# Supplementary material for: Profiles of telomeric repeats in Insecta reveal diverse forms of telomeric motifs in Hymenopterans
Source: Life Sci Alliance. 2022 Apr 1;5(7):e202101163. doi: 10.26508/lsa.202101163 (PMC8977481; doi:10.26508/lsa.202101163)
Supplement: Supplemental Data 3. — Tandem repeat statistics for 50 species without simple tandem type TRM. [file LSA-2021-01163_Supplemental_Data_3.zip › DataS3/LIBAN_output.csv.0.filtered.xlsx]

## Sheet: Sheet1
Unnamed: 0	reads	repeats	unit_len	avg_genome_cov	genome_size	eff_read_len	num_reads	repeats_total_len	repeats_per_read	reads_per_genome	repeats_per_genome	repeats_per_million_reads	repeats_len_per_genome	repeats_len_per_million_reads	percent_repeats_len_per_read	percent_repeats_len_per_genome	percent_repeat_unit_in_sequences	avg_genome_cov_filter	repeat_containing_reads_filter	repeats_len_per_million_reads_filter	unit_len_filter	percent_repeats_len_per_read_filter	qualified
AAAAAAC	2	8	7	22.5268	1072799907	151	160044678	56	4	0.0887831	0.355133	0.049986	0.00248593	0.000349902	0.18543	2.31723e-09	2.31723e-09	1	0	0	1	0	0
AAAAAAT	25	100	7	22.5268	1072799907	151	160044678	700	4	1.10979	4.43916	0.624826	0.0310741	0.00437378	0.18543	2.89654e-08	2.89654e-08	1	0	0	1	0	0
AAAAAATACAAATAT	2	10	15	22.5268	1072799907	151	160044678	150	5	0.0887831	0.443916	0.0624826	0.00665874	0.000937238	0.496689	6.20688e-09	6.20688e-09	1	0	0	1	0	0
AAAAAC	17	68	6	22.5268	1072799907	151	160044678	408	4	0.754657	3.01863	0.424881	0.0181118	0.00254929	0.15894	1.68827e-08	1.68827e-08	1	0	0	1	0	0
AAAAAT	34	138	6	22.5268	1072799907	151	160044678	828	4.05882	1.50931	6.12604	0.862259	0.0367562	0.00517356	0.161278	3.4262e-08	3.4262e-08	1	0	0	1	0	0
AAAAATAAAATAAAATAG	7	30	18	22.5268	1072799907	151	160044678	540	4.28571	0.310741	1.33175	0.187448	0.0239714	0.00337406	0.51088	2.23448e-08	2.23448e-08	1	0	0	1	1	0
AAAAATAAAATATTATAAAAT	10	41	21	22.5268	1072799907	151	160044678	861	4.1	0.443916	1.82005	0.256178	0.0382211	0.00537975	0.570199	3.56275e-08	3.56275e-08	1	0	0	1	1	0
AAAAATAATAG	16	71	11	22.5268	1072799907	151	160044678	781	4.4375	0.710265	3.1518	0.443626	0.0346698	0.00487989	0.323262	3.23171e-08	3.23171e-08	1	0	0	1	0	0
AAAAATACAAATAAGAAT	11	44	18	22.5268	1072799907	151	160044678	792	4	0.488307	1.95323	0.274923	0.0351581	0.00494862	0.476821	3.27723e-08	3.27723e-08	1	0	0	1	0	0
AAAAATATTAT	15	83	11	22.5268	1072799907	151	160044678	913	5.53333	0.665874	3.6845	0.518605	0.0405295	0.00570466	0.403091	3.77792e-08	3.77792e-08	1	0	0	1	0	0
AAAAATCTAAATCT	82	373	14	22.5268	1072799907	151	160044678	5222	4.54878	3.64011	16.5581	2.3306	0.231813	0.0326284	0.421741	2.16082e-07	2.16082e-07	1	0	0	1	0	0
AAAAATTAATG	12	65	11	22.5268	1072799907	151	160044678	715	5.41667	0.532699	2.88545	0.406137	0.03174	0.0044675	0.394592	2.95861e-08	2.95861e-08	1	0	0	1	0	0
AAAAC	2	11	5	22.5268	1072799907	151	160044678	55	5.5	0.0887831	0.488307	0.0687308	0.00244154	0.000343654	0.182119	2.27585e-09	2.27585e-09	1	0	0	1	0	0
AAAACAT	1	4	7	22.5268	1072799907	151	160044678	28	4	0.0443916	0.177566	0.024993	0.00124296	0.000174951	0.18543	1.15862e-09	1.15862e-09	1	0	0	1	0	0
AAAACT	18	72	6	22.5268	1072799907	151	160044678	432	4	0.799048	3.19619	0.449874	0.0191772	0.00269925	0.15894	1.78758e-08	1.78758e-08	1	0	0	1	0	0
AAAAG	1	5	5	22.5268	1072799907	151	160044678	25	5	0.0443916	0.221958	0.0312413	0.00110979	0.000156206	0.165563	1.03448e-09	1.03448e-09	1	0	0	1	0	0
AAAAGC	8	32	6	22.5268	1072799907	151	160044678	192	4	0.355133	1.42053	0.199944	0.00852318	0.00119967	0.15894	7.9448e-09	7.9448e-09	1	0	0	1	0	0
AAAAGT	1	4	6	22.5268	1072799907	151	160044678	24	4	0.0443916	0.177566	0.024993	0.0010654	0.000149958	0.15894	9.931e-10	9.931e-10	1	0	0	1	0	0
AAAAGTG	14	56	7	22.5268	1072799907	151	160044678	392	4	0.621482	2.48593	0.349902	0.0174015	0.00244932	0.18543	1.62206e-08	1.62206e-08	1	0	0	1	0	0
AAAAGTGTAAG	11	49	11	22.5268	1072799907	151	160044678	539	4.45455	0.488307	2.17519	0.306165	0.0239271	0.00336781	0.324503	2.23034e-08	2.23034e-08	1	0	0	1	0	0
AAAAT	69	453	5	22.5268	1072799907	151	160044678	2265	6.56522	3.06302	20.1094	2.83046	0.100547	0.0141523	0.217391	9.37238e-08	9.37238e-08	1	0	0	1	0	0
AAAATAAAT	338	2382	9	22.5268	1072799907	151	160044678	21438	7.04734	15.0044	105.741	14.8833	0.951667	0.13395	0.42004	8.87087e-07	8.87087e-07	1	0	0	1	0	0
AAAATAAATACGAG	8	32	14	22.5268	1072799907	151	160044678	448	4	0.355133	1.42053	0.199944	0.0198874	0.00279922	0.370861	1.85379e-08	1.85379e-08	1	0	0	1	0	0
AAAATAATAAT	45	189	11	22.5268	1072799907	151	160044678	2079	4.2	1.99762	8.39001	1.18092	0.0922901	0.0129901	0.30596	8.60273e-08	8.60273e-08	1	0	0	1	0	0
AAAATAATAATGTT	18	90	14	22.5268	1072799907	151	160044678	1260	5	0.799048	3.99524	0.562343	0.0559334	0.0078728	0.463576	5.21378e-08	5.21378e-08	1	0	0	1	0	0
AAAATACAATAC	78	324	12	22.5268	1072799907	151	160044678	3888	4.15385	3.46254	14.3829	2.02443	0.172594	0.0242932	0.330107	1.60882e-07	1.60882e-07	1	0	0	1	0	0
AAAATAGTTG	45	203	10	22.5268	1072799907	151	160044678	2030	4.51111	1.99762	9.01149	1.2684	0.0901149	0.012684	0.298749	8.39997e-08	8.39997e-08	1	0	0	1	0	0
AAAATATAAAT	9	73	11	22.5268	1072799907	151	160044678	803	8.11111	0.399524	3.24058	0.456123	0.0356464	0.00501735	0.590876	3.32275e-08	3.32275e-08	1	0	0	1	1	0
AAAATCCAGGAC	3	12	12	22.5268	1072799907	151	160044678	144	4	0.133175	0.532699	0.0749791	0.00639239	0.000899749	0.317881	5.9586e-09	5.9586e-09	1	0	0	1	0	0
AAAATG	23	92	6	22.5268	1072799907	151	160044678	552	4	1.02101	4.08402	0.574839	0.0245041	0.00344904	0.15894	2.28413e-08	2.28413e-08	1	0	0	1	0	0
AAAATGAAT	14	61	9	22.5268	1072799907	151	160044678	549	4.35714	0.621482	2.70789	0.381144	0.024371	0.00343029	0.259697	2.27172e-08	2.27172e-08	1	0	0	1	0	0
AAAATT	207	889	6	22.5268	1072799907	151	160044678	5334	4.29469	9.18906	39.4641	5.5547	0.236785	0.0333282	0.17065	2.20717e-07	2.20717e-07	1	0	0	1	0	0
AAAATTATAAATT	24	125	13	22.5268	1072799907	151	160044678	1625	5.20833	1.0654	5.54895	0.781032	0.0721363	0.0101534	0.4484	6.72412e-08	6.72412e-08	1	0	0	1	0	0
AAAATTATTTATTT	7	32	14	22.5268	1072799907	151	160044678	448	4.57143	0.310741	1.42053	0.199944	0.0198874	0.00279922	0.423841	1.85379e-08	1.85379e-08	1	0	0	1	0	0
AAAATTTGAGAATT	15	62	14	22.5268	1072799907	151	160044678	868	4.13333	0.665874	2.75228	0.387392	0.0385319	0.00542349	0.383223	3.59171e-08	3.59171e-08	1	0	0	1	0	0
AAAC	40	255	4	22.5268	1072799907	151	160044678	1020	6.375	1.77566	11.3199	1.59331	0.0452794	0.00637322	0.168874	4.22068e-08	4.22068e-08	1	0	0	0	0	0
AAACAAACAC	3	12	10	22.5268	1072799907	151	160044678	120	4	0.133175	0.532699	0.0749791	0.00532699	0.000749791	0.264901	4.9655e-09	4.9655e-09	1	0	0	1	0	0
AAACAAC	1	4	7	22.5268	1072799907	151	160044678	28	4	0.0443916	0.177566	0.024993	0.00124296	0.000174951	0.18543	1.15862e-09	1.15862e-09	1	0	0	1	0	0
AAACAATACCG	5	21	11	22.5268	1072799907	151	160044678	231	4.2	0.221958	0.932223	0.131213	0.0102545	0.00144335	0.30596	9.55859e-09	9.55859e-09	1	0	0	1	0	0
AAACAATTAAATAATAAAT	17	77	19	22.5268	1072799907	151	160044678	1463	4.52941	0.754657	3.41815	0.481116	0.0649449	0.0091412	0.569926	6.05377e-08	6.05377e-08	1	0	0	1	1	0
AAACAC	5	20	6	22.5268	1072799907	151	160044678	120	4	0.221958	0.887831	0.124965	0.00532699	0.000749791	0.15894	4.9655e-09	4.9655e-09	1	0	0	1	0	0
AAACAG	9	36	6	22.5268	1072799907	151	160044678	216	4	0.399524	1.5981	0.224937	0.00958858	0.00134962	0.15894	8.9379e-09	8.9379e-09	1	0	0	1	0	0
AAACATAATGACAT	1	4	14	22.5268	1072799907	151	160044678	56	4	0.0443916	0.177566	0.024993	0.00248593	0.000349902	0.370861	2.31723e-09	2.31723e-09	1	0	0	1	0	0
AAACATTCATTC	11	53	12	22.5268	1072799907	151	160044678	636	4.81818	0.488307	2.35275	0.331158	0.028233	0.00397389	0.382902	2.63172e-08	2.63172e-08	1	0	0	1	0	0
AAACCCT	1	4	7	22.5268	1072799907	151	160044678	28	4	0.0443916	0.177566	0.024993	0.00124296	0.000174951	0.18543	1.15862e-09	1.15862e-09	1	0	0	1	0	0
AAACCT	1	4	6	22.5268	1072799907	151	160044678	24	4	0.0443916	0.177566	0.024993	0.0010654	0.000149958	0.15894	9.931e-10	9.931e-10	1	0	0	1	0	0
AAACCTGTGG	5	20	10	22.5268	1072799907	151	160044678	200	4	0.221958	0.887831	0.124965	0.00887831	0.00124965	0.264901	8.27583e-09	8.27583e-09	1	0	0	1	0	0
AAACGAGGAATCGGTC	1	4	16	22.5268	1072799907	151	160044678	64	4	0.0443916	0.177566	0.024993	0.00284106	0.000399888	0.423841	2.64827e-09	2.64827e-09	1	0	0	1	0	0
AAACT	30	150	5	22.5268	1072799907	151	160044678	750	5	1.33175	6.65874	0.937238	0.0332937	0.00468619	0.165563	3.10344e-08	3.10344e-08	1	0	0	1	0	0
AAACTC	10	40	6	22.5268	1072799907	151	160044678	240	4	0.443916	1.77566	0.24993	0.010654	0.00149958	0.15894	9.931e-09	9.931e-09	1	0	0	1	0	0
AAACTG	7	28	6	22.5268	1072799907	151	160044678	168	4	0.310741	1.24296	0.174951	0.00745778	0.00104971	0.15894	6.9517e-09	6.9517e-09	1	0	0	1	0	0
AAACTT	34	147	6	22.5268	1072799907	151	160044678	882	4.32353	1.50931	6.52556	0.918494	0.0391534	0.00551096	0.171796	3.64964e-08	3.64964e-08	1	0	0	1	0	0
AAAG	59	392	4	22.5268	1072799907	151	160044678	1568	6.64407	2.6191	17.4015	2.44932	0.069606	0.00979726	0.176002	6.48825e-08	6.48825e-08	1	0	0	0	0	0
AAAGAG	4	27	6	22.5268	1072799907	151	160044678	162	6.75	0.177566	1.19857	0.168703	0.00719143	0.00101222	0.268212	6.70343e-09	6.70343e-09	1	0	0	1	0	0
AAAGC	8	46	5	22.5268	1072799907	151	160044678	230	5.75	0.355133	2.04201	0.28742	0.0102101	0.0014371	0.190397	9.51721e-09	9.51721e-09	1	0	0	1	0	0
AAAGCAAG	1	4	8	22.5268	1072799907	151	160044678	32	4	0.0443916	0.177566	0.024993	0.00142053	0.000199944	0.211921	1.32413e-09	1.32413e-09	1	0	0	1	0	0
AAAGCATAGC	80	366	10	22.5268	1072799907	151	160044678	3660	4.575	3.55133	16.2473	2.28686	0.162473	0.0228686	0.30298	1.51448e-07	1.51448e-07	1	0	0	1	0	0
AAAGG	2	13	5	22.5268	1072799907	151	160044678	65	6.5	0.0887831	0.57709	0.0812273	0.00288545	0.000406137	0.215232	2.68965e-09	2.68965e-09	1	0	0	1	0	0
AAAGT	15	75	5	22.5268	1072799907	151	160044678	375	5	0.665874	3.32937	0.468619	0.0166468	0.0023431	0.165563	1.55172e-08	1.55172e-08	1	0	0	1	0	0
AAAGTAATGT	1	4	10	22.5268	1072799907	151	160044678	40	4	0.0443916	0.177566	0.024993	0.00177566	0.00024993	0.264901	1.65517e-09	1.65517e-09	1	0	0	1	0	0
AAAGTAGTTATT	14	66	12	22.5268	1072799907	151	160044678	792	4.71429	0.621482	2.92984	0.412385	0.0351581	0.00494862	0.374645	3.27723e-08	3.27723e-08	1	0	0	1	0	0
AAAGTT	1	4	6	22.5268	1072799907	151	160044678	24	4	0.0443916	0.177566	0.024993	0.0010654	0.000149958	0.15894	9.931e-10	9.931e-10	1	0	0	1	0	0
AAAT	7628	54668	4	22.5268	1072799907	151	160044678	218672	7.16675	338.619	2426.8	341.58	9.70719	1.36632	0.189848	9.04847e-06	9.04847e-06	1	0	0	0	0	0
AAATAAATAAT	105	602	11	22.5268	1072799907	151	160044678	6622	5.73333	4.66112	26.7237	3.76145	0.293961	0.0413759	0.41766	2.74013e-07	2.74013e-07	1	0	0	1	0	0
AAATAAATAT	22	124	10	22.5268	1072799907	151	160044678	1240	5.63636	0.976615	5.50456	0.774784	0.0550456	0.00774784	0.373269	5.13102e-08	5.13102e-08	1	0	0	1	0	0
AAATAAATC	3	12	9	22.5268	1072799907	151	160044678	108	4	0.133175	0.532699	0.0749791	0.00479429	0.000674812	0.238411	4.46895e-09	4.46895e-09	1	0	0	1	0	0
AAATAAATG	13	88	9	22.5268	1072799907	151	160044678	792	6.76923	0.57709	3.90646	0.549846	0.0351581	0.00494862	0.403464	3.27723e-08	3.27723e-08	1	0	0	1	0	0
AAATAAT	19	76	7	22.5268	1072799907	151	160044678	532	4	0.84344	3.37376	0.474867	0.0236163	0.00332407	0.18543	2.20137e-08	2.20137e-08	1	0	0	1	0	0
AAATAATAAT	47	215	10	22.5268	1072799907	151	160044678	2150	4.57447	2.0864	9.54419	1.34337	0.0954419	0.0134337	0.302945	8.89652e-08	8.89652e-08	1	0	0	1	0	0
AAATAATACTAATAAT	4	16	16	22.5268	1072799907	151	160044678	256	4	0.177566	0.710265	0.0999721	0.0113642	0.00159955	0.423841	1.05931e-08	1.05931e-08	1	0	0	1	0	0
AAATAATTAAT	9	55	11	22.5268	1072799907	151	160044678	605	6.11111	0.399524	2.44154	0.343654	0.0268569	0.00378019	0.44518	2.50344e-08	2.50344e-08	1	0	0	1	0	0
AAATAC	40	177	6	22.5268	1072799907	151	160044678	1062	4.425	1.77566	7.85731	1.10594	0.0471439	0.00663565	0.175828	4.39447e-08	4.39447e-08	1	0	0	1	0	0
AAATACAATAT	12	75	11	22.5268	1072799907	151	160044678	825	6.25	0.532699	3.32937	0.468619	0.036623	0.00515481	0.455298	3.41378e-08	3.41378e-08	1	0	0	1	0	0
AAATACATATAC	3	12	12	22.5268	1072799907	151	160044678	144	4	0.133175	0.532699	0.0749791	0.00639239	0.000899749	0.317881	5.9586e-09	5.9586e-09	1	0	0	1	0	0
AAATAT	80	403	6	22.5268	1072799907	151	160044678	2418	5.0375	3.55133	17.8898	2.51805	0.107339	0.0151083	0.200166	1.00055e-07	1.00055e-07	1	0	0	1	0	0
AAATATAAT	46	223	9	22.5268	1072799907	151	160044678	2007	4.84783	2.04201	9.89932	1.39336	0.0890939	0.0125402	0.288943	8.3048e-08	8.3048e-08	1	0	0	1	0	0
AAATATAATAT	6	32	11	22.5268	1072799907	151	160044678	352	5.33333	0.266349	1.42053	0.199944	0.0156258	0.00219939	0.388521	1.45655e-08	1.45655e-08	1	0	0	1	0	0
AAATATATAAT	21	87	11	22.5268	1072799907	151	160044678	957	4.14286	0.932223	3.86207	0.543598	0.0424827	0.00597958	0.301798	3.95999e-08	3.95999e-08	1	0	0	1	0	0
AAATATTAATT	10	46	11	22.5268	1072799907	151	160044678	506	4.6	0.443916	2.04201	0.28742	0.0224621	0.00316162	0.335099	2.09379e-08	2.09379e-08	1	0	0	1	0	0
AAATATTAT	8	62	9	22.5268	1072799907	151	160044678	558	7.75	0.355133	2.75228	0.387392	0.0247705	0.00348653	0.461921	2.30896e-08	2.30896e-08	1	0	0	1	0	0
AAATCG	13	52	6	22.5268	1072799907	151	160044678	312	4	0.57709	2.30836	0.324909	0.0138502	0.00194946	0.15894	1.29103e-08	1.29103e-08	1	0	0	1	0	0
AAATCT	1205	5022	6	22.5268	1072799907	151	160044678	30132	4.16763	53.4918	222.934	31.3787	1.33761	0.188272	0.165601	1.24684e-06	1.24684e-06	1	0	0	1	0	0
AAATG	20	107	5	22.5268	1072799907	151	160044678	535	5.35	0.887831	4.7499	0.668563	0.0237495	0.00334282	0.177152	2.21379e-08	2.21379e-08	1	0	0	1	0	0
AAATGAATAATAATTTAAT	18	78	19	22.5268	1072799907	151	160044678	1482	4.33333	0.799048	3.46254	0.487364	0.0657883	0.00925991	0.545254	6.13239e-08	6.13239e-08	1	0	0	1	1	0
AAATGAATTTAC	8	33	12	22.5268	1072799907	151	160044678	396	4.125	0.355133	1.46492	0.206192	0.0175791	0.00247431	0.327815	1.63862e-08	1.63862e-08	1	0	0	1	0	0
AAATGC	13	52	6	22.5268	1072799907	151	160044678	312	4	0.57709	2.30836	0.324909	0.0138502	0.00194946	0.15894	1.29103e-08	1.29103e-08	1	0	0	1	0	0
AAATGT	1862	7861	6	22.5268	1072799907	151	160044678	47166	4.2218	82.6571	348.962	49.1175	2.09377	0.294705	0.167754	1.95169e-06	1.95169e-06	1	0	0	1	0	0
AAATT	141	801	5	22.5268	1072799907	151	160044678	4005	5.68085	6.25921	35.5577	5.00485	0.177788	0.0250243	0.188108	1.65724e-07	1.65724e-07	1	0	0	1	0	0
AAATTAATAATTC	17	106	13	22.5268	1072799907	151	160044678	1378	6.23529	0.754657	4.70551	0.662315	0.0611716	0.0086101	0.536813	5.70205e-08	5.70205e-08	1	0	0	1	1	0
AAATTAT	1	4	7	22.5268	1072799907	151	160044678	28	4	0.0443916	0.177566	0.024993	0.00124296	0.000174951	0.18543	1.15862e-09	1.15862e-09	1	0	0	1	0	0
AAATTATTATAT	32	129	12	22.5268	1072799907	151	160044678	1548	4.03125	1.42053	5.72651	0.806025	0.0687182	0.0096723	0.320364	6.4055e-08	6.4055e-08	1	0	0	1	0	0
AAATTC	132	536	6	22.5268	1072799907	151	160044678	3216	4.06061	5.85969	23.7939	3.34906	0.142763	0.0200944	0.161349	1.33075e-07	1.33075e-07	1	0	0	1	0	0
AAATTCATAATAATAAT	9	39	17	22.5268	1072799907	151	160044678	663	4.33333	0.399524	1.73127	0.243682	0.0294316	0.00414259	0.487859	2.74344e-08	2.74344e-08	1	0	0	1	0	0
AAATTCTTGG	9	36	10	22.5268	1072799907	151	160044678	360	4	0.399524	1.5981	0.224937	0.015981	0.00224937	0.264901	1.48965e-08	1.48965e-08	1	0	0	1	0	0
AAATTG	12	48	6	22.5268	1072799907	151	160044678	288	4	0.532699	2.1308	0.299916	0.0127848	0.0017995	0.15894	1.19172e-08	1.19172e-08	1	0	0	1	0	0
AAATTGATGAAT	10	47	12	22.5268	1072799907	151	160044678	564	4.7	0.443916	2.0864	0.293668	0.0250368	0.00352402	0.37351	2.33379e-08	2.33379e-08	1	0	0	1	0	0
AAATTT	17	71	6	22.5268	1072799907	151	160044678	426	4.17647	0.754657	3.1518	0.443626	0.0189108	0.00266176	0.165952	1.76275e-08	1.76275e-08	1	0	0	1	0	0
AAC	1777	17411	3	22.5268	1072799907	151	160044678	52233	9.79797	78.8838	772.902	108.788	2.31871	0.326365	0.194662	2.16136e-06	2.16136e-06	1	0	0	0	0	0
AACAAT	51	301	6	22.5268	1072799907	151	160044678	1806	5.90196	2.26397	13.3619	1.88072	0.0801712	0.0112843	0.234515	7.47308e-08	7.47308e-08	1	0	0	1	0	0
AACAATATAT	16	66	10	22.5268	1072799907	151	160044678	660	4.125	0.710265	2.92984	0.412385	0.0292984	0.00412385	0.273179	2.73103e-08	2.73103e-08	1	0	0	1	0	0
AACAATCAATAT	8	34	12	22.5268	1072799907	151	160044678	408	4.25	0.355133	1.50931	0.212441	0.0181118	0.00254929	0.337748	1.68827e-08	1.68827e-08	1	0	0	1	0	0
AACAC	14	82	5	22.5268	1072799907	151	160044678	410	5.85714	0.621482	3.64011	0.512357	0.0182005	0.00256178	0.193945	1.69655e-08	1.69655e-08	1	0	0	1	0	0
AACACT	6	24	6	22.5268	1072799907	151	160044678	144	4	0.266349	1.0654	0.149958	0.00639239	0.000899749	0.15894	5.9586e-09	5.9586e-09	1	0	0	1	0	0
AACAG	1669	13182	5	22.5268	1072799907	151	160044678	65910	7.89814	74.0895	585.17	82.3645	2.92585	0.411823	0.261528	2.7273e-06	2.7273e-06	1	0	0	1	0	0
AACAGC	9	36	6	22.5268	1072799907	151	160044678	216	4	0.399524	1.5981	0.224937	0.00958858	0.00134962	0.15894	8.9379e-09	8.9379e-09	1	0	0	1	0	0
AACAGCATAGC	5	22	11	22.5268	1072799907	151	160044678	242	4.4	0.221958	0.976615	0.137462	0.0107428	0.00151208	0.32053	1.00138e-08	1.00138e-08	1	0	0	1	0	0
AACAGT	7	28	6	22.5268	1072799907	151	160044678	168	4	0.310741	1.24296	0.174951	0.00745778	0.00104971	0.15894	6.9517e-09	6.9517e-09	1	0	0	1	0	0
AACAT	209	1852	5	22.5268	1072799907	151	160044678	9260	8.86124	9.27784	82.2132	11.5718	0.411066	0.0578588	0.293419	3.83171e-07	3.83171e-07	1	0	0	1	0	0
AACATAG	7	28	7	22.5268	1072799907	151	160044678	196	4	0.310741	1.24296	0.174951	0.00870075	0.00122466	0.18543	8.11032e-09	8.11032e-09	1	0	0	1	0	0
AACATAGAAT	8	34	10	22.5268	1072799907	151	160044678	340	4.25	0.355133	1.50931	0.212441	0.0150931	0.00212441	0.281457	1.40689e-08	1.40689e-08	1	0	0	1	0	0
AACATATT	19	77	8	22.5268	1072799907	151	160044678	616	4.05263	0.84344	3.41815	0.481116	0.0273452	0.00384893	0.214709	2.54896e-08	2.54896e-08	1	0	0	1	0	0
AACATC	1	4	6	22.5268	1072799907	151	160044678	24	4	0.0443916	0.177566	0.024993	0.0010654	0.000149958	0.15894	9.931e-10	9.931e-10	1	0	0	1	0	0
AACATCATTATT	24	98	12	22.5268	1072799907	151	160044678	1176	4.08333	1.0654	4.35037	0.612329	0.0522045	0.00734795	0.324503	4.86619e-08	4.86619e-08	1	0	0	1	0	0
AACATG	18	72	6	22.5268	1072799907	151	160044678	432	4	0.799048	3.19619	0.449874	0.0191772	0.00269925	0.15894	1.78758e-08	1.78758e-08	1	0	0	1	0	0
AACATT	11	44	6	22.5268	1072799907	151	160044678	264	4	0.488307	1.95323	0.274923	0.0117194	0.00164954	0.15894	1.09241e-08	1.09241e-08	1	0	0	1	0	0
AACC	9	57	4	22.5268	1072799907	151	160044678	228	6.33333	0.399524	2.53032	0.356151	0.0101213	0.0014246	0.16777	9.43445e-09	9.43445e-09	1	0	0	0	0	0
AACCAG	2	8	6	22.5268	1072799907	151	160044678	48	4	0.0887831	0.355133	0.049986	0.0021308	0.000299916	0.15894	1.9862e-09	1.9862e-09	1	0	0	1	0	0
AACCAT	11	53	6	22.5268	1072799907	151	160044678	318	4.81818	0.488307	2.35275	0.331158	0.0141165	0.00198695	0.191451	1.31586e-08	1.31586e-08	1	0	0	1	0	0
AACCATTCTCC	1	4	11	22.5268	1072799907	151	160044678	44	4	0.0443916	0.177566	0.024993	0.00195323	0.000274923	0.291391	1.82068e-09	1.82068e-09	1	0	0	1	0	0
AACCC	146	785	5	22.5268	1072799907	151	160044678	3925	5.37671	6.48117	34.8474	4.90488	0.174237	0.0245244	0.178037	1.62413e-07	1.62413e-07	1	0	0	1	0	0
AACCG	4	20	5	22.5268	1072799907	151	160044678	100	5	0.177566	0.887831	0.124965	0.00443916	0.000624826	0.165563	4.13792e-09	4.13792e-09	1	0	0	1	0	0
AACCTT	10	40	6	22.5268	1072799907	151	160044678	240	4	0.443916	1.77566	0.24993	0.010654	0.00149958	0.15894	9.931e-09	9.931e-09	1	0	0	1	0	0
AACGCTCTCACTT	2	8	13	22.5268	1072799907	151	160044678	104	4	0.0887831	0.355133	0.049986	0.00461672	0.000649819	0.344371	4.30343e-09	4.30343e-09	1	0	0	1	0	0
AACGT	8	40	5	22.5268	1072799907	151	160044678	200	5	0.355133	1.77566	0.24993	0.00887831	0.00124965	0.165563	8.27583e-09	8.27583e-09	1	0	0	1	0	0
AACGTGT	4	16	7	22.5268	1072799907	151	160044678	112	4	0.177566	0.710265	0.0999721	0.00497186	0.000699805	0.18543	4.63447e-09	4.63447e-09	1	0	0	1	0	0
AACT	367	2303	4	22.5268	1072799907	151	160044678	9212	6.2752	16.2917	102.234	14.3897	0.408935	0.0575589	0.166231	3.81185e-07	3.81185e-07	1	0	0	0	0	0
AACTAGAGAAT	14	77	11	22.5268	1072799907	151	160044678	847	5.5	0.621482	3.41815	0.481116	0.0375997	0.00529227	0.400662	3.50482e-08	3.50482e-08	1	0	0	1	0	0
AACTAT	11	69	6	22.5268	1072799907	151	160044678	414	6.27273	0.488307	3.06302	0.43113	0.0183781	0.00258678	0.249247	1.7131e-08	1.7131e-08	1	0	0	1	0	0
AACTCCGTCC	7	30	10	22.5268	1072799907	151	160044678	300	4.28571	0.310741	1.33175	0.187448	0.0133175	0.00187448	0.283822	1.24138e-08	1.24138e-08	1	0	0	1	0	0
AACTG	16	80	5	22.5268	1072799907	151	160044678	400	5	0.710265	3.55133	0.49986	0.0177566	0.0024993	0.165563	1.65517e-08	1.65517e-08	1	0	0	1	0	0
AACTTC	18	72	6	22.5268	1072799907	151	160044678	432	4	0.799048	3.19619	0.449874	0.0191772	0.00269925	0.15894	1.78758e-08	1.78758e-08	1	0	0	1	0	0
AAG	23	195	3	22.5268	1072799907	151	160044678	585	8.47826	1.02101	8.65636	1.21841	0.0259691	0.00365523	0.168442	2.42068e-08	2.42068e-08	1	0	0	0	0	0
AAGAAT	2	8	6	22.5268	1072799907	151	160044678	48	4	0.0887831	0.355133	0.049986	0.0021308	0.000299916	0.15894	1.9862e-09	1.9862e-09	1	0	0	1	0	0
AAGAC	5	25	5	22.5268	1072799907	151	160044678	125	5	0.221958	1.10979	0.156206	0.00554895	0.000781032	0.165563	5.1724e-09	5.1724e-09	1	0	0	1	0	0
AAGAGC	1311	7753	6	22.5268	1072799907	151	160044678	46518	5.91381	58.1974	344.168	48.4427	2.06501	0.290656	0.234986	1.92488e-06	1.92488e-06	1	0	0	1	0	0
AAGAGG	1	4	6	22.5268	1072799907	151	160044678	24	4	0.0443916	0.177566	0.024993	0.0010654	0.000149958	0.15894	9.931e-10	9.931e-10	1	0	0	1	0	0
AAGATATAGATG	10	40	12	22.5268	1072799907	151	160044678	480	4	0.443916	1.77566	0.24993	0.021308	0.00299916	0.317881	1.9862e-08	1.9862e-08	1	0	0	1	0	0
AAGATC	1	7	6	22.5268	1072799907	151	160044678	42	7	0.0443916	0.310741	0.0437378	0.00186445	0.000262427	0.278146	1.73793e-09	1.73793e-09	1	0	0	1	0	0
AAGATT	18	72	6	22.5268	1072799907	151	160044678	432	4	0.799048	3.19619	0.449874	0.0191772	0.00269925	0.15894	1.78758e-08	1.78758e-08	1	0	0	1	0	0
AAGATTGAT	344	2007	9	22.5268	1072799907	151	160044678	18063	5.8343	15.2707	89.0939	12.5402	0.801845	0.112862	0.34774	7.47432e-07	7.47432e-07	1	0	0	1	0	0
AAGC	190	1629	4	22.5268	1072799907	151	160044678	6516	8.57368	8.4344	72.3139	10.1784	0.289255	0.0407136	0.227117	2.69627e-07	2.69627e-07	1	0	0	0	0	0
AAGCACGC	1	4	8	22.5268	1072799907	151	160044678	32	4	0.0443916	0.177566	0.024993	0.00142053	0.000199944	0.211921	1.32413e-09	1.32413e-09	1	0	0	1	0	0
AAGCG	4	20	5	22.5268	1072799907	151	160044678	100	5	0.177566	0.887831	0.124965	0.00443916	0.000624826	0.165563	4.13792e-09	4.13792e-09	1	0	0	1	0	0
AAGG	29	174	4	22.5268	1072799907	151	160044678	696	6	1.28736	7.72413	1.0872	0.0308965	0.00434879	0.15894	2.87999e-08	2.87999e-08	1	0	0	0	0	0
AAGGAG	4	18	6	22.5268	1072799907	151	160044678	108	4.5	0.177566	0.799048	0.112469	0.00479429	0.000674812	0.178808	4.46895e-09	4.46895e-09	1	0	0	1	0	0
AAGGC	67	414	5	22.5268	1072799907	151	160044678	2070	6.1791	2.97424	18.3781	2.58678	0.0918906	0.0129339	0.204606	8.56549e-08	8.56549e-08	1	0	0	1	0	0
AAGGCC	2	8	6	22.5268	1072799907	151	160044678	48	4	0.0887831	0.355133	0.049986	0.0021308	0.000299916	0.15894	1.9862e-09	1.9862e-09	1	0	0	1	0	0
AAGGGC	14	74	6	22.5268	1072799907	151	160044678	444	5.28571	0.621482	3.28498	0.462371	0.0197099	0.00277423	0.210028	1.83724e-08	1.83724e-08	1	0	0	1	0	0
AAGGT	6	32	5	22.5268	1072799907	151	160044678	160	5.33333	0.266349	1.42053	0.199944	0.00710265	0.000999721	0.1766	6.62067e-09	6.62067e-09	1	0	0	1	0	0
AAGGTAGGGGG	1	4	11	22.5268	1072799907	151	160044678	44	4	0.0443916	0.177566	0.024993	0.00195323	0.000274923	0.291391	1.82068e-09	1.82068e-09	1	0	0	1	0	0
AAGT	29	174	4	22.5268	1072799907	151	160044678	696	6	1.28736	7.72413	1.0872	0.0308965	0.00434879	0.15894	2.87999e-08	2.87999e-08	1	0	0	0	0	0
AAGTAC	12	54	6	22.5268	1072799907	151	160044678	324	4.5	0.532699	2.39714	0.337406	0.0143829	0.00202443	0.178808	1.34069e-08	1.34069e-08	1	0	0	1	0	0
AAGTAG	32	128	6	22.5268	1072799907	151	160044678	768	4	1.42053	5.68212	0.799777	0.0340927	0.00479866	0.15894	3.17792e-08	3.17792e-08	1	0	0	1	0	0
AAGTAGTAGCTAGCTCTC	10	41	18	22.5268	1072799907	151	160044678	738	4.1	0.443916	1.82005	0.256178	0.032761	0.00461121	0.488742	3.05378e-08	3.05378e-08	1	0	0	1	0	0
AAGTC	23	115	5	22.5268	1072799907	151	160044678	575	5	1.02101	5.10503	0.718549	0.0255252	0.00359275	0.165563	2.3793e-08	2.3793e-08	1	0	0	1	0	0
AAGTCTATTCTC	4	16	12	22.5268	1072799907	151	160044678	192	4	0.177566	0.710265	0.0999721	0.00852318	0.00119967	0.317881	7.9448e-09	7.9448e-09	1	0	0	1	0	0
AAGTGGCATAGCAT	1	5	14	22.5268	1072799907	151	160044678	70	5	0.0443916	0.221958	0.0312413	0.00310741	0.000437378	0.463576	2.89654e-09	2.89654e-09	1	0	0	1	0	0
AAGTGGG	3	12	7	22.5268	1072799907	151	160044678	84	4	0.133175	0.532699	0.0749791	0.00372889	0.000524853	0.18543	3.47585e-09	3.47585e-09	1	0	0	1	0	0
AAT	91659	1027398	3	22.5268	1072799907	151	160044678	3082194	11.2089	4068.89	45607.8	6419.44	136.823	19.2583	0.222694	0.000127539	0.000127539	1	1	1	0	0	0
AATAATAATAT	75	335	11	22.5268	1072799907	151	160044678	3685	4.46667	3.32937	14.8712	2.09317	0.163583	0.0230248	0.325386	1.52482e-07	1.52482e-07	1	0	0	1	0	0
AATAATACTAT	12	69	11	22.5268	1072799907	151	160044678	759	5.75	0.532699	3.06302	0.43113	0.0336932	0.00474243	0.418874	3.14068e-08	3.14068e-08	1	0	0	1	0	0
AATAATAGTAT	26	154	11	22.5268	1072799907	151	160044678	1694	5.92308	1.15418	6.8363	0.962231	0.0751993	0.0105845	0.431482	7.00963e-08	7.00963e-08	1	0	0	1	0	0
AATAATAT	255	1087	8	22.5268	1072799907	151	160044678	8696	4.26275	11.3199	48.2536	6.79185	0.386029	0.0543348	0.225841	3.59833e-07	3.59833e-07	1	0	0	1	0	0
AATAATATAGAT	14	62	12	22.5268	1072799907	151	160044678	744	4.42857	0.621482	2.75228	0.387392	0.0330273	0.0046487	0.351939	3.07861e-08	3.07861e-08	1	0	0	1	0	0
AATAATATAT	30	155	10	22.5268	1072799907	151	160044678	1550	5.16667	1.33175	6.88069	0.96848	0.0688069	0.0096848	0.342163	6.41377e-08	6.41377e-08	1	0	0	1	0	0
AATAATGAC	7	30	9	22.5268	1072799907	151	160044678	270	4.28571	0.310741	1.33175	0.187448	0.0119857	0.00168703	0.25544	1.11724e-08	1.11724e-08	1	0	0	1	0	0
AATAATTATAT	2	8	11	22.5268	1072799907	151	160044678	88	4	0.0887831	0.355133	0.049986	0.00390646	0.000549846	0.291391	3.64137e-09	3.64137e-09	1	0	0	1	0	0
AATAC	234	2020	5	22.5268	1072799907	151	160044678	10100	8.63248	10.3876	89.671	12.6215	0.448355	0.0631074	0.285844	4.1793e-07	4.1793e-07	1	0	0	1	0	0
AATACATTAC	10	70	10	22.5268	1072799907	151	160044678	700	7	0.443916	3.10741	0.437378	0.0310741	0.00437378	0.463576	2.89654e-08	2.89654e-08	1	0	0	1	0	0
AATACC	11	44	6	22.5268	1072799907	151	160044678	264	4	0.488307	1.95323	0.274923	0.0117194	0.00164954	0.15894	1.09241e-08	1.09241e-08	1	0	0	1	0	0
AATACT	30	126	6	22.5268	1072799907	151	160044678	756	4.2	1.33175	5.59334	0.78728	0.03356	0.00472368	0.166887	3.12827e-08	3.12827e-08	1	0	0	1	0	0
AATAG	117	698	5	22.5268	1072799907	151	160044678	3490	5.96581	5.19381	30.9853	4.36128	0.154927	0.0218064	0.197543	1.44413e-07	1.44413e-07	1	0	0	1	0	0
AATAGAATAGAG	78	391	12	22.5268	1072799907	151	160044678	4692	5.01282	3.46254	17.3571	2.44307	0.208285	0.0293168	0.39837	1.94151e-07	1.94151e-07	1	0	0	1	0	0
AATAGAGTAG	19	121	10	22.5268	1072799907	151	160044678	1210	6.36842	0.84344	5.37138	0.756039	0.0537138	0.00756039	0.42175	5.00688e-08	5.00688e-08	1	0	0	1	0	0
AATAGATAGAT	20	130	11	22.5268	1072799907	151	160044678	1430	6.5	0.887831	5.7709	0.812273	0.06348	0.00893501	0.47351	5.91722e-08	5.91722e-08	1	0	0	1	0	0
AATAGC	11	60	6	22.5268	1072799907	151	160044678	360	5.45455	0.488307	2.66349	0.374895	0.015981	0.00224937	0.216737	1.48965e-08	1.48965e-08	1	0	0	1	0	0
AATAGGGATAT	23	96	11	22.5268	1072799907	151	160044678	1056	4.17391	1.02101	4.26159	0.599833	0.0468775	0.00659816	0.30406	4.36964e-08	4.36964e-08	1	0	0	1	0	0
AATAGT	39	157	6	22.5268	1072799907	151	160044678	942	4.02564	1.73127	6.96948	0.980976	0.0418169	0.00588586	0.159959	3.89792e-08	3.89792e-08	1	0	0	1	0	0
AATAGTC	5	20	7	22.5268	1072799907	151	160044678	140	4	0.221958	0.887831	0.124965	0.00621482	0.000874756	0.18543	5.79308e-09	5.79308e-09	1	0	0	1	0	0
AATAGTGATACATATATT	29	117	18	22.5268	1072799907	151	160044678	2106	4.03448	1.28736	5.19381	0.731046	0.0934887	0.0131588	0.480932	8.71445e-08	8.71445e-08	1	0	0	1	0	0
AATAGTGTAGT	16	68	11	22.5268	1072799907	151	160044678	748	4.25	0.710265	3.01863	0.424881	0.0332049	0.00467369	0.309603	3.09516e-08	3.09516e-08	1	0	0	1	0	0
AATAT	2418	34943	5	22.5268	1072799907	151	160044678	174715	14.4512	107.339	1551.17	218.333	7.75587	1.09166	0.478517	7.22956e-06	7.22956e-06	1	0	0	1	0	0
AATATAATGT	2	9	10	22.5268	1072799907	151	160044678	90	4.5	0.0887831	0.399524	0.0562343	0.00399524	0.000562343	0.298013	3.72413e-09	3.72413e-09	1	0	0	1	0	0
AATATAT	94	487	7	22.5268	1072799907	151	160044678	3409	5.18085	4.17281	21.6187	3.0429	0.151331	0.0213003	0.240172	1.41062e-07	1.41062e-07	1	0	0	1	0	0
AATATATAT	78	326	9	22.5268	1072799907	151	160044678	2934	4.17949	3.46254	14.4717	2.03693	0.130245	0.0183324	0.249109	1.21406e-07	1.21406e-07	1	0	0	1	0	0
AATATATATC	1	4	10	22.5268	1072799907	151	160044678	40	4	0.0443916	0.177566	0.024993	0.00177566	0.00024993	0.264901	1.65517e-09	1.65517e-09	1	0	0	1	0	0
AATATATGTATATATAT	1	6	17	22.5268	1072799907	151	160044678	102	6	0.0443916	0.266349	0.0374895	0.00452794	0.000637322	0.675497	4.22068e-09	4.22068e-09	1	0	0	1	1	0
AATATC	1	4	6	22.5268	1072799907	151	160044678	24	4	0.0443916	0.177566	0.024993	0.0010654	0.000149958	0.15894	9.931e-10	9.931e-10	1	0	0	1	0	0
AATATT	65	260	6	22.5268	1072799907	151	160044678	1560	4	2.88545	11.5418	1.62455	0.0692509	0.00974728	0.15894	6.45515e-08	6.45515e-08	1	0	0	1	0	0
AATATTAATTATATAT	3	15	16	22.5268	1072799907	151	160044678	240	5	0.133175	0.665874	0.0937238	0.010654	0.00149958	0.529801	9.931e-09	9.931e-09	1	0	0	1	1	0
AATC	72	489	4	22.5268	1072799907	151	160044678	1956	6.79167	3.19619	21.7075	3.0554	0.0868299	0.0122216	0.179912	8.09377e-08	8.09377e-08	1	0	0	0	0	0
AATCAT	2	8	6	22.5268	1072799907	151	160044678	48	4	0.0887831	0.355133	0.049986	0.0021308	0.000299916	0.15894	1.9862e-09	1.9862e-09	1	0	0	1	0	0
AATCCCC	3	17	7	22.5268	1072799907	151	160044678	119	5.66667	0.133175	0.754657	0.10622	0.0052826	0.000743542	0.262693	4.92412e-09	4.92412e-09	1	0	0	1	0	0
AATCGT	12	64	6	22.5268	1072799907	151	160044678	384	5.33333	0.532699	2.84106	0.399888	0.0170464	0.00239933	0.211921	1.58896e-08	1.58896e-08	1	0	0	1	0	0
AATCT	5	29	5	22.5268	1072799907	151	160044678	145	5.8	0.221958	1.28736	0.181199	0.00643678	0.000905997	0.192053	5.99998e-09	5.99998e-09	1	0	0	1	0	0
AATCTC	1	4	6	22.5268	1072799907	151	160044678	24	4	0.0443916	0.177566	0.024993	0.0010654	0.000149958	0.15894	9.931e-10	9.931e-10	1	0	0	1	0	0
AATG	53	531	4	22.5268	1072799907	151	160044678	2124	10.0189	2.35275	23.5719	3.31782	0.0942877	0.0132713	0.2654	8.78894e-08	8.78894e-08	1	0	0	0	0	0
AATGAATGTAATGT	62	312	14	22.5268	1072799907	151	160044678	4368	5.03226	2.75228	13.8502	1.94946	0.193902	0.0272924	0.466567	1.80744e-07	1.80744e-07	1	0	0	1	0	0
AATGAC	7	28	6	22.5268	1072799907	151	160044678	168	4	0.310741	1.24296	0.174951	0.00745778	0.00104971	0.15894	6.9517e-09	6.9517e-09	1	0	0	1	0	0
AATGAG	1	4	6	22.5268	1072799907	151	160044678	24	4	0.0443916	0.177566	0.024993	0.0010654	0.000149958	0.15894	9.931e-10	9.931e-10	1	0	0	1	0	0
AATGAT	53	231	6	22.5268	1072799907	151	160044678	1386	4.35849	2.35275	10.2545	1.44335	0.0615267	0.00866008	0.173185	5.73515e-08	5.73515e-08	1	0	0	1	0	0
AATGC	8	111	5	22.5268	1072799907	151	160044678	555	13.875	0.355133	4.92746	0.693556	0.0246373	0.00346778	0.459437	2.29654e-08	2.29654e-08	1	0	0	1	0	0
AATGG	84	557	5	22.5268	1072799907	151	160044678	2785	6.63095	3.72889	24.7261	3.48028	0.123631	0.0174014	0.219568	1.15241e-07	1.15241e-07	1	0	0	1	0	0
AATGGG	56	224	6	22.5268	1072799907	151	160044678	1344	4	2.48593	9.94371	1.39961	0.0596623	0.00839766	0.15894	5.56136e-08	5.56136e-08	1	0	0	1	0	0
AATGGTC	7	28	7	22.5268	1072799907	151	160044678	196	4	0.310741	1.24296	0.174951	0.00870075	0.00122466	0.18543	8.11032e-09	8.11032e-09	1	0	0	1	0	0
AATGT	469	5895	5	22.5268	1072799907	151	160044678	29475	12.5693	20.8196	261.688	36.8335	1.30844	0.184167	0.416202	1.21965e-06	1.21965e-06	1	0	0	1	0	0
AATGTAG	11	44	7	22.5268	1072799907	151	160044678	308	4	0.488307	1.95323	0.274923	0.0136726	0.00192446	0.18543	1.27448e-08	1.27448e-08	1	0	0	1	0	0
AATGTAT	4	27	7	22.5268	1072799907	151	160044678	189	6.75	0.177566	1.19857	0.168703	0.00839001	0.00118092	0.312914	7.82066e-09	7.82066e-09	1	0	0	1	0	0
AATGTATAGAT	9	44	11	22.5268	1072799907	151	160044678	484	4.88889	0.399524	1.95323	0.274923	0.0214855	0.00302416	0.356144	2.00275e-08	2.00275e-08	1	0	0	1	0	0
AATGTATATATG	29	148	12	22.5268	1072799907	151	160044678	1776	5.10345	1.28736	6.56995	0.924742	0.0788394	0.0110969	0.405572	7.34894e-08	7.34894e-08	1	0	0	1	0	0
AATGTC	7	28	6	22.5268	1072799907	151	160044678	168	4	0.310741	1.24296	0.174951	0.00745778	0.00104971	0.15894	6.9517e-09	6.9517e-09	1	0	0	1	0	0
AATGTCATGT	16	84	10	22.5268	1072799907	151	160044678	840	5.25	0.710265	3.72889	0.524853	0.0372889	0.00524853	0.347682	3.47585e-08	3.47585e-08	1	0	0	1	0	0
AATT	1891	12971	4	22.5268	1072799907	151	160044678	51884	6.85933	83.9445	575.803	81.0461	2.30321	0.324184	0.181704	2.14692e-06	2.14692e-06	1	0	0	0	0	0
AATTAC	10	40	6	22.5268	1072799907	151	160044678	240	4	0.443916	1.77566	0.24993	0.010654	0.00149958	0.15894	9.931e-09	9.931e-09	1	0	0	1	0	0
AATTACT	8	32	7	22.5268	1072799907	151	160044678	224	4	0.355133	1.42053	0.199944	0.00994371	0.00139961	0.18543	9.26893e-09	9.26893e-09	1	0	0	1	0	0
AATTAG	23	92	6	22.5268	1072799907	151	160044678	552	4	1.02101	4.08402	0.574839	0.0245041	0.00344904	0.15894	2.28413e-08	2.28413e-08	1	0	0	1	0	0
AATTAGG	4	19	7	22.5268	1072799907	151	160044678	133	4.75	0.177566	0.84344	0.118717	0.00590408	0.000831018	0.220199	5.50343e-09	5.50343e-09	1	0	0	1	0	0
AATTAT	7	28	6	22.5268	1072799907	151	160044678	168	4	0.310741	1.24296	0.174951	0.00745778	0.00104971	0.15894	6.9517e-09	6.9517e-09	1	0	0	1	0	0
AATTATACAT	12	86	10	22.5268	1072799907	151	160044678	860	7.16667	0.532699	3.81768	0.53735	0.0381768	0.0053735	0.474614	3.55861e-08	3.55861e-08	1	0	0	1	0	0
AATTC	56	296	5	22.5268	1072799907	151	160044678	1480	5.28571	2.48593	13.1399	1.84948	0.0656995	0.00924742	0.175024	6.12412e-08	6.12412e-08	1	0	0	1	0	0
AATTCAG	1	4	7	22.5268	1072799907	151	160044678	28	4	0.0443916	0.177566	0.024993	0.00124296	0.000174951	0.18543	1.15862e-09	1.15862e-09	1	0	0	1	0	0
AC	5539	86191	2	22.5268	1072799907	151	160044678	172382	15.5608	245.885	3826.15	538.543	7.65231	1.07709	0.206103	7.13302e-06	7.13302e-06	1	0	0	0	0	0
ACACACAT	2	8	8	22.5268	1072799907	151	160044678	64	4	0.0887831	0.355133	0.049986	0.00284106	0.000399888	0.211921	2.64827e-09	2.64827e-09	1	0	0	1	0	0
ACACACATGTATATAT	1	4	16	22.5268	1072799907	151	160044678	64	4	0.0443916	0.177566	0.024993	0.00284106	0.000399888	0.423841	2.64827e-09	2.64827e-09	1	0	0	1	0	0
ACACAG	4	16	6	22.5268	1072799907	151	160044678	96	4	0.177566	0.710265	0.0999721	0.00426159	0.000599833	0.15894	3.9724e-09	3.9724e-09	1	0	0	1	0	0
ACACAT	21	122	6	22.5268	1072799907	151	160044678	732	5.80952	0.932223	5.41577	0.762287	0.0324946	0.00457372	0.230842	3.02896e-08	3.02896e-08	1	0	0	1	0	0
ACACATACAT	28	139	10	22.5268	1072799907	151	160044678	1390	4.96429	1.24296	6.17043	0.868507	0.0617043	0.00868507	0.328761	5.75171e-08	5.75171e-08	1	0	0	1	0	0
ACACATAT	17	79	8	22.5268	1072799907	151	160044678	632	4.64706	0.754657	3.50693	0.493612	0.0280555	0.0039489	0.246202	2.61516e-08	2.61516e-08	1	0	0	1	0	0
ACACCC	4	18	6	22.5268	1072799907	151	160044678	108	4.5	0.177566	0.799048	0.112469	0.00479429	0.000674812	0.178808	4.46895e-09	4.46895e-09	1	0	0	1	0	0
ACACGC	12	54	6	22.5268	1072799907	151	160044678	324	4.5	0.532699	2.39714	0.337406	0.0143829	0.00202443	0.178808	1.34069e-08	1.34069e-08	1	0	0	1	0	0
ACACGT	8	32	6	22.5268	1072799907	151	160044678	192	4	0.355133	1.42053	0.199944	0.00852318	0.00119967	0.15894	7.9448e-09	7.9448e-09	1	0	0	1	0	0
ACACGTATATACATAT	1	4	16	22.5268	1072799907	151	160044678	64	4	0.0443916	0.177566	0.024993	0.00284106	0.000399888	0.423841	2.64827e-09	2.64827e-09	1	0	0	1	0	0
ACACT	35	202	5	22.5268	1072799907	151	160044678	1010	5.77143	1.55371	8.9671	1.26215	0.0448355	0.00631074	0.191107	4.1793e-08	4.1793e-08	1	0	0	1	0	0
ACACTC	8	32	6	22.5268	1072799907	151	160044678	192	4	0.355133	1.42053	0.199944	0.00852318	0.00119967	0.15894	7.9448e-09	7.9448e-09	1	0	0	1	0	0
ACAG	373	2408	4	22.5268	1072799907	151	160044678	9632	6.45576	16.5581	106.895	15.0458	0.42758	0.0601832	0.171014	3.98564e-07	3.98564e-07	1	0	0	0	0	0
ACAGC	2	13	5	22.5268	1072799907	151	160044678	65	6.5	0.0887831	0.57709	0.0812273	0.00288545	0.000406137	0.215232	2.68965e-09	2.68965e-09	1	0	0	1	0	0
ACAGG	8	40	5	22.5268	1072799907	151	160044678	200	5	0.355133	1.77566	0.24993	0.00887831	0.00124965	0.165563	8.27583e-09	8.27583e-09	1	0	0	1	0	0
ACAGTAGTAGT	7	28	11	22.5268	1072799907	151	160044678	308	4	0.310741	1.24296	0.174951	0.0136726	0.00192446	0.291391	1.27448e-08	1.27448e-08	1	0	0	1	0	0
ACAGTAT	8	32	7	22.5268	1072799907	151	160044678	224	4	0.355133	1.42053	0.199944	0.00994371	0.00139961	0.18543	9.26893e-09	9.26893e-09	1	0	0	1	0	0
ACAT	1125	8825	4	22.5268	1072799907	151	160044678	35300	7.84444	49.9405	391.756	55.1409	1.56702	0.220563	0.2078	1.46068e-06	1.46068e-06	1	0	0	0	0	0
ACATACATAT	16	77	10	22.5268	1072799907	151	160044678	770	4.8125	0.710265	3.41815	0.481116	0.0341815	0.00481116	0.318709	3.1862e-08	3.1862e-08	1	0	0	1	0	0
ACATAG	174	710	6	22.5268	1072799907	151	160044678	4260	4.08046	7.72413	31.518	4.43626	0.189108	0.0266176	0.162137	1.76275e-07	1.76275e-07	1	0	0	1	0	0
ACATAT	835	5843	6	22.5268	1072799907	151	160044678	35058	6.9976	37.067	259.38	36.5086	1.55628	0.219051	0.278051	1.45067e-06	1.45067e-06	1	0	0	1	0	0
ACATCC	1	4	6	22.5268	1072799907	151	160044678	24	4	0.0443916	0.177566	0.024993	0.0010654	0.000149958	0.15894	9.931e-10	9.931e-10	1	0	0	1	0	0
ACATCT	3208	13084	6	22.5268	1072799907	151	160044678	78504	4.07855	142.408	580.819	81.7522	3.48492	0.490513	0.162062	3.24843e-06	3.24843e-06	1	0	0	1	0	0
ACATG	98	1153	5	22.5268	1072799907	151	160044678	5765	11.7653	4.35037	51.1835	7.20424	0.255917	0.0360212	0.38958	2.38551e-07	2.38551e-07	1	0	0	1	0	0
ACATGT	19	76	6	22.5268	1072799907	151	160044678	456	4	0.84344	3.37376	0.474867	0.0202426	0.0028492	0.15894	1.88689e-08	1.88689e-08	1	0	0	1	0	0
ACC	2	19	3	22.5268	1072799907	151	160044678	57	9.5	0.0887831	0.84344	0.118717	0.00253032	0.000356151	0.188742	2.35861e-09	2.35861e-09	1	0	0	0	0	0
ACCACT	1	4	6	22.5268	1072799907	151	160044678	24	4	0.0443916	0.177566	0.024993	0.0010654	0.000149958	0.15894	9.931e-10	9.931e-10	1	0	0	1	0	0
ACCAGT	3	12	6	22.5268	1072799907	151	160044678	72	4	0.133175	0.532699	0.0749791	0.00319619	0.000449874	0.15894	2.9793e-09	2.9793e-09	1	0	0	1	0	0
ACCAT	16	80	5	22.5268	1072799907	151	160044678	400	5	0.710265	3.55133	0.49986	0.0177566	0.0024993	0.165563	1.65517e-08	1.65517e-08	1	0	0	1	0	0
ACCC	5	30	4	22.5268	1072799907	151	160044678	120	6	0.221958	1.33175	0.187448	0.00532699	0.000749791	0.15894	4.9655e-09	4.9655e-09	1	0	0	0	0	0
ACCCAT	5	20	6	22.5268	1072799907	151	160044678	120	4	0.221958	0.887831	0.124965	0.00532699	0.000749791	0.15894	4.9655e-09	4.9655e-09	1	0	0	1	0	0
ACCCC	18	92	5	22.5268	1072799907	151	160044678	460	5.11111	0.799048	4.08402	0.574839	0.0204201	0.0028742	0.169242	1.90344e-08	1.90344e-08	1	0	0	1	0	0
ACCCCC	108	436	6	22.5268	1072799907	151	160044678	2616	4.03704	4.79429	19.3547	2.72424	0.116128	0.0163454	0.160412	1.08248e-07	1.08248e-07	1	0	0	1	0	0
ACCCCCC	27	109	7	22.5268	1072799907	151	160044678	763	4.03704	1.19857	4.83868	0.68106	0.0338708	0.00476742	0.187147	3.15723e-08	3.15723e-08	1	0	0	1	0	0
ACCCG	14	77	5	22.5268	1072799907	151	160044678	385	5.5	0.621482	3.41815	0.481116	0.0170908	0.00240558	0.182119	1.5931e-08	1.5931e-08	1	0	0	1	0	0
ACCCT	1	6	5	22.5268	1072799907	151	160044678	30	6	0.0443916	0.266349	0.0374895	0.00133175	0.000187448	0.198675	1.24138e-09	1.24138e-09	1	0	0	1	0	0
ACCGC	33	221	5	22.5268	1072799907	151	160044678	1105	6.69697	1.46492	9.81054	1.38086	0.0490527	0.00690432	0.221754	4.5724e-08	4.5724e-08	1	0	0	1	0	0
ACCGG	1	5	5	22.5268	1072799907	151	160044678	25	5	0.0443916	0.221958	0.0312413	0.00110979	0.000156206	0.165563	1.03448e-09	1.03448e-09	1	0	0	1	0	0
ACCGTACT	6	24	8	22.5268	1072799907	151	160044678	192	4	0.266349	1.0654	0.149958	0.00852318	0.00119967	0.211921	7.9448e-09	7.9448e-09	1	0	0	1	0	0
ACCT	3	18	4	22.5268	1072799907	151	160044678	72	6	0.133175	0.799048	0.112469	0.00319619	0.000449874	0.15894	2.9793e-09	2.9793e-09	1	0	0	0	0	0
ACCTAT	4	18	6	22.5268	1072799907	151	160044678	108	4.5	0.177566	0.799048	0.112469	0.00479429	0.000674812	0.178808	4.46895e-09	4.46895e-09	1	0	0	1	0	0
ACCTCC	1	4	6	22.5268	1072799907	151	160044678	24	4	0.0443916	0.177566	0.024993	0.0010654	0.000149958	0.15894	9.931e-10	9.931e-10	1	0	0	1	0	0
ACCTG	3	15	5	22.5268	1072799907	151	160044678	75	5	0.133175	0.665874	0.0937238	0.00332937	0.000468619	0.165563	3.10344e-09	3.10344e-09	1	0	0	1	0	0
ACCTGG	2	12	6	22.5268	1072799907	151	160044678	72	6	0.0887831	0.532699	0.0749791	0.00319619	0.000449874	0.238411	2.9793e-09	2.9793e-09	1	0	0	1	0	0
ACCTGGCCCTCCATGAGC	2	9	18	22.5268	1072799907	151	160044678	162	4.5	0.0887831	0.399524	0.0562343	0.00719143	0.00101222	0.536424	6.70343e-09	6.70343e-09	1	0	0	1	1	0
ACG	4	32	3	22.5268	1072799907	151	160044678	96	8	0.177566	1.42053	0.199944	0.00426159	0.000599833	0.15894	3.9724e-09	3.9724e-09	1	0	0	0	0	0
ACGAGT	1	4	6	22.5268	1072799907	151	160044678	24	4	0.0443916	0.177566	0.024993	0.0010654	0.000149958	0.15894	9.931e-10	9.931e-10	1	0	0	1	0	0
ACGAT	7	38	5	22.5268	1072799907	151	160044678	190	5.42857	0.310741	1.68688	0.237434	0.0084344	0.00118717	0.179754	7.86204e-09	7.86204e-09	1	0	0	1	0	0
ACGATATAGTC	18	80	11	22.5268	1072799907	151	160044678	880	4.44444	0.799048	3.55133	0.49986	0.0390646	0.00549846	0.323767	3.64137e-08	3.64137e-08	1	0	0	1	0	0
ACGATC	5	23	6	22.5268	1072799907	151	160044678	138	4.6	0.221958	1.02101	0.14371	0.00612604	0.000862259	0.182781	5.71033e-09	5.71033e-09	1	0	0	1	0	0
ACGC	86	875	4	22.5268	1072799907	151	160044678	3500	10.1744	3.81768	38.8426	5.46722	0.155371	0.0218689	0.269521	1.44827e-07	1.44827e-07	1	0	0	0	0	0
ACGCGC	12	63	6	22.5268	1072799907	151	160044678	378	5.25	0.532699	2.79667	0.39364	0.01678	0.00236184	0.208609	1.56413e-08	1.56413e-08	1	0	0	1	0	0
ACGG	101	645	4	22.5268	1072799907	151	160044678	2580	6.38614	4.48355	28.6326	4.03012	0.11453	0.0161205	0.169169	1.06758e-07	1.06758e-07	1	0	0	0	0	0
ACGTAT	10	40	6	22.5268	1072799907	151	160044678	240	4	0.443916	1.77566	0.24993	0.010654	0.00149958	0.15894	9.931e-09	9.931e-09	1	0	0	1	0	0
ACT	565	4941	3	22.5268	1072799907	151	160044678	14823	8.74513	25.0812	219.339	30.8726	0.658016	0.0926179	0.173744	6.13363e-07	6.13363e-07	1	0	0	0	0	0
ACTAG	6	34	5	22.5268	1072799907	151	160044678	170	5.66667	0.266349	1.50931	0.212441	0.00754657	0.0010622	0.187638	7.03446e-09	7.03446e-09	1	0	0	1	0	0
ACTAT	203	1622	5	22.5268	1072799907	151	160044678	8110	7.99015	9.01149	72.0031	10.1347	0.360016	0.0506734	0.264574	3.35585e-07	3.35585e-07	1	0	0	1	0	0
ACTATACTATAT	62	262	12	22.5268	1072799907	151	160044678	3144	4.22581	2.75228	11.6306	1.63704	0.139567	0.0196445	0.335826	1.30096e-07	1.30096e-07	1	0	0	1	0	0
ACTATGCTAT	18	74	10	22.5268	1072799907	151	160044678	740	4.11111	0.799048	3.28498	0.462371	0.0328498	0.00462371	0.272259	3.06206e-08	3.06206e-08	1	0	0	1	0	0
ACTC	1	9	4	22.5268	1072799907	151	160044678	36	9	0.0443916	0.399524	0.0562343	0.0015981	0.000224937	0.238411	1.48965e-09	1.48965e-09	1	0	0	0	0	0
ACTCAG	7	28	6	22.5268	1072799907	151	160044678	168	4	0.310741	1.24296	0.174951	0.00745778	0.00104971	0.15894	6.9517e-09	6.9517e-09	1	0	0	1	0	0
ACTCAT	11	44	6	22.5268	1072799907	151	160044678	264	4	0.488307	1.95323	0.274923	0.0117194	0.00164954	0.15894	1.09241e-08	1.09241e-08	1	0	0	1	0	0
ACTCC	3	20	5	22.5268	1072799907	151	160044678	100	6.66667	0.133175	0.887831	0.124965	0.00443916	0.000624826	0.220751	4.13792e-09	4.13792e-09	1	0	0	1	0	0
ACTCCT	23	103	6	22.5268	1072799907	151	160044678	618	4.47826	1.02101	4.57233	0.64357	0.027434	0.00386142	0.177944	2.55723e-08	2.55723e-08	1	0	0	1	0	0
ACTCG	5	25	5	22.5268	1072799907	151	160044678	125	5	0.221958	1.10979	0.156206	0.00554895	0.000781032	0.165563	5.1724e-09	5.1724e-09	1	0	0	1	0	0
ACTGCT	12	63	6	22.5268	1072799907	151	160044678	378	5.25	0.532699	2.79667	0.39364	0.01678	0.00236184	0.208609	1.56413e-08	1.56413e-08	1	0	0	1	0	0
ACTGGC	8	32	6	22.5268	1072799907	151	160044678	192	4	0.355133	1.42053	0.199944	0.00852318	0.00119967	0.15894	7.9448e-09	7.9448e-09	1	0	0	1	0	0
AG	2942	42498	2	22.5268	1072799907	151	160044678	84996	14.4453	130.6	1886.55	265.538	3.77311	0.531077	0.191328	3.51706e-06	3.51706e-06	1	0	0	0	0	0
AGAGAT	10	50	6	22.5268	1072799907	151	160044678	300	5	0.443916	2.21958	0.312413	0.0133175	0.00187448	0.198675	1.24138e-08	1.24138e-08	1	0	0	1	0	0
AGAGC	188	1244	5	22.5268	1072799907	151	160044678	6220	6.61702	8.34562	55.2231	7.77283	0.276116	0.0388641	0.219107	2.57378e-07	2.57378e-07	1	0	0	1	0	0
AGAGCG	13	146	6	22.5268	1072799907	151	160044678	876	11.2308	0.57709	6.48117	0.912245	0.038887	0.00547347	0.446256	3.62482e-08	3.62482e-08	1	0	0	1	0	0
AGAGCGGG	1	5	8	22.5268	1072799907	151	160044678	40	5	0.0443916	0.221958	0.0312413	0.00177566	0.00024993	0.264901	1.65517e-09	1.65517e-09	1	0	0	1	0	0
AGAGCT	1	5	6	22.5268	1072799907	151	160044678	30	5	0.0443916	0.221958	0.0312413	0.00133175	0.000187448	0.198675	1.24138e-09	1.24138e-09	1	0	0	1	0	0
AGAGG	12	83	5	22.5268	1072799907	151	160044678	415	6.91667	0.532699	3.6845	0.518605	0.0184225	0.00259303	0.229029	1.71724e-08	1.71724e-08	1	0	0	1	0	0
AGAT	2449	16196	4	22.5268	1072799907	151	160044678	64784	6.61331	108.715	718.966	101.197	2.87586	0.404787	0.175187	2.68071e-06	2.68071e-06	1	0	0	0	0	0
AGATAT	29	120	6	22.5268	1072799907	151	160044678	720	4.13793	1.28736	5.32699	0.749791	0.0319619	0.00449874	0.164421	2.9793e-08	2.9793e-08	1	0	0	1	0	0
AGATC	1	7	5	22.5268	1072799907	151	160044678	35	7	0.0443916	0.310741	0.0437378	0.00155371	0.000218689	0.231788	1.44827e-09	1.44827e-09	1	0	0	1	0	0
AGATG	4	20	5	22.5268	1072799907	151	160044678	100	5	0.177566	0.887831	0.124965	0.00443916	0.000624826	0.165563	4.13792e-09	4.13792e-09	1	0	0	1	0	0
AGC	45	390	3	22.5268	1072799907	151	160044678	1170	8.66667	1.99762	17.3127	2.43682	0.0519381	0.00731046	0.172185	4.84136e-08	4.84136e-08	1	0	0	0	0	0
AGCAGG	16	81	6	22.5268	1072799907	151	160044678	486	5.0625	0.710265	3.59572	0.506109	0.0215743	0.00303665	0.201159	2.01103e-08	2.01103e-08	1	0	0	1	0	0
AGCAT	48	344	5	22.5268	1072799907	151	160044678	1720	7.16667	2.1308	15.2707	2.1494	0.0763535	0.010747	0.237307	7.11722e-08	7.11722e-08	1	0	0	1	0	0
AGCCCG	1	4	6	22.5268	1072799907	151	160044678	24	4	0.0443916	0.177566	0.024993	0.0010654	0.000149958	0.15894	9.931e-10	9.931e-10	1	0	0	1	0	0
AGCTCC	1	6	6	22.5268	1072799907	151	160044678	36	6	0.0443916	0.266349	0.0374895	0.0015981	0.000224937	0.238411	1.48965e-09	1.48965e-09	1	0	0	1	0	0
AGG	25	213	3	22.5268	1072799907	151	160044678	639	8.52	1.10979	9.45541	1.33088	0.0283662	0.00399264	0.169272	2.64413e-08	2.64413e-08	1	0	0	0	0	0
AGGATG	1	4	6	22.5268	1072799907	151	160044678	24	4	0.0443916	0.177566	0.024993	0.0010654	0.000149958	0.15894	9.931e-10	9.931e-10	1	0	0	1	0	0
AGGCCC	1	4	6	22.5268	1072799907	151	160044678	24	4	0.0443916	0.177566	0.024993	0.0010654	0.000149958	0.15894	9.931e-10	9.931e-10	1	0	0	1	0	0
AGGGG	2	10	5	22.5268	1072799907	151	160044678	50	5	0.0887831	0.443916	0.0624826	0.00221958	0.000312413	0.165563	2.06896e-09	2.06896e-09	1	0	0	1	0	0
AGGGGG	4	19	6	22.5268	1072799907	151	160044678	114	4.75	0.177566	0.84344	0.118717	0.00506064	0.000712301	0.188742	4.71723e-09	4.71723e-09	1	0	0	1	0	0
AT	142099	3662723	2	22.5268	1072799907	151	160044678	7325446	25.7759	6308	162594	22885.6	325.188	45.7713	0.341402	0.000303121	0.000303121	1	1	1	0	0	0
ATATC	97	766	5	22.5268	1072799907	151	160044678	3830	7.89691	4.30598	34.0039	4.78616	0.17002	0.0239308	0.261487	1.58482e-07	1.58482e-07	1	0	0	1	0	0
ATATCC	9	36	6	22.5268	1072799907	151	160044678	216	4	0.399524	1.5981	0.224937	0.00958858	0.00134962	0.15894	8.9379e-09	8.9379e-09	1	0	0	1	0	0
ATATGC	12	48	6	22.5268	1072799907	151	160044678	288	4	0.532699	2.1308	0.299916	0.0127848	0.0017995	0.15894	1.19172e-08	1.19172e-08	1	0	0	1	0	0
ATC	1321	12667	3	22.5268	1072799907	151	160044678	38001	9.58895	58.6413	562.308	79.1466	1.68692	0.23744	0.190509	1.57245e-06	1.57245e-06	1	0	0	0	0	0
ATCATCATCATG	11	44	12	22.5268	1072799907	151	160044678	528	4	0.488307	1.95323	0.274923	0.0234388	0.00329908	0.317881	2.18482e-08	2.18482e-08	1	0	0	1	0	0
ATGC	1	6	4	22.5268	1072799907	151	160044678	24	6	0.0443916	0.266349	0.0374895	0.0010654	0.000149958	0.15894	9.931e-10	9.931e-10	1	0	0	0	0	0
ATGCC	13	90	5	22.5268	1072799907	151	160044678	450	6.92308	0.57709	3.99524	0.562343	0.0199762	0.00281171	0.229241	1.86206e-08	1.86206e-08	1	0	0	1	0	0
CCCCCCG	4	16	7	22.5268	1072799907	151	160044678	112	4	0.177566	0.710265	0.0999721	0.00497186	0.000699805	0.18543	4.63447e-09	4.63447e-09	1	0	0	1	0	0
CCCCCG	19	76	6	22.5268	1072799907	151	160044678	456	4	0.84344	3.37376	0.474867	0.0202426	0.0028492	0.15894	1.88689e-08	1.88689e-08	1	0	0	1	0	0
CCCCG	1	5	5	22.5268	1072799907	151	160044678	25	5	0.0443916	0.221958	0.0312413	0.00110979	0.000156206	0.165563	1.03448e-09	1.03448e-09	1	0	0	1	0	0
CCCGCG	1	4	6	22.5268	1072799907	151	160044678	24	4	0.0443916	0.177566	0.024993	0.0010654	0.000149958	0.15894	9.931e-10	9.931e-10	1	0	0	1	0	0
CCG	7	66	3	22.5268	1072799907	151	160044678	198	9.42857	0.310741	2.92984	0.412385	0.00878953	0.00123715	0.187323	8.19308e-09	8.19308e-09	1	0	0	0	0	0
CG	1	12	2	22.5268	1072799907	151	160044678	24	12	0.0443916	0.532699	0.0749791	0.0010654	0.000149958	0.15894	9.931e-10	9.931e-10	1	0	0	0	0	0
