# Supplementary material for: Profiles of telomeric repeats in Insecta reveal diverse forms of telomeric motifs in Hymenopterans
Source: Life Sci Alliance. 2022 Apr 1;5(7):e202101163. doi: 10.26508/lsa.202101163 (PMC8977481; doi:10.26508/lsa.202101163)
Supplement: Supplemental Data 3. — Tandem repeat statistics for 50 species without simple tandem type TRM. [file LSA-2021-01163_Supplemental_Data_3.zip › DataS3/MARBO_output.csv.0.filtered.xlsx]

## Sheet: Sheet1
Unnamed: 0	reads	repeats	unit_len	avg_genome_cov	genome_size	eff_read_len	num_reads	repeats_total_len	repeats_per_read	reads_per_genome	repeats_per_genome	repeats_per_million_reads	repeats_len_per_genome	repeats_len_per_million_reads	percent_repeats_len_per_read	percent_repeats_len_per_genome	percent_repeat_unit_in_sequences	avg_genome_cov_filter	repeat_containing_reads_filter	repeats_len_per_million_reads_filter	unit_len_filter	percent_repeats_len_per_read_filter	qualified
AAAAAAAGAC	89	398	10	282.581	378031493	149.499	714550532	3980	4.47191	0.314954	1.40845	0.556993	0.0140845	0.00556993	0.299127	3.72574e-08	3.72574e-08	1	0	0	1	0	0
AAAAAAC	9	36	7	282.581	378031493	149.499	714550532	252	4	0.0318493	0.127397	0.0503813	0.00089178	0.000352669	0.187292	2.35901e-09	2.35901e-09	1	0	0	1	0	0
AAAAAAG	5	20	7	282.581	378031493	149.499	714550532	140	4	0.0176941	0.0707762	0.0279896	0.000495433	0.000195927	0.187292	1.31056e-09	1.31056e-09	1	0	0	1	0	0
AAAAAAT	57	231	7	282.581	378031493	149.499	714550532	1617	4.05263	0.201712	0.817465	0.32328	0.00572226	0.00226296	0.189757	1.5137e-08	1.5137e-08	1	0	0	1	0	0
AAAAAC	238	953	6	282.581	378031493	149.499	714550532	5718	4.0042	0.842237	3.37249	1.33371	0.0202349	0.00800223	0.160705	5.35271e-08	5.35271e-08	1	0	0	1	0	0
AAAAACAT	315	2171	8	282.581	378031493	149.499	714550532	17368	6.89206	1.11473	7.68276	3.03827	0.0614621	0.0243062	0.368809	1.62584e-07	1.62584e-07	1	0	0	1	0	0
AAAAAG	317	1272	6	282.581	378031493	149.499	714550532	7632	4.01262	1.1218	4.50137	1.78014	0.0270082	0.0106808	0.161043	7.14443e-08	7.14443e-08	1	0	0	1	0	0
AAAAAGAAG	101	566	9	282.581	378031493	149.499	714550532	5094	5.60396	0.35742	2.00297	0.792106	0.0180267	0.00712896	0.337365	4.76857e-08	4.76857e-08	1	0	0	1	0	0
AAAAAGACAAGCC	13	70	13	282.581	378031493	149.499	714550532	910	5.38462	0.0460045	0.247717	0.0979637	0.00322032	0.00127353	0.468231	8.51865e-09	8.51865e-09	1	0	0	1	0	0
AAAAAGC	1	4	7	282.581	378031493	149.499	714550532	28	4	0.00353881	0.0141552	0.00559792	9.90867e-05	3.91855e-05	0.187292	2.62112e-10	2.62112e-10	1	0	0	1	0	0
AAAAAGG	1	4	7	282.581	378031493	149.499	714550532	28	4	0.00353881	0.0141552	0.00559792	9.90867e-05	3.91855e-05	0.187292	2.62112e-10	2.62112e-10	1	0	0	1	0	0
AAAAAGT	6	35	7	282.581	378031493	149.499	714550532	245	5.83333	0.0212329	0.123858	0.0489818	0.000867009	0.000342873	0.273135	2.29348e-09	2.29348e-09	1	0	0	1	0	0
AAAAAT	1155	5290	6	282.581	378031493	149.499	714550532	31740	4.58009	4.08733	18.7203	7.40326	0.112322	0.0444195	0.183818	2.97123e-07	2.97123e-07	1	0	0	1	0	0
AAAAATAAC	1	5	9	282.581	378031493	149.499	714550532	45	5	0.00353881	0.0176941	0.00699741	0.000159246	6.29767e-05	0.301006	4.21252e-10	4.21252e-10	1	0	0	1	0	0
AAAAATGTCATACTGCTGCGCT	2	10	22	282.581	378031493	149.499	714550532	220	5	0.00707762	0.0353881	0.0139948	0.000778538	0.000307886	0.735792	2.05945e-09	2.05945e-09	1	0	0	1	1	0
AAAAATT	2	8	7	282.581	378031493	149.499	714550532	56	4	0.00707762	0.0283105	0.0111958	0.000198173	7.83709e-05	0.187292	5.24225e-10	5.24225e-10	1	0	0	1	0	0
AAAAC	50	252	5	282.581	378031493	149.499	714550532	1260	5.04	0.176941	0.89178	0.352669	0.0044589	0.00176335	0.168563	1.17951e-08	1.17951e-08	1	0	0	1	0	0
AAAACAGACCCGGTT	374	1609	15	282.581	378031493	149.499	714550532	24135	4.30214	1.32352	5.69395	2.25177	0.0854092	0.0337765	0.431656	2.25931e-07	2.25931e-07	1	0	0	1	0	0
AAAACC	106	428	6	282.581	378031493	149.499	714550532	2568	4.03774	0.375114	1.51461	0.598978	0.00908766	0.00359387	0.162051	2.40394e-08	2.40394e-08	1	0	0	1	0	0
AAAACCG	16	77	7	282.581	378031493	149.499	714550532	539	4.8125	0.056621	0.272488	0.10776	0.00190742	0.00075432	0.225336	5.04566e-09	5.04566e-09	1	0	0	1	0	0
AAAACG	2	8	6	282.581	378031493	149.499	714550532	48	4	0.00707762	0.0283105	0.0111958	0.000169863	6.71751e-05	0.160536	4.49335e-10	4.49335e-10	1	0	0	1	0	0
AAAACGATTATC	1	4	12	282.581	378031493	149.499	714550532	48	4	0.00353881	0.0141552	0.00559792	0.000169863	6.71751e-05	0.321073	4.49335e-10	4.49335e-10	1	0	0	1	0	0
AAAACTACAGT	181	791	11	282.581	378031493	149.499	714550532	8701	4.37017	0.640525	2.7992	1.10699	0.0307912	0.0121769	0.321553	8.14514e-08	8.14514e-08	1	0	0	1	0	0
AAAAG	292	1758	5	282.581	378031493	149.499	714550532	8790	6.02055	1.03333	6.22123	2.46029	0.0311061	0.0123014	0.201358	8.22845e-08	8.22845e-08	1	0	0	1	0	0
AAAAGAAGACCAATGAATGTACAG	14	73	24	282.581	378031493	149.499	714550532	1752	5.21429	0.0495433	0.258333	0.102162	0.0062	0.00245189	0.837083	1.64007e-08	1.64007e-08	1	0	0	1	1	0
AAAAGAAT	1	4	8	282.581	378031493	149.499	714550532	32	4	0.00353881	0.0141552	0.00559792	0.000113242	4.47834e-05	0.214049	2.99557e-10	2.99557e-10	1	0	0	1	0	0
AAAAGACATGCCATT	111	495	15	282.581	378031493	149.499	714550532	7425	4.45946	0.392808	1.75171	0.692743	0.0262757	0.0103911	0.447441	6.95066e-08	6.95066e-08	1	0	0	1	0	0
AAAAGAGAG	1	7	9	282.581	378031493	149.499	714550532	63	7	0.00353881	0.0247717	0.00979637	0.000222945	8.81673e-05	0.421408	5.89753e-10	5.89753e-10	1	0	0	1	0	0
AAAAGAT	27	223	7	282.581	378031493	149.499	714550532	1561	8.25926	0.0955479	0.789155	0.312084	0.00552408	0.00218459	0.386724	1.46128e-08	1.46128e-08	1	0	0	1	0	0
AAAAGC	148	667	6	282.581	378031493	149.499	714550532	4002	4.50676	0.523744	2.36039	0.933454	0.0141623	0.00560072	0.180875	3.74633e-08	3.74633e-08	1	0	0	1	0	0
AAAAGCAAAGGC	615	3092	12	282.581	378031493	149.499	714550532	37104	5.02764	2.17637	10.942	4.3272	0.131304	0.0519263	0.40356	3.47336e-07	3.47336e-07	1	0	0	1	0	0
AAAAGCC	19	121	7	282.581	378031493	149.499	714550532	847	6.36842	0.0672374	0.428196	0.169337	0.00299737	0.00118536	0.298189	7.9289e-09	7.9289e-09	1	0	0	1	0	0
AAAAGCCAGAAGC	12	49	13	282.581	378031493	149.499	714550532	637	4.08333	0.0424657	0.173402	0.0685746	0.00225422	0.000891469	0.355075	5.96305e-09	5.96305e-09	1	0	0	1	0	0
AAAAGCT	5	28	7	282.581	378031493	149.499	714550532	196	5.6	0.0176941	0.0990867	0.0391855	0.000693607	0.000274298	0.262209	1.83479e-09	1.83479e-09	1	0	0	1	0	0
AAAAGG	265	2912	6	282.581	378031493	149.499	714550532	17472	10.9887	0.937785	10.305	4.07529	0.0618301	0.0244517	0.441021	1.63558e-07	1.63558e-07	1	0	0	1	0	0
AAAAGGCCGACCAGAAAGCAAGG	2	8	23	282.581	378031493	149.499	714550532	184	4	0.00707762	0.0283105	0.0111958	0.000651141	0.000257505	0.615389	1.72245e-09	1.72245e-09	1	0	0	1	1	0
AAAAGT	214	858	6	282.581	378031493	149.499	714550532	5148	4.00935	0.757305	3.0363	1.20075	0.0182178	0.00720453	0.160911	4.81912e-08	4.81912e-08	1	0	0	1	0	0
AAAAGTTATT	1	4	10	282.581	378031493	149.499	714550532	40	4	0.00353881	0.0141552	0.00559792	0.000141552	5.59792e-05	0.267561	3.74446e-10	3.74446e-10	1	0	0	1	0	0
AAAAT	1342	7509	5	282.581	378031493	149.499	714550532	37545	5.59538	4.74908	26.5729	10.5087	0.132865	0.0525435	0.187138	3.51464e-07	3.51464e-07	1	0	0	1	0	0
AAAATAAAATAAT	138	661	13	282.581	378031493	149.499	714550532	8593	4.78986	0.488356	2.33915	0.925057	0.030409	0.0120257	0.416512	8.04404e-08	8.04404e-08	1	0	0	1	0	0
AAAATAAAT	1461	9883	9	282.581	378031493	149.499	714550532	88947	6.76454	5.1702	34.9741	13.8311	0.314767	0.12448	0.407233	8.32646e-07	8.32646e-07	1	0	0	1	0	0
AAAATAAT	287	1445	8	282.581	378031493	149.499	714550532	11560	5.03484	1.01564	5.11358	2.02225	0.0409086	0.016178	0.269425	1.08215e-07	1.08215e-07	1	0	0	1	0	0
AAAATAATAT	1	4	10	282.581	378031493	149.499	714550532	40	4	0.00353881	0.0141552	0.00559792	0.000141552	5.59792e-05	0.267561	3.74446e-10	3.74446e-10	1	0	0	1	0	0
AAAATAG	106	598	7	282.581	378031493	149.499	714550532	4186	5.64151	0.375114	2.11621	0.83689	0.0148135	0.00585823	0.264153	3.91858e-08	3.91858e-08	1	0	0	1	0	0
AAAATAGT	130	905	8	282.581	378031493	149.499	714550532	7240	6.96154	0.460045	3.20262	1.26653	0.025621	0.0101322	0.372527	6.77747e-08	6.77747e-08	1	0	0	1	0	0
AAAATC	2	8	6	282.581	378031493	149.499	714550532	48	4	0.00707762	0.0283105	0.0111958	0.000169863	6.71751e-05	0.160536	4.49335e-10	4.49335e-10	1	0	0	1	0	0
AAAATCT	9	36	7	282.581	378031493	149.499	714550532	252	4	0.0318493	0.127397	0.0503813	0.00089178	0.000352669	0.187292	2.35901e-09	2.35901e-09	1	0	0	1	0	0
AAAATG	4	16	6	282.581	378031493	149.499	714550532	96	4	0.0141552	0.056621	0.0223917	0.000339726	0.00013435	0.160536	8.98671e-10	8.98671e-10	1	0	0	1	0	0
AAAATGAAT	192	1197	9	282.581	378031493	149.499	714550532	10773	6.23438	0.679452	4.23596	1.67518	0.0381236	0.0150766	0.375317	1.00848e-07	1.00848e-07	1	0	0	1	0	0
AAAATGC	3	17	7	282.581	378031493	149.499	714550532	119	5.66667	0.0106164	0.0601598	0.0237912	0.000421118	0.000166538	0.265331	1.11398e-09	1.11398e-09	1	0	0	1	0	0
AAAATGGAGTTAT	328	1851	13	282.581	378031493	149.499	714550532	24063	5.64329	1.16073	6.55034	2.59044	0.0851544	0.0336757	0.490725	2.25257e-07	2.25257e-07	1	0	0	1	0	0
AAAATT	678	3511	6	282.581	378031493	149.499	714550532	21066	5.17847	2.39931	12.4248	4.91358	0.0745486	0.0294815	0.207833	1.97202e-07	1.97202e-07	1	0	0	1	0	0
AAAATTATT	1	4	9	282.581	378031493	149.499	714550532	36	4	0.00353881	0.0141552	0.00559792	0.000127397	5.03813e-05	0.240805	3.37001e-10	3.37001e-10	1	0	0	1	0	0
AAAATTG	1	4	7	282.581	378031493	149.499	714550532	28	4	0.00353881	0.0141552	0.00559792	9.90867e-05	3.91855e-05	0.187292	2.62112e-10	2.62112e-10	1	0	0	1	0	0
AAAATTT	2	9	7	282.581	378031493	149.499	714550532	63	4.5	0.00707762	0.0318493	0.0125953	0.000222945	8.81673e-05	0.210704	5.89753e-10	5.89753e-10	1	0	0	1	0	0
AAAATTTAAC	177	763	10	282.581	378031493	149.499	714550532	7630	4.31073	0.626369	2.70011	1.0678	0.0270011	0.010678	0.288346	7.14256e-08	7.14256e-08	1	0	0	1	0	0
AAAATTTAC	249	1201	9	282.581	378031493	149.499	714550532	10809	4.82329	0.881164	4.25011	1.68078	0.038251	0.015127	0.290368	1.01185e-07	1.01185e-07	1	0	0	1	0	0
AAAC	727	4934	4	282.581	378031493	149.499	714550532	19736	6.7868	2.57272	17.4605	6.90504	0.069842	0.0276202	0.181588	1.84752e-07	1.84752e-07	1	0	0	0	0	0
AAACAAAT	85	441	8	282.581	378031493	149.499	714550532	3528	5.18824	0.300799	1.56062	0.617171	0.0124849	0.00493737	0.277634	3.30261e-08	3.30261e-08	1	0	0	1	0	0
AAACAAGAACAAGAACAC	2	8	18	282.581	378031493	149.499	714550532	144	4	0.00707762	0.0283105	0.0111958	0.000509589	0.000201525	0.481609	1.34801e-09	1.34801e-09	1	0	0	1	0	0
AAACAAT	2	10	7	282.581	378031493	149.499	714550532	70	5	0.00707762	0.0353881	0.0139948	0.000247717	9.79637e-05	0.234116	6.55281e-10	6.55281e-10	1	0	0	1	0	0
AAACAATTGGTGACAATGTGG	1	6	21	282.581	378031493	149.499	714550532	126	6	0.00353881	0.0212329	0.00839689	0.00044589	0.000176335	0.842816	1.17951e-09	1.17951e-09	1	0	0	1	1	0
AAACAC	2	9	6	282.581	378031493	149.499	714550532	54	4.5	0.00707762	0.0318493	0.0125953	0.000191096	7.5572e-05	0.180603	5.05502e-10	5.05502e-10	1	0	0	1	0	0
AAACACGCCCCATCG	3	14	15	282.581	378031493	149.499	714550532	210	4.66667	0.0106164	0.0495433	0.0195927	0.00074315	0.000293891	0.468231	1.96584e-09	1.96584e-09	1	0	0	1	0	0
AAACAGCAAAGAAATACCAAAG	1	4	22	282.581	378031493	149.499	714550532	88	4	0.00353881	0.0141552	0.00559792	0.000311415	0.000123154	0.588633	8.23781e-10	8.23781e-10	1	0	0	1	1	0
AAACAT	1	4	6	282.581	378031493	149.499	714550532	24	4	0.00353881	0.0141552	0.00559792	8.49314e-05	3.35875e-05	0.160536	2.24668e-10	2.24668e-10	1	0	0	1	0	0
AAACATGGACCTGAG	6	39	15	282.581	378031493	149.499	714550532	585	6.5	0.0212329	0.138014	0.0545798	0.0020702	0.000818696	0.652179	5.47627e-09	5.47627e-09	1	0	0	1	1	0
AAACCAAGTAGCCCG	4	30	15	282.581	378031493	149.499	714550532	450	7.5	0.0141552	0.106164	0.0419844	0.00159246	0.000629767	0.752514	4.21252e-09	4.21252e-09	1	0	0	1	1	0
AAACCAGCGTTACCCGCC	1	4	18	282.581	378031493	149.499	714550532	72	4	0.00353881	0.0141552	0.00559792	0.000254794	0.000100763	0.481609	6.74003e-10	6.74003e-10	1	0	0	1	0	0
AAACCC	91	365	6	282.581	378031493	149.499	714550532	2190	4.01099	0.322032	1.29167	0.510811	0.00774999	0.00306486	0.160977	2.05009e-08	2.05009e-08	1	0	0	1	0	0
AAACCCCC	1	4	8	282.581	378031493	149.499	714550532	32	4	0.00353881	0.0141552	0.00559792	0.000113242	4.47834e-05	0.214049	2.99557e-10	2.99557e-10	1	0	0	1	0	0
AAACCCCCCTCCCAC	1	4	15	282.581	378031493	149.499	714550532	60	4	0.00353881	0.0141552	0.00559792	0.000212329	8.39689e-05	0.401341	5.61669e-10	5.61669e-10	1	0	0	1	0	0
AAACCGGACCAAACG	4	20	15	282.581	378031493	149.499	714550532	300	5	0.0141552	0.0707762	0.0279896	0.00106164	0.000419844	0.501676	2.80835e-09	2.80835e-09	1	0	0	1	1	0
AAACCT	2	8	6	282.581	378031493	149.499	714550532	48	4	0.00707762	0.0283105	0.0111958	0.000169863	6.71751e-05	0.160536	4.49335e-10	4.49335e-10	1	0	0	1	0	0
AAACG	1	6	5	282.581	378031493	149.499	714550532	30	6	0.00353881	0.0212329	0.00839689	0.000106164	4.19844e-05	0.20067	2.80835e-10	2.80835e-10	1	0	0	1	0	0
AAACGC	239	967	6	282.581	378031493	149.499	714550532	5802	4.04603	0.845776	3.42203	1.3533	0.0205322	0.00811979	0.162384	5.43134e-08	5.43134e-08	1	0	0	1	0	0
AAACGCCCCGCTCAC	2	8	15	282.581	378031493	149.499	714550532	120	4	0.00707762	0.0283105	0.0111958	0.000424657	0.000167938	0.401341	1.12334e-09	1.12334e-09	1	0	0	1	0	0
AAACGG	1	5	6	282.581	378031493	149.499	714550532	30	5	0.00353881	0.0176941	0.00699741	0.000106164	4.19844e-05	0.20067	2.80835e-10	2.80835e-10	1	0	0	1	0	0
AAACGGG	1	4	7	282.581	378031493	149.499	714550532	28	4	0.00353881	0.0141552	0.00559792	9.90867e-05	3.91855e-05	0.187292	2.62112e-10	2.62112e-10	1	0	0	1	0	0
AAACGTAACGT	496	3835	11	282.581	378031493	149.499	714550532	42185	7.73185	1.75525	13.5713	5.36701	0.149285	0.0590371	0.568904	3.949e-07	3.949e-07	1	0	0	1	1	0
AAACT	594	3100	5	282.581	378031493	149.499	714550532	15500	5.21886	2.10205	10.9703	4.33839	0.0548516	0.021692	0.174545	1.45098e-07	1.45098e-07	1	0	0	1	0	0
AAACTAAACTAACT	681	3660	14	282.581	378031493	149.499	714550532	51240	5.37445	2.40993	12.952	5.1221	0.181329	0.0717094	0.503297	4.79665e-07	4.79665e-07	1	0	0	1	1	0
AAACTAACT	367	3371	9	282.581	378031493	149.499	714550532	30339	9.18529	1.29874	11.9293	4.71765	0.107364	0.0424589	0.552965	2.84008e-07	2.84008e-07	1	0	0	1	1	0
AAACTAGAACT	197	975	11	282.581	378031493	149.499	714550532	10725	4.94924	0.697146	3.45034	1.36449	0.0379537	0.0150094	0.364161	1.00398e-07	1.00398e-07	1	0	0	1	0	0
AAACTG	111	444	6	282.581	378031493	149.499	714550532	2664	4	0.392808	1.57123	0.62137	0.00942739	0.00372822	0.160536	2.49381e-08	2.49381e-08	1	0	0	1	0	0
AAACTGAGGGTGAGC	6	28	15	282.581	378031493	149.499	714550532	420	4.66667	0.0212329	0.0990867	0.0391855	0.0014863	0.000587782	0.468231	3.93168e-09	3.93168e-09	1	0	0	1	0	0
AAACTT	53	213	6	282.581	378031493	149.499	714550532	1278	4.01887	0.187557	0.753767	0.298089	0.0045226	0.00178854	0.161294	1.19636e-08	1.19636e-08	1	0	0	1	0	0
AAACTTC	1	5	7	282.581	378031493	149.499	714550532	35	5	0.00353881	0.0176941	0.00699741	0.000123858	4.89818e-05	0.234116	3.2764e-10	3.2764e-10	1	0	0	1	0	0
AAACTTTCCC	13	78	10	282.581	378031493	149.499	714550532	780	6	0.0460045	0.276027	0.10916	0.00276027	0.0010916	0.401341	7.3017e-09	7.3017e-09	1	0	0	1	0	0
AAACTTTCTC	17	122	10	282.581	378031493	149.499	714550532	1220	7.17647	0.0601598	0.431735	0.170737	0.00431735	0.00170737	0.480035	1.14206e-08	1.14206e-08	1	0	0	1	0	0
AAAG	183	1695	4	282.581	378031493	149.499	714550532	6780	9.2623	0.647602	5.99828	2.37212	0.0239931	0.00948848	0.247823	6.34686e-08	6.34686e-08	1	0	0	0	0	0
AAAGAAG	192	1573	7	282.581	378031493	149.499	714550532	11011	8.19271	0.679452	5.56655	2.20138	0.0389658	0.0154097	0.383608	1.03076e-07	1.03076e-07	1	0	0	1	0	0
AAAGAAGG	115	588	8	282.581	378031493	149.499	714550532	4704	5.11304	0.406963	2.08082	0.822895	0.0166466	0.00658316	0.27361	4.40349e-08	4.40349e-08	1	0	0	1	0	0
AAAGAC	65	260	6	282.581	378031493	149.499	714550532	1560	4	0.230023	0.920091	0.363865	0.00552054	0.00218319	0.160536	1.46034e-08	1.46034e-08	1	0	0	1	0	0
AAAGACAAATG	139	769	11	282.581	378031493	149.499	714550532	8459	5.53237	0.491895	2.72135	1.0762	0.0299348	0.0118382	0.407068	7.9186e-08	7.9186e-08	1	0	0	1	0	0
AAAGAG	3	12	6	282.581	378031493	149.499	714550532	72	4	0.0106164	0.0424657	0.0167938	0.000254794	0.000100763	0.160536	6.74003e-10	6.74003e-10	1	0	0	1	0	0
AAAGAGC	80	387	7	282.581	378031493	149.499	714550532	2709	4.8375	0.283105	1.36952	0.541599	0.00958664	0.00379119	0.226507	2.53594e-08	2.53594e-08	1	0	0	1	0	0
AAAGAT	531	3967	6	282.581	378031493	149.499	714550532	23802	7.47081	1.87911	14.0385	5.55174	0.0842308	0.0333105	0.299834	2.22814e-07	2.22814e-07	1	0	0	1	0	0
AAAGATTCC	50	482	9	282.581	378031493	149.499	714550532	4338	9.64	0.176941	1.70571	0.67455	0.0153514	0.00607095	0.580339	4.06087e-08	4.06087e-08	1	0	0	1	1	0
AAAGC	1	7	5	282.581	378031493	149.499	714550532	35	7	0.00353881	0.0247717	0.00979637	0.000123858	4.89818e-05	0.234116	3.2764e-10	3.2764e-10	1	0	0	1	0	0
AAAGCAG	3	12	7	282.581	378031493	149.499	714550532	84	4	0.0106164	0.0424657	0.0167938	0.00029726	0.000117556	0.187292	7.86337e-10	7.86337e-10	1	0	0	1	0	0
AAAGCC	224	1143	6	282.581	378031493	149.499	714550532	6858	5.10268	0.792694	4.04486	1.59961	0.0242692	0.00959764	0.204791	6.41988e-08	6.41988e-08	1	0	0	1	0	0
AAAGCCAGAAGCT	5	24	13	282.581	378031493	149.499	714550532	312	4.8	0.0176941	0.0849314	0.0335875	0.00110411	0.000436638	0.417395	2.92068e-09	2.92068e-09	1	0	0	1	0	0
AAAGCCC	8	68	7	282.581	378031493	149.499	714550532	476	8.5	0.0283105	0.240639	0.0951647	0.00168447	0.000666153	0.397996	4.45591e-09	4.45591e-09	1	0	0	1	0	0
AAAGCT	151	604	6	282.581	378031493	149.499	714550532	3624	4	0.53436	2.13744	0.845287	0.0128246	0.00507172	0.160536	3.39248e-08	3.39248e-08	1	0	0	1	0	0
AAAGCTCTT	3	14	9	282.581	378031493	149.499	714550532	126	4.66667	0.0106164	0.0495433	0.0195927	0.00044589	0.000176335	0.280939	1.17951e-09	1.17951e-09	1	0	0	1	0	0
AAAGG	85	428	5	282.581	378031493	149.499	714550532	2140	5.03529	0.300799	1.51461	0.598978	0.00757305	0.00299489	0.168406	2.00329e-08	2.00329e-08	1	0	0	1	0	0
AAAGGAAGG	205	1189	9	282.581	378031493	149.499	714550532	10701	5.8	0.725456	4.20765	1.66398	0.0378688	0.0149758	0.349167	1.00174e-07	1.00174e-07	1	0	0	1	0	0
AAAGGAAGGAAGG	8790	40977	13	282.581	378031493	149.499	714550532	532701	4.66177	31.1061	145.01	57.3465	1.88513	0.745505	0.405375	4.9867e-06	4.9867e-06	1	0	0	1	0	0
AAAGGAGGACTGGTG	18	104	15	282.581	378031493	149.499	714550532	1560	5.77778	0.0636986	0.368036	0.145546	0.00552054	0.00218319	0.579715	1.46034e-08	1.46034e-08	1	0	0	1	1	0
AAAGGAT	1	4	7	282.581	378031493	149.499	714550532	28	4	0.00353881	0.0141552	0.00559792	9.90867e-05	3.91855e-05	0.187292	2.62112e-10	2.62112e-10	1	0	0	1	0	0
AAAGGC	49	417	6	282.581	378031493	149.499	714550532	2502	8.5102	0.173402	1.47568	0.583584	0.0088541	0.0035015	0.341549	2.34216e-08	2.34216e-08	1	0	0	1	0	0
AAAGGCAATATTGTATTATAGCCAC	12	55	25	282.581	378031493	149.499	714550532	1375	4.58333	0.0424657	0.194635	0.0769715	0.00486586	0.00192429	0.76645	1.28716e-08	1.28716e-08	1	0	0	1	1	0
AAAGGCC	1	4	7	282.581	378031493	149.499	714550532	28	4	0.00353881	0.0141552	0.00559792	9.90867e-05	3.91855e-05	0.187292	2.62112e-10	2.62112e-10	1	0	0	1	0	0
AAAGGCCTCAAGC	2	8	13	282.581	378031493	149.499	714550532	104	4	0.00707762	0.0283105	0.0111958	0.000368036	0.000145546	0.347829	9.7356e-10	9.7356e-10	1	0	0	1	0	0
AAAGGGAGGG	222	964	10	282.581	378031493	149.499	714550532	9640	4.34234	0.785616	3.41141	1.3491	0.0341141	0.013491	0.29046	9.02415e-08	9.02415e-08	1	0	0	1	0	0
AAAGT	216	1747	5	282.581	378031493	149.499	714550532	8735	8.08796	0.764383	6.1823	2.44489	0.0309115	0.0122245	0.270503	8.17697e-08	8.17697e-08	1	0	0	1	0	0
AAAGTG	152	608	6	282.581	378031493	149.499	714550532	3648	4	0.537899	2.1516	0.850885	0.0129096	0.00510531	0.160536	3.41495e-08	3.41495e-08	1	0	0	1	0	0
AAAGTGAGC	16	102	9	282.581	378031493	149.499	714550532	918	6.375	0.056621	0.360959	0.142747	0.00324863	0.00128472	0.383782	8.59354e-09	8.59354e-09	1	0	0	1	0	0
AAAGTT	161	1821	6	282.581	378031493	149.499	714550532	10926	11.3106	0.569748	6.44417	2.54846	0.038665	0.0152907	0.453939	1.0228e-07	1.0228e-07	1	0	0	1	0	0
AAAGTTGAAGATG	348	1925	13	282.581	378031493	149.499	714550532	25025	5.53161	1.23151	6.81221	2.694	0.0885587	0.035022	0.481013	2.34263e-07	2.34263e-07	1	0	0	1	0	0
AAAT	6990	51740	4	282.581	378031493	149.499	714550532	206960	7.402	24.7363	183.098	72.4092	0.732392	0.289637	0.198048	1.93738e-06	1.93738e-06	1	0	0	0	0	0
AAATAAATAT	173	1063	10	282.581	378031493	149.499	714550532	10630	6.14451	0.612214	3.76176	1.48765	0.0376176	0.0148765	0.411007	9.9509e-08	9.9509e-08	1	0	0	1	0	0
AAATAAATT	161	1275	9	282.581	378031493	149.499	714550532	11475	7.91925	0.569748	4.51198	1.78434	0.0406078	0.016059	0.476748	1.07419e-07	1.07419e-07	1	0	0	1	0	0
AAATAAATTC	179	890	10	282.581	378031493	149.499	714550532	8900	4.97207	0.633447	3.14954	1.24554	0.0314954	0.0124554	0.332582	8.33143e-08	8.33143e-08	1	0	0	1	0	0
AAATAAC	65	260	7	282.581	378031493	149.499	714550532	1820	4	0.230023	0.920091	0.363865	0.00644063	0.00254706	0.187292	1.70373e-08	1.70373e-08	1	0	0	1	0	0
AAATAAT	713	7811	7	282.581	378031493	149.499	714550532	54677	10.9551	2.52317	27.6416	10.9313	0.193492	0.0765194	0.512953	5.1184e-07	5.1184e-07	1	0	0	1	1	0
AAATACG	6	44	7	282.581	378031493	149.499	714550532	308	7.33333	0.0212329	0.155708	0.0615772	0.00108995	0.00043104	0.34337	2.88323e-09	2.88323e-09	1	0	0	1	0	0
AAATAG	73	292	6	282.581	378031493	149.499	714550532	1752	4	0.258333	1.03333	0.408648	0.0062	0.00245189	0.160536	1.64007e-08	1.64007e-08	1	0	0	1	0	0
AAATAGAAT	210	1773	9	282.581	378031493	149.499	714550532	15957	8.44286	0.74315	6.27431	2.48128	0.0564688	0.0223315	0.50827	1.49376e-07	1.49376e-07	1	0	0	1	1	0
AAATAT	136	871	6	282.581	378031493	149.499	714550532	5226	6.40441	0.481278	3.0823	1.21895	0.0184938	0.00731369	0.257035	4.89214e-08	4.89214e-08	1	0	0	1	0	0
AAATATC	2	8	7	282.581	378031493	149.499	714550532	56	4	0.00707762	0.0283105	0.0111958	0.000198173	7.83709e-05	0.187292	5.24225e-10	5.24225e-10	1	0	0	1	0	0
AAATATT	7	28	7	282.581	378031493	149.499	714550532	196	4	0.0247717	0.0990867	0.0391855	0.000693607	0.000274298	0.187292	1.83479e-09	1.83479e-09	1	0	0	1	0	0
AAATC	1	5	5	282.581	378031493	149.499	714550532	25	5	0.00353881	0.0176941	0.00699741	8.84703e-05	3.4987e-05	0.167225	2.34029e-10	2.34029e-10	1	0	0	1	0	0
AAATCAATATATGTG	2	9	15	282.581	378031493	149.499	714550532	135	4.5	0.00707762	0.0318493	0.0125953	0.000477739	0.00018893	0.451509	1.26376e-09	1.26376e-09	1	0	0	1	0	0
AAATCG	160	640	6	282.581	378031493	149.499	714550532	3840	4	0.56621	2.26484	0.895668	0.013589	0.00537401	0.160536	3.59468e-08	3.59468e-08	1	0	0	1	0	0
AAATCT	1	4	6	282.581	378031493	149.499	714550532	24	4	0.00353881	0.0141552	0.00559792	8.49314e-05	3.35875e-05	0.160536	2.24668e-10	2.24668e-10	1	0	0	1	0	0
AAATG	253	1563	5	282.581	378031493	149.499	714550532	7815	6.17787	0.895319	5.53116	2.18739	0.0276558	0.0109369	0.206619	7.31574e-08	7.31574e-08	1	0	0	1	0	0
AAATGAT	1	4	7	282.581	378031493	149.499	714550532	28	4	0.00353881	0.0141552	0.00559792	9.90867e-05	3.91855e-05	0.187292	2.62112e-10	2.62112e-10	1	0	0	1	0	0
AAATGC	2	20	6	282.581	378031493	149.499	714550532	120	10	0.00707762	0.0707762	0.0279896	0.000424657	0.000167938	0.401341	1.12334e-09	1.12334e-09	1	0	0	1	0	0
AAATGCC	3	21	7	282.581	378031493	149.499	714550532	147	7	0.0106164	0.074315	0.0293891	0.000520205	0.000205724	0.327762	1.37609e-09	1.37609e-09	1	0	0	1	0	0
AAATGG	158	638	6	282.581	378031493	149.499	714550532	3828	4.03797	0.559132	2.25776	0.892869	0.0135466	0.00535721	0.16206	3.58345e-08	3.58345e-08	1	0	0	1	0	0
AAATGGCGTGTATGG	20	123	15	282.581	378031493	149.499	714550532	1845	6.15	0.0707762	0.435274	0.172136	0.00652911	0.00258204	0.617062	1.72713e-08	1.72713e-08	1	0	0	1	1	0
AAATGT	4	21	6	282.581	378031493	149.499	714550532	126	5.25	0.0141552	0.074315	0.0293891	0.00044589	0.000176335	0.210704	1.17951e-09	1.17951e-09	1	0	0	1	0	0
AAATGTAAT	319	2117	9	282.581	378031493	149.499	714550532	19053	6.63636	1.12888	7.49166	2.9627	0.067425	0.0266643	0.399517	1.78358e-07	1.78358e-07	1	0	0	1	0	0
AAATGTT	1	4	7	282.581	378031493	149.499	714550532	28	4	0.00353881	0.0141552	0.00559792	9.90867e-05	3.91855e-05	0.187292	2.62112e-10	2.62112e-10	1	0	0	1	0	0
AAATT	1510	7647	5	282.581	378031493	149.499	714550532	38235	5.06424	5.3436	27.0613	10.7018	0.135306	0.0535092	0.169374	3.57924e-07	3.57924e-07	1	0	0	1	0	0
AAATTAGT	1	4	8	282.581	378031493	149.499	714550532	32	4	0.00353881	0.0141552	0.00559792	0.000113242	4.47834e-05	0.214049	2.99557e-10	2.99557e-10	1	0	0	1	0	0
AAATTATGTATAAG	365	1728	14	282.581	378031493	149.499	714550532	24192	4.73425	1.29167	6.11506	2.4183	0.0856109	0.0338562	0.443344	2.26465e-07	2.26465e-07	1	0	0	1	0	0
AAATTC	3	12	6	282.581	378031493	149.499	714550532	72	4	0.0106164	0.0424657	0.0167938	0.000254794	0.000100763	0.160536	6.74003e-10	6.74003e-10	1	0	0	1	0	0
AAATTCAAT	647	4777	9	282.581	378031493	149.499	714550532	42993	7.38331	2.28961	16.9049	6.68532	0.152144	0.0601679	0.444484	4.02464e-07	4.02464e-07	1	0	0	1	0	0
AAATTCCGTCGCTATGGCCTCTCCC	2	8	25	282.581	378031493	149.499	714550532	200	4	0.00707762	0.0283105	0.0111958	0.000707762	0.000279896	0.668902	1.87223e-09	1.87223e-09	1	0	0	1	1	0
AAATTG	2	9	6	282.581	378031493	149.499	714550532	54	4.5	0.00707762	0.0318493	0.0125953	0.000191096	7.5572e-05	0.180603	5.05502e-10	5.05502e-10	1	0	0	1	0	0
AAATTGTTCGTTGT	112	473	14	282.581	378031493	149.499	714550532	6622	4.22321	0.396347	1.67386	0.661955	0.023434	0.00926736	0.395488	6.19895e-08	6.19895e-08	1	0	0	1	0	0
AAATTT	1783	7143	6	282.581	378031493	149.499	714550532	42858	4.00617	6.3097	25.2777	9.99649	0.151666	0.059979	0.160784	4.012e-07	4.012e-07	1	0	0	1	0	0
AAATTTACG	2	8	9	282.581	378031493	149.499	714550532	72	4	0.00707762	0.0283105	0.0111958	0.000254794	0.000100763	0.240805	6.74003e-10	6.74003e-10	1	0	0	1	0	0
AAC	4332	43505	3	282.581	378031493	149.499	714550532	130515	10.0427	15.3301	153.956	60.8844	0.461868	0.182653	0.201527	1.22177e-06	1.22177e-06	1	0	0	0	0	0
AACAACAAT	69	318	9	282.581	378031493	149.499	714550532	2862	4.6087	0.244178	1.12534	0.445035	0.0101281	0.00400532	0.277449	2.67916e-08	2.67916e-08	1	0	0	1	0	0
AACAACCCACCTACC	32	197	15	282.581	378031493	149.499	714550532	2955	6.15625	0.113242	0.697146	0.275698	0.0104572	0.00413547	0.617689	2.76622e-08	2.76622e-08	1	0	0	1	1	0
AACAACGCG	1	4	9	282.581	378031493	149.499	714550532	36	4	0.00353881	0.0141552	0.00559792	0.000127397	5.03813e-05	0.240805	3.37001e-10	3.37001e-10	1	0	0	1	0	0
AACAAGAATGGAGGG	1	5	15	282.581	378031493	149.499	714550532	75	5	0.00353881	0.0176941	0.00699741	0.000265411	0.000104961	0.501676	7.02086e-10	7.02086e-10	1	0	0	1	1	0
AACAAGC	8	60	7	282.581	378031493	149.499	714550532	420	7.5	0.0283105	0.212329	0.0839689	0.0014863	0.000587782	0.351173	3.93168e-09	3.93168e-09	1	0	0	1	0	0
AACAAGCCCAATCCC	2558	12042	15	282.581	378031493	149.499	714550532	180630	4.70758	9.05228	42.6144	16.8526	0.639215	0.252788	0.472337	1.6909e-06	1.6909e-06	1	0	0	1	0	0
AACAAGT	281	2601	7	282.581	378031493	149.499	714550532	18207	9.25623	0.994406	9.20445	3.64005	0.0644311	0.0254804	0.433405	1.70438e-07	1.70438e-07	1	0	0	1	0	0
AACAAT	166	876	6	282.581	378031493	149.499	714550532	5256	5.27711	0.587443	3.1	1.22595	0.0186	0.00735567	0.211792	4.92022e-08	4.92022e-08	1	0	0	1	0	0
AACAATAAT	497	4858	9	282.581	378031493	149.499	714550532	43722	9.77465	1.75879	17.1915	6.79868	0.154724	0.0611881	0.588445	4.09288e-07	4.09288e-07	1	0	0	1	1	0
AACAC	3	17	5	282.581	378031493	149.499	714550532	85	5.66667	0.0106164	0.0601598	0.0237912	0.000300799	0.000118956	0.189522	7.95698e-10	7.95698e-10	1	0	0	1	0	0
AACACAC	7	28	7	282.581	378031493	149.499	714550532	196	4	0.0247717	0.0990867	0.0391855	0.000693607	0.000274298	0.187292	1.83479e-09	1.83479e-09	1	0	0	1	0	0
AACACC	75	669	6	282.581	378031493	149.499	714550532	4014	8.92	0.265411	2.36746	0.936253	0.0142048	0.00561752	0.357996	3.75757e-08	3.75757e-08	1	0	0	1	0	0
AACACCCAC	5	24	9	282.581	378031493	149.499	714550532	216	4.8	0.0176941	0.0849314	0.0335875	0.000764383	0.000302288	0.288966	2.02201e-09	2.02201e-09	1	0	0	1	0	0
AACACCG	150	753	7	282.581	378031493	149.499	714550532	5271	5.02	0.530822	2.66472	1.05381	0.0186531	0.00737667	0.235052	4.93426e-08	4.93426e-08	1	0	0	1	0	0
AACACG	10	49	6	282.581	378031493	149.499	714550532	294	4.9	0.0353881	0.173402	0.0685746	0.00104041	0.000411447	0.196657	2.75218e-09	2.75218e-09	1	0	0	1	0	0
AACACGAACCCTCCAGTAAGTAGGC	2	8	25	282.581	378031493	149.499	714550532	200	4	0.00707762	0.0283105	0.0111958	0.000707762	0.000279896	0.668902	1.87223e-09	1.87223e-09	1	0	0	1	1	0
AACACT	204	993	6	282.581	378031493	149.499	714550532	5958	4.86765	0.721917	3.51404	1.38968	0.0210842	0.00833811	0.195359	5.57737e-08	5.57737e-08	1	0	0	1	0	0
AACACTCCCGCAGAC	42	182	15	282.581	378031493	149.499	714550532	2730	4.33333	0.14863	0.644063	0.254706	0.00966095	0.00382058	0.434786	2.55559e-08	2.55559e-08	1	0	0	1	0	0
AACAGAG	30	392	7	282.581	378031493	149.499	714550532	2744	13.0667	0.106164	1.38721	0.548597	0.0097105	0.00384018	0.611822	2.5687e-08	2.5687e-08	1	0	0	1	1	0
AACAGATAATAGAT	561	2268	14	282.581	378031493	149.499	714550532	31752	4.04278	1.98527	8.02602	3.17402	0.112364	0.0444363	0.378591	2.97235e-07	2.97235e-07	1	0	0	1	0	0
AACAGATCGGTTGC	2650	11951	14	282.581	378031493	149.499	714550532	167314	4.50981	9.37785	42.2923	16.7252	0.592093	0.234153	0.422327	1.56625e-06	1.56625e-06	1	0	0	1	0	0
AACAGC	49	270	6	282.581	378031493	149.499	714550532	1620	5.5102	0.173402	0.955479	0.37786	0.00573287	0.00226716	0.221147	1.51651e-08	1.51651e-08	1	0	0	1	0	0
AACAGCCGGTAGACCCCG	1	4	18	282.581	378031493	149.499	714550532	72	4	0.00353881	0.0141552	0.00559792	0.000254794	0.000100763	0.481609	6.74003e-10	6.74003e-10	1	0	0	1	0	0
AACAGG	1	4	6	282.581	378031493	149.499	714550532	24	4	0.00353881	0.0141552	0.00559792	8.49314e-05	3.35875e-05	0.160536	2.24668e-10	2.24668e-10	1	0	0	1	0	0
AACAGGC	5	38	7	282.581	378031493	149.499	714550532	266	7.6	0.0176941	0.134475	0.0531803	0.000941324	0.000372262	0.355856	2.49007e-09	2.49007e-09	1	0	0	1	0	0
AACAGGGG	1	5	8	282.581	378031493	149.499	714550532	40	5	0.00353881	0.0176941	0.00699741	0.000141552	5.59792e-05	0.267561	3.74446e-10	3.74446e-10	1	0	0	1	0	0
AACAGTTGTGGTGGG	6	38	15	282.581	378031493	149.499	714550532	570	6.33333	0.0212329	0.134475	0.0531803	0.00201712	0.000797704	0.635457	5.33586e-09	5.33586e-09	1	0	0	1	1	0
AACAT	5	26	5	282.581	378031493	149.499	714550532	130	5.2	0.0176941	0.0920091	0.0363865	0.000460045	0.000181933	0.173914	1.21695e-09	1.21695e-09	1	0	0	1	0	0
AACATAC	680	3398	7	282.581	378031493	149.499	714550532	23786	4.99706	2.40639	12.0249	4.75544	0.0841741	0.0332881	0.233978	2.22664e-07	2.22664e-07	1	0	0	1	0	0
AACATC	86	344	6	282.581	378031493	149.499	714550532	2064	4	0.304338	1.21735	0.481422	0.0073041	0.00288853	0.160536	1.93214e-08	1.93214e-08	1	0	0	1	0	0
AACATG	2	8	6	282.581	378031493	149.499	714550532	48	4	0.00707762	0.0283105	0.0111958	0.000169863	6.71751e-05	0.160536	4.49335e-10	4.49335e-10	1	0	0	1	0	0
AACATT	4	16	6	282.581	378031493	149.499	714550532	96	4	0.0141552	0.056621	0.0223917	0.000339726	0.00013435	0.160536	8.98671e-10	8.98671e-10	1	0	0	1	0	0
AACC	4	39	4	282.581	378031493	149.499	714550532	156	9.75	0.0141552	0.138014	0.0545798	0.000552054	0.000218319	0.260872	1.46034e-09	1.46034e-09	1	0	0	0	0	0
AACCACG	3	18	7	282.581	378031493	149.499	714550532	126	6	0.0106164	0.0636986	0.0251907	0.00044589	0.000176335	0.280939	1.17951e-09	1.17951e-09	1	0	0	1	0	0
AACCAG	2	8	6	282.581	378031493	149.499	714550532	48	4	0.00707762	0.0283105	0.0111958	0.000169863	6.71751e-05	0.160536	4.49335e-10	4.49335e-10	1	0	0	1	0	0
AACCAGCACAGACGG	22	140	15	282.581	378031493	149.499	714550532	2100	6.36364	0.0778538	0.495433	0.195927	0.0074315	0.00293891	0.638497	1.96584e-08	1.96584e-08	1	0	0	1	1	0
AACCAGCCACATCAC	120	671	15	282.581	378031493	149.499	714550532	10065	5.59167	0.424657	2.37454	0.939052	0.0356181	0.0140858	0.561041	9.422e-08	9.422e-08	1	0	0	1	1	0
AACCAGTAATGAGTGACGGAGT	1	4	22	282.581	378031493	149.499	714550532	88	4	0.00353881	0.0141552	0.00559792	0.000311415	0.000123154	0.588633	8.23781e-10	8.23781e-10	1	0	0	1	1	0
AACCATTAT	167	732	9	282.581	378031493	149.499	714550532	6588	4.38323	0.590981	2.59041	1.02442	0.0233137	0.00921978	0.263876	6.16713e-08	6.16713e-08	1	0	0	1	0	0
AACCCACCGTCACGCCGG	1	4	18	282.581	378031493	149.499	714550532	72	4	0.00353881	0.0141552	0.00559792	0.000254794	0.000100763	0.481609	6.74003e-10	6.74003e-10	1	0	0	1	0	0
AACCCCGGCACC	7	29	12	282.581	378031493	149.499	714550532	348	4.14286	0.0247717	0.102625	0.040585	0.00123151	0.000487019	0.33254	3.25768e-09	3.25768e-09	1	0	0	1	0	0
AACCCG	1	4	6	282.581	378031493	149.499	714550532	24	4	0.00353881	0.0141552	0.00559792	8.49314e-05	3.35875e-05	0.160536	2.24668e-10	2.24668e-10	1	0	0	1	0	0
AACCCGAATCCC	5	27	12	282.581	378031493	149.499	714550532	324	5.4	0.0176941	0.0955479	0.037786	0.00114657	0.000453432	0.433448	3.03301e-09	3.03301e-09	1	0	0	1	0	0
AACCCGAGCCGG	1	7	12	282.581	378031493	149.499	714550532	84	7	0.00353881	0.0247717	0.00979637	0.00029726	0.000117556	0.561877	7.86337e-10	7.86337e-10	1	0	0	1	1	0
AACCCGC	3	12	7	282.581	378031493	149.499	714550532	84	4	0.0106164	0.0424657	0.0167938	0.00029726	0.000117556	0.187292	7.86337e-10	7.86337e-10	1	0	0	1	0	0
AACCCGT	2	8	7	282.581	378031493	149.499	714550532	56	4	0.00707762	0.0283105	0.0111958	0.000198173	7.83709e-05	0.187292	5.24225e-10	5.24225e-10	1	0	0	1	0	0
AACCCT	86	706	6	282.581	378031493	149.499	714550532	4236	8.2093	0.304338	2.4984	0.988034	0.0149904	0.0059282	0.329473	3.96538e-08	3.96538e-08	1	0	0	1	0	0
AACCCTACCGACGCC	2	14	15	282.581	378031493	149.499	714550532	210	7	0.00707762	0.0495433	0.0195927	0.00074315	0.000293891	0.702347	1.96584e-09	1.96584e-09	1	0	0	1	1	0
AACCCTCACGACCCG	65	264	15	282.581	378031493	149.499	714550532	3960	4.06154	0.230023	0.934246	0.369463	0.0140137	0.00554195	0.407515	3.70702e-08	3.70702e-08	1	0	0	1	0	0
AACCCTTCTGACCAC	4	27	15	282.581	378031493	149.499	714550532	405	6.75	0.0141552	0.0955479	0.037786	0.00143322	0.00056679	0.677263	3.79127e-09	3.79127e-09	1	0	0	1	1	0
AACCGAGCGTCCCCG	1	5	15	282.581	378031493	149.499	714550532	75	5	0.00353881	0.0176941	0.00699741	0.000265411	0.000104961	0.501676	7.02086e-10	7.02086e-10	1	0	0	1	1	0
AACCGC	1	4	6	282.581	378031493	149.499	714550532	24	4	0.00353881	0.0141552	0.00559792	8.49314e-05	3.35875e-05	0.160536	2.24668e-10	2.24668e-10	1	0	0	1	0	0
AACCGCCAT	4	19	9	282.581	378031493	149.499	714550532	171	4.75	0.0141552	0.0672374	0.0265901	0.000605137	0.000239311	0.285955	1.60076e-09	1.60076e-09	1	0	0	1	0	0
AACCGCCCACCCCCT	1	4	15	282.581	378031493	149.499	714550532	60	4	0.00353881	0.0141552	0.00559792	0.000212329	8.39689e-05	0.401341	5.61669e-10	5.61669e-10	1	0	0	1	0	0
AACCGCG	9	36	7	282.581	378031493	149.499	714550532	252	4	0.0318493	0.127397	0.0503813	0.00089178	0.000352669	0.187292	2.35901e-09	2.35901e-09	1	0	0	1	0	0
AACCGCGAC	1	4	9	282.581	378031493	149.499	714550532	36	4	0.00353881	0.0141552	0.00559792	0.000127397	5.03813e-05	0.240805	3.37001e-10	3.37001e-10	1	0	0	1	0	0
AACCGG	1	5	6	282.581	378031493	149.499	714550532	30	5	0.00353881	0.0176941	0.00699741	0.000106164	4.19844e-05	0.20067	2.80835e-10	2.80835e-10	1	0	0	1	0	0
AACCGTAACTTCCAG	1280	5995	15	282.581	378031493	149.499	714550532	89925	4.68359	4.52968	21.2152	8.38989	0.318228	0.125848	0.46993	8.41802e-07	8.41802e-07	1	0	0	1	0	0
AACCGTT	90	360	7	282.581	378031493	149.499	714550532	2520	4	0.318493	1.27397	0.503813	0.0089178	0.00352669	0.187292	2.35901e-08	2.35901e-08	1	0	0	1	0	0
AACCTACTGC	1	5	10	282.581	378031493	149.499	714550532	50	5	0.00353881	0.0176941	0.00699741	0.000176941	6.99741e-05	0.334451	4.68058e-10	4.68058e-10	1	0	0	1	0	0
AACCTC	2	8	6	282.581	378031493	149.499	714550532	48	4	0.00707762	0.0283105	0.0111958	0.000169863	6.71751e-05	0.160536	4.49335e-10	4.49335e-10	1	0	0	1	0	0
AACCTCCAT	315	1669	9	282.581	378031493	149.499	714550532	15021	5.29841	1.11473	5.90627	2.33573	0.0531565	0.0210216	0.318971	1.40614e-07	1.40614e-07	1	0	0	1	0	0
AACCTG	94	544	6	282.581	378031493	149.499	714550532	3264	5.78723	0.332648	1.92511	0.761318	0.0115507	0.00456791	0.232265	3.05548e-08	3.05548e-08	1	0	0	1	0	0
AACCTT	110	440	6	282.581	378031493	149.499	714550532	2640	4	0.389269	1.55708	0.615772	0.00934246	0.00369463	0.160536	2.47134e-08	2.47134e-08	1	0	0	1	0	0
AACGACTTG	46	426	9	282.581	378031493	149.499	714550532	3834	9.26087	0.162785	1.50753	0.596179	0.0135678	0.00536561	0.557515	3.58907e-08	3.58907e-08	1	0	0	1	1	0
AACGAG	4	34	6	282.581	378031493	149.499	714550532	204	8.5	0.0141552	0.12032	0.0475824	0.000721917	0.000285494	0.34114	1.90968e-09	1.90968e-09	1	0	0	1	0	0
AACGAGGCCACC	224	971	12	282.581	378031493	149.499	714550532	11652	4.33482	0.792694	3.43618	1.3589	0.0412342	0.0163068	0.347948	1.09076e-07	1.09076e-07	1	0	0	1	0	0
AACGAGGTGGGACTG	14	72	15	282.581	378031493	149.499	714550532	1080	5.14286	0.0495433	0.254794	0.100763	0.00382192	0.00151144	0.51601	1.011e-08	1.011e-08	1	0	0	1	1	0
AACGAGT	120	823	7	282.581	378031493	149.499	714550532	5761	6.85833	0.424657	2.91244	1.15177	0.0203871	0.00806241	0.321129	5.39296e-08	5.39296e-08	1	0	0	1	0	0
AACGATAGT	188	843	9	282.581	378031493	149.499	714550532	7587	4.48404	0.665296	2.98322	1.17976	0.026849	0.0106179	0.269945	7.10231e-08	7.10231e-08	1	0	0	1	0	0
AACGCAC	1	5	7	282.581	378031493	149.499	714550532	35	5	0.00353881	0.0176941	0.00699741	0.000123858	4.89818e-05	0.234116	3.2764e-10	3.2764e-10	1	0	0	1	0	0
AACGCATG	1	4	8	282.581	378031493	149.499	714550532	32	4	0.00353881	0.0141552	0.00559792	0.000113242	4.47834e-05	0.214049	2.99557e-10	2.99557e-10	1	0	0	1	0	0
AACGCC	2	15	6	282.581	378031493	149.499	714550532	90	7.5	0.00707762	0.0530822	0.0209922	0.000318493	0.000125953	0.301006	8.42504e-10	8.42504e-10	1	0	0	1	0	0
AACGCCACCGCCTCC	1	4	15	282.581	378031493	149.499	714550532	60	4	0.00353881	0.0141552	0.00559792	0.000212329	8.39689e-05	0.401341	5.61669e-10	5.61669e-10	1	0	0	1	0	0
AACGCCCACAGACCC	36	173	15	282.581	378031493	149.499	714550532	2595	4.80556	0.127397	0.612214	0.24211	0.00918321	0.00363165	0.482167	2.42922e-08	2.42922e-08	1	0	0	1	0	0
AACGCTAACGGT	202	841	12	282.581	378031493	149.499	714550532	10092	4.16337	0.71484	2.97614	1.17696	0.0357137	0.0141236	0.334186	9.44727e-08	9.44727e-08	1	0	0	1	0	0
AACGGAT	7	31	7	282.581	378031493	149.499	714550532	217	4.42857	0.0247717	0.109703	0.0433839	0.000767922	0.000303687	0.20736	2.03137e-09	2.03137e-09	1	0	0	1	0	0
AACGGC	24	112	6	282.581	378031493	149.499	714550532	672	4.66667	0.0849314	0.396347	0.156742	0.00237808	0.000940451	0.187292	6.29069e-09	6.29069e-09	1	0	0	1	0	0
AACGGG	2	13	6	282.581	378031493	149.499	714550532	78	6.5	0.00707762	0.0460045	0.0181933	0.000276027	0.00010916	0.260872	7.3017e-10	7.3017e-10	1	0	0	1	0	0
AACGGGGGCGACACGGAC	1	4	18	282.581	378031493	149.499	714550532	72	4	0.00353881	0.0141552	0.00559792	0.000254794	0.000100763	0.481609	6.74003e-10	6.74003e-10	1	0	0	1	0	0
AACGGT	458	3324	6	282.581	378031493	149.499	714550532	19944	7.25764	1.62078	11.763	4.65188	0.070578	0.0279113	0.291279	1.86699e-07	1.86699e-07	1	0	0	1	0	0
AACGGTGCCAGCCCG	2	8	15	282.581	378031493	149.499	714550532	120	4	0.00707762	0.0283105	0.0111958	0.000424657	0.000167938	0.401341	1.12334e-09	1.12334e-09	1	0	0	1	0	0
AACGTC	5	20	6	282.581	378031493	149.499	714550532	120	4	0.0176941	0.0707762	0.0279896	0.000424657	0.000167938	0.160536	1.12334e-09	1.12334e-09	1	0	0	1	0	0
AACGTT	1	4	6	282.581	378031493	149.499	714550532	24	4	0.00353881	0.0141552	0.00559792	8.49314e-05	3.35875e-05	0.160536	2.24668e-10	2.24668e-10	1	0	0	1	0	0
AACT	38164	521543	4	282.581	378031493	149.499	714550532	2086172	13.6658	135.055	1845.64	729.89	7.38257	2.91956	0.365644	1.9529e-05	1.9529e-05	1	1	0	0	0	0
AACTAAT	19	76	7	282.581	378031493	149.499	714550532	532	4	0.0672374	0.26895	0.106361	0.00188265	0.000744524	0.187292	4.98013e-09	4.98013e-09	1	0	0	1	0	0
AACTAC	4	18	6	282.581	378031493	149.499	714550532	108	4.5	0.0141552	0.0636986	0.0251907	0.000382192	0.000151144	0.180603	1.011e-09	1.011e-09	1	0	0	1	0	0
AACTACCCCCAGCAC	1	4	15	282.581	378031493	149.499	714550532	60	4	0.00353881	0.0141552	0.00559792	0.000212329	8.39689e-05	0.401341	5.61669e-10	5.61669e-10	1	0	0	1	0	0
AACTAG	165	660	6	282.581	378031493	149.499	714550532	3960	4	0.583904	2.33561	0.923658	0.0140137	0.00554195	0.160536	3.70702e-08	3.70702e-08	1	0	0	1	0	0
AACTATC	82	867	7	282.581	378031493	149.499	714550532	6069	10.5732	0.290182	3.06815	1.21335	0.021477	0.00849345	0.495069	5.68128e-08	5.68128e-08	1	0	0	1	0	0
AACTATCATC	1	5	10	282.581	378031493	149.499	714550532	50	5	0.00353881	0.0176941	0.00699741	0.000176941	6.99741e-05	0.334451	4.68058e-10	4.68058e-10	1	0	0	1	0	0
AACTATT	471	6716	7	282.581	378031493	149.499	714550532	47012	14.259	1.66678	23.7667	9.39892	0.166367	0.0657924	0.667652	4.40086e-07	4.40086e-07	1	0	0	1	1	0
AACTATTACTAT	595	3505	12	282.581	378031493	149.499	714550532	42060	5.89076	2.10559	12.4035	4.90518	0.148842	0.0588622	0.47284	3.9373e-07	3.9373e-07	1	0	0	1	0	0
AACTCC	53	491	6	282.581	378031493	149.499	714550532	2946	9.26415	0.187557	1.73756	0.687145	0.0104253	0.00412287	0.371808	2.7578e-08	2.7578e-08	1	0	0	1	0	0
AACTCCACTGACCCC	2	8	15	282.581	378031493	149.499	714550532	120	4	0.00707762	0.0283105	0.0111958	0.000424657	0.000167938	0.401341	1.12334e-09	1.12334e-09	1	0	0	1	0	0
AACTCCATC	1	7	9	282.581	378031493	149.499	714550532	63	7	0.00353881	0.0247717	0.00979637	0.000222945	8.81673e-05	0.421408	5.89753e-10	5.89753e-10	1	0	0	1	0	0
AACTCCCTACCACAG	24	176	15	282.581	378031493	149.499	714550532	2640	7.33333	0.0849314	0.622831	0.246309	0.00934246	0.00369463	0.735792	2.47134e-08	2.47134e-08	1	0	0	1	1	0
AACTCCG	1	4	7	282.581	378031493	149.499	714550532	28	4	0.00353881	0.0141552	0.00559792	9.90867e-05	3.91855e-05	0.187292	2.62112e-10	2.62112e-10	1	0	0	1	0	0
AACTCGTCCACCCAT	16	78	15	282.581	378031493	149.499	714550532	1170	4.875	0.056621	0.276027	0.10916	0.00414041	0.00163739	0.489134	1.09525e-08	1.09525e-08	1	0	0	1	0	0
AACTG	339	2207	5	282.581	378031493	149.499	714550532	11035	6.51032	1.19966	7.81015	3.08865	0.0390508	0.0154433	0.217738	1.033e-07	1.033e-07	1	0	0	1	0	0
AACTGC	20	80	6	282.581	378031493	149.499	714550532	480	4	0.0707762	0.283105	0.111958	0.00169863	0.000671751	0.160536	4.49335e-09	4.49335e-09	1	0	0	1	0	0
AACTGCATC	3	31	9	282.581	378031493	149.499	714550532	279	10.3333	0.0106164	0.109703	0.0433839	0.000987328	0.000390455	0.622079	2.61176e-09	2.61176e-09	1	0	0	1	1	0
AACTGG	190	760	6	282.581	378031493	149.499	714550532	4560	4	0.672374	2.6895	1.06361	0.016137	0.00638163	0.160536	4.26869e-08	4.26869e-08	1	0	0	1	0	0
AACTGGCAG	6	31	9	282.581	378031493	149.499	714550532	279	5.16667	0.0212329	0.109703	0.0433839	0.000987328	0.000390455	0.311039	2.61176e-09	2.61176e-09	1	0	0	1	0	0
AACTGTAGACTGTAG	1245	6599	15	282.581	378031493	149.499	714550532	98985	5.3004	4.40582	23.3526	9.23518	0.350289	0.138528	0.531817	9.26614e-07	9.26614e-07	1	0	0	1	1	0
AACTT	227	1381	5	282.581	378031493	149.499	714550532	6905	6.0837	0.80331	4.8871	1.93268	0.0244355	0.00966342	0.20347	6.46388e-08	6.46388e-08	1	0	0	1	0	0
AACTTC	4	20	6	282.581	378031493	149.499	714550532	120	5	0.0141552	0.0707762	0.0279896	0.000424657	0.000167938	0.20067	1.12334e-09	1.12334e-09	1	0	0	1	0	0
AACTTG	243	972	6	282.581	378031493	149.499	714550532	5832	4	0.859931	3.43972	1.3603	0.0206383	0.00816177	0.160536	5.45942e-08	5.45942e-08	1	0	0	1	0	0
AAG	4109	39322	3	282.581	378031493	149.499	714550532	117966	9.56972	14.541	139.153	55.0304	0.417459	0.165091	0.192036	1.1043e-06	1.1043e-06	1	0	0	0	0	0
AAGAAGAG	465	2214	8	282.581	378031493	149.499	714550532	17712	4.76129	1.64555	7.83493	3.09845	0.0626794	0.0247876	0.254787	1.65805e-07	1.65805e-07	1	0	0	1	0	0
AAGAAGAGCCCAGTC	13	77	15	282.581	378031493	149.499	714550532	1155	5.92308	0.0460045	0.272488	0.10776	0.00408733	0.0016164	0.594293	1.08121e-08	1.08121e-08	1	0	0	1	1	0
AAGAAGGAC	1	4	9	282.581	378031493	149.499	714550532	36	4	0.00353881	0.0141552	0.00559792	0.000127397	5.03813e-05	0.240805	3.37001e-10	3.37001e-10	1	0	0	1	0	0
AAGAAT	141	1460	6	282.581	378031493	149.499	714550532	8760	10.3546	0.498972	5.16666	2.04324	0.031	0.0122595	0.415573	8.20037e-08	8.20037e-08	1	0	0	1	0	0
AAGAATG	149	596	7	282.581	378031493	149.499	714550532	4172	4	0.527283	2.10913	0.834091	0.0147639	0.00583864	0.187292	3.90547e-08	3.90547e-08	1	0	0	1	0	0
AAGACC	3	14	6	282.581	378031493	149.499	714550532	84	4.66667	0.0106164	0.0495433	0.0195927	0.00029726	0.000117556	0.187292	7.86337e-10	7.86337e-10	1	0	0	1	0	0
AAGACCCGACCCCTC	15	63	15	282.581	378031493	149.499	714550532	945	4.2	0.0530822	0.222945	0.0881673	0.00334418	0.00132251	0.421408	8.84629e-09	8.84629e-09	1	0	0	1	0	0
AAGACCGCCGACGCG	1	4	15	282.581	378031493	149.499	714550532	60	4	0.00353881	0.0141552	0.00559792	0.000212329	8.39689e-05	0.401341	5.61669e-10	5.61669e-10	1	0	0	1	0	0
AAGACG	2	8	6	282.581	378031493	149.499	714550532	48	4	0.00707762	0.0283105	0.0111958	0.000169863	6.71751e-05	0.160536	4.49335e-10	4.49335e-10	1	0	0	1	0	0
AAGACT	207	2131	6	282.581	378031493	149.499	714550532	12786	10.2947	0.732534	7.5412	2.98229	0.0452472	0.0178938	0.413168	1.19692e-07	1.19692e-07	1	0	0	1	0	0
AAGAG	544	5081	5	282.581	378031493	149.499	714550532	25405	9.34007	1.92511	17.9807	7.11076	0.0899035	0.0355538	0.31238	2.3782e-07	2.3782e-07	1	0	0	1	0	0
AAGAGACAAGCTAATAGC	1	4	18	282.581	378031493	149.499	714550532	72	4	0.00353881	0.0141552	0.00559792	0.000254794	0.000100763	0.481609	6.74003e-10	6.74003e-10	1	0	0	1	0	0
AAGAGACGG	356	1696	9	282.581	378031493	149.499	714550532	15264	4.76404	1.25982	6.00182	2.37352	0.0540164	0.0213617	0.286801	1.42889e-07	1.42889e-07	1	0	0	1	0	0
AAGAGAG	57	228	7	282.581	378031493	149.499	714550532	1596	4	0.201712	0.806849	0.319082	0.00564794	0.00223357	0.187292	1.49404e-08	1.49404e-08	1	0	0	1	0	0
AAGAGAGT	6	24	8	282.581	378031493	149.499	714550532	192	4	0.0212329	0.0849314	0.0335875	0.000679452	0.0002687	0.214049	1.79734e-09	1.79734e-09	1	0	0	1	0	0
AAGAGC	4	17	6	282.581	378031493	149.499	714550532	102	4.25	0.0141552	0.0601598	0.0237912	0.000360959	0.000142747	0.17057	9.54838e-10	9.54838e-10	1	0	0	1	0	0
AAGAGCAC	3	26	8	282.581	378031493	149.499	714550532	208	8.66667	0.0106164	0.0920091	0.0363865	0.000736073	0.000291092	0.463772	1.94712e-09	1.94712e-09	1	0	0	1	0	0
AAGAGCGGCGAAGGG	6	25	15	282.581	378031493	149.499	714550532	375	4.16667	0.0212329	0.0884703	0.034987	0.00132705	0.000524805	0.418064	3.51043e-09	3.51043e-09	1	0	0	1	0	0
AAGAGCGTAGGCCAG	1	4	15	282.581	378031493	149.499	714550532	60	4	0.00353881	0.0141552	0.00559792	0.000212329	8.39689e-05	0.401341	5.61669e-10	5.61669e-10	1	0	0	1	0	0
AAGAGCTAATCCTGTG	349	1464	16	282.581	378031493	149.499	714550532	23424	4.19484	1.23504	5.18082	2.04884	0.0828931	0.0327814	0.44895	2.19276e-07	2.19276e-07	1	0	0	1	0	0
AAGAGG	71	289	6	282.581	378031493	149.499	714550532	1734	4.07042	0.251256	1.02272	0.40445	0.0061363	0.0024267	0.163363	1.62322e-08	1.62322e-08	1	0	0	1	0	0
AAGAGGG	511	5614	7	282.581	378031493	149.499	714550532	39298	10.9863	1.80833	19.8669	7.85669	0.139068	0.0549968	0.514413	3.67875e-07	3.67875e-07	1	0	0	1	1	0
AAGAGGTGTGGGAGT	6	26	15	282.581	378031493	149.499	714550532	390	4.33333	0.0212329	0.0920091	0.0363865	0.00138014	0.000545798	0.434786	3.65085e-09	3.65085e-09	1	0	0	1	0	0
AAGAGT	13	145	6	282.581	378031493	149.499	714550532	870	11.1538	0.0460045	0.513127	0.202925	0.00307876	0.00121755	0.44765	8.1442e-09	8.1442e-09	1	0	0	1	0	0
AAGAGTAAT	518	5260	9	282.581	378031493	149.499	714550532	47340	10.1544	1.8331	18.6141	7.36127	0.167527	0.0662514	0.611309	4.43157e-07	4.43157e-07	1	0	0	1	1	0
AAGATAG	880	12536	7	282.581	378031493	149.499	714550532	87752	14.2455	3.11415	44.3625	17.5439	0.310538	0.122807	0.667017	8.2146e-07	8.2146e-07	1	0	0	1	1	0
AAGATC	163	652	6	282.581	378031493	149.499	714550532	3912	4	0.576826	2.3073	0.912462	0.0138438	0.00547477	0.160536	3.66208e-08	3.66208e-08	1	0	0	1	0	0
AAGATGC	76	304	7	282.581	378031493	149.499	714550532	2128	4	0.26895	1.0758	0.425442	0.00753059	0.0029781	0.187292	1.99205e-08	1.99205e-08	1	0	0	1	0	0
AAGATGGGGCGC	176	704	12	282.581	378031493	149.499	714550532	8448	4	0.622831	2.49132	0.985235	0.0298959	0.0118228	0.321073	7.9083e-08	7.9083e-08	1	0	0	1	0	0
AAGATT	1	4	6	282.581	378031493	149.499	714550532	24	4	0.00353881	0.0141552	0.00559792	8.49314e-05	3.35875e-05	0.160536	2.24668e-10	2.24668e-10	1	0	0	1	0	0
AAGC	14	227	4	282.581	378031493	149.499	714550532	908	16.2143	0.0495433	0.80331	0.317682	0.00321324	0.00127073	0.43383	8.49993e-09	8.49993e-09	1	0	0	0	0	0
AAGCAAT	10	54	7	282.581	378031493	149.499	714550532	378	5.4	0.0353881	0.191096	0.075572	0.00133767	0.000529004	0.252845	3.53852e-09	3.53852e-09	1	0	0	1	0	0
AAGCAC	2	11	6	282.581	378031493	149.499	714550532	66	5.5	0.00707762	0.0389269	0.0153943	0.000233561	9.23658e-05	0.220738	6.17836e-10	6.17836e-10	1	0	0	1	0	0
AAGCACC	55	633	7	282.581	378031493	149.499	714550532	4431	11.5091	0.194635	2.24007	0.885872	0.0156805	0.0062011	0.538891	4.14793e-08	4.14793e-08	1	0	0	1	1	0
AAGCACCGG	1	7	9	282.581	378031493	149.499	714550532	63	7	0.00353881	0.0247717	0.00979637	0.000222945	8.81673e-05	0.421408	5.89753e-10	5.89753e-10	1	0	0	1	0	0
AAGCAG	60	243	6	282.581	378031493	149.499	714550532	1458	4.05	0.212329	0.859931	0.340074	0.00515959	0.00204044	0.162543	1.36486e-08	1.36486e-08	1	0	0	1	0	0
AAGCAGC	3	17	7	282.581	378031493	149.499	714550532	119	5.66667	0.0106164	0.0601598	0.0237912	0.000421118	0.000166538	0.265331	1.11398e-09	1.11398e-09	1	0	0	1	0	0
AAGCAGCCACCG	4	16	12	282.581	378031493	149.499	714550532	192	4	0.0141552	0.056621	0.0223917	0.000679452	0.0002687	0.321073	1.79734e-09	1.79734e-09	1	0	0	1	0	0
AAGCAT	1	4	6	282.581	378031493	149.499	714550532	24	4	0.00353881	0.0141552	0.00559792	8.49314e-05	3.35875e-05	0.160536	2.24668e-10	2.24668e-10	1	0	0	1	0	0
AAGCC	4	45	5	282.581	378031493	149.499	714550532	225	11.25	0.0141552	0.159246	0.0629767	0.000796232	0.000314883	0.376257	2.10626e-09	2.10626e-09	1	0	0	1	0	0
AAGCCC	10	40	6	282.581	378031493	149.499	714550532	240	4	0.0353881	0.141552	0.0559792	0.000849314	0.000335875	0.160536	2.24668e-09	2.24668e-09	1	0	0	1	0	0
AAGCCCGACTATCCC	6	26	15	282.581	378031493	149.499	714550532	390	4.33333	0.0212329	0.0920091	0.0363865	0.00138014	0.000545798	0.434786	3.65085e-09	3.65085e-09	1	0	0	1	0	0
AAGCCG	4	16	6	282.581	378031493	149.499	714550532	96	4	0.0141552	0.056621	0.0223917	0.000339726	0.00013435	0.160536	8.98671e-10	8.98671e-10	1	0	0	1	0	0
AAGCCGAGCC	4	17	10	282.581	378031493	149.499	714550532	170	4.25	0.0141552	0.0601598	0.0237912	0.000601598	0.000237912	0.284283	1.5914e-09	1.5914e-09	1	0	0	1	0	0
AAGCG	87	435	5	282.581	378031493	149.499	714550532	2175	5	0.307876	1.53938	0.608774	0.00769691	0.00304387	0.167225	2.03605e-08	2.03605e-08	1	0	0	1	0	0
AAGCGACATCCTCTCCATCCGTATT	4	18	25	282.581	378031493	149.499	714550532	450	4.5	0.0141552	0.0636986	0.0251907	0.00159246	0.000629767	0.752514	4.21252e-09	4.21252e-09	1	0	0	1	1	0
AAGCGAG	3	16	7	282.581	378031493	149.499	714550532	112	5.33333	0.0106164	0.056621	0.0223917	0.000396347	0.000156742	0.249723	1.04845e-09	1.04845e-09	1	0	0	1	0	0
AAGCGC	1	11	6	282.581	378031493	149.499	714550532	66	11	0.00353881	0.0389269	0.0153943	0.000233561	9.23658e-05	0.441475	6.17836e-10	6.17836e-10	1	0	0	1	0	0
AAGCGCAC	1	6	8	282.581	378031493	149.499	714550532	48	6	0.00353881	0.0212329	0.00839689	0.000169863	6.71751e-05	0.321073	4.49335e-10	4.49335e-10	1	0	0	1	0	0
AAGCGCACGGGCACGGCG	1	4	18	282.581	378031493	149.499	714550532	72	4	0.00353881	0.0141552	0.00559792	0.000254794	0.000100763	0.481609	6.74003e-10	6.74003e-10	1	0	0	1	0	0
AAGCGGG	3	14	7	282.581	378031493	149.499	714550532	98	4.66667	0.0106164	0.0495433	0.0195927	0.000346803	0.000137149	0.218508	9.17393e-10	9.17393e-10	1	0	0	1	0	0
AAGCGGT	4	16	7	282.581	378031493	149.499	714550532	112	4	0.0141552	0.056621	0.0223917	0.000396347	0.000156742	0.187292	1.04845e-09	1.04845e-09	1	0	0	1	0	0
AAGCGT	159	674	6	282.581	378031493	149.499	714550532	4044	4.23899	0.562671	2.38516	0.94325	0.0143109	0.0056595	0.170128	3.78565e-08	3.78565e-08	1	0	0	1	0	0
AAGCGTAAGGTGT	322	1481	13	282.581	378031493	149.499	714550532	19253	4.59938	1.1395	5.24098	2.07263	0.0681327	0.0269442	0.399949	1.8023e-07	1.8023e-07	1	0	0	1	0	0
AAGCTAT	1	4	7	282.581	378031493	149.499	714550532	28	4	0.00353881	0.0141552	0.00559792	9.90867e-05	3.91855e-05	0.187292	2.62112e-10	2.62112e-10	1	0	0	1	0	0
AAGCTC	1	7	6	282.581	378031493	149.499	714550532	42	7	0.00353881	0.0247717	0.00979637	0.00014863	5.87782e-05	0.280939	3.93168e-10	3.93168e-10	1	0	0	1	0	0
AAGCTGAGCTG	239	1257	11	282.581	378031493	149.499	714550532	13827	5.25941	0.845776	4.44828	1.75915	0.0489311	0.0193506	0.386983	1.29437e-07	1.29437e-07	1	0	0	1	0	0
AAGG	1073	11174	4	282.581	378031493	149.499	714550532	44696	10.4138	3.79714	39.5427	15.6378	0.158171	0.0625512	0.278632	4.18406e-07	4.18406e-07	1	0	0	0	0	0
AAGGAG	80	323	6	282.581	378031493	149.499	714550532	1938	4.0375	0.283105	1.14304	0.452032	0.00685821	0.00271219	0.162041	1.81419e-08	1.81419e-08	1	0	0	1	0	0
AAGGAGG	94	376	7	282.581	378031493	149.499	714550532	2632	4	0.332648	1.33059	0.526205	0.00931415	0.00368343	0.187292	2.46386e-08	2.46386e-08	1	0	0	1	0	0
AAGGAT	2	8	6	282.581	378031493	149.499	714550532	48	4	0.00707762	0.0283105	0.0111958	0.000169863	6.71751e-05	0.160536	4.49335e-10	4.49335e-10	1	0	0	1	0	0
AAGGATAGG	281	1529	9	282.581	378031493	149.499	714550532	13761	5.44128	0.994406	5.41084	2.13981	0.0486976	0.0192583	0.327571	1.28819e-07	1.28819e-07	1	0	0	1	0	0
AAGGCAGGC	1	4	9	282.581	378031493	149.499	714550532	36	4	0.00353881	0.0141552	0.00559792	0.000127397	5.03813e-05	0.240805	3.37001e-10	3.37001e-10	1	0	0	1	0	0
AAGGCC	7	36	6	282.581	378031493	149.499	714550532	216	5.14286	0.0247717	0.127397	0.0503813	0.000764383	0.000302288	0.206404	2.02201e-09	2.02201e-09	1	0	0	1	0	0
AAGGCG	40	160	6	282.581	378031493	149.499	714550532	960	4	0.141552	0.56621	0.223917	0.00339726	0.0013435	0.160536	8.98671e-09	8.98671e-09	1	0	0	1	0	0
AAGGG	2	10	5	282.581	378031493	149.499	714550532	50	5	0.00707762	0.0353881	0.0139948	0.000176941	6.99741e-05	0.167225	4.68058e-10	4.68058e-10	1	0	0	1	0	0
AAGGGAGAG	3	15	9	282.581	378031493	149.499	714550532	135	5	0.0106164	0.0530822	0.0209922	0.000477739	0.00018893	0.301006	1.26376e-09	1.26376e-09	1	0	0	1	0	0
AAGGGAGGAGCGGCG	1	4	15	282.581	378031493	149.499	714550532	60	4	0.00353881	0.0141552	0.00559792	0.000212329	8.39689e-05	0.401341	5.61669e-10	5.61669e-10	1	0	0	1	0	0
AAGGGATGGCGAATT	14	104	15	282.581	378031493	149.499	714550532	1560	7.42857	0.0495433	0.368036	0.145546	0.00552054	0.00218319	0.745348	1.46034e-08	1.46034e-08	1	0	0	1	1	0
AAGGGGAG	41	184	8	282.581	378031493	149.499	714550532	1472	4.4878	0.145091	0.651141	0.257505	0.00520913	0.00206004	0.240152	1.37796e-08	1.37796e-08	1	0	0	1	0	0
AAGGGTC	1	4	7	282.581	378031493	149.499	714550532	28	4	0.00353881	0.0141552	0.00559792	9.90867e-05	3.91855e-05	0.187292	2.62112e-10	2.62112e-10	1	0	0	1	0	0
AAGGT	4	39	5	282.581	378031493	149.499	714550532	195	9.75	0.0141552	0.138014	0.0545798	0.000690068	0.000272899	0.32609	1.82542e-09	1.82542e-09	1	0	0	1	0	0
AAGGTAT	2	10	7	282.581	378031493	149.499	714550532	70	5	0.00707762	0.0353881	0.0139948	0.000247717	9.79637e-05	0.234116	6.55281e-10	6.55281e-10	1	0	0	1	0	0
AAGGTG	170	681	6	282.581	378031493	149.499	714550532	4086	4.00588	0.601598	2.40993	0.953047	0.0144596	0.00571828	0.160772	3.82497e-08	3.82497e-08	1	0	0	1	0	0
AAGT	303	3171	4	282.581	378031493	149.499	714550532	12684	10.4653	1.07226	11.2216	4.43775	0.0448863	0.017751	0.280011	1.18737e-07	1.18737e-07	1	0	0	0	0	0
AAGTAAT	10	55	7	282.581	378031493	149.499	714550532	385	5.5	0.0353881	0.194635	0.0769715	0.00136244	0.0005388	0.257527	3.60404e-09	3.60404e-09	1	0	0	1	0	0
AAGTAC	152	749	6	282.581	378031493	149.499	714550532	4494	4.92763	0.537899	2.65057	1.04821	0.0159034	0.00628927	0.197766	4.2069e-08	4.2069e-08	1	0	0	1	0	0
AAGTACCACCACCCG	10	41	15	282.581	378031493	149.499	714550532	615	4.1	0.0353881	0.145091	0.0573787	0.00217637	0.000860681	0.411375	5.75711e-09	5.75711e-09	1	0	0	1	0	0
AAGTACCCC	1	4	9	282.581	378031493	149.499	714550532	36	4	0.00353881	0.0141552	0.00559792	0.000127397	5.03813e-05	0.240805	3.37001e-10	3.37001e-10	1	0	0	1	0	0
AAGTACCCGTGATGGTCTAGATCGG	2	8	25	282.581	378031493	149.499	714550532	200	4	0.00707762	0.0283105	0.0111958	0.000707762	0.000279896	0.668902	1.87223e-09	1.87223e-09	1	0	0	1	1	0
AAGTACT	1	4	7	282.581	378031493	149.499	714550532	28	4	0.00353881	0.0141552	0.00559792	9.90867e-05	3.91855e-05	0.187292	2.62112e-10	2.62112e-10	1	0	0	1	0	0
AAGTAG	2	14	6	282.581	378031493	149.499	714550532	84	7	0.00707762	0.0495433	0.0195927	0.00029726	0.000117556	0.280939	7.86337e-10	7.86337e-10	1	0	0	1	0	0
AAGTAGC	94	376	7	282.581	378031493	149.499	714550532	2632	4	0.332648	1.33059	0.526205	0.00931415	0.00368343	0.187292	2.46386e-08	2.46386e-08	1	0	0	1	0	0
AAGTAT	93	372	6	282.581	378031493	149.499	714550532	2232	4	0.329109	1.31644	0.520607	0.00789862	0.00312364	0.160536	2.08941e-08	2.08941e-08	1	0	0	1	0	0
AAGTATCT	1	4	8	282.581	378031493	149.499	714550532	32	4	0.00353881	0.0141552	0.00559792	0.000113242	4.47834e-05	0.214049	2.99557e-10	2.99557e-10	1	0	0	1	0	0
AAGTATT	74	358	7	282.581	378031493	149.499	714550532	2506	4.83784	0.261872	1.26689	0.501014	0.00886826	0.0035071	0.226523	2.3459e-08	2.3459e-08	1	0	0	1	0	0
AAGTCCG	2	24	7	282.581	378031493	149.499	714550532	168	12	0.00707762	0.0849314	0.0335875	0.00059452	0.000235113	0.561877	1.57267e-09	1.57267e-09	1	0	0	1	1	0
AAGTCG	1	4	6	282.581	378031493	149.499	714550532	24	4	0.00353881	0.0141552	0.00559792	8.49314e-05	3.35875e-05	0.160536	2.24668e-10	2.24668e-10	1	0	0	1	0	0
AAGTCGCGGGAGAGG	12	71	15	282.581	378031493	149.499	714550532	1065	5.91667	0.0424657	0.251256	0.0993632	0.00376883	0.00149045	0.59365	9.96963e-09	9.96963e-09	1	0	0	1	1	0
AAGTCGTG	1	4	8	282.581	378031493	149.499	714550532	32	4	0.00353881	0.0141552	0.00559792	0.000113242	4.47834e-05	0.214049	2.99557e-10	2.99557e-10	1	0	0	1	0	0
AAGTCTGACACCATG	1	4	15	282.581	378031493	149.499	714550532	60	4	0.00353881	0.0141552	0.00559792	0.000212329	8.39689e-05	0.401341	5.61669e-10	5.61669e-10	1	0	0	1	0	0
AAGTG	1	5	5	282.581	378031493	149.499	714550532	25	5	0.00353881	0.0176941	0.00699741	8.84703e-05	3.4987e-05	0.167225	2.34029e-10	2.34029e-10	1	0	0	1	0	0
AAGTGAC	1	4	7	282.581	378031493	149.499	714550532	28	4	0.00353881	0.0141552	0.00559792	9.90867e-05	3.91855e-05	0.187292	2.62112e-10	2.62112e-10	1	0	0	1	0	0
AAGTGC	1	4	6	282.581	378031493	149.499	714550532	24	4	0.00353881	0.0141552	0.00559792	8.49314e-05	3.35875e-05	0.160536	2.24668e-10	2.24668e-10	1	0	0	1	0	0
AAGTGG	2	8	6	282.581	378031493	149.499	714550532	48	4	0.00707762	0.0283105	0.0111958	0.000169863	6.71751e-05	0.160536	4.49335e-10	4.49335e-10	1	0	0	1	0	0
AAGTGT	4	16	6	282.581	378031493	149.499	714550532	96	4	0.0141552	0.056621	0.0223917	0.000339726	0.00013435	0.160536	8.98671e-10	8.98671e-10	1	0	0	1	0	0
AAGTGTC	1	4	7	282.581	378031493	149.499	714550532	28	4	0.00353881	0.0141552	0.00559792	9.90867e-05	3.91855e-05	0.187292	2.62112e-10	2.62112e-10	1	0	0	1	0	0
AAGTGTCGAGTGAC	129	572	14	282.581	378031493	149.499	714550532	8008	4.43411	0.456507	2.0242	0.800503	0.0283388	0.011207	0.415238	7.49641e-08	7.49641e-08	1	0	0	1	0	0
AAT	91194	888269	3	282.581	378031493	149.499	714550532	2664807	9.74043	322.718	3143.42	1243.12	9.43025	3.72935	0.195462	2.49457e-05	2.49457e-05	1	1	0	0	0	0
AATAATAG	433	3859	8	282.581	378031493	149.499	714550532	30872	8.91224	1.5323	13.6563	5.4006	0.10925	0.0432048	0.476913	2.88997e-07	2.88997e-07	1	0	0	1	0	0
AATAATAGC	93	470	9	282.581	378031493	149.499	714550532	4230	5.05376	0.329109	1.66324	0.657756	0.0149692	0.00591981	0.304242	3.95977e-08	3.95977e-08	1	0	0	1	0	0
AATAATCAT	2	8	9	282.581	378031493	149.499	714550532	72	4	0.00707762	0.0283105	0.0111958	0.000254794	0.000100763	0.240805	6.74003e-10	6.74003e-10	1	0	0	1	0	0
AATAATT	152	1691	7	282.581	378031493	149.499	714550532	11837	11.125	0.537899	5.98413	2.36652	0.0418889	0.0165657	0.520907	1.10808e-07	1.10808e-07	1	0	0	1	1	0
AATAC	297	1486	5	282.581	378031493	149.499	714550532	7430	5.00337	1.05103	5.25867	2.07963	0.0262934	0.0103981	0.167338	6.95534e-08	6.95534e-08	1	0	0	1	0	0
AATACAT	1	4	7	282.581	378031493	149.499	714550532	28	4	0.00353881	0.0141552	0.00559792	9.90867e-05	3.91855e-05	0.187292	2.62112e-10	2.62112e-10	1	0	0	1	0	0
AATACC	1	10	6	282.581	378031493	149.499	714550532	60	10	0.00353881	0.0353881	0.0139948	0.000212329	8.39689e-05	0.401341	5.61669e-10	5.61669e-10	1	0	0	1	0	0
AATACG	126	504	6	282.581	378031493	149.499	714550532	3024	4	0.44589	1.78356	0.705338	0.0107014	0.00423203	0.160536	2.83081e-08	2.83081e-08	1	0	0	1	0	0
AATACT	756	3132	6	282.581	378031493	149.499	714550532	18792	4.14286	2.67534	11.0836	4.38317	0.0665013	0.026299	0.16627	1.75915e-07	1.75915e-07	1	0	0	1	0	0
AATACTATGAGTAGG	2	12	15	282.581	378031493	149.499	714550532	180	6	0.00707762	0.0424657	0.0167938	0.000636986	0.000251907	0.602011	1.68501e-09	1.68501e-09	1	0	0	1	1	0
AATACTCT	4	17	8	282.581	378031493	149.499	714550532	136	4.25	0.0141552	0.0601598	0.0237912	0.000481278	0.000190329	0.227427	1.27312e-09	1.27312e-09	1	0	0	1	0	0
AATAG	912	7231	5	282.581	378031493	149.499	714550532	36155	7.92873	3.2274	25.5891	10.1196	0.127946	0.0505982	0.265177	3.38452e-07	3.38452e-07	1	0	0	1	0	0
AATAGAT	67	268	7	282.581	378031493	149.499	714550532	1876	4	0.2371	0.948401	0.375061	0.00663881	0.00262543	0.187292	1.75615e-08	1.75615e-08	1	0	0	1	0	0
AATAGC	2	8	6	282.581	378031493	149.499	714550532	48	4	0.00707762	0.0283105	0.0111958	0.000169863	6.71751e-05	0.160536	4.49335e-10	4.49335e-10	1	0	0	1	0	0
AATAGCC	1	5	7	282.581	378031493	149.499	714550532	35	5	0.00353881	0.0176941	0.00699741	0.000123858	4.89818e-05	0.234116	3.2764e-10	3.2764e-10	1	0	0	1	0	0
AATAGG	16	69	6	282.581	378031493	149.499	714550532	414	4.3125	0.056621	0.244178	0.0965642	0.00146507	0.000579385	0.173078	3.87552e-09	3.87552e-09	1	0	0	1	0	0
AATAGGG	64	256	7	282.581	378031493	149.499	714550532	1792	4	0.226484	0.905935	0.358267	0.00634155	0.00250787	0.187292	1.67752e-08	1.67752e-08	1	0	0	1	0	0
AATAGT	333	1416	6	282.581	378031493	149.499	714550532	8496	4.25225	1.17842	5.01096	1.98167	0.0300657	0.01189	0.17066	7.95323e-08	7.95323e-08	1	0	0	1	0	0
AATAGTAATATAT	215	866	13	282.581	378031493	149.499	714550532	11258	4.02791	0.760844	3.06461	1.21195	0.0398399	0.0157554	0.350256	1.05388e-07	1.05388e-07	1	0	0	1	0	0
AATAT	551	3673	5	282.581	378031493	149.499	714550532	18365	6.66606	1.94988	12.9981	5.14029	0.0649903	0.0257015	0.222947	1.71918e-07	1.71918e-07	1	0	0	1	0	0
AATATAT	388	2390	7	282.581	378031493	149.499	714550532	16730	6.15979	1.37306	8.45776	3.34476	0.0592043	0.0234133	0.288421	1.56612e-07	1.56612e-07	1	0	0	1	0	0
AATATC	4	18	6	282.581	378031493	149.499	714550532	108	4.5	0.0141552	0.0636986	0.0251907	0.000382192	0.000151144	0.180603	1.011e-09	1.011e-09	1	0	0	1	0	0
AATATG	77	308	6	282.581	378031493	149.499	714550532	1848	4	0.272488	1.08995	0.43104	0.00653972	0.00258624	0.160536	1.72994e-08	1.72994e-08	1	0	0	1	0	0
AATATGATATC	105	445	11	282.581	378031493	149.499	714550532	4895	4.2381	0.371575	1.57477	0.622769	0.0173225	0.00685046	0.311836	4.58228e-08	4.58228e-08	1	0	0	1	0	0
AATATGGATATG	307	1674	12	282.581	378031493	149.499	714550532	20088	5.45277	1.08641	5.92397	2.34273	0.0710876	0.0281128	0.437684	1.88047e-07	1.88047e-07	1	0	0	1	0	0
AATATT	9	37	6	282.581	378031493	149.499	714550532	222	4.11111	0.0318493	0.130936	0.0517808	0.000785616	0.000310685	0.164996	2.07818e-09	2.07818e-09	1	0	0	1	0	0
AATC	40	534	4	282.581	378031493	149.499	714550532	2136	13.35	0.141552	1.88972	0.747323	0.0075589	0.00298929	0.357193	1.99954e-08	1.99954e-08	1	0	0	0	0	0
AATCAT	245	980	6	282.581	378031493	149.499	714550532	5880	4	0.867009	3.46803	1.37149	0.0208082	0.00822895	0.160536	5.50436e-08	5.50436e-08	1	0	0	1	0	0
AATCATC	26	185	7	282.581	378031493	149.499	714550532	1295	7.11538	0.0920091	0.65468	0.258904	0.00458276	0.00181233	0.333164	1.21227e-08	1.21227e-08	1	0	0	1	0	0
AATCC	194	1300	5	282.581	378031493	149.499	714550532	6500	6.70103	0.686529	4.60045	1.81933	0.0230023	0.00909663	0.224117	6.08475e-08	6.08475e-08	1	0	0	1	0	0
AATCCC	1	4	6	282.581	378031493	149.499	714550532	24	4	0.00353881	0.0141552	0.00559792	8.49314e-05	3.35875e-05	0.160536	2.24668e-10	2.24668e-10	1	0	0	1	0	0
AATCGG	1	4	6	282.581	378031493	149.499	714550532	24	4	0.00353881	0.0141552	0.00559792	8.49314e-05	3.35875e-05	0.160536	2.24668e-10	2.24668e-10	1	0	0	1	0	0
AATCGGC	1	7	7	282.581	378031493	149.499	714550532	49	7	0.00353881	0.0247717	0.00979637	0.000173402	6.85746e-05	0.327762	4.58696e-10	4.58696e-10	1	0	0	1	0	0
AATCT	313	1726	5	282.581	378031493	149.499	714550532	8630	5.51438	1.10765	6.10799	2.4155	0.0305399	0.0120775	0.184429	8.07867e-08	8.07867e-08	1	0	0	1	0	0
AATCTACATCC	117	536	11	282.581	378031493	149.499	714550532	5896	4.5812	0.414041	1.8968	0.750122	0.0208648	0.00825134	0.337081	5.51934e-08	5.51934e-08	1	0	0	1	0	0
AATCTC	1	4	6	282.581	378031493	149.499	714550532	24	4	0.00353881	0.0141552	0.00559792	8.49314e-05	3.35875e-05	0.160536	2.24668e-10	2.24668e-10	1	0	0	1	0	0
AATCTCC	4	18	7	282.581	378031493	149.499	714550532	126	4.5	0.0141552	0.0636986	0.0251907	0.00044589	0.000176335	0.210704	1.17951e-09	1.17951e-09	1	0	0	1	0	0
AATCTGCTATCAG	117	495	13	282.581	378031493	149.499	714550532	6435	4.23077	0.414041	1.75171	0.692743	0.0227722	0.00900566	0.367896	6.0239e-08	6.0239e-08	1	0	0	1	0	0
AATG	578	4164	4	282.581	378031493	149.499	714550532	16656	7.20415	2.04543	14.7356	5.82744	0.0589424	0.0233098	0.192755	1.55919e-07	1.55919e-07	1	0	0	0	0	0
AATGAATTAATT	217	879	12	282.581	378031493	149.499	714550532	10548	4.05069	0.767922	3.11061	1.23014	0.0373274	0.0147617	0.325142	9.87414e-08	9.87414e-08	1	0	0	1	0	0
AATGAC	96	384	6	282.581	378031493	149.499	714550532	2304	4	0.339726	1.3589	0.537401	0.00815342	0.0032244	0.160536	2.15681e-08	2.15681e-08	1	0	0	1	0	0
AATGACC	6	53	7	282.581	378031493	149.499	714550532	371	8.83333	0.0212329	0.187557	0.0741725	0.0013129	0.000519208	0.413604	3.47299e-09	3.47299e-09	1	0	0	1	0	0
AATGAG	146	584	6	282.581	378031493	149.499	714550532	3504	4	0.516666	2.06667	0.817297	0.0124	0.00490378	0.160536	3.28015e-08	3.28015e-08	1	0	0	1	0	0
AATGAGC	2	8	7	282.581	378031493	149.499	714550532	56	4	0.00707762	0.0283105	0.0111958	0.000198173	7.83709e-05	0.187292	5.24225e-10	5.24225e-10	1	0	0	1	0	0
AATGAGG	2	14	7	282.581	378031493	149.499	714550532	98	7	0.00707762	0.0495433	0.0195927	0.000346803	0.000137149	0.327762	9.17393e-10	9.17393e-10	1	0	0	1	0	0
AATGAGT	16	65	7	282.581	378031493	149.499	714550532	455	4.0625	0.056621	0.230023	0.0909663	0.00161016	0.000636764	0.190219	4.25932e-09	4.25932e-09	1	0	0	1	0	0
AATGAT	110	1076	6	282.581	378031493	149.499	714550532	6456	9.78182	0.389269	3.80776	1.50584	0.0228466	0.00903505	0.392584	6.04356e-08	6.04356e-08	1	0	0	1	0	0
AATGATG	15	114	7	282.581	378031493	149.499	714550532	798	7.6	0.0530822	0.403424	0.159541	0.00282397	0.00111679	0.355856	7.4702e-09	7.4702e-09	1	0	0	1	0	0
AATGCAATTATGC	288	1291	13	282.581	378031493	149.499	714550532	16783	4.48264	1.01918	4.5686	1.80673	0.0593919	0.0234875	0.389798	1.57108e-07	1.57108e-07	1	0	0	1	0	0
AATGCC	1	5	6	282.581	378031493	149.499	714550532	30	5	0.00353881	0.0176941	0.00699741	0.000106164	4.19844e-05	0.20067	2.80835e-10	2.80835e-10	1	0	0	1	0	0
AATGCGGG	11	44	8	282.581	378031493	149.499	714550532	352	4	0.0389269	0.155708	0.0615772	0.00124566	0.000492617	0.214049	3.29513e-09	3.29513e-09	1	0	0	1	0	0
AATGCT	44	176	6	282.581	378031493	149.499	714550532	1056	4	0.155708	0.622831	0.246309	0.00373698	0.00147785	0.160536	9.88538e-09	9.88538e-09	1	0	0	1	0	0
AATGG	88	612	5	282.581	378031493	149.499	714550532	3060	6.95455	0.311415	2.16575	0.856482	0.0108288	0.00428241	0.232595	2.86451e-08	2.86451e-08	1	0	0	1	0	0
AATGGAGAGTATGTACGTCAGGCTG	7	28	25	282.581	378031493	149.499	714550532	700	4	0.0247717	0.0990867	0.0391855	0.00247717	0.000979637	0.668902	6.55281e-09	6.55281e-09	1	0	0	1	1	0
AATGGC	12	54	6	282.581	378031493	149.499	714550532	324	4.5	0.0424657	0.191096	0.075572	0.00114657	0.000453432	0.180603	3.03301e-09	3.03301e-09	1	0	0	1	0	0
AATGGGGTGGCACTG	1	4	15	282.581	378031493	149.499	714550532	60	4	0.00353881	0.0141552	0.00559792	0.000212329	8.39689e-05	0.401341	5.61669e-10	5.61669e-10	1	0	0	1	0	0
AATGGGT	28	135	7	282.581	378031493	149.499	714550532	945	4.82143	0.0990867	0.477739	0.18893	0.00334418	0.00132251	0.225754	8.84629e-09	8.84629e-09	1	0	0	1	0	0
AATGGTGCTCGTGGG	434	2044	15	282.581	378031493	149.499	714550532	30660	4.70968	1.53584	7.23333	2.86054	0.1085	0.0429081	0.472547	2.87013e-07	2.87013e-07	1	0	0	1	0	0
AATGT	677	3525	5	282.581	378031493	149.499	714550532	17625	5.20679	2.39577	12.4743	4.93317	0.0623715	0.0246659	0.174142	1.6499e-07	1.6499e-07	1	0	0	1	0	0
AATGTC	132	528	6	282.581	378031493	149.499	714550532	3168	4	0.467123	1.86849	0.738926	0.011211	0.00443356	0.160536	2.96561e-08	2.96561e-08	1	0	0	1	0	0
AATGTCGTCGTAGTC	2	9	15	282.581	378031493	149.499	714550532	135	4.5	0.00707762	0.0318493	0.0125953	0.000477739	0.00018893	0.451509	1.26376e-09	1.26376e-09	1	0	0	1	0	0
AATGTGACATGTGAC	1004	5484	15	282.581	378031493	149.499	714550532	82260	5.46215	3.55297	19.4068	7.67475	0.291103	0.115121	0.548046	7.70048e-07	7.70048e-07	1	0	0	1	1	0
AATGTGT	1	4	7	282.581	378031493	149.499	714550532	28	4	0.00353881	0.0141552	0.00559792	9.90867e-05	3.91855e-05	0.187292	2.62112e-10	2.62112e-10	1	0	0	1	0	0
AATT	4765	29881	4	282.581	378031493	149.499	714550532	119524	6.27093	16.8624	105.743	41.8179	0.422973	0.167272	0.167786	1.11888e-06	1.11888e-06	1	0	0	0	0	0
AATTAC	2	12	6	282.581	378031493	149.499	714550532	72	6	0.00707762	0.0424657	0.0167938	0.000254794	0.000100763	0.240805	6.74003e-10	6.74003e-10	1	0	0	1	0	0
AATTACT	1	7	7	282.581	378031493	149.499	714550532	49	7	0.00353881	0.0247717	0.00979637	0.000173402	6.85746e-05	0.327762	4.58696e-10	4.58696e-10	1	0	0	1	0	0
AATTAG	3	12	6	282.581	378031493	149.499	714550532	72	4	0.0106164	0.0424657	0.0167938	0.000254794	0.000100763	0.160536	6.74003e-10	6.74003e-10	1	0	0	1	0	0
AATTAT	10	40	6	282.581	378031493	149.499	714550532	240	4	0.0353881	0.141552	0.0559792	0.000849314	0.000335875	0.160536	2.24668e-09	2.24668e-09	1	0	0	1	0	0
AATTATC	1	4	7	282.581	378031493	149.499	714550532	28	4	0.00353881	0.0141552	0.00559792	9.90867e-05	3.91855e-05	0.187292	2.62112e-10	2.62112e-10	1	0	0	1	0	0
AATTC	554	2780	5	282.581	378031493	149.499	714550532	13900	5.01805	1.9605	9.83789	3.89056	0.0491895	0.0194528	0.167829	1.3012e-07	1.3012e-07	1	0	0	1	0	0
AATTCC	37594	178873	6	282.581	378031493	149.499	714550532	1073238	4.75802	133.038	632.998	250.329	3.79799	1.50198	0.190959	1.00467e-05	1.00467e-05	1	1	0	1	0	0
AATTCG	4	16	6	282.581	378031493	149.499	714550532	96	4	0.0141552	0.056621	0.0223917	0.000339726	0.00013435	0.160536	8.98671e-10	8.98671e-10	1	0	0	1	0	0
AATTGAC	1	4	7	282.581	378031493	149.499	714550532	28	4	0.00353881	0.0141552	0.00559792	9.90867e-05	3.91855e-05	0.187292	2.62112e-10	2.62112e-10	1	0	0	1	0	0
AATTGC	7	28	6	282.581	378031493	149.499	714550532	168	4	0.0247717	0.0990867	0.0391855	0.00059452	0.000235113	0.160536	1.57267e-09	1.57267e-09	1	0	0	1	0	0
AC	24254	936600	2	282.581	378031493	149.499	714550532	1873200	38.6163	85.8303	3314.45	1310.75	6.6289	2.62151	0.51661	1.75353e-05	1.75353e-05	1	1	0	0	1	0
ACACACC	2	8	7	282.581	378031493	149.499	714550532	56	4	0.00707762	0.0283105	0.0111958	0.000198173	7.83709e-05	0.187292	5.24225e-10	5.24225e-10	1	0	0	1	0	0
ACACACGCCACCAGC	736	3216	15	282.581	378031493	149.499	714550532	48240	4.36957	2.60456	11.3808	4.50073	0.170712	0.067511	0.438421	4.51582e-07	4.51582e-07	1	0	0	1	0	0
ACACAG	6	24	6	282.581	378031493	149.499	714550532	144	4	0.0212329	0.0849314	0.0335875	0.000509589	0.000201525	0.160536	1.34801e-09	1.34801e-09	1	0	0	1	0	0
ACACATCACT	3	14	10	282.581	378031493	149.499	714550532	140	4.66667	0.0106164	0.0495433	0.0195927	0.000495433	0.000195927	0.312154	1.31056e-09	1.31056e-09	1	0	0	1	0	0
ACACC	6	36	5	282.581	378031493	149.499	714550532	180	6	0.0212329	0.127397	0.0503813	0.000636986	0.000251907	0.20067	1.68501e-09	1.68501e-09	1	0	0	1	0	0
ACACCACCG	4	19	9	282.581	378031493	149.499	714550532	171	4.75	0.0141552	0.0672374	0.0265901	0.000605137	0.000239311	0.285955	1.60076e-09	1.60076e-09	1	0	0	1	0	0
ACACCCGCAGCCACG	251	1205	15	282.581	378031493	149.499	714550532	18075	4.8008	0.888241	4.26427	1.68637	0.063964	0.0252956	0.481689	1.69203e-07	1.69203e-07	1	0	0	1	0	0
ACACCG	7	31	6	282.581	378031493	149.499	714550532	186	4.42857	0.0247717	0.109703	0.0433839	0.000658219	0.000260303	0.177737	1.74117e-09	1.74117e-09	1	0	0	1	0	0
ACACCT	5	62	6	282.581	378031493	149.499	714550532	372	12.4	0.0176941	0.219406	0.0867678	0.00131644	0.000520607	0.497663	3.48235e-09	3.48235e-09	1	0	0	1	0	0
ACACCTC	1	4	7	282.581	378031493	149.499	714550532	28	4	0.00353881	0.0141552	0.00559792	9.90867e-05	3.91855e-05	0.187292	2.62112e-10	2.62112e-10	1	0	0	1	0	0
ACACGACC	8	62	8	282.581	378031493	149.499	714550532	496	7.75	0.0283105	0.219406	0.0867678	0.00175525	0.000694143	0.414719	4.64313e-09	4.64313e-09	1	0	0	1	0	0
ACACGC	7	28	6	282.581	378031493	149.499	714550532	168	4	0.0247717	0.0990867	0.0391855	0.00059452	0.000235113	0.160536	1.57267e-09	1.57267e-09	1	0	0	1	0	0
ACACGCACCAGAGCC	2	8	15	282.581	378031493	149.499	714550532	120	4	0.00707762	0.0283105	0.0111958	0.000424657	0.000167938	0.401341	1.12334e-09	1.12334e-09	1	0	0	1	0	0
ACACGCC	5	24	7	282.581	378031493	149.499	714550532	168	4.8	0.0176941	0.0849314	0.0335875	0.00059452	0.000235113	0.224751	1.57267e-09	1.57267e-09	1	0	0	1	0	0
ACACT	748	4113	5	282.581	378031493	149.499	714550532	20565	5.49866	2.64703	14.5551	5.75607	0.0727756	0.0287803	0.183903	1.92512e-07	1.92512e-07	1	0	0	1	0	0
ACACTAGCACTAGC	3856	25486	14	282.581	378031493	149.499	714550532	356804	6.60944	13.6457	90.1901	35.6672	1.26266	0.49934	0.618949	3.3401e-06	3.3401e-06	1	0	0	1	1	0
ACACTCCTCCTACCG	4	20	15	282.581	378031493	149.499	714550532	300	5	0.0141552	0.0707762	0.0279896	0.00106164	0.000419844	0.501676	2.80835e-09	2.80835e-09	1	0	0	1	1	0
ACAG	16	205	4	282.581	378031493	149.499	714550532	820	12.8125	0.056621	0.725456	0.286894	0.00290182	0.00114757	0.342812	7.67614e-09	7.67614e-09	1	0	0	0	0	0
ACAGAT	1	7	6	282.581	378031493	149.499	714550532	42	7	0.00353881	0.0247717	0.00979637	0.00014863	5.87782e-05	0.280939	3.93168e-10	3.93168e-10	1	0	0	1	0	0
ACAGC	1527	12297	5	282.581	378031493	149.499	714550532	61485	8.05305	5.40376	43.5168	17.2094	0.217584	0.0860471	0.269335	5.7557e-07	5.7557e-07	1	0	0	1	0	0
ACAGCAT	2	8	7	282.581	378031493	149.499	714550532	56	4	0.00707762	0.0283105	0.0111958	0.000198173	7.83709e-05	0.187292	5.24225e-10	5.24225e-10	1	0	0	1	0	0
ACAGCC	20	82	6	282.581	378031493	149.499	714550532	492	4.1	0.0707762	0.290182	0.114757	0.00174109	0.000688545	0.16455	4.60569e-09	4.60569e-09	1	0	0	1	0	0
ACAGCG	4	16	6	282.581	378031493	149.499	714550532	96	4	0.0141552	0.056621	0.0223917	0.000339726	0.00013435	0.160536	8.98671e-10	8.98671e-10	1	0	0	1	0	0
ACAGCTCCACCT	3	13	12	282.581	378031493	149.499	714550532	156	4.33333	0.0106164	0.0460045	0.0181933	0.000552054	0.000218319	0.347829	1.46034e-09	1.46034e-09	1	0	0	1	0	0
ACAGGC	5	44	6	282.581	378031493	149.499	714550532	264	8.8	0.0176941	0.155708	0.0615772	0.000934246	0.000369463	0.35318	2.47134e-09	2.47134e-09	1	0	0	1	0	0
ACAGGG	2	10	6	282.581	378031493	149.499	714550532	60	5	0.00707762	0.0353881	0.0139948	0.000212329	8.39689e-05	0.20067	5.61669e-10	5.61669e-10	1	0	0	1	0	0
ACAGT	744	5137	5	282.581	378031493	149.499	714550532	25685	6.90457	2.63287	18.1789	7.18913	0.0908943	0.0359457	0.230924	2.40441e-07	2.40441e-07	1	0	0	1	0	0
ACAGTATAGGGTAGT	193	1005	15	282.581	378031493	149.499	714550532	15075	5.20725	0.68299	3.5565	1.40648	0.0533476	0.0210972	0.522471	1.41119e-07	1.41119e-07	1	0	0	1	1	0
ACAT	2186	23632	4	282.581	378031493	149.499	714550532	94528	10.8106	7.73584	83.6292	33.0725	0.334517	0.13229	0.289249	8.84891e-07	8.84891e-07	1	0	0	0	0	0
ACATACG	75	370	7	282.581	378031493	149.499	714550532	2590	4.93333	0.265411	1.30936	0.517808	0.00916552	0.00362466	0.230994	2.42454e-08	2.42454e-08	1	0	0	1	0	0
ACATAGT	1	4	7	282.581	378031493	149.499	714550532	28	4	0.00353881	0.0141552	0.00559792	9.90867e-05	3.91855e-05	0.187292	2.62112e-10	2.62112e-10	1	0	0	1	0	0
ACATAT	113	473	6	282.581	378031493	149.499	714550532	2838	4.18584	0.399886	1.67386	0.661955	0.0100431	0.00397173	0.167995	2.65669e-08	2.65669e-08	1	0	0	1	0	0
ACATC	273	1517	5	282.581	378031493	149.499	714550532	7585	5.55678	0.966095	5.36838	2.12301	0.0268419	0.0106151	0.185847	7.10043e-08	7.10043e-08	1	0	0	1	0	0
ACATCT	111	444	6	282.581	378031493	149.499	714550532	2664	4	0.392808	1.57123	0.62137	0.00942739	0.00372822	0.160536	2.49381e-08	2.49381e-08	1	0	0	1	0	0
ACATGC	1	4	6	282.581	378031493	149.499	714550532	24	4	0.00353881	0.0141552	0.00559792	8.49314e-05	3.35875e-05	0.160536	2.24668e-10	2.24668e-10	1	0	0	1	0	0
ACATGG	1	4	6	282.581	378031493	149.499	714550532	24	4	0.00353881	0.0141552	0.00559792	8.49314e-05	3.35875e-05	0.160536	2.24668e-10	2.24668e-10	1	0	0	1	0	0
ACATGGCAGTCGCGT	1	4	15	282.581	378031493	149.499	714550532	60	4	0.00353881	0.0141552	0.00559792	0.000212329	8.39689e-05	0.401341	5.61669e-10	5.61669e-10	1	0	0	1	0	0
ACATGT	1	5	6	282.581	378031493	149.499	714550532	30	5	0.00353881	0.0176941	0.00699741	0.000106164	4.19844e-05	0.20067	2.80835e-10	2.80835e-10	1	0	0	1	0	0
ACATGTC	1	4	7	282.581	378031493	149.499	714550532	28	4	0.00353881	0.0141552	0.00559792	9.90867e-05	3.91855e-05	0.187292	2.62112e-10	2.62112e-10	1	0	0	1	0	0
ACC	482	3965	3	282.581	378031493	149.499	714550532	11895	8.22614	1.70571	14.0314	5.54894	0.0420941	0.0166468	0.165074	1.11351e-07	1.11351e-07	1	0	0	0	0	0
ACCACCACG	2	8	9	282.581	378031493	149.499	714550532	72	4	0.00707762	0.0283105	0.0111958	0.000254794	0.000100763	0.240805	6.74003e-10	6.74003e-10	1	0	0	1	0	0
ACCACG	3	15	6	282.581	378031493	149.499	714550532	90	5	0.0106164	0.0530822	0.0209922	0.000318493	0.000125953	0.20067	8.42504e-10	8.42504e-10	1	0	0	1	0	0
ACCACTG	12	110	7	282.581	378031493	149.499	714550532	770	9.16667	0.0424657	0.389269	0.153943	0.00272488	0.0010776	0.429212	7.20809e-09	7.20809e-09	1	0	0	1	0	0
ACCAG	2	12	5	282.581	378031493	149.499	714550532	60	6	0.00707762	0.0424657	0.0167938	0.000212329	8.39689e-05	0.20067	5.61669e-10	5.61669e-10	1	0	0	1	0	0
ACCAGC	169	731	6	282.581	378031493	149.499	714550532	4386	4.32544	0.598059	2.58687	1.02302	0.0155212	0.00613812	0.173598	4.1058e-08	4.1058e-08	1	0	0	1	0	0
ACCATC	56	334	6	282.581	378031493	149.499	714550532	2004	5.96429	0.198173	1.18196	0.467427	0.00709178	0.00280456	0.239371	1.87597e-08	1.87597e-08	1	0	0	1	0	0
ACCATCG	1	4	7	282.581	378031493	149.499	714550532	28	4	0.00353881	0.0141552	0.00559792	9.90867e-05	3.91855e-05	0.187292	2.62112e-10	2.62112e-10	1	0	0	1	0	0
ACCATG	1	4	6	282.581	378031493	149.499	714550532	24	4	0.00353881	0.0141552	0.00559792	8.49314e-05	3.35875e-05	0.160536	2.24668e-10	2.24668e-10	1	0	0	1	0	0
ACCC	2	12	4	282.581	378031493	149.499	714550532	48	6	0.00707762	0.0424657	0.0167938	0.000169863	6.71751e-05	0.160536	4.49335e-10	4.49335e-10	1	0	0	0	0	0
ACCCACG	2	12	7	282.581	378031493	149.499	714550532	84	6	0.00707762	0.0424657	0.0167938	0.00029726	0.000117556	0.280939	7.86337e-10	7.86337e-10	1	0	0	1	0	0
ACCCAG	1	8	6	282.581	378031493	149.499	714550532	48	8	0.00353881	0.0283105	0.0111958	0.000169863	6.71751e-05	0.321073	4.49335e-10	4.49335e-10	1	0	0	1	0	0
ACCCAT	507	2029	6	282.581	378031493	149.499	714550532	12174	4.00197	1.79418	7.18025	2.83955	0.0430815	0.0170373	0.160616	1.13963e-07	1.13963e-07	1	0	0	1	0	0
ACCCC	10	55	5	282.581	378031493	149.499	714550532	275	5.5	0.0353881	0.194635	0.0769715	0.000973173	0.000384857	0.183948	2.57432e-09	2.57432e-09	1	0	0	1	0	0
ACCCCC	12	48	6	282.581	378031493	149.499	714550532	288	4	0.0424657	0.169863	0.0671751	0.00101918	0.000403051	0.160536	2.69601e-09	2.69601e-09	1	0	0	1	0	0
ACCCCCC	2	8	7	282.581	378031493	149.499	714550532	56	4	0.00707762	0.0283105	0.0111958	0.000198173	7.83709e-05	0.187292	5.24225e-10	5.24225e-10	1	0	0	1	0	0
ACCCCG	3	12	6	282.581	378031493	149.499	714550532	72	4	0.0106164	0.0424657	0.0167938	0.000254794	0.000100763	0.160536	6.74003e-10	6.74003e-10	1	0	0	1	0	0
ACCCCGGC	2	10	8	282.581	378031493	149.499	714550532	80	5	0.00707762	0.0353881	0.0139948	0.000283105	0.000111958	0.267561	7.48892e-10	7.48892e-10	1	0	0	1	0	0
ACCCCTG	5	20	7	282.581	378031493	149.499	714550532	140	4	0.0176941	0.0707762	0.0279896	0.000495433	0.000195927	0.187292	1.31056e-09	1.31056e-09	1	0	0	1	0	0
ACCCG	5	28	5	282.581	378031493	149.499	714550532	140	5.6	0.0176941	0.0990867	0.0391855	0.000495433	0.000195927	0.187292	1.31056e-09	1.31056e-09	1	0	0	1	0	0
ACCCGATCTCCATC	141	775	14	282.581	378031493	149.499	714550532	10850	5.49645	0.498972	2.74258	1.0846	0.0383961	0.0151844	0.514722	1.01569e-07	1.01569e-07	1	0	0	1	1	0
ACCCGC	3	12	6	282.581	378031493	149.499	714550532	72	4	0.0106164	0.0424657	0.0167938	0.000254794	0.000100763	0.160536	6.74003e-10	6.74003e-10	1	0	0	1	0	0
ACCCGGC	1	4	7	282.581	378031493	149.499	714550532	28	4	0.00353881	0.0141552	0.00559792	9.90867e-05	3.91855e-05	0.187292	2.62112e-10	2.62112e-10	1	0	0	1	0	0
ACCCT	1	5	5	282.581	378031493	149.499	714550532	25	5	0.00353881	0.0176941	0.00699741	8.84703e-05	3.4987e-05	0.167225	2.34029e-10	2.34029e-10	1	0	0	1	0	0
ACCCTCGTCTCATCC	14	63	15	282.581	378031493	149.499	714550532	945	4.5	0.0495433	0.222945	0.0881673	0.00334418	0.00132251	0.451509	8.84629e-09	8.84629e-09	1	0	0	1	0	0
ACCCTGAGCCGACGC	8	37	15	282.581	378031493	149.499	714550532	555	4.625	0.0283105	0.130936	0.0517808	0.00196404	0.000776712	0.464051	5.19544e-09	5.19544e-09	1	0	0	1	0	0
ACCGACGTCTGGCCGGC	3	12	17	282.581	378031493	149.499	714550532	204	4	0.0106164	0.0424657	0.0167938	0.000721917	0.000285494	0.454853	1.90968e-09	1.90968e-09	1	0	0	1	0	0
ACCGACTGC	39	265	9	282.581	378031493	149.499	714550532	2385	6.79487	0.138014	0.937785	0.370863	0.00844006	0.00333776	0.409059	2.23263e-08	2.23263e-08	1	0	0	1	0	0
ACCGAG	1	4	6	282.581	378031493	149.499	714550532	24	4	0.00353881	0.0141552	0.00559792	8.49314e-05	3.35875e-05	0.160536	2.24668e-10	2.24668e-10	1	0	0	1	0	0
ACCGAGC	4	16	7	282.581	378031493	149.499	714550532	112	4	0.0141552	0.056621	0.0223917	0.000396347	0.000156742	0.187292	1.04845e-09	1.04845e-09	1	0	0	1	0	0
ACCGAGGC	4	27	8	282.581	378031493	149.499	714550532	216	6.75	0.0141552	0.0955479	0.037786	0.000764383	0.000302288	0.361207	2.02201e-09	2.02201e-09	1	0	0	1	0	0
ACCGC	3	18	5	282.581	378031493	149.499	714550532	90	6	0.0106164	0.0636986	0.0251907	0.000318493	0.000125953	0.20067	8.42504e-10	8.42504e-10	1	0	0	1	0	0
ACCGCATGG	1	4	9	282.581	378031493	149.499	714550532	36	4	0.00353881	0.0141552	0.00559792	0.000127397	5.03813e-05	0.240805	3.37001e-10	3.37001e-10	1	0	0	1	0	0
ACCGCC	13	52	6	282.581	378031493	149.499	714550532	312	4	0.0460045	0.184018	0.072773	0.00110411	0.000436638	0.160536	2.92068e-09	2.92068e-09	1	0	0	1	0	0
ACCGCCT	1	4	7	282.581	378031493	149.499	714550532	28	4	0.00353881	0.0141552	0.00559792	9.90867e-05	3.91855e-05	0.187292	2.62112e-10	2.62112e-10	1	0	0	1	0	0
ACCGCG	1	4	6	282.581	378031493	149.499	714550532	24	4	0.00353881	0.0141552	0.00559792	8.49314e-05	3.35875e-05	0.160536	2.24668e-10	2.24668e-10	1	0	0	1	0	0
ACCGCGCCGCACCGG	1	4	15	282.581	378031493	149.499	714550532	60	4	0.00353881	0.0141552	0.00559792	0.000212329	8.39689e-05	0.401341	5.61669e-10	5.61669e-10	1	0	0	1	0	0
ACCGCGT	4	16	7	282.581	378031493	149.499	714550532	112	4	0.0141552	0.056621	0.0223917	0.000396347	0.000156742	0.187292	1.04845e-09	1.04845e-09	1	0	0	1	0	0
ACCGCTG	1	4	7	282.581	378031493	149.499	714550532	28	4	0.00353881	0.0141552	0.00559792	9.90867e-05	3.91855e-05	0.187292	2.62112e-10	2.62112e-10	1	0	0	1	0	0
ACCGGC	14	59	6	282.581	378031493	149.499	714550532	354	4.21429	0.0495433	0.20879	0.0825694	0.00125274	0.000495416	0.169137	3.31385e-09	3.31385e-09	1	0	0	1	0	0
ACCGT	10	50	5	282.581	378031493	149.499	714550532	250	5	0.0353881	0.176941	0.0699741	0.000884703	0.00034987	0.167225	2.34029e-09	2.34029e-09	1	0	0	1	0	0
ACCGTACG	2	8	8	282.581	378031493	149.499	714550532	64	4	0.00707762	0.0283105	0.0111958	0.000226484	8.95668e-05	0.214049	5.99114e-10	5.99114e-10	1	0	0	1	0	0
ACCGTC	2	8	6	282.581	378031493	149.499	714550532	48	4	0.00707762	0.0283105	0.0111958	0.000169863	6.71751e-05	0.160536	4.49335e-10	4.49335e-10	1	0	0	1	0	0
ACCGTCGGCTCCGGCGAG	1	4	18	282.581	378031493	149.499	714550532	72	4	0.00353881	0.0141552	0.00559792	0.000254794	0.000100763	0.481609	6.74003e-10	6.74003e-10	1	0	0	1	0	0
ACCT	320	1925	4	282.581	378031493	149.499	714550532	7700	6.01562	1.13242	6.81221	2.694	0.0272488	0.010776	0.160954	7.20809e-08	7.20809e-08	1	0	0	0	0	0
ACCTAG	1	4	6	282.581	378031493	149.499	714550532	24	4	0.00353881	0.0141552	0.00559792	8.49314e-05	3.35875e-05	0.160536	2.24668e-10	2.24668e-10	1	0	0	1	0	0
ACCTAT	97	472	6	282.581	378031493	149.499	714550532	2832	4.86598	0.343265	1.67032	0.660555	0.0100219	0.00396333	0.195292	2.65108e-08	2.65108e-08	1	0	0	1	0	0
ACCTCC	252	1010	6	282.581	378031493	149.499	714550532	6060	4.00794	0.89178	3.5742	1.41348	0.0214452	0.00848086	0.160855	5.67286e-08	5.67286e-08	1	0	0	1	0	0
ACCTGACG	1	4	8	282.581	378031493	149.499	714550532	32	4	0.00353881	0.0141552	0.00559792	0.000113242	4.47834e-05	0.214049	2.99557e-10	2.99557e-10	1	0	0	1	0	0
ACCTGC	4	17	6	282.581	378031493	149.499	714550532	102	4.25	0.0141552	0.0601598	0.0237912	0.000360959	0.000142747	0.17057	9.54838e-10	9.54838e-10	1	0	0	1	0	0
ACCTGG	155	620	6	282.581	378031493	149.499	714550532	3720	4	0.548516	2.19406	0.867678	0.0131644	0.00520607	0.160536	3.48235e-08	3.48235e-08	1	0	0	1	0	0
ACCTGGC	1	5	7	282.581	378031493	149.499	714550532	35	5	0.00353881	0.0176941	0.00699741	0.000123858	4.89818e-05	0.234116	3.2764e-10	3.2764e-10	1	0	0	1	0	0
ACG	24	245	3	282.581	378031493	149.499	714550532	735	10.2083	0.0849314	0.867009	0.342873	0.00260103	0.00102862	0.204851	6.88045e-09	6.88045e-09	1	0	0	0	0	0
ACGACT	4	16	6	282.581	378031493	149.499	714550532	96	4	0.0141552	0.056621	0.0223917	0.000339726	0.00013435	0.160536	8.98671e-10	8.98671e-10	1	0	0	1	0	0
ACGAGCATC	1	4	9	282.581	378031493	149.499	714550532	36	4	0.00353881	0.0141552	0.00559792	0.000127397	5.03813e-05	0.240805	3.37001e-10	3.37001e-10	1	0	0	1	0	0
ACGAGG	1	5	6	282.581	378031493	149.499	714550532	30	5	0.00353881	0.0176941	0.00699741	0.000106164	4.19844e-05	0.20067	2.80835e-10	2.80835e-10	1	0	0	1	0	0
ACGATG	143	572	6	282.581	378031493	149.499	714550532	3432	4	0.50605	2.0242	0.800503	0.0121452	0.00480302	0.160536	3.21275e-08	3.21275e-08	1	0	0	1	0	0
ACGC	11618	77517	4	282.581	378031493	149.499	714550532	310068	6.67215	41.1139	274.318	108.484	1.09727	0.433934	0.17852	2.90259e-06	2.90259e-06	1	0	0	0	0	0
ACGCAG	3	15	6	282.581	378031493	149.499	714550532	90	5	0.0106164	0.0530822	0.0209922	0.000318493	0.000125953	0.20067	8.42504e-10	8.42504e-10	1	0	0	1	0	0
ACGCATC	3	14	7	282.581	378031493	149.499	714550532	98	4.66667	0.0106164	0.0495433	0.0195927	0.000346803	0.000137149	0.218508	9.17393e-10	9.17393e-10	1	0	0	1	0	0
ACGCCCCCCTCTCCC	1	4	15	282.581	378031493	149.499	714550532	60	4	0.00353881	0.0141552	0.00559792	0.000212329	8.39689e-05	0.401341	5.61669e-10	5.61669e-10	1	0	0	1	0	0
ACGCCG	7	32	6	282.581	378031493	149.499	714550532	192	4.57143	0.0247717	0.113242	0.0447834	0.000679452	0.0002687	0.18347	1.79734e-09	1.79734e-09	1	0	0	1	0	0
ACGCCT	7	65	6	282.581	378031493	149.499	714550532	390	9.28571	0.0247717	0.230023	0.0909663	0.00138014	0.000545798	0.372674	3.65085e-09	3.65085e-09	1	0	0	1	0	0
ACGCG	7	35	5	282.581	378031493	149.499	714550532	175	5	0.0247717	0.123858	0.0489818	0.000619292	0.000244909	0.167225	1.6382e-09	1.6382e-09	1	0	0	1	0	0
ACGCGATGCG	2	10	10	282.581	378031493	149.499	714550532	100	5	0.00707762	0.0353881	0.0139948	0.000353881	0.000139948	0.334451	9.36115e-10	9.36115e-10	1	0	0	1	0	0
ACGCGG	2	8	6	282.581	378031493	149.499	714550532	48	4	0.00707762	0.0283105	0.0111958	0.000169863	6.71751e-05	0.160536	4.49335e-10	4.49335e-10	1	0	0	1	0	0
ACGCGT	209	836	6	282.581	378031493	149.499	714550532	5016	4	0.739611	2.95845	1.16997	0.0177507	0.0070198	0.160536	4.69555e-08	4.69555e-08	1	0	0	1	0	0
ACGCT	1	5	5	282.581	378031493	149.499	714550532	25	5	0.00353881	0.0176941	0.00699741	8.84703e-05	3.4987e-05	0.167225	2.34029e-10	2.34029e-10	1	0	0	1	0	0
ACGCTC	1	4	6	282.581	378031493	149.499	714550532	24	4	0.00353881	0.0141552	0.00559792	8.49314e-05	3.35875e-05	0.160536	2.24668e-10	2.24668e-10	1	0	0	1	0	0
ACGGAG	7	28	6	282.581	378031493	149.499	714550532	168	4	0.0247717	0.0990867	0.0391855	0.00059452	0.000235113	0.160536	1.57267e-09	1.57267e-09	1	0	0	1	0	0
ACGGC	3	15	5	282.581	378031493	149.499	714550532	75	5	0.0106164	0.0530822	0.0209922	0.000265411	0.000104961	0.167225	7.02086e-10	7.02086e-10	1	0	0	1	0	0
ACGGCCTG	1	5	8	282.581	378031493	149.499	714550532	40	5	0.00353881	0.0176941	0.00699741	0.000141552	5.59792e-05	0.267561	3.74446e-10	3.74446e-10	1	0	0	1	0	0
ACGGCTGGC	2	8	9	282.581	378031493	149.499	714550532	72	4	0.00707762	0.0283105	0.0111958	0.000254794	0.000100763	0.240805	6.74003e-10	6.74003e-10	1	0	0	1	0	0
ACGGG	9	49	5	282.581	378031493	149.499	714550532	245	5.44444	0.0318493	0.173402	0.0685746	0.000867009	0.000342873	0.18209	2.29348e-09	2.29348e-09	1	0	0	1	0	0
ACGGGC	3	12	6	282.581	378031493	149.499	714550532	72	4	0.0106164	0.0424657	0.0167938	0.000254794	0.000100763	0.160536	6.74003e-10	6.74003e-10	1	0	0	1	0	0
ACGGGCC	1	9	7	282.581	378031493	149.499	714550532	63	9	0.00353881	0.0318493	0.0125953	0.000222945	8.81673e-05	0.421408	5.89753e-10	5.89753e-10	1	0	0	1	0	0
ACGGGG	3	16	6	282.581	378031493	149.499	714550532	96	5.33333	0.0106164	0.056621	0.0223917	0.000339726	0.00013435	0.214049	8.98671e-10	8.98671e-10	1	0	0	1	0	0
ACGGGGGCGGGC	2	8	12	282.581	378031493	149.499	714550532	96	4	0.00707762	0.0283105	0.0111958	0.000339726	0.00013435	0.321073	8.98671e-10	8.98671e-10	1	0	0	1	0	0
ACGT	1	6	4	282.581	378031493	149.499	714550532	24	6	0.00353881	0.0212329	0.00839689	8.49314e-05	3.35875e-05	0.160536	2.24668e-10	2.24668e-10	1	0	0	0	0	0
ACGTAT	1	4	6	282.581	378031493	149.499	714550532	24	4	0.00353881	0.0141552	0.00559792	8.49314e-05	3.35875e-05	0.160536	2.24668e-10	2.24668e-10	1	0	0	1	0	0
ACGTC	3	18	5	282.581	378031493	149.499	714550532	90	6	0.0106164	0.0636986	0.0251907	0.000318493	0.000125953	0.20067	8.42504e-10	8.42504e-10	1	0	0	1	0	0
ACGTCAGCG	1	6	9	282.581	378031493	149.499	714550532	54	6	0.00353881	0.0212329	0.00839689	0.000191096	7.5572e-05	0.361207	5.05502e-10	5.05502e-10	1	0	0	1	0	0
ACGTCCTCCATCAGC	4	19	15	282.581	378031493	149.499	714550532	285	4.75	0.0141552	0.0672374	0.0265901	0.00100856	0.000398852	0.476592	2.66793e-09	2.66793e-09	1	0	0	1	0	0
ACT	1928	18546	3	282.581	378031493	149.499	714550532	55638	9.61929	6.82283	65.6308	25.9548	0.196892	0.0778643	0.193031	5.20836e-07	5.20836e-07	1	0	0	0	0	0
ACTAG	187	936	5	282.581	378031493	149.499	714550532	4680	5.00535	0.661758	3.31233	1.30991	0.0165616	0.00654957	0.167404	4.38102e-08	4.38102e-08	1	0	0	1	0	0
ACTAGAGT	5	25	8	282.581	378031493	149.499	714550532	200	5	0.0176941	0.0884703	0.034987	0.000707762	0.000279896	0.267561	1.87223e-09	1.87223e-09	1	0	0	1	0	0
ACTAGCC	1	4	7	282.581	378031493	149.499	714550532	28	4	0.00353881	0.0141552	0.00559792	9.90867e-05	3.91855e-05	0.187292	2.62112e-10	2.62112e-10	1	0	0	1	0	0
ACTAT	5	25	5	282.581	378031493	149.499	714550532	125	5	0.0176941	0.0884703	0.034987	0.000442351	0.000174935	0.167225	1.17014e-09	1.17014e-09	1	0	0	1	0	0
ACTATAT	4	16	7	282.581	378031493	149.499	714550532	112	4	0.0141552	0.056621	0.0223917	0.000396347	0.000156742	0.187292	1.04845e-09	1.04845e-09	1	0	0	1	0	0
ACTATC	2	8	6	282.581	378031493	149.499	714550532	48	4	0.00707762	0.0283105	0.0111958	0.000169863	6.71751e-05	0.160536	4.49335e-10	4.49335e-10	1	0	0	1	0	0
ACTC	19	316	4	282.581	378031493	149.499	714550532	1264	16.6316	0.0672374	1.11826	0.442236	0.00447306	0.00176894	0.444996	1.18325e-08	1.18325e-08	1	0	0	0	0	0
ACTCAGAG	1	4	8	282.581	378031493	149.499	714550532	32	4	0.00353881	0.0141552	0.00559792	0.000113242	4.47834e-05	0.214049	2.99557e-10	2.99557e-10	1	0	0	1	0	0
ACTCAGGCGGC	2	11	11	282.581	378031493	149.499	714550532	121	5.5	0.00707762	0.0389269	0.0153943	0.000428196	0.000169337	0.404685	1.1327e-09	1.1327e-09	1	0	0	1	0	0
ACTCAT	172	688	6	282.581	378031493	149.499	714550532	4128	4	0.608675	2.4347	0.962843	0.0146082	0.00577706	0.160536	3.86428e-08	3.86428e-08	1	0	0	1	0	0
ACTCC	2	10	5	282.581	378031493	149.499	714550532	50	5	0.00707762	0.0353881	0.0139948	0.000176941	6.99741e-05	0.167225	4.68058e-10	4.68058e-10	1	0	0	1	0	0
ACTCCG	3	12	6	282.581	378031493	149.499	714550532	72	4	0.0106164	0.0424657	0.0167938	0.000254794	0.000100763	0.160536	6.74003e-10	6.74003e-10	1	0	0	1	0	0
ACTCCT	2	18	6	282.581	378031493	149.499	714550532	108	9	0.00707762	0.0636986	0.0251907	0.000382192	0.000151144	0.361207	1.011e-09	1.011e-09	1	0	0	1	0	0
ACTCCTG	1	7	7	282.581	378031493	149.499	714550532	49	7	0.00353881	0.0247717	0.00979637	0.000173402	6.85746e-05	0.327762	4.58696e-10	4.58696e-10	1	0	0	1	0	0
ACTCT	2	10	5	282.581	378031493	149.499	714550532	50	5	0.00707762	0.0353881	0.0139948	0.000176941	6.99741e-05	0.167225	4.68058e-10	4.68058e-10	1	0	0	1	0	0
ACTCTC	1	4	6	282.581	378031493	149.499	714550532	24	4	0.00353881	0.0141552	0.00559792	8.49314e-05	3.35875e-05	0.160536	2.24668e-10	2.24668e-10	1	0	0	1	0	0
ACTCTCG	1	5	7	282.581	378031493	149.499	714550532	35	5	0.00353881	0.0176941	0.00699741	0.000123858	4.89818e-05	0.234116	3.2764e-10	3.2764e-10	1	0	0	1	0	0
ACTGC	127	807	5	282.581	378031493	149.499	714550532	4035	6.35433	0.449429	2.85582	1.12938	0.0142791	0.00564691	0.212521	3.77722e-08	3.77722e-08	1	0	0	1	0	0
ACTGCC	309	1238	6	282.581	378031493	149.499	714550532	7428	4.00647	1.09349	4.38105	1.73256	0.0262863	0.0103953	0.160796	6.95346e-08	6.95346e-08	1	0	0	1	0	0
ACTGCCGC	4	18	8	282.581	378031493	149.499	714550532	144	4.5	0.0141552	0.0636986	0.0251907	0.000509589	0.000201525	0.240805	1.34801e-09	1.34801e-09	1	0	0	1	0	0
ACTGCG	1	9	6	282.581	378031493	149.499	714550532	54	9	0.00353881	0.0318493	0.0125953	0.000191096	7.5572e-05	0.361207	5.05502e-10	5.05502e-10	1	0	0	1	0	0
ACTGCGG	1	4	7	282.581	378031493	149.499	714550532	28	4	0.00353881	0.0141552	0.00559792	9.90867e-05	3.91855e-05	0.187292	2.62112e-10	2.62112e-10	1	0	0	1	0	0
ACTGCT	2	8	6	282.581	378031493	149.499	714550532	48	4	0.00707762	0.0283105	0.0111958	0.000169863	6.71751e-05	0.160536	4.49335e-10	4.49335e-10	1	0	0	1	0	0
ACTGG	172	881	5	282.581	378031493	149.499	714550532	4405	5.12209	0.608675	3.11769	1.23294	0.0155885	0.00616471	0.171309	4.12359e-08	4.12359e-08	1	0	0	1	0	0
ACTGGCT	1	6	7	282.581	378031493	149.499	714550532	42	6	0.00353881	0.0212329	0.00839689	0.00014863	5.87782e-05	0.280939	3.93168e-10	3.93168e-10	1	0	0	1	0	0
AG	2701	47516	2	282.581	378031493	149.499	714550532	95032	17.592	9.55833	168.15	66.4977	0.3363	0.132995	0.235346	8.89609e-07	8.89609e-07	1	0	0	0	0	0
AGAGAT	155	620	6	282.581	378031493	149.499	714550532	3720	4	0.548516	2.19406	0.867678	0.0131644	0.00520607	0.160536	3.48235e-08	3.48235e-08	1	0	0	1	0	0
AGAGC	4	23	5	282.581	378031493	149.499	714550532	115	5.75	0.0141552	0.0813926	0.0321881	0.000406963	0.00016094	0.192309	1.07653e-09	1.07653e-09	1	0	0	1	0	0
AGAGCC	2	8	6	282.581	378031493	149.499	714550532	48	4	0.00707762	0.0283105	0.0111958	0.000169863	6.71751e-05	0.160536	4.49335e-10	4.49335e-10	1	0	0	1	0	0
AGAGCCCTG	3	16	9	282.581	378031493	149.499	714550532	144	5.33333	0.0106164	0.056621	0.0223917	0.000509589	0.000201525	0.321073	1.34801e-09	1.34801e-09	1	0	0	1	0	0
AGAGCCG	2	20	7	282.581	378031493	149.499	714550532	140	10	0.00707762	0.0707762	0.0279896	0.000495433	0.000195927	0.468231	1.31056e-09	1.31056e-09	1	0	0	1	0	0
AGAGCGCG	8	43	8	282.581	378031493	149.499	714550532	344	5.375	0.0283105	0.152169	0.0601777	0.00121735	0.000481422	0.287628	3.22024e-09	3.22024e-09	1	0	0	1	0	0
AGAGCT	96	384	6	282.581	378031493	149.499	714550532	2304	4	0.339726	1.3589	0.537401	0.00815342	0.0032244	0.160536	2.15681e-08	2.15681e-08	1	0	0	1	0	0
AGAGGAT	2	8	7	282.581	378031493	149.499	714550532	56	4	0.00707762	0.0283105	0.0111958	0.000198173	7.83709e-05	0.187292	5.24225e-10	5.24225e-10	1	0	0	1	0	0
AGAGGC	1	4	6	282.581	378031493	149.499	714550532	24	4	0.00353881	0.0141552	0.00559792	8.49314e-05	3.35875e-05	0.160536	2.24668e-10	2.24668e-10	1	0	0	1	0	0
AGAGGCT	1	4	7	282.581	378031493	149.499	714550532	28	4	0.00353881	0.0141552	0.00559792	9.90867e-05	3.91855e-05	0.187292	2.62112e-10	2.62112e-10	1	0	0	1	0	0
AGAGGG	95	380	6	282.581	378031493	149.499	714550532	2280	4	0.336187	1.34475	0.531803	0.00806849	0.00319082	0.160536	2.13434e-08	2.13434e-08	1	0	0	1	0	0
AGAT	625	4068	4	282.581	378031493	149.499	714550532	16272	6.5088	2.21176	14.3959	5.69309	0.0575835	0.0227724	0.17415	1.52325e-07	1.52325e-07	1	0	0	0	0	0
AGATAT	238	952	6	282.581	378031493	149.499	714550532	5712	4	0.842237	3.36895	1.33231	0.0202137	0.00799384	0.160536	5.34709e-08	5.34709e-08	1	0	0	1	0	0
AGATC	260	1301	5	282.581	378031493	149.499	714550532	6505	5.00385	0.920091	4.60399	1.82072	0.02302	0.00910362	0.167354	6.08943e-08	6.08943e-08	1	0	0	1	0	0
AGATCG	1	4	6	282.581	378031493	149.499	714550532	24	4	0.00353881	0.0141552	0.00559792	8.49314e-05	3.35875e-05	0.160536	2.24668e-10	2.24668e-10	1	0	0	1	0	0
AGATGCG	1	4	7	282.581	378031493	149.499	714550532	28	4	0.00353881	0.0141552	0.00559792	9.90867e-05	3.91855e-05	0.187292	2.62112e-10	2.62112e-10	1	0	0	1	0	0
AGATGG	1	4	6	282.581	378031493	149.499	714550532	24	4	0.00353881	0.0141552	0.00559792	8.49314e-05	3.35875e-05	0.160536	2.24668e-10	2.24668e-10	1	0	0	1	0	0
AGATGGC	2	16	7	282.581	378031493	149.499	714550532	112	8	0.00707762	0.056621	0.0223917	0.000396347	0.000156742	0.374585	1.04845e-09	1.04845e-09	1	0	0	1	0	0
AGC	437	3543	3	282.581	378031493	149.499	714550532	10629	8.10755	1.54646	12.538	4.95836	0.037614	0.0148751	0.162695	9.94997e-08	9.94997e-08	1	0	0	0	0	0
AGCAGCCGG	2	8	9	282.581	378031493	149.499	714550532	72	4	0.00707762	0.0283105	0.0111958	0.000254794	0.000100763	0.240805	6.74003e-10	6.74003e-10	1	0	0	1	0	0
AGCAGG	1	5	6	282.581	378031493	149.499	714550532	30	5	0.00353881	0.0176941	0.00699741	0.000106164	4.19844e-05	0.20067	2.80835e-10	2.80835e-10	1	0	0	1	0	0
AGCAGGCCC	2	8	9	282.581	378031493	149.499	714550532	72	4	0.00707762	0.0283105	0.0111958	0.000254794	0.000100763	0.240805	6.74003e-10	6.74003e-10	1	0	0	1	0	0
AGCATAT	78	312	7	282.581	378031493	149.499	714550532	2184	4	0.276027	1.10411	0.436638	0.00772876	0.00305647	0.187292	2.04448e-08	2.04448e-08	1	0	0	1	0	0
AGCATC	1	4	6	282.581	378031493	149.499	714550532	24	4	0.00353881	0.0141552	0.00559792	8.49314e-05	3.35875e-05	0.160536	2.24668e-10	2.24668e-10	1	0	0	1	0	0
AGCATCC	1	4	7	282.581	378031493	149.499	714550532	28	4	0.00353881	0.0141552	0.00559792	9.90867e-05	3.91855e-05	0.187292	2.62112e-10	2.62112e-10	1	0	0	1	0	0
AGCATCG	1	4	7	282.581	378031493	149.499	714550532	28	4	0.00353881	0.0141552	0.00559792	9.90867e-05	3.91855e-05	0.187292	2.62112e-10	2.62112e-10	1	0	0	1	0	0
AGCC	6	100	4	282.581	378031493	149.499	714550532	400	16.6667	0.0212329	0.353881	0.139948	0.00141552	0.000559792	0.445934	3.74446e-09	3.74446e-09	1	0	0	0	0	0
AGCCAT	95	461	6	282.581	378031493	149.499	714550532	2766	4.85263	0.336187	1.63139	0.645161	0.00978835	0.00387096	0.194756	2.58929e-08	2.58929e-08	1	0	0	1	0	0
AGCCC	1719	10329	5	282.581	378031493	149.499	714550532	51645	6.00873	6.08321	36.5524	14.4552	0.182762	0.0722762	0.200962	4.83457e-07	4.83457e-07	1	0	0	1	0	0
AGCCCAGCCT	51	248	10	282.581	378031493	149.499	714550532	2480	4.86275	0.180479	0.877625	0.347071	0.00877625	0.00347071	0.32527	2.32157e-08	2.32157e-08	1	0	0	1	0	0
AGCCCG	185	740	6	282.581	378031493	149.499	714550532	4440	4	0.65468	2.61872	1.03562	0.0157123	0.0062137	0.160536	4.15635e-08	4.15635e-08	1	0	0	1	0	0
AGCCCGG	1	6	7	282.581	378031493	149.499	714550532	42	6	0.00353881	0.0212329	0.00839689	0.00014863	5.87782e-05	0.280939	3.93168e-10	3.93168e-10	1	0	0	1	0	0
AGCCCGGCC	1	4	9	282.581	378031493	149.499	714550532	36	4	0.00353881	0.0141552	0.00559792	0.000127397	5.03813e-05	0.240805	3.37001e-10	3.37001e-10	1	0	0	1	0	0
AGCCGCC	1	4	7	282.581	378031493	149.499	714550532	28	4	0.00353881	0.0141552	0.00559792	9.90867e-05	3.91855e-05	0.187292	2.62112e-10	2.62112e-10	1	0	0	1	0	0
AGCCGG	5	22	6	282.581	378031493	149.499	714550532	132	4.4	0.0176941	0.0778538	0.0307886	0.000467123	0.000184732	0.17659	1.23567e-09	1.23567e-09	1	0	0	1	0	0
AGCCGGC	3	15	7	282.581	378031493	149.499	714550532	105	5	0.0106164	0.0530822	0.0209922	0.000371575	0.000146946	0.234116	9.82921e-10	9.82921e-10	1	0	0	1	0	0
AGCCGGGATC	1	7	10	282.581	378031493	149.499	714550532	70	7	0.00353881	0.0247717	0.00979637	0.000247717	9.79637e-05	0.468231	6.55281e-10	6.55281e-10	1	0	0	1	0	0
AGCCTC	4	20	6	282.581	378031493	149.499	714550532	120	5	0.0141552	0.0707762	0.0279896	0.000424657	0.000167938	0.20067	1.12334e-09	1.12334e-09	1	0	0	1	0	0
AGCCTG	3	13	6	282.581	378031493	149.499	714550532	78	4.33333	0.0106164	0.0460045	0.0181933	0.000276027	0.00010916	0.173914	7.3017e-10	7.3017e-10	1	0	0	1	0	0
AGCGAGCGCC	6	27	10	282.581	378031493	149.499	714550532	270	4.5	0.0212329	0.0955479	0.037786	0.000955479	0.00037786	0.301006	2.52751e-09	2.52751e-09	1	0	0	1	0	0
AGCGC	2	10	5	282.581	378031493	149.499	714550532	50	5	0.00707762	0.0353881	0.0139948	0.000176941	6.99741e-05	0.167225	4.68058e-10	4.68058e-10	1	0	0	1	0	0
AGCGCAGG	1	4	8	282.581	378031493	149.499	714550532	32	4	0.00353881	0.0141552	0.00559792	0.000113242	4.47834e-05	0.214049	2.99557e-10	2.99557e-10	1	0	0	1	0	0
AGCGCC	2	8	6	282.581	378031493	149.499	714550532	48	4	0.00707762	0.0283105	0.0111958	0.000169863	6.71751e-05	0.160536	4.49335e-10	4.49335e-10	1	0	0	1	0	0
AGCGCCTC	3	13	8	282.581	378031493	149.499	714550532	104	4.33333	0.0106164	0.0460045	0.0181933	0.000368036	0.000145546	0.231886	9.7356e-10	9.7356e-10	1	0	0	1	0	0
AGCGGATC	3	12	8	282.581	378031493	149.499	714550532	96	4	0.0106164	0.0424657	0.0167938	0.000339726	0.00013435	0.214049	8.98671e-10	8.98671e-10	1	0	0	1	0	0
AGCGGC	3	13	6	282.581	378031493	149.499	714550532	78	4.33333	0.0106164	0.0460045	0.0181933	0.000276027	0.00010916	0.173914	7.3017e-10	7.3017e-10	1	0	0	1	0	0
AGCGGG	7	41	6	282.581	378031493	149.499	714550532	246	5.85714	0.0247717	0.145091	0.0573787	0.000870547	0.000344272	0.235071	2.30284e-09	2.30284e-09	1	0	0	1	0	0
AGCGGGCAGGGCAGG	3	14	15	282.581	378031493	149.499	714550532	210	4.66667	0.0106164	0.0495433	0.0195927	0.00074315	0.000293891	0.468231	1.96584e-09	1.96584e-09	1	0	0	1	0	0
AGCT	1	6	4	282.581	378031493	149.499	714550532	24	6	0.00353881	0.0212329	0.00839689	8.49314e-05	3.35875e-05	0.160536	2.24668e-10	2.24668e-10	1	0	0	0	0	0
AGCTAT	2	8	6	282.581	378031493	149.499	714550532	48	4	0.00707762	0.0283105	0.0111958	0.000169863	6.71751e-05	0.160536	4.49335e-10	4.49335e-10	1	0	0	1	0	0
AGCTC	1	6	5	282.581	378031493	149.499	714550532	30	6	0.00353881	0.0212329	0.00839689	0.000106164	4.19844e-05	0.20067	2.80835e-10	2.80835e-10	1	0	0	1	0	0
AGCTCC	1	4	6	282.581	378031493	149.499	714550532	24	4	0.00353881	0.0141552	0.00559792	8.49314e-05	3.35875e-05	0.160536	2.24668e-10	2.24668e-10	1	0	0	1	0	0
AGCTCCC	1	4	7	282.581	378031493	149.499	714550532	28	4	0.00353881	0.0141552	0.00559792	9.90867e-05	3.91855e-05	0.187292	2.62112e-10	2.62112e-10	1	0	0	1	0	0
AGCTGC	1	4	6	282.581	378031493	149.499	714550532	24	4	0.00353881	0.0141552	0.00559792	8.49314e-05	3.35875e-05	0.160536	2.24668e-10	2.24668e-10	1	0	0	1	0	0
AGG	171	1508	3	282.581	378031493	149.499	714550532	4524	8.81871	0.605137	5.33653	2.11042	0.0160096	0.00633125	0.176966	4.23499e-08	4.23499e-08	1	0	0	0	0	0
AGGAGGCAT	2	9	9	282.581	378031493	149.499	714550532	81	4.5	0.00707762	0.0318493	0.0125953	0.000286644	0.000113358	0.270905	7.58253e-10	7.58253e-10	1	0	0	1	0	0
AGGATC	5	21	6	282.581	378031493	149.499	714550532	126	4.2	0.0176941	0.074315	0.0293891	0.00044589	0.000176335	0.168563	1.17951e-09	1.17951e-09	1	0	0	1	0	0
AGGATG	2	8	6	282.581	378031493	149.499	714550532	48	4	0.00707762	0.0283105	0.0111958	0.000169863	6.71751e-05	0.160536	4.49335e-10	4.49335e-10	1	0	0	1	0	0
AGGATGG	117	574	7	282.581	378031493	149.499	714550532	4018	4.90598	0.414041	2.03128	0.803302	0.0142189	0.00562312	0.229713	3.76131e-08	3.76131e-08	1	0	0	1	0	0
AGGC	5	40	4	282.581	378031493	149.499	714550532	160	8	0.0176941	0.141552	0.0559792	0.00056621	0.000223917	0.214049	1.49778e-09	1.49778e-09	1	0	0	0	0	0
AGGCCC	3	12	6	282.581	378031493	149.499	714550532	72	4	0.0106164	0.0424657	0.0167938	0.000254794	0.000100763	0.160536	6.74003e-10	6.74003e-10	1	0	0	1	0	0
AGGCCCG	2	8	7	282.581	378031493	149.499	714550532	56	4	0.00707762	0.0283105	0.0111958	0.000198173	7.83709e-05	0.187292	5.24225e-10	5.24225e-10	1	0	0	1	0	0
AGGCGC	2	8	6	282.581	378031493	149.499	714550532	48	4	0.00707762	0.0283105	0.0111958	0.000169863	6.71751e-05	0.160536	4.49335e-10	4.49335e-10	1	0	0	1	0	0
AGGCGG	5	21	6	282.581	378031493	149.499	714550532	126	4.2	0.0176941	0.074315	0.0293891	0.00044589	0.000176335	0.168563	1.17951e-09	1.17951e-09	1	0	0	1	0	0
AGGCGGCAT	1	4	9	282.581	378031493	149.499	714550532	36	4	0.00353881	0.0141552	0.00559792	0.000127397	5.03813e-05	0.240805	3.37001e-10	3.37001e-10	1	0	0	1	0	0
AGGG	3	25	4	282.581	378031493	149.499	714550532	100	8.33333	0.0106164	0.0884703	0.034987	0.000353881	0.000139948	0.222967	9.36115e-10	9.36115e-10	1	0	0	0	0	0
AGGGAT	2	8	6	282.581	378031493	149.499	714550532	48	4	0.00707762	0.0283105	0.0111958	0.000169863	6.71751e-05	0.160536	4.49335e-10	4.49335e-10	1	0	0	1	0	0
AGGGATC	3	13	7	282.581	378031493	149.499	714550532	91	4.33333	0.0106164	0.0460045	0.0181933	0.000322032	0.000127353	0.2029	8.51865e-10	8.51865e-10	1	0	0	1	0	0
AGGGC	3	17	5	282.581	378031493	149.499	714550532	85	5.66667	0.0106164	0.0601598	0.0237912	0.000300799	0.000118956	0.189522	7.95698e-10	7.95698e-10	1	0	0	1	0	0
AGGGCC	2	12	6	282.581	378031493	149.499	714550532	72	6	0.00707762	0.0424657	0.0167938	0.000254794	0.000100763	0.240805	6.74003e-10	6.74003e-10	1	0	0	1	0	0
AGGGCCGC	1	7	8	282.581	378031493	149.499	714550532	56	7	0.00353881	0.0247717	0.00979637	0.000198173	7.83709e-05	0.374585	5.24225e-10	5.24225e-10	1	0	0	1	0	0
AGGGG	2	10	5	282.581	378031493	149.499	714550532	50	5	0.00707762	0.0353881	0.0139948	0.000176941	6.99741e-05	0.167225	4.68058e-10	4.68058e-10	1	0	0	1	0	0
AGGGGC	4	38	6	282.581	378031493	149.499	714550532	228	9.5	0.0141552	0.134475	0.0531803	0.000806849	0.000319082	0.381274	2.13434e-09	2.13434e-09	1	0	0	1	0	0
AGGGGG	9	36	6	282.581	378031493	149.499	714550532	216	4	0.0318493	0.127397	0.0503813	0.000764383	0.000302288	0.160536	2.02201e-09	2.02201e-09	1	0	0	1	0	0
AGGGGGG	7	30	7	282.581	378031493	149.499	714550532	210	4.28571	0.0247717	0.106164	0.0419844	0.00074315	0.000293891	0.20067	1.96584e-09	1.96584e-09	1	0	0	1	0	0
AT	83521	1299962	2	282.581	378031493	149.499	714550532	2599924	15.5645	295.565	4600.32	1819.27	9.20064	3.63854	0.208222	2.43383e-05	2.43383e-05	1	1	0	0	0	0
ATATC	112	560	5	282.581	378031493	149.499	714550532	2800	5	0.396347	1.98173	0.783709	0.00990867	0.00391855	0.167225	2.62112e-08	2.62112e-08	1	0	0	1	0	0
ATATCC	2	8	6	282.581	378031493	149.499	714550532	48	4	0.00707762	0.0283105	0.0111958	0.000169863	6.71751e-05	0.160536	4.49335e-10	4.49335e-10	1	0	0	1	0	0
ATATGC	1	4	6	282.581	378031493	149.499	714550532	24	4	0.00353881	0.0141552	0.00559792	8.49314e-05	3.35875e-05	0.160536	2.24668e-10	2.24668e-10	1	0	0	1	0	0
ATC	476	3977	3	282.581	378031493	149.499	714550532	11931	8.35504	1.68447	14.0738	5.56574	0.0422215	0.0166972	0.167661	1.11688e-07	1.11688e-07	1	0	0	0	0	0
ATCATG	2	8	6	282.581	378031493	149.499	714550532	48	4	0.00707762	0.0283105	0.0111958	0.000169863	6.71751e-05	0.160536	4.49335e-10	4.49335e-10	1	0	0	1	0	0
ATCC	1261	9352	4	282.581	378031493	149.499	714550532	37408	7.41634	4.46244	33.095	13.0879	0.13238	0.0523518	0.198432	3.50182e-07	3.50182e-07	1	0	0	0	0	0
ATCCC	2	11	5	282.581	378031493	149.499	714550532	55	5.5	0.00707762	0.0389269	0.0153943	0.000194635	7.69715e-05	0.183948	5.14863e-10	5.14863e-10	1	0	0	1	0	0
ATCCG	1	5	5	282.581	378031493	149.499	714550532	25	5	0.00353881	0.0176941	0.00699741	8.84703e-05	3.4987e-05	0.167225	2.34029e-10	2.34029e-10	1	0	0	1	0	0
ATCCGG	3	12	6	282.581	378031493	149.499	714550532	72	4	0.0106164	0.0424657	0.0167938	0.000254794	0.000100763	0.160536	6.74003e-10	6.74003e-10	1	0	0	1	0	0
ATCGCC	4	21	6	282.581	378031493	149.499	714550532	126	5.25	0.0141552	0.074315	0.0293891	0.00044589	0.000176335	0.210704	1.17951e-09	1.17951e-09	1	0	0	1	0	0
ATCGGC	11	55	6	282.581	378031493	149.499	714550532	330	5	0.0389269	0.194635	0.0769715	0.00116781	0.000461829	0.20067	3.08918e-09	3.08918e-09	1	0	0	1	0	0
ATGC	5	30	4	282.581	378031493	149.499	714550532	120	6	0.0176941	0.106164	0.0419844	0.000424657	0.000167938	0.160536	1.12334e-09	1.12334e-09	1	0	0	0	0	0
ATGCCC	3	14	6	282.581	378031493	149.499	714550532	84	4.66667	0.0106164	0.0495433	0.0195927	0.00029726	0.000117556	0.187292	7.86337e-10	7.86337e-10	1	0	0	1	0	0
CCCCCCG	1	4	7	282.581	378031493	149.499	714550532	28	4	0.00353881	0.0141552	0.00559792	9.90867e-05	3.91855e-05	0.187292	2.62112e-10	2.62112e-10	1	0	0	1	0	0
CCCCCG	10	40	6	282.581	378031493	149.499	714550532	240	4	0.0353881	0.141552	0.0559792	0.000849314	0.000335875	0.160536	2.24668e-09	2.24668e-09	1	0	0	1	0	0
CCCCG	15	84	5	282.581	378031493	149.499	714550532	420	5.6	0.0530822	0.29726	0.117556	0.0014863	0.000587782	0.187292	3.93168e-09	3.93168e-09	1	0	0	1	0	0
CCCG	1	6	4	282.581	378031493	149.499	714550532	24	6	0.00353881	0.0212329	0.00839689	8.49314e-05	3.35875e-05	0.160536	2.24668e-10	2.24668e-10	1	0	0	0	0	0
CCCGCG	3	12	6	282.581	378031493	149.499	714550532	72	4	0.0106164	0.0424657	0.0167938	0.000254794	0.000100763	0.160536	6.74003e-10	6.74003e-10	1	0	0	1	0	0
CCCGG	4	24	5	282.581	378031493	149.499	714550532	120	6	0.0141552	0.0849314	0.0335875	0.000424657	0.000167938	0.20067	1.12334e-09	1.12334e-09	1	0	0	1	0	0
CCG	14899	133668	3	282.581	378031493	149.499	714550532	401004	8.97161	52.7247	473.026	187.066	1.41908	0.561198	0.180034	3.75386e-06	3.75386e-06	1	1	0	0	0	0
CCGCG	1	5	5	282.581	378031493	149.499	714550532	25	5	0.00353881	0.0176941	0.00699741	8.84703e-05	3.4987e-05	0.167225	2.34029e-10	2.34029e-10	1	0	0	1	0	0
CCGCGG	15	61	6	282.581	378031493	149.499	714550532	366	4.06667	0.0530822	0.215867	0.0853684	0.0012952	0.00051221	0.163212	3.42618e-09	3.42618e-09	1	0	0	1	0	0
CCGGCG	1	4	6	282.581	378031493	149.499	714550532	24	4	0.00353881	0.0141552	0.00559792	8.49314e-05	3.35875e-05	0.160536	2.24668e-10	2.24668e-10	1	0	0	1	0	0
