# Supplementary material for: Profiles of telomeric repeats in Insecta reveal diverse forms of telomeric motifs in Hymenopterans
Source: Life Sci Alliance. 2022 Apr 1;5(7):e202101163. doi: 10.26508/lsa.202101163 (PMC8977481; doi:10.26508/lsa.202101163)
Supplement: Supplemental Data 3. — Tandem repeat statistics for 50 species without simple tandem type TRM. [file LSA-2021-01163_Supplemental_Data_3.zip › DataS3/MELAR_output.csv.0.filtered.xlsx]

## Sheet: Sheet1
Unnamed: 0	reads	repeats	unit_len	avg_genome_cov	genome_size	eff_read_len	num_reads	repeats_total_len	repeats_per_read	reads_per_genome	repeats_per_genome	repeats_per_million_reads	repeats_len_per_genome	repeats_len_per_million_reads	percent_repeats_len_per_read	percent_repeats_len_per_genome	percent_repeat_unit_in_sequences	avg_genome_cov_filter	repeat_containing_reads_filter	repeats_len_per_million_reads_filter	unit_len_filter	percent_repeats_len_per_read_filter	qualified
AAAAAAAGG	2	8	9	19.62	211195745	151	27434948	72	4	0.101937	0.407747	0.291599	0.00366972	0.00262439	0.238411	1.73759e-08	1.73801e-08	1	0	0	1	0	0
AAAAAAC	46	185	7	19.62	211195745	151	27434948	1295	4.02174	2.34455	9.42915	6.74322	0.0660041	0.0472026	0.186438	3.12526e-07	3.126e-07	1	0	0	1	0	0
AAAAAAG	4	18	7	19.62	211195745	151	27434948	126	4.5	0.203874	0.917431	0.656097	0.00642202	0.00459268	0.208609	3.04079e-08	3.04151e-08	1	0	0	1	0	0
AAAAAAGAAT	2	8	10	19.62	211195745	151	27434948	80	4	0.101937	0.407747	0.291599	0.00407747	0.00291599	0.264901	1.93066e-08	1.93112e-08	1	0	0	1	0	0
AAAAAAT	7	28	7	19.62	211195745	151	27434948	196	4	0.356779	1.42712	1.0206	0.00998981	0.00714417	0.18543	4.73012e-08	4.73124e-08	1	0	0	1	0	0
AAAAAATCC	4	20	9	19.62	211195745	151	27434948	180	5	0.203874	1.01937	0.728997	0.00917431	0.00656097	0.298013	4.34399e-08	4.34502e-08	1	0	0	1	0	0
AAAAAATG	2	10	8	19.62	211195745	151	27434948	80	5	0.101937	0.509684	0.364499	0.00407747	0.00291599	0.264901	1.93066e-08	1.93112e-08	1	0	0	1	0	0
AAAAAC	204	826	6	19.62	211195745	151	27434948	4956	4.04902	10.3976	42.0999	30.1076	0.252599	0.180646	0.160888	1.19604e-06	1.19633e-06	1	0	0	1	0	0
AAAAAG	19	76	6	19.62	211195745	151	27434948	456	4	0.9684	3.8736	2.77019	0.0232416	0.0166211	0.15894	1.10048e-07	1.10074e-07	1	0	0	1	0	0
AAAAAGAAAGG	2	8	11	19.62	211195745	151	27434948	88	4	0.101937	0.407747	0.291599	0.00448522	0.00320759	0.291391	2.12373e-08	2.12423e-08	1	0	0	1	0	0
AAAAAGAACC	2	8	10	19.62	211195745	151	27434948	80	4	0.101937	0.407747	0.291599	0.00407747	0.00291599	0.264901	1.93066e-08	1.93112e-08	1	0	0	1	0	0
AAAAAGAGG	4	16	9	19.62	211195745	151	27434948	144	4	0.203874	0.815494	0.583198	0.00733945	0.00524878	0.238411	3.47519e-08	3.47601e-08	1	0	0	1	0	0
AAAAAGG	7	28	7	19.62	211195745	151	27434948	196	4	0.356779	1.42712	1.0206	0.00998981	0.00714417	0.18543	4.73012e-08	4.73124e-08	1	0	0	1	0	0
AAAAAGGAG	25	103	9	19.62	211195745	151	27434948	927	4.12	1.27421	5.24975	3.75434	0.0472477	0.033789	0.245563	2.23715e-07	2.23768e-07	1	0	0	1	0	0
AAAAAGGCAG	8	34	10	19.62	211195745	151	27434948	340	4.25	0.407747	1.73293	1.2393	0.0173293	0.012393	0.281457	8.20531e-08	8.20725e-08	1	0	0	1	0	0
AAAAAGGGAG	6	27	10	19.62	211195745	151	27434948	270	4.5	0.30581	1.37615	0.984146	0.0137615	0.00984146	0.298013	6.51598e-08	6.51752e-08	1	0	0	1	0	0
AAAAAGGGG	2	8	9	19.62	211195745	151	27434948	72	4	0.101937	0.407747	0.291599	0.00366972	0.00262439	0.238411	1.73759e-08	1.73801e-08	1	0	0	1	0	0
AAAAAGT	6	65	7	19.62	211195745	151	27434948	455	10.8333	0.30581	3.31295	2.36924	0.0231906	0.0165847	0.502208	1.09806e-07	1.09832e-07	1	0	0	1	1	0
AAAAAGTGC	8	40	9	19.62	211195745	151	27434948	360	5	0.407747	2.03874	1.45799	0.0183486	0.0131219	0.298013	8.68797e-08	8.69003e-08	1	0	0	1	0	0
AAAAAT	15	66	6	19.62	211195745	151	27434948	396	4.4	0.764526	3.36391	2.40569	0.0201835	0.0144341	0.174834	9.55677e-08	9.55904e-08	1	0	0	1	0	0
AAAAATAAT	2	8	9	19.62	211195745	151	27434948	72	4	0.101937	0.407747	0.291599	0.00366972	0.00262439	0.238411	1.73759e-08	1.73801e-08	1	0	0	1	0	0
AAAAATCATTGC	4	18	12	19.62	211195745	151	27434948	216	4.5	0.203874	0.917431	0.656097	0.0110092	0.00787317	0.357616	5.21278e-08	5.21402e-08	1	0	0	1	0	0
AAAAATGAT	2	10	9	19.62	211195745	151	27434948	90	5	0.101937	0.509684	0.364499	0.00458716	0.00328049	0.298013	2.17199e-08	2.17251e-08	1	0	0	1	0	0
AAAAC	23	128	5	19.62	211195745	151	27434948	640	5.56522	1.17227	6.52396	4.66558	0.0326198	0.0233279	0.184279	1.54453e-07	1.54489e-07	1	0	0	1	0	0
AAAACAAC	66	513	8	19.62	211195745	151	27434948	4104	7.77273	3.36391	26.1468	18.6988	0.209174	0.14959	0.4118	9.90429e-07	9.90664e-07	1	0	0	1	0	0
AAAACATC	2	8	8	19.62	211195745	151	27434948	64	4	0.101937	0.407747	0.291599	0.00326198	0.00233279	0.211921	1.54453e-08	1.54489e-08	1	0	0	1	0	0
AAAACATGG	4	16	9	19.62	211195745	151	27434948	144	4	0.203874	0.815494	0.583198	0.00733945	0.00524878	0.238411	3.47519e-08	3.47601e-08	1	0	0	1	0	0
AAAACC	12	98	6	19.62	211195745	151	27434948	588	8.16667	0.611621	4.9949	3.57209	0.0299694	0.0214325	0.324503	1.41904e-07	1.41937e-07	1	0	0	1	0	0
AAAACCAAG	2	10	9	19.62	211195745	151	27434948	90	5	0.101937	0.509684	0.364499	0.00458716	0.00328049	0.298013	2.17199e-08	2.17251e-08	1	0	0	1	0	0
AAAACCAGGAG	6	24	11	19.62	211195745	151	27434948	264	4	0.30581	1.22324	0.874797	0.0134557	0.00962276	0.291391	6.37118e-08	6.37269e-08	1	0	0	1	0	0
AAAACCC	2	8	7	19.62	211195745	151	27434948	56	4	0.101937	0.407747	0.291599	0.00285423	0.00204119	0.18543	1.35146e-08	1.35178e-08	1	0	0	1	0	0
AAAACCCC	1	5	8	19.62	211195745	151	27434948	40	5	0.0509684	0.254842	0.182249	0.00203874	0.00145799	0.264901	9.6533e-09	9.65559e-09	1	0	0	1	0	0
AAAACCGT	6	24	8	19.62	211195745	151	27434948	192	4	0.30581	1.22324	0.874797	0.00978593	0.00699837	0.211921	4.63358e-08	4.63468e-08	1	0	0	1	0	0
AAAACCTTGT	4	18	10	19.62	211195745	151	27434948	180	4.5	0.203874	0.917431	0.656097	0.00917431	0.00656097	0.298013	4.34399e-08	4.34502e-08	1	0	0	1	0	0
AAAACG	15	93	6	19.62	211195745	151	27434948	558	6.2	0.764526	4.74006	3.38984	0.0284404	0.020339	0.246358	1.34664e-07	1.34696e-07	1	0	0	1	0	0
AAAACGACG	4	20	9	19.62	211195745	151	27434948	180	5	0.203874	1.01937	0.728997	0.00917431	0.00656097	0.298013	4.34399e-08	4.34502e-08	1	0	0	1	0	0
AAAACGC	14	68	7	19.62	211195745	151	27434948	476	4.85714	0.713558	3.46585	2.47859	0.024261	0.0173501	0.225166	1.14874e-07	1.14902e-07	1	0	0	1	0	0
AAAACGCG	4	16	8	19.62	211195745	151	27434948	128	4	0.203874	0.815494	0.583198	0.00652396	0.00466558	0.211921	3.08906e-08	3.08979e-08	1	0	0	1	0	0
AAAACGGAGT	4	16	10	19.62	211195745	151	27434948	160	4	0.203874	0.815494	0.583198	0.00815494	0.00583198	0.264901	3.86132e-08	3.86224e-08	1	0	0	1	0	0
AAAACGGAT	2	8	9	19.62	211195745	151	27434948	72	4	0.101937	0.407747	0.291599	0.00366972	0.00262439	0.238411	1.73759e-08	1.73801e-08	1	0	0	1	0	0
AAAACGGTG	2	8	9	19.62	211195745	151	27434948	72	4	0.101937	0.407747	0.291599	0.00366972	0.00262439	0.238411	1.73759e-08	1.73801e-08	1	0	0	1	0	0
AAAACGT	2	8	7	19.62	211195745	151	27434948	56	4	0.101937	0.407747	0.291599	0.00285423	0.00204119	0.18543	1.35146e-08	1.35178e-08	1	0	0	1	0	0
AAAACT	2	18	6	19.62	211195745	151	27434948	108	9	0.101937	0.917431	0.656097	0.00550459	0.00393658	0.357616	2.60639e-08	2.60701e-08	1	0	0	1	0	0
AAAACTG	2	8	7	19.62	211195745	151	27434948	56	4	0.101937	0.407747	0.291599	0.00285423	0.00204119	0.18543	1.35146e-08	1.35178e-08	1	0	0	1	0	0
AAAACTGT	2	16	8	19.62	211195745	151	27434948	128	8	0.101937	0.815494	0.583198	0.00652396	0.00466558	0.423841	3.08906e-08	3.08979e-08	1	0	0	1	0	0
AAAAG	26	139	5	19.62	211195745	151	27434948	695	5.34615	1.32518	7.08461	5.06653	0.035423	0.0253327	0.177025	1.67726e-07	1.67766e-07	1	0	0	1	0	0
AAAAGAAG	2	11	8	19.62	211195745	151	27434948	88	5.5	0.101937	0.560652	0.400948	0.00448522	0.00320759	0.291391	2.12373e-08	2.12423e-08	1	0	0	1	0	0
AAAAGAC	10	70	7	19.62	211195745	151	27434948	490	7	0.509684	3.56779	2.55149	0.0249745	0.0178604	0.324503	1.18253e-07	1.18281e-07	1	0	0	1	0	0
AAAAGACCG	10	50	9	19.62	211195745	151	27434948	450	5	0.509684	2.54842	1.82249	0.0229358	0.0164024	0.298013	1.086e-07	1.08625e-07	1	0	0	1	0	0
AAAAGACG	4	16	8	19.62	211195745	151	27434948	128	4	0.203874	0.815494	0.583198	0.00652396	0.00466558	0.211921	3.08906e-08	3.08979e-08	1	0	0	1	0	0
AAAAGACTG	4	28	9	19.62	211195745	151	27434948	252	7	0.203874	1.42712	1.0206	0.012844	0.00918536	0.417219	6.08158e-08	6.08302e-08	1	0	0	1	0	0
AAAAGAG	19	90	7	19.62	211195745	151	27434948	630	4.73684	0.9684	4.58716	3.28049	0.0321101	0.0229634	0.219589	1.52039e-07	1.52076e-07	1	0	0	1	0	0
AAAAGAGACC	4	16	10	19.62	211195745	151	27434948	160	4	0.203874	0.815494	0.583198	0.00815494	0.00583198	0.264901	3.86132e-08	3.86224e-08	1	0	0	1	0	0
AAAAGAGC	8	55	8	19.62	211195745	151	27434948	440	6.875	0.407747	2.80326	2.00474	0.0224261	0.0160379	0.364238	1.06186e-07	1.06212e-07	1	0	0	1	0	0
AAAAGAGCG	8	35	9	19.62	211195745	151	27434948	315	4.375	0.407747	1.78389	1.27575	0.016055	0.0114817	0.260762	7.60197e-08	7.60378e-08	1	0	0	1	0	0
AAAAGAGCGT	2	8	10	19.62	211195745	151	27434948	80	4	0.101937	0.407747	0.291599	0.00407747	0.00291599	0.264901	1.93066e-08	1.93112e-08	1	0	0	1	0	0
AAAAGAGG	109	477	8	19.62	211195745	151	27434948	3816	4.37615	5.55556	24.3119	17.3866	0.194495	0.139093	0.231849	9.20925e-07	9.21143e-07	1	0	0	1	0	0
AAAAGAGGGC	20	80	10	19.62	211195745	151	27434948	800	4	1.01937	4.07747	2.91599	0.0407747	0.0291599	0.264901	1.93066e-07	1.93112e-07	1	0	0	1	0	0
AAAAGATC	7	31	8	19.62	211195745	151	27434948	248	4.42857	0.356779	1.58002	1.12995	0.0126402	0.00903957	0.234626	5.98505e-08	5.98647e-08	1	0	0	1	0	0
AAAAGC	8	36	6	19.62	211195745	151	27434948	216	4.5	0.407747	1.83486	1.31219	0.0110092	0.00787317	0.178808	5.21278e-08	5.21402e-08	1	0	0	1	0	0
AAAAGCC	2	8	7	19.62	211195745	151	27434948	56	4	0.101937	0.407747	0.291599	0.00285423	0.00204119	0.18543	1.35146e-08	1.35178e-08	1	0	0	1	0	0
AAAAGCGTTG	14	60	10	19.62	211195745	151	27434948	600	4.28571	0.713558	3.0581	2.18699	0.030581	0.0218699	0.283822	1.448e-07	1.44834e-07	1	0	0	1	0	0
AAAAGCTGC	16	69	9	19.62	211195745	151	27434948	621	4.3125	0.815494	3.51682	2.51504	0.0316514	0.0226354	0.257036	1.49867e-07	1.49903e-07	1	0	0	1	0	0
AAAAGG	38	158	6	19.62	211195745	151	27434948	948	4.15789	1.9368	8.05301	5.75908	0.048318	0.0345545	0.165214	2.28783e-07	2.28838e-07	1	0	0	1	0	0
AAAAGGAC	16	64	8	19.62	211195745	151	27434948	512	4	0.815494	3.26198	2.33279	0.0260958	0.0186623	0.211921	1.23562e-07	1.23592e-07	1	0	0	1	0	0
AAAAGGACC	24	148	9	19.62	211195745	151	27434948	1332	6.16667	1.22324	7.54332	5.39458	0.0678899	0.0485512	0.36755	3.21455e-07	3.21531e-07	1	0	0	1	0	0
AAAAGGAGAG	8	36	10	19.62	211195745	151	27434948	360	4.5	0.407747	1.83486	1.31219	0.0183486	0.0131219	0.298013	8.68797e-08	8.69003e-08	1	0	0	1	0	0
AAAAGGAGT	8	36	9	19.62	211195745	151	27434948	324	4.5	0.407747	1.83486	1.31219	0.0165138	0.0118098	0.268212	7.81917e-08	7.82103e-08	1	0	0	1	0	0
AAAAGGC	2	10	7	19.62	211195745	151	27434948	70	5	0.101937	0.509684	0.364499	0.00356779	0.00255149	0.231788	1.68933e-08	1.68973e-08	1	0	0	1	0	0
AAAAGGCGG	4	17	9	19.62	211195745	151	27434948	153	4.25	0.203874	0.866463	0.619648	0.00779817	0.00557683	0.253311	3.69239e-08	3.69326e-08	1	0	0	1	0	0
AAAAGGG	58	260	7	19.62	211195745	151	27434948	1820	4.48276	2.95617	13.2518	9.47696	0.0927625	0.0663387	0.20781	4.39225e-07	4.39329e-07	1	0	0	1	0	0
AAAAGGT	4	39	7	19.62	211195745	151	27434948	273	9.75	0.203874	1.98777	1.42154	0.0139144	0.00995081	0.451987	6.58838e-08	6.58994e-08	1	0	0	1	0	0
AAAAGT	4	16	6	19.62	211195745	151	27434948	96	4	0.203874	0.815494	0.583198	0.00489297	0.00349919	0.15894	2.31679e-08	2.31734e-08	1	0	0	1	0	0
AAAAGTCTTC	6	24	10	19.62	211195745	151	27434948	240	4	0.30581	1.22324	0.874797	0.0122324	0.00874797	0.264901	5.79198e-08	5.79336e-08	1	0	0	1	0	0
AAAAGTGCAG	7	33	10	19.62	211195745	151	27434948	330	4.71429	0.356779	1.68196	1.20285	0.0168196	0.0120285	0.312204	7.96397e-08	7.96586e-08	1	0	0	1	0	0
AAAAGTGGT	4	20	9	19.62	211195745	151	27434948	180	5	0.203874	1.01937	0.728997	0.00917431	0.00656097	0.298013	4.34399e-08	4.34502e-08	1	0	0	1	0	0
AAAAT	14	76	5	19.62	211195745	151	27434948	380	5.42857	0.713558	3.8736	2.77019	0.019368	0.0138509	0.179754	9.17064e-08	9.17281e-08	1	0	0	1	0	0
AAAATAAACGG	6	30	11	19.62	211195745	151	27434948	330	5	0.30581	1.52905	1.0935	0.0168196	0.0120285	0.364238	7.96397e-08	7.96586e-08	1	0	0	1	0	0
AAAATAAATCC	2	10	11	19.62	211195745	151	27434948	110	5	0.101937	0.509684	0.364499	0.00560652	0.00400948	0.364238	2.65466e-08	2.65529e-08	1	0	0	1	0	0
AAAATAAG	2	8	8	19.62	211195745	151	27434948	64	4	0.101937	0.407747	0.291599	0.00326198	0.00233279	0.211921	1.54453e-08	1.54489e-08	1	0	0	1	0	0
AAAATAG	2	14	7	19.62	211195745	151	27434948	98	7	0.101937	0.713558	0.510298	0.0049949	0.00357209	0.324503	2.36506e-08	2.36562e-08	1	0	0	1	0	0
AAAATAGCCCG	4	16	11	19.62	211195745	151	27434948	176	4	0.203874	0.815494	0.583198	0.00897044	0.00641518	0.291391	4.24745e-08	4.24846e-08	1	0	0	1	0	0
AAAATATG	7	39	8	19.62	211195745	151	27434948	312	5.57143	0.356779	1.98777	1.42154	0.0159021	0.0113724	0.295175	7.52957e-08	7.53136e-08	1	0	0	1	0	0
AAAATC	22	211	6	19.62	211195745	151	27434948	1266	9.59091	1.1213	10.7543	7.69092	0.064526	0.0461455	0.381096	3.05527e-07	3.05599e-07	1	0	0	1	0	0
AAAATCAG	12	54	8	19.62	211195745	151	27434948	432	4.5	0.611621	2.75229	1.96829	0.0220183	0.0157463	0.238411	1.04256e-07	1.0428e-07	1	0	0	1	0	0
AAAATCATCG	2	8	10	19.62	211195745	151	27434948	80	4	0.101937	0.407747	0.291599	0.00407747	0.00291599	0.264901	1.93066e-08	1.93112e-08	1	0	0	1	0	0
AAAATCC	8	32	7	19.62	211195745	151	27434948	224	4	0.407747	1.63099	1.1664	0.0114169	0.00816477	0.18543	5.40585e-08	5.40713e-08	1	0	0	1	0	0
AAAATCGGCAG	6	24	11	19.62	211195745	151	27434948	264	4	0.30581	1.22324	0.874797	0.0134557	0.00962276	0.291391	6.37118e-08	6.37269e-08	1	0	0	1	0	0
AAAATCGGG	4	17	9	19.62	211195745	151	27434948	153	4.25	0.203874	0.866463	0.619648	0.00779817	0.00557683	0.253311	3.69239e-08	3.69326e-08	1	0	0	1	0	0
AAAATCGGT	4	16	9	19.62	211195745	151	27434948	144	4	0.203874	0.815494	0.583198	0.00733945	0.00524878	0.238411	3.47519e-08	3.47601e-08	1	0	0	1	0	0
AAAATCTT	6	26	8	19.62	211195745	151	27434948	208	4.33333	0.30581	1.32518	0.947696	0.0106014	0.00758157	0.229581	5.01972e-08	5.02091e-08	1	0	0	1	0	0
AAAATCTTGAC	2	16	11	19.62	211195745	151	27434948	176	8	0.101937	0.815494	0.583198	0.00897044	0.00641518	0.582781	4.24745e-08	4.24846e-08	1	0	0	1	1	0
AAAATG	16	174	6	19.62	211195745	151	27434948	1044	10.875	0.815494	8.8685	6.34228	0.053211	0.0380537	0.432119	2.51951e-07	2.52011e-07	1	0	0	1	0	0
AAAATGAAAC	2	10	10	19.62	211195745	151	27434948	100	5	0.101937	0.509684	0.364499	0.00509684	0.00364499	0.331126	2.41333e-08	2.4139e-08	1	0	0	1	0	0
AAAATGC	10	50	7	19.62	211195745	151	27434948	350	5	0.509684	2.54842	1.82249	0.0178389	0.0127575	0.231788	8.44664e-08	8.44864e-08	1	0	0	1	0	0
AAAATGG	6	26	7	19.62	211195745	151	27434948	182	4.33333	0.30581	1.32518	0.947696	0.00927625	0.00663387	0.200883	4.39225e-08	4.39329e-08	1	0	0	1	0	0
AAAATGT	4	22	7	19.62	211195745	151	27434948	154	5.5	0.203874	1.1213	0.801897	0.00784913	0.00561328	0.254967	3.71652e-08	3.7174e-08	1	0	0	1	0	0
AAAATTCGAC	4	16	10	19.62	211195745	151	27434948	160	4	0.203874	0.815494	0.583198	0.00815494	0.00583198	0.264901	3.86132e-08	3.86224e-08	1	0	0	1	0	0
AAAATTGAACG	4	16	11	19.62	211195745	151	27434948	176	4	0.203874	0.815494	0.583198	0.00897044	0.00641518	0.291391	4.24745e-08	4.24846e-08	1	0	0	1	0	0
AAAATTTCTC	2	8	10	19.62	211195745	151	27434948	80	4	0.101937	0.407747	0.291599	0.00407747	0.00291599	0.264901	1.93066e-08	1.93112e-08	1	0	0	1	0	0
AAAC	84	690	4	19.62	211195745	151	27434948	2760	8.21429	4.28135	35.1682	25.1504	0.140673	0.100602	0.217597	6.66078e-07	6.66236e-07	1	0	0	0	0	0
AAACAAAG	2	8	8	19.62	211195745	151	27434948	64	4	0.101937	0.407747	0.291599	0.00326198	0.00233279	0.211921	1.54453e-08	1.54489e-08	1	0	0	1	0	0
AAACAAG	12	74	7	19.62	211195745	151	27434948	518	6.16667	0.611621	3.77166	2.69729	0.0264016	0.018881	0.285872	1.2501e-07	1.2504e-07	1	0	0	1	0	0
AAACAATTTC	2	10	10	19.62	211195745	151	27434948	100	5	0.101937	0.509684	0.364499	0.00509684	0.00364499	0.331126	2.41333e-08	2.4139e-08	1	0	0	1	0	0
AAACAC	18	94	6	19.62	211195745	151	27434948	564	5.22222	0.917431	4.79103	3.42629	0.0287462	0.0205577	0.207506	1.36112e-07	1.36144e-07	1	0	0	1	0	0
AAACAG	6	28	6	19.62	211195745	151	27434948	168	4.66667	0.30581	1.42712	1.0206	0.00856269	0.00612358	0.18543	4.05439e-08	4.05535e-08	1	0	0	1	0	0
AAACAGACGC	8	34	10	19.62	211195745	151	27434948	340	4.25	0.407747	1.73293	1.2393	0.0173293	0.012393	0.281457	8.20531e-08	8.20725e-08	1	0	0	1	0	0
AAACAGAG	15	71	8	19.62	211195745	151	27434948	568	4.73333	0.764526	3.61876	2.58794	0.0289501	0.0207035	0.250773	1.37077e-07	1.37109e-07	1	0	0	1	0	0
AAACAGC	14	66	7	19.62	211195745	151	27434948	462	4.71429	0.713558	3.36391	2.40569	0.0235474	0.0168398	0.218543	1.11496e-07	1.11522e-07	1	0	0	1	0	0
AAACAGCC	8	32	8	19.62	211195745	151	27434948	256	4	0.407747	1.63099	1.1664	0.0130479	0.00933116	0.211921	6.17811e-08	6.17958e-08	1	0	0	1	0	0
AAACAGCGTG	6	25	10	19.62	211195745	151	27434948	250	4.16667	0.30581	1.27421	0.911246	0.0127421	0.00911246	0.275938	6.03331e-08	6.03474e-08	1	0	0	1	0	0
AAACAGTACC	12	50	10	19.62	211195745	151	27434948	500	4.16667	0.611621	2.54842	1.82249	0.0254842	0.0182249	0.275938	1.20666e-07	1.20695e-07	1	0	0	1	0	0
AAACAGTCGAG	36	172	11	19.62	211195745	151	27434948	1892	4.77778	1.83486	8.76656	6.26938	0.0964322	0.0689631	0.34805	4.56601e-07	4.56709e-07	1	0	0	1	0	0
AAACATC	2	8	7	19.62	211195745	151	27434948	56	4	0.101937	0.407747	0.291599	0.00285423	0.00204119	0.18543	1.35146e-08	1.35178e-08	1	0	0	1	0	0
AAACATCGGCG	4	16	11	19.62	211195745	151	27434948	176	4	0.203874	0.815494	0.583198	0.00897044	0.00641518	0.291391	4.24745e-08	4.24846e-08	1	0	0	1	0	0
AAACC	10	68	5	19.62	211195745	151	27434948	340	6.8	0.509684	3.46585	2.47859	0.0173293	0.012393	0.225166	8.20531e-08	8.20725e-08	1	0	0	1	0	0
AAACCAAAG	14	67	9	19.62	211195745	151	27434948	603	4.78571	0.713558	3.41488	2.44214	0.0307339	0.0219793	0.285241	1.45524e-07	1.45558e-07	1	0	0	1	0	0
AAACCAGGG	2	10	9	19.62	211195745	151	27434948	90	5	0.101937	0.509684	0.364499	0.00458716	0.00328049	0.298013	2.17199e-08	2.17251e-08	1	0	0	1	0	0
AAACCAT	6	24	7	19.62	211195745	151	27434948	168	4	0.30581	1.22324	0.874797	0.00856269	0.00612358	0.18543	4.05439e-08	4.05535e-08	1	0	0	1	0	0
AAACCC	16	78	6	19.62	211195745	151	27434948	468	4.875	0.815494	3.97554	2.84309	0.0238532	0.0170585	0.193709	1.12944e-07	1.1297e-07	1	0	0	1	0	0
AAACCCCG	4	16	8	19.62	211195745	151	27434948	128	4	0.203874	0.815494	0.583198	0.00652396	0.00466558	0.211921	3.08906e-08	3.08979e-08	1	0	0	1	0	0
AAACCCGGG	4	16	9	19.62	211195745	151	27434948	144	4	0.203874	0.815494	0.583198	0.00733945	0.00524878	0.238411	3.47519e-08	3.47601e-08	1	0	0	1	0	0
AAACCCT	2	12	7	19.62	211195745	151	27434948	84	6	0.101937	0.611621	0.437398	0.00428135	0.00306179	0.278146	2.02719e-08	2.02767e-08	1	0	0	1	0	0
AAACCG	8	36	6	19.62	211195745	151	27434948	216	4.5	0.407747	1.83486	1.31219	0.0110092	0.00787317	0.178808	5.21278e-08	5.21402e-08	1	0	0	1	0	0
AAACCGAAAG	10	48	10	19.62	211195745	151	27434948	480	4.8	0.509684	2.44648	1.74959	0.0244648	0.0174959	0.317881	1.1584e-07	1.15867e-07	1	0	0	1	0	0
AAACCGAAC	2	8	9	19.62	211195745	151	27434948	72	4	0.101937	0.407747	0.291599	0.00366972	0.00262439	0.238411	1.73759e-08	1.73801e-08	1	0	0	1	0	0
AAACCGAC	17	70	8	19.62	211195745	151	27434948	560	4.11765	0.866463	3.56779	2.55149	0.0285423	0.0204119	0.218153	1.35146e-07	1.35178e-07	1	0	0	1	0	0
AAACCGAGTC	6	28	10	19.62	211195745	151	27434948	280	4.66667	0.30581	1.42712	1.0206	0.0142712	0.010206	0.309051	6.75731e-08	6.75891e-08	1	0	0	1	0	0
AAACCGCCT	2	8	9	19.62	211195745	151	27434948	72	4	0.101937	0.407747	0.291599	0.00366972	0.00262439	0.238411	1.73759e-08	1.73801e-08	1	0	0	1	0	0
AAACCGGGAG	2	8	10	19.62	211195745	151	27434948	80	4	0.101937	0.407747	0.291599	0.00407747	0.00291599	0.264901	1.93066e-08	1.93112e-08	1	0	0	1	0	0
AAACCTC	2	8	7	19.62	211195745	151	27434948	56	4	0.101937	0.407747	0.291599	0.00285423	0.00204119	0.18543	1.35146e-08	1.35178e-08	1	0	0	1	0	0
AAACCTGTGC	6	25	10	19.62	211195745	151	27434948	250	4.16667	0.30581	1.27421	0.911246	0.0127421	0.00911246	0.275938	6.03331e-08	6.03474e-08	1	0	0	1	0	0
AAACG	41	247	5	19.62	211195745	151	27434948	1235	6.02439	2.0897	12.5892	9.00312	0.062946	0.0450156	0.199483	2.98046e-07	2.98116e-07	1	0	0	1	0	0
AAACGAACC	7	31	9	19.62	211195745	151	27434948	279	4.42857	0.356779	1.58002	1.12995	0.0142202	0.0101695	0.263955	6.73318e-08	6.73478e-08	1	0	0	1	0	0
AAACGAACG	20	82	9	19.62	211195745	151	27434948	738	4.1	1.01937	4.17941	2.98889	0.0376147	0.0269	0.244371	1.78103e-07	1.78146e-07	1	0	0	1	0	0
AAACGAATTCC	2	8	11	19.62	211195745	151	27434948	88	4	0.101937	0.407747	0.291599	0.00448522	0.00320759	0.291391	2.12373e-08	2.12423e-08	1	0	0	1	0	0
AAACGAC	4	18	7	19.62	211195745	151	27434948	126	4.5	0.203874	0.917431	0.656097	0.00642202	0.00459268	0.208609	3.04079e-08	3.04151e-08	1	0	0	1	0	0
AAACGAG	19	77	7	19.62	211195745	151	27434948	539	4.05263	0.9684	3.92457	2.80664	0.027472	0.0196465	0.18787	1.30078e-07	1.30109e-07	1	0	0	1	0	0
AAACGAGAC	2	8	9	19.62	211195745	151	27434948	72	4	0.101937	0.407747	0.291599	0.00366972	0.00262439	0.238411	1.73759e-08	1.73801e-08	1	0	0	1	0	0
AAACGC	36	164	6	19.62	211195745	151	27434948	984	4.55556	1.83486	8.35882	5.97778	0.0501529	0.0358667	0.181015	2.37471e-07	2.37528e-07	1	0	0	1	0	0
AAACGCG	8	32	7	19.62	211195745	151	27434948	224	4	0.407747	1.63099	1.1664	0.0114169	0.00816477	0.18543	5.40585e-08	5.40713e-08	1	0	0	1	0	0
AAACGGC	24	104	7	19.62	211195745	151	27434948	728	4.33333	1.22324	5.30071	3.79079	0.037105	0.0265355	0.200883	1.7569e-07	1.75732e-07	1	0	0	1	0	0
AAACGGCAT	4	16	9	19.62	211195745	151	27434948	144	4	0.203874	0.815494	0.583198	0.00733945	0.00524878	0.238411	3.47519e-08	3.47601e-08	1	0	0	1	0	0
AAACGTGC	8	34	8	19.62	211195745	151	27434948	272	4.25	0.407747	1.73293	1.2393	0.0138634	0.00991436	0.225166	6.56424e-08	6.5658e-08	1	0	0	1	0	0
AAACGTGGC	4	16	9	19.62	211195745	151	27434948	144	4	0.203874	0.815494	0.583198	0.00733945	0.00524878	0.238411	3.47519e-08	3.47601e-08	1	0	0	1	0	0
AAACT	2	14	5	19.62	211195745	151	27434948	70	7	0.101937	0.713558	0.510298	0.00356779	0.00255149	0.231788	1.68933e-08	1.68973e-08	1	0	0	1	0	0
AAACTC	1	4	6	19.62	211195745	151	27434948	24	4	0.0509684	0.203874	0.145799	0.00122324	0.000874797	0.15894	5.79198e-09	5.79336e-09	1	0	0	1	0	0
AAACTCG	2	12	7	19.62	211195745	151	27434948	84	6	0.101937	0.611621	0.437398	0.00428135	0.00306179	0.278146	2.02719e-08	2.02767e-08	1	0	0	1	0	0
AAACTCTG	2	8	8	19.62	211195745	151	27434948	64	4	0.101937	0.407747	0.291599	0.00326198	0.00233279	0.211921	1.54453e-08	1.54489e-08	1	0	0	1	0	0
AAACTCTGGCG	4	16	11	19.62	211195745	151	27434948	176	4	0.203874	0.815494	0.583198	0.00897044	0.00641518	0.291391	4.24745e-08	4.24846e-08	1	0	0	1	0	0
AAACTG	6	28	6	19.62	211195745	151	27434948	168	4.66667	0.30581	1.42712	1.0206	0.00856269	0.00612358	0.18543	4.05439e-08	4.05535e-08	1	0	0	1	0	0
AAACTGC	7	30	7	19.62	211195745	151	27434948	210	4.28571	0.356779	1.52905	1.0935	0.0107034	0.00765447	0.198675	5.06798e-08	5.06919e-08	1	0	0	1	0	0
AAACTGGCCC	8	36	10	19.62	211195745	151	27434948	360	4.5	0.407747	1.83486	1.31219	0.0183486	0.0131219	0.298013	8.68797e-08	8.69003e-08	1	0	0	1	0	0
AAACTGGGG	2	8	9	19.62	211195745	151	27434948	72	4	0.101937	0.407747	0.291599	0.00366972	0.00262439	0.238411	1.73759e-08	1.73801e-08	1	0	0	1	0	0
AAACTGT	4	18	7	19.62	211195745	151	27434948	126	4.5	0.203874	0.917431	0.656097	0.00642202	0.00459268	0.208609	3.04079e-08	3.04151e-08	1	0	0	1	0	0
AAACTTC	2	8	7	19.62	211195745	151	27434948	56	4	0.101937	0.407747	0.291599	0.00285423	0.00204119	0.18543	1.35146e-08	1.35178e-08	1	0	0	1	0	0
AAAG	345	2776	4	19.62	211195745	151	27434948	11104	8.04638	17.5841	141.488	101.185	0.565953	0.404739	0.213149	2.67976e-06	2.68039e-06	1	0	0	0	0	0
AAAGAAAGGC	8	39	10	19.62	211195745	151	27434948	390	4.875	0.407747	1.98777	1.42154	0.0198777	0.0142154	0.322848	9.41197e-08	9.4142e-08	1	0	0	1	0	0
AAAGAAC	6	24	7	19.62	211195745	151	27434948	168	4	0.30581	1.22324	0.874797	0.00856269	0.00612358	0.18543	4.05439e-08	4.05535e-08	1	0	0	1	0	0
AAAGAACG	23	103	8	19.62	211195745	151	27434948	824	4.47826	1.17227	5.24975	3.75434	0.041998	0.0300347	0.237259	1.98858e-07	1.98905e-07	1	0	0	1	0	0
AAAGAACGGGC	2	8	11	19.62	211195745	151	27434948	88	4	0.101937	0.407747	0.291599	0.00448522	0.00320759	0.291391	2.12373e-08	2.12423e-08	1	0	0	1	0	0
AAAGAAG	2	8	7	19.62	211195745	151	27434948	56	4	0.101937	0.407747	0.291599	0.00285423	0.00204119	0.18543	1.35146e-08	1.35178e-08	1	0	0	1	0	0
AAAGAAGAAG	8	50	10	19.62	211195745	151	27434948	500	6.25	0.407747	2.54842	1.82249	0.0254842	0.0182249	0.413907	1.20666e-07	1.20695e-07	1	0	0	1	0	0
AAAGAAGCG	4	16	9	19.62	211195745	151	27434948	144	4	0.203874	0.815494	0.583198	0.00733945	0.00524878	0.238411	3.47519e-08	3.47601e-08	1	0	0	1	0	0
AAAGAAGGG	6	24	9	19.62	211195745	151	27434948	216	4	0.30581	1.22324	0.874797	0.0110092	0.00787317	0.238411	5.21278e-08	5.21402e-08	1	0	0	1	0	0
AAAGAATG	4	26	8	19.62	211195745	151	27434948	208	6.5	0.203874	1.32518	0.947696	0.0106014	0.00758157	0.344371	5.01972e-08	5.02091e-08	1	0	0	1	0	0
AAAGAATGTCAT	2	11	12	19.62	211195745	151	27434948	132	5.5	0.101937	0.560652	0.400948	0.00672783	0.00481138	0.437086	3.18559e-08	3.18635e-08	1	0	0	1	0	0
AAAGAC	24	131	6	19.62	211195745	151	27434948	786	5.45833	1.22324	6.67686	4.77493	0.0400612	0.0286496	0.216887	1.89687e-07	1.89732e-07	1	0	0	1	0	0
AAAGACC	24	133	7	19.62	211195745	151	27434948	931	5.54167	1.22324	6.7788	4.84783	0.0474516	0.0339348	0.256898	2.24681e-07	2.24734e-07	1	0	0	1	0	0
AAAGACCC	6	24	8	19.62	211195745	151	27434948	192	4	0.30581	1.22324	0.874797	0.00978593	0.00699837	0.211921	4.63358e-08	4.63468e-08	1	0	0	1	0	0
AAAGACG	16	74	7	19.62	211195745	151	27434948	518	4.625	0.815494	3.77166	2.69729	0.0264016	0.018881	0.214404	1.2501e-07	1.2504e-07	1	0	0	1	0	0
AAAGACGCTAC	18	74	11	19.62	211195745	151	27434948	814	4.11111	0.917431	3.77166	2.69729	0.0414883	0.0296702	0.299485	1.96445e-07	1.96491e-07	1	0	0	1	0	0
AAAGACGG	6	28	8	19.62	211195745	151	27434948	224	4.66667	0.30581	1.42712	1.0206	0.0114169	0.00816477	0.247241	5.40585e-08	5.40713e-08	1	0	0	1	0	0
AAAGACGGTAG	18	72	11	19.62	211195745	151	27434948	792	4	0.917431	3.66972	2.62439	0.040367	0.0288683	0.291391	1.91135e-07	1.91181e-07	1	0	0	1	0	0
AAAGACTGT	4	18	9	19.62	211195745	151	27434948	162	4.5	0.203874	0.917431	0.656097	0.00825688	0.00590488	0.268212	3.90959e-08	3.91051e-08	1	0	0	1	0	0
AAAGAG	135	709	6	19.62	211195745	151	27434948	4254	5.25185	6.88073	36.1366	25.843	0.21682	0.155058	0.208683	1.02663e-06	1.02687e-06	1	0	0	1	0	0
AAAGAGAAG	6	30	9	19.62	211195745	151	27434948	270	5	0.30581	1.52905	1.0935	0.0137615	0.00984146	0.298013	6.51598e-08	6.51752e-08	1	0	0	1	0	0
AAAGAGAGC	7	29	9	19.62	211195745	151	27434948	261	4.14286	0.356779	1.47808	1.05705	0.0133028	0.00951341	0.246925	6.29878e-08	6.30027e-08	1	0	0	1	0	0
AAAGAGAGG	6	30	9	19.62	211195745	151	27434948	270	5	0.30581	1.52905	1.0935	0.0137615	0.00984146	0.298013	6.51598e-08	6.51752e-08	1	0	0	1	0	0
AAAGAGAGGCC	21	95	11	19.62	211195745	151	27434948	1045	4.52381	1.07034	4.842	3.46274	0.053262	0.0380901	0.329549	2.52192e-07	2.52252e-07	1	0	0	1	0	0
AAAGAGAGGT	2	8	10	19.62	211195745	151	27434948	80	4	0.101937	0.407747	0.291599	0.00407747	0.00291599	0.264901	1.93066e-08	1.93112e-08	1	0	0	1	0	0
AAAGAGC	7	33	7	19.62	211195745	151	27434948	231	4.71429	0.356779	1.68196	1.20285	0.0117737	0.00841992	0.218543	5.57478e-08	5.5761e-08	1	0	0	1	0	0
AAAGAGCC	29	145	8	19.62	211195745	151	27434948	1160	5	1.47808	7.39042	5.28523	0.0591233	0.0422818	0.264901	2.79946e-07	2.80012e-07	1	0	0	1	0	0
AAAGAGCTGG	27	125	10	19.62	211195745	151	27434948	1250	4.62963	1.37615	6.37105	4.55623	0.0637105	0.0455623	0.306598	3.01666e-07	3.01737e-07	1	0	0	1	0	0
AAAGAGG	84	512	7	19.62	211195745	151	27434948	3584	6.09524	4.28135	26.0958	18.6623	0.182671	0.130636	0.282561	8.64936e-07	8.65141e-07	1	0	0	1	0	0
AAAGAGGAGAG	12	62	11	19.62	211195745	151	27434948	682	5.16667	0.611621	3.16004	2.25989	0.0347604	0.0248588	0.37638	1.64589e-07	1.64628e-07	1	0	0	1	0	0
AAAGAGGTGG	6	26	10	19.62	211195745	151	27434948	260	4.33333	0.30581	1.32518	0.947696	0.0132518	0.00947696	0.286976	6.27465e-08	6.27613e-08	1	0	0	1	0	0
AAAGAGT	15	122	7	19.62	211195745	151	27434948	854	8.13333	0.764526	6.21814	4.44688	0.043527	0.0311282	0.377042	2.06098e-07	2.06147e-07	1	0	0	1	0	0
AAAGAGTAG	6	24	9	19.62	211195745	151	27434948	216	4	0.30581	1.22324	0.874797	0.0110092	0.00787317	0.238411	5.21278e-08	5.21402e-08	1	0	0	1	0	0
AAAGAGTGG	14	58	9	19.62	211195745	151	27434948	522	4.14286	0.713558	2.95617	2.11409	0.0266055	0.0190268	0.246925	1.25976e-07	1.26005e-07	1	0	0	1	0	0
AAAGATCGGAAGAG	10	43	14	19.62	211195745	151	27434948	602	4.3	0.509684	2.19164	1.56734	0.030683	0.0219428	0.398675	1.45282e-07	1.45317e-07	1	0	0	1	0	0
AAAGATG	4	20	7	19.62	211195745	151	27434948	140	5	0.203874	1.01937	0.728997	0.00713558	0.00510298	0.231788	3.37866e-08	3.37946e-08	1	0	0	1	0	0
AAAGATTAC	4	24	9	19.62	211195745	151	27434948	216	6	0.203874	1.22324	0.874797	0.0110092	0.00787317	0.357616	5.21278e-08	5.21402e-08	1	0	0	1	0	0
AAAGC	11	57	5	19.62	211195745	151	27434948	285	5.18182	0.560652	2.9052	2.07764	0.014526	0.0103882	0.171583	6.87798e-08	6.87961e-08	1	0	0	1	0	0
AAAGCAAGT	2	8	9	19.62	211195745	151	27434948	72	4	0.101937	0.407747	0.291599	0.00366972	0.00262439	0.238411	1.73759e-08	1.73801e-08	1	0	0	1	0	0
AAAGCAG	6	26	7	19.62	211195745	151	27434948	182	4.33333	0.30581	1.32518	0.947696	0.00927625	0.00663387	0.200883	4.39225e-08	4.39329e-08	1	0	0	1	0	0
AAAGCAGG	8	32	8	19.62	211195745	151	27434948	256	4	0.407747	1.63099	1.1664	0.0130479	0.00933116	0.211921	6.17811e-08	6.17958e-08	1	0	0	1	0	0
AAAGCATTG	2	8	9	19.62	211195745	151	27434948	72	4	0.101937	0.407747	0.291599	0.00366972	0.00262439	0.238411	1.73759e-08	1.73801e-08	1	0	0	1	0	0
AAAGCC	25	143	6	19.62	211195745	151	27434948	858	5.72	1.27421	7.28848	5.21233	0.0437309	0.031274	0.227285	2.07063e-07	2.07112e-07	1	0	0	1	0	0
AAAGCCC	19	93	7	19.62	211195745	151	27434948	651	4.89474	0.9684	4.74006	3.38984	0.0331804	0.0237289	0.226908	1.57107e-07	1.57145e-07	1	0	0	1	0	0
AAAGCCG	6	27	7	19.62	211195745	151	27434948	189	4.5	0.30581	1.37615	0.984146	0.00963303	0.00688902	0.208609	4.56118e-08	4.56227e-08	1	0	0	1	0	0
AAAGCGAGG	2	8	9	19.62	211195745	151	27434948	72	4	0.101937	0.407747	0.291599	0.00366972	0.00262439	0.238411	1.73759e-08	1.73801e-08	1	0	0	1	0	0
AAAGCGGAGG	12	48	10	19.62	211195745	151	27434948	480	4	0.611621	2.44648	1.74959	0.0244648	0.0174959	0.264901	1.1584e-07	1.15867e-07	1	0	0	1	0	0
AAAGCGT	18	111	7	19.62	211195745	151	27434948	777	6.16667	0.917431	5.65749	4.04593	0.0396024	0.0283215	0.285872	1.87515e-07	1.8756e-07	1	0	0	1	0	0
AAAGCTC	2	8	7	19.62	211195745	151	27434948	56	4	0.101937	0.407747	0.291599	0.00285423	0.00204119	0.18543	1.35146e-08	1.35178e-08	1	0	0	1	0	0
AAAGCTGGG	6	26	9	19.62	211195745	151	27434948	234	4.33333	0.30581	1.32518	0.947696	0.0119266	0.00852927	0.258278	5.64718e-08	5.64852e-08	1	0	0	1	0	0
AAAGG	102	746	5	19.62	211195745	151	27434948	3730	7.31373	5.19878	38.0224	27.1916	0.190112	0.135958	0.242176	9.0017e-07	9.00384e-07	1	0	0	1	0	0
AAAGGAAGG	52	294	9	19.62	211195745	151	27434948	2646	5.65385	2.65036	14.9847	10.7163	0.134862	0.0964463	0.336984	6.38566e-07	6.38717e-07	1	0	0	1	0	0
AAAGGAAGGC	32	152	10	19.62	211195745	151	27434948	1520	4.75	1.63099	7.7472	5.54038	0.077472	0.0554038	0.31457	3.66825e-07	3.66912e-07	1	0	0	1	0	0
AAAGGAAT	2	8	8	19.62	211195745	151	27434948	64	4	0.101937	0.407747	0.291599	0.00326198	0.00233279	0.211921	1.54453e-08	1.54489e-08	1	0	0	1	0	0
AAAGGACG	4	16	8	19.62	211195745	151	27434948	128	4	0.203874	0.815494	0.583198	0.00652396	0.00466558	0.211921	3.08906e-08	3.08979e-08	1	0	0	1	0	0
AAAGGAG	21	92	7	19.62	211195745	151	27434948	644	4.38095	1.07034	4.68909	3.35339	0.0328236	0.0234737	0.203091	1.55418e-07	1.55455e-07	1	0	0	1	0	0
AAAGGAGC	18	87	8	19.62	211195745	151	27434948	696	4.83333	0.917431	4.43425	3.17114	0.035474	0.0253691	0.256071	1.67967e-07	1.68007e-07	1	0	0	1	0	0
AAAGGAGCC	23	98	9	19.62	211195745	151	27434948	882	4.26087	1.17227	4.9949	3.57209	0.0449541	0.0321488	0.253959	2.12855e-07	2.12906e-07	1	0	0	1	0	0
AAAGGAGG	276	1345	8	19.62	211195745	151	27434948	10760	4.87319	14.0673	68.5525	49.0251	0.54842	0.3922	0.258182	2.59674e-06	2.59735e-06	1	0	0	1	0	0
AAAGGAGGGC	2	10	10	19.62	211195745	151	27434948	100	5	0.101937	0.509684	0.364499	0.00509684	0.00364499	0.331126	2.41333e-08	2.4139e-08	1	0	0	1	0	0
AAAGGAGGGT	2	10	10	19.62	211195745	151	27434948	100	5	0.101937	0.509684	0.364499	0.00509684	0.00364499	0.331126	2.41333e-08	2.4139e-08	1	0	0	1	0	0
AAAGGAT	4	20	7	19.62	211195745	151	27434948	140	5	0.203874	1.01937	0.728997	0.00713558	0.00510298	0.231788	3.37866e-08	3.37946e-08	1	0	0	1	0	0
AAAGGATGG	30	171	9	19.62	211195745	151	27434948	1539	5.7	1.52905	8.7156	6.23293	0.0784404	0.0560963	0.339735	3.71411e-07	3.71499e-07	1	0	0	1	0	0
AAAGGC	69	370	6	19.62	211195745	151	27434948	2220	5.36232	3.51682	18.8583	13.4864	0.11315	0.0809187	0.213072	5.35758e-07	5.35885e-07	1	0	0	1	0	0
AAAGGCG	17	70	7	19.62	211195745	151	27434948	490	4.11765	0.866463	3.56779	2.55149	0.0249745	0.0178604	0.190884	1.18253e-07	1.18281e-07	1	0	0	1	0	0
AAAGGG	20	88	6	19.62	211195745	151	27434948	528	4.4	1.01937	4.48522	3.20759	0.0269113	0.0192455	0.174834	1.27424e-07	1.27454e-07	1	0	0	1	0	0
AAAGGGAAGAGAGAG	2	8	15	19.62	211195745	151	27434948	120	4	0.101937	0.407747	0.291599	0.00611621	0.00437398	0.397351	2.89599e-08	2.89668e-08	1	0	0	1	0	0
AAAGGGAGGG	2	8	10	19.62	211195745	151	27434948	80	4	0.101937	0.407747	0.291599	0.00407747	0.00291599	0.264901	1.93066e-08	1.93112e-08	1	0	0	1	0	0
AAAGGGAGT	8	32	9	19.62	211195745	151	27434948	288	4	0.407747	1.63099	1.1664	0.0146789	0.0104976	0.238411	6.95038e-08	6.95203e-08	1	0	0	1	0	0
AAAGGGC	6	34	7	19.62	211195745	151	27434948	238	5.66667	0.30581	1.73293	1.2393	0.0121305	0.00867507	0.262693	5.74371e-08	5.74508e-08	1	0	0	1	0	0
AAAGGGG	8	38	7	19.62	211195745	151	27434948	266	4.75	0.407747	1.9368	1.38509	0.0135576	0.00969566	0.220199	6.41944e-08	6.42097e-08	1	0	0	1	0	0
AAAGGGGAG	4	18	9	19.62	211195745	151	27434948	162	4.5	0.203874	0.917431	0.656097	0.00825688	0.00590488	0.268212	3.90959e-08	3.91051e-08	1	0	0	1	0	0
AAAGGGGGTT	2	8	10	19.62	211195745	151	27434948	80	4	0.101937	0.407747	0.291599	0.00407747	0.00291599	0.264901	1.93066e-08	1.93112e-08	1	0	0	1	0	0
AAAGGGGTGAC	6	24	11	19.62	211195745	151	27434948	264	4	0.30581	1.22324	0.874797	0.0134557	0.00962276	0.291391	6.37118e-08	6.37269e-08	1	0	0	1	0	0
AAAGGGTGG	13	56	9	19.62	211195745	151	27434948	504	4.30769	0.662589	2.85423	2.04119	0.0256881	0.0183707	0.25675	1.21632e-07	1.2166e-07	1	0	0	1	0	0
AAAGGTACG	2	8	9	19.62	211195745	151	27434948	72	4	0.101937	0.407747	0.291599	0.00366972	0.00262439	0.238411	1.73759e-08	1.73801e-08	1	0	0	1	0	0
AAAGGTAGG	9	39	9	19.62	211195745	151	27434948	351	4.33333	0.458716	1.98777	1.42154	0.0178899	0.0127939	0.258278	8.47077e-08	8.47278e-08	1	0	0	1	0	0
AAAGGTG	8	32	7	19.62	211195745	151	27434948	224	4	0.407747	1.63099	1.1664	0.0114169	0.00816477	0.18543	5.40585e-08	5.40713e-08	1	0	0	1	0	0
AAAGGTGCAAC	6	24	11	19.62	211195745	151	27434948	264	4	0.30581	1.22324	0.874797	0.0134557	0.00962276	0.291391	6.37118e-08	6.37269e-08	1	0	0	1	0	0
AAAGGTGTATC	4	24	11	19.62	211195745	151	27434948	264	6	0.203874	1.22324	0.874797	0.0134557	0.00962276	0.437086	6.37118e-08	6.37269e-08	1	0	0	1	0	0
AAAGGTT	2	8	7	19.62	211195745	151	27434948	56	4	0.101937	0.407747	0.291599	0.00285423	0.00204119	0.18543	1.35146e-08	1.35178e-08	1	0	0	1	0	0
AAAGT	2	12	5	19.62	211195745	151	27434948	60	6	0.101937	0.611621	0.437398	0.0030581	0.00218699	0.198675	1.448e-08	1.44834e-08	1	0	0	1	0	0
AAAGTAATTC	2	8	10	19.62	211195745	151	27434948	80	4	0.101937	0.407747	0.291599	0.00407747	0.00291599	0.264901	1.93066e-08	1.93112e-08	1	0	0	1	0	0
AAAGTAC	4	28	7	19.62	211195745	151	27434948	196	7	0.203874	1.42712	1.0206	0.00998981	0.00714417	0.324503	4.73012e-08	4.73124e-08	1	0	0	1	0	0
AAAGTC	22	181	6	19.62	211195745	151	27434948	1086	8.22727	1.1213	9.22528	6.59742	0.0553517	0.0395845	0.326911	2.62087e-07	2.62149e-07	1	0	0	1	0	0
AAAGTCC	4	19	7	19.62	211195745	151	27434948	133	4.75	0.203874	0.9684	0.692547	0.0067788	0.00484783	0.220199	3.20972e-08	3.21048e-08	1	0	0	1	0	0
AAAGTCG	4	16	7	19.62	211195745	151	27434948	112	4	0.203874	0.815494	0.583198	0.00570846	0.00408238	0.18543	2.70292e-08	2.70357e-08	1	0	0	1	0	0
AAAGTCT	2	10	7	19.62	211195745	151	27434948	70	5	0.101937	0.509684	0.364499	0.00356779	0.00255149	0.231788	1.68933e-08	1.68973e-08	1	0	0	1	0	0
AAAGTG	4	30	6	19.62	211195745	151	27434948	180	7.5	0.203874	1.52905	1.0935	0.00917431	0.00656097	0.298013	4.34399e-08	4.34502e-08	1	0	0	1	0	0
AAAGTGAGAAT	4	20	11	19.62	211195745	151	27434948	220	5	0.203874	1.01937	0.728997	0.011213	0.00801897	0.364238	5.30932e-08	5.31058e-08	1	0	0	1	0	0
AAAGTGAGT	2	10	9	19.62	211195745	151	27434948	90	5	0.101937	0.509684	0.364499	0.00458716	0.00328049	0.298013	2.17199e-08	2.17251e-08	1	0	0	1	0	0
AAAGTGC	17	74	7	19.62	211195745	151	27434948	518	4.35294	0.866463	3.77166	2.69729	0.0264016	0.018881	0.201792	1.2501e-07	1.2504e-07	1	0	0	1	0	0
AAAGTGG	4	24	7	19.62	211195745	151	27434948	168	6	0.203874	1.22324	0.874797	0.00856269	0.00612358	0.278146	4.05439e-08	4.05535e-08	1	0	0	1	0	0
AAAGTTCCC	2	12	9	19.62	211195745	151	27434948	108	6	0.101937	0.611621	0.437398	0.00550459	0.00393658	0.357616	2.60639e-08	2.60701e-08	1	0	0	1	0	0
AAAGTTG	4	20	7	19.62	211195745	151	27434948	140	5	0.203874	1.01937	0.728997	0.00713558	0.00510298	0.231788	3.37866e-08	3.37946e-08	1	0	0	1	0	0
AAAGTTGAT	2	10	9	19.62	211195745	151	27434948	90	5	0.101937	0.509684	0.364499	0.00458716	0.00328049	0.298013	2.17199e-08	2.17251e-08	1	0	0	1	0	0
AAAT	29	198	4	19.62	211195745	151	27434948	792	6.82759	1.47808	10.0917	7.21707	0.040367	0.0288683	0.180863	1.91135e-07	1.91181e-07	1	0	0	0	0	0
AAATAACGG	6	24	9	19.62	211195745	151	27434948	216	4	0.30581	1.22324	0.874797	0.0110092	0.00787317	0.238411	5.21278e-08	5.21402e-08	1	0	0	1	0	0
AAATAATTG	4	16	9	19.62	211195745	151	27434948	144	4	0.203874	0.815494	0.583198	0.00733945	0.00524878	0.238411	3.47519e-08	3.47601e-08	1	0	0	1	0	0
AAATAC	8	52	6	19.62	211195745	151	27434948	312	6.5	0.407747	2.65036	1.89539	0.0159021	0.0113724	0.258278	7.52957e-08	7.53136e-08	1	0	0	1	0	0
AAATACAGT	2	22	9	19.62	211195745	151	27434948	198	11	0.101937	1.1213	0.801897	0.0100917	0.00721707	0.655629	4.77838e-08	4.77952e-08	1	0	0	1	1	0
AAATACAT	2	8	8	19.62	211195745	151	27434948	64	4	0.101937	0.407747	0.291599	0.00326198	0.00233279	0.211921	1.54453e-08	1.54489e-08	1	0	0	1	0	0
AAATACC	10	76	7	19.62	211195745	151	27434948	532	7.6	0.509684	3.8736	2.77019	0.0271152	0.0193913	0.352318	1.28389e-07	1.28419e-07	1	0	0	1	0	0
AAATACCCG	2	10	9	19.62	211195745	151	27434948	90	5	0.101937	0.509684	0.364499	0.00458716	0.00328049	0.298013	2.17199e-08	2.17251e-08	1	0	0	1	0	0
AAATACG	4	16	7	19.62	211195745	151	27434948	112	4	0.203874	0.815494	0.583198	0.00570846	0.00408238	0.18543	2.70292e-08	2.70357e-08	1	0	0	1	0	0
AAATACGGCAATAT	2	8	14	19.62	211195745	151	27434948	112	4	0.101937	0.407747	0.291599	0.00570846	0.00408238	0.370861	2.70292e-08	2.70357e-08	1	0	0	1	0	0
AAATACGGGG	6	29	10	19.62	211195745	151	27434948	290	4.83333	0.30581	1.47808	1.05705	0.0147808	0.0105705	0.320088	6.99864e-08	7.0003e-08	1	0	0	1	0	0
AAATAG	8	36	6	19.62	211195745	151	27434948	216	4.5	0.407747	1.83486	1.31219	0.0110092	0.00787317	0.178808	5.21278e-08	5.21402e-08	1	0	0	1	0	0
AAATAGCC	12	64	8	19.62	211195745	151	27434948	512	5.33333	0.611621	3.26198	2.33279	0.0260958	0.0186623	0.282561	1.23562e-07	1.23592e-07	1	0	0	1	0	0
AAATAGCCG	4	16	9	19.62	211195745	151	27434948	144	4	0.203874	0.815494	0.583198	0.00733945	0.00524878	0.238411	3.47519e-08	3.47601e-08	1	0	0	1	0	0
AAATAGGCG	2	8	9	19.62	211195745	151	27434948	72	4	0.101937	0.407747	0.291599	0.00366972	0.00262439	0.238411	1.73759e-08	1.73801e-08	1	0	0	1	0	0
AAATATAT	2	8	8	19.62	211195745	151	27434948	64	4	0.101937	0.407747	0.291599	0.00326198	0.00233279	0.211921	1.54453e-08	1.54489e-08	1	0	0	1	0	0
AAATATCGG	4	20	9	19.62	211195745	151	27434948	180	5	0.203874	1.01937	0.728997	0.00917431	0.00656097	0.298013	4.34399e-08	4.34502e-08	1	0	0	1	0	0
AAATATTCC	4	16	9	19.62	211195745	151	27434948	144	4	0.203874	0.815494	0.583198	0.00733945	0.00524878	0.238411	3.47519e-08	3.47601e-08	1	0	0	1	0	0
AAATATTTC	4	16	9	19.62	211195745	151	27434948	144	4	0.203874	0.815494	0.583198	0.00733945	0.00524878	0.238411	3.47519e-08	3.47601e-08	1	0	0	1	0	0
AAATC	6	32	5	19.62	211195745	151	27434948	160	5.33333	0.30581	1.63099	1.1664	0.00815494	0.00583198	0.1766	3.86132e-08	3.86224e-08	1	0	0	1	0	0
AAATCAAATG	6	30	10	19.62	211195745	151	27434948	300	5	0.30581	1.52905	1.0935	0.0152905	0.010935	0.331126	7.23998e-08	7.24169e-08	1	0	0	1	0	0
AAATCAACC	14	60	9	19.62	211195745	151	27434948	540	4.28571	0.713558	3.0581	2.18699	0.0275229	0.0196829	0.25544	1.3032e-07	1.3035e-07	1	0	0	1	0	0
AAATCAC	10	40	7	19.62	211195745	151	27434948	280	4	0.509684	2.03874	1.45799	0.0142712	0.010206	0.18543	6.75731e-08	6.75891e-08	1	0	0	1	0	0
AAATCAG	4	40	7	19.62	211195745	151	27434948	280	10	0.203874	2.03874	1.45799	0.0142712	0.010206	0.463576	6.75731e-08	6.75891e-08	1	0	0	1	0	0
AAATCAGACG	9	43	10	19.62	211195745	151	27434948	430	4.77778	0.458716	2.19164	1.56734	0.0219164	0.0156734	0.316409	1.03773e-07	1.03798e-07	1	0	0	1	0	0
AAATCATGGT	4	16	10	19.62	211195745	151	27434948	160	4	0.203874	0.815494	0.583198	0.00815494	0.00583198	0.264901	3.86132e-08	3.86224e-08	1	0	0	1	0	0
AAATCATTG	4	24	9	19.62	211195745	151	27434948	216	6	0.203874	1.22324	0.874797	0.0110092	0.00787317	0.357616	5.21278e-08	5.21402e-08	1	0	0	1	0	0
AAATCC	14	80	6	19.62	211195745	151	27434948	480	5.71429	0.713558	4.07747	2.91599	0.0244648	0.0174959	0.227058	1.1584e-07	1.15867e-07	1	0	0	1	0	0
AAATCCCGGC	2	8	10	19.62	211195745	151	27434948	80	4	0.101937	0.407747	0.291599	0.00407747	0.00291599	0.264901	1.93066e-08	1.93112e-08	1	0	0	1	0	0
AAATCCG	3	12	7	19.62	211195745	151	27434948	84	4	0.152905	0.611621	0.437398	0.00428135	0.00306179	0.18543	2.02719e-08	2.02767e-08	1	0	0	1	0	0
AAATCCGCT	4	16	9	19.62	211195745	151	27434948	144	4	0.203874	0.815494	0.583198	0.00733945	0.00524878	0.238411	3.47519e-08	3.47601e-08	1	0	0	1	0	0
AAATCCT	4	16	7	19.62	211195745	151	27434948	112	4	0.203874	0.815494	0.583198	0.00570846	0.00408238	0.18543	2.70292e-08	2.70357e-08	1	0	0	1	0	0
AAATCCTT	6	24	8	19.62	211195745	151	27434948	192	4	0.30581	1.22324	0.874797	0.00978593	0.00699837	0.211921	4.63358e-08	4.63468e-08	1	0	0	1	0	0
AAATCG	2	8	6	19.62	211195745	151	27434948	48	4	0.101937	0.407747	0.291599	0.00244648	0.00174959	0.15894	1.1584e-08	1.15867e-08	1	0	0	1	0	0
AAATCGAC	18	72	8	19.62	211195745	151	27434948	576	4	0.917431	3.66972	2.62439	0.0293578	0.0209951	0.211921	1.39008e-07	1.39041e-07	1	0	0	1	0	0
AAATCGATGC	7	29	10	19.62	211195745	151	27434948	290	4.14286	0.356779	1.47808	1.05705	0.0147808	0.0105705	0.274361	6.99864e-08	7.0003e-08	1	0	0	1	0	0
AAATCGC	8	32	7	19.62	211195745	151	27434948	224	4	0.407747	1.63099	1.1664	0.0114169	0.00816477	0.18543	5.40585e-08	5.40713e-08	1	0	0	1	0	0
AAATCGGACG	14	64	10	19.62	211195745	151	27434948	640	4.57143	0.713558	3.26198	2.33279	0.0326198	0.0233279	0.302744	1.54453e-07	1.54489e-07	1	0	0	1	0	0
AAATCGTTG	8	44	9	19.62	211195745	151	27434948	396	5.5	0.407747	2.24261	1.60379	0.0201835	0.0144341	0.327815	9.55677e-08	9.55904e-08	1	0	0	1	0	0
AAATCTG	8	32	7	19.62	211195745	151	27434948	224	4	0.407747	1.63099	1.1664	0.0114169	0.00816477	0.18543	5.40585e-08	5.40713e-08	1	0	0	1	0	0
AAATCTGAT	2	8	9	19.62	211195745	151	27434948	72	4	0.101937	0.407747	0.291599	0.00366972	0.00262439	0.238411	1.73759e-08	1.73801e-08	1	0	0	1	0	0
AAATG	1	5	5	19.62	211195745	151	27434948	25	5	0.0509684	0.254842	0.182249	0.00127421	0.000911246	0.165563	6.03331e-09	6.03474e-09	1	0	0	1	0	0
AAATGAAC	8	42	8	19.62	211195745	151	27434948	336	5.25	0.407747	2.14067	1.53089	0.0171254	0.0122472	0.278146	8.10877e-08	8.1107e-08	1	0	0	1	0	0
AAATGAACG	12	83	9	19.62	211195745	151	27434948	747	6.91667	0.611621	4.23038	3.02534	0.0380734	0.027228	0.412252	1.80275e-07	1.80318e-07	1	0	0	1	0	0
AAATGACGC	4	18	9	19.62	211195745	151	27434948	162	4.5	0.203874	0.917431	0.656097	0.00825688	0.00590488	0.268212	3.90959e-08	3.91051e-08	1	0	0	1	0	0
AAATGAG	16	86	7	19.62	211195745	151	27434948	602	5.375	0.815494	4.38328	3.13469	0.030683	0.0219428	0.249172	1.45282e-07	1.45317e-07	1	0	0	1	0	0
AAATGAGG	2	8	8	19.62	211195745	151	27434948	64	4	0.101937	0.407747	0.291599	0.00326198	0.00233279	0.211921	1.54453e-08	1.54489e-08	1	0	0	1	0	0
AAATGAGGC	3	13	9	19.62	211195745	151	27434948	117	4.33333	0.152905	0.662589	0.473848	0.0059633	0.00426463	0.258278	2.82359e-08	2.82426e-08	1	0	0	1	0	0
AAATGAT	2	8	7	19.62	211195745	151	27434948	56	4	0.101937	0.407747	0.291599	0.00285423	0.00204119	0.18543	1.35146e-08	1.35178e-08	1	0	0	1	0	0
AAATGC	12	68	6	19.62	211195745	151	27434948	408	5.66667	0.611621	3.46585	2.47859	0.0207951	0.0148715	0.225166	9.84637e-08	9.8487e-08	1	0	0	1	0	0
AAATGCC	6	30	7	19.62	211195745	151	27434948	210	5	0.30581	1.52905	1.0935	0.0107034	0.00765447	0.231788	5.06798e-08	5.06919e-08	1	0	0	1	0	0
AAATGCCGC	2	9	9	19.62	211195745	151	27434948	81	4.5	0.101937	0.458716	0.328049	0.00412844	0.00295244	0.268212	1.95479e-08	1.95526e-08	1	0	0	1	0	0
AAATGCG	8	32	7	19.62	211195745	151	27434948	224	4	0.407747	1.63099	1.1664	0.0114169	0.00816477	0.18543	5.40585e-08	5.40713e-08	1	0	0	1	0	0
AAATGCTTCC	4	16	10	19.62	211195745	151	27434948	160	4	0.203874	0.815494	0.583198	0.00815494	0.00583198	0.264901	3.86132e-08	3.86224e-08	1	0	0	1	0	0
AAATGG	17	94	6	19.62	211195745	151	27434948	564	5.52941	0.866463	4.79103	3.42629	0.0287462	0.0205577	0.219712	1.36112e-07	1.36144e-07	1	0	0	1	0	0
AAATGGAGAG	4	18	10	19.62	211195745	151	27434948	180	4.5	0.203874	0.917431	0.656097	0.00917431	0.00656097	0.298013	4.34399e-08	4.34502e-08	1	0	0	1	0	0
AAATGGATTG	6	34	10	19.62	211195745	151	27434948	340	5.66667	0.30581	1.73293	1.2393	0.0173293	0.012393	0.375276	8.20531e-08	8.20725e-08	1	0	0	1	0	0
AAATGGCTAAG	2	8	11	19.62	211195745	151	27434948	88	4	0.101937	0.407747	0.291599	0.00448522	0.00320759	0.291391	2.12373e-08	2.12423e-08	1	0	0	1	0	0
AAATGGG	10	46	7	19.62	211195745	151	27434948	322	4.6	0.509684	2.34455	1.67669	0.0164118	0.0117369	0.213245	7.77091e-08	7.77275e-08	1	0	0	1	0	0
AAATGGGGAT	2	8	10	19.62	211195745	151	27434948	80	4	0.101937	0.407747	0.291599	0.00407747	0.00291599	0.264901	1.93066e-08	1.93112e-08	1	0	0	1	0	0
AAATGGT	6	32	7	19.62	211195745	151	27434948	224	5.33333	0.30581	1.63099	1.1664	0.0114169	0.00816477	0.247241	5.40585e-08	5.40713e-08	1	0	0	1	0	0
AAATGT	2	8	6	19.62	211195745	151	27434948	48	4	0.101937	0.407747	0.291599	0.00244648	0.00174959	0.15894	1.1584e-08	1.15867e-08	1	0	0	1	0	0
AAATGTAGGAG	6	26	11	19.62	211195745	151	27434948	286	4.33333	0.30581	1.32518	0.947696	0.014577	0.0104247	0.315673	6.90211e-08	6.90375e-08	1	0	0	1	0	0
AAATGTCC	16	82	8	19.62	211195745	151	27434948	656	5.125	0.815494	4.17941	2.98889	0.0334353	0.0239111	0.271523	1.58314e-07	1.58352e-07	1	0	0	1	0	0
AAATGTG	6	30	7	19.62	211195745	151	27434948	210	5	0.30581	1.52905	1.0935	0.0107034	0.00765447	0.231788	5.06798e-08	5.06919e-08	1	0	0	1	0	0
AAATTAAG	2	10	8	19.62	211195745	151	27434948	80	5	0.101937	0.509684	0.364499	0.00407747	0.00291599	0.264901	1.93066e-08	1.93112e-08	1	0	0	1	0	0
AAATTAC	2	8	7	19.62	211195745	151	27434948	56	4	0.101937	0.407747	0.291599	0.00285423	0.00204119	0.18543	1.35146e-08	1.35178e-08	1	0	0	1	0	0
AAATTACCAAG	2	8	11	19.62	211195745	151	27434948	88	4	0.101937	0.407747	0.291599	0.00448522	0.00320759	0.291391	2.12373e-08	2.12423e-08	1	0	0	1	0	0
AAATTC	10	131	6	19.62	211195745	151	27434948	786	13.1	0.509684	6.67686	4.77493	0.0400612	0.0286496	0.52053	1.89687e-07	1.89732e-07	1	0	0	1	1	0
AAATTCAGC	2	8	9	19.62	211195745	151	27434948	72	4	0.101937	0.407747	0.291599	0.00366972	0.00262439	0.238411	1.73759e-08	1.73801e-08	1	0	0	1	0	0
AAATTCATTG	4	16	10	19.62	211195745	151	27434948	160	4	0.203874	0.815494	0.583198	0.00815494	0.00583198	0.264901	3.86132e-08	3.86224e-08	1	0	0	1	0	0
AAATTCC	12	48	7	19.62	211195745	151	27434948	336	4	0.611621	2.44648	1.74959	0.0171254	0.0122472	0.18543	8.10877e-08	8.1107e-08	1	0	0	1	0	0
AAATTCCG	6	32	8	19.62	211195745	151	27434948	256	5.33333	0.30581	1.63099	1.1664	0.0130479	0.00933116	0.282561	6.17811e-08	6.17958e-08	1	0	0	1	0	0
AAATTCG	8	34	7	19.62	211195745	151	27434948	238	4.25	0.407747	1.73293	1.2393	0.0121305	0.00867507	0.19702	5.74371e-08	5.74508e-08	1	0	0	1	0	0
AAATTCGACGT	12	52	11	19.62	211195745	151	27434948	572	4.33333	0.611621	2.65036	1.89539	0.0291539	0.0208493	0.315673	1.38042e-07	1.38075e-07	1	0	0	1	0	0
AAATTCGT	2	14	8	19.62	211195745	151	27434948	112	7	0.101937	0.713558	0.510298	0.00570846	0.00408238	0.370861	2.70292e-08	2.70357e-08	1	0	0	1	0	0
AAATTG	8	40	6	19.62	211195745	151	27434948	240	5	0.407747	2.03874	1.45799	0.0122324	0.00874797	0.198675	5.79198e-08	5.79336e-08	1	0	0	1	0	0
AAATTGG	3	12	7	19.62	211195745	151	27434948	84	4	0.152905	0.611621	0.437398	0.00428135	0.00306179	0.18543	2.02719e-08	2.02767e-08	1	0	0	1	0	0
AAATTGT	4	24	7	19.62	211195745	151	27434948	168	6	0.203874	1.22324	0.874797	0.00856269	0.00612358	0.278146	4.05439e-08	4.05535e-08	1	0	0	1	0	0
AAATTT	2	10	6	19.62	211195745	151	27434948	60	5	0.101937	0.509684	0.364499	0.0030581	0.00218699	0.198675	1.448e-08	1.44834e-08	1	0	0	1	0	0
AAATTTCC	2	10	8	19.62	211195745	151	27434948	80	5	0.101937	0.509684	0.364499	0.00407747	0.00291599	0.264901	1.93066e-08	1.93112e-08	1	0	0	1	0	0
AAC	394	4147	3	19.62	211195745	151	27434948	12441	10.5254	20.0815	211.366	151.158	0.634098	0.453473	0.209114	3.00242e-06	3.00313e-06	1	0	0	0	0	0
AACAACAGG	6	26	9	19.62	211195745	151	27434948	234	4.33333	0.30581	1.32518	0.947696	0.0119266	0.00852927	0.258278	5.64718e-08	5.64852e-08	1	0	0	1	0	0
AACAACGAATCC	32	149	12	19.62	211195745	151	27434948	1788	4.65625	1.63099	7.59429	5.43103	0.0911315	0.0651723	0.370033	4.31503e-07	4.31605e-07	1	0	0	1	0	0
AACAACTG	36	260	8	19.62	211195745	151	27434948	2080	7.22222	1.83486	13.2518	9.47696	0.106014	0.0758157	0.382634	5.01972e-07	5.02091e-07	1	0	0	1	0	0
AACAACTGGCTGCGCATC	2	9	18	19.62	211195745	151	27434948	162	4.5	0.101937	0.458716	0.328049	0.00825688	0.00590488	0.536424	3.90959e-08	3.91051e-08	1	0	0	1	1	0
AACAAG	16	86	6	19.62	211195745	151	27434948	516	5.375	0.815494	4.38328	3.13469	0.0262997	0.0188081	0.213576	1.24528e-07	1.24557e-07	1	0	0	1	0	0
AACAAGACG	13	59	9	19.62	211195745	151	27434948	531	4.53846	0.662589	3.00714	2.15054	0.0270642	0.0193549	0.270504	1.28148e-07	1.28178e-07	1	0	0	1	0	0
AACAAGATTC	2	8	10	19.62	211195745	151	27434948	80	4	0.101937	0.407747	0.291599	0.00407747	0.00291599	0.264901	1.93066e-08	1.93112e-08	1	0	0	1	0	0
AACAAGC	6	24	7	19.62	211195745	151	27434948	168	4	0.30581	1.22324	0.874797	0.00856269	0.00612358	0.18543	4.05439e-08	4.05535e-08	1	0	0	1	0	0
AACAAGG	4	20	7	19.62	211195745	151	27434948	140	5	0.203874	1.01937	0.728997	0.00713558	0.00510298	0.231788	3.37866e-08	3.37946e-08	1	0	0	1	0	0
AACAAGGACTACGG	5	20	14	19.62	211195745	151	27434948	280	4	0.254842	1.01937	0.728997	0.0142712	0.010206	0.370861	6.75731e-08	6.75891e-08	1	0	0	1	0	0
AACAAT	13	53	6	19.62	211195745	151	27434948	318	4.07692	0.662589	2.70133	1.93184	0.016208	0.0115911	0.161997	7.67437e-08	7.6762e-08	1	0	0	1	0	0
AACAC	33	287	5	19.62	211195745	151	27434948	1435	8.69697	1.68196	14.6279	10.4611	0.0731397	0.0523055	0.287979	3.46312e-07	3.46394e-07	1	0	0	1	0	0
AACACAC	4	18	7	19.62	211195745	151	27434948	126	4.5	0.203874	0.917431	0.656097	0.00642202	0.00459268	0.208609	3.04079e-08	3.04151e-08	1	0	0	1	0	0
AACACAG	41	335	7	19.62	211195745	151	27434948	2345	8.17073	2.0897	17.0744	12.2107	0.119521	0.0854749	0.378776	5.65925e-07	5.66059e-07	1	0	0	1	0	0
AACACC	43	194	6	19.62	211195745	151	27434948	1164	4.51163	2.19164	9.88787	7.07127	0.0593272	0.0424276	0.17927	2.80911e-07	2.80978e-07	1	0	0	1	0	0
AACACCAACC	20	80	10	19.62	211195745	151	27434948	800	4	1.01937	4.07747	2.91599	0.0407747	0.0291599	0.264901	1.93066e-07	1.93112e-07	1	0	0	1	0	0
AACACCAACCCCTACTCC	2	8	18	19.62	211195745	151	27434948	144	4	0.101937	0.407747	0.291599	0.00733945	0.00524878	0.476821	3.47519e-08	3.47601e-08	1	0	0	1	0	0
AACACCAC	2	8	8	19.62	211195745	151	27434948	64	4	0.101937	0.407747	0.291599	0.00326198	0.00233279	0.211921	1.54453e-08	1.54489e-08	1	0	0	1	0	0
AACACCCT	2	12	8	19.62	211195745	151	27434948	96	6	0.101937	0.611621	0.437398	0.00489297	0.00349919	0.317881	2.31679e-08	2.31734e-08	1	0	0	1	0	0
AACACG	20	92	6	19.62	211195745	151	27434948	552	4.6	1.01937	4.68909	3.35339	0.0281346	0.0201203	0.182781	1.33216e-07	1.33247e-07	1	0	0	1	0	0
AACACGC	1	5	7	19.62	211195745	151	27434948	35	5	0.0509684	0.254842	0.182249	0.00178389	0.00127575	0.231788	8.44664e-09	8.44864e-09	1	0	0	1	0	0
AACACGCC	6	24	8	19.62	211195745	151	27434948	192	4	0.30581	1.22324	0.874797	0.00978593	0.00699837	0.211921	4.63358e-08	4.63468e-08	1	0	0	1	0	0
AACACGG	6	32	7	19.62	211195745	151	27434948	224	5.33333	0.30581	1.63099	1.1664	0.0114169	0.00816477	0.247241	5.40585e-08	5.40713e-08	1	0	0	1	0	0
AACACTG	8	32	7	19.62	211195745	151	27434948	224	4	0.407747	1.63099	1.1664	0.0114169	0.00816477	0.18543	5.40585e-08	5.40713e-08	1	0	0	1	0	0
AACACTGAGT	1	4	10	19.62	211195745	151	27434948	40	4	0.0509684	0.203874	0.145799	0.00203874	0.00145799	0.264901	9.6533e-09	9.65559e-09	1	0	0	1	0	0
AACACTGCC	124	618	9	19.62	211195745	151	27434948	5562	4.98387	6.32008	31.4985	22.526	0.283486	0.202734	0.297052	1.34229e-06	1.34261e-06	1	0	0	1	0	0
AACAG	18	118	5	19.62	211195745	151	27434948	590	6.55556	0.917431	6.01427	4.30108	0.0300714	0.0215054	0.217071	1.42386e-07	1.4242e-07	1	0	0	1	0	0
AACAGAACC	10	46	9	19.62	211195745	151	27434948	414	4.6	0.509684	2.34455	1.67669	0.0211009	0.0150902	0.274172	9.99117e-08	9.99354e-08	1	0	0	1	0	0
AACAGAACCG	15	65	10	19.62	211195745	151	27434948	650	4.33333	0.764526	3.31295	2.36924	0.0331295	0.0236924	0.286976	1.56866e-07	1.56903e-07	1	0	0	1	0	0
AACAGAAGG	4	16	9	19.62	211195745	151	27434948	144	4	0.203874	0.815494	0.583198	0.00733945	0.00524878	0.238411	3.47519e-08	3.47601e-08	1	0	0	1	0	0
AACAGACCG	25	134	9	19.62	211195745	151	27434948	1206	5.36	1.27421	6.82977	4.88428	0.0614679	0.0439585	0.31947	2.91047e-07	2.91116e-07	1	0	0	1	0	0
AACAGAG	10	48	7	19.62	211195745	151	27434948	336	4.8	0.509684	2.44648	1.74959	0.0171254	0.0122472	0.222517	8.10877e-08	8.1107e-08	1	0	0	1	0	0
AACAGAGC	5	21	8	19.62	211195745	151	27434948	168	4.2	0.254842	1.07034	0.765447	0.00856269	0.00612358	0.222517	4.05439e-08	4.05535e-08	1	0	0	1	0	0
AACAGC	344	2475	6	19.62	211195745	151	27434948	14850	7.19477	17.5331	126.147	90.2134	0.756881	0.54128	0.285885	3.58379e-06	3.58464e-06	1	0	0	1	0	0
AACAGCAG	4	16	8	19.62	211195745	151	27434948	128	4	0.203874	0.815494	0.583198	0.00652396	0.00466558	0.211921	3.08906e-08	3.08979e-08	1	0	0	1	0	0
AACAGCATC	24	108	9	19.62	211195745	151	27434948	972	4.5	1.22324	5.50459	3.93658	0.0495413	0.0354293	0.268212	2.34575e-07	2.34631e-07	1	0	0	1	0	0
AACAGCC	6	24	7	19.62	211195745	151	27434948	168	4	0.30581	1.22324	0.874797	0.00856269	0.00612358	0.18543	4.05439e-08	4.05535e-08	1	0	0	1	0	0
AACAGCCC	26	109	8	19.62	211195745	151	27434948	872	4.19231	1.32518	5.55556	3.97303	0.0444444	0.0317843	0.222109	2.10442e-07	2.10492e-07	1	0	0	1	0	0
AACAGCG	17	74	7	19.62	211195745	151	27434948	518	4.35294	0.866463	3.77166	2.69729	0.0264016	0.018881	0.201792	1.2501e-07	1.2504e-07	1	0	0	1	0	0
AACAGCTTC	6	26	9	19.62	211195745	151	27434948	234	4.33333	0.30581	1.32518	0.947696	0.0119266	0.00852927	0.258278	5.64718e-08	5.64852e-08	1	0	0	1	0	0
AACAGG	4	16	6	19.62	211195745	151	27434948	96	4	0.203874	0.815494	0.583198	0.00489297	0.00349919	0.15894	2.31679e-08	2.31734e-08	1	0	0	1	0	0
AACAGGAGGG	4	16	10	19.62	211195745	151	27434948	160	4	0.203874	0.815494	0.583198	0.00815494	0.00583198	0.264901	3.86132e-08	3.86224e-08	1	0	0	1	0	0
AACAGGC	2	10	7	19.62	211195745	151	27434948	70	5	0.101937	0.509684	0.364499	0.00356779	0.00255149	0.231788	1.68933e-08	1.68973e-08	1	0	0	1	0	0
AACAGGG	4	16	7	19.62	211195745	151	27434948	112	4	0.203874	0.815494	0.583198	0.00570846	0.00408238	0.18543	2.70292e-08	2.70357e-08	1	0	0	1	0	0
AACAGGGCC	2	10	9	19.62	211195745	151	27434948	90	5	0.101937	0.509684	0.364499	0.00458716	0.00328049	0.298013	2.17199e-08	2.17251e-08	1	0	0	1	0	0
AACAGGT	4	16	7	19.62	211195745	151	27434948	112	4	0.203874	0.815494	0.583198	0.00570846	0.00408238	0.18543	2.70292e-08	2.70357e-08	1	0	0	1	0	0
AACAGGTG	10	40	8	19.62	211195745	151	27434948	320	4	0.509684	2.03874	1.45799	0.0163099	0.011664	0.211921	7.72264e-08	7.72447e-08	1	0	0	1	0	0
AACAGT	1	6	6	19.62	211195745	151	27434948	36	6	0.0509684	0.30581	0.218699	0.00183486	0.00131219	0.238411	8.68797e-09	8.69003e-09	1	0	0	1	0	0
AACAGTG	4	16	7	19.62	211195745	151	27434948	112	4	0.203874	0.815494	0.583198	0.00570846	0.00408238	0.18543	2.70292e-08	2.70357e-08	1	0	0	1	0	0
AACAGTGAG	2	8	9	19.62	211195745	151	27434948	72	4	0.101937	0.407747	0.291599	0.00366972	0.00262439	0.238411	1.73759e-08	1.73801e-08	1	0	0	1	0	0
AACAGTGCC	8	38	9	19.62	211195745	151	27434948	342	4.75	0.407747	1.9368	1.38509	0.0174312	0.0124659	0.283113	8.25357e-08	8.25553e-08	1	0	0	1	0	0
AACAGTGG	12	52	8	19.62	211195745	151	27434948	416	4.33333	0.611621	2.65036	1.89539	0.0212029	0.0151631	0.229581	1.00394e-07	1.00418e-07	1	0	0	1	0	0
AACAT	2	10	5	19.62	211195745	151	27434948	50	5	0.101937	0.509684	0.364499	0.00254842	0.00182249	0.165563	1.20666e-08	1.20695e-08	1	0	0	1	0	0
AACATC	2	8	6	19.62	211195745	151	27434948	48	4	0.101937	0.407747	0.291599	0.00244648	0.00174959	0.15894	1.1584e-08	1.15867e-08	1	0	0	1	0	0
AACATCCG	19	96	8	19.62	211195745	151	27434948	768	5.05263	0.9684	4.89297	3.49919	0.0391437	0.0279935	0.267689	1.85343e-07	1.85387e-07	1	0	0	1	0	0
AACATCG	8	52	7	19.62	211195745	151	27434948	364	6.5	0.407747	2.65036	1.89539	0.0185525	0.0132677	0.301325	8.7845e-08	8.78659e-08	1	0	0	1	0	0
AACATG	10	64	6	19.62	211195745	151	27434948	384	6.4	0.509684	3.26198	2.33279	0.0195719	0.0139967	0.254305	9.26717e-08	9.26937e-08	1	0	0	1	0	0
AACATGC	6	24	7	19.62	211195745	151	27434948	168	4	0.30581	1.22324	0.874797	0.00856269	0.00612358	0.18543	4.05439e-08	4.05535e-08	1	0	0	1	0	0
AACATGCCTG	6	26	10	19.62	211195745	151	27434948	260	4.33333	0.30581	1.32518	0.947696	0.0132518	0.00947696	0.286976	6.27465e-08	6.27613e-08	1	0	0	1	0	0
AACATTG	8	32	7	19.62	211195745	151	27434948	224	4	0.407747	1.63099	1.1664	0.0114169	0.00816477	0.18543	5.40585e-08	5.40713e-08	1	0	0	1	0	0
AACATTGT	4	38	8	19.62	211195745	151	27434948	304	9.5	0.203874	1.9368	1.38509	0.0154944	0.0110808	0.503311	7.33651e-08	7.33825e-08	1	0	0	1	1	0
AACC	166	1281	4	19.62	211195745	151	27434948	5124	7.71687	8.46075	65.2905	46.6923	0.261162	0.186769	0.20442	1.23659e-06	1.23688e-06	1	0	0	0	0	0
AACCAACGG	11	45	9	19.62	211195745	151	27434948	405	4.09091	0.560652	2.29358	1.64024	0.0206422	0.0147622	0.243829	9.77397e-08	9.77629e-08	1	0	0	1	0	0
AACCAAG	25	173	7	19.62	211195745	151	27434948	1211	6.92	1.27421	8.81753	6.30583	0.0617227	0.0441408	0.320795	2.92254e-07	2.92323e-07	1	0	0	1	0	0
AACCAAGCC	12	58	9	19.62	211195745	151	27434948	522	4.83333	0.611621	2.95617	2.11409	0.0266055	0.0190268	0.288079	1.25976e-07	1.26005e-07	1	0	0	1	0	0
AACCAATATC	2	8	10	19.62	211195745	151	27434948	80	4	0.101937	0.407747	0.291599	0.00407747	0.00291599	0.264901	1.93066e-08	1.93112e-08	1	0	0	1	0	0
AACCAC	9	48	6	19.62	211195745	151	27434948	288	5.33333	0.458716	2.44648	1.74959	0.0146789	0.0104976	0.211921	6.95038e-08	6.95203e-08	1	0	0	1	0	0
AACCACC	8	38	7	19.62	211195745	151	27434948	266	4.75	0.407747	1.9368	1.38509	0.0135576	0.00969566	0.220199	6.41944e-08	6.42097e-08	1	0	0	1	0	0
AACCACCCG	13	60	9	19.62	211195745	151	27434948	540	4.61538	0.662589	3.0581	2.18699	0.0275229	0.0196829	0.275089	1.3032e-07	1.3035e-07	1	0	0	1	0	0
AACCACCGAGT	1	4	11	19.62	211195745	151	27434948	44	4	0.0509684	0.203874	0.145799	0.00224261	0.00160379	0.291391	1.06186e-08	1.06212e-08	1	0	0	1	0	0
AACCACCTCG	8	32	10	19.62	211195745	151	27434948	320	4	0.407747	1.63099	1.1664	0.0163099	0.011664	0.264901	7.72264e-08	7.72447e-08	1	0	0	1	0	0
AACCACG	2	8	7	19.62	211195745	151	27434948	56	4	0.101937	0.407747	0.291599	0.00285423	0.00204119	0.18543	1.35146e-08	1.35178e-08	1	0	0	1	0	0
AACCACT	2	8	7	19.62	211195745	151	27434948	56	4	0.101937	0.407747	0.291599	0.00285423	0.00204119	0.18543	1.35146e-08	1.35178e-08	1	0	0	1	0	0
AACCACTGAC	49	256	10	19.62	211195745	151	27434948	2560	5.22449	2.49745	13.0479	9.33116	0.130479	0.0933116	0.345993	6.17811e-07	6.17958e-07	1	0	0	1	0	0
AACCAG	13	52	6	19.62	211195745	151	27434948	312	4	0.662589	2.65036	1.89539	0.0159021	0.0113724	0.15894	7.52957e-08	7.53136e-08	1	0	0	1	0	0
AACCAGACGG	2	8	10	19.62	211195745	151	27434948	80	4	0.101937	0.407747	0.291599	0.00407747	0.00291599	0.264901	1.93066e-08	1.93112e-08	1	0	0	1	0	0
AACCAGAGG	2	8	9	19.62	211195745	151	27434948	72	4	0.101937	0.407747	0.291599	0.00366972	0.00262439	0.238411	1.73759e-08	1.73801e-08	1	0	0	1	0	0
AACCAGAGGG	6	24	10	19.62	211195745	151	27434948	240	4	0.30581	1.22324	0.874797	0.0122324	0.00874797	0.264901	5.79198e-08	5.79336e-08	1	0	0	1	0	0
AACCAGC	25	112	7	19.62	211195745	151	27434948	784	4.48	1.27421	5.70846	4.08238	0.0399592	0.0285767	0.207682	1.89205e-07	1.8925e-07	1	0	0	1	0	0
AACCAGCAG	4	16	9	19.62	211195745	151	27434948	144	4	0.203874	0.815494	0.583198	0.00733945	0.00524878	0.238411	3.47519e-08	3.47601e-08	1	0	0	1	0	0
AACCATC	4	22	7	19.62	211195745	151	27434948	154	5.5	0.203874	1.1213	0.801897	0.00784913	0.00561328	0.254967	3.71652e-08	3.7174e-08	1	0	0	1	0	0
AACCC	2	10	5	19.62	211195745	151	27434948	50	5	0.101937	0.509684	0.364499	0.00254842	0.00182249	0.165563	1.20666e-08	1.20695e-08	1	0	0	1	0	0
AACCCAAG	23	95	8	19.62	211195745	151	27434948	760	4.13043	1.17227	4.842	3.46274	0.038736	0.0277019	0.218831	1.83413e-07	1.83456e-07	1	0	0	1	0	0
AACCCAG	4	16	7	19.62	211195745	151	27434948	112	4	0.203874	0.815494	0.583198	0.00570846	0.00408238	0.18543	2.70292e-08	2.70357e-08	1	0	0	1	0	0
AACCCAGAACCT	2	8	12	19.62	211195745	151	27434948	96	4	0.101937	0.407747	0.291599	0.00489297	0.00349919	0.317881	2.31679e-08	2.31734e-08	1	0	0	1	0	0
AACCCAGACCT	28309	126644	11	19.62	211195745	151	27434948	1393084	4.47363	1442.86	6454.84	4616.16	71.0033	50.7777	0.325894	0.000336196	0.000336276	1	1	1	1	0	0
AACCCAT	8	32	7	19.62	211195745	151	27434948	224	4	0.407747	1.63099	1.1664	0.0114169	0.00816477	0.18543	5.40585e-08	5.40713e-08	1	0	0	1	0	0
AACCCC	3	12	6	19.62	211195745	151	27434948	72	4	0.152905	0.611621	0.437398	0.00366972	0.00262439	0.15894	1.73759e-08	1.73801e-08	1	0	0	1	0	0
AACCCCAGAG	6	24	10	19.62	211195745	151	27434948	240	4	0.30581	1.22324	0.874797	0.0122324	0.00874797	0.264901	5.79198e-08	5.79336e-08	1	0	0	1	0	0
AACCCCC	2	8	7	19.62	211195745	151	27434948	56	4	0.101937	0.407747	0.291599	0.00285423	0.00204119	0.18543	1.35146e-08	1.35178e-08	1	0	0	1	0	0
AACCCCGCGG	2	8	10	19.62	211195745	151	27434948	80	4	0.101937	0.407747	0.291599	0.00407747	0.00291599	0.264901	1.93066e-08	1.93112e-08	1	0	0	1	0	0
AACCCG	12	56	6	19.62	211195745	151	27434948	336	4.66667	0.611621	2.85423	2.04119	0.0171254	0.0122472	0.18543	8.10877e-08	8.1107e-08	1	0	0	1	0	0
AACCCGAAG	38	215	9	19.62	211195745	151	27434948	1935	5.65789	1.9368	10.9582	7.83672	0.0986239	0.0705305	0.337226	4.66978e-07	4.67089e-07	1	0	0	1	0	0
AACCCGAC	4	16	8	19.62	211195745	151	27434948	128	4	0.203874	0.815494	0.583198	0.00652396	0.00466558	0.211921	3.08906e-08	3.08979e-08	1	0	0	1	0	0
AACCCGAGGACG	19	88	12	19.62	211195745	151	27434948	1056	4.63158	0.9684	4.48522	3.20759	0.0538226	0.0384911	0.368072	2.54847e-07	2.54908e-07	1	0	0	1	0	0
AACCCGC	8	32	7	19.62	211195745	151	27434948	224	4	0.407747	1.63099	1.1664	0.0114169	0.00816477	0.18543	5.40585e-08	5.40713e-08	1	0	0	1	0	0
AACCCGCCT	10	42	9	19.62	211195745	151	27434948	378	4.2	0.509684	2.14067	1.53089	0.0192661	0.013778	0.250331	9.12237e-08	9.12453e-08	1	0	0	1	0	0
AACCCGGC	4	18	8	19.62	211195745	151	27434948	144	4.5	0.203874	0.917431	0.656097	0.00733945	0.00524878	0.238411	3.47519e-08	3.47601e-08	1	0	0	1	0	0
AACCCGT	2	8	7	19.62	211195745	151	27434948	56	4	0.101937	0.407747	0.291599	0.00285423	0.00204119	0.18543	1.35146e-08	1.35178e-08	1	0	0	1	0	0
AACCCGTGG	6	30	9	19.62	211195745	151	27434948	270	5	0.30581	1.52905	1.0935	0.0137615	0.00984146	0.298013	6.51598e-08	6.51752e-08	1	0	0	1	0	0
AACCCT	2011	18346	6	19.62	211195745	151	27434948	110076	9.12282	102.497	935.066	668.709	5.6104	4.01225	0.362496	2.65649e-05	2.65712e-05	1	0	1	1	0	0
AACCCTC	25	101	7	19.62	211195745	151	27434948	707	4.04	1.27421	5.14781	3.68144	0.0360347	0.0257701	0.187285	1.70622e-07	1.70663e-07	1	0	0	1	0	0
AACCCTCCT	7	31	9	19.62	211195745	151	27434948	279	4.42857	0.356779	1.58002	1.12995	0.0142202	0.0101695	0.263955	6.73318e-08	6.73478e-08	1	0	0	1	0	0
AACCCTGTAG	4	16	10	19.62	211195745	151	27434948	160	4	0.203874	0.815494	0.583198	0.00815494	0.00583198	0.264901	3.86132e-08	3.86224e-08	1	0	0	1	0	0
AACCG	10	50	5	19.62	211195745	151	27434948	250	5	0.509684	2.54842	1.82249	0.0127421	0.00911246	0.165563	6.03331e-08	6.03474e-08	1	0	0	1	0	0
AACCGAC	2	19	7	19.62	211195745	151	27434948	133	9.5	0.101937	0.9684	0.692547	0.0067788	0.00484783	0.440397	3.20972e-08	3.21048e-08	1	0	0	1	0	0
AACCGACATC	31	133	10	19.62	211195745	151	27434948	1330	4.29032	1.58002	6.7788	4.84783	0.067788	0.0484783	0.284127	3.20972e-07	3.21048e-07	1	0	0	1	0	0
AACCGACG	24	96	8	19.62	211195745	151	27434948	768	4	1.22324	4.89297	3.49919	0.0391437	0.0279935	0.211921	1.85343e-07	1.85387e-07	1	0	0	1	0	0
AACCGAG	31	148	7	19.62	211195745	151	27434948	1036	4.77419	1.58002	7.54332	5.39458	0.0528033	0.0377621	0.22132	2.5002e-07	2.5008e-07	1	0	0	1	0	0
AACCGAGT	6	36	8	19.62	211195745	151	27434948	288	6	0.30581	1.83486	1.31219	0.0146789	0.0104976	0.317881	6.95038e-08	6.95203e-08	1	0	0	1	0	0
AACCGATAC	2	10	9	19.62	211195745	151	27434948	90	5	0.101937	0.509684	0.364499	0.00458716	0.00328049	0.298013	2.17199e-08	2.17251e-08	1	0	0	1	0	0
AACCGCAGAG	2	9	10	19.62	211195745	151	27434948	90	4.5	0.101937	0.458716	0.328049	0.00458716	0.00328049	0.298013	2.17199e-08	2.17251e-08	1	0	0	1	0	0
AACCGCC	3	12	7	19.62	211195745	151	27434948	84	4	0.152905	0.611621	0.437398	0.00428135	0.00306179	0.18543	2.02719e-08	2.02767e-08	1	0	0	1	0	0
AACCGCCC	2	8	8	19.62	211195745	151	27434948	64	4	0.101937	0.407747	0.291599	0.00326198	0.00233279	0.211921	1.54453e-08	1.54489e-08	1	0	0	1	0	0
AACCGCTCAG	8	36	10	19.62	211195745	151	27434948	360	4.5	0.407747	1.83486	1.31219	0.0183486	0.0131219	0.298013	8.68797e-08	8.69003e-08	1	0	0	1	0	0
AACCGGAAG	33	198	9	19.62	211195745	151	27434948	1782	6	1.68196	10.0917	7.21707	0.0908257	0.0649536	0.357616	4.30055e-07	4.30157e-07	1	0	0	1	0	0
AACCGGAC	6	26	8	19.62	211195745	151	27434948	208	4.33333	0.30581	1.32518	0.947696	0.0106014	0.00758157	0.229581	5.01972e-08	5.02091e-08	1	0	0	1	0	0
AACCGGC	7	31	7	19.62	211195745	151	27434948	217	4.42857	0.356779	1.58002	1.12995	0.0110601	0.00790962	0.205298	5.23692e-08	5.23816e-08	1	0	0	1	0	0
AACCGGCG	3	13	8	19.62	211195745	151	27434948	104	4.33333	0.152905	0.662589	0.473848	0.00530071	0.00379079	0.229581	2.50986e-08	2.51045e-08	1	0	0	1	0	0
AACCGGG	2	8	7	19.62	211195745	151	27434948	56	4	0.101937	0.407747	0.291599	0.00285423	0.00204119	0.18543	1.35146e-08	1.35178e-08	1	0	0	1	0	0
AACCGGGAG	8	34	9	19.62	211195745	151	27434948	306	4.25	0.407747	1.73293	1.2393	0.0155963	0.0111537	0.253311	7.38477e-08	7.38653e-08	1	0	0	1	0	0
AACCGGGCG	2	8	9	19.62	211195745	151	27434948	72	4	0.101937	0.407747	0.291599	0.00366972	0.00262439	0.238411	1.73759e-08	1.73801e-08	1	0	0	1	0	0
AACCGTAT	4	16	8	19.62	211195745	151	27434948	128	4	0.203874	0.815494	0.583198	0.00652396	0.00466558	0.211921	3.08906e-08	3.08979e-08	1	0	0	1	0	0
AACCGTCGAGAT	4	16	12	19.62	211195745	151	27434948	192	4	0.203874	0.815494	0.583198	0.00978593	0.00699837	0.317881	4.63358e-08	4.63468e-08	1	0	0	1	0	0
AACCGTG	10	46	7	19.62	211195745	151	27434948	322	4.6	0.509684	2.34455	1.67669	0.0164118	0.0117369	0.213245	7.77091e-08	7.77275e-08	1	0	0	1	0	0
AACCT	12	208	5	19.62	211195745	151	27434948	1040	17.3333	0.611621	10.6014	7.58157	0.0530071	0.0379079	0.573951	2.50986e-07	2.51045e-07	1	0	0	1	1	0
AACCTAC	9	48	7	19.62	211195745	151	27434948	336	5.33333	0.458716	2.44648	1.74959	0.0171254	0.0122472	0.247241	8.10877e-08	8.1107e-08	1	0	0	1	0	0
AACCTAG	2	8	7	19.62	211195745	151	27434948	56	4	0.101937	0.407747	0.291599	0.00285423	0.00204119	0.18543	1.35146e-08	1.35178e-08	1	0	0	1	0	0
AACCTATTCT	2	8	10	19.62	211195745	151	27434948	80	4	0.101937	0.407747	0.291599	0.00407747	0.00291599	0.264901	1.93066e-08	1.93112e-08	1	0	0	1	0	0
AACCTCC	7	28	7	19.62	211195745	151	27434948	196	4	0.356779	1.42712	1.0206	0.00998981	0.00714417	0.18543	4.73012e-08	4.73124e-08	1	0	0	1	0	0
AACCTCCC	8	32	8	19.62	211195745	151	27434948	256	4	0.407747	1.63099	1.1664	0.0130479	0.00933116	0.211921	6.17811e-08	6.17958e-08	1	0	0	1	0	0
AACCTCCTACC	6	24	11	19.62	211195745	151	27434948	264	4	0.30581	1.22324	0.874797	0.0134557	0.00962276	0.291391	6.37118e-08	6.37269e-08	1	0	0	1	0	0
AACCTCTTG	10	46	9	19.62	211195745	151	27434948	414	4.6	0.509684	2.34455	1.67669	0.0211009	0.0150902	0.274172	9.99117e-08	9.99354e-08	1	0	0	1	0	0
AACCTG	2	8	6	19.62	211195745	151	27434948	48	4	0.101937	0.407747	0.291599	0.00244648	0.00174959	0.15894	1.1584e-08	1.15867e-08	1	0	0	1	0	0
AACCTGC	2	8	7	19.62	211195745	151	27434948	56	4	0.101937	0.407747	0.291599	0.00285423	0.00204119	0.18543	1.35146e-08	1.35178e-08	1	0	0	1	0	0
AACCTGG	22	98	7	19.62	211195745	151	27434948	686	4.45455	1.1213	4.9949	3.57209	0.0349643	0.0250046	0.206502	1.65554e-07	1.65593e-07	1	0	0	1	0	0
AACG	804	7112	4	19.62	211195745	151	27434948	28448	8.84577	40.9786	362.487	259.231	1.44995	1.03693	0.234325	6.86543e-06	6.86706e-06	1	0	0	0	0	0
AACGAAG	16	80	7	19.62	211195745	151	27434948	560	5	0.815494	4.07747	2.91599	0.0285423	0.0204119	0.231788	1.35146e-07	1.35178e-07	1	0	0	1	0	0
AACGAAGG	65	277	8	19.62	211195745	151	27434948	2216	4.26154	3.31295	14.1182	10.0966	0.112946	0.0807729	0.225777	5.34793e-07	5.3492e-07	1	0	0	1	0	0
AACGAC	350	2531	6	19.62	211195745	151	27434948	15186	7.23143	17.8389	129.001	92.2546	0.774006	0.553528	0.287342	3.66488e-06	3.66575e-06	1	0	0	1	0	0
AACGACC	12	60	7	19.62	211195745	151	27434948	420	5	0.611621	3.0581	2.18699	0.0214067	0.0153089	0.231788	1.0136e-07	1.01384e-07	1	0	0	1	0	0
AACGACCTCTCTTG	2	8	14	19.62	211195745	151	27434948	112	4	0.101937	0.407747	0.291599	0.00570846	0.00408238	0.370861	2.70292e-08	2.70357e-08	1	0	0	1	0	0
AACGACG	18	90	7	19.62	211195745	151	27434948	630	5	0.917431	4.58716	3.28049	0.0321101	0.0229634	0.231788	1.52039e-07	1.52076e-07	1	0	0	1	0	0
AACGACGAC	235	1080	9	19.62	211195745	151	27434948	9720	4.59574	11.9776	55.0459	39.3658	0.495413	0.354293	0.273919	2.34575e-06	2.34631e-06	1	0	0	1	0	0
AACGACGGAC	372	1721	10	19.62	211195745	151	27434948	17210	4.62634	18.9602	87.7166	62.7302	0.877166	0.627302	0.30638	4.15333e-06	4.15432e-06	1	0	0	1	0	0
AACGACGGT	2	10	9	19.62	211195745	151	27434948	90	5	0.101937	0.509684	0.364499	0.00458716	0.00328049	0.298013	2.17199e-08	2.17251e-08	1	0	0	1	0	0
AACGACTAC	30	130	9	19.62	211195745	151	27434948	1170	4.33333	1.52905	6.62589	4.73848	0.059633	0.0426463	0.258278	2.82359e-07	2.82426e-07	1	0	0	1	0	0
AACGACTC	6	24	8	19.62	211195745	151	27434948	192	4	0.30581	1.22324	0.874797	0.00978593	0.00699837	0.211921	4.63358e-08	4.63468e-08	1	0	0	1	0	0
AACGAG	92	427	6	19.62	211195745	151	27434948	2562	4.6413	4.68909	21.7635	15.5641	0.130581	0.0933845	0.184423	6.18294e-07	6.18441e-07	1	0	0	1	0	0
AACGAGAAG	4	18	9	19.62	211195745	151	27434948	162	4.5	0.203874	0.917431	0.656097	0.00825688	0.00590488	0.268212	3.90959e-08	3.91051e-08	1	0	0	1	0	0
AACGAGAAGG	6	33	10	19.62	211195745	151	27434948	330	5.5	0.30581	1.68196	1.20285	0.0168196	0.0120285	0.364238	7.96397e-08	7.96586e-08	1	0	0	1	0	0
AACGAGAG	12	54	8	19.62	211195745	151	27434948	432	4.5	0.611621	2.75229	1.96829	0.0220183	0.0157463	0.238411	1.04256e-07	1.0428e-07	1	0	0	1	0	0
AACGAGATG	17	71	9	19.62	211195745	151	27434948	639	4.17647	0.866463	3.61876	2.58794	0.0325688	0.0232915	0.248929	1.54211e-07	1.54248e-07	1	0	0	1	0	0
AACGAGC	118	681	7	19.62	211195745	151	27434948	4767	5.77119	6.01427	34.7095	24.8224	0.242966	0.173756	0.267538	1.15043e-06	1.15071e-06	1	0	0	1	0	0
AACGAGG	37	190	7	19.62	211195745	151	27434948	1330	5.13514	1.88583	9.684	6.92547	0.067788	0.0484783	0.238053	3.20972e-07	3.21048e-07	1	0	0	1	0	0
AACGAGGAGCCC	13	52	12	19.62	211195745	151	27434948	624	4	0.662589	2.65036	1.89539	0.0318043	0.0227447	0.317881	1.50591e-07	1.50627e-07	1	0	0	1	0	0
AACGATACC	2	8	9	19.62	211195745	151	27434948	72	4	0.101937	0.407747	0.291599	0.00366972	0.00262439	0.238411	1.73759e-08	1.73801e-08	1	0	0	1	0	0
AACGATC	30	152	7	19.62	211195745	151	27434948	1064	5.06667	1.52905	7.7472	5.54038	0.0542304	0.0387827	0.234879	2.56778e-07	2.56839e-07	1	0	0	1	0	0
AACGATG	9	44	7	19.62	211195745	151	27434948	308	4.88889	0.458716	2.24261	1.60379	0.0156983	0.0112266	0.226637	7.43304e-08	7.43481e-08	1	0	0	1	0	0
AACGATGGT	8	34	9	19.62	211195745	151	27434948	306	4.25	0.407747	1.73293	1.2393	0.0155963	0.0111537	0.253311	7.38477e-08	7.38653e-08	1	0	0	1	0	0
AACGATTC	20	86	8	19.62	211195745	151	27434948	688	4.3	1.01937	4.38328	3.13469	0.0350663	0.0250775	0.227815	1.66037e-07	1.66076e-07	1	0	0	1	0	0
AACGC	103	717	5	19.62	211195745	151	27434948	3585	6.96117	5.24975	36.5443	26.1345	0.182722	0.130673	0.230502	8.65177e-07	8.65382e-07	1	0	0	1	0	0
AACGCAACGG	4	16	10	19.62	211195745	151	27434948	160	4	0.203874	0.815494	0.583198	0.00815494	0.00583198	0.264901	3.86132e-08	3.86224e-08	1	0	0	1	0	0
AACGCAAG	8	32	8	19.62	211195745	151	27434948	256	4	0.407747	1.63099	1.1664	0.0130479	0.00933116	0.211921	6.17811e-08	6.17958e-08	1	0	0	1	0	0
AACGCAG	15	73	7	19.62	211195745	151	27434948	511	4.86667	0.764526	3.72069	2.66084	0.0260449	0.0186259	0.225607	1.23321e-07	1.2335e-07	1	0	0	1	0	0
AACGCATCTG	2	8	10	19.62	211195745	151	27434948	80	4	0.101937	0.407747	0.291599	0.00407747	0.00291599	0.264901	1.93066e-08	1.93112e-08	1	0	0	1	0	0
AACGCC	3	12	6	19.62	211195745	151	27434948	72	4	0.152905	0.611621	0.437398	0.00366972	0.00262439	0.15894	1.73759e-08	1.73801e-08	1	0	0	1	0	0
AACGCCAGTG	14	58	10	19.62	211195745	151	27434948	580	4.14286	0.713558	2.95617	2.11409	0.0295617	0.0211409	0.274361	1.39973e-07	1.40006e-07	1	0	0	1	0	0
AACGCCGGT	2	8	9	19.62	211195745	151	27434948	72	4	0.101937	0.407747	0.291599	0.00366972	0.00262439	0.238411	1.73759e-08	1.73801e-08	1	0	0	1	0	0
AACGCCT	161	1140	7	19.62	211195745	151	27434948	7980	7.08075	8.20591	58.104	41.5528	0.406728	0.29087	0.328246	1.92583e-06	1.92629e-06	1	0	0	1	0	0
AACGCCTG	10	40	8	19.62	211195745	151	27434948	320	4	0.509684	2.03874	1.45799	0.0163099	0.011664	0.211921	7.72264e-08	7.72447e-08	1	0	0	1	0	0
AACGCG	4	16	6	19.62	211195745	151	27434948	96	4	0.203874	0.815494	0.583198	0.00489297	0.00349919	0.15894	2.31679e-08	2.31734e-08	1	0	0	1	0	0
AACGCGACTC	2	8	10	19.62	211195745	151	27434948	80	4	0.101937	0.407747	0.291599	0.00407747	0.00291599	0.264901	1.93066e-08	1.93112e-08	1	0	0	1	0	0
AACGCGCG	4	16	8	19.62	211195745	151	27434948	128	4	0.203874	0.815494	0.583198	0.00652396	0.00466558	0.211921	3.08906e-08	3.08979e-08	1	0	0	1	0	0
AACGCGG	6	24	7	19.62	211195745	151	27434948	168	4	0.30581	1.22324	0.874797	0.00856269	0.00612358	0.18543	4.05439e-08	4.05535e-08	1	0	0	1	0	0
AACGCGGGTAGT	2	8	12	19.62	211195745	151	27434948	96	4	0.101937	0.407747	0.291599	0.00489297	0.00349919	0.317881	2.31679e-08	2.31734e-08	1	0	0	1	0	0
AACGCGT	2	8	7	19.62	211195745	151	27434948	56	4	0.101937	0.407747	0.291599	0.00285423	0.00204119	0.18543	1.35146e-08	1.35178e-08	1	0	0	1	0	0
AACGCGTCGAG	2	8	11	19.62	211195745	151	27434948	88	4	0.101937	0.407747	0.291599	0.00448522	0.00320759	0.291391	2.12373e-08	2.12423e-08	1	0	0	1	0	0
AACGCTC	18	87	7	19.62	211195745	151	27434948	609	4.83333	0.917431	4.43425	3.17114	0.0310398	0.022198	0.224062	1.46971e-07	1.47006e-07	1	0	0	1	0	0
AACGCTG	37	245	7	19.62	211195745	151	27434948	1715	6.62162	1.88583	12.4873	8.93022	0.0874108	0.0625115	0.306963	4.13885e-07	4.13984e-07	1	0	0	1	0	0
AACGCTGTGG	2	8	10	19.62	211195745	151	27434948	80	4	0.101937	0.407747	0.291599	0.00407747	0.00291599	0.264901	1.93066e-08	1.93112e-08	1	0	0	1	0	0
AACGCTTC	2	8	8	19.62	211195745	151	27434948	64	4	0.101937	0.407747	0.291599	0.00326198	0.00233279	0.211921	1.54453e-08	1.54489e-08	1	0	0	1	0	0
AACGG	35	211	5	19.62	211195745	151	27434948	1055	6.02857	1.78389	10.7543	7.69092	0.0537717	0.0384546	0.199622	2.54606e-07	2.54666e-07	1	0	0	1	0	0
AACGGAAGAGAC	6	24	12	19.62	211195745	151	27434948	288	4	0.30581	1.22324	0.874797	0.0146789	0.0104976	0.317881	6.95038e-08	6.95203e-08	1	0	0	1	0	0
AACGGAAGGAGC	2	8	12	19.62	211195745	151	27434948	96	4	0.101937	0.407747	0.291599	0.00489297	0.00349919	0.317881	2.31679e-08	2.31734e-08	1	0	0	1	0	0
AACGGAATCAG	6	24	11	19.62	211195745	151	27434948	264	4	0.30581	1.22324	0.874797	0.0134557	0.00962276	0.291391	6.37118e-08	6.37269e-08	1	0	0	1	0	0
AACGGACCAGG	4	16	11	19.62	211195745	151	27434948	176	4	0.203874	0.815494	0.583198	0.00897044	0.00641518	0.291391	4.24745e-08	4.24846e-08	1	0	0	1	0	0
AACGGACTC	4	16	9	19.62	211195745	151	27434948	144	4	0.203874	0.815494	0.583198	0.00733945	0.00524878	0.238411	3.47519e-08	3.47601e-08	1	0	0	1	0	0
AACGGAG	34	142	7	19.62	211195745	151	27434948	994	4.17647	1.73293	7.23751	5.17588	0.0506626	0.0362312	0.193611	2.39885e-07	2.39941e-07	1	0	0	1	0	0
AACGGAGGG	2	10	9	19.62	211195745	151	27434948	90	5	0.101937	0.509684	0.364499	0.00458716	0.00328049	0.298013	2.17199e-08	2.17251e-08	1	0	0	1	0	0
AACGGAGT	18	80	8	19.62	211195745	151	27434948	640	4.44444	0.917431	4.07747	2.91599	0.0326198	0.0233279	0.235467	1.54453e-07	1.54489e-07	1	0	0	1	0	0
AACGGAGTT	4	16	9	19.62	211195745	151	27434948	144	4	0.203874	0.815494	0.583198	0.00733945	0.00524878	0.238411	3.47519e-08	3.47601e-08	1	0	0	1	0	0
AACGGATAG	2	10	9	19.62	211195745	151	27434948	90	5	0.101937	0.509684	0.364499	0.00458716	0.00328049	0.298013	2.17199e-08	2.17251e-08	1	0	0	1	0	0
AACGGATGG	8	32	9	19.62	211195745	151	27434948	288	4	0.407747	1.63099	1.1664	0.0146789	0.0104976	0.238411	6.95038e-08	6.95203e-08	1	0	0	1	0	0
AACGGC	371	2173	6	19.62	211195745	151	27434948	13038	5.85714	18.9093	110.754	79.2055	0.664526	0.475233	0.232734	3.14649e-06	3.14724e-06	1	0	0	1	0	0
AACGGCC	1	4	7	19.62	211195745	151	27434948	28	4	0.0509684	0.203874	0.145799	0.00142712	0.0010206	0.18543	6.75731e-09	6.75891e-09	1	0	0	1	0	0
AACGGCG	12	48	7	19.62	211195745	151	27434948	336	4	0.611621	2.44648	1.74959	0.0171254	0.0122472	0.18543	8.10877e-08	8.1107e-08	1	0	0	1	0	0
AACGGCGAATC	10	46	11	19.62	211195745	151	27434948	506	4.6	0.509684	2.34455	1.67669	0.02579	0.0184436	0.335099	1.22114e-07	1.22143e-07	1	0	0	1	0	0
AACGGCGCTG	2	8	10	19.62	211195745	151	27434948	80	4	0.101937	0.407747	0.291599	0.00407747	0.00291599	0.264901	1.93066e-08	1.93112e-08	1	0	0	1	0	0
AACGGG	14	70	6	19.62	211195745	151	27434948	420	5	0.713558	3.56779	2.55149	0.0214067	0.0153089	0.198675	1.0136e-07	1.01384e-07	1	0	0	1	0	0
AACGGGACGAG	5	21	11	19.62	211195745	151	27434948	231	4.2	0.254842	1.07034	0.765447	0.0117737	0.00841992	0.30596	5.57478e-08	5.5761e-08	1	0	0	1	0	0
AACGGGAG	16	68	8	19.62	211195745	151	27434948	544	4.25	0.815494	3.46585	2.47859	0.0277268	0.0198287	0.225166	1.31285e-07	1.31316e-07	1	0	0	1	0	0
AACGGGC	2	8	7	19.62	211195745	151	27434948	56	4	0.101937	0.407747	0.291599	0.00285423	0.00204119	0.18543	1.35146e-08	1.35178e-08	1	0	0	1	0	0
AACGGGCT	7	28	8	19.62	211195745	151	27434948	224	4	0.356779	1.42712	1.0206	0.0114169	0.00816477	0.211921	5.40585e-08	5.40713e-08	1	0	0	1	0	0
AACGGGG	10	44	7	19.62	211195745	151	27434948	308	4.4	0.509684	2.24261	1.60379	0.0156983	0.0112266	0.203974	7.43304e-08	7.43481e-08	1	0	0	1	0	0
AACGGGT	8	38	7	19.62	211195745	151	27434948	266	4.75	0.407747	1.9368	1.38509	0.0135576	0.00969566	0.220199	6.41944e-08	6.42097e-08	1	0	0	1	0	0
AACGGT	402	3379	6	19.62	211195745	151	27434948	20274	8.40547	20.4893	172.222	123.164	1.03333	0.738984	0.333992	4.89278e-06	4.89394e-06	1	0	0	1	0	0
AACGGTAAGG	34	158	10	19.62	211195745	151	27434948	1580	4.64706	1.73293	8.05301	5.75908	0.0805301	0.0575908	0.307752	3.81305e-07	3.81396e-07	1	0	0	1	0	0
AACGGTG	16	68	7	19.62	211195745	151	27434948	476	4.25	0.815494	3.46585	2.47859	0.024261	0.0173501	0.19702	1.14874e-07	1.14902e-07	1	0	0	1	0	0
AACGGTGT	4	18	8	19.62	211195745	151	27434948	144	4.5	0.203874	0.917431	0.656097	0.00733945	0.00524878	0.238411	3.47519e-08	3.47601e-08	1	0	0	1	0	0
AACGT	6	36	5	19.62	211195745	151	27434948	180	6	0.30581	1.83486	1.31219	0.00917431	0.00656097	0.198675	4.34399e-08	4.34502e-08	1	0	0	1	0	0
AACGTACC	11	55	8	19.62	211195745	151	27434948	440	5	0.560652	2.80326	2.00474	0.0224261	0.0160379	0.264901	1.06186e-07	1.06212e-07	1	0	0	1	0	0
AACGTACCTC	5	20	10	19.62	211195745	151	27434948	200	4	0.254842	1.01937	0.728997	0.0101937	0.00728997	0.264901	4.82665e-08	4.8278e-08	1	0	0	1	0	0
AACGTAG	5	20	7	19.62	211195745	151	27434948	140	4	0.254842	1.01937	0.728997	0.00713558	0.00510298	0.18543	3.37866e-08	3.37946e-08	1	0	0	1	0	0
AACGTAGGAGC	9	37	11	19.62	211195745	151	27434948	407	4.11111	0.458716	1.88583	1.34864	0.0207441	0.0148351	0.299485	9.82223e-08	9.82456e-08	1	0	0	1	0	0
AACGTAT	4	16	7	19.62	211195745	151	27434948	112	4	0.203874	0.815494	0.583198	0.00570846	0.00408238	0.18543	2.70292e-08	2.70357e-08	1	0	0	1	0	0
AACGTC	4	20	6	19.62	211195745	151	27434948	120	5	0.203874	1.01937	0.728997	0.00611621	0.00437398	0.198675	2.89599e-08	2.89668e-08	1	0	0	1	0	0
AACGTCACCC	42	213	10	19.62	211195745	151	27434948	2130	5.07143	2.14067	10.8563	7.76382	0.108563	0.0776382	0.335856	5.14038e-07	5.1416e-07	1	0	0	1	0	0
AACGTCC	8	32	7	19.62	211195745	151	27434948	224	4	0.407747	1.63099	1.1664	0.0114169	0.00816477	0.18543	5.40585e-08	5.40713e-08	1	0	0	1	0	0
AACGTCG	2	8	7	19.62	211195745	151	27434948	56	4	0.101937	0.407747	0.291599	0.00285423	0.00204119	0.18543	1.35146e-08	1.35178e-08	1	0	0	1	0	0
AACGTG	9	36	6	19.62	211195745	151	27434948	216	4	0.458716	1.83486	1.31219	0.0110092	0.00787317	0.15894	5.21278e-08	5.21402e-08	1	0	0	1	0	0
AACGTGC	2	8	7	19.62	211195745	151	27434948	56	4	0.101937	0.407747	0.291599	0.00285423	0.00204119	0.18543	1.35146e-08	1.35178e-08	1	0	0	1	0	0
AACGTGT	6	35	7	19.62	211195745	151	27434948	245	5.83333	0.30581	1.78389	1.27575	0.0124873	0.00893022	0.270419	5.91265e-08	5.91405e-08	1	0	0	1	0	0
AACGTGTAGC	4	16	10	19.62	211195745	151	27434948	160	4	0.203874	0.815494	0.583198	0.00815494	0.00583198	0.264901	3.86132e-08	3.86224e-08	1	0	0	1	0	0
AACGTTACCGTCC	2	10	13	19.62	211195745	151	27434948	130	5	0.101937	0.509684	0.364499	0.00662589	0.00473848	0.430464	3.13732e-08	3.13807e-08	1	0	0	1	0	0
AACGTTC	6	24	7	19.62	211195745	151	27434948	168	4	0.30581	1.22324	0.874797	0.00856269	0.00612358	0.18543	4.05439e-08	4.05535e-08	1	0	0	1	0	0
AACT	4	32	4	19.62	211195745	151	27434948	128	8	0.203874	1.63099	1.1664	0.00652396	0.00466558	0.211921	3.08906e-08	3.08979e-08	1	0	0	0	0	0
AACTAATACC	2	8	10	19.62	211195745	151	27434948	80	4	0.101937	0.407747	0.291599	0.00407747	0.00291599	0.264901	1.93066e-08	1.93112e-08	1	0	0	1	0	0
AACTAATTCCAGG	10	50	13	19.62	211195745	151	27434948	650	5	0.509684	2.54842	1.82249	0.0331295	0.0236924	0.430464	1.56866e-07	1.56903e-07	1	0	0	1	0	0
AACTAGAC	2	8	8	19.62	211195745	151	27434948	64	4	0.101937	0.407747	0.291599	0.00326198	0.00233279	0.211921	1.54453e-08	1.54489e-08	1	0	0	1	0	0
AACTATATGC	6	24	10	19.62	211195745	151	27434948	240	4	0.30581	1.22324	0.874797	0.0122324	0.00874797	0.264901	5.79198e-08	5.79336e-08	1	0	0	1	0	0
AACTC	4	23	5	19.62	211195745	151	27434948	115	5.75	0.203874	1.17227	0.838347	0.00586137	0.00419173	0.190397	2.77532e-08	2.77598e-08	1	0	0	1	0	0
AACTCAC	3	16	7	19.62	211195745	151	27434948	112	5.33333	0.152905	0.815494	0.583198	0.00570846	0.00408238	0.247241	2.70292e-08	2.70357e-08	1	0	0	1	0	0
AACTCC	30	174	6	19.62	211195745	151	27434948	1044	5.8	1.52905	8.8685	6.34228	0.053211	0.0380537	0.230464	2.51951e-07	2.52011e-07	1	0	0	1	0	0
AACTCCATT	4	16	9	19.62	211195745	151	27434948	144	4	0.203874	0.815494	0.583198	0.00733945	0.00524878	0.238411	3.47519e-08	3.47601e-08	1	0	0	1	0	0
AACTCCC	3	12	7	19.62	211195745	151	27434948	84	4	0.152905	0.611621	0.437398	0.00428135	0.00306179	0.18543	2.02719e-08	2.02767e-08	1	0	0	1	0	0
AACTCCCAAT	9	41	10	19.62	211195745	151	27434948	410	4.55556	0.458716	2.0897	1.49444	0.020897	0.0149444	0.301692	9.89463e-08	9.89698e-08	1	0	0	1	0	0
AACTCCGGT	2	8	9	19.62	211195745	151	27434948	72	4	0.101937	0.407747	0.291599	0.00366972	0.00262439	0.238411	1.73759e-08	1.73801e-08	1	0	0	1	0	0
AACTCG	14	62	6	19.62	211195745	151	27434948	372	4.42857	0.713558	3.16004	2.25989	0.0189602	0.0135593	0.17597	8.97757e-08	8.9797e-08	1	0	0	1	0	0
AACTCGACGC	2	8	10	19.62	211195745	151	27434948	80	4	0.101937	0.407747	0.291599	0.00407747	0.00291599	0.264901	1.93066e-08	1.93112e-08	1	0	0	1	0	0
AACTCGATGG	54	257	10	19.62	211195745	151	27434948	2570	4.75926	2.75229	13.0989	9.36761	0.130989	0.0936761	0.315183	6.20225e-07	6.20372e-07	1	0	0	1	0	0
AACTCGC	21	97	7	19.62	211195745	151	27434948	679	4.61905	1.07034	4.94393	3.53564	0.0346075	0.0247495	0.214128	1.63865e-07	1.63904e-07	1	0	0	1	0	0
AACTCGGCT	2	8	9	19.62	211195745	151	27434948	72	4	0.101937	0.407747	0.291599	0.00366972	0.00262439	0.238411	1.73759e-08	1.73801e-08	1	0	0	1	0	0
AACTCTAT	1	4	8	19.62	211195745	151	27434948	32	4	0.0509684	0.203874	0.145799	0.00163099	0.0011664	0.211921	7.72264e-09	7.72447e-09	1	0	0	1	0	0
AACTCTATGT	4	16	10	19.62	211195745	151	27434948	160	4	0.203874	0.815494	0.583198	0.00815494	0.00583198	0.264901	3.86132e-08	3.86224e-08	1	0	0	1	0	0
AACTCTC	16	70	7	19.62	211195745	151	27434948	490	4.375	0.815494	3.56779	2.55149	0.0249745	0.0178604	0.202815	1.18253e-07	1.18281e-07	1	0	0	1	0	0
AACTCTGAG	4	16	9	19.62	211195745	151	27434948	144	4	0.203874	0.815494	0.583198	0.00733945	0.00524878	0.238411	3.47519e-08	3.47601e-08	1	0	0	1	0	0
AACTCTGGG	4	16	9	19.62	211195745	151	27434948	144	4	0.203874	0.815494	0.583198	0.00733945	0.00524878	0.238411	3.47519e-08	3.47601e-08	1	0	0	1	0	0
AACTCTGT	6	24	8	19.62	211195745	151	27434948	192	4	0.30581	1.22324	0.874797	0.00978593	0.00699837	0.211921	4.63358e-08	4.63468e-08	1	0	0	1	0	0
AACTCTGTC	2	10	9	19.62	211195745	151	27434948	90	5	0.101937	0.509684	0.364499	0.00458716	0.00328049	0.298013	2.17199e-08	2.17251e-08	1	0	0	1	0	0
AACTG	2	14	5	19.62	211195745	151	27434948	70	7	0.101937	0.713558	0.510298	0.00356779	0.00255149	0.231788	1.68933e-08	1.68973e-08	1	0	0	1	0	0
AACTGACG	3	12	8	19.62	211195745	151	27434948	96	4	0.152905	0.611621	0.437398	0.00489297	0.00349919	0.211921	2.31679e-08	2.31734e-08	1	0	0	1	0	0
AACTGACTGG	8	32	10	19.62	211195745	151	27434948	320	4	0.407747	1.63099	1.1664	0.0163099	0.011664	0.264901	7.72264e-08	7.72447e-08	1	0	0	1	0	0
AACTGAGT	10	66	8	19.62	211195745	151	27434948	528	6.6	0.509684	3.36391	2.40569	0.0269113	0.0192455	0.349669	1.27424e-07	1.27454e-07	1	0	0	1	0	0
AACTGAGTCG	4	17	10	19.62	211195745	151	27434948	170	4.25	0.203874	0.866463	0.619648	0.00866463	0.00619648	0.281457	4.10265e-08	4.10363e-08	1	0	0	1	0	0
AACTGATC	4	26	8	19.62	211195745	151	27434948	208	6.5	0.203874	1.32518	0.947696	0.0106014	0.00758157	0.344371	5.01972e-08	5.02091e-08	1	0	0	1	0	0
AACTGC	80	467	6	19.62	211195745	151	27434948	2802	5.8375	4.07747	23.8022	17.0221	0.142813	0.102133	0.231954	6.76214e-07	6.76374e-07	1	0	0	1	0	0
AACTGCACAGCGCTCT	2	8	16	19.62	211195745	151	27434948	128	4	0.101937	0.407747	0.291599	0.00652396	0.00466558	0.423841	3.08906e-08	3.08979e-08	1	0	0	1	0	0
AACTGCCTG	7	28	9	19.62	211195745	151	27434948	252	4	0.356779	1.42712	1.0206	0.012844	0.00918536	0.238411	6.08158e-08	6.08302e-08	1	0	0	1	0	0
AACTGCG	4	16	7	19.62	211195745	151	27434948	112	4	0.203874	0.815494	0.583198	0.00570846	0.00408238	0.18543	2.70292e-08	2.70357e-08	1	0	0	1	0	0
AACTGCGTAC	6	28	10	19.62	211195745	151	27434948	280	4.66667	0.30581	1.42712	1.0206	0.0142712	0.010206	0.309051	6.75731e-08	6.75891e-08	1	0	0	1	0	0
AACTGCT	2	8	7	19.62	211195745	151	27434948	56	4	0.101937	0.407747	0.291599	0.00285423	0.00204119	0.18543	1.35146e-08	1.35178e-08	1	0	0	1	0	0
AACTGG	22	106	6	19.62	211195745	151	27434948	636	4.81818	1.1213	5.40265	3.86369	0.0324159	0.0231821	0.191451	1.53487e-07	1.53524e-07	1	0	0	1	0	0
AACTGGAC	59	306	8	19.62	211195745	151	27434948	2448	5.18644	3.00714	15.5963	11.1537	0.124771	0.0892293	0.274778	5.90782e-07	5.90922e-07	1	0	0	1	0	0
AACTGGC	13	59	7	19.62	211195745	151	27434948	413	4.53846	0.662589	3.00714	2.15054	0.0210499	0.0150538	0.210392	9.96703e-08	9.9694e-08	1	0	0	1	0	0
AACTGGCAG	5	21	9	19.62	211195745	151	27434948	189	4.2	0.254842	1.07034	0.765447	0.00963303	0.00688902	0.250331	4.56118e-08	4.56227e-08	1	0	0	1	0	0
AACTGGG	2	8	7	19.62	211195745	151	27434948	56	4	0.101937	0.407747	0.291599	0.00285423	0.00204119	0.18543	1.35146e-08	1.35178e-08	1	0	0	1	0	0
AACTGGGGC	2	8	9	19.62	211195745	151	27434948	72	4	0.101937	0.407747	0.291599	0.00366972	0.00262439	0.238411	1.73759e-08	1.73801e-08	1	0	0	1	0	0
AACTGGGGT	9	41	9	19.62	211195745	151	27434948	369	4.55556	0.458716	2.0897	1.49444	0.0188073	0.01345	0.271523	8.90517e-08	8.90728e-08	1	0	0	1	0	0
AACTGGT	8	38	7	19.62	211195745	151	27434948	266	4.75	0.407747	1.9368	1.38509	0.0135576	0.00969566	0.220199	6.41944e-08	6.42097e-08	1	0	0	1	0	0
AACTGGTGC	10	44	9	19.62	211195745	151	27434948	396	4.4	0.509684	2.24261	1.60379	0.0201835	0.0144341	0.262252	9.55677e-08	9.55904e-08	1	0	0	1	0	0
AACTGGTGG	15	61	9	19.62	211195745	151	27434948	549	4.06667	0.764526	3.10907	2.22344	0.0279817	0.020011	0.242384	1.32492e-07	1.32523e-07	1	0	0	1	0	0
AACTT	4	20	5	19.62	211195745	151	27434948	100	5	0.203874	1.01937	0.728997	0.00509684	0.00364499	0.165563	2.41333e-08	2.4139e-08	1	0	0	1	0	0
AACTTC	8	38	6	19.62	211195745	151	27434948	228	4.75	0.407747	1.9368	1.38509	0.0116208	0.00831057	0.188742	5.50238e-08	5.50369e-08	1	0	0	1	0	0
AACTTGAG	12	48	8	19.62	211195745	151	27434948	384	4	0.611621	2.44648	1.74959	0.0195719	0.0139967	0.211921	9.26717e-08	9.26937e-08	1	0	0	1	0	0
AAG	5054	60884	3	19.62	211195745	151	27434948	182652	12.0467	257.594	3103.16	2219.21	9.30948	6.65764	0.239338	4.40799e-05	4.40903e-05	1	0	1	0	0	0
AAGAAGAGC	8	34	9	19.62	211195745	151	27434948	306	4.25	0.407747	1.73293	1.2393	0.0155963	0.0111537	0.253311	7.38477e-08	7.38653e-08	1	0	0	1	0	0
AAGAAGAGCAAGATCGG	2	11	17	19.62	211195745	151	27434948	187	5.5	0.101937	0.560652	0.400948	0.00953109	0.00681612	0.619205	4.51292e-08	4.51399e-08	1	0	0	1	1	0
AAGAAGATCGG	515	2498	11	19.62	211195745	151	27434948	27478	4.85049	26.2487	127.319	91.0517	1.40051	1.00157	0.353347	6.63133e-06	6.63291e-06	1	0	0	1	0	0
AAGAAGC	13	52	7	19.62	211195745	151	27434948	364	4	0.662589	2.65036	1.89539	0.0185525	0.0132677	0.18543	8.7845e-08	8.78659e-08	1	0	0	1	0	0
AAGAAGCAAGG	4	16	11	19.62	211195745	151	27434948	176	4	0.203874	0.815494	0.583198	0.00897044	0.00641518	0.291391	4.24745e-08	4.24846e-08	1	0	0	1	0	0
AAGAAGCGG	14	60	9	19.62	211195745	151	27434948	540	4.28571	0.713558	3.0581	2.18699	0.0275229	0.0196829	0.25544	1.3032e-07	1.3035e-07	1	0	0	1	0	0
AAGAAGCGT	2	8	9	19.62	211195745	151	27434948	72	4	0.101937	0.407747	0.291599	0.00366972	0.00262439	0.238411	1.73759e-08	1.73801e-08	1	0	0	1	0	0
AAGAAGG	75	454	7	19.62	211195745	151	27434948	3178	6.05333	3.82263	23.1397	16.5482	0.161978	0.115838	0.280618	7.66955e-07	7.67137e-07	1	0	0	1	0	0
AAGAAGGAGG	14	56	10	19.62	211195745	151	27434948	560	4	0.713558	2.85423	2.04119	0.0285423	0.0204119	0.264901	1.35146e-07	1.35178e-07	1	0	0	1	0	0
AAGAAGGG	157	677	8	19.62	211195745	151	27434948	5416	4.3121	8.00204	34.5056	24.6766	0.276045	0.197412	0.228456	1.30706e-06	1.30737e-06	1	0	0	1	0	0
AAGAAGTAG	4	16	9	19.62	211195745	151	27434948	144	4	0.203874	0.815494	0.583198	0.00733945	0.00524878	0.238411	3.47519e-08	3.47601e-08	1	0	0	1	0	0
AAGAAGTAGATCGG	2	8	14	19.62	211195745	151	27434948	112	4	0.101937	0.407747	0.291599	0.00570846	0.00408238	0.370861	2.70292e-08	2.70357e-08	1	0	0	1	0	0
AAGAAT	17	76	6	19.62	211195745	151	27434948	456	4.47059	0.866463	3.8736	2.77019	0.0232416	0.0166211	0.177639	1.10048e-07	1.10074e-07	1	0	0	1	0	0
AAGAATATCG	2	8	10	19.62	211195745	151	27434948	80	4	0.101937	0.407747	0.291599	0.00407747	0.00291599	0.264901	1.93066e-08	1.93112e-08	1	0	0	1	0	0
AAGAATC	1	4	7	19.62	211195745	151	27434948	28	4	0.0509684	0.203874	0.145799	0.00142712	0.0010206	0.18543	6.75731e-09	6.75891e-09	1	0	0	1	0	0
AAGAATCGG	20	106	9	19.62	211195745	151	27434948	954	5.3	1.01937	5.40265	3.86369	0.0486239	0.0347732	0.315894	2.30231e-07	2.30286e-07	1	0	0	1	0	0
AAGAATG	14	76	7	19.62	211195745	151	27434948	532	5.42857	0.713558	3.8736	2.77019	0.0271152	0.0193913	0.251656	1.28389e-07	1.28419e-07	1	0	0	1	0	0
AAGAATGAG	2	8	9	19.62	211195745	151	27434948	72	4	0.101937	0.407747	0.291599	0.00366972	0.00262439	0.238411	1.73759e-08	1.73801e-08	1	0	0	1	0	0
AAGAATGG	4	16	8	19.62	211195745	151	27434948	128	4	0.203874	0.815494	0.583198	0.00652396	0.00466558	0.211921	3.08906e-08	3.08979e-08	1	0	0	1	0	0
AAGAATT	2	9	7	19.62	211195745	151	27434948	63	4.5	0.101937	0.458716	0.328049	0.00321101	0.00229634	0.208609	1.52039e-08	1.52076e-08	1	0	0	1	0	0
AAGAATTG	4	28	8	19.62	211195745	151	27434948	224	7	0.203874	1.42712	1.0206	0.0114169	0.00816477	0.370861	5.40585e-08	5.40713e-08	1	0	0	1	0	0
AAGAC	2	10	5	19.62	211195745	151	27434948	50	5	0.101937	0.509684	0.364499	0.00254842	0.00182249	0.165563	1.20666e-08	1.20695e-08	1	0	0	1	0	0
AAGACAG	4	16	7	19.62	211195745	151	27434948	112	4	0.203874	0.815494	0.583198	0.00570846	0.00408238	0.18543	2.70292e-08	2.70357e-08	1	0	0	1	0	0
AAGACAGAGG	4	16	10	19.62	211195745	151	27434948	160	4	0.203874	0.815494	0.583198	0.00815494	0.00583198	0.264901	3.86132e-08	3.86224e-08	1	0	0	1	0	0
AAGACC	112	674	6	19.62	211195745	151	27434948	4044	6.01786	5.70846	34.3527	24.5672	0.206116	0.147403	0.23912	9.75949e-07	9.7618e-07	1	0	0	1	0	0
AAGACCAG	6	26	8	19.62	211195745	151	27434948	208	4.33333	0.30581	1.32518	0.947696	0.0106014	0.00758157	0.229581	5.01972e-08	5.02091e-08	1	0	0	1	0	0
AAGACCC	24	119	7	19.62	211195745	151	27434948	833	4.95833	1.22324	6.06524	4.33753	0.0424567	0.0303627	0.229857	2.0103e-07	2.01078e-07	1	0	0	1	0	0
AAGACCGAG	13	57	9	19.62	211195745	151	27434948	513	4.38462	0.662589	2.9052	2.07764	0.0261468	0.0186988	0.261335	1.23804e-07	1.23833e-07	1	0	0	1	0	0
AAGACCTCGT	2	8	10	19.62	211195745	151	27434948	80	4	0.101937	0.407747	0.291599	0.00407747	0.00291599	0.264901	1.93066e-08	1.93112e-08	1	0	0	1	0	0
AAGACG	179	1198	6	19.62	211195745	151	27434948	7188	6.69274	9.12334	61.0601	43.6669	0.366361	0.262002	0.265937	1.7347e-06	1.73511e-06	1	0	0	1	0	0
AAGACGAG	10	50	8	19.62	211195745	151	27434948	400	5	0.509684	2.54842	1.82249	0.0203874	0.0145799	0.264901	9.6533e-08	9.65559e-08	1	0	0	1	0	0
AAGACGATG	13	55	9	19.62	211195745	151	27434948	495	4.23077	0.662589	2.80326	2.00474	0.0252294	0.0180427	0.252165	1.1946e-07	1.19488e-07	1	0	0	1	0	0
AAGACGC	5	24	7	19.62	211195745	151	27434948	168	4.8	0.254842	1.22324	0.874797	0.00856269	0.00612358	0.222517	4.05439e-08	4.05535e-08	1	0	0	1	0	0
AAGACGCCC	2	8	9	19.62	211195745	151	27434948	72	4	0.101937	0.407747	0.291599	0.00366972	0.00262439	0.238411	1.73759e-08	1.73801e-08	1	0	0	1	0	0
AAGACGG	12	54	7	19.62	211195745	151	27434948	378	4.5	0.611621	2.75229	1.96829	0.0192661	0.013778	0.208609	9.12237e-08	9.12453e-08	1	0	0	1	0	0
AAGACGGAG	9	44	9	19.62	211195745	151	27434948	396	4.88889	0.458716	2.24261	1.60379	0.0201835	0.0144341	0.291391	9.55677e-08	9.55904e-08	1	0	0	1	0	0
AAGACGGAGG	12	48	10	19.62	211195745	151	27434948	480	4	0.611621	2.44648	1.74959	0.0244648	0.0174959	0.264901	1.1584e-07	1.15867e-07	1	0	0	1	0	0
AAGACGGT	5	23	8	19.62	211195745	151	27434948	184	4.6	0.254842	1.17227	0.838347	0.00937819	0.00670677	0.243709	4.44052e-08	4.44157e-08	1	0	0	1	0	0
AAGACGGTG	4	16	9	19.62	211195745	151	27434948	144	4	0.203874	0.815494	0.583198	0.00733945	0.00524878	0.238411	3.47519e-08	3.47601e-08	1	0	0	1	0	0
AAGACTACG	6	26	9	19.62	211195745	151	27434948	234	4.33333	0.30581	1.32518	0.947696	0.0119266	0.00852927	0.258278	5.64718e-08	5.64852e-08	1	0	0	1	0	0
AAGACTGG	8	32	8	19.62	211195745	151	27434948	256	4	0.407747	1.63099	1.1664	0.0130479	0.00933116	0.211921	6.17811e-08	6.17958e-08	1	0	0	1	0	0
AAGAG	230	1512	5	19.62	211195745	151	27434948	7560	6.57391	11.7227	77.0642	55.1122	0.385321	0.275561	0.217679	1.82447e-06	1.82491e-06	1	0	0	1	0	0
AAGAGAAGGG	17	74	10	19.62	211195745	151	27434948	740	4.35294	0.866463	3.77166	2.69729	0.0377166	0.0269729	0.288274	1.78586e-07	1.78628e-07	1	0	0	1	0	0
AAGAGAAGGT	4	26	10	19.62	211195745	151	27434948	260	6.5	0.203874	1.32518	0.947696	0.0132518	0.00947696	0.430464	6.27465e-08	6.27613e-08	1	0	0	1	0	0
AAGAGAATATAGATCGG	4	19	17	19.62	211195745	151	27434948	323	4.75	0.203874	0.9684	0.692547	0.0164628	0.0117733	0.534768	7.79504e-08	7.79689e-08	1	0	0	1	1	0
AAGAGAATCGG	42	222	11	19.62	211195745	151	27434948	2442	5.28571	2.14067	11.315	8.09187	0.124465	0.0890106	0.385052	5.89334e-07	5.89474e-07	1	0	0	1	0	0
AAGAGACG	37	175	8	19.62	211195745	151	27434948	1400	4.72973	1.88583	8.91947	6.37873	0.0713558	0.0510298	0.250582	3.37866e-07	3.37946e-07	1	0	0	1	0	0
AAGAGACGG	7	29	9	19.62	211195745	151	27434948	261	4.14286	0.356779	1.47808	1.05705	0.0133028	0.00951341	0.246925	6.29878e-08	6.30027e-08	1	0	0	1	0	0
AAGAGAG	34	173	7	19.62	211195745	151	27434948	1211	5.08824	1.73293	8.81753	6.30583	0.0617227	0.0441408	0.235878	2.92254e-07	2.92323e-07	1	0	0	1	0	0
AAGAGAGACGG	13	53	11	19.62	211195745	151	27434948	583	4.07692	0.662589	2.70133	1.93184	0.0297146	0.0212503	0.296994	1.40697e-07	1.4073e-07	1	0	0	1	0	0
AAGAGAGATCAG	2	9	12	19.62	211195745	151	27434948	108	4.5	0.101937	0.458716	0.328049	0.00550459	0.00393658	0.357616	2.60639e-08	2.60701e-08	1	0	0	1	0	0
AAGAGAGATCG	2	9	11	19.62	211195745	151	27434948	99	4.5	0.101937	0.458716	0.328049	0.00504587	0.00360854	0.327815	2.38919e-08	2.38976e-08	1	0	0	1	0	0
AAGAGAGATTGG	2	8	12	19.62	211195745	151	27434948	96	4	0.101937	0.407747	0.291599	0.00489297	0.00349919	0.317881	2.31679e-08	2.31734e-08	1	0	0	1	0	0
AAGAGAGC	14	56	8	19.62	211195745	151	27434948	448	4	0.713558	2.85423	2.04119	0.0228338	0.0163295	0.211921	1.08117e-07	1.08143e-07	1	0	0	1	0	0
AAGAGAGGAG	5	20	10	19.62	211195745	151	27434948	200	4	0.254842	1.01937	0.728997	0.0101937	0.00728997	0.264901	4.82665e-08	4.8278e-08	1	0	0	1	0	0
AAGAGAGGATCGG	2	10	13	19.62	211195745	151	27434948	130	5	0.101937	0.509684	0.364499	0.00662589	0.00473848	0.430464	3.13732e-08	3.13807e-08	1	0	0	1	0	0
AAGAGAGGCAGATCGG	2	9	16	19.62	211195745	151	27434948	144	4.5	0.101937	0.458716	0.328049	0.00733945	0.00524878	0.476821	3.47519e-08	3.47601e-08	1	0	0	1	0	0
AAGAGAGT	3	13	8	19.62	211195745	151	27434948	104	4.33333	0.152905	0.662589	0.473848	0.00530071	0.00379079	0.229581	2.50986e-08	2.51045e-08	1	0	0	1	0	0
AAGAGATC	1	4	8	19.62	211195745	151	27434948	32	4	0.0509684	0.203874	0.145799	0.00163099	0.0011664	0.211921	7.72264e-09	7.72447e-09	1	0	0	1	0	0
AAGAGATCGG	6133	31766	10	19.62	211195745	151	27434948	317660	5.17952	312.589	1619.06	1157.87	16.1906	11.5787	0.343015	7.66617e-05	7.66799e-05	1	0	1	1	0	0
AAGAGC	26	117	6	19.62	211195745	151	27434948	702	4.5	1.32518	5.9633	4.26463	0.0357798	0.0255878	0.178808	1.69415e-07	1.69456e-07	1	0	0	1	0	0
AAGAGCAATTCC	4	16	12	19.62	211195745	151	27434948	192	4	0.203874	0.815494	0.583198	0.00978593	0.00699837	0.317881	4.63358e-08	4.63468e-08	1	0	0	1	0	0
AAGAGCAGATATTAGATCGG	2	8	20	19.62	211195745	151	27434948	160	4	0.101937	0.407747	0.291599	0.00815494	0.00583198	0.529801	3.86132e-08	3.86224e-08	1	0	0	1	1	0
AAGAGCAGG	23	96	9	19.62	211195745	151	27434948	864	4.17391	1.17227	4.89297	3.49919	0.0440367	0.0314927	0.248776	2.08511e-07	2.08561e-07	1	0	0	1	0	0
AAGAGCAGTCGG	2	8	12	19.62	211195745	151	27434948	96	4	0.101937	0.407747	0.291599	0.00489297	0.00349919	0.317881	2.31679e-08	2.31734e-08	1	0	0	1	0	0
AAGAGCC	24	125	7	19.62	211195745	151	27434948	875	5.20833	1.22324	6.37105	4.55623	0.0445973	0.0318936	0.241446	2.11166e-07	2.11216e-07	1	0	0	1	0	0
AAGAGCCCG	6	28	9	19.62	211195745	151	27434948	252	4.66667	0.30581	1.42712	1.0206	0.012844	0.00918536	0.278146	6.08158e-08	6.08302e-08	1	0	0	1	0	0
AAGAGCCGG	35	184	9	19.62	211195745	151	27434948	1656	5.25714	1.78389	9.37819	6.70677	0.0844037	0.060361	0.31334	3.99647e-07	3.99742e-07	1	0	0	1	0	0
AAGAGCG	6	28	7	19.62	211195745	151	27434948	196	4.66667	0.30581	1.42712	1.0206	0.00998981	0.00714417	0.216336	4.73012e-08	4.73124e-08	1	0	0	1	0	0
AAGAGCGG	33	157	8	19.62	211195745	151	27434948	1256	4.75758	1.68196	8.00204	5.72263	0.0640163	0.045781	0.252057	3.03114e-07	3.03186e-07	1	0	0	1	0	0
AAGAGCGGG	33	139	9	19.62	211195745	151	27434948	1251	4.21212	1.68196	7.08461	5.06653	0.0637615	0.0455988	0.251054	3.01907e-07	3.01979e-07	1	0	0	1	0	0
AAGAGCGTGAGGAAGATCGG	2	8	20	19.62	211195745	151	27434948	160	4	0.101937	0.407747	0.291599	0.00815494	0.00583198	0.529801	3.86132e-08	3.86224e-08	1	0	0	1	1	0
AAGAGCTAATGAGATCGG	2	9	18	19.62	211195745	151	27434948	162	4.5	0.101937	0.458716	0.328049	0.00825688	0.00590488	0.536424	3.90959e-08	3.91051e-08	1	0	0	1	1	0
AAGAGCTGG	4	16	9	19.62	211195745	151	27434948	144	4	0.203874	0.815494	0.583198	0.00733945	0.00524878	0.238411	3.47519e-08	3.47601e-08	1	0	0	1	0	0
AAGAGG	313	1588	6	19.62	211195745	151	27434948	9528	5.07348	15.9531	80.9378	57.8824	0.485627	0.347294	0.201595	2.29942e-06	2.29996e-06	1	0	0	1	0	0
AAGAGGAG	295	1540	8	19.62	211195745	151	27434948	12320	5.22034	15.0357	78.4913	56.1328	0.627931	0.449062	0.276574	2.97322e-06	2.97392e-06	1	0	0	1	0	0
AAGAGGAGC	38	156	9	19.62	211195745	151	27434948	1404	4.10526	1.9368	7.95107	5.68618	0.0715596	0.0511756	0.244685	3.38831e-07	3.38911e-07	1	0	0	1	0	0
AAGAGGAGCTAGATCGG	2	9	17	19.62	211195745	151	27434948	153	4.5	0.101937	0.458716	0.328049	0.00779817	0.00557683	0.506623	3.69239e-08	3.69326e-08	1	0	0	1	1	0
AAGAGGAGGC	6	24	10	19.62	211195745	151	27434948	240	4	0.30581	1.22324	0.874797	0.0122324	0.00874797	0.264901	5.79198e-08	5.79336e-08	1	0	0	1	0	0
AAGAGGATCGG	20	87	11	19.62	211195745	151	27434948	957	4.35	1.01937	4.43425	3.17114	0.0487768	0.0348825	0.316887	2.30955e-07	2.3101e-07	1	0	0	1	0	0
AAGAGGC	35	199	7	19.62	211195745	151	27434948	1393	5.68571	1.78389	10.1427	7.25352	0.070999	0.0507747	0.263576	3.36176e-07	3.36256e-07	1	0	0	1	0	0
AAGAGGCGC	4	18	9	19.62	211195745	151	27434948	162	4.5	0.203874	0.917431	0.656097	0.00825688	0.00590488	0.268212	3.90959e-08	3.91051e-08	1	0	0	1	0	0
AAGAGGCGG	10	44	9	19.62	211195745	151	27434948	396	4.4	0.509684	2.24261	1.60379	0.0201835	0.0144341	0.262252	9.55677e-08	9.55904e-08	1	0	0	1	0	0
AAGAGGG	103	500	7	19.62	211195745	151	27434948	3500	4.85437	5.24975	25.4842	18.2249	0.178389	0.127575	0.225037	8.44664e-07	8.44864e-07	1	0	0	1	0	0
AAGAGGT	13	54	7	19.62	211195745	151	27434948	378	4.15385	0.662589	2.75229	1.96829	0.0192661	0.013778	0.192562	9.12237e-08	9.12453e-08	1	0	0	1	0	0
AAGAGGTAG	2	8	9	19.62	211195745	151	27434948	72	4	0.101937	0.407747	0.291599	0.00366972	0.00262439	0.238411	1.73759e-08	1.73801e-08	1	0	0	1	0	0
AAGAGT	15	97	6	19.62	211195745	151	27434948	582	6.46667	0.764526	4.94393	3.53564	0.0296636	0.0212138	0.256954	1.40456e-07	1.40489e-07	1	0	0	1	0	0
AAGAGTCGG	2	14	9	19.62	211195745	151	27434948	126	7	0.101937	0.713558	0.510298	0.00642202	0.00459268	0.417219	3.04079e-08	3.04151e-08	1	0	0	1	0	0
AAGAGTGG	16	87	8	19.62	211195745	151	27434948	696	5.4375	0.815494	4.43425	3.17114	0.035474	0.0253691	0.288079	1.67967e-07	1.68007e-07	1	0	0	1	0	0
AAGAGTGGTC	24	104	10	19.62	211195745	151	27434948	1040	4.33333	1.22324	5.30071	3.79079	0.0530071	0.0379079	0.286976	2.50986e-07	2.51045e-07	1	0	0	1	0	0
AAGATAC	6	30	7	19.62	211195745	151	27434948	210	5	0.30581	1.52905	1.0935	0.0107034	0.00765447	0.231788	5.06798e-08	5.06919e-08	1	0	0	1	0	0
AAGATACG	2	8	8	19.62	211195745	151	27434948	64	4	0.101937	0.407747	0.291599	0.00326198	0.00233279	0.211921	1.54453e-08	1.54489e-08	1	0	0	1	0	0
AAGATCC	32	164	7	19.62	211195745	151	27434948	1148	5.125	1.63099	8.35882	5.97778	0.0585117	0.0418444	0.237583	2.7705e-07	2.77115e-07	1	0	0	1	0	0
AAGATCCG	8	38	8	19.62	211195745	151	27434948	304	4.75	0.407747	1.9368	1.38509	0.0154944	0.0110808	0.251656	7.33651e-08	7.33825e-08	1	0	0	1	0	0
AAGATCGCGG	2	8	10	19.62	211195745	151	27434948	80	4	0.101937	0.407747	0.291599	0.00407747	0.00291599	0.264901	1.93066e-08	1.93112e-08	1	0	0	1	0	0
AAGATCGG	76	483	8	19.62	211195745	151	27434948	3864	6.35526	3.8736	24.6177	17.6053	0.196942	0.140842	0.336703	9.32509e-07	9.3273e-07	1	0	0	1	0	0
AAGATCGGAGAGC	2	9	13	19.62	211195745	151	27434948	117	4.5	0.101937	0.458716	0.328049	0.0059633	0.00426463	0.387417	2.82359e-08	2.82426e-08	1	0	0	1	0	0
AAGATCGGCG	12	60	10	19.62	211195745	151	27434948	600	5	0.611621	3.0581	2.18699	0.030581	0.0218699	0.331126	1.448e-07	1.44834e-07	1	0	0	1	0	0
AAGATG	14	70	6	19.62	211195745	151	27434948	420	5	0.713558	3.56779	2.55149	0.0214067	0.0153089	0.198675	1.0136e-07	1.01384e-07	1	0	0	1	0	0
AAGATGAG	4	24	8	19.62	211195745	151	27434948	192	6	0.203874	1.22324	0.874797	0.00978593	0.00699837	0.317881	4.63358e-08	4.63468e-08	1	0	0	1	0	0
AAGATGC	10	56	7	19.62	211195745	151	27434948	392	5.6	0.509684	2.85423	2.04119	0.0199796	0.0142883	0.259603	9.46023e-08	9.46248e-08	1	0	0	1	0	0
AAGC	166	1220	4	19.62	211195745	151	27434948	4880	7.3494	8.46075	62.1814	44.4688	0.248726	0.177875	0.194686	1.1777e-06	1.17798e-06	1	0	0	0	0	0
AAGCAAGG	67	353	8	19.62	211195745	151	27434948	2824	5.26866	3.41488	17.9918	12.8668	0.143935	0.102934	0.279134	6.81523e-07	6.81685e-07	1	0	0	1	0	0
AAGCAAGT	19	105	8	19.62	211195745	151	27434948	840	5.52632	0.9684	5.35168	3.82724	0.0428135	0.0306179	0.292785	2.02719e-07	2.02767e-07	1	0	0	1	0	0
AAGCAC	1	4	6	19.62	211195745	151	27434948	24	4	0.0509684	0.203874	0.145799	0.00122324	0.000874797	0.15894	5.79198e-09	5.79336e-09	1	0	0	1	0	0
AAGCACCGCG	2	8	10	19.62	211195745	151	27434948	80	4	0.101937	0.407747	0.291599	0.00407747	0.00291599	0.264901	1.93066e-08	1.93112e-08	1	0	0	1	0	0
AAGCACG	8	32	7	19.62	211195745	151	27434948	224	4	0.407747	1.63099	1.1664	0.0114169	0.00816477	0.18543	5.40585e-08	5.40713e-08	1	0	0	1	0	0
AAGCACGAG	10	44	9	19.62	211195745	151	27434948	396	4.4	0.509684	2.24261	1.60379	0.0201835	0.0144341	0.262252	9.55677e-08	9.55904e-08	1	0	0	1	0	0
AAGCAG	90	506	6	19.62	211195745	151	27434948	3036	5.62222	4.58716	25.79	18.4436	0.15474	0.110662	0.2234	7.32686e-07	7.32859e-07	1	0	0	1	0	0
AAGCAGAGG	12	50	9	19.62	211195745	151	27434948	450	4.16667	0.611621	2.54842	1.82249	0.0229358	0.0164024	0.248344	1.086e-07	1.08625e-07	1	0	0	1	0	0
AAGCAGAGGC	6	24	10	19.62	211195745	151	27434948	240	4	0.30581	1.22324	0.874797	0.0122324	0.00874797	0.264901	5.79198e-08	5.79336e-08	1	0	0	1	0	0
AAGCAGATCGG	126	564	11	19.62	211195745	151	27434948	6204	4.47619	6.42202	28.7462	20.5577	0.316208	0.226135	0.32608	1.49723e-06	1.49758e-06	1	0	0	1	0	0
AAGCAGC	6	24	7	19.62	211195745	151	27434948	168	4	0.30581	1.22324	0.874797	0.00856269	0.00612358	0.18543	4.05439e-08	4.05535e-08	1	0	0	1	0	0
AAGCAGGAAGG	6	28	11	19.62	211195745	151	27434948	308	4.66667	0.30581	1.42712	1.0206	0.0156983	0.0112266	0.339956	7.43304e-08	7.43481e-08	1	0	0	1	0	0
AAGCAT	4	16	6	19.62	211195745	151	27434948	96	4	0.203874	0.815494	0.583198	0.00489297	0.00349919	0.15894	2.31679e-08	2.31734e-08	1	0	0	1	0	0
AAGCATG	4	24	7	19.62	211195745	151	27434948	168	6	0.203874	1.22324	0.874797	0.00856269	0.00612358	0.278146	4.05439e-08	4.05535e-08	1	0	0	1	0	0
AAGCC	80	522	5	19.62	211195745	151	27434948	2610	6.525	4.07747	26.6055	19.0268	0.133028	0.0951341	0.21606	6.29878e-07	6.30027e-07	1	0	0	1	0	0
AAGCCAC	8	38	7	19.62	211195745	151	27434948	266	4.75	0.407747	1.9368	1.38509	0.0135576	0.00969566	0.220199	6.41944e-08	6.42097e-08	1	0	0	1	0	0
AAGCCACG	14	56	8	19.62	211195745	151	27434948	448	4	0.713558	2.85423	2.04119	0.0228338	0.0163295	0.211921	1.08117e-07	1.08143e-07	1	0	0	1	0	0
AAGCCAG	2	8	7	19.62	211195745	151	27434948	56	4	0.101937	0.407747	0.291599	0.00285423	0.00204119	0.18543	1.35146e-08	1.35178e-08	1	0	0	1	0	0
AAGCCATG	12	52	8	19.62	211195745	151	27434948	416	4.33333	0.611621	2.65036	1.89539	0.0212029	0.0151631	0.229581	1.00394e-07	1.00418e-07	1	0	0	1	0	0
AAGCCC	19	106	6	19.62	211195745	151	27434948	636	5.57895	0.9684	5.40265	3.86369	0.0324159	0.0231821	0.22168	1.53487e-07	1.53524e-07	1	0	0	1	0	0
AAGCCCC	4	16	7	19.62	211195745	151	27434948	112	4	0.203874	0.815494	0.583198	0.00570846	0.00408238	0.18543	2.70292e-08	2.70357e-08	1	0	0	1	0	0
AAGCCCCGAGG	4	16	11	19.62	211195745	151	27434948	176	4	0.203874	0.815494	0.583198	0.00897044	0.00641518	0.291391	4.24745e-08	4.24846e-08	1	0	0	1	0	0
AAGCCCCGT	2	8	9	19.62	211195745	151	27434948	72	4	0.101937	0.407747	0.291599	0.00366972	0.00262439	0.238411	1.73759e-08	1.73801e-08	1	0	0	1	0	0
AAGCCCCTTCG	2	8	11	19.62	211195745	151	27434948	88	4	0.101937	0.407747	0.291599	0.00448522	0.00320759	0.291391	2.12373e-08	2.12423e-08	1	0	0	1	0	0
AAGCCCG	24	143	7	19.62	211195745	151	27434948	1001	5.95833	1.22324	7.28848	5.21233	0.0510194	0.0364863	0.276214	2.41574e-07	2.41631e-07	1	0	0	1	0	0
AAGCCG	22	106	6	19.62	211195745	151	27434948	636	4.81818	1.1213	5.40265	3.86369	0.0324159	0.0231821	0.191451	1.53487e-07	1.53524e-07	1	0	0	1	0	0
AAGCCGCC	6	26	8	19.62	211195745	151	27434948	208	4.33333	0.30581	1.32518	0.947696	0.0106014	0.00758157	0.229581	5.01972e-08	5.02091e-08	1	0	0	1	0	0
AAGCCGGG	2	12	8	19.62	211195745	151	27434948	96	6	0.101937	0.611621	0.437398	0.00489297	0.00349919	0.317881	2.31679e-08	2.31734e-08	1	0	0	1	0	0
AAGCCGGTCC	4	22	10	19.62	211195745	151	27434948	220	5.5	0.203874	1.1213	0.801897	0.011213	0.00801897	0.364238	5.30932e-08	5.31058e-08	1	0	0	1	0	0
AAGCCGTGGC	6	27	10	19.62	211195745	151	27434948	270	4.5	0.30581	1.37615	0.984146	0.0137615	0.00984146	0.298013	6.51598e-08	6.51752e-08	1	0	0	1	0	0
AAGCCTG	2	8	7	19.62	211195745	151	27434948	56	4	0.101937	0.407747	0.291599	0.00285423	0.00204119	0.18543	1.35146e-08	1.35178e-08	1	0	0	1	0	0
AAGCCTGGGAG	2	10	11	19.62	211195745	151	27434948	110	5	0.101937	0.509684	0.364499	0.00560652	0.00400948	0.364238	2.65466e-08	2.65529e-08	1	0	0	1	0	0
AAGCGAAGG	30	124	9	19.62	211195745	151	27434948	1116	4.13333	1.52905	6.32008	4.51978	0.0568807	0.040678	0.246358	2.69327e-07	2.69391e-07	1	0	0	1	0	0
AAGCGAG	20	93	7	19.62	211195745	151	27434948	651	4.65	1.01937	4.74006	3.38984	0.0331804	0.0237289	0.215563	1.57107e-07	1.57145e-07	1	0	0	1	0	0
AAGCGAGAC	8	36	9	19.62	211195745	151	27434948	324	4.5	0.407747	1.83486	1.31219	0.0165138	0.0118098	0.268212	7.81917e-08	7.82103e-08	1	0	0	1	0	0
AAGCGAGAGAGG	6	28	12	19.62	211195745	151	27434948	336	4.66667	0.30581	1.42712	1.0206	0.0171254	0.0122472	0.370861	8.10877e-08	8.1107e-08	1	0	0	1	0	0
AAGCGCC	2	8	7	19.62	211195745	151	27434948	56	4	0.101937	0.407747	0.291599	0.00285423	0.00204119	0.18543	1.35146e-08	1.35178e-08	1	0	0	1	0	0
AAGCGCCCG	16	72	9	19.62	211195745	151	27434948	648	4.5	0.815494	3.66972	2.62439	0.0330275	0.0236195	0.268212	1.56383e-07	1.56421e-07	1	0	0	1	0	0
AAGCGCGAGT	4	16	10	19.62	211195745	151	27434948	160	4	0.203874	0.815494	0.583198	0.00815494	0.00583198	0.264901	3.86132e-08	3.86224e-08	1	0	0	1	0	0
AAGCGGACG	16	76	9	19.62	211195745	151	27434948	684	4.75	0.815494	3.8736	2.77019	0.0348624	0.0249317	0.283113	1.65071e-07	1.65111e-07	1	0	0	1	0	0
AAGCGGAGGC	9	37	10	19.62	211195745	151	27434948	370	4.11111	0.458716	1.88583	1.34864	0.0188583	0.0134864	0.272259	8.9293e-08	8.93142e-08	1	0	0	1	0	0
AAGCGGAT	4	16	8	19.62	211195745	151	27434948	128	4	0.203874	0.815494	0.583198	0.00652396	0.00466558	0.211921	3.08906e-08	3.08979e-08	1	0	0	1	0	0
AAGCGGG	18	76	7	19.62	211195745	151	27434948	532	4.22222	0.917431	3.8736	2.77019	0.0271152	0.0193913	0.195732	1.28389e-07	1.28419e-07	1	0	0	1	0	0
AAGCGT	6	24	6	19.62	211195745	151	27434948	144	4	0.30581	1.22324	0.874797	0.00733945	0.00524878	0.15894	3.47519e-08	3.47601e-08	1	0	0	1	0	0
AAGCGTACG	2	8	9	19.62	211195745	151	27434948	72	4	0.101937	0.407747	0.291599	0.00366972	0.00262439	0.238411	1.73759e-08	1.73801e-08	1	0	0	1	0	0
AAGCGTCT	14	63	8	19.62	211195745	151	27434948	504	4.5	0.713558	3.21101	2.29634	0.0256881	0.0183707	0.238411	1.21632e-07	1.2166e-07	1	0	0	1	0	0
AAGCGTG	4	26	7	19.62	211195745	151	27434948	182	6.5	0.203874	1.32518	0.947696	0.00927625	0.00663387	0.301325	4.39225e-08	4.39329e-08	1	0	0	1	0	0
AAGCTACATC	22	108	10	19.62	211195745	151	27434948	1080	4.90909	1.1213	5.50459	3.93658	0.0550459	0.0393658	0.325105	2.60639e-07	2.60701e-07	1	0	0	1	0	0
AAGCTC	14	62	6	19.62	211195745	151	27434948	372	4.42857	0.713558	3.16004	2.25989	0.0189602	0.0135593	0.17597	8.97757e-08	8.9797e-08	1	0	0	1	0	0
AAGCTCC	12	85	7	19.62	211195745	151	27434948	595	7.08333	0.611621	4.33231	3.09824	0.0303262	0.0216877	0.328366	1.43593e-07	1.43627e-07	1	0	0	1	0	0
AAGCTCTCCC	4	16	10	19.62	211195745	151	27434948	160	4	0.203874	0.815494	0.583198	0.00815494	0.00583198	0.264901	3.86132e-08	3.86224e-08	1	0	0	1	0	0
AAGCTG	8	34	6	19.62	211195745	151	27434948	204	4.25	0.407747	1.73293	1.2393	0.0103976	0.00743577	0.168874	4.92318e-08	4.92435e-08	1	0	0	1	0	0
AAGCTGC	2	8	7	19.62	211195745	151	27434948	56	4	0.101937	0.407747	0.291599	0.00285423	0.00204119	0.18543	1.35146e-08	1.35178e-08	1	0	0	1	0	0
AAGCTGG	6	36	7	19.62	211195745	151	27434948	252	6	0.30581	1.83486	1.31219	0.012844	0.00918536	0.278146	6.08158e-08	6.08302e-08	1	0	0	1	0	0
AAGG	3179	29241	4	19.62	211195745	151	27434948	116964	9.19818	162.029	1490.37	1065.83	5.96147	4.26332	0.24366	2.82272e-05	2.82339e-05	1	0	1	0	0	0
AAGGAAGGAATG	10	60	12	19.62	211195745	151	27434948	720	6	0.509684	3.0581	2.18699	0.0366972	0.0262439	0.476821	1.73759e-07	1.73801e-07	1	0	0	1	0	0
AAGGAAGGTGGG	20	81	12	19.62	211195745	151	27434948	972	4.05	1.01937	4.12844	2.95244	0.0495413	0.0354293	0.321854	2.34575e-07	2.34631e-07	1	0	0	1	0	0
AAGGAAGTAGG	6	24	11	19.62	211195745	151	27434948	264	4	0.30581	1.22324	0.874797	0.0134557	0.00962276	0.291391	6.37118e-08	6.37269e-08	1	0	0	1	0	0
AAGGAAGTGG	10	44	10	19.62	211195745	151	27434948	440	4.4	0.509684	2.24261	1.60379	0.0224261	0.0160379	0.291391	1.06186e-07	1.06212e-07	1	0	0	1	0	0
AAGGAATG	9	43	8	19.62	211195745	151	27434948	344	4.77778	0.458716	2.19164	1.56734	0.0175331	0.0125388	0.253127	8.30184e-08	8.30381e-08	1	0	0	1	0	0
AAGGAC	22	114	6	19.62	211195745	151	27434948	684	5.18182	1.1213	5.8104	4.15528	0.0348624	0.0249317	0.2059	1.65071e-07	1.65111e-07	1	0	0	1	0	0
AAGGACACG	4	16	9	19.62	211195745	151	27434948	144	4	0.203874	0.815494	0.583198	0.00733945	0.00524878	0.238411	3.47519e-08	3.47601e-08	1	0	0	1	0	0
AAGGACC	17	84	7	19.62	211195745	151	27434948	588	4.94118	0.866463	4.28135	3.06179	0.0299694	0.0214325	0.229061	1.41904e-07	1.41937e-07	1	0	0	1	0	0
AAGGACG	14	64	7	19.62	211195745	151	27434948	448	4.57143	0.713558	3.26198	2.33279	0.0228338	0.0163295	0.211921	1.08117e-07	1.08143e-07	1	0	0	1	0	0
AAGGACGAC	4	16	9	19.62	211195745	151	27434948	144	4	0.203874	0.815494	0.583198	0.00733945	0.00524878	0.238411	3.47519e-08	3.47601e-08	1	0	0	1	0	0
AAGGACTG	5	20	8	19.62	211195745	151	27434948	160	4	0.254842	1.01937	0.728997	0.00815494	0.00583198	0.211921	3.86132e-08	3.86224e-08	1	0	0	1	0	0
AAGGAG	224	1316	6	19.62	211195745	151	27434948	7896	5.875	11.4169	67.0744	47.968	0.402446	0.287808	0.233444	1.90556e-06	1.90601e-06	1	0	0	1	0	0
AAGGAGACC	12	54	9	19.62	211195745	151	27434948	486	4.5	0.611621	2.75229	1.96829	0.0247706	0.0177146	0.268212	1.17288e-07	1.17315e-07	1	0	0	1	0	0
AAGGAGAG	79	317	8	19.62	211195745	151	27434948	2536	4.01266	4.0265	16.157	11.5546	0.129256	0.0924368	0.212591	6.12019e-07	6.12165e-07	1	0	0	1	0	0
AAGGAGAGAGG	2	8	11	19.62	211195745	151	27434948	88	4	0.101937	0.407747	0.291599	0.00448522	0.00320759	0.291391	2.12373e-08	2.12423e-08	1	0	0	1	0	0
AAGGAGATCGG	155	702	11	19.62	211195745	151	27434948	7722	4.52903	7.9001	35.7798	25.5878	0.393578	0.281466	0.32993	1.86357e-06	1.86401e-06	1	0	0	1	0	0
AAGGAGATG	2	10	9	19.62	211195745	151	27434948	90	5	0.101937	0.509684	0.364499	0.00458716	0.00328049	0.298013	2.17199e-08	2.17251e-08	1	0	0	1	0	0
AAGGAGC	41	183	7	19.62	211195745	151	27434948	1281	4.46341	2.0897	9.32722	6.67032	0.0652905	0.0466923	0.206913	3.09147e-07	3.0922e-07	1	0	0	1	0	0
AAGGAGCC	20	93	8	19.62	211195745	151	27434948	744	4.65	1.01937	4.74006	3.38984	0.0379205	0.0271187	0.246358	1.79551e-07	1.79594e-07	1	0	0	1	0	0
AAGGAGG	145	682	7	19.62	211195745	151	27434948	4774	4.70345	7.39042	34.7604	24.8588	0.243323	0.174012	0.218041	1.15212e-06	1.15239e-06	1	0	0	1	0	0
AAGGAGGACC	8	36	10	19.62	211195745	151	27434948	360	4.5	0.407747	1.83486	1.31219	0.0183486	0.0131219	0.298013	8.68797e-08	8.69003e-08	1	0	0	1	0	0
AAGGAGGCAG	4	18	10	19.62	211195745	151	27434948	180	4.5	0.203874	0.917431	0.656097	0.00917431	0.00656097	0.298013	4.34399e-08	4.34502e-08	1	0	0	1	0	0
AAGGAGGG	80	384	8	19.62	211195745	151	27434948	3072	4.8	4.07747	19.5719	13.9967	0.156575	0.111974	0.254305	7.41373e-07	7.41549e-07	1	0	0	1	0	0
AAGGAGGGG	8	32	9	19.62	211195745	151	27434948	288	4	0.407747	1.63099	1.1664	0.0146789	0.0104976	0.238411	6.95038e-08	6.95203e-08	1	0	0	1	0	0
AAGGAGT	20	110	7	19.62	211195745	151	27434948	770	5.5	1.01937	5.60652	4.00948	0.0392457	0.0280664	0.254967	1.85826e-07	1.8587e-07	1	0	0	1	0	0
AAGGAT	6	24	6	19.62	211195745	151	27434948	144	4	0.30581	1.22324	0.874797	0.00733945	0.00524878	0.15894	3.47519e-08	3.47601e-08	1	0	0	1	0	0
AAGGATCG	12	62	8	19.62	211195745	151	27434948	496	5.16667	0.611621	3.16004	2.25989	0.0252803	0.0180791	0.273731	1.19701e-07	1.19729e-07	1	0	0	1	0	0
AAGGATCGG	1	7	9	19.62	211195745	151	27434948	63	7	0.0509684	0.356779	0.255149	0.00321101	0.00229634	0.417219	1.52039e-08	1.52076e-08	1	0	0	1	0	0
AAGGATGG	156	835	8	19.62	211195745	151	27434948	6680	5.35256	7.95107	42.5586	30.4356	0.340469	0.243485	0.28358	1.6121e-06	1.61248e-06	1	0	0	1	0	0
AAGGATGGC	6	24	9	19.62	211195745	151	27434948	216	4	0.30581	1.22324	0.874797	0.0110092	0.00787317	0.238411	5.21278e-08	5.21402e-08	1	0	0	1	0	0
AAGGATGGG	2	8	9	19.62	211195745	151	27434948	72	4	0.101937	0.407747	0.291599	0.00366972	0.00262439	0.238411	1.73759e-08	1.73801e-08	1	0	0	1	0	0
AAGGATGTAG	6	26	10	19.62	211195745	151	27434948	260	4.33333	0.30581	1.32518	0.947696	0.0132518	0.00947696	0.286976	6.27465e-08	6.27613e-08	1	0	0	1	0	0
AAGGATTGGC	4	18	10	19.62	211195745	151	27434948	180	4.5	0.203874	0.917431	0.656097	0.00917431	0.00656097	0.298013	4.34399e-08	4.34502e-08	1	0	0	1	0	0
AAGGC	125	733	5	19.62	211195745	151	27434948	3665	5.864	6.37105	37.3598	26.7177	0.186799	0.133589	0.194172	8.84484e-07	8.84694e-07	1	0	0	1	0	0
AAGGCAATGC	6	24	10	19.62	211195745	151	27434948	240	4	0.30581	1.22324	0.874797	0.0122324	0.00874797	0.264901	5.79198e-08	5.79336e-08	1	0	0	1	0	0
AAGGCAC	20	94	7	19.62	211195745	151	27434948	658	4.7	1.01937	4.79103	3.42629	0.0335372	0.023984	0.217881	1.58797e-07	1.58834e-07	1	0	0	1	0	0
AAGGCAG	31	138	7	19.62	211195745	151	27434948	966	4.45161	1.58002	7.03364	5.03008	0.0492355	0.0352106	0.206366	2.33127e-07	2.33183e-07	1	0	0	1	0	0
AAGGCAGAG	2	8	9	19.62	211195745	151	27434948	72	4	0.101937	0.407747	0.291599	0.00366972	0.00262439	0.238411	1.73759e-08	1.73801e-08	1	0	0	1	0	0
AAGGCATC	35	190	8	19.62	211195745	151	27434948	1520	5.42857	1.78389	9.684	6.92547	0.077472	0.0554038	0.287606	3.66825e-07	3.66912e-07	1	0	0	1	0	0
AAGGCCC	4	16	7	19.62	211195745	151	27434948	112	4	0.203874	0.815494	0.583198	0.00570846	0.00408238	0.18543	2.70292e-08	2.70357e-08	1	0	0	1	0	0
AAGGCCGGGAG	2	8	11	19.62	211195745	151	27434948	88	4	0.101937	0.407747	0.291599	0.00448522	0.00320759	0.291391	2.12373e-08	2.12423e-08	1	0	0	1	0	0
AAGGCG	264	1746	6	19.62	211195745	151	27434948	10476	6.61364	13.4557	88.9908	63.6415	0.533945	0.381849	0.262793	2.5282e-06	2.5288e-06	1	0	0	1	0	0
AAGGCGG	15	66	7	19.62	211195745	151	27434948	462	4.4	0.764526	3.36391	2.40569	0.0235474	0.0168398	0.203974	1.11496e-07	1.11522e-07	1	0	0	1	0	0
AAGGCGGAC	19	79	9	19.62	211195745	151	27434948	711	4.15789	0.9684	4.0265	2.87954	0.0362385	0.0259159	0.247822	1.71587e-07	1.71628e-07	1	0	0	1	0	0
AAGGCGT	107	735	7	19.62	211195745	151	27434948	5145	6.86916	5.45362	37.4618	26.7906	0.262232	0.187535	0.318438	1.24166e-06	1.24195e-06	1	0	0	1	0	0
AAGGCTCCGCG	2	8	11	19.62	211195745	151	27434948	88	4	0.101937	0.407747	0.291599	0.00448522	0.00320759	0.291391	2.12373e-08	2.12423e-08	1	0	0	1	0	0
AAGGG	141	828	5	19.62	211195745	151	27434948	4140	5.87234	7.18654	42.2018	30.1805	0.211009	0.150902	0.194448	9.99117e-07	9.99354e-07	1	0	0	1	0	0
AAGGGAATTG	2	8	10	19.62	211195745	151	27434948	80	4	0.101937	0.407747	0.291599	0.00407747	0.00291599	0.264901	1.93066e-08	1.93112e-08	1	0	0	1	0	0
AAGGGAC	15	64	7	19.62	211195745	151	27434948	448	4.26667	0.764526	3.26198	2.33279	0.0228338	0.0163295	0.197792	1.08117e-07	1.08143e-07	1	0	0	1	0	0
AAGGGAG	36	158	7	19.62	211195745	151	27434948	1106	4.38889	1.83486	8.05301	5.75908	0.056371	0.0403135	0.203458	2.66914e-07	2.66977e-07	1	0	0	1	0	0
AAGGGAGG	312	1333	8	19.62	211195745	151	27434948	10664	4.27244	15.9021	67.9409	48.5877	0.543527	0.388701	0.226354	2.57357e-06	2.57418e-06	1	0	0	1	0	0
AAGGGAGT	16	104	8	19.62	211195745	151	27434948	832	6.5	0.815494	5.30071	3.79079	0.0424057	0.0303263	0.344371	2.00789e-07	2.00836e-07	1	0	0	1	0	0
AAGGGAT	3	14	7	19.62	211195745	151	27434948	98	4.66667	0.152905	0.713558	0.510298	0.0049949	0.00357209	0.216336	2.36506e-08	2.36562e-08	1	0	0	1	0	0
AAGGGATG	4	16	8	19.62	211195745	151	27434948	128	4	0.203874	0.815494	0.583198	0.00652396	0.00466558	0.211921	3.08906e-08	3.08979e-08	1	0	0	1	0	0
AAGGGC	33	234	6	19.62	211195745	151	27434948	1404	7.09091	1.68196	11.9266	8.52927	0.0715596	0.0511756	0.281758	3.38831e-07	3.38911e-07	1	0	0	1	0	0
AAGGGCG	13	56	7	19.62	211195745	151	27434948	392	4.30769	0.662589	2.85423	2.04119	0.0199796	0.0142883	0.199694	9.46023e-08	9.46248e-08	1	0	0	1	0	0
AAGGGCGAG	8	34	9	19.62	211195745	151	27434948	306	4.25	0.407747	1.73293	1.2393	0.0155963	0.0111537	0.253311	7.38477e-08	7.38653e-08	1	0	0	1	0	0
AAGGGCTG	21	96	8	19.62	211195745	151	27434948	768	4.57143	1.07034	4.89297	3.49919	0.0391437	0.0279935	0.242195	1.85343e-07	1.85387e-07	1	0	0	1	0	0
AAGGGG	23	95	6	19.62	211195745	151	27434948	570	4.13043	1.17227	4.842	3.46274	0.029052	0.0207764	0.164123	1.3756e-07	1.37592e-07	1	0	0	1	0	0
AAGGGGGTCG	1	4	10	19.62	211195745	151	27434948	40	4	0.0509684	0.203874	0.145799	0.00203874	0.00145799	0.264901	9.6533e-09	9.65559e-09	1	0	0	1	0	0
AAGGGGT	8	32	7	19.62	211195745	151	27434948	224	4	0.407747	1.63099	1.1664	0.0114169	0.00816477	0.18543	5.40585e-08	5.40713e-08	1	0	0	1	0	0
AAGGGT	22	159	6	19.62	211195745	151	27434948	954	7.22727	1.1213	8.10398	5.79553	0.0486239	0.0347732	0.287176	2.30231e-07	2.30286e-07	1	0	0	1	0	0
AAGGGTAGTG	4	16	10	19.62	211195745	151	27434948	160	4	0.203874	0.815494	0.583198	0.00815494	0.00583198	0.264901	3.86132e-08	3.86224e-08	1	0	0	1	0	0
AAGGGTG	49	261	7	19.62	211195745	151	27434948	1827	5.32653	2.49745	13.3028	9.51341	0.0931193	0.0665939	0.246925	4.40914e-07	4.41019e-07	1	0	0	1	0	0
AAGGGTGGTG	10	43	10	19.62	211195745	151	27434948	430	4.3	0.509684	2.19164	1.56734	0.0219164	0.0156734	0.284768	1.03773e-07	1.03798e-07	1	0	0	1	0	0
AAGGT	6	36	5	19.62	211195745	151	27434948	180	6	0.30581	1.83486	1.31219	0.00917431	0.00656097	0.198675	4.34399e-08	4.34502e-08	1	0	0	1	0	0
AAGGTAC	10	58	7	19.62	211195745	151	27434948	406	5.8	0.509684	2.95617	2.11409	0.0206932	0.0147986	0.268874	9.7981e-08	9.80043e-08	1	0	0	1	0	0
AAGGTACGGAG	6	26	11	19.62	211195745	151	27434948	286	4.33333	0.30581	1.32518	0.947696	0.014577	0.0104247	0.315673	6.90211e-08	6.90375e-08	1	0	0	1	0	0
AAGGTAG	14	64	7	19.62	211195745	151	27434948	448	4.57143	0.713558	3.26198	2.33279	0.0228338	0.0163295	0.211921	1.08117e-07	1.08143e-07	1	0	0	1	0	0
AAGGTCC	2	8	7	19.62	211195745	151	27434948	56	4	0.101937	0.407747	0.291599	0.00285423	0.00204119	0.18543	1.35146e-08	1.35178e-08	1	0	0	1	0	0
AAGGTG	157	1295	6	19.62	211195745	151	27434948	7770	8.24841	8.00204	66.0041	47.2026	0.396024	0.283215	0.327751	1.87515e-06	1.8756e-06	1	0	0	1	0	0
AAGGTGAGG	18	74	9	19.62	211195745	151	27434948	666	4.11111	0.917431	3.77166	2.69729	0.033945	0.0242756	0.245033	1.60727e-07	1.60766e-07	1	0	0	1	0	0
AAGGTGAGGT	4	22	10	19.62	211195745	151	27434948	220	5.5	0.203874	1.1213	0.801897	0.011213	0.00801897	0.364238	5.30932e-08	5.31058e-08	1	0	0	1	0	0
AAGGTGATCG	2	8	10	19.62	211195745	151	27434948	80	4	0.101937	0.407747	0.291599	0.00407747	0.00291599	0.264901	1.93066e-08	1.93112e-08	1	0	0	1	0	0
AAGGTGC	24	170	7	19.62	211195745	151	27434948	1190	7.08333	1.22324	8.66463	6.19648	0.0606524	0.0433753	0.328366	2.87186e-07	2.87254e-07	1	0	0	1	0	0
AAGGTGG	8	32	7	19.62	211195745	151	27434948	224	4	0.407747	1.63099	1.1664	0.0114169	0.00816477	0.18543	5.40585e-08	5.40713e-08	1	0	0	1	0	0
AAGGTGGCG	11	49	9	19.62	211195745	151	27434948	441	4.45455	0.560652	2.49745	1.78604	0.0224771	0.0160744	0.265503	1.06428e-07	1.06453e-07	1	0	0	1	0	0
AAGT	146	1155	4	19.62	211195745	151	27434948	4620	7.91096	7.44139	58.8685	42.0996	0.235474	0.168398	0.209562	1.11496e-06	1.11522e-06	1	0	0	0	0	0
AAGTAC	2	8	6	19.62	211195745	151	27434948	48	4	0.101937	0.407747	0.291599	0.00244648	0.00174959	0.15894	1.1584e-08	1.15867e-08	1	0	0	1	0	0
AAGTACC	8	32	7	19.62	211195745	151	27434948	224	4	0.407747	1.63099	1.1664	0.0114169	0.00816477	0.18543	5.40585e-08	5.40713e-08	1	0	0	1	0	0
AAGTAG	6	24	6	19.62	211195745	151	27434948	144	4	0.30581	1.22324	0.874797	0.00733945	0.00524878	0.15894	3.47519e-08	3.47601e-08	1	0	0	1	0	0
AAGTAGATCC	2	8	10	19.62	211195745	151	27434948	80	4	0.101937	0.407747	0.291599	0.00407747	0.00291599	0.264901	1.93066e-08	1.93112e-08	1	0	0	1	0	0
AAGTAGATCGG	8	32	11	19.62	211195745	151	27434948	352	4	0.407747	1.63099	1.1664	0.0179409	0.0128304	0.291391	8.4949e-08	8.49692e-08	1	0	0	1	0	0
AAGTAGATGTAG	4	20	12	19.62	211195745	151	27434948	240	5	0.203874	1.01937	0.728997	0.0122324	0.00874797	0.397351	5.79198e-08	5.79336e-08	1	0	0	1	0	0
AAGTAGC	2	8	7	19.62	211195745	151	27434948	56	4	0.101937	0.407747	0.291599	0.00285423	0.00204119	0.18543	1.35146e-08	1.35178e-08	1	0	0	1	0	0
AAGTAGCC	6	24	8	19.62	211195745	151	27434948	192	4	0.30581	1.22324	0.874797	0.00978593	0.00699837	0.211921	4.63358e-08	4.63468e-08	1	0	0	1	0	0
AAGTAGCGGG	10	42	10	19.62	211195745	151	27434948	420	4.2	0.509684	2.14067	1.53089	0.0214067	0.0153089	0.278146	1.0136e-07	1.01384e-07	1	0	0	1	0	0
AAGTAGG	4	18	7	19.62	211195745	151	27434948	126	4.5	0.203874	0.917431	0.656097	0.00642202	0.00459268	0.208609	3.04079e-08	3.04151e-08	1	0	0	1	0	0
AAGTAGGAC	2	10	9	19.62	211195745	151	27434948	90	5	0.101937	0.509684	0.364499	0.00458716	0.00328049	0.298013	2.17199e-08	2.17251e-08	1	0	0	1	0	0
AAGTAGGAG	2	8	9	19.62	211195745	151	27434948	72	4	0.101937	0.407747	0.291599	0.00366972	0.00262439	0.238411	1.73759e-08	1.73801e-08	1	0	0	1	0	0
AAGTAGGG	2	8	8	19.62	211195745	151	27434948	64	4	0.101937	0.407747	0.291599	0.00326198	0.00233279	0.211921	1.54453e-08	1.54489e-08	1	0	0	1	0	0
AAGTAGTGTACCGCTGCAGCAGG	2	8	23	19.62	211195745	151	27434948	184	4	0.101937	0.407747	0.291599	0.00937819	0.00670677	0.609272	4.44052e-08	4.44157e-08	1	0	0	1	1	0
AAGTATGG	1	4	8	19.62	211195745	151	27434948	32	4	0.0509684	0.203874	0.145799	0.00163099	0.0011664	0.211921	7.72264e-09	7.72447e-09	1	0	0	1	0	0
AAGTC	17	127	5	19.62	211195745	151	27434948	635	7.47059	0.866463	6.47299	4.62913	0.0323649	0.0231457	0.24737	1.53246e-07	1.53283e-07	1	0	0	1	0	0
AAGTCC	5	20	6	19.62	211195745	151	27434948	120	4	0.254842	1.01937	0.728997	0.00611621	0.00437398	0.15894	2.89599e-08	2.89668e-08	1	0	0	1	0	0
AAGTCCTGT	8	32	9	19.62	211195745	151	27434948	288	4	0.407747	1.63099	1.1664	0.0146789	0.0104976	0.238411	6.95038e-08	6.95203e-08	1	0	0	1	0	0
AAGTCG	47	344	6	19.62	211195745	151	27434948	2064	7.31915	2.39551	17.5331	12.5388	0.105199	0.0752325	0.290827	4.9811e-07	4.98229e-07	1	0	0	1	0	0
AAGTCGGG	3	13	8	19.62	211195745	151	27434948	104	4.33333	0.152905	0.662589	0.473848	0.00530071	0.00379079	0.229581	2.50986e-08	2.51045e-08	1	0	0	1	0	0
AAGTCT	1	4	6	19.62	211195745	151	27434948	24	4	0.0509684	0.203874	0.145799	0.00122324	0.000874797	0.15894	5.79198e-09	5.79336e-09	1	0	0	1	0	0
AAGTG	2	18	5	19.62	211195745	151	27434948	90	9	0.101937	0.917431	0.656097	0.00458716	0.00328049	0.298013	2.17199e-08	2.17251e-08	1	0	0	1	0	0
AAGTGACCGGG	2	8	11	19.62	211195745	151	27434948	88	4	0.101937	0.407747	0.291599	0.00448522	0.00320759	0.291391	2.12373e-08	2.12423e-08	1	0	0	1	0	0
AAGTGAGATCGG	2	9	12	19.62	211195745	151	27434948	108	4.5	0.101937	0.458716	0.328049	0.00550459	0.00393658	0.357616	2.60639e-08	2.60701e-08	1	0	0	1	0	0
AAGTGAGC	21	90	8	19.62	211195745	151	27434948	720	4.28571	1.07034	4.58716	3.28049	0.0366972	0.0262439	0.227058	1.73759e-07	1.73801e-07	1	0	0	1	0	0
AAGTGC	23	100	6	19.62	211195745	151	27434948	600	4.34783	1.17227	5.09684	3.64499	0.030581	0.0218699	0.172761	1.448e-07	1.44834e-07	1	0	0	1	0	0
AAGTGCC	6	32	7	19.62	211195745	151	27434948	224	5.33333	0.30581	1.63099	1.1664	0.0114169	0.00816477	0.247241	5.40585e-08	5.40713e-08	1	0	0	1	0	0
AAGTGG	58	286	6	19.62	211195745	151	27434948	1716	4.93103	2.95617	14.577	10.4247	0.0874618	0.062548	0.195935	4.14127e-07	4.14225e-07	1	0	0	1	0	0
AAGTGGC	5	20	7	19.62	211195745	151	27434948	140	4	0.254842	1.01937	0.728997	0.00713558	0.00510298	0.18543	3.37866e-08	3.37946e-08	1	0	0	1	0	0
AAGTGGT	2	12	7	19.62	211195745	151	27434948	84	6	0.101937	0.611621	0.437398	0.00428135	0.00306179	0.278146	2.02719e-08	2.02767e-08	1	0	0	1	0	0
AAT	74	733	3	19.62	211195745	151	27434948	2199	9.90541	3.77166	37.3598	26.7177	0.11208	0.0801532	0.196796	5.3069e-07	5.30816e-07	1	0	0	0	0	0
AATAATG	2	8	7	19.62	211195745	151	27434948	56	4	0.101937	0.407747	0.291599	0.00285423	0.00204119	0.18543	1.35146e-08	1.35178e-08	1	0	0	1	0	0
AATAATGAT	2	8	9	19.62	211195745	151	27434948	72	4	0.101937	0.407747	0.291599	0.00366972	0.00262439	0.238411	1.73759e-08	1.73801e-08	1	0	0	1	0	0
AATAATGCG	2	14	9	19.62	211195745	151	27434948	126	7	0.101937	0.713558	0.510298	0.00642202	0.00459268	0.417219	3.04079e-08	3.04151e-08	1	0	0	1	0	0
AATAC	8	47	5	19.62	211195745	151	27434948	235	5.875	0.407747	2.39551	1.71314	0.0119776	0.00856572	0.194536	5.67131e-08	5.67266e-08	1	0	0	1	0	0
AATACACCG	7	34	9	19.62	211195745	151	27434948	306	4.85714	0.356779	1.73293	1.2393	0.0155963	0.0111537	0.289499	7.38477e-08	7.38653e-08	1	0	0	1	0	0
AATACAGG	4	16	8	19.62	211195745	151	27434948	128	4	0.203874	0.815494	0.583198	0.00652396	0.00466558	0.211921	3.08906e-08	3.08979e-08	1	0	0	1	0	0
AATACATTGG	2	8	10	19.62	211195745	151	27434948	80	4	0.101937	0.407747	0.291599	0.00407747	0.00291599	0.264901	1.93066e-08	1.93112e-08	1	0	0	1	0	0
AATACC	8	42	6	19.62	211195745	151	27434948	252	5.25	0.407747	2.14067	1.53089	0.012844	0.00918536	0.208609	6.08158e-08	6.08302e-08	1	0	0	1	0	0
AATACCG	5	26	7	19.62	211195745	151	27434948	182	5.2	0.254842	1.32518	0.947696	0.00927625	0.00663387	0.24106	4.39225e-08	4.39329e-08	1	0	0	1	0	0
AATACCGATTCC	6	24	12	19.62	211195745	151	27434948	288	4	0.30581	1.22324	0.874797	0.0146789	0.0104976	0.317881	6.95038e-08	6.95203e-08	1	0	0	1	0	0
AATACCGC	6	26	8	19.62	211195745	151	27434948	208	4.33333	0.30581	1.32518	0.947696	0.0106014	0.00758157	0.229581	5.01972e-08	5.02091e-08	1	0	0	1	0	0
AATACG	6	28	6	19.62	211195745	151	27434948	168	4.66667	0.30581	1.42712	1.0206	0.00856269	0.00612358	0.18543	4.05439e-08	4.05535e-08	1	0	0	1	0	0
AATACGAATCTC	2	8	12	19.62	211195745	151	27434948	96	4	0.101937	0.407747	0.291599	0.00489297	0.00349919	0.317881	2.31679e-08	2.31734e-08	1	0	0	1	0	0
AATACGAG	4	24	8	19.62	211195745	151	27434948	192	6	0.203874	1.22324	0.874797	0.00978593	0.00699837	0.317881	4.63358e-08	4.63468e-08	1	0	0	1	0	0
AATACGAGAG	2	12	10	19.62	211195745	151	27434948	120	6	0.101937	0.611621	0.437398	0.00611621	0.00437398	0.397351	2.89599e-08	2.89668e-08	1	0	0	1	0	0
AATACGC	6	42	7	19.62	211195745	151	27434948	294	7	0.30581	2.14067	1.53089	0.0149847	0.0107163	0.324503	7.09518e-08	7.09686e-08	1	0	0	1	0	0
AATACGGAGC	2	8	10	19.62	211195745	151	27434948	80	4	0.101937	0.407747	0.291599	0.00407747	0.00291599	0.264901	1.93066e-08	1.93112e-08	1	0	0	1	0	0
AATACGTG	4	20	8	19.62	211195745	151	27434948	160	5	0.203874	1.01937	0.728997	0.00815494	0.00583198	0.264901	3.86132e-08	3.86224e-08	1	0	0	1	0	0
AATACTC	2	8	7	19.62	211195745	151	27434948	56	4	0.101937	0.407747	0.291599	0.00285423	0.00204119	0.18543	1.35146e-08	1.35178e-08	1	0	0	1	0	0
AATACTG	9	40	7	19.62	211195745	151	27434948	280	4.44444	0.458716	2.03874	1.45799	0.0142712	0.010206	0.206034	6.75731e-08	6.75891e-08	1	0	0	1	0	0
AATACTGG	2	8	8	19.62	211195745	151	27434948	64	4	0.101937	0.407747	0.291599	0.00326198	0.00233279	0.211921	1.54453e-08	1.54489e-08	1	0	0	1	0	0
AATAG	14	83	5	19.62	211195745	151	27434948	415	5.92857	0.713558	4.23038	3.02534	0.0211519	0.0151267	0.19631	1.00153e-07	1.00177e-07	1	0	0	1	0	0
AATAGAGT	1	4	8	19.62	211195745	151	27434948	32	4	0.0509684	0.203874	0.145799	0.00163099	0.0011664	0.211921	7.72264e-09	7.72447e-09	1	0	0	1	0	0
AATAGC	18	122	6	19.62	211195745	151	27434948	732	6.77778	0.917431	6.21814	4.44688	0.0373089	0.0266813	0.269316	1.76655e-07	1.76697e-07	1	0	0	1	0	0
AATAGCC	5	24	7	19.62	211195745	151	27434948	168	4.8	0.254842	1.22324	0.874797	0.00856269	0.00612358	0.222517	4.05439e-08	4.05535e-08	1	0	0	1	0	0
AATAGCG	4	22	7	19.62	211195745	151	27434948	154	5.5	0.203874	1.1213	0.801897	0.00784913	0.00561328	0.254967	3.71652e-08	3.7174e-08	1	0	0	1	0	0
AATAGCGAG	4	18	9	19.62	211195745	151	27434948	162	4.5	0.203874	0.917431	0.656097	0.00825688	0.00590488	0.268212	3.90959e-08	3.91051e-08	1	0	0	1	0	0
AATAGCGG	2	9	8	19.62	211195745	151	27434948	72	4.5	0.101937	0.458716	0.328049	0.00366972	0.00262439	0.238411	1.73759e-08	1.73801e-08	1	0	0	1	0	0
AATAGCGGAG	3	12	10	19.62	211195745	151	27434948	120	4	0.152905	0.611621	0.437398	0.00611621	0.00437398	0.264901	2.89599e-08	2.89668e-08	1	0	0	1	0	0
AATAGG	16	124	6	19.62	211195745	151	27434948	744	7.75	0.815494	6.32008	4.51978	0.0379205	0.0271187	0.307947	1.79551e-07	1.79594e-07	1	0	0	1	0	0
AATAGGATCG	8	38	10	19.62	211195745	151	27434948	380	4.75	0.407747	1.9368	1.38509	0.019368	0.0138509	0.31457	9.17064e-08	9.17281e-08	1	0	0	1	0	0
AATAGGT	2	8	7	19.62	211195745	151	27434948	56	4	0.101937	0.407747	0.291599	0.00285423	0.00204119	0.18543	1.35146e-08	1.35178e-08	1	0	0	1	0	0
AATAGTAGG	2	8	9	19.62	211195745	151	27434948	72	4	0.101937	0.407747	0.291599	0.00366972	0.00262439	0.238411	1.73759e-08	1.73801e-08	1	0	0	1	0	0
AATAGTCAG	6	34	9	19.62	211195745	151	27434948	306	5.66667	0.30581	1.73293	1.2393	0.0155963	0.0111537	0.337748	7.38477e-08	7.38653e-08	1	0	0	1	0	0
AATAT	4	24	5	19.62	211195745	151	27434948	120	6	0.203874	1.22324	0.874797	0.00611621	0.00437398	0.198675	2.89599e-08	2.89668e-08	1	0	0	1	0	0
AATATAC	2	8	7	19.62	211195745	151	27434948	56	4	0.101937	0.407747	0.291599	0.00285423	0.00204119	0.18543	1.35146e-08	1.35178e-08	1	0	0	1	0	0
AATATACCGC	2	10	10	19.62	211195745	151	27434948	100	5	0.101937	0.509684	0.364499	0.00509684	0.00364499	0.331126	2.41333e-08	2.4139e-08	1	0	0	1	0	0
AATATC	2	8	6	19.62	211195745	151	27434948	48	4	0.101937	0.407747	0.291599	0.00244648	0.00174959	0.15894	1.1584e-08	1.15867e-08	1	0	0	1	0	0
AATATCC	2	10	7	19.62	211195745	151	27434948	70	5	0.101937	0.509684	0.364499	0.00356779	0.00255149	0.231788	1.68933e-08	1.68973e-08	1	0	0	1	0	0
AATATCG	4	20	7	19.62	211195745	151	27434948	140	5	0.203874	1.01937	0.728997	0.00713558	0.00510298	0.231788	3.37866e-08	3.37946e-08	1	0	0	1	0	0
AATATCGGG	2	8	9	19.62	211195745	151	27434948	72	4	0.101937	0.407747	0.291599	0.00366972	0.00262439	0.238411	1.73759e-08	1.73801e-08	1	0	0	1	0	0
AATATCGGTG	4	20	10	19.62	211195745	151	27434948	200	5	0.203874	1.01937	0.728997	0.0101937	0.00728997	0.331126	4.82665e-08	4.8278e-08	1	0	0	1	0	0
AATATGCCACTG	13	59	12	19.62	211195745	151	27434948	708	4.53846	0.662589	3.00714	2.15054	0.0360856	0.0258065	0.360672	1.70863e-07	1.70904e-07	1	0	0	1	0	0
AATATGG	4	16	7	19.62	211195745	151	27434948	112	4	0.203874	0.815494	0.583198	0.00570846	0.00408238	0.18543	2.70292e-08	2.70357e-08	1	0	0	1	0	0
AATATGGG	2	10	8	19.62	211195745	151	27434948	80	5	0.101937	0.509684	0.364499	0.00407747	0.00291599	0.264901	1.93066e-08	1.93112e-08	1	0	0	1	0	0
AATATGTCATGG	2	8	12	19.62	211195745	151	27434948	96	4	0.101937	0.407747	0.291599	0.00489297	0.00349919	0.317881	2.31679e-08	2.31734e-08	1	0	0	1	0	0
AATC	8	70	4	19.62	211195745	151	27434948	280	8.75	0.407747	3.56779	2.55149	0.0142712	0.010206	0.231788	6.75731e-08	6.75891e-08	1	0	0	0	0	0
AATCAATCC	4	16	9	19.62	211195745	151	27434948	144	4	0.203874	0.815494	0.583198	0.00733945	0.00524878	0.238411	3.47519e-08	3.47601e-08	1	0	0	1	0	0
AATCAATG	22	201	8	19.62	211195745	151	27434948	1608	9.13636	1.1213	10.2446	7.32642	0.0819572	0.0586114	0.484046	3.88063e-07	3.88155e-07	1	0	0	1	0	0
AATCACC	7	28	7	19.62	211195745	151	27434948	196	4	0.356779	1.42712	1.0206	0.00998981	0.00714417	0.18543	4.73012e-08	4.73124e-08	1	0	0	1	0	0
AATCACCTCC	12	48	10	19.62	211195745	151	27434948	480	4	0.611621	2.44648	1.74959	0.0244648	0.0174959	0.264901	1.1584e-07	1.15867e-07	1	0	0	1	0	0
AATCACG	12	56	7	19.62	211195745	151	27434948	392	4.66667	0.611621	2.85423	2.04119	0.0199796	0.0142883	0.216336	9.46023e-08	9.46248e-08	1	0	0	1	0	0
AATCACGGAC	20	85	10	19.62	211195745	151	27434948	850	4.25	1.01937	4.33231	3.09824	0.0433231	0.0309824	0.281457	2.05133e-07	2.05181e-07	1	0	0	1	0	0
AATCAG	16	68	6	19.62	211195745	151	27434948	408	4.25	0.815494	3.46585	2.47859	0.0207951	0.0148715	0.168874	9.84637e-08	9.8487e-08	1	0	0	1	0	0
AATCAGCGGG	8	32	10	19.62	211195745	151	27434948	320	4	0.407747	1.63099	1.1664	0.0163099	0.011664	0.264901	7.72264e-08	7.72447e-08	1	0	0	1	0	0
AATCAGTG	6	28	8	19.62	211195745	151	27434948	224	4.66667	0.30581	1.42712	1.0206	0.0114169	0.00816477	0.247241	5.40585e-08	5.40713e-08	1	0	0	1	0	0
AATCATAC	7	28	8	19.62	211195745	151	27434948	224	4	0.356779	1.42712	1.0206	0.0114169	0.00816477	0.211921	5.40585e-08	5.40713e-08	1	0	0	1	0	0
AATCATCG	12	66	8	19.62	211195745	151	27434948	528	5.5	0.611621	3.36391	2.40569	0.0269113	0.0192455	0.291391	1.27424e-07	1.27454e-07	1	0	0	1	0	0
AATCATT	2	42	7	19.62	211195745	151	27434948	294	21	0.101937	2.14067	1.53089	0.0149847	0.0107163	0.97351	7.09518e-08	7.09686e-08	1	0	0	1	1	0
AATCATTAG	7	31	9	19.62	211195745	151	27434948	279	4.42857	0.356779	1.58002	1.12995	0.0142202	0.0101695	0.263955	6.73318e-08	6.73478e-08	1	0	0	1	0	0
AATCC	2	10	5	19.62	211195745	151	27434948	50	5	0.101937	0.509684	0.364499	0.00254842	0.00182249	0.165563	1.20666e-08	1.20695e-08	1	0	0	1	0	0
AATCCACTGG	6	24	10	19.62	211195745	151	27434948	240	4	0.30581	1.22324	0.874797	0.0122324	0.00874797	0.264901	5.79198e-08	5.79336e-08	1	0	0	1	0	0
AATCCC	14	66	6	19.62	211195745	151	27434948	396	4.71429	0.713558	3.36391	2.40569	0.0201835	0.0144341	0.187323	9.55677e-08	9.55904e-08	1	0	0	1	0	0
AATCCCG	1	4	7	19.62	211195745	151	27434948	28	4	0.0509684	0.203874	0.145799	0.00142712	0.0010206	0.18543	6.75731e-09	6.75891e-09	1	0	0	1	0	0
AATCCCTG	14	105	8	19.62	211195745	151	27434948	840	7.5	0.713558	5.35168	3.82724	0.0428135	0.0306179	0.397351	2.02719e-07	2.02767e-07	1	0	0	1	0	0
AATCCG	16	64	6	19.62	211195745	151	27434948	384	4	0.815494	3.26198	2.33279	0.0195719	0.0139967	0.15894	9.26717e-08	9.26937e-08	1	0	0	1	0	0
AATCCGC	4	16	7	19.62	211195745	151	27434948	112	4	0.203874	0.815494	0.583198	0.00570846	0.00408238	0.18543	2.70292e-08	2.70357e-08	1	0	0	1	0	0
AATCCGTG	14	68	8	19.62	211195745	151	27434948	544	4.85714	0.713558	3.46585	2.47859	0.0277268	0.0198287	0.257332	1.31285e-07	1.31316e-07	1	0	0	1	0	0
AATCCTACC	2	8	9	19.62	211195745	151	27434948	72	4	0.101937	0.407747	0.291599	0.00366972	0.00262439	0.238411	1.73759e-08	1.73801e-08	1	0	0	1	0	0
AATCCTG	5	20	7	19.62	211195745	151	27434948	140	4	0.254842	1.01937	0.728997	0.00713558	0.00510298	0.18543	3.37866e-08	3.37946e-08	1	0	0	1	0	0
AATCG	47	253	5	19.62	211195745	151	27434948	1265	5.38298	2.39551	12.895	9.22181	0.064475	0.0461091	0.178244	3.05286e-07	3.05358e-07	1	0	0	1	0	0
AATCGACGTAC	16	79	11	19.62	211195745	151	27434948	869	4.9375	0.815494	4.0265	2.87954	0.0442915	0.0316749	0.359685	2.09718e-07	2.09768e-07	1	0	0	1	0	0
AATCGAG	14	56	7	19.62	211195745	151	27434948	392	4	0.713558	2.85423	2.04119	0.0199796	0.0142883	0.18543	9.46023e-08	9.46248e-08	1	0	0	1	0	0
AATCGCAGGG	8	32	10	19.62	211195745	151	27434948	320	4	0.407747	1.63099	1.1664	0.0163099	0.011664	0.264901	7.72264e-08	7.72447e-08	1	0	0	1	0	0
AATCGCCCTG	12	56	10	19.62	211195745	151	27434948	560	4.66667	0.611621	2.85423	2.04119	0.0285423	0.0204119	0.309051	1.35146e-07	1.35178e-07	1	0	0	1	0	0
AATCGCTAGG	2	8	10	19.62	211195745	151	27434948	80	4	0.101937	0.407747	0.291599	0.00407747	0.00291599	0.264901	1.93066e-08	1.93112e-08	1	0	0	1	0	0
AATCGG	89	597	6	19.62	211195745	151	27434948	3582	6.70787	4.53619	30.4281	21.7606	0.182569	0.130563	0.266538	8.64453e-07	8.64658e-07	1	0	0	1	0	0
AATCGGATCG	8	36	10	19.62	211195745	151	27434948	360	4.5	0.407747	1.83486	1.31219	0.0183486	0.0131219	0.298013	8.68797e-08	8.69003e-08	1	0	0	1	0	0
AATCGGC	4	16	7	19.62	211195745	151	27434948	112	4	0.203874	0.815494	0.583198	0.00570846	0.00408238	0.18543	2.70292e-08	2.70357e-08	1	0	0	1	0	0
AATCGGG	5	24	7	19.62	211195745	151	27434948	168	4.8	0.254842	1.22324	0.874797	0.00856269	0.00612358	0.222517	4.05439e-08	4.05535e-08	1	0	0	1	0	0
AATCGGGAC	6	24	9	19.62	211195745	151	27434948	216	4	0.30581	1.22324	0.874797	0.0110092	0.00787317	0.238411	5.21278e-08	5.21402e-08	1	0	0	1	0	0
AATCGGGAG	13	59	9	19.62	211195745	151	27434948	531	4.53846	0.662589	3.00714	2.15054	0.0270642	0.0193549	0.270504	1.28148e-07	1.28178e-07	1	0	0	1	0	0
AATCGGT	2	10	7	19.62	211195745	151	27434948	70	5	0.101937	0.509684	0.364499	0.00356779	0.00255149	0.231788	1.68933e-08	1.68973e-08	1	0	0	1	0	0
AATCGGTATC	2	8	10	19.62	211195745	151	27434948	80	4	0.101937	0.407747	0.291599	0.00407747	0.00291599	0.264901	1.93066e-08	1.93112e-08	1	0	0	1	0	0
AATCGGTGG	2	8	9	19.62	211195745	151	27434948	72	4	0.101937	0.407747	0.291599	0.00366972	0.00262439	0.238411	1.73759e-08	1.73801e-08	1	0	0	1	0	0
AATCGT	10	42	6	19.62	211195745	151	27434948	252	4.2	0.509684	2.14067	1.53089	0.012844	0.00918536	0.166887	6.08158e-08	6.08302e-08	1	0	0	1	0	0
AATCGTAGG	2	8	9	19.62	211195745	151	27434948	72	4	0.101937	0.407747	0.291599	0.00366972	0.00262439	0.238411	1.73759e-08	1.73801e-08	1	0	0	1	0	0
AATCT	2	18	5	19.62	211195745	151	27434948	90	9	0.101937	0.917431	0.656097	0.00458716	0.00328049	0.298013	2.17199e-08	2.17251e-08	1	0	0	1	0	0
AATCTAC	2	12	7	19.62	211195745	151	27434948	84	6	0.101937	0.611621	0.437398	0.00428135	0.00306179	0.278146	2.02719e-08	2.02767e-08	1	0	0	1	0	0
AATCTAGAGACC	3	12	12	19.62	211195745	151	27434948	144	4	0.152905	0.611621	0.437398	0.00733945	0.00524878	0.317881	3.47519e-08	3.47601e-08	1	0	0	1	0	0
AATCTAGCG	12	64	9	19.62	211195745	151	27434948	576	5.33333	0.611621	3.26198	2.33279	0.0293578	0.0209951	0.317881	1.39008e-07	1.39041e-07	1	0	0	1	0	0
AATCTATAC	2	8	9	19.62	211195745	151	27434948	72	4	0.101937	0.407747	0.291599	0.00366972	0.00262439	0.238411	1.73759e-08	1.73801e-08	1	0	0	1	0	0
AATCTCACC	12	80	9	19.62	211195745	151	27434948	720	6.66667	0.611621	4.07747	2.91599	0.0366972	0.0262439	0.397351	1.73759e-07	1.73801e-07	1	0	0	1	0	0
AATCTCC	2	8	7	19.62	211195745	151	27434948	56	4	0.101937	0.407747	0.291599	0.00285423	0.00204119	0.18543	1.35146e-08	1.35178e-08	1	0	0	1	0	0
AATCTGC	4	16	7	19.62	211195745	151	27434948	112	4	0.203874	0.815494	0.583198	0.00570846	0.00408238	0.18543	2.70292e-08	2.70357e-08	1	0	0	1	0	0
AATCTGG	2	8	7	19.62	211195745	151	27434948	56	4	0.101937	0.407747	0.291599	0.00285423	0.00204119	0.18543	1.35146e-08	1.35178e-08	1	0	0	1	0	0
AATCTGGT	4	18	8	19.62	211195745	151	27434948	144	4.5	0.203874	0.917431	0.656097	0.00733945	0.00524878	0.238411	3.47519e-08	3.47601e-08	1	0	0	1	0	0
AATG	27	277	4	19.62	211195745	151	27434948	1108	10.2593	1.37615	14.1182	10.0966	0.056473	0.0403864	0.271768	2.67396e-07	2.6746e-07	1	0	0	0	0	0
AATGAC	133	1345	6	19.62	211195745	151	27434948	8070	10.1128	6.7788	68.5525	49.0251	0.411315	0.29415	0.401832	1.94755e-06	1.94802e-06	1	0	0	1	0	0
AATGACCGAG	6	26	10	19.62	211195745	151	27434948	260	4.33333	0.30581	1.32518	0.947696	0.0132518	0.00947696	0.286976	6.27465e-08	6.27613e-08	1	0	0	1	0	0
AATGACG	6	32	7	19.62	211195745	151	27434948	224	5.33333	0.30581	1.63099	1.1664	0.0114169	0.00816477	0.247241	5.40585e-08	5.40713e-08	1	0	0	1	0	0
AATGAG	12	62	6	19.62	211195745	151	27434948	372	5.16667	0.611621	3.16004	2.25989	0.0189602	0.0135593	0.205298	8.97757e-08	8.9797e-08	1	0	0	1	0	0
AATGAGAGAG	10	56	10	19.62	211195745	151	27434948	560	5.6	0.509684	2.85423	2.04119	0.0285423	0.0204119	0.370861	1.35146e-07	1.35178e-07	1	0	0	1	0	0
AATGAGC	17	78	7	19.62	211195745	151	27434948	546	4.58824	0.866463	3.97554	2.84309	0.0278287	0.0199016	0.2127	1.31768e-07	1.31799e-07	1	0	0	1	0	0
AATGAGCCG	18	82	9	19.62	211195745	151	27434948	738	4.55556	0.917431	4.17941	2.98889	0.0376147	0.0269	0.271523	1.78103e-07	1.78146e-07	1	0	0	1	0	0
AATGAGG	2	8	7	19.62	211195745	151	27434948	56	4	0.101937	0.407747	0.291599	0.00285423	0.00204119	0.18543	1.35146e-08	1.35178e-08	1	0	0	1	0	0
AATGAGTC	18	78	8	19.62	211195745	151	27434948	624	4.33333	0.917431	3.97554	2.84309	0.0318043	0.0227447	0.229581	1.50591e-07	1.50627e-07	1	0	0	1	0	0
AATGAT	8	32	6	19.62	211195745	151	27434948	192	4	0.407747	1.63099	1.1664	0.00978593	0.00699837	0.15894	4.63358e-08	4.63468e-08	1	0	0	1	0	0
AATGATCCC	6	28	9	19.62	211195745	151	27434948	252	4.66667	0.30581	1.42712	1.0206	0.012844	0.00918536	0.278146	6.08158e-08	6.08302e-08	1	0	0	1	0	0
AATGATCGC	20	102	9	19.62	211195745	151	27434948	918	5.1	1.01937	5.19878	3.71789	0.046789	0.033461	0.303974	2.21543e-07	2.21596e-07	1	0	0	1	0	0
AATGC	13	67	5	19.62	211195745	151	27434948	335	5.15385	0.662589	3.41488	2.44214	0.0170744	0.0122107	0.170657	8.08464e-08	8.08656e-08	1	0	0	1	0	0
AATGCAG	9	36	7	19.62	211195745	151	27434948	252	4	0.458716	1.83486	1.31219	0.012844	0.00918536	0.18543	6.08158e-08	6.08302e-08	1	0	0	1	0	0
AATGCC	9	60	6	19.62	211195745	151	27434948	360	6.66667	0.458716	3.0581	2.18699	0.0183486	0.0131219	0.264901	8.68797e-08	8.69003e-08	1	0	0	1	0	0
AATGCCCAT	2	8	9	19.62	211195745	151	27434948	72	4	0.101937	0.407747	0.291599	0.00366972	0.00262439	0.238411	1.73759e-08	1.73801e-08	1	0	0	1	0	0
AATGCG	23	96	6	19.62	211195745	151	27434948	576	4.17391	1.17227	4.89297	3.49919	0.0293578	0.0209951	0.165851	1.39008e-07	1.39041e-07	1	0	0	1	0	0
AATGCGCC	6	24	8	19.62	211195745	151	27434948	192	4	0.30581	1.22324	0.874797	0.00978593	0.00699837	0.211921	4.63358e-08	4.63468e-08	1	0	0	1	0	0
AATGCGCTC	4	22	9	19.62	211195745	151	27434948	198	5.5	0.203874	1.1213	0.801897	0.0100917	0.00721707	0.327815	4.77838e-08	4.77952e-08	1	0	0	1	0	0
AATGCGTC	10	49	8	19.62	211195745	151	27434948	392	4.9	0.509684	2.49745	1.78604	0.0199796	0.0142883	0.259603	9.46023e-08	9.46248e-08	1	0	0	1	0	0
AATGCTATGC	4	16	10	19.62	211195745	151	27434948	160	4	0.203874	0.815494	0.583198	0.00815494	0.00583198	0.264901	3.86132e-08	3.86224e-08	1	0	0	1	0	0
AATGCTCG	14	59	8	19.62	211195745	151	27434948	472	4.21429	0.713558	3.00714	2.15054	0.0240571	0.0172043	0.223273	1.13909e-07	1.13936e-07	1	0	0	1	0	0
AATGCTG	2	10	7	19.62	211195745	151	27434948	70	5	0.101937	0.509684	0.364499	0.00356779	0.00255149	0.231788	1.68933e-08	1.68973e-08	1	0	0	1	0	0
AATGG	130	850	5	19.62	211195745	151	27434948	4250	6.53846	6.62589	43.3231	30.9824	0.216616	0.154912	0.216505	1.02566e-06	1.02591e-06	1	0	0	1	0	0
AATGGAG	2	8	7	19.62	211195745	151	27434948	56	4	0.101937	0.407747	0.291599	0.00285423	0.00204119	0.18543	1.35146e-08	1.35178e-08	1	0	0	1	0	0
AATGGAGGG	4	16	9	19.62	211195745	151	27434948	144	4	0.203874	0.815494	0.583198	0.00733945	0.00524878	0.238411	3.47519e-08	3.47601e-08	1	0	0	1	0	0
AATGGATGC	6	32	9	19.62	211195745	151	27434948	288	5.33333	0.30581	1.63099	1.1664	0.0146789	0.0104976	0.317881	6.95038e-08	6.95203e-08	1	0	0	1	0	0
AATGGC	27	136	6	19.62	211195745	151	27434948	816	5.03704	1.37615	6.9317	4.95718	0.0415902	0.0297431	0.200147	1.96927e-07	1.96974e-07	1	0	0	1	0	0
AATGGCG	10	44	7	19.62	211195745	151	27434948	308	4.4	0.509684	2.24261	1.60379	0.0156983	0.0112266	0.203974	7.43304e-08	7.43481e-08	1	0	0	1	0	0
AATGGG	19	92	6	19.62	211195745	151	27434948	552	4.84211	0.9684	4.68909	3.35339	0.0281346	0.0201203	0.192402	1.33216e-07	1.33247e-07	1	0	0	1	0	0
AATGGGACGC	8	34	10	19.62	211195745	151	27434948	340	4.25	0.407747	1.73293	1.2393	0.0173293	0.012393	0.281457	8.20531e-08	8.20725e-08	1	0	0	1	0	0
AATGGGC	16	72	7	19.62	211195745	151	27434948	504	4.5	0.815494	3.66972	2.62439	0.0256881	0.0183707	0.208609	1.21632e-07	1.2166e-07	1	0	0	1	0	0
AATGGGCCAC	2	8	10	19.62	211195745	151	27434948	80	4	0.101937	0.407747	0.291599	0.00407747	0.00291599	0.264901	1.93066e-08	1.93112e-08	1	0	0	1	0	0
AATGGGTACC	4	20	10	19.62	211195745	151	27434948	200	5	0.203874	1.01937	0.728997	0.0101937	0.00728997	0.331126	4.82665e-08	4.8278e-08	1	0	0	1	0	0
AATGGTG	2	8	7	19.62	211195745	151	27434948	56	4	0.101937	0.407747	0.291599	0.00285423	0.00204119	0.18543	1.35146e-08	1.35178e-08	1	0	0	1	0	0
AATGGTGC	2	8	8	19.62	211195745	151	27434948	64	4	0.101937	0.407747	0.291599	0.00326198	0.00233279	0.211921	1.54453e-08	1.54489e-08	1	0	0	1	0	0
AATGGTGGC	18	79	9	19.62	211195745	151	27434948	711	4.38889	0.917431	4.0265	2.87954	0.0362385	0.0259159	0.261589	1.71587e-07	1.71628e-07	1	0	0	1	0	0
AATGGTGGTG	42	206	10	19.62	211195745	151	27434948	2060	4.90476	2.14067	10.4995	7.50867	0.104995	0.0750867	0.324819	4.97145e-07	4.97263e-07	1	0	0	1	0	0
AATGT	9	47	5	19.62	211195745	151	27434948	235	5.22222	0.458716	2.39551	1.71314	0.0119776	0.00856572	0.172921	5.67131e-08	5.67266e-08	1	0	0	1	0	0
AATGTAC	23	98	7	19.62	211195745	151	27434948	686	4.26087	1.17227	4.9949	3.57209	0.0349643	0.0250046	0.197524	1.65554e-07	1.65593e-07	1	0	0	1	0	0
AATGTAG	2	10	7	19.62	211195745	151	27434948	70	5	0.101937	0.509684	0.364499	0.00356779	0.00255149	0.231788	1.68933e-08	1.68973e-08	1	0	0	1	0	0
AATGTC	55	597	6	19.62	211195745	151	27434948	3582	10.8545	2.80326	30.4281	21.7606	0.182569	0.130563	0.431306	8.64453e-07	8.64658e-07	1	0	0	1	0	0
AATGTCGCTC	14	69	10	19.62	211195745	151	27434948	690	4.92857	0.713558	3.51682	2.51504	0.0351682	0.0251504	0.326395	1.66519e-07	1.66559e-07	1	0	0	1	0	0
AATGTCT	2	8	7	19.62	211195745	151	27434948	56	4	0.101937	0.407747	0.291599	0.00285423	0.00204119	0.18543	1.35146e-08	1.35178e-08	1	0	0	1	0	0
AATGTG	5	23	6	19.62	211195745	151	27434948	138	4.6	0.254842	1.17227	0.838347	0.00703364	0.00503008	0.182781	3.33039e-08	3.33118e-08	1	0	0	1	0	0
AATGTGAGT	2	8	9	19.62	211195745	151	27434948	72	4	0.101937	0.407747	0.291599	0.00366972	0.00262439	0.238411	1.73759e-08	1.73801e-08	1	0	0	1	0	0
AATGTGC	226	1367	7	19.62	211195745	151	27434948	9569	6.04867	11.5189	69.6738	49.827	0.487717	0.348789	0.280402	2.30931e-06	2.30986e-06	1	0	0	1	0	0
AATGTGCTC	7	29	9	19.62	211195745	151	27434948	261	4.14286	0.356779	1.47808	1.05705	0.0133028	0.00951341	0.246925	6.29878e-08	6.30027e-08	1	0	0	1	0	0
AATT	4	24	4	19.62	211195745	151	27434948	96	6	0.203874	1.22324	0.874797	0.00489297	0.00349919	0.15894	2.31679e-08	2.31734e-08	1	0	0	0	0	0
AATTAATTCC	2	8	10	19.62	211195745	151	27434948	80	4	0.101937	0.407747	0.291599	0.00407747	0.00291599	0.264901	1.93066e-08	1.93112e-08	1	0	0	1	0	0
AATTAC	8	36	6	19.62	211195745	151	27434948	216	4.5	0.407747	1.83486	1.31219	0.0110092	0.00787317	0.178808	5.21278e-08	5.21402e-08	1	0	0	1	0	0
AATTACC	2	13	7	19.62	211195745	151	27434948	91	6.5	0.101937	0.662589	0.473848	0.00463812	0.00331694	0.301325	2.19613e-08	2.19665e-08	1	0	0	1	0	0
AATTACG	4	20	7	19.62	211195745	151	27434948	140	5	0.203874	1.01937	0.728997	0.00713558	0.00510298	0.231788	3.37866e-08	3.37946e-08	1	0	0	1	0	0
AATTACT	2	8	7	19.62	211195745	151	27434948	56	4	0.101937	0.407747	0.291599	0.00285423	0.00204119	0.18543	1.35146e-08	1.35178e-08	1	0	0	1	0	0
AATTACTCG	6	26	9	19.62	211195745	151	27434948	234	4.33333	0.30581	1.32518	0.947696	0.0119266	0.00852927	0.258278	5.64718e-08	5.64852e-08	1	0	0	1	0	0
AATTAGG	4	16	7	19.62	211195745	151	27434948	112	4	0.203874	0.815494	0.583198	0.00570846	0.00408238	0.18543	2.70292e-08	2.70357e-08	1	0	0	1	0	0
AATTATGCGTC	2	8	11	19.62	211195745	151	27434948	88	4	0.101937	0.407747	0.291599	0.00448522	0.00320759	0.291391	2.12373e-08	2.12423e-08	1	0	0	1	0	0
AATTC	12	80	5	19.62	211195745	151	27434948	400	6.66667	0.611621	4.07747	2.91599	0.0203874	0.0145799	0.220751	9.6533e-08	9.65559e-08	1	0	0	1	0	0
AATTCC	8	38	6	19.62	211195745	151	27434948	228	4.75	0.407747	1.9368	1.38509	0.0116208	0.00831057	0.188742	5.50238e-08	5.50369e-08	1	0	0	1	0	0
AATTCCC	10	40	7	19.62	211195745	151	27434948	280	4	0.509684	2.03874	1.45799	0.0142712	0.010206	0.18543	6.75731e-08	6.75891e-08	1	0	0	1	0	0
AATTCCTC	2	8	8	19.62	211195745	151	27434948	64	4	0.101937	0.407747	0.291599	0.00326198	0.00233279	0.211921	1.54453e-08	1.54489e-08	1	0	0	1	0	0
AATTCGC	14	58	7	19.62	211195745	151	27434948	406	4.14286	0.713558	2.95617	2.11409	0.0206932	0.0147986	0.192053	9.7981e-08	9.80043e-08	1	0	0	1	0	0
AATTCGTGC	8	36	9	19.62	211195745	151	27434948	324	4.5	0.407747	1.83486	1.31219	0.0165138	0.0118098	0.268212	7.81917e-08	7.82103e-08	1	0	0	1	0	0
AATTCTCGCC	4	16	10	19.62	211195745	151	27434948	160	4	0.203874	0.815494	0.583198	0.00815494	0.00583198	0.264901	3.86132e-08	3.86224e-08	1	0	0	1	0	0
AATTGAC	4	16	7	19.62	211195745	151	27434948	112	4	0.203874	0.815494	0.583198	0.00570846	0.00408238	0.18543	2.70292e-08	2.70357e-08	1	0	0	1	0	0
AATTGC	8	32	6	19.62	211195745	151	27434948	192	4	0.407747	1.63099	1.1664	0.00978593	0.00699837	0.15894	4.63358e-08	4.63468e-08	1	0	0	1	0	0
AATTGCC	6	24	7	19.62	211195745	151	27434948	168	4	0.30581	1.22324	0.874797	0.00856269	0.00612358	0.18543	4.05439e-08	4.05535e-08	1	0	0	1	0	0
AATTGTAC	2	8	8	19.62	211195745	151	27434948	64	4	0.101937	0.407747	0.291599	0.00326198	0.00233279	0.211921	1.54453e-08	1.54489e-08	1	0	0	1	0	0
AC	5599	117321	2	19.62	211195745	151	27434948	234642	20.9539	285.372	5979.66	4276.33	11.9593	8.55267	0.277535	5.66267e-05	5.66402e-05	1	0	1	0	0	0
ACACACACTC	5	20	10	19.62	211195745	151	27434948	200	4	0.254842	1.01937	0.728997	0.0101937	0.00728997	0.264901	4.82665e-08	4.8278e-08	1	0	0	1	0	0
ACACACAGGAGAGG	2	10	14	19.62	211195745	151	27434948	140	5	0.101937	0.509684	0.364499	0.00713558	0.00510298	0.463576	3.37866e-08	3.37946e-08	1	0	0	1	0	0
ACACACC	1	5	7	19.62	211195745	151	27434948	35	5	0.0509684	0.254842	0.182249	0.00178389	0.00127575	0.231788	8.44664e-09	8.44864e-09	1	0	0	1	0	0
ACACACG	4	16	7	19.62	211195745	151	27434948	112	4	0.203874	0.815494	0.583198	0.00570846	0.00408238	0.18543	2.70292e-08	2.70357e-08	1	0	0	1	0	0
ACACACGAGT	2	8	10	19.62	211195745	151	27434948	80	4	0.101937	0.407747	0.291599	0.00407747	0.00291599	0.264901	1.93066e-08	1.93112e-08	1	0	0	1	0	0
ACACACGGT	22	94	9	19.62	211195745	151	27434948	846	4.27273	1.1213	4.79103	3.42629	0.0431193	0.0308366	0.254666	2.04167e-07	2.04216e-07	1	0	0	1	0	0
ACACACGTC	4	16	9	19.62	211195745	151	27434948	144	4	0.203874	0.815494	0.583198	0.00733945	0.00524878	0.238411	3.47519e-08	3.47601e-08	1	0	0	1	0	0
ACACAG	41	261	6	19.62	211195745	151	27434948	1566	6.36585	2.0897	13.3028	9.51341	0.0798165	0.0570805	0.252948	3.77927e-07	3.78016e-07	1	0	0	1	0	0
ACACAGAGCCG	2	8	11	19.62	211195745	151	27434948	88	4	0.101937	0.407747	0.291599	0.00448522	0.00320759	0.291391	2.12373e-08	2.12423e-08	1	0	0	1	0	0
ACACAGAT	5	29	8	19.62	211195745	151	27434948	232	5.8	0.254842	1.47808	1.05705	0.0118247	0.00845637	0.307285	5.59891e-08	5.60024e-08	1	0	0	1	0	0
ACACAGCGAG	4	16	10	19.62	211195745	151	27434948	160	4	0.203874	0.815494	0.583198	0.00815494	0.00583198	0.264901	3.86132e-08	3.86224e-08	1	0	0	1	0	0
ACACAGG	7	30	7	19.62	211195745	151	27434948	210	4.28571	0.356779	1.52905	1.0935	0.0107034	0.00765447	0.198675	5.06798e-08	5.06919e-08	1	0	0	1	0	0
ACACAGGT	17	68	8	19.62	211195745	151	27434948	544	4	0.866463	3.46585	2.47859	0.0277268	0.0198287	0.211921	1.31285e-07	1.31316e-07	1	0	0	1	0	0
ACACAT	10	49	6	19.62	211195745	151	27434948	294	4.9	0.509684	2.49745	1.78604	0.0149847	0.0107163	0.194702	7.09518e-08	7.09686e-08	1	0	0	1	0	0
ACACATAG	2	8	8	19.62	211195745	151	27434948	64	4	0.101937	0.407747	0.291599	0.00326198	0.00233279	0.211921	1.54453e-08	1.54489e-08	1	0	0	1	0	0
ACACATCCACTCTGAGCCGGTCAT	1	4	24	19.62	211195745	151	27434948	96	4	0.0509684	0.203874	0.145799	0.00489297	0.00349919	0.635762	2.31679e-08	2.31734e-08	1	0	0	1	1	0
ACACATCCG	2	8	9	19.62	211195745	151	27434948	72	4	0.101937	0.407747	0.291599	0.00366972	0.00262439	0.238411	1.73759e-08	1.73801e-08	1	0	0	1	0	0
ACACATG	10	54	7	19.62	211195745	151	27434948	378	5.4	0.509684	2.75229	1.96829	0.0192661	0.013778	0.250331	9.12237e-08	9.12453e-08	1	0	0	1	0	0
ACACC	43	331	5	19.62	211195745	151	27434948	1655	7.69767	2.19164	16.8705	12.0649	0.0843527	0.0603245	0.25489	3.99405e-07	3.995e-07	1	0	0	1	0	0
ACACCACTC	24	122	9	19.62	211195745	151	27434948	1098	5.08333	1.22324	6.21814	4.44688	0.0559633	0.0400219	0.30298	2.64983e-07	2.65046e-07	1	0	0	1	0	0
ACACCAGTAG	2	8	10	19.62	211195745	151	27434948	80	4	0.101937	0.407747	0.291599	0.00407747	0.00291599	0.264901	1.93066e-08	1.93112e-08	1	0	0	1	0	0
ACACCAT	14	74	7	19.62	211195745	151	27434948	518	5.28571	0.713558	3.77166	2.69729	0.0264016	0.018881	0.245033	1.2501e-07	1.2504e-07	1	0	0	1	0	0
ACACCCT	6	30	7	19.62	211195745	151	27434948	210	5	0.30581	1.52905	1.0935	0.0107034	0.00765447	0.231788	5.06798e-08	5.06919e-08	1	0	0	1	0	0
ACACCG	51	258	6	19.62	211195745	151	27434948	1548	5.05882	2.59939	13.1498	9.40406	0.0788991	0.0564244	0.201013	3.73583e-07	3.73671e-07	1	0	0	1	0	0
ACACCGC	2	10	7	19.62	211195745	151	27434948	70	5	0.101937	0.509684	0.364499	0.00356779	0.00255149	0.231788	1.68933e-08	1.68973e-08	1	0	0	1	0	0
ACACCGCC	3	15	8	19.62	211195745	151	27434948	120	5	0.152905	0.764526	0.546748	0.00611621	0.00437398	0.264901	2.89599e-08	2.89668e-08	1	0	0	1	0	0
ACACCGT	6	28	7	19.62	211195745	151	27434948	196	4.66667	0.30581	1.42712	1.0206	0.00998981	0.00714417	0.216336	4.73012e-08	4.73124e-08	1	0	0	1	0	0
ACACCT	12	86	6	19.62	211195745	151	27434948	516	7.16667	0.611621	4.38328	3.13469	0.0262997	0.0188081	0.284768	1.24528e-07	1.24557e-07	1	0	0	1	0	0
ACACCTCC	97	408	8	19.62	211195745	151	27434948	3264	4.20619	4.94393	20.7951	14.8715	0.166361	0.118972	0.222844	7.87709e-07	7.87896e-07	1	0	0	1	0	0
ACACCTCGCCT	8	32	11	19.62	211195745	151	27434948	352	4	0.407747	1.63099	1.1664	0.0179409	0.0128304	0.291391	8.4949e-08	8.49692e-08	1	0	0	1	0	0
ACACCTCTCT	4	16	10	19.62	211195745	151	27434948	160	4	0.203874	0.815494	0.583198	0.00815494	0.00583198	0.264901	3.86132e-08	3.86224e-08	1	0	0	1	0	0
ACACCTG	11	53	7	19.62	211195745	151	27434948	371	4.81818	0.560652	2.70133	1.93184	0.0189093	0.0135229	0.223359	8.95344e-08	8.95556e-08	1	0	0	1	0	0
ACACG	46	290	5	19.62	211195745	151	27434948	1450	6.30435	2.34455	14.7808	10.5705	0.0739042	0.0528523	0.208753	3.49932e-07	3.50015e-07	1	0	0	1	0	0
ACACGAGAG	8	36	9	19.62	211195745	151	27434948	324	4.5	0.407747	1.83486	1.31219	0.0165138	0.0118098	0.268212	7.81917e-08	7.82103e-08	1	0	0	1	0	0
ACACGAGGG	6	26	9	19.62	211195745	151	27434948	234	4.33333	0.30581	1.32518	0.947696	0.0119266	0.00852927	0.258278	5.64718e-08	5.64852e-08	1	0	0	1	0	0
ACACGC	61	319	6	19.62	211195745	151	27434948	1914	5.22951	3.10907	16.2589	11.6275	0.0975535	0.069765	0.207795	4.6191e-07	4.6202e-07	1	0	0	1	0	0
ACACGCACGT	2	8	10	19.62	211195745	151	27434948	80	4	0.101937	0.407747	0.291599	0.00407747	0.00291599	0.264901	1.93066e-08	1.93112e-08	1	0	0	1	0	0
ACACGCG	6	28	7	19.62	211195745	151	27434948	196	4.66667	0.30581	1.42712	1.0206	0.00998981	0.00714417	0.216336	4.73012e-08	4.73124e-08	1	0	0	1	0	0
ACACGCGC	3	14	8	19.62	211195745	151	27434948	112	4.66667	0.152905	0.713558	0.510298	0.00570846	0.00408238	0.247241	2.70292e-08	2.70357e-08	1	0	0	1	0	0
ACACGGAGG	12	48	9	19.62	211195745	151	27434948	432	4	0.611621	2.44648	1.74959	0.0220183	0.0157463	0.238411	1.04256e-07	1.0428e-07	1	0	0	1	0	0
ACACGGC	10	75	7	19.62	211195745	151	27434948	525	7.5	0.509684	3.82263	2.73374	0.0267584	0.0191362	0.347682	1.267e-07	1.2673e-07	1	0	0	1	0	0
ACACGGG	54	337	7	19.62	211195745	151	27434948	2359	6.24074	2.75229	17.1764	12.2836	0.120234	0.0859852	0.289306	5.69303e-07	5.69439e-07	1	0	0	1	0	0
ACACGGGTG	2	8	9	19.62	211195745	151	27434948	72	4	0.101937	0.407747	0.291599	0.00366972	0.00262439	0.238411	1.73759e-08	1.73801e-08	1	0	0	1	0	0
ACACGGTAT	4	16	9	19.62	211195745	151	27434948	144	4	0.203874	0.815494	0.583198	0.00733945	0.00524878	0.238411	3.47519e-08	3.47601e-08	1	0	0	1	0	0
ACACGGTCT	2	8	9	19.62	211195745	151	27434948	72	4	0.101937	0.407747	0.291599	0.00366972	0.00262439	0.238411	1.73759e-08	1.73801e-08	1	0	0	1	0	0
ACACGTAGT	6	26	9	19.62	211195745	151	27434948	234	4.33333	0.30581	1.32518	0.947696	0.0119266	0.00852927	0.258278	5.64718e-08	5.64852e-08	1	0	0	1	0	0
ACACGTGCAT	4	16	10	19.62	211195745	151	27434948	160	4	0.203874	0.815494	0.583198	0.00815494	0.00583198	0.264901	3.86132e-08	3.86224e-08	1	0	0	1	0	0
ACACT	2	12	5	19.62	211195745	151	27434948	60	6	0.101937	0.611621	0.437398	0.0030581	0.00218699	0.198675	1.448e-08	1.44834e-08	1	0	0	1	0	0
ACACTATCCT	4	22	10	19.62	211195745	151	27434948	220	5.5	0.203874	1.1213	0.801897	0.011213	0.00801897	0.364238	5.30932e-08	5.31058e-08	1	0	0	1	0	0
ACACTC	16	85	6	19.62	211195745	151	27434948	510	5.3125	0.815494	4.33231	3.09824	0.0259939	0.0185894	0.211093	1.2308e-07	1.23109e-07	1	0	0	1	0	0
ACACTCCCCT	6	24	10	19.62	211195745	151	27434948	240	4	0.30581	1.22324	0.874797	0.0122324	0.00874797	0.264901	5.79198e-08	5.79336e-08	1	0	0	1	0	0
ACACTCGC	4	16	8	19.62	211195745	151	27434948	128	4	0.203874	0.815494	0.583198	0.00652396	0.00466558	0.211921	3.08906e-08	3.08979e-08	1	0	0	1	0	0
ACACTCT	33	192	7	19.62	211195745	151	27434948	1344	5.81818	1.68196	9.78593	6.99837	0.0685015	0.0489886	0.269717	3.24351e-07	3.24428e-07	1	0	0	1	0	0
ACACTCTACT	8	34	10	19.62	211195745	151	27434948	340	4.25	0.407747	1.73293	1.2393	0.0173293	0.012393	0.281457	8.20531e-08	8.20725e-08	1	0	0	1	0	0
ACACTCTC	1	4	8	19.62	211195745	151	27434948	32	4	0.0509684	0.203874	0.145799	0.00163099	0.0011664	0.211921	7.72264e-09	7.72447e-09	1	0	0	1	0	0
ACACTG	4	16	6	19.62	211195745	151	27434948	96	4	0.203874	0.815494	0.583198	0.00489297	0.00349919	0.15894	2.31679e-08	2.31734e-08	1	0	0	1	0	0
ACACTGC	114	585	7	19.62	211195745	151	27434948	4095	5.13158	5.8104	29.8165	21.3232	0.208716	0.149262	0.237888	9.88257e-07	9.88491e-07	1	0	0	1	0	0
ACACTGCT	2	10	8	19.62	211195745	151	27434948	80	5	0.101937	0.509684	0.364499	0.00407747	0.00291599	0.264901	1.93066e-08	1.93112e-08	1	0	0	1	0	0
ACACTGG	8	40	7	19.62	211195745	151	27434948	280	5	0.407747	2.03874	1.45799	0.0142712	0.010206	0.231788	6.75731e-08	6.75891e-08	1	0	0	1	0	0
ACACTGGAT	4	16	9	19.62	211195745	151	27434948	144	4	0.203874	0.815494	0.583198	0.00733945	0.00524878	0.238411	3.47519e-08	3.47601e-08	1	0	0	1	0	0
ACACTGGTG	6	24	9	19.62	211195745	151	27434948	216	4	0.30581	1.22324	0.874797	0.0110092	0.00787317	0.238411	5.21278e-08	5.21402e-08	1	0	0	1	0	0
ACACTGT	13	56	7	19.62	211195745	151	27434948	392	4.30769	0.662589	2.85423	2.04119	0.0199796	0.0142883	0.199694	9.46023e-08	9.46248e-08	1	0	0	1	0	0
ACAG	422	5125	4	19.62	211195745	151	27434948	20500	12.1445	21.5087	261.213	186.806	1.04485	0.747222	0.32171	4.94732e-06	4.94849e-06	1	0	0	0	0	0
ACAGACG	4	20	7	19.62	211195745	151	27434948	140	5	0.203874	1.01937	0.728997	0.00713558	0.00510298	0.231788	3.37866e-08	3.37946e-08	1	0	0	1	0	0
ACAGACGCG	2	8	9	19.62	211195745	151	27434948	72	4	0.101937	0.407747	0.291599	0.00366972	0.00262439	0.238411	1.73759e-08	1.73801e-08	1	0	0	1	0	0
ACAGACT	2	14	7	19.62	211195745	151	27434948	98	7	0.101937	0.713558	0.510298	0.0049949	0.00357209	0.324503	2.36506e-08	2.36562e-08	1	0	0	1	0	0
ACAGAG	120	941	6	19.62	211195745	151	27434948	5646	7.84167	6.11621	47.9613	34.2993	0.287768	0.205796	0.311589	1.36256e-06	1.36289e-06	1	0	0	1	0	0
ACAGAGAG	215	1245	8	19.62	211195745	151	27434948	9960	5.7907	10.9582	63.4557	45.3801	0.507645	0.363041	0.306792	2.40367e-06	2.40424e-06	1	0	0	1	0	0
ACAGAGAGG	27	124	9	19.62	211195745	151	27434948	1116	4.59259	1.37615	6.32008	4.51978	0.0568807	0.040678	0.273731	2.69327e-07	2.69391e-07	1	0	0	1	0	0
ACAGAGAGGGC	2	12	11	19.62	211195745	151	27434948	132	6	0.101937	0.611621	0.437398	0.00672783	0.00481138	0.437086	3.18559e-08	3.18635e-08	1	0	0	1	0	0
ACAGAGC	4	28	7	19.62	211195745	151	27434948	196	7	0.203874	1.42712	1.0206	0.00998981	0.00714417	0.324503	4.73012e-08	4.73124e-08	1	0	0	1	0	0
ACAGAGG	36	209	7	19.62	211195745	151	27434948	1463	5.80556	1.83486	10.6524	7.61802	0.0745668	0.0533261	0.269132	3.53069e-07	3.53153e-07	1	0	0	1	0	0
ACAGAGGAG	6	26	9	19.62	211195745	151	27434948	234	4.33333	0.30581	1.32518	0.947696	0.0119266	0.00852927	0.258278	5.64718e-08	5.64852e-08	1	0	0	1	0	0
ACAGAGGC	10	43	8	19.62	211195745	151	27434948	344	4.3	0.509684	2.19164	1.56734	0.0175331	0.0125388	0.227815	8.30184e-08	8.30381e-08	1	0	0	1	0	0
ACAGAGGG	50	326	8	19.62	211195745	151	27434948	2608	6.52	2.54842	16.6157	11.8827	0.132926	0.0950612	0.34543	6.29395e-07	6.29545e-07	1	0	0	1	0	0
ACAGAT	20	97	6	19.62	211195745	151	27434948	582	4.85	1.01937	4.94393	3.53564	0.0296636	0.0212138	0.192715	1.40456e-07	1.40489e-07	1	0	0	1	0	0
ACAGC	6	34	5	19.62	211195745	151	27434948	170	5.66667	0.30581	1.73293	1.2393	0.00866463	0.00619648	0.187638	4.10265e-08	4.10363e-08	1	0	0	1	0	0
ACAGCACG	4	18	8	19.62	211195745	151	27434948	144	4.5	0.203874	0.917431	0.656097	0.00733945	0.00524878	0.238411	3.47519e-08	3.47601e-08	1	0	0	1	0	0
ACAGCAGTGG	34	160	10	19.62	211195745	151	27434948	1600	4.70588	1.73293	8.15494	5.83198	0.0815494	0.0583198	0.311648	3.86132e-07	3.86224e-07	1	0	0	1	0	0
ACAGCC	141	976	6	19.62	211195745	151	27434948	5856	6.92199	7.18654	49.7452	35.5751	0.298471	0.21345	0.275046	1.41324e-06	1.41358e-06	1	0	0	1	0	0
ACAGCCTC	31	125	8	19.62	211195745	151	27434948	1000	4.03226	1.58002	6.37105	4.55623	0.0509684	0.0364499	0.21363	2.41333e-07	2.4139e-07	1	0	0	1	0	0
ACAGCG	16	74	6	19.62	211195745	151	27434948	444	4.625	0.815494	3.77166	2.69729	0.02263	0.0161837	0.183775	1.07152e-07	1.07177e-07	1	0	0	1	0	0
ACAGCGACGGC	4	17	11	19.62	211195745	151	27434948	187	4.25	0.203874	0.866463	0.619648	0.00953109	0.00681612	0.309603	4.51292e-08	4.51399e-08	1	0	0	1	0	0
ACAGCGAGCGC	8	38	11	19.62	211195745	151	27434948	418	4.75	0.407747	1.9368	1.38509	0.0213048	0.015236	0.346026	1.00877e-07	1.00901e-07	1	0	0	1	0	0
ACAGCGCGGC	2	8	10	19.62	211195745	151	27434948	80	4	0.101937	0.407747	0.291599	0.00407747	0.00291599	0.264901	1.93066e-08	1.93112e-08	1	0	0	1	0	0
ACAGCGG	8	38	7	19.62	211195745	151	27434948	266	4.75	0.407747	1.9368	1.38509	0.0135576	0.00969566	0.220199	6.41944e-08	6.42097e-08	1	0	0	1	0	0
ACAGCGGG	12	60	8	19.62	211195745	151	27434948	480	5	0.611621	3.0581	2.18699	0.0244648	0.0174959	0.264901	1.1584e-07	1.15867e-07	1	0	0	1	0	0
ACAGCGT	2	10	7	19.62	211195745	151	27434948	70	5	0.101937	0.509684	0.364499	0.00356779	0.00255149	0.231788	1.68933e-08	1.68973e-08	1	0	0	1	0	0
ACAGCGTGG	4	17	9	19.62	211195745	151	27434948	153	4.25	0.203874	0.866463	0.619648	0.00779817	0.00557683	0.253311	3.69239e-08	3.69326e-08	1	0	0	1	0	0
ACAGCT	11	74	6	19.62	211195745	151	27434948	444	6.72727	0.560652	3.77166	2.69729	0.02263	0.0161837	0.267309	1.07152e-07	1.07177e-07	1	0	0	1	0	0
ACAGG	25	151	5	19.62	211195745	151	27434948	755	6.04	1.27421	7.69623	5.50393	0.0384811	0.0275196	0.2	1.82206e-07	1.82249e-07	1	0	0	1	0	0
ACAGGAGGG	10	45	9	19.62	211195745	151	27434948	405	4.5	0.509684	2.29358	1.64024	0.0206422	0.0147622	0.268212	9.77397e-08	9.77629e-08	1	0	0	1	0	0
ACAGGAT	4	16	7	19.62	211195745	151	27434948	112	4	0.203874	0.815494	0.583198	0.00570846	0.00408238	0.18543	2.70292e-08	2.70357e-08	1	0	0	1	0	0
ACAGGC	4	21	6	19.62	211195745	151	27434948	126	5.25	0.203874	1.07034	0.765447	0.00642202	0.00459268	0.208609	3.04079e-08	3.04151e-08	1	0	0	1	0	0
ACAGGCAG	4	16	8	19.62	211195745	151	27434948	128	4	0.203874	0.815494	0.583198	0.00652396	0.00466558	0.211921	3.08906e-08	3.08979e-08	1	0	0	1	0	0
ACAGGCCAGG	14	70	10	19.62	211195745	151	27434948	700	5	0.713558	3.56779	2.55149	0.0356779	0.0255149	0.331126	1.68933e-07	1.68973e-07	1	0	0	1	0	0
ACAGGCG	11	48	7	19.62	211195745	151	27434948	336	4.36364	0.560652	2.44648	1.74959	0.0171254	0.0122472	0.202288	8.10877e-08	8.1107e-08	1	0	0	1	0	0
ACAGGG	225	1496	6	19.62	211195745	151	27434948	8976	6.64889	11.4679	76.2487	54.529	0.457492	0.327174	0.264194	2.1662e-06	2.16671e-06	1	0	0	1	0	0
ACAGGGAG	6	24	8	19.62	211195745	151	27434948	192	4	0.30581	1.22324	0.874797	0.00978593	0.00699837	0.211921	4.63358e-08	4.63468e-08	1	0	0	1	0	0
ACAGGGAT	25	128	8	19.62	211195745	151	27434948	1024	5.12	1.27421	6.52396	4.66558	0.0521916	0.0373247	0.271258	2.47124e-07	2.47183e-07	1	0	0	1	0	0
ACAGGGCG	16	66	8	19.62	211195745	151	27434948	528	4.125	0.815494	3.36391	2.40569	0.0269113	0.0192455	0.218543	1.27424e-07	1.27454e-07	1	0	0	1	0	0
ACAGGGG	2	8	7	19.62	211195745	151	27434948	56	4	0.101937	0.407747	0.291599	0.00285423	0.00204119	0.18543	1.35146e-08	1.35178e-08	1	0	0	1	0	0
ACAGGT	10	52	6	19.62	211195745	151	27434948	312	5.2	0.509684	2.65036	1.89539	0.0159021	0.0113724	0.206623	7.52957e-08	7.53136e-08	1	0	0	1	0	0
ACAGGTC	14	89	7	19.62	211195745	151	27434948	623	6.35714	0.713558	4.53619	3.24404	0.0317533	0.0227083	0.294702	1.5035e-07	1.50386e-07	1	0	0	1	0	0
ACAGGTGG	6	24	8	19.62	211195745	151	27434948	192	4	0.30581	1.22324	0.874797	0.00978593	0.00699837	0.211921	4.63358e-08	4.63468e-08	1	0	0	1	0	0
ACAGT	12	86	5	19.62	211195745	151	27434948	430	7.16667	0.611621	4.38328	3.13469	0.0219164	0.0156734	0.237307	1.03773e-07	1.03798e-07	1	0	0	1	0	0
ACAGTACGGG	2	8	10	19.62	211195745	151	27434948	80	4	0.101937	0.407747	0.291599	0.00407747	0.00291599	0.264901	1.93066e-08	1.93112e-08	1	0	0	1	0	0
ACAGTAT	2	8	7	19.62	211195745	151	27434948	56	4	0.101937	0.407747	0.291599	0.00285423	0.00204119	0.18543	1.35146e-08	1.35178e-08	1	0	0	1	0	0
ACAGTATGGT	4	28	10	19.62	211195745	151	27434948	280	7	0.203874	1.42712	1.0206	0.0142712	0.010206	0.463576	6.75731e-08	6.75891e-08	1	0	0	1	0	0
ACAGTC	4	16	6	19.62	211195745	151	27434948	96	4	0.203874	0.815494	0.583198	0.00489297	0.00349919	0.15894	2.31679e-08	2.31734e-08	1	0	0	1	0	0
ACAGTCC	4	16	7	19.62	211195745	151	27434948	112	4	0.203874	0.815494	0.583198	0.00570846	0.00408238	0.18543	2.70292e-08	2.70357e-08	1	0	0	1	0	0
ACAGTCCG	8	32	8	19.62	211195745	151	27434948	256	4	0.407747	1.63099	1.1664	0.0130479	0.00933116	0.211921	6.17811e-08	6.17958e-08	1	0	0	1	0	0
ACAGTCGT	6	34	8	19.62	211195745	151	27434948	272	5.66667	0.30581	1.73293	1.2393	0.0138634	0.00991436	0.300221	6.56424e-08	6.5658e-08	1	0	0	1	0	0
ACAGTG	4	18	6	19.62	211195745	151	27434948	108	4.5	0.203874	0.917431	0.656097	0.00550459	0.00393658	0.178808	2.60639e-08	2.60701e-08	1	0	0	1	0	0
ACAGTGC	9	36	7	19.62	211195745	151	27434948	252	4	0.458716	1.83486	1.31219	0.012844	0.00918536	0.18543	6.08158e-08	6.08302e-08	1	0	0	1	0	0
ACAGTGG	14	56	7	19.62	211195745	151	27434948	392	4	0.713558	2.85423	2.04119	0.0199796	0.0142883	0.18543	9.46023e-08	9.46248e-08	1	0	0	1	0	0
ACAGTGGTCT	119	584	10	19.62	211195745	151	27434948	5840	4.90756	6.06524	29.7655	21.2867	0.297655	0.212867	0.325004	1.40938e-06	1.40972e-06	1	0	0	1	0	0
ACAT	245	2668	4	19.62	211195745	151	27434948	10672	10.8898	12.4873	135.984	97.2482	0.543935	0.388993	0.288471	2.5755e-06	2.57611e-06	1	0	0	0	0	0
ACATACCC	2	8	8	19.62	211195745	151	27434948	64	4	0.101937	0.407747	0.291599	0.00326198	0.00233279	0.211921	1.54453e-08	1.54489e-08	1	0	0	1	0	0
ACATACG	2	8	7	19.62	211195745	151	27434948	56	4	0.101937	0.407747	0.291599	0.00285423	0.00204119	0.18543	1.35146e-08	1.35178e-08	1	0	0	1	0	0
ACATACGC	4	16	8	19.62	211195745	151	27434948	128	4	0.203874	0.815494	0.583198	0.00652396	0.00466558	0.211921	3.08906e-08	3.08979e-08	1	0	0	1	0	0
ACATAG	6	80	6	19.62	211195745	151	27434948	480	13.3333	0.30581	4.07747	2.91599	0.0244648	0.0174959	0.529801	1.1584e-07	1.15867e-07	1	0	0	1	1	0
ACATAGGCAG	2	10	10	19.62	211195745	151	27434948	100	5	0.101937	0.509684	0.364499	0.00509684	0.00364499	0.331126	2.41333e-08	2.4139e-08	1	0	0	1	0	0
ACATAT	22	126	6	19.62	211195745	151	27434948	756	5.72727	1.1213	6.42202	4.59268	0.0385321	0.0275561	0.227574	1.82447e-07	1.82491e-07	1	0	0	1	0	0
ACATC	4	20	5	19.62	211195745	151	27434948	100	5	0.203874	1.01937	0.728997	0.00509684	0.00364499	0.165563	2.41333e-08	2.4139e-08	1	0	0	1	0	0
ACATCC	29	166	6	19.62	211195745	151	27434948	996	5.72414	1.47808	8.46075	6.05068	0.0507645	0.0363041	0.227449	2.40367e-07	2.40424e-07	1	0	0	1	0	0
ACATCCACATCT	19	81	12	19.62	211195745	151	27434948	972	4.26316	0.9684	4.12844	2.95244	0.0495413	0.0354293	0.338794	2.34575e-07	2.34631e-07	1	0	0	1	0	0
ACATCCCGAT	6	26	10	19.62	211195745	151	27434948	260	4.33333	0.30581	1.32518	0.947696	0.0132518	0.00947696	0.286976	6.27465e-08	6.27613e-08	1	0	0	1	0	0
ACATCCG	6	36	7	19.62	211195745	151	27434948	252	6	0.30581	1.83486	1.31219	0.012844	0.00918536	0.278146	6.08158e-08	6.08302e-08	1	0	0	1	0	0
ACATCCGT	2	8	8	19.62	211195745	151	27434948	64	4	0.101937	0.407747	0.291599	0.00326198	0.00233279	0.211921	1.54453e-08	1.54489e-08	1	0	0	1	0	0
ACATCG	37	194	6	19.62	211195745	151	27434948	1164	5.24324	1.88583	9.88787	7.07127	0.0593272	0.0424276	0.208341	2.80911e-07	2.80978e-07	1	0	0	1	0	0
ACATCGACCGG	10	47	11	19.62	211195745	151	27434948	517	4.7	0.509684	2.39551	1.71314	0.0263507	0.0188446	0.342384	1.24769e-07	1.24799e-07	1	0	0	1	0	0
ACATCGC	13	52	7	19.62	211195745	151	27434948	364	4	0.662589	2.65036	1.89539	0.0185525	0.0132677	0.18543	8.7845e-08	8.78659e-08	1	0	0	1	0	0
ACATCGGC	6	28	8	19.62	211195745	151	27434948	224	4.66667	0.30581	1.42712	1.0206	0.0114169	0.00816477	0.247241	5.40585e-08	5.40713e-08	1	0	0	1	0	0
ACATCGTG	10	50	8	19.62	211195745	151	27434948	400	5	0.509684	2.54842	1.82249	0.0203874	0.0145799	0.264901	9.6533e-08	9.65559e-08	1	0	0	1	0	0
ACATCT	4	16	6	19.62	211195745	151	27434948	96	4	0.203874	0.815494	0.583198	0.00489297	0.00349919	0.15894	2.31679e-08	2.31734e-08	1	0	0	1	0	0
ACATCTCTCT	6	42	10	19.62	211195745	151	27434948	420	7	0.30581	2.14067	1.53089	0.0214067	0.0153089	0.463576	1.0136e-07	1.01384e-07	1	0	0	1	0	0
ACATGATGC	6	28	9	19.62	211195745	151	27434948	252	4.66667	0.30581	1.42712	1.0206	0.012844	0.00918536	0.278146	6.08158e-08	6.08302e-08	1	0	0	1	0	0
ACATGATGCT	10	42	10	19.62	211195745	151	27434948	420	4.2	0.509684	2.14067	1.53089	0.0214067	0.0153089	0.278146	1.0136e-07	1.01384e-07	1	0	0	1	0	0
ACATGCATAT	2	8	10	19.62	211195745	151	27434948	80	4	0.101937	0.407747	0.291599	0.00407747	0.00291599	0.264901	1.93066e-08	1.93112e-08	1	0	0	1	0	0
ACATGCGG	9	39	8	19.62	211195745	151	27434948	312	4.33333	0.458716	1.98777	1.42154	0.0159021	0.0113724	0.229581	7.52957e-08	7.53136e-08	1	0	0	1	0	0
ACATGGAT	6	24	8	19.62	211195745	151	27434948	192	4	0.30581	1.22324	0.874797	0.00978593	0.00699837	0.211921	4.63358e-08	4.63468e-08	1	0	0	1	0	0
ACATGGG	2	8	7	19.62	211195745	151	27434948	56	4	0.101937	0.407747	0.291599	0.00285423	0.00204119	0.18543	1.35146e-08	1.35178e-08	1	0	0	1	0	0
ACATGGT	4	16	7	19.62	211195745	151	27434948	112	4	0.203874	0.815494	0.583198	0.00570846	0.00408238	0.18543	2.70292e-08	2.70357e-08	1	0	0	1	0	0
ACATGTCACC	2	11	10	19.62	211195745	151	27434948	110	5.5	0.101937	0.560652	0.400948	0.00560652	0.00400948	0.364238	2.65466e-08	2.65529e-08	1	0	0	1	0	0
ACC	317	2780	3	19.62	211195745	151	27434948	8340	8.76972	16.157	141.692	101.331	0.425076	0.303992	0.174233	2.01271e-06	2.01319e-06	1	0	0	0	0	0
ACCACCACCG	2	8	10	19.62	211195745	151	27434948	80	4	0.101937	0.407747	0.291599	0.00407747	0.00291599	0.264901	1.93066e-08	1.93112e-08	1	0	0	1	0	0
ACCACCAGCT	2	8	10	19.62	211195745	151	27434948	80	4	0.101937	0.407747	0.291599	0.00407747	0.00291599	0.264901	1.93066e-08	1.93112e-08	1	0	0	1	0	0
ACCACCGACT	6	24	10	19.62	211195745	151	27434948	240	4	0.30581	1.22324	0.874797	0.0122324	0.00874797	0.264901	5.79198e-08	5.79336e-08	1	0	0	1	0	0
ACCACCGTC	8	34	9	19.62	211195745	151	27434948	306	4.25	0.407747	1.73293	1.2393	0.0155963	0.0111537	0.253311	7.38477e-08	7.38653e-08	1	0	0	1	0	0
ACCACCT	6	33	7	19.62	211195745	151	27434948	231	5.5	0.30581	1.68196	1.20285	0.0117737	0.00841992	0.254967	5.57478e-08	5.5761e-08	1	0	0	1	0	0
ACCACCTATG	10	44	10	19.62	211195745	151	27434948	440	4.4	0.509684	2.24261	1.60379	0.0224261	0.0160379	0.291391	1.06186e-07	1.06212e-07	1	0	0	1	0	0
ACCACG	52	275	6	19.62	211195745	151	27434948	1650	5.28846	2.65036	14.0163	10.0237	0.0840979	0.0601423	0.210138	3.98199e-07	3.98293e-07	1	0	0	1	0	0
ACCACGACG	4	16	9	19.62	211195745	151	27434948	144	4	0.203874	0.815494	0.583198	0.00733945	0.00524878	0.238411	3.47519e-08	3.47601e-08	1	0	0	1	0	0
ACCACGC	6	28	7	19.62	211195745	151	27434948	196	4.66667	0.30581	1.42712	1.0206	0.00998981	0.00714417	0.216336	4.73012e-08	4.73124e-08	1	0	0	1	0	0
ACCACGG	4	20	7	19.62	211195745	151	27434948	140	5	0.203874	1.01937	0.728997	0.00713558	0.00510298	0.231788	3.37866e-08	3.37946e-08	1	0	0	1	0	0
ACCACGT	4	16	7	19.62	211195745	151	27434948	112	4	0.203874	0.815494	0.583198	0.00570846	0.00408238	0.18543	2.70292e-08	2.70357e-08	1	0	0	1	0	0
ACCACT	55	318	6	19.62	211195745	151	27434948	1908	5.78182	2.80326	16.208	11.5911	0.0972477	0.0695463	0.229741	4.60462e-07	4.60572e-07	1	0	0	1	0	0
ACCACTACT	37	185	9	19.62	211195745	151	27434948	1665	5	1.88583	9.42915	6.74322	0.0848624	0.060689	0.298013	4.01819e-07	4.01914e-07	1	0	0	1	0	0
ACCAG	66	568	5	19.62	211195745	151	27434948	2840	8.60606	3.36391	28.9501	20.7035	0.14475	0.103518	0.284969	6.85384e-07	6.85547e-07	1	0	0	1	0	0
ACCAGAG	7	28	7	19.62	211195745	151	27434948	196	4	0.356779	1.42712	1.0206	0.00998981	0.00714417	0.18543	4.73012e-08	4.73124e-08	1	0	0	1	0	0
ACCAGATAT	7	29	9	19.62	211195745	151	27434948	261	4.14286	0.356779	1.47808	1.05705	0.0133028	0.00951341	0.246925	6.29878e-08	6.30027e-08	1	0	0	1	0	0
ACCAGATCT	2	8	9	19.62	211195745	151	27434948	72	4	0.101937	0.407747	0.291599	0.00366972	0.00262439	0.238411	1.73759e-08	1.73801e-08	1	0	0	1	0	0
ACCAGC	370	2724	6	19.62	211195745	151	27434948	16344	7.36216	18.8583	138.838	99.2894	0.833028	0.595737	0.292536	3.94434e-06	3.94527e-06	1	0	0	1	0	0
ACCAGCCAGG	52	231	10	19.62	211195745	151	27434948	2310	4.44231	2.65036	11.7737	8.41992	0.117737	0.0841992	0.294193	5.57478e-07	5.5761e-07	1	0	0	1	0	0
ACCAGCCTG	6	28	9	19.62	211195745	151	27434948	252	4.66667	0.30581	1.42712	1.0206	0.012844	0.00918536	0.278146	6.08158e-08	6.08302e-08	1	0	0	1	0	0
ACCAGCG	6	30	7	19.62	211195745	151	27434948	210	5	0.30581	1.52905	1.0935	0.0107034	0.00765447	0.231788	5.06798e-08	5.06919e-08	1	0	0	1	0	0
ACCAGCGCTC	4	16	10	19.62	211195745	151	27434948	160	4	0.203874	0.815494	0.583198	0.00815494	0.00583198	0.264901	3.86132e-08	3.86224e-08	1	0	0	1	0	0
ACCAGCT	3	17	7	19.62	211195745	151	27434948	119	5.66667	0.152905	0.866463	0.619648	0.00606524	0.00433753	0.262693	2.87186e-08	2.87254e-08	1	0	0	1	0	0
ACCAGG	103	694	6	19.62	211195745	151	27434948	4164	6.73786	5.24975	35.3721	25.2962	0.212232	0.151777	0.26773	1.00491e-06	1.00515e-06	1	0	0	1	0	0
ACCAGGACGG	10	44	10	19.62	211195745	151	27434948	440	4.4	0.509684	2.24261	1.60379	0.0224261	0.0160379	0.291391	1.06186e-07	1.06212e-07	1	0	0	1	0	0
ACCAGGAGC	9	38	9	19.62	211195745	151	27434948	342	4.22222	0.458716	1.9368	1.38509	0.0174312	0.0124659	0.251656	8.25357e-08	8.25553e-08	1	0	0	1	0	0
ACCAGGAGG	17	71	9	19.62	211195745	151	27434948	639	4.17647	0.866463	3.61876	2.58794	0.0325688	0.0232915	0.248929	1.54211e-07	1.54248e-07	1	0	0	1	0	0
ACCAGGCTCC	2	8	10	19.62	211195745	151	27434948	80	4	0.101937	0.407747	0.291599	0.00407747	0.00291599	0.264901	1.93066e-08	1.93112e-08	1	0	0	1	0	0
ACCAGT	18	86	6	19.62	211195745	151	27434948	516	4.77778	0.917431	4.38328	3.13469	0.0262997	0.0188081	0.189845	1.24528e-07	1.24557e-07	1	0	0	1	0	0
ACCATAGCT	7	28	9	19.62	211195745	151	27434948	252	4	0.356779	1.42712	1.0206	0.012844	0.00918536	0.238411	6.08158e-08	6.08302e-08	1	0	0	1	0	0
ACCATC	252	1805	6	19.62	211195745	151	27434948	10830	7.1627	12.844	91.998	65.792	0.551988	0.394752	0.284611	2.61363e-06	2.61425e-06	1	0	0	1	0	0
ACCATCATC	4	16	9	19.62	211195745	151	27434948	144	4	0.203874	0.815494	0.583198	0.00733945	0.00524878	0.238411	3.47519e-08	3.47601e-08	1	0	0	1	0	0
ACCATCCTCC	2	8	10	19.62	211195745	151	27434948	80	4	0.101937	0.407747	0.291599	0.00407747	0.00291599	0.264901	1.93066e-08	1.93112e-08	1	0	0	1	0	0
ACCATCGTCC	4	16	10	19.62	211195745	151	27434948	160	4	0.203874	0.815494	0.583198	0.00815494	0.00583198	0.264901	3.86132e-08	3.86224e-08	1	0	0	1	0	0
ACCATCTCC	8	32	9	19.62	211195745	151	27434948	288	4	0.407747	1.63099	1.1664	0.0146789	0.0104976	0.238411	6.95038e-08	6.95203e-08	1	0	0	1	0	0
ACCATGC	6	24	7	19.62	211195745	151	27434948	168	4	0.30581	1.22324	0.874797	0.00856269	0.00612358	0.18543	4.05439e-08	4.05535e-08	1	0	0	1	0	0
ACCATGGACGTGG	14	59	13	19.62	211195745	151	27434948	767	4.21429	0.713558	3.00714	2.15054	0.0390928	0.027957	0.362819	1.85102e-07	1.85146e-07	1	0	0	1	0	0
ACCC	3	18	4	19.62	211195745	151	27434948	72	6	0.152905	0.917431	0.656097	0.00366972	0.00262439	0.15894	1.73759e-08	1.73801e-08	1	0	0	0	0	0
ACCCACT	8	38	7	19.62	211195745	151	27434948	266	4.75	0.407747	1.9368	1.38509	0.0135576	0.00969566	0.220199	6.41944e-08	6.42097e-08	1	0	0	1	0	0
ACCCAG	38	245	6	19.62	211195745	151	27434948	1470	6.44737	1.9368	12.4873	8.93022	0.0749235	0.0535813	0.256187	3.54759e-07	3.54843e-07	1	0	0	1	0	0
ACCCAGC	6	24	7	19.62	211195745	151	27434948	168	4	0.30581	1.22324	0.874797	0.00856269	0.00612358	0.18543	4.05439e-08	4.05535e-08	1	0	0	1	0	0
ACCCAGG	20	117	7	19.62	211195745	151	27434948	819	5.85	1.01937	5.9633	4.26463	0.0417431	0.0298524	0.271192	1.97651e-07	1.97698e-07	1	0	0	1	0	0
ACCCAGGAGCC	5	20	11	19.62	211195745	151	27434948	220	4	0.254842	1.01937	0.728997	0.011213	0.00801897	0.291391	5.30932e-08	5.31058e-08	1	0	0	1	0	0
ACCCAGTCC	2	8	9	19.62	211195745	151	27434948	72	4	0.101937	0.407747	0.291599	0.00366972	0.00262439	0.238411	1.73759e-08	1.73801e-08	1	0	0	1	0	0
ACCCATCACT	30	128	10	19.62	211195745	151	27434948	1280	4.26667	1.52905	6.52396	4.66558	0.0652396	0.0466558	0.282561	3.08906e-07	3.08979e-07	1	0	0	1	0	0
ACCCATCT	8	36	8	19.62	211195745	151	27434948	288	4.5	0.407747	1.83486	1.31219	0.0146789	0.0104976	0.238411	6.95038e-08	6.95203e-08	1	0	0	1	0	0
ACCCC	1	5	5	19.62	211195745	151	27434948	25	5	0.0509684	0.254842	0.182249	0.00127421	0.000911246	0.165563	6.03331e-09	6.03474e-09	1	0	0	1	0	0
ACCCCC	6	24	6	19.62	211195745	151	27434948	144	4	0.30581	1.22324	0.874797	0.00733945	0.00524878	0.15894	3.47519e-08	3.47601e-08	1	0	0	1	0	0
ACCCCCGGAT	4	16	10	19.62	211195745	151	27434948	160	4	0.203874	0.815494	0.583198	0.00815494	0.00583198	0.264901	3.86132e-08	3.86224e-08	1	0	0	1	0	0
ACCCCCTGG	2	8	9	19.62	211195745	151	27434948	72	4	0.101937	0.407747	0.291599	0.00366972	0.00262439	0.238411	1.73759e-08	1.73801e-08	1	0	0	1	0	0
ACCCCGGTGCT	2	8	11	19.62	211195745	151	27434948	88	4	0.101937	0.407747	0.291599	0.00448522	0.00320759	0.291391	2.12373e-08	2.12423e-08	1	0	0	1	0	0
ACCCCT	6	26	6	19.62	211195745	151	27434948	156	4.33333	0.30581	1.32518	0.947696	0.00795107	0.00568618	0.172185	3.76479e-08	3.76568e-08	1	0	0	1	0	0
ACCCCTC	2	10	7	19.62	211195745	151	27434948	70	5	0.101937	0.509684	0.364499	0.00356779	0.00255149	0.231788	1.68933e-08	1.68973e-08	1	0	0	1	0	0
ACCCCTGGCC	2	8	10	19.62	211195745	151	27434948	80	4	0.101937	0.407747	0.291599	0.00407747	0.00291599	0.264901	1.93066e-08	1.93112e-08	1	0	0	1	0	0
ACCCG	6	34	5	19.62	211195745	151	27434948	170	5.66667	0.30581	1.73293	1.2393	0.00866463	0.00619648	0.187638	4.10265e-08	4.10363e-08	1	0	0	1	0	0
ACCCGACCG	2	8	9	19.62	211195745	151	27434948	72	4	0.101937	0.407747	0.291599	0.00366972	0.00262439	0.238411	1.73759e-08	1.73801e-08	1	0	0	1	0	0
ACCCGAG	4	20	7	19.62	211195745	151	27434948	140	5	0.203874	1.01937	0.728997	0.00713558	0.00510298	0.231788	3.37866e-08	3.37946e-08	1	0	0	1	0	0
ACCCGAGAG	27	109	9	19.62	211195745	151	27434948	981	4.03704	1.37615	5.55556	3.97303	0.05	0.0357573	0.240618	2.36747e-07	2.36803e-07	1	0	0	1	0	0
ACCCGAGTC	8	34	9	19.62	211195745	151	27434948	306	4.25	0.407747	1.73293	1.2393	0.0155963	0.0111537	0.253311	7.38477e-08	7.38653e-08	1	0	0	1	0	0
ACCCGC	6	32	6	19.62	211195745	151	27434948	192	5.33333	0.30581	1.63099	1.1664	0.00978593	0.00699837	0.211921	4.63358e-08	4.63468e-08	1	0	0	1	0	0
ACCCGCT	1	4	7	19.62	211195745	151	27434948	28	4	0.0509684	0.203874	0.145799	0.00142712	0.0010206	0.18543	6.75731e-09	6.75891e-09	1	0	0	1	0	0
ACCCGG	5	39	6	19.62	211195745	151	27434948	234	7.8	0.254842	1.98777	1.42154	0.0119266	0.00852927	0.309934	5.64718e-08	5.64852e-08	1	0	0	1	0	0
ACCCGT	21	102	6	19.62	211195745	151	27434948	612	4.85714	1.07034	5.19878	3.71789	0.0311927	0.0223073	0.192999	1.47695e-07	1.47731e-07	1	0	0	1	0	0
ACCCGTC	1	4	7	19.62	211195745	151	27434948	28	4	0.0509684	0.203874	0.145799	0.00142712	0.0010206	0.18543	6.75731e-09	6.75891e-09	1	0	0	1	0	0
ACCCGTCGCG	6	24	10	19.62	211195745	151	27434948	240	4	0.30581	1.22324	0.874797	0.0122324	0.00874797	0.264901	5.79198e-08	5.79336e-08	1	0	0	1	0	0
ACCCGTG	2	8	7	19.62	211195745	151	27434948	56	4	0.101937	0.407747	0.291599	0.00285423	0.00204119	0.18543	1.35146e-08	1.35178e-08	1	0	0	1	0	0
ACCCGTGG	4	16	8	19.62	211195745	151	27434948	128	4	0.203874	0.815494	0.583198	0.00652396	0.00466558	0.211921	3.08906e-08	3.08979e-08	1	0	0	1	0	0
ACCCT	2	10	5	19.62	211195745	151	27434948	50	5	0.101937	0.509684	0.364499	0.00254842	0.00182249	0.165563	1.20666e-08	1.20695e-08	1	0	0	1	0	0
ACCCTACCTCC	10	42	11	19.62	211195745	151	27434948	462	4.2	0.509684	2.14067	1.53089	0.0235474	0.0168398	0.30596	1.11496e-07	1.11522e-07	1	0	0	1	0	0
ACCCTACGCC	6	26	10	19.62	211195745	151	27434948	260	4.33333	0.30581	1.32518	0.947696	0.0132518	0.00947696	0.286976	6.27465e-08	6.27613e-08	1	0	0	1	0	0
ACCCTAT	3	12	7	19.62	211195745	151	27434948	84	4	0.152905	0.611621	0.437398	0.00428135	0.00306179	0.18543	2.02719e-08	2.02767e-08	1	0	0	1	0	0
ACCCTC	139	982	6	19.62	211195745	151	27434948	5892	7.06475	7.08461	50.051	35.7938	0.300306	0.214763	0.280718	1.42193e-06	1.42227e-06	1	0	0	1	0	0
ACCCTCCTGC	8	32	10	19.62	211195745	151	27434948	320	4	0.407747	1.63099	1.1664	0.0163099	0.011664	0.264901	7.72264e-08	7.72447e-08	1	0	0	1	0	0
ACCCTCT	10	56	7	19.62	211195745	151	27434948	392	5.6	0.509684	2.85423	2.04119	0.0199796	0.0142883	0.259603	9.46023e-08	9.46248e-08	1	0	0	1	0	0
ACCCTCTGC	4	18	9	19.62	211195745	151	27434948	162	4.5	0.203874	0.917431	0.656097	0.00825688	0.00590488	0.268212	3.90959e-08	3.91051e-08	1	0	0	1	0	0
ACCCTG	22	210	6	19.62	211195745	151	27434948	1260	9.54545	1.1213	10.7034	7.65447	0.0642202	0.0459268	0.37929	3.04079e-07	3.04151e-07	1	0	0	1	0	0
ACCCTGC	16	72	7	19.62	211195745	151	27434948	504	4.5	0.815494	3.66972	2.62439	0.0256881	0.0183707	0.208609	1.21632e-07	1.2166e-07	1	0	0	1	0	0
ACCCTGG	12	64	7	19.62	211195745	151	27434948	448	5.33333	0.611621	3.26198	2.33279	0.0228338	0.0163295	0.247241	1.08117e-07	1.08143e-07	1	0	0	1	0	0
ACCG	503	3601	4	19.62	211195745	151	27434948	14404	7.15905	25.6371	183.537	131.256	0.734149	0.525024	0.189644	3.47615e-06	3.47698e-06	1	0	0	0	0	0
ACCGACG	17	68	7	19.62	211195745	151	27434948	476	4	0.866463	3.46585	2.47859	0.024261	0.0173501	0.18543	1.14874e-07	1.14902e-07	1	0	0	1	0	0
ACCGACGAGC	4	16	10	19.62	211195745	151	27434948	160	4	0.203874	0.815494	0.583198	0.00815494	0.00583198	0.264901	3.86132e-08	3.86224e-08	1	0	0	1	0	0
ACCGACGG	6	26	8	19.62	211195745	151	27434948	208	4.33333	0.30581	1.32518	0.947696	0.0106014	0.00758157	0.229581	5.01972e-08	5.02091e-08	1	0	0	1	0	0
ACCGACT	5	22	7	19.62	211195745	151	27434948	154	4.4	0.254842	1.1213	0.801897	0.00784913	0.00561328	0.203974	3.71652e-08	3.7174e-08	1	0	0	1	0	0
ACCGACTCGC	2	8	10	19.62	211195745	151	27434948	80	4	0.101937	0.407747	0.291599	0.00407747	0.00291599	0.264901	1.93066e-08	1.93112e-08	1	0	0	1	0	0
ACCGAG	127	719	6	19.62	211195745	151	27434948	4314	5.66142	6.47299	36.6463	26.2074	0.219878	0.157245	0.224957	1.04111e-06	1.04136e-06	1	0	0	1	0	0
ACCGAGAG	151	744	8	19.62	211195745	151	27434948	5952	4.92715	7.69623	37.9205	27.1187	0.303364	0.21695	0.261041	1.43641e-06	1.43675e-06	1	0	0	1	0	0
ACCGAGAT	6	34	8	19.62	211195745	151	27434948	272	5.66667	0.30581	1.73293	1.2393	0.0138634	0.00991436	0.300221	6.56424e-08	6.5658e-08	1	0	0	1	0	0
ACCGAGC	41	176	7	19.62	211195745	151	27434948	1232	4.29268	2.0897	8.97044	6.41518	0.0627931	0.0449062	0.198999	2.97322e-07	2.97392e-07	1	0	0	1	0	0
ACCGAGCC	8	34	8	19.62	211195745	151	27434948	272	4.25	0.407747	1.73293	1.2393	0.0138634	0.00991436	0.225166	6.56424e-08	6.5658e-08	1	0	0	1	0	0
ACCGAGCCG	2	8	9	19.62	211195745	151	27434948	72	4	0.101937	0.407747	0.291599	0.00366972	0.00262439	0.238411	1.73759e-08	1.73801e-08	1	0	0	1	0	0
ACCGAGT	8	36	7	19.62	211195745	151	27434948	252	4.5	0.407747	1.83486	1.31219	0.012844	0.00918536	0.208609	6.08158e-08	6.08302e-08	1	0	0	1	0	0
ACCGAT	23	134	6	19.62	211195745	151	27434948	804	5.82609	1.17227	6.82977	4.88428	0.0409786	0.0293057	0.2315	1.94031e-07	1.94077e-07	1	0	0	1	0	0
ACCGATC	19	90	7	19.62	211195745	151	27434948	630	4.73684	0.9684	4.58716	3.28049	0.0321101	0.0229634	0.219589	1.52039e-07	1.52076e-07	1	0	0	1	0	0
ACCGATCAG	8	32	9	19.62	211195745	151	27434948	288	4	0.407747	1.63099	1.1664	0.0146789	0.0104976	0.238411	6.95038e-08	6.95203e-08	1	0	0	1	0	0
ACCGATCT	2	8	8	19.62	211195745	151	27434948	64	4	0.101937	0.407747	0.291599	0.00326198	0.00233279	0.211921	1.54453e-08	1.54489e-08	1	0	0	1	0	0
ACCGATG	14	60	7	19.62	211195745	151	27434948	420	4.28571	0.713558	3.0581	2.18699	0.0214067	0.0153089	0.198675	1.0136e-07	1.01384e-07	1	0	0	1	0	0
ACCGATGAG	2	8	9	19.62	211195745	151	27434948	72	4	0.101937	0.407747	0.291599	0.00366972	0.00262439	0.238411	1.73759e-08	1.73801e-08	1	0	0	1	0	0
ACCGC	43	259	5	19.62	211195745	151	27434948	1295	6.02326	2.19164	13.2008	9.44051	0.0660041	0.0472026	0.199446	3.12526e-07	3.126e-07	1	0	0	1	0	0
ACCGCC	60	261	6	19.62	211195745	151	27434948	1566	4.35	3.0581	13.3028	9.51341	0.0798165	0.0570805	0.172848	3.77927e-07	3.78016e-07	1	0	0	1	0	0
ACCGCCT	13	89	7	19.62	211195745	151	27434948	623	6.84615	0.662589	4.53619	3.24404	0.0317533	0.0227083	0.317371	1.5035e-07	1.50386e-07	1	0	0	1	0	0
ACCGCG	14	60	6	19.62	211195745	151	27434948	360	4.28571	0.713558	3.0581	2.18699	0.0183486	0.0131219	0.170293	8.68797e-08	8.69003e-08	1	0	0	1	0	0
ACCGCGATGC	2	8	10	19.62	211195745	151	27434948	80	4	0.101937	0.407747	0.291599	0.00407747	0.00291599	0.264901	1.93066e-08	1.93112e-08	1	0	0	1	0	0
ACCGCGC	6	24	7	19.62	211195745	151	27434948	168	4	0.30581	1.22324	0.874797	0.00856269	0.00612358	0.18543	4.05439e-08	4.05535e-08	1	0	0	1	0	0
ACCGCGT	2	8	7	19.62	211195745	151	27434948	56	4	0.101937	0.407747	0.291599	0.00285423	0.00204119	0.18543	1.35146e-08	1.35178e-08	1	0	0	1	0	0
ACCGCGTC	4	16	8	19.62	211195745	151	27434948	128	4	0.203874	0.815494	0.583198	0.00652396	0.00466558	0.211921	3.08906e-08	3.08979e-08	1	0	0	1	0	0
ACCGCT	10	40	6	19.62	211195745	151	27434948	240	4	0.509684	2.03874	1.45799	0.0122324	0.00874797	0.15894	5.79198e-08	5.79336e-08	1	0	0	1	0	0
ACCGCTAG	2	8	8	19.62	211195745	151	27434948	64	4	0.101937	0.407747	0.291599	0.00326198	0.00233279	0.211921	1.54453e-08	1.54489e-08	1	0	0	1	0	0
ACCGCTCGC	2	8	9	19.62	211195745	151	27434948	72	4	0.101937	0.407747	0.291599	0.00366972	0.00262439	0.238411	1.73759e-08	1.73801e-08	1	0	0	1	0	0
ACCGGAG	8	44	7	19.62	211195745	151	27434948	308	5.5	0.407747	2.24261	1.60379	0.0156983	0.0112266	0.254967	7.43304e-08	7.43481e-08	1	0	0	1	0	0
ACCGGAGG	2	9	8	19.62	211195745	151	27434948	72	4.5	0.101937	0.458716	0.328049	0.00366972	0.00262439	0.238411	1.73759e-08	1.73801e-08	1	0	0	1	0	0
ACCGGC	42	195	6	19.62	211195745	151	27434948	1170	4.64286	2.14067	9.93884	7.10772	0.059633	0.0426463	0.184484	2.82359e-07	2.82426e-07	1	0	0	1	0	0
ACCGGCG	6	24	7	19.62	211195745	151	27434948	168	4	0.30581	1.22324	0.874797	0.00856269	0.00612358	0.18543	4.05439e-08	4.05535e-08	1	0	0	1	0	0
ACCGGCTCC	10	40	9	19.62	211195745	151	27434948	360	4	0.509684	2.03874	1.45799	0.0183486	0.0131219	0.238411	8.68797e-08	8.69003e-08	1	0	0	1	0	0
ACCGGGAGC	20	80	9	19.62	211195745	151	27434948	720	4	1.01937	4.07747	2.91599	0.0366972	0.0262439	0.238411	1.73759e-07	1.73801e-07	1	0	0	1	0	0
ACCGGGAGCC	2	8	10	19.62	211195745	151	27434948	80	4	0.101937	0.407747	0.291599	0.00407747	0.00291599	0.264901	1.93066e-08	1.93112e-08	1	0	0	1	0	0
ACCGGGAGCT	2	8	10	19.62	211195745	151	27434948	80	4	0.101937	0.407747	0.291599	0.00407747	0.00291599	0.264901	1.93066e-08	1.93112e-08	1	0	0	1	0	0
ACCGGGATAG	3	12	10	19.62	211195745	151	27434948	120	4	0.152905	0.611621	0.437398	0.00611621	0.00437398	0.264901	2.89599e-08	2.89668e-08	1	0	0	1	0	0
ACCGGGGCATC	12	55	11	19.62	211195745	151	27434948	605	4.58333	0.611621	2.80326	2.00474	0.0308359	0.0220522	0.333885	1.46006e-07	1.46041e-07	1	0	0	1	0	0
ACCGGTACT	4	16	9	19.62	211195745	151	27434948	144	4	0.203874	0.815494	0.583198	0.00733945	0.00524878	0.238411	3.47519e-08	3.47601e-08	1	0	0	1	0	0
ACCGT	3	17	5	19.62	211195745	151	27434948	85	5.66667	0.152905	0.866463	0.619648	0.00433231	0.00309824	0.187638	2.05133e-08	2.05181e-08	1	0	0	1	0	0
ACCGTAG	28	128	7	19.62	211195745	151	27434948	896	4.57143	1.42712	6.52396	4.66558	0.0456677	0.0326591	0.211921	2.16234e-07	2.16285e-07	1	0	0	1	0	0
ACCGTAGT	4	16	8	19.62	211195745	151	27434948	128	4	0.203874	0.815494	0.583198	0.00652396	0.00466558	0.211921	3.08906e-08	3.08979e-08	1	0	0	1	0	0
ACCGTAT	6	24	7	19.62	211195745	151	27434948	168	4	0.30581	1.22324	0.874797	0.00856269	0.00612358	0.18543	4.05439e-08	4.05535e-08	1	0	0	1	0	0
ACCGTC	45	226	6	19.62	211195745	151	27434948	1356	5.02222	2.29358	11.5189	8.23767	0.0691131	0.049426	0.199558	3.27247e-07	3.27325e-07	1	0	0	1	0	0
ACCGTCAGGG	2	9	10	19.62	211195745	151	27434948	90	4.5	0.101937	0.458716	0.328049	0.00458716	0.00328049	0.298013	2.17199e-08	2.17251e-08	1	0	0	1	0	0
ACCGTCAT	9	40	8	19.62	211195745	151	27434948	320	4.44444	0.458716	2.03874	1.45799	0.0163099	0.011664	0.235467	7.72264e-08	7.72447e-08	1	0	0	1	0	0
ACCGTCATCATC	8	33	12	19.62	211195745	151	27434948	396	4.125	0.407747	1.68196	1.20285	0.0201835	0.0144341	0.327815	9.55677e-08	9.55904e-08	1	0	0	1	0	0
ACCGTCC	4	18	7	19.62	211195745	151	27434948	126	4.5	0.203874	0.917431	0.656097	0.00642202	0.00459268	0.208609	3.04079e-08	3.04151e-08	1	0	0	1	0	0
ACCGTCG	6	24	7	19.62	211195745	151	27434948	168	4	0.30581	1.22324	0.874797	0.00856269	0.00612358	0.18543	4.05439e-08	4.05535e-08	1	0	0	1	0	0
ACCGTCGC	36	148	8	19.62	211195745	151	27434948	1184	4.11111	1.83486	7.54332	5.39458	0.0603466	0.0431566	0.217807	2.85738e-07	2.85806e-07	1	0	0	1	0	0
ACCGTCT	8	38	7	19.62	211195745	151	27434948	266	4.75	0.407747	1.9368	1.38509	0.0135576	0.00969566	0.220199	6.41944e-08	6.42097e-08	1	0	0	1	0	0
ACCGTCTCC	3	13	9	19.62	211195745	151	27434948	117	4.33333	0.152905	0.662589	0.473848	0.0059633	0.00426463	0.258278	2.82359e-08	2.82426e-08	1	0	0	1	0	0
ACCGTGCCGC	4	16	10	19.62	211195745	151	27434948	160	4	0.203874	0.815494	0.583198	0.00815494	0.00583198	0.264901	3.86132e-08	3.86224e-08	1	0	0	1	0	0
ACCGTGG	5	20	7	19.62	211195745	151	27434948	140	4	0.254842	1.01937	0.728997	0.00713558	0.00510298	0.18543	3.37866e-08	3.37946e-08	1	0	0	1	0	0
ACCGTGGCCGG	4	16	11	19.62	211195745	151	27434948	176	4	0.203874	0.815494	0.583198	0.00897044	0.00641518	0.291391	4.24745e-08	4.24846e-08	1	0	0	1	0	0
ACCT	340	2771	4	19.62	211195745	151	27434948	11084	8.15	17.3293	141.233	101.003	0.564934	0.40401	0.215894	2.67493e-06	2.67556e-06	1	0	0	0	0	0
ACCTACT	16	86	7	19.62	211195745	151	27434948	602	5.375	0.815494	4.38328	3.13469	0.030683	0.0219428	0.249172	1.45282e-07	1.45317e-07	1	0	0	1	0	0
ACCTACTC	2	12	8	19.62	211195745	151	27434948	96	6	0.101937	0.611621	0.437398	0.00489297	0.00349919	0.317881	2.31679e-08	2.31734e-08	1	0	0	1	0	0
ACCTAT	9	62	6	19.62	211195745	151	27434948	372	6.88889	0.458716	3.16004	2.25989	0.0189602	0.0135593	0.273731	8.97757e-08	8.9797e-08	1	0	0	1	0	0
ACCTATG	1	4	7	19.62	211195745	151	27434948	28	4	0.0509684	0.203874	0.145799	0.00142712	0.0010206	0.18543	6.75731e-09	6.75891e-09	1	0	0	1	0	0
ACCTC	2	18	5	19.62	211195745	151	27434948	90	9	0.101937	0.917431	0.656097	0.00458716	0.00328049	0.298013	2.17199e-08	2.17251e-08	1	0	0	1	0	0
ACCTCAG	2	8	7	19.62	211195745	151	27434948	56	4	0.101937	0.407747	0.291599	0.00285423	0.00204119	0.18543	1.35146e-08	1.35178e-08	1	0	0	1	0	0
ACCTCC	233	1167	6	19.62	211195745	151	27434948	7002	5.00858	11.8756	59.4801	42.537	0.356881	0.255222	0.199017	1.68981e-06	1.69021e-06	1	0	0	1	0	0
ACCTCCATCC	51	206	10	19.62	211195745	151	27434948	2060	4.03922	2.59939	10.4995	7.50867	0.104995	0.0750867	0.267498	4.97145e-07	4.97263e-07	1	0	0	1	0	0
ACCTCCC	5	21	7	19.62	211195745	151	27434948	147	4.2	0.254842	1.07034	0.765447	0.00749235	0.00535813	0.194702	3.54759e-08	3.54843e-08	1	0	0	1	0	0
ACCTCCG	14	62	7	19.62	211195745	151	27434948	434	4.42857	0.713558	3.16004	2.25989	0.0221203	0.0158192	0.205298	1.04738e-07	1.04763e-07	1	0	0	1	0	0
ACCTCCGCAG	9	37	10	19.62	211195745	151	27434948	370	4.11111	0.458716	1.88583	1.34864	0.0188583	0.0134864	0.272259	8.9293e-08	8.93142e-08	1	0	0	1	0	0
ACCTCG	13	64	6	19.62	211195745	151	27434948	384	4.92308	0.662589	3.26198	2.33279	0.0195719	0.0139967	0.195619	9.26717e-08	9.26937e-08	1	0	0	1	0	0
ACCTCT	12	62	6	19.62	211195745	151	27434948	372	5.16667	0.611621	3.16004	2.25989	0.0189602	0.0135593	0.205298	8.97757e-08	8.9797e-08	1	0	0	1	0	0
ACCTCTCC	10	40	8	19.62	211195745	151	27434948	320	4	0.509684	2.03874	1.45799	0.0163099	0.011664	0.211921	7.72264e-08	7.72447e-08	1	0	0	1	0	0
ACCTCTCTC	6	24	9	19.62	211195745	151	27434948	216	4	0.30581	1.22324	0.874797	0.0110092	0.00787317	0.238411	5.21278e-08	5.21402e-08	1	0	0	1	0	0
ACCTGG	20	82	6	19.62	211195745	151	27434948	492	4.1	1.01937	4.17941	2.98889	0.0250765	0.0179333	0.162914	1.18736e-07	1.18764e-07	1	0	0	1	0	0
ACG	2385	23196	3	19.62	211195745	151	27434948	69588	9.72579	121.56	1182.26	845.491	3.54679	2.53647	0.193228	1.67938e-05	1.67978e-05	1	0	0	0	0	0
ACGACGTGAG	2	8	10	19.62	211195745	151	27434948	80	4	0.101937	0.407747	0.291599	0.00407747	0.00291599	0.264901	1.93066e-08	1.93112e-08	1	0	0	1	0	0
ACGACT	142	1042	6	19.62	211195745	151	27434948	6252	7.33803	7.23751	53.1091	37.9808	0.318654	0.227885	0.291577	1.50881e-06	1.50917e-06	1	0	0	1	0	0
ACGACTGGC	2	10	9	19.62	211195745	151	27434948	90	5	0.101937	0.509684	0.364499	0.00458716	0.00328049	0.298013	2.17199e-08	2.17251e-08	1	0	0	1	0	0
ACGAG	86	518	5	19.62	211195745	151	27434948	2590	6.02326	4.38328	26.4016	18.881	0.132008	0.0944051	0.199446	6.25051e-07	6.252e-07	1	0	0	1	0	0
ACGAGACGCG	2	8	10	19.62	211195745	151	27434948	80	4	0.101937	0.407747	0.291599	0.00407747	0.00291599	0.264901	1.93066e-08	1.93112e-08	1	0	0	1	0	0
ACGAGAG	10	42	7	19.62	211195745	151	27434948	294	4.2	0.509684	2.14067	1.53089	0.0149847	0.0107163	0.194702	7.09518e-08	7.09686e-08	1	0	0	1	0	0
ACGAGAGAGAGAGAG	2	8	15	19.62	211195745	151	27434948	120	4	0.101937	0.407747	0.291599	0.00611621	0.00437398	0.397351	2.89599e-08	2.89668e-08	1	0	0	1	0	0
ACGAGAGT	4	16	8	19.62	211195745	151	27434948	128	4	0.203874	0.815494	0.583198	0.00652396	0.00466558	0.211921	3.08906e-08	3.08979e-08	1	0	0	1	0	0
ACGAGATAG	5	20	9	19.62	211195745	151	27434948	180	4	0.254842	1.01937	0.728997	0.00917431	0.00656097	0.238411	4.34399e-08	4.34502e-08	1	0	0	1	0	0
ACGAGC	1	4	6	19.62	211195745	151	27434948	24	4	0.0509684	0.203874	0.145799	0.00122324	0.000874797	0.15894	5.79198e-09	5.79336e-09	1	0	0	1	0	0
ACGAGCC	25	114	7	19.62	211195745	151	27434948	798	4.56	1.27421	5.8104	4.15528	0.0406728	0.029087	0.211391	1.92583e-07	1.92629e-07	1	0	0	1	0	0
ACGAGCCAGC	2	8	10	19.62	211195745	151	27434948	80	4	0.101937	0.407747	0.291599	0.00407747	0.00291599	0.264901	1.93066e-08	1.93112e-08	1	0	0	1	0	0
ACGAGCG	2	8	7	19.62	211195745	151	27434948	56	4	0.101937	0.407747	0.291599	0.00285423	0.00204119	0.18543	1.35146e-08	1.35178e-08	1	0	0	1	0	0
ACGAGCGC	4	16	8	19.62	211195745	151	27434948	128	4	0.203874	0.815494	0.583198	0.00652396	0.00466558	0.211921	3.08906e-08	3.08979e-08	1	0	0	1	0	0
ACGAGCGGG	6	24	9	19.62	211195745	151	27434948	216	4	0.30581	1.22324	0.874797	0.0110092	0.00787317	0.238411	5.21278e-08	5.21402e-08	1	0	0	1	0	0
ACGAGCT	4	16	7	19.62	211195745	151	27434948	112	4	0.203874	0.815494	0.583198	0.00570846	0.00408238	0.18543	2.70292e-08	2.70357e-08	1	0	0	1	0	0
ACGAGCTGCC	4	16	10	19.62	211195745	151	27434948	160	4	0.203874	0.815494	0.583198	0.00815494	0.00583198	0.264901	3.86132e-08	3.86224e-08	1	0	0	1	0	0
ACGAGG	182	887	6	19.62	211195745	151	27434948	5322	4.87363	9.27625	45.209	32.331	0.271254	0.193986	0.193654	1.28437e-06	1.28468e-06	1	0	0	1	0	0
ACGAGGAGC	12	50	9	19.62	211195745	151	27434948	450	4.16667	0.611621	2.54842	1.82249	0.0229358	0.0164024	0.248344	1.086e-07	1.08625e-07	1	0	0	1	0	0
ACGAGGC	2	9	7	19.62	211195745	151	27434948	63	4.5	0.101937	0.458716	0.328049	0.00321101	0.00229634	0.208609	1.52039e-08	1.52076e-08	1	0	0	1	0	0
ACGAGGCAGAT	6	24	11	19.62	211195745	151	27434948	264	4	0.30581	1.22324	0.874797	0.0134557	0.00962276	0.291391	6.37118e-08	6.37269e-08	1	0	0	1	0	0
ACGAGGCTCT	2	8	10	19.62	211195745	151	27434948	80	4	0.101937	0.407747	0.291599	0.00407747	0.00291599	0.264901	1.93066e-08	1.93112e-08	1	0	0	1	0	0
ACGAGGG	10	44	7	19.62	211195745	151	27434948	308	4.4	0.509684	2.24261	1.60379	0.0156983	0.0112266	0.203974	7.43304e-08	7.43481e-08	1	0	0	1	0	0
ACGAGGGC	4	18	8	19.62	211195745	151	27434948	144	4.5	0.203874	0.917431	0.656097	0.00733945	0.00524878	0.238411	3.47519e-08	3.47601e-08	1	0	0	1	0	0
ACGAGGGCGG	2	8	10	19.62	211195745	151	27434948	80	4	0.101937	0.407747	0.291599	0.00407747	0.00291599	0.264901	1.93066e-08	1.93112e-08	1	0	0	1	0	0
ACGAGT	8	36	6	19.62	211195745	151	27434948	216	4.5	0.407747	1.83486	1.31219	0.0110092	0.00787317	0.178808	5.21278e-08	5.21402e-08	1	0	0	1	0	0
ACGAGTC	2	8	7	19.62	211195745	151	27434948	56	4	0.101937	0.407747	0.291599	0.00285423	0.00204119	0.18543	1.35146e-08	1.35178e-08	1	0	0	1	0	0
ACGAT	12	72	5	19.62	211195745	151	27434948	360	6	0.611621	3.66972	2.62439	0.0183486	0.0131219	0.198675	8.68797e-08	8.69003e-08	1	0	0	1	0	0
ACGATAG	2	8	7	19.62	211195745	151	27434948	56	4	0.101937	0.407747	0.291599	0.00285423	0.00204119	0.18543	1.35146e-08	1.35178e-08	1	0	0	1	0	0
ACGATAGG	5	20	8	19.62	211195745	151	27434948	160	4	0.254842	1.01937	0.728997	0.00815494	0.00583198	0.211921	3.86132e-08	3.86224e-08	1	0	0	1	0	0
ACGATC	47	303	6	19.62	211195745	151	27434948	1818	6.44681	2.39551	15.4434	11.0443	0.0926606	0.0662658	0.256165	4.38743e-07	4.38847e-07	1	0	0	1	0	0
ACGATCAG	2	8	8	19.62	211195745	151	27434948	64	4	0.101937	0.407747	0.291599	0.00326198	0.00233279	0.211921	1.54453e-08	1.54489e-08	1	0	0	1	0	0
ACGATCATC	2	10	9	19.62	211195745	151	27434948	90	5	0.101937	0.509684	0.364499	0.00458716	0.00328049	0.298013	2.17199e-08	2.17251e-08	1	0	0	1	0	0
ACGATCC	19	104	7	19.62	211195745	151	27434948	728	5.47368	0.9684	5.30071	3.79079	0.037105	0.0265355	0.253747	1.7569e-07	1.75732e-07	1	0	0	1	0	0
ACGATCCT	13	65	8	19.62	211195745	151	27434948	520	5	0.662589	3.31295	2.36924	0.0265036	0.0189539	0.264901	1.25493e-07	1.25523e-07	1	0	0	1	0	0
ACGATG	248	1746	6	19.62	211195745	151	27434948	10476	7.04032	12.6402	88.9908	63.6415	0.533945	0.381849	0.279748	2.5282e-06	2.5288e-06	1	0	0	1	0	0
ACGATGAGCGG	2	8	11	19.62	211195745	151	27434948	88	4	0.101937	0.407747	0.291599	0.00448522	0.00320759	0.291391	2.12373e-08	2.12423e-08	1	0	0	1	0	0
ACGATGAGGATG	2	8	12	19.62	211195745	151	27434948	96	4	0.101937	0.407747	0.291599	0.00489297	0.00349919	0.317881	2.31679e-08	2.31734e-08	1	0	0	1	0	0
ACGATGATG	68	297	9	19.62	211195745	151	27434948	2673	4.36765	3.46585	15.1376	10.8256	0.136239	0.0974305	0.260323	6.45082e-07	6.45235e-07	1	0	0	1	0	0
ACGATGC	4	22	7	19.62	211195745	151	27434948	154	5.5	0.203874	1.1213	0.801897	0.00784913	0.00561328	0.254967	3.71652e-08	3.7174e-08	1	0	0	1	0	0
ACGATGCCG	4	18	9	19.62	211195745	151	27434948	162	4.5	0.203874	0.917431	0.656097	0.00825688	0.00590488	0.268212	3.90959e-08	3.91051e-08	1	0	0	1	0	0
ACGATGCGATG	8	38	11	19.62	211195745	151	27434948	418	4.75	0.407747	1.9368	1.38509	0.0213048	0.015236	0.346026	1.00877e-07	1.00901e-07	1	0	0	1	0	0
ACGATGG	2	8	7	19.62	211195745	151	27434948	56	4	0.101937	0.407747	0.291599	0.00285423	0.00204119	0.18543	1.35146e-08	1.35178e-08	1	0	0	1	0	0
ACGATGGGCC	2	8	10	19.62	211195745	151	27434948	80	4	0.101937	0.407747	0.291599	0.00407747	0.00291599	0.264901	1.93066e-08	1.93112e-08	1	0	0	1	0	0
ACGC	180	1250	4	19.62	211195745	151	27434948	5000	6.94444	9.17431	63.7105	45.5623	0.254842	0.182249	0.183959	1.20666e-06	1.20695e-06	1	0	0	0	0	0
ACGCAGAG	25	135	8	19.62	211195745	151	27434948	1080	5.4	1.27421	6.88073	4.92073	0.0550459	0.0393658	0.286093	2.60639e-07	2.60701e-07	1	0	0	1	0	0
ACGCAGGCGG	2	8	10	19.62	211195745	151	27434948	80	4	0.101937	0.407747	0.291599	0.00407747	0.00291599	0.264901	1.93066e-08	1.93112e-08	1	0	0	1	0	0
ACGCAT	8	32	6	19.62	211195745	151	27434948	192	4	0.407747	1.63099	1.1664	0.00978593	0.00699837	0.15894	4.63358e-08	4.63468e-08	1	0	0	1	0	0
ACGCATAG	6	26	8	19.62	211195745	151	27434948	208	4.33333	0.30581	1.32518	0.947696	0.0106014	0.00758157	0.229581	5.01972e-08	5.02091e-08	1	0	0	1	0	0
ACGCATC	5	25	7	19.62	211195745	151	27434948	175	5	0.254842	1.27421	0.911246	0.00891947	0.00637873	0.231788	4.22332e-08	4.22432e-08	1	0	0	1	0	0
ACGCATGGG	10	46	9	19.62	211195745	151	27434948	414	4.6	0.509684	2.34455	1.67669	0.0211009	0.0150902	0.274172	9.99117e-08	9.99354e-08	1	0	0	1	0	0
ACGCC	25	144	5	19.62	211195745	151	27434948	720	5.76	1.27421	7.33945	5.24878	0.0366972	0.0262439	0.190728	1.73759e-07	1.73801e-07	1	0	0	1	0	0
ACGCCAT	2	8	7	19.62	211195745	151	27434948	56	4	0.101937	0.407747	0.291599	0.00285423	0.00204119	0.18543	1.35146e-08	1.35178e-08	1	0	0	1	0	0
ACGCCCG	11	53	7	19.62	211195745	151	27434948	371	4.81818	0.560652	2.70133	1.93184	0.0189093	0.0135229	0.223359	8.95344e-08	8.95556e-08	1	0	0	1	0	0
ACGCCG	69	293	6	19.62	211195745	151	27434948	1758	4.24638	3.51682	14.9337	10.6798	0.0896024	0.0640789	0.16873	4.24263e-07	4.24363e-07	1	0	0	1	0	0
ACGCCTC	14	62	7	19.62	211195745	151	27434948	434	4.42857	0.713558	3.16004	2.25989	0.0221203	0.0158192	0.205298	1.04738e-07	1.04763e-07	1	0	0	1	0	0
ACGCCTCGC	2	8	9	19.62	211195745	151	27434948	72	4	0.101937	0.407747	0.291599	0.00366972	0.00262439	0.238411	1.73759e-08	1.73801e-08	1	0	0	1	0	0
ACGCG	247	1320	5	19.62	211195745	151	27434948	6600	5.34413	12.5892	67.2783	48.1138	0.336391	0.240569	0.176958	1.59279e-06	1.59317e-06	1	0	0	1	0	0
ACGCGAG	18	77	7	19.62	211195745	151	27434948	539	4.27778	0.917431	3.92457	2.80664	0.027472	0.0196465	0.198308	1.30078e-07	1.30109e-07	1	0	0	1	0	0
ACGCGCG	2	8	7	19.62	211195745	151	27434948	56	4	0.101937	0.407747	0.291599	0.00285423	0.00204119	0.18543	1.35146e-08	1.35178e-08	1	0	0	1	0	0
ACGCGG	10	40	6	19.62	211195745	151	27434948	240	4	0.509684	2.03874	1.45799	0.0122324	0.00874797	0.15894	5.79198e-08	5.79336e-08	1	0	0	1	0	0
ACGCGGCTCGG	2	8	11	19.62	211195745	151	27434948	88	4	0.101937	0.407747	0.291599	0.00448522	0.00320759	0.291391	2.12373e-08	2.12423e-08	1	0	0	1	0	0
ACGCGGG	5	20	7	19.62	211195745	151	27434948	140	4	0.254842	1.01937	0.728997	0.00713558	0.00510298	0.18543	3.37866e-08	3.37946e-08	1	0	0	1	0	0
ACGCGGGAG	5	20	9	19.62	211195745	151	27434948	180	4	0.254842	1.01937	0.728997	0.00917431	0.00656097	0.238411	4.34399e-08	4.34502e-08	1	0	0	1	0	0
ACGCGTC	7	28	7	19.62	211195745	151	27434948	196	4	0.356779	1.42712	1.0206	0.00998981	0.00714417	0.18543	4.73012e-08	4.73124e-08	1	0	0	1	0	0
ACGCTACTG	2	8	9	19.62	211195745	151	27434948	72	4	0.101937	0.407747	0.291599	0.00366972	0.00262439	0.238411	1.73759e-08	1.73801e-08	1	0	0	1	0	0
ACGCTC	3	26	6	19.62	211195745	151	27434948	156	8.66667	0.152905	1.32518	0.947696	0.00795107	0.00568618	0.344371	3.76479e-08	3.76568e-08	1	0	0	1	0	0
ACGCTCG	2	8	7	19.62	211195745	151	27434948	56	4	0.101937	0.407747	0.291599	0.00285423	0.00204119	0.18543	1.35146e-08	1.35178e-08	1	0	0	1	0	0
ACGCTCT	2	8	7	19.62	211195745	151	27434948	56	4	0.101937	0.407747	0.291599	0.00285423	0.00204119	0.18543	1.35146e-08	1.35178e-08	1	0	0	1	0	0
ACGCTCTCT	2	8	9	19.62	211195745	151	27434948	72	4	0.101937	0.407747	0.291599	0.00366972	0.00262439	0.238411	1.73759e-08	1.73801e-08	1	0	0	1	0	0
ACGCTG	8	38	6	19.62	211195745	151	27434948	228	4.75	0.407747	1.9368	1.38509	0.0116208	0.00831057	0.188742	5.50238e-08	5.50369e-08	1	0	0	1	0	0
ACGCTGC	2	12	7	19.62	211195745	151	27434948	84	6	0.101937	0.611621	0.437398	0.00428135	0.00306179	0.278146	2.02719e-08	2.02767e-08	1	0	0	1	0	0
ACGCTGCG	4	16	8	19.62	211195745	151	27434948	128	4	0.203874	0.815494	0.583198	0.00652396	0.00466558	0.211921	3.08906e-08	3.08979e-08	1	0	0	1	0	0
ACGG	236	1575	4	19.62	211195745	151	27434948	6300	6.67373	12.0285	80.2752	57.4085	0.321101	0.229634	0.176788	1.52039e-06	1.52076e-06	1	0	0	0	0	0
ACGGACT	8	40	7	19.62	211195745	151	27434948	280	5	0.407747	2.03874	1.45799	0.0142712	0.010206	0.231788	6.75731e-08	6.75891e-08	1	0	0	1	0	0
ACGGACTCT	4	16	9	19.62	211195745	151	27434948	144	4	0.203874	0.815494	0.583198	0.00733945	0.00524878	0.238411	3.47519e-08	3.47601e-08	1	0	0	1	0	0
ACGGAG	50	257	6	19.62	211195745	151	27434948	1542	5.14	2.54842	13.0989	9.36761	0.0785933	0.0562057	0.204238	3.72135e-07	3.72223e-07	1	0	0	1	0	0
ACGGAGAGGCG	6	24	11	19.62	211195745	151	27434948	264	4	0.30581	1.22324	0.874797	0.0134557	0.00962276	0.291391	6.37118e-08	6.37269e-08	1	0	0	1	0	0
ACGGAGC	10	40	7	19.62	211195745	151	27434948	280	4	0.509684	2.03874	1.45799	0.0142712	0.010206	0.18543	6.75731e-08	6.75891e-08	1	0	0	1	0	0
ACGGAGCGG	14	64	9	19.62	211195745	151	27434948	576	4.57143	0.713558	3.26198	2.33279	0.0293578	0.0209951	0.272469	1.39008e-07	1.39041e-07	1	0	0	1	0	0
ACGGAGG	8	34	7	19.62	211195745	151	27434948	238	4.25	0.407747	1.73293	1.2393	0.0121305	0.00867507	0.19702	5.74371e-08	5.74508e-08	1	0	0	1	0	0
ACGGAGGAG	7	29	9	19.62	211195745	151	27434948	261	4.14286	0.356779	1.47808	1.05705	0.0133028	0.00951341	0.246925	6.29878e-08	6.30027e-08	1	0	0	1	0	0
ACGGAGGAGAG	10	44	11	19.62	211195745	151	27434948	484	4.4	0.509684	2.24261	1.60379	0.0246687	0.0176417	0.32053	1.16805e-07	1.16833e-07	1	0	0	1	0	0
ACGGAGGAGCC	58	245	11	19.62	211195745	151	27434948	2695	4.22414	2.95617	12.4873	8.93022	0.13736	0.0982324	0.307719	6.50391e-07	6.50546e-07	1	0	0	1	0	0
ACGGAGGCT	15	67	9	19.62	211195745	151	27434948	603	4.46667	0.764526	3.41488	2.44214	0.0307339	0.0219793	0.266225	1.45524e-07	1.45558e-07	1	0	0	1	0	0
ACGGAGT	2	8	7	19.62	211195745	151	27434948	56	4	0.101937	0.407747	0.291599	0.00285423	0.00204119	0.18543	1.35146e-08	1.35178e-08	1	0	0	1	0	0
ACGGAGTC	10	46	8	19.62	211195745	151	27434948	368	4.6	0.509684	2.34455	1.67669	0.0187564	0.0134135	0.243709	8.88104e-08	8.88314e-08	1	0	0	1	0	0
ACGGATC	4	16	7	19.62	211195745	151	27434948	112	4	0.203874	0.815494	0.583198	0.00570846	0.00408238	0.18543	2.70292e-08	2.70357e-08	1	0	0	1	0	0
ACGGATG	8	32	7	19.62	211195745	151	27434948	224	4	0.407747	1.63099	1.1664	0.0114169	0.00816477	0.18543	5.40585e-08	5.40713e-08	1	0	0	1	0	0
ACGGATGC	22	112	8	19.62	211195745	151	27434948	896	5.09091	1.1213	5.70846	4.08238	0.0456677	0.0326591	0.269717	2.16234e-07	2.16285e-07	1	0	0	1	0	0
ACGGC	8	42	5	19.62	211195745	151	27434948	210	5.25	0.407747	2.14067	1.53089	0.0107034	0.00765447	0.173841	5.06798e-08	5.06919e-08	1	0	0	1	0	0
ACGGCAG	8	36	7	19.62	211195745	151	27434948	252	4.5	0.407747	1.83486	1.31219	0.012844	0.00918536	0.208609	6.08158e-08	6.08302e-08	1	0	0	1	0	0
ACGGCAT	26	137	7	19.62	211195745	151	27434948	959	5.26923	1.32518	6.98267	4.99363	0.0488787	0.0349554	0.244269	2.31438e-07	2.31493e-07	1	0	0	1	0	0
ACGGCC	2	8	6	19.62	211195745	151	27434948	48	4	0.101937	0.407747	0.291599	0.00244648	0.00174959	0.15894	1.1584e-08	1.15867e-08	1	0	0	1	0	0
ACGGCCAGAT	2	8	10	19.62	211195745	151	27434948	80	4	0.101937	0.407747	0.291599	0.00407747	0.00291599	0.264901	1.93066e-08	1.93112e-08	1	0	0	1	0	0
ACGGCCT	4	16	7	19.62	211195745	151	27434948	112	4	0.203874	0.815494	0.583198	0.00570846	0.00408238	0.18543	2.70292e-08	2.70357e-08	1	0	0	1	0	0
ACGGCG	118	518	6	19.62	211195745	151	27434948	3108	4.38983	6.01427	26.4016	18.881	0.15841	0.113286	0.17443	7.50061e-07	7.50239e-07	1	0	0	1	0	0
ACGGCGCCCC	1	4	10	19.62	211195745	151	27434948	40	4	0.0509684	0.203874	0.145799	0.00203874	0.00145799	0.264901	9.6533e-09	9.65559e-09	1	0	0	1	0	0
ACGGCGG	8	32	7	19.62	211195745	151	27434948	224	4	0.407747	1.63099	1.1664	0.0114169	0.00816477	0.18543	5.40585e-08	5.40713e-08	1	0	0	1	0	0
ACGGCT	31	140	6	19.62	211195745	151	27434948	840	4.51613	1.58002	7.13558	5.10298	0.0428135	0.0306179	0.179449	2.02719e-07	2.02767e-07	1	0	0	1	0	0
ACGGCTC	16	73	7	19.62	211195745	151	27434948	511	4.5625	0.815494	3.72069	2.66084	0.0260449	0.0186259	0.211507	1.23321e-07	1.2335e-07	1	0	0	1	0	0
ACGGCTCCT	2	8	9	19.62	211195745	151	27434948	72	4	0.101937	0.407747	0.291599	0.00366972	0.00262439	0.238411	1.73759e-08	1.73801e-08	1	0	0	1	0	0
ACGGCTCTCT	20	85	10	19.62	211195745	151	27434948	850	4.25	1.01937	4.33231	3.09824	0.0433231	0.0309824	0.281457	2.05133e-07	2.05181e-07	1	0	0	1	0	0
ACGGG	39	225	5	19.62	211195745	151	27434948	1125	5.76923	1.98777	11.4679	8.20122	0.0573394	0.0410061	0.191034	2.71499e-07	2.71564e-07	1	0	0	1	0	0
ACGGGAG	19	78	7	19.62	211195745	151	27434948	546	4.10526	0.9684	3.97554	2.84309	0.0278287	0.0199016	0.19031	1.31768e-07	1.31799e-07	1	0	0	1	0	0
ACGGGC	10	44	6	19.62	211195745	151	27434948	264	4.4	0.509684	2.24261	1.60379	0.0134557	0.00962276	0.174834	6.37118e-08	6.37269e-08	1	0	0	1	0	0
ACGGGCC	6	24	7	19.62	211195745	151	27434948	168	4	0.30581	1.22324	0.874797	0.00856269	0.00612358	0.18543	4.05439e-08	4.05535e-08	1	0	0	1	0	0
ACGGGCG	25	122	7	19.62	211195745	151	27434948	854	4.88	1.27421	6.21814	4.44688	0.043527	0.0311282	0.226225	2.06098e-07	2.06147e-07	1	0	0	1	0	0
ACGGGCT	5	23	7	19.62	211195745	151	27434948	161	4.6	0.254842	1.17227	0.838347	0.00820591	0.00586843	0.213245	3.88545e-08	3.88638e-08	1	0	0	1	0	0
ACGGGG	8	32	6	19.62	211195745	151	27434948	192	4	0.407747	1.63099	1.1664	0.00978593	0.00699837	0.15894	4.63358e-08	4.63468e-08	1	0	0	1	0	0
ACGT	24	144	4	19.62	211195745	151	27434948	576	6	1.22324	7.33945	5.24878	0.0293578	0.0209951	0.15894	1.39008e-07	1.39041e-07	1	0	0	0	0	0
ACGTAG	8	42	6	19.62	211195745	151	27434948	252	5.25	0.407747	2.14067	1.53089	0.012844	0.00918536	0.208609	6.08158e-08	6.08302e-08	1	0	0	1	0	0
ACGTAT	4	18	6	19.62	211195745	151	27434948	108	4.5	0.203874	0.917431	0.656097	0.00550459	0.00393658	0.178808	2.60639e-08	2.60701e-08	1	0	0	1	0	0
ACGTATGC	8	40	8	19.62	211195745	151	27434948	320	5	0.407747	2.03874	1.45799	0.0163099	0.011664	0.264901	7.72264e-08	7.72447e-08	1	0	0	1	0	0
ACGTC	20	112	5	19.62	211195745	151	27434948	560	5.6	1.01937	5.70846	4.08238	0.0285423	0.0204119	0.18543	1.35146e-07	1.35178e-07	1	0	0	1	0	0
ACGTCC	182	1308	6	19.62	211195745	151	27434948	7848	7.18681	9.27625	66.6667	47.6764	0.4	0.286058	0.285569	1.89398e-06	1.89443e-06	1	0	0	1	0	0
ACGTCCC	36	207	7	19.62	211195745	151	27434948	1449	5.75	1.83486	10.5505	7.54512	0.0738532	0.0528158	0.266556	3.49691e-07	3.49774e-07	1	0	0	1	0	0
ACGTCG	5	22	6	19.62	211195745	151	27434948	132	4.4	0.254842	1.1213	0.801897	0.00672783	0.00481138	0.174834	3.18559e-08	3.18635e-08	1	0	0	1	0	0
ACGTCTC	2	8	7	19.62	211195745	151	27434948	56	4	0.101937	0.407747	0.291599	0.00285423	0.00204119	0.18543	1.35146e-08	1.35178e-08	1	0	0	1	0	0
ACGTGATCC	2	8	9	19.62	211195745	151	27434948	72	4	0.101937	0.407747	0.291599	0.00366972	0.00262439	0.238411	1.73759e-08	1.73801e-08	1	0	0	1	0	0
ACT	137	1757	3	19.62	211195745	151	27434948	5271	12.8248	6.98267	89.5515	64.0424	0.268654	0.192127	0.254798	1.27206e-06	1.27237e-06	1	0	0	0	0	0
ACTACTATC	2	17	9	19.62	211195745	151	27434948	153	8.5	0.101937	0.866463	0.619648	0.00779817	0.00557683	0.506623	3.69239e-08	3.69326e-08	1	0	0	1	1	0
ACTACTGCT	36	220	9	19.62	211195745	151	27434948	1980	6.11111	1.83486	11.213	8.01897	0.100917	0.0721707	0.364238	4.77838e-07	4.77952e-07	1	0	0	1	0	0
ACTAG	3	15	5	19.62	211195745	151	27434948	75	5	0.152905	0.764526	0.546748	0.00382263	0.00273374	0.165563	1.80999e-08	1.81042e-08	1	0	0	1	0	0
ACTAGAGG	16	88	8	19.62	211195745	151	27434948	704	5.5	0.815494	4.48522	3.20759	0.0358818	0.0256607	0.291391	1.69898e-07	1.69938e-07	1	0	0	1	0	0
ACTAGGAT	2	17	8	19.62	211195745	151	27434948	136	8.5	0.101937	0.866463	0.619648	0.0069317	0.00495718	0.450331	3.28212e-08	3.2829e-08	1	0	0	1	0	0
ACTAT	4	20	5	19.62	211195745	151	27434948	100	5	0.203874	1.01937	0.728997	0.00509684	0.00364499	0.165563	2.41333e-08	2.4139e-08	1	0	0	1	0	0
ACTATCG	10	40	7	19.62	211195745	151	27434948	280	4	0.509684	2.03874	1.45799	0.0142712	0.010206	0.18543	6.75731e-08	6.75891e-08	1	0	0	1	0	0
ACTATG	4	19	6	19.62	211195745	151	27434948	114	4.75	0.203874	0.9684	0.692547	0.0058104	0.00415528	0.188742	2.75119e-08	2.75184e-08	1	0	0	1	0	0
ACTATGG	64	581	7	19.62	211195745	151	27434948	4067	9.07812	3.26198	29.6126	21.1774	0.207288	0.148242	0.42084	9.81499e-07	9.81732e-07	1	0	0	1	0	0
ACTC	576	6828	4	19.62	211195745	151	27434948	27312	11.8542	29.3578	348.012	248.88	1.39205	0.995519	0.314018	6.59127e-06	6.59284e-06	1	0	0	0	0	0
ACTCAG	8	32	6	19.62	211195745	151	27434948	192	4	0.407747	1.63099	1.1664	0.00978593	0.00699837	0.15894	4.63358e-08	4.63468e-08	1	0	0	1	0	0
ACTCAGG	8	32	7	19.62	211195745	151	27434948	224	4	0.407747	1.63099	1.1664	0.0114169	0.00816477	0.18543	5.40585e-08	5.40713e-08	1	0	0	1	0	0
ACTCC	58	498	5	19.62	211195745	151	27434948	2490	8.58621	2.95617	25.3823	18.152	0.126911	0.0907602	0.284311	6.00918e-07	6.01061e-07	1	0	0	1	0	0
ACTCCAG	6	30	7	19.62	211195745	151	27434948	210	5	0.30581	1.52905	1.0935	0.0107034	0.00765447	0.231788	5.06798e-08	5.06919e-08	1	0	0	1	0	0
ACTCCAGAG	240	1374	9	19.62	211195745	151	27434948	12366	5.725	12.2324	70.0306	50.0821	0.630275	0.450739	0.341225	2.98432e-06	2.98503e-06	1	0	0	1	0	0
ACTCCAT	10	64	7	19.62	211195745	151	27434948	448	6.4	0.509684	3.26198	2.33279	0.0228338	0.0163295	0.296689	1.08117e-07	1.08143e-07	1	0	0	1	0	0
ACTCCC	18	88	6	19.62	211195745	151	27434948	528	4.88889	0.917431	4.48522	3.20759	0.0269113	0.0192455	0.19426	1.27424e-07	1.27454e-07	1	0	0	1	0	0
ACTCCCG	8	38	7	19.62	211195745	151	27434948	266	4.75	0.407747	1.9368	1.38509	0.0135576	0.00969566	0.220199	6.41944e-08	6.42097e-08	1	0	0	1	0	0
ACTCCCGCTCTCAG	2	10	14	19.62	211195745	151	27434948	140	5	0.101937	0.509684	0.364499	0.00713558	0.00510298	0.463576	3.37866e-08	3.37946e-08	1	0	0	1	0	0
ACTCCCT	68	486	7	19.62	211195745	151	27434948	3402	7.14706	3.46585	24.7706	17.7146	0.173394	0.124002	0.331321	8.21013e-07	8.21208e-07	1	0	0	1	0	0
ACTCCG	45	261	6	19.62	211195745	151	27434948	1566	5.8	2.29358	13.3028	9.51341	0.0798165	0.0570805	0.230464	3.77927e-07	3.78016e-07	1	0	0	1	0	0
ACTCCGATC	9	37	9	19.62	211195745	151	27434948	333	4.11111	0.458716	1.88583	1.34864	0.0169725	0.0121378	0.245033	8.03637e-08	8.03828e-08	1	0	0	1	0	0
ACTCCT	10	42	6	19.62	211195745	151	27434948	252	4.2	0.509684	2.14067	1.53089	0.012844	0.00918536	0.166887	6.08158e-08	6.08302e-08	1	0	0	1	0	0
ACTCCTC	6	24	7	19.62	211195745	151	27434948	168	4	0.30581	1.22324	0.874797	0.00856269	0.00612358	0.18543	4.05439e-08	4.05535e-08	1	0	0	1	0	0
ACTCCTGCT	18	99	9	19.62	211195745	151	27434948	891	5.5	0.917431	5.04587	3.60854	0.0454128	0.0324768	0.327815	2.15027e-07	2.15078e-07	1	0	0	1	0	0
ACTCG	174	1010	5	19.62	211195745	151	27434948	5050	5.8046	8.8685	51.4781	36.8144	0.25739	0.184072	0.192205	1.21873e-06	1.21902e-06	1	0	0	1	0	0
ACTCGACTGG	12	48	10	19.62	211195745	151	27434948	480	4	0.611621	2.44648	1.74959	0.0244648	0.0174959	0.264901	1.1584e-07	1.15867e-07	1	0	0	1	0	0
ACTCGAG	2	8	7	19.62	211195745	151	27434948	56	4	0.101937	0.407747	0.291599	0.00285423	0.00204119	0.18543	1.35146e-08	1.35178e-08	1	0	0	1	0	0
ACTCGATG	8	34	8	19.62	211195745	151	27434948	272	4.25	0.407747	1.73293	1.2393	0.0138634	0.00991436	0.225166	6.56424e-08	6.5658e-08	1	0	0	1	0	0
ACTCGC	16	95	6	19.62	211195745	151	27434948	570	5.9375	0.815494	4.842	3.46274	0.029052	0.0207764	0.235927	1.3756e-07	1.37592e-07	1	0	0	1	0	0
ACTCGCC	2	8	7	19.62	211195745	151	27434948	56	4	0.101937	0.407747	0.291599	0.00285423	0.00204119	0.18543	1.35146e-08	1.35178e-08	1	0	0	1	0	0
ACTCGCCCCG	2	8	10	19.62	211195745	151	27434948	80	4	0.101937	0.407747	0.291599	0.00407747	0.00291599	0.264901	1.93066e-08	1.93112e-08	1	0	0	1	0	0
ACTCGCTCC	2	8	9	19.62	211195745	151	27434948	72	4	0.101937	0.407747	0.291599	0.00366972	0.00262439	0.238411	1.73759e-08	1.73801e-08	1	0	0	1	0	0
ACTCGG	15	75	6	19.62	211195745	151	27434948	450	5	0.764526	3.82263	2.73374	0.0229358	0.0164024	0.198675	1.086e-07	1.08625e-07	1	0	0	1	0	0
ACTCGGATC	2	8	9	19.62	211195745	151	27434948	72	4	0.101937	0.407747	0.291599	0.00366972	0.00262439	0.238411	1.73759e-08	1.73801e-08	1	0	0	1	0	0
ACTCGGC	8	34	7	19.62	211195745	151	27434948	238	4.25	0.407747	1.73293	1.2393	0.0121305	0.00867507	0.19702	5.74371e-08	5.74508e-08	1	0	0	1	0	0
ACTCGGCGG	3	18	9	19.62	211195745	151	27434948	162	6	0.152905	0.917431	0.656097	0.00825688	0.00590488	0.357616	3.90959e-08	3.91051e-08	1	0	0	1	0	0
ACTCGGG	11	44	7	19.62	211195745	151	27434948	308	4	0.560652	2.24261	1.60379	0.0156983	0.0112266	0.18543	7.43304e-08	7.43481e-08	1	0	0	1	0	0
ACTCGGGG	8	32	8	19.62	211195745	151	27434948	256	4	0.407747	1.63099	1.1664	0.0130479	0.00933116	0.211921	6.17811e-08	6.17958e-08	1	0	0	1	0	0
ACTCT	97	1272	5	19.62	211195745	151	27434948	6360	13.1134	4.94393	64.8318	46.3642	0.324159	0.231821	0.434219	1.53487e-06	1.53524e-06	1	0	0	1	0	0
ACTCTAT	3	12	7	19.62	211195745	151	27434948	84	4	0.152905	0.611621	0.437398	0.00428135	0.00306179	0.18543	2.02719e-08	2.02767e-08	1	0	0	1	0	0
ACTCTC	49	252	6	19.62	211195745	151	27434948	1512	5.14286	2.49745	12.844	9.18536	0.0770642	0.0551122	0.204352	3.64895e-07	3.64981e-07	1	0	0	1	0	0
ACTCTCC	74	480	7	19.62	211195745	151	27434948	3360	6.48649	3.77166	24.4648	17.4959	0.171254	0.122472	0.300698	8.10877e-07	8.1107e-07	1	0	0	1	0	0
ACTCTCG	7	28	7	19.62	211195745	151	27434948	196	4	0.356779	1.42712	1.0206	0.00998981	0.00714417	0.18543	4.73012e-08	4.73124e-08	1	0	0	1	0	0
ACTCTCGG	47	248	8	19.62	211195745	151	27434948	1984	5.2766	2.39551	12.6402	9.03957	0.101121	0.0723165	0.279555	4.78804e-07	4.78917e-07	1	0	0	1	0	0
ACTCTCT	6	28	7	19.62	211195745	151	27434948	196	4.66667	0.30581	1.42712	1.0206	0.00998981	0.00714417	0.216336	4.73012e-08	4.73124e-08	1	0	0	1	0	0
ACTCTG	152	859	6	19.62	211195745	151	27434948	5154	5.65132	7.7472	43.7819	31.3104	0.262691	0.187863	0.224556	1.24383e-06	1.24412e-06	1	0	0	1	0	0
ACTCTGC	10	57	7	19.62	211195745	151	27434948	399	5.7	0.509684	2.9052	2.07764	0.0203364	0.0145435	0.264238	9.62917e-08	9.63145e-08	1	0	0	1	0	0
ACTG	771	9545	4	19.62	211195745	151	27434948	38180	12.38	39.2966	486.493	347.914	1.94597	1.39166	0.327948	9.21408e-06	9.21626e-06	1	0	0	0	0	0
ACTGAG	39	160	6	19.62	211195745	151	27434948	960	4.10256	1.98777	8.15494	5.83198	0.0489297	0.0349919	0.163016	2.31679e-07	2.31734e-07	1	0	0	1	0	0
ACTGAGAGAG	4	18	10	19.62	211195745	151	27434948	180	4.5	0.203874	0.917431	0.656097	0.00917431	0.00656097	0.298013	4.34399e-08	4.34502e-08	1	0	0	1	0	0
ACTGAGG	2	8	7	19.62	211195745	151	27434948	56	4	0.101937	0.407747	0.291599	0.00285423	0.00204119	0.18543	1.35146e-08	1.35178e-08	1	0	0	1	0	0
ACTGAGGAG	4	16	9	19.62	211195745	151	27434948	144	4	0.203874	0.815494	0.583198	0.00733945	0.00524878	0.238411	3.47519e-08	3.47601e-08	1	0	0	1	0	0
ACTGC	2	10	5	19.62	211195745	151	27434948	50	5	0.101937	0.509684	0.364499	0.00254842	0.00182249	0.165563	1.20666e-08	1.20695e-08	1	0	0	1	0	0
ACTGCC	38	156	6	19.62	211195745	151	27434948	936	4.10526	1.9368	7.95107	5.68618	0.0477064	0.0341171	0.163123	2.25887e-07	2.25941e-07	1	0	0	1	0	0
ACTGCCG	25	108	7	19.62	211195745	151	27434948	756	4.32	1.27421	5.50459	3.93658	0.0385321	0.0275561	0.200265	1.82447e-07	1.82491e-07	1	0	0	1	0	0
ACTGCCGCG	2	8	9	19.62	211195745	151	27434948	72	4	0.101937	0.407747	0.291599	0.00366972	0.00262439	0.238411	1.73759e-08	1.73801e-08	1	0	0	1	0	0
ACTGCG	31	130	6	19.62	211195745	151	27434948	780	4.19355	1.58002	6.62589	4.73848	0.0397554	0.0284309	0.166631	1.88239e-07	1.88284e-07	1	0	0	1	0	0
ACTGCT	36	176	6	19.62	211195745	151	27434948	1056	4.88889	1.83486	8.97044	6.41518	0.0538226	0.0384911	0.19426	2.54847e-07	2.54908e-07	1	0	0	1	0	0
ACTGCTC	14	68	7	19.62	211195745	151	27434948	476	4.85714	0.713558	3.46585	2.47859	0.024261	0.0173501	0.225166	1.14874e-07	1.14902e-07	1	0	0	1	0	0
ACTGCTCTGC	2	8	10	19.62	211195745	151	27434948	80	4	0.101937	0.407747	0.291599	0.00407747	0.00291599	0.264901	1.93066e-08	1.93112e-08	1	0	0	1	0	0
ACTGCTG	2	8	7	19.62	211195745	151	27434948	56	4	0.101937	0.407747	0.291599	0.00285423	0.00204119	0.18543	1.35146e-08	1.35178e-08	1	0	0	1	0	0
ACTGG	22	147	5	19.62	211195745	151	27434948	735	6.68182	1.1213	7.49235	5.35813	0.0374618	0.0267906	0.221252	1.77379e-07	1.77422e-07	1	0	0	1	0	0
ACTGGAG	2	8	7	19.62	211195745	151	27434948	56	4	0.101937	0.407747	0.291599	0.00285423	0.00204119	0.18543	1.35146e-08	1.35178e-08	1	0	0	1	0	0
ACTGGATAGG	2	8	10	19.62	211195745	151	27434948	80	4	0.101937	0.407747	0.291599	0.00407747	0.00291599	0.264901	1.93066e-08	1.93112e-08	1	0	0	1	0	0
ACTGGC	53	287	6	19.62	211195745	151	27434948	1722	5.41509	2.70133	14.6279	10.4611	0.0877676	0.0627667	0.215169	4.15575e-07	4.15673e-07	1	0	0	1	0	0
ACTGGCC	4	22	7	19.62	211195745	151	27434948	154	5.5	0.203874	1.1213	0.801897	0.00784913	0.00561328	0.254967	3.71652e-08	3.7174e-08	1	0	0	1	0	0
ACTGGCTG	67	293	8	19.62	211195745	151	27434948	2344	4.37313	3.41488	14.9337	10.6798	0.11947	0.0854385	0.231689	5.65683e-07	5.65818e-07	1	0	0	1	0	0
ACTGGG	43	267	6	19.62	211195745	151	27434948	1602	6.2093	2.19164	13.6086	9.73211	0.0816514	0.0583927	0.246727	3.86615e-07	3.86706e-07	1	0	0	1	0	0
ACTGGGC	18	90	7	19.62	211195745	151	27434948	630	5	0.917431	4.58716	3.28049	0.0321101	0.0229634	0.231788	1.52039e-07	1.52076e-07	1	0	0	1	0	0
ACTGGGCG	8	34	8	19.62	211195745	151	27434948	272	4.25	0.407747	1.73293	1.2393	0.0138634	0.00991436	0.225166	6.56424e-08	6.5658e-08	1	0	0	1	0	0
AG	11585	209843	2	19.62	211195745	151	27434948	419686	18.1133	590.469	10695.4	7648.75	21.3907	15.2975	0.239912	0.000101284	0.000101308	1	0	1	0	0	0
AGAGAGC	34	210	7	19.62	211195745	151	27434948	1470	6.17647	1.73293	10.7034	7.65447	0.0749235	0.0535813	0.286326	3.54759e-07	3.54843e-07	1	0	0	1	0	0
AGAGAGCC	17	71	8	19.62	211195745	151	27434948	568	4.17647	0.866463	3.61876	2.58794	0.0289501	0.0207035	0.22127	1.37077e-07	1.37109e-07	1	0	0	1	0	0
AGAGAGCGGGC	14	58	11	19.62	211195745	151	27434948	638	4.14286	0.713558	2.95617	2.11409	0.0325178	0.023255	0.301798	1.5397e-07	1.54007e-07	1	0	0	1	0	0
AGAGAGCTGG	1	4	10	19.62	211195745	151	27434948	40	4	0.0509684	0.203874	0.145799	0.00203874	0.00145799	0.264901	9.6533e-09	9.65559e-09	1	0	0	1	0	0
AGAGAGG	82	382	7	19.62	211195745	151	27434948	2674	4.65854	4.17941	19.4699	13.9238	0.13629	0.0974669	0.215959	6.45323e-07	6.45476e-07	1	0	0	1	0	0
AGAGAT	185	2191	6	19.62	211195745	151	27434948	13146	11.8432	9.42915	111.672	79.8616	0.670031	0.47917	0.470592	3.17256e-06	3.17331e-06	1	0	0	1	0	0
AGAGATCGG	4	24	9	19.62	211195745	151	27434948	216	6	0.203874	1.22324	0.874797	0.0110092	0.00787317	0.357616	5.21278e-08	5.21402e-08	1	0	0	1	0	0
AGAGATG	10	48	7	19.62	211195745	151	27434948	336	4.8	0.509684	2.44648	1.74959	0.0171254	0.0122472	0.222517	8.10877e-08	8.1107e-08	1	0	0	1	0	0
AGAGATGATC	4	16	10	19.62	211195745	151	27434948	160	4	0.203874	0.815494	0.583198	0.00815494	0.00583198	0.264901	3.86132e-08	3.86224e-08	1	0	0	1	0	0
AGAGC	344	3183	5	19.62	211195745	151	27434948	15915	9.25291	17.5331	162.232	116.02	0.811162	0.5801	0.306388	3.84081e-06	3.84172e-06	1	0	0	1	0	0
AGAGCAGG	14	64	8	19.62	211195745	151	27434948	512	4.57143	0.713558	3.26198	2.33279	0.0260958	0.0186623	0.242195	1.23562e-07	1.23592e-07	1	0	0	1	0	0
AGAGCC	53	253	6	19.62	211195745	151	27434948	1518	4.77358	2.70133	12.895	9.22181	0.07737	0.0553309	0.189679	3.66343e-07	3.6643e-07	1	0	0	1	0	0
AGAGCCC	1	4	7	19.62	211195745	151	27434948	28	4	0.0509684	0.203874	0.145799	0.00142712	0.0010206	0.18543	6.75731e-09	6.75891e-09	1	0	0	1	0	0
AGAGCCG	13	59	7	19.62	211195745	151	27434948	413	4.53846	0.662589	3.00714	2.15054	0.0210499	0.0150538	0.210392	9.96703e-08	9.9694e-08	1	0	0	1	0	0
AGAGCCGAGGGCCG	2	8	14	19.62	211195745	151	27434948	112	4	0.101937	0.407747	0.291599	0.00570846	0.00408238	0.370861	2.70292e-08	2.70357e-08	1	0	0	1	0	0
AGAGCG	43	196	6	19.62	211195745	151	27434948	1176	4.55814	2.19164	9.98981	7.14417	0.0599388	0.042865	0.181118	2.83807e-07	2.83874e-07	1	0	0	1	0	0
AGAGCGAGATG	4	18	11	19.62	211195745	151	27434948	198	4.5	0.203874	0.917431	0.656097	0.0100917	0.00721707	0.327815	4.77838e-08	4.77952e-08	1	0	0	1	0	0
AGAGCGAT	4	20	8	19.62	211195745	151	27434948	160	5	0.203874	1.01937	0.728997	0.00815494	0.00583198	0.264901	3.86132e-08	3.86224e-08	1	0	0	1	0	0
AGAGCGG	34	156	7	19.62	211195745	151	27434948	1092	4.58824	1.73293	7.95107	5.68618	0.0556575	0.0398032	0.2127	2.63535e-07	2.63598e-07	1	0	0	1	0	0
AGAGCTG	2	10	7	19.62	211195745	151	27434948	70	5	0.101937	0.509684	0.364499	0.00356779	0.00255149	0.231788	1.68933e-08	1.68973e-08	1	0	0	1	0	0
AGAGCTGAGG	4	16	10	19.62	211195745	151	27434948	160	4	0.203874	0.815494	0.583198	0.00815494	0.00583198	0.264901	3.86132e-08	3.86224e-08	1	0	0	1	0	0
AGAGG	324	1993	5	19.62	211195745	151	27434948	9965	6.15123	16.5138	101.58	72.6446	0.5079	0.363223	0.203683	2.40488e-06	2.40545e-06	1	0	0	1	0	0
AGAGGAGATG	2	10	10	19.62	211195745	151	27434948	100	5	0.101937	0.509684	0.364499	0.00509684	0.00364499	0.331126	2.41333e-08	2.4139e-08	1	0	0	1	0	0
AGAGGAGCC	2	8	9	19.62	211195745	151	27434948	72	4	0.101937	0.407747	0.291599	0.00366972	0.00262439	0.238411	1.73759e-08	1.73801e-08	1	0	0	1	0	0
AGAGGAGGCAT	4	16	11	19.62	211195745	151	27434948	176	4	0.203874	0.815494	0.583198	0.00897044	0.00641518	0.291391	4.24745e-08	4.24846e-08	1	0	0	1	0	0
AGAGGAT	10	42	7	19.62	211195745	151	27434948	294	4.2	0.509684	2.14067	1.53089	0.0149847	0.0107163	0.194702	7.09518e-08	7.09686e-08	1	0	0	1	0	0
AGAGGATG	4	26	8	19.62	211195745	151	27434948	208	6.5	0.203874	1.32518	0.947696	0.0106014	0.00758157	0.344371	5.01972e-08	5.02091e-08	1	0	0	1	0	0
AGAGGATGGG	4	16	10	19.62	211195745	151	27434948	160	4	0.203874	0.815494	0.583198	0.00815494	0.00583198	0.264901	3.86132e-08	3.86224e-08	1	0	0	1	0	0
AGAGGC	354	2278	6	19.62	211195745	151	27434948	13668	6.43503	18.0428	116.106	83.0328	0.696636	0.498197	0.255696	3.29853e-06	3.29932e-06	1	0	0	1	0	0
AGAGGCG	38	183	7	19.62	211195745	151	27434948	1281	4.81579	1.9368	9.32722	6.67032	0.0652905	0.0466923	0.223249	3.09147e-07	3.0922e-07	1	0	0	1	0	0
AGAGGCGATC	4	18	10	19.62	211195745	151	27434948	180	4.5	0.203874	0.917431	0.656097	0.00917431	0.00656097	0.298013	4.34399e-08	4.34502e-08	1	0	0	1	0	0
AGAGGG	345	1649	6	19.62	211195745	151	27434948	9894	4.77971	17.5841	84.0469	60.1058	0.504281	0.360635	0.189922	2.38774e-06	2.38831e-06	1	0	0	1	0	0
AGAGGGATCC	2	9	10	19.62	211195745	151	27434948	90	4.5	0.101937	0.458716	0.328049	0.00458716	0.00328049	0.298013	2.17199e-08	2.17251e-08	1	0	0	1	0	0
AGAGGGGC	2	8	8	19.62	211195745	151	27434948	64	4	0.101937	0.407747	0.291599	0.00326198	0.00233279	0.211921	1.54453e-08	1.54489e-08	1	0	0	1	0	0
AGAT	85	733	4	19.62	211195745	151	27434948	2932	8.62353	4.33231	37.3598	26.7177	0.149439	0.106871	0.228438	7.07587e-07	7.07755e-07	1	0	0	0	0	0
AGATAGCC	5	20	8	19.62	211195745	151	27434948	160	4	0.254842	1.01937	0.728997	0.00815494	0.00583198	0.211921	3.86132e-08	3.86224e-08	1	0	0	1	0	0
AGATAGCTG	4	16	9	19.62	211195745	151	27434948	144	4	0.203874	0.815494	0.583198	0.00733945	0.00524878	0.238411	3.47519e-08	3.47601e-08	1	0	0	1	0	0
AGATCC	1	4	6	19.62	211195745	151	27434948	24	4	0.0509684	0.203874	0.145799	0.00122324	0.000874797	0.15894	5.79198e-09	5.79336e-09	1	0	0	1	0	0
AGATCCCG	4	16	8	19.62	211195745	151	27434948	128	4	0.203874	0.815494	0.583198	0.00652396	0.00466558	0.211921	3.08906e-08	3.08979e-08	1	0	0	1	0	0
AGATCG	25	108	6	19.62	211195745	151	27434948	648	4.32	1.27421	5.50459	3.93658	0.0330275	0.0236195	0.171656	1.56383e-07	1.56421e-07	1	0	0	1	0	0
AGATCGAGC	10	44	9	19.62	211195745	151	27434948	396	4.4	0.509684	2.24261	1.60379	0.0201835	0.0144341	0.262252	9.55677e-08	9.55904e-08	1	0	0	1	0	0
AGATCGATCCG	2	8	11	19.62	211195745	151	27434948	88	4	0.101937	0.407747	0.291599	0.00448522	0.00320759	0.291391	2.12373e-08	2.12423e-08	1	0	0	1	0	0
AGATCGGAT	1	11	9	19.62	211195745	151	27434948	99	11	0.0509684	0.560652	0.400948	0.00504587	0.00360854	0.655629	2.38919e-08	2.38976e-08	1	0	0	1	1	0
AGATG	17	158	5	19.62	211195745	151	27434948	790	9.29412	0.866463	8.05301	5.75908	0.040265	0.0287954	0.307752	1.90653e-07	1.90698e-07	1	0	0	1	0	0
AGATGC	2	8	6	19.62	211195745	151	27434948	48	4	0.101937	0.407747	0.291599	0.00244648	0.00174959	0.15894	1.1584e-08	1.15867e-08	1	0	0	1	0	0
AGATGCG	9	36	7	19.62	211195745	151	27434948	252	4	0.458716	1.83486	1.31219	0.012844	0.00918536	0.18543	6.08158e-08	6.08302e-08	1	0	0	1	0	0
AGATGCGC	4	16	8	19.62	211195745	151	27434948	128	4	0.203874	0.815494	0.583198	0.00652396	0.00466558	0.211921	3.08906e-08	3.08979e-08	1	0	0	1	0	0
AGATGG	57	352	6	19.62	211195745	151	27434948	2112	6.17544	2.9052	17.9409	12.8304	0.107645	0.0769821	0.245382	5.09694e-07	5.09815e-07	1	0	0	1	0	0
AGATGGAT	64	324	8	19.62	211195745	151	27434948	2592	5.0625	3.26198	16.5138	11.8098	0.13211	0.094478	0.268212	6.25534e-07	6.25682e-07	1	0	0	1	0	0
AGATGGCGG	136	832	9	19.62	211195745	151	27434948	7488	6.11765	6.9317	42.4057	30.3263	0.381651	0.272937	0.364628	1.8071e-06	1.80753e-06	1	0	0	1	0	0
AGATGGG	4	18	7	19.62	211195745	151	27434948	126	4.5	0.203874	0.917431	0.656097	0.00642202	0.00459268	0.208609	3.04079e-08	3.04151e-08	1	0	0	1	0	0
AGATGGGG	11	55	8	19.62	211195745	151	27434948	440	5	0.560652	2.80326	2.00474	0.0224261	0.0160379	0.264901	1.06186e-07	1.06212e-07	1	0	0	1	0	0
AGC	1740	16518	3	19.62	211195745	151	27434948	49554	9.4931	88.685	841.896	602.079	2.52569	1.80624	0.188605	1.1959e-05	1.19618e-05	1	0	0	0	0	0
AGCAGCC	10	44	7	19.62	211195745	151	27434948	308	4.4	0.509684	2.24261	1.60379	0.0156983	0.0112266	0.203974	7.43304e-08	7.43481e-08	1	0	0	1	0	0
AGCAGCG	2	8	7	19.62	211195745	151	27434948	56	4	0.101937	0.407747	0.291599	0.00285423	0.00204119	0.18543	1.35146e-08	1.35178e-08	1	0	0	1	0	0
AGCAGG	363	2584	6	19.62	211195745	151	27434948	15504	7.11846	18.5015	131.702	94.1864	0.790214	0.565119	0.282853	3.74162e-06	3.74251e-06	1	0	0	1	0	0
AGCAGGAGG	22	91	9	19.62	211195745	151	27434948	819	4.13636	1.1213	4.63812	3.31694	0.0417431	0.0298524	0.246538	1.97651e-07	1.97698e-07	1	0	0	1	0	0
AGCAGGC	6	24	7	19.62	211195745	151	27434948	168	4	0.30581	1.22324	0.874797	0.00856269	0.00612358	0.18543	4.05439e-08	4.05535e-08	1	0	0	1	0	0
AGCAGGG	8	32	7	19.62	211195745	151	27434948	224	4	0.407747	1.63099	1.1664	0.0114169	0.00816477	0.18543	5.40585e-08	5.40713e-08	1	0	0	1	0	0
AGCAT	2	12	5	19.62	211195745	151	27434948	60	6	0.101937	0.611621	0.437398	0.0030581	0.00218699	0.198675	1.448e-08	1.44834e-08	1	0	0	1	0	0
AGCATC	169	1239	6	19.62	211195745	151	27434948	7434	7.33136	8.61366	63.1498	45.1614	0.378899	0.270968	0.291312	1.79407e-06	1.79449e-06	1	0	0	1	0	0
AGCATCC	95	642	7	19.62	211195745	151	27434948	4494	6.75789	4.842	32.7217	23.4008	0.229052	0.163806	0.31328	1.08455e-06	1.08481e-06	1	0	0	1	0	0
AGCATCG	9	43	7	19.62	211195745	151	27434948	301	4.77778	0.458716	2.19164	1.56734	0.0153415	0.0109714	0.221486	7.26411e-08	7.26583e-08	1	0	0	1	0	0
AGCATG	6	33	6	19.62	211195745	151	27434948	198	5.5	0.30581	1.68196	1.20285	0.0100917	0.00721707	0.218543	4.77838e-08	4.77952e-08	1	0	0	1	0	0
AGCATGG	8	50	7	19.62	211195745	151	27434948	350	6.25	0.407747	2.54842	1.82249	0.0178389	0.0127575	0.289735	8.44664e-08	8.44864e-08	1	0	0	1	0	0
AGCC	272	1881	4	19.62	211195745	151	27434948	7524	6.91544	13.8634	95.8716	68.5622	0.383486	0.274249	0.18319	1.81579e-06	1.81622e-06	1	0	0	0	0	0
AGCCAGG	2	8	7	19.62	211195745	151	27434948	56	4	0.101937	0.407747	0.291599	0.00285423	0.00204119	0.18543	1.35146e-08	1.35178e-08	1	0	0	1	0	0
AGCCAT	28	229	6	19.62	211195745	151	27434948	1374	8.17857	1.42712	11.6718	8.34702	0.0700306	0.0500821	0.324976	3.31591e-07	3.3167e-07	1	0	0	1	0	0
AGCCATC	2	10	7	19.62	211195745	151	27434948	70	5	0.101937	0.509684	0.364499	0.00356779	0.00255149	0.231788	1.68933e-08	1.68973e-08	1	0	0	1	0	0
AGCCATCCT	6	24	9	19.62	211195745	151	27434948	216	4	0.30581	1.22324	0.874797	0.0110092	0.00787317	0.238411	5.21278e-08	5.21402e-08	1	0	0	1	0	0
AGCCATCGCCG	2	8	11	19.62	211195745	151	27434948	88	4	0.101937	0.407747	0.291599	0.00448522	0.00320759	0.291391	2.12373e-08	2.12423e-08	1	0	0	1	0	0
AGCCC	4	21	5	19.62	211195745	151	27434948	105	5.25	0.203874	1.07034	0.765447	0.00535168	0.00382724	0.173841	2.53399e-08	2.53459e-08	1	0	0	1	0	0
AGCCCAGCGC	2	8	10	19.62	211195745	151	27434948	80	4	0.101937	0.407747	0.291599	0.00407747	0.00291599	0.264901	1.93066e-08	1.93112e-08	1	0	0	1	0	0
AGCCCATCG	16	64	9	19.62	211195745	151	27434948	576	4	0.815494	3.26198	2.33279	0.0293578	0.0209951	0.238411	1.39008e-07	1.39041e-07	1	0	0	1	0	0
AGCCCC	4	16	6	19.62	211195745	151	27434948	96	4	0.203874	0.815494	0.583198	0.00489297	0.00349919	0.15894	2.31679e-08	2.31734e-08	1	0	0	1	0	0
AGCCCCGGAT	8	32	10	19.62	211195745	151	27434948	320	4	0.407747	1.63099	1.1664	0.0163099	0.011664	0.264901	7.72264e-08	7.72447e-08	1	0	0	1	0	0
AGCCCG	18	88	6	19.62	211195745	151	27434948	528	4.88889	0.917431	4.48522	3.20759	0.0269113	0.0192455	0.19426	1.27424e-07	1.27454e-07	1	0	0	1	0	0
AGCCCGCTC	7	32	9	19.62	211195745	151	27434948	288	4.57143	0.356779	1.63099	1.1664	0.0146789	0.0104976	0.272469	6.95038e-08	6.95203e-08	1	0	0	1	0	0
AGCCCGGAGG	2	8	10	19.62	211195745	151	27434948	80	4	0.101937	0.407747	0.291599	0.00407747	0.00291599	0.264901	1.93066e-08	1.93112e-08	1	0	0	1	0	0
AGCCCGGCCC	2	8	10	19.62	211195745	151	27434948	80	4	0.101937	0.407747	0.291599	0.00407747	0.00291599	0.264901	1.93066e-08	1.93112e-08	1	0	0	1	0	0
AGCCCT	1	5	6	19.62	211195745	151	27434948	30	5	0.0509684	0.254842	0.182249	0.00152905	0.0010935	0.198675	7.23998e-09	7.24169e-09	1	0	0	1	0	0
AGCCCTG	9	50	7	19.62	211195745	151	27434948	350	5.55556	0.458716	2.54842	1.82249	0.0178389	0.0127575	0.257542	8.44664e-08	8.44864e-08	1	0	0	1	0	0
AGCCG	20	112	5	19.62	211195745	151	27434948	560	5.6	1.01937	5.70846	4.08238	0.0285423	0.0204119	0.18543	1.35146e-07	1.35178e-07	1	0	0	1	0	0
AGCCGATAT	2	8	9	19.62	211195745	151	27434948	72	4	0.101937	0.407747	0.291599	0.00366972	0.00262439	0.238411	1.73759e-08	1.73801e-08	1	0	0	1	0	0
AGCCGC	76	333	6	19.62	211195745	151	27434948	1998	4.38158	3.8736	16.9725	12.1378	0.101835	0.0728268	0.174102	4.82182e-07	4.82297e-07	1	0	0	1	0	0
AGCCGCC	23	98	7	19.62	211195745	151	27434948	686	4.26087	1.17227	4.9949	3.57209	0.0349643	0.0250046	0.197524	1.65554e-07	1.65593e-07	1	0	0	1	0	0
AGCCGCCGG	2	8	9	19.62	211195745	151	27434948	72	4	0.101937	0.407747	0.291599	0.00366972	0.00262439	0.238411	1.73759e-08	1.73801e-08	1	0	0	1	0	0
AGCCGCG	13	52	7	19.62	211195745	151	27434948	364	4	0.662589	2.65036	1.89539	0.0185525	0.0132677	0.18543	8.7845e-08	8.78659e-08	1	0	0	1	0	0
AGCCGCTC	1	4	8	19.62	211195745	151	27434948	32	4	0.0509684	0.203874	0.145799	0.00163099	0.0011664	0.211921	7.72264e-09	7.72447e-09	1	0	0	1	0	0
AGCCGG	69	334	6	19.62	211195745	151	27434948	2004	4.84058	3.51682	17.0234	12.1743	0.102141	0.0730455	0.192341	4.8363e-07	4.83745e-07	1	0	0	1	0	0
AGCCGGAGCTGG	4	16	12	19.62	211195745	151	27434948	192	4	0.203874	0.815494	0.583198	0.00978593	0.00699837	0.317881	4.63358e-08	4.63468e-08	1	0	0	1	0	0
AGCCGGC	2	8	7	19.62	211195745	151	27434948	56	4	0.101937	0.407747	0.291599	0.00285423	0.00204119	0.18543	1.35146e-08	1.35178e-08	1	0	0	1	0	0
AGCCGGG	6	26	7	19.62	211195745	151	27434948	182	4.33333	0.30581	1.32518	0.947696	0.00927625	0.00663387	0.200883	4.39225e-08	4.39329e-08	1	0	0	1	0	0
AGCCTAT	4	16	7	19.62	211195745	151	27434948	112	4	0.203874	0.815494	0.583198	0.00570846	0.00408238	0.18543	2.70292e-08	2.70357e-08	1	0	0	1	0	0
AGCCTC	7	32	6	19.62	211195745	151	27434948	192	4.57143	0.356779	1.63099	1.1664	0.00978593	0.00699837	0.181646	4.63358e-08	4.63468e-08	1	0	0	1	0	0
AGCCTCC	2	8	7	19.62	211195745	151	27434948	56	4	0.101937	0.407747	0.291599	0.00285423	0.00204119	0.18543	1.35146e-08	1.35178e-08	1	0	0	1	0	0
AGCCTG	23	121	6	19.62	211195745	151	27434948	726	5.26087	1.17227	6.16718	4.41043	0.0370031	0.0264626	0.209041	1.75207e-07	1.75249e-07	1	0	0	1	0	0
AGCCTGGC	4	16	8	19.62	211195745	151	27434948	128	4	0.203874	0.815494	0.583198	0.00652396	0.00466558	0.211921	3.08906e-08	3.08979e-08	1	0	0	1	0	0
AGCG	150	944	4	19.62	211195745	151	27434948	3776	6.29333	7.64526	48.1142	34.4087	0.192457	0.137635	0.166711	9.11272e-07	9.11488e-07	1	0	0	0	0	0
AGCGAGG	6	24	7	19.62	211195745	151	27434948	168	4	0.30581	1.22324	0.874797	0.00856269	0.00612358	0.18543	4.05439e-08	4.05535e-08	1	0	0	1	0	0
AGCGATC	7	28	7	19.62	211195745	151	27434948	196	4	0.356779	1.42712	1.0206	0.00998981	0.00714417	0.18543	4.73012e-08	4.73124e-08	1	0	0	1	0	0
AGCGATCAGG	8	32	10	19.62	211195745	151	27434948	320	4	0.407747	1.63099	1.1664	0.0163099	0.011664	0.264901	7.72264e-08	7.72447e-08	1	0	0	1	0	0
AGCGC	10	50	5	19.62	211195745	151	27434948	250	5	0.509684	2.54842	1.82249	0.0127421	0.00911246	0.165563	6.03331e-08	6.03474e-08	1	0	0	1	0	0
AGCGCC	5	22	6	19.62	211195745	151	27434948	132	4.4	0.254842	1.1213	0.801897	0.00672783	0.00481138	0.174834	3.18559e-08	3.18635e-08	1	0	0	1	0	0
AGCGCCCT	2	10	8	19.62	211195745	151	27434948	80	5	0.101937	0.509684	0.364499	0.00407747	0.00291599	0.264901	1.93066e-08	1.93112e-08	1	0	0	1	0	0
AGCGCCGC	2	8	8	19.62	211195745	151	27434948	64	4	0.101937	0.407747	0.291599	0.00326198	0.00233279	0.211921	1.54453e-08	1.54489e-08	1	0	0	1	0	0
AGCGCCT	2	8	7	19.62	211195745	151	27434948	56	4	0.101937	0.407747	0.291599	0.00285423	0.00204119	0.18543	1.35146e-08	1.35178e-08	1	0	0	1	0	0
AGCGGC	92	394	6	19.62	211195745	151	27434948	2364	4.28261	4.68909	20.0815	14.3612	0.120489	0.0861675	0.17017	5.7051e-07	5.70645e-07	1	0	0	1	0	0
AGCGGCAGG	10	40	9	19.62	211195745	151	27434948	360	4	0.509684	2.03874	1.45799	0.0183486	0.0131219	0.238411	8.68797e-08	8.69003e-08	1	0	0	1	0	0
AGCGGCAT	2	10	8	19.62	211195745	151	27434948	80	5	0.101937	0.509684	0.364499	0.00407747	0.00291599	0.264901	1.93066e-08	1.93112e-08	1	0	0	1	0	0
AGCGGCC	14	56	7	19.62	211195745	151	27434948	392	4	0.713558	2.85423	2.04119	0.0199796	0.0142883	0.18543	9.46023e-08	9.46248e-08	1	0	0	1	0	0
AGCGGCG	31	128	7	19.62	211195745	151	27434948	896	4.12903	1.58002	6.52396	4.66558	0.0456677	0.0326591	0.191412	2.16234e-07	2.16285e-07	1	0	0	1	0	0
AGCGGG	39	159	6	19.62	211195745	151	27434948	954	4.07692	1.98777	8.10398	5.79553	0.0486239	0.0347732	0.161997	2.30231e-07	2.30286e-07	1	0	0	1	0	0
AGCGGGC	1	4	7	19.62	211195745	151	27434948	28	4	0.0509684	0.203874	0.145799	0.00142712	0.0010206	0.18543	6.75731e-09	6.75891e-09	1	0	0	1	0	0
AGCGGGCATC	1	4	10	19.62	211195745	151	27434948	40	4	0.0509684	0.203874	0.145799	0.00203874	0.00145799	0.264901	9.6533e-09	9.65559e-09	1	0	0	1	0	0
AGCT	2	12	4	19.62	211195745	151	27434948	48	6	0.101937	0.611621	0.437398	0.00244648	0.00174959	0.15894	1.1584e-08	1.15867e-08	1	0	0	0	0	0
AGCTAGG	3	12	7	19.62	211195745	151	27434948	84	4	0.152905	0.611621	0.437398	0.00428135	0.00306179	0.18543	2.02719e-08	2.02767e-08	1	0	0	1	0	0
AGCTC	11	55	5	19.62	211195745	151	27434948	275	5	0.560652	2.80326	2.00474	0.0140163	0.0100237	0.165563	6.63664e-08	6.63822e-08	1	0	0	1	0	0
AGCTCC	11	49	6	19.62	211195745	151	27434948	294	4.45455	0.560652	2.49745	1.78604	0.0149847	0.0107163	0.177002	7.09518e-08	7.09686e-08	1	0	0	1	0	0
AGCTCCC	7	37	7	19.62	211195745	151	27434948	259	5.28571	0.356779	1.88583	1.34864	0.0132008	0.00944051	0.245033	6.25051e-08	6.252e-08	1	0	0	1	0	0
AGCTCGC	12	48	7	19.62	211195745	151	27434948	336	4	0.611621	2.44648	1.74959	0.0171254	0.0122472	0.18543	8.10877e-08	8.1107e-08	1	0	0	1	0	0
AGG	2815	25434	3	19.62	211195745	151	27434948	76302	9.03517	143.476	1296.33	927.066	3.88899	2.7812	0.179507	1.84142e-05	1.84185e-05	1	0	0	0	0	0
AGGAGGC	21	115	7	19.62	211195745	151	27434948	805	5.47619	1.07034	5.86137	4.19173	0.0410296	0.0293421	0.253863	1.94273e-07	1.94319e-07	1	0	0	1	0	0
AGGAGGG	18	72	7	19.62	211195745	151	27434948	504	4	0.917431	3.66972	2.62439	0.0256881	0.0183707	0.18543	1.21632e-07	1.2166e-07	1	0	0	1	0	0
AGGAT	15	93	5	19.62	211195745	151	27434948	465	6.2	0.764526	4.74006	3.38984	0.0237003	0.0169492	0.205298	1.1222e-07	1.12246e-07	1	0	0	1	0	0
AGGATC	47	286	6	19.62	211195745	151	27434948	1716	6.08511	2.39551	14.577	10.4247	0.0874618	0.062548	0.241792	4.14127e-07	4.14225e-07	1	0	0	1	0	0
AGGATCG	27	149	7	19.62	211195745	151	27434948	1043	5.51852	1.37615	7.59429	5.43103	0.05316	0.0380172	0.255825	2.5171e-07	2.5177e-07	1	0	0	1	0	0
AGGATG	379	2843	6	19.62	211195745	151	27434948	17058	7.50132	19.317	144.903	103.627	0.869419	0.621762	0.298066	4.11665e-06	4.11763e-06	1	0	0	1	0	0
AGGATGATGAT	2	8	11	19.62	211195745	151	27434948	88	4	0.101937	0.407747	0.291599	0.00448522	0.00320759	0.291391	2.12373e-08	2.12423e-08	1	0	0	1	0	0
AGGATGC	8	32	7	19.62	211195745	151	27434948	224	4	0.407747	1.63099	1.1664	0.0114169	0.00816477	0.18543	5.40585e-08	5.40713e-08	1	0	0	1	0	0
AGGATGG	137	977	7	19.62	211195745	151	27434948	6839	7.13139	6.98267	49.7961	35.6115	0.348573	0.249281	0.330594	1.65047e-06	1.65086e-06	1	0	0	1	0	0
AGGATGGG	66	274	8	19.62	211195745	151	27434948	2192	4.15152	3.36391	13.9653	9.98726	0.111723	0.0798981	0.219948	5.29001e-07	5.29126e-07	1	0	0	1	0	0
AGGC	733	5710	4	19.62	211195745	151	27434948	22840	7.7899	37.3598	291.03	208.129	1.16412	0.832515	0.206355	5.51203e-06	5.51334e-06	1	0	0	0	0	0
AGGCAGGCG	4	16	9	19.62	211195745	151	27434948	144	4	0.203874	0.815494	0.583198	0.00733945	0.00524878	0.238411	3.47519e-08	3.47601e-08	1	0	0	1	0	0
AGGCAT	8	44	6	19.62	211195745	151	27434948	264	5.5	0.407747	2.24261	1.60379	0.0134557	0.00962276	0.218543	6.37118e-08	6.37269e-08	1	0	0	1	0	0
AGGCATG	4	16	7	19.62	211195745	151	27434948	112	4	0.203874	0.815494	0.583198	0.00570846	0.00408238	0.18543	2.70292e-08	2.70357e-08	1	0	0	1	0	0
AGGCC	19	130	5	19.62	211195745	151	27434948	650	6.84211	0.9684	6.62589	4.73848	0.0331295	0.0236924	0.22656	1.56866e-07	1.56903e-07	1	0	0	1	0	0
AGGCG	67	405	5	19.62	211195745	151	27434948	2025	6.04478	3.41488	20.6422	14.7622	0.103211	0.073811	0.200158	4.88698e-07	4.88814e-07	1	0	0	1	0	0
AGGCGAT	6	28	7	19.62	211195745	151	27434948	196	4.66667	0.30581	1.42712	1.0206	0.00998981	0.00714417	0.216336	4.73012e-08	4.73124e-08	1	0	0	1	0	0
AGGCGATC	2	8	8	19.62	211195745	151	27434948	64	4	0.101937	0.407747	0.291599	0.00326198	0.00233279	0.211921	1.54453e-08	1.54489e-08	1	0	0	1	0	0
AGGCGATG	4	18	8	19.62	211195745	151	27434948	144	4.5	0.203874	0.917431	0.656097	0.00733945	0.00524878	0.238411	3.47519e-08	3.47601e-08	1	0	0	1	0	0
AGGCGCG	6	24	7	19.62	211195745	151	27434948	168	4	0.30581	1.22324	0.874797	0.00856269	0.00612358	0.18543	4.05439e-08	4.05535e-08	1	0	0	1	0	0
AGGCGG	23	102	6	19.62	211195745	151	27434948	612	4.43478	1.17227	5.19878	3.71789	0.0311927	0.0223073	0.176217	1.47695e-07	1.47731e-07	1	0	0	1	0	0
AGGCGGC	6	24	7	19.62	211195745	151	27434948	168	4	0.30581	1.22324	0.874797	0.00856269	0.00612358	0.18543	4.05439e-08	4.05535e-08	1	0	0	1	0	0
AGGG	31	201	4	19.62	211195745	151	27434948	804	6.48387	1.58002	10.2446	7.32642	0.0409786	0.0293057	0.171758	1.94031e-07	1.94077e-07	1	0	0	0	0	0
AGGGAT	5	20	6	19.62	211195745	151	27434948	120	4	0.254842	1.01937	0.728997	0.00611621	0.00437398	0.15894	2.89599e-08	2.89668e-08	1	0	0	1	0	0
AGGGATATCG	6	26	10	19.62	211195745	151	27434948	260	4.33333	0.30581	1.32518	0.947696	0.0132518	0.00947696	0.286976	6.27465e-08	6.27613e-08	1	0	0	1	0	0
AGGGATG	7	28	7	19.62	211195745	151	27434948	196	4	0.356779	1.42712	1.0206	0.00998981	0.00714417	0.18543	4.73012e-08	4.73124e-08	1	0	0	1	0	0
AGGGATGGC	10	40	9	19.62	211195745	151	27434948	360	4	0.509684	2.03874	1.45799	0.0183486	0.0131219	0.238411	8.68797e-08	8.69003e-08	1	0	0	1	0	0
AGGGC	45	248	5	19.62	211195745	151	27434948	1240	5.51111	2.29358	12.6402	9.03957	0.0632008	0.0451978	0.182487	2.99252e-07	2.99323e-07	1	0	0	1	0	0
AGGGCC	8	32	6	19.62	211195745	151	27434948	192	4	0.407747	1.63099	1.1664	0.00978593	0.00699837	0.15894	4.63358e-08	4.63468e-08	1	0	0	1	0	0
AGGGCCG	2	8	7	19.62	211195745	151	27434948	56	4	0.101937	0.407747	0.291599	0.00285423	0.00204119	0.18543	1.35146e-08	1.35178e-08	1	0	0	1	0	0
AGGGCG	79	368	6	19.62	211195745	151	27434948	2208	4.65823	4.0265	18.7564	13.4135	0.112538	0.0804813	0.185095	5.32862e-07	5.32989e-07	1	0	0	1	0	0
AGGGCGC	2	8	7	19.62	211195745	151	27434948	56	4	0.101937	0.407747	0.291599	0.00285423	0.00204119	0.18543	1.35146e-08	1.35178e-08	1	0	0	1	0	0
AGGGCGG	1	4	7	19.62	211195745	151	27434948	28	4	0.0509684	0.203874	0.145799	0.00142712	0.0010206	0.18543	6.75731e-09	6.75891e-09	1	0	0	1	0	0
AGGGG	5	25	5	19.62	211195745	151	27434948	125	5	0.254842	1.27421	0.911246	0.00637105	0.00455623	0.165563	3.01666e-08	3.01737e-08	1	0	0	1	0	0
AGGGGC	5	20	6	19.62	211195745	151	27434948	120	4	0.254842	1.01937	0.728997	0.00611621	0.00437398	0.15894	2.89599e-08	2.89668e-08	1	0	0	1	0	0
AGGGGG	4	16	6	19.62	211195745	151	27434948	96	4	0.203874	0.815494	0.583198	0.00489297	0.00349919	0.15894	2.31679e-08	2.31734e-08	1	0	0	1	0	0
AT	232	3517	2	19.62	211195745	151	27434948	7034	15.1595	11.8247	179.256	128.194	0.358512	0.256388	0.200788	1.69753e-06	1.69794e-06	1	0	0	0	0	0
ATC	461	6403	3	19.62	211195745	151	27434948	19209	13.8894	23.4964	326.351	233.388	0.979052	0.700165	0.275948	4.63576e-06	4.63686e-06	1	0	0	0	0	0
ATCATCG	2	8	7	19.62	211195745	151	27434948	56	4	0.101937	0.407747	0.291599	0.00285423	0.00204119	0.18543	1.35146e-08	1.35178e-08	1	0	0	1	0	0
ATCATCGGC	3	13	9	19.62	211195745	151	27434948	117	4.33333	0.152905	0.662589	0.473848	0.0059633	0.00426463	0.258278	2.82359e-08	2.82426e-08	1	0	0	1	0	0
ATCATG	6	26	6	19.62	211195745	151	27434948	156	4.33333	0.30581	1.32518	0.947696	0.00795107	0.00568618	0.172185	3.76479e-08	3.76568e-08	1	0	0	1	0	0
ATCATGGG	6	24	8	19.62	211195745	151	27434948	192	4	0.30581	1.22324	0.874797	0.00978593	0.00699837	0.211921	4.63358e-08	4.63468e-08	1	0	0	1	0	0
ATCC	637	7439	4	19.62	211195745	151	27434948	29756	11.6782	32.4669	379.154	271.151	1.51662	1.0846	0.309356	7.18109e-06	7.18279e-06	1	0	0	0	0	0
ATCCATCGC	13	57	9	19.62	211195745	151	27434948	513	4.38462	0.662589	2.9052	2.07764	0.0261468	0.0186988	0.261335	1.23804e-07	1.23833e-07	1	0	0	1	0	0
ATCCC	26	147	5	19.62	211195745	151	27434948	735	5.65385	1.32518	7.49235	5.35813	0.0374618	0.0267906	0.187213	1.77379e-07	1.77422e-07	1	0	0	1	0	0
ATCCCC	25	108	6	19.62	211195745	151	27434948	648	4.32	1.27421	5.50459	3.93658	0.0330275	0.0236195	0.171656	1.56383e-07	1.56421e-07	1	0	0	1	0	0
ATCCCCG	6	26	7	19.62	211195745	151	27434948	182	4.33333	0.30581	1.32518	0.947696	0.00927625	0.00663387	0.200883	4.39225e-08	4.39329e-08	1	0	0	1	0	0
ATCCCG	41	194	6	19.62	211195745	151	27434948	1164	4.73171	2.0897	9.88787	7.07127	0.0593272	0.0424276	0.188015	2.80911e-07	2.80978e-07	1	0	0	1	0	0
ATCCG	44	254	5	19.62	211195745	151	27434948	1270	5.77273	2.24261	12.946	9.25826	0.0647299	0.0462913	0.19115	3.06492e-07	3.06565e-07	1	0	0	1	0	0
ATCCGC	11	67	6	19.62	211195745	151	27434948	402	6.09091	0.560652	3.41488	2.44214	0.0204893	0.0146528	0.242023	9.70157e-08	9.70387e-08	1	0	0	1	0	0
ATCCGCC	17	73	7	19.62	211195745	151	27434948	511	4.29412	0.866463	3.72069	2.66084	0.0260449	0.0186259	0.199065	1.23321e-07	1.2335e-07	1	0	0	1	0	0
ATCCGCG	2	8	7	19.62	211195745	151	27434948	56	4	0.101937	0.407747	0.291599	0.00285423	0.00204119	0.18543	1.35146e-08	1.35178e-08	1	0	0	1	0	0
ATCCGGC	6	25	7	19.62	211195745	151	27434948	175	4.16667	0.30581	1.27421	0.911246	0.00891947	0.00637873	0.193157	4.22332e-08	4.22432e-08	1	0	0	1	0	0
ATCG	38	234	4	19.62	211195745	151	27434948	936	6.15789	1.9368	11.9266	8.52927	0.0477064	0.0341171	0.163123	2.25887e-07	2.25941e-07	1	0	0	0	0	0
ATCGC	53	319	5	19.62	211195745	151	27434948	1595	6.01887	2.70133	16.2589	11.6275	0.0812946	0.0581375	0.1993	3.84925e-07	3.85017e-07	1	0	0	1	0	0
ATCGCC	69	363	6	19.62	211195745	151	27434948	2178	5.26087	3.51682	18.5015	13.2313	0.111009	0.0793878	0.209041	5.25622e-07	5.25747e-07	1	0	0	1	0	0
ATCGCCC	18	86	7	19.62	211195745	151	27434948	602	4.77778	0.917431	4.38328	3.13469	0.030683	0.0219428	0.221486	1.45282e-07	1.45317e-07	1	0	0	1	0	0
ATCGCCG	6	26	7	19.62	211195745	151	27434948	182	4.33333	0.30581	1.32518	0.947696	0.00927625	0.00663387	0.200883	4.39225e-08	4.39329e-08	1	0	0	1	0	0
ATCGCG	10	40	6	19.62	211195745	151	27434948	240	4	0.509684	2.03874	1.45799	0.0122324	0.00874797	0.15894	5.79198e-08	5.79336e-08	1	0	0	1	0	0
ATCGCGC	4	16	7	19.62	211195745	151	27434948	112	4	0.203874	0.815494	0.583198	0.00570846	0.00408238	0.18543	2.70292e-08	2.70357e-08	1	0	0	1	0	0
ATCGGC	125	657	6	19.62	211195745	151	27434948	3942	5.256	6.37105	33.4862	23.9476	0.200917	0.143685	0.208848	9.51333e-07	9.51559e-07	1	0	0	1	0	0
ATCGGGC	4	16	7	19.62	211195745	151	27434948	112	4	0.203874	0.815494	0.583198	0.00570846	0.00408238	0.18543	2.70292e-08	2.70357e-08	1	0	0	1	0	0
ATGC	10	60	4	19.62	211195745	151	27434948	240	6	0.509684	3.0581	2.18699	0.0122324	0.00874797	0.15894	5.79198e-08	5.79336e-08	1	0	0	0	0	0
ATGCC	33	191	5	19.62	211195745	151	27434948	955	5.78788	1.68196	9.73496	6.96192	0.0486748	0.0348096	0.191652	2.30473e-07	2.30527e-07	1	0	0	1	0	0
ATGCCC	2	8	6	19.62	211195745	151	27434948	48	4	0.101937	0.407747	0.291599	0.00244648	0.00174959	0.15894	1.1584e-08	1.15867e-08	1	0	0	1	0	0
CCCCGG	4	16	6	19.62	211195745	151	27434948	96	4	0.203874	0.815494	0.583198	0.00489297	0.00349919	0.15894	2.31679e-08	2.31734e-08	1	0	0	1	0	0
CCCGCG	2	8	6	19.62	211195745	151	27434948	48	4	0.101937	0.407747	0.291599	0.00244648	0.00174959	0.15894	1.1584e-08	1.15867e-08	1	0	0	1	0	0
CCCGCGG	6	24	7	19.62	211195745	151	27434948	168	4	0.30581	1.22324	0.874797	0.00856269	0.00612358	0.18543	4.05439e-08	4.05535e-08	1	0	0	1	0	0
CCCGG	5	25	5	19.62	211195745	151	27434948	125	5	0.254842	1.27421	0.911246	0.00637105	0.00455623	0.165563	3.01666e-08	3.01737e-08	1	0	0	1	0	0
CCCGGCGG	2	8	8	19.62	211195745	151	27434948	64	4	0.101937	0.407747	0.291599	0.00326198	0.00233279	0.211921	1.54453e-08	1.54489e-08	1	0	0	1	0	0
CCG	998	8724	3	19.62	211195745	151	27434948	26172	8.74148	50.8665	444.648	317.989	1.33394	0.953966	0.173672	6.31615e-06	6.31765e-06	1	0	0	0	0	0
CCGCCGG	2	8	7	19.62	211195745	151	27434948	56	4	0.101937	0.407747	0.291599	0.00285423	0.00204119	0.18543	1.35146e-08	1.35178e-08	1	0	0	1	0	0
CCGCG	74	374	5	19.62	211195745	151	27434948	1870	5.05405	3.77166	19.0622	13.6322	0.0953109	0.0681612	0.167353	4.51292e-07	4.51399e-07	1	0	0	1	0	0
CCGCGCG	4	16	7	19.62	211195745	151	27434948	112	4	0.203874	0.815494	0.583198	0.00570846	0.00408238	0.18543	2.70292e-08	2.70357e-08	1	0	0	1	0	0
CG	15	188	2	19.62	211195745	151	27434948	376	12.5333	0.764526	9.58206	6.85257	0.0191641	0.0137051	0.166004	9.0741e-08	9.07626e-08	1	0	0	0	0	0
