# Supplementary material for: Profiles of telomeric repeats in Insecta reveal diverse forms of telomeric motifs in Hymenopterans
Source: Life Sci Alliance. 2022 Apr 1;5(7):e202101163. doi: 10.26508/lsa.202101163 (PMC8977481; doi:10.26508/lsa.202101163)
Supplement: Supplemental Data 3. — Tandem repeat statistics for 50 species without simple tandem type TRM. [file LSA-2021-01163_Supplemental_Data_3.zip › DataS3/NESTE_output.csv.21.filtered.xlsx]

## Sheet: Sheet1
Unnamed: 0	reads	repeats	unit_len	avg_genome_cov	genome_size	eff_read_len	num_reads	repeats_total_len	repeats_per_read	reads_per_genome	repeats_per_genome	repeats_per_million_reads	repeats_len_per_genome	repeats_len_per_million_reads	percent_repeats_len_per_read	percent_repeats_len_per_genome	percent_repeat_unit_in_sequences	avg_genome_cov_filter	repeat_containing_reads_filter	repeats_len_per_million_reads_filter	unit_len_filter	percent_repeats_len_per_read_filter	qualified
AAAAAAACAAT	6	29	11	354.694	332776242	119.405	988511868	319	4.83333	0.016916	0.0817607	0.029337	0.000899368	0.000322707	0.445262	2.70262e-09	2.70262e-09	1	0	0	1	0	0
AAAAAAATCTCGATTTTCT	6	26	19	354.694	332776242	119.405	988511868	494	4.33333	0.016916	0.0733027	0.0263022	0.00139275	0.000499741	0.689528	4.18525e-09	4.18525e-09	1	0	0	1	1	0
AAAAAAC	42	375	7	354.694	332776242	119.405	988511868	2625	8.92857	0.118412	1.05725	0.379358	0.00740076	0.00265551	0.523427	2.22394e-08	2.22394e-08	1	0	0	1	1	0
AAAAAACAAATC	1	6	12	354.694	332776242	119.405	988511868	72	6	0.00281934	0.016916	0.00606973	0.000202992	7.28368e-05	0.602988	6.09996e-10	6.09996e-10	1	0	0	1	1	0
AAAAAACAGAAAATGTTGTCTTCCC	2	9	25	354.694	332776242	119.405	988511868	225	4.5	0.00563867	0.025374	0.00910459	0.00063435	0.000227615	0.942169	1.90624e-09	1.90624e-09	1	0	0	1	1	0
AAAAAACC	435	2478	8	354.694	332776242	119.405	988511868	19824	5.69655	1.22641	6.98631	2.5068	0.0558905	0.0200544	0.381661	1.67952e-07	1.67952e-07	1	0	0	1	0	0
AAAAAAG	27	124	7	354.694	332776242	119.405	988511868	868	4.59259	0.0761221	0.349598	0.125441	0.00244718	0.000878088	0.269235	7.35384e-09	7.35384e-09	1	0	0	1	0	0
AAAAAAGAC	1	4	9	354.694	332776242	119.405	988511868	36	4	0.00281934	0.0112773	0.00404649	0.000101496	3.64184e-05	0.301494	3.04998e-10	3.04998e-10	1	0	0	1	0	0
AAAAAAGAGGAGCC	2	10	14	354.694	332776242	119.405	988511868	140	5	0.00563867	0.0281934	0.0101162	0.000394707	0.000141627	0.586238	1.1861e-09	1.1861e-09	1	0	0	1	1	0
AAAAAAGTCAATTTTTGTC	18	73	19	354.694	332776242	119.405	988511868	1387	4.05556	0.050748	0.205811	0.0738484	0.00391042	0.00140312	0.645328	1.17509e-08	1.17509e-08	1	0	0	1	1	0
AAAAAAT	114	795	7	354.694	332776242	119.405	988511868	5565	6.97368	0.321404	2.24137	0.804239	0.0156896	0.00562967	0.408824	4.71476e-08	4.71476e-08	1	0	0	1	0	0
AAAAAATAAACAGAAG	1	5	16	354.694	332776242	119.405	988511868	80	5	0.00281934	0.0140967	0.00505811	0.000225547	8.09297e-05	0.669987	6.77773e-10	6.77773e-10	1	0	0	1	1	0
AAAAAATAAAGAAC	1	5	14	354.694	332776242	119.405	988511868	70	5	0.00281934	0.0140967	0.00505811	0.000197353	7.08135e-05	0.586238	5.93052e-10	5.93052e-10	1	0	0	1	1	0
AAAAAATAAATAAAAATAAT	38	163	20	354.694	332776242	119.405	988511868	3260	4.28947	0.107135	0.459552	0.164894	0.00919103	0.00329789	0.718473	2.76193e-08	2.76193e-08	1	0	0	1	1	0
AAAAAATACTATTTTTGTC	120	483	19	354.694	332776242	119.405	988511868	9177	4.025	0.33832	1.36174	0.488613	0.025873	0.00928365	0.640466	7.77491e-08	7.77491e-08	1	0	0	1	1	0
AAAAAATAGGTCAT	1	7	14	354.694	332776242	119.405	988511868	98	7	0.00281934	0.0197353	0.00708135	0.000276295	9.91389e-05	0.820734	8.30272e-10	8.30272e-10	1	0	0	1	1	0
AAAAAATCAAAAGATCGCAAAACT	2	8	24	354.694	332776242	119.405	988511868	192	4	0.00563867	0.0225547	0.00809297	0.000541312	0.000194231	0.803984	1.62666e-09	1.62666e-09	1	0	0	1	1	0
AAAAAATCTGT	2	8	11	354.694	332776242	119.405	988511868	88	4	0.00563867	0.0225547	0.00809297	0.000248102	8.90227e-05	0.368493	7.45551e-10	7.45551e-10	1	0	0	1	0	0
AAAAAATT	499	2587	8	354.694	332776242	119.405	988511868	20696	5.18437	1.40685	7.29362	2.61707	0.058349	0.0209365	0.347346	1.7534e-07	1.7534e-07	1	0	0	1	0	0
AAAAAC	289	1188	6	354.694	332776242	119.405	988511868	7128	4.11073	0.814788	3.34937	1.20181	0.0200962	0.00721084	0.20656	6.03896e-08	6.03896e-08	1	0	0	1	0	0
AAAAACAAC	978	4557	9	354.694	332776242	119.405	988511868	41013	4.65951	2.75731	12.8477	4.60996	0.115629	0.0414896	0.351204	3.47469e-07	3.47469e-07	1	0	0	1	0	0
AAAAACATAAACAT	2	8	14	354.694	332776242	119.405	988511868	112	4	0.00563867	0.0225547	0.00809297	0.000315766	0.000113302	0.468991	9.48882e-10	9.48882e-10	1	0	0	1	0	0
AAAAACATCGATATTGGAG	402	1658	19	354.694	332776242	119.405	988511868	31502	4.12438	1.13337	4.67446	1.67727	0.0888147	0.0318681	0.656279	2.6689e-07	2.6689e-07	1	0	0	1	1	0
AAAAACC	71	337	7	354.694	332776242	119.405	988511868	2359	4.74648	0.200173	0.950116	0.340916	0.00665081	0.00238642	0.278257	1.99858e-08	1.99858e-08	1	0	0	1	0	0
AAAAACCTGCCTCCT	2	11	15	354.694	332776242	119.405	988511868	165	5.5	0.00563867	0.0310127	0.0111278	0.00046519	0.000166918	0.690924	1.39791e-09	1.39791e-09	1	0	0	1	1	0
AAAAACT	8	47	7	354.694	332776242	119.405	988511868	329	5.875	0.0225547	0.132509	0.0475462	0.000927561	0.000332824	0.344415	2.78734e-09	2.78734e-09	1	0	0	1	0	0
AAAAACTGAGAG	2	9	12	354.694	332776242	119.405	988511868	108	4.5	0.00563867	0.025374	0.00910459	0.000304488	0.000109255	0.452241	9.14994e-10	9.14994e-10	1	0	0	1	0	0
AAAAAG	423	1752	6	354.694	332776242	119.405	988511868	10512	4.14184	1.19258	4.93948	1.77236	0.0296369	0.0106342	0.208124	8.90594e-08	8.90594e-08	1	0	0	1	0	0
AAAAAGAC	9	38	8	354.694	332776242	119.405	988511868	304	4.22222	0.025374	0.107135	0.0384416	0.000857078	0.000307533	0.282883	2.57554e-09	2.57554e-09	1	0	0	1	0	0
AAAAAGAGAAAGTG	1	4	14	354.694	332776242	119.405	988511868	56	4	0.00281934	0.0112773	0.00404649	0.000157883	5.66508e-05	0.468991	4.74441e-10	4.74441e-10	1	0	0	1	0	0
AAAAAGAGAG	1	5	10	354.694	332776242	119.405	988511868	50	5	0.00281934	0.0140967	0.00505811	0.000140967	5.05811e-05	0.418742	4.23608e-10	4.23608e-10	1	0	0	1	0	0
AAAAAGATAG	1	5	10	354.694	332776242	119.405	988511868	50	5	0.00281934	0.0140967	0.00505811	0.000140967	5.05811e-05	0.418742	4.23608e-10	4.23608e-10	1	0	0	1	0	0
AAAAAGC	9	54	7	354.694	332776242	119.405	988511868	378	6	0.025374	0.152244	0.0546276	0.00106571	0.000382393	0.351743	3.20248e-09	3.20248e-09	1	0	0	1	0	0
AAAAAGCAAAGC	3	17	12	354.694	332776242	119.405	988511868	204	5.66667	0.00845801	0.0479287	0.0171976	0.000575144	0.000206371	0.569489	1.72832e-09	1.72832e-09	1	0	0	1	1	0
AAAAAGCTGAAT	1	4	12	354.694	332776242	119.405	988511868	48	4	0.00281934	0.0112773	0.00404649	0.000135328	4.85578e-05	0.401992	4.06664e-10	4.06664e-10	1	0	0	1	0	0
AAAAAGG	3	12	7	354.694	332776242	119.405	988511868	84	4	0.00845801	0.033832	0.0121395	0.000236824	8.49762e-05	0.234495	7.11662e-10	7.11662e-10	1	0	0	1	0	0
AAAAAGGAAGAG	1	5	12	354.694	332776242	119.405	988511868	60	5	0.00281934	0.0140967	0.00505811	0.00016916	6.06973e-05	0.50249	5.0833e-10	5.0833e-10	1	0	0	1	1	0
AAAAAGGTAT	1	6	10	354.694	332776242	119.405	988511868	60	6	0.00281934	0.016916	0.00606973	0.00016916	6.06973e-05	0.50249	5.0833e-10	5.0833e-10	1	0	0	1	1	0
AAAAAGT	2	8	7	354.694	332776242	119.405	988511868	56	4	0.00563867	0.0225547	0.00809297	0.000157883	5.66508e-05	0.234495	4.74441e-10	4.74441e-10	1	0	0	1	0	0
AAAAAGTAT	666	5068	9	354.694	332776242	119.405	988511868	45612	7.60961	1.87768	14.2884	5.1269	0.128596	0.0461421	0.573563	3.86432e-07	3.86432e-07	1	0	0	1	1	0
AAAAAGTGT	660	5156	9	354.694	332776242	119.405	988511868	46404	7.81212	1.86076	14.5365	5.21592	0.130828	0.0469433	0.588827	3.93142e-07	3.93142e-07	1	0	0	1	1	0
AAAAAT	1853	9126	6	354.694	332776242	119.405	988511868	54756	4.92499	5.22423	25.7293	9.23206	0.154376	0.0553924	0.247476	4.63902e-07	4.63902e-07	1	0	0	1	0	0
AAAAATAAAAGAGT	1	5	14	354.694	332776242	119.405	988511868	70	5	0.00281934	0.0140967	0.00505811	0.000197353	7.08135e-05	0.586238	5.93052e-10	5.93052e-10	1	0	0	1	1	0
AAAAATAAAGAT	1	4	12	354.694	332776242	119.405	988511868	48	4	0.00281934	0.0112773	0.00404649	0.000135328	4.85578e-05	0.401992	4.06664e-10	4.06664e-10	1	0	0	1	0	0
AAAAATAAAT	67	309	10	354.694	332776242	119.405	988511868	3090	4.61194	0.188895	0.871175	0.312591	0.00871175	0.00312591	0.386242	2.6179e-08	2.6179e-08	1	0	0	1	0	0
AAAAATATTTATTTATT	288	1240	17	354.694	332776242	119.405	988511868	21080	4.30556	0.811969	3.49598	1.25441	0.0594316	0.021325	0.612991	1.78593e-07	1.78593e-07	1	0	0	1	1	0
AAAAATC	3	12	7	354.694	332776242	119.405	988511868	84	4	0.00845801	0.033832	0.0121395	0.000236824	8.49762e-05	0.234495	7.11662e-10	7.11662e-10	1	0	0	1	0	0
AAAAATCTC	167	826	9	354.694	332776242	119.405	988511868	7434	4.94611	0.470829	2.32877	0.835599	0.0209589	0.0075204	0.372806	6.29821e-08	6.29821e-08	1	0	0	1	0	0
AAAAATCTT	439	2218	9	354.694	332776242	119.405	988511868	19962	5.05239	1.23769	6.25329	2.24378	0.0562796	0.020194	0.380817	1.69121e-07	1.69121e-07	1	0	0	1	0	0
AAAAATG	439	3299	7	354.694	332776242	119.405	988511868	23093	7.51481	1.23769	9.30099	3.33734	0.0651069	0.0233614	0.440547	1.95648e-07	1.95648e-07	1	0	0	1	0	0
AAAAATGAAT	22	97	10	354.694	332776242	119.405	988511868	970	4.40909	0.0620254	0.273476	0.0981273	0.00273476	0.000981273	0.369254	8.218e-09	8.218e-09	1	0	0	1	0	0
AAAAATGAT	376	2733	9	354.694	332776242	119.405	988511868	24597	7.26862	1.06007	7.70524	2.76476	0.0693472	0.0248829	0.547861	2.0839e-07	2.0839e-07	1	0	0	1	1	0
AAAAATGTC	779	5906	9	354.694	332776242	119.405	988511868	53154	7.58151	2.19626	16.651	5.97464	0.149859	0.0537717	0.571445	4.50329e-07	4.50329e-07	1	0	0	1	1	0
AAAAATGTT	358	2492	9	354.694	332776242	119.405	988511868	22428	6.96089	1.00932	7.02578	2.52096	0.0632321	0.0226887	0.524667	1.90014e-07	1.90014e-07	1	0	0	1	1	0
AAAAATT	28	151	7	354.694	332776242	119.405	988511868	1057	5.39286	0.0789414	0.42572	0.152755	0.00298004	0.00106928	0.31615	8.95508e-09	8.95508e-09	1	0	0	1	0	0
AAAAATTAC	579	2837	9	354.694	332776242	119.405	988511868	25533	4.89983	1.6324	7.99845	2.86997	0.0719861	0.0258297	0.369317	2.1632e-07	2.1632e-07	1	0	0	1	0	0
AAAAATTACCTGTAATTTACC	1	4	21	354.694	332776242	119.405	988511868	84	4	0.00281934	0.0112773	0.00404649	0.000236824	8.49762e-05	0.703486	7.11662e-10	7.11662e-10	1	0	0	1	1	0
AAAAATTCGCAATTTTTAC	315	1265	19	354.694	332776242	119.405	988511868	24035	4.01587	0.888091	3.56646	1.2797	0.0677627	0.0243143	0.639013	2.03628e-07	2.03628e-07	1	0	0	1	1	0
AAAAATTGACACAAATTTTGAC	1	4	22	354.694	332776242	119.405	988511868	88	4	0.00281934	0.0112773	0.00404649	0.000248102	8.90227e-05	0.736986	7.45551e-10	7.45551e-10	1	0	0	1	1	0
AAAAATTGCGAATTTTCGT	1	4	19	354.694	332776242	119.405	988511868	76	4	0.00281934	0.0112773	0.00404649	0.000214269	7.68832e-05	0.636488	6.43885e-10	6.43885e-10	1	0	0	1	1	0
AAAAC	246	1731	5	354.694	332776242	119.405	988511868	8655	7.03659	0.693556	4.88027	1.75112	0.0244013	0.00875559	0.294651	7.33266e-08	7.33266e-08	1	0	0	1	0	0
AAAACAAAT	1	11	9	354.694	332776242	119.405	988511868	99	11	0.00281934	0.0310127	0.0111278	0.000279114	0.000100151	0.829109	8.38744e-10	8.38744e-10	1	0	0	1	1	0
AAAACAAC	795	7738	8	354.694	332776242	119.405	988511868	61904	9.73333	2.24137	21.816	7.82793	0.174528	0.0626234	0.652121	5.24461e-07	5.24461e-07	1	0	0	1	1	0
AAAACAACAATAACAACAGC	2	8	20	354.694	332776242	119.405	988511868	160	4	0.00563867	0.0225547	0.00809297	0.000451094	0.000161859	0.669987	1.35555e-09	1.35555e-09	1	0	0	1	1	0
AAAACAATC	1	4	9	354.694	332776242	119.405	988511868	36	4	0.00281934	0.0112773	0.00404649	0.000101496	3.64184e-05	0.301494	3.04998e-10	3.04998e-10	1	0	0	1	0	0
AAAACAATT	8	35	9	354.694	332776242	119.405	988511868	315	4.375	0.0225547	0.0986767	0.0354068	0.000888091	0.000318661	0.329759	2.66873e-09	2.66873e-09	1	0	0	1	0	0
AAAACAC	935	10441	7	354.694	332776242	119.405	988511868	73087	11.1668	2.63608	29.4367	10.5623	0.206057	0.0739364	0.654643	6.19205e-07	6.19205e-07	1	0	0	1	1	0
AAAACACAG	1015	9169	9	354.694	332776242	119.405	988511868	82521	9.0335	2.86163	25.8505	9.27556	0.232654	0.08348	0.680887	6.99132e-07	6.99132e-07	1	0	0	1	1	0
AAAACACC	6	25	8	354.694	332776242	119.405	988511868	200	4.16667	0.016916	0.0704834	0.0252905	0.000563867	0.000202324	0.279161	1.69443e-09	1.69443e-09	1	0	0	1	0	0
AAAACAT	104	706	7	354.694	332776242	119.405	988511868	4942	6.78846	0.293211	1.99045	0.714205	0.0139332	0.00499943	0.397966	4.18694e-08	4.18694e-08	1	0	0	1	0	0
AAAACATTCTTAT	5	24	13	354.694	332776242	119.405	988511868	312	4.8	0.0140967	0.067664	0.0242789	0.000879633	0.000315626	0.52259	2.64332e-09	2.64332e-09	1	0	0	1	1	0
AAAACC	600	4737	6	354.694	332776242	119.405	988511868	28422	7.895	1.6916	13.3552	4.79205	0.0801311	0.0287523	0.396716	2.40796e-07	2.40796e-07	1	0	0	1	0	0
AAAACCATTTATCG	9	39	14	354.694	332776242	119.405	988511868	546	4.33333	0.025374	0.109954	0.0394532	0.00153936	0.000552345	0.508073	4.6258e-09	4.6258e-09	1	0	0	1	1	0
AAAACCC	5	36	7	354.694	332776242	119.405	988511868	252	7.2	0.0140967	0.101496	0.0364184	0.000710472	0.000254929	0.422092	2.13499e-09	2.13499e-09	1	0	0	1	0	0
AAAACCCACCTGCCC	1	4	15	354.694	332776242	119.405	988511868	60	4	0.00281934	0.0112773	0.00404649	0.00016916	6.06973e-05	0.50249	5.0833e-10	5.0833e-10	1	0	0	1	1	0
AAAACCT	19	237	7	354.694	332776242	119.405	988511868	1659	12.4737	0.0535674	0.668182	0.239754	0.00467728	0.00167828	0.731255	1.40553e-08	1.40553e-08	1	0	0	1	1	0
AAAACCTCATT	6	26	11	354.694	332776242	119.405	988511868	286	4.33333	0.016916	0.0733027	0.0263022	0.00080633	0.000289324	0.399201	2.42304e-09	2.42304e-09	1	0	0	1	0	0
AAAACCTGG	1	4	9	354.694	332776242	119.405	988511868	36	4	0.00281934	0.0112773	0.00404649	0.000101496	3.64184e-05	0.301494	3.04998e-10	3.04998e-10	1	0	0	1	0	0
AAAACG	237	978	6	354.694	332776242	119.405	988511868	5868	4.12658	0.668182	2.75731	0.989366	0.0165439	0.0059362	0.207357	4.97147e-08	4.97147e-08	1	0	0	1	0	0
AAAACGAAC	23	120	9	354.694	332776242	119.405	988511868	1080	5.21739	0.0648447	0.33832	0.121395	0.00304488	0.00109255	0.393253	9.14994e-09	9.14994e-09	1	0	0	1	0	0
AAAACGAAT	1944	18085	9	354.694	332776242	119.405	988511868	162765	9.30298	5.48079	50.9877	18.2952	0.458889	0.164657	0.701199	1.37897e-06	1.37897e-06	1	0	0	1	1	0
AAAACGCGG	2	12	9	354.694	332776242	119.405	988511868	108	6	0.00563867	0.033832	0.0121395	0.000304488	0.000109255	0.452241	9.14994e-10	9.14994e-10	1	0	0	1	0	0
AAAACGGAGGTCAGTTTG	6	24	18	354.694	332776242	119.405	988511868	432	4	0.016916	0.067664	0.0242789	0.00121795	0.000437021	0.602988	3.65998e-09	3.65998e-09	1	0	0	1	1	0
AAAACGGAT	87	928	9	354.694	332776242	119.405	988511868	8352	10.6667	0.245282	2.61634	0.938785	0.0235471	0.00844906	0.803984	7.07595e-08	7.07595e-08	1	0	0	1	1	0
AAAACGTAAAC	1	4	11	354.694	332776242	119.405	988511868	44	4	0.00281934	0.0112773	0.00404649	0.000124051	4.45114e-05	0.368493	3.72775e-10	3.72775e-10	1	0	0	1	0	0
AAAACT	398	1862	6	354.694	332776242	119.405	988511868	11172	4.67839	1.1221	5.2496	1.88364	0.0314976	0.0113018	0.235085	9.4651e-08	9.4651e-08	1	0	0	1	0	0
AAAACTC	551	2743	7	354.694	332776242	119.405	988511868	19201	4.97822	1.55345	7.73344	2.77488	0.0541341	0.0194241	0.291843	1.62674e-07	1.62674e-07	1	0	0	1	0	0
AAAACTG	365	1755	7	354.694	332776242	119.405	988511868	12285	4.80822	1.02906	4.94793	1.7754	0.0346355	0.0124278	0.281876	1.04081e-07	1.04081e-07	1	0	0	1	0	0
AAAACTTAATACGAAT	1	4	16	354.694	332776242	119.405	988511868	64	4	0.00281934	0.0112773	0.00404649	0.000180437	6.47438e-05	0.535989	5.42219e-10	5.42219e-10	1	0	0	1	1	0
AAAACTTACACATGCACACG	4	20	20	354.694	332776242	119.405	988511868	400	5	0.0112773	0.0563867	0.0202324	0.00112773	0.000404649	0.837484	3.38887e-09	3.38887e-09	1	0	0	1	1	0
AAAACTTCAATTTACTATGTAGC	7	31	23	354.694	332776242	119.405	988511868	713	4.42857	0.0197353	0.0873994	0.0313603	0.00201019	0.000721286	0.853037	6.04065e-09	6.04065e-09	1	0	0	1	1	0
AAAAG	120	695	5	354.694	332776242	119.405	988511868	3475	5.79167	0.33832	1.95944	0.703077	0.00979719	0.00351539	0.242521	2.94408e-08	2.94408e-08	1	0	0	1	0	0
AAAAGAAAG	7	29	9	354.694	332776242	119.405	988511868	261	4.14286	0.0197353	0.0817607	0.029337	0.000735847	0.000264033	0.312262	2.21124e-09	2.21124e-09	1	0	0	1	0	0
AAAAGAAC	104	471	8	354.694	332776242	119.405	988511868	3768	4.52885	0.293211	1.32791	0.476474	0.0106233	0.00381179	0.303427	3.19231e-08	3.19231e-08	1	0	0	1	0	0
AAAAGAAGACAC	1	4	12	354.694	332776242	119.405	988511868	48	4	0.00281934	0.0112773	0.00404649	0.000135328	4.85578e-05	0.401992	4.06664e-10	4.06664e-10	1	0	0	1	0	0
AAAAGAAT	20	197	8	354.694	332776242	119.405	988511868	1576	9.85	0.0563867	0.555409	0.199289	0.00444327	0.00159432	0.659937	1.33521e-08	1.33521e-08	1	0	0	1	1	0
AAAAGAATCTATAAAATGACAT	1	4	22	354.694	332776242	119.405	988511868	88	4	0.00281934	0.0112773	0.00404649	0.000248102	8.90227e-05	0.736986	7.45551e-10	7.45551e-10	1	0	0	1	1	0
AAAAGAC	1	6	7	354.694	332776242	119.405	988511868	42	6	0.00281934	0.016916	0.00606973	0.000118412	4.24881e-05	0.351743	3.55831e-10	3.55831e-10	1	0	0	1	0	0
AAAAGACT	1	8	8	354.694	332776242	119.405	988511868	64	8	0.00281934	0.0225547	0.00809297	0.000180437	6.47438e-05	0.535989	5.42219e-10	5.42219e-10	1	0	0	1	1	0
AAAAGAG	419	2828	7	354.694	332776242	119.405	988511868	19796	6.7494	1.1813	7.97308	2.86087	0.0558116	0.0200261	0.395676	1.67715e-07	1.67715e-07	1	0	0	1	0	0
AAAAGAGACTCTATT	1	4	15	354.694	332776242	119.405	988511868	60	4	0.00281934	0.0112773	0.00404649	0.00016916	6.06973e-05	0.50249	5.0833e-10	5.0833e-10	1	0	0	1	1	0
AAAAGAGCG	317	1825	9	354.694	332776242	119.405	988511868	16425	5.7571	0.893729	5.14529	1.84621	0.0463076	0.0166159	0.433933	1.39155e-07	1.39155e-07	1	0	0	1	0	0
AAAAGAGTG	1293	9589	9	354.694	332776242	119.405	988511868	86301	7.41609	3.6454	27.0346	9.70044	0.243311	0.087304	0.558977	7.31156e-07	7.31156e-07	1	0	0	1	1	0
AAAAGC	10	47	6	354.694	332776242	119.405	988511868	282	4.7	0.0281934	0.132509	0.0475462	0.000795053	0.000285277	0.23617	2.38915e-09	2.38915e-09	1	0	0	1	0	0
AAAAGCACAGATTGAAAAT	2	8	19	354.694	332776242	119.405	988511868	152	4	0.00563867	0.0225547	0.00809297	0.000428539	0.000153766	0.636488	1.28777e-09	1.28777e-09	1	0	0	1	1	0
AAAAGCCGTAG	3	12	11	354.694	332776242	119.405	988511868	132	4	0.00845801	0.033832	0.0121395	0.000372152	0.000133534	0.368493	1.11833e-09	1.11833e-09	1	0	0	1	0	0
AAAAGCG	2	9	7	354.694	332776242	119.405	988511868	63	4.5	0.00563867	0.025374	0.00910459	0.000177618	6.37322e-05	0.263807	5.33746e-10	5.33746e-10	1	0	0	1	0	0
AAAAGCTCTCTGCTACTG	1	5	18	354.694	332776242	119.405	988511868	90	5	0.00281934	0.0140967	0.00505811	0.00025374	9.10459e-05	0.753735	7.62495e-10	7.62495e-10	1	0	0	1	1	0
AAAAGG	87	419	6	354.694	332776242	119.405	988511868	2514	4.81609	0.245282	1.1813	0.423869	0.00708781	0.00254322	0.242004	2.1299e-08	2.1299e-08	1	0	0	1	0	0
AAAAGGAAT	4	19	9	354.694	332776242	119.405	988511868	171	4.75	0.0112773	0.0535674	0.0192208	0.000482106	0.000172987	0.358024	1.44874e-09	1.44874e-09	1	0	0	1	0	0
AAAAGGG	3	17	7	354.694	332776242	119.405	988511868	119	5.66667	0.00845801	0.0479287	0.0171976	0.000335501	0.000120383	0.332202	1.00819e-09	1.00819e-09	1	0	0	1	0	0
AAAAGGGC	678	4810	8	354.694	332776242	119.405	988511868	38480	7.0944	1.91151	13.561	4.8659	0.108488	0.0389272	0.475315	3.26009e-07	3.26009e-07	1	0	0	1	0	0
AAAAGGGT	3	12	8	354.694	332776242	119.405	988511868	96	4	0.00845801	0.033832	0.0121395	0.000270656	9.71157e-05	0.267995	8.13328e-10	8.13328e-10	1	0	0	1	0	0
AAAAGGT	6	25	7	354.694	332776242	119.405	988511868	175	4.16667	0.016916	0.0704834	0.0252905	0.000493384	0.000177034	0.244266	1.48263e-09	1.48263e-09	1	0	0	1	0	0
AAAAGT	206	917	6	354.694	332776242	119.405	988511868	5502	4.45146	0.580783	2.58533	0.927657	0.015512	0.00556594	0.223681	4.66139e-08	4.66139e-08	1	0	0	1	0	0
AAAAGTATAGG	256	1123	11	354.694	332776242	119.405	988511868	12353	4.38672	0.72175	3.16611	1.13605	0.0348272	0.0124966	0.404119	1.04657e-07	1.04657e-07	1	0	0	1	0	0
AAAAGTG	989	10214	7	354.694	332776242	119.405	988511868	71498	10.3276	2.78832	28.7967	10.3327	0.201577	0.0723289	0.605444	6.05743e-07	6.05743e-07	1	0	0	1	1	0
AAAAGTT	3	12	7	354.694	332776242	119.405	988511868	84	4	0.00845801	0.033832	0.0121395	0.000236824	8.49762e-05	0.234495	7.11662e-10	7.11662e-10	1	0	0	1	0	0
AAAAGTTGAGGTGTT	20	130	15	354.694	332776242	119.405	988511868	1950	6.5	0.0563867	0.366514	0.131511	0.0054977	0.00197266	0.816546	1.65207e-08	1.65207e-08	1	0	0	1	1	0
AAAAT	2549	14596	5	354.694	332776242	119.405	988511868	72980	5.72617	7.18649	41.151	14.7656	0.205755	0.0738281	0.239779	6.18299e-07	6.18299e-07	1	0	0	1	0	0
AAAATAAAATAAT	646	2717	13	354.694	332776242	119.405	988511868	35321	4.20588	1.82129	7.66013	2.74858	0.0995817	0.0357315	0.457906	2.99245e-07	2.99245e-07	1	0	0	1	0	0
AAAATAAAATT	527	2313	11	354.694	332776242	119.405	988511868	25443	4.38899	1.48579	6.52112	2.33988	0.0717323	0.0257387	0.404328	2.15557e-07	2.15557e-07	1	0	0	1	0	0
AAAATAAAG	1	5	9	354.694	332776242	119.405	988511868	45	5	0.00281934	0.0140967	0.00505811	0.00012687	4.5523e-05	0.376868	3.81247e-10	3.81247e-10	1	0	0	1	0	0
AAAATAAAT	1264	9611	9	354.694	332776242	119.405	988511868	86499	7.60364	3.56364	27.0966	9.7227	0.24387	0.0875043	0.573113	7.32834e-07	7.32834e-07	1	0	0	1	1	0
AAAATAAATAT	84	633	11	354.694	332776242	119.405	988511868	6963	7.53571	0.236824	1.78464	0.640356	0.019631	0.00704392	0.694214	5.89917e-08	5.89917e-08	1	0	0	1	1	0
AAAATAACAAAG	1	4	12	354.694	332776242	119.405	988511868	48	4	0.00281934	0.0112773	0.00404649	0.000135328	4.85578e-05	0.401992	4.06664e-10	4.06664e-10	1	0	0	1	0	0
AAAATAAGACAAATTTTGAC	739	3060	20	354.694	332776242	119.405	988511868	61200	4.14073	2.08349	8.62717	3.09556	0.172543	0.0619112	0.693559	5.18497e-07	5.18497e-07	1	0	0	1	1	0
AAAATAAGT	2	19	9	354.694	332776242	119.405	988511868	171	9.5	0.00563867	0.0535674	0.0192208	0.000482106	0.000172987	0.716048	1.44874e-09	1.44874e-09	1	0	0	1	1	0
AAAATAATAAATAAGT	1	4	16	354.694	332776242	119.405	988511868	64	4	0.00281934	0.0112773	0.00404649	0.000180437	6.47438e-05	0.535989	5.42219e-10	5.42219e-10	1	0	0	1	1	0
AAAATAATAAT	698	3739	11	354.694	332776242	119.405	988511868	41129	5.35673	1.9679	10.5415	3.78245	0.115956	0.041607	0.493479	3.48452e-07	3.48452e-07	1	0	0	1	0	0
AAAATAC	14	56	7	354.694	332776242	119.405	988511868	392	4	0.0394707	0.157883	0.0566508	0.00110518	0.000396556	0.234495	3.32109e-09	3.32109e-09	1	0	0	1	0	0
AAAATACAG	10861	76863	9	354.694	332776242	119.405	988511868	691767	7.07697	30.6208	216.703	77.7563	1.95032	0.699806	0.533416	5.86076e-06	5.86076e-06	1	0	0	1	1	0
AAAATACAT	47	216	9	354.694	332776242	119.405	988511868	1944	4.59574	0.132509	0.608976	0.21851	0.00548079	0.00196659	0.346397	1.64699e-08	1.64699e-08	1	0	0	1	0	0
AAAATACGG	402	2170	9	354.694	332776242	119.405	988511868	19530	5.39801	1.13337	6.11796	2.19522	0.0550616	0.019757	0.406867	1.65461e-07	1.65461e-07	1	0	0	1	0	0
AAAATAG	6	35	7	354.694	332776242	119.405	988511868	245	5.83333	0.016916	0.0986767	0.0354068	0.000690737	0.000247847	0.341972	2.07568e-09	2.07568e-09	1	0	0	1	0	0
AAAATAGAAATG	2	10	12	354.694	332776242	119.405	988511868	120	5	0.00563867	0.0281934	0.0101162	0.00033832	0.000121395	0.50249	1.01666e-09	1.01666e-09	1	0	0	1	1	0
AAAATAT	15	60	7	354.694	332776242	119.405	988511868	420	4	0.04229	0.16916	0.0606973	0.00118412	0.000424881	0.234495	3.55831e-09	3.55831e-09	1	0	0	1	0	0
AAAATATAAAC	3	14	11	354.694	332776242	119.405	988511868	154	4.66667	0.00845801	0.0394707	0.0141627	0.000434178	0.00015579	0.429908	1.30471e-09	1.30471e-09	1	0	0	1	0	0
AAAATC	243	1081	6	354.694	332776242	119.405	988511868	6486	4.44856	0.685098	3.0477	1.09356	0.0182862	0.00656138	0.223536	5.49505e-08	5.49505e-08	1	0	0	1	0	0
AAAATCAAAT	13	110	10	354.694	332776242	119.405	988511868	1100	8.46154	0.0366514	0.310127	0.111278	0.00310127	0.00111278	0.70864	9.31938e-09	9.31938e-09	1	0	0	1	1	0
AAAATCAC	6	51	8	354.694	332776242	119.405	988511868	408	8.5	0.016916	0.143786	0.0515927	0.00115029	0.000412742	0.569489	3.45664e-09	3.45664e-09	1	0	0	1	1	0
AAAATCACT	175	1095	9	354.694	332776242	119.405	988511868	9855	6.25714	0.493384	3.08717	1.10773	0.0277845	0.00996953	0.471623	8.34932e-08	8.34932e-08	1	0	0	1	0	0
AAAATCC	1263	13995	7	354.694	332776242	119.405	988511868	97965	11.0808	3.56082	39.4566	14.1576	0.276196	0.0991035	0.649597	8.29976e-07	8.29976e-07	1	0	0	1	1	0
AAAATCCGAAATTTTCAGG	311	1292	19	354.694	332776242	119.405	988511868	24548	4.15434	0.876813	3.64258	1.30702	0.069209	0.0248333	0.661047	2.07975e-07	2.07975e-07	1	0	0	1	1	0
AAAATCG	39	156	7	354.694	332776242	119.405	988511868	1092	4	0.109954	0.439816	0.157813	0.00307871	0.00110469	0.234495	9.2516e-09	9.2516e-09	1	0	0	1	0	0
AAAATCGATTAAATAG	4	18	16	354.694	332776242	119.405	988511868	288	4.5	0.0112773	0.050748	0.0182092	0.000811969	0.000291347	0.602988	2.43998e-09	2.43998e-09	1	0	0	1	1	0
AAAATCT	691	7915	7	354.694	332776242	119.405	988511868	55405	11.4544	1.94816	22.315	8.00699	0.156205	0.0560489	0.671502	4.694e-07	4.694e-07	1	0	0	1	1	0
AAAATCTCG	14	99	9	354.694	332776242	119.405	988511868	891	7.07143	0.0394707	0.279114	0.100151	0.00251203	0.000901355	0.532998	7.5487e-09	7.5487e-09	1	0	0	1	1	0
AAAATCTTG	566	5193	9	354.694	332776242	119.405	988511868	46737	9.17491	1.59574	14.6408	5.25335	0.131767	0.0472802	0.691545	3.95964e-07	3.95964e-07	1	0	0	1	1	0
AAAATCTTT	21	157	9	354.694	332776242	119.405	988511868	1413	7.47619	0.059206	0.442636	0.158825	0.00398372	0.00142942	0.563507	1.19712e-08	1.19712e-08	1	0	0	1	1	0
AAAATG	2037	25622	6	354.694	332776242	119.405	988511868	153732	12.5783	5.74299	72.237	25.9198	0.433422	0.155519	0.632047	1.30244e-06	1.30244e-06	1	0	0	1	1	0
AAAATGAAAT	276	1492	10	354.694	332776242	119.405	988511868	14920	5.4058	0.778137	4.20645	1.50934	0.0420645	0.0150934	0.452727	1.26405e-07	1.26405e-07	1	0	0	1	0	0
AAAATGAAATG	14	62	11	354.694	332776242	119.405	988511868	682	4.42857	0.0394707	0.174799	0.0627205	0.00192279	0.000689926	0.407974	5.77802e-09	5.77802e-09	1	0	0	1	0	0
AAAATGAAC	520	4981	9	354.694	332776242	119.405	988511868	44829	9.57885	1.46605	14.0431	5.03889	0.126388	0.04535	0.721991	3.79799e-07	3.79799e-07	1	0	0	1	1	0
AAAATGAAGACAAGAATGGAGATG	1	5	24	354.694	332776242	119.405	988511868	120	5	0.00281934	0.0140967	0.00505811	0.00033832	0.000121395	1.00498	1.01666e-09	1.01666e-09	1	0	0	1	1	0
AAAATGAAT	10570	97731	9	354.694	332776242	119.405	988511868	879579	9.24607	29.8004	275.536	98.8668	2.47983	0.889801	0.696909	7.45194e-06	7.45194e-06	1	0	0	1	1	0
AAAATGAC	1016	10349	8	354.694	332776242	119.405	988511868	82792	10.186	2.86444	29.1773	10.4693	0.233418	0.0837542	0.68245	7.01427e-07	7.01427e-07	1	0	0	1	1	0
AAAATGAGT	201	1935	9	354.694	332776242	119.405	988511868	17415	9.62687	0.566686	5.45541	1.95749	0.0490987	0.0176174	0.725611	1.47543e-07	1.47543e-07	1	0	0	1	1	0
AAAATGAT	854	9099	8	354.694	332776242	119.405	988511868	72792	10.6546	2.40771	25.6531	9.20475	0.205225	0.073638	0.713842	6.16706e-07	6.16706e-07	1	0	0	1	1	0
AAAATGATG	967	5853	9	354.694	332776242	119.405	988511868	52677	6.05274	2.7263	16.5016	5.92102	0.148514	0.0532892	0.456216	4.46288e-07	4.46288e-07	1	0	0	1	0	0
AAAATGATT	30	122	9	354.694	332776242	119.405	988511868	1098	4.06667	0.0845801	0.343959	0.123418	0.00309563	0.00111076	0.306519	9.30244e-09	9.30244e-09	1	0	0	1	0	0
AAAATGCAG	172	822	9	354.694	332776242	119.405	988511868	7398	4.77907	0.484926	2.31749	0.831553	0.0208574	0.00748398	0.360215	6.26771e-08	6.26771e-08	1	0	0	1	0	0
AAAATGCCCGATTAG	6	28	15	354.694	332776242	119.405	988511868	420	4.66667	0.016916	0.0789414	0.0283254	0.00118412	0.000424881	0.586238	3.55831e-09	3.55831e-09	1	0	0	1	1	0
AAAATGG	116	589	7	354.694	332776242	119.405	988511868	4123	5.07759	0.327043	1.66059	0.595845	0.0116241	0.00417092	0.297668	3.49307e-08	3.49307e-08	1	0	0	1	0	0
AAAATGGAAT	417	3807	10	354.694	332776242	119.405	988511868	38070	9.1295	1.17566	10.7332	3.85124	0.107332	0.0385124	0.76458	3.22535e-07	3.22535e-07	1	0	0	1	1	0
AAAATGGAC	2	8	9	354.694	332776242	119.405	988511868	72	4	0.00563867	0.0225547	0.00809297	0.000202992	7.28368e-05	0.301494	6.09996e-10	6.09996e-10	1	0	0	1	0	0
AAAATGGAT	1727	13237	9	354.694	332776242	119.405	988511868	119133	7.66474	4.86899	37.3195	13.3908	0.335876	0.120518	0.577718	1.00931e-06	1.00931e-06	1	0	0	1	1	0
AAAATGGGT	167	1031	9	354.694	332776242	119.405	988511868	9279	6.17365	0.470829	2.90673	1.04298	0.0261606	0.00938684	0.46533	7.86132e-08	7.86132e-08	1	0	0	1	0	0
AAAATGTAATAT	76	343	12	354.694	332776242	119.405	988511868	4116	4.51316	0.214269	0.967032	0.346986	0.0116044	0.00416383	0.453563	3.48714e-08	3.48714e-08	1	0	0	1	0	0
AAAATGTAT	1102	9373	9	354.694	332776242	119.405	988511868	84357	8.50544	3.10691	26.4256	9.48193	0.237831	0.0853374	0.641085	7.14686e-07	7.14686e-07	1	0	0	1	1	0
AAAATGTG	174	799	8	354.694	332776242	119.405	988511868	6392	4.59195	0.490564	2.25265	0.808286	0.0180212	0.00646629	0.307655	5.41541e-08	5.41541e-08	1	0	0	1	0	0
AAAATGTTG	246	1128	9	354.694	332776242	119.405	988511868	10152	4.58537	0.693556	3.18021	1.14111	0.0286219	0.01027	0.345615	8.60094e-08	8.60094e-08	1	0	0	1	0	0
AAAATT	286	1196	6	354.694	332776242	119.405	988511868	7176	4.18182	0.80633	3.37192	1.2099	0.0202315	0.0072594	0.210132	6.07963e-08	6.07963e-08	1	0	0	1	0	0
AAAATTAAATT	106	471	11	354.694	332776242	119.405	988511868	5181	4.4434	0.29885	1.32791	0.476474	0.014607	0.00524121	0.40934	4.38943e-08	4.38943e-08	1	0	0	1	0	0
AAAATTAC	44	177	8	354.694	332776242	119.405	988511868	1416	4.02273	0.124051	0.499022	0.179057	0.00399218	0.00143246	0.269517	1.19966e-08	1.19966e-08	1	0	0	1	0	0
AAAATTACCAGTAATTTACC	2	8	20	354.694	332776242	119.405	988511868	160	4	0.00563867	0.0225547	0.00809297	0.000451094	0.000161859	0.669987	1.35555e-09	1.35555e-09	1	0	0	1	1	0
AAAATTACCAGTAATTTACCC	1	4	21	354.694	332776242	119.405	988511868	84	4	0.00281934	0.0112773	0.00404649	0.000236824	8.49762e-05	0.703486	7.11662e-10	7.11662e-10	1	0	0	1	1	0
AAAATTACCAGTAATTTACCTG	1	4	22	354.694	332776242	119.405	988511868	88	4	0.00281934	0.0112773	0.00404649	0.000248102	8.90227e-05	0.736986	7.45551e-10	7.45551e-10	1	0	0	1	1	0
AAAATTACCATTAATTTACC	1	4	20	354.694	332776242	119.405	988511868	80	4	0.00281934	0.0112773	0.00404649	0.000225547	8.09297e-05	0.669987	6.77773e-10	6.77773e-10	1	0	0	1	1	0
AAAATTACG	11	58	9	354.694	332776242	119.405	988511868	522	5.27273	0.0310127	0.163521	0.0586741	0.00147169	0.000528066	0.397424	4.42247e-09	4.42247e-09	1	0	0	1	0	0
AAAATTACT	1154	7747	9	354.694	332776242	119.405	988511868	69723	6.71317	3.25351	21.8414	7.83703	0.196573	0.0705333	0.505995	5.90705e-07	5.90705e-07	1	0	0	1	1	0
AAAATTAGGGT	3	12	11	354.694	332776242	119.405	988511868	132	4	0.00845801	0.033832	0.0121395	0.000372152	0.000133534	0.368493	1.11833e-09	1.11833e-09	1	0	0	1	0	0
AAAATTC	340	2966	7	354.694	332776242	119.405	988511868	20762	8.72353	0.958574	8.36215	3.00047	0.058535	0.0210033	0.511407	1.75899e-07	1.75899e-07	1	0	0	1	1	0
AAAATTCAAGAATTTCAAG	2	10	19	354.694	332776242	119.405	988511868	190	5	0.00563867	0.0281934	0.0101162	0.000535674	0.000192208	0.795609	1.60971e-09	1.60971e-09	1	0	0	1	1	0
AAAATTCATAAAT	90	377	13	354.694	332776242	119.405	988511868	4901	4.18889	0.25374	1.06289	0.381381	0.0138176	0.00495796	0.456056	4.15221e-08	4.15221e-08	1	0	0	1	0	0
AAAATTCCTCTGT	19	111	13	354.694	332776242	119.405	988511868	1443	5.84211	0.0535674	0.312946	0.11229	0.0040683	0.00145977	0.636047	1.22253e-08	1.22253e-08	1	0	0	1	1	0
AAAATTCCTTGTAATTCCTAGT	1	4	22	354.694	332776242	119.405	988511868	88	4	0.00281934	0.0112773	0.00404649	0.000248102	8.90227e-05	0.736986	7.45551e-10	7.45551e-10	1	0	0	1	1	0
AAAATTG	842	9488	7	354.694	332776242	119.405	988511868	66416	11.2684	2.37388	26.7499	9.59827	0.187249	0.0671879	0.660597	5.62687e-07	5.62687e-07	1	0	0	1	1	0
AAAATTGAGT	113	468	10	354.694	332776242	119.405	988511868	4680	4.14159	0.318585	1.31945	0.473439	0.0131945	0.00473439	0.346852	3.96497e-08	3.96497e-08	1	0	0	1	0	0
AAAATTT	9	36	7	354.694	332776242	119.405	988511868	252	4	0.025374	0.101496	0.0364184	0.000710472	0.000254929	0.234495	2.13499e-09	2.13499e-09	1	0	0	1	0	0
AAAATTTAATACGTATTTAAT	3	12	21	354.694	332776242	119.405	988511868	252	4	0.00845801	0.033832	0.0121395	0.000710472	0.000254929	0.703486	2.13499e-09	2.13499e-09	1	0	0	1	1	0
AAAATTTACGAAT	98	425	13	354.694	332776242	119.405	988511868	5525	4.33673	0.276295	1.19822	0.429939	0.0155768	0.00558921	0.472153	4.68087e-08	4.68087e-08	1	0	0	1	0	0
AAAATTTATGAAT	91	422	13	354.694	332776242	119.405	988511868	5486	4.63736	0.25656	1.18976	0.426904	0.0154669	0.00554976	0.504883	4.64783e-08	4.64783e-08	1	0	0	1	1	0
AAAATTTATTT	7	28	11	354.694	332776242	119.405	988511868	308	4	0.0197353	0.0789414	0.0283254	0.000868355	0.000311579	0.368493	2.60943e-09	2.60943e-09	1	0	0	1	0	0
AAAATTTG	44	246	8	354.694	332776242	119.405	988511868	1968	5.59091	0.124051	0.693556	0.248859	0.00554845	0.00199087	0.374584	1.66732e-08	1.66732e-08	1	0	0	1	0	0
AAAATTTGG	1	5	9	354.694	332776242	119.405	988511868	45	5	0.00281934	0.0140967	0.00505811	0.00012687	4.5523e-05	0.376868	3.81247e-10	3.81247e-10	1	0	0	1	0	0
AAAATTTGTAATTTCGACC	6	25	19	354.694	332776242	119.405	988511868	475	4.16667	0.016916	0.0704834	0.0252905	0.00133918	0.00048052	0.663008	4.02428e-09	4.02428e-09	1	0	0	1	1	0
AAAC	3887	36190	4	354.694	332776242	119.405	988511868	144760	9.31052	10.9588	102.032	36.6106	0.408127	0.146442	0.311896	1.22643e-06	1.22643e-06	1	0	0	0	0	0
AAACAAATC	21	161	9	354.694	332776242	119.405	988511868	1449	7.66667	0.059206	0.453913	0.162871	0.00408522	0.00146584	0.577864	1.22762e-08	1.22762e-08	1	0	0	1	1	0
AAACAAATG	3	19	9	354.694	332776242	119.405	988511868	171	6.33333	0.00845801	0.0535674	0.0192208	0.000482106	0.000172987	0.477366	1.44874e-09	1.44874e-09	1	0	0	1	0	0
AAACAAC	27	112	7	354.694	332776242	119.405	988511868	784	4.14815	0.0761221	0.315766	0.113302	0.00221036	0.000793111	0.24318	6.64218e-09	6.64218e-09	1	0	0	1	0	0
AAACAAG	27	212	7	354.694	332776242	119.405	988511868	1484	7.85185	0.0761221	0.597699	0.214464	0.00418389	0.00150125	0.460306	1.25727e-08	1.25727e-08	1	0	0	1	0	0
AAACAAGAC	2	10	9	354.694	332776242	119.405	988511868	90	5	0.00563867	0.0281934	0.0101162	0.00025374	9.10459e-05	0.376868	7.62495e-10	7.62495e-10	1	0	0	1	0	0
AAACAAGACAGGCCAAACTCAGAGC	2	8	25	354.694	332776242	119.405	988511868	200	4	0.00563867	0.0225547	0.00809297	0.000563867	0.000202324	0.837484	1.69443e-09	1.69443e-09	1	0	0	1	1	0
AAACAAGATGATGTCAAGGAG	2	8	21	354.694	332776242	119.405	988511868	168	4	0.00563867	0.0225547	0.00809297	0.000473648	0.000169952	0.703486	1.42332e-09	1.42332e-09	1	0	0	1	1	0
AAACAAGCAGAGGCG	31	176	15	354.694	332776242	119.405	988511868	2640	5.67742	0.0873994	0.496203	0.178045	0.00744305	0.00267068	0.713212	2.23665e-08	2.23665e-08	1	0	0	1	1	0
AAACAAGTTTGTGAT	192	924	15	354.694	332776242	119.405	988511868	13860	4.8125	0.541312	2.60507	0.934738	0.039076	0.0140211	0.604558	1.17424e-07	1.17424e-07	1	0	0	1	1	0
AAACAAT	1	4	7	354.694	332776242	119.405	988511868	28	4	0.00281934	0.0112773	0.00404649	7.89414e-05	2.83254e-05	0.234495	2.37221e-10	2.37221e-10	1	0	0	1	0	0
AAACAATAAAT	140	720	11	354.694	332776242	119.405	988511868	7920	5.14286	0.394707	2.02992	0.728368	0.0223291	0.00801204	0.473776	6.70995e-08	6.70995e-08	1	0	0	1	0	0
AAACAC	108	436	6	354.694	332776242	119.405	988511868	2616	4.03704	0.304488	1.22923	0.441067	0.00737538	0.0026464	0.202857	2.21632e-08	2.21632e-08	1	0	0	1	0	0
AAACACAAGCTC	1	5	12	354.694	332776242	119.405	988511868	60	5	0.00281934	0.0140967	0.00505811	0.00016916	6.06973e-05	0.50249	5.0833e-10	5.0833e-10	1	0	0	1	1	0
AAACACAATG	3	12	10	354.694	332776242	119.405	988511868	120	4	0.00845801	0.033832	0.0121395	0.00033832	0.000121395	0.334993	1.01666e-09	1.01666e-09	1	0	0	1	0	0
AAACACAC	5	35	8	354.694	332776242	119.405	988511868	280	7	0.0140967	0.0986767	0.0354068	0.000789414	0.000283254	0.468991	2.37221e-09	2.37221e-09	1	0	0	1	0	0
AAACACAG	11	44	8	354.694	332776242	119.405	988511868	352	4	0.0310127	0.124051	0.0445114	0.000992406	0.000356091	0.267995	2.9822e-09	2.9822e-09	1	0	0	1	0	0
AAACACATGAT	2705	15720	11	354.694	332776242	119.405	988511868	172920	5.81146	7.6263	44.32	15.9027	0.487519	0.17493	0.53537	1.46501e-06	1.46501e-06	1	0	0	1	1	0
AAACACC	11615	149476	7	354.694	332776242	119.405	988511868	1046332	12.8692	32.7466	421.423	151.213	2.94996	1.05849	0.754443	8.8647e-06	8.8647e-06	1	0	0	1	1	0
AAACACCAAC	13	58	10	354.694	332776242	119.405	988511868	580	4.46154	0.0366514	0.163521	0.0586741	0.00163521	0.000586741	0.373647	4.91386e-09	4.91386e-09	1	0	0	1	0	0
AAACACCCCATCCAC	21	97	15	354.694	332776242	119.405	988511868	1455	4.61905	0.059206	0.273476	0.0981273	0.00410213	0.00147191	0.580256	1.2327e-08	1.2327e-08	1	0	0	1	1	0
AAACACG	140	825	7	354.694	332776242	119.405	988511868	5775	5.89286	0.394707	2.32595	0.834588	0.0162817	0.00584211	0.345462	4.89268e-08	4.89268e-08	1	0	0	1	0	0
AAACACGTGAT	336	1893	11	354.694	332776242	119.405	988511868	20823	5.63393	0.947297	5.337	1.915	0.058707	0.021065	0.519015	1.76416e-07	1.76416e-07	1	0	0	1	1	0
AAACACT	2	10	7	354.694	332776242	119.405	988511868	70	5	0.00563867	0.0281934	0.0101162	0.000197353	7.08135e-05	0.293119	5.93052e-10	5.93052e-10	1	0	0	1	0	0
AAACAG	9	54	6	354.694	332776242	119.405	988511868	324	6	0.025374	0.152244	0.0546276	0.000913465	0.000327765	0.301494	2.74498e-09	2.74498e-09	1	0	0	1	0	0
AAACAGAC	6	29	8	354.694	332776242	119.405	988511868	232	4.83333	0.016916	0.0817607	0.029337	0.000654086	0.000234696	0.323827	1.96554e-09	1.96554e-09	1	0	0	1	0	0
AAACAGATGAT	2356	13287	11	354.694	332776242	119.405	988511868	146157	5.63964	6.64235	37.4605	13.4414	0.412066	0.147856	0.519542	1.23827e-06	1.23827e-06	1	0	0	1	1	0
AAACAGC	210	1224	7	354.694	332776242	119.405	988511868	8568	5.82857	0.59206	3.45087	1.23822	0.0241561	0.00866757	0.341693	7.25895e-08	7.25895e-08	1	0	0	1	0	0
AAACAGCGG	1	5	9	354.694	332776242	119.405	988511868	45	5	0.00281934	0.0140967	0.00505811	0.00012687	4.5523e-05	0.376868	3.81247e-10	3.81247e-10	1	0	0	1	0	0
AAACAGG	1	4	7	354.694	332776242	119.405	988511868	28	4	0.00281934	0.0112773	0.00404649	7.89414e-05	2.83254e-05	0.234495	2.37221e-10	2.37221e-10	1	0	0	1	0	0
AAACAGGC	2	14	8	354.694	332776242	119.405	988511868	112	7	0.00563867	0.0394707	0.0141627	0.000315766	0.000113302	0.468991	9.48882e-10	9.48882e-10	1	0	0	1	0	0
AAACAGGTGAT	554	2761	11	354.694	332776242	119.405	988511868	30371	4.98375	1.56191	7.78418	2.79309	0.085626	0.030724	0.459119	2.57308e-07	2.57308e-07	1	0	0	1	0	0
AAACAGT	12	92	7	354.694	332776242	119.405	988511868	644	7.66667	0.033832	0.259379	0.0930692	0.00181565	0.000651484	0.44945	5.45607e-09	5.45607e-09	1	0	0	1	0	0
AAACAGTAGGCACCC	19	111	15	354.694	332776242	119.405	988511868	1665	5.84211	0.0535674	0.312946	0.11229	0.00469419	0.00168435	0.7339	1.41062e-08	1.41062e-08	1	0	0	1	1	0
AAACAGTGGAAGTG	964	5727	14	354.694	332776242	119.405	988511868	80178	5.94087	2.71784	16.1463	5.79356	0.226049	0.0811098	0.696554	6.79281e-07	6.79281e-07	1	0	0	1	1	0
AAACAGTTG	1	4	9	354.694	332776242	119.405	988511868	36	4	0.00281934	0.0112773	0.00404649	0.000101496	3.64184e-05	0.301494	3.04998e-10	3.04998e-10	1	0	0	1	0	0
AAACAGTTTGGACGGGAGATGG	2	9	22	354.694	332776242	119.405	988511868	198	4.5	0.00563867	0.025374	0.00910459	0.000558228	0.000200301	0.829109	1.67749e-09	1.67749e-09	1	0	0	1	1	0
AAACAT	297	2259	6	354.694	332776242	119.405	988511868	13554	7.60606	0.837343	6.36888	2.28525	0.0382133	0.0137115	0.382197	1.14832e-07	1.14832e-07	1	0	0	1	0	0
AAACATAAC	2803	26098	9	354.694	332776242	119.405	988511868	234882	9.31074	7.9026	73.579	26.4013	0.662211	0.237612	0.701783	1.98996e-06	1.98996e-06	1	0	0	1	1	0
AAACATAATAT	1	5	11	354.694	332776242	119.405	988511868	55	5	0.00281934	0.0140967	0.00505811	0.000155063	5.56392e-05	0.460616	4.65969e-10	4.65969e-10	1	0	0	1	0	0
AAACATAC	2	24	8	354.694	332776242	119.405	988511868	192	12	0.00563867	0.067664	0.0242789	0.000541312	0.000194231	0.803984	1.62666e-09	1.62666e-09	1	0	0	1	1	0
AAACATACC	2	10	9	354.694	332776242	119.405	988511868	90	5	0.00563867	0.0281934	0.0101162	0.00025374	9.10459e-05	0.376868	7.62495e-10	7.62495e-10	1	0	0	1	0	0
AAACATAGC	1211	8043	9	354.694	332776242	119.405	988511868	72387	6.64162	3.41421	22.6759	8.13647	0.204083	0.0732283	0.500602	6.13275e-07	6.13275e-07	1	0	0	1	1	0
AAACATATATTGGATAAGAT	5	20	20	354.694	332776242	119.405	988511868	400	4	0.0140967	0.0563867	0.0202324	0.00112773	0.000404649	0.669987	3.38887e-09	3.38887e-09	1	0	0	1	1	0
AAACATATGAT	439	1896	11	354.694	332776242	119.405	988511868	20856	4.31891	1.23769	5.34546	1.91803	0.0588001	0.0210984	0.397871	1.76695e-07	1.76695e-07	1	0	0	1	0	0
AAACATG	1918	13320	7	354.694	332776242	119.405	988511868	93240	6.94473	5.40749	37.5535	13.4748	0.262875	0.0943236	0.407127	7.89945e-07	7.89945e-07	1	0	0	1	0	0
AAACATGAACGTG	17	93	13	354.694	332776242	119.405	988511868	1209	5.47059	0.0479287	0.262198	0.0940808	0.00340858	0.00122305	0.595599	1.02428e-08	1.02428e-08	1	0	0	1	1	0
AAACATGACATG	1	4	12	354.694	332776242	119.405	988511868	48	4	0.00281934	0.0112773	0.00404649	0.000135328	4.85578e-05	0.401992	4.06664e-10	4.06664e-10	1	0	0	1	0	0
AAACATGGCTATGTT	1	4	15	354.694	332776242	119.405	988511868	60	4	0.00281934	0.0112773	0.00404649	0.00016916	6.06973e-05	0.50249	5.0833e-10	5.0833e-10	1	0	0	1	1	0
AAACATGTGAT	12	64	11	354.694	332776242	119.405	988511868	704	5.33333	0.033832	0.180437	0.0647438	0.00198481	0.000712182	0.491324	5.9644e-09	5.9644e-09	1	0	0	1	0	0
AAACATT	2	8	7	354.694	332776242	119.405	988511868	56	4	0.00563867	0.0225547	0.00809297	0.000157883	5.66508e-05	0.234495	4.74441e-10	4.74441e-10	1	0	0	1	0	0
AAACC	1006	6685	5	354.694	332776242	119.405	988511868	33425	6.64513	2.83625	18.8473	6.76269	0.0942363	0.0338135	0.278259	2.83182e-07	2.83182e-07	1	0	0	1	0	0
AAACCAAAT	11	56	9	354.694	332776242	119.405	988511868	504	5.09091	0.0310127	0.157883	0.0566508	0.00142094	0.000509857	0.38372	4.26997e-09	4.26997e-09	1	0	0	1	0	0
AAACCAACGCCACAC	197	930	15	354.694	332776242	119.405	988511868	13950	4.72081	0.555409	2.62198	0.940808	0.0393297	0.0141121	0.59304	1.18187e-07	1.18187e-07	1	0	0	1	1	0
AAACCAC	2	9	7	354.694	332776242	119.405	988511868	63	4.5	0.00563867	0.025374	0.00910459	0.000177618	6.37322e-05	0.263807	5.33746e-10	5.33746e-10	1	0	0	1	0	0
AAACCACC	7	36	8	354.694	332776242	119.405	988511868	288	5.14286	0.0197353	0.101496	0.0364184	0.000811969	0.000291347	0.344565	2.43998e-09	2.43998e-09	1	0	0	1	0	0
AAACCAT	192	1061	7	354.694	332776242	119.405	988511868	7427	5.52604	0.541312	2.99131	1.07333	0.0209392	0.00751331	0.323958	6.29228e-08	6.29228e-08	1	0	0	1	0	0
AAACCATACCC	25	100	11	354.694	332776242	119.405	988511868	1100	4	0.0704834	0.281934	0.101162	0.00310127	0.00111278	0.368493	9.31938e-09	9.31938e-09	1	0	0	1	0	0
AAACCATAT	3	28	9	354.694	332776242	119.405	988511868	252	9.33333	0.00845801	0.0789414	0.0283254	0.000710472	0.000254929	0.703486	2.13499e-09	2.13499e-09	1	0	0	1	1	0
AAACCATATC	19	155	10	354.694	332776242	119.405	988511868	1550	8.15789	0.0535674	0.436997	0.156801	0.00436997	0.00156801	0.68321	1.31319e-08	1.31319e-08	1	0	0	1	1	0
AAACCATCCCGAGGC	18	82	15	354.694	332776242	119.405	988511868	1230	4.55556	0.050748	0.231185	0.082953	0.00346778	0.00124429	0.57228	1.04208e-08	1.04208e-08	1	0	0	1	1	0
AAACCC	2276	15131	6	354.694	332776242	119.405	988511868	90786	6.64807	6.41681	42.6594	15.3068	0.255956	0.0918411	0.334059	7.69154e-07	7.69154e-07	1	0	0	1	0	0
AAACCCAACC	6405	49764	10	354.694	332776242	119.405	988511868	497640	7.76956	18.0578	140.301	50.3423	1.40301	0.503423	0.650687	4.21609e-06	4.21609e-06	1	0	0	1	1	0
AAACCCAATCTC	2	8	12	354.694	332776242	119.405	988511868	96	4	0.00563867	0.0225547	0.00809297	0.000270656	9.71157e-05	0.401992	8.13328e-10	8.13328e-10	1	0	0	1	0	0
AAACCCC	7	30	7	354.694	332776242	119.405	988511868	210	4.28571	0.0197353	0.0845801	0.0303486	0.00059206	0.000212441	0.251245	1.77915e-09	1.77915e-09	1	0	0	1	0	0
AAACCCCGAACTGAC	6	31	15	354.694	332776242	119.405	988511868	465	5.16667	0.016916	0.0873994	0.0313603	0.00131099	0.000470404	0.64905	3.93956e-09	3.93956e-09	1	0	0	1	1	0
AAACCCCGATGAGCG	14	79	15	354.694	332776242	119.405	988511868	1185	5.64286	0.0394707	0.222727	0.0799181	0.00334091	0.00119877	0.70887	1.00395e-08	1.00395e-08	1	0	0	1	1	0
AAACCCG	2	8	7	354.694	332776242	119.405	988511868	56	4	0.00563867	0.0225547	0.00809297	0.000157883	5.66508e-05	0.234495	4.74441e-10	4.74441e-10	1	0	0	1	0	0
AAACCCT	20	249	7	354.694	332776242	119.405	988511868	1743	12.45	0.0563867	0.702014	0.251894	0.0049141	0.00176326	0.729867	1.4767e-08	1.4767e-08	1	0	0	1	1	0
AAACCG	123	837	6	354.694	332776242	119.405	988511868	5022	6.80488	0.346778	2.35978	0.846727	0.0141587	0.00508036	0.341938	4.25472e-08	4.25472e-08	1	0	0	1	0	0
AAACCGAGATCAGCTC	1	5	16	354.694	332776242	119.405	988511868	80	5	0.00281934	0.0140967	0.00505811	0.000225547	8.09297e-05	0.669987	6.77773e-10	6.77773e-10	1	0	0	1	1	0
AAACCGAGATCAGTTC	1061	4365	16	354.694	332776242	119.405	988511868	69840	4.11404	2.99131	12.3064	4.41573	0.196902	0.0706517	0.551271	5.91696e-07	5.91696e-07	1	0	0	1	1	0
AAACCGTAT	86	389	9	354.694	332776242	119.405	988511868	3501	4.52326	0.242463	1.09672	0.393521	0.00987049	0.00354169	0.340934	2.9661e-08	2.9661e-08	1	0	0	1	0	0
AAACCT	523	4671	6	354.694	332776242	119.405	988511868	28026	8.93117	1.47451	13.1691	4.72528	0.0790147	0.0283517	0.448782	2.37441e-07	2.37441e-07	1	0	0	1	0	0
AAACCTC	40	191	7	354.694	332776242	119.405	988511868	1337	4.775	0.112773	0.538493	0.19322	0.00376945	0.00135254	0.279929	1.13273e-08	1.13273e-08	1	0	0	1	0	0
AAACCTCTTCTAGTC	19	80	15	354.694	332776242	119.405	988511868	1200	4.21053	0.0535674	0.225547	0.0809297	0.0033832	0.00121395	0.528937	1.01666e-08	1.01666e-08	1	0	0	1	1	0
AAACCTTGCTT	79	326	11	354.694	332776242	119.405	988511868	3586	4.12658	0.222727	0.919103	0.329789	0.0101101	0.00362768	0.380154	3.03812e-08	3.03812e-08	1	0	0	1	0	0
AAACG	106	1137	5	354.694	332776242	119.405	988511868	5685	10.7264	0.29885	3.20558	1.15021	0.0160279	0.00575107	0.44916	4.81643e-08	4.81643e-08	1	0	0	1	0	0
AAACGAAC	1309	9585	8	354.694	332776242	119.405	988511868	76680	7.32238	3.69051	27.0233	9.69639	0.216187	0.0775711	0.49059	6.49646e-07	6.49646e-07	1	0	0	1	0	0
AAACGAACTG	1163	10804	10	354.694	332776242	119.405	988511868	108040	9.28977	3.27889	30.4601	10.9296	0.304601	0.109296	0.778003	9.15333e-07	9.15333e-07	1	0	0	1	1	0
AAACGAAT	12	53	8	354.694	332776242	119.405	988511868	424	4.41667	0.033832	0.149425	0.0536159	0.0011954	0.000428928	0.295911	3.5922e-09	3.5922e-09	1	0	0	1	0	0
AAACGAATG	245	1734	9	354.694	332776242	119.405	988511868	15606	7.07755	0.690737	4.88873	1.75415	0.0439985	0.0157874	0.53346	1.32217e-07	1.32217e-07	1	0	0	1	1	0
AAACGATACACAAAG	1	4	15	354.694	332776242	119.405	988511868	60	4	0.00281934	0.0112773	0.00404649	0.00016916	6.06973e-05	0.50249	5.0833e-10	5.0833e-10	1	0	0	1	1	0
AAACGATGAAC	1	4	11	354.694	332776242	119.405	988511868	44	4	0.00281934	0.0112773	0.00404649	0.000124051	4.45114e-05	0.368493	3.72775e-10	3.72775e-10	1	0	0	1	0	0
AAACGC	1	4	6	354.694	332776242	119.405	988511868	24	4	0.00281934	0.0112773	0.00404649	6.7664e-05	2.42789e-05	0.200996	2.03332e-10	2.03332e-10	1	0	0	1	0	0
AAACGCCTTTCGACG	118	481	15	354.694	332776242	119.405	988511868	7215	4.07627	0.332682	1.3561	0.48659	0.0203415	0.00729885	0.512072	6.11267e-08	6.11267e-08	1	0	0	1	1	0
AAACGCT	83	332	7	354.694	332776242	119.405	988511868	2324	4	0.234005	0.936019	0.335858	0.00655214	0.00235101	0.234495	1.96893e-08	1.96893e-08	1	0	0	1	0	0
AAACGG	5	52	6	354.694	332776242	119.405	988511868	312	10.4	0.0140967	0.146605	0.0526043	0.000879633	0.000315626	0.52259	2.64332e-09	2.64332e-09	1	0	0	1	1	0
AAACGGGAGGGAGGC	1	4	15	354.694	332776242	119.405	988511868	60	4	0.00281934	0.0112773	0.00404649	0.00016916	6.06973e-05	0.50249	5.0833e-10	5.0833e-10	1	0	0	1	1	0
AAACGGT	8	33	7	354.694	332776242	119.405	988511868	231	4.125	0.0225547	0.0930381	0.0333835	0.000651266	0.000233685	0.241823	1.95707e-09	1.95707e-09	1	0	0	1	0	0
AAACGT	6632	60381	6	354.694	332776242	119.405	988511868	362286	9.10449	18.6978	170.234	61.0827	1.02141	0.366496	0.457492	3.06935e-06	3.06935e-06	1	0	0	1	0	0
AAACGTAAACGTT	2026	8760	13	354.694	332776242	119.405	988511868	113880	4.32379	5.71197	24.6974	8.86181	0.321066	0.115203	0.470743	9.6481e-07	9.6481e-07	1	0	0	1	0	0
AAACGTACC	3	16	9	354.694	332776242	119.405	988511868	144	5.33333	0.00845801	0.0451094	0.0161859	0.000405984	0.000145674	0.401992	1.21999e-09	1.21999e-09	1	0	0	1	0	0
AAACGTATGAT	1	6	11	354.694	332776242	119.405	988511868	66	6	0.00281934	0.016916	0.00606973	0.000186076	6.6767e-05	0.552739	5.59163e-10	5.59163e-10	1	0	0	1	1	0
AAACGTC	1429	17955	7	354.694	332776242	119.405	988511868	125685	12.5647	4.02883	50.6212	18.1637	0.354348	0.127146	0.736593	1.06482e-06	1.06482e-06	1	0	0	1	1	0
AAACGTGAACATG	158	827	13	354.694	332776242	119.405	988511868	10751	5.23418	0.445455	2.33159	0.836611	0.0303107	0.0108759	0.56986	9.10842e-08	9.10842e-08	1	0	0	1	1	0
AAACGTT	14	78	7	354.694	332776242	119.405	988511868	546	5.57143	0.0394707	0.219908	0.0789065	0.00153936	0.000552345	0.326619	4.6258e-09	4.6258e-09	1	0	0	1	0	0
AAACGTTGAACGT	419	2090	13	354.694	332776242	119.405	988511868	27170	4.98807	1.1813	5.89241	2.11429	0.0766013	0.0274858	0.543065	2.30189e-07	2.30189e-07	1	0	0	1	1	0
AAACT	26	176	5	354.694	332776242	119.405	988511868	880	6.76923	0.0733027	0.496203	0.178045	0.00248102	0.000890227	0.283456	7.45551e-09	7.45551e-09	1	0	0	1	0	0
AAACTAAACTAT	53	244	12	354.694	332776242	119.405	988511868	2928	4.60377	0.149425	0.687918	0.246836	0.00825501	0.00296203	0.46267	2.48065e-08	2.48065e-08	1	0	0	1	0	0
AAACTAACATT	1	4	11	354.694	332776242	119.405	988511868	44	4	0.00281934	0.0112773	0.00404649	0.000124051	4.45114e-05	0.368493	3.72775e-10	3.72775e-10	1	0	0	1	0	0
AAACTAACT	6408	63310	9	354.694	332776242	119.405	988511868	569790	9.87984	18.0663	178.492	64.0458	1.60643	0.576412	0.744678	4.82735e-06	4.82735e-06	1	0	0	1	1	0
AAACTAC	14	117	7	354.694	332776242	119.405	988511868	819	8.35714	0.0394707	0.329862	0.11836	0.00230904	0.000828518	0.489928	6.9387e-09	6.9387e-09	1	0	0	1	0	0
AAACTAG	2	8	7	354.694	332776242	119.405	988511868	56	4	0.00563867	0.0225547	0.00809297	0.000157883	5.66508e-05	0.234495	4.74441e-10	4.74441e-10	1	0	0	1	0	0
AAACTAGCT	11	51	9	354.694	332776242	119.405	988511868	459	4.63636	0.0310127	0.143786	0.0515927	0.00129407	0.000464334	0.349459	3.88872e-09	3.88872e-09	1	0	0	1	0	0
AAACTAT	1250	15464	7	354.694	332776242	119.405	988511868	108248	12.3712	3.52417	43.5982	15.6437	0.305187	0.109506	0.725247	9.17095e-07	9.17095e-07	1	0	0	1	1	0
AAACTATACT	24	118	10	354.694	332776242	119.405	988511868	1180	4.91667	0.067664	0.332682	0.119371	0.00332682	0.00119371	0.411763	9.99715e-09	9.99715e-09	1	0	0	1	0	0
AAACTATAGACT	1097	4638	12	354.694	332776242	119.405	988511868	55656	4.22789	3.09281	13.0761	4.6919	0.156913	0.0563028	0.424895	4.71527e-07	4.71527e-07	1	0	0	1	0	0
AAACTATG	1003	11073	8	354.694	332776242	119.405	988511868	88584	11.0399	2.82779	31.2185	11.2017	0.249748	0.0896135	0.739657	7.50498e-07	7.50498e-07	1	0	0	1	1	0
AAACTC	7484	35994	6	354.694	332776242	119.405	988511868	215964	4.80946	21.0999	101.479	36.4123	0.608875	0.218474	0.241671	1.82968e-06	1.82968e-06	1	0	0	1	0	0
AAACTCAAACTTC	840	3946	13	354.694	332776242	119.405	988511868	51298	4.69762	2.36824	11.1251	3.99186	0.144626	0.0518942	0.511443	4.34605e-07	4.34605e-07	1	0	0	1	1	0
AAACTCAACC	490	2662	10	354.694	332776242	119.405	988511868	26620	5.43265	1.38147	7.50507	2.69294	0.0750507	0.0269294	0.454976	2.25529e-07	2.25529e-07	1	0	0	1	0	0
AAACTCAACTC	3091	23053	11	354.694	332776242	119.405	988511868	253583	7.4581	8.71457	64.9941	23.3209	0.714935	0.25653	0.687064	2.1484e-06	2.1484e-06	1	0	0	1	1	0
AAACTCAACTCTACT	176	759	15	354.694	332776242	119.405	988511868	11385	4.3125	0.496203	2.13988	0.767821	0.0320981	0.0115173	0.541747	9.64556e-08	9.64556e-08	1	0	0	1	1	0
AAACTCAGCTC	46	213	11	354.694	332776242	119.405	988511868	2343	4.63043	0.129689	0.600518	0.215475	0.0066057	0.00237023	0.42657	1.98503e-08	1.98503e-08	1	0	0	1	0	0
AAACTCAGTTC	22040	97863	11	354.694	332776242	119.405	988511868	1076493	4.44025	62.1381	275.909	99.0003	3.03499	1.089	0.40905	9.12023e-06	9.12023e-06	1	1	0	1	0	0
AAACTCATACTC	21636	112238	12	354.694	332776242	119.405	988511868	1346856	5.18756	60.9991	316.437	113.542	3.79724	1.36251	0.521339	1.14108e-05	1.14108e-05	1	1	0	1	1	0
AAACTCATGCTC	16	65	12	354.694	332776242	119.405	988511868	780	4.0625	0.0451094	0.183257	0.0657554	0.00219908	0.000789065	0.408273	6.60829e-09	6.60829e-09	1	0	0	1	0	0
AAACTCG	67	330	7	354.694	332776242	119.405	988511868	2310	4.92537	0.188895	0.930381	0.333835	0.00651266	0.00233685	0.288744	1.95707e-08	1.95707e-08	1	0	0	1	0	0
AAACTCGAACCTC	5553	22693	13	354.694	332776242	119.405	988511868	295009	4.08662	15.6558	63.9792	22.9567	0.831729	0.298437	0.444922	2.49936e-06	2.49936e-06	1	0	0	1	0	0
AAACTCGATACTC	1	5	13	354.694	332776242	119.405	988511868	65	5	0.00281934	0.0140967	0.00505811	0.000183257	6.57554e-05	0.544364	5.50691e-10	5.50691e-10	1	0	0	1	1	0
AAACTCGCACTC	42	208	12	354.694	332776242	119.405	988511868	2496	4.95238	0.118412	0.586422	0.210417	0.00703706	0.00252501	0.497705	2.11465e-08	2.11465e-08	1	0	0	1	0	0
AAACTCGGTTC	250	1320	11	354.694	332776242	119.405	988511868	14520	5.28	0.704834	3.72152	1.33534	0.0409367	0.0146887	0.48641	1.23016e-07	1.23016e-07	1	0	0	1	0	0
AAACTCGTCCT	1	5	11	354.694	332776242	119.405	988511868	55	5	0.00281934	0.0140967	0.00505811	0.000155063	5.56392e-05	0.460616	4.65969e-10	4.65969e-10	1	0	0	1	0	0
AAACTCTCCACGCAC	1251	6780	15	354.694	332776242	119.405	988511868	101700	5.41966	3.52699	19.1151	6.85879	0.286726	0.102882	0.680832	8.61619e-07	8.61619e-07	1	0	0	1	1	0
AAACTCTGCAGGTCGGGAGCTTG	4	18	23	354.694	332776242	119.405	988511868	414	4.5	0.0112773	0.050748	0.0182092	0.0011672	0.000418811	0.866795	3.50748e-09	3.50748e-09	1	0	0	1	1	0
AAACTG	2033	8531	6	354.694	332776242	119.405	988511868	51186	4.19626	5.73171	24.0517	8.63014	0.14431	0.0517809	0.210858	4.33656e-07	4.33656e-07	1	0	0	1	0	0
AAACTGACCTCAGCTTCC	23	103	18	354.694	332776242	119.405	988511868	1854	4.47826	0.0648447	0.290392	0.104197	0.00522705	0.00187555	0.675085	1.57074e-08	1.57074e-08	1	0	0	1	1	0
AAACTGAGTTCAGTTC	359	1610	16	354.694	332776242	119.405	988511868	25760	4.48468	1.01214	4.53913	1.62871	0.0726261	0.0260594	0.600935	2.18243e-07	2.18243e-07	1	0	0	1	1	0
AAACTGAGTTGAGTTC	4	21	16	354.694	332776242	119.405	988511868	336	5.25	0.0112773	0.059206	0.0212441	0.000947297	0.000339905	0.703486	2.84665e-09	2.84665e-09	1	0	0	1	1	0
AAACTGGAAGTG	18	81	12	354.694	332776242	119.405	988511868	972	4.5	0.050748	0.228366	0.0819414	0.00274039	0.000983296	0.452241	8.23494e-09	8.23494e-09	1	0	0	1	0	0
AAACTGGCCTCACTTC	218	895	16	354.694	332776242	119.405	988511868	14320	4.1055	0.614615	2.52331	0.905401	0.0403729	0.0144864	0.550127	1.21321e-07	1.21321e-07	1	0	0	1	1	0
AAACTGGGATCAGTTC	50	220	16	354.694	332776242	119.405	988511868	3520	4.4	0.140967	0.620254	0.222557	0.00992406	0.00356091	0.589588	2.9822e-08	2.9822e-08	1	0	0	1	1	0
AAACTGT	2	8	7	354.694	332776242	119.405	988511868	56	4	0.00563867	0.0225547	0.00809297	0.000157883	5.66508e-05	0.234495	4.74441e-10	4.74441e-10	1	0	0	1	0	0
AAACTGTATT	18	98	10	354.694	332776242	119.405	988511868	980	5.44444	0.050748	0.276295	0.0991389	0.00276295	0.000991389	0.455963	8.30272e-09	8.30272e-09	1	0	0	1	0	0
AAACTGTCATCAGTTC	1993	9258	16	354.694	332776242	119.405	988511868	148128	4.64526	5.61894	26.1014	9.36559	0.417622	0.149849	0.622452	1.25496e-06	1.25496e-06	1	0	0	1	1	0
AAACTGTCTTGAG	1	4	13	354.694	332776242	119.405	988511868	52	4	0.00281934	0.0112773	0.00404649	0.000146605	5.26043e-05	0.435491	4.40553e-10	4.40553e-10	1	0	0	1	0	0
AAACTGTGGTCAGTCC	73	302	16	354.694	332776242	119.405	988511868	4832	4.13699	0.205811	0.851439	0.30551	0.013623	0.00488816	0.554345	4.09375e-08	4.09375e-08	1	0	0	1	1	0
AAACTT	251	1093	6	354.694	332776242	119.405	988511868	6558	4.35458	0.707653	3.08153	1.1057	0.0184892	0.00663421	0.218813	5.55605e-08	5.55605e-08	1	0	0	1	0	0
AAACTTAT	81	672	8	354.694	332776242	119.405	988511868	5376	8.2963	0.228366	1.89459	0.67981	0.0151567	0.00543848	0.555841	4.55464e-08	4.55464e-08	1	0	0	1	1	0
AAACTTC	110	678	7	354.694	332776242	119.405	988511868	4746	6.16364	0.310127	1.91151	0.685879	0.0133806	0.00480116	0.361336	4.02089e-08	4.02089e-08	1	0	0	1	0	0
AAACTTCAACTTC	2494	12831	13	354.694	332776242	119.405	988511868	166803	5.14475	7.03142	36.1749	12.9801	0.470274	0.168742	0.560123	1.41318e-06	1.41318e-06	1	0	0	1	1	0
AAACTTG	1647	20079	7	354.694	332776242	119.405	988511868	140553	12.1913	4.64345	56.6094	20.3124	0.396266	0.142186	0.714698	1.19079e-06	1.19079e-06	1	0	0	1	1	0
AAACTTT	1	4	7	354.694	332776242	119.405	988511868	28	4	0.00281934	0.0112773	0.00404649	7.89414e-05	2.83254e-05	0.234495	2.37221e-10	2.37221e-10	1	0	0	1	0	0
AAAG	1350	18029	4	354.694	332776242	119.405	988511868	72116	13.3548	3.8061	50.8298	18.2385	0.203319	0.0729541	0.447378	6.10979e-07	6.10979e-07	1	0	0	0	0	0
AAAGAAC	12	151	7	354.694	332776242	119.405	988511868	1057	12.5833	0.033832	0.42572	0.152755	0.00298004	0.00106928	0.737683	8.95508e-09	8.95508e-09	1	0	0	1	1	0
AAAGAACAG	3	13	9	354.694	332776242	119.405	988511868	117	4.33333	0.00845801	0.0366514	0.0131511	0.000329862	0.00011836	0.326619	9.91243e-10	9.91243e-10	1	0	0	1	0	0
AAAGAACG	8091	77322	8	354.694	332776242	119.405	988511868	618576	9.55654	22.8112	217.997	78.2206	1.74397	0.625765	0.640276	5.24068e-06	5.24068e-06	1	0	0	1	1	0
AAAGAAG	1	4	7	354.694	332776242	119.405	988511868	28	4	0.00281934	0.0112773	0.00404649	7.89414e-05	2.83254e-05	0.234495	2.37221e-10	2.37221e-10	1	0	0	1	0	0
AAAGAAGG	14	97	8	354.694	332776242	119.405	988511868	776	6.92857	0.0394707	0.273476	0.0981273	0.0021878	0.000785018	0.464205	6.5744e-09	6.5744e-09	1	0	0	1	0	0
AAAGAAT	6	42	7	354.694	332776242	119.405	988511868	294	7	0.016916	0.118412	0.0424881	0.000828885	0.000297417	0.410367	2.49082e-09	2.49082e-09	1	0	0	1	0	0
AAAGAATG	6	26	8	354.694	332776242	119.405	988511868	208	4.33333	0.016916	0.0733027	0.0263022	0.000586422	0.000210417	0.290328	1.76221e-09	1.76221e-09	1	0	0	1	0	0
AAAGAATGAT	427	2768	10	354.694	332776242	119.405	988511868	27680	6.48244	1.20386	7.80392	2.80017	0.0780392	0.0280017	0.542893	2.3451e-07	2.3451e-07	1	0	0	1	1	0
AAAGAATGT	1	4	9	354.694	332776242	119.405	988511868	36	4	0.00281934	0.0112773	0.00404649	0.000101496	3.64184e-05	0.301494	3.04998e-10	3.04998e-10	1	0	0	1	0	0
AAAGAC	2	8	6	354.694	332776242	119.405	988511868	48	4	0.00563867	0.0225547	0.00809297	0.000135328	4.85578e-05	0.200996	4.06664e-10	4.06664e-10	1	0	0	1	0	0
AAAGACAACCGGGAG	41	258	15	354.694	332776242	119.405	988511868	3870	6.29268	0.115593	0.727388	0.260998	0.0109108	0.00391498	0.790503	3.27873e-08	3.27873e-08	1	0	0	1	1	0
AAAGACAACGGGAGC	31	189	15	354.694	332776242	119.405	988511868	2835	6.09677	0.0873994	0.532854	0.191196	0.00799282	0.00286795	0.765892	2.40186e-08	2.40186e-08	1	0	0	1	1	0
AAAGACACATGCGCG	1	5	15	354.694	332776242	119.405	988511868	75	5	0.00281934	0.0140967	0.00505811	0.00021145	7.58716e-05	0.628113	6.35412e-10	6.35412e-10	1	0	0	1	1	0
AAAGACC	2141	20727	7	354.694	332776242	119.405	988511868	145089	9.68099	6.0362	58.4364	20.9679	0.409055	0.146775	0.567537	1.22922e-06	1.22922e-06	1	0	0	1	1	0
AAAGACCAACCACCCTTCATGCAAC	2	9	25	354.694	332776242	119.405	988511868	225	4.5	0.00563867	0.025374	0.00910459	0.00063435	0.000227615	0.942169	1.90624e-09	1.90624e-09	1	0	0	1	1	0
AAAGACCCACCTGCG	1	4	15	354.694	332776242	119.405	988511868	60	4	0.00281934	0.0112773	0.00404649	0.00016916	6.06973e-05	0.50249	5.0833e-10	5.0833e-10	1	0	0	1	1	0
AAAGACCGAGATCGGAAGCACGACC	2	9	25	354.694	332776242	119.405	988511868	225	4.5	0.00563867	0.025374	0.00910459	0.00063435	0.000227615	0.942169	1.90624e-09	1.90624e-09	1	0	0	1	1	0
AAAGAG	47	286	6	354.694	332776242	119.405	988511868	1716	6.08511	0.132509	0.80633	0.289324	0.00483798	0.00173594	0.305771	1.45382e-08	1.45382e-08	1	0	0	1	0	0
AAAGAGAG	6	24	8	354.694	332776242	119.405	988511868	192	4	0.016916	0.067664	0.0242789	0.000541312	0.000194231	0.267995	1.62666e-09	1.62666e-09	1	0	0	1	0	0
AAAGAGC	332742	4365561	7	354.694	332776242	119.405	988511868	30558927	13.12	938.111	12308	4416.3	86.1559	30.9141	0.769142	0.0002589	0.0002589	1	1	1	1	1	1
AAAGAGCG	556	4176	8	354.694	332776242	119.405	988511868	33408	7.51079	1.56755	11.7735	4.22453	0.0941884	0.0337963	0.503213	2.83038e-07	2.83038e-07	1	0	0	1	1	0
AAAGAGG	426	5473	7	354.694	332776242	119.405	988511868	38311	12.8474	1.20104	15.4302	5.53661	0.108012	0.0387562	0.753165	3.24577e-07	3.24577e-07	1	0	0	1	1	0
AAAGAGGAGGGGTGG	1	4	15	354.694	332776242	119.405	988511868	60	4	0.00281934	0.0112773	0.00404649	0.00016916	6.06973e-05	0.50249	5.0833e-10	5.0833e-10	1	0	0	1	1	0
AAAGAGGC	1	8	8	354.694	332776242	119.405	988511868	64	8	0.00281934	0.0225547	0.00809297	0.000180437	6.47438e-05	0.535989	5.42219e-10	5.42219e-10	1	0	0	1	1	0
AAAGAGTG	1299	13506	8	354.694	332776242	119.405	988511868	108048	10.3972	3.66232	38.0779	13.663	0.304624	0.109304	0.696601	9.154e-07	9.154e-07	1	0	0	1	1	0
AAAGAGTGAAAGTG	1886	7799	14	354.694	332776242	119.405	988511868	109186	4.13521	5.31727	21.988	7.88964	0.307832	0.110455	0.484843	9.25042e-07	9.25042e-07	1	0	0	1	0	0
AAAGAGTGG	2	18	9	354.694	332776242	119.405	988511868	162	9	0.00563867	0.050748	0.0182092	0.000456732	0.000163883	0.678362	1.37249e-09	1.37249e-09	1	0	0	1	1	0
AAAGAT	13	66	6	354.694	332776242	119.405	988511868	396	5.07692	0.0366514	0.186076	0.066767	0.00111646	0.000400602	0.25511	3.35498e-09	3.35498e-09	1	0	0	1	0	0
AAAGATAAGAGAT	2595	12402	13	354.694	332776242	119.405	988511868	161226	4.77919	7.31617	34.9654	12.5461	0.45455	0.1631	0.520324	1.36593e-06	1.36593e-06	1	0	0	1	1	0
AAAGATAGAAGG	1	4	12	354.694	332776242	119.405	988511868	48	4	0.00281934	0.0112773	0.00404649	0.000135328	4.85578e-05	0.401992	4.06664e-10	4.06664e-10	1	0	0	1	0	0
AAAGATAGAT	132	1084	10	354.694	332776242	119.405	988511868	10840	8.21212	0.372152	3.05616	1.0966	0.0305616	0.010966	0.687752	9.18383e-08	9.18383e-08	1	0	0	1	1	0
AAAGATG	25	158	7	354.694	332776242	119.405	988511868	1106	6.32	0.0704834	0.445455	0.159836	0.00311818	0.00111885	0.370503	9.37021e-09	9.37021e-09	1	0	0	1	0	0
AAAGC	2	12	5	354.694	332776242	119.405	988511868	60	6	0.00563867	0.033832	0.0121395	0.00016916	6.06973e-05	0.251245	5.0833e-10	5.0833e-10	1	0	0	1	0	0
AAAGCAACTAAATT	2	10	14	354.694	332776242	119.405	988511868	140	5	0.00563867	0.0281934	0.0101162	0.000394707	0.000141627	0.586238	1.1861e-09	1.1861e-09	1	0	0	1	1	0
AAAGCAACTC	1	4	10	354.694	332776242	119.405	988511868	40	4	0.00281934	0.0112773	0.00404649	0.000112773	4.04649e-05	0.334993	3.38887e-10	3.38887e-10	1	0	0	1	0	0
AAAGCACCCACCATC	7	39	15	354.694	332776242	119.405	988511868	585	5.57143	0.0197353	0.109954	0.0394532	0.00164931	0.000591799	0.699897	4.95622e-09	4.95622e-09	1	0	0	1	1	0
AAAGCACCTGGAAGG	1	4	15	354.694	332776242	119.405	988511868	60	4	0.00281934	0.0112773	0.00404649	0.00016916	6.06973e-05	0.50249	5.0833e-10	5.0833e-10	1	0	0	1	1	0
AAAGCAG	235	940	7	354.694	332776242	119.405	988511868	6580	4	0.662544	2.65018	0.950924	0.0185512	0.00665647	0.234495	5.57468e-08	5.57468e-08	1	0	0	1	0	0
AAAGCAGAAAGTG	52	221	13	354.694	332776242	119.405	988511868	2873	4.25	0.146605	0.623073	0.223568	0.00809995	0.00290639	0.46271	2.43405e-08	2.43405e-08	1	0	0	1	0	0
AAAGCAGCGAGAGGG	64	381	15	354.694	332776242	119.405	988511868	5715	5.95312	0.180437	1.07417	0.385428	0.0161125	0.00578142	0.747847	4.84184e-08	4.84184e-08	1	0	0	1	1	0
AAAGCATG	4	20	8	354.694	332776242	119.405	988511868	160	5	0.0112773	0.0563867	0.0202324	0.000451094	0.000161859	0.334993	1.35555e-09	1.35555e-09	1	0	0	1	0	0
AAAGCATGCTCCCTC	1	4	15	354.694	332776242	119.405	988511868	60	4	0.00281934	0.0112773	0.00404649	0.00016916	6.06973e-05	0.50249	5.0833e-10	5.0833e-10	1	0	0	1	1	0
AAAGCC	6	30	6	354.694	332776242	119.405	988511868	180	5	0.016916	0.0845801	0.0303486	0.00050748	0.000182092	0.251245	1.52499e-09	1.52499e-09	1	0	0	1	0	0
AAAGCCAAG	2	9	9	354.694	332776242	119.405	988511868	81	4.5	0.00563867	0.025374	0.00910459	0.000228366	8.19414e-05	0.339181	6.86245e-10	6.86245e-10	1	0	0	1	0	0
AAAGCCCGTTAGGCG	1	4	15	354.694	332776242	119.405	988511868	60	4	0.00281934	0.0112773	0.00404649	0.00016916	6.06973e-05	0.50249	5.0833e-10	5.0833e-10	1	0	0	1	1	0
AAAGCG	1152	11829	6	354.694	332776242	119.405	988511868	70974	10.2682	3.24787	33.3499	11.9665	0.2001	0.0717988	0.515968	6.01303e-07	6.01303e-07	1	0	0	1	1	0
AAAGCGAAAGGTG	61	268	13	354.694	332776242	119.405	988511868	3484	4.39344	0.171979	0.755582	0.271115	0.00982256	0.00352449	0.478327	2.9517e-08	2.9517e-08	1	0	0	1	0	0
AAAGCGAAGTG	331	2293	11	354.694	332776242	119.405	988511868	25223	6.92749	0.9332	6.46474	2.31965	0.0711121	0.0255161	0.638183	2.13693e-07	2.13693e-07	1	0	0	1	1	0
AAAGCGAAT	201	1747	9	354.694	332776242	119.405	988511868	15723	8.69154	0.566686	4.92538	1.7673	0.0443284	0.0159057	0.655112	1.33208e-07	1.33208e-07	1	0	0	1	1	0
AAAGCGC	158	1072	7	354.694	332776242	119.405	988511868	7504	6.78481	0.445455	3.02233	1.08446	0.0211563	0.00759121	0.397752	6.35751e-08	6.35751e-08	1	0	0	1	0	0
AAAGCGTG	52	340	8	354.694	332776242	119.405	988511868	2720	6.53846	0.146605	0.958574	0.343951	0.00766859	0.00275161	0.438068	2.30443e-08	2.30443e-08	1	0	0	1	0	0
AAAGCTGAACC	1	4	11	354.694	332776242	119.405	988511868	44	4	0.00281934	0.0112773	0.00404649	0.000124051	4.45114e-05	0.368493	3.72775e-10	3.72775e-10	1	0	0	1	0	0
AAAGG	31	158	5	354.694	332776242	119.405	988511868	790	5.09677	0.0873994	0.445455	0.159836	0.00222727	0.000799181	0.213423	6.69301e-09	6.69301e-09	1	0	0	1	0	0
AAAGGAAAT	2	12	9	354.694	332776242	119.405	988511868	108	6	0.00563867	0.033832	0.0121395	0.000304488	0.000109255	0.452241	9.14994e-10	9.14994e-10	1	0	0	1	0	0
AAAGGAACCTTCCTTAC	3	13	17	354.694	332776242	119.405	988511868	221	4.33333	0.00845801	0.0366514	0.0131511	0.000623073	0.000223568	0.616946	1.87235e-09	1.87235e-09	1	0	0	1	1	0
AAAGGAACTGTTCCTCTT	261	1045	18	354.694	332776242	119.405	988511868	18810	4.00383	0.735847	2.94621	1.05714	0.0530317	0.0190286	0.603566	1.59361e-07	1.59361e-07	1	0	0	1	1	0
AAAGGAAGGG	1	4	10	354.694	332776242	119.405	988511868	40	4	0.00281934	0.0112773	0.00404649	0.000112773	4.04649e-05	0.334993	3.38887e-10	3.38887e-10	1	0	0	1	0	0
AAAGGACG	2007	11316	8	354.694	332776242	119.405	988511868	90528	5.63827	5.65841	31.9036	11.4475	0.255229	0.0915801	0.377756	7.66968e-07	7.66968e-07	1	0	0	1	0	0
AAAGGAG	6	24	7	354.694	332776242	119.405	988511868	168	4	0.016916	0.067664	0.0242789	0.000473648	0.000169952	0.234495	1.42332e-09	1.42332e-09	1	0	0	1	0	0
AAAGGAT	4	16	7	354.694	332776242	119.405	988511868	112	4	0.0112773	0.0451094	0.0161859	0.000315766	0.000113302	0.234495	9.48882e-10	9.48882e-10	1	0	0	1	0	0
AAAGGC	1	4	6	354.694	332776242	119.405	988511868	24	4	0.00281934	0.0112773	0.00404649	6.7664e-05	2.42789e-05	0.200996	2.03332e-10	2.03332e-10	1	0	0	1	0	0
AAAGGCAAGAATTG	1	4	14	354.694	332776242	119.405	988511868	56	4	0.00281934	0.0112773	0.00404649	0.000157883	5.66508e-05	0.468991	4.74441e-10	4.74441e-10	1	0	0	1	0	0
AAAGGCGAAAGTG	7	36	13	354.694	332776242	119.405	988511868	468	5.14286	0.0197353	0.101496	0.0364184	0.00131945	0.000473439	0.559918	3.96497e-09	3.96497e-09	1	0	0	1	1	0
AAAGGCGAAAGTGACGGC	1	4	18	354.694	332776242	119.405	988511868	72	4	0.00281934	0.0112773	0.00404649	0.000202992	7.28368e-05	0.602988	6.09996e-10	6.09996e-10	1	0	0	1	1	0
AAAGGG	154	798	6	354.694	332776242	119.405	988511868	4788	5.18182	0.434178	2.24983	0.807274	0.013499	0.00484364	0.260381	4.05647e-08	4.05647e-08	1	0	0	1	0	0
AAAGGGAAGTG	201	845	11	354.694	332776242	119.405	988511868	9295	4.20398	0.566686	2.38234	0.85482	0.0262057	0.00940302	0.387284	7.87488e-08	7.87488e-08	1	0	0	1	0	0
AAAGGGAGGCGCACC	2	9	15	354.694	332776242	119.405	988511868	135	4.5	0.00563867	0.025374	0.00910459	0.00038061	0.000136569	0.565301	1.14374e-09	1.14374e-09	1	0	0	1	1	0
AAAGGGC	1412	14380	7	354.694	332776242	119.405	988511868	100660	10.1841	3.9809	40.542	14.5471	0.283794	0.10183	0.597033	8.52808e-07	8.52808e-07	1	0	0	1	1	0
AAAGGGCCT	8	38	9	354.694	332776242	119.405	988511868	342	4.75	0.0225547	0.107135	0.0384416	0.000964213	0.000345975	0.358024	2.89748e-09	2.89748e-09	1	0	0	1	0	0
AAAGGGG	4	16	7	354.694	332776242	119.405	988511868	112	4	0.0112773	0.0451094	0.0161859	0.000315766	0.000113302	0.234495	9.48882e-10	9.48882e-10	1	0	0	1	0	0
AAAGGGGG	741	3006	8	354.694	332776242	119.405	988511868	24048	4.05668	2.08913	8.47492	3.04093	0.0677994	0.0243275	0.271792	2.03739e-07	2.03739e-07	1	0	0	1	0	0
AAAGGGGT	12654	56640	8	354.694	332776242	119.405	988511868	453120	4.47606	35.6759	159.687	57.2982	1.2775	0.458386	0.29989	3.83891e-06	3.83891e-06	1	1	0	1	0	0
AAAGGGT	1	4	7	354.694	332776242	119.405	988511868	28	4	0.00281934	0.0112773	0.00404649	7.89414e-05	2.83254e-05	0.234495	2.37221e-10	2.37221e-10	1	0	0	1	0	0
AAAGGT	395	2686	6	354.694	332776242	119.405	988511868	16116	6.8	1.11364	7.57273	2.71722	0.0454364	0.0163033	0.341693	1.36537e-07	1.36537e-07	1	0	0	1	0	0
AAAGGTG	529	3621	7	354.694	332776242	119.405	988511868	25347	6.84499	1.49143	10.2088	3.66308	0.0714617	0.0256416	0.40128	2.14744e-07	2.14744e-07	1	0	0	1	0	0
AAAGGTGATAGGTG	7954	40604	14	354.694	332776242	119.405	988511868	568456	5.10485	22.425	114.476	41.0759	1.60267	0.575062	0.598532	4.81605e-06	4.81605e-06	1	0	0	1	1	0
AAAGGTGATGGGTG	80123	326269	14	354.694	332776242	119.405	988511868	4567766	4.0721	225.894	919.862	330.061	12.8781	4.62085	0.477445	3.86989e-05	3.86989e-05	1	1	1	1	0	0
AAAGGTT	3	12	7	354.694	332776242	119.405	988511868	84	4	0.00845801	0.033832	0.0121395	0.000236824	8.49762e-05	0.234495	7.11662e-10	7.11662e-10	1	0	0	1	0	0
AAAGGTTCATTC	1	6	12	354.694	332776242	119.405	988511868	72	6	0.00281934	0.016916	0.00606973	0.000202992	7.28368e-05	0.602988	6.09996e-10	6.09996e-10	1	0	0	1	1	0
AAAGT	9513	161256	5	354.694	332776242	119.405	988511868	806280	16.9511	26.8203	454.635	163.13	2.27317	0.81565	0.709814	6.83094e-06	6.83094e-06	1	0	0	1	1	0
AAAGTAAAGTG	3366	19339	11	354.694	332776242	119.405	988511868	212729	5.7454	9.48988	54.5231	19.5638	0.599754	0.215201	0.529284	1.80228e-06	1.80228e-06	1	0	0	1	1	0
AAAGTAAAT	3	14	9	354.694	332776242	119.405	988511868	126	4.66667	0.00845801	0.0394707	0.0141627	0.000355236	0.000127464	0.351743	1.06749e-09	1.06749e-09	1	0	0	1	0	0
AAAGTAACCTTACTCGAT	404	1661	18	354.694	332776242	119.405	988511868	29898	4.11139	1.13901	4.68292	1.6803	0.0842925	0.0302455	0.619779	2.53301e-07	2.53301e-07	1	0	0	1	1	0
AAAGTAAGT	13	60	9	354.694	332776242	119.405	988511868	540	4.61538	0.0366514	0.16916	0.0606973	0.00152244	0.000546276	0.347878	4.57497e-09	4.57497e-09	1	0	0	1	0	0
AAAGTAATG	19	143	9	354.694	332776242	119.405	988511868	1287	7.52632	0.0535674	0.403165	0.144662	0.00362848	0.00130196	0.567285	1.09037e-08	1.09037e-08	1	0	0	1	1	0
AAAGTAATGT	149	983	10	354.694	332776242	119.405	988511868	9830	6.59732	0.420081	2.77141	0.994424	0.0277141	0.00994424	0.552514	8.32814e-08	8.32814e-08	1	0	0	1	1	0
AAAGTACAG	93	796	9	354.694	332776242	119.405	988511868	7164	8.55914	0.262198	2.24419	0.805251	0.0201977	0.00724726	0.645133	6.06946e-08	6.06946e-08	1	0	0	1	1	0
AAAGTACAT	22	88	9	354.694	332776242	119.405	988511868	792	4	0.0620254	0.248102	0.0890227	0.00223291	0.000801204	0.301494	6.70995e-09	6.70995e-09	1	0	0	1	0	0
AAAGTAG	7	28	7	354.694	332776242	119.405	988511868	196	4	0.0197353	0.0789414	0.0283254	0.00055259	0.000198278	0.234495	1.66054e-09	1.66054e-09	1	0	0	1	0	0
AAAGTAGAAAGTG	7766	35275	13	354.694	332776242	119.405	988511868	458575	4.54224	21.895	99.4521	35.685	1.29288	0.463904	0.494526	3.88512e-06	3.88512e-06	1	0	0	1	0	0
AAAGTAGAAGGTG	477	2251	13	354.694	332776242	119.405	988511868	29263	4.71908	1.34482	6.34632	2.27716	0.0825022	0.0296031	0.513779	2.47921e-07	2.47921e-07	1	0	0	1	1	0
AAAGTAGAGT	1312	7919	10	354.694	332776242	119.405	988511868	79190	6.03582	3.69897	22.3263	8.01103	0.223263	0.0801103	0.50549	6.70911e-07	6.70911e-07	1	0	0	1	1	0
AAAGTAGGGAGTG	9	50	13	354.694	332776242	119.405	988511868	650	5.55556	0.025374	0.140967	0.0505811	0.00183257	0.000657554	0.604849	5.50691e-09	5.50691e-09	1	0	0	1	1	0
AAAGTAGTAGG	20	90	11	354.694	332776242	119.405	988511868	990	4.5	0.0563867	0.25374	0.0910459	0.00279114	0.00100151	0.414554	8.38744e-09	8.38744e-09	1	0	0	1	0	0
AAAGTAGTGT	109	660	10	354.694	332776242	119.405	988511868	6600	6.05505	0.307308	1.86076	0.66767	0.0186076	0.0066767	0.5071	5.59163e-08	5.59163e-08	1	0	0	1	1	0
AAAGTATAC	13	52	9	354.694	332776242	119.405	988511868	468	4	0.0366514	0.146605	0.0526043	0.00131945	0.000473439	0.301494	3.96497e-09	3.96497e-09	1	0	0	1	0	0
AAAGTATG	2537	27201	8	354.694	332776242	119.405	988511868	217608	10.7217	7.15265	76.6887	27.5171	0.61351	0.220137	0.718341	1.84361e-06	1.84361e-06	1	0	0	1	1	0
AAAGTATTAT	715	5350	10	354.694	332776242	119.405	988511868	53500	7.48252	2.01582	15.0834	5.41218	0.150834	0.0541218	0.626649	4.53261e-07	4.53261e-07	1	0	0	1	1	0
AAAGTATTC	48	409	9	354.694	332776242	119.405	988511868	3681	8.52083	0.135328	1.15311	0.413753	0.010378	0.00372378	0.642245	3.1186e-08	3.1186e-08	1	0	0	1	1	0
AAAGTATTT	927	8341	9	354.694	332776242	119.405	988511868	75069	8.99784	2.61352	23.5161	8.43794	0.211645	0.0759414	0.678199	6.35997e-07	6.35997e-07	1	0	0	1	1	0
AAAGTC	8380	64369	6	354.694	332776242	119.405	988511868	386214	7.68126	23.626	181.478	65.1171	1.08887	0.390702	0.385976	3.27207e-06	3.27207e-06	1	0	0	1	0	0
AAAGTCAACTTTGAAGTC	15	60	18	354.694	332776242	119.405	988511868	1080	4	0.04229	0.16916	0.0606973	0.00304488	0.00109255	0.602988	9.14994e-09	9.14994e-09	1	0	0	1	1	0
AAAGTCAATGTC	3749	17897	12	354.694	332776242	119.405	988511868	214764	4.77381	10.5697	50.4576	18.105	0.605492	0.21726	0.479758	1.81952e-06	1.81952e-06	1	0	0	1	0	0
AAAGTCACAAGTC	2892	15756	13	354.694	332776242	119.405	988511868	204828	5.44813	8.15352	44.4214	15.9391	0.577479	0.207208	0.593154	1.73534e-06	1.73534e-06	1	0	0	1	1	0
AAAGTCATACTC	97	503	12	354.694	332776242	119.405	988511868	6036	5.18557	0.273476	1.41813	0.508846	0.0170175	0.00610615	0.521139	5.1138e-08	5.1138e-08	1	0	0	1	1	0
AAAGTCC	19	76	7	354.694	332776242	119.405	988511868	532	4	0.0535674	0.214269	0.0768832	0.00149989	0.000538183	0.234495	4.50719e-09	4.50719e-09	1	0	0	1	0	0
AAAGTCGCAAGTC	324	1748	13	354.694	332776242	119.405	988511868	22724	5.39506	0.913465	4.9282	1.76831	0.0640666	0.0229881	0.587376	1.92521e-07	1.92521e-07	1	0	0	1	1	0
AAAGTCGGGAGCTGC	2	12	15	354.694	332776242	119.405	988511868	180	6	0.00563867	0.033832	0.0121395	0.00050748	0.000182092	0.753735	1.52499e-09	1.52499e-09	1	0	0	1	1	0
AAAGTCT	1	7	7	354.694	332776242	119.405	988511868	49	7	0.00281934	0.0197353	0.00708135	0.000138147	4.95695e-05	0.410367	4.15136e-10	4.15136e-10	1	0	0	1	0	0
AAAGTG	17681	172303	6	354.694	332776242	119.405	988511868	1033818	9.74509	49.8487	485.78	174.305	2.91468	1.04583	0.489681	8.75868e-06	8.75868e-06	1	1	0	1	0	0
AAAGTGAAAGTGAG	11259	64322	14	354.694	332776242	119.405	988511868	900508	5.71294	31.7429	181.345	65.0695	2.53883	0.910973	0.669829	7.62925e-06	7.62925e-06	1	0	0	1	1	0
AAAGTGAAGCG	338	2185	11	354.694	332776242	119.405	988511868	24035	6.4645	0.952935	6.16025	2.21039	0.0677627	0.0243143	0.59553	2.03628e-07	2.03628e-07	1	0	0	1	1	0
AAAGTGAAGGTG	26115	119779	12	354.694	332776242	119.405	988511868	1437348	4.5866	73.6269	337.697	121.171	4.05237	1.45405	0.460944	1.21774e-05	1.21774e-05	1	1	0	1	0	0
AAAGTGAAGTG	16974	135389	11	354.694	332776242	119.405	988511868	1489279	7.97626	47.8554	381.707	136.962	4.19878	1.50659	0.734798	1.26174e-05	1.26174e-05	1	1	0	1	1	0
AAAGTGAAT	629	4909	9	354.694	332776242	119.405	988511868	44181	7.80445	1.77336	13.8401	4.96605	0.124561	0.0446945	0.588249	3.74309e-07	3.74309e-07	1	0	0	1	1	0
AAAGTGAG	485	4344	8	354.694	332776242	119.405	988511868	34752	8.9567	1.36738	12.2472	4.39448	0.0979775	0.0351559	0.600087	2.94425e-07	2.94425e-07	1	0	0	1	1	0
AAAGTGAGAGTG	2144	9446	12	354.694	332776242	119.405	988511868	113352	4.40578	6.04465	26.6314	9.55578	0.319577	0.114669	0.442773	9.60337e-07	9.60337e-07	1	0	0	1	0	0
AAAGTGATGTGAAGTG	5773	25049	16	354.694	332776242	119.405	988511868	400784	4.33899	16.276	70.6215	25.3401	1.12994	0.405442	0.581414	3.39551e-06	3.39551e-06	1	0	0	1	1	0
AAAGTGGAGTG	162	993	11	354.694	332776242	119.405	988511868	10923	6.12963	0.456732	2.7996	1.00454	0.0307956	0.0110499	0.564681	9.25415e-08	9.25415e-08	1	0	0	1	1	0
AAAGTGGG	91	746	8	354.694	332776242	119.405	988511868	5968	8.1978	0.25656	2.10322	0.75467	0.0168258	0.00603736	0.549242	5.05619e-08	5.05619e-08	1	0	0	1	1	0
AAAGTGGGTTGGGCG	9	36	15	354.694	332776242	119.405	988511868	540	4	0.025374	0.101496	0.0364184	0.00152244	0.000546276	0.50249	4.57497e-09	4.57497e-09	1	0	0	1	1	0
AAAGTGGTGAGGGAG	2	9	15	354.694	332776242	119.405	988511868	135	4.5	0.00563867	0.025374	0.00910459	0.00038061	0.000136569	0.565301	1.14374e-09	1.14374e-09	1	0	0	1	1	0
AAAGTT	557	6073	6	354.694	332776242	119.405	988511868	36438	10.9031	1.57037	17.1218	6.14358	0.102731	0.0368615	0.547868	3.08709e-07	3.08709e-07	1	0	0	1	1	0
AAAGTTAAGT	1	4	10	354.694	332776242	119.405	988511868	40	4	0.00281934	0.0112773	0.00404649	0.000112773	4.04649e-05	0.334993	3.38887e-10	3.38887e-10	1	0	0	1	0	0
AAAGTTAT	198	1712	8	354.694	332776242	119.405	988511868	13696	8.64646	0.558228	4.8267	1.7319	0.0386136	0.0138552	0.579302	1.16035e-07	1.16035e-07	1	0	0	1	1	0
AAAGTTC	2	8	7	354.694	332776242	119.405	988511868	56	4	0.00563867	0.0225547	0.00809297	0.000157883	5.66508e-05	0.234495	4.74441e-10	4.74441e-10	1	0	0	1	0	0
AAAGTTG	158	730	7	354.694	332776242	119.405	988511868	5110	4.62025	0.445455	2.05811	0.738484	0.0144068	0.00516939	0.270857	4.32928e-08	4.32928e-08	1	0	0	1	0	0
AAAGTTGAAGTT	117	638	12	354.694	332776242	119.405	988511868	7656	5.45299	0.329862	1.79874	0.645415	0.0215848	0.00774498	0.548015	6.48629e-08	6.48629e-08	1	0	0	1	1	0
AAAT	18567	197818	4	354.694	332776242	119.405	988511868	791272	10.6543	52.3466	557.715	200.117	2.23086	0.800468	0.356911	6.70379e-06	6.70379e-06	1	1	0	0	0	0
AAATAAATAAC	63	473	11	354.694	332776242	119.405	988511868	5203	7.50794	0.177618	1.33355	0.478497	0.014669	0.00526347	0.691655	4.40807e-08	4.40807e-08	1	0	0	1	1	0
AAATAAATAAT	1594	10091	11	354.694	332776242	119.405	988511868	111001	6.33061	4.49402	28.4499	10.2083	0.312949	0.112291	0.583196	9.40419e-07	9.40419e-07	1	0	0	1	1	0
AAATAAATAT	1046	5413	10	354.694	332776242	119.405	988511868	54130	5.17495	2.94902	15.2611	5.47591	0.152611	0.0547591	0.433394	4.58598e-07	4.58598e-07	1	0	0	1	0	0
AAATAAATATT	1	7	11	354.694	332776242	119.405	988511868	77	7	0.00281934	0.0197353	0.00708135	0.000217089	7.78949e-05	0.644862	6.52357e-10	6.52357e-10	1	0	0	1	1	0
AAATAAATC	115	772	9	354.694	332776242	119.405	988511868	6948	6.71304	0.324224	2.17653	0.780972	0.0195887	0.00702875	0.505986	5.88646e-08	5.88646e-08	1	0	0	1	1	0
AAATAAATG	444	3694	9	354.694	332776242	119.405	988511868	33246	8.31982	1.25178	10.4146	3.73693	0.0937316	0.0336324	0.627094	2.81666e-07	2.81666e-07	1	0	0	1	1	0
AAATAAATGAT	193	1173	11	354.694	332776242	119.405	988511868	12903	6.07772	0.544132	3.30708	1.18663	0.0363779	0.013053	0.559899	1.09316e-07	1.09316e-07	1	0	0	1	1	0
AAATAAATT	592	4386	9	354.694	332776242	119.405	988511868	39474	7.40878	1.66905	12.3656	4.43697	0.11129	0.0399328	0.558426	3.3443e-07	3.3443e-07	1	0	0	1	1	0
AAATAAATTAT	328	1806	11	354.694	332776242	119.405	988511868	19866	5.5061	0.924742	5.09172	1.82699	0.0560089	0.0200969	0.507239	1.68308e-07	1.68308e-07	1	0	0	1	1	0
AAATAAC	1	4	7	354.694	332776242	119.405	988511868	28	4	0.00281934	0.0112773	0.00404649	7.89414e-05	2.83254e-05	0.234495	2.37221e-10	2.37221e-10	1	0	0	1	0	0
AAATAACAAT	557	4113	10	354.694	332776242	119.405	988511868	41130	7.3842	1.57037	11.5959	4.1608	0.115959	0.041608	0.618415	3.4846e-07	3.4846e-07	1	0	0	1	1	0
AAATAAG	6	24	7	354.694	332776242	119.405	988511868	168	4	0.016916	0.067664	0.0242789	0.000473648	0.000169952	0.234495	1.42332e-09	1.42332e-09	1	0	0	1	0	0
AAATAAGAG	18	76	9	354.694	332776242	119.405	988511868	684	4.22222	0.050748	0.214269	0.0768832	0.00192843	0.000691949	0.318244	5.79496e-09	5.79496e-09	1	0	0	1	0	0
AAATAAGAT	113	1014	9	354.694	332776242	119.405	988511868	9126	8.97345	0.318585	2.85881	1.02578	0.0257293	0.00923206	0.676361	7.7317e-08	7.7317e-08	1	0	0	1	1	0
AAATAAGGT	2	10	9	354.694	332776242	119.405	988511868	90	5	0.00563867	0.0281934	0.0101162	0.00025374	9.10459e-05	0.376868	7.62495e-10	7.62495e-10	1	0	0	1	0	0
AAATAAT	329	2055	7	354.694	332776242	119.405	988511868	14385	6.2462	0.927561	5.79373	2.07888	0.0405561	0.0145522	0.366176	1.21872e-07	1.21872e-07	1	0	0	1	0	0
AAATAATAAT	2473	15213	10	354.694	332776242	119.405	988511868	152130	6.15164	6.97222	42.8905	15.3898	0.428905	0.153898	0.51519	1.28887e-06	1.28887e-06	1	0	0	1	1	0
AAATAATAATATAAT	189	809	15	354.694	332776242	119.405	988511868	12135	4.28042	0.532854	2.28084	0.818402	0.0342126	0.012276	0.537718	1.0281e-07	1.0281e-07	1	0	0	1	1	0
AAATAATAATT	40	179	11	354.694	332776242	119.405	988511868	1969	4.475	0.112773	0.504661	0.18108	0.00555127	0.00199188	0.412251	1.66817e-08	1.66817e-08	1	0	0	1	0	0
AAATAATAGAT	50	335	11	354.694	332776242	119.405	988511868	3685	6.7	0.140967	0.944477	0.338893	0.0103893	0.00372783	0.617225	3.12199e-08	3.12199e-08	1	0	0	1	1	0
AAATAATATG	5	20	10	354.694	332776242	119.405	988511868	200	4	0.0140967	0.0563867	0.0202324	0.000563867	0.000202324	0.334993	1.69443e-09	1.69443e-09	1	0	0	1	0	0
AAATAATGAAT	32	185	11	354.694	332776242	119.405	988511868	2035	5.78125	0.0902187	0.521577	0.18715	0.00573735	0.00205865	0.532587	1.72409e-08	1.72409e-08	1	0	0	1	1	0
AAATAATGAT	257	1048	10	354.694	332776242	119.405	988511868	10480	4.07782	0.724569	2.95466	1.06018	0.0295466	0.0106018	0.341511	8.87883e-08	8.87883e-08	1	0	0	1	0	0
AAATAATGATGTG	1	4	13	354.694	332776242	119.405	988511868	52	4	0.00281934	0.0112773	0.00404649	0.000146605	5.26043e-05	0.435491	4.40553e-10	4.40553e-10	1	0	0	1	0	0
AAATAATTAAT	76	361	11	354.694	332776242	119.405	988511868	3971	4.75	0.214269	1.01778	0.365195	0.0111956	0.00401715	0.437585	3.3643e-08	3.3643e-08	1	0	0	1	0	0
AAATAC	185	740	6	354.694	332776242	119.405	988511868	4440	4	0.521577	2.08631	0.7486	0.0125178	0.0044916	0.200996	3.76164e-08	3.76164e-08	1	0	0	1	0	0
AAATACAATAC	77	612	11	354.694	332776242	119.405	988511868	6732	7.94805	0.217089	1.72543	0.619112	0.0189798	0.00681024	0.7322	5.70346e-08	5.70346e-08	1	0	0	1	1	0
AAATACAATCAC	4	18	12	354.694	332776242	119.405	988511868	216	4.5	0.0112773	0.050748	0.0182092	0.000608976	0.00021851	0.452241	1.82999e-09	1.82999e-09	1	0	0	1	0	0
AAATACAATG	40	176	10	354.694	332776242	119.405	988511868	1760	4.4	0.112773	0.496203	0.178045	0.00496203	0.00178045	0.368493	1.4911e-08	1.4911e-08	1	0	0	1	0	0
AAATACAATTAC	1964	10478	12	354.694	332776242	119.405	988511868	125736	5.33503	5.53717	29.541	10.5998	0.354492	0.127197	0.53616	1.06526e-06	1.06526e-06	1	0	0	1	1	0
AAATACAATTT	111	534	11	354.694	332776242	119.405	988511868	5874	4.81081	0.312946	1.50553	0.540206	0.0165608	0.00594227	0.443187	4.97655e-08	4.97655e-08	1	0	0	1	0	0
AAATACAG	2982	28054	8	354.694	332776242	119.405	988511868	224432	9.40778	8.40726	79.0936	28.38	0.632749	0.22704	0.630309	1.90142e-06	1.90142e-06	1	0	0	1	1	0
AAATACAGAGT	180	777	11	354.694	332776242	119.405	988511868	8547	4.31667	0.50748	2.19062	0.78603	0.0240969	0.00864633	0.397665	7.24116e-08	7.24116e-08	1	0	0	1	0	0
AAATACAT	55	476	8	354.694	332776242	119.405	988511868	3808	8.65455	0.155063	1.342	0.481532	0.010736	0.00385226	0.579843	3.2262e-08	3.2262e-08	1	0	0	1	1	0
AAATACCCAAGGAGC	6	24	15	354.694	332776242	119.405	988511868	360	4	0.016916	0.067664	0.0242789	0.00101496	0.000364184	0.50249	3.04998e-09	3.04998e-09	1	0	0	1	1	0
AAATACCTATATG	108	642	13	354.694	332776242	119.405	988511868	8346	5.94444	0.304488	1.81001	0.649461	0.0235302	0.00844299	0.647189	7.07087e-08	7.07087e-08	1	0	0	1	1	0
AAATACGATTAC	24	98	12	354.694	332776242	119.405	988511868	1176	4.08333	0.067664	0.276295	0.0991389	0.00331554	0.00118967	0.410367	9.96327e-09	9.96327e-09	1	0	0	1	0	0
AAATACGC	1	4	8	354.694	332776242	119.405	988511868	32	4	0.00281934	0.0112773	0.00404649	9.02187e-05	3.23719e-05	0.267995	2.71109e-10	2.71109e-10	1	0	0	1	0	0
AAATACGT	6	63	8	354.694	332776242	119.405	988511868	504	10.5	0.016916	0.177618	0.0637322	0.00142094	0.000509857	0.703486	4.26997e-09	4.26997e-09	1	0	0	1	1	0
AAATACT	102	441	7	354.694	332776242	119.405	988511868	3087	4.32353	0.287572	1.24333	0.446125	0.00870329	0.00312288	0.253462	2.61536e-08	2.61536e-08	1	0	0	1	0	0
AAATACTAG	1	4	9	354.694	332776242	119.405	988511868	36	4	0.00281934	0.0112773	0.00404649	0.000101496	3.64184e-05	0.301494	3.04998e-10	3.04998e-10	1	0	0	1	0	0
AAATACTAT	22	211	9	354.694	332776242	119.405	988511868	1899	9.59091	0.0620254	0.59488	0.213452	0.00535392	0.00192107	0.722901	1.60886e-08	1.60886e-08	1	0	0	1	1	0
AAATACTTG	1590	11606	9	354.694	332776242	119.405	988511868	104454	7.29937	4.48274	32.7212	11.7409	0.294491	0.105668	0.550179	8.84952e-07	8.84952e-07	1	0	0	1	1	0
AAATAG	15	73	6	354.694	332776242	119.405	988511868	438	4.86667	0.04229	0.205811	0.0738484	0.00123487	0.00044309	0.244545	3.71081e-09	3.71081e-09	1	0	0	1	0	0
AAATAGAT	461	3759	8	354.694	332776242	119.405	988511868	30072	8.15401	1.29971	10.5979	3.80269	0.084783	0.0304215	0.546308	2.54775e-07	2.54775e-07	1	0	0	1	1	0
AAATAGATGAT	19	102	11	354.694	332776242	119.405	988511868	1122	5.36842	0.0535674	0.287572	0.103185	0.00316329	0.00113504	0.494556	9.50577e-09	9.50577e-09	1	0	0	1	0	0
AAATAGCAAT	36	154	10	354.694	332776242	119.405	988511868	1540	4.27778	0.101496	0.434178	0.15579	0.00434178	0.0015579	0.358257	1.30471e-08	1.30471e-08	1	0	0	1	0	0
AAATAGGAT	219	932	9	354.694	332776242	119.405	988511868	8388	4.25571	0.617434	2.62762	0.942831	0.0236486	0.00848548	0.320768	7.10645e-08	7.10645e-08	1	0	0	1	0	0
AAATAT	876	6278	6	354.694	332776242	119.405	988511868	37668	7.16667	2.46974	17.6998	6.35096	0.106199	0.0381058	0.360118	3.1913e-07	3.1913e-07	1	0	0	1	0	0
AAATATAATAT	34	196	11	354.694	332776242	119.405	988511868	2156	5.76471	0.0958574	0.55259	0.198278	0.00607849	0.00218106	0.531063	1.8266e-08	1.8266e-08	1	0	0	1	1	0
AAATATAATT	25	139	10	354.694	332776242	119.405	988511868	1390	5.56	0.0704834	0.391888	0.140615	0.00391888	0.00140615	0.465641	1.17763e-08	1.17763e-08	1	0	0	1	0	0
AAATATACG	317	1741	9	354.694	332776242	119.405	988511868	15669	5.49211	0.893729	4.90846	1.76123	0.0441762	0.0158511	0.41396	1.3275e-07	1.3275e-07	1	0	0	1	0	0
AAATATATAC	5	20	10	354.694	332776242	119.405	988511868	200	4	0.0140967	0.0563867	0.0202324	0.000563867	0.000202324	0.334993	1.69443e-09	1.69443e-09	1	0	0	1	0	0
AAATATATG	566	3549	9	354.694	332776242	119.405	988511868	31941	6.27032	1.59574	10.0058	3.59025	0.0900524	0.0323122	0.472616	2.70609e-07	2.70609e-07	1	0	0	1	0	0
AAATATATGTAT	6	27	12	354.694	332776242	119.405	988511868	324	4.5	0.016916	0.0761221	0.0273138	0.000913465	0.000327765	0.452241	2.74498e-09	2.74498e-09	1	0	0	1	0	0
AAATATC	8	33	7	354.694	332776242	119.405	988511868	231	4.125	0.0225547	0.0930381	0.0333835	0.000651266	0.000233685	0.241823	1.95707e-09	1.95707e-09	1	0	0	1	0	0
AAATATCAT	2	10	9	354.694	332776242	119.405	988511868	90	5	0.00563867	0.0281934	0.0101162	0.00025374	9.10459e-05	0.376868	7.62495e-10	7.62495e-10	1	0	0	1	0	0
AAATATCATAT	3	12	11	354.694	332776242	119.405	988511868	132	4	0.00845801	0.033832	0.0121395	0.000372152	0.000133534	0.368493	1.11833e-09	1.11833e-09	1	0	0	1	0	0
AAATATG	40	251	7	354.694	332776242	119.405	988511868	1757	6.275	0.112773	0.707653	0.253917	0.00495357	0.00177742	0.367865	1.48856e-08	1.48856e-08	1	0	0	1	0	0
AAATATGAAT	38	287	10	354.694	332776242	119.405	988511868	2870	7.55263	0.107135	0.809149	0.290335	0.00809149	0.00290335	0.63252	2.43151e-08	2.43151e-08	1	0	0	1	1	0
AAATATT	214	889	7	354.694	332776242	119.405	988511868	6223	4.15421	0.603338	2.50639	0.899332	0.0175447	0.00629532	0.243536	5.27223e-08	5.27223e-08	1	0	0	1	0	0
AAATATTAAT	1	4	10	354.694	332776242	119.405	988511868	40	4	0.00281934	0.0112773	0.00404649	0.000112773	4.04649e-05	0.334993	3.38887e-10	3.38887e-10	1	0	0	1	0	0
AAATATTAT	284	2393	9	354.694	332776242	119.405	988511868	21537	8.42606	0.800691	6.74667	2.42081	0.06072	0.0217873	0.635102	1.82465e-07	1.82465e-07	1	0	0	1	1	0
AAATC	9679	119031	5	354.694	332776242	119.405	988511868	595155	12.2979	27.2883	335.588	120.414	1.67794	0.602072	0.514963	5.04225e-06	5.04225e-06	1	0	0	1	1	0
AAATCAAC	655	4903	8	354.694	332776242	119.405	988511868	39224	7.4855	1.84666	13.8232	4.95998	0.110586	0.0396798	0.501518	3.32312e-07	3.32312e-07	1	0	0	1	1	0
AAATCAC	429	4002	7	354.694	332776242	119.405	988511868	28014	9.32867	1.20949	11.283	4.04851	0.0789809	0.0283396	0.546883	2.37339e-07	2.37339e-07	1	0	0	1	1	0
AAATCACAG	446	2111	9	354.694	332776242	119.405	988511868	18999	4.73318	1.25742	5.95162	2.13553	0.0535646	0.0192198	0.356757	1.60963e-07	1.60963e-07	1	0	0	1	0	0
AAATCACC	21987	219398	8	354.694	332776242	119.405	988511868	1755184	9.97853	61.9887	618.557	221.948	4.94845	1.77558	0.668549	1.48702e-05	1.48702e-05	1	1	0	1	1	0
AAATCACT	882	10100	8	354.694	332776242	119.405	988511868	80800	11.4512	2.48665	28.4753	10.2174	0.227802	0.081739	0.767219	6.84551e-07	6.84551e-07	1	0	0	1	1	0
AAATCACTTGTAATTG	25	114	16	354.694	332776242	119.405	988511868	1824	4.56	0.0704834	0.321404	0.115325	0.00514247	0.0018452	0.611028	1.54532e-08	1.54532e-08	1	0	0	1	1	0
AAATCAGAT	2	8	9	354.694	332776242	119.405	988511868	72	4	0.00563867	0.0225547	0.00809297	0.000202992	7.28368e-05	0.301494	6.09996e-10	6.09996e-10	1	0	0	1	0	0
AAATCAT	460	5529	7	354.694	332776242	119.405	988511868	38703	12.0196	1.29689	15.5881	5.59326	0.109117	0.0391528	0.704633	3.27898e-07	3.27898e-07	1	0	0	1	1	0
AAATCATAC	4	21	9	354.694	332776242	119.405	988511868	189	5.25	0.0112773	0.059206	0.0212441	0.000532854	0.000191196	0.395711	1.60124e-09	1.60124e-09	1	0	0	1	0	0
AAATCATAT	2539	23154	9	354.694	332776242	119.405	988511868	208386	9.11934	7.15829	65.2789	23.4231	0.58751	0.210808	0.687357	1.76548e-06	1.76548e-06	1	0	0	1	1	0
AAATCATATC	788	4821	10	354.694	332776242	119.405	988511868	48210	6.11802	2.22164	13.592	4.87703	0.13592	0.0487703	0.512374	4.08443e-07	4.08443e-07	1	0	0	1	1	0
AAATCATC	12	57	8	354.694	332776242	119.405	988511868	456	4.75	0.033832	0.160702	0.0576624	0.00128562	0.000461299	0.318244	3.86331e-09	3.86331e-09	1	0	0	1	0	0
AAATCATGT	5	25	9	354.694	332776242	119.405	988511868	225	5	0.0140967	0.0704834	0.0252905	0.00063435	0.000227615	0.376868	1.90624e-09	1.90624e-09	1	0	0	1	0	0
AAATCCAATC	4	37	10	354.694	332776242	119.405	988511868	370	9.25	0.0112773	0.104315	0.03743	0.00104315	0.0003743	0.774672	3.1347e-09	3.1347e-09	1	0	0	1	1	0
AAATCCACAACAATCTTGCGG	1	4	21	354.694	332776242	119.405	988511868	84	4	0.00281934	0.0112773	0.00404649	0.000236824	8.49762e-05	0.703486	7.11662e-10	7.11662e-10	1	0	0	1	1	0
AAATCCCC	7	28	8	354.694	332776242	119.405	988511868	224	4	0.0197353	0.0789414	0.0283254	0.000631531	0.000226603	0.267995	1.89776e-09	1.89776e-09	1	0	0	1	0	0
AAATCCGAGGTCTG	4	16	14	354.694	332776242	119.405	988511868	224	4	0.0112773	0.0451094	0.0161859	0.000631531	0.000226603	0.468991	1.89776e-09	1.89776e-09	1	0	0	1	0	0
AAATCCTCTCCACGC	6	32	15	354.694	332776242	119.405	988511868	480	5.33333	0.016916	0.0902187	0.0323719	0.00135328	0.000485578	0.669987	4.06664e-09	4.06664e-09	1	0	0	1	1	0
AAATCG	287	1544	6	354.694	332776242	119.405	988511868	9264	5.37979	0.809149	4.35305	1.56194	0.0261183	0.00937166	0.270329	7.84861e-08	7.84861e-08	1	0	0	1	0	0
AAATCGAAATG	4	29	11	354.694	332776242	119.405	988511868	319	7.25	0.0112773	0.0817607	0.029337	0.000899368	0.000322707	0.667893	2.70262e-09	2.70262e-09	1	0	0	1	1	0
AAATCGAAT	27	144	9	354.694	332776242	119.405	988511868	1296	5.33333	0.0761221	0.405984	0.145674	0.00365386	0.00131106	0.401992	1.09799e-08	1.09799e-08	1	0	0	1	0	0
AAATCGAATC	1	4	10	354.694	332776242	119.405	988511868	40	4	0.00281934	0.0112773	0.00404649	0.000112773	4.04649e-05	0.334993	3.38887e-10	3.38887e-10	1	0	0	1	0	0
AAATCGAATTG	27	121	11	354.694	332776242	119.405	988511868	1331	4.48148	0.0761221	0.34114	0.122406	0.00375254	0.00134647	0.412848	1.12765e-08	1.12765e-08	1	0	0	1	0	0
AAATCGACGCACCAC	2	8	15	354.694	332776242	119.405	988511868	120	4	0.00563867	0.0225547	0.00809297	0.00033832	0.000121395	0.50249	1.01666e-09	1.01666e-09	1	0	0	1	1	0
AAATCGATT	214	997	9	354.694	332776242	119.405	988511868	8973	4.65888	0.603338	2.81088	1.00859	0.0252979	0.00907728	0.351156	7.60207e-08	7.60207e-08	1	0	0	1	0	0
AAATCGATTGAATCGAG	342	1419	17	354.694	332776242	119.405	988511868	24123	4.14912	0.964213	4.00064	1.43549	0.0680108	0.0244033	0.59072	2.04374e-07	2.04374e-07	1	0	0	1	1	0
AAATCGGATTG	16	132	11	354.694	332776242	119.405	988511868	1452	8.25	0.0451094	0.372152	0.133534	0.00409367	0.00146887	0.760016	1.23016e-08	1.23016e-08	1	0	0	1	1	0
AAATCGT	1	4	7	354.694	332776242	119.405	988511868	28	4	0.00281934	0.0112773	0.00404649	7.89414e-05	2.83254e-05	0.234495	2.37221e-10	2.37221e-10	1	0	0	1	0	0
AAATCGTACAGTACC	2	9	15	354.694	332776242	119.405	988511868	135	4.5	0.00563867	0.025374	0.00910459	0.00038061	0.000136569	0.565301	1.14374e-09	1.14374e-09	1	0	0	1	1	0
AAATCGTAT	136	998	9	354.694	332776242	119.405	988511868	8982	7.33824	0.38343	2.8137	1.0096	0.0253233	0.00908639	0.553109	7.6097e-08	7.6097e-08	1	0	0	1	1	0
AAATCGTATC	702	4886	10	354.694	332776242	119.405	988511868	48860	6.96011	1.97917	13.7753	4.94278	0.137753	0.0494278	0.582898	4.1395e-07	4.1395e-07	1	0	0	1	1	0
AAATCGTCCACGACC	2	8	15	354.694	332776242	119.405	988511868	120	4	0.00563867	0.0225547	0.00809297	0.00033832	0.000121395	0.50249	1.01666e-09	1.01666e-09	1	0	0	1	1	0
AAATCT	98	392	6	354.694	332776242	119.405	988511868	2352	4	0.276295	1.10518	0.396556	0.00663108	0.00237933	0.200996	1.99265e-08	1.99265e-08	1	0	0	1	0	0
AAATCTGGACCGC	41	201	13	354.694	332776242	119.405	988511868	2613	4.90244	0.115593	0.566686	0.203336	0.00736692	0.00264337	0.533743	2.21378e-08	2.21378e-08	1	0	0	1	1	0
AAATCTGGACTGC	655	4037	13	354.694	332776242	119.405	988511868	52481	6.16336	1.84666	11.3817	4.08392	0.147962	0.0530909	0.671023	4.44628e-07	4.44628e-07	1	0	0	1	1	0
AAATCTGT	2	8	8	354.694	332776242	119.405	988511868	64	4	0.00563867	0.0225547	0.00809297	0.000180437	6.47438e-05	0.267995	5.42219e-10	5.42219e-10	1	0	0	1	0	0
AAATCTTAT	59	255	9	354.694	332776242	119.405	988511868	2295	4.32203	0.166341	0.71893	0.257964	0.00647037	0.00232167	0.325767	1.94436e-08	1.94436e-08	1	0	0	1	0	0
AAATG	3890	31830	5	354.694	332776242	119.405	988511868	159150	8.18252	10.9672	89.7394	32.1999	0.448697	0.161	0.342636	1.34835e-06	1.34835e-06	1	0	0	1	0	0
AAATGAAATGAATCG	438	1839	15	354.694	332776242	119.405	988511868	27585	4.19863	1.23487	5.18476	1.86037	0.0777714	0.0279056	0.527443	2.33705e-07	2.33705e-07	1	0	0	1	1	0
AAATGAAATGAGACG	512	2445	15	354.694	332776242	119.405	988511868	36675	4.77539	1.4435	6.89327	2.47341	0.103399	0.0371012	0.599897	3.10717e-07	3.10717e-07	1	0	0	1	1	0
AAATGAAATGAGATG	4809	21828	15	354.694	332776242	119.405	988511868	327420	4.53899	13.5582	61.5404	22.0817	0.923107	0.331225	0.570199	2.77396e-06	2.77396e-06	1	0	0	1	1	0
AAATGAAC	895	3897	8	354.694	332776242	119.405	988511868	31176	4.35419	2.52331	10.9869	3.94229	0.0878956	0.0315383	0.291725	2.64128e-07	2.64128e-07	1	0	0	1	0	0
AAATGAACATG	19	77	11	354.694	332776242	119.405	988511868	847	4.05263	0.0535674	0.217089	0.0778949	0.00238798	0.000856844	0.373341	7.17592e-09	7.17592e-09	1	0	0	1	0	0
AAATGAACG	203	1986	9	354.694	332776242	119.405	988511868	17874	9.78325	0.572325	5.5992	2.00908	0.0503928	0.0180817	0.737398	1.51431e-07	1.51431e-07	1	0	0	1	1	0
AAATGAAGTG	156	756	10	354.694	332776242	119.405	988511868	7560	4.84615	0.439816	2.13142	0.764786	0.0213142	0.00764786	0.405857	6.40496e-08	6.40496e-08	1	0	0	1	0	0
AAATGAATAAC	4	16	11	354.694	332776242	119.405	988511868	176	4	0.0112773	0.0451094	0.0161859	0.000496203	0.000178045	0.368493	1.4911e-09	1.4911e-09	1	0	0	1	0	0
AAATGAATAAT	615	5018	11	354.694	332776242	119.405	988511868	55198	8.15935	1.73389	14.1474	5.07632	0.155622	0.0558395	0.751665	4.67647e-07	4.67647e-07	1	0	0	1	1	0
AAATGAATC	8	39	9	354.694	332776242	119.405	988511868	351	4.875	0.0225547	0.109954	0.0394532	0.000989587	0.000355079	0.367446	2.97373e-09	2.97373e-09	1	0	0	1	0	0
AAATGAATG	2930	31566	9	354.694	332776242	119.405	988511868	284094	10.7734	8.26065	88.9951	31.9328	0.800956	0.287396	0.812028	2.40689e-06	2.40689e-06	1	0	0	1	1	0
AAATGAATTG	47	217	10	354.694	332776242	119.405	988511868	2170	4.61702	0.132509	0.611796	0.219522	0.00611796	0.00219522	0.386668	1.83846e-08	1.83846e-08	1	0	0	1	0	0
AAATGACAT	560	3796	9	354.694	332776242	119.405	988511868	34164	6.77857	1.57883	10.7022	3.84012	0.0963198	0.034561	0.510925	2.89443e-07	2.89443e-07	1	0	0	1	1	0
AAATGACTCTTGTGT	2	8	15	354.694	332776242	119.405	988511868	120	4	0.00563867	0.0225547	0.00809297	0.00033832	0.000121395	0.50249	1.01666e-09	1.01666e-09	1	0	0	1	1	0
AAATGAG	1	4	7	354.694	332776242	119.405	988511868	28	4	0.00281934	0.0112773	0.00404649	7.89414e-05	2.83254e-05	0.234495	2.37221e-10	2.37221e-10	1	0	0	1	0	0
AAATGAGAC	14	103	9	354.694	332776242	119.405	988511868	927	7.35714	0.0394707	0.290392	0.104197	0.00261352	0.000937773	0.554534	7.8537e-09	7.8537e-09	1	0	0	1	1	0
AAATGAGAT	123	708	9	354.694	332776242	119.405	988511868	6372	5.7561	0.346778	1.99609	0.716228	0.0179648	0.00644605	0.433857	5.39846e-08	5.39846e-08	1	0	0	1	0	0
AAATGAGATGAGATG	3640	15914	15	354.694	332776242	119.405	988511868	238710	4.37198	10.2624	44.8669	16.0989	0.673004	0.241484	0.549219	2.02239e-06	2.02239e-06	1	0	0	1	1	0
AAATGAGATTG	1	5	11	354.694	332776242	119.405	988511868	55	5	0.00281934	0.0140967	0.00505811	0.000155063	5.56392e-05	0.460616	4.65969e-10	4.65969e-10	1	0	0	1	0	0
AAATGAGGT	23	95	9	354.694	332776242	119.405	988511868	855	4.13043	0.0648447	0.267837	0.0961041	0.00241053	0.000864937	0.311325	7.2437e-09	7.2437e-09	1	0	0	1	0	0
AAATGAGTC	1	7	9	354.694	332776242	119.405	988511868	63	7	0.00281934	0.0197353	0.00708135	0.000177618	6.37322e-05	0.527615	5.33746e-10	5.33746e-10	1	0	0	1	1	0
AAATGAT	6	54	7	354.694	332776242	119.405	988511868	378	9	0.016916	0.152244	0.0546276	0.00106571	0.000382393	0.527615	3.20248e-09	3.20248e-09	1	0	0	1	1	0
AAATGATAAT	122	631	10	354.694	332776242	119.405	988511868	6310	5.17213	0.343959	1.779	0.638333	0.01779	0.00638333	0.433157	5.34594e-08	5.34594e-08	1	0	0	1	0	0
AAATGATAGAT	63	467	11	354.694	332776242	119.405	988511868	5137	7.4127	0.177618	1.31663	0.472427	0.0144829	0.0051967	0.682881	4.35215e-08	4.35215e-08	1	0	0	1	1	0
AAATGATAT	1	5	9	354.694	332776242	119.405	988511868	45	5	0.00281934	0.0140967	0.00505811	0.00012687	4.5523e-05	0.376868	3.81247e-10	3.81247e-10	1	0	0	1	0	0
AAATGATG	53	515	8	354.694	332776242	119.405	988511868	4120	9.71698	0.149425	1.45196	0.520985	0.0116157	0.00416788	0.651025	3.49053e-08	3.49053e-08	1	0	0	1	1	0
AAATGC	13	52	6	354.694	332776242	119.405	988511868	312	4	0.0366514	0.146605	0.0526043	0.000879633	0.000315626	0.200996	2.64332e-09	2.64332e-09	1	0	0	1	0	0
AAATGCAAGGATCCT	1	4	15	354.694	332776242	119.405	988511868	60	4	0.00281934	0.0112773	0.00404649	0.00016916	6.06973e-05	0.50249	5.0833e-10	5.0833e-10	1	0	0	1	1	0
AAATGCAATG	8	36	10	354.694	332776242	119.405	988511868	360	4.5	0.0225547	0.101496	0.0364184	0.00101496	0.000364184	0.376868	3.04998e-09	3.04998e-09	1	0	0	1	0	0
AAATGCAATTAC	12	61	12	354.694	332776242	119.405	988511868	732	5.08333	0.033832	0.171979	0.0617089	0.00206375	0.000740507	0.510865	6.20162e-09	6.20162e-09	1	0	0	1	1	0
AAATGCAC	15	70	8	354.694	332776242	119.405	988511868	560	4.66667	0.04229	0.197353	0.0708135	0.00157883	0.000566508	0.312661	4.74441e-09	4.74441e-09	1	0	0	1	0	0
AAATGCAG	1	10	8	354.694	332776242	119.405	988511868	80	10	0.00281934	0.0281934	0.0101162	0.000225547	8.09297e-05	0.669987	6.77773e-10	6.77773e-10	1	0	0	1	1	0
AAATGCT	6	24	7	354.694	332776242	119.405	988511868	168	4	0.016916	0.067664	0.0242789	0.000473648	0.000169952	0.234495	1.42332e-09	1.42332e-09	1	0	0	1	0	0
AAATGG	643	8215	6	354.694	332776242	119.405	988511868	49290	12.776	1.81283	23.1608	8.31047	0.138965	0.0498628	0.641984	4.17593e-07	4.17593e-07	1	0	0	1	1	0
AAATGGAAT	115	857	9	354.694	332776242	119.405	988511868	7713	7.45217	0.324224	2.41617	0.86696	0.0217455	0.00780264	0.561697	6.53458e-08	6.53458e-08	1	0	0	1	1	0
AAATGGAATG	107	522	10	354.694	332776242	119.405	988511868	5220	4.8785	0.301669	1.47169	0.528066	0.0147169	0.00528066	0.408567	4.42247e-08	4.42247e-08	1	0	0	1	0	0
AAATGGAATTG	124	1002	11	354.694	332776242	119.405	988511868	11022	8.08065	0.349598	2.82497	1.01364	0.0310747	0.0111501	0.744415	9.33802e-08	9.33802e-08	1	0	0	1	1	0
AAATGGACCGCAACG	2	8	15	354.694	332776242	119.405	988511868	120	4	0.00563867	0.0225547	0.00809297	0.00033832	0.000121395	0.50249	1.01666e-09	1.01666e-09	1	0	0	1	1	0
AAATGGAGATGG	1521	6684	12	354.694	332776242	119.405	988511868	80208	4.39448	4.28821	18.8444	6.76168	0.226133	0.0811401	0.441636	6.79535e-07	6.79535e-07	1	0	0	1	0	0
AAATGGG	57	265	7	354.694	332776242	119.405	988511868	1855	4.64912	0.160702	0.747124	0.26808	0.00522987	0.00187656	0.272549	1.57159e-08	1.57159e-08	1	0	0	1	0	0
AAATGGGTG	802	4962	9	354.694	332776242	119.405	988511868	44658	6.18703	2.26111	13.9895	5.01967	0.125906	0.045177	0.466338	3.7835e-07	3.7835e-07	1	0	0	1	0	0
AAATGGT	50	245	7	354.694	332776242	119.405	988511868	1715	4.9	0.140967	0.690737	0.247847	0.00483516	0.00173493	0.287257	1.45298e-08	1.45298e-08	1	0	0	1	0	0
AAATGGTAATGG	1082	6298	12	354.694	332776242	119.405	988511868	75576	5.8207	3.05052	17.7562	6.37119	0.213074	0.0764543	0.584969	6.40292e-07	6.40292e-07	1	0	0	1	1	0
AAATGT	1987	8027	6	354.694	332776242	119.405	988511868	48162	4.03976	5.60202	22.6308	8.12029	0.135785	0.0487217	0.202994	4.08036e-07	4.08036e-07	1	0	0	1	0	0
AAATGTATGT	822	6281	10	354.694	332776242	119.405	988511868	62810	7.64112	2.31749	17.7082	6.354	0.177082	0.06354	0.639931	5.32137e-07	5.32137e-07	1	0	0	1	1	0
AAATGTGT	1	4	8	354.694	332776242	119.405	988511868	32	4	0.00281934	0.0112773	0.00404649	9.02187e-05	3.23719e-05	0.267995	2.71109e-10	2.71109e-10	1	0	0	1	0	0
AAATGTT	6	24	7	354.694	332776242	119.405	988511868	168	4	0.016916	0.067664	0.0242789	0.000473648	0.000169952	0.234495	1.42332e-09	1.42332e-09	1	0	0	1	0	0
AAATGTTAT	1	4	9	354.694	332776242	119.405	988511868	36	4	0.00281934	0.0112773	0.00404649	0.000101496	3.64184e-05	0.301494	3.04998e-10	3.04998e-10	1	0	0	1	0	0
AAATGTTGATGTATCGATAT	1	4	20	354.694	332776242	119.405	988511868	80	4	0.00281934	0.0112773	0.00404649	0.000225547	8.09297e-05	0.669987	6.77773e-10	6.77773e-10	1	0	0	1	1	0
AAATT	1434	8701	5	354.694	332776242	119.405	988511868	43505	6.06764	4.04293	24.531	8.80212	0.122655	0.0440106	0.254078	3.68582e-07	3.68582e-07	1	0	0	1	0	0
AAATTAAATTT	1	4	11	354.694	332776242	119.405	988511868	44	4	0.00281934	0.0112773	0.00404649	0.000124051	4.45114e-05	0.368493	3.72775e-10	3.72775e-10	1	0	0	1	0	0
AAATTAACAGTTAATTTGGTC	1	4	21	354.694	332776242	119.405	988511868	84	4	0.00281934	0.0112773	0.00404649	0.000236824	8.49762e-05	0.703486	7.11662e-10	7.11662e-10	1	0	0	1	1	0
AAATTAACAT	2	8	10	354.694	332776242	119.405	988511868	80	4	0.00563867	0.0225547	0.00809297	0.000225547	8.09297e-05	0.334993	6.77773e-10	6.77773e-10	1	0	0	1	0	0
AAATTAAT	283	1248	8	354.694	332776242	119.405	988511868	9984	4.40989	0.797872	3.51853	1.2625	0.0281482	0.0101	0.295457	8.45861e-08	8.45861e-08	1	0	0	1	0	0
AAATTAATAGATTAAT	2	11	16	354.694	332776242	119.405	988511868	176	5.5	0.00563867	0.0310127	0.0111278	0.000496203	0.000178045	0.736986	1.4911e-09	1.4911e-09	1	0	0	1	1	0
AAATTAATT	307	1427	9	354.694	332776242	119.405	988511868	12843	4.64821	0.865536	4.02319	1.44358	0.0362087	0.0129923	0.350352	1.08808e-07	1.08808e-07	1	0	0	1	0	0
AAATTAC	2619	31586	7	354.694	332776242	119.405	988511868	221102	12.0603	7.38384	89.0515	31.9531	0.623361	0.223672	0.707023	1.87321e-06	1.87321e-06	1	0	0	1	1	0
AAATTACAG	965	4541	9	354.694	332776242	119.405	988511868	40869	4.7057	2.72066	12.8026	4.59377	0.115223	0.041344	0.354685	3.46249e-07	3.46249e-07	1	0	0	1	0	0
AAATTACAGGTAATTTACCAG	1	4	21	354.694	332776242	119.405	988511868	84	4	0.00281934	0.0112773	0.00404649	0.000236824	8.49762e-05	0.703486	7.11662e-10	7.11662e-10	1	0	0	1	1	0
AAATTACCCGTAATTTACCAC	1	4	21	354.694	332776242	119.405	988511868	84	4	0.00281934	0.0112773	0.00404649	0.000236824	8.49762e-05	0.703486	7.11662e-10	7.11662e-10	1	0	0	1	1	0
AAATTACCTTCTATGG	1	6	16	354.694	332776242	119.405	988511868	96	6	0.00281934	0.016916	0.00606973	0.000270656	9.71157e-05	0.803984	8.13328e-10	8.13328e-10	1	0	0	1	1	0
AAATTACGAAATTATG	320	1504	16	354.694	332776242	119.405	988511868	24064	4.7	0.902187	4.24028	1.52148	0.0678445	0.0243437	0.629788	2.03874e-07	2.03874e-07	1	0	0	1	1	0
AAATTACT	4419	47001	8	354.694	332776242	119.405	988511868	376008	10.6361	12.4586	132.512	47.5472	1.06009	0.380378	0.712606	3.1856e-06	3.1856e-06	1	0	0	1	1	0
AAATTACTG	29	135	9	354.694	332776242	119.405	988511868	1215	4.65517	0.0817607	0.38061	0.136569	0.00342549	0.00122912	0.350877	1.02937e-08	1.02937e-08	1	0	0	1	0	0
AAATTACTTGTAATT	81	353	15	354.694	332776242	119.405	988511868	5295	4.35802	0.228366	0.995225	0.357102	0.0149284	0.00535654	0.547466	4.48601e-08	4.48601e-08	1	0	0	1	1	0
AAATTAGATT	20	102	10	354.694	332776242	119.405	988511868	1020	5.1	0.0563867	0.287572	0.103185	0.00287572	0.00103185	0.427117	8.64161e-09	8.64161e-09	1	0	0	1	0	0
AAATTAT	195	866	7	354.694	332776242	119.405	988511868	6062	4.44103	0.54977	2.44154	0.876064	0.0170908	0.00613245	0.26035	5.13583e-08	5.13583e-08	1	0	0	1	0	0
AAATTATATG	1	4	10	354.694	332776242	119.405	988511868	40	4	0.00281934	0.0112773	0.00404649	0.000112773	4.04649e-05	0.334993	3.38887e-10	3.38887e-10	1	0	0	1	0	0
AAATTATATT	1526	6276	10	354.694	332776242	119.405	988511868	62760	4.11271	4.30231	17.6941	6.34894	0.176941	0.0634894	0.344433	5.31713e-07	5.31713e-07	1	0	0	1	0	0
AAATTATT	268	1565	8	354.694	332776242	119.405	988511868	12520	5.83955	0.755582	4.41226	1.58319	0.0352981	0.0126655	0.391242	1.06072e-07	1.06072e-07	1	0	0	1	0	0
AAATTATTAT	6	29	10	354.694	332776242	119.405	988511868	290	4.83333	0.016916	0.0817607	0.029337	0.000817607	0.00029337	0.404784	2.45693e-09	2.45693e-09	1	0	0	1	0	0
AAATTATTATT	90	434	11	354.694	332776242	119.405	988511868	4774	4.82222	0.25374	1.22359	0.439044	0.0134595	0.00482948	0.444239	4.04461e-08	4.04461e-08	1	0	0	1	0	0
AAATTATTATTGTT	557	2397	14	354.694	332776242	119.405	988511868	33558	4.30341	1.57037	6.75795	2.42486	0.0946113	0.033948	0.504565	2.84309e-07	2.84309e-07	1	0	0	1	1	0
AAATTC	81	355	6	354.694	332776242	119.405	988511868	2130	4.38272	0.228366	1.00086	0.359126	0.00600518	0.00215475	0.220227	1.80457e-08	1.80457e-08	1	0	0	1	0	0
AAATTCGT	214	953	8	354.694	332776242	119.405	988511868	7624	4.45327	0.603338	2.68683	0.964075	0.0214946	0.0077126	0.298363	6.45918e-08	6.45918e-08	1	0	0	1	0	0
AAATTCT	2	28	7	354.694	332776242	119.405	988511868	196	14	0.00563867	0.0789414	0.0283254	0.00055259	0.000198278	0.820734	1.66054e-09	1.66054e-09	1	0	0	1	1	0
AAATTCTAT	1107	7197	9	354.694	332776242	119.405	988511868	64773	6.50136	3.121	20.2908	7.28064	0.182617	0.0655258	0.49003	5.48768e-07	5.48768e-07	1	0	0	1	0	0
AAATTCTGATGTG	34	198	13	354.694	332776242	119.405	988511868	2574	5.82353	0.0958574	0.558228	0.200301	0.00725697	0.00260391	0.634024	2.18074e-08	2.18074e-08	1	0	0	1	1	0
AAATTG	701	6502	6	354.694	332776242	119.405	988511868	39012	9.27532	1.97635	18.3313	6.57756	0.109988	0.0394654	0.466076	3.30516e-07	3.30516e-07	1	0	0	1	0	0
AAATTGAAT	873	7279	9	354.694	332776242	119.405	988511868	65511	8.33792	2.46128	20.5219	7.36359	0.184697	0.0662723	0.628458	5.5502e-07	5.5502e-07	1	0	0	1	1	0
AAATTGC	154	2009	7	354.694	332776242	119.405	988511868	14063	13.0455	0.434178	5.66404	2.03235	0.0396483	0.0142264	0.764775	1.19144e-07	1.19144e-07	1	0	0	1	1	0
AAATTGCATG	3	12	10	354.694	332776242	119.405	988511868	120	4	0.00845801	0.033832	0.0121395	0.00033832	0.000121395	0.334993	1.01666e-09	1.01666e-09	1	0	0	1	0	0
AAATTGG	6	25	7	354.694	332776242	119.405	988511868	175	4.16667	0.016916	0.0704834	0.0252905	0.000493384	0.000177034	0.244266	1.48263e-09	1.48263e-09	1	0	0	1	0	0
AAATTGGTG	1	6	9	354.694	332776242	119.405	988511868	54	6	0.00281934	0.016916	0.00606973	0.000152244	5.46276e-05	0.452241	4.57497e-10	4.57497e-10	1	0	0	1	0	0
AAATTGT	82	382	7	354.694	332776242	119.405	988511868	2674	4.65854	0.231185	1.07699	0.386439	0.0075389	0.00270508	0.273101	2.26546e-08	2.26546e-08	1	0	0	1	0	0
AAATTGTATT	1936	10976	10	354.694	332776242	119.405	988511868	109760	5.66942	5.45823	30.945	11.1036	0.30945	0.111036	0.474805	9.29905e-07	9.29905e-07	1	0	0	1	0	0
AAATTGTC	712	3138	8	354.694	332776242	119.405	988511868	25104	4.4073	2.00737	8.84707	3.17447	0.0707766	0.0253957	0.295284	2.12685e-07	2.12685e-07	1	0	0	1	0	0
AAATTT	38	184	6	354.694	332776242	119.405	988511868	1104	4.84211	0.107135	0.518758	0.186138	0.00311255	0.00111683	0.243311	9.35327e-09	9.35327e-09	1	0	0	1	0	0
AAATTTC	18	72	7	354.694	332776242	119.405	988511868	504	4	0.050748	0.202992	0.0728368	0.00142094	0.000509857	0.234495	4.26997e-09	4.26997e-09	1	0	0	1	0	0
AAC	188666	2099475	3	354.694	332776242	119.405	988511868	6298425	11.128	531.913	5919.12	2123.87	17.7574	6.37162	0.279585	5.33613e-05	5.33613e-05	1	1	1	0	0	0
AACAACAACAGACAATAC	14	73	18	354.694	332776242	119.405	988511868	1314	5.21429	0.0394707	0.205811	0.0738484	0.00370461	0.00132927	0.786038	1.11324e-08	1.11324e-08	1	0	0	1	1	0
AACAACAACTTCAACCTC	2	9	18	354.694	332776242	119.405	988511868	162	4.5	0.00563867	0.025374	0.00910459	0.000456732	0.000163883	0.678362	1.37249e-09	1.37249e-09	1	0	0	1	1	0
AACAACAAGCTATCC	1	4	15	354.694	332776242	119.405	988511868	60	4	0.00281934	0.0112773	0.00404649	0.00016916	6.06973e-05	0.50249	5.0833e-10	5.0833e-10	1	0	0	1	1	0
AACAACAAT	3265	24159	9	354.694	332776242	119.405	988511868	217431	7.39939	9.20513	68.1123	24.4398	0.613011	0.219958	0.557718	1.84211e-06	1.84211e-06	1	0	0	1	1	0
AACAACAGT	1439	13186	9	354.694	332776242	119.405	988511868	118674	9.16331	4.05702	37.1758	13.3392	0.334582	0.120053	0.690671	1.00543e-06	1.00543e-06	1	0	0	1	1	0
AACAACATATTAACAT	3	15	16	354.694	332776242	119.405	988511868	240	5	0.00845801	0.04229	0.0151743	0.00067664	0.000242789	0.669987	2.03332e-09	2.03332e-09	1	0	0	1	1	0
AACAACATC	270	1256	9	354.694	332776242	119.405	988511868	11304	4.65185	0.761221	3.54109	1.2706	0.0318698	0.0114354	0.350626	9.57694e-08	9.57694e-08	1	0	0	1	0	0
AACAACC	8	35	7	354.694	332776242	119.405	988511868	245	4.375	0.0225547	0.0986767	0.0354068	0.000690737	0.000247847	0.256479	2.07568e-09	2.07568e-09	1	0	0	1	0	0
AACAACTCCCAGC	2	9	13	354.694	332776242	119.405	988511868	117	4.5	0.00563867	0.025374	0.00910459	0.000329862	0.00011836	0.489928	9.91243e-10	9.91243e-10	1	0	0	1	0	0
AACAACTGCTGCCCC	2	8	15	354.694	332776242	119.405	988511868	120	4	0.00563867	0.0225547	0.00809297	0.00033832	0.000121395	0.50249	1.01666e-09	1.01666e-09	1	0	0	1	1	0
AACAACTTAGAACTTGACACCATCG	2	9	25	354.694	332776242	119.405	988511868	225	4.5	0.00563867	0.025374	0.00910459	0.00063435	0.000227615	0.942169	1.90624e-09	1.90624e-09	1	0	0	1	1	0
AACAAG	5240	65698	6	354.694	332776242	119.405	988511868	394188	12.5378	14.7733	185.225	66.4615	1.11135	0.398769	0.630011	3.33963e-06	3.33963e-06	1	0	0	1	1	0
AACAAGAAG	13	66	9	354.694	332776242	119.405	988511868	594	5.07692	0.0366514	0.186076	0.066767	0.00167469	0.000600903	0.382666	5.03247e-09	5.03247e-09	1	0	0	1	0	0
AACAAGAAGATG	3	18	12	354.694	332776242	119.405	988511868	216	6	0.00845801	0.050748	0.0182092	0.000608976	0.00021851	0.602988	1.82999e-09	1.82999e-09	1	0	0	1	1	0
AACAAGAC	8506	101608	8	354.694	332776242	119.405	988511868	812864	11.9455	23.9813	286.467	102.789	2.29174	0.822311	0.800329	6.88672e-06	6.88672e-06	1	0	0	1	1	0
AACAAGC	37	173	7	354.694	332776242	119.405	988511868	1211	4.67568	0.104315	0.487745	0.175011	0.00341421	0.00122507	0.274106	1.02598e-08	1.02598e-08	1	0	0	1	0	0
AACAAGG	1	4	7	354.694	332776242	119.405	988511868	28	4	0.00281934	0.0112773	0.00404649	7.89414e-05	2.83254e-05	0.234495	2.37221e-10	2.37221e-10	1	0	0	1	0	0
AACAAGGC	1	10	8	354.694	332776242	119.405	988511868	80	10	0.00281934	0.0281934	0.0101162	0.000225547	8.09297e-05	0.669987	6.77773e-10	6.77773e-10	1	0	0	1	1	0
AACAAGTAACAGT	1	4	13	354.694	332776242	119.405	988511868	52	4	0.00281934	0.0112773	0.00404649	0.000146605	5.26043e-05	0.435491	4.40553e-10	4.40553e-10	1	0	0	1	0	0
AACAAT	350	2482	6	354.694	332776242	119.405	988511868	14892	7.09143	0.986767	6.99759	2.51084	0.0419855	0.0150651	0.356337	1.26167e-07	1.26167e-07	1	0	0	1	0	0
AACAATACTC	6	26	10	354.694	332776242	119.405	988511868	260	4.33333	0.016916	0.0733027	0.0263022	0.000733027	0.000263022	0.36291	2.20276e-09	2.20276e-09	1	0	0	1	0	0
AACAATC	150	600	7	354.694	332776242	119.405	988511868	4200	4	0.4229	1.6916	0.606973	0.0118412	0.00424881	0.234495	3.55831e-08	3.55831e-08	1	0	0	1	0	0
AACAATCAATC	4	16	11	354.694	332776242	119.405	988511868	176	4	0.0112773	0.0451094	0.0161859	0.000496203	0.000178045	0.368493	1.4911e-09	1.4911e-09	1	0	0	1	0	0
AACAATG	26	300	7	354.694	332776242	119.405	988511868	2100	11.5385	0.0733027	0.845801	0.303486	0.0059206	0.00212441	0.676429	1.77915e-08	1.77915e-08	1	0	0	1	1	0
AACAATGAATG	63	309	11	354.694	332776242	119.405	988511868	3399	4.90476	0.177618	0.871175	0.312591	0.00958292	0.0034385	0.451842	2.87969e-08	2.87969e-08	1	0	0	1	0	0
AACAATGAC	106	585	9	354.694	332776242	119.405	988511868	5265	5.51887	0.29885	1.64931	0.591799	0.0148438	0.00532619	0.415977	4.46059e-08	4.46059e-08	1	0	0	1	0	0
AACAATGGC	7	46	9	354.694	332776242	119.405	988511868	414	6.57143	0.0197353	0.129689	0.0465346	0.0011672	0.000418811	0.495312	3.50748e-09	3.50748e-09	1	0	0	1	0	0
AACAATT	100	768	7	354.694	332776242	119.405	988511868	5376	7.68	0.281934	2.16525	0.776925	0.0151567	0.00543848	0.450231	4.55464e-08	4.55464e-08	1	0	0	1	0	0
AACAC	18343	192653	5	354.694	332776242	119.405	988511868	963265	10.5028	51.7151	543.153	194.892	2.71577	0.97446	0.439796	8.16094e-06	8.16094e-06	1	1	0	1	0	0
AACACAACG	1	5	9	354.694	332776242	119.405	988511868	45	5	0.00281934	0.0140967	0.00505811	0.00012687	4.5523e-05	0.376868	3.81247e-10	3.81247e-10	1	0	0	1	0	0
AACACAAGAAG	2	8	11	354.694	332776242	119.405	988511868	88	4	0.00563867	0.0225547	0.00809297	0.000248102	8.90227e-05	0.368493	7.45551e-10	7.45551e-10	1	0	0	1	0	0
AACACAAGAGGGTGT	1	4	15	354.694	332776242	119.405	988511868	60	4	0.00281934	0.0112773	0.00404649	0.00016916	6.06973e-05	0.50249	5.0833e-10	5.0833e-10	1	0	0	1	1	0
AACACAC	2	11	7	354.694	332776242	119.405	988511868	77	5.5	0.00563867	0.0310127	0.0111278	0.000217089	7.78949e-05	0.322431	6.52357e-10	6.52357e-10	1	0	0	1	0	0
AACACACAAT	7	43	10	354.694	332776242	119.405	988511868	430	6.14286	0.0197353	0.121231	0.0434997	0.00121231	0.000434997	0.514454	3.64303e-09	3.64303e-09	1	0	0	1	1	0
AACACACACACACTG	1	4	15	354.694	332776242	119.405	988511868	60	4	0.00281934	0.0112773	0.00404649	0.00016916	6.06973e-05	0.50249	5.0833e-10	5.0833e-10	1	0	0	1	1	0
AACACACACTG	1	4	11	354.694	332776242	119.405	988511868	44	4	0.00281934	0.0112773	0.00404649	0.000124051	4.45114e-05	0.368493	3.72775e-10	3.72775e-10	1	0	0	1	0	0
AACACACGGAGCCTC	43	212	15	354.694	332776242	119.405	988511868	3180	4.93023	0.121231	0.597699	0.214464	0.00896549	0.00321696	0.619348	2.69415e-08	2.69415e-08	1	0	0	1	1	0
AACACAGG	1	4	8	354.694	332776242	119.405	988511868	32	4	0.00281934	0.0112773	0.00404649	9.02187e-05	3.23719e-05	0.267995	2.71109e-10	2.71109e-10	1	0	0	1	0	0
AACACATCC	2	16	9	354.694	332776242	119.405	988511868	144	8	0.00563867	0.0451094	0.0161859	0.000405984	0.000145674	0.602988	1.21999e-09	1.21999e-09	1	0	0	1	1	0
AACACC	67125	848485	6	354.694	332776242	119.405	988511868	5090910	12.6404	189.248	2392.16	858.346	14.353	5.15007	0.635166	4.3131e-05	4.3131e-05	1	1	1	1	1	1
AACACCACTAC	1	4	11	354.694	332776242	119.405	988511868	44	4	0.00281934	0.0112773	0.00404649	0.000124051	4.45114e-05	0.368493	3.72775e-10	3.72775e-10	1	0	0	1	0	0
AACACCATCACC	149474	620559	12	354.694	332776242	119.405	988511868	7446708	4.15162	421.417	1749.56	627.771	20.9948	7.53325	0.417229	6.30897e-05	6.30897e-05	1	1	1	1	0	0
AACACCATCTC	47	197	11	354.694	332776242	119.405	988511868	2167	4.19149	0.132509	0.555409	0.199289	0.0061095	0.00219218	0.386133	1.83592e-08	1.83592e-08	1	0	0	1	0	0
AACACCC	81	467	7	354.694	332776242	119.405	988511868	3269	5.76543	0.228366	1.31663	0.472427	0.00921641	0.00330699	0.337992	2.76955e-08	2.76955e-08	1	0	0	1	0	0
AACACCCATACC	106044	658548	12	354.694	332776242	119.405	988511868	7902576	6.21014	298.974	1856.67	666.201	22.28	7.99442	0.624107	6.69519e-05	6.69519e-05	1	1	1	1	1	1
AACACCCTCACACAC	260	1254	15	354.694	332776242	119.405	988511868	18810	4.82308	0.733027	3.53545	1.26857	0.0530317	0.0190286	0.605887	1.59361e-07	1.59361e-07	1	0	0	1	1	0
AACACCGACTCCT	2	8	13	354.694	332776242	119.405	988511868	104	4	0.00563867	0.0225547	0.00809297	0.000293211	0.000105209	0.435491	8.81105e-10	8.81105e-10	1	0	0	1	0	0
AACACCGATACATCG	797	3558	15	354.694	332776242	119.405	988511868	53370	4.46424	2.24701	10.0312	3.59935	0.150468	0.0539902	0.560809	4.52159e-07	4.52159e-07	1	0	0	1	1	0
AACACCGGCTGGAGG	1	4	15	354.694	332776242	119.405	988511868	60	4	0.00281934	0.0112773	0.00404649	0.00016916	6.06973e-05	0.50249	5.0833e-10	5.0833e-10	1	0	0	1	1	0
AACACCT	71	284	7	354.694	332776242	119.405	988511868	1988	4	0.200173	0.800691	0.287301	0.00560484	0.0020111	0.234495	1.68427e-08	1.68427e-08	1	0	0	1	0	0
AACACCTT	1	4	8	354.694	332776242	119.405	988511868	32	4	0.00281934	0.0112773	0.00404649	9.02187e-05	3.23719e-05	0.267995	2.71109e-10	2.71109e-10	1	0	0	1	0	0
AACACG	183	738	6	354.694	332776242	119.405	988511868	4428	4.03279	0.515938	2.08067	0.746577	0.012484	0.00447946	0.202644	3.75147e-08	3.75147e-08	1	0	0	1	0	0
AACACGACTACGTGT	1	4	15	354.694	332776242	119.405	988511868	60	4	0.00281934	0.0112773	0.00404649	0.00016916	6.06973e-05	0.50249	5.0833e-10	5.0833e-10	1	0	0	1	1	0
AACACGC	4	35	7	354.694	332776242	119.405	988511868	245	8.75	0.0112773	0.0986767	0.0354068	0.000690737	0.000247847	0.512959	2.07568e-09	2.07568e-09	1	0	0	1	1	0
AACACGCTCCACTCT	28	146	15	354.694	332776242	119.405	988511868	2190	5.21429	0.0789414	0.411623	0.147697	0.00617434	0.00221545	0.655032	1.8554e-08	1.8554e-08	1	0	0	1	1	0
AACACGGGCACATCC	250	1096	15	354.694	332776242	119.405	988511868	16440	4.384	0.704834	3.08999	1.10874	0.0463499	0.0166311	0.550729	1.39282e-07	1.39282e-07	1	0	0	1	1	0
AACACGGT	42	331	8	354.694	332776242	119.405	988511868	2648	7.88095	0.118412	0.9332	0.334847	0.0074656	0.00267877	0.528013	2.24343e-08	2.24343e-08	1	0	0	1	1	0
AACACT	1769	22445	6	354.694	332776242	119.405	988511868	134670	12.688	4.9874	63.28	22.7058	0.37968	0.136235	0.637557	1.14095e-06	1.14095e-06	1	0	0	1	1	0
AACACTC	894	9132	7	354.694	332776242	119.405	988511868	63924	10.2148	2.52049	25.7462	9.23813	0.180223	0.0646669	0.598829	5.41575e-07	5.41575e-07	1	0	0	1	1	0
AACACTCAAT	1379	8319	10	354.694	332776242	119.405	988511868	83190	6.03263	3.88786	23.454	8.41568	0.23454	0.0841568	0.505223	7.04799e-07	7.04799e-07	1	0	0	1	1	0
AACACTCCCACGCAG	35	163	15	354.694	332776242	119.405	988511868	2445	4.65714	0.0986767	0.459552	0.164894	0.00689327	0.00247341	0.585042	2.07144e-08	2.07144e-08	1	0	0	1	1	0
AACACTG	97	389	7	354.694	332776242	119.405	988511868	2723	4.01031	0.273476	1.09672	0.393521	0.00767705	0.00275465	0.2351	2.30697e-08	2.30697e-08	1	0	0	1	0	0
AACACTGTGGC	78	412	11	354.694	332776242	119.405	988511868	4532	5.28205	0.219908	1.16157	0.416788	0.0127772	0.00458467	0.486599	3.83959e-08	3.83959e-08	1	0	0	1	0	0
AACACTT	348	3349	7	354.694	332776242	119.405	988511868	23443	9.62356	0.981129	9.44195	3.38792	0.0660937	0.0237154	0.56417	1.98613e-07	1.98613e-07	1	0	0	1	1	0
AACAG	315	1689	5	354.694	332776242	119.405	988511868	8445	5.3619	0.888091	4.76186	1.70863	0.0238093	0.00854314	0.224525	7.15474e-08	7.15474e-08	1	0	0	1	0	0
AACAGAAGC	3	14	9	354.694	332776242	119.405	988511868	126	4.66667	0.00845801	0.0394707	0.0141627	0.000355236	0.000127464	0.351743	1.06749e-09	1.06749e-09	1	0	0	1	0	0
AACAGAAGGACACGG	145	867	15	354.694	332776242	119.405	988511868	13005	5.97931	0.408804	2.44436	0.877076	0.0366655	0.0131561	0.751136	1.10181e-07	1.10181e-07	1	0	0	1	1	0
AACAGAAT	11	53	8	354.694	332776242	119.405	988511868	424	4.81818	0.0310127	0.149425	0.0536159	0.0011954	0.000428928	0.322812	3.5922e-09	3.5922e-09	1	0	0	1	0	0
AACAGACTCCG	4	17	11	354.694	332776242	119.405	988511868	187	4.25	0.0112773	0.0479287	0.0171976	0.000527216	0.000189173	0.391524	1.58429e-09	1.58429e-09	1	0	0	1	0	0
AACAGACTCTG	2	12	11	354.694	332776242	119.405	988511868	132	6	0.00563867	0.033832	0.0121395	0.000372152	0.000133534	0.552739	1.11833e-09	1.11833e-09	1	0	0	1	1	0
AACAGAGAGTGC	1	6	12	354.694	332776242	119.405	988511868	72	6	0.00281934	0.016916	0.00606973	0.000202992	7.28368e-05	0.602988	6.09996e-10	6.09996e-10	1	0	0	1	1	0
AACAGAGCAG	2	17	10	354.694	332776242	119.405	988511868	170	8.5	0.00563867	0.0479287	0.0171976	0.000479287	0.000171976	0.711861	1.44027e-09	1.44027e-09	1	0	0	1	1	0
AACAGAGCCTACGAC	6	39	15	354.694	332776242	119.405	988511868	585	6.5	0.016916	0.109954	0.0394532	0.00164931	0.000591799	0.816546	4.95622e-09	4.95622e-09	1	0	0	1	1	0
AACAGAGCGCCAGT	447	2010	14	354.694	332776242	119.405	988511868	28140	4.49664	1.26024	5.66686	2.03336	0.0793361	0.028467	0.527221	2.38407e-07	2.38407e-07	1	0	0	1	1	0
AACAGAGCGCCATT	4	20	14	354.694	332776242	119.405	988511868	280	5	0.0112773	0.0563867	0.0202324	0.000789414	0.000283254	0.586238	2.37221e-09	2.37221e-09	1	0	0	1	1	0
AACAGATCCGT	1	4	11	354.694	332776242	119.405	988511868	44	4	0.00281934	0.0112773	0.00404649	0.000124051	4.45114e-05	0.368493	3.72775e-10	3.72775e-10	1	0	0	1	0	0
AACAGATCGGTTGC	7611	38270	14	354.694	332776242	119.405	988511868	535780	5.02825	21.458	107.896	38.7148	1.51054	0.542007	0.589551	4.53922e-06	4.53922e-06	1	0	0	1	1	0
AACAGATGATG	529	4145	11	354.694	332776242	119.405	988511868	45595	7.83554	1.49143	11.6861	4.19317	0.128548	0.0461249	0.721835	3.86288e-07	3.86288e-07	1	0	0	1	1	0
AACAGC	450	2084	6	354.694	332776242	119.405	988511868	12504	4.63111	1.2687	5.87549	2.10822	0.035253	0.0126493	0.232709	1.05936e-07	1.05936e-07	1	0	0	1	0	0
AACAGCAAT	889	6526	9	354.694	332776242	119.405	988511868	58734	7.34083	2.50639	18.399	6.60184	0.165591	0.0594166	0.553304	4.97604e-07	4.97604e-07	1	0	0	1	1	0
AACAGCAATAGT	1	5	12	354.694	332776242	119.405	988511868	60	5	0.00281934	0.0140967	0.00505811	0.00016916	6.06973e-05	0.50249	5.0833e-10	5.0833e-10	1	0	0	1	1	0
AACAGCAATGGC	1	5	12	354.694	332776242	119.405	988511868	60	5	0.00281934	0.0140967	0.00505811	0.00016916	6.06973e-05	0.50249	5.0833e-10	5.0833e-10	1	0	0	1	1	0
AACAGCGGAAGCGCAAGCAACTCC	1	4	24	354.694	332776242	119.405	988511868	96	4	0.00281934	0.0112773	0.00404649	0.000270656	9.71157e-05	0.803984	8.13328e-10	8.13328e-10	1	0	0	1	1	0
AACAGCTACCT	18	85	11	354.694	332776242	119.405	988511868	935	4.72222	0.050748	0.239643	0.0859878	0.00263608	0.000945866	0.435026	7.92147e-09	7.92147e-09	1	0	0	1	0	0
AACAGG	2043	8635	6	354.694	332776242	119.405	988511868	51810	4.22663	5.7599	24.345	8.73535	0.14607	0.0524121	0.212384	4.38943e-07	4.38943e-07	1	0	0	1	0	0
AACAGGAACCGG	40	171	12	354.694	332776242	119.405	988511868	2052	4.275	0.112773	0.482106	0.172987	0.00578528	0.00207585	0.429629	1.73849e-08	1.73849e-08	1	0	0	1	0	0
AACAGGGC	368	2086	8	354.694	332776242	119.405	988511868	16688	5.66848	1.03752	5.88113	2.11024	0.0470491	0.0168819	0.379781	1.41383e-07	1.41383e-07	1	0	0	1	0	0
AACAGGGTATTG	3	16	12	354.694	332776242	119.405	988511868	192	5.33333	0.00845801	0.0451094	0.0161859	0.000541312	0.000194231	0.535989	1.62666e-09	1.62666e-09	1	0	0	1	1	0
AACAGGT	7	28	7	354.694	332776242	119.405	988511868	196	4	0.0197353	0.0789414	0.0283254	0.00055259	0.000198278	0.234495	1.66054e-09	1.66054e-09	1	0	0	1	0	0
AACAGGTCCT	3	12	10	354.694	332776242	119.405	988511868	120	4	0.00845801	0.033832	0.0121395	0.00033832	0.000121395	0.334993	1.01666e-09	1.01666e-09	1	0	0	1	0	0
AACAGGTGATG	1	7	11	354.694	332776242	119.405	988511868	77	7	0.00281934	0.0197353	0.00708135	0.000217089	7.78949e-05	0.644862	6.52357e-10	6.52357e-10	1	0	0	1	1	0
AACAGT	3631	43013	6	354.694	332776242	119.405	988511868	258078	11.846	10.237	121.268	43.5129	0.727608	0.261077	0.595252	2.18648e-06	2.18648e-06	1	0	0	1	1	0
AACAGTAATATAGT	319	1473	14	354.694	332776242	119.405	988511868	20622	4.61755	0.899368	4.15288	1.49012	0.0581403	0.0208617	0.541398	1.74713e-07	1.74713e-07	1	0	0	1	1	0
AACAGTACCAGC	25	121	12	354.694	332776242	119.405	988511868	1452	4.84	0.0704834	0.34114	0.122406	0.00409367	0.00146887	0.48641	1.23016e-08	1.23016e-08	1	0	0	1	0	0
AACAGTACCAGT	2431	12170	12	354.694	332776242	119.405	988511868	146040	5.00617	6.8538	34.3113	12.3114	0.411736	0.147737	0.50311	1.23727e-06	1.23727e-06	1	0	0	1	1	0
AACAGTACCGGT	29	174	12	354.694	332776242	119.405	988511868	2088	6	0.0817607	0.490564	0.176022	0.00588677	0.00211227	0.602988	1.76899e-08	1.76899e-08	1	0	0	1	1	0
AACAGTAGCGGT	2	9	12	354.694	332776242	119.405	988511868	108	4.5	0.00563867	0.025374	0.00910459	0.000304488	0.000109255	0.452241	9.14994e-10	9.14994e-10	1	0	0	1	0	0
AACAGTATCAGT	2240	9990	12	354.694	332776242	119.405	988511868	119880	4.45982	6.31531	28.1652	10.1061	0.337982	0.121273	0.448203	1.01564e-06	1.01564e-06	1	0	0	1	0	0
AACAGTGAC	18	124	9	354.694	332776242	119.405	988511868	1116	6.88889	0.050748	0.349598	0.125441	0.00314638	0.00112897	0.51924	9.45494e-09	9.45494e-09	1	0	0	1	1	0
AACAGTGACAGT	34252	160860	12	354.694	332776242	119.405	988511868	1930320	4.69637	96.5679	453.518	162.729	5.44222	1.95275	0.471976	1.6354e-05	1.6354e-05	1	1	0	1	0	0
AACAGTGGCAGT	568	3131	12	354.694	332776242	119.405	988511868	37572	5.51232	1.60138	8.82734	3.16739	0.105928	0.0380086	0.553978	3.18316e-07	3.18316e-07	1	0	0	1	1	0
AACAGTTACTTCGTCAAGT	330	1342	19	354.694	332776242	119.405	988511868	25498	4.06667	0.930381	3.78355	1.3576	0.0718874	0.0257943	0.647096	2.16023e-07	2.16023e-07	1	0	0	1	1	0
AACAGTTCCAT	8	34	11	354.694	332776242	119.405	988511868	374	4.25	0.0225547	0.0958574	0.0343951	0.00105443	0.000378346	0.391524	3.16859e-09	3.16859e-09	1	0	0	1	0	0
AACAGTTGCGCCATC	1	6	15	354.694	332776242	119.405	988511868	90	6	0.00281934	0.016916	0.00606973	0.00025374	9.10459e-05	0.753735	7.62495e-10	7.62495e-10	1	0	0	1	1	0
AACAT	7313	81217	5	354.694	332776242	119.405	988511868	406085	11.1058	20.6178	228.978	82.1609	1.14489	0.410804	0.465048	3.44042e-06	3.44042e-06	1	0	0	1	0	0
AACATAACATAT	8022	53259	12	354.694	332776242	119.405	988511868	639108	6.63912	22.6167	150.155	53.878	1.80186	0.646535	0.667218	5.41463e-06	5.41463e-06	1	0	0	1	1	0
AACATAACG	142	1050	9	354.694	332776242	119.405	988511868	9450	7.39437	0.400346	2.9603	1.0622	0.0266427	0.00955982	0.557339	8.0062e-08	8.0062e-08	1	0	0	1	1	0
AACATAATAT	660	2791	10	354.694	332776242	119.405	988511868	27910	4.22879	1.86076	7.86876	2.82344	0.0786876	0.0282344	0.354154	2.36458e-07	2.36458e-07	1	0	0	1	0	0
AACATAC	49	196	7	354.694	332776242	119.405	988511868	1372	4	0.138147	0.55259	0.198278	0.00386813	0.00138794	0.234495	1.16238e-08	1.16238e-08	1	0	0	1	0	0
AACATACAG	2	8	9	354.694	332776242	119.405	988511868	72	4	0.00563867	0.0225547	0.00809297	0.000202992	7.28368e-05	0.301494	6.09996e-10	6.09996e-10	1	0	0	1	0	0
AACATACAT	49	291	9	354.694	332776242	119.405	988511868	2619	5.93878	0.138147	0.820427	0.294382	0.00738384	0.00264944	0.447626	2.21886e-08	2.21886e-08	1	0	0	1	0	0
AACATACCCAT	5	28	11	354.694	332776242	119.405	988511868	308	5.6	0.0140967	0.0789414	0.0283254	0.000868355	0.000311579	0.51589	2.60943e-09	2.60943e-09	1	0	0	1	1	0
AACATACTATT	2	8	11	354.694	332776242	119.405	988511868	88	4	0.00563867	0.0225547	0.00809297	0.000248102	8.90227e-05	0.368493	7.45551e-10	7.45551e-10	1	0	0	1	0	0
AACATAG	2	8	7	354.694	332776242	119.405	988511868	56	4	0.00563867	0.0225547	0.00809297	0.000157883	5.66508e-05	0.234495	4.74441e-10	4.74441e-10	1	0	0	1	0	0
AACATAGTAT	6	25	10	354.694	332776242	119.405	988511868	250	4.16667	0.016916	0.0704834	0.0252905	0.000704834	0.000252905	0.348951	2.11804e-09	2.11804e-09	1	0	0	1	0	0
AACATAGTGGC	73	363	11	354.694	332776242	119.405	988511868	3993	4.9726	0.205811	1.02342	0.367219	0.0112576	0.00403941	0.458092	3.38294e-08	3.38294e-08	1	0	0	1	0	0
AACATATATGT	1	4	11	354.694	332776242	119.405	988511868	44	4	0.00281934	0.0112773	0.00404649	0.000124051	4.45114e-05	0.368493	3.72775e-10	3.72775e-10	1	0	0	1	0	0
AACATATCAT	17	70	10	354.694	332776242	119.405	988511868	700	4.11765	0.0479287	0.197353	0.0708135	0.00197353	0.000708135	0.344846	5.93052e-09	5.93052e-09	1	0	0	1	0	0
AACATATGACAT	1586	11040	12	354.694	332776242	119.405	988511868	132480	6.96091	4.47147	31.1255	11.1683	0.373506	0.13402	0.699558	1.12239e-06	1.12239e-06	1	0	0	1	1	0
AACATATGATG	5	24	11	354.694	332776242	119.405	988511868	264	4.8	0.0140967	0.067664	0.0242789	0.000744305	0.000267068	0.442191	2.23665e-09	2.23665e-09	1	0	0	1	0	0
AACATATTAACATT	1759	7802	14	354.694	332776242	119.405	988511868	109228	4.43547	4.95921	21.9965	7.89267	0.30795	0.110497	0.520049	9.25398e-07	9.25398e-07	1	0	0	1	1	0
AACATC	5206	32532	6	354.694	332776242	119.405	988511868	195192	6.24894	14.6775	91.7186	32.9101	0.550312	0.19746	0.314003	1.6537e-06	1.6537e-06	1	0	0	1	0	0
AACATCAT	86	935	8	354.694	332776242	119.405	988511868	7480	10.8721	0.242463	2.63608	0.945866	0.0210886	0.00756693	0.728416	6.33718e-08	6.33718e-08	1	0	0	1	1	0
AACATCATC	982	4469	9	354.694	332776242	119.405	988511868	40221	4.55092	2.76859	12.5996	4.52094	0.113396	0.0406884	0.343019	3.40759e-07	3.40759e-07	1	0	0	1	0	0
AACATCC	488	2016	7	354.694	332776242	119.405	988511868	14112	4.13115	1.37584	5.68378	2.03943	0.0397865	0.014276	0.242184	1.19559e-07	1.19559e-07	1	0	0	1	0	0
AACATCCAC	1	4	9	354.694	332776242	119.405	988511868	36	4	0.00281934	0.0112773	0.00404649	0.000101496	3.64184e-05	0.301494	3.04998e-10	3.04998e-10	1	0	0	1	0	0
AACATCGAACATG	126	605	13	354.694	332776242	119.405	988511868	7865	4.80159	0.355236	1.7057	0.612031	0.0221741	0.0079564	0.522763	6.66336e-08	6.66336e-08	1	0	0	1	1	0
AACATCTCTCTGCCC	16	106	15	354.694	332776242	119.405	988511868	1590	6.625	0.0451094	0.29885	0.107232	0.00448274	0.00160848	0.832249	1.34707e-08	1.34707e-08	1	0	0	1	1	0
AACATG	814	5755	6	354.694	332776242	119.405	988511868	34530	7.07002	2.29494	16.2253	5.82188	0.0973516	0.0349313	0.355262	2.92544e-07	2.92544e-07	1	0	0	1	0	0
AACATGAACATGG	512	2332	13	354.694	332776242	119.405	988511868	30316	4.55469	1.4435	6.57469	2.3591	0.085471	0.0306683	0.495882	2.56842e-07	2.56842e-07	1	0	0	1	0	0
AACATGAACATTG	4765	25990	13	354.694	332776242	119.405	988511868	337870	5.45435	13.4341	73.2745	26.292	0.952569	0.341797	0.593831	2.86249e-06	2.86249e-06	1	0	0	1	1	0
AACATGAAT	3	15	9	354.694	332776242	119.405	988511868	135	5	0.00845801	0.04229	0.0151743	0.00038061	0.000136569	0.376868	1.14374e-09	1.14374e-09	1	0	0	1	0	0
AACATGAT	16	75	8	354.694	332776242	119.405	988511868	600	4.6875	0.0451094	0.21145	0.0758716	0.0016916	0.000606973	0.314056	5.0833e-09	5.0833e-09	1	0	0	1	0	0
AACATGATACATG	3417	15619	13	354.694	332776242	119.405	988511868	203047	4.57097	9.63367	44.0352	15.8005	0.572458	0.205407	0.497654	1.72025e-06	1.72025e-06	1	0	0	1	0	0
AACATGCATTGACGT	1	4	15	354.694	332776242	119.405	988511868	60	4	0.00281934	0.0112773	0.00404649	0.00016916	6.06973e-05	0.50249	5.0833e-10	5.0833e-10	1	0	0	1	1	0
AACATGG	19	76	7	354.694	332776242	119.405	988511868	532	4	0.0535674	0.214269	0.0768832	0.00149989	0.000538183	0.234495	4.50719e-09	4.50719e-09	1	0	0	1	0	0
AACATGGACATTG	8	39	13	354.694	332776242	119.405	988511868	507	4.875	0.0225547	0.109954	0.0394532	0.0014294	0.000512892	0.530755	4.29539e-09	4.29539e-09	1	0	0	1	1	0
AACATGGAT	19	137	9	354.694	332776242	119.405	988511868	1233	7.21053	0.0535674	0.386249	0.138592	0.00347624	0.00124733	0.543483	1.04462e-08	1.04462e-08	1	0	0	1	1	0
AACATGGCACTCACC	56	324	15	354.694	332776242	119.405	988511868	4860	5.78571	0.157883	0.913465	0.327765	0.013702	0.00491648	0.726816	4.11747e-08	4.11747e-08	1	0	0	1	1	0
AACATGT	73	295	7	354.694	332776242	119.405	988511868	2065	4.0411	0.205811	0.831704	0.298428	0.00582193	0.002089	0.236905	1.7495e-08	1.7495e-08	1	0	0	1	0	0
AACATGTGATG	12	71	11	354.694	332776242	119.405	988511868	781	5.91667	0.033832	0.200173	0.0718251	0.0022019	0.000790077	0.545062	6.61676e-09	6.61676e-09	1	0	0	1	1	0
AACATT	5214	69487	6	354.694	332776242	119.405	988511868	416922	13.327	14.7	195.907	70.2946	1.17544	0.421767	0.669669	3.53223e-06	3.53223e-06	1	0	0	1	1	0
AACATTACCATTAC	1	4	14	354.694	332776242	119.405	988511868	56	4	0.00281934	0.0112773	0.00404649	0.000157883	5.66508e-05	0.468991	4.74441e-10	4.74441e-10	1	0	0	1	0	0
AACATTATT	20	83	9	354.694	332776242	119.405	988511868	747	4.15	0.0563867	0.234005	0.0839646	0.00210604	0.000755681	0.3128	6.32871e-09	6.32871e-09	1	0	0	1	0	0
AACATTGAACGTG	1	5	13	354.694	332776242	119.405	988511868	65	5	0.00281934	0.0140967	0.00505811	0.000183257	6.57554e-05	0.544364	5.50691e-10	5.50691e-10	1	0	0	1	1	0
AACATTGG	45	181	8	354.694	332776242	119.405	988511868	1448	4.02222	0.12687	0.5103	0.183104	0.0040824	0.00146483	0.269484	1.22677e-08	1.22677e-08	1	0	0	1	0	0
AACATTGTGGC	265	1392	11	354.694	332776242	119.405	988511868	15312	5.25283	0.747124	3.92451	1.40818	0.0431697	0.01549	0.483907	1.29726e-07	1.29726e-07	1	0	0	1	0	0
AACC	10997	109758	4	354.694	332776242	119.405	988511868	439032	9.98072	31.0042	309.445	111.034	1.23778	0.444134	0.334348	3.71955e-06	3.71955e-06	1	0	0	0	0	0
AACCAACCGT	3	12	10	354.694	332776242	119.405	988511868	120	4	0.00845801	0.033832	0.0121395	0.00033832	0.000121395	0.334993	1.01666e-09	1.01666e-09	1	0	0	1	0	0
AACCAACT	37	210	8	354.694	332776242	119.405	988511868	1680	5.67568	0.104315	0.59206	0.212441	0.00473648	0.00169952	0.380263	1.42332e-08	1.42332e-08	1	0	0	1	0	0
AACCAACTC	1	5	9	354.694	332776242	119.405	988511868	45	5	0.00281934	0.0140967	0.00505811	0.00012687	4.5523e-05	0.376868	3.81247e-10	3.81247e-10	1	0	0	1	0	0
AACCAACTT	31	289	9	354.694	332776242	119.405	988511868	2601	9.32258	0.0873994	0.814788	0.292359	0.00733309	0.00263123	0.702676	2.20361e-08	2.20361e-08	1	0	0	1	1	0
AACCAAGACTGAAG	2	9	14	354.694	332776242	119.405	988511868	126	4.5	0.00563867	0.025374	0.00910459	0.000355236	0.000127464	0.527615	1.06749e-09	1.06749e-09	1	0	0	1	1	0
AACCAAT	74	501	7	354.694	332776242	119.405	988511868	3507	6.77027	0.208631	1.41249	0.506822	0.00988741	0.00354776	0.396899	2.97119e-08	2.97119e-08	1	0	0	1	0	0
AACCAATCCC	1	4	10	354.694	332776242	119.405	988511868	40	4	0.00281934	0.0112773	0.00404649	0.000112773	4.04649e-05	0.334993	3.38887e-10	3.38887e-10	1	0	0	1	0	0
AACCAATCCG	73	618	10	354.694	332776242	119.405	988511868	6180	8.46575	0.205811	1.74235	0.625182	0.0174235	0.00625182	0.708993	5.2358e-08	5.2358e-08	1	0	0	1	1	0
AACCAATG	44	240	8	354.694	332776242	119.405	988511868	1920	5.45455	0.124051	0.67664	0.242789	0.00541312	0.00194231	0.365447	1.62666e-08	1.62666e-08	1	0	0	1	0	0
AACCAATGT	23	214	9	354.694	332776242	119.405	988511868	1926	9.30435	0.0648447	0.603338	0.216487	0.00543004	0.00194838	0.701301	1.63174e-08	1.63174e-08	1	0	0	1	1	0
AACCAC	1798	9435	6	354.694	332776242	119.405	988511868	56610	5.2475	5.06916	26.6004	9.54465	0.159603	0.0572679	0.263682	4.79609e-07	4.79609e-07	1	0	0	1	0	0
AACCACAAGATAATC	1	4	15	354.694	332776242	119.405	988511868	60	4	0.00281934	0.0112773	0.00404649	0.00016916	6.06973e-05	0.50249	5.0833e-10	5.0833e-10	1	0	0	1	1	0
AACCACACCC	1	6	10	354.694	332776242	119.405	988511868	60	6	0.00281934	0.016916	0.00606973	0.00016916	6.06973e-05	0.50249	5.0833e-10	5.0833e-10	1	0	0	1	1	0
AACCACC	41391	324797	7	354.694	332776242	119.405	988511868	2273579	7.84704	116.695	915.712	328.572	6.40998	2.3	0.460024	1.92621e-05	1.92621e-05	1	1	0	1	0	0
AACCACCACTGACATCTC	1	5	18	354.694	332776242	119.405	988511868	90	5	0.00281934	0.0140967	0.00505811	0.00025374	9.10459e-05	0.753735	7.62495e-10	7.62495e-10	1	0	0	1	1	0
AACCACCCCT	6	26	10	354.694	332776242	119.405	988511868	260	4.33333	0.016916	0.0733027	0.0263022	0.000733027	0.000263022	0.36291	2.20276e-09	2.20276e-09	1	0	0	1	0	0
AACCACCCGCAGAGC	5	21	15	354.694	332776242	119.405	988511868	315	4.2	0.0140967	0.059206	0.0212441	0.000888091	0.000318661	0.527615	2.66873e-09	2.66873e-09	1	0	0	1	1	0
AACCACT	360	1715	7	354.694	332776242	119.405	988511868	12005	4.76389	1.01496	4.83516	1.73493	0.0338461	0.0121445	0.279278	1.01708e-07	1.01708e-07	1	0	0	1	0	0
AACCAG	131	1581	6	354.694	332776242	119.405	988511868	9486	12.0687	0.369333	4.45737	1.59937	0.0267442	0.00959624	0.60644	8.0367e-08	8.0367e-08	1	0	0	1	1	0
AACCAGACCC	2	8	10	354.694	332776242	119.405	988511868	80	4	0.00563867	0.0225547	0.00809297	0.000225547	8.09297e-05	0.334993	6.77773e-10	6.77773e-10	1	0	0	1	0	0
AACCAGC	169	1179	7	354.694	332776242	119.405	988511868	8253	6.97633	0.476468	3.324	1.1927	0.023268	0.00834891	0.408979	6.99208e-08	6.99208e-08	1	0	0	1	0	0
AACCAGCCACGACGC	4	16	15	354.694	332776242	119.405	988511868	240	4	0.0112773	0.0451094	0.0161859	0.00067664	0.000242789	0.50249	2.03332e-09	2.03332e-09	1	0	0	1	1	0
AACCAGCCCATCAGC	3	18	15	354.694	332776242	119.405	988511868	270	6	0.00845801	0.050748	0.0182092	0.000761221	0.000273138	0.753735	2.28748e-09	2.28748e-09	1	0	0	1	1	0
AACCAGCCCT	46573	241702	10	354.694	332776242	119.405	988511868	2417020	5.18975	131.305	681.439	244.511	6.81439	2.44511	0.434633	2.04774e-05	2.04774e-05	1	1	0	1	0	0
AACCAGCTT	23	221	9	354.694	332776242	119.405	988511868	1989	9.6087	0.0648447	0.623073	0.223568	0.00560766	0.00201212	0.724241	1.68511e-08	1.68511e-08	1	0	0	1	1	0
AACCAT	201	1685	6	354.694	332776242	119.405	988511868	10110	8.38308	0.566686	4.75058	1.70458	0.0285035	0.0102275	0.421242	8.56536e-08	8.56536e-08	1	0	0	1	0	0
AACCATAACGAT	1	4	12	354.694	332776242	119.405	988511868	48	4	0.00281934	0.0112773	0.00404649	0.000135328	4.85578e-05	0.401992	4.06664e-10	4.06664e-10	1	0	0	1	0	0
AACCATACC	18635	185204	9	354.694	332776242	119.405	988511868	1666836	9.9385	52.5383	522.152	187.356	4.69937	1.68621	0.7491	1.41217e-05	1.41217e-05	1	1	0	1	1	0
AACCATACTC	452	3754	10	354.694	332776242	119.405	988511868	37540	8.30531	1.27434	10.5838	3.79763	0.105838	0.0379763	0.695556	3.18045e-07	3.18045e-07	1	0	0	1	1	0
AACCATATCACCCATC	8519	34858	16	354.694	332776242	119.405	988511868	557728	4.09179	24.0179	98.2764	35.2631	1.57242	0.56421	0.54829	4.72516e-06	4.72516e-06	1	0	0	1	1	0
AACCATC	5268	24546	7	354.694	332776242	119.405	988511868	171822	4.65945	14.8523	69.2034	24.8313	0.484424	0.173819	0.273155	1.4557e-06	1.4557e-06	1	0	0	1	0	0
AACCATCCAATGGTTC	1097	5051	16	354.694	332776242	119.405	988511868	80816	4.60438	3.09281	14.2405	5.1097	0.227847	0.0817552	0.616974	6.84686e-07	6.84686e-07	1	0	0	1	1	0
AACCATCCATCC	54775	224320	12	354.694	332776242	119.405	988511868	2691840	4.0953	154.429	632.433	226.927	7.5892	2.72312	0.411569	2.28057e-05	2.28057e-05	1	1	0	1	0	0
AACCATCGACCATG	76	316	14	354.694	332776242	119.405	988511868	4424	4.15789	0.214269	0.89091	0.319672	0.0124727	0.00447541	0.487504	3.74809e-08	3.74809e-08	1	0	0	1	0	0
AACCATCTACCGAT	30	186	14	354.694	332776242	119.405	988511868	2604	6.2	0.0845801	0.524396	0.188162	0.00734155	0.00263426	0.726936	2.20615e-08	2.20615e-08	1	0	0	1	1	0
AACCATG	52	339	7	354.694	332776242	119.405	988511868	2373	6.51923	0.146605	0.955755	0.34294	0.00669028	0.00240058	0.382182	2.01044e-08	2.01044e-08	1	0	0	1	0	0
AACCATGACCCGGAC	1	4	15	354.694	332776242	119.405	988511868	60	4	0.00281934	0.0112773	0.00404649	0.00016916	6.06973e-05	0.50249	5.0833e-10	5.0833e-10	1	0	0	1	1	0
AACCATT	1	4	7	354.694	332776242	119.405	988511868	28	4	0.00281934	0.0112773	0.00404649	7.89414e-05	2.83254e-05	0.234495	2.37221e-10	2.37221e-10	1	0	0	1	0	0
AACCATTGT	13	64	9	354.694	332776242	119.405	988511868	576	4.92308	0.0366514	0.180437	0.0647438	0.00162394	0.000582694	0.37107	4.87997e-09	4.87997e-09	1	0	0	1	0	0
AACCC	242243	2020633	5	354.694	332776242	119.405	988511868	10103165	8.34135	682.964	5696.84	2044.12	28.4842	10.2206	0.349287	8.55957e-05	8.55957e-05	1	1	1	1	0	0
AACCCAACCCG	2895	12051	11	354.694	332776242	119.405	988511868	132561	4.16269	8.16198	33.9758	12.1911	0.373734	0.134102	0.383481	1.12308e-06	1.12308e-06	1	0	0	1	0	0
AACCCAATACC	17	115	11	354.694	332776242	119.405	988511868	1265	6.76471	0.0479287	0.324224	0.116336	0.00356646	0.0012797	0.623186	1.07173e-08	1.07173e-08	1	0	0	1	1	0
AACCCAC	1	4	7	354.694	332776242	119.405	988511868	28	4	0.00281934	0.0112773	0.00404649	7.89414e-05	2.83254e-05	0.234495	2.37221e-10	2.37221e-10	1	0	0	1	0	0
AACCCACTG	1	5	9	354.694	332776242	119.405	988511868	45	5	0.00281934	0.0140967	0.00505811	0.00012687	4.5523e-05	0.376868	3.81247e-10	3.81247e-10	1	0	0	1	0	0
AACCCAGTC	1	4	9	354.694	332776242	119.405	988511868	36	4	0.00281934	0.0112773	0.00404649	0.000101496	3.64184e-05	0.301494	3.04998e-10	3.04998e-10	1	0	0	1	0	0
AACCCAT	35351	176696	7	354.694	332776242	119.405	988511868	1236872	4.99833	99.6663	498.165	178.749	3.48716	1.25125	0.293021	1.0479e-05	1.0479e-05	1	1	0	1	0	0
AACCCATACCCAT	428	2170	13	354.694	332776242	119.405	988511868	28210	5.07009	1.20668	6.11796	2.19522	0.0795334	0.0285378	0.551996	2.39e-07	2.39e-07	1	0	0	1	1	0
AACCCATACCTT	5	32	12	354.694	332776242	119.405	988511868	384	6.4	0.0140967	0.0902187	0.0323719	0.00108262	0.000388463	0.643187	3.25331e-09	3.25331e-09	1	0	0	1	1	0
AACCCC	2662	13962	6	354.694	332776242	119.405	988511868	83772	5.24493	7.50507	39.3636	14.1243	0.236181	0.0847456	0.263552	7.0973e-07	7.0973e-07	1	0	0	1	0	0
AACCCCC	315	1449	7	354.694	332776242	119.405	988511868	10143	4.6	0.888091	4.08522	1.46584	0.0285965	0.0102609	0.26967	8.59332e-08	8.59332e-08	1	0	0	1	0	0
AACCCCGACTCCT	22	89	13	354.694	332776242	119.405	988511868	1157	4.04545	0.0620254	0.250921	0.0900343	0.00326197	0.00117045	0.44044	9.80229e-09	9.80229e-09	1	0	0	1	0	0
AACCCCGCACATCCC	1	4	15	354.694	332776242	119.405	988511868	60	4	0.00281934	0.0112773	0.00404649	0.00016916	6.06973e-05	0.50249	5.0833e-10	5.0833e-10	1	0	0	1	1	0
AACCCCT	24	114	7	354.694	332776242	119.405	988511868	798	4.75	0.067664	0.321404	0.115325	0.00224983	0.000807274	0.278463	6.76079e-09	6.76079e-09	1	0	0	1	0	0
AACCCCTCC	1	4	9	354.694	332776242	119.405	988511868	36	4	0.00281934	0.0112773	0.00404649	0.000101496	3.64184e-05	0.301494	3.04998e-10	3.04998e-10	1	0	0	1	0	0
AACCCG	2	13	6	354.694	332776242	119.405	988511868	78	6.5	0.00563867	0.0366514	0.0131511	0.000219908	7.89065e-05	0.326619	6.60829e-10	6.60829e-10	1	0	0	1	0	0
AACCCGACACCCACC	2	10	15	354.694	332776242	119.405	988511868	150	5	0.00563867	0.0281934	0.0101162	0.0004229	0.000151743	0.628113	1.27082e-09	1.27082e-09	1	0	0	1	1	0
AACCCGACCC	839	3577	10	354.694	332776242	119.405	988511868	35770	4.26341	2.36542	10.0848	3.61857	0.100848	0.0361857	0.357053	3.03049e-07	3.03049e-07	1	0	0	1	0	0
AACCCGGT	2	10	8	354.694	332776242	119.405	988511868	80	5	0.00563867	0.0281934	0.0101162	0.000225547	8.09297e-05	0.334993	6.77773e-10	6.77773e-10	1	0	0	1	0	0
AACCCT	220	2291	6	354.694	332776242	119.405	988511868	13746	10.4136	0.620254	6.4591	2.31763	0.0387546	0.0139058	0.523275	1.16458e-07	1.16458e-07	1	0	0	1	1	0
AACCCTAAT	2	22	9	354.694	332776242	119.405	988511868	198	11	0.00563867	0.0620254	0.0222557	0.000558228	0.000200301	0.829109	1.67749e-09	1.67749e-09	1	0	0	1	1	0
AACCCTACCC	79661	366039	10	354.694	332776242	119.405	988511868	3660390	4.59496	224.591	1031.99	370.293	10.3199	3.70293	0.38482	3.10114e-05	3.10114e-05	1	1	0	1	0	0
AACCCTACCCCT	1	4	12	354.694	332776242	119.405	988511868	48	4	0.00281934	0.0112773	0.00404649	0.000135328	4.85578e-05	0.401992	4.06664e-10	4.06664e-10	1	0	0	1	0	0
AACCCTACCTACCC	20	103	14	354.694	332776242	119.405	988511868	1442	5.15	0.0563867	0.290392	0.104197	0.00406548	0.00145876	0.603826	1.22169e-08	1.22169e-08	1	0	0	1	1	0
AACCCTC	4	16	7	354.694	332776242	119.405	988511868	112	4	0.0112773	0.0451094	0.0161859	0.000315766	0.000113302	0.234495	9.48882e-10	9.48882e-10	1	0	0	1	0	0
AACCCTCACTCACCC	4845	23587	15	354.694	332776242	119.405	988511868	353805	4.86832	13.6597	66.4997	23.8611	0.997495	0.357917	0.61157	2.99749e-06	2.99749e-06	1	0	0	1	1	0
AACCCTCCTCATCCC	1	4	15	354.694	332776242	119.405	988511868	60	4	0.00281934	0.0112773	0.00404649	0.00016916	6.06973e-05	0.50249	5.0833e-10	5.0833e-10	1	0	0	1	1	0
AACCCTCCTCCTCCTCT	1	5	17	354.694	332776242	119.405	988511868	85	5	0.00281934	0.0140967	0.00505811	0.000239643	8.59878e-05	0.711861	7.20134e-10	7.20134e-10	1	0	0	1	1	0
AACCCTCCTGCCTTC	6	31	15	354.694	332776242	119.405	988511868	465	5.16667	0.016916	0.0873994	0.0313603	0.00131099	0.000470404	0.64905	3.93956e-09	3.93956e-09	1	0	0	1	1	0
AACCCTCTCACCCAG	4	25	15	354.694	332776242	119.405	988511868	375	6.25	0.0112773	0.0704834	0.0252905	0.00105725	0.000379358	0.785141	3.17706e-09	3.17706e-09	1	0	0	1	1	0
AACCG	754	5516	5	354.694	332776242	119.405	988511868	27580	7.31565	2.12578	15.5515	5.5801	0.0777573	0.0279005	0.306337	2.33662e-07	2.33662e-07	1	0	0	1	0	0
AACCGAACCT	122	663	10	354.694	332776242	119.405	988511868	6630	5.43443	0.343959	1.86922	0.670705	0.0186922	0.00670705	0.455124	5.61705e-08	5.61705e-08	1	0	0	1	0	0
AACCGAACTGAGTTCG	49	214	16	354.694	332776242	119.405	988511868	3424	4.36735	0.138147	0.603338	0.216487	0.0096534	0.00346379	0.585213	2.90087e-08	2.90087e-08	1	0	0	1	1	0
AACCGAACTTG	2	11	11	354.694	332776242	119.405	988511868	121	5.5	0.00563867	0.0310127	0.0111278	0.00034114	0.000122406	0.506678	1.02513e-09	1.02513e-09	1	0	0	1	1	0
AACCGAAGGTCG	2505	16593	12	354.694	332776242	119.405	988511868	199116	6.62395	7.06243	46.7812	16.7858	0.561375	0.20143	0.665694	1.68694e-06	1.68694e-06	1	0	0	1	1	0
AACCGACTT	20	175	9	354.694	332776242	119.405	988511868	1575	8.75	0.0563867	0.493384	0.177034	0.00444045	0.0015933	0.659518	1.33437e-08	1.33437e-08	1	0	0	1	1	0
AACCGAGATCG	334	2338	11	354.694	332776242	119.405	988511868	25718	7	0.941658	6.59161	2.36517	0.0725077	0.0260169	0.644862	2.17887e-07	2.17887e-07	1	0	0	1	1	0
AACCGAGATTGAACTG	2083	8857	16	354.694	332776242	119.405	988511868	141712	4.25204	5.87268	24.9709	8.95993	0.399534	0.143359	0.569762	1.20061e-06	1.20061e-06	1	0	0	1	1	0
AACCGAGCTTG	272	2188	11	354.694	332776242	119.405	988511868	24068	8.04412	0.766859	6.16871	2.21343	0.0678558	0.0243477	0.74105	2.03908e-07	2.03908e-07	1	0	0	1	1	0
AACCGAGGTCAGTTCG	1	4	16	354.694	332776242	119.405	988511868	64	4	0.00281934	0.0112773	0.00404649	0.000180437	6.47438e-05	0.535989	5.42219e-10	5.42219e-10	1	0	0	1	1	0
AACCGAGTTCGAACTG	245	1227	16	354.694	332776242	119.405	988511868	19632	5.00816	0.690737	3.45932	1.24126	0.0553492	0.0198602	0.671081	1.66326e-07	1.66326e-07	1	0	0	1	1	0
AACCGAT	79	327	7	354.694	332776242	119.405	988511868	2289	4.13924	0.222727	0.921923	0.3308	0.00645346	0.0023156	0.242658	1.93928e-08	1.93928e-08	1	0	0	1	0	0
AACCGATCCGACTTCG	62	263	16	354.694	332776242	119.405	988511868	4208	4.24194	0.174799	0.741485	0.266056	0.0118638	0.0042569	0.568408	3.56509e-08	3.56509e-08	1	0	0	1	1	0
AACCGATCTGAGTTCG	667	2717	16	354.694	332776242	119.405	988511868	43472	4.07346	1.8805	7.66013	2.74858	0.122562	0.0439772	0.545833	3.68302e-07	3.68302e-07	1	0	0	1	1	0
AACCGC	15	63	6	354.694	332776242	119.405	988511868	378	4.2	0.04229	0.177618	0.0637322	0.00106571	0.000382393	0.211046	3.20248e-09	3.20248e-09	1	0	0	1	0	0
AACCGCAGATTG	9872	43209	12	354.694	332776242	119.405	988511868	518508	4.37692	27.8325	121.821	43.7112	1.46185	0.524534	0.439872	4.39289e-06	4.39289e-06	1	0	0	1	0	0
AACCGCAGTGTGCCG	12	52	15	354.694	332776242	119.405	988511868	780	4.33333	0.033832	0.146605	0.0526043	0.00219908	0.000789065	0.544364	6.60829e-09	6.60829e-09	1	0	0	1	1	0
AACCGCC	2	8	7	354.694	332776242	119.405	988511868	56	4	0.00563867	0.0225547	0.00809297	0.000157883	5.66508e-05	0.234495	4.74441e-10	4.74441e-10	1	0	0	1	0	0
AACCGCCG	1	4	8	354.694	332776242	119.405	988511868	32	4	0.00281934	0.0112773	0.00404649	9.02187e-05	3.23719e-05	0.267995	2.71109e-10	2.71109e-10	1	0	0	1	0	0
AACCGG	3	12	6	354.694	332776242	119.405	988511868	72	4	0.00845801	0.033832	0.0121395	0.000202992	7.28368e-05	0.200996	6.09996e-10	6.09996e-10	1	0	0	1	0	0
AACCGGAGATCG	210	882	12	354.694	332776242	119.405	988511868	10584	4.2	0.59206	2.48665	0.89225	0.0298398	0.010707	0.422092	8.96694e-08	8.96694e-08	1	0	0	1	0	0
AACCGGCCCT	31	171	10	354.694	332776242	119.405	988511868	1710	5.51613	0.0873994	0.482106	0.172987	0.00482106	0.00172987	0.461967	1.44874e-08	1.44874e-08	1	0	0	1	0	0
AACCGGCTCCGCGC	1	4	14	354.694	332776242	119.405	988511868	56	4	0.00281934	0.0112773	0.00404649	0.000157883	5.66508e-05	0.468991	4.74441e-10	4.74441e-10	1	0	0	1	0	0
AACCGT	1	5	6	354.694	332776242	119.405	988511868	30	5	0.00281934	0.0140967	0.00505811	8.45801e-05	3.03486e-05	0.251245	2.54165e-10	2.54165e-10	1	0	0	1	0	0
AACCGTC	1974	8098	7	354.694	332776242	119.405	988511868	56686	4.10233	5.56537	22.831	8.19211	0.159817	0.0573448	0.240494	4.80253e-07	4.80253e-07	1	0	0	1	0	0
AACCGTCGGATT	105	468	12	354.694	332776242	119.405	988511868	5616	4.45714	0.29603	1.31945	0.473439	0.0158334	0.00568127	0.447934	4.75797e-08	4.75797e-08	1	0	0	1	0	0
AACCGTT	1	4	7	354.694	332776242	119.405	988511868	28	4	0.00281934	0.0112773	0.00404649	7.89414e-05	2.83254e-05	0.234495	2.37221e-10	2.37221e-10	1	0	0	1	0	0
AACCT	1247	23736	5	354.694	332776242	119.405	988511868	118680	19.0345	3.51571	66.9197	24.0119	0.334599	0.120059	0.797053	1.00548e-06	1.00548e-06	1	0	0	1	1	0
AACCTAT	42	350	7	354.694	332776242	119.405	988511868	2450	8.33333	0.118412	0.986767	0.354068	0.00690737	0.00247847	0.488532	2.07568e-08	2.07568e-08	1	0	0	1	0	0
AACCTATG	4	16	8	354.694	332776242	119.405	988511868	128	4	0.0112773	0.0451094	0.0161859	0.000360875	0.000129488	0.267995	1.08444e-09	1.08444e-09	1	0	0	1	0	0
AACCTC	6247	86388	6	354.694	332776242	119.405	988511868	518328	13.8287	17.6124	243.557	87.392	1.46134	0.524352	0.694879	4.39136e-06	4.39136e-06	1	0	0	1	1	0
AACCTCACGCCTT	220	1198	13	354.694	332776242	119.405	988511868	15574	5.44545	0.620254	3.37756	1.21192	0.0439083	0.015755	0.592862	1.31945e-07	1.31945e-07	1	0	0	1	1	0
AACCTCC	6	24	7	354.694	332776242	119.405	988511868	168	4	0.016916	0.067664	0.0242789	0.000473648	0.000169952	0.234495	1.42332e-09	1.42332e-09	1	0	0	1	0	0
AACCTCCACCTCTAG	14	84	15	354.694	332776242	119.405	988511868	1260	6	0.0394707	0.236824	0.0849762	0.00355236	0.00127464	0.753735	1.06749e-08	1.06749e-08	1	0	0	1	1	0
AACCTCCTCATCATC	1725	7810	15	354.694	332776242	119.405	988511868	117150	4.52754	4.86335	22.019	7.90077	0.330285	0.118511	0.568761	9.92514e-07	9.92514e-07	1	0	0	1	1	0
AACCTCGCGCCTT	18	80	13	354.694	332776242	119.405	988511868	1040	4.44444	0.050748	0.225547	0.0809297	0.00293211	0.00105209	0.483879	8.81105e-09	8.81105e-09	1	0	0	1	0	0
AACCTG	152	1076	6	354.694	332776242	119.405	988511868	6456	7.07895	0.428539	3.0336	1.0885	0.0182016	0.00653103	0.35571	5.46963e-08	5.46963e-08	1	0	0	1	0	0
AACCTGATCG	18	90	10	354.694	332776242	119.405	988511868	900	5	0.050748	0.25374	0.0910459	0.0025374	0.000910459	0.418742	7.62495e-09	7.62495e-09	1	0	0	1	0	0
AACCTGCAGTTC	9730	49222	12	354.694	332776242	119.405	988511868	590664	5.05879	27.4321	138.773	49.794	1.66528	0.597528	0.508398	5.0042e-06	5.0042e-06	1	0	0	1	1	0
AACCTGCTC	1	4	9	354.694	332776242	119.405	988511868	36	4	0.00281934	0.0112773	0.00404649	0.000101496	3.64184e-05	0.301494	3.04998e-10	3.04998e-10	1	0	0	1	0	0
AACCTGGACGC	2	8	11	354.694	332776242	119.405	988511868	88	4	0.00563867	0.0225547	0.00809297	0.000248102	8.90227e-05	0.368493	7.45551e-10	7.45551e-10	1	0	0	1	0	0
AACCTGT	158	922	7	354.694	332776242	119.405	988511868	6454	5.83544	0.445455	2.59943	0.932715	0.018196	0.00652901	0.342096	5.46794e-08	5.46794e-08	1	0	0	1	0	0
AACCTT	400	2849	6	354.694	332776242	119.405	988511868	17094	7.1225	1.12773	8.03229	2.88211	0.0481937	0.0172927	0.357899	1.44823e-07	1.44823e-07	1	0	0	1	0	0
AACCTTACACCTT	4192	25554	13	354.694	332776242	119.405	988511868	332202	6.0959	11.8187	72.0453	25.851	0.936589	0.336063	0.663678	2.81447e-06	2.81447e-06	1	0	0	1	1	0
AACCTTCAGTTC	46592	225134	12	354.694	332776242	119.405	988511868	2701608	4.83203	131.358	634.728	227.75	7.61674	2.73301	0.48561	2.28885e-05	2.28885e-05	1	1	0	1	0	0
AACCTTGTACCTTG	1	4	14	354.694	332776242	119.405	988511868	56	4	0.00281934	0.0112773	0.00404649	0.000157883	5.66508e-05	0.468991	4.74441e-10	4.74441e-10	1	0	0	1	0	0
AACG	3555	45632	4	354.694	332776242	119.405	988511868	182528	12.836	10.0227	128.652	46.1623	0.514608	0.184649	0.429998	1.54641e-06	1.54641e-06	1	0	0	0	0	0
AACGAACGATG	104	420	11	354.694	332776242	119.405	988511868	4620	4.03846	0.293211	1.18412	0.424881	0.0130253	0.00467369	0.372036	3.91414e-08	3.91414e-08	1	0	0	1	0	0
AACGAACGT	101	525	9	354.694	332776242	119.405	988511868	4725	5.19802	0.284753	1.48015	0.531101	0.0133214	0.00477991	0.391793	4.0031e-08	4.0031e-08	1	0	0	1	0	0
AACGAACTCGCACCC	2	11	15	354.694	332776242	119.405	988511868	165	5.5	0.00563867	0.0310127	0.0111278	0.00046519	0.000166918	0.690924	1.39791e-09	1.39791e-09	1	0	0	1	1	0
AACGAAGG	71	644	8	354.694	332776242	119.405	988511868	5152	9.07042	0.200173	1.81565	0.651484	0.0145252	0.00521187	0.607706	4.36486e-08	4.36486e-08	1	0	0	1	1	0
AACGAAT	191	1267	7	354.694	332776242	119.405	988511868	8869	6.63351	0.538493	3.5721	1.28172	0.0250047	0.00897207	0.388882	7.51396e-08	7.51396e-08	1	0	0	1	0	0
AACGAATAATG	1096	6278	11	354.694	332776242	119.405	988511868	69058	5.7281	3.08999	17.6998	6.35096	0.194698	0.0698606	0.527691	5.85071e-07	5.85071e-07	1	0	0	1	1	0
AACGAATAG	70	521	9	354.694	332776242	119.405	988511868	4689	7.44286	0.197353	1.46887	0.527055	0.0132199	0.00474349	0.560994	3.9726e-08	3.9726e-08	1	0	0	1	1	0
AACGAATAT	489	4721	9	354.694	332776242	119.405	988511868	42489	9.6544	1.37865	13.3101	4.77587	0.119791	0.0429828	0.727686	3.59974e-07	3.59974e-07	1	0	0	1	1	0
AACGAATG	7514	54758	8	354.694	332776242	119.405	988511868	438064	7.28746	21.1845	154.381	55.3944	1.23505	0.443155	0.48825	3.71135e-06	3.71135e-06	1	0	0	1	0	0
AACGAATGAAT	258	1071	11	354.694	332776242	119.405	988511868	11781	4.15116	0.727388	3.01951	1.08345	0.0332146	0.0119179	0.382418	9.98106e-08	9.98106e-08	1	0	0	1	0	0
AACGAATGATG	16	91	11	354.694	332776242	119.405	988511868	1001	5.6875	0.0451094	0.25656	0.0920576	0.00282215	0.00101263	0.523951	8.48064e-09	8.48064e-09	1	0	0	1	1	0
AACGAATGG	27	178	9	354.694	332776242	119.405	988511868	1602	6.59259	0.0761221	0.501842	0.180069	0.00451658	0.00162062	0.496907	1.35724e-08	1.35724e-08	1	0	0	1	0	0
AACGAATGT	478	3588	9	354.694	332776242	119.405	988511868	32292	7.50628	1.34764	10.1158	3.6297	0.091042	0.0326673	0.565774	2.73583e-07	2.73583e-07	1	0	0	1	1	0
AACGAC	2377	25090	6	354.694	332776242	119.405	988511868	150540	10.5553	6.70156	70.7371	25.3816	0.424423	0.15229	0.530395	1.2754e-06	1.2754e-06	1	0	0	1	1	0
AACGACAAT	2037	15539	9	354.694	332776242	119.405	988511868	139851	7.62838	5.74299	43.8097	15.7196	0.394287	0.141476	0.574977	1.18484e-06	1.18484e-06	1	0	0	1	1	0
AACGACAG	2	14	8	354.694	332776242	119.405	988511868	112	7	0.00563867	0.0394707	0.0141627	0.000315766	0.000113302	0.468991	9.48882e-10	9.48882e-10	1	0	0	1	0	0
AACGACAGT	10	62	9	354.694	332776242	119.405	988511868	558	6.2	0.0281934	0.174799	0.0627205	0.00157319	0.000564485	0.467316	4.72747e-09	4.72747e-09	1	0	0	1	0	0
AACGACGCACACCCG	1	4	15	354.694	332776242	119.405	988511868	60	4	0.00281934	0.0112773	0.00404649	0.00016916	6.06973e-05	0.50249	5.0833e-10	5.0833e-10	1	0	0	1	1	0
AACGAG	1029	9892	6	354.694	332776242	119.405	988511868	59352	9.61322	2.9011	27.8889	10.007	0.167333	0.0600418	0.483055	5.0284e-07	5.0284e-07	1	0	0	1	0	0
AACGAGAG	40	302	8	354.694	332776242	119.405	988511868	2416	7.55	0.112773	0.851439	0.30551	0.00681151	0.00244408	0.50584	2.04688e-08	2.04688e-08	1	0	0	1	1	0
AACGAGC	293	1442	7	354.694	332776242	119.405	988511868	10094	4.9215	0.826065	4.06548	1.45876	0.0284584	0.0102113	0.288517	8.5518e-08	8.5518e-08	1	0	0	1	0	0
AACGAGCCAAGCCGC	2	10	15	354.694	332776242	119.405	988511868	150	5	0.00563867	0.0281934	0.0101162	0.0004229	0.000151743	0.628113	1.27082e-09	1.27082e-09	1	0	0	1	1	0
AACGAGT	107	560	7	354.694	332776242	119.405	988511868	3920	5.23364	0.301669	1.57883	0.566508	0.0110518	0.00396556	0.306816	3.32109e-08	3.32109e-08	1	0	0	1	0	0
AACGAT	570	3654	6	354.694	332776242	119.405	988511868	21924	6.41053	1.60702	10.3019	3.69647	0.0618111	0.0221788	0.322123	1.85744e-07	1.85744e-07	1	0	0	1	0	0
AACGATAATG	130	670	10	354.694	332776242	119.405	988511868	6700	5.15385	0.366514	1.88895	0.677787	0.0188895	0.00677787	0.431626	5.67635e-08	5.67635e-08	1	0	0	1	0	0
AACGATAATGATG	118	728	13	354.694	332776242	119.405	988511868	9464	6.16949	0.332682	2.05248	0.736461	0.0266822	0.00957399	0.67169	8.01806e-08	8.01806e-08	1	0	0	1	1	0
AACGATCACGAGTGGT	66	315	16	354.694	332776242	119.405	988511868	5040	4.77273	0.186076	0.888091	0.318661	0.0142094	0.00509857	0.639533	4.26997e-08	4.26997e-08	1	0	0	1	1	0
AACGATG	136	866	7	354.694	332776242	119.405	988511868	6062	6.36765	0.38343	2.44154	0.876064	0.0170908	0.00613245	0.373296	5.13583e-08	5.13583e-08	1	0	0	1	0	0
AACGATGACACTACC	5	36	15	354.694	332776242	119.405	988511868	540	7.2	0.0140967	0.101496	0.0364184	0.00152244	0.000546276	0.904482	4.57497e-09	4.57497e-09	1	0	0	1	1	0
AACGATGAT	448	2264	9	354.694	332776242	119.405	988511868	20376	5.05357	1.26306	6.38298	2.29031	0.0574468	0.0206128	0.380905	1.72629e-07	1.72629e-07	1	0	0	1	0	0
AACGATGATG	28	137	10	354.694	332776242	119.405	988511868	1370	4.89286	0.0789414	0.386249	0.138592	0.00386249	0.00138592	0.409769	1.16069e-08	1.16069e-08	1	0	0	1	0	0
AACGATGATGATT	3	13	13	354.694	332776242	119.405	988511868	169	4.33333	0.00845801	0.0366514	0.0131511	0.000476468	0.000170964	0.471782	1.4318e-09	1.4318e-09	1	0	0	1	0	0
AACGATGGTG	4	29	10	354.694	332776242	119.405	988511868	290	7.25	0.0112773	0.0817607	0.029337	0.000817607	0.00029337	0.607176	2.45693e-09	2.45693e-09	1	0	0	1	1	0
AACGATGTCATTGGC	1	7	15	354.694	332776242	119.405	988511868	105	7	0.00281934	0.0197353	0.00708135	0.00029603	0.00010622	0.879358	8.89577e-10	8.89577e-10	1	0	0	1	1	0
AACGC	477	3883	5	354.694	332776242	119.405	988511868	19415	8.14046	1.34482	10.9475	3.92813	0.0547374	0.0196406	0.340875	1.64487e-07	1.64487e-07	1	0	0	1	0	0
AACGCAACTC	1	5	10	354.694	332776242	119.405	988511868	50	5	0.00281934	0.0140967	0.00505811	0.000140967	5.05811e-05	0.418742	4.23608e-10	4.23608e-10	1	0	0	1	0	0
AACGCACCTACTGCC	63	331	15	354.694	332776242	119.405	988511868	4965	5.25397	0.177618	0.9332	0.334847	0.013998	0.0050227	0.660017	4.20643e-08	4.20643e-08	1	0	0	1	1	0
AACGCCACTCCCCAC	2	9	15	354.694	332776242	119.405	988511868	135	4.5	0.00563867	0.025374	0.00910459	0.00038061	0.000136569	0.565301	1.14374e-09	1.14374e-09	1	0	0	1	1	0
AACGCCACTCTCTCT	1	4	15	354.694	332776242	119.405	988511868	60	4	0.00281934	0.0112773	0.00404649	0.00016916	6.06973e-05	0.50249	5.0833e-10	5.0833e-10	1	0	0	1	1	0
AACGCCATCACTCCC	8	42	15	354.694	332776242	119.405	988511868	630	5.25	0.0225547	0.118412	0.0424881	0.00177618	0.000637322	0.659518	5.33746e-09	5.33746e-09	1	0	0	1	1	0
AACGCCATCGGGCAC	7	30	15	354.694	332776242	119.405	988511868	450	4.28571	0.0197353	0.0845801	0.0303486	0.0012687	0.00045523	0.538382	3.81247e-09	3.81247e-09	1	0	0	1	1	0
AACGCCCTG	273	1380	9	354.694	332776242	119.405	988511868	12420	5.05495	0.769679	3.89068	1.39604	0.0350161	0.0125643	0.381009	1.05224e-07	1.05224e-07	1	0	0	1	0	0
AACGCCG	1	4	7	354.694	332776242	119.405	988511868	28	4	0.00281934	0.0112773	0.00404649	7.89414e-05	2.83254e-05	0.234495	2.37221e-10	2.37221e-10	1	0	0	1	0	0
AACGCCGTGCCGCAT	1	4	15	354.694	332776242	119.405	988511868	60	4	0.00281934	0.0112773	0.00404649	0.00016916	6.06973e-05	0.50249	5.0833e-10	5.0833e-10	1	0	0	1	1	0
AACGCG	4	26	6	354.694	332776242	119.405	988511868	156	6.5	0.0112773	0.0733027	0.0263022	0.000439816	0.000157813	0.326619	1.32166e-09	1.32166e-09	1	0	0	1	0	0
AACGCT	3	12	6	354.694	332776242	119.405	988511868	72	4	0.00845801	0.033832	0.0121395	0.000202992	7.28368e-05	0.200996	6.09996e-10	6.09996e-10	1	0	0	1	0	0
AACGCTCACCCCCCTC	1	4	16	354.694	332776242	119.405	988511868	64	4	0.00281934	0.0112773	0.00404649	0.000180437	6.47438e-05	0.535989	5.42219e-10	5.42219e-10	1	0	0	1	1	0
AACGG	35	258	5	354.694	332776242	119.405	988511868	1290	7.37143	0.0986767	0.727388	0.260998	0.00363694	0.00130499	0.308673	1.09291e-08	1.09291e-08	1	0	0	1	0	0
AACGGAACTTG	151	1004	11	354.694	332776242	119.405	988511868	11044	6.64901	0.42572	2.83061	1.01567	0.0311367	0.0111723	0.612528	9.35666e-08	9.35666e-08	1	0	0	1	1	0
AACGGAAG	3	20	8	354.694	332776242	119.405	988511868	160	6.66667	0.00845801	0.0563867	0.0202324	0.000451094	0.000161859	0.446658	1.35555e-09	1.35555e-09	1	0	0	1	0	0
AACGGAAGATTG	281	1630	12	354.694	332776242	119.405	988511868	19560	5.80071	0.792233	4.59552	1.64894	0.0551462	0.0197873	0.58296	1.65716e-07	1.65716e-07	1	0	0	1	1	0
AACGGAATGG	8	32	10	354.694	332776242	119.405	988511868	320	4	0.0225547	0.0902187	0.0323719	0.000902187	0.000323719	0.334993	2.71109e-09	2.71109e-09	1	0	0	1	0	0
AACGGACCCACGGAC	2	9	15	354.694	332776242	119.405	988511868	135	4.5	0.00563867	0.025374	0.00910459	0.00038061	0.000136569	0.565301	1.14374e-09	1.14374e-09	1	0	0	1	1	0
AACGGAT	5	36	7	354.694	332776242	119.405	988511868	252	7.2	0.0140967	0.101496	0.0364184	0.000710472	0.000254929	0.422092	2.13499e-09	2.13499e-09	1	0	0	1	0	0
AACGGATGG	5	25	9	354.694	332776242	119.405	988511868	225	5	0.0140967	0.0704834	0.0252905	0.00063435	0.000227615	0.376868	1.90624e-09	1.90624e-09	1	0	0	1	0	0
AACGGATGT	632	5021	9	354.694	332776242	119.405	988511868	45189	7.94462	1.78182	14.1559	5.07935	0.127403	0.0457142	0.598814	3.82849e-07	3.82849e-07	1	0	0	1	1	0
AACGGC	1	4	6	354.694	332776242	119.405	988511868	24	4	0.00281934	0.0112773	0.00404649	6.7664e-05	2.42789e-05	0.200996	2.03332e-10	2.03332e-10	1	0	0	1	0	0
AACGGCAAT	1063	7789	9	354.694	332776242	119.405	988511868	70101	7.32738	2.99695	21.9598	7.87952	0.197638	0.0709157	0.55229	5.93907e-07	5.93907e-07	1	0	0	1	1	0
AACGGCAGATTG	2967	12918	12	354.694	332776242	119.405	988511868	155016	4.35389	8.36497	36.4202	13.0681	0.437042	0.156818	0.437558	1.31332e-06	1.31332e-06	1	0	0	1	0	0
AACGGCGGATTG	671	2840	12	354.694	332776242	119.405	988511868	34080	4.23249	1.89177	8.00691	2.87301	0.0960829	0.0344761	0.425357	2.88731e-07	2.88731e-07	1	0	0	1	0	0
AACGGG	3	31	6	354.694	332776242	119.405	988511868	186	10.3333	0.00845801	0.0873994	0.0313603	0.000524396	0.000188162	0.51924	1.57582e-09	1.57582e-09	1	0	0	1	1	0
AACGGT	1	5	6	354.694	332776242	119.405	988511868	30	5	0.00281934	0.0140967	0.00505811	8.45801e-05	3.03486e-05	0.251245	2.54165e-10	2.54165e-10	1	0	0	1	0	0
AACGGTGG	4	24	8	354.694	332776242	119.405	988511868	192	6	0.0112773	0.067664	0.0242789	0.000541312	0.000194231	0.401992	1.62666e-09	1.62666e-09	1	0	0	1	0	0
AACGT	140	1565	5	354.694	332776242	119.405	988511868	7825	11.1786	0.394707	4.41226	1.58319	0.0220613	0.00791594	0.468093	6.62947e-08	6.62947e-08	1	0	0	1	0	0
AACGTAAGCCGCTCATCCGATCTC	4	18	24	354.694	332776242	119.405	988511868	432	4.5	0.0112773	0.050748	0.0182092	0.00121795	0.000437021	0.904482	3.65998e-09	3.65998e-09	1	0	0	1	1	0
AACGTAATG	779	5662	9	354.694	332776242	119.405	988511868	50958	7.26829	2.19626	15.9631	5.7278	0.143668	0.0515502	0.547837	4.31725e-07	4.31725e-07	1	0	0	1	1	0
AACGTACTAGGAAG	2	9	14	354.694	332776242	119.405	988511868	126	4.5	0.00563867	0.025374	0.00910459	0.000355236	0.000127464	0.527615	1.06749e-09	1.06749e-09	1	0	0	1	1	0
AACGTAT	1	4	7	354.694	332776242	119.405	988511868	28	4	0.00281934	0.0112773	0.00404649	7.89414e-05	2.83254e-05	0.234495	2.37221e-10	2.37221e-10	1	0	0	1	0	0
AACGTATACTGTGTACTG	50	207	18	354.694	332776242	119.405	988511868	3726	4.14	0.140967	0.583602	0.209406	0.0105048	0.0037693	0.624093	3.15673e-08	3.15673e-08	1	0	0	1	1	0
AACGTC	6	35	6	354.694	332776242	119.405	988511868	210	5.83333	0.016916	0.0986767	0.0354068	0.00059206	0.000212441	0.293119	1.77915e-09	1.77915e-09	1	0	0	1	0	0
AACGTCCAAGGACATTCCTG	1129	4526	20	354.694	332776242	119.405	988511868	90520	4.00886	3.18303	12.7603	4.5786	0.255206	0.091572	0.67147	7.669e-07	7.669e-07	1	0	0	1	1	0
AACGTG	1427	10471	6	354.694	332776242	119.405	988511868	62826	7.33777	4.02319	29.5213	10.5927	0.177128	0.0635561	0.368716	5.32272e-07	5.32272e-07	1	0	0	1	0	0
AACGTGAACTG	1243	9220	11	354.694	332776242	119.405	988511868	101420	7.41754	3.50443	25.9943	9.32715	0.285937	0.102599	0.683327	8.59247e-07	8.59247e-07	1	0	0	1	1	0
AACGTGAAGTG	1222	8015	11	354.694	332776242	119.405	988511868	88165	6.55892	3.44523	22.597	8.10815	0.248567	0.0891896	0.604229	7.46948e-07	7.46948e-07	1	0	0	1	1	0
AACGTGAAT	211	1397	9	354.694	332776242	119.405	988511868	12573	6.62085	0.59488	3.93861	1.41324	0.0354475	0.0127191	0.499037	1.06521e-07	1.06521e-07	1	0	0	1	0	0
AACGTGCCAAGTGGG	6	28	15	354.694	332776242	119.405	988511868	420	4.66667	0.016916	0.0789414	0.0283254	0.00118412	0.000424881	0.586238	3.55831e-09	3.55831e-09	1	0	0	1	1	0
AACGTGGCAACTTAGATCGGATG	12	52	23	354.694	332776242	119.405	988511868	1196	4.33333	0.033832	0.146605	0.0526043	0.00337192	0.0012099	0.834692	1.01327e-08	1.01327e-08	1	0	0	1	1	0
AACGTGGG	5	25	8	354.694	332776242	119.405	988511868	200	5	0.0140967	0.0704834	0.0252905	0.000563867	0.000202324	0.334993	1.69443e-09	1.69443e-09	1	0	0	1	0	0
AACGTT	174	730	6	354.694	332776242	119.405	988511868	4380	4.1954	0.490564	2.05811	0.738484	0.0123487	0.0044309	0.210815	3.71081e-08	3.71081e-08	1	0	0	1	0	0
AACGTTATAAT	1	4	11	354.694	332776242	119.405	988511868	44	4	0.00281934	0.0112773	0.00404649	0.000124051	4.45114e-05	0.368493	3.72775e-10	3.72775e-10	1	0	0	1	0	0
AACT	4842	59766	4	354.694	332776242	119.405	988511868	239064	12.3432	13.6512	168.5	60.4606	0.674002	0.241842	0.413491	2.02539e-06	2.02539e-06	1	0	0	0	0	0
AACTAACTC	177	1564	9	354.694	332776242	119.405	988511868	14076	8.83616	0.499022	4.40944	1.58218	0.039685	0.0142396	0.666012	1.19254e-07	1.19254e-07	1	0	0	1	1	0
AACTAACTG	24	223	9	354.694	332776242	119.405	988511868	2007	9.29167	0.067664	0.628712	0.225592	0.00565841	0.00203032	0.700346	1.70036e-08	1.70036e-08	1	0	0	1	1	0
AACTAACTT	4279	38937	9	354.694	332776242	119.405	988511868	350433	9.09956	12.0639	109.776	39.3895	0.987988	0.354506	0.685866	2.96893e-06	2.96893e-06	1	0	0	1	1	0
AACTAAT	121	1545	7	354.694	332776242	119.405	988511868	10815	12.7686	0.34114	4.35587	1.56296	0.0304911	0.0109407	0.748544	9.16265e-08	9.16265e-08	1	0	0	1	1	0
AACTAATGTAGT	4	16	12	354.694	332776242	119.405	988511868	192	4	0.0112773	0.0451094	0.0161859	0.000541312	0.000194231	0.401992	1.62666e-09	1.62666e-09	1	0	0	1	0	0
AACTAC	230	949	6	354.694	332776242	119.405	988511868	5694	4.12609	0.648447	2.67555	0.960029	0.0160533	0.00576017	0.207332	4.82405e-08	4.82405e-08	1	0	0	1	0	0
AACTACGCCCAGGTC	14	67	15	354.694	332776242	119.405	988511868	1005	4.78571	0.0394707	0.188895	0.0677787	0.00283343	0.00101668	0.601194	8.51453e-09	8.51453e-09	1	0	0	1	1	0
AACTACTTGAAG	1	5	12	354.694	332776242	119.405	988511868	60	5	0.00281934	0.0140967	0.00505811	0.00016916	6.06973e-05	0.50249	5.0833e-10	5.0833e-10	1	0	0	1	1	0
AACTAG	201	805	6	354.694	332776242	119.405	988511868	4830	4.00498	0.566686	2.26956	0.814355	0.0136174	0.00488613	0.201246	4.09206e-08	4.09206e-08	1	0	0	1	0	0
AACTAGAACTG	1	6	11	354.694	332776242	119.405	988511868	66	6	0.00281934	0.016916	0.00606973	0.000186076	6.6767e-05	0.552739	5.59163e-10	5.59163e-10	1	0	0	1	1	0
AACTAGT	5	27	7	354.694	332776242	119.405	988511868	189	5.4	0.0140967	0.0761221	0.0273138	0.000532854	0.000191196	0.316569	1.60124e-09	1.60124e-09	1	0	0	1	0	0
AACTAT	28	118	6	354.694	332776242	119.405	988511868	708	4.21429	0.0789414	0.332682	0.119371	0.00199609	0.000716228	0.211764	5.99829e-09	5.99829e-09	1	0	0	1	0	0
AACTATAGACTC	109	522	12	354.694	332776242	119.405	988511868	6264	4.78899	0.307308	1.47169	0.528066	0.0176603	0.0063368	0.481284	5.30696e-08	5.30696e-08	1	0	0	1	0	0
AACTATC	10	40	7	354.694	332776242	119.405	988511868	280	4	0.0281934	0.112773	0.0404649	0.000789414	0.000283254	0.234495	2.37221e-09	2.37221e-09	1	0	0	1	0	0
AACTATG	18	222	7	354.694	332776242	119.405	988511868	1554	12.3333	0.050748	0.625892	0.22458	0.00438125	0.00157206	0.723027	1.31657e-08	1.31657e-08	1	0	0	1	1	0
AACTC	92970	1146522	5	354.694	332776242	119.405	988511868	5732610	12.3322	262.114	3232.43	1159.85	16.1621	5.79923	0.5164	4.85676e-05	4.85676e-05	1	1	1	1	1	1
AACTCAACTCG	7	34	11	354.694	332776242	119.405	988511868	374	4.85714	0.0197353	0.0958574	0.0343951	0.00105443	0.000378346	0.447456	3.16859e-09	3.16859e-09	1	0	0	1	0	0
AACTCAACTTG	27	166	11	354.694	332776242	119.405	988511868	1826	6.14815	0.0761221	0.46801	0.167929	0.00514811	0.00184722	0.566387	1.54702e-08	1.54702e-08	1	0	0	1	1	0
AACTCAATCTCG	135	551	12	354.694	332776242	119.405	988511868	6612	4.08148	0.38061	1.55345	0.557404	0.0186414	0.00668884	0.410181	5.6018e-08	5.6018e-08	1	0	0	1	0	0
AACTCACAATTCAATTC	13	52	17	354.694	332776242	119.405	988511868	884	4	0.0366514	0.146605	0.0526043	0.00249229	0.000894274	0.569489	7.48939e-09	7.48939e-09	1	0	0	1	1	0
AACTCACACTC	1	4	11	354.694	332776242	119.405	988511868	44	4	0.00281934	0.0112773	0.00404649	0.000124051	4.45114e-05	0.368493	3.72775e-10	3.72775e-10	1	0	0	1	0	0
AACTCACCTCAGTCCG	21	110	16	354.694	332776242	119.405	988511868	1760	5.2381	0.059206	0.310127	0.111278	0.00496203	0.00178045	0.701891	1.4911e-08	1.4911e-08	1	0	0	1	1	0
AACTCACTC	2	14	9	354.694	332776242	119.405	988511868	126	7	0.00563867	0.0394707	0.0141627	0.000355236	0.000127464	0.527615	1.06749e-09	1.06749e-09	1	0	0	1	1	0
AACTCAG	3	15	7	354.694	332776242	119.405	988511868	105	5	0.00845801	0.04229	0.0151743	0.00029603	0.00010622	0.293119	8.89577e-10	8.89577e-10	1	0	0	1	0	0
AACTCAGACTC	7	51	11	354.694	332776242	119.405	988511868	561	7.28571	0.0197353	0.143786	0.0515927	0.00158165	0.00056752	0.671183	4.75288e-09	4.75288e-09	1	0	0	1	1	0
AACTCAGATC	1	9	10	354.694	332776242	119.405	988511868	90	9	0.00281934	0.025374	0.00910459	0.00025374	9.10459e-05	0.753735	7.62495e-10	7.62495e-10	1	0	0	1	1	0
AACTCAGCTC	10	86	10	354.694	332776242	119.405	988511868	860	8.6	0.0281934	0.242463	0.0869995	0.00242463	0.000869995	0.720236	7.28606e-09	7.28606e-09	1	0	0	1	1	0
AACTCAGTTCAGCTCG	16	67	16	354.694	332776242	119.405	988511868	1072	4.1875	0.0451094	0.188895	0.0677787	0.00302233	0.00108446	0.561114	9.08216e-09	9.08216e-09	1	0	0	1	1	0
AACTCAT	2	11	7	354.694	332776242	119.405	988511868	77	5.5	0.00563867	0.0310127	0.0111278	0.000217089	7.78949e-05	0.322431	6.52357e-10	6.52357e-10	1	0	0	1	0	0
AACTCATACTCG	482	2251	12	354.694	332776242	119.405	988511868	27012	4.67012	1.35892	6.34632	2.27716	0.0761559	0.0273259	0.469338	2.2885e-07	2.2885e-07	1	0	0	1	0	0
AACTCATC	2	9	8	354.694	332776242	119.405	988511868	72	4.5	0.00563867	0.025374	0.00910459	0.000202992	7.28368e-05	0.301494	6.09996e-10	6.09996e-10	1	0	0	1	0	0
AACTCATCCGAGTTCG	3	14	16	354.694	332776242	119.405	988511868	224	4.66667	0.00845801	0.0394707	0.0141627	0.000631531	0.000226603	0.625321	1.89776e-09	1.89776e-09	1	0	0	1	1	0
AACTCATTG	1	4	9	354.694	332776242	119.405	988511868	36	4	0.00281934	0.0112773	0.00404649	0.000101496	3.64184e-05	0.301494	3.04998e-10	3.04998e-10	1	0	0	1	0	0
AACTCATTGCCGAAGATGGAGAGG	10	40	24	354.694	332776242	119.405	988511868	960	4	0.0281934	0.112773	0.0404649	0.00270656	0.000971157	0.803984	8.13328e-09	8.13328e-09	1	0	0	1	1	0
AACTCC	37	229	6	354.694	332776242	119.405	988511868	1374	6.18919	0.104315	0.645628	0.231661	0.00387377	0.00138997	0.311001	1.16408e-08	1.16408e-08	1	0	0	1	0	0
AACTCCAGCTCCT	603	2415	13	354.694	332776242	119.405	988511868	31395	4.00498	1.70006	6.80869	2.44307	0.088513	0.0317599	0.436033	2.65984e-07	2.65984e-07	1	0	0	1	0	0
AACTCCAT	39	397	8	354.694	332776242	119.405	988511868	3176	10.1795	0.109954	1.11928	0.401614	0.00895421	0.00321291	0.682012	2.69076e-08	2.69076e-08	1	0	0	1	1	0
AACTCCC	8	32	7	354.694	332776242	119.405	988511868	224	4	0.0225547	0.0902187	0.0323719	0.000631531	0.000226603	0.234495	1.89776e-09	1.89776e-09	1	0	0	1	0	0
AACTCCCGGTCCATG	1	4	15	354.694	332776242	119.405	988511868	60	4	0.00281934	0.0112773	0.00404649	0.00016916	6.06973e-05	0.50249	5.0833e-10	5.0833e-10	1	0	0	1	1	0
AACTCCGATCAGTTCG	156	719	16	354.694	332776242	119.405	988511868	11504	4.60897	0.439816	2.0271	0.727356	0.0324336	0.0116377	0.61759	9.74638e-08	9.74638e-08	1	0	0	1	1	0
AACTCCT	1	4	7	354.694	332776242	119.405	988511868	28	4	0.00281934	0.0112773	0.00404649	7.89414e-05	2.83254e-05	0.234495	2.37221e-10	2.37221e-10	1	0	0	1	0	0
AACTCCTC	1	8	8	354.694	332776242	119.405	988511868	64	8	0.00281934	0.0225547	0.00809297	0.000180437	6.47438e-05	0.535989	5.42219e-10	5.42219e-10	1	0	0	1	1	0
AACTCG	6	25	6	354.694	332776242	119.405	988511868	150	4.16667	0.016916	0.0704834	0.0252905	0.0004229	0.000151743	0.209371	1.27082e-09	1.27082e-09	1	0	0	1	0	0
AACTCGAACTG	1706	14118	11	354.694	332776242	119.405	988511868	155298	8.2755	4.80979	39.8034	14.2821	0.437837	0.157103	0.762365	1.31571e-06	1.31571e-06	1	0	0	1	1	0
AACTCGAATC	72	418	10	354.694	332776242	119.405	988511868	4180	5.80556	0.202992	1.17848	0.422858	0.0117848	0.00422858	0.486206	3.54136e-08	3.54136e-08	1	0	0	1	0	0
AACTCGACTC	112	593	10	354.694	332776242	119.405	988511868	5930	5.29464	0.315766	1.67187	0.599892	0.0167187	0.00599892	0.443418	5.02399e-08	5.02399e-08	1	0	0	1	0	0
AACTCGGAGCAGTTCG	31	124	16	354.694	332776242	119.405	988511868	1984	4	0.0873994	0.349598	0.125441	0.00559356	0.00200706	0.535989	1.68088e-08	1.68088e-08	1	0	0	1	1	0
AACTCT	322	2071	6	354.694	332776242	119.405	988511868	12426	6.43168	0.907826	5.83884	2.09507	0.0350331	0.0125704	0.323185	1.05275e-07	1.05275e-07	1	0	0	1	0	0
AACTCTACTC	1227	9638	10	354.694	332776242	119.405	988511868	96380	7.85493	3.45932	27.1728	9.75001	0.271728	0.0975001	0.657838	8.16547e-07	8.16547e-07	1	0	0	1	1	0
AACTCTAT	20	160	8	354.694	332776242	119.405	988511868	1280	8	0.0563867	0.451094	0.161859	0.00360875	0.00129488	0.535989	1.08444e-08	1.08444e-08	1	0	0	1	1	0
AACTCTCCCATAGAC	1	4	15	354.694	332776242	119.405	988511868	60	4	0.00281934	0.0112773	0.00404649	0.00016916	6.06973e-05	0.50249	5.0833e-10	5.0833e-10	1	0	0	1	1	0
AACTCTGG	144	1176	8	354.694	332776242	119.405	988511868	9408	8.16667	0.405984	3.31554	1.18967	0.0265243	0.00951734	0.547156	7.97061e-08	7.97061e-08	1	0	0	1	1	0
AACTG	16397	174740	5	354.694	332776242	119.405	988511868	873700	10.6568	46.2286	492.651	176.771	2.46325	0.883854	0.446246	7.40213e-06	7.40213e-06	1	1	0	1	0	0
AACTGAACTGG	2	10	11	354.694	332776242	119.405	988511868	110	5	0.00563867	0.0281934	0.0101162	0.000310127	0.000111278	0.460616	9.31938e-10	9.31938e-10	1	0	0	1	0	0
AACTGAACTTG	96457	753847	11	354.694	332776242	119.405	988511868	8292317	7.81537	271.945	2125.35	762.608	23.3788	8.38869	0.719977	7.02539e-05	7.02539e-05	1	1	1	1	1	1
AACTGAAGATCG	32678	158614	12	354.694	332776242	119.405	988511868	1903368	4.85385	92.1302	447.186	160.457	5.36623	1.92549	0.487802	1.61256e-05	1.61256e-05	1	1	0	1	0	0
AACTGAAGATTG	317585	1361607	12	354.694	332776242	119.405	988511868	16339284	4.28738	895.379	3838.83	1377.43	46.0659	16.5292	0.430873	0.000138429	0.000138429	1	1	1	1	0	0
AACTGAAGTTG	3716	16196	11	354.694	332776242	119.405	988511868	178156	4.35845	10.4766	45.662	16.3842	0.502281	0.180226	0.401514	1.50937e-06	1.50937e-06	1	0	0	1	0	0
AACTGAATCG	3	14	10	354.694	332776242	119.405	988511868	140	4.66667	0.00845801	0.0394707	0.0141627	0.000394707	0.000141627	0.390826	1.1861e-09	1.1861e-09	1	0	0	1	0	0
AACTGAATTG	56	278	10	354.694	332776242	119.405	988511868	2780	4.96429	0.157883	0.783775	0.281231	0.00783775	0.00281231	0.415751	2.35526e-08	2.35526e-08	1	0	0	1	0	0
AACTGAATTGAATTG	14	57	15	354.694	332776242	119.405	988511868	855	4.07143	0.0394707	0.160702	0.0576624	0.00241053	0.000864937	0.511463	7.2437e-09	7.2437e-09	1	0	0	1	1	0
AACTGAC	4	16	7	354.694	332776242	119.405	988511868	112	4	0.0112773	0.0451094	0.0161859	0.000315766	0.000113302	0.234495	9.48882e-10	9.48882e-10	1	0	0	1	0	0
AACTGACCTCAGCTCG	2	10	16	354.694	332776242	119.405	988511868	160	5	0.00563867	0.0281934	0.0101162	0.000451094	0.000161859	0.669987	1.35555e-09	1.35555e-09	1	0	0	1	1	0
AACTGACCTGAGTCCG	35	172	16	354.694	332776242	119.405	988511868	2752	4.91429	0.0986767	0.484926	0.173999	0.00775881	0.00278398	0.658501	2.33154e-08	2.33154e-08	1	0	0	1	1	0
AACTGACCTTG	6631	31495	11	354.694	332776242	119.405	988511868	346445	4.74966	18.695	88.795	31.861	0.976745	0.350471	0.437554	2.93514e-06	2.93514e-06	1	0	0	1	0	0
AACTGACT	2	8	8	354.694	332776242	119.405	988511868	64	4	0.00563867	0.0225547	0.00809297	0.000180437	6.47438e-05	0.267995	5.42219e-10	5.42219e-10	1	0	0	1	0	0
AACTGACTG	8	82	9	354.694	332776242	119.405	988511868	738	10.25	0.0225547	0.231185	0.082953	0.00208067	0.000746577	0.772579	6.25246e-09	6.25246e-09	1	0	0	1	1	0
AACTGAGATCG	480	1933	11	354.694	332776242	119.405	988511868	21263	4.02708	1.35328	5.44978	1.95546	0.0599475	0.0215101	0.370988	1.80144e-07	1.80144e-07	1	0	0	1	0	0
AACTGAGATTG	41166	221014	11	354.694	332776242	119.405	988511868	2431154	5.36885	116.061	623.113	223.583	6.85424	2.45941	0.494595	2.05971e-05	2.05971e-05	1	1	0	1	0	0
AACTGAGCCGTC	1	4	12	354.694	332776242	119.405	988511868	48	4	0.00281934	0.0112773	0.00404649	0.000135328	4.85578e-05	0.401992	4.06664e-10	4.06664e-10	1	0	0	1	0	0
AACTGAGCTTG	94	426	11	354.694	332776242	119.405	988511868	4686	4.53191	0.265018	1.20104	0.430951	0.0132114	0.00474046	0.417494	3.97006e-08	3.97006e-08	1	0	0	1	0	0
AACTGAGGATCG	1731	7799	12	354.694	332776242	119.405	988511868	93588	4.50549	4.88027	21.988	7.88964	0.263856	0.0946756	0.452793	7.92893e-07	7.92893e-07	1	0	0	1	0	0
AACTGAT	522	2472	7	354.694	332776242	119.405	988511868	17304	4.73563	1.47169	6.9694	2.50073	0.0487858	0.0175051	0.277621	1.46602e-07	1.46602e-07	1	0	0	1	0	0
AACTGATCCGACTTCG	67	281	16	354.694	332776242	119.405	988511868	4496	4.19403	0.188895	0.792233	0.284266	0.0126757	0.00454825	0.561989	3.80909e-08	3.80909e-08	1	0	0	1	1	0
AACTGATCGAAGATCG	518	2292	16	354.694	332776242	119.405	988511868	36672	4.42471	1.46042	6.46192	2.31864	0.103391	0.0370982	0.5929	3.10691e-07	3.10691e-07	1	0	0	1	1	0
AACTGATGACAGTTCG	74	318	16	354.694	332776242	119.405	988511868	5088	4.2973	0.208631	0.896549	0.321696	0.0143448	0.00514713	0.575827	4.31064e-08	4.31064e-08	1	0	0	1	1	0
AACTGATGC	3	22	9	354.694	332776242	119.405	988511868	198	7.33333	0.00845801	0.0620254	0.0222557	0.000558228	0.000200301	0.552739	1.67749e-09	1.67749e-09	1	0	0	1	1	0
AACTGC	1	4	6	354.694	332776242	119.405	988511868	24	4	0.00281934	0.0112773	0.00404649	6.7664e-05	2.42789e-05	0.200996	2.03332e-10	2.03332e-10	1	0	0	1	0	0
AACTGCACTTG	1	4	11	354.694	332776242	119.405	988511868	44	4	0.00281934	0.0112773	0.00404649	0.000124051	4.45114e-05	0.368493	3.72775e-10	3.72775e-10	1	0	0	1	0	0
AACTGCAGATAG	40	174	12	354.694	332776242	119.405	988511868	2088	4.35	0.112773	0.490564	0.176022	0.00588677	0.00211227	0.437166	1.76899e-08	1.76899e-08	1	0	0	1	0	0
AACTGCAGATCG	55032	305432	12	354.694	332776242	119.405	988511868	3665184	5.55008	155.154	861.115	308.982	10.3334	3.70778	0.557772	3.1052e-05	3.1052e-05	1	1	0	1	1	0
AACTGCAGATTG	2126991	13575750	12	354.694	332776242	119.405	988511868	162909000	6.38261	5996.7	38274.6	13733.5	459.295	164.802	0.64144	0.00138019	0.00138019	1	1	1	1	1	1
AACTGCCGATTG	7545	33174	12	354.694	332776242	119.405	988511868	398088	4.39682	21.2719	93.5286	33.5595	1.12234	0.402714	0.441872	3.37267e-06	3.37267e-06	1	0	0	1	0	0
AACTGCGGATTG	3406	14276	12	354.694	332776242	119.405	988511868	171312	4.19143	9.60266	40.2488	14.4419	0.482986	0.173303	0.42123	1.45138e-06	1.45138e-06	1	0	0	1	0	0
AACTGG	1099	7500	6	354.694	332776242	119.405	988511868	45000	6.82439	3.09845	21.145	7.58716	0.12687	0.045523	0.342919	3.81247e-07	3.81247e-07	1	0	0	1	0	0
AACTGGACCTG	1	4	11	354.694	332776242	119.405	988511868	44	4	0.00281934	0.0112773	0.00404649	0.000124051	4.45114e-05	0.368493	3.72775e-10	3.72775e-10	1	0	0	1	0	0
AACTGGACTTG	550	3749	11	354.694	332776242	119.405	988511868	41239	6.81636	1.55063	10.5697	3.79257	0.116267	0.0417183	0.627945	3.49384e-07	3.49384e-07	1	0	0	1	1	0
AACTGGAGATCG	608	2785	12	354.694	332776242	119.405	988511868	33420	4.58059	1.71416	7.85185	2.81737	0.0942222	0.0338084	0.46034	2.8314e-07	2.8314e-07	1	0	0	1	0	0
AACTGGAGATTG	65441	265817	12	354.694	332776242	119.405	988511868	3189804	4.06193	184.5	749.427	268.906	8.99313	3.22687	0.408216	2.70245e-05	2.70245e-05	1	1	0	1	0	0
AACTGGCCTTG	373	1889	11	354.694	332776242	119.405	988511868	20779	5.06434	1.05161	5.32572	1.91095	0.058583	0.0210205	0.466543	1.76043e-07	1.76043e-07	1	0	0	1	0	0
AACTGGGAC	4181	36332	9	354.694	332776242	119.405	988511868	326988	8.68979	11.7876	102.432	36.7542	0.921889	0.330788	0.65498	2.7703e-06	2.7703e-06	1	0	0	1	1	0
AACTGGGACAC	6	38	11	354.694	332776242	119.405	988511868	418	6.33333	0.016916	0.107135	0.0384416	0.00117848	0.000422858	0.583447	3.54136e-09	3.54136e-09	1	0	0	1	1	0
AACTGGGAG	889	6596	9	354.694	332776242	119.405	988511868	59364	7.41957	2.50639	18.5963	6.67266	0.167367	0.0600539	0.559239	5.02942e-07	5.02942e-07	1	0	0	1	1	0
AACTGGGGATTG	6	26	12	354.694	332776242	119.405	988511868	312	4.33333	0.016916	0.0733027	0.0263022	0.000879633	0.000315626	0.435491	2.64332e-09	2.64332e-09	1	0	0	1	0	0
AACTGGGGC	2	15	9	354.694	332776242	119.405	988511868	135	7.5	0.00563867	0.04229	0.0151743	0.00038061	0.000136569	0.565301	1.14374e-09	1.14374e-09	1	0	0	1	1	0
AACTGGTC	1857	18807	8	354.694	332776242	119.405	988511868	150456	10.1276	5.23551	53.0232	19.0256	0.424186	0.152205	0.678538	1.27469e-06	1.27469e-06	1	0	0	1	1	0
AACTGT	189	928	6	354.694	332776242	119.405	988511868	5568	4.91005	0.532854	2.61634	0.938785	0.0156981	0.00563271	0.246725	4.7173e-08	4.7173e-08	1	0	0	1	0	0
AACTGTACCG	13	52	10	354.694	332776242	119.405	988511868	520	4	0.0366514	0.146605	0.0526043	0.00146605	0.000526043	0.334993	4.40553e-09	4.40553e-09	1	0	0	1	0	0
AACTGTACTG	49	219	10	354.694	332776242	119.405	988511868	2190	4.46939	0.138147	0.617434	0.221545	0.00617434	0.00221545	0.374304	1.8554e-08	1.8554e-08	1	0	0	1	0	0
AACTT	13	68	5	354.694	332776242	119.405	988511868	340	5.23077	0.0366514	0.191715	0.0687903	0.000958574	0.000343951	0.219034	2.88054e-09	2.88054e-09	1	0	0	1	0	0
AACTTAC	93	373	7	354.694	332776242	119.405	988511868	2611	4.01075	0.262198	1.05161	0.377335	0.00736128	0.00264134	0.235126	2.21208e-08	2.21208e-08	1	0	0	1	0	0
AACTTACCC	1554	8842	9	354.694	332776242	119.405	988511868	79578	5.68983	4.38125	24.9286	8.94476	0.224357	0.0805028	0.428863	6.74198e-07	6.74198e-07	1	0	0	1	0	0
AACTTAT	5	20	7	354.694	332776242	119.405	988511868	140	4	0.0140967	0.0563867	0.0202324	0.000394707	0.000141627	0.234495	1.1861e-09	1.1861e-09	1	0	0	1	0	0
AACTTATAAGTAT	14	68	13	354.694	332776242	119.405	988511868	884	4.85714	0.0394707	0.191715	0.0687903	0.00249229	0.000894274	0.528811	7.48939e-09	7.48939e-09	1	0	0	1	1	0
AACTTC	98	412	6	354.694	332776242	119.405	988511868	2472	4.20408	0.276295	1.16157	0.416788	0.0069694	0.00250073	0.211251	2.09432e-08	2.09432e-08	1	0	0	1	0	0
AACTTCAT	12	115	8	354.694	332776242	119.405	988511868	920	9.58333	0.033832	0.324224	0.116336	0.00259379	0.000930692	0.642071	7.79439e-09	7.79439e-09	1	0	0	1	1	0
AACTTCCCATTGCCC	155	765	15	354.694	332776242	119.405	988511868	11475	4.93548	0.436997	2.15679	0.773891	0.0323519	0.0116084	0.620008	9.72181e-08	9.72181e-08	1	0	0	1	1	0
AACTTG	26	104	6	354.694	332776242	119.405	988511868	624	4	0.0733027	0.293211	0.105209	0.00175927	0.000631252	0.200996	5.28663e-09	5.28663e-09	1	0	0	1	0	0
AACTTGACT	101	1089	9	354.694	332776242	119.405	988511868	9801	10.7822	0.284753	3.07026	1.10166	0.0276323	0.0099149	0.812691	8.30357e-08	8.30357e-08	1	0	0	1	1	0
AACTTGACTTG	2106	12653	11	354.694	332776242	119.405	988511868	139183	6.00807	5.93752	35.673	12.8	0.392404	0.140801	0.553483	1.17918e-06	1.17918e-06	1	0	0	1	1	0
AACTTGAGCTG	131	724	11	354.694	332776242	119.405	988511868	7964	5.52672	0.369333	2.0412	0.732414	0.0224532	0.00805655	0.509139	6.74723e-08	6.74723e-08	1	0	0	1	1	0
AACTTGG	311	3137	7	354.694	332776242	119.405	988511868	21959	10.0868	0.876813	8.84425	3.17346	0.0619098	0.0222142	0.591328	1.8604e-07	1.8604e-07	1	0	0	1	1	0
AACTTGGACTG	10	47	11	354.694	332776242	119.405	988511868	517	4.7	0.0281934	0.132509	0.0475462	0.0014576	0.000523008	0.432979	4.38011e-09	4.38011e-09	1	0	0	1	0	0
AACTTGGGAGATGCG	74	426	15	354.694	332776242	119.405	988511868	6390	5.75676	0.208631	1.20104	0.430951	0.0180156	0.00646426	0.723178	5.41371e-08	5.41371e-08	1	0	0	1	1	0
AAG	85218	1385434	3	354.694	332776242	119.405	988511868	4156302	16.2575	240.258	3906	1401.54	11.718	4.20461	0.408462	3.52129e-05	3.52129e-05	1	1	1	0	0	0
AAGAAGAAT	1	7	9	354.694	332776242	119.405	988511868	63	7	0.00281934	0.0197353	0.00708135	0.000177618	6.37322e-05	0.527615	5.33746e-10	5.33746e-10	1	0	0	1	1	0
AAGAAGAGCGTCGTC	4	25	15	354.694	332776242	119.405	988511868	375	6.25	0.0112773	0.0704834	0.0252905	0.00105725	0.000379358	0.785141	3.17706e-09	3.17706e-09	1	0	0	1	1	0
AAGAAGCCAGACACGCCTCCC	1	4	21	354.694	332776242	119.405	988511868	84	4	0.00281934	0.0112773	0.00404649	0.000236824	8.49762e-05	0.703486	7.11662e-10	7.11662e-10	1	0	0	1	1	0
AAGAAGCCCAATGTC	2	8	15	354.694	332776242	119.405	988511868	120	4	0.00563867	0.0225547	0.00809297	0.00033832	0.000121395	0.50249	1.01666e-09	1.01666e-09	1	0	0	1	1	0
AAGAAGCG	468	3844	8	354.694	332776242	119.405	988511868	30752	8.21368	1.31945	10.8375	3.88867	0.0867002	0.0311094	0.550305	2.60536e-07	2.60536e-07	1	0	0	1	1	0
AAGAAGCGGGGAAGG	1	4	15	354.694	332776242	119.405	988511868	60	4	0.00281934	0.0112773	0.00404649	0.00016916	6.06973e-05	0.50249	5.0833e-10	5.0833e-10	1	0	0	1	1	0
AAGAAGG	1	4	7	354.694	332776242	119.405	988511868	28	4	0.00281934	0.0112773	0.00404649	7.89414e-05	2.83254e-05	0.234495	2.37221e-10	2.37221e-10	1	0	0	1	0	0
AAGAAGGACCGAAGAGCGATGAAGG	12	48	25	354.694	332776242	119.405	988511868	1200	4	0.033832	0.135328	0.0485578	0.0033832	0.00121395	0.837484	1.01666e-08	1.01666e-08	1	0	0	1	1	0
AAGAAGGAG	543	2756	9	354.694	332776242	119.405	988511868	24804	5.07551	1.5309	7.77009	2.78803	0.0699308	0.0250923	0.382559	2.10144e-07	2.10144e-07	1	0	0	1	0	0
AAGAAGTG	1629	16933	8	354.694	332776242	119.405	988511868	135464	10.3947	4.5927	47.7398	17.1298	0.381918	0.137038	0.696433	1.14767e-06	1.14767e-06	1	0	0	1	1	0
AAGAAT	358	4043	6	354.694	332776242	119.405	988511868	24258	11.2933	1.00932	11.3986	4.08999	0.0683914	0.0245399	0.567477	2.05518e-07	2.05518e-07	1	0	0	1	1	0
AAGAATAGAAT	2	17	11	354.694	332776242	119.405	988511868	187	8.5	0.00563867	0.0479287	0.0171976	0.000527216	0.000189173	0.783047	1.58429e-09	1.58429e-09	1	0	0	1	1	0
AAGAATATT	28	138	9	354.694	332776242	119.405	988511868	1242	4.92857	0.0789414	0.389068	0.139604	0.00350161	0.00125643	0.371484	1.05224e-08	1.05224e-08	1	0	0	1	0	0
AAGAATC	10	40	7	354.694	332776242	119.405	988511868	280	4	0.0281934	0.112773	0.0404649	0.000789414	0.000283254	0.234495	2.37221e-09	2.37221e-09	1	0	0	1	0	0
AAGAATCAGTAATTCTGAC	2	8	19	354.694	332776242	119.405	988511868	152	4	0.00563867	0.0225547	0.00809297	0.000428539	0.000153766	0.636488	1.28777e-09	1.28777e-09	1	0	0	1	1	0
AAGAATCTT	5	20	9	354.694	332776242	119.405	988511868	180	4	0.0140967	0.0563867	0.0202324	0.00050748	0.000182092	0.301494	1.52499e-09	1.52499e-09	1	0	0	1	0	0
AAGAATGAT	178	1651	9	354.694	332776242	119.405	988511868	14859	9.27528	0.501842	4.65472	1.67019	0.0418925	0.0150317	0.699111	1.25888e-07	1.25888e-07	1	0	0	1	1	0
AAGAATTGGTG	2	8	11	354.694	332776242	119.405	988511868	88	4	0.00563867	0.0225547	0.00809297	0.000248102	8.90227e-05	0.368493	7.45551e-10	7.45551e-10	1	0	0	1	0	0
AAGAC	564	6235	5	354.694	332776242	119.405	988511868	31175	11.055	1.59011	17.5786	6.30746	0.0878928	0.0315373	0.462918	2.6412e-07	2.6412e-07	1	0	0	1	0	0
AAGACAAGATAAT	6	28	13	354.694	332776242	119.405	988511868	364	4.66667	0.016916	0.0789414	0.0283254	0.00102624	0.00036823	0.508073	3.08387e-09	3.08387e-09	1	0	0	1	1	0
AAGACAC	5	21	7	354.694	332776242	119.405	988511868	147	4.2	0.0140967	0.059206	0.0212441	0.000414442	0.000148708	0.24622	1.24541e-09	1.24541e-09	1	0	0	1	0	0
AAGACAGAC	6111	57604	9	354.694	332776242	119.405	988511868	518436	9.42628	17.229	162.405	58.2735	1.46164	0.524461	0.710492	4.39228e-06	4.39228e-06	1	0	0	1	1	0
AAGACAGT	2	9	8	354.694	332776242	119.405	988511868	72	4.5	0.00563867	0.025374	0.00910459	0.000202992	7.28368e-05	0.301494	6.09996e-10	6.09996e-10	1	0	0	1	0	0
AAGACATT	2	8	8	354.694	332776242	119.405	988511868	64	4	0.00563867	0.0225547	0.00809297	0.000180437	6.47438e-05	0.267995	5.42219e-10	5.42219e-10	1	0	0	1	0	0
AAGACC	2	8	6	354.694	332776242	119.405	988511868	48	4	0.00563867	0.0225547	0.00809297	0.000135328	4.85578e-05	0.200996	4.06664e-10	4.06664e-10	1	0	0	1	0	0
AAGACCC	12	115	7	354.694	332776242	119.405	988511868	805	9.58333	0.033832	0.324224	0.116336	0.00226956	0.000814355	0.561812	6.82009e-09	6.82009e-09	1	0	0	1	1	0
AAGACCG	1	4	7	354.694	332776242	119.405	988511868	28	4	0.00281934	0.0112773	0.00404649	7.89414e-05	2.83254e-05	0.234495	2.37221e-10	2.37221e-10	1	0	0	1	0	0
AAGACCGAGTC	1	6	11	354.694	332776242	119.405	988511868	66	6	0.00281934	0.016916	0.00606973	0.000186076	6.6767e-05	0.552739	5.59163e-10	5.59163e-10	1	0	0	1	1	0
AAGACCT	1	5	7	354.694	332776242	119.405	988511868	35	5	0.00281934	0.0140967	0.00505811	9.86767e-05	3.54068e-05	0.293119	2.96526e-10	2.96526e-10	1	0	0	1	0	0
AAGACCTCCTACGCC	157	668	15	354.694	332776242	119.405	988511868	10020	4.25478	0.442636	1.88332	0.675763	0.0282497	0.0101364	0.534496	8.48911e-08	8.48911e-08	1	0	0	1	1	0
AAGACCTCCTCTCCC	51	298	15	354.694	332776242	119.405	988511868	4470	5.84314	0.143786	0.840162	0.301463	0.0126024	0.00452195	0.73403	3.78706e-08	3.78706e-08	1	0	0	1	1	0
AAGACG	70	383	6	354.694	332776242	119.405	988511868	2298	5.47143	0.197353	1.07981	0.387451	0.00647883	0.00232471	0.274934	1.9469e-08	1.9469e-08	1	0	0	1	0	0
AAGACGACCCCACTG	2	10	15	354.694	332776242	119.405	988511868	150	5	0.00563867	0.0281934	0.0101162	0.0004229	0.000151743	0.628113	1.27082e-09	1.27082e-09	1	0	0	1	1	0
AAGACTAC	3	15	8	354.694	332776242	119.405	988511868	120	5	0.00845801	0.04229	0.0151743	0.00033832	0.000121395	0.334993	1.01666e-09	1.01666e-09	1	0	0	1	0	0
AAGACTCATCGATGT	1	4	15	354.694	332776242	119.405	988511868	60	4	0.00281934	0.0112773	0.00404649	0.00016916	6.06973e-05	0.50249	5.0833e-10	5.0833e-10	1	0	0	1	1	0
AAGACTGTCCGGTG	26	107	14	354.694	332776242	119.405	988511868	1498	4.11538	0.0733027	0.301669	0.108244	0.00422336	0.00151541	0.482519	1.26913e-08	1.26913e-08	1	0	0	1	0	0
AAGAG	5	33	5	354.694	332776242	119.405	988511868	165	6.6	0.0140967	0.0930381	0.0333835	0.00046519	0.000166918	0.27637	1.39791e-09	1.39791e-09	1	0	0	1	0	0
AAGAGAGG	2	13	8	354.694	332776242	119.405	988511868	104	6.5	0.00563867	0.0366514	0.0131511	0.000293211	0.000105209	0.435491	8.81105e-10	8.81105e-10	1	0	0	1	0	0
AAGAGAGTG	141	1017	9	354.694	332776242	119.405	988511868	9153	7.21277	0.397526	2.86726	1.02882	0.0258054	0.00925937	0.543652	7.75457e-08	7.75457e-08	1	0	0	1	1	0
AAGAGATAGGGAT	112	534	13	354.694	332776242	119.405	988511868	6942	4.76786	0.315766	1.50553	0.540206	0.0195718	0.00702268	0.51909	5.88138e-08	5.88138e-08	1	0	0	1	1	0
AAGAGATGAGG	8	33	11	354.694	332776242	119.405	988511868	363	4.125	0.0225547	0.0930381	0.0333835	0.00102342	0.000367219	0.380008	3.0754e-09	3.0754e-09	1	0	0	1	0	0
AAGAGC	300	1910	6	354.694	332776242	119.405	988511868	11460	6.36667	0.845801	5.38493	1.9322	0.0323096	0.0115932	0.319919	9.7091e-08	9.7091e-08	1	0	0	1	0	0
AAGAGCC	805	7961	7	354.694	332776242	119.405	988511868	55727	9.88944	2.26956	22.4447	8.05352	0.157113	0.0563746	0.579757	4.72128e-07	4.72128e-07	1	0	0	1	1	0
AAGAGCCAAGAGCG	11	64	14	354.694	332776242	119.405	988511868	896	5.81818	0.0310127	0.180437	0.0647438	0.00252612	0.000906413	0.682168	7.59106e-09	7.59106e-09	1	0	0	1	1	0
AAGAGCG	3239	36640	7	354.694	332776242	119.405	988511868	256480	11.3121	9.13183	103.3	37.0658	0.723103	0.259461	0.663161	2.17294e-06	2.17294e-06	1	0	0	1	1	0
AAGAGCGTAGCG	5	23	12	354.694	332776242	119.405	988511868	276	4.6	0.0140967	0.0648447	0.0232673	0.000778137	0.000279208	0.462291	2.33832e-09	2.33832e-09	1	0	0	1	0	0
AAGAGCGTCGATCAG	3	16	15	354.694	332776242	119.405	988511868	240	5.33333	0.00845801	0.0451094	0.0161859	0.00067664	0.000242789	0.669987	2.03332e-09	2.03332e-09	1	0	0	1	1	0
AAGAGCGTCGTAGGT	8	36	15	354.694	332776242	119.405	988511868	540	4.5	0.0225547	0.101496	0.0364184	0.00152244	0.000546276	0.565301	4.57497e-09	4.57497e-09	1	0	0	1	1	0
AAGAGCT	109	1192	7	354.694	332776242	119.405	988511868	8344	10.9358	0.307308	3.36065	1.20585	0.0235245	0.00844097	0.641098	7.06917e-08	7.06917e-08	1	0	0	1	1	0
AAGAGG	2971	23120	6	354.694	332776242	119.405	988511868	138720	7.78189	8.37625	65.183	23.3887	0.391098	0.140332	0.391032	1.17526e-06	1.17526e-06	1	0	0	1	0	0
AAGAGGAATGAGG	8101	53412	13	354.694	332776242	119.405	988511868	694356	6.59326	22.8394	150.586	54.0327	1.95762	0.702426	0.717827	5.8827e-06	5.8827e-06	1	0	0	1	1	0
AAGAGGAGGTG	4	17	11	354.694	332776242	119.405	988511868	187	4.25	0.0112773	0.0479287	0.0171976	0.000527216	0.000189173	0.391524	1.58429e-09	1.58429e-09	1	0	0	1	0	0
AAGAGGCG	14	116	8	354.694	332776242	119.405	988511868	928	8.28571	0.0394707	0.327043	0.117348	0.00261634	0.000938785	0.555132	7.86217e-09	7.86217e-09	1	0	0	1	1	0
AAGAGGG	26	173	7	354.694	332776242	119.405	988511868	1211	6.65385	0.0733027	0.487745	0.175011	0.00341421	0.00122507	0.390074	1.02598e-08	1.02598e-08	1	0	0	1	0	0
AAGAGGGGGGTGGTC	1	4	15	354.694	332776242	119.405	988511868	60	4	0.00281934	0.0112773	0.00404649	0.00016916	6.06973e-05	0.50249	5.0833e-10	5.0833e-10	1	0	0	1	1	0
AAGAGGTAG	1146	7443	9	354.694	332776242	119.405	988511868	66987	6.49476	3.23096	20.9843	7.5295	0.188859	0.0677655	0.489533	5.67525e-07	5.67525e-07	1	0	0	1	0	0
AAGAGGTAGAGG	17452	87653	12	354.694	332776242	119.405	988511868	1051836	5.02252	49.203	247.123	88.6717	2.96548	1.06406	0.504753	8.91133e-06	8.91133e-06	1	1	0	1	1	0
AAGAGGTAGTGG	4558	21890	12	354.694	332776242	119.405	988511868	262680	4.80254	12.8505	61.7152	22.1444	0.740583	0.265733	0.482646	2.22547e-06	2.22547e-06	1	0	0	1	0	0
AAGAGGTG	103	1116	8	354.694	332776242	119.405	988511868	8928	10.835	0.290392	3.14638	1.12897	0.025171	0.00903176	0.725928	7.56395e-08	7.56395e-08	1	0	0	1	1	0
AAGAGT	5	20	6	354.694	332776242	119.405	988511868	120	4	0.0140967	0.0563867	0.0202324	0.00033832	0.000121395	0.200996	1.01666e-09	1.01666e-09	1	0	0	1	0	0
AAGAGTAAGAGTG	1419	7404	13	354.694	332776242	119.405	988511868	96252	5.21776	4.00064	20.8744	7.49005	0.271367	0.0973706	0.568072	8.15463e-07	8.15463e-07	1	0	0	1	1	0
AAGAGTAAGGTG	636	2921	12	354.694	332776242	119.405	988511868	35052	4.59277	1.7931	8.23528	2.95495	0.0988233	0.0354594	0.461564	2.96966e-07	2.96966e-07	1	0	0	1	0	0
AAGAGTACCTGGAGG	1	5	15	354.694	332776242	119.405	988511868	75	5	0.00281934	0.0140967	0.00505811	0.00021145	7.58716e-05	0.628113	6.35412e-10	6.35412e-10	1	0	0	1	1	0
AAGAGTAG	1	5	8	354.694	332776242	119.405	988511868	40	5	0.00281934	0.0140967	0.00505811	0.000112773	4.04649e-05	0.334993	3.38887e-10	3.38887e-10	1	0	0	1	0	0
AAGAGTG	389	2839	7	354.694	332776242	119.405	988511868	19873	7.2982	1.09672	8.00409	2.87199	0.0560286	0.020104	0.427849	1.68367e-07	1.68367e-07	1	0	0	1	0	0
AAGAGTGAAGTG	1529	7297	12	354.694	332776242	119.405	988511868	87564	4.7724	4.31076	20.5727	7.3818	0.246872	0.0885816	0.479617	7.41857e-07	7.41857e-07	1	0	0	1	0	0
AAGAT	1973	28859	5	354.694	332776242	119.405	988511868	144295	14.627	5.56255	81.3632	29.1944	0.406816	0.145972	0.612492	1.22249e-06	1.22249e-06	1	0	0	1	1	0
AAGATAAGATAAT	2189	11049	13	354.694	332776242	119.405	988511868	143637	5.04751	6.17152	31.1508	11.1774	0.404961	0.145306	0.549537	1.21692e-06	1.21692e-06	1	0	0	1	1	0
AAGATAAGGAT	4636	37162	11	354.694	332776242	119.405	988511868	408782	8.01596	13.0704	104.772	37.5939	1.15249	0.413533	0.738456	3.46327e-06	3.46327e-06	1	0	0	1	1	0
AAGATACAG	77	503	9	354.694	332776242	119.405	988511868	4527	6.53247	0.217089	1.41813	0.508846	0.0127631	0.00457961	0.492375	3.83535e-08	3.83535e-08	1	0	0	1	0	0
AAGATACGAT	3	16	10	354.694	332776242	119.405	988511868	160	5.33333	0.00845801	0.0451094	0.0161859	0.000451094	0.000161859	0.446658	1.35555e-09	1.35555e-09	1	0	0	1	0	0
AAGATAGCG	823	7663	9	354.694	332776242	119.405	988511868	68967	9.31106	2.32031	21.6046	7.75206	0.194441	0.0697685	0.701807	5.843e-07	5.843e-07	1	0	0	1	1	0
AAGATAT	39	163	7	354.694	332776242	119.405	988511868	1141	4.17949	0.109954	0.459552	0.164894	0.00321686	0.00115426	0.245018	9.66674e-09	9.66674e-09	1	0	0	1	0	0
AAGATATGAT	3318	23975	10	354.694	332776242	119.405	988511868	239750	7.22574	9.35455	67.5936	24.2536	0.675936	0.242536	0.605144	2.0312e-06	2.0312e-06	1	0	0	1	1	0
AAGATATGGT	8	42	10	354.694	332776242	119.405	988511868	420	5.25	0.0225547	0.118412	0.0424881	0.00118412	0.000424881	0.439679	3.55831e-09	3.55831e-09	1	0	0	1	0	0
AAGATC	1067	13719	6	354.694	332776242	119.405	988511868	82314	12.8575	3.00823	38.6785	13.8784	0.232071	0.0832706	0.646079	6.97378e-07	6.97378e-07	1	0	0	1	1	0
AAGATCC	38	399	7	354.694	332776242	119.405	988511868	2793	10.5	0.107135	1.12491	0.403637	0.0078744	0.00282546	0.61555	2.36628e-08	2.36628e-08	1	0	0	1	1	0
AAGATCGGAAGATGAT	2	9	16	354.694	332776242	119.405	988511868	144	4.5	0.00563867	0.025374	0.00910459	0.000405984	0.000145674	0.602988	1.21999e-09	1.21999e-09	1	0	0	1	1	0
AAGATCGTACCAG	1	5	13	354.694	332776242	119.405	988511868	65	5	0.00281934	0.0140967	0.00505811	0.000183257	6.57554e-05	0.544364	5.50691e-10	5.50691e-10	1	0	0	1	1	0
AAGATG	606	3306	6	354.694	332776242	119.405	988511868	19836	5.45545	1.70852	9.32072	3.34442	0.0559243	0.0200665	0.274131	1.68054e-07	1.68054e-07	1	0	0	1	0	0
AAGATGAAGATGCG	14	70	14	354.694	332776242	119.405	988511868	980	5	0.0394707	0.197353	0.0708135	0.00276295	0.000991389	0.586238	8.30272e-09	8.30272e-09	1	0	0	1	1	0
AAGATGAAGATGTG	5624	24763	14	354.694	332776242	119.405	988511868	346682	4.40309	15.8559	69.8152	25.0508	0.977413	0.350711	0.516253	2.93715e-06	2.93715e-06	1	0	0	1	1	0
AAGATGAAGCATG	120	694	13	354.694	332776242	119.405	988511868	9022	5.78333	0.33832	1.95662	0.702065	0.025436	0.00912685	0.629648	7.64359e-08	7.64359e-08	1	0	0	1	1	0
AAGATGAAGGATG	219	939	13	354.694	332776242	119.405	988511868	12207	4.28767	0.617434	2.64736	0.949913	0.0344156	0.0123489	0.466811	1.0342e-07	1.0342e-07	1	0	0	1	0	0
AAGATGAAGTATG	2147	11431	13	354.694	332776242	119.405	988511868	148603	5.32417	6.05311	32.2278	11.5638	0.418962	0.15033	0.579658	1.25899e-06	1.25899e-06	1	0	0	1	1	0
AAGATGAAT	1026	10430	9	354.694	332776242	119.405	988511868	93870	10.1657	2.89264	29.4057	10.5512	0.264651	0.0949609	0.766224	7.95282e-07	7.95282e-07	1	0	0	1	1	0
AAGATGACAATC	3	18	12	354.694	332776242	119.405	988511868	216	6	0.00845801	0.050748	0.0182092	0.000608976	0.00021851	0.602988	1.82999e-09	1.82999e-09	1	0	0	1	1	0
AAGATGAGAT	2212	12359	10	354.694	332776242	119.405	988511868	123590	5.58725	6.23637	34.8442	12.5026	0.348442	0.125026	0.467923	1.04707e-06	1.04707e-06	1	0	0	1	0	0
AAGATGATAAGGT	224	907	13	354.694	332776242	119.405	988511868	11791	4.04911	0.631531	2.55714	0.917541	0.0332428	0.011928	0.440838	9.98953e-08	9.98953e-08	1	0	0	1	0	0
AAGATGGAGAGGACTCATTGCCG	12	54	23	354.694	332776242	119.405	988511868	1242	4.5	0.033832	0.152244	0.0546276	0.00350161	0.00125643	0.866795	1.05224e-08	1.05224e-08	1	0	0	1	1	0
AAGATGGAGAGGCCATAGCGACCG	2	9	24	354.694	332776242	119.405	988511868	216	4.5	0.00563867	0.025374	0.00910459	0.000608976	0.00021851	0.904482	1.82999e-09	1.82999e-09	1	0	0	1	1	0
AAGATGGAGAGGCCATAGCGACGTG	2	8	25	354.694	332776242	119.405	988511868	200	4	0.00563867	0.0225547	0.00809297	0.000563867	0.000202324	0.837484	1.69443e-09	1.69443e-09	1	0	0	1	1	0
AAGATGGAGAGGCCTCATTGCCG	17	69	23	354.694	332776242	119.405	988511868	1587	4.05882	0.0479287	0.194534	0.0698019	0.00447429	0.00160544	0.781816	1.34453e-08	1.34453e-08	1	0	0	1	1	0
AAGATGGAT	43	388	9	354.694	332776242	119.405	988511868	3492	9.02326	0.121231	1.0939	0.392509	0.00984512	0.00353258	0.680115	2.95848e-08	2.95848e-08	1	0	0	1	1	0
AAGATGGGATAT	6	28	12	354.694	332776242	119.405	988511868	336	4.66667	0.016916	0.0789414	0.0283254	0.000947297	0.000339905	0.468991	2.84665e-09	2.84665e-09	1	0	0	1	0	0
AAGATGTAGATG	1567	6719	12	354.694	332776242	119.405	988511868	80628	4.28781	4.4179	18.9431	6.79709	0.227317	0.081565	0.430917	6.83094e-07	6.83094e-07	1	0	0	1	0	0
AAGATGTAT	8	63	9	354.694	332776242	119.405	988511868	567	7.875	0.0225547	0.177618	0.0637322	0.00159856	0.000573589	0.593566	4.80372e-09	4.80372e-09	1	0	0	1	1	0
AAGATGTG	24	97	8	354.694	332776242	119.405	988511868	776	4.04167	0.067664	0.273476	0.0981273	0.0021878	0.000785018	0.270786	6.5744e-09	6.5744e-09	1	0	0	1	0	0
AAGATGTGAT	72	420	10	354.694	332776242	119.405	988511868	4200	5.83333	0.202992	1.18412	0.424881	0.0118412	0.00424881	0.488532	3.55831e-08	3.55831e-08	1	0	0	1	0	0
AAGATTAGAT	285	1503	10	354.694	332776242	119.405	988511868	15030	5.27368	0.803511	4.23746	1.52047	0.0423746	0.0152047	0.441662	1.27337e-07	1.27337e-07	1	0	0	1	0	0
AAGATTC	2	28	7	354.694	332776242	119.405	988511868	196	14	0.00563867	0.0789414	0.0283254	0.00055259	0.000198278	0.820734	1.66054e-09	1.66054e-09	1	0	0	1	1	0
AAGATTG	17	69	7	354.694	332776242	119.405	988511868	483	4.05882	0.0479287	0.194534	0.0698019	0.00136174	0.000488613	0.237944	4.09206e-09	4.09206e-09	1	0	0	1	0	0
AAGATTGCG	159	995	9	354.694	332776242	119.405	988511868	8955	6.25786	0.448274	2.80524	1.00656	0.0252471	0.00905907	0.471677	7.58682e-08	7.58682e-08	1	0	0	1	0	0
AAGATTGGACTG	577	3074	12	354.694	332776242	119.405	988511868	36888	5.32756	1.62676	8.66664	3.10972	0.104	0.0373167	0.535409	3.12521e-07	3.12521e-07	1	0	0	1	1	0
AAGATTGGACTGATCG	3	15	16	354.694	332776242	119.405	988511868	240	5	0.00845801	0.04229	0.0151743	0.00067664	0.000242789	0.669987	2.03332e-09	2.03332e-09	1	0	0	1	1	0
AAGATTGGCCGTGAG	6	32	15	354.694	332776242	119.405	988511868	480	5.33333	0.016916	0.0902187	0.0323719	0.00135328	0.000485578	0.669987	4.06664e-09	4.06664e-09	1	0	0	1	1	0
AAGC	13	225	4	354.694	332776242	119.405	988511868	900	17.3077	0.0366514	0.63435	0.227615	0.0025374	0.000910459	0.579796	7.62495e-09	7.62495e-09	1	0	0	0	1	0
AAGCAC	11	44	6	354.694	332776242	119.405	988511868	264	4	0.0310127	0.124051	0.0445114	0.000744305	0.000267068	0.200996	2.23665e-09	2.23665e-09	1	0	0	1	0	0
AAGCACAGGTAC	2	8	12	354.694	332776242	119.405	988511868	96	4	0.00563867	0.0225547	0.00809297	0.000270656	9.71157e-05	0.401992	8.13328e-10	8.13328e-10	1	0	0	1	0	0
AAGCACC	2	17	7	354.694	332776242	119.405	988511868	119	8.5	0.00563867	0.0479287	0.0171976	0.000335501	0.000120383	0.498303	1.00819e-09	1.00819e-09	1	0	0	1	0	0
AAGCAG	105	437	6	354.694	332776242	119.405	988511868	2622	4.1619	0.29603	1.23205	0.442079	0.0073923	0.00265247	0.209132	2.2214e-08	2.2214e-08	1	0	0	1	0	0
AAGCAGAGG	2	8	9	354.694	332776242	119.405	988511868	72	4	0.00563867	0.0225547	0.00809297	0.000202992	7.28368e-05	0.301494	6.09996e-10	6.09996e-10	1	0	0	1	0	0
AAGCAGAGGTATCGCCAG	3	12	18	354.694	332776242	119.405	988511868	216	4	0.00845801	0.033832	0.0121395	0.000608976	0.00021851	0.602988	1.82999e-09	1.82999e-09	1	0	0	1	1	0
AAGCAGATGAT	17	77	11	354.694	332776242	119.405	988511868	847	4.52941	0.0479287	0.217089	0.0778949	0.00238798	0.000856844	0.417264	7.17592e-09	7.17592e-09	1	0	0	1	0	0
AAGCAGGTGAT	463	1898	11	354.694	332776242	119.405	988511868	20878	4.09935	1.30535	5.3511	1.92006	0.0588621	0.0211206	0.377645	1.76882e-07	1.76882e-07	1	0	0	1	0	0
AAGCATAAT	2	13	9	354.694	332776242	119.405	988511868	117	6.5	0.00563867	0.0366514	0.0131511	0.000329862	0.00011836	0.489928	9.91243e-10	9.91243e-10	1	0	0	1	0	0
AAGCATAGC	412	3289	9	354.694	332776242	119.405	988511868	29601	7.98301	1.16157	9.27279	3.32722	0.0834551	0.029945	0.601708	2.50785e-07	2.50785e-07	1	0	0	1	1	0
AAGCATATG	211	1271	9	354.694	332776242	119.405	988511868	11439	6.0237	0.59488	3.58338	1.28577	0.0322504	0.0115719	0.454027	9.69131e-08	9.69131e-08	1	0	0	1	0	0
AAGCATC	395	2330	7	354.694	332776242	119.405	988511868	16310	5.89873	1.11364	6.56905	2.35708	0.0459834	0.0164995	0.345807	1.38181e-07	1.38181e-07	1	0	0	1	0	0
AAGCATCGTCAGAGG	1	5	15	354.694	332776242	119.405	988511868	75	5	0.00281934	0.0140967	0.00505811	0.00021145	7.58716e-05	0.628113	6.35412e-10	6.35412e-10	1	0	0	1	1	0
AAGCATG	20	96	7	354.694	332776242	119.405	988511868	672	4.8	0.0563867	0.270656	0.0971157	0.00189459	0.00067981	0.281394	5.69329e-09	5.69329e-09	1	0	0	1	0	0
AAGCATGGC	76	588	9	354.694	332776242	119.405	988511868	5292	7.73684	0.214269	1.65777	0.594834	0.0149199	0.0053535	0.583153	4.48347e-08	4.48347e-08	1	0	0	1	1	0
AAGCATGGCTATGAC	1	4	15	354.694	332776242	119.405	988511868	60	4	0.00281934	0.0112773	0.00404649	0.00016916	6.06973e-05	0.50249	5.0833e-10	5.0833e-10	1	0	0	1	1	0
AAGCCAAT	5	32	8	354.694	332776242	119.405	988511868	256	6.4	0.0140967	0.0902187	0.0323719	0.00072175	0.000258975	0.428792	2.16887e-09	2.16887e-09	1	0	0	1	0	0
AAGCCACG	1	4	8	354.694	332776242	119.405	988511868	32	4	0.00281934	0.0112773	0.00404649	9.02187e-05	3.23719e-05	0.267995	2.71109e-10	2.71109e-10	1	0	0	1	0	0
AAGCCAT	1	5	7	354.694	332776242	119.405	988511868	35	5	0.00281934	0.0140967	0.00505811	9.86767e-05	3.54068e-05	0.293119	2.96526e-10	2.96526e-10	1	0	0	1	0	0
AAGCCC	73	313	6	354.694	332776242	119.405	988511868	1878	4.28767	0.205811	0.882452	0.316638	0.00529471	0.00189983	0.215451	1.59107e-08	1.59107e-08	1	0	0	1	0	0
AAGCCCAGACATCCG	4	19	15	354.694	332776242	119.405	988511868	285	4.75	0.0112773	0.0535674	0.0192208	0.000803511	0.000288312	0.596707	2.41457e-09	2.41457e-09	1	0	0	1	1	0
AAGCCG	7	43	6	354.694	332776242	119.405	988511868	258	6.14286	0.0197353	0.121231	0.0434997	0.000727388	0.000260998	0.308673	2.18582e-09	2.18582e-09	1	0	0	1	0	0
AAGCCGAAGTCTG	366	1857	13	354.694	332776242	119.405	988511868	24141	5.07377	1.03188	5.23551	1.87858	0.0680616	0.0244216	0.552396	2.04527e-07	2.04527e-07	1	0	0	1	1	0
AAGCCT	2	8	6	354.694	332776242	119.405	988511868	48	4	0.00563867	0.0225547	0.00809297	0.000135328	4.85578e-05	0.200996	4.06664e-10	4.06664e-10	1	0	0	1	0	0
AAGCCTG	1	11	7	354.694	332776242	119.405	988511868	77	11	0.00281934	0.0310127	0.0111278	0.000217089	7.78949e-05	0.644862	6.52357e-10	6.52357e-10	1	0	0	1	1	0
AAGCCTGGC	18	130	9	354.694	332776242	119.405	988511868	1170	7.22222	0.050748	0.366514	0.131511	0.00329862	0.0011836	0.544364	9.91243e-09	9.91243e-09	1	0	0	1	1	0
AAGCGAAGTGG	3	14	11	354.694	332776242	119.405	988511868	154	4.66667	0.00845801	0.0394707	0.0141627	0.000434178	0.00015579	0.429908	1.30471e-09	1.30471e-09	1	0	0	1	0	0
AAGCGAG	5	27	7	354.694	332776242	119.405	988511868	189	5.4	0.0140967	0.0761221	0.0273138	0.000532854	0.000191196	0.316569	1.60124e-09	1.60124e-09	1	0	0	1	0	0
AAGCGAGAGCCGAGC	1	4	15	354.694	332776242	119.405	988511868	60	4	0.00281934	0.0112773	0.00404649	0.00016916	6.06973e-05	0.50249	5.0833e-10	5.0833e-10	1	0	0	1	1	0
AAGCGATCCTATCAATCTGAT	342	1369	21	354.694	332776242	119.405	988511868	28749	4.00292	0.964213	3.85967	1.38491	0.0810531	0.0290831	0.704	2.43566e-07	2.43566e-07	1	0	0	1	1	0
AAGCGCAGACAGGCT	1	4	15	354.694	332776242	119.405	988511868	60	4	0.00281934	0.0112773	0.00404649	0.00016916	6.06973e-05	0.50249	5.0833e-10	5.0833e-10	1	0	0	1	1	0
AAGCGCC	2	8	7	354.694	332776242	119.405	988511868	56	4	0.00563867	0.0225547	0.00809297	0.000157883	5.66508e-05	0.234495	4.74441e-10	4.74441e-10	1	0	0	1	0	0
AAGCGCCC	281	2574	8	354.694	332776242	119.405	988511868	20592	9.16014	0.792233	7.25697	2.60391	0.0580558	0.0208313	0.613717	1.74459e-07	1.74459e-07	1	0	0	1	1	0
AAGCGCCCCGGCC	24	105	13	354.694	332776242	119.405	988511868	1365	4.375	0.067664	0.29603	0.10622	0.00384839	0.00138086	0.476319	1.15645e-08	1.15645e-08	1	0	0	1	0	0
AAGCGG	137	1132	6	354.694	332776242	119.405	988511868	6792	8.26277	0.386249	3.19149	1.14516	0.0191489	0.00687093	0.415196	5.75429e-08	5.75429e-08	1	0	0	1	0	0
AAGCGGAAGTG	222	1031	11	354.694	332776242	119.405	988511868	11341	4.64414	0.625892	2.90673	1.04298	0.0319741	0.0114728	0.427833	9.60828e-08	9.60828e-08	1	0	0	1	0	0
AAGCGGCAAGGCG	299	1315	13	354.694	332776242	119.405	988511868	17095	4.39799	0.842981	3.70743	1.33028	0.0481965	0.0172937	0.478822	1.44832e-07	1.44832e-07	1	0	0	1	0	0
AAGCGGCATCTCACC	14	56	15	354.694	332776242	119.405	988511868	840	4	0.0394707	0.157883	0.0566508	0.00236824	0.000849762	0.50249	7.11662e-09	7.11662e-09	1	0	0	1	1	0
AAGCGTCCCC	15	85	10	354.694	332776242	119.405	988511868	850	5.66667	0.04229	0.239643	0.0859878	0.00239643	0.000859878	0.474574	7.20134e-09	7.20134e-09	1	0	0	1	0	0
AAGCGTGCG	3	13	9	354.694	332776242	119.405	988511868	117	4.33333	0.00845801	0.0366514	0.0131511	0.000329862	0.00011836	0.326619	9.91243e-10	9.91243e-10	1	0	0	1	0	0
AAGCGTGT	320	2903	8	354.694	332776242	119.405	988511868	23224	9.07188	0.902187	8.18453	2.93674	0.0654762	0.0234939	0.607804	1.96758e-07	1.96758e-07	1	0	0	1	1	0
AAGCTC	3	12	6	354.694	332776242	119.405	988511868	72	4	0.00845801	0.033832	0.0121395	0.000202992	7.28368e-05	0.200996	6.09996e-10	6.09996e-10	1	0	0	1	0	0
AAGCTG	35	140	6	354.694	332776242	119.405	988511868	840	4	0.0986767	0.394707	0.141627	0.00236824	0.000849762	0.200996	7.11662e-09	7.11662e-09	1	0	0	1	0	0
AAGCTGAATAAGT	2	8	13	354.694	332776242	119.405	988511868	104	4	0.00563867	0.0225547	0.00809297	0.000293211	0.000105209	0.435491	8.81105e-10	8.81105e-10	1	0	0	1	0	0
AAGCTGCTG	1	4	9	354.694	332776242	119.405	988511868	36	4	0.00281934	0.0112773	0.00404649	0.000101496	3.64184e-05	0.301494	3.04998e-10	3.04998e-10	1	0	0	1	0	0
AAGCTGG	1	4	7	354.694	332776242	119.405	988511868	28	4	0.00281934	0.0112773	0.00404649	7.89414e-05	2.83254e-05	0.234495	2.37221e-10	2.37221e-10	1	0	0	1	0	0
AAGCTGTCCTCGCTC	2	11	15	354.694	332776242	119.405	988511868	165	5.5	0.00563867	0.0310127	0.0111278	0.00046519	0.000166918	0.690924	1.39791e-09	1.39791e-09	1	0	0	1	1	0
AAGCTTC	40	266	7	354.694	332776242	119.405	988511868	1862	6.65	0.112773	0.749943	0.269091	0.0052496	0.00188364	0.389849	1.57752e-08	1.57752e-08	1	0	0	1	0	0
AAGG	784	6631	4	354.694	332776242	119.405	988511868	26524	8.45791	2.21036	18.695	6.70806	0.07478	0.0268323	0.283334	2.24716e-07	2.24716e-07	1	0	0	0	0	0
AAGGAAT	20	107	7	354.694	332776242	119.405	988511868	749	5.35	0.0563867	0.301669	0.108244	0.00211168	0.000757705	0.313638	6.34565e-09	6.34565e-09	1	0	0	1	0	0
AAGGAATACAT	7	39	11	354.694	332776242	119.405	988511868	429	5.57143	0.0197353	0.109954	0.0394532	0.00120949	0.000433986	0.513258	3.63456e-09	3.63456e-09	1	0	0	1	1	0
AAGGAC	1495	20074	6	354.694	332776242	119.405	988511868	120444	13.4274	4.21491	56.5953	20.3073	0.339572	0.121844	0.674715	1.02042e-06	1.02042e-06	1	0	0	1	1	0
AAGGACC	874	10018	7	354.694	332776242	119.405	988511868	70126	11.4622	2.4641	28.2441	10.1344	0.197709	0.070941	0.671961	5.94119e-07	5.94119e-07	1	0	0	1	1	0
AAGGACCAGGAT	103	442	12	354.694	332776242	119.405	988511868	5304	4.29126	0.290392	1.24615	0.447137	0.0149538	0.00536564	0.431263	4.49364e-08	4.49364e-08	1	0	0	1	0	0
AAGGACGAGGACG	12	49	13	354.694	332776242	119.405	988511868	637	4.08333	0.033832	0.138147	0.0495695	0.00179592	0.000644403	0.444564	5.39677e-09	5.39677e-09	1	0	0	1	0	0
AAGGACGCGACTGGG	12	59	15	354.694	332776242	119.405	988511868	885	4.91667	0.033832	0.166341	0.0596857	0.00249511	0.000895285	0.617644	7.49787e-09	7.49787e-09	1	0	0	1	1	0
AAGGAG	15818	104665	6	354.694	332776242	119.405	988511868	627990	6.61683	44.5962	295.086	105.881	1.77051	0.635288	0.332489	5.32043e-06	5.32043e-06	1	1	0	1	0	0
AAGGAGAGGAG	2	9	11	354.694	332776242	119.405	988511868	99	4.5	0.00563867	0.025374	0.00910459	0.000279114	0.000100151	0.414554	8.38744e-10	8.38744e-10	1	0	0	1	0	0
AAGGAGATGGAG	18028	105386	12	354.694	332776242	119.405	988511868	1264632	5.84568	50.827	297.118	106.611	3.56542	1.27933	0.58748	1.07142e-05	1.07142e-05	1	1	0	1	1	0
AAGGAGC	3497	39706	7	354.694	332776242	119.405	988511868	277942	11.3543	9.85922	111.945	40.1674	0.783612	0.281172	0.665633	2.35477e-06	2.35477e-06	1	0	0	1	1	0
AAGGAGCGGCATGAG	20	80	15	354.694	332776242	119.405	988511868	1200	4	0.0563867	0.225547	0.0809297	0.0033832	0.00121395	0.50249	1.01666e-08	1.01666e-08	1	0	0	1	1	0
AAGGAGG	7	33	7	354.694	332776242	119.405	988511868	231	4.71429	0.0197353	0.0930381	0.0333835	0.000651266	0.000233685	0.27637	1.95707e-09	1.95707e-09	1	0	0	1	0	0
AAGGAGGACAT	4	16	11	354.694	332776242	119.405	988511868	176	4	0.0112773	0.0451094	0.0161859	0.000496203	0.000178045	0.368493	1.4911e-09	1.4911e-09	1	0	0	1	0	0
AAGGAGGAG	365	1829	9	354.694	332776242	119.405	988511868	16461	5.01096	1.02906	5.15656	1.85026	0.0464091	0.0166523	0.377694	1.3946e-07	1.3946e-07	1	0	0	1	0	0
AAGGAGGAGGGGTGG	1	5	15	354.694	332776242	119.405	988511868	75	5	0.00281934	0.0140967	0.00505811	0.00021145	7.58716e-05	0.628113	6.35412e-10	6.35412e-10	1	0	0	1	1	0
AAGGAGGG	9	45	8	354.694	332776242	119.405	988511868	360	5	0.025374	0.12687	0.045523	0.00101496	0.000364184	0.334993	3.04998e-09	3.04998e-09	1	0	0	1	0	0
AAGGAGT	1	4	7	354.694	332776242	119.405	988511868	28	4	0.00281934	0.0112773	0.00404649	7.89414e-05	2.83254e-05	0.234495	2.37221e-10	2.37221e-10	1	0	0	1	0	0
AAGGAT	418	1994	6	354.694	332776242	119.405	988511868	11964	4.77033	1.17848	5.62175	2.01717	0.0337305	0.012103	0.239705	1.01361e-07	1.01361e-07	1	0	0	1	0	0
AAGGATAAGGGT	700	3134	12	354.694	332776242	119.405	988511868	37608	4.47714	1.97353	8.8358	3.17042	0.10603	0.0380451	0.449944	3.18621e-07	3.18621e-07	1	0	0	1	0	0
AAGGATATGGAT	2839	12755	12	354.694	332776242	119.405	988511868	153060	4.49278	8.00409	35.9606	12.9032	0.431527	0.154839	0.451515	1.29675e-06	1.29675e-06	1	0	0	1	0	0
AAGGATCAGGAT	3060	16382	12	354.694	332776242	119.405	988511868	196584	5.35359	8.62717	46.1864	16.5724	0.554236	0.198869	0.538026	1.66549e-06	1.66549e-06	1	0	0	1	1	0
AAGGATGAGGAT	111188	590433	12	354.694	332776242	119.405	988511868	7085196	5.31022	313.476	1664.63	597.295	19.9755	7.16754	0.533667	6.00269e-05	6.0027e-05	1	1	1	1	1	1
AAGGATGG	943	9238	8	354.694	332776242	119.405	988511868	73904	9.79639	2.65863	26.045	9.34536	0.20836	0.0747629	0.656346	6.26127e-07	6.26127e-07	1	0	0	1	1	0
AAGGATGGATGGGCG	4	23	15	354.694	332776242	119.405	988511868	345	5.75	0.0112773	0.0648447	0.0232673	0.000972671	0.000349009	0.72233	2.9229e-09	2.9229e-09	1	0	0	1	1	0
AAGGATT	12	48	7	354.694	332776242	119.405	988511868	336	4	0.033832	0.135328	0.0485578	0.000947297	0.000339905	0.234495	2.84665e-09	2.84665e-09	1	0	0	1	0	0
AAGGATTATT	1	4	10	354.694	332776242	119.405	988511868	40	4	0.00281934	0.0112773	0.00404649	0.000112773	4.04649e-05	0.334993	3.38887e-10	3.38887e-10	1	0	0	1	0	0
AAGGCAG	237	948	7	354.694	332776242	119.405	988511868	6636	4	0.668182	2.67273	0.959017	0.0187091	0.00671312	0.234495	5.62213e-08	5.62213e-08	1	0	0	1	0	0
AAGGCAGG	5	20	8	354.694	332776242	119.405	988511868	160	4	0.0140967	0.0563867	0.0202324	0.000451094	0.000161859	0.267995	1.35555e-09	1.35555e-09	1	0	0	1	0	0
AAGGCCC	371	3933	7	354.694	332776242	119.405	988511868	27531	10.6011	1.04597	11.0884	3.97871	0.0776191	0.027851	0.621476	2.33247e-07	2.33247e-07	1	0	0	1	1	0
AAGGCG	7	31	6	354.694	332776242	119.405	988511868	186	4.42857	0.0197353	0.0873994	0.0313603	0.000524396	0.000188162	0.222531	1.57582e-09	1.57582e-09	1	0	0	1	0	0
AAGGCGC	4	24	7	354.694	332776242	119.405	988511868	168	6	0.0112773	0.067664	0.0242789	0.000473648	0.000169952	0.351743	1.42332e-09	1.42332e-09	1	0	0	1	0	0
AAGGCGG	2	8	7	354.694	332776242	119.405	988511868	56	4	0.00563867	0.0225547	0.00809297	0.000157883	5.66508e-05	0.234495	4.74441e-10	4.74441e-10	1	0	0	1	0	0
AAGGCTAAGGTGT	141	605	13	354.694	332776242	119.405	988511868	7865	4.29078	0.397526	1.7057	0.612031	0.0221741	0.0079564	0.46715	6.66336e-08	6.66336e-08	1	0	0	1	0	0
AAGGG	243	1436	5	354.694	332776242	119.405	988511868	7180	5.90947	0.685098	4.04857	1.45269	0.0202428	0.00726344	0.247454	6.08301e-08	6.08301e-08	1	0	0	1	0	0
AAGGGAC	3	18	7	354.694	332776242	119.405	988511868	126	6	0.00845801	0.050748	0.0182092	0.000355236	0.000127464	0.351743	1.06749e-09	1.06749e-09	1	0	0	1	0	0
AAGGGAG	7	34	7	354.694	332776242	119.405	988511868	238	4.85714	0.0197353	0.0958574	0.0343951	0.000671002	0.000240766	0.284744	2.01638e-09	2.01638e-09	1	0	0	1	0	0
AAGGGAGGGG	6	31	10	354.694	332776242	119.405	988511868	310	5.16667	0.016916	0.0873994	0.0313603	0.000873994	0.000313603	0.4327	2.62637e-09	2.62637e-09	1	0	0	1	0	0
AAGGGAT	2	8	7	354.694	332776242	119.405	988511868	56	4	0.00563867	0.0225547	0.00809297	0.000157883	5.66508e-05	0.234495	4.74441e-10	4.74441e-10	1	0	0	1	0	0
AAGGGATGAGGTGAC	172	1087	15	354.694	332776242	119.405	988511868	16305	6.31977	0.484926	3.06462	1.09963	0.0459693	0.0164945	0.793905	1.38139e-07	1.38139e-07	1	0	0	1	1	0
AAGGGC	89	383	6	354.694	332776242	119.405	988511868	2298	4.30337	0.250921	1.07981	0.387451	0.00647883	0.00232471	0.21624	1.9469e-08	1.9469e-08	1	0	0	1	0	0
AAGGGCAT	1724	12564	8	354.694	332776242	119.405	988511868	100512	7.2877	4.86053	35.4221	12.71	0.283377	0.10168	0.488267	8.51554e-07	8.51554e-07	1	0	0	1	0	0
AAGGGCC	7	77	7	354.694	332776242	119.405	988511868	539	11	0.0197353	0.217089	0.0778949	0.00151962	0.000545264	0.644862	4.5665e-09	4.5665e-09	1	0	0	1	1	0
AAGGGG	122	556	6	354.694	332776242	119.405	988511868	3336	4.55738	0.343959	1.56755	0.562462	0.0094053	0.00337477	0.229004	2.82631e-08	2.82631e-08	1	0	0	1	0	0
AAGGGGAAGTG	1	4	11	354.694	332776242	119.405	988511868	44	4	0.00281934	0.0112773	0.00404649	0.000124051	4.45114e-05	0.368493	3.72775e-10	3.72775e-10	1	0	0	1	0	0
AAGGGGATGGAG	320	1417	12	354.694	332776242	119.405	988511868	17004	4.42812	0.902187	3.995	1.43347	0.04794	0.0172016	0.445018	1.44061e-07	1.44061e-07	1	0	0	1	0	0
AAGGGGATGTG	1	4	11	354.694	332776242	119.405	988511868	44	4	0.00281934	0.0112773	0.00404649	0.000124051	4.45114e-05	0.368493	3.72775e-10	3.72775e-10	1	0	0	1	0	0
AAGGGGC	38	252	7	354.694	332776242	119.405	988511868	1764	6.63158	0.107135	0.710472	0.254929	0.00497331	0.0017845	0.388769	1.49449e-08	1.49449e-08	1	0	0	1	0	0
AAGGGGG	28	124	7	354.694	332776242	119.405	988511868	868	4.42857	0.0789414	0.349598	0.125441	0.00244718	0.000878088	0.25962	7.35384e-09	7.35384e-09	1	0	0	1	0	0
AAGGGGT	20	90	7	354.694	332776242	119.405	988511868	630	4.5	0.0563867	0.25374	0.0910459	0.00177618	0.000637322	0.263807	5.33746e-09	5.33746e-09	1	0	0	1	0	0
AAGGGGTAGGG	1	4	11	354.694	332776242	119.405	988511868	44	4	0.00281934	0.0112773	0.00404649	0.000124051	4.45114e-05	0.368493	3.72775e-10	3.72775e-10	1	0	0	1	0	0
AAGGGTATGGAT	64	278	12	354.694	332776242	119.405	988511868	3336	4.34375	0.180437	0.783775	0.281231	0.0094053	0.00337477	0.436538	2.82631e-08	2.82631e-08	1	0	0	1	0	0
AAGGGTATGGG	28	116	11	354.694	332776242	119.405	988511868	1276	4.14286	0.0789414	0.327043	0.117348	0.00359747	0.00129083	0.381653	1.08105e-08	1.08105e-08	1	0	0	1	0	0
AAGGGTCAGGAT	727	3215	12	354.694	332776242	119.405	988511868	38580	4.42228	2.04966	9.06416	3.25236	0.10877	0.0390284	0.444431	3.26856e-07	3.26856e-07	1	0	0	1	0	0
AAGGGTG	16	100	7	354.694	332776242	119.405	988511868	700	6.25	0.0451094	0.281934	0.101162	0.00197353	0.000708135	0.366399	5.93052e-09	5.93052e-09	1	0	0	1	0	0
AAGGT	71	400	5	354.694	332776242	119.405	988511868	2000	5.6338	0.200173	1.12773	0.404649	0.00563867	0.00202324	0.235911	1.69443e-08	1.69443e-08	1	0	0	1	0	0
AAGGTAAGGTAT	26	123	12	354.694	332776242	119.405	988511868	1476	4.73077	0.0733027	0.346778	0.124429	0.00416134	0.00149315	0.475433	1.25049e-08	1.25049e-08	1	0	0	1	0	0
AAGGTAAGGTGC	11	51	12	354.694	332776242	119.405	988511868	612	4.63636	0.0310127	0.143786	0.0515927	0.00172543	0.000619112	0.465945	5.18497e-09	5.18497e-09	1	0	0	1	0	0
AAGGTAAGGTGT	11981	75700	12	354.694	332776242	119.405	988511868	908400	6.31834	33.7785	213.424	76.5798	2.56108	0.918957	0.63498	7.69611e-06	7.69611e-06	1	0	0	1	1	0
AAGGTAATT	5	20	9	354.694	332776242	119.405	988511868	180	4	0.0140967	0.0563867	0.0202324	0.00050748	0.000182092	0.301494	1.52499e-09	1.52499e-09	1	0	0	1	0	0
AAGGTAC	541	6104	7	354.694	332776242	119.405	988511868	42728	11.2828	1.52526	17.2092	6.17494	0.120465	0.0432246	0.661442	3.61999e-07	3.61999e-07	1	0	0	1	1	0
AAGGTACACCTCCTC	139	728	15	354.694	332776242	119.405	988511868	10920	5.23741	0.391888	2.05248	0.736461	0.0307871	0.0110469	0.657937	9.2516e-08	9.2516e-08	1	0	0	1	1	0
AAGGTACAGATCCCACTGG	2	8	19	354.694	332776242	119.405	988511868	152	4	0.00563867	0.0225547	0.00809297	0.000428539	0.000153766	0.636488	1.28777e-09	1.28777e-09	1	0	0	1	1	0
AAGGTACAGGTAC	2292	12714	13	354.694	332776242	119.405	988511868	165282	5.54712	6.46192	35.845	12.8618	0.465985	0.167203	0.603931	1.4003e-06	1.4003e-06	1	0	0	1	1	0
AAGGTACCTCAGGTACTTC	22	91	19	354.694	332776242	119.405	988511868	1729	4.13636	0.0620254	0.25656	0.0920576	0.00487463	0.00174909	0.658186	1.46484e-08	1.46484e-08	1	0	0	1	1	0
AAGGTACGGGTAC	13	54	13	354.694	332776242	119.405	988511868	702	4.15385	0.0366514	0.152244	0.0546276	0.00197917	0.000710158	0.452241	5.94746e-09	5.94746e-09	1	0	0	1	0	0
AAGGTACTACCTATG	2	8	15	354.694	332776242	119.405	988511868	120	4	0.00563867	0.0225547	0.00809297	0.00033832	0.000121395	0.50249	1.01666e-09	1.01666e-09	1	0	0	1	1	0
AAGGTAGAGT	502	3458	10	354.694	332776242	119.405	988511868	34580	6.88845	1.41531	9.74926	3.49819	0.0974926	0.0349819	0.576896	2.92967e-07	2.92967e-07	1	0	0	1	1	0
AAGGTAGGGGAGAATGAGG	2	10	19	354.694	332776242	119.405	988511868	190	5	0.00563867	0.0281934	0.0101162	0.000535674	0.000192208	0.795609	1.60971e-09	1.60971e-09	1	0	0	1	1	0
AAGGTAGGGT	9699	70060	10	354.694	332776242	119.405	988511868	700600	7.22343	27.3447	197.523	70.8742	1.97523	0.708742	0.60495	5.9356e-06	5.9356e-06	1	0	0	1	1	0
AAGGTAGGGTGT	1047	4676	12	354.694	332776242	119.405	988511868	56112	4.46609	2.95184	13.1832	4.73034	0.158199	0.0567641	0.448834	4.7539e-07	4.7539e-07	1	0	0	1	0	0
AAGGTAGGT	13	65	9	354.694	332776242	119.405	988511868	585	5	0.0366514	0.183257	0.0657554	0.00164931	0.000591799	0.376868	4.95622e-09	4.95622e-09	1	0	0	1	0	0
AAGGTAT	49	196	7	354.694	332776242	119.405	988511868	1372	4	0.138147	0.55259	0.198278	0.00386813	0.00138794	0.234495	1.16238e-08	1.16238e-08	1	0	0	1	0	0
AAGGTATAAT	4	16	10	354.694	332776242	119.405	988511868	160	4	0.0112773	0.0451094	0.0161859	0.000451094	0.000161859	0.334993	1.35555e-09	1.35555e-09	1	0	0	1	0	0
AAGGTATACCTCCTC	742	3003	15	354.694	332776242	119.405	988511868	45045	4.04717	2.09195	8.46646	3.0379	0.126997	0.0455685	0.508416	3.81629e-07	3.81629e-07	1	0	0	1	1	0
AAGGTATCAGGTATCT	1330	5585	16	354.694	332776242	119.405	988511868	89360	4.19925	3.74972	15.746	5.64991	0.251936	0.0903985	0.562688	7.57073e-07	7.57073e-07	1	0	0	1	1	0
AAGGTATG	173	1586	8	354.694	332776242	119.405	988511868	12688	9.16763	0.487745	4.47147	1.60443	0.0357717	0.0128355	0.614219	1.07495e-07	1.07495e-07	1	0	0	1	1	0
AAGGTATGAT	23	150	10	354.694	332776242	119.405	988511868	1500	6.52174	0.0648447	0.4229	0.151743	0.004229	0.00151743	0.546185	1.27082e-08	1.27082e-08	1	0	0	1	1	0
AAGGTATGGT	119	660	10	354.694	332776242	119.405	988511868	6600	5.54622	0.335501	1.86076	0.66767	0.0186076	0.0066767	0.464487	5.59163e-08	5.59163e-08	1	0	0	1	0	0
AAGGTC	470	4966	6	354.694	332776242	119.405	988511868	29796	10.566	1.32509	14.0008	5.02371	0.0840049	0.0301423	0.530929	2.52437e-07	2.52437e-07	1	0	0	1	1	0
AAGGTCAGGTC	1	7	11	354.694	332776242	119.405	988511868	77	7	0.00281934	0.0197353	0.00708135	0.000217089	7.78949e-05	0.644862	6.52357e-10	6.52357e-10	1	0	0	1	1	0
AAGGTCC	13	52	7	354.694	332776242	119.405	988511868	364	4	0.0366514	0.146605	0.0526043	0.00102624	0.00036823	0.234495	3.08387e-09	3.08387e-09	1	0	0	1	0	0
AAGGTCTAG	2	13	9	354.694	332776242	119.405	988511868	117	6.5	0.00563867	0.0366514	0.0131511	0.000329862	0.00011836	0.489928	9.91243e-10	9.91243e-10	1	0	0	1	0	0
AAGGTG	34313	452488	6	354.694	332776242	119.405	988511868	2714928	13.1871	96.7399	1275.72	457.747	7.65429	2.74648	0.662637	2.30013e-05	2.30013e-05	1	1	0	1	1	0
AAGGTGAAGTG	7	48	11	354.694	332776242	119.405	988511868	528	6.85714	0.0197353	0.135328	0.0485578	0.00148861	0.000534136	0.631702	4.4733e-09	4.4733e-09	1	0	0	1	1	0
AAGGTGAGAT	390	3100	10	354.694	332776242	119.405	988511868	31000	7.94872	1.09954	8.73994	3.13603	0.0873994	0.0313603	0.665692	2.62637e-07	2.62637e-07	1	0	0	1	1	0
AAGGTGC	1	4	7	354.694	332776242	119.405	988511868	28	4	0.00281934	0.0112773	0.00404649	7.89414e-05	2.83254e-05	0.234495	2.37221e-10	2.37221e-10	1	0	0	1	0	0
AAGGTGT	40	357	7	354.694	332776242	119.405	988511868	2499	8.925	0.112773	1.0065	0.361149	0.00704552	0.00252804	0.523218	2.11719e-08	2.11719e-08	1	0	0	1	1	0
AAGT	350	2176	4	354.694	332776242	119.405	988511868	8704	6.21714	0.986767	6.13487	2.20129	0.0245395	0.00880515	0.20827	7.37417e-08	7.37417e-08	1	0	0	0	0	0
AAGTAAGTC	183	766	9	354.694	332776242	119.405	988511868	6894	4.18579	0.515938	2.15961	0.774902	0.0194365	0.00697412	0.315498	5.84071e-08	5.84071e-08	1	0	0	1	0	0
AAGTAAT	95	1234	7	354.694	332776242	119.405	988511868	8638	12.9895	0.267837	3.47906	1.24834	0.0243534	0.00873839	0.761493	7.31826e-08	7.31826e-08	1	0	0	1	1	0
AAGTAATAC	8	36	9	354.694	332776242	119.405	988511868	324	4.5	0.0225547	0.101496	0.0364184	0.000913465	0.000327765	0.339181	2.74498e-09	2.74498e-09	1	0	0	1	0	0
AAGTAATCGATTGATCG	374	1635	17	354.694	332776242	119.405	988511868	27795	4.37166	1.05443	4.60961	1.654	0.0783634	0.028118	0.622403	2.35484e-07	2.35484e-07	1	0	0	1	1	0
AAGTAATGAGTAAT	1	4	14	354.694	332776242	119.405	988511868	56	4	0.00281934	0.0112773	0.00404649	0.000157883	5.66508e-05	0.468991	4.74441e-10	4.74441e-10	1	0	0	1	0	0
AAGTAATGCGAGCCG	4	22	15	354.694	332776242	119.405	988511868	330	5.5	0.0112773	0.0620254	0.0222557	0.000930381	0.000333835	0.690924	2.79581e-09	2.79581e-09	1	0	0	1	1	0
AAGTAATTAATTAATT	15	65	16	354.694	332776242	119.405	988511868	1040	4.33333	0.04229	0.183257	0.0657554	0.00293211	0.00105209	0.580655	8.81105e-09	8.81105e-09	1	0	0	1	1	0
AAGTAATTCAGTAAT	1652	6778	15	354.694	332776242	119.405	988511868	101670	4.10291	4.65754	19.1095	6.85677	0.286642	0.102852	0.515417	8.61365e-07	8.61365e-07	1	0	0	1	1	0
AAGTAC	230	1182	6	354.694	332776242	119.405	988511868	7092	5.13913	0.648447	3.33245	1.19574	0.0199947	0.00717442	0.258236	6.00846e-08	6.00846e-08	1	0	0	1	0	0
AAGTACAAGTACC	2492	15555	13	354.694	332776242	119.405	988511868	202215	6.24197	7.02578	43.8548	15.7358	0.570112	0.204565	0.679582	1.7132e-06	1.7132e-06	1	0	0	1	1	0
AAGTACAG	5	20	8	354.694	332776242	119.405	988511868	160	4	0.0140967	0.0563867	0.0202324	0.000451094	0.000161859	0.267995	1.35555e-09	1.35555e-09	1	0	0	1	0	0
AAGTACAGGTAC	994	4920	12	354.694	332776242	119.405	988511868	59040	4.9497	2.80242	13.8711	4.97718	0.166454	0.0597261	0.497435	5.00197e-07	5.00197e-07	1	0	0	1	0	0
AAGTACAGTACATAG	1	4	15	354.694	332776242	119.405	988511868	60	4	0.00281934	0.0112773	0.00404649	0.00016916	6.06973e-05	0.50249	5.0833e-10	5.0833e-10	1	0	0	1	1	0
AAGTACC	693	5518	7	354.694	332776242	119.405	988511868	38626	7.96248	1.9538	15.5571	5.58213	0.1089	0.0390749	0.466791	3.27246e-07	3.27246e-07	1	0	0	1	0	0
AAGTACCAGTAC	16	80	12	354.694	332776242	119.405	988511868	960	5	0.0451094	0.225547	0.0809297	0.00270656	0.000971157	0.50249	8.13328e-09	8.13328e-09	1	0	0	1	1	0
AAGTACGAGTACC	16	96	13	354.694	332776242	119.405	988511868	1248	6	0.0451094	0.270656	0.0971157	0.00351853	0.0012625	0.653237	1.05733e-08	1.05733e-08	1	0	0	1	1	0
AAGTACGGGAGCGAGGGG	2	9	18	354.694	332776242	119.405	988511868	162	4.5	0.00563867	0.025374	0.00910459	0.000456732	0.000163883	0.678362	1.37249e-09	1.37249e-09	1	0	0	1	1	0
AAGTACT	2	14	7	354.694	332776242	119.405	988511868	98	7	0.00563867	0.0394707	0.0141627	0.000276295	9.91389e-05	0.410367	8.30272e-10	8.30272e-10	1	0	0	1	0	0
AAGTACTCG	353	2997	9	354.694	332776242	119.405	988511868	26973	8.49008	0.995225	8.44955	3.03183	0.0760459	0.0272865	0.639928	2.2852e-07	2.2852e-07	1	0	0	1	1	0
AAGTACTG	2	10	8	354.694	332776242	119.405	988511868	80	5	0.00563867	0.0281934	0.0101162	0.000225547	8.09297e-05	0.334993	6.77773e-10	6.77773e-10	1	0	0	1	0	0
AAGTACTTAAT	40	171	11	354.694	332776242	119.405	988511868	1881	4.275	0.112773	0.482106	0.172987	0.00530317	0.00190286	0.393827	1.59361e-08	1.59361e-08	1	0	0	1	0	0
AAGTAG	15	132	6	354.694	332776242	119.405	988511868	792	8.8	0.04229	0.372152	0.133534	0.00223291	0.000801204	0.442191	6.70995e-09	6.70995e-09	1	0	0	1	0	0
AAGTAGGTC	1	4	9	354.694	332776242	119.405	988511868	36	4	0.00281934	0.0112773	0.00404649	0.000101496	3.64184e-05	0.301494	3.04998e-10	3.04998e-10	1	0	0	1	0	0
AAGTAGT	20	80	7	354.694	332776242	119.405	988511868	560	4	0.0563867	0.225547	0.0809297	0.00157883	0.000566508	0.234495	4.74441e-09	4.74441e-09	1	0	0	1	0	0
AAGTAGTAGT	159	867	10	354.694	332776242	119.405	988511868	8670	5.45283	0.448274	2.44436	0.877076	0.0244436	0.00877076	0.456666	7.34537e-08	7.34537e-08	1	0	0	1	0	0
AAGTAT	251	1040	6	354.694	332776242	119.405	988511868	6240	4.14343	0.707653	2.93211	1.05209	0.0175927	0.00631252	0.208203	5.28663e-08	5.28663e-08	1	0	0	1	0	0
AAGTATAAGTATC	3	12	13	354.694	332776242	119.405	988511868	156	4	0.00845801	0.033832	0.0121395	0.000439816	0.000157813	0.435491	1.32166e-09	1.32166e-09	1	0	0	1	0	0
AAGTATACG	10	47	9	354.694	332776242	119.405	988511868	423	4.7	0.0281934	0.132509	0.0475462	0.00119258	0.000427916	0.354256	3.58373e-09	3.58373e-09	1	0	0	1	0	0
AAGTATAGG	1	4	9	354.694	332776242	119.405	988511868	36	4	0.00281934	0.0112773	0.00404649	0.000101496	3.64184e-05	0.301494	3.04998e-10	3.04998e-10	1	0	0	1	0	0
AAGTATATAT	15	66	10	354.694	332776242	119.405	988511868	660	4.4	0.04229	0.186076	0.066767	0.00186076	0.00066767	0.368493	5.59163e-09	5.59163e-09	1	0	0	1	0	0
AAGTATATG	2051	15349	9	354.694	332776242	119.405	988511868	138141	7.48367	5.78246	43.274	15.5274	0.389466	0.139746	0.56407	1.17035e-06	1.17035e-06	1	0	0	1	1	0
AAGTATC	10132	111706	7	354.694	332776242	119.405	988511868	781942	11.0251	28.5655	314.937	113.004	2.20456	0.791029	0.646332	6.62474e-06	6.62474e-06	1	0	0	1	1	0
AAGTATCGC	1	4	9	354.694	332776242	119.405	988511868	36	4	0.00281934	0.0112773	0.00404649	0.000101496	3.64184e-05	0.301494	3.04998e-10	3.04998e-10	1	0	0	1	0	0
AAGTATG	548	6344	7	354.694	332776242	119.405	988511868	44408	11.5766	1.545	17.8859	6.41773	0.125201	0.0449241	0.678667	3.76232e-07	3.76232e-07	1	0	0	1	1	0
AAGTATGGAGATG	26	110	13	354.694	332776242	119.405	988511868	1430	4.23077	0.0733027	0.310127	0.111278	0.00403165	0.00144662	0.460616	1.21152e-08	1.21152e-08	1	0	0	1	0	0
AAGTATGGT	1	4	9	354.694	332776242	119.405	988511868	36	4	0.00281934	0.0112773	0.00404649	0.000101496	3.64184e-05	0.301494	3.04998e-10	3.04998e-10	1	0	0	1	0	0
AAGTATGT	77	318	8	354.694	332776242	119.405	988511868	2544	4.12987	0.217089	0.896549	0.321696	0.00717239	0.00257357	0.276696	2.15532e-08	2.15532e-08	1	0	0	1	0	0
AAGTATGTG	40	320	9	354.694	332776242	119.405	988511868	2880	8	0.112773	0.902187	0.323719	0.00811969	0.00291347	0.602988	2.43998e-08	2.43998e-08	1	0	0	1	1	0
AAGTATT	2883	36693	7	354.694	332776242	119.405	988511868	256851	12.7274	8.12814	103.45	37.1194	0.724149	0.259836	0.746127	2.17608e-06	2.17608e-06	1	0	0	1	1	0
AAGTC	270	1870	5	354.694	332776242	119.405	988511868	9350	6.92593	0.761221	5.27216	1.89173	0.0263608	0.00945866	0.290017	7.92147e-08	7.92147e-08	1	0	0	1	0	0
AAGTCAATGTCG	1023	4210	12	354.694	332776242	119.405	988511868	50520	4.11535	2.88418	11.8694	4.25893	0.142433	0.0511071	0.413584	4.28014e-07	4.28014e-07	1	0	0	1	0	0
AAGTCACATGTAGTAC	166	756	16	354.694	332776242	119.405	988511868	12096	4.55422	0.46801	2.13142	0.764786	0.0341027	0.0122366	0.610253	1.02479e-07	1.02479e-07	1	0	0	1	1	0
AAGTCACC	4	37	8	354.694	332776242	119.405	988511868	296	9.25	0.0112773	0.104315	0.03743	0.000834523	0.00029944	0.619738	2.50776e-09	2.50776e-09	1	0	0	1	1	0
AAGTCACGCCCACCT	10	50	15	354.694	332776242	119.405	988511868	750	5	0.0281934	0.140967	0.0505811	0.0021145	0.000758716	0.628113	6.35412e-09	6.35412e-09	1	0	0	1	1	0
AAGTCACTGTGACAC	24	96	15	354.694	332776242	119.405	988511868	1440	4	0.067664	0.270656	0.0971157	0.00405984	0.00145674	0.50249	1.21999e-08	1.21999e-08	1	0	0	1	1	0
AAGTCAT	5	65	7	354.694	332776242	119.405	988511868	455	13	0.0140967	0.183257	0.0657554	0.0012828	0.000460288	0.76211	3.85484e-09	3.85484e-09	1	0	0	1	1	0
AAGTCATATC	6	24	10	354.694	332776242	119.405	988511868	240	4	0.016916	0.067664	0.0242789	0.00067664	0.000242789	0.334993	2.03332e-09	2.03332e-09	1	0	0	1	0	0
AAGTCATTATT	7	31	11	354.694	332776242	119.405	988511868	341	4.42857	0.0197353	0.0873994	0.0313603	0.000961393	0.000344963	0.407974	2.88901e-09	2.88901e-09	1	0	0	1	0	0
AAGTCCAGGACAGAT	1	4	15	354.694	332776242	119.405	988511868	60	4	0.00281934	0.0112773	0.00404649	0.00016916	6.06973e-05	0.50249	5.0833e-10	5.0833e-10	1	0	0	1	1	0
AAGTCCGAAGTCG	26	128	13	354.694	332776242	119.405	988511868	1664	4.92308	0.0733027	0.360875	0.129488	0.00469137	0.00168334	0.535989	1.40977e-08	1.40977e-08	1	0	0	1	1	0
AAGTCCGAGTC	302	1287	11	354.694	332776242	119.405	988511868	14157	4.26159	0.851439	3.62848	1.30196	0.0399133	0.0143215	0.392591	1.1994e-07	1.1994e-07	1	0	0	1	0	0
AAGTCCTAC	2	9	9	354.694	332776242	119.405	988511868	81	4.5	0.00563867	0.025374	0.00910459	0.000228366	8.19414e-05	0.339181	6.86245e-10	6.86245e-10	1	0	0	1	0	0
AAGTCG	5202	27484	6	354.694	332776242	119.405	988511868	164904	5.28335	14.6662	77.4866	27.8034	0.46492	0.16682	0.265483	1.39709e-06	1.39709e-06	1	0	0	1	0	0
AAGTCGAAGTCTG	671	3546	13	354.694	332776242	119.405	988511868	46098	5.28465	1.89177	9.99736	3.58721	0.129966	0.0466337	0.575355	3.9055e-07	3.9055e-07	1	0	0	1	1	0
AAGTCGAGCC	293	1673	10	354.694	332776242	119.405	988511868	16730	5.7099	0.826065	4.71675	1.69244	0.0471675	0.0169244	0.478195	1.41739e-07	1.41739e-07	1	0	0	1	0	0
AAGTCGAGTC	1158	8383	10	354.694	332776242	119.405	988511868	83830	7.23921	3.26479	23.6345	8.48042	0.236345	0.0848042	0.606272	7.10222e-07	7.10222e-07	1	0	0	1	1	0
AAGTCGCCGTGACAG	9	43	15	354.694	332776242	119.405	988511868	645	4.77778	0.025374	0.121231	0.0434997	0.00181847	0.000652496	0.600197	5.46455e-09	5.46455e-09	1	0	0	1	1	0
AAGTCGG	226	1850	7	354.694	332776242	119.405	988511868	12950	8.18584	0.63717	5.21577	1.8715	0.0365104	0.0131005	0.479885	1.09715e-07	1.09715e-07	1	0	0	1	0	0
AAGTCGGAGTCTG	13	59	13	354.694	332776242	119.405	988511868	767	4.53846	0.0366514	0.166341	0.0596857	0.00216243	0.000775914	0.494115	6.49815e-09	6.49815e-09	1	0	0	1	0	0
AAGTCGGATCAGCTCG	27	112	16	354.694	332776242	119.405	988511868	1792	4.14815	0.0761221	0.315766	0.113302	0.00505225	0.00181283	0.555841	1.51821e-08	1.51821e-08	1	0	0	1	1	0
AAGTCGTATC	80	367	10	354.694	332776242	119.405	988511868	3670	4.5875	0.225547	1.0347	0.371265	0.010347	0.00371265	0.384196	3.10928e-08	3.10928e-08	1	0	0	1	0	0
AAGTCTAT	445	3277	8	354.694	332776242	119.405	988511868	26216	7.36404	1.2546	9.23896	3.31508	0.0739117	0.0265207	0.493381	2.22106e-07	2.22106e-07	1	0	0	1	0	0
AAGTCTC	154	1285	7	354.694	332776242	119.405	988511868	8995	8.34416	0.434178	3.62285	1.29993	0.0253599	0.00909954	0.489167	7.62071e-08	7.62071e-08	1	0	0	1	0	0
AAGTCTG	1776	19600	7	354.694	332776242	119.405	988511868	137200	11.036	5.00714	55.259	19.8278	0.386813	0.138794	0.646975	1.16238e-06	1.16238e-06	1	0	0	1	1	0
AAGTCTGGAGTCG	119	518	13	354.694	332776242	119.405	988511868	6734	4.35294	0.335501	1.46042	0.52402	0.0189854	0.00681226	0.473917	5.70516e-08	5.70516e-08	1	0	0	1	0	0
AAGTG	4764	73007	5	354.694	332776242	119.405	988511868	365035	15.3247	13.4313	205.831	73.8555	1.02916	0.369277	0.64171	3.09264e-06	3.09264e-06	1	0	0	1	1	0
AAGTGAAGTGG	2772	17994	11	354.694	332776242	119.405	988511868	197934	6.49134	7.8152	50.7311	18.2031	0.558042	0.200234	0.598003	1.67693e-06	1.67693e-06	1	0	0	1	1	0
AAGTGAATG	27	271	9	354.694	332776242	119.405	988511868	2439	10.037	0.0761221	0.76404	0.274149	0.00687636	0.00246735	0.756527	2.06636e-08	2.06636e-08	1	0	0	1	1	0
AAGTGAATGCG	968	5496	11	354.694	332776242	119.405	988511868	60456	5.67769	2.72912	15.4951	5.55987	0.170446	0.0611586	0.523047	5.12193e-07	5.12193e-07	1	0	0	1	1	0
AAGTGAATGTG	8819	60824	11	354.694	332776242	119.405	988511868	669064	6.89693	24.8637	171.483	61.5309	1.88632	0.67684	0.635367	5.66842e-06	5.66842e-06	1	0	0	1	1	0
AAGTGACGACGATGG	16	88	15	354.694	332776242	119.405	988511868	1320	5.5	0.0451094	0.248102	0.0890227	0.00372152	0.00133534	0.690924	1.11833e-08	1.11833e-08	1	0	0	1	1	0
AAGTGAG	2	8	7	354.694	332776242	119.405	988511868	56	4	0.00563867	0.0225547	0.00809297	0.000157883	5.66508e-05	0.234495	4.74441e-10	4.74441e-10	1	0	0	1	0	0
AAGTGAT	10	40	7	354.694	332776242	119.405	988511868	280	4	0.0281934	0.112773	0.0404649	0.000789414	0.000283254	0.234495	2.37221e-09	2.37221e-09	1	0	0	1	0	0
AAGTGATCCCAAGTGCCC	4	19	18	354.694	332776242	119.405	988511868	342	4.75	0.0112773	0.0535674	0.0192208	0.000964213	0.000345975	0.716048	2.89748e-09	2.89748e-09	1	0	0	1	1	0
AAGTGC	57	228	6	354.694	332776242	119.405	988511868	1368	4	0.160702	0.642808	0.23065	0.00385685	0.0013839	0.200996	1.15899e-08	1.15899e-08	1	0	0	1	0	0
AAGTGCAGATTG	164459	951354	12	354.694	332776242	119.405	988511868	11416248	5.78475	463.665	2682.19	962.41	32.1862	11.5489	0.581356	9.67203e-05	9.67203e-05	1	1	1	1	1	1
AAGTGCCAGGTC	53	252	12	354.694	332776242	119.405	988511868	3024	4.75472	0.149425	0.710472	0.254929	0.00852567	0.00305914	0.47784	2.56198e-08	2.56198e-08	1	0	0	1	0	0
AAGTGCCC	490	3582	8	354.694	332776242	119.405	988511868	28656	7.3102	1.38147	10.0989	3.62363	0.0807909	0.028989	0.489774	2.42778e-07	2.42778e-07	1	0	0	1	0	0
AAGTGCCCC	60	301	9	354.694	332776242	119.405	988511868	2709	5.01667	0.16916	0.84862	0.304498	0.00763758	0.00274048	0.378124	2.29511e-08	2.29511e-08	1	0	0	1	0	0
AAGTGCG	341	3282	7	354.694	332776242	119.405	988511868	22974	9.62463	0.961393	9.25306	3.32014	0.0647714	0.023241	0.564233	1.9464e-07	1.9464e-07	1	0	0	1	1	0
AAGTGG	618	4896	6	354.694	332776242	119.405	988511868	29376	7.92233	1.74235	13.8035	4.9529	0.0828208	0.0297174	0.398089	2.48878e-07	2.48878e-07	1	0	0	1	0	0
AAGTGGAG	166	1608	8	354.694	332776242	119.405	988511868	12864	9.68675	0.46801	4.53349	1.62669	0.0362679	0.0130135	0.648999	1.08986e-07	1.08986e-07	1	0	0	1	1	0
AAGTGGAGTGG	223	1054	11	354.694	332776242	119.405	988511868	11594	4.72646	0.628712	2.97158	1.06625	0.0326874	0.0117287	0.435416	9.82263e-08	9.82263e-08	1	0	0	1	0	0
AAGTGGATGCG	3	12	11	354.694	332776242	119.405	988511868	132	4	0.00845801	0.033832	0.0121395	0.000372152	0.000133534	0.368493	1.11833e-09	1.11833e-09	1	0	0	1	0	0
AAGTGGATGGGTGCG	355	1791	15	354.694	332776242	119.405	988511868	26865	5.04507	1.00086	5.04943	1.81181	0.0757414	0.0271772	0.633775	2.27605e-07	2.27605e-07	1	0	0	1	1	0
AAGTGGGC	522	4064	8	354.694	332776242	119.405	988511868	32512	7.78544	1.47169	11.4578	4.11123	0.0916622	0.0328898	0.521614	2.75447e-07	2.75447e-07	1	0	0	1	1	0
AAGTGGGCGATGGTG	1	4	15	354.694	332776242	119.405	988511868	60	4	0.00281934	0.0112773	0.00404649	0.00016916	6.06973e-05	0.50249	5.0833e-10	5.0833e-10	1	0	0	1	1	0
AAGTGGTGAGTGG	2	8	13	354.694	332776242	119.405	988511868	104	4	0.00563867	0.0225547	0.00809297	0.000293211	0.000105209	0.435491	8.81105e-10	8.81105e-10	1	0	0	1	0	0
AAGTGT	15	150	6	354.694	332776242	119.405	988511868	900	10	0.04229	0.4229	0.151743	0.0025374	0.000910459	0.50249	7.62495e-09	7.62495e-09	1	0	0	1	1	0
AAGTGTC	50	544	7	354.694	332776242	119.405	988511868	3808	10.88	0.140967	1.53372	0.550322	0.010736	0.00385226	0.637827	3.2262e-08	3.2262e-08	1	0	0	1	1	0
AAGTGTCAGGTC	1935	8651	12	354.694	332776242	119.405	988511868	103812	4.4708	5.45541	24.3901	8.75154	0.292681	0.105018	0.449307	8.79512e-07	8.79512e-07	1	0	0	1	0	0
AAGTGTCCC	7553	60065	9	354.694	332776242	119.405	988511868	540585	7.95247	21.2944	169.343	60.7631	1.52409	0.546867	0.599406	4.57993e-06	4.57993e-06	1	0	0	1	1	0
AAGTGTCCCACGTGG	1	4	15	354.694	332776242	119.405	988511868	60	4	0.00281934	0.0112773	0.00404649	0.00016916	6.06973e-05	0.50249	5.0833e-10	5.0833e-10	1	0	0	1	1	0
AAGTGTCCCC	7	30	10	354.694	332776242	119.405	988511868	300	4.28571	0.0197353	0.0845801	0.0303486	0.000845801	0.000303486	0.358922	2.54165e-09	2.54165e-09	1	0	0	1	0	0
AAGTGTCGAGTC	28	144	12	354.694	332776242	119.405	988511868	1728	5.14286	0.0789414	0.405984	0.145674	0.00487181	0.00174808	0.516847	1.46399e-08	1.46399e-08	1	0	0	1	1	0
AAT	33304	346248	3	354.694	332776242	119.405	988511868	1038744	10.3966	93.8951	976.189	350.272	2.92857	1.05082	0.261209	8.80041e-06	8.80041e-06	1	1	0	0	0	0
AATAATAATAT	543	2508	11	354.694	332776242	119.405	988511868	27588	4.61878	1.5309	7.07089	2.53715	0.0777798	0.0279086	0.425497	2.3373e-07	2.3373e-07	1	0	0	1	0	0
AATAATAATC	1	4	10	354.694	332776242	119.405	988511868	40	4	0.00281934	0.0112773	0.00404649	0.000112773	4.04649e-05	0.334993	3.38887e-10	3.38887e-10	1	0	0	1	0	0
AATAATATG	1535	13315	9	354.694	332776242	119.405	988511868	119835	8.67427	4.32768	37.5394	13.4697	0.337855	0.121228	0.65381	1.01526e-06	1.01526e-06	1	0	0	1	1	0
AATAATATGCTAG	1	4	13	354.694	332776242	119.405	988511868	52	4	0.00281934	0.0112773	0.00404649	0.000146605	5.26043e-05	0.435491	4.40553e-10	4.40553e-10	1	0	0	1	0	0
AATAATATTAATATGCTGCT	2	9	20	354.694	332776242	119.405	988511868	180	4.5	0.00563867	0.025374	0.00910459	0.00050748	0.000182092	0.753735	1.52499e-09	1.52499e-09	1	0	0	1	1	0
AATAATATTC	38	224	10	354.694	332776242	119.405	988511868	2240	5.89474	0.107135	0.631531	0.226603	0.00631531	0.00226603	0.493675	1.89776e-08	1.89776e-08	1	0	0	1	0	0
AATAATC	14	56	7	354.694	332776242	119.405	988511868	392	4	0.0394707	0.157883	0.0566508	0.00110518	0.000396556	0.234495	3.32109e-09	3.32109e-09	1	0	0	1	0	0
AATAATCAATC	1	4	11	354.694	332776242	119.405	988511868	44	4	0.00281934	0.0112773	0.00404649	0.000124051	4.45114e-05	0.368493	3.72775e-10	3.72775e-10	1	0	0	1	0	0
AATAATG	1342	14017	7	354.694	332776242	119.405	988511868	98119	10.4449	3.78355	39.5186	14.1799	0.27663	0.0992593	0.612318	8.3128e-07	8.3128e-07	1	0	0	1	1	0
AATAATGAATATG	88	381	13	354.694	332776242	119.405	988511868	4953	4.32955	0.248102	1.07417	0.385428	0.0139642	0.00501056	0.47137	4.19626e-08	4.19626e-08	1	0	0	1	0	0
AATAATGAATG	18753	119354	11	354.694	332776242	119.405	988511868	1312894	6.36453	52.871	336.499	120.741	3.70149	1.32815	0.586321	1.11231e-05	1.11231e-05	1	1	0	1	1	0
AATAATGAATT	123	663	11	354.694	332776242	119.405	988511868	7293	5.39024	0.346778	1.86922	0.670705	0.0205614	0.00737776	0.496566	6.17875e-08	6.17875e-08	1	0	0	1	0	0
AATAATGAC	4	30	9	354.694	332776242	119.405	988511868	270	7.5	0.0112773	0.0845801	0.0303486	0.000761221	0.000273138	0.565301	2.28748e-09	2.28748e-09	1	0	0	1	1	0
AATAATGCG	25	224	9	354.694	332776242	119.405	988511868	2016	8.96	0.0704834	0.631531	0.226603	0.00568378	0.00203943	0.675347	1.70799e-08	1.70799e-08	1	0	0	1	1	0
AATAATGGACG	162	698	11	354.694	332776242	119.405	988511868	7678	4.30864	0.456732	1.9679	0.706112	0.0216469	0.00776723	0.396926	6.50493e-08	6.50493e-08	1	0	0	1	0	0
AATAATGGATG	1039	5636	11	354.694	332776242	119.405	988511868	61996	5.42445	2.92929	15.8898	5.7015	0.174788	0.0627165	0.499717	5.2524e-07	5.2524e-07	1	0	0	1	0	0
AATAATGTAT	5	33	10	354.694	332776242	119.405	988511868	330	6.6	0.0140967	0.0930381	0.0333835	0.000930381	0.000333835	0.552739	2.79581e-09	2.79581e-09	1	0	0	1	1	0
AATAATGTG	225	2325	9	354.694	332776242	119.405	988511868	20925	10.3333	0.63435	6.55495	2.35202	0.0589946	0.0211682	0.77886	1.7728e-07	1.7728e-07	1	0	0	1	1	0
AATAATT	59	445	7	354.694	332776242	119.405	988511868	3115	7.54237	0.166341	1.2546	0.450172	0.00878223	0.0031512	0.442163	2.63908e-08	2.63908e-08	1	0	0	1	0	0
AATAATTAATT	453	2028	11	354.694	332776242	119.405	988511868	22308	4.47682	1.27716	5.71761	2.05157	0.0628937	0.0225673	0.412419	1.88997e-07	1.88997e-07	1	0	0	1	0	0
AATAATTC	71	748	8	354.694	332776242	119.405	988511868	5984	10.5352	0.200173	2.10886	0.756693	0.0168709	0.00605354	0.705845	5.06974e-08	5.06974e-08	1	0	0	1	1	0
AATAATTCAT	251	1103	10	354.694	332776242	119.405	988511868	11030	4.39442	0.707653	3.10973	1.11582	0.0310973	0.0111582	0.368026	9.3448e-08	9.3448e-08	1	0	0	1	0	0
AATAC	1199	7092	5	354.694	332776242	119.405	988511868	35460	5.91493	3.38038	19.9947	7.17442	0.0999736	0.0358721	0.247683	3.00423e-07	3.00423e-07	1	0	0	1	0	0
AATACAATG	318	2473	9	354.694	332776242	119.405	988511868	22257	7.77673	0.896549	6.97222	2.50174	0.0627499	0.0225157	0.586159	1.88565e-07	1.88565e-07	1	0	0	1	1	0
AATACAATTACG	363	2374	12	354.694	332776242	119.405	988511868	28488	6.53994	1.02342	6.6931	2.40159	0.0803172	0.0288191	0.657252	2.41355e-07	2.41355e-07	1	0	0	1	1	0
AATACAATTC	502	4489	10	354.694	332776242	119.405	988511868	44890	8.94223	1.41531	12.656	4.54117	0.12656	0.0454117	0.748897	3.80315e-07	3.80315e-07	1	0	0	1	1	0
AATACAC	2	8	7	354.694	332776242	119.405	988511868	56	4	0.00563867	0.0225547	0.00809297	0.000157883	5.66508e-05	0.234495	4.74441e-10	4.74441e-10	1	0	0	1	0	0
AATACACGT	5	25	9	354.694	332776242	119.405	988511868	225	5	0.0140967	0.0704834	0.0252905	0.00063435	0.000227615	0.376868	1.90624e-09	1.90624e-09	1	0	0	1	0	0
AATACAG	58	398	7	354.694	332776242	119.405	988511868	2786	6.86207	0.163521	1.1221	0.402625	0.00785467	0.00281838	0.402281	2.36035e-08	2.36035e-08	1	0	0	1	0	0
AATACAGTATTATAC	230	1028	15	354.694	332776242	119.405	988511868	15420	4.46957	0.648447	2.89828	1.03995	0.0434741	0.0155992	0.561478	1.30641e-07	1.30641e-07	1	0	0	1	1	0
AATACAT	24	166	7	354.694	332776242	119.405	988511868	1162	6.91667	0.067664	0.46801	0.167929	0.00327607	0.0011755	0.405482	9.84466e-09	9.84466e-09	1	0	0	1	0	0
AATACATACATAC	24	109	13	354.694	332776242	119.405	988511868	1417	4.54167	0.067664	0.307308	0.110267	0.003995	0.00143347	0.494464	1.20051e-08	1.20051e-08	1	0	0	1	0	0
AATACATGT	188	942	9	354.694	332776242	119.405	988511868	8478	5.01064	0.530035	2.65581	0.952948	0.0239023	0.00857653	0.377669	7.1827e-08	7.1827e-08	1	0	0	1	0	0
AATACATGTAATGT	11	46	14	354.694	332776242	119.405	988511868	644	4.18182	0.0310127	0.129689	0.0465346	0.00181565	0.000651484	0.490309	5.45607e-09	5.45607e-09	1	0	0	1	0	0
AATACC	95	618	6	354.694	332776242	119.405	988511868	3708	6.50526	0.267837	1.74235	0.625182	0.0104541	0.00375109	0.326883	3.14148e-08	3.14148e-08	1	0	0	1	0	0
AATACCAATATACC	11063	67605	14	354.694	332776242	119.405	988511868	946470	6.11091	31.1903	190.601	68.3907	2.66842	0.95747	0.71649	8.01865e-06	8.01865e-06	1	0	0	1	1	0
AATACCAT	70	465	8	354.694	332776242	119.405	988511868	3720	6.64286	0.197353	1.31099	0.470404	0.0104879	0.00376323	0.445063	3.15165e-08	3.15165e-08	1	0	0	1	0	0
AATACCATACCAT	629	3144	13	354.694	332776242	119.405	988511868	40872	4.99841	1.77336	8.86399	3.18054	0.115232	0.041347	0.544191	3.46274e-07	3.46274e-07	1	0	0	1	1	0
AATACCATACCATAC	69365	289937	15	354.694	332776242	119.405	988511868	4349055	4.17987	195.563	817.43	293.307	12.2614	4.3996	0.525086	3.68459e-05	3.68459e-05	1	1	1	1	1	1
AATACCATATC	10	64	11	354.694	332776242	119.405	988511868	704	6.4	0.0281934	0.180437	0.0647438	0.00198481	0.000712182	0.589588	5.9644e-09	5.9644e-09	1	0	0	1	1	0
AATACCATATTATCAT	412	1824	16	354.694	332776242	119.405	988511868	29184	4.42718	1.16157	5.14247	1.8452	0.0822795	0.0295232	0.593231	2.47252e-07	2.47252e-07	1	0	0	1	1	0
AATACCC	18	104	7	354.694	332776242	119.405	988511868	728	5.77778	0.050748	0.293211	0.105209	0.00205248	0.000736461	0.338716	6.16774e-09	6.16774e-09	1	0	0	1	0	0
AATACCCAATACT	296	1608	13	354.694	332776242	119.405	988511868	20904	5.43243	0.834523	4.53349	1.62669	0.0589354	0.0211469	0.591444	1.77102e-07	1.77102e-07	1	0	0	1	1	0
AATACCCAATATCC	3860	16743	14	354.694	332776242	119.405	988511868	234402	4.33756	10.8826	47.2041	16.9376	0.660858	0.237126	0.508569	1.98589e-06	1.98589e-06	1	0	0	1	1	0
AATACCCATACC	92449	569800	12	354.694	332776242	119.405	988511868	6837600	6.1634	260.645	1606.46	576.422	19.2775	6.91706	0.619409	5.79293e-05	5.79293e-05	1	1	1	1	1	1
AATACCT	290	1386	7	354.694	332776242	119.405	988511868	9702	4.77931	0.817607	3.9076	1.40211	0.0273532	0.00981475	0.280182	8.21969e-08	8.21969e-08	1	0	0	1	0	0
AATACCTAATACT	10952	64161	13	354.694	332776242	119.405	988511868	834093	5.85838	30.8774	180.891	64.9067	2.35159	0.843787	0.637819	7.06657e-06	7.06657e-06	1	0	0	1	1	0
AATACCTGATACT	5619	32806	13	354.694	332776242	119.405	988511868	426478	5.83841	15.8418	92.4911	33.1873	1.20238	0.431434	0.635644	3.61319e-06	3.61319e-06	1	0	0	1	1	0
AATACG	343	1387	6	354.694	332776242	119.405	988511868	8322	4.04373	0.967032	3.91042	1.40312	0.0234625	0.00841872	0.203194	7.05054e-08	7.05054e-08	1	0	0	1	0	0
AATACGAATAT	12	48	11	354.694	332776242	119.405	988511868	528	4	0.033832	0.135328	0.0485578	0.00148861	0.000534136	0.368493	4.4733e-09	4.4733e-09	1	0	0	1	0	0
AATACGAATATGTG	41	245	14	354.694	332776242	119.405	988511868	3430	5.97561	0.115593	0.690737	0.247847	0.00967032	0.00346986	0.700626	2.90595e-08	2.90595e-08	1	0	0	1	1	0
AATACGAT	7	33	8	354.694	332776242	119.405	988511868	264	4.71429	0.0197353	0.0930381	0.0333835	0.000744305	0.000267068	0.315851	2.23665e-09	2.23665e-09	1	0	0	1	0	0
AATACGATATG	599	3993	11	354.694	332776242	119.405	988511868	43923	6.66611	1.68878	11.2576	4.03941	0.123834	0.0444335	0.614103	3.72123e-07	3.72123e-07	1	0	0	1	1	0
AATACGATGTG	26	127	11	354.694	332776242	119.405	988511868	1397	4.88462	0.0733027	0.358056	0.128476	0.00393861	0.00141324	0.449986	1.18356e-08	1.18356e-08	1	0	0	1	0	0
AATACGG	1	4	7	354.694	332776242	119.405	988511868	28	4	0.00281934	0.0112773	0.00404649	7.89414e-05	2.83254e-05	0.234495	2.37221e-10	2.37221e-10	1	0	0	1	0	0
AATACGGATATGTG	12	60	14	354.694	332776242	119.405	988511868	840	5	0.033832	0.16916	0.0606973	0.00236824	0.000849762	0.586238	7.11662e-09	7.11662e-09	1	0	0	1	1	0
AATACT	21213	96655	6	354.694	332776242	119.405	988511868	579930	4.5564	59.8066	272.503	97.7783	1.63502	0.58667	0.228955	4.91326e-06	4.91326e-06	1	1	0	1	0	0
AATACTAATATACT	975	4942	14	354.694	332776242	119.405	988511868	69188	5.06872	2.74885	13.9332	4.99943	0.195064	0.0699921	0.594296	5.86172e-07	5.86172e-07	1	0	0	1	1	0
AATACTATAC	448	2239	10	354.694	332776242	119.405	988511868	22390	4.99777	1.26306	6.31249	2.26502	0.0631249	0.0226502	0.418555	1.89692e-07	1.89692e-07	1	0	0	1	0	0
AATACTC	1857	12576	7	354.694	332776242	119.405	988511868	88032	6.77221	5.23551	35.456	12.7222	0.248192	0.0890551	0.397013	7.45822e-07	7.45822e-07	1	0	0	1	0	0
AATACTG	774	4698	7	354.694	332776242	119.405	988511868	32886	6.06977	2.18217	13.2452	4.7526	0.0927167	0.0332682	0.355833	2.78616e-07	2.78616e-07	1	0	0	1	0	0
AATACTGG	8	34	8	354.694	332776242	119.405	988511868	272	4.25	0.0225547	0.0958574	0.0343951	0.000766859	0.000275161	0.284744	2.30443e-09	2.30443e-09	1	0	0	1	0	0
AATACTGTATACTG	15	79	14	354.694	332776242	119.405	988511868	1106	5.26667	0.04229	0.222727	0.0799181	0.00311818	0.00111885	0.617505	9.37021e-09	9.37021e-09	1	0	0	1	1	0
AATAG	4399	26033	5	354.694	332776242	119.405	988511868	130165	5.91794	12.4023	73.3958	26.3355	0.366979	0.131678	0.247809	1.10278e-06	1.10278e-06	1	0	0	1	0	0
AATAGAATG	241	2523	9	354.694	332776242	119.405	988511868	22707	10.4689	0.67946	7.11318	2.55232	0.0640186	0.0229709	0.789076	1.92377e-07	1.92377e-07	1	0	0	1	1	0
AATAGAATGG	6656	44791	10	354.694	332776242	119.405	988511868	447910	6.72942	18.7655	126.281	45.3115	1.26281	0.453115	0.563578	3.79477e-06	3.79477e-06	1	0	0	1	1	0
AATAGACAG	705	4027	9	354.694	332776242	119.405	988511868	36243	5.71206	1.98763	11.3535	4.0738	0.102181	0.0366642	0.430538	3.07057e-07	3.07057e-07	1	0	0	1	0	0
AATAGACT	19	78	8	354.694	332776242	119.405	988511868	624	4.10526	0.0535674	0.219908	0.0789065	0.00175927	0.000631252	0.275047	5.28663e-09	5.28663e-09	1	0	0	1	0	0
AATAGAGTAG	2054	13128	10	354.694	332776242	119.405	988511868	131280	6.39143	5.79091	37.0122	13.2806	0.370122	0.132806	0.535272	1.11223e-06	1.11223e-06	1	0	0	1	1	0
AATAGAT	66	572	7	354.694	332776242	119.405	988511868	4004	8.66667	0.186076	1.61266	0.578648	0.0112886	0.00405053	0.508073	3.39225e-08	3.39225e-08	1	0	0	1	1	0
AATAGATG	83	904	8	354.694	332776242	119.405	988511868	7232	10.8916	0.234005	2.54868	0.914506	0.0203894	0.00731605	0.729721	6.12707e-08	6.12707e-08	1	0	0	1	1	0
AATAGC	251	3063	6	354.694	332776242	119.405	988511868	18378	12.2032	0.707653	8.63562	3.0986	0.0518137	0.0185916	0.613198	1.55701e-07	1.55701e-07	1	0	0	1	1	0
AATAGCAGATAGC	543	2619	13	354.694	332776242	119.405	988511868	34047	4.8232	1.5309	7.38384	2.64944	0.0959899	0.0344427	0.525116	2.88452e-07	2.88452e-07	1	0	0	1	1	0
AATAGCATTCCCGGT	4	26	15	354.694	332776242	119.405	988511868	390	6.5	0.0112773	0.0733027	0.0263022	0.00109954	0.000394532	0.816546	3.30414e-09	3.30414e-09	1	0	0	1	1	0
AATAGCC	2	18	7	354.694	332776242	119.405	988511868	126	9	0.00563867	0.050748	0.0182092	0.000355236	0.000127464	0.527615	1.06749e-09	1.06749e-09	1	0	0	1	1	0
AATAGCTG	2	14	8	354.694	332776242	119.405	988511868	112	7	0.00563867	0.0394707	0.0141627	0.000315766	0.000113302	0.468991	9.48882e-10	9.48882e-10	1	0	0	1	0	0
AATAGG	31	129	6	354.694	332776242	119.405	988511868	774	4.16129	0.0873994	0.363694	0.130499	0.00218217	0.000782995	0.209101	6.55746e-09	6.55746e-09	1	0	0	1	0	0
AATAGGATAT	8	39	10	354.694	332776242	119.405	988511868	390	4.875	0.0225547	0.109954	0.0394532	0.00109954	0.000394532	0.408273	3.30414e-09	3.30414e-09	1	0	0	1	0	0
AATAGGATGG	177	1092	10	354.694	332776242	119.405	988511868	10920	6.16949	0.499022	3.07871	1.10469	0.0307871	0.0110469	0.516685	9.2516e-08	9.2516e-08	1	0	0	1	1	0
AATAGGT	124	555	7	354.694	332776242	119.405	988511868	3885	4.47581	0.349598	1.56473	0.56145	0.0109531	0.00393015	0.262389	3.29144e-08	3.29144e-08	1	0	0	1	0	0
AATAGT	679	6879	6	354.694	332776242	119.405	988511868	41274	10.1311	1.91433	19.3942	6.95895	0.116365	0.0417537	0.509077	3.4968e-07	3.4968e-07	1	0	0	1	1	0
AATAGTAATATAGT	3232	15179	14	354.694	332776242	119.405	988511868	212506	4.69647	9.11209	42.7947	15.3554	0.599126	0.214976	0.550651	1.80039e-06	1.80039e-06	1	0	0	1	1	0
AATAGTAATGGT	2	14	12	354.694	332776242	119.405	988511868	168	7	0.00563867	0.0394707	0.0141627	0.000473648	0.000169952	0.703486	1.42332e-09	1.42332e-09	1	0	0	1	1	0
AATAGTAGTATAGT	8	37	14	354.694	332776242	119.405	988511868	518	4.625	0.0225547	0.104315	0.03743	0.00146042	0.00052402	0.542271	4.38858e-09	4.38858e-09	1	0	0	1	1	0
AATAGTAT	101	764	8	354.694	332776242	119.405	988511868	6112	7.56436	0.284753	2.15397	0.772879	0.0172318	0.00618303	0.506802	5.17819e-08	5.17819e-08	1	0	0	1	1	0
AATAGTC	8	36	7	354.694	332776242	119.405	988511868	252	4.5	0.0225547	0.101496	0.0364184	0.000710472	0.000254929	0.263807	2.13499e-09	2.13499e-09	1	0	0	1	0	0
AATAGTCC	4	18	8	354.694	332776242	119.405	988511868	144	4.5	0.0112773	0.050748	0.0182092	0.000405984	0.000145674	0.301494	1.21999e-09	1.21999e-09	1	0	0	1	0	0
AATAGTGAATG	270	1372	11	354.694	332776242	119.405	988511868	15092	5.08148	0.761221	3.86813	1.38794	0.0425494	0.0152674	0.468122	1.27862e-07	1.27862e-07	1	0	0	1	0	0
AATAGTGATATAGT	722	4124	14	354.694	332776242	119.405	988511868	57736	5.71191	2.03556	11.6269	4.17193	0.162777	0.058407	0.669708	4.89149e-07	4.89149e-07	1	0	0	1	1	0
AATAT	4202	38883	5	354.694	332776242	119.405	988511868	194415	9.25345	11.8468	109.624	39.3349	0.548121	0.196674	0.387481	1.64712e-06	1.64712e-06	1	0	0	1	0	0
AATATAATATATGTACAT	201	868	18	354.694	332776242	119.405	988511868	15624	4.31841	0.566686	2.44718	0.878088	0.0440493	0.0158056	0.650987	1.32369e-07	1.32369e-07	1	0	0	1	1	0
AATATAATATG	1801	10848	11	354.694	332776242	119.405	988511868	119328	6.02332	5.07762	30.5841	10.9741	0.336426	0.120715	0.554888	1.01097e-06	1.01097e-06	1	0	0	1	1	0
AATATAATG	4441	36577	9	354.694	332776242	119.405	988511868	329193	8.23621	12.5207	103.123	37.0021	0.928105	0.333019	0.620792	2.78898e-06	2.78898e-06	1	0	0	1	1	0
AATATAATGT	122	645	10	354.694	332776242	119.405	988511868	6450	5.28689	0.343959	1.81847	0.652496	0.0181847	0.00652496	0.442768	5.46455e-08	5.46455e-08	1	0	0	1	0	0
AATATAATT	487	3858	9	354.694	332776242	119.405	988511868	34722	7.92197	1.37302	10.877	3.90284	0.097893	0.0351255	0.597107	2.94171e-07	2.94171e-07	1	0	0	1	1	0
AATATAC	228	1418	7	354.694	332776242	119.405	988511868	9926	6.2193	0.642808	3.99782	1.43448	0.0279847	0.0100414	0.364599	8.40947e-08	8.40947e-08	1	0	0	1	0	0
AATATACAT	970	7965	9	354.694	332776242	119.405	988511868	71685	8.21134	2.73476	22.456	8.05757	0.202104	0.0725181	0.618918	6.07327e-07	6.07327e-07	1	0	0	1	1	0
AATATACCC	1	4	9	354.694	332776242	119.405	988511868	36	4	0.00281934	0.0112773	0.00404649	0.000101496	3.64184e-05	0.301494	3.04998e-10	3.04998e-10	1	0	0	1	0	0
AATATACCGATACC	39	226	14	354.694	332776242	119.405	988511868	3164	5.79487	0.109954	0.63717	0.228626	0.00892038	0.00320077	0.679435	2.68059e-08	2.68059e-08	1	0	0	1	1	0
AATATACGAT	181	728	10	354.694	332776242	119.405	988511868	7280	4.0221	0.5103	2.05248	0.736461	0.0205248	0.00736461	0.336844	6.16774e-08	6.16774e-08	1	0	0	1	0	0
AATATACGT	3	12	9	354.694	332776242	119.405	988511868	108	4	0.00845801	0.033832	0.0121395	0.000304488	0.000109255	0.301494	9.14994e-10	9.14994e-10	1	0	0	1	0	0
AATATACTAT	183	960	10	354.694	332776242	119.405	988511868	9600	5.2459	0.515938	2.70656	0.971157	0.0270656	0.00971157	0.439336	8.13328e-08	8.13328e-08	1	0	0	1	0	0
AATATACTC	2512	13982	9	354.694	332776242	119.405	988511868	125838	5.56608	7.08217	39.4199	14.1445	0.35478	0.1273	0.419535	1.06612e-06	1.06612e-06	1	0	0	1	0	0
AATATACTG	7	37	9	354.694	332776242	119.405	988511868	333	5.28571	0.0197353	0.104315	0.03743	0.000938839	0.00033687	0.398403	2.82123e-09	2.82123e-09	1	0	0	1	0	0
AATATAG	102	408	7	354.694	332776242	119.405	988511868	2856	4	0.287572	1.15029	0.412742	0.00805202	0.00288919	0.234495	2.41965e-08	2.41965e-08	1	0	0	1	0	0
AATATAGAG	72	336	9	354.694	332776242	119.405	988511868	3024	4.66667	0.202992	0.947297	0.339905	0.00852567	0.00305914	0.351743	2.56198e-08	2.56198e-08	1	0	0	1	0	0
AATATAGT	937	7362	8	354.694	332776242	119.405	988511868	58896	7.85699	2.64172	20.7559	7.44756	0.166048	0.0595805	0.526408	4.98977e-07	4.98977e-07	1	0	0	1	1	0
AATATAGTG	55	455	9	354.694	332776242	119.405	988511868	4095	8.27273	0.155063	1.2828	0.460288	0.0115452	0.00414259	0.623545	3.46935e-08	3.46935e-08	1	0	0	1	1	0
AATATAT	545	3916	7	354.694	332776242	119.405	988511868	27412	7.18532	1.53654	11.0405	3.96151	0.0772836	0.0277306	0.421231	2.32239e-07	2.32239e-07	1	0	0	1	0	0
AATATATACC	1	5	10	354.694	332776242	119.405	988511868	50	5	0.00281934	0.0140967	0.00505811	0.000140967	5.05811e-05	0.418742	4.23608e-10	4.23608e-10	1	0	0	1	0	0
AATATATCG	14	58	9	354.694	332776242	119.405	988511868	522	4.14286	0.0394707	0.163521	0.0586741	0.00147169	0.000528066	0.312262	4.42247e-09	4.42247e-09	1	0	0	1	0	0
AATATC	802	6178	6	354.694	332776242	119.405	988511868	37068	7.70324	2.26111	17.4179	6.2498	0.104507	0.0374988	0.38708	3.14046e-07	3.14046e-07	1	0	0	1	0	0
AATATCACATC	21	108	11	354.694	332776242	119.405	988511868	1188	5.14286	0.059206	0.304488	0.109255	0.00334937	0.00120181	0.473776	1.00649e-08	1.00649e-08	1	0	0	1	0	0
AATATCACTATC	4007	19382	12	354.694	332776242	119.405	988511868	232584	4.83704	11.2971	54.6444	19.6073	0.655732	0.235287	0.486113	1.97049e-06	1.97049e-06	1	0	0	1	0	0
AATATCAGATC	698	3200	11	354.694	332776242	119.405	988511868	35200	4.58453	1.9679	9.02187	3.23719	0.0992406	0.0356091	0.422341	2.9822e-07	2.9822e-07	1	0	0	1	0	0
AATATCAT	586	5294	8	354.694	332776242	119.405	988511868	42352	9.03413	1.65213	14.9256	5.35552	0.119404	0.0428442	0.605275	3.58813e-07	3.58813e-07	1	0	0	1	1	0
AATATCATAGC	2	8	11	354.694	332776242	119.405	988511868	88	4	0.00563867	0.0225547	0.00809297	0.000248102	8.90227e-05	0.368493	7.45551e-10	7.45551e-10	1	0	0	1	0	0
AATATCATATC	1005	7793	11	354.694	332776242	119.405	988511868	85723	7.75423	2.83343	21.9711	7.88357	0.241682	0.0867192	0.714344	7.26259e-07	7.26259e-07	1	0	0	1	1	0
AATATCATATCAT	571	3517	13	354.694	332776242	119.405	988511868	45721	6.15937	1.60984	9.9156	3.55787	0.128903	0.0462524	0.670588	3.87356e-07	3.87356e-07	1	0	0	1	1	0
AATATCATATCATATC	1264	6054	16	354.694	332776242	119.405	988511868	96864	4.78956	3.56364	17.0683	6.12436	0.273092	0.0979897	0.641788	8.20648e-07	8.20648e-07	1	0	0	1	1	0
AATATCATATG	5	23	11	354.694	332776242	119.405	988511868	253	4.6	0.0140967	0.0648447	0.0232673	0.000713292	0.00025594	0.423767	2.14346e-09	2.14346e-09	1	0	0	1	0	0
AATATCC	1	4	7	354.694	332776242	119.405	988511868	28	4	0.00281934	0.0112773	0.00404649	7.89414e-05	2.83254e-05	0.234495	2.37221e-10	2.37221e-10	1	0	0	1	0	0
AATATCG	335	1588	7	354.694	332776242	119.405	988511868	11116	4.7403	0.944477	4.4771	1.60646	0.0313397	0.0112452	0.277895	9.41766e-08	9.41766e-08	1	0	0	1	0	0
AATATCGT	243	1788	8	354.694	332776242	119.405	988511868	14304	7.35802	0.685098	5.04097	1.80878	0.0403278	0.0144702	0.492978	1.21186e-07	1.21186e-07	1	0	0	1	0	0
AATATCGTACC	6	29	11	354.694	332776242	119.405	988511868	319	4.83333	0.016916	0.0817607	0.029337	0.000899368	0.000322707	0.445262	2.70262e-09	2.70262e-09	1	0	0	1	0	0
AATATCGTATC	595	4026	11	354.694	332776242	119.405	988511868	44286	6.76639	1.6775	11.3506	4.07279	0.124857	0.0448007	0.623341	3.75198e-07	3.75198e-07	1	0	0	1	1	0
AATATCT	1	4	7	354.694	332776242	119.405	988511868	28	4	0.00281934	0.0112773	0.00404649	7.89414e-05	2.83254e-05	0.234495	2.37221e-10	2.37221e-10	1	0	0	1	0	0
AATATCTG	3	30	8	354.694	332776242	119.405	988511868	240	10	0.00845801	0.0845801	0.0303486	0.00067664	0.000242789	0.669987	2.03332e-09	2.03332e-09	1	0	0	1	1	0
AATATG	54	257	6	354.694	332776242	119.405	988511868	1542	4.75926	0.152244	0.724569	0.259987	0.00434741	0.00155992	0.239148	1.30641e-08	1.30641e-08	1	0	0	1	0	0
AATATGAATATGTG	4332	21349	14	354.694	332776242	119.405	988511868	298886	4.92821	12.2134	60.19	21.5971	0.84266	0.30236	0.577821	2.53221e-06	2.53221e-06	1	0	0	1	1	0
AATATGAATGT	308	1441	11	354.694	332776242	119.405	988511868	15851	4.67857	0.868355	4.06266	1.45775	0.0446893	0.0160352	0.431005	1.34292e-07	1.34292e-07	1	0	0	1	0	0
AATATGAC	661	2827	8	354.694	332776242	119.405	988511868	22616	4.27685	1.86358	7.97026	2.85985	0.0637621	0.0228788	0.286544	1.91606e-07	1.91606e-07	1	0	0	1	0	0
AATATGACAATGAC	501	2418	14	354.694	332776242	119.405	988511868	33852	4.82635	1.41249	6.81715	2.4461	0.0954401	0.0342454	0.565878	2.868e-07	2.868e-07	1	0	0	1	1	0
AATATGAT	1238	11789	8	354.694	332776242	119.405	988511868	94312	9.52262	3.49034	33.2371	11.926	0.265897	0.0954081	0.638003	7.99027e-07	7.99027e-07	1	0	0	1	1	0
AATATGATAT	12	57	10	354.694	332776242	119.405	988511868	570	4.75	0.033832	0.160702	0.0576624	0.00160702	0.000576624	0.397805	4.82913e-09	4.82913e-09	1	0	0	1	0	0
AATATGATATG	1168	9331	11	354.694	332776242	119.405	988511868	102641	7.98887	3.29298	26.3072	9.43944	0.289379	0.103834	0.73596	8.69591e-07	8.69591e-07	1	0	0	1	1	0
AATATGATG	250	1976	9	354.694	332776242	119.405	988511868	17784	7.904	0.704834	5.57101	1.99896	0.0501391	0.0179907	0.595752	1.50669e-07	1.50669e-07	1	0	0	1	1	0
AATATGATT	1	5	9	354.694	332776242	119.405	988511868	45	5	0.00281934	0.0140967	0.00505811	0.00012687	4.5523e-05	0.376868	3.81247e-10	3.81247e-10	1	0	0	1	0	0
AATATGCCTAT	1	5	11	354.694	332776242	119.405	988511868	55	5	0.00281934	0.0140967	0.00505811	0.000155063	5.56392e-05	0.460616	4.65969e-10	4.65969e-10	1	0	0	1	0	0
AATATGG	1	4	7	354.694	332776242	119.405	988511868	28	4	0.00281934	0.0112773	0.00404649	7.89414e-05	2.83254e-05	0.234495	2.37221e-10	2.37221e-10	1	0	0	1	0	0
AATATGGAT	44	341	9	354.694	332776242	119.405	988511868	3069	7.75	0.124051	0.961393	0.344963	0.00865254	0.00310467	0.584145	2.60011e-08	2.60011e-08	1	0	0	1	1	0
AATATGGATATGTG	299	1527	14	354.694	332776242	119.405	988511868	21378	5.10702	0.842981	4.30512	1.54475	0.0602717	0.0216264	0.598787	1.81118e-07	1.81118e-07	1	0	0	1	1	0
AATATGGTATG	6	32	11	354.694	332776242	119.405	988511868	352	5.33333	0.016916	0.0902187	0.0323719	0.000992406	0.000356091	0.491324	2.9822e-09	2.9822e-09	1	0	0	1	0	0
AATATGT	26	104	7	354.694	332776242	119.405	988511868	728	4	0.0733027	0.293211	0.105209	0.00205248	0.000736461	0.234495	6.16774e-09	6.16774e-09	1	0	0	1	0	0
AATATGTC	137	781	8	354.694	332776242	119.405	988511868	6248	5.70073	0.386249	2.2019	0.790077	0.0176152	0.00632061	0.381941	5.29341e-08	5.29341e-08	1	0	0	1	0	0
AATATT	212	1014	6	354.694	332776242	119.405	988511868	6084	4.78302	0.597699	2.85881	1.02578	0.0171528	0.00615471	0.240342	5.15447e-08	5.15447e-08	1	0	0	1	0	0
AATATTATATG	403	2591	11	354.694	332776242	119.405	988511868	28501	6.42928	1.13619	7.3049	2.62111	0.0803539	0.0288322	0.592286	2.41465e-07	2.41465e-07	1	0	0	1	1	0
AATATTATC	10	41	9	354.694	332776242	119.405	988511868	369	4.1	0.0281934	0.115593	0.0414765	0.00104033	0.000373288	0.309031	3.12623e-09	3.12623e-09	1	0	0	1	0	0
AATATTATCTC	22	89	11	354.694	332776242	119.405	988511868	979	4.04545	0.0620254	0.250921	0.0900343	0.00276013	0.000990378	0.37268	8.29425e-09	8.29425e-09	1	0	0	1	0	0
AATATTATG	114	458	9	354.694	332776242	119.405	988511868	4122	4.01754	0.321404	1.29126	0.463323	0.0116213	0.0041699	0.302816	3.49223e-08	3.49223e-08	1	0	0	1	0	0
AATATTC	59	264	7	354.694	332776242	119.405	988511868	1848	4.47458	0.166341	0.744305	0.267068	0.00521013	0.00186948	0.262317	1.56566e-08	1.56566e-08	1	0	0	1	0	0
AATATTCAC	83	425	9	354.694	332776242	119.405	988511868	3825	5.12048	0.234005	1.19822	0.429939	0.010784	0.00386945	0.385949	3.2406e-08	3.2406e-08	1	0	0	1	0	0
AATC	1794	11948	4	354.694	332776242	119.405	988511868	47792	6.65998	5.05789	33.6854	12.0869	0.134742	0.0483474	0.223105	4.04902e-07	4.04902e-07	1	0	0	0	0	0
AATCAATCATC	10641	74294	11	354.694	332776242	119.405	988511868	817234	6.98186	30.0005	209.46	75.1574	2.30406	0.826732	0.643191	6.92374e-06	6.92374e-06	1	0	0	1	1	0
AATCAATCGTC	17	70	11	354.694	332776242	119.405	988511868	770	4.11765	0.0479287	0.197353	0.0708135	0.00217089	0.000778949	0.379331	6.52357e-09	6.52357e-09	1	0	0	1	0	0
AATCAATG	25	168	8	354.694	332776242	119.405	988511868	1344	6.72	0.0704834	0.473648	0.169952	0.00378919	0.00135962	0.450231	1.13866e-08	1.13866e-08	1	0	0	1	0	0
AATCAATGAATCATG	218	972	15	354.694	332776242	119.405	988511868	14580	4.45872	0.614615	2.74039	0.983296	0.0411059	0.0147494	0.560115	1.23524e-07	1.23524e-07	1	0	0	1	1	0
AATCAATGT	144	695	9	354.694	332776242	119.405	988511868	6255	4.82639	0.405984	1.95944	0.703077	0.0176349	0.00632769	0.363782	5.29934e-08	5.29934e-08	1	0	0	1	0	0
AATCAC	404	1939	6	354.694	332776242	119.405	988511868	11634	4.7995	1.13901	5.46669	1.96153	0.0328001	0.0117692	0.24117	9.85652e-08	9.85652e-08	1	0	0	1	0	0
AATCACAATCACATGT	322	1329	16	354.694	332776242	119.405	988511868	21264	4.12733	0.907826	3.7469	1.34445	0.0599503	0.0215111	0.553051	1.80152e-07	1.80152e-07	1	0	0	1	1	0
AATCACACC	166	913	9	354.694	332776242	119.405	988511868	8217	5.5	0.46801	2.57405	0.923611	0.0231665	0.0083125	0.414554	6.96158e-08	6.96158e-08	1	0	0	1	0	0
AATCACAT	751	3689	8	354.694	332776242	119.405	988511868	29512	4.91212	2.11732	10.4005	3.73187	0.0832042	0.029855	0.329105	2.50031e-07	2.50031e-07	1	0	0	1	0	0
AATCACATTCAC	57	241	12	354.694	332776242	119.405	988511868	2892	4.22807	0.160702	0.67946	0.243801	0.00815352	0.00292561	0.424913	2.45015e-08	2.45015e-08	1	0	0	1	0	0
AATCACC	221702	2827088	7	354.694	332776242	119.405	988511868	19789616	12.7517	625.052	7970.51	2859.94	55.7936	20.0196	0.747557	0.000167661	0.000167661	1	1	1	1	1	1
AATCACCATCACC	14658	67508	13	354.694	332776242	119.405	988511868	877604	4.60554	41.3258	190.328	68.2926	2.47426	0.887803	0.501418	7.43521e-06	7.43521e-06	1	1	0	1	1	0
AATCACGG	7	71	8	354.694	332776242	119.405	988511868	568	10.1429	0.0197353	0.200173	0.0718251	0.00160138	0.000574601	0.679558	4.81219e-09	4.81219e-09	1	0	0	1	1	0
AATCACT	95	526	7	354.694	332776242	119.405	988511868	3682	5.53684	0.267837	1.48297	0.532113	0.0103808	0.00372479	0.324591	3.11945e-08	3.11945e-08	1	0	0	1	0	0
AATCACTATCAC	10497	45393	12	354.694	332776242	119.405	988511868	544716	4.32438	29.5946	127.978	45.9205	1.53574	0.551046	0.434592	4.61492e-06	4.61492e-06	1	0	0	1	0	0
AATCACTATCGC	3	18	12	354.694	332776242	119.405	988511868	216	6	0.00845801	0.050748	0.0182092	0.000608976	0.00021851	0.602988	1.82999e-09	1.82999e-09	1	0	0	1	1	0
AATCAGC	609	4535	7	354.694	332776242	119.405	988511868	31745	7.44663	1.71698	12.7857	4.5877	0.0894998	0.0321139	0.43655	2.68949e-07	2.68949e-07	1	0	0	1	0	0
AATCAGCAG	3	12	9	354.694	332776242	119.405	988511868	108	4	0.00845801	0.033832	0.0121395	0.000304488	0.000109255	0.301494	9.14994e-10	9.14994e-10	1	0	0	1	0	0
AATCAGCATTGAGT	1	5	14	354.694	332776242	119.405	988511868	70	5	0.00281934	0.0140967	0.00505811	0.000197353	7.08135e-05	0.586238	5.93052e-10	5.93052e-10	1	0	0	1	1	0
AATCAGGCACCACGC	2	8	15	354.694	332776242	119.405	988511868	120	4	0.00563867	0.0225547	0.00809297	0.00033832	0.000121395	0.50249	1.01666e-09	1.01666e-09	1	0	0	1	1	0
AATCAGGCATCTCCC	41	238	15	354.694	332776242	119.405	988511868	3570	5.80488	0.115593	0.671002	0.240766	0.010065	0.00361149	0.729223	3.02456e-08	3.02456e-08	1	0	0	1	1	0
AATCAGT	20	100	7	354.694	332776242	119.405	988511868	700	5	0.0563867	0.281934	0.101162	0.00197353	0.000708135	0.293119	5.93052e-09	5.93052e-09	1	0	0	1	0	0
AATCAGTG	3	12	8	354.694	332776242	119.405	988511868	96	4	0.00845801	0.033832	0.0121395	0.000270656	9.71157e-05	0.267995	8.13328e-10	8.13328e-10	1	0	0	1	0	0
AATCAT	3469	45090	6	354.694	332776242	119.405	988511868	270540	12.998	9.78027	127.124	45.614	0.762743	0.273684	0.653136	2.29206e-06	2.29206e-06	1	0	0	1	1	0
AATCATAATT	65	355	10	354.694	332776242	119.405	988511868	3550	5.46154	0.183257	1.00086	0.359126	0.0100086	0.00359126	0.457395	3.00762e-08	3.00762e-08	1	0	0	1	0	0
AATCATACCTCAT	2	10	13	354.694	332776242	119.405	988511868	130	5	0.00563867	0.0281934	0.0101162	0.000366514	0.000131511	0.544364	1.10138e-09	1.10138e-09	1	0	0	1	1	0
AATCATATCATATCAT	360	1525	16	354.694	332776242	119.405	988511868	24400	4.23611	1.01496	4.29949	1.54272	0.0687918	0.0246836	0.567628	2.06721e-07	2.06721e-07	1	0	0	1	1	0
AATCATATCG	117	897	10	354.694	332776242	119.405	988511868	8970	7.66667	0.329862	2.52894	0.907425	0.0252894	0.00907425	0.642071	7.59953e-08	7.59953e-08	1	0	0	1	1	0
AATCATATCT	109	490	10	354.694	332776242	119.405	988511868	4900	4.49541	0.307308	1.38147	0.495695	0.0138147	0.00495695	0.376483	4.15136e-08	4.15136e-08	1	0	0	1	0	0
AATCATC	10112	120955	7	354.694	332776242	119.405	988511868	846685	11.9615	28.5091	341.013	122.361	2.38709	0.856525	0.701231	7.17326e-06	7.17326e-06	1	0	0	1	1	0
AATCATCATCGTC	3	15	13	354.694	332776242	119.405	988511868	195	5	0.00845801	0.04229	0.0151743	0.00054977	0.000197266	0.544364	1.65207e-09	1.65207e-09	1	0	0	1	1	0
AATCATCG	2	14	8	354.694	332776242	119.405	988511868	112	7	0.00563867	0.0394707	0.0141627	0.000315766	0.000113302	0.468991	9.48882e-10	9.48882e-10	1	0	0	1	0	0
AATCATG	100	415	7	354.694	332776242	119.405	988511868	2905	4.15	0.281934	1.17002	0.419823	0.00819017	0.00293876	0.243289	2.46116e-08	2.46116e-08	1	0	0	1	0	0
AATCATGAATT	342	1546	11	354.694	332776242	119.405	988511868	17006	4.52047	0.964213	4.35869	1.56397	0.0479456	0.0172036	0.41644	1.44078e-07	1.44078e-07	1	0	0	1	0	0
AATCATT	88	566	7	354.694	332776242	119.405	988511868	3962	6.43182	0.248102	1.59574	0.572578	0.0111702	0.00400804	0.377058	3.35667e-08	3.35667e-08	1	0	0	1	0	0
AATCATTAATT	1128	5025	11	354.694	332776242	119.405	988511868	55275	4.45479	3.18021	14.1672	5.0834	0.155839	0.0559174	0.410389	4.68299e-07	4.68299e-07	1	0	0	1	0	0
AATCATTAT	1326	8068	9	354.694	332776242	119.405	988511868	72612	6.08446	3.73844	22.7464	8.16176	0.204718	0.0734559	0.458608	6.15181e-07	6.15181e-07	1	0	0	1	0	0
AATCATTATCATC	998	5372	13	354.694	332776242	119.405	988511868	69836	5.38277	2.8137	15.1455	5.43443	0.196891	0.0706476	0.586037	5.91662e-07	5.91662e-07	1	0	0	1	1	0
AATCATTATCATT	2094	9034	13	354.694	332776242	119.405	988511868	117442	4.31423	5.90369	25.4699	9.13899	0.331108	0.118807	0.469703	9.94988e-07	9.94988e-07	1	0	0	1	0	0
AATCATTATCGT	17	92	12	354.694	332776242	119.405	988511868	1104	5.41176	0.0479287	0.259379	0.0930692	0.00311255	0.00111683	0.543872	9.35327e-09	9.35327e-09	1	0	0	1	1	0
AATCATTCAT	25	125	10	354.694	332776242	119.405	988511868	1250	5	0.0704834	0.352417	0.126453	0.00352417	0.00126453	0.418742	1.05902e-08	1.05902e-08	1	0	0	1	0	0
AATCATTCTATG	1	4	12	354.694	332776242	119.405	988511868	48	4	0.00281934	0.0112773	0.00404649	0.000135328	4.85578e-05	0.401992	4.06664e-10	4.06664e-10	1	0	0	1	0	0
AATCATTGT	131	669	9	354.694	332776242	119.405	988511868	6021	5.10687	0.369333	1.88614	0.676775	0.0169752	0.00609097	0.384923	5.10109e-08	5.10109e-08	1	0	0	1	0	0
AATCATTGTCAT	87	439	12	354.694	332776242	119.405	988511868	5268	5.04598	0.245282	1.23769	0.444102	0.0148523	0.00532922	0.507111	4.46314e-08	4.46314e-08	1	0	0	1	1	0
AATCC	12118	233725	5	354.694	332776242	119.405	988511868	1168625	19.2874	34.1647	658.949	236.441	3.29475	1.18221	0.807645	9.90078e-06	9.90078e-06	1	1	0	1	1	0
AATCCAATTC	18	93	10	354.694	332776242	119.405	988511868	930	5.16667	0.050748	0.262198	0.0940808	0.00262198	0.000940808	0.4327	7.87911e-09	7.87911e-09	1	0	0	1	0	0
AATCCAC	1	4	7	354.694	332776242	119.405	988511868	28	4	0.00281934	0.0112773	0.00404649	7.89414e-05	2.83254e-05	0.234495	2.37221e-10	2.37221e-10	1	0	0	1	0	0
AATCCAGTCC	1	8	10	354.694	332776242	119.405	988511868	80	8	0.00281934	0.0225547	0.00809297	0.000225547	8.09297e-05	0.669987	6.77773e-10	6.77773e-10	1	0	0	1	1	0
AATCCAT	46	194	7	354.694	332776242	119.405	988511868	1358	4.21739	0.129689	0.546951	0.196255	0.00382866	0.00137378	0.24724	1.15052e-08	1.15052e-08	1	0	0	1	0	0
AATCCATAATCTAC	61	287	14	354.694	332776242	119.405	988511868	4018	4.70492	0.171979	0.809149	0.290335	0.0113281	0.0040647	0.551641	3.40412e-08	3.40412e-08	1	0	0	1	1	0
AATCCC	362	3643	6	354.694	332776242	119.405	988511868	21858	10.0635	1.0206	10.2708	3.68534	0.061625	0.022112	0.505683	1.85185e-07	1.85185e-07	1	0	0	1	1	0
AATCCCAGTACATGT	1	4	15	354.694	332776242	119.405	988511868	60	4	0.00281934	0.0112773	0.00404649	0.00016916	6.06973e-05	0.50249	5.0833e-10	5.0833e-10	1	0	0	1	1	0
AATCCCC	10	56	7	354.694	332776242	119.405	988511868	392	5.6	0.0281934	0.157883	0.0566508	0.00110518	0.000396556	0.328294	3.32109e-09	3.32109e-09	1	0	0	1	0	0
AATCCCTATCCG	1039	4824	12	354.694	332776242	119.405	988511868	57888	4.64293	2.92929	13.6005	4.88006	0.163206	0.0585608	0.466605	4.90437e-07	4.90437e-07	1	0	0	1	0	0
AATCCG	537	2590	6	354.694	332776242	119.405	988511868	15540	4.82309	1.51398	7.30208	2.6201	0.0438125	0.0157206	0.242356	1.31657e-07	1.31657e-07	1	0	0	1	0	0
AATCCGATCC	26	162	10	354.694	332776242	119.405	988511868	1620	6.23077	0.0733027	0.456732	0.163883	0.00456732	0.00163883	0.521817	1.37249e-08	1.37249e-08	1	0	0	1	1	0
AATCCGATCTC	75	554	11	354.694	332776242	119.405	988511868	6094	7.38667	0.21145	1.56191	0.560438	0.017181	0.00616482	0.680483	5.16294e-08	5.16294e-08	1	0	0	1	1	0
AATCCT	660	3119	6	354.694	332776242	119.405	988511868	18714	4.72576	1.86076	8.79351	3.15525	0.052761	0.0189315	0.237465	1.58548e-07	1.58548e-07	1	0	0	1	0	0
AATCCTAGT	2	9	9	354.694	332776242	119.405	988511868	81	4.5	0.00563867	0.025374	0.00910459	0.000228366	8.19414e-05	0.339181	6.86245e-10	6.86245e-10	1	0	0	1	0	0
AATCCTCATCCT	20951	84857	12	354.694	332776242	119.405	988511868	1018284	4.05026	59.0679	239.24	85.8432	2.87088	1.03012	0.407043	8.62707e-06	8.62707e-06	1	1	0	1	0	0
AATCCTGATCCT	1133	5433	12	354.694	332776242	119.405	988511868	65196	4.79523	3.19431	15.3174	5.49614	0.183809	0.0659537	0.481912	5.52351e-07	5.52351e-07	1	0	0	1	0	0
AATCCTGT	2	8	8	354.694	332776242	119.405	988511868	64	4	0.00563867	0.0225547	0.00809297	0.000180437	6.47438e-05	0.267995	5.42219e-10	5.42219e-10	1	0	0	1	0	0
AATCG	6061	60633	5	354.694	332776242	119.405	988511868	303165	10.0038	17.088	170.945	61.3377	0.854724	0.306688	0.418901	2.56846e-06	2.56846e-06	1	0	0	1	0	0
AATCGAATTG	216	1404	10	354.694	332776242	119.405	988511868	14040	6.5	0.608976	3.95835	1.42032	0.0395835	0.0142032	0.544364	1.18949e-07	1.18949e-07	1	0	0	1	1	0
AATCGACTCG	85	532	10	354.694	332776242	119.405	988511868	5320	6.25882	0.239643	1.49989	0.538183	0.0149989	0.00538183	0.524166	4.50719e-08	4.50719e-08	1	0	0	1	1	0
AATCGATCATCGATGC	18	72	16	354.694	332776242	119.405	988511868	1152	4	0.050748	0.202992	0.0728368	0.00324787	0.00116539	0.535989	9.75993e-09	9.75993e-09	1	0	0	1	1	0
AATCGATCATCGGTAC	104	424	16	354.694	332776242	119.405	988511868	6784	4.07692	0.293211	1.1954	0.428928	0.0191264	0.00686284	0.546297	5.74752e-08	5.74752e-08	1	0	0	1	1	0
AATCGC	40	163	6	354.694	332776242	119.405	988511868	978	4.075	0.112773	0.459552	0.164894	0.00275731	0.000989366	0.204765	8.28578e-09	8.28578e-09	1	0	0	1	0	0
AATCGCC	797	6986	7	354.694	332776242	119.405	988511868	48902	8.76537	2.24701	19.6959	7.06719	0.137871	0.0494703	0.51386	4.14306e-07	4.14306e-07	1	0	0	1	1	0
AATCGG	10	60	6	354.694	332776242	119.405	988511868	360	6	0.0281934	0.16916	0.0606973	0.00101496	0.000364184	0.301494	3.04998e-09	3.04998e-09	1	0	0	1	0	0
AATCGGC	708	6651	7	354.694	332776242	119.405	988511868	46557	9.39407	1.99609	18.7514	6.7283	0.13126	0.0470981	0.550716	3.94439e-07	3.94439e-07	1	0	0	1	1	0
AATCGGG	8	32	7	354.694	332776242	119.405	988511868	224	4	0.0225547	0.0902187	0.0323719	0.000631531	0.000226603	0.234495	1.89776e-09	1.89776e-09	1	0	0	1	0	0
AATCGT	203	3046	6	354.694	332776242	119.405	988511868	18276	15.0049	0.572325	8.5877	3.0814	0.0515262	0.0184884	0.753983	1.54837e-07	1.54837e-07	1	0	0	1	1	0
AATCGTC	56	540	7	354.694	332776242	119.405	988511868	3780	9.64286	0.157883	1.52244	0.546276	0.0106571	0.00382393	0.565301	3.20248e-08	3.20248e-08	1	0	0	1	1	0
AATCGTCCC	19	145	9	354.694	332776242	119.405	988511868	1305	7.63158	0.0535674	0.408804	0.146685	0.00367923	0.00132017	0.575219	1.10562e-08	1.10562e-08	1	0	0	1	1	0
AATCGTCCTAC	28	136	11	354.694	332776242	119.405	988511868	1496	4.85714	0.0789414	0.38343	0.137581	0.00421773	0.00151339	0.447456	1.26744e-08	1.26744e-08	1	0	0	1	0	0
AATCGTCT	1	4	8	354.694	332776242	119.405	988511868	32	4	0.00281934	0.0112773	0.00404649	9.02187e-05	3.23719e-05	0.267995	2.71109e-10	2.71109e-10	1	0	0	1	0	0
AATCT	144	816	5	354.694	332776242	119.405	988511868	4080	5.66667	0.405984	2.30058	0.825483	0.0115029	0.00412742	0.237287	3.45664e-08	3.45664e-08	1	0	0	1	0	0
AATCTAATG	133	721	9	354.694	332776242	119.405	988511868	6489	5.42105	0.374972	2.03274	0.729379	0.0182947	0.00656441	0.408604	5.49759e-08	5.49759e-08	1	0	0	1	0	0
AATCTAC	2096	25371	7	354.694	332776242	119.405	988511868	177597	12.1045	5.90933	71.5294	25.6659	0.500705	0.179661	0.709611	1.50463e-06	1.50463e-06	1	0	0	1	1	0
AATCTACAGGTGGTG	2	14	15	354.694	332776242	119.405	988511868	210	7	0.00563867	0.0394707	0.0141627	0.00059206	0.000212441	0.879358	1.77915e-09	1.77915e-09	1	0	0	1	1	0
AATCTAG	7	38	7	354.694	332776242	119.405	988511868	266	5.42857	0.0197353	0.107135	0.0384416	0.000749943	0.000269091	0.318244	2.2536e-09	2.2536e-09	1	0	0	1	0	0
AATCTAT	4006	45079	7	354.694	332776242	119.405	988511868	315553	11.2529	11.2943	127.093	45.6029	0.88965	0.31922	0.659687	2.67342e-06	2.67342e-06	1	0	0	1	1	0
AATCTC	11458	137533	6	354.694	332776242	119.405	988511868	825198	12.0032	32.3039	387.752	139.131	2.32651	0.834788	0.60315	6.99121e-06	6.99121e-06	1	0	0	1	1	0
AATCTCAATTC	15088	131784	11	354.694	332776242	119.405	988511868	1449624	8.73436	42.5381	371.543	133.316	4.08698	1.46647	0.804637	1.22815e-05	1.22815e-05	1	1	0	1	1	0
AATCTCC	47	487	7	354.694	332776242	119.405	988511868	3409	10.3617	0.132509	1.37302	0.49266	0.00961111	0.00344862	0.607443	2.88816e-08	2.88816e-08	1	0	0	1	1	0
AATCTG	1	7	6	354.694	332776242	119.405	988511868	42	7	0.00281934	0.0197353	0.00708135	0.000118412	4.24881e-05	0.351743	3.55831e-10	3.55831e-10	1	0	0	1	0	0
AATCTGC	2	16	7	354.694	332776242	119.405	988511868	112	8	0.00563867	0.0451094	0.0161859	0.000315766	0.000113302	0.468991	9.48882e-10	9.48882e-10	1	0	0	1	0	0
AATCTGCAGATC	648	2934	12	354.694	332776242	119.405	988511868	35208	4.52778	1.82693	8.27193	2.9681	0.0992632	0.0356172	0.455033	2.98288e-07	2.98288e-07	1	0	0	1	0	0
AATCTGCAGTCC	4669	24729	12	354.694	332776242	119.405	988511868	296748	5.29642	13.1635	69.7193	25.0164	0.836632	0.300197	0.53228	2.5141e-06	2.5141e-06	1	0	0	1	1	0
AATCTGCTC	1	4	9	354.694	332776242	119.405	988511868	36	4	0.00281934	0.0112773	0.00404649	0.000101496	3.64184e-05	0.301494	3.04998e-10	3.04998e-10	1	0	0	1	0	0
AATCTGGGAGGACAG	1	4	15	354.694	332776242	119.405	988511868	60	4	0.00281934	0.0112773	0.00404649	0.00016916	6.06973e-05	0.50249	5.0833e-10	5.0833e-10	1	0	0	1	1	0
AATCTGGTAATGGT	10	45	14	354.694	332776242	119.405	988511868	630	4.5	0.0281934	0.12687	0.045523	0.00177618	0.000637322	0.527615	5.33746e-09	5.33746e-09	1	0	0	1	1	0
AATCTGT	23	283	7	354.694	332776242	119.405	988511868	1981	12.3043	0.0648447	0.797872	0.286289	0.0055851	0.00200402	0.721328	1.67834e-08	1.67834e-08	1	0	0	1	1	0
AATCTGTC	121	487	8	354.694	332776242	119.405	988511868	3896	4.02479	0.34114	1.37302	0.49266	0.0109841	0.00394128	0.269656	3.30076e-08	3.30076e-08	1	0	0	1	0	0
AATG	20399	176966	4	354.694	332776242	119.405	988511868	707864	8.67523	57.5116	498.926	179.023	1.99571	0.716091	0.290614	5.99714e-06	5.99714e-06	1	1	0	0	0	0
AATGAATGAATGAT	1210	6475	14	354.694	332776242	119.405	988511868	90650	5.35124	3.4114	18.2552	6.55025	0.255573	0.0917035	0.627421	7.68002e-07	7.68002e-07	1	0	0	1	1	0
AATGAATGAT	4219	26322	10	354.694	332776242	119.405	988511868	263220	6.23892	11.8948	74.2105	26.6279	0.742105	0.266279	0.522499	2.23004e-06	2.23004e-06	1	0	0	1	1	0
AATGAATGATG	827	5273	11	354.694	332776242	119.405	988511868	58003	6.37606	2.33159	14.8664	5.33428	0.16353	0.0586771	0.587383	4.91411e-07	4.91411e-07	1	0	0	1	1	0
AATGAATGC	826	7859	9	354.694	332776242	119.405	988511868	70731	9.51453	2.32877	22.1572	7.95033	0.199414	0.071553	0.717143	5.99245e-07	5.99245e-07	1	0	0	1	1	0
AATGAATGG	75	519	9	354.694	332776242	119.405	988511868	4671	6.92	0.21145	1.46323	0.525032	0.0131691	0.00472528	0.521585	3.95735e-08	3.95735e-08	1	0	0	1	1	0
AATGAATGGAT	286	1718	11	354.694	332776242	119.405	988511868	18898	6.00699	0.80633	4.84362	1.73797	0.0532798	0.0191176	0.553383	1.60107e-07	1.60107e-07	1	0	0	1	1	0
AATGAATGGT	644	2687	10	354.694	332776242	119.405	988511868	26870	4.17236	1.81565	7.57555	2.71823	0.0757555	0.0271823	0.349428	2.27647e-07	2.27647e-07	1	0	0	1	0	0
AATGAATGT	7638	63890	9	354.694	332776242	119.405	988511868	575010	8.36476	21.5341	180.127	64.6325	1.62115	0.581693	0.630481	4.87158e-06	4.87158e-06	1	0	0	1	1	0
AATGAATT	469	4927	8	354.694	332776242	119.405	988511868	39416	10.5053	1.32227	13.8909	4.98426	0.111127	0.0398741	0.703843	3.33939e-07	3.33939e-07	1	0	0	1	1	0
AATGAATTG	64	655	9	354.694	332776242	119.405	988511868	5895	10.2344	0.180437	1.84666	0.662612	0.01662	0.00596351	0.771401	4.99434e-08	4.99434e-08	1	0	0	1	1	0
AATGAC	86	393	6	354.694	332776242	119.405	988511868	2358	4.56977	0.242463	1.108	0.397567	0.00664799	0.0023854	0.229626	1.99774e-08	1.99774e-08	1	0	0	1	0	0
AATGACATG	93	798	9	354.694	332776242	119.405	988511868	7182	8.58065	0.262198	2.24983	0.807274	0.0202485	0.00726547	0.646753	6.08471e-08	6.08471e-08	1	0	0	1	1	0
AATGACC	122	627	7	354.694	332776242	119.405	988511868	4389	5.13934	0.343959	1.76772	0.634287	0.0123741	0.00444001	0.301288	3.71843e-08	3.71843e-08	1	0	0	1	0	0
AATGACCTATGACC	3420	14177	14	354.694	332776242	119.405	988511868	198478	4.14532	9.64213	39.9697	14.3418	0.559576	0.200785	0.486029	1.68154e-06	1.68154e-06	1	0	0	1	0	0
AATGACCTGCTGATG	14	100	15	354.694	332776242	119.405	988511868	1500	7.14286	0.0394707	0.281934	0.101162	0.004229	0.00151743	0.897304	1.27082e-08	1.27082e-08	1	0	0	1	1	0
AATGACGTG	1382	13839	9	354.694	332776242	119.405	988511868	124551	10.0137	3.89632	39.0168	13.9998	0.351151	0.125998	0.754771	1.05522e-06	1.05522e-06	1	0	0	1	1	0
AATGACTACCATGTC	2	8	15	354.694	332776242	119.405	988511868	120	4	0.00563867	0.0225547	0.00809297	0.00033832	0.000121395	0.50249	1.01666e-09	1.01666e-09	1	0	0	1	1	0
AATGAG	9	36	6	354.694	332776242	119.405	988511868	216	4	0.025374	0.101496	0.0364184	0.000608976	0.00021851	0.200996	1.82999e-09	1.82999e-09	1	0	0	1	0	0
AATGAGATCGG	4	20	11	354.694	332776242	119.405	988511868	220	5	0.0112773	0.0563867	0.0202324	0.000620254	0.000222557	0.460616	1.86388e-09	1.86388e-09	1	0	0	1	0	0
AATGAGATGG	290	1525	10	354.694	332776242	119.405	988511868	15250	5.25862	0.817607	4.29949	1.54272	0.0429949	0.0154272	0.440401	1.29201e-07	1.29201e-07	1	0	0	1	0	0
AATGAGATGGTGAGCAATTATAT	1	4	23	354.694	332776242	119.405	988511868	92	4	0.00281934	0.0112773	0.00404649	0.000259379	9.30692e-05	0.770485	7.79439e-10	7.79439e-10	1	0	0	1	1	0
AATGAGC	211	917	7	354.694	332776242	119.405	988511868	6419	4.34597	0.59488	2.58533	0.927657	0.0180973	0.0064936	0.254778	5.43828e-08	5.43828e-08	1	0	0	1	0	0
AATGAGGAT	4	16	9	354.694	332776242	119.405	988511868	144	4	0.0112773	0.0451094	0.0161859	0.000405984	0.000145674	0.301494	1.21999e-09	1.21999e-09	1	0	0	1	0	0
AATGAGGTAGAGG	3939	17559	13	354.694	332776242	119.405	988511868	228267	4.45773	11.1054	49.5047	17.7631	0.643561	0.23092	0.485326	1.93392e-06	1.93392e-06	1	0	0	1	0	0
AATGAGT	8968	112872	7	354.694	332776242	119.405	988511868	790104	12.5861	25.2838	318.224	114.184	2.22757	0.799286	0.737845	6.69389e-06	6.69389e-06	1	0	0	1	1	0
AATGAGTAT	557	4301	9	354.694	332776242	119.405	988511868	38709	7.72172	1.57037	12.126	4.35098	0.109134	0.0391589	0.582013	3.27949e-07	3.27949e-07	1	0	0	1	1	0
AATGAGTGAT	15	106	10	354.694	332776242	119.405	988511868	1060	7.06667	0.04229	0.29885	0.107232	0.0029885	0.00107232	0.591822	8.98049e-09	8.98049e-09	1	0	0	1	1	0
AATGAGTGATGAGT	5961	27434	14	354.694	332776242	119.405	988511868	384076	4.60225	16.8061	77.3456	27.7528	1.08284	0.38854	0.539603	3.25396e-06	3.25396e-06	1	0	0	1	1	0
AATGAGTGT	21	110	9	354.694	332776242	119.405	988511868	990	5.2381	0.059206	0.310127	0.111278	0.00279114	0.00100151	0.394814	8.38744e-09	8.38744e-09	1	0	0	1	0	0
AATGAT	314	1468	6	354.694	332776242	119.405	988511868	8808	4.67516	0.885271	4.13878	1.48506	0.0248327	0.00891036	0.234922	7.46228e-08	7.46228e-08	1	0	0	1	0	0
AATGATAATGATG	862	4024	13	354.694	332776242	119.405	988511868	52312	4.66821	2.43027	11.345	4.07077	0.147485	0.05292	0.508242	4.43196e-07	4.43196e-07	1	0	0	1	1	0
AATGATAT	20	191	8	354.694	332776242	119.405	988511868	1528	9.55	0.0563867	0.538493	0.19322	0.00430794	0.00154576	0.639837	1.29455e-08	1.29455e-08	1	0	0	1	1	0
AATGATATG	2238	21539	9	354.694	332776242	119.405	988511868	193851	9.62422	6.30967	60.7257	21.7893	0.546531	0.196104	0.725411	1.64234e-06	1.64234e-06	1	0	0	1	1	0
AATGATATGAT	374	2828	11	354.694	332776242	119.405	988511868	31108	7.5615	1.05443	7.97308	2.86087	0.0877039	0.0314695	0.696589	2.63552e-07	2.63552e-07	1	0	0	1	1	0
AATGATATGGAG	1	4	12	354.694	332776242	119.405	988511868	48	4	0.00281934	0.0112773	0.00404649	0.000135328	4.85578e-05	0.401992	4.06664e-10	4.06664e-10	1	0	0	1	0	0
AATGATC	35	168	7	354.694	332776242	119.405	988511868	1176	4.8	0.0986767	0.473648	0.169952	0.00331554	0.00118967	0.281394	9.96327e-09	9.96327e-09	1	0	0	1	0	0
AATGATCAATT	886	4907	11	354.694	332776242	119.405	988511868	53977	5.53837	2.49793	13.8345	4.96403	0.152179	0.0546043	0.510213	4.57302e-07	4.57302e-07	1	0	0	1	1	0
AATGATCATGAT	91	419	12	354.694	332776242	119.405	988511868	5028	4.6044	0.25656	1.1813	0.423869	0.0141756	0.00508643	0.462733	4.2598e-08	4.2598e-08	1	0	0	1	0	0
AATGATCG	1877	20733	8	354.694	332776242	119.405	988511868	165864	11.0458	5.29189	58.4533	20.974	0.467626	0.167792	0.740055	1.40523e-06	1.40523e-06	1	0	0	1	1	0
AATGATCTATGATCT	420	1993	15	354.694	332776242	119.405	988511868	29895	4.74524	1.18412	5.61894	2.01616	0.084284	0.0302424	0.596109	2.53275e-07	2.53275e-07	1	0	0	1	1	0
AATGATG	144	1150	7	354.694	332776242	119.405	988511868	8050	7.98611	0.405984	3.24224	1.16336	0.0226956	0.00814355	0.468177	6.82009e-08	6.82009e-08	1	0	0	1	0	0
AATGATGACG	7	47	10	354.694	332776242	119.405	988511868	470	6.71429	0.0197353	0.132509	0.0475462	0.00132509	0.000475462	0.56231	3.98192e-09	3.98192e-09	1	0	0	1	1	0
AATGATGAT	1261	6953	9	354.694	332776242	119.405	988511868	62577	5.51388	3.55518	19.6028	7.03381	0.176426	0.0633042	0.4156	5.30163e-07	5.30163e-07	1	0	0	1	0	0
AATGATGATG	4431	33837	10	354.694	332776242	119.405	988511868	338370	7.63643	12.4925	95.3978	34.2302	0.953978	0.342302	0.639538	2.86673e-06	2.86673e-06	1	0	0	1	1	0
AATGATGATGATG	12256	66111	13	354.694	332776242	119.405	988511868	859443	5.39417	34.5538	186.389	66.8793	2.42306	0.869431	0.587279	7.28134e-06	7.28134e-06	1	1	0	1	1	0
AATGATGGATG	24	178	11	354.694	332776242	119.405	988511868	1958	7.41667	0.067664	0.501842	0.180069	0.00552026	0.00198076	0.683247	1.65885e-08	1.65885e-08	1	0	0	1	1	0
AATGATGTG	338	2803	9	354.694	332776242	119.405	988511868	25227	8.2929	0.952935	7.9026	2.83558	0.0711234	0.0255202	0.625065	2.13727e-07	2.13727e-07	1	0	0	1	1	0
AATGC	18	135	5	354.694	332776242	119.405	988511868	675	7.5	0.050748	0.38061	0.136569	0.00190305	0.000682845	0.314056	5.71871e-09	5.71871e-09	1	0	0	1	0	0
AATGCAATGG	12	52	10	354.694	332776242	119.405	988511868	520	4.33333	0.033832	0.146605	0.0526043	0.00146605	0.000526043	0.36291	4.40553e-09	4.40553e-09	1	0	0	1	0	0
AATGCAATGT	439	3485	10	354.694	332776242	119.405	988511868	34850	7.9385	1.23769	9.82538	3.5255	0.0982538	0.035255	0.664836	2.95255e-07	2.95255e-07	1	0	0	1	1	0
AATGCAC	16	64	7	354.694	332776242	119.405	988511868	448	4	0.0451094	0.180437	0.0647438	0.00126306	0.000453206	0.234495	3.79553e-09	3.79553e-09	1	0	0	1	0	0
AATGCATGATG	17	106	11	354.694	332776242	119.405	988511868	1166	6.23529	0.0479287	0.29885	0.107232	0.00328734	0.00117955	0.574415	9.87854e-09	9.87854e-09	1	0	0	1	1	0
AATGCC	13	66	6	354.694	332776242	119.405	988511868	396	5.07692	0.0366514	0.186076	0.066767	0.00111646	0.000400602	0.25511	3.35498e-09	3.35498e-09	1	0	0	1	0	0
AATGCG	6	27	6	354.694	332776242	119.405	988511868	162	4.5	0.016916	0.0761221	0.0273138	0.000456732	0.000163883	0.226121	1.37249e-09	1.37249e-09	1	0	0	1	0	0
AATGCGAT	13	111	8	354.694	332776242	119.405	988511868	888	8.53846	0.0366514	0.312946	0.11229	0.00250357	0.00089832	0.572066	7.52328e-09	7.52328e-09	1	0	0	1	1	0
AATGCGATG	167	1613	9	354.694	332776242	119.405	988511868	14517	9.65868	0.470829	4.54759	1.63175	0.0409283	0.0146857	0.728009	1.2299e-07	1.2299e-07	1	0	0	1	1	0
AATGCGGACCAGGGC	16	70	15	354.694	332776242	119.405	988511868	1050	4.375	0.0451094	0.197353	0.0708135	0.0029603	0.0010622	0.549599	8.89577e-09	8.89577e-09	1	0	0	1	1	0
AATGCGGCGGCACTG	1	5	15	354.694	332776242	119.405	988511868	75	5	0.00281934	0.0140967	0.00505811	0.00021145	7.58716e-05	0.628113	6.35412e-10	6.35412e-10	1	0	0	1	1	0
AATGCGT	73	354	7	354.694	332776242	119.405	988511868	2478	4.84932	0.205811	0.998045	0.358114	0.00698631	0.0025068	0.284286	2.0994e-08	2.0994e-08	1	0	0	1	0	0
AATGCGTAG	1	4	9	354.694	332776242	119.405	988511868	36	4	0.00281934	0.0112773	0.00404649	0.000101496	3.64184e-05	0.301494	3.04998e-10	3.04998e-10	1	0	0	1	0	0
AATGCGTGGTGGCTG	47	230	15	354.694	332776242	119.405	988511868	3450	4.89362	0.132509	0.648447	0.232673	0.00972671	0.00349009	0.614749	2.9229e-08	2.9229e-08	1	0	0	1	1	0
AATGCT	42	430	6	354.694	332776242	119.405	988511868	2580	10.2381	0.118412	1.21231	0.434997	0.00727388	0.00260998	0.514454	2.18582e-08	2.18582e-08	1	0	0	1	1	0
AATGCTG	1	4	7	354.694	332776242	119.405	988511868	28	4	0.00281934	0.0112773	0.00404649	7.89414e-05	2.83254e-05	0.234495	2.37221e-10	2.37221e-10	1	0	0	1	0	0
AATGG	1638	11184	5	354.694	332776242	119.405	988511868	55920	6.82784	4.61807	31.5314	11.314	0.157657	0.0565699	0.28591	4.73763e-07	4.73763e-07	1	0	0	1	0	0
AATGGAC	412	1665	7	354.694	332776242	119.405	988511868	11655	4.04126	1.16157	4.69419	1.68435	0.0328594	0.0117905	0.236914	9.87431e-08	9.87431e-08	1	0	0	1	0	0
AATGGACG	471	3606	8	354.694	332776242	119.405	988511868	28848	7.65605	1.32791	10.1665	3.64791	0.0813322	0.0291833	0.512945	2.44405e-07	2.44405e-07	1	0	0	1	1	0
AATGGACGAT	118	739	10	354.694	332776242	119.405	988511868	7390	6.26271	0.332682	2.08349	0.747588	0.0208349	0.00747588	0.524492	6.26093e-08	6.26093e-08	1	0	0	1	1	0
AATGGACGGAC	7	31	11	354.694	332776242	119.405	988511868	341	4.42857	0.0197353	0.0873994	0.0313603	0.000961393	0.000344963	0.407974	2.88901e-09	2.88901e-09	1	0	0	1	0	0
AATGGAG	3	12	7	354.694	332776242	119.405	988511868	84	4	0.00845801	0.033832	0.0121395	0.000236824	8.49762e-05	0.234495	7.11662e-10	7.11662e-10	1	0	0	1	0	0
AATGGAGTG	150	1114	9	354.694	332776242	119.405	988511868	10026	7.42667	0.4229	3.14074	1.12695	0.0282667	0.0101425	0.559774	8.49419e-08	8.49419e-08	1	0	0	1	1	0
AATGGAGTGG	228	1143	10	354.694	332776242	119.405	988511868	11430	5.01316	0.642808	3.2225	1.15628	0.032225	0.0115628	0.419844	9.68368e-08	9.68368e-08	1	0	0	1	0	0
AATGGAT	16	143	7	354.694	332776242	119.405	988511868	1001	8.9375	0.0451094	0.403165	0.144662	0.00282215	0.00101263	0.523951	8.48064e-09	8.48064e-09	1	0	0	1	1	0
AATGGATAC	2	14	9	354.694	332776242	119.405	988511868	126	7	0.00563867	0.0394707	0.0141627	0.000355236	0.000127464	0.527615	1.06749e-09	1.06749e-09	1	0	0	1	1	0
AATGGATAGTG	3	12	11	354.694	332776242	119.405	988511868	132	4	0.00845801	0.033832	0.0121395	0.000372152	0.000133534	0.368493	1.11833e-09	1.11833e-09	1	0	0	1	0	0
AATGGATAT	320	3034	9	354.694	332776242	119.405	988511868	27306	9.48125	0.902187	8.55386	3.06926	0.0769848	0.0276233	0.714635	2.31341e-07	2.31341e-07	1	0	0	1	1	0
AATGGATC	4	16	8	354.694	332776242	119.405	988511868	128	4	0.0112773	0.0451094	0.0161859	0.000360875	0.000129488	0.267995	1.08444e-09	1.08444e-09	1	0	0	1	0	0
AATGGATGT	1985	12713	9	354.694	332776242	119.405	988511868	114417	6.40453	5.59638	35.8422	12.8607	0.32258	0.115747	0.482732	9.6936e-07	9.6936e-07	1	0	0	1	0	0
AATGGC	111	638	6	354.694	332776242	119.405	988511868	3828	5.74775	0.312946	1.79874	0.645415	0.0107924	0.00387249	0.288819	3.24314e-08	3.24314e-08	1	0	0	1	0	0
AATGGCAATGTGGT	5	25	14	354.694	332776242	119.405	988511868	350	5	0.0140967	0.0704834	0.0252905	0.000986767	0.000354068	0.586238	2.96526e-09	2.96526e-09	1	0	0	1	1	0
AATGGG	88	372	6	354.694	332776242	119.405	988511868	2232	4.22727	0.248102	1.04879	0.376323	0.00629276	0.00225794	0.212416	1.89099e-08	1.89099e-08	1	0	0	1	0	0
AATGGGATAG	541	2295	10	354.694	332776242	119.405	988511868	22950	4.24214	1.52526	6.47037	2.32167	0.0647037	0.0232167	0.355273	1.94436e-07	1.94436e-07	1	0	0	1	0	0
AATGGGATGG	867	6204	10	354.694	332776242	119.405	988511868	62040	7.15571	2.44436	17.4912	6.2761	0.174912	0.062761	0.599279	5.25613e-07	5.25613e-07	1	0	0	1	1	0
AATGGGC	2	16	7	354.694	332776242	119.405	988511868	112	8	0.00563867	0.0451094	0.0161859	0.000315766	0.000113302	0.468991	9.48882e-10	9.48882e-10	1	0	0	1	0	0
AATGGGG	86	409	7	354.694	332776242	119.405	988511868	2863	4.75581	0.242463	1.15311	0.413753	0.00807176	0.00289627	0.278804	2.42558e-08	2.42558e-08	1	0	0	1	0	0
AATGGGGATCACCGGT	107	571	16	354.694	332776242	119.405	988511868	9136	5.33645	0.301669	1.60984	0.577636	0.0257574	0.00924218	0.71507	7.74017e-08	7.74017e-08	1	0	0	1	1	0
AATGGGGATCGCCAGT	682	2824	16	354.694	332776242	119.405	988511868	45184	4.14076	1.92279	7.9618	2.85682	0.127389	0.0457091	0.554851	3.82806e-07	3.82806e-07	1	0	0	1	1	0
AATGGGGTAGTGGT	1	5	14	354.694	332776242	119.405	988511868	70	5	0.00281934	0.0140967	0.00505811	0.000197353	7.08135e-05	0.586238	5.93052e-10	5.93052e-10	1	0	0	1	1	0
AATGGGT	143113	1030316	7	354.694	332776242	119.405	988511868	7212212	7.19932	403.484	2904.81	1042.29	20.3336	7.29603	0.422052	6.11031e-05	6.11031e-05	1	1	1	1	0	0
AATGGT	1477	10370	6	354.694	332776242	119.405	988511868	62220	7.02099	4.16416	29.2365	10.4905	0.175419	0.0629431	0.352798	5.27138e-07	5.27138e-07	1	0	0	1	0	0
AATGGTAATGTGGT	17856	119159	14	354.694	332776242	119.405	988511868	1668226	6.67333	50.3421	335.949	120.544	4.70329	1.68761	0.782433	1.41335e-05	1.41335e-05	1	1	0	1	1	0
AATGGTACGGGT	17	75	12	354.694	332776242	119.405	988511868	900	4.41176	0.0479287	0.21145	0.0758716	0.0025374	0.000910459	0.443374	7.62495e-09	7.62495e-09	1	0	0	1	0	0
AATGGTAGTGGT	135	774	12	354.694	332776242	119.405	988511868	9288	5.73333	0.38061	2.18217	0.782995	0.026186	0.00939594	0.576189	7.86895e-08	7.86895e-08	1	0	0	1	1	0
AATGGTATGG	170	787	10	354.694	332776242	119.405	988511868	7870	4.62941	0.479287	2.21882	0.796146	0.0221882	0.00796146	0.387706	6.66759e-08	6.66759e-08	1	0	0	1	0	0
AATGGTCG	8	36	8	354.694	332776242	119.405	988511868	288	4.5	0.0225547	0.101496	0.0364184	0.000811969	0.000291347	0.301494	2.43998e-09	2.43998e-09	1	0	0	1	0	0
AATGGTG	1	4	7	354.694	332776242	119.405	988511868	28	4	0.00281934	0.0112773	0.00404649	7.89414e-05	2.83254e-05	0.234495	2.37221e-10	2.37221e-10	1	0	0	1	0	0
AATGGTGAT	63	301	9	354.694	332776242	119.405	988511868	2709	4.77778	0.177618	0.84862	0.304498	0.00763758	0.00274048	0.360118	2.29511e-08	2.29511e-08	1	0	0	1	0	0
AATGGTGATGATG	818	4682	13	354.694	332776242	119.405	988511868	60866	5.72372	2.30622	13.2001	4.73641	0.171602	0.0615734	0.623157	5.15667e-07	5.15667e-07	1	0	0	1	1	0
AATGT	9129	145880	5	354.694	332776242	119.405	988511868	729400	15.9798	25.7377	411.285	147.575	2.05642	0.737877	0.669143	6.1796e-06	6.1796e-06	1	0	0	1	1	0
AATGTAC	36	147	7	354.694	332776242	119.405	988511868	1029	4.08333	0.101496	0.414442	0.148708	0.0029011	0.00104096	0.239381	8.71786e-09	8.71786e-09	1	0	0	1	0	0
AATGTACAT	45	327	9	354.694	332776242	119.405	988511868	2943	7.26667	0.12687	0.921923	0.3308	0.0082973	0.0029772	0.547714	2.49336e-08	2.49336e-08	1	0	0	1	1	0
AATGTACTCG	119	571	10	354.694	332776242	119.405	988511868	5710	4.79832	0.335501	1.60984	0.577636	0.0160984	0.00577636	0.401851	4.83761e-08	4.83761e-08	1	0	0	1	0	0
AATGTACTGT	10	45	10	354.694	332776242	119.405	988511868	450	4.5	0.0281934	0.12687	0.045523	0.0012687	0.00045523	0.376868	3.81247e-09	3.81247e-09	1	0	0	1	0	0
AATGTAGGG	20	96	9	354.694	332776242	119.405	988511868	864	4.8	0.0563867	0.270656	0.0971157	0.00243591	0.000874041	0.361793	7.31995e-09	7.31995e-09	1	0	0	1	0	0
AATGTAGT	311	3081	8	354.694	332776242	119.405	988511868	24648	9.90675	0.876813	8.68637	3.11681	0.069491	0.0249345	0.663739	2.08822e-07	2.08822e-07	1	0	0	1	1	0
AATGTAGTG	1370	11605	9	354.694	332776242	119.405	988511868	104445	8.4708	3.86249	32.7184	11.7399	0.294465	0.105659	0.638474	8.84875e-07	8.84875e-07	1	0	0	1	1	0
AATGTAGTGC	116	496	10	354.694	332776242	119.405	988511868	4960	4.27586	0.327043	1.39839	0.501764	0.0139839	0.00501764	0.358096	4.20219e-08	4.20219e-08	1	0	0	1	0	0
AATGTAT	5	22	7	354.694	332776242	119.405	988511868	154	4.4	0.0140967	0.0620254	0.0222557	0.000434178	0.00015579	0.257945	1.30471e-09	1.30471e-09	1	0	0	1	0	0
AATGTATACATG	1	4	12	354.694	332776242	119.405	988511868	48	4	0.00281934	0.0112773	0.00404649	0.000135328	4.85578e-05	0.401992	4.06664e-10	4.06664e-10	1	0	0	1	0	0
AATGTC	512	2306	6	354.694	332776242	119.405	988511868	13836	4.50391	1.4435	6.50139	2.3328	0.0390083	0.0139968	0.226317	1.17221e-07	1.17221e-07	1	0	0	1	0	0
AATGTCC	130	522	7	354.694	332776242	119.405	988511868	3654	4.01538	0.366514	1.47169	0.528066	0.0103019	0.00369647	0.235397	3.09573e-08	3.09573e-08	1	0	0	1	0	0
AATGTCCCACCCGTG	2	8	15	354.694	332776242	119.405	988511868	120	4	0.00563867	0.0225547	0.00809297	0.00033832	0.000121395	0.50249	1.01666e-09	1.01666e-09	1	0	0	1	1	0
AATGTG	478	3634	6	354.694	332776242	119.405	988511868	21804	7.60251	1.34764	10.2455	3.67623	0.0614728	0.0220574	0.382019	1.84727e-07	1.84727e-07	1	0	0	1	0	0
AATGTGAGGTG	22	116	11	354.694	332776242	119.405	988511868	1276	5.27273	0.0620254	0.327043	0.117348	0.00359747	0.00129083	0.48574	1.08105e-08	1.08105e-08	1	0	0	1	0	0
AATGTGATATG	47	366	11	354.694	332776242	119.405	988511868	4026	7.78723	0.132509	1.03188	0.370254	0.0113506	0.00407279	0.717385	3.41089e-08	3.41089e-08	1	0	0	1	1	0
AATGTGATG	27	196	9	354.694	332776242	119.405	988511868	1764	7.25926	0.0761221	0.55259	0.198278	0.00497331	0.0017845	0.547156	1.49449e-08	1.49449e-08	1	0	0	1	1	0
AATGTGATGT	1	7	10	354.694	332776242	119.405	988511868	70	7	0.00281934	0.0197353	0.00708135	0.000197353	7.08135e-05	0.586238	5.93052e-10	5.93052e-10	1	0	0	1	1	0
AATGTGC	8	32	7	354.694	332776242	119.405	988511868	224	4	0.0225547	0.0902187	0.0323719	0.000631531	0.000226603	0.234495	1.89776e-09	1.89776e-09	1	0	0	1	0	0
AATGTGG	2	8	7	354.694	332776242	119.405	988511868	56	4	0.00563867	0.0225547	0.00809297	0.000157883	5.66508e-05	0.234495	4.74441e-10	4.74441e-10	1	0	0	1	0	0
AATGTGGTAGTGGT	1	5	14	354.694	332776242	119.405	988511868	70	5	0.00281934	0.0140967	0.00505811	0.000197353	7.08135e-05	0.586238	5.93052e-10	5.93052e-10	1	0	0	1	1	0
AATT	2376	15519	4	354.694	332776242	119.405	988511868	62076	6.53157	6.69874	43.7533	15.6994	0.175013	0.0627974	0.218803	5.25918e-07	5.25918e-07	1	0	0	0	0	0
AATTAC	2081	27271	6	354.694	332776242	119.405	988511868	163626	13.1048	5.86704	76.8861	27.5879	0.461317	0.165528	0.658501	1.38627e-06	1.38627e-06	1	0	0	1	1	0
AATTACAT	541	2367	8	354.694	332776242	119.405	988511868	18936	4.37523	1.52526	6.67337	2.39451	0.0533869	0.0191561	0.293135	1.60429e-07	1.60429e-07	1	0	0	1	0	0
AATTACATC	101	953	9	354.694	332776242	119.405	988511868	8577	9.43564	0.284753	2.68683	0.964075	0.0241814	0.00867668	0.711198	7.26658e-08	7.26658e-08	1	0	0	1	1	0
AATTACC	2	15	7	354.694	332776242	119.405	988511868	105	7.5	0.00563867	0.04229	0.0151743	0.00029603	0.00010622	0.439679	8.89577e-10	8.89577e-10	1	0	0	1	0	0
AATTACCG	2	14	8	354.694	332776242	119.405	988511868	112	7	0.00563867	0.0394707	0.0141627	0.000315766	0.000113302	0.468991	9.48882e-10	9.48882e-10	1	0	0	1	0	0
AATTACT	2	9	7	354.694	332776242	119.405	988511868	63	4.5	0.00563867	0.025374	0.00910459	0.000177618	6.37322e-05	0.263807	5.33746e-10	5.33746e-10	1	0	0	1	0	0
AATTACTAGTAGTAGG	47	210	16	354.694	332776242	119.405	988511868	3360	4.46809	0.132509	0.59206	0.212441	0.00947297	0.00339905	0.598712	2.84665e-08	2.84665e-08	1	0	0	1	1	0
AATTACTC	48	431	8	354.694	332776242	119.405	988511868	3448	8.97917	0.135328	1.21513	0.436009	0.00972107	0.00348807	0.601592	2.9212e-08	2.9212e-08	1	0	0	1	1	0
AATTACTG	414	4038	8	354.694	332776242	119.405	988511868	32304	9.75362	1.1672	11.3845	4.08493	0.0910758	0.0326794	0.65348	2.73685e-07	2.73685e-07	1	0	0	1	1	0
AATTAG	192	940	6	354.694	332776242	119.405	988511868	5640	4.89583	0.541312	2.65018	0.950924	0.0159011	0.00570555	0.246011	4.7783e-08	4.7783e-08	1	0	0	1	0	0
AATTAGG	2	8	7	354.694	332776242	119.405	988511868	56	4	0.00563867	0.0225547	0.00809297	0.000157883	5.66508e-05	0.234495	4.74441e-10	4.74441e-10	1	0	0	1	0	0
AATTAGGC	517	2533	8	354.694	332776242	119.405	988511868	20264	4.89942	1.4576	7.14138	2.56244	0.057131	0.0204995	0.328255	1.7168e-07	1.7168e-07	1	0	0	1	0	0
AATTAT	565	2395	6	354.694	332776242	119.405	988511868	14370	4.23894	1.59292	6.75231	2.42283	0.0405138	0.014537	0.213002	1.21745e-07	1.21745e-07	1	0	0	1	0	0
AATTATAC	97	937	8	354.694	332776242	119.405	988511868	7496	9.65979	0.273476	2.64172	0.947889	0.0211337	0.00758312	0.647193	6.35073e-08	6.35073e-08	1	0	0	1	1	0
AATTATATC	4	17	9	354.694	332776242	119.405	988511868	153	4.25	0.0112773	0.0479287	0.0171976	0.000431358	0.000154778	0.320337	1.29624e-09	1.29624e-09	1	0	0	1	0	0
AATTATATG	3	20	9	354.694	332776242	119.405	988511868	180	6.66667	0.00845801	0.0563867	0.0202324	0.00050748	0.000182092	0.50249	1.52499e-09	1.52499e-09	1	0	0	1	1	0
AATTATC	12	48	7	354.694	332776242	119.405	988511868	336	4	0.033832	0.135328	0.0485578	0.000947297	0.000339905	0.234495	2.84665e-09	2.84665e-09	1	0	0	1	0	0
AATTATG	2	10	7	354.694	332776242	119.405	988511868	70	5	0.00563867	0.0281934	0.0101162	0.000197353	7.08135e-05	0.293119	5.93052e-10	5.93052e-10	1	0	0	1	0	0
AATTC	59343	983427	5	354.694	332776242	119.405	988511868	4917135	16.5719	167.308	2772.61	994.856	13.8631	4.97428	0.693935	4.16588e-05	4.16588e-05	1	1	1	1	1	1
AATTCAC	31	124	7	354.694	332776242	119.405	988511868	868	4	0.0873994	0.349598	0.125441	0.00244718	0.000878088	0.234495	7.35384e-09	7.35384e-09	1	0	0	1	0	0
AATTCACAG	4	20	9	354.694	332776242	119.405	988511868	180	5	0.0112773	0.0563867	0.0202324	0.00050748	0.000182092	0.376868	1.52499e-09	1.52499e-09	1	0	0	1	0	0
AATTCACC	4	18	8	354.694	332776242	119.405	988511868	144	4.5	0.0112773	0.050748	0.0182092	0.000405984	0.000145674	0.301494	1.21999e-09	1.21999e-09	1	0	0	1	0	0
AATTCAG	62	615	7	354.694	332776242	119.405	988511868	4305	9.91935	0.174799	1.73389	0.622147	0.0121372	0.00435503	0.581511	3.64727e-08	3.64727e-08	1	0	0	1	1	0
AATTCAGG	1	5	8	354.694	332776242	119.405	988511868	40	5	0.00281934	0.0140967	0.00505811	0.000112773	4.04649e-05	0.334993	3.38887e-10	3.38887e-10	1	0	0	1	0	0
AATTCAGGTC	3	13	10	354.694	332776242	119.405	988511868	130	4.33333	0.00845801	0.0366514	0.0131511	0.000366514	0.000131511	0.36291	1.10138e-09	1.10138e-09	1	0	0	1	0	0
AATTCAGTCTC	3	27	11	354.694	332776242	119.405	988511868	297	9	0.00845801	0.0761221	0.0273138	0.000837343	0.000300452	0.829109	2.51623e-09	2.51623e-09	1	0	0	1	1	0
AATTCC	205	820	6	354.694	332776242	119.405	988511868	4920	4	0.577964	2.31185	0.82953	0.0138711	0.00497718	0.200996	4.16831e-08	4.16831e-08	1	0	0	1	0	0
AATTCCCGACCTCCC	25	137	15	354.694	332776242	119.405	988511868	2055	5.48	0.0704834	0.386249	0.138592	0.00579373	0.00207888	0.688411	1.74103e-08	1.74103e-08	1	0	0	1	1	0
AATTCGATAC	8	56	10	354.694	332776242	119.405	988511868	560	7	0.0225547	0.157883	0.0566508	0.00157883	0.000566508	0.586238	4.74441e-09	4.74441e-09	1	0	0	1	1	0
AATTCGATCTC	100	694	11	354.694	332776242	119.405	988511868	7634	6.94	0.281934	1.95662	0.702065	0.0215228	0.00772272	0.639335	6.46765e-08	6.46765e-08	1	0	0	1	1	0
AATTCTC	57	712	7	354.694	332776242	119.405	988511868	4984	12.4912	0.160702	2.00737	0.720275	0.0140516	0.00504192	0.732284	4.22253e-08	4.22253e-08	1	0	0	1	1	0
AATTCTGGCCTCCACACCCGTCAC	2	9	24	354.694	332776242	119.405	988511868	216	4.5	0.00563867	0.025374	0.00910459	0.000608976	0.00021851	0.904482	1.82999e-09	1.82999e-09	1	0	0	1	1	0
AATTGAC	3	12	7	354.694	332776242	119.405	988511868	84	4	0.00845801	0.033832	0.0121395	0.000236824	8.49762e-05	0.234495	7.11662e-10	7.11662e-10	1	0	0	1	0	0
AATTGATAC	4	21	9	354.694	332776242	119.405	988511868	189	5.25	0.0112773	0.059206	0.0212441	0.000532854	0.000191196	0.395711	1.60124e-09	1.60124e-09	1	0	0	1	0	0
AC	25528	444549	2	354.694	332776242	119.405	988511868	889098	17.4142	71.972	1253.33	449.715	2.50667	0.899431	0.291682	7.53259e-06	7.53259e-06	1	1	0	0	0	0
ACACACACAG	3	23	10	354.694	332776242	119.405	988511868	230	7.66667	0.00845801	0.0648447	0.0232673	0.000648447	0.000232673	0.642071	1.9486e-09	1.9486e-09	1	0	0	1	1	0
ACACACACAT	5	43	10	354.694	332776242	119.405	988511868	430	8.6	0.0140967	0.121231	0.0434997	0.00121231	0.000434997	0.720236	3.64303e-09	3.64303e-09	1	0	0	1	1	0
ACACACACCACCCTC	1	4	15	354.694	332776242	119.405	988511868	60	4	0.00281934	0.0112773	0.00404649	0.00016916	6.06973e-05	0.50249	5.0833e-10	5.0833e-10	1	0	0	1	1	0
ACACACAGAG	6	25	10	354.694	332776242	119.405	988511868	250	4.16667	0.016916	0.0704834	0.0252905	0.000704834	0.000252905	0.348951	2.11804e-09	2.11804e-09	1	0	0	1	0	0
ACACACAT	109	540	8	354.694	332776242	119.405	988511868	4320	4.95413	0.307308	1.52244	0.546276	0.0121795	0.00437021	0.33192	3.65998e-08	3.65998e-08	1	0	0	1	0	0
ACACACATGT	2	8	10	354.694	332776242	119.405	988511868	80	4	0.00563867	0.0225547	0.00809297	0.000225547	8.09297e-05	0.334993	6.77773e-10	6.77773e-10	1	0	0	1	0	0
ACACACC	7	64	7	354.694	332776242	119.405	988511868	448	9.14286	0.0197353	0.180437	0.0647438	0.00126306	0.000453206	0.535989	3.79553e-09	3.79553e-09	1	0	0	1	1	0
ACACACT	257	1651	7	354.694	332776242	119.405	988511868	11557	6.42412	0.724569	4.65472	1.67019	0.0325831	0.0116913	0.376607	9.79128e-08	9.79128e-08	1	0	0	1	0	0
ACACAG	24686	208560	6	354.694	332776242	119.405	988511868	1251360	8.44851	69.5981	588.001	210.984	3.528	1.2659	0.424529	1.06017e-05	1.06017e-05	1	1	0	1	0	0
ACACAGACACCG	4837	21161	12	354.694	332776242	119.405	988511868	253932	4.37482	13.6371	59.66	21.4069	0.715919	0.256883	0.439661	2.15135e-06	2.15135e-06	1	0	0	1	0	0
ACACAGGC	549	4020	8	354.694	332776242	119.405	988511868	32160	7.3224	1.54782	11.3337	4.06672	0.0906698	0.0325338	0.490591	2.72465e-07	2.72465e-07	1	0	0	1	0	0
ACACAGTAT	68	286	9	354.694	332776242	119.405	988511868	2574	4.20588	0.191715	0.80633	0.289324	0.00725697	0.00260391	0.317012	2.18074e-08	2.18074e-08	1	0	0	1	0	0
ACACAGTGAGGTATG	1	4	15	354.694	332776242	119.405	988511868	60	4	0.00281934	0.0112773	0.00404649	0.00016916	6.06973e-05	0.50249	5.0833e-10	5.0833e-10	1	0	0	1	1	0
ACACAT	146	683	6	354.694	332776242	119.405	988511868	4098	4.67808	0.411623	1.92561	0.690938	0.0115536	0.00414563	0.235069	3.47189e-08	3.47189e-08	1	0	0	1	0	0
ACACATACT	4	28	9	354.694	332776242	119.405	988511868	252	7	0.0112773	0.0789414	0.0283254	0.000710472	0.000254929	0.527615	2.13499e-09	2.13499e-09	1	0	0	1	1	0
ACACATC	14	102	7	354.694	332776242	119.405	988511868	714	7.28571	0.0394707	0.287572	0.103185	0.00201301	0.000722298	0.427117	6.04913e-09	6.04913e-09	1	0	0	1	0	0
ACACATCACACC	1	5	12	354.694	332776242	119.405	988511868	60	5	0.00281934	0.0140967	0.00505811	0.00016916	6.06973e-05	0.50249	5.0833e-10	5.0833e-10	1	0	0	1	1	0
ACACATG	34	151	7	354.694	332776242	119.405	988511868	1057	4.44118	0.0958574	0.42572	0.152755	0.00298004	0.00106928	0.260359	8.95508e-09	8.95508e-09	1	0	0	1	0	0
ACACATGACATG	2286	11532	12	354.694	332776242	119.405	988511868	138384	5.04462	6.445	32.5126	11.666	0.390151	0.139992	0.506974	1.17241e-06	1.17241e-06	1	0	0	1	1	0
ACACATGC	512	4059	8	354.694	332776242	119.405	988511868	32472	7.92773	1.4435	11.4437	4.10617	0.0915495	0.0328494	0.531148	2.75108e-07	2.75108e-07	1	0	0	1	1	0
ACACATGGG	83	621	9	354.694	332776242	119.405	988511868	5589	7.48193	0.234005	1.75081	0.628217	0.0157573	0.00565395	0.563939	4.73509e-08	4.73509e-08	1	0	0	1	1	0
ACACC	909	9686	5	354.694	332776242	119.405	988511868	48430	10.6557	2.56278	27.3081	9.79857	0.13654	0.0489928	0.446197	4.10307e-07	4.10307e-07	1	0	0	1	0	0
ACACCACACCC	6	27	11	354.694	332776242	119.405	988511868	297	4.5	0.016916	0.0761221	0.0273138	0.000837343	0.000300452	0.414554	2.51623e-09	2.51623e-09	1	0	0	1	0	0
ACACCAGTATACAGT	156	632	15	354.694	332776242	119.405	988511868	9480	4.05128	0.439816	1.78182	0.639345	0.0267273	0.00959017	0.508932	8.03161e-08	8.03161e-08	1	0	0	1	1	0
ACACCAT	8489	39670	7	354.694	332776242	119.405	988511868	277690	4.67311	23.9333	111.843	40.131	0.782901	0.280917	0.273955	2.35264e-06	2.35264e-06	1	0	0	1	0	0
ACACCATACCAT	125	707	12	354.694	332776242	119.405	988511868	8484	5.656	0.352417	1.99327	0.715217	0.0239192	0.0085826	0.568417	7.18778e-08	7.18778e-08	1	0	0	1	1	0
ACACCATACCC	1382	7202	11	354.694	332776242	119.405	988511868	79222	5.21129	3.89632	20.3049	7.2857	0.223353	0.0801427	0.48008	6.71182e-07	6.71182e-07	1	0	0	1	0	0
ACACCATC	581	3420	8	354.694	332776242	119.405	988511868	27360	5.8864	1.63803	9.64213	3.45975	0.077137	0.027678	0.394381	2.31798e-07	2.31798e-07	1	0	0	1	0	0
ACACCATCC	1	4	9	354.694	332776242	119.405	988511868	36	4	0.00281934	0.0112773	0.00404649	0.000101496	3.64184e-05	0.301494	3.04998e-10	3.04998e-10	1	0	0	1	0	0
ACACCC	210	1094	6	354.694	332776242	119.405	988511868	6564	5.20952	0.59206	3.08435	1.10671	0.0185061	0.00664028	0.261773	5.56113e-08	5.56113e-08	1	0	0	1	0	0
ACACCCATACC	62	465	11	354.694	332776242	119.405	988511868	5115	7.5	0.174799	1.31099	0.470404	0.0144209	0.00517444	0.690924	4.33351e-08	4.33351e-08	1	0	0	1	1	0
ACACCCATC	4174	27409	9	354.694	332776242	119.405	988511868	246681	6.5666	11.7679	77.2752	27.7275	0.695476	0.249548	0.494948	2.08992e-06	2.08992e-06	1	0	0	1	0	0
ACACCCC	7	30	7	354.694	332776242	119.405	988511868	210	4.28571	0.0197353	0.0845801	0.0303486	0.00059206	0.000212441	0.251245	1.77915e-09	1.77915e-09	1	0	0	1	0	0
ACACCCGGCTCGTCT	2	8	15	354.694	332776242	119.405	988511868	120	4	0.00563867	0.0225547	0.00809297	0.00033832	0.000121395	0.50249	1.01666e-09	1.01666e-09	1	0	0	1	1	0
ACACCCT	1	4	7	354.694	332776242	119.405	988511868	28	4	0.00281934	0.0112773	0.00404649	7.89414e-05	2.83254e-05	0.234495	2.37221e-10	2.37221e-10	1	0	0	1	0	0
ACACCCTCAGACACG	10	48	15	354.694	332776242	119.405	988511868	720	4.8	0.0281934	0.135328	0.0485578	0.00202992	0.000728368	0.602988	6.09996e-09	6.09996e-09	1	0	0	1	1	0
ACACCG	276915	2936893	6	354.694	332776242	119.405	988511868	17621358	10.6058	780.716	8280.09	2971.02	49.6805	17.8261	0.532929	0.000149291	0.000149291	1	1	1	1	1	1
ACACCGACGGCTG	1	5	13	354.694	332776242	119.405	988511868	65	5	0.00281934	0.0140967	0.00505811	0.000183257	6.57554e-05	0.544364	5.50691e-10	5.50691e-10	1	0	0	1	1	0
ACACCGT	17	163	7	354.694	332776242	119.405	988511868	1141	9.58824	0.0479287	0.459552	0.164894	0.00321686	0.00115426	0.562099	9.66674e-09	9.66674e-09	1	0	0	1	1	0
ACACCGTACCAT	6	34	12	354.694	332776242	119.405	988511868	408	5.66667	0.016916	0.0958574	0.0343951	0.00115029	0.000412742	0.569489	3.45664e-09	3.45664e-09	1	0	0	1	1	0
ACACCT	1	5	6	354.694	332776242	119.405	988511868	30	5	0.00281934	0.0140967	0.00505811	8.45801e-05	3.03486e-05	0.251245	2.54165e-10	2.54165e-10	1	0	0	1	0	0
ACACCTC	7	32	7	354.694	332776242	119.405	988511868	224	4.57143	0.0197353	0.0902187	0.0323719	0.000631531	0.000226603	0.267995	1.89776e-09	1.89776e-09	1	0	0	1	0	0
ACACCTCTGGCACTC	3	12	15	354.694	332776242	119.405	988511868	180	4	0.00845801	0.033832	0.0121395	0.00050748	0.000182092	0.50249	1.52499e-09	1.52499e-09	1	0	0	1	1	0
ACACCTG	10	42	7	354.694	332776242	119.405	988511868	294	4.2	0.0281934	0.118412	0.0424881	0.000828885	0.000297417	0.24622	2.49082e-09	2.49082e-09	1	0	0	1	0	0
ACACG	729	6281	5	354.694	332776242	119.405	988511868	31405	8.61591	2.0553	17.7082	6.354	0.0885412	0.03177	0.360784	2.66068e-07	2.66068e-07	1	0	0	1	0	0
ACACGACAT	7	34	9	354.694	332776242	119.405	988511868	306	4.85714	0.0197353	0.0958574	0.0343951	0.000862717	0.000309556	0.3661	2.59248e-09	2.59248e-09	1	0	0	1	0	0
ACACGACCATCCTGC	26	106	15	354.694	332776242	119.405	988511868	1590	4.07692	0.0733027	0.29885	0.107232	0.00448274	0.00160848	0.512153	1.34707e-08	1.34707e-08	1	0	0	1	1	0
ACACGACCATG	81	377	11	354.694	332776242	119.405	988511868	4147	4.65432	0.228366	1.06289	0.381381	0.0116918	0.00419519	0.428771	3.51341e-08	3.51341e-08	1	0	0	1	0	0
ACACGACCGATAGCC	2	12	15	354.694	332776242	119.405	988511868	180	6	0.00563867	0.033832	0.0121395	0.00050748	0.000182092	0.753735	1.52499e-09	1.52499e-09	1	0	0	1	1	0
ACACGACG	1	4	8	354.694	332776242	119.405	988511868	32	4	0.00281934	0.0112773	0.00404649	9.02187e-05	3.23719e-05	0.267995	2.71109e-10	2.71109e-10	1	0	0	1	0	0
ACACGAT	1	4	7	354.694	332776242	119.405	988511868	28	4	0.00281934	0.0112773	0.00404649	7.89414e-05	2.83254e-05	0.234495	2.37221e-10	2.37221e-10	1	0	0	1	0	0
ACACGATGACATG	95	502	13	354.694	332776242	119.405	988511868	6526	5.28421	0.267837	1.41531	0.507834	0.018399	0.00660184	0.575307	5.52893e-08	5.52893e-08	1	0	0	1	1	0
ACACGC	22	88	6	354.694	332776242	119.405	988511868	528	4	0.0620254	0.248102	0.0890227	0.00148861	0.000534136	0.200996	4.4733e-09	4.4733e-09	1	0	0	1	0	0
ACACGCC	1	4	7	354.694	332776242	119.405	988511868	28	4	0.00281934	0.0112773	0.00404649	7.89414e-05	2.83254e-05	0.234495	2.37221e-10	2.37221e-10	1	0	0	1	0	0
ACACGCCATCCCACT	202	809	15	354.694	332776242	119.405	988511868	12135	4.00495	0.569506	2.28084	0.818402	0.0342126	0.012276	0.503112	1.0281e-07	1.0281e-07	1	0	0	1	1	0
ACACGCTC	375	2974	8	354.694	332776242	119.405	988511868	23792	7.93067	1.05725	8.3847	3.00856	0.0670776	0.0240685	0.531344	2.0157e-07	2.0157e-07	1	0	0	1	1	0
ACACGCTCCTGGGTC	1	5	15	354.694	332776242	119.405	988511868	75	5	0.00281934	0.0140967	0.00505811	0.00021145	7.58716e-05	0.628113	6.35412e-10	6.35412e-10	1	0	0	1	1	0
ACACGG	262	2185	6	354.694	332776242	119.405	988511868	13110	8.33969	0.738666	6.16025	2.21039	0.0369615	0.0132624	0.419061	1.1107e-07	1.1107e-07	1	0	0	1	0	0
ACACGGCCG	1	4	9	354.694	332776242	119.405	988511868	36	4	0.00281934	0.0112773	0.00404649	0.000101496	3.64184e-05	0.301494	3.04998e-10	3.04998e-10	1	0	0	1	0	0
ACACGT	4	17	6	354.694	332776242	119.405	988511868	102	4.25	0.0112773	0.0479287	0.0171976	0.000287572	0.000103185	0.213558	8.64161e-10	8.64161e-10	1	0	0	1	0	0
ACACGTCGCAGGGTC	55	226	15	354.694	332776242	119.405	988511868	3390	4.10909	0.155063	0.63717	0.228626	0.00955755	0.0034294	0.516194	2.87206e-08	2.87206e-08	1	0	0	1	1	0
ACACT	174	1657	5	354.694	332776242	119.405	988511868	8285	9.52299	0.490564	4.67164	1.67626	0.0233582	0.00838129	0.398767	7.01919e-08	7.01919e-08	1	0	0	1	0	0
ACACTAGACGCCCGC	1	4	15	354.694	332776242	119.405	988511868	60	4	0.00281934	0.0112773	0.00404649	0.00016916	6.06973e-05	0.50249	5.0833e-10	5.0833e-10	1	0	0	1	1	0
ACACTAT	237	1392	7	354.694	332776242	119.405	988511868	9744	5.87342	0.668182	3.92451	1.40818	0.0274716	0.00985724	0.344322	8.25528e-08	8.25528e-08	1	0	0	1	0	0
ACACTATCT	249	1442	9	354.694	332776242	119.405	988511868	12978	5.79116	0.702014	4.06548	1.45876	0.0365893	0.0131288	0.4365	1.09952e-07	1.09952e-07	1	0	0	1	0	0
ACACTC	284	1224	6	354.694	332776242	119.405	988511868	7344	4.30986	0.800691	3.45087	1.23822	0.0207052	0.00742935	0.216566	6.22196e-08	6.22196e-08	1	0	0	1	0	0
ACACTCATACTC	5926	23803	12	354.694	332776242	119.405	988511868	285636	4.01671	16.7074	67.1086	24.0796	0.805304	0.288956	0.403671	2.41996e-06	2.41996e-06	1	0	0	1	0	0
ACACTCC	2	8	7	354.694	332776242	119.405	988511868	56	4	0.00563867	0.0225547	0.00809297	0.000157883	5.66508e-05	0.234495	4.74441e-10	4.74441e-10	1	0	0	1	0	0
ACACTCCCCACAGCG	548	2319	15	354.694	332776242	119.405	988511868	34785	4.23175	1.545	6.53804	2.34595	0.0980706	0.0351893	0.531603	2.94704e-07	2.94704e-07	1	0	0	1	1	0
ACACTCCTACTC	140	561	12	354.694	332776242	119.405	988511868	6732	4.00714	0.394707	1.58165	0.56752	0.0189798	0.00681024	0.40271	5.70346e-08	5.70346e-08	1	0	0	1	0	0
ACACTCGGCATG	1	7	12	354.694	332776242	119.405	988511868	84	7	0.00281934	0.0197353	0.00708135	0.000236824	8.49762e-05	0.703486	7.11662e-10	7.11662e-10	1	0	0	1	1	0
ACACTCGTACTC	595	2421	12	354.694	332776242	119.405	988511868	29052	4.06891	1.6775	6.82561	2.44914	0.0819073	0.0293896	0.408917	2.46133e-07	2.46133e-07	1	0	0	1	0	0
ACACTCT	22	88	7	354.694	332776242	119.405	988511868	616	4	0.0620254	0.248102	0.0890227	0.00173671	0.000623159	0.234495	5.21885e-09	5.21885e-09	1	0	0	1	0	0
ACACTCTACTCT	10323	71528	12	354.694	332776242	119.405	988511868	858336	6.92899	29.104	201.661	72.3593	2.41994	0.868311	0.69635	7.27196e-06	7.27196e-06	1	0	0	1	1	0
ACACTCTCTGCTCCC	1	4	15	354.694	332776242	119.405	988511868	60	4	0.00281934	0.0112773	0.00404649	0.00016916	6.06973e-05	0.50249	5.0833e-10	5.0833e-10	1	0	0	1	1	0
ACACTG	554	4621	6	354.694	332776242	119.405	988511868	27726	8.34116	1.56191	13.0281	4.6747	0.0781689	0.0280482	0.419135	2.34899e-07	2.34899e-07	1	0	0	1	0	0
ACACTGC	33	195	7	354.694	332776242	119.405	988511868	1365	5.90909	0.0930381	0.54977	0.197266	0.00384839	0.00138086	0.346414	1.15645e-08	1.15645e-08	1	0	0	1	0	0
ACACTGGTACTGGT	568	2604	14	354.694	332776242	119.405	988511868	36456	4.58451	1.60138	7.34155	2.63426	0.102782	0.0368797	0.537523	3.08861e-07	3.08861e-07	1	0	0	1	1	0
ACAG	2974	26450	4	354.694	332776242	119.405	988511868	105800	8.89375	8.3847	74.5714	26.7574	0.298286	0.10703	0.297935	8.96355e-07	8.96355e-07	1	0	0	0	0	0
ACAGACAGACAT	6095	33487	12	354.694	332776242	119.405	988511868	401844	5.49418	17.1838	94.4111	33.8762	1.13293	0.406514	0.552154	3.40449e-06	3.40449e-06	1	0	0	1	1	0
ACAGACAGGGAGGACAGACTCAGG	94	384	24	354.694	332776242	119.405	988511868	9216	4.08511	0.265018	1.08262	0.388463	0.025983	0.00932311	0.82109	7.80795e-08	7.80795e-08	1	0	0	1	1	0
ACAGACAT	1441	14416	8	354.694	332776242	119.405	988511868	115328	10.0042	4.06266	40.6435	14.5835	0.325148	0.116668	0.670266	9.77078e-07	9.77078e-07	1	0	0	1	1	0
ACAGACATACCGAGG	1	5	15	354.694	332776242	119.405	988511868	75	5	0.00281934	0.0140967	0.00505811	0.00021145	7.58716e-05	0.628113	6.35412e-10	6.35412e-10	1	0	0	1	1	0
ACAGACATAGGT	2	14	12	354.694	332776242	119.405	988511868	168	7	0.00563867	0.0394707	0.0141627	0.000473648	0.000169952	0.703486	1.42332e-09	1.42332e-09	1	0	0	1	1	0
ACAGACCCAGAGCCC	55	238	15	354.694	332776242	119.405	988511868	3570	4.32727	0.155063	0.671002	0.240766	0.010065	0.00361149	0.543603	3.02456e-08	3.02456e-08	1	0	0	1	1	0
ACAGACCCT	2	10	9	354.694	332776242	119.405	988511868	90	5	0.00563867	0.0281934	0.0101162	0.00025374	9.10459e-05	0.376868	7.62495e-10	7.62495e-10	1	0	0	1	0	0
ACAGACCTCAGACT	3	13	14	354.694	332776242	119.405	988511868	182	4.33333	0.00845801	0.0366514	0.0131511	0.000513119	0.000184115	0.508073	1.54193e-09	1.54193e-09	1	0	0	1	1	0
ACAGACGAG	3	13	9	354.694	332776242	119.405	988511868	117	4.33333	0.00845801	0.0366514	0.0131511	0.000329862	0.00011836	0.326619	9.91243e-10	9.91243e-10	1	0	0	1	0	0
ACAGACT	2	8	7	354.694	332776242	119.405	988511868	56	4	0.00563867	0.0225547	0.00809297	0.000157883	5.66508e-05	0.234495	4.74441e-10	4.74441e-10	1	0	0	1	0	0
ACAGACTCACAGTC	1	4	14	354.694	332776242	119.405	988511868	56	4	0.00281934	0.0112773	0.00404649	0.000157883	5.66508e-05	0.468991	4.74441e-10	4.74441e-10	1	0	0	1	0	0
ACAGAG	97	608	6	354.694	332776242	119.405	988511868	3648	6.26804	0.273476	1.71416	0.615066	0.0102849	0.0036904	0.314963	3.09065e-08	3.09065e-08	1	0	0	1	0	0
ACAGAGAT	273	1867	8	354.694	332776242	119.405	988511868	14936	6.83883	0.769679	5.2637	1.8887	0.0421096	0.0151096	0.458192	1.2654e-07	1.2654e-07	1	0	0	1	0	0
ACAGAGATACAGAT	9412	56775	14	354.694	332776242	119.405	988511868	794850	6.03219	26.5356	160.068	57.4348	2.24095	0.804087	0.707261	6.7341e-06	6.7341e-06	1	0	0	1	1	0
ACAGAGATACGGAT	384	1717	14	354.694	332776242	119.405	988511868	24038	4.47135	1.08262	4.8408	1.73695	0.0677712	0.0243174	0.524256	2.03654e-07	2.03654e-07	1	0	0	1	1	0
ACAGAGATGCAGAT	95	509	14	354.694	332776242	119.405	988511868	7126	5.35789	0.267837	1.43504	0.514915	0.0200906	0.00720882	0.628201	6.03726e-08	6.03726e-08	1	0	0	1	1	0
ACAGAGC	190	1504	7	354.694	332776242	119.405	988511868	10528	7.91579	0.535674	4.24028	1.52148	0.029682	0.0106504	0.464054	8.9195e-08	8.9195e-08	1	0	0	1	0	0
ACAGAGGAGATCGGC	57	282	15	354.694	332776242	119.405	988511868	4230	4.94737	0.160702	0.795053	0.285277	0.0119258	0.00427916	0.621501	3.58373e-08	3.58373e-08	1	0	0	1	1	0
ACAGAGGCCAGT	2	8	12	354.694	332776242	119.405	988511868	96	4	0.00563867	0.0225547	0.00809297	0.000270656	9.71157e-05	0.401992	8.13328e-10	8.13328e-10	1	0	0	1	0	0
ACAGAGGT	4	42	8	354.694	332776242	119.405	988511868	336	10.5	0.0112773	0.118412	0.0424881	0.000947297	0.000339905	0.703486	2.84665e-09	2.84665e-09	1	0	0	1	1	0
ACAGAGGTATCCCTC	1	4	15	354.694	332776242	119.405	988511868	60	4	0.00281934	0.0112773	0.00404649	0.00016916	6.06973e-05	0.50249	5.0833e-10	5.0833e-10	1	0	0	1	1	0
ACAGAGTCACAGTC	5427	23079	14	354.694	332776242	119.405	988511868	323106	4.25263	15.3005	65.0674	23.3472	0.910944	0.326861	0.498611	2.73741e-06	2.73741e-06	1	0	0	1	0	0
ACAGAGTCACGGTC	2287	10076	14	354.694	332776242	119.405	988511868	141064	4.40577	6.44782	28.4076	10.1931	0.397707	0.142703	0.516567	1.19512e-06	1.19512e-06	1	0	0	1	1	0
ACAGAT	428	1777	6	354.694	332776242	119.405	988511868	10662	4.15187	1.20668	5.00996	1.79765	0.0300598	0.0107859	0.208627	9.03302e-08	9.03302e-08	1	0	0	1	0	0
ACAGATAG	7195	71222	8	354.694	332776242	119.405	988511868	569776	9.89882	20.2851	200.799	72.0497	1.60639	0.576398	0.663208	4.82724e-06	4.82724e-06	1	0	0	1	1	0
ACAGATAGGCAGATAG	1	4	16	354.694	332776242	119.405	988511868	64	4	0.00281934	0.0112773	0.00404649	0.000180437	6.47438e-05	0.535989	5.42219e-10	5.42219e-10	1	0	0	1	1	0
ACAGATATCCGGGTC	1	4	15	354.694	332776242	119.405	988511868	60	4	0.00281934	0.0112773	0.00404649	0.00016916	6.06973e-05	0.50249	5.0833e-10	5.0833e-10	1	0	0	1	1	0
ACAGATGG	161	792	8	354.694	332776242	119.405	988511868	6336	4.91925	0.453913	2.23291	0.801204	0.0178633	0.00640963	0.329584	5.36796e-08	5.36796e-08	1	0	0	1	0	0
ACAGC	527	5145	5	354.694	332776242	119.405	988511868	25725	9.76281	1.48579	14.5055	5.20479	0.0725274	0.026024	0.40881	2.17946e-07	2.17946e-07	1	0	0	1	0	0
ACAGCACAGT	10	40	10	354.694	332776242	119.405	988511868	400	4	0.0281934	0.112773	0.0404649	0.00112773	0.000404649	0.334993	3.38887e-09	3.38887e-09	1	0	0	1	0	0
ACAGCACG	1	4	8	354.694	332776242	119.405	988511868	32	4	0.00281934	0.0112773	0.00404649	9.02187e-05	3.23719e-05	0.267995	2.71109e-10	2.71109e-10	1	0	0	1	0	0
ACAGCATAGC	899	3884	10	354.694	332776242	119.405	988511868	38840	4.32036	2.53458	10.9503	3.92914	0.109503	0.0392914	0.361823	3.29059e-07	3.29059e-07	1	0	0	1	0	0
ACAGCATGGC	34	145	10	354.694	332776242	119.405	988511868	1450	4.26471	0.0958574	0.408804	0.146685	0.00408804	0.00146685	0.357162	1.22846e-08	1.22846e-08	1	0	0	1	0	0
ACAGCC	841	6574	6	354.694	332776242	119.405	988511868	39444	7.81688	2.37106	18.5343	6.6504	0.111206	0.0399024	0.392791	3.34176e-07	3.34176e-07	1	0	0	1	0	0
ACAGCCACCT	1	4	10	354.694	332776242	119.405	988511868	40	4	0.00281934	0.0112773	0.00404649	0.000112773	4.04649e-05	0.334993	3.38887e-10	3.38887e-10	1	0	0	1	0	0
ACAGCG	9	53	6	354.694	332776242	119.405	988511868	318	5.88889	0.025374	0.149425	0.0536159	0.000896549	0.000321696	0.295911	2.69415e-09	2.69415e-09	1	0	0	1	0	0
ACAGCT	13	62	6	354.694	332776242	119.405	988511868	372	4.76923	0.0366514	0.174799	0.0627205	0.00104879	0.000376323	0.239649	3.15165e-09	3.15165e-09	1	0	0	1	0	0
ACAGG	22	110	5	354.694	332776242	119.405	988511868	550	5	0.0620254	0.310127	0.111278	0.00155063	0.000556392	0.209371	4.65969e-09	4.65969e-09	1	0	0	1	0	0
ACAGGACGGG	1	6	10	354.694	332776242	119.405	988511868	60	6	0.00281934	0.016916	0.00606973	0.00016916	6.06973e-05	0.50249	5.0833e-10	5.0833e-10	1	0	0	1	1	0
ACAGGC	28	133	6	354.694	332776242	119.405	988511868	798	4.75	0.0789414	0.374972	0.134546	0.00224983	0.000807274	0.238683	6.76079e-09	6.76079e-09	1	0	0	1	0	0
ACAGGCAG	1	7	8	354.694	332776242	119.405	988511868	56	7	0.00281934	0.0197353	0.00708135	0.000157883	5.66508e-05	0.468991	4.74441e-10	4.74441e-10	1	0	0	1	0	0
ACAGGCC	1	4	7	354.694	332776242	119.405	988511868	28	4	0.00281934	0.0112773	0.00404649	7.89414e-05	2.83254e-05	0.234495	2.37221e-10	2.37221e-10	1	0	0	1	0	0
ACAGGG	146	592	6	354.694	332776242	119.405	988511868	3552	4.05479	0.411623	1.66905	0.59888	0.0100143	0.00359328	0.203749	3.00931e-08	3.00931e-08	1	0	0	1	0	0
ACAGGT	1113	6315	6	354.694	332776242	119.405	988511868	37890	5.67385	3.13792	17.8041	6.38839	0.106825	0.0383303	0.285106	3.2101e-07	3.2101e-07	1	0	0	1	0	0
ACAGGTACGGGGT	17	86	13	354.694	332776242	119.405	988511868	1118	5.05882	0.0479287	0.242463	0.0869995	0.00315202	0.00113099	0.550769	9.47188e-09	9.47188e-09	1	0	0	1	1	0
ACAGGTACTGGT	275	1429	12	354.694	332776242	119.405	988511868	17148	5.19636	0.775317	4.02883	1.44561	0.048346	0.0173473	0.522224	1.45281e-07	1.45281e-07	1	0	0	1	1	0
ACAGGTAG	1912	20178	8	354.694	332776242	119.405	988511868	161424	10.5533	5.39057	56.8885	20.4125	0.455108	0.1633	0.70706	1.36761e-06	1.36761e-06	1	0	0	1	1	0
ACAGT	408	2347	5	354.694	332776242	119.405	988511868	11735	5.75245	1.15029	6.61698	2.37428	0.0330849	0.0118714	0.240879	9.94209e-08	9.94209e-08	1	0	0	1	0	0
ACAGTACAT	514	4721	9	354.694	332776242	119.405	988511868	42489	9.18482	1.44914	13.3101	4.77587	0.119791	0.0429828	0.692293	3.59974e-07	3.59974e-07	1	0	0	1	1	0
ACAGTACCAGT	6351	46658	11	354.694	332776242	119.405	988511868	513238	7.34656	17.9056	131.545	47.2002	1.44699	0.519203	0.676789	4.34824e-06	4.34824e-06	1	0	0	1	1	0
ACAGTACCGGT	91	387	11	354.694	332776242	119.405	988511868	4257	4.25275	0.25656	1.09108	0.391498	0.0120019	0.00430647	0.391777	3.6066e-08	3.6066e-08	1	0	0	1	0	0
ACAGTAG	1	10	7	354.694	332776242	119.405	988511868	70	10	0.00281934	0.0281934	0.0101162	0.000197353	7.08135e-05	0.586238	5.93052e-10	5.93052e-10	1	0	0	1	1	0
[truncated: 708 more rows]
