# Supplementary material for: Profiles of telomeric repeats in Insecta reveal diverse forms of telomeric motifs in Hymenopterans
Source: Life Sci Alliance. 2022 Apr 1;5(7):e202101163. doi: 10.26508/lsa.202101163 (PMC8977481; doi:10.26508/lsa.202101163)
Supplement: Supplemental Data 3. — Tandem repeat statistics for 50 species without simple tandem type TRM. [file LSA-2021-01163_Supplemental_Data_3.zip › DataS3/NEUQU_output.csv.0.filtered.xlsx]

## Sheet: Sheet1
Unnamed: 0	reads	repeats	unit_len	avg_genome_cov	genome_size	eff_read_len	num_reads	repeats_total_len	repeats_per_read	reads_per_genome	repeats_per_genome	repeats_per_million_reads	repeats_len_per_genome	repeats_len_per_million_reads	percent_repeats_len_per_read	percent_repeats_len_per_genome	percent_repeat_unit_in_sequences	avg_genome_cov_filter	repeat_containing_reads_filter	repeats_len_per_million_reads_filter	unit_len_filter	percent_repeats_len_per_read_filter	qualified
AAAAAAAAGTG	4	16	11	23.2656	2283939580	150	354247582	176	4	0.171928	0.687712	0.0451662	0.00756483	0.000496828	0.293333	3.31218e-09	3.31218e-09	1	0	0	1	0	0
AAAAAAATGCC	5	20	11	23.2656	2283939580	150	354247582	220	4	0.21491	0.85964	0.0564577	0.00945604	0.000621035	0.293333	4.14023e-09	4.14023e-09	1	0	0	1	0	0
AAAAAAC	627	2541	7	23.2656	2283939580	150	354247582	17787	4.05263	26.9497	109.217	7.17295	0.764521	0.0502106	0.189123	3.34738e-07	3.34738e-07	1	0	0	1	0	0
AAAAAAG	1	4	7	23.2656	2283939580	150	354247582	28	4	0.042982	0.171928	0.0112915	0.0012035	7.90408e-05	0.186667	5.26938e-10	5.26938e-10	1	0	0	1	0	0
AAAAAAGAC	4	24	9	23.2656	2283939580	150	354247582	216	6	0.171928	1.03157	0.0677492	0.00928411	0.000609743	0.36	4.06495e-09	4.06495e-09	1	0	0	1	0	0
AAAAAAGACG	1	4	10	23.2656	2283939580	150	354247582	40	4	0.042982	0.171928	0.0112915	0.00171928	0.000112915	0.266667	7.52769e-10	7.52769e-10	1	0	0	1	0	0
AAAAAAGAGAG	12	56	11	23.2656	2283939580	150	354247582	616	4.66667	0.515784	2.40699	0.158082	0.0264769	0.0017389	0.342222	1.15926e-08	1.15926e-08	1	0	0	1	0	0
AAAAAAGAGGG	13	57	11	23.2656	2283939580	150	354247582	627	4.38462	0.558766	2.44997	0.160904	0.0269497	0.00176995	0.321538	1.17997e-08	1.17997e-08	1	0	0	1	0	0
AAAAAAGGG	36	165	9	23.2656	2283939580	150	354247582	1485	4.58333	1.54735	7.09203	0.465776	0.0638282	0.00419198	0.275	2.79466e-08	2.79466e-08	1	0	0	1	0	0
AAAAAAGTG	46	194	9	23.2656	2283939580	150	354247582	1746	4.21739	1.97717	8.3385	0.54764	0.0750465	0.00492876	0.253043	3.28584e-08	3.28584e-08	1	0	0	1	0	0
AAAAAAT	71	291	7	23.2656	2283939580	150	354247582	2037	4.09859	3.05172	12.5078	0.821459	0.0875543	0.00575022	0.191268	3.83348e-08	3.83348e-08	1	0	0	1	0	0
AAAAAATGTC	11	44	10	23.2656	2283939580	150	354247582	440	4	0.472802	1.89121	0.124207	0.0189121	0.00124207	0.266667	8.28046e-09	8.28046e-09	1	0	0	1	0	0
AAAAAC	272	2495	6	23.2656	2283939580	150	354247582	14970	9.17279	11.6911	107.24	7.0431	0.64344	0.0422586	0.366912	2.81724e-07	2.81724e-07	1	0	0	1	0	0
AAAAACAAC	20	84	9	23.2656	2283939580	150	354247582	756	4.2	0.85964	3.61049	0.237122	0.0324944	0.0021341	0.252	1.42273e-08	1.42273e-08	1	0	0	1	0	0
AAAAACAACG	9	46	10	23.2656	2283939580	150	354247582	460	5.11111	0.386838	1.97717	0.129853	0.0197717	0.00129853	0.340741	8.65685e-09	8.65685e-09	1	0	0	1	0	0
AAAAACACCC	10	40	10	23.2656	2283939580	150	354247582	400	4	0.42982	1.71928	0.112915	0.0171928	0.00112915	0.266667	7.52769e-09	7.52769e-09	1	0	0	1	0	0
AAAAACAGATTG	22	89	12	23.2656	2283939580	150	354247582	1068	4.04545	0.945604	3.8254	0.251237	0.0459048	0.00301484	0.323636	2.00989e-08	2.00989e-08	1	0	0	1	0	0
AAAAACC	19	76	7	23.2656	2283939580	150	354247582	532	4	0.816658	3.26663	0.214539	0.0228664	0.00150177	0.186667	1.00118e-08	1.00118e-08	1	0	0	1	0	0
AAAAACG	38	212	7	23.2656	2283939580	150	354247582	1484	5.57895	1.63332	9.11218	0.598452	0.0637853	0.00418916	0.260351	2.79277e-08	2.79277e-08	1	0	0	1	0	0
AAAAACGAC	122	646	9	23.2656	2283939580	150	354247582	5814	5.29508	5.2438	27.7664	1.82358	0.249897	0.0164123	0.317705	1.09415e-07	1.09415e-07	1	0	0	1	0	0
AAAAACGACGAAG	15	62	13	23.2656	2283939580	150	354247582	806	4.13333	0.64473	2.66488	0.175019	0.0346435	0.00227524	0.358222	1.51683e-08	1.51683e-08	1	0	0	1	0	0
AAAAACT	7	34	7	23.2656	2283939580	150	354247582	238	4.85714	0.300874	1.46139	0.0959781	0.0102297	0.000671847	0.226667	4.47898e-09	4.47898e-09	1	0	0	1	0	0
AAAAAG	148	728	6	23.2656	2283939580	150	354247582	4368	4.91892	6.36133	31.2909	2.05506	0.187745	0.0123304	0.196757	8.22024e-08	8.22024e-08	1	0	0	1	0	0
AAAAAGAATC	6	28	10	23.2656	2283939580	150	354247582	280	4.66667	0.257892	1.2035	0.0790408	0.012035	0.000790408	0.311111	5.26938e-09	5.26938e-09	1	0	0	1	0	0
AAAAAGATTG	6	24	10	23.2656	2283939580	150	354247582	240	4	0.257892	1.03157	0.0677492	0.0103157	0.000677492	0.266667	4.51662e-09	4.51662e-09	1	0	0	1	0	0
AAAAAGC	6	24	7	23.2656	2283939580	150	354247582	168	4	0.257892	1.03157	0.0677492	0.00722097	0.000474245	0.186667	3.16163e-09	3.16163e-09	1	0	0	1	0	0
AAAAAGG	4	16	7	23.2656	2283939580	150	354247582	112	4	0.171928	0.687712	0.0451662	0.00481398	0.000316163	0.186667	2.10775e-09	2.10775e-09	1	0	0	1	0	0
AAAAAGGAACT	42	195	11	23.2656	2283939580	150	354247582	2145	4.64286	1.80524	8.38149	0.550462	0.0921964	0.00605509	0.340476	4.03672e-08	4.03672e-08	1	0	0	1	0	0
AAAAAGGACG	10	47	10	23.2656	2283939580	150	354247582	470	4.7	0.42982	2.02015	0.132676	0.0202015	0.00132676	0.313333	8.84504e-09	8.84504e-09	1	0	0	1	0	0
AAAAAGGGGT	40	182	10	23.2656	2283939580	150	354247582	1820	4.55	1.71928	7.82272	0.513765	0.0782272	0.00513765	0.303333	3.4251e-08	3.4251e-08	1	0	0	1	0	0
AAAAAGGTC	15	80	9	23.2656	2283939580	150	354247582	720	5.33333	0.64473	3.43856	0.225831	0.030947	0.00203248	0.32	1.35498e-08	1.35498e-08	1	0	0	1	0	0
AAAAAGT	66	547	7	23.2656	2283939580	150	354247582	3829	8.28788	2.83681	23.5111	1.54412	0.164578	0.0108088	0.386768	7.20588e-08	7.20588e-08	1	0	0	1	0	0
AAAAAGTAAAGT	37	177	12	23.2656	2283939580	150	354247582	2124	4.78378	1.59033	7.60781	0.499651	0.0912937	0.00599581	0.382703	3.9972e-08	3.9972e-08	1	0	0	1	0	0
AAAAAGTAGGTATTG	1	4	15	23.2656	2283939580	150	354247582	60	4	0.042982	0.171928	0.0112915	0.00257892	0.000169373	0.4	1.12915e-09	1.12915e-09	1	0	0	1	0	0
AAAAAGTAGTGAGGG	19	85	15	23.2656	2283939580	150	354247582	1275	4.47368	0.816658	3.65347	0.239945	0.054802	0.00359918	0.447368	2.39945e-08	2.39945e-08	1	0	0	1	0	0
AAAAAGTAGTTATTG	24	121	15	23.2656	2283939580	150	354247582	1815	5.04167	1.03157	5.20082	0.341569	0.0780123	0.00512354	0.504167	3.41569e-08	3.41569e-08	1	0	0	1	1	0
AAAAAGTGACG	31	128	11	23.2656	2283939580	150	354247582	1408	4.12903	1.33244	5.50169	0.361329	0.0605186	0.00397462	0.302796	2.64975e-08	2.64975e-08	1	0	0	1	0	0
AAAAAGTGGTTATTG	22	124	15	23.2656	2283939580	150	354247582	1860	5.63636	0.945604	5.32977	0.350038	0.0799465	0.00525057	0.563636	3.50038e-08	3.50038e-08	1	0	0	1	1	0
AAAAAGTGT	18	75	9	23.2656	2283939580	150	354247582	675	4.16667	0.773676	3.22365	0.211716	0.0290128	0.00190545	0.25	1.2703e-08	1.2703e-08	1	0	0	1	0	0
AAAAAGTGTGTGTAG	70	468	15	23.2656	2283939580	150	354247582	7020	6.68571	3.00874	20.1156	1.32111	0.301734	0.0198166	0.668571	1.32111e-07	1.32111e-07	1	0	0	1	1	0
AAAAAGTTGGT	26	132	11	23.2656	2283939580	150	354247582	1452	5.07692	1.11753	5.67362	0.372621	0.0624098	0.00409883	0.372308	2.73255e-08	2.73255e-08	1	0	0	1	0	0
AAAAAGTTTGAG	23	102	12	23.2656	2283939580	150	354247582	1224	4.43478	0.988586	4.38416	0.287934	0.0526099	0.00345521	0.354783	2.30347e-08	2.30347e-08	1	0	0	1	0	0
AAAAAGTTTGTTGCAG	5	20	16	23.2656	2283939580	150	354247582	320	4	0.21491	0.85964	0.0564577	0.0137542	0.000903323	0.426667	6.02215e-09	6.02215e-09	1	0	0	1	0	0
AAAAAT	650	2988	6	23.2656	2283939580	150	354247582	17928	4.59692	27.9383	128.43	8.43478	0.770581	0.0506087	0.183877	3.37391e-07	3.37391e-07	1	0	0	1	0	0
AAAAATAAATGAT	77	318	13	23.2656	2283939580	150	354247582	4134	4.12987	3.30961	13.6683	0.897677	0.177688	0.0116698	0.357922	7.77987e-08	7.77987e-08	1	0	0	1	0	0
AAAAATAGAGG	6	26	11	23.2656	2283939580	150	354247582	286	4.33333	0.257892	1.11753	0.073395	0.0122928	0.000807345	0.317778	5.3823e-09	5.3823e-09	1	0	0	1	0	0
AAAAATAGT	52	225	9	23.2656	2283939580	150	354247582	2025	4.32692	2.23506	9.67095	0.635149	0.0870385	0.00571634	0.259615	3.81089e-08	3.81089e-08	1	0	0	1	0	0
AAAAATC	50	200	7	23.2656	2283939580	150	354247582	1400	4	2.1491	8.5964	0.564577	0.0601748	0.00395204	0.186667	2.63469e-08	2.63469e-08	1	0	0	1	0	0
AAAAATCAAG	13	52	10	23.2656	2283939580	150	354247582	520	4	0.558766	2.23506	0.14679	0.0223506	0.0014679	0.266667	9.786e-09	9.786e-09	1	0	0	1	0	0
AAAAATCTACC	7	38	11	23.2656	2283939580	150	354247582	418	5.42857	0.300874	1.63332	0.10727	0.0179665	0.00117997	0.398095	7.86644e-09	7.86644e-09	1	0	0	1	0	0
AAAAATCTATC	19	99	11	23.2656	2283939580	150	354247582	1089	5.21053	0.816658	4.25522	0.279466	0.0468074	0.00307412	0.382105	2.04941e-08	2.04941e-08	1	0	0	1	0	0
AAAAATG	99	485	7	23.2656	2283939580	150	354247582	3395	4.89899	4.25522	20.8463	1.3691	0.145924	0.00958369	0.22862	6.38913e-08	6.38913e-08	1	0	0	1	0	0
AAAAATGCCAG	6	29	11	23.2656	2283939580	150	354247582	319	4.83333	0.257892	1.24648	0.0818636	0.0137113	0.0009005	0.354444	6.00333e-09	6.00333e-09	1	0	0	1	0	0
AAAAATGGGTG	8	42	11	23.2656	2283939580	150	354247582	462	5.25	0.343856	1.80524	0.118561	0.0198577	0.00130417	0.385	8.69448e-09	8.69448e-09	1	0	0	1	0	0
AAAAATGTCT	27	117	10	23.2656	2283939580	150	354247582	1170	4.33333	1.16051	5.02889	0.330277	0.0502889	0.00330277	0.288889	2.20185e-08	2.20185e-08	1	0	0	1	0	0
AAAAATGTGT	12	67	10	23.2656	2283939580	150	354247582	670	5.58333	0.515784	2.87979	0.189133	0.0287979	0.00189133	0.372222	1.26089e-08	1.26089e-08	1	0	0	1	0	0
AAAAATGTTT	11	45	10	23.2656	2283939580	150	354247582	450	4.09091	0.472802	1.93419	0.12703	0.0193419	0.0012703	0.272727	8.46865e-09	8.46865e-09	1	0	0	1	0	0
AAAAATT	304	1465	7	23.2656	2283939580	150	354247582	10255	4.81908	13.0665	62.9686	4.13553	0.44078	0.0289487	0.22489	1.92991e-07	1.92991e-07	1	0	0	1	0	0
AAAAATTAAGTC	36	149	12	23.2656	2283939580	150	354247582	1788	4.13889	1.54735	6.40432	0.42061	0.0768518	0.00504732	0.331111	3.36488e-08	3.36488e-08	1	0	0	1	0	0
AAAAATTAG	7	32	9	23.2656	2283939580	150	354247582	288	4.57143	0.300874	1.37542	0.0903323	0.0123788	0.000812991	0.274286	5.41994e-09	5.41994e-09	1	0	0	1	0	0
AAAAATTAGTT	1	4	11	23.2656	2283939580	150	354247582	44	4	0.042982	0.171928	0.0112915	0.00189121	0.000124207	0.293333	8.28046e-10	8.28046e-10	1	0	0	1	0	0
AAAAATTGAT	6	24	10	23.2656	2283939580	150	354247582	240	4	0.257892	1.03157	0.0677492	0.0103157	0.000677492	0.266667	4.51662e-09	4.51662e-09	1	0	0	1	0	0
AAAAATTTCAG	1	5	11	23.2656	2283939580	150	354247582	55	5	0.042982	0.21491	0.0141144	0.00236401	0.000155259	0.366667	1.03506e-09	1.03506e-09	1	0	0	1	0	0
AAAAATTTGTT	9	43	11	23.2656	2283939580	150	354247582	473	4.77778	0.386838	1.84823	0.121384	0.0203305	0.00133522	0.35037	8.9015e-09	8.9015e-09	1	0	0	1	0	0
AAAAC	85	552	5	23.2656	2283939580	150	354247582	2760	6.49412	3.65347	23.7261	1.55823	0.11863	0.00779116	0.216471	5.19411e-08	5.19411e-08	1	0	0	1	0	0
AAAACAAAAG	15	61	10	23.2656	2283939580	150	354247582	610	4.06667	0.64473	2.6219	0.172196	0.026219	0.00172196	0.271111	1.14797e-08	1.14797e-08	1	0	0	1	0	0
AAAACAAAC	110	839	9	23.2656	2283939580	150	354247582	7551	7.62727	4.72802	36.0619	2.3684	0.324557	0.0213156	0.457636	1.42104e-07	1.42104e-07	1	0	0	1	0	0
AAAACAAATC	1	7	10	23.2656	2283939580	150	354247582	70	7	0.042982	0.300874	0.0197602	0.00300874	0.000197602	0.466667	1.31735e-09	1.31735e-09	1	0	0	1	0	0
AAAACAACG	203	1128	9	23.2656	2283939580	150	354247582	10152	5.55665	8.72534	48.4837	3.18421	0.436353	0.0286579	0.333399	1.91053e-07	1.91053e-07	1	0	0	1	0	0
AAAACAACT	2	14	9	23.2656	2283939580	150	354247582	126	7	0.085964	0.601748	0.0395204	0.00541573	0.000355683	0.42	2.37122e-09	2.37122e-09	1	0	0	1	0	0
AAAACAACTG	13	53	10	23.2656	2283939580	150	354247582	530	4.07692	0.558766	2.27805	0.149613	0.0227805	0.00149613	0.271795	9.97419e-09	9.97419e-09	1	0	0	1	0	0
AAAACAATG	27	143	9	23.2656	2283939580	150	354247582	1287	5.2963	1.16051	6.14642	0.403672	0.0553178	0.00363305	0.317778	2.42203e-08	2.42203e-08	1	0	0	1	0	0
AAAACAATTT	1	4	10	23.2656	2283939580	150	354247582	40	4	0.042982	0.171928	0.0112915	0.00171928	0.000112915	0.266667	7.52769e-10	7.52769e-10	1	0	0	1	0	0
AAAACAATTTG	4	20	11	23.2656	2283939580	150	354247582	220	5	0.171928	0.85964	0.0564577	0.00945604	0.000621035	0.366667	4.14023e-09	4.14023e-09	1	0	0	1	0	0
AAAACAGTTAC	40	331	11	23.2656	2283939580	150	354247582	3641	8.275	1.71928	14.227	0.934375	0.156497	0.0102781	0.606833	6.85208e-08	6.85208e-08	1	0	0	1	1	0
AAAACC	38	171	6	23.2656	2283939580	150	354247582	1026	4.5	1.63332	7.34992	0.482713	0.0440995	0.00289628	0.18	1.93085e-08	1.93085e-08	1	0	0	1	0	0
AAAACCAAAAT	1	9	11	23.2656	2283939580	150	354247582	99	9	0.042982	0.386838	0.025406	0.00425522	0.000279466	0.66	1.8631e-09	1.8631e-09	1	0	0	1	1	0
AAAACCAATGT	21	93	11	23.2656	2283939580	150	354247582	1023	4.42857	0.902622	3.99732	0.262528	0.0439706	0.00288781	0.324762	1.92521e-08	1.92521e-08	1	0	0	1	0	0
AAAACCACAACCG	4	16	13	23.2656	2283939580	150	354247582	208	4	0.171928	0.687712	0.0451662	0.00894025	0.00058716	0.346667	3.9144e-09	3.9144e-09	1	0	0	1	0	0
AAAACCATTG	7	32	10	23.2656	2283939580	150	354247582	320	4.57143	0.300874	1.37542	0.0903323	0.0137542	0.000903323	0.304762	6.02215e-09	6.02215e-09	1	0	0	1	0	0
AAAACCGTTAC	6	30	11	23.2656	2283939580	150	354247582	330	5	0.257892	1.28946	0.0846865	0.0141841	0.000931552	0.366667	6.21035e-09	6.21035e-09	1	0	0	1	0	0
AAAACCTGT	3	12	9	23.2656	2283939580	150	354247582	108	4	0.128946	0.515784	0.0338746	0.00464205	0.000304872	0.24	2.03248e-09	2.03248e-09	1	0	0	1	0	0
AAAACCTTC	10	96	9	23.2656	2283939580	150	354247582	864	9.6	0.42982	4.12627	0.270997	0.0371364	0.00243897	0.576	1.62598e-08	1.62598e-08	1	0	0	1	1	0
AAAACCTTG	160	1218	9	23.2656	2283939580	150	354247582	10962	7.6125	6.87712	52.3521	3.43827	0.471169	0.0309445	0.45675	2.06296e-07	2.06296e-07	1	0	0	1	0	0
AAAACCTTGAAAACTTCG	8	35	18	23.2656	2283939580	150	354247582	630	4.375	0.343856	1.50437	0.098801	0.0270786	0.00177842	0.525	1.18561e-08	1.18561e-08	1	0	0	1	1	0
AAAACCTTT	32	196	9	23.2656	2283939580	150	354247582	1764	6.125	1.37542	8.42447	0.553285	0.0758202	0.00497957	0.3675	3.31971e-08	3.31971e-08	1	0	0	1	0	0
AAAACG	525	5068	6	23.2656	2283939580	150	354247582	30408	9.65333	22.5655	217.833	14.3064	1.307	0.0858383	0.386133	5.72255e-07	5.72255e-07	1	0	0	1	0	0
AAAACGAAAG	21	135	10	23.2656	2283939580	150	354247582	1350	6.42857	0.902622	5.80257	0.381089	0.0580257	0.00381089	0.428571	2.5406e-08	2.5406e-08	1	0	0	1	0	0
AAAACGACG	124	755	9	23.2656	2283939580	150	354247582	6795	6.08871	5.32977	32.4514	2.13128	0.292063	0.0191815	0.365323	1.27877e-07	1.27877e-07	1	0	0	1	0	0
AAAACGACGACAGTG	3	12	15	23.2656	2283939580	150	354247582	180	4	0.128946	0.515784	0.0338746	0.00773676	0.000508119	0.4	3.38746e-09	3.38746e-09	1	0	0	1	0	0
AAAACGAG	1	4	8	23.2656	2283939580	150	354247582	32	4	0.042982	0.171928	0.0112915	0.00137542	9.03323e-05	0.213333	6.02215e-10	6.02215e-10	1	0	0	1	0	0
AAAACGGT	33	221	8	23.2656	2283939580	150	354247582	1768	6.69697	1.41841	9.49902	0.623857	0.0759921	0.00499086	0.357172	3.32724e-08	3.32724e-08	1	0	0	1	0	0
AAAACGT	12	50	7	23.2656	2283939580	150	354247582	350	4.16667	0.515784	2.1491	0.141144	0.0150437	0.00098801	0.194444	6.58673e-09	6.58673e-09	1	0	0	1	0	0
AAAACGTAG	10	67	9	23.2656	2283939580	150	354247582	603	6.7	0.42982	2.87979	0.189133	0.0259181	0.0017022	0.402	1.1348e-08	1.1348e-08	1	0	0	1	0	0
AAAACT	32	187	6	23.2656	2283939580	150	354247582	1122	5.84375	1.37542	8.03763	0.527879	0.0482258	0.00316728	0.23375	2.11152e-08	2.11152e-08	1	0	0	1	0	0
AAAACTC	33	132	7	23.2656	2283939580	150	354247582	924	4	1.41841	5.67362	0.372621	0.0397154	0.00260835	0.186667	1.7389e-08	1.7389e-08	1	0	0	1	0	0
AAAACTG	22	92	7	23.2656	2283939580	150	354247582	644	4.18182	0.945604	3.95434	0.259705	0.0276804	0.00181794	0.195152	1.21196e-08	1.21196e-08	1	0	0	1	0	0
AAAACTGAT	61	467	9	23.2656	2283939580	150	354247582	4203	7.65574	2.6219	20.0726	1.31829	0.180653	0.0118646	0.459344	7.90972e-08	7.90972e-08	1	0	0	1	0	0
AAAACTGGGAAT	10	45	12	23.2656	2283939580	150	354247582	540	4.5	0.42982	1.93419	0.12703	0.0232103	0.00152436	0.36	1.01624e-08	1.01624e-08	1	0	0	1	0	0
AAAACTGTTG	8	32	10	23.2656	2283939580	150	354247582	320	4	0.343856	1.37542	0.0903323	0.0137542	0.000903323	0.266667	6.02215e-09	6.02215e-09	1	0	0	1	0	0
AAAACTT	1	4	7	23.2656	2283939580	150	354247582	28	4	0.042982	0.171928	0.0112915	0.0012035	7.90408e-05	0.186667	5.26938e-10	5.26938e-10	1	0	0	1	0	0
AAAACTTG	17	83	8	23.2656	2283939580	150	354247582	664	4.88235	0.730694	3.5675	0.234299	0.02854	0.0018744	0.260392	1.2496e-08	1.2496e-08	1	0	0	1	0	0
AAAACTTGTGT	14	56	11	23.2656	2283939580	150	354247582	616	4	0.601748	2.40699	0.158082	0.0264769	0.0017389	0.293333	1.15926e-08	1.15926e-08	1	0	0	1	0	0
AAAAG	62	358	5	23.2656	2283939580	150	354247582	1790	5.77419	2.66488	15.3876	1.01059	0.0769378	0.00505296	0.192473	3.36864e-08	3.36864e-08	1	0	0	1	0	0
AAAAGAAGGG	17	70	10	23.2656	2283939580	150	354247582	700	4.11765	0.730694	3.00874	0.197602	0.0300874	0.00197602	0.27451	1.31735e-08	1.31735e-08	1	0	0	1	0	0
AAAAGAATAG	13	57	10	23.2656	2283939580	150	354247582	570	4.38462	0.558766	2.44997	0.160904	0.0244997	0.00160904	0.292308	1.0727e-08	1.0727e-08	1	0	0	1	0	0
AAAAGAATC	28	173	9	23.2656	2283939580	150	354247582	1557	6.17857	1.2035	7.43588	0.488359	0.0669229	0.00439523	0.370714	2.93015e-08	2.93015e-08	1	0	0	1	0	0
AAAAGAATGG	1	4	10	23.2656	2283939580	150	354247582	40	4	0.042982	0.171928	0.0112915	0.00171928	0.000112915	0.266667	7.52769e-10	7.52769e-10	1	0	0	1	0	0
AAAAGAATGTAAG	13	52	13	23.2656	2283939580	150	354247582	676	4	0.558766	2.23506	0.14679	0.0290558	0.00190827	0.346667	1.27218e-08	1.27218e-08	1	0	0	1	0	0
AAAAGACGAC	16	98	10	23.2656	2283939580	150	354247582	980	6.125	0.687712	4.21223	0.276643	0.0421223	0.00276643	0.408333	1.84428e-08	1.84428e-08	1	0	0	1	0	0
AAAAGAGAAG	63	300	10	23.2656	2283939580	150	354247582	3000	4.7619	2.70786	12.8946	0.846865	0.128946	0.00846865	0.31746	5.64577e-08	5.64577e-08	1	0	0	1	0	0
AAAAGAGAG	13	53	9	23.2656	2283939580	150	354247582	477	4.07692	0.558766	2.27805	0.149613	0.0205024	0.00134652	0.244615	8.97677e-09	8.97677e-09	1	0	0	1	0	0
AAAAGAGGG	4	34	9	23.2656	2283939580	150	354247582	306	8.5	0.171928	1.46139	0.0959781	0.0131525	0.000863803	0.51	5.75868e-09	5.75868e-09	1	0	0	1	1	0
AAAAGAGT	34	325	8	23.2656	2283939580	150	354247582	2600	9.55882	1.46139	13.9691	0.917437	0.111753	0.0073395	0.509804	4.893e-08	4.893e-08	1	0	0	1	1	0
AAAAGAT	33	522	7	23.2656	2283939580	150	354247582	3654	15.8182	1.41841	22.4366	1.47355	0.157056	0.0103148	0.738182	6.87655e-08	6.87655e-08	1	0	0	1	1	0
AAAAGATATC	14	87	10	23.2656	2283939580	150	354247582	870	6.21429	0.601748	3.73943	0.245591	0.0373943	0.00245591	0.414286	1.63727e-08	1.63727e-08	1	0	0	1	0	0
AAAAGC	7	32	6	23.2656	2283939580	150	354247582	192	4.57143	0.300874	1.37542	0.0903323	0.00825254	0.000541994	0.182857	3.61329e-09	3.61329e-09	1	0	0	1	0	0
AAAAGCAAG	18	72	9	23.2656	2283939580	150	354247582	648	4	0.773676	3.0947	0.203248	0.0278523	0.00182923	0.24	1.21949e-08	1.21949e-08	1	0	0	1	0	0
AAAAGG	1	4	6	23.2656	2283939580	150	354247582	24	4	0.042982	0.171928	0.0112915	0.00103157	6.77492e-05	0.16	4.51662e-10	4.51662e-10	1	0	0	1	0	0
AAAAGGAGGG	8	38	10	23.2656	2283939580	150	354247582	380	4.75	0.343856	1.63332	0.10727	0.0163332	0.0010727	0.316667	7.15131e-09	7.15131e-09	1	0	0	1	0	0
AAAAGGATTAC	14	65	11	23.2656	2283939580	150	354247582	715	4.64286	0.601748	2.79383	0.183487	0.0307321	0.00201836	0.340476	1.34557e-08	1.34557e-08	1	0	0	1	0	0
AAAAGGC	27	123	7	23.2656	2283939580	150	354247582	861	4.55556	1.16051	5.28678	0.347215	0.0370075	0.0024305	0.212593	1.62034e-08	1.62034e-08	1	0	0	1	0	0
AAAAGGG	13	68	7	23.2656	2283939580	150	354247582	476	5.23077	0.558766	2.92277	0.191956	0.0204594	0.00134369	0.244103	8.95795e-09	8.95795e-09	1	0	0	1	0	0
AAAAGGGGGG	1	4	10	23.2656	2283939580	150	354247582	40	4	0.042982	0.171928	0.0112915	0.00171928	0.000112915	0.266667	7.52769e-10	7.52769e-10	1	0	0	1	0	0
AAAAGGGGGT	3	19	10	23.2656	2283939580	150	354247582	190	6.33333	0.128946	0.816658	0.0536348	0.00816658	0.000536348	0.422222	3.57565e-09	3.57565e-09	1	0	0	1	0	0
AAAAGGGGTT	6	26	10	23.2656	2283939580	150	354247582	260	4.33333	0.257892	1.11753	0.073395	0.0111753	0.00073395	0.288889	4.893e-09	4.893e-09	1	0	0	1	0	0
AAAAGGGT	26	215	8	23.2656	2283939580	150	354247582	1720	8.26923	1.11753	9.24113	0.60692	0.073929	0.00485536	0.441026	3.23691e-08	3.23691e-08	1	0	0	1	0	0
AAAAGGT	13	65	7	23.2656	2283939580	150	354247582	455	5	0.558766	2.79383	0.183487	0.0195568	0.00128441	0.233333	8.56275e-09	8.56275e-09	1	0	0	1	0	0
AAAAGGTTG	47	314	9	23.2656	2283939580	150	354247582	2826	6.68085	2.02015	13.4963	0.886386	0.121467	0.00797747	0.400851	5.31831e-08	5.31831e-08	1	0	0	1	0	0
AAAAGT	49	226	6	23.2656	2283939580	150	354247582	1356	4.61224	2.10612	9.71393	0.637972	0.0582836	0.00382783	0.18449	2.55189e-08	2.55189e-08	1	0	0	1	0	0
AAAAGTAAACAG	13	53	12	23.2656	2283939580	150	354247582	636	4.07692	0.558766	2.27805	0.149613	0.0273365	0.00179535	0.326154	1.1969e-08	1.1969e-08	1	0	0	1	0	0
AAAAGTAAG	29	160	9	23.2656	2283939580	150	354247582	1440	5.51724	1.24648	6.87712	0.451662	0.0618941	0.00406495	0.331034	2.70997e-08	2.70997e-08	1	0	0	1	0	0
AAAAGTAATCCTTTAATGGTGG	32	141	22	23.2656	2283939580	150	354247582	3102	4.40625	1.37542	6.06046	0.398027	0.13333	0.00875659	0.64625	5.83773e-08	5.83773e-08	1	0	0	1	1	0
AAAAGTAATCCTTTCATGTCGG	21	90	22	23.2656	2283939580	150	354247582	1980	4.28571	0.902622	3.86838	0.25406	0.0851043	0.00558931	0.628571	3.72621e-08	3.72621e-08	1	0	0	1	1	0
AAAAGTATT	32	301	9	23.2656	2283939580	150	354247582	2709	9.40625	1.37542	12.9376	0.849688	0.116438	0.00764719	0.564375	5.09813e-08	5.09813e-08	1	0	0	1	1	0
AAAAGTC	8	32	7	23.2656	2283939580	150	354247582	224	4	0.343856	1.37542	0.0903323	0.00962796	0.000632326	0.186667	4.21551e-09	4.21551e-09	1	0	0	1	0	0
AAAAGTCAAG	35	204	10	23.2656	2283939580	150	354247582	2040	5.82857	1.50437	8.76832	0.575868	0.0876832	0.00575868	0.388571	3.83912e-08	3.83912e-08	1	0	0	1	0	0
AAAAGTGACC	28	121	10	23.2656	2283939580	150	354247582	1210	4.32143	1.2035	5.20082	0.341569	0.0520082	0.00341569	0.288095	2.27713e-08	2.27713e-08	1	0	0	1	0	0
AAAAGTGAG	22	89	9	23.2656	2283939580	150	354247582	801	4.04545	0.945604	3.8254	0.251237	0.0344286	0.00226113	0.242727	1.50742e-08	1.50742e-08	1	0	0	1	0	0
AAAAGTGTGGTACAT	60	296	15	23.2656	2283939580	150	354247582	4440	4.93333	2.57892	12.7227	0.835574	0.19084	0.0125336	0.493333	8.35574e-08	8.35574e-08	1	0	0	1	0	0
AAAAGTTAAGGG	3	15	12	23.2656	2283939580	150	354247582	180	5	0.128946	0.64473	0.0423433	0.00773676	0.000508119	0.4	3.38746e-09	3.38746e-09	1	0	0	1	0	0
AAAAGTTACAT	21	96	11	23.2656	2283939580	150	354247582	1056	4.57143	0.902622	4.12627	0.270997	0.045389	0.00298097	0.335238	1.98731e-08	1.98731e-08	1	0	0	1	0	0
AAAAGTTCTAGAAT	43	176	14	23.2656	2283939580	150	354247582	2464	4.09302	1.84823	7.56483	0.496828	0.105908	0.00695559	0.382016	4.63706e-08	4.63706e-08	1	0	0	1	0	0
AAAAGTTGAGGT	19	112	12	23.2656	2283939580	150	354247582	1344	5.89474	0.816658	4.81398	0.316163	0.0577678	0.00379396	0.471579	2.5293e-08	2.5293e-08	1	0	0	1	0	0
AAAAGTTGGGGG	1	4	12	23.2656	2283939580	150	354247582	48	4	0.042982	0.171928	0.0112915	0.00206314	0.000135498	0.32	9.03323e-10	9.03323e-10	1	0	0	1	0	0
AAAAGTTGGTGT	26	123	12	23.2656	2283939580	150	354247582	1476	4.73077	1.11753	5.28678	0.347215	0.0634414	0.00416658	0.378462	2.77772e-08	2.77772e-08	1	0	0	1	0	0
AAAAGTTT	7	28	8	23.2656	2283939580	150	354247582	224	4	0.300874	1.2035	0.0790408	0.00962796	0.000632326	0.213333	4.21551e-09	4.21551e-09	1	0	0	1	0	0
AAAAGTTTC	30	150	9	23.2656	2283939580	150	354247582	1350	5	1.28946	6.4473	0.423433	0.0580257	0.00381089	0.3	2.5406e-08	2.5406e-08	1	0	0	1	0	0
AAAAT	3214	17543	5	23.2656	2283939580	150	354247582	87715	5.45831	138.144	754.033	49.5219	3.77016	0.247609	0.181944	1.65073e-06	1.65073e-06	1	0	0	1	0	0
AAAATAAAGC	5	20	10	23.2656	2283939580	150	354247582	200	4	0.21491	0.85964	0.0564577	0.0085964	0.000564577	0.266667	3.76385e-09	3.76385e-09	1	0	0	1	0	0
AAAATAAAT	644	4694	9	23.2656	2283939580	150	354247582	42246	7.28882	27.6804	201.757	13.2506	1.81582	0.119256	0.437329	7.95037e-07	7.95037e-07	1	0	0	1	0	0
AAAATAACCTTTGTTG	23	95	16	23.2656	2283939580	150	354247582	1520	4.13043	0.988586	4.08329	0.268174	0.0653326	0.00429078	0.44058	2.86052e-08	2.86052e-08	1	0	0	1	0	0
AAAATAACG	5	34	9	23.2656	2283939580	150	354247582	306	6.8	0.21491	1.46139	0.0959781	0.0131525	0.000863803	0.408	5.75868e-09	5.75868e-09	1	0	0	1	0	0
AAAATAAGGT	74	336	10	23.2656	2283939580	150	354247582	3360	4.54054	3.18067	14.4419	0.948489	0.144419	0.00948489	0.302703	6.32326e-08	6.32326e-08	1	0	0	1	0	0
AAAATAATG	20	82	9	23.2656	2283939580	150	354247582	738	4.1	0.85964	3.52452	0.231477	0.0317207	0.00208329	0.246	1.38886e-08	1.38886e-08	1	0	0	1	0	0
AAAATAC	55	220	7	23.2656	2283939580	150	354247582	1540	4	2.36401	9.45604	0.621035	0.0661923	0.00434724	0.186667	2.89816e-08	2.89816e-08	1	0	0	1	0	0
AAAATACAC	2	8	9	23.2656	2283939580	150	354247582	72	4	0.085964	0.343856	0.0225831	0.0030947	0.000203248	0.24	1.35498e-09	1.35498e-09	1	0	0	1	0	0
AAAATAGAT	5	39	9	23.2656	2283939580	150	354247582	351	7.8	0.21491	1.6763	0.110092	0.0150867	0.000990832	0.468	6.60555e-09	6.60555e-09	1	0	0	1	0	0
AAAATAGATC	19	83	10	23.2656	2283939580	150	354247582	830	4.36842	0.816658	3.5675	0.234299	0.035675	0.00234299	0.291228	1.562e-08	1.562e-08	1	0	0	1	0	0
AAAATAT	44	221	7	23.2656	2283939580	150	354247582	1547	5.02273	1.89121	9.49902	0.623857	0.0664931	0.004367	0.234394	2.91133e-08	2.91133e-08	1	0	0	1	0	0
AAAATATCC	5	24	9	23.2656	2283939580	150	354247582	216	4.8	0.21491	1.03157	0.0677492	0.00928411	0.000609743	0.288	4.06495e-09	4.06495e-09	1	0	0	1	0	0
AAAATATCCT	6	41	10	23.2656	2283939580	150	354247582	410	6.83333	0.257892	1.76226	0.115738	0.0176226	0.00115738	0.455556	7.71588e-09	7.71588e-09	1	0	0	1	0	0
AAAATATCTAAAG	9	71	13	23.2656	2283939580	150	354247582	923	7.88889	0.386838	3.05172	0.200425	0.0396724	0.00260552	0.683704	1.73701e-08	1.73701e-08	1	0	0	1	1	0
AAAATATGT	1	4	9	23.2656	2283939580	150	354247582	36	4	0.042982	0.171928	0.0112915	0.00154735	0.000101624	0.24	6.77492e-10	6.77492e-10	1	0	0	1	0	0
AAAATC	54	220	6	23.2656	2283939580	150	354247582	1320	4.07407	2.32103	9.45604	0.621035	0.0567362	0.00372621	0.162963	2.48414e-08	2.48414e-08	1	0	0	1	0	0
AAAATCCTTG	1	4	10	23.2656	2283939580	150	354247582	40	4	0.042982	0.171928	0.0112915	0.00171928	0.000112915	0.266667	7.52769e-10	7.52769e-10	1	0	0	1	0	0
AAAATCT	71	396	7	23.2656	2283939580	150	354247582	2772	5.57746	3.05172	17.0209	1.11786	0.119146	0.00782504	0.260282	5.21669e-08	5.21669e-08	1	0	0	1	0	0
AAAATCTTCTC	3	12	11	23.2656	2283939580	150	354247582	132	4	0.128946	0.515784	0.0338746	0.00567362	0.000372621	0.293333	2.48414e-09	2.48414e-09	1	0	0	1	0	0
AAAATG	132	728	6	23.2656	2283939580	150	354247582	4368	5.51515	5.67362	31.2909	2.05506	0.187745	0.0123304	0.220606	8.22024e-08	8.22024e-08	1	0	0	1	0	0
AAAATGAAC	18	76	9	23.2656	2283939580	150	354247582	684	4.22222	0.773676	3.26663	0.214539	0.0293997	0.00193085	0.253333	1.28724e-08	1.28724e-08	1	0	0	1	0	0
AAAATGAAG	49	209	9	23.2656	2283939580	150	354247582	1881	4.26531	2.10612	8.98323	0.589983	0.0808491	0.00530985	0.255918	3.5399e-08	3.5399e-08	1	0	0	1	0	0
AAAATGAAT	201	1936	9	23.2656	2283939580	150	354247582	17424	9.63184	8.63938	83.2131	5.4651	0.748918	0.0491859	0.57791	3.27906e-07	3.27906e-07	1	0	0	1	1	0
AAAATGAATT	9	37	10	23.2656	2283939580	150	354247582	370	4.11111	0.386838	1.59033	0.104447	0.0159033	0.00104447	0.274074	6.96312e-09	6.96312e-09	1	0	0	1	0	0
AAAATGACGAG	14	56	11	23.2656	2283939580	150	354247582	616	4	0.601748	2.40699	0.158082	0.0264769	0.0017389	0.293333	1.15926e-08	1.15926e-08	1	0	0	1	0	0
AAAATGAGC	51	274	9	23.2656	2283939580	150	354247582	2466	5.37255	2.19208	11.7771	0.77347	0.105994	0.00696123	0.322353	4.64082e-08	4.64082e-08	1	0	0	1	0	0
AAAATGC	35	155	7	23.2656	2283939580	150	354247582	1085	4.42857	1.50437	6.66221	0.437547	0.0466355	0.00306283	0.206667	2.04189e-08	2.04189e-08	1	0	0	1	0	0
AAAATGCAG	15	62	9	23.2656	2283939580	150	354247582	558	4.13333	0.64473	2.66488	0.175019	0.0239839	0.00157517	0.248	1.05011e-08	1.05011e-08	1	0	0	1	0	0
AAAATGG	9	36	7	23.2656	2283939580	150	354247582	252	4	0.386838	1.54735	0.101624	0.0108315	0.000711367	0.186667	4.74245e-09	4.74245e-09	1	0	0	1	0	0
AAAATGT	19	90	7	23.2656	2283939580	150	354247582	630	4.73684	0.816658	3.86838	0.25406	0.0270786	0.00177842	0.221053	1.18561e-08	1.18561e-08	1	0	0	1	0	0
AAAATGTAG	26	199	9	23.2656	2283939580	150	354247582	1791	7.65385	1.11753	8.55341	0.561754	0.0769807	0.00505579	0.459231	3.37052e-08	3.37052e-08	1	0	0	1	0	0
AAAATGTGT	17	73	9	23.2656	2283939580	150	354247582	657	4.29412	0.730694	3.13768	0.206071	0.0282392	0.00185464	0.257647	1.23642e-08	1.23642e-08	1	0	0	1	0	0
AAAATGTTC	38	174	9	23.2656	2283939580	150	354247582	1566	4.57895	1.63332	7.47887	0.491182	0.0673098	0.00442064	0.274737	2.94709e-08	2.94709e-08	1	0	0	1	0	0
AAAATGTTGGG	2	8	11	23.2656	2283939580	150	354247582	88	4	0.085964	0.343856	0.0225831	0.00378241	0.000248414	0.293333	1.65609e-09	1.65609e-09	1	0	0	1	0	0
AAAATT	191	945	6	23.2656	2283939580	150	354247582	5670	4.94764	8.20956	40.618	2.66763	0.243708	0.0160058	0.197906	1.06705e-07	1.06705e-07	1	0	0	1	0	0
AAAATTAG	5	25	8	23.2656	2283939580	150	354247582	200	5	0.21491	1.07455	0.0705721	0.0085964	0.000564577	0.266667	3.76385e-09	3.76385e-09	1	0	0	1	0	0
AAAATTAGAG	24	142	10	23.2656	2283939580	150	354247582	1420	5.91667	1.03157	6.10344	0.40085	0.0610344	0.0040085	0.394444	2.67233e-08	2.67233e-08	1	0	0	1	0	0
AAAATTAGTTTG	7	28	12	23.2656	2283939580	150	354247582	336	4	0.300874	1.2035	0.0790408	0.0144419	0.000948489	0.32	6.32326e-09	6.32326e-09	1	0	0	1	0	0
AAAATTATC	36	155	9	23.2656	2283939580	150	354247582	1395	4.30556	1.54735	6.66221	0.437547	0.0599599	0.00393792	0.258333	2.62528e-08	2.62528e-08	1	0	0	1	0	0
AAAATTC	410	1739	7	23.2656	2283939580	150	354247582	12173	4.24146	17.6226	74.7457	4.909	0.52322	0.034363	0.197935	2.29086e-07	2.29086e-07	1	0	0	1	0	0
AAAATTCAAG	7	28	10	23.2656	2283939580	150	354247582	280	4	0.300874	1.2035	0.0790408	0.012035	0.000790408	0.266667	5.26938e-09	5.26938e-09	1	0	0	1	0	0
AAAATTCAT	1	4	9	23.2656	2283939580	150	354247582	36	4	0.042982	0.171928	0.0112915	0.00154735	0.000101624	0.24	6.77492e-10	6.77492e-10	1	0	0	1	0	0
AAAATTCCTTATAT	4	16	14	23.2656	2283939580	150	354247582	224	4	0.171928	0.687712	0.0451662	0.00962796	0.000632326	0.373333	4.21551e-09	4.21551e-09	1	0	0	1	0	0
AAAATTCGGAG	2	8	11	23.2656	2283939580	150	354247582	88	4	0.085964	0.343856	0.0225831	0.00378241	0.000248414	0.293333	1.65609e-09	1.65609e-09	1	0	0	1	0	0
AAAATTG	28	112	7	23.2656	2283939580	150	354247582	784	4	1.2035	4.81398	0.316163	0.0336979	0.00221314	0.186667	1.47543e-08	1.47543e-08	1	0	0	1	0	0
AAAATTGAGT	38	227	10	23.2656	2283939580	150	354247582	2270	5.97368	1.63332	9.75691	0.640795	0.0975691	0.00640795	0.398246	4.27197e-08	4.27197e-08	1	0	0	1	0	0
AAAATTT	173	847	7	23.2656	2283939580	150	354247582	5929	4.89595	7.43588	36.4057	2.39098	0.25484	0.0167369	0.228478	1.11579e-07	1.11579e-07	1	0	0	1	0	0
AAAATTTGTATGG	15	86	13	23.2656	2283939580	150	354247582	1118	5.73333	0.64473	3.69645	0.242768	0.0480539	0.00315598	0.496889	2.10399e-08	2.10399e-08	1	0	0	1	0	0
AAAATTTGTTG	25	185	11	23.2656	2283939580	150	354247582	2035	7.4	1.07455	7.95167	0.522234	0.0874683	0.00574457	0.542667	3.82971e-08	3.82971e-08	1	0	0	1	1	0
AAAC	144	917	4	23.2656	2283939580	150	354247582	3668	6.36806	6.18941	39.4145	2.58859	0.157658	0.0103543	0.169815	6.90289e-08	6.90289e-08	1	0	0	0	0	0
AAACAAATTGT	6	25	11	23.2656	2283939580	150	354247582	275	4.16667	0.257892	1.07455	0.0705721	0.01182	0.000776293	0.305556	5.17529e-09	5.17529e-09	1	0	0	1	0	0
AAACAAC	157	1379	7	23.2656	2283939580	150	354247582	9653	8.78344	6.74817	59.2722	3.89276	0.414905	0.0272493	0.409894	1.81662e-07	1.81662e-07	1	0	0	1	0	0
AAACAAT	13	52	7	23.2656	2283939580	150	354247582	364	4	0.558766	2.23506	0.14679	0.0156454	0.00102753	0.186667	6.8502e-09	6.8502e-09	1	0	0	1	0	0
AAACAATGAT	10	44	10	23.2656	2283939580	150	354247582	440	4.4	0.42982	1.89121	0.124207	0.0189121	0.00124207	0.293333	8.28046e-09	8.28046e-09	1	0	0	1	0	0
AAACAC	17	78	6	23.2656	2283939580	150	354247582	468	4.58824	0.730694	3.35259	0.220185	0.0201156	0.00132111	0.183529	8.8074e-09	8.8074e-09	1	0	0	1	0	0
AAACACAACGAC	9	36	12	23.2656	2283939580	150	354247582	432	4	0.386838	1.54735	0.101624	0.0185682	0.00121949	0.32	8.12991e-09	8.12991e-09	1	0	0	1	0	0
AAACACGACAAC	7	43	12	23.2656	2283939580	150	354247582	516	6.14286	0.300874	1.84823	0.121384	0.0221787	0.00145661	0.491429	9.71072e-09	9.71072e-09	1	0	0	1	0	0
AAACACT	14	60	7	23.2656	2283939580	150	354247582	420	4.28571	0.601748	2.57892	0.169373	0.0180524	0.00118561	0.2	7.90408e-09	7.90408e-09	1	0	0	1	0	0
AAACACTCAGAAGT	52	328	14	23.2656	2283939580	150	354247582	4592	6.30769	2.23506	14.0981	0.925906	0.197373	0.0129627	0.588718	8.64179e-08	8.64179e-08	1	0	0	1	1	0
AAACAG	34	147	6	23.2656	2283939580	150	354247582	882	4.32353	1.46139	6.31835	0.414964	0.0379101	0.00248978	0.172941	1.65986e-08	1.65986e-08	1	0	0	1	0	0
AAACAGAGGT	36	169	10	23.2656	2283939580	150	354247582	1690	4.69444	1.54735	7.26396	0.477067	0.0726396	0.00477067	0.312963	3.18045e-08	3.18045e-08	1	0	0	1	0	0
AAACAT	83	341	6	23.2656	2283939580	150	354247582	2046	4.10843	3.5675	14.6569	0.962604	0.0879411	0.00577562	0.164337	3.85041e-08	3.85041e-08	1	0	0	1	0	0
AAACATGGT	61	264	9	23.2656	2283939580	150	354247582	2376	4.32787	2.6219	11.3472	0.745242	0.102125	0.00670717	0.259672	4.47145e-08	4.47145e-08	1	0	0	1	0	0
AAACATT	12	48	7	23.2656	2283939580	150	354247582	336	4	0.515784	2.06314	0.135498	0.0144419	0.000948489	0.186667	6.32326e-09	6.32326e-09	1	0	0	1	0	0
AAACATTCCTT	29	190	11	23.2656	2283939580	150	354247582	2090	6.55172	1.24648	8.16658	0.536348	0.0898323	0.00589983	0.48046	3.93322e-08	3.93322e-08	1	0	0	1	0	0
AAACATTTCAG	81	605	11	23.2656	2283939580	150	354247582	6655	7.46914	3.48154	26.0041	1.70785	0.286045	0.0187863	0.547737	1.25242e-07	1.25242e-07	1	0	0	1	1	0
AAACCAACG	28	122	9	23.2656	2283939580	150	354247582	1098	4.35714	1.2035	5.2438	0.344392	0.0471942	0.00309953	0.261429	2.06635e-08	2.06635e-08	1	0	0	1	0	0
AAACCAAGG	27	129	9	23.2656	2283939580	150	354247582	1161	4.77778	1.16051	5.54468	0.364152	0.0499021	0.00327737	0.286667	2.18491e-08	2.18491e-08	1	0	0	1	0	0
AAACCCAAACCCAC	8	44	14	23.2656	2283939580	150	354247582	616	5.5	0.343856	1.89121	0.124207	0.0264769	0.0017389	0.513333	1.15926e-08	1.15926e-08	1	0	0	1	1	0
AAACCCGGC	11	44	9	23.2656	2283939580	150	354247582	396	4	0.472802	1.89121	0.124207	0.0170209	0.00111786	0.24	7.45242e-09	7.45242e-09	1	0	0	1	0	0
AAACCCTTG	54	302	9	23.2656	2283939580	150	354247582	2718	5.59259	2.32103	12.9806	0.852511	0.116825	0.0076726	0.335556	5.11507e-08	5.11507e-08	1	0	0	1	0	0
AAACCCTTGG	3	19	10	23.2656	2283939580	150	354247582	190	6.33333	0.128946	0.816658	0.0536348	0.00816658	0.000536348	0.422222	3.57565e-09	3.57565e-09	1	0	0	1	0	0
AAACCG	8	51	6	23.2656	2283939580	150	354247582	306	6.375	0.343856	2.19208	0.143967	0.0131525	0.000863803	0.255	5.75868e-09	5.75868e-09	1	0	0	1	0	0
AAACCT	20	119	6	23.2656	2283939580	150	354247582	714	5.95	0.85964	5.11486	0.335923	0.0306891	0.00201554	0.238	1.34369e-08	1.34369e-08	1	0	0	1	0	0
AAACCTAAATT	10	40	11	23.2656	2283939580	150	354247582	440	4	0.42982	1.71928	0.112915	0.0189121	0.00124207	0.293333	8.28046e-09	8.28046e-09	1	0	0	1	0	0
AAACCTAACACTCT	2	8	14	23.2656	2283939580	150	354247582	112	4	0.085964	0.343856	0.0225831	0.00481398	0.000316163	0.373333	2.10775e-09	2.10775e-09	1	0	0	1	0	0
AAACCTGACG	7	31	10	23.2656	2283939580	150	354247582	310	4.42857	0.300874	1.33244	0.0875094	0.0133244	0.000875094	0.295238	5.83396e-09	5.83396e-09	1	0	0	1	0	0
AAACCTTCT	79	572	9	23.2656	2283939580	150	354247582	5148	7.24051	3.39558	24.5857	1.61469	0.221271	0.0145322	0.43443	9.68814e-08	9.68814e-08	1	0	0	1	0	0
AAACCTTTG	26	146	9	23.2656	2283939580	150	354247582	1314	5.61538	1.11753	6.27537	0.412141	0.0564783	0.00370927	0.336923	2.47285e-08	2.47285e-08	1	0	0	1	0	0
AAACG	15	84	5	23.2656	2283939580	150	354247582	420	5.6	0.64473	3.61049	0.237122	0.0180524	0.00118561	0.186667	7.90408e-09	7.90408e-09	1	0	0	1	0	0
AAACGAACGAACTC	37	186	14	23.2656	2283939580	150	354247582	2604	5.02703	1.59033	7.99465	0.525057	0.111925	0.00735079	0.469189	4.90053e-08	4.90053e-08	1	0	0	1	0	0
AAACGAC	219	3304	7	23.2656	2283939580	150	354247582	23128	15.0868	9.41305	142.012	9.32681	0.994087	0.0652877	0.704049	4.35251e-07	4.35251e-07	1	0	0	1	1	0
AAACGACGAC	27	147	10	23.2656	2283939580	150	354247582	1470	5.44444	1.16051	6.31835	0.414964	0.0631835	0.00414964	0.362963	2.76643e-08	2.76643e-08	1	0	0	1	0	0
AAACGAT	88	827	7	23.2656	2283939580	150	354247582	5789	9.39773	3.78241	35.5461	2.33453	0.248823	0.0163417	0.438561	1.08945e-07	1.08945e-07	1	0	0	1	0	0
AAACGATGACAACGC	6	26	15	23.2656	2283939580	150	354247582	390	4.33333	0.257892	1.11753	0.073395	0.016763	0.00110092	0.433333	7.3395e-09	7.3395e-09	1	0	0	1	0	0
AAACGATTG	29	294	9	23.2656	2283939580	150	354247582	2646	10.1379	1.24648	12.6367	0.829928	0.11373	0.00746935	0.608276	4.97957e-08	4.97957e-08	1	0	0	1	1	0
AAACGC	223	1067	6	23.2656	2283939580	150	354247582	6402	4.78475	9.58498	45.8618	3.01202	0.275171	0.0180721	0.19139	1.20481e-07	1.20481e-07	1	0	0	1	0	0
AAACGCACGC	13	61	10	23.2656	2283939580	150	354247582	610	4.69231	0.558766	2.6219	0.172196	0.026219	0.00172196	0.312821	1.14797e-08	1.14797e-08	1	0	0	1	0	0
AAACGCTCGTC	16	95	11	23.2656	2283939580	150	354247582	1045	5.9375	0.687712	4.08329	0.268174	0.0449162	0.00294991	0.435417	1.96661e-08	1.96661e-08	1	0	0	1	0	0
AAACGG	8	37	6	23.2656	2283939580	150	354247582	222	4.625	0.343856	1.59033	0.104447	0.009542	0.00062668	0.185	4.17787e-09	4.17787e-09	1	0	0	1	0	0
AAACGGC	14	78	7	23.2656	2283939580	150	354247582	546	5.57143	0.601748	3.35259	0.220185	0.0234682	0.00154129	0.26	1.02753e-08	1.02753e-08	1	0	0	1	0	0
AAACGGG	17	68	7	23.2656	2283939580	150	354247582	476	4	0.730694	2.92277	0.191956	0.0204594	0.00134369	0.186667	8.95795e-09	8.95795e-09	1	0	0	1	0	0
AAACGT	34	257	6	23.2656	2283939580	150	354247582	1542	7.55882	1.46139	11.0464	0.725481	0.0662782	0.00435289	0.302353	2.90193e-08	2.90193e-08	1	0	0	1	0	0
AAACGTC	2	9	7	23.2656	2283939580	150	354247582	63	4.5	0.085964	0.386838	0.025406	0.00270786	0.000177842	0.21	1.18561e-09	1.18561e-09	1	0	0	1	0	0
AAACT	106	558	5	23.2656	2283939580	150	354247582	2790	5.26415	4.55609	23.9839	1.57517	0.11992	0.00787585	0.175472	5.25057e-08	5.25057e-08	1	0	0	1	0	0
AAACTAAC	30	152	8	23.2656	2283939580	150	354247582	1216	5.06667	1.28946	6.53326	0.429078	0.0522661	0.00343263	0.270222	2.28842e-08	2.28842e-08	1	0	0	1	0	0
AAACTAC	27	132	7	23.2656	2283939580	150	354247582	924	4.88889	1.16051	5.67362	0.372621	0.0397154	0.00260835	0.228148	1.7389e-08	1.7389e-08	1	0	0	1	0	0
AAACTACGT	31	163	9	23.2656	2283939580	150	354247582	1467	5.25806	1.33244	7.00606	0.46013	0.0630546	0.00414117	0.315484	2.76078e-08	2.76078e-08	1	0	0	1	0	0
AAACTACTGATTG	22	91	13	23.2656	2283939580	150	354247582	1183	4.13636	0.945604	3.91136	0.256882	0.0508477	0.00333947	0.358485	2.22631e-08	2.22631e-08	1	0	0	1	0	0
AAACTAG	30	120	7	23.2656	2283939580	150	354247582	840	4	1.28946	5.15784	0.338746	0.0361049	0.00237122	0.186667	1.58082e-08	1.58082e-08	1	0	0	1	0	0
AAACTAT	7	28	7	23.2656	2283939580	150	354247582	196	4	0.300874	1.2035	0.0790408	0.00842447	0.000553285	0.186667	3.68857e-09	3.68857e-09	1	0	0	1	0	0
AAACTATATTC	21	95	11	23.2656	2283939580	150	354247582	1045	4.52381	0.902622	4.08329	0.268174	0.0449162	0.00294991	0.331746	1.96661e-08	1.96661e-08	1	0	0	1	0	0
AAACTCG	5	25	7	23.2656	2283939580	150	354247582	175	5	0.21491	1.07455	0.0705721	0.00752185	0.000494005	0.233333	3.29337e-09	3.29337e-09	1	0	0	1	0	0
AAACTCT	72	320	7	23.2656	2283939580	150	354247582	2240	4.44444	3.0947	13.7542	0.903323	0.0962796	0.00632326	0.207407	4.21551e-08	4.21551e-08	1	0	0	1	0	0
AAACTCTTG	7	49	9	23.2656	2283939580	150	354247582	441	7	0.300874	2.10612	0.138321	0.0189551	0.00124489	0.42	8.29928e-09	8.29928e-09	1	0	0	1	0	0
AAACTG	6	24	6	23.2656	2283939580	150	354247582	144	4	0.257892	1.03157	0.0677492	0.00618941	0.000406495	0.16	2.70997e-09	2.70997e-09	1	0	0	1	0	0
AAACTGAATGAACT	25	104	14	23.2656	2283939580	150	354247582	1456	4.16	1.07455	4.47013	0.29358	0.0625818	0.00411012	0.388267	2.74008e-08	2.74008e-08	1	0	0	1	0	0
AAACTGAATT	20	80	10	23.2656	2283939580	150	354247582	800	4	0.85964	3.43856	0.225831	0.0343856	0.00225831	0.266667	1.50554e-08	1.50554e-08	1	0	0	1	0	0
AAACTGAGAG	32	128	10	23.2656	2283939580	150	354247582	1280	4	1.37542	5.50169	0.361329	0.0550169	0.00361329	0.266667	2.40886e-08	2.40886e-08	1	0	0	1	0	0
AAACTGAGGT	18	105	10	23.2656	2283939580	150	354247582	1050	5.83333	0.773676	4.51311	0.296403	0.0451311	0.00296403	0.388889	1.97602e-08	1.97602e-08	1	0	0	1	0	0
AAACTGC	20	80	7	23.2656	2283939580	150	354247582	560	4	0.85964	3.43856	0.225831	0.0240699	0.00158082	0.186667	1.05388e-08	1.05388e-08	1	0	0	1	0	0
AAACTGGAAT	1	4	10	23.2656	2283939580	150	354247582	40	4	0.042982	0.171928	0.0112915	0.00171928	0.000112915	0.266667	7.52769e-10	7.52769e-10	1	0	0	1	0	0
AAACTGT	38	249	7	23.2656	2283939580	150	354247582	1743	6.55263	1.63332	10.7025	0.702898	0.0749176	0.00492029	0.305789	3.28019e-08	3.28019e-08	1	0	0	1	0	0
AAACTGTAAC	11	75	10	23.2656	2283939580	150	354247582	750	6.81818	0.472802	3.22365	0.211716	0.0322365	0.00211716	0.454545	1.41144e-08	1.41144e-08	1	0	0	1	0	0
AAACTGTGAC	49	250	10	23.2656	2283939580	150	354247582	2500	5.10204	2.10612	10.7455	0.705721	0.107455	0.00705721	0.340136	4.70481e-08	4.70481e-08	1	0	0	1	0	0
AAACTT	6	24	6	23.2656	2283939580	150	354247582	144	4	0.257892	1.03157	0.0677492	0.00618941	0.000406495	0.16	2.70997e-09	2.70997e-09	1	0	0	1	0	0
AAACTTACACTT	19	79	12	23.2656	2283939580	150	354247582	948	4.15789	0.816658	3.39558	0.223008	0.0407469	0.00267609	0.332632	1.78406e-08	1.78406e-08	1	0	0	1	0	0
AAACTTGATTTG	23	124	12	23.2656	2283939580	150	354247582	1488	5.3913	0.988586	5.32977	0.350038	0.0639572	0.00420045	0.431304	2.8003e-08	2.8003e-08	1	0	0	1	0	0
AAACTTTCCCT	13	58	11	23.2656	2283939580	150	354247582	638	4.46154	0.558766	2.49296	0.163727	0.0274225	0.001801	0.327179	1.20067e-08	1.20067e-08	1	0	0	1	0	0
AAAG	2660	19602	4	23.2656	2283939580	150	354247582	78408	7.36917	114.332	842.533	55.3342	3.37013	0.221337	0.196511	1.47558e-06	1.47558e-06	1	0	0	0	0	0
AAAGAAAGG	27	122	9	23.2656	2283939580	150	354247582	1098	4.51852	1.16051	5.2438	0.344392	0.0471942	0.00309953	0.271111	2.06635e-08	2.06635e-08	1	0	0	1	0	0
AAAGAAAGTC	11	57	10	23.2656	2283939580	150	354247582	570	5.18182	0.472802	2.44997	0.160904	0.0244997	0.00160904	0.345455	1.0727e-08	1.0727e-08	1	0	0	1	0	0
AAAGAAATCCGAGGAATC	14	68	18	23.2656	2283939580	150	354247582	1224	4.85714	0.601748	2.92277	0.191956	0.0526099	0.00345521	0.582857	2.30347e-08	2.30347e-08	1	0	0	1	1	0
AAAGAACCAGT	11	73	11	23.2656	2283939580	150	354247582	803	6.63636	0.472802	3.13768	0.206071	0.0345145	0.00226678	0.486667	1.51118e-08	1.51118e-08	1	0	0	1	0	0
AAAGAAG	28	139	7	23.2656	2283939580	150	354247582	973	4.96429	1.2035	5.9745	0.392381	0.0418215	0.00274667	0.231667	1.83111e-08	1.83111e-08	1	0	0	1	0	0
AAAGAAT	28	127	7	23.2656	2283939580	150	354247582	889	4.53571	1.2035	5.45871	0.358506	0.038211	0.00250954	0.211667	1.67303e-08	1.67303e-08	1	0	0	1	0	0
AAAGAATCT	6	25	9	23.2656	2283939580	150	354247582	225	4.16667	0.257892	1.07455	0.0705721	0.00967095	0.000635149	0.25	4.23433e-09	4.23433e-09	1	0	0	1	0	0
AAAGAATTAC	5	22	10	23.2656	2283939580	150	354247582	220	4.4	0.21491	0.945604	0.0621035	0.00945604	0.000621035	0.293333	4.14023e-09	4.14023e-09	1	0	0	1	0	0
AAAGAATTAG	13	87	10	23.2656	2283939580	150	354247582	870	6.69231	0.558766	3.73943	0.245591	0.0373943	0.00245591	0.446154	1.63727e-08	1.63727e-08	1	0	0	1	0	0
AAAGAATTAGGCATT	9	57	15	23.2656	2283939580	150	354247582	855	6.33333	0.386838	2.44997	0.160904	0.0367496	0.00241357	0.633333	1.60904e-08	1.60904e-08	1	0	0	1	1	0
AAAGAC	263	1955	6	23.2656	2283939580	150	354247582	11730	7.43346	11.3043	84.0298	5.51874	0.504179	0.0331124	0.297338	2.2075e-07	2.2075e-07	1	0	0	1	0	0
AAAGACAAC	65	336	9	23.2656	2283939580	150	354247582	3024	5.16923	2.79383	14.4419	0.948489	0.129978	0.0085364	0.310154	5.69094e-08	5.69094e-08	1	0	0	1	0	0
AAAGACAG	59	255	8	23.2656	2283939580	150	354247582	2040	4.32203	2.53594	10.9604	0.719836	0.0876832	0.00575868	0.230508	3.83912e-08	3.83912e-08	1	0	0	1	0	0
AAAGACGACT	19	81	10	23.2656	2283939580	150	354247582	810	4.26316	0.816658	3.48154	0.228654	0.0348154	0.00228654	0.284211	1.52436e-08	1.52436e-08	1	0	0	1	0	0
AAAGACT	65	487	7	23.2656	2283939580	150	354247582	3409	7.49231	2.79383	20.9322	1.37474	0.146526	0.00962321	0.349641	6.41548e-08	6.41548e-08	1	0	0	1	0	0
AAAGACTACACTGT	4	21	14	23.2656	2283939580	150	354247582	294	5.25	0.171928	0.902622	0.0592806	0.0126367	0.000829928	0.49	5.53285e-09	5.53285e-09	1	0	0	1	0	0
AAAGACTGCAAG	1	4	12	23.2656	2283939580	150	354247582	48	4	0.042982	0.171928	0.0112915	0.00206314	0.000135498	0.32	9.03323e-10	9.03323e-10	1	0	0	1	0	0
AAAGAG	400	2307	6	23.2656	2283939580	150	354247582	13842	5.7675	17.1928	99.1594	6.51239	0.594957	0.0390744	0.2307	2.60496e-07	2.60496e-07	1	0	0	1	0	0
AAAGAGACAAG	17	68	11	23.2656	2283939580	150	354247582	748	4	0.730694	2.92277	0.191956	0.0321505	0.00211152	0.293333	1.40768e-08	1.40768e-08	1	0	0	1	0	0
AAAGAGAG	440	1850	8	23.2656	2283939580	150	354247582	14800	4.20455	18.9121	79.5167	5.22234	0.636133	0.0417787	0.224242	2.78525e-07	2.78525e-07	1	0	0	1	0	0
AAAGAGAGAAG	21	94	11	23.2656	2283939580	150	354247582	1034	4.47619	0.902622	4.04031	0.265351	0.0444434	0.00291886	0.328254	1.94591e-08	1.94591e-08	1	0	0	1	0	0
AAAGAGAGGGAGGAAGAGGAAGAG	1	4	24	23.2656	2283939580	150	354247582	96	4	0.042982	0.171928	0.0112915	0.00412627	0.000270997	0.64	1.80665e-09	1.80665e-09	1	0	0	1	1	0
AAAGAGG	102	570	7	23.2656	2283939580	150	354247582	3990	5.58824	4.38416	24.4997	1.60904	0.171498	0.0112633	0.260784	7.50887e-08	7.50887e-08	1	0	0	1	0	0
AAAGAGT	68	495	7	23.2656	2283939580	150	354247582	3465	7.27941	2.92277	21.2761	1.39733	0.148933	0.00978129	0.339706	6.52086e-08	6.52086e-08	1	0	0	1	0	0
AAAGAGTAAC	7	30	10	23.2656	2283939580	150	354247582	300	4.28571	0.300874	1.28946	0.0846865	0.0128946	0.000846865	0.285714	5.64577e-09	5.64577e-09	1	0	0	1	0	0
AAAGAT	17	190	6	23.2656	2283939580	150	354247582	1140	11.1765	0.730694	8.16658	0.536348	0.0489995	0.00321809	0.447059	2.14539e-08	2.14539e-08	1	0	0	1	0	0
AAAGATAC	8	32	8	23.2656	2283939580	150	354247582	256	4	0.343856	1.37542	0.0903323	0.0110034	0.000722658	0.213333	4.81772e-09	4.81772e-09	1	0	0	1	0	0
AAAGATC	4	16	7	23.2656	2283939580	150	354247582	112	4	0.171928	0.687712	0.0451662	0.00481398	0.000316163	0.186667	2.10775e-09	2.10775e-09	1	0	0	1	0	0
AAAGATG	94	1591	7	23.2656	2283939580	150	354247582	11137	16.9255	4.04031	68.3843	4.49121	0.47869	0.0314385	0.789858	2.0959e-07	2.0959e-07	1	0	0	1	1	0
AAAGATTGGAT	4	24	11	23.2656	2283939580	150	354247582	264	6	0.171928	1.03157	0.0677492	0.0113472	0.000745242	0.44	4.96828e-09	4.96828e-09	1	0	0	1	0	0
AAAGATTGGGT	300	2557	11	23.2656	2283939580	150	354247582	28127	8.52333	12.8946	109.905	7.21812	1.20895	0.0793993	0.625044	5.29328e-07	5.29328e-07	1	0	0	1	1	0
AAAGATTGT	9	38	9	23.2656	2283939580	150	354247582	342	4.22222	0.386838	1.63332	0.10727	0.0146998	0.000965426	0.253333	6.43618e-09	6.43618e-09	1	0	0	1	0	0
AAAGCAATAAGT	30	192	12	23.2656	2283939580	150	354247582	2304	6.4	1.28946	8.25254	0.541994	0.0990305	0.00650393	0.512	4.33595e-08	4.33595e-08	1	0	0	1	1	0
AAAGCGG	8	32	7	23.2656	2283939580	150	354247582	224	4	0.343856	1.37542	0.0903323	0.00962796	0.000632326	0.186667	4.21551e-09	4.21551e-09	1	0	0	1	0	0
AAAGG	28	155	5	23.2656	2283939580	150	354247582	775	5.53571	1.2035	6.66221	0.437547	0.033311	0.00218774	0.184524	1.45849e-08	1.45849e-08	1	0	0	1	0	0
AAAGGAAAGTAGCTC	22	91	15	23.2656	2283939580	150	354247582	1365	4.13636	0.945604	3.91136	0.256882	0.0586704	0.00385324	0.413636	2.56882e-08	2.56882e-08	1	0	0	1	0	0
AAAGGAAATAC	12	58	11	23.2656	2283939580	150	354247582	638	4.83333	0.515784	2.49296	0.163727	0.0274225	0.001801	0.354444	1.20067e-08	1.20067e-08	1	0	0	1	0	0
AAAGGAACG	27	138	9	23.2656	2283939580	150	354247582	1242	5.11111	1.16051	5.93151	0.389558	0.0533836	0.00350602	0.306667	2.33735e-08	2.33735e-08	1	0	0	1	0	0
AAAGGAAG	9	45	8	23.2656	2283939580	150	354247582	360	5	0.386838	1.93419	0.12703	0.0154735	0.00101624	0.266667	6.77492e-09	6.77492e-09	1	0	0	1	0	0
AAAGGAAGG	13	89	9	23.2656	2283939580	150	354247582	801	6.84615	0.558766	3.8254	0.251237	0.0344286	0.00226113	0.410769	1.50742e-08	1.50742e-08	1	0	0	1	0	0
AAAGGAAGGG	4	19	10	23.2656	2283939580	150	354247582	190	4.75	0.171928	0.816658	0.0536348	0.00816658	0.000536348	0.316667	3.57565e-09	3.57565e-09	1	0	0	1	0	0
AAAGGAAGT	26	108	9	23.2656	2283939580	150	354247582	972	4.15385	1.11753	4.64205	0.304872	0.0417785	0.00274384	0.249231	1.82923e-08	1.82923e-08	1	0	0	1	0	0
AAAGGAG	6	24	7	23.2656	2283939580	150	354247582	168	4	0.257892	1.03157	0.0677492	0.00722097	0.000474245	0.186667	3.16163e-09	3.16163e-09	1	0	0	1	0	0
AAAGGAGGG	5	23	9	23.2656	2283939580	150	354247582	207	4.6	0.21491	0.988586	0.0649263	0.00889727	0.000584337	0.276	3.89558e-09	3.89558e-09	1	0	0	1	0	0
AAAGGAGGTGATCAT	1	4	15	23.2656	2283939580	150	354247582	60	4	0.042982	0.171928	0.0112915	0.00257892	0.000169373	0.4	1.12915e-09	1.12915e-09	1	0	0	1	0	0
AAAGGATACGATAGG	36	145	15	23.2656	2283939580	150	354247582	2175	4.02778	1.54735	6.23239	0.409318	0.0934858	0.00613977	0.402778	4.09318e-08	4.09318e-08	1	0	0	1	0	0
AAAGGC	95	1150	6	23.2656	2283939580	150	354247582	6900	12.1053	4.08329	49.4293	3.24632	0.296576	0.0194779	0.484211	1.29853e-07	1.29853e-07	1	0	0	1	0	0
AAAGGG	33	152	6	23.2656	2283939580	150	354247582	912	4.60606	1.41841	6.53326	0.429078	0.0391996	0.00257447	0.184242	1.71631e-08	1.71631e-08	1	0	0	1	0	0
AAAGGGAAAT	7	50	10	23.2656	2283939580	150	354247582	500	7.14286	0.300874	2.1491	0.141144	0.021491	0.00141144	0.47619	9.40961e-09	9.40961e-09	1	0	0	1	0	0
AAAGGGACTG	26	192	10	23.2656	2283939580	150	354247582	1920	7.38462	1.11753	8.25254	0.541994	0.0825254	0.00541994	0.492308	3.61329e-08	3.61329e-08	1	0	0	1	0	0
AAAGGGAGC	17	78	9	23.2656	2283939580	150	354247582	702	4.58824	0.730694	3.35259	0.220185	0.0301734	0.00198166	0.275294	1.32111e-08	1.32111e-08	1	0	0	1	0	0
AAAGGGCAGCGTCC	3	12	14	23.2656	2283939580	150	354247582	168	4	0.128946	0.515784	0.0338746	0.00722097	0.000474245	0.373333	3.16163e-09	3.16163e-09	1	0	0	1	0	0
AAAGGGG	8	32	7	23.2656	2283939580	150	354247582	224	4	0.343856	1.37542	0.0903323	0.00962796	0.000632326	0.186667	4.21551e-09	4.21551e-09	1	0	0	1	0	0
AAAGGGGAAC	1	4	10	23.2656	2283939580	150	354247582	40	4	0.042982	0.171928	0.0112915	0.00171928	0.000112915	0.266667	7.52769e-10	7.52769e-10	1	0	0	1	0	0
AAAGGGT	32	200	7	23.2656	2283939580	150	354247582	1400	6.25	1.37542	8.5964	0.564577	0.0601748	0.00395204	0.291667	2.63469e-08	2.63469e-08	1	0	0	1	0	0
AAAGGGTAAC	69	600	10	23.2656	2283939580	150	354247582	6000	8.69565	2.96576	25.7892	1.69373	0.257892	0.0169373	0.57971	1.12915e-07	1.12915e-07	1	0	0	1	1	0
AAAGGGTG	10	45	8	23.2656	2283939580	150	354247582	360	4.5	0.42982	1.93419	0.12703	0.0154735	0.00101624	0.24	6.77492e-09	6.77492e-09	1	0	0	1	0	0
AAAGGT	30	121	6	23.2656	2283939580	150	354247582	726	4.03333	1.28946	5.20082	0.341569	0.0312049	0.00204941	0.161333	1.36628e-08	1.36628e-08	1	0	0	1	0	0
AAAGGTG	29	136	7	23.2656	2283939580	150	354247582	952	4.68966	1.24648	5.84555	0.383912	0.0409188	0.00268739	0.218851	1.79159e-08	1.79159e-08	1	0	0	1	0	0
AAAGGTT	16	64	7	23.2656	2283939580	150	354247582	448	4	0.687712	2.75085	0.180665	0.0192559	0.00126465	0.186667	8.43101e-09	8.43101e-09	1	0	0	1	0	0
AAAGT	167	3132	5	23.2656	2283939580	150	354247582	15660	18.7545	7.17799	134.62	8.84127	0.673098	0.0442064	0.62515	2.94709e-07	2.94709e-07	1	0	0	1	1	0
AAAGTAAAT	2	8	9	23.2656	2283939580	150	354247582	72	4	0.085964	0.343856	0.0225831	0.0030947	0.000203248	0.24	1.35498e-09	1.35498e-09	1	0	0	1	0	0
AAAGTAACCG	23	97	10	23.2656	2283939580	150	354247582	970	4.21739	0.988586	4.16925	0.27382	0.0416925	0.0027382	0.281159	1.82547e-08	1.82547e-08	1	0	0	1	0	0
AAAGTAAG	3	12	8	23.2656	2283939580	150	354247582	96	4	0.128946	0.515784	0.0338746	0.00412627	0.000270997	0.213333	1.80665e-09	1.80665e-09	1	0	0	1	0	0
AAAGTAAGTTCATTG	39	296	15	23.2656	2283939580	150	354247582	4440	7.58974	1.6763	12.7227	0.835574	0.19084	0.0125336	0.758974	8.35574e-08	8.35574e-08	1	0	0	1	1	0
AAAGTAAGTTGATTG	95	774	15	23.2656	2283939580	150	354247582	11610	8.14737	4.08329	33.2681	2.18491	0.499021	0.0327737	0.814737	2.18491e-07	2.18491e-07	1	0	0	1	1	0
AAAGTAG	26	128	7	23.2656	2283939580	150	354247582	896	4.92308	1.11753	5.50169	0.361329	0.0385119	0.0025293	0.229744	1.6862e-08	1.6862e-08	1	0	0	1	0	0
AAAGTAGGT	9	40	9	23.2656	2283939580	150	354247582	360	4.44444	0.386838	1.71928	0.112915	0.0154735	0.00101624	0.266667	6.77492e-09	6.77492e-09	1	0	0	1	0	0
AAAGTATAGACTTT	35	175	14	23.2656	2283939580	150	354247582	2450	5	1.50437	7.52185	0.494005	0.105306	0.00691607	0.466667	4.61071e-08	4.61071e-08	1	0	0	1	0	0
AAAGTATG	26	110	8	23.2656	2283939580	150	354247582	880	4.23077	1.11753	4.72802	0.310517	0.0378241	0.00248414	0.225641	1.65609e-08	1.65609e-08	1	0	0	1	0	0
AAAGTC	27	108	6	23.2656	2283939580	150	354247582	648	4	1.16051	4.64205	0.304872	0.0278523	0.00182923	0.16	1.21949e-08	1.21949e-08	1	0	0	1	0	0
AAAGTCG	5	20	7	23.2656	2283939580	150	354247582	140	4	0.21491	0.85964	0.0564577	0.00601748	0.000395204	0.186667	2.63469e-09	2.63469e-09	1	0	0	1	0	0
AAAGTCGGGGTG	2	8	12	23.2656	2283939580	150	354247582	96	4	0.085964	0.343856	0.0225831	0.00412627	0.000270997	0.32	1.80665e-09	1.80665e-09	1	0	0	1	0	0
AAAGTCTACACTTT	75	399	14	23.2656	2283939580	150	354247582	5586	5.32	3.22365	17.1498	1.12633	0.240097	0.0157686	0.496533	1.05124e-07	1.05124e-07	1	0	0	1	0	0
AAAGTGAAAT	111	894	10	23.2656	2283939580	150	354247582	8940	8.05405	4.771	38.4259	2.52366	0.384259	0.0252366	0.536937	1.68244e-07	1.68244e-07	1	0	0	1	1	0
AAAGTGAAGT	82	544	10	23.2656	2283939580	150	354247582	5440	6.63415	3.52452	23.3822	1.53565	0.233822	0.0153565	0.442276	1.02377e-07	1.02377e-07	1	0	0	1	0	0
AAAGTGAAT	2	15	9	23.2656	2283939580	150	354247582	135	7.5	0.085964	0.64473	0.0423433	0.00580257	0.000381089	0.45	2.5406e-09	2.5406e-09	1	0	0	1	0	0
AAAGTGACTG	1	4	10	23.2656	2283939580	150	354247582	40	4	0.042982	0.171928	0.0112915	0.00171928	0.000112915	0.266667	7.52769e-10	7.52769e-10	1	0	0	1	0	0
AAAGTGACTGTG	1	5	12	23.2656	2283939580	150	354247582	60	5	0.042982	0.21491	0.0141144	0.00257892	0.000169373	0.4	1.12915e-09	1.12915e-09	1	0	0	1	0	0
AAAGTGAGTTCATTG	7	44	15	23.2656	2283939580	150	354247582	660	6.28571	0.300874	1.89121	0.124207	0.0283681	0.0018631	0.628571	1.24207e-08	1.24207e-08	1	0	0	1	1	0
AAAGTGATCG	43	301	10	23.2656	2283939580	150	354247582	3010	7	1.84823	12.9376	0.849688	0.129376	0.00849688	0.466667	5.66459e-08	5.66459e-08	1	0	0	1	0	0
AAAGTGC	42	234	7	23.2656	2283939580	150	354247582	1638	5.57143	1.80524	10.0578	0.660555	0.0704045	0.00462388	0.26	3.08259e-08	3.08259e-08	1	0	0	1	0	0
AAAGTGG	10	44	7	23.2656	2283939580	150	354247582	308	4.4	0.42982	1.89121	0.124207	0.0132385	0.000869448	0.205333	5.79632e-09	5.79632e-09	1	0	0	1	0	0
AAAGTGGG	21	102	8	23.2656	2283939580	150	354247582	816	4.85714	0.902622	4.38416	0.287934	0.0350733	0.00230347	0.259048	1.53565e-08	1.53565e-08	1	0	0	1	0	0
AAAGTGTAGACTCT	6	28	14	23.2656	2283939580	150	354247582	392	4.66667	0.257892	1.2035	0.0790408	0.0168489	0.00110657	0.435556	7.37714e-09	7.37714e-09	1	0	0	1	0	0
AAAGTGTGGACTTC	8	39	14	23.2656	2283939580	150	354247582	546	4.875	0.343856	1.6763	0.110092	0.0234682	0.00154129	0.455	1.02753e-08	1.02753e-08	1	0	0	1	0	0
AAAGTT	52	364	6	23.2656	2283939580	150	354247582	2184	7	2.23506	15.6454	1.02753	0.0938727	0.00616518	0.28	4.11012e-08	4.11012e-08	1	0	0	1	0	0
AAAGTTG	4	16	7	23.2656	2283939580	150	354247582	112	4	0.171928	0.687712	0.0451662	0.00481398	0.000316163	0.186667	2.10775e-09	2.10775e-09	1	0	0	1	0	0
AAAT	1853	12029	4	23.2656	2283939580	150	354247582	48116	6.49164	79.6456	517.03	33.9565	2.06812	0.135826	0.17311	9.05506e-07	9.05506e-07	1	0	0	0	0	0
AAATAAATC	17	86	9	23.2656	2283939580	150	354247582	774	5.05882	0.730694	3.69645	0.242768	0.0332681	0.00218491	0.303529	1.45661e-08	1.45661e-08	1	0	0	1	0	0
AAATAAATG	62	328	9	23.2656	2283939580	150	354247582	2952	5.29032	2.66488	14.0981	0.925906	0.126883	0.00833315	0.317419	5.55544e-08	5.55544e-08	1	0	0	1	0	0
AAATAAC	35	145	7	23.2656	2283939580	150	354247582	1015	4.14286	1.50437	6.23239	0.409318	0.0436267	0.00286523	0.193333	1.91015e-08	1.91015e-08	1	0	0	1	0	0
AAATAACCCT	8	36	10	23.2656	2283939580	150	354247582	360	4.5	0.343856	1.54735	0.101624	0.0154735	0.00101624	0.3	6.77492e-09	6.77492e-09	1	0	0	1	0	0
AAATAAG	23	92	7	23.2656	2283939580	150	354247582	644	4	0.988586	3.95434	0.259705	0.0276804	0.00181794	0.186667	1.21196e-08	1.21196e-08	1	0	0	1	0	0
AAATAAGG	32	140	8	23.2656	2283939580	150	354247582	1120	4.375	1.37542	6.01748	0.395204	0.0481398	0.00316163	0.233333	2.10775e-08	2.10775e-08	1	0	0	1	0	0
AAATAAT	112	509	7	23.2656	2283939580	150	354247582	3563	4.54464	4.81398	21.8778	1.43685	0.153145	0.0100579	0.212083	6.70529e-08	6.70529e-08	1	0	0	1	0	0
AAATAATTCG	5	20	10	23.2656	2283939580	150	354247582	200	4	0.21491	0.85964	0.0564577	0.0085964	0.000564577	0.266667	3.76385e-09	3.76385e-09	1	0	0	1	0	0
AAATAATTG	17	75	9	23.2656	2283939580	150	354247582	675	4.41176	0.730694	3.22365	0.211716	0.0290128	0.00190545	0.264706	1.2703e-08	1.2703e-08	1	0	0	1	0	0
AAATAC	897	4307	6	23.2656	2283939580	150	354247582	25842	4.80156	38.5548	185.123	12.1582	1.11074	0.072949	0.192062	4.86327e-07	4.86327e-07	1	0	0	1	0	0
AAATACCT	46	216	8	23.2656	2283939580	150	354247582	1728	4.69565	1.97717	9.28411	0.609743	0.0742729	0.00487794	0.250435	3.25196e-08	3.25196e-08	1	0	0	1	0	0
AAATACT	12	121	7	23.2656	2283939580	150	354247582	847	10.0833	0.515784	5.20082	0.341569	0.0364057	0.00239098	0.470556	1.59399e-08	1.59399e-08	1	0	0	1	0	0
AAATACTTC	37	246	9	23.2656	2283939580	150	354247582	2214	6.64865	1.59033	10.5736	0.69443	0.0951621	0.00624987	0.398919	4.16658e-08	4.16658e-08	1	0	0	1	0	0
AAATAG	87	373	6	23.2656	2283939580	150	354247582	2238	4.28736	3.73943	16.0323	1.05294	0.0961937	0.00631762	0.171494	4.21174e-08	4.21174e-08	1	0	0	1	0	0
AAATAGACTG	35	208	10	23.2656	2283939580	150	354247582	2080	5.94286	1.50437	8.94025	0.58716	0.0894025	0.0058716	0.39619	3.9144e-08	3.9144e-08	1	0	0	1	0	0
AAATAGCT	10	88	8	23.2656	2283939580	150	354247582	704	8.8	0.42982	3.78241	0.248414	0.0302593	0.00198731	0.469333	1.32487e-08	1.32487e-08	1	0	0	1	0	0
AAATAGGAG	4	16	9	23.2656	2283939580	150	354247582	144	4	0.171928	0.687712	0.0451662	0.00618941	0.000406495	0.24	2.70997e-09	2.70997e-09	1	0	0	1	0	0
AAATAGGTAT	40	234	10	23.2656	2283939580	150	354247582	2340	5.85	1.71928	10.0578	0.660555	0.100578	0.00660555	0.39	4.4037e-08	4.4037e-08	1	0	0	1	0	0
AAATAGT	37	297	7	23.2656	2283939580	150	354247582	2079	8.02703	1.59033	12.7656	0.838397	0.0893595	0.00586878	0.374595	3.91252e-08	3.91252e-08	1	0	0	1	0	0
AAATAGTGACAACCG	13	55	15	23.2656	2283939580	150	354247582	825	4.23077	0.558766	2.36401	0.155259	0.0354601	0.00232888	0.423077	1.55259e-08	1.55259e-08	1	0	0	1	0	0
AAATAGTGTC	14	107	10	23.2656	2283939580	150	354247582	1070	7.64286	0.601748	4.59907	0.302049	0.0459907	0.00302049	0.509524	2.01366e-08	2.01366e-08	1	0	0	1	1	0
AAATAGTTAT	8	34	10	23.2656	2283939580	150	354247582	340	4.25	0.343856	1.46139	0.0959781	0.0146139	0.000959781	0.283333	6.39854e-09	6.39854e-09	1	0	0	1	0	0
AAATAT	212	893	6	23.2656	2283939580	150	354247582	5358	4.21226	9.11218	38.3829	2.52084	0.230297	0.015125	0.168491	1.00833e-07	1.00833e-07	1	0	0	1	0	0
AAATATC	39	156	7	23.2656	2283939580	150	354247582	1092	4	1.6763	6.70519	0.44037	0.0469363	0.00308259	0.186667	2.05506e-08	2.05506e-08	1	0	0	1	0	0
AAATATCAACTGTTG	5	22	15	23.2656	2283939580	150	354247582	330	4.4	0.21491	0.945604	0.0621035	0.0141841	0.000931552	0.44	6.21035e-09	6.21035e-09	1	0	0	1	0	0
AAATATCAT	3	12	9	23.2656	2283939580	150	354247582	108	4	0.128946	0.515784	0.0338746	0.00464205	0.000304872	0.24	2.03248e-09	2.03248e-09	1	0	0	1	0	0
AAATATG	5	20	7	23.2656	2283939580	150	354247582	140	4	0.21491	0.85964	0.0564577	0.00601748	0.000395204	0.186667	2.63469e-09	2.63469e-09	1	0	0	1	0	0
AAATATGAATCAGTC	17	99	15	23.2656	2283939580	150	354247582	1485	5.82353	0.730694	4.25522	0.279466	0.0638282	0.00419198	0.582353	2.79466e-08	2.79466e-08	1	0	0	1	1	0
AAATATTGGGT	15	80	11	23.2656	2283939580	150	354247582	880	5.33333	0.64473	3.43856	0.225831	0.0378241	0.00248414	0.391111	1.65609e-08	1.65609e-08	1	0	0	1	0	0
AAATC	38	195	5	23.2656	2283939580	150	354247582	975	5.13158	1.63332	8.38149	0.550462	0.0419074	0.00275231	0.171053	1.83487e-08	1.83487e-08	1	0	0	1	0	0
AAATCAC	51	232	7	23.2656	2283939580	150	354247582	1624	4.54902	2.19208	9.97182	0.654909	0.0698027	0.00458436	0.212288	3.05624e-08	3.05624e-08	1	0	0	1	0	0
AAATCAG	27	108	7	23.2656	2283939580	150	354247582	756	4	1.16051	4.64205	0.304872	0.0324944	0.0021341	0.186667	1.42273e-08	1.42273e-08	1	0	0	1	0	0
AAATCAGCCAC	1	4	11	23.2656	2283939580	150	354247582	44	4	0.042982	0.171928	0.0112915	0.00189121	0.000124207	0.293333	8.28046e-10	8.28046e-10	1	0	0	1	0	0
AAATCAGCTTC	18	94	11	23.2656	2283939580	150	354247582	1034	5.22222	0.773676	4.04031	0.265351	0.0444434	0.00291886	0.382963	1.94591e-08	1.94591e-08	1	0	0	1	0	0
AAATCAGG	40	200	8	23.2656	2283939580	150	354247582	1600	5	1.71928	8.5964	0.564577	0.0687712	0.00451662	0.266667	3.01108e-08	3.01108e-08	1	0	0	1	0	0
AAATCAT	10	46	7	23.2656	2283939580	150	354247582	322	4.6	0.42982	1.97717	0.129853	0.0138402	0.000908969	0.214667	6.05979e-09	6.05979e-09	1	0	0	1	0	0
AAATCATCAC	47	368	10	23.2656	2283939580	150	354247582	3680	7.82979	2.02015	15.8174	1.03882	0.158174	0.0103882	0.521986	6.92548e-08	6.92548e-08	1	0	0	1	1	0
AAATCC	1	4	6	23.2656	2283939580	150	354247582	24	4	0.042982	0.171928	0.0112915	0.00103157	6.77492e-05	0.16	4.51662e-10	4.51662e-10	1	0	0	1	0	0
AAATCCCAC	13	64	9	23.2656	2283939580	150	354247582	576	4.92308	0.558766	2.75085	0.180665	0.0247576	0.00162598	0.295385	1.08399e-08	1.08399e-08	1	0	0	1	0	0
AAATCG	8	32	6	23.2656	2283939580	150	354247582	192	4	0.343856	1.37542	0.0903323	0.00825254	0.000541994	0.16	3.61329e-09	3.61329e-09	1	0	0	1	0	0
AAATCGACATCG	1	4	12	23.2656	2283939580	150	354247582	48	4	0.042982	0.171928	0.0112915	0.00206314	0.000135498	0.32	9.03323e-10	9.03323e-10	1	0	0	1	0	0
AAATCGATTG	8	32	10	23.2656	2283939580	150	354247582	320	4	0.343856	1.37542	0.0903323	0.0137542	0.000903323	0.266667	6.02215e-09	6.02215e-09	1	0	0	1	0	0
AAATCGTCAC	25	100	10	23.2656	2283939580	150	354247582	1000	4	1.07455	4.2982	0.282288	0.042982	0.00282288	0.266667	1.88192e-08	1.88192e-08	1	0	0	1	0	0
AAATCGTGCCTCCTC	18	74	15	23.2656	2283939580	150	354247582	1110	4.11111	0.773676	3.18067	0.208893	0.04771	0.0031334	0.411111	2.08893e-08	2.08893e-08	1	0	0	1	0	0
AAATCT	53	256	6	23.2656	2283939580	150	354247582	1536	4.83019	2.27805	11.0034	0.722658	0.0660203	0.00433595	0.193208	2.89063e-08	2.89063e-08	1	0	0	1	0	0
AAATCTC	9	36	7	23.2656	2283939580	150	354247582	252	4	0.386838	1.54735	0.101624	0.0108315	0.000711367	0.186667	4.74245e-09	4.74245e-09	1	0	0	1	0	0
AAATCTCTT	10	49	9	23.2656	2283939580	150	354247582	441	4.9	0.42982	2.10612	0.138321	0.0189551	0.00124489	0.294	8.29928e-09	8.29928e-09	1	0	0	1	0	0
AAATCTG	33	182	7	23.2656	2283939580	150	354247582	1274	5.51515	1.41841	7.82272	0.513765	0.054759	0.00359635	0.257374	2.39757e-08	2.39757e-08	1	0	0	1	0	0
AAATCTGAC	1	5	9	23.2656	2283939580	150	354247582	45	5	0.042982	0.21491	0.0141144	0.00193419	0.00012703	0.3	8.46865e-10	8.46865e-10	1	0	0	1	0	0
AAATCTGAG	5	23	9	23.2656	2283939580	150	354247582	207	4.6	0.21491	0.988586	0.0649263	0.00889727	0.000584337	0.276	3.89558e-09	3.89558e-09	1	0	0	1	0	0
AAATCTT	1	4	7	23.2656	2283939580	150	354247582	28	4	0.042982	0.171928	0.0112915	0.0012035	7.90408e-05	0.186667	5.26938e-10	5.26938e-10	1	0	0	1	0	0
AAATCTTGTG	12	56	10	23.2656	2283939580	150	354247582	560	4.66667	0.515784	2.40699	0.158082	0.0240699	0.00158082	0.311111	1.05388e-08	1.05388e-08	1	0	0	1	0	0
AAATG	1571	13738	5	23.2656	2283939580	150	354247582	68690	8.74475	67.5247	590.486	38.7808	2.95243	0.193904	0.291492	1.29269e-06	1.29269e-06	1	0	0	1	0	0
AAATGAAATGAG	44	254	12	23.2656	2283939580	150	354247582	3048	5.77273	1.89121	10.9174	0.717013	0.131009	0.00860415	0.461818	5.7361e-08	5.7361e-08	1	0	0	1	0	0
AAATGAACCCT	32	148	11	23.2656	2283939580	150	354247582	1628	4.625	1.37542	6.36133	0.417787	0.0699747	0.00459566	0.339167	3.06377e-08	3.06377e-08	1	0	0	1	0	0
AAATGAACCTCG	33	148	12	23.2656	2283939580	150	354247582	1776	4.48485	1.41841	6.36133	0.417787	0.076336	0.00501344	0.358788	3.3423e-08	3.3423e-08	1	0	0	1	0	0
AAATGAAGATTG	27	159	12	23.2656	2283939580	150	354247582	1908	5.88889	1.16051	6.83414	0.448839	0.0820096	0.00538606	0.471111	3.59071e-08	3.59071e-08	1	0	0	1	0	0
AAATGAAGTG	16	85	10	23.2656	2283939580	150	354247582	850	5.3125	0.687712	3.65347	0.239945	0.0365347	0.00239945	0.354167	1.59963e-08	1.59963e-08	1	0	0	1	0	0
AAATGAAT	2669	17483	8	23.2656	2283939580	150	354247582	139864	6.55039	114.719	751.454	49.3525	6.01163	0.39482	0.349354	2.63213e-06	2.63213e-06	1	0	0	1	0	0
AAATGAATG	1299	12860	9	23.2656	2283939580	150	354247582	115740	9.89992	55.8336	552.748	36.3023	4.97473	0.326721	0.593995	2.17814e-06	2.17814e-06	1	0	0	1	1	0
AAATGACCTG	6	26	10	23.2656	2283939580	150	354247582	260	4.33333	0.257892	1.11753	0.073395	0.0111753	0.00073395	0.288889	4.893e-09	4.893e-09	1	0	0	1	0	0
AAATGAGATAG	4	19	11	23.2656	2283939580	150	354247582	209	4.75	0.171928	0.816658	0.0536348	0.00898323	0.000589983	0.348333	3.93322e-09	3.93322e-09	1	0	0	1	0	0
AAATGAGTCTC	13	62	11	23.2656	2283939580	150	354247582	682	4.76923	0.558766	2.66488	0.175019	0.0293137	0.00192521	0.349744	1.28347e-08	1.28347e-08	1	0	0	1	0	0
AAATGAGTG	6	26	9	23.2656	2283939580	150	354247582	234	4.33333	0.257892	1.11753	0.073395	0.0100578	0.000660555	0.26	4.4037e-09	4.4037e-09	1	0	0	1	0	0
AAATGAT	30	147	7	23.2656	2283939580	150	354247582	1029	4.9	1.28946	6.31835	0.414964	0.0442285	0.00290475	0.228667	1.9365e-08	1.9365e-08	1	0	0	1	0	0
AAATGC	17	106	6	23.2656	2283939580	150	354247582	636	6.23529	0.730694	4.55609	0.299226	0.0273365	0.00179535	0.249412	1.1969e-08	1.1969e-08	1	0	0	1	0	0
AAATGCTC	28	140	8	23.2656	2283939580	150	354247582	1120	5	1.2035	6.01748	0.395204	0.0481398	0.00316163	0.266667	2.10775e-08	2.10775e-08	1	0	0	1	0	0
AAATGG	24	96	6	23.2656	2283939580	150	354247582	576	4	1.03157	4.12627	0.270997	0.0247576	0.00162598	0.16	1.08399e-08	1.08399e-08	1	0	0	1	0	0
AAATGGAATG	252	1288	10	23.2656	2283939580	150	354247582	12880	5.11111	10.8315	55.3608	3.63588	0.553608	0.0363588	0.340741	2.42392e-07	2.42392e-07	1	0	0	1	0	0
AAATGGAT	23	102	8	23.2656	2283939580	150	354247582	816	4.43478	0.988586	4.38416	0.287934	0.0350733	0.00230347	0.236522	1.53565e-08	1.53565e-08	1	0	0	1	0	0
AAATGGATG	14	151	9	23.2656	2283939580	150	354247582	1359	10.7857	0.601748	6.49028	0.426256	0.0584125	0.0038363	0.647143	2.55753e-08	2.55753e-08	1	0	0	1	1	0
AAATGGCT	35	147	8	23.2656	2283939580	150	354247582	1176	4.2	1.50437	6.31835	0.414964	0.0505468	0.00331971	0.224	2.21314e-08	2.21314e-08	1	0	0	1	0	0
AAATGGT	3	12	7	23.2656	2283939580	150	354247582	84	4	0.128946	0.515784	0.0338746	0.00361049	0.000237122	0.186667	1.58082e-09	1.58082e-09	1	0	0	1	0	0
AAATGGTAAC	8	67	10	23.2656	2283939580	150	354247582	670	8.375	0.343856	2.87979	0.189133	0.0287979	0.00189133	0.558333	1.26089e-08	1.26089e-08	1	0	0	1	1	0
AAATGGTGCCAACCG	6	32	15	23.2656	2283939580	150	354247582	480	5.33333	0.257892	1.37542	0.0903323	0.0206314	0.00135498	0.533333	9.03323e-09	9.03323e-09	1	0	0	1	1	0
AAATGT	1	4	6	23.2656	2283939580	150	354247582	24	4	0.042982	0.171928	0.0112915	0.00103157	6.77492e-05	0.16	4.51662e-10	4.51662e-10	1	0	0	1	0	0
AAATGTCCAC	58	242	10	23.2656	2283939580	150	354247582	2420	4.17241	2.49296	10.4016	0.683138	0.104016	0.00683138	0.278161	4.55425e-08	4.55425e-08	1	0	0	1	0	0
AAATGTCCT	15	62	9	23.2656	2283939580	150	354247582	558	4.13333	0.64473	2.66488	0.175019	0.0239839	0.00157517	0.248	1.05011e-08	1.05011e-08	1	0	0	1	0	0
AAATGTCGT	6	31	9	23.2656	2283939580	150	354247582	279	5.16667	0.257892	1.33244	0.0875094	0.011992	0.000787585	0.31	5.25057e-09	5.25057e-09	1	0	0	1	0	0
AAATGTCTATC	3	12	11	23.2656	2283939580	150	354247582	132	4	0.128946	0.515784	0.0338746	0.00567362	0.000372621	0.293333	2.48414e-09	2.48414e-09	1	0	0	1	0	0
AAATGTG	33	200	7	23.2656	2283939580	150	354247582	1400	6.06061	1.41841	8.5964	0.564577	0.0601748	0.00395204	0.282828	2.63469e-08	2.63469e-08	1	0	0	1	0	0
AAATGTGACC	5	27	10	23.2656	2283939580	150	354247582	270	5.4	0.21491	1.16051	0.0762179	0.0116051	0.000762179	0.36	5.08119e-09	5.08119e-09	1	0	0	1	0	0
AAATGTGTAC	43	241	10	23.2656	2283939580	150	354247582	2410	5.60465	1.84823	10.3587	0.680315	0.103587	0.00680315	0.373643	4.53543e-08	4.53543e-08	1	0	0	1	0	0
AAATGTGTAG	12	58	10	23.2656	2283939580	150	354247582	580	4.83333	0.515784	2.49296	0.163727	0.0249296	0.00163727	0.322222	1.09152e-08	1.09152e-08	1	0	0	1	0	0
AAATGTGTG	348	3409	9	23.2656	2283939580	150	354247582	30681	9.79598	14.9577	146.526	9.62321	1.31873	0.0866089	0.587759	5.77393e-07	5.77393e-07	1	0	0	1	1	0
AAATGTGTGTAC	63	328	12	23.2656	2283939580	150	354247582	3936	5.20635	2.70786	14.0981	0.925906	0.169177	0.0111109	0.416508	7.40725e-08	7.40725e-08	1	0	0	1	0	0
AAATGTT	2	8	7	23.2656	2283939580	150	354247582	56	4	0.085964	0.343856	0.0225831	0.00240699	0.000158082	0.186667	1.05388e-09	1.05388e-09	1	0	0	1	0	0
AAATGTTG	39	163	8	23.2656	2283939580	150	354247582	1304	4.17949	1.6763	7.00606	0.46013	0.0560485	0.00368104	0.222906	2.45403e-08	2.45403e-08	1	0	0	1	0	0
AAATGTTGATG	7	31	11	23.2656	2283939580	150	354247582	341	4.42857	0.300874	1.33244	0.0875094	0.0146569	0.000962604	0.324762	6.41736e-09	6.41736e-09	1	0	0	1	0	0
AAATT	219	1165	5	23.2656	2283939580	150	354247582	5825	5.31963	9.41305	50.074	3.28866	0.25037	0.0164433	0.177321	1.09622e-07	1.09622e-07	1	0	0	1	0	0
AAATTAATG	37	163	9	23.2656	2283939580	150	354247582	1467	4.40541	1.59033	7.00606	0.46013	0.0630546	0.00414117	0.264324	2.76078e-08	2.76078e-08	1	0	0	1	0	0
AAATTAC	18	82	7	23.2656	2283939580	150	354247582	574	4.55556	0.773676	3.52452	0.231477	0.0246717	0.00162034	0.212593	1.08022e-08	1.08022e-08	1	0	0	1	0	0
AAATTACAT	47	273	9	23.2656	2283939580	150	354247582	2457	5.80851	2.02015	11.7341	0.770647	0.105607	0.00693583	0.348511	4.62388e-08	4.62388e-08	1	0	0	1	0	0
AAATTACTG	7	28	9	23.2656	2283939580	150	354247582	252	4	0.300874	1.2035	0.0790408	0.0108315	0.000711367	0.24	4.74245e-09	4.74245e-09	1	0	0	1	0	0
AAATTAG	42	222	7	23.2656	2283939580	150	354247582	1554	5.28571	1.80524	9.542	0.62668	0.066794	0.00438676	0.246667	2.92451e-08	2.92451e-08	1	0	0	1	0	0
AAATTAGGAG	13	74	10	23.2656	2283939580	150	354247582	740	5.69231	0.558766	3.18067	0.208893	0.0318067	0.00208893	0.379487	1.39262e-08	1.39262e-08	1	0	0	1	0	0
AAATTAGTTAG	4	20	11	23.2656	2283939580	150	354247582	220	5	0.171928	0.85964	0.0564577	0.00945604	0.000621035	0.366667	4.14023e-09	4.14023e-09	1	0	0	1	0	0
AAATTAT	38	172	7	23.2656	2283939580	150	354247582	1204	4.52632	1.63332	7.3929	0.485536	0.0517503	0.00339875	0.211228	2.26584e-08	2.26584e-08	1	0	0	1	0	0
AAATTATACT	19	96	10	23.2656	2283939580	150	354247582	960	5.05263	0.816658	4.12627	0.270997	0.0412627	0.00270997	0.336842	1.80665e-08	1.80665e-08	1	0	0	1	0	0
AAATTC	119	815	6	23.2656	2283939580	150	354247582	4890	6.84874	5.11486	35.0303	2.30065	0.210182	0.0138039	0.27395	9.2026e-08	9.2026e-08	1	0	0	1	0	0
AAATTCAGCT	6	24	10	23.2656	2283939580	150	354247582	240	4	0.257892	1.03157	0.0677492	0.0103157	0.000677492	0.266667	4.51662e-09	4.51662e-09	1	0	0	1	0	0
AAATTCCAC	38	154	9	23.2656	2283939580	150	354247582	1386	4.05263	1.63332	6.61923	0.434724	0.059573	0.00391252	0.243158	2.60835e-08	2.60835e-08	1	0	0	1	0	0
AAATTCCCTT	3	13	10	23.2656	2283939580	150	354247582	130	4.33333	0.128946	0.558766	0.0366975	0.00558766	0.000366975	0.288889	2.4465e-09	2.4465e-09	1	0	0	1	0	0
AAATTCCGTGAATTCTGT	1	4	18	23.2656	2283939580	150	354247582	72	4	0.042982	0.171928	0.0112915	0.0030947	0.000203248	0.48	1.35498e-09	1.35498e-09	1	0	0	1	0	0
AAATTCCTTC	19	77	10	23.2656	2283939580	150	354247582	770	4.05263	0.816658	3.30961	0.217362	0.0330961	0.00217362	0.270175	1.44908e-08	1.44908e-08	1	0	0	1	0	0
AAATTCG	4	19	7	23.2656	2283939580	150	354247582	133	4.75	0.171928	0.816658	0.0536348	0.0057166	0.000375444	0.221667	2.50296e-09	2.50296e-09	1	0	0	1	0	0
AAATTCGGTCAGGGTACGGGAT	39	162	22	23.2656	2283939580	150	354247582	3564	4.15385	1.6763	6.96308	0.457307	0.153188	0.0100608	0.609231	6.70717e-08	6.70717e-08	1	0	0	1	1	0
AAATTCGGTTAGGGTACGGGAT	1	4	22	23.2656	2283939580	150	354247582	88	4	0.042982	0.171928	0.0112915	0.00378241	0.000248414	0.586667	1.65609e-09	1.65609e-09	1	0	0	1	1	0
AAATTCT	68	632	7	23.2656	2283939580	150	354247582	4424	9.29412	2.92277	27.1646	1.78406	0.190152	0.0124884	0.433725	8.32563e-08	8.32563e-08	1	0	0	1	0	0
AAATTCTGT	48	292	9	23.2656	2283939580	150	354247582	2628	6.08333	2.06314	12.5507	0.824282	0.112957	0.00741854	0.365	4.94569e-08	4.94569e-08	1	0	0	1	0	0
AAATTCTT	24	196	8	23.2656	2283939580	150	354247582	1568	8.16667	1.03157	8.42447	0.553285	0.0673958	0.00442628	0.435556	2.95086e-08	2.95086e-08	1	0	0	1	0	0
AAATTG	187	894	6	23.2656	2283939580	150	354247582	5364	4.78075	8.03763	38.4259	2.52366	0.230555	0.015142	0.19123	1.00946e-07	1.00946e-07	1	0	0	1	0	0
AAATTGAGGG	2	10	10	23.2656	2283939580	150	354247582	100	5	0.085964	0.42982	0.0282288	0.0042982	0.000282288	0.333333	1.88192e-09	1.88192e-09	1	0	0	1	0	0
AAATTGAGTG	4	23	10	23.2656	2283939580	150	354247582	230	5.75	0.171928	0.988586	0.0649263	0.00988586	0.000649263	0.383333	4.32842e-09	4.32842e-09	1	0	0	1	0	0
AAATTGT	35	169	7	23.2656	2283939580	150	354247582	1183	4.82857	1.50437	7.26396	0.477067	0.0508477	0.00333947	0.225333	2.22631e-08	2.22631e-08	1	0	0	1	0	0
AAATTGTAATTGT	129	625	13	23.2656	2283939580	150	354247582	8125	4.84496	5.54468	26.8637	1.7643	0.349229	0.0229359	0.419897	1.52906e-07	1.52906e-07	1	0	0	1	0	0
AAATTGTAG	21	175	9	23.2656	2283939580	150	354247582	1575	8.33333	0.902622	7.52185	0.494005	0.0676966	0.00444604	0.5	2.96403e-08	2.96403e-08	1	0	0	1	0	0
AAATTGTGCT	1	4	10	23.2656	2283939580	150	354247582	40	4	0.042982	0.171928	0.0112915	0.00171928	0.000112915	0.266667	7.52769e-10	7.52769e-10	1	0	0	1	0	0
AAATTT	63	252	6	23.2656	2283939580	150	354247582	1512	4	2.70786	10.8315	0.711367	0.0649888	0.0042682	0.16	2.84547e-08	2.84547e-08	1	0	0	1	0	0
AAATTTC	40	160	7	23.2656	2283939580	150	354247582	1120	4	1.71928	6.87712	0.451662	0.0481398	0.00316163	0.186667	2.10775e-08	2.10775e-08	1	0	0	1	0	0
AAC	2145	22728	3	23.2656	2283939580	150	354247582	68184	10.5958	92.1964	976.895	64.1585	2.93068	0.192476	0.211916	1.28317e-06	1.28317e-06	1	0	0	0	0	0
AACAACCACGACGAC	21	88	15	23.2656	2283939580	150	354247582	1320	4.19048	0.902622	3.78241	0.248414	0.0567362	0.00372621	0.419048	2.48414e-08	2.48414e-08	1	0	0	1	0	0
AACAACGAC	6248	27101	9	23.2656	2283939580	150	354247582	243909	4.33755	268.551	1164.85	76.503	10.4837	0.688527	0.260253	4.59018e-06	4.59018e-06	1	0	0	1	0	0
AACAACGAT	56	283	9	23.2656	2283939580	150	354247582	2547	5.05357	2.40699	12.1639	0.798876	0.109475	0.00718989	0.303214	4.79326e-08	4.79326e-08	1	0	0	1	0	0
AACAACGTACTTC	14	56	13	23.2656	2283939580	150	354247582	728	4	0.601748	2.40699	0.158082	0.0312909	0.00205506	0.346667	1.37004e-08	1.37004e-08	1	0	0	1	0	0
AACAACTAC	50	244	9	23.2656	2283939580	150	354247582	2196	4.88	2.1491	10.4876	0.688784	0.0943884	0.00619905	0.2928	4.1327e-08	4.1327e-08	1	0	0	1	0	0
AACAACTTCGAC	4	16	12	23.2656	2283939580	150	354247582	192	4	0.171928	0.687712	0.0451662	0.00825254	0.000541994	0.32	3.61329e-09	3.61329e-09	1	0	0	1	0	0
AACAAG	10	135	6	23.2656	2283939580	150	354247582	810	13.5	0.42982	5.80257	0.381089	0.0348154	0.00228654	0.54	1.52436e-08	1.52436e-08	1	0	0	1	1	0
AACAAGACAACGAC	70	557	14	23.2656	2283939580	150	354247582	7798	7.95714	3.00874	23.941	1.57235	0.335174	0.0220129	0.742667	1.46752e-07	1.46752e-07	1	0	0	1	1	0
AACAAGACACAT	2	9	12	23.2656	2283939580	150	354247582	108	4.5	0.085964	0.386838	0.025406	0.00464205	0.000304872	0.36	2.03248e-09	2.03248e-09	1	0	0	1	0	0
AACAAT	196	886	6	23.2656	2283939580	150	354247582	5316	4.52041	8.42447	38.082	2.50108	0.228492	0.0150065	0.180816	1.00043e-07	1.00043e-07	1	0	0	1	0	0
AACAATC	174	1019	7	23.2656	2283939580	150	354247582	7133	5.85632	7.47887	43.7986	2.87652	0.30659	0.0201356	0.273295	1.34238e-07	1.34238e-07	1	0	0	1	0	0
AACAATG	10	44	7	23.2656	2283939580	150	354247582	308	4.4	0.42982	1.89121	0.124207	0.0132385	0.000869448	0.205333	5.79632e-09	5.79632e-09	1	0	0	1	0	0
AACAATGAC	194	1376	9	23.2656	2283939580	150	354247582	12384	7.09278	8.3385	59.1432	3.88429	0.532289	0.0349586	0.425567	2.33057e-07	2.33057e-07	1	0	0	1	0	0
AACAATGACGAC	25	124	12	23.2656	2283939580	150	354247582	1488	4.96	1.07455	5.32977	0.350038	0.0639572	0.00420045	0.3968	2.8003e-08	2.8003e-08	1	0	0	1	0	0
AACAATGAG	8	44	9	23.2656	2283939580	150	354247582	396	5.5	0.343856	1.89121	0.124207	0.0170209	0.00111786	0.33	7.45242e-09	7.45242e-09	1	0	0	1	0	0
AACAATT	4	20	7	23.2656	2283939580	150	354247582	140	5	0.171928	0.85964	0.0564577	0.00601748	0.000395204	0.233333	2.63469e-09	2.63469e-09	1	0	0	1	0	0
AACAATTACGAC	4	25	12	23.2656	2283939580	150	354247582	300	6.25	0.171928	1.07455	0.0705721	0.0128946	0.000846865	0.5	5.64577e-09	5.64577e-09	1	0	0	1	0	0
AACAC	38	253	5	23.2656	2283939580	150	354247582	1265	6.65789	1.63332	10.8744	0.71419	0.0543722	0.00357095	0.22193	2.38063e-08	2.38063e-08	1	0	0	1	0	0
AACACAAT	2	17	8	23.2656	2283939580	150	354247582	136	8.5	0.085964	0.730694	0.047989	0.00584555	0.000383912	0.453333	2.55942e-09	2.55942e-09	1	0	0	1	0	0
AACACAATTACCACACTC	83	361	18	23.2656	2283939580	150	354247582	6498	4.3494	3.5675	15.5165	1.01906	0.279297	0.0183431	0.521928	1.22287e-07	1.22287e-07	1	0	0	1	1	0
AACACAC	37	185	7	23.2656	2283939580	150	354247582	1295	5	1.59033	7.95167	0.522234	0.0556617	0.00365564	0.233333	2.43709e-08	2.43709e-08	1	0	0	1	0	0
AACACCACC	1	4	9	23.2656	2283939580	150	354247582	36	4	0.042982	0.171928	0.0112915	0.00154735	0.000101624	0.24	6.77492e-10	6.77492e-10	1	0	0	1	0	0
AACACCACGAC	48	386	11	23.2656	2283939580	150	354247582	4246	8.04167	2.06314	16.591	1.08963	0.182502	0.011986	0.589722	7.99064e-08	7.99064e-08	1	0	0	1	1	0
AACACCATCAGTCGGT	11	49	16	23.2656	2283939580	150	354247582	784	4.45455	0.472802	2.10612	0.138321	0.0336979	0.00221314	0.475152	1.47543e-08	1.47543e-08	1	0	0	1	0	0
AACACCC	5	20	7	23.2656	2283939580	150	354247582	140	4	0.21491	0.85964	0.0564577	0.00601748	0.000395204	0.186667	2.63469e-09	2.63469e-09	1	0	0	1	0	0
AACACCT	2	8	7	23.2656	2283939580	150	354247582	56	4	0.085964	0.343856	0.0225831	0.00240699	0.000158082	0.186667	1.05388e-09	1.05388e-09	1	0	0	1	0	0
AACACT	84	676	6	23.2656	2283939580	150	354247582	4056	8.04762	3.61049	29.0558	1.90827	0.174335	0.0114496	0.321905	7.63308e-08	7.63308e-08	1	0	0	1	0	0
AACACTC	9	37	7	23.2656	2283939580	150	354247582	259	4.11111	0.386838	1.59033	0.104447	0.0111323	0.000731127	0.191852	4.87418e-09	4.87418e-09	1	0	0	1	0	0
AACACTGATGC	2	8	11	23.2656	2283939580	150	354247582	88	4	0.085964	0.343856	0.0225831	0.00378241	0.000248414	0.293333	1.65609e-09	1.65609e-09	1	0	0	1	0	0
AACAG	10	59	5	23.2656	2283939580	150	354247582	295	5.9	0.42982	2.53594	0.16655	0.0126797	0.000832751	0.196667	5.55167e-09	5.55167e-09	1	0	0	1	0	0
AACAGAAT	43	180	8	23.2656	2283939580	150	354247582	1440	4.18605	1.84823	7.73676	0.508119	0.0618941	0.00406495	0.223256	2.70997e-08	2.70997e-08	1	0	0	1	0	0
AACAGAC	89	666	7	23.2656	2283939580	150	354247582	4662	7.48315	3.8254	28.626	1.88004	0.200382	0.0131603	0.349213	8.77352e-08	8.77352e-08	1	0	0	1	0	0
AACAGAG	32	161	7	23.2656	2283939580	150	354247582	1127	5.03125	1.37542	6.9201	0.454484	0.0484407	0.00318139	0.234792	2.12093e-08	2.12093e-08	1	0	0	1	0	0
AACAGAGGGT	1	4	10	23.2656	2283939580	150	354247582	40	4	0.042982	0.171928	0.0112915	0.00171928	0.000112915	0.266667	7.52769e-10	7.52769e-10	1	0	0	1	0	0
AACAGATTCC	28	163	10	23.2656	2283939580	150	354247582	1630	5.82143	1.2035	7.00606	0.46013	0.0700606	0.0046013	0.388095	3.06753e-08	3.06753e-08	1	0	0	1	0	0
AACAGC	15	60	6	23.2656	2283939580	150	354247582	360	4	0.64473	2.57892	0.169373	0.0154735	0.00101624	0.16	6.77492e-09	6.77492e-09	1	0	0	1	0	0
AACAGCGAC	52	245	9	23.2656	2283939580	150	354247582	2205	4.71154	2.23506	10.5306	0.691607	0.0947753	0.00622446	0.282692	4.14964e-08	4.14964e-08	1	0	0	1	0	0
AACAGGCTCAGC	1	9	12	23.2656	2283939580	150	354247582	108	9	0.042982	0.386838	0.025406	0.00464205	0.000304872	0.72	2.03248e-09	2.03248e-09	1	0	0	1	1	0
AACAGGT	14	56	7	23.2656	2283939580	150	354247582	392	4	0.601748	2.40699	0.158082	0.0168489	0.00110657	0.186667	7.37714e-09	7.37714e-09	1	0	0	1	0	0
AACAGTAGTAC	6	26	11	23.2656	2283939580	150	354247582	286	4.33333	0.257892	1.11753	0.073395	0.0122928	0.000807345	0.317778	5.3823e-09	5.3823e-09	1	0	0	1	0	0
AACAGTT	2	8	7	23.2656	2283939580	150	354247582	56	4	0.085964	0.343856	0.0225831	0.00240699	0.000158082	0.186667	1.05388e-09	1.05388e-09	1	0	0	1	0	0
AACAT	168	1860	5	23.2656	2283939580	150	354247582	9300	11.0714	7.22097	79.9465	5.25057	0.399732	0.0262528	0.369048	1.75019e-07	1.75019e-07	1	0	0	1	0	0
AACATAATCC	20	171	10	23.2656	2283939580	150	354247582	1710	8.55	0.85964	7.34992	0.482713	0.0734992	0.00482713	0.57	3.21809e-08	3.21809e-08	1	0	0	1	1	0
AACATAC	23	96	7	23.2656	2283939580	150	354247582	672	4.17391	0.988586	4.12627	0.270997	0.0288839	0.00189698	0.194783	1.26465e-08	1.26465e-08	1	0	0	1	0	0
AACATACAGAG	2	20	11	23.2656	2283939580	150	354247582	220	10	0.085964	0.85964	0.0564577	0.00945604	0.000621035	0.733333	4.14023e-09	4.14023e-09	1	0	0	1	1	0
AACATAG	7	28	7	23.2656	2283939580	150	354247582	196	4	0.300874	1.2035	0.0790408	0.00842447	0.000553285	0.186667	3.68857e-09	3.68857e-09	1	0	0	1	0	0
AACATAGAT	39	198	9	23.2656	2283939580	150	354247582	1782	5.07692	1.6763	8.51043	0.558931	0.0765939	0.00503038	0.304615	3.35359e-08	3.35359e-08	1	0	0	1	0	0
AACATAT	71	426	7	23.2656	2283939580	150	354247582	2982	6	3.05172	18.3103	1.20255	0.128172	0.00841784	0.28	5.61189e-08	5.61189e-08	1	0	0	1	0	0
AACATC	11	47	6	23.2656	2283939580	150	354247582	282	4.27273	0.472802	2.02015	0.132676	0.0121209	0.000796053	0.170909	5.30702e-09	5.30702e-09	1	0	0	1	0	0
AACATCCAC	2	16	9	23.2656	2283939580	150	354247582	144	8	0.085964	0.687712	0.0451662	0.00618941	0.000406495	0.48	2.70997e-09	2.70997e-09	1	0	0	1	0	0
AACATGT	95	650	7	23.2656	2283939580	150	354247582	4550	6.84211	4.08329	27.9383	1.83487	0.195568	0.0128441	0.319298	8.56275e-08	8.56275e-08	1	0	0	1	0	0
AACATT	33	132	6	23.2656	2283939580	150	354247582	792	4	1.41841	5.67362	0.372621	0.0340417	0.00223572	0.16	1.49048e-08	1.49048e-08	1	0	0	1	0	0
AACATTACATT	24	113	11	23.2656	2283939580	150	354247582	1243	4.70833	1.03157	4.85696	0.318986	0.0534266	0.00350885	0.345278	2.33923e-08	2.33923e-08	1	0	0	1	0	0
AACATTAGGT	7	32	10	23.2656	2283939580	150	354247582	320	4.57143	0.300874	1.37542	0.0903323	0.0137542	0.000903323	0.304762	6.02215e-09	6.02215e-09	1	0	0	1	0	0
AACATTCACC	66	541	10	23.2656	2283939580	150	354247582	5410	8.19697	2.83681	23.2533	1.52718	0.232533	0.0152718	0.546465	1.01812e-07	1.01812e-07	1	0	0	1	1	0
AACATTCAT	19	76	9	23.2656	2283939580	150	354247582	684	4	0.816658	3.26663	0.214539	0.0293997	0.00193085	0.24	1.28724e-08	1.28724e-08	1	0	0	1	0	0
AACATTG	5	20	7	23.2656	2283939580	150	354247582	140	4	0.21491	0.85964	0.0564577	0.00601748	0.000395204	0.186667	2.63469e-09	2.63469e-09	1	0	0	1	0	0
AACATTGAC	8	62	9	23.2656	2283939580	150	354247582	558	7.75	0.343856	2.66488	0.175019	0.0239839	0.00157517	0.465	1.05011e-08	1.05011e-08	1	0	0	1	0	0
AACATTGG	16	67	8	23.2656	2283939580	150	354247582	536	4.1875	0.687712	2.87979	0.189133	0.0230383	0.00151307	0.223333	1.00871e-08	1.00871e-08	1	0	0	1	0	0
AACC	36	320	4	23.2656	2283939580	150	354247582	1280	8.88889	1.54735	13.7542	0.903323	0.0550169	0.00361329	0.237037	2.40886e-08	2.40886e-08	1	0	0	0	0	0
AACCAC	41	405	6	23.2656	2283939580	150	354247582	2430	9.87805	1.76226	17.4077	1.14327	0.104446	0.00685961	0.395122	4.57307e-08	4.57307e-08	1	0	0	1	0	0
AACCACACTCTCCACAAT	18	81	18	23.2656	2283939580	150	354247582	1458	4.5	0.773676	3.48154	0.228654	0.0626677	0.00411577	0.54	2.74384e-08	2.74384e-08	1	0	0	1	1	0
AACCACGTCGG	31	136	11	23.2656	2283939580	150	354247582	1496	4.3871	1.33244	5.84555	0.383912	0.064301	0.00422304	0.32172	2.81536e-08	2.81536e-08	1	0	0	1	0	0
AACCACTTCTTCAAT	81	483	15	23.2656	2283939580	150	354247582	7245	5.96296	3.48154	20.7603	1.36345	0.311404	0.0204518	0.596296	1.36345e-07	1.36345e-07	1	0	0	1	1	0
AACCAG	49	196	6	23.2656	2283939580	150	354247582	1176	4	2.10612	8.42447	0.553285	0.0505468	0.00331971	0.16	2.21314e-08	2.21314e-08	1	0	0	1	0	0
AACCAGTACAG	276	1407	11	23.2656	2283939580	150	354247582	15477	5.09783	11.863	60.4757	3.9718	0.665232	0.0436898	0.373841	2.91265e-07	2.91265e-07	1	0	0	1	0	0
AACCAGTGCAG	5	21	11	23.2656	2283939580	150	354247582	231	4.2	0.21491	0.902622	0.0592806	0.00992884	0.000652086	0.308	4.34724e-09	4.34724e-09	1	0	0	1	0	0
AACCAT	110	923	6	23.2656	2283939580	150	354247582	5538	8.39091	4.72802	39.6724	2.60552	0.238034	0.0156331	0.335636	1.04221e-07	1.04221e-07	1	0	0	1	0	0
AACCATACTC	21	106	10	23.2656	2283939580	150	354247582	1060	5.04762	0.902622	4.55609	0.299226	0.0455609	0.00299226	0.336508	1.99484e-08	1.99484e-08	1	0	0	1	0	0
AACCATC	307	1648	7	23.2656	2283939580	150	354247582	11536	5.36808	13.1955	70.8343	4.65211	0.49584	0.0325648	0.25051	2.17099e-07	2.17099e-07	1	0	0	1	0	0
AACCATTACCAG	15	69	12	23.2656	2283939580	150	354247582	828	4.6	0.64473	2.96576	0.194779	0.0355891	0.00233735	0.368	1.55823e-08	1.55823e-08	1	0	0	1	0	0
AACCC	1	6	5	23.2656	2283939580	150	354247582	30	6	0.042982	0.257892	0.0169373	0.00128946	8.46865e-05	0.2	5.64577e-10	5.64577e-10	1	0	0	1	0	0
AACCCCG	4	19	7	23.2656	2283939580	150	354247582	133	4.75	0.171928	0.816658	0.0536348	0.0057166	0.000375444	0.221667	2.50296e-09	2.50296e-09	1	0	0	1	0	0
AACCCCTTC	4	16	9	23.2656	2283939580	150	354247582	144	4	0.171928	0.687712	0.0451662	0.00618941	0.000406495	0.24	2.70997e-09	2.70997e-09	1	0	0	1	0	0
AACCCTC	8	32	7	23.2656	2283939580	150	354247582	224	4	0.343856	1.37542	0.0903323	0.00962796	0.000632326	0.186667	4.21551e-09	4.21551e-09	1	0	0	1	0	0
AACCG	5	30	5	23.2656	2283939580	150	354247582	150	6	0.21491	1.28946	0.0846865	0.0064473	0.000423433	0.2	2.82288e-09	2.82288e-09	1	0	0	1	0	0
AACCGACC	4	17	8	23.2656	2283939580	150	354247582	136	4.25	0.171928	0.730694	0.047989	0.00584555	0.000383912	0.226667	2.55942e-09	2.55942e-09	1	0	0	1	0	0
AACCGT	8	32	6	23.2656	2283939580	150	354247582	192	4	0.343856	1.37542	0.0903323	0.00825254	0.000541994	0.16	3.61329e-09	3.61329e-09	1	0	0	1	0	0
AACCGTCAT	6	28	9	23.2656	2283939580	150	354247582	252	4.66667	0.257892	1.2035	0.0790408	0.0108315	0.000711367	0.28	4.74245e-09	4.74245e-09	1	0	0	1	0	0
AACCGTGAGT	8	36	10	23.2656	2283939580	150	354247582	360	4.5	0.343856	1.54735	0.101624	0.0154735	0.00101624	0.3	6.77492e-09	6.77492e-09	1	0	0	1	0	0
AACCT	57	314	5	23.2656	2283939580	150	354247582	1570	5.50877	2.44997	13.4963	0.886386	0.0674817	0.00443193	0.183626	2.95462e-08	2.95462e-08	1	0	0	1	0	0
AACCTAG	11	44	7	23.2656	2283939580	150	354247582	308	4	0.472802	1.89121	0.124207	0.0132385	0.000869448	0.186667	5.79632e-09	5.79632e-09	1	0	0	1	0	0
AACCTAT	14	97	7	23.2656	2283939580	150	354247582	679	6.92857	0.601748	4.16925	0.27382	0.0291848	0.00191674	0.323333	1.27783e-08	1.27783e-08	1	0	0	1	0	0
AACCTCG	2	8	7	23.2656	2283939580	150	354247582	56	4	0.085964	0.343856	0.0225831	0.00240699	0.000158082	0.186667	1.05388e-09	1.05388e-09	1	0	0	1	0	0
AACCTG	31	153	6	23.2656	2283939580	150	354247582	918	4.93548	1.33244	6.57624	0.431901	0.0394575	0.00259141	0.197419	1.72761e-08	1.72761e-08	1	0	0	1	0	0
AACCTGCCC	28	131	9	23.2656	2283939580	150	354247582	1179	4.67857	1.2035	5.63064	0.369798	0.0506758	0.00332818	0.280714	2.21879e-08	2.21879e-08	1	0	0	1	0	0
AACCTGTAG	20	84	9	23.2656	2283939580	150	354247582	756	4.2	0.85964	3.61049	0.237122	0.0324944	0.0021341	0.252	1.42273e-08	1.42273e-08	1	0	0	1	0	0
AACCTGTATAG	17	78	11	23.2656	2283939580	150	354247582	858	4.58824	0.730694	3.35259	0.220185	0.0368785	0.00242203	0.336471	1.61469e-08	1.61469e-08	1	0	0	1	0	0
AACCTT	18	72	6	23.2656	2283939580	150	354247582	432	4	0.773676	3.0947	0.203248	0.0185682	0.00121949	0.16	8.12991e-09	8.12991e-09	1	0	0	1	0	0
AACCTTC	5	22	7	23.2656	2283939580	150	354247582	154	4.4	0.21491	0.945604	0.0621035	0.00661923	0.000434724	0.205333	2.89816e-09	2.89816e-09	1	0	0	1	0	0
AACCTTCTG	7	33	9	23.2656	2283939580	150	354247582	297	4.71429	0.300874	1.41841	0.0931552	0.0127656	0.000838397	0.282857	5.58931e-09	5.58931e-09	1	0	0	1	0	0
AACG	23	185	4	23.2656	2283939580	150	354247582	740	8.04348	0.988586	7.95167	0.522234	0.0318067	0.00208893	0.214493	1.39262e-08	1.39262e-08	1	0	0	0	0	0
AACGAACT	1	7	8	23.2656	2283939580	150	354247582	56	7	0.042982	0.300874	0.0197602	0.00240699	0.000158082	0.373333	1.05388e-09	1.05388e-09	1	0	0	1	0	0
AACGAAGGGC	3	14	10	23.2656	2283939580	150	354247582	140	4.66667	0.128946	0.601748	0.0395204	0.00601748	0.000395204	0.311111	2.63469e-09	2.63469e-09	1	0	0	1	0	0
AACGAAGGGGT	3	14	11	23.2656	2283939580	150	354247582	154	4.66667	0.128946	0.601748	0.0395204	0.00661923	0.000434724	0.342222	2.89816e-09	2.89816e-09	1	0	0	1	0	0
AACGAAGGGT	2	22	10	23.2656	2283939580	150	354247582	220	11	0.085964	0.945604	0.0621035	0.00945604	0.000621035	0.733333	4.14023e-09	4.14023e-09	1	0	0	1	1	0
AACGAAT	17	68	7	23.2656	2283939580	150	354247582	476	4	0.730694	2.92277	0.191956	0.0204594	0.00134369	0.186667	8.95795e-09	8.95795e-09	1	0	0	1	0	0
AACGAC	42506	387303	6	23.2656	2283939580	150	354247582	2323818	9.11173	1826.99	16647.1	1093.31	99.8823	6.55987	0.364469	4.37325e-05	4.37325e-05	1	1	1	1	0	0
AACGACAAT	88	362	9	23.2656	2283939580	150	354247582	3258	4.11364	3.78241	15.5595	1.02188	0.140035	0.00919696	0.246818	6.13131e-08	6.13131e-08	1	0	0	1	0	0
AACGACAC	66	560	8	23.2656	2283939580	150	354247582	4480	8.48485	2.83681	24.0699	1.58082	0.192559	0.0126465	0.452525	8.43101e-08	8.43101e-08	1	0	0	1	0	0
AACGACACC	327	1649	9	23.2656	2283939580	150	354247582	14841	5.04281	14.0551	70.8773	4.65494	0.637896	0.0418944	0.302569	2.79296e-07	2.79296e-07	1	0	0	1	0	0
AACGACAGCGGC	5	24	12	23.2656	2283939580	150	354247582	288	4.8	0.21491	1.03157	0.0677492	0.0123788	0.000812991	0.384	5.41994e-09	5.41994e-09	1	0	0	1	0	0
AACGACAGTGAC	62	299	12	23.2656	2283939580	150	354247582	3588	4.82258	2.66488	12.8516	0.844042	0.154219	0.0101285	0.385806	6.75234e-08	6.75234e-08	1	0	0	1	0	0
AACGACATT	37	218	9	23.2656	2283939580	150	354247582	1962	5.89189	1.59033	9.37007	0.615389	0.0843307	0.0055385	0.353514	3.69233e-08	3.69233e-08	1	0	0	1	0	0
AACGACATTGAC	85	417	12	23.2656	2283939580	150	354247582	5004	4.90588	3.65347	17.9235	1.17714	0.215082	0.0141257	0.392471	9.41714e-08	9.41714e-08	1	0	0	1	0	0
AACGACC	116	688	7	23.2656	2283939580	150	354247582	4816	5.93103	4.98591	29.5716	1.94214	0.207001	0.013595	0.276782	9.06334e-08	9.06334e-08	1	0	0	1	0	0
AACGACCACGGC	19	100	12	23.2656	2283939580	150	354247582	1200	5.26316	0.816658	4.2982	0.282288	0.0515784	0.00338746	0.421053	2.25831e-08	2.25831e-08	1	0	0	1	0	0
AACGACG	7	28	7	23.2656	2283939580	150	354247582	196	4	0.300874	1.2035	0.0790408	0.00842447	0.000553285	0.186667	3.68857e-09	3.68857e-09	1	0	0	1	0	0
AACGACGACAGTGAC	13	56	15	23.2656	2283939580	150	354247582	840	4.30769	0.558766	2.40699	0.158082	0.0361049	0.00237122	0.430769	1.58082e-08	1.58082e-08	1	0	0	1	0	0
AACGACGAG	141	1063	9	23.2656	2283939580	150	354247582	9567	7.53901	6.06046	45.6898	3.00073	0.411209	0.0270065	0.45234	1.80044e-07	1.80044e-07	1	0	0	1	0	0
AACGACGCC	14	62	9	23.2656	2283939580	150	354247582	558	4.42857	0.601748	2.66488	0.175019	0.0239839	0.00157517	0.265714	1.05011e-08	1.05011e-08	1	0	0	1	0	0
AACGACGGC	14	59	9	23.2656	2283939580	150	354247582	531	4.21429	0.601748	2.53594	0.16655	0.0228234	0.00149895	0.252857	9.99301e-09	9.99301e-09	1	0	0	1	0	0
AACGACT	5	20	7	23.2656	2283939580	150	354247582	140	4	0.21491	0.85964	0.0564577	0.00601748	0.000395204	0.186667	2.63469e-09	2.63469e-09	1	0	0	1	0	0
AACGACTCC	327	1651	9	23.2656	2283939580	150	354247582	14859	5.04893	14.0551	70.9633	4.66058	0.638669	0.0419452	0.302936	2.79635e-07	2.79635e-07	1	0	0	1	0	0
AACGAG	1385	16049	6	23.2656	2283939580	150	354247582	96294	11.5877	59.53	689.818	45.3045	4.13891	0.271827	0.463509	1.81218e-06	1.81218e-06	1	0	0	1	0	0
AACGAGAAG	56	546	9	23.2656	2283939580	150	354247582	4914	9.75	2.40699	23.4682	1.54129	0.211213	0.0138717	0.585	9.24777e-08	9.24777e-08	1	0	0	1	1	0
AACGAGAC	27	197	8	23.2656	2283939580	150	354247582	1576	7.2963	1.16051	8.46745	0.556108	0.0677396	0.00444887	0.389136	2.96591e-08	2.96591e-08	1	0	0	1	0	0
AACGAGCAC	25	122	9	23.2656	2283939580	150	354247582	1098	4.88	1.07455	5.2438	0.344392	0.0471942	0.00309953	0.2928	2.06635e-08	2.06635e-08	1	0	0	1	0	0
AACGAGG	5	33	7	23.2656	2283939580	150	354247582	231	6.6	0.21491	1.41841	0.0931552	0.00992884	0.000652086	0.308	4.34724e-09	4.34724e-09	1	0	0	1	0	0
AACGAGGATGAC	9	40	12	23.2656	2283939580	150	354247582	480	4.44444	0.386838	1.71928	0.112915	0.0206314	0.00135498	0.355556	9.03323e-09	9.03323e-09	1	0	0	1	0	0
AACGAGT	13	52	7	23.2656	2283939580	150	354247582	364	4	0.558766	2.23506	0.14679	0.0156454	0.00102753	0.186667	6.8502e-09	6.8502e-09	1	0	0	1	0	0
AACGAT	119	1047	6	23.2656	2283939580	150	354247582	6282	8.79832	5.11486	45.0021	2.95556	0.270013	0.0177334	0.351933	1.18222e-07	1.18222e-07	1	0	0	1	0	0
AACGATG	16	64	7	23.2656	2283939580	150	354247582	448	4	0.687712	2.75085	0.180665	0.0192559	0.00126465	0.186667	8.43101e-09	8.43101e-09	1	0	0	1	0	0
AACGATGTC	10	40	9	23.2656	2283939580	150	354247582	360	4	0.42982	1.71928	0.112915	0.0154735	0.00101624	0.24	6.77492e-09	6.77492e-09	1	0	0	1	0	0
AACGATTAGGT	35	203	11	23.2656	2283939580	150	354247582	2233	5.8	1.50437	8.72534	0.573046	0.0959788	0.0063035	0.425333	4.20233e-08	4.20233e-08	1	0	0	1	0	0
AACGATTCC	53	228	9	23.2656	2283939580	150	354247582	2052	4.30189	2.27805	9.79989	0.643618	0.088199	0.00579256	0.258113	3.86171e-08	3.86171e-08	1	0	0	1	0	0
AACGATTCT	11	65	9	23.2656	2283939580	150	354247582	585	5.90909	0.472802	2.79383	0.183487	0.0251445	0.00165139	0.354545	1.10092e-08	1.10092e-08	1	0	0	1	0	0
AACGATTGGGT	73	568	11	23.2656	2283939580	150	354247582	6248	7.78082	3.13768	24.4138	1.6034	0.268551	0.0176374	0.570594	1.17583e-07	1.17583e-07	1	0	0	1	1	0
AACGCC	62	437	6	23.2656	2283939580	150	354247582	2622	7.04839	2.66488	18.7831	1.2336	0.112699	0.0074016	0.281935	4.9344e-08	4.9344e-08	1	0	0	1	0	0
AACGCCG	12	48	7	23.2656	2283939580	150	354247582	336	4	0.515784	2.06314	0.135498	0.0144419	0.000948489	0.186667	6.32326e-09	6.32326e-09	1	0	0	1	0	0
AACGCCT	19	115	7	23.2656	2283939580	150	354247582	805	6.05263	0.816658	4.94293	0.324632	0.0346005	0.00227242	0.282456	1.51495e-08	1.51495e-08	1	0	0	1	0	0
AACGCG	5	20	6	23.2656	2283939580	150	354247582	120	4	0.21491	0.85964	0.0564577	0.00515784	0.000338746	0.16	2.25831e-09	2.25831e-09	1	0	0	1	0	0
AACGCTTCACCGCT	60	266	14	23.2656	2283939580	150	354247582	3724	4.43333	2.57892	11.4332	0.750887	0.160065	0.0105124	0.413778	7.00828e-08	7.00828e-08	1	0	0	1	0	0
AACGGAC	36	199	7	23.2656	2283939580	150	354247582	1393	5.52778	1.54735	8.55341	0.561754	0.0598739	0.00393228	0.257963	2.62152e-08	2.62152e-08	1	0	0	1	0	0
AACGGATTCT	27	186	10	23.2656	2283939580	150	354247582	1860	6.88889	1.16051	7.99465	0.525057	0.0799465	0.00525057	0.459259	3.50038e-08	3.50038e-08	1	0	0	1	0	0
AACGGC	105	916	6	23.2656	2283939580	150	354247582	5496	8.72381	4.51311	39.3715	2.58576	0.236229	0.0155146	0.348952	1.0343e-07	1.0343e-07	1	0	0	1	0	0
AACGGCAC	3	18	8	23.2656	2283939580	150	354247582	144	6	0.128946	0.773676	0.0508119	0.00618941	0.000406495	0.32	2.70997e-09	2.70997e-09	1	0	0	1	0	0
AACGGCCACGAC	17	105	12	23.2656	2283939580	150	354247582	1260	6.17647	0.730694	4.51311	0.296403	0.0541573	0.00355683	0.494118	2.37122e-08	2.37122e-08	1	0	0	1	0	0
AACGGG	39	167	6	23.2656	2283939580	150	354247582	1002	4.28205	1.6763	7.17799	0.471422	0.0430679	0.00282853	0.171282	1.88569e-08	1.88569e-08	1	0	0	1	0	0
AACGGT	72	305	6	23.2656	2283939580	150	354247582	1830	4.23611	3.0947	13.1095	0.86098	0.078657	0.00516588	0.169444	3.44392e-08	3.44392e-08	1	0	0	1	0	0
AACGTAATCC	31	169	10	23.2656	2283939580	150	354247582	1690	5.45161	1.33244	7.26396	0.477067	0.0726396	0.00477067	0.363441	3.18045e-08	3.18045e-08	1	0	0	1	0	0
AACGTAGCTG	26	140	10	23.2656	2283939580	150	354247582	1400	5.38462	1.11753	6.01748	0.395204	0.0601748	0.00395204	0.358974	2.63469e-08	2.63469e-08	1	0	0	1	0	0
AACGTAT	7	28	7	23.2656	2283939580	150	354247582	196	4	0.300874	1.2035	0.0790408	0.00842447	0.000553285	0.186667	3.68857e-09	3.68857e-09	1	0	0	1	0	0
AACGTATTCT	6	41	10	23.2656	2283939580	150	354247582	410	6.83333	0.257892	1.76226	0.115738	0.0176226	0.00115738	0.455556	7.71588e-09	7.71588e-09	1	0	0	1	0	0
AACGTC	11	44	6	23.2656	2283939580	150	354247582	264	4	0.472802	1.89121	0.124207	0.0113472	0.000745242	0.16	4.96828e-09	4.96828e-09	1	0	0	1	0	0
AACGTCG	4	16	7	23.2656	2283939580	150	354247582	112	4	0.171928	0.687712	0.0451662	0.00481398	0.000316163	0.186667	2.10775e-09	2.10775e-09	1	0	0	1	0	0
AACGTCGAT	24	124	9	23.2656	2283939580	150	354247582	1116	5.16667	1.03157	5.32977	0.350038	0.0479679	0.00315034	0.31	2.10023e-08	2.10023e-08	1	0	0	1	0	0
AACGTG	44	199	6	23.2656	2283939580	150	354247582	1194	4.52273	1.89121	8.55341	0.561754	0.0513205	0.00337052	0.180909	2.24702e-08	2.24702e-08	1	0	0	1	0	0
AACGTTCC	24	107	8	23.2656	2283939580	150	354247582	856	4.45833	1.03157	4.59907	0.302049	0.0367926	0.00241639	0.237778	1.61093e-08	1.61093e-08	1	0	0	1	0	0
AACGTTGCAGCAATATTGCACAGC	5	20	24	23.2656	2283939580	150	354247582	480	4	0.21491	0.85964	0.0564577	0.0206314	0.00135498	0.64	9.03323e-09	9.03323e-09	1	0	0	1	1	0
AACT	38	242	4	23.2656	2283939580	150	354247582	968	6.36842	1.63332	10.4016	0.683138	0.0416066	0.00273255	0.169825	1.8217e-08	1.8217e-08	1	0	0	0	0	0
AACTAAT	27	108	7	23.2656	2283939580	150	354247582	756	4	1.16051	4.64205	0.304872	0.0324944	0.0021341	0.186667	1.42273e-08	1.42273e-08	1	0	0	1	0	0
AACTAC	44	226	6	23.2656	2283939580	150	354247582	1356	5.13636	1.89121	9.71393	0.637972	0.0582836	0.00382783	0.205455	2.55189e-08	2.55189e-08	1	0	0	1	0	0
AACTACGAC	101	467	9	23.2656	2283939580	150	354247582	4203	4.62376	4.34118	20.0726	1.31829	0.180653	0.0118646	0.277426	7.90972e-08	7.90972e-08	1	0	0	1	0	0
AACTACT	6	24	7	23.2656	2283939580	150	354247582	168	4	0.257892	1.03157	0.0677492	0.00722097	0.000474245	0.186667	3.16163e-09	3.16163e-09	1	0	0	1	0	0
AACTACTTCTTCAAT	29	137	15	23.2656	2283939580	150	354247582	2055	4.72414	1.24648	5.88853	0.386735	0.088328	0.00580103	0.472414	3.86735e-08	3.86735e-08	1	0	0	1	0	0
AACTAG	33	140	6	23.2656	2283939580	150	354247582	840	4.24242	1.41841	6.01748	0.395204	0.0361049	0.00237122	0.169697	1.58082e-08	1.58082e-08	1	0	0	1	0	0
AACTAGC	5	20	7	23.2656	2283939580	150	354247582	140	4	0.21491	0.85964	0.0564577	0.00601748	0.000395204	0.186667	2.63469e-09	2.63469e-09	1	0	0	1	0	0
AACTAGG	6	24	7	23.2656	2283939580	150	354247582	168	4	0.257892	1.03157	0.0677492	0.00722097	0.000474245	0.186667	3.16163e-09	3.16163e-09	1	0	0	1	0	0
AACTAT	217	1309	6	23.2656	2283939580	150	354247582	7854	6.03226	9.32709	56.2634	3.69516	0.337581	0.0221709	0.24129	1.47806e-07	1.47806e-07	1	0	0	1	0	0
AACTATC	31	165	7	23.2656	2283939580	150	354247582	1155	5.32258	1.33244	7.09203	0.465776	0.0496442	0.00326043	0.248387	2.17362e-08	2.17362e-08	1	0	0	1	0	0
AACTATCAC	11	49	9	23.2656	2283939580	150	354247582	441	4.45455	0.472802	2.10612	0.138321	0.0189551	0.00124489	0.267273	8.29928e-09	8.29928e-09	1	0	0	1	0	0
AACTATT	1	10	7	23.2656	2283939580	150	354247582	70	10	0.042982	0.42982	0.0282288	0.00300874	0.000197602	0.466667	1.31735e-09	1.31735e-09	1	0	0	1	0	0
AACTATTC	177	709	8	23.2656	2283939580	150	354247582	5672	4.00565	7.60781	30.4742	2.00143	0.243794	0.0160114	0.213635	1.06743e-07	1.06743e-07	1	0	0	1	0	0
AACTATTCGTG	1	4	11	23.2656	2283939580	150	354247582	44	4	0.042982	0.171928	0.0112915	0.00189121	0.000124207	0.293333	8.28046e-10	8.28046e-10	1	0	0	1	0	0
AACTC	25	182	5	23.2656	2283939580	150	354247582	910	7.28	1.07455	7.82272	0.513765	0.0391136	0.00256882	0.242667	1.71255e-08	1.71255e-08	1	0	0	1	0	0
AACTCAC	887	4510	7	23.2656	2283939580	150	354247582	31570	5.08455	38.125	193.849	12.7312	1.35694	0.0891185	0.237279	5.94123e-07	5.94123e-07	1	0	0	1	0	0
AACTCACTCTCAATG	36	198	15	23.2656	2283939580	150	354247582	2970	5.5	1.54735	8.51043	0.558931	0.127656	0.00838397	0.55	5.58931e-08	5.58931e-08	1	0	0	1	1	0
AACTCAT	327	2176	7	23.2656	2283939580	150	354247582	15232	6.65443	14.0551	93.5288	6.1426	0.654702	0.0429982	0.31054	2.86655e-07	2.86655e-07	1	0	0	1	0	0
AACTCATC	9	53	8	23.2656	2283939580	150	354247582	424	5.88889	0.386838	2.27805	0.149613	0.0182244	0.0011969	0.314074	7.97935e-09	7.97935e-09	1	0	0	1	0	0
AACTCC	4	24	6	23.2656	2283939580	150	354247582	144	6	0.171928	1.03157	0.0677492	0.00618941	0.000406495	0.24	2.70997e-09	2.70997e-09	1	0	0	1	0	0
AACTCCC	1	4	7	23.2656	2283939580	150	354247582	28	4	0.042982	0.171928	0.0112915	0.0012035	7.90408e-05	0.186667	5.26938e-10	5.26938e-10	1	0	0	1	0	0
AACTCCT	41	192	7	23.2656	2283939580	150	354247582	1344	4.68293	1.76226	8.25254	0.541994	0.0577678	0.00379396	0.218537	2.5293e-08	2.5293e-08	1	0	0	1	0	0
AACTCTAAT	1	4	9	23.2656	2283939580	150	354247582	36	4	0.042982	0.171928	0.0112915	0.00154735	0.000101624	0.24	6.77492e-10	6.77492e-10	1	0	0	1	0	0
AACTCTACTTCTCACT	1	4	16	23.2656	2283939580	150	354247582	64	4	0.042982	0.171928	0.0112915	0.00275085	0.000180665	0.426667	1.20443e-09	1.20443e-09	1	0	0	1	0	0
AACTCTC	6	24	7	23.2656	2283939580	150	354247582	168	4	0.257892	1.03157	0.0677492	0.00722097	0.000474245	0.186667	3.16163e-09	3.16163e-09	1	0	0	1	0	0
AACTCTT	1	9	7	23.2656	2283939580	150	354247582	63	9	0.042982	0.386838	0.025406	0.00270786	0.000177842	0.42	1.18561e-09	1.18561e-09	1	0	0	1	0	0
AACTCTTCTC	1	4	10	23.2656	2283939580	150	354247582	40	4	0.042982	0.171928	0.0112915	0.00171928	0.000112915	0.266667	7.52769e-10	7.52769e-10	1	0	0	1	0	0
AACTG	236	1483	5	23.2656	2283939580	150	354247582	7415	6.2839	10.1437	63.7423	4.18634	0.318711	0.0209317	0.209463	1.39545e-07	1.39545e-07	1	0	0	1	0	0
AACTGAC	37	259	7	23.2656	2283939580	150	354247582	1813	7	1.59033	11.1323	0.731127	0.0779263	0.00511789	0.326667	3.41193e-08	3.41193e-08	1	0	0	1	0	0
AACTGATCATCATGG	1	4	15	23.2656	2283939580	150	354247582	60	4	0.042982	0.171928	0.0112915	0.00257892	0.000169373	0.4	1.12915e-09	1.12915e-09	1	0	0	1	0	0
AACTGC	4	16	6	23.2656	2283939580	150	354247582	96	4	0.171928	0.687712	0.0451662	0.00412627	0.000270997	0.16	1.80665e-09	1.80665e-09	1	0	0	1	0	0
AACTGCC	16	64	7	23.2656	2283939580	150	354247582	448	4	0.687712	2.75085	0.180665	0.0192559	0.00126465	0.186667	8.43101e-09	8.43101e-09	1	0	0	1	0	0
AACTGCG	1	9	7	23.2656	2283939580	150	354247582	63	9	0.042982	0.386838	0.025406	0.00270786	0.000177842	0.42	1.18561e-09	1.18561e-09	1	0	0	1	0	0
AACTGCGGAG	17	68	10	23.2656	2283939580	150	354247582	680	4	0.730694	2.92277	0.191956	0.0292277	0.00191956	0.266667	1.27971e-08	1.27971e-08	1	0	0	1	0	0
AACTGCTTCTTCAAT	10	64	15	23.2656	2283939580	150	354247582	960	6.4	0.42982	2.75085	0.180665	0.0412627	0.00270997	0.64	1.80665e-08	1.80665e-08	1	0	0	1	1	0
AACTGG	77	308	6	23.2656	2283939580	150	354247582	1848	4	3.30961	13.2385	0.869448	0.0794307	0.00521669	0.16	3.47779e-08	3.47779e-08	1	0	0	1	0	0
AACTGGG	4	16	7	23.2656	2283939580	150	354247582	112	4	0.171928	0.687712	0.0451662	0.00481398	0.000316163	0.186667	2.10775e-09	2.10775e-09	1	0	0	1	0	0
AACTGGTAG	25	113	9	23.2656	2283939580	150	354247582	1017	4.52	1.07455	4.85696	0.318986	0.0437127	0.00287087	0.2712	1.91392e-08	1.91392e-08	1	0	0	1	0	0
AACTGT	31	126	6	23.2656	2283939580	150	354247582	756	4.06452	1.33244	5.41573	0.355683	0.0324944	0.0021341	0.162581	1.42273e-08	1.42273e-08	1	0	0	1	0	0
AACTGTACTG	8	32	10	23.2656	2283939580	150	354247582	320	4	0.343856	1.37542	0.0903323	0.0137542	0.000903323	0.266667	6.02215e-09	6.02215e-09	1	0	0	1	0	0
AACTGTCG	23	110	8	23.2656	2283939580	150	354247582	880	4.78261	0.988586	4.72802	0.310517	0.0378241	0.00248414	0.255072	1.65609e-08	1.65609e-08	1	0	0	1	0	0
AACTT	15	75	5	23.2656	2283939580	150	354247582	375	5	0.64473	3.22365	0.211716	0.0161182	0.00105858	0.166667	7.05721e-09	7.05721e-09	1	0	0	1	0	0
AACTTAT	38	194	7	23.2656	2283939580	150	354247582	1358	5.10526	1.63332	8.3385	0.54764	0.0583695	0.00383348	0.238246	2.55565e-08	2.55565e-08	1	0	0	1	0	0
AACTTC	27	108	6	23.2656	2283939580	150	354247582	648	4	1.16051	4.64205	0.304872	0.0278523	0.00182923	0.16	1.21949e-08	1.21949e-08	1	0	0	1	0	0
AACTTCC	22	107	7	23.2656	2283939580	150	354247582	749	4.86364	0.945604	4.59907	0.302049	0.0321935	0.00211434	0.22697	1.40956e-08	1.40956e-08	1	0	0	1	0	0
AACTTCTAC	27	120	9	23.2656	2283939580	150	354247582	1080	4.44444	1.16051	5.15784	0.338746	0.0464205	0.00304872	0.266667	2.03248e-08	2.03248e-08	1	0	0	1	0	0
AACTTCTAG	10	43	9	23.2656	2283939580	150	354247582	387	4.3	0.42982	1.84823	0.121384	0.016634	0.00109246	0.258	7.28304e-09	7.28304e-09	1	0	0	1	0	0
AACTTCTGAACTTGAAGG	2	14	18	23.2656	2283939580	150	354247582	252	7	0.085964	0.601748	0.0395204	0.0108315	0.000711367	0.84	4.74245e-09	4.74245e-09	1	0	0	1	1	0
AACTTG	178	759	6	23.2656	2283939580	150	354247582	4554	4.26404	7.65079	32.6233	2.14257	0.19574	0.0128554	0.170562	8.57028e-08	8.57028e-08	1	0	0	1	0	0
AACTTGTATCG	7	28	11	23.2656	2283939580	150	354247582	308	4	0.300874	1.2035	0.0790408	0.0132385	0.000869448	0.293333	5.79632e-09	5.79632e-09	1	0	0	1	0	0
AAG	3637	36830	3	23.2656	2283939580	150	354247582	110490	10.1265	156.325	1583.03	103.967	4.74908	0.311901	0.20253	2.07934e-06	2.07934e-06	1	0	0	0	0	0
AAGAAGC	14	56	7	23.2656	2283939580	150	354247582	392	4	0.601748	2.40699	0.158082	0.0168489	0.00110657	0.186667	7.37714e-09	7.37714e-09	1	0	0	1	0	0
AAGAAGCCCCGGCAG	1	5	15	23.2656	2283939580	150	354247582	75	5	0.042982	0.21491	0.0141144	0.00322365	0.000211716	0.5	1.41144e-09	1.41144e-09	1	0	0	1	0	0
AAGAAGG	1	4	7	23.2656	2283939580	150	354247582	28	4	0.042982	0.171928	0.0112915	0.0012035	7.90408e-05	0.186667	5.26938e-10	5.26938e-10	1	0	0	1	0	0
AAGAAGGAC	1	5	9	23.2656	2283939580	150	354247582	45	5	0.042982	0.21491	0.0141144	0.00193419	0.00012703	0.3	8.46865e-10	8.46865e-10	1	0	0	1	0	0
AAGAAT	54	221	6	23.2656	2283939580	150	354247582	1326	4.09259	2.32103	9.49902	0.623857	0.0569941	0.00374314	0.163704	2.49543e-08	2.49543e-08	1	0	0	1	0	0
AAGAATAGAG	24	140	10	23.2656	2283939580	150	354247582	1400	5.83333	1.03157	6.01748	0.395204	0.0601748	0.00395204	0.388889	2.63469e-08	2.63469e-08	1	0	0	1	0	0
AAGAATC	3	12	7	23.2656	2283939580	150	354247582	84	4	0.128946	0.515784	0.0338746	0.00361049	0.000237122	0.186667	1.58082e-09	1.58082e-09	1	0	0	1	0	0
AAGAATG	47	229	7	23.2656	2283939580	150	354247582	1603	4.87234	2.02015	9.84287	0.646441	0.0689001	0.00452508	0.227376	3.01672e-08	3.01672e-08	1	0	0	1	0	0
AAGAATGAGAG	14	70	11	23.2656	2283939580	150	354247582	770	5	0.601748	3.00874	0.197602	0.0330961	0.00217362	0.366667	1.44908e-08	1.44908e-08	1	0	0	1	0	0
AAGAATGGG	8	38	9	23.2656	2283939580	150	354247582	342	4.75	0.343856	1.63332	0.10727	0.0146998	0.000965426	0.285	6.43618e-09	6.43618e-09	1	0	0	1	0	0
AAGAATTAGGCATTG	40	288	15	23.2656	2283939580	150	354247582	4320	7.2	1.71928	12.3788	0.812991	0.185682	0.0121949	0.72	8.12991e-08	8.12991e-08	1	0	0	1	1	0
AAGAC	480	3995	5	23.2656	2283939580	150	354247582	19975	8.32292	20.6314	171.713	11.2774	0.858565	0.0563871	0.277431	3.75914e-07	3.75914e-07	1	0	0	1	0	0
AAGACAATAC	16	67	10	23.2656	2283939580	150	354247582	670	4.1875	0.687712	2.87979	0.189133	0.0287979	0.00189133	0.279167	1.26089e-08	1.26089e-08	1	0	0	1	0	0
AAGACAT	12	48	7	23.2656	2283939580	150	354247582	336	4	0.515784	2.06314	0.135498	0.0144419	0.000948489	0.186667	6.32326e-09	6.32326e-09	1	0	0	1	0	0
AAGACATGACAC	25	100	12	23.2656	2283939580	150	354247582	1200	4	1.07455	4.2982	0.282288	0.0515784	0.00338746	0.32	2.25831e-08	2.25831e-08	1	0	0	1	0	0
AAGACCT	11	44	7	23.2656	2283939580	150	354247582	308	4	0.472802	1.89121	0.124207	0.0132385	0.000869448	0.186667	5.79632e-09	5.79632e-09	1	0	0	1	0	0
AAGACG	51	451	6	23.2656	2283939580	150	354247582	2706	8.84314	2.19208	19.3849	1.27312	0.116309	0.00763873	0.353725	5.09248e-08	5.09248e-08	1	0	0	1	0	0
AAGACGAAGGCG	2	11	12	23.2656	2283939580	150	354247582	132	5.5	0.085964	0.472802	0.0310517	0.00567362	0.000372621	0.44	2.48414e-09	2.48414e-09	1	0	0	1	0	0
AAGACGT	1	4	7	23.2656	2283939580	150	354247582	28	4	0.042982	0.171928	0.0112915	0.0012035	7.90408e-05	0.186667	5.26938e-10	5.26938e-10	1	0	0	1	0	0
AAGACTC	13	59	7	23.2656	2283939580	150	354247582	413	4.53846	0.558766	2.53594	0.16655	0.0177516	0.00116585	0.211795	7.77234e-09	7.77234e-09	1	0	0	1	0	0
AAGACTCGTG	11	52	10	23.2656	2283939580	150	354247582	520	4.72727	0.472802	2.23506	0.14679	0.0223506	0.0014679	0.315152	9.786e-09	9.786e-09	1	0	0	1	0	0
AAGAG	257	2525	5	23.2656	2283939580	150	354247582	12625	9.8249	11.0464	108.53	7.12778	0.542648	0.0356389	0.327497	2.37593e-07	2.37593e-07	1	0	0	1	0	0
AAGAGAAGT	19	122	9	23.2656	2283939580	150	354247582	1098	6.42105	0.816658	5.2438	0.344392	0.0471942	0.00309953	0.385263	2.06635e-08	2.06635e-08	1	0	0	1	0	0
AAGAGAG	91	446	7	23.2656	2283939580	150	354247582	3122	4.9011	3.91136	19.17	1.25901	0.13419	0.00881305	0.228718	5.87536e-08	5.87536e-08	1	0	0	1	0	0
AAGAGAGAT	26	107	9	23.2656	2283939580	150	354247582	963	4.11538	1.11753	4.59907	0.302049	0.0413917	0.00271844	0.246923	1.81229e-08	1.81229e-08	1	0	0	1	0	0
AAGAGAGGAG	1	4	10	23.2656	2283939580	150	354247582	40	4	0.042982	0.171928	0.0112915	0.00171928	0.000112915	0.266667	7.52769e-10	7.52769e-10	1	0	0	1	0	0
AAGAGAGGC	24	111	9	23.2656	2283939580	150	354247582	999	4.625	1.03157	4.771	0.31334	0.042939	0.00282006	0.2775	1.88004e-08	1.88004e-08	1	0	0	1	0	0
AAGAGAT	21	93	7	23.2656	2283939580	150	354247582	651	4.42857	0.902622	3.99732	0.262528	0.0279813	0.0018377	0.206667	1.22513e-08	1.22513e-08	1	0	0	1	0	0
AAGAGC	28	126	6	23.2656	2283939580	150	354247582	756	4.5	1.2035	5.41573	0.355683	0.0324944	0.0021341	0.18	1.42273e-08	1.42273e-08	1	0	0	1	0	0
AAGAGCG	19	76	7	23.2656	2283939580	150	354247582	532	4	0.816658	3.26663	0.214539	0.0228664	0.00150177	0.186667	1.00118e-08	1.00118e-08	1	0	0	1	0	0
AAGAGCT	30	146	7	23.2656	2283939580	150	354247582	1022	4.86667	1.28946	6.27537	0.412141	0.0439276	0.00288499	0.227111	1.92333e-08	1.92333e-08	1	0	0	1	0	0
AAGAGG	282	3177	6	23.2656	2283939580	150	354247582	19062	11.266	12.1209	136.554	8.9683	0.819323	0.0538098	0.450638	3.58732e-07	3.58732e-07	1	0	0	1	0	0
AAGAGGAGG	104	470	9	23.2656	2283939580	150	354247582	4230	4.51923	4.47013	20.2015	1.32676	0.181814	0.0119408	0.271154	7.96053e-08	7.96053e-08	1	0	0	1	0	0
AAGAGGG	174	1658	7	23.2656	2283939580	150	354247582	11606	9.52874	7.47887	71.2641	4.68034	0.498849	0.0327624	0.444674	2.18416e-07	2.18416e-07	1	0	0	1	0	0
AAGAGT	17	122	6	23.2656	2283939580	150	354247582	732	7.17647	0.730694	5.2438	0.344392	0.0314628	0.00206635	0.287059	1.37757e-08	1.37757e-08	1	0	0	1	0	0
AAGAGTG	195	1259	7	23.2656	2283939580	150	354247582	8813	6.45641	8.38149	54.1143	3.55401	0.3788	0.0248781	0.301299	1.65854e-07	1.65854e-07	1	0	0	1	0	0
AAGAT	49	245	5	23.2656	2283939580	150	354247582	1225	5	2.10612	10.5306	0.691607	0.0526529	0.00345803	0.166667	2.30536e-08	2.30536e-08	1	0	0	1	0	0
AAGATACC	17	112	8	23.2656	2283939580	150	354247582	896	6.58824	0.730694	4.81398	0.316163	0.0385119	0.0025293	0.351373	1.6862e-08	1.6862e-08	1	0	0	1	0	0
AAGATAG	42	569	7	23.2656	2283939580	150	354247582	3983	13.5476	1.80524	24.4567	1.60622	0.171197	0.0112435	0.632222	7.4957e-08	7.4957e-08	1	0	0	1	1	0
AAGATATCGTG	2	8	11	23.2656	2283939580	150	354247582	88	4	0.085964	0.343856	0.0225831	0.00378241	0.000248414	0.293333	1.65609e-09	1.65609e-09	1	0	0	1	0	0
AAGATATGCTTACAT	15	63	15	23.2656	2283939580	150	354247582	945	4.2	0.64473	2.70786	0.177842	0.040618	0.00266763	0.42	1.77842e-08	1.77842e-08	1	0	0	1	0	0
AAGATC	4	20	6	23.2656	2283939580	150	354247582	120	5	0.171928	0.85964	0.0564577	0.00515784	0.000338746	0.2	2.25831e-09	2.25831e-09	1	0	0	1	0	0
AAGATCC	17	139	7	23.2656	2283939580	150	354247582	973	8.17647	0.730694	5.9745	0.392381	0.0418215	0.00274667	0.381569	1.83111e-08	1.83111e-08	1	0	0	1	0	0
AAGATG	113	518	6	23.2656	2283939580	150	354247582	3108	4.58407	4.85696	22.2647	1.46225	0.133588	0.00877352	0.183363	5.84902e-08	5.84902e-08	1	0	0	1	0	0
AAGATGACG	30	136	9	23.2656	2283939580	150	354247582	1224	4.53333	1.28946	5.84555	0.383912	0.0526099	0.00345521	0.272	2.30347e-08	2.30347e-08	1	0	0	1	0	0
AAGATGATTGC	42	222	11	23.2656	2283939580	150	354247582	2442	5.28571	1.80524	9.542	0.62668	0.104962	0.00689348	0.387619	4.59566e-08	4.59566e-08	1	0	0	1	0	0
AAGATGG	94	1510	7	23.2656	2283939580	150	354247582	10570	16.0638	4.04031	64.9028	4.26256	0.45432	0.0298379	0.749645	1.98919e-07	1.98919e-07	1	0	0	1	1	0
AAGATGGTCC	6	28	10	23.2656	2283939580	150	354247582	280	4.66667	0.257892	1.2035	0.0790408	0.012035	0.000790408	0.311111	5.26938e-09	5.26938e-09	1	0	0	1	0	0
AAGATGT	29	116	7	23.2656	2283939580	150	354247582	812	4	1.24648	4.98591	0.327455	0.0349014	0.00229218	0.186667	1.52812e-08	1.52812e-08	1	0	0	1	0	0
AAGATGTACG	10	54	10	23.2656	2283939580	150	354247582	540	5.4	0.42982	2.32103	0.152436	0.0232103	0.00152436	0.36	1.01624e-08	1.01624e-08	1	0	0	1	0	0
AAGATT	44	193	6	23.2656	2283939580	150	354247582	1158	4.38636	1.89121	8.29552	0.544817	0.0497731	0.0032689	0.175455	2.17927e-08	2.17927e-08	1	0	0	1	0	0
AAGATTC	176	1253	7	23.2656	2283939580	150	354247582	8771	7.11932	7.56483	53.8564	3.53707	0.376995	0.0247595	0.332235	1.65063e-07	1.65063e-07	1	0	0	1	0	0
AAGATTCAC	2	10	9	23.2656	2283939580	150	354247582	90	5	0.085964	0.42982	0.0282288	0.00386838	0.00025406	0.3	1.69373e-09	1.69373e-09	1	0	0	1	0	0
AAGATTCAGGCATTG	15	94	15	23.2656	2283939580	150	354247582	1410	6.26667	0.64473	4.04031	0.265351	0.0606046	0.00398027	0.626667	2.65351e-08	2.65351e-08	1	0	0	1	1	0
AAGATTG	184	1163	7	23.2656	2283939580	150	354247582	8141	6.32065	7.90869	49.988	3.28301	0.349916	0.0229811	0.294964	1.53207e-07	1.53207e-07	1	0	0	1	0	0
AAGATTGGC	11	77	9	23.2656	2283939580	150	354247582	693	7	0.472802	3.30961	0.217362	0.0297865	0.00195626	0.42	1.30417e-08	1.30417e-08	1	0	0	1	0	0
AAGC	64	467	4	23.2656	2283939580	150	354247582	1868	7.29688	2.75085	20.0726	1.31829	0.0802903	0.00527315	0.194583	3.51543e-08	3.51543e-08	1	0	0	0	0	0
AAGCAAT	1	13	7	23.2656	2283939580	150	354247582	91	13	0.042982	0.558766	0.0366975	0.00391136	0.000256882	0.606667	1.71255e-09	1.71255e-09	1	0	0	1	1	0
AAGCACC	5	20	7	23.2656	2283939580	150	354247582	140	4	0.21491	0.85964	0.0564577	0.00601748	0.000395204	0.186667	2.63469e-09	2.63469e-09	1	0	0	1	0	0
AAGCAG	60	453	6	23.2656	2283939580	150	354247582	2718	7.55	2.57892	19.4708	1.27877	0.116825	0.0076726	0.302	5.11507e-08	5.11507e-08	1	0	0	1	0	0
AAGCAGGG	26	105	8	23.2656	2283939580	150	354247582	840	4.03846	1.11753	4.51311	0.296403	0.0361049	0.00237122	0.215385	1.58082e-08	1.58082e-08	1	0	0	1	0	0
AAGCAT	1	7	6	23.2656	2283939580	150	354247582	42	7	0.042982	0.300874	0.0197602	0.00180524	0.000118561	0.28	7.90408e-10	7.90408e-10	1	0	0	1	0	0
AAGCATCGCGGCAC	1	4	14	23.2656	2283939580	150	354247582	56	4	0.042982	0.171928	0.0112915	0.00240699	0.000158082	0.373333	1.05388e-09	1.05388e-09	1	0	0	1	0	0
AAGCATG	13	57	7	23.2656	2283939580	150	354247582	399	4.38462	0.558766	2.44997	0.160904	0.0171498	0.00112633	0.204615	7.50887e-09	7.50887e-09	1	0	0	1	0	0
AAGCC	14	70	5	23.2656	2283939580	150	354247582	350	5	0.601748	3.00874	0.197602	0.0150437	0.00098801	0.166667	6.58673e-09	6.58673e-09	1	0	0	1	0	0
AAGCCAT	58	232	7	23.2656	2283939580	150	354247582	1624	4	2.49296	9.97182	0.654909	0.0698027	0.00458436	0.186667	3.05624e-08	3.05624e-08	1	0	0	1	0	0
AAGCCGAG	11	63	8	23.2656	2283939580	150	354247582	504	5.72727	0.472802	2.70786	0.177842	0.0216629	0.00142273	0.305455	9.48489e-09	9.48489e-09	1	0	0	1	0	0
AAGCG	14	97	5	23.2656	2283939580	150	354247582	485	6.92857	0.601748	4.16925	0.27382	0.0208463	0.0013691	0.230952	9.12733e-09	9.12733e-09	1	0	0	1	0	0
AAGCGAAT	5	20	8	23.2656	2283939580	150	354247582	160	4	0.21491	0.85964	0.0564577	0.00687712	0.000451662	0.213333	3.01108e-09	3.01108e-09	1	0	0	1	0	0
AAGCGAGGCG	1	13	10	23.2656	2283939580	150	354247582	130	13	0.042982	0.558766	0.0366975	0.00558766	0.000366975	0.866667	2.4465e-09	2.4465e-09	1	0	0	1	1	0
AAGCGAGTGCG	183	880	11	23.2656	2283939580	150	354247582	9680	4.80874	7.8657	37.8241	2.48414	0.416066	0.0273255	0.352641	1.8217e-07	1.8217e-07	1	0	0	1	0	0
AAGCGAT	6	24	7	23.2656	2283939580	150	354247582	168	4	0.257892	1.03157	0.0677492	0.00722097	0.000474245	0.186667	3.16163e-09	3.16163e-09	1	0	0	1	0	0
AAGCGGC	5	20	7	23.2656	2283939580	150	354247582	140	4	0.21491	0.85964	0.0564577	0.00601748	0.000395204	0.186667	2.63469e-09	2.63469e-09	1	0	0	1	0	0
AAGCGGT	8	32	7	23.2656	2283939580	150	354247582	224	4	0.343856	1.37542	0.0903323	0.00962796	0.000632326	0.186667	4.21551e-09	4.21551e-09	1	0	0	1	0	0
AAGCGTGAGCGT	13	62	12	23.2656	2283939580	150	354247582	744	4.76923	0.558766	2.66488	0.175019	0.0319786	0.00210023	0.381538	1.40015e-08	1.40015e-08	1	0	0	1	0	0
AAGCGTGGAGT	8	38	11	23.2656	2283939580	150	354247582	418	4.75	0.343856	1.63332	0.10727	0.0179665	0.00117997	0.348333	7.86644e-09	7.86644e-09	1	0	0	1	0	0
AAGCGTGGGGT	13	57	11	23.2656	2283939580	150	354247582	627	4.38462	0.558766	2.44997	0.160904	0.0269497	0.00176995	0.321538	1.17997e-08	1.17997e-08	1	0	0	1	0	0
AAGCTACC	34	215	8	23.2656	2283939580	150	354247582	1720	6.32353	1.46139	9.24113	0.60692	0.073929	0.00485536	0.337255	3.23691e-08	3.23691e-08	1	0	0	1	0	0
AAGCTAGAG	28	131	9	23.2656	2283939580	150	354247582	1179	4.67857	1.2035	5.63064	0.369798	0.0506758	0.00332818	0.280714	2.21879e-08	2.21879e-08	1	0	0	1	0	0
AAGCTC	224	1103	6	23.2656	2283939580	150	354247582	6618	4.92411	9.62796	47.4091	3.11364	0.284455	0.0186818	0.196964	1.24546e-07	1.24546e-07	1	0	0	1	0	0
AAGCTCG	37	150	7	23.2656	2283939580	150	354247582	1050	4.05405	1.59033	6.4473	0.423433	0.0451311	0.00296403	0.189189	1.97602e-08	1.97602e-08	1	0	0	1	0	0
AAGCTG	26	148	6	23.2656	2283939580	150	354247582	888	5.69231	1.11753	6.36133	0.417787	0.038168	0.00250672	0.227692	1.67115e-08	1.67115e-08	1	0	0	1	0	0
AAGG	43	296	4	23.2656	2283939580	150	354247582	1184	6.88372	1.84823	12.7227	0.835574	0.0508907	0.0033423	0.183566	2.2282e-08	2.2282e-08	1	0	0	0	0	0
AAGGAC	484	4260	6	23.2656	2283939580	150	354247582	25560	8.80165	20.8033	183.103	12.0255	1.09862	0.0721529	0.352066	4.8102e-07	4.8102e-07	1	0	0	1	0	0
AAGGACG	4	20	7	23.2656	2283939580	150	354247582	140	5	0.171928	0.85964	0.0564577	0.00601748	0.000395204	0.233333	2.63469e-09	2.63469e-09	1	0	0	1	0	0
AAGGACGATC	36	168	10	23.2656	2283939580	150	354247582	1680	4.66667	1.54735	7.22097	0.474245	0.0722097	0.00474245	0.311111	3.16163e-08	3.16163e-08	1	0	0	1	0	0
AAGGAG	166	1382	6	23.2656	2283939580	150	354247582	8292	8.3253	7.13501	59.4011	3.90123	0.356407	0.0234074	0.333012	1.56049e-07	1.56049e-07	1	0	0	1	0	0
AAGGAGAGAG	3	12	10	23.2656	2283939580	150	354247582	120	4	0.128946	0.515784	0.0338746	0.00515784	0.000338746	0.266667	2.25831e-09	2.25831e-09	1	0	0	1	0	0
AAGGAGTAGGTATTG	17	110	15	23.2656	2283939580	150	354247582	1650	6.47059	0.730694	4.72802	0.310517	0.0709203	0.00465776	0.647059	3.10517e-08	3.10517e-08	1	0	0	1	1	0
AAGGAGTGAGGG	29	166	12	23.2656	2283939580	150	354247582	1992	5.72414	1.24648	7.13501	0.468599	0.0856201	0.00562319	0.457931	3.74879e-08	3.74879e-08	1	0	0	1	0	0
AAGGAT	311	2298	6	23.2656	2283939580	150	354247582	13788	7.38907	13.3674	98.7726	6.48699	0.592636	0.0389219	0.295563	2.5948e-07	2.5948e-07	1	0	0	1	0	0
AAGGATAC	18	107	8	23.2656	2283939580	150	354247582	856	5.94444	0.773676	4.59907	0.302049	0.0367926	0.00241639	0.317037	1.61093e-08	1.61093e-08	1	0	0	1	0	0
AAGGATAT	2	29	8	23.2656	2283939580	150	354247582	232	14.5	0.085964	1.24648	0.0818636	0.00997182	0.000654909	0.773333	4.36606e-09	4.36606e-09	1	0	0	1	1	0
AAGGATG	187	3591	7	23.2656	2283939580	150	354247582	25137	19.2032	8.03763	154.348	10.137	1.08044	0.0709588	0.89615	4.73059e-07	4.73059e-07	1	0	0	1	1	0
AAGGC	2	12	5	23.2656	2283939580	150	354247582	60	6	0.085964	0.515784	0.0338746	0.00257892	0.000169373	0.2	1.12915e-09	1.12915e-09	1	0	0	1	0	0
AAGGCAAGGCC	2	16	11	23.2656	2283939580	150	354247582	176	8	0.085964	0.687712	0.0451662	0.00756483	0.000496828	0.586667	3.31218e-09	3.31218e-09	1	0	0	1	1	0
AAGGCG	8	32	6	23.2656	2283939580	150	354247582	192	4	0.343856	1.37542	0.0903323	0.00825254	0.000541994	0.16	3.61329e-09	3.61329e-09	1	0	0	1	0	0
AAGGG	39	292	5	23.2656	2283939580	150	354247582	1460	7.48718	1.6763	12.5507	0.824282	0.0627537	0.00412141	0.249573	2.74761e-08	2.74761e-08	1	0	0	1	0	0
AAGGGAGGG	1	4	9	23.2656	2283939580	150	354247582	36	4	0.042982	0.171928	0.0112915	0.00154735	0.000101624	0.24	6.77492e-10	6.77492e-10	1	0	0	1	0	0
AAGGGC	1	4	6	23.2656	2283939580	150	354247582	24	4	0.042982	0.171928	0.0112915	0.00103157	6.77492e-05	0.16	4.51662e-10	4.51662e-10	1	0	0	1	0	0
AAGGGG	28	118	6	23.2656	2283939580	150	354247582	708	4.21429	1.2035	5.07187	0.3331	0.0304312	0.0019986	0.168571	1.3324e-08	1.3324e-08	1	0	0	1	0	0
AAGGGTG	4	16	7	23.2656	2283939580	150	354247582	112	4	0.171928	0.687712	0.0451662	0.00481398	0.000316163	0.186667	2.10775e-09	2.10775e-09	1	0	0	1	0	0
AAGGGTGG	23	110	8	23.2656	2283939580	150	354247582	880	4.78261	0.988586	4.72802	0.310517	0.0378241	0.00248414	0.255072	1.65609e-08	1.65609e-08	1	0	0	1	0	0
AAGGT	29	217	5	23.2656	2283939580	150	354247582	1085	7.48276	1.24648	9.32709	0.612566	0.0466355	0.00306283	0.249425	2.04189e-08	2.04189e-08	1	0	0	1	0	0
AAGGTACC	14	64	8	23.2656	2283939580	150	354247582	512	4.57143	0.601748	2.75085	0.180665	0.0220068	0.00144532	0.24381	9.63545e-09	9.63545e-09	1	0	0	1	0	0
AAGGTAGGG	8	32	9	23.2656	2283939580	150	354247582	288	4	0.343856	1.37542	0.0903323	0.0123788	0.000812991	0.24	5.41994e-09	5.41994e-09	1	0	0	1	0	0
AAGGTAGGGT	8	32	10	23.2656	2283939580	150	354247582	320	4	0.343856	1.37542	0.0903323	0.0137542	0.000903323	0.266667	6.02215e-09	6.02215e-09	1	0	0	1	0	0
AAGGTAGGT	157	780	9	23.2656	2283939580	150	354247582	7020	4.96815	6.74817	33.5259	2.20185	0.301734	0.0198166	0.298089	1.32111e-07	1.32111e-07	1	0	0	1	0	0
AAGGTC	37	149	6	23.2656	2283939580	150	354247582	894	4.02703	1.59033	6.40432	0.42061	0.0384259	0.00252366	0.161081	1.68244e-08	1.68244e-08	1	0	0	1	0	0
AAGGTCG	14	56	7	23.2656	2283939580	150	354247582	392	4	0.601748	2.40699	0.158082	0.0168489	0.00110657	0.186667	7.37714e-09	7.37714e-09	1	0	0	1	0	0
AAGGTG	32	128	6	23.2656	2283939580	150	354247582	768	4	1.37542	5.50169	0.361329	0.0330102	0.00216798	0.16	1.44532e-08	1.44532e-08	1	0	0	1	0	0
AAGGTGAAT	9	36	9	23.2656	2283939580	150	354247582	324	4	0.386838	1.54735	0.101624	0.0139262	0.000914615	0.24	6.09743e-09	6.09743e-09	1	0	0	1	0	0
AAGGTGT	4	16	7	23.2656	2283939580	150	354247582	112	4	0.171928	0.687712	0.0451662	0.00481398	0.000316163	0.186667	2.10775e-09	2.10775e-09	1	0	0	1	0	0
AAGT	146	1127	4	23.2656	2283939580	150	354247582	4508	7.71918	6.27537	48.4407	3.18139	0.193763	0.0127256	0.205845	8.48371e-08	8.48371e-08	1	0	0	0	0	0
AAGTAAGTG	11	61	9	23.2656	2283939580	150	354247582	549	5.54545	0.472802	2.6219	0.172196	0.0235971	0.00154976	0.332727	1.03318e-08	1.03318e-08	1	0	0	1	0	0
AAGTAAT	11	50	7	23.2656	2283939580	150	354247582	350	4.54545	0.472802	2.1491	0.141144	0.0150437	0.00098801	0.212121	6.58673e-09	6.58673e-09	1	0	0	1	0	0
AAGTAATCC	34	144	9	23.2656	2283939580	150	354247582	1296	4.23529	1.46139	6.18941	0.406495	0.0557047	0.00365846	0.254118	2.43897e-08	2.43897e-08	1	0	0	1	0	0
AAGTACCAG	36	194	9	23.2656	2283939580	150	354247582	1746	5.38889	1.54735	8.3385	0.54764	0.0750465	0.00492876	0.323333	3.28584e-08	3.28584e-08	1	0	0	1	0	0
AAGTACCC	115	491	8	23.2656	2283939580	150	354247582	3928	4.26957	4.94293	21.1042	1.38604	0.168833	0.0110883	0.22771	7.39219e-08	7.39219e-08	1	0	0	1	0	0
AAGTAG	91	406	6	23.2656	2283939580	150	354247582	2436	4.46154	3.91136	17.4507	1.14609	0.104704	0.00687655	0.178462	4.58436e-08	4.58436e-08	1	0	0	1	0	0
AAGTAGACTG	83	459	10	23.2656	2283939580	150	354247582	4590	5.53012	3.5675	19.7287	1.2957	0.197287	0.012957	0.368675	8.63803e-08	8.63803e-08	1	0	0	1	0	0
AAGTAGCGG	11	44	9	23.2656	2283939580	150	354247582	396	4	0.472802	1.89121	0.124207	0.0170209	0.00111786	0.24	7.45242e-09	7.45242e-09	1	0	0	1	0	0
AAGTAGT	10	42	7	23.2656	2283939580	150	354247582	294	4.2	0.42982	1.80524	0.118561	0.0126367	0.000829928	0.196	5.53285e-09	5.53285e-09	1	0	0	1	0	0
AAGTAT	17	76	6	23.2656	2283939580	150	354247582	456	4.47059	0.730694	3.26663	0.214539	0.0195998	0.00128724	0.178824	8.58157e-09	8.58157e-09	1	0	0	1	0	0
AAGTATAGCTG	1	4	11	23.2656	2283939580	150	354247582	44	4	0.042982	0.171928	0.0112915	0.00189121	0.000124207	0.293333	8.28046e-10	8.28046e-10	1	0	0	1	0	0
AAGTATC	16	73	7	23.2656	2283939580	150	354247582	511	4.5625	0.687712	3.13768	0.206071	0.0219638	0.00144249	0.212917	9.61663e-09	9.61663e-09	1	0	0	1	0	0
AAGTATCC	6	24	8	23.2656	2283939580	150	354247582	192	4	0.257892	1.03157	0.0677492	0.00825254	0.000541994	0.213333	3.61329e-09	3.61329e-09	1	0	0	1	0	0
AAGTATTC	22	90	8	23.2656	2283939580	150	354247582	720	4.09091	0.945604	3.86838	0.25406	0.030947	0.00203248	0.218182	1.35498e-08	1.35498e-08	1	0	0	1	0	0
AAGTC	400	10012	5	23.2656	2283939580	150	354247582	50060	25.03	17.1928	430.336	28.2627	2.15168	0.141314	0.834333	9.42091e-07	9.42091e-07	1	0	0	1	1	0
AAGTCAGTC	1	4	9	23.2656	2283939580	150	354247582	36	4	0.042982	0.171928	0.0112915	0.00154735	0.000101624	0.24	6.77492e-10	6.77492e-10	1	0	0	1	0	0
AAGTCATGTGTC	4	18	12	23.2656	2283939580	150	354247582	216	4.5	0.171928	0.773676	0.0508119	0.00928411	0.000609743	0.36	4.06495e-09	4.06495e-09	1	0	0	1	0	0
AAGTCC	4	16	6	23.2656	2283939580	150	354247582	96	4	0.171928	0.687712	0.0451662	0.00412627	0.000270997	0.16	1.80665e-09	1.80665e-09	1	0	0	1	0	0
AAGTCCTAG	1	4	9	23.2656	2283939580	150	354247582	36	4	0.042982	0.171928	0.0112915	0.00154735	0.000101624	0.24	6.77492e-10	6.77492e-10	1	0	0	1	0	0
AAGTCG	26	157	6	23.2656	2283939580	150	354247582	942	6.03846	1.11753	6.74817	0.443193	0.040489	0.00265916	0.241538	1.77277e-08	1.77277e-08	1	0	0	1	0	0
AAGTCTATAC	4	16	10	23.2656	2283939580	150	354247582	160	4	0.171928	0.687712	0.0451662	0.00687712	0.000451662	0.266667	3.01108e-09	3.01108e-09	1	0	0	1	0	0
AAGTCTC	6	34	7	23.2656	2283939580	150	354247582	238	5.66667	0.257892	1.46139	0.0959781	0.0102297	0.000671847	0.264444	4.47898e-09	4.47898e-09	1	0	0	1	0	0
AAGTG	1188	21372	5	23.2656	2283939580	150	354247582	106860	17.9899	51.0626	918.611	60.3307	4.59305	0.301653	0.599663	2.01102e-06	2.01102e-06	1	0	0	1	1	0
AAGTGAATC	8	33	9	23.2656	2283939580	150	354247582	297	4.125	0.343856	1.41841	0.0931552	0.0127656	0.000838397	0.2475	5.58931e-09	5.58931e-09	1	0	0	1	0	0
AAGTGAATG	11	58	9	23.2656	2283939580	150	354247582	522	5.27273	0.472802	2.49296	0.163727	0.0224366	0.00147355	0.316364	9.82364e-09	9.82364e-09	1	0	0	1	0	0
AAGTGAGGTG	7	33	10	23.2656	2283939580	150	354247582	330	4.71429	0.300874	1.41841	0.0931552	0.0141841	0.000931552	0.314286	6.21035e-09	6.21035e-09	1	0	0	1	0	0
AAGTGC	16	64	6	23.2656	2283939580	150	354247582	384	4	0.687712	2.75085	0.180665	0.0165051	0.00108399	0.16	7.22658e-09	7.22658e-09	1	0	0	1	0	0
AAGTGG	6	24	6	23.2656	2283939580	150	354247582	144	4	0.257892	1.03157	0.0677492	0.00618941	0.000406495	0.16	2.70997e-09	2.70997e-09	1	0	0	1	0	0
AAGTGGC	4	16	7	23.2656	2283939580	150	354247582	112	4	0.171928	0.687712	0.0451662	0.00481398	0.000316163	0.186667	2.10775e-09	2.10775e-09	1	0	0	1	0	0
AAGTGGG	4	21	7	23.2656	2283939580	150	354247582	147	5.25	0.171928	0.902622	0.0592806	0.00631835	0.000414964	0.245	2.76643e-09	2.76643e-09	1	0	0	1	0	0
AAGTGT	56	447	6	23.2656	2283939580	150	354247582	2682	7.98214	2.40699	19.2129	1.26183	0.115278	0.00757098	0.319286	5.04732e-08	5.04732e-08	1	0	0	1	0	0
AAGTGTCGTGTC	2	18	12	23.2656	2283939580	150	354247582	216	9	0.085964	0.773676	0.0508119	0.00928411	0.000609743	0.72	4.06495e-09	4.06495e-09	1	0	0	1	1	0
AAGTGTG	1	5	7	23.2656	2283939580	150	354247582	35	5	0.042982	0.21491	0.0141144	0.00150437	9.8801e-05	0.233333	6.58673e-10	6.58673e-10	1	0	0	1	0	0
AAGTGTGATAC	3	13	11	23.2656	2283939580	150	354247582	143	4.33333	0.128946	0.558766	0.0366975	0.00614642	0.000403672	0.317778	2.69115e-09	2.69115e-09	1	0	0	1	0	0
AAGTGTGGTGATTATGGT	11	57	18	23.2656	2283939580	150	354247582	1026	5.18182	0.472802	2.44997	0.160904	0.0440995	0.00289628	0.621818	1.93085e-08	1.93085e-08	1	0	0	1	1	0
AAT	47354	446503	3	23.2656	2283939580	150	354247582	1339509	9.42905	2035.37	19191.6	1260.43	57.5748	3.78128	0.188581	2.52085e-05	2.52085e-05	1	1	0	0	0	0
AATAATC	32	128	7	23.2656	2283939580	150	354247582	896	4	1.37542	5.50169	0.361329	0.0385119	0.0025293	0.186667	1.6862e-08	1.6862e-08	1	0	0	1	0	0
AATAATG	41	164	7	23.2656	2283939580	150	354247582	1148	4	1.76226	7.04905	0.462953	0.0493433	0.00324067	0.186667	2.16045e-08	2.16045e-08	1	0	0	1	0	0
AATAATGAG	46	196	9	23.2656	2283939580	150	354247582	1764	4.26087	1.97717	8.42447	0.553285	0.0758202	0.00497957	0.255652	3.31971e-08	3.31971e-08	1	0	0	1	0	0
AATAATT	46	203	7	23.2656	2283939580	150	354247582	1421	4.41304	1.97717	8.72534	0.573046	0.0610774	0.00401132	0.205942	2.67421e-08	2.67421e-08	1	0	0	1	0	0
AATAC	656	4657	5	23.2656	2283939580	150	354247582	23285	7.09909	28.1962	200.167	13.1462	1.00084	0.0657309	0.236636	4.38206e-07	4.38206e-07	1	0	0	1	0	0
AATACAG	11	44	7	23.2656	2283939580	150	354247582	308	4	0.472802	1.89121	0.124207	0.0132385	0.000869448	0.186667	5.79632e-09	5.79632e-09	1	0	0	1	0	0
AATACAT	21	84	7	23.2656	2283939580	150	354247582	588	4	0.902622	3.61049	0.237122	0.0252734	0.00165986	0.186667	1.10657e-08	1.10657e-08	1	0	0	1	0	0
AATACATG	13	55	8	23.2656	2283939580	150	354247582	440	4.23077	0.558766	2.36401	0.155259	0.0189121	0.00124207	0.225641	8.28046e-09	8.28046e-09	1	0	0	1	0	0
AATACC	52	328	6	23.2656	2283939580	150	354247582	1968	6.30769	2.23506	14.0981	0.925906	0.0845885	0.00555544	0.252308	3.70362e-08	3.70362e-08	1	0	0	1	0	0
AATACCTAGT	3	12	10	23.2656	2283939580	150	354247582	120	4	0.128946	0.515784	0.0338746	0.00515784	0.000338746	0.266667	2.25831e-09	2.25831e-09	1	0	0	1	0	0
AATACCTGG	6	30	9	23.2656	2283939580	150	354247582	270	5	0.257892	1.28946	0.0846865	0.0116051	0.000762179	0.3	5.08119e-09	5.08119e-09	1	0	0	1	0	0
AATACG	37	250	6	23.2656	2283939580	150	354247582	1500	6.75676	1.59033	10.7455	0.705721	0.064473	0.00423433	0.27027	2.82288e-08	2.82288e-08	1	0	0	1	0	0
AATACT	43	172	6	23.2656	2283939580	150	354247582	1032	4	1.84823	7.3929	0.485536	0.0443574	0.00291322	0.16	1.94214e-08	1.94214e-08	1	0	0	1	0	0
AATACTG	17	134	7	23.2656	2283939580	150	354247582	938	7.88235	0.730694	5.75959	0.378267	0.0403171	0.00264787	0.367843	1.76524e-08	1.76524e-08	1	0	0	1	0	0
AATAG	1422	9458	5	23.2656	2283939580	150	354247582	47290	6.6512	61.1204	406.524	26.6988	2.03262	0.133494	0.221707	8.89961e-07	8.89961e-07	1	0	0	1	0	0
AATAGAATG	8	48	9	23.2656	2283939580	150	354247582	432	6	0.343856	2.06314	0.135498	0.0185682	0.00121949	0.36	8.12991e-09	8.12991e-09	1	0	0	1	0	0
AATAGAG	12	48	7	23.2656	2283939580	150	354247582	336	4	0.515784	2.06314	0.135498	0.0144419	0.000948489	0.186667	6.32326e-09	6.32326e-09	1	0	0	1	0	0
AATAGAGG	23	147	8	23.2656	2283939580	150	354247582	1176	6.3913	0.988586	6.31835	0.414964	0.0505468	0.00331971	0.34087	2.21314e-08	2.21314e-08	1	0	0	1	0	0
AATAGC	82	333	6	23.2656	2283939580	150	354247582	1998	4.06098	3.52452	14.313	0.940021	0.085878	0.00564012	0.162439	3.76008e-08	3.76008e-08	1	0	0	1	0	0
AATAGCC	36	147	7	23.2656	2283939580	150	354247582	1029	4.08333	1.54735	6.31835	0.414964	0.0442285	0.00290475	0.190556	1.9365e-08	1.9365e-08	1	0	0	1	0	0
AATAGCGTAG	21	85	10	23.2656	2283939580	150	354247582	850	4.04762	0.902622	3.65347	0.239945	0.0365347	0.00239945	0.269841	1.59963e-08	1.59963e-08	1	0	0	1	0	0
AATAGG	20	84	6	23.2656	2283939580	150	354247582	504	4.2	0.85964	3.61049	0.237122	0.0216629	0.00142273	0.168	9.48489e-09	9.48489e-09	1	0	0	1	0	0
AATAGGCTAATTGT	2	8	14	23.2656	2283939580	150	354247582	112	4	0.085964	0.343856	0.0225831	0.00481398	0.000316163	0.373333	2.10775e-09	2.10775e-09	1	0	0	1	0	0
AATAGGG	1	4	7	23.2656	2283939580	150	354247582	28	4	0.042982	0.171928	0.0112915	0.0012035	7.90408e-05	0.186667	5.26938e-10	5.26938e-10	1	0	0	1	0	0
AATAGGT	2	8	7	23.2656	2283939580	150	354247582	56	4	0.085964	0.343856	0.0225831	0.00240699	0.000158082	0.186667	1.05388e-09	1.05388e-09	1	0	0	1	0	0
AATAGGTATC	14	64	10	23.2656	2283939580	150	354247582	640	4.57143	0.601748	2.75085	0.180665	0.0275085	0.00180665	0.304762	1.20443e-08	1.20443e-08	1	0	0	1	0	0
AATAGT	53	290	6	23.2656	2283939580	150	354247582	1740	5.4717	2.27805	12.4648	0.818636	0.0747887	0.00491182	0.218868	3.27455e-08	3.27455e-08	1	0	0	1	0	0
AATAGTC	47	199	7	23.2656	2283939580	150	354247582	1393	4.23404	2.02015	8.55341	0.561754	0.0598739	0.00393228	0.197589	2.62152e-08	2.62152e-08	1	0	0	1	0	0
AATAGTG	59	236	7	23.2656	2283939580	150	354247582	1652	4	2.53594	10.1437	0.666201	0.0710062	0.00466341	0.186667	3.10894e-08	3.10894e-08	1	0	0	1	0	0
AATAT	747	4067	5	23.2656	2283939580	150	354247582	20335	5.44444	32.1075	174.808	11.4807	0.874039	0.0574034	0.181481	3.82689e-07	3.82689e-07	1	0	0	1	0	0
AATATAATATGAC	1	5	13	23.2656	2283939580	150	354247582	65	5	0.042982	0.21491	0.0141144	0.00279383	0.000183487	0.433333	1.22325e-09	1.22325e-09	1	0	0	1	0	0
AATATAC	110	454	7	23.2656	2283939580	150	354247582	3178	4.12727	4.72802	19.5138	1.28159	0.136597	0.00897113	0.192606	5.98075e-08	5.98075e-08	1	0	0	1	0	0
AATATAG	11	44	7	23.2656	2283939580	150	354247582	308	4	0.472802	1.89121	0.124207	0.0132385	0.000869448	0.186667	5.79632e-09	5.79632e-09	1	0	0	1	0	0
AATATAGCTAT	13	69	11	23.2656	2283939580	150	354247582	759	5.30769	0.558766	2.96576	0.194779	0.0326233	0.00214257	0.389231	1.42838e-08	1.42838e-08	1	0	0	1	0	0
AATATAT	37	149	7	23.2656	2283939580	150	354247582	1043	4.02703	1.59033	6.40432	0.42061	0.0448302	0.00294427	0.187928	1.96285e-08	1.96285e-08	1	0	0	1	0	0
AATATATATACACGG	1	4	15	23.2656	2283939580	150	354247582	60	4	0.042982	0.171928	0.0112915	0.00257892	0.000169373	0.4	1.12915e-09	1.12915e-09	1	0	0	1	0	0
AATATATCGGTC	8	34	12	23.2656	2283939580	150	354247582	408	4.25	0.343856	1.46139	0.0959781	0.0175366	0.00115174	0.34	7.67825e-09	7.67825e-09	1	0	0	1	0	0
AATATC	243	1357	6	23.2656	2283939580	150	354247582	8142	5.58436	10.4446	58.3266	3.83065	0.349959	0.0229839	0.223374	1.53226e-07	1.53226e-07	1	0	0	1	0	0
AATATCACGC	13	54	10	23.2656	2283939580	150	354247582	540	4.15385	0.558766	2.32103	0.152436	0.0232103	0.00152436	0.276923	1.01624e-08	1.01624e-08	1	0	0	1	0	0
AATATCT	26	104	7	23.2656	2283939580	150	354247582	728	4	1.11753	4.47013	0.29358	0.0312909	0.00205506	0.186667	1.37004e-08	1.37004e-08	1	0	0	1	0	0
AATATCTAC	14	64	9	23.2656	2283939580	150	354247582	576	4.57143	0.601748	2.75085	0.180665	0.0247576	0.00162598	0.274286	1.08399e-08	1.08399e-08	1	0	0	1	0	0
AATATCTATG	14	56	10	23.2656	2283939580	150	354247582	560	4	0.601748	2.40699	0.158082	0.0240699	0.00158082	0.266667	1.05388e-08	1.05388e-08	1	0	0	1	0	0
AATATG	251	1156	6	23.2656	2283939580	150	354247582	6936	4.60558	10.7885	49.6872	3.26325	0.298123	0.0195795	0.184223	1.3053e-07	1.3053e-07	1	0	0	1	0	0
AATATGAGT	31	205	9	23.2656	2283939580	150	354247582	1845	6.6129	1.33244	8.81131	0.578691	0.0793018	0.00520822	0.396774	3.47215e-08	3.47215e-08	1	0	0	1	0	0
AATATGTCTG	11	86	10	23.2656	2283939580	150	354247582	860	7.81818	0.472802	3.69645	0.242768	0.0369645	0.00242768	0.521212	1.61845e-08	1.61845e-08	1	0	0	1	1	0
AATATT	21	84	6	23.2656	2283939580	150	354247582	504	4	0.902622	3.61049	0.237122	0.0216629	0.00142273	0.16	9.48489e-09	9.48489e-09	1	0	0	1	0	0
AATATTC	6	24	7	23.2656	2283939580	150	354247582	168	4	0.257892	1.03157	0.0677492	0.00722097	0.000474245	0.186667	3.16163e-09	3.16163e-09	1	0	0	1	0	0
AATC	201	1409	4	23.2656	2283939580	150	354247582	5636	7.00995	8.63938	60.5616	3.97744	0.242246	0.0159098	0.186932	1.06065e-07	1.06065e-07	1	0	0	0	0	0
AATCAATTGTC	14	68	11	23.2656	2283939580	150	354247582	748	4.85714	0.601748	2.92277	0.191956	0.0321505	0.00211152	0.35619	1.40768e-08	1.40768e-08	1	0	0	1	0	0
AATCAC	48	223	6	23.2656	2283939580	150	354247582	1338	4.64583	2.06314	9.58498	0.629503	0.0575099	0.00377702	0.185833	2.51801e-08	2.51801e-08	1	0	0	1	0	0
AATCACCACACCAC	2	8	14	23.2656	2283939580	150	354247582	112	4	0.085964	0.343856	0.0225831	0.00481398	0.000316163	0.373333	2.10775e-09	2.10775e-09	1	0	0	1	0	0
AATCACG	8	36	7	23.2656	2283939580	150	354247582	252	4.5	0.343856	1.54735	0.101624	0.0108315	0.000711367	0.21	4.74245e-09	4.74245e-09	1	0	0	1	0	0
AATCACTC	2	12	8	23.2656	2283939580	150	354247582	96	6	0.085964	0.515784	0.0338746	0.00412627	0.000270997	0.32	1.80665e-09	1.80665e-09	1	0	0	1	0	0
AATCAG	52	208	6	23.2656	2283939580	150	354247582	1248	4	2.23506	8.94025	0.58716	0.0536415	0.00352296	0.16	2.34864e-08	2.34864e-08	1	0	0	1	0	0
AATCAGT	3	15	7	23.2656	2283939580	150	354247582	105	5	0.128946	0.64473	0.0423433	0.00451311	0.000296403	0.233333	1.97602e-09	1.97602e-09	1	0	0	1	0	0
AATCAT	52	223	6	23.2656	2283939580	150	354247582	1338	4.28846	2.23506	9.58498	0.629503	0.0575099	0.00377702	0.171538	2.51801e-08	2.51801e-08	1	0	0	1	0	0
AATCATC	31	183	7	23.2656	2283939580	150	354247582	1281	5.90323	1.33244	7.8657	0.516588	0.0550599	0.00361612	0.275484	2.41074e-08	2.41074e-08	1	0	0	1	0	0
AATCATG	6	45	7	23.2656	2283939580	150	354247582	315	7.5	0.257892	1.93419	0.12703	0.0135393	0.000889209	0.35	5.92806e-09	5.92806e-09	1	0	0	1	0	0
AATCATT	1	5	7	23.2656	2283939580	150	354247582	35	5	0.042982	0.21491	0.0141144	0.00150437	9.8801e-05	0.233333	6.58673e-10	6.58673e-10	1	0	0	1	0	0
AATCATTACCC	8	33	11	23.2656	2283939580	150	354247582	363	4.125	0.343856	1.41841	0.0931552	0.0156025	0.00102471	0.3025	6.83138e-09	6.83138e-09	1	0	0	1	0	0
AATCATTAG	84	408	9	23.2656	2283939580	150	354247582	3672	4.85714	3.61049	17.5366	1.15174	0.15783	0.0103656	0.291429	6.91042e-08	6.91042e-08	1	0	0	1	0	0
AATCATTCATC	29	135	11	23.2656	2283939580	150	354247582	1485	4.65517	1.24648	5.80257	0.381089	0.0638282	0.00419198	0.341379	2.79466e-08	2.79466e-08	1	0	0	1	0	0
AATCC	547	5559	5	23.2656	2283939580	150	354247582	27795	10.1627	23.5111	238.937	15.6924	1.19468	0.0784621	0.338757	5.2308e-07	5.2308e-07	1	0	0	1	0	0
AATCCAATCT	21	87	10	23.2656	2283939580	150	354247582	870	4.14286	0.902622	3.73943	0.245591	0.0373943	0.00245591	0.27619	1.63727e-08	1.63727e-08	1	0	0	1	0	0
AATCCATC	27	358	8	23.2656	2283939580	150	354247582	2864	13.2593	1.16051	15.3876	1.01059	0.1231	0.00808474	0.70716	5.38983e-08	5.38983e-08	1	0	0	1	1	0
AATCCC	48	192	6	23.2656	2283939580	150	354247582	1152	4	2.06314	8.25254	0.541994	0.0495152	0.00325196	0.16	2.16798e-08	2.16798e-08	1	0	0	1	0	0
AATCCCC	5	20	7	23.2656	2283939580	150	354247582	140	4	0.21491	0.85964	0.0564577	0.00601748	0.000395204	0.186667	2.63469e-09	2.63469e-09	1	0	0	1	0	0
AATCCGATTC	1	4	10	23.2656	2283939580	150	354247582	40	4	0.042982	0.171928	0.0112915	0.00171928	0.000112915	0.266667	7.52769e-10	7.52769e-10	1	0	0	1	0	0
AATCCTC	9	36	7	23.2656	2283939580	150	354247582	252	4	0.386838	1.54735	0.101624	0.0108315	0.000711367	0.186667	4.74245e-09	4.74245e-09	1	0	0	1	0	0
AATCCTG	30	128	7	23.2656	2283939580	150	354247582	896	4.26667	1.28946	5.50169	0.361329	0.0385119	0.0025293	0.199111	1.6862e-08	1.6862e-08	1	0	0	1	0	0
AATCG	8	48	5	23.2656	2283939580	150	354247582	240	6	0.343856	2.06314	0.135498	0.0103157	0.000677492	0.2	4.51662e-09	4.51662e-09	1	0	0	1	0	0
AATCGAATGT	11	52	10	23.2656	2283939580	150	354247582	520	4.72727	0.472802	2.23506	0.14679	0.0223506	0.0014679	0.315152	9.786e-09	9.786e-09	1	0	0	1	0	0
AATCGAC	30	120	7	23.2656	2283939580	150	354247582	840	4	1.28946	5.15784	0.338746	0.0361049	0.00237122	0.186667	1.58082e-08	1.58082e-08	1	0	0	1	0	0
AATCGAGACGAG	28	126	12	23.2656	2283939580	150	354247582	1512	4.5	1.2035	5.41573	0.355683	0.0649888	0.0042682	0.36	2.84547e-08	2.84547e-08	1	0	0	1	0	0
AATCGCC	5	20	7	23.2656	2283939580	150	354247582	140	4	0.21491	0.85964	0.0564577	0.00601748	0.000395204	0.186667	2.63469e-09	2.63469e-09	1	0	0	1	0	0
AATCGG	48	192	6	23.2656	2283939580	150	354247582	1152	4	2.06314	8.25254	0.541994	0.0495152	0.00325196	0.16	2.16798e-08	2.16798e-08	1	0	0	1	0	0
AATCGT	6	24	6	23.2656	2283939580	150	354247582	144	4	0.257892	1.03157	0.0677492	0.00618941	0.000406495	0.16	2.70997e-09	2.70997e-09	1	0	0	1	0	0
AATCGTC	85	882	7	23.2656	2283939580	150	354247582	6174	10.3765	3.65347	37.9101	2.48978	0.265371	0.0174285	0.484235	1.1619e-07	1.1619e-07	1	0	0	1	0	0
AATCGTG	7	28	7	23.2656	2283939580	150	354247582	196	4	0.300874	1.2035	0.0790408	0.00842447	0.000553285	0.186667	3.68857e-09	3.68857e-09	1	0	0	1	0	0
AATCGTGCTG	2	8	10	23.2656	2283939580	150	354247582	80	4	0.085964	0.343856	0.0225831	0.00343856	0.000225831	0.266667	1.50554e-09	1.50554e-09	1	0	0	1	0	0
AATCT	75	571	5	23.2656	2283939580	150	354247582	2855	7.61333	3.22365	24.5427	1.61187	0.122714	0.00805934	0.253778	5.37289e-08	5.37289e-08	1	0	0	1	0	0
AATCTAC	7	28	7	23.2656	2283939580	150	354247582	196	4	0.300874	1.2035	0.0790408	0.00842447	0.000553285	0.186667	3.68857e-09	3.68857e-09	1	0	0	1	0	0
AATCTACAG	14	87	9	23.2656	2283939580	150	354247582	783	6.21429	0.601748	3.73943	0.245591	0.0336549	0.00221032	0.372857	1.47355e-08	1.47355e-08	1	0	0	1	0	0
AATCTAG	6	24	7	23.2656	2283939580	150	354247582	168	4	0.257892	1.03157	0.0677492	0.00722097	0.000474245	0.186667	3.16163e-09	3.16163e-09	1	0	0	1	0	0
AATCTATAT	33	167	9	23.2656	2283939580	150	354247582	1503	5.06061	1.41841	7.17799	0.471422	0.0646019	0.0042428	0.303636	2.82853e-08	2.82853e-08	1	0	0	1	0	0
AATCTATC	14	66	8	23.2656	2283939580	150	354247582	528	4.71429	0.601748	2.83681	0.18631	0.0226945	0.00149048	0.251429	9.93655e-09	9.93655e-09	1	0	0	1	0	0
AATCTC	53	1102	6	23.2656	2283939580	150	354247582	6612	20.7925	2.27805	47.3661	3.11082	0.284197	0.0186649	0.831698	1.24433e-07	1.24433e-07	1	0	0	1	1	0
AATCTCC	8	32	7	23.2656	2283939580	150	354247582	224	4	0.343856	1.37542	0.0903323	0.00962796	0.000632326	0.186667	4.21551e-09	4.21551e-09	1	0	0	1	0	0
AATCTCG	14	81	7	23.2656	2283939580	150	354247582	567	5.78571	0.601748	3.48154	0.228654	0.0243708	0.00160058	0.27	1.06705e-08	1.06705e-08	1	0	0	1	0	0
AATCTCT	3	15	7	23.2656	2283939580	150	354247582	105	5	0.128946	0.64473	0.0423433	0.00451311	0.000296403	0.233333	1.97602e-09	1.97602e-09	1	0	0	1	0	0
AATCTGC	6	24	7	23.2656	2283939580	150	354247582	168	4	0.257892	1.03157	0.0677492	0.00722097	0.000474245	0.186667	3.16163e-09	3.16163e-09	1	0	0	1	0	0
AATCTGGT	5	20	8	23.2656	2283939580	150	354247582	160	4	0.21491	0.85964	0.0564577	0.00687712	0.000451662	0.213333	3.01108e-09	3.01108e-09	1	0	0	1	0	0
AATG	848	8087	4	23.2656	2283939580	150	354247582	32348	9.53656	36.4487	347.595	22.8287	1.39038	0.0913147	0.254308	6.08764e-07	6.08764e-07	1	0	0	0	0	0
AATGAC	4963	78832	6	23.2656	2283939580	150	354247582	472992	15.8839	213.32	3388.36	222.534	20.3301	1.3352	0.635358	8.90135e-06	8.90135e-06	1	0	0	1	1	0
AATGACAATGAG	13	120	12	23.2656	2283939580	150	354247582	1440	9.23077	0.558766	5.15784	0.338746	0.0618941	0.00406495	0.738462	2.70997e-08	2.70997e-08	1	0	0	1	1	0
AATGACAATGTC	28	197	12	23.2656	2283939580	150	354247582	2364	7.03571	1.2035	8.46745	0.556108	0.101609	0.0066733	0.562857	4.44887e-08	4.44887e-08	1	0	0	1	1	0
AATGACAATTGAC	17	119	13	23.2656	2283939580	150	354247582	1547	7	0.730694	5.11486	0.335923	0.0664931	0.004367	0.606667	2.91133e-08	2.91133e-08	1	0	0	1	1	0
AATGACAC	129	894	8	23.2656	2283939580	150	354247582	7152	6.93023	5.54468	38.4259	2.52366	0.307407	0.0201893	0.369612	1.34595e-07	1.34595e-07	1	0	0	1	0	0
AATGACATGAC	1	13	11	23.2656	2283939580	150	354247582	143	13	0.042982	0.558766	0.0366975	0.00614642	0.000403672	0.953333	2.69115e-09	2.69115e-09	1	0	0	1	1	0
AATGACCAC	3	24	9	23.2656	2283939580	150	354247582	216	8	0.128946	1.03157	0.0677492	0.00928411	0.000609743	0.48	4.06495e-09	4.06495e-09	1	0	0	1	0	0
AATGACCATG	22	96	10	23.2656	2283939580	150	354247582	960	4.36364	0.945604	4.12627	0.270997	0.0412627	0.00270997	0.290909	1.80665e-08	1.80665e-08	1	0	0	1	0	0
AATGACCATGTC	2	8	12	23.2656	2283939580	150	354247582	96	4	0.085964	0.343856	0.0225831	0.00412627	0.000270997	0.32	1.80665e-09	1.80665e-09	1	0	0	1	0	0
AATGACG	8	32	7	23.2656	2283939580	150	354247582	224	4	0.343856	1.37542	0.0903323	0.00962796	0.000632326	0.186667	4.21551e-09	4.21551e-09	1	0	0	1	0	0
AATGACGAC	176	820	9	23.2656	2283939580	150	354247582	7380	4.65909	7.56483	35.2452	2.31477	0.317207	0.0208329	0.279545	1.38886e-07	1.38886e-07	1	0	0	1	0	0
AATGACGACC	29	172	10	23.2656	2283939580	150	354247582	1720	5.93103	1.24648	7.3929	0.485536	0.073929	0.00485536	0.395402	3.23691e-08	3.23691e-08	1	0	0	1	0	0
AATGACGTGAC	1	6	11	23.2656	2283939580	150	354247582	66	6	0.042982	0.257892	0.0169373	0.00283681	0.00018631	0.44	1.24207e-09	1.24207e-09	1	0	0	1	0	0
AATGACT	4	16	7	23.2656	2283939580	150	354247582	112	4	0.171928	0.687712	0.0451662	0.00481398	0.000316163	0.186667	2.10775e-09	2.10775e-09	1	0	0	1	0	0
AATGACTG	38	156	8	23.2656	2283939580	150	354247582	1248	4.10526	1.63332	6.70519	0.44037	0.0536415	0.00352296	0.218947	2.34864e-08	2.34864e-08	1	0	0	1	0	0
AATGAG	409	7238	6	23.2656	2283939580	150	354247582	43428	17.6968	17.5796	311.104	20.432	1.86662	0.122592	0.707873	8.17282e-07	8.17282e-07	1	0	0	1	1	0
AATGAGATG	30	139	9	23.2656	2283939580	150	354247582	1251	4.63333	1.28946	5.9745	0.392381	0.0537705	0.00353143	0.278	2.35429e-08	2.35429e-08	1	0	0	1	0	0
AATGAGC	1	4	7	23.2656	2283939580	150	354247582	28	4	0.042982	0.171928	0.0112915	0.0012035	7.90408e-05	0.186667	5.26938e-10	5.26938e-10	1	0	0	1	0	0
AATGAGG	5	20	7	23.2656	2283939580	150	354247582	140	4	0.21491	0.85964	0.0564577	0.00601748	0.000395204	0.186667	2.63469e-09	2.63469e-09	1	0	0	1	0	0
AATGAGT	32	185	7	23.2656	2283939580	150	354247582	1295	5.78125	1.37542	7.95167	0.522234	0.0556617	0.00365564	0.269792	2.43709e-08	2.43709e-08	1	0	0	1	0	0
AATGAGTG	10	60	8	23.2656	2283939580	150	354247582	480	6	0.42982	2.57892	0.169373	0.0206314	0.00135498	0.32	9.03323e-09	9.03323e-09	1	0	0	1	0	0
AATGAT	14867	61028	6	23.2656	2283939580	150	354247582	366168	4.10493	639.013	2623.1	172.275	15.7386	1.03365	0.164197	6.891e-06	6.891e-06	1	1	0	1	0	0
AATGATAGTGAC	6	24	12	23.2656	2283939580	150	354247582	288	4	0.257892	1.03157	0.0677492	0.0123788	0.000812991	0.32	5.41994e-09	5.41994e-09	1	0	0	1	0	0
AATGATG	16	92	7	23.2656	2283939580	150	354247582	644	5.75	0.687712	3.95434	0.259705	0.0276804	0.00181794	0.268333	1.21196e-08	1.21196e-08	1	0	0	1	0	0
AATGATGAC	17	114	9	23.2656	2283939580	150	354247582	1026	6.70588	0.730694	4.89995	0.321809	0.0440995	0.00289628	0.402353	1.93085e-08	1.93085e-08	1	0	0	1	0	0
AATGATGAG	33	163	9	23.2656	2283939580	150	354247582	1467	4.93939	1.41841	7.00606	0.46013	0.0630546	0.00414117	0.296364	2.76078e-08	2.76078e-08	1	0	0	1	0	0
AATGATGT	1	4	8	23.2656	2283939580	150	354247582	32	4	0.042982	0.171928	0.0112915	0.00137542	9.03323e-05	0.213333	6.02215e-10	6.02215e-10	1	0	0	1	0	0
AATGC	49	413	5	23.2656	2283939580	150	354247582	2065	8.42857	2.10612	17.7516	1.16585	0.0887578	0.00582926	0.280952	3.88617e-08	3.88617e-08	1	0	0	1	0	0
AATGCAGTGT	1	4	10	23.2656	2283939580	150	354247582	40	4	0.042982	0.171928	0.0112915	0.00171928	0.000112915	0.266667	7.52769e-10	7.52769e-10	1	0	0	1	0	0
AATGCC	34	150	6	23.2656	2283939580	150	354247582	900	4.41176	1.46139	6.4473	0.423433	0.0386838	0.0025406	0.176471	1.69373e-08	1.69373e-08	1	0	0	1	0	0
AATGCCT	7	28	7	23.2656	2283939580	150	354247582	196	4	0.300874	1.2035	0.0790408	0.00842447	0.000553285	0.186667	3.68857e-09	3.68857e-09	1	0	0	1	0	0
AATGCCTATGAC	55	272	12	23.2656	2283939580	150	354247582	3264	4.94545	2.36401	11.6911	0.767825	0.140293	0.00921389	0.395636	6.1426e-08	6.1426e-08	1	0	0	1	0	0
AATGCCTATGGC	1	6	12	23.2656	2283939580	150	354247582	72	6	0.042982	0.257892	0.0169373	0.0030947	0.000203248	0.48	1.35498e-09	1.35498e-09	1	0	0	1	0	0
AATGCG	33	132	6	23.2656	2283939580	150	354247582	792	4	1.41841	5.67362	0.372621	0.0340417	0.00223572	0.16	1.49048e-08	1.49048e-08	1	0	0	1	0	0
AATGCT	20	93	6	23.2656	2283939580	150	354247582	558	4.65	0.85964	3.99732	0.262528	0.0239839	0.00157517	0.186	1.05011e-08	1.05011e-08	1	0	0	1	0	0
AATGCTG	1	6	7	23.2656	2283939580	150	354247582	42	6	0.042982	0.257892	0.0169373	0.00180524	0.000118561	0.28	7.90408e-10	7.90408e-10	1	0	0	1	0	0
AATGG	230	1948	5	23.2656	2283939580	150	354247582	9740	8.46957	9.88586	83.7289	5.49898	0.418645	0.0274949	0.282319	1.83299e-07	1.83299e-07	1	0	0	1	0	0
AATGGAATTG	4	18	10	23.2656	2283939580	150	354247582	180	4.5	0.171928	0.773676	0.0508119	0.00773676	0.000508119	0.3	3.38746e-09	3.38746e-09	1	0	0	1	0	0
AATGGATG	393	2176	8	23.2656	2283939580	150	354247582	17408	5.5369	16.8919	93.5288	6.1426	0.74823	0.0491408	0.295301	3.27605e-07	3.27605e-07	1	0	0	1	0	0
AATGGC	3	24	6	23.2656	2283939580	150	354247582	144	8	0.128946	1.03157	0.0677492	0.00618941	0.000406495	0.32	2.70997e-09	2.70997e-09	1	0	0	1	0	0
AATGGG	90	420	6	23.2656	2283939580	150	354247582	2520	4.66667	3.86838	18.0524	1.18561	0.108315	0.00711367	0.186667	4.74245e-08	4.74245e-08	1	0	0	1	0	0
AATGGGC	5	20	7	23.2656	2283939580	150	354247582	140	4	0.21491	0.85964	0.0564577	0.00601748	0.000395204	0.186667	2.63469e-09	2.63469e-09	1	0	0	1	0	0
AATGGGT	10	48	7	23.2656	2283939580	150	354247582	336	4.8	0.42982	2.06314	0.135498	0.0144419	0.000948489	0.224	6.32326e-09	6.32326e-09	1	0	0	1	0	0
AATGGTATGG	15	61	10	23.2656	2283939580	150	354247582	610	4.06667	0.64473	2.6219	0.172196	0.026219	0.00172196	0.271111	1.14797e-08	1.14797e-08	1	0	0	1	0	0
AATGGTC	1	10	7	23.2656	2283939580	150	354247582	70	10	0.042982	0.42982	0.0282288	0.00300874	0.000197602	0.466667	1.31735e-09	1.31735e-09	1	0	0	1	0	0
AATGGTG	9	36	7	23.2656	2283939580	150	354247582	252	4	0.386838	1.54735	0.101624	0.0108315	0.000711367	0.186667	4.74245e-09	4.74245e-09	1	0	0	1	0	0
AATGT	216	1613	5	23.2656	2283939580	150	354247582	8065	7.46759	9.28411	69.3299	4.55331	0.34665	0.0227666	0.24892	1.51777e-07	1.51777e-07	1	0	0	1	0	0
AATGTAC	32	131	7	23.2656	2283939580	150	354247582	917	4.09375	1.37542	5.63064	0.369798	0.0394145	0.00258859	0.191042	1.72572e-08	1.72572e-08	1	0	0	1	0	0
AATGTAG	174	941	7	23.2656	2283939580	150	354247582	6587	5.40805	7.47887	40.446	2.65633	0.283122	0.0185943	0.252375	1.23962e-07	1.23962e-07	1	0	0	1	0	0
AATGTAGCAGTG	2	8	12	23.2656	2283939580	150	354247582	96	4	0.085964	0.343856	0.0225831	0.00412627	0.000270997	0.32	1.80665e-09	1.80665e-09	1	0	0	1	0	0
AATGTAGTGT	2	8	10	23.2656	2283939580	150	354247582	80	4	0.085964	0.343856	0.0225831	0.00343856	0.000225831	0.266667	1.50554e-09	1.50554e-09	1	0	0	1	0	0
AATGTC	44	277	6	23.2656	2283939580	150	354247582	1662	6.29545	1.89121	11.906	0.781939	0.0714361	0.00469163	0.251818	3.12776e-08	3.12776e-08	1	0	0	1	0	0
AATGTCAGTG	23	149	10	23.2656	2283939580	150	354247582	1490	6.47826	0.988586	6.40432	0.42061	0.0640432	0.0042061	0.431884	2.80407e-08	2.80407e-08	1	0	0	1	0	0
AATGTCC	16	64	7	23.2656	2283939580	150	354247582	448	4	0.687712	2.75085	0.180665	0.0192559	0.00126465	0.186667	8.43101e-09	8.43101e-09	1	0	0	1	0	0
AATGTCCTC	24	151	9	23.2656	2283939580	150	354247582	1359	6.29167	1.03157	6.49028	0.426256	0.0584125	0.0038363	0.3775	2.55753e-08	2.55753e-08	1	0	0	1	0	0
AATGTCG	53	229	7	23.2656	2283939580	150	354247582	1603	4.32075	2.27805	9.84287	0.646441	0.0689001	0.00452508	0.201635	3.01672e-08	3.01672e-08	1	0	0	1	0	0
AATGTCGGTG	78	589	10	23.2656	2283939580	150	354247582	5890	7.55128	3.35259	25.3164	1.66268	0.253164	0.0166268	0.503419	1.10845e-07	1.10845e-07	1	0	0	1	1	0
AATGTCGTC	10	44	9	23.2656	2283939580	150	354247582	396	4.4	0.42982	1.89121	0.124207	0.0170209	0.00111786	0.264	7.45242e-09	7.45242e-09	1	0	0	1	0	0
AATGTCGTG	8	42	9	23.2656	2283939580	150	354247582	378	5.25	0.343856	1.80524	0.118561	0.0162472	0.00106705	0.315	7.11367e-09	7.11367e-09	1	0	0	1	0	0
AATGTG	81	553	6	23.2656	2283939580	150	354247582	3318	6.82716	3.48154	23.769	1.56106	0.142614	0.00936633	0.273086	6.24422e-08	6.24422e-08	1	0	0	1	0	0
AATGTGT	38	196	7	23.2656	2283939580	150	354247582	1372	5.15789	1.63332	8.42447	0.553285	0.0589713	0.003873	0.240702	2.582e-08	2.582e-08	1	0	0	1	0	0
AATGTGTGG	4	20	9	23.2656	2283939580	150	354247582	180	5	0.171928	0.85964	0.0564577	0.00773676	0.000508119	0.3	3.38746e-09	3.38746e-09	1	0	0	1	0	0
AATT	7920	47820	4	23.2656	2283939580	150	354247582	191280	6.03788	340.417	2055.4	134.99	8.22159	0.539961	0.16101	3.59974e-06	3.59974e-06	1	0	0	0	0	0
AATTAC	106	454	6	23.2656	2283939580	150	354247582	2724	4.28302	4.55609	19.5138	1.28159	0.117083	0.00768954	0.171321	5.12636e-08	5.12636e-08	1	0	0	1	0	0
AATTACC	1	5	7	23.2656	2283939580	150	354247582	35	5	0.042982	0.21491	0.0141144	0.00150437	9.8801e-05	0.233333	6.58673e-10	6.58673e-10	1	0	0	1	0	0
AATTACCAC	29	120	9	23.2656	2283939580	150	354247582	1080	4.13793	1.24648	5.15784	0.338746	0.0464205	0.00304872	0.248276	2.03248e-08	2.03248e-08	1	0	0	1	0	0
AATTACCCTC	1	5	10	23.2656	2283939580	150	354247582	50	5	0.042982	0.21491	0.0141144	0.0021491	0.000141144	0.333333	9.40961e-10	9.40961e-10	1	0	0	1	0	0
AATTACG	23	112	7	23.2656	2283939580	150	354247582	784	4.86957	0.988586	4.81398	0.316163	0.0336979	0.00221314	0.227246	1.47543e-08	1.47543e-08	1	0	0	1	0	0
AATTACGAC	27	158	9	23.2656	2283939580	150	354247582	1422	5.85185	1.16051	6.79115	0.446016	0.0611204	0.00401414	0.351111	2.67609e-08	2.67609e-08	1	0	0	1	0	0
AATTACT	1	6	7	23.2656	2283939580	150	354247582	42	6	0.042982	0.257892	0.0169373	0.00180524	0.000118561	0.28	7.90408e-10	7.90408e-10	1	0	0	1	0	0
AATTAG	76	304	6	23.2656	2283939580	150	354247582	1824	4	3.26663	13.0665	0.858157	0.0783991	0.00514894	0.16	3.43263e-08	3.43263e-08	1	0	0	1	0	0
AATTAGG	53	212	7	23.2656	2283939580	150	354247582	1484	4	2.27805	9.11218	0.598452	0.0637853	0.00418916	0.186667	2.79277e-08	2.79277e-08	1	0	0	1	0	0
AATTAT	74	297	6	23.2656	2283939580	150	354247582	1782	4.01351	3.18067	12.7656	0.838397	0.0765939	0.00503038	0.160541	3.35359e-08	3.35359e-08	1	0	0	1	0	0
AATTATC	10	45	7	23.2656	2283939580	150	354247582	315	4.5	0.42982	1.93419	0.12703	0.0135393	0.000889209	0.21	5.92806e-09	5.92806e-09	1	0	0	1	0	0
AATTATG	93	495	7	23.2656	2283939580	150	354247582	3465	5.32258	3.99732	21.2761	1.39733	0.148933	0.00978129	0.248387	6.52086e-08	6.52086e-08	1	0	0	1	0	0
AATTC	359	1978	5	23.2656	2283939580	150	354247582	9890	5.50975	15.4305	85.0184	5.58367	0.425092	0.0279183	0.183658	1.86122e-07	1.86122e-07	1	0	0	1	0	0
AATTCAC	28	112	7	23.2656	2283939580	150	354247582	784	4	1.2035	4.81398	0.316163	0.0336979	0.00221314	0.186667	1.47543e-08	1.47543e-08	1	0	0	1	0	0
AATTCACAGAATTCGATG	23	119	18	23.2656	2283939580	150	354247582	2142	5.17391	0.988586	5.11486	0.335923	0.0920674	0.00604662	0.62087	4.03108e-08	4.03108e-08	1	0	0	1	1	0
AATTCACTC	11	60	9	23.2656	2283939580	150	354247582	540	5.45455	0.472802	2.57892	0.169373	0.0232103	0.00152436	0.327273	1.01624e-08	1.01624e-08	1	0	0	1	0	0
AATTCAG	34	136	7	23.2656	2283939580	150	354247582	952	4	1.46139	5.84555	0.383912	0.0409188	0.00268739	0.186667	1.79159e-08	1.79159e-08	1	0	0	1	0	0
AATTCATAGAATTCTAGG	40	161	18	23.2656	2283939580	150	354247582	2898	4.025	1.71928	6.9201	0.454484	0.124562	0.00818072	0.483	5.45381e-08	5.45381e-08	1	0	0	1	0	0
AATTCC	16	74	6	23.2656	2283939580	150	354247582	444	4.625	0.687712	3.18067	0.208893	0.019084	0.00125336	0.185	8.35574e-09	8.35574e-09	1	0	0	1	0	0
AATTCCTCGAATTCTACG	20	88	18	23.2656	2283939580	150	354247582	1584	4.4	0.85964	3.78241	0.248414	0.0680835	0.00447145	0.528	2.98097e-08	2.98097e-08	1	0	0	1	1	0
AATTCG	13	52	6	23.2656	2283939580	150	354247582	312	4	0.558766	2.23506	0.14679	0.0134104	0.00088074	0.16	5.8716e-09	5.8716e-09	1	0	0	1	0	0
AATTCTAC	22	90	8	23.2656	2283939580	150	354247582	720	4.09091	0.945604	3.86838	0.25406	0.030947	0.00203248	0.218182	1.35498e-08	1.35498e-08	1	0	0	1	0	0
AATTGAC	23	92	7	23.2656	2283939580	150	354247582	644	4	0.988586	3.95434	0.259705	0.0276804	0.00181794	0.186667	1.21196e-08	1.21196e-08	1	0	0	1	0	0
AATTGGCGCCC	8	32	11	23.2656	2283939580	150	354247582	352	4	0.343856	1.37542	0.0903323	0.0151297	0.000993655	0.293333	6.62437e-09	6.62437e-09	1	0	0	1	0	0
AC	36401	662694	2	23.2656	2283939580	150	354247582	1325388	18.2054	1564.59	28483.9	1870.71	56.9678	3.74142	0.242738	2.49428e-05	2.49428e-05	1	1	0	0	0	0
ACACACGCTGT	5	23	11	23.2656	2283939580	150	354247582	253	4.6	0.21491	0.988586	0.0649263	0.0108744	0.00071419	0.337333	4.76127e-09	4.76127e-09	1	0	0	1	0	0
ACACAG	59	357	6	23.2656	2283939580	150	354247582	2142	6.05085	2.53594	15.3446	1.00777	0.0920674	0.00604662	0.242034	4.03108e-08	4.03108e-08	1	0	0	1	0	0
ACACAT	64	331	6	23.2656	2283939580	150	354247582	1986	5.17188	2.75085	14.227	0.934375	0.0853622	0.00560625	0.206875	3.7375e-08	3.7375e-08	1	0	0	1	0	0
ACACATC	104	726	7	23.2656	2283939580	150	354247582	5082	6.98077	4.47013	31.2049	2.04941	0.218434	0.0143459	0.325769	9.56393e-08	9.56393e-08	1	0	0	1	0	0
ACACATCCC	14	68	9	23.2656	2283939580	150	354247582	612	4.85714	0.601748	2.92277	0.191956	0.026305	0.00172761	0.291429	1.15174e-08	1.15174e-08	1	0	0	1	0	0
ACACATCG	9	36	8	23.2656	2283939580	150	354247582	288	4	0.386838	1.54735	0.101624	0.0123788	0.000812991	0.213333	5.41994e-09	5.41994e-09	1	0	0	1	0	0
ACACATG	16	127	7	23.2656	2283939580	150	354247582	889	7.9375	0.687712	5.45871	0.358506	0.038211	0.00250954	0.370417	1.67303e-08	1.67303e-08	1	0	0	1	0	0
ACACATGCCATG	1	4	12	23.2656	2283939580	150	354247582	48	4	0.042982	0.171928	0.0112915	0.00206314	0.000135498	0.32	9.03323e-10	9.03323e-10	1	0	0	1	0	0
ACACC	104	991	5	23.2656	2283939580	150	354247582	4955	9.52885	4.47013	42.5951	2.79748	0.212976	0.0139874	0.317628	9.32493e-08	9.32493e-08	1	0	0	1	0	0
ACACCAG	36	176	7	23.2656	2283939580	150	354247582	1232	4.88889	1.54735	7.56483	0.496828	0.0529538	0.00347779	0.228148	2.31853e-08	2.31853e-08	1	0	0	1	0	0
ACACCAGTACTC	1	5	12	23.2656	2283939580	150	354247582	60	5	0.042982	0.21491	0.0141144	0.00257892	0.000169373	0.4	1.12915e-09	1.12915e-09	1	0	0	1	0	0
ACACCAT	4	16	7	23.2656	2283939580	150	354247582	112	4	0.171928	0.687712	0.0451662	0.00481398	0.000316163	0.186667	2.10775e-09	2.10775e-09	1	0	0	1	0	0
ACACCC	27	135	6	23.2656	2283939580	150	354247582	810	5	1.16051	5.80257	0.381089	0.0348154	0.00228654	0.2	1.52436e-08	1.52436e-08	1	0	0	1	0	0
ACACCG	111	585	6	23.2656	2283939580	150	354247582	3510	5.27027	4.771	25.1445	1.65139	0.150867	0.00990832	0.210811	6.60555e-08	6.60555e-08	1	0	0	1	0	0
ACACCT	24	100	6	23.2656	2283939580	150	354247582	600	4.16667	1.03157	4.2982	0.282288	0.0257892	0.00169373	0.166667	1.12915e-08	1.12915e-08	1	0	0	1	0	0
ACACG	143	2027	5	23.2656	2283939580	150	354247582	10135	14.1748	6.14642	87.1245	5.72199	0.435622	0.0286099	0.472494	1.90733e-07	1.90733e-07	1	0	0	1	0	0
ACACGAT	3	12	7	23.2656	2283939580	150	354247582	84	4	0.128946	0.515784	0.0338746	0.00361049	0.000237122	0.186667	1.58082e-09	1.58082e-09	1	0	0	1	0	0
ACACGC	6	29	6	23.2656	2283939580	150	354247582	174	4.83333	0.257892	1.24648	0.0818636	0.00747887	0.000491182	0.193333	3.27455e-09	3.27455e-09	1	0	0	1	0	0
ACACGGACATGG	13	91	12	23.2656	2283939580	150	354247582	1092	7	0.558766	3.91136	0.256882	0.0469363	0.00308259	0.56	2.05506e-08	2.05506e-08	1	0	0	1	1	0
ACACGT	1	5	6	23.2656	2283939580	150	354247582	30	5	0.042982	0.21491	0.0141144	0.00128946	8.46865e-05	0.2	5.64577e-10	5.64577e-10	1	0	0	1	0	0
ACACT	299	2032	5	23.2656	2283939580	150	354247582	10160	6.79599	12.8516	87.3394	5.7361	0.436697	0.0286805	0.226533	1.91203e-07	1.91203e-07	1	0	0	1	0	0
ACACTAT	6	24	7	23.2656	2283939580	150	354247582	168	4	0.257892	1.03157	0.0677492	0.00722097	0.000474245	0.186667	3.16163e-09	3.16163e-09	1	0	0	1	0	0
ACACTC	8	47	6	23.2656	2283939580	150	354247582	282	5.875	0.343856	2.02015	0.132676	0.0121209	0.000796053	0.235	5.30702e-09	5.30702e-09	1	0	0	1	0	0
ACACTCACCG	20	172	10	23.2656	2283939580	150	354247582	1720	8.6	0.85964	7.3929	0.485536	0.073929	0.00485536	0.573333	3.23691e-08	3.23691e-08	1	0	0	1	1	0
ACACTCC	27	159	7	23.2656	2283939580	150	354247582	1113	5.88889	1.16051	6.83414	0.448839	0.0478389	0.00314187	0.274815	2.09458e-08	2.09458e-08	1	0	0	1	0	0
ACACTCT	11	45	7	23.2656	2283939580	150	354247582	315	4.09091	0.472802	1.93419	0.12703	0.0135393	0.000889209	0.190909	5.92806e-09	5.92806e-09	1	0	0	1	0	0
ACACTG	225	3537	6	23.2656	2283939580	150	354247582	21222	15.72	9.67095	152.027	9.98454	0.912164	0.0599073	0.6288	3.99382e-07	3.99382e-07	1	0	0	1	1	0
ACAG	227109	1753708	4	23.2656	2283939580	150	354247582	7014832	7.72188	9761.6	75377.8	4950.52	301.511	19.8021	0.205917	0.000132014	0.000132014	1	1	1	0	0	0
ACAGACC	5	25	7	23.2656	2283939580	150	354247582	175	5	0.21491	1.07455	0.0705721	0.00752185	0.000494005	0.233333	3.29337e-09	3.29337e-09	1	0	0	1	0	0
ACAGACT	29725	147309	7	23.2656	2283939580	150	354247582	1031163	4.95573	1277.64	6331.63	415.836	44.3214	2.91085	0.231267	1.94057e-05	1.94057e-05	1	1	0	1	0	0
ACAGAG	79	478	6	23.2656	2283939580	150	354247582	2868	6.05063	3.39558	20.5454	1.34934	0.123272	0.00809603	0.242025	5.39736e-08	5.39736e-08	1	0	0	1	0	0
ACAGAGG	1	9	7	23.2656	2283939580	150	354247582	63	9	0.042982	0.386838	0.025406	0.00270786	0.000177842	0.42	1.18561e-09	1.18561e-09	1	0	0	1	0	0
ACAGAT	69	403	6	23.2656	2283939580	150	354247582	2418	5.84058	2.96576	17.3217	1.13762	0.10393	0.00682573	0.233623	4.55049e-08	4.55049e-08	1	0	0	1	0	0
ACAGATAG	3120	39350	8	23.2656	2283939580	150	354247582	314800	12.6122	134.104	1691.34	111.081	13.5307	0.888644	0.67265	5.92429e-06	5.92429e-06	1	0	0	1	1	0
ACAGATAT	43	191	8	23.2656	2283939580	150	354247582	1528	4.44186	1.84823	8.20956	0.539171	0.0656765	0.00431337	0.236899	2.87558e-08	2.87558e-08	1	0	0	1	0	0
ACAGATCCAGT	5	23	11	23.2656	2283939580	150	354247582	253	4.6	0.21491	0.988586	0.0649263	0.0108744	0.00071419	0.337333	4.76127e-09	4.76127e-09	1	0	0	1	0	0
ACAGATCCTC	16	68	10	23.2656	2283939580	150	354247582	680	4.25	0.687712	2.92277	0.191956	0.0292277	0.00191956	0.283333	1.27971e-08	1.27971e-08	1	0	0	1	0	0
ACAGCACCC	1	4	9	23.2656	2283939580	150	354247582	36	4	0.042982	0.171928	0.0112915	0.00154735	0.000101624	0.24	6.77492e-10	6.77492e-10	1	0	0	1	0	0
ACAGCCAGCC	2	10	10	23.2656	2283939580	150	354247582	100	5	0.085964	0.42982	0.0282288	0.0042982	0.000282288	0.333333	1.88192e-09	1.88192e-09	1	0	0	1	0	0
ACAGCCG	5	20	7	23.2656	2283939580	150	354247582	140	4	0.21491	0.85964	0.0564577	0.00601748	0.000395204	0.186667	2.63469e-09	2.63469e-09	1	0	0	1	0	0
ACAGCG	174	1898	6	23.2656	2283939580	150	354247582	11388	10.908	7.47887	81.5798	5.35783	0.489479	0.032147	0.436322	2.14313e-07	2.14313e-07	1	0	0	1	0	0
ACAGCGATG	7	34	9	23.2656	2283939580	150	354247582	306	4.85714	0.300874	1.46139	0.0959781	0.0131525	0.000863803	0.291429	5.75868e-09	5.75868e-09	1	0	0	1	0	0
ACAGCT	46	265	6	23.2656	2283939580	150	354247582	1590	5.76087	1.97717	11.3902	0.748064	0.0683414	0.00448839	0.230435	2.99226e-08	2.99226e-08	1	0	0	1	0	0
ACAGCTC	5	20	7	23.2656	2283939580	150	354247582	140	4	0.21491	0.85964	0.0564577	0.00601748	0.000395204	0.186667	2.63469e-09	2.63469e-09	1	0	0	1	0	0
ACAGG	7	48	5	23.2656	2283939580	150	354247582	240	6.85714	0.300874	2.06314	0.135498	0.0103157	0.000677492	0.228571	4.51662e-09	4.51662e-09	1	0	0	1	0	0
ACAGGC	4	24	6	23.2656	2283939580	150	354247582	144	6	0.171928	1.03157	0.0677492	0.00618941	0.000406495	0.24	2.70997e-09	2.70997e-09	1	0	0	1	0	0
ACAGGCT	117	732	7	23.2656	2283939580	150	354247582	5124	6.25641	5.02889	31.4628	2.06635	0.22024	0.0144645	0.291966	9.64297e-08	9.64297e-08	1	0	0	1	0	0
ACAGGG	6	68	6	23.2656	2283939580	150	354247582	408	11.3333	0.257892	2.92277	0.191956	0.0175366	0.00115174	0.453333	7.67825e-09	7.67825e-09	1	0	0	1	0	0
ACAGGGACATGG	1	4	12	23.2656	2283939580	150	354247582	48	4	0.042982	0.171928	0.0112915	0.00206314	0.000135498	0.32	9.03323e-10	9.03323e-10	1	0	0	1	0	0
ACAGT	10	83	5	23.2656	2283939580	150	354247582	415	8.3	0.42982	3.5675	0.234299	0.0178375	0.0011715	0.276667	7.80998e-09	7.80998e-09	1	0	0	1	0	0
ACAGTACATAT	14	57	11	23.2656	2283939580	150	354247582	627	4.07143	0.601748	2.44997	0.160904	0.0269497	0.00176995	0.298571	1.17997e-08	1.17997e-08	1	0	0	1	0	0
ACAGTAT	5	20	7	23.2656	2283939580	150	354247582	140	4	0.21491	0.85964	0.0564577	0.00601748	0.000395204	0.186667	2.63469e-09	2.63469e-09	1	0	0	1	0	0
ACAGTC	38	483	6	23.2656	2283939580	150	354247582	2898	12.7105	1.63332	20.7603	1.36345	0.124562	0.00818072	0.508421	5.45381e-08	5.45381e-08	1	0	0	1	1	0
ACAGTCC	14	56	7	23.2656	2283939580	150	354247582	392	4	0.601748	2.40699	0.158082	0.0168489	0.00110657	0.186667	7.37714e-09	7.37714e-09	1	0	0	1	0	0
ACAGTCG	38	168	7	23.2656	2283939580	150	354247582	1176	4.42105	1.63332	7.22097	0.474245	0.0505468	0.00331971	0.206316	2.21314e-08	2.21314e-08	1	0	0	1	0	0
ACAGTG	2372	33139	6	23.2656	2283939580	150	354247582	198834	13.9709	101.953	1424.38	93.5476	8.54628	0.561285	0.558836	3.7419e-06	3.7419e-06	1	0	0	1	1	0
ACAGTGACATGG	88	493	12	23.2656	2283939580	150	354247582	5916	5.60227	3.78241	21.1901	1.39168	0.254281	0.0167002	0.448182	1.11335e-07	1.11335e-07	1	0	0	1	0	0
ACAGTGACGATG	21	117	12	23.2656	2283939580	150	354247582	1404	5.57143	0.902622	5.02889	0.330277	0.0603467	0.00396333	0.445714	2.64222e-08	2.64222e-08	1	0	0	1	0	0
ACAGTGG	9	36	7	23.2656	2283939580	150	354247582	252	4	0.386838	1.54735	0.101624	0.0108315	0.000711367	0.186667	4.74245e-09	4.74245e-09	1	0	0	1	0	0
ACAT	30521	234544	4	23.2656	2283939580	150	354247582	938176	7.68468	1311.85	10081.2	662.091	40.3247	2.64836	0.204925	1.76557e-05	1.76557e-05	1	1	0	0	0	0
ACATACATACT	4	24	11	23.2656	2283939580	150	354247582	264	6	0.171928	1.03157	0.0677492	0.0113472	0.000745242	0.44	4.96828e-09	4.96828e-09	1	0	0	1	0	0
ACATACG	1	4	7	23.2656	2283939580	150	354247582	28	4	0.042982	0.171928	0.0112915	0.0012035	7.90408e-05	0.186667	5.26938e-10	5.26938e-10	1	0	0	1	0	0
ACATACT	51	237	7	23.2656	2283939580	150	354247582	1659	4.64706	2.19208	10.1867	0.669024	0.0713071	0.00468317	0.216863	3.12211e-08	3.12211e-08	1	0	0	1	0	0
ACATAG	168	1459	6	23.2656	2283939580	150	354247582	8754	8.68452	7.22097	62.7107	4.11859	0.376264	0.0247115	0.347381	1.64744e-07	1.64744e-07	1	0	0	1	0	0
ACATAGG	5	20	7	23.2656	2283939580	150	354247582	140	4	0.21491	0.85964	0.0564577	0.00601748	0.000395204	0.186667	2.63469e-09	2.63469e-09	1	0	0	1	0	0
ACATAGT	9	36	7	23.2656	2283939580	150	354247582	252	4	0.386838	1.54735	0.101624	0.0108315	0.000711367	0.186667	4.74245e-09	4.74245e-09	1	0	0	1	0	0
ACATAT	884	4549	6	23.2656	2283939580	150	354247582	27294	5.14593	37.9961	195.525	12.8413	1.17315	0.0770478	0.205837	5.13652e-07	5.13652e-07	1	0	0	1	0	0
ACATATC	2	11	7	23.2656	2283939580	150	354247582	77	5.5	0.085964	0.472802	0.0310517	0.00330961	0.000217362	0.256667	1.44908e-09	1.44908e-09	1	0	0	1	0	0
ACATATCATATC	2	15	12	23.2656	2283939580	150	354247582	180	7.5	0.085964	0.64473	0.0423433	0.00773676	0.000508119	0.6	3.38746e-09	3.38746e-09	1	0	0	1	1	0
ACATATG	3	60	7	23.2656	2283939580	150	354247582	420	20	0.128946	2.57892	0.169373	0.0180524	0.00118561	0.933333	7.90408e-09	7.90408e-09	1	0	0	1	1	0
ACATC	152	2805	5	23.2656	2283939580	150	354247582	14025	18.4539	6.53326	120.564	7.91819	0.602822	0.039591	0.615132	2.6394e-07	2.6394e-07	1	0	0	1	1	0
ACATCAT	31	194	7	23.2656	2283939580	150	354247582	1358	6.25806	1.33244	8.3385	0.54764	0.0583695	0.00383348	0.292043	2.55565e-08	2.55565e-08	1	0	0	1	0	0
ACATCC	74	574	6	23.2656	2283939580	150	354247582	3444	7.75676	3.18067	24.6717	1.62034	0.14803	0.00972201	0.31027	6.48134e-08	6.48134e-08	1	0	0	1	0	0
ACATCCC	9	38	7	23.2656	2283939580	150	354247582	266	4.22222	0.386838	1.63332	0.10727	0.0114332	0.000750887	0.197037	5.00592e-09	5.00592e-09	1	0	0	1	0	0
ACATCG	144	1466	6	23.2656	2283939580	150	354247582	8796	10.1806	6.18941	63.0116	4.13835	0.37807	0.0248301	0.407222	1.65534e-07	1.65534e-07	1	0	0	1	0	0
ACATCT	14	66	6	23.2656	2283939580	150	354247582	396	4.71429	0.601748	2.83681	0.18631	0.0170209	0.00111786	0.188571	7.45242e-09	7.45242e-09	1	0	0	1	0	0
ACATCTC	12	48	7	23.2656	2283939580	150	354247582	336	4	0.515784	2.06314	0.135498	0.0144419	0.000948489	0.186667	6.32326e-09	6.32326e-09	1	0	0	1	0	0
ACATG	93	1176	5	23.2656	2283939580	150	354247582	5880	12.6452	3.99732	50.5468	3.31971	0.252734	0.0165986	0.421505	1.10657e-07	1.10657e-07	1	0	0	1	0	0
ACATGACCCATG	1	5	12	23.2656	2283939580	150	354247582	60	5	0.042982	0.21491	0.0141144	0.00257892	0.000169373	0.4	1.12915e-09	1.12915e-09	1	0	0	1	0	0
ACATGAG	8	32	7	23.2656	2283939580	150	354247582	224	4	0.343856	1.37542	0.0903323	0.00962796	0.000632326	0.186667	4.21551e-09	4.21551e-09	1	0	0	1	0	0
ACATGCG	2	30	7	23.2656	2283939580	150	354247582	210	15	0.085964	1.28946	0.0846865	0.00902622	0.000592806	0.7	3.95204e-09	3.95204e-09	1	0	0	1	1	0
ACATGCT	81	383	7	23.2656	2283939580	150	354247582	2681	4.7284	3.48154	16.4621	1.08116	0.115235	0.00756815	0.220658	5.04544e-08	5.04544e-08	1	0	0	1	0	0
ACATGG	7	28	6	23.2656	2283939580	150	354247582	168	4	0.300874	1.2035	0.0790408	0.00722097	0.000474245	0.16	3.16163e-09	3.16163e-09	1	0	0	1	0	0
ACATGT	9	36	6	23.2656	2283939580	150	354247582	216	4	0.386838	1.54735	0.101624	0.00928411	0.000609743	0.16	4.06495e-09	4.06495e-09	1	0	0	1	0	0
ACC	194	1717	3	23.2656	2283939580	150	354247582	5151	8.85052	8.3385	73.8001	4.84689	0.2214	0.0145407	0.17701	9.69379e-08	9.69379e-08	1	0	0	0	0	0
ACCACCT	16	76	7	23.2656	2283939580	150	354247582	532	4.75	0.687712	3.26663	0.214539	0.0228664	0.00150177	0.221667	1.00118e-08	1.00118e-08	1	0	0	1	0	0
ACCACG	28	167	6	23.2656	2283939580	150	354247582	1002	5.96429	1.2035	7.17799	0.471422	0.0430679	0.00282853	0.238571	1.88569e-08	1.88569e-08	1	0	0	1	0	0
ACCACGACG	13	67	9	23.2656	2283939580	150	354247582	603	5.15385	0.558766	2.87979	0.189133	0.0259181	0.0017022	0.309231	1.1348e-08	1.1348e-08	1	0	0	1	0	0
ACCACT	58	509	6	23.2656	2283939580	150	354247582	3054	8.77586	2.49296	21.8778	1.43685	0.131267	0.00862109	0.351034	5.74739e-08	5.74739e-08	1	0	0	1	0	0
ACCACTC	103	582	7	23.2656	2283939580	150	354247582	4074	5.65049	4.42714	25.0155	1.64292	0.175109	0.0115004	0.263689	7.66695e-08	7.66695e-08	1	0	0	1	0	0
ACCAG	34	192	5	23.2656	2283939580	150	354247582	960	5.64706	1.46139	8.25254	0.541994	0.0412627	0.00270997	0.188235	1.80665e-08	1.80665e-08	1	0	0	1	0	0
ACCAGAT	10	40	7	23.2656	2283939580	150	354247582	280	4	0.42982	1.71928	0.112915	0.012035	0.000790408	0.186667	5.26938e-09	5.26938e-09	1	0	0	1	0	0
ACCAGC	27	145	6	23.2656	2283939580	150	354247582	870	5.37037	1.16051	6.23239	0.409318	0.0373943	0.00245591	0.214815	1.63727e-08	1.63727e-08	1	0	0	1	0	0
ACCAGCTCC	1	4	9	23.2656	2283939580	150	354247582	36	4	0.042982	0.171928	0.0112915	0.00154735	0.000101624	0.24	6.77492e-10	6.77492e-10	1	0	0	1	0	0
ACCAGT	22	88	6	23.2656	2283939580	150	354247582	528	4	0.945604	3.78241	0.248414	0.0226945	0.00149048	0.16	9.93655e-09	9.93655e-09	1	0	0	1	0	0
ACCAGTACTCAG	2	11	12	23.2656	2283939580	150	354247582	132	5.5	0.085964	0.472802	0.0310517	0.00567362	0.000372621	0.44	2.48414e-09	2.48414e-09	1	0	0	1	0	0
ACCAT	485	5362	5	23.2656	2283939580	150	354247582	26810	11.0557	20.8463	230.469	15.1363	1.15235	0.0756815	0.368522	5.04544e-07	5.04544e-07	1	0	0	1	0	0
ACCATC	90	875	6	23.2656	2283939580	150	354247582	5250	9.72222	3.86838	37.6092	2.47002	0.225655	0.0148201	0.388889	9.8801e-08	9.8801e-08	1	0	0	1	0	0
ACCATCG	22	132	7	23.2656	2283939580	150	354247582	924	6	0.945604	5.67362	0.372621	0.0397154	0.00260835	0.28	1.7389e-08	1.7389e-08	1	0	0	1	0	0
ACCATG	35	147	6	23.2656	2283939580	150	354247582	882	4.2	1.50437	6.31835	0.414964	0.0379101	0.00248978	0.168	1.65986e-08	1.65986e-08	1	0	0	1	0	0
ACCATGACT	37	191	9	23.2656	2283939580	150	354247582	1719	5.16216	1.59033	8.20956	0.539171	0.073886	0.00485254	0.30973	3.23503e-08	3.23503e-08	1	0	0	1	0	0
ACCATGG	6	24	7	23.2656	2283939580	150	354247582	168	4	0.257892	1.03157	0.0677492	0.00722097	0.000474245	0.186667	3.16163e-09	3.16163e-09	1	0	0	1	0	0
ACCC	4	47	4	23.2656	2283939580	150	354247582	188	11.75	0.171928	2.02015	0.132676	0.00808061	0.000530702	0.313333	3.53802e-09	3.53802e-09	1	0	0	0	0	0
ACCCACG	6	24	7	23.2656	2283939580	150	354247582	168	4	0.257892	1.03157	0.0677492	0.00722097	0.000474245	0.186667	3.16163e-09	3.16163e-09	1	0	0	1	0	0
ACCCAGG	14	61	7	23.2656	2283939580	150	354247582	427	4.35714	0.601748	2.6219	0.172196	0.0183533	0.00120537	0.203333	8.03581e-09	8.03581e-09	1	0	0	1	0	0
ACCCATC	22	95	7	23.2656	2283939580	150	354247582	665	4.31818	0.945604	4.08329	0.268174	0.028583	0.00187722	0.201515	1.25148e-08	1.25148e-08	1	0	0	1	0	0
ACCCATCT	15	183	8	23.2656	2283939580	150	354247582	1464	12.2	0.64473	7.8657	0.516588	0.0629256	0.0041327	0.650667	2.75514e-08	2.75514e-08	1	0	0	1	1	0
ACCCC	5	25	5	23.2656	2283939580	150	354247582	125	5	0.21491	1.07455	0.0705721	0.00537275	0.000352861	0.166667	2.3524e-09	2.3524e-09	1	0	0	1	0	0
ACCCCC	83	333	6	23.2656	2283939580	150	354247582	1998	4.01205	3.5675	14.313	0.940021	0.085878	0.00564012	0.160482	3.76008e-08	3.76008e-08	1	0	0	1	0	0
ACCCCCC	3	13	7	23.2656	2283939580	150	354247582	91	4.33333	0.128946	0.558766	0.0366975	0.00391136	0.000256882	0.202222	1.71255e-09	1.71255e-09	1	0	0	1	0	0
ACCCCT	1	4	6	23.2656	2283939580	150	354247582	24	4	0.042982	0.171928	0.0112915	0.00103157	6.77492e-05	0.16	4.51662e-10	4.51662e-10	1	0	0	1	0	0
ACCCCTC	2	9	7	23.2656	2283939580	150	354247582	63	4.5	0.085964	0.386838	0.025406	0.00270786	0.000177842	0.21	1.18561e-09	1.18561e-09	1	0	0	1	0	0
ACCCT	24	146	5	23.2656	2283939580	150	354247582	730	6.08333	1.03157	6.27537	0.412141	0.0313768	0.00206071	0.202778	1.3738e-08	1.3738e-08	1	0	0	1	0	0
ACCCTACTCT	1	5	10	23.2656	2283939580	150	354247582	50	5	0.042982	0.21491	0.0141144	0.0021491	0.000141144	0.333333	9.40961e-10	9.40961e-10	1	0	0	1	0	0
ACCCTC	36	260	6	23.2656	2283939580	150	354247582	1560	7.22222	1.54735	11.1753	0.73395	0.0670519	0.0044037	0.288889	2.9358e-08	2.9358e-08	1	0	0	1	0	0
ACCCTCT	8	62	7	23.2656	2283939580	150	354247582	434	7.75	0.343856	2.66488	0.175019	0.0186542	0.00122513	0.361667	8.16755e-09	8.16755e-09	1	0	0	1	0	0
ACCG	76	479	4	23.2656	2283939580	150	354247582	1916	6.30263	3.26663	20.5884	1.35216	0.0823535	0.00540865	0.16807	3.60576e-08	3.60576e-08	1	0	0	0	0	0
ACCGGT	13	52	6	23.2656	2283939580	150	354247582	312	4	0.558766	2.23506	0.14679	0.0134104	0.00088074	0.16	5.8716e-09	5.8716e-09	1	0	0	1	0	0
ACCGT	2	22	5	23.2656	2283939580	150	354247582	110	11	0.085964	0.945604	0.0621035	0.00472802	0.000310517	0.366667	2.07012e-09	2.07012e-09	1	0	0	1	0	0
ACCGTC	123	1230	6	23.2656	2283939580	150	354247582	7380	10	5.28678	52.8678	3.47215	0.317207	0.0208329	0.4	1.38886e-07	1.38886e-07	1	0	0	1	0	0
ACCGTG	50	200	6	23.2656	2283939580	150	354247582	1200	4	2.1491	8.5964	0.564577	0.0515784	0.00338746	0.16	2.25831e-08	2.25831e-08	1	0	0	1	0	0
ACCT	4484	80181	4	23.2656	2283939580	150	354247582	320724	17.8816	192.731	3446.34	226.342	13.7854	0.905367	0.476842	6.03578e-06	6.03578e-06	1	0	0	0	0	0
ACCTACCTC	32	167	9	23.2656	2283939580	150	354247582	1503	5.21875	1.37542	7.17799	0.471422	0.0646019	0.0042428	0.313125	2.82853e-08	2.82853e-08	1	0	0	1	0	0
ACCTACCTCT	10	41	10	23.2656	2283939580	150	354247582	410	4.1	0.42982	1.76226	0.115738	0.0176226	0.00115738	0.273333	7.71588e-09	7.71588e-09	1	0	0	1	0	0
ACCTAG	8	39	6	23.2656	2283939580	150	354247582	234	4.875	0.343856	1.6763	0.110092	0.0100578	0.000660555	0.195	4.4037e-09	4.4037e-09	1	0	0	1	0	0
ACCTAT	98	512	6	23.2656	2283939580	150	354247582	3072	5.22449	4.21223	22.0068	1.44532	0.132041	0.0086719	0.20898	5.78127e-08	5.78127e-08	1	0	0	1	0	0
ACCTATCT	483	6171	8	23.2656	2283939580	150	354247582	49368	12.7764	20.7603	265.242	17.42	2.12193	0.13936	0.681408	9.29068e-07	9.29068e-07	1	0	0	1	1	0
ACCTATGGAT	6	33	10	23.2656	2283939580	150	354247582	330	5.5	0.257892	1.41841	0.0931552	0.0141841	0.000931552	0.366667	6.21035e-09	6.21035e-09	1	0	0	1	0	0
ACCTC	430	5636	5	23.2656	2283939580	150	354247582	28180	13.107	18.4823	242.246	15.9098	1.21123	0.0795489	0.436899	5.30326e-07	5.30326e-07	1	0	0	1	0	0
ACCTCAT	30	120	7	23.2656	2283939580	150	354247582	840	4	1.28946	5.15784	0.338746	0.0361049	0.00237122	0.186667	1.58082e-08	1.58082e-08	1	0	0	1	0	0
ACCTCC	16	77	6	23.2656	2283939580	150	354247582	462	4.8125	0.687712	3.30961	0.217362	0.0198577	0.00130417	0.1925	8.69448e-09	8.69448e-09	1	0	0	1	0	0
ACCTCCGGGC	5	20	10	23.2656	2283939580	150	354247582	200	4	0.21491	0.85964	0.0564577	0.0085964	0.000564577	0.266667	3.76385e-09	3.76385e-09	1	0	0	1	0	0
ACCTCCT	17	121	7	23.2656	2283939580	150	354247582	847	7.11765	0.730694	5.20082	0.341569	0.0364057	0.00239098	0.332157	1.59399e-08	1.59399e-08	1	0	0	1	0	0
ACCTCTC	7	28	7	23.2656	2283939580	150	354247582	196	4	0.300874	1.2035	0.0790408	0.00842447	0.000553285	0.186667	3.68857e-09	3.68857e-09	1	0	0	1	0	0
ACCTG	23	154	5	23.2656	2283939580	150	354247582	770	6.69565	0.988586	6.61923	0.434724	0.0330961	0.00217362	0.223188	1.44908e-08	1.44908e-08	1	0	0	1	0	0
ACCTGG	148	607	6	23.2656	2283939580	150	354247582	3642	4.10135	6.36133	26.0901	1.71349	0.15654	0.0102809	0.164054	6.85396e-08	6.85396e-08	1	0	0	1	0	0
ACG	1622	16138	3	23.2656	2283939580	150	354247582	48414	9.94945	69.7168	693.643	45.5557	2.08093	0.136667	0.198989	9.11114e-07	9.11114e-07	1	0	0	0	0	0
ACGACGACT	12	48	9	23.2656	2283939580	150	354247582	432	4	0.515784	2.06314	0.135498	0.0185682	0.00121949	0.24	8.12991e-09	8.12991e-09	1	0	0	1	0	0
ACGACT	84	691	6	23.2656	2283939580	150	354247582	4146	8.22619	3.61049	29.7006	1.95061	0.178203	0.0117037	0.329048	7.80245e-08	7.80245e-08	1	0	0	1	0	0
ACGAG	350	2242	5	23.2656	2283939580	150	354247582	11210	6.40571	15.0437	96.3656	6.32891	0.481828	0.0316445	0.213524	2.10964e-07	2.10964e-07	1	0	0	1	0	0
ACGAGATGAG	6	24	10	23.2656	2283939580	150	354247582	240	4	0.257892	1.03157	0.0677492	0.0103157	0.000677492	0.266667	4.51662e-09	4.51662e-09	1	0	0	1	0	0
ACGAGG	50	290	6	23.2656	2283939580	150	354247582	1740	5.8	2.1491	12.4648	0.818636	0.0747887	0.00491182	0.232	3.27455e-08	3.27455e-08	1	0	0	1	0	0
ACGAGGATGAG	12	49	11	23.2656	2283939580	150	354247582	539	4.08333	0.515784	2.10612	0.138321	0.0231673	0.00152153	0.299444	1.01436e-08	1.01436e-08	1	0	0	1	0	0
ACGAGTG	21	173	7	23.2656	2283939580	150	354247582	1211	8.2381	0.902622	7.43588	0.488359	0.0520512	0.00341851	0.384444	2.27901e-08	2.27901e-08	1	0	0	1	0	0
ACGAT	56	312	5	23.2656	2283939580	150	354247582	1560	5.57143	2.40699	13.4104	0.88074	0.0670519	0.0044037	0.185714	2.9358e-08	2.9358e-08	1	0	0	1	0	0
ACGATAT	3	12	7	23.2656	2283939580	150	354247582	84	4	0.128946	0.515784	0.0338746	0.00361049	0.000237122	0.186667	1.58082e-09	1.58082e-09	1	0	0	1	0	0
ACGATG	143	1388	6	23.2656	2283939580	150	354247582	8328	9.70629	6.14642	59.659	3.91816	0.357954	0.023509	0.388252	1.56727e-07	1.56727e-07	1	0	0	1	0	0
ACGC	86	752	4	23.2656	2283939580	150	354247582	3008	8.74419	3.69645	32.3225	2.12281	0.12929	0.00849124	0.233178	5.66082e-08	5.66082e-08	1	0	0	0	0	0
ACGCACTCGCTC	10	77	12	23.2656	2283939580	150	354247582	924	7.7	0.42982	3.30961	0.217362	0.0397154	0.00260835	0.616	1.7389e-08	1.7389e-08	1	0	0	1	1	0
ACGCAGG	5	20	7	23.2656	2283939580	150	354247582	140	4	0.21491	0.85964	0.0564577	0.00601748	0.000395204	0.186667	2.63469e-09	2.63469e-09	1	0	0	1	0	0
ACGCATAT	23	103	8	23.2656	2283939580	150	354247582	824	4.47826	0.988586	4.42714	0.290757	0.0354172	0.00232606	0.238841	1.5507e-08	1.5507e-08	1	0	0	1	0	0
ACGCC	3	19	5	23.2656	2283939580	150	354247582	95	6.33333	0.128946	0.816658	0.0536348	0.00408329	0.000268174	0.211111	1.78783e-09	1.78783e-09	1	0	0	1	0	0
ACGCCTC	9	36	7	23.2656	2283939580	150	354247582	252	4	0.386838	1.54735	0.101624	0.0108315	0.000711367	0.186667	4.74245e-09	4.74245e-09	1	0	0	1	0	0
ACGCCTCGACT	3	12	11	23.2656	2283939580	150	354247582	132	4	0.128946	0.515784	0.0338746	0.00567362	0.000372621	0.293333	2.48414e-09	2.48414e-09	1	0	0	1	0	0
ACGCG	12	60	5	23.2656	2283939580	150	354247582	300	5	0.515784	2.57892	0.169373	0.0128946	0.000846865	0.166667	5.64577e-09	5.64577e-09	1	0	0	1	0	0
ACGCGAG	8	56	7	23.2656	2283939580	150	354247582	392	7	0.343856	2.40699	0.158082	0.0168489	0.00110657	0.326667	7.37714e-09	7.37714e-09	1	0	0	1	0	0
ACGCGAT	21	84	7	23.2656	2283939580	150	354247582	588	4	0.902622	3.61049	0.237122	0.0252734	0.00165986	0.186667	1.10657e-08	1.10657e-08	1	0	0	1	0	0
ACGCGC	5	20	6	23.2656	2283939580	150	354247582	120	4	0.21491	0.85964	0.0564577	0.00515784	0.000338746	0.16	2.25831e-09	2.25831e-09	1	0	0	1	0	0
ACGCTAG	1	4	7	23.2656	2283939580	150	354247582	28	4	0.042982	0.171928	0.0112915	0.0012035	7.90408e-05	0.186667	5.26938e-10	5.26938e-10	1	0	0	1	0	0
ACGCTC	2	15	6	23.2656	2283939580	150	354247582	90	7.5	0.085964	0.64473	0.0423433	0.00386838	0.00025406	0.3	1.69373e-09	1.69373e-09	1	0	0	1	0	0
ACGCTCT	1	4	7	23.2656	2283939580	150	354247582	28	4	0.042982	0.171928	0.0112915	0.0012035	7.90408e-05	0.186667	5.26938e-10	5.26938e-10	1	0	0	1	0	0
ACGCTG	4	19	6	23.2656	2283939580	150	354247582	114	4.75	0.171928	0.816658	0.0536348	0.00489995	0.000321809	0.19	2.14539e-09	2.14539e-09	1	0	0	1	0	0
ACGG	337	2377	4	23.2656	2283939580	150	354247582	9508	7.05341	14.4849	102.168	6.71	0.408673	0.02684	0.188091	1.78933e-07	1.78933e-07	1	0	0	0	0	0
ACGGACT	22	97	7	23.2656	2283939580	150	354247582	679	4.40909	0.945604	4.16925	0.27382	0.0291848	0.00191674	0.205758	1.27783e-08	1.27783e-08	1	0	0	1	0	0
ACGGATGG	26	186	8	23.2656	2283939580	150	354247582	1488	7.15385	1.11753	7.99465	0.525057	0.0639572	0.00420045	0.381538	2.8003e-08	2.8003e-08	1	0	0	1	0	0
ACGGCC	41	179	6	23.2656	2283939580	150	354247582	1074	4.36585	1.76226	7.69378	0.505296	0.0461627	0.00303178	0.174634	2.02119e-08	2.02119e-08	1	0	0	1	0	0
ACGGCG	5	35	6	23.2656	2283939580	150	354247582	210	7	0.21491	1.50437	0.098801	0.00902622	0.000592806	0.28	3.95204e-09	3.95204e-09	1	0	0	1	0	0
ACGGG	3	18	5	23.2656	2283939580	150	354247582	90	6	0.128946	0.773676	0.0508119	0.00386838	0.00025406	0.2	1.69373e-09	1.69373e-09	1	0	0	1	0	0
ACGGGC	19	88	6	23.2656	2283939580	150	354247582	528	4.63158	0.816658	3.78241	0.248414	0.0226945	0.00149048	0.185263	9.93655e-09	9.93655e-09	1	0	0	1	0	0
ACGTATG	19	76	7	23.2656	2283939580	150	354247582	532	4	0.816658	3.26663	0.214539	0.0228664	0.00150177	0.186667	1.00118e-08	1.00118e-08	1	0	0	1	0	0
ACGTC	22	232	5	23.2656	2283939580	150	354247582	1160	10.5455	0.945604	9.97182	0.654909	0.0498591	0.00327455	0.351515	2.18303e-08	2.18303e-08	1	0	0	1	0	0
ACGTCG	2	8	6	23.2656	2283939580	150	354247582	48	4	0.085964	0.343856	0.0225831	0.00206314	0.000135498	0.16	9.03323e-10	9.03323e-10	1	0	0	1	0	0
ACGTGC	11	44	6	23.2656	2283939580	150	354247582	264	4	0.472802	1.89121	0.124207	0.0113472	0.000745242	0.16	4.96828e-09	4.96828e-09	1	0	0	1	0	0
ACT	8624	102078	3	23.2656	2283939580	150	354247582	306234	11.8365	370.677	4387.51	288.154	13.1625	0.864463	0.23673	5.76309e-06	5.76309e-06	1	0	0	0	0	0
ACTACTC	22	88	7	23.2656	2283939580	150	354247582	616	4	0.945604	3.78241	0.248414	0.0264769	0.0017389	0.186667	1.15926e-08	1.15926e-08	1	0	0	1	0	0
ACTACTG	12	48	7	23.2656	2283939580	150	354247582	336	4	0.515784	2.06314	0.135498	0.0144419	0.000948489	0.186667	6.32326e-09	6.32326e-09	1	0	0	1	0	0
ACTACTGCTACTGCT	104	803	15	23.2656	2283939580	150	354247582	12045	7.72115	4.47013	34.5145	2.26678	0.517718	0.0340016	0.772115	2.26678e-07	2.26678e-07	1	0	0	1	1	0
ACTAG	105	1054	5	23.2656	2283939580	150	354247582	5270	10.0381	4.51311	45.303	2.97532	0.226515	0.0148766	0.334603	9.91773e-08	9.91773e-08	1	0	0	1	0	0
ACTAGAG	9	36	7	23.2656	2283939580	150	354247582	252	4	0.386838	1.54735	0.101624	0.0108315	0.000711367	0.186667	4.74245e-09	4.74245e-09	1	0	0	1	0	0
ACTAGC	18	72	6	23.2656	2283939580	150	354247582	432	4	0.773676	3.0947	0.203248	0.0185682	0.00121949	0.16	8.12991e-09	8.12991e-09	1	0	0	1	0	0
ACTAGTC	14	64	7	23.2656	2283939580	150	354247582	448	4.57143	0.601748	2.75085	0.180665	0.0192559	0.00126465	0.213333	8.43101e-09	8.43101e-09	1	0	0	1	0	0
ACTAT	586	4619	5	23.2656	2283939580	150	354247582	23095	7.88225	25.1874	198.534	13.0389	0.992669	0.0651945	0.262742	4.3463e-07	4.3463e-07	1	0	0	1	0	0
ACTATAG	5	20	7	23.2656	2283939580	150	354247582	140	4	0.21491	0.85964	0.0564577	0.00601748	0.000395204	0.186667	2.63469e-09	2.63469e-09	1	0	0	1	0	0
ACTATAT	7	28	7	23.2656	2283939580	150	354247582	196	4	0.300874	1.2035	0.0790408	0.00842447	0.000553285	0.186667	3.68857e-09	3.68857e-09	1	0	0	1	0	0
ACTATATC	3	12	8	23.2656	2283939580	150	354247582	96	4	0.128946	0.515784	0.0338746	0.00412627	0.000270997	0.213333	1.80665e-09	1.80665e-09	1	0	0	1	0	0
ACTATC	135	1922	6	23.2656	2283939580	150	354247582	11532	14.237	5.80257	82.6114	5.42558	0.495668	0.0325535	0.569481	2.17023e-07	2.17023e-07	1	0	0	1	1	0
ACTATCCTAT	3	12	10	23.2656	2283939580	150	354247582	120	4	0.128946	0.515784	0.0338746	0.00515784	0.000338746	0.266667	2.25831e-09	2.25831e-09	1	0	0	1	0	0
ACTATCT	48	271	7	23.2656	2283939580	150	354247582	1897	5.64583	2.06314	11.6481	0.765002	0.0815368	0.00535501	0.263472	3.57001e-08	3.57001e-08	1	0	0	1	0	0
ACTATG	186	1191	6	23.2656	2283939580	150	354247582	7146	6.40323	7.99465	51.1915	3.36206	0.307149	0.0201723	0.256129	1.34482e-07	1.34482e-07	1	0	0	1	0	0
ACTC	1826	23082	4	23.2656	2283939580	150	354247582	92328	12.6407	78.4851	992.11	65.1578	3.96844	0.260631	0.337087	1.73754e-06	1.73754e-06	1	0	0	0	0	0
ACTCAG	40	160	6	23.2656	2283939580	150	354247582	960	4	1.71928	6.87712	0.451662	0.0412627	0.00270997	0.16	1.80665e-08	1.80665e-08	1	0	0	1	0	0
ACTCAGT	22	88	7	23.2656	2283939580	150	354247582	616	4	0.945604	3.78241	0.248414	0.0264769	0.0017389	0.186667	1.15926e-08	1.15926e-08	1	0	0	1	0	0
ACTCAT	6	24	6	23.2656	2283939580	150	354247582	144	4	0.257892	1.03157	0.0677492	0.00618941	0.000406495	0.16	2.70997e-09	2.70997e-09	1	0	0	1	0	0
ACTCATC	159	975	7	23.2656	2283939580	150	354247582	6825	6.13208	6.83414	41.9074	2.75231	0.293352	0.0192662	0.286164	1.28441e-07	1.28441e-07	1	0	0	1	0	0
ACTCATGG	1	4	8	23.2656	2283939580	150	354247582	32	4	0.042982	0.171928	0.0112915	0.00137542	9.03323e-05	0.213333	6.02215e-10	6.02215e-10	1	0	0	1	0	0
ACTCC	2107	23252	5	23.2656	2283939580	150	354247582	116260	11.0356	90.563	999.417	65.6377	4.99709	0.328189	0.367853	2.18792e-06	2.18792e-06	1	0	0	1	0	0
ACTCCCT	19	157	7	23.2656	2283939580	150	354247582	1099	8.26316	0.816658	6.74817	0.443193	0.0472372	0.00310235	0.385614	2.06823e-08	2.06823e-08	1	0	0	1	0	0
ACTCCCTCG	20	88	9	23.2656	2283939580	150	354247582	792	4.4	0.85964	3.78241	0.248414	0.0340417	0.00223572	0.264	1.49048e-08	1.49048e-08	1	0	0	1	0	0
ACTCCCTGGG	6	29	10	23.2656	2283939580	150	354247582	290	4.83333	0.257892	1.24648	0.0818636	0.0124648	0.000818636	0.322222	5.45758e-09	5.45758e-09	1	0	0	1	0	0
ACTCCGC	7	34	7	23.2656	2283939580	150	354247582	238	4.85714	0.300874	1.46139	0.0959781	0.0102297	0.000671847	0.226667	4.47898e-09	4.47898e-09	1	0	0	1	0	0
ACTCCTG	3	12	7	23.2656	2283939580	150	354247582	84	4	0.128946	0.515784	0.0338746	0.00361049	0.000237122	0.186667	1.58082e-09	1.58082e-09	1	0	0	1	0	0
ACTCG	30	166	5	23.2656	2283939580	150	354247582	830	5.53333	1.28946	7.13501	0.468599	0.035675	0.00234299	0.184444	1.562e-08	1.562e-08	1	0	0	1	0	0
ACTCGAG	8	32	7	23.2656	2283939580	150	354247582	224	4	0.343856	1.37542	0.0903323	0.00962796	0.000632326	0.186667	4.21551e-09	4.21551e-09	1	0	0	1	0	0
ACTCGCCTCG	8	32	10	23.2656	2283939580	150	354247582	320	4	0.343856	1.37542	0.0903323	0.0137542	0.000903323	0.266667	6.02215e-09	6.02215e-09	1	0	0	1	0	0
ACTCGCG	5	20	7	23.2656	2283939580	150	354247582	140	4	0.21491	0.85964	0.0564577	0.00601748	0.000395204	0.186667	2.63469e-09	2.63469e-09	1	0	0	1	0	0
ACTCGCT	1	4	7	23.2656	2283939580	150	354247582	28	4	0.042982	0.171928	0.0112915	0.0012035	7.90408e-05	0.186667	5.26938e-10	5.26938e-10	1	0	0	1	0	0
ACTCGGC	6	24	7	23.2656	2283939580	150	354247582	168	4	0.257892	1.03157	0.0677492	0.00722097	0.000474245	0.186667	3.16163e-09	3.16163e-09	1	0	0	1	0	0
ACTCT	484	4612	5	23.2656	2283939580	150	354247582	23060	9.52893	20.8033	198.233	13.0191	0.991165	0.0650957	0.317631	4.33971e-07	4.33971e-07	1	0	0	1	0	0
ACTCTAG	25	111	7	23.2656	2283939580	150	354247582	777	4.44	1.07455	4.771	0.31334	0.033397	0.00219338	0.2072	1.46225e-08	1.46225e-08	1	0	0	1	0	0
ACTCTAT	4	20	7	23.2656	2283939580	150	354247582	140	5	0.171928	0.85964	0.0564577	0.00601748	0.000395204	0.233333	2.63469e-09	2.63469e-09	1	0	0	1	0	0
ACTCTC	162	1217	6	23.2656	2283939580	150	354247582	7302	7.51235	6.96308	52.3091	3.43545	0.313854	0.0206127	0.300494	1.37418e-07	1.37418e-07	1	0	0	1	0	0
ACTCTCC	90	543	7	23.2656	2283939580	150	354247582	3801	6.03333	3.86838	23.3392	1.53283	0.163375	0.0107298	0.281556	7.15319e-08	7.15319e-08	1	0	0	1	0	0
ACTCTCT	4417	37243	7	23.2656	2283939580	150	354247582	260701	8.43174	189.851	1600.78	105.133	11.2054	0.735929	0.393481	4.90619e-06	4.90619e-06	1	0	0	1	0	0
ACTCTG	14	56	6	23.2656	2283939580	150	354247582	336	4	0.601748	2.40699	0.158082	0.0144419	0.000948489	0.16	6.32326e-09	6.32326e-09	1	0	0	1	0	0
ACTG	304	3812	4	23.2656	2283939580	150	354247582	15248	12.5395	13.0665	163.847	10.7608	0.655389	0.0430433	0.334386	2.86956e-07	2.86956e-07	1	0	0	0	0	0
ACTGAG	1	25	6	23.2656	2283939580	150	354247582	150	25	0.042982	1.07455	0.0705721	0.0064473	0.000423433	1	2.82288e-09	2.82288e-09	1	0	0	1	1	0
ACTGATC	19	83	7	23.2656	2283939580	150	354247582	581	4.36842	0.816658	3.5675	0.234299	0.0249725	0.0016401	0.20386	1.0934e-08	1.0934e-08	1	0	0	1	0	0
ACTGC	35	230	5	23.2656	2283939580	150	354247582	1150	6.57143	1.50437	9.88586	0.649263	0.0494293	0.00324632	0.219048	2.16421e-08	2.16421e-08	1	0	0	1	0	0
ACTGCAG	5	20	7	23.2656	2283939580	150	354247582	140	4	0.21491	0.85964	0.0564577	0.00601748	0.000395204	0.186667	2.63469e-09	2.63469e-09	1	0	0	1	0	0
ACTGCC	6	24	6	23.2656	2283939580	150	354247582	144	4	0.257892	1.03157	0.0677492	0.00618941	0.000406495	0.16	2.70997e-09	2.70997e-09	1	0	0	1	0	0
ACTGCCG	5	20	7	23.2656	2283939580	150	354247582	140	4	0.21491	0.85964	0.0564577	0.00601748	0.000395204	0.186667	2.63469e-09	2.63469e-09	1	0	0	1	0	0
ACTGCCT	11	52	7	23.2656	2283939580	150	354247582	364	4.72727	0.472802	2.23506	0.14679	0.0156454	0.00102753	0.220606	6.8502e-09	6.8502e-09	1	0	0	1	0	0
ACTGCG	2	10	6	23.2656	2283939580	150	354247582	60	5	0.085964	0.42982	0.0282288	0.00257892	0.000169373	0.2	1.12915e-09	1.12915e-09	1	0	0	1	0	0
ACTGCT	303	4697	6	23.2656	2283939580	150	354247582	28182	15.5017	13.0235	201.886	13.2591	1.21132	0.0795545	0.620066	5.30364e-07	5.30364e-07	1	0	0	1	1	0
ACTGG	36	460	5	23.2656	2283939580	150	354247582	2300	12.7778	1.54735	19.7717	1.29853	0.0988586	0.00649263	0.425926	4.32842e-08	4.32842e-08	1	0	0	1	0	0
ACTGGAG	1	5	7	23.2656	2283939580	150	354247582	35	5	0.042982	0.21491	0.0141144	0.00150437	9.8801e-05	0.233333	6.58673e-10	6.58673e-10	1	0	0	1	0	0
ACTGGAT	1	4	7	23.2656	2283939580	150	354247582	28	4	0.042982	0.171928	0.0112915	0.0012035	7.90408e-05	0.186667	5.26938e-10	5.26938e-10	1	0	0	1	0	0
ACTGGCTG	2	10	8	23.2656	2283939580	150	354247582	80	5	0.085964	0.42982	0.0282288	0.00343856	0.000225831	0.266667	1.50554e-09	1.50554e-09	1	0	0	1	0	0
AG	80052	1385052	2	23.2656	2283939580	150	354247582	2770104	17.3019	3440.79	59532.3	3909.84	119.065	7.81968	0.230692	5.21312e-05	5.21312e-05	1	1	1	0	0	0
AGAGAGAT	177	1469	8	23.2656	2283939580	150	354247582	11752	8.29944	7.60781	63.1405	4.14682	0.505124	0.0331745	0.442637	2.21164e-07	2.21164e-07	1	0	0	1	0	0
AGAGAGATG	28	133	9	23.2656	2283939580	150	354247582	1197	4.75	1.2035	5.7166	0.375444	0.0514494	0.00337899	0.285	2.25266e-08	2.25266e-08	1	0	0	1	0	0
AGAGAGC	87	504	7	23.2656	2283939580	150	354247582	3528	5.7931	3.73943	21.6629	1.42273	0.15164	0.00995914	0.270345	6.63942e-08	6.63942e-08	1	0	0	1	0	0
AGAGAGG	91	448	7	23.2656	2283939580	150	354247582	3136	4.92308	3.91136	19.2559	1.26465	0.134792	0.00885257	0.229744	5.90171e-08	5.90171e-08	1	0	0	1	0	0
AGAGAT	34	143	6	23.2656	2283939580	150	354247582	858	4.20588	1.46139	6.14642	0.403672	0.0368785	0.00242203	0.168235	1.61469e-08	1.61469e-08	1	0	0	1	0	0
AGAGATCTAT	26	117	10	23.2656	2283939580	150	354247582	1170	4.5	1.11753	5.02889	0.330277	0.0502889	0.00330277	0.3	2.20185e-08	2.20185e-08	1	0	0	1	0	0
AGAGATG	110	1295	7	23.2656	2283939580	150	354247582	9065	11.7727	4.72802	55.6617	3.65564	0.389632	0.0255894	0.549394	1.70596e-07	1.70596e-07	1	0	0	1	1	0
AGAGC	12	83	5	23.2656	2283939580	150	354247582	415	6.91667	0.515784	3.5675	0.234299	0.0178375	0.0011715	0.230556	7.80998e-09	7.80998e-09	1	0	0	1	0	0
AGAGCC	5	21	6	23.2656	2283939580	150	354247582	126	4.2	0.21491	0.902622	0.0592806	0.00541573	0.000355683	0.168	2.37122e-09	2.37122e-09	1	0	0	1	0	0
AGAGCCG	8	64	7	23.2656	2283939580	150	354247582	448	8	0.343856	2.75085	0.180665	0.0192559	0.00126465	0.373333	8.43101e-09	8.43101e-09	1	0	0	1	0	0
AGAGCG	23	92	6	23.2656	2283939580	150	354247582	552	4	0.988586	3.95434	0.259705	0.0237261	0.00155823	0.16	1.03882e-08	1.03882e-08	1	0	0	1	0	0
AGAGCGGGAGCG	14	68	12	23.2656	2283939580	150	354247582	816	4.85714	0.601748	2.92277	0.191956	0.0350733	0.00230347	0.388571	1.53565e-08	1.53565e-08	1	0	0	1	0	0
AGAGCT	19	76	6	23.2656	2283939580	150	354247582	456	4	0.816658	3.26663	0.214539	0.0195998	0.00128724	0.16	8.58157e-09	8.58157e-09	1	0	0	1	0	0
AGAGCTG	12	49	7	23.2656	2283939580	150	354247582	343	4.08333	0.515784	2.10612	0.138321	0.0147428	0.000968249	0.190556	6.455e-09	6.455e-09	1	0	0	1	0	0
AGAGG	535	3708	5	23.2656	2283939580	150	354247582	18540	6.93084	22.9954	159.377	10.4673	0.796886	0.0523363	0.231028	3.48909e-07	3.48909e-07	1	0	0	1	0	0
AGAGGAT	810	4604	7	23.2656	2283939580	150	354247582	32228	5.68395	34.8154	197.889	12.9966	1.38522	0.0909759	0.265251	6.06506e-07	6.06506e-07	1	0	0	1	0	0
AGAGGC	12	75	6	23.2656	2283939580	150	354247582	450	6.25	0.515784	3.22365	0.211716	0.0193419	0.0012703	0.25	8.46865e-09	8.46865e-09	1	0	0	1	0	0
AGAGGG	618	3364	6	23.2656	2283939580	150	354247582	20184	5.44337	26.5629	144.591	9.49618	0.867548	0.0569771	0.217735	3.79847e-07	3.79847e-07	1	0	0	1	0	0
AGAGGGG	4	20	7	23.2656	2283939580	150	354247582	140	5	0.171928	0.85964	0.0564577	0.00601748	0.000395204	0.233333	2.63469e-09	2.63469e-09	1	0	0	1	0	0
AGAT	172346	5562858	4	23.2656	2283939580	150	354247582	22251432	32.2773	7407.77	239103	15703.3	956.411	62.8132	0.860727	0.000418755	0.000418755	1	1	1	0	1	0
AGATAGATAGATAT	38	173	14	23.2656	2283939580	150	354247582	2422	4.55263	1.63332	7.43588	0.488359	0.104102	0.00683703	0.424912	4.55802e-08	4.55802e-08	1	0	0	1	0	0
AGATAGATAT	19	87	10	23.2656	2283939580	150	354247582	870	4.57895	0.816658	3.73943	0.245591	0.0373943	0.00245591	0.305263	1.63727e-08	1.63727e-08	1	0	0	1	0	0
AGATAGATATAT	41	213	12	23.2656	2283939580	150	354247582	2556	5.19512	1.76226	9.15516	0.601274	0.109862	0.00721529	0.41561	4.8102e-08	4.8102e-08	1	0	0	1	0	0
AGATAGATCGAT	51	487	12	23.2656	2283939580	150	354247582	5844	9.54902	2.19208	20.9322	1.37474	0.251187	0.0164969	0.763922	1.0998e-07	1.0998e-07	1	0	0	1	1	0
AGATAGG	1	4	7	23.2656	2283939580	150	354247582	28	4	0.042982	0.171928	0.0112915	0.0012035	7.90408e-05	0.186667	5.26938e-10	5.26938e-10	1	0	0	1	0	0
AGATAGGG	22	106	8	23.2656	2283939580	150	354247582	848	4.81818	0.945604	4.55609	0.299226	0.0364487	0.00239381	0.25697	1.59587e-08	1.59587e-08	1	0	0	1	0	0
AGATAT	297	1761	6	23.2656	2283939580	150	354247582	10566	5.92929	12.7656	75.6913	4.9711	0.454148	0.0298266	0.237172	1.98844e-07	1.98844e-07	1	0	0	1	0	0
AGATATG	13	62	7	23.2656	2283939580	150	354247582	434	4.76923	0.558766	2.66488	0.175019	0.0186542	0.00122513	0.222564	8.16755e-09	8.16755e-09	1	0	0	1	0	0
AGATATGAGATG	103	634	12	23.2656	2283939580	150	354247582	7608	6.15534	4.42714	27.2506	1.78971	0.327007	0.0214765	0.492427	1.43177e-07	1.43177e-07	1	0	0	1	0	0
AGATC	48	276	5	23.2656	2283939580	150	354247582	1380	5.75	2.06314	11.863	0.779116	0.0593151	0.00389558	0.191667	2.59705e-08	2.59705e-08	1	0	0	1	0	0
AGATCCC	18	81	7	23.2656	2283939580	150	354247582	567	4.5	0.773676	3.48154	0.228654	0.0243708	0.00160058	0.21	1.06705e-08	1.06705e-08	1	0	0	1	0	0
AGATG	3891	92275	5	23.2656	2283939580	150	354247582	461375	23.715	167.243	3966.16	260.482	19.8308	1.30241	0.790499	8.68272e-06	8.68272e-06	1	0	0	1	1	0
AGATGATG	13	55	8	23.2656	2283939580	150	354247582	440	4.23077	0.558766	2.36401	0.155259	0.0189121	0.00124207	0.225641	8.28046e-09	8.28046e-09	1	0	0	1	0	0
AGATGC	1	4	6	23.2656	2283939580	150	354247582	24	4	0.042982	0.171928	0.0112915	0.00103157	6.77492e-05	0.16	4.51662e-10	4.51662e-10	1	0	0	1	0	0
AGATGCTG	2	31	8	23.2656	2283939580	150	354247582	248	15.5	0.085964	1.33244	0.0875094	0.0106595	0.000700075	0.826667	4.66717e-09	4.66717e-09	1	0	0	1	1	0
AGATGG	5	47	6	23.2656	2283939580	150	354247582	282	9.4	0.21491	2.02015	0.132676	0.0121209	0.000796053	0.376	5.30702e-09	5.30702e-09	1	0	0	1	0	0
AGATGGAT	1569	22106	8	23.2656	2283939580	150	354247582	176848	14.0892	67.4387	950.16	62.4027	7.60128	0.499221	0.751426	3.32814e-06	3.32814e-06	1	0	0	1	1	0
AGC	416	4109	3	23.2656	2283939580	150	354247582	12327	9.8774	17.8805	176.613	11.5992	0.529839	0.0347977	0.197548	2.31985e-07	2.31985e-07	1	0	0	0	0	0
AGCAGG	19	89	6	23.2656	2283939580	150	354247582	534	4.68421	0.816658	3.8254	0.251237	0.0229524	0.00150742	0.187368	1.00495e-08	1.00495e-08	1	0	0	1	0	0
AGCAT	41	385	5	23.2656	2283939580	150	354247582	1925	9.39024	1.76226	16.5481	1.08681	0.0827403	0.00543405	0.313008	3.6227e-08	3.6227e-08	1	0	0	1	0	0
AGCATAGCGCC	22	107	11	23.2656	2283939580	150	354247582	1177	4.86364	0.945604	4.59907	0.302049	0.0505898	0.00332254	0.356667	2.21502e-08	2.21502e-08	1	0	0	1	0	0
AGCATCC	3	12	7	23.2656	2283939580	150	354247582	84	4	0.128946	0.515784	0.0338746	0.00361049	0.000237122	0.186667	1.58082e-09	1.58082e-09	1	0	0	1	0	0
AGCC	70	548	4	23.2656	2283939580	150	354247582	2192	7.82857	3.00874	23.5541	1.54694	0.0942165	0.00618776	0.208762	4.12518e-08	4.12518e-08	1	0	0	0	0	0
AGCCCT	7	28	6	23.2656	2283939580	150	354247582	168	4	0.300874	1.2035	0.0790408	0.00722097	0.000474245	0.16	3.16163e-09	3.16163e-09	1	0	0	1	0	0
AGCCT	10	50	5	23.2656	2283939580	150	354247582	250	5	0.42982	2.1491	0.141144	0.0107455	0.000705721	0.166667	4.70481e-09	4.70481e-09	1	0	0	1	0	0
AGCCTC	4	16	6	23.2656	2283939580	150	354247582	96	4	0.171928	0.687712	0.0451662	0.00412627	0.000270997	0.16	1.80665e-09	1.80665e-09	1	0	0	1	0	0
AGCCTG	52	247	6	23.2656	2283939580	150	354247582	1482	4.75	2.23506	10.6166	0.697252	0.0636993	0.00418351	0.19	2.78901e-08	2.78901e-08	1	0	0	1	0	0
AGCG	43	264	4	23.2656	2283939580	150	354247582	1056	6.13953	1.84823	11.3472	0.745242	0.045389	0.00298097	0.163721	1.98731e-08	1.98731e-08	1	0	0	0	0	0
AGCGC	2	10	5	23.2656	2283939580	150	354247582	50	5	0.085964	0.42982	0.0282288	0.0021491	0.000141144	0.166667	9.40961e-10	9.40961e-10	1	0	0	1	0	0
AGCGG	12	74	5	23.2656	2283939580	150	354247582	370	6.16667	0.515784	3.18067	0.208893	0.0159033	0.00104447	0.205556	6.96312e-09	6.96312e-09	1	0	0	1	0	0
AGCGGC	1	4	6	23.2656	2283939580	150	354247582	24	4	0.042982	0.171928	0.0112915	0.00103157	6.77492e-05	0.16	4.51662e-10	4.51662e-10	1	0	0	1	0	0
AGCGGG	11	85	6	23.2656	2283939580	150	354247582	510	7.72727	0.472802	3.65347	0.239945	0.0219208	0.00143967	0.309091	9.59781e-09	9.59781e-09	1	0	0	1	0	0
AGCTAT	13	59	6	23.2656	2283939580	150	354247582	354	4.53846	0.558766	2.53594	0.16655	0.0152156	0.000999301	0.181538	6.66201e-09	6.66201e-09	1	0	0	1	0	0
AGCTATC	9	36	7	23.2656	2283939580	150	354247582	252	4	0.386838	1.54735	0.101624	0.0108315	0.000711367	0.186667	4.74245e-09	4.74245e-09	1	0	0	1	0	0
AGCTATG	1	6	7	23.2656	2283939580	150	354247582	42	6	0.042982	0.257892	0.0169373	0.00180524	0.000118561	0.28	7.90408e-10	7.90408e-10	1	0	0	1	0	0
AGCTCC	70	280	6	23.2656	2283939580	150	354247582	1680	4	3.00874	12.035	0.790408	0.0722097	0.00474245	0.16	3.16163e-08	3.16163e-08	1	0	0	1	0	0
AGCTCG	18	72	6	23.2656	2283939580	150	354247582	432	4	0.773676	3.0947	0.203248	0.0185682	0.00121949	0.16	8.12991e-09	8.12991e-09	1	0	0	1	0	0
AGG	6054	55302	3	23.2656	2283939580	150	354247582	165906	9.13479	260.213	2376.99	156.111	7.13097	0.468333	0.182696	3.12222e-06	3.12222e-06	1	0	0	0	0	0
AGGAT	1686	11254	5	23.2656	2283939580	150	354247582	56270	6.67497	72.4676	483.719	31.7687	2.4186	0.158844	0.222499	1.05896e-06	1.05896e-06	1	0	0	1	0	0
AGGATAT	2	8	7	23.2656	2283939580	150	354247582	56	4	0.085964	0.343856	0.0225831	0.00240699	0.000158082	0.186667	1.05388e-09	1.05388e-09	1	0	0	1	0	0
AGGATC	60	294	6	23.2656	2283939580	150	354247582	1764	4.9	2.57892	12.6367	0.829928	0.0758202	0.00497957	0.196	3.31971e-08	3.31971e-08	1	0	0	1	0	0
AGGATCC	5	20	7	23.2656	2283939580	150	354247582	140	4	0.21491	0.85964	0.0564577	0.00601748	0.000395204	0.186667	2.63469e-09	2.63469e-09	1	0	0	1	0	0
AGGATG	1473	15799	6	23.2656	2283939580	150	354247582	94794	10.7257	63.3125	679.072	44.5988	4.07443	0.267593	0.429029	1.78395e-06	1.78395e-06	1	0	0	1	0	0
AGGATGG	29	131	7	23.2656	2283939580	150	354247582	917	4.51724	1.24648	5.63064	0.369798	0.0394145	0.00258859	0.210805	1.72572e-08	1.72572e-08	1	0	0	1	0	0
AGGC	122	1023	4	23.2656	2283939580	150	354247582	4092	8.38525	5.2438	43.9706	2.88781	0.175882	0.0115512	0.223607	7.70083e-08	7.70083e-08	1	0	0	0	0	0
AGGCAT	12	48	6	23.2656	2283939580	150	354247582	288	4	0.515784	2.06314	0.135498	0.0123788	0.000812991	0.16	5.41994e-09	5.41994e-09	1	0	0	1	0	0
AGGCATC	3	12	7	23.2656	2283939580	150	354247582	84	4	0.128946	0.515784	0.0338746	0.00361049	0.000237122	0.186667	1.58082e-09	1.58082e-09	1	0	0	1	0	0
AGGCCCT	8	32	7	23.2656	2283939580	150	354247582	224	4	0.343856	1.37542	0.0903323	0.00962796	0.000632326	0.186667	4.21551e-09	4.21551e-09	1	0	0	1	0	0
AGGCG	17	131	5	23.2656	2283939580	150	354247582	655	7.70588	0.730694	5.63064	0.369798	0.0281532	0.00184899	0.256863	1.23266e-08	1.23266e-08	1	0	0	1	0	0
AGGCGC	2	8	6	23.2656	2283939580	150	354247582	48	4	0.085964	0.343856	0.0225831	0.00206314	0.000135498	0.16	9.03323e-10	9.03323e-10	1	0	0	1	0	0
AGGG	25	180	4	23.2656	2283939580	150	354247582	720	7.2	1.07455	7.73676	0.508119	0.030947	0.00203248	0.192	1.35498e-08	1.35498e-08	1	0	0	0	0	0
AGGGAT	250	2305	6	23.2656	2283939580	150	354247582	13830	9.22	10.7455	99.0735	6.50675	0.594441	0.0390405	0.3688	2.6027e-07	2.6027e-07	1	0	0	1	0	0
AGGGG	3	17	5	23.2656	2283939580	150	354247582	85	5.66667	0.128946	0.730694	0.047989	0.00365347	0.000239945	0.188889	1.59963e-09	1.59963e-09	1	0	0	1	0	0
AGGGGG	7	29	6	23.2656	2283939580	150	354247582	174	4.14286	0.300874	1.24648	0.0818636	0.00747887	0.000491182	0.165714	3.27455e-09	3.27455e-09	1	0	0	1	0	0
AT	111845	1491909	2	23.2656	2283939580	150	354247582	2983818	13.3391	4807.32	64125.2	4211.49	128.25	8.42297	0.177854	5.61532e-05	5.61532e-05	1	1	1	0	0	0
ATATATC	43	188	7	23.2656	2283939580	150	354247582	1316	4.37209	1.84823	8.08061	0.530702	0.0565643	0.00371492	0.204031	2.47661e-08	2.47661e-08	1	0	0	1	0	0
ATATC	458	5347	5	23.2656	2283939580	150	354247582	26735	11.6747	19.6857	229.825	15.094	1.14912	0.0754698	0.389156	5.03132e-07	5.03132e-07	1	0	0	1	0	0
ATATCC	35	142	6	23.2656	2283939580	150	354247582	852	4.05714	1.50437	6.10344	0.40085	0.0366207	0.0024051	0.162286	1.6034e-08	1.6034e-08	1	0	0	1	0	0
ATATCCCATCCC	242	1041	12	23.2656	2283939580	150	354247582	12492	4.30165	10.4016	44.7442	2.93862	0.536931	0.0352635	0.344132	2.3509e-07	2.3509e-07	1	0	0	1	0	0
ATATCCGG	3	12	8	23.2656	2283939580	150	354247582	96	4	0.128946	0.515784	0.0338746	0.00412627	0.000270997	0.213333	1.80665e-09	1.80665e-09	1	0	0	1	0	0
ATATGC	21	90	6	23.2656	2283939580	150	354247582	540	4.28571	0.902622	3.86838	0.25406	0.0232103	0.00152436	0.171429	1.01624e-08	1.01624e-08	1	0	0	1	0	0
ATC	7900	119651	3	23.2656	2283939580	150	354247582	358953	15.1457	339.558	5142.84	337.761	15.4285	1.01328	0.302914	6.75522e-06	6.75522e-06	1	0	0	0	0	0
ATCATCC	4	47	7	23.2656	2283939580	150	354247582	329	11.75	0.171928	2.02015	0.132676	0.0141411	0.000928729	0.548333	6.19153e-09	6.19153e-09	1	0	0	1	1	0
ATCC	8669	176178	4	23.2656	2283939580	150	354247582	704712	20.3228	372.611	7572.48	497.33	30.2899	1.98932	0.54194	1.32621e-05	1.32621e-05	1	0	0	0	1	0
ATCCATCG	41	517	8	23.2656	2283939580	150	354247582	4136	12.6098	1.76226	22.2217	1.45943	0.177773	0.0116755	0.67252	7.78363e-08	7.78363e-08	1	0	0	1	1	0
ATCCC	1314	10257	5	23.2656	2283939580	150	354247582	51285	7.80594	56.4783	440.866	28.9543	2.20433	0.144772	0.260198	9.65144e-07	9.65144e-07	1	0	0	1	0	0
ATCGC	68	389	5	23.2656	2283939580	150	354247582	1945	5.72059	2.92277	16.72	1.0981	0.0836	0.00549051	0.190686	3.66034e-08	3.66034e-08	1	0	0	1	0	0
ATCGCC	11	76	6	23.2656	2283939580	150	354247582	456	6.90909	0.472802	3.26663	0.214539	0.0195998	0.00128724	0.276364	8.58157e-09	8.58157e-09	1	0	0	1	0	0
ATGC	15	94	4	23.2656	2283939580	150	354247582	376	6.26667	0.64473	4.04031	0.265351	0.0161612	0.0010614	0.167111	7.07603e-09	7.07603e-09	1	0	0	0	0	0
ATGCC	33	165	5	23.2656	2283939580	150	354247582	825	5	1.41841	7.09203	0.465776	0.0354601	0.00232888	0.166667	1.55259e-08	1.55259e-08	1	0	0	1	0	0
ATGCGC	12	48	6	23.2656	2283939580	150	354247582	288	4	0.515784	2.06314	0.135498	0.0123788	0.000812991	0.16	5.41994e-09	5.41994e-09	1	0	0	1	0	0
CCCCCG	1	4	6	23.2656	2283939580	150	354247582	24	4	0.042982	0.171928	0.0112915	0.00103157	6.77492e-05	0.16	4.51662e-10	4.51662e-10	1	0	0	1	0	0
CCCCGG	1	4	6	23.2656	2283939580	150	354247582	24	4	0.042982	0.171928	0.0112915	0.00103157	6.77492e-05	0.16	4.51662e-10	4.51662e-10	1	0	0	1	0	0
CCG	10	80	3	23.2656	2283939580	150	354247582	240	8	0.42982	3.43856	0.225831	0.0103157	0.000677492	0.16	4.51662e-09	4.51662e-09	1	0	0	0	0	0
CCGCG	3	15	5	23.2656	2283939580	150	354247582	75	5	0.128946	0.64473	0.0423433	0.00322365	0.000211716	0.166667	1.41144e-09	1.41144e-09	1	0	0	1	0	0
CG	19	236	2	23.2656	2283939580	150	354247582	472	12.4211	0.816658	10.1437	0.666201	0.0202875	0.0013324	0.165614	8.88268e-09	8.88268e-09	1	0	0	0	0	0
