# Supplementary material for: Profiles of telomeric repeats in Insecta reveal diverse forms of telomeric motifs in Hymenopterans
Source: Life Sci Alliance. 2022 Apr 1;5(7):e202101163. doi: 10.26508/lsa.202101163 (PMC8977481; doi:10.26508/lsa.202101163)
Supplement: Supplemental Data 3. — Tandem repeat statistics for 50 species without simple tandem type TRM. [file LSA-2021-01163_Supplemental_Data_3.zip › DataS3/ONTTA_output.csv.2.filtered.xlsx]

## Sheet: Sheet1
Unnamed: 0	reads	repeats	unit_len	avg_genome_cov	genome_size	eff_read_len	num_reads	repeats_total_len	repeats_per_read	reads_per_genome	repeats_per_genome	repeats_per_million_reads	repeats_len_per_genome	repeats_len_per_million_reads	percent_repeats_len_per_read	percent_repeats_len_per_genome	percent_repeat_unit_in_sequences	avg_genome_cov_filter	repeat_containing_reads_filter	repeats_len_per_million_reads_filter	unit_len_filter	percent_repeats_len_per_read_filter	qualified
AAAAAAAGAAC	1	4	11	89.3395	261534774	101	231340428	44	4	0.0111933	0.044773	0.0172905	0.000492503	0.000190196	0.435644	1.88313e-09	1.88313e-09	1	0	0	1	0	0
AAAAAAAGAAT	2	16	11	89.3395	261534774	101	231340428	176	8	0.0223865	0.179092	0.0691621	0.00197001	0.000760784	0.871287	7.53251e-09	7.53251e-09	1	0	0	1	1	0
AAAAAAATG	45	197	9	89.3395	261534774	101	231340428	1773	4.37778	0.503697	2.20507	0.851559	0.0198456	0.00766403	0.390099	7.58815e-08	7.58815e-08	1	0	0	1	0	0
AAAAAAC	3	22	7	89.3395	261534774	101	231340428	154	7.33333	0.0335798	0.246252	0.0950979	0.00172376	0.000665686	0.508251	6.59095e-09	6.59095e-09	1	0	0	1	1	0
AAAAAACCAAAC	1	4	12	89.3395	261534774	101	231340428	48	4	0.0111933	0.044773	0.0172905	0.000537276	0.000207486	0.475248	2.05432e-09	2.05432e-09	1	0	0	1	0	0
AAAAAAG	20	125	7	89.3395	261534774	101	231340428	875	6.25	0.223865	1.39916	0.540329	0.0097941	0.0037823	0.433168	3.74486e-08	3.74486e-08	1	0	0	1	0	0
AAAAAAGAAAG	1	5	11	89.3395	261534774	101	231340428	55	5	0.0111933	0.0559663	0.0216132	0.000615629	0.000237745	0.544554	2.35391e-09	2.35391e-09	1	0	0	1	1	0
AAAAAAGAACT	1	4	11	89.3395	261534774	101	231340428	44	4	0.0111933	0.044773	0.0172905	0.000492503	0.000190196	0.435644	1.88313e-09	1.88313e-09	1	0	0	1	0	0
AAAAAAGAAG	3	23	10	89.3395	261534774	101	231340428	230	7.66667	0.0335798	0.257445	0.0994206	0.00257445	0.000994206	0.759076	9.84362e-09	9.84362e-09	1	0	0	1	1	0
AAAAAAGAG	2	11	9	89.3395	261534774	101	231340428	99	5.5	0.0223865	0.123126	0.047549	0.00110813	0.000427941	0.490099	4.23704e-09	4.23704e-09	1	0	0	1	0	0
AAAAAAGGAACACTACTTG	1	5	19	89.3395	261534774	101	231340428	95	5	0.0111933	0.0559663	0.0216132	0.00106336	0.00041065	0.940594	4.06584e-09	4.06584e-09	1	0	0	1	1	0
AAAAAAGGGC	1	4	10	89.3395	261534774	101	231340428	40	4	0.0111933	0.044773	0.0172905	0.00044773	0.000172905	0.39604	1.71193e-09	1.71193e-09	1	0	0	1	0	0
AAAAAAT	6	29	7	89.3395	261534774	101	231340428	203	4.83333	0.0671596	0.324604	0.125356	0.00227223	0.000877495	0.334983	8.68807e-09	8.68807e-09	1	0	0	1	0	0
AAAAAATAATC	2	8	11	89.3395	261534774	101	231340428	88	4	0.0223865	0.0895461	0.0345811	0.000985007	0.000380392	0.435644	3.76626e-09	3.76626e-09	1	0	0	1	0	0
AAAAAATAGTG	2	9	11	89.3395	261534774	101	231340428	99	4.5	0.0223865	0.100739	0.0389037	0.00110813	0.000427941	0.490099	4.23704e-09	4.23704e-09	1	0	0	1	0	0
AAAAAATATCACAAGTTT	3	15	18	89.3395	261534774	101	231340428	270	5	0.0335798	0.167899	0.0648395	0.00302218	0.00116711	0.891089	1.15556e-08	1.15556e-08	1	0	0	1	1	0
AAAAAATGTAAG	1	4	12	89.3395	261534774	101	231340428	48	4	0.0111933	0.044773	0.0172905	0.000537276	0.000207486	0.475248	2.05432e-09	2.05432e-09	1	0	0	1	0	0
AAAAAATTGC	40	264	10	89.3395	261534774	101	231340428	2640	6.6	0.44773	2.95502	1.14118	0.0295502	0.0114118	0.653465	1.12988e-07	1.12988e-07	1	0	0	1	1	0
AAAAAC	9	37	6	89.3395	261534774	101	231340428	222	4.11111	0.100739	0.414151	0.159937	0.0024849	0.000959625	0.244224	9.50124e-09	9.50124e-09	1	0	0	1	0	0
AAAAACAAAAG	1	4	11	89.3395	261534774	101	231340428	44	4	0.0111933	0.044773	0.0172905	0.000492503	0.000190196	0.435644	1.88313e-09	1.88313e-09	1	0	0	1	0	0
AAAAACAAAG	1	6	10	89.3395	261534774	101	231340428	60	6	0.0111933	0.0671596	0.0259358	0.000671596	0.000259358	0.594059	2.5679e-09	2.5679e-09	1	0	0	1	1	0
AAAAACAATAAT	1	7	12	89.3395	261534774	101	231340428	84	7	0.0111933	0.0783528	0.0302584	0.000940234	0.000363101	0.831683	3.59506e-09	3.59506e-09	1	0	0	1	1	0
AAAAACAGTATTAATACAATAT	2	8	22	89.3395	261534774	101	231340428	176	4	0.0223865	0.0895461	0.0345811	0.00197001	0.000760784	0.871287	7.53251e-09	7.53251e-09	1	0	0	1	1	0
AAAAACTTAGTGTGACATAAGTTT	1	4	24	89.3395	261534774	101	231340428	96	4	0.0111933	0.044773	0.0172905	0.00107455	0.000414973	0.950495	4.10864e-09	4.10864e-09	1	0	0	1	1	0
AAAAAG	35	232	6	89.3395	261534774	101	231340428	1392	6.62857	0.391764	2.59684	1.00285	0.015581	0.00601711	0.393777	5.95753e-08	5.95753e-08	1	0	0	1	0	0
AAAAAGAAAAAGAAT	2	12	15	89.3395	261534774	101	231340428	180	6	0.0223865	0.134319	0.0518716	0.00201479	0.000778074	0.891089	7.7037e-09	7.7037e-09	1	0	0	1	1	0
AAAAAGAAAAGTTACAATAACCCG	1	4	24	89.3395	261534774	101	231340428	96	4	0.0111933	0.044773	0.0172905	0.00107455	0.000414973	0.950495	4.10864e-09	4.10864e-09	1	0	0	1	1	0
AAAAAGAAATAG	2	9	12	89.3395	261534774	101	231340428	108	4.5	0.0223865	0.100739	0.0389037	0.00120887	0.000466844	0.534653	4.62222e-09	4.62222e-09	1	0	0	1	1	0
AAAAAGAT	36	389	8	89.3395	261534774	101	231340428	3112	10.8056	0.402957	4.35418	1.6815	0.0348334	0.013452	0.855886	1.33188e-07	1.33188e-07	1	0	0	1	1	0
AAAAAGATAG	2	9	10	89.3395	261534774	101	231340428	90	4.5	0.0223865	0.100739	0.0389037	0.00100739	0.000389037	0.445545	3.85185e-09	3.85185e-09	1	0	0	1	0	0
AAAAAGATGGGACTAGG	1	4	17	89.3395	261534774	101	231340428	68	4	0.0111933	0.044773	0.0172905	0.000761142	0.000293939	0.673267	2.91029e-09	2.91029e-09	1	0	0	1	1	0
AAAAAGATTAAATGTAAAT	1	4	19	89.3395	261534774	101	231340428	76	4	0.0111933	0.044773	0.0172905	0.000850688	0.00032852	0.752475	3.25268e-09	3.25268e-09	1	0	0	1	1	0
AAAAAGCTAAGCAATGTTT	3	12	19	89.3395	261534774	101	231340428	228	4	0.0335798	0.134319	0.0518716	0.00255206	0.000985561	0.752475	9.75803e-09	9.75803e-09	1	0	0	1	1	0
AAAAAGG	1	5	7	89.3395	261534774	101	231340428	35	5	0.0111933	0.0559663	0.0216132	0.000391764	0.000151292	0.346535	1.49794e-09	1.49794e-09	1	0	0	1	0	0
AAAAAGGATG	1	5	10	89.3395	261534774	101	231340428	50	5	0.0111933	0.0559663	0.0216132	0.000559663	0.000216132	0.49505	2.13992e-09	2.13992e-09	1	0	0	1	0	0
AAAAAGT	1	4	7	89.3395	261534774	101	231340428	28	4	0.0111933	0.044773	0.0172905	0.000313411	0.000121034	0.277228	1.19835e-09	1.19835e-09	1	0	0	1	0	0
AAAAAGTGAACAGTTGGTCGGTCC	2	8	24	89.3395	261534774	101	231340428	192	4	0.0223865	0.0895461	0.0345811	0.00214911	0.000829946	0.950495	8.21728e-09	8.21728e-09	1	0	0	1	1	0
AAAAAGTGGTACAGTTGGTCC	1	4	21	89.3395	261534774	101	231340428	84	4	0.0111933	0.044773	0.0172905	0.000940234	0.000363101	0.831683	3.59506e-09	3.59506e-09	1	0	0	1	1	0
AAAAAT	118	476	6	89.3395	261534774	101	231340428	2856	4.0339	1.3208	5.32799	2.05757	0.0319679	0.0123454	0.239638	1.22232e-07	1.22232e-07	1	0	0	1	0	0
AAAAATAAAAG	1	4	11	89.3395	261534774	101	231340428	44	4	0.0111933	0.044773	0.0172905	0.000492503	0.000190196	0.435644	1.88313e-09	1.88313e-09	1	0	0	1	0	0
AAAAATAAGAAATAATTTTGATT	2	8	23	89.3395	261534774	101	231340428	184	4	0.0223865	0.0895461	0.0345811	0.00205956	0.000795365	0.910891	7.8749e-09	7.8749e-09	1	0	0	1	1	0
AAAAATAATAAGATATC	2	10	17	89.3395	261534774	101	231340428	170	5	0.0223865	0.111933	0.0432263	0.00190285	0.000734848	0.841584	7.27572e-09	7.27572e-09	1	0	0	1	1	0
AAAAATAATG	2	11	10	89.3395	261534774	101	231340428	110	5.5	0.0223865	0.123126	0.047549	0.00123126	0.00047549	0.544554	4.70782e-09	4.70782e-09	1	0	0	1	1	0
AAAAATACTAGATGGAGAACT	1	4	21	89.3395	261534774	101	231340428	84	4	0.0111933	0.044773	0.0172905	0.000940234	0.000363101	0.831683	3.59506e-09	3.59506e-09	1	0	0	1	1	0
AAAAATAG	7	37	8	89.3395	261534774	101	231340428	296	5.28571	0.0783528	0.414151	0.159937	0.0033132	0.0012795	0.41867	1.26683e-08	1.26683e-08	1	0	0	1	0	0
AAAAATAT	3	19	8	89.3395	261534774	101	231340428	152	6.33333	0.0335798	0.212672	0.08213	0.00170138	0.00065704	0.50165	6.50535e-09	6.50535e-09	1	0	0	1	1	0
AAAAATATAAAGTACTTTGC	1	5	20	89.3395	261534774	101	231340428	100	5	0.0111933	0.0559663	0.0216132	0.00111933	0.000432263	0.990099	4.27984e-09	4.27984e-09	1	0	0	1	1	0
AAAAATATAT	30	124	10	89.3395	261534774	101	231340428	1240	4.13333	0.335798	1.38796	0.536007	0.0138796	0.00536007	0.409241	5.307e-08	5.307e-08	1	0	0	1	0	0
AAAAATATC	1	7	9	89.3395	261534774	101	231340428	63	7	0.0111933	0.0783528	0.0302584	0.000705175	0.000272326	0.623762	2.6963e-09	2.6963e-09	1	0	0	1	1	0
AAAAATATCG	1	4	10	89.3395	261534774	101	231340428	40	4	0.0111933	0.044773	0.0172905	0.00044773	0.000172905	0.39604	1.71193e-09	1.71193e-09	1	0	0	1	0	0
AAAAATC	1	5	7	89.3395	261534774	101	231340428	35	5	0.0111933	0.0559663	0.0216132	0.000391764	0.000151292	0.346535	1.49794e-09	1.49794e-09	1	0	0	1	0	0
AAAAATCAAGCATGCAACTCT	1	4	21	89.3395	261534774	101	231340428	84	4	0.0111933	0.044773	0.0172905	0.000940234	0.000363101	0.831683	3.59506e-09	3.59506e-09	1	0	0	1	1	0
AAAAATCAGTAT	1	4	12	89.3395	261534774	101	231340428	48	4	0.0111933	0.044773	0.0172905	0.000537276	0.000207486	0.475248	2.05432e-09	2.05432e-09	1	0	0	1	0	0
AAAAATCGCATATTTCC	1	4	17	89.3395	261534774	101	231340428	68	4	0.0111933	0.044773	0.0172905	0.000761142	0.000293939	0.673267	2.91029e-09	2.91029e-09	1	0	0	1	1	0
AAAAATGAAGAT	2	8	12	89.3395	261534774	101	231340428	96	4	0.0223865	0.0895461	0.0345811	0.00107455	0.000414973	0.475248	4.10864e-09	4.10864e-09	1	0	0	1	0	0
AAAAATGATG	1	5	10	89.3395	261534774	101	231340428	50	5	0.0111933	0.0559663	0.0216132	0.000559663	0.000216132	0.49505	2.13992e-09	2.13992e-09	1	0	0	1	0	0
AAAAATGATGTACTTCTGAAT	1	4	21	89.3395	261534774	101	231340428	84	4	0.0111933	0.044773	0.0172905	0.000940234	0.000363101	0.831683	3.59506e-09	3.59506e-09	1	0	0	1	1	0
AAAAATT	35	182	7	89.3395	261534774	101	231340428	1274	5.2	0.391764	2.03717	0.786719	0.0142602	0.00550704	0.360396	5.45251e-08	5.45251e-08	1	0	0	1	0	0
AAAAATTATT	8	36	10	89.3395	261534774	101	231340428	360	4.5	0.0895461	0.402957	0.155615	0.00402957	0.00155615	0.445545	1.54074e-08	1.54074e-08	1	0	0	1	0	0
AAAAATTTAT	8	33	10	89.3395	261534774	101	231340428	330	4.125	0.0895461	0.369378	0.142647	0.00369378	0.00142647	0.408416	1.41235e-08	1.41235e-08	1	0	0	1	0	0
AAAAATTTGAAGTTAT	1	4	16	89.3395	261534774	101	231340428	64	4	0.0111933	0.044773	0.0172905	0.000716369	0.000276649	0.633663	2.73909e-09	2.73909e-09	1	0	0	1	1	0
AAAAC	6	46	5	89.3395	261534774	101	231340428	230	7.66667	0.0671596	0.51489	0.198841	0.00257445	0.000994206	0.379538	9.84362e-09	9.84362e-09	1	0	0	1	0	0
AAAACAAATC	1	6	10	89.3395	261534774	101	231340428	60	6	0.0111933	0.0671596	0.0259358	0.000671596	0.000259358	0.594059	2.5679e-09	2.5679e-09	1	0	0	1	1	0
AAAACAACAAC	1	4	11	89.3395	261534774	101	231340428	44	4	0.0111933	0.044773	0.0172905	0.000492503	0.000190196	0.435644	1.88313e-09	1.88313e-09	1	0	0	1	0	0
AAAACAACTGTTTATATAAAG	1	4	21	89.3395	261534774	101	231340428	84	4	0.0111933	0.044773	0.0172905	0.000940234	0.000363101	0.831683	3.59506e-09	3.59506e-09	1	0	0	1	1	0
AAAACAAGGTTGAACATTTC	1	5	20	89.3395	261534774	101	231340428	100	5	0.0111933	0.0559663	0.0216132	0.00111933	0.000432263	0.990099	4.27984e-09	4.27984e-09	1	0	0	1	1	0
AAAACAG	5	37	7	89.3395	261534774	101	231340428	259	7.4	0.0559663	0.414151	0.159937	0.00289905	0.00111956	0.512871	1.10848e-08	1.10848e-08	1	0	0	1	1	0
AAAACAGTGCACATTTCAT	1	5	19	89.3395	261534774	101	231340428	95	5	0.0111933	0.0559663	0.0216132	0.00106336	0.00041065	0.940594	4.06584e-09	4.06584e-09	1	0	0	1	1	0
AAAACATAATGAAACAG	1	4	17	89.3395	261534774	101	231340428	68	4	0.0111933	0.044773	0.0172905	0.000761142	0.000293939	0.673267	2.91029e-09	2.91029e-09	1	0	0	1	1	0
AAAACATAGCACATACATAAAC	3	12	22	89.3395	261534774	101	231340428	264	4	0.0335798	0.134319	0.0518716	0.00295502	0.00114118	0.871287	1.12988e-08	1.12988e-08	1	0	0	1	1	0
AAAACATATCTC	1	5	12	89.3395	261534774	101	231340428	60	5	0.0111933	0.0559663	0.0216132	0.000671596	0.000259358	0.594059	2.5679e-09	2.5679e-09	1	0	0	1	1	0
AAAACC	31	149	6	89.3395	261534774	101	231340428	894	4.80645	0.346991	1.6678	0.644072	0.0100068	0.00386443	0.285532	3.82617e-08	3.82617e-08	1	0	0	1	0	0
AAAACCAATACTTATTAAGGG	1	4	21	89.3395	261534774	101	231340428	84	4	0.0111933	0.044773	0.0172905	0.000940234	0.000363101	0.831683	3.59506e-09	3.59506e-09	1	0	0	1	1	0
AAAACCCT	2	12	8	89.3395	261534774	101	231340428	96	6	0.0223865	0.134319	0.0518716	0.00107455	0.000414973	0.475248	4.10864e-09	4.10864e-09	1	0	0	1	0	0
AAAACG	36	205	6	89.3395	261534774	101	231340428	1230	5.69444	0.402957	2.29462	0.88614	0.0137677	0.00531684	0.338284	5.2642e-08	5.2642e-08	1	0	0	1	0	0
AAAACGAAGGAATTGGTGATTTG	2	8	23	89.3395	261534774	101	231340428	184	4	0.0223865	0.0895461	0.0345811	0.00205956	0.000795365	0.910891	7.8749e-09	7.8749e-09	1	0	0	1	1	0
AAAACGTTCGAACATGTTTG	4	16	20	89.3395	261534774	101	231340428	320	4	0.044773	0.179092	0.0691621	0.00358184	0.00138324	0.792079	1.36955e-08	1.36955e-08	1	0	0	1	1	0
AAAACT	47	188	6	89.3395	261534774	101	231340428	1128	4	0.526083	2.10433	0.812655	0.012626	0.00487593	0.237624	4.82765e-08	4.82765e-08	1	0	0	1	0	0
AAAACTAAAGTT	1	8	12	89.3395	261534774	101	231340428	96	8	0.0111933	0.0895461	0.0345811	0.00107455	0.000414973	0.950495	4.10864e-09	4.10864e-09	1	0	0	1	1	0
AAAACTATAGCTAT	1	6	14	89.3395	261534774	101	231340428	84	6	0.0111933	0.0671596	0.0259358	0.000940234	0.000363101	0.831683	3.59506e-09	3.59506e-09	1	0	0	1	1	0
AAAACTGTACCAAATAT	1	5	17	89.3395	261534774	101	231340428	85	5	0.0111933	0.0559663	0.0216132	0.000951427	0.000367424	0.841584	3.63786e-09	3.63786e-09	1	0	0	1	1	0
AAAACTTT	1	4	8	89.3395	261534774	101	231340428	32	4	0.0111933	0.044773	0.0172905	0.000358184	0.000138324	0.316832	1.36955e-09	1.36955e-09	1	0	0	1	0	0
AAAACTTTAAATAGG	1	5	15	89.3395	261534774	101	231340428	75	5	0.0111933	0.0559663	0.0216132	0.000839494	0.000324198	0.742574	3.20988e-09	3.20988e-09	1	0	0	1	1	0
AAAAG	26	136	5	89.3395	261534774	101	231340428	680	5.23077	0.291025	1.52228	0.587878	0.00761142	0.00293939	0.258949	2.91029e-08	2.91029e-08	1	0	0	1	0	0
AAAAGAAACAAC	1	4	12	89.3395	261534774	101	231340428	48	4	0.0111933	0.044773	0.0172905	0.000537276	0.000207486	0.475248	2.05432e-09	2.05432e-09	1	0	0	1	0	0
AAAAGAAAGAAAGAAT	2	8	16	89.3395	261534774	101	231340428	128	4	0.0223865	0.0895461	0.0345811	0.00143274	0.000553297	0.633663	5.47819e-09	5.47819e-09	1	0	0	1	1	0
AAAAGAAATAG	1	6	11	89.3395	261534774	101	231340428	66	6	0.0111933	0.0671596	0.0259358	0.000738755	0.000285294	0.653465	2.82469e-09	2.82469e-09	1	0	0	1	1	0
AAAAGAATCGGG	1	7	12	89.3395	261534774	101	231340428	84	7	0.0111933	0.0783528	0.0302584	0.000940234	0.000363101	0.831683	3.59506e-09	3.59506e-09	1	0	0	1	1	0
AAAAGAC	1	14	7	89.3395	261534774	101	231340428	98	14	0.0111933	0.156706	0.0605169	0.00109694	0.000423618	0.970297	4.19424e-09	4.19424e-09	1	0	0	1	1	0
AAAAGAGAAGGG	1	4	12	89.3395	261534774	101	231340428	48	4	0.0111933	0.044773	0.0172905	0.000537276	0.000207486	0.475248	2.05432e-09	2.05432e-09	1	0	0	1	0	0
AAAAGAGACCAGAGG	2	11	15	89.3395	261534774	101	231340428	165	5.5	0.0223865	0.123126	0.047549	0.00184689	0.000713235	0.816832	7.06173e-09	7.06173e-09	1	0	0	1	1	0
AAAAGAGATGCTTAT	4	22	15	89.3395	261534774	101	231340428	330	5.5	0.044773	0.246252	0.0950979	0.00369378	0.00142647	0.816832	1.41235e-08	1.41235e-08	1	0	0	1	1	0
AAAAGAGTTAACCCAGTGGT	1	4	20	89.3395	261534774	101	231340428	80	4	0.0111933	0.044773	0.0172905	0.000895461	0.000345811	0.792079	3.42387e-09	3.42387e-09	1	0	0	1	1	0
AAAAGAT	10	92	7	89.3395	261534774	101	231340428	644	9.2	0.111933	1.02978	0.397682	0.00720846	0.00278378	0.637624	2.75621e-08	2.75621e-08	1	0	0	1	1	0
AAAAGATGAAT	1	4	11	89.3395	261534774	101	231340428	44	4	0.0111933	0.044773	0.0172905	0.000492503	0.000190196	0.435644	1.88313e-09	1.88313e-09	1	0	0	1	0	0
AAAAGATTAT	2	9	10	89.3395	261534774	101	231340428	90	4.5	0.0223865	0.100739	0.0389037	0.00100739	0.000389037	0.445545	3.85185e-09	3.85185e-09	1	0	0	1	0	0
AAAAGC	1	4	6	89.3395	261534774	101	231340428	24	4	0.0111933	0.044773	0.0172905	0.000268638	0.000103743	0.237624	1.02716e-09	1.02716e-09	1	0	0	1	0	0
AAAAGG	61	245	6	89.3395	261534774	101	231340428	1470	4.01639	0.682789	2.74235	1.05905	0.0164541	0.00635427	0.238598	6.29136e-08	6.29136e-08	1	0	0	1	0	0
AAAAGGAAG	1	4	9	89.3395	261534774	101	231340428	36	4	0.0111933	0.044773	0.0172905	0.000402957	0.000155615	0.356436	1.54074e-09	1.54074e-09	1	0	0	1	0	0
AAAAGGAT	2	11	8	89.3395	261534774	101	231340428	88	5.5	0.0223865	0.123126	0.047549	0.000985007	0.000380392	0.435644	3.76626e-09	3.76626e-09	1	0	0	1	0	0
AAAAGGATTAT	2	8	11	89.3395	261534774	101	231340428	88	4	0.0223865	0.0895461	0.0345811	0.000985007	0.000380392	0.435644	3.76626e-09	3.76626e-09	1	0	0	1	0	0
AAAAGGC	1	6	7	89.3395	261534774	101	231340428	42	6	0.0111933	0.0671596	0.0259358	0.000470117	0.000181551	0.415842	1.79753e-09	1.79753e-09	1	0	0	1	0	0
AAAAGGCCGACAGGCCAGACCTC	1	4	23	89.3395	261534774	101	231340428	92	4	0.0111933	0.044773	0.0172905	0.00102978	0.000397682	0.910891	3.93745e-09	3.93745e-09	1	0	0	1	1	0
AAAAGGG	1	4	7	89.3395	261534774	101	231340428	28	4	0.0111933	0.044773	0.0172905	0.000313411	0.000121034	0.277228	1.19835e-09	1.19835e-09	1	0	0	1	0	0
AAAAGGTGATTTCTTGAAG	1	5	19	89.3395	261534774	101	231340428	95	5	0.0111933	0.0559663	0.0216132	0.00106336	0.00041065	0.940594	4.06584e-09	4.06584e-09	1	0	0	1	1	0
AAAAGT	1	5	6	89.3395	261534774	101	231340428	30	5	0.0111933	0.0559663	0.0216132	0.000335798	0.000129679	0.29703	1.28395e-09	1.28395e-09	1	0	0	1	0	0
AAAAGTCTAGTAGCTGT	1	4	17	89.3395	261534774	101	231340428	68	4	0.0111933	0.044773	0.0172905	0.000761142	0.000293939	0.673267	2.91029e-09	2.91029e-09	1	0	0	1	1	0
AAAAGTTACATAGTC	2	8	15	89.3395	261534774	101	231340428	120	4	0.0223865	0.0895461	0.0345811	0.00134319	0.000518716	0.594059	5.1358e-09	5.1358e-09	1	0	0	1	1	0
AAAAGTTGAC	1	4	10	89.3395	261534774	101	231340428	40	4	0.0111933	0.044773	0.0172905	0.00044773	0.000172905	0.39604	1.71193e-09	1.71193e-09	1	0	0	1	0	0
AAAAGTTGATC	2	10	11	89.3395	261534774	101	231340428	110	5	0.0223865	0.111933	0.0432263	0.00123126	0.00047549	0.544554	4.70782e-09	4.70782e-09	1	0	0	1	1	0
AAAAT	407	2299	5	89.3395	261534774	101	231340428	11495	5.64865	4.55566	25.7333	9.93774	0.128667	0.0496887	0.279636	4.91967e-07	4.91967e-07	1	0	0	1	0	0
AAAATAAAGAG	2	18	11	89.3395	261534774	101	231340428	198	9	0.0223865	0.201479	0.0778074	0.00221627	0.000855882	0.980198	8.47407e-09	8.47407e-09	1	0	0	1	1	0
AAAATAAAGC	2	10	10	89.3395	261534774	101	231340428	100	5	0.0223865	0.111933	0.0432263	0.00111933	0.000432263	0.49505	4.27984e-09	4.27984e-09	1	0	0	1	0	0
AAAATAAAT	45	306	9	89.3395	261534774	101	231340428	2754	6.8	0.503697	3.42514	1.32273	0.0308262	0.0119045	0.605941	1.17867e-07	1.17867e-07	1	0	0	1	1	0
AAAATAAATT	1	4	10	89.3395	261534774	101	231340428	40	4	0.0111933	0.044773	0.0172905	0.00044773	0.000172905	0.39604	1.71193e-09	1.71193e-09	1	0	0	1	0	0
AAAATAAGAAAG	3	14	12	89.3395	261534774	101	231340428	168	4.66667	0.0335798	0.156706	0.0605169	0.00188047	0.000726203	0.554455	7.19012e-09	7.19012e-09	1	0	0	1	1	0
AAAATAAGCTGTCAATTAT	1	4	19	89.3395	261534774	101	231340428	76	4	0.0111933	0.044773	0.0172905	0.000850688	0.00032852	0.752475	3.25268e-09	3.25268e-09	1	0	0	1	1	0
AAAATAATAGG	1	4	11	89.3395	261534774	101	231340428	44	4	0.0111933	0.044773	0.0172905	0.000492503	0.000190196	0.435644	1.88313e-09	1.88313e-09	1	0	0	1	0	0
AAAATAATATAATCTAGTCCTTT	2	8	23	89.3395	261534774	101	231340428	184	4	0.0223865	0.0895461	0.0345811	0.00205956	0.000795365	0.910891	7.8749e-09	7.8749e-09	1	0	0	1	1	0
AAAATAATGTAATTAGG	1	4	17	89.3395	261534774	101	231340428	68	4	0.0111933	0.044773	0.0172905	0.000761142	0.000293939	0.673267	2.91029e-09	2.91029e-09	1	0	0	1	1	0
AAAATAATGTAGGACTGG	1	4	18	89.3395	261534774	101	231340428	72	4	0.0111933	0.044773	0.0172905	0.000805915	0.00031123	0.712871	3.08148e-09	3.08148e-09	1	0	0	1	1	0
AAAATAATGTG	1	4	11	89.3395	261534774	101	231340428	44	4	0.0111933	0.044773	0.0172905	0.000492503	0.000190196	0.435644	1.88313e-09	1.88313e-09	1	0	0	1	0	0
AAAATAATGTGCTGTTGGT	1	4	19	89.3395	261534774	101	231340428	76	4	0.0111933	0.044773	0.0172905	0.000850688	0.00032852	0.752475	3.25268e-09	3.25268e-09	1	0	0	1	1	0
AAAATAATT	4	21	9	89.3395	261534774	101	231340428	189	5.25	0.044773	0.235058	0.0907753	0.00211553	0.000816978	0.467822	8.08889e-09	8.08889e-09	1	0	0	1	0	0
AAAATACTGTTCCAC	1	4	15	89.3395	261534774	101	231340428	60	4	0.0111933	0.044773	0.0172905	0.000671596	0.000259358	0.594059	2.5679e-09	2.5679e-09	1	0	0	1	1	0
AAAATAG	2	12	7	89.3395	261534774	101	231340428	84	6	0.0223865	0.134319	0.0518716	0.000940234	0.000363101	0.415842	3.59506e-09	3.59506e-09	1	0	0	1	0	0
AAAATAGAC	1	4	9	89.3395	261534774	101	231340428	36	4	0.0111933	0.044773	0.0172905	0.000402957	0.000155615	0.356436	1.54074e-09	1.54074e-09	1	0	0	1	0	0
AAAATATAACAGACC	1	6	15	89.3395	261534774	101	231340428	90	6	0.0111933	0.0671596	0.0259358	0.00100739	0.000389037	0.891089	3.85185e-09	3.85185e-09	1	0	0	1	1	0
AAAATATAC	2	22	9	89.3395	261534774	101	231340428	198	11	0.0223865	0.246252	0.0950979	0.00221627	0.000855882	0.980198	8.47407e-09	8.47407e-09	1	0	0	1	1	0
AAAATATAT	61	349	9	89.3395	261534774	101	231340428	3141	5.72131	0.682789	3.90645	1.5086	0.035158	0.0135774	0.50982	1.3443e-07	1.3443e-07	1	0	0	1	1	0
AAAATATATAT	13	54	11	89.3395	261534774	101	231340428	594	4.15385	0.145512	0.604436	0.233422	0.0066488	0.00256764	0.452399	2.54222e-08	2.54222e-08	1	0	0	1	0	0
AAAATATATATAAACACCAACTGG	1	4	24	89.3395	261534774	101	231340428	96	4	0.0111933	0.044773	0.0172905	0.00107455	0.000414973	0.950495	4.10864e-09	4.10864e-09	1	0	0	1	1	0
AAAATATATCCAACCAT	1	4	17	89.3395	261534774	101	231340428	68	4	0.0111933	0.044773	0.0172905	0.000761142	0.000293939	0.673267	2.91029e-09	2.91029e-09	1	0	0	1	1	0
AAAATATATGAG	1	6	12	89.3395	261534774	101	231340428	72	6	0.0111933	0.0671596	0.0259358	0.000805915	0.00031123	0.712871	3.08148e-09	3.08148e-09	1	0	0	1	1	0
AAAATATCTATCTATCTGTCTATC	1	4	24	89.3395	261534774	101	231340428	96	4	0.0111933	0.044773	0.0172905	0.00107455	0.000414973	0.950495	4.10864e-09	4.10864e-09	1	0	0	1	1	0
AAAATATGATTGGTTTATCT	3	14	20	89.3395	261534774	101	231340428	280	4.66667	0.0335798	0.156706	0.0605169	0.00313411	0.00121034	0.924092	1.19835e-08	1.19835e-08	1	0	0	1	1	0
AAAATATGGAACATGATCTG	1	4	20	89.3395	261534774	101	231340428	80	4	0.0111933	0.044773	0.0172905	0.000895461	0.000345811	0.792079	3.42387e-09	3.42387e-09	1	0	0	1	1	0
AAAATATGGATATAATATTCAAAC	1	4	24	89.3395	261534774	101	231340428	96	4	0.0111933	0.044773	0.0172905	0.00107455	0.000414973	0.950495	4.10864e-09	4.10864e-09	1	0	0	1	1	0
AAAATATTAC	2	11	10	89.3395	261534774	101	231340428	110	5.5	0.0223865	0.123126	0.047549	0.00123126	0.00047549	0.544554	4.70782e-09	4.70782e-09	1	0	0	1	1	0
AAAATC	60	255	6	89.3395	261534774	101	231340428	1530	4.25	0.671596	2.85428	1.10227	0.0171257	0.00661363	0.252475	6.54815e-08	6.54815e-08	1	0	0	1	0	0
AAAATCAAAGGGTTGGAGT	1	4	19	89.3395	261534774	101	231340428	76	4	0.0111933	0.044773	0.0172905	0.000850688	0.00032852	0.752475	3.25268e-09	3.25268e-09	1	0	0	1	1	0
AAAATCAAAGTGAGTTGGTACTAT	1	4	24	89.3395	261534774	101	231340428	96	4	0.0111933	0.044773	0.0172905	0.00107455	0.000414973	0.950495	4.10864e-09	4.10864e-09	1	0	0	1	1	0
AAAATCAACT	1	4	10	89.3395	261534774	101	231340428	40	4	0.0111933	0.044773	0.0172905	0.00044773	0.000172905	0.39604	1.71193e-09	1.71193e-09	1	0	0	1	0	0
AAAATCAAT	1	8	9	89.3395	261534774	101	231340428	72	8	0.0111933	0.0895461	0.0345811	0.000805915	0.00031123	0.712871	3.08148e-09	3.08148e-09	1	0	0	1	1	0
AAAATCACAATCTACC	1	5	16	89.3395	261534774	101	231340428	80	5	0.0111933	0.0559663	0.0216132	0.000895461	0.000345811	0.792079	3.42387e-09	3.42387e-09	1	0	0	1	1	0
AAAATCAGTT	1	4	10	89.3395	261534774	101	231340428	40	4	0.0111933	0.044773	0.0172905	0.00044773	0.000172905	0.39604	1.71193e-09	1.71193e-09	1	0	0	1	0	0
AAAATCATCTTCTTCATCATC	1	4	21	89.3395	261534774	101	231340428	84	4	0.0111933	0.044773	0.0172905	0.000940234	0.000363101	0.831683	3.59506e-09	3.59506e-09	1	0	0	1	1	0
AAAATCATGTATTTATAATTCC	1	4	22	89.3395	261534774	101	231340428	88	4	0.0111933	0.044773	0.0172905	0.000985007	0.000380392	0.871287	3.76626e-09	3.76626e-09	1	0	0	1	1	0
AAAATCCAGACTAGAATTC	1	4	19	89.3395	261534774	101	231340428	76	4	0.0111933	0.044773	0.0172905	0.000850688	0.00032852	0.752475	3.25268e-09	3.25268e-09	1	0	0	1	1	0
AAAATCG	5	24	7	89.3395	261534774	101	231340428	168	4.8	0.0559663	0.268638	0.103743	0.00188047	0.000726203	0.332673	7.19012e-09	7.19012e-09	1	0	0	1	0	0
AAAATCGAAATTTAT	1	4	15	89.3395	261534774	101	231340428	60	4	0.0111933	0.044773	0.0172905	0.000671596	0.000259358	0.594059	2.5679e-09	2.5679e-09	1	0	0	1	1	0
AAAATCTAG	1	4	9	89.3395	261534774	101	231340428	36	4	0.0111933	0.044773	0.0172905	0.000402957	0.000155615	0.356436	1.54074e-09	1.54074e-09	1	0	0	1	0	0
AAAATCTT	2	24	8	89.3395	261534774	101	231340428	192	12	0.0223865	0.268638	0.103743	0.00214911	0.000829946	0.950495	8.21728e-09	8.21728e-09	1	0	0	1	1	0
AAAATG	276	3924	6	89.3395	261534774	101	231340428	23544	14.2174	3.08934	43.9223	16.962	0.263534	0.101772	0.844598	1.00764e-06	1.00764e-06	1	0	0	1	1	0
AAAATGAAGAAGGAAGAAG	2	8	19	89.3395	261534774	101	231340428	152	4	0.0223865	0.0895461	0.0345811	0.00170138	0.00065704	0.752475	6.50535e-09	6.50535e-09	1	0	0	1	1	0
AAAATGAAT	1	5	9	89.3395	261534774	101	231340428	45	5	0.0111933	0.0559663	0.0216132	0.000503697	0.000194519	0.445545	1.92593e-09	1.92593e-09	1	0	0	1	0	0
AAAATGAATAAATCAACATG	1	4	20	89.3395	261534774	101	231340428	80	4	0.0111933	0.044773	0.0172905	0.000895461	0.000345811	0.792079	3.42387e-09	3.42387e-09	1	0	0	1	1	0
AAAATGAG	1	4	8	89.3395	261534774	101	231340428	32	4	0.0111933	0.044773	0.0172905	0.000358184	0.000138324	0.316832	1.36955e-09	1.36955e-09	1	0	0	1	0	0
AAAATGATG	2	8	9	89.3395	261534774	101	231340428	72	4	0.0223865	0.0895461	0.0345811	0.000805915	0.00031123	0.356436	3.08148e-09	3.08148e-09	1	0	0	1	0	0
AAAATGCACTAGGAATG	2	10	17	89.3395	261534774	101	231340428	170	5	0.0223865	0.111933	0.0432263	0.00190285	0.000734848	0.841584	7.27572e-09	7.27572e-09	1	0	0	1	1	0
AAAATGCACTAGGATG	11	49	16	89.3395	261534774	101	231340428	784	4.45455	0.123126	0.54847	0.211809	0.00877551	0.00338895	0.705671	3.35539e-08	3.35539e-08	1	0	0	1	1	0
AAAATGGATTGG	1	5	12	89.3395	261534774	101	231340428	60	5	0.0111933	0.0559663	0.0216132	0.000671596	0.000259358	0.594059	2.5679e-09	2.5679e-09	1	0	0	1	1	0
AAAATGT	2	20	7	89.3395	261534774	101	231340428	140	10	0.0223865	0.223865	0.0864527	0.00156706	0.000605169	0.693069	5.99177e-09	5.99177e-09	1	0	0	1	1	0
AAAATGTATCCTCC	3	14	14	89.3395	261534774	101	231340428	196	4.66667	0.0335798	0.156706	0.0605169	0.00219388	0.000847236	0.646865	8.38848e-09	8.38848e-09	1	0	0	1	1	0
AAAATGTCGTGTTTCT	3	13	16	89.3395	261534774	101	231340428	208	4.33333	0.0335798	0.145512	0.0561942	0.0023282	0.000899108	0.686469	8.90206e-09	8.90206e-09	1	0	0	1	1	0
AAAATGTGACTAGGC	1	4	15	89.3395	261534774	101	231340428	60	4	0.0111933	0.044773	0.0172905	0.000671596	0.000259358	0.594059	2.5679e-09	2.5679e-09	1	0	0	1	1	0
AAAATGTTATAAAGGGTGTAGGGG	1	4	24	89.3395	261534774	101	231340428	96	4	0.0111933	0.044773	0.0172905	0.00107455	0.000414973	0.950495	4.10864e-09	4.10864e-09	1	0	0	1	1	0
AAAATGTTCTAATATTGTGAC	1	4	21	89.3395	261534774	101	231340428	84	4	0.0111933	0.044773	0.0172905	0.000940234	0.000363101	0.831683	3.59506e-09	3.59506e-09	1	0	0	1	1	0
AAAATT	129	561	6	89.3395	261534774	101	231340428	3366	4.34884	1.44393	6.27942	2.425	0.0376765	0.01455	0.258347	1.44059e-07	1.44059e-07	1	0	0	1	0	0
AAAATTAAAT	2	9	10	89.3395	261534774	101	231340428	90	4.5	0.0223865	0.100739	0.0389037	0.00100739	0.000389037	0.445545	3.85185e-09	3.85185e-09	1	0	0	1	0	0
AAAATTAATAG	1	4	11	89.3395	261534774	101	231340428	44	4	0.0111933	0.044773	0.0172905	0.000492503	0.000190196	0.435644	1.88313e-09	1.88313e-09	1	0	0	1	0	0
AAAATTAGTT	2	8	10	89.3395	261534774	101	231340428	80	4	0.0223865	0.0895461	0.0345811	0.000895461	0.000345811	0.39604	3.42387e-09	3.42387e-09	1	0	0	1	0	0
AAAATTATG	1	6	9	89.3395	261534774	101	231340428	54	6	0.0111933	0.0671596	0.0259358	0.000604436	0.000233422	0.534653	2.31111e-09	2.31111e-09	1	0	0	1	1	0
AAAATTATTTCAAATATTTC	2	8	20	89.3395	261534774	101	231340428	160	4	0.0223865	0.0895461	0.0345811	0.00179092	0.000691621	0.792079	6.84774e-09	6.84774e-09	1	0	0	1	1	0
AAAATTCCACAGCT	2	8	14	89.3395	261534774	101	231340428	112	4	0.0223865	0.0895461	0.0345811	0.00125364	0.000484135	0.554455	4.79342e-09	4.79342e-09	1	0	0	1	1	0
AAAATTCG	2	10	8	89.3395	261534774	101	231340428	80	5	0.0223865	0.111933	0.0432263	0.000895461	0.000345811	0.39604	3.42387e-09	3.42387e-09	1	0	0	1	0	0
AAAATTCGT	1	5	9	89.3395	261534774	101	231340428	45	5	0.0111933	0.0559663	0.0216132	0.000503697	0.000194519	0.445545	1.92593e-09	1.92593e-09	1	0	0	1	0	0
AAAATTGAGTTGTTAAACACTGTTC	1	4	25	89.3395	261534774	101	231340428	100	4	0.0111933	0.044773	0.0172905	0.00111933	0.000432263	0.990099	4.27984e-09	4.27984e-09	1	0	0	1	1	0
AAAATTT	137	775	7	89.3395	261534774	101	231340428	5425	5.65693	1.53348	8.67478	3.35004	0.0607234	0.0234503	0.392065	2.32181e-07	2.32181e-07	1	0	0	1	0	0
AAAATTTAG	2	11	9	89.3395	261534774	101	231340428	99	5.5	0.0223865	0.123126	0.047549	0.00110813	0.000427941	0.490099	4.23704e-09	4.23704e-09	1	0	0	1	0	0
AAAC	102	640	4	89.3395	261534774	101	231340428	2560	6.27451	1.14171	7.16369	2.76649	0.0286547	0.0110659	0.248495	1.09564e-07	1.09564e-07	1	0	0	0	0	0
AAACAAACAAAT	52	244	12	89.3395	261534774	101	231340428	2928	4.69231	0.582049	2.73116	1.05472	0.0327739	0.0126567	0.557502	1.25314e-07	1.25314e-07	1	0	0	1	1	0
AAACAAACATTGCTATAGCTCT	1	4	22	89.3395	261534774	101	231340428	88	4	0.0111933	0.044773	0.0172905	0.000985007	0.000380392	0.871287	3.76626e-09	3.76626e-09	1	0	0	1	1	0
AAACAAACTAGTTGCATGT	1	5	19	89.3395	261534774	101	231340428	95	5	0.0111933	0.0559663	0.0216132	0.00106336	0.00041065	0.940594	4.06584e-09	4.06584e-09	1	0	0	1	1	0
AAACAAAGG	1	6	9	89.3395	261534774	101	231340428	54	6	0.0111933	0.0671596	0.0259358	0.000604436	0.000233422	0.534653	2.31111e-09	2.31111e-09	1	0	0	1	1	0
AAACAAC	1	4	7	89.3395	261534774	101	231340428	28	4	0.0111933	0.044773	0.0172905	0.000313411	0.000121034	0.277228	1.19835e-09	1.19835e-09	1	0	0	1	0	0
AAACAAGG	1	4	8	89.3395	261534774	101	231340428	32	4	0.0111933	0.044773	0.0172905	0.000358184	0.000138324	0.316832	1.36955e-09	1.36955e-09	1	0	0	1	0	0
AAACAAGTCATTTAGTAC	2	8	18	89.3395	261534774	101	231340428	144	4	0.0223865	0.0895461	0.0345811	0.00161183	0.000622459	0.712871	6.16296e-09	6.16296e-09	1	0	0	1	1	0
AAACAAT	2	10	7	89.3395	261534774	101	231340428	70	5	0.0223865	0.111933	0.0432263	0.000783528	0.000302584	0.346535	2.99588e-09	2.99588e-09	1	0	0	1	0	0
AAACAATC	1	5	8	89.3395	261534774	101	231340428	40	5	0.0111933	0.0559663	0.0216132	0.00044773	0.000172905	0.39604	1.71193e-09	1.71193e-09	1	0	0	1	0	0
AAACAATTAGTCC	2	8	13	89.3395	261534774	101	231340428	104	4	0.0223865	0.0895461	0.0345811	0.0011641	0.000449554	0.514851	4.45103e-09	4.45103e-09	1	0	0	1	1	0
AAACACAG	4	40	8	89.3395	261534774	101	231340428	320	10	0.044773	0.44773	0.172905	0.00358184	0.00138324	0.792079	1.36955e-08	1.36955e-08	1	0	0	1	1	0
AAACACAGAAACAG	1	5	14	89.3395	261534774	101	231340428	70	5	0.0111933	0.0559663	0.0216132	0.000783528	0.000302584	0.693069	2.99588e-09	2.99588e-09	1	0	0	1	1	0
AAACACGT	1	6	8	89.3395	261534774	101	231340428	48	6	0.0111933	0.0671596	0.0259358	0.000537276	0.000207486	0.475248	2.05432e-09	2.05432e-09	1	0	0	1	0	0
AAACACTTCATATAATTCCATGTAG	1	4	25	89.3395	261534774	101	231340428	100	4	0.0111933	0.044773	0.0172905	0.00111933	0.000432263	0.990099	4.27984e-09	4.27984e-09	1	0	0	1	1	0
AAACACTTTATTTGGATTTACT	2	8	22	89.3395	261534774	101	231340428	176	4	0.0223865	0.0895461	0.0345811	0.00197001	0.000760784	0.871287	7.53251e-09	7.53251e-09	1	0	0	1	1	0
AAACAG	59	753	6	89.3395	261534774	101	231340428	4518	12.7627	0.660402	8.42852	3.25494	0.0505711	0.0195297	0.758181	1.93363e-07	1.93363e-07	1	0	0	1	1	0
AAACAGAAGTACCTTTGTTCCCGT	2	8	24	89.3395	261534774	101	231340428	192	4	0.0223865	0.0895461	0.0345811	0.00214911	0.000829946	0.950495	8.21728e-09	8.21728e-09	1	0	0	1	1	0
AAACAGAATATTTGAG	1	5	16	89.3395	261534774	101	231340428	80	5	0.0111933	0.0559663	0.0216132	0.000895461	0.000345811	0.792079	3.42387e-09	3.42387e-09	1	0	0	1	1	0
AAACAGAATTGTATTGTGTATTAT	1	4	24	89.3395	261534774	101	231340428	96	4	0.0111933	0.044773	0.0172905	0.00107455	0.000414973	0.950495	4.10864e-09	4.10864e-09	1	0	0	1	1	0
AAACAGAGAG	1	4	10	89.3395	261534774	101	231340428	40	4	0.0111933	0.044773	0.0172905	0.00044773	0.000172905	0.39604	1.71193e-09	1.71193e-09	1	0	0	1	0	0
AAACAGGTAAATTCTAGTTCAT	1	4	22	89.3395	261534774	101	231340428	88	4	0.0111933	0.044773	0.0172905	0.000985007	0.000380392	0.871287	3.76626e-09	3.76626e-09	1	0	0	1	1	0
AAACAGTAAACTGT	1	4	14	89.3395	261534774	101	231340428	56	4	0.0111933	0.044773	0.0172905	0.000626822	0.000242068	0.554455	2.39671e-09	2.39671e-09	1	0	0	1	1	0
AAACAGTATTTAAT	1	7	14	89.3395	261534774	101	231340428	98	7	0.0111933	0.0783528	0.0302584	0.00109694	0.000423618	0.970297	4.19424e-09	4.19424e-09	1	0	0	1	1	0
AAACAGTGCTC	3	12	11	89.3395	261534774	101	231340428	132	4	0.0335798	0.134319	0.0518716	0.00147751	0.000570588	0.435644	5.64938e-09	5.64938e-09	1	0	0	1	0	0
AAACAT	6	62	6	89.3395	261534774	101	231340428	372	10.3333	0.0671596	0.693982	0.268003	0.00416389	0.00160802	0.613861	1.5921e-08	1.5921e-08	1	0	0	1	1	0
AAACATACTAG	3	22	11	89.3395	261534774	101	231340428	242	7.33333	0.0335798	0.246252	0.0950979	0.00270877	0.00104608	0.79868	1.03572e-08	1.03572e-08	1	0	0	1	1	0
AAACATAT	6	33	8	89.3395	261534774	101	231340428	264	5.5	0.0671596	0.369378	0.142647	0.00295502	0.00114118	0.435644	1.12988e-08	1.12988e-08	1	0	0	1	0	0
AAACATATAAACCAGG	1	4	16	89.3395	261534774	101	231340428	64	4	0.0111933	0.044773	0.0172905	0.000716369	0.000276649	0.633663	2.73909e-09	2.73909e-09	1	0	0	1	1	0
AAACATATGATTACTAG	1	5	17	89.3395	261534774	101	231340428	85	5	0.0111933	0.0559663	0.0216132	0.000951427	0.000367424	0.841584	3.63786e-09	3.63786e-09	1	0	0	1	1	0
AAACATGAACAAGGTGGCCCACT	1	4	23	89.3395	261534774	101	231340428	92	4	0.0111933	0.044773	0.0172905	0.00102978	0.000397682	0.910891	3.93745e-09	3.93745e-09	1	0	0	1	1	0
AAACATGAT	1	4	9	89.3395	261534774	101	231340428	36	4	0.0111933	0.044773	0.0172905	0.000402957	0.000155615	0.356436	1.54074e-09	1.54074e-09	1	0	0	1	0	0
AAACATGCT	1	4	9	89.3395	261534774	101	231340428	36	4	0.0111933	0.044773	0.0172905	0.000402957	0.000155615	0.356436	1.54074e-09	1.54074e-09	1	0	0	1	0	0
AAACATGT	1	5	8	89.3395	261534774	101	231340428	40	5	0.0111933	0.0559663	0.0216132	0.00044773	0.000172905	0.39604	1.71193e-09	1.71193e-09	1	0	0	1	0	0
AAACATTGT	1	9	9	89.3395	261534774	101	231340428	81	9	0.0111933	0.100739	0.0389037	0.000906654	0.000350133	0.80198	3.46667e-09	3.46667e-09	1	0	0	1	1	0
AAACATTTCTTAT	2	14	13	89.3395	261534774	101	231340428	182	7	0.0223865	0.156706	0.0605169	0.00203717	0.000786719	0.90099	7.7893e-09	7.7893e-09	1	0	0	1	1	0
AAACC	24	122	5	89.3395	261534774	101	231340428	610	5.08333	0.268638	1.36558	0.527361	0.00682789	0.00263681	0.25165	2.6107e-08	2.6107e-08	1	0	0	1	0	0
AAACCAACCATC	1	4	12	89.3395	261534774	101	231340428	48	4	0.0111933	0.044773	0.0172905	0.000537276	0.000207486	0.475248	2.05432e-09	2.05432e-09	1	0	0	1	0	0
AAACCACAGGAGGCC	1	6	15	89.3395	261534774	101	231340428	90	6	0.0111933	0.0671596	0.0259358	0.00100739	0.000389037	0.891089	3.85185e-09	3.85185e-09	1	0	0	1	1	0
AAACCAGGAG	2	16	10	89.3395	261534774	101	231340428	160	8	0.0223865	0.179092	0.0691621	0.00179092	0.000691621	0.792079	6.84774e-09	6.84774e-09	1	0	0	1	1	0
AAACCAGGATACCTGG	1	4	16	89.3395	261534774	101	231340428	64	4	0.0111933	0.044773	0.0172905	0.000716369	0.000276649	0.633663	2.73909e-09	2.73909e-09	1	0	0	1	1	0
AAACCAGGATCTG	2	9	13	89.3395	261534774	101	231340428	117	4.5	0.0223865	0.100739	0.0389037	0.00130961	0.000505748	0.579208	5.00741e-09	5.00741e-09	1	0	0	1	1	0
AAACCAGGG	3	12	9	89.3395	261534774	101	231340428	108	4	0.0335798	0.134319	0.0518716	0.00120887	0.000466844	0.356436	4.62222e-09	4.62222e-09	1	0	0	1	0	0
AAACCAGGGG	1	4	10	89.3395	261534774	101	231340428	40	4	0.0111933	0.044773	0.0172905	0.00044773	0.000172905	0.39604	1.71193e-09	1.71193e-09	1	0	0	1	0	0
AAACCAGTTAGGAGACT	1	4	17	89.3395	261534774	101	231340428	68	4	0.0111933	0.044773	0.0172905	0.000761142	0.000293939	0.673267	2.91029e-09	2.91029e-09	1	0	0	1	1	0
AAACCATGGAGTAGG	1	5	15	89.3395	261534774	101	231340428	75	5	0.0111933	0.0559663	0.0216132	0.000839494	0.000324198	0.742574	3.20988e-09	3.20988e-09	1	0	0	1	1	0
AAACCCATCCTTCTTC	2	9	16	89.3395	261534774	101	231340428	144	4.5	0.0223865	0.100739	0.0389037	0.00161183	0.000622459	0.712871	6.16296e-09	6.16296e-09	1	0	0	1	1	0
AAACCCTGTATGT	1	5	13	89.3395	261534774	101	231340428	65	5	0.0111933	0.0559663	0.0216132	0.000727562	0.000280971	0.643564	2.78189e-09	2.78189e-09	1	0	0	1	1	0
AAACCGAACT	1	4	10	89.3395	261534774	101	231340428	40	4	0.0111933	0.044773	0.0172905	0.00044773	0.000172905	0.39604	1.71193e-09	1.71193e-09	1	0	0	1	0	0
AAACCGCGAACCC	302	1341	13	89.3395	261534774	101	231340428	17433	4.4404	3.38036	15.0102	5.79665	0.195132	0.0753565	0.571536	7.46104e-07	7.46104e-07	1	0	0	1	1	0
AAACCGCGACCCC	1	4	13	89.3395	261534774	101	231340428	52	4	0.0111933	0.044773	0.0172905	0.000582049	0.000224777	0.514851	2.22551e-09	2.22551e-09	1	0	0	1	1	0
AAACCT	4	27	6	89.3395	261534774	101	231340428	162	6.75	0.044773	0.302218	0.116711	0.00181331	0.000700267	0.40099	6.93333e-09	6.93333e-09	1	0	0	1	0	0
AAACCTAAACTGG	1	4	13	89.3395	261534774	101	231340428	52	4	0.0111933	0.044773	0.0172905	0.000582049	0.000224777	0.514851	2.22551e-09	2.22551e-09	1	0	0	1	1	0
AAACCTACTCCTTG	1	4	14	89.3395	261534774	101	231340428	56	4	0.0111933	0.044773	0.0172905	0.000626822	0.000242068	0.554455	2.39671e-09	2.39671e-09	1	0	0	1	1	0
AAACCTAGAGGAGT	1	4	14	89.3395	261534774	101	231340428	56	4	0.0111933	0.044773	0.0172905	0.000626822	0.000242068	0.554455	2.39671e-09	2.39671e-09	1	0	0	1	1	0
AAACCTAGGG	1	8	10	89.3395	261534774	101	231340428	80	8	0.0111933	0.0895461	0.0345811	0.000895461	0.000345811	0.792079	3.42387e-09	3.42387e-09	1	0	0	1	1	0
AAACCTAGT	1	6	9	89.3395	261534774	101	231340428	54	6	0.0111933	0.0671596	0.0259358	0.000604436	0.000233422	0.534653	2.31111e-09	2.31111e-09	1	0	0	1	1	0
AAACCTGAGTCTAAACT	1	4	17	89.3395	261534774	101	231340428	68	4	0.0111933	0.044773	0.0172905	0.000761142	0.000293939	0.673267	2.91029e-09	2.91029e-09	1	0	0	1	1	0
AAACCTGGT	2	8	9	89.3395	261534774	101	231340428	72	4	0.0223865	0.0895461	0.0345811	0.000805915	0.00031123	0.356436	3.08148e-09	3.08148e-09	1	0	0	1	0	0
AAACCTGT	2	14	8	89.3395	261534774	101	231340428	112	7	0.0223865	0.156706	0.0605169	0.00125364	0.000484135	0.554455	4.79342e-09	4.79342e-09	1	0	0	1	1	0
AAACCTTATCTCTACTCCT	1	5	19	89.3395	261534774	101	231340428	95	5	0.0111933	0.0559663	0.0216132	0.00106336	0.00041065	0.940594	4.06584e-09	4.06584e-09	1	0	0	1	1	0
AAACCTTG	1	6	8	89.3395	261534774	101	231340428	48	6	0.0111933	0.0671596	0.0259358	0.000537276	0.000207486	0.475248	2.05432e-09	2.05432e-09	1	0	0	1	0	0
AAACCTTGGTAAATACATTT	1	5	20	89.3395	261534774	101	231340428	100	5	0.0111933	0.0559663	0.0216132	0.00111933	0.000432263	0.990099	4.27984e-09	4.27984e-09	1	0	0	1	1	0
AAACCTTT	3	20	8	89.3395	261534774	101	231340428	160	6.66667	0.0335798	0.223865	0.0864527	0.00179092	0.000691621	0.528053	6.84774e-09	6.84774e-09	1	0	0	1	1	0
AAACCTTTCCAGT	1	4	13	89.3395	261534774	101	231340428	52	4	0.0111933	0.044773	0.0172905	0.000582049	0.000224777	0.514851	2.22551e-09	2.22551e-09	1	0	0	1	1	0
AAACG	95	475	5	89.3395	261534774	101	231340428	2375	5	1.06336	5.3168	2.05325	0.026584	0.0102663	0.247525	1.01646e-07	1.01646e-07	1	0	0	1	0	0
AAACGAAT	8	52	8	89.3395	261534774	101	231340428	416	6.5	0.0895461	0.582049	0.224777	0.0046564	0.00179822	0.514851	1.78041e-08	1.78041e-08	1	0	0	1	1	0
AAACGCGGAC	28	120	10	89.3395	261534774	101	231340428	1200	4.28571	0.313411	1.34319	0.518716	0.0134319	0.00518716	0.424328	5.1358e-08	5.1358e-08	1	0	0	1	0	0
AAACGGC	1	4	7	89.3395	261534774	101	231340428	28	4	0.0111933	0.044773	0.0172905	0.000313411	0.000121034	0.277228	1.19835e-09	1.19835e-09	1	0	0	1	0	0
AAACGT	1	12	6	89.3395	261534774	101	231340428	72	12	0.0111933	0.134319	0.0518716	0.000805915	0.00031123	0.712871	3.08148e-09	3.08148e-09	1	0	0	1	1	0
AAACT	19	222	5	89.3395	261534774	101	231340428	1110	11.6842	0.212672	2.4849	0.959625	0.0124245	0.00479812	0.578426	4.75062e-08	4.75062e-08	1	0	0	1	1	0
AAACTAACAATCAATC	4	19	16	89.3395	261534774	101	231340428	304	4.75	0.044773	0.212672	0.08213	0.00340275	0.00131408	0.752475	1.30107e-08	1.30107e-08	1	0	0	1	1	0
AAACTAAGATTGCTTG	3	14	16	89.3395	261534774	101	231340428	224	4.66667	0.0335798	0.156706	0.0605169	0.00250729	0.00096827	0.739274	9.58683e-09	9.58683e-09	1	0	0	1	1	0
AAACTAATCCT	1	9	11	89.3395	261534774	101	231340428	99	9	0.0111933	0.100739	0.0389037	0.00110813	0.000427941	0.980198	4.23704e-09	4.23704e-09	1	0	0	1	1	0
AAACTAATGCC	1	4	11	89.3395	261534774	101	231340428	44	4	0.0111933	0.044773	0.0172905	0.000492503	0.000190196	0.435644	1.88313e-09	1.88313e-09	1	0	0	1	0	0
AAACTAC	1	4	7	89.3395	261534774	101	231340428	28	4	0.0111933	0.044773	0.0172905	0.000313411	0.000121034	0.277228	1.19835e-09	1.19835e-09	1	0	0	1	0	0
AAACTACAGG	1	7	10	89.3395	261534774	101	231340428	70	7	0.0111933	0.0783528	0.0302584	0.000783528	0.000302584	0.693069	2.99588e-09	2.99588e-09	1	0	0	1	1	0
AAACTACTGAAATGAT	1	4	16	89.3395	261534774	101	231340428	64	4	0.0111933	0.044773	0.0172905	0.000716369	0.000276649	0.633663	2.73909e-09	2.73909e-09	1	0	0	1	1	0
AAACTAGAAACTG	1	5	13	89.3395	261534774	101	231340428	65	5	0.0111933	0.0559663	0.0216132	0.000727562	0.000280971	0.643564	2.78189e-09	2.78189e-09	1	0	0	1	1	0
AAACTAGAG	2	9	9	89.3395	261534774	101	231340428	81	4.5	0.0223865	0.100739	0.0389037	0.000906654	0.000350133	0.40099	3.46667e-09	3.46667e-09	1	0	0	1	0	0
AAACTAGAGT	1	4	10	89.3395	261534774	101	231340428	40	4	0.0111933	0.044773	0.0172905	0.00044773	0.000172905	0.39604	1.71193e-09	1.71193e-09	1	0	0	1	0	0
AAACTAGT	4	16	8	89.3395	261534774	101	231340428	128	4	0.044773	0.179092	0.0691621	0.00143274	0.000553297	0.316832	5.47819e-09	5.47819e-09	1	0	0	1	0	0
AAACTAT	1	14	7	89.3395	261534774	101	231340428	98	14	0.0111933	0.156706	0.0605169	0.00109694	0.000423618	0.970297	4.19424e-09	4.19424e-09	1	0	0	1	1	0
AAACTATACCTTGCTTTAATACCT	1	4	24	89.3395	261534774	101	231340428	96	4	0.0111933	0.044773	0.0172905	0.00107455	0.000414973	0.950495	4.10864e-09	4.10864e-09	1	0	0	1	1	0
AAACTATCCTTGATT	1	4	15	89.3395	261534774	101	231340428	60	4	0.0111933	0.044773	0.0172905	0.000671596	0.000259358	0.594059	2.5679e-09	2.5679e-09	1	0	0	1	1	0
AAACTATCTATAGTTGGGATATTT	1	4	24	89.3395	261534774	101	231340428	96	4	0.0111933	0.044773	0.0172905	0.00107455	0.000414973	0.950495	4.10864e-09	4.10864e-09	1	0	0	1	1	0
AAACTATG	3	12	8	89.3395	261534774	101	231340428	96	4	0.0335798	0.134319	0.0518716	0.00107455	0.000414973	0.316832	4.10864e-09	4.10864e-09	1	0	0	1	0	0
AAACTATGCTG	1	4	11	89.3395	261534774	101	231340428	44	4	0.0111933	0.044773	0.0172905	0.000492503	0.000190196	0.435644	1.88313e-09	1.88313e-09	1	0	0	1	0	0
AAACTATTCTACTCT	1	4	15	89.3395	261534774	101	231340428	60	4	0.0111933	0.044773	0.0172905	0.000671596	0.000259358	0.594059	2.5679e-09	2.5679e-09	1	0	0	1	1	0
AAACTATTG	1	4	9	89.3395	261534774	101	231340428	36	4	0.0111933	0.044773	0.0172905	0.000402957	0.000155615	0.356436	1.54074e-09	1.54074e-09	1	0	0	1	0	0
AAACTATTTCAGACTGCATG	1	4	20	89.3395	261534774	101	231340428	80	4	0.0111933	0.044773	0.0172905	0.000895461	0.000345811	0.792079	3.42387e-09	3.42387e-09	1	0	0	1	1	0
AAACTC	1	4	6	89.3395	261534774	101	231340428	24	4	0.0111933	0.044773	0.0172905	0.000268638	0.000103743	0.237624	1.02716e-09	1.02716e-09	1	0	0	1	0	0
AAACTCTGTAATATAAGGAGGT	1	4	22	89.3395	261534774	101	231340428	88	4	0.0111933	0.044773	0.0172905	0.000985007	0.000380392	0.871287	3.76626e-09	3.76626e-09	1	0	0	1	1	0
AAACTCTTTC	1	5	10	89.3395	261534774	101	231340428	50	5	0.0111933	0.0559663	0.0216132	0.000559663	0.000216132	0.49505	2.13992e-09	2.13992e-09	1	0	0	1	0	0
AAACTGACAAGAG	1	7	13	89.3395	261534774	101	231340428	91	7	0.0111933	0.0783528	0.0302584	0.00101859	0.00039336	0.90099	3.89465e-09	3.89465e-09	1	0	0	1	1	0
AAACTGACTCCAACACCCATTAAT	1	4	24	89.3395	261534774	101	231340428	96	4	0.0111933	0.044773	0.0172905	0.00107455	0.000414973	0.950495	4.10864e-09	4.10864e-09	1	0	0	1	1	0
AAACTGAGTTCTG	1	5	13	89.3395	261534774	101	231340428	65	5	0.0111933	0.0559663	0.0216132	0.000727562	0.000280971	0.643564	2.78189e-09	2.78189e-09	1	0	0	1	1	0
AAACTGGGAAGTGGCTGGG	1	4	19	89.3395	261534774	101	231340428	76	4	0.0111933	0.044773	0.0172905	0.000850688	0.00032852	0.752475	3.25268e-09	3.25268e-09	1	0	0	1	1	0
AAACTGT	10	81	7	89.3395	261534774	101	231340428	567	8.1	0.111933	0.906654	0.350133	0.00634658	0.00245093	0.561386	2.42667e-08	2.42667e-08	1	0	0	1	1	0
AAACTGTCCAGCCCGTCTAGT	1	4	21	89.3395	261534774	101	231340428	84	4	0.0111933	0.044773	0.0172905	0.000940234	0.000363101	0.831683	3.59506e-09	3.59506e-09	1	0	0	1	1	0
AAACTT	1	4	6	89.3395	261534774	101	231340428	24	4	0.0111933	0.044773	0.0172905	0.000268638	0.000103743	0.237624	1.02716e-09	1.02716e-09	1	0	0	1	0	0
AAACTTAT	2	8	8	89.3395	261534774	101	231340428	64	4	0.0223865	0.0895461	0.0345811	0.000716369	0.000276649	0.316832	2.73909e-09	2.73909e-09	1	0	0	1	0	0
AAACTTATGTGATGATAATTG	1	4	21	89.3395	261534774	101	231340428	84	4	0.0111933	0.044773	0.0172905	0.000940234	0.000363101	0.831683	3.59506e-09	3.59506e-09	1	0	0	1	1	0
AAACTTATT	1	4	9	89.3395	261534774	101	231340428	36	4	0.0111933	0.044773	0.0172905	0.000402957	0.000155615	0.356436	1.54074e-09	1.54074e-09	1	0	0	1	0	0
AAACTTTAC	14	105	9	89.3395	261534774	101	231340428	945	7.5	0.156706	1.17529	0.453877	0.0105776	0.00408489	0.668317	4.04444e-08	4.04444e-08	1	0	0	1	1	0
AAACTTTG	1	6	8	89.3395	261534774	101	231340428	48	6	0.0111933	0.0671596	0.0259358	0.000537276	0.000207486	0.475248	2.05432e-09	2.05432e-09	1	0	0	1	0	0
AAACTTTGGTATAATATCAT	2	8	20	89.3395	261534774	101	231340428	160	4	0.0223865	0.0895461	0.0345811	0.00179092	0.000691621	0.792079	6.84774e-09	6.84774e-09	1	0	0	1	1	0
AAAG	1406	10122	4	89.3395	261534774	101	231340428	40488	7.19915	15.7377	113.298	43.7537	0.453193	0.175015	0.285115	1.73282e-06	1.73282e-06	1	0	0	0	0	0
AAAGAACTGT	1	5	10	89.3395	261534774	101	231340428	50	5	0.0111933	0.0559663	0.0216132	0.000559663	0.000216132	0.49505	2.13992e-09	2.13992e-09	1	0	0	1	0	0
AAAGAAG	260	1887	7	89.3395	261534774	101	231340428	13209	7.25769	2.91025	21.1217	8.15681	0.147852	0.0570977	0.503008	5.65323e-07	5.65323e-07	1	0	0	1	1	0
AAAGAAGAG	1	7	9	89.3395	261534774	101	231340428	63	7	0.0111933	0.0783528	0.0302584	0.000705175	0.000272326	0.623762	2.6963e-09	2.6963e-09	1	0	0	1	1	0
AAAGAAGATATCTG	2	8	14	89.3395	261534774	101	231340428	112	4	0.0223865	0.0895461	0.0345811	0.00125364	0.000484135	0.554455	4.79342e-09	4.79342e-09	1	0	0	1	1	0
AAAGAAGG	2	15	8	89.3395	261534774	101	231340428	120	7.5	0.0223865	0.167899	0.0648395	0.00134319	0.000518716	0.594059	5.1358e-09	5.1358e-09	1	0	0	1	1	0
AAAGAAGGTCCC	1	4	12	89.3395	261534774	101	231340428	48	4	0.0111933	0.044773	0.0172905	0.000537276	0.000207486	0.475248	2.05432e-09	2.05432e-09	1	0	0	1	0	0
AAAGACAATTCATAG	1	4	15	89.3395	261534774	101	231340428	60	4	0.0111933	0.044773	0.0172905	0.000671596	0.000259358	0.594059	2.5679e-09	2.5679e-09	1	0	0	1	1	0
AAAGACCATCTCGACAC	1	5	17	89.3395	261534774	101	231340428	85	5	0.0111933	0.0559663	0.0216132	0.000951427	0.000367424	0.841584	3.63786e-09	3.63786e-09	1	0	0	1	1	0
AAAGACCGTACCTGCAGTAGAT	1	4	22	89.3395	261534774	101	231340428	88	4	0.0111933	0.044773	0.0172905	0.000985007	0.000380392	0.871287	3.76626e-09	3.76626e-09	1	0	0	1	1	0
AAAGAG	3	19	6	89.3395	261534774	101	231340428	114	6.33333	0.0335798	0.212672	0.08213	0.00127603	0.00049278	0.376238	4.87901e-09	4.87901e-09	1	0	0	1	0	0
AAAGAGACTGT	1	6	11	89.3395	261534774	101	231340428	66	6	0.0111933	0.0671596	0.0259358	0.000738755	0.000285294	0.653465	2.82469e-09	2.82469e-09	1	0	0	1	1	0
AAAGAGAGAG	4	21	10	89.3395	261534774	101	231340428	210	5.25	0.044773	0.235058	0.0907753	0.00235058	0.000907753	0.519802	8.98765e-09	8.98765e-09	1	0	0	1	1	0
AAAGAGAGAGAAAT	1	4	14	89.3395	261534774	101	231340428	56	4	0.0111933	0.044773	0.0172905	0.000626822	0.000242068	0.554455	2.39671e-09	2.39671e-09	1	0	0	1	1	0
AAAGAGAGCTCAAG	1	6	14	89.3395	261534774	101	231340428	84	6	0.0111933	0.0671596	0.0259358	0.000940234	0.000363101	0.831683	3.59506e-09	3.59506e-09	1	0	0	1	1	0
AAAGAGAGGT	1	10	10	89.3395	261534774	101	231340428	100	10	0.0111933	0.111933	0.0432263	0.00111933	0.000432263	0.990099	4.27984e-09	4.27984e-09	1	0	0	1	1	0
AAAGAGATGACGCGAGAAGTAGACG	1	4	25	89.3395	261534774	101	231340428	100	4	0.0111933	0.044773	0.0172905	0.00111933	0.000432263	0.990099	4.27984e-09	4.27984e-09	1	0	0	1	1	0
AAAGAGTTATTAATT	1	4	15	89.3395	261534774	101	231340428	60	4	0.0111933	0.044773	0.0172905	0.000671596	0.000259358	0.594059	2.5679e-09	2.5679e-09	1	0	0	1	1	0
AAAGAT	6	34	6	89.3395	261534774	101	231340428	204	5.66667	0.0671596	0.380571	0.14697	0.00228342	0.000881817	0.336634	8.73086e-09	8.73086e-09	1	0	0	1	0	0
AAAGATAAAGATGAT	1	4	15	89.3395	261534774	101	231340428	60	4	0.0111933	0.044773	0.0172905	0.000671596	0.000259358	0.594059	2.5679e-09	2.5679e-09	1	0	0	1	1	0
AAAGATAAGAT	1	4	11	89.3395	261534774	101	231340428	44	4	0.0111933	0.044773	0.0172905	0.000492503	0.000190196	0.435644	1.88313e-09	1.88313e-09	1	0	0	1	0	0
AAAGATAC	2	8	8	89.3395	261534774	101	231340428	64	4	0.0223865	0.0895461	0.0345811	0.000716369	0.000276649	0.316832	2.73909e-09	2.73909e-09	1	0	0	1	0	0
AAAGATACCATGTTC	2	10	15	89.3395	261534774	101	231340428	150	5	0.0223865	0.111933	0.0432263	0.00167899	0.000648395	0.742574	6.41975e-09	6.41975e-09	1	0	0	1	1	0
AAAGATAG	12	54	8	89.3395	261534774	101	231340428	432	4.5	0.134319	0.604436	0.233422	0.00483549	0.00186738	0.356436	1.84889e-08	1.84889e-08	1	0	0	1	0	0
AAAGATATGGTATATTT	1	4	17	89.3395	261534774	101	231340428	68	4	0.0111933	0.044773	0.0172905	0.000761142	0.000293939	0.673267	2.91029e-09	2.91029e-09	1	0	0	1	1	0
AAAGATATTGTAG	1	7	13	89.3395	261534774	101	231340428	91	7	0.0111933	0.0783528	0.0302584	0.00101859	0.00039336	0.90099	3.89465e-09	3.89465e-09	1	0	0	1	1	0
AAAGATGAAG	1	4	10	89.3395	261534774	101	231340428	40	4	0.0111933	0.044773	0.0172905	0.00044773	0.000172905	0.39604	1.71193e-09	1.71193e-09	1	0	0	1	0	0
AAAGATTT	1	4	8	89.3395	261534774	101	231340428	32	4	0.0111933	0.044773	0.0172905	0.000358184	0.000138324	0.316832	1.36955e-09	1.36955e-09	1	0	0	1	0	0
AAAGCAAGC	2	11	9	89.3395	261534774	101	231340428	99	5.5	0.0223865	0.123126	0.047549	0.00110813	0.000427941	0.490099	4.23704e-09	4.23704e-09	1	0	0	1	0	0
AAAGCATCG	1	4	9	89.3395	261534774	101	231340428	36	4	0.0111933	0.044773	0.0172905	0.000402957	0.000155615	0.356436	1.54074e-09	1.54074e-09	1	0	0	1	0	0
AAAGCC	1	4	6	89.3395	261534774	101	231340428	24	4	0.0111933	0.044773	0.0172905	0.000268638	0.000103743	0.237624	1.02716e-09	1.02716e-09	1	0	0	1	0	0
AAAGCGACGTTGGTAACGTTAC	1	4	22	89.3395	261534774	101	231340428	88	4	0.0111933	0.044773	0.0172905	0.000985007	0.000380392	0.871287	3.76626e-09	3.76626e-09	1	0	0	1	1	0
AAAGCTAGAGCT	2	11	12	89.3395	261534774	101	231340428	132	5.5	0.0223865	0.123126	0.047549	0.00147751	0.000570588	0.653465	5.64938e-09	5.64938e-09	1	0	0	1	1	0
AAAGCTGGTGATATAATAATAAT	1	4	23	89.3395	261534774	101	231340428	92	4	0.0111933	0.044773	0.0172905	0.00102978	0.000397682	0.910891	3.93745e-09	3.93745e-09	1	0	0	1	1	0
AAAGG	3	15	5	89.3395	261534774	101	231340428	75	5	0.0335798	0.167899	0.0648395	0.000839494	0.000324198	0.247525	3.20988e-09	3.20988e-09	1	0	0	1	0	0
AAAGGAAG	2	12	8	89.3395	261534774	101	231340428	96	6	0.0223865	0.134319	0.0518716	0.00107455	0.000414973	0.475248	4.10864e-09	4.10864e-09	1	0	0	1	0	0
AAAGGAAGAATAAATAAATGAAG	1	4	23	89.3395	261534774	101	231340428	92	4	0.0111933	0.044773	0.0172905	0.00102978	0.000397682	0.910891	3.93745e-09	3.93745e-09	1	0	0	1	1	0
AAAGGAAGGAGGATAGGAT	1	4	19	89.3395	261534774	101	231340428	76	4	0.0111933	0.044773	0.0172905	0.000850688	0.00032852	0.752475	3.25268e-09	3.25268e-09	1	0	0	1	1	0
AAAGGACAAT	1	7	10	89.3395	261534774	101	231340428	70	7	0.0111933	0.0783528	0.0302584	0.000783528	0.000302584	0.693069	2.99588e-09	2.99588e-09	1	0	0	1	1	0
AAAGGACACTGGAC	1	4	14	89.3395	261534774	101	231340428	56	4	0.0111933	0.044773	0.0172905	0.000626822	0.000242068	0.554455	2.39671e-09	2.39671e-09	1	0	0	1	1	0
AAAGGAGAGGGTTACGGTAGGGT	1	4	23	89.3395	261534774	101	231340428	92	4	0.0111933	0.044773	0.0172905	0.00102978	0.000397682	0.910891	3.93745e-09	3.93745e-09	1	0	0	1	1	0
AAAGGATAGGTCAAGGTC	1	4	18	89.3395	261534774	101	231340428	72	4	0.0111933	0.044773	0.0172905	0.000805915	0.00031123	0.712871	3.08148e-09	3.08148e-09	1	0	0	1	1	0
AAAGGATG	1	5	8	89.3395	261534774	101	231340428	40	5	0.0111933	0.0559663	0.0216132	0.00044773	0.000172905	0.39604	1.71193e-09	1.71193e-09	1	0	0	1	0	0
AAAGGATT	2	9	8	89.3395	261534774	101	231340428	72	4.5	0.0223865	0.100739	0.0389037	0.000805915	0.00031123	0.356436	3.08148e-09	3.08148e-09	1	0	0	1	0	0
AAAGGATTAGT	2	9	11	89.3395	261534774	101	231340428	99	4.5	0.0223865	0.100739	0.0389037	0.00110813	0.000427941	0.490099	4.23704e-09	4.23704e-09	1	0	0	1	0	0
AAAGGATTT	2	13	9	89.3395	261534774	101	231340428	117	6.5	0.0223865	0.145512	0.0561942	0.00130961	0.000505748	0.579208	5.00741e-09	5.00741e-09	1	0	0	1	1	0
AAAGGATTTAGGAT	1	6	14	89.3395	261534774	101	231340428	84	6	0.0111933	0.0671596	0.0259358	0.000940234	0.000363101	0.831683	3.59506e-09	3.59506e-09	1	0	0	1	1	0
AAAGGG	1	4	6	89.3395	261534774	101	231340428	24	4	0.0111933	0.044773	0.0172905	0.000268638	0.000103743	0.237624	1.02716e-09	1.02716e-09	1	0	0	1	0	0
AAAGGGACTGTAGCATT	1	5	17	89.3395	261534774	101	231340428	85	5	0.0111933	0.0559663	0.0216132	0.000951427	0.000367424	0.841584	3.63786e-09	3.63786e-09	1	0	0	1	1	0
AAAGGGTACGGATAAGAATGT	1	4	21	89.3395	261534774	101	231340428	84	4	0.0111933	0.044773	0.0172905	0.000940234	0.000363101	0.831683	3.59506e-09	3.59506e-09	1	0	0	1	1	0
AAAGGGTGTAT	1	5	11	89.3395	261534774	101	231340428	55	5	0.0111933	0.0559663	0.0216132	0.000615629	0.000237745	0.544554	2.35391e-09	2.35391e-09	1	0	0	1	1	0
AAAGGTTGACCTG	1	5	13	89.3395	261534774	101	231340428	65	5	0.0111933	0.0559663	0.0216132	0.000727562	0.000280971	0.643564	2.78189e-09	2.78189e-09	1	0	0	1	1	0
AAAGT	22	110	5	89.3395	261534774	101	231340428	550	5	0.246252	1.23126	0.47549	0.00615629	0.00237745	0.247525	2.35391e-08	2.35391e-08	1	0	0	1	0	0
AAAGTACAAGAATAGCTAGAAT	1	4	22	89.3395	261534774	101	231340428	88	4	0.0111933	0.044773	0.0172905	0.000985007	0.000380392	0.871287	3.76626e-09	3.76626e-09	1	0	0	1	1	0
AAAGTACAAGAT	1	4	12	89.3395	261534774	101	231340428	48	4	0.0111933	0.044773	0.0172905	0.000537276	0.000207486	0.475248	2.05432e-09	2.05432e-09	1	0	0	1	0	0
AAAGTACAATGTACT	1	4	15	89.3395	261534774	101	231340428	60	4	0.0111933	0.044773	0.0172905	0.000671596	0.000259358	0.594059	2.5679e-09	2.5679e-09	1	0	0	1	1	0
AAAGTACATGATAAGT	1	5	16	89.3395	261534774	101	231340428	80	5	0.0111933	0.0559663	0.0216132	0.000895461	0.000345811	0.792079	3.42387e-09	3.42387e-09	1	0	0	1	1	0
AAAGTAGATGTT	1	7	12	89.3395	261534774	101	231340428	84	7	0.0111933	0.0783528	0.0302584	0.000940234	0.000363101	0.831683	3.59506e-09	3.59506e-09	1	0	0	1	1	0
AAAGTAGTATCTATACTGTTGT	1	4	22	89.3395	261534774	101	231340428	88	4	0.0111933	0.044773	0.0172905	0.000985007	0.000380392	0.871287	3.76626e-09	3.76626e-09	1	0	0	1	1	0
AAAGTAGTCACCGGTCCGT	1	5	19	89.3395	261534774	101	231340428	95	5	0.0111933	0.0559663	0.0216132	0.00106336	0.00041065	0.940594	4.06584e-09	4.06584e-09	1	0	0	1	1	0
AAAGTAT	1	4	7	89.3395	261534774	101	231340428	28	4	0.0111933	0.044773	0.0172905	0.000313411	0.000121034	0.277228	1.19835e-09	1.19835e-09	1	0	0	1	0	0
AAAGTATAAGT	1	4	11	89.3395	261534774	101	231340428	44	4	0.0111933	0.044773	0.0172905	0.000492503	0.000190196	0.435644	1.88313e-09	1.88313e-09	1	0	0	1	0	0
AAAGTATCTG	2	10	10	89.3395	261534774	101	231340428	100	5	0.0223865	0.111933	0.0432263	0.00111933	0.000432263	0.49505	4.27984e-09	4.27984e-09	1	0	0	1	0	0
AAAGTATG	2	19	8	89.3395	261534774	101	231340428	152	9.5	0.0223865	0.212672	0.08213	0.00170138	0.00065704	0.752475	6.50535e-09	6.50535e-09	1	0	0	1	1	0
AAAGTC	524	3821	6	89.3395	261534774	101	231340428	22926	7.29198	5.86527	42.7694	16.5168	0.256617	0.0991007	0.433187	9.81195e-07	9.81195e-07	1	0	0	1	0	0
AAAGTCCAAGTC	41884	230910	12	89.3395	261534774	101	231340428	2770920	5.51308	468.818	2584.64	998.139	31.0156	11.9777	0.65502	0.000118591	0.000118591	1	1	1	1	1	1
AAAGTCCAATG	1	4	11	89.3395	261534774	101	231340428	44	4	0.0111933	0.044773	0.0172905	0.000492503	0.000190196	0.435644	1.88313e-09	1.88313e-09	1	0	0	1	0	0
AAAGTCGTCTACTAT	1	5	15	89.3395	261534774	101	231340428	75	5	0.0111933	0.0559663	0.0216132	0.000839494	0.000324198	0.742574	3.20988e-09	3.20988e-09	1	0	0	1	1	0
AAAGTCT	1	7	7	89.3395	261534774	101	231340428	49	7	0.0111933	0.0783528	0.0302584	0.00054847	0.000211809	0.485149	2.09712e-09	2.09712e-09	1	0	0	1	0	0
AAAGTGGCGAGGGAAGGC	2	9	18	89.3395	261534774	101	231340428	162	4.5	0.0223865	0.100739	0.0389037	0.00181331	0.000700267	0.80198	6.93333e-09	6.93333e-09	1	0	0	1	1	0
AAAGTGGTAAGCCAAGACAGT	1	4	21	89.3395	261534774	101	231340428	84	4	0.0111933	0.044773	0.0172905	0.000940234	0.000363101	0.831683	3.59506e-09	3.59506e-09	1	0	0	1	1	0
AAAGTGT	2	8	7	89.3395	261534774	101	231340428	56	4	0.0223865	0.0895461	0.0345811	0.000626822	0.000242068	0.277228	2.39671e-09	2.39671e-09	1	0	0	1	0	0
AAAGTGTGTC	135	624	10	89.3395	261534774	101	231340428	6240	4.62222	1.51109	6.98459	2.69732	0.0698459	0.0269732	0.457646	2.67062e-07	2.67062e-07	1	0	0	1	0	0
AAAGTGTT	2	11	8	89.3395	261534774	101	231340428	88	5.5	0.0223865	0.123126	0.047549	0.000985007	0.000380392	0.435644	3.76626e-09	3.76626e-09	1	0	0	1	0	0
AAAGTT	22	88	6	89.3395	261534774	101	231340428	528	4	0.246252	0.985007	0.380392	0.00591004	0.00228235	0.237624	2.25975e-08	2.25975e-08	1	0	0	1	0	0
AAAGTTAAAT	321	2417	10	89.3395	261534774	101	231340428	24170	7.5296	3.59304	27.0541	10.4478	0.270541	0.104478	0.745504	1.03444e-06	1.03444e-06	1	0	0	1	1	0
AAAGTTAAATCTTAATGCTT	1	5	20	89.3395	261534774	101	231340428	100	5	0.0111933	0.0559663	0.0216132	0.00111933	0.000432263	0.990099	4.27984e-09	4.27984e-09	1	0	0	1	1	0
AAAGTTAGAAG	1	4	11	89.3395	261534774	101	231340428	44	4	0.0111933	0.044773	0.0172905	0.000492503	0.000190196	0.435644	1.88313e-09	1.88313e-09	1	0	0	1	0	0
AAAGTTAGT	1	5	9	89.3395	261534774	101	231340428	45	5	0.0111933	0.0559663	0.0216132	0.000503697	0.000194519	0.445545	1.92593e-09	1.92593e-09	1	0	0	1	0	0
AAAGTTCGT	9	62	9	89.3395	261534774	101	231340428	558	6.88889	0.100739	0.693982	0.268003	0.00624584	0.00241203	0.613861	2.38815e-08	2.38815e-08	1	0	0	1	1	0
AAAGTTGTAAGCACAATTAT	2	8	20	89.3395	261534774	101	231340428	160	4	0.0223865	0.0895461	0.0345811	0.00179092	0.000691621	0.792079	6.84774e-09	6.84774e-09	1	0	0	1	1	0
AAAGTTGTATATT	2	14	13	89.3395	261534774	101	231340428	182	7	0.0223865	0.156706	0.0605169	0.00203717	0.000786719	0.90099	7.7893e-09	7.7893e-09	1	0	0	1	1	0
AAAT	4611	29846	4	89.3395	261534774	101	231340428	119384	6.47278	51.6121	334.074	129.013	1.3363	0.516053	0.256348	5.10944e-06	5.10944e-06	1	0	0	0	0	0
AAATAAATG	1	8	9	89.3395	261534774	101	231340428	72	8	0.0111933	0.0895461	0.0345811	0.000805915	0.00031123	0.712871	3.08148e-09	3.08148e-09	1	0	0	1	1	0
AAATAAT	1	5	7	89.3395	261534774	101	231340428	35	5	0.0111933	0.0559663	0.0216132	0.000391764	0.000151292	0.346535	1.49794e-09	1.49794e-09	1	0	0	1	0	0
AAATAATCAT	1	4	10	89.3395	261534774	101	231340428	40	4	0.0111933	0.044773	0.0172905	0.00044773	0.000172905	0.39604	1.71193e-09	1.71193e-09	1	0	0	1	0	0
AAATAC	53	212	6	89.3395	261534774	101	231340428	1272	4	0.593243	2.37297	0.916398	0.0142378	0.00549839	0.237624	5.44395e-08	5.44395e-08	1	0	0	1	0	0
AAATACACATACT	1	4	13	89.3395	261534774	101	231340428	52	4	0.0111933	0.044773	0.0172905	0.000582049	0.000224777	0.514851	2.22551e-09	2.22551e-09	1	0	0	1	1	0
AAATACAGGGTT	2	13	12	89.3395	261534774	101	231340428	156	6.5	0.0223865	0.145512	0.0561942	0.00174615	0.000674331	0.772277	6.67654e-09	6.67654e-09	1	0	0	1	1	0
AAATACATATATTACAGAGTTGTAT	1	4	25	89.3395	261534774	101	231340428	100	4	0.0111933	0.044773	0.0172905	0.00111933	0.000432263	0.990099	4.27984e-09	4.27984e-09	1	0	0	1	1	0
AAATACC	1	6	7	89.3395	261534774	101	231340428	42	6	0.0111933	0.0671596	0.0259358	0.000470117	0.000181551	0.415842	1.79753e-09	1.79753e-09	1	0	0	1	0	0
AAATACCTTGTTGTACAGGGT	1	4	21	89.3395	261534774	101	231340428	84	4	0.0111933	0.044773	0.0172905	0.000940234	0.000363101	0.831683	3.59506e-09	3.59506e-09	1	0	0	1	1	0
AAATACTCCACGCCT	1	5	15	89.3395	261534774	101	231340428	75	5	0.0111933	0.0559663	0.0216132	0.000839494	0.000324198	0.742574	3.20988e-09	3.20988e-09	1	0	0	1	1	0
AAATACTGGTAGGACGAGT	2	9	19	89.3395	261534774	101	231340428	171	4.5	0.0223865	0.100739	0.0389037	0.00191405	0.00073917	0.846535	7.31852e-09	7.31852e-09	1	0	0	1	1	0
AAATAG	6	55	6	89.3395	261534774	101	231340428	330	9.16667	0.0671596	0.615629	0.237745	0.00369378	0.00142647	0.544554	1.41235e-08	1.41235e-08	1	0	0	1	1	0
AAATAGAATAG	1	4	11	89.3395	261534774	101	231340428	44	4	0.0111933	0.044773	0.0172905	0.000492503	0.000190196	0.435644	1.88313e-09	1.88313e-09	1	0	0	1	0	0
AAATAGACATTTCATAG	1	4	17	89.3395	261534774	101	231340428	68	4	0.0111933	0.044773	0.0172905	0.000761142	0.000293939	0.673267	2.91029e-09	2.91029e-09	1	0	0	1	1	0
AAATAGATGAATAGAG	1	6	16	89.3395	261534774	101	231340428	96	6	0.0111933	0.0671596	0.0259358	0.00107455	0.000414973	0.950495	4.10864e-09	4.10864e-09	1	0	0	1	1	0
AAATAGTAGATGT	1	4	13	89.3395	261534774	101	231340428	52	4	0.0111933	0.044773	0.0172905	0.000582049	0.000224777	0.514851	2.22551e-09	2.22551e-09	1	0	0	1	1	0
AAATAGTCAAGCCAACC	229	956	17	89.3395	261534774	101	231340428	16252	4.17467	2.56326	10.7008	4.13244	0.181913	0.0702514	0.702668	6.95559e-07	6.95559e-07	1	0	0	1	1	0
AAATAT	43	174	6	89.3395	261534774	101	231340428	1044	4.04651	0.48131	1.94763	0.752138	0.0116858	0.00451283	0.240387	4.46815e-08	4.46815e-08	1	0	0	1	0	0
AAATATAAGG	1	6	10	89.3395	261534774	101	231340428	60	6	0.0111933	0.0671596	0.0259358	0.000671596	0.000259358	0.594059	2.5679e-09	2.5679e-09	1	0	0	1	1	0
AAATATAAT	1	4	9	89.3395	261534774	101	231340428	36	4	0.0111933	0.044773	0.0172905	0.000402957	0.000155615	0.356436	1.54074e-09	1.54074e-09	1	0	0	1	0	0
AAATATAATCCTAACTTCCTG	1	4	21	89.3395	261534774	101	231340428	84	4	0.0111933	0.044773	0.0172905	0.000940234	0.000363101	0.831683	3.59506e-09	3.59506e-09	1	0	0	1	1	0
AAATATAATTC	1	4	11	89.3395	261534774	101	231340428	44	4	0.0111933	0.044773	0.0172905	0.000492503	0.000190196	0.435644	1.88313e-09	1.88313e-09	1	0	0	1	0	0
AAATATAC	3	12	8	89.3395	261534774	101	231340428	96	4	0.0335798	0.134319	0.0518716	0.00107455	0.000414973	0.316832	4.10864e-09	4.10864e-09	1	0	0	1	0	0
AAATATACAGATAATATGCAGT	1	4	22	89.3395	261534774	101	231340428	88	4	0.0111933	0.044773	0.0172905	0.000985007	0.000380392	0.871287	3.76626e-09	3.76626e-09	1	0	0	1	1	0
AAATATACAGG	1	5	11	89.3395	261534774	101	231340428	55	5	0.0111933	0.0559663	0.0216132	0.000615629	0.000237745	0.544554	2.35391e-09	2.35391e-09	1	0	0	1	1	0
AAATATACCT	1	6	10	89.3395	261534774	101	231340428	60	6	0.0111933	0.0671596	0.0259358	0.000671596	0.000259358	0.594059	2.5679e-09	2.5679e-09	1	0	0	1	1	0
AAATATAGGGAC	3	13	12	89.3395	261534774	101	231340428	156	4.33333	0.0335798	0.145512	0.0561942	0.00174615	0.000674331	0.514851	6.67654e-09	6.67654e-09	1	0	0	1	1	0
AAATATATAT	37	149	10	89.3395	261534774	101	231340428	1490	4.02703	0.414151	1.6678	0.644072	0.016678	0.00644072	0.398716	6.37696e-08	6.37696e-08	1	0	0	1	0	0
AAATATCATCTTAGTAT	2	8	17	89.3395	261534774	101	231340428	136	4	0.0223865	0.0895461	0.0345811	0.00152228	0.000587878	0.673267	5.82058e-09	5.82058e-09	1	0	0	1	1	0
AAATATCTGCT	1	4	11	89.3395	261534774	101	231340428	44	4	0.0111933	0.044773	0.0172905	0.000492503	0.000190196	0.435644	1.88313e-09	1.88313e-09	1	0	0	1	0	0
AAATATG	2	15	7	89.3395	261534774	101	231340428	105	7.5	0.0223865	0.167899	0.0648395	0.00117529	0.000453877	0.519802	4.49383e-09	4.49383e-09	1	0	0	1	1	0
AAATATGGT	1	4	9	89.3395	261534774	101	231340428	36	4	0.0111933	0.044773	0.0172905	0.000402957	0.000155615	0.356436	1.54074e-09	1.54074e-09	1	0	0	1	0	0
AAATATTAAC	1	8	10	89.3395	261534774	101	231340428	80	8	0.0111933	0.0895461	0.0345811	0.000895461	0.000345811	0.792079	3.42387e-09	3.42387e-09	1	0	0	1	1	0
AAATATTAG	1	4	9	89.3395	261534774	101	231340428	36	4	0.0111933	0.044773	0.0172905	0.000402957	0.000155615	0.356436	1.54074e-09	1.54074e-09	1	0	0	1	0	0
AAATATTGTC	1	7	10	89.3395	261534774	101	231340428	70	7	0.0111933	0.0783528	0.0302584	0.000783528	0.000302584	0.693069	2.99588e-09	2.99588e-09	1	0	0	1	1	0
AAATC	204	1403	5	89.3395	261534774	101	231340428	7015	6.87745	2.28342	15.7041	6.06466	0.0785207	0.0303233	0.340468	3.0023e-07	3.0023e-07	1	0	0	1	0	0
AAATCAACCTGTAGCTTAT	1	5	19	89.3395	261534774	101	231340428	95	5	0.0111933	0.0559663	0.0216132	0.00106336	0.00041065	0.940594	4.06584e-09	4.06584e-09	1	0	0	1	1	0
AAATCAATC	2	10	9	89.3395	261534774	101	231340428	90	5	0.0223865	0.111933	0.0432263	0.00100739	0.000389037	0.445545	3.85185e-09	3.85185e-09	1	0	0	1	0	0
AAATCAATGC	27	129	10	89.3395	261534774	101	231340428	1290	4.77778	0.302218	1.44393	0.55762	0.0144393	0.0055762	0.473047	5.52099e-08	5.52099e-08	1	0	0	1	0	0
AAATCACCAAATCCGTC	2	8	17	89.3395	261534774	101	231340428	136	4	0.0223865	0.0895461	0.0345811	0.00152228	0.000587878	0.673267	5.82058e-09	5.82058e-09	1	0	0	1	1	0
AAATCAGATC	1	5	10	89.3395	261534774	101	231340428	50	5	0.0111933	0.0559663	0.0216132	0.000559663	0.000216132	0.49505	2.13992e-09	2.13992e-09	1	0	0	1	0	0
AAATCAGT	1	4	8	89.3395	261534774	101	231340428	32	4	0.0111933	0.044773	0.0172905	0.000358184	0.000138324	0.316832	1.36955e-09	1.36955e-09	1	0	0	1	0	0
AAATCC	1	4	6	89.3395	261534774	101	231340428	24	4	0.0111933	0.044773	0.0172905	0.000268638	0.000103743	0.237624	1.02716e-09	1.02716e-09	1	0	0	1	0	0
AAATCT	1	4	6	89.3395	261534774	101	231340428	24	4	0.0111933	0.044773	0.0172905	0.000268638	0.000103743	0.237624	1.02716e-09	1.02716e-09	1	0	0	1	0	0
AAATCTAAT	1	5	9	89.3395	261534774	101	231340428	45	5	0.0111933	0.0559663	0.0216132	0.000503697	0.000194519	0.445545	1.92593e-09	1.92593e-09	1	0	0	1	0	0
AAATCTAC	1	5	8	89.3395	261534774	101	231340428	40	5	0.0111933	0.0559663	0.0216132	0.00044773	0.000172905	0.39604	1.71193e-09	1.71193e-09	1	0	0	1	0	0
AAATCTAGTT	1	7	10	89.3395	261534774	101	231340428	70	7	0.0111933	0.0783528	0.0302584	0.000783528	0.000302584	0.693069	2.99588e-09	2.99588e-09	1	0	0	1	1	0
AAATCTATCCATCCATCCGAC	1	4	21	89.3395	261534774	101	231340428	84	4	0.0111933	0.044773	0.0172905	0.000940234	0.000363101	0.831683	3.59506e-09	3.59506e-09	1	0	0	1	1	0
AAATCTC	2	10	7	89.3395	261534774	101	231340428	70	5	0.0223865	0.111933	0.0432263	0.000783528	0.000302584	0.346535	2.99588e-09	2.99588e-09	1	0	0	1	0	0
AAATCTCTG	1	4	9	89.3395	261534774	101	231340428	36	4	0.0111933	0.044773	0.0172905	0.000402957	0.000155615	0.356436	1.54074e-09	1.54074e-09	1	0	0	1	0	0
AAATCTGAT	1	4	9	89.3395	261534774	101	231340428	36	4	0.0111933	0.044773	0.0172905	0.000402957	0.000155615	0.356436	1.54074e-09	1.54074e-09	1	0	0	1	0	0
AAATCTT	1	4	7	89.3395	261534774	101	231340428	28	4	0.0111933	0.044773	0.0172905	0.000313411	0.000121034	0.277228	1.19835e-09	1.19835e-09	1	0	0	1	0	0
AAATG	2	10	5	89.3395	261534774	101	231340428	50	5	0.0223865	0.111933	0.0432263	0.000559663	0.000216132	0.247525	2.13992e-09	2.13992e-09	1	0	0	1	0	0
AAATGAAT	29	195	8	89.3395	261534774	101	231340428	1560	6.72414	0.324604	2.18269	0.842914	0.0174615	0.00674331	0.532605	6.67654e-08	6.67654e-08	1	0	0	1	1	0
AAATGAATG	3	18	9	89.3395	261534774	101	231340428	162	6	0.0335798	0.201479	0.0778074	0.00181331	0.000700267	0.534653	6.93333e-09	6.93333e-09	1	0	0	1	1	0
AAATGAATTGAT	1	6	12	89.3395	261534774	101	231340428	72	6	0.0111933	0.0671596	0.0259358	0.000805915	0.00031123	0.712871	3.08148e-09	3.08148e-09	1	0	0	1	1	0
AAATGACACG	2	12	10	89.3395	261534774	101	231340428	120	6	0.0223865	0.134319	0.0518716	0.00134319	0.000518716	0.594059	5.1358e-09	5.1358e-09	1	0	0	1	1	0
AAATGACTG	1	9	9	89.3395	261534774	101	231340428	81	9	0.0111933	0.100739	0.0389037	0.000906654	0.000350133	0.80198	3.46667e-09	3.46667e-09	1	0	0	1	1	0
AAATGAG	2611	33337	7	89.3395	261534774	101	231340428	233359	12.7679	29.2256	373.15	144.104	2.61205	1.00873	0.884904	9.98738e-06	9.98738e-06	1	0	0	1	1	0
AAATGAGAG	2	21	9	89.3395	261534774	101	231340428	189	10.5	0.0223865	0.235058	0.0907753	0.00211553	0.000816978	0.935644	8.08889e-09	8.08889e-09	1	0	0	1	1	0
AAATGAGT	2	13	8	89.3395	261534774	101	231340428	104	6.5	0.0223865	0.145512	0.0561942	0.0011641	0.000449554	0.514851	4.45103e-09	4.45103e-09	1	0	0	1	1	0
AAATGAGTATC	1	7	11	89.3395	261534774	101	231340428	77	7	0.0111933	0.0783528	0.0302584	0.000861881	0.000332843	0.762376	3.29547e-09	3.29547e-09	1	0	0	1	1	0
AAATGATCTACT	1	7	12	89.3395	261534774	101	231340428	84	7	0.0111933	0.0783528	0.0302584	0.000940234	0.000363101	0.831683	3.59506e-09	3.59506e-09	1	0	0	1	1	0
AAATGATGAG	1	4	10	89.3395	261534774	101	231340428	40	4	0.0111933	0.044773	0.0172905	0.00044773	0.000172905	0.39604	1.71193e-09	1.71193e-09	1	0	0	1	0	0
AAATGATGATG	11	55	11	89.3395	261534774	101	231340428	605	5	0.123126	0.615629	0.237745	0.00677192	0.00261519	0.544554	2.5893e-08	2.5893e-08	1	0	0	1	1	0
AAATGCACTCGAAGTG	7	34	16	89.3395	261534774	101	231340428	544	4.85714	0.0783528	0.380571	0.14697	0.00608913	0.00235151	0.769448	2.32823e-08	2.32823e-08	1	0	0	1	1	0
AAATGGC	534	6643	7	89.3395	261534774	101	231340428	46501	12.4401	5.9772	74.3568	28.7153	0.520498	0.201007	0.862183	1.99017e-06	1.99017e-06	1	0	0	1	1	0
AAATGGCT	1	9	8	89.3395	261534774	101	231340428	72	9	0.0111933	0.100739	0.0389037	0.000805915	0.00031123	0.712871	3.08148e-09	3.08148e-09	1	0	0	1	1	0
AAATGGGG	2	8	8	89.3395	261534774	101	231340428	64	4	0.0223865	0.0895461	0.0345811	0.000716369	0.000276649	0.316832	2.73909e-09	2.73909e-09	1	0	0	1	0	0
AAATGGTG	8768	87801	8	89.3395	261534774	101	231340428	702408	10.0138	98.1425	982.779	379.532	7.86223	3.03625	0.793172	3.00619e-05	3.00619e-05	1	0	0	1	1	0
AAATGT	30	120	6	89.3395	261534774	101	231340428	720	4	0.335798	1.34319	0.518716	0.00805915	0.0031123	0.237624	3.08148e-08	3.08148e-08	1	0	0	1	0	0
AAATGTAT	2	9	8	89.3395	261534774	101	231340428	72	4.5	0.0223865	0.100739	0.0389037	0.000805915	0.00031123	0.356436	3.08148e-09	3.08148e-09	1	0	0	1	0	0
AAATGTC	1	4	7	89.3395	261534774	101	231340428	28	4	0.0111933	0.044773	0.0172905	0.000313411	0.000121034	0.277228	1.19835e-09	1.19835e-09	1	0	0	1	0	0
AAATGTCAAT	1	5	10	89.3395	261534774	101	231340428	50	5	0.0111933	0.0559663	0.0216132	0.000559663	0.000216132	0.49505	2.13992e-09	2.13992e-09	1	0	0	1	0	0
AAATGTCACATCTATG	1	4	16	89.3395	261534774	101	231340428	64	4	0.0111933	0.044773	0.0172905	0.000716369	0.000276649	0.633663	2.73909e-09	2.73909e-09	1	0	0	1	1	0
AAATGTCATATGTC	287	1407	14	89.3395	261534774	101	231340428	19698	4.90244	3.21247	15.7489	6.08195	0.220485	0.0851472	0.679546	8.43042e-07	8.43042e-07	1	0	0	1	1	0
AAATGTCCATTACCGTAACCC	1	4	21	89.3395	261534774	101	231340428	84	4	0.0111933	0.044773	0.0172905	0.000940234	0.000363101	0.831683	3.59506e-09	3.59506e-09	1	0	0	1	1	0
AAATGTG	1	4	7	89.3395	261534774	101	231340428	28	4	0.0111933	0.044773	0.0172905	0.000313411	0.000121034	0.277228	1.19835e-09	1.19835e-09	1	0	0	1	0	0
AAATGTGACG	16	76	10	89.3395	261534774	101	231340428	760	4.75	0.179092	0.850688	0.32852	0.00850688	0.0032852	0.470297	3.25268e-08	3.25268e-08	1	0	0	1	0	0
AAATGTGTACATCCGACCTAC	1	4	21	89.3395	261534774	101	231340428	84	4	0.0111933	0.044773	0.0172905	0.000940234	0.000363101	0.831683	3.59506e-09	3.59506e-09	1	0	0	1	1	0
AAATT	415	2232	5	89.3395	261534774	101	231340428	11160	5.37831	4.6452	24.9834	9.64812	0.124917	0.0482406	0.266253	4.7763e-07	4.7763e-07	1	0	0	1	0	0
AAATTAACT	1	9	9	89.3395	261534774	101	231340428	81	9	0.0111933	0.100739	0.0389037	0.000906654	0.000350133	0.80198	3.46667e-09	3.46667e-09	1	0	0	1	1	0
AAATTAATC	2	13	9	89.3395	261534774	101	231340428	117	6.5	0.0223865	0.145512	0.0561942	0.00130961	0.000505748	0.579208	5.00741e-09	5.00741e-09	1	0	0	1	1	0
AAATTAATG	1	7	9	89.3395	261534774	101	231340428	63	7	0.0111933	0.0783528	0.0302584	0.000705175	0.000272326	0.623762	2.6963e-09	2.6963e-09	1	0	0	1	1	0
AAATTAATTATCCATTGTTACT	1	4	22	89.3395	261534774	101	231340428	88	4	0.0111933	0.044773	0.0172905	0.000985007	0.000380392	0.871287	3.76626e-09	3.76626e-09	1	0	0	1	1	0
AAATTAC	1	11	7	89.3395	261534774	101	231340428	77	11	0.0111933	0.123126	0.047549	0.000861881	0.000332843	0.762376	3.29547e-09	3.29547e-09	1	0	0	1	1	0
AAATTAGAT	1	6	9	89.3395	261534774	101	231340428	54	6	0.0111933	0.0671596	0.0259358	0.000604436	0.000233422	0.534653	2.31111e-09	2.31111e-09	1	0	0	1	1	0
AAATTAGCAGTAC	2	9	13	89.3395	261534774	101	231340428	117	4.5	0.0223865	0.100739	0.0389037	0.00130961	0.000505748	0.579208	5.00741e-09	5.00741e-09	1	0	0	1	1	0
AAATTAGTT	3	12	9	89.3395	261534774	101	231340428	108	4	0.0335798	0.134319	0.0518716	0.00120887	0.000466844	0.356436	4.62222e-09	4.62222e-09	1	0	0	1	0	0
AAATTATAAT	1	4	10	89.3395	261534774	101	231340428	40	4	0.0111933	0.044773	0.0172905	0.00044773	0.000172905	0.39604	1.71193e-09	1.71193e-09	1	0	0	1	0	0
AAATTATGCC	1	4	10	89.3395	261534774	101	231340428	40	4	0.0111933	0.044773	0.0172905	0.00044773	0.000172905	0.39604	1.71193e-09	1.71193e-09	1	0	0	1	0	0
AAATTATT	15	60	8	89.3395	261534774	101	231340428	480	4	0.167899	0.671596	0.259358	0.00537276	0.00207486	0.316832	2.05432e-08	2.05432e-08	1	0	0	1	0	0
AAATTC	836	3407	6	89.3395	261534774	101	231340428	20442	4.07536	9.35756	38.1354	14.7272	0.228813	0.0883633	0.242101	8.74884e-07	8.74884e-07	1	0	0	1	0	0
AAATTCT	625	6525	7	89.3395	261534774	101	231340428	45675	10.44	6.99579	73.036	28.2052	0.511252	0.197436	0.723564	1.95481e-06	1.95481e-06	1	0	0	1	1	0
AAATTG	5	37	6	89.3395	261534774	101	231340428	222	7.4	0.0559663	0.414151	0.159937	0.0024849	0.000959625	0.439604	9.50124e-09	9.50124e-09	1	0	0	1	0	0
AAATTGAAG	3	12	9	89.3395	261534774	101	231340428	108	4	0.0335798	0.134319	0.0518716	0.00120887	0.000466844	0.356436	4.62222e-09	4.62222e-09	1	0	0	1	0	0
AAATTGAAGATC	1	5	12	89.3395	261534774	101	231340428	60	5	0.0111933	0.0559663	0.0216132	0.000671596	0.000259358	0.594059	2.5679e-09	2.5679e-09	1	0	0	1	1	0
AAATTGAATATCTGT	2	12	15	89.3395	261534774	101	231340428	180	6	0.0223865	0.134319	0.0518716	0.00201479	0.000778074	0.891089	7.7037e-09	7.7037e-09	1	0	0	1	1	0
AAATTGAATG	1	8	10	89.3395	261534774	101	231340428	80	8	0.0111933	0.0895461	0.0345811	0.000895461	0.000345811	0.792079	3.42387e-09	3.42387e-09	1	0	0	1	1	0
AAATTGAGATGTTC	1	4	14	89.3395	261534774	101	231340428	56	4	0.0111933	0.044773	0.0172905	0.000626822	0.000242068	0.554455	2.39671e-09	2.39671e-09	1	0	0	1	1	0
AAATTGAGT	1	6	9	89.3395	261534774	101	231340428	54	6	0.0111933	0.0671596	0.0259358	0.000604436	0.000233422	0.534653	2.31111e-09	2.31111e-09	1	0	0	1	1	0
AAATTGATCT	2	8	10	89.3395	261534774	101	231340428	80	4	0.0223865	0.0895461	0.0345811	0.000895461	0.000345811	0.39604	3.42387e-09	3.42387e-09	1	0	0	1	0	0
AAATTGGT	3	17	8	89.3395	261534774	101	231340428	136	5.66667	0.0335798	0.190285	0.0734848	0.00152228	0.000587878	0.448845	5.82058e-09	5.82058e-09	1	0	0	1	0	0
AAATTGT	9	43	7	89.3395	261534774	101	231340428	301	4.77778	0.100739	0.48131	0.185873	0.00336917	0.00130111	0.331133	1.28823e-08	1.28823e-08	1	0	0	1	0	0
AAATTT	84	336	6	89.3395	261534774	101	231340428	2016	4	0.940234	3.76093	1.45241	0.0225656	0.00871443	0.237624	8.62815e-08	8.62815e-08	1	0	0	1	0	0
AAATTTAAT	4	16	9	89.3395	261534774	101	231340428	144	4	0.044773	0.179092	0.0691621	0.00161183	0.000622459	0.356436	6.16296e-09	6.16296e-09	1	0	0	1	0	0
AAATTTATCTAC	1	7	12	89.3395	261534774	101	231340428	84	7	0.0111933	0.0783528	0.0302584	0.000940234	0.000363101	0.831683	3.59506e-09	3.59506e-09	1	0	0	1	1	0
AAC	4883	54645	3	89.3395	261534774	101	231340428	163935	11.1909	54.6567	611.656	236.21	1.83497	0.708631	0.332402	7.01615e-06	7.01615e-06	1	0	0	0	0	0
AACAACAACAACAATAACAAT	2	8	21	89.3395	261534774	101	231340428	168	4	0.0223865	0.0895461	0.0345811	0.00188047	0.000726203	0.831683	7.19012e-09	7.19012e-09	1	0	0	1	1	0
AACAACAACAACC	35	166	13	89.3395	261534774	101	231340428	2158	4.74286	0.391764	1.85808	0.717557	0.0241551	0.00932824	0.610467	9.23589e-08	9.23589e-08	1	0	0	1	1	0
AACAACAACAATAACAAT	3	13	18	89.3395	261534774	101	231340428	234	4.33333	0.0335798	0.145512	0.0561942	0.00261922	0.0010115	0.772277	1.00148e-08	1.00148e-08	1	0	0	1	1	0
AACAACAAG	2	8	9	89.3395	261534774	101	231340428	72	4	0.0223865	0.0895461	0.0345811	0.000805915	0.00031123	0.356436	3.08148e-09	3.08148e-09	1	0	0	1	0	0
AACAACAAT	2	15	9	89.3395	261534774	101	231340428	135	7.5	0.0223865	0.167899	0.0648395	0.00151109	0.000583556	0.668317	5.77778e-09	5.77778e-09	1	0	0	1	1	0
AACAACAATGGAT	1	7	13	89.3395	261534774	101	231340428	91	7	0.0111933	0.0783528	0.0302584	0.00101859	0.00039336	0.90099	3.89465e-09	3.89465e-09	1	0	0	1	1	0
AACAACAG	2	15	8	89.3395	261534774	101	231340428	120	7.5	0.0223865	0.167899	0.0648395	0.00134319	0.000518716	0.594059	5.1358e-09	5.1358e-09	1	0	0	1	1	0
AACAACAGC	10	42	9	89.3395	261534774	101	231340428	378	4.2	0.111933	0.470117	0.181551	0.00423105	0.00163396	0.374257	1.61778e-08	1.61778e-08	1	0	0	1	0	0
AACAACATCAAG	1	4	12	89.3395	261534774	101	231340428	48	4	0.0111933	0.044773	0.0172905	0.000537276	0.000207486	0.475248	2.05432e-09	2.05432e-09	1	0	0	1	0	0
AACAACATT	1	4	9	89.3395	261534774	101	231340428	36	4	0.0111933	0.044773	0.0172905	0.000402957	0.000155615	0.356436	1.54074e-09	1.54074e-09	1	0	0	1	0	0
AACAACCGGGTAACCACGCAGTCTG	1	4	25	89.3395	261534774	101	231340428	100	4	0.0111933	0.044773	0.0172905	0.00111933	0.000432263	0.990099	4.27984e-09	4.27984e-09	1	0	0	1	1	0
AACAACCTAATCATT	1	5	15	89.3395	261534774	101	231340428	75	5	0.0111933	0.0559663	0.0216132	0.000839494	0.000324198	0.742574	3.20988e-09	3.20988e-09	1	0	0	1	1	0
AACAACTATAC	1	4	11	89.3395	261534774	101	231340428	44	4	0.0111933	0.044773	0.0172905	0.000492503	0.000190196	0.435644	1.88313e-09	1.88313e-09	1	0	0	1	0	0
AACAAG	5	40	6	89.3395	261534774	101	231340428	240	8	0.0559663	0.44773	0.172905	0.00268638	0.00103743	0.475248	1.02716e-08	1.02716e-08	1	0	0	1	0	0
AACAAGAAG	6	24	9	89.3395	261534774	101	231340428	216	4	0.0671596	0.268638	0.103743	0.00241774	0.000933689	0.356436	9.24444e-09	9.24444e-09	1	0	0	1	0	0
AACAAGAC	1	10	8	89.3395	261534774	101	231340428	80	10	0.0111933	0.111933	0.0432263	0.000895461	0.000345811	0.792079	3.42387e-09	3.42387e-09	1	0	0	1	1	0
AACAAGAG	2	14	8	89.3395	261534774	101	231340428	112	7	0.0223865	0.156706	0.0605169	0.00125364	0.000484135	0.554455	4.79342e-09	4.79342e-09	1	0	0	1	1	0
AACAAGAGATTCATTGTT	1	4	18	89.3395	261534774	101	231340428	72	4	0.0111933	0.044773	0.0172905	0.000805915	0.00031123	0.712871	3.08148e-09	3.08148e-09	1	0	0	1	1	0
AACAAGCTCAGC	1	4	12	89.3395	261534774	101	231340428	48	4	0.0111933	0.044773	0.0172905	0.000537276	0.000207486	0.475248	2.05432e-09	2.05432e-09	1	0	0	1	0	0
AACAAGT	1	7	7	89.3395	261534774	101	231340428	49	7	0.0111933	0.0783528	0.0302584	0.00054847	0.000211809	0.485149	2.09712e-09	2.09712e-09	1	0	0	1	0	0
AACAAGTTC	1	5	9	89.3395	261534774	101	231340428	45	5	0.0111933	0.0559663	0.0216132	0.000503697	0.000194519	0.445545	1.92593e-09	1.92593e-09	1	0	0	1	0	0
AACAAGTTGTAAGAACCGAC	4	18	20	89.3395	261534774	101	231340428	360	4.5	0.044773	0.201479	0.0778074	0.00402957	0.00155615	0.891089	1.54074e-08	1.54074e-08	1	0	0	1	1	0
AACAAT	30	363	6	89.3395	261534774	101	231340428	2178	12.1	0.335798	4.06315	1.56912	0.0243789	0.0094147	0.718812	9.32148e-08	9.32148e-08	1	0	0	1	1	0
AACAATAATCATCTAGC	10	44	17	89.3395	261534774	101	231340428	748	4.4	0.111933	0.492503	0.190196	0.00837256	0.00323333	0.740594	3.20132e-08	3.20132e-08	1	0	0	1	1	0
AACAATATTGCAATT	51	206	15	89.3395	261534774	101	231340428	3090	4.03922	0.570856	2.30581	0.890463	0.0345872	0.0133569	0.599884	1.32247e-07	1.32247e-07	1	0	0	1	1	0
AACAATCTAG	293	1222	10	89.3395	261534774	101	231340428	12220	4.17065	3.27962	13.6782	5.28226	0.136782	0.0528226	0.412935	5.22996e-07	5.22996e-07	1	0	0	1	0	0
AACAATGAG	1	4	9	89.3395	261534774	101	231340428	36	4	0.0111933	0.044773	0.0172905	0.000402957	0.000155615	0.356436	1.54074e-09	1.54074e-09	1	0	0	1	0	0
AACAATGTCT	1	5	10	89.3395	261534774	101	231340428	50	5	0.0111933	0.0559663	0.0216132	0.000559663	0.000216132	0.49505	2.13992e-09	2.13992e-09	1	0	0	1	0	0
AACAATTAAT	1	5	10	89.3395	261534774	101	231340428	50	5	0.0111933	0.0559663	0.0216132	0.000559663	0.000216132	0.49505	2.13992e-09	2.13992e-09	1	0	0	1	0	0
AACAATTG	1	12	8	89.3395	261534774	101	231340428	96	12	0.0111933	0.134319	0.0518716	0.00107455	0.000414973	0.950495	4.10864e-09	4.10864e-09	1	0	0	1	1	0
AACAC	2	31	5	89.3395	261534774	101	231340428	155	15.5	0.0223865	0.346991	0.134002	0.00173496	0.000670008	0.767327	6.63375e-09	6.63375e-09	1	0	0	1	1	0
AACACAACGTTACATCCCCGGTGT	2	8	24	89.3395	261534774	101	231340428	192	4	0.0223865	0.0895461	0.0345811	0.00214911	0.000829946	0.950495	8.21728e-09	8.21728e-09	1	0	0	1	1	0
AACACAATCTCTC	45	183	13	89.3395	261534774	101	231340428	2379	4.06667	0.503697	2.04837	0.791042	0.0266288	0.0102835	0.523432	1.01817e-07	1.01817e-07	1	0	0	1	1	0
AACACACCAGTGTT	1	7	14	89.3395	261534774	101	231340428	98	7	0.0111933	0.0783528	0.0302584	0.00109694	0.000423618	0.970297	4.19424e-09	4.19424e-09	1	0	0	1	1	0
AACACAGAACAG	1	4	12	89.3395	261534774	101	231340428	48	4	0.0111933	0.044773	0.0172905	0.000537276	0.000207486	0.475248	2.05432e-09	2.05432e-09	1	0	0	1	0	0
AACACAGGAGGATTC	1	6	15	89.3395	261534774	101	231340428	90	6	0.0111933	0.0671596	0.0259358	0.00100739	0.000389037	0.891089	3.85185e-09	3.85185e-09	1	0	0	1	1	0
AACACC	3	22	6	89.3395	261534774	101	231340428	132	7.33333	0.0335798	0.246252	0.0950979	0.00147751	0.000570588	0.435644	5.64938e-09	5.64938e-09	1	0	0	1	0	0
AACACG	1	6	6	89.3395	261534774	101	231340428	36	6	0.0111933	0.0671596	0.0259358	0.000402957	0.000155615	0.356436	1.54074e-09	1.54074e-09	1	0	0	1	0	0
AACACGTTAG	6	25	10	89.3395	261534774	101	231340428	250	4.16667	0.0671596	0.279831	0.108066	0.00279831	0.00108066	0.412541	1.06996e-08	1.06996e-08	1	0	0	1	0	0
AACACT	4	17	6	89.3395	261534774	101	231340428	102	4.25	0.044773	0.190285	0.0734848	0.00114171	0.000440909	0.252475	4.36543e-09	4.36543e-09	1	0	0	1	0	0
AACACTAGTCGAGGT	1	6	15	89.3395	261534774	101	231340428	90	6	0.0111933	0.0671596	0.0259358	0.00100739	0.000389037	0.891089	3.85185e-09	3.85185e-09	1	0	0	1	1	0
AACACTAGTCTAGGT	1	5	15	89.3395	261534774	101	231340428	75	5	0.0111933	0.0559663	0.0216132	0.000839494	0.000324198	0.742574	3.20988e-09	3.20988e-09	1	0	0	1	1	0
AACACTC	1	14	7	89.3395	261534774	101	231340428	98	14	0.0111933	0.156706	0.0605169	0.00109694	0.000423618	0.970297	4.19424e-09	4.19424e-09	1	0	0	1	1	0
AACACTCATACTTCCTTCCTCTC	1	4	23	89.3395	261534774	101	231340428	92	4	0.0111933	0.044773	0.0172905	0.00102978	0.000397682	0.910891	3.93745e-09	3.93745e-09	1	0	0	1	1	0
AACACTG	3	25	7	89.3395	261534774	101	231340428	175	8.33333	0.0335798	0.279831	0.108066	0.00195882	0.000756461	0.577558	7.48971e-09	7.48971e-09	1	0	0	1	1	0
AACACTTC	5	37	8	89.3395	261534774	101	231340428	296	7.4	0.0559663	0.414151	0.159937	0.0033132	0.0012795	0.586139	1.26683e-08	1.26683e-08	1	0	0	1	1	0
AACAG	3	17	5	89.3395	261534774	101	231340428	85	5.66667	0.0335798	0.190285	0.0734848	0.000951427	0.000367424	0.280528	3.63786e-09	3.63786e-09	1	0	0	1	0	0
AACAGAACTAG	2	10	11	89.3395	261534774	101	231340428	110	5	0.0223865	0.111933	0.0432263	0.00123126	0.00047549	0.544554	4.70782e-09	4.70782e-09	1	0	0	1	1	0
AACAGAACTG	2	15	10	89.3395	261534774	101	231340428	150	7.5	0.0223865	0.167899	0.0648395	0.00167899	0.000648395	0.742574	6.41975e-09	6.41975e-09	1	0	0	1	1	0
AACAGAAGC	1	7	9	89.3395	261534774	101	231340428	63	7	0.0111933	0.0783528	0.0302584	0.000705175	0.000272326	0.623762	2.6963e-09	2.6963e-09	1	0	0	1	1	0
AACAGAAT	2	13	8	89.3395	261534774	101	231340428	104	6.5	0.0223865	0.145512	0.0561942	0.0011641	0.000449554	0.514851	4.45103e-09	4.45103e-09	1	0	0	1	1	0
AACAGAATAG	2	13	10	89.3395	261534774	101	231340428	130	6.5	0.0223865	0.145512	0.0561942	0.00145512	0.000561942	0.643564	5.56379e-09	5.56379e-09	1	0	0	1	1	0
AACAGAC	1	5	7	89.3395	261534774	101	231340428	35	5	0.0111933	0.0559663	0.0216132	0.000391764	0.000151292	0.346535	1.49794e-09	1.49794e-09	1	0	0	1	0	0
AACAGACACAGACAGACG	1	4	18	89.3395	261534774	101	231340428	72	4	0.0111933	0.044773	0.0172905	0.000805915	0.00031123	0.712871	3.08148e-09	3.08148e-09	1	0	0	1	1	0
AACAGATAG	1	4	9	89.3395	261534774	101	231340428	36	4	0.0111933	0.044773	0.0172905	0.000402957	0.000155615	0.356436	1.54074e-09	1.54074e-09	1	0	0	1	0	0
AACAGATC	2	18	8	89.3395	261534774	101	231340428	144	9	0.0223865	0.201479	0.0778074	0.00161183	0.000622459	0.712871	6.16296e-09	6.16296e-09	1	0	0	1	1	0
AACAGATG	1	5	8	89.3395	261534774	101	231340428	40	5	0.0111933	0.0559663	0.0216132	0.00044773	0.000172905	0.39604	1.71193e-09	1.71193e-09	1	0	0	1	0	0
AACAGC	5	29	6	89.3395	261534774	101	231340428	174	5.8	0.0559663	0.324604	0.125356	0.00194763	0.000752138	0.344554	7.44691e-09	7.44691e-09	1	0	0	1	0	0
AACAGCAGTTGG	2	9	12	89.3395	261534774	101	231340428	108	4.5	0.0223865	0.100739	0.0389037	0.00120887	0.000466844	0.534653	4.62222e-09	4.62222e-09	1	0	0	1	1	0
AACAGG	1	5	6	89.3395	261534774	101	231340428	30	5	0.0111933	0.0559663	0.0216132	0.000335798	0.000129679	0.29703	1.28395e-09	1.28395e-09	1	0	0	1	0	0
AACAGGAACTG	1	7	11	89.3395	261534774	101	231340428	77	7	0.0111933	0.0783528	0.0302584	0.000861881	0.000332843	0.762376	3.29547e-09	3.29547e-09	1	0	0	1	1	0
AACAGGAACTGG	2	16	12	89.3395	261534774	101	231340428	192	8	0.0223865	0.179092	0.0691621	0.00214911	0.000829946	0.950495	8.21728e-09	8.21728e-09	1	0	0	1	1	0
AACAGGGACT	1	4	10	89.3395	261534774	101	231340428	40	4	0.0111933	0.044773	0.0172905	0.00044773	0.000172905	0.39604	1.71193e-09	1.71193e-09	1	0	0	1	0	0
AACAGGGGTTG	45	186	11	89.3395	261534774	101	231340428	2046	4.13333	0.503697	2.08195	0.80401	0.0229014	0.00884411	0.450165	8.75654e-08	8.75654e-08	1	0	0	1	0	0
AACAGT	49	623	6	89.3395	261534774	101	231340428	3738	12.7143	0.54847	6.9734	2.693	0.0418404	0.016158	0.755304	1.5998e-07	1.5998e-07	1	0	0	1	1	0
AACAGTAG	1	7	8	89.3395	261534774	101	231340428	56	7	0.0111933	0.0783528	0.0302584	0.000626822	0.000242068	0.554455	2.39671e-09	2.39671e-09	1	0	0	1	1	0
AACAGTG	37	148	7	89.3395	261534774	101	231340428	1036	4	0.414151	1.6566	0.63975	0.0115962	0.00447825	0.277228	4.43391e-08	4.43391e-08	1	0	0	1	0	0
AACAGTGTACTCT	2	10	13	89.3395	261534774	101	231340428	130	5	0.0223865	0.111933	0.0432263	0.00145512	0.000561942	0.643564	5.56379e-09	5.56379e-09	1	0	0	1	1	0
AACAT	23	115	5	89.3395	261534774	101	231340428	575	5	0.257445	1.28722	0.497103	0.00643612	0.00248551	0.247525	2.46091e-08	2.46091e-08	1	0	0	1	0	0
AACATAC	1	14	7	89.3395	261534774	101	231340428	98	14	0.0111933	0.156706	0.0605169	0.00109694	0.000423618	0.970297	4.19424e-09	4.19424e-09	1	0	0	1	1	0
AACATAG	1	4	7	89.3395	261534774	101	231340428	28	4	0.0111933	0.044773	0.0172905	0.000313411	0.000121034	0.277228	1.19835e-09	1.19835e-09	1	0	0	1	0	0
AACATAGAC	1	11	9	89.3395	261534774	101	231340428	99	11	0.0111933	0.123126	0.047549	0.00110813	0.000427941	0.980198	4.23704e-09	4.23704e-09	1	0	0	1	1	0
AACATC	41	197	6	89.3395	261534774	101	231340428	1182	4.80488	0.458924	2.20507	0.851559	0.0132304	0.00510935	0.285438	5.05877e-08	5.05877e-08	1	0	0	1	0	0
AACATCAATT	1	6	10	89.3395	261534774	101	231340428	60	6	0.0111933	0.0671596	0.0259358	0.000671596	0.000259358	0.594059	2.5679e-09	2.5679e-09	1	0	0	1	1	0
AACATCATCATCATCTTC	9	40	18	89.3395	261534774	101	231340428	720	4.44444	0.100739	0.44773	0.172905	0.00805915	0.0031123	0.792079	3.08148e-08	3.08148e-08	1	0	0	1	1	0
AACATCATGT	1655	12589	10	89.3395	261534774	101	231340428	125890	7.60665	18.5248	140.912	54.4176	1.40912	0.544176	0.753133	5.38789e-06	5.38789e-06	1	0	0	1	1	0
AACATCC	1	12	7	89.3395	261534774	101	231340428	84	12	0.0111933	0.134319	0.0518716	0.000940234	0.000363101	0.831683	3.59506e-09	3.59506e-09	1	0	0	1	1	0
AACATCCAGTGGGCGTGGCCCAGC	1	4	24	89.3395	261534774	101	231340428	96	4	0.0111933	0.044773	0.0172905	0.00107455	0.000414973	0.950495	4.10864e-09	4.10864e-09	1	0	0	1	1	0
AACATCT	1	7	7	89.3395	261534774	101	231340428	49	7	0.0111933	0.0783528	0.0302584	0.00054847	0.000211809	0.485149	2.09712e-09	2.09712e-09	1	0	0	1	0	0
AACATCTTGAC	1	5	11	89.3395	261534774	101	231340428	55	5	0.0111933	0.0559663	0.0216132	0.000615629	0.000237745	0.544554	2.35391e-09	2.35391e-09	1	0	0	1	1	0
AACATG	13	95	6	89.3395	261534774	101	231340428	570	7.30769	0.145512	1.06336	0.41065	0.00638016	0.0024639	0.43412	2.43951e-08	2.43951e-08	1	0	0	1	0	0
AACATGAACATTG	1	4	13	89.3395	261534774	101	231340428	52	4	0.0111933	0.044773	0.0172905	0.000582049	0.000224777	0.514851	2.22551e-09	2.22551e-09	1	0	0	1	1	0
AACATGAATATCTAAT	1	6	16	89.3395	261534774	101	231340428	96	6	0.0111933	0.0671596	0.0259358	0.00107455	0.000414973	0.950495	4.10864e-09	4.10864e-09	1	0	0	1	1	0
AACATGTCAC	8	43	10	89.3395	261534774	101	231340428	430	5.375	0.0895461	0.48131	0.185873	0.0048131	0.00185873	0.532178	1.84033e-08	1.84033e-08	1	0	0	1	1	0
AACATGTCCG	1	5	10	89.3395	261534774	101	231340428	50	5	0.0111933	0.0559663	0.0216132	0.000559663	0.000216132	0.49505	2.13992e-09	2.13992e-09	1	0	0	1	0	0
AACATGTCTAACATTATGAGAT	1	4	22	89.3395	261534774	101	231340428	88	4	0.0111933	0.044773	0.0172905	0.000985007	0.000380392	0.871287	3.76626e-09	3.76626e-09	1	0	0	1	1	0
AACATT	64	363	6	89.3395	261534774	101	231340428	2178	5.67188	0.716369	4.06315	1.56912	0.0243789	0.0094147	0.336943	9.32148e-08	9.32148e-08	1	0	0	1	0	0
AACATTACC	1	4	9	89.3395	261534774	101	231340428	36	4	0.0111933	0.044773	0.0172905	0.000402957	0.000155615	0.356436	1.54074e-09	1.54074e-09	1	0	0	1	0	0
AACATTG	1	6	7	89.3395	261534774	101	231340428	42	6	0.0111933	0.0671596	0.0259358	0.000470117	0.000181551	0.415842	1.79753e-09	1.79753e-09	1	0	0	1	0	0
AACATTGGTGTACC	5	22	14	89.3395	261534774	101	231340428	308	4.4	0.0559663	0.246252	0.0950979	0.00344752	0.00133137	0.609901	1.31819e-08	1.31819e-08	1	0	0	1	1	0
AACC	97	685	4	89.3395	261534774	101	231340428	2740	7.06186	1.08575	7.66738	2.961	0.0306695	0.011844	0.279677	1.17267e-07	1.17267e-07	1	0	0	0	0	0
AACCAACCTCTCCTCC	1	4	16	89.3395	261534774	101	231340428	64	4	0.0111933	0.044773	0.0172905	0.000716369	0.000276649	0.633663	2.73909e-09	2.73909e-09	1	0	0	1	1	0
AACCAACTTCTG	1	5	12	89.3395	261534774	101	231340428	60	5	0.0111933	0.0559663	0.0216132	0.000671596	0.000259358	0.594059	2.5679e-09	2.5679e-09	1	0	0	1	1	0
AACCAACTTGC	2	9	11	89.3395	261534774	101	231340428	99	4.5	0.0223865	0.100739	0.0389037	0.00110813	0.000427941	0.490099	4.23704e-09	4.23704e-09	1	0	0	1	0	0
AACCAATG	3	13	8	89.3395	261534774	101	231340428	104	4.33333	0.0335798	0.145512	0.0561942	0.0011641	0.000449554	0.343234	4.45103e-09	4.45103e-09	1	0	0	1	0	0
AACCAATGGGAATTATG	1	4	17	89.3395	261534774	101	231340428	68	4	0.0111933	0.044773	0.0172905	0.000761142	0.000293939	0.673267	2.91029e-09	2.91029e-09	1	0	0	1	1	0
AACCACAGTAG	1	7	11	89.3395	261534774	101	231340428	77	7	0.0111933	0.0783528	0.0302584	0.000861881	0.000332843	0.762376	3.29547e-09	3.29547e-09	1	0	0	1	1	0
AACCACCTG	1	4	9	89.3395	261534774	101	231340428	36	4	0.0111933	0.044773	0.0172905	0.000402957	0.000155615	0.356436	1.54074e-09	1.54074e-09	1	0	0	1	0	0
AACCACTACACC	2	11	12	89.3395	261534774	101	231340428	132	5.5	0.0223865	0.123126	0.047549	0.00147751	0.000570588	0.653465	5.64938e-09	5.64938e-09	1	0	0	1	1	0
AACCAG	77	310	6	89.3395	261534774	101	231340428	1860	4.02597	0.861881	3.46991	1.34002	0.0208195	0.0080401	0.239167	7.96049e-08	7.96049e-08	1	0	0	1	0	0
AACCAGAG	5	22	8	89.3395	261534774	101	231340428	176	4.4	0.0559663	0.246252	0.0950979	0.00197001	0.000760784	0.348515	7.53251e-09	7.53251e-09	1	0	0	1	0	0
AACCAGATCAT	1	4	11	89.3395	261534774	101	231340428	44	4	0.0111933	0.044773	0.0172905	0.000492503	0.000190196	0.435644	1.88313e-09	1.88313e-09	1	0	0	1	0	0
AACCAGCAG	2	8	9	89.3395	261534774	101	231340428	72	4	0.0223865	0.0895461	0.0345811	0.000805915	0.00031123	0.356436	3.08148e-09	3.08148e-09	1	0	0	1	0	0
AACCAGG	2	8	7	89.3395	261534774	101	231340428	56	4	0.0223865	0.0895461	0.0345811	0.000626822	0.000242068	0.277228	2.39671e-09	2.39671e-09	1	0	0	1	0	0
AACCAGGAG	2	8	9	89.3395	261534774	101	231340428	72	4	0.0223865	0.0895461	0.0345811	0.000805915	0.00031123	0.356436	3.08148e-09	3.08148e-09	1	0	0	1	0	0
AACCAT	3	12	6	89.3395	261534774	101	231340428	72	4	0.0335798	0.134319	0.0518716	0.000805915	0.00031123	0.237624	3.08148e-09	3.08148e-09	1	0	0	1	0	0
AACCATCC	5	27	8	89.3395	261534774	101	231340428	216	5.4	0.0559663	0.302218	0.116711	0.00241774	0.000933689	0.427723	9.24444e-09	9.24444e-09	1	0	0	1	0	0
AACCC	3599	19900	5	89.3395	261534774	101	231340428	99500	5.52931	40.2845	222.746	86.0204	1.11373	0.430102	0.273728	4.25844e-06	4.25844e-06	1	0	0	1	0	0
AACCCAACCGC	587	3154	11	89.3395	261534774	101	231340428	34694	5.37308	6.57044	35.3035	13.6336	0.388339	0.149969	0.585187	1.48485e-06	1.48485e-06	1	0	0	1	1	0
AACCCAACCGCG	1235	6113	12	89.3395	261534774	101	231340428	73356	4.9498	13.8237	68.4244	26.4243	0.821093	0.317091	0.588095	3.13952e-06	3.13952e-06	1	0	0	1	1	0
AACCCAACCT	1	6	10	89.3395	261534774	101	231340428	60	6	0.0111933	0.0671596	0.0259358	0.000671596	0.000259358	0.594059	2.5679e-09	2.5679e-09	1	0	0	1	1	0
AACCCACCCCGC	1	5	12	89.3395	261534774	101	231340428	60	5	0.0111933	0.0559663	0.0216132	0.000671596	0.000259358	0.594059	2.5679e-09	2.5679e-09	1	0	0	1	1	0
AACCCACTC	1	4	9	89.3395	261534774	101	231340428	36	4	0.0111933	0.044773	0.0172905	0.000402957	0.000155615	0.356436	1.54074e-09	1.54074e-09	1	0	0	1	0	0
AACCCATCCTTCTCCTC	1	4	17	89.3395	261534774	101	231340428	68	4	0.0111933	0.044773	0.0172905	0.000761142	0.000293939	0.673267	2.91029e-09	2.91029e-09	1	0	0	1	1	0
AACCCCG	9	36	7	89.3395	261534774	101	231340428	252	4	0.100739	0.402957	0.155615	0.0028207	0.0010893	0.277228	1.07852e-08	1.07852e-08	1	0	0	1	0	0
AACCCT	19	261	6	89.3395	261534774	101	231340428	1566	13.7368	0.212672	2.92144	1.12821	0.0175286	0.00676924	0.81605	6.70222e-08	6.70222e-08	1	0	0	1	1	0
AACCCTAACCT	208	1576	11	89.3395	261534774	101	231340428	17336	7.57692	2.3282	17.6406	6.81247	0.194046	0.0749372	0.825209	7.41952e-07	7.41952e-07	1	0	0	1	1	0
AACCCTAAT	2	16	9	89.3395	261534774	101	231340428	144	8	0.0223865	0.179092	0.0691621	0.00161183	0.000622459	0.712871	6.16296e-09	6.16296e-09	1	0	0	1	1	0
AACCCTCTCCTCTACTCTACCGT	1	4	23	89.3395	261534774	101	231340428	92	4	0.0111933	0.044773	0.0172905	0.00102978	0.000397682	0.910891	3.93745e-09	3.93745e-09	1	0	0	1	1	0
AACCCTGTAT	4	24	10	89.3395	261534774	101	231340428	240	6	0.044773	0.268638	0.103743	0.00268638	0.00103743	0.594059	1.02716e-08	1.02716e-08	1	0	0	1	1	0
AACCCTGTATCTAGTCCG	1	4	18	89.3395	261534774	101	231340428	72	4	0.0111933	0.044773	0.0172905	0.000805915	0.00031123	0.712871	3.08148e-09	3.08148e-09	1	0	0	1	1	0
AACCGGCGCAGGCAGCTGC	1	5	19	89.3395	261534774	101	231340428	95	5	0.0111933	0.0559663	0.0216132	0.00106336	0.00041065	0.940594	4.06584e-09	4.06584e-09	1	0	0	1	1	0
AACCGGCGCAGGCAGGCTGC	2	9	20	89.3395	261534774	101	231340428	180	4.5	0.0223865	0.100739	0.0389037	0.00201479	0.000778074	0.891089	7.7037e-09	7.7037e-09	1	0	0	1	1	0
AACCGTTGACT	79	316	11	89.3395	261534774	101	231340428	3476	4	0.884267	3.53707	1.36595	0.0389078	0.0150255	0.435644	1.48767e-07	1.48767e-07	1	0	0	1	0	0
AACCT	2658	45673	5	89.3395	261534774	101	231340428	228365	17.1832	29.7517	511.23	197.428	2.55615	0.987138	0.850654	9.77365e-06	9.77365e-06	1	0	0	1	1	0
AACCTAATGACATGAC	1	4	16	89.3395	261534774	101	231340428	64	4	0.0111933	0.044773	0.0172905	0.000716369	0.000276649	0.633663	2.73909e-09	2.73909e-09	1	0	0	1	1	0
AACCTACCCT	1	4	10	89.3395	261534774	101	231340428	40	4	0.0111933	0.044773	0.0172905	0.00044773	0.000172905	0.39604	1.71193e-09	1.71193e-09	1	0	0	1	0	0
AACCTACTGAAG	248	1211	12	89.3395	261534774	101	231340428	14532	4.88306	2.77593	13.555	5.23471	0.16266	0.0628165	0.580166	6.21946e-07	6.21946e-07	1	0	0	1	1	0
AACCTAGACAAGGAG	1	5	15	89.3395	261534774	101	231340428	75	5	0.0111933	0.0559663	0.0216132	0.000839494	0.000324198	0.742574	3.20988e-09	3.20988e-09	1	0	0	1	1	0
AACCTAGTTGTAGAACTGT	1	5	19	89.3395	261534774	101	231340428	95	5	0.0111933	0.0559663	0.0216132	0.00106336	0.00041065	0.940594	4.06584e-09	4.06584e-09	1	0	0	1	1	0
AACCTATAT	1	4	9	89.3395	261534774	101	231340428	36	4	0.0111933	0.044773	0.0172905	0.000402957	0.000155615	0.356436	1.54074e-09	1.54074e-09	1	0	0	1	0	0
AACCTATATTCC	1	6	12	89.3395	261534774	101	231340428	72	6	0.0111933	0.0671596	0.0259358	0.000805915	0.00031123	0.712871	3.08148e-09	3.08148e-09	1	0	0	1	1	0
AACCTATCC	1	4	9	89.3395	261534774	101	231340428	36	4	0.0111933	0.044773	0.0172905	0.000402957	0.000155615	0.356436	1.54074e-09	1.54074e-09	1	0	0	1	0	0
AACCTATT	3	20	8	89.3395	261534774	101	231340428	160	6.66667	0.0335798	0.223865	0.0864527	0.00179092	0.000691621	0.528053	6.84774e-09	6.84774e-09	1	0	0	1	1	0
AACCTATTATGTATTGAC	1	4	18	89.3395	261534774	101	231340428	72	4	0.0111933	0.044773	0.0172905	0.000805915	0.00031123	0.712871	3.08148e-09	3.08148e-09	1	0	0	1	1	0
AACCTATTC	2	9	9	89.3395	261534774	101	231340428	81	4.5	0.0223865	0.100739	0.0389037	0.000906654	0.000350133	0.40099	3.46667e-09	3.46667e-09	1	0	0	1	0	0
AACCTATTCACAATATAGAGAGTAT	1	4	25	89.3395	261534774	101	231340428	100	4	0.0111933	0.044773	0.0172905	0.00111933	0.000432263	0.990099	4.27984e-09	4.27984e-09	1	0	0	1	1	0
AACCTC	5	28	6	89.3395	261534774	101	231340428	168	5.6	0.0559663	0.313411	0.121034	0.00188047	0.000726203	0.332673	7.19012e-09	7.19012e-09	1	0	0	1	0	0
AACCTCCTCG	1	4	10	89.3395	261534774	101	231340428	40	4	0.0111933	0.044773	0.0172905	0.00044773	0.000172905	0.39604	1.71193e-09	1.71193e-09	1	0	0	1	0	0
AACCTCTATACTATTGGCCAATGGC	1	4	25	89.3395	261534774	101	231340428	100	4	0.0111933	0.044773	0.0172905	0.00111933	0.000432263	0.990099	4.27984e-09	4.27984e-09	1	0	0	1	1	0
AACCTG	31	186	6	89.3395	261534774	101	231340428	1116	6	0.346991	2.08195	0.80401	0.0124917	0.00482406	0.356436	4.7763e-08	4.7763e-08	1	0	0	1	0	0
AACCTGCAGT	2	8	10	89.3395	261534774	101	231340428	80	4	0.0223865	0.0895461	0.0345811	0.000895461	0.000345811	0.39604	3.42387e-09	3.42387e-09	1	0	0	1	0	0
AACCTGTATAGGATATTCT	1	5	19	89.3395	261534774	101	231340428	95	5	0.0111933	0.0559663	0.0216132	0.00106336	0.00041065	0.940594	4.06584e-09	4.06584e-09	1	0	0	1	1	0
AACCTT	34	136	6	89.3395	261534774	101	231340428	816	4	0.380571	1.52228	0.587878	0.0091337	0.00352727	0.237624	3.49235e-08	3.49235e-08	1	0	0	1	0	0
AACCTTCCC	1	6	9	89.3395	261534774	101	231340428	54	6	0.0111933	0.0671596	0.0259358	0.000604436	0.000233422	0.534653	2.31111e-09	2.31111e-09	1	0	0	1	1	0
AACCTTCCCTTCTCC	1	6	15	89.3395	261534774	101	231340428	90	6	0.0111933	0.0671596	0.0259358	0.00100739	0.000389037	0.891089	3.85185e-09	3.85185e-09	1	0	0	1	1	0
AACG	5703	39256	4	89.3395	261534774	101	231340428	157024	6.88339	63.8352	439.403	169.689	1.75761	0.678757	0.27261	6.72037e-06	6.72037e-06	1	0	0	0	0	0
AACGAATC	1	7	8	89.3395	261534774	101	231340428	56	7	0.0111933	0.0783528	0.0302584	0.000626822	0.000242068	0.554455	2.39671e-09	2.39671e-09	1	0	0	1	1	0
AACGAC	2	10	6	89.3395	261534774	101	231340428	60	5	0.0223865	0.111933	0.0432263	0.000671596	0.000259358	0.29703	2.5679e-09	2.5679e-09	1	0	0	1	0	0
AACGACTAAGAAGCCTCCTAC	3	12	21	89.3395	261534774	101	231340428	252	4	0.0335798	0.134319	0.0518716	0.0028207	0.0010893	0.831683	1.07852e-08	1.07852e-08	1	0	0	1	1	0
AACGAT	29	135	6	89.3395	261534774	101	231340428	810	4.65517	0.324604	1.51109	0.583556	0.00906654	0.00350133	0.276545	3.46667e-08	3.46667e-08	1	0	0	1	0	0
AACGATAGGAC	1	4	11	89.3395	261534774	101	231340428	44	4	0.0111933	0.044773	0.0172905	0.000492503	0.000190196	0.435644	1.88313e-09	1.88313e-09	1	0	0	1	0	0
AACGATGCT	1	6	9	89.3395	261534774	101	231340428	54	6	0.0111933	0.0671596	0.0259358	0.000604436	0.000233422	0.534653	2.31111e-09	2.31111e-09	1	0	0	1	1	0
AACGATTGCGAGGCTTGTAAG	2	8	21	89.3395	261534774	101	231340428	168	4	0.0223865	0.0895461	0.0345811	0.00188047	0.000726203	0.831683	7.19012e-09	7.19012e-09	1	0	0	1	1	0
AACGCC	4	24	6	89.3395	261534774	101	231340428	144	6	0.044773	0.268638	0.103743	0.00161183	0.000622459	0.356436	6.16296e-09	6.16296e-09	1	0	0	1	0	0
AACGGC	2	8	6	89.3395	261534774	101	231340428	48	4	0.0223865	0.0895461	0.0345811	0.000537276	0.000207486	0.237624	2.05432e-09	2.05432e-09	1	0	0	1	0	0
AACGGT	3	20	6	89.3395	261534774	101	231340428	120	6.66667	0.0335798	0.223865	0.0864527	0.00134319	0.000518716	0.39604	5.1358e-09	5.1358e-09	1	0	0	1	0	0
AACGTAAGG	2	12	9	89.3395	261534774	101	231340428	108	6	0.0223865	0.134319	0.0518716	0.00120887	0.000466844	0.534653	4.62222e-09	4.62222e-09	1	0	0	1	1	0
AACGTACT	2	11	8	89.3395	261534774	101	231340428	88	5.5	0.0223865	0.123126	0.047549	0.000985007	0.000380392	0.435644	3.76626e-09	3.76626e-09	1	0	0	1	0	0
AACGTATC	1	5	8	89.3395	261534774	101	231340428	40	5	0.0111933	0.0559663	0.0216132	0.00044773	0.000172905	0.39604	1.71193e-09	1.71193e-09	1	0	0	1	0	0
AACGTATTG	1	4	9	89.3395	261534774	101	231340428	36	4	0.0111933	0.044773	0.0172905	0.000402957	0.000155615	0.356436	1.54074e-09	1.54074e-09	1	0	0	1	0	0
AACGTC	3	34	6	89.3395	261534774	101	231340428	204	11.3333	0.0335798	0.380571	0.14697	0.00228342	0.000881817	0.673267	8.73086e-09	8.73086e-09	1	0	0	1	1	0
AACGTCATCCTC	1	5	12	89.3395	261534774	101	231340428	60	5	0.0111933	0.0559663	0.0216132	0.000671596	0.000259358	0.594059	2.5679e-09	2.5679e-09	1	0	0	1	1	0
AACGTGAATTGC	2	8	12	89.3395	261534774	101	231340428	96	4	0.0223865	0.0895461	0.0345811	0.00107455	0.000414973	0.475248	4.10864e-09	4.10864e-09	1	0	0	1	0	0
AACGTGAC	1	5	8	89.3395	261534774	101	231340428	40	5	0.0111933	0.0559663	0.0216132	0.00044773	0.000172905	0.39604	1.71193e-09	1.71193e-09	1	0	0	1	0	0
AACGTTACCCTCTGATACT	6	25	19	89.3395	261534774	101	231340428	475	4.16667	0.0671596	0.279831	0.108066	0.0053168	0.00205325	0.783828	2.03292e-08	2.03292e-08	1	0	0	1	1	0
AACGTTAT	1	5	8	89.3395	261534774	101	231340428	40	5	0.0111933	0.0559663	0.0216132	0.00044773	0.000172905	0.39604	1.71193e-09	1.71193e-09	1	0	0	1	0	0
AACGTTCATC	1	6	10	89.3395	261534774	101	231340428	60	6	0.0111933	0.0671596	0.0259358	0.000671596	0.000259358	0.594059	2.5679e-09	2.5679e-09	1	0	0	1	1	0
AACT	13	132	4	89.3395	261534774	101	231340428	528	10.1538	0.145512	1.47751	0.570588	0.00591004	0.00228235	0.402133	2.25975e-08	2.25975e-08	1	0	0	0	0	0
AACTAACTAG	1	10	10	89.3395	261534774	101	231340428	100	10	0.0111933	0.111933	0.0432263	0.00111933	0.000432263	0.990099	4.27984e-09	4.27984e-09	1	0	0	1	1	0
AACTAACTG	1	4	9	89.3395	261534774	101	231340428	36	4	0.0111933	0.044773	0.0172905	0.000402957	0.000155615	0.356436	1.54074e-09	1.54074e-09	1	0	0	1	0	0
AACTAAGAG	1	4	9	89.3395	261534774	101	231340428	36	4	0.0111933	0.044773	0.0172905	0.000402957	0.000155615	0.356436	1.54074e-09	1.54074e-09	1	0	0	1	0	0
AACTAAGGTCTAAGGTCTAC	1	5	20	89.3395	261534774	101	231340428	100	5	0.0111933	0.0559663	0.0216132	0.00111933	0.000432263	0.990099	4.27984e-09	4.27984e-09	1	0	0	1	1	0
AACTAAGTTACTAAGT	1	5	16	89.3395	261534774	101	231340428	80	5	0.0111933	0.0559663	0.0216132	0.000895461	0.000345811	0.792079	3.42387e-09	3.42387e-09	1	0	0	1	1	0
AACTAATAAT	126	904	10	89.3395	261534774	101	231340428	9040	7.1746	1.41035	10.1187	3.90766	0.101187	0.0390766	0.710357	3.86897e-07	3.86897e-07	1	0	0	1	1	0
AACTAATC	2	9	8	89.3395	261534774	101	231340428	72	4.5	0.0223865	0.100739	0.0389037	0.000805915	0.00031123	0.356436	3.08148e-09	3.08148e-09	1	0	0	1	0	0
AACTAATCTAGAAGTTAGATAG	1	4	22	89.3395	261534774	101	231340428	88	4	0.0111933	0.044773	0.0172905	0.000985007	0.000380392	0.871287	3.76626e-09	3.76626e-09	1	0	0	1	1	0
AACTAATGAAGAAGTGTAT	1	5	19	89.3395	261534774	101	231340428	95	5	0.0111933	0.0559663	0.0216132	0.00106336	0.00041065	0.940594	4.06584e-09	4.06584e-09	1	0	0	1	1	0
AACTAC	7	56	6	89.3395	261534774	101	231340428	336	8	0.0783528	0.626822	0.242068	0.00376093	0.00145241	0.475248	1.43802e-08	1.43802e-08	1	0	0	1	0	0
AACTACAATT	1	5	10	89.3395	261534774	101	231340428	50	5	0.0111933	0.0559663	0.0216132	0.000559663	0.000216132	0.49505	2.13992e-09	2.13992e-09	1	0	0	1	0	0
AACTACT	2	10	7	89.3395	261534774	101	231340428	70	5	0.0223865	0.111933	0.0432263	0.000783528	0.000302584	0.346535	2.99588e-09	2.99588e-09	1	0	0	1	0	0
AACTAG	87	443	6	89.3395	261534774	101	231340428	2658	5.09195	0.973813	4.95861	1.91493	0.0297517	0.0114896	0.302492	1.13758e-07	1.13758e-07	1	0	0	1	0	0
AACTAGAC	3	16	8	89.3395	261534774	101	231340428	128	5.33333	0.0335798	0.179092	0.0691621	0.00143274	0.000553297	0.422442	5.47819e-09	5.47819e-09	1	0	0	1	0	0
AACTAGACCCAC	1	4	12	89.3395	261534774	101	231340428	48	4	0.0111933	0.044773	0.0172905	0.000537276	0.000207486	0.475248	2.05432e-09	2.05432e-09	1	0	0	1	0	0
AACTAGAG	31	158	8	89.3395	261534774	101	231340428	1264	5.09677	0.346991	1.76853	0.682976	0.0141483	0.00546381	0.403705	5.40971e-08	5.40971e-08	1	0	0	1	0	0
AACTAGAGGAG	1	8	11	89.3395	261534774	101	231340428	88	8	0.0111933	0.0895461	0.0345811	0.000985007	0.000380392	0.871287	3.76626e-09	3.76626e-09	1	0	0	1	1	0
AACTAGAT	2	14	8	89.3395	261534774	101	231340428	112	7	0.0223865	0.156706	0.0605169	0.00125364	0.000484135	0.554455	4.79342e-09	4.79342e-09	1	0	0	1	1	0
AACTAGATATAAGAATAGATG	1	4	21	89.3395	261534774	101	231340428	84	4	0.0111933	0.044773	0.0172905	0.000940234	0.000363101	0.831683	3.59506e-09	3.59506e-09	1	0	0	1	1	0
AACTAGCG	1	4	8	89.3395	261534774	101	231340428	32	4	0.0111933	0.044773	0.0172905	0.000358184	0.000138324	0.316832	1.36955e-09	1.36955e-09	1	0	0	1	0	0
AACTAGGAG	6	26	9	89.3395	261534774	101	231340428	234	4.33333	0.0671596	0.291025	0.112388	0.00261922	0.0010115	0.386139	1.00148e-08	1.00148e-08	1	0	0	1	0	0
AACTAGGATG	20	87	10	89.3395	261534774	101	231340428	870	4.35	0.223865	0.973813	0.376069	0.00973813	0.00376069	0.430693	3.72346e-08	3.72346e-08	1	0	0	1	0	0
AACTAGTAAT	1	5	10	89.3395	261534774	101	231340428	50	5	0.0111933	0.0559663	0.0216132	0.000559663	0.000216132	0.49505	2.13992e-09	2.13992e-09	1	0	0	1	0	0
AACTAT	62	248	6	89.3395	261534774	101	231340428	1488	4	0.693982	2.77593	1.07201	0.0166556	0.00643208	0.237624	6.3684e-08	6.3684e-08	1	0	0	1	0	0
AACTATAATGAT	2	11	12	89.3395	261534774	101	231340428	132	5.5	0.0223865	0.123126	0.047549	0.00147751	0.000570588	0.653465	5.64938e-09	5.64938e-09	1	0	0	1	1	0
AACTATAGG	1	4	9	89.3395	261534774	101	231340428	36	4	0.0111933	0.044773	0.0172905	0.000402957	0.000155615	0.356436	1.54074e-09	1.54074e-09	1	0	0	1	0	0
AACTATAGTAT	15	87	11	89.3395	261534774	101	231340428	957	5.8	0.167899	0.973813	0.376069	0.0107119	0.00413676	0.631683	4.0958e-08	4.0958e-08	1	0	0	1	1	0
AACTATCC	15	78	8	89.3395	261534774	101	231340428	624	5.2	0.167899	0.873074	0.337165	0.00698459	0.00269732	0.411881	2.67062e-08	2.67062e-08	1	0	0	1	0	0
AACTATCCTCCC	2	10	12	89.3395	261534774	101	231340428	120	5	0.0223865	0.111933	0.0432263	0.00134319	0.000518716	0.594059	5.1358e-09	5.1358e-09	1	0	0	1	1	0
AACTATCG	2	14	8	89.3395	261534774	101	231340428	112	7	0.0223865	0.156706	0.0605169	0.00125364	0.000484135	0.554455	4.79342e-09	4.79342e-09	1	0	0	1	1	0
AACTATCT	3	17	8	89.3395	261534774	101	231340428	136	5.66667	0.0335798	0.190285	0.0734848	0.00152228	0.000587878	0.448845	5.82058e-09	5.82058e-09	1	0	0	1	0	0
AACTATT	26	104	7	89.3395	261534774	101	231340428	728	4	0.291025	1.1641	0.449554	0.00814869	0.00314688	0.277228	3.11572e-08	3.11572e-08	1	0	0	1	0	0
AACTATTCAT	2	16	10	89.3395	261534774	101	231340428	160	8	0.0223865	0.179092	0.0691621	0.00179092	0.000691621	0.792079	6.84774e-09	6.84774e-09	1	0	0	1	1	0
AACTC	6	52	5	89.3395	261534774	101	231340428	260	8.66667	0.0671596	0.582049	0.224777	0.00291025	0.00112388	0.429043	1.11276e-08	1.11276e-08	1	0	0	1	0	0
AACTCAATGC	114	504	10	89.3395	261534774	101	231340428	5040	4.42105	1.27603	5.6414	2.17861	0.056414	0.0217861	0.437728	2.15704e-07	2.15704e-07	1	0	0	1	0	0
AACTCACTC	1	6	9	89.3395	261534774	101	231340428	54	6	0.0111933	0.0671596	0.0259358	0.000604436	0.000233422	0.534653	2.31111e-09	2.31111e-09	1	0	0	1	1	0
AACTCCCAATATATT	2	10	15	89.3395	261534774	101	231340428	150	5	0.0223865	0.111933	0.0432263	0.00167899	0.000648395	0.742574	6.41975e-09	6.41975e-09	1	0	0	1	1	0
AACTCCGTCGAC	2	9	12	89.3395	261534774	101	231340428	108	4.5	0.0223865	0.100739	0.0389037	0.00120887	0.000466844	0.534653	4.62222e-09	4.62222e-09	1	0	0	1	1	0
AACTCTTCCC	1	8	10	89.3395	261534774	101	231340428	80	8	0.0111933	0.0895461	0.0345811	0.000895461	0.000345811	0.792079	3.42387e-09	3.42387e-09	1	0	0	1	1	0
AACTG	46	240	5	89.3395	261534774	101	231340428	1200	5.21739	0.51489	2.68638	1.03743	0.0134319	0.00518716	0.258287	5.1358e-08	5.1358e-08	1	0	0	1	0	0
AACTGAC	1	4	7	89.3395	261534774	101	231340428	28	4	0.0111933	0.044773	0.0172905	0.000313411	0.000121034	0.277228	1.19835e-09	1.19835e-09	1	0	0	1	0	0
AACTGACTGACTGC	1	6	14	89.3395	261534774	101	231340428	84	6	0.0111933	0.0671596	0.0259358	0.000940234	0.000363101	0.831683	3.59506e-09	3.59506e-09	1	0	0	1	1	0
AACTGAGAGGAT	1	4	12	89.3395	261534774	101	231340428	48	4	0.0111933	0.044773	0.0172905	0.000537276	0.000207486	0.475248	2.05432e-09	2.05432e-09	1	0	0	1	0	0
AACTGG	1	5	6	89.3395	261534774	101	231340428	30	5	0.0111933	0.0559663	0.0216132	0.000335798	0.000129679	0.29703	1.28395e-09	1.28395e-09	1	0	0	1	0	0
AACTGGCG	2021	13437	8	89.3395	261534774	101	231340428	107496	6.64869	22.6216	150.404	58.0832	1.20323	0.464666	0.526629	4.60065e-06	4.60065e-06	1	0	0	1	1	0
AACTGGTG	6	24	8	89.3395	261534774	101	231340428	192	4	0.0671596	0.268638	0.103743	0.00214911	0.000829946	0.316832	8.21728e-09	8.21728e-09	1	0	0	1	0	0
AACTGT	42	205	6	89.3395	261534774	101	231340428	1230	4.88095	0.470117	2.29462	0.88614	0.0137677	0.00531684	0.289958	5.2642e-08	5.2642e-08	1	0	0	1	0	0
AACTGTAC	2	10	8	89.3395	261534774	101	231340428	80	5	0.0223865	0.111933	0.0432263	0.000895461	0.000345811	0.39604	3.42387e-09	3.42387e-09	1	0	0	1	0	0
AACTGTACC	1	4	9	89.3395	261534774	101	231340428	36	4	0.0111933	0.044773	0.0172905	0.000402957	0.000155615	0.356436	1.54074e-09	1.54074e-09	1	0	0	1	0	0
AACTGTAG	2	13	8	89.3395	261534774	101	231340428	104	6.5	0.0223865	0.145512	0.0561942	0.0011641	0.000449554	0.514851	4.45103e-09	4.45103e-09	1	0	0	1	1	0
AACTGTAT	4	20	8	89.3395	261534774	101	231340428	160	5	0.044773	0.223865	0.0864527	0.00179092	0.000691621	0.39604	6.84774e-09	6.84774e-09	1	0	0	1	0	0
AACTGTCC	1	6	8	89.3395	261534774	101	231340428	48	6	0.0111933	0.0671596	0.0259358	0.000537276	0.000207486	0.475248	2.05432e-09	2.05432e-09	1	0	0	1	0	0
AACTGTG	1	8	7	89.3395	261534774	101	231340428	56	8	0.0111933	0.0895461	0.0345811	0.000626822	0.000242068	0.554455	2.39671e-09	2.39671e-09	1	0	0	1	1	0
AACTT	1	5	5	89.3395	261534774	101	231340428	25	5	0.0111933	0.0559663	0.0216132	0.000279831	0.000108066	0.247525	1.06996e-09	1.06996e-09	1	0	0	1	0	0
AACTTACT	1	4	8	89.3395	261534774	101	231340428	32	4	0.0111933	0.044773	0.0172905	0.000358184	0.000138324	0.316832	1.36955e-09	1.36955e-09	1	0	0	1	0	0
AACTTATCT	1	4	9	89.3395	261534774	101	231340428	36	4	0.0111933	0.044773	0.0172905	0.000402957	0.000155615	0.356436	1.54074e-09	1.54074e-09	1	0	0	1	0	0
AACTTATCTT	2	13	10	89.3395	261534774	101	231340428	130	6.5	0.0223865	0.145512	0.0561942	0.00145512	0.000561942	0.643564	5.56379e-09	5.56379e-09	1	0	0	1	1	0
AACTTATTAT	3	13	10	89.3395	261534774	101	231340428	130	4.33333	0.0335798	0.145512	0.0561942	0.00145512	0.000561942	0.429043	5.56379e-09	5.56379e-09	1	0	0	1	0	0
AACTTC	2	8	6	89.3395	261534774	101	231340428	48	4	0.0223865	0.0895461	0.0345811	0.000537276	0.000207486	0.237624	2.05432e-09	2.05432e-09	1	0	0	1	0	0
AACTTCT	1	14	7	89.3395	261534774	101	231340428	98	14	0.0111933	0.156706	0.0605169	0.00109694	0.000423618	0.970297	4.19424e-09	4.19424e-09	1	0	0	1	1	0
AACTTCTTCTTCATCATC	5	22	18	89.3395	261534774	101	231340428	396	4.4	0.0559663	0.246252	0.0950979	0.00443253	0.00171176	0.784158	1.69481e-08	1.69481e-08	1	0	0	1	1	0
AACTTCTTGAATTACTCATTACAGC	1	4	25	89.3395	261534774	101	231340428	100	4	0.0111933	0.044773	0.0172905	0.00111933	0.000432263	0.990099	4.27984e-09	4.27984e-09	1	0	0	1	1	0
AACTTG	3	21	6	89.3395	261534774	101	231340428	126	7	0.0335798	0.235058	0.0907753	0.00141035	0.000544652	0.415842	5.39259e-09	5.39259e-09	1	0	0	1	0	0
AACTTGAGTACACGGACTAT	1	4	20	89.3395	261534774	101	231340428	80	4	0.0111933	0.044773	0.0172905	0.000895461	0.000345811	0.792079	3.42387e-09	3.42387e-09	1	0	0	1	1	0
AACTTGATGC	1	5	10	89.3395	261534774	101	231340428	50	5	0.0111933	0.0559663	0.0216132	0.000559663	0.000216132	0.49505	2.13992e-09	2.13992e-09	1	0	0	1	0	0
AACTTGT	2	28	7	89.3395	261534774	101	231340428	196	14	0.0223865	0.313411	0.121034	0.00219388	0.000847236	0.970297	8.38848e-09	8.38848e-09	1	0	0	1	1	0
AACTTGTATCCTCCAC	2	8	16	89.3395	261534774	101	231340428	128	4	0.0223865	0.0895461	0.0345811	0.00143274	0.000553297	0.633663	5.47819e-09	5.47819e-09	1	0	0	1	1	0
AAG	2159	23698	3	89.3395	261534774	101	231340428	71094	10.9764	24.1662	265.258	102.438	0.795774	0.307313	0.326031	3.04271e-06	3.04271e-06	1	0	0	0	0	0
AAGAAGAAGGG	1	6	11	89.3395	261534774	101	231340428	66	6	0.0111933	0.0671596	0.0259358	0.000738755	0.000285294	0.653465	2.82469e-09	2.82469e-09	1	0	0	1	1	0
AAGAAGAATAG	1	7	11	89.3395	261534774	101	231340428	77	7	0.0111933	0.0783528	0.0302584	0.000861881	0.000332843	0.762376	3.29547e-09	3.29547e-09	1	0	0	1	1	0
AAGAAGAC	2	9	8	89.3395	261534774	101	231340428	72	4.5	0.0223865	0.100739	0.0389037	0.000805915	0.00031123	0.356436	3.08148e-09	3.08148e-09	1	0	0	1	0	0
AAGAAGAG	8	44	8	89.3395	261534774	101	231340428	352	5.5	0.0895461	0.492503	0.190196	0.00394003	0.00152157	0.435644	1.5065e-08	1.5065e-08	1	0	0	1	0	0
AAGAAGAGG	30	140	9	89.3395	261534774	101	231340428	1260	4.66667	0.335798	1.56706	0.605169	0.0141035	0.00544652	0.415842	5.39259e-08	5.39259e-08	1	0	0	1	0	0
AAGAAGAGGATG	1	4	12	89.3395	261534774	101	231340428	48	4	0.0111933	0.044773	0.0172905	0.000537276	0.000207486	0.475248	2.05432e-09	2.05432e-09	1	0	0	1	0	0
AAGAAGATAT	1	5	10	89.3395	261534774	101	231340428	50	5	0.0111933	0.0559663	0.0216132	0.000559663	0.000216132	0.49505	2.13992e-09	2.13992e-09	1	0	0	1	0	0
AAGAAGATG	8	39	9	89.3395	261534774	101	231340428	351	4.875	0.0895461	0.436537	0.168583	0.00392883	0.00151724	0.434406	1.50222e-08	1.50222e-08	1	0	0	1	0	0
AAGAAGG	11	61	7	89.3395	261534774	101	231340428	427	5.54545	0.123126	0.682789	0.263681	0.00477952	0.00184576	0.384338	1.82749e-08	1.82749e-08	1	0	0	1	0	0
AAGAAGGAAGGGGTGG	1	5	16	89.3395	261534774	101	231340428	80	5	0.0111933	0.0559663	0.0216132	0.000895461	0.000345811	0.792079	3.42387e-09	3.42387e-09	1	0	0	1	1	0
AAGAAGGAG	12	58	9	89.3395	261534774	101	231340428	522	4.83333	0.134319	0.649209	0.250713	0.00584288	0.00225641	0.430693	2.23407e-08	2.23407e-08	1	0	0	1	0	0
AAGAAT	89	1053	6	89.3395	261534774	101	231340428	6318	11.8315	0.9962	11.7865	4.55173	0.070719	0.0273104	0.702859	2.704e-07	2.704e-07	1	0	0	1	1	0
AAGAATAAGG	1	5	10	89.3395	261534774	101	231340428	50	5	0.0111933	0.0559663	0.0216132	0.000559663	0.000216132	0.49505	2.13992e-09	2.13992e-09	1	0	0	1	0	0
AAGAATAC	4	18	8	89.3395	261534774	101	231340428	144	4.5	0.044773	0.201479	0.0778074	0.00161183	0.000622459	0.356436	6.16296e-09	6.16296e-09	1	0	0	1	0	0
AAGAATAGTAC	1	5	11	89.3395	261534774	101	231340428	55	5	0.0111933	0.0559663	0.0216132	0.000615629	0.000237745	0.544554	2.35391e-09	2.35391e-09	1	0	0	1	1	0
AAGAATATTAGAGAATAC	1	4	18	89.3395	261534774	101	231340428	72	4	0.0111933	0.044773	0.0172905	0.000805915	0.00031123	0.712871	3.08148e-09	3.08148e-09	1	0	0	1	1	0
AAGAATCCAGGATT	2	8	14	89.3395	261534774	101	231340428	112	4	0.0223865	0.0895461	0.0345811	0.00125364	0.000484135	0.554455	4.79342e-09	4.79342e-09	1	0	0	1	1	0
AAGAATG	3	20	7	89.3395	261534774	101	231340428	140	6.66667	0.0335798	0.223865	0.0864527	0.00156706	0.000605169	0.462046	5.99177e-09	5.99177e-09	1	0	0	1	0	0
AAGAATGAAGG	1	6	11	89.3395	261534774	101	231340428	66	6	0.0111933	0.0671596	0.0259358	0.000738755	0.000285294	0.653465	2.82469e-09	2.82469e-09	1	0	0	1	1	0
AAGAATGG	2	12	8	89.3395	261534774	101	231340428	96	6	0.0223865	0.134319	0.0518716	0.00107455	0.000414973	0.475248	4.10864e-09	4.10864e-09	1	0	0	1	0	0
AAGAC	1	9	5	89.3395	261534774	101	231340428	45	9	0.0111933	0.100739	0.0389037	0.000503697	0.000194519	0.445545	1.92593e-09	1.92593e-09	1	0	0	1	0	0
AAGACAC	3	27	7	89.3395	261534774	101	231340428	189	9	0.0335798	0.302218	0.116711	0.00211553	0.000816978	0.623762	8.08889e-09	8.08889e-09	1	0	0	1	1	0
AAGACAGAAGACTATAATTC	1	5	20	89.3395	261534774	101	231340428	100	5	0.0111933	0.0559663	0.0216132	0.00111933	0.000432263	0.990099	4.27984e-09	4.27984e-09	1	0	0	1	1	0
AAGACAGAC	7	53	9	89.3395	261534774	101	231340428	477	7.57143	0.0783528	0.593243	0.2291	0.00533918	0.0020619	0.674682	2.04148e-08	2.04148e-08	1	0	0	1	1	0
AAGACATAC	1	9	9	89.3395	261534774	101	231340428	81	9	0.0111933	0.100739	0.0389037	0.000906654	0.000350133	0.80198	3.46667e-09	3.46667e-09	1	0	0	1	1	0
AAGACATTGAC	1	5	11	89.3395	261534774	101	231340428	55	5	0.0111933	0.0559663	0.0216132	0.000615629	0.000237745	0.544554	2.35391e-09	2.35391e-09	1	0	0	1	1	0
AAGACG	25	180	6	89.3395	261534774	101	231340428	1080	7.2	0.279831	2.01479	0.778074	0.0120887	0.00466844	0.427723	4.62222e-08	4.62222e-08	1	0	0	1	0	0
AAGACGAAGGAGAGGACG	2	8	18	89.3395	261534774	101	231340428	144	4	0.0223865	0.0895461	0.0345811	0.00161183	0.000622459	0.712871	6.16296e-09	6.16296e-09	1	0	0	1	1	0
AAGACGCAGAGCTTCATG	22	102	18	89.3395	261534774	101	231340428	1836	4.63636	0.246252	1.14171	0.440909	0.0205508	0.00793636	0.826283	7.85778e-08	7.85778e-08	1	0	0	1	1	0
AAGACGGAGG	3	20	10	89.3395	261534774	101	231340428	200	6.66667	0.0335798	0.223865	0.0864527	0.00223865	0.000864527	0.660066	8.55967e-09	8.55967e-09	1	0	0	1	1	0
AAGACT	1	4	6	89.3395	261534774	101	231340428	24	4	0.0111933	0.044773	0.0172905	0.000268638	0.000103743	0.237624	1.02716e-09	1.02716e-09	1	0	0	1	0	0
AAGACTAGAGTCTAGACT	1	4	18	89.3395	261534774	101	231340428	72	4	0.0111933	0.044773	0.0172905	0.000805915	0.00031123	0.712871	3.08148e-09	3.08148e-09	1	0	0	1	1	0
AAGACTG	1	4	7	89.3395	261534774	101	231340428	28	4	0.0111933	0.044773	0.0172905	0.000313411	0.000121034	0.277228	1.19835e-09	1.19835e-09	1	0	0	1	0	0
AAGAG	11	84	5	89.3395	261534774	101	231340428	420	7.63636	0.123126	0.940234	0.363101	0.00470117	0.00181551	0.378038	1.79753e-08	1.79753e-08	1	0	0	1	0	0
AAGAGAAGAGACTAGCAGACC	1	4	21	89.3395	261534774	101	231340428	84	4	0.0111933	0.044773	0.0172905	0.000940234	0.000363101	0.831683	3.59506e-09	3.59506e-09	1	0	0	1	1	0
AAGAGAAT	1	4	8	89.3395	261534774	101	231340428	32	4	0.0111933	0.044773	0.0172905	0.000358184	0.000138324	0.316832	1.36955e-09	1.36955e-09	1	0	0	1	0	0
AAGAGAG	1	4	7	89.3395	261534774	101	231340428	28	4	0.0111933	0.044773	0.0172905	0.000313411	0.000121034	0.277228	1.19835e-09	1.19835e-09	1	0	0	1	0	0
AAGAGAGCTTACTGTATT	1	4	18	89.3395	261534774	101	231340428	72	4	0.0111933	0.044773	0.0172905	0.000805915	0.00031123	0.712871	3.08148e-09	3.08148e-09	1	0	0	1	1	0
AAGAGATT	1	8	8	89.3395	261534774	101	231340428	64	8	0.0111933	0.0895461	0.0345811	0.000716369	0.000276649	0.633663	2.73909e-09	2.73909e-09	1	0	0	1	1	0
AAGAGCGAGG	1	4	10	89.3395	261534774	101	231340428	40	4	0.0111933	0.044773	0.0172905	0.00044773	0.000172905	0.39604	1.71193e-09	1.71193e-09	1	0	0	1	0	0
AAGAGG	7	28	6	89.3395	261534774	101	231340428	168	4	0.0783528	0.313411	0.121034	0.00188047	0.000726203	0.237624	7.19012e-09	7.19012e-09	1	0	0	1	0	0
AAGAGT	4	16	6	89.3395	261534774	101	231340428	96	4	0.044773	0.179092	0.0691621	0.00107455	0.000414973	0.237624	4.10864e-09	4.10864e-09	1	0	0	1	0	0
AAGAGTACAC	1	5	10	89.3395	261534774	101	231340428	50	5	0.0111933	0.0559663	0.0216132	0.000559663	0.000216132	0.49505	2.13992e-09	2.13992e-09	1	0	0	1	0	0
AAGAGTGATTACAT	1	4	14	89.3395	261534774	101	231340428	56	4	0.0111933	0.044773	0.0172905	0.000626822	0.000242068	0.554455	2.39671e-09	2.39671e-09	1	0	0	1	1	0
AAGAT	45	645	5	89.3395	261534774	101	231340428	3225	14.3333	0.503697	7.21965	2.7881	0.0360983	0.0139405	0.709571	1.38025e-07	1.38025e-07	1	0	0	1	1	0
AAGATAAGGAT	2	10	11	89.3395	261534774	101	231340428	110	5	0.0223865	0.111933	0.0432263	0.00123126	0.00047549	0.544554	4.70782e-09	4.70782e-09	1	0	0	1	1	0
AAGATAC	2	20	7	89.3395	261534774	101	231340428	140	10	0.0223865	0.223865	0.0864527	0.00156706	0.000605169	0.693069	5.99177e-09	5.99177e-09	1	0	0	1	1	0
AAGATACAATATTCCT	1	4	16	89.3395	261534774	101	231340428	64	4	0.0111933	0.044773	0.0172905	0.000716369	0.000276649	0.633663	2.73909e-09	2.73909e-09	1	0	0	1	1	0
AAGATAG	79	743	7	89.3395	261534774	101	231340428	5201	9.40506	0.884267	8.31659	3.21172	0.0582161	0.022482	0.651836	2.22594e-07	2.22594e-07	1	0	0	1	1	0
AAGATAGATAGATAGC	1	5	16	89.3395	261534774	101	231340428	80	5	0.0111933	0.0559663	0.0216132	0.000895461	0.000345811	0.792079	3.42387e-09	3.42387e-09	1	0	0	1	1	0
AAGATAGG	1	5	8	89.3395	261534774	101	231340428	40	5	0.0111933	0.0559663	0.0216132	0.00044773	0.000172905	0.39604	1.71193e-09	1.71193e-09	1	0	0	1	0	0
AAGATATATGATATATATCCC	1	4	21	89.3395	261534774	101	231340428	84	4	0.0111933	0.044773	0.0172905	0.000940234	0.000363101	0.831683	3.59506e-09	3.59506e-09	1	0	0	1	1	0
AAGATC	6	52	6	89.3395	261534774	101	231340428	312	8.66667	0.0671596	0.582049	0.224777	0.0034923	0.00134866	0.514851	1.33531e-08	1.33531e-08	1	0	0	1	1	0
AAGATCACCTATTC	1	6	14	89.3395	261534774	101	231340428	84	6	0.0111933	0.0671596	0.0259358	0.000940234	0.000363101	0.831683	3.59506e-09	3.59506e-09	1	0	0	1	1	0
AAGATCAGGATC	7	50	12	89.3395	261534774	101	231340428	600	7.14286	0.0783528	0.559663	0.216132	0.00671596	0.00259358	0.848656	2.5679e-08	2.5679e-08	1	0	0	1	1	0
AAGATG	8	41	6	89.3395	261534774	101	231340428	246	5.125	0.0895461	0.458924	0.177228	0.00275354	0.00106337	0.304455	1.05284e-08	1.05284e-08	1	0	0	1	0	0
AAGATGACACTAC	4	19	13	89.3395	261534774	101	231340428	247	4.75	0.044773	0.212672	0.08213	0.00276473	0.00106769	0.611386	1.05712e-08	1.05712e-08	1	0	0	1	1	0
AAGATGATG	9	51	9	89.3395	261534774	101	231340428	459	5.66667	0.100739	0.570856	0.220454	0.00513771	0.00198409	0.50495	1.96444e-08	1.96444e-08	1	0	0	1	1	0
AAGATGGGGATTATAATGATG	1	4	21	89.3395	261534774	101	231340428	84	4	0.0111933	0.044773	0.0172905	0.000940234	0.000363101	0.831683	3.59506e-09	3.59506e-09	1	0	0	1	1	0
AAGATGTCAATGT	1	6	13	89.3395	261534774	101	231340428	78	6	0.0111933	0.0671596	0.0259358	0.000873074	0.000337165	0.772277	3.33827e-09	3.33827e-09	1	0	0	1	1	0
AAGATTC	1	5	7	89.3395	261534774	101	231340428	35	5	0.0111933	0.0559663	0.0216132	0.000391764	0.000151292	0.346535	1.49794e-09	1.49794e-09	1	0	0	1	0	0
AAGATTCAGTATTCATTATTC	1	4	21	89.3395	261534774	101	231340428	84	4	0.0111933	0.044773	0.0172905	0.000940234	0.000363101	0.831683	3.59506e-09	3.59506e-09	1	0	0	1	1	0
AAGC	1	6	4	89.3395	261534774	101	231340428	24	6	0.0111933	0.0671596	0.0259358	0.000268638	0.000103743	0.237624	1.02716e-09	1.02716e-09	1	0	0	0	0	0
AAGCAC	1	4	6	89.3395	261534774	101	231340428	24	4	0.0111933	0.044773	0.0172905	0.000268638	0.000103743	0.237624	1.02716e-09	1.02716e-09	1	0	0	1	0	0
AAGCACCAATTGATC	2	8	15	89.3395	261534774	101	231340428	120	4	0.0223865	0.0895461	0.0345811	0.00134319	0.000518716	0.594059	5.1358e-09	5.1358e-09	1	0	0	1	1	0
AAGCACGAAGGACG	2	12	14	89.3395	261534774	101	231340428	168	6	0.0223865	0.134319	0.0518716	0.00188047	0.000726203	0.831683	7.19012e-09	7.19012e-09	1	0	0	1	1	0
AAGCACTAATATGAATATGATTC	2	8	23	89.3395	261534774	101	231340428	184	4	0.0223865	0.0895461	0.0345811	0.00205956	0.000795365	0.910891	7.8749e-09	7.8749e-09	1	0	0	1	1	0
AAGCAG	7	30	6	89.3395	261534774	101	231340428	180	4.28571	0.0783528	0.335798	0.129679	0.00201479	0.000778074	0.254597	7.7037e-09	7.7037e-09	1	0	0	1	0	0
AAGCAGGGCG	6	47	10	89.3395	261534774	101	231340428	470	7.83333	0.0671596	0.526083	0.203164	0.00526083	0.00203164	0.775578	2.01152e-08	2.01152e-08	1	0	0	1	1	0
AAGCATGT	1	9	8	89.3395	261534774	101	231340428	72	9	0.0111933	0.100739	0.0389037	0.000805915	0.00031123	0.712871	3.08148e-09	3.08148e-09	1	0	0	1	1	0
AAGCATTGTCT	2	8	11	89.3395	261534774	101	231340428	88	4	0.0223865	0.0895461	0.0345811	0.000985007	0.000380392	0.435644	3.76626e-09	3.76626e-09	1	0	0	1	0	0
AAGCC	30	150	5	89.3395	261534774	101	231340428	750	5	0.335798	1.67899	0.648395	0.00839494	0.00324198	0.247525	3.20988e-08	3.20988e-08	1	0	0	1	0	0
AAGCCACCGCTGATTGT	1	4	17	89.3395	261534774	101	231340428	68	4	0.0111933	0.044773	0.0172905	0.000761142	0.000293939	0.673267	2.91029e-09	2.91029e-09	1	0	0	1	1	0
AAGCCCAAGGCC	4	16	12	89.3395	261534774	101	231340428	192	4	0.044773	0.179092	0.0691621	0.00214911	0.000829946	0.475248	8.21728e-09	8.21728e-09	1	0	0	1	0	0
AAGCCCGCTGAG	7	30	12	89.3395	261534774	101	231340428	360	4.28571	0.0783528	0.335798	0.129679	0.00402957	0.00155615	0.509194	1.54074e-08	1.54074e-08	1	0	0	1	1	0
AAGCCT	2401	32244	6	89.3395	261534774	101	231340428	193464	13.4294	26.875	360.915	139.379	2.16549	0.836274	0.797786	8.27994e-06	8.27994e-06	1	0	0	1	1	0
AAGCCTCCGCC	18	105	11	89.3395	261534774	101	231340428	1155	5.83333	0.201479	1.17529	0.453877	0.0129282	0.00499264	0.635314	4.94321e-08	4.94321e-08	1	0	0	1	1	0
AAGCCTGCC	2	8	9	89.3395	261534774	101	231340428	72	4	0.0223865	0.0895461	0.0345811	0.000805915	0.00031123	0.356436	3.08148e-09	3.08148e-09	1	0	0	1	0	0
AAGCG	61	305	5	89.3395	261534774	101	231340428	1525	5	0.682789	3.41394	1.3184	0.0170697	0.00659202	0.247525	6.52675e-08	6.52675e-08	1	0	0	1	0	0
AAGCGACGGC	71	313	10	89.3395	261534774	101	231340428	3130	4.40845	0.794721	3.50349	1.35298	0.0350349	0.0135298	0.43648	1.33959e-07	1.33959e-07	1	0	0	1	0	0
AAGCGACGTC	413	1889	10	89.3395	261534774	101	231340428	18890	4.57385	4.62282	21.1441	8.16546	0.211441	0.0816546	0.452856	8.08461e-07	8.08461e-07	1	0	0	1	0	0
AAGCT	1	5	5	89.3395	261534774	101	231340428	25	5	0.0111933	0.0559663	0.0216132	0.000279831	0.000108066	0.247525	1.06996e-09	1.06996e-09	1	0	0	1	0	0
AAGCTATG	1	4	8	89.3395	261534774	101	231340428	32	4	0.0111933	0.044773	0.0172905	0.000358184	0.000138324	0.316832	1.36955e-09	1.36955e-09	1	0	0	1	0	0
AAGCTCTAGCTC	1	4	12	89.3395	261534774	101	231340428	48	4	0.0111933	0.044773	0.0172905	0.000537276	0.000207486	0.475248	2.05432e-09	2.05432e-09	1	0	0	1	0	0
AAGCTGAAGG	1	5	10	89.3395	261534774	101	231340428	50	5	0.0111933	0.0559663	0.0216132	0.000559663	0.000216132	0.49505	2.13992e-09	2.13992e-09	1	0	0	1	0	0
AAGCTGGTC	1	4	9	89.3395	261534774	101	231340428	36	4	0.0111933	0.044773	0.0172905	0.000402957	0.000155615	0.356436	1.54074e-09	1.54074e-09	1	0	0	1	0	0
AAGCTGTCAGGAC	1	4	13	89.3395	261534774	101	231340428	52	4	0.0111933	0.044773	0.0172905	0.000582049	0.000224777	0.514851	2.22551e-09	2.22551e-09	1	0	0	1	1	0
AAGG	5	36	4	89.3395	261534774	101	231340428	144	7.2	0.0559663	0.402957	0.155615	0.00161183	0.000622459	0.285149	6.16296e-09	6.16296e-09	1	0	0	0	0	0
AAGGAAGGAG	9	40	10	89.3395	261534774	101	231340428	400	4.44444	0.100739	0.44773	0.172905	0.0044773	0.00172905	0.440044	1.71193e-08	1.71193e-08	1	0	0	1	0	0
AAGGAAGGGAC	1	8	11	89.3395	261534774	101	231340428	88	8	0.0111933	0.0895461	0.0345811	0.000985007	0.000380392	0.871287	3.76626e-09	3.76626e-09	1	0	0	1	1	0
AAGGAAT	34	453	7	89.3395	261534774	101	231340428	3171	13.3235	0.380571	5.07055	1.95815	0.0354938	0.0137071	0.923413	1.35714e-07	1.35714e-07	1	0	0	1	1	0
AAGGAATGACG	2	8	11	89.3395	261534774	101	231340428	88	4	0.0223865	0.0895461	0.0345811	0.000985007	0.000380392	0.435644	3.76626e-09	3.76626e-09	1	0	0	1	0	0
AAGGAC	1	4	6	89.3395	261534774	101	231340428	24	4	0.0111933	0.044773	0.0172905	0.000268638	0.000103743	0.237624	1.02716e-09	1.02716e-09	1	0	0	1	0	0
AAGGACAGC	1	7	9	89.3395	261534774	101	231340428	63	7	0.0111933	0.0783528	0.0302584	0.000705175	0.000272326	0.623762	2.6963e-09	2.6963e-09	1	0	0	1	1	0
AAGGACG	3850	38910	7	89.3395	261534774	101	231340428	272370	10.1065	43.094	435.53	168.194	3.04871	1.17736	0.70045	1.1657e-05	1.1657e-05	1	0	0	1	1	0
AAGGAG	2	17	6	89.3395	261534774	101	231340428	102	8.5	0.0223865	0.190285	0.0734848	0.00114171	0.000440909	0.50495	4.36543e-09	4.36543e-09	1	0	0	1	1	0
AAGGAGATGAGAAGGAGGAATG	2	8	22	89.3395	261534774	101	231340428	176	4	0.0223865	0.0895461	0.0345811	0.00197001	0.000760784	0.871287	7.53251e-09	7.53251e-09	1	0	0	1	1	0
AAGGAGG	1532	7987	7	89.3395	261534774	101	231340428	55909	5.21345	17.1481	89.4006	34.5249	0.625804	0.241674	0.361328	2.39281e-06	2.39281e-06	1	0	0	1	0	0
AAGGAGGGATACAGGGAGATAATAC	1	4	25	89.3395	261534774	101	231340428	100	4	0.0111933	0.044773	0.0172905	0.00111933	0.000432263	0.990099	4.27984e-09	4.27984e-09	1	0	0	1	1	0
AAGGAT	3	28	6	89.3395	261534774	101	231340428	168	9.33333	0.0335798	0.313411	0.121034	0.00188047	0.000726203	0.554455	7.19012e-09	7.19012e-09	1	0	0	1	1	0
AAGGATAC	18	84	8	89.3395	261534774	101	231340428	672	4.66667	0.201479	0.940234	0.363101	0.00752187	0.00290481	0.369637	2.87605e-08	2.87605e-08	1	0	0	1	0	0
AAGGATAG	5	25	8	89.3395	261534774	101	231340428	200	5	0.0559663	0.279831	0.108066	0.00223865	0.000864527	0.39604	8.55967e-09	8.55967e-09	1	0	0	1	0	0
AAGGATAGG	1	4	9	89.3395	261534774	101	231340428	36	4	0.0111933	0.044773	0.0172905	0.000402957	0.000155615	0.356436	1.54074e-09	1.54074e-09	1	0	0	1	0	0
AAGGATAGGAT	1	4	11	89.3395	261534774	101	231340428	44	4	0.0111933	0.044773	0.0172905	0.000492503	0.000190196	0.435644	1.88313e-09	1.88313e-09	1	0	0	1	0	0
AAGGATG	1	6	7	89.3395	261534774	101	231340428	42	6	0.0111933	0.0671596	0.0259358	0.000470117	0.000181551	0.415842	1.79753e-09	1.79753e-09	1	0	0	1	0	0
AAGGATGAG	2	10	9	89.3395	261534774	101	231340428	90	5	0.0223865	0.111933	0.0432263	0.00100739	0.000389037	0.445545	3.85185e-09	3.85185e-09	1	0	0	1	0	0
AAGGATTAATTGTAATGCT	1	4	19	89.3395	261534774	101	231340428	76	4	0.0111933	0.044773	0.0172905	0.000850688	0.00032852	0.752475	3.25268e-09	3.25268e-09	1	0	0	1	1	0
AAGGCAG	1	7	7	89.3395	261534774	101	231340428	49	7	0.0111933	0.0783528	0.0302584	0.00054847	0.000211809	0.485149	2.09712e-09	2.09712e-09	1	0	0	1	0	0
AAGGCAGACCCTCCG	1	6	15	89.3395	261534774	101	231340428	90	6	0.0111933	0.0671596	0.0259358	0.00100739	0.000389037	0.891089	3.85185e-09	3.85185e-09	1	0	0	1	1	0
AAGGCGT	2	8	7	89.3395	261534774	101	231340428	56	4	0.0223865	0.0895461	0.0345811	0.000626822	0.000242068	0.277228	2.39671e-09	2.39671e-09	1	0	0	1	0	0
AAGGCTGTGATTAGGATTAC	1	5	20	89.3395	261534774	101	231340428	100	5	0.0111933	0.0559663	0.0216132	0.00111933	0.000432263	0.990099	4.27984e-09	4.27984e-09	1	0	0	1	1	0
AAGGG	3	15	5	89.3395	261534774	101	231340428	75	5	0.0335798	0.167899	0.0648395	0.000839494	0.000324198	0.247525	3.20988e-09	3.20988e-09	1	0	0	1	0	0
AAGGGACGAAGTGACG	4	22	16	89.3395	261534774	101	231340428	352	5.5	0.044773	0.246252	0.0950979	0.00394003	0.00152157	0.871287	1.5065e-08	1.5065e-08	1	0	0	1	1	0
AAGGGAG	2	13	7	89.3395	261534774	101	231340428	91	6.5	0.0223865	0.145512	0.0561942	0.00101859	0.00039336	0.450495	3.89465e-09	3.89465e-09	1	0	0	1	0	0
AAGGGATGGAG	1	4	11	89.3395	261534774	101	231340428	44	4	0.0111933	0.044773	0.0172905	0.000492503	0.000190196	0.435644	1.88313e-09	1.88313e-09	1	0	0	1	0	0
AAGGGTCAGGTC	1	4	12	89.3395	261534774	101	231340428	48	4	0.0111933	0.044773	0.0172905	0.000537276	0.000207486	0.475248	2.05432e-09	2.05432e-09	1	0	0	1	0	0
AAGGGTGAGGG	1	5	11	89.3395	261534774	101	231340428	55	5	0.0111933	0.0559663	0.0216132	0.000615629	0.000237745	0.544554	2.35391e-09	2.35391e-09	1	0	0	1	1	0
AAGGT	1	20	5	89.3395	261534774	101	231340428	100	20	0.0111933	0.223865	0.0864527	0.00111933	0.000432263	0.990099	4.27984e-09	4.27984e-09	1	0	0	1	1	0
AAGGTAC	1	10	7	89.3395	261534774	101	231340428	70	10	0.0111933	0.111933	0.0432263	0.000783528	0.000302584	0.693069	2.99588e-09	2.99588e-09	1	0	0	1	1	0
AAGGTAGAC	3	19	9	89.3395	261534774	101	231340428	171	6.33333	0.0335798	0.212672	0.08213	0.00191405	0.00073917	0.564356	7.31852e-09	7.31852e-09	1	0	0	1	1	0
AAGGTAGC	1	6	8	89.3395	261534774	101	231340428	48	6	0.0111933	0.0671596	0.0259358	0.000537276	0.000207486	0.475248	2.05432e-09	2.05432e-09	1	0	0	1	0	0
AAGGTATC	1	9	8	89.3395	261534774	101	231340428	72	9	0.0111933	0.100739	0.0389037	0.000805915	0.00031123	0.712871	3.08148e-09	3.08148e-09	1	0	0	1	1	0
AAGGTATCCTGGTATC	2	12	16	89.3395	261534774	101	231340428	192	6	0.0223865	0.134319	0.0518716	0.00214911	0.000829946	0.950495	8.21728e-09	8.21728e-09	1	0	0	1	1	0
AAGGTC	17	68	6	89.3395	261534774	101	231340428	408	4	0.190285	0.761142	0.293939	0.00456685	0.00176363	0.237624	1.74617e-08	1.74617e-08	1	0	0	1	0	0
AAGGTCACCCC	1	4	11	89.3395	261534774	101	231340428	44	4	0.0111933	0.044773	0.0172905	0.000492503	0.000190196	0.435644	1.88313e-09	1.88313e-09	1	0	0	1	0	0
AAGGTCAGAATCAC	12	75	14	89.3395	261534774	101	231340428	1050	6.25	0.134319	0.839494	0.324198	0.0117529	0.00453877	0.866337	4.49383e-08	4.49383e-08	1	0	0	1	1	0
AAGGTCT	2	16	7	89.3395	261534774	101	231340428	112	8	0.0223865	0.179092	0.0691621	0.00125364	0.000484135	0.554455	4.79342e-09	4.79342e-09	1	0	0	1	1	0
AAGGTGGAGGTG	2	8	12	89.3395	261534774	101	231340428	96	4	0.0223865	0.0895461	0.0345811	0.00107455	0.000414973	0.475248	4.10864e-09	4.10864e-09	1	0	0	1	0	0
AAGT	9	89	4	89.3395	261534774	101	231340428	356	9.88889	0.100739	0.9962	0.384714	0.0039848	0.00153886	0.391639	1.52362e-08	1.52362e-08	1	0	0	0	0	0
AAGTAATAAT	2	8	10	89.3395	261534774	101	231340428	80	4	0.0223865	0.0895461	0.0345811	0.000895461	0.000345811	0.39604	3.42387e-09	3.42387e-09	1	0	0	1	0	0
AAGTAATGTGTAGGAC	1	5	16	89.3395	261534774	101	231340428	80	5	0.0111933	0.0559663	0.0216132	0.000895461	0.000345811	0.792079	3.42387e-09	3.42387e-09	1	0	0	1	1	0
AAGTAC	1	4	6	89.3395	261534774	101	231340428	24	4	0.0111933	0.044773	0.0172905	0.000268638	0.000103743	0.237624	1.02716e-09	1.02716e-09	1	0	0	1	0	0
AAGTACATT	1	4	9	89.3395	261534774	101	231340428	36	4	0.0111933	0.044773	0.0172905	0.000402957	0.000155615	0.356436	1.54074e-09	1.54074e-09	1	0	0	1	0	0
AAGTACT	1	4	7	89.3395	261534774	101	231340428	28	4	0.0111933	0.044773	0.0172905	0.000313411	0.000121034	0.277228	1.19835e-09	1.19835e-09	1	0	0	1	0	0
AAGTAGAC	6	36	8	89.3395	261534774	101	231340428	288	6	0.0671596	0.402957	0.155615	0.00322366	0.00124492	0.475248	1.23259e-08	1.23259e-08	1	0	0	1	0	0
AAGTAGAG	1	10	8	89.3395	261534774	101	231340428	80	10	0.0111933	0.111933	0.0432263	0.000895461	0.000345811	0.792079	3.42387e-09	3.42387e-09	1	0	0	1	1	0
AAGTAGAT	1	11	8	89.3395	261534774	101	231340428	88	11	0.0111933	0.123126	0.047549	0.000985007	0.000380392	0.871287	3.76626e-09	3.76626e-09	1	0	0	1	1	0
AAGTAGGT	1	5	8	89.3395	261534774	101	231340428	40	5	0.0111933	0.0559663	0.0216132	0.00044773	0.000172905	0.39604	1.71193e-09	1.71193e-09	1	0	0	1	0	0
AAGTAT	4	16	6	89.3395	261534774	101	231340428	96	4	0.044773	0.179092	0.0691621	0.00107455	0.000414973	0.237624	4.10864e-09	4.10864e-09	1	0	0	1	0	0
AAGTATCTGAT	3	15	11	89.3395	261534774	101	231340428	165	5	0.0335798	0.167899	0.0648395	0.00184689	0.000713235	0.544554	7.06173e-09	7.06173e-09	1	0	0	1	1	0
AAGTATG	2	22	7	89.3395	261534774	101	231340428	154	11	0.0223865	0.246252	0.0950979	0.00172376	0.000665686	0.762376	6.59095e-09	6.59095e-09	1	0	0	1	1	0
AAGTATGATT	5	23	10	89.3395	261534774	101	231340428	230	4.6	0.0559663	0.257445	0.0994206	0.00257445	0.000994206	0.455446	9.84362e-09	9.84362e-09	1	0	0	1	0	0
AAGTATGG	1	6	8	89.3395	261534774	101	231340428	48	6	0.0111933	0.0671596	0.0259358	0.000537276	0.000207486	0.475248	2.05432e-09	2.05432e-09	1	0	0	1	0	0
AAGTATT	1	4	7	89.3395	261534774	101	231340428	28	4	0.0111933	0.044773	0.0172905	0.000313411	0.000121034	0.277228	1.19835e-09	1.19835e-09	1	0	0	1	0	0
AAGTATTC	2	15	8	89.3395	261534774	101	231340428	120	7.5	0.0223865	0.167899	0.0648395	0.00134319	0.000518716	0.594059	5.1358e-09	5.1358e-09	1	0	0	1	1	0
AAGTATTG	4	27	8	89.3395	261534774	101	231340428	216	6.75	0.044773	0.302218	0.116711	0.00241774	0.000933689	0.534653	9.24444e-09	9.24444e-09	1	0	0	1	1	0
AAGTC	1878	31961	5	89.3395	261534774	101	231340428	159805	17.0186	21.0209	357.748	138.156	1.78874	0.690779	0.842507	6.83939e-06	6.83939e-06	1	0	0	1	1	0
AAGTCAGGTC	2	15	10	89.3395	261534774	101	231340428	150	7.5	0.0223865	0.167899	0.0648395	0.00167899	0.000648395	0.742574	6.41975e-09	6.41975e-09	1	0	0	1	1	0
AAGTCC	496	2807	6	89.3395	261534774	101	231340428	16842	5.65927	5.55186	31.4195	12.1336	0.188517	0.0728018	0.336195	7.2081e-07	7.2081e-07	1	0	0	1	0	0
AAGTCCATGG	1	4	10	89.3395	261534774	101	231340428	40	4	0.0111933	0.044773	0.0172905	0.00044773	0.000172905	0.39604	1.71193e-09	1.71193e-09	1	0	0	1	0	0
AAGTCCGATGACAATGTCCGT	2	8	21	89.3395	261534774	101	231340428	168	4	0.0223865	0.0895461	0.0345811	0.00188047	0.000726203	0.831683	7.19012e-09	7.19012e-09	1	0	0	1	1	0
AAGTCTAGGAATCTATATAGAC	1	4	22	89.3395	261534774	101	231340428	88	4	0.0111933	0.044773	0.0172905	0.000985007	0.000380392	0.871287	3.76626e-09	3.76626e-09	1	0	0	1	1	0
AAGTCTAGTG	1	4	10	89.3395	261534774	101	231340428	40	4	0.0111933	0.044773	0.0172905	0.00044773	0.000172905	0.39604	1.71193e-09	1.71193e-09	1	0	0	1	0	0
AAGTGAATAC	2	16	10	89.3395	261534774	101	231340428	160	8	0.0223865	0.179092	0.0691621	0.00179092	0.000691621	0.792079	6.84774e-09	6.84774e-09	1	0	0	1	1	0
AAGTGAATC	2	8	9	89.3395	261534774	101	231340428	72	4	0.0223865	0.0895461	0.0345811	0.000805915	0.00031123	0.356436	3.08148e-09	3.08148e-09	1	0	0	1	0	0
AAGTGAC	8	32	7	89.3395	261534774	101	231340428	224	4	0.0895461	0.358184	0.138324	0.00250729	0.00096827	0.277228	9.58683e-09	9.58683e-09	1	0	0	1	0	0
AAGTGACCC	2	8	9	89.3395	261534774	101	231340428	72	4	0.0223865	0.0895461	0.0345811	0.000805915	0.00031123	0.356436	3.08148e-09	3.08148e-09	1	0	0	1	0	0
AAGTGGCG	245	1327	8	89.3395	261534774	101	231340428	10616	5.41633	2.74235	14.8535	5.73614	0.118828	0.0458891	0.429016	4.54347e-07	4.54347e-07	1	0	0	1	0	0
AAGTGGTAGTAGGTGTAG	4	16	18	89.3395	261534774	101	231340428	288	4	0.044773	0.179092	0.0691621	0.00322366	0.00124492	0.712871	1.23259e-08	1.23259e-08	1	0	0	1	1	0
AAGTGT	3	27	6	89.3395	261534774	101	231340428	162	9	0.0335798	0.302218	0.116711	0.00181331	0.000700267	0.534653	6.93333e-09	6.93333e-09	1	0	0	1	1	0
AAGTGTAG	1	4	8	89.3395	261534774	101	231340428	32	4	0.0111933	0.044773	0.0172905	0.000358184	0.000138324	0.316832	1.36955e-09	1.36955e-09	1	0	0	1	0	0
AAGTGTATAG	1	5	10	89.3395	261534774	101	231340428	50	5	0.0111933	0.0559663	0.0216132	0.000559663	0.000216132	0.49505	2.13992e-09	2.13992e-09	1	0	0	1	0	0
AAGTGTC	68	272	7	89.3395	261534774	101	231340428	1904	4	0.761142	3.04457	1.17576	0.021312	0.0082303	0.277228	8.14881e-08	8.14881e-08	1	0	0	1	0	0
AAGTGTGAGTAGAGTGTGC	2	10	19	89.3395	261534774	101	231340428	190	5	0.0223865	0.111933	0.0432263	0.00212672	0.0008213	0.940594	8.13169e-09	8.13169e-09	1	0	0	1	1	0
AAGTGTGTGTATATGG	1	5	16	89.3395	261534774	101	231340428	80	5	0.0111933	0.0559663	0.0216132	0.000895461	0.000345811	0.792079	3.42387e-09	3.42387e-09	1	0	0	1	1	0
AAT	19661	188442	3	89.3395	261534774	101	231340428	565326	9.58456	220.071	2109.28	814.566	6.32784	2.4437	0.28469	2.4195e-05	2.4195e-05	1	1	0	0	0	0
AATAATAC	2	10	8	89.3395	261534774	101	231340428	80	5	0.0223865	0.111933	0.0432263	0.000895461	0.000345811	0.39604	3.42387e-09	3.42387e-09	1	0	0	1	0	0
AATAATACT	3	30	9	89.3395	261534774	101	231340428	270	10	0.0335798	0.335798	0.129679	0.00302218	0.00116711	0.891089	1.15556e-08	1.15556e-08	1	0	0	1	1	0
AATAATAG	2	19	8	89.3395	261534774	101	231340428	152	9.5	0.0223865	0.212672	0.08213	0.00170138	0.00065704	0.752475	6.50535e-09	6.50535e-09	1	0	0	1	1	0
AATAATAGTACT	1	5	12	89.3395	261534774	101	231340428	60	5	0.0111933	0.0559663	0.0216132	0.000671596	0.000259358	0.594059	2.5679e-09	2.5679e-09	1	0	0	1	1	0
AATAATATT	2	9	9	89.3395	261534774	101	231340428	81	4.5	0.0223865	0.100739	0.0389037	0.000906654	0.000350133	0.40099	3.46667e-09	3.46667e-09	1	0	0	1	0	0
AATAATATTGT	1	4	11	89.3395	261534774	101	231340428	44	4	0.0111933	0.044773	0.0172905	0.000492503	0.000190196	0.435644	1.88313e-09	1.88313e-09	1	0	0	1	0	0
AATAATC	3	12	7	89.3395	261534774	101	231340428	84	4	0.0335798	0.134319	0.0518716	0.000940234	0.000363101	0.277228	3.59506e-09	3.59506e-09	1	0	0	1	0	0
AATAATCATC	1	4	10	89.3395	261534774	101	231340428	40	4	0.0111933	0.044773	0.0172905	0.00044773	0.000172905	0.39604	1.71193e-09	1.71193e-09	1	0	0	1	0	0
AATAATCATT	1	4	10	89.3395	261534774	101	231340428	40	4	0.0111933	0.044773	0.0172905	0.00044773	0.000172905	0.39604	1.71193e-09	1.71193e-09	1	0	0	1	0	0
AATAATGAT	5	35	9	89.3395	261534774	101	231340428	315	7	0.0559663	0.391764	0.151292	0.00352588	0.00136163	0.623762	1.34815e-08	1.34815e-08	1	0	0	1	1	0
AATAATT	11	55	7	89.3395	261534774	101	231340428	385	5	0.123126	0.615629	0.237745	0.0043094	0.00166421	0.346535	1.64774e-08	1.64774e-08	1	0	0	1	0	0
AATAATTCAATAT	1	5	13	89.3395	261534774	101	231340428	65	5	0.0111933	0.0559663	0.0216132	0.000727562	0.000280971	0.643564	2.78189e-09	2.78189e-09	1	0	0	1	1	0
AATAATTCATTGATT	1	4	15	89.3395	261534774	101	231340428	60	4	0.0111933	0.044773	0.0172905	0.000671596	0.000259358	0.594059	2.5679e-09	2.5679e-09	1	0	0	1	1	0
AATAC	42	303	5	89.3395	261534774	101	231340428	1515	7.21429	0.470117	3.39156	1.30976	0.0169578	0.00654879	0.357143	6.48395e-08	6.48395e-08	1	0	0	1	0	0
AATACAATACAATAGATTC	1	5	19	89.3395	261534774	101	231340428	95	5	0.0111933	0.0559663	0.0216132	0.00106336	0.00041065	0.940594	4.06584e-09	4.06584e-09	1	0	0	1	1	0
AATACAATGCTAATTAGGT	1	5	19	89.3395	261534774	101	231340428	95	5	0.0111933	0.0559663	0.0216132	0.00106336	0.00041065	0.940594	4.06584e-09	4.06584e-09	1	0	0	1	1	0
AATACAATTAATAT	2	8	14	89.3395	261534774	101	231340428	112	4	0.0223865	0.0895461	0.0345811	0.00125364	0.000484135	0.554455	4.79342e-09	4.79342e-09	1	0	0	1	1	0
AATACAC	3	24	7	89.3395	261534774	101	231340428	168	8	0.0335798	0.268638	0.103743	0.00188047	0.000726203	0.554455	7.19012e-09	7.19012e-09	1	0	0	1	1	0
AATACACCACGAGAGTG	2	10	17	89.3395	261534774	101	231340428	170	5	0.0223865	0.111933	0.0432263	0.00190285	0.000734848	0.841584	7.27572e-09	7.27572e-09	1	0	0	1	1	0
AATACAG	5	31	7	89.3395	261534774	101	231340428	217	6.2	0.0559663	0.346991	0.134002	0.00242894	0.000938012	0.429703	9.28724e-09	9.28724e-09	1	0	0	1	0	0
AATACAGAT	1	4	9	89.3395	261534774	101	231340428	36	4	0.0111933	0.044773	0.0172905	0.000402957	0.000155615	0.356436	1.54074e-09	1.54074e-09	1	0	0	1	0	0
AATACAGGG	3	13	9	89.3395	261534774	101	231340428	117	4.33333	0.0335798	0.145512	0.0561942	0.00130961	0.000505748	0.386139	5.00741e-09	5.00741e-09	1	0	0	1	0	0
AATACAGT	1	10	8	89.3395	261534774	101	231340428	80	10	0.0111933	0.111933	0.0432263	0.000895461	0.000345811	0.792079	3.42387e-09	3.42387e-09	1	0	0	1	1	0
AATACAGTAC	1	4	10	89.3395	261534774	101	231340428	40	4	0.0111933	0.044773	0.0172905	0.00044773	0.000172905	0.39604	1.71193e-09	1.71193e-09	1	0	0	1	0	0
AATACAGTAG	5	31	10	89.3395	261534774	101	231340428	310	6.2	0.0559663	0.346991	0.134002	0.00346991	0.00134002	0.613861	1.32675e-08	1.32675e-08	1	0	0	1	1	0
AATACATAG	2	11	9	89.3395	261534774	101	231340428	99	5.5	0.0223865	0.123126	0.047549	0.00110813	0.000427941	0.490099	4.23704e-09	4.23704e-09	1	0	0	1	0	0
AATACATG	3	20	8	89.3395	261534774	101	231340428	160	6.66667	0.0335798	0.223865	0.0864527	0.00179092	0.000691621	0.528053	6.84774e-09	6.84774e-09	1	0	0	1	1	0
AATACC	2	32	6	89.3395	261534774	101	231340428	192	16	0.0223865	0.358184	0.138324	0.00214911	0.000829946	0.950495	8.21728e-09	8.21728e-09	1	0	0	1	1	0
AATACCTG	1355	13110	8	89.3395	261534774	101	231340428	104880	9.67528	15.1669	146.744	56.6697	1.17395	0.453358	0.766359	4.48869e-06	4.48869e-06	1	0	0	1	1	0
AATACGT	3	12	7	89.3395	261534774	101	231340428	84	4	0.0335798	0.134319	0.0518716	0.000940234	0.000363101	0.277228	3.59506e-09	3.59506e-09	1	0	0	1	0	0
AATACT	5	61	6	89.3395	261534774	101	231340428	366	12.2	0.0559663	0.682789	0.263681	0.00409673	0.00158208	0.724752	1.56642e-08	1.56642e-08	1	0	0	1	1	0
AATACTAC	1	11	8	89.3395	261534774	101	231340428	88	11	0.0111933	0.123126	0.047549	0.000985007	0.000380392	0.871287	3.76626e-09	3.76626e-09	1	0	0	1	1	0
AATACTAG	2	10	8	89.3395	261534774	101	231340428	80	5	0.0223865	0.111933	0.0432263	0.000895461	0.000345811	0.39604	3.42387e-09	3.42387e-09	1	0	0	1	0	0
AATACTATTGTATAGTACTAT	1	4	21	89.3395	261534774	101	231340428	84	4	0.0111933	0.044773	0.0172905	0.000940234	0.000363101	0.831683	3.59506e-09	3.59506e-09	1	0	0	1	1	0
AATACTG	12	76	7	89.3395	261534774	101	231340428	532	6.33333	0.134319	0.850688	0.32852	0.00595481	0.00229964	0.438944	2.27687e-08	2.27687e-08	1	0	0	1	0	0
AATAG	59	401	5	89.3395	261534774	101	231340428	2005	6.79661	0.660402	4.4885	1.73338	0.0224425	0.00866688	0.336466	8.58107e-08	8.58107e-08	1	0	0	1	0	0
AATAGAC	2	9	7	89.3395	261534774	101	231340428	63	4.5	0.0223865	0.100739	0.0389037	0.000705175	0.000272326	0.311881	2.6963e-09	2.6963e-09	1	0	0	1	0	0
AATAGACG	1	6	8	89.3395	261534774	101	231340428	48	6	0.0111933	0.0671596	0.0259358	0.000537276	0.000207486	0.475248	2.05432e-09	2.05432e-09	1	0	0	1	0	0
AATAGAGG	1	10	8	89.3395	261534774	101	231340428	80	10	0.0111933	0.111933	0.0432263	0.000895461	0.000345811	0.792079	3.42387e-09	3.42387e-09	1	0	0	1	1	0
AATAGAT	2	8	7	89.3395	261534774	101	231340428	56	4	0.0223865	0.0895461	0.0345811	0.000626822	0.000242068	0.277228	2.39671e-09	2.39671e-09	1	0	0	1	0	0
AATAGATAG	1	4	9	89.3395	261534774	101	231340428	36	4	0.0111933	0.044773	0.0172905	0.000402957	0.000155615	0.356436	1.54074e-09	1.54074e-09	1	0	0	1	0	0
AATAGATATCCAGGT	1	4	15	89.3395	261534774	101	231340428	60	4	0.0111933	0.044773	0.0172905	0.000671596	0.000259358	0.594059	2.5679e-09	2.5679e-09	1	0	0	1	1	0
AATAGATG	12	97	8	89.3395	261534774	101	231340428	776	8.08333	0.134319	1.08575	0.419295	0.00868597	0.00335436	0.640264	3.32115e-08	3.32115e-08	1	0	0	1	1	0
AATAGATTAT	1	4	10	89.3395	261534774	101	231340428	40	4	0.0111933	0.044773	0.0172905	0.00044773	0.000172905	0.39604	1.71193e-09	1.71193e-09	1	0	0	1	0	0
AATAGATTGAT	1	4	11	89.3395	261534774	101	231340428	44	4	0.0111933	0.044773	0.0172905	0.000492503	0.000190196	0.435644	1.88313e-09	1.88313e-09	1	0	0	1	0	0
AATAGC	5	27	6	89.3395	261534774	101	231340428	162	5.4	0.0559663	0.302218	0.116711	0.00181331	0.000700267	0.320792	6.93333e-09	6.93333e-09	1	0	0	1	0	0
AATAGCAGT	2	17	9	89.3395	261534774	101	231340428	153	8.5	0.0223865	0.190285	0.0734848	0.00171257	0.000661363	0.757426	6.54815e-09	6.54815e-09	1	0	0	1	1	0
AATAGCTAGAG	1	4	11	89.3395	261534774	101	231340428	44	4	0.0111933	0.044773	0.0172905	0.000492503	0.000190196	0.435644	1.88313e-09	1.88313e-09	1	0	0	1	0	0
AATAGCTCTGTAATATTCGTC	1	4	21	89.3395	261534774	101	231340428	84	4	0.0111933	0.044773	0.0172905	0.000940234	0.000363101	0.831683	3.59506e-09	3.59506e-09	1	0	0	1	1	0
AATAGG	4	40	6	89.3395	261534774	101	231340428	240	10	0.044773	0.44773	0.172905	0.00268638	0.00103743	0.594059	1.02716e-08	1.02716e-08	1	0	0	1	1	0
AATAGGACGATT	1	4	12	89.3395	261534774	101	231340428	48	4	0.0111933	0.044773	0.0172905	0.000537276	0.000207486	0.475248	2.05432e-09	2.05432e-09	1	0	0	1	0	0
AATAGGAT	2	13	8	89.3395	261534774	101	231340428	104	6.5	0.0223865	0.145512	0.0561942	0.0011641	0.000449554	0.514851	4.45103e-09	4.45103e-09	1	0	0	1	1	0
AATAGGATAGAGAGAGAG	2	10	18	89.3395	261534774	101	231340428	180	5	0.0223865	0.111933	0.0432263	0.00201479	0.000778074	0.891089	7.7037e-09	7.7037e-09	1	0	0	1	1	0
AATAGT	4	44	6	89.3395	261534774	101	231340428	264	11	0.044773	0.492503	0.190196	0.00295502	0.00114118	0.653465	1.12988e-08	1.12988e-08	1	0	0	1	1	0
AATAGTAGT	2	22	9	89.3395	261534774	101	231340428	198	11	0.0223865	0.246252	0.0950979	0.00221627	0.000855882	0.980198	8.47407e-09	8.47407e-09	1	0	0	1	1	0
AATAGTATC	2	10	9	89.3395	261534774	101	231340428	90	5	0.0223865	0.111933	0.0432263	0.00100739	0.000389037	0.445545	3.85185e-09	3.85185e-09	1	0	0	1	0	0
AATAT	71	361	5	89.3395	261534774	101	231340428	1805	5.08451	0.794721	4.04077	1.56047	0.0202038	0.00780235	0.251708	7.7251e-08	7.7251e-08	1	0	0	1	0	0
AATATAATGGTGTCC	1	4	15	89.3395	261534774	101	231340428	60	4	0.0111933	0.044773	0.0172905	0.000671596	0.000259358	0.594059	2.5679e-09	2.5679e-09	1	0	0	1	1	0
AATATAC	15	122	7	89.3395	261534774	101	231340428	854	8.13333	0.167899	1.36558	0.527361	0.00955904	0.00369153	0.563696	3.65498e-08	3.65498e-08	1	0	0	1	1	0
AATATACAGGCTGTCT	1	5	16	89.3395	261534774	101	231340428	80	5	0.0111933	0.0559663	0.0216132	0.000895461	0.000345811	0.792079	3.42387e-09	3.42387e-09	1	0	0	1	1	0
AATATACTCC	1	4	10	89.3395	261534774	101	231340428	40	4	0.0111933	0.044773	0.0172905	0.00044773	0.000172905	0.39604	1.71193e-09	1.71193e-09	1	0	0	1	0	0
AATATAG	1	9	7	89.3395	261534774	101	231340428	63	9	0.0111933	0.100739	0.0389037	0.000705175	0.000272326	0.623762	2.6963e-09	2.6963e-09	1	0	0	1	1	0
AATATAGAGAATATTCTGG	1	4	19	89.3395	261534774	101	231340428	76	4	0.0111933	0.044773	0.0172905	0.000850688	0.00032852	0.752475	3.25268e-09	3.25268e-09	1	0	0	1	1	0
AATATAGTCTGGGAT	1	5	15	89.3395	261534774	101	231340428	75	5	0.0111933	0.0559663	0.0216132	0.000839494	0.000324198	0.742574	3.20988e-09	3.20988e-09	1	0	0	1	1	0
AATATAT	2	16	7	89.3395	261534774	101	231340428	112	8	0.0223865	0.179092	0.0691621	0.00125364	0.000484135	0.554455	4.79342e-09	4.79342e-09	1	0	0	1	1	0
AATATATAATGTAT	20	95	14	89.3395	261534774	101	231340428	1330	4.75	0.223865	1.06336	0.41065	0.014887	0.0057491	0.658416	5.69218e-08	5.69218e-08	1	0	0	1	1	0
AATATATAGATG	2	9	12	89.3395	261534774	101	231340428	108	4.5	0.0223865	0.100739	0.0389037	0.00120887	0.000466844	0.534653	4.62222e-09	4.62222e-09	1	0	0	1	1	0
AATATATCAATCACAGGGATATT	1	4	23	89.3395	261534774	101	231340428	92	4	0.0111933	0.044773	0.0172905	0.00102978	0.000397682	0.910891	3.93745e-09	3.93745e-09	1	0	0	1	1	0
AATATATCCAGG	1	4	12	89.3395	261534774	101	231340428	48	4	0.0111933	0.044773	0.0172905	0.000537276	0.000207486	0.475248	2.05432e-09	2.05432e-09	1	0	0	1	0	0
AATATATGGTGATCTACCGGCC	1	4	22	89.3395	261534774	101	231340428	88	4	0.0111933	0.044773	0.0172905	0.000985007	0.000380392	0.871287	3.76626e-09	3.76626e-09	1	0	0	1	1	0
AATATC	1	15	6	89.3395	261534774	101	231340428	90	15	0.0111933	0.167899	0.0648395	0.00100739	0.000389037	0.891089	3.85185e-09	3.85185e-09	1	0	0	1	1	0
AATATCACT	48	212	9	89.3395	261534774	101	231340428	1908	4.41667	0.537276	2.37297	0.916398	0.0213567	0.00824759	0.393564	8.16593e-08	8.16593e-08	1	0	0	1	0	0
AATATCAG	2	8	8	89.3395	261534774	101	231340428	64	4	0.0223865	0.0895461	0.0345811	0.000716369	0.000276649	0.316832	2.73909e-09	2.73909e-09	1	0	0	1	0	0
AATATCGAGGAGGG	1	4	14	89.3395	261534774	101	231340428	56	4	0.0111933	0.044773	0.0172905	0.000626822	0.000242068	0.554455	2.39671e-09	2.39671e-09	1	0	0	1	1	0
AATATCGATG	2	8	10	89.3395	261534774	101	231340428	80	4	0.0223865	0.0895461	0.0345811	0.000895461	0.000345811	0.39604	3.42387e-09	3.42387e-09	1	0	0	1	0	0
AATATCT	1	5	7	89.3395	261534774	101	231340428	35	5	0.0111933	0.0559663	0.0216132	0.000391764	0.000151292	0.346535	1.49794e-09	1.49794e-09	1	0	0	1	0	0
AATATCTAC	2	9	9	89.3395	261534774	101	231340428	81	4.5	0.0223865	0.100739	0.0389037	0.000906654	0.000350133	0.40099	3.46667e-09	3.46667e-09	1	0	0	1	0	0
AATATCTACCATACTATCTAG	1	4	21	89.3395	261534774	101	231340428	84	4	0.0111933	0.044773	0.0172905	0.000940234	0.000363101	0.831683	3.59506e-09	3.59506e-09	1	0	0	1	1	0
AATATG	27	108	6	89.3395	261534774	101	231340428	648	4	0.302218	1.20887	0.466844	0.00725323	0.00280107	0.237624	2.77333e-08	2.77333e-08	1	0	0	1	0	0
AATATGAT	1	6	8	89.3395	261534774	101	231340428	48	6	0.0111933	0.0671596	0.0259358	0.000537276	0.000207486	0.475248	2.05432e-09	2.05432e-09	1	0	0	1	0	0
AATATGC	1	7	7	89.3395	261534774	101	231340428	49	7	0.0111933	0.0783528	0.0302584	0.00054847	0.000211809	0.485149	2.09712e-09	2.09712e-09	1	0	0	1	0	0
AATATGGATG	1	5	10	89.3395	261534774	101	231340428	50	5	0.0111933	0.0559663	0.0216132	0.000559663	0.000216132	0.49505	2.13992e-09	2.13992e-09	1	0	0	1	0	0
AATATT	32	142	6	89.3395	261534774	101	231340428	852	4.4375	0.358184	1.58944	0.613814	0.00953666	0.00368288	0.263614	3.64642e-08	3.64642e-08	1	0	0	1	0	0
AATATTAATCTACTCC	1	4	16	89.3395	261534774	101	231340428	64	4	0.0111933	0.044773	0.0172905	0.000716369	0.000276649	0.633663	2.73909e-09	2.73909e-09	1	0	0	1	1	0
AATATTAATG	1	4	10	89.3395	261534774	101	231340428	40	4	0.0111933	0.044773	0.0172905	0.00044773	0.000172905	0.39604	1.71193e-09	1.71193e-09	1	0	0	1	0	0
AATATTACACGAG	1	5	13	89.3395	261534774	101	231340428	65	5	0.0111933	0.0559663	0.0216132	0.000727562	0.000280971	0.643564	2.78189e-09	2.78189e-09	1	0	0	1	1	0
AATATTATCTCGG	3	14	13	89.3395	261534774	101	231340428	182	4.66667	0.0335798	0.156706	0.0605169	0.00203717	0.000786719	0.60066	7.7893e-09	7.7893e-09	1	0	0	1	1	0
AATATTC	1	10	7	89.3395	261534774	101	231340428	70	10	0.0111933	0.111933	0.0432263	0.000783528	0.000302584	0.693069	2.99588e-09	2.99588e-09	1	0	0	1	1	0
AATATTCATGTCAG	1	5	14	89.3395	261534774	101	231340428	70	5	0.0111933	0.0559663	0.0216132	0.000783528	0.000302584	0.693069	2.99588e-09	2.99588e-09	1	0	0	1	1	0
AATC	289	1908	4	89.3395	261534774	101	231340428	7632	6.60208	3.23485	21.3567	8.24759	0.0854269	0.0329903	0.261468	3.26637e-07	3.26637e-07	1	0	0	0	0	0
AATCAATG	4	31	8	89.3395	261534774	101	231340428	248	7.75	0.044773	0.346991	0.134002	0.00277593	0.00107201	0.613861	1.0614e-08	1.0614e-08	1	0	0	1	1	0
AATCAATTACTC	1	4	12	89.3395	261534774	101	231340428	48	4	0.0111933	0.044773	0.0172905	0.000537276	0.000207486	0.475248	2.05432e-09	2.05432e-09	1	0	0	1	0	0
AATCAG	3	13	6	89.3395	261534774	101	231340428	78	4.33333	0.0335798	0.145512	0.0561942	0.000873074	0.000337165	0.257426	3.33827e-09	3.33827e-09	1	0	0	1	0	0
AATCAGCTATACCAGAT	1	4	17	89.3395	261534774	101	231340428	68	4	0.0111933	0.044773	0.0172905	0.000761142	0.000293939	0.673267	2.91029e-09	2.91029e-09	1	0	0	1	1	0
AATCAT	316	1430	6	89.3395	261534774	101	231340428	8580	4.52532	3.53707	16.0064	6.18137	0.0960382	0.0370882	0.268831	3.6721e-07	3.6721e-07	1	0	0	1	0	0
AATCATATCT	6	25	10	89.3395	261534774	101	231340428	250	4.16667	0.0671596	0.279831	0.108066	0.00279831	0.00108066	0.412541	1.06996e-08	1.06996e-08	1	0	0	1	0	0
AATCATCAATCATCATC	1	4	17	89.3395	261534774	101	231340428	68	4	0.0111933	0.044773	0.0172905	0.000761142	0.000293939	0.673267	2.91029e-09	2.91029e-09	1	0	0	1	1	0
AATCC	93	845	5	89.3395	261534774	101	231340428	4225	9.08602	1.04097	9.4583	3.65263	0.0472915	0.0182631	0.449803	1.80823e-07	1.80823e-07	1	0	0	1	0	0
AATCCAATGG	1	4	10	89.3395	261534774	101	231340428	40	4	0.0111933	0.044773	0.0172905	0.00044773	0.000172905	0.39604	1.71193e-09	1.71193e-09	1	0	0	1	0	0
AATCCAC	2	9	7	89.3395	261534774	101	231340428	63	4.5	0.0223865	0.100739	0.0389037	0.000705175	0.000272326	0.311881	2.6963e-09	2.6963e-09	1	0	0	1	0	0
AATCCATACCT	1	7	11	89.3395	261534774	101	231340428	77	7	0.0111933	0.0783528	0.0302584	0.000861881	0.000332843	0.762376	3.29547e-09	3.29547e-09	1	0	0	1	1	0
AATCCCG	1	6	7	89.3395	261534774	101	231340428	42	6	0.0111933	0.0671596	0.0259358	0.000470117	0.000181551	0.415842	1.79753e-09	1.79753e-09	1	0	0	1	0	0
AATCCCTCCTC	1	6	11	89.3395	261534774	101	231340428	66	6	0.0111933	0.0671596	0.0259358	0.000738755	0.000285294	0.653465	2.82469e-09	2.82469e-09	1	0	0	1	1	0
AATCCGACGCC	963	4078	11	89.3395	261534774	101	231340428	44858	4.23468	10.7791	45.6461	17.6277	0.502107	0.193905	0.461203	1.91985e-06	1.91985e-06	1	0	0	1	0	0
AATCCGGCGCC	1	4	11	89.3395	261534774	101	231340428	44	4	0.0111933	0.044773	0.0172905	0.000492503	0.000190196	0.435644	1.88313e-09	1.88313e-09	1	0	0	1	0	0
AATCCGTGT	1	4	9	89.3395	261534774	101	231340428	36	4	0.0111933	0.044773	0.0172905	0.000402957	0.000155615	0.356436	1.54074e-09	1.54074e-09	1	0	0	1	0	0
AATCCT	1	7	6	89.3395	261534774	101	231340428	42	7	0.0111933	0.0783528	0.0302584	0.000470117	0.000181551	0.415842	1.79753e-09	1.79753e-09	1	0	0	1	0	0
AATCCTACGCC	10	70	11	89.3395	261534774	101	231340428	770	7	0.111933	0.783528	0.302584	0.00861881	0.00332843	0.762376	3.29547e-08	3.29547e-08	1	0	0	1	1	0
AATCCTATCCT	1	9	11	89.3395	261534774	101	231340428	99	9	0.0111933	0.100739	0.0389037	0.00110813	0.000427941	0.980198	4.23704e-09	4.23704e-09	1	0	0	1	1	0
AATCCTGATCC	1	7	11	89.3395	261534774	101	231340428	77	7	0.0111933	0.0783528	0.0302584	0.000861881	0.000332843	0.762376	3.29547e-09	3.29547e-09	1	0	0	1	1	0
AATCG	52	269	5	89.3395	261534774	101	231340428	1345	5.17308	0.582049	3.01099	1.16279	0.0150549	0.00581394	0.256093	5.75638e-08	5.75638e-08	1	0	0	1	0	0
AATCGAGGAGG	10	74	11	89.3395	261534774	101	231340428	814	7.4	0.111933	0.828301	0.319875	0.00911131	0.00351862	0.805941	3.48379e-08	3.48379e-08	1	0	0	1	1	0
AATCGAT	1	4	7	89.3395	261534774	101	231340428	28	4	0.0111933	0.044773	0.0172905	0.000313411	0.000121034	0.277228	1.19835e-09	1.19835e-09	1	0	0	1	0	0
AATCGC	1	5	6	89.3395	261534774	101	231340428	30	5	0.0111933	0.0559663	0.0216132	0.000335798	0.000129679	0.29703	1.28395e-09	1.28395e-09	1	0	0	1	0	0
AATCGGACATG	1	4	11	89.3395	261534774	101	231340428	44	4	0.0111933	0.044773	0.0172905	0.000492503	0.000190196	0.435644	1.88313e-09	1.88313e-09	1	0	0	1	0	0
AATCT	2	13	5	89.3395	261534774	101	231340428	65	6.5	0.0223865	0.145512	0.0561942	0.000727562	0.000280971	0.321782	2.78189e-09	2.78189e-09	1	0	0	1	0	0
AATCTAC	3	17	7	89.3395	261534774	101	231340428	119	5.66667	0.0335798	0.190285	0.0734848	0.001332	0.000514393	0.392739	5.093e-09	5.093e-09	1	0	0	1	0	0
AATCTAG	4	26	7	89.3395	261534774	101	231340428	182	6.5	0.044773	0.291025	0.112388	0.00203717	0.000786719	0.450495	7.7893e-09	7.7893e-09	1	0	0	1	0	0
AATCTAGAGAG	1	6	11	89.3395	261534774	101	231340428	66	6	0.0111933	0.0671596	0.0259358	0.000738755	0.000285294	0.653465	2.82469e-09	2.82469e-09	1	0	0	1	1	0
AATCTAGGATCTAG	1	5	14	89.3395	261534774	101	231340428	70	5	0.0111933	0.0559663	0.0216132	0.000783528	0.000302584	0.693069	2.99588e-09	2.99588e-09	1	0	0	1	1	0
AATCTAGTAGACAC	1	6	14	89.3395	261534774	101	231340428	84	6	0.0111933	0.0671596	0.0259358	0.000940234	0.000363101	0.831683	3.59506e-09	3.59506e-09	1	0	0	1	1	0
AATCTATCT	2	18	9	89.3395	261534774	101	231340428	162	9	0.0223865	0.201479	0.0778074	0.00181331	0.000700267	0.80198	6.93333e-09	6.93333e-09	1	0	0	1	1	0
AATCTCGAGGT	650	3135	11	89.3395	261534774	101	231340428	34485	4.82308	7.27562	35.0909	13.5515	0.386	0.149066	0.525286	1.4759e-06	1.4759e-06	1	0	0	1	1	0
AATCTCTATGAATG	1	4	14	89.3395	261534774	101	231340428	56	4	0.0111933	0.044773	0.0172905	0.000626822	0.000242068	0.554455	2.39671e-09	2.39671e-09	1	0	0	1	1	0
AATCTG	1	4	6	89.3395	261534774	101	231340428	24	4	0.0111933	0.044773	0.0172905	0.000268638	0.000103743	0.237624	1.02716e-09	1.02716e-09	1	0	0	1	0	0
AATCTGAGAG	156	912	10	89.3395	261534774	101	231340428	9120	5.84615	1.74615	10.2083	3.94224	0.102083	0.0394224	0.578827	3.90321e-07	3.90321e-07	1	0	0	1	1	0
AATCTGC	1	4	7	89.3395	261534774	101	231340428	28	4	0.0111933	0.044773	0.0172905	0.000313411	0.000121034	0.277228	1.19835e-09	1.19835e-09	1	0	0	1	0	0
AATCTGGT	1	4	8	89.3395	261534774	101	231340428	32	4	0.0111933	0.044773	0.0172905	0.000358184	0.000138324	0.316832	1.36955e-09	1.36955e-09	1	0	0	1	0	0
AATCTGT	1	6	7	89.3395	261534774	101	231340428	42	6	0.0111933	0.0671596	0.0259358	0.000470117	0.000181551	0.415842	1.79753e-09	1.79753e-09	1	0	0	1	0	0
AATCTGTATCCTGT	3	14	14	89.3395	261534774	101	231340428	196	4.66667	0.0335798	0.156706	0.0605169	0.00219388	0.000847236	0.646865	8.38848e-09	8.38848e-09	1	0	0	1	1	0
AATG	60	431	4	89.3395	261534774	101	231340428	1724	7.18333	0.671596	4.82429	1.86306	0.0192972	0.00745222	0.284488	7.37844e-08	7.37844e-08	1	0	0	0	0	0
AATGAATTAATTAATT	1	4	16	89.3395	261534774	101	231340428	64	4	0.0111933	0.044773	0.0172905	0.000716369	0.000276649	0.633663	2.73909e-09	2.73909e-09	1	0	0	1	1	0
AATGAATTG	1	8	9	89.3395	261534774	101	231340428	72	8	0.0111933	0.0895461	0.0345811	0.000805915	0.00031123	0.712871	3.08148e-09	3.08148e-09	1	0	0	1	1	0
AATGAC	1	5	6	89.3395	261534774	101	231340428	30	5	0.0111933	0.0559663	0.0216132	0.000335798	0.000129679	0.29703	1.28395e-09	1.28395e-09	1	0	0	1	0	0
AATGACAATGAT	1	8	12	89.3395	261534774	101	231340428	96	8	0.0111933	0.0895461	0.0345811	0.00107455	0.000414973	0.950495	4.10864e-09	4.10864e-09	1	0	0	1	1	0
AATGACAGACAGACCCTGAC	1	4	20	89.3395	261534774	101	231340428	80	4	0.0111933	0.044773	0.0172905	0.000895461	0.000345811	0.792079	3.42387e-09	3.42387e-09	1	0	0	1	1	0
AATGACAGGAGT	3	14	12	89.3395	261534774	101	231340428	168	4.66667	0.0335798	0.156706	0.0605169	0.00188047	0.000726203	0.554455	7.19012e-09	7.19012e-09	1	0	0	1	1	0
AATGACTC	1	4	8	89.3395	261534774	101	231340428	32	4	0.0111933	0.044773	0.0172905	0.000358184	0.000138324	0.316832	1.36955e-09	1.36955e-09	1	0	0	1	0	0
AATGAG	1	16	6	89.3395	261534774	101	231340428	96	16	0.0111933	0.179092	0.0691621	0.00107455	0.000414973	0.950495	4.10864e-09	4.10864e-09	1	0	0	1	1	0
AATGAGATC	2	11	9	89.3395	261534774	101	231340428	99	5.5	0.0223865	0.123126	0.047549	0.00110813	0.000427941	0.490099	4.23704e-09	4.23704e-09	1	0	0	1	0	0
AATGAGG	1	4	7	89.3395	261534774	101	231340428	28	4	0.0111933	0.044773	0.0172905	0.000313411	0.000121034	0.277228	1.19835e-09	1.19835e-09	1	0	0	1	0	0
AATGAGGACACGCAGCGGG	6	28	19	89.3395	261534774	101	231340428	532	4.66667	0.0671596	0.313411	0.121034	0.00595481	0.00229964	0.877888	2.27687e-08	2.27687e-08	1	0	0	1	1	0
AATGAT	24	223	6	89.3395	261534774	101	231340428	1338	9.29167	0.268638	2.4961	0.963947	0.0149766	0.00578368	0.55198	5.72642e-08	5.72642e-08	1	0	0	1	1	0
AATGATAATTATGATGAT	1	4	18	89.3395	261534774	101	231340428	72	4	0.0111933	0.044773	0.0172905	0.000805915	0.00031123	0.712871	3.08148e-09	3.08148e-09	1	0	0	1	1	0
AATGATACT	1	4	9	89.3395	261534774	101	231340428	36	4	0.0111933	0.044773	0.0172905	0.000402957	0.000155615	0.356436	1.54074e-09	1.54074e-09	1	0	0	1	0	0
AATGATAGT	2	22	9	89.3395	261534774	101	231340428	198	11	0.0223865	0.246252	0.0950979	0.00221627	0.000855882	0.980198	8.47407e-09	8.47407e-09	1	0	0	1	1	0
AATGATG	5	37	7	89.3395	261534774	101	231340428	259	7.4	0.0559663	0.414151	0.159937	0.00289905	0.00111956	0.512871	1.10848e-08	1.10848e-08	1	0	0	1	1	0
AATGATGAT	22	126	9	89.3395	261534774	101	231340428	1134	5.72727	0.246252	1.41035	0.544652	0.0126932	0.00490187	0.510351	4.85333e-08	4.85333e-08	1	0	0	1	1	0
AATGATGTCG	2	8	10	89.3395	261534774	101	231340428	80	4	0.0223865	0.0895461	0.0345811	0.000895461	0.000345811	0.39604	3.42387e-09	3.42387e-09	1	0	0	1	0	0
AATGCACACAGTGC	1	4	14	89.3395	261534774	101	231340428	56	4	0.0111933	0.044773	0.0172905	0.000626822	0.000242068	0.554455	2.39671e-09	2.39671e-09	1	0	0	1	1	0
AATGCATGTAG	1	5	11	89.3395	261534774	101	231340428	55	5	0.0111933	0.0559663	0.0216132	0.000615629	0.000237745	0.544554	2.35391e-09	2.35391e-09	1	0	0	1	1	0
AATGCG	1	4	6	89.3395	261534774	101	231340428	24	4	0.0111933	0.044773	0.0172905	0.000268638	0.000103743	0.237624	1.02716e-09	1.02716e-09	1	0	0	1	0	0
AATGG	13	76	5	89.3395	261534774	101	231340428	380	5.84615	0.145512	0.850688	0.32852	0.00425344	0.0016426	0.289414	1.62634e-08	1.62634e-08	1	0	0	1	0	0
AATGGATAT	1	4	9	89.3395	261534774	101	231340428	36	4	0.0111933	0.044773	0.0172905	0.000402957	0.000155615	0.356436	1.54074e-09	1.54074e-09	1	0	0	1	0	0
AATGGGG	3	15	7	89.3395	261534774	101	231340428	105	5	0.0335798	0.167899	0.0648395	0.00117529	0.000453877	0.346535	4.49383e-09	4.49383e-09	1	0	0	1	0	0
AATGGTAT	1	4	8	89.3395	261534774	101	231340428	32	4	0.0111933	0.044773	0.0172905	0.000358184	0.000138324	0.316832	1.36955e-09	1.36955e-09	1	0	0	1	0	0
AATGT	2803	15317	5	89.3395	261534774	101	231340428	76585	5.4645	31.3747	171.447	66.2098	0.857236	0.331049	0.27052	3.27771e-06	3.27771e-06	1	0	0	1	0	0
AATGTAC	1	12	7	89.3395	261534774	101	231340428	84	12	0.0111933	0.134319	0.0518716	0.000940234	0.000363101	0.831683	3.59506e-09	3.59506e-09	1	0	0	1	1	0
AATGTACTGCATAT	2	9	14	89.3395	261534774	101	231340428	126	4.5	0.0223865	0.100739	0.0389037	0.00141035	0.000544652	0.623762	5.39259e-09	5.39259e-09	1	0	0	1	1	0
AATGTAG	2	11	7	89.3395	261534774	101	231340428	77	5.5	0.0223865	0.123126	0.047549	0.000861881	0.000332843	0.381188	3.29547e-09	3.29547e-09	1	0	0	1	0	0
AATGTAT	5	28	7	89.3395	261534774	101	231340428	196	5.6	0.0559663	0.313411	0.121034	0.00219388	0.000847236	0.388119	8.38848e-09	8.38848e-09	1	0	0	1	0	0
AATGTATAT	1	4	9	89.3395	261534774	101	231340428	36	4	0.0111933	0.044773	0.0172905	0.000402957	0.000155615	0.356436	1.54074e-09	1.54074e-09	1	0	0	1	0	0
AATGTATC	1	12	8	89.3395	261534774	101	231340428	96	12	0.0111933	0.134319	0.0518716	0.00107455	0.000414973	0.950495	4.10864e-09	4.10864e-09	1	0	0	1	1	0
AATGTC	1	4	6	89.3395	261534774	101	231340428	24	4	0.0111933	0.044773	0.0172905	0.000268638	0.000103743	0.237624	1.02716e-09	1.02716e-09	1	0	0	1	0	0
AATGTCCATG	33	277	10	89.3395	261534774	101	231340428	2770	8.39394	0.369378	3.10053	1.19737	0.0310053	0.0119737	0.831083	1.18551e-07	1.18551e-07	1	0	0	1	1	0
AATGTCGCC	532	4555	9	89.3395	261534774	101	231340428	40995	8.56203	5.95481	50.9853	19.6896	0.458868	0.177206	0.762953	1.75452e-06	1.75452e-06	1	0	0	1	1	0
AATGTCGGATG	1	5	11	89.3395	261534774	101	231340428	55	5	0.0111933	0.0559663	0.0216132	0.000615629	0.000237745	0.544554	2.35391e-09	2.35391e-09	1	0	0	1	1	0
AATGTCT	2	13	7	89.3395	261534774	101	231340428	91	6.5	0.0223865	0.145512	0.0561942	0.00101859	0.00039336	0.450495	3.89465e-09	3.89465e-09	1	0	0	1	0	0
AATGTCTCCAG	46	210	11	89.3395	261534774	101	231340428	2310	4.56522	0.51489	2.35058	0.907753	0.0258564	0.00998528	0.497202	9.88642e-08	9.88642e-08	1	0	0	1	0	0
AATGTGCAATGTGG	1	4	14	89.3395	261534774	101	231340428	56	4	0.0111933	0.044773	0.0172905	0.000626822	0.000242068	0.554455	2.39671e-09	2.39671e-09	1	0	0	1	1	0
AATGTGG	903	10836	7	89.3395	261534774	101	231340428	75852	12	10.1075	121.29	46.8401	0.849031	0.32788	0.831683	3.24634e-06	3.24634e-06	1	0	0	1	1	0
AATGTGGATG	1	4	10	89.3395	261534774	101	231340428	40	4	0.0111933	0.044773	0.0172905	0.00044773	0.000172905	0.39604	1.71193e-09	1.71193e-09	1	0	0	1	0	0
AATGTGTCGCC	2	18	11	89.3395	261534774	101	231340428	198	9	0.0223865	0.201479	0.0778074	0.00221627	0.000855882	0.980198	8.47407e-09	8.47407e-09	1	0	0	1	1	0
AATGTGTGTATGTGT	3	16	15	89.3395	261534774	101	231340428	240	5.33333	0.0335798	0.179092	0.0691621	0.00268638	0.00103743	0.792079	1.02716e-08	1.02716e-08	1	0	0	1	1	0
AATT	297	1801	4	89.3395	261534774	101	231340428	7204	6.06397	3.3244	20.1591	7.78506	0.0806362	0.0311403	0.240157	3.08319e-07	3.08319e-07	1	0	0	0	0	0
AATTAC	28	112	6	89.3395	261534774	101	231340428	672	4	0.313411	1.25364	0.484135	0.00752187	0.00290481	0.237624	2.87605e-08	2.87605e-08	1	0	0	1	0	0
AATTACATCTGG	1	8	12	89.3395	261534774	101	231340428	96	8	0.0111933	0.0895461	0.0345811	0.00107455	0.000414973	0.950495	4.10864e-09	4.10864e-09	1	0	0	1	1	0
AATTAGATATAGGAC	1	6	15	89.3395	261534774	101	231340428	90	6	0.0111933	0.0671596	0.0259358	0.00100739	0.000389037	0.891089	3.85185e-09	3.85185e-09	1	0	0	1	1	0
AATTAT	1	4	6	89.3395	261534774	101	231340428	24	4	0.0111933	0.044773	0.0172905	0.000268638	0.000103743	0.237624	1.02716e-09	1.02716e-09	1	0	0	1	0	0
AATTATC	2	8	7	89.3395	261534774	101	231340428	56	4	0.0223865	0.0895461	0.0345811	0.000626822	0.000242068	0.277228	2.39671e-09	2.39671e-09	1	0	0	1	0	0
AATTATGGC	84	370	9	89.3395	261534774	101	231340428	3330	4.40476	0.940234	4.14151	1.59937	0.0372736	0.0143944	0.392504	1.42519e-07	1.42519e-07	1	0	0	1	0	0
AATTC	126	673	5	89.3395	261534774	101	231340428	3365	5.34127	1.41035	7.53306	2.90913	0.0376653	0.0145457	0.264419	1.44016e-07	1.44016e-07	1	0	0	1	0	0
AATTCAG	415	3483	7	89.3395	261534774	101	231340428	24381	8.39277	4.6452	38.9861	15.0557	0.272903	0.10539	0.581677	1.04347e-06	1.04347e-06	1	0	0	1	1	0
AATTCATG	1	5	8	89.3395	261534774	101	231340428	40	5	0.0111933	0.0559663	0.0216132	0.00044773	0.000172905	0.39604	1.71193e-09	1.71193e-09	1	0	0	1	0	0
AATTCGCC	45	210	8	89.3395	261534774	101	231340428	1680	4.66667	0.503697	2.35058	0.907753	0.0188047	0.00726203	0.369637	7.19012e-08	7.19012e-08	1	0	0	1	0	0
AATTGCAC	1	4	8	89.3395	261534774	101	231340428	32	4	0.0111933	0.044773	0.0172905	0.000358184	0.000138324	0.316832	1.36955e-09	1.36955e-09	1	0	0	1	0	0
AATTGGTACAGTGTCCAC	2	8	18	89.3395	261534774	101	231340428	144	4	0.0223865	0.0895461	0.0345811	0.00161183	0.000622459	0.712871	6.16296e-09	6.16296e-09	1	0	0	1	1	0
AC	384	5566	2	89.3395	261534774	101	231340428	11132	14.4948	4.29821	62.3017	24.0598	0.124603	0.0481196	0.287026	4.76431e-07	4.76431e-07	1	0	0	0	0	0
ACACACC	21	93	7	89.3395	261534774	101	231340428	651	4.42857	0.235058	1.04097	0.402005	0.00728681	0.00281403	0.306931	2.78617e-08	2.78617e-08	1	0	0	1	0	0
ACACACT	1	5	7	89.3395	261534774	101	231340428	35	5	0.0111933	0.0559663	0.0216132	0.000391764	0.000151292	0.346535	1.49794e-09	1.49794e-09	1	0	0	1	0	0
ACACACTCTC	1	5	10	89.3395	261534774	101	231340428	50	5	0.0111933	0.0559663	0.0216132	0.000559663	0.000216132	0.49505	2.13992e-09	2.13992e-09	1	0	0	1	0	0
ACACACTGACTGACAGACCCCAG	2	8	23	89.3395	261534774	101	231340428	184	4	0.0223865	0.0895461	0.0345811	0.00205956	0.000795365	0.910891	7.8749e-09	7.8749e-09	1	0	0	1	1	0
ACACAG	1	4	6	89.3395	261534774	101	231340428	24	4	0.0111933	0.044773	0.0172905	0.000268638	0.000103743	0.237624	1.02716e-09	1.02716e-09	1	0	0	1	0	0
ACACAGC	1	6	7	89.3395	261534774	101	231340428	42	6	0.0111933	0.0671596	0.0259358	0.000470117	0.000181551	0.415842	1.79753e-09	1.79753e-09	1	0	0	1	0	0
ACACAGCATGT	1	4	11	89.3395	261534774	101	231340428	44	4	0.0111933	0.044773	0.0172905	0.000492503	0.000190196	0.435644	1.88313e-09	1.88313e-09	1	0	0	1	0	0
ACACAGCTCGTGTCGCATCCTGTG	1	4	24	89.3395	261534774	101	231340428	96	4	0.0111933	0.044773	0.0172905	0.00107455	0.000414973	0.950495	4.10864e-09	4.10864e-09	1	0	0	1	1	0
ACACAGT	4	21	7	89.3395	261534774	101	231340428	147	5.25	0.044773	0.235058	0.0907753	0.00164541	0.000635427	0.363861	6.29136e-09	6.29136e-09	1	0	0	1	0	0
ACACAT	55	231	6	89.3395	261534774	101	231340428	1386	4.2	0.615629	2.58564	0.998528	0.0155139	0.00599117	0.249505	5.93185e-08	5.93185e-08	1	0	0	1	0	0
ACACATAG	1	6	8	89.3395	261534774	101	231340428	48	6	0.0111933	0.0671596	0.0259358	0.000537276	0.000207486	0.475248	2.05432e-09	2.05432e-09	1	0	0	1	0	0
ACACATAT	4	41	8	89.3395	261534774	101	231340428	328	10.25	0.044773	0.458924	0.177228	0.00367139	0.00141782	0.811881	1.40379e-08	1.40379e-08	1	0	0	1	1	0
ACACCACGG	1	4	9	89.3395	261534774	101	231340428	36	4	0.0111933	0.044773	0.0172905	0.000402957	0.000155615	0.356436	1.54074e-09	1.54074e-09	1	0	0	1	0	0
ACACCCATCCG	1	4	11	89.3395	261534774	101	231340428	44	4	0.0111933	0.044773	0.0172905	0.000492503	0.000190196	0.435644	1.88313e-09	1.88313e-09	1	0	0	1	0	0
ACACCCCAGTG	2	8	11	89.3395	261534774	101	231340428	88	4	0.0223865	0.0895461	0.0345811	0.000985007	0.000380392	0.435644	3.76626e-09	3.76626e-09	1	0	0	1	0	0
ACACCCT	1	4	7	89.3395	261534774	101	231340428	28	4	0.0111933	0.044773	0.0172905	0.000313411	0.000121034	0.277228	1.19835e-09	1.19835e-09	1	0	0	1	0	0
ACACCCTGGTAT	1	4	12	89.3395	261534774	101	231340428	48	4	0.0111933	0.044773	0.0172905	0.000537276	0.000207486	0.475248	2.05432e-09	2.05432e-09	1	0	0	1	0	0
ACACCGCAGCCGACG	1	4	15	89.3395	261534774	101	231340428	60	4	0.0111933	0.044773	0.0172905	0.000671596	0.000259358	0.594059	2.5679e-09	2.5679e-09	1	0	0	1	1	0
ACACCGG	1	4	7	89.3395	261534774	101	231340428	28	4	0.0111933	0.044773	0.0172905	0.000313411	0.000121034	0.277228	1.19835e-09	1.19835e-09	1	0	0	1	0	0
ACACCTCACAGT	1	4	12	89.3395	261534774	101	231340428	48	4	0.0111933	0.044773	0.0172905	0.000537276	0.000207486	0.475248	2.05432e-09	2.05432e-09	1	0	0	1	0	0
ACACCTCCG	4	18	9	89.3395	261534774	101	231340428	162	4.5	0.044773	0.201479	0.0778074	0.00181331	0.000700267	0.40099	6.93333e-09	6.93333e-09	1	0	0	1	0	0
ACACGGCGTG	7	28	10	89.3395	261534774	101	231340428	280	4	0.0783528	0.313411	0.121034	0.00313411	0.00121034	0.39604	1.19835e-08	1.19835e-08	1	0	0	1	0	0
ACACGGT	1	5	7	89.3395	261534774	101	231340428	35	5	0.0111933	0.0559663	0.0216132	0.000391764	0.000151292	0.346535	1.49794e-09	1.49794e-09	1	0	0	1	0	0
ACACT	19	287	5	89.3395	261534774	101	231340428	1435	15.1053	0.212672	3.21247	1.2406	0.0160623	0.00620298	0.747785	6.14156e-08	6.14156e-08	1	0	0	1	1	0
ACACTACAGT	1	6	10	89.3395	261534774	101	231340428	60	6	0.0111933	0.0671596	0.0259358	0.000671596	0.000259358	0.594059	2.5679e-09	2.5679e-09	1	0	0	1	1	0
ACACTACAGTACAGT	2	12	15	89.3395	261534774	101	231340428	180	6	0.0223865	0.134319	0.0518716	0.00201479	0.000778074	0.891089	7.7037e-09	7.7037e-09	1	0	0	1	1	0
ACACTAG	6	44	7	89.3395	261534774	101	231340428	308	7.33333	0.0671596	0.492503	0.190196	0.00344752	0.00133137	0.508251	1.31819e-08	1.31819e-08	1	0	0	1	1	0
ACACTAT	8	60	7	89.3395	261534774	101	231340428	420	7.5	0.0895461	0.671596	0.259358	0.00470117	0.00181551	0.519802	1.79753e-08	1.79753e-08	1	0	0	1	1	0
ACACTC	1	4	6	89.3395	261534774	101	231340428	24	4	0.0111933	0.044773	0.0172905	0.000268638	0.000103743	0.237624	1.02716e-09	1.02716e-09	1	0	0	1	0	0
ACACTCAGT	1	4	9	89.3395	261534774	101	231340428	36	4	0.0111933	0.044773	0.0172905	0.000402957	0.000155615	0.356436	1.54074e-09	1.54074e-09	1	0	0	1	0	0
ACACTCT	36	264	7	89.3395	261534774	101	231340428	1848	7.33333	0.402957	2.95502	1.14118	0.0206851	0.00798823	0.508251	7.90914e-08	7.90914e-08	1	0	0	1	1	0
ACACTCTC	1	4	8	89.3395	261534774	101	231340428	32	4	0.0111933	0.044773	0.0172905	0.000358184	0.000138324	0.316832	1.36955e-09	1.36955e-09	1	0	0	1	0	0
ACACTG	2	15	6	89.3395	261534774	101	231340428	90	7.5	0.0223865	0.167899	0.0648395	0.00100739	0.000389037	0.445545	3.85185e-09	3.85185e-09	1	0	0	1	0	0
ACACTGC	2	9	7	89.3395	261534774	101	231340428	63	4.5	0.0223865	0.100739	0.0389037	0.000705175	0.000272326	0.311881	2.6963e-09	2.6963e-09	1	0	0	1	0	0
ACACTGCAGT	1	6	10	89.3395	261534774	101	231340428	60	6	0.0111933	0.0671596	0.0259358	0.000671596	0.000259358	0.594059	2.5679e-09	2.5679e-09	1	0	0	1	1	0
ACACTGGAT	1	6	9	89.3395	261534774	101	231340428	54	6	0.0111933	0.0671596	0.0259358	0.000604436	0.000233422	0.534653	2.31111e-09	2.31111e-09	1	0	0	1	1	0
ACACTGT	6	35	7	89.3395	261534774	101	231340428	245	5.83333	0.0671596	0.391764	0.151292	0.00274235	0.00105905	0.40429	1.04856e-08	1.04856e-08	1	0	0	1	0	0
ACACTGTACTCTGT	1	4	14	89.3395	261534774	101	231340428	56	4	0.0111933	0.044773	0.0172905	0.000626822	0.000242068	0.554455	2.39671e-09	2.39671e-09	1	0	0	1	1	0
ACACTGTACTGT	5	22	12	89.3395	261534774	101	231340428	264	4.4	0.0559663	0.246252	0.0950979	0.00295502	0.00114118	0.522772	1.12988e-08	1.12988e-08	1	0	0	1	1	0
ACAG	136	1012	4	89.3395	261534774	101	231340428	4048	7.44118	1.52228	11.3276	4.37451	0.0453103	0.017498	0.2947	1.73248e-07	1.73248e-07	1	0	0	0	0	0
ACAGACAGACAGAT	1	7	14	89.3395	261534774	101	231340428	98	7	0.0111933	0.0783528	0.0302584	0.00109694	0.000423618	0.970297	4.19424e-09	4.19424e-09	1	0	0	1	1	0
ACAGACATAGACAT	1	4	14	89.3395	261534774	101	231340428	56	4	0.0111933	0.044773	0.0172905	0.000626822	0.000242068	0.554455	2.39671e-09	2.39671e-09	1	0	0	1	1	0
ACAGACCTGGAT	1	4	12	89.3395	261534774	101	231340428	48	4	0.0111933	0.044773	0.0172905	0.000537276	0.000207486	0.475248	2.05432e-09	2.05432e-09	1	0	0	1	0	0
ACAGACGGACAGG	10	46	13	89.3395	261534774	101	231340428	598	4.6	0.111933	0.51489	0.198841	0.00669357	0.00258494	0.592079	2.55934e-08	2.55934e-08	1	0	0	1	1	0
ACAGACT	2	10	7	89.3395	261534774	101	231340428	70	5	0.0223865	0.111933	0.0432263	0.000783528	0.000302584	0.346535	2.99588e-09	2.99588e-09	1	0	0	1	0	0
ACAGACTGGAG	610	3729	11	89.3395	261534774	101	231340428	41019	6.11311	6.82789	41.7397	16.1191	0.459136	0.17731	0.665785	1.75555e-06	1.75555e-06	1	0	0	1	1	0
ACAGAG	3	35	6	89.3395	261534774	101	231340428	210	11.6667	0.0335798	0.391764	0.151292	0.00235058	0.000907753	0.693069	8.98765e-09	8.98765e-09	1	0	0	1	1	0
ACAGAGACAT	1	4	10	89.3395	261534774	101	231340428	40	4	0.0111933	0.044773	0.0172905	0.00044773	0.000172905	0.39604	1.71193e-09	1.71193e-09	1	0	0	1	0	0
ACAGAGACGGAG	1	7	12	89.3395	261534774	101	231340428	84	7	0.0111933	0.0783528	0.0302584	0.000940234	0.000363101	0.831683	3.59506e-09	3.59506e-09	1	0	0	1	1	0
ACAGAGAG	3	24	8	89.3395	261534774	101	231340428	192	8	0.0335798	0.268638	0.103743	0.00214911	0.000829946	0.633663	8.21728e-09	8.21728e-09	1	0	0	1	1	0
ACAGAGAT	4	32	8	89.3395	261534774	101	231340428	256	8	0.044773	0.358184	0.138324	0.00286547	0.00110659	0.633663	1.09564e-08	1.09564e-08	1	0	0	1	1	0
ACAGAGCT	1	8	8	89.3395	261534774	101	231340428	64	8	0.0111933	0.0895461	0.0345811	0.000716369	0.000276649	0.633663	2.73909e-09	2.73909e-09	1	0	0	1	1	0
ACAGAGTG	2	10	8	89.3395	261534774	101	231340428	80	5	0.0223865	0.111933	0.0432263	0.000895461	0.000345811	0.39604	3.42387e-09	3.42387e-09	1	0	0	1	0	0
ACAGAT	14	105	6	89.3395	261534774	101	231340428	630	7.5	0.156706	1.17529	0.453877	0.00705175	0.00272326	0.445545	2.6963e-08	2.6963e-08	1	0	0	1	0	0
ACAGATAG	26	157	8	89.3395	261534774	101	231340428	1256	6.03846	0.291025	1.75734	0.678654	0.0140587	0.00542923	0.478294	5.37547e-08	5.37547e-08	1	0	0	1	0	0
ACAGATAGATAGGATAG	1	4	17	89.3395	261534774	101	231340428	68	4	0.0111933	0.044773	0.0172905	0.000761142	0.000293939	0.673267	2.91029e-09	2.91029e-09	1	0	0	1	1	0
ACAGATAT	2	14	8	89.3395	261534774	101	231340428	112	7	0.0223865	0.156706	0.0605169	0.00125364	0.000484135	0.554455	4.79342e-09	4.79342e-09	1	0	0	1	1	0
ACAGCAT	2	11	7	89.3395	261534774	101	231340428	77	5.5	0.0223865	0.123126	0.047549	0.000861881	0.000332843	0.381188	3.29547e-09	3.29547e-09	1	0	0	1	0	0
ACAGCCT	1	5	7	89.3395	261534774	101	231340428	35	5	0.0111933	0.0559663	0.0216132	0.000391764	0.000151292	0.346535	1.49794e-09	1.49794e-09	1	0	0	1	0	0
ACAGCG	1	4	6	89.3395	261534774	101	231340428	24	4	0.0111933	0.044773	0.0172905	0.000268638	0.000103743	0.237624	1.02716e-09	1.02716e-09	1	0	0	1	0	0
ACAGCTAGATAT	1	4	12	89.3395	261534774	101	231340428	48	4	0.0111933	0.044773	0.0172905	0.000537276	0.000207486	0.475248	2.05432e-09	2.05432e-09	1	0	0	1	0	0
ACAGCTC	1	8	7	89.3395	261534774	101	231340428	56	8	0.0111933	0.0895461	0.0345811	0.000626822	0.000242068	0.554455	2.39671e-09	2.39671e-09	1	0	0	1	1	0
ACAGCTG	2	8	7	89.3395	261534774	101	231340428	56	4	0.0223865	0.0895461	0.0345811	0.000626822	0.000242068	0.277228	2.39671e-09	2.39671e-09	1	0	0	1	0	0
ACAGG	2	27	5	89.3395	261534774	101	231340428	135	13.5	0.0223865	0.302218	0.116711	0.00151109	0.000583556	0.668317	5.77778e-09	5.77778e-09	1	0	0	1	1	0
ACAGGACTAT	1	5	10	89.3395	261534774	101	231340428	50	5	0.0111933	0.0559663	0.0216132	0.000559663	0.000216132	0.49505	2.13992e-09	2.13992e-09	1	0	0	1	0	0
ACAGGAGAT	1	4	9	89.3395	261534774	101	231340428	36	4	0.0111933	0.044773	0.0172905	0.000402957	0.000155615	0.356436	1.54074e-09	1.54074e-09	1	0	0	1	0	0
ACAGGAGG	2	10	8	89.3395	261534774	101	231340428	80	5	0.0223865	0.111933	0.0432263	0.000895461	0.000345811	0.39604	3.42387e-09	3.42387e-09	1	0	0	1	0	0
ACAGGAT	42	247	7	89.3395	261534774	101	231340428	1729	5.88095	0.470117	2.76473	1.06769	0.0193531	0.00747383	0.407591	7.39984e-08	7.39984e-08	1	0	0	1	0	0
ACAGGATAG	4	16	9	89.3395	261534774	101	231340428	144	4	0.044773	0.179092	0.0691621	0.00161183	0.000622459	0.356436	6.16296e-09	6.16296e-09	1	0	0	1	0	0
ACAGGATAGG	5	31	10	89.3395	261534774	101	231340428	310	6.2	0.0559663	0.346991	0.134002	0.00346991	0.00134002	0.613861	1.32675e-08	1.32675e-08	1	0	0	1	1	0
ACAGGATCT	1	5	9	89.3395	261534774	101	231340428	45	5	0.0111933	0.0559663	0.0216132	0.000503697	0.000194519	0.445545	1.92593e-09	1.92593e-09	1	0	0	1	0	0
ACAGGATCTGAT	2	11	12	89.3395	261534774	101	231340428	132	5.5	0.0223865	0.123126	0.047549	0.00147751	0.000570588	0.653465	5.64938e-09	5.64938e-09	1	0	0	1	1	0
ACAGGATGGAT	2	13	11	89.3395	261534774	101	231340428	143	6.5	0.0223865	0.145512	0.0561942	0.00160064	0.000618137	0.707921	6.12016e-09	6.12016e-09	1	0	0	1	1	0
ACAGGATGGG	1	4	10	89.3395	261534774	101	231340428	40	4	0.0111933	0.044773	0.0172905	0.00044773	0.000172905	0.39604	1.71193e-09	1.71193e-09	1	0	0	1	0	0
ACAGGGACTAGG	1	5	12	89.3395	261534774	101	231340428	60	5	0.0111933	0.0559663	0.0216132	0.000671596	0.000259358	0.594059	2.5679e-09	2.5679e-09	1	0	0	1	1	0
ACAGGGAT	13	65	8	89.3395	261534774	101	231340428	520	5	0.145512	0.727562	0.280971	0.00582049	0.00224777	0.39604	2.22551e-08	2.22551e-08	1	0	0	1	0	0
ACAGGGATACTGGAT	1	5	15	89.3395	261534774	101	231340428	75	5	0.0111933	0.0559663	0.0216132	0.000839494	0.000324198	0.742574	3.20988e-09	3.20988e-09	1	0	0	1	1	0
ACAGGGGACAT	2	8	11	89.3395	261534774	101	231340428	88	4	0.0223865	0.0895461	0.0345811	0.000985007	0.000380392	0.435644	3.76626e-09	3.76626e-09	1	0	0	1	0	0
ACAGGGGTATCTGAGG	1	4	16	89.3395	261534774	101	231340428	64	4	0.0111933	0.044773	0.0172905	0.000716369	0.000276649	0.633663	2.73909e-09	2.73909e-09	1	0	0	1	1	0
ACAGGGT	1	6	7	89.3395	261534774	101	231340428	42	6	0.0111933	0.0671596	0.0259358	0.000470117	0.000181551	0.415842	1.79753e-09	1.79753e-09	1	0	0	1	0	0
ACAGGT	16	156	6	89.3395	261534774	101	231340428	936	9.75	0.179092	1.74615	0.674331	0.0104769	0.00404599	0.579208	4.00593e-08	4.00593e-08	1	0	0	1	1	0
ACAGGTAG	4	18	8	89.3395	261534774	101	231340428	144	4.5	0.044773	0.201479	0.0778074	0.00161183	0.000622459	0.356436	6.16296e-09	6.16296e-09	1	0	0	1	0	0
ACAGGTAT	1	5	8	89.3395	261534774	101	231340428	40	5	0.0111933	0.0559663	0.0216132	0.00044773	0.000172905	0.39604	1.71193e-09	1.71193e-09	1	0	0	1	0	0
ACAGGTGACTG	1	4	11	89.3395	261534774	101	231340428	44	4	0.0111933	0.044773	0.0172905	0.000492503	0.000190196	0.435644	1.88313e-09	1.88313e-09	1	0	0	1	0	0
ACAGT	52	533	5	89.3395	261534774	101	231340428	2665	10.25	0.582049	5.96601	2.30396	0.02983	0.0115198	0.507426	1.14058e-07	1.14058e-07	1	0	0	1	1	0
ACAGTACAGTACGGT	2	8	15	89.3395	261534774	101	231340428	120	4	0.0223865	0.0895461	0.0345811	0.00134319	0.000518716	0.594059	5.1358e-09	5.1358e-09	1	0	0	1	1	0
ACAGTACCCCT	1	4	11	89.3395	261534774	101	231340428	44	4	0.0111933	0.044773	0.0172905	0.000492503	0.000190196	0.435644	1.88313e-09	1.88313e-09	1	0	0	1	0	0
ACAGTACTATGT	2	8	12	89.3395	261534774	101	231340428	96	4	0.0223865	0.0895461	0.0345811	0.00107455	0.000414973	0.475248	4.10864e-09	4.10864e-09	1	0	0	1	0	0
ACAGTAG	10	83	7	89.3395	261534774	101	231340428	581	8.3	0.111933	0.92904	0.358779	0.00650328	0.00251145	0.575248	2.48658e-08	2.48658e-08	1	0	0	1	1	0
ACAGTAT	2	11	7	89.3395	261534774	101	231340428	77	5.5	0.0223865	0.123126	0.047549	0.000861881	0.000332843	0.381188	3.29547e-09	3.29547e-09	1	0	0	1	0	0
ACAGTATCCT	1	4	10	89.3395	261534774	101	231340428	40	4	0.0111933	0.044773	0.0172905	0.00044773	0.000172905	0.39604	1.71193e-09	1.71193e-09	1	0	0	1	0	0
ACAGTCAGTAG	1	9	11	89.3395	261534774	101	231340428	99	9	0.0111933	0.100739	0.0389037	0.00110813	0.000427941	0.980198	4.23704e-09	4.23704e-09	1	0	0	1	1	0
ACAGTCC	2	8	7	89.3395	261534774	101	231340428	56	4	0.0223865	0.0895461	0.0345811	0.000626822	0.000242068	0.277228	2.39671e-09	2.39671e-09	1	0	0	1	0	0
ACAGTCT	32	256	7	89.3395	261534774	101	231340428	1792	8	0.358184	2.86547	1.10659	0.0200583	0.00774616	0.554455	7.66947e-08	7.66947e-08	1	0	0	1	1	0
ACAGTCTAT	1	8	9	89.3395	261534774	101	231340428	72	8	0.0111933	0.0895461	0.0345811	0.000805915	0.00031123	0.712871	3.08148e-09	3.08148e-09	1	0	0	1	1	0
ACAGTG	2	8	6	89.3395	261534774	101	231340428	48	4	0.0223865	0.0895461	0.0345811	0.000537276	0.000207486	0.237624	2.05432e-09	2.05432e-09	1	0	0	1	0	0
ACAGTGAGAGGCCTCATGT	5	22	19	89.3395	261534774	101	231340428	418	4.4	0.0559663	0.246252	0.0950979	0.00467878	0.00180686	0.827723	1.78897e-08	1.78897e-08	1	0	0	1	1	0
ACAGTGAGATAT	2	8	12	89.3395	261534774	101	231340428	96	4	0.0223865	0.0895461	0.0345811	0.00107455	0.000414973	0.475248	4.10864e-09	4.10864e-09	1	0	0	1	0	0
ACAGTGCATC	1	4	10	89.3395	261534774	101	231340428	40	4	0.0111933	0.044773	0.0172905	0.00044773	0.000172905	0.39604	1.71193e-09	1.71193e-09	1	0	0	1	0	0
ACAGTGG	4	20	7	89.3395	261534774	101	231340428	140	5	0.044773	0.223865	0.0864527	0.00156706	0.000605169	0.346535	5.99177e-09	5.99177e-09	1	0	0	1	0	0
ACAGTGGT	1	12	8	89.3395	261534774	101	231340428	96	12	0.0111933	0.134319	0.0518716	0.00107455	0.000414973	0.950495	4.10864e-09	4.10864e-09	1	0	0	1	1	0
ACAT	300	2096	4	89.3395	261534774	101	231340428	8384	6.98667	3.35798	23.4611	9.06024	0.0938443	0.036241	0.2767	3.58821e-07	3.58821e-07	1	0	0	0	0	0
ACATACGT	2	16	8	89.3395	261534774	101	231340428	128	8	0.0223865	0.179092	0.0691621	0.00143274	0.000553297	0.633663	5.47819e-09	5.47819e-09	1	0	0	1	1	0
ACATACT	1	5	7	89.3395	261534774	101	231340428	35	5	0.0111933	0.0559663	0.0216132	0.000391764	0.000151292	0.346535	1.49794e-09	1.49794e-09	1	0	0	1	0	0
ACATAG	19	115	6	89.3395	261534774	101	231340428	690	6.05263	0.212672	1.28722	0.497103	0.00772335	0.00298262	0.359562	2.95309e-08	2.95309e-08	1	0	0	1	0	0
ACATAGAGT	1	4	9	89.3395	261534774	101	231340428	36	4	0.0111933	0.044773	0.0172905	0.000402957	0.000155615	0.356436	1.54074e-09	1.54074e-09	1	0	0	1	0	0
ACATAGAT	2	9	8	89.3395	261534774	101	231340428	72	4.5	0.0223865	0.100739	0.0389037	0.000805915	0.00031123	0.356436	3.08148e-09	3.08148e-09	1	0	0	1	0	0
ACATAGATAGAT	1	4	12	89.3395	261534774	101	231340428	48	4	0.0111933	0.044773	0.0172905	0.000537276	0.000207486	0.475248	2.05432e-09	2.05432e-09	1	0	0	1	0	0
ACATAT	9	74	6	89.3395	261534774	101	231340428	444	8.22222	0.100739	0.828301	0.319875	0.00496981	0.00191925	0.488449	1.90025e-08	1.90025e-08	1	0	0	1	0	0
ACATATAG	1	10	8	89.3395	261534774	101	231340428	80	10	0.0111933	0.111933	0.0432263	0.000895461	0.000345811	0.792079	3.42387e-09	3.42387e-09	1	0	0	1	1	0
ACATATCATGT	2	18	11	89.3395	261534774	101	231340428	198	9	0.0223865	0.201479	0.0778074	0.00221627	0.000855882	0.980198	8.47407e-09	8.47407e-09	1	0	0	1	1	0
ACATC	2	27	5	89.3395	261534774	101	231340428	135	13.5	0.0223865	0.302218	0.116711	0.00151109	0.000583556	0.668317	5.77778e-09	5.77778e-09	1	0	0	1	1	0
ACATCACCCG	14	80	10	89.3395	261534774	101	231340428	800	5.71429	0.156706	0.895461	0.345811	0.00895461	0.00345811	0.565771	3.42387e-08	3.42387e-08	1	0	0	1	1	0
ACATCAG	63	252	7	89.3395	261534774	101	231340428	1764	4	0.705175	2.8207	1.0893	0.0197449	0.00762513	0.277228	7.54963e-08	7.54963e-08	1	0	0	1	0	0
ACATCAGGTG	4	40	10	89.3395	261534774	101	231340428	400	10	0.044773	0.44773	0.172905	0.0044773	0.00172905	0.990099	1.71193e-08	1.71193e-08	1	0	0	1	1	0
ACATCAT	1	5	7	89.3395	261534774	101	231340428	35	5	0.0111933	0.0559663	0.0216132	0.000391764	0.000151292	0.346535	1.49794e-09	1.49794e-09	1	0	0	1	0	0
ACATCATCCG	6284	48022	10	89.3395	261534774	101	231340428	480220	7.64195	70.3384	537.523	207.582	5.37523	2.07582	0.756628	2.05526e-05	2.05526e-05	1	0	0	1	1	0
ACATCATCCTCCG	10	50	13	89.3395	261534774	101	231340428	650	5	0.111933	0.559663	0.216132	0.00727562	0.00280971	0.643564	2.78189e-08	2.78189e-08	1	0	0	1	1	0
ACATCATGCAT	1	5	11	89.3395	261534774	101	231340428	55	5	0.0111933	0.0559663	0.0216132	0.000615629	0.000237745	0.544554	2.35391e-09	2.35391e-09	1	0	0	1	1	0
ACATCATGCG	2256	15280	10	89.3395	261534774	101	231340428	152800	6.77305	25.252	171.033	66.0498	1.71033	0.660498	0.670599	6.53959e-06	6.53959e-06	1	0	0	1	1	0
ACATCATGTG	214	1266	10	89.3395	261534774	101	231340428	12660	5.91589	2.39536	14.1707	5.47245	0.141707	0.0547245	0.585731	5.41827e-07	5.41827e-07	1	0	0	1	1	0
ACATCCATCCG	5595	37350	11	89.3395	261534774	101	231340428	410850	6.6756	62.6263	418.068	161.45	4.59875	1.77595	0.727046	1.75837e-05	1.75837e-05	1	0	0	1	1	0
ACATCCC	1	4	7	89.3395	261534774	101	231340428	28	4	0.0111933	0.044773	0.0172905	0.000313411	0.000121034	0.277228	1.19835e-09	1.19835e-09	1	0	0	1	0	0
ACATCCTAGTACC	1	5	13	89.3395	261534774	101	231340428	65	5	0.0111933	0.0559663	0.0216132	0.000727562	0.000280971	0.643564	2.78189e-09	2.78189e-09	1	0	0	1	1	0
ACATCCTCCG	45	343	10	89.3395	261534774	101	231340428	3430	7.62222	0.503697	3.83929	1.48266	0.0383929	0.0148266	0.754675	1.46798e-07	1.46798e-07	1	0	0	1	1	0
ACATCG	1	4	6	89.3395	261534774	101	231340428	24	4	0.0111933	0.044773	0.0172905	0.000268638	0.000103743	0.237624	1.02716e-09	1.02716e-09	1	0	0	1	0	0
ACATCT	2	11	6	89.3395	261534774	101	231340428	66	5.5	0.0223865	0.123126	0.047549	0.000738755	0.000285294	0.326733	2.82469e-09	2.82469e-09	1	0	0	1	0	0
ACATCTCT	1	12	8	89.3395	261534774	101	231340428	96	12	0.0111933	0.134319	0.0518716	0.00107455	0.000414973	0.950495	4.10864e-09	4.10864e-09	1	0	0	1	1	0
ACATG	2	11	5	89.3395	261534774	101	231340428	55	5.5	0.0223865	0.123126	0.047549	0.000615629	0.000237745	0.272277	2.35391e-09	2.35391e-09	1	0	0	1	0	0
ACATGAG	1	4	7	89.3395	261534774	101	231340428	28	4	0.0111933	0.044773	0.0172905	0.000313411	0.000121034	0.277228	1.19835e-09	1.19835e-09	1	0	0	1	0	0
ACATGAT	1	4	7	89.3395	261534774	101	231340428	28	4	0.0111933	0.044773	0.0172905	0.000313411	0.000121034	0.277228	1.19835e-09	1.19835e-09	1	0	0	1	0	0
ACATGATCAG	1	4	10	89.3395	261534774	101	231340428	40	4	0.0111933	0.044773	0.0172905	0.00044773	0.000172905	0.39604	1.71193e-09	1.71193e-09	1	0	0	1	0	0
ACATGATCCG	4	34	10	89.3395	261534774	101	231340428	340	8.5	0.044773	0.380571	0.14697	0.00380571	0.0014697	0.841584	1.45514e-08	1.45514e-08	1	0	0	1	1	0
ACATGATG	2	12	8	89.3395	261534774	101	231340428	96	6	0.0223865	0.134319	0.0518716	0.00107455	0.000414973	0.475248	4.10864e-09	4.10864e-09	1	0	0	1	0	0
ACATGATGAT	1	5	10	89.3395	261534774	101	231340428	50	5	0.0111933	0.0559663	0.0216132	0.000559663	0.000216132	0.49505	2.13992e-09	2.13992e-09	1	0	0	1	0	0
ACATGATGCT	3	19	10	89.3395	261534774	101	231340428	190	6.33333	0.0335798	0.212672	0.08213	0.00212672	0.0008213	0.627063	8.13169e-09	8.13169e-09	1	0	0	1	1	0
ACATGCC	1	4	7	89.3395	261534774	101	231340428	28	4	0.0111933	0.044773	0.0172905	0.000313411	0.000121034	0.277228	1.19835e-09	1.19835e-09	1	0	0	1	0	0
ACATGG	1	5	6	89.3395	261534774	101	231340428	30	5	0.0111933	0.0559663	0.0216132	0.000335798	0.000129679	0.29703	1.28395e-09	1.28395e-09	1	0	0	1	0	0
ACATGGAGAGAGTGCAGGTGGAGG	1	4	24	89.3395	261534774	101	231340428	96	4	0.0111933	0.044773	0.0172905	0.00107455	0.000414973	0.950495	4.10864e-09	4.10864e-09	1	0	0	1	1	0
ACATGGAT	2	17	8	89.3395	261534774	101	231340428	136	8.5	0.0223865	0.190285	0.0734848	0.00152228	0.000587878	0.673267	5.82058e-09	5.82058e-09	1	0	0	1	1	0
ACC	163	1328	3	89.3395	261534774	101	231340428	3984	8.14724	1.8245	14.8646	5.74046	0.0445939	0.0172214	0.241997	1.70509e-07	1.70509e-07	1	0	0	0	0	0
ACCACCCGAT	10	44	10	89.3395	261534774	101	231340428	440	4.4	0.111933	0.492503	0.190196	0.00492503	0.00190196	0.435644	1.88313e-08	1.88313e-08	1	0	0	1	0	0
ACCACCGTCACT	2	9	12	89.3395	261534774	101	231340428	108	4.5	0.0223865	0.100739	0.0389037	0.00120887	0.000466844	0.534653	4.62222e-09	4.62222e-09	1	0	0	1	1	0
ACCACG	1	5	6	89.3395	261534774	101	231340428	30	5	0.0111933	0.0559663	0.0216132	0.000335798	0.000129679	0.29703	1.28395e-09	1.28395e-09	1	0	0	1	0	0
ACCACT	1	4	6	89.3395	261534774	101	231340428	24	4	0.0111933	0.044773	0.0172905	0.000268638	0.000103743	0.237624	1.02716e-09	1.02716e-09	1	0	0	1	0	0
ACCACTG	1	6	7	89.3395	261534774	101	231340428	42	6	0.0111933	0.0671596	0.0259358	0.000470117	0.000181551	0.415842	1.79753e-09	1.79753e-09	1	0	0	1	0	0
ACCACTGC	6	24	8	89.3395	261534774	101	231340428	192	4	0.0671596	0.268638	0.103743	0.00214911	0.000829946	0.316832	8.21728e-09	8.21728e-09	1	0	0	1	0	0
ACCAG	49	262	5	89.3395	261534774	101	231340428	1310	5.34694	0.54847	2.93263	1.13253	0.0146632	0.00566265	0.2647	5.60658e-08	5.60658e-08	1	0	0	1	0	0
ACCAGACCCCTGGTACCGGGC	1	4	21	89.3395	261534774	101	231340428	84	4	0.0111933	0.044773	0.0172905	0.000940234	0.000363101	0.831683	3.59506e-09	3.59506e-09	1	0	0	1	1	0
ACCAGAT	1	6	7	89.3395	261534774	101	231340428	42	6	0.0111933	0.0671596	0.0259358	0.000470117	0.000181551	0.415842	1.79753e-09	1.79753e-09	1	0	0	1	0	0
ACCAGATACTCAGCTAT	1	4	17	89.3395	261534774	101	231340428	68	4	0.0111933	0.044773	0.0172905	0.000761142	0.000293939	0.673267	2.91029e-09	2.91029e-09	1	0	0	1	1	0
ACCAGATCAG	190	825	10	89.3395	261534774	101	231340428	8250	4.34211	2.12672	9.23444	3.56617	0.0923444	0.0356617	0.429911	3.53086e-07	3.53086e-07	1	0	0	1	0	0
ACCAGATCCT	1	4	10	89.3395	261534774	101	231340428	40	4	0.0111933	0.044773	0.0172905	0.00044773	0.000172905	0.39604	1.71193e-09	1.71193e-09	1	0	0	1	0	0
ACCAGC	90	957	6	89.3395	261534774	101	231340428	5742	10.6333	1.00739	10.7119	4.13676	0.0642717	0.0248206	0.631683	2.45748e-07	2.45748e-07	1	0	0	1	1	0
ACCAGCACCAGCAGC	6	24	15	89.3395	261534774	101	231340428	360	4	0.0671596	0.268638	0.103743	0.00402957	0.00155615	0.594059	1.54074e-08	1.54074e-08	1	0	0	1	1	0
ACCAGCAGCAGC	9	38	12	89.3395	261534774	101	231340428	456	4.22222	0.100739	0.425344	0.16426	0.00510413	0.00197112	0.50165	1.95161e-08	1.95161e-08	1	0	0	1	1	0
ACCAGCTCT	3	12	9	89.3395	261534774	101	231340428	108	4	0.0335798	0.134319	0.0518716	0.00120887	0.000466844	0.356436	4.62222e-09	4.62222e-09	1	0	0	1	0	0
ACCAGGAT	11	58	8	89.3395	261534774	101	231340428	464	5.27273	0.123126	0.649209	0.250713	0.00519367	0.0020057	0.417642	1.98584e-08	1.98584e-08	1	0	0	1	0	0
ACCAGGATAGGATAG	2	8	15	89.3395	261534774	101	231340428	120	4	0.0223865	0.0895461	0.0345811	0.00134319	0.000518716	0.594059	5.1358e-09	5.1358e-09	1	0	0	1	1	0
ACCAGGGCTCTACTGGGCTAT	1	4	21	89.3395	261534774	101	231340428	84	4	0.0111933	0.044773	0.0172905	0.000940234	0.000363101	0.831683	3.59506e-09	3.59506e-09	1	0	0	1	1	0
ACCAGT	27	108	6	89.3395	261534774	101	231340428	648	4	0.302218	1.20887	0.466844	0.00725323	0.00280107	0.237624	2.77333e-08	2.77333e-08	1	0	0	1	0	0
ACCAGTAT	2	19	8	89.3395	261534774	101	231340428	152	9.5	0.0223865	0.212672	0.08213	0.00170138	0.00065704	0.752475	6.50535e-09	6.50535e-09	1	0	0	1	1	0
ACCAT	4	41	5	89.3395	261534774	101	231340428	205	10.25	0.044773	0.458924	0.177228	0.00229462	0.00088614	0.507426	8.77366e-09	8.77366e-09	1	0	0	1	1	0
ACCATC	9	40	6	89.3395	261534774	101	231340428	240	4.44444	0.100739	0.44773	0.172905	0.00268638	0.00103743	0.264026	1.02716e-08	1.02716e-08	1	0	0	1	0	0
ACCATCACCATGACGATC	2	8	18	89.3395	261534774	101	231340428	144	4	0.0223865	0.0895461	0.0345811	0.00161183	0.000622459	0.712871	6.16296e-09	6.16296e-09	1	0	0	1	1	0
ACCATCCAT	1	4	9	89.3395	261534774	101	231340428	36	4	0.0111933	0.044773	0.0172905	0.000402957	0.000155615	0.356436	1.54074e-09	1.54074e-09	1	0	0	1	0	0
ACCATCTCTAGAT	2	8	13	89.3395	261534774	101	231340428	104	4	0.0223865	0.0895461	0.0345811	0.0011641	0.000449554	0.514851	4.45103e-09	4.45103e-09	1	0	0	1	1	0
ACCATG	1	4	6	89.3395	261534774	101	231340428	24	4	0.0111933	0.044773	0.0172905	0.000268638	0.000103743	0.237624	1.02716e-09	1.02716e-09	1	0	0	1	0	0
ACCATGATGATG	1	5	12	89.3395	261534774	101	231340428	60	5	0.0111933	0.0559663	0.0216132	0.000671596	0.000259358	0.594059	2.5679e-09	2.5679e-09	1	0	0	1	1	0
ACCCACTC	1	5	8	89.3395	261534774	101	231340428	40	5	0.0111933	0.0559663	0.0216132	0.00044773	0.000172905	0.39604	1.71193e-09	1.71193e-09	1	0	0	1	0	0
ACCCC	17	98	5	89.3395	261534774	101	231340428	490	5.76471	0.190285	1.09694	0.423618	0.0054847	0.00211809	0.285381	2.09712e-08	2.09712e-08	1	0	0	1	0	0
ACCCCAT	9	36	7	89.3395	261534774	101	231340428	252	4	0.100739	0.402957	0.155615	0.0028207	0.0010893	0.277228	1.07852e-08	1.07852e-08	1	0	0	1	0	0
ACCCCGT	1	4	7	89.3395	261534774	101	231340428	28	4	0.0111933	0.044773	0.0172905	0.000313411	0.000121034	0.277228	1.19835e-09	1.19835e-09	1	0	0	1	0	0
ACCCGAT	1589	11992	7	89.3395	261534774	101	231340428	83944	7.54688	17.7861	134.23	51.837	0.939607	0.362859	0.523051	3.59267e-06	3.59267e-06	1	0	0	1	1	0
ACCCGGTACCCT	1	5	12	89.3395	261534774	101	231340428	60	5	0.0111933	0.0559663	0.0216132	0.000671596	0.000259358	0.594059	2.5679e-09	2.5679e-09	1	0	0	1	1	0
ACCCT	1	9	5	89.3395	261534774	101	231340428	45	9	0.0111933	0.100739	0.0389037	0.000503697	0.000194519	0.445545	1.92593e-09	1.92593e-09	1	0	0	1	0	0
ACCCTCCTCG	8	37	10	89.3395	261534774	101	231340428	370	4.625	0.0895461	0.414151	0.159937	0.00414151	0.00159937	0.457921	1.58354e-08	1.58354e-08	1	0	0	1	0	0
ACCCTCTCT	1	6	9	89.3395	261534774	101	231340428	54	6	0.0111933	0.0671596	0.0259358	0.000604436	0.000233422	0.534653	2.31111e-09	2.31111e-09	1	0	0	1	1	0
ACCCTGACT	1	5	9	89.3395	261534774	101	231340428	45	5	0.0111933	0.0559663	0.0216132	0.000503697	0.000194519	0.445545	1.92593e-09	1.92593e-09	1	0	0	1	0	0
ACCCTGGAT	3	12	9	89.3395	261534774	101	231340428	108	4	0.0335798	0.134319	0.0518716	0.00120887	0.000466844	0.356436	4.62222e-09	4.62222e-09	1	0	0	1	0	0
ACCG	486	2919	4	89.3395	261534774	101	231340428	11676	6.00617	5.43992	32.6731	12.6178	0.130692	0.0504711	0.237868	4.99714e-07	4.99714e-07	1	0	0	0	0	0
ACCGAGACTCG	7	33	11	89.3395	261534774	101	231340428	363	4.71429	0.0783528	0.369378	0.142647	0.00406315	0.00156912	0.513437	1.55358e-08	1.55358e-08	1	0	0	1	1	0
ACCGAGGAGG	2	20	10	89.3395	261534774	101	231340428	200	10	0.0223865	0.223865	0.0864527	0.00223865	0.000864527	0.990099	8.55967e-09	8.55967e-09	1	0	0	1	1	0
ACCGATCCCTATCC	10	51	14	89.3395	261534774	101	231340428	714	5.1	0.111933	0.570856	0.220454	0.00799199	0.00308636	0.706931	3.0558e-08	3.0558e-08	1	0	0	1	1	0
ACCGC	2	12	5	89.3395	261534774	101	231340428	60	6	0.0223865	0.134319	0.0518716	0.000671596	0.000259358	0.29703	2.5679e-09	2.5679e-09	1	0	0	1	0	0
ACCGCG	1	4	6	89.3395	261534774	101	231340428	24	4	0.0111933	0.044773	0.0172905	0.000268638	0.000103743	0.237624	1.02716e-09	1.02716e-09	1	0	0	1	0	0
ACCGTC	2	21	6	89.3395	261534774	101	231340428	126	10.5	0.0223865	0.235058	0.0907753	0.00141035	0.000544652	0.623762	5.39259e-09	5.39259e-09	1	0	0	1	1	0
ACCGTCCAGAG	1	4	11	89.3395	261534774	101	231340428	44	4	0.0111933	0.044773	0.0172905	0.000492503	0.000190196	0.435644	1.88313e-09	1.88313e-09	1	0	0	1	0	0
ACCGTG	1	5	6	89.3395	261534774	101	231340428	30	5	0.0111933	0.0559663	0.0216132	0.000335798	0.000129679	0.29703	1.28395e-09	1.28395e-09	1	0	0	1	0	0
ACCT	16	238	4	89.3395	261534774	101	231340428	952	14.875	0.179092	2.664	1.02879	0.010656	0.00411515	0.589109	4.0744e-08	4.0744e-08	1	0	0	0	1	0
ACCTAG	3	16	6	89.3395	261534774	101	231340428	96	5.33333	0.0335798	0.179092	0.0691621	0.00107455	0.000414973	0.316832	4.10864e-09	4.10864e-09	1	0	0	1	0	0
ACCTAGTCT	2	11	9	89.3395	261534774	101	231340428	99	5.5	0.0223865	0.123126	0.047549	0.00110813	0.000427941	0.490099	4.23704e-09	4.23704e-09	1	0	0	1	0	0
ACCTAT	1	4	6	89.3395	261534774	101	231340428	24	4	0.0111933	0.044773	0.0172905	0.000268638	0.000103743	0.237624	1.02716e-09	1.02716e-09	1	0	0	1	0	0
ACCTATAT	4	19	8	89.3395	261534774	101	231340428	152	4.75	0.044773	0.212672	0.08213	0.00170138	0.00065704	0.376238	6.50535e-09	6.50535e-09	1	0	0	1	0	0
ACCTATCATAGT	141	782	12	89.3395	261534774	101	231340428	9384	5.5461	1.57825	8.75313	3.3803	0.105038	0.0405636	0.658942	4.0162e-07	4.0162e-07	1	0	0	1	1	0
ACCTATCCTAT	2	8	11	89.3395	261534774	101	231340428	88	4	0.0223865	0.0895461	0.0345811	0.000985007	0.000380392	0.435644	3.76626e-09	3.76626e-09	1	0	0	1	0	0
ACCTATCT	2	8	8	89.3395	261534774	101	231340428	64	4	0.0223865	0.0895461	0.0345811	0.000716369	0.000276649	0.316832	2.73909e-09	2.73909e-09	1	0	0	1	0	0
ACCTATGCC	2	9	9	89.3395	261534774	101	231340428	81	4.5	0.0223865	0.100739	0.0389037	0.000906654	0.000350133	0.40099	3.46667e-09	3.46667e-09	1	0	0	1	0	0
ACCTCC	2	8	6	89.3395	261534774	101	231340428	48	4	0.0223865	0.0895461	0.0345811	0.000537276	0.000207486	0.237624	2.05432e-09	2.05432e-09	1	0	0	1	0	0
ACCTCCT	1	5	7	89.3395	261534774	101	231340428	35	5	0.0111933	0.0559663	0.0216132	0.000391764	0.000151292	0.346535	1.49794e-09	1.49794e-09	1	0	0	1	0	0
ACCTCGACGGGC	1	5	12	89.3395	261534774	101	231340428	60	5	0.0111933	0.0559663	0.0216132	0.000671596	0.000259358	0.594059	2.5679e-09	2.5679e-09	1	0	0	1	1	0
ACCTCT	1	4	6	89.3395	261534774	101	231340428	24	4	0.0111933	0.044773	0.0172905	0.000268638	0.000103743	0.237624	1.02716e-09	1.02716e-09	1	0	0	1	0	0
ACCTCTCT	1	6	8	89.3395	261534774	101	231340428	48	6	0.0111933	0.0671596	0.0259358	0.000537276	0.000207486	0.475248	2.05432e-09	2.05432e-09	1	0	0	1	0	0
ACCTGAT	4908	44468	7	89.3395	261534774	101	231340428	311276	9.06031	54.9365	497.742	192.219	3.48419	1.34553	0.627942	1.33221e-05	1.33221e-05	1	0	0	1	1	0
ACCTGATAT	1	8	9	89.3395	261534774	101	231340428	72	8	0.0111933	0.0895461	0.0345811	0.000805915	0.00031123	0.712871	3.08148e-09	3.08148e-09	1	0	0	1	1	0
ACCTGG	1	10	6	89.3395	261534774	101	231340428	60	10	0.0111933	0.111933	0.0432263	0.000671596	0.000259358	0.594059	2.5679e-09	2.5679e-09	1	0	0	1	1	0
ACCTGGAT	1	8	8	89.3395	261534774	101	231340428	64	8	0.0111933	0.0895461	0.0345811	0.000716369	0.000276649	0.633663	2.73909e-09	2.73909e-09	1	0	0	1	1	0
ACG	592	4892	3	89.3395	261534774	101	231340428	14676	8.26351	6.62641	54.7574	21.1463	0.164272	0.063439	0.245451	6.28109e-07	6.28109e-07	1	0	0	0	0	0
ACGACGAGTACTCGACTC	4	17	18	89.3395	261534774	101	231340428	306	4.25	0.044773	0.190285	0.0734848	0.00342514	0.00132273	0.757426	1.30963e-08	1.30963e-08	1	0	0	1	1	0
ACGACGGACTCCAG	1	4	14	89.3395	261534774	101	231340428	56	4	0.0111933	0.044773	0.0172905	0.000626822	0.000242068	0.554455	2.39671e-09	2.39671e-09	1	0	0	1	1	0
ACGACTGG	1	12	8	89.3395	261534774	101	231340428	96	12	0.0111933	0.134319	0.0518716	0.00107455	0.000414973	0.950495	4.10864e-09	4.10864e-09	1	0	0	1	1	0
ACGAG	2	10	5	89.3395	261534774	101	231340428	50	5	0.0223865	0.111933	0.0432263	0.000559663	0.000216132	0.247525	2.13992e-09	2.13992e-09	1	0	0	1	0	0
ACGAGAGGG	2	10	9	89.3395	261534774	101	231340428	90	5	0.0223865	0.111933	0.0432263	0.00100739	0.000389037	0.445545	3.85185e-09	3.85185e-09	1	0	0	1	0	0
ACGAGG	46	184	6	89.3395	261534774	101	231340428	1104	4	0.51489	2.05956	0.795365	0.0123574	0.00477219	0.237624	4.72494e-08	4.72494e-08	1	0	0	1	0	0
ACGAGGAGG	1	10	9	89.3395	261534774	101	231340428	90	10	0.0111933	0.111933	0.0432263	0.00100739	0.000389037	0.891089	3.85185e-09	3.85185e-09	1	0	0	1	1	0
ACGATAGGCCG	2	8	11	89.3395	261534774	101	231340428	88	4	0.0223865	0.0895461	0.0345811	0.000985007	0.000380392	0.435644	3.76626e-09	3.76626e-09	1	0	0	1	0	0
ACGATATAT	1	4	9	89.3395	261534774	101	231340428	36	4	0.0111933	0.044773	0.0172905	0.000402957	0.000155615	0.356436	1.54074e-09	1.54074e-09	1	0	0	1	0	0
ACGATCTCCTCG	2	10	12	89.3395	261534774	101	231340428	120	5	0.0223865	0.111933	0.0432263	0.00134319	0.000518716	0.594059	5.1358e-09	5.1358e-09	1	0	0	1	1	0
ACGATG	48	197	6	89.3395	261534774	101	231340428	1182	4.10417	0.537276	2.20507	0.851559	0.0132304	0.00510935	0.243812	5.05877e-08	5.05877e-08	1	0	0	1	0	0
ACGCCG	1	4	6	89.3395	261534774	101	231340428	24	4	0.0111933	0.044773	0.0172905	0.000268638	0.000103743	0.237624	1.02716e-09	1.02716e-09	1	0	0	1	0	0
ACGG	89	600	4	89.3395	261534774	101	231340428	2400	6.74157	0.9962	6.71596	2.59358	0.0268638	0.0103743	0.266993	1.02716e-07	1.02716e-07	1	0	0	0	0	0
ACGGAT	1	4	6	89.3395	261534774	101	231340428	24	4	0.0111933	0.044773	0.0172905	0.000268638	0.000103743	0.237624	1.02716e-09	1.02716e-09	1	0	0	1	0	0
ACGGCCAG	1	4	8	89.3395	261534774	101	231340428	32	4	0.0111933	0.044773	0.0172905	0.000358184	0.000138324	0.316832	1.36955e-09	1.36955e-09	1	0	0	1	0	0
ACGGCG	4	27	6	89.3395	261534774	101	231340428	162	6.75	0.044773	0.302218	0.116711	0.00181331	0.000700267	0.40099	6.93333e-09	6.93333e-09	1	0	0	1	0	0
ACGGGG	2	12	6	89.3395	261534774	101	231340428	72	6	0.0223865	0.134319	0.0518716	0.000805915	0.00031123	0.356436	3.08148e-09	3.08148e-09	1	0	0	1	0	0
ACGT	2	13	4	89.3395	261534774	101	231340428	52	6.5	0.0223865	0.145512	0.0561942	0.000582049	0.000224777	0.257426	2.22551e-09	2.22551e-09	1	0	0	0	0	0
ACGTAGGATGG	1	4	11	89.3395	261534774	101	231340428	44	4	0.0111933	0.044773	0.0172905	0.000492503	0.000190196	0.435644	1.88313e-09	1.88313e-09	1	0	0	1	0	0
ACGTCATCCG	3	16	10	89.3395	261534774	101	231340428	160	5.33333	0.0335798	0.179092	0.0691621	0.00179092	0.000691621	0.528053	6.84774e-09	6.84774e-09	1	0	0	1	1	0
ACGTCC	4	16	6	89.3395	261534774	101	231340428	96	4	0.044773	0.179092	0.0691621	0.00107455	0.000414973	0.237624	4.10864e-09	4.10864e-09	1	0	0	1	0	0
ACGTCG	1	4	6	89.3395	261534774	101	231340428	24	4	0.0111933	0.044773	0.0172905	0.000268638	0.000103743	0.237624	1.02716e-09	1.02716e-09	1	0	0	1	0	0
ACT	292	2646	3	89.3395	261534774	101	231340428	7938	9.06164	3.26843	29.6174	11.4377	0.0888521	0.0343131	0.269158	3.39733e-07	3.39733e-07	1	0	0	0	0	0
ACTACTG	2	13	7	89.3395	261534774	101	231340428	91	6.5	0.0223865	0.145512	0.0561942	0.00101859	0.00039336	0.450495	3.89465e-09	3.89465e-09	1	0	0	1	0	0
ACTACTGG	2	19	8	89.3395	261534774	101	231340428	152	9.5	0.0223865	0.212672	0.08213	0.00170138	0.00065704	0.752475	6.50535e-09	6.50535e-09	1	0	0	1	1	0
ACTAG	39	218	5	89.3395	261534774	101	231340428	1090	5.58974	0.436537	2.44013	0.942334	0.0122007	0.00471167	0.27672	4.66502e-08	4.66502e-08	1	0	0	1	0	0
ACTAGACTCTAGAT	2	8	14	89.3395	261534774	101	231340428	112	4	0.0223865	0.0895461	0.0345811	0.00125364	0.000484135	0.554455	4.79342e-09	4.79342e-09	1	0	0	1	1	0
ACTAGAT	10	57	7	89.3395	261534774	101	231340428	399	5.7	0.111933	0.638016	0.24639	0.00446611	0.00172473	0.39505	1.70765e-08	1.70765e-08	1	0	0	1	0	0
ACTAGATAG	1	5	9	89.3395	261534774	101	231340428	45	5	0.0111933	0.0559663	0.0216132	0.000503697	0.000194519	0.445545	1.92593e-09	1.92593e-09	1	0	0	1	0	0
ACTAGATAGATGGAT	1	6	15	89.3395	261534774	101	231340428	90	6	0.0111933	0.0671596	0.0259358	0.00100739	0.000389037	0.891089	3.85185e-09	3.85185e-09	1	0	0	1	1	0
ACTAGATC	2	10	8	89.3395	261534774	101	231340428	80	5	0.0223865	0.111933	0.0432263	0.000895461	0.000345811	0.39604	3.42387e-09	3.42387e-09	1	0	0	1	0	0
ACTAGT	15	60	6	89.3395	261534774	101	231340428	360	4	0.167899	0.671596	0.259358	0.00402957	0.00155615	0.237624	1.54074e-08	1.54074e-08	1	0	0	1	0	0
ACTAGTAG	1	6	8	89.3395	261534774	101	231340428	48	6	0.0111933	0.0671596	0.0259358	0.000537276	0.000207486	0.475248	2.05432e-09	2.05432e-09	1	0	0	1	0	0
ACTAT	1	7	5	89.3395	261534774	101	231340428	35	7	0.0111933	0.0783528	0.0302584	0.000391764	0.000151292	0.346535	1.49794e-09	1.49794e-09	1	0	0	1	0	0
ACTATAT	37	275	7	89.3395	261534774	101	231340428	1925	7.43243	0.414151	3.07815	1.18872	0.021547	0.00832107	0.515119	8.23868e-08	8.23868e-08	1	0	0	1	1	0
ACTATC	2	25	6	89.3395	261534774	101	231340428	150	12.5	0.0223865	0.279831	0.108066	0.00167899	0.000648395	0.742574	6.41975e-09	6.41975e-09	1	0	0	1	1	0
ACTATCC	2	9	7	89.3395	261534774	101	231340428	63	4.5	0.0223865	0.100739	0.0389037	0.000705175	0.000272326	0.311881	2.6963e-09	2.6963e-09	1	0	0	1	0	0
ACTATCCT	7	44	8	89.3395	261534774	101	231340428	352	6.28571	0.0783528	0.492503	0.190196	0.00394003	0.00152157	0.497878	1.5065e-08	1.5065e-08	1	0	0	1	0	0
ACTATCCTATCC	1	7	12	89.3395	261534774	101	231340428	84	7	0.0111933	0.0783528	0.0302584	0.000940234	0.000363101	0.831683	3.59506e-09	3.59506e-09	1	0	0	1	1	0
ACTATG	1	4	6	89.3395	261534774	101	231340428	24	4	0.0111933	0.044773	0.0172905	0.000268638	0.000103743	0.237624	1.02716e-09	1.02716e-09	1	0	0	1	0	0
ACTATGG	2	17	7	89.3395	261534774	101	231340428	119	8.5	0.0223865	0.190285	0.0734848	0.001332	0.000514393	0.589109	5.093e-09	5.093e-09	1	0	0	1	1	0
ACTC	19	221	4	89.3395	261534774	101	231340428	884	11.6316	0.212672	2.47371	0.955302	0.00989484	0.00382121	0.460657	3.78337e-08	3.78337e-08	1	0	0	0	0	0
ACTCACTG	2	16	8	89.3395	261534774	101	231340428	128	8	0.0223865	0.179092	0.0691621	0.00143274	0.000553297	0.633663	5.47819e-09	5.47819e-09	1	0	0	1	1	0
ACTCATAT	1	8	8	89.3395	261534774	101	231340428	64	8	0.0111933	0.0895461	0.0345811	0.000716369	0.000276649	0.633663	2.73909e-09	2.73909e-09	1	0	0	1	1	0
ACTCATCCAT	1	5	10	89.3395	261534774	101	231340428	50	5	0.0111933	0.0559663	0.0216132	0.000559663	0.000216132	0.49505	2.13992e-09	2.13992e-09	1	0	0	1	0	0
ACTCC	1	12	5	89.3395	261534774	101	231340428	60	12	0.0111933	0.134319	0.0518716	0.000671596	0.000259358	0.594059	2.5679e-09	2.5679e-09	1	0	0	1	1	0
ACTCCCT	1	9	7	89.3395	261534774	101	231340428	63	9	0.0111933	0.100739	0.0389037	0.000705175	0.000272326	0.623762	2.6963e-09	2.6963e-09	1	0	0	1	1	0
ACTCCG	2	15	6	89.3395	261534774	101	231340428	90	7.5	0.0223865	0.167899	0.0648395	0.00100739	0.000389037	0.445545	3.85185e-09	3.85185e-09	1	0	0	1	0	0
ACTCCT	16	146	6	89.3395	261534774	101	231340428	876	9.125	0.179092	1.63422	0.631105	0.00980529	0.00378663	0.542079	3.74914e-08	3.74914e-08	1	0	0	1	1	0
ACTCCTC	1	4	7	89.3395	261534774	101	231340428	28	4	0.0111933	0.044773	0.0172905	0.000313411	0.000121034	0.277228	1.19835e-09	1.19835e-09	1	0	0	1	0	0
ACTCCTGC	1	5	8	89.3395	261534774	101	231340428	40	5	0.0111933	0.0559663	0.0216132	0.00044773	0.000172905	0.39604	1.71193e-09	1.71193e-09	1	0	0	1	0	0
ACTCG	1	5	5	89.3395	261534774	101	231340428	25	5	0.0111933	0.0559663	0.0216132	0.000279831	0.000108066	0.247525	1.06996e-09	1.06996e-09	1	0	0	1	0	0
ACTCGCC	1	4	7	89.3395	261534774	101	231340428	28	4	0.0111933	0.044773	0.0172905	0.000313411	0.000121034	0.277228	1.19835e-09	1.19835e-09	1	0	0	1	0	0
ACTCT	13	168	5	89.3395	261534774	101	231340428	840	12.9231	0.145512	1.88047	0.726203	0.00940234	0.00363101	0.639756	3.59506e-08	3.59506e-08	1	0	0	1	1	0
ACTCTCC	1	4	7	89.3395	261534774	101	231340428	28	4	0.0111933	0.044773	0.0172905	0.000313411	0.000121034	0.277228	1.19835e-09	1.19835e-09	1	0	0	1	0	0
ACTCTCT	2	13	7	89.3395	261534774	101	231340428	91	6.5	0.0223865	0.145512	0.0561942	0.00101859	0.00039336	0.450495	3.89465e-09	3.89465e-09	1	0	0	1	0	0
ACTCTGAT	1	5	8	89.3395	261534774	101	231340428	40	5	0.0111933	0.0559663	0.0216132	0.00044773	0.000172905	0.39604	1.71193e-09	1.71193e-09	1	0	0	1	0	0
ACTCTGC	5	29	7	89.3395	261534774	101	231340428	203	5.8	0.0559663	0.324604	0.125356	0.00227223	0.000877495	0.40198	8.68807e-09	8.68807e-09	1	0	0	1	0	0
ACTG	28	274	4	89.3395	261534774	101	231340428	1096	9.78571	0.313411	3.06695	1.1844	0.0122678	0.00473761	0.387553	4.6907e-08	4.6907e-08	1	0	0	0	0	0
ACTGAT	9	70	6	89.3395	261534774	101	231340428	420	7.77778	0.100739	0.783528	0.302584	0.00470117	0.00181551	0.462046	1.79753e-08	1.79753e-08	1	0	0	1	0	0
ACTGATC	64	256	7	89.3395	261534774	101	231340428	1792	4	0.716369	2.86547	1.10659	0.0200583	0.00774616	0.277228	7.66947e-08	7.66947e-08	1	0	0	1	0	0
ACTGATCT	1	4	8	89.3395	261534774	101	231340428	32	4	0.0111933	0.044773	0.0172905	0.000358184	0.000138324	0.316832	1.36955e-09	1.36955e-09	1	0	0	1	0	0
ACTGC	2	20	5	89.3395	261534774	101	231340428	100	10	0.0223865	0.223865	0.0864527	0.00111933	0.000432263	0.49505	4.27984e-09	4.27984e-09	1	0	0	1	0	0
ACTGCAT	1	4	7	89.3395	261534774	101	231340428	28	4	0.0111933	0.044773	0.0172905	0.000313411	0.000121034	0.277228	1.19835e-09	1.19835e-09	1	0	0	1	0	0
ACTGCC	1	7	6	89.3395	261534774	101	231340428	42	7	0.0111933	0.0783528	0.0302584	0.000470117	0.000181551	0.415842	1.79753e-09	1.79753e-09	1	0	0	1	0	0
ACTGCT	3	19	6	89.3395	261534774	101	231340428	114	6.33333	0.0335798	0.212672	0.08213	0.00127603	0.00049278	0.376238	4.87901e-09	4.87901e-09	1	0	0	1	0	0
ACTGG	3	21	5	89.3395	261534774	101	231340428	105	7	0.0335798	0.235058	0.0907753	0.00117529	0.000453877	0.346535	4.49383e-09	4.49383e-09	1	0	0	1	0	0
ACTGGAGAGCCAGTG	2	9	15	89.3395	261534774	101	231340428	135	4.5	0.0223865	0.100739	0.0389037	0.00151109	0.000583556	0.668317	5.77778e-09	5.77778e-09	1	0	0	1	1	0
ACTGGAT	8	46	7	89.3395	261534774	101	231340428	322	5.75	0.0895461	0.51489	0.198841	0.00360423	0.00139189	0.398515	1.37811e-08	1.37811e-08	1	0	0	1	0	0
ACTGGATGGG	1	5	10	89.3395	261534774	101	231340428	50	5	0.0111933	0.0559663	0.0216132	0.000559663	0.000216132	0.49505	2.13992e-09	2.13992e-09	1	0	0	1	0	0
ACTGGGAT	1	4	8	89.3395	261534774	101	231340428	32	4	0.0111933	0.044773	0.0172905	0.000358184	0.000138324	0.316832	1.36955e-09	1.36955e-09	1	0	0	1	0	0
AG	891	13286	2	89.3395	261534774	101	231340428	26572	14.9113	9.97319	148.714	57.4305	0.297427	0.114861	0.295274	1.13724e-06	1.13724e-06	1	0	0	0	0	0
AGAGAGAGAGAGAT	3	14	14	89.3395	261534774	101	231340428	196	4.66667	0.0335798	0.156706	0.0605169	0.00219388	0.000847236	0.646865	8.38848e-09	8.38848e-09	1	0	0	1	1	0
AGAGAGAGAGAGATATG	1	4	17	89.3395	261534774	101	231340428	68	4	0.0111933	0.044773	0.0172905	0.000761142	0.000293939	0.673267	2.91029e-09	2.91029e-09	1	0	0	1	1	0
AGAGAGAT	1	12	8	89.3395	261534774	101	231340428	96	12	0.0111933	0.134319	0.0518716	0.00107455	0.000414973	0.950495	4.10864e-09	4.10864e-09	1	0	0	1	1	0
AGAGAGATAGAGAT	4	20	14	89.3395	261534774	101	231340428	280	5	0.044773	0.223865	0.0864527	0.00313411	0.00121034	0.693069	1.19835e-08	1.19835e-08	1	0	0	1	1	0
AGAGAGATG	1	6	9	89.3395	261534774	101	231340428	54	6	0.0111933	0.0671596	0.0259358	0.000604436	0.000233422	0.534653	2.31111e-09	2.31111e-09	1	0	0	1	1	0
AGAGAGCAT	2	8	9	89.3395	261534774	101	231340428	72	4	0.0223865	0.0895461	0.0345811	0.000805915	0.00031123	0.356436	3.08148e-09	3.08148e-09	1	0	0	1	0	0
AGAGAGGC	1	4	8	89.3395	261534774	101	231340428	32	4	0.0111933	0.044773	0.0172905	0.000358184	0.000138324	0.316832	1.36955e-09	1.36955e-09	1	0	0	1	0	0
AGAGAT	4	45	6	89.3395	261534774	101	231340428	270	11.25	0.044773	0.503697	0.194519	0.00302218	0.00116711	0.668317	1.15556e-08	1.15556e-08	1	0	0	1	1	0
AGAGATAGAT	1	10	10	89.3395	261534774	101	231340428	100	10	0.0111933	0.111933	0.0432263	0.00111933	0.000432263	0.990099	4.27984e-09	4.27984e-09	1	0	0	1	1	0
AGAGATAT	2	15	8	89.3395	261534774	101	231340428	120	7.5	0.0223865	0.167899	0.0648395	0.00134319	0.000518716	0.594059	5.1358e-09	5.1358e-09	1	0	0	1	1	0
AGAGC	2	19	5	89.3395	261534774	101	231340428	95	9.5	0.0223865	0.212672	0.08213	0.00106336	0.00041065	0.470297	4.06584e-09	4.06584e-09	1	0	0	1	0	0
AGAGCC	4	30	6	89.3395	261534774	101	231340428	180	7.5	0.044773	0.335798	0.129679	0.00201479	0.000778074	0.445545	7.7037e-09	7.7037e-09	1	0	0	1	0	0
AGAGG	1	6	5	89.3395	261534774	101	231340428	30	6	0.0111933	0.0671596	0.0259358	0.000335798	0.000129679	0.29703	1.28395e-09	1.28395e-09	1	0	0	1	0	0
AGAGGAT	1	13	7	89.3395	261534774	101	231340428	91	13	0.0111933	0.145512	0.0561942	0.00101859	0.00039336	0.90099	3.89465e-09	3.89465e-09	1	0	0	1	1	0
AGAGGG	1	7	6	89.3395	261534774	101	231340428	42	7	0.0111933	0.0783528	0.0302584	0.000470117	0.000181551	0.415842	1.79753e-09	1.79753e-09	1	0	0	1	0	0
AGAT	321	4022	4	89.3395	261534774	101	231340428	16088	12.5296	3.59304	45.0193	17.3856	0.180077	0.0695425	0.496222	6.8854e-07	6.8854e-07	1	0	0	0	0	0
AGATAGATCGAT	1	4	12	89.3395	261534774	101	231340428	48	4	0.0111933	0.044773	0.0172905	0.000537276	0.000207486	0.475248	2.05432e-09	2.05432e-09	1	0	0	1	0	0
AGATAGGAGGAT	2	9	12	89.3395	261534774	101	231340428	108	4.5	0.0223865	0.100739	0.0389037	0.00120887	0.000466844	0.534653	4.62222e-09	4.62222e-09	1	0	0	1	1	0
AGATAT	5	31	6	89.3395	261534774	101	231340428	186	6.2	0.0559663	0.346991	0.134002	0.00208195	0.00080401	0.368317	7.96049e-09	7.96049e-09	1	0	0	1	0	0
AGATC	1	5	5	89.3395	261534774	101	231340428	25	5	0.0111933	0.0559663	0.0216132	0.000279831	0.000108066	0.247525	1.06996e-09	1.06996e-09	1	0	0	1	0	0
AGATCAT	2	11	7	89.3395	261534774	101	231340428	77	5.5	0.0223865	0.123126	0.047549	0.000861881	0.000332843	0.381188	3.29547e-09	3.29547e-09	1	0	0	1	0	0
AGATCCATCCG	1	4	11	89.3395	261534774	101	231340428	44	4	0.0111933	0.044773	0.0172905	0.000492503	0.000190196	0.435644	1.88313e-09	1.88313e-09	1	0	0	1	0	0
AGATCCT	1	9	7	89.3395	261534774	101	231340428	63	9	0.0111933	0.100739	0.0389037	0.000705175	0.000272326	0.623762	2.6963e-09	2.6963e-09	1	0	0	1	1	0
AGATCCTGGATCCT	1	4	14	89.3395	261534774	101	231340428	56	4	0.0111933	0.044773	0.0172905	0.000626822	0.000242068	0.554455	2.39671e-09	2.39671e-09	1	0	0	1	1	0
AGATG	1	11	5	89.3395	261534774	101	231340428	55	11	0.0111933	0.123126	0.047549	0.000615629	0.000237745	0.544554	2.35391e-09	2.35391e-09	1	0	0	1	1	0
AGATGC	1	10	6	89.3395	261534774	101	231340428	60	10	0.0111933	0.111933	0.0432263	0.000671596	0.000259358	0.594059	2.5679e-09	2.5679e-09	1	0	0	1	1	0
AGATGGAT	2	8	8	89.3395	261534774	101	231340428	64	4	0.0223865	0.0895461	0.0345811	0.000716369	0.000276649	0.316832	2.73909e-09	2.73909e-09	1	0	0	1	0	0
AGC	297	2500	3	89.3395	261534774	101	231340428	7500	8.41751	3.3244	27.9831	10.8066	0.0839494	0.0324198	0.250025	3.20988e-07	3.20988e-07	1	0	0	0	0	0
AGCAGG	1	4	6	89.3395	261534774	101	231340428	24	4	0.0111933	0.044773	0.0172905	0.000268638	0.000103743	0.237624	1.02716e-09	1.02716e-09	1	0	0	1	0	0
AGCAGGATCG	1	4	10	89.3395	261534774	101	231340428	40	4	0.0111933	0.044773	0.0172905	0.00044773	0.000172905	0.39604	1.71193e-09	1.71193e-09	1	0	0	1	0	0
AGCATC	3	22	6	89.3395	261534774	101	231340428	132	7.33333	0.0335798	0.246252	0.0950979	0.00147751	0.000570588	0.435644	5.64938e-09	5.64938e-09	1	0	0	1	0	0
AGCATCCATCC	6	45	11	89.3395	261534774	101	231340428	495	7.5	0.0671596	0.503697	0.194519	0.00554066	0.0021397	0.816832	2.11852e-08	2.11852e-08	1	0	0	1	1	0
AGCATG	76	313	6	89.3395	261534774	101	231340428	1878	4.11842	0.850688	3.50349	1.35298	0.0210209	0.00811791	0.244659	8.03753e-08	8.03753e-08	1	0	0	1	0	0
AGCC	3	25	4	89.3395	261534774	101	231340428	100	8.33333	0.0335798	0.279831	0.108066	0.00111933	0.000432263	0.330033	4.27984e-09	4.27984e-09	1	0	0	0	0	0
AGCCCG	1	4	6	89.3395	261534774	101	231340428	24	4	0.0111933	0.044773	0.0172905	0.000268638	0.000103743	0.237624	1.02716e-09	1.02716e-09	1	0	0	1	0	0
AGCCT	1	5	5	89.3395	261534774	101	231340428	25	5	0.0111933	0.0559663	0.0216132	0.000279831	0.000108066	0.247525	1.06996e-09	1.06996e-09	1	0	0	1	0	0
AGCG	44	264	4	89.3395	261534774	101	231340428	1056	6	0.492503	2.95502	1.14118	0.0118201	0.0045647	0.237624	4.51951e-08	4.51951e-08	1	0	0	0	0	0
AGCGCT	2	8	6	89.3395	261534774	101	231340428	48	4	0.0223865	0.0895461	0.0345811	0.000537276	0.000207486	0.237624	2.05432e-09	2.05432e-09	1	0	0	1	0	0
AGCGGG	1	4	6	89.3395	261534774	101	231340428	24	4	0.0111933	0.044773	0.0172905	0.000268638	0.000103743	0.237624	1.02716e-09	1.02716e-09	1	0	0	1	0	0
AGCGGGAGCTG	1	5	11	89.3395	261534774	101	231340428	55	5	0.0111933	0.0559663	0.0216132	0.000615629	0.000237745	0.544554	2.35391e-09	2.35391e-09	1	0	0	1	1	0
AGCTC	1	10	5	89.3395	261534774	101	231340428	50	10	0.0111933	0.111933	0.0432263	0.000559663	0.000216132	0.49505	2.13992e-09	2.13992e-09	1	0	0	1	0	0
AGCTCC	2	8	6	89.3395	261534774	101	231340428	48	4	0.0223865	0.0895461	0.0345811	0.000537276	0.000207486	0.237624	2.05432e-09	2.05432e-09	1	0	0	1	0	0
AGG	1048	9229	3	89.3395	261534774	101	231340428	27687	8.8063	11.7305	103.303	39.8936	0.309908	0.119681	0.261573	1.18496e-06	1.18496e-06	1	0	0	0	0	0
AGGAGGATCG	14792	102024	10	89.3395	261534774	101	231340428	1020240	6.89724	165.571	1141.98	441.012	11.4198	4.41012	0.682895	4.36646e-05	4.36646e-05	1	1	1	1	1	1
AGGAGGG	1	4	7	89.3395	261534774	101	231340428	28	4	0.0111933	0.044773	0.0172905	0.000313411	0.000121034	0.277228	1.19835e-09	1.19835e-09	1	0	0	1	0	0
AGGAGGGATGG	1	6	11	89.3395	261534774	101	231340428	66	6	0.0111933	0.0671596	0.0259358	0.000738755	0.000285294	0.653465	2.82469e-09	2.82469e-09	1	0	0	1	1	0
AGGAGGGGGG	2	8	10	89.3395	261534774	101	231340428	80	4	0.0223865	0.0895461	0.0345811	0.000895461	0.000345811	0.39604	3.42387e-09	3.42387e-09	1	0	0	1	0	0
AGGAT	6	48	5	89.3395	261534774	101	231340428	240	8	0.0671596	0.537276	0.207486	0.00268638	0.00103743	0.39604	1.02716e-08	1.02716e-08	1	0	0	1	0	0
AGGATATC	2	12	8	89.3395	261534774	101	231340428	96	6	0.0223865	0.134319	0.0518716	0.00107455	0.000414973	0.475248	4.10864e-09	4.10864e-09	1	0	0	1	0	0
AGGATC	5	47	6	89.3395	261534774	101	231340428	282	9.4	0.0559663	0.526083	0.203164	0.0031565	0.00121898	0.558416	1.20691e-08	1.20691e-08	1	0	0	1	1	0
AGGATCG	1	8	7	89.3395	261534774	101	231340428	56	8	0.0111933	0.0895461	0.0345811	0.000626822	0.000242068	0.554455	2.39671e-09	2.39671e-09	1	0	0	1	1	0
AGGATG	5	21	6	89.3395	261534774	101	231340428	126	4.2	0.0559663	0.235058	0.0907753	0.00141035	0.000544652	0.249505	5.39259e-09	5.39259e-09	1	0	0	1	0	0
AGGATGGAT	8	38	9	89.3395	261534774	101	231340428	342	4.75	0.0895461	0.425344	0.16426	0.00382809	0.00147834	0.423267	1.4637e-08	1.4637e-08	1	0	0	1	0	0
AGGATGGCGG	3	14	10	89.3395	261534774	101	231340428	140	4.66667	0.0335798	0.156706	0.0605169	0.00156706	0.000605169	0.462046	5.99177e-09	5.99177e-09	1	0	0	1	0	0
AGGCGG	1	8	6	89.3395	261534774	101	231340428	48	8	0.0111933	0.0895461	0.0345811	0.000537276	0.000207486	0.475248	2.05432e-09	2.05432e-09	1	0	0	1	0	0
AGGG	1	7	4	89.3395	261534774	101	231340428	28	7	0.0111933	0.0783528	0.0302584	0.000313411	0.000121034	0.277228	1.19835e-09	1.19835e-09	1	0	0	0	0	0
AGGGAT	28	146	6	89.3395	261534774	101	231340428	876	5.21429	0.313411	1.63422	0.631105	0.00980529	0.00378663	0.30976	3.74914e-08	3.74914e-08	1	0	0	1	0	0
AGGGG	3	15	5	89.3395	261534774	101	231340428	75	5	0.0335798	0.167899	0.0648395	0.000839494	0.000324198	0.247525	3.20988e-09	3.20988e-09	1	0	0	1	0	0
AGGGGATGC	1	4	9	89.3395	261534774	101	231340428	36	4	0.0111933	0.044773	0.0172905	0.000402957	0.000155615	0.356436	1.54074e-09	1.54074e-09	1	0	0	1	0	0
AGGGGCCGGCG	1	4	11	89.3395	261534774	101	231340428	44	4	0.0111933	0.044773	0.0172905	0.000492503	0.000190196	0.435644	1.88313e-09	1.88313e-09	1	0	0	1	0	0
AGGGGG	10	40	6	89.3395	261534774	101	231340428	240	4	0.111933	0.44773	0.172905	0.00268638	0.00103743	0.237624	1.02716e-08	1.02716e-08	1	0	0	1	0	0
AT	5623	83754	2	89.3395	261534774	101	231340428	167508	14.8949	62.9397	937.48	362.038	1.87496	0.724076	0.294948	7.16907e-06	7.16907e-06	1	0	0	0	0	0
ATATC	1	5	5	89.3395	261534774	101	231340428	25	5	0.0111933	0.0559663	0.0216132	0.000279831	0.000108066	0.247525	1.06996e-09	1.06996e-09	1	0	0	1	0	0
ATATCC	11	44	6	89.3395	261534774	101	231340428	264	4	0.123126	0.492503	0.190196	0.00295502	0.00114118	0.237624	1.12988e-08	1.12988e-08	1	0	0	1	0	0
ATATCCATCCATCC	1	7	14	89.3395	261534774	101	231340428	98	7	0.0111933	0.0783528	0.0302584	0.00109694	0.000423618	0.970297	4.19424e-09	4.19424e-09	1	0	0	1	1	0
ATATCCCCG	1099	9367	9	89.3395	261534774	101	231340428	84303	8.5232	12.3014	104.847	40.4901	0.943625	0.364411	0.759493	3.60803e-06	3.60803e-06	1	0	0	1	1	0
ATATCG	1	4	6	89.3395	261534774	101	231340428	24	4	0.0111933	0.044773	0.0172905	0.000268638	0.000103743	0.237624	1.02716e-09	1.02716e-09	1	0	0	1	0	0
ATC	2379	23762	3	89.3395	261534774	101	231340428	71286	9.98823	26.6288	265.974	102.714	0.797923	0.308143	0.29668	3.05092e-06	3.05092e-06	1	0	0	0	0	0
ATCATCCGCC	2	10	10	89.3395	261534774	101	231340428	100	5	0.0223865	0.111933	0.0432263	0.00111933	0.000432263	0.49505	4.27984e-09	4.27984e-09	1	0	0	1	0	0
ATCATCCGGC	1	4	10	89.3395	261534774	101	231340428	40	4	0.0111933	0.044773	0.0172905	0.00044773	0.000172905	0.39604	1.71193e-09	1.71193e-09	1	0	0	1	0	0
ATCC	32	530	4	89.3395	261534774	101	231340428	2120	16.5625	0.358184	5.93243	2.291	0.0237297	0.00916398	0.655941	9.07325e-08	9.07325e-08	1	0	0	0	1	0
ATCCATCCC	1	11	9	89.3395	261534774	101	231340428	99	11	0.0111933	0.123126	0.047549	0.00110813	0.000427941	0.980198	4.23704e-09	4.23704e-09	1	0	0	1	1	0
ATCCCCG	5	26	7	89.3395	261534774	101	231340428	182	5.2	0.0559663	0.291025	0.112388	0.00203717	0.000786719	0.360396	7.7893e-09	7.7893e-09	1	0	0	1	0	0
ATCCCG	4416	37441	6	89.3395	261534774	101	231340428	224646	8.47849	49.4294	419.087	161.844	2.51452	0.971062	0.503673	9.61448e-06	9.61448e-06	1	0	0	1	1	0
ATCCG	14	81	5	89.3395	261534774	101	231340428	405	5.78571	0.156706	0.906654	0.350133	0.00453327	0.00175067	0.286421	1.73333e-08	1.73333e-08	1	0	0	1	0	0
ATCCGATCG	1	4	9	89.3395	261534774	101	231340428	36	4	0.0111933	0.044773	0.0172905	0.000402957	0.000155615	0.356436	1.54074e-09	1.54074e-09	1	0	0	1	0	0
ATCCGG	1	4	6	89.3395	261534774	101	231340428	24	4	0.0111933	0.044773	0.0172905	0.000268638	0.000103743	0.237624	1.02716e-09	1.02716e-09	1	0	0	1	0	0
ATCGC	1	10	5	89.3395	261534774	101	231340428	50	10	0.0111933	0.111933	0.0432263	0.000559663	0.000216132	0.49505	2.13992e-09	2.13992e-09	1	0	0	1	0	0
ATCGCC	54	216	6	89.3395	261534774	101	231340428	1296	4	0.604436	2.41774	0.933689	0.0145065	0.00560213	0.237624	5.54667e-08	5.54667e-08	1	0	0	1	0	0
ATGC	1	6	4	89.3395	261534774	101	231340428	24	6	0.0111933	0.0671596	0.0259358	0.000268638	0.000103743	0.237624	1.02716e-09	1.02716e-09	1	0	0	0	0	0
ATGCCC	3	12	6	89.3395	261534774	101	231340428	72	4	0.0335798	0.134319	0.0518716	0.000805915	0.00031123	0.237624	3.08148e-09	3.08148e-09	1	0	0	1	0	0
CCCCCG	3	12	6	89.3395	261534774	101	231340428	72	4	0.0335798	0.134319	0.0518716	0.000805915	0.00031123	0.237624	3.08148e-09	3.08148e-09	1	0	0	1	0	0
CCG	53	434	3	89.3395	261534774	101	231340428	1302	8.18868	0.593243	4.85787	1.87602	0.0145736	0.00562807	0.243228	5.57235e-08	5.57235e-08	1	0	0	0	0	0
