# Supplementary material for: Profiles of telomeric repeats in Insecta reveal diverse forms of telomeric motifs in Hymenopterans
Source: Life Sci Alliance. 2022 Apr 1;5(7):e202101163. doi: 10.26508/lsa.202101163 (PMC8977481; doi:10.26508/lsa.202101163)
Supplement: Supplemental Data 3. — Tandem repeat statistics for 50 species without simple tandem type TRM. [file LSA-2021-01163_Supplemental_Data_3.zip › DataS3/ORYMI_output.csv.0.filtered.xlsx]

## Sheet: Sheet1
Unnamed: 0	reads	repeats	unit_len	avg_genome_cov	genome_size	eff_read_len	num_reads	repeats_total_len	repeats_per_read	reads_per_genome	repeats_per_genome	repeats_per_million_reads	repeats_len_per_genome	repeats_len_per_million_reads	percent_repeats_len_per_read	percent_repeats_len_per_genome	percent_repeat_unit_in_sequences	avg_genome_cov_filter	repeat_containing_reads_filter	repeats_len_per_million_reads_filter	unit_len_filter	percent_repeats_len_per_read_filter	qualified
AAAAAAC	24	98	7	49.2479	371596880	63.1607	289743048	686	4.08333	0.48733	1.98993	0.338231	0.0139295	0.00236762	0.452549	3.74856e-08	3.74856e-08	1	0	0	1	0	0
AAAAAAG	1	4	7	49.2479	371596880	63.1607	289743048	28	4	0.0203054	0.0812217	0.0138053	0.000568552	9.66373e-05	0.443314	1.53002e-09	1.53002e-09	1	0	0	1	0	0
AAAAAAT	3	12	7	49.2479	371596880	63.1607	289743048	84	4	0.0609163	0.243665	0.041416	0.00170566	0.000289912	0.443314	4.59007e-09	4.59007e-09	1	0	0	1	0	0
AAAAAC	91	370	6	49.2479	371596880	63.1607	289743048	2220	4.06593	1.84779	7.51301	1.27699	0.045078	0.00766196	0.386247	1.21309e-07	1.21309e-07	1	0	0	1	0	0
AAAAAG	7	30	6	49.2479	371596880	63.1607	289743048	180	4.28571	0.142138	0.609163	0.10354	0.00365498	0.00062124	0.407125	9.83586e-09	9.83586e-09	1	0	0	1	0	0
AAAAAGAG	11	50	8	49.2479	371596880	63.1607	289743048	400	4.54545	0.22336	1.01527	0.172567	0.00812217	0.00138053	0.575732	2.18575e-08	2.18575e-08	1	0	0	1	1	0
AAAAAT	9	37	6	49.2479	371596880	63.1607	289743048	222	4.11111	0.182749	0.751301	0.127699	0.0045078	0.000766196	0.390538	1.21309e-08	1.21309e-08	1	0	0	1	0	0
AAAAATAGTT	2	8	10	49.2479	371596880	63.1607	289743048	80	4	0.0406108	0.162443	0.0276107	0.00162443	0.000276107	0.633305	4.37149e-09	4.37149e-09	1	0	0	1	1	0
AAAAATGAC	39	184	9	49.2479	371596880	63.1607	289743048	1656	4.71795	0.791911	3.7362	0.635045	0.0336258	0.00571541	0.672278	9.04899e-08	9.04899e-08	1	0	0	1	1	0
AAAAATGTG	2	8	9	49.2479	371596880	63.1607	289743048	72	4	0.0406108	0.162443	0.0276107	0.00146199	0.000248496	0.569975	3.93435e-09	3.93435e-09	1	0	0	1	1	0
AAAAATTAAC	6	24	10	49.2479	371596880	63.1607	289743048	240	4	0.121833	0.48733	0.082832	0.0048733	0.00082832	0.633305	1.31145e-08	1.31145e-08	1	0	0	1	1	0
AAAAATTG	16	98	8	49.2479	371596880	63.1607	289743048	784	6.125	0.324887	1.98993	0.338231	0.0159195	0.00270585	0.775799	4.28406e-08	4.28406e-08	1	0	0	1	1	0
AAAAC	23	120	5	49.2479	371596880	63.1607	289743048	600	5.21739	0.467025	2.43665	0.41416	0.0121833	0.0020708	0.413025	3.27862e-08	3.27862e-08	1	0	0	1	0	0
AAAACAAGAT	2	10	10	49.2479	371596880	63.1607	289743048	100	5	0.0406108	0.203054	0.0345133	0.00203054	0.000345133	0.791631	5.46437e-09	5.46437e-09	1	0	0	1	1	0
AAAACC	1	4	6	49.2479	371596880	63.1607	289743048	24	4	0.0203054	0.0812217	0.0138053	0.00048733	8.2832e-05	0.379983	1.31145e-09	1.31145e-09	1	0	0	1	0	0
AAAACCCC	2	9	8	49.2479	371596880	63.1607	289743048	72	4.5	0.0406108	0.182749	0.031062	0.00146199	0.000248496	0.569975	3.93435e-09	3.93435e-09	1	0	0	1	1	0
AAAACGG	14	74	7	49.2479	371596880	63.1607	289743048	518	5.28571	0.284276	1.5026	0.255399	0.0105182	0.00178779	0.585807	2.83054e-08	2.83054e-08	1	0	0	1	1	0
AAAACT	6	24	6	49.2479	371596880	63.1607	289743048	144	4	0.121833	0.48733	0.082832	0.00292398	0.000496992	0.379983	7.86869e-09	7.86869e-09	1	0	0	1	0	0
AAAACTTC	23	118	8	49.2479	371596880	63.1607	289743048	944	5.13043	0.467025	2.39604	0.407257	0.0191683	0.00325806	0.649826	5.15836e-08	5.15836e-08	1	0	0	1	1	0
AAAAG	12	86	5	49.2479	371596880	63.1607	289743048	430	7.16667	0.243665	1.74627	0.296815	0.00873133	0.00148407	0.567336	2.34968e-08	2.34968e-08	1	0	0	1	1	0
AAAAGAAG	32	142	8	49.2479	371596880	63.1607	289743048	1136	4.4375	0.649774	2.88337	0.490089	0.023067	0.00392072	0.562058	6.20752e-08	6.20752e-08	1	0	0	1	1	0
AAAAGAG	2	8	7	49.2479	371596880	63.1607	289743048	56	4	0.0406108	0.162443	0.0276107	0.0011371	0.000193275	0.443314	3.06005e-09	3.06005e-09	1	0	0	1	0	0
AAAAGAT	4	20	7	49.2479	371596880	63.1607	289743048	140	5	0.0812217	0.406108	0.0690267	0.00284276	0.000483187	0.554142	7.65012e-09	7.65012e-09	1	0	0	1	1	0
AAAAGCATT	36	224	9	49.2479	371596880	63.1607	289743048	2016	6.22222	0.730995	4.54841	0.773099	0.0409357	0.00695789	0.886627	1.10162e-07	1.10162e-07	1	0	0	1	1	0
AAAAGG	24	150	6	49.2479	371596880	63.1607	289743048	900	6.25	0.48733	3.04581	0.5177	0.0182749	0.0031062	0.593724	4.91793e-08	4.91793e-08	1	0	0	1	1	0
AAAAGGC	30	199	7	49.2479	371596880	63.1607	289743048	1393	6.63333	0.609163	4.04078	0.686815	0.0282855	0.00480771	0.735162	7.61187e-08	7.61187e-08	1	0	0	1	1	0
AAAAGTT	43	258	7	49.2479	371596880	63.1607	289743048	1806	6	0.873133	5.2388	0.890444	0.0366716	0.00623311	0.66497	9.86865e-08	9.86865e-08	1	0	0	1	1	0
AAAAT	4	20	5	49.2479	371596880	63.1607	289743048	100	5	0.0812217	0.406108	0.0690267	0.00203054	0.000345133	0.395816	5.46437e-09	5.46437e-09	1	0	0	1	0	0
AAAATACAG	4	16	9	49.2479	371596880	63.1607	289743048	144	4	0.0812217	0.324887	0.0552213	0.00292398	0.000496992	0.569975	7.86869e-09	7.86869e-09	1	0	0	1	1	0
AAAATAG	3	21	7	49.2479	371596880	63.1607	289743048	147	7	0.0609163	0.426414	0.072478	0.0029849	0.000507346	0.775799	8.03262e-09	8.03262e-09	1	0	0	1	1	0
AAAATAGG	42	210	8	49.2479	371596880	63.1607	289743048	1680	5	0.852828	4.26414	0.72478	0.0341131	0.00579824	0.633305	9.18014e-08	9.18014e-08	1	0	0	1	1	0
AAAATCTC	27	121	8	49.2479	371596880	63.1607	289743048	968	4.48148	0.548246	2.45696	0.417611	0.0196556	0.00334089	0.567629	5.28951e-08	5.28951e-08	1	0	0	1	1	0
AAAATG	2	8	6	49.2479	371596880	63.1607	289743048	48	4	0.0406108	0.162443	0.0276107	0.00097466	0.000165664	0.379983	2.6229e-09	2.6229e-09	1	0	0	1	0	0
AAAATGAAT	6	28	9	49.2479	371596880	63.1607	289743048	252	4.66667	0.121833	0.568552	0.0966373	0.00511697	0.000869736	0.66497	1.37702e-08	1.37702e-08	1	0	0	1	1	0
AAAATGG	31	146	7	49.2479	371596880	63.1607	289743048	1022	4.70968	0.629468	2.96459	0.503895	0.0207521	0.00352726	0.521966	5.58458e-08	5.58458e-08	1	0	0	1	1	0
AAAATGT	125	952	7	49.2479	371596880	63.1607	289743048	6664	7.616	2.53818	19.3308	3.28567	0.135315	0.0229997	0.844069	3.64146e-07	3.64146e-07	1	0	0	1	1	0
AAAATGTT	6	24	8	49.2479	371596880	63.1607	289743048	192	4	0.121833	0.48733	0.082832	0.00389864	0.000662656	0.506644	1.04916e-08	1.04916e-08	1	0	0	1	1	0
AAAATT	4	16	6	49.2479	371596880	63.1607	289743048	96	4	0.0812217	0.324887	0.0552213	0.00194932	0.000331328	0.379983	5.24579e-09	5.24579e-09	1	0	0	1	0	0
AAAATTAAAC	2	8	10	49.2479	371596880	63.1607	289743048	80	4	0.0406108	0.162443	0.0276107	0.00162443	0.000276107	0.633305	4.37149e-09	4.37149e-09	1	0	0	1	1	0
AAAATTAG	17	86	8	49.2479	371596880	63.1607	289743048	688	5.05882	0.345192	1.74627	0.296815	0.0139701	0.00237452	0.640756	3.75949e-08	3.75949e-08	1	0	0	1	1	0
AAAATTCTG	20	96	9	49.2479	371596880	63.1607	289743048	864	4.8	0.406108	1.94932	0.331328	0.0175439	0.00298195	0.68397	4.72121e-08	4.72121e-08	1	0	0	1	1	0
AAAATTG	6	24	7	49.2479	371596880	63.1607	289743048	168	4	0.121833	0.48733	0.082832	0.00341131	0.000579824	0.443314	9.18014e-09	9.18014e-09	1	0	0	1	0	0
AAAATTTAG	2	8	9	49.2479	371596880	63.1607	289743048	72	4	0.0406108	0.162443	0.0276107	0.00146199	0.000248496	0.569975	3.93435e-09	3.93435e-09	1	0	0	1	1	0
AAAATTTG	77	441	8	49.2479	371596880	63.1607	289743048	3528	5.72727	1.56352	8.95469	1.52204	0.0716375	0.0121763	0.725422	1.92783e-07	1.92783e-07	1	0	0	1	1	0
AAAC	24	157	4	49.2479	371596880	63.1607	289743048	628	6.54167	0.48733	3.18795	0.541859	0.0127518	0.00216744	0.414287	3.43162e-08	3.43162e-08	1	0	0	0	0	0
AAACAAGT	134	964	8	49.2479	371596880	63.1607	289743048	7712	7.19403	2.72093	19.5744	3.32709	0.156595	0.0266167	0.911203	4.21412e-07	4.21412e-07	1	0	0	1	1	0
AAACAC	5	22	6	49.2479	371596880	63.1607	289743048	132	4.4	0.101527	0.446719	0.0759293	0.00268032	0.000455576	0.417981	7.21297e-09	7.21297e-09	1	0	0	1	0	0
AAACACG	1	4	7	49.2479	371596880	63.1607	289743048	28	4	0.0203054	0.0812217	0.0138053	0.000568552	9.66373e-05	0.443314	1.53002e-09	1.53002e-09	1	0	0	1	0	0
AAACACT	76	500	7	49.2479	371596880	63.1607	289743048	3500	6.57895	1.54321	10.1527	1.72567	0.071069	0.0120797	0.729134	1.91253e-07	1.91253e-07	1	0	0	1	1	0
AAACAG	2	8	6	49.2479	371596880	63.1607	289743048	48	4	0.0406108	0.162443	0.0276107	0.00097466	0.000165664	0.379983	2.6229e-09	2.6229e-09	1	0	0	1	0	0
AAACAGT	4	16	7	49.2479	371596880	63.1607	289743048	112	4	0.0812217	0.324887	0.0552213	0.00227421	0.000386549	0.443314	6.12009e-09	6.12009e-09	1	0	0	1	0	0
AAACATC	2	8	7	49.2479	371596880	63.1607	289743048	56	4	0.0406108	0.162443	0.0276107	0.0011371	0.000193275	0.443314	3.06005e-09	3.06005e-09	1	0	0	1	0	0
AAACCAATG	1	4	9	49.2479	371596880	63.1607	289743048	36	4	0.0203054	0.0812217	0.0138053	0.000730995	0.000124248	0.569975	1.96717e-09	1.96717e-09	1	0	0	1	1	0
AAACCAATT	63	363	9	49.2479	371596880	63.1607	289743048	3267	5.7619	1.27924	7.37087	1.25283	0.0663378	0.0112755	0.821035	1.78521e-07	1.78521e-07	1	0	0	1	1	0
AAACCCC	68	350	7	49.2479	371596880	63.1607	289743048	2450	5.14706	1.38077	7.1069	1.20797	0.0497483	0.00845577	0.57044	1.33877e-07	1.33877e-07	1	0	0	1	1	0
AAACCCT	4	20	7	49.2479	371596880	63.1607	289743048	140	5	0.0812217	0.406108	0.0690267	0.00284276	0.000483187	0.554142	7.65012e-09	7.65012e-09	1	0	0	1	1	0
AAACCG	4	16	6	49.2479	371596880	63.1607	289743048	96	4	0.0812217	0.324887	0.0552213	0.00194932	0.000331328	0.379983	5.24579e-09	5.24579e-09	1	0	0	1	0	0
AAACCTT	56	321	7	49.2479	371596880	63.1607	289743048	2247	5.73214	1.1371	6.51804	1.10788	0.0456263	0.00775515	0.635284	1.22784e-07	1.22784e-07	1	0	0	1	1	0
AAACG	5	25	5	49.2479	371596880	63.1607	289743048	125	5	0.101527	0.507636	0.0862833	0.00253818	0.000431417	0.395816	6.83046e-09	6.83046e-09	1	0	0	1	0	0
AAACGAAAG	104	486	9	49.2479	371596880	63.1607	289743048	4374	4.67308	2.11176	9.86844	1.67735	0.0888159	0.0150961	0.665884	2.39011e-07	2.39011e-07	1	0	0	1	1	0
AAACGAAAT	3	14	9	49.2479	371596880	63.1607	289743048	126	4.66667	0.0609163	0.284276	0.0483187	0.00255848	0.000434868	0.66497	6.8851e-09	6.8851e-09	1	0	0	1	1	0
AAACGAACG	1	6	9	49.2479	371596880	63.1607	289743048	54	6	0.0203054	0.121833	0.020708	0.00109649	0.000186372	0.854962	2.95076e-09	2.95076e-09	1	0	0	1	1	0
AAACGG	11	44	6	49.2479	371596880	63.1607	289743048	264	4	0.22336	0.893439	0.151859	0.00536063	0.000911152	0.379983	1.44259e-08	1.44259e-08	1	0	0	1	0	0
AAACGGG	2	8	7	49.2479	371596880	63.1607	289743048	56	4	0.0406108	0.162443	0.0276107	0.0011371	0.000193275	0.443314	3.06005e-09	3.06005e-09	1	0	0	1	0	0
AAACGT	2	8	6	49.2479	371596880	63.1607	289743048	48	4	0.0406108	0.162443	0.0276107	0.00097466	0.000165664	0.379983	2.6229e-09	2.6229e-09	1	0	0	1	0	0
AAACGTAACGT	338	1679	11	49.2479	371596880	63.1607	289743048	18469	4.96746	6.86323	34.0928	5.79479	0.375021	0.0637427	0.865127	1.00921e-06	1.00921e-06	1	0	0	1	1	0
AAACT	8	42	5	49.2479	371596880	63.1607	289743048	210	5.25	0.162443	0.852828	0.144956	0.00426414	0.00072478	0.415606	1.14752e-08	1.14752e-08	1	0	0	1	0	0
AAACTAAC	3	12	8	49.2479	371596880	63.1607	289743048	96	4	0.0609163	0.243665	0.041416	0.00194932	0.000331328	0.506644	5.24579e-09	5.24579e-09	1	0	0	1	1	0
AAACTG	10	40	6	49.2479	371596880	63.1607	289743048	240	4	0.203054	0.812217	0.138053	0.0048733	0.00082832	0.379983	1.31145e-08	1.31145e-08	1	0	0	1	0	0
AAACTGGT	10	44	8	49.2479	371596880	63.1607	289743048	352	4.4	0.203054	0.893439	0.151859	0.00714751	0.00121487	0.557308	1.92346e-08	1.92346e-08	1	0	0	1	1	0
AAACTT	6	24	6	49.2479	371596880	63.1607	289743048	144	4	0.121833	0.48733	0.082832	0.00292398	0.000496992	0.379983	7.86869e-09	7.86869e-09	1	0	0	1	0	0
AAACTTAACT	36	188	10	49.2479	371596880	63.1607	289743048	1880	5.22222	0.730995	3.81742	0.648851	0.0381742	0.00648851	0.826815	1.0273e-07	1.0273e-07	1	0	0	1	1	0
AAAG	291	1768	4	49.2479	371596880	63.1607	289743048	7072	6.0756	5.90888	35.9	6.10196	0.1436	0.0244078	0.384771	3.8644e-07	3.8644e-07	1	0	0	0	0	0
AAAGAAAGAAG	16	64	11	49.2479	371596880	63.1607	289743048	704	4	0.324887	1.29955	0.220885	0.014295	0.00242974	0.696636	3.84692e-08	3.84692e-08	1	0	0	1	1	0
AAAGAAAGC	1	7	9	49.2479	371596880	63.1607	289743048	63	7	0.0203054	0.142138	0.0241593	0.00127924	0.000217434	0.997456	3.44255e-09	3.44255e-09	1	0	0	1	1	0
AAAGAAG	98	501	7	49.2479	371596880	63.1607	289743048	3507	5.11224	1.98993	10.173	1.72912	0.0712111	0.0121038	0.566582	1.91635e-07	1.91635e-07	1	0	0	1	1	0
AAAGAAGAAGG	6	24	11	49.2479	371596880	63.1607	289743048	264	4	0.121833	0.48733	0.082832	0.00536063	0.000911152	0.696636	1.44259e-08	1.44259e-08	1	0	0	1	1	0
AAAGAAGAT	4	18	9	49.2479	371596880	63.1607	289743048	162	4.5	0.0812217	0.365498	0.062124	0.00328948	0.000559116	0.641221	8.85228e-09	8.85228e-09	1	0	0	1	1	0
AAAGAAGCT	89	461	9	49.2479	371596880	63.1607	289743048	4149	5.17978	1.80718	9.3608	1.59106	0.0842472	0.0143196	0.738085	2.26717e-07	2.26717e-07	1	0	0	1	1	0
AAAGAAGG	49	212	8	49.2479	371596880	63.1607	289743048	1696	4.32653	0.994966	4.30475	0.731683	0.034438	0.00585346	0.548003	9.26757e-08	9.26757e-08	1	0	0	1	1	0
AAAGAAGGT	2	8	9	49.2479	371596880	63.1607	289743048	72	4	0.0406108	0.162443	0.0276107	0.00146199	0.000248496	0.569975	3.93435e-09	3.93435e-09	1	0	0	1	1	0
AAAGAAGT	1	4	8	49.2479	371596880	63.1607	289743048	32	4	0.0203054	0.0812217	0.0138053	0.000649774	0.000110443	0.506644	1.7486e-09	1.7486e-09	1	0	0	1	1	0
AAAGAATGT	23	110	9	49.2479	371596880	63.1607	289743048	990	4.78261	0.467025	2.2336	0.379647	0.0201024	0.00341682	0.681491	5.40972e-08	5.40972e-08	1	0	0	1	1	0
AAAGAC	2	10	6	49.2479	371596880	63.1607	289743048	60	5	0.0406108	0.203054	0.0345133	0.00121833	0.00020708	0.474979	3.27862e-09	3.27862e-09	1	0	0	1	0	0
AAAGACTCC	2	8	9	49.2479	371596880	63.1607	289743048	72	4	0.0406108	0.162443	0.0276107	0.00146199	0.000248496	0.569975	3.93435e-09	3.93435e-09	1	0	0	1	1	0
AAAGAG	94	611	6	49.2479	371596880	63.1607	289743048	3666	6.5	1.90871	12.4066	2.10877	0.0744397	0.0126526	0.617472	2.00324e-07	2.00324e-07	1	0	0	1	1	0
AAAGAGCAAGT	1	5	11	49.2479	371596880	63.1607	289743048	55	5	0.0203054	0.101527	0.0172567	0.0011168	0.000189823	0.870795	3.0054e-09	3.0054e-09	1	0	0	1	1	0
AAAGAGGT	4	20	8	49.2479	371596880	63.1607	289743048	160	5	0.0812217	0.406108	0.0690267	0.00324887	0.000552213	0.633305	8.74299e-09	8.74299e-09	1	0	0	1	1	0
AAAGAGT	177	1316	7	49.2479	371596880	63.1607	289743048	9212	7.43503	3.59406	26.7219	4.54196	0.187054	0.0317937	0.824012	5.03378e-07	5.03378e-07	1	0	0	1	1	0
AAAGAT	4	16	6	49.2479	371596880	63.1607	289743048	96	4	0.0812217	0.324887	0.0552213	0.00194932	0.000331328	0.379983	5.24579e-09	5.24579e-09	1	0	0	1	0	0
AAAGATG	32	219	7	49.2479	371596880	63.1607	289743048	1533	6.84375	0.649774	4.44689	0.755842	0.0311282	0.00529089	0.758482	8.37688e-08	8.37688e-08	1	0	0	1	1	0
AAAGATTCC	10	41	9	49.2479	371596880	63.1607	289743048	369	4.1	0.203054	0.832522	0.141505	0.0074927	0.00127354	0.584224	2.01635e-08	2.01635e-08	1	0	0	1	1	0
AAAGCC	4	16	6	49.2479	371596880	63.1607	289743048	96	4	0.0812217	0.324887	0.0552213	0.00194932	0.000331328	0.379983	5.24579e-09	5.24579e-09	1	0	0	1	0	0
AAAGCCGGAAGC	2	8	12	49.2479	371596880	63.1607	289743048	96	4	0.0406108	0.162443	0.0276107	0.00194932	0.000331328	0.759966	5.24579e-09	5.24579e-09	1	0	0	1	1	0
AAAGCT	6	32	6	49.2479	371596880	63.1607	289743048	192	5.33333	0.121833	0.649774	0.110443	0.00389864	0.000662656	0.506644	1.04916e-08	1.04916e-08	1	0	0	1	1	0
AAAGG	4	22	5	49.2479	371596880	63.1607	289743048	110	5.5	0.0812217	0.446719	0.0759293	0.0022336	0.000379647	0.435397	6.01081e-09	6.01081e-09	1	0	0	1	0	0
AAAGGAAG	10	47	8	49.2479	371596880	63.1607	289743048	376	4.7	0.203054	0.954355	0.162213	0.00763484	0.0012977	0.595307	2.0546e-08	2.0546e-08	1	0	0	1	1	0
AAAGGACT	51	300	8	49.2479	371596880	63.1607	289743048	2400	5.88235	1.03558	6.09163	1.0354	0.048733	0.0082832	0.745065	1.31145e-07	1.31145e-07	1	0	0	1	1	0
AAAGGCAATGCGAGGT	2	11	16	49.2479	371596880	63.1607	289743048	176	5.5	0.0406108	0.22336	0.0379647	0.00357375	0.000607435	1.39327	9.61729e-09	9.61729e-09	1	0	0	1	1	0
AAAGGGAAT	6	26	9	49.2479	371596880	63.1607	289743048	234	4.33333	0.121833	0.527941	0.0897347	0.00475147	0.000807612	0.617472	1.27866e-08	1.27866e-08	1	0	0	1	1	0
AAAGGT	11	60	6	49.2479	371596880	63.1607	289743048	360	5.45455	0.22336	1.21833	0.20708	0.00730995	0.00124248	0.518159	1.96717e-08	1.96717e-08	1	0	0	1	1	0
AAAGT	20	144	5	49.2479	371596880	63.1607	289743048	720	7.2	0.406108	2.92398	0.496992	0.0146199	0.00248496	0.569975	3.93435e-08	3.93435e-08	1	0	0	1	1	0
AAAGTAAG	1	6	8	49.2479	371596880	63.1607	289743048	48	6	0.0203054	0.121833	0.020708	0.00097466	0.000165664	0.759966	2.6229e-09	2.6229e-09	1	0	0	1	1	0
AAAGTAAGT	24	139	9	49.2479	371596880	63.1607	289743048	1251	5.79167	0.48733	2.82245	0.479735	0.0254021	0.00431762	0.825276	6.83592e-08	6.83592e-08	1	0	0	1	1	0
AAAGTAC	7	28	7	49.2479	371596880	63.1607	289743048	196	4	0.142138	0.568552	0.0966373	0.00397986	0.000676461	0.443314	1.07102e-08	1.07102e-08	1	0	0	1	0	0
AAAGTAGCCC	24	100	10	49.2479	371596880	63.1607	289743048	1000	4.16667	0.48733	2.03054	0.345133	0.0203054	0.00345133	0.659693	5.46437e-08	5.46437e-08	1	0	0	1	1	0
AAAGTT	1	4	6	49.2479	371596880	63.1607	289743048	24	4	0.0203054	0.0812217	0.0138053	0.00048733	8.2832e-05	0.379983	1.31145e-09	1.31145e-09	1	0	0	1	0	0
AAAGTTAAGT	30	148	10	49.2479	371596880	63.1607	289743048	1480	4.93333	0.609163	3.0052	0.510797	0.030052	0.00510797	0.781076	8.08727e-08	8.08727e-08	1	0	0	1	1	0
AAAGTTC	2	8	7	49.2479	371596880	63.1607	289743048	56	4	0.0406108	0.162443	0.0276107	0.0011371	0.000193275	0.443314	3.06005e-09	3.06005e-09	1	0	0	1	0	0
AAAT	11	68	4	49.2479	371596880	63.1607	289743048	272	6.18182	0.22336	1.38077	0.234691	0.00552307	0.000938763	0.391498	1.48631e-08	1.48631e-08	1	0	0	0	0	0
AAATAAATG	1	4	9	49.2479	371596880	63.1607	289743048	36	4	0.0203054	0.0812217	0.0138053	0.000730995	0.000124248	0.569975	1.96717e-09	1.96717e-09	1	0	0	1	1	0
AAATAAG	14	90	7	49.2479	371596880	63.1607	289743048	630	6.42857	0.284276	1.82749	0.31062	0.0127924	0.00217434	0.712468	3.44255e-08	3.44255e-08	1	0	0	1	1	0
AAATAAGT	8	38	8	49.2479	371596880	63.1607	289743048	304	4.75	0.162443	0.771606	0.131151	0.00617285	0.00104921	0.60164	1.66117e-08	1.66117e-08	1	0	0	1	1	0
AAATAATG	5	44	8	49.2479	371596880	63.1607	289743048	352	8.8	0.101527	0.893439	0.151859	0.00714751	0.00121487	1.11462	1.92346e-08	1.92346e-08	1	0	0	1	1	0
AAATAATGTT	2	8	10	49.2479	371596880	63.1607	289743048	80	4	0.0406108	0.162443	0.0276107	0.00162443	0.000276107	0.633305	4.37149e-09	4.37149e-09	1	0	0	1	1	0
AAATAG	12	76	6	49.2479	371596880	63.1607	289743048	456	6.33333	0.243665	1.54321	0.262301	0.00925927	0.00157381	0.60164	2.49175e-08	2.49175e-08	1	0	0	1	1	0
AAATAGAT	18	89	8	49.2479	371596880	63.1607	289743048	712	4.94444	0.365498	1.80718	0.307169	0.0144575	0.00245735	0.626268	3.89063e-08	3.89063e-08	1	0	0	1	1	0
AAATAGATG	1	5	9	49.2479	371596880	63.1607	289743048	45	5	0.0203054	0.101527	0.0172567	0.000913744	0.00015531	0.712468	2.45897e-09	2.45897e-09	1	0	0	1	1	0
AAATAGCTCCT	2	8	11	49.2479	371596880	63.1607	289743048	88	4	0.0406108	0.162443	0.0276107	0.00178688	0.000303717	0.696636	4.80864e-09	4.80864e-09	1	0	0	1	1	0
AAATAGT	3	14	7	49.2479	371596880	63.1607	289743048	98	4.66667	0.0609163	0.284276	0.0483187	0.00198993	0.000338231	0.517199	5.35508e-09	5.35508e-09	1	0	0	1	1	0
AAATATGGT	2	8	9	49.2479	371596880	63.1607	289743048	72	4	0.0406108	0.162443	0.0276107	0.00146199	0.000248496	0.569975	3.93435e-09	3.93435e-09	1	0	0	1	1	0
AAATCAG	106	639	7	49.2479	371596880	63.1607	289743048	4473	6.0283	2.15237	12.9752	2.2054	0.0908262	0.0154378	0.668107	2.44421e-07	2.44421e-07	1	0	0	1	1	0
AAATCC	6	24	6	49.2479	371596880	63.1607	289743048	144	4	0.121833	0.48733	0.082832	0.00292398	0.000496992	0.379983	7.86869e-09	7.86869e-09	1	0	0	1	0	0
AAATCT	4	16	6	49.2479	371596880	63.1607	289743048	96	4	0.0812217	0.324887	0.0552213	0.00194932	0.000331328	0.379983	5.24579e-09	5.24579e-09	1	0	0	1	0	0
AAATCTTC	96	453	8	49.2479	371596880	63.1607	289743048	3624	4.71875	1.94932	9.19836	1.56345	0.0735869	0.0125076	0.597682	1.98029e-07	1.98029e-07	1	0	0	1	1	0
AAATG	12	60	5	49.2479	371596880	63.1607	289743048	300	5	0.243665	1.21833	0.20708	0.00609163	0.0010354	0.395816	1.63931e-08	1.63931e-08	1	0	0	1	0	0
AAATGAACT	1	4	9	49.2479	371596880	63.1607	289743048	36	4	0.0203054	0.0812217	0.0138053	0.000730995	0.000124248	0.569975	1.96717e-09	1.96717e-09	1	0	0	1	1	0
AAATGAAGT	20	83	9	49.2479	371596880	63.1607	289743048	747	4.15	0.406108	1.68535	0.286461	0.0151682	0.00257815	0.591349	4.08188e-08	4.08188e-08	1	0	0	1	1	0
AAATGAAT	2	10	8	49.2479	371596880	63.1607	289743048	80	5	0.0406108	0.203054	0.0345133	0.00162443	0.000276107	0.633305	4.37149e-09	4.37149e-09	1	0	0	1	1	0
AAATGAATG	105	619	9	49.2479	371596880	63.1607	289743048	5571	5.89524	2.13207	12.5691	2.13638	0.113122	0.0192274	0.840034	3.0442e-07	3.0442e-07	1	0	0	1	1	0
AAATGAC	6	29	7	49.2479	371596880	63.1607	289743048	203	4.83333	0.121833	0.588857	0.100089	0.004122	0.000700621	0.535671	1.10927e-08	1.10927e-08	1	0	0	1	1	0
AAATGAG	2	10	7	49.2479	371596880	63.1607	289743048	70	5	0.0406108	0.203054	0.0345133	0.00142138	0.000241593	0.554142	3.82506e-09	3.82506e-09	1	0	0	1	1	0
AAATGC	10	40	6	49.2479	371596880	63.1607	289743048	240	4	0.203054	0.812217	0.138053	0.0048733	0.00082832	0.379983	1.31145e-08	1.31145e-08	1	0	0	1	0	0
AAATGCATAG	4	16	10	49.2479	371596880	63.1607	289743048	160	4	0.0812217	0.324887	0.0552213	0.00324887	0.000552213	0.633305	8.74299e-09	8.74299e-09	1	0	0	1	1	0
AAATGCATG	8	34	9	49.2479	371596880	63.1607	289743048	306	4.25	0.162443	0.690384	0.117345	0.00621346	0.00105611	0.605598	1.6721e-08	1.6721e-08	1	0	0	1	1	0
AAATGCC	4	16	7	49.2479	371596880	63.1607	289743048	112	4	0.0812217	0.324887	0.0552213	0.00227421	0.000386549	0.443314	6.12009e-09	6.12009e-09	1	0	0	1	0	0
AAATGCT	6	24	7	49.2479	371596880	63.1607	289743048	168	4	0.121833	0.48733	0.082832	0.00341131	0.000579824	0.443314	9.18014e-09	9.18014e-09	1	0	0	1	0	0
AAATGG	2	8	6	49.2479	371596880	63.1607	289743048	48	4	0.0406108	0.162443	0.0276107	0.00097466	0.000165664	0.379983	2.6229e-09	2.6229e-09	1	0	0	1	0	0
AAATGGT	168	1274	7	49.2479	371596880	63.1607	289743048	8918	7.58333	3.41131	25.8691	4.397	0.181084	0.030779	0.840449	4.87312e-07	4.87312e-07	1	0	0	1	1	0
AAATGT	5	20	6	49.2479	371596880	63.1607	289743048	120	4	0.101527	0.406108	0.0690267	0.00243665	0.00041416	0.379983	6.55724e-09	6.55724e-09	1	0	0	1	0	0
AAATTC	6	24	6	49.2479	371596880	63.1607	289743048	144	4	0.121833	0.48733	0.082832	0.00292398	0.000496992	0.379983	7.86869e-09	7.86869e-09	1	0	0	1	0	0
AAATTCAAT	4	16	9	49.2479	371596880	63.1607	289743048	144	4	0.0812217	0.324887	0.0552213	0.00292398	0.000496992	0.569975	7.86869e-09	7.86869e-09	1	0	0	1	1	0
AAATTCCAAT	13	55	10	49.2479	371596880	63.1607	289743048	550	4.23077	0.26397	1.1168	0.189823	0.011168	0.00189823	0.669842	3.0054e-08	3.0054e-08	1	0	0	1	1	0
AAATTG	8	32	6	49.2479	371596880	63.1607	289743048	192	4	0.162443	0.649774	0.110443	0.00389864	0.000662656	0.379983	1.04916e-08	1.04916e-08	1	0	0	1	0	0
AAATTGG	11	44	7	49.2479	371596880	63.1607	289743048	308	4	0.22336	0.893439	0.151859	0.00625407	0.00106301	0.443314	1.68303e-08	1.68303e-08	1	0	0	1	0	0
AAATTT	2	8	6	49.2479	371596880	63.1607	289743048	48	4	0.0406108	0.162443	0.0276107	0.00097466	0.000165664	0.379983	2.6229e-09	2.6229e-09	1	0	0	1	0	0
AAC	3602	67249	3	49.2479	371596880	63.1607	289743048	201747	18.6699	73.1401	1365.52	232.099	4.09656	0.696296	0.886781	1.10242e-05	1.10242e-05	1	0	0	0	1	0
AACAACAAT	172	1077	9	49.2479	371596880	63.1607	289743048	9693	6.26163	3.49253	21.8689	3.71709	0.19682	0.0334538	0.892242	5.29661e-07	5.29661e-07	1	0	0	1	1	0
AACAACATG	2	8	9	49.2479	371596880	63.1607	289743048	72	4	0.0406108	0.162443	0.0276107	0.00146199	0.000248496	0.569975	3.93435e-09	3.93435e-09	1	0	0	1	1	0
AACAACC	8	46	7	49.2479	371596880	63.1607	289743048	322	5.75	0.162443	0.934049	0.158761	0.00653835	0.00111133	0.637263	1.75953e-08	1.75953e-08	1	0	0	1	1	0
AACAAG	132	1054	6	49.2479	371596880	63.1607	289743048	6324	7.98485	2.68032	21.4019	3.63771	0.128411	0.0218262	0.758527	3.45567e-07	3.45567e-07	1	0	0	1	1	0
AACAAGC	8	40	7	49.2479	371596880	63.1607	289743048	280	5	0.162443	0.812217	0.138053	0.00568552	0.000966373	0.554142	1.53002e-08	1.53002e-08	1	0	0	1	1	0
AACAAT	5570	49738	6	49.2479	371596880	63.1607	289743048	298428	8.92962	113.101	1009.95	171.662	6.05971	1.02997	0.848276	1.63072e-05	1.63072e-05	1	0	0	1	1	0
AACAATAAT	167	914	9	49.2479	371596880	63.1607	289743048	8226	5.47305	3.39101	18.5592	3.15452	0.167032	0.0283907	0.779875	4.49499e-07	4.49499e-07	1	0	0	1	1	0
AACAATAATAGTAAT	6	24	15	49.2479	371596880	63.1607	289743048	360	4	0.121833	0.48733	0.082832	0.00730995	0.00124248	0.949958	1.96717e-08	1.96717e-08	1	0	0	1	1	0
AACAATGAT	24	131	9	49.2479	371596880	63.1607	289743048	1179	5.45833	0.48733	2.66001	0.452125	0.0239401	0.00406912	0.777778	6.44249e-08	6.44249e-08	1	0	0	1	1	0
AACAATGATAAT	16	86	12	49.2479	371596880	63.1607	289743048	1032	5.375	0.324887	1.74627	0.296815	0.0209552	0.00356178	1.0212	5.63923e-08	5.63923e-08	1	0	0	1	1	0
AACAC	12	62	5	49.2479	371596880	63.1607	289743048	310	5.16667	0.243665	1.25894	0.213983	0.00629468	0.00106991	0.40901	1.69395e-08	1.69395e-08	1	0	0	1	0	0
AACACC	1	4	6	49.2479	371596880	63.1607	289743048	24	4	0.0203054	0.0812217	0.0138053	0.00048733	8.2832e-05	0.379983	1.31145e-09	1.31145e-09	1	0	0	1	0	0
AACACCCT	6	56	8	49.2479	371596880	63.1607	289743048	448	9.33333	0.121833	1.1371	0.193275	0.00909683	0.0015462	1.18217	2.44804e-08	2.44804e-08	1	0	0	1	1	0
AACACT	15	78	6	49.2479	371596880	63.1607	289743048	468	5.2	0.304581	1.58382	0.269204	0.00950294	0.00161522	0.493978	2.55732e-08	2.55732e-08	1	0	0	1	0	0
AACAGAC	20	106	7	49.2479	371596880	63.1607	289743048	742	5.3	0.406108	2.15237	0.365841	0.0150666	0.00256089	0.58739	4.05456e-08	4.05456e-08	1	0	0	1	1	0
AACAGAG	6	30	7	49.2479	371596880	63.1607	289743048	210	5	0.121833	0.609163	0.10354	0.00426414	0.00072478	0.554142	1.14752e-08	1.14752e-08	1	0	0	1	1	0
AACAGAGG	4776	21124	8	49.2479	371596880	63.1607	289743048	168992	4.42295	96.9787	428.932	72.906	3.43145	0.583248	0.560215	9.23435e-06	9.23435e-06	1	0	0	1	1	0
AACAGC	19	76	6	49.2479	371596880	63.1607	289743048	456	4	0.385803	1.54321	0.262301	0.00925927	0.00157381	0.379983	2.49175e-08	2.49175e-08	1	0	0	1	0	0
AACAGG	14	62	6	49.2479	371596880	63.1607	289743048	372	4.42857	0.284276	1.25894	0.213983	0.00755362	0.0012839	0.420696	2.03275e-08	2.03275e-08	1	0	0	1	0	0
AACAGT	304	2352	6	49.2479	371596880	63.1607	289743048	14112	7.73684	6.17285	47.7584	8.11754	0.28655	0.0487052	0.734967	7.71132e-07	7.71132e-07	1	0	0	1	1	0
AACATAC	4	20	7	49.2479	371596880	63.1607	289743048	140	5	0.0812217	0.406108	0.0690267	0.00284276	0.000483187	0.554142	7.65012e-09	7.65012e-09	1	0	0	1	1	0
AACATG	6	24	6	49.2479	371596880	63.1607	289743048	144	4	0.121833	0.48733	0.082832	0.00292398	0.000496992	0.379983	7.86869e-09	7.86869e-09	1	0	0	1	0	0
AACATT	4	16	6	49.2479	371596880	63.1607	289743048	96	4	0.0812217	0.324887	0.0552213	0.00194932	0.000331328	0.379983	5.24579e-09	5.24579e-09	1	0	0	1	0	0
AACATTC	5	26	7	49.2479	371596880	63.1607	289743048	182	5.2	0.101527	0.527941	0.0897347	0.00369559	0.000628143	0.576308	9.94515e-09	9.94515e-09	1	0	0	1	1	0
AACC	7	54	4	49.2479	371596880	63.1607	289743048	216	7.71429	0.142138	1.09649	0.186372	0.00438597	0.000745488	0.48855	1.1803e-08	1.1803e-08	1	0	0	0	0	0
AACCAATCT	8	34	9	49.2479	371596880	63.1607	289743048	306	4.25	0.162443	0.690384	0.117345	0.00621346	0.00105611	0.605598	1.6721e-08	1.6721e-08	1	0	0	1	1	0
AACCAC	1	4	6	49.2479	371596880	63.1607	289743048	24	4	0.0203054	0.0812217	0.0138053	0.00048733	8.2832e-05	0.379983	1.31145e-09	1.31145e-09	1	0	0	1	0	0
AACCAG	2	8	6	49.2479	371596880	63.1607	289743048	48	4	0.0406108	0.162443	0.0276107	0.00097466	0.000165664	0.379983	2.6229e-09	2.6229e-09	1	0	0	1	0	0
AACCCC	18	96	6	49.2479	371596880	63.1607	289743048	576	5.33333	0.365498	1.94932	0.331328	0.0116959	0.00198797	0.506644	3.14748e-08	3.14748e-08	1	0	0	1	1	0
AACCCT	20	147	6	49.2479	371596880	63.1607	289743048	882	7.35	0.406108	2.9849	0.507346	0.0179094	0.00304408	0.698219	4.81957e-08	4.81957e-08	1	0	0	1	1	0
AACCCTAAT	2	12	9	49.2479	371596880	63.1607	289743048	108	6	0.0406108	0.243665	0.041416	0.00219299	0.000372744	0.854962	5.90152e-09	5.90152e-09	1	0	0	1	1	0
AACCGAC	5	20	7	49.2479	371596880	63.1607	289743048	140	4	0.101527	0.406108	0.0690267	0.00284276	0.000483187	0.443314	7.65012e-09	7.65012e-09	1	0	0	1	0	0
AACCGAT	4	16	7	49.2479	371596880	63.1607	289743048	112	4	0.0812217	0.324887	0.0552213	0.00227421	0.000386549	0.443314	6.12009e-09	6.12009e-09	1	0	0	1	0	0
AACCGATAACTGAT	2	10	14	49.2479	371596880	63.1607	289743048	140	5	0.0406108	0.203054	0.0345133	0.00284276	0.000483187	1.10828	7.65012e-09	7.65012e-09	1	0	0	1	1	0
AACCT	16	80	5	49.2479	371596880	63.1607	289743048	400	5	0.324887	1.62443	0.276107	0.00812217	0.00138053	0.395816	2.18575e-08	2.18575e-08	1	0	0	1	0	0
AACCTC	6	34	6	49.2479	371596880	63.1607	289743048	204	5.66667	0.121833	0.690384	0.117345	0.00414231	0.000704072	0.538309	1.11473e-08	1.11473e-08	1	0	0	1	1	0
AACCTG	11	58	6	49.2479	371596880	63.1607	289743048	348	5.27273	0.22336	1.17771	0.200177	0.00706629	0.00120106	0.500887	1.9016e-08	1.9016e-08	1	0	0	1	1	0
AACCTT	51	352	6	49.2479	371596880	63.1607	289743048	2112	6.90196	1.03558	7.14751	1.21487	0.0428851	0.00728922	0.655657	1.15407e-07	1.15407e-07	1	0	0	1	1	0
AACGAC	20	140	6	49.2479	371596880	63.1607	289743048	840	7	0.406108	2.84276	0.483187	0.0170566	0.00289912	0.66497	4.59007e-08	4.59007e-08	1	0	0	1	1	0
AACGACG	20	98	7	49.2479	371596880	63.1607	289743048	686	4.9	0.406108	1.98993	0.338231	0.0139295	0.00236762	0.543059	3.74856e-08	3.74856e-08	1	0	0	1	1	0
AACGAG	8	34	6	49.2479	371596880	63.1607	289743048	204	4.25	0.162443	0.690384	0.117345	0.00414231	0.000704072	0.403732	1.11473e-08	1.11473e-08	1	0	0	1	0	0
AACGAT	1379	10968	6	49.2479	371596880	63.1607	289743048	65808	7.95359	28.0012	222.71	37.8542	1.33626	0.227125	0.755557	3.59599e-06	3.59599e-06	1	0	0	1	1	0
AACGATAAT	4	18	9	49.2479	371596880	63.1607	289743048	162	4.5	0.0812217	0.365498	0.062124	0.00328948	0.000559116	0.641221	8.85228e-09	8.85228e-09	1	0	0	1	1	0
AACGATG	235	1636	7	49.2479	371596880	63.1607	289743048	11452	6.9617	4.77177	33.2197	5.64638	0.232538	0.0395247	0.771554	6.25779e-07	6.25779e-07	1	0	0	1	1	0
AACGATGG	8	34	8	49.2479	371596880	63.1607	289743048	272	4.25	0.162443	0.690384	0.117345	0.00552307	0.000938763	0.538309	1.48631e-08	1.48631e-08	1	0	0	1	1	0
AACGCAGC	5814	29367	8	49.2479	371596880	63.1607	289743048	234936	5.05108	118.056	596.309	101.355	4.77047	0.810843	0.639775	1.28378e-05	1.28378e-05	1	0	0	1	1	0
AACGCC	54	409	6	49.2479	371596880	63.1607	289743048	2454	7.57407	1.09649	8.30492	1.4116	0.0498295	0.00846957	0.719505	1.34096e-07	1.34096e-07	1	0	0	1	1	0
AACGCT	46	222	6	49.2479	371596880	63.1607	289743048	1332	4.82609	0.934049	4.5078	0.766196	0.0270468	0.00459718	0.458458	7.27854e-08	7.27854e-08	1	0	0	1	0	0
AACGCTG	14	74	7	49.2479	371596880	63.1607	289743048	518	5.28571	0.284276	1.5026	0.255399	0.0105182	0.00178779	0.585807	2.83054e-08	2.83054e-08	1	0	0	1	1	0
AACGCTT	4	16	7	49.2479	371596880	63.1607	289743048	112	4	0.0812217	0.324887	0.0552213	0.00227421	0.000386549	0.443314	6.12009e-09	6.12009e-09	1	0	0	1	0	0
AACGGAC	9	58	7	49.2479	371596880	63.1607	289743048	406	6.44444	0.182749	1.17771	0.200177	0.008244	0.00140124	0.714227	2.21853e-08	2.21853e-08	1	0	0	1	1	0
AACGGAG	54	397	7	49.2479	371596880	63.1607	289743048	2779	7.35185	1.09649	8.06125	1.37018	0.0564288	0.00959126	0.814794	1.51855e-07	1.51855e-07	1	0	0	1	1	0
AACGGC	6	24	6	49.2479	371596880	63.1607	289743048	144	4	0.121833	0.48733	0.082832	0.00292398	0.000496992	0.379983	7.86869e-09	7.86869e-09	1	0	0	1	0	0
AACGGGCG	77	375	8	49.2479	371596880	63.1607	289743048	3000	4.87013	1.56352	7.61453	1.29425	0.0609163	0.010354	0.616856	1.63931e-07	1.63931e-07	1	0	0	1	1	0
AACGGT	3354	18514	6	49.2479	371596880	63.1607	289743048	111084	5.51998	68.1044	375.935	63.898	2.25561	0.383388	0.524374	6.07004e-06	6.07004e-06	1	0	0	1	1	0
AACGT	499	2506	5	49.2479	371596880	63.1607	289743048	12530	5.02204	10.1324	50.8854	8.64904	0.254427	0.0432452	0.397561	6.84685e-07	6.84685e-07	1	0	0	1	0	0
AACT	385	2330	4	49.2479	371596880	63.1607	289743048	9320	6.05195	7.81759	47.3116	8.04161	0.189247	0.0321664	0.383273	5.09279e-07	5.09279e-07	1	0	0	0	0	0
AACTACT	235	940	7	49.2479	371596880	63.1607	289743048	6580	4	4.77177	19.0871	3.24425	0.13361	0.0227098	0.443314	3.59555e-07	3.59555e-07	1	0	0	1	0	0
AACTAGACTT	23	146	10	49.2479	371596880	63.1607	289743048	1460	6.34783	0.467025	2.96459	0.503895	0.0296459	0.00503895	1.00503	7.97798e-08	7.97798e-08	1	0	0	1	1	0
AACTCCT	2	10	7	49.2479	371596880	63.1607	289743048	70	5	0.0406108	0.203054	0.0345133	0.00142138	0.000241593	0.554142	3.82506e-09	3.82506e-09	1	0	0	1	1	0
AACTCTAACTTGT	6	28	13	49.2479	371596880	63.1607	289743048	364	4.66667	0.121833	0.568552	0.0966373	0.00739117	0.00125629	0.960513	1.98903e-08	1.98903e-08	1	0	0	1	1	0
AACTCTT	27	191	7	49.2479	371596880	63.1607	289743048	1337	7.07407	0.548246	3.87834	0.659205	0.0271484	0.00461443	0.784008	7.30586e-08	7.30586e-08	1	0	0	1	1	0
AACTG	1	10	5	49.2479	371596880	63.1607	289743048	50	10	0.0203054	0.203054	0.0345133	0.00101527	0.000172567	0.791631	2.73218e-09	2.73218e-09	1	0	0	1	1	0
AACTGAAG	41	218	8	49.2479	371596880	63.1607	289743048	1744	5.31707	0.832522	4.42658	0.752391	0.0354127	0.00601913	0.673466	9.52986e-08	9.52986e-08	1	0	0	1	1	0
AACTGATG	8473	45079	8	49.2479	371596880	63.1607	289743048	360632	5.32031	172.048	915.348	155.583	7.32279	1.24466	0.673876	1.97063e-05	1.97063e-05	1	0	0	1	1	0
AACTGC	2	8	6	49.2479	371596880	63.1607	289743048	48	4	0.0406108	0.162443	0.0276107	0.00097466	0.000165664	0.379983	2.6229e-09	2.6229e-09	1	0	0	1	0	0
AACTGCCTC	7890	36673	9	49.2479	371596880	63.1607	289743048	330057	4.64804	160.21	744.661	126.571	6.70195	1.13914	0.662316	1.80355e-05	1.80355e-05	1	0	0	1	1	0
AACTGT	5	39	6	49.2479	371596880	63.1607	289743048	234	7.8	0.101527	0.791911	0.134602	0.00475147	0.000807612	0.740967	1.27866e-08	1.27866e-08	1	0	0	1	1	0
AACTT	4	20	5	49.2479	371596880	63.1607	289743048	100	5	0.0812217	0.406108	0.0690267	0.00203054	0.000345133	0.395816	5.46437e-09	5.46437e-09	1	0	0	1	0	0
AACTTACT	18	102	8	49.2479	371596880	63.1607	289743048	816	5.66667	0.365498	2.07115	0.352036	0.0165692	0.00281629	0.717746	4.45892e-08	4.45892e-08	1	0	0	1	1	0
AACTTATC	2	8	8	49.2479	371596880	63.1607	289743048	64	4	0.0406108	0.162443	0.0276107	0.00129955	0.000220885	0.506644	3.4972e-09	3.4972e-09	1	0	0	1	1	0
AACTTC	4	16	6	49.2479	371596880	63.1607	289743048	96	4	0.0812217	0.324887	0.0552213	0.00194932	0.000331328	0.379983	5.24579e-09	5.24579e-09	1	0	0	1	0	0
AACTTCGTCCC	8	32	11	49.2479	371596880	63.1607	289743048	352	4	0.162443	0.649774	0.110443	0.00714751	0.00121487	0.696636	1.92346e-08	1.92346e-08	1	0	0	1	1	0
AACTTCT	2	8	7	49.2479	371596880	63.1607	289743048	56	4	0.0406108	0.162443	0.0276107	0.0011371	0.000193275	0.443314	3.06005e-09	3.06005e-09	1	0	0	1	0	0
AAG	141498	2210062	3	49.2479	371596880	63.1607	289743048	6630186	15.619	2873.18	44876.2	7627.66	134.629	22.883	0.741871	0.000362298	0.000362298	1	1	1	0	1	0
AAGAAGAG	119	615	8	49.2479	371596880	63.1607	289743048	4920	5.16807	2.41635	12.4878	2.12257	0.0999027	0.0169806	0.654593	2.68847e-07	2.68847e-07	1	0	0	1	1	0
AAGAAGAGAG	18	89	10	49.2479	371596880	63.1607	289743048	890	4.94444	0.365498	1.80718	0.307169	0.0180718	0.00307169	0.782835	4.86329e-08	4.86329e-08	1	0	0	1	1	0
AAGAAGG	20	96	7	49.2479	371596880	63.1607	289743048	672	4.8	0.406108	1.94932	0.331328	0.0136452	0.0023193	0.531976	3.67206e-08	3.67206e-08	1	0	0	1	1	0
AAGAAGGAG	11866	58178	9	49.2479	371596880	63.1607	289743048	523602	4.90292	240.944	1181.33	200.792	10.632	1.80713	0.698634	2.86115e-05	2.86115e-05	1	0	0	1	1	0
AAGAAGGGAG	2	8	10	49.2479	371596880	63.1607	289743048	80	4	0.0406108	0.162443	0.0276107	0.00162443	0.000276107	0.633305	4.37149e-09	4.37149e-09	1	0	0	1	1	0
AAGAAGT	162	1119	7	49.2479	371596880	63.1607	289743048	7833	6.90741	3.28948	22.7218	3.86204	0.159052	0.0270343	0.765537	4.28024e-07	4.28024e-07	1	0	0	1	1	0
AAGAAGTG	70	430	8	49.2479	371596880	63.1607	289743048	3440	6.14286	1.42138	8.73133	1.48407	0.0698507	0.0118726	0.778061	1.87974e-07	1.87974e-07	1	0	0	1	1	0
AAGAAT	500	3753	6	49.2479	371596880	63.1607	289743048	22518	7.506	10.1527	76.2063	12.9529	0.457238	0.0777171	0.713038	1.23047e-06	1.23047e-06	1	0	0	1	1	0
AAGAATAAGAT	6	26	11	49.2479	371596880	63.1607	289743048	286	4.33333	0.121833	0.527941	0.0897347	0.00580735	0.000987081	0.754689	1.56281e-08	1.56281e-08	1	0	0	1	1	0
AAGAATAG	235	1460	8	49.2479	371596880	63.1607	289743048	11680	6.21277	4.77177	29.6459	5.03895	0.237167	0.0403116	0.786915	6.38238e-07	6.38238e-07	1	0	0	1	1	0
AAGAATTG	182	1140	8	49.2479	371596880	63.1607	289743048	9120	6.26374	3.69559	23.1482	3.93452	0.185185	0.0314762	0.793371	4.9835e-07	4.9835e-07	1	0	0	1	1	0
AAGACG	3	12	6	49.2479	371596880	63.1607	289743048	72	4	0.0609163	0.243665	0.041416	0.00146199	0.000248496	0.379983	3.93435e-09	3.93435e-09	1	0	0	1	0	0
AAGACT	4	16	6	49.2479	371596880	63.1607	289743048	96	4	0.0812217	0.324887	0.0552213	0.00194932	0.000331328	0.379983	5.24579e-09	5.24579e-09	1	0	0	1	0	0
AAGAG	67	456	5	49.2479	371596880	63.1607	289743048	2280	6.80597	1.36046	9.25927	1.57381	0.0462964	0.00786904	0.538782	1.24588e-07	1.24588e-07	1	0	0	1	1	0
AAGAGAAGAGAG	1	4	12	49.2479	371596880	63.1607	289743048	48	4	0.0203054	0.0812217	0.0138053	0.00097466	0.000165664	0.759966	2.6229e-09	2.6229e-09	1	0	0	1	1	0
AAGAGAC	211	1471	7	49.2479	371596880	63.1607	289743048	10297	6.97156	4.28444	29.8693	5.07691	0.209085	0.0355384	0.772647	5.62666e-07	5.62666e-07	1	0	0	1	1	0
AAGAGAG	17	116	7	49.2479	371596880	63.1607	289743048	812	6.82353	0.345192	2.35543	0.400355	0.016488	0.00280248	0.756241	4.43707e-08	4.43707e-08	1	0	0	1	1	0
AAGAGC	14	109	6	49.2479	371596880	63.1607	289743048	654	7.78571	0.284276	2.21329	0.376195	0.0132797	0.00225717	0.73961	3.5737e-08	3.5737e-08	1	0	0	1	1	0
AAGAGCAG	80	428	8	49.2479	371596880	63.1607	289743048	3424	5.35	1.62443	8.69072	1.47717	0.0695258	0.0118174	0.677636	1.871e-07	1.871e-07	1	0	0	1	1	0
AAGAGG	28	122	6	49.2479	371596880	63.1607	289743048	732	4.35714	0.568552	2.47726	0.421063	0.0148636	0.00252638	0.41391	3.99992e-08	3.99992e-08	1	0	0	1	0	0
AAGAGGAG	1	4	8	49.2479	371596880	63.1607	289743048	32	4	0.0203054	0.0812217	0.0138053	0.000649774	0.000110443	0.506644	1.7486e-09	1.7486e-09	1	0	0	1	1	0
AAGAGT	181	1571	6	49.2479	371596880	63.1607	289743048	9426	8.67956	3.67528	31.8998	5.42205	0.191399	0.0325323	0.824521	5.15071e-07	5.15071e-07	1	0	0	1	1	0
AAGATAG	4	16	7	49.2479	371596880	63.1607	289743048	112	4	0.0812217	0.324887	0.0552213	0.00227421	0.000386549	0.443314	6.12009e-09	6.12009e-09	1	0	0	1	0	0
AAGATG	11	93	6	49.2479	371596880	63.1607	289743048	558	8.45455	0.22336	1.8884	0.320974	0.0113304	0.00192584	0.803146	3.04912e-08	3.04912e-08	1	0	0	1	1	0
AAGATGC	2	8	7	49.2479	371596880	63.1607	289743048	56	4	0.0406108	0.162443	0.0276107	0.0011371	0.000193275	0.443314	3.06005e-09	3.06005e-09	1	0	0	1	0	0
AAGATGGTC	2	8	9	49.2479	371596880	63.1607	289743048	72	4	0.0406108	0.162443	0.0276107	0.00146199	0.000248496	0.569975	3.93435e-09	3.93435e-09	1	0	0	1	1	0
AAGATGTG	17033	101122	8	49.2479	371596880	63.1607	289743048	808976	5.93683	345.862	2053.32	349.006	16.4266	2.79205	0.751965	4.42054e-05	4.42054e-05	1	1	0	1	1	0
AAGATTG	6	24	7	49.2479	371596880	63.1607	289743048	168	4	0.121833	0.48733	0.082832	0.00341131	0.000579824	0.443314	9.18014e-09	9.18014e-09	1	0	0	1	0	0
AAGC	21	154	4	49.2479	371596880	63.1607	289743048	616	7.33333	0.426414	3.12704	0.531505	0.0125081	0.00212602	0.464424	3.36605e-08	3.36605e-08	1	0	0	0	0	0
AAGCAAGG	53	227	8	49.2479	371596880	63.1607	289743048	1816	4.28302	1.07619	4.60933	0.783453	0.0368746	0.00626762	0.542492	9.92329e-08	9.92329e-08	1	0	0	1	1	0
AAGCAC	23	210	6	49.2479	371596880	63.1607	289743048	1260	9.13043	0.467025	4.26414	0.72478	0.0255848	0.00434868	0.867353	6.8851e-08	6.8851e-08	1	0	0	1	1	0
AAGCACGCAC	2	8	10	49.2479	371596880	63.1607	289743048	80	4	0.0406108	0.162443	0.0276107	0.00162443	0.000276107	0.633305	4.37149e-09	4.37149e-09	1	0	0	1	1	0
AAGCAGAT	32	129	8	49.2479	371596880	63.1607	289743048	1032	4.03125	0.649774	2.6194	0.445222	0.0209552	0.00356178	0.510602	5.63923e-08	5.63923e-08	1	0	0	1	1	0
AAGCAGG	63	325	7	49.2479	371596880	63.1607	289743048	2275	5.15873	1.27924	6.59926	1.12168	0.0461948	0.00785178	0.571734	1.24314e-07	1.24314e-07	1	0	0	1	1	0
AAGCC	2	10	5	49.2479	371596880	63.1607	289743048	50	5	0.0406108	0.203054	0.0345133	0.00101527	0.000172567	0.395816	2.73218e-09	2.73218e-09	1	0	0	1	0	0
AAGCCG	4	20	6	49.2479	371596880	63.1607	289743048	120	5	0.0812217	0.406108	0.0690267	0.00243665	0.00041416	0.474979	6.55724e-09	6.55724e-09	1	0	0	1	0	0
AAGCCGC	2	8	7	49.2479	371596880	63.1607	289743048	56	4	0.0406108	0.162443	0.0276107	0.0011371	0.000193275	0.443314	3.06005e-09	3.06005e-09	1	0	0	1	0	0
AAGCGAGG	10	44	8	49.2479	371596880	63.1607	289743048	352	4.4	0.203054	0.893439	0.151859	0.00714751	0.00121487	0.557308	1.92346e-08	1.92346e-08	1	0	0	1	1	0
AAGCTAG	6	26	7	49.2479	371596880	63.1607	289743048	182	4.33333	0.121833	0.527941	0.0897347	0.00369559	0.000628143	0.480256	9.94515e-09	9.94515e-09	1	0	0	1	0	0
AAGCTT	2	8	6	49.2479	371596880	63.1607	289743048	48	4	0.0406108	0.162443	0.0276107	0.00097466	0.000165664	0.379983	2.6229e-09	2.6229e-09	1	0	0	1	0	0
AAGG	93	922	4	49.2479	371596880	63.1607	289743048	3688	9.91398	1.8884	18.7216	3.18213	0.0748864	0.0127285	0.627857	2.01526e-07	2.01526e-07	1	0	0	0	1	0
AAGGAAT	114	844	7	49.2479	371596880	63.1607	289743048	5908	7.40351	2.31482	17.1378	2.91293	0.119964	0.0203905	0.820519	3.22835e-07	3.22835e-07	1	0	0	1	1	0
AAGGAATAG	57	287	9	49.2479	371596880	63.1607	289743048	2583	5.03509	1.15741	5.82766	0.990533	0.0524489	0.0089148	0.717468	1.41145e-07	1.41145e-07	1	0	0	1	1	0
AAGGAATTG	2	8	9	49.2479	371596880	63.1607	289743048	72	4	0.0406108	0.162443	0.0276107	0.00146199	0.000248496	0.569975	3.93435e-09	3.93435e-09	1	0	0	1	1	0
AAGGACAAT	17	92	9	49.2479	371596880	63.1607	289743048	828	5.41176	0.345192	1.8681	0.317523	0.0168129	0.0028577	0.771142	4.5245e-08	4.5245e-08	1	0	0	1	1	0
AAGGAG	344	1974	6	49.2479	371596880	63.1607	289743048	11844	5.73837	6.98507	40.0829	6.81293	0.240497	0.0408776	0.545121	6.472e-07	6.472e-07	1	0	0	1	1	0
AAGGAGG	8	38	7	49.2479	371596880	63.1607	289743048	266	4.75	0.162443	0.771606	0.131151	0.00540124	0.000918055	0.526435	1.45352e-08	1.45352e-08	1	0	0	1	1	0
AAGGAT	61	585	6	49.2479	371596880	63.1607	289743048	3510	9.59016	1.23863	11.8787	2.01903	0.071272	0.0121142	0.911025	1.91799e-07	1.91799e-07	1	0	0	1	1	0
AAGGATAGG	120	590	9	49.2479	371596880	63.1607	289743048	5310	4.91667	2.43665	11.9802	2.03629	0.107822	0.0183266	0.700594	2.90158e-07	2.90158e-07	1	0	0	1	1	0
AAGGATG	15	68	7	49.2479	371596880	63.1607	289743048	476	4.53333	0.304581	1.38077	0.234691	0.00966538	0.00164283	0.502422	2.60104e-08	2.60104e-08	1	0	0	1	1	0
AAGGC	2	22	5	49.2479	371596880	63.1607	289743048	110	11	0.0406108	0.446719	0.0759293	0.0022336	0.000379647	0.870795	6.01081e-09	6.01081e-09	1	0	0	1	1	0
AAGGCT	11	44	6	49.2479	371596880	63.1607	289743048	264	4	0.22336	0.893439	0.151859	0.00536063	0.000911152	0.379983	1.44259e-08	1.44259e-08	1	0	0	1	0	0
AAGGG	4	33	5	49.2479	371596880	63.1607	289743048	165	8.25	0.0812217	0.670079	0.113894	0.00335039	0.00056947	0.653096	9.01621e-09	9.01621e-09	1	0	0	1	1	0
AAGGGC	6	34	6	49.2479	371596880	63.1607	289743048	204	5.66667	0.121833	0.690384	0.117345	0.00414231	0.000704072	0.538309	1.11473e-08	1.11473e-08	1	0	0	1	1	0
AAGGGCT	2	8	7	49.2479	371596880	63.1607	289743048	56	4	0.0406108	0.162443	0.0276107	0.0011371	0.000193275	0.443314	3.06005e-09	3.06005e-09	1	0	0	1	0	0
AAGGGGGAGG	2	8	10	49.2479	371596880	63.1607	289743048	80	4	0.0406108	0.162443	0.0276107	0.00162443	0.000276107	0.633305	4.37149e-09	4.37149e-09	1	0	0	1	1	0
AAGGGT	17	143	6	49.2479	371596880	63.1607	289743048	858	8.41176	0.345192	2.90368	0.493541	0.0174221	0.00296124	0.799082	4.68843e-08	4.68843e-08	1	0	0	1	1	0
AAGGTG	15	68	6	49.2479	371596880	63.1607	289743048	408	4.53333	0.304581	1.38077	0.234691	0.00828461	0.00140814	0.430647	2.22946e-08	2.22946e-08	1	0	0	1	0	0
AAGT	23	158	4	49.2479	371596880	63.1607	289743048	632	6.86957	0.467025	3.20826	0.545311	0.012833	0.00218124	0.435053	3.45348e-08	3.45348e-08	1	0	0	0	0	0
AAGTAG	2	8	6	49.2479	371596880	63.1607	289743048	48	4	0.0406108	0.162443	0.0276107	0.00097466	0.000165664	0.379983	2.6229e-09	2.6229e-09	1	0	0	1	0	0
AAGTAGC	2	8	7	49.2479	371596880	63.1607	289743048	56	4	0.0406108	0.162443	0.0276107	0.0011371	0.000193275	0.443314	3.06005e-09	3.06005e-09	1	0	0	1	0	0
AAGTG	11	66	5	49.2479	371596880	63.1607	289743048	330	6	0.22336	1.34016	0.227788	0.00670079	0.00113894	0.474979	1.80324e-08	1.80324e-08	1	0	0	1	0	0
AAGTGAC	6	24	7	49.2479	371596880	63.1607	289743048	168	4	0.121833	0.48733	0.082832	0.00341131	0.000579824	0.443314	9.18014e-09	9.18014e-09	1	0	0	1	0	0
AAGTGAG	42	310	7	49.2479	371596880	63.1607	289743048	2170	7.38095	0.852828	6.29468	1.06991	0.0440628	0.00748939	0.818019	1.18577e-07	1.18577e-07	1	0	0	1	1	0
AAGTGCCG	5673	23234	8	49.2479	371596880	63.1607	289743048	185872	4.09554	115.193	471.776	80.1883	3.77421	0.641506	0.518745	1.01567e-05	1.01567e-05	1	0	0	1	1	0
AAGTGT	9	46	6	49.2479	371596880	63.1607	289743048	276	5.11111	0.182749	0.934049	0.158761	0.0056043	0.000952568	0.485534	1.50817e-08	1.50817e-08	1	0	0	1	0	0
AAT	14832	297345	3	49.2479	371596880	63.1607	289743048	892035	20.0475	301.17	6037.72	1026.24	18.1131	3.07871	0.952215	4.87441e-05	4.87441e-05	1	1	0	0	1	0
AATAATACC	40	233	9	49.2479	371596880	63.1607	289743048	2097	5.825	0.812217	4.73116	0.804161	0.0425805	0.00723745	0.830026	1.14588e-07	1.14588e-07	1	0	0	1	1	0
AATAATACT	8	54	9	49.2479	371596880	63.1607	289743048	486	6.75	0.162443	1.09649	0.186372	0.00986844	0.00167735	0.961832	2.65568e-08	2.65568e-08	1	0	0	1	1	0
AATAATAGC	40	216	9	49.2479	371596880	63.1607	289743048	1944	5.4	0.812217	4.38597	0.745488	0.0394737	0.00670939	0.769466	1.06227e-07	1.06227e-07	1	0	0	1	1	0
AATAATAGG	4	22	9	49.2479	371596880	63.1607	289743048	198	5.5	0.0812217	0.446719	0.0759293	0.00402047	0.000683364	0.783715	1.08194e-08	1.08194e-08	1	0	0	1	1	0
AATAATAGT	316	1476	9	49.2479	371596880	63.1607	289743048	13284	4.67089	6.41651	29.9708	5.09417	0.269737	0.0458475	0.665572	7.25887e-07	7.25887e-07	1	0	0	1	1	0
AATAATCGT	10	42	9	49.2479	371596880	63.1607	289743048	378	4.2	0.203054	0.852828	0.144956	0.00767545	0.0013046	0.598473	2.06553e-08	2.06553e-08	1	0	0	1	1	0
AATAATG	28	209	7	49.2479	371596880	63.1607	289743048	1463	7.46429	0.568552	4.24383	0.721329	0.0297068	0.0050493	0.827255	7.99437e-08	7.99437e-08	1	0	0	1	1	0
AATAATGAT	73	358	9	49.2479	371596880	63.1607	289743048	3222	4.90411	1.4823	7.26934	1.23558	0.0654241	0.0111202	0.698804	1.76062e-07	1.76062e-07	1	0	0	1	1	0
AATAC	7	39	5	49.2479	371596880	63.1607	289743048	195	5.57143	0.142138	0.791911	0.134602	0.00395956	0.00067301	0.441052	1.06555e-08	1.06555e-08	1	0	0	1	0	0
AATACC	284	2445	6	49.2479	371596880	63.1607	289743048	14670	8.60915	5.76674	49.6468	8.43851	0.297881	0.0506311	0.817833	8.01623e-07	8.01623e-07	1	0	0	1	1	0
AATACGAATAGG	315	1404	12	49.2479	371596880	63.1607	289743048	16848	4.45714	6.39621	28.5088	4.84567	0.342106	0.0581481	0.846819	9.20637e-07	9.20637e-07	1	0	0	1	1	0
AATACT	16	138	6	49.2479	371596880	63.1607	289743048	828	8.625	0.324887	2.80215	0.476284	0.0168129	0.0028577	0.819338	4.5245e-08	4.5245e-08	1	0	0	1	1	0
AATAG	14	70	5	49.2479	371596880	63.1607	289743048	350	5	0.284276	1.42138	0.241593	0.0071069	0.00120797	0.395816	1.91253e-08	1.91253e-08	1	0	0	1	0	0
AATAGAC	2	8	7	49.2479	371596880	63.1607	289743048	56	4	0.0406108	0.162443	0.0276107	0.0011371	0.000193275	0.443314	3.06005e-09	3.06005e-09	1	0	0	1	0	0
AATAGAG	52	346	7	49.2479	371596880	63.1607	289743048	2422	6.65385	1.05588	7.02568	1.19416	0.0491797	0.00835913	0.737435	1.32347e-07	1.32347e-07	1	0	0	1	1	0
AATAGAT	2	8	7	49.2479	371596880	63.1607	289743048	56	4	0.0406108	0.162443	0.0276107	0.0011371	0.000193275	0.443314	3.06005e-09	3.06005e-09	1	0	0	1	0	0
AATAGC	824	6967	6	49.2479	371596880	63.1607	289743048	41802	8.4551	16.7317	141.468	24.0454	0.848807	0.144273	0.803198	2.28422e-06	2.28422e-06	1	0	0	1	1	0
AATAGCC	18	100	7	49.2479	371596880	63.1607	289743048	700	5.55556	0.365498	2.03054	0.345133	0.0142138	0.00241593	0.615713	3.82506e-08	3.82506e-08	1	0	0	1	1	0
AATAGG	30	218	6	49.2479	371596880	63.1607	289743048	1308	7.26667	0.609163	4.42658	0.752391	0.0265595	0.00451434	0.690303	7.14739e-08	7.14739e-08	1	0	0	1	1	0
AATAGT	1283	9272	6	49.2479	371596880	63.1607	289743048	55632	7.22681	26.0519	188.272	32.0008	1.12963	0.192005	0.686517	3.03994e-06	3.03994e-06	1	0	0	1	1	0
AATAGTAGT	11	47	9	49.2479	371596880	63.1607	289743048	423	4.27273	0.22336	0.954355	0.162213	0.00858919	0.00145991	0.608836	2.31143e-08	2.31143e-08	1	0	0	1	1	0
AATAGTG	2	8	7	49.2479	371596880	63.1607	289743048	56	4	0.0406108	0.162443	0.0276107	0.0011371	0.000193275	0.443314	3.06005e-09	3.06005e-09	1	0	0	1	0	0
AATAGTGAT	25	113	9	49.2479	371596880	63.1607	289743048	1017	4.52	0.507636	2.29451	0.390001	0.0206506	0.00351001	0.644071	5.55726e-08	5.55726e-08	1	0	0	1	1	0
AATATAC	2	14	7	49.2479	371596880	63.1607	289743048	98	7	0.0406108	0.284276	0.0483187	0.00198993	0.000338231	0.775799	5.35508e-09	5.35508e-09	1	0	0	1	1	0
AATATC	2	8	6	49.2479	371596880	63.1607	289743048	48	4	0.0406108	0.162443	0.0276107	0.00097466	0.000165664	0.379983	2.6229e-09	2.6229e-09	1	0	0	1	0	0
AATC	35	236	4	49.2479	371596880	63.1607	289743048	944	6.74286	0.71069	4.79208	0.814515	0.0191683	0.00325806	0.427029	5.15836e-08	5.15836e-08	1	0	0	0	0	0
AATCAGG	5	20	7	49.2479	371596880	63.1607	289743048	140	4	0.101527	0.406108	0.0690267	0.00284276	0.000483187	0.443314	7.65012e-09	7.65012e-09	1	0	0	1	0	0
AATCAGGT	5375	27572	8	49.2479	371596880	63.1607	289743048	220576	5.12967	109.142	559.861	95.1602	4.47889	0.761281	0.64973	1.20531e-05	1.20531e-05	1	0	0	1	1	0
AATCAGT	3	12	7	49.2479	371596880	63.1607	289743048	84	4	0.0609163	0.243665	0.041416	0.00170566	0.000289912	0.443314	4.59007e-09	4.59007e-09	1	0	0	1	0	0
AATCAT	331	2971	6	49.2479	371596880	63.1607	289743048	17826	8.97583	6.72109	60.3274	10.2539	0.361964	0.0615235	0.852666	9.74078e-07	9.74078e-07	1	0	0	1	1	0
AATCCCC	6	24	7	49.2479	371596880	63.1607	289743048	168	4	0.121833	0.48733	0.082832	0.00341131	0.000579824	0.443314	9.18014e-09	9.18014e-09	1	0	0	1	0	0
AATCCG	4	16	6	49.2479	371596880	63.1607	289743048	96	4	0.0812217	0.324887	0.0552213	0.00194932	0.000331328	0.379983	5.24579e-09	5.24579e-09	1	0	0	1	0	0
AATCG	4	20	5	49.2479	371596880	63.1607	289743048	100	5	0.0812217	0.406108	0.0690267	0.00203054	0.000345133	0.395816	5.46437e-09	5.46437e-09	1	0	0	1	0	0
AATCGAC	2	8	7	49.2479	371596880	63.1607	289743048	56	4	0.0406108	0.162443	0.0276107	0.0011371	0.000193275	0.443314	3.06005e-09	3.06005e-09	1	0	0	1	0	0
AATCGC	76	521	6	49.2479	371596880	63.1607	289743048	3126	6.85526	1.54321	10.5791	1.79814	0.0634748	0.0107889	0.651221	1.70816e-07	1.70816e-07	1	0	0	1	1	0
AATCGT	237	1865	6	49.2479	371596880	63.1607	289743048	11190	7.8692	4.81239	37.8696	6.43674	0.227218	0.0386204	0.747541	6.11463e-07	6.11463e-07	1	0	0	1	1	0
AATCT	18	96	5	49.2479	371596880	63.1607	289743048	480	5.33333	0.365498	1.94932	0.331328	0.0097466	0.00165664	0.422203	2.6229e-08	2.6229e-08	1	0	0	1	0	0
AATCTATC	51	312	8	49.2479	371596880	63.1607	289743048	2496	6.11765	1.03558	6.33529	1.07682	0.0506823	0.00861453	0.774867	1.36391e-07	1.36391e-07	1	0	0	1	1	0
AATG	64	943	4	49.2479	371596880	63.1607	289743048	3772	14.7344	1.29955	19.148	3.25461	0.0765921	0.0130184	0.933135	2.06116e-07	2.06116e-07	1	0	0	0	1	0
AATGAC	219	1876	6	49.2479	371596880	63.1607	289743048	11256	8.56621	4.44689	38.093	6.4747	0.228558	0.0388482	0.813754	6.15069e-07	6.15069e-07	1	0	0	1	1	0
AATGAT	4137	35416	6	49.2479	371596880	63.1607	289743048	212496	8.56079	84.0035	719.137	122.232	4.31482	0.733395	0.813239	1.16116e-05	1.16116e-05	1	0	0	1	1	0
AATGATGAT	4	28	9	49.2479	371596880	63.1607	289743048	252	7	0.0812217	0.568552	0.0966373	0.00511697	0.000869736	0.997456	1.37702e-08	1.37702e-08	1	0	0	1	1	0
AATGATGATGAT	6	24	12	49.2479	371596880	63.1607	289743048	288	4	0.121833	0.48733	0.082832	0.00584796	0.000993984	0.759966	1.57374e-08	1.57374e-08	1	0	0	1	1	0
AATGCC	124	1023	6	49.2479	371596880	63.1607	289743048	6138	8.25	2.51787	20.7724	3.53071	0.124635	0.0211843	0.783715	3.35403e-07	3.35403e-07	1	0	0	1	1	0
AATGCG	2	8	6	49.2479	371596880	63.1607	289743048	48	4	0.0406108	0.162443	0.0276107	0.00097466	0.000165664	0.379983	2.6229e-09	2.6229e-09	1	0	0	1	0	0
AATGCT	32	244	6	49.2479	371596880	63.1607	289743048	1464	7.625	0.649774	4.95452	0.842125	0.0297271	0.00505275	0.724343	7.99984e-08	7.99984e-08	1	0	0	1	1	0
AATGG	22	126	5	49.2479	371596880	63.1607	289743048	630	5.72727	0.446719	2.55848	0.434868	0.0127924	0.00217434	0.453389	3.44255e-08	3.44255e-08	1	0	0	1	0	0
AATGGC	54	304	6	49.2479	371596880	63.1607	289743048	1824	5.62963	1.09649	6.17285	1.04921	0.0370371	0.00629523	0.534791	9.96701e-08	9.96701e-08	1	0	0	1	1	0
AATGGCACC	2	18	9	49.2479	371596880	63.1607	289743048	162	9	0.0406108	0.365498	0.062124	0.00328948	0.000559116	1.28244	8.85228e-09	8.85228e-09	1	0	0	1	1	0
AATGGCT	10	40	7	49.2479	371596880	63.1607	289743048	280	4	0.203054	0.812217	0.138053	0.00568552	0.000966373	0.443314	1.53002e-08	1.53002e-08	1	0	0	1	0	0
AATGGT	12518	99028	6	49.2479	371596880	63.1607	289743048	594168	7.91085	254.183	2010.81	341.779	12.0648	2.05067	0.751497	3.24675e-05	3.24675e-05	1	1	0	1	1	0
AATGT	8	40	5	49.2479	371596880	63.1607	289743048	200	5	0.162443	0.812217	0.138053	0.00406108	0.000690267	0.395816	1.09287e-08	1.09287e-08	1	0	0	1	0	0
AATGTACGT	1	4	9	49.2479	371596880	63.1607	289743048	36	4	0.0203054	0.0812217	0.0138053	0.000730995	0.000124248	0.569975	1.96717e-09	1.96717e-09	1	0	0	1	1	0
AATGTATGT	20	117	9	49.2479	371596880	63.1607	289743048	1053	5.85	0.406108	2.37573	0.403806	0.0213816	0.00363425	0.833588	5.75398e-08	5.75398e-08	1	0	0	1	1	0
AATT	10	64	4	49.2479	371596880	63.1607	289743048	256	6.4	0.203054	1.29955	0.220885	0.00519819	0.000883541	0.405315	1.39888e-08	1.39888e-08	1	0	0	0	0	0
AATTAC	37	285	6	49.2479	371596880	63.1607	289743048	1710	7.7027	0.751301	5.78705	0.98363	0.0347223	0.00590178	0.731724	9.34407e-08	9.34407e-08	1	0	0	1	1	0
AATTAG	3	12	6	49.2479	371596880	63.1607	289743048	72	4	0.0609163	0.243665	0.041416	0.00146199	0.000248496	0.379983	3.93435e-09	3.93435e-09	1	0	0	1	0	0
AATTAGAG	9	50	8	49.2479	371596880	63.1607	289743048	400	5.55556	0.182749	1.01527	0.172567	0.00812217	0.00138053	0.703672	2.18575e-08	2.18575e-08	1	0	0	1	1	0
AATTC	25	155	5	49.2479	371596880	63.1607	289743048	775	6.2	0.507636	3.14734	0.534957	0.0157367	0.00267478	0.490811	4.23489e-08	4.23489e-08	1	0	0	1	0	0
AATTCCTC	40	180	8	49.2479	371596880	63.1607	289743048	1440	4.5	0.812217	3.65498	0.62124	0.0292398	0.00496992	0.569975	7.86869e-08	7.86869e-08	1	0	0	1	1	0
AATTCGC	13	52	7	49.2479	371596880	63.1607	289743048	364	4	0.26397	1.05588	0.179469	0.00739117	0.00125629	0.443314	1.98903e-08	1.98903e-08	1	0	0	1	0	0
AATTGAC	5	20	7	49.2479	371596880	63.1607	289743048	140	4	0.101527	0.406108	0.0690267	0.00284276	0.000483187	0.443314	7.65012e-09	7.65012e-09	1	0	0	1	0	0
AC	994	26919	2	49.2479	371596880	63.1607	289743048	53838	27.0815	20.1836	546.602	92.9065	1.0932	0.185813	0.857542	2.94191e-06	2.94191e-06	1	0	0	0	1	0
ACACAGACATCAG	1	5	13	49.2479	371596880	63.1607	289743048	65	5	0.0203054	0.101527	0.0172567	0.00131985	0.000224337	1.02912	3.55184e-09	3.55184e-09	1	0	0	1	1	0
ACACAT	2	14	6	49.2479	371596880	63.1607	289743048	84	7	0.0406108	0.284276	0.0483187	0.00170566	0.000289912	0.66497	4.59007e-09	4.59007e-09	1	0	0	1	1	0
ACACC	4	20	5	49.2479	371596880	63.1607	289743048	100	5	0.0812217	0.406108	0.0690267	0.00203054	0.000345133	0.395816	5.46437e-09	5.46437e-09	1	0	0	1	0	0
ACACCC	2	8	6	49.2479	371596880	63.1607	289743048	48	4	0.0406108	0.162443	0.0276107	0.00097466	0.000165664	0.379983	2.6229e-09	2.6229e-09	1	0	0	1	0	0
ACACG	4	20	5	49.2479	371596880	63.1607	289743048	100	5	0.0812217	0.406108	0.0690267	0.00203054	0.000345133	0.395816	5.46437e-09	5.46437e-09	1	0	0	1	0	0
ACACT	36	226	5	49.2479	371596880	63.1607	289743048	1130	6.27778	0.730995	4.58903	0.780001	0.0229451	0.00390001	0.496969	6.17474e-08	6.17474e-08	1	0	0	1	0	0
ACAG	33	322	4	49.2479	371596880	63.1607	289743048	1288	9.75758	0.670079	6.53835	1.11133	0.0261534	0.00444532	0.617952	7.03811e-08	7.03811e-08	1	0	0	0	1	0
ACAGACAGG	142	799	9	49.2479	371596880	63.1607	289743048	7191	5.62676	2.88337	16.224	2.75762	0.146016	0.0248185	0.801778	3.92943e-07	3.92943e-07	1	0	0	1	1	0
ACAGAG	4	30	6	49.2479	371596880	63.1607	289743048	180	7.5	0.0812217	0.609163	0.10354	0.00365498	0.00062124	0.712468	9.83586e-09	9.83586e-09	1	0	0	1	1	0
ACAGAGG	2	8	7	49.2479	371596880	63.1607	289743048	56	4	0.0406108	0.162443	0.0276107	0.0011371	0.000193275	0.443314	3.06005e-09	3.06005e-09	1	0	0	1	0	0
ACAGATAG	9	43	8	49.2479	371596880	63.1607	289743048	344	4.77778	0.182749	0.873133	0.148407	0.00698507	0.00118726	0.605158	1.87974e-08	1.87974e-08	1	0	0	1	1	0
ACAGATG	27	183	7	49.2479	371596880	63.1607	289743048	1281	6.77778	0.548246	3.71589	0.631594	0.0260112	0.00442116	0.75117	6.99986e-08	6.99986e-08	1	0	0	1	1	0
ACAGC	2	16	5	49.2479	371596880	63.1607	289743048	80	8	0.0406108	0.324887	0.0552213	0.00162443	0.000276107	0.633305	4.37149e-09	4.37149e-09	1	0	0	1	1	0
ACAGCT	6	24	6	49.2479	371596880	63.1607	289743048	144	4	0.121833	0.48733	0.082832	0.00292398	0.000496992	0.379983	7.86869e-09	7.86869e-09	1	0	0	1	0	0
ACAGGC	2	22	6	49.2479	371596880	63.1607	289743048	132	11	0.0406108	0.446719	0.0759293	0.00268032	0.000455576	1.04495	7.21297e-09	7.21297e-09	1	0	0	1	1	0
ACAGT	4	28	5	49.2479	371596880	63.1607	289743048	140	7	0.0812217	0.568552	0.0966373	0.00284276	0.000483187	0.554142	7.65012e-09	7.65012e-09	1	0	0	1	1	0
ACAGTG	68	281	6	49.2479	371596880	63.1607	289743048	1686	4.13235	1.38077	5.70582	0.969825	0.0342349	0.00581895	0.392556	9.21293e-08	9.21293e-08	1	0	0	1	0	0
ACAT	21	183	4	49.2479	371596880	63.1607	289743048	732	8.71429	0.426414	3.71589	0.631594	0.0148636	0.00252638	0.55188	3.99992e-08	3.99992e-08	1	0	0	0	1	0
ACATAT	41	164	6	49.2479	371596880	63.1607	289743048	984	4	0.832522	3.33009	0.566019	0.0199805	0.00339611	0.379983	5.37694e-08	5.37694e-08	1	0	0	1	0	0
ACATCACATCC	78	375	11	49.2479	371596880	63.1607	289743048	4125	4.80769	1.58382	7.61453	1.29425	0.0837599	0.0142368	0.837302	2.25405e-07	2.25405e-07	1	0	0	1	1	0
ACATCAG	2	10	7	49.2479	371596880	63.1607	289743048	70	5	0.0406108	0.203054	0.0345133	0.00142138	0.000241593	0.554142	3.82506e-09	3.82506e-09	1	0	0	1	1	0
ACATCC	1	4	6	49.2479	371596880	63.1607	289743048	24	4	0.0203054	0.0812217	0.0138053	0.00048733	8.2832e-05	0.379983	1.31145e-09	1.31145e-09	1	0	0	1	0	0
ACATCT	9	38	6	49.2479	371596880	63.1607	289743048	228	4.22222	0.182749	0.771606	0.131151	0.00462964	0.000786904	0.401093	1.24588e-08	1.24588e-08	1	0	0	1	0	0
ACATGCT	6	24	7	49.2479	371596880	63.1607	289743048	168	4	0.121833	0.48733	0.082832	0.00341131	0.000579824	0.443314	9.18014e-09	9.18014e-09	1	0	0	1	0	0
ACATGGTGG	6	28	9	49.2479	371596880	63.1607	289743048	252	4.66667	0.121833	0.568552	0.0966373	0.00511697	0.000869736	0.66497	1.37702e-08	1.37702e-08	1	0	0	1	1	0
ACC	23	252	3	49.2479	371596880	63.1607	289743048	756	10.9565	0.467025	5.11697	0.869736	0.0153509	0.00260921	0.520412	4.13106e-08	4.13106e-08	1	0	0	0	1	0
ACCACGT	10	40	7	49.2479	371596880	63.1607	289743048	280	4	0.203054	0.812217	0.138053	0.00568552	0.000966373	0.443314	1.53002e-08	1.53002e-08	1	0	0	1	0	0
ACCACT	11	44	6	49.2479	371596880	63.1607	289743048	264	4	0.22336	0.893439	0.151859	0.00536063	0.000911152	0.379983	1.44259e-08	1.44259e-08	1	0	0	1	0	0
ACCAGC	4	20	6	49.2479	371596880	63.1607	289743048	120	5	0.0812217	0.406108	0.0690267	0.00243665	0.00041416	0.474979	6.55724e-09	6.55724e-09	1	0	0	1	0	0
ACCAGT	12	76	6	49.2479	371596880	63.1607	289743048	456	6.33333	0.243665	1.54321	0.262301	0.00925927	0.00157381	0.60164	2.49175e-08	2.49175e-08	1	0	0	1	1	0
ACCATC	53	366	6	49.2479	371596880	63.1607	289743048	2196	6.90566	1.07619	7.43178	1.26319	0.0445907	0.00757913	0.656008	1.19998e-07	1.19998e-07	1	0	0	1	1	0
ACCATCCC	2	8	8	49.2479	371596880	63.1607	289743048	64	4	0.0406108	0.162443	0.0276107	0.00129955	0.000220885	0.506644	3.4972e-09	3.4972e-09	1	0	0	1	1	0
ACCATCT	1	4	7	49.2479	371596880	63.1607	289743048	28	4	0.0203054	0.0812217	0.0138053	0.000568552	9.66373e-05	0.443314	1.53002e-09	1.53002e-09	1	0	0	1	0	0
ACCATG	4699	23426	6	49.2479	371596880	63.1607	289743048	140556	4.98532	95.4152	475.675	80.8509	2.85405	0.485106	0.473584	7.6805e-06	7.6805e-06	1	0	0	1	0	0
ACCC	1	6	4	49.2479	371596880	63.1607	289743048	24	6	0.0203054	0.121833	0.020708	0.00048733	8.2832e-05	0.379983	1.31145e-09	1.31145e-09	1	0	0	0	0	0
ACCCC	5	25	5	49.2479	371596880	63.1607	289743048	125	5	0.101527	0.507636	0.0862833	0.00253818	0.000431417	0.395816	6.83046e-09	6.83046e-09	1	0	0	1	0	0
ACCCCC	34	137	6	49.2479	371596880	63.1607	289743048	822	4.02941	0.690384	2.78184	0.472833	0.0166911	0.002837	0.382777	4.49171e-08	4.49171e-08	1	0	0	1	0	0
ACCCCCC	10	40	7	49.2479	371596880	63.1607	289743048	280	4	0.203054	0.812217	0.138053	0.00568552	0.000966373	0.443314	1.53002e-08	1.53002e-08	1	0	0	1	0	0
ACCCGC	2	8	6	49.2479	371596880	63.1607	289743048	48	4	0.0406108	0.162443	0.0276107	0.00097466	0.000165664	0.379983	2.6229e-09	2.6229e-09	1	0	0	1	0	0
ACCG	2	16	4	49.2479	371596880	63.1607	289743048	64	8	0.0406108	0.324887	0.0552213	0.00129955	0.000220885	0.506644	3.4972e-09	3.4972e-09	1	0	0	0	1	0
ACCGAT	178	1569	6	49.2479	371596880	63.1607	289743048	9414	8.81461	3.61437	31.8592	5.41514	0.191155	0.0324909	0.83735	5.14416e-07	5.14416e-07	1	0	0	1	1	0
ACCGATACGGAT	160	701	12	49.2479	371596880	63.1607	289743048	8412	4.38125	3.24887	14.2341	2.41939	0.170809	0.0290326	0.8324	4.59663e-07	4.59663e-07	1	0	0	1	1	0
ACCGTG	8	53	6	49.2479	371596880	63.1607	289743048	318	6.625	0.162443	1.07619	0.182921	0.00645712	0.00109752	0.629347	1.73767e-08	1.73767e-08	1	0	0	1	1	0
ACCT	6	36	4	49.2479	371596880	63.1607	289743048	144	6	0.121833	0.730995	0.124248	0.00292398	0.000496992	0.379983	7.86869e-09	7.86869e-09	1	0	0	0	0	0
ACCTATGCC	2	8	9	49.2479	371596880	63.1607	289743048	72	4	0.0406108	0.162443	0.0276107	0.00146199	0.000248496	0.569975	3.93435e-09	3.93435e-09	1	0	0	1	1	0
ACCTGCCGC	12	56	9	49.2479	371596880	63.1607	289743048	504	4.66667	0.243665	1.1371	0.193275	0.0102339	0.00173947	0.66497	2.75404e-08	2.75404e-08	1	0	0	1	1	0
ACG	9	72	3	49.2479	371596880	63.1607	289743048	216	8	0.182749	1.46199	0.248496	0.00438597	0.000745488	0.379983	1.1803e-08	1.1803e-08	1	0	0	0	0	0
ACGACGACGAGG	2	8	12	49.2479	371596880	63.1607	289743048	96	4	0.0406108	0.162443	0.0276107	0.00194932	0.000331328	0.759966	5.24579e-09	5.24579e-09	1	0	0	1	1	0
ACGAG	30	166	5	49.2479	371596880	63.1607	289743048	830	5.53333	0.609163	3.3707	0.572921	0.0168535	0.00286461	0.438036	4.53543e-08	4.53543e-08	1	0	0	1	0	0
ACGAGT	4	16	6	49.2479	371596880	63.1607	289743048	96	4	0.0812217	0.324887	0.0552213	0.00194932	0.000331328	0.379983	5.24579e-09	5.24579e-09	1	0	0	1	0	0
ACGAT	6	30	5	49.2479	371596880	63.1607	289743048	150	5	0.121833	0.609163	0.10354	0.00304581	0.0005177	0.395816	8.19655e-09	8.19655e-09	1	0	0	1	0	0
ACGATACGGAT	197	865	11	49.2479	371596880	63.1607	289743048	9515	4.39086	4.00017	17.5642	2.9854	0.193206	0.0328394	0.764708	5.19935e-07	5.19935e-07	1	0	0	1	1	0
ACGATATG	6	26	8	49.2479	371596880	63.1607	289743048	208	4.33333	0.121833	0.527941	0.0897347	0.00422353	0.000717877	0.548864	1.13659e-08	1.13659e-08	1	0	0	1	1	0
ACGATG	602	4559	6	49.2479	371596880	63.1607	289743048	27354	7.57309	12.2239	92.5724	15.7346	0.555435	0.0944078	0.719411	1.49472e-06	1.49472e-06	1	0	0	1	1	0
ACGC	790	5509	4	49.2479	371596880	63.1607	289743048	22036	6.97342	16.0413	111.863	19.0134	0.44745	0.0760536	0.44163	1.20413e-06	1.20413e-06	1	0	0	0	0	0
ACGCAG	2	8	6	49.2479	371596880	63.1607	289743048	48	4	0.0406108	0.162443	0.0276107	0.00097466	0.000165664	0.379983	2.6229e-09	2.6229e-09	1	0	0	1	0	0
ACGG	1	6	4	49.2479	371596880	63.1607	289743048	24	6	0.0203054	0.121833	0.020708	0.00048733	8.2832e-05	0.379983	1.31145e-09	1.31145e-09	1	0	0	0	0	0
ACGGAT	40	230	6	49.2479	371596880	63.1607	289743048	1380	5.75	0.812217	4.67025	0.793807	0.0280215	0.00476284	0.546226	7.54083e-08	7.54083e-08	1	0	0	1	1	0
ACGGG	4	24	5	49.2479	371596880	63.1607	289743048	120	6	0.0812217	0.48733	0.082832	0.00243665	0.00041416	0.474979	6.55724e-09	6.55724e-09	1	0	0	1	0	0
ACGTC	2	12	5	49.2479	371596880	63.1607	289743048	60	6	0.0406108	0.243665	0.041416	0.00121833	0.00020708	0.474979	3.27862e-09	3.27862e-09	1	0	0	1	0	0
ACGTCC	2	14	6	49.2479	371596880	63.1607	289743048	84	7	0.0406108	0.284276	0.0483187	0.00170566	0.000289912	0.66497	4.59007e-09	4.59007e-09	1	0	0	1	1	0
ACT	1711	15976	3	49.2479	371596880	63.1607	289743048	47928	9.33723	34.7426	324.399	55.1385	0.973198	0.165416	0.443499	2.61896e-06	2.61896e-06	1	0	0	0	0	0
ACTAG	2	16	5	49.2479	371596880	63.1607	289743048	80	8	0.0406108	0.324887	0.0552213	0.00162443	0.000276107	0.633305	4.37149e-09	4.37149e-09	1	0	0	1	1	0
ACTAGTC	7	28	7	49.2479	371596880	63.1607	289743048	196	4	0.142138	0.568552	0.0966373	0.00397986	0.000676461	0.443314	1.07102e-08	1.07102e-08	1	0	0	1	0	0
ACTATC	980	6911	6	49.2479	371596880	63.1607	289743048	41466	7.05204	19.8993	140.331	23.8522	0.841985	0.143113	0.669914	2.26586e-06	2.26586e-06	1	0	0	1	1	0
ACTATG	6	29	6	49.2479	371596880	63.1607	289743048	174	4.83333	0.121833	0.588857	0.100089	0.00353314	0.000600532	0.459146	9.508e-09	9.508e-09	1	0	0	1	0	0
ACTC	10	72	4	49.2479	371596880	63.1607	289743048	288	7.2	0.203054	1.46199	0.248496	0.00584796	0.000993984	0.45598	1.57374e-08	1.57374e-08	1	0	0	0	0	0
ACTCAT	8	53	6	49.2479	371596880	63.1607	289743048	318	6.625	0.162443	1.07619	0.182921	0.00645712	0.00109752	0.629347	1.73767e-08	1.73767e-08	1	0	0	1	1	0
ACTCCCC	2	8	7	49.2479	371596880	63.1607	289743048	56	4	0.0406108	0.162443	0.0276107	0.0011371	0.000193275	0.443314	3.06005e-09	3.06005e-09	1	0	0	1	0	0
ACTCG	10	50	5	49.2479	371596880	63.1607	289743048	250	5	0.203054	1.01527	0.172567	0.00507636	0.000862833	0.395816	1.36609e-08	1.36609e-08	1	0	0	1	0	0
ACTCT	8	80	5	49.2479	371596880	63.1607	289743048	400	10	0.162443	1.62443	0.276107	0.00812217	0.00138053	0.791631	2.18575e-08	2.18575e-08	1	0	0	1	1	0
ACTCTC	1	4	6	49.2479	371596880	63.1607	289743048	24	4	0.0203054	0.0812217	0.0138053	0.00048733	8.2832e-05	0.379983	1.31145e-09	1.31145e-09	1	0	0	1	0	0
ACTG	2	26	4	49.2479	371596880	63.1607	289743048	104	13	0.0406108	0.527941	0.0897347	0.00211176	0.000358939	0.823297	5.68294e-09	5.68294e-09	1	0	0	0	1	0
ACTGAT	557	2760	6	49.2479	371596880	63.1607	289743048	16560	4.95512	11.3101	56.043	9.52568	0.336258	0.0571541	0.470715	9.04899e-07	9.04899e-07	1	0	0	1	0	0
ACTGCT	144	1089	6	49.2479	371596880	63.1607	289743048	6534	7.5625	2.92398	22.1126	3.7585	0.132676	0.022551	0.718405	3.57042e-07	3.57042e-07	1	0	0	1	1	0
AG	369	6265	2	49.2479	371596880	63.1607	289743048	12530	16.9783	7.4927	127.213	21.6226	0.254427	0.0432452	0.537623	6.84685e-07	6.84685e-07	1	0	0	0	1	0
AGAGAGC	20	96	7	49.2479	371596880	63.1607	289743048	672	4.8	0.406108	1.94932	0.331328	0.0136452	0.0023193	0.531976	3.67206e-08	3.67206e-08	1	0	0	1	1	0
AGAGATG	71	448	7	49.2479	371596880	63.1607	289743048	3136	6.30986	1.44169	9.09683	1.5462	0.0636778	0.0108234	0.699312	1.71363e-07	1.71363e-07	1	0	0	1	1	0
AGAGC	11	59	5	49.2479	371596880	63.1607	289743048	295	5.36364	0.22336	1.19802	0.203629	0.0059901	0.00101814	0.424602	1.61199e-08	1.61199e-08	1	0	0	1	0	0
AGAGCC	2	8	6	49.2479	371596880	63.1607	289743048	48	4	0.0406108	0.162443	0.0276107	0.00097466	0.000165664	0.379983	2.6229e-09	2.6229e-09	1	0	0	1	0	0
AGAGCCCAT	2	8	9	49.2479	371596880	63.1607	289743048	72	4	0.0406108	0.162443	0.0276107	0.00146199	0.000248496	0.569975	3.93435e-09	3.93435e-09	1	0	0	1	1	0
AGAGGAGC	18	105	8	49.2479	371596880	63.1607	289743048	840	5.83333	0.365498	2.13207	0.36239	0.0170566	0.00289912	0.738856	4.59007e-08	4.59007e-08	1	0	0	1	1	0
AGAGGC	36	271	6	49.2479	371596880	63.1607	289743048	1626	7.52778	0.730995	5.50277	0.935311	0.0330166	0.00561187	0.715107	8.88506e-08	8.88506e-08	1	0	0	1	1	0
AGAT	55	458	4	49.2479	371596880	63.1607	289743048	1832	8.32727	1.1168	9.29988	1.58071	0.0371995	0.00632284	0.52737	1.00107e-07	1.00107e-07	1	0	0	0	1	0
AGATAT	2	9	6	49.2479	371596880	63.1607	289743048	54	4.5	0.0406108	0.182749	0.031062	0.00109649	0.000186372	0.427481	2.95076e-09	2.95076e-09	1	0	0	1	0	0
AGATC	2	10	5	49.2479	371596880	63.1607	289743048	50	5	0.0406108	0.203054	0.0345133	0.00101527	0.000172567	0.395816	2.73218e-09	2.73218e-09	1	0	0	1	0	0
AGATCT	2	8	6	49.2479	371596880	63.1607	289743048	48	4	0.0406108	0.162443	0.0276107	0.00097466	0.000165664	0.379983	2.6229e-09	2.6229e-09	1	0	0	1	0	0
AGC	730	6169	3	49.2479	371596880	63.1607	289743048	18507	8.45068	14.823	125.264	21.2913	0.375792	0.0638738	0.40139	1.01129e-06	1.01129e-06	1	0	0	0	0	0
AGCAGCC	1967	9081	7	49.2479	371596880	63.1607	289743048	63567	4.61668	39.9408	184.394	31.3416	1.29075	0.219391	0.511659	3.47354e-06	3.47354e-06	1	0	0	1	1	0
AGCATAT	2	8	7	49.2479	371596880	63.1607	289743048	56	4	0.0406108	0.162443	0.0276107	0.0011371	0.000193275	0.443314	3.06005e-09	3.06005e-09	1	0	0	1	0	0
AGCATC	36	206	6	49.2479	371596880	63.1607	289743048	1236	5.72222	0.730995	4.18292	0.710975	0.0250975	0.00426585	0.543587	6.75396e-08	6.75396e-08	1	0	0	1	1	0
AGCATG	4	20	6	49.2479	371596880	63.1607	289743048	120	5	0.0812217	0.406108	0.0690267	0.00243665	0.00041416	0.474979	6.55724e-09	6.55724e-09	1	0	0	1	0	0
AGCATGG	4	16	7	49.2479	371596880	63.1607	289743048	112	4	0.0812217	0.324887	0.0552213	0.00227421	0.000386549	0.443314	6.12009e-09	6.12009e-09	1	0	0	1	0	0
AGCC	2	22	4	49.2479	371596880	63.1607	289743048	88	11	0.0406108	0.446719	0.0759293	0.00178688	0.000303717	0.696636	4.80864e-09	4.80864e-09	1	0	0	0	1	0
AGCCC	8	45	5	49.2479	371596880	63.1607	289743048	225	5.625	0.162443	0.913744	0.15531	0.00456872	0.00077655	0.445293	1.22948e-08	1.22948e-08	1	0	0	1	0	0
AGCCCC	1	4	6	49.2479	371596880	63.1607	289743048	24	4	0.0203054	0.0812217	0.0138053	0.00048733	8.2832e-05	0.379983	1.31145e-09	1.31145e-09	1	0	0	1	0	0
AGCCGC	7	31	6	49.2479	371596880	63.1607	289743048	186	4.42857	0.142138	0.629468	0.106991	0.00377681	0.000641948	0.420696	1.01637e-08	1.01637e-08	1	0	0	1	0	0
AGCCTGG	1	4	7	49.2479	371596880	63.1607	289743048	28	4	0.0203054	0.0812217	0.0138053	0.000568552	9.66373e-05	0.443314	1.53002e-09	1.53002e-09	1	0	0	1	0	0
AGCGAT	88	434	6	49.2479	371596880	63.1607	289743048	2604	4.93182	1.78688	8.81255	1.49788	0.0528753	0.00898727	0.468502	1.42292e-07	1.42292e-07	1	0	0	1	0	0
AGCGCC	7	28	6	49.2479	371596880	63.1607	289743048	168	4	0.142138	0.568552	0.0966373	0.00341131	0.000579824	0.379983	9.18014e-09	9.18014e-09	1	0	0	1	0	0
AGCTCCATC	2	10	9	49.2479	371596880	63.1607	289743048	90	5	0.0406108	0.203054	0.0345133	0.00182749	0.00031062	0.712468	4.91793e-09	4.91793e-09	1	0	0	1	1	0
AGG	14	144	3	49.2479	371596880	63.1607	289743048	432	10.2857	0.284276	2.92398	0.496992	0.00877194	0.00149098	0.48855	2.36061e-08	2.36061e-08	1	0	0	0	0	0
AGGAT	10	52	5	49.2479	371596880	63.1607	289743048	260	5.2	0.203054	1.05588	0.179469	0.00527941	0.000897347	0.411648	1.42074e-08	1.42074e-08	1	0	0	1	0	0
AGGC	4	26	4	49.2479	371596880	63.1607	289743048	104	6.5	0.0812217	0.527941	0.0897347	0.00211176	0.000358939	0.411648	5.68294e-09	5.68294e-09	1	0	0	0	0	0
AGGCG	4	23	5	49.2479	371596880	63.1607	289743048	115	5.75	0.0812217	0.467025	0.0793807	0.00233512	0.000396903	0.455188	6.28402e-09	6.28402e-09	1	0	0	1	0	0
AGGCGGC	8	32	7	49.2479	371596880	63.1607	289743048	224	4	0.162443	0.649774	0.110443	0.00454841	0.000773099	0.443314	1.22402e-08	1.22402e-08	1	0	0	1	0	0
AGGGAT	3	12	6	49.2479	371596880	63.1607	289743048	72	4	0.0609163	0.243665	0.041416	0.00146199	0.000248496	0.379983	3.93435e-09	3.93435e-09	1	0	0	1	0	0
AGGGCG	7	28	6	49.2479	371596880	63.1607	289743048	168	4	0.142138	0.568552	0.0966373	0.00341131	0.000579824	0.379983	9.18014e-09	9.18014e-09	1	0	0	1	0	0
AGGGGG	5	20	6	49.2479	371596880	63.1607	289743048	120	4	0.101527	0.406108	0.0690267	0.00243665	0.00041416	0.379983	6.55724e-09	6.55724e-09	1	0	0	1	0	0
AT	113	1837	2	49.2479	371596880	63.1607	289743048	3674	16.2566	2.29451	37.3011	6.3401	0.0746021	0.0126802	0.514771	2.00761e-07	2.00761e-07	1	0	0	0	1	0
ATATC	2	10	5	49.2479	371596880	63.1607	289743048	50	5	0.0406108	0.203054	0.0345133	0.00101527	0.000172567	0.395816	2.73218e-09	2.73218e-09	1	0	0	1	0	0
ATATCATATCC	12	48	11	49.2479	371596880	63.1607	289743048	528	4	0.243665	0.97466	0.165664	0.0107213	0.0018223	0.696636	2.88519e-08	2.88519e-08	1	0	0	1	1	0
ATC	3342	63328	3	49.2479	371596880	63.1607	289743048	189984	18.9491	67.8607	1285.9	218.566	3.85771	0.655698	0.900044	1.03814e-05	1.03814e-05	1	0	0	0	1	0
ATCATG	8	32	6	49.2479	371596880	63.1607	289743048	192	4	0.162443	0.649774	0.110443	0.00389864	0.000662656	0.379983	1.04916e-08	1.04916e-08	1	0	0	1	0	0
ATCATGC	3	12	7	49.2479	371596880	63.1607	289743048	84	4	0.0609163	0.243665	0.041416	0.00170566	0.000289912	0.443314	4.59007e-09	4.59007e-09	1	0	0	1	0	0
ATCC	56	477	4	49.2479	371596880	63.1607	289743048	1908	8.51786	1.1371	9.68569	1.64629	0.0387427	0.00658515	0.53944	1.0426e-07	1.0426e-07	1	0	0	0	1	0
ATCCGC	24	123	6	49.2479	371596880	63.1607	289743048	738	5.125	0.48733	2.49757	0.424514	0.0149854	0.00254708	0.486853	4.0327e-08	4.0327e-08	1	0	0	1	0	0
ATCGCCG	14	60	7	49.2479	371596880	63.1607	289743048	420	4.28571	0.284276	1.21833	0.20708	0.00852828	0.00144956	0.474979	2.29503e-08	2.29503e-08	1	0	0	1	0	0
ATCGGC	1696	7255	6	49.2479	371596880	63.1607	289743048	43530	4.27771	34.438	147.316	25.0394	0.883895	0.150237	0.406365	2.37864e-06	2.37864e-06	1	0	0	1	0	0
ATCGGCCCC	2252	9390	9	49.2479	371596880	63.1607	289743048	84510	4.16963	45.7278	190.668	32.408	1.71601	0.291672	0.594145	4.61794e-06	4.61794e-06	1	0	0	1	1	0
CCCCCG	1	4	6	49.2479	371596880	63.1607	289743048	24	4	0.0203054	0.0812217	0.0138053	0.00048733	8.2832e-05	0.379983	1.31145e-09	1.31145e-09	1	0	0	1	0	0
CCG	248	2024	3	49.2479	371596880	63.1607	289743048	6072	8.16129	5.03574	41.0982	6.9855	0.123295	0.0209565	0.387644	3.31796e-07	3.31796e-07	1	0	0	0	0	0
