# Supplementary material for: Profiles of telomeric repeats in Insecta reveal diverse forms of telomeric motifs in Hymenopterans
Source: Life Sci Alliance. 2022 Apr 1;5(7):e202101163. doi: 10.26508/lsa.202101163 (PMC8977481; doi:10.26508/lsa.202101163)
Supplement: Supplemental Data 3. — Tandem repeat statistics for 50 species without simple tandem type TRM. [file LSA-2021-01163_Supplemental_Data_3.zip › DataS3/PHITR_output.csv.0.filtered.xlsx]

## Sheet: Sheet1
Unnamed: 0	reads	repeats	unit_len	avg_genome_cov	genome_size	eff_read_len	num_reads	repeats_total_len	repeats_per_read	reads_per_genome	repeats_per_genome	repeats_per_million_reads	repeats_len_per_genome	repeats_len_per_million_reads	percent_repeats_len_per_read	percent_repeats_len_per_genome	percent_repeat_unit_in_sequences	avg_genome_cov_filter	repeat_containing_reads_filter	repeats_len_per_million_reads_filter	unit_len_filter	percent_repeats_len_per_read_filter	qualified
AAAAAAAATAAAGTGTCCATGGTG	2	8	24	35.8	211195745	151	50070510	192	4	0.0558659	0.223464	0.159775	0.00536313	0.00383459	0.635762	2.53941e-08	2.53947e-08	1	0	0	1	1	0
AAAAAAC	34	136	7	35.8	211195745	151	50070510	952	4	0.949721	3.79888	2.71617	0.0265922	0.0190132	0.18543	1.25912e-07	1.25915e-07	1	0	0	1	0	0
AAAAAAG	3	12	7	35.8	211195745	151	50070510	84	4	0.0837989	0.335196	0.239662	0.00234637	0.00167763	0.18543	1.11099e-08	1.11102e-08	1	0	0	1	0	0
AAAAAAT	3	12	7	35.8	211195745	151	50070510	84	4	0.0837989	0.335196	0.239662	0.00234637	0.00167763	0.18543	1.11099e-08	1.11102e-08	1	0	0	1	0	0
AAAAAC	192	773	6	35.8	211195745	151	50070510	4638	4.02604	5.36313	21.5922	15.4382	0.129553	0.0926294	0.159975	6.13427e-07	6.1344e-07	1	0	0	1	0	0
AAAAACC	1	4	7	35.8	211195745	151	50070510	28	4	0.027933	0.111732	0.0798873	0.000782123	0.000559211	0.18543	3.70331e-09	3.70339e-09	1	0	0	1	0	0
AAAAAG	8	32	6	35.8	211195745	151	50070510	192	4	0.223464	0.893855	0.639099	0.00536313	0.00383459	0.15894	2.53941e-08	2.53947e-08	1	0	0	1	0	0
AAAAAT	12	51	6	35.8	211195745	151	50070510	306	4.25	0.335196	1.42458	1.01856	0.00854749	0.00611138	0.168874	4.04719e-08	4.04727e-08	1	0	0	1	0	0
AAAAATT	2	8	7	35.8	211195745	151	50070510	56	4	0.0558659	0.223464	0.159775	0.00156425	0.00111842	0.18543	7.40662e-09	7.40677e-09	1	0	0	1	0	0
AAAAC	40	210	5	35.8	211195745	151	50070510	1050	5.25	1.11732	5.86592	4.19409	0.0293296	0.0209704	0.173841	1.38874e-07	1.38877e-07	1	0	0	1	0	0
AAAACC	1	4	6	35.8	211195745	151	50070510	24	4	0.027933	0.111732	0.0798873	0.000670391	0.000479324	0.15894	3.17426e-09	3.17433e-09	1	0	0	1	0	0
AAAACG	14	56	6	35.8	211195745	151	50070510	336	4	0.391061	1.56425	1.11842	0.00938547	0.00671054	0.15894	4.44397e-08	4.44406e-08	1	0	0	1	0	0
AAAAG	4	20	5	35.8	211195745	151	50070510	100	5	0.111732	0.558659	0.399437	0.0027933	0.00199718	0.165563	1.32261e-08	1.32264e-08	1	0	0	1	0	0
AAAAGAGATCGG	2	8	12	35.8	211195745	151	50070510	96	4	0.0558659	0.223464	0.159775	0.00268156	0.0019173	0.317881	1.26971e-08	1.26973e-08	1	0	0	1	0	0
AAAAGCAGATCGG	4	16	13	35.8	211195745	151	50070510	208	4	0.111732	0.446927	0.319549	0.00581006	0.00415414	0.344371	2.75103e-08	2.75109e-08	1	0	0	1	0	0
AAAAGG	1	4	6	35.8	211195745	151	50070510	24	4	0.027933	0.111732	0.0798873	0.000670391	0.000479324	0.15894	3.17426e-09	3.17433e-09	1	0	0	1	0	0
AAAAGTG	1	4	7	35.8	211195745	151	50070510	28	4	0.027933	0.111732	0.0798873	0.000782123	0.000559211	0.18543	3.70331e-09	3.70339e-09	1	0	0	1	0	0
AAAAT	10	54	5	35.8	211195745	151	50070510	270	5.4	0.27933	1.50838	1.07848	0.0075419	0.0053924	0.178808	3.57105e-08	3.57112e-08	1	0	0	1	0	0
AAAATACTAAAATTCT	2	8	16	35.8	211195745	151	50070510	128	4	0.0558659	0.223464	0.159775	0.00357542	0.00255639	0.423841	1.69294e-08	1.69298e-08	1	0	0	1	0	0
AAAATAGGGAGCTGGG	2	8	16	35.8	211195745	151	50070510	128	4	0.0558659	0.223464	0.159775	0.00357542	0.00255639	0.423841	1.69294e-08	1.69298e-08	1	0	0	1	0	0
AAAATAT	4	22	7	35.8	211195745	151	50070510	154	5.5	0.111732	0.614525	0.43938	0.00430168	0.00307566	0.254967	2.03682e-08	2.03686e-08	1	0	0	1	0	0
AAAATCTCTG	2	8	10	35.8	211195745	151	50070510	80	4	0.0558659	0.223464	0.159775	0.00223464	0.00159775	0.264901	1.05809e-08	1.05811e-08	1	0	0	1	0	0
AAAATCTGCTC	6	30	11	35.8	211195745	151	50070510	330	5	0.167598	0.837989	0.599155	0.00921788	0.00659071	0.364238	4.36461e-08	4.36471e-08	1	0	0	1	0	0
AAAATT	3	12	6	35.8	211195745	151	50070510	72	4	0.0837989	0.335196	0.239662	0.00201117	0.00143797	0.15894	9.52279e-09	9.52299e-09	1	0	0	1	0	0
AAAATTAACG	3	12	10	35.8	211195745	151	50070510	120	4	0.0837989	0.335196	0.239662	0.00335196	0.00239662	0.264901	1.58713e-08	1.58717e-08	1	0	0	1	0	0
AAAC	21	132	4	35.8	211195745	151	50070510	528	6.28571	0.586592	3.68715	2.63628	0.0147486	0.0105451	0.166509	6.98338e-08	6.98353e-08	1	0	0	0	0	0
AAACAAACAC	6	28	10	35.8	211195745	151	50070510	280	4.66667	0.167598	0.782123	0.559211	0.00782123	0.00559211	0.309051	3.70331e-08	3.70339e-08	1	0	0	1	0	0
AAACAAGTTGG	12	61	11	35.8	211195745	151	50070510	671	5.08333	0.335196	1.70391	1.21828	0.018743	0.0134011	0.370309	8.87471e-08	8.8749e-08	1	0	0	1	0	0
AAACAC	11	44	6	35.8	211195745	151	50070510	264	4	0.307263	1.22905	0.878761	0.0073743	0.00527256	0.15894	3.49169e-08	3.49176e-08	1	0	0	1	0	0
AAACACTAACCGCTAG	4	16	16	35.8	211195745	151	50070510	256	4	0.111732	0.446927	0.319549	0.00715084	0.00511279	0.423841	3.38588e-08	3.38595e-08	1	0	0	1	0	0
AAACACTCAC	9	36	10	35.8	211195745	151	50070510	360	4	0.251397	1.00559	0.718986	0.0100559	0.00718986	0.264901	4.7614e-08	4.7615e-08	1	0	0	1	0	0
AAACACTCTC	26	108	10	35.8	211195745	151	50070510	1080	4.15385	0.726257	3.01676	2.15696	0.0301676	0.0215696	0.275089	1.42842e-07	1.42845e-07	1	0	0	1	0	0
AAACCACAGT	2	10	10	35.8	211195745	151	50070510	100	5	0.0558659	0.27933	0.199718	0.0027933	0.00199718	0.331126	1.32261e-08	1.32264e-08	1	0	0	1	0	0
AAACCC	13	61	6	35.8	211195745	151	50070510	366	4.69231	0.363128	1.70391	1.21828	0.0102235	0.00730969	0.186449	4.84075e-08	4.84086e-08	1	0	0	1	0	0
AAACCCT	66	667	7	35.8	211195745	151	50070510	4669	10.1061	1.84358	18.6313	13.3212	0.130419	0.0932485	0.468493	6.17527e-07	6.1754e-07	1	0	0	1	0	0
AAACCT	2	26	6	35.8	211195745	151	50070510	156	13	0.0558659	0.726257	0.519268	0.00435754	0.00311561	0.516556	2.06327e-08	2.06332e-08	1	0	0	1	1	0
AAACCTAACCCTG	1744	7576	13	35.8	211195745	151	50070510	98488	4.34404	48.7151	211.62	151.307	2.75106	1.96699	0.37399	1.30261e-05	1.30264e-05	1	0	0	1	0	0
AAACCTCTAC	12	50	10	35.8	211195745	151	50070510	500	4.16667	0.335196	1.39665	0.998592	0.0139665	0.00998592	0.275938	6.61305e-08	6.61319e-08	1	0	0	1	0	0
AAACCTGACCCAG	101	406	13	35.8	211195745	151	50070510	5278	4.0198	2.82123	11.3408	8.10857	0.14743	0.105411	0.346076	6.98074e-07	6.98088e-07	1	0	0	1	0	0
AAACG	4	22	5	35.8	211195745	151	50070510	110	5.5	0.111732	0.614525	0.43938	0.00307263	0.0021969	0.182119	1.45487e-08	1.4549e-08	1	0	0	1	0	0
AAACGAAATGTG	2	8	12	35.8	211195745	151	50070510	96	4	0.0558659	0.223464	0.159775	0.00268156	0.0019173	0.317881	1.26971e-08	1.26973e-08	1	0	0	1	0	0
AAACGC	2	10	6	35.8	211195745	151	50070510	60	5	0.0558659	0.27933	0.199718	0.00167598	0.00119831	0.198675	7.93566e-09	7.93583e-09	1	0	0	1	0	0
AAACGTAG	4	16	8	35.8	211195745	151	50070510	128	4	0.111732	0.446927	0.319549	0.00357542	0.00255639	0.211921	1.69294e-08	1.69298e-08	1	0	0	1	0	0
AAACT	2	10	5	35.8	211195745	151	50070510	50	5	0.0558659	0.27933	0.199718	0.00139665	0.000998592	0.165563	6.61305e-09	6.61319e-09	1	0	0	1	0	0
AAACTACC	10	46	8	35.8	211195745	151	50070510	368	4.6	0.27933	1.28492	0.918704	0.0102793	0.00734964	0.243709	4.8672e-08	4.86731e-08	1	0	0	1	0	0
AAACTC	54	290	6	35.8	211195745	151	50070510	1740	5.37037	1.50838	8.10056	5.79183	0.0486034	0.034751	0.213392	2.30134e-07	2.30139e-07	1	0	0	1	0	0
AAACTG	82	399	6	35.8	211195745	151	50070510	2394	4.86585	2.2905	11.1453	7.96876	0.0668715	0.0478126	0.193345	3.16633e-07	3.1664e-07	1	0	0	1	0	0
AAAG	66	542	4	35.8	211195745	151	50070510	2168	8.21212	1.84358	15.1397	10.8247	0.0605587	0.0432989	0.21754	2.86742e-07	2.86748e-07	1	0	0	0	0	0
AAAGAG	31	127	6	35.8	211195745	151	50070510	762	4.09677	0.865922	3.54749	2.53642	0.0212849	0.0152185	0.162786	1.00783e-07	1.00785e-07	1	0	0	1	0	0
AAAGAGATCGG	4	18	11	35.8	211195745	151	50070510	198	4.5	0.111732	0.502793	0.359493	0.00553073	0.00395442	0.327815	2.61877e-08	2.61882e-08	1	0	0	1	0	0
AAAGAGGCAG	6	24	10	35.8	211195745	151	50070510	240	4	0.167598	0.670391	0.479324	0.00670391	0.00479324	0.264901	3.17426e-08	3.17433e-08	1	0	0	1	0	0
AAAGAGT	159	1571	7	35.8	211195745	151	50070510	10997	9.8805	4.44134	43.8827	31.3758	0.307179	0.21963	0.458037	1.45447e-06	1.45451e-06	1	0	0	1	0	0
AAAGAT	6	24	6	35.8	211195745	151	50070510	144	4	0.167598	0.670391	0.479324	0.00402235	0.00287594	0.15894	1.90456e-08	1.9046e-08	1	0	0	1	0	0
AAAGATCCTC	10	42	10	35.8	211195745	151	50070510	420	4.2	0.27933	1.17318	0.838817	0.0117318	0.00838817	0.278146	5.55496e-08	5.55508e-08	1	0	0	1	0	0
AAAGG	1	5	5	35.8	211195745	151	50070510	25	5	0.027933	0.139665	0.0998592	0.000698324	0.000499296	0.165563	3.30653e-09	3.3066e-09	1	0	0	1	0	0
AAAGGG	6	24	6	35.8	211195745	151	50070510	144	4	0.167598	0.670391	0.479324	0.00402235	0.00287594	0.15894	1.90456e-08	1.9046e-08	1	0	0	1	0	0
AAAGGGG	6	24	7	35.8	211195745	151	50070510	168	4	0.167598	0.670391	0.479324	0.00469274	0.00335527	0.18543	2.22198e-08	2.22203e-08	1	0	0	1	0	0
AAAGT	2	32	5	35.8	211195745	151	50070510	160	16	0.0558659	0.893855	0.639099	0.00446927	0.00319549	0.529801	2.11618e-08	2.11622e-08	1	0	0	1	1	0
AAAGTACC	4	24	8	35.8	211195745	151	50070510	192	6	0.111732	0.670391	0.479324	0.00536313	0.00383459	0.317881	2.53941e-08	2.53947e-08	1	0	0	1	0	0
AAAT	55	358	4	35.8	211195745	151	50070510	1432	6.50909	1.53631	10	7.14992	0.04	0.0285997	0.172426	1.89398e-07	1.89402e-07	1	0	0	0	0	0
AAATAAATGAAC	8	34	12	35.8	211195745	151	50070510	408	4.25	0.223464	0.949721	0.679042	0.0113966	0.00814851	0.337748	5.39625e-08	5.39636e-08	1	0	0	1	0	0
AAATAAG	1	4	7	35.8	211195745	151	50070510	28	4	0.027933	0.111732	0.0798873	0.000782123	0.000559211	0.18543	3.70331e-09	3.70339e-09	1	0	0	1	0	0
AAATACCAGACTAGTGG	4	16	17	35.8	211195745	151	50070510	272	4	0.111732	0.446927	0.319549	0.00759777	0.00543234	0.450331	3.5975e-08	3.59758e-08	1	0	0	1	0	0
AAATAT	2	8	6	35.8	211195745	151	50070510	48	4	0.0558659	0.223464	0.159775	0.00134078	0.000958648	0.15894	6.34853e-09	6.34866e-09	1	0	0	1	0	0
AAATATAGAAATCTGG	2	8	16	35.8	211195745	151	50070510	128	4	0.0558659	0.223464	0.159775	0.00357542	0.00255639	0.423841	1.69294e-08	1.69298e-08	1	0	0	1	0	0
AAATATAGAAATTTAG	2	12	16	35.8	211195745	151	50070510	192	6	0.0558659	0.335196	0.239662	0.00536313	0.00383459	0.635762	2.53941e-08	2.53947e-08	1	0	0	1	1	0
AAATATCG	9	56	8	35.8	211195745	151	50070510	448	6.22222	0.251397	1.56425	1.11842	0.012514	0.00894738	0.329654	5.92529e-08	5.92542e-08	1	0	0	1	0	0
AAATCACT	12	84	8	35.8	211195745	151	50070510	672	7	0.335196	2.34637	1.67763	0.0187709	0.0134211	0.370861	8.88794e-08	8.88813e-08	1	0	0	1	0	0
AAATG	2	12	5	35.8	211195745	151	50070510	60	6	0.0558659	0.335196	0.239662	0.00167598	0.00119831	0.198675	7.93566e-09	7.93583e-09	1	0	0	1	0	0
AAATGAAT	2	34	8	35.8	211195745	151	50070510	272	17	0.0558659	0.949721	0.679042	0.00759777	0.00543234	0.900662	3.5975e-08	3.59758e-08	1	0	0	1	1	0
AAATGG	6	30	6	35.8	211195745	151	50070510	180	5	0.167598	0.837989	0.599155	0.00502793	0.00359493	0.198675	2.3807e-08	2.38075e-08	1	0	0	1	0	0
AAATGGTAC	2	8	9	35.8	211195745	151	50070510	72	4	0.0558659	0.223464	0.159775	0.00201117	0.00143797	0.238411	9.52279e-09	9.52299e-09	1	0	0	1	0	0
AAATT	17	100	5	35.8	211195745	151	50070510	500	5.88235	0.47486	2.7933	1.99718	0.0139665	0.00998592	0.19478	6.61305e-08	6.61319e-08	1	0	0	1	0	0
AAATTAATCTCTTCCGATCT	2	8	20	35.8	211195745	151	50070510	160	4	0.0558659	0.223464	0.159775	0.00446927	0.00319549	0.529801	2.11618e-08	2.11622e-08	1	0	0	1	1	0
AAATTCAG	2	8	8	35.8	211195745	151	50070510	64	4	0.0558659	0.223464	0.159775	0.00178771	0.0012782	0.211921	8.4647e-09	8.46488e-09	1	0	0	1	0	0
AAATTGGAATTCAAGG	2	8	16	35.8	211195745	151	50070510	128	4	0.0558659	0.223464	0.159775	0.00357542	0.00255639	0.423841	1.69294e-08	1.69298e-08	1	0	0	1	0	0
AAATTTATG	4	16	9	35.8	211195745	151	50070510	144	4	0.111732	0.446927	0.319549	0.00402235	0.00287594	0.238411	1.90456e-08	1.9046e-08	1	0	0	1	0	0
AAC	100	1049	3	35.8	211195745	151	50070510	3147	10.49	2.7933	29.3017	20.9505	0.087905	0.0628514	0.208411	4.16225e-07	4.16234e-07	1	0	0	0	0	0
AACAACG	7	28	7	35.8	211195745	151	50070510	196	4	0.195531	0.782123	0.559211	0.00547486	0.00391448	0.18543	2.59232e-08	2.59237e-08	1	0	0	1	0	0
AACAACGAC	2	14	9	35.8	211195745	151	50070510	126	7	0.0558659	0.391061	0.279606	0.00351955	0.00251645	0.417219	1.66649e-08	1.66652e-08	1	0	0	1	0	0
AACAAT	2	8	6	35.8	211195745	151	50070510	48	4	0.0558659	0.223464	0.159775	0.00134078	0.000958648	0.15894	6.34853e-09	6.34866e-09	1	0	0	1	0	0
AACAATCTAGT	2	8	11	35.8	211195745	151	50070510	88	4	0.0558659	0.223464	0.159775	0.0024581	0.00175752	0.291391	1.1639e-08	1.16392e-08	1	0	0	1	0	0
AACAC	1	7	5	35.8	211195745	151	50070510	35	7	0.027933	0.195531	0.139803	0.000977654	0.000699014	0.231788	4.62914e-09	4.62923e-09	1	0	0	1	0	0
AACACCCT	2	10	8	35.8	211195745	151	50070510	80	5	0.0558659	0.27933	0.199718	0.00223464	0.00159775	0.264901	1.05809e-08	1.05811e-08	1	0	0	1	0	0
AACACG	2	8	6	35.8	211195745	151	50070510	48	4	0.0558659	0.223464	0.159775	0.00134078	0.000958648	0.15894	6.34853e-09	6.34866e-09	1	0	0	1	0	0
AACACGACTG	2	8	10	35.8	211195745	151	50070510	80	4	0.0558659	0.223464	0.159775	0.00223464	0.00159775	0.264901	1.05809e-08	1.05811e-08	1	0	0	1	0	0
AACACTT	2	10	7	35.8	211195745	151	50070510	70	5	0.0558659	0.27933	0.199718	0.00195531	0.00139803	0.231788	9.25827e-09	9.25847e-09	1	0	0	1	0	0
AACAG	4	38	5	35.8	211195745	151	50070510	190	9.5	0.111732	1.06145	0.75893	0.00530726	0.00379465	0.31457	2.51296e-08	2.51301e-08	1	0	0	1	0	0
AACAGC	4	18	6	35.8	211195745	151	50070510	108	4.5	0.111732	0.502793	0.359493	0.00301676	0.00215696	0.178808	1.42842e-08	1.42845e-08	1	0	0	1	0	0
AACAGG	3	21	6	35.8	211195745	151	50070510	126	7	0.0837989	0.586592	0.419409	0.00351955	0.00251645	0.278146	1.66649e-08	1.66652e-08	1	0	0	1	0	0
AACAGTAACTCAATAGTACTC	2	8	21	35.8	211195745	151	50070510	168	4	0.0558659	0.223464	0.159775	0.00469274	0.00335527	0.556291	2.22198e-08	2.22203e-08	1	0	0	1	1	0
AACAGTATATACC	4	16	13	35.8	211195745	151	50070510	208	4	0.111732	0.446927	0.319549	0.00581006	0.00415414	0.344371	2.75103e-08	2.75109e-08	1	0	0	1	0	0
AACATCACGT	1	4	10	35.8	211195745	151	50070510	40	4	0.027933	0.111732	0.0798873	0.00111732	0.000798873	0.264901	5.29044e-09	5.29055e-09	1	0	0	1	0	0
AACATTCCAATAGTCC	2	8	16	35.8	211195745	151	50070510	128	4	0.0558659	0.223464	0.159775	0.00357542	0.00255639	0.423841	1.69294e-08	1.69298e-08	1	0	0	1	0	0
AACATTCTAC	6	24	10	35.8	211195745	151	50070510	240	4	0.167598	0.670391	0.479324	0.00670391	0.00479324	0.264901	3.17426e-08	3.17433e-08	1	0	0	1	0	0
AACC	7	42	4	35.8	211195745	151	50070510	168	6	0.195531	1.17318	0.838817	0.00469274	0.00335527	0.15894	2.22198e-08	2.22203e-08	1	0	0	0	0	0
AACCAC	2	20	6	35.8	211195745	151	50070510	120	10	0.0558659	0.558659	0.399437	0.00335196	0.00239662	0.397351	1.58713e-08	1.58717e-08	1	0	0	1	0	0
AACCACAGC	2	8	9	35.8	211195745	151	50070510	72	4	0.0558659	0.223464	0.159775	0.00201117	0.00143797	0.238411	9.52279e-09	9.52299e-09	1	0	0	1	0	0
AACCATCT	4	27	8	35.8	211195745	151	50070510	216	6.75	0.111732	0.75419	0.53924	0.00603352	0.00431392	0.357616	2.85684e-08	2.8569e-08	1	0	0	1	0	0
AACCC	1	5	5	35.8	211195745	151	50070510	25	5	0.027933	0.139665	0.0998592	0.000698324	0.000499296	0.165563	3.30653e-09	3.3066e-09	1	0	0	1	0	0
AACCCACACCT	1	6	11	35.8	211195745	151	50070510	66	6	0.027933	0.167598	0.119831	0.00184358	0.00131814	0.437086	8.72923e-09	8.72941e-09	1	0	0	1	0	0
AACCCAGACCC	1	6	11	35.8	211195745	151	50070510	66	6	0.027933	0.167598	0.119831	0.00184358	0.00131814	0.437086	8.72923e-09	8.72941e-09	1	0	0	1	0	0
AACCCAGACCG	1	4	11	35.8	211195745	151	50070510	44	4	0.027933	0.111732	0.0798873	0.00122905	0.000878761	0.291391	5.81948e-09	5.81961e-09	1	0	0	1	0	0
AACCCAGACCT	155011	749885	11	35.8	211195745	151	50070510	8248735	4.83762	4329.92	20946.5	14976.6	230.412	164.742	0.35241	0.00109099	0.00109101	1	1	1	1	0	0
AACCCCGAC	4	16	9	35.8	211195745	151	50070510	144	4	0.111732	0.446927	0.319549	0.00402235	0.00287594	0.238411	1.90456e-08	1.9046e-08	1	0	0	1	0	0
AACCCCT	1	4	7	35.8	211195745	151	50070510	28	4	0.027933	0.111732	0.0798873	0.000782123	0.000559211	0.18543	3.70331e-09	3.70339e-09	1	0	0	1	0	0
AACCCG	4	16	6	35.8	211195745	151	50070510	96	4	0.111732	0.446927	0.319549	0.00268156	0.0019173	0.15894	1.26971e-08	1.26973e-08	1	0	0	1	0	0
AACCCGAAG	18	104	9	35.8	211195745	151	50070510	936	5.77778	0.502793	2.90503	2.07707	0.0261453	0.0186936	0.344371	1.23796e-07	1.23799e-07	1	0	0	1	0	0
AACCCGAGGACG	9	38	12	35.8	211195745	151	50070510	456	4.22222	0.251397	1.06145	0.75893	0.0127374	0.00910716	0.335541	6.0311e-08	6.03123e-08	1	0	0	1	0	0
AACCCT	106	1100	6	35.8	211195745	151	50070510	6600	10.3774	2.96089	30.7263	21.969	0.184358	0.131814	0.412345	8.72923e-07	8.72941e-07	1	0	0	1	0	0
AACCCTCT	4	16	8	35.8	211195745	151	50070510	128	4	0.111732	0.446927	0.319549	0.00357542	0.00255639	0.211921	1.69294e-08	1.69298e-08	1	0	0	1	0	0
AACCCTG	8	38	7	35.8	211195745	151	50070510	266	4.75	0.223464	1.06145	0.75893	0.00743017	0.00531251	0.220199	3.51814e-08	3.51822e-08	1	0	0	1	0	0
AACCCTGAACCT	371	1738	12	35.8	211195745	151	50070510	20856	4.68464	10.3631	48.5475	34.7111	0.58257	0.416533	0.372289	2.75844e-06	2.75849e-06	1	0	0	1	0	0
AACCG	2	10	5	35.8	211195745	151	50070510	50	5	0.0558659	0.27933	0.199718	0.00139665	0.000998592	0.165563	6.61305e-09	6.61319e-09	1	0	0	1	0	0
AACCGAGGAAT	5	20	11	35.8	211195745	151	50070510	220	4	0.139665	0.558659	0.399437	0.00614525	0.0043938	0.291391	2.90974e-08	2.9098e-08	1	0	0	1	0	0
AACCGCATC	4	20	9	35.8	211195745	151	50070510	180	5	0.111732	0.558659	0.399437	0.00502793	0.00359493	0.298013	2.3807e-08	2.38075e-08	1	0	0	1	0	0
AACCGCG	2	8	7	35.8	211195745	151	50070510	56	4	0.0558659	0.223464	0.159775	0.00156425	0.00111842	0.18543	7.40662e-09	7.40677e-09	1	0	0	1	0	0
AACCGCTG	6	30	8	35.8	211195745	151	50070510	240	5	0.167598	0.837989	0.599155	0.00670391	0.00479324	0.264901	3.17426e-08	3.17433e-08	1	0	0	1	0	0
AACCGGAAG	25	152	9	35.8	211195745	151	50070510	1368	6.08	0.698324	4.24581	3.03572	0.0382123	0.0273215	0.362384	1.80933e-07	1.80937e-07	1	0	0	1	0	0
AACCGTCT	2	10	8	35.8	211195745	151	50070510	80	5	0.0558659	0.27933	0.199718	0.00223464	0.00159775	0.264901	1.05809e-08	1.05811e-08	1	0	0	1	0	0
AACCT	4	61	5	35.8	211195745	151	50070510	305	15.25	0.111732	1.70391	1.21828	0.00851955	0.00609141	0.504967	4.03396e-08	4.03405e-08	1	0	0	1	1	0
AACCTACTGGG	18	74	11	35.8	211195745	151	50070510	814	4.11111	0.502793	2.06704	1.47792	0.0227374	0.0162571	0.299485	1.0766e-07	1.07663e-07	1	0	0	1	0	0
AACCTC	2	8	6	35.8	211195745	151	50070510	48	4	0.0558659	0.223464	0.159775	0.00134078	0.000958648	0.15894	6.34853e-09	6.34866e-09	1	0	0	1	0	0
AACCTGAGCAAG	2	8	12	35.8	211195745	151	50070510	96	4	0.0558659	0.223464	0.159775	0.00268156	0.0019173	0.317881	1.26971e-08	1.26973e-08	1	0	0	1	0	0
AACG	25	167	4	35.8	211195745	151	50070510	668	6.68	0.698324	4.6648	3.3353	0.0186592	0.0133412	0.176954	8.83503e-08	8.83522e-08	1	0	0	0	0	0
AACGAC	16	77	6	35.8	211195745	151	50070510	462	4.8125	0.446927	2.15084	1.53783	0.012905	0.00922699	0.191225	6.11046e-08	6.11059e-08	1	0	0	1	0	0
AACGACGCGGC	6	24	11	35.8	211195745	151	50070510	264	4	0.167598	0.670391	0.479324	0.0073743	0.00527256	0.291391	3.49169e-08	3.49176e-08	1	0	0	1	0	0
AACGATC	5	20	7	35.8	211195745	151	50070510	140	4	0.139665	0.558659	0.399437	0.00391061	0.00279606	0.18543	1.85165e-08	1.85169e-08	1	0	0	1	0	0
AACGATG	4	16	7	35.8	211195745	151	50070510	112	4	0.111732	0.446927	0.319549	0.00312849	0.00223685	0.18543	1.48132e-08	1.48135e-08	1	0	0	1	0	0
AACGATGT	7	39	8	35.8	211195745	151	50070510	312	5.57143	0.195531	1.08939	0.778902	0.00871508	0.00623121	0.295175	4.12654e-08	4.12663e-08	1	0	0	1	0	0
AACGC	6	55	5	35.8	211195745	151	50070510	275	9.16667	0.167598	1.53631	1.09845	0.00768156	0.00549225	0.303532	3.63718e-08	3.63725e-08	1	0	0	1	0	0
AACGCC	4	18	6	35.8	211195745	151	50070510	108	4.5	0.111732	0.502793	0.359493	0.00301676	0.00215696	0.178808	1.42842e-08	1.42845e-08	1	0	0	1	0	0
AACGG	10	50	5	35.8	211195745	151	50070510	250	5	0.27933	1.39665	0.998592	0.00698324	0.00499296	0.165563	3.30653e-08	3.3066e-08	1	0	0	1	0	0
AACGGC	21	108	6	35.8	211195745	151	50070510	648	5.14286	0.586592	3.01676	2.15696	0.0181006	0.0129417	0.204352	8.57051e-08	8.5707e-08	1	0	0	1	0	0
AACGGT	10	48	6	35.8	211195745	151	50070510	288	4.8	0.27933	1.34078	0.958648	0.00804469	0.00575189	0.190728	3.80912e-08	3.8092e-08	1	0	0	1	0	0
AACGT	10	56	5	35.8	211195745	151	50070510	280	5.6	0.27933	1.56425	1.11842	0.00782123	0.00559211	0.18543	3.70331e-08	3.70339e-08	1	0	0	1	0	0
AACGTC	4	16	6	35.8	211195745	151	50070510	96	4	0.111732	0.446927	0.319549	0.00268156	0.0019173	0.15894	1.26971e-08	1.26973e-08	1	0	0	1	0	0
AACT	2	50	4	35.8	211195745	151	50070510	200	25	0.0558659	1.39665	0.998592	0.00558659	0.00399437	0.662252	2.64522e-08	2.64528e-08	1	0	0	0	1	0
AACTAACTCACTCACT	6	24	16	35.8	211195745	151	50070510	384	4	0.167598	0.670391	0.479324	0.0107263	0.00766918	0.423841	5.07882e-08	5.07893e-08	1	0	0	1	0	0
AACTATCGAGTTACTT	2	8	16	35.8	211195745	151	50070510	128	4	0.0558659	0.223464	0.159775	0.00357542	0.00255639	0.423841	1.69294e-08	1.69298e-08	1	0	0	1	0	0
AACTATTAAGTAACTT	2	8	16	35.8	211195745	151	50070510	128	4	0.0558659	0.223464	0.159775	0.00357542	0.00255639	0.423841	1.69294e-08	1.69298e-08	1	0	0	1	0	0
AACTC	8	44	5	35.8	211195745	151	50070510	220	5.5	0.223464	1.22905	0.878761	0.00614525	0.0043938	0.182119	2.90974e-08	2.9098e-08	1	0	0	1	0	0
AACTCAAG	5	21	8	35.8	211195745	151	50070510	168	4.2	0.139665	0.586592	0.419409	0.00469274	0.00335527	0.222517	2.22198e-08	2.22203e-08	1	0	0	1	0	0
AACTCAGCCT	20	93	10	35.8	211195745	151	50070510	930	4.65	0.558659	2.59777	1.85738	0.0259777	0.0185738	0.307947	1.23003e-07	1.23005e-07	1	0	0	1	0	0
AACTCCAG	1	5	8	35.8	211195745	151	50070510	40	5	0.027933	0.139665	0.0998592	0.00111732	0.000798873	0.264901	5.29044e-09	5.29055e-09	1	0	0	1	0	0
AACTCG	4	20	6	35.8	211195745	151	50070510	120	5	0.111732	0.558659	0.399437	0.00335196	0.00239662	0.198675	1.58713e-08	1.58717e-08	1	0	0	1	0	0
AACTCTAC	6	30	8	35.8	211195745	151	50070510	240	5	0.167598	0.837989	0.599155	0.00670391	0.00479324	0.264901	3.17426e-08	3.17433e-08	1	0	0	1	0	0
AACTG	10	139	5	35.8	211195745	151	50070510	695	13.9	0.27933	3.88268	2.77609	0.0194134	0.0138804	0.460265	9.19214e-08	9.19233e-08	1	0	0	1	0	0
AACTGC	4	18	6	35.8	211195745	151	50070510	108	4.5	0.111732	0.502793	0.359493	0.00301676	0.00215696	0.178808	1.42842e-08	1.42845e-08	1	0	0	1	0	0
AACTGCTAT	2	8	9	35.8	211195745	151	50070510	72	4	0.0558659	0.223464	0.159775	0.00201117	0.00143797	0.238411	9.52279e-09	9.52299e-09	1	0	0	1	0	0
AACTGGGAC	4	16	9	35.8	211195745	151	50070510	144	4	0.111732	0.446927	0.319549	0.00402235	0.00287594	0.238411	1.90456e-08	1.9046e-08	1	0	0	1	0	0
AACTTC	2	8	6	35.8	211195745	151	50070510	48	4	0.0558659	0.223464	0.159775	0.00134078	0.000958648	0.15894	6.34853e-09	6.34866e-09	1	0	0	1	0	0
AACTTGACGAG	4	18	11	35.8	211195745	151	50070510	198	4.5	0.111732	0.502793	0.359493	0.00553073	0.00395442	0.327815	2.61877e-08	2.61882e-08	1	0	0	1	0	0
AAG	276	2853	3	35.8	211195745	151	50070510	8559	10.337	7.7095	79.6927	56.9796	0.239078	0.170939	0.20537	1.13202e-06	1.13205e-06	1	0	0	0	0	0
AAGAAGACGG	2	10	10	35.8	211195745	151	50070510	100	5	0.0558659	0.27933	0.199718	0.0027933	0.00199718	0.331126	1.32261e-08	1.32264e-08	1	0	0	1	0	0
AAGAAGAGGG	14	67	10	35.8	211195745	151	50070510	670	4.78571	0.391061	1.87151	1.33811	0.0187151	0.0133811	0.316935	8.86149e-08	8.86168e-08	1	0	0	1	0	0
AAGAAGATCGG	774	3661	11	35.8	211195745	151	50070510	40271	4.72997	21.6201	102.263	73.1169	1.12489	0.804286	0.344568	5.32628e-06	5.3264e-06	1	0	0	1	0	0
AAGAAGC	4	16	7	35.8	211195745	151	50070510	112	4	0.111732	0.446927	0.319549	0.00312849	0.00223685	0.18543	1.48132e-08	1.48135e-08	1	0	0	1	0	0
AAGAAGTCGG	1	4	10	35.8	211195745	151	50070510	40	4	0.027933	0.111732	0.0798873	0.00111732	0.000798873	0.264901	5.29044e-09	5.29055e-09	1	0	0	1	0	0
AAGAATCGG	24	132	9	35.8	211195745	151	50070510	1188	5.5	0.670391	3.68715	2.63628	0.0331844	0.0237265	0.327815	1.57126e-07	1.57129e-07	1	0	0	1	0	0
AAGACG	8	36	6	35.8	211195745	151	50070510	216	4.5	0.223464	1.00559	0.718986	0.00603352	0.00431392	0.178808	2.85684e-08	2.8569e-08	1	0	0	1	0	0
AAGAG	18	96	5	35.8	211195745	151	50070510	480	5.33333	0.502793	2.68156	1.9173	0.0134078	0.00958648	0.1766	6.34853e-08	6.34866e-08	1	0	0	1	0	0
AAGAGAAGGAGATCGG	2	8	16	35.8	211195745	151	50070510	128	4	0.0558659	0.223464	0.159775	0.00357542	0.00255639	0.423841	1.69294e-08	1.69298e-08	1	0	0	1	0	0
AAGAGAATCGG	54	250	11	35.8	211195745	151	50070510	2750	4.62963	1.50838	6.98324	4.99296	0.0768156	0.0549225	0.337258	3.63718e-07	3.63725e-07	1	0	0	1	0	0
AAGAGACGG	8	62	9	35.8	211195745	151	50070510	558	7.75	0.223464	1.73184	1.23825	0.0155866	0.0111443	0.461921	7.38016e-08	7.38032e-08	1	0	0	1	0	0
AAGAGACTACTAGATCGG	2	9	18	35.8	211195745	151	50070510	162	4.5	0.0558659	0.251397	0.179747	0.00452514	0.00323544	0.536424	2.14263e-08	2.14267e-08	1	0	0	1	1	0
AAGAGAGACGG	3	14	11	35.8	211195745	151	50070510	154	4.66667	0.0837989	0.391061	0.279606	0.00430168	0.00307566	0.339956	2.03682e-08	2.03686e-08	1	0	0	1	0	0
AAGAGAGATCG	6	27	11	35.8	211195745	151	50070510	297	4.5	0.167598	0.75419	0.53924	0.00829609	0.00593164	0.327815	3.92815e-08	3.92824e-08	1	0	0	1	0	0
AAGAGATCAG	2	15	10	35.8	211195745	151	50070510	150	7.5	0.0558659	0.418994	0.299578	0.00418994	0.00299578	0.496689	1.98392e-08	1.98396e-08	1	0	0	1	0	0
AAGAGATCGG	9088	46139	10	35.8	211195745	151	50070510	461390	5.07691	253.855	1288.8	921.481	12.888	9.21481	0.33622	6.10239e-05	6.10252e-05	1	0	1	1	0	0
AAGAGATTCGG	2	14	11	35.8	211195745	151	50070510	154	7	0.0558659	0.391061	0.279606	0.00430168	0.00307566	0.509934	2.03682e-08	2.03686e-08	1	0	0	1	1	0
AAGAGC	9	45	6	35.8	211195745	151	50070510	270	5	0.251397	1.25698	0.898733	0.0075419	0.0053924	0.198675	3.57105e-08	3.57112e-08	1	0	0	1	0	0
AAGAGCAGATGG	12	54	12	35.8	211195745	151	50070510	648	4.5	0.335196	1.50838	1.07848	0.0181006	0.0129417	0.357616	8.57051e-08	8.5707e-08	1	0	0	1	0	0
AAGAGCATCGG	2	10	11	35.8	211195745	151	50070510	110	5	0.0558659	0.27933	0.199718	0.00307263	0.0021969	0.364238	1.45487e-08	1.4549e-08	1	0	0	1	0	0
AAGAGCCACC	10	43	10	35.8	211195745	151	50070510	430	4.3	0.27933	1.20112	0.858789	0.0120112	0.00858789	0.284768	5.68722e-08	5.68734e-08	1	0	0	1	0	0
AAGAGCCGG	16	84	9	35.8	211195745	151	50070510	756	5.25	0.446927	2.34637	1.67763	0.0211173	0.0150987	0.312914	9.99893e-08	9.99914e-08	1	0	0	1	0	0
AAGAGCG	12	54	7	35.8	211195745	151	50070510	378	4.5	0.335196	1.50838	1.07848	0.0105587	0.00754935	0.208609	4.99947e-08	4.99957e-08	1	0	0	1	0	0
AAGAGCGG	7	32	8	35.8	211195745	151	50070510	256	4.57143	0.195531	0.893855	0.639099	0.00715084	0.00511279	0.242195	3.38588e-08	3.38595e-08	1	0	0	1	0	0
AAGAGCGTCGTGTATCAGATCGG	1	4	23	35.8	211195745	151	50070510	92	4	0.027933	0.111732	0.0798873	0.00256983	0.00183741	0.609272	1.2168e-08	1.21683e-08	1	0	0	1	1	0
AAGAGG	50	212	6	35.8	211195745	151	50070510	1272	4.24	1.39665	5.92179	4.23403	0.0355307	0.0254042	0.168477	1.68236e-07	1.6824e-07	1	0	0	1	0	0
AAGAGGGTAGAGAGATCGG	2	10	19	35.8	211195745	151	50070510	190	5	0.0558659	0.27933	0.199718	0.00530726	0.00379465	0.629139	2.51296e-08	2.51301e-08	1	0	0	1	1	0
AAGAGTCGG	5	43	9	35.8	211195745	151	50070510	387	8.6	0.139665	1.20112	0.858789	0.0108101	0.0077291	0.512583	5.1185e-08	5.11861e-08	1	0	0	1	1	0
AAGATC	10	40	6	35.8	211195745	151	50070510	240	4	0.27933	1.11732	0.798873	0.00670391	0.00479324	0.15894	3.17426e-08	3.17433e-08	1	0	0	1	0	0
AAGATCGG	107	548	8	35.8	211195745	151	50070510	4384	5.1215	2.98883	15.3073	10.9446	0.122458	0.0875565	0.271338	5.79832e-07	5.79845e-07	1	0	0	1	0	0
AAGATCGGAAGCG	1	4	13	35.8	211195745	151	50070510	52	4	0.027933	0.111732	0.0798873	0.00145251	0.00103854	0.344371	6.87757e-09	6.87772e-09	1	0	0	1	0	0
AAGATCGGAGAGC	2	8	13	35.8	211195745	151	50070510	104	4	0.0558659	0.223464	0.159775	0.00290503	0.00207707	0.344371	1.37551e-08	1.37554e-08	1	0	0	1	0	0
AAGATG	1	4	6	35.8	211195745	151	50070510	24	4	0.027933	0.111732	0.0798873	0.000670391	0.000479324	0.15894	3.17426e-09	3.17433e-09	1	0	0	1	0	0
AAGC	10	60	4	35.8	211195745	151	50070510	240	6	0.27933	1.67598	1.19831	0.00670391	0.00479324	0.15894	3.17426e-08	3.17433e-08	1	0	0	0	0	0
AAGCAG	4	16	6	35.8	211195745	151	50070510	96	4	0.111732	0.446927	0.319549	0.00268156	0.0019173	0.15894	1.26971e-08	1.26973e-08	1	0	0	1	0	0
AAGCAGATCGG	151	640	11	35.8	211195745	151	50070510	7040	4.23841	4.21788	17.8771	12.782	0.196648	0.140602	0.308758	9.31117e-07	9.31137e-07	1	0	0	1	0	0
AAGCAGTATAGATCGG	2	9	16	35.8	211195745	151	50070510	144	4.5	0.0558659	0.251397	0.179747	0.00402235	0.00287594	0.476821	1.90456e-08	1.9046e-08	1	0	0	1	0	0
AAGCCC	2	12	6	35.8	211195745	151	50070510	72	6	0.0558659	0.335196	0.239662	0.00201117	0.00143797	0.238411	9.52279e-09	9.52299e-09	1	0	0	1	0	0
AAGCCCG	2	20	7	35.8	211195745	151	50070510	140	10	0.0558659	0.558659	0.399437	0.00391061	0.00279606	0.463576	1.85165e-08	1.85169e-08	1	0	0	1	0	0
AAGCGATATCACTAGT	10	47	16	35.8	211195745	151	50070510	752	4.7	0.27933	1.31285	0.938676	0.0210056	0.0150188	0.498013	9.94603e-08	9.94624e-08	1	0	0	1	0	0
AAGCGCCCG	2	10	9	35.8	211195745	151	50070510	90	5	0.0558659	0.27933	0.199718	0.00251397	0.00179747	0.298013	1.19035e-08	1.19037e-08	1	0	0	1	0	0
AAGCGGCGCGG	2	8	11	35.8	211195745	151	50070510	88	4	0.0558659	0.223464	0.159775	0.0024581	0.00175752	0.291391	1.1639e-08	1.16392e-08	1	0	0	1	0	0
AAGG	272	1883	4	35.8	211195745	151	50070510	7532	6.92279	7.59777	52.5978	37.607	0.210391	0.150428	0.183385	9.9619e-07	9.96211e-07	1	0	0	0	0	0
AAGGAATCAGACACT	8	32	15	35.8	211195745	151	50070510	480	4	0.223464	0.893855	0.639099	0.0134078	0.00958648	0.397351	6.34853e-08	6.34866e-08	1	0	0	1	0	0
AAGGAATGAGTG	10	46	12	35.8	211195745	151	50070510	552	4.6	0.27933	1.28492	0.918704	0.015419	0.0110245	0.365563	7.30081e-08	7.30096e-08	1	0	0	1	0	0
AAGGAG	11	47	6	35.8	211195745	151	50070510	282	4.27273	0.307263	1.31285	0.938676	0.00787709	0.00563206	0.169777	3.72976e-08	3.72984e-08	1	0	0	1	0	0
AAGGAGATCGG	190	832	11	35.8	211195745	151	50070510	9152	4.37895	5.30726	23.2402	16.6166	0.255642	0.182782	0.318996	1.21045e-06	1.21048e-06	1	0	0	1	0	0
AAGGAGCGAG	4	16	10	35.8	211195745	151	50070510	160	4	0.111732	0.446927	0.319549	0.00446927	0.00319549	0.264901	2.11618e-08	2.11622e-08	1	0	0	1	0	0
AAGGAGG	2	8	7	35.8	211195745	151	50070510	56	4	0.0558659	0.223464	0.159775	0.00156425	0.00111842	0.18543	7.40662e-09	7.40677e-09	1	0	0	1	0	0
AAGGCATC	18	82	8	35.8	211195745	151	50070510	656	4.55556	0.502793	2.2905	1.63769	0.018324	0.0131015	0.241354	8.67632e-08	8.67651e-08	1	0	0	1	0	0
AAGGCCG	2	8	7	35.8	211195745	151	50070510	56	4	0.0558659	0.223464	0.159775	0.00156425	0.00111842	0.18543	7.40662e-09	7.40677e-09	1	0	0	1	0	0
AAGGCG	81	583	6	35.8	211195745	151	50070510	3498	7.19753	2.26257	16.2849	11.6436	0.0977095	0.0698615	0.285995	4.62649e-07	4.62659e-07	1	0	0	1	0	0
AAGGCGGGC	2	10	9	35.8	211195745	151	50070510	90	5	0.0558659	0.27933	0.199718	0.00251397	0.00179747	0.298013	1.19035e-08	1.19037e-08	1	0	0	1	0	0
AAGGGAG	471	2225	7	35.8	211195745	151	50070510	15575	4.72399	13.1564	62.1508	44.4373	0.435056	0.311061	0.218993	2.05997e-06	2.06001e-06	1	0	0	1	0	0
AAGGGCG	6671	31258	7	35.8	211195745	151	50070510	218806	4.68565	186.341	873.128	624.28	6.1119	4.36996	0.217216	2.89395e-05	2.89401e-05	1	0	1	1	0	0
AAGGGCTG	9	44	8	35.8	211195745	151	50070510	352	4.88889	0.251397	1.22905	0.878761	0.0098324	0.00703009	0.259014	4.65559e-08	4.65569e-08	1	0	0	1	0	0
AAGGGCTGCCG	2	8	11	35.8	211195745	151	50070510	88	4	0.0558659	0.223464	0.159775	0.0024581	0.00175752	0.291391	1.1639e-08	1.16392e-08	1	0	0	1	0	0
AAGGGG	8	35	6	35.8	211195745	151	50070510	210	4.375	0.223464	0.977654	0.699014	0.00586592	0.00419409	0.173841	2.77748e-08	2.77754e-08	1	0	0	1	0	0
AAGGGGG	40	162	7	35.8	211195745	151	50070510	1134	4.05	1.11732	4.52514	3.23544	0.031676	0.0226481	0.187748	1.49984e-07	1.49987e-07	1	0	0	1	0	0
AAGGGTG	551	2299	7	35.8	211195745	151	50070510	16093	4.17241	15.3911	64.2179	45.9153	0.449525	0.321407	0.193423	2.12848e-06	2.12852e-06	1	0	0	1	0	0
AAGGTG	8	32	6	35.8	211195745	151	50070510	192	4	0.223464	0.893855	0.639099	0.00536313	0.00383459	0.15894	2.53941e-08	2.53947e-08	1	0	0	1	0	0
AAGGTGG	9	50	7	35.8	211195745	151	50070510	350	5.55556	0.251397	1.39665	0.998592	0.00977654	0.00699014	0.257542	4.62914e-08	4.62923e-08	1	0	0	1	0	0
AAGT	8	48	4	35.8	211195745	151	50070510	192	6	0.223464	1.34078	0.958648	0.00536313	0.00383459	0.15894	2.53941e-08	2.53947e-08	1	0	0	0	0	0
AAGTACTGAGCTCCCG	8	41	16	35.8	211195745	151	50070510	656	5.125	0.223464	1.14525	0.818845	0.018324	0.0131015	0.543046	8.67632e-08	8.67651e-08	1	0	0	1	1	0
AAGTAGGATAG	2	8	11	35.8	211195745	151	50070510	88	4	0.0558659	0.223464	0.159775	0.0024581	0.00175752	0.291391	1.1639e-08	1.16392e-08	1	0	0	1	0	0
AAGTATT	2	12	7	35.8	211195745	151	50070510	84	6	0.0558659	0.335196	0.239662	0.00234637	0.00167763	0.278146	1.11099e-08	1.11102e-08	1	0	0	1	0	0
AAGTCAGATCGG	2	9	12	35.8	211195745	151	50070510	108	4.5	0.0558659	0.251397	0.179747	0.00301676	0.00215696	0.357616	1.42842e-08	1.42845e-08	1	0	0	1	0	0
AAGTCATTCC	8	36	10	35.8	211195745	151	50070510	360	4.5	0.223464	1.00559	0.718986	0.0100559	0.00718986	0.298013	4.7614e-08	4.7615e-08	1	0	0	1	0	0
AAGTGCCGCC	14	68	10	35.8	211195745	151	50070510	680	4.85714	0.391061	1.89944	1.35808	0.0189944	0.0135808	0.321665	8.99375e-08	8.99394e-08	1	0	0	1	0	0
AAGTGTCAG	2	12	9	35.8	211195745	151	50070510	108	6	0.0558659	0.335196	0.239662	0.00301676	0.00215696	0.357616	1.42842e-08	1.42845e-08	1	0	0	1	0	0
AAT	20	185	3	35.8	211195745	151	50070510	555	9.25	0.558659	5.1676	3.69479	0.0155028	0.0110844	0.183775	7.34049e-08	7.34064e-08	1	0	0	0	0	0
AATACACT	2	8	8	35.8	211195745	151	50070510	64	4	0.0558659	0.223464	0.159775	0.00178771	0.0012782	0.211921	8.4647e-09	8.46488e-09	1	0	0	1	0	0
AATACAGTCATTATAGC	2	8	17	35.8	211195745	151	50070510	136	4	0.0558659	0.223464	0.159775	0.00379888	0.00271617	0.450331	1.79875e-08	1.79879e-08	1	0	0	1	0	0
AATACT	2	8	6	35.8	211195745	151	50070510	48	4	0.0558659	0.223464	0.159775	0.00134078	0.000958648	0.15894	6.34853e-09	6.34866e-09	1	0	0	1	0	0
AATACTC	8	80	7	35.8	211195745	151	50070510	560	10	0.223464	2.23464	1.59775	0.0156425	0.0111842	0.463576	7.40662e-08	7.40677e-08	1	0	0	1	0	0
AATAG	4	48	5	35.8	211195745	151	50070510	240	12	0.111732	1.34078	0.958648	0.00670391	0.00479324	0.397351	3.17426e-08	3.17433e-08	1	0	0	1	0	0
AATAGCATAGCAATAT	2	10	16	35.8	211195745	151	50070510	160	5	0.0558659	0.27933	0.199718	0.00446927	0.00319549	0.529801	2.11618e-08	2.11622e-08	1	0	0	1	1	0
AATAGGG	2	12	7	35.8	211195745	151	50070510	84	6	0.0558659	0.335196	0.239662	0.00234637	0.00167763	0.278146	1.11099e-08	1.11102e-08	1	0	0	1	0	0
AATAGTAGT	2	8	9	35.8	211195745	151	50070510	72	4	0.0558659	0.223464	0.159775	0.00201117	0.00143797	0.238411	9.52279e-09	9.52299e-09	1	0	0	1	0	0
AATAGTCCC	3	15	9	35.8	211195745	151	50070510	135	5	0.0837989	0.418994	0.299578	0.00377095	0.0026962	0.298013	1.78552e-08	1.78556e-08	1	0	0	1	0	0
AATAGTCTACCATTCC	1	4	16	35.8	211195745	151	50070510	64	4	0.027933	0.111732	0.0798873	0.00178771	0.0012782	0.423841	8.4647e-09	8.46488e-09	1	0	0	1	0	0
AATAGTGATGATTGAC	2	8	16	35.8	211195745	151	50070510	128	4	0.0558659	0.223464	0.159775	0.00357542	0.00255639	0.423841	1.69294e-08	1.69298e-08	1	0	0	1	0	0
AATATACAATATACAC	2	8	16	35.8	211195745	151	50070510	128	4	0.0558659	0.223464	0.159775	0.00357542	0.00255639	0.423841	1.69294e-08	1.69298e-08	1	0	0	1	0	0
AATATCACAATATTAC	2	10	16	35.8	211195745	151	50070510	160	5	0.0558659	0.27933	0.199718	0.00446927	0.00319549	0.529801	2.11618e-08	2.11622e-08	1	0	0	1	1	0
AATATCACAGTACCGC	10	44	16	35.8	211195745	151	50070510	704	4.4	0.27933	1.22905	0.878761	0.0196648	0.0140602	0.466225	9.31117e-08	9.31137e-08	1	0	0	1	0	0
AATATCCCAC	8	32	10	35.8	211195745	151	50070510	320	4	0.223464	0.893855	0.639099	0.00893855	0.00639099	0.264901	4.23235e-08	4.23244e-08	1	0	0	1	0	0
AATC	2	16	4	35.8	211195745	151	50070510	64	8	0.0558659	0.446927	0.319549	0.00178771	0.0012782	0.211921	8.4647e-09	8.46488e-09	1	0	0	0	0	0
AATCAGATCGG	2	11	11	35.8	211195745	151	50070510	121	5.5	0.0558659	0.307263	0.21969	0.00337989	0.00241659	0.400662	1.60036e-08	1.60039e-08	1	0	0	1	0	0
AATCAT	2	8	6	35.8	211195745	151	50070510	48	4	0.0558659	0.223464	0.159775	0.00134078	0.000958648	0.15894	6.34853e-09	6.34866e-09	1	0	0	1	0	0
AATCATC	2	10	7	35.8	211195745	151	50070510	70	5	0.0558659	0.27933	0.199718	0.00195531	0.00139803	0.231788	9.25827e-09	9.25847e-09	1	0	0	1	0	0
AATCATCATCATCATC	2	14	16	35.8	211195745	151	50070510	224	7	0.0558659	0.391061	0.279606	0.00625698	0.00447369	0.741722	2.96265e-08	2.96271e-08	1	0	0	1	1	0
AATCCCC	2	8	7	35.8	211195745	151	50070510	56	4	0.0558659	0.223464	0.159775	0.00156425	0.00111842	0.18543	7.40662e-09	7.40677e-09	1	0	0	1	0	0
AATCCTAATTAC	2	10	12	35.8	211195745	151	50070510	120	5	0.0558659	0.27933	0.199718	0.00335196	0.00239662	0.397351	1.58713e-08	1.58717e-08	1	0	0	1	0	0
AATCG	5	25	5	35.8	211195745	151	50070510	125	5	0.139665	0.698324	0.499296	0.00349162	0.00249648	0.165563	1.65326e-08	1.6533e-08	1	0	0	1	0	0
AATCT	2	10	5	35.8	211195745	151	50070510	50	5	0.0558659	0.27933	0.199718	0.00139665	0.000998592	0.165563	6.61305e-09	6.61319e-09	1	0	0	1	0	0
AATG	670	4762	4	35.8	211195745	151	50070510	19048	7.10746	18.7151	133.017	95.1059	0.532067	0.380424	0.188277	2.51931e-06	2.51936e-06	1	0	0	0	0	0
AATGAT	2	8	6	35.8	211195745	151	50070510	48	4	0.0558659	0.223464	0.159775	0.00134078	0.000958648	0.15894	6.34853e-09	6.34866e-09	1	0	0	1	0	0
AATGATC	2	12	7	35.8	211195745	151	50070510	84	6	0.0558659	0.335196	0.239662	0.00234637	0.00167763	0.278146	1.11099e-08	1.11102e-08	1	0	0	1	0	0
AATGC	2	14	5	35.8	211195745	151	50070510	70	7	0.0558659	0.391061	0.279606	0.00195531	0.00139803	0.231788	9.25827e-09	9.25847e-09	1	0	0	1	0	0
AATGG	333	2160	5	35.8	211195745	151	50070510	10800	6.48649	9.30168	60.3352	43.1392	0.301676	0.215696	0.214784	1.42842e-06	1.42845e-06	1	0	0	1	0	0
AATGGAGTAG	4	20	10	35.8	211195745	151	50070510	200	5	0.111732	0.558659	0.399437	0.00558659	0.00399437	0.331126	2.64522e-08	2.64528e-08	1	0	0	1	0	0
AATGGG	6	24	6	35.8	211195745	151	50070510	144	4	0.167598	0.670391	0.479324	0.00402235	0.00287594	0.15894	1.90456e-08	1.9046e-08	1	0	0	1	0	0
AATGGT	4	18	6	35.8	211195745	151	50070510	108	4.5	0.111732	0.502793	0.359493	0.00301676	0.00215696	0.178808	1.42842e-08	1.42845e-08	1	0	0	1	0	0
AATGT	4	20	5	35.8	211195745	151	50070510	100	5	0.111732	0.558659	0.399437	0.0027933	0.00199718	0.165563	1.32261e-08	1.32264e-08	1	0	0	1	0	0
AATGTGACC	2	10	9	35.8	211195745	151	50070510	90	5	0.0558659	0.27933	0.199718	0.00251397	0.00179747	0.298013	1.19035e-08	1.19037e-08	1	0	0	1	0	0
AATT	2	12	4	35.8	211195745	151	50070510	48	6	0.0558659	0.335196	0.239662	0.00134078	0.000958648	0.15894	6.34853e-09	6.34866e-09	1	0	0	0	0	0
AATTAC	4	16	6	35.8	211195745	151	50070510	96	4	0.111732	0.446927	0.319549	0.00268156	0.0019173	0.15894	1.26971e-08	1.26973e-08	1	0	0	1	0	0
AATTAG	1	4	6	35.8	211195745	151	50070510	24	4	0.027933	0.111732	0.0798873	0.000670391	0.000479324	0.15894	3.17426e-09	3.17433e-09	1	0	0	1	0	0
AC	1812	33881	2	35.8	211195745	151	50070510	67762	18.6981	50.6145	946.397	676.666	1.89279	1.35333	0.247657	8.96227e-06	8.96246e-06	1	0	0	0	0	0
ACACAGC	1	4	7	35.8	211195745	151	50070510	28	4	0.027933	0.111732	0.0798873	0.000782123	0.000559211	0.18543	3.70331e-09	3.70339e-09	1	0	0	1	0	0
ACACAGTCAT	1	4	10	35.8	211195745	151	50070510	40	4	0.027933	0.111732	0.0798873	0.00111732	0.000798873	0.264901	5.29044e-09	5.29055e-09	1	0	0	1	0	0
ACACAT	2	8	6	35.8	211195745	151	50070510	48	4	0.0558659	0.223464	0.159775	0.00134078	0.000958648	0.15894	6.34853e-09	6.34866e-09	1	0	0	1	0	0
ACACCC	1	4	6	35.8	211195745	151	50070510	24	4	0.027933	0.111732	0.0798873	0.000670391	0.000479324	0.15894	3.17426e-09	3.17433e-09	1	0	0	1	0	0
ACACCT	2	14	6	35.8	211195745	151	50070510	84	7	0.0558659	0.391061	0.279606	0.00234637	0.00167763	0.278146	1.11099e-08	1.11102e-08	1	0	0	1	0	0
ACACG	14	70	5	35.8	211195745	151	50070510	350	5	0.391061	1.95531	1.39803	0.00977654	0.00699014	0.165563	4.62914e-08	4.62923e-08	1	0	0	1	0	0
ACACGAT	4	16	7	35.8	211195745	151	50070510	112	4	0.111732	0.446927	0.319549	0.00312849	0.00223685	0.18543	1.48132e-08	1.48135e-08	1	0	0	1	0	0
ACACGC	12	48	6	35.8	211195745	151	50070510	288	4	0.335196	1.34078	0.958648	0.00804469	0.00575189	0.15894	3.80912e-08	3.8092e-08	1	0	0	1	0	0
ACACGGC	12	85	7	35.8	211195745	151	50070510	595	7.08333	0.335196	2.3743	1.69761	0.0166201	0.0118832	0.328366	7.86953e-08	7.8697e-08	1	0	0	1	0	0
ACACGT	2	10	6	35.8	211195745	151	50070510	60	5	0.0558659	0.27933	0.199718	0.00167598	0.00119831	0.198675	7.93566e-09	7.93583e-09	1	0	0	1	0	0
ACACTC	20	104	6	35.8	211195745	151	50070510	624	5.2	0.558659	2.90503	2.07707	0.0174302	0.0124624	0.206623	8.25309e-08	8.25326e-08	1	0	0	1	0	0
ACACTG	2	8	6	35.8	211195745	151	50070510	48	4	0.0558659	0.223464	0.159775	0.00134078	0.000958648	0.15894	6.34853e-09	6.34866e-09	1	0	0	1	0	0
ACAG	79	572	4	35.8	211195745	151	50070510	2288	7.24051	2.2067	15.9777	11.4239	0.0639106	0.0456956	0.191801	3.02613e-07	3.0262e-07	1	0	0	0	0	0
ACAGACCCAT	14	66	10	35.8	211195745	151	50070510	660	4.71429	0.391061	1.84358	1.31814	0.0184358	0.0131814	0.312204	8.72923e-08	8.72941e-08	1	0	0	1	0	0
ACAGAG	26	108	6	35.8	211195745	151	50070510	648	4.15385	0.726257	3.01676	2.15696	0.0181006	0.0129417	0.165053	8.57051e-08	8.5707e-08	1	0	0	1	0	0
ACAGATAG	2	14	8	35.8	211195745	151	50070510	112	7	0.0558659	0.391061	0.279606	0.00312849	0.00223685	0.370861	1.48132e-08	1.48135e-08	1	0	0	1	0	0
ACAGCC	2	18	6	35.8	211195745	151	50070510	108	9	0.0558659	0.502793	0.359493	0.00301676	0.00215696	0.357616	1.42842e-08	1.42845e-08	1	0	0	1	0	0
ACAGCCGTAGGC	2	16	12	35.8	211195745	151	50070510	192	8	0.0558659	0.446927	0.319549	0.00536313	0.00383459	0.635762	2.53941e-08	2.53947e-08	1	0	0	1	1	0
ACAGCG	2	8	6	35.8	211195745	151	50070510	48	4	0.0558659	0.223464	0.159775	0.00134078	0.000958648	0.15894	6.34853e-09	6.34866e-09	1	0	0	1	0	0
ACAGGG	34	164	6	35.8	211195745	151	50070510	984	4.82353	0.949721	4.58101	3.27538	0.027486	0.0196523	0.191663	1.30145e-07	1.30148e-07	1	0	0	1	0	0
ACAGGGC	6	28	7	35.8	211195745	151	50070510	196	4.66667	0.167598	0.782123	0.559211	0.00547486	0.00391448	0.216336	2.59232e-08	2.59237e-08	1	0	0	1	0	0
ACAGTAG	4	16	7	35.8	211195745	151	50070510	112	4	0.111732	0.446927	0.319549	0.00312849	0.00223685	0.18543	1.48132e-08	1.48135e-08	1	0	0	1	0	0
ACAT	128	1163	4	35.8	211195745	151	50070510	4652	9.08594	3.57542	32.486	23.2272	0.129944	0.092909	0.240687	6.15278e-07	6.15291e-07	1	0	0	0	0	0
ACATC	6	36	5	35.8	211195745	151	50070510	180	6	0.167598	1.00559	0.718986	0.00502793	0.00359493	0.198675	2.3807e-08	2.38075e-08	1	0	0	1	0	0
ACATCATCACTC	2	8	12	35.8	211195745	151	50070510	96	4	0.0558659	0.223464	0.159775	0.00268156	0.0019173	0.317881	1.26971e-08	1.26973e-08	1	0	0	1	0	0
ACATCCT	2	8	7	35.8	211195745	151	50070510	56	4	0.0558659	0.223464	0.159775	0.00156425	0.00111842	0.18543	7.40662e-09	7.40677e-09	1	0	0	1	0	0
ACATCG	10	54	6	35.8	211195745	151	50070510	324	5.4	0.27933	1.50838	1.07848	0.00905028	0.00647087	0.21457	4.28526e-08	4.28535e-08	1	0	0	1	0	0
ACC	52	464	3	35.8	211195745	151	50070510	1392	8.92308	1.45251	12.9609	9.26693	0.0388827	0.0278008	0.17728	1.84107e-07	1.84111e-07	1	0	0	0	0	0
ACCACG	8	32	6	35.8	211195745	151	50070510	192	4	0.223464	0.893855	0.639099	0.00536313	0.00383459	0.15894	2.53941e-08	2.53947e-08	1	0	0	1	0	0
ACCACTG	2	17	7	35.8	211195745	151	50070510	119	8.5	0.0558659	0.47486	0.339521	0.00332402	0.00237665	0.39404	1.57391e-08	1.57394e-08	1	0	0	1	0	0
ACCAG	31	312	5	35.8	211195745	151	50070510	1560	10.0645	0.865922	8.71508	6.23121	0.0435754	0.0311561	0.333262	2.06327e-07	2.06332e-07	1	0	0	1	0	0
ACCAGC	10	40	6	35.8	211195745	151	50070510	240	4	0.27933	1.11732	0.798873	0.00670391	0.00479324	0.15894	3.17426e-08	3.17433e-08	1	0	0	1	0	0
ACCAGG	3	13	6	35.8	211195745	151	50070510	78	4.33333	0.0837989	0.363128	0.259634	0.00217877	0.0015578	0.172185	1.03164e-08	1.03166e-08	1	0	0	1	0	0
ACCAGT	2	8	6	35.8	211195745	151	50070510	48	4	0.0558659	0.223464	0.159775	0.00134078	0.000958648	0.15894	6.34853e-09	6.34866e-09	1	0	0	1	0	0
ACCATC	8	36	6	35.8	211195745	151	50070510	216	4.5	0.223464	1.00559	0.718986	0.00603352	0.00431392	0.178808	2.85684e-08	2.8569e-08	1	0	0	1	0	0
ACCATCCG	4	16	8	35.8	211195745	151	50070510	128	4	0.111732	0.446927	0.319549	0.00357542	0.00255639	0.211921	1.69294e-08	1.69298e-08	1	0	0	1	0	0
ACCATCGAGT	5	20	10	35.8	211195745	151	50070510	200	4	0.139665	0.558659	0.399437	0.00558659	0.00399437	0.264901	2.64522e-08	2.64528e-08	1	0	0	1	0	0
ACCC	2	12	4	35.8	211195745	151	50070510	48	6	0.0558659	0.335196	0.239662	0.00134078	0.000958648	0.15894	6.34853e-09	6.34866e-09	1	0	0	0	0	0
ACCCAG	8	32	6	35.8	211195745	151	50070510	192	4	0.223464	0.893855	0.639099	0.00536313	0.00383459	0.15894	2.53941e-08	2.53947e-08	1	0	0	1	0	0
ACCCC	1	5	5	35.8	211195745	151	50070510	25	5	0.027933	0.139665	0.0998592	0.000698324	0.000499296	0.165563	3.30653e-09	3.3066e-09	1	0	0	1	0	0
ACCCCAGCCCT	1	4	11	35.8	211195745	151	50070510	44	4	0.027933	0.111732	0.0798873	0.00122905	0.000878761	0.291391	5.81948e-09	5.81961e-09	1	0	0	1	0	0
ACCCCC	11	44	6	35.8	211195745	151	50070510	264	4	0.307263	1.22905	0.878761	0.0073743	0.00527256	0.15894	3.49169e-08	3.49176e-08	1	0	0	1	0	0
ACCCCCC	3	12	7	35.8	211195745	151	50070510	84	4	0.0837989	0.335196	0.239662	0.00234637	0.00167763	0.18543	1.11099e-08	1.11102e-08	1	0	0	1	0	0
ACCCCT	4	16	6	35.8	211195745	151	50070510	96	4	0.111732	0.446927	0.319549	0.00268156	0.0019173	0.15894	1.26971e-08	1.26973e-08	1	0	0	1	0	0
ACCCGACCCGC	1	4	11	35.8	211195745	151	50070510	44	4	0.027933	0.111732	0.0798873	0.00122905	0.000878761	0.291391	5.81948e-09	5.81961e-09	1	0	0	1	0	0
ACCCTAT	1	4	7	35.8	211195745	151	50070510	28	4	0.027933	0.111732	0.0798873	0.000782123	0.000559211	0.18543	3.70331e-09	3.70339e-09	1	0	0	1	0	0
ACCCTC	2	8	6	35.8	211195745	151	50070510	48	4	0.0558659	0.223464	0.159775	0.00134078	0.000958648	0.15894	6.34853e-09	6.34866e-09	1	0	0	1	0	0
ACCCTCT	12	70	7	35.8	211195745	151	50070510	490	5.83333	0.335196	1.95531	1.39803	0.0136872	0.0097862	0.270419	6.48079e-08	6.48093e-08	1	0	0	1	0	0
ACCG	27	186	4	35.8	211195745	151	50070510	744	6.88889	0.75419	5.19553	3.71476	0.0207821	0.014859	0.182487	9.84022e-08	9.84043e-08	1	0	0	0	0	0
ACCGACTC	1	4	8	35.8	211195745	151	50070510	32	4	0.027933	0.111732	0.0798873	0.000893855	0.000639099	0.211921	4.23235e-09	4.23244e-09	1	0	0	1	0	0
ACCGAGC	4	20	7	35.8	211195745	151	50070510	140	5	0.111732	0.558659	0.399437	0.00391061	0.00279606	0.231788	1.85165e-08	1.85169e-08	1	0	0	1	0	0
ACCGAT	4	20	6	35.8	211195745	151	50070510	120	5	0.111732	0.558659	0.399437	0.00335196	0.00239662	0.198675	1.58713e-08	1.58717e-08	1	0	0	1	0	0
ACCGC	2	10	5	35.8	211195745	151	50070510	50	5	0.0558659	0.27933	0.199718	0.00139665	0.000998592	0.165563	6.61305e-09	6.61319e-09	1	0	0	1	0	0
ACCGCC	17	73	6	35.8	211195745	151	50070510	438	4.29412	0.47486	2.03911	1.45794	0.0122346	0.00874766	0.170627	5.79303e-08	5.79315e-08	1	0	0	1	0	0
ACCGCCT	15	113	7	35.8	211195745	151	50070510	791	7.53333	0.418994	3.15642	2.25682	0.022095	0.0157977	0.349227	1.04618e-07	1.04621e-07	1	0	0	1	0	0
ACCGGCTCTCG	2	8	11	35.8	211195745	151	50070510	88	4	0.0558659	0.223464	0.159775	0.0024581	0.00175752	0.291391	1.1639e-08	1.16392e-08	1	0	0	1	0	0
ACCGTC	10	40	6	35.8	211195745	151	50070510	240	4	0.27933	1.11732	0.798873	0.00670391	0.00479324	0.15894	3.17426e-08	3.17433e-08	1	0	0	1	0	0
ACCGTGC	4	16	7	35.8	211195745	151	50070510	112	4	0.111732	0.446927	0.319549	0.00312849	0.00223685	0.18543	1.48132e-08	1.48135e-08	1	0	0	1	0	0
ACCT	68	462	4	35.8	211195745	151	50070510	1848	6.79412	1.89944	12.905	9.22699	0.0516201	0.036908	0.179977	2.44418e-07	2.44424e-07	1	0	0	0	0	0
ACCTACT	15	72	7	35.8	211195745	151	50070510	504	4.8	0.418994	2.01117	1.43797	0.0140782	0.0100658	0.222517	6.66595e-08	6.6661e-08	1	0	0	1	0	0
ACCTAT	4	16	6	35.8	211195745	151	50070510	96	4	0.111732	0.446927	0.319549	0.00268156	0.0019173	0.15894	1.26971e-08	1.26973e-08	1	0	0	1	0	0
ACCTCCT	16	72	7	35.8	211195745	151	50070510	504	4.5	0.446927	2.01117	1.43797	0.0140782	0.0100658	0.208609	6.66595e-08	6.6661e-08	1	0	0	1	0	0
ACCTCG	9	50	6	35.8	211195745	151	50070510	300	5.55556	0.251397	1.39665	0.998592	0.00837989	0.00599155	0.220751	3.96783e-08	3.96791e-08	1	0	0	1	0	0
ACCTCT	39	304	6	35.8	211195745	151	50070510	1824	7.79487	1.08939	8.49162	6.07144	0.0509497	0.0364286	0.30973	2.41244e-07	2.41249e-07	1	0	0	1	0	0
ACCTGC	3	12	6	35.8	211195745	151	50070510	72	4	0.0837989	0.335196	0.239662	0.00201117	0.00143797	0.15894	9.52279e-09	9.52299e-09	1	0	0	1	0	0
ACCTGG	2	10	6	35.8	211195745	151	50070510	60	5	0.0558659	0.27933	0.199718	0.00167598	0.00119831	0.198675	7.93566e-09	7.93583e-09	1	0	0	1	0	0
ACG	389	3585	3	35.8	211195745	151	50070510	10755	9.21594	10.8659	100.14	71.599	0.300419	0.214797	0.183098	1.42247e-06	1.4225e-06	1	0	0	0	0	0
ACGACGCG	2	8	8	35.8	211195745	151	50070510	64	4	0.0558659	0.223464	0.159775	0.00178771	0.0012782	0.211921	8.4647e-09	8.46488e-09	1	0	0	1	0	0
ACGACT	3	12	6	35.8	211195745	151	50070510	72	4	0.0837989	0.335196	0.239662	0.00201117	0.00143797	0.15894	9.52279e-09	9.52299e-09	1	0	0	1	0	0
ACGAG	4	24	5	35.8	211195745	151	50070510	120	6	0.111732	0.670391	0.479324	0.00335196	0.00239662	0.198675	1.58713e-08	1.58717e-08	1	0	0	1	0	0
ACGAGG	62	289	6	35.8	211195745	151	50070510	1734	4.66129	1.73184	8.07263	5.77186	0.0484358	0.0346312	0.185217	2.29341e-07	2.29345e-07	1	0	0	1	0	0
ACGATC	15	126	6	35.8	211195745	151	50070510	756	8.4	0.418994	3.51955	2.51645	0.0211173	0.0150987	0.333775	9.99893e-08	9.99914e-08	1	0	0	1	0	0
ACGATCG	4	16	7	35.8	211195745	151	50070510	112	4	0.111732	0.446927	0.319549	0.00312849	0.00223685	0.18543	1.48132e-08	1.48135e-08	1	0	0	1	0	0
ACGATG	30	141	6	35.8	211195745	151	50070510	846	4.7	0.837989	3.93855	2.81603	0.0236313	0.0168962	0.186755	1.11893e-07	1.11895e-07	1	0	0	1	0	0
ACGC	37	276	4	35.8	211195745	151	50070510	1104	7.45946	1.03352	7.7095	5.51223	0.030838	0.0220489	0.197602	1.46016e-07	1.46019e-07	1	0	0	0	0	0
ACGCAG	7	30	6	35.8	211195745	151	50070510	180	4.28571	0.195531	0.837989	0.599155	0.00502793	0.00359493	0.170293	2.3807e-08	2.38075e-08	1	0	0	1	0	0
ACGCCG	23	96	6	35.8	211195745	151	50070510	576	4.17391	0.642458	2.68156	1.9173	0.0160894	0.0115038	0.165851	7.61823e-08	7.6184e-08	1	0	0	1	0	0
ACGCG	2	10	5	35.8	211195745	151	50070510	50	5	0.0558659	0.27933	0.199718	0.00139665	0.000998592	0.165563	6.61305e-09	6.61319e-09	1	0	0	1	0	0
ACGGAG	2	8	6	35.8	211195745	151	50070510	48	4	0.0558659	0.223464	0.159775	0.00134078	0.000958648	0.15894	6.34853e-09	6.34866e-09	1	0	0	1	0	0
ACGGAGC	4	23	7	35.8	211195745	151	50070510	161	5.75	0.111732	0.642458	0.459352	0.00449721	0.00321547	0.266556	2.1294e-08	2.12945e-08	1	0	0	1	0	0
ACGGC	2	10	5	35.8	211195745	151	50070510	50	5	0.0558659	0.27933	0.199718	0.00139665	0.000998592	0.165563	6.61305e-09	6.61319e-09	1	0	0	1	0	0
ACGGCG	8	34	6	35.8	211195745	151	50070510	204	4.25	0.223464	0.949721	0.679042	0.00569832	0.00407425	0.168874	2.69812e-08	2.69818e-08	1	0	0	1	0	0
ACGGG	4	20	5	35.8	211195745	151	50070510	100	5	0.111732	0.558659	0.399437	0.0027933	0.00199718	0.165563	1.32261e-08	1.32264e-08	1	0	0	1	0	0
ACGGGC	2	8	6	35.8	211195745	151	50070510	48	4	0.0558659	0.223464	0.159775	0.00134078	0.000958648	0.15894	6.34853e-09	6.34866e-09	1	0	0	1	0	0
ACGT	2	12	4	35.8	211195745	151	50070510	48	6	0.0558659	0.335196	0.239662	0.00134078	0.000958648	0.15894	6.34853e-09	6.34866e-09	1	0	0	0	0	0
ACT	72	741	3	35.8	211195745	151	50070510	2223	10.2917	2.01117	20.6983	14.7991	0.062095	0.0443974	0.20447	2.94016e-07	2.94022e-07	1	0	0	0	0	0
ACTACTAG	16	80	8	35.8	211195745	151	50070510	640	5	0.446927	2.23464	1.59775	0.0178771	0.012782	0.264901	8.4647e-08	8.46488e-08	1	0	0	1	0	0
ACTACTATCT	4	16	10	35.8	211195745	151	50070510	160	4	0.111732	0.446927	0.319549	0.00446927	0.00319549	0.264901	2.11618e-08	2.11622e-08	1	0	0	1	0	0
ACTACTCC	22	99	8	35.8	211195745	151	50070510	792	4.5	0.614525	2.76536	1.97721	0.0221229	0.0158177	0.238411	1.04751e-07	1.04753e-07	1	0	0	1	0	0
ACTATC	3	13	6	35.8	211195745	151	50070510	78	4.33333	0.0837989	0.363128	0.259634	0.00217877	0.0015578	0.172185	1.03164e-08	1.03166e-08	1	0	0	1	0	0
ACTATCCC	6	26	8	35.8	211195745	151	50070510	208	4.33333	0.167598	0.726257	0.519268	0.00581006	0.00415414	0.229581	2.75103e-08	2.75109e-08	1	0	0	1	0	0
ACTATGCT	12	80	8	35.8	211195745	151	50070510	640	6.66667	0.335196	2.23464	1.59775	0.0178771	0.012782	0.353201	8.4647e-08	8.46488e-08	1	0	0	1	0	0
ACTC	2785	24197	4	35.8	211195745	151	50070510	96788	8.68833	77.7933	675.894	483.259	2.70358	1.93303	0.230154	1.28013e-05	1.28015e-05	1	0	0	0	0	0
ACTCACTCC	6	28	9	35.8	211195745	151	50070510	252	4.66667	0.167598	0.782123	0.559211	0.00703911	0.0050329	0.278146	3.33298e-08	3.33305e-08	1	0	0	1	0	0
ACTCACTG	50	226	8	35.8	211195745	151	50070510	1808	4.52	1.39665	6.31285	4.51363	0.0505028	0.0361091	0.23947	2.39128e-07	2.39133e-07	1	0	0	1	0	0
ACTCAGCC	3	14	8	35.8	211195745	151	50070510	112	4.66667	0.0837989	0.391061	0.279606	0.00312849	0.00223685	0.247241	1.48132e-08	1.48135e-08	1	0	0	1	0	0
ACTCAT	10	52	6	35.8	211195745	151	50070510	312	5.2	0.27933	1.45251	1.03854	0.00871508	0.00623121	0.206623	4.12654e-08	4.12663e-08	1	0	0	1	0	0
ACTCC	24	172	5	35.8	211195745	151	50070510	860	7.16667	0.670391	4.80447	3.43516	0.0240223	0.0171758	0.237307	1.13744e-07	1.13747e-07	1	0	0	1	0	0
ACTCCC	4	18	6	35.8	211195745	151	50070510	108	4.5	0.111732	0.502793	0.359493	0.00301676	0.00215696	0.178808	1.42842e-08	1.42845e-08	1	0	0	1	0	0
ACTCCCTC	7	31	8	35.8	211195745	151	50070510	248	4.42857	0.195531	0.865922	0.619127	0.00692737	0.00495302	0.234626	3.28007e-08	3.28014e-08	1	0	0	1	0	0
ACTCCCTG	2	8	8	35.8	211195745	151	50070510	64	4	0.0558659	0.223464	0.159775	0.00178771	0.0012782	0.211921	8.4647e-09	8.46488e-09	1	0	0	1	0	0
ACTCCT	24	98	6	35.8	211195745	151	50070510	588	4.08333	0.670391	2.73743	1.95724	0.0164246	0.0117434	0.162252	7.77695e-08	7.77711e-08	1	0	0	1	0	0
ACTCG	6	30	5	35.8	211195745	151	50070510	150	5	0.167598	0.837989	0.599155	0.00418994	0.00299578	0.165563	1.98392e-08	1.98396e-08	1	0	0	1	0	0
ACTCGC	8	32	6	35.8	211195745	151	50070510	192	4	0.223464	0.893855	0.639099	0.00536313	0.00383459	0.15894	2.53941e-08	2.53947e-08	1	0	0	1	0	0
ACTCTAG	10	71	7	35.8	211195745	151	50070510	497	7.1	0.27933	1.98324	1.418	0.0138827	0.009926	0.329139	6.57337e-08	6.57351e-08	1	0	0	1	0	0
ACTCTAT	46	217	7	35.8	211195745	151	50070510	1519	4.71739	1.28492	6.06145	4.33389	0.0424302	0.0303372	0.218687	2.00904e-07	2.00909e-07	1	0	0	1	0	0
ACTCTC	27	140	6	35.8	211195745	151	50070510	840	5.18519	0.75419	3.91061	2.79606	0.0234637	0.0167763	0.206034	1.11099e-07	1.11102e-07	1	0	0	1	0	0
ACTCTCC	157	1251	7	35.8	211195745	151	50070510	8757	7.96815	4.38547	34.9441	24.9848	0.244609	0.174893	0.369385	1.15821e-06	1.15823e-06	1	0	0	1	0	0
ACTCTCT	115	652	7	35.8	211195745	151	50070510	4564	5.66957	3.21229	18.2123	13.0216	0.127486	0.0911515	0.262828	6.03639e-07	6.03652e-07	1	0	0	1	0	0
ACTCTG	6	34	6	35.8	211195745	151	50070510	204	5.66667	0.167598	0.949721	0.679042	0.00569832	0.00407425	0.225166	2.69812e-08	2.69818e-08	1	0	0	1	0	0
ACTCTGG	8	40	7	35.8	211195745	151	50070510	280	5	0.223464	1.11732	0.798873	0.00782123	0.00559211	0.231788	3.70331e-08	3.70339e-08	1	0	0	1	0	0
ACTG	49	360	4	35.8	211195745	151	50070510	1440	7.34694	1.36872	10.0559	7.18986	0.0402235	0.0287594	0.194621	1.90456e-07	1.9046e-07	1	0	0	0	0	0
ACTGAG	21	94	6	35.8	211195745	151	50070510	564	4.47619	0.586592	2.6257	1.87735	0.0157542	0.0112641	0.177862	7.45952e-08	7.45968e-08	1	0	0	1	0	0
ACTGCGCTATAGGGCC	2	8	16	35.8	211195745	151	50070510	128	4	0.0558659	0.223464	0.159775	0.00357542	0.00255639	0.423841	1.69294e-08	1.69298e-08	1	0	0	1	0	0
ACTGCT	139	790	6	35.8	211195745	151	50070510	4740	5.68345	3.88268	22.067	15.7778	0.132402	0.0946665	0.225833	6.26917e-07	6.2693e-07	1	0	0	1	0	0
ACTGCTC	7	36	7	35.8	211195745	151	50070510	252	5.14286	0.195531	1.00559	0.718986	0.00703911	0.0050329	0.238411	3.33298e-08	3.33305e-08	1	0	0	1	0	0
ACTGCTCT	6	24	8	35.8	211195745	151	50070510	192	4	0.167598	0.670391	0.479324	0.00536313	0.00383459	0.211921	2.53941e-08	2.53947e-08	1	0	0	1	0	0
ACTGCTCTAG	1	5	10	35.8	211195745	151	50070510	50	5	0.027933	0.139665	0.0998592	0.00139665	0.000998592	0.331126	6.61305e-09	6.61319e-09	1	0	0	1	0	0
AG	12825	229257	2	35.8	211195745	151	50070510	458514	17.8758	358.24	6403.83	4578.68	12.8077	9.15737	0.236765	6.06435e-05	6.06448e-05	1	1	1	0	0	0
AGAGAGC	16	92	7	35.8	211195745	151	50070510	644	5.75	0.446927	2.56983	1.83741	0.0179888	0.0128619	0.266556	8.51761e-08	8.51779e-08	1	0	0	1	0	0
AGAGAGG	4	16	7	35.8	211195745	151	50070510	112	4	0.111732	0.446927	0.319549	0.00312849	0.00223685	0.18543	1.48132e-08	1.48135e-08	1	0	0	1	0	0
AGAGAT	23	98	6	35.8	211195745	151	50070510	588	4.26087	0.642458	2.73743	1.95724	0.0164246	0.0117434	0.169306	7.77695e-08	7.77711e-08	1	0	0	1	0	0
AGAGATCC	6	24	8	35.8	211195745	151	50070510	192	4	0.167598	0.670391	0.479324	0.00536313	0.00383459	0.211921	2.53941e-08	2.53947e-08	1	0	0	1	0	0
AGAGCAGCCT	4	16	10	35.8	211195745	151	50070510	160	4	0.111732	0.446927	0.319549	0.00446927	0.00319549	0.264901	2.11618e-08	2.11622e-08	1	0	0	1	0	0
AGAGCAT	29	209	7	35.8	211195745	151	50070510	1463	7.2069	0.810056	5.83799	4.17411	0.0408659	0.0292188	0.334095	1.93498e-07	1.93502e-07	1	0	0	1	0	0
AGAGCG	7	36	6	35.8	211195745	151	50070510	216	5.14286	0.195531	1.00559	0.718986	0.00603352	0.00431392	0.204352	2.85684e-08	2.8569e-08	1	0	0	1	0	0
AGAGCT	99	525	6	35.8	211195745	151	50070510	3150	5.30303	2.76536	14.6648	10.4852	0.0879888	0.0629113	0.210716	4.16622e-07	4.16631e-07	1	0	0	1	0	0
AGAGG	28	170	5	35.8	211195745	151	50070510	850	6.07143	0.782123	4.7486	3.39521	0.023743	0.0169761	0.201041	1.12422e-07	1.12424e-07	1	0	0	1	0	0
AGAGGC	25	134	6	35.8	211195745	151	50070510	804	5.36	0.698324	3.74302	2.67623	0.0224581	0.0160574	0.21298	1.06338e-07	1.0634e-07	1	0	0	1	0	0
AGAGGG	52	227	6	35.8	211195745	151	50070510	1362	4.36538	1.45251	6.34078	4.53361	0.0380447	0.0272016	0.173459	1.80139e-07	1.80143e-07	1	0	0	1	0	0
AGAGGGAT	78	379	8	35.8	211195745	151	50070510	3032	4.85897	2.17877	10.5866	7.56933	0.0846927	0.0605546	0.257429	4.01015e-07	4.01024e-07	1	0	0	1	0	0
AGAGGGCT	14	58	8	35.8	211195745	151	50070510	464	4.14286	0.391061	1.62011	1.15837	0.0129609	0.00926693	0.219489	6.13691e-08	6.13704e-08	1	0	0	1	0	0
AGAT	167	3458	4	35.8	211195745	151	50070510	13832	20.7066	4.6648	96.5922	69.0626	0.386369	0.27625	0.548519	1.82943e-06	1.82947e-06	1	0	0	0	1	0
AGATAGCT	9	39	8	35.8	211195745	151	50070510	312	4.33333	0.251397	1.08939	0.778902	0.00871508	0.00623121	0.229581	4.12654e-08	4.12663e-08	1	0	0	1	0	0
AGATAT	2	8	6	35.8	211195745	151	50070510	48	4	0.0558659	0.223464	0.159775	0.00134078	0.000958648	0.15894	6.34853e-09	6.34866e-09	1	0	0	1	0	0
AGATCGGATCC	4	20	11	35.8	211195745	151	50070510	220	5	0.111732	0.558659	0.399437	0.00614525	0.0043938	0.364238	2.90974e-08	2.9098e-08	1	0	0	1	0	0
AGATG	3	19	5	35.8	211195745	151	50070510	95	6.33333	0.0837989	0.530726	0.379465	0.00265363	0.00189732	0.209713	1.25648e-08	1.25651e-08	1	0	0	1	0	0
AGATGAT	2	8	7	35.8	211195745	151	50070510	56	4	0.0558659	0.223464	0.159775	0.00156425	0.00111842	0.18543	7.40662e-09	7.40677e-09	1	0	0	1	0	0
AGATGGCGG	56	343	9	35.8	211195745	151	50070510	3087	6.125	1.56425	9.58101	6.85034	0.0862291	0.0616531	0.365066	4.0829e-07	4.08298e-07	1	0	0	1	0	0
AGC	219	2023	3	35.8	211195745	151	50070510	6069	9.23744	6.11732	56.5084	40.403	0.169525	0.121209	0.183525	8.02692e-07	8.02709e-07	1	0	0	0	0	0
AGCAGG	8	48	6	35.8	211195745	151	50070510	288	6	0.223464	1.34078	0.958648	0.00804469	0.00575189	0.238411	3.80912e-08	3.8092e-08	1	0	0	1	0	0
AGCATC	24	122	6	35.8	211195745	151	50070510	732	5.08333	0.670391	3.40782	2.43656	0.0204469	0.0146194	0.201987	9.68151e-08	9.68171e-08	1	0	0	1	0	0
AGCATCGCTC	25	113	10	35.8	211195745	151	50070510	1130	4.52	0.698324	3.15642	2.25682	0.0315642	0.0225682	0.299338	1.49455e-07	1.49458e-07	1	0	0	1	0	0
AGCATGG	1	5	7	35.8	211195745	151	50070510	35	5	0.027933	0.139665	0.0998592	0.000977654	0.000699014	0.231788	4.62914e-09	4.62923e-09	1	0	0	1	0	0
AGCC	28	195	4	35.8	211195745	151	50070510	780	6.96429	0.782123	5.44693	3.89451	0.0217877	0.015578	0.184484	1.03164e-07	1.03166e-07	1	0	0	0	0	0
AGCCC	2	10	5	35.8	211195745	151	50070510	50	5	0.0558659	0.27933	0.199718	0.00139665	0.000998592	0.165563	6.61305e-09	6.61319e-09	1	0	0	1	0	0
AGCCCC	2	8	6	35.8	211195745	151	50070510	48	4	0.0558659	0.223464	0.159775	0.00134078	0.000958648	0.15894	6.34853e-09	6.34866e-09	1	0	0	1	0	0
AGCCCTCGCCTG	2	8	12	35.8	211195745	151	50070510	96	4	0.0558659	0.223464	0.159775	0.00268156	0.0019173	0.317881	1.26971e-08	1.26973e-08	1	0	0	1	0	0
AGCCG	2	10	5	35.8	211195745	151	50070510	50	5	0.0558659	0.27933	0.199718	0.00139665	0.000998592	0.165563	6.61305e-09	6.61319e-09	1	0	0	1	0	0
AGCCGC	12	66	6	35.8	211195745	151	50070510	396	5.5	0.335196	1.84358	1.31814	0.0110615	0.00790885	0.218543	5.23754e-08	5.23765e-08	1	0	0	1	0	0
AGCCGCTC	2	8	8	35.8	211195745	151	50070510	64	4	0.0558659	0.223464	0.159775	0.00178771	0.0012782	0.211921	8.4647e-09	8.46488e-09	1	0	0	1	0	0
AGCCTC	34	171	6	35.8	211195745	151	50070510	1026	5.02941	0.949721	4.77654	3.41518	0.0286592	0.0204911	0.199844	1.357e-07	1.35703e-07	1	0	0	1	0	0
AGCCTG	1	9	6	35.8	211195745	151	50070510	54	9	0.027933	0.251397	0.179747	0.00150838	0.00107848	0.357616	7.14209e-09	7.14225e-09	1	0	0	1	0	0
AGCG	25	165	4	35.8	211195745	151	50070510	660	6.6	0.698324	4.60894	3.29535	0.0184358	0.0131814	0.174834	8.72923e-08	8.72941e-08	1	0	0	0	0	0
AGCGCC	2	10	6	35.8	211195745	151	50070510	60	5	0.0558659	0.27933	0.199718	0.00167598	0.00119831	0.198675	7.93566e-09	7.93583e-09	1	0	0	1	0	0
AGCTCC	4	16	6	35.8	211195745	151	50070510	96	4	0.111732	0.446927	0.319549	0.00268156	0.0019173	0.15894	1.26971e-08	1.26973e-08	1	0	0	1	0	0
AGG	222	1909	3	35.8	211195745	151	50070510	5727	8.5991	6.20112	53.324	38.1262	0.159972	0.114379	0.170843	7.57459e-07	7.57475e-07	1	0	0	0	0	0
AGGAGGC	2	9	7	35.8	211195745	151	50070510	63	4.5	0.0558659	0.251397	0.179747	0.00175978	0.00125823	0.208609	8.33244e-09	8.33262e-09	1	0	0	1	0	0
AGGATG	8	52	6	35.8	211195745	151	50070510	312	6.5	0.223464	1.45251	1.03854	0.00871508	0.00623121	0.258278	4.12654e-08	4.12663e-08	1	0	0	1	0	0
AGGATGATG	2	8	9	35.8	211195745	151	50070510	72	4	0.0558659	0.223464	0.159775	0.00201117	0.00143797	0.238411	9.52279e-09	9.52299e-09	1	0	0	1	0	0
AGGC	61	409	4	35.8	211195745	151	50070510	1636	6.70492	1.70391	11.4246	8.16848	0.0456983	0.0326739	0.177614	2.16379e-07	2.16384e-07	1	0	0	0	0	0
AGGCCCT	2	8	7	35.8	211195745	151	50070510	56	4	0.0558659	0.223464	0.159775	0.00156425	0.00111842	0.18543	7.40662e-09	7.40677e-09	1	0	0	1	0	0
AGGCG	2	10	5	35.8	211195745	151	50070510	50	5	0.0558659	0.27933	0.199718	0.00139665	0.000998592	0.165563	6.61305e-09	6.61319e-09	1	0	0	1	0	0
AGGCGG	2	8	6	35.8	211195745	151	50070510	48	4	0.0558659	0.223464	0.159775	0.00134078	0.000958648	0.15894	6.34853e-09	6.34866e-09	1	0	0	1	0	0
AGGG	6	37	4	35.8	211195745	151	50070510	148	6.16667	0.167598	1.03352	0.738958	0.00413408	0.00295583	0.163355	1.95746e-08	1.9575e-08	1	0	0	0	0	0
AGGGAT	16	108	6	35.8	211195745	151	50070510	648	6.75	0.446927	3.01676	2.15696	0.0181006	0.0129417	0.268212	8.57051e-08	8.5707e-08	1	0	0	1	0	0
AGGGCG	7	28	6	35.8	211195745	151	50070510	168	4	0.195531	0.782123	0.559211	0.00469274	0.00335527	0.15894	2.22198e-08	2.22203e-08	1	0	0	1	0	0
AGGGCGG	1	4	7	35.8	211195745	151	50070510	28	4	0.027933	0.111732	0.0798873	0.000782123	0.000559211	0.18543	3.70331e-09	3.70339e-09	1	0	0	1	0	0
AGGGGC	2	8	6	35.8	211195745	151	50070510	48	4	0.0558659	0.223464	0.159775	0.00134078	0.000958648	0.15894	6.34853e-09	6.34866e-09	1	0	0	1	0	0
AGGGGG	2	8	6	35.8	211195745	151	50070510	48	4	0.0558659	0.223464	0.159775	0.00134078	0.000958648	0.15894	6.34853e-09	6.34866e-09	1	0	0	1	0	0
AGGGGGAT	1	4	8	35.8	211195745	151	50070510	32	4	0.027933	0.111732	0.0798873	0.000893855	0.000639099	0.211921	4.23235e-09	4.23244e-09	1	0	0	1	0	0
AGGGGGG	3	13	7	35.8	211195745	151	50070510	91	4.33333	0.0837989	0.363128	0.259634	0.0025419	0.00181744	0.200883	1.20358e-08	1.2036e-08	1	0	0	1	0	0
AT	58	843	2	35.8	211195745	151	50070510	1686	14.5345	1.62011	23.5475	16.8363	0.047095	0.0336725	0.19251	2.22992e-07	2.22997e-07	1	0	0	0	0	0
ATATCC	6	45	6	35.8	211195745	151	50070510	270	7.5	0.167598	1.25698	0.898733	0.0075419	0.0053924	0.298013	3.57105e-08	3.57112e-08	1	0	0	1	0	0
ATC	215	3174	3	35.8	211195745	151	50070510	9522	14.7628	6.00559	88.6592	63.3906	0.265978	0.190172	0.2933	1.25939e-06	1.25942e-06	1	0	0	0	0	0
ATCC	42	325	4	35.8	211195745	151	50070510	1300	7.7381	1.17318	9.07821	6.49085	0.0363128	0.0259634	0.204983	1.71939e-07	1.71943e-07	1	0	0	0	0	0
ATCCCG	4	20	6	35.8	211195745	151	50070510	120	5	0.111732	0.558659	0.399437	0.00335196	0.00239662	0.198675	1.58713e-08	1.58717e-08	1	0	0	1	0	0
ATCG	13	78	4	35.8	211195745	151	50070510	312	6	0.363128	2.17877	1.5578	0.00871508	0.00623121	0.15894	4.12654e-08	4.12663e-08	1	0	0	0	0	0
ATCGGC	14	62	6	35.8	211195745	151	50070510	372	4.42857	0.391061	1.73184	1.23825	0.0103911	0.00742952	0.17597	4.92011e-08	4.92021e-08	1	0	0	1	0	0
CCCGG	2	12	5	35.8	211195745	151	50070510	60	6	0.0558659	0.335196	0.239662	0.00167598	0.00119831	0.198675	7.93566e-09	7.93583e-09	1	0	0	1	0	0
CCG	48	412	3	35.8	211195745	151	50070510	1236	8.58333	1.34078	11.5084	8.2284	0.0345251	0.0246852	0.17053	1.63475e-07	1.63478e-07	1	0	0	0	0	0
