# Supplementary material for: Profiles of telomeric repeats in Insecta reveal diverse forms of telomeric motifs in Hymenopterans
Source: Life Sci Alliance. 2022 Apr 1;5(7):e202101163. doi: 10.26508/lsa.202101163 (PMC8977481; doi:10.26508/lsa.202101163)
Supplement: Supplemental Data 3. — Tandem repeat statistics for 50 species without simple tandem type TRM. [file LSA-2021-01163_Supplemental_Data_3.zip › DataS3/PHYFL_output.csv.0.filtered.xlsx]

## Sheet: Sheet1
Unnamed: 0	reads	repeats	unit_len	avg_genome_cov	genome_size	eff_read_len	num_reads	repeats_total_len	repeats_per_read	reads_per_genome	repeats_per_genome	repeats_per_million_reads	repeats_len_per_genome	repeats_len_per_million_reads	percent_repeats_len_per_read	percent_repeats_len_per_genome	percent_repeat_unit_in_sequences	avg_genome_cov_filter	repeat_containing_reads_filter	repeats_len_per_million_reads_filter	unit_len_filter	percent_repeats_len_per_read_filter	qualified
AAAAAAACAAAACG	23	142	14	110.198	195226834	150.244	143191039	1988	6.17391	0.208715	1.28859	0.991682	0.0180402	0.0138836	0.575295	9.24065e-08	9.24065e-08	1	0	0	1	1	0
AAAAAAC	6	24	7	110.198	195226834	150.244	143191039	168	4	0.0544473	0.217789	0.167608	0.00152453	0.00117326	0.186363	7.809e-09	7.809e-09	1	0	0	1	0	0
AAAAAACAAGC	6	26	11	110.198	195226834	150.244	143191039	286	4.33333	0.0544473	0.235939	0.181576	0.00259532	0.00199733	0.317261	1.32939e-08	1.32939e-08	1	0	0	1	0	0
AAAAAACCAGACGTC	59	243	15	110.198	195226834	150.244	143191039	3645	4.11864	0.535399	2.20512	1.69703	0.0330768	0.0254555	0.411195	1.69427e-07	1.69427e-07	1	0	0	1	0	0
AAAAAAGAACAAAAG	14	76	15	110.198	195226834	150.244	143191039	1140	5.42857	0.127044	0.689666	0.530759	0.010345	0.00796139	0.541974	5.29896e-08	5.29896e-08	1	0	0	1	1	0
AAAAAATAGTTGCCCTTCT	118	583	19	110.198	195226834	150.244	143191039	11077	4.94068	1.0708	5.29047	4.07148	0.100519	0.0773582	0.624801	5.14882e-07	5.14882e-07	1	0	0	1	1	0
AAAAAATC	32	204	8	110.198	195226834	150.244	143191039	1632	6.375	0.290386	1.85121	1.42467	0.0148097	0.0113974	0.339447	7.58588e-08	7.58588e-08	1	0	0	1	0	0
AAAAAC	28	112	6	110.198	195226834	150.244	143191039	672	4	0.254088	1.01635	0.782172	0.0060981	0.00469303	0.15974	3.1236e-08	3.1236e-08	1	0	0	1	0	0
AAAAACAAATCGAC	35	164	14	110.198	195226834	150.244	143191039	2296	4.68571	0.31761	1.48823	1.14532	0.0208352	0.0160345	0.436622	1.06723e-07	1.06723e-07	1	0	0	1	0	0
AAAAACCATCAGCAACGG	8	32	18	110.198	195226834	150.244	143191039	576	4	0.0725965	0.290386	0.223478	0.00522695	0.0040226	0.479219	2.67737e-08	2.67737e-08	1	0	0	1	0	0
AAAAACCTAGTGAAG	12	52	15	110.198	195226834	150.244	143191039	780	4.33333	0.108895	0.471877	0.363151	0.00707816	0.00544727	0.432629	3.62561e-08	3.62561e-08	1	0	0	1	0	0
AAAAACGAAACTGAAACG	31	143	18	110.198	195226834	150.244	143191039	2574	4.6129	0.281311	1.29766	0.998666	0.0233579	0.017976	0.552648	1.19645e-07	1.19645e-07	1	0	0	1	1	0
AAAAACGAGAGAT	21	93	13	110.198	195226834	150.244	143191039	1209	4.42857	0.190566	0.843934	0.649482	0.0109711	0.00844327	0.383185	5.61969e-08	5.61969e-08	1	0	0	1	0	0
AAAAACGGATTACAC	2	8	15	110.198	195226834	150.244	143191039	120	4	0.0181491	0.0725965	0.0558694	0.00108895	0.000838041	0.399349	5.57785e-09	5.57785e-09	1	0	0	1	0	0
AAAAACGTCTGAGTGAGTG	14	56	19	110.198	195226834	150.244	143191039	1064	4	0.127044	0.508175	0.391086	0.00965533	0.00743063	0.505843	4.9457e-08	4.9457e-08	1	0	0	1	1	0
AAAAAG	96	384	6	110.198	195226834	150.244	143191039	2304	4	0.871158	3.48463	2.68173	0.0209078	0.0160904	0.15974	1.07095e-07	1.07095e-07	1	0	0	1	0	0
AAAAAGAAAGAGAGAT	10	40	16	110.198	195226834	150.244	143191039	640	4	0.0907456	0.362982	0.279347	0.00580772	0.00446955	0.425973	2.97486e-08	2.97486e-08	1	0	0	1	0	0
AAAAAGAGAGAGAAAG	42	184	16	110.198	195226834	150.244	143191039	2944	4.38095	0.381131	1.66972	1.285	0.0267155	0.0205599	0.466542	1.36843e-07	1.36843e-07	1	0	0	1	0	0
AAAAAGAGGGAG	4	16	12	110.198	195226834	150.244	143191039	192	4	0.0362982	0.145193	0.111739	0.00174232	0.00134087	0.31948	8.92457e-09	8.92457e-09	1	0	0	1	0	0
AAAAAGGG	63	348	8	110.198	195226834	150.244	143191039	2784	5.52381	0.571697	3.15795	2.43032	0.0252636	0.0194426	0.294124	1.29406e-07	1.29406e-07	1	0	0	1	0	0
AAAAAT	47	192	6	110.198	195226834	150.244	143191039	1152	4.08511	0.426504	1.74232	1.34087	0.0104539	0.0080452	0.163138	5.35474e-08	5.35474e-08	1	0	0	1	0	0
AAAAATAAAAT	27	113	11	110.198	195226834	150.244	143191039	1243	4.18519	0.245013	1.02543	0.789156	0.0112797	0.00868071	0.306414	5.77773e-08	5.77773e-08	1	0	0	1	0	0
AAAAATCGCACATGATTTTCTATAG	5	30	25	110.198	195226834	150.244	143191039	750	6	0.0453728	0.272237	0.20951	0.00680592	0.00523776	0.998374	3.48616e-08	3.48616e-08	1	0	0	1	1	0
AAAAATG	5	20	7	110.198	195226834	150.244	143191039	140	4	0.0453728	0.181491	0.139674	0.00127044	0.000977715	0.186363	6.5075e-09	6.5075e-09	1	0	0	1	0	0
AAAAATT	4	32	7	110.198	195226834	150.244	143191039	224	8	0.0362982	0.290386	0.223478	0.0020327	0.00156434	0.372726	1.0412e-08	1.0412e-08	1	0	0	1	0	0
AAAAATTGGATCAAAATCAGAT	2	8	22	110.198	195226834	150.244	143191039	176	4	0.0181491	0.0725965	0.0558694	0.00159712	0.00122913	0.585712	8.18085e-09	8.18085e-09	1	0	0	1	1	0
AAAAC	34	178	5	110.198	195226834	150.244	143191039	890	5.23529	0.308535	1.61527	1.24309	0.00807636	0.00621547	0.174226	4.13691e-08	4.13691e-08	1	0	0	1	0	0
AAAACAC	13	52	7	110.198	195226834	150.244	143191039	364	4	0.117969	0.471877	0.363151	0.00330314	0.00254206	0.186363	1.69195e-08	1.69195e-08	1	0	0	1	0	0
AAAACAGTAGCTGGT	24	99	15	110.198	195226834	150.244	143191039	1485	4.125	0.217789	0.898381	0.691384	0.0134757	0.0103708	0.411829	6.9026e-08	6.9026e-08	1	0	0	1	0	0
AAAACAGTAGGTGGT	26	115	15	110.198	195226834	150.244	143191039	1725	4.42308	0.235939	1.04357	0.803123	0.0156536	0.0120468	0.441588	8.01817e-08	8.01817e-08	1	0	0	1	0	0
AAAACC	31	124	6	110.198	195226834	150.244	143191039	744	4	0.281311	1.12525	0.865976	0.00675147	0.00519586	0.15974	3.45827e-08	3.45827e-08	1	0	0	1	0	0
AAAACCGCTACTG	6	24	13	110.198	195226834	150.244	143191039	312	4	0.0544473	0.217789	0.167608	0.00283126	0.00217891	0.346103	1.45024e-08	1.45024e-08	1	0	0	1	0	0
AAAACGACAAGCTTACT	22	90	17	110.198	195226834	150.244	143191039	1530	4.09091	0.19964	0.81671	0.628531	0.0138841	0.010685	0.462882	7.11176e-08	7.11176e-08	1	0	0	1	0	0
AAAACGAGGGTTTGAG	35	189	16	110.198	195226834	150.244	143191039	3024	5.4	0.31761	1.71509	1.31991	0.0274415	0.0211186	0.575063	1.40562e-07	1.40562e-07	1	0	0	1	1	0
AAAACT	5	20	6	110.198	195226834	150.244	143191039	120	4	0.0453728	0.181491	0.139674	0.00108895	0.000838041	0.15974	5.57785e-09	5.57785e-09	1	0	0	1	0	0
AAAACTAAACT	6	76	11	110.198	195226834	150.244	143191039	836	12.6667	0.0544473	0.689666	0.530759	0.00758633	0.00583835	0.927378	3.88591e-08	3.88591e-08	1	0	0	1	1	0
AAAACTACATTTCTAC	16	64	16	110.198	195226834	150.244	143191039	1024	4	0.145193	0.580772	0.446955	0.00929235	0.00715129	0.425973	4.75977e-08	4.75977e-08	1	0	0	1	0	0
AAAACTCTACTCTTGTC	29	174	17	110.198	195226834	150.244	143191039	2958	6	0.263162	1.57897	1.21516	0.0268425	0.0206577	0.678894	1.37494e-07	1.37494e-07	1	0	0	1	1	0
AAAACTTCCAACGTCC	39	161	16	110.198	195226834	150.244	143191039	2576	4.12821	0.353908	1.461	1.12437	0.0233761	0.01799	0.439626	1.19738e-07	1.19738e-07	1	0	0	1	0	0
AAAAGAACAGAAGAAG	42	196	16	110.198	195226834	150.244	143191039	3136	4.66667	0.381131	1.77861	1.3688	0.0284578	0.0219008	0.496968	1.45768e-07	1.45768e-07	1	0	0	1	0	0
AAAAGAAGAAG	4	20	11	110.198	195226834	150.244	143191039	220	5	0.0362982	0.181491	0.139674	0.0019964	0.00153641	0.36607	1.02261e-08	1.02261e-08	1	0	0	1	0	0
AAAAGAAGAT	1	5	10	110.198	195226834	150.244	143191039	50	5	0.00907456	0.0453728	0.0349184	0.000453728	0.000349184	0.332791	2.32411e-09	2.32411e-09	1	0	0	1	0	0
AAAAGAAGGACG	75	451	12	110.198	195226834	150.244	143191039	5412	6.01333	0.680592	4.09263	3.14964	0.0491115	0.0377957	0.480284	2.51561e-07	2.51561e-07	1	0	0	1	0	0
AAAAGAAGTT	45	303	10	110.198	195226834	150.244	143191039	3030	6.73333	0.408355	2.74959	2.11605	0.0274959	0.0211605	0.448159	1.40841e-07	1.40841e-07	1	0	0	1	0	0
AAAAGACAGTCT	5	28	12	110.198	195226834	150.244	143191039	336	5.6	0.0453728	0.254088	0.195543	0.00304905	0.00234652	0.447271	1.5618e-08	1.5618e-08	1	0	0	1	0	0
AAAAGACTGTCT	50	277	12	110.198	195226834	150.244	143191039	3324	5.54	0.453728	2.51365	1.93448	0.0301638	0.0232137	0.442479	1.54507e-07	1.54507e-07	1	0	0	1	0	0
AAAAGATCACAATGTG	4	28	16	110.198	195226834	150.244	143191039	448	7	0.0362982	0.254088	0.195543	0.0040654	0.00312869	0.745452	2.0824e-08	2.0824e-08	1	0	0	1	1	0
AAAAGCCCGAATGACTC	2	8	17	110.198	195226834	150.244	143191039	136	4	0.0181491	0.0725965	0.0558694	0.00123414	0.00094978	0.452596	6.32157e-09	6.32157e-09	1	0	0	1	0	0
AAAAGG	13	57	6	110.198	195226834	150.244	143191039	342	4.38462	0.117969	0.51725	0.39807	0.0031035	0.00238842	0.175099	1.58969e-08	1.58969e-08	1	0	0	1	0	0
AAAAGGAAAGG	21	172	11	110.198	195226834	150.244	143191039	1892	8.19048	0.190566	1.56082	1.20119	0.0171691	0.0132131	0.599658	8.79442e-08	8.79442e-08	1	0	0	1	1	0
AAAAGGAAGGGGAAGAG	54	222	17	110.198	195226834	150.244	143191039	3774	4.11111	0.490026	2.01455	1.55038	0.0342474	0.0263564	0.465168	1.75424e-07	1.75424e-07	1	0	0	1	0	0
AAAAGGAATAGG	5	27	12	110.198	195226834	150.244	143191039	324	5.4	0.0453728	0.245013	0.188559	0.00294016	0.00226271	0.431297	1.50602e-08	1.50602e-08	1	0	0	1	0	0
AAAAGGAGTTCATGAC	68	285	16	110.198	195226834	150.244	143191039	4560	4.19118	0.61707	2.58625	1.99035	0.04138	0.0318456	0.446332	2.11958e-07	2.11958e-07	1	0	0	1	0	0
AAAAGTACCTATTTAT	54	242	16	110.198	195226834	150.244	143191039	3872	4.48148	0.490026	2.19604	1.69005	0.0351367	0.0270408	0.477247	1.79979e-07	1.79979e-07	1	0	0	1	0	0
AAAAGTCGAAAGGCCG	1	4	16	110.198	195226834	150.244	143191039	64	4	0.00907456	0.0362982	0.0279347	0.000580772	0.000446955	0.425973	2.97486e-09	2.97486e-09	1	0	0	1	0	0
AAAAGTCTACAGACGT	42	173	16	110.198	195226834	150.244	143191039	2768	4.11905	0.381131	1.5699	1.20818	0.0251184	0.0193308	0.43865	1.28663e-07	1.28663e-07	1	0	0	1	0	0
AAAAGTCTAGGACATTGT	2	8	18	110.198	195226834	150.244	143191039	144	4	0.0181491	0.0725965	0.0558694	0.00130674	0.00100565	0.479219	6.69343e-09	6.69343e-09	1	0	0	1	0	0
AAAAGTGTGCTTTGT	22	93	15	110.198	195226834	150.244	143191039	1395	4.22727	0.19964	0.843934	0.649482	0.012659	0.00974223	0.42204	6.48426e-08	6.48426e-08	1	0	0	1	0	0
AAAAT	85	426	5	110.198	195226834	150.244	143191039	2130	5.01176	0.771337	3.86576	2.97505	0.0193288	0.0148752	0.166787	9.90069e-08	9.90069e-08	1	0	0	1	0	0
AAAATAACACCGACAT	22	98	16	110.198	195226834	150.244	143191039	1568	4.45455	0.19964	0.889307	0.6844	0.0142289	0.0109504	0.474379	7.2884e-08	7.2884e-08	1	0	0	1	0	0
AAAATAACTACC	16	64	12	110.198	195226834	150.244	143191039	768	4	0.145193	0.580772	0.446955	0.00696926	0.00536346	0.31948	3.56983e-08	3.56983e-08	1	0	0	1	0	0
AAAATAATAATACTTGCCCTTCT	55	274	23	110.198	195226834	150.244	143191039	6302	4.98182	0.499101	2.48643	1.91353	0.0571879	0.0440111	0.762636	2.9293e-07	2.9293e-07	1	0	0	1	1	0
AAAATACT	14	56	8	110.198	195226834	150.244	143191039	448	4	0.127044	0.508175	0.391086	0.0040654	0.00312869	0.212986	2.0824e-08	2.0824e-08	1	0	0	1	0	0
AAAATAT	4	32	7	110.198	195226834	150.244	143191039	224	8	0.0362982	0.290386	0.223478	0.0020327	0.00156434	0.372726	1.0412e-08	1.0412e-08	1	0	0	1	0	0
AAAATATCCATCTTGAGTGG	2	8	20	110.198	195226834	150.244	143191039	160	4	0.0181491	0.0725965	0.0558694	0.00145193	0.00111739	0.532466	7.43714e-09	7.43714e-09	1	0	0	1	1	0
AAAATCAACAACGAACG	111	535	17	110.198	195226834	150.244	143191039	9095	4.81982	1.00728	4.85489	3.73627	0.0825331	0.0635165	0.545358	4.22755e-07	4.22755e-07	1	0	0	1	1	0
AAAATCACTTGCTCATGT	34	161	18	110.198	195226834	150.244	143191039	2898	4.73529	0.308535	1.461	1.12437	0.0262981	0.0202387	0.567311	1.34705e-07	1.34705e-07	1	0	0	1	1	0
AAAATCATGAGCTAAGC	29	142	17	110.198	195226834	150.244	143191039	2414	4.89655	0.263162	1.28859	0.991682	0.021906	0.0168586	0.55404	1.12208e-07	1.12208e-07	1	0	0	1	1	0
AAAATCC	18	72	7	110.198	195226834	150.244	143191039	504	4	0.163342	0.653368	0.502825	0.00457358	0.00351977	0.186363	2.3427e-08	2.3427e-08	1	0	0	1	0	0
AAAATCCAATGG	12	64	12	110.198	195226834	150.244	143191039	768	5.33333	0.108895	0.580772	0.446955	0.00696926	0.00536346	0.425973	3.56983e-08	3.56983e-08	1	0	0	1	0	0
AAAATCCGGACGAGTC	41	196	16	110.198	195226834	150.244	143191039	3136	4.78049	0.372057	1.77861	1.3688	0.0284578	0.0219008	0.509089	1.45768e-07	1.45768e-07	1	0	0	1	1	0
AAAATCCGGATGTTAC	8	32	16	110.198	195226834	150.244	143191039	512	4	0.0725965	0.290386	0.223478	0.00464617	0.00357564	0.425973	2.37988e-08	2.37988e-08	1	0	0	1	0	0
AAAATCTTATTTAT	359	2398	14	110.198	195226834	150.244	143191039	33572	6.67967	3.25777	21.7608	16.7469	0.304651	0.234456	0.622421	1.5605e-06	1.5605e-06	1	0	0	1	1	0
AAAATG	10	40	6	110.198	195226834	150.244	143191039	240	4	0.0907456	0.362982	0.279347	0.00217789	0.00167608	0.15974	1.11557e-08	1.11557e-08	1	0	0	1	0	0
AAAATGAAATG	1	4	11	110.198	195226834	150.244	143191039	44	4	0.00907456	0.0362982	0.0279347	0.000399281	0.000307282	0.292856	2.04521e-09	2.04521e-09	1	0	0	1	0	0
AAAATGGAATT	8	32	11	110.198	195226834	150.244	143191039	352	4	0.0725965	0.290386	0.223478	0.00319424	0.00245825	0.292856	1.63617e-08	1.63617e-08	1	0	0	1	0	0
AAAATGGCG	4	20	9	110.198	195226834	150.244	143191039	180	5	0.0362982	0.181491	0.139674	0.00163342	0.00125706	0.299512	8.36678e-09	8.36678e-09	1	0	0	1	0	0
AAAATGT	14	60	7	110.198	195226834	150.244	143191039	420	4.28571	0.127044	0.544473	0.419021	0.00381131	0.00293314	0.199675	1.95225e-08	1.95225e-08	1	0	0	1	0	0
AAAATT	45	180	6	110.198	195226834	150.244	143191039	1080	4	0.408355	1.63342	1.25706	0.00980052	0.00754237	0.15974	5.02007e-08	5.02007e-08	1	0	0	1	0	0
AAAATTATGTTTGTAGAAC	8	32	19	110.198	195226834	150.244	143191039	608	4	0.0725965	0.290386	0.223478	0.00551733	0.00424608	0.505843	2.82611e-08	2.82611e-08	1	0	0	1	1	0
AAAATTCATCGAATC	37	175	15	110.198	195226834	150.244	143191039	2625	4.72973	0.335759	1.58805	1.22214	0.0238207	0.0183322	0.472204	1.22016e-07	1.22016e-07	1	0	0	1	0	0
AAAATTCGAGGAAATTTCGG	2	8	20	110.198	195226834	150.244	143191039	160	4	0.0181491	0.0725965	0.0558694	0.00145193	0.00111739	0.532466	7.43714e-09	7.43714e-09	1	0	0	1	1	0
AAAATTCGATGAATTTCG	4	28	18	110.198	195226834	150.244	143191039	504	7	0.0362982	0.254088	0.195543	0.00457358	0.00351977	0.838634	2.3427e-08	2.3427e-08	1	0	0	1	1	0
AAAATTCGGTCGCCC	28	142	15	110.198	195226834	150.244	143191039	2130	5.07143	0.254088	1.28859	0.991682	0.0193288	0.0148752	0.506318	9.90069e-08	9.90069e-08	1	0	0	1	1	0
AAAATTGTGGAACGAAG	26	108	17	110.198	195226834	150.244	143191039	1836	4.15385	0.235939	0.980052	0.754237	0.0166609	0.012822	0.470004	8.53412e-08	8.53412e-08	1	0	0	1	0	0
AAAATTT	6	24	7	110.198	195226834	150.244	143191039	168	4	0.0544473	0.217789	0.167608	0.00152453	0.00117326	0.186363	7.809e-09	7.809e-09	1	0	0	1	0	0
AAAATTTGCAGCCAGAGC	32	161	18	110.198	195226834	150.244	143191039	2898	5.03125	0.290386	1.461	1.12437	0.0262981	0.0202387	0.602768	1.34705e-07	1.34705e-07	1	0	0	1	1	0
AAAC	413	2604	4	110.198	195226834	150.244	143191039	10416	6.30508	3.74779	23.6301	18.1855	0.0945206	0.072742	0.167862	4.84158e-07	4.84158e-07	1	0	0	0	0	0
AAACAAACTTGAGTGAG	35	151	17	110.198	195226834	150.244	143191039	2567	4.31429	0.31761	1.37026	1.05454	0.0232944	0.0179271	0.488157	1.1932e-07	1.1932e-07	1	0	0	1	0	0
AAACAAAG	2101	8893	8	110.198	195226834	150.244	143191039	71144	4.23275	19.0656	80.7	62.1058	0.6456	0.496847	0.225379	3.30692e-06	3.30692e-06	1	0	0	1	0	0
AAACAAATGTG	11	61	11	110.198	195226834	150.244	143191039	671	5.54545	0.0998201	0.553548	0.426004	0.00608903	0.00468605	0.406005	3.11895e-08	3.11895e-08	1	0	0	1	0	0
AAACAAC	21	281	7	110.198	195226834	150.244	143191039	1967	13.381	0.190566	2.54995	1.96241	0.0178497	0.0137369	0.623429	9.14303e-08	9.14303e-08	1	0	0	1	1	0
AAACAACCATGAGCTG	54	293	16	110.198	195226834	150.244	143191039	4688	5.42593	0.490026	2.65885	2.04622	0.0425415	0.0327395	0.577824	2.17908e-07	2.17908e-07	1	0	0	1	1	0
AAACAAGCAATTGTTCT	48	198	17	110.198	195226834	150.244	143191039	3366	4.125	0.435579	1.79676	1.38277	0.030545	0.0235071	0.46674	1.56459e-07	1.56459e-07	1	0	0	1	0	0
AAACAATATCCCAC	12	58	14	110.198	195226834	150.244	143191039	812	4.83333	0.108895	0.526324	0.405053	0.00736854	0.00567075	0.450377	3.77435e-08	3.77435e-08	1	0	0	1	0	0
AAACAATGGAAAGG	39	162	14	110.198	195226834	150.244	143191039	2268	4.15385	0.353908	1.47008	1.13136	0.0205811	0.015839	0.387062	1.05421e-07	1.05421e-07	1	0	0	1	0	0
AAACAATGTCAACG	30	145	14	110.198	195226834	150.244	143191039	2030	4.83333	0.272237	1.31581	1.01263	0.0184214	0.0141769	0.450377	9.43587e-08	9.43587e-08	1	0	0	1	0	0
AAACAATTCGTCACCAAC	4	16	18	110.198	195226834	150.244	143191039	288	4	0.0362982	0.145193	0.111739	0.00261347	0.0020113	0.479219	1.33869e-08	1.33869e-08	1	0	0	1	0	0
AAACAC	20	80	6	110.198	195226834	150.244	143191039	480	4	0.181491	0.725965	0.558694	0.00435579	0.00335217	0.15974	2.23114e-08	2.23114e-08	1	0	0	1	0	0
AAACACATTAGTGTCGTCC	75	314	19	110.198	195226834	150.244	143191039	5966	4.18667	0.680592	2.84941	2.19287	0.0541388	0.0416646	0.529449	2.77312e-07	2.77312e-07	1	0	0	1	1	0
AAACACCATT	3	12	10	110.198	195226834	150.244	143191039	120	4	0.0272237	0.108895	0.0838041	0.00108895	0.000838041	0.266233	5.57785e-09	5.57785e-09	1	0	0	1	0	0
AAACACGCCGGCTGACCC	21	115	18	110.198	195226834	150.244	143191039	2070	5.47619	0.190566	1.04357	0.803123	0.0187843	0.0144562	0.656074	9.6218e-08	9.6218e-08	1	0	0	1	1	0
AAACACTGAAACGTC	4	16	15	110.198	195226834	150.244	143191039	240	4	0.0362982	0.145193	0.111739	0.00217789	0.00167608	0.399349	1.11557e-08	1.11557e-08	1	0	0	1	0	0
AAACAG	12	48	6	110.198	195226834	150.244	143191039	288	4	0.108895	0.435579	0.335217	0.00261347	0.0020113	0.15974	1.33869e-08	1.33869e-08	1	0	0	1	0	0
AAACAGAC	10335	45024	8	110.198	195226834	150.244	143191039	360192	4.35646	93.7856	408.573	314.433	3.26858	2.51546	0.231967	1.67425e-05	1.67425e-05	1	0	0	1	0	0
AAACAGACAGTC	39	187	12	110.198	195226834	150.244	143191039	2244	4.79487	0.353908	1.69694	1.30595	0.0203633	0.0156714	0.382966	1.04306e-07	1.04306e-07	1	0	0	1	0	0
AAACAGCAGTAACGTC	25	115	16	110.198	195226834	150.244	143191039	1840	4.6	0.226864	1.04357	0.803123	0.0166972	0.01285	0.489869	8.55271e-08	8.55271e-08	1	0	0	1	0	0
AAACAGGCTCTGTTCT	96	542	16	110.198	195226834	150.244	143191039	8672	5.64583	0.871158	4.91841	3.78515	0.0786946	0.0605624	0.601243	4.03093e-07	4.03093e-07	1	0	0	1	1	0
AAACAGGTTCTGTTCT	17	86	16	110.198	195226834	150.244	143191039	1376	5.05882	0.154267	0.780412	0.600596	0.0124866	0.00960954	0.53873	6.39594e-08	6.39594e-08	1	0	0	1	1	0
AAACATACAATCCAC	36	164	15	110.198	195226834	150.244	143191039	2460	4.55556	0.326684	1.48823	1.14532	0.0223234	0.0171798	0.454815	1.14346e-07	1.14346e-07	1	0	0	1	0	0
AAACATCGTGCGATGTTATC	23	105	20	110.198	195226834	150.244	143191039	2100	4.56522	0.208715	0.952829	0.733286	0.0190566	0.0146657	0.607706	9.76125e-08	9.76125e-08	1	0	0	1	1	0
AAACATG	6	24	7	110.198	195226834	150.244	143191039	168	4	0.0544473	0.217789	0.167608	0.00152453	0.00117326	0.186363	7.809e-09	7.809e-09	1	0	0	1	0	0
AAACCAGTCCAAGCTCAACC	4	16	20	110.198	195226834	150.244	143191039	320	4	0.0362982	0.145193	0.111739	0.00290386	0.00223478	0.532466	1.48743e-08	1.48743e-08	1	0	0	1	1	0
AAACCC	15	60	6	110.198	195226834	150.244	143191039	360	4	0.136118	0.544473	0.419021	0.00326684	0.00251412	0.15974	1.67336e-08	1.67336e-08	1	0	0	1	0	0
AAACCCAACACAACAG	29	145	16	110.198	195226834	150.244	143191039	2320	5	0.263162	1.31581	1.01263	0.021053	0.0162021	0.532466	1.07839e-07	1.07839e-07	1	0	0	1	1	0
AAACCCAGCGAAGAT	37	166	15	110.198	195226834	150.244	143191039	2490	4.48649	0.335759	1.50638	1.15929	0.0225956	0.0173894	0.447919	1.1574e-07	1.1574e-07	1	0	0	1	0	0
AAACCCTGCGTACGG	12	54	15	110.198	195226834	150.244	143191039	810	4.5	0.108895	0.490026	0.377119	0.00735039	0.00565678	0.449268	3.76505e-08	3.76505e-08	1	0	0	1	0	0
AAACCCTTTCAATGG	8	32	15	110.198	195226834	150.244	143191039	480	4	0.0725965	0.290386	0.223478	0.00435579	0.00335217	0.399349	2.23114e-08	2.23114e-08	1	0	0	1	0	0
AAACCGC	4	20	7	110.198	195226834	150.244	143191039	140	5	0.0362982	0.181491	0.139674	0.00127044	0.000977715	0.232954	6.5075e-09	6.5075e-09	1	0	0	1	0	0
AAACCGCAACCGATTCGAT	2	10	19	110.198	195226834	150.244	143191039	190	5	0.0181491	0.0907456	0.0698368	0.00172417	0.0013269	0.632303	8.8316e-09	8.8316e-09	1	0	0	1	1	0
AAACCT	19	76	6	110.198	195226834	150.244	143191039	456	4	0.172417	0.689666	0.530759	0.004138	0.00318456	0.15974	2.11958e-08	2.11958e-08	1	0	0	1	0	0
AAACCTGACAGGTTACCTG	20	104	19	110.198	195226834	150.244	143191039	1976	5.2	0.181491	0.943754	0.726302	0.0179313	0.0137997	0.657595	9.18487e-08	9.18487e-08	1	0	0	1	1	0
AAACGAAATCAACAACG	53	220	17	110.198	195226834	150.244	143191039	3740	4.15094	0.480952	1.9964	1.53641	0.0339388	0.026119	0.469675	1.73843e-07	1.73843e-07	1	0	0	1	0	0
AAACGAACGACCC	1	4	13	110.198	195226834	150.244	143191039	52	4	0.00907456	0.0362982	0.0279347	0.000471877	0.000363151	0.346103	2.41707e-09	2.41707e-09	1	0	0	1	0	0
AAACGAAGAGAAAGGGAT	75	307	18	110.198	195226834	150.244	143191039	5526	4.09333	0.680592	2.78589	2.14399	0.050146	0.0385918	0.490401	2.5686e-07	2.5686e-07	1	0	0	1	0	0
AAACGACGACTTCCCGAAG	8	32	19	110.198	195226834	150.244	143191039	608	4	0.0725965	0.290386	0.223478	0.00551733	0.00424608	0.505843	2.82611e-08	2.82611e-08	1	0	0	1	1	0
AAACGATAGAAGTGG	81	433	15	110.198	195226834	150.244	143191039	6495	5.34568	0.735039	3.92928	3.02393	0.0589393	0.045359	0.533698	3.01901e-07	3.01901e-07	1	0	0	1	1	0
AAACGATCGATTCTGG	57	289	16	110.198	195226834	150.244	143191039	4624	5.07018	0.51725	2.62255	2.01828	0.0419608	0.0322925	0.539939	2.14933e-07	2.14933e-07	1	0	0	1	1	0
AAACGCACGCTGGAT	9	47	15	110.198	195226834	150.244	143191039	705	5.22222	0.081671	0.426504	0.328233	0.00639756	0.00492349	0.521373	3.27699e-08	3.27699e-08	1	0	0	1	1	0
AAACGCACGTTGGAT	6	28	15	110.198	195226834	150.244	143191039	420	4.66667	0.0544473	0.254088	0.195543	0.00381131	0.00293314	0.465908	1.95225e-08	1.95225e-08	1	0	0	1	0	0
AAACGCT	10	40	7	110.198	195226834	150.244	143191039	280	4	0.0907456	0.362982	0.279347	0.00254088	0.00195543	0.186363	1.3015e-08	1.3015e-08	1	0	0	1	0	0
AAACGG	23	92	6	110.198	195226834	150.244	143191039	552	4	0.208715	0.834859	0.642498	0.00500916	0.00385499	0.15974	2.56581e-08	2.56581e-08	1	0	0	1	0	0
AAACGGAAAGCCCAACAC	60	244	18	110.198	195226834	150.244	143191039	4392	4.06667	0.544473	2.21419	1.70402	0.0398555	0.0306723	0.487206	2.04149e-07	2.04149e-07	1	0	0	1	0	0
AAACGTCAGCCTATTTG	103	481	17	110.198	195226834	150.244	143191039	8177	4.6699	0.934679	4.36486	3.35915	0.0742027	0.0571055	0.528395	3.80084e-07	3.80084e-07	1	0	0	1	1	0
AAACGTTACAGAGATGGT	92	400	18	110.198	195226834	150.244	143191039	7200	4.34783	0.834859	3.62982	2.79347	0.0653368	0.0502825	0.520891	3.34671e-07	3.34671e-07	1	0	0	1	1	0
AAACT	59	311	5	110.198	195226834	150.244	143191039	1555	5.27119	0.535399	2.82219	2.17192	0.0141109	0.0108596	0.17542	7.22797e-08	7.22797e-08	1	0	0	1	0	0
AAACTAAACTGGCGTAGCAGT	29	119	21	110.198	195226834	150.244	143191039	2499	4.10345	0.263162	1.07987	0.831058	0.0226773	0.0174522	0.573548	1.16159e-07	1.16159e-07	1	0	0	1	1	0
AAACTAAC	8010	33604	8	110.198	195226834	150.244	143191039	268832	4.19526	72.6872	304.941	234.679	2.43953	1.87744	0.223383	1.24959e-05	1.24959e-05	1	0	0	1	0	0
AAACTACCAAC	2	11	11	110.198	195226834	150.244	143191039	121	5.5	0.0181491	0.0998201	0.0768204	0.00109802	0.000845025	0.402677	5.62434e-09	5.62434e-09	1	0	0	1	0	0
AAACTACTGGCGGTTGTCTTT	28	121	21	110.198	195226834	150.244	143191039	2541	4.32143	0.254088	1.09802	0.845025	0.0230585	0.0177455	0.604016	1.18111e-07	1.18111e-07	1	0	0	1	1	0
AAACTCAGCGACACAT	20	95	16	110.198	195226834	150.244	143191039	1520	4.75	0.181491	0.862083	0.663449	0.0137933	0.0106152	0.505843	7.06528e-08	7.06528e-08	1	0	0	1	1	0
AAACTCCATCCGAATG	19	83	16	110.198	195226834	150.244	143191039	1328	4.36842	0.172417	0.753188	0.579645	0.012051	0.00927432	0.465207	6.17283e-08	6.17283e-08	1	0	0	1	0	0
AAACTCCCCGGTCAGTT	36	159	17	110.198	195226834	150.244	143191039	2703	4.41667	0.326684	1.44285	1.1104	0.0245285	0.0188769	0.499741	1.25641e-07	1.25641e-07	1	0	0	1	0	0
AAACTG	14	56	6	110.198	195226834	150.244	143191039	336	4	0.127044	0.508175	0.391086	0.00304905	0.00234652	0.15974	1.5618e-08	1.5618e-08	1	0	0	1	0	0
AAACTGAAGTGGAACTG	209	883	17	110.198	195226834	150.244	143191039	15011	4.22488	1.89658	8.01283	6.16659	0.136218	0.104832	0.478041	6.97743e-07	6.97743e-07	1	0	0	1	0	0
AAACTGGAGGTGGCCGG	6	30	17	110.198	195226834	150.244	143191039	510	5	0.0544473	0.272237	0.20951	0.00462802	0.00356168	0.565745	2.37059e-08	2.37059e-08	1	0	0	1	1	0
AAACTGGCCTGAAAGTC	12	70	17	110.198	195226834	150.244	143191039	1190	5.83333	0.108895	0.635219	0.488857	0.0107987	0.00831058	0.660036	5.53137e-08	5.53137e-08	1	0	0	1	1	0
AAACTGGTGCAGCAGT	50	238	16	110.198	195226834	150.244	143191039	3808	4.76	0.453728	2.15974	1.66212	0.0345559	0.0265938	0.506908	1.77004e-07	1.77004e-07	1	0	0	1	1	0
AAACTGTAGCAGCAGT	72	339	16	110.198	195226834	150.244	143191039	5424	4.70833	0.653368	3.07628	2.36747	0.0492204	0.0378795	0.501405	2.52119e-07	2.52119e-07	1	0	0	1	1	0
AAACTGTGCTCAGTGGT	58	262	17	110.198	195226834	150.244	143191039	4454	4.51724	0.526324	2.37753	1.82972	0.0404181	0.0311053	0.511121	2.07031e-07	2.07031e-07	1	0	0	1	1	0
AAACTTAGTCAATCATAATAAT	4	24	22	110.198	195226834	150.244	143191039	528	6	0.0362982	0.217789	0.167608	0.00479137	0.00368738	0.878569	2.45426e-08	2.45426e-08	1	0	0	1	1	0
AAACTTCCCAGTAAGTC	50	261	17	110.198	195226834	150.244	143191039	4437	5.22	0.453728	2.36846	1.82274	0.0402638	0.0309866	0.590638	2.06241e-07	2.06241e-07	1	0	0	1	1	0
AAACTTCGAACTG	40	167	13	110.198	195226834	150.244	143191039	2171	4.175	0.362982	1.51545	1.16627	0.0197009	0.0151616	0.361245	1.00913e-07	1.00913e-07	1	0	0	1	0	0
AAACTTG	23	92	7	110.198	195226834	150.244	143191039	644	4	0.208715	0.834859	0.642498	0.00584402	0.00449749	0.186363	2.99345e-08	2.99345e-08	1	0	0	1	0	0
AAACTTGACAGCCAACTATC	29	118	20	110.198	195226834	150.244	143191039	2360	4.06897	0.263162	1.0708	0.824074	0.021416	0.0164815	0.541646	1.09698e-07	1.09698e-07	1	0	0	1	1	0
AAAG	2914	20804	4	110.198	195226834	150.244	143191039	83216	7.13933	26.4433	188.787	145.288	0.755148	0.581154	0.190072	3.86806e-06	3.86806e-06	1	0	0	0	0	0
AAAGAACGAGAGACAG	28	119	16	110.198	195226834	150.244	143191039	1904	4.25	0.254088	1.07987	0.831058	0.017278	0.0132969	0.452596	8.8502e-08	8.8502e-08	1	0	0	1	0	0
AAAGAAG	12	48	7	110.198	195226834	150.244	143191039	336	4	0.108895	0.435579	0.335217	0.00304905	0.00234652	0.186363	1.5618e-08	1.5618e-08	1	0	0	1	0	0
AAAGAAGGACAGGAAG	39	217	16	110.198	195226834	150.244	143191039	3472	5.5641	0.353908	1.96918	1.51546	0.0315069	0.0242473	0.592539	1.61386e-07	1.61386e-07	1	0	0	1	1	0
AAAGAAGGACGAAGC	83	401	15	110.198	195226834	150.244	143191039	6015	4.83133	0.753188	3.6389	2.80045	0.0545835	0.0420068	0.482347	2.7959e-07	2.7959e-07	1	0	0	1	0	0
AAAGAAGTGTTCGTTAGTCC	4	16	20	110.198	195226834	150.244	143191039	320	4	0.0362982	0.145193	0.111739	0.00290386	0.00223478	0.532466	1.48743e-08	1.48743e-08	1	0	0	1	1	0
AAAGAATCAGGAACGACT	26	115	18	110.198	195226834	150.244	143191039	2070	4.42308	0.235939	1.04357	0.803123	0.0187843	0.0144562	0.529906	9.6218e-08	9.6218e-08	1	0	0	1	1	0
AAAGAATGAATGAATG	2	8	16	110.198	195226834	150.244	143191039	128	4	0.0181491	0.0725965	0.0558694	0.00116154	0.000893911	0.425973	5.94971e-09	5.94971e-09	1	0	0	1	0	0
AAAGACCATAGGCC	9	45	14	110.198	195226834	150.244	143191039	630	5	0.081671	0.408355	0.314265	0.00571697	0.00439972	0.465908	2.92837e-08	2.92837e-08	1	0	0	1	0	0
AAAGACTCATTCGGTC	89	374	16	110.198	195226834	150.244	143191039	5984	4.20225	0.807636	3.39388	2.6119	0.0543022	0.0417903	0.447511	2.78149e-07	2.78149e-07	1	0	0	1	0	0
AAAGAGAAGAAGAAG	36	178	15	110.198	195226834	150.244	143191039	2670	4.94444	0.326684	1.61527	1.24309	0.0242291	0.0186464	0.49364	1.24107e-07	1.24107e-07	1	0	0	1	0	0
AAAGAGAGAG	24	106	10	110.198	195226834	150.244	143191039	1060	4.41667	0.217789	0.961903	0.74027	0.00961903	0.0074027	0.293966	4.92711e-08	4.92711e-08	1	0	0	1	0	0
AAAGAGCAGAATGAAGG	39	186	17	110.198	195226834	150.244	143191039	3162	4.76923	0.353908	1.68787	1.29896	0.0286938	0.0220824	0.539634	1.46976e-07	1.46976e-07	1	0	0	1	1	0
AAAGAGGACAGAGGTAG	22	96	17	110.198	195226834	150.244	143191039	1632	4.36364	0.19964	0.871158	0.670433	0.0148097	0.0113974	0.493741	7.58588e-08	7.58588e-08	1	0	0	1	0	0
AAAGAT	10	46	6	110.198	195226834	150.244	143191039	276	4.6	0.0907456	0.41743	0.321249	0.00250458	0.00192749	0.183701	1.28291e-08	1.28291e-08	1	0	0	1	0	0
AAAGC	2	12	5	110.198	195226834	150.244	143191039	60	6	0.0181491	0.108895	0.0838041	0.000544473	0.000419021	0.199675	2.78893e-09	2.78893e-09	1	0	0	1	0	0
AAAGCATATAGCACGT	9	42	16	110.198	195226834	150.244	143191039	672	4.66667	0.081671	0.381131	0.293314	0.0060981	0.00469303	0.496968	3.1236e-08	3.1236e-08	1	0	0	1	0	0
AAAGCGACGCTAGCGACGATGAT	8	34	23	110.198	195226834	150.244	143191039	782	4.25	0.0725965	0.308535	0.237445	0.0070963	0.00546124	0.650607	3.6349e-08	3.6349e-08	1	0	0	1	1	0
AAAGCGATAGGGAGAG	22	100	16	110.198	195226834	150.244	143191039	1600	4.54545	0.19964	0.907456	0.698368	0.0145193	0.0111739	0.48406	7.43714e-08	7.43714e-08	1	0	0	1	0	0
AAAGCTAAGCTAC	23	106	13	110.198	195226834	150.244	143191039	1378	4.6087	0.208715	0.961903	0.74027	0.0125047	0.00962351	0.398771	6.40524e-08	6.40524e-08	1	0	0	1	0	0
AAAGCTTCCATGGACT	2	8	16	110.198	195226834	150.244	143191039	128	4	0.0181491	0.0725965	0.0558694	0.00116154	0.000893911	0.425973	5.94971e-09	5.94971e-09	1	0	0	1	0	0
AAAGGAGTTGGGGC	2	10	14	110.198	195226834	150.244	143191039	140	5	0.0181491	0.0907456	0.0698368	0.00127044	0.000977715	0.465908	6.5075e-09	6.5075e-09	1	0	0	1	0	0
AAAGGCAGCCAACGAATTCG	10	44	20	110.198	195226834	150.244	143191039	880	4.4	0.0907456	0.399281	0.307282	0.00798561	0.00614564	0.585712	4.09043e-08	4.09043e-08	1	0	0	1	1	0
AAAGGCTTCTTCAATC	18	73	16	110.198	195226834	150.244	143191039	1168	4.05556	0.163342	0.662443	0.509808	0.0105991	0.00815694	0.431889	5.42911e-08	5.42911e-08	1	0	0	1	0	0
AAAGGGACTCGAAGAGACC	4	28	19	110.198	195226834	150.244	143191039	532	7	0.0362982	0.254088	0.195543	0.00482766	0.00371532	0.885225	2.47285e-08	2.47285e-08	1	0	0	1	1	0
AAAGGGGAAGGACGGGG	1	4	17	110.198	195226834	150.244	143191039	68	4	0.00907456	0.0362982	0.0279347	0.00061707	0.00047489	0.452596	3.16078e-09	3.16078e-09	1	0	0	1	0	0
AAAGGT	6	24	6	110.198	195226834	150.244	143191039	144	4	0.0544473	0.217789	0.167608	0.00130674	0.00100565	0.15974	6.69343e-09	6.69343e-09	1	0	0	1	0	0
AAAGGTCAACTGACACTT	46	215	18	110.198	195226834	150.244	143191039	3870	4.67391	0.41743	1.95103	1.50149	0.0351185	0.0270268	0.559957	1.79886e-07	1.79886e-07	1	0	0	1	1	0
AAAGGTCAACTTGACG	13	78	16	110.198	195226834	150.244	143191039	1248	6	0.117969	0.707816	0.544727	0.011325	0.00871563	0.638959	5.80097e-08	5.80097e-08	1	0	0	1	1	0
AAAGGTGTAATACCG	114	458	15	110.198	195226834	150.244	143191039	6870	4.01754	1.0345	4.15615	3.19852	0.0623422	0.0479779	0.401101	3.19332e-07	3.19332e-07	1	0	0	1	0	0
AAAGT	7	35	5	110.198	195226834	150.244	143191039	175	5	0.0635219	0.31761	0.244429	0.00158805	0.00122214	0.166396	8.13437e-09	8.13437e-09	1	0	0	1	0	0
AAAGTAAGTAAGT	17	70	13	110.198	195226834	150.244	143191039	910	4.11765	0.154267	0.635219	0.488857	0.00825785	0.00635515	0.356282	4.22987e-08	4.22987e-08	1	0	0	1	0	0
AAAGTACGTCCAT	30	128	13	110.198	195226834	150.244	143191039	1664	4.26667	0.272237	1.16154	0.893911	0.0151001	0.0116208	0.369176	7.73463e-08	7.73463e-08	1	0	0	1	0	0
AAAGTAGTCGGAAGCCAC	41	177	18	110.198	195226834	150.244	143191039	3186	4.31707	0.372057	1.6062	1.23611	0.0289115	0.02225	0.517206	1.48092e-07	1.48092e-07	1	0	0	1	1	0
AAAGTCAT	8	32	8	110.198	195226834	150.244	143191039	256	4	0.0725965	0.290386	0.223478	0.00232309	0.00178782	0.212986	1.18994e-08	1.18994e-08	1	0	0	1	0	0
AAAGTCATGACCTGAGTG	77	423	18	110.198	195226834	150.244	143191039	7614	5.49351	0.698741	3.83854	2.9541	0.0690937	0.0531737	0.658149	3.53915e-07	3.53915e-07	1	0	0	1	1	0
AAAGTCGCC	21	87	9	110.198	195226834	150.244	143191039	783	4.14286	0.190566	0.789487	0.60758	0.00710538	0.00546822	0.248167	3.63955e-08	3.63955e-08	1	0	0	1	0	0
AAAGTG	16	64	6	110.198	195226834	150.244	143191039	384	4	0.145193	0.580772	0.446955	0.00348463	0.00268173	0.15974	1.78491e-08	1.78491e-08	1	0	0	1	0	0
AAAGTGACAGATGTC	4	32	15	110.198	195226834	150.244	143191039	480	8	0.0362982	0.290386	0.223478	0.00435579	0.00335217	0.798699	2.23114e-08	2.23114e-08	1	0	0	1	1	0
AAAGTGAGTAGACATCCCT	41	180	19	110.198	195226834	150.244	143191039	3420	4.39024	0.372057	1.63342	1.25706	0.031035	0.0238842	0.555193	1.58969e-07	1.58969e-07	1	0	0	1	1	0
AAAGTGGAACTACG	5	20	14	110.198	195226834	150.244	143191039	280	4	0.0453728	0.181491	0.139674	0.00254088	0.00195543	0.372726	1.3015e-08	1.3015e-08	1	0	0	1	0	0
AAAGTGGGATCTGAGG	39	156	16	110.198	195226834	150.244	143191039	2496	4	0.353908	1.41563	1.08945	0.0226501	0.0174313	0.425973	1.16019e-07	1.16019e-07	1	0	0	1	0	0
AAAGTGTGTTGAGGG	6	47	15	110.198	195226834	150.244	143191039	705	7.83333	0.0544473	0.426504	0.328233	0.00639756	0.00492349	0.782059	3.27699e-08	3.27699e-08	1	0	0	1	1	0
AAAGTT	1	4	6	110.198	195226834	150.244	143191039	24	4	0.00907456	0.0362982	0.0279347	0.000217789	0.000167608	0.15974	1.11557e-09	1.11557e-09	1	0	0	1	0	0
AAAGTTAACTGACTGGG	25	100	17	110.198	195226834	150.244	143191039	1700	4	0.226864	0.907456	0.698368	0.0154267	0.0118723	0.452596	7.90196e-08	7.90196e-08	1	0	0	1	0	0
AAAGTTGAAGGT	8	36	12	110.198	195226834	150.244	143191039	432	4.5	0.0725965	0.326684	0.251412	0.00392021	0.00301695	0.359414	2.00803e-08	2.00803e-08	1	0	0	1	0	0
AAAGTTGACTGTACTGTC	44	238	18	110.198	195226834	150.244	143191039	4284	5.40909	0.399281	2.15974	1.66212	0.0388754	0.0299181	0.648035	1.99129e-07	1.99129e-07	1	0	0	1	1	0
AAAT	2297	14589	4	110.198	195226834	150.244	143191039	58356	6.35133	20.8443	132.389	101.885	0.529555	0.407539	0.169093	2.71251e-06	2.71251e-06	1	0	0	0	0	0
AAATAAATT	10	100	9	110.198	195226834	150.244	143191039	900	10	0.0907456	0.907456	0.698368	0.0081671	0.00628531	0.599024	4.18339e-08	4.18339e-08	1	0	0	1	1	0
AAATAACATGC	17	68	11	110.198	195226834	150.244	143191039	748	4	0.154267	0.61707	0.47489	0.00678777	0.00522379	0.292856	3.47686e-08	3.47686e-08	1	0	0	1	0	0
AAATAACT	6	96	8	110.198	195226834	150.244	143191039	768	16	0.0544473	0.871158	0.670433	0.00696926	0.00536346	0.851945	3.56983e-08	3.56983e-08	1	0	0	1	1	0
AAATAAGTCGTTAT	6	29	14	110.198	195226834	150.244	143191039	406	4.83333	0.0544473	0.263162	0.202527	0.00368427	0.00283537	0.450377	1.88717e-08	1.88717e-08	1	0	0	1	0	0
AAATAATGTG	4	16	10	110.198	195226834	150.244	143191039	160	4	0.0362982	0.145193	0.111739	0.00145193	0.00111739	0.266233	7.43714e-09	7.43714e-09	1	0	0	1	0	0
AAATAC	26	104	6	110.198	195226834	150.244	143191039	624	4	0.235939	0.943754	0.726302	0.00566252	0.00435781	0.15974	2.90048e-08	2.90048e-08	1	0	0	1	0	0
AAATACAGGCACACTT	18	93	16	110.198	195226834	150.244	143191039	1488	5.16667	0.163342	0.843934	0.649482	0.0135029	0.0103917	0.550215	6.91654e-08	6.91654e-08	1	0	0	1	1	0
AAATACC	23	113	7	110.198	195226834	150.244	143191039	791	4.91304	0.208715	1.02543	0.789156	0.00717798	0.00552409	0.228902	3.67674e-08	3.67674e-08	1	0	0	1	0	0
AAATACGCCGCTGGT	4	28	15	110.198	195226834	150.244	143191039	420	7	0.0362982	0.254088	0.195543	0.00381131	0.00293314	0.698861	1.95225e-08	1.95225e-08	1	0	0	1	1	0
AAATACTGT	6	50	9	110.198	195226834	150.244	143191039	450	8.33333	0.0544473	0.453728	0.349184	0.00408355	0.00314265	0.499187	2.0917e-08	2.0917e-08	1	0	0	1	0	0
AAATACTTCAACGAAGT	41	190	17	110.198	195226834	150.244	143191039	3230	4.63415	0.372057	1.72417	1.3269	0.0293108	0.0225573	0.524349	1.50137e-07	1.50137e-07	1	0	0	1	1	0
AAATAG	16	64	6	110.198	195226834	150.244	143191039	384	4	0.145193	0.580772	0.446955	0.00348463	0.00268173	0.15974	1.78491e-08	1.78491e-08	1	0	0	1	0	0
AAATAGAGAGAGAGACAG	19	79	18	110.198	195226834	150.244	143191039	1422	4.15789	0.172417	0.71689	0.551711	0.012904	0.00993079	0.498136	6.60976e-08	6.60976e-08	1	0	0	1	0	0
AAATAGATAGTCAACTATC	4	20	19	110.198	195226834	150.244	143191039	380	5	0.0362982	0.181491	0.139674	0.00344833	0.0026538	0.632303	1.76632e-08	1.76632e-08	1	0	0	1	1	0
AAATAT	25	100	6	110.198	195226834	150.244	143191039	600	4	0.226864	0.907456	0.698368	0.00544473	0.00419021	0.15974	2.78893e-08	2.78893e-08	1	0	0	1	0	0
AAATATCACACATTTGTCCG	14	62	20	110.198	195226834	150.244	143191039	1240	4.42857	0.127044	0.562623	0.432988	0.0112525	0.00865976	0.589516	5.76378e-08	5.76378e-08	1	0	0	1	1	0
AAATATT	6	60	7	110.198	195226834	150.244	143191039	420	10	0.0544473	0.544473	0.419021	0.00381131	0.00293314	0.465908	1.95225e-08	1.95225e-08	1	0	0	1	0	0
AAATATTCCACTGACTTCC	6	24	19	110.198	195226834	150.244	143191039	456	4	0.0544473	0.217789	0.167608	0.004138	0.00318456	0.505843	2.11958e-08	2.11958e-08	1	0	0	1	1	0
AAATC	96	486	5	110.198	195226834	150.244	143191039	2430	5.0625	0.871158	4.41024	3.39407	0.0220512	0.0169703	0.168476	1.12952e-07	1.12952e-07	1	0	0	1	0	0
AAATCAAATT	2	8	10	110.198	195226834	150.244	143191039	80	4	0.0181491	0.0725965	0.0558694	0.000725965	0.000558694	0.266233	3.71857e-09	3.71857e-09	1	0	0	1	0	0
AAATCAATC	12	171	9	110.198	195226834	150.244	143191039	1539	14.25	0.108895	1.55175	1.19421	0.0139657	0.0107479	0.853609	7.1536e-08	7.1536e-08	1	0	0	1	1	0
AAATCACAAGTGTG	5	41	14	110.198	195226834	150.244	143191039	574	8.2	0.0453728	0.372057	0.286331	0.0052088	0.00400863	0.764089	2.66807e-08	2.66807e-08	1	0	0	1	1	0
AAATCACC	8	32	8	110.198	195226834	150.244	143191039	256	4	0.0725965	0.290386	0.223478	0.00232309	0.00178782	0.212986	1.18994e-08	1.18994e-08	1	0	0	1	0	0
AAATCCAACCCACCGGG	13	56	17	110.198	195226834	150.244	143191039	952	4.30769	0.117969	0.508175	0.391086	0.00863898	0.00664846	0.487411	4.4251e-08	4.4251e-08	1	0	0	1	0	0
AAATCCAATCC	6	30	11	110.198	195226834	150.244	143191039	330	5	0.0544473	0.272237	0.20951	0.0029946	0.00230461	0.36607	1.53391e-08	1.53391e-08	1	0	0	1	0	0
AAATCG	10	40	6	110.198	195226834	150.244	143191039	240	4	0.0907456	0.362982	0.279347	0.00217789	0.00167608	0.15974	1.11557e-08	1.11557e-08	1	0	0	1	0	0
AAATCGATGCTTGGATCT	109	487	18	110.198	195226834	150.244	143191039	8766	4.46789	0.989127	4.41931	3.40105	0.0795476	0.0612189	0.535275	4.07462e-07	4.07462e-07	1	0	0	1	1	0
AAATCGC	19	84	7	110.198	195226834	150.244	143191039	588	4.42105	0.172417	0.762263	0.586629	0.00533584	0.0041064	0.20598	2.73315e-08	2.73315e-08	1	0	0	1	0	0
AAATCGGATAGTCAACTATC	40	202	20	110.198	195226834	150.244	143191039	4040	5.05	0.362982	1.83306	1.4107	0.0366612	0.0282141	0.672238	1.87788e-07	1.87788e-07	1	0	0	1	1	0
AAATCGT	2	8	7	110.198	195226834	150.244	143191039	56	4	0.0181491	0.0725965	0.0558694	0.000508175	0.000391086	0.186363	2.603e-09	2.603e-09	1	0	0	1	0	0
AAATCGTGTGACAATTAC	21	86	18	110.198	195226834	150.244	143191039	1548	4.09524	0.190566	0.780412	0.600596	0.0140474	0.0108107	0.490629	7.19543e-08	7.19543e-08	1	0	0	1	0	0
AAATCT	19	76	6	110.198	195226834	150.244	143191039	456	4	0.172417	0.689666	0.530759	0.004138	0.00318456	0.15974	2.11958e-08	2.11958e-08	1	0	0	1	0	0
AAATCTACCATCTCT	1	4	15	110.198	195226834	150.244	143191039	60	4	0.00907456	0.0362982	0.0279347	0.000544473	0.000419021	0.399349	2.78893e-09	2.78893e-09	1	0	0	1	0	0
AAATCTAGCTTGGTTGATC	18	76	19	110.198	195226834	150.244	143191039	1444	4.22222	0.163342	0.689666	0.530759	0.0131037	0.0100844	0.533945	6.71202e-08	6.71202e-08	1	0	0	1	1	0
AAATG	39	207	5	110.198	195226834	150.244	143191039	1035	5.30769	0.353908	1.87843	1.44562	0.00939217	0.00722811	0.176635	4.8109e-08	4.8109e-08	1	0	0	1	0	0
AAATGAAC	14	56	8	110.198	195226834	150.244	143191039	448	4	0.127044	0.508175	0.391086	0.0040654	0.00312869	0.212986	2.0824e-08	2.0824e-08	1	0	0	1	0	0
AAATGAACTTCAAATTG	26	116	17	110.198	195226834	150.244	143191039	1972	4.46154	0.235939	1.05265	0.810107	0.017895	0.0137718	0.504819	9.16627e-08	9.16627e-08	1	0	0	1	1	0
AAATGAAT	1	4	8	110.198	195226834	150.244	143191039	32	4	0.00907456	0.0362982	0.0279347	0.000290386	0.000223478	0.212986	1.48743e-09	1.48743e-09	1	0	0	1	0	0
AAATGAATCGGTTCAG	7	29	16	110.198	195226834	150.244	143191039	464	4.14286	0.0635219	0.263162	0.202527	0.00421059	0.00324043	0.441186	2.15677e-08	2.15677e-08	1	0	0	1	0	0
AAATGAATG	389	4359	9	110.198	195226834	150.244	143191039	39231	11.2057	3.53	39.556	30.4418	0.356004	0.273977	0.671246	1.82354e-06	1.82354e-06	1	0	0	1	1	0
AAATGAATGGAGACGGTAC	25	101	19	110.198	195226834	150.244	143191039	1919	4.04	0.226864	0.91653	0.705351	0.0174141	0.0134017	0.510901	8.91992e-08	8.91992e-08	1	0	0	1	1	0
AAATGAATTTCTGTC	19	91	15	110.198	195226834	150.244	143191039	1365	4.78947	0.172417	0.825785	0.635515	0.0123868	0.00953272	0.478168	6.34481e-08	6.34481e-08	1	0	0	1	0	0
AAATGACGTCATGTT	13	84	15	110.198	195226834	150.244	143191039	1260	6.46154	0.117969	0.762263	0.586629	0.0114339	0.00879943	0.645103	5.85675e-08	5.85675e-08	1	0	0	1	1	0
AAATGAGGGGCAACGTGC	6	26	18	110.198	195226834	150.244	143191039	468	4.33333	0.0544473	0.235939	0.181576	0.00424689	0.00326836	0.519154	2.17536e-08	2.17536e-08	1	0	0	1	1	0
AAATGAGTGGAACG	81	339	14	110.198	195226834	150.244	143191039	4746	4.18519	0.735039	3.07628	2.36747	0.0430679	0.0331445	0.389982	2.20604e-07	2.20604e-07	1	0	0	1	0	0
AAATGC	9	36	6	110.198	195226834	150.244	143191039	216	4	0.081671	0.326684	0.251412	0.0019601	0.00150847	0.15974	1.00401e-08	1.00401e-08	1	0	0	1	0	0
AAATGCTCCTTGAAGG	14	64	16	110.198	195226834	150.244	143191039	1024	4.57143	0.127044	0.580772	0.446955	0.00929235	0.00715129	0.486826	4.75977e-08	4.75977e-08	1	0	0	1	0	0
AAATGCTGCATACATTTCCG	62	258	20	110.198	195226834	150.244	143191039	5160	4.16129	0.562623	2.34124	1.80179	0.0468247	0.0360358	0.553936	2.39848e-07	2.39848e-07	1	0	0	1	1	0
AAATGG	154	646	6	110.198	195226834	150.244	143191039	3876	4.19481	1.39748	5.86216	4.51146	0.035173	0.0270687	0.167519	1.80165e-07	1.80165e-07	1	0	0	1	0	0
AAATGGAATTTGTGGAATG	15	61	19	110.198	195226834	150.244	143191039	1159	4.06667	0.136118	0.553548	0.426004	0.0105174	0.00809408	0.514273	5.38728e-08	5.38728e-08	1	0	0	1	1	0
AAATGGCAACACAAGC	32	134	16	110.198	195226834	150.244	143191039	2144	4.1875	0.290386	1.21599	0.935813	0.0194559	0.014973	0.44594	9.96577e-08	9.96577e-08	1	0	0	1	0	0
AAATGGCAACACCAGT	2	8	16	110.198	195226834	150.244	143191039	128	4	0.0181491	0.0725965	0.0558694	0.00116154	0.000893911	0.425973	5.94971e-09	5.94971e-09	1	0	0	1	0	0
AAATGGT	7	28	7	110.198	195226834	150.244	143191039	196	4	0.0635219	0.254088	0.195543	0.00177861	0.0013688	0.186363	9.1105e-09	9.1105e-09	1	0	0	1	0	0
AAATGTGACGAGTG	2	10	14	110.198	195226834	150.244	143191039	140	5	0.0181491	0.0907456	0.0698368	0.00127044	0.000977715	0.465908	6.5075e-09	6.5075e-09	1	0	0	1	0	0
AAATT	85	425	5	110.198	195226834	150.244	143191039	2125	5	0.771337	3.85669	2.96806	0.0192834	0.0148403	0.166396	9.87745e-08	9.87745e-08	1	0	0	1	0	0
AAATTAATT	2	18	9	110.198	195226834	150.244	143191039	162	9	0.0181491	0.163342	0.125706	0.00147008	0.00113136	0.539122	7.5301e-09	7.5301e-09	1	0	0	1	1	0
AAATTACATGT	4	18	11	110.198	195226834	150.244	143191039	198	4.5	0.0362982	0.163342	0.125706	0.00179676	0.00138277	0.329463	9.20346e-09	9.20346e-09	1	0	0	1	0	0
AAATTC	306	1312	6	110.198	195226834	150.244	143191039	7872	4.28758	2.77681	11.9058	9.16258	0.0714349	0.0549755	0.171224	3.65907e-07	3.65907e-07	1	0	0	1	0	0
AAATTCGTGCCCGAT	28	118	15	110.198	195226834	150.244	143191039	1770	4.21429	0.254088	1.0708	0.824074	0.016062	0.0123611	0.420743	8.22734e-08	8.22734e-08	1	0	0	1	0	0
AAATTCTTGGAATTGAGTC	40	161	19	110.198	195226834	150.244	143191039	3059	4.025	0.362982	1.461	1.12437	0.0277591	0.0213631	0.509004	1.42189e-07	1.42189e-07	1	0	0	1	1	0
AAATTG	110	440	6	110.198	195226834	150.244	143191039	2640	4	0.998201	3.99281	3.07282	0.0239568	0.0184369	0.15974	1.22713e-07	1.22713e-07	1	0	0	1	0	0
AAATTGGTTGTCAC	12	50	14	110.198	195226834	150.244	143191039	700	4.16667	0.108895	0.453728	0.349184	0.00635219	0.00488857	0.388256	3.25375e-08	3.25375e-08	1	0	0	1	0	0
AAATTT	20	80	6	110.198	195226834	150.244	143191039	480	4	0.181491	0.725965	0.558694	0.00435579	0.00335217	0.15974	2.23114e-08	2.23114e-08	1	0	0	1	0	0
AAC	5212	44610	3	110.198	195226834	150.244	143191039	133830	8.55909	47.2966	404.816	311.542	1.21445	0.934626	0.170903	6.2207e-06	6.2207e-06	1	0	0	0	0	0
AACAACAACTACAGAC	12	50	16	110.198	195226834	150.244	143191039	800	4.16667	0.108895	0.453728	0.349184	0.00725965	0.00558694	0.443722	3.71857e-08	3.71857e-08	1	0	0	1	0	0
AACAACAACTGCACGTCC	4	16	18	110.198	195226834	150.244	143191039	288	4	0.0362982	0.145193	0.111739	0.00261347	0.0020113	0.479219	1.33869e-08	1.33869e-08	1	0	0	1	0	0
AACAACCCTGACTGTTGGCT	13	52	20	110.198	195226834	150.244	143191039	1040	4	0.117969	0.471877	0.363151	0.00943754	0.00726302	0.532466	4.83414e-08	4.83414e-08	1	0	0	1	1	0
AACAACGGAATTGG	19	81	14	110.198	195226834	150.244	143191039	1134	4.26316	0.172417	0.735039	0.565678	0.0102905	0.00791949	0.397248	5.27107e-08	5.27107e-08	1	0	0	1	0	0
AACAACGGTCGTGGT	11	58	15	110.198	195226834	150.244	143191039	870	5.27273	0.0998201	0.526324	0.405053	0.00789487	0.0060758	0.526415	4.04394e-08	4.04394e-08	1	0	0	1	1	0
AACAACTTCAGTATCC	49	196	16	110.198	195226834	150.244	143191039	3136	4	0.444653	1.77861	1.3688	0.0284578	0.0219008	0.425973	1.45768e-07	1.45768e-07	1	0	0	1	0	0
AACAAGC	6	32	7	110.198	195226834	150.244	143191039	224	5.33333	0.0544473	0.290386	0.223478	0.0020327	0.00156434	0.248484	1.0412e-08	1.0412e-08	1	0	0	1	0	0
AACAAGTTGAAGCTG	26	126	15	110.198	195226834	150.244	143191039	1890	4.84615	0.235939	1.14339	0.879943	0.0171509	0.0131991	0.483827	8.78512e-08	8.78512e-08	1	0	0	1	0	0
AACAAT	36	146	6	110.198	195226834	150.244	143191039	876	4.05556	0.326684	1.32489	1.01962	0.00794931	0.0061177	0.161958	4.07183e-08	4.07183e-08	1	0	0	1	0	0
AACAATCAGTAACGC	40	222	15	110.198	195226834	150.244	143191039	3330	5.55	0.362982	2.01455	1.55038	0.0302183	0.0232556	0.554097	1.54785e-07	1.54785e-07	1	0	0	1	1	0
AACAATCTGAAGTTCAG	19	88	17	110.198	195226834	150.244	143191039	1496	4.63158	0.172417	0.798561	0.614564	0.0135755	0.0104476	0.524059	6.95373e-08	6.95373e-08	1	0	0	1	1	0
AACAC	11	55	5	110.198	195226834	150.244	143191039	275	5	0.0998201	0.499101	0.384102	0.0024955	0.00192051	0.166396	1.27826e-08	1.27826e-08	1	0	0	1	0	0
AACACAACTAGCTAGC	39	170	16	110.198	195226834	150.244	143191039	2720	4.35897	0.353908	1.54267	1.18723	0.0246828	0.0189956	0.464201	1.26431e-07	1.26431e-07	1	0	0	1	0	0
AACACAAGGCTTGTAGGT	110	499	18	110.198	195226834	150.244	143191039	8982	4.53636	0.998201	4.5282	3.48485	0.0815077	0.0627274	0.543478	4.17502e-07	4.17502e-07	1	0	0	1	1	0
AACACACTTCCCCG	8	43	14	110.198	195226834	150.244	143191039	602	5.375	0.0725965	0.390206	0.300298	0.00546288	0.00420417	0.500851	2.79822e-08	2.79822e-08	1	0	0	1	1	0
AACACATCTGTCATGT	111	483	16	110.198	195226834	150.244	143191039	7728	4.35135	1.00728	4.38301	3.37312	0.0701282	0.0539699	0.463389	3.59214e-07	3.59214e-07	1	0	0	1	0	0
AACACATTAACATGGGC	2	8	17	110.198	195226834	150.244	143191039	136	4	0.0181491	0.0725965	0.0558694	0.00123414	0.00094978	0.452596	6.32157e-09	6.32157e-09	1	0	0	1	0	0
AACACC	43	172	6	110.198	195226834	150.244	143191039	1032	4	0.390206	1.56082	1.20119	0.00936494	0.00720715	0.15974	4.79696e-08	4.79696e-08	1	0	0	1	0	0
AACACTAACGCT	16	74	12	110.198	195226834	150.244	143191039	888	4.625	0.145193	0.671517	0.516792	0.00805821	0.00620151	0.369398	4.12761e-08	4.12761e-08	1	0	0	1	0	0
AACACTAAGTAGTGAG	29	123	16	110.198	195226834	150.244	143191039	1968	4.24138	0.263162	1.11617	0.858992	0.0178587	0.0137439	0.451678	9.14768e-08	9.14768e-08	1	0	0	1	0	0
AACACTAGATGACAG	125	546	15	110.198	195226834	150.244	143191039	8190	4.368	1.13432	4.95471	3.81309	0.0743206	0.0571963	0.43609	3.80689e-07	3.80689e-07	1	0	0	1	0	0
AACACTAGCATCATC	33	142	15	110.198	195226834	150.244	143191039	2130	4.30303	0.29946	1.28859	0.991682	0.0193288	0.0148752	0.429603	9.90069e-08	9.90069e-08	1	0	0	1	0	0
AACACTGTTCATGCGTTG	18	73	18	110.198	195226834	150.244	143191039	1314	4.05556	0.163342	0.662443	0.509808	0.011924	0.00917655	0.485875	6.10775e-08	6.10775e-08	1	0	0	1	0	0
AACACTTCAAGTGCCT	31	126	16	110.198	195226834	150.244	143191039	2016	4.06452	0.281311	1.14339	0.879943	0.0182943	0.0140791	0.432843	9.3708e-08	9.3708e-08	1	0	0	1	0	0
AACAGAAGAAGATAAG	348	1630	16	110.198	195226834	150.244	143191039	26080	4.68391	3.15795	14.7915	11.3834	0.236664	0.182134	0.498804	1.21225e-06	1.21225e-06	1	0	0	1	0	0
AACAGACAACATGCTGAC	60	325	18	110.198	195226834	150.244	143191039	5850	5.41667	0.544473	2.94923	2.2697	0.0530862	0.0408545	0.648943	2.7192e-07	2.7192e-07	1	0	0	1	1	0
AACAGACG	2	16	8	110.198	195226834	150.244	143191039	128	8	0.0181491	0.145193	0.111739	0.00116154	0.000893911	0.425973	5.94971e-09	5.94971e-09	1	0	0	1	0	0
AACAGC	31	128	6	110.198	195226834	150.244	143191039	768	4.12903	0.281311	1.16154	0.893911	0.00696926	0.00536346	0.164893	3.56983e-08	3.56983e-08	1	0	0	1	0	0
AACAGCAGAGATCATGAC	41	164	18	110.198	195226834	150.244	143191039	2952	4	0.372057	1.48823	1.14532	0.0267881	0.0206158	0.479219	1.37215e-07	1.37215e-07	1	0	0	1	0	0
AACAGCTGTAAGGCTTACC	149	659	19	110.198	195226834	150.244	143191039	12521	4.42282	1.35211	5.98013	4.60224	0.113623	0.0874426	0.559313	5.82003e-07	5.82003e-07	1	0	0	1	1	0
AACAGCTGTAGTAGCTAGC	104	436	19	110.198	195226834	150.244	143191039	8284	4.19231	0.943754	3.95651	3.04488	0.0751736	0.0578528	0.530162	3.85058e-07	3.85058e-07	1	0	0	1	1	0
AACAGG	4	84	6	110.198	195226834	150.244	143191039	504	21	0.0362982	0.762263	0.586629	0.00457358	0.00351977	0.838634	2.3427e-08	2.3427e-08	1	0	0	1	1	0
AACAGGACAGACCTGAC	85	488	17	110.198	195226834	150.244	143191039	8296	5.74118	0.771337	4.42838	3.40803	0.0752825	0.0579366	0.649608	3.85616e-07	3.85616e-07	1	0	0	1	1	0
AACAGTAAGCCTTGC	161	788	15	110.198	195226834	150.244	143191039	11820	4.89441	1.461	7.15075	5.50314	0.107261	0.0825471	0.488645	5.49419e-07	5.49419e-07	1	0	0	1	0	0
AACAGTAGTACCTACGT	24	117	17	110.198	195226834	150.244	143191039	1989	4.875	0.217789	1.06172	0.81709	0.0180493	0.0138905	0.551601	9.24529e-08	9.24529e-08	1	0	0	1	1	0
AACAGTCACTGTACCAGT	54	290	18	110.198	195226834	150.244	143191039	5220	5.37037	0.490026	2.63162	2.02527	0.0473692	0.0364548	0.643396	2.42637e-07	2.42637e-07	1	0	0	1	1	0
AACAGTCAGGGCTGTAAGCC	7	28	20	110.198	195226834	150.244	143191039	560	4	0.0635219	0.254088	0.195543	0.00508175	0.00391086	0.532466	2.603e-08	2.603e-08	1	0	0	1	1	0
AACAGTGCTGTCTAATG	84	367	17	110.198	195226834	150.244	143191039	6239	4.36905	0.762263	3.33036	2.56301	0.0566162	0.0435712	0.494353	2.90002e-07	2.90002e-07	1	0	0	1	0	0
AACAGTGTGTGGTGGG	2	8	16	110.198	195226834	150.244	143191039	128	4	0.0181491	0.0725965	0.0558694	0.00116154	0.000893911	0.425973	5.94971e-09	5.94971e-09	1	0	0	1	0	0
AACAT	13	91	5	110.198	195226834	150.244	143191039	455	7	0.117969	0.825785	0.635515	0.00412892	0.00317757	0.232954	2.11494e-08	2.11494e-08	1	0	0	1	0	0
AACATACGAAG	2	8	11	110.198	195226834	150.244	143191039	88	4	0.0181491	0.0725965	0.0558694	0.000798561	0.000614564	0.292856	4.09043e-09	4.09043e-09	1	0	0	1	0	0
AACATACGAGG	4	24	11	110.198	195226834	150.244	143191039	264	6	0.0362982	0.217789	0.167608	0.00239568	0.00184369	0.439284	1.22713e-08	1.22713e-08	1	0	0	1	0	0
AACATAT	15	60	7	110.198	195226834	150.244	143191039	420	4	0.136118	0.544473	0.419021	0.00381131	0.00293314	0.186363	1.95225e-08	1.95225e-08	1	0	0	1	0	0
AACATATGCCTGAATGG	25	120	17	110.198	195226834	150.244	143191039	2040	4.8	0.226864	1.08895	0.838041	0.0185121	0.0142467	0.543115	9.48235e-08	9.48235e-08	1	0	0	1	1	0
AACATC	69	276	6	110.198	195226834	150.244	143191039	1656	4	0.626144	2.50458	1.92749	0.0150275	0.011565	0.15974	7.69744e-08	7.69744e-08	1	0	0	1	0	0
AACATCGCACTGAT	27	153	14	110.198	195226834	150.244	143191039	2142	5.66667	0.245013	1.38841	1.0685	0.0194377	0.014959	0.528029	9.95647e-08	9.95647e-08	1	0	0	1	1	0
AACATG	19	76	6	110.198	195226834	150.244	143191039	456	4	0.172417	0.689666	0.530759	0.004138	0.00318456	0.15974	2.11958e-08	2.11958e-08	1	0	0	1	0	0
AACATGCTGTGTGTCACAT	87	351	19	110.198	195226834	150.244	143191039	6669	4.03448	0.789487	3.18517	2.45127	0.0605182	0.0465741	0.510203	3.09989e-07	3.09989e-07	1	0	0	1	1	0
AACATGGCTCGTTGCGT	25	101	17	110.198	195226834	150.244	143191039	1717	4.04	0.226864	0.91653	0.705351	0.015581	0.011991	0.457122	7.98098e-08	7.98098e-08	1	0	0	1	0	0
AACATT	19	76	6	110.198	195226834	150.244	143191039	456	4	0.172417	0.689666	0.530759	0.004138	0.00318456	0.15974	2.11958e-08	2.11958e-08	1	0	0	1	0	0
AACATTACCG	438	2008	10	110.198	195226834	150.244	143191039	20080	4.58447	3.97466	18.2217	14.0232	0.182217	0.140232	0.305135	9.33361e-07	9.33361e-07	1	0	0	1	0	0
AACATTGGTCAT	2	10	12	110.198	195226834	150.244	143191039	120	5	0.0181491	0.0907456	0.0698368	0.00108895	0.000838041	0.399349	5.57785e-09	5.57785e-09	1	0	0	1	0	0
AACC	224	1480	4	110.198	195226834	150.244	143191039	5920	6.60714	2.0327	13.4303	10.3358	0.0537214	0.0413434	0.175904	2.75174e-07	2.75174e-07	1	0	0	0	0	0
AACCAACGACACCGG	26	122	15	110.198	195226834	150.244	143191039	1830	4.69231	0.235939	1.1071	0.852009	0.0166064	0.0127801	0.468468	8.50623e-08	8.50623e-08	1	0	0	1	0	0
AACCAAGCCATAATATC	48	217	17	110.198	195226834	150.244	143191039	3689	4.52083	0.435579	1.96918	1.51546	0.033476	0.0257628	0.511528	1.71473e-07	1.71473e-07	1	0	0	1	1	0
AACCAAGCGTCGTCT	51	289	15	110.198	195226834	150.244	143191039	4335	5.66667	0.462802	2.62255	2.01828	0.0393382	0.0302742	0.565745	2.015e-07	2.015e-07	1	0	0	1	1	0
AACCAAGCTATGGTACC	24	118	17	110.198	195226834	150.244	143191039	2006	4.91667	0.217789	1.0708	0.824074	0.0182036	0.0140093	0.556316	9.32431e-08	9.32431e-08	1	0	0	1	1	0
AACCAG	23	92	6	110.198	195226834	150.244	143191039	552	4	0.208715	0.834859	0.642498	0.00500916	0.00385499	0.15974	2.56581e-08	2.56581e-08	1	0	0	1	0	0
AACCAGCACCTGATGGAT	31	139	18	110.198	195226834	150.244	143191039	2502	4.48387	0.281311	1.26136	0.970731	0.0227045	0.0174732	0.537189	1.16298e-07	1.16298e-07	1	0	0	1	1	0
AACCAGCTAGACTAGAC	34	156	17	110.198	195226834	150.244	143191039	2652	4.58824	0.308535	1.41563	1.08945	0.0240657	0.0185207	0.519154	1.23271e-07	1.23271e-07	1	0	0	1	1	0
AACCAGCTAGACTAGGC	7	29	17	110.198	195226834	150.244	143191039	493	4.14286	0.0635219	0.263162	0.202527	0.00447376	0.00344295	0.46876	2.29157e-08	2.29157e-08	1	0	0	1	0	0
AACCAGCTCCTGCTCCTC	67	305	18	110.198	195226834	150.244	143191039	5490	4.55224	0.607995	2.76774	2.13002	0.0498193	0.0383404	0.54538	2.55187e-07	2.55187e-07	1	0	0	1	1	0
AACCAT	33	132	6	110.198	195226834	150.244	143191039	792	4	0.29946	1.19784	0.921845	0.00718705	0.00553107	0.15974	3.68138e-08	3.68138e-08	1	0	0	1	0	0
AACCATAGCACTTACGT	60	293	17	110.198	195226834	150.244	143191039	4981	4.88333	0.544473	2.65885	2.04622	0.0452004	0.0347857	0.552544	2.31527e-07	2.31527e-07	1	0	0	1	1	0
AACCATAT	16	64	8	110.198	195226834	150.244	143191039	512	4	0.145193	0.580772	0.446955	0.00464617	0.00357564	0.212986	2.37988e-08	2.37988e-08	1	0	0	1	0	0
AACCATCTTCAGCGTGGTCT	27	151	20	110.198	195226834	150.244	143191039	3020	5.59259	0.245013	1.37026	1.05454	0.0274052	0.0210907	0.744466	1.40376e-07	1.40376e-07	1	0	0	1	1	0
AACCCAGCTACTTACGT	39	169	17	110.198	195226834	150.244	143191039	2873	4.33333	0.353908	1.5336	1.18024	0.0260712	0.0200641	0.490312	1.33543e-07	1.33543e-07	1	0	0	1	0	0
AACCCG	1682	6829	6	110.198	195226834	150.244	143191039	40974	4.06005	15.2634	61.9702	47.6915	0.371821	0.286149	0.162138	1.90456e-06	1.90456e-06	1	0	0	1	0	0
AACCCT	8	96	6	110.198	195226834	150.244	143191039	576	12	0.0725965	0.871158	0.670433	0.00522695	0.0040226	0.479219	2.67737e-08	2.67737e-08	1	0	0	1	0	0
AACCCTAGTATCTACTC	51	204	17	110.198	195226834	150.244	143191039	3468	4	0.462802	1.85121	1.42467	0.0314706	0.0242194	0.452596	1.612e-07	1.612e-07	1	0	0	1	0	0
AACCG	2	12	5	110.198	195226834	150.244	143191039	60	6	0.0181491	0.108895	0.0838041	0.000544473	0.000419021	0.199675	2.78893e-09	2.78893e-09	1	0	0	1	0	0
AACCGACCACAGAAG	23	101	15	110.198	195226834	150.244	143191039	1515	4.3913	0.208715	0.91653	0.705351	0.013748	0.0105803	0.438416	7.04204e-08	7.04204e-08	1	0	0	1	0	0
AACCGATATACCAGT	23	97	15	110.198	195226834	150.244	143191039	1455	4.21739	0.208715	0.880232	0.677417	0.0132035	0.0101613	0.421053	6.76315e-08	6.76315e-08	1	0	0	1	0	0
AACCGCCAGACGATG	31	128	15	110.198	195226834	150.244	143191039	1920	4.12903	0.281311	1.16154	0.893911	0.0174232	0.0134087	0.412232	8.92457e-08	8.92457e-08	1	0	0	1	0	0
AACCGCCAGTTGAATATAGTC	49	210	21	110.198	195226834	150.244	143191039	4410	4.28571	0.444653	1.90566	1.46657	0.0400188	0.030798	0.599024	2.04986e-07	2.04986e-07	1	0	0	1	1	0
AACCGCCAGTTGACTATAAGC	10	40	21	110.198	195226834	150.244	143191039	840	4	0.0907456	0.362982	0.279347	0.00762263	0.00586629	0.559089	3.9045e-08	3.9045e-08	1	0	0	1	1	0
AACCTAAGATACGG	9	36	14	110.198	195226834	150.244	143191039	504	4	0.081671	0.326684	0.251412	0.00457358	0.00351977	0.372726	2.3427e-08	2.3427e-08	1	0	0	1	0	0
AACCTC	19	76	6	110.198	195226834	150.244	143191039	456	4	0.172417	0.689666	0.530759	0.004138	0.00318456	0.15974	2.11958e-08	2.11958e-08	1	0	0	1	0	0
AACCTG	44	187	6	110.198	195226834	150.244	143191039	1122	4.25	0.399281	1.69694	1.30595	0.0101817	0.00783569	0.169723	5.21529e-08	5.21529e-08	1	0	0	1	0	0
AACCTGATCTTGACGCG	21	97	17	110.198	195226834	150.244	143191039	1649	4.61905	0.190566	0.880232	0.677417	0.0149639	0.0115161	0.522641	7.6649e-08	7.6649e-08	1	0	0	1	1	0
AACCTTCGTGTG	51	229	12	110.198	195226834	150.244	143191039	2748	4.4902	0.462802	2.07807	1.59926	0.0249369	0.0191911	0.358631	1.27733e-07	1.27733e-07	1	0	0	1	0	0
AACCTTCTTGCGATG	4	16	15	110.198	195226834	150.244	143191039	240	4	0.0362982	0.145193	0.111739	0.00217789	0.00167608	0.399349	1.11557e-08	1.11557e-08	1	0	0	1	0	0
AACG	2183	15336	4	110.198	195226834	150.244	143191039	61344	7.02519	19.8098	139.167	107.102	0.55667	0.428407	0.187034	2.8514e-06	2.8514e-06	1	0	0	0	0	0
AACGAACTCTATCTCCT	76	322	17	110.198	195226834	150.244	143191039	5474	4.23684	0.689666	2.92201	2.24874	0.0496741	0.0382286	0.479394	2.54443e-07	2.54443e-07	1	0	0	1	0	0
AACGAAGAGTTCATTGG	72	322	17	110.198	195226834	150.244	143191039	5474	4.47222	0.653368	2.92201	2.24874	0.0496741	0.0382286	0.506027	2.54443e-07	2.54443e-07	1	0	0	1	1	0
AACGAGCGAAGTGAGATTG	7	35	19	110.198	195226834	150.244	143191039	665	5	0.0635219	0.31761	0.244429	0.00603458	0.00464415	0.632303	3.09106e-08	3.09106e-08	1	0	0	1	1	0
AACGAGGATAGCCCT	43	174	15	110.198	195226834	150.244	143191039	2610	4.04651	0.390206	1.57897	1.21516	0.0236846	0.0182274	0.403993	1.21318e-07	1.21318e-07	1	0	0	1	0	0
AACGAGTGTCGATTCG	7	33	16	110.198	195226834	150.244	143191039	528	4.71429	0.0635219	0.29946	0.230461	0.00479137	0.00368738	0.502039	2.45426e-08	2.45426e-08	1	0	0	1	1	0
AACGATTGATG	9	36	11	110.198	195226834	150.244	143191039	396	4	0.081671	0.326684	0.251412	0.00359352	0.00276554	0.292856	1.84069e-08	1.84069e-08	1	0	0	1	0	0
AACGATTGGCCGAAT	4	16	15	110.198	195226834	150.244	143191039	240	4	0.0362982	0.145193	0.111739	0.00217789	0.00167608	0.399349	1.11557e-08	1.11557e-08	1	0	0	1	0	0
AACGC	16	80	5	110.198	195226834	150.244	143191039	400	5	0.145193	0.725965	0.558694	0.00362982	0.00279347	0.166396	1.85928e-08	1.85928e-08	1	0	0	1	0	0
AACGCAGCCCATAGCCTTC	30	142	19	110.198	195226834	150.244	143191039	2698	4.73333	0.272237	1.28859	0.991682	0.0244832	0.018842	0.59858	1.25409e-07	1.25409e-07	1	0	0	1	1	0
AACGCATAGCAGT	61	352	13	110.198	195226834	150.244	143191039	4576	5.77049	0.553548	3.19424	2.45825	0.0415252	0.0319573	0.499296	2.12702e-07	2.12702e-07	1	0	0	1	0	0
AACGCATCTGACTTCC	25	104	16	110.198	195226834	150.244	143191039	1664	4.16	0.226864	0.943754	0.726302	0.0151001	0.0116208	0.443012	7.73463e-08	7.73463e-08	1	0	0	1	0	0
AACGCATGGC	10	64	10	110.198	195226834	150.244	143191039	640	6.4	0.0907456	0.580772	0.446955	0.00580772	0.00446955	0.425973	2.97486e-08	2.97486e-08	1	0	0	1	0	0
AACGCC	7	28	6	110.198	195226834	150.244	143191039	168	4	0.0635219	0.254088	0.195543	0.00152453	0.00117326	0.15974	7.809e-09	7.809e-09	1	0	0	1	0	0
AACGCT	51	204	6	110.198	195226834	150.244	143191039	1224	4	0.462802	1.85121	1.42467	0.0111073	0.00854802	0.15974	5.68941e-08	5.68941e-08	1	0	0	1	0	0
AACGG	2	10	5	110.198	195226834	150.244	143191039	50	5	0.0181491	0.0907456	0.0698368	0.000453728	0.000349184	0.166396	2.32411e-09	2.32411e-09	1	0	0	1	0	0
AACGGGAATTGGCAATCGAGCCAC	8	35	24	110.198	195226834	150.244	143191039	840	4.375	0.0725965	0.31761	0.244429	0.00762263	0.00586629	0.698861	3.9045e-08	3.9045e-08	1	0	0	1	1	0
AACGTAACGTGACATC	46	248	16	110.198	195226834	150.244	143191039	3968	5.3913	0.41743	2.25049	1.73195	0.0360078	0.0277112	0.574137	1.84441e-07	1.84441e-07	1	0	0	1	1	0
AACGTATGCATGTGG	28	130	15	110.198	195226834	150.244	143191039	1950	4.64286	0.254088	1.17969	0.907878	0.0176954	0.0136182	0.463531	9.06401e-08	9.06401e-08	1	0	0	1	0	0
AACGTC	11	48	6	110.198	195226834	150.244	143191039	288	4.36364	0.0998201	0.435579	0.335217	0.00261347	0.0020113	0.174262	1.33869e-08	1.33869e-08	1	0	0	1	0	0
AACGTCTGGTAGTTG	49	196	15	110.198	195226834	150.244	143191039	2940	4	0.444653	1.77861	1.3688	0.0266792	0.020532	0.399349	1.36657e-07	1.36657e-07	1	0	0	1	0	0
AACGTGCTTGACTCTGGC	20	85	18	110.198	195226834	150.244	143191039	1530	4.25	0.181491	0.771337	0.593613	0.0138841	0.010685	0.50917	7.11176e-08	7.11176e-08	1	0	0	1	1	0
AACGTGGAACTAGTGG	44	221	16	110.198	195226834	150.244	143191039	3536	5.02273	0.399281	2.00548	1.54339	0.0320876	0.0246943	0.534886	1.64361e-07	1.64361e-07	1	0	0	1	1	0
AACGTGT	4	16	7	110.198	195226834	150.244	143191039	112	4	0.0362982	0.145193	0.111739	0.00101635	0.000782172	0.186363	5.206e-09	5.206e-09	1	0	0	1	0	0
AACGTT	22	88	6	110.198	195226834	150.244	143191039	528	4	0.19964	0.798561	0.614564	0.00479137	0.00368738	0.15974	2.45426e-08	2.45426e-08	1	0	0	1	0	0
AACGTTC	7	28	7	110.198	195226834	150.244	143191039	196	4	0.0635219	0.254088	0.195543	0.00177861	0.0013688	0.186363	9.1105e-09	9.1105e-09	1	0	0	1	0	0
AACT	2049	13549	4	110.198	195226834	150.244	143191039	54196	6.61249	18.5938	122.951	94.6218	0.491805	0.378487	0.176046	2.51915e-06	2.51915e-06	1	0	0	0	0	0
AACTACATTCCCATC	22	92	15	110.198	195226834	150.244	143191039	1380	4.18182	0.19964	0.834859	0.642498	0.0125229	0.00963747	0.417502	6.41453e-08	6.41453e-08	1	0	0	1	0	0
AACTACC	11	44	7	110.198	195226834	150.244	143191039	308	4	0.0998201	0.399281	0.307282	0.00279496	0.00215097	0.186363	1.43165e-08	1.43165e-08	1	0	0	1	0	0
AACTACCAACTACTG	14	67	15	110.198	195226834	150.244	143191039	1005	4.78571	0.127044	0.607995	0.467906	0.00911993	0.0070186	0.477793	4.67145e-08	4.67145e-08	1	0	0	1	0	0
AACTACCAAGCAGTCT	132	587	16	110.198	195226834	150.244	143191039	9392	4.44697	1.19784	5.32677	4.09942	0.0852282	0.0655907	0.473572	4.3656e-07	4.3656e-07	1	0	0	1	0	0
AACTACCAAGTAGTCT	76	394	16	110.198	195226834	150.244	143191039	6304	5.18421	0.689666	3.57538	2.75157	0.057206	0.0440251	0.552083	2.93023e-07	2.93023e-07	1	0	0	1	1	0
AACTACCAGTTATACC	70	428	16	110.198	195226834	150.244	143191039	6848	6.11429	0.635219	3.88391	2.98901	0.0621426	0.0478242	0.65113	3.1831e-07	3.1831e-07	1	0	0	1	1	0
AACTACCTAGCTACTG	27	148	16	110.198	195226834	150.244	143191039	2368	5.48148	0.245013	1.34303	1.03358	0.0214886	0.0165373	0.58374	1.1007e-07	1.1007e-07	1	0	0	1	1	0
AACTACCTATCAGCTACC	37	206	18	110.198	195226834	150.244	143191039	3708	5.56757	0.335759	1.86936	1.43864	0.0336485	0.0258955	0.667021	1.72356e-07	1.72356e-07	1	0	0	1	1	0
AACTACCTTGCTTCT	9	40	15	110.198	195226834	150.244	143191039	600	4.44444	0.081671	0.362982	0.279347	0.00544473	0.00419021	0.443722	2.78893e-08	2.78893e-08	1	0	0	1	0	0
AACTACTCAATAGCGTAGTGG	22	100	21	110.198	195226834	150.244	143191039	2100	4.54545	0.19964	0.907456	0.698368	0.0190566	0.0146657	0.635329	9.76125e-08	9.76125e-08	1	0	0	1	1	0
AACTACTGTAGTGTGTCT	32	134	18	110.198	195226834	150.244	143191039	2412	4.1875	0.290386	1.21599	0.935813	0.0218878	0.0168446	0.501683	1.12115e-07	1.12115e-07	1	0	0	1	1	0
AACTAG	15	60	6	110.198	195226834	150.244	143191039	360	4	0.136118	0.544473	0.419021	0.00326684	0.00251412	0.15974	1.67336e-08	1.67336e-08	1	0	0	1	0	0
AACTAGCAAGTTGATAGTT	4	16	19	110.198	195226834	150.244	143191039	304	4	0.0362982	0.145193	0.111739	0.00275867	0.00212304	0.505843	1.41306e-08	1.41306e-08	1	0	0	1	1	0
AACTAGTAGGGCTACGT	54	292	17	110.198	195226834	150.244	143191039	4964	5.40741	0.490026	2.64977	2.03923	0.0450461	0.034667	0.611843	2.30737e-07	2.30737e-07	1	0	0	1	1	0
AACTAGTCAGAGCCT	13	56	15	110.198	195226834	150.244	143191039	840	4.30769	0.117969	0.508175	0.391086	0.00762263	0.00586629	0.430069	3.9045e-08	3.9045e-08	1	0	0	1	0	0
AACTAGTGACATCAC	58	336	15	110.198	195226834	150.244	143191039	5040	5.7931	0.526324	3.04905	2.34652	0.0457358	0.0351977	0.578368	2.3427e-07	2.3427e-07	1	0	0	1	1	0
AACTAGTGAGGTCT	12	51	14	110.198	195226834	150.244	143191039	714	4.25	0.108895	0.462802	0.356168	0.00647923	0.00498635	0.396021	3.31882e-08	3.31882e-08	1	0	0	1	0	0
AACTAT	8	32	6	110.198	195226834	150.244	143191039	192	4	0.0725965	0.290386	0.223478	0.00174232	0.00134087	0.15974	8.92457e-09	8.92457e-09	1	0	0	1	0	0
AACTATC	10	40	7	110.198	195226834	150.244	143191039	280	4	0.0907456	0.362982	0.279347	0.00254088	0.00195543	0.186363	1.3015e-08	1.3015e-08	1	0	0	1	0	0
AACTATCCACTCACTC	27	109	16	110.198	195226834	150.244	143191039	1744	4.03704	0.245013	0.989127	0.761221	0.015826	0.0121795	0.429917	8.10648e-08	8.10648e-08	1	0	0	1	0	0
AACTATG	6	24	7	110.198	195226834	150.244	143191039	168	4	0.0544473	0.217789	0.167608	0.00152453	0.00117326	0.186363	7.809e-09	7.809e-09	1	0	0	1	0	0
AACTCACGAGTAG	128	818	13	110.198	195226834	150.244	143191039	10634	6.39062	1.16154	7.42299	5.71265	0.0964988	0.0742644	0.552953	4.94291e-07	4.94291e-07	1	0	0	1	1	0
AACTCC	23	132	6	110.198	195226834	150.244	143191039	792	5.73913	0.208715	1.19784	0.921845	0.00718705	0.00553107	0.229192	3.68138e-08	3.68138e-08	1	0	0	1	0	0
AACTCCGAAGCTCGTC	10	49	16	110.198	195226834	150.244	143191039	784	4.9	0.0907456	0.444653	0.3422	0.00711445	0.0054752	0.521817	3.6442e-08	3.6442e-08	1	0	0	1	1	0
AACTCCTGTGTCAGTGG	40	205	17	110.198	195226834	150.244	143191039	3485	5.125	0.362982	1.86028	1.43165	0.0316248	0.0243381	0.579889	1.6199e-07	1.6199e-07	1	0	0	1	1	0
AACTCGCTTGTGTGC	17	82	15	110.198	195226834	150.244	143191039	1230	4.82353	0.154267	0.744114	0.572662	0.0111617	0.00858992	0.481568	5.7173e-08	5.7173e-08	1	0	0	1	0	0
AACTCT	15	60	6	110.198	195226834	150.244	143191039	360	4	0.136118	0.544473	0.419021	0.00326684	0.00251412	0.15974	1.67336e-08	1.67336e-08	1	0	0	1	0	0
AACTCTATCTCCTACG	39	156	16	110.198	195226834	150.244	143191039	2496	4	0.353908	1.41563	1.08945	0.0226501	0.0174313	0.425973	1.16019e-07	1.16019e-07	1	0	0	1	0	0
AACTCTTCTCTCCTCTAGC	32	143	19	110.198	195226834	150.244	143191039	2717	4.46875	0.290386	1.29766	0.998666	0.0246556	0.0189747	0.565121	1.26292e-07	1.26292e-07	1	0	0	1	1	0
AACTG	22	132	5	110.198	195226834	150.244	143191039	660	6	0.19964	1.19784	0.921845	0.00598921	0.00460923	0.199675	3.06782e-08	3.06782e-08	1	0	0	1	0	0
AACTGAAGACCCAGCTTC	35	161	18	110.198	195226834	150.244	143191039	2898	4.6	0.31761	1.461	1.12437	0.0262981	0.0202387	0.551102	1.34705e-07	1.34705e-07	1	0	0	1	1	0
AACTGACGATTACGT	4	17	15	110.198	195226834	150.244	143191039	255	4.25	0.0362982	0.154267	0.118723	0.00231401	0.00178084	0.424309	1.18529e-08	1.18529e-08	1	0	0	1	0	0
AACTGACTCATCGGT	26	131	15	110.198	195226834	150.244	143191039	1965	5.03846	0.235939	1.18877	0.914862	0.0178315	0.0137229	0.503027	9.13374e-08	9.13374e-08	1	0	0	1	1	0
AACTGATATGGGG	6	32	13	110.198	195226834	150.244	143191039	416	5.33333	0.0544473	0.290386	0.223478	0.00377502	0.00290521	0.46147	1.93366e-08	1.93366e-08	1	0	0	1	0	0
AACTGC	9	36	6	110.198	195226834	150.244	143191039	216	4	0.081671	0.326684	0.251412	0.0019601	0.00150847	0.15974	1.00401e-08	1.00401e-08	1	0	0	1	0	0
AACTGCAGTCTACACT	5	20	16	110.198	195226834	150.244	143191039	320	4	0.0453728	0.181491	0.139674	0.00290386	0.00223478	0.425973	1.48743e-08	1.48743e-08	1	0	0	1	0	0
AACTGCAGTCTACAGT	16	95	16	110.198	195226834	150.244	143191039	1520	5.9375	0.145193	0.862083	0.663449	0.0137933	0.0106152	0.632303	7.06528e-08	7.06528e-08	1	0	0	1	1	0
AACTGCTTCTACAACTGG	24	103	18	110.198	195226834	150.244	143191039	1854	4.29167	0.217789	0.934679	0.719319	0.0168242	0.0129477	0.514162	8.61779e-08	8.61779e-08	1	0	0	1	1	0
AACTGGAGCGGCATC	2	10	15	110.198	195226834	150.244	143191039	150	5	0.0181491	0.0907456	0.0698368	0.00136118	0.00104755	0.499187	6.97232e-09	6.97232e-09	1	0	0	1	0	0
AACTGTC	4	16	7	110.198	195226834	150.244	143191039	112	4	0.0362982	0.145193	0.111739	0.00101635	0.000782172	0.186363	5.206e-09	5.206e-09	1	0	0	1	0	0
AACTGTCAATAGTG	218	1131	14	110.198	195226834	150.244	143191039	15834	5.18807	1.97825	10.2633	7.89854	0.143687	0.11058	0.483433	7.35998e-07	7.35998e-07	1	0	0	1	0	0
AACTT	32	160	5	110.198	195226834	150.244	143191039	800	5	0.290386	1.45193	1.11739	0.00725965	0.00558694	0.166396	3.71857e-08	3.71857e-08	1	0	0	1	0	0
AACTTAGTC	6	28	9	110.198	195226834	150.244	143191039	252	4.66667	0.0544473	0.254088	0.195543	0.00228679	0.00175989	0.279545	1.17135e-08	1.17135e-08	1	0	0	1	0	0
AACTTCAAGTTCAGGTC	12	50	17	110.198	195226834	150.244	143191039	850	4.16667	0.108895	0.453728	0.349184	0.00771337	0.00593613	0.471454	3.95098e-08	3.95098e-08	1	0	0	1	0	0
AACTTG	20	80	6	110.198	195226834	150.244	143191039	480	4	0.181491	0.725965	0.558694	0.00435579	0.00335217	0.15974	2.23114e-08	2.23114e-08	1	0	0	1	0	0
AACTTGACGCTAAGAG	14	62	16	110.198	195226834	150.244	143191039	992	4.42857	0.127044	0.562623	0.432988	0.00900196	0.00692781	0.471613	4.61103e-08	4.61103e-08	1	0	0	1	0	0
AAG	9124	78733	3	110.198	195226834	150.244	143191039	236199	8.62922	82.7963	714.467	549.846	2.1434	1.64954	0.172304	1.0979e-05	1.0979e-05	1	0	0	0	0	0
AAGAAGAAGAG	6	24	11	110.198	195226834	150.244	143191039	264	4	0.0544473	0.217789	0.167608	0.00239568	0.00184369	0.292856	1.22713e-08	1.22713e-08	1	0	0	1	0	0
AAGAAGAAGGAG	88	360	12	110.198	195226834	150.244	143191039	4320	4.09091	0.798561	3.26684	2.51412	0.0392021	0.0301695	0.32674	2.00803e-07	2.00803e-07	1	0	0	1	0	0
AAGAAGATAGAGGGAG	15	63	16	110.198	195226834	150.244	143191039	1008	4.2	0.136118	0.571697	0.439972	0.00914715	0.00703955	0.447271	4.6854e-08	4.6854e-08	1	0	0	1	0	0
AAGAAGCCAGACGAG	99	524	15	110.198	195226834	150.244	143191039	7860	5.29293	0.898381	4.75507	3.65945	0.071326	0.0548917	0.528432	3.65349e-07	3.65349e-07	1	0	0	1	1	0
AAGAAGG	4	24	7	110.198	195226834	150.244	143191039	168	6	0.0362982	0.217789	0.167608	0.00152453	0.00117326	0.279545	7.809e-09	7.809e-09	1	0	0	1	0	0
AAGAAGGAGCTCTCGTCGAG	4	28	20	110.198	195226834	150.244	143191039	560	7	0.0362982	0.254088	0.195543	0.00508175	0.00391086	0.931815	2.603e-08	2.603e-08	1	0	0	1	1	0
AAGAAGGTAGGG	17	82	12	110.198	195226834	150.244	143191039	984	4.82353	0.154267	0.744114	0.572662	0.00892936	0.00687194	0.385255	4.57384e-08	4.57384e-08	1	0	0	1	0	0
AAGAAGTGTAGACTTCCTG	53	259	19	110.198	195226834	150.244	143191039	4921	4.88679	0.480952	2.35031	1.80877	0.0446559	0.0343667	0.617987	2.28739e-07	2.28739e-07	1	0	0	1	1	0
AAGAATGAAGATG	32	145	13	110.198	195226834	150.244	143191039	1885	4.53125	0.290386	1.31581	1.01263	0.0171055	0.0131642	0.39207	8.76188e-08	8.76188e-08	1	0	0	1	0	0
AAGAATGCAATTGG	10	41	14	110.198	195226834	150.244	143191039	574	4.1	0.0907456	0.372057	0.286331	0.0052088	0.00400863	0.382044	2.66807e-08	2.66807e-08	1	0	0	1	0	0
AAGAC	15	75	5	110.198	195226834	150.244	143191039	375	5	0.136118	0.680592	0.523776	0.00340296	0.00261888	0.166396	1.74308e-08	1.74308e-08	1	0	0	1	0	0
AAGACAAGACC	14	87	11	110.198	195226834	150.244	143191039	957	6.21429	0.127044	0.789487	0.60758	0.00868435	0.00668338	0.454973	4.44834e-08	4.44834e-08	1	0	0	1	0	0
AAGACACACACACAG	2	10	15	110.198	195226834	150.244	143191039	150	5	0.0181491	0.0907456	0.0698368	0.00136118	0.00104755	0.499187	6.97232e-09	6.97232e-09	1	0	0	1	0	0
AAGACACAGTAGC	18	85	13	110.198	195226834	150.244	143191039	1105	4.72222	0.163342	0.771337	0.593613	0.0100274	0.00771696	0.408594	5.13627e-08	5.13627e-08	1	0	0	1	0	0
AAGACAG	2	8	7	110.198	195226834	150.244	143191039	56	4	0.0181491	0.0725965	0.0558694	0.000508175	0.000391086	0.186363	2.603e-09	2.603e-09	1	0	0	1	0	0
AAGACAGGGTGAGATGT	33	134	17	110.198	195226834	150.244	143191039	2278	4.06061	0.29946	1.21599	0.935813	0.0206718	0.0159088	0.459454	1.05886e-07	1.05886e-07	1	0	0	1	0	0
AAGACATCGTGTGAC	25	117	15	110.198	195226834	150.244	143191039	1755	4.68	0.226864	1.06172	0.81709	0.0159258	0.0122564	0.467239	8.15761e-08	8.15761e-08	1	0	0	1	0	0
AAGACCAGTGGCCAATGAAT	47	193	20	110.198	195226834	150.244	143191039	3860	4.10638	0.426504	1.75139	1.34785	0.0350278	0.026957	0.546627	1.79421e-07	1.79421e-07	1	0	0	1	1	0
AAGACCATGGCAGATGGC	10	40	18	110.198	195226834	150.244	143191039	720	4	0.0907456	0.362982	0.279347	0.00653368	0.00502825	0.479219	3.34671e-08	3.34671e-08	1	0	0	1	0	0
AAGACGCTTGCTGACAT	30	149	17	110.198	195226834	150.244	143191039	2533	4.96667	0.272237	1.35211	1.04057	0.0229859	0.0176897	0.561973	1.17739e-07	1.17739e-07	1	0	0	1	1	0
AAGACGTATTGCGACG	18	118	16	110.198	195226834	150.244	143191039	1888	6.55556	0.163342	1.0708	0.824074	0.0171328	0.0131852	0.698122	8.77582e-08	8.77582e-08	1	0	0	1	1	0
AAGACGTGGAGTGGAGTGG	13	64	19	110.198	195226834	150.244	143191039	1216	4.92308	0.117969	0.580772	0.446955	0.0110347	0.00849215	0.622575	5.65223e-08	5.65223e-08	1	0	0	1	1	0
AAGAGAG	18	72	7	110.198	195226834	150.244	143191039	504	4	0.163342	0.653368	0.502825	0.00457358	0.00351977	0.186363	2.3427e-08	2.3427e-08	1	0	0	1	0	0
AAGAGAGACAGAGAAGG	58	289	17	110.198	195226834	150.244	143191039	4913	4.98276	0.526324	2.62255	2.01828	0.0445833	0.0343108	0.563794	2.28367e-07	2.28367e-07	1	0	0	1	1	0
AAGAGCTCCACCGATATGG	15	64	19	110.198	195226834	150.244	143191039	1216	4.26667	0.136118	0.580772	0.446955	0.0110347	0.00849215	0.539565	5.65223e-08	5.65223e-08	1	0	0	1	1	0
AAGAGG	20	80	6	110.198	195226834	150.244	143191039	480	4	0.181491	0.725965	0.558694	0.00435579	0.00335217	0.15974	2.23114e-08	2.23114e-08	1	0	0	1	0	0
AAGAGGACATG	5	36	11	110.198	195226834	150.244	143191039	396	7.2	0.0453728	0.326684	0.251412	0.00359352	0.00276554	0.527141	1.84069e-08	1.84069e-08	1	0	0	1	1	0
AAGAGGATAGGCCAAGG	80	376	17	110.198	195226834	150.244	143191039	6392	4.7	0.725965	3.41203	2.62586	0.0580046	0.0446397	0.5318	2.97114e-07	2.97114e-07	1	0	0	1	1	0
AAGAGGTGGACTCATCTGGG	2	8	20	110.198	195226834	150.244	143191039	160	4	0.0181491	0.0725965	0.0558694	0.00145193	0.00111739	0.532466	7.43714e-09	7.43714e-09	1	0	0	1	1	0
AAGAGT	43	172	6	110.198	195226834	150.244	143191039	1032	4	0.390206	1.56082	1.20119	0.00936494	0.00720715	0.15974	4.79696e-08	4.79696e-08	1	0	0	1	0	0
AAGAGTAAGGCTCACAT	18	82	17	110.198	195226834	150.244	143191039	1394	4.55556	0.163342	0.744114	0.572662	0.0126499	0.00973525	0.515457	6.47961e-08	6.47961e-08	1	0	0	1	1	0
AAGAGTGAGATTCAC	29	156	15	110.198	195226834	150.244	143191039	2340	5.37931	0.263162	1.41563	1.08945	0.0212345	0.0163418	0.537056	1.08768e-07	1.08768e-07	1	0	0	1	1	0
AAGAT	48	240	5	110.198	195226834	150.244	143191039	1200	5	0.435579	2.17789	1.67608	0.0108895	0.00838041	0.166396	5.57785e-08	5.57785e-08	1	0	0	1	0	0
AAGATAG	1	10	7	110.198	195226834	150.244	143191039	70	10	0.00907456	0.0907456	0.0698368	0.000635219	0.000488857	0.465908	3.25375e-09	3.25375e-09	1	0	0	1	0	0
AAGATC	6	24	6	110.198	195226834	150.244	143191039	144	4	0.0544473	0.217789	0.167608	0.00130674	0.00100565	0.15974	6.69343e-09	6.69343e-09	1	0	0	1	0	0
AAGATCGAAGGAGATG	61	300	16	110.198	195226834	150.244	143191039	4800	4.91803	0.553548	2.72237	2.0951	0.0435579	0.0335217	0.523737	2.23114e-07	2.23114e-07	1	0	0	1	1	0
AAGATG	23	304	6	110.198	195226834	150.244	143191039	1824	13.2174	0.208715	2.75867	2.12304	0.016552	0.0127382	0.527836	8.47834e-08	8.47834e-08	1	0	0	1	1	0
AAGATGATG	15	60	9	110.198	195226834	150.244	143191039	540	4	0.136118	0.544473	0.419021	0.00490026	0.00377119	0.23961	2.51003e-08	2.51003e-08	1	0	0	1	0	0
AAGATGC	6	30	7	110.198	195226834	150.244	143191039	210	5	0.0544473	0.272237	0.20951	0.00190566	0.00146657	0.232954	9.76125e-09	9.76125e-09	1	0	0	1	0	0
AAGATT	19	76	6	110.198	195226834	150.244	143191039	456	4	0.172417	0.689666	0.530759	0.004138	0.00318456	0.15974	2.11958e-08	2.11958e-08	1	0	0	1	0	0
AAGC	6	36	4	110.198	195226834	150.244	143191039	144	6	0.0544473	0.326684	0.251412	0.00130674	0.00100565	0.15974	6.69343e-09	6.69343e-09	1	0	0	0	0	0
AAGCAATGAATTG	108	483	13	110.198	195226834	150.244	143191039	6279	4.47222	0.980052	4.38301	3.37312	0.0569791	0.0438505	0.386962	2.91861e-07	2.91861e-07	1	0	0	1	0	0
AAGCACTTC	9	36	9	110.198	195226834	150.244	143191039	324	4	0.081671	0.326684	0.251412	0.00294016	0.00226271	0.23961	1.50602e-08	1.50602e-08	1	0	0	1	0	0
AAGCAT	15	60	6	110.198	195226834	150.244	143191039	360	4	0.136118	0.544473	0.419021	0.00326684	0.00251412	0.15974	1.67336e-08	1.67336e-08	1	0	0	1	0	0
AAGCATGCTACTCACGT	30	147	17	110.198	195226834	150.244	143191039	2499	4.9	0.272237	1.33396	1.0266	0.0226773	0.0174522	0.55443	1.16159e-07	1.16159e-07	1	0	0	1	1	0
AAGCCCGAGTGCATATAG	50	203	18	110.198	195226834	150.244	143191039	3654	4.06	0.453728	1.84214	1.41769	0.0331584	0.0255184	0.486408	1.69846e-07	1.69846e-07	1	0	0	1	0	0
AAGCCGATCTCGACGTGCG	2	10	19	110.198	195226834	150.244	143191039	190	5	0.0181491	0.0907456	0.0698368	0.00172417	0.0013269	0.632303	8.8316e-09	8.8316e-09	1	0	0	1	1	0
AAGCCT	28	180	6	110.198	195226834	150.244	143191039	1080	6.42857	0.254088	1.63342	1.25706	0.00980052	0.00754237	0.256725	5.02007e-08	5.02007e-08	1	0	0	1	0	0
AAGCCTT	4	16	7	110.198	195226834	150.244	143191039	112	4	0.0362982	0.145193	0.111739	0.00101635	0.000782172	0.186363	5.206e-09	5.206e-09	1	0	0	1	0	0
AAGCG	8	40	5	110.198	195226834	150.244	143191039	200	5	0.0725965	0.362982	0.279347	0.00181491	0.00139674	0.166396	9.29642e-09	9.29642e-09	1	0	0	1	0	0
AAGCGTACCCGAAGGTATACG	2	10	21	110.198	195226834	150.244	143191039	210	5	0.0181491	0.0907456	0.0698368	0.00190566	0.00146657	0.698861	9.76125e-09	9.76125e-09	1	0	0	1	1	0
AAGCTC	5	20	6	110.198	195226834	150.244	143191039	120	4	0.0453728	0.181491	0.139674	0.00108895	0.000838041	0.15974	5.57785e-09	5.57785e-09	1	0	0	1	0	0
AAGCTCATGTCACTGT	163	690	16	110.198	195226834	150.244	143191039	11040	4.23313	1.47915	6.26144	4.81874	0.100183	0.0770998	0.450799	5.13163e-07	5.13163e-07	1	0	0	1	0	0
AAGCTGATCTAGACC	21	129	15	110.198	195226834	150.244	143191039	1935	6.14286	0.190566	1.17062	0.900894	0.0175593	0.0135134	0.613287	8.99429e-08	8.99429e-08	1	0	0	1	1	0
AAGG	92	610	4	110.198	195226834	150.244	143191039	2440	6.63043	0.834859	5.53548	4.26004	0.0221419	0.0170402	0.176524	1.13416e-07	1.13416e-07	1	0	0	0	0	0
AAGGAG	12	48	6	110.198	195226834	150.244	143191039	288	4	0.108895	0.435579	0.335217	0.00261347	0.0020113	0.15974	1.33869e-08	1.33869e-08	1	0	0	1	0	0
AAGGAGAGAGAGACAG	33	162	16	110.198	195226834	150.244	143191039	2592	4.90909	0.29946	1.47008	1.13136	0.0235213	0.0181017	0.522785	1.20482e-07	1.20482e-07	1	0	0	1	1	0
AAGGCTACGTAATTAGT	22	88	17	110.198	195226834	150.244	143191039	1496	4	0.19964	0.798561	0.614564	0.0135755	0.0104476	0.452596	6.95373e-08	6.95373e-08	1	0	0	1	0	0
AAGGGAT	32	128	7	110.198	195226834	150.244	143191039	896	4	0.290386	1.16154	0.893911	0.0081308	0.00625737	0.186363	4.1648e-08	4.1648e-08	1	0	0	1	0	0
AAGGT	10	50	5	110.198	195226834	150.244	143191039	250	5	0.0907456	0.453728	0.349184	0.00226864	0.00174592	0.166396	1.16205e-08	1.16205e-08	1	0	0	1	0	0
AAGGTAGCACAG	17	71	12	110.198	195226834	150.244	143191039	852	4.17647	0.154267	0.644294	0.495841	0.00773152	0.00595009	0.333574	3.96028e-08	3.96028e-08	1	0	0	1	0	0
AAGGTC	215	860	6	110.198	195226834	150.244	143191039	5160	4	1.95103	7.80412	6.00596	0.0468247	0.0360358	0.15974	2.39848e-07	2.39848e-07	1	0	0	1	0	0
AAGGTCAAGTC	2	14	11	110.198	195226834	150.244	143191039	154	7	0.0181491	0.127044	0.0977715	0.00139748	0.00107549	0.512498	7.15825e-09	7.15825e-09	1	0	0	1	1	0
AAGGTG	20	80	6	110.198	195226834	150.244	143191039	480	4	0.181491	0.725965	0.558694	0.00435579	0.00335217	0.15974	2.23114e-08	2.23114e-08	1	0	0	1	0	0
AAGT	466	2935	4	110.198	195226834	150.244	143191039	11740	6.29828	4.22874	26.6338	20.4971	0.106535	0.0819884	0.167681	5.457e-07	5.457e-07	1	0	0	0	0	0
AAGTAAGTGCAGACAGT	8	32	17	110.198	195226834	150.244	143191039	544	4	0.0725965	0.290386	0.223478	0.00493656	0.00379912	0.452596	2.52863e-08	2.52863e-08	1	0	0	1	0	0
AAGTAAT	4	16	7	110.198	195226834	150.244	143191039	112	4	0.0362982	0.145193	0.111739	0.00101635	0.000782172	0.186363	5.206e-09	5.206e-09	1	0	0	1	0	0
AAGTAATTG	17	68	9	110.198	195226834	150.244	143191039	612	4	0.154267	0.61707	0.47489	0.00555363	0.00427401	0.23961	2.84471e-08	2.84471e-08	1	0	0	1	0	0
AAGTACATAAGTATGT	4	36	16	110.198	195226834	150.244	143191039	576	9	0.0362982	0.326684	0.251412	0.00522695	0.0040226	0.958439	2.67737e-08	2.67737e-08	1	0	0	1	1	0
AAGTACG	25	100	7	110.198	195226834	150.244	143191039	700	4	0.226864	0.907456	0.698368	0.00635219	0.00488857	0.186363	3.25375e-08	3.25375e-08	1	0	0	1	0	0
AAGTAG	45	180	6	110.198	195226834	150.244	143191039	1080	4	0.408355	1.63342	1.25706	0.00980052	0.00754237	0.15974	5.02007e-08	5.02007e-08	1	0	0	1	0	0
AAGTAGTCATCCATTCTCG	48	193	19	110.198	195226834	150.244	143191039	3667	4.02083	0.435579	1.75139	1.34785	0.0332764	0.0256091	0.508477	1.7045e-07	1.7045e-07	1	0	0	1	1	0
AAGTATG	9	45	7	110.198	195226834	150.244	143191039	315	5	0.081671	0.408355	0.314265	0.00285849	0.00219986	0.232954	1.46419e-08	1.46419e-08	1	0	0	1	0	0
AAGTATGACGTCATTC	29	156	16	110.198	195226834	150.244	143191039	2496	5.37931	0.263162	1.41563	1.08945	0.0226501	0.0174313	0.57286	1.16019e-07	1.16019e-07	1	0	0	1	1	0
AAGTC	109	669	5	110.198	195226834	150.244	143191039	3345	6.13761	0.989127	6.07088	4.67208	0.0303544	0.0233604	0.204254	1.55483e-07	1.55483e-07	1	0	0	1	0	0
AAGTCATATGGTGAGC	25	101	16	110.198	195226834	150.244	143191039	1616	4.04	0.226864	0.91653	0.705351	0.0146645	0.0112856	0.430232	7.51151e-08	7.51151e-08	1	0	0	1	0	0
AAGTCATATGTGAC	118	541	14	110.198	195226834	150.244	143191039	7574	4.58475	1.0708	4.90934	3.77817	0.0687307	0.0528944	0.427214	3.52056e-07	3.52056e-07	1	0	0	1	0	0
AAGTCATTGATGAC	155	730	14	110.198	195226834	150.244	143191039	10220	4.70968	1.40656	6.62443	5.09808	0.092742	0.0713732	0.438855	4.75047e-07	4.75047e-07	1	0	0	1	0	0
AAGTCGCATGGGACT	23	98	15	110.198	195226834	150.244	143191039	1470	4.26087	0.208715	0.889307	0.6844	0.0133396	0.010266	0.425394	6.83287e-08	6.83287e-08	1	0	0	1	0	0
AAGTCGTGAGAGTGACGAT	30	123	19	110.198	195226834	150.244	143191039	2337	4.1	0.272237	1.11617	0.858992	0.0212072	0.0163209	0.518489	1.08629e-07	1.08629e-07	1	0	0	1	1	0
AAGTCT	8	32	6	110.198	195226834	150.244	143191039	192	4	0.0725965	0.290386	0.223478	0.00174232	0.00134087	0.15974	8.92457e-09	8.92457e-09	1	0	0	1	0	0
AAGTCTACACATCG	23	112	14	110.198	195226834	150.244	143191039	1568	4.86957	0.208715	1.01635	0.782172	0.0142289	0.0109504	0.453754	7.2884e-08	7.2884e-08	1	0	0	1	0	0
AAGTCTGTGTGACGC	31	127	15	110.198	195226834	150.244	143191039	1905	4.09677	0.281311	1.15247	0.886927	0.017287	0.0133039	0.409011	8.85484e-08	8.85484e-08	1	0	0	1	0	0
AAGTG	61	305	5	110.198	195226834	150.244	143191039	1525	5	0.553548	2.76774	2.13002	0.0138387	0.0106501	0.166396	7.08852e-08	7.08852e-08	1	0	0	1	0	0
AAGTGG	8	32	6	110.198	195226834	150.244	143191039	192	4	0.0725965	0.290386	0.223478	0.00174232	0.00134087	0.15974	8.92457e-09	8.92457e-09	1	0	0	1	0	0
AAGTGT	58	271	6	110.198	195226834	150.244	143191039	1626	4.67241	0.526324	2.45921	1.89258	0.0147552	0.0113555	0.186593	7.55799e-08	7.55799e-08	1	0	0	1	0	0
AAGTGTAGTAGACCTACGT	40	182	19	110.198	195226834	150.244	143191039	3458	4.55	0.362982	1.65157	1.27103	0.0313798	0.0241496	0.575396	1.60735e-07	1.60735e-07	1	0	0	1	1	0
AAGTGTC	2	20	7	110.198	195226834	150.244	143191039	140	10	0.0181491	0.181491	0.139674	0.00127044	0.000977715	0.465908	6.5075e-09	6.5075e-09	1	0	0	1	0	0
AAGTGTCACATGATGTG	83	366	17	110.198	195226834	150.244	143191039	6222	4.40964	0.753188	3.32129	2.55603	0.0564619	0.0434524	0.498946	2.89212e-07	2.89212e-07	1	0	0	1	0	0
AAGTGTCATCGGTG	6	26	14	110.198	195226834	150.244	143191039	364	4.33333	0.0544473	0.235939	0.181576	0.00330314	0.00254206	0.403787	1.69195e-08	1.69195e-08	1	0	0	1	0	0
AAGTGTG	22	88	7	110.198	195226834	150.244	143191039	616	4	0.19964	0.798561	0.614564	0.00558993	0.00430195	0.186363	2.8633e-08	2.8633e-08	1	0	0	1	0	0
AAT	819	6902	3	110.198	195226834	150.244	143191039	20706	8.42735	7.43206	62.6326	48.2013	0.187898	0.144604	0.168273	9.62459e-07	9.62459e-07	1	0	0	0	0	0
AATAATAATAATACAT	2	8	16	110.198	195226834	150.244	143191039	128	4	0.0181491	0.0725965	0.0558694	0.00116154	0.000893911	0.425973	5.94971e-09	5.94971e-09	1	0	0	1	0	0
AATAATCCCAT	3	12	11	110.198	195226834	150.244	143191039	132	4	0.0272237	0.108895	0.0838041	0.00119784	0.000921845	0.292856	6.13564e-09	6.13564e-09	1	0	0	1	0	0
AATAC	8	40	5	110.198	195226834	150.244	143191039	200	5	0.0725965	0.362982	0.279347	0.00181491	0.00139674	0.166396	9.29642e-09	9.29642e-09	1	0	0	1	0	0
AATACACATCATGTGAC	14	58	17	110.198	195226834	150.244	143191039	986	4.14286	0.127044	0.526324	0.405053	0.00894751	0.00688591	0.46876	4.58314e-08	4.58314e-08	1	0	0	1	0	0
AATACAGAATTGG	54	267	13	110.198	195226834	150.244	143191039	3471	4.94444	0.490026	2.42291	1.86464	0.0314978	0.0242403	0.427822	1.61339e-07	1.61339e-07	1	0	0	1	0	0
AATACC	4	16	6	110.198	195226834	150.244	143191039	96	4	0.0362982	0.145193	0.111739	0.000871158	0.000670433	0.15974	4.46228e-09	4.46228e-09	1	0	0	1	0	0
AATACCACTGACAATC	47	274	16	110.198	195226834	150.244	143191039	4384	5.82979	0.426504	2.48643	1.91353	0.0397829	0.0306164	0.620833	2.03778e-07	2.03778e-07	1	0	0	1	1	0
AATACCATTAGG	104	673	12	110.198	195226834	150.244	143191039	8076	6.47115	0.943754	6.10718	4.70001	0.0732861	0.0564002	0.51685	3.7539e-07	3.7539e-07	1	0	0	1	1	0
AATACCTCTGATTGGC	38	181	16	110.198	195226834	150.244	143191039	2896	4.76316	0.344833	1.64249	1.26405	0.0262799	0.0202247	0.507244	1.34612e-07	1.34612e-07	1	0	0	1	1	0
AATACGGAATTGG	9	36	13	110.198	195226834	150.244	143191039	468	4	0.081671	0.326684	0.251412	0.00424689	0.00326836	0.346103	2.17536e-08	2.17536e-08	1	0	0	1	0	0
AATACT	4	16	6	110.198	195226834	150.244	143191039	96	4	0.0362982	0.145193	0.111739	0.000871158	0.000670433	0.15974	4.46228e-09	4.46228e-09	1	0	0	1	0	0
AATACTCAGTGT	38	177	12	110.198	195226834	150.244	143191039	2124	4.65789	0.344833	1.6062	1.23611	0.0192744	0.0148333	0.372026	9.8728e-08	9.8728e-08	1	0	0	1	0	0
AATAG	16	118	5	110.198	195226834	150.244	143191039	590	7.375	0.145193	1.0708	0.824074	0.00535399	0.00412037	0.245433	2.74245e-08	2.74245e-08	1	0	0	1	0	0
AATAGACGGACGTGG	18	98	15	110.198	195226834	150.244	143191039	1470	5.44444	0.163342	0.889307	0.6844	0.0133396	0.010266	0.543559	6.83287e-08	6.83287e-08	1	0	0	1	1	0
AATAGAGCGACATCTGGTGT	31	125	20	110.198	195226834	150.244	143191039	2500	4.03226	0.281311	1.13432	0.87296	0.0226864	0.0174592	0.53676	1.16205e-07	1.16205e-07	1	0	0	1	1	0
AATAGAT	2	8	7	110.198	195226834	150.244	143191039	56	4	0.0181491	0.0725965	0.0558694	0.000508175	0.000391086	0.186363	2.603e-09	2.603e-09	1	0	0	1	0	0
AATAGG	39	250	6	110.198	195226834	150.244	143191039	1500	6.41026	0.353908	2.26864	1.74592	0.0136118	0.0104755	0.255993	6.97232e-08	6.97232e-08	1	0	0	1	0	0
AATAGT	12	48	6	110.198	195226834	150.244	143191039	288	4	0.108895	0.435579	0.335217	0.00261347	0.0020113	0.15974	1.33869e-08	1.33869e-08	1	0	0	1	0	0
AATAGTGCACG	4	16	11	110.198	195226834	150.244	143191039	176	4	0.0362982	0.145193	0.111739	0.00159712	0.00122913	0.292856	8.18085e-09	8.18085e-09	1	0	0	1	0	0
AATAGTGTGAGTGATG	36	163	16	110.198	195226834	150.244	143191039	2608	4.52778	0.326684	1.47915	1.13834	0.0236664	0.0182134	0.482177	1.21225e-07	1.21225e-07	1	0	0	1	0	0
AATAT	29	145	5	110.198	195226834	150.244	143191039	725	5	0.263162	1.31581	1.01263	0.00657905	0.00506317	0.166396	3.36995e-08	3.36995e-08	1	0	0	1	0	0
AATATACGACGTAT	2	18	14	110.198	195226834	150.244	143191039	252	9	0.0181491	0.163342	0.125706	0.00228679	0.00175989	0.838634	1.17135e-08	1.17135e-08	1	0	0	1	1	0
AATATAG	34	136	7	110.198	195226834	150.244	143191039	952	4	0.308535	1.23414	0.94978	0.00863898	0.00664846	0.186363	4.4251e-08	4.4251e-08	1	0	0	1	0	0
AATATAT	6	24	7	110.198	195226834	150.244	143191039	168	4	0.0544473	0.217789	0.167608	0.00152453	0.00117326	0.186363	7.809e-09	7.809e-09	1	0	0	1	0	0
AATATATC	6	48	8	110.198	195226834	150.244	143191039	384	8	0.0544473	0.435579	0.335217	0.00348463	0.00268173	0.425973	1.78491e-08	1.78491e-08	1	0	0	1	0	0
AATATC	68	272	6	110.198	195226834	150.244	143191039	1632	4	0.61707	2.46828	1.89956	0.0148097	0.0113974	0.15974	7.58588e-08	7.58588e-08	1	0	0	1	0	0
AATATG	12	48	6	110.198	195226834	150.244	143191039	288	4	0.108895	0.435579	0.335217	0.00261347	0.0020113	0.15974	1.33869e-08	1.33869e-08	1	0	0	1	0	0
AATATTC	17	207	7	110.198	195226834	150.244	143191039	1449	12.1765	0.154267	1.87843	1.44562	0.013149	0.0101193	0.567311	6.73526e-08	6.73526e-08	1	0	0	1	1	0
AATC	127	792	4	110.198	195226834	150.244	143191039	3168	6.23622	1.15247	7.18705	5.53107	0.0287482	0.0221243	0.166029	1.47255e-07	1.47255e-07	1	0	0	0	0	0
AATCAATCATC	4	32	11	110.198	195226834	150.244	143191039	352	8	0.0362982	0.290386	0.223478	0.00319424	0.00245825	0.585712	1.63617e-08	1.63617e-08	1	0	0	1	1	0
AATCACT	2	8	7	110.198	195226834	150.244	143191039	56	4	0.0181491	0.0725965	0.0558694	0.000508175	0.000391086	0.186363	2.603e-09	2.603e-09	1	0	0	1	0	0
AATCACTCGAGGTCTAT	26	105	17	110.198	195226834	150.244	143191039	1785	4.03846	0.235939	0.952829	0.733286	0.0161981	0.0124659	0.456948	8.29706e-08	8.29706e-08	1	0	0	1	0	0
AATCACTG	55	243	8	110.198	195226834	150.244	143191039	1944	4.41818	0.499101	2.20512	1.69703	0.0176409	0.0135763	0.235253	9.03612e-08	9.03612e-08	1	0	0	1	0	0
AATCAG	2	8	6	110.198	195226834	150.244	143191039	48	4	0.0181491	0.0725965	0.0558694	0.000435579	0.000335217	0.15974	2.23114e-09	2.23114e-09	1	0	0	1	0	0
AATCAGTCAGTC	6	24	12	110.198	195226834	150.244	143191039	288	4	0.0544473	0.217789	0.167608	0.00261347	0.0020113	0.31948	1.33869e-08	1.33869e-08	1	0	0	1	0	0
AATCAGTGTGAG	4	28	12	110.198	195226834	150.244	143191039	336	7	0.0362982	0.254088	0.195543	0.00304905	0.00234652	0.559089	1.5618e-08	1.5618e-08	1	0	0	1	1	0
AATCAT	17	68	6	110.198	195226834	150.244	143191039	408	4	0.154267	0.61707	0.47489	0.00370242	0.00284934	0.15974	1.89647e-08	1.89647e-08	1	0	0	1	0	0
AATCCATCC	3	16	9	110.198	195226834	150.244	143191039	144	5.33333	0.0272237	0.145193	0.111739	0.00130674	0.00100565	0.31948	6.69343e-09	6.69343e-09	1	0	0	1	0	0
AATCCT	70	286	6	110.198	195226834	150.244	143191039	1716	4.08571	0.635219	2.59532	1.99733	0.0155719	0.011984	0.163163	7.97633e-08	7.97633e-08	1	0	0	1	0	0
AATCCTGATCCT	4	24	12	110.198	195226834	150.244	143191039	288	6	0.0362982	0.217789	0.167608	0.00261347	0.0020113	0.479219	1.33869e-08	1.33869e-08	1	0	0	1	0	0
AATCGAT	11	44	7	110.198	195226834	150.244	143191039	308	4	0.0998201	0.399281	0.307282	0.00279496	0.00215097	0.186363	1.43165e-08	1.43165e-08	1	0	0	1	0	0
AATCGATGACTAGCTCGG	136	618	18	110.198	195226834	150.244	143191039	11124	4.54412	1.23414	5.60808	4.31591	0.100945	0.0776864	0.544407	5.17067e-07	5.17067e-07	1	0	0	1	1	0
AATCGT	12	48	6	110.198	195226834	150.244	143191039	288	4	0.108895	0.435579	0.335217	0.00261347	0.0020113	0.15974	1.33869e-08	1.33869e-08	1	0	0	1	0	0
AATCGTACCACCGTCT	2	8	16	110.198	195226834	150.244	143191039	128	4	0.0181491	0.0725965	0.0558694	0.00116154	0.000893911	0.425973	5.94971e-09	5.94971e-09	1	0	0	1	0	0
AATCT	122	624	5	110.198	195226834	150.244	143191039	3120	5.11475	1.1071	5.66252	4.35781	0.0283126	0.0217891	0.170215	1.45024e-07	1.45024e-07	1	0	0	1	0	0
AATCTATCTAGATGTCCC	9	39	18	110.198	195226834	150.244	143191039	702	4.33333	0.081671	0.353908	0.272363	0.00637034	0.00490254	0.519154	3.26305e-08	3.26305e-08	1	0	0	1	1	0
AATCTC	22	88	6	110.198	195226834	150.244	143191039	528	4	0.19964	0.798561	0.614564	0.00479137	0.00368738	0.15974	2.45426e-08	2.45426e-08	1	0	0	1	0	0
AATCTCAGCATAATTGTC	26	104	18	110.198	195226834	150.244	143191039	1872	4	0.235939	0.943754	0.726302	0.0169876	0.0130734	0.479219	8.70145e-08	8.70145e-08	1	0	0	1	0	0
AATCTG	9	36	6	110.198	195226834	150.244	143191039	216	4	0.081671	0.326684	0.251412	0.0019601	0.00150847	0.15974	1.00401e-08	1.00401e-08	1	0	0	1	0	0
AATCTGATGTCCCCT	28	117	15	110.198	195226834	150.244	143191039	1755	4.17857	0.254088	1.06172	0.81709	0.0159258	0.0122564	0.417178	8.15761e-08	8.15761e-08	1	0	0	1	0	0
AATG	559	3933	4	110.198	195226834	150.244	143191039	15732	7.03578	5.07268	35.6902	27.4668	0.142761	0.109867	0.187316	7.31257e-07	7.31257e-07	1	0	0	0	0	0
AATGAATGATG	9	71	11	110.198	195226834	150.244	143191039	781	7.88889	0.081671	0.644294	0.495841	0.00708723	0.00545425	0.577578	3.63025e-08	3.63025e-08	1	0	0	1	1	0
AATGAATGGGACTACG	78	456	16	110.198	195226834	150.244	143191039	7296	5.84615	0.707816	4.138	3.18456	0.066208	0.0509529	0.622575	3.39134e-07	3.39134e-07	1	0	0	1	1	0
AATGAC	14	56	6	110.198	195226834	150.244	143191039	336	4	0.127044	0.508175	0.391086	0.00304905	0.00234652	0.15974	1.5618e-08	1.5618e-08	1	0	0	1	0	0
AATGAG	22	88	6	110.198	195226834	150.244	143191039	528	4	0.19964	0.798561	0.614564	0.00479137	0.00368738	0.15974	2.45426e-08	2.45426e-08	1	0	0	1	0	0
AATGAGGTCAGTGT	68	293	14	110.198	195226834	150.244	143191039	4102	4.30882	0.61707	2.65885	2.04622	0.0372238	0.028647	0.401503	1.9067e-07	1.9067e-07	1	0	0	1	0	0
AATGAT	36	156	6	110.198	195226834	150.244	143191039	936	4.33333	0.326684	1.41563	1.08945	0.00849379	0.00653672	0.173051	4.35073e-08	4.35073e-08	1	0	0	1	0	0
AATGATCATCAG	4	24	12	110.198	195226834	150.244	143191039	288	6	0.0362982	0.217789	0.167608	0.00261347	0.0020113	0.479219	1.33869e-08	1.33869e-08	1	0	0	1	0	0
AATGC	4	20	5	110.198	195226834	150.244	143191039	100	5	0.0362982	0.181491	0.139674	0.000907456	0.000698368	0.166396	4.64821e-09	4.64821e-09	1	0	0	1	0	0
AATGCAC	9	36	7	110.198	195226834	150.244	143191039	252	4	0.081671	0.326684	0.251412	0.00228679	0.00175989	0.186363	1.17135e-08	1.17135e-08	1	0	0	1	0	0
AATGCAGTCAGTATAGTC	19	92	18	110.198	195226834	150.244	143191039	1656	4.84211	0.172417	0.834859	0.642498	0.0150275	0.011565	0.580108	7.69744e-08	7.69744e-08	1	0	0	1	1	0
AATGCG	4	16	6	110.198	195226834	150.244	143191039	96	4	0.0362982	0.145193	0.111739	0.000871158	0.000670433	0.15974	4.46228e-09	4.46228e-09	1	0	0	1	0	0
AATGCT	30	120	6	110.198	195226834	150.244	143191039	720	4	0.272237	1.08895	0.838041	0.00653368	0.00502825	0.15974	3.34671e-08	3.34671e-08	1	0	0	1	0	0
AATGCTACATTG	2	15	12	110.198	195226834	150.244	143191039	180	7.5	0.0181491	0.136118	0.104755	0.00163342	0.00125706	0.599024	8.36678e-09	8.36678e-09	1	0	0	1	1	0
AATGG	12	95	5	110.198	195226834	150.244	143191039	475	7.91667	0.108895	0.862083	0.663449	0.00431041	0.00331725	0.26346	2.2079e-08	2.2079e-08	1	0	0	1	0	0
AATGGACG	37	148	8	110.198	195226834	150.244	143191039	1184	4	0.335759	1.34303	1.03358	0.0107443	0.00826867	0.212986	5.50348e-08	5.50348e-08	1	0	0	1	0	0
AATGGC	2	12	6	110.198	195226834	150.244	143191039	72	6	0.0181491	0.108895	0.0838041	0.000653368	0.000502825	0.23961	3.34671e-09	3.34671e-09	1	0	0	1	0	0
AATGGGG	11	44	7	110.198	195226834	150.244	143191039	308	4	0.0998201	0.399281	0.307282	0.00279496	0.00215097	0.186363	1.43165e-08	1.43165e-08	1	0	0	1	0	0
AATGGTAATGGTAT	49	206	14	110.198	195226834	150.244	143191039	2884	4.20408	0.444653	1.86936	1.43864	0.026171	0.0201409	0.391743	1.34054e-07	1.34054e-07	1	0	0	1	0	0
AATGGTG	4	16	7	110.198	195226834	150.244	143191039	112	4	0.0362982	0.145193	0.111739	0.00101635	0.000782172	0.186363	5.206e-09	5.206e-09	1	0	0	1	0	0
AATGT	9	45	5	110.198	195226834	150.244	143191039	225	5	0.081671	0.408355	0.314265	0.00204178	0.00157133	0.166396	1.04585e-08	1.04585e-08	1	0	0	1	0	0
AATGTCT	32	155	7	110.198	195226834	150.244	143191039	1085	4.84375	0.290386	1.40656	1.08247	0.0098459	0.00757729	0.225674	5.04331e-08	5.04331e-08	1	0	0	1	0	0
AATGTGACACTGTCAT	11	62	16	110.198	195226834	150.244	143191039	992	5.63636	0.0998201	0.562623	0.432988	0.00900196	0.00692781	0.600234	4.61103e-08	4.61103e-08	1	0	0	1	1	0
AATGTGACATCACT	32	158	14	110.198	195226834	150.244	143191039	2212	4.9375	0.290386	1.43378	1.10342	0.0200729	0.0154479	0.460084	1.02818e-07	1.02818e-07	1	0	0	1	0	0
AATGTGTATG	2	10	10	110.198	195226834	150.244	143191039	100	5	0.0181491	0.0907456	0.0698368	0.000907456	0.000698368	0.332791	4.64821e-09	4.64821e-09	1	0	0	1	0	0
AATGTGTCACATATGTC	52	245	17	110.198	195226834	150.244	143191039	4165	4.71154	0.471877	2.22327	1.711	0.0377955	0.029087	0.533106	1.93598e-07	1.93598e-07	1	0	0	1	1	0
AATT	104	630	4	110.198	195226834	150.244	143191039	2520	6.05769	0.943754	5.71697	4.39972	0.0228679	0.0175989	0.161276	1.17135e-07	1.17135e-07	1	0	0	0	0	0
AATTAC	11	44	6	110.198	195226834	150.244	143191039	264	4	0.0998201	0.399281	0.307282	0.00239568	0.00184369	0.15974	1.22713e-08	1.22713e-08	1	0	0	1	0	0
AATTACTATGCCTCGTACAG	21	85	20	110.198	195226834	150.244	143191039	1700	4.04762	0.190566	0.771337	0.593613	0.0154267	0.0118723	0.538805	7.90196e-08	7.90196e-08	1	0	0	1	1	0
AATTAG	12	48	6	110.198	195226834	150.244	143191039	288	4	0.108895	0.435579	0.335217	0.00261347	0.0020113	0.15974	1.33869e-08	1.33869e-08	1	0	0	1	0	0
AATTAGC	47	270	7	110.198	195226834	150.244	143191039	1890	5.74468	0.426504	2.45013	1.88559	0.0171509	0.0131991	0.267649	8.78512e-08	8.78512e-08	1	0	0	1	0	0
AATTAGGCTGGGCTCTC	14	63	17	110.198	195226834	150.244	143191039	1071	4.5	0.127044	0.571697	0.439972	0.00971885	0.00747952	0.50917	4.97824e-08	4.97824e-08	1	0	0	1	1	0
AATTAT	14	56	6	110.198	195226834	150.244	143191039	336	4	0.127044	0.508175	0.391086	0.00304905	0.00234652	0.15974	1.5618e-08	1.5618e-08	1	0	0	1	0	0
AATTC	522	2729	5	110.198	195226834	150.244	143191039	13645	5.22797	4.73692	24.7645	19.0585	0.123822	0.0952923	0.173982	6.34249e-07	6.34249e-07	1	0	0	1	0	0
AATTCC	46	197	6	110.198	195226834	150.244	143191039	1182	4.28261	0.41743	1.78769	1.37578	0.0107261	0.00825471	0.171026	5.49419e-08	5.49419e-08	1	0	0	1	0	0
AATTCCGC	4	24	8	110.198	195226834	150.244	143191039	192	6	0.0362982	0.217789	0.167608	0.00174232	0.00134087	0.31948	8.92457e-09	8.92457e-09	1	0	0	1	0	0
AATTCG	20	80	6	110.198	195226834	150.244	143191039	480	4	0.181491	0.725965	0.558694	0.00435579	0.00335217	0.15974	2.23114e-08	2.23114e-08	1	0	0	1	0	0
AATTCTATAC	25	110	10	110.198	195226834	150.244	143191039	1100	4.4	0.226864	0.998201	0.768204	0.00998201	0.00768204	0.292856	5.11303e-08	5.11303e-08	1	0	0	1	0	0
AATTCTATC	4	24	9	110.198	195226834	150.244	143191039	216	6	0.0362982	0.217789	0.167608	0.0019601	0.00150847	0.359414	1.00401e-08	1.00401e-08	1	0	0	1	0	0
AATTGACGACGGCCC	13	55	15	110.198	195226834	150.244	143191039	825	4.23077	0.117969	0.499101	0.384102	0.00748651	0.00576153	0.422389	3.83478e-08	3.83478e-08	1	0	0	1	0	0
AC	16085	238468	2	110.198	195226834	150.244	143191039	476936	14.8255	145.964	2163.99	1665.38	4.32798	3.33077	0.197352	2.2169e-05	2.2169e-05	1	1	0	0	0	0
ACACACACAGC	12	56	11	110.198	195226834	150.244	143191039	616	4.66667	0.108895	0.508175	0.391086	0.00558993	0.00430195	0.341666	2.8633e-08	2.8633e-08	1	0	0	1	0	0
ACACACAGACCGACAG	6	26	16	110.198	195226834	150.244	143191039	416	4.33333	0.0544473	0.235939	0.181576	0.00377502	0.00290521	0.46147	1.93366e-08	1.93366e-08	1	0	0	1	0	0
ACACACT	4	20	7	110.198	195226834	150.244	143191039	140	5	0.0362982	0.181491	0.139674	0.00127044	0.000977715	0.232954	6.5075e-09	6.5075e-09	1	0	0	1	0	0
ACACAGT	33	132	7	110.198	195226834	150.244	143191039	924	4	0.29946	1.19784	0.921845	0.00838489	0.00645292	0.186363	4.29495e-08	4.29495e-08	1	0	0	1	0	0
ACACAGTGTAGTGTCT	23	134	16	110.198	195226834	150.244	143191039	2144	5.82609	0.208715	1.21599	0.935813	0.0194559	0.014973	0.620439	9.96577e-08	9.96577e-08	1	0	0	1	1	0
ACACAT	26	104	6	110.198	195226834	150.244	143191039	624	4	0.235939	0.943754	0.726302	0.00566252	0.00435781	0.15974	2.90048e-08	2.90048e-08	1	0	0	1	0	0
ACACATCCATCGTGTC	29	144	16	110.198	195226834	150.244	143191039	2304	4.96552	0.263162	1.30674	1.00565	0.0209078	0.0160904	0.528794	1.07095e-07	1.07095e-07	1	0	0	1	1	0
ACACATCTAGGGCCATCT	52	227	18	110.198	195226834	150.244	143191039	4086	4.36538	0.471877	2.05992	1.58529	0.0370786	0.0285353	0.522994	1.89926e-07	1.89926e-07	1	0	0	1	1	0
ACACCT	1	6	6	110.198	195226834	150.244	143191039	36	6	0.00907456	0.0544473	0.0419021	0.000326684	0.000251412	0.23961	1.67336e-09	1.67336e-09	1	0	0	1	0	0
ACACGG	28	112	6	110.198	195226834	150.244	143191039	672	4	0.254088	1.01635	0.782172	0.0060981	0.00469303	0.15974	3.1236e-08	3.1236e-08	1	0	0	1	0	0
ACACT	10	50	5	110.198	195226834	150.244	143191039	250	5	0.0907456	0.453728	0.349184	0.00226864	0.00174592	0.166396	1.16205e-08	1.16205e-08	1	0	0	1	0	0
ACACTAGGCTAGGC	59	253	14	110.198	195226834	150.244	143191039	3542	4.28814	0.535399	2.29586	1.76687	0.0321421	0.0247362	0.399575	1.6464e-07	1.6464e-07	1	0	0	1	0	0
ACACTCAGAGAGTAGTG	4	16	17	110.198	195226834	150.244	143191039	272	4	0.0362982	0.145193	0.111739	0.00246828	0.00189956	0.452596	1.26431e-08	1.26431e-08	1	0	0	1	0	0
ACACTG	31	124	6	110.198	195226834	150.244	143191039	744	4	0.281311	1.12525	0.865976	0.00675147	0.00519586	0.15974	3.45827e-08	3.45827e-08	1	0	0	1	0	0
ACACTGACTGTCCTCC	21	112	16	110.198	195226834	150.244	143191039	1792	5.33333	0.190566	1.01635	0.782172	0.0162616	0.0125147	0.567964	8.3296e-08	8.3296e-08	1	0	0	1	1	0
ACACTGAGTATGGCC	63	254	15	110.198	195226834	150.244	143191039	3810	4.03175	0.571697	2.30494	1.77385	0.0345741	0.0266078	0.402519	1.77097e-07	1.77097e-07	1	0	0	1	0	0
ACACTGCCCGTACGAG	28	112	16	110.198	195226834	150.244	143191039	1792	4	0.254088	1.01635	0.782172	0.0162616	0.0125147	0.425973	8.3296e-08	8.3296e-08	1	0	0	1	0	0
ACACTGG	3	12	7	110.198	195226834	150.244	143191039	84	4	0.0272237	0.108895	0.0838041	0.000762263	0.000586629	0.186363	3.9045e-09	3.9045e-09	1	0	0	1	0	0
ACACTGTATCATCG	49	226	14	110.198	195226834	150.244	143191039	3164	4.61224	0.444653	2.05085	1.57831	0.0287119	0.0220964	0.429776	1.47069e-07	1.47069e-07	1	0	0	1	0	0
ACAG	4444	30507	4	110.198	195226834	150.244	143191039	122028	6.86476	40.3273	276.838	213.051	1.10735	0.852204	0.182763	5.67212e-06	5.67212e-06	1	0	0	0	0	0
ACAGACAGACCAG	5	53	13	110.198	195226834	150.244	143191039	689	10.6	0.0453728	0.480952	0.370135	0.00625237	0.00481175	0.917172	3.20262e-08	3.20262e-08	1	0	0	1	1	0
ACAGACAGACG	4	16	11	110.198	195226834	150.244	143191039	176	4	0.0362982	0.145193	0.111739	0.00159712	0.00122913	0.292856	8.18085e-09	8.18085e-09	1	0	0	1	0	0
ACAGACAGACGGACGT	6	34	16	110.198	195226834	150.244	143191039	544	5.66667	0.0544473	0.308535	0.237445	0.00493656	0.00379912	0.603461	2.52863e-08	2.52863e-08	1	0	0	1	1	0
ACAGACCAG	10	90	9	110.198	195226834	150.244	143191039	810	9	0.0907456	0.81671	0.628531	0.00735039	0.00565678	0.539122	3.76505e-08	3.76505e-08	1	0	0	1	1	0
ACAGACGGACGGGGG	3	12	15	110.198	195226834	150.244	143191039	180	4	0.0272237	0.108895	0.0838041	0.00163342	0.00125706	0.399349	8.36678e-09	8.36678e-09	1	0	0	1	0	0
ACAGACGGGCAGACGG	16	84	16	110.198	195226834	150.244	143191039	1344	5.25	0.145193	0.762263	0.586629	0.0121962	0.00938606	0.559089	6.2472e-08	6.2472e-08	1	0	0	1	1	0
ACAGAT	19	76	6	110.198	195226834	150.244	143191039	456	4	0.172417	0.689666	0.530759	0.004138	0.00318456	0.15974	2.11958e-08	2.11958e-08	1	0	0	1	0	0
ACAGATC	3	12	7	110.198	195226834	150.244	143191039	84	4	0.0272237	0.108895	0.0838041	0.000762263	0.000586629	0.186363	3.9045e-09	3.9045e-09	1	0	0	1	0	0
ACAGCAGCAGAGATCTG	23	133	17	110.198	195226834	150.244	143191039	2261	5.78261	0.208715	1.20692	0.928829	0.0205176	0.0157901	0.654296	1.05096e-07	1.05096e-07	1	0	0	1	1	0
ACAGCAGCCTAGACG	93	379	15	110.198	195226834	150.244	143191039	5685	4.07527	0.843934	3.43926	2.64681	0.0515889	0.0397022	0.406864	2.64251e-07	2.64251e-07	1	0	0	1	0	0
ACAGCCATAGCTCATG	67	341	16	110.198	195226834	150.244	143191039	5456	5.08955	0.607995	3.09442	2.38143	0.0495108	0.0381029	0.542003	2.53606e-07	2.53606e-07	1	0	0	1	1	0
ACAGCCCAG	2	8	9	110.198	195226834	150.244	143191039	72	4	0.0181491	0.0725965	0.0558694	0.000653368	0.000502825	0.23961	3.34671e-09	3.34671e-09	1	0	0	1	0	0
ACAGCCG	5	20	7	110.198	195226834	150.244	143191039	140	4	0.0453728	0.181491	0.139674	0.00127044	0.000977715	0.186363	6.5075e-09	6.5075e-09	1	0	0	1	0	0
ACAGCG	6	24	6	110.198	195226834	150.244	143191039	144	4	0.0544473	0.217789	0.167608	0.00130674	0.00100565	0.15974	6.69343e-09	6.69343e-09	1	0	0	1	0	0
ACAGGAT	5	25	7	110.198	195226834	150.244	143191039	175	5	0.0453728	0.226864	0.174592	0.00158805	0.00122214	0.232954	8.13437e-09	8.13437e-09	1	0	0	1	0	0
ACAGGT	1	4	6	110.198	195226834	150.244	143191039	24	4	0.00907456	0.0362982	0.0279347	0.000217789	0.000167608	0.15974	1.11557e-09	1.11557e-09	1	0	0	1	0	0
ACAGT	10	64	5	110.198	195226834	150.244	143191039	320	6.4	0.0907456	0.580772	0.446955	0.00290386	0.00223478	0.212986	1.48743e-08	1.48743e-08	1	0	0	1	0	0
ACAT	209	1352	4	110.198	195226834	150.244	143191039	5408	6.4689	1.89658	12.2688	9.44193	0.0490752	0.0377677	0.172223	2.51375e-07	2.51375e-07	1	0	0	0	0	0
ACATACT	2	8	7	110.198	195226834	150.244	143191039	56	4	0.0181491	0.0725965	0.0558694	0.000508175	0.000391086	0.186363	2.603e-09	2.603e-09	1	0	0	1	0	0
ACATAGACCTACATC	42	225	15	110.198	195226834	150.244	143191039	3375	5.35714	0.381131	2.04178	1.57133	0.0306266	0.0235699	0.534843	1.56877e-07	1.56877e-07	1	0	0	1	1	0
ACATCATCG	33	132	9	110.198	195226834	150.244	143191039	1188	4	0.29946	1.19784	0.921845	0.0107806	0.00829661	0.23961	5.52208e-08	5.52208e-08	1	0	0	1	0	0
ACATCC	50	200	6	110.198	195226834	150.244	143191039	1200	4	0.453728	1.81491	1.39674	0.0108895	0.00838041	0.15974	5.57785e-08	5.57785e-08	1	0	0	1	0	0
ACATCCATCCAT	27	154	12	110.198	195226834	150.244	143191039	1848	5.7037	0.245013	1.39748	1.07549	0.0167698	0.0129058	0.455554	8.5899e-08	8.5899e-08	1	0	0	1	0	0
ACATCGATGTATATCG	3	18	16	110.198	195226834	150.244	143191039	288	6	0.0272237	0.163342	0.125706	0.00261347	0.0020113	0.638959	1.33869e-08	1.33869e-08	1	0	0	1	1	0
ACATCGGGCCTCGGAT	25	131	16	110.198	195226834	150.244	143191039	2096	5.24	0.226864	1.18877	0.914862	0.0190203	0.0146378	0.558024	9.74265e-08	9.74265e-08	1	0	0	1	1	0
ACATCTAGATGCCTAGAG	73	355	18	110.198	195226834	150.244	143191039	6390	4.86301	0.662443	3.22147	2.47921	0.0579864	0.0446257	0.582612	2.97021e-07	2.97021e-07	1	0	0	1	1	0
ACATGACCAGTCAT	29	119	14	110.198	195226834	150.244	143191039	1666	4.10345	0.263162	1.07987	0.831058	0.0151182	0.0116348	0.382366	7.74392e-08	7.74392e-08	1	0	0	1	0	0
ACATGC	24	96	6	110.198	195226834	150.244	143191039	576	4	0.217789	0.871158	0.670433	0.00522695	0.0040226	0.15974	2.67737e-08	2.67737e-08	1	0	0	1	0	0
ACATGG	12	48	6	110.198	195226834	150.244	143191039	288	4	0.108895	0.435579	0.335217	0.00261347	0.0020113	0.15974	1.33869e-08	1.33869e-08	1	0	0	1	0	0
ACATGGGACGGCCGAT	2	12	16	110.198	195226834	150.244	143191039	192	6	0.0181491	0.108895	0.0838041	0.00174232	0.00134087	0.638959	8.92457e-09	8.92457e-09	1	0	0	1	1	0
ACATGGT	10	50	7	110.198	195226834	150.244	143191039	350	5	0.0907456	0.453728	0.349184	0.0031761	0.00244429	0.232954	1.62687e-08	1.62687e-08	1	0	0	1	0	0
ACC	189	1607	3	110.198	195226834	150.244	143191039	4821	8.50265	1.71509	14.5828	11.2228	0.0437484	0.0336683	0.169776	2.2409e-07	2.2409e-07	1	0	0	0	0	0
ACCACTACCGACT	7	28	13	110.198	195226834	150.244	143191039	364	4	0.0635219	0.254088	0.195543	0.00330314	0.00254206	0.346103	1.69195e-08	1.69195e-08	1	0	0	1	0	0
ACCAG	23	115	5	110.198	195226834	150.244	143191039	575	5	0.208715	1.04357	0.803123	0.00521787	0.00401561	0.166396	2.67272e-08	2.67272e-08	1	0	0	1	0	0
ACCAGACTG	4	16	9	110.198	195226834	150.244	143191039	144	4	0.0362982	0.145193	0.111739	0.00130674	0.00100565	0.23961	6.69343e-09	6.69343e-09	1	0	0	1	0	0
ACCAGC	4	16	6	110.198	195226834	150.244	143191039	96	4	0.0362982	0.145193	0.111739	0.000871158	0.000670433	0.15974	4.46228e-09	4.46228e-09	1	0	0	1	0	0
ACCAGTCATAGATG	13	52	14	110.198	195226834	150.244	143191039	728	4	0.117969	0.471877	0.363151	0.00660628	0.00508412	0.372726	3.3839e-08	3.3839e-08	1	0	0	1	0	0
ACCAT	76	400	5	110.198	195226834	150.244	143191039	2000	5.26316	0.689666	3.62982	2.79347	0.0181491	0.0139674	0.175153	9.29642e-08	9.29642e-08	1	0	0	1	0	0
ACCATC	1	4	6	110.198	195226834	150.244	143191039	24	4	0.00907456	0.0362982	0.0279347	0.000217789	0.000167608	0.15974	1.11557e-09	1.11557e-09	1	0	0	1	0	0
ACCATCATC	5	45	9	110.198	195226834	150.244	143191039	405	9	0.0453728	0.408355	0.314265	0.0036752	0.00282839	0.539122	1.88253e-08	1.88253e-08	1	0	0	1	1	0
ACCCAG	9	36	6	110.198	195226834	150.244	143191039	216	4	0.081671	0.326684	0.251412	0.0019601	0.00150847	0.15974	1.00401e-08	1.00401e-08	1	0	0	1	0	0
ACCCAT	39	188	6	110.198	195226834	150.244	143191039	1128	4.82051	0.353908	1.70602	1.31293	0.0102361	0.00787759	0.192507	5.24318e-08	5.24318e-08	1	0	0	1	0	0
ACCCCG	2	8	6	110.198	195226834	150.244	143191039	48	4	0.0181491	0.0725965	0.0558694	0.000435579	0.000335217	0.15974	2.23114e-09	2.23114e-09	1	0	0	1	0	0
ACCCG	8	40	5	110.198	195226834	150.244	143191039	200	5	0.0725965	0.362982	0.279347	0.00181491	0.00139674	0.166396	9.29642e-09	9.29642e-09	1	0	0	1	0	0
ACCCGC	2	8	6	110.198	195226834	150.244	143191039	48	4	0.0181491	0.0725965	0.0558694	0.000435579	0.000335217	0.15974	2.23114e-09	2.23114e-09	1	0	0	1	0	0
ACCCTACCTATACT	6	36	14	110.198	195226834	150.244	143191039	504	6	0.0544473	0.326684	0.251412	0.00457358	0.00351977	0.559089	2.3427e-08	2.3427e-08	1	0	0	1	1	0
ACCG	59	402	4	110.198	195226834	150.244	143191039	1608	6.81356	0.535399	3.64797	2.80744	0.0145919	0.0112298	0.181399	7.47433e-08	7.47433e-08	1	0	0	0	0	0
ACCGAGG	2	8	7	110.198	195226834	150.244	143191039	56	4	0.0181491	0.0725965	0.0558694	0.000508175	0.000391086	0.186363	2.603e-09	2.603e-09	1	0	0	1	0	0
ACCGAT	9	36	6	110.198	195226834	150.244	143191039	216	4	0.081671	0.326684	0.251412	0.0019601	0.00150847	0.15974	1.00401e-08	1.00401e-08	1	0	0	1	0	0
ACCGATC	3	35	7	110.198	195226834	150.244	143191039	245	11.6667	0.0272237	0.31761	0.244429	0.00222327	0.001711	0.543559	1.13881e-08	1.13881e-08	1	0	0	1	1	0
ACCT	299	1963	4	110.198	195226834	150.244	143191039	7852	6.56522	2.71329	17.8134	13.709	0.0712534	0.0548358	0.174788	3.64978e-07	3.64978e-07	1	0	0	0	0	0
ACCTAG	13	52	6	110.198	195226834	150.244	143191039	312	4	0.117969	0.471877	0.363151	0.00283126	0.00217891	0.15974	1.45024e-08	1.45024e-08	1	0	0	1	0	0
ACCTCC	45	180	6	110.198	195226834	150.244	143191039	1080	4	0.408355	1.63342	1.25706	0.00980052	0.00754237	0.15974	5.02007e-08	5.02007e-08	1	0	0	1	0	0
ACCTCT	34	136	6	110.198	195226834	150.244	143191039	816	4	0.308535	1.23414	0.94978	0.00740484	0.00569868	0.15974	3.79294e-08	3.79294e-08	1	0	0	1	0	0
ACCTG	77	385	5	110.198	195226834	150.244	143191039	1925	5	0.698741	3.4937	2.68872	0.0174685	0.0134436	0.166396	8.94781e-08	8.94781e-08	1	0	0	1	0	0
ACCTGACG	4	16	8	110.198	195226834	150.244	143191039	128	4	0.0362982	0.145193	0.111739	0.00116154	0.000893911	0.212986	5.94971e-09	5.94971e-09	1	0	0	1	0	0
ACCTGGCTC	6	40	9	110.198	195226834	150.244	143191039	360	6.66667	0.0544473	0.362982	0.279347	0.00326684	0.00251412	0.399349	1.67336e-08	1.67336e-08	1	0	0	1	0	0
ACG	417	3537	3	110.198	195226834	150.244	143191039	10611	8.48201	3.78409	32.0967	24.7013	0.0962901	0.0741038	0.169364	4.93222e-07	4.93222e-07	1	0	0	0	0	0
ACGAG	18	90	5	110.198	195226834	150.244	143191039	450	5	0.163342	0.81671	0.628531	0.00408355	0.00314265	0.166396	2.0917e-08	2.0917e-08	1	0	0	1	0	0
ACGAGAG	2	33	7	110.198	195226834	150.244	143191039	231	16.5	0.0181491	0.29946	0.230461	0.00209622	0.00161323	0.768748	1.07374e-08	1.07374e-08	1	0	0	1	1	0
ACGAGTCGAGCTC	93	476	13	110.198	195226834	150.244	143191039	6188	5.11828	0.843934	4.31949	3.32423	0.0561534	0.043215	0.442863	2.87631e-07	2.87631e-07	1	0	0	1	0	0
ACGAT	20	100	5	110.198	195226834	150.244	143191039	500	5	0.181491	0.907456	0.698368	0.00453728	0.00349184	0.166396	2.32411e-08	2.32411e-08	1	0	0	1	0	0
ACGATAGGCACTG	23	142	13	110.198	195226834	150.244	143191039	1846	6.17391	0.208715	1.28859	0.991682	0.0167516	0.0128919	0.534202	8.5806e-08	8.5806e-08	1	0	0	1	1	0
ACGATCTAGTCCCAT	37	170	15	110.198	195226834	150.244	143191039	2550	4.59459	0.335759	1.54267	1.18723	0.0231401	0.0178084	0.458712	1.18529e-07	1.18529e-07	1	0	0	1	0	0
ACGATG	56	226	6	110.198	195226834	150.244	143191039	1356	4.03571	0.508175	2.05085	1.57831	0.0123051	0.00946987	0.161166	6.30298e-08	6.30298e-08	1	0	0	1	0	0
ACGC	6	40	4	110.198	195226834	150.244	143191039	160	6.66667	0.0544473	0.362982	0.279347	0.00145193	0.00111739	0.177489	7.43714e-09	7.43714e-09	1	0	0	0	0	0
ACGCACGG	2	8	8	110.198	195226834	150.244	143191039	64	4	0.0181491	0.0725965	0.0558694	0.000580772	0.000446955	0.212986	2.97486e-09	2.97486e-09	1	0	0	1	0	0
ACGCAG	2	8	6	110.198	195226834	150.244	143191039	48	4	0.0181491	0.0725965	0.0558694	0.000435579	0.000335217	0.15974	2.23114e-09	2.23114e-09	1	0	0	1	0	0
ACGCCGC	2	8	7	110.198	195226834	150.244	143191039	56	4	0.0181491	0.0725965	0.0558694	0.000508175	0.000391086	0.186363	2.603e-09	2.603e-09	1	0	0	1	0	0
ACGCTC	4	16	6	110.198	195226834	150.244	143191039	96	4	0.0362982	0.145193	0.111739	0.000871158	0.000670433	0.15974	4.46228e-09	4.46228e-09	1	0	0	1	0	0
ACGCTG	8	39	6	110.198	195226834	150.244	143191039	234	4.875	0.0725965	0.353908	0.272363	0.00212345	0.00163418	0.194683	1.08768e-08	1.08768e-08	1	0	0	1	0	0
ACGG	599	4512	4	110.198	195226834	150.244	143191039	18048	7.53255	5.43566	40.9444	31.5104	0.163778	0.126041	0.200541	8.38909e-07	8.38909e-07	1	0	0	0	0	0
ACGGATGG	4	20	8	110.198	195226834	150.244	143191039	160	5	0.0362982	0.181491	0.139674	0.00145193	0.00111739	0.266233	7.43714e-09	7.43714e-09	1	0	0	1	0	0
ACGGC	2	12	5	110.198	195226834	150.244	143191039	60	6	0.0181491	0.108895	0.0838041	0.000544473	0.000419021	0.199675	2.78893e-09	2.78893e-09	1	0	0	1	0	0
ACGGCTGGG	25	100	9	110.198	195226834	150.244	143191039	900	4	0.226864	0.907456	0.698368	0.0081671	0.00628531	0.23961	4.18339e-08	4.18339e-08	1	0	0	1	0	0
ACGT	17	102	4	110.198	195226834	150.244	143191039	408	6	0.154267	0.925605	0.712335	0.00370242	0.00284934	0.15974	1.89647e-08	1.89647e-08	1	0	0	0	0	0
ACT	811	7572	3	110.198	195226834	150.244	143191039	22716	9.33662	7.35947	68.7126	52.8804	0.206138	0.158641	0.186429	1.05589e-06	1.05589e-06	1	0	0	0	0	0
ACTACTCCTAGAGCATG	59	262	17	110.198	195226834	150.244	143191039	4454	4.44068	0.535399	2.37753	1.82972	0.0404181	0.0311053	0.502458	2.07031e-07	2.07031e-07	1	0	0	1	1	0
ACTACTG	6	72	7	110.198	195226834	150.244	143191039	504	12	0.0544473	0.653368	0.502825	0.00457358	0.00351977	0.559089	2.3427e-08	2.3427e-08	1	0	0	1	1	0
ACTAG	24	120	5	110.198	195226834	150.244	143191039	600	5	0.217789	1.08895	0.838041	0.00544473	0.00419021	0.166396	2.78893e-08	2.78893e-08	1	0	0	1	0	0
ACTAT	32	190	5	110.198	195226834	150.244	143191039	950	5.9375	0.290386	1.72417	1.3269	0.00862083	0.00663449	0.197595	4.4158e-08	4.4158e-08	1	0	0	1	0	0
ACTATC	11	44	6	110.198	195226834	150.244	143191039	264	4	0.0998201	0.399281	0.307282	0.00239568	0.00184369	0.15974	1.22713e-08	1.22713e-08	1	0	0	1	0	0
ACTC	137	928	4	110.198	195226834	150.244	143191039	3712	6.77372	1.24321	8.42119	6.48085	0.0336848	0.0259234	0.180339	1.72542e-07	1.72542e-07	1	0	0	0	0	0
ACTCAG	1616	6619	6	110.198	195226834	150.244	143191039	39714	4.09592	14.6645	60.0645	46.225	0.360387	0.27735	0.16357	1.84599e-06	1.84599e-06	1	0	0	1	0	0
ACTCAT	10	40	6	110.198	195226834	150.244	143191039	240	4	0.0907456	0.362982	0.279347	0.00217789	0.00167608	0.15974	1.11557e-08	1.11557e-08	1	0	0	1	0	0
ACTCC	57	285	5	110.198	195226834	150.244	143191039	1425	5	0.51725	2.58625	1.99035	0.0129312	0.00995174	0.166396	6.6237e-08	6.6237e-08	1	0	0	1	0	0
ACTCCG	25	192	6	110.198	195226834	150.244	143191039	1152	7.68	0.226864	1.74232	1.34087	0.0104539	0.0080452	0.3067	5.35474e-08	5.35474e-08	1	0	0	1	0	0
ACTCG	14	84	5	110.198	195226834	150.244	143191039	420	6	0.127044	0.762263	0.586629	0.00381131	0.00293314	0.199675	1.95225e-08	1.95225e-08	1	0	0	1	0	0
ACTCT	37	193	5	110.198	195226834	150.244	143191039	965	5.21622	0.335759	1.75139	1.34785	0.00875695	0.00673925	0.173591	4.48552e-08	4.48552e-08	1	0	0	1	0	0
ACTCTAT	35	140	7	110.198	195226834	150.244	143191039	980	4	0.31761	1.27044	0.977715	0.00889307	0.006844	0.186363	4.55525e-08	4.55525e-08	1	0	0	1	0	0
ACTCTG	6	105	6	110.198	195226834	150.244	143191039	630	17.5	0.0544473	0.952829	0.733286	0.00571697	0.00439972	0.698861	2.92837e-08	2.92837e-08	1	0	0	1	1	0
ACTG	89	628	4	110.198	195226834	150.244	143191039	2512	7.05618	0.807636	5.69882	4.38575	0.0227953	0.017543	0.187859	1.16763e-07	1.16763e-07	1	0	0	0	0	0
ACTGAGC	2	12	7	110.198	195226834	150.244	143191039	84	6	0.0181491	0.108895	0.0838041	0.000762263	0.000586629	0.279545	3.9045e-09	3.9045e-09	1	0	0	1	0	0
ACTGAT	9	36	6	110.198	195226834	150.244	143191039	216	4	0.081671	0.326684	0.251412	0.0019601	0.00150847	0.15974	1.00401e-08	1.00401e-08	1	0	0	1	0	0
ACTGCTGATAT	9	113	11	110.198	195226834	150.244	143191039	1243	12.5556	0.081671	1.02543	0.789156	0.0112797	0.00868071	0.919243	5.77773e-08	5.77773e-08	1	0	0	1	1	0
AG	28588	458388	2	110.198	195226834	150.244	143191039	916776	16.0343	259.423	4159.67	3201.23	8.31934	6.40247	0.213443	4.26137e-05	4.26137e-05	1	1	1	0	0	0
AGAGAGAT	29	157	8	110.198	195226834	150.244	143191039	1256	5.41379	0.263162	1.42471	1.09644	0.0113976	0.0087715	0.288266	5.83815e-08	5.83815e-08	1	0	0	1	0	0
AGAGAT	6	28	6	110.198	195226834	150.244	143191039	168	4.66667	0.0544473	0.254088	0.195543	0.00152453	0.00117326	0.186363	7.809e-09	7.809e-09	1	0	0	1	0	0
AGAGCG	15	60	6	110.198	195226834	150.244	143191039	360	4	0.136118	0.544473	0.419021	0.00326684	0.00251412	0.15974	1.67336e-08	1.67336e-08	1	0	0	1	0	0
AGAGG	24	123	5	110.198	195226834	150.244	143191039	615	5.125	0.217789	1.11617	0.858992	0.00558085	0.00429496	0.170555	2.85865e-08	2.85865e-08	1	0	0	1	0	0
AGAGGG	8	32	6	110.198	195226834	150.244	143191039	192	4	0.0725965	0.290386	0.223478	0.00174232	0.00134087	0.15974	8.92457e-09	8.92457e-09	1	0	0	1	0	0
AGAT	1254	8583	4	110.198	195226834	150.244	143191039	34332	6.8445	11.3795	77.8869	59.9409	0.311548	0.239764	0.182223	1.59582e-06	1.59582e-06	1	0	0	0	0	0
AGATATC	7	35	7	110.198	195226834	150.244	143191039	245	5	0.0635219	0.31761	0.244429	0.00222327	0.001711	0.232954	1.13881e-08	1.13881e-08	1	0	0	1	0	0
AGATC	112	600	5	110.198	195226834	150.244	143191039	3000	5.35714	1.01635	5.44473	4.19021	0.0272237	0.020951	0.178281	1.39446e-07	1.39446e-07	1	0	0	1	0	0
AGATCG	12	48	6	110.198	195226834	150.244	143191039	288	4	0.108895	0.435579	0.335217	0.00261347	0.0020113	0.15974	1.33869e-08	1.33869e-08	1	0	0	1	0	0
AGATCT	13	52	6	110.198	195226834	150.244	143191039	312	4	0.117969	0.471877	0.363151	0.00283126	0.00217891	0.15974	1.45024e-08	1.45024e-08	1	0	0	1	0	0
AGC	898	7763	3	110.198	195226834	150.244	143191039	23289	8.64477	8.14895	70.4458	54.2143	0.211337	0.162643	0.172614	1.08252e-06	1.08252e-06	1	0	0	0	0	0
AGCAGGC	6	28	7	110.198	195226834	150.244	143191039	196	4.66667	0.0544473	0.254088	0.195543	0.00177861	0.0013688	0.217424	9.1105e-09	9.1105e-09	1	0	0	1	0	0
AGCAT	17	85	5	110.198	195226834	150.244	143191039	425	5	0.154267	0.771337	0.593613	0.00385669	0.00296806	0.166396	1.97549e-08	1.97549e-08	1	0	0	1	0	0
AGCATG	31	124	6	110.198	195226834	150.244	143191039	744	4	0.281311	1.12525	0.865976	0.00675147	0.00519586	0.15974	3.45827e-08	3.45827e-08	1	0	0	1	0	0
AGCC	61	411	4	110.198	195226834	150.244	143191039	1644	6.7377	0.553548	3.72964	2.87029	0.0149186	0.0114812	0.17938	7.64166e-08	7.64166e-08	1	0	0	0	0	0
AGCCGCC	3	12	7	110.198	195226834	150.244	143191039	84	4	0.0272237	0.108895	0.0838041	0.000762263	0.000586629	0.186363	3.9045e-09	3.9045e-09	1	0	0	1	0	0
AGCCTAT	8	32	7	110.198	195226834	150.244	143191039	224	4	0.0725965	0.290386	0.223478	0.0020327	0.00156434	0.186363	1.0412e-08	1.0412e-08	1	0	0	1	0	0
AGCCTG	17	68	6	110.198	195226834	150.244	143191039	408	4	0.154267	0.61707	0.47489	0.00370242	0.00284934	0.15974	1.89647e-08	1.89647e-08	1	0	0	1	0	0
AGCG	4	24	4	110.198	195226834	150.244	143191039	96	6	0.0362982	0.217789	0.167608	0.000871158	0.000670433	0.15974	4.46228e-09	4.46228e-09	1	0	0	0	0	0
AGCT	8	48	4	110.198	195226834	150.244	143191039	192	6	0.0725965	0.435579	0.335217	0.00174232	0.00134087	0.15974	8.92457e-09	8.92457e-09	1	0	0	0	0	0
AGG	541	4477	3	110.198	195226834	150.244	143191039	13431	8.27542	4.90934	40.6268	31.2659	0.12188	0.0937978	0.165239	6.24301e-07	6.24301e-07	1	0	0	0	0	0
AGGAT	33	165	5	110.198	195226834	150.244	143191039	825	5	0.29946	1.4973	1.15231	0.00748651	0.00576153	0.166396	3.83478e-08	3.83478e-08	1	0	0	1	0	0
AGGATG	30	127	6	110.198	195226834	150.244	143191039	762	4.23333	0.272237	1.15247	0.886927	0.00691481	0.00532156	0.169058	3.54194e-08	3.54194e-08	1	0	0	1	0	0
AGGC	115	783	4	110.198	195226834	150.244	143191039	3132	6.8087	1.04357	7.10538	5.46822	0.0284215	0.0218729	0.18127	1.45582e-07	1.45582e-07	1	0	0	0	0	0
AGGCCG	10	40	6	110.198	195226834	150.244	143191039	240	4	0.0907456	0.362982	0.279347	0.00217789	0.00167608	0.15974	1.11557e-08	1.11557e-08	1	0	0	1	0	0
AGGGG	5	29	5	110.198	195226834	150.244	143191039	145	5.8	0.0453728	0.263162	0.202527	0.00131581	0.00101263	0.193019	6.73991e-09	6.73991e-09	1	0	0	1	0	0
AT	863	11250	2	110.198	195226834	150.244	143191039	22500	13.0359	7.83134	102.089	78.5664	0.204178	0.157133	0.17353	1.04585e-06	1.04585e-06	1	0	0	0	0	0
ATATC	67	352	5	110.198	195226834	150.244	143191039	1760	5.25373	0.607995	3.19424	2.45825	0.0159712	0.0122913	0.17484	8.18085e-08	8.18085e-08	1	0	0	1	0	0
ATATCGCCCCGGGCCC	4	24	16	110.198	195226834	150.244	143191039	384	6	0.0362982	0.217789	0.167608	0.00348463	0.00268173	0.638959	1.78491e-08	1.78491e-08	1	0	0	1	1	0
ATATGC	28	112	6	110.198	195226834	150.244	143191039	672	4	0.254088	1.01635	0.782172	0.0060981	0.00469303	0.15974	3.1236e-08	3.1236e-08	1	0	0	1	0	0
ATC	3637	32241	3	110.198	195226834	150.244	143191039	96723	8.86472	33.0042	292.573	225.161	0.877718	0.675482	0.177006	4.49589e-06	4.49589e-06	1	0	0	0	0	0
ATCC	91	579	4	110.198	195226834	150.244	143191039	2316	6.36264	0.825785	5.25417	4.04355	0.0210167	0.0161742	0.169394	1.07653e-07	1.07653e-07	1	0	0	0	0	0
ATCCC	7	35	5	110.198	195226834	150.244	143191039	175	5	0.0635219	0.31761	0.244429	0.00158805	0.00122214	0.166396	8.13437e-09	8.13437e-09	1	0	0	1	0	0
ATCCCC	3	12	6	110.198	195226834	150.244	143191039	72	4	0.0272237	0.108895	0.0838041	0.000653368	0.000502825	0.15974	3.34671e-09	3.34671e-09	1	0	0	1	0	0
ATCGGCC	2	8	7	110.198	195226834	150.244	143191039	56	4	0.0181491	0.0725965	0.0558694	0.000508175	0.000391086	0.186363	2.603e-09	2.603e-09	1	0	0	1	0	0
ATGC	16	96	4	110.198	195226834	150.244	143191039	384	6	0.145193	0.871158	0.670433	0.00348463	0.00268173	0.15974	1.78491e-08	1.78491e-08	1	0	0	0	0	0
CCCCG	1	5	5	110.198	195226834	150.244	143191039	25	5	0.00907456	0.0453728	0.0349184	0.000226864	0.000174592	0.166396	1.16205e-09	1.16205e-09	1	0	0	1	0	0
CCCGG	7	35	5	110.198	195226834	150.244	143191039	175	5	0.0635219	0.31761	0.244429	0.00158805	0.00122214	0.166396	8.13437e-09	8.13437e-09	1	0	0	1	0	0
CCG	91	758	3	110.198	195226834	150.244	143191039	2274	8.32967	0.825785	6.87851	5.29363	0.0206355	0.0158809	0.166322	1.057e-07	1.057e-07	1	0	0	0	0	0
