# Supplementary material for: Profiles of telomeric repeats in Insecta reveal diverse forms of telomeric motifs in Hymenopterans
Source: Life Sci Alliance. 2022 Apr 1;5(7):e202101163. doi: 10.26508/lsa.202101163 (PMC8977481; doi:10.26508/lsa.202101163)
Supplement: Supplemental Data 3. — Tandem repeat statistics for 50 species without simple tandem type TRM. [file LSA-2021-01163_Supplemental_Data_3.zip › DataS3/POLCA_output.csv.9.filtered.xlsx]

## Sheet: Sheet1
Unnamed: 0	reads	repeats	unit_len	avg_genome_cov	genome_size	eff_read_len	num_reads	repeats_total_len	repeats_per_read	reads_per_genome	repeats_per_genome	repeats_per_million_reads	repeats_len_per_genome	repeats_len_per_million_reads	percent_repeats_len_per_read	percent_repeats_len_per_genome	percent_repeat_unit_in_sequences	avg_genome_cov_filter	repeat_containing_reads_filter	repeats_len_per_million_reads_filter	unit_len_filter	percent_repeats_len_per_read_filter	qualified
AAAAAAAAGTCAAAAG	2	8	16	275.908	197095956	150	362535407	128	4	0.0072488	0.0289952	0.0220668	0.000463923	0.000353069	0.426667	2.35379e-09	2.35379e-09	1	0	0	1	0	0
AAAAAAAATATATATATATAT	1	4	21	275.908	197095956	150	362535407	84	4	0.0036244	0.0144976	0.0110334	0.00030445	0.000231702	0.56	1.54468e-09	1.54468e-09	1	0	0	1	1	0
AAAAAAAATC	1	4	10	275.908	197095956	150	362535407	40	4	0.0036244	0.0144976	0.0110334	0.000144976	0.000110334	0.266667	7.3556e-10	7.3556e-10	1	0	0	1	0	0
AAAAAAAATT	1	4	10	275.908	197095956	150	362535407	40	4	0.0036244	0.0144976	0.0110334	0.000144976	0.000110334	0.266667	7.3556e-10	7.3556e-10	1	0	0	1	0	0
AAAAAAATCG	219	1056	10	275.908	197095956	150	362535407	10560	4.82192	0.793743	3.82737	2.91282	0.0382737	0.0291282	0.321461	1.94188e-07	1.94188e-07	1	0	0	1	0	0
AAAAAAC	175	764	7	275.908	197095956	150	362535407	5348	4.36571	0.63427	2.76904	2.10738	0.0193833	0.0147517	0.203733	9.83444e-08	9.83444e-08	1	0	0	1	0	0
AAAAAACATTGAGTGCTCAGCACT	2	9	24	275.908	197095956	150	362535407	216	4.5	0.0072488	0.0326196	0.0248252	0.00078287	0.000595804	0.72	3.97203e-09	3.97203e-09	1	0	0	1	1	0
AAAAAACCCTG	17	72	11	275.908	197095956	150	362535407	792	4.23529	0.0616148	0.260957	0.198601	0.00287052	0.00218461	0.310588	1.45641e-08	1.45641e-08	1	0	0	1	0	0
AAAAAACTCTGACAAAACCCTG	106	435	22	275.908	197095956	150	362535407	9570	4.10377	0.384186	1.57661	1.19988	0.0346855	0.0263974	0.601887	1.75983e-07	1.75983e-07	1	0	0	1	1	0
AAAAAAG	4153	17370	7	275.908	197095956	150	362535407	121590	4.18252	15.0521	62.9558	47.9126	0.440691	0.335388	0.195184	2.23592e-06	2.23592e-06	1	0	0	1	0	0
AAAAAAGCACG	2	9	11	275.908	197095956	150	362535407	99	4.5	0.0072488	0.0326196	0.0248252	0.000358816	0.000273077	0.33	1.82051e-09	1.82051e-09	1	0	0	1	0	0
AAAAAAGGAG	30	122	10	275.908	197095956	150	362535407	1220	4.06667	0.108732	0.442177	0.336519	0.00442177	0.00336519	0.271111	2.24346e-08	2.24346e-08	1	0	0	1	0	0
AAAAAAGGCAGGCAGG	106	440	16	275.908	197095956	150	362535407	7040	4.15094	0.384186	1.59474	1.21367	0.0255158	0.0194188	0.442767	1.29459e-07	1.29459e-07	1	0	0	1	0	0
AAAAAAT	820	3416	7	275.908	197095956	150	362535407	23912	4.16585	2.97201	12.3809	9.42253	0.0866666	0.0659577	0.194407	4.39718e-07	4.39718e-07	1	0	0	1	0	0
AAAAAATAAATATAAAAT	1	5	18	275.908	197095956	150	362535407	90	5	0.0036244	0.018122	0.0137918	0.000326196	0.000248252	0.6	1.65501e-09	1.65501e-09	1	0	0	1	1	0
AAAAAATCGG	4	17	10	275.908	197095956	150	362535407	170	4.25	0.0144976	0.0616148	0.046892	0.000616148	0.00046892	0.283333	3.12613e-09	3.12613e-09	1	0	0	1	0	0
AAAAAATGACG	73	325	11	275.908	197095956	150	362535407	3575	4.45205	0.264581	1.17793	0.896464	0.0129572	0.00986111	0.326484	6.57407e-08	6.57407e-08	1	0	0	1	0	0
AAAAAATTATT	6	33	11	275.908	197095956	150	362535407	363	5.5	0.0217464	0.119605	0.0910256	0.00131566	0.00100128	0.403333	6.67521e-09	6.67521e-09	1	0	0	1	0	0
AAAAAC	1402	6358	6	275.908	197095956	150	362535407	38148	4.53495	5.08141	23.0439	17.5376	0.138264	0.105226	0.181398	7.01504e-07	7.01504e-07	1	0	0	1	0	0
AAAAACG	73	292	7	275.908	197095956	150	362535407	2044	4	0.264581	1.05832	0.805439	0.00740827	0.00563807	0.186667	3.75871e-08	3.75871e-08	1	0	0	1	0	0
AAAAACT	6	24	7	275.908	197095956	150	362535407	168	4	0.0217464	0.0869856	0.0662004	0.000608899	0.000463403	0.186667	3.08935e-09	3.08935e-09	1	0	0	1	0	0
AAAAAG	43483	186838	6	275.908	197095956	150	362535407	1121028	4.29681	157.6	677.175	515.365	4.06305	3.09219	0.171872	2.06146e-05	2.06146e-05	1	1	0	1	0	0
AAAAAGC	119	545	7	275.908	197095956	150	362535407	3815	4.57983	0.431304	1.9753	1.5033	0.0138271	0.0105231	0.213725	7.01541e-08	7.01541e-08	1	0	0	1	0	0
AAAAAGG	167	674	7	275.908	197095956	150	362535407	4718	4.03593	0.605275	2.44285	1.85913	0.0170999	0.0130139	0.188343	8.67593e-08	8.67593e-08	1	0	0	1	0	0
AAAAAGT	152	658	7	275.908	197095956	150	362535407	4606	4.32895	0.550909	2.38485	1.815	0.016694	0.012705	0.202018	8.46998e-08	8.46998e-08	1	0	0	1	0	0
AAAAAGTG	51	208	8	275.908	197095956	150	362535407	1664	4.07843	0.184844	0.753875	0.573737	0.006031	0.0045899	0.217516	3.05993e-08	3.05993e-08	1	0	0	1	0	0
AAAAAGTGAT	1	4	10	275.908	197095956	150	362535407	40	4	0.0036244	0.0144976	0.0110334	0.000144976	0.000110334	0.266667	7.3556e-10	7.3556e-10	1	0	0	1	0	0
AAAAAT	9465	41651	6	275.908	197095956	150	362535407	249906	4.40053	34.3049	150.96	114.888	0.905759	0.689329	0.176021	4.59552e-06	4.59552e-06	1	0	0	1	0	0
AAAAATACTG	2	8	10	275.908	197095956	150	362535407	80	4	0.0072488	0.0289952	0.0220668	0.000289952	0.000220668	0.266667	1.47112e-09	1.47112e-09	1	0	0	1	0	0
AAAAATAGT	1	5	9	275.908	197095956	150	362535407	45	5	0.0036244	0.018122	0.0137918	0.000163098	0.000124126	0.3	8.27505e-10	8.27505e-10	1	0	0	1	0	0
AAAAATATG	81	391	9	275.908	197095956	150	362535407	3519	4.82716	0.293576	1.41714	1.07852	0.0127543	0.00970664	0.28963	6.47109e-08	6.47109e-08	1	0	0	1	0	0
AAAAATCCGG	5	20	10	275.908	197095956	150	362535407	200	4	0.018122	0.072488	0.055167	0.00072488	0.00055167	0.266667	3.6778e-09	3.6778e-09	1	0	0	1	0	0
AAAAATG	370	1594	7	275.908	197095956	150	362535407	11158	4.30811	1.34103	5.77729	4.39681	0.040441	0.0307777	0.201045	2.05185e-07	2.05185e-07	1	0	0	1	0	0
AAAAATGAGCTT	54	298	12	275.908	197095956	150	362535407	3576	5.51852	0.195718	1.08007	0.821989	0.0129609	0.00986386	0.441481	6.57591e-08	6.57591e-08	1	0	0	1	0	0
AAAAATT	26	112	7	275.908	197095956	150	362535407	784	4.30769	0.0942344	0.405933	0.308935	0.00284153	0.00216255	0.201026	1.4417e-08	1.4417e-08	1	0	0	1	0	0
AAAAATTAAAG	1	4	11	275.908	197095956	150	362535407	44	4	0.0036244	0.0144976	0.0110334	0.000159474	0.000121367	0.293333	8.09116e-10	8.09116e-10	1	0	0	1	0	0
AAAAATTACAATTTTCCAAGAT	14	56	22	275.908	197095956	150	362535407	1232	4	0.0507416	0.202966	0.154468	0.00446526	0.00339829	0.586667	2.26553e-08	2.26553e-08	1	0	0	1	1	0
AAAAATTCCG	2	8	10	275.908	197095956	150	362535407	80	4	0.0072488	0.0289952	0.0220668	0.000289952	0.000220668	0.266667	1.47112e-09	1.47112e-09	1	0	0	1	0	0
AAAAATTTC	38	276	9	275.908	197095956	150	362535407	2484	7.26316	0.137727	1.00033	0.761305	0.00900301	0.00685174	0.435789	4.56783e-08	4.56783e-08	1	0	0	1	0	0
AAAAATTTCG	1	4	10	275.908	197095956	150	362535407	40	4	0.0036244	0.0144976	0.0110334	0.000144976	0.000110334	0.266667	7.3556e-10	7.3556e-10	1	0	0	1	0	0
AAAAATTTCT	32	140	10	275.908	197095956	150	362535407	1400	4.375	0.115981	0.507416	0.386169	0.00507416	0.00386169	0.291667	2.57446e-08	2.57446e-08	1	0	0	1	0	0
AAAAATTTGCT	38	192	11	275.908	197095956	150	362535407	2112	5.05263	0.137727	0.695885	0.529603	0.00765473	0.00582564	0.370526	3.88376e-08	3.88376e-08	1	0	0	1	0	0
AAAAC	3391	18191	5	275.908	197095956	150	362535407	90955	5.36449	12.2903	65.9314	50.1772	0.329657	0.250886	0.178816	1.67257e-06	1.67257e-06	1	0	0	1	0	0
AAAACAAGCAACCAAACAAGCAAGC	14	56	25	275.908	197095956	150	362535407	1400	4	0.0507416	0.202966	0.154468	0.00507416	0.00386169	0.666667	2.57446e-08	2.57446e-08	1	0	0	1	1	0
AAAACAC	8	33	7	275.908	197095956	150	362535407	231	4.125	0.0289952	0.119605	0.0910256	0.000837236	0.000637179	0.1925	4.24786e-09	4.24786e-09	1	0	0	1	0	0
AAAACACT	1	4	8	275.908	197095956	150	362535407	32	4	0.0036244	0.0144976	0.0110334	0.000115981	8.82672e-05	0.213333	5.88448e-10	5.88448e-10	1	0	0	1	0	0
AAAACAG	110	469	7	275.908	197095956	150	362535407	3283	4.26364	0.398684	1.69984	1.29367	0.0118989	0.00905567	0.19897	6.03711e-08	6.03711e-08	1	0	0	1	0	0
AAAACATCAAAGCTC	24	162	15	275.908	197095956	150	362535407	2430	6.75	0.0869856	0.587153	0.446853	0.00880729	0.00670279	0.675	4.46853e-08	4.46853e-08	1	0	0	1	1	0
AAAACC	147	650	6	275.908	197095956	150	362535407	3900	4.42177	0.532787	2.35586	1.79293	0.0141352	0.0107576	0.176871	7.17171e-08	7.17171e-08	1	0	0	1	0	0
AAAACCC	7	68	7	275.908	197095956	150	362535407	476	9.71429	0.0253708	0.246459	0.187568	0.00172521	0.00131298	0.453333	8.75317e-09	8.75317e-09	1	0	0	1	0	0
AAAACCCTGAC	1186	8566	11	275.908	197095956	150	362535407	94226	7.2226	4.29854	31.0466	23.628	0.341513	0.259908	0.529657	1.73272e-06	1.73272e-06	1	0	0	1	1	0
AAAACG	896	3857	6	275.908	197095956	150	362535407	23142	4.30469	3.24746	13.9793	10.639	0.0838758	0.0638338	0.172187	4.25558e-07	4.25558e-07	1	0	0	1	0	0
AAAACGCAACAC	4	22	12	275.908	197095956	150	362535407	264	5.5	0.0144976	0.0797368	0.0606837	0.000956841	0.000728205	0.44	4.8547e-09	4.8547e-09	1	0	0	1	0	0
AAAACGTAACGT	6	24	12	275.908	197095956	150	362535407	288	4	0.0217464	0.0869856	0.0662004	0.00104383	0.000794405	0.32	5.29603e-09	5.29603e-09	1	0	0	1	0	0
AAAACT	290	1286	6	275.908	197095956	150	362535407	7716	4.43448	1.05108	4.66098	3.54724	0.0279659	0.0212834	0.177379	1.4189e-07	1.4189e-07	1	0	0	1	0	0
AAAACTCAAGATTC	2	12	14	275.908	197095956	150	362535407	168	6	0.0072488	0.0434928	0.0331002	0.000608899	0.000463403	0.56	3.08935e-09	3.08935e-09	1	0	0	1	1	0
AAAACTCTGAC	7254	62359	11	275.908	197095956	150	362535407	685949	8.5965	26.2914	226.014	172.008	2.48615	1.89209	0.63041	1.26139e-05	1.26139e-05	1	0	0	1	1	0
AAAACTCTGACAAAAGCCTGAC	4	18	22	275.908	197095956	150	362535407	396	4.5	0.0144976	0.0652392	0.0496503	0.00143526	0.00109231	0.66	7.28205e-09	7.28205e-09	1	0	0	1	1	0
AAAACTCTGACAAAGCTCTGAC	10	47	22	275.908	197095956	150	362535407	1034	4.7	0.036244	0.170347	0.129643	0.00374763	0.00285214	0.689333	1.90142e-08	1.90142e-08	1	0	0	1	1	0
AAAACTCTGACAAATGCCTGAC	2	8	22	275.908	197095956	150	362535407	176	4	0.0072488	0.0289952	0.0220668	0.000637894	0.00048547	0.586667	3.23647e-09	3.23647e-09	1	0	0	1	1	0
AAAAG	62343	344841	5	275.908	197095956	150	362535407	1724205	5.53135	225.956	1249.84	951.193	6.24921	4.75596	0.184378	3.17064e-05	3.17064e-05	1	1	1	1	0	0
AAAAGAATAAAGGATTT	2	10	17	275.908	197095956	150	362535407	170	5	0.0072488	0.036244	0.0275835	0.000616148	0.00046892	0.566667	3.12613e-09	3.12613e-09	1	0	0	1	1	0
AAAAGAG	147	604	7	275.908	197095956	150	362535407	4228	4.10884	0.532787	2.18914	1.66604	0.015324	0.0116623	0.191746	7.77487e-08	7.77487e-08	1	0	0	1	0	0
AAAAGAGGAGG	24	104	11	275.908	197095956	150	362535407	1144	4.33333	0.0869856	0.376938	0.286869	0.00414631	0.00315555	0.317778	2.1037e-08	2.1037e-08	1	0	0	1	0	0
AAAAGAT	381	1576	7	275.908	197095956	150	362535407	11032	4.13648	1.3809	5.71205	4.34716	0.0399844	0.0304301	0.193036	2.02868e-07	2.02868e-07	1	0	0	1	0	0
AAAAGC	1526	6988	6	275.908	197095956	150	362535407	41928	4.57929	5.53083	25.3273	19.2754	0.151964	0.115652	0.183172	7.71014e-07	7.71014e-07	1	0	0	1	0	0
AAAAGCCAGAGC	99	567	12	275.908	197095956	150	362535407	6804	5.72727	0.358816	2.05503	1.56399	0.0246604	0.0187678	0.458182	1.25119e-07	1.25119e-07	1	0	0	1	0	0
AAAAGCT	3	21	7	275.908	197095956	150	362535407	147	7	0.0108732	0.0761124	0.0579254	0.000532787	0.000405478	0.326667	2.70318e-09	2.70318e-09	1	0	0	1	0	0
AAAAGG	2116	9433	6	275.908	197095956	150	362535407	56598	4.45794	7.66923	34.189	26.0195	0.205134	0.156117	0.178318	1.04078e-06	1.04078e-06	1	0	0	1	0	0
AAAAGGG	213	930	7	275.908	197095956	150	362535407	6510	4.3662	0.771997	3.37069	2.56527	0.0235948	0.0179569	0.203756	1.19712e-07	1.19712e-07	1	0	0	1	0	0
AAAAGGT	2	8	7	275.908	197095956	150	362535407	56	4	0.0072488	0.0289952	0.0220668	0.000202966	0.000154468	0.186667	1.02978e-09	1.02978e-09	1	0	0	1	0	0
AAAAGGTGGAAG	2	10	12	275.908	197095956	150	362535407	120	5	0.0072488	0.036244	0.0275835	0.000434928	0.000331002	0.4	2.20668e-09	2.20668e-09	1	0	0	1	0	0
AAAAGT	818	4453	6	275.908	197095956	150	362535407	26718	5.44377	2.96476	16.1394	12.2829	0.0968367	0.0736976	0.217751	4.91318e-07	4.91318e-07	1	0	0	1	0	0
AAAAGTACGGAAACAAAT	3	12	18	275.908	197095956	150	362535407	216	4	0.0108732	0.0434928	0.0331002	0.00078287	0.000595804	0.48	3.97203e-09	3.97203e-09	1	0	0	1	0	0
AAAAGTG	2	10	7	275.908	197095956	150	362535407	70	5	0.0072488	0.036244	0.0275835	0.000253708	0.000193085	0.233333	1.28723e-09	1.28723e-09	1	0	0	1	0	0
AAAAGTT	79	371	7	275.908	197095956	150	362535407	2597	4.6962	0.286328	1.34465	1.02335	0.00941256	0.00716344	0.219156	4.77563e-08	4.77563e-08	1	0	0	1	0	0
AAAAT	20695	115767	5	275.908	197095956	150	362535407	578835	5.59396	75.0069	419.586	319.326	2.09793	1.59663	0.186465	1.06442e-05	1.06442e-05	1	1	0	1	0	0
AAAATAAGGTGTAAG	16	109	15	275.908	197095956	150	362535407	1635	6.8125	0.0579904	0.39506	0.30066	0.00592589	0.0045099	0.68125	3.0066e-08	3.0066e-08	1	0	0	1	1	0
AAAATAATTAT	1	4	11	275.908	197095956	150	362535407	44	4	0.0036244	0.0144976	0.0110334	0.000159474	0.000121367	0.293333	8.09116e-10	8.09116e-10	1	0	0	1	0	0
AAAATAATTCGTC	76	345	13	275.908	197095956	150	362535407	4485	4.53947	0.275454	1.25042	0.951631	0.0162554	0.0123712	0.393421	8.24747e-08	8.24747e-08	1	0	0	1	0	0
AAAATAC	37	155	7	275.908	197095956	150	362535407	1085	4.18919	0.134103	0.561782	0.427544	0.00393247	0.00299281	0.195495	1.99521e-08	1.99521e-08	1	0	0	1	0	0
AAAATAG	255	1048	7	275.908	197095956	150	362535407	7336	4.1098	0.924222	3.79837	2.89075	0.0265886	0.0202353	0.191791	1.34902e-07	1.34902e-07	1	0	0	1	0	0
AAAATAGCGCACCCTACT	1	4	18	275.908	197095956	150	362535407	72	4	0.0036244	0.0144976	0.0110334	0.000260957	0.000198601	0.48	1.32401e-09	1.32401e-09	1	0	0	1	0	0
AAAATAT	106	441	7	275.908	197095956	150	362535407	3087	4.16038	0.384186	1.59836	1.21643	0.0111885	0.00851503	0.194151	5.67669e-08	5.67669e-08	1	0	0	1	0	0
AAAATATAAGCGTATCATGT	1552	8014	20	275.908	197095956	150	362535407	160280	5.16366	5.62507	29.0459	22.1054	0.580919	0.442109	0.688488	2.94739e-06	2.94739e-06	1	0	0	1	1	0
AAAATATATAATAATATATATAAT	3	12	24	275.908	197095956	150	362535407	288	4	0.0108732	0.0434928	0.0331002	0.00104383	0.000794405	0.64	5.29603e-09	5.29603e-09	1	0	0	1	1	0
AAAATC	561	2627	6	275.908	197095956	150	362535407	15762	4.68271	2.03329	9.5213	7.24619	0.0571278	0.0434771	0.187308	2.89848e-07	2.89848e-07	1	0	0	1	0	0
AAAATCACT	1	4	9	275.908	197095956	150	362535407	36	4	0.0036244	0.0144976	0.0110334	0.000130478	9.93006e-05	0.24	6.62004e-10	6.62004e-10	1	0	0	1	0	0
AAAATCAGTTC	142	747	11	275.908	197095956	150	362535407	8217	5.26056	0.514665	2.70743	2.06049	0.0297817	0.0226654	0.385775	1.51102e-07	1.51102e-07	1	0	0	1	0	0
AAAATCT	2	8	7	275.908	197095956	150	362535407	56	4	0.0072488	0.0289952	0.0220668	0.000202966	0.000154468	0.186667	1.02978e-09	1.02978e-09	1	0	0	1	0	0
AAAATG	1158	5960	6	275.908	197095956	150	362535407	35760	5.1468	4.19705	21.6014	16.4398	0.129609	0.0986386	0.205872	6.57591e-07	6.57591e-07	1	0	0	1	0	0
AAAATGGTAC	6	60	10	275.908	197095956	150	362535407	600	10	0.0217464	0.217464	0.165501	0.00217464	0.00165501	0.666667	1.10334e-08	1.10334e-08	1	0	0	1	1	0
AAAATGT	25	100	7	275.908	197095956	150	362535407	700	4	0.09061	0.36244	0.275835	0.00253708	0.00193085	0.186667	1.28723e-08	1.28723e-08	1	0	0	1	0	0
AAAATT	890	3741	6	275.908	197095956	150	362535407	22446	4.20337	3.22572	13.5589	10.319	0.0813533	0.061914	0.168135	4.1276e-07	4.1276e-07	1	0	0	1	0	0
AAAATTATCCCACCTT	4	19	16	275.908	197095956	150	362535407	304	4.75	0.0144976	0.0688636	0.0524087	0.00110182	0.000838539	0.506667	5.59026e-09	5.59026e-09	1	0	0	1	1	0
AAAATTC	6	24	7	275.908	197095956	150	362535407	168	4	0.0217464	0.0869856	0.0662004	0.000608899	0.000463403	0.186667	3.08935e-09	3.08935e-09	1	0	0	1	0	0
AAAATTCAAAC	10	44	11	275.908	197095956	150	362535407	484	4.4	0.036244	0.159474	0.121367	0.00175421	0.00133504	0.322667	8.90028e-09	8.90028e-09	1	0	0	1	0	0
AAAATTCAAATTG	1	4	13	275.908	197095956	150	362535407	52	4	0.0036244	0.0144976	0.0110334	0.000188469	0.000143434	0.346667	9.56228e-10	9.56228e-10	1	0	0	1	0	0
AAAATTG	106	500	7	275.908	197095956	150	362535407	3500	4.71698	0.384186	1.8122	1.37918	0.0126854	0.00965423	0.220126	6.43615e-08	6.43615e-08	1	0	0	1	0	0
AAAATTT	6	25	7	275.908	197095956	150	362535407	175	4.16667	0.0217464	0.09061	0.0689588	0.00063427	0.000482711	0.194444	3.21808e-09	3.21808e-09	1	0	0	1	0	0
AAAATTTCGAG	2	10	11	275.908	197095956	150	362535407	110	5	0.0072488	0.036244	0.0275835	0.000398684	0.000303419	0.366667	2.02279e-09	2.02279e-09	1	0	0	1	0	0
AAAATTTGACG	55	272	11	275.908	197095956	150	362535407	2992	4.94545	0.199342	0.985837	0.750272	0.0108442	0.00825299	0.362667	5.50199e-08	5.50199e-08	1	0	0	1	0	0
AAAC	17748	116236	4	275.908	197095956	150	362535407	464944	6.54924	64.3258	421.286	320.62	1.68514	1.28248	0.174647	8.54986e-06	8.54986e-06	1	1	0	0	0	0
AAACAAAGCTC	48	205	11	275.908	197095956	150	362535407	2255	4.27083	0.173971	0.743002	0.565462	0.00817302	0.00622008	0.313194	4.14672e-08	4.14672e-08	1	0	0	1	0	0
AAACAAAGGTGG	1	6	12	275.908	197095956	150	362535407	72	6	0.0036244	0.0217464	0.0165501	0.000260957	0.000198601	0.48	1.32401e-09	1.32401e-09	1	0	0	1	0	0
AAACAAC	67	602	7	275.908	197095956	150	362535407	4214	8.98507	0.242835	2.18189	1.66053	0.0152732	0.0116237	0.419303	7.74913e-08	7.74913e-08	1	0	0	1	0	0
AAACAACAAC	270	1871	10	275.908	197095956	150	362535407	18710	6.92963	0.978588	6.78125	5.16088	0.0678125	0.0516088	0.461975	3.44058e-07	3.44058e-07	1	0	0	1	0	0
AAACAACAACAACAACAAT	7976	34638	19	275.908	197095956	150	362535407	658122	4.34278	28.9082	125.542	95.5438	2.3853	1.81533	0.550085	1.21022e-05	1.21022e-05	1	0	0	1	1	0
AAACAACAACAACAAT	17	81	16	275.908	197095956	150	362535407	1296	4.76471	0.0616148	0.293576	0.223426	0.00469722	0.00357482	0.508235	2.38322e-08	2.38322e-08	1	0	0	1	1	0
AAACAACAACAATAAACAACAAT	3	16	23	275.908	197095956	150	362535407	368	5.33333	0.0108732	0.0579904	0.0441336	0.00133378	0.00101507	0.817778	6.76716e-09	6.76716e-09	1	0	0	1	1	0
AAACAACAAT	55	591	10	275.908	197095956	150	362535407	5910	10.7455	0.199342	2.14202	1.63019	0.0214202	0.0163019	0.716364	1.08679e-07	1.08679e-07	1	0	0	1	1	0
AAACAACACAG	2	8	11	275.908	197095956	150	362535407	88	4	0.0072488	0.0289952	0.0220668	0.000318947	0.000242735	0.293333	1.61823e-09	1.61823e-09	1	0	0	1	0	0
AAACAACGGCC	150	610	11	275.908	197095956	150	362535407	6710	4.06667	0.54366	2.21088	1.68259	0.0243197	0.0185085	0.298222	1.2339e-07	1.2339e-07	1	0	0	1	0	0
AAACAAG	20	85	7	275.908	197095956	150	362535407	595	4.25	0.072488	0.308074	0.23446	0.00215652	0.00164122	0.198333	1.09415e-08	1.09415e-08	1	0	0	1	0	0
AAACAAT	182	767	7	275.908	197095956	150	362535407	5369	4.21429	0.659641	2.77991	2.11566	0.0194594	0.0148096	0.196667	9.87306e-08	9.87306e-08	1	0	0	1	0	0
AAACAC	687	2914	6	275.908	197095956	150	362535407	17484	4.24163	2.48996	10.5615	8.03784	0.063369	0.048227	0.169665	3.21513e-07	3.21513e-07	1	0	0	1	0	0
AAACACG	29	129	7	275.908	197095956	150	362535407	903	4.44828	0.105108	0.467547	0.355827	0.00327283	0.00249079	0.207586	1.66053e-08	1.66053e-08	1	0	0	1	0	0
AAACAG	703	3221	6	275.908	197095956	150	362535407	19326	4.58179	2.54795	11.6742	8.88465	0.0700451	0.0533079	0.183272	3.55386e-07	3.55386e-07	1	0	0	1	0	0
AAACAGATC	2	10	9	275.908	197095956	150	362535407	90	5	0.0072488	0.036244	0.0275835	0.000326196	0.000248252	0.3	1.65501e-09	1.65501e-09	1	0	0	1	0	0
AAACAGC	21	84	7	275.908	197095956	150	362535407	588	4	0.0761124	0.30445	0.231702	0.00213115	0.00162191	0.186667	1.08127e-08	1.08127e-08	1	0	0	1	0	0
AAACAGCCCTCAACACCCTCT	2	8	21	275.908	197095956	150	362535407	168	4	0.0072488	0.0289952	0.0220668	0.000608899	0.000463403	0.56	3.08935e-09	3.08935e-09	1	0	0	1	1	0
AAACAGTCGGTAAT	17	81	14	275.908	197095956	150	362535407	1134	4.76471	0.0616148	0.293576	0.223426	0.00411007	0.00312797	0.444706	2.08531e-08	2.08531e-08	1	0	0	1	0	0
AAACAT	12	54	6	275.908	197095956	150	362535407	324	4.5	0.0434928	0.195718	0.148951	0.00117431	0.000893706	0.18	5.95804e-09	5.95804e-09	1	0	0	1	0	0
AAACATAGATGC	1	4	12	275.908	197095956	150	362535407	48	4	0.0036244	0.0144976	0.0110334	0.000173971	0.000132401	0.32	8.82672e-10	8.82672e-10	1	0	0	1	0	0
AAACATCGGCCGTCGGTAACGGT	4	16	23	275.908	197095956	150	362535407	368	4	0.0144976	0.0579904	0.0441336	0.00133378	0.00101507	0.613333	6.76716e-09	6.76716e-09	1	0	0	1	1	0
AAACC	723	4015	5	275.908	197095956	150	362535407	20075	5.55325	2.62044	14.552	11.0748	0.0727598	0.0553739	0.185108	3.69159e-07	3.69159e-07	1	0	0	1	0	0
AAACCAG	1	4	7	275.908	197095956	150	362535407	28	4	0.0036244	0.0144976	0.0110334	0.000101483	7.72338e-05	0.186667	5.14892e-10	5.14892e-10	1	0	0	1	0	0
AAACCAT	1	8	7	275.908	197095956	150	362535407	56	8	0.0036244	0.0289952	0.0220668	0.000202966	0.000154468	0.373333	1.02978e-09	1.02978e-09	1	0	0	1	0	0
AAACCATAT	15	66	9	275.908	197095956	150	362535407	594	4.4	0.054366	0.23921	0.182051	0.00215289	0.00163846	0.264	1.09231e-08	1.09231e-08	1	0	0	1	0	0
AAACCC	46	185	6	275.908	197095956	150	362535407	1110	4.02174	0.166722	0.670514	0.510295	0.00402308	0.00306177	0.16087	2.04118e-08	2.04118e-08	1	0	0	1	0	0
AAACCCC	1	4	7	275.908	197095956	150	362535407	28	4	0.0036244	0.0144976	0.0110334	0.000101483	7.72338e-05	0.186667	5.14892e-10	5.14892e-10	1	0	0	1	0	0
AAACCCCGACC	1	4	11	275.908	197095956	150	362535407	44	4	0.0036244	0.0144976	0.0110334	0.000159474	0.000121367	0.293333	8.09116e-10	8.09116e-10	1	0	0	1	0	0
AAACCCCTG	1	4	9	275.908	197095956	150	362535407	36	4	0.0036244	0.0144976	0.0110334	0.000130478	9.93006e-05	0.24	6.62004e-10	6.62004e-10	1	0	0	1	0	0
AAACCCT	952	8565	7	275.908	197095956	150	362535407	59955	8.99685	3.45043	31.043	23.6253	0.217301	0.165377	0.419853	1.10251e-06	1.10251e-06	1	0	0	1	0	0
AAACCCTGTG	6	24	10	275.908	197095956	150	362535407	240	4	0.0217464	0.0869856	0.0662004	0.000869856	0.000662004	0.266667	4.41336e-09	4.41336e-09	1	0	0	1	0	0
AAACCG	367	1988	6	275.908	197095956	150	362535407	11928	5.41689	1.33015	7.20531	5.4836	0.0432318	0.0329016	0.216676	2.19344e-07	2.19344e-07	1	0	0	1	0	0
AAACCT	2	50	6	275.908	197095956	150	362535407	300	25	0.0072488	0.18122	0.137918	0.00108732	0.000827505	1	5.5167e-09	5.5167e-09	1	0	0	1	1	0
AAACCTAACCC	7	39	11	275.908	197095956	150	362535407	429	5.57143	0.0253708	0.141352	0.107576	0.00155487	0.00118333	0.408571	7.88888e-09	7.88888e-09	1	0	0	1	0	0
AAACCTAACCT	34	212	11	275.908	197095956	150	362535407	2332	6.23529	0.12323	0.768373	0.58477	0.0084521	0.00643248	0.457255	4.28832e-08	4.28832e-08	1	0	0	1	0	0
AAACCTTGATGC	258	1166	12	275.908	197095956	150	362535407	13992	4.51938	0.935095	4.22605	3.21624	0.0507126	0.0385949	0.36155	2.57299e-07	2.57299e-07	1	0	0	1	0	0
AAACG	15630	89333	5	275.908	197095956	150	362535407	446665	5.71548	56.6494	323.778	246.412	1.61889	1.23206	0.190516	8.21373e-06	8.21373e-06	1	1	0	1	0	0
AAACGAAACTT	1	4	11	275.908	197095956	150	362535407	44	4	0.0036244	0.0144976	0.0110334	0.000159474	0.000121367	0.293333	8.09116e-10	8.09116e-10	1	0	0	1	0	0
AAACGAG	133	532	7	275.908	197095956	150	362535407	3724	4	0.482045	1.92818	1.46744	0.0134973	0.0102721	0.186667	6.84807e-08	6.84807e-08	1	0	0	1	0	0
AAACGC	935	4563	6	275.908	197095956	150	362535407	27378	4.88021	3.38881	16.5381	12.5864	0.0992288	0.0755181	0.195209	5.03454e-07	5.03454e-07	1	0	0	1	0	0
AAACGCG	150	667	7	275.908	197095956	150	362535407	4669	4.44667	0.54366	2.41747	1.83982	0.0169223	0.0128787	0.207511	8.58583e-08	8.58583e-08	1	0	0	1	0	0
AAACGCTCC	12	55	9	275.908	197095956	150	362535407	495	4.58333	0.0434928	0.199342	0.151709	0.00179408	0.00136538	0.275	9.10256e-09	9.10256e-09	1	0	0	1	0	0
AAACGG	71	284	6	275.908	197095956	150	362535407	1704	4	0.257332	1.02933	0.783372	0.00617598	0.00470023	0.16	3.13349e-08	3.13349e-08	1	0	0	1	0	0
AAACGGG	2	20	7	275.908	197095956	150	362535407	140	10	0.0072488	0.072488	0.055167	0.000507416	0.000386169	0.466667	2.57446e-09	2.57446e-09	1	0	0	1	0	0
AAACGGT	38	198	7	275.908	197095956	150	362535407	1386	5.21053	0.137727	0.717631	0.546154	0.00502342	0.00382307	0.243158	2.54872e-08	2.54872e-08	1	0	0	1	0	0
AAACGT	327	1376	6	275.908	197095956	150	362535407	8256	4.20795	1.18518	4.98717	3.79549	0.029923	0.0227729	0.168318	1.5182e-07	1.5182e-07	1	0	0	1	0	0
AAACGTCCCCG	161	799	11	275.908	197095956	150	362535407	8789	4.96273	0.583528	2.89589	2.20392	0.0318548	0.0242431	0.363934	1.61621e-07	1.61621e-07	1	0	0	1	0	0
AAACT	1577	9988	5	275.908	197095956	150	362535407	49940	6.33354	5.71568	36.2005	27.5504	0.181002	0.137752	0.211118	9.18347e-07	9.18347e-07	1	0	0	1	0	0
AAACTAAGG	45	192	9	275.908	197095956	150	362535407	1728	4.26667	0.163098	0.695885	0.529603	0.00626296	0.00476643	0.256	3.17762e-08	3.17762e-08	1	0	0	1	0	0
AAACTAC	35	140	7	275.908	197095956	150	362535407	980	4	0.126854	0.507416	0.386169	0.00355191	0.00270318	0.186667	1.80212e-08	1.80212e-08	1	0	0	1	0	0
AAACTC	148	928	6	275.908	197095956	150	362535407	5568	6.27027	0.536411	3.36344	2.55975	0.0201807	0.0153585	0.250811	1.0239e-07	1.0239e-07	1	0	0	1	0	0
AAACTCTGACG	8	57	11	275.908	197095956	150	362535407	627	7.125	0.0289952	0.206591	0.157226	0.0022725	0.00172949	0.5225	1.15299e-08	1.15299e-08	1	0	0	1	1	0
AAACTCTGACT	52	430	11	275.908	197095956	150	362535407	4730	8.26923	0.188469	1.55849	1.18609	0.0171434	0.013047	0.60641	8.698e-08	8.698e-08	1	0	0	1	1	0
AAACTG	176	732	6	275.908	197095956	150	362535407	4392	4.15909	0.637894	2.65306	2.01911	0.0159184	0.0121147	0.166364	8.07645e-08	8.07645e-08	1	0	0	1	0	0
AAACTGCACT	2	8	10	275.908	197095956	150	362535407	80	4	0.0072488	0.0289952	0.0220668	0.000289952	0.000220668	0.266667	1.47112e-09	1.47112e-09	1	0	0	1	0	0
AAACTGCATT	393717	1714848	10	275.908	197095956	150	362535407	17148480	4.35553	1426.99	6215.29	4730.15	62.1529	47.3015	0.290369	0.000315344	0.000315344	1	1	1	1	0	0
AAACTGGGC	6	30	9	275.908	197095956	150	362535407	270	5	0.0217464	0.108732	0.0827505	0.000978588	0.000744755	0.3	4.96503e-09	4.96503e-09	1	0	0	1	0	0
AAACTGGGCGC	21	84	11	275.908	197095956	150	362535407	924	4	0.0761124	0.30445	0.231702	0.00334894	0.00254872	0.293333	1.69914e-08	1.69914e-08	1	0	0	1	0	0
AAACTT	20	88	6	275.908	197095956	150	362535407	528	4.4	0.072488	0.318947	0.242735	0.00191368	0.00145641	0.176	9.7094e-09	9.7094e-09	1	0	0	1	0	0
AAACTTT	29	123	7	275.908	197095956	150	362535407	861	4.24138	0.105108	0.445801	0.339277	0.00312061	0.00237494	0.197931	1.58329e-08	1.58329e-08	1	0	0	1	0	0
AAACTTTACC	1	4	10	275.908	197095956	150	362535407	40	4	0.0036244	0.0144976	0.0110334	0.000144976	0.000110334	0.266667	7.3556e-10	7.3556e-10	1	0	0	1	0	0
AAAG	214601	1459723	4	275.908	197095956	150	362535407	5838892	6.80203	777.8	5290.62	4026.43	21.1625	16.1057	0.181388	0.000107371	0.000107371	1	1	1	0	0	0
AAAGAACT	1	10	8	275.908	197095956	150	362535407	80	10	0.0036244	0.036244	0.0275835	0.000289952	0.000220668	0.533333	1.47112e-09	1.47112e-09	1	0	0	1	1	0
AAAGAAG	994	4165	7	275.908	197095956	150	362535407	29155	4.19014	3.60265	15.0956	11.4885	0.105669	0.0804197	0.19554	5.36132e-07	5.36132e-07	1	0	0	1	0	0
AAAGAAT	1	5	7	275.908	197095956	150	362535407	35	5	0.0036244	0.018122	0.0137918	0.000126854	9.65423e-05	0.233333	6.43615e-10	6.43615e-10	1	0	0	1	0	0
AAAGAC	419	1924	6	275.908	197095956	150	362535407	11544	4.59189	1.51862	6.97334	5.30707	0.0418401	0.0318424	0.183675	2.12283e-07	2.12283e-07	1	0	0	1	0	0
AAAGACAACAG	1	5	11	275.908	197095956	150	362535407	55	5	0.0036244	0.018122	0.0137918	0.000199342	0.000151709	0.366667	1.0114e-09	1.0114e-09	1	0	0	1	0	0
AAAGACC	1	4	7	275.908	197095956	150	362535407	28	4	0.0036244	0.0144976	0.0110334	0.000101483	7.72338e-05	0.186667	5.14892e-10	5.14892e-10	1	0	0	1	0	0
AAAGACG	1	4	7	275.908	197095956	150	362535407	28	4	0.0036244	0.0144976	0.0110334	0.000101483	7.72338e-05	0.186667	5.14892e-10	5.14892e-10	1	0	0	1	0	0
AAAGAG	72719	324889	6	275.908	197095956	150	362535407	1949334	4.46773	263.563	1177.53	896.158	7.06516	5.37695	0.178709	3.58463e-05	3.58463e-05	1	1	1	1	0	0
AAAGAGCATC	5	20	10	275.908	197095956	150	362535407	200	4	0.018122	0.072488	0.055167	0.00072488	0.00055167	0.266667	3.6778e-09	3.6778e-09	1	0	0	1	0	0
AAAGAGG	74	314	7	275.908	197095956	150	362535407	2198	4.24324	0.268206	1.13806	0.866122	0.00796643	0.00606286	0.198018	4.0419e-08	4.0419e-08	1	0	0	1	0	0
AAAGAGGAGC	1	4	10	275.908	197095956	150	362535407	40	4	0.0036244	0.0144976	0.0110334	0.000144976	0.000110334	0.266667	7.3556e-10	7.3556e-10	1	0	0	1	0	0
AAAGAGT	320	1288	7	275.908	197095956	150	362535407	9016	4.025	1.15981	4.66823	3.55276	0.0326776	0.0248693	0.187833	1.65795e-07	1.65795e-07	1	0	0	1	0	0
AAAGAGTAG	11	46	9	275.908	197095956	150	362535407	414	4.18182	0.0398684	0.166722	0.126884	0.0015005	0.00114196	0.250909	7.61305e-09	7.61305e-09	1	0	0	1	0	0
AAAGAT	2631	11499	6	275.908	197095956	150	362535407	68994	4.37058	9.53579	41.677	31.7183	0.250062	0.19031	0.174823	1.26873e-06	1.26873e-06	1	0	0	1	0	0
AAAGATG	215	949	7	275.908	197095956	150	362535407	6643	4.41395	0.779246	3.43955	2.61768	0.0240769	0.0183237	0.205984	1.22158e-07	1.22158e-07	1	0	0	1	0	0
AAAGATT	4	16	7	275.908	197095956	150	362535407	112	4	0.0144976	0.0579904	0.0441336	0.000405933	0.000308935	0.186667	2.05957e-09	2.05957e-09	1	0	0	1	0	0
AAAGC	2568	14994	5	275.908	197095956	150	362535407	74970	5.83879	9.30746	54.3442	41.3587	0.271721	0.206794	0.194626	1.37862e-06	1.37862e-06	1	0	0	1	0	0
AAAGCAACGC	2	8	10	275.908	197095956	150	362535407	80	4	0.0072488	0.0289952	0.0220668	0.000289952	0.000220668	0.266667	1.47112e-09	1.47112e-09	1	0	0	1	0	0
AAAGCC	5	36	6	275.908	197095956	150	362535407	216	7.2	0.018122	0.130478	0.0993006	0.00078287	0.000595804	0.288	3.97203e-09	3.97203e-09	1	0	0	1	0	0
AAAGCG	137	616	6	275.908	197095956	150	362535407	3696	4.49635	0.496543	2.23263	1.69914	0.0133958	0.0101949	0.179854	6.79658e-08	6.79658e-08	1	0	0	1	0	0
AAAGCGAGACGAGGAAG	2	11	17	275.908	197095956	150	362535407	187	5.5	0.0072488	0.0398684	0.0303419	0.000677763	0.000515812	0.623333	3.43874e-09	3.43874e-09	1	0	0	1	1	0
AAAGCGCTCGC	9	51	11	275.908	197095956	150	362535407	561	5.66667	0.0326196	0.184844	0.140676	0.00203329	0.00154744	0.415556	1.03162e-08	1.03162e-08	1	0	0	1	0	0
AAAGG	13736	80505	5	275.908	197095956	150	362535407	402525	5.86088	49.7847	291.782	222.061	1.45891	1.11031	0.195363	7.40204e-06	7.40204e-06	1	1	0	1	0	0
AAAGGAG	25	100	7	275.908	197095956	150	362535407	700	4	0.09061	0.36244	0.275835	0.00253708	0.00193085	0.186667	1.28723e-08	1.28723e-08	1	0	0	1	0	0
AAAGGAT	40	165	7	275.908	197095956	150	362535407	1155	4.125	0.144976	0.598026	0.455128	0.00418618	0.0031859	0.1925	2.12393e-08	2.12393e-08	1	0	0	1	0	0
AAAGGC	418	2354	6	275.908	197095956	150	362535407	14124	5.63158	1.515	8.53184	6.49316	0.051191	0.038959	0.225263	2.59726e-07	2.59726e-07	1	0	0	1	0	0
AAAGGCGG	15	92	8	275.908	197095956	150	362535407	736	6.13333	0.054366	0.333445	0.253768	0.00266756	0.00203015	0.327111	1.35343e-08	1.35343e-08	1	0	0	1	0	0
AAAGGG	3136	13320	6	275.908	197095956	150	362535407	79920	4.24745	11.3661	48.277	36.7412	0.289662	0.220447	0.169898	1.46965e-06	1.46965e-06	1	0	0	1	0	0
AAAGGGAGAGAAG	1	6	13	275.908	197095956	150	362535407	78	6	0.0036244	0.0217464	0.0165501	0.000282703	0.000215151	0.52	1.43434e-09	1.43434e-09	1	0	0	1	1	0
AAAGGGC	1	4	7	275.908	197095956	150	362535407	28	4	0.0036244	0.0144976	0.0110334	0.000101483	7.72338e-05	0.186667	5.14892e-10	5.14892e-10	1	0	0	1	0	0
AAAGGGCGTT	1	4	10	275.908	197095956	150	362535407	40	4	0.0036244	0.0144976	0.0110334	0.000144976	0.000110334	0.266667	7.3556e-10	7.3556e-10	1	0	0	1	0	0
AAAGGGG	14	56	7	275.908	197095956	150	362535407	392	4	0.0507416	0.202966	0.154468	0.00142076	0.00108127	0.186667	7.20849e-09	7.20849e-09	1	0	0	1	0	0
AAAGGT	353	1718	6	275.908	197095956	150	362535407	10308	4.86686	1.27941	6.22672	4.73885	0.0373603	0.0284331	0.194674	1.89554e-07	1.89554e-07	1	0	0	1	0	0
AAAGGTAT	1	4	8	275.908	197095956	150	362535407	32	4	0.0036244	0.0144976	0.0110334	0.000115981	8.82672e-05	0.213333	5.88448e-10	5.88448e-10	1	0	0	1	0	0
AAAGGTCACGC	3	12	11	275.908	197095956	150	362535407	132	4	0.0108732	0.0434928	0.0331002	0.000478421	0.000364102	0.293333	2.42735e-09	2.42735e-09	1	0	0	1	0	0
AAAGGTCCC	6	37	9	275.908	197095956	150	362535407	333	6.16667	0.0217464	0.134103	0.102059	0.00120692	0.000918531	0.37	6.12354e-09	6.12354e-09	1	0	0	1	0	0
AAAGGTGATCG	96	391	11	275.908	197095956	150	362535407	4301	4.07292	0.347942	1.41714	1.07852	0.0155885	0.0118637	0.298681	7.90911e-08	7.90911e-08	1	0	0	1	0	0
AAAGGTGTATGT	1175	6507	12	275.908	197095956	150	362535407	78084	5.53787	4.25867	23.584	17.9486	0.283008	0.215383	0.44303	1.43589e-06	1.43589e-06	1	0	0	1	0	0
AAAGT	4759	28863	5	275.908	197095956	150	362535407	144315	6.06493	17.2485	104.611	79.6143	0.523055	0.398071	0.202164	2.65381e-06	2.65381e-06	1	0	0	1	0	0
AAAGTAC	40	171	7	275.908	197095956	150	362535407	1197	4.275	0.144976	0.619772	0.471678	0.00433841	0.00330175	0.1995	2.20116e-08	2.20116e-08	1	0	0	1	0	0
AAAGTAG	77	317	7	275.908	197095956	150	362535407	2219	4.11688	0.279079	1.14893	0.874397	0.00804254	0.00612078	0.192121	4.08052e-08	4.08052e-08	1	0	0	1	0	0
AAAGTC	112	451	6	275.908	197095956	150	362535407	2706	4.02679	0.405933	1.6346	1.24402	0.00980762	0.0074641	0.161071	4.97607e-08	4.97607e-08	1	0	0	1	0	0
AAAGTCAAATGTC	1	8	13	275.908	197095956	150	362535407	104	8	0.0036244	0.0289952	0.0220668	0.000376938	0.000286869	0.693333	1.91246e-09	1.91246e-09	1	0	0	1	1	0
AAAGTCCCAATG	4	16	12	275.908	197095956	150	362535407	192	4	0.0144976	0.0579904	0.0441336	0.000695885	0.000529603	0.32	3.53069e-09	3.53069e-09	1	0	0	1	0	0
AAAGTCGTGTC	2	10	11	275.908	197095956	150	362535407	110	5	0.0072488	0.036244	0.0275835	0.000398684	0.000303419	0.366667	2.02279e-09	2.02279e-09	1	0	0	1	0	0
AAAGTCTACAGATGGAGT	2	8	18	275.908	197095956	150	362535407	144	4	0.0072488	0.0289952	0.0220668	0.000521913	0.000397203	0.48	2.64802e-09	2.64802e-09	1	0	0	1	0	0
AAAGTG	4	19	6	275.908	197095956	150	362535407	114	4.75	0.0144976	0.0688636	0.0524087	0.000413182	0.000314452	0.19	2.09635e-09	2.09635e-09	1	0	0	1	0	0
AAAGTGAAATGG	1	5	12	275.908	197095956	150	362535407	60	5	0.0036244	0.018122	0.0137918	0.000217464	0.000165501	0.4	1.10334e-09	1.10334e-09	1	0	0	1	0	0
AAAGTGAAC	127	518	9	275.908	197095956	150	362535407	4662	4.07874	0.460299	1.87744	1.42883	0.0168969	0.0128594	0.244724	8.57296e-08	8.57296e-08	1	0	0	1	0	0
AAAGTGAAG	1	4	9	275.908	197095956	150	362535407	36	4	0.0036244	0.0144976	0.0110334	0.000130478	9.93006e-05	0.24	6.62004e-10	6.62004e-10	1	0	0	1	0	0
AAAGTGCATC	655179	3717701	10	275.908	197095956	150	362535407	37177010	5.67433	2374.63	13474.4	10254.7	134.744	102.547	0.378289	0.000683648	0.000683648	1	1	1	1	0	0
AAAGTGCATT	5401279	34210634	10	275.908	197095956	150	362535407	342106340	6.3338	19576.4	123993	94364.9	1239.93	943.649	0.422253	0.006291	0.006291	1	1	1	1	0	0
AAAGTGCGGT	1	4	10	275.908	197095956	150	362535407	40	4	0.0036244	0.0144976	0.0110334	0.000144976	0.000110334	0.266667	7.3556e-10	7.3556e-10	1	0	0	1	0	0
AAAGTGGACT	1	4	10	275.908	197095956	150	362535407	40	4	0.0036244	0.0144976	0.0110334	0.000144976	0.000110334	0.266667	7.3556e-10	7.3556e-10	1	0	0	1	0	0
AAAGTGGCC	1	11	9	275.908	197095956	150	362535407	99	11	0.0036244	0.0398684	0.0303419	0.000358816	0.000273077	0.66	1.82051e-09	1.82051e-09	1	0	0	1	1	0
AAAGTGT	1	4	7	275.908	197095956	150	362535407	28	4	0.0036244	0.0144976	0.0110334	0.000101483	7.72338e-05	0.186667	5.14892e-10	5.14892e-10	1	0	0	1	0	0
AAAGTT	207	992	6	275.908	197095956	150	362535407	5952	4.79227	0.750251	3.5954	2.73628	0.0215724	0.0164177	0.191691	1.09451e-07	1.09451e-07	1	0	0	1	0	0
AAAGTTC	139	557	7	275.908	197095956	150	362535407	3899	4.00719	0.503791	2.01879	1.5364	0.0141315	0.0107548	0.187002	7.16987e-08	7.16987e-08	1	0	0	1	0	0
AAAT	25512	169946	4	275.908	197095956	150	362535407	679784	6.66141	92.4657	615.952	468.771	2.46381	1.87508	0.177638	1.25006e-05	1.25006e-05	1	1	0	0	0	0
AAATAAATAGGTGAAT	3	22	16	275.908	197095956	150	362535407	352	7.33333	0.0108732	0.0797368	0.0606837	0.00127579	0.00097094	0.782222	6.47293e-09	6.47293e-09	1	0	0	1	1	0
AAATAAATG	86	349	9	275.908	197095956	150	362535407	3141	4.05814	0.311698	1.26492	0.962665	0.0113842	0.00866398	0.243488	5.77599e-08	5.77599e-08	1	0	0	1	0	0
AAATAAC	21	84	7	275.908	197095956	150	362535407	588	4	0.0761124	0.30445	0.231702	0.00213115	0.00162191	0.186667	1.08127e-08	1.08127e-08	1	0	0	1	0	0
AAATAAG	590	2562	7	275.908	197095956	150	362535407	17934	4.34237	2.1384	9.28571	7.0669	0.065	0.0494683	0.202644	3.29788e-07	3.29788e-07	1	0	0	1	0	0
AAATAAGACG	184	804	10	275.908	197095956	150	362535407	8040	4.36957	0.666889	2.91402	2.21771	0.0291402	0.0221771	0.291304	1.47848e-07	1.47848e-07	1	0	0	1	0	0
AAATAAGCCATATCATGTAG	42	181	20	275.908	197095956	150	362535407	3620	4.30952	0.152225	0.656016	0.499262	0.0131203	0.00998523	0.574603	6.65682e-08	6.65682e-08	1	0	0	1	1	0
AAATAAGGT	21	102	9	275.908	197095956	150	362535407	918	4.85714	0.0761124	0.369689	0.281352	0.0033272	0.00253217	0.291429	1.68811e-08	1.68811e-08	1	0	0	1	0	0
AAATAAGTCCC	20	92	11	275.908	197095956	150	362535407	1012	4.6	0.072488	0.333445	0.253768	0.00366789	0.00279145	0.337333	1.86097e-08	1.86097e-08	1	0	0	1	0	0
AAATAAT	126	539	7	275.908	197095956	150	362535407	3773	4.27778	0.456674	1.95355	1.48675	0.0136749	0.0104073	0.19963	6.93817e-08	6.93817e-08	1	0	0	1	0	0
AAATAATATAT	1	4	11	275.908	197095956	150	362535407	44	4	0.0036244	0.0144976	0.0110334	0.000159474	0.000121367	0.293333	8.09116e-10	8.09116e-10	1	0	0	1	0	0
AAATAATTAT	5	20	10	275.908	197095956	150	362535407	200	4	0.018122	0.072488	0.055167	0.00072488	0.00055167	0.266667	3.6778e-09	3.6778e-09	1	0	0	1	0	0
AAATAATTGATTG	10	44	13	275.908	197095956	150	362535407	572	4.4	0.036244	0.159474	0.121367	0.00207316	0.00157778	0.381333	1.05185e-08	1.05185e-08	1	0	0	1	0	0
AAATAC	463	2065	6	275.908	197095956	150	362535407	12390	4.46004	1.6781	7.48438	5.696	0.0449063	0.034176	0.178402	2.2784e-07	2.2784e-07	1	0	0	1	0	0
AAATACAG	55	243	8	275.908	197095956	150	362535407	1944	4.41818	0.199342	0.880729	0.670279	0.00704583	0.00536223	0.235636	3.57482e-08	3.57482e-08	1	0	0	1	0	0
AAATACATAC	6	38	10	275.908	197095956	150	362535407	380	6.33333	0.0217464	0.137727	0.104817	0.00137727	0.00104817	0.422222	6.98782e-09	6.98782e-09	1	0	0	1	0	0
AAATACATACACACAT	96	589	16	275.908	197095956	150	362535407	9424	6.13542	0.347942	2.13477	1.62467	0.0341563	0.0259947	0.654444	1.73298e-07	1.73298e-07	1	0	0	1	1	0
AAATACATACATACAC	215	1253	16	275.908	197095956	150	362535407	20048	5.82791	0.779246	4.54137	3.45621	0.072662	0.0552994	0.621643	3.68663e-07	3.68663e-07	1	0	0	1	1	0
AAATACATACATACAT	5516	30926	16	275.908	197095956	150	362535407	494816	5.6066	19.9922	112.088	85.3048	1.79341	1.36488	0.598037	9.09918e-06	9.09918e-06	1	0	0	1	1	0
AAATACATACATACATACAT	5273	21726	20	275.908	197095956	150	362535407	434520	4.12024	19.1115	78.7437	59.9279	1.57487	1.19856	0.549365	7.99039e-06	7.99039e-06	1	0	0	1	1	0
AAATACATACATACATT	177	839	17	275.908	197095956	150	362535407	14263	4.74011	0.641519	3.04087	2.31426	0.0516948	0.0393424	0.537213	2.62282e-07	2.62282e-07	1	0	0	1	1	0
AAATAG	4756	21339	6	275.908	197095956	150	362535407	128034	4.48675	17.2376	77.3411	58.8605	0.464046	0.353163	0.17947	2.35442e-06	2.35442e-06	1	0	0	1	0	0
AAATAGC	28	112	7	275.908	197095956	150	362535407	784	4	0.101483	0.405933	0.308935	0.00284153	0.00216255	0.186667	1.4417e-08	1.4417e-08	1	0	0	1	0	0
AAATAGT	143	573	7	275.908	197095956	150	362535407	4011	4.00699	0.518289	2.07678	1.58054	0.0145375	0.0110637	0.186993	7.37583e-08	7.37583e-08	1	0	0	1	0	0
AAATAT	455	1957	6	275.908	197095956	150	362535407	11742	4.3011	1.6491	7.09295	5.39809	0.0425577	0.0323886	0.172044	2.15924e-07	2.15924e-07	1	0	0	1	0	0
AAATATACAGCCT	1	8	13	275.908	197095956	150	362535407	104	8	0.0036244	0.0289952	0.0220668	0.000376938	0.000286869	0.693333	1.91246e-09	1.91246e-09	1	0	0	1	1	0
AAATATCATCG	69	302	11	275.908	197095956	150	362535407	3322	4.37681	0.250084	1.09457	0.833022	0.0120403	0.00916324	0.320966	6.10883e-08	6.10883e-08	1	0	0	1	0	0
AAATATGAAGT	2	11	11	275.908	197095956	150	362535407	121	5.5	0.0072488	0.0398684	0.0303419	0.000438552	0.000333761	0.403333	2.22507e-09	2.22507e-09	1	0	0	1	0	0
AAATATT	63	252	7	275.908	197095956	150	362535407	1764	4	0.228337	0.913349	0.695105	0.00639344	0.00486573	0.186667	3.24382e-08	3.24382e-08	1	0	0	1	0	0
AAATATTATAT	1	4	11	275.908	197095956	150	362535407	44	4	0.0036244	0.0144976	0.0110334	0.000159474	0.000121367	0.293333	8.09116e-10	8.09116e-10	1	0	0	1	0	0
AAATC	1753	9852	5	275.908	197095956	150	362535407	49260	5.62008	6.35357	35.7076	27.1753	0.178538	0.135876	0.187336	9.05843e-07	9.05843e-07	1	0	0	1	0	0
AAATCAACACAATCC	1	4	15	275.908	197095956	150	362535407	60	4	0.0036244	0.0144976	0.0110334	0.000217464	0.000165501	0.4	1.10334e-09	1.10334e-09	1	0	0	1	0	0
AAATCAATCCC	2	10	11	275.908	197095956	150	362535407	110	5	0.0072488	0.036244	0.0275835	0.000398684	0.000303419	0.366667	2.02279e-09	2.02279e-09	1	0	0	1	0	0
AAATCAATT	76	318	9	275.908	197095956	150	362535407	2862	4.18421	0.275454	1.15256	0.877156	0.010373	0.0078944	0.251053	5.26293e-08	5.26293e-08	1	0	0	1	0	0
AAATCAT	22	95	7	275.908	197095956	150	362535407	665	4.31818	0.0797368	0.344318	0.262043	0.00241023	0.0018343	0.201515	1.22287e-08	1.22287e-08	1	0	0	1	0	0
AAATCATTCAT	62	317	11	275.908	197095956	150	362535407	3487	5.1129	0.224713	1.14893	0.874397	0.0126383	0.00961837	0.374946	6.41225e-08	6.41225e-08	1	0	0	1	0	0
AAATCC	61	257	6	275.908	197095956	150	362535407	1542	4.21311	0.221088	0.931471	0.708896	0.00558882	0.00425338	0.168525	2.83559e-08	2.83559e-08	1	0	0	1	0	0
AAATCCCAACCAGT	1	4	14	275.908	197095956	150	362535407	56	4	0.0036244	0.0144976	0.0110334	0.000202966	0.000154468	0.373333	1.02978e-09	1.02978e-09	1	0	0	1	0	0
AAATCG	370	1496	6	275.908	197095956	150	362535407	8976	4.04324	1.34103	5.4221	4.12649	0.0325326	0.024759	0.16173	1.6506e-07	1.6506e-07	1	0	0	1	0	0
AAATCT	79	417	6	275.908	197095956	150	362535407	2502	5.27848	0.286328	1.51137	1.15023	0.00906825	0.00690139	0.211139	4.60093e-08	4.60093e-08	1	0	0	1	0	0
AAATG	4437	26710	5	275.908	197095956	150	362535407	133550	6.01983	16.0815	96.8077	73.6756	0.484039	0.368378	0.200661	2.45585e-06	2.45585e-06	1	0	0	1	0	0
AAATGAATT	36	158	9	275.908	197095956	150	362535407	1422	4.38889	0.130478	0.572655	0.43582	0.0051539	0.00392238	0.263333	2.61492e-08	2.61492e-08	1	0	0	1	0	0
AAATGAG	21	84	7	275.908	197095956	150	362535407	588	4	0.0761124	0.30445	0.231702	0.00213115	0.00162191	0.186667	1.08127e-08	1.08127e-08	1	0	0	1	0	0
AAATGAT	2	8	7	275.908	197095956	150	362535407	56	4	0.0072488	0.0289952	0.0220668	0.000202966	0.000154468	0.186667	1.02978e-09	1.02978e-09	1	0	0	1	0	0
AAATGC	407	1817	6	275.908	197095956	150	362535407	10902	4.46437	1.47513	6.58553	5.01192	0.0395132	0.0300715	0.178575	2.00477e-07	2.00477e-07	1	0	0	1	0	0
AAATGCACTC	4494	20389	10	275.908	197095956	150	362535407	203890	4.53694	16.2881	73.8979	56.24	0.738979	0.5624	0.302463	3.74933e-06	3.74933e-06	1	0	0	1	0	0
AAATGCATACATACAT	5	20	16	275.908	197095956	150	362535407	320	4	0.018122	0.072488	0.055167	0.00115981	0.000882672	0.426667	5.88448e-09	5.88448e-09	1	0	0	1	0	0
AAATGG	325	1544	6	275.908	197095956	150	362535407	9264	4.75077	1.17793	5.59607	4.25889	0.0335764	0.0255534	0.190031	1.70356e-07	1.70356e-07	1	0	0	1	0	0
AAATGGC	3	23	7	275.908	197095956	150	362535407	161	7.66667	0.0108732	0.0833612	0.0634421	0.000583528	0.000444095	0.357778	2.96063e-09	2.96063e-09	1	0	0	1	0	0
AAATGT	644	3247	6	275.908	197095956	150	362535407	19482	5.04193	2.33411	11.7684	8.95637	0.0706105	0.0537382	0.201677	3.58255e-07	3.58255e-07	1	0	0	1	0	0
AAATGTCCC	2	8	9	275.908	197095956	150	362535407	72	4	0.0072488	0.0289952	0.0220668	0.000260957	0.000198601	0.24	1.32401e-09	1.32401e-09	1	0	0	1	0	0
AAATGTT	4	16	7	275.908	197095956	150	362535407	112	4	0.0144976	0.0579904	0.0441336	0.000405933	0.000308935	0.186667	2.05957e-09	2.05957e-09	1	0	0	1	0	0
AAATT	938	5652	5	275.908	197095956	150	362535407	28260	6.02559	3.39969	20.4851	15.5902	0.102426	0.077951	0.200853	5.19673e-07	5.19673e-07	1	0	0	1	0	0
AAATTAC	76	332	7	275.908	197095956	150	362535407	2324	4.36842	0.275454	1.2033	0.915773	0.0084231	0.00641041	0.20386	4.27361e-08	4.27361e-08	1	0	0	1	0	0
AAATTACATT	5	20	10	275.908	197095956	150	362535407	200	4	0.018122	0.072488	0.055167	0.00072488	0.00055167	0.266667	3.6778e-09	3.6778e-09	1	0	0	1	0	0
AAATTAG	44	176	7	275.908	197095956	150	362535407	1232	4	0.159474	0.637894	0.48547	0.00446526	0.00339829	0.186667	2.26553e-08	2.26553e-08	1	0	0	1	0	0
AAATTATTATT	1	4	11	275.908	197095956	150	362535407	44	4	0.0036244	0.0144976	0.0110334	0.000159474	0.000121367	0.293333	8.09116e-10	8.09116e-10	1	0	0	1	0	0
AAATTC	322	1425	6	275.908	197095956	150	362535407	8550	4.42547	1.16706	5.16477	3.93065	0.0309886	0.0235839	0.177019	1.57226e-07	1.57226e-07	1	0	0	1	0	0
AAATTCAATAG	129	551	11	275.908	197095956	150	362535407	6061	4.27132	0.467547	1.99704	1.51985	0.0219675	0.0167184	0.31323	1.11456e-07	1.11456e-07	1	0	0	1	0	0
AAATTCC	7	28	7	275.908	197095956	150	362535407	196	4	0.0253708	0.101483	0.0772338	0.000710382	0.000540637	0.186667	3.60425e-09	3.60425e-09	1	0	0	1	0	0
AAATTCT	35	178	7	275.908	197095956	150	362535407	1246	5.08571	0.126854	0.645143	0.490987	0.004516	0.00343691	0.237333	2.29127e-08	2.29127e-08	1	0	0	1	0	0
AAATTG	247	1051	6	275.908	197095956	150	362535407	6306	4.25506	0.895227	3.80924	2.89903	0.0228555	0.0173942	0.170202	1.15961e-07	1.15961e-07	1	0	0	1	0	0
AAATTGC	73	292	7	275.908	197095956	150	362535407	2044	4	0.264581	1.05832	0.805439	0.00740827	0.00563807	0.186667	3.75871e-08	3.75871e-08	1	0	0	1	0	0
AAATTT	82	331	6	275.908	197095956	150	362535407	1986	4.03659	0.297201	1.19968	0.913014	0.00719806	0.00547809	0.161463	3.65206e-08	3.65206e-08	1	0	0	1	0	0
AAATTTC	4	24	7	275.908	197095956	150	362535407	168	6	0.0144976	0.0869856	0.0662004	0.000608899	0.000463403	0.28	3.08935e-09	3.08935e-09	1	0	0	1	0	0
AAATTTCACTTC	1	4	12	275.908	197095956	150	362535407	48	4	0.0036244	0.0144976	0.0110334	0.000173971	0.000132401	0.32	8.82672e-10	8.82672e-10	1	0	0	1	0	0
AAATTTCGTC	86	363	10	275.908	197095956	150	362535407	3630	4.22093	0.311698	1.31566	1.00128	0.0131566	0.0100128	0.281395	6.67521e-08	6.67521e-08	1	0	0	1	0	0
AAC	292461	7771247	3	275.908	197095956	150	362535407	23313741	26.5719	1060	28166.1	21435.8	84.4983	64.3075	0.531438	0.000428717	0.000428717	1	1	1	0	1	0
AACAACAACAACAACGTC	3	16	18	275.908	197095956	150	362535407	288	5.33333	0.0108732	0.0579904	0.0441336	0.00104383	0.000794405	0.64	5.29603e-09	5.29603e-09	1	0	0	1	1	0
AACAACAACATCAACGTC	2	10	18	275.908	197095956	150	362535407	180	5	0.0072488	0.036244	0.0275835	0.000652392	0.000496503	0.6	3.31002e-09	3.31002e-09	1	0	0	1	1	0
AACAACAACGACAACAAT	297	1345	18	275.908	197095956	150	362535407	24210	4.52862	1.07645	4.87482	3.70998	0.0877467	0.0667797	0.543434	4.45198e-07	4.45198e-07	1	0	0	1	1	0
AACAACATG	1	7	9	275.908	197095956	150	362535407	63	7	0.0036244	0.0253708	0.0193085	0.000228337	0.000173776	0.42	1.15851e-09	1.15851e-09	1	0	0	1	0	0
AACAACC	109	436	7	275.908	197095956	150	362535407	3052	4	0.39506	1.58024	1.20264	0.0110617	0.00841849	0.186667	5.61233e-08	5.61233e-08	1	0	0	1	0	0
AACAACCAC	10	57	9	275.908	197095956	150	362535407	513	5.7	0.036244	0.206591	0.157226	0.00185932	0.00141503	0.342	9.43356e-09	9.43356e-09	1	0	0	1	0	0
AACAACG	1	4	7	275.908	197095956	150	362535407	28	4	0.0036244	0.0144976	0.0110334	0.000101483	7.72338e-05	0.186667	5.14892e-10	5.14892e-10	1	0	0	1	0	0
AACAACGAC	312	2294	9	275.908	197095956	150	362535407	20646	7.35256	1.13081	8.31437	6.32766	0.0748293	0.0569489	0.441154	3.79659e-07	3.79659e-07	1	0	0	1	0	0
AACAACGACAACGACAAT	1549	6757	18	275.908	197095956	150	362535407	121626	4.36217	5.61419	24.4901	18.6382	0.440821	0.335487	0.52346	2.23658e-06	2.23658e-06	1	0	0	1	1	0
AACAACGACAAT	1322625	5866111	12	275.908	197095956	150	362535407	70393332	4.4352	4793.72	21261.1	16180.8	255.134	194.17	0.354816	0.00129446	0.00129446	1	1	1	1	0	0
AACAAG	1262	6432	6	275.908	197095956	150	362535407	38592	5.09667	4.57399	23.3121	17.7417	0.139873	0.10645	0.203867	7.09669e-07	7.09669e-07	1	0	0	1	0	0
AACAAGGAC	254	1036	9	275.908	197095956	150	362535407	9324	4.07874	0.920597	3.75488	2.85765	0.0337939	0.0257189	0.244724	1.71459e-07	1.71459e-07	1	0	0	1	0	0
AACAAGTTG	4	24	9	275.908	197095956	150	362535407	216	6	0.0144976	0.0869856	0.0662004	0.00078287	0.000595804	0.36	3.97203e-09	3.97203e-09	1	0	0	1	0	0
AACAAT	1823215	14825174	6	275.908	197095956	150	362535407	88951044	8.13134	6608.06	53732.3	40893	322.394	245.358	0.325253	0.00163572	0.00163572	1	1	1	1	0	0
AACAATAATGACAAT	13	63	15	275.908	197095956	150	362535407	945	4.84615	0.0471172	0.228337	0.173776	0.00342506	0.00260664	0.484615	1.73776e-08	1.73776e-08	1	0	0	1	0	0
AACAATAATGAT	278	2812	12	275.908	197095956	150	362535407	33744	10.1151	1.00758	10.1918	7.75648	0.122302	0.0930778	0.809209	6.20519e-07	6.20519e-07	1	0	0	1	1	0
AACAATAGTAAT	14	57	12	275.908	197095956	150	362535407	684	4.07143	0.0507416	0.206591	0.157226	0.00247909	0.00188671	0.325714	1.25781e-08	1.25781e-08	1	0	0	1	0	0
AACAATCAG	1	11	9	275.908	197095956	150	362535407	99	11	0.0036244	0.0398684	0.0303419	0.000358816	0.000273077	0.66	1.82051e-09	1.82051e-09	1	0	0	1	1	0
AACAATGACAATAAT	13	61	15	275.908	197095956	150	362535407	915	4.69231	0.0471172	0.221088	0.168259	0.00331633	0.00252389	0.469231	1.68259e-08	1.68259e-08	1	0	0	1	0	0
AACAATGATAATGAT	29	256	15	275.908	197095956	150	362535407	3840	8.82759	0.105108	0.927846	0.706138	0.0139177	0.0105921	0.882759	7.06138e-08	7.06138e-08	1	0	0	1	1	0
AACAATGATGATAATGAT	3	12	18	275.908	197095956	150	362535407	216	4	0.0108732	0.0434928	0.0331002	0.00078287	0.000595804	0.48	3.97203e-09	3.97203e-09	1	0	0	1	0	0
AACAATGATGATGATGAT	74	419	18	275.908	197095956	150	362535407	7542	5.66216	0.268206	1.51862	1.15575	0.0273352	0.0208035	0.679459	1.3869e-07	1.3869e-07	1	0	0	1	1	0
AACAATT	5	20	7	275.908	197095956	150	362535407	140	4	0.018122	0.072488	0.055167	0.000507416	0.000386169	0.186667	2.57446e-09	2.57446e-09	1	0	0	1	0	0
AACAATTG	45	195	8	275.908	197095956	150	362535407	1560	4.33333	0.163098	0.706758	0.537878	0.00565406	0.00430303	0.231111	2.86869e-08	2.86869e-08	1	0	0	1	0	0
AACAC	2217	16784	5	275.908	197095956	150	362535407	83920	7.57059	8.03529	60.8319	46.2962	0.30416	0.231481	0.252353	1.54321e-06	1.54321e-06	1	0	0	1	0	0
AACACAATAC	542	5898	10	275.908	197095956	150	362535407	58980	10.8819	1.96442	21.3767	16.2688	0.213767	0.162688	0.725461	1.08458e-06	1.08458e-06	1	0	0	1	1	0
AACACAC	12298	58077	7	275.908	197095956	150	362535407	406539	4.72248	44.5729	210.494	160.197	1.47346	1.12138	0.220382	7.47585e-06	7.47585e-06	1	1	0	1	0	0
AACACATCTATGCGTACTCGCT	2	10	22	275.908	197095956	150	362535407	220	5	0.0072488	0.036244	0.0275835	0.000797368	0.000606837	0.733333	4.04558e-09	4.04558e-09	1	0	0	1	1	0
AACACC	2739	11899	6	275.908	197095956	150	362535407	71394	4.34429	9.92723	43.1267	32.8216	0.25876	0.19693	0.173771	1.31286e-06	1.31286e-06	1	0	0	1	0	0
AACACCC	22	98	7	275.908	197095956	150	362535407	686	4.45455	0.0797368	0.355191	0.270318	0.00248634	0.00189223	0.207879	1.26149e-08	1.26149e-08	1	0	0	1	0	0
AACACCCT	4	28	8	275.908	197095956	150	362535407	224	7	0.0144976	0.101483	0.0772338	0.000811865	0.000617871	0.373333	4.11914e-09	4.11914e-09	1	0	0	1	0	0
AACACCG	1	4	7	275.908	197095956	150	362535407	28	4	0.0036244	0.0144976	0.0110334	0.000101483	7.72338e-05	0.186667	5.14892e-10	5.14892e-10	1	0	0	1	0	0
AACACG	370	1755	6	275.908	197095956	150	362535407	10530	4.74324	1.34103	6.36082	4.84091	0.0381649	0.0290454	0.18973	1.93636e-07	1.93636e-07	1	0	0	1	0	0
AACACGT	42	177	7	275.908	197095956	150	362535407	1239	4.21429	0.152225	0.641519	0.488228	0.00449063	0.0034176	0.196667	2.2784e-08	2.2784e-08	1	0	0	1	0	0
AACACT	532	2616	6	275.908	197095956	150	362535407	15696	4.91729	1.92818	9.48143	7.21585	0.0568886	0.0432951	0.196692	2.88634e-07	2.88634e-07	1	0	0	1	0	0
AACACTACTACCACTACT	123	534	18	275.908	197095956	150	362535407	9612	4.34146	0.445801	1.93543	1.47296	0.0348377	0.0265133	0.520976	1.76755e-07	1.76755e-07	1	0	0	1	1	0
AACACTCGGCAGCTCTGCTGC	1	4	21	275.908	197095956	150	362535407	84	4	0.0036244	0.0144976	0.0110334	0.00030445	0.000231702	0.56	1.54468e-09	1.54468e-09	1	0	0	1	1	0
AACACTGCAT	1	4	10	275.908	197095956	150	362535407	40	4	0.0036244	0.0144976	0.0110334	0.000144976	0.000110334	0.266667	7.3556e-10	7.3556e-10	1	0	0	1	0	0
AACAG	105716	1640178	5	275.908	197095956	150	362535407	8200890	15.5149	383.157	5944.66	4524.19	29.7233	22.6209	0.517165	0.000150806	0.000150806	1	1	1	1	1	1
AACAGAACATCACAG	77249	404088	15	275.908	197095956	150	362535407	6061320	5.23098	279.981	1464.58	1114.62	21.9686	16.7192	0.523098	0.000111462	0.000111462	1	1	1	1	1	1
AACAGAACATCACGG	22	97	15	275.908	197095956	150	362535407	1455	4.40909	0.0797368	0.351567	0.26756	0.0052735	0.0040134	0.440909	2.6756e-08	2.6756e-08	1	0	0	1	0	0
AACAGAAGAGG	2	8	11	275.908	197095956	150	362535407	88	4	0.0072488	0.0289952	0.0220668	0.000318947	0.000242735	0.293333	1.61823e-09	1.61823e-09	1	0	0	1	0	0
AACAGAT	1	5	7	275.908	197095956	150	362535407	35	5	0.0036244	0.018122	0.0137918	0.000126854	9.65423e-05	0.233333	6.43615e-10	6.43615e-10	1	0	0	1	0	0
AACAGC	9509	45087	6	275.908	197095956	150	362535407	270522	4.74151	34.4644	163.413	124.366	0.98048	0.746195	0.18966	4.97463e-06	4.97463e-06	1	0	0	1	0	0
AACAGCAGGGC	22	138	11	275.908	197095956	150	362535407	1518	6.27273	0.0797368	0.500167	0.380652	0.00550184	0.00418718	0.46	2.79145e-08	2.79145e-08	1	0	0	1	0	0
AACAGCATG	2	10	9	275.908	197095956	150	362535407	90	5	0.0072488	0.036244	0.0275835	0.000326196	0.000248252	0.3	1.65501e-09	1.65501e-09	1	0	0	1	0	0
AACAGCC	6	34	7	275.908	197095956	150	362535407	238	5.66667	0.0217464	0.12323	0.0937839	0.000862607	0.000656488	0.264444	4.37658e-09	4.37658e-09	1	0	0	1	0	0
AACAGG	2392	27156	6	275.908	197095956	150	362535407	162936	11.3528	8.66956	98.4242	74.9058	0.590545	0.449435	0.454114	2.99623e-06	2.99623e-06	1	0	0	1	0	0
AACAGT	4112712	58960771	6	275.908	197095956	150	362535407	353764626	14.3362	14906.1	213697	162635	1282.18	975.807	0.573449	0.00650538	0.00650538	1	1	1	1	1	1
AACAGTAACGGT	3250	23629	12	275.908	197095956	150	362535407	283548	7.27046	11.7793	85.6409	65.1771	1.02769	0.782125	0.581637	5.21417e-06	5.21417e-06	1	0	0	1	1	0
AACAGTAAGAGT	612	3099	12	275.908	197095956	150	362535407	37188	5.06373	2.21813	11.232	8.54813	0.134784	0.102578	0.405098	6.8385e-07	6.8385e-07	1	0	0	1	0	0
AACAGTACAG	127	1334	10	275.908	197095956	150	362535407	13340	10.5039	0.460299	4.83495	3.67964	0.0483495	0.0367964	0.700262	2.45309e-07	2.45309e-07	1	0	0	1	1	0
AACAGTG	1	4	7	275.908	197095956	150	362535407	28	4	0.0036244	0.0144976	0.0110334	0.000101483	7.72338e-05	0.186667	5.14892e-10	5.14892e-10	1	0	0	1	0	0
AACAGTGACAGT	580	2776	12	275.908	197095956	150	362535407	33312	4.78621	2.10215	10.0613	7.65718	0.120736	0.0918862	0.382897	6.12575e-07	6.12575e-07	1	0	0	1	0	0
AACAT	123	795	5	275.908	197095956	150	362535407	3975	6.46341	0.445801	2.8814	2.19289	0.014407	0.0109644	0.215447	7.30963e-08	7.30963e-08	1	0	0	1	0	0
AACATACACACACAC	1	4	15	275.908	197095956	150	362535407	60	4	0.0036244	0.0144976	0.0110334	0.000217464	0.000165501	0.4	1.10334e-09	1.10334e-09	1	0	0	1	0	0
AACATAT	9	36	7	275.908	197095956	150	362535407	252	4	0.0326196	0.130478	0.0993006	0.000913349	0.000695105	0.186667	4.63403e-09	4.63403e-09	1	0	0	1	0	0
AACATC	784	3983	6	275.908	197095956	150	362535407	23898	5.08036	2.84153	14.436	10.9865	0.0866159	0.0659191	0.203214	4.39461e-07	4.39461e-07	1	0	0	1	0	0
AACATCAC	2	12	8	275.908	197095956	150	362535407	96	6	0.0072488	0.0434928	0.0331002	0.000347942	0.000264802	0.32	1.76534e-09	1.76534e-09	1	0	0	1	0	0
AACATCACAGAACGG	74	438	15	275.908	197095956	150	362535407	6570	5.91892	0.268206	1.58749	1.20816	0.0238123	0.0181224	0.591892	1.20816e-07	1.20816e-07	1	0	0	1	1	0
AACATCAGC	206	828	9	275.908	197095956	150	362535407	7452	4.01942	0.746626	3.001	2.28391	0.027009	0.0205552	0.241165	1.37035e-07	1.37035e-07	1	0	0	1	0	0
AACATCATC	620	2827	9	275.908	197095956	150	362535407	25443	4.55968	2.24713	10.2462	7.79786	0.0922156	0.0701807	0.273581	4.67872e-07	4.67872e-07	1	0	0	1	0	0
AACATCG	2	8	7	275.908	197095956	150	362535407	56	4	0.0072488	0.0289952	0.0220668	0.000202966	0.000154468	0.186667	1.02978e-09	1.02978e-09	1	0	0	1	0	0
AACATCGTCATCGTCATCGTC	2	8	21	275.908	197095956	150	362535407	168	4	0.0072488	0.0289952	0.0220668	0.000608899	0.000463403	0.56	3.08935e-09	3.08935e-09	1	0	0	1	1	0
AACATCT	9	36	7	275.908	197095956	150	362535407	252	4	0.0326196	0.130478	0.0993006	0.000913349	0.000695105	0.186667	4.63403e-09	4.63403e-09	1	0	0	1	0	0
AACATG	1	4	6	275.908	197095956	150	362535407	24	4	0.0036244	0.0144976	0.0110334	8.69856e-05	6.62004e-05	0.16	4.41336e-10	4.41336e-10	1	0	0	1	0	0
AACATT	98	984	6	275.908	197095956	150	362535407	5904	10.0408	0.355191	3.56641	2.71422	0.0213985	0.0162853	0.401633	1.08569e-07	1.08569e-07	1	0	0	1	0	0
AACC	51522	376805	4	275.908	197095956	150	362535407	1507220	7.31348	186.736	1365.69	1039.36	5.46277	4.15744	0.195026	2.77163e-05	2.77163e-05	1	1	1	0	0	0
AACCAAG	25	103	7	275.908	197095956	150	362535407	721	4.12	0.09061	0.373313	0.28411	0.00261319	0.00198877	0.192267	1.32585e-08	1.32585e-08	1	0	0	1	0	0
AACCAAGTGAGTAATCAAGTGAGT	1	4	24	275.908	197095956	150	362535407	96	4	0.0036244	0.0144976	0.0110334	0.000347942	0.000264802	0.64	1.76534e-09	1.76534e-09	1	0	0	1	1	0
AACCAC	236	1039	6	275.908	197095956	150	362535407	6234	4.40254	0.855358	3.76575	2.86593	0.0225945	0.0171956	0.176102	1.14637e-07	1.14637e-07	1	0	0	1	0	0
AACCACC	24	96	7	275.908	197095956	150	362535407	672	4	0.0869856	0.347942	0.264802	0.0024356	0.00185361	0.186667	1.23574e-08	1.23574e-08	1	0	0	1	0	0
AACCACCCT	2	16	9	275.908	197095956	150	362535407	144	8	0.0072488	0.0579904	0.0441336	0.000521913	0.000397203	0.48	2.64802e-09	2.64802e-09	1	0	0	1	0	0
AACCACTCG	1	7	9	275.908	197095956	150	362535407	63	7	0.0036244	0.0253708	0.0193085	0.000228337	0.000173776	0.42	1.15851e-09	1.15851e-09	1	0	0	1	0	0
AACCAG	271	1195	6	275.908	197095956	150	362535407	7170	4.40959	0.982212	4.33116	3.29623	0.0259869	0.0197774	0.176384	1.31849e-07	1.31849e-07	1	0	0	1	0	0
AACCAGAGCCACAACCGGAACCTC	5	20	24	275.908	197095956	150	362535407	480	4	0.018122	0.072488	0.055167	0.00173971	0.00132401	0.64	8.82672e-09	8.82672e-09	1	0	0	1	1	0
AACCAGC	3	12	7	275.908	197095956	150	362535407	84	4	0.0108732	0.0434928	0.0331002	0.00030445	0.000231702	0.186667	1.54468e-09	1.54468e-09	1	0	0	1	0	0
AACCAGCAGGAGCGG	2	9	15	275.908	197095956	150	362535407	135	4.5	0.0072488	0.0326196	0.0248252	0.000489294	0.000372377	0.45	2.48252e-09	2.48252e-09	1	0	0	1	0	0
AACCAGGAGTACGAGAAG	1	4	18	275.908	197095956	150	362535407	72	4	0.0036244	0.0144976	0.0110334	0.000260957	0.000198601	0.48	1.32401e-09	1.32401e-09	1	0	0	1	0	0
AACCAGGAT	2	12	9	275.908	197095956	150	362535407	108	6	0.0072488	0.0434928	0.0331002	0.000391435	0.000297902	0.36	1.98601e-09	1.98601e-09	1	0	0	1	0	0
AACCAT	16	100	6	275.908	197095956	150	362535407	600	6.25	0.0579904	0.36244	0.275835	0.00217464	0.00165501	0.25	1.10334e-08	1.10334e-08	1	0	0	1	0	0
AACCATC	1	4	7	275.908	197095956	150	362535407	28	4	0.0036244	0.0144976	0.0110334	0.000101483	7.72338e-05	0.186667	5.14892e-10	5.14892e-10	1	0	0	1	0	0
AACCC	247	1256	5	275.908	197095956	150	362535407	6280	5.08502	0.895227	4.55225	3.46449	0.0227612	0.0173224	0.169501	1.15483e-07	1.15483e-07	1	0	0	1	0	0
AACCCAAGGAAG	53	242	12	275.908	197095956	150	362535407	2904	4.56604	0.192093	0.877105	0.667521	0.0105253	0.00801025	0.365283	5.34017e-08	5.34017e-08	1	0	0	1	0	0
AACCCC	202	823	6	275.908	197095956	150	362535407	4938	4.07426	0.732129	2.98288	2.27012	0.0178973	0.0136207	0.16297	9.08049e-08	9.08049e-08	1	0	0	1	0	0
AACCCCC	3	12	7	275.908	197095956	150	362535407	84	4	0.0108732	0.0434928	0.0331002	0.00030445	0.000231702	0.186667	1.54468e-09	1.54468e-09	1	0	0	1	0	0
AACCCCGCCCC	1	4	11	275.908	197095956	150	362535407	44	4	0.0036244	0.0144976	0.0110334	0.000159474	0.000121367	0.293333	8.09116e-10	8.09116e-10	1	0	0	1	0	0
AACCCCT	1	6	7	275.908	197095956	150	362535407	42	6	0.0036244	0.0217464	0.0165501	0.000152225	0.000115851	0.28	7.72338e-10	7.72338e-10	1	0	0	1	0	0
AACCCG	16	64	6	275.908	197095956	150	362535407	384	4	0.0579904	0.231962	0.176534	0.00139177	0.00105921	0.16	7.06138e-09	7.06138e-09	1	0	0	1	0	0
AACCCGAACCCT	4	17	12	275.908	197095956	150	362535407	204	4.25	0.0144976	0.0616148	0.046892	0.000739377	0.000562704	0.34	3.75136e-09	3.75136e-09	1	0	0	1	0	0
AACCCGAACT	1	4	10	275.908	197095956	150	362535407	40	4	0.0036244	0.0144976	0.0110334	0.000144976	0.000110334	0.266667	7.3556e-10	7.3556e-10	1	0	0	1	0	0
AACCCGCTC	14	56	9	275.908	197095956	150	362535407	504	4	0.0507416	0.202966	0.154468	0.0018267	0.00139021	0.24	9.26806e-09	9.26806e-09	1	0	0	1	0	0
AACCCGGACGC	3	14	11	275.908	197095956	150	362535407	154	4.66667	0.0108732	0.0507416	0.0386169	0.000558157	0.000424786	0.342222	2.83191e-09	2.83191e-09	1	0	0	1	0	0
AACCCT	416	2799	6	275.908	197095956	150	362535407	16794	6.72837	1.50775	10.1447	7.72063	0.0608682	0.0463238	0.269135	3.08825e-07	3.08825e-07	1	0	0	1	0	0
AACCCTG	8	32	7	275.908	197095956	150	362535407	224	4	0.0289952	0.115981	0.0882672	0.000811865	0.000617871	0.186667	4.11914e-09	4.11914e-09	1	0	0	1	0	0
AACCCTGACAC	13	68	11	275.908	197095956	150	362535407	748	5.23077	0.0471172	0.246459	0.187568	0.00271105	0.00206325	0.38359	1.3755e-08	1.3755e-08	1	0	0	1	0	0
AACCCTGACAG	605	4817	11	275.908	197095956	150	362535407	52987	7.96198	2.19276	17.4587	13.287	0.192046	0.146157	0.583879	9.74378e-07	9.74378e-07	1	0	0	1	1	0
AACCCTGACAGAACCCTGAGAG	78	318	22	275.908	197095956	150	362535407	6996	4.07692	0.282703	1.15256	0.877156	0.0253563	0.0192974	0.597949	1.2865e-07	1.2865e-07	1	0	0	1	1	0
AACCCTGACGC	111949	752293	11	275.908	197095956	150	362535407	8275223	6.71996	405.748	2726.61	2075.09	29.9927	22.826	0.492797	0.000152173	0.000152173	1	1	1	1	0	0
AACCCTGAGAG	1	7	11	275.908	197095956	150	362535407	77	7	0.0036244	0.0253708	0.0193085	0.000279079	0.000212393	0.513333	1.41595e-09	1.41595e-09	1	0	0	1	1	0
AACCG	241	1297	5	275.908	197095956	150	362535407	6485	5.38174	0.87348	4.70085	3.57758	0.0235042	0.0178879	0.179391	1.19253e-07	1.19253e-07	1	0	0	1	0	0
AACCGAACG	44	185	9	275.908	197095956	150	362535407	1665	4.20455	0.159474	0.670514	0.510295	0.00603462	0.00459265	0.252273	3.06177e-08	3.06177e-08	1	0	0	1	0	0
AACCGAACGG	117	679	10	275.908	197095956	150	362535407	6790	5.80342	0.424055	2.46097	1.87292	0.0246097	0.0187292	0.386895	1.24861e-07	1.24861e-07	1	0	0	1	0	0
AACCGAG	97	396	7	275.908	197095956	150	362535407	2772	4.08247	0.351567	1.43526	1.09231	0.0100468	0.00764615	0.190515	5.09743e-08	5.09743e-08	1	0	0	1	0	0
AACCGAGAGGG	2	8	11	275.908	197095956	150	362535407	88	4	0.0072488	0.0289952	0.0220668	0.000318947	0.000242735	0.293333	1.61823e-09	1.61823e-09	1	0	0	1	0	0
AACCGC	33	152	6	275.908	197095956	150	362535407	912	4.60606	0.119605	0.550909	0.419269	0.00330545	0.00251562	0.184242	1.67708e-08	1.67708e-08	1	0	0	1	0	0
AACCGCGCAGAT	10	47	12	275.908	197095956	150	362535407	564	4.7	0.036244	0.170347	0.129643	0.00204416	0.00155571	0.376	1.03714e-08	1.03714e-08	1	0	0	1	0	0
AACCGG	44	246	6	275.908	197095956	150	362535407	1476	5.59091	0.159474	0.891602	0.678554	0.00534961	0.00407133	0.223636	2.71422e-08	2.71422e-08	1	0	0	1	0	0
AACCGGC	64	286	7	275.908	197095956	150	362535407	2002	4.46875	0.231962	1.03658	0.788888	0.00725605	0.00552222	0.208542	3.68148e-08	3.68148e-08	1	0	0	1	0	0
AACCGGGAT	3	15	9	275.908	197095956	150	362535407	135	5	0.0108732	0.054366	0.0413753	0.000489294	0.000372377	0.3	2.48252e-09	2.48252e-09	1	0	0	1	0	0
AACCGGGTACCACCACGACTG	1	4	21	275.908	197095956	150	362535407	84	4	0.0036244	0.0144976	0.0110334	0.00030445	0.000231702	0.56	1.54468e-09	1.54468e-09	1	0	0	1	1	0
AACCGT	10	60	6	275.908	197095956	150	362535407	360	6	0.036244	0.217464	0.165501	0.00130478	0.000993006	0.24	6.62004e-09	6.62004e-09	1	0	0	1	0	0
AACCGTAACGGT	8	32	12	275.908	197095956	150	362535407	384	4	0.0289952	0.115981	0.0882672	0.00139177	0.00105921	0.32	7.06138e-09	7.06138e-09	1	0	0	1	0	0
AACCGTTCC	8	32	9	275.908	197095956	150	362535407	288	4	0.0289952	0.115981	0.0882672	0.00104383	0.000794405	0.24	5.29603e-09	5.29603e-09	1	0	0	1	0	0
AACCT	1790	35018	5	275.908	197095956	150	362535407	175090	19.5631	6.48767	126.919	96.5919	0.634596	0.48296	0.652104	3.21973e-06	3.21973e-06	1	0	0	1	1	0
AACCTAACCTG	1	7	11	275.908	197095956	150	362535407	77	7	0.0036244	0.0253708	0.0193085	0.000279079	0.000212393	0.513333	1.41595e-09	1.41595e-09	1	0	0	1	1	0
AACCTAATGCCC	2	8	12	275.908	197095956	150	362535407	96	4	0.0072488	0.0289952	0.0220668	0.000347942	0.000264802	0.32	1.76534e-09	1.76534e-09	1	0	0	1	0	0
AACCTAC	60	284	7	275.908	197095956	150	362535407	1988	4.73333	0.217464	1.02933	0.783372	0.00720531	0.0054836	0.220889	3.65573e-08	3.65573e-08	1	0	0	1	0	0
AACCTAG	2	8	7	275.908	197095956	150	362535407	56	4	0.0072488	0.0289952	0.0220668	0.000202966	0.000154468	0.186667	1.02978e-09	1.02978e-09	1	0	0	1	0	0
AACCTAT	43	172	7	275.908	197095956	150	362535407	1204	4	0.155849	0.623397	0.474436	0.00436378	0.00332105	0.186667	2.21404e-08	2.21404e-08	1	0	0	1	0	0
AACCTC	251	1126	6	275.908	197095956	150	362535407	6756	4.48606	0.909724	4.08107	3.1059	0.0244864	0.0186354	0.179442	1.24236e-07	1.24236e-07	1	0	0	1	0	0
AACCTCACGGAGGCC	3	12	15	275.908	197095956	150	362535407	180	4	0.0108732	0.0434928	0.0331002	0.000652392	0.000496503	0.4	3.31002e-09	3.31002e-09	1	0	0	1	0	0
AACCTCC	84	336	7	275.908	197095956	150	362535407	2352	4	0.30445	1.2178	0.926806	0.00852459	0.00648764	0.186667	4.32509e-08	4.32509e-08	1	0	0	1	0	0
AACCTGATCCTG	2	10	12	275.908	197095956	150	362535407	120	5	0.0072488	0.036244	0.0275835	0.000434928	0.000331002	0.4	2.20668e-09	2.20668e-09	1	0	0	1	0	0
AACCTGCATT	1	4	10	275.908	197095956	150	362535407	40	4	0.0036244	0.0144976	0.0110334	0.000144976	0.000110334	0.266667	7.3556e-10	7.3556e-10	1	0	0	1	0	0
AACG	97053	688626	4	275.908	197095956	150	362535407	2754504	7.09536	351.759	2495.86	1899.47	9.98342	7.59789	0.18921	5.06526e-05	5.06526e-05	1	1	1	0	0	0
AACGAAG	181	821	7	275.908	197095956	150	362535407	5747	4.53591	0.656016	2.97563	2.26461	0.0208294	0.0158522	0.211676	1.05682e-07	1.05682e-07	1	0	0	1	0	0
AACGAAT	45	224	7	275.908	197095956	150	362535407	1568	4.97778	0.163098	0.811865	0.617871	0.00568306	0.00432509	0.232296	2.8834e-08	2.8834e-08	1	0	0	1	0	0
AACGAC	1487623	17653432	6	275.908	197095956	150	362535407	105920592	11.8669	5391.74	63983.1	48694.4	383.899	292.166	0.474675	0.00194777	0.00194777	1	1	1	1	0	0
AACGACAAGGACAAGGACAAGGAC	3	14	24	275.908	197095956	150	362535407	336	4.66667	0.0108732	0.0507416	0.0386169	0.0012178	0.000926806	0.746667	6.17871e-09	6.17871e-09	1	0	0	1	1	0
AACGACAGCGACAGTGAC	1	6	18	275.908	197095956	150	362535407	108	6	0.0036244	0.0217464	0.0165501	0.000391435	0.000297902	0.72	1.98601e-09	1.98601e-09	1	0	0	1	1	0
AACGACG	136	582	7	275.908	197095956	150	362535407	4074	4.27941	0.492918	2.1094	1.60536	0.0147658	0.0112375	0.199706	7.49168e-08	7.49168e-08	1	0	0	1	0	0
AACGACGACGACGACGAT	60	245	18	275.908	197095956	150	362535407	4410	4.08333	0.217464	0.887978	0.675796	0.0159836	0.0121643	0.49	8.10955e-08	8.10955e-08	1	0	0	1	0	0
AACGAG	1497	6518	6	275.908	197095956	150	362535407	39108	4.35404	5.42573	23.6238	17.9789	0.141743	0.107874	0.174162	7.19157e-07	7.19157e-07	1	0	0	1	0	0
AACGAGG	22	93	7	275.908	197095956	150	362535407	651	4.22727	0.0797368	0.337069	0.256527	0.00235948	0.00179569	0.197273	1.19712e-08	1.19712e-08	1	0	0	1	0	0
AACGAT	464	3646	6	275.908	197095956	150	362535407	21876	7.85776	1.68172	13.2146	10.0569	0.0792874	0.0603417	0.31431	4.02278e-07	4.02278e-07	1	0	0	1	0	0
AACGATAAT	57	272	9	275.908	197095956	150	362535407	2448	4.77193	0.206591	0.985837	0.750272	0.00887253	0.00675244	0.286316	4.50163e-08	4.50163e-08	1	0	0	1	0	0
AACGATAATAAT	301	1391	12	275.908	197095956	150	362535407	16692	4.62126	1.09094	5.04154	3.83687	0.0604985	0.0460424	0.369701	3.06949e-07	3.06949e-07	1	0	0	1	0	0
AACGATAATAATAATAATAAT	1	4	21	275.908	197095956	150	362535407	84	4	0.0036244	0.0144976	0.0110334	0.00030445	0.000231702	0.56	1.54468e-09	1.54468e-09	1	0	0	1	1	0
AACGATAATGAT	237	1403	12	275.908	197095956	150	362535407	16836	5.91983	0.858983	5.08503	3.86997	0.0610204	0.0464396	0.473586	3.09597e-07	3.09597e-07	1	0	0	1	0	0
AACGATAC	29	134	8	275.908	197095956	150	362535407	1072	4.62069	0.105108	0.485669	0.369619	0.00388536	0.00295695	0.246437	1.9713e-08	1.9713e-08	1	0	0	1	0	0
AACGATAT	1	6	8	275.908	197095956	150	362535407	48	6	0.0036244	0.0217464	0.0165501	0.000173971	0.000132401	0.32	8.82672e-10	8.82672e-10	1	0	0	1	0	0
AACGATG	31	125	7	275.908	197095956	150	362535407	875	4.03226	0.112356	0.45305	0.344794	0.00317135	0.00241356	0.188172	1.60904e-08	1.60904e-08	1	0	0	1	0	0
AACGATGAT	2092	11714	9	275.908	197095956	150	362535407	105426	5.59943	7.58224	42.4562	32.3113	0.382106	0.290802	0.335966	1.93868e-06	1.93868e-06	1	0	0	1	0	0
AACGATGATAATAATAAT	4	22	18	275.908	197095956	150	362535407	396	5.5	0.0144976	0.0797368	0.0606837	0.00143526	0.00109231	0.66	7.28205e-09	7.28205e-09	1	0	0	1	1	0
AACGATGATGATAATAATAAT	5	26	21	275.908	197095956	150	362535407	546	5.2	0.018122	0.0942344	0.0717171	0.00197892	0.00150606	0.728	1.00404e-08	1.00404e-08	1	0	0	1	1	0
AACGATTC	376	1508	8	275.908	197095956	150	362535407	12064	4.01064	1.36277	5.46559	4.15959	0.0437248	0.0332767	0.213901	2.21845e-07	2.21845e-07	1	0	0	1	0	0
AACGC	1496	8760	5	275.908	197095956	150	362535407	43800	5.85561	5.4221	31.7497	24.1632	0.158749	0.120816	0.195187	8.05439e-07	8.05439e-07	1	0	0	1	0	0
AACGCACG	100	488	8	275.908	197095956	150	362535407	3904	4.88	0.36244	1.76871	1.34608	0.0141497	0.0107686	0.260267	7.17907e-08	7.17907e-08	1	0	0	1	0	0
AACGCACTCT	18642	87716	10	275.908	197095956	150	362535407	877160	4.70529	67.566	317.918	241.952	3.17918	2.41952	0.313686	1.61301e-05	1.61301e-05	1	1	0	1	0	0
AACGCAGGATCTTCT	197	790	15	275.908	197095956	150	362535407	11850	4.01015	0.714007	2.86328	2.1791	0.0429491	0.0326865	0.401015	2.1791e-07	2.1791e-07	1	0	0	1	0	0
AACGCAT	35	145	7	275.908	197095956	150	362535407	1015	4.14286	0.126854	0.525538	0.399961	0.00367877	0.00279973	0.193333	1.86648e-08	1.86648e-08	1	0	0	1	0	0
AACGCATCAG	101	533	10	275.908	197095956	150	362535407	5330	5.27723	0.366064	1.9318	1.4702	0.019318	0.014702	0.351815	9.80134e-08	9.80134e-08	1	0	0	1	0	0
AACGCC	260	1163	6	275.908	197095956	150	362535407	6978	4.47308	0.942344	4.21518	3.20796	0.0252911	0.0192478	0.178923	1.28319e-07	1.28319e-07	1	0	0	1	0	0
AACGCG	2175	9929	6	275.908	197095956	150	362535407	59574	4.56506	7.88307	35.9867	27.3877	0.21592	0.164326	0.182602	1.09551e-06	1.09551e-06	1	0	0	1	0	0
AACGCGACATGCATGG	10	40	16	275.908	197095956	150	362535407	640	4	0.036244	0.144976	0.110334	0.00231962	0.00176534	0.426667	1.1769e-08	1.1769e-08	1	0	0	1	0	0
AACGCTC	20	86	7	275.908	197095956	150	362535407	602	4.3	0.072488	0.311698	0.237218	0.00218189	0.00166053	0.200667	1.10702e-08	1.10702e-08	1	0	0	1	0	0
AACGCTCACACTCATAAT	2	11	18	275.908	197095956	150	362535407	198	5.5	0.0072488	0.0398684	0.0303419	0.000717631	0.000546154	0.66	3.64102e-09	3.64102e-09	1	0	0	1	1	0
AACGCTGTCGATG	2	20	13	275.908	197095956	150	362535407	260	10	0.0072488	0.072488	0.055167	0.000942344	0.000717171	0.866667	4.78114e-09	4.78114e-09	1	0	0	1	1	0
AACGCTTC	8	38	8	275.908	197095956	150	362535407	304	4.75	0.0289952	0.137727	0.104817	0.00110182	0.000838539	0.253333	5.59026e-09	5.59026e-09	1	0	0	1	0	0
AACGG	2668	14576	5	275.908	197095956	150	362535407	72880	5.46327	9.6699	52.8292	40.2057	0.264146	0.201029	0.182109	1.34019e-06	1.34019e-06	1	0	0	1	0	0
AACGGAATCG	139	557	10	275.908	197095956	150	362535407	5570	4.00719	0.503791	2.01879	1.5364	0.0201879	0.015364	0.267146	1.02427e-07	1.02427e-07	1	0	0	1	0	0
AACGGAGG	72	346	8	275.908	197095956	150	362535407	2768	4.80556	0.260957	1.25404	0.95439	0.0100323	0.00763512	0.256296	5.09008e-08	5.09008e-08	1	0	0	1	0	0
AACGGC	31733	277846	6	275.908	197095956	150	362535407	1667076	8.75574	115.013	1007.02	766.397	6.04215	4.59838	0.35023	3.06559e-05	3.06559e-05	1	1	1	1	0	0
AACGGCAAGGAC	2	14	12	275.908	197095956	150	362535407	168	7	0.0072488	0.0507416	0.0386169	0.000608899	0.000463403	0.56	3.08935e-09	3.08935e-09	1	0	0	1	1	0
AACGGCAATAGC	202	923	12	275.908	197095956	150	362535407	11076	4.56931	0.732129	3.34532	2.54596	0.0401438	0.0305515	0.365545	2.03677e-07	2.03677e-07	1	0	0	1	0	0
AACGGG	274	1239	6	275.908	197095956	150	362535407	7434	4.5219	0.993085	4.49063	3.4176	0.0269438	0.0205056	0.180876	1.36704e-07	1.36704e-07	1	0	0	1	0	0
AACGGGATAG	1	6	10	275.908	197095956	150	362535407	60	6	0.0036244	0.0217464	0.0165501	0.000217464	0.000165501	0.4	1.10334e-09	1.10334e-09	1	0	0	1	0	0
AACGGGG	5	20	7	275.908	197095956	150	362535407	140	4	0.018122	0.072488	0.055167	0.000507416	0.000386169	0.186667	2.57446e-09	2.57446e-09	1	0	0	1	0	0
AACGGT	5320	75146	6	275.908	197095956	150	362535407	450876	14.1252	19.2818	272.359	207.279	1.63415	1.24367	0.565008	8.29116e-06	8.29116e-06	1	0	0	1	1	0
AACGT	1158	6739	5	275.908	197095956	150	362535407	33695	5.81952	4.19705	24.4248	18.5885	0.122124	0.0929426	0.193984	6.19618e-07	6.19618e-07	1	0	0	1	0	0
AACGTAG	10	40	7	275.908	197095956	150	362535407	280	4	0.036244	0.144976	0.110334	0.00101483	0.000772338	0.186667	5.14892e-09	5.14892e-09	1	0	0	1	0	0
AACGTAT	124	511	7	275.908	197095956	150	362535407	3577	4.12097	0.449426	1.85207	1.40952	0.0129645	0.00986662	0.192312	6.57775e-08	6.57775e-08	1	0	0	1	0	0
AACGTC	315	1686	6	275.908	197095956	150	362535407	10116	5.35238	1.14169	6.11074	4.65058	0.0366644	0.0279035	0.214095	1.86023e-07	1.86023e-07	1	0	0	1	0	0
AACGTCGAGG	1	4	10	275.908	197095956	150	362535407	40	4	0.0036244	0.0144976	0.0110334	0.000144976	0.000110334	0.266667	7.3556e-10	7.3556e-10	1	0	0	1	0	0
AACGTCT	1	5	7	275.908	197095956	150	362535407	35	5	0.0036244	0.018122	0.0137918	0.000126854	9.65423e-05	0.233333	6.43615e-10	6.43615e-10	1	0	0	1	0	0
AACGTG	502	2172	6	275.908	197095956	150	362535407	13032	4.32669	1.81945	7.8722	5.99114	0.0472332	0.0359468	0.173068	2.39646e-07	2.39646e-07	1	0	0	1	0	0
AACGTGC	17	68	7	275.908	197095956	150	362535407	476	4	0.0616148	0.246459	0.187568	0.00172521	0.00131298	0.186667	8.75317e-09	8.75317e-09	1	0	0	1	0	0
AACGTGT	116	583	7	275.908	197095956	150	362535407	4081	5.02586	0.42043	2.11302	1.60812	0.0147912	0.0112568	0.23454	7.50455e-08	7.50455e-08	1	0	0	1	0	0
AACGTT	247	1080	6	275.908	197095956	150	362535407	6480	4.37247	0.895227	3.91435	2.97902	0.0234861	0.0178741	0.174899	1.19161e-07	1.19161e-07	1	0	0	1	0	0
AACT	1754	12967	4	275.908	197095956	150	362535407	51868	7.39282	6.3572	46.9976	35.7675	0.18799	0.14307	0.197142	9.53801e-07	9.53801e-07	1	0	0	0	0	0
AACTAC	851	4010	6	275.908	197095956	150	362535407	24060	4.7121	3.08436	14.5338	11.061	0.087203	0.0663659	0.188484	4.4244e-07	4.4244e-07	1	0	0	1	0	0
AACTACG	24	96	7	275.908	197095956	150	362535407	672	4	0.0869856	0.347942	0.264802	0.0024356	0.00185361	0.186667	1.23574e-08	1.23574e-08	1	0	0	1	0	0
AACTACTACTACT	580	4715	13	275.908	197095956	150	362535407	61295	8.12931	2.10215	17.089	13.0056	0.222158	0.169073	0.70454	1.12715e-06	1.12715e-06	1	0	0	1	1	0
AACTACTACTACTACC	1	4	16	275.908	197095956	150	362535407	64	4	0.0036244	0.0144976	0.0110334	0.000231962	0.000176534	0.426667	1.1769e-09	1.1769e-09	1	0	0	1	0	0
AACTACTACTACTACT	5247	37808	16	275.908	197095956	150	362535407	604928	7.20564	19.0172	137.031	104.288	2.1925	1.6686	0.768602	1.1124e-05	1.1124e-05	1	0	0	1	1	0
AACTAG	140	638	6	275.908	197095956	150	362535407	3828	4.55714	0.507416	2.31237	1.75983	0.0138742	0.010559	0.182286	7.03931e-08	7.03931e-08	1	0	0	1	0	0
AACTAGT	2	8	7	275.908	197095956	150	362535407	56	4	0.0072488	0.0289952	0.0220668	0.000202966	0.000154468	0.186667	1.02978e-09	1.02978e-09	1	0	0	1	0	0
AACTAT	113	453	6	275.908	197095956	150	362535407	2718	4.00885	0.409557	1.64185	1.24953	0.00985112	0.0074972	0.160354	4.99813e-08	4.99813e-08	1	0	0	1	0	0
AACTATCAGTAC	2	8	12	275.908	197095956	150	362535407	96	4	0.0072488	0.0289952	0.0220668	0.000347942	0.000264802	0.32	1.76534e-09	1.76534e-09	1	0	0	1	0	0
AACTATCG	166	706	8	275.908	197095956	150	362535407	5648	4.25301	0.60165	2.55883	1.9474	0.0204706	0.0155792	0.226827	1.03861e-07	1.03861e-07	1	0	0	1	0	0
AACTC	1357	8344	5	275.908	197095956	150	362535407	41720	6.14886	4.91831	30.242	23.0157	0.15121	0.115078	0.204962	7.67189e-07	7.67189e-07	1	0	0	1	0	0
AACTCACACACACAC	1	6	15	275.908	197095956	150	362535407	90	6	0.0036244	0.0217464	0.0165501	0.000326196	0.000248252	0.6	1.65501e-09	1.65501e-09	1	0	0	1	1	0
AACTCC	37	163	6	275.908	197095956	150	362535407	978	4.40541	0.134103	0.590777	0.449611	0.00354466	0.00269767	0.176216	1.79845e-08	1.79845e-08	1	0	0	1	0	0
AACTCCC	2	8	7	275.908	197095956	150	362535407	56	4	0.0072488	0.0289952	0.0220668	0.000202966	0.000154468	0.186667	1.02978e-09	1.02978e-09	1	0	0	1	0	0
AACTCCTCTATAAT	6	24	14	275.908	197095956	150	362535407	336	4	0.0217464	0.0869856	0.0662004	0.0012178	0.000926806	0.373333	6.17871e-09	6.17871e-09	1	0	0	1	0	0
AACTCG	161	705	6	275.908	197095956	150	362535407	4230	4.37888	0.583528	2.5552	1.94464	0.0153312	0.0116678	0.175155	7.77855e-08	7.77855e-08	1	0	0	1	0	0
AACTCT	1219	5229	6	275.908	197095956	150	362535407	31374	4.28958	4.41814	18.952	14.4234	0.113712	0.0865405	0.171583	5.76937e-07	5.76937e-07	1	0	0	1	0	0
AACTCTAATG	35	148	10	275.908	197095956	150	362535407	1480	4.22857	0.126854	0.536411	0.408236	0.00536411	0.00408236	0.281905	2.72157e-08	2.72157e-08	1	0	0	1	0	0
AACTCTGACAT	75	747	11	275.908	197095956	150	362535407	8217	9.96	0.27183	2.70743	2.06049	0.0297817	0.0226654	0.7304	1.51102e-07	1.51102e-07	1	0	0	1	1	0
AACTG	1166	8165	5	275.908	197095956	150	362535407	40825	7.00257	4.22605	29.5932	22.5219	0.147966	0.11261	0.233419	7.50731e-07	7.50731e-07	1	0	0	1	0	0
AACTGAAGAGCCAGC	2	10	15	275.908	197095956	150	362535407	150	5	0.0072488	0.036244	0.0275835	0.00054366	0.000413753	0.5	2.75835e-09	2.75835e-09	1	0	0	1	0	0
AACTGACAG	5	21	9	275.908	197095956	150	362535407	189	4.2	0.018122	0.0761124	0.0579254	0.000685011	0.000521328	0.252	3.47552e-09	3.47552e-09	1	0	0	1	0	0
AACTGC	2246	9791	6	275.908	197095956	150	362535407	58746	4.35931	8.1404	35.4865	27.007	0.212919	0.162042	0.174372	1.08028e-06	1.08028e-06	1	0	0	1	0	0
AACTGCCTGAT	2	8	11	275.908	197095956	150	362535407	88	4	0.0072488	0.0289952	0.0220668	0.000318947	0.000242735	0.293333	1.61823e-09	1.61823e-09	1	0	0	1	0	0
AACTGCTTC	1	8	9	275.908	197095956	150	362535407	72	8	0.0036244	0.0289952	0.0220668	0.000260957	0.000198601	0.48	1.32401e-09	1.32401e-09	1	0	0	1	0	0
AACTGGAGCCTGAGG	14	66	15	275.908	197095956	150	362535407	990	4.71429	0.0507416	0.23921	0.182051	0.00358816	0.00273077	0.471429	1.82051e-08	1.82051e-08	1	0	0	1	0	0
AACTGT	223	1439	6	275.908	197095956	150	362535407	8634	6.45291	0.808241	5.21551	3.96927	0.0312931	0.0238156	0.258117	1.58771e-07	1.58771e-07	1	0	0	1	0	0
AACTT	435	2297	5	275.908	197095956	150	362535407	11485	5.28046	1.57661	8.32524	6.33593	0.0416262	0.0316797	0.176015	2.11198e-07	2.11198e-07	1	0	0	1	0	0
AACTTAC	37	148	7	275.908	197095956	150	362535407	1036	4	0.134103	0.536411	0.408236	0.00375488	0.00285765	0.186667	1.9051e-08	1.9051e-08	1	0	0	1	0	0
AACTTACACACACAC	87	587	15	275.908	197095956	150	362535407	8805	6.74713	0.315323	2.12752	1.61915	0.0319128	0.0242873	0.674713	1.61915e-07	1.61915e-07	1	0	0	1	1	0
AACTTACACACAT	90	742	13	275.908	197095956	150	362535407	9646	8.24444	0.326196	2.6893	2.0467	0.034961	0.0266071	0.714519	1.7738e-07	1.7738e-07	1	0	0	1	1	0
AACTTACATACAT	38	338	13	275.908	197095956	150	362535407	4394	8.89474	0.137727	1.22505	0.932323	0.0159256	0.0121202	0.770877	8.08013e-08	8.08013e-08	1	0	0	1	1	0
AACTTAGCTGAGCTG	2	8	15	275.908	197095956	150	362535407	120	4	0.0072488	0.0289952	0.0220668	0.000434928	0.000331002	0.4	2.20668e-09	2.20668e-09	1	0	0	1	0	0
AACTTAT	2	8	7	275.908	197095956	150	362535407	56	4	0.0072488	0.0289952	0.0220668	0.000202966	0.000154468	0.186667	1.02978e-09	1.02978e-09	1	0	0	1	0	0
AACTTC	555	2894	6	275.908	197095956	150	362535407	17364	5.21441	2.01154	10.489	7.98267	0.0629341	0.047896	0.208577	3.19307e-07	3.19307e-07	1	0	0	1	0	0
AAG	518582	4862584	3	275.908	197095956	150	362535407	14587752	9.37669	1879.55	17623.9	13412.7	52.8718	40.2381	0.187534	0.000268254	0.000268254	1	1	1	0	0	0
AAGAAGAGG	1553	7503	9	275.908	197095956	150	362535407	67527	4.83129	5.62869	27.1939	20.6959	0.244745	0.186263	0.289878	1.24175e-06	1.24175e-06	1	0	0	1	0	0
AAGAAGC	3	12	7	275.908	197095956	150	362535407	84	4	0.0108732	0.0434928	0.0331002	0.00030445	0.000231702	0.186667	1.54468e-09	1.54468e-09	1	0	0	1	0	0
AAGAAGG	236	1095	7	275.908	197095956	150	362535407	7665	4.63983	0.855358	3.96872	3.02039	0.027781	0.0211428	0.216525	1.40952e-07	1.40952e-07	1	0	0	1	0	0
AAGAAGGAG	655	3126	9	275.908	197095956	150	362535407	28134	4.77252	2.37398	11.3299	8.62261	0.101969	0.0776035	0.286351	5.17356e-07	5.17356e-07	1	0	0	1	0	0
AAGAAGGAGGAGCCC	71	358	15	275.908	197095956	150	362535407	5370	5.04225	0.257332	1.29753	0.98749	0.019463	0.0148123	0.504225	9.8749e-08	9.8749e-08	1	0	0	1	1	0
AAGAAT	10901	49311	6	275.908	197095956	150	362535407	295866	4.52353	39.5096	178.723	136.017	1.07234	0.816102	0.180941	5.44068e-06	5.44068e-06	1	0	0	1	0	0
AAGAATG	37	149	7	275.908	197095956	150	362535407	1043	4.02703	0.134103	0.540035	0.410994	0.00378025	0.00287696	0.187928	1.91797e-08	1.91797e-08	1	0	0	1	0	0
AAGAATGAGAG	5	27	11	275.908	197095956	150	362535407	297	5.4	0.018122	0.0978588	0.0744755	0.00107645	0.00081923	0.396	5.46154e-09	5.46154e-09	1	0	0	1	0	0
AAGAC	685	4060	5	275.908	197095956	150	362535407	20300	5.92701	2.48271	14.7151	11.1989	0.0735753	0.0559945	0.197567	3.73297e-07	3.73297e-07	1	0	0	1	0	0
AAGACC	396	1945	6	275.908	197095956	150	362535407	11670	4.91162	1.43526	7.04946	5.36499	0.0422967	0.03219	0.196465	2.146e-07	2.146e-07	1	0	0	1	0	0
AAGACG	3857	17704	6	275.908	197095956	150	362535407	106224	4.5901	13.9793	64.1664	48.8339	0.384998	0.293003	0.183604	1.95335e-06	1.95335e-06	1	0	0	1	0	0
AAGACGCG	1	4	8	275.908	197095956	150	362535407	32	4	0.0036244	0.0144976	0.0110334	0.000115981	8.82672e-05	0.213333	5.88448e-10	5.88448e-10	1	0	0	1	0	0
AAGACGTGT	111	450	9	275.908	197095956	150	362535407	4050	4.05405	0.402308	1.63098	1.24126	0.0146788	0.0111713	0.243243	7.44755e-08	7.44755e-08	1	0	0	1	0	0
AAGACT	57	257	6	275.908	197095956	150	362535407	1542	4.50877	0.206591	0.931471	0.708896	0.00558882	0.00425338	0.180351	2.83559e-08	2.83559e-08	1	0	0	1	0	0
AAGAG	37589	225491	5	275.908	197095956	150	362535407	1127455	5.99886	136.238	817.269	621.983	4.08635	3.10992	0.199962	2.07328e-05	2.07328e-05	1	1	0	1	0	0
AAGAGAAGGC	186	746	10	275.908	197095956	150	362535407	7460	4.01075	0.674138	2.7038	2.05773	0.027038	0.0205773	0.267384	1.37182e-07	1.37182e-07	1	0	0	1	0	0
AAGAGAG	288	1459	7	275.908	197095956	150	362535407	10213	5.06597	1.04383	5.288	4.02443	0.037016	0.028171	0.236412	1.87807e-07	1.87807e-07	1	0	0	1	0	0
AAGAGC	533	2411	6	275.908	197095956	150	362535407	14466	4.52345	1.9318	8.73843	6.65038	0.0524306	0.0399023	0.180938	2.66015e-07	2.66015e-07	1	0	0	1	0	0
AAGAGCAGATC	1	4	11	275.908	197095956	150	362535407	44	4	0.0036244	0.0144976	0.0110334	0.000159474	0.000121367	0.293333	8.09116e-10	8.09116e-10	1	0	0	1	0	0
AAGAGCTTGCTG	6	30	12	275.908	197095956	150	362535407	360	5	0.0217464	0.108732	0.0827505	0.00130478	0.000993006	0.4	6.62004e-09	6.62004e-09	1	0	0	1	0	0
AAGAGG	10394	55928	6	275.908	197095956	150	362535407	335568	5.3808	37.672	202.705	154.269	1.21623	0.925614	0.215232	6.17076e-06	6.17076e-06	1	0	0	1	0	0
AAGAGGAATAG	5969	26741	11	275.908	197095956	150	362535407	294151	4.47998	21.634	96.9201	73.7611	1.06612	0.811372	0.328532	5.40915e-06	5.40915e-06	1	0	0	1	0	0
AAGAGGAGT	18	86	9	275.908	197095956	150	362535407	774	4.77778	0.0652392	0.311698	0.237218	0.00280528	0.00213496	0.286667	1.42331e-08	1.42331e-08	1	0	0	1	0	0
AAGAGGCGG	1	8	9	275.908	197095956	150	362535407	72	8	0.0036244	0.0289952	0.0220668	0.000260957	0.000198601	0.48	1.32401e-09	1.32401e-09	1	0	0	1	0	0
AAGAGT	1837	9145	6	275.908	197095956	150	362535407	54870	4.97823	6.65802	33.1451	25.2251	0.198871	0.151351	0.199129	1.009e-06	1.009e-06	1	0	0	1	0	0
AAGAGTG	22	88	7	275.908	197095956	150	362535407	616	4	0.0797368	0.318947	0.242735	0.00223263	0.00169914	0.186667	1.13276e-08	1.13276e-08	1	0	0	1	0	0
AAGAGTGGG	1	4	9	275.908	197095956	150	362535407	36	4	0.0036244	0.0144976	0.0110334	0.000130478	9.93006e-05	0.24	6.62004e-10	6.62004e-10	1	0	0	1	0	0
AAGAT	525	2863	5	275.908	197095956	150	362535407	14315	5.45333	1.90281	10.3767	7.89716	0.0518833	0.0394858	0.181778	2.63239e-07	2.63239e-07	1	0	0	1	0	0
AAGATACTC	1	4	9	275.908	197095956	150	362535407	36	4	0.0036244	0.0144976	0.0110334	0.000130478	9.93006e-05	0.24	6.62004e-10	6.62004e-10	1	0	0	1	0	0
AAGATAG	10	40	7	275.908	197095956	150	362535407	280	4	0.036244	0.144976	0.110334	0.00101483	0.000772338	0.186667	5.14892e-09	5.14892e-09	1	0	0	1	0	0
AAGATAGATAT	1	4	11	275.908	197095956	150	362535407	44	4	0.0036244	0.0144976	0.0110334	0.000159474	0.000121367	0.293333	8.09116e-10	8.09116e-10	1	0	0	1	0	0
AAGATC	145	600	6	275.908	197095956	150	362535407	3600	4.13793	0.525538	2.17464	1.65501	0.0130478	0.00993006	0.165517	6.62004e-08	6.62004e-08	1	0	0	1	0	0
AAGATCCATCG	40873	190904	11	275.908	197095956	150	362535407	2099944	4.67066	148.14	691.912	526.58	7.61104	5.79238	0.342515	3.86159e-05	3.86159e-05	1	1	1	1	0	0
AAGATG	4297	20531	6	275.908	197095956	150	362535407	123186	4.77798	15.574	74.4125	56.6317	0.446475	0.33979	0.191119	2.26527e-06	2.26527e-06	1	0	0	1	0	0
AAGATGC	37	148	7	275.908	197095956	150	362535407	1036	4	0.134103	0.536411	0.408236	0.00375488	0.00285765	0.186667	1.9051e-08	1.9051e-08	1	0	0	1	0	0
AAGATGG	55	276	7	275.908	197095956	150	362535407	1932	5.01818	0.199342	1.00033	0.761305	0.00700234	0.00532913	0.234182	3.55276e-08	3.55276e-08	1	0	0	1	0	0
AAGATGGCG	87	394	9	275.908	197095956	150	362535407	3546	4.52874	0.315323	1.42801	1.08679	0.0128521	0.00978111	0.271724	6.52074e-08	6.52074e-08	1	0	0	1	0	0
AAGATT	5	20	6	275.908	197095956	150	362535407	120	4	0.018122	0.072488	0.055167	0.000434928	0.000331002	0.16	2.20668e-09	2.20668e-09	1	0	0	1	0	0
AAGATTG	42	173	7	275.908	197095956	150	362535407	1211	4.11905	0.152225	0.627021	0.477195	0.00438915	0.00334036	0.192222	2.22691e-08	2.22691e-08	1	0	0	1	0	0
AAGC	68976	506465	4	275.908	197095956	150	362535407	2025860	7.34263	249.997	1835.63	1397.01	7.34253	5.58803	0.195803	3.72536e-05	3.72536e-05	1	1	1	0	0	0
AAGCAC	45	195	6	275.908	197095956	150	362535407	1170	4.33333	0.163098	0.706758	0.537878	0.00424055	0.00322727	0.173333	2.15151e-08	2.15151e-08	1	0	0	1	0	0
AAGCACACTC	1	4	10	275.908	197095956	150	362535407	40	4	0.0036244	0.0144976	0.0110334	0.000144976	0.000110334	0.266667	7.3556e-10	7.3556e-10	1	0	0	1	0	0
AAGCACG	48	215	7	275.908	197095956	150	362535407	1505	4.47917	0.173971	0.779246	0.593046	0.00545472	0.00415132	0.209028	2.76755e-08	2.76755e-08	1	0	0	1	0	0
AAGCACTG	1	4	8	275.908	197095956	150	362535407	32	4	0.0036244	0.0144976	0.0110334	0.000115981	8.82672e-05	0.213333	5.88448e-10	5.88448e-10	1	0	0	1	0	0
AAGCAG	1924	8458	6	275.908	197095956	150	362535407	50748	4.39605	6.97334	30.6552	23.3301	0.183931	0.139981	0.175842	9.33205e-07	9.33205e-07	1	0	0	1	0	0
AAGCAGC	37	148	7	275.908	197095956	150	362535407	1036	4	0.134103	0.536411	0.408236	0.00375488	0.00285765	0.186667	1.9051e-08	1.9051e-08	1	0	0	1	0	0
AAGCAGTG	3	21	8	275.908	197095956	150	362535407	168	7	0.0108732	0.0761124	0.0579254	0.000608899	0.000463403	0.373333	3.08935e-09	3.08935e-09	1	0	0	1	0	0
AAGCAT	9	36	6	275.908	197095956	150	362535407	216	4	0.0326196	0.130478	0.0993006	0.00078287	0.000595804	0.16	3.97203e-09	3.97203e-09	1	0	0	1	0	0
AAGCATGTATGTATGTATGT	1	5	20	275.908	197095956	150	362535407	100	5	0.0036244	0.018122	0.0137918	0.00036244	0.000275835	0.666667	1.8389e-09	1.8389e-09	1	0	0	1	1	0
AAGCATT	1	4	7	275.908	197095956	150	362535407	28	4	0.0036244	0.0144976	0.0110334	0.000101483	7.72338e-05	0.186667	5.14892e-10	5.14892e-10	1	0	0	1	0	0
AAGCC	1960	12386	5	275.908	197095956	150	362535407	61930	6.31939	7.10382	44.8918	34.1649	0.224459	0.170825	0.210646	1.13883e-06	1.13883e-06	1	0	0	1	0	0
AAGCCATGCCAC	1	6	12	275.908	197095956	150	362535407	72	6	0.0036244	0.0217464	0.0165501	0.000260957	0.000198601	0.48	1.32401e-09	1.32401e-09	1	0	0	1	0	0
AAGCCC	132	707	6	275.908	197095956	150	362535407	4242	5.35606	0.478421	2.56245	1.95015	0.0153747	0.0117009	0.214242	7.80062e-08	7.80062e-08	1	0	0	1	0	0
AAGCCG	499	2254	6	275.908	197095956	150	362535407	13524	4.51703	1.80858	8.1694	6.21732	0.0490164	0.0373039	0.180681	2.48693e-07	2.48693e-07	1	0	0	1	0	0
AAGCCGACG	5	35	9	275.908	197095956	150	362535407	315	7	0.018122	0.126854	0.0965423	0.00114169	0.000868881	0.42	5.79254e-09	5.79254e-09	1	0	0	1	0	0
AAGCCGAGC	2	8	9	275.908	197095956	150	362535407	72	4	0.0072488	0.0289952	0.0220668	0.000260957	0.000198601	0.24	1.32401e-09	1.32401e-09	1	0	0	1	0	0
AAGCCGTCG	2	9	9	275.908	197095956	150	362535407	81	4.5	0.0072488	0.0326196	0.0248252	0.000293576	0.000223426	0.27	1.48951e-09	1.48951e-09	1	0	0	1	0	0
AAGCCT	6	100	6	275.908	197095956	150	362535407	600	16.6667	0.0217464	0.36244	0.275835	0.00217464	0.00165501	0.666667	1.10334e-08	1.10334e-08	1	0	0	1	1	0
AAGCG	8	40	5	275.908	197095956	150	362535407	200	5	0.0289952	0.144976	0.110334	0.00072488	0.00055167	0.166667	3.6778e-09	3.6778e-09	1	0	0	1	0	0
AAGCGCC	1	6	7	275.908	197095956	150	362535407	42	6	0.0036244	0.0217464	0.0165501	0.000152225	0.000115851	0.28	7.72338e-10	7.72338e-10	1	0	0	1	0	0
AAGCT	338	1815	5	275.908	197095956	150	362535407	9075	5.36982	1.22505	6.57828	5.00641	0.0328914	0.025032	0.178994	1.6688e-07	1.6688e-07	1	0	0	1	0	0
AAGCTAC	2	13	7	275.908	197095956	150	362535407	91	6.5	0.0072488	0.0471172	0.0358586	0.00032982	0.00025101	0.303333	1.6734e-09	1.6734e-09	1	0	0	1	0	0
AAGCTAGTACTGG	6	24	13	275.908	197095956	150	362535407	312	4	0.0217464	0.0869856	0.0662004	0.00113081	0.000860606	0.346667	5.73737e-09	5.73737e-09	1	0	0	1	0	0
AAGCTC	263	1101	6	275.908	197095956	150	362535407	6606	4.18631	0.953217	3.99046	3.03694	0.0239428	0.0182217	0.167452	1.21478e-07	1.21478e-07	1	0	0	1	0	0
AAGCTCG	33	136	7	275.908	197095956	150	362535407	952	4.12121	0.119605	0.492918	0.375136	0.00345043	0.00262595	0.192323	1.75063e-08	1.75063e-08	1	0	0	1	0	0
AAGCTCT	33	215	7	275.908	197095956	150	362535407	1505	6.51515	0.119605	0.779246	0.593046	0.00545472	0.00415132	0.30404	2.76755e-08	2.76755e-08	1	0	0	1	0	0
AAGCTG	88	354	6	275.908	197095956	150	362535407	2124	4.02273	0.318947	1.28304	0.976456	0.00769822	0.00585874	0.160909	3.90583e-08	3.90583e-08	1	0	0	1	0	0
AAGG	86297	599554	4	275.908	197095956	150	362535407	2398216	6.94756	312.775	2173.02	1653.78	8.69209	6.61512	0.185268	4.41008e-05	4.41008e-05	1	1	1	0	0	0
AAGGAAGGAAGGGGAGGAGGG	1	4	21	275.908	197095956	150	362535407	84	4	0.0036244	0.0144976	0.0110334	0.00030445	0.000231702	0.56	1.54468e-09	1.54468e-09	1	0	0	1	1	0
AAGGAC	82	826	6	275.908	197095956	150	362535407	4956	10.0732	0.297201	2.99375	2.2784	0.0179625	0.0136704	0.402927	9.11359e-08	9.11359e-08	1	0	0	1	0	0
AAGGACG	206	948	7	275.908	197095956	150	362535407	6636	4.60194	0.746626	3.43593	2.61492	0.0240515	0.0183044	0.214757	1.22029e-07	1.22029e-07	1	0	0	1	0	0
AAGGAG	2395	14026	6	275.908	197095956	150	362535407	84156	5.85637	8.68044	50.8358	38.6886	0.305015	0.232132	0.234255	1.54755e-06	1.54755e-06	1	0	0	1	0	0
AAGGAGC	12	60	7	275.908	197095956	150	362535407	420	5	0.0434928	0.217464	0.165501	0.00152225	0.00115851	0.233333	7.72338e-09	7.72338e-09	1	0	0	1	0	0
AAGGAGG	7	31	7	275.908	197095956	150	362535407	217	4.42857	0.0253708	0.112356	0.0855089	0.000786495	0.000598562	0.206667	3.99041e-09	3.99041e-09	1	0	0	1	0	0
AAGGAGGAATCC	55	320	12	275.908	197095956	150	362535407	3840	5.81818	0.199342	1.15981	0.882672	0.0139177	0.0105921	0.465455	7.06138e-08	7.06138e-08	1	0	0	1	0	0
AAGGAT	318	1490	6	275.908	197095956	150	362535407	8940	4.68553	1.15256	5.40035	4.10994	0.0324021	0.0246597	0.187421	1.64398e-07	1.64398e-07	1	0	0	1	0	0
AAGGATATACAGTGCTCT	5	23	18	275.908	197095956	150	362535407	414	4.6	0.018122	0.0833612	0.0634421	0.0015005	0.00114196	0.552	7.61305e-09	7.61305e-09	1	0	0	1	1	0
AAGGATC	10	40	7	275.908	197095956	150	362535407	280	4	0.036244	0.144976	0.110334	0.00101483	0.000772338	0.186667	5.14892e-09	5.14892e-09	1	0	0	1	0	0
AAGGATG	105	420	7	275.908	197095956	150	362535407	2940	4	0.380562	1.52225	1.15851	0.0106557	0.00810955	0.186667	5.40637e-08	5.40637e-08	1	0	0	1	0	0
AAGGC	555	2964	5	275.908	197095956	150	362535407	14820	5.34054	2.01154	10.7427	8.17575	0.0537136	0.0408788	0.178018	2.72525e-07	2.72525e-07	1	0	0	1	0	0
AAGGCAGAATG	1	7	11	275.908	197095956	150	362535407	77	7	0.0036244	0.0253708	0.0193085	0.000279079	0.000212393	0.513333	1.41595e-09	1.41595e-09	1	0	0	1	1	0
AAGGCCATG	1	4	9	275.908	197095956	150	362535407	36	4	0.0036244	0.0144976	0.0110334	0.000130478	9.93006e-05	0.24	6.62004e-10	6.62004e-10	1	0	0	1	0	0
AAGGCG	379	1706	6	275.908	197095956	150	362535407	10236	4.50132	1.37365	6.18323	4.70575	0.0370994	0.0282345	0.180053	1.8823e-07	1.8823e-07	1	0	0	1	0	0
AAGGCGG	2	12	7	275.908	197095956	150	362535407	84	6	0.0072488	0.0434928	0.0331002	0.00030445	0.000231702	0.28	1.54468e-09	1.54468e-09	1	0	0	1	0	0
AAGGCGGG	4	20	8	275.908	197095956	150	362535407	160	5	0.0144976	0.072488	0.055167	0.000579904	0.000441336	0.266667	2.94224e-09	2.94224e-09	1	0	0	1	0	0
AAGGCT	1	4	6	275.908	197095956	150	362535407	24	4	0.0036244	0.0144976	0.0110334	8.69856e-05	6.62004e-05	0.16	4.41336e-10	4.41336e-10	1	0	0	1	0	0
AAGGG	4671	24967	5	275.908	197095956	150	362535407	124835	5.34511	16.9296	90.4904	68.8678	0.452452	0.344339	0.17817	2.29559e-06	2.29559e-06	1	0	0	1	0	0
AAGGGAG	26	104	7	275.908	197095956	150	362535407	728	4	0.0942344	0.376938	0.286869	0.00263856	0.00200808	0.186667	1.33872e-08	1.33872e-08	1	0	0	1	0	0
AAGGGC	116	466	6	275.908	197095956	150	362535407	2796	4.01724	0.42043	1.68897	1.28539	0.0101338	0.00771235	0.16069	5.14157e-08	5.14157e-08	1	0	0	1	0	0
AAGGGCAC	2	8	8	275.908	197095956	150	362535407	64	4	0.0072488	0.0289952	0.0220668	0.000231962	0.000176534	0.213333	1.1769e-09	1.1769e-09	1	0	0	1	0	0
AAGGGCG	16	64	7	275.908	197095956	150	362535407	448	4	0.0579904	0.231962	0.176534	0.00162373	0.00123574	0.186667	8.23828e-09	8.23828e-09	1	0	0	1	0	0
AAGGGCT	8	32	7	275.908	197095956	150	362535407	224	4	0.0289952	0.115981	0.0882672	0.000811865	0.000617871	0.186667	4.11914e-09	4.11914e-09	1	0	0	1	0	0
AAGGGG	284	1159	6	275.908	197095956	150	362535407	6954	4.08099	1.02933	4.20068	3.19693	0.0252041	0.0191816	0.163239	1.27877e-07	1.27877e-07	1	0	0	1	0	0
AAGGGGG	14	57	7	275.908	197095956	150	362535407	399	4.07143	0.0507416	0.206591	0.157226	0.00144614	0.00110058	0.19	7.33721e-09	7.33721e-09	1	0	0	1	0	0
AAGGGT	600	2737	6	275.908	197095956	150	362535407	16422	4.56167	2.17464	9.91998	7.54961	0.0595199	0.0452976	0.182467	3.01984e-07	3.01984e-07	1	0	0	1	0	0
AAGGGTG	49	196	7	275.908	197095956	150	362535407	1372	4	0.177596	0.710382	0.540637	0.00497268	0.00378446	0.186667	2.52297e-08	2.52297e-08	1	0	0	1	0	0
AAGGT	1309	7811	5	275.908	197095956	150	362535407	39055	5.96715	4.74434	28.3102	21.5455	0.141551	0.107727	0.198905	7.18183e-07	7.18183e-07	1	0	0	1	0	0
AAGGTAC	8	32	7	275.908	197095956	150	362535407	224	4	0.0289952	0.115981	0.0882672	0.000811865	0.000617871	0.186667	4.11914e-09	4.11914e-09	1	0	0	1	0	0
AAGGTAG	145	614	7	275.908	197095956	150	362535407	4298	4.23448	0.525538	2.22538	1.69363	0.0155777	0.0118554	0.197609	7.9036e-08	7.9036e-08	1	0	0	1	0	0
AAGGTATCCCCGAG	65	288	14	275.908	197095956	150	362535407	4032	4.43077	0.235586	1.04383	0.794405	0.0146136	0.0111217	0.413538	7.41445e-08	7.41445e-08	1	0	0	1	0	0
AAGGTATT	2	11	8	275.908	197095956	150	362535407	88	5.5	0.0072488	0.0398684	0.0303419	0.000318947	0.000242735	0.293333	1.61823e-09	1.61823e-09	1	0	0	1	0	0
AAGGTC	1	4	6	275.908	197095956	150	362535407	24	4	0.0036244	0.0144976	0.0110334	8.69856e-05	6.62004e-05	0.16	4.41336e-10	4.41336e-10	1	0	0	1	0	0
AAGGTCCTCACC	3	13	12	275.908	197095956	150	362535407	156	4.33333	0.0108732	0.0471172	0.0358586	0.000565406	0.000430303	0.346667	2.86869e-09	2.86869e-09	1	0	0	1	0	0
AAGGTG	50	317	6	275.908	197095956	150	362535407	1902	6.34	0.18122	1.14893	0.874397	0.00689361	0.00524638	0.2536	3.49759e-08	3.49759e-08	1	0	0	1	0	0
AAGGTGC	93	427	7	275.908	197095956	150	362535407	2989	4.5914	0.337069	1.54762	1.17782	0.0108333	0.00824471	0.214265	5.49647e-08	5.49647e-08	1	0	0	1	0	0
AAGGTGCATC	55	375	10	275.908	197095956	150	362535407	3750	6.81818	0.199342	1.35915	1.03438	0.0135915	0.0103438	0.454545	6.89588e-08	6.89588e-08	1	0	0	1	0	0
AAGGTGCGTG	200	977	10	275.908	197095956	150	362535407	9770	4.885	0.72488	3.54104	2.69491	0.0354104	0.0269491	0.325667	1.79661e-07	1.79661e-07	1	0	0	1	0	0
AAGGTGG	461	1926	7	275.908	197095956	150	362535407	13482	4.17787	1.67085	6.98059	5.31258	0.0488642	0.0371881	0.194967	2.47921e-07	2.47921e-07	1	0	0	1	0	0
AAGGTGGGT	3	12	9	275.908	197095956	150	362535407	108	4	0.0108732	0.0434928	0.0331002	0.000391435	0.000297902	0.24	1.98601e-09	1.98601e-09	1	0	0	1	0	0
AAGGTGT	77	308	7	275.908	197095956	150	362535407	2156	4	0.279079	1.11631	0.849572	0.0078142	0.00594701	0.186667	3.96467e-08	3.96467e-08	1	0	0	1	0	0
AAGT	21686	166609	4	275.908	197095956	150	362535407	666436	7.68279	78.5987	603.858	459.566	2.41543	1.83826	0.204874	1.22551e-05	1.22551e-05	1	1	0	0	0	0
AAGTAAT	112	474	7	275.908	197095956	150	362535407	3318	4.23214	0.405933	1.71797	1.30746	0.0120258	0.00915221	0.1975	6.10147e-08	6.10147e-08	1	0	0	1	0	0
AAGTAC	278	1256	6	275.908	197095956	150	362535407	7536	4.51799	1.00758	4.55225	3.46449	0.0273135	0.0207869	0.180719	1.3858e-07	1.3858e-07	1	0	0	1	0	0
AAGTACCCG	22	172	9	275.908	197095956	150	362535407	1548	7.81818	0.0797368	0.623397	0.474436	0.00561057	0.00426993	0.469091	2.84662e-08	2.84662e-08	1	0	0	1	0	0
AAGTACTAGCAGCACTAC	9	50	18	275.908	197095956	150	362535407	900	5.55556	0.0326196	0.18122	0.137918	0.00326196	0.00248252	0.666667	1.65501e-08	1.65501e-08	1	0	0	1	1	0
AAGTACTGGAGGC	4	17	13	275.908	197095956	150	362535407	221	4.25	0.0144976	0.0616148	0.046892	0.000800992	0.000609596	0.368333	4.06397e-09	4.06397e-09	1	0	0	1	0	0
AAGTAG	6769	31487	6	275.908	197095956	150	362535407	188922	4.65165	24.5336	114.121	86.8522	0.684729	0.521113	0.186066	3.47409e-06	3.47409e-06	1	0	0	1	0	0
AAGTAGC	48	197	7	275.908	197095956	150	362535407	1379	4.10417	0.173971	0.714007	0.543395	0.00499805	0.00380377	0.191528	2.53584e-08	2.53584e-08	1	0	0	1	0	0
AAGTAGT	249	1287	7	275.908	197095956	150	362535407	9009	5.16867	0.902475	4.6646	3.55	0.0326522	0.02485	0.241205	1.65667e-07	1.65667e-07	1	0	0	1	0	0
AAGTAGTAGTAGTAGG	1	5	16	275.908	197095956	150	362535407	80	5	0.0036244	0.018122	0.0137918	0.000289952	0.000220668	0.533333	1.47112e-09	1.47112e-09	1	0	0	1	1	0
AAGTAGTAGTAGTAGT	690	4454	16	275.908	197095956	150	362535407	71264	6.45507	2.50084	16.1431	12.2857	0.258289	0.196571	0.688541	1.31047e-06	1.31047e-06	1	0	0	1	1	0
AAGTAGTAGTAGTAGTAGT	2072	10863	19	275.908	197095956	150	362535407	206397	5.24276	7.50976	39.3718	29.964	0.748065	0.569315	0.664083	3.79544e-06	3.79544e-06	1	0	0	1	1	0
AAGTAT	1	4	6	275.908	197095956	150	362535407	24	4	0.0036244	0.0144976	0.0110334	8.69856e-05	6.62004e-05	0.16	4.41336e-10	4.41336e-10	1	0	0	1	0	0
AAGTATATAG	3	14	10	275.908	197095956	150	362535407	140	4.66667	0.0108732	0.0507416	0.0386169	0.000507416	0.000386169	0.311111	2.57446e-09	2.57446e-09	1	0	0	1	0	0
AAGTATG	207	1285	7	275.908	197095956	150	362535407	8995	6.20773	0.750251	4.65735	3.54448	0.0326015	0.0248114	0.289694	1.65409e-07	1.65409e-07	1	0	0	1	0	0
AAGTATGTGT	2	8	10	275.908	197095956	150	362535407	80	4	0.0072488	0.0289952	0.0220668	0.000289952	0.000220668	0.266667	1.47112e-09	1.47112e-09	1	0	0	1	0	0
AAGTATT	4	16	7	275.908	197095956	150	362535407	112	4	0.0144976	0.0579904	0.0441336	0.000405933	0.000308935	0.186667	2.05957e-09	2.05957e-09	1	0	0	1	0	0
AAGTC	252	1341	5	275.908	197095956	150	362535407	6705	5.32143	0.913349	4.86032	3.69895	0.0243016	0.0184947	0.177381	1.23298e-07	1.23298e-07	1	0	0	1	0	0
AAGTCC	109	457	6	275.908	197095956	150	362535407	2742	4.19266	0.39506	1.65635	1.26057	0.0099381	0.0075634	0.167706	5.04227e-08	5.04227e-08	1	0	0	1	0	0
AAGTCG	174	705	6	275.908	197095956	150	362535407	4230	4.05172	0.630645	2.5552	1.94464	0.0153312	0.0116678	0.162069	7.77855e-08	7.77855e-08	1	0	0	1	0	0
AAGTCT	7	29	6	275.908	197095956	150	362535407	174	4.14286	0.0253708	0.105108	0.0799922	0.000630645	0.000479953	0.165714	3.19969e-09	3.19969e-09	1	0	0	1	0	0
AAGTCTGTATTGTGAT	4	26	16	275.908	197095956	150	362535407	416	6.5	0.0144976	0.0942344	0.0717171	0.00150775	0.00114747	0.693333	7.64983e-09	7.64983e-09	1	0	0	1	1	0
AAGTG	266	1415	5	275.908	197095956	150	362535407	7075	5.31955	0.96409	5.12852	3.90307	0.0256426	0.0195153	0.177318	1.30102e-07	1.30102e-07	1	0	0	1	0	0
AAGTGACTG	62	275	9	275.908	197095956	150	362535407	2475	4.43548	0.224713	0.99671	0.758547	0.00897039	0.00682692	0.266129	4.55128e-08	4.55128e-08	1	0	0	1	0	0
AAGTGC	209	935	6	275.908	197095956	150	362535407	5610	4.47368	0.757499	3.38881	2.57906	0.0203329	0.0154744	0.178947	1.03162e-07	1.03162e-07	1	0	0	1	0	0
AAGTGCATCC	8	32	10	275.908	197095956	150	362535407	320	4	0.0289952	0.115981	0.0882672	0.00115981	0.000882672	0.266667	5.88448e-09	5.88448e-09	1	0	0	1	0	0
AAGTGCATCG	1	5	10	275.908	197095956	150	362535407	50	5	0.0036244	0.018122	0.0137918	0.00018122	0.000137918	0.333333	9.1945e-10	9.1945e-10	1	0	0	1	0	0
AAGTGCATTG	546	2626	10	275.908	197095956	150	362535407	26260	4.80952	1.97892	9.51767	7.24343	0.0951767	0.0724343	0.320635	4.82895e-07	4.82895e-07	1	0	0	1	0	0
AAGTGG	237	1145	6	275.908	197095956	150	362535407	6870	4.83122	0.858983	4.14994	3.15831	0.0248996	0.0189499	0.193249	1.26332e-07	1.26332e-07	1	0	0	1	0	0
AAGTGT	218	956	6	275.908	197095956	150	362535407	5736	4.38532	0.790119	3.46493	2.63698	0.0207896	0.0158219	0.175413	1.05479e-07	1.05479e-07	1	0	0	1	0	0
AAGTGTAATG	1	4	10	275.908	197095956	150	362535407	40	4	0.0036244	0.0144976	0.0110334	0.000144976	0.000110334	0.266667	7.3556e-10	7.3556e-10	1	0	0	1	0	0
AAT	103470	1078721	3	275.908	197095956	150	362535407	3236163	10.4254	375.017	3909.72	2975.49	11.7291	8.92647	0.208509	5.95098e-05	5.95098e-05	1	1	1	0	0	0
AATAATAATAATACTACT	2	16	18	275.908	197095956	150	362535407	288	8	0.0072488	0.0579904	0.0441336	0.00104383	0.000794405	0.96	5.29603e-09	5.29603e-09	1	0	0	1	1	0
AATAATAATAATGAC	28	154	15	275.908	197095956	150	362535407	2310	5.5	0.101483	0.558157	0.424786	0.00837236	0.00637179	0.55	4.24786e-08	4.24786e-08	1	0	0	1	1	0
AATAATAGC	56	514	9	275.908	197095956	150	362535407	4626	9.17857	0.202966	1.86294	1.41779	0.0167665	0.0127601	0.550714	8.50676e-08	8.50676e-08	1	0	0	1	1	0
AATAATAGTGATAATGAT	44	243	18	275.908	197095956	150	362535407	4374	5.52273	0.159474	0.880729	0.670279	0.0158531	0.012065	0.662727	8.04335e-08	8.04335e-08	1	0	0	1	1	0
AATAATC	16	85	7	275.908	197095956	150	362535407	595	5.3125	0.0579904	0.308074	0.23446	0.00215652	0.00164122	0.247917	1.09415e-08	1.09415e-08	1	0	0	1	0	0
AATAATCCTCAATCCACGAATCCCC	1	4	25	275.908	197095956	150	362535407	100	4	0.0036244	0.0144976	0.0110334	0.00036244	0.000275835	0.666667	1.8389e-09	1.8389e-09	1	0	0	1	1	0
AATAATG	15	61	7	275.908	197095956	150	362535407	427	4.06667	0.054366	0.221088	0.168259	0.00154762	0.00117782	0.189778	7.85211e-09	7.85211e-09	1	0	0	1	0	0
AATAATGACGATGAT	12181	77943	15	275.908	197095956	150	362535407	1169145	6.39874	44.1488	282.497	214.994	4.23745	3.22491	0.639874	2.14994e-05	2.14994e-05	1	1	0	1	1	0
AATAATGAT	6846	27496	9	275.908	197095956	150	362535407	247464	4.01636	24.8126	99.6565	75.8436	0.896908	0.682593	0.240982	4.55062e-06	4.55062e-06	1	0	0	1	0	0
AATAATT	70	297	7	275.908	197095956	150	362535407	2079	4.24286	0.253708	1.07645	0.81923	0.00753513	0.00573461	0.198	3.82307e-08	3.82307e-08	1	0	0	1	0	0
AATAC	141057	3048884	5	275.908	197095956	150	362535407	15244420	21.6146	511.247	11050.4	8409.89	55.2519	42.0495	0.720485	0.00028033	0.00028033	1	1	1	1	1	1
AATACAATACAATACAATAG	1	4	20	275.908	197095956	150	362535407	80	4	0.0036244	0.0144976	0.0110334	0.000289952	0.000220668	0.533333	1.47112e-09	1.47112e-09	1	0	0	1	1	0
AATACAATACAATGC	146	724	15	275.908	197095956	150	362535407	10860	4.9589	0.529162	2.62407	1.99705	0.039361	0.0299557	0.49589	1.99705e-07	1.99705e-07	1	0	0	1	0	0
AATACAATACAGTAC	20	88	15	275.908	197095956	150	362535407	1320	4.4	0.072488	0.318947	0.242735	0.00478421	0.00364102	0.44	2.42735e-08	2.42735e-08	1	0	0	1	0	0
AATACAATGC	284	2550	10	275.908	197095956	150	362535407	25500	8.97887	1.02933	9.24222	7.0338	0.0924222	0.070338	0.598592	4.6892e-07	4.6892e-07	1	0	0	1	1	0
AATACAATGCAATGC	847	6682	15	275.908	197095956	150	362535407	100230	7.88902	3.06987	24.2182	18.4313	0.363274	0.27647	0.788902	1.84313e-06	1.84313e-06	1	0	0	1	1	0
AATACAATGTAATGT	35	196	15	275.908	197095956	150	362535407	2940	5.6	0.126854	0.710382	0.540637	0.0106557	0.00810955	0.56	5.40637e-08	5.40637e-08	1	0	0	1	1	0
AATACAC	36663	170780	7	275.908	197095956	150	362535407	1195460	4.6581	132.881	618.975	471.071	4.33282	3.2975	0.217378	2.19833e-05	2.19833e-05	1	1	0	1	0	0
AATACACAATACTCAATTCAC	1	4	21	275.908	197095956	150	362535407	84	4	0.0036244	0.0144976	0.0110334	0.00030445	0.000231702	0.56	1.54468e-09	1.54468e-09	1	0	0	1	1	0
AATACACGTAG	170	700	11	275.908	197095956	150	362535407	7700	4.11765	0.616148	2.53708	1.93085	0.0279079	0.0212393	0.301961	1.41595e-07	1.41595e-07	1	0	0	1	0	0
AATACAGTAC	2	9	10	275.908	197095956	150	362535407	90	4.5	0.0072488	0.0326196	0.0248252	0.000326196	0.000248252	0.3	1.65501e-09	1.65501e-09	1	0	0	1	0	0
AATACAT	13	52	7	275.908	197095956	150	362535407	364	4	0.0471172	0.188469	0.143434	0.00131928	0.00100404	0.186667	6.6936e-09	6.6936e-09	1	0	0	1	0	0
AATACATACATACATT	7	44	16	275.908	197095956	150	362535407	704	6.28571	0.0253708	0.159474	0.121367	0.00255158	0.00194188	0.670476	1.29459e-08	1.29459e-08	1	0	0	1	1	0
AATACATTCGT	7	28	11	275.908	197095956	150	362535407	308	4	0.0253708	0.101483	0.0772338	0.00111631	0.000849572	0.293333	5.66381e-09	5.66381e-09	1	0	0	1	0	0
AATACC	481	2544	6	275.908	197095956	150	362535407	15264	5.28898	1.74334	9.22047	7.01725	0.0553228	0.0421035	0.211559	2.8069e-07	2.8069e-07	1	0	0	1	0	0
AATACG	428	1817	6	275.908	197095956	150	362535407	10902	4.24533	1.55124	6.58553	5.01192	0.0395132	0.0300715	0.169813	2.00477e-07	2.00477e-07	1	0	0	1	0	0
AATACGATAC	2	9	10	275.908	197095956	150	362535407	90	4.5	0.0072488	0.0326196	0.0248252	0.000326196	0.000248252	0.3	1.65501e-09	1.65501e-09	1	0	0	1	0	0
AATACGATAT	12	130	10	275.908	197095956	150	362535407	1300	10.8333	0.0434928	0.471172	0.358586	0.00471172	0.00358586	0.722222	2.39057e-08	2.39057e-08	1	0	0	1	1	0
AATACT	1619	7166	6	275.908	197095956	150	362535407	42996	4.42619	5.8679	25.9724	19.7663	0.155835	0.118598	0.177048	7.90654e-07	7.90654e-07	1	0	0	1	0	0
AATACTC	253	1457	7	275.908	197095956	150	362535407	10199	5.75889	0.916973	5.28075	4.01892	0.0369652	0.0281324	0.268748	1.87549e-07	1.87549e-07	1	0	0	1	0	0
AATACTG	22	103	7	275.908	197095956	150	362535407	721	4.68182	0.0797368	0.373313	0.28411	0.00261319	0.00198877	0.218485	1.32585e-08	1.32585e-08	1	0	0	1	0	0
AATAG	4432	27473	5	275.908	197095956	150	362535407	137365	6.19878	16.0633	99.5731	75.7802	0.497866	0.378901	0.206626	2.52601e-06	2.52601e-06	1	0	0	1	0	0
AATAGAG	161	650	7	275.908	197095956	150	362535407	4550	4.03727	0.583528	2.35586	1.79293	0.016491	0.0125505	0.188406	8.367e-08	8.367e-08	1	0	0	1	0	0
AATAGAT	28	112	7	275.908	197095956	150	362535407	784	4	0.101483	0.405933	0.308935	0.00284153	0.00216255	0.186667	1.4417e-08	1.4417e-08	1	0	0	1	0	0
AATAGATAGAT	1	4	11	275.908	197095956	150	362535407	44	4	0.0036244	0.0144976	0.0110334	0.000159474	0.000121367	0.293333	8.09116e-10	8.09116e-10	1	0	0	1	0	0
AATAGC	6960	62937	6	275.908	197095956	150	362535407	377622	9.04267	25.2258	228.109	173.602	1.36865	1.04161	0.361707	6.94409e-06	6.94409e-06	1	0	0	1	0	0
AATAGCACT	2	8	9	275.908	197095956	150	362535407	72	4	0.0072488	0.0289952	0.0220668	0.000260957	0.000198601	0.24	1.32401e-09	1.32401e-09	1	0	0	1	0	0
AATAGCC	2	39	7	275.908	197095956	150	362535407	273	19.5	0.0072488	0.141352	0.107576	0.000989461	0.00075303	0.91	5.0202e-09	5.0202e-09	1	0	0	1	1	0
AATAGCG	68	354	7	275.908	197095956	150	362535407	2478	5.20588	0.246459	1.28304	0.976456	0.00898126	0.00683519	0.242941	4.5568e-08	4.5568e-08	1	0	0	1	0	0
AATAGG	250	1091	6	275.908	197095956	150	362535407	6546	4.364	0.9061	3.95422	3.00936	0.0237253	0.0180562	0.17456	1.20374e-07	1.20374e-07	1	0	0	1	0	0
AATAGGACGAG	133	558	11	275.908	197095956	150	362535407	6138	4.19549	0.482045	2.02241	1.53916	0.0222466	0.0169308	0.307669	1.12872e-07	1.12872e-07	1	0	0	1	0	0
AATAGGAGT	90	366	9	275.908	197095956	150	362535407	3294	4.06667	0.326196	1.32653	1.00956	0.0119388	0.00908601	0.244	6.05734e-08	6.05734e-08	1	0	0	1	0	0
AATAGGG	76	306	7	275.908	197095956	150	362535407	2142	4.02632	0.275454	1.10907	0.844055	0.00776346	0.00590839	0.187895	3.93893e-08	3.93893e-08	1	0	0	1	0	0
AATAGGT	1	4	7	275.908	197095956	150	362535407	28	4	0.0036244	0.0144976	0.0110334	0.000101483	7.72338e-05	0.186667	5.14892e-10	5.14892e-10	1	0	0	1	0	0
AATAGT	5821	26336	6	275.908	197095956	150	362535407	158016	4.52431	21.0976	95.4522	72.6439	0.572713	0.435864	0.180972	2.90576e-06	2.90576e-06	1	0	0	1	0	0
AATAGTAGATGT	1	5	12	275.908	197095956	150	362535407	60	5	0.0036244	0.018122	0.0137918	0.000217464	0.000165501	0.4	1.10334e-09	1.10334e-09	1	0	0	1	0	0
AATAT	4255	29713	5	275.908	197095956	150	362535407	148565	6.98308	15.4218	107.692	81.9589	0.538459	0.409794	0.232769	2.73196e-06	2.73196e-06	1	0	0	1	0	0
AATATAATCTAATGT	8	44	15	275.908	197095956	150	362535407	660	5.5	0.0289952	0.159474	0.121367	0.0023921	0.00182051	0.55	1.21367e-08	1.21367e-08	1	0	0	1	1	0
AATATAATGT	9	60	10	275.908	197095956	150	362535407	600	6.66667	0.0326196	0.217464	0.165501	0.00217464	0.00165501	0.444444	1.10334e-08	1.10334e-08	1	0	0	1	0	0
AATATAC	30	120	7	275.908	197095956	150	362535407	840	4	0.108732	0.434928	0.331002	0.0030445	0.00231702	0.186667	1.54468e-08	1.54468e-08	1	0	0	1	0	0
AATATACCT	154	643	9	275.908	197095956	150	362535407	5787	4.17532	0.558157	2.33049	1.77362	0.0209744	0.0159626	0.250519	1.06417e-07	1.06417e-07	1	0	0	1	0	0
AATATAG	59	236	7	275.908	197095956	150	362535407	1652	4	0.21384	0.855358	0.650971	0.00598751	0.0045568	0.186667	3.03786e-08	3.03786e-08	1	0	0	1	0	0
AATATAT	123	551	7	275.908	197095956	150	362535407	3857	4.47967	0.445801	1.99704	1.51985	0.0139793	0.010639	0.209051	7.09264e-08	7.09264e-08	1	0	0	1	0	0
AATATC	2	11	6	275.908	197095956	150	362535407	66	5.5	0.0072488	0.0398684	0.0303419	0.00023921	0.000182051	0.22	1.21367e-09	1.21367e-09	1	0	0	1	0	0
AATATCGT	1	4	8	275.908	197095956	150	362535407	32	4	0.0036244	0.0144976	0.0110334	0.000115981	8.82672e-05	0.213333	5.88448e-10	5.88448e-10	1	0	0	1	0	0
AATATG	216	971	6	275.908	197095956	150	362535407	5826	4.49537	0.78287	3.51929	2.67836	0.0211157	0.0160702	0.179815	1.07134e-07	1.07134e-07	1	0	0	1	0	0
AATATGC	9	44	7	275.908	197095956	150	362535407	308	4.88889	0.0326196	0.159474	0.121367	0.00111631	0.000849572	0.228148	5.66381e-09	5.66381e-09	1	0	0	1	0	0
AATATGT	61	246	7	275.908	197095956	150	362535407	1722	4.03279	0.221088	0.891602	0.678554	0.00624122	0.00474988	0.188197	3.16659e-08	3.16659e-08	1	0	0	1	0	0
AATATGTGCATGT	4	16	13	275.908	197095956	150	362535407	208	4	0.0144976	0.0579904	0.0441336	0.000753875	0.000573737	0.346667	3.82491e-09	3.82491e-09	1	0	0	1	0	0
AATATT	69	285	6	275.908	197095956	150	362535407	1710	4.13043	0.250084	1.03295	0.78613	0.00619772	0.00471678	0.165217	3.14452e-08	3.14452e-08	1	0	0	1	0	0
AATC	4220	29861	4	275.908	197095956	150	362535407	119444	7.07607	15.295	108.228	82.3671	0.432913	0.329469	0.188695	2.19646e-06	2.19646e-06	1	0	0	0	0	0
AATCAC	109	569	6	275.908	197095956	150	362535407	3414	5.22018	0.39506	2.06228	1.5695	0.0123737	0.00941701	0.208807	6.27801e-08	6.27801e-08	1	0	0	1	0	0
AATCACC	122	488	7	275.908	197095956	150	362535407	3416	4	0.442177	1.76871	1.34608	0.0123809	0.00942253	0.186667	6.28169e-08	6.28169e-08	1	0	0	1	0	0
AATCAG	72	383	6	275.908	197095956	150	362535407	2298	5.31944	0.260957	1.38814	1.05645	0.00832887	0.00633869	0.212778	4.22579e-08	4.22579e-08	1	0	0	1	0	0
AATCAGCG	25	155	8	275.908	197095956	150	362535407	1240	6.2	0.09061	0.561782	0.427544	0.00449426	0.00342036	0.330667	2.28024e-08	2.28024e-08	1	0	0	1	0	0
AATCAT	1328	6087	6	275.908	197095956	150	362535407	36522	4.58358	4.8132	22.0617	16.7901	0.13237	0.100741	0.183343	6.71603e-07	6.71603e-07	1	0	0	1	0	0
AATCATC	236	997	7	275.908	197095956	150	362535407	6979	4.22458	0.855358	3.61353	2.75008	0.0252947	0.0192505	0.197147	1.28337e-07	1.28337e-07	1	0	0	1	0	0
AATCATCAGTAT	1	5	12	275.908	197095956	150	362535407	60	5	0.0036244	0.018122	0.0137918	0.000217464	0.000165501	0.4	1.10334e-09	1.10334e-09	1	0	0	1	0	0
AATCATTAATT	22	90	11	275.908	197095956	150	362535407	990	4.09091	0.0797368	0.326196	0.248252	0.00358816	0.00273077	0.3	1.82051e-08	1.82051e-08	1	0	0	1	0	0
AATCC	796	13967	5	275.908	197095956	150	362535407	69835	17.5465	2.88502	50.622	38.5259	0.25311	0.192629	0.584883	1.2842e-06	1.2842e-06	1	0	0	1	1	0
AATCCAATCT	42	209	10	275.908	197095956	150	362535407	2090	4.97619	0.152225	0.757499	0.576495	0.00757499	0.00576495	0.331746	3.8433e-08	3.8433e-08	1	0	0	1	0	0
AATCCACCCC	2	9	10	275.908	197095956	150	362535407	90	4.5	0.0072488	0.0326196	0.0248252	0.000326196	0.000248252	0.3	1.65501e-09	1.65501e-09	1	0	0	1	0	0
AATCCC	2	8	6	275.908	197095956	150	362535407	48	4	0.0072488	0.0289952	0.0220668	0.000173971	0.000132401	0.16	8.82672e-10	8.82672e-10	1	0	0	1	0	0
AATCCG	19	76	6	275.908	197095956	150	362535407	456	4	0.0688636	0.275454	0.209635	0.00165273	0.00125781	0.16	8.38539e-09	8.38539e-09	1	0	0	1	0	0
AATCCGC	12	93	7	275.908	197095956	150	362535407	651	7.75	0.0434928	0.337069	0.256527	0.00235948	0.00179569	0.361667	1.19712e-08	1.19712e-08	1	0	0	1	0	0
AATCCT	1	4	6	275.908	197095956	150	362535407	24	4	0.0036244	0.0144976	0.0110334	8.69856e-05	6.62004e-05	0.16	4.41336e-10	4.41336e-10	1	0	0	1	0	0
AATCG	2422	13384	5	275.908	197095956	150	362535407	66920	5.52601	8.77829	48.509	36.9178	0.242545	0.184589	0.1842	1.23059e-06	1.23059e-06	1	0	0	1	0	0
AATCGAATCT	53	246	10	275.908	197095956	150	362535407	2460	4.64151	0.192093	0.891602	0.678554	0.00891602	0.00678554	0.309434	4.5237e-08	4.5237e-08	1	0	0	1	0	0
AATCGAC	57	295	7	275.908	197095956	150	362535407	2065	5.17544	0.206591	1.0692	0.813714	0.00748438	0.005696	0.24152	3.79733e-08	3.79733e-08	1	0	0	1	0	0
AATCGC	261	1218	6	275.908	197095956	150	362535407	7308	4.66667	0.945968	4.41452	3.35967	0.0264871	0.020158	0.186667	1.34387e-07	1.34387e-07	1	0	0	1	0	0
AATCGCACGG	26	111	10	275.908	197095956	150	362535407	1110	4.26923	0.0942344	0.402308	0.306177	0.00402308	0.00306177	0.284615	2.04118e-08	2.04118e-08	1	0	0	1	0	0
AATCGCTGC	9	61	9	275.908	197095956	150	362535407	549	6.77778	0.0326196	0.221088	0.168259	0.0019898	0.00151433	0.406667	1.00956e-08	1.00956e-08	1	0	0	1	0	0
AATCGG	422	1997	6	275.908	197095956	150	362535407	11982	4.73223	1.5295	7.23793	5.50843	0.0434276	0.0330506	0.189289	2.20337e-07	2.20337e-07	1	0	0	1	0	0
AATCGT	207	1216	6	275.908	197095956	150	362535407	7296	5.8744	0.750251	4.40727	3.35416	0.0264436	0.0201249	0.234976	1.34166e-07	1.34166e-07	1	0	0	1	0	0
AATCT	200	1204	5	275.908	197095956	150	362535407	6020	6.02	0.72488	4.36378	3.32105	0.0218189	0.0166053	0.200667	1.10702e-07	1.10702e-07	1	0	0	1	0	0
AATCTC	2	8	6	275.908	197095956	150	362535407	48	4	0.0072488	0.0289952	0.0220668	0.000173971	0.000132401	0.16	8.82672e-10	8.82672e-10	1	0	0	1	0	0
AATCTCAC	2	8	8	275.908	197095956	150	362535407	64	4	0.0072488	0.0289952	0.0220668	0.000231962	0.000176534	0.213333	1.1769e-09	1.1769e-09	1	0	0	1	0	0
AATCTCG	69	298	7	275.908	197095956	150	362535407	2086	4.31884	0.250084	1.08007	0.821989	0.0075605	0.00575392	0.201546	3.83595e-08	3.83595e-08	1	0	0	1	0	0
AATCTG	75	543	6	275.908	197095956	150	362535407	3258	7.24	0.27183	1.96805	1.49778	0.0118083	0.00898671	0.2896	5.99114e-08	5.99114e-08	1	0	0	1	0	0
AATG	14330	111238	4	275.908	197095956	150	362535407	444952	7.7626	51.9376	403.171	306.833	1.61268	1.22733	0.207003	8.18223e-06	8.18223e-06	1	1	0	0	0	0
AATGAC	741044	8292932	6	275.908	197095956	150	362535407	49757592	11.1909	2685.84	30056.9	22874.8	180.341	137.249	0.447635	0.000914993	0.000914993	1	1	1	1	0	0
AATGAG	4449	20097	6	275.908	197095956	150	362535407	120582	4.51719	16.125	72.8396	55.4346	0.437037	0.332608	0.180688	2.21738e-06	2.21738e-06	1	0	0	1	0	0
AATGAGACAG	376	1650	10	275.908	197095956	150	362535407	16500	4.3883	1.36277	5.98026	4.55128	0.0598026	0.0455128	0.292553	3.03419e-07	3.03419e-07	1	0	0	1	0	0
AATGAT	3903	23080	6	275.908	197095956	150	362535407	138480	5.9134	14.146	83.6511	63.6627	0.501907	0.381976	0.236536	2.54651e-06	2.54651e-06	1	0	0	1	0	0
AATGATG	6	24	7	275.908	197095956	150	362535407	168	4	0.0217464	0.0869856	0.0662004	0.000608899	0.000463403	0.186667	3.08935e-09	3.08935e-09	1	0	0	1	0	0
AATGATGATG	179	975	10	275.908	197095956	150	362535407	9750	5.44693	0.648767	3.53379	2.68939	0.0353379	0.0268939	0.363128	1.79293e-07	1.79293e-07	1	0	0	1	0	0
AATGC	1385	9377	5	275.908	197095956	150	362535407	46885	6.7704	5.01979	33.986	25.8651	0.16993	0.129325	0.22568	8.62169e-07	8.62169e-07	1	0	0	1	0	0
AATGCAC	29	128	7	275.908	197095956	150	362535407	896	4.41379	0.105108	0.463923	0.353069	0.00324746	0.00247148	0.205977	1.64766e-08	1.64766e-08	1	0	0	1	0	0
AATGCACCCT	17901	112461	10	275.908	197095956	150	362535407	1124610	6.28239	64.8804	407.604	310.207	4.07604	3.10207	0.418826	2.06805e-05	2.06805e-05	1	1	0	1	0	0
AATGCACGAT	1	4	10	275.908	197095956	150	362535407	40	4	0.0036244	0.0144976	0.0110334	0.000144976	0.000110334	0.266667	7.3556e-10	7.3556e-10	1	0	0	1	0	0
AATGCACGCT	42	176	10	275.908	197095956	150	362535407	1760	4.19048	0.152225	0.637894	0.48547	0.00637894	0.0048547	0.279365	3.23647e-08	3.23647e-08	1	0	0	1	0	0
AATGCACTAT	79307	475927	10	275.908	197095956	150	362535407	4759270	6.00107	287.44	1724.95	1312.77	17.2495	13.1277	0.400071	8.75183e-05	8.75183e-05	1	1	1	1	0	0
AATGCACTCC	19169	106940	10	275.908	197095956	150	362535407	1069400	5.5788	69.4761	387.593	294.978	3.87593	2.94978	0.37192	1.96652e-05	1.96652e-05	1	1	0	1	0	0
AATGCACTCT	4061551	29564531	10	275.908	197095956	150	362535407	295645310	7.27912	14720.7	107154	81549.4	1071.54	815.494	0.485275	0.00543662	0.00543662	1	1	1	1	0	0
AATGCAG	96	385	7	275.908	197095956	150	362535407	2695	4.01042	0.347942	1.39539	1.06197	0.00976776	0.00743376	0.187153	4.95584e-08	4.95584e-08	1	0	0	1	0	0
AATGCAGCGT	49	222	10	275.908	197095956	150	362535407	2220	4.53061	0.177596	0.804617	0.612354	0.00804617	0.00612354	0.302041	4.08236e-08	4.08236e-08	1	0	0	1	0	0
AATGCAGTGC	1	4	10	275.908	197095956	150	362535407	40	4	0.0036244	0.0144976	0.0110334	0.000144976	0.000110334	0.266667	7.3556e-10	7.3556e-10	1	0	0	1	0	0
AATGCAGTGT	657348	3152742	10	275.908	197095956	150	362535407	31527420	4.79615	2382.49	11426.8	8696.37	114.268	86.9637	0.319744	0.000579758	0.000579758	1	1	1	1	0	0
AATGCC	75	342	6	275.908	197095956	150	362535407	2052	4.56	0.27183	1.23954	0.943356	0.00743727	0.00566014	0.1824	3.77342e-08	3.77342e-08	1	0	0	1	0	0
AATGCCCTCT	111	492	10	275.908	197095956	150	362535407	4920	4.43243	0.402308	1.7832	1.35711	0.017832	0.0135711	0.295495	9.04739e-08	9.04739e-08	1	0	0	1	0	0
AATGCG	283	1504	6	275.908	197095956	150	362535407	9024	5.31449	1.0257	5.4511	4.14856	0.0327066	0.0248914	0.21258	1.65942e-07	1.65942e-07	1	0	0	1	0	0
AATGCGACG	768	3234	9	275.908	197095956	150	362535407	29106	4.21094	2.78354	11.7213	8.92051	0.105492	0.0802846	0.252656	5.3523e-07	5.3523e-07	1	0	0	1	0	0
AATGCGCTCT	9748	57824	10	275.908	197095956	150	362535407	578240	5.93188	35.3306	209.577	159.499	2.09577	1.59499	0.395459	1.06333e-05	1.06333e-05	1	0	0	1	0	0
AATGCGCTCTGATGCGCTCT	4	16	20	275.908	197095956	150	362535407	320	4	0.0144976	0.0579904	0.0441336	0.00115981	0.000882672	0.533333	5.88448e-09	5.88448e-09	1	0	0	1	1	0
AATGCT	448	2344	6	275.908	197095956	150	362535407	14064	5.23214	1.62373	8.49559	6.46558	0.0509736	0.0387935	0.209286	2.58623e-07	2.58623e-07	1	0	0	1	0	0
AATGCTATGC	1	11	10	275.908	197095956	150	362535407	110	11	0.0036244	0.0398684	0.0303419	0.000398684	0.000303419	0.733333	2.02279e-09	2.02279e-09	1	0	0	1	1	0
AATGG	1944	11826	5	275.908	197095956	150	362535407	59130	6.08333	7.04583	42.8621	32.6203	0.214311	0.163101	0.202778	1.08734e-06	1.08734e-06	1	0	0	1	0	0
AATGGACAGCAATGT	1	4	15	275.908	197095956	150	362535407	60	4	0.0036244	0.0144976	0.0110334	0.000217464	0.000165501	0.4	1.10334e-09	1.10334e-09	1	0	0	1	0	0
AATGGAGCT	1	4	9	275.908	197095956	150	362535407	36	4	0.0036244	0.0144976	0.0110334	0.000130478	9.93006e-05	0.24	6.62004e-10	6.62004e-10	1	0	0	1	0	0
AATGGATAGTC	2	8	11	275.908	197095956	150	362535407	88	4	0.0072488	0.0289952	0.0220668	0.000318947	0.000242735	0.293333	1.61823e-09	1.61823e-09	1	0	0	1	0	0
AATGGC	14940	78010	6	275.908	197095956	150	362535407	468060	5.22155	54.1485	282.739	215.179	1.69644	1.29107	0.208862	8.60716e-06	8.60716e-06	1	1	0	1	0	0
AATGGCG	4	32	7	275.908	197095956	150	362535407	224	8	0.0144976	0.115981	0.0882672	0.000811865	0.000617871	0.373333	4.11914e-09	4.11914e-09	1	0	0	1	0	0
AATGGG	297	1314	6	275.908	197095956	150	362535407	7884	4.42424	1.07645	4.76246	3.62447	0.0285748	0.0217468	0.17697	1.44979e-07	1.44979e-07	1	0	0	1	0	0
AATGGT	462	1950	6	275.908	197095956	150	362535407	11700	4.22078	1.67447	7.06758	5.37878	0.0424055	0.0322727	0.168831	2.15151e-07	2.15151e-07	1	0	0	1	0	0
AATGGTAATGT	3	25	11	275.908	197095956	150	362535407	275	8.33333	0.0108732	0.09061	0.0689588	0.00099671	0.000758547	0.611111	5.05698e-09	5.05698e-09	1	0	0	1	1	0
AATGGTAATGTAATGTAATGT	68	351	21	275.908	197095956	150	362535407	7371	5.16176	0.246459	1.27216	0.968181	0.0267154	0.0203318	0.722647	1.35545e-07	1.35545e-07	1	0	0	1	1	0
AATGT	53621	1028916	5	275.908	197095956	150	362535407	5144580	19.1887	194.344	3729.2	2838.11	18.646	14.1906	0.639623	9.46037e-05	9.46037e-05	1	1	1	1	1	1
AATGTAC	31	127	7	275.908	197095956	150	362535407	889	4.09677	0.112356	0.460299	0.350311	0.00322209	0.00245217	0.191183	1.63478e-08	1.63478e-08	1	0	0	1	0	0
AATGTAT	12	50	7	275.908	197095956	150	362535407	350	4.16667	0.0434928	0.18122	0.137918	0.00126854	0.000965423	0.194444	6.43615e-09	6.43615e-09	1	0	0	1	0	0
AATGTATGTATGT	723	6001	13	275.908	197095956	150	362535407	78013	8.30014	2.62044	21.75	16.5529	0.28275	0.215187	0.719345	1.43458e-06	1.43458e-06	1	0	0	1	1	0
AATGTC	132	611	6	275.908	197095956	150	362535407	3666	4.62879	0.478421	2.21451	1.68535	0.013287	0.0101121	0.185152	6.74141e-08	6.74141e-08	1	0	0	1	0	0
AATGTG	330	1646	6	275.908	197095956	150	362535407	9876	4.98788	1.19605	5.96576	4.54025	0.0357946	0.0272415	0.199515	1.8161e-07	1.8161e-07	1	0	0	1	0	0
AATGTGAGC	112	564	9	275.908	197095956	150	362535407	5076	5.03571	0.405933	2.04416	1.55571	0.0183975	0.0140014	0.302143	9.33426e-08	9.33426e-08	1	0	0	1	0	0
AATGTGC	119	646	7	275.908	197095956	150	362535407	4522	5.42857	0.431304	2.34136	1.78189	0.0163895	0.0124733	0.253333	8.31551e-08	8.31551e-08	1	0	0	1	0	0
AATT	1706	11010	4	275.908	197095956	150	362535407	44040	6.45369	6.18323	39.9046	30.3694	0.159619	0.121478	0.172098	8.09852e-07	8.09852e-07	1	0	0	0	0	0
AATTAC	80	369	6	275.908	197095956	150	362535407	2214	4.6125	0.289952	1.3374	1.01783	0.00802442	0.00610699	0.1845	4.07133e-08	4.07133e-08	1	0	0	1	0	0
AATTACG	130	553	7	275.908	197095956	150	362535407	3871	4.25385	0.471172	2.00429	1.52537	0.01403	0.0106776	0.198513	7.11839e-08	7.11839e-08	1	0	0	1	0	0
AATTAG	550	2497	6	275.908	197095956	150	362535407	14982	4.54	1.99342	9.05012	6.8876	0.0543007	0.0413256	0.1816	2.75504e-07	2.75504e-07	1	0	0	1	0	0
AATTAGAGTG	11	46	10	275.908	197095956	150	362535407	460	4.18182	0.0398684	0.166722	0.126884	0.00166722	0.00126884	0.278788	8.45894e-09	8.45894e-09	1	0	0	1	0	0
AATTAT	95	391	6	275.908	197095956	150	362535407	2346	4.11579	0.344318	1.41714	1.07852	0.00850284	0.00647109	0.164632	4.31406e-08	4.31406e-08	1	0	0	1	0	0
AATTATC	1	6	7	275.908	197095956	150	362535407	42	6	0.0036244	0.0217464	0.0165501	0.000152225	0.000115851	0.28	7.72338e-10	7.72338e-10	1	0	0	1	0	0
AATTATG	2	8	7	275.908	197095956	150	362535407	56	4	0.0072488	0.0289952	0.0220668	0.000202966	0.000154468	0.186667	1.02978e-09	1.02978e-09	1	0	0	1	0	0
AATTC	495	2668	5	275.908	197095956	150	362535407	13340	5.3899	1.79408	9.6699	7.35928	0.0483495	0.0367964	0.179663	2.45309e-07	2.45309e-07	1	0	0	1	0	0
AATTCAC	1	4	7	275.908	197095956	150	362535407	28	4	0.0036244	0.0144976	0.0110334	0.000101483	7.72338e-05	0.186667	5.14892e-10	5.14892e-10	1	0	0	1	0	0
AATTCC	87	348	6	275.908	197095956	150	362535407	2088	4	0.315323	1.26129	0.959906	0.00756775	0.00575944	0.16	3.83962e-08	3.83962e-08	1	0	0	1	0	0
AATTCG	15	60	6	275.908	197095956	150	362535407	360	4	0.054366	0.217464	0.165501	0.00130478	0.000993006	0.16	6.62004e-09	6.62004e-09	1	0	0	1	0	0
AATTGC	90	360	6	275.908	197095956	150	362535407	2160	4	0.326196	1.30478	0.993006	0.0078287	0.00595804	0.16	3.97203e-08	3.97203e-08	1	0	0	1	0	0
AC	341007	5545895	2	275.908	197095956	150	362535407	11091790	16.2633	1235.95	20100.5	15297.5	40.2011	30.5951	0.216844	0.000203967	0.000203967	1	1	1	0	0	0
ACACACACACGTACAT	1	7	16	275.908	197095956	150	362535407	112	7	0.0036244	0.0253708	0.0193085	0.000405933	0.000308935	0.746667	2.05957e-09	2.05957e-09	1	0	0	1	1	0
ACACACACACT	4	17	11	275.908	197095956	150	362535407	187	4.25	0.0144976	0.0616148	0.046892	0.000677763	0.000515812	0.311667	3.43874e-09	3.43874e-09	1	0	0	1	0	0
ACACACAT	7515	44018	8	275.908	197095956	150	362535407	352144	5.85735	27.2374	159.539	121.417	1.27631	0.971337	0.312392	6.47558e-06	6.47558e-06	1	0	0	1	0	0
ACACACC	113	514	7	275.908	197095956	150	362535407	3598	4.54867	0.409557	1.86294	1.41779	0.0130406	0.00992455	0.212271	6.61637e-08	6.61637e-08	1	0	0	1	0	0
ACACACGTAT	10	46	10	275.908	197095956	150	362535407	460	4.6	0.036244	0.166722	0.126884	0.00166722	0.00126884	0.306667	8.45894e-09	8.45894e-09	1	0	0	1	0	0
ACACACGTGCACATACACC	1	4	19	275.908	197095956	150	362535407	76	4	0.0036244	0.0144976	0.0110334	0.000275454	0.000209635	0.506667	1.39756e-09	1.39756e-09	1	0	0	1	1	0
ACACACTAT	2	14	9	275.908	197095956	150	362535407	126	7	0.0072488	0.0507416	0.0386169	0.000456674	0.000347552	0.42	2.31702e-09	2.31702e-09	1	0	0	1	0	0
ACACAG	686	2860	6	275.908	197095956	150	362535407	17160	4.1691	2.48634	10.3658	7.88888	0.0621947	0.0473333	0.166764	3.15555e-07	3.15555e-07	1	0	0	1	0	0
ACACAGACGGGTACAGAG	1	5	18	275.908	197095956	150	362535407	90	5	0.0036244	0.018122	0.0137918	0.000326196	0.000248252	0.6	1.65501e-09	1.65501e-09	1	0	0	1	1	0
ACACAGC	137	701	7	275.908	197095956	150	362535407	4907	5.11679	0.496543	2.5407	1.9336	0.0177849	0.0135352	0.238783	9.02349e-08	9.02349e-08	1	0	0	1	0	0
ACACAGGCT	1	8	9	275.908	197095956	150	362535407	72	8	0.0036244	0.0289952	0.0220668	0.000260957	0.000198601	0.48	1.32401e-09	1.32401e-09	1	0	0	1	0	0
ACACAT	9648	42726	6	275.908	197095956	150	362535407	256356	4.42848	34.9682	154.856	117.853	0.929136	0.70712	0.177139	4.71413e-06	4.71413e-06	1	0	0	1	0	0
ACACATAGAT	5	20	10	275.908	197095956	150	362535407	200	4	0.018122	0.072488	0.055167	0.00072488	0.00055167	0.266667	3.6778e-09	3.6778e-09	1	0	0	1	0	0
ACACATATC	4	20	9	275.908	197095956	150	362535407	180	5	0.0144976	0.072488	0.055167	0.000652392	0.000496503	0.3	3.31002e-09	3.31002e-09	1	0	0	1	0	0
ACACATCACATC	1	6	12	275.908	197095956	150	362535407	72	6	0.0036244	0.0217464	0.0165501	0.000260957	0.000198601	0.48	1.32401e-09	1.32401e-09	1	0	0	1	0	0
ACACC	989	7608	5	275.908	197095956	150	362535407	38040	7.69262	3.58453	27.5744	20.9855	0.137872	0.104928	0.256421	6.99518e-07	6.99518e-07	1	0	0	1	0	0
ACACCAGAGCCTACC	3	21	15	275.908	197095956	150	362535407	315	7	0.0108732	0.0761124	0.0579254	0.00114169	0.000868881	0.7	5.79254e-09	5.79254e-09	1	0	0	1	1	0
ACACCAGC	2	10	8	275.908	197095956	150	362535407	80	5	0.0072488	0.036244	0.0275835	0.000289952	0.000220668	0.266667	1.47112e-09	1.47112e-09	1	0	0	1	0	0
ACACCAT	11	44	7	275.908	197095956	150	362535407	308	4	0.0398684	0.159474	0.121367	0.00111631	0.000849572	0.186667	5.66381e-09	5.66381e-09	1	0	0	1	0	0
ACACCC	669	2842	6	275.908	197095956	150	362535407	17052	4.24813	2.42472	10.3005	7.83923	0.0618033	0.0470354	0.169925	3.13569e-07	3.13569e-07	1	0	0	1	0	0
ACACCCACCATCATC	8	46	15	275.908	197095956	150	362535407	690	5.75	0.0289952	0.166722	0.126884	0.00250084	0.00190326	0.575	1.26884e-08	1.26884e-08	1	0	0	1	1	0
ACACCCT	3	12	7	275.908	197095956	150	362535407	84	4	0.0108732	0.0434928	0.0331002	0.00030445	0.000231702	0.186667	1.54468e-09	1.54468e-09	1	0	0	1	0	0
ACACCG	162	1004	6	275.908	197095956	150	362535407	6024	6.19753	0.587153	3.6389	2.76938	0.0218334	0.0166163	0.247901	1.10775e-07	1.10775e-07	1	0	0	1	0	0
ACACCGGGAGG	9	38	11	275.908	197095956	150	362535407	418	4.22222	0.0326196	0.137727	0.104817	0.001515	0.00115299	0.30963	7.68661e-09	7.68661e-09	1	0	0	1	0	0
ACACCT	1019	4861	6	275.908	197095956	150	362535407	29166	4.77036	3.69326	17.6182	13.4083	0.105709	0.0804501	0.190815	5.36334e-07	5.36334e-07	1	0	0	1	0	0
ACACG	940	5237	5	275.908	197095956	150	362535407	26185	5.57128	3.40694	18.981	14.4455	0.0949049	0.0722274	0.185709	4.81516e-07	4.81516e-07	1	0	0	1	0	0
ACACGAT	60	242	7	275.908	197095956	150	362535407	1694	4.03333	0.217464	0.877105	0.667521	0.00613973	0.00467265	0.188222	3.1151e-08	3.1151e-08	1	0	0	1	0	0
ACACGC	2427	10763	6	275.908	197095956	150	362535407	64578	4.43469	8.79642	39.0094	29.6881	0.234056	0.178129	0.177388	1.18753e-06	1.18753e-06	1	0	0	1	0	0
ACACGCCACTCCTATG	4	16	16	275.908	197095956	150	362535407	256	4	0.0144976	0.0579904	0.0441336	0.000927846	0.000706138	0.426667	4.70759e-09	4.70759e-09	1	0	0	1	0	0
ACACGG	60	247	6	275.908	197095956	150	362535407	1482	4.11667	0.217464	0.895227	0.681313	0.00537136	0.00408788	0.164667	2.72525e-08	2.72525e-08	1	0	0	1	0	0
ACACGGC	1	4	7	275.908	197095956	150	362535407	28	4	0.0036244	0.0144976	0.0110334	0.000101483	7.72338e-05	0.186667	5.14892e-10	5.14892e-10	1	0	0	1	0	0
ACACGGG	29	116	7	275.908	197095956	150	362535407	812	4	0.105108	0.42043	0.319969	0.00294301	0.00223978	0.186667	1.49319e-08	1.49319e-08	1	0	0	1	0	0
ACACGT	2903	12807	6	275.908	197095956	150	362535407	76842	4.41164	10.5216	46.4177	35.3262	0.278506	0.211957	0.176466	1.41305e-06	1.41305e-06	1	0	0	1	0	0
ACACGTC	118	472	7	275.908	197095956	150	362535407	3304	4	0.427679	1.71072	1.30194	0.011975	0.00911359	0.186667	6.07573e-08	6.07573e-08	1	0	0	1	0	0
ACACGTCACCGGC	3	19	13	275.908	197095956	150	362535407	247	6.33333	0.0108732	0.0688636	0.0524087	0.000895227	0.000681313	0.548889	4.54209e-09	4.54209e-09	1	0	0	1	1	0
ACACGTG	62	253	7	275.908	197095956	150	362535407	1771	4.08065	0.224713	0.916973	0.697863	0.00641881	0.00488504	0.19043	3.25669e-08	3.25669e-08	1	0	0	1	0	0
ACACGTGC	14	60	8	275.908	197095956	150	362535407	480	4.28571	0.0507416	0.217464	0.165501	0.00173971	0.00132401	0.228571	8.82672e-09	8.82672e-09	1	0	0	1	0	0
ACACT	1356	10691	5	275.908	197095956	150	362535407	53455	7.88422	4.91469	38.7485	29.4895	0.193742	0.147448	0.262807	9.82984e-07	9.82984e-07	1	0	0	1	0	0
ACACTAT	3	21	7	275.908	197095956	150	362535407	147	7	0.0108732	0.0761124	0.0579254	0.000532787	0.000405478	0.326667	2.70318e-09	2.70318e-09	1	0	0	1	0	0
ACACTC	785	3435	6	275.908	197095956	150	362535407	20610	4.3758	2.84515	12.4498	9.47494	0.0746989	0.0568496	0.175032	3.78997e-07	3.78997e-07	1	0	0	1	0	0
ACACTCCATAT	1	4	11	275.908	197095956	150	362535407	44	4	0.0036244	0.0144976	0.0110334	0.000159474	0.000121367	0.293333	8.09116e-10	8.09116e-10	1	0	0	1	0	0
ACACTCCGC	1	5	9	275.908	197095956	150	362535407	45	5	0.0036244	0.018122	0.0137918	0.000163098	0.000124126	0.3	8.27505e-10	8.27505e-10	1	0	0	1	0	0
ACACTCGACCACT	1	5	13	275.908	197095956	150	362535407	65	5	0.0036244	0.018122	0.0137918	0.000235586	0.000179293	0.433333	1.19529e-09	1.19529e-09	1	0	0	1	0	0
ACACTCGACT	250	1635	10	275.908	197095956	150	362535407	16350	6.54	0.9061	5.92589	4.5099	0.0592589	0.045099	0.436	3.0066e-07	3.0066e-07	1	0	0	1	0	0
ACACTCGTCT	79	565	10	275.908	197095956	150	362535407	5650	7.1519	0.286328	2.04779	1.55847	0.0204779	0.0155847	0.476793	1.03898e-07	1.03898e-07	1	0	0	1	0	0
ACACTCTCC	165	730	9	275.908	197095956	150	362535407	6570	4.42424	0.598026	2.64581	2.0136	0.0238123	0.0181224	0.265455	1.20816e-07	1.20816e-07	1	0	0	1	0	0
ACACTCTCTC	234	1233	10	275.908	197095956	150	362535407	12330	5.26923	0.848109	4.46888	3.40105	0.0446888	0.0340105	0.351282	2.26736e-07	2.26736e-07	1	0	0	1	0	0
ACACTG	1	4	6	275.908	197095956	150	362535407	24	4	0.0036244	0.0144976	0.0110334	8.69856e-05	6.62004e-05	0.16	4.41336e-10	4.41336e-10	1	0	0	1	0	0
ACAG	17613	118107	4	275.908	197095956	150	362535407	472428	6.70567	63.8365	428.067	325.781	1.71227	1.30312	0.178818	8.68748e-06	8.68748e-06	1	1	0	0	0	0
ACAGACG	7	28	7	275.908	197095956	150	362535407	196	4	0.0253708	0.101483	0.0772338	0.000710382	0.000540637	0.186667	3.60425e-09	3.60425e-09	1	0	0	1	0	0
ACAGAG	2109	9193	6	275.908	197095956	150	362535407	55158	4.35894	7.64386	33.3191	25.3575	0.199915	0.152145	0.174358	1.0143e-06	1.0143e-06	1	0	0	1	0	0
ACAGAT	237	989	6	275.908	197095956	150	362535407	5934	4.173	0.858983	3.58453	2.72801	0.0215072	0.0163681	0.16692	1.0912e-07	1.0912e-07	1	0	0	1	0	0
ACAGC	2112	14177	5	275.908	197095956	150	362535407	70885	6.71259	7.65473	51.3831	39.1051	0.256916	0.195526	0.223753	1.3035e-06	1.3035e-06	1	0	0	1	0	0
ACAGCAGC	1	4	8	275.908	197095956	150	362535407	32	4	0.0036244	0.0144976	0.0110334	0.000115981	8.82672e-05	0.213333	5.88448e-10	5.88448e-10	1	0	0	1	0	0
ACAGCC	4	30	6	275.908	197095956	150	362535407	180	7.5	0.0144976	0.108732	0.0827505	0.000652392	0.000496503	0.3	3.31002e-09	3.31002e-09	1	0	0	1	0	0
ACAGCCC	52	212	7	275.908	197095956	150	362535407	1484	4.07692	0.188469	0.768373	0.58477	0.00537861	0.00409339	0.190256	2.72893e-08	2.72893e-08	1	0	0	1	0	0
ACAGCCT	11	122	7	275.908	197095956	150	362535407	854	11.0909	0.0398684	0.442177	0.336519	0.00309524	0.00235563	0.517576	1.57042e-08	1.57042e-08	1	0	0	1	1	0
ACAGCG	426	4966	6	275.908	197095956	150	362535407	29796	11.6573	1.54399	17.9988	13.698	0.107993	0.0821878	0.466291	5.47919e-07	5.47919e-07	1	0	0	1	0	0
ACAGCT	87	418	6	275.908	197095956	150	362535407	2508	4.8046	0.315323	1.515	1.15299	0.00908999	0.00691794	0.192184	4.61196e-08	4.61196e-08	1	0	0	1	0	0
ACAGG	645	4484	5	275.908	197095956	150	362535407	22420	6.95194	2.33774	16.2518	12.3684	0.081259	0.0618422	0.231731	4.12282e-07	4.12282e-07	1	0	0	1	0	0
ACAGGACAGGG	12	81	11	275.908	197095956	150	362535407	891	6.75	0.0434928	0.293576	0.223426	0.00322934	0.00245769	0.495	1.63846e-08	1.63846e-08	1	0	0	1	0	0
ACAGGAGCAGGAGCAGGG	1	4	18	275.908	197095956	150	362535407	72	4	0.0036244	0.0144976	0.0110334	0.000260957	0.000198601	0.48	1.32401e-09	1.32401e-09	1	0	0	1	0	0
ACAGGAGCC	1	4	9	275.908	197095956	150	362535407	36	4	0.0036244	0.0144976	0.0110334	0.000130478	9.93006e-05	0.24	6.62004e-10	6.62004e-10	1	0	0	1	0	0
ACAGGC	117	497	6	275.908	197095956	150	362535407	2982	4.24786	0.424055	1.80133	1.3709	0.010808	0.0082254	0.169915	5.4836e-08	5.4836e-08	1	0	0	1	0	0
ACAGGCGG	7	31	8	275.908	197095956	150	362535407	248	4.42857	0.0253708	0.112356	0.0855089	0.000898851	0.000684071	0.23619	4.56047e-09	4.56047e-09	1	0	0	1	0	0
ACAGGG	90	627	6	275.908	197095956	150	362535407	3762	6.96667	0.326196	2.2725	1.72949	0.013635	0.0103769	0.278667	6.91794e-08	6.91794e-08	1	0	0	1	0	0
ACAGGGATAG	4	41	10	275.908	197095956	150	362535407	410	10.25	0.0144976	0.1486	0.113092	0.001486	0.00113092	0.683333	7.53949e-09	7.53949e-09	1	0	0	1	1	0
ACAGGT	15	64	6	275.908	197095956	150	362535407	384	4.26667	0.054366	0.231962	0.176534	0.00139177	0.00105921	0.170667	7.06138e-09	7.06138e-09	1	0	0	1	0	0
ACAGT	530	3303	5	275.908	197095956	150	362535407	16515	6.23208	1.92093	11.9714	9.11083	0.059857	0.0455542	0.207736	3.03694e-07	3.03694e-07	1	0	0	1	0	0
ACAGTAT	520	3116	7	275.908	197095956	150	362535407	21812	5.99231	1.88469	11.2936	8.59502	0.0790554	0.0601652	0.279641	4.01101e-07	4.01101e-07	1	0	0	1	0	0
ACAGTC	111	466	6	275.908	197095956	150	362535407	2796	4.1982	0.402308	1.68897	1.28539	0.0101338	0.00771235	0.167928	5.14157e-08	5.14157e-08	1	0	0	1	0	0
ACAGTG	11236	148513	6	275.908	197095956	150	362535407	891078	13.2176	40.7237	538.27	409.651	3.22962	2.45791	0.528704	1.6386e-05	1.6386e-05	1	0	0	1	1	0
ACAGTGACCATG	1	4	12	275.908	197095956	150	362535407	48	4	0.0036244	0.0144976	0.0110334	0.000173971	0.000132401	0.32	8.82672e-10	8.82672e-10	1	0	0	1	0	0
ACAGTGACCGTGACCGTG	2	8	18	275.908	197095956	150	362535407	144	4	0.0072488	0.0289952	0.0220668	0.000521913	0.000397203	0.48	2.64802e-09	2.64802e-09	1	0	0	1	0	0
ACAGTGAGACGGG	2	8	13	275.908	197095956	150	362535407	104	4	0.0072488	0.0289952	0.0220668	0.000376938	0.000286869	0.346667	1.91246e-09	1.91246e-09	1	0	0	1	0	0
ACAGTGATACATACGT	2	15	16	275.908	197095956	150	362535407	240	7.5	0.0072488	0.054366	0.0413753	0.000869856	0.000662004	0.8	4.41336e-09	4.41336e-09	1	0	0	1	1	0
ACAT	262595	5331469	4	275.908	197095956	150	362535407	21325876	20.303	951.749	19323.4	14706.1	77.2935	58.8243	0.541414	0.000392162	0.000392162	1	1	1	0	1	0
ACATACATACATAGAT	523	2961	16	275.908	197095956	150	362535407	47376	5.66157	1.89556	10.7318	8.16748	0.17171	0.13068	0.603901	8.71198e-07	8.71198e-07	1	0	0	1	1	0
ACATACATACGTACGT	56	274	16	275.908	197095956	150	362535407	4384	4.89286	0.202966	0.993085	0.755788	0.0158894	0.0120926	0.521905	8.06174e-08	8.06174e-08	1	0	0	1	1	0
ACATACGT	2603	25616	8	275.908	197095956	150	362535407	204928	9.84095	9.43431	92.8426	70.6579	0.742741	0.565263	0.524851	3.76842e-06	3.76842e-06	1	0	0	1	1	0
ACATACT	3	15	7	275.908	197095956	150	362535407	105	5	0.0108732	0.054366	0.0413753	0.000380562	0.000289627	0.233333	1.93085e-09	1.93085e-09	1	0	0	1	0	0
ACATAG	382	1658	6	275.908	197095956	150	362535407	9948	4.34031	1.38452	6.00925	4.57335	0.0360555	0.0274401	0.173613	1.82934e-07	1.82934e-07	1	0	0	1	0	0
ACATAGACGGATAT	2	10	14	275.908	197095956	150	362535407	140	5	0.0072488	0.036244	0.0275835	0.000507416	0.000386169	0.466667	2.57446e-09	2.57446e-09	1	0	0	1	0	0
ACATAGC	37	148	7	275.908	197095956	150	362535407	1036	4	0.134103	0.536411	0.408236	0.00375488	0.00285765	0.186667	1.9051e-08	1.9051e-08	1	0	0	1	0	0
ACATAGT	303	1247	7	275.908	197095956	150	362535407	8729	4.11551	1.09819	4.51963	3.43966	0.0316374	0.0240776	0.192057	1.60518e-07	1.60518e-07	1	0	0	1	0	0
ACATAT	23564	108933	6	275.908	197095956	150	362535407	653598	4.62286	85.4053	394.817	300.475	2.3689	1.80285	0.184914	1.2019e-05	1.2019e-05	1	1	0	1	0	0
ACATC	121	683	5	275.908	197095956	150	362535407	3415	5.64463	0.438552	2.47546	1.88395	0.0123773	0.00941977	0.188154	6.27985e-08	6.27985e-08	1	0	0	1	0	0
ACATCACT	1	11	8	275.908	197095956	150	362535407	88	11	0.0036244	0.0398684	0.0303419	0.000318947	0.000242735	0.586667	1.61823e-09	1.61823e-09	1	0	0	1	1	0
ACATCAT	217	1141	7	275.908	197095956	150	362535407	7987	5.25806	0.786495	4.13544	3.14728	0.0289481	0.022031	0.245376	1.46873e-07	1.46873e-07	1	0	0	1	0	0
ACATCC	233	1257	6	275.908	197095956	150	362535407	7542	5.39485	0.844485	4.55587	3.46725	0.0273352	0.0208035	0.215794	1.3869e-07	1.3869e-07	1	0	0	1	0	0
ACATCCCAG	4	45	9	275.908	197095956	150	362535407	405	11.25	0.0144976	0.163098	0.124126	0.00146788	0.00111713	0.675	7.44755e-09	7.44755e-09	1	0	0	1	1	0
ACATCG	13	76	6	275.908	197095956	150	362535407	456	5.84615	0.0471172	0.275454	0.209635	0.00165273	0.00125781	0.233846	8.38539e-09	8.38539e-09	1	0	0	1	0	0
ACATCT	172	688	6	275.908	197095956	150	362535407	4128	4	0.623397	2.49359	1.89775	0.0149615	0.0113865	0.16	7.59098e-08	7.59098e-08	1	0	0	1	0	0
ACATCTCTCTCTCTCTC	1	5	17	275.908	197095956	150	362535407	85	5	0.0036244	0.018122	0.0137918	0.000308074	0.00023446	0.566667	1.56307e-09	1.56307e-09	1	0	0	1	1	0
ACATG	153	787	5	275.908	197095956	150	362535407	3935	5.14379	0.554533	2.8524	2.17082	0.014262	0.0108541	0.17146	7.23607e-08	7.23607e-08	1	0	0	1	0	0
ACATGC	1844	8868	6	275.908	197095956	150	362535407	53208	4.80911	6.68339	32.1412	24.4611	0.192847	0.146766	0.192364	9.78442e-07	9.78442e-07	1	0	0	1	0	0
ACATGCAT	2203	9601	8	275.908	197095956	150	362535407	76808	4.35815	7.98455	34.7979	26.4829	0.278383	0.211863	0.232435	1.41242e-06	1.41242e-06	1	0	0	1	0	0
ACATGCCAG	3	12	9	275.908	197095956	150	362535407	108	4	0.0108732	0.0434928	0.0331002	0.000391435	0.000297902	0.24	1.98601e-09	1.98601e-09	1	0	0	1	0	0
ACATGG	3	14	6	275.908	197095956	150	362535407	84	4.66667	0.0108732	0.0507416	0.0386169	0.00030445	0.000231702	0.186667	1.54468e-09	1.54468e-09	1	0	0	1	0	0
ACATGGATAT	4	16	10	275.908	197095956	150	362535407	160	4	0.0144976	0.0579904	0.0441336	0.000579904	0.000441336	0.266667	2.94224e-09	2.94224e-09	1	0	0	1	0	0
ACATGT	120	481	6	275.908	197095956	150	362535407	2886	4.00833	0.434928	1.74334	1.32677	0.01046	0.0079606	0.160333	5.30707e-08	5.30707e-08	1	0	0	1	0	0
ACC	147212	1515350	3	275.908	197095956	150	362535407	4546050	10.2937	533.555	5492.23	4179.87	16.4767	12.5396	0.205873	8.35974e-05	8.35974e-05	1	1	1	0	0	0
ACCACCACCACGACT	69	427	15	275.908	197095956	150	362535407	6405	6.18841	0.250084	1.54762	1.17782	0.0232143	0.0176672	0.618841	1.17782e-07	1.17782e-07	1	0	0	1	1	0
ACCACCACCACT	40629	259809	12	275.908	197095956	150	362535407	3117708	6.39467	147.256	941.652	716.644	11.2998	8.59973	0.511574	5.73316e-05	5.73316e-05	1	1	1	1	1	1
ACCACCACCACTACCACT	1153	4980	18	275.908	197095956	150	362535407	89640	4.31917	4.17893	18.0495	13.7366	0.324891	0.247259	0.5183	1.64839e-06	1.64839e-06	1	0	0	1	1	0
ACCACCACGACT	6147	37411	12	275.908	197095956	150	362535407	448932	6.08606	22.2792	135.592	103.193	1.62711	1.23831	0.486885	8.25541e-06	8.25541e-06	1	0	0	1	0	0
ACCACCACT	230485	1724858	9	275.908	197095956	150	362535407	15523722	7.4836	835.37	6251.57	4757.76	56.2642	42.8199	0.449016	0.000285466	0.000285466	1	1	1	1	0	0
ACCACCACTACT	21595	130090	12	275.908	197095956	150	362535407	1561080	6.02408	78.2689	471.498	358.834	5.65798	4.30601	0.481926	2.87067e-05	2.87067e-05	1	1	1	1	0	0
ACCACCACTACTACT	67926	274058	15	275.908	197095956	150	362535407	4110870	4.03466	246.191	993.296	755.948	14.8994	11.3392	0.403466	7.55948e-05	7.55948e-05	1	1	1	1	0	0
ACCACCACTACTACTACT	6338	30157	18	275.908	197095956	150	362535407	542826	4.75813	22.9714	109.301	83.1836	1.96742	1.4973	0.570975	9.98203e-06	9.98203e-06	1	0	0	1	1	0
ACCACCC	19	76	7	275.908	197095956	150	362535407	532	4	0.0688636	0.275454	0.209635	0.00192818	0.00146744	0.186667	9.78295e-09	9.78295e-09	1	0	0	1	0	0
ACCACCGTC	2	8	9	275.908	197095956	150	362535407	72	4	0.0072488	0.0289952	0.0220668	0.000260957	0.000198601	0.24	1.32401e-09	1.32401e-09	1	0	0	1	0	0
ACCACCT	99	460	7	275.908	197095956	150	362535407	3220	4.64646	0.358816	1.66722	1.26884	0.0116706	0.00888189	0.216835	5.92126e-08	5.92126e-08	1	0	0	1	0	0
ACCACCTGG	1	4	9	275.908	197095956	150	362535407	36	4	0.0036244	0.0144976	0.0110334	0.000130478	9.93006e-05	0.24	6.62004e-10	6.62004e-10	1	0	0	1	0	0
ACCACG	1584	7568	6	275.908	197095956	150	362535407	45408	4.77778	5.74105	27.4295	20.8752	0.164577	0.125251	0.191111	8.35008e-07	8.35008e-07	1	0	0	1	0	0
ACCACT	92683	1210122	6	275.908	197095956	150	362535407	7260732	13.0566	335.92	4385.97	3337.94	26.3158	20.0276	0.522263	0.000133518	0.000133518	1	1	1	1	1	1
ACCACTACCGCT	83	682	12	275.908	197095956	150	362535407	8184	8.21687	0.300825	2.47184	1.8812	0.0296621	0.0225743	0.657349	1.50496e-07	1.50496e-07	1	0	0	1	1	0
ACCACTACCGCTACCGCTACCGCT	1	4	24	275.908	197095956	150	362535407	96	4	0.0036244	0.0144976	0.0110334	0.000347942	0.000264802	0.64	1.76534e-09	1.76534e-09	1	0	0	1	1	0
ACCACTACG	78	315	9	275.908	197095956	150	362535407	2835	4.03846	0.282703	1.14169	0.868881	0.0102752	0.00781993	0.242308	5.21328e-08	5.21328e-08	1	0	0	1	0	0
ACCACTACGACT	6	24	12	275.908	197095956	150	362535407	288	4	0.0217464	0.0869856	0.0662004	0.00104383	0.000794405	0.32	5.29603e-09	5.29603e-09	1	0	0	1	0	0
ACCACTACT	1637951	15288575	9	275.908	197095956	150	362535407	137597175	9.33396	5936.59	55411.9	42171.3	498.707	379.541	0.560038	0.00253028	0.00253028	1	1	1	1	1	1
ACCACTACTACCGCC	37	234	15	275.908	197095956	150	362535407	3510	6.32432	0.134103	0.848109	0.645454	0.0127216	0.00968181	0.632432	6.45454e-08	6.45454e-08	1	0	0	1	1	0
ACCACTACTACT	60544	399321	12	275.908	197095956	150	362535407	4791852	6.59555	219.436	1447.3	1101.47	17.3676	13.2176	0.527644	8.81174e-05	8.81174e-05	1	1	1	1	1	1
ACCACTACTACTACT	587665	2565618	15	275.908	197095956	150	362535407	38484270	4.36578	2129.93	9298.82	7076.88	139.482	106.153	0.436578	0.000707688	0.000707688	1	1	1	1	0	0
ACCACTACTACTGCTGCT	22	94	18	275.908	197095956	150	362535407	1692	4.27273	0.0797368	0.340694	0.259285	0.00613248	0.00466713	0.512727	3.11142e-08	3.11142e-08	1	0	0	1	1	0
ACCACTATC	1	4	9	275.908	197095956	150	362535407	36	4	0.0036244	0.0144976	0.0110334	0.000130478	9.93006e-05	0.24	6.62004e-10	6.62004e-10	1	0	0	1	0	0
ACCACTGCT	49	503	9	275.908	197095956	150	362535407	4527	10.2653	0.177596	1.82307	1.38745	0.0164077	0.0124871	0.615918	8.3247e-08	8.3247e-08	1	0	0	1	1	0
ACCAG	747	4288	5	275.908	197095956	150	362535407	21440	5.74029	2.70743	15.5414	11.8278	0.0777071	0.0591391	0.191343	3.9426e-07	3.9426e-07	1	0	0	1	0	0
ACCAGC	7967	38637	6	275.908	197095956	150	362535407	231822	4.84963	28.8756	140.036	106.574	0.840215	0.639447	0.193985	4.26298e-06	4.26298e-06	1	0	0	1	0	0
ACCAGCGGG	1	4	9	275.908	197095956	150	362535407	36	4	0.0036244	0.0144976	0.0110334	0.000130478	9.93006e-05	0.24	6.62004e-10	6.62004e-10	1	0	0	1	0	0
ACCAGCT	1	4	7	275.908	197095956	150	362535407	28	4	0.0036244	0.0144976	0.0110334	0.000101483	7.72338e-05	0.186667	5.14892e-10	5.14892e-10	1	0	0	1	0	0
ACCAGG	203	812	6	275.908	197095956	150	362535407	4872	4	0.735753	2.94301	2.23978	0.0176581	0.0134387	0.16	8.95912e-08	8.95912e-08	1	0	0	1	0	0
ACCAGT	1415	6731	6	275.908	197095956	150	362535407	40386	4.75689	5.12852	24.3958	18.5665	0.146375	0.111399	0.190276	7.42658e-07	7.42658e-07	1	0	0	1	0	0
ACCAT	3436	23807	5	275.908	197095956	150	362535407	119035	6.9287	12.4534	86.2861	65.6681	0.43143	0.32834	0.230957	2.18894e-06	2.18894e-06	1	0	0	1	0	0
ACCATACTATATCAG	1	6	15	275.908	197095956	150	362535407	90	6	0.0036244	0.0217464	0.0165501	0.000326196	0.000248252	0.6	1.65501e-09	1.65501e-09	1	0	0	1	1	0
ACCATAT	20	85	7	275.908	197095956	150	362535407	595	4.25	0.072488	0.308074	0.23446	0.00215652	0.00164122	0.198333	1.09415e-08	1.09415e-08	1	0	0	1	0	0
ACCATC	1887251	20852412	6	275.908	197095956	150	362535407	125114472	11.0491	6840.15	75577.5	57518.3	453.465	345.11	0.441964	0.00230073	0.00230073	1	1	1	1	0	0
ACCATCATC	12125	70247	9	275.908	197095956	150	362535407	632223	5.79357	43.9458	254.603	193.766	2.29143	1.74389	0.347614	1.1626e-05	1.1626e-05	1	1	0	1	0	0
ACCATCC	43	173	7	275.908	197095956	150	362535407	1211	4.02326	0.155849	0.627021	0.477195	0.00438915	0.00334036	0.187752	2.22691e-08	2.22691e-08	1	0	0	1	0	0
ACCATG	7	28	6	275.908	197095956	150	362535407	168	4	0.0253708	0.101483	0.0772338	0.000608899	0.000463403	0.16	3.08935e-09	3.08935e-09	1	0	0	1	0	0
ACCATGACGACG	262	1437	12	275.908	197095956	150	362535407	17244	5.48473	0.949593	5.20826	3.96375	0.0624991	0.047565	0.438779	3.171e-07	3.171e-07	1	0	0	1	0	0
ACCATGACGACGACG	36	162	15	275.908	197095956	150	362535407	2430	4.5	0.130478	0.587153	0.446853	0.00880729	0.00670279	0.45	4.46853e-08	4.46853e-08	1	0	0	1	0	0
ACCATGC	152	623	7	275.908	197095956	150	362535407	4361	4.09868	0.550909	2.258	1.71845	0.015806	0.0120292	0.191272	8.01945e-08	8.01945e-08	1	0	0	1	0	0
ACCC	18	122	4	275.908	197095956	150	362535407	488	6.77778	0.0652392	0.442177	0.336519	0.00176871	0.00134608	0.180741	8.97384e-09	8.97384e-09	1	0	0	0	0	0
ACCCAG	137	772	6	275.908	197095956	150	362535407	4632	5.63504	0.496543	2.79804	2.12945	0.0167882	0.0127767	0.225401	8.51779e-08	8.51779e-08	1	0	0	1	0	0
ACCCAGT	1	4	7	275.908	197095956	150	362535407	28	4	0.0036244	0.0144976	0.0110334	0.000101483	7.72338e-05	0.186667	5.14892e-10	5.14892e-10	1	0	0	1	0	0
ACCCAT	833	3993	6	275.908	197095956	150	362535407	23958	4.79352	3.01912	14.4722	11.0141	0.0868334	0.0660846	0.191741	4.40564e-07	4.40564e-07	1	0	0	1	0	0
ACCCATACT	4	31	9	275.908	197095956	150	362535407	279	7.75	0.0144976	0.112356	0.0855089	0.00101121	0.00076958	0.465	5.13053e-09	5.13053e-09	1	0	0	1	0	0
ACCCC	211	1070	5	275.908	197095956	150	362535407	5350	5.07109	0.764748	3.87811	2.95144	0.0193905	0.0147572	0.169036	9.83812e-08	9.83812e-08	1	0	0	1	0	0
ACCCCAGC	1	4	8	275.908	197095956	150	362535407	32	4	0.0036244	0.0144976	0.0110334	0.000115981	8.82672e-05	0.213333	5.88448e-10	5.88448e-10	1	0	0	1	0	0
ACCCCAT	1	4	7	275.908	197095956	150	362535407	28	4	0.0036244	0.0144976	0.0110334	0.000101483	7.72338e-05	0.186667	5.14892e-10	5.14892e-10	1	0	0	1	0	0
ACCCCC	516	2255	6	275.908	197095956	150	362535407	13530	4.37016	1.87019	8.17302	6.22008	0.0490381	0.0373205	0.174806	2.48803e-07	2.48803e-07	1	0	0	1	0	0
ACCCCCC	15	66	7	275.908	197095956	150	362535407	462	4.4	0.054366	0.23921	0.182051	0.00167447	0.00127436	0.205333	8.49572e-09	8.49572e-09	1	0	0	1	0	0
ACCCCCT	1	4	7	275.908	197095956	150	362535407	28	4	0.0036244	0.0144976	0.0110334	0.000101483	7.72338e-05	0.186667	5.14892e-10	5.14892e-10	1	0	0	1	0	0
ACCCCG	14	57	6	275.908	197095956	150	362535407	342	4.07143	0.0507416	0.206591	0.157226	0.00123954	0.000943356	0.162857	6.28904e-09	6.28904e-09	1	0	0	1	0	0
ACCCCGG	18	76	7	275.908	197095956	150	362535407	532	4.22222	0.0652392	0.275454	0.209635	0.00192818	0.00146744	0.197037	9.78295e-09	9.78295e-09	1	0	0	1	0	0
ACCCCGGCCGC	3	12	11	275.908	197095956	150	362535407	132	4	0.0108732	0.0434928	0.0331002	0.000478421	0.000364102	0.293333	2.42735e-09	2.42735e-09	1	0	0	1	0	0
ACCCCT	316	1326	6	275.908	197095956	150	362535407	7956	4.1962	1.14531	4.80595	3.65757	0.0288357	0.0219454	0.167848	1.46303e-07	1.46303e-07	1	0	0	1	0	0
ACCCCTCCTC	1	4	10	275.908	197095956	150	362535407	40	4	0.0036244	0.0144976	0.0110334	0.000144976	0.000110334	0.266667	7.3556e-10	7.3556e-10	1	0	0	1	0	0
ACCCCTGC	6	24	8	275.908	197095956	150	362535407	192	4	0.0217464	0.0869856	0.0662004	0.000695885	0.000529603	0.213333	3.53069e-09	3.53069e-09	1	0	0	1	0	0
ACCCG	3	15	5	275.908	197095956	150	362535407	75	5	0.0108732	0.054366	0.0413753	0.00027183	0.000206876	0.166667	1.37918e-09	1.37918e-09	1	0	0	1	0	0
ACCCGACGC	5	24	9	275.908	197095956	150	362535407	216	4.8	0.018122	0.0869856	0.0662004	0.00078287	0.000595804	0.288	3.97203e-09	3.97203e-09	1	0	0	1	0	0
ACCCGC	86	477	6	275.908	197095956	150	362535407	2862	5.54651	0.311698	1.72884	1.31573	0.010373	0.0078944	0.22186	5.26293e-08	5.26293e-08	1	0	0	1	0	0
ACCCGCCGT	2	9	9	275.908	197095956	150	362535407	81	4.5	0.0072488	0.0326196	0.0248252	0.000293576	0.000223426	0.27	1.48951e-09	1.48951e-09	1	0	0	1	0	0
ACCCGCCT	122	494	8	275.908	197095956	150	362535407	3952	4.04918	0.442177	1.79045	1.36263	0.0143236	0.010901	0.215956	7.26734e-08	7.26734e-08	1	0	0	1	0	0
ACCCGCT	1	5	7	275.908	197095956	150	362535407	35	5	0.0036244	0.018122	0.0137918	0.000126854	9.65423e-05	0.233333	6.43615e-10	6.43615e-10	1	0	0	1	0	0
ACCCGT	647	2917	6	275.908	197095956	150	362535407	17502	4.5085	2.34499	10.5724	8.04611	0.0634342	0.0482767	0.18034	3.21844e-07	3.21844e-07	1	0	0	1	0	0
ACCCT	861	4693	5	275.908	197095956	150	362535407	23465	5.45064	3.12061	17.0093	12.9449	0.0850465	0.0647247	0.181688	4.31498e-07	4.31498e-07	1	0	0	1	0	0
ACCCTACTCT	25	134	10	275.908	197095956	150	362535407	1340	5.36	0.09061	0.485669	0.369619	0.00485669	0.00369619	0.357333	2.46413e-08	2.46413e-08	1	0	0	1	0	0
ACCCTC	2168	9841	6	275.908	197095956	150	362535407	59046	4.53921	7.8577	35.6677	27.1449	0.214006	0.16287	0.181568	1.0858e-06	1.0858e-06	1	0	0	1	0	0
ACCCTCC	1	4	7	275.908	197095956	150	362535407	28	4	0.0036244	0.0144976	0.0110334	0.000101483	7.72338e-05	0.186667	5.14892e-10	5.14892e-10	1	0	0	1	0	0
ACCCTCT	140	627	7	275.908	197095956	150	362535407	4389	4.47857	0.507416	2.2725	1.72949	0.0159075	0.0121064	0.209	8.07094e-08	8.07094e-08	1	0	0	1	0	0
ACCCTG	3	26	6	275.908	197095956	150	362535407	156	8.66667	0.0108732	0.0942344	0.0717171	0.000565406	0.000430303	0.346667	2.86869e-09	2.86869e-09	1	0	0	1	0	0
ACCG	3421	24590	4	275.908	197095956	150	362535407	98360	7.18796	12.3991	89.124	67.8279	0.356496	0.271311	0.191679	1.80874e-06	1.80874e-06	1	0	0	0	0	0
ACCGACG	2	8	7	275.908	197095956	150	362535407	56	4	0.0072488	0.0289952	0.0220668	0.000202966	0.000154468	0.186667	1.02978e-09	1.02978e-09	1	0	0	1	0	0
ACCGACT	44	214	7	275.908	197095956	150	362535407	1498	4.86364	0.159474	0.775621	0.590287	0.00542935	0.00413201	0.22697	2.75467e-08	2.75467e-08	1	0	0	1	0	0
ACCGAG	14	70	6	275.908	197095956	150	362535407	420	5	0.0507416	0.253708	0.193085	0.00152225	0.00115851	0.2	7.72338e-09	7.72338e-09	1	0	0	1	0	0
ACCGAGCTAGC	2	8	11	275.908	197095956	150	362535407	88	4	0.0072488	0.0289952	0.0220668	0.000318947	0.000242735	0.293333	1.61823e-09	1.61823e-09	1	0	0	1	0	0
ACCGAT	97	395	6	275.908	197095956	150	362535407	2370	4.07216	0.351567	1.43164	1.08955	0.00858983	0.00653729	0.162887	4.3582e-08	4.3582e-08	1	0	0	1	0	0
ACCGC	959	5703	5	275.908	197095956	150	362535407	28515	5.94682	3.4758	20.6699	15.7309	0.10335	0.0786544	0.198227	5.24363e-07	5.24363e-07	1	0	0	1	0	0
ACCGCC	365	1588	6	275.908	197095956	150	362535407	9528	4.35068	1.32291	5.75555	4.38026	0.0345333	0.0262816	0.174027	1.7521e-07	1.7521e-07	1	0	0	1	0	0
ACCGCCACTACTACTACT	16	73	18	275.908	197095956	150	362535407	1314	4.5625	0.0579904	0.264581	0.20136	0.00476246	0.00362447	0.5475	2.41632e-08	2.41632e-08	1	0	0	1	1	0
ACCGCCCT	8	65	8	275.908	197095956	150	362535407	520	8.125	0.0289952	0.235586	0.179293	0.00188469	0.00143434	0.433333	9.56228e-09	9.56228e-09	1	0	0	1	0	0
ACCGCCT	27	108	7	275.908	197095956	150	362535407	756	4	0.0978588	0.391435	0.297902	0.00274005	0.00208531	0.186667	1.39021e-08	1.39021e-08	1	0	0	1	0	0
ACCGCG	1	4	6	275.908	197095956	150	362535407	24	4	0.0036244	0.0144976	0.0110334	8.69856e-05	6.62004e-05	0.16	4.41336e-10	4.41336e-10	1	0	0	1	0	0
ACCGCGT	83	386	7	275.908	197095956	150	362535407	2702	4.6506	0.300825	1.39902	1.06472	0.00979313	0.00745307	0.217028	4.96871e-08	4.96871e-08	1	0	0	1	0	0
ACCGCT	48	624	6	275.908	197095956	150	362535407	3744	13	0.173971	2.26163	1.72121	0.0135698	0.0103273	0.52	6.88484e-08	6.88484e-08	1	0	0	1	1	0
ACCGCTACT	1258	11742	9	275.908	197095956	150	362535407	105678	9.33386	4.55949	42.5577	32.3886	0.383019	0.291497	0.560032	1.94331e-06	1.94331e-06	1	0	0	1	1	0
ACCGCTACTACT	82	513	12	275.908	197095956	150	362535407	6156	6.2561	0.297201	1.85932	1.41503	0.0223118	0.0169804	0.500488	1.13203e-07	1.13203e-07	1	0	0	1	1	0
ACCGCTACTACTACTACT	20	108	18	275.908	197095956	150	362535407	1944	5.4	0.072488	0.391435	0.297902	0.00704583	0.00536223	0.648	3.57482e-08	3.57482e-08	1	0	0	1	1	0
ACCGCTG	3	16	7	275.908	197095956	150	362535407	112	5.33333	0.0108732	0.0579904	0.0441336	0.000405933	0.000308935	0.248889	2.05957e-09	2.05957e-09	1	0	0	1	0	0
ACCGCTGCT	1	4	9	275.908	197095956	150	362535407	36	4	0.0036244	0.0144976	0.0110334	0.000130478	9.93006e-05	0.24	6.62004e-10	6.62004e-10	1	0	0	1	0	0
ACCGG	354	1785	5	275.908	197095956	150	362535407	8925	5.04237	1.28304	6.46955	4.92366	0.0323478	0.0246183	0.168079	1.64122e-07	1.64122e-07	1	0	0	1	0	0
ACCGGAGCC	2	8	9	275.908	197095956	150	362535407	72	4	0.0072488	0.0289952	0.0220668	0.000260957	0.000198601	0.24	1.32401e-09	1.32401e-09	1	0	0	1	0	0
ACCGGC	625	2933	6	275.908	197095956	150	362535407	17598	4.6928	2.26525	10.6304	8.09024	0.0637822	0.0485415	0.187712	3.2361e-07	3.2361e-07	1	0	0	1	0	0
ACCGGT	3	12	6	275.908	197095956	150	362535407	72	4	0.0108732	0.0434928	0.0331002	0.000260957	0.000198601	0.16	1.32401e-09	1.32401e-09	1	0	0	1	0	0
ACCGT	428	2373	5	275.908	197095956	150	362535407	11865	5.54439	1.55124	8.6007	6.54557	0.0430035	0.0327278	0.184813	2.18186e-07	2.18186e-07	1	0	0	1	0	0
ACCGTAT	23	92	7	275.908	197095956	150	362535407	644	4	0.0833612	0.333445	0.253768	0.00233411	0.00177638	0.186667	1.18425e-08	1.18425e-08	1	0	0	1	0	0
ACCGTC	824	4226	6	275.908	197095956	150	362535407	25356	5.12864	2.9865	15.3167	11.6568	0.0919003	0.0699408	0.205146	4.66272e-07	4.66272e-07	1	0	0	1	0	0
ACCGTCT	4	21	7	275.908	197095956	150	362535407	147	5.25	0.0144976	0.0761124	0.0579254	0.000532787	0.000405478	0.245	2.70318e-09	2.70318e-09	1	0	0	1	0	0
ACCGTG	132	564	6	275.908	197095956	150	362535407	3384	4.27273	0.478421	2.04416	1.55571	0.012265	0.00933426	0.170909	6.22284e-08	6.22284e-08	1	0	0	1	0	0
ACCGTGC	3	12	7	275.908	197095956	150	362535407	84	4	0.0108732	0.0434928	0.0331002	0.00030445	0.000231702	0.186667	1.54468e-09	1.54468e-09	1	0	0	1	0	0
ACCT	38671	323854	4	275.908	197095956	150	362535407	1295416	8.3746	140.159	1173.78	893.303	4.6951	3.57321	0.223323	2.38214e-05	2.38214e-05	1	1	0	0	0	0
ACCTACTATCCT	1	5	12	275.908	197095956	150	362535407	60	5	0.0036244	0.018122	0.0137918	0.000217464	0.000165501	0.4	1.10334e-09	1.10334e-09	1	0	0	1	0	0
ACCTAG	129	516	6	275.908	197095956	150	362535407	3096	4	0.467547	1.87019	1.42331	0.0112211	0.00853986	0.16	5.69324e-08	5.69324e-08	1	0	0	1	0	0
ACCTAT	773	3311	6	275.908	197095956	150	362535407	19866	4.28331	2.80166	12.0004	9.1329	0.0720023	0.0547974	0.171332	3.65316e-07	3.65316e-07	1	0	0	1	0	0
ACCTC	3721	23502	5	275.908	197095956	150	362535407	117510	6.31604	13.4864	85.1806	64.8268	0.425903	0.324134	0.210535	2.16089e-06	2.16089e-06	1	0	0	1	0	0
ACCTCC	3289	14047	6	275.908	197095956	150	362535407	84282	4.2709	11.9206	50.9119	38.7466	0.305472	0.232479	0.170836	1.54986e-06	1.54986e-06	1	0	0	1	0	0
ACCTCCC	18	72	7	275.908	197095956	150	362535407	504	4	0.0652392	0.260957	0.198601	0.0018267	0.00139021	0.186667	9.26806e-09	9.26806e-09	1	0	0	1	0	0
ACCTCCTCTAT	1	4	11	275.908	197095956	150	362535407	44	4	0.0036244	0.0144976	0.0110334	0.000159474	0.000121367	0.293333	8.09116e-10	8.09116e-10	1	0	0	1	0	0
ACCTCG	1	4	6	275.908	197095956	150	362535407	24	4	0.0036244	0.0144976	0.0110334	8.69856e-05	6.62004e-05	0.16	4.41336e-10	4.41336e-10	1	0	0	1	0	0
ACCTCGC	10	50	7	275.908	197095956	150	362535407	350	5	0.036244	0.18122	0.137918	0.00126854	0.000965423	0.233333	6.43615e-09	6.43615e-09	1	0	0	1	0	0
ACCTCT	1013	5186	6	275.908	197095956	150	362535407	31116	5.11945	3.67152	18.7961	14.3048	0.112777	0.0858289	0.204778	5.72192e-07	5.72192e-07	1	0	0	1	0	0
ACCTCTC	1	4	7	275.908	197095956	150	362535407	28	4	0.0036244	0.0144976	0.0110334	0.000101483	7.72338e-05	0.186667	5.14892e-10	5.14892e-10	1	0	0	1	0	0
ACCTCTCC	2	8	8	275.908	197095956	150	362535407	64	4	0.0072488	0.0289952	0.0220668	0.000231962	0.000176534	0.213333	1.1769e-09	1.1769e-09	1	0	0	1	0	0
ACCTG	1	5	5	275.908	197095956	150	362535407	25	5	0.0036244	0.018122	0.0137918	9.061e-05	6.89588e-05	0.166667	4.59725e-10	4.59725e-10	1	0	0	1	0	0
ACCTGC	128	545	6	275.908	197095956	150	362535407	3270	4.25781	0.463923	1.9753	1.5033	0.0118518	0.00901981	0.170313	6.01321e-08	6.01321e-08	1	0	0	1	0	0
ACCTGG	13	52	6	275.908	197095956	150	362535407	312	4	0.0471172	0.188469	0.143434	0.00113081	0.000860606	0.16	5.73737e-09	5.73737e-09	1	0	0	1	0	0
ACG	267671	2951047	3	275.908	197095956	150	362535407	8853141	11.0249	970.147	10695.8	8140.02	32.0873	24.4201	0.220498	0.0001628	0.0001628	1	1	1	0	0	0
ACGACGACGACGACTGG	1	6	17	275.908	197095956	150	362535407	102	6	0.0036244	0.0217464	0.0165501	0.000369689	0.000281352	0.68	1.87568e-09	1.87568e-09	1	0	0	1	1	0
ACGACGC	116	464	7	275.908	197095956	150	362535407	3248	4	0.42043	1.68172	1.27987	0.011772	0.00895912	0.186667	5.97275e-08	5.97275e-08	1	0	0	1	0	0
ACGACGGG	3	17	8	275.908	197095956	150	362535407	136	5.66667	0.0108732	0.0616148	0.046892	0.000492918	0.000375136	0.302222	2.50091e-09	2.50091e-09	1	0	0	1	0	0
ACGACT	7775	44902	6	275.908	197095956	150	362535407	269412	5.77518	28.1797	162.743	123.855	0.976457	0.743133	0.231007	4.95422e-06	4.95422e-06	1	0	0	1	0	0
ACGAG	4034	22692	5	275.908	197095956	150	362535407	113460	5.62519	14.6208	82.2449	62.5925	0.411224	0.312963	0.187506	2.08642e-06	2.08642e-06	1	0	0	1	0	0
ACGAGAG	19	76	7	275.908	197095956	150	362535407	532	4	0.0688636	0.275454	0.209635	0.00192818	0.00146744	0.186667	9.78295e-09	9.78295e-09	1	0	0	1	0	0
ACGAGC	1418	6561	6	275.908	197095956	150	362535407	39366	4.62694	5.1394	23.7797	18.0975	0.142678	0.108585	0.185078	7.23902e-07	7.23902e-07	1	0	0	1	0	0
ACGAGCC	1	4	7	275.908	197095956	150	362535407	28	4	0.0036244	0.0144976	0.0110334	0.000101483	7.72338e-05	0.186667	5.14892e-10	5.14892e-10	1	0	0	1	0	0
ACGAGCGGG	3	12	9	275.908	197095956	150	362535407	108	4	0.0108732	0.0434928	0.0331002	0.000391435	0.000297902	0.24	1.98601e-09	1.98601e-09	1	0	0	1	0	0
ACGAGG	15717	73921	6	275.908	197095956	150	362535407	443526	4.70325	56.9647	267.919	203.9	1.60752	1.2234	0.18813	8.156e-06	8.156e-06	1	1	0	1	0	0
ACGAGT	67	299	6	275.908	197095956	150	362535407	1794	4.46269	0.242835	1.0837	0.824747	0.00650217	0.00494848	0.178507	3.29899e-08	3.29899e-08	1	0	0	1	0	0
ACGAT	3967	22819	5	275.908	197095956	150	362535407	114095	5.75221	14.378	82.7052	62.9428	0.413526	0.314714	0.19174	2.09809e-06	2.09809e-06	1	0	0	1	0	0
ACGATAG	128	748	7	275.908	197095956	150	362535407	5236	5.84375	0.463923	2.71105	2.06325	0.0189774	0.0144427	0.272708	9.62848e-08	9.62848e-08	1	0	0	1	0	0
ACGATC	809	3959	6	275.908	197095956	150	362535407	23754	4.8937	2.93214	14.349	10.9203	0.086094	0.0655219	0.195748	4.36813e-07	4.36813e-07	1	0	0	1	0	0
ACGATG	2092349	16450481	6	275.908	197095956	150	362535407	98702886	7.86221	7583.51	59623.1	45376.2	357.739	272.257	0.314488	0.00181505	0.00181505	1	1	1	1	0	0
ACGATGC	258	1109	7	275.908	197095956	150	362535407	7763	4.29845	0.935095	4.01946	3.05901	0.0281362	0.0214131	0.200594	1.42754e-07	1.42754e-07	1	0	0	1	0	0
ACGC	11499	78400	4	275.908	197095956	150	362535407	313600	6.81798	41.677	284.153	216.255	1.13661	0.865019	0.181813	5.76679e-06	5.76679e-06	1	0	0	0	0	0
ACGCACTCTC	1	4	10	275.908	197095956	150	362535407	40	4	0.0036244	0.0144976	0.0110334	0.000144976	0.000110334	0.266667	7.3556e-10	7.3556e-10	1	0	0	1	0	0
ACGCAG	1	4	6	275.908	197095956	150	362535407	24	4	0.0036244	0.0144976	0.0110334	8.69856e-05	6.62004e-05	0.16	4.41336e-10	4.41336e-10	1	0	0	1	0	0
ACGCAT	658	2906	6	275.908	197095956	150	362535407	17436	4.41641	2.38485	10.5325	8.01577	0.063195	0.0480946	0.176657	3.20631e-07	3.20631e-07	1	0	0	1	0	0
ACGCC	319	1969	5	275.908	197095956	150	362535407	9845	6.17241	1.15618	7.13644	5.43119	0.0356822	0.027156	0.205747	1.8104e-07	1.8104e-07	1	0	0	1	0	0
ACGCCAT	203	1013	7	275.908	197095956	150	362535407	7091	4.99015	0.735753	3.67152	2.79421	0.0257006	0.0195595	0.232874	1.30396e-07	1.30396e-07	1	0	0	1	0	0
ACGCCC	1	4	6	275.908	197095956	150	362535407	24	4	0.0036244	0.0144976	0.0110334	8.69856e-05	6.62004e-05	0.16	4.41336e-10	4.41336e-10	1	0	0	1	0	0
ACGCCG	913	4552	6	275.908	197095956	150	362535407	27312	4.98576	3.30908	16.4983	12.556	0.0989896	0.0753361	0.19943	5.02241e-07	5.02241e-07	1	0	0	1	0	0
ACGCG	301	1606	5	275.908	197095956	150	362535407	8030	5.33555	1.09094	5.82079	4.42991	0.0291039	0.0221496	0.177852	1.47664e-07	1.47664e-07	1	0	0	1	0	0
ACGCGC	84	345	6	275.908	197095956	150	362535407	2070	4.10714	0.30445	1.25042	0.951631	0.00750251	0.00570979	0.164286	3.80652e-08	3.80652e-08	1	0	0	1	0	0
ACGCGCC	2	8	7	275.908	197095956	150	362535407	56	4	0.0072488	0.0289952	0.0220668	0.000202966	0.000154468	0.186667	1.02978e-09	1.02978e-09	1	0	0	1	0	0
ACGCGG	1	4	6	275.908	197095956	150	362535407	24	4	0.0036244	0.0144976	0.0110334	8.69856e-05	6.62004e-05	0.16	4.41336e-10	4.41336e-10	1	0	0	1	0	0
ACGCTC	79	318	6	275.908	197095956	150	362535407	1908	4.02532	0.286328	1.15256	0.877156	0.00691535	0.00526293	0.161013	3.50862e-08	3.50862e-08	1	0	0	1	0	0
ACGCTG	43	179	6	275.908	197095956	150	362535407	1074	4.16279	0.155849	0.648767	0.493745	0.0038926	0.00296247	0.166512	1.97498e-08	1.97498e-08	1	0	0	1	0	0
ACGG	3962	27486	4	275.908	197095956	150	362535407	109944	6.93741	14.3599	99.6202	75.816	0.398481	0.303264	0.184997	2.02176e-06	2.02176e-06	1	0	0	0	0	0
ACGGACGGACGGACGGATGG	2	8	20	275.908	197095956	150	362535407	160	4	0.0072488	0.0289952	0.0220668	0.000579904	0.000441336	0.533333	2.94224e-09	2.94224e-09	1	0	0	1	1	0
ACGGAG	138	594	6	275.908	197095956	150	362535407	3564	4.30435	0.500167	2.15289	1.63846	0.0129174	0.00983076	0.172174	6.55384e-08	6.55384e-08	1	0	0	1	0	0
ACGGAGC	8	32	7	275.908	197095956	150	362535407	224	4	0.0289952	0.115981	0.0882672	0.000811865	0.000617871	0.186667	4.11914e-09	4.11914e-09	1	0	0	1	0	0
ACGGAGTGAGC	3	12	11	275.908	197095956	150	362535407	132	4	0.0108732	0.0434928	0.0331002	0.000478421	0.000364102	0.293333	2.42735e-09	2.42735e-09	1	0	0	1	0	0
ACGGAT	9	40	6	275.908	197095956	150	362535407	240	4.44444	0.0326196	0.144976	0.110334	0.000869856	0.000662004	0.177778	4.41336e-09	4.41336e-09	1	0	0	1	0	0
ACGGC	254	1418	5	275.908	197095956	150	362535407	7090	5.58268	0.920597	5.1394	3.91134	0.025697	0.0195567	0.186089	1.30378e-07	1.30378e-07	1	0	0	1	0	0
ACGGCC	3	14	6	275.908	197095956	150	362535407	84	4.66667	0.0108732	0.0507416	0.0386169	0.00030445	0.000231702	0.186667	1.54468e-09	1.54468e-09	1	0	0	1	0	0
ACGGCCTGC	2	8	9	275.908	197095956	150	362535407	72	4	0.0072488	0.0289952	0.0220668	0.000260957	0.000198601	0.24	1.32401e-09	1.32401e-09	1	0	0	1	0	0
ACGGCG	497	2166	6	275.908	197095956	150	362535407	12996	4.35815	1.80133	7.85045	5.97459	0.0471027	0.0358475	0.174326	2.38984e-07	2.38984e-07	1	0	0	1	0	0
ACGGCT	286	1300	6	275.908	197095956	150	362535407	7800	4.54545	1.03658	4.71172	3.58586	0.0282703	0.0215151	0.181818	1.43434e-07	1.43434e-07	1	0	0	1	0	0
ACGGCTCGGC	71	311	10	275.908	197095956	150	362535407	3110	4.38028	0.257332	1.12719	0.857847	0.0112719	0.00857847	0.292019	5.71898e-08	5.71898e-08	1	0	0	1	0	0
ACGGG	83	440	5	275.908	197095956	150	362535407	2200	5.3012	0.300825	1.59474	1.21367	0.00797368	0.00606837	0.176707	4.04558e-08	4.04558e-08	1	0	0	1	0	0
ACGGGC	335	1471	6	275.908	197095956	150	362535407	8826	4.39104	1.21417	5.33149	4.05753	0.0319889	0.0243452	0.175642	1.62301e-07	1.62301e-07	1	0	0	1	0	0
ACGGGCGGC	1	4	9	275.908	197095956	150	362535407	36	4	0.0036244	0.0144976	0.0110334	0.000130478	9.93006e-05	0.24	6.62004e-10	6.62004e-10	1	0	0	1	0	0
ACGGGCT	1	5	7	275.908	197095956	150	362535407	35	5	0.0036244	0.018122	0.0137918	0.000126854	9.65423e-05	0.233333	6.43615e-10	6.43615e-10	1	0	0	1	0	0
ACGGGG	28	113	6	275.908	197095956	150	362535407	678	4.03571	0.101483	0.409557	0.311694	0.00245734	0.00187016	0.161429	1.24677e-08	1.24677e-08	1	0	0	1	0	0
ACGGGGG	1	4	7	275.908	197095956	150	362535407	28	4	0.0036244	0.0144976	0.0110334	0.000101483	7.72338e-05	0.186667	5.14892e-10	5.14892e-10	1	0	0	1	0	0
ACGT	899	5516	4	275.908	197095956	150	362535407	22064	6.13571	3.25833	19.9922	15.2151	0.0799687	0.0608603	0.163619	4.05735e-07	4.05735e-07	1	0	0	0	0	0
ACGTAG	492	2427	6	275.908	197095956	150	362535407	14562	4.93293	1.7832	8.79642	6.69452	0.0527785	0.0401671	0.197317	2.67781e-07	2.67781e-07	1	0	0	1	0	0
ACGTAT	70	331	6	275.908	197095956	150	362535407	1986	4.72857	0.253708	1.19968	0.913014	0.00719806	0.00547809	0.189143	3.65206e-08	3.65206e-08	1	0	0	1	0	0
ACGTATATGC	203	855	10	275.908	197095956	150	362535407	8550	4.21182	0.735753	3.09886	2.35839	0.0309886	0.0235839	0.280788	1.57226e-07	1.57226e-07	1	0	0	1	0	0
ACGTC	152	760	5	275.908	197095956	150	362535407	3800	5	0.550909	2.75454	2.09635	0.0137727	0.0104817	0.166667	6.98782e-08	6.98782e-08	1	0	0	1	0	0
ACGTCC	323	1535	6	275.908	197095956	150	362535407	9210	4.75232	1.17068	5.56345	4.23407	0.0333807	0.0254044	0.190093	1.69363e-07	1.69363e-07	1	0	0	1	0	0
ACGTCG	166	696	6	275.908	197095956	150	362535407	4176	4.19277	0.60165	2.52258	1.91981	0.0151355	0.0115189	0.167711	7.67925e-08	7.67925e-08	1	0	0	1	0	0
ACGTCGC	56	236	7	275.908	197095956	150	362535407	1652	4.21429	0.202966	0.855358	0.650971	0.00598751	0.0045568	0.196667	3.03786e-08	3.03786e-08	1	0	0	1	0	0
ACGTGC	81	324	6	275.908	197095956	150	362535407	1944	4	0.293576	1.17431	0.893706	0.00704583	0.00536223	0.16	3.57482e-08	3.57482e-08	1	0	0	1	0	0
ACT	804937	20790775	3	275.908	197095956	150	362535407	62372325	25.8291	2917.41	75354.1	57348.3	226.062	172.045	0.516581	0.00114697	0.00114697	1	1	1	0	1	0
ACTACTACTACTGCTGCT	430	2562	18	275.908	197095956	150	362535407	46116	5.95814	1.55849	9.28571	7.0669	0.167143	0.127204	0.714977	8.48028e-07	8.48028e-07	1	0	0	1	1	0
ACTACTACTGCC	97	736	12	275.908	197095956	150	362535407	8832	7.58763	0.351567	2.66756	2.03015	0.0320107	0.0243618	0.60701	1.62412e-07	1.62412e-07	1	0	0	1	1	0
ACTACTACTGCTGCTGCT	152	766	18	275.908	197095956	150	362535407	13788	5.03947	0.550909	2.77629	2.1129	0.0499732	0.0380321	0.604737	2.53548e-07	2.53548e-07	1	0	0	1	1	0
ACTACTC	132	545	7	275.908	197095956	150	362535407	3815	4.12879	0.478421	1.9753	1.5033	0.0138271	0.0105231	0.192677	7.01541e-08	7.01541e-08	1	0	0	1	0	0
ACTACTCCT	107	513	9	275.908	197095956	150	362535407	4617	4.79439	0.387811	1.85932	1.41503	0.0167339	0.0127353	0.287664	8.49021e-08	8.49021e-08	1	0	0	1	0	0
ACTACTGCC	90	725	9	275.908	197095956	150	362535407	6525	8.05556	0.326196	2.62769	1.9998	0.0236492	0.0179982	0.483333	1.19988e-07	1.19988e-07	1	0	0	1	0	0
ACTACTGCT	306	1618	9	275.908	197095956	150	362535407	14562	5.28758	1.10907	5.86428	4.46301	0.0527785	0.0401671	0.317255	2.67781e-07	2.67781e-07	1	0	0	1	0	0
ACTACTGCTGCTGCTGCT	50	225	18	275.908	197095956	150	362535407	4050	4.5	0.18122	0.81549	0.620629	0.0146788	0.0111713	0.54	7.44755e-08	7.44755e-08	1	0	0	1	1	0
ACTAG	337	2044	5	275.908	197095956	150	362535407	10220	6.06528	1.22142	7.40827	5.63807	0.0370414	0.0281903	0.202176	1.87936e-07	1.87936e-07	1	0	0	1	0	0
ACTAGAGTATG	199	970	11	275.908	197095956	150	362535407	10670	4.87437	0.721255	3.51567	2.6756	0.0386723	0.0294316	0.357454	1.96211e-07	1.96211e-07	1	0	0	1	0	0
ACTAGAGTGC	2061	9305	10	275.908	197095956	150	362535407	93050	4.5148	7.46989	33.725	25.6665	0.33725	0.256665	0.300987	1.7111e-06	1.7111e-06	1	0	0	1	0	0
ACTAGC	313	1291	6	275.908	197095956	150	362535407	7746	4.1246	1.13444	4.6791	3.56103	0.0280746	0.0213662	0.164984	1.42441e-07	1.42441e-07	1	0	0	1	0	0
ACTAGG	482	2507	6	275.908	197095956	150	362535407	15042	5.20124	1.74696	9.08637	6.91519	0.0545182	0.0414911	0.20805	2.76607e-07	2.76607e-07	1	0	0	1	0	0
ACTAGGAGAG	206	900	10	275.908	197095956	150	362535407	9000	4.36893	0.746626	3.26196	2.48252	0.0326196	0.0248252	0.291262	1.65501e-07	1.65501e-07	1	0	0	1	0	0
ACTAGT	1	6	6	275.908	197095956	150	362535407	36	6	0.0036244	0.0217464	0.0165501	0.000130478	9.93006e-05	0.24	6.62004e-10	6.62004e-10	1	0	0	1	0	0
ACTAT	2670	15920	5	275.908	197095956	150	362535407	79600	5.96255	9.67715	57.7004	43.913	0.288502	0.219565	0.198752	1.46377e-06	1.46377e-06	1	0	0	1	0	0
ACTATAT	272	1138	7	275.908	197095956	150	362535407	7966	4.18382	0.985837	4.12457	3.139	0.028872	0.021973	0.195245	1.46487e-07	1.46487e-07	1	0	0	1	0	0
ACTATC	358	2032	6	275.908	197095956	150	362535407	12192	5.67598	1.29753	7.36478	5.60497	0.0441887	0.0336298	0.227039	2.24199e-07	2.24199e-07	1	0	0	1	0	0
ACTATCG	34	136	7	275.908	197095956	150	362535407	952	4	0.12323	0.492918	0.375136	0.00345043	0.00262595	0.186667	1.75063e-08	1.75063e-08	1	0	0	1	0	0
ACTATG	2480	13891	6	275.908	197095956	150	362535407	83346	5.60121	8.98851	50.3465	38.3163	0.302079	0.229898	0.224048	1.53265e-06	1.53265e-06	1	0	0	1	0	0
ACTC	31168	230047	4	275.908	197095956	150	362535407	920188	7.38087	112.965	833.782	634.55	3.33513	2.5382	0.196823	1.69213e-05	1.69213e-05	1	1	0	0	0	0
ACTCAG	109	438	6	275.908	197095956	150	362535407	2628	4.01835	0.39506	1.58749	1.20816	0.00952492	0.00724895	0.160734	4.83263e-08	4.83263e-08	1	0	0	1	0	0
ACTCAT	935	5212	6	275.908	197095956	150	362535407	31272	5.57433	3.38881	18.8904	14.3765	0.113342	0.0862592	0.222973	5.75061e-07	5.75061e-07	1	0	0	1	0	0
ACTCC	236	1276	5	275.908	197095956	150	362535407	6380	5.40678	0.855358	4.62473	3.51966	0.0231237	0.0175983	0.180226	1.17322e-07	1.17322e-07	1	0	0	1	0	0
ACTCCC	358	1485	6	275.908	197095956	150	362535407	8910	4.14804	1.29753	5.38223	4.09615	0.0322934	0.0245769	0.165922	1.63846e-07	1.63846e-07	1	0	0	1	0	0
ACTCCCC	1	4	7	275.908	197095956	150	362535407	28	4	0.0036244	0.0144976	0.0110334	0.000101483	7.72338e-05	0.186667	5.14892e-10	5.14892e-10	1	0	0	1	0	0
ACTCCG	69	332	6	275.908	197095956	150	362535407	1992	4.81159	0.250084	1.2033	0.915773	0.0072198	0.00549464	0.192464	3.66309e-08	3.66309e-08	1	0	0	1	0	0
ACTCCT	783	3716	6	275.908	197095956	150	362535407	22296	4.74585	2.8379	13.4683	10.25	0.0808096	0.0615002	0.189834	4.10001e-07	4.10001e-07	1	0	0	1	0	0
ACTCCTC	4	24	7	275.908	197095956	150	362535407	168	6	0.0144976	0.0869856	0.0662004	0.000608899	0.000463403	0.28	3.08935e-09	3.08935e-09	1	0	0	1	0	0
ACTCG	1797	10406	5	275.908	197095956	150	362535407	52030	5.79076	6.51305	37.7155	28.7034	0.188577	0.143517	0.193025	9.5678e-07	9.5678e-07	1	0	0	1	0	0
ACTCGC	284	1337	6	275.908	197095956	150	362535407	8022	4.70775	1.02933	4.84582	3.68792	0.0290749	0.0221275	0.18831	1.47517e-07	1.47517e-07	1	0	0	1	0	0
ACTCGG	186	1010	6	275.908	197095956	150	362535407	6060	5.43011	0.674138	3.66064	2.78593	0.0219639	0.0167156	0.217204	1.11437e-07	1.11437e-07	1	0	0	1	0	0
ACTCT	3964	24894	5	275.908	197095956	150	362535407	124470	6.28002	14.3671	90.2258	68.6664	0.451129	0.343332	0.209334	2.28888e-06	2.28888e-06	1	0	0	1	0	0
ACTCTC	2195	9973	6	275.908	197095956	150	362535407	59838	4.54351	7.95556	36.1461	27.509	0.216877	0.165054	0.18174	1.10036e-06	1.10036e-06	1	0	0	1	0	0
ACTCTCT	101	483	7	275.908	197095956	150	362535407	3381	4.78218	0.366064	1.75058	1.33228	0.0122541	0.00932599	0.223168	6.21732e-08	6.21732e-08	1	0	0	1	0	0
ACTCTG	185	847	6	275.908	197095956	150	362535407	5082	4.57838	0.670514	3.06987	2.33632	0.0184192	0.0140179	0.183135	9.34529e-08	9.34529e-08	1	0	0	1	0	0
ACTCTGATGC	16379	94522	10	275.908	197095956	150	362535407	945220	5.77093	59.364	342.585	260.725	3.42585	2.60725	0.384728	1.73817e-05	1.73817e-05	1	1	0	1	0	0
ACTG	5776	39948	4	275.908	197095956	150	362535407	159792	6.9162	20.9345	144.787	110.191	0.57915	0.440762	0.184432	2.93842e-06	2.93842e-06	1	0	0	0	0	0
ACTGAG	99	426	6	275.908	197095956	150	362535407	2556	4.30303	0.358816	1.54399	1.17506	0.00926396	0.00705035	0.172121	4.70023e-08	4.70023e-08	1	0	0	1	0	0
ACTGAT	1	5	6	275.908	197095956	150	362535407	30	5	0.0036244	0.018122	0.0137918	0.000108732	8.27505e-05	0.2	5.5167e-10	5.5167e-10	1	0	0	1	0	0
ACTGC	1518	8307	5	275.908	197095956	150	362535407	41535	5.47233	5.50184	30.1079	22.9136	0.150539	0.114568	0.182411	7.63787e-07	7.63787e-07	1	0	0	1	0	0
ACTGCAG	2	8	7	275.908	197095956	150	362535407	56	4	0.0072488	0.0289952	0.0220668	0.000202966	0.000154468	0.186667	1.02978e-09	1.02978e-09	1	0	0	1	0	0
ACTGCAT	183	954	7	275.908	197095956	150	362535407	6678	5.21311	0.663265	3.45768	2.63147	0.0242037	0.0184203	0.243279	1.22802e-07	1.22802e-07	1	0	0	1	0	0
ACTGCC	160	2156	6	275.908	197095956	150	362535407	12936	13.475	0.579904	7.8142	5.94701	0.0468852	0.035682	0.539	2.3788e-07	2.3788e-07	1	0	0	1	1	0
ACTGCCACTGCG	1	4	12	275.908	197095956	150	362535407	48	4	0.0036244	0.0144976	0.0110334	0.000173971	0.000132401	0.32	8.82672e-10	8.82672e-10	1	0	0	1	0	0
ACTGCCC	82	332	7	275.908	197095956	150	362535407	2324	4.04878	0.297201	1.2033	0.915773	0.0084231	0.00641041	0.188943	4.27361e-08	4.27361e-08	1	0	0	1	0	0
ACTGCCT	2	18	7	275.908	197095956	150	362535407	126	9	0.0072488	0.0652392	0.0496503	0.000456674	0.000347552	0.42	2.31702e-09	2.31702e-09	1	0	0	1	0	0
ACTGCG	169	679	6	275.908	197095956	150	362535407	4074	4.01775	0.612523	2.46097	1.87292	0.0147658	0.0112375	0.16071	7.49168e-08	7.49168e-08	1	0	0	1	0	0
ACTGCT	5210	45824	6	275.908	197095956	150	362535407	274944	8.79539	18.8831	166.084	126.399	0.996507	0.758392	0.351816	5.05595e-06	5.05595e-06	1	0	0	1	0	0
ACTGCTC	2	8	7	275.908	197095956	150	362535407	56	4	0.0072488	0.0289952	0.0220668	0.000202966	0.000154468	0.186667	1.02978e-09	1.02978e-09	1	0	0	1	0	0
ACTGG	32	160	5	275.908	197095956	150	362535407	800	5	0.115981	0.579904	0.441336	0.00289952	0.00220668	0.166667	1.47112e-08	1.47112e-08	1	0	0	1	0	0
ACTGGCT	18	84	7	275.908	197095956	150	362535407	588	4.66667	0.0652392	0.30445	0.231702	0.00213115	0.00162191	0.217778	1.08127e-08	1.08127e-08	1	0	0	1	0	0
ACTGGCTCTCC	2	10	11	275.908	197095956	150	362535407	110	5	0.0072488	0.036244	0.0275835	0.000398684	0.000303419	0.366667	2.02279e-09	2.02279e-09	1	0	0	1	0	0
AG	1675000	24558657	2	275.908	197095956	150	362535407	49117314	14.6619	6070.87	89010.4	67741.4	178.021	135.483	0.195492	0.000903219	0.000903219	1	1	1	0	0	0
AGAGAGAGCCTC	2	8	12	275.908	197095956	150	362535407	96	4	0.0072488	0.0289952	0.0220668	0.000347942	0.000264802	0.32	1.76534e-09	1.76534e-09	1	0	0	1	0	0
AGAGAGG	60	258	7	275.908	197095956	150	362535407	1806	4.3	0.217464	0.935095	0.711655	0.00654566	0.00498158	0.200667	3.32105e-08	3.32105e-08	1	0	0	1	0	0
AGAGAT	10539	49412	6	275.908	197095956	150	362535407	296472	4.68849	38.1975	179.089	136.296	1.07453	0.817774	0.18754	5.45183e-06	5.45183e-06	1	0	0	1	0	0
AGAGATG	47	188	7	275.908	197095956	150	362535407	1316	4	0.170347	0.681387	0.51857	0.00476971	0.00362999	0.186667	2.41999e-08	2.41999e-08	1	0	0	1	0	0
AGAGC	4285	27626	5	275.908	197095956	150	362535407	138130	6.44714	15.5306	100.128	76.2022	0.500638	0.381011	0.214905	2.54007e-06	2.54007e-06	1	0	0	1	0	0
AGAGCC	177	1066	6	275.908	197095956	150	362535407	6396	6.0226	0.641519	3.86361	2.9404	0.0231817	0.0176424	0.240904	1.17616e-07	1.17616e-07	1	0	0	1	0	0
AGAGCCG	3	12	7	275.908	197095956	150	362535407	84	4	0.0108732	0.0434928	0.0331002	0.00030445	0.000231702	0.186667	1.54468e-09	1.54468e-09	1	0	0	1	0	0
AGAGCG	346	1457	6	275.908	197095956	150	362535407	8742	4.21098	1.25404	5.28075	4.01892	0.0316845	0.0241135	0.168439	1.60757e-07	1.60757e-07	1	0	0	1	0	0
AGAGCT	68	274	6	275.908	197095956	150	362535407	1644	4.02941	0.246459	0.993085	0.755788	0.00595851	0.00453473	0.161176	3.02315e-08	3.02315e-08	1	0	0	1	0	0
AGAGCTG	111	536	7	275.908	197095956	150	362535407	3752	4.82883	0.402308	1.94268	1.47848	0.0135987	0.0103493	0.225345	6.89956e-08	6.89956e-08	1	0	0	1	0	0
AGAGG	11237	62725	5	275.908	197095956	150	362535407	313625	5.58201	40.7274	227.34	173.018	1.1367	0.865088	0.186067	5.76725e-06	5.76725e-06	1	0	0	1	0	0
AGAGGATCATC	125	614	11	275.908	197095956	150	362535407	6754	4.912	0.45305	2.22538	1.69363	0.0244792	0.0186299	0.360213	1.24199e-07	1.24199e-07	1	0	0	1	0	0
AGAGGC	287	1282	6	275.908	197095956	150	362535407	7692	4.4669	1.0402	4.64648	3.53621	0.0278789	0.0212172	0.178676	1.41448e-07	1.41448e-07	1	0	0	1	0	0
AGAGGG	3298	13983	6	275.908	197095956	150	362535407	83898	4.23984	11.9533	50.68	38.57	0.30408	0.23142	0.169594	1.5428e-06	1.5428e-06	1	0	0	1	0	0
AGAGGGATATAGAT	5	29	14	275.908	197095956	150	362535407	406	5.8	0.018122	0.105108	0.0799922	0.00147151	0.00111989	0.541333	7.46594e-09	7.46594e-09	1	0	0	1	1	0
AGAGGGG	21	84	7	275.908	197095956	150	362535407	588	4	0.0761124	0.30445	0.231702	0.00213115	0.00162191	0.186667	1.08127e-08	1.08127e-08	1	0	0	1	0	0
AGAT	112625	921403	4	275.908	197095956	150	362535407	3685612	8.18116	408.198	3339.53	2541.55	13.3581	10.1662	0.218164	6.77748e-05	6.77748e-05	1	1	1	0	0	0
AGATAGG	120	480	7	275.908	197095956	150	362535407	3360	4	0.434928	1.73971	1.32401	0.012178	0.00926806	0.186667	6.17871e-08	6.17871e-08	1	0	0	1	0	0
AGATAT	1098	4781	6	275.908	197095956	150	362535407	28686	4.35428	3.97959	17.3283	13.1877	0.10397	0.0791261	0.174171	5.27507e-07	5.27507e-07	1	0	0	1	0	0
AGATATG	30	140	7	275.908	197095956	150	362535407	980	4.66667	0.108732	0.507416	0.386169	0.00355191	0.00270318	0.217778	1.80212e-08	1.80212e-08	1	0	0	1	0	0
AGATCATAT	1	4	9	275.908	197095956	150	362535407	36	4	0.0036244	0.0144976	0.0110334	0.000130478	9.93006e-05	0.24	6.62004e-10	6.62004e-10	1	0	0	1	0	0
AGATCC	5	26	6	275.908	197095956	150	362535407	156	5.2	0.018122	0.0942344	0.0717171	0.000565406	0.000430303	0.208	2.86869e-09	2.86869e-09	1	0	0	1	0	0
AGATCG	549	2319	6	275.908	197095956	150	362535407	13914	4.22404	1.9898	8.40498	6.39662	0.0504299	0.0383797	0.168962	2.55865e-07	2.55865e-07	1	0	0	1	0	0
AGATCT	23	92	6	275.908	197095956	150	362535407	552	4	0.0833612	0.333445	0.253768	0.00200067	0.00152261	0.16	1.01507e-08	1.01507e-08	1	0	0	1	0	0
AGATG	1747	10603	5	275.908	197095956	150	362535407	53015	6.06926	6.33183	38.4295	29.2468	0.192148	0.146234	0.202309	9.74893e-07	9.74893e-07	1	0	0	1	0	0
AGATGAT	4	16	7	275.908	197095956	150	362535407	112	4	0.0144976	0.0579904	0.0441336	0.000405933	0.000308935	0.186667	2.05957e-09	2.05957e-09	1	0	0	1	0	0
AGATGC	48	236	6	275.908	197095956	150	362535407	1416	4.91667	0.173971	0.855358	0.650971	0.00513215	0.00390583	0.196667	2.60388e-08	2.60388e-08	1	0	0	1	0	0
AGATGG	75	357	6	275.908	197095956	150	362535407	2142	4.76	0.27183	1.29391	0.984731	0.00776346	0.00590839	0.1904	3.93893e-08	3.93893e-08	1	0	0	1	0	0
AGC	41698	392503	3	275.908	197095956	150	362535407	1177509	9.41299	151.13	1422.59	1082.66	4.26776	3.24798	0.18826	2.16532e-05	2.16532e-05	1	1	0	0	0	0
AGCAGCAGG	3	18	9	275.908	197095956	150	362535407	162	6	0.0108732	0.0652392	0.0496503	0.000587153	0.000446853	0.36	2.97902e-09	2.97902e-09	1	0	0	1	0	0
AGCAGCC	33	132	7	275.908	197095956	150	362535407	924	4	0.119605	0.478421	0.364102	0.00334894	0.00254872	0.186667	1.69914e-08	1.69914e-08	1	0	0	1	0	0
AGCAGG	405	2607	6	275.908	197095956	150	362535407	15642	6.43704	1.46788	9.44881	7.19102	0.0566929	0.0431461	0.257481	2.87641e-07	2.87641e-07	1	0	0	1	0	0
AGCAT	1202	7742	5	275.908	197095956	150	362535407	38710	6.44093	4.35653	28.0601	21.3552	0.1403	0.106776	0.214698	7.11839e-07	7.11839e-07	1	0	0	1	0	0
AGCATAT	1	5	7	275.908	197095956	150	362535407	35	5	0.0036244	0.018122	0.0137918	0.000126854	9.65423e-05	0.233333	6.43615e-10	6.43615e-10	1	0	0	1	0	0
AGCATC	2746	14037	6	275.908	197095956	150	362535407	84222	5.1118	9.9526	50.8757	38.719	0.305254	0.232314	0.204472	1.54876e-06	1.54876e-06	1	0	0	1	0	0
AGCATCATC	830	6085	9	275.908	197095956	150	362535407	54765	7.33133	3.00825	22.0545	16.7846	0.19849	0.151061	0.43988	1.00707e-06	1.00707e-06	1	0	0	1	0	0
AGCATCC	11	44	7	275.908	197095956	150	362535407	308	4	0.0398684	0.159474	0.121367	0.00111631	0.000849572	0.186667	5.66381e-09	5.66381e-09	1	0	0	1	0	0
AGCATCGAT	2	8	9	275.908	197095956	150	362535407	72	4	0.0072488	0.0289952	0.0220668	0.000260957	0.000198601	0.24	1.32401e-09	1.32401e-09	1	0	0	1	0	0
AGCATG	419	1999	6	275.908	197095956	150	362535407	11994	4.77088	1.51862	7.24517	5.51394	0.043471	0.0330837	0.190835	2.20558e-07	2.20558e-07	1	0	0	1	0	0
AGCC	5921	42806	4	275.908	197095956	150	362535407	171224	7.22952	21.4601	155.146	118.074	0.620584	0.472296	0.192787	3.14864e-06	3.14864e-06	1	0	0	0	0	0
AGCCAT	160	716	6	275.908	197095956	150	362535407	4296	4.475	0.579904	2.59507	1.97498	0.0155704	0.0118499	0.179	7.89992e-08	7.89992e-08	1	0	0	1	0	0
AGCCC	139	716	5	275.908	197095956	150	362535407	3580	5.15108	0.503791	2.59507	1.97498	0.0129753	0.0098749	0.171703	6.58327e-08	6.58327e-08	1	0	0	1	0	0
AGCCCC	38	157	6	275.908	197095956	150	362535407	942	4.13158	0.137727	0.569031	0.433061	0.00341418	0.00259837	0.165263	1.73224e-08	1.73224e-08	1	0	0	1	0	0
AGCCCG	152	674	6	275.908	197095956	150	362535407	4044	4.43421	0.550909	2.44285	1.85913	0.0146571	0.0111548	0.177368	7.43652e-08	7.43652e-08	1	0	0	1	0	0
AGCCCT	2	10	6	275.908	197095956	150	362535407	60	5	0.0072488	0.036244	0.0275835	0.000217464	0.000165501	0.2	1.10334e-09	1.10334e-09	1	0	0	1	0	0
AGCCG	304	1607	5	275.908	197095956	150	362535407	8035	5.28618	1.10182	5.82441	4.43267	0.029122	0.0221634	0.176206	1.47756e-07	1.47756e-07	1	0	0	1	0	0
AGCCGC	198	797	6	275.908	197095956	150	362535407	4782	4.02525	0.717631	2.88865	2.19841	0.0173319	0.0131904	0.16101	8.79362e-08	8.79362e-08	1	0	0	1	0	0
AGCCGG	253	1348	6	275.908	197095956	150	362535407	8088	5.32806	0.916973	4.88569	3.71826	0.0293141	0.0223095	0.213123	1.4873e-07	1.4873e-07	1	0	0	1	0	0
AGCCGGC	2	8	7	275.908	197095956	150	362535407	56	4	0.0072488	0.0289952	0.0220668	0.000202966	0.000154468	0.186667	1.02978e-09	1.02978e-09	1	0	0	1	0	0
AGCCGGCATCC	11	44	11	275.908	197095956	150	362535407	484	4	0.0398684	0.159474	0.121367	0.00175421	0.00133504	0.293333	8.90028e-09	8.90028e-09	1	0	0	1	0	0
AGCCT	703	4408	5	275.908	197095956	150	362535407	22040	6.27027	2.54795	15.9764	12.1588	0.0798818	0.0607941	0.209009	4.05294e-07	4.05294e-07	1	0	0	1	0	0
AGCCTC	7	34	6	275.908	197095956	150	362535407	204	4.85714	0.0253708	0.12323	0.0937839	0.000739377	0.000562704	0.194286	3.75136e-09	3.75136e-09	1	0	0	1	0	0
AGCCTG	96	545	6	275.908	197095956	150	362535407	3270	5.67708	0.347942	1.9753	1.5033	0.0118518	0.00901981	0.227083	6.01321e-08	6.01321e-08	1	0	0	1	0	0
AGCG	1712	10494	4	275.908	197095956	150	362535407	41976	6.12967	6.20497	38.0344	28.9461	0.152138	0.115785	0.163458	7.71897e-07	7.71897e-07	1	0	0	0	0	0
AGCGAT	33	140	6	275.908	197095956	150	362535407	840	4.24242	0.119605	0.507416	0.386169	0.0030445	0.00231702	0.169697	1.54468e-08	1.54468e-08	1	0	0	1	0	0
AGCGC	2	12	5	275.908	197095956	150	362535407	60	6	0.0072488	0.0434928	0.0331002	0.000217464	0.000165501	0.2	1.10334e-09	1.10334e-09	1	0	0	1	0	0
AGCGCC	4	16	6	275.908	197095956	150	362535407	96	4	0.0144976	0.0579904	0.0441336	0.000347942	0.000264802	0.16	1.76534e-09	1.76534e-09	1	0	0	1	0	0
AGCGG	25	125	5	275.908	197095956	150	362535407	625	5	0.09061	0.45305	0.344794	0.00226525	0.00172397	0.166667	1.14931e-08	1.14931e-08	1	0	0	1	0	0
AGCGGC	369	1529	6	275.908	197095956	150	362535407	9174	4.14363	1.3374	5.54171	4.21752	0.0332502	0.0253051	0.165745	1.68701e-07	1.68701e-07	1	0	0	1	0	0
AGCGGG	73	296	6	275.908	197095956	150	362535407	1776	4.05479	0.264581	1.07282	0.816472	0.00643693	0.00489883	0.162192	3.26589e-08	3.26589e-08	1	0	0	1	0	0
AGCT	6240	38821	4	275.908	197095956	150	362535407	155284	6.22131	22.6163	140.703	107.082	0.562811	0.428328	0.165902	2.85552e-06	2.85552e-06	1	0	0	0	0	0
AGCTAT	35	140	6	275.908	197095956	150	362535407	840	4	0.126854	0.507416	0.386169	0.0030445	0.00231702	0.16	1.54468e-08	1.54468e-08	1	0	0	1	0	0
AGCTC	902	4969	5	275.908	197095956	150	362535407	24845	5.50887	3.26921	18.0096	13.7062	0.0900482	0.0685312	0.183629	4.56875e-07	4.56875e-07	1	0	0	1	0	0
AGCTCC	4	16	6	275.908	197095956	150	362535407	96	4	0.0144976	0.0579904	0.0441336	0.000347942	0.000264802	0.16	1.76534e-09	1.76534e-09	1	0	0	1	0	0
AGCTGC	97	388	6	275.908	197095956	150	362535407	2328	4	0.351567	1.40627	1.07024	0.0084376	0.00642144	0.16	4.28096e-08	4.28096e-08	1	0	0	1	0	0
AGG	141435	1262407	3	275.908	197095956	150	362535407	3787221	8.9257	512.617	4575.47	3482.16	13.7264	10.4465	0.178514	6.96432e-05	6.96432e-05	1	1	1	0	0	0
AGGAGGG	76	306	7	275.908	197095956	150	362535407	2142	4.02632	0.275454	1.10907	0.844055	0.00776346	0.00590839	0.187895	3.93893e-08	3.93893e-08	1	0	0	1	0	0
AGGAT	1426	8058	5	275.908	197095956	150	362535407	40290	5.65077	5.16839	29.2054	22.2268	0.146027	0.111134	0.188359	7.40893e-07	7.40893e-07	1	0	0	1	0	0
AGGATC	4	17	6	275.908	197095956	150	362535407	102	4.25	0.0144976	0.0616148	0.046892	0.000369689	0.000281352	0.17	1.87568e-09	1.87568e-09	1	0	0	1	0	0
AGGATCAGGGATC	1	6	13	275.908	197095956	150	362535407	78	6	0.0036244	0.0217464	0.0165501	0.000282703	0.000215151	0.52	1.43434e-09	1.43434e-09	1	0	0	1	1	0
AGGATCG	27	108	7	275.908	197095956	150	362535407	756	4	0.0978588	0.391435	0.297902	0.00274005	0.00208531	0.186667	1.39021e-08	1.39021e-08	1	0	0	1	0	0
AGGATG	7766	38961	6	275.908	197095956	150	362535407	233766	5.01687	28.1471	141.21	107.468	0.847261	0.644809	0.200675	4.29872e-06	4.29872e-06	1	0	0	1	0	0
AGGATGC	1	4	7	275.908	197095956	150	362535407	28	4	0.0036244	0.0144976	0.0110334	0.000101483	7.72338e-05	0.186667	5.14892e-10	5.14892e-10	1	0	0	1	0	0
AGGC	6475	41893	4	275.908	197095956	150	362535407	167572	6.46996	23.468	151.837	115.556	0.607348	0.462222	0.172532	3.08148e-06	3.08148e-06	1	0	0	0	0	0
AGGCAT	1	5	6	275.908	197095956	150	362535407	30	5	0.0036244	0.018122	0.0137918	0.000108732	8.27505e-05	0.2	5.5167e-10	5.5167e-10	1	0	0	1	0	0
AGGCC	31	158	5	275.908	197095956	150	362535407	790	5.09677	0.112356	0.572655	0.43582	0.00286328	0.0021791	0.169892	1.45273e-08	1.45273e-08	1	0	0	1	0	0
AGGCCC	3	12	6	275.908	197095956	150	362535407	72	4	0.0108732	0.0434928	0.0331002	0.000260957	0.000198601	0.16	1.32401e-09	1.32401e-09	1	0	0	1	0	0
AGGCG	62	340	5	275.908	197095956	150	362535407	1700	5.48387	0.224713	1.2323	0.937839	0.00616148	0.0046892	0.182796	3.12613e-08	3.12613e-08	1	0	0	1	0	0
AGGCGC	11	44	6	275.908	197095956	150	362535407	264	4	0.0398684	0.159474	0.121367	0.000956841	0.000728205	0.16	4.8547e-09	4.8547e-09	1	0	0	1	0	0
AGGCGG	92	404	6	275.908	197095956	150	362535407	2424	4.3913	0.333445	1.46426	1.11437	0.00878554	0.00668624	0.175652	4.4575e-08	4.4575e-08	1	0	0	1	0	0
AGGCGGATG	2	8	9	275.908	197095956	150	362535407	72	4	0.0072488	0.0289952	0.0220668	0.000260957	0.000198601	0.24	1.32401e-09	1.32401e-09	1	0	0	1	0	0
AGGG	1007	6173	4	275.908	197095956	150	362535407	24692	6.13009	3.64977	22.3734	17.0273	0.0894937	0.0681092	0.163469	4.54061e-07	4.54061e-07	1	0	0	0	0	0
AGGGAT	718	3273	6	275.908	197095956	150	362535407	19638	4.5585	2.60232	11.8627	9.02808	0.071176	0.0541685	0.18234	3.61123e-07	3.61123e-07	1	0	0	1	0	0
AGGGATG	36	145	7	275.908	197095956	150	362535407	1015	4.02778	0.130478	0.525538	0.399961	0.00367877	0.00279973	0.187963	1.86648e-08	1.86648e-08	1	0	0	1	0	0
AGGGC	248	1406	5	275.908	197095956	150	362535407	7030	5.66935	0.898851	5.09591	3.87824	0.0254795	0.0193912	0.188978	1.29275e-07	1.29275e-07	1	0	0	1	0	0
AGGGCG	385	1951	6	275.908	197095956	150	362535407	11706	5.06753	1.39539	7.0712	5.38154	0.0424272	0.0322893	0.202701	2.15262e-07	2.15262e-07	1	0	0	1	0	0
AGGGG	111	558	5	275.908	197095956	150	362535407	2790	5.02703	0.402308	2.02241	1.53916	0.0101121	0.0076958	0.167568	5.13053e-08	5.13053e-08	1	0	0	1	0	0
AGGGGC	69	278	6	275.908	197095956	150	362535407	1668	4.02899	0.250084	1.00758	0.766822	0.0060455	0.00460093	0.161159	3.06729e-08	3.06729e-08	1	0	0	1	0	0
AGGGGCG	10	40	7	275.908	197095956	150	362535407	280	4	0.036244	0.144976	0.110334	0.00101483	0.000772338	0.186667	5.14892e-09	5.14892e-09	1	0	0	1	0	0
AGGGGG	506	2121	6	275.908	197095956	150	362535407	12726	4.1917	1.83395	7.68735	5.85046	0.0461241	0.0351028	0.167668	2.34019e-07	2.34019e-07	1	0	0	1	0	0
AGGGGGC	1	4	7	275.908	197095956	150	362535407	28	4	0.0036244	0.0144976	0.0110334	0.000101483	7.72338e-05	0.186667	5.14892e-10	5.14892e-10	1	0	0	1	0	0
AGGGGGG	11	45	7	275.908	197095956	150	362535407	315	4.09091	0.0398684	0.163098	0.124126	0.00114169	0.000868881	0.190909	5.79254e-09	5.79254e-09	1	0	0	1	0	0
AT	29949	434163	2	275.908	197095956	150	362535407	868326	14.4967	108.547	1573.58	1197.57	3.14716	2.39515	0.19329	1.59677e-05	1.59677e-05	1	1	0	0	0	0
ATATATC	9	36	7	275.908	197095956	150	362535407	252	4	0.0326196	0.130478	0.0993006	0.000913349	0.000695105	0.186667	4.63403e-09	4.63403e-09	1	0	0	1	0	0
ATATC	1022	21605	5	275.908	197095956	150	362535407	108025	21.1399	3.70414	78.3051	59.5942	0.391526	0.297971	0.704664	1.98647e-06	1.98647e-06	1	0	0	1	1	0
ATATCC	426	1848	6	275.908	197095956	150	362535407	11088	4.33803	1.54399	6.69789	5.09743	0.0401873	0.0305846	0.173521	2.03897e-07	2.03897e-07	1	0	0	1	0	0
ATATCG	134	550	6	275.908	197095956	150	362535407	3300	4.10448	0.485669	1.99342	1.51709	0.0119605	0.00910256	0.164179	6.06837e-08	6.06837e-08	1	0	0	1	0	0
ATATGC	17	68	6	275.908	197095956	150	362535407	408	4	0.0616148	0.246459	0.187568	0.00147875	0.00112541	0.16	7.50272e-09	7.50272e-09	1	0	0	1	0	0
ATC	5095196	137257670	3	275.908	197095956	150	362535407	411773010	26.9386	18467	497477	378605	1492.43	1135.81	0.538773	0.0075721	0.0075721	1	1	1	0	1	0
ATCATCATCC	12	48	10	275.908	197095956	150	362535407	480	4	0.0434928	0.173971	0.132401	0.00173971	0.00132401	0.266667	8.82672e-09	8.82672e-09	1	0	0	1	0	0
ATCATCG	87	348	7	275.908	197095956	150	362535407	2436	4	0.315323	1.26129	0.959906	0.00882904	0.00671934	0.186667	4.47956e-08	4.47956e-08	1	0	0	1	0	0
ATCATG	215	870	6	275.908	197095956	150	362535407	5220	4.04651	0.779246	3.15323	2.39977	0.0189194	0.0143986	0.16186	9.59906e-08	9.59906e-08	1	0	0	1	0	0
ATCC	14246	108150	4	275.908	197095956	150	362535407	432600	7.5916	51.6332	391.979	298.316	1.56792	1.19326	0.202443	7.95509e-06	7.95509e-06	1	1	0	0	0	0
ATCCC	477	2651	5	275.908	197095956	150	362535407	13255	5.55765	1.72884	9.60828	7.31239	0.0480414	0.0365619	0.185255	2.43746e-07	2.43746e-07	1	0	0	1	0	0
ATCCCC	537	2227	6	275.908	197095956	150	362535407	13362	4.14711	1.9463	8.07154	6.14285	0.0484292	0.0368571	0.165885	2.45714e-07	2.45714e-07	1	0	0	1	0	0
ATCCCCC	1	4	7	275.908	197095956	150	362535407	28	4	0.0036244	0.0144976	0.0110334	0.000101483	7.72338e-05	0.186667	5.14892e-10	5.14892e-10	1	0	0	1	0	0
ATCCCG	19	84	6	275.908	197095956	150	362535407	504	4.42105	0.0688636	0.30445	0.231702	0.0018267	0.00139021	0.176842	9.26806e-09	9.26806e-09	1	0	0	1	0	0
ATCCG	218	1315	5	275.908	197095956	150	362535407	6575	6.03211	0.790119	4.76608	3.62723	0.0238304	0.0181362	0.20107	1.20908e-07	1.20908e-07	1	0	0	1	0	0
ATCCGC	18	125	6	275.908	197095956	150	362535407	750	6.94444	0.0652392	0.45305	0.344794	0.0027183	0.00206876	0.277778	1.37918e-08	1.37918e-08	1	0	0	1	0	0
ATCG	5288	32938	4	275.908	197095956	150	362535407	131752	6.22882	19.1658	119.38	90.8546	0.477522	0.363418	0.166102	2.42279e-06	2.42279e-06	1	0	0	0	0	0
ATCGC	1789	10769	5	275.908	197095956	150	362535407	53845	6.01956	6.48405	39.0312	29.7047	0.195156	0.148523	0.200652	9.90156e-07	9.90156e-07	1	0	0	1	0	0
ATCGCC	843	9364	6	275.908	197095956	150	362535407	56184	11.1079	3.05537	33.9389	25.8292	0.203633	0.154975	0.444318	1.03317e-06	1.03317e-06	1	0	0	1	0	0
ATCGCCC	110	492	7	275.908	197095956	150	362535407	3444	4.47273	0.398684	1.7832	1.35711	0.0124824	0.00949976	0.208727	6.33317e-08	6.33317e-08	1	0	0	1	0	0
ATCGGC	348	1822	6	275.908	197095956	150	362535407	10932	5.23563	1.26129	6.60366	5.02572	0.0396219	0.0301543	0.209425	2.01029e-07	2.01029e-07	1	0	0	1	0	0
ATGC	3225	19574	4	275.908	197095956	150	362535407	78296	6.06946	11.6887	70.944	53.992	0.283776	0.215968	0.161852	1.43979e-06	1.43979e-06	1	0	0	0	0	0
ATGCC	558	2950	5	275.908	197095956	150	362535407	14750	5.28674	2.02241	10.692	8.13714	0.0534599	0.0406857	0.176225	2.71238e-07	2.71238e-07	1	0	0	1	0	0
ATGCCC	370	2148	6	275.908	197095956	150	362535407	12888	5.80541	1.34103	7.78521	5.92494	0.0467113	0.0355496	0.232216	2.36998e-07	2.36998e-07	1	0	0	1	0	0
ATGCGC	1	4	6	275.908	197095956	150	362535407	24	4	0.0036244	0.0144976	0.0110334	8.69856e-05	6.62004e-05	0.16	4.41336e-10	4.41336e-10	1	0	0	1	0	0
CCCCCCG	6	24	7	275.908	197095956	150	362535407	168	4	0.0217464	0.0869856	0.0662004	0.000608899	0.000463403	0.186667	3.08935e-09	3.08935e-09	1	0	0	1	0	0
CCCCCG	48	194	6	275.908	197095956	150	362535407	1164	4.04167	0.173971	0.703133	0.53512	0.0042188	0.00321072	0.161667	2.14048e-08	2.14048e-08	1	0	0	1	0	0
CCCCG	19	95	5	275.908	197095956	150	362535407	475	5	0.0688636	0.344318	0.262043	0.00172159	0.00131022	0.166667	8.73478e-09	8.73478e-09	1	0	0	1	0	0
CCCCGG	2	8	6	275.908	197095956	150	362535407	48	4	0.0072488	0.0289952	0.0220668	0.000173971	0.000132401	0.16	8.82672e-10	8.82672e-10	1	0	0	1	0	0
CCCG	4	24	4	275.908	197095956	150	362535407	96	6	0.0144976	0.0869856	0.0662004	0.000347942	0.000264802	0.16	1.76534e-09	1.76534e-09	1	0	0	0	0	0
CCCGCG	6	24	6	275.908	197095956	150	362535407	144	4	0.0217464	0.0869856	0.0662004	0.000521913	0.000397203	0.16	2.64802e-09	2.64802e-09	1	0	0	1	0	0
CCCGG	13	65	5	275.908	197095956	150	362535407	325	5	0.0471172	0.235586	0.179293	0.00117793	0.000896464	0.166667	5.97643e-09	5.97643e-09	1	0	0	1	0	0
CCG	1263	10919	3	275.908	197095956	150	362535407	32757	8.64529	4.57762	39.5748	30.1184	0.118724	0.0903553	0.172906	6.02369e-07	6.02369e-07	1	0	0	0	0	0
CCGCG	8	40	5	275.908	197095956	150	362535407	200	5	0.0289952	0.144976	0.110334	0.00072488	0.00055167	0.166667	3.6778e-09	3.6778e-09	1	0	0	1	0	0
CCGCGG	2	8	6	275.908	197095956	150	362535407	48	4	0.0072488	0.0289952	0.0220668	0.000173971	0.000132401	0.16	8.82672e-10	8.82672e-10	1	0	0	1	0	0
CCGG	27	162	4	275.908	197095956	150	362535407	648	6	0.0978588	0.587153	0.446853	0.00234861	0.00178741	0.16	1.19161e-08	1.19161e-08	1	0	0	0	0	0
CG	329	4066	2	275.908	197095956	150	362535407	8132	12.3587	1.19243	14.7368	11.2155	0.0294736	0.0224309	0.164782	1.49539e-07	1.49539e-07	1	0	0	0	0	0
