# Supplementary material for: Profiles of telomeric repeats in Insecta reveal diverse forms of telomeric motifs in Hymenopterans
Source: Life Sci Alliance. 2022 Apr 1;5(7):e202101163. doi: 10.26508/lsa.202101163 (PMC8977481; doi:10.26508/lsa.202101163)
Supplement: Supplemental Data 3. — Tandem repeat statistics for 50 species without simple tandem type TRM. [file LSA-2021-01163_Supplemental_Data_3.zip › DataS3/POLDO_output.csv.0.filtered.xlsx]

## Sheet: Sheet1
Unnamed: 0	reads	repeats	unit_len	avg_genome_cov	genome_size	eff_read_len	num_reads	repeats_total_len	repeats_per_read	reads_per_genome	repeats_per_genome	repeats_per_million_reads	repeats_len_per_genome	repeats_len_per_million_reads	percent_repeats_len_per_read	percent_repeats_len_per_genome	percent_repeat_unit_in_sequences	avg_genome_cov_filter	repeat_containing_reads_filter	repeats_len_per_million_reads_filter	unit_len_filter	percent_repeats_len_per_read_filter	qualified
AAAAAAAAGAAATAATG	2	8	17	243.875	204516353	150.088	332314174	136	4	0.00820091	0.0328036	0.0240736	0.000557662	0.000409251	0.453066	2.72673e-09	2.72673e-09	1	0	0	1	0	0
AAAAAAAGT	207	836	9	243.875	204516353	150.088	332314174	7524	4.03865	0.848794	3.42798	2.51569	0.0308518	0.0226412	0.242176	1.50853e-07	1.50853e-07	1	0	0	1	0	0
AAAAAAATCG	807	3941	10	243.875	204516353	150.088	332314174	39410	4.88352	3.30907	16.1599	11.8593	0.161599	0.118593	0.325376	7.90151e-07	7.90151e-07	1	0	0	1	0	0
AAAAAAATCT	2	9	10	243.875	204516353	150.088	332314174	90	4.5	0.00820091	0.0369041	0.0270828	0.000369041	0.000270828	0.299823	1.80446e-09	1.80446e-09	1	0	0	1	0	0
AAAAAAC	3530	15215	7	243.875	204516353	150.088	332314174	106505	4.3102	14.4746	62.3884	45.785	0.436719	0.320495	0.201024	2.13537e-06	2.13537e-06	1	0	0	1	0	0
AAAAAACCCTG	13	60	11	243.875	204516353	150.088	332314174	660	4.61538	0.0533059	0.246027	0.180552	0.0027063	0.00198607	0.338262	1.32327e-08	1.32327e-08	1	0	0	1	0	0
AAAAAACGCAAC	2	8	12	243.875	204516353	150.088	332314174	96	4	0.00820091	0.0328036	0.0240736	0.000393644	0.000288883	0.319811	1.92475e-09	1.92475e-09	1	0	0	1	0	0
AAAAAACTCAGACGCAACCCTG	2	8	22	243.875	204516353	150.088	332314174	176	4	0.00820091	0.0328036	0.0240736	0.00072168	0.000529619	0.586321	3.52871e-09	3.52871e-09	1	0	0	1	1	0
AAAAAAG	2821	11875	7	243.875	204516353	150.088	332314174	83125	4.2095	11.5674	48.6929	35.7343	0.34085	0.25014	0.196328	1.66662e-06	1.66662e-06	1	0	0	1	0	0
AAAAAAGATT	38	160	10	243.875	204516353	150.088	332314174	1600	4.21053	0.155817	0.656073	0.481472	0.00656073	0.00481472	0.280536	3.20792e-08	3.20792e-08	1	0	0	1	0	0
AAAAAAGGCAGGCAGG	2	13	16	243.875	204516353	150.088	332314174	208	6.5	0.00820091	0.0533059	0.0391196	0.000852894	0.000625914	0.692925	4.1703e-09	4.1703e-09	1	0	0	1	1	0
AAAAAAT	1112	4827	7	243.875	204516353	150.088	332314174	33789	4.34083	4.5597	19.7929	14.5254	0.13855	0.101678	0.202453	6.77453e-07	6.77453e-07	1	0	0	1	0	0
AAAAAATCCG	566	2377	10	243.875	204516353	150.088	332314174	23770	4.19965	2.32086	9.74678	7.15287	0.0974678	0.0715287	0.279811	4.76577e-07	4.76577e-07	1	0	0	1	0	0
AAAAAATCGG	4	23	10	243.875	204516353	150.088	332314174	230	5.75	0.0164018	0.0943104	0.0692116	0.000943104	0.000692116	0.383107	4.61139e-09	4.61139e-09	1	0	0	1	0	0
AAAAAC	11904	52782	6	243.875	204516353	150.088	332314174	316692	4.43397	48.8118	216.43	158.832	1.29858	0.95299	0.177254	6.34952e-06	6.34952e-06	1	0	0	1	0	0
AAAAACC	2	8	7	243.875	204516353	150.088	332314174	56	4	0.00820091	0.0328036	0.0240736	0.000229625	0.000168515	0.186557	1.12277e-09	1.12277e-09	1	0	0	1	0	0
AAAAACG	2	8	7	243.875	204516353	150.088	332314174	56	4	0.00820091	0.0328036	0.0240736	0.000229625	0.000168515	0.186557	1.12277e-09	1.12277e-09	1	0	0	1	0	0
AAAAACT	68	274	7	243.875	204516353	150.088	332314174	1918	4.02941	0.278831	1.12352	0.824521	0.00786467	0.00577165	0.187928	3.8455e-08	3.8455e-08	1	0	0	1	0	0
AAAAAG	26055	115361	6	243.875	204516353	150.088	332314174	692166	4.4276	106.837	473.032	347.144	2.83819	2.08287	0.176999	1.38776e-05	1.38776e-05	1	1	0	1	0	0
AAAAAGACCTT	4	19	11	243.875	204516353	150.088	332314174	209	4.75	0.0164018	0.0779086	0.0571748	0.000856995	0.000628923	0.348128	4.19035e-09	4.19035e-09	1	0	0	1	0	0
AAAAAGAGAT	47	207	10	243.875	204516353	150.088	332314174	2070	4.40426	0.192721	0.848794	0.622905	0.00848794	0.00622905	0.293444	4.15025e-08	4.15025e-08	1	0	0	1	0	0
AAAAAGC	52	218	7	243.875	204516353	150.088	332314174	1526	4.19231	0.213224	0.893899	0.656006	0.00625729	0.00459204	0.195526	3.05956e-08	3.05956e-08	1	0	0	1	0	0
AAAAAGG	61	250	7	243.875	204516353	150.088	332314174	1750	4.09836	0.250128	1.02511	0.7523	0.00717579	0.0052661	0.191144	3.50867e-08	3.50867e-08	1	0	0	1	0	0
AAAAAGT	61	271	7	243.875	204516353	150.088	332314174	1897	4.44262	0.250128	1.11122	0.815493	0.00777856	0.00570845	0.2072	3.80339e-08	3.80339e-08	1	0	0	1	0	0
AAAAAT	7814	34987	6	243.875	204516353	150.088	332314174	209922	4.47748	32.0409	143.463	105.283	0.860776	0.631697	0.178994	4.20883e-06	4.20883e-06	1	0	0	1	0	0
AAAAATAAAAG	31	128	11	243.875	204516353	150.088	332314174	1408	4.12903	0.127114	0.524858	0.385178	0.00577344	0.00423695	0.302617	2.82297e-08	2.82297e-08	1	0	0	1	0	0
AAAAATAAAC	3	24	10	243.875	204516353	150.088	332314174	240	8	0.0123014	0.0984109	0.0722208	0.000984109	0.000722208	0.533019	4.81188e-09	4.81188e-09	1	0	0	1	1	0
AAAAATAAATG	15	68	11	243.875	204516353	150.088	332314174	748	4.53333	0.0615068	0.278831	0.204626	0.00306714	0.00225088	0.332249	1.4997e-08	1.4997e-08	1	0	0	1	0	0
AAAAATAATT	8	33	10	243.875	204516353	150.088	332314174	330	4.125	0.0328036	0.135315	0.0993036	0.00135315	0.000993036	0.274838	6.61634e-09	6.61634e-09	1	0	0	1	0	0
AAAAATAC	400	1600	8	243.875	204516353	150.088	332314174	12800	4	1.64018	6.56073	4.81472	0.0524858	0.0385178	0.213208	2.56634e-07	2.56634e-07	1	0	0	1	0	0
AAAAATG	186	1019	7	243.875	204516353	150.088	332314174	7133	5.47849	0.762684	4.17836	3.06638	0.0292485	0.0214646	0.255512	1.43013e-07	1.43013e-07	1	0	0	1	0	0
AAAAATT	412	2235	7	243.875	204516353	150.088	332314174	15645	5.42476	1.68939	9.16451	6.72556	0.0641516	0.0470789	0.253006	3.13675e-07	3.13675e-07	1	0	0	1	0	0
AAAAATTAATC	2	8	11	243.875	204516353	150.088	332314174	88	4	0.00820091	0.0328036	0.0240736	0.00036084	0.00026481	0.29316	1.76436e-09	1.76436e-09	1	0	0	1	0	0
AAAAATTAGTG	1	4	11	243.875	204516353	150.088	332314174	44	4	0.00410045	0.0164018	0.0120368	0.00018042	0.000132405	0.29316	8.82179e-10	8.82179e-10	1	0	0	1	0	0
AAAAATTTC	7	32	9	243.875	204516353	150.088	332314174	288	4.57143	0.0287032	0.131215	0.0962944	0.00118093	0.00086665	0.274124	5.77426e-09	5.77426e-09	1	0	0	1	0	0
AAAAATTTGCT	39	167	11	243.875	204516353	150.088	332314174	1837	4.28205	0.159918	0.684776	0.502536	0.00753253	0.0055279	0.313832	3.6831e-08	3.6831e-08	1	0	0	1	0	0
AAAAC	2777	14949	5	243.875	204516353	150.088	332314174	74745	5.38315	11.387	61.2977	44.9845	0.306488	0.224923	0.179333	1.4986e-06	1.4986e-06	1	0	0	1	0	0
AAAACAAGCCCCCTAATC	1	4	18	243.875	204516353	150.088	332314174	72	4	0.00410045	0.0164018	0.0120368	0.000295233	0.000216662	0.479717	1.44357e-09	1.44357e-09	1	0	0	1	0	0
AAAACAAGCTAGC	4	16	13	243.875	204516353	150.088	332314174	208	4	0.0164018	0.0656073	0.0481472	0.000852894	0.000625914	0.346462	4.1703e-09	4.1703e-09	1	0	0	1	0	0
AAAACAC	14977	66341	7	243.875	204516353	150.088	332314174	464387	4.42953	61.4125	272.028	199.633	1.9042	1.39743	0.206589	9.31073e-06	9.31073e-06	1	1	0	1	0	0
AAAACAG	59	245	7	243.875	204516353	150.088	332314174	1715	4.15254	0.241927	1.00461	0.737254	0.00703228	0.00516078	0.193671	3.43849e-08	3.43849e-08	1	0	0	1	0	0
AAAACAGAG	4	39	9	243.875	204516353	150.088	332314174	351	9.75	0.0164018	0.159918	0.117359	0.00143926	0.00105623	0.584655	7.03738e-09	7.03738e-09	1	0	0	1	1	0
AAAACC	95	410	6	243.875	204516353	150.088	332314174	2460	4.31579	0.389543	1.68119	1.23377	0.0100871	0.00740263	0.17253	4.93218e-08	4.93218e-08	1	0	0	1	0	0
AAAACCAGAGAC	1	8	12	243.875	204516353	150.088	332314174	96	8	0.00410045	0.0328036	0.0240736	0.000393644	0.000288883	0.639623	1.92475e-09	1.92475e-09	1	0	0	1	1	0
AAAACCATC	42	180	9	243.875	204516353	150.088	332314174	1620	4.28571	0.172219	0.738082	0.541656	0.00664274	0.0048749	0.256991	3.24802e-08	3.24802e-08	1	0	0	1	0	0
AAAACCC	1	5	7	243.875	204516353	150.088	332314174	35	5	0.00410045	0.0205023	0.015046	0.000143516	0.000105322	0.233196	7.01733e-10	7.01733e-10	1	0	0	1	0	0
AAAACCCTGAC	36	236	11	243.875	204516353	150.088	332314174	2596	6.55556	0.147616	0.967707	0.710171	0.0106448	0.00781188	0.480457	5.20485e-08	5.20485e-08	1	0	0	1	0	0
AAAACCCTGACAAAAGCCTGAC	2	8	22	243.875	204516353	150.088	332314174	176	4	0.00820091	0.0328036	0.0240736	0.00072168	0.000529619	0.586321	3.52871e-09	3.52871e-09	1	0	0	1	1	0
AAAACCTTGAC	106	892	11	243.875	204516353	150.088	332314174	9812	8.41509	0.434648	3.65761	2.68421	0.0402337	0.0295263	0.616743	1.96726e-07	1.96726e-07	1	0	0	1	1	0
AAAACG	577	2890	6	243.875	204516353	150.088	332314174	17340	5.00867	2.36596	11.8503	8.69659	0.0711019	0.0521795	0.200229	3.47659e-07	3.47659e-07	1	0	0	1	0	0
AAAACGAAG	50	203	9	243.875	204516353	150.088	332314174	1827	4.06	0.205023	0.832392	0.610868	0.00749153	0.00549781	0.243456	3.66305e-08	3.66305e-08	1	0	0	1	0	0
AAAACGCAACAC	238	1499	12	243.875	204516353	150.088	332314174	17988	6.29832	0.975908	6.14658	4.51079	0.073759	0.0541295	0.503569	3.60651e-07	3.60651e-07	1	0	0	1	1	0
AAAACGT	2	26	7	243.875	204516353	150.088	332314174	182	13	0.00820091	0.106612	0.0782392	0.000746283	0.000547675	0.606309	3.64901e-09	3.64901e-09	1	0	0	1	1	0
AAAACGTCAGGATATAG	2	8	17	243.875	204516353	150.088	332314174	136	4	0.00820091	0.0328036	0.0240736	0.000557662	0.000409251	0.453066	2.72673e-09	2.72673e-09	1	0	0	1	0	0
AAAACT	182	991	6	243.875	204516353	150.088	332314174	5946	5.44505	0.746283	4.06355	2.98212	0.0243813	0.0178927	0.217674	1.19214e-07	1.19214e-07	1	0	0	1	0	0
AAAACTC	12	48	7	243.875	204516353	150.088	332314174	336	4	0.0492054	0.196822	0.144442	0.00137775	0.00101109	0.186557	6.73664e-09	6.73664e-09	1	0	0	1	0	0
AAAACTCTGAC	40	312	11	243.875	204516353	150.088	332314174	3432	7.8	0.164018	1.27934	0.938871	0.0140728	0.0103276	0.571663	6.88099e-08	6.88099e-08	1	0	0	1	1	0
AAAACTCTGACGCAACCCTGAC	1	6	22	243.875	204516353	150.088	332314174	132	6	0.00410045	0.0246027	0.0180552	0.00054126	0.000397214	0.879481	2.64654e-09	2.64654e-09	1	0	0	1	1	0
AAAACTGTAT	104	441	10	243.875	204516353	150.088	332314174	4410	4.24038	0.426447	1.8083	1.32706	0.018083	0.0132706	0.282526	8.84184e-08	8.84184e-08	1	0	0	1	0	0
AAAAG	38850	220797	5	243.875	204516353	150.088	332314174	1103985	5.68332	159.303	905.368	664.422	4.52684	3.32211	0.189332	2.21344e-05	2.21344e-05	1	1	0	1	0	0
AAAAGAAAGAACTTGAAG	2	8	18	243.875	204516353	150.088	332314174	144	4	0.00820091	0.0328036	0.0240736	0.000590465	0.000433325	0.479717	2.88713e-09	2.88713e-09	1	0	0	1	0	0
AAAAGAAATTAG	1	5	12	243.875	204516353	150.088	332314174	60	5	0.00410045	0.0205023	0.015046	0.000246027	0.000180552	0.399764	1.20297e-09	1.20297e-09	1	0	0	1	0	0
AAAAGAATGCAATGATCT	2	16	18	243.875	204516353	150.088	332314174	288	8	0.00820091	0.0656073	0.0481472	0.00118093	0.00086665	0.959434	5.77426e-09	5.77426e-09	1	0	0	1	1	0
AAAAGACAGTTG	1	8	12	243.875	204516353	150.088	332314174	96	8	0.00410045	0.0328036	0.0240736	0.000393644	0.000288883	0.639623	1.92475e-09	1.92475e-09	1	0	0	1	1	0
AAAAGACTTGACTAC	1	4	15	243.875	204516353	150.088	332314174	60	4	0.00410045	0.0164018	0.0120368	0.000246027	0.000180552	0.399764	1.20297e-09	1.20297e-09	1	0	0	1	0	0
AAAAGAG	126	607	7	243.875	204516353	150.088	332314174	4249	4.81746	0.516657	2.48898	1.82658	0.0174228	0.0127861	0.224682	8.51904e-08	8.51904e-08	1	0	0	1	0	0
AAAAGAGAAG	213	1016	10	243.875	204516353	150.088	332314174	10160	4.76995	0.873397	4.16606	3.05735	0.0416606	0.0305735	0.31781	2.03703e-07	2.03703e-07	1	0	0	1	0	0
AAAAGAGAAGAG	66	267	12	243.875	204516353	150.088	332314174	3204	4.04545	0.27063	1.09482	0.803457	0.0131379	0.00964148	0.323446	6.42387e-08	6.42387e-08	1	0	0	1	0	0
AAAAGAT	281	1230	7	243.875	204516353	150.088	332314174	8610	4.37722	1.15223	5.04356	3.70132	0.0353049	0.0259092	0.20415	1.72626e-07	1.72626e-07	1	0	0	1	0	0
AAAAGATAT	1	4	9	243.875	204516353	150.088	332314174	36	4	0.00410045	0.0164018	0.0120368	0.000147616	0.000108331	0.239859	7.21783e-10	7.21783e-10	1	0	0	1	0	0
AAAAGATGAGAT	1	4	12	243.875	204516353	150.088	332314174	48	4	0.00410045	0.0164018	0.0120368	0.000196822	0.000144442	0.319811	9.62377e-10	9.62377e-10	1	0	0	1	0	0
AAAAGC	974	4464	6	243.875	204516353	150.088	332314174	26784	4.58316	3.99384	18.3044	13.4331	0.109827	0.0805984	0.183218	5.37006e-07	5.37006e-07	1	0	0	1	0	0
AAAAGCAAAG	1	4	10	243.875	204516353	150.088	332314174	40	4	0.00410045	0.0164018	0.0120368	0.000164018	0.000120368	0.26651	8.01981e-10	8.01981e-10	1	0	0	1	0	0
AAAAGG	1294	5848	6	243.875	204516353	150.088	332314174	35088	4.51932	5.30599	23.9795	17.5978	0.143877	0.105587	0.180666	7.03497e-07	7.03497e-07	1	0	0	1	0	0
AAAAGGAAAT	60	245	10	243.875	204516353	150.088	332314174	2450	4.08333	0.246027	1.00461	0.737254	0.0100461	0.00737254	0.272062	4.91213e-08	4.91213e-08	1	0	0	1	0	0
AAAAGGAAG	101	511	9	243.875	204516353	150.088	332314174	4599	5.05941	0.414146	2.09533	1.5377	0.018858	0.0138393	0.303385	9.22077e-08	9.22077e-08	1	0	0	1	0	0
AAAAGGAGTATATG	4	21	14	243.875	204516353	150.088	332314174	294	5.25	0.0164018	0.0861095	0.0631932	0.00120553	0.000884705	0.489711	5.89456e-09	5.89456e-09	1	0	0	1	0	0
AAAAGGCAATGGC	1	5	13	243.875	204516353	150.088	332314174	65	5	0.00410045	0.0205023	0.015046	0.00026653	0.000195598	0.433078	1.30322e-09	1.30322e-09	1	0	0	1	0	0
AAAAGGG	51	247	7	243.875	204516353	150.088	332314174	1729	4.84314	0.209123	1.01281	0.743273	0.00708969	0.00520291	0.22588	3.46656e-08	3.46656e-08	1	0	0	1	0	0
AAAAGGT	24	96	7	243.875	204516353	150.088	332314174	672	4	0.0984109	0.393644	0.288883	0.00275551	0.00202218	0.186557	1.34733e-08	1.34733e-08	1	0	0	1	0	0
AAAAGT	481	2231	6	243.875	204516353	150.088	332314174	13386	4.63825	1.97232	9.14811	6.71353	0.0548887	0.0402812	0.185421	2.68383e-07	2.68383e-07	1	0	0	1	0	0
AAAAGTAAATTATTG	2	14	15	243.875	204516353	150.088	332314174	210	7	0.00820091	0.0574064	0.0421288	0.000861095	0.000631932	0.699588	4.2104e-09	4.2104e-09	1	0	0	1	1	0
AAAAGTAAT	1	6	9	243.875	204516353	150.088	332314174	54	6	0.00410045	0.0246027	0.0180552	0.000221425	0.000162497	0.359788	1.08267e-09	1.08267e-09	1	0	0	1	0	0
AAAAGTATAAT	1	4	11	243.875	204516353	150.088	332314174	44	4	0.00410045	0.0164018	0.0120368	0.00018042	0.000132405	0.29316	8.82179e-10	8.82179e-10	1	0	0	1	0	0
AAAAGTATCAC	37	207	11	243.875	204516353	150.088	332314174	2277	5.59459	0.151717	0.848794	0.622905	0.00933673	0.00685195	0.410029	4.56527e-08	4.56527e-08	1	0	0	1	0	0
AAAAGTG	6	24	7	243.875	204516353	150.088	332314174	168	4	0.0246027	0.0984109	0.0722208	0.000688876	0.000505546	0.186557	3.36832e-09	3.36832e-09	1	0	0	1	0	0
AAAAGTT	29	116	7	243.875	204516353	150.088	332314174	812	4	0.118913	0.475653	0.349067	0.00332957	0.00244347	0.186557	1.62802e-08	1.62802e-08	1	0	0	1	0	0
AAAAT	16306	97951	5	243.875	204516353	150.088	332314174	489755	6.00705	66.862	401.644	294.754	2.00822	1.47377	0.200117	9.81935e-06	9.81935e-06	1	1	0	1	0	0
AAAATAAATCACTT	1	5	14	243.875	204516353	150.088	332314174	70	5	0.00410045	0.0205023	0.015046	0.000287032	0.000210644	0.466392	1.40347e-09	1.40347e-09	1	0	0	1	0	0
AAAATAATTCGTC	44	242	13	243.875	204516353	150.088	332314174	3146	5.5	0.18042	0.99231	0.728227	0.0129	0.00946694	0.476386	6.30758e-08	6.30758e-08	1	0	0	1	0	0
AAAATAC	962	3974	7	243.875	204516353	150.088	332314174	27818	4.13098	3.94464	16.2952	11.9586	0.114066	0.0837099	0.192665	5.57737e-07	5.57737e-07	1	0	0	1	0	0
AAAATACAGT	12	62	10	243.875	204516353	150.088	332314174	620	5.16667	0.0492054	0.254228	0.18657	0.00254228	0.0018657	0.344241	1.24307e-08	1.24307e-08	1	0	0	1	0	0
AAAATACCCATC	1	6	12	243.875	204516353	150.088	332314174	72	6	0.00410045	0.0246027	0.0180552	0.000295233	0.000216662	0.479717	1.44357e-09	1.44357e-09	1	0	0	1	0	0
AAAATAG	103	470	7	243.875	204516353	150.088	332314174	3290	4.56311	0.422347	1.92721	1.41432	0.0134905	0.00990027	0.21282	6.59629e-08	6.59629e-08	1	0	0	1	0	0
AAAATAT	108	470	7	243.875	204516353	150.088	332314174	3290	4.35185	0.442849	1.92721	1.41432	0.0134905	0.00990027	0.202967	6.59629e-08	6.59629e-08	1	0	0	1	0	0
AAAATATCG	47	225	9	243.875	204516353	150.088	332314174	2025	4.78723	0.192721	0.922602	0.67707	0.00830342	0.00609363	0.287065	4.06003e-08	4.06003e-08	1	0	0	1	0	0
AAAATC	366	1646	6	243.875	204516353	150.088	332314174	9876	4.49727	1.50077	6.74935	4.95314	0.0404961	0.0297189	0.179785	1.98009e-07	1.98009e-07	1	0	0	1	0	0
AAAATCAAATT	1	6	11	243.875	204516353	150.088	332314174	66	6	0.00410045	0.0246027	0.0180552	0.00027063	0.000198607	0.439741	1.32327e-09	1.32327e-09	1	0	0	1	0	0
AAAATCAGTTC	69	434	11	243.875	204516353	150.088	332314174	4774	6.28986	0.282931	1.7796	1.30599	0.0195756	0.0143659	0.460984	9.57164e-08	9.57164e-08	1	0	0	1	0	0
AAAATCATTTC	1	4	11	243.875	204516353	150.088	332314174	44	4	0.00410045	0.0164018	0.0120368	0.00018042	0.000132405	0.29316	8.82179e-10	8.82179e-10	1	0	0	1	0	0
AAAATCCAAAT	12	52	11	243.875	204516353	150.088	332314174	572	4.33333	0.0492054	0.213224	0.156478	0.00234546	0.00172126	0.317591	1.14683e-08	1.14683e-08	1	0	0	1	0	0
AAAATCT	10	40	7	243.875	204516353	150.088	332314174	280	4	0.0410045	0.164018	0.120368	0.00114813	0.000842576	0.186557	5.61386e-09	5.61386e-09	1	0	0	1	0	0
AAAATCTGTTC	20	98	11	243.875	204516353	150.088	332314174	1078	4.9	0.0820091	0.401844	0.294902	0.00442029	0.00324392	0.359122	2.16134e-08	2.16134e-08	1	0	0	1	0	0
AAAATG	1157	5482	6	243.875	204516353	150.088	332314174	32892	4.73812	4.74423	22.4787	16.4964	0.134872	0.0989786	0.189413	6.59469e-07	6.59469e-07	1	0	0	1	0	0
AAAATGAATCT	18	72	11	243.875	204516353	150.088	332314174	792	4	0.0738082	0.295233	0.216662	0.00324756	0.00238329	0.29316	1.58792e-08	1.58792e-08	1	0	0	1	0	0
AAAATGC	35	173	7	243.875	204516353	150.088	332314174	1211	4.94286	0.143516	0.709379	0.520592	0.00496565	0.00364414	0.230531	2.428e-08	2.428e-08	1	0	0	1	0	0
AAAATGCAAT	46	205	10	243.875	204516353	150.088	332314174	2050	4.45652	0.188621	0.840593	0.616886	0.00840593	0.00616886	0.296926	4.11015e-08	4.11015e-08	1	0	0	1	0	0
AAAATGCATAC	3	14	11	243.875	204516353	150.088	332314174	154	4.66667	0.0123014	0.0574064	0.0421288	0.00063147	0.000463417	0.342021	3.08763e-09	3.08763e-09	1	0	0	1	0	0
AAAATGTCTTAATC	1	4	14	243.875	204516353	150.088	332314174	56	4	0.00410045	0.0164018	0.0120368	0.000229625	0.000168515	0.373113	1.12277e-09	1.12277e-09	1	0	0	1	0	0
AAAATGTTG	58	252	9	243.875	204516353	150.088	332314174	2268	4.34483	0.237826	1.03331	0.758319	0.00929983	0.00682487	0.260536	4.54723e-08	4.54723e-08	1	0	0	1	0	0
AAAATT	494	2258	6	243.875	204516353	150.088	332314174	13548	4.57085	2.02562	9.25883	6.79477	0.055553	0.0407686	0.182726	2.71631e-07	2.71631e-07	1	0	0	1	0	0
AAAATTAATACACTAAATT	1	4	19	243.875	204516353	150.088	332314174	76	4	0.00410045	0.0164018	0.0120368	0.000311635	0.000228699	0.506368	1.52376e-09	1.52376e-09	1	0	0	1	1	0
AAAATTCAAAC	23	124	11	243.875	204516353	150.088	332314174	1364	5.3913	0.0943104	0.508456	0.373141	0.00559302	0.00410455	0.395129	2.73475e-08	2.73475e-08	1	0	0	1	0	0
AAAATTG	12	51	7	243.875	204516353	150.088	332314174	357	4.25	0.0492054	0.209123	0.153469	0.00146386	0.00107428	0.198216	7.15768e-09	7.15768e-09	1	0	0	1	0	0
AAAATTT	5	21	7	243.875	204516353	150.088	332314174	147	4.2	0.0205023	0.0861095	0.0631932	0.000602767	0.000442352	0.195885	2.94728e-09	2.94728e-09	1	0	0	1	0	0
AAAATTTGACG	46	196	11	243.875	204516353	150.088	332314174	2156	4.26087	0.188621	0.803689	0.589803	0.00884058	0.00648784	0.31228	4.32268e-08	4.32268e-08	1	0	0	1	0	0
AAAC	13223	87776	4	243.875	204516353	150.088	332314174	351104	6.63813	54.2203	359.921	264.136	1.43969	1.05654	0.176913	7.03947e-06	7.03947e-06	1	1	0	0	0	0
AAACAAAGATATGGTT	5	31	16	243.875	204516353	150.088	332314174	496	6.2	0.0205023	0.127114	0.0932852	0.00203383	0.00149256	0.660944	9.94456e-09	9.94456e-09	1	0	0	1	1	0
AAACAAAGCTC	15	62	11	243.875	204516353	150.088	332314174	682	4.13333	0.0615068	0.254228	0.18657	0.00279651	0.00205227	0.302933	1.36738e-08	1.36738e-08	1	0	0	1	0	0
AAACAAC	175	744	7	243.875	204516353	150.088	332314174	5208	4.25143	0.717579	3.05074	2.23885	0.0213552	0.0156719	0.198283	1.04418e-07	1.04418e-07	1	0	0	1	0	0
AAACAACAAC	10	43	10	243.875	204516353	150.088	332314174	430	4.3	0.0410045	0.17632	0.129396	0.0017632	0.00129396	0.286498	8.62129e-09	8.62129e-09	1	0	0	1	0	0
AAACAACAACAACAACAAT	49	202	19	243.875	204516353	150.088	332314174	3838	4.12245	0.200922	0.828292	0.607859	0.0157375	0.0115493	0.521869	7.695e-08	7.695e-08	1	0	0	1	1	0
AAACAACAG	3	15	9	243.875	204516353	150.088	332314174	135	5	0.0123014	0.0615068	0.045138	0.000553561	0.000406242	0.299823	2.70668e-09	2.70668e-09	1	0	0	1	0	0
AAACAACGACG	1	4	11	243.875	204516353	150.088	332314174	44	4	0.00410045	0.0164018	0.0120368	0.00018042	0.000132405	0.29316	8.82179e-10	8.82179e-10	1	0	0	1	0	0
AAACAACGATG	2	14	11	243.875	204516353	150.088	332314174	154	7	0.00820091	0.0574064	0.0421288	0.00063147	0.000463417	0.513031	3.08763e-09	3.08763e-09	1	0	0	1	1	0
AAACAACGGCC	65	278	11	243.875	204516353	150.088	332314174	3058	4.27692	0.26653	1.13993	0.836558	0.0125392	0.00920214	0.313456	6.13114e-08	6.13114e-08	1	0	0	1	0	0
AAACAAG	20	85	7	243.875	204516353	150.088	332314174	595	4.25	0.0820091	0.348539	0.255782	0.00243977	0.00179047	0.198216	1.19295e-08	1.19295e-08	1	0	0	1	0	0
AAACAAGGATATCT	5	20	14	243.875	204516353	150.088	332314174	280	4	0.0205023	0.0820091	0.060184	0.00114813	0.000842576	0.373113	5.61386e-09	5.61386e-09	1	0	0	1	0	0
AAACAAGGATTC	4	16	12	243.875	204516353	150.088	332314174	192	4	0.0164018	0.0656073	0.0481472	0.000787287	0.000577767	0.319811	3.84951e-09	3.84951e-09	1	0	0	1	0	0
AAACAAT	30472	129239	7	243.875	204516353	150.088	332314174	904673	4.24124	124.949	529.939	388.906	3.70957	2.72234	0.197808	1.81383e-05	1.81383e-05	1	1	0	1	0	0
AAACAC	640	2658	6	243.875	204516353	150.088	332314174	15948	4.15313	2.62429	10.899	7.99846	0.065394	0.0479907	0.166027	3.1975e-07	3.1975e-07	1	0	0	1	0	0
AAACACACAG	155	803	10	243.875	204516353	150.088	332314174	8030	5.18065	0.63557	3.29266	2.41639	0.0329266	0.0241639	0.345173	1.60998e-07	1.60998e-07	1	0	0	1	0	0
AAACACACAT	127	537	10	243.875	204516353	150.088	332314174	5370	4.22835	0.520758	2.20194	1.61594	0.0220194	0.0161594	0.281724	1.07666e-07	1.07666e-07	1	0	0	1	0	0
AAACACCC	2	14	8	243.875	204516353	150.088	332314174	112	7	0.00820091	0.0574064	0.0421288	0.000459251	0.00033703	0.373113	2.24555e-09	2.24555e-09	1	0	0	1	0	0
AAACACCT	162	1158	8	243.875	204516353	150.088	332314174	9264	7.14815	0.664274	4.74833	3.48465	0.0379866	0.0278772	0.38101	1.85739e-07	1.85739e-07	1	0	0	1	0	0
AAACACGCAC	10	44	10	243.875	204516353	150.088	332314174	440	4.4	0.0410045	0.18042	0.132405	0.0018042	0.00132405	0.29316	8.82179e-09	8.82179e-09	1	0	0	1	0	0
AAACACGGC	1	8	9	243.875	204516353	150.088	332314174	72	8	0.00410045	0.0328036	0.0240736	0.000295233	0.000216662	0.479717	1.44357e-09	1.44357e-09	1	0	0	1	0	0
AAACACT	2	12	7	243.875	204516353	150.088	332314174	84	6	0.00820091	0.0492054	0.0361104	0.000344438	0.000252773	0.279835	1.68416e-09	1.68416e-09	1	0	0	1	0	0
AAACACTATAAGGAACAG	2	9	18	243.875	204516353	150.088	332314174	162	4.5	0.00820091	0.0369041	0.0270828	0.000664274	0.00048749	0.539682	3.24802e-09	3.24802e-09	1	0	0	1	1	0
AAACAG	433	2066	6	243.875	204516353	150.088	332314174	12396	4.77136	1.7755	8.47154	6.21701	0.0508292	0.0373021	0.190742	2.48534e-07	2.48534e-07	1	0	0	1	0	0
AAACAGATAAGAAGGT	15	62	16	243.875	204516353	150.088	332314174	992	4.13333	0.0615068	0.254228	0.18657	0.00406765	0.00298513	0.440629	1.98891e-08	1.98891e-08	1	0	0	1	0	0
AAACAGC	52	211	7	243.875	204516353	150.088	332314174	1477	4.05769	0.213224	0.865196	0.634941	0.00605637	0.00444459	0.189247	2.96131e-08	2.96131e-08	1	0	0	1	0	0
AAACAGTAT	3	12	9	243.875	204516353	150.088	332314174	108	4	0.0123014	0.0492054	0.0361104	0.000442849	0.000324994	0.239859	2.16535e-09	2.16535e-09	1	0	0	1	0	0
AAACAT	25	121	6	243.875	204516353	150.088	332314174	726	4.84	0.102511	0.496155	0.364113	0.00297693	0.00218468	0.193486	1.45559e-08	1.45559e-08	1	0	0	1	0	0
AAACATAAACTTCTTGAT	1	4	18	243.875	204516353	150.088	332314174	72	4	0.00410045	0.0164018	0.0120368	0.000295233	0.000216662	0.479717	1.44357e-09	1.44357e-09	1	0	0	1	0	0
AAACATAAAGGATTAG	1	4	16	243.875	204516353	150.088	332314174	64	4	0.00410045	0.0164018	0.0120368	0.000262429	0.000192589	0.426415	1.28317e-09	1.28317e-09	1	0	0	1	0	0
AAACATAGAGTGAG	2	8	14	243.875	204516353	150.088	332314174	112	4	0.00820091	0.0328036	0.0240736	0.000459251	0.00033703	0.373113	2.24555e-09	2.24555e-09	1	0	0	1	0	0
AAACC	461	2452	5	243.875	204516353	150.088	332314174	12260	5.31887	1.89031	10.0543	7.37856	0.0502716	0.0368928	0.177191	2.45807e-07	2.45807e-07	1	0	0	1	0	0
AAACCAACAC	7	29	10	243.875	204516353	150.088	332314174	290	4.14286	0.0287032	0.118913	0.0872668	0.00118913	0.000872668	0.276028	5.81436e-09	5.81436e-09	1	0	0	1	0	0
AAACCAACACAACAC	2	8	15	243.875	204516353	150.088	332314174	120	4	0.00820091	0.0328036	0.0240736	0.000492054	0.000361104	0.399764	2.40594e-09	2.40594e-09	1	0	0	1	0	0
AAACCAC	3	12	7	243.875	204516353	150.088	332314174	84	4	0.0123014	0.0492054	0.0361104	0.000344438	0.000252773	0.186557	1.68416e-09	1.68416e-09	1	0	0	1	0	0
AAACCAGAAGAT	6	30	12	243.875	204516353	150.088	332314174	360	5	0.0246027	0.123014	0.090276	0.00147616	0.00108331	0.399764	7.21783e-09	7.21783e-09	1	0	0	1	0	0
AAACCC	51	227	6	243.875	204516353	150.088	332314174	1362	4.45098	0.209123	0.930803	0.683089	0.00558482	0.00409853	0.177934	2.73074e-08	2.73074e-08	1	0	0	1	0	0
AAACCCC	2	9	7	243.875	204516353	150.088	332314174	63	4.5	0.00820091	0.0369041	0.0270828	0.000258329	0.00018958	0.209876	1.26312e-09	1.26312e-09	1	0	0	1	0	0
AAACCCT	348	3318	7	243.875	204516353	150.088	332314174	23226	9.53448	1.42696	13.6053	9.98453	0.0952371	0.0698917	0.44468	4.6567e-07	4.6567e-07	1	0	0	1	0	0
AAACCCTTACACAAACTCTGACT	5	24	23	243.875	204516353	150.088	332314174	552	4.8	0.0205023	0.0984109	0.0722208	0.00226345	0.00166108	0.735566	1.10673e-08	1.10673e-08	1	0	0	1	1	0
AAACCG	104	485	6	243.875	204516353	150.088	332314174	2910	4.66346	0.426447	1.98872	1.45946	0.0119323	0.00875677	0.186429	5.83441e-08	5.83441e-08	1	0	0	1	0	0
AAACCTAACCT	2	9	11	243.875	204516353	150.088	332314174	99	4.5	0.00820091	0.0369041	0.0270828	0.000405945	0.000297911	0.329806	1.9849e-09	1.9849e-09	1	0	0	1	0	0
AAACCTATCTAGAGAAATAGAAG	1	4	23	243.875	204516353	150.088	332314174	92	4	0.00410045	0.0164018	0.0120368	0.000377242	0.000276846	0.612972	1.84456e-09	1.84456e-09	1	0	0	1	1	0
AAACCTCTTGGTGATGCT	1	5	18	243.875	204516353	150.088	332314174	90	5	0.00410045	0.0205023	0.015046	0.000369041	0.000270828	0.599646	1.80446e-09	1.80446e-09	1	0	0	1	1	0
AAACCTTCGAAC	1	4	12	243.875	204516353	150.088	332314174	48	4	0.00410045	0.0164018	0.0120368	0.000196822	0.000144442	0.319811	9.62377e-10	9.62377e-10	1	0	0	1	0	0
AAACG	9267	52866	5	243.875	204516353	150.088	332314174	264330	5.70476	37.9989	216.775	159.084	1.08387	0.795422	0.190047	5.29969e-06	5.29969e-06	1	0	0	1	0	0
AAACGAAGT	21	86	9	243.875	204516353	150.088	332314174	774	4.09524	0.0861095	0.352639	0.258791	0.00317375	0.00232912	0.24557	1.55183e-08	1.55183e-08	1	0	0	1	0	0
AAACGAG	119	490	7	243.875	204516353	150.088	332314174	3430	4.11765	0.487954	2.00922	1.47451	0.0140646	0.0103216	0.192044	6.87698e-08	6.87698e-08	1	0	0	1	0	0
AAACGAGAG	2	9	9	243.875	204516353	150.088	332314174	81	4.5	0.00820091	0.0369041	0.0270828	0.000332137	0.000243745	0.269841	1.62401e-09	1.62401e-09	1	0	0	1	0	0
AAACGC	430	2147	6	243.875	204516353	150.088	332314174	12882	4.99302	1.7632	8.80367	6.46075	0.052822	0.0387645	0.199603	2.58278e-07	2.58278e-07	1	0	0	1	0	0
AAACGCG	386	1599	7	243.875	204516353	150.088	332314174	11193	4.14249	1.58278	6.55663	4.81171	0.0458964	0.033682	0.193202	2.24414e-07	2.24414e-07	1	0	0	1	0	0
AAACGCTCC	3	14	9	243.875	204516353	150.088	332314174	126	4.66667	0.0123014	0.0574064	0.0421288	0.000516657	0.000379159	0.279835	2.52624e-09	2.52624e-09	1	0	0	1	0	0
AAACGG	33	132	6	243.875	204516353	150.088	332314174	792	4	0.135315	0.54126	0.397214	0.00324756	0.00238329	0.159906	1.58792e-08	1.58792e-08	1	0	0	1	0	0
AAACGT	178	1139	6	243.875	204516353	150.088	332314174	6834	6.39888	0.729881	4.67042	3.42748	0.0280225	0.0205649	0.255804	1.37018e-07	1.37018e-07	1	0	0	1	0	0
AAACGTAGTCCCGGC	1	4	15	243.875	204516353	150.088	332314174	60	4	0.00410045	0.0164018	0.0120368	0.000246027	0.000180552	0.399764	1.20297e-09	1.20297e-09	1	0	0	1	0	0
AAACGTGGTTG	34	136	11	243.875	204516353	150.088	332314174	1496	4	0.139415	0.557662	0.409251	0.00613428	0.00450176	0.29316	2.99941e-08	2.99941e-08	1	0	0	1	0	0
AAACGTTAAGAG	1	4	12	243.875	204516353	150.088	332314174	48	4	0.00410045	0.0164018	0.0120368	0.000196822	0.000144442	0.319811	9.62377e-10	9.62377e-10	1	0	0	1	0	0
AAACT	770	5218	5	243.875	204516353	150.088	332314174	26090	6.77662	3.15735	21.3962	15.702	0.106981	0.07851	0.225754	5.23092e-07	5.23092e-07	1	0	0	1	0	0
AAACTAC	2	8	7	243.875	204516353	150.088	332314174	56	4	0.00820091	0.0328036	0.0240736	0.000229625	0.000168515	0.186557	1.12277e-09	1.12277e-09	1	0	0	1	0	0
AAACTACAG	4	21	9	243.875	204516353	150.088	332314174	189	5.25	0.0164018	0.0861095	0.0631932	0.000774986	0.000568739	0.314814	3.78936e-09	3.78936e-09	1	0	0	1	0	0
AAACTACG	107	998	8	243.875	204516353	150.088	332314174	7984	9.3271	0.438749	4.09225	3.00318	0.032738	0.0240255	0.497152	1.60075e-07	1.60075e-07	1	0	0	1	0	0
AAACTACT	51	242	8	243.875	204516353	150.088	332314174	1936	4.7451	0.209123	0.99231	0.728227	0.00793848	0.00582581	0.252923	3.88159e-08	3.88159e-08	1	0	0	1	0	0
AAACTAG	3	12	7	243.875	204516353	150.088	332314174	84	4	0.0123014	0.0492054	0.0361104	0.000344438	0.000252773	0.186557	1.68416e-09	1.68416e-09	1	0	0	1	0	0
AAACTAT	1	4	7	243.875	204516353	150.088	332314174	28	4	0.00410045	0.0164018	0.0120368	0.000114813	8.42576e-05	0.186557	5.61386e-10	5.61386e-10	1	0	0	1	0	0
AAACTATCCTATAG	3	13	14	243.875	204516353	150.088	332314174	182	4.33333	0.0123014	0.0533059	0.0391196	0.000746283	0.000547675	0.404206	3.64901e-09	3.64901e-09	1	0	0	1	0	0
AAACTC	19	88	6	243.875	204516353	150.088	332314174	528	4.63158	0.0779086	0.36084	0.26481	0.00216504	0.00158886	0.185154	1.05861e-08	1.05861e-08	1	0	0	1	0	0
AAACTCAATTCCGTAT	1	4	16	243.875	204516353	150.088	332314174	64	4	0.00410045	0.0164018	0.0120368	0.000262429	0.000192589	0.426415	1.28317e-09	1.28317e-09	1	0	0	1	0	0
AAACTCGGC	3	12	9	243.875	204516353	150.088	332314174	108	4	0.0123014	0.0492054	0.0361104	0.000442849	0.000324994	0.239859	2.16535e-09	2.16535e-09	1	0	0	1	0	0
AAACTCTGACT	2	14	11	243.875	204516353	150.088	332314174	154	7	0.00820091	0.0574064	0.0421288	0.00063147	0.000463417	0.513031	3.08763e-09	3.08763e-09	1	0	0	1	1	0
AAACTG	105	450	6	243.875	204516353	150.088	332314174	2700	4.28571	0.430548	1.8452	1.35414	0.0110712	0.00812484	0.171328	5.41337e-08	5.41337e-08	1	0	0	1	0	0
AAACTGAAC	2	9	9	243.875	204516353	150.088	332314174	81	4.5	0.00820091	0.0369041	0.0270828	0.000332137	0.000243745	0.269841	1.62401e-09	1.62401e-09	1	0	0	1	0	0
AAACTGCATT	304	1304	10	243.875	204516353	150.088	332314174	13040	4.28947	1.24654	5.34699	3.924	0.0534699	0.03924	0.285796	2.61446e-07	2.61446e-07	1	0	0	1	0	0
AAACTT	30	124	6	243.875	204516353	150.088	332314174	744	4.13333	0.123014	0.508456	0.373141	0.00305074	0.00223885	0.165236	1.49168e-08	1.49168e-08	1	0	0	1	0	0
AAACTTACTCCC	6	25	12	243.875	204516353	150.088	332314174	300	4.16667	0.0246027	0.102511	0.07523	0.00123014	0.00090276	0.333137	6.01486e-09	6.01486e-09	1	0	0	1	0	0
AAACTTC	1	4	7	243.875	204516353	150.088	332314174	28	4	0.00410045	0.0164018	0.0120368	0.000114813	8.42576e-05	0.186557	5.61386e-10	5.61386e-10	1	0	0	1	0	0
AAACTTT	23	123	7	243.875	204516353	150.088	332314174	861	5.34783	0.0943104	0.504356	0.370132	0.00353049	0.00259092	0.249418	1.72626e-08	1.72626e-08	1	0	0	1	0	0
AAAG	149189	1053464	4	243.875	204516353	150.088	332314174	4213856	7.06127	611.743	4319.68	3170.08	17.2787	12.6803	0.18819	8.44858e-05	8.44858e-05	1	1	1	0	0	0
AAAGAAAGAGAATG	1	4	14	243.875	204516353	150.088	332314174	56	4	0.00410045	0.0164018	0.0120368	0.000229625	0.000168515	0.373113	1.12277e-09	1.12277e-09	1	0	0	1	0	0
AAAGAAAGAGG	14	56	11	243.875	204516353	150.088	332314174	616	4	0.0574064	0.229625	0.168515	0.00252588	0.00185367	0.29316	1.23505e-08	1.23505e-08	1	0	0	1	0	0
AAAGAAC	22	103	7	243.875	204516353	150.088	332314174	721	4.68182	0.09021	0.422347	0.309948	0.00295643	0.00216963	0.218356	1.44557e-08	1.44557e-08	1	0	0	1	0	0
AAAGAACATAT	6	32	11	243.875	204516353	150.088	332314174	352	5.33333	0.0246027	0.131215	0.0962944	0.00144336	0.00105924	0.390881	7.05743e-09	7.05743e-09	1	0	0	1	0	0
AAAGAACC	4	34	8	243.875	204516353	150.088	332314174	272	8.5	0.0164018	0.139415	0.102313	0.00111532	0.000818503	0.453066	5.45347e-09	5.45347e-09	1	0	0	1	0	0
AAAGAAG	723	3080	7	243.875	204516353	150.088	332314174	21560	4.26003	2.96463	12.6294	9.26834	0.0884058	0.0648784	0.198684	4.32268e-07	4.32268e-07	1	0	0	1	0	0
AAAGAAGAAT	59	240	10	243.875	204516353	150.088	332314174	2400	4.0678	0.241927	0.984109	0.722208	0.00984109	0.00722208	0.271027	4.81188e-08	4.81188e-08	1	0	0	1	0	0
AAAGAAGAGAAGAGG	2	11	15	243.875	204516353	150.088	332314174	165	5.5	0.00820091	0.045105	0.0331012	0.000676575	0.000496518	0.549676	3.30817e-09	3.30817e-09	1	0	0	1	1	0
AAAGAAGT	1	4	8	243.875	204516353	150.088	332314174	32	4	0.00410045	0.0164018	0.0120368	0.000131215	9.62944e-05	0.213208	6.41585e-10	6.41585e-10	1	0	0	1	0	0
AAAGAAT	15	71	7	243.875	204516353	150.088	332314174	497	4.73333	0.0615068	0.291132	0.213653	0.00203793	0.00149557	0.220759	9.96461e-09	9.96461e-09	1	0	0	1	0	0
AAAGAC	865	3743	6	243.875	204516353	150.088	332314174	22458	4.32717	3.54689	15.348	11.2634	0.092088	0.0675806	0.172985	4.50272e-07	4.50272e-07	1	0	0	1	0	0
AAAGACAATTAG	2	24	12	243.875	204516353	150.088	332314174	288	12	0.00820091	0.0984109	0.0722208	0.00118093	0.00086665	0.959434	5.77426e-09	5.77426e-09	1	0	0	1	1	0
AAAGACACT	2	18	9	243.875	204516353	150.088	332314174	162	9	0.00820091	0.0738082	0.0541656	0.000664274	0.00048749	0.539682	3.24802e-09	3.24802e-09	1	0	0	1	1	0
AAAGACAGTAAC	1	4	12	243.875	204516353	150.088	332314174	48	4	0.00410045	0.0164018	0.0120368	0.000196822	0.000144442	0.319811	9.62377e-10	9.62377e-10	1	0	0	1	0	0
AAAGAG	50266	232954	6	243.875	204516353	150.088	332314174	1397724	4.63442	206.113	955.217	701.005	5.7313	4.20603	0.185268	2.80237e-05	2.80237e-05	1	1	1	1	0	0
AAAGAGAAATAAAGAGAGAGAG	1	4	22	243.875	204516353	150.088	332314174	88	4	0.00410045	0.0164018	0.0120368	0.00036084	0.00026481	0.586321	1.76436e-09	1.76436e-09	1	0	0	1	1	0
AAAGAGAAGAGGG	2	8	13	243.875	204516353	150.088	332314174	104	4	0.00820091	0.0328036	0.0240736	0.000426447	0.000312957	0.346462	2.08515e-09	2.08515e-09	1	0	0	1	0	0
AAAGAGAAT	1	4	9	243.875	204516353	150.088	332314174	36	4	0.00410045	0.0164018	0.0120368	0.000147616	0.000108331	0.239859	7.21783e-10	7.21783e-10	1	0	0	1	0	0
AAAGAGAATC	4	20	10	243.875	204516353	150.088	332314174	200	5	0.0164018	0.0820091	0.060184	0.000820091	0.00060184	0.333137	4.0099e-09	4.0099e-09	1	0	0	1	0	0
AAAGAGAGAGGCG	2	18	13	243.875	204516353	150.088	332314174	234	9	0.00820091	0.0738082	0.0541656	0.000959506	0.000704153	0.77954	4.69159e-09	4.69159e-09	1	0	0	1	1	0
AAAGAGAGG	274	1377	9	243.875	204516353	150.088	332314174	12393	5.02555	1.12352	5.64633	4.14367	0.0508169	0.037293	0.301355	2.48474e-07	2.48474e-07	1	0	0	1	0	0
AAAGAGAGGAG	1	4	11	243.875	204516353	150.088	332314174	44	4	0.00410045	0.0164018	0.0120368	0.00018042	0.000132405	0.29316	8.82179e-10	8.82179e-10	1	0	0	1	0	0
AAAGAGAGGGAGGG	2	8	14	243.875	204516353	150.088	332314174	112	4	0.00820091	0.0328036	0.0240736	0.000459251	0.00033703	0.373113	2.24555e-09	2.24555e-09	1	0	0	1	0	0
AAAGAGCT	68	362	8	243.875	204516353	150.088	332314174	2896	5.32353	0.278831	1.48436	1.08933	0.0118749	0.00871464	0.283754	5.80634e-08	5.80634e-08	1	0	0	1	0	0
AAAGAGG	27	112	7	243.875	204516353	150.088	332314174	784	4.14815	0.110712	0.459251	0.33703	0.00321476	0.00235921	0.193466	1.57188e-08	1.57188e-08	1	0	0	1	0	0
AAAGAGGGAAT	3	14	11	243.875	204516353	150.088	332314174	154	4.66667	0.0123014	0.0574064	0.0421288	0.00063147	0.000463417	0.342021	3.08763e-09	3.08763e-09	1	0	0	1	0	0
AAAGAGGGAGAGGG	1	4	14	243.875	204516353	150.088	332314174	56	4	0.00410045	0.0164018	0.0120368	0.000229625	0.000168515	0.373113	1.12277e-09	1.12277e-09	1	0	0	1	0	0
AAAGAGGGGAGAG	2	9	13	243.875	204516353	150.088	332314174	117	4.5	0.00820091	0.0369041	0.0270828	0.000479753	0.000352076	0.38977	2.34579e-09	2.34579e-09	1	0	0	1	0	0
AAAGAGT	133	542	7	243.875	204516353	150.088	332314174	3794	4.07519	0.54536	2.22245	1.63099	0.0155571	0.0114169	0.190063	7.60679e-08	7.60679e-08	1	0	0	1	0	0
AAAGAGTCTAAGTGAGGACTTT	1	4	22	243.875	204516353	150.088	332314174	88	4	0.00410045	0.0164018	0.0120368	0.00036084	0.00026481	0.586321	1.76436e-09	1.76436e-09	1	0	0	1	1	0
AAAGAGTGAATGAT	2	8	14	243.875	204516353	150.088	332314174	112	4	0.00820091	0.0328036	0.0240736	0.000459251	0.00033703	0.373113	2.24555e-09	2.24555e-09	1	0	0	1	0	0
AAAGAT	1631	7374	6	243.875	204516353	150.088	332314174	44244	4.52115	6.68784	30.2367	22.1898	0.18142	0.133139	0.18074	8.87071e-07	8.87071e-07	1	0	0	1	0	0
AAAGATCCATC	1	4	11	243.875	204516353	150.088	332314174	44	4	0.00410045	0.0164018	0.0120368	0.00018042	0.000132405	0.29316	8.82179e-10	8.82179e-10	1	0	0	1	0	0
AAAGATG	10	46	7	243.875	204516353	150.088	332314174	322	4.6	0.0410045	0.188621	0.138423	0.00132035	0.000968963	0.21454	6.45594e-09	6.45594e-09	1	0	0	1	0	0
AAAGATGAT	83	368	9	243.875	204516353	150.088	332314174	3312	4.43373	0.340338	1.50897	1.10739	0.0135807	0.00996647	0.265867	6.6404e-08	6.6404e-08	1	0	0	1	0	0
AAAGC	1953	11750	5	243.875	204516353	150.088	332314174	58750	6.01639	8.00819	48.1803	35.3581	0.240902	0.176791	0.200428	1.17791e-06	1.17791e-06	1	0	0	1	0	0
AAAGCAC	80	691	7	243.875	204516353	150.088	332314174	4837	8.6375	0.328036	2.83341	2.07936	0.0198339	0.0145555	0.402846	9.69795e-08	9.69795e-08	1	0	0	1	0	0
AAAGCC	7	31	6	243.875	204516353	150.088	332314174	186	4.42857	0.0287032	0.127114	0.0932852	0.000762684	0.000559711	0.177038	3.72921e-09	3.72921e-09	1	0	0	1	0	0
AAAGCCC	31	197	7	243.875	204516353	150.088	332314174	1379	6.35484	0.127114	0.807789	0.592813	0.00565453	0.00414969	0.296384	2.76483e-08	2.76483e-08	1	0	0	1	0	0
AAAGCCG	2	8	7	243.875	204516353	150.088	332314174	56	4	0.00820091	0.0328036	0.0240736	0.000229625	0.000168515	0.186557	1.12277e-09	1.12277e-09	1	0	0	1	0	0
AAAGCG	96	417	6	243.875	204516353	150.088	332314174	2502	4.34375	0.393644	1.70989	1.25484	0.0102593	0.00752902	0.173648	5.01639e-08	5.01639e-08	1	0	0	1	0	0
AAAGCGAT	69	442	8	243.875	204516353	150.088	332314174	3536	6.4058	0.282931	1.8124	1.33007	0.0144992	0.0106405	0.341441	7.08951e-08	7.08951e-08	1	0	0	1	0	0
AAAGCTAAGGTTC	41	203	13	243.875	204516353	150.088	332314174	2639	4.95122	0.168119	0.832392	0.610868	0.0108211	0.00794128	0.428853	5.29107e-08	5.29107e-08	1	0	0	1	0	0
AAAGCTACGAT	3	12	11	243.875	204516353	150.088	332314174	132	4	0.0123014	0.0492054	0.0361104	0.00054126	0.000397214	0.29316	2.64654e-09	2.64654e-09	1	0	0	1	0	0
AAAGG	8856	53139	5	243.875	204516353	150.088	332314174	265695	6.00034	36.3136	217.894	159.906	1.08947	0.79953	0.199893	5.32706e-06	5.32706e-06	1	0	0	1	0	0
AAAGGAAGAGTGGAT	1	4	15	243.875	204516353	150.088	332314174	60	4	0.00410045	0.0164018	0.0120368	0.000246027	0.000180552	0.399764	1.20297e-09	1.20297e-09	1	0	0	1	0	0
AAAGGAG	12	48	7	243.875	204516353	150.088	332314174	336	4	0.0492054	0.196822	0.144442	0.00137775	0.00101109	0.186557	6.73664e-09	6.73664e-09	1	0	0	1	0	0
AAAGGAGAC	3	15	9	243.875	204516353	150.088	332314174	135	5	0.0123014	0.0615068	0.045138	0.000553561	0.000406242	0.299823	2.70668e-09	2.70668e-09	1	0	0	1	0	0
AAAGGAGAT	1	5	9	243.875	204516353	150.088	332314174	45	5	0.00410045	0.0205023	0.015046	0.00018452	0.000135414	0.299823	9.02228e-10	9.02228e-10	1	0	0	1	0	0
AAAGGAT	68	313	7	243.875	204516353	150.088	332314174	2191	4.60294	0.278831	1.28344	0.94188	0.00898409	0.00659316	0.214677	4.39285e-08	4.39285e-08	1	0	0	1	0	0
AAAGGATAAGG	4	21	11	243.875	204516353	150.088	332314174	231	5.25	0.0164018	0.0861095	0.0631932	0.000947205	0.000695125	0.384773	4.63144e-09	4.63144e-09	1	0	0	1	0	0
AAAGGATATACT	1	4	12	243.875	204516353	150.088	332314174	48	4	0.00410045	0.0164018	0.0120368	0.000196822	0.000144442	0.319811	9.62377e-10	9.62377e-10	1	0	0	1	0	0
AAAGGATTCTGAGTAG	5	26	16	243.875	204516353	150.088	332314174	416	5.2	0.0205023	0.106612	0.0782392	0.00170579	0.00125183	0.55434	8.3406e-09	8.3406e-09	1	0	0	1	1	0
AAAGGC	535	3195	6	243.875	204516353	150.088	332314174	19170	5.97196	2.19374	13.101	9.6144	0.0786057	0.0576864	0.238738	3.84349e-07	3.84349e-07	1	0	0	1	0	0
AAAGGCGG	9	54	8	243.875	204516353	150.088	332314174	432	6	0.0369041	0.221425	0.162497	0.0017714	0.00129997	0.319811	8.66139e-09	8.66139e-09	1	0	0	1	0	0
AAAGGG	2396	10898	6	243.875	204516353	150.088	332314174	65388	4.54841	9.82469	44.6867	32.7943	0.26812	0.196766	0.181829	1.311e-06	1.311e-06	1	0	0	1	0	0
AAAGGGAAGAGAGATTCT	1	4	18	243.875	204516353	150.088	332314174	72	4	0.00410045	0.0164018	0.0120368	0.000295233	0.000216662	0.479717	1.44357e-09	1.44357e-09	1	0	0	1	0	0
AAAGGGG	13	52	7	243.875	204516353	150.088	332314174	364	4	0.0533059	0.213224	0.156478	0.00149257	0.00109535	0.186557	7.29802e-09	7.29802e-09	1	0	0	1	0	0
AAAGGGGAAGG	1	4	11	243.875	204516353	150.088	332314174	44	4	0.00410045	0.0164018	0.0120368	0.00018042	0.000132405	0.29316	8.82179e-10	8.82179e-10	1	0	0	1	0	0
AAAGGGGAATTTAGTGAAGT	1	4	20	243.875	204516353	150.088	332314174	80	4	0.00410045	0.0164018	0.0120368	0.000328036	0.000240736	0.533019	1.60396e-09	1.60396e-09	1	0	0	1	1	0
AAAGGT	152	750	6	243.875	204516353	150.088	332314174	4500	4.93421	0.623269	3.07534	2.2569	0.018452	0.0135414	0.197252	9.02228e-08	9.02228e-08	1	0	0	1	0	0
AAAGGTAGAATG	4	18	12	243.875	204516353	150.088	332314174	216	4.5	0.0164018	0.0738082	0.0541656	0.000885698	0.000649987	0.359788	4.3307e-09	4.3307e-09	1	0	0	1	0	0
AAAGGTAGAGAGG	1	5	13	243.875	204516353	150.088	332314174	65	5	0.00410045	0.0205023	0.015046	0.00026653	0.000195598	0.433078	1.30322e-09	1.30322e-09	1	0	0	1	0	0
AAAGGTGTATGT	580	2588	12	243.875	204516353	150.088	332314174	31056	4.46207	2.37826	10.612	7.78781	0.127344	0.0934537	0.356755	6.22658e-07	6.22658e-07	1	0	0	1	0	0
AAAGGTGTATGTATAT	98	430	16	243.875	204516353	150.088	332314174	6880	4.38776	0.401844	1.7632	1.29396	0.0282111	0.0207033	0.467751	1.37941e-07	1.37941e-07	1	0	0	1	0	0
AAAGT	3094	19273	5	243.875	204516353	150.088	332314174	96365	6.22915	12.6868	79.0281	57.9963	0.39514	0.289982	0.207516	1.93207e-06	1.93207e-06	1	0	0	1	0	0
AAAGTAAGATGAACTG	1	4	16	243.875	204516353	150.088	332314174	64	4	0.00410045	0.0164018	0.0120368	0.000262429	0.000192589	0.426415	1.28317e-09	1.28317e-09	1	0	0	1	0	0
AAAGTACAGT	73	327	10	243.875	204516353	150.088	332314174	3270	4.47945	0.299333	1.34085	0.984009	0.0134085	0.00984009	0.298454	6.55619e-08	6.55619e-08	1	0	0	1	0	0
AAAGTAG	43	195	7	243.875	204516353	150.088	332314174	1365	4.53488	0.17632	0.799589	0.586794	0.00559712	0.00410756	0.211503	2.73676e-08	2.73676e-08	1	0	0	1	0	0
AAAGTAGAAGG	2	9	11	243.875	204516353	150.088	332314174	99	4.5	0.00820091	0.0369041	0.0270828	0.000405945	0.000297911	0.329806	1.9849e-09	1.9849e-09	1	0	0	1	0	0
AAAGTAGACG	109	441	10	243.875	204516353	150.088	332314174	4410	4.04587	0.446949	1.8083	1.32706	0.018083	0.0132706	0.269566	8.84184e-08	8.84184e-08	1	0	0	1	0	0
AAAGTAGAGAGT	1	5	12	243.875	204516353	150.088	332314174	60	5	0.00410045	0.0205023	0.015046	0.000246027	0.000180552	0.399764	1.20297e-09	1.20297e-09	1	0	0	1	0	0
AAAGTAT	12	48	7	243.875	204516353	150.088	332314174	336	4	0.0492054	0.196822	0.144442	0.00137775	0.00101109	0.186557	6.73664e-09	6.73664e-09	1	0	0	1	0	0
AAAGTATG	38	154	8	243.875	204516353	150.088	332314174	1232	4.05263	0.155817	0.63147	0.463417	0.00505176	0.00370734	0.216013	2.4701e-08	2.4701e-08	1	0	0	1	0	0
AAAGTC	12	48	6	243.875	204516353	150.088	332314174	288	4	0.0492054	0.196822	0.144442	0.00118093	0.00086665	0.159906	5.77426e-09	5.77426e-09	1	0	0	1	0	0
AAAGTCAT	83	798	8	243.875	204516353	150.088	332314174	6384	9.61446	0.340338	3.27216	2.40134	0.0261773	0.0192107	0.512469	1.27996e-07	1.27996e-07	1	0	0	1	1	0
AAAGTG	341	1406	6	243.875	204516353	150.088	332314174	8436	4.12317	1.39825	5.76524	4.23094	0.0345914	0.0253856	0.16483	1.69138e-07	1.69138e-07	1	0	0	1	0	0
AAAGTGAAC	58	257	9	243.875	204516353	150.088	332314174	2313	4.43103	0.237826	1.05382	0.773365	0.00948435	0.00696028	0.265705	4.63745e-08	4.63745e-08	1	0	0	1	0	0
AAAGTGAAGAG	3	12	11	243.875	204516353	150.088	332314174	132	4	0.0123014	0.0492054	0.0361104	0.00054126	0.000397214	0.29316	2.64654e-09	2.64654e-09	1	0	0	1	0	0
AAAGTGCATC	615	3141	10	243.875	204516353	150.088	332314174	31410	5.10732	2.52178	12.8795	9.4519	0.128795	0.094519	0.340287	6.29755e-07	6.29755e-07	1	0	0	1	0	0
AAAGTGCATT	5651	33636	10	243.875	204516353	150.088	332314174	336360	5.95222	23.1717	137.923	101.217	1.37923	1.01217	0.396581	6.74386e-06	6.74386e-06	1	0	0	1	0	0
AAAGTGCGTT	6	30	10	243.875	204516353	150.088	332314174	300	5	0.0246027	0.123014	0.090276	0.00123014	0.00090276	0.333137	6.01486e-09	6.01486e-09	1	0	0	1	0	0
AAAGTGT	37	155	7	243.875	204516353	150.088	332314174	1085	4.18919	0.151717	0.63557	0.466426	0.00444899	0.00326498	0.19538	2.17537e-08	2.17537e-08	1	0	0	1	0	0
AAAGTT	29	133	6	243.875	204516353	150.088	332314174	798	4.58621	0.118913	0.54536	0.400224	0.00327216	0.00240134	0.18334	1.59995e-08	1.59995e-08	1	0	0	1	0	0
AAAGTTC	2	8	7	243.875	204516353	150.088	332314174	56	4	0.00820091	0.0328036	0.0240736	0.000229625	0.000168515	0.186557	1.12277e-09	1.12277e-09	1	0	0	1	0	0
AAAGTTCCTTCTCTATTG	5	33	18	243.875	204516353	150.088	332314174	594	6.6	0.0205023	0.135315	0.0993036	0.00243567	0.00178747	0.791533	1.19094e-08	1.19094e-08	1	0	0	1	1	0
AAAGTTGAAGAAGTG	1	4	15	243.875	204516353	150.088	332314174	60	4	0.00410045	0.0164018	0.0120368	0.000246027	0.000180552	0.399764	1.20297e-09	1.20297e-09	1	0	0	1	0	0
AAAT	24106	172522	4	243.875	204516353	150.088	332314174	690088	7.15681	98.8455	707.419	519.153	2.82967	2.07661	0.190736	1.38359e-05	1.38359e-05	1	1	0	0	0	0
AAATAAC	4	24	7	243.875	204516353	150.088	332314174	168	6	0.0164018	0.0984109	0.0722208	0.000688876	0.000505546	0.279835	3.36832e-09	3.36832e-09	1	0	0	1	0	0
AAATAAG	31	130	7	243.875	204516353	150.088	332314174	910	4.19355	0.127114	0.533059	0.391196	0.00373141	0.00273837	0.195584	1.82451e-08	1.82451e-08	1	0	0	1	0	0
AAATAAT	209	888	7	243.875	204516353	150.088	332314174	6216	4.2488	0.856995	3.6412	2.67217	0.0254884	0.0187052	0.198161	1.24628e-07	1.24628e-07	1	0	0	1	0	0
AAATAATATAATCAATTAAT	1	4	20	243.875	204516353	150.088	332314174	80	4	0.00410045	0.0164018	0.0120368	0.000328036	0.000240736	0.533019	1.60396e-09	1.60396e-09	1	0	0	1	1	0
AAATAC	377	1864	6	243.875	204516353	150.088	332314174	11184	4.9443	1.54587	7.64325	5.60915	0.0458595	0.0336549	0.197655	2.24234e-07	2.24234e-07	1	0	0	1	0	0
AAATACATGGC	2	8	11	243.875	204516353	150.088	332314174	88	4	0.00820091	0.0328036	0.0240736	0.00036084	0.00026481	0.29316	1.76436e-09	1.76436e-09	1	0	0	1	0	0
AAATACTAACG	1	4	11	243.875	204516353	150.088	332314174	44	4	0.00410045	0.0164018	0.0120368	0.00018042	0.000132405	0.29316	8.82179e-10	8.82179e-10	1	0	0	1	0	0
AAATACTT	13	63	8	243.875	204516353	150.088	332314174	504	4.84615	0.0533059	0.258329	0.18958	0.00206663	0.00151664	0.258309	1.0105e-08	1.0105e-08	1	0	0	1	0	0
AAATAG	3266	15516	6	243.875	204516353	150.088	332314174	93096	4.75077	13.3921	63.6226	46.6908	0.381736	0.280145	0.189919	1.86653e-06	1.86653e-06	1	0	0	1	0	0
AAATAGACATT	22	92	11	243.875	204516353	150.088	332314174	1012	4.18182	0.09021	0.377242	0.276846	0.00414966	0.00304531	0.306486	2.02901e-08	2.02901e-08	1	0	0	1	0	0
AAATAGGC	3	12	8	243.875	204516353	150.088	332314174	96	4	0.0123014	0.0492054	0.0361104	0.000393644	0.000288883	0.213208	1.92475e-09	1.92475e-09	1	0	0	1	0	0
AAATAGT	75	300	7	243.875	204516353	150.088	332314174	2100	4	0.307534	1.23014	0.90276	0.00861095	0.00631932	0.186557	4.2104e-08	4.2104e-08	1	0	0	1	0	0
AAATAGTGT	2	8	9	243.875	204516353	150.088	332314174	72	4	0.00820091	0.0328036	0.0240736	0.000295233	0.000216662	0.239859	1.44357e-09	1.44357e-09	1	0	0	1	0	0
AAATAT	1118	5616	6	243.875	204516353	150.088	332314174	33696	5.02326	4.58431	23.0281	16.8997	0.138169	0.101398	0.200812	6.75589e-07	6.75589e-07	1	0	0	1	0	0
AAATATAAATT	1	5	11	243.875	204516353	150.088	332314174	55	5	0.00410045	0.0205023	0.015046	0.000225525	0.000165506	0.366451	1.10272e-09	1.10272e-09	1	0	0	1	0	0
AAATATAGTAC	94	390	11	243.875	204516353	150.088	332314174	4290	4.14894	0.385443	1.59918	1.17359	0.0175909	0.0129095	0.304076	8.60124e-08	8.60124e-08	1	0	0	1	0	0
AAATATATAGATATTTAATTTAAT	1	4	24	243.875	204516353	150.088	332314174	96	4	0.00410045	0.0164018	0.0120368	0.000393644	0.000288883	0.639623	1.92475e-09	1.92475e-09	1	0	0	1	1	0
AAATATATTAT	14	62	11	243.875	204516353	150.088	332314174	682	4.42857	0.0574064	0.254228	0.18657	0.00279651	0.00205227	0.324571	1.36738e-08	1.36738e-08	1	0	0	1	0	0
AAATATCAACTAGCT	2	10	15	243.875	204516353	150.088	332314174	150	5	0.00820091	0.0410045	0.030092	0.000615068	0.00045138	0.499705	3.00743e-09	3.00743e-09	1	0	0	1	0	0
AAATATCGCGT	57	265	11	243.875	204516353	150.088	332314174	2915	4.64912	0.233726	1.08662	0.797438	0.0119528	0.00877182	0.340735	5.84443e-08	5.84443e-08	1	0	0	1	0	0
AAATATT	26	116	7	243.875	204516353	150.088	332314174	812	4.46154	0.106612	0.475653	0.349067	0.00332957	0.00244347	0.208082	1.62802e-08	1.62802e-08	1	0	0	1	0	0
AAATATTATAT	18	76	11	243.875	204516353	150.088	332314174	836	4.22222	0.0738082	0.311635	0.228699	0.00342798	0.00251569	0.309447	1.67614e-08	1.67614e-08	1	0	0	1	0	0
AAATC	1574	9055	5	243.875	204516353	150.088	332314174	45275	5.75286	6.45411	37.1296	27.2483	0.185648	0.136242	0.191649	9.07742e-07	9.07742e-07	1	0	0	1	0	0
AAATCAATT	31	126	9	243.875	204516353	150.088	332314174	1134	4.06452	0.127114	0.516657	0.379159	0.00464991	0.00341243	0.243727	2.27362e-08	2.27362e-08	1	0	0	1	0	0
AAATCAGTCCC	9	38	11	243.875	204516353	150.088	332314174	418	4.22222	0.0369041	0.155817	0.11435	0.00171399	0.00125785	0.309447	8.3807e-09	8.3807e-09	1	0	0	1	0	0
AAATCAT	30	122	7	243.875	204516353	150.088	332314174	854	4.06667	0.123014	0.500255	0.367122	0.00350179	0.00256986	0.189666	1.71223e-08	1.71223e-08	1	0	0	1	0	0
AAATCATCATCGTCAACT	1	4	18	243.875	204516353	150.088	332314174	72	4	0.00410045	0.0164018	0.0120368	0.000295233	0.000216662	0.479717	1.44357e-09	1.44357e-09	1	0	0	1	0	0
AAATCATTCAT	37	179	11	243.875	204516353	150.088	332314174	1969	4.83784	0.151717	0.733981	0.538647	0.00807379	0.00592512	0.354566	3.94775e-08	3.94775e-08	1	0	0	1	0	0
AAATCC	59	254	6	243.875	204516353	150.088	332314174	1524	4.30508	0.241927	1.04152	0.764337	0.00624909	0.00458602	0.172102	3.05555e-08	3.05555e-08	1	0	0	1	0	0
AAATCG	238	964	6	243.875	204516353	150.088	332314174	5784	4.05042	0.975908	3.95284	2.90087	0.023717	0.0174052	0.161921	1.15966e-07	1.15966e-07	1	0	0	1	0	0
AAATCGAATTTC	49	222	12	243.875	204516353	150.088	332314174	2664	4.53061	0.200922	0.910301	0.668043	0.0109236	0.00801651	0.362235	5.34119e-08	5.34119e-08	1	0	0	1	0	0
AAATCGCT	1	4	8	243.875	204516353	150.088	332314174	32	4	0.00410045	0.0164018	0.0120368	0.000131215	9.62944e-05	0.213208	6.41585e-10	6.41585e-10	1	0	0	1	0	0
AAATCT	71	378	6	243.875	204516353	150.088	332314174	2268	5.32394	0.291132	1.54997	1.13748	0.00929983	0.00682487	0.212832	4.54723e-08	4.54723e-08	1	0	0	1	0	0
AAATG	2605	16792	5	243.875	204516353	150.088	332314174	83960	6.44607	10.6817	68.8548	50.5305	0.344274	0.252652	0.214742	1.68336e-06	1.68336e-06	1	0	0	1	0	0
AAATGAAGCTTCTCG	1	4	15	243.875	204516353	150.088	332314174	60	4	0.00410045	0.0164018	0.0120368	0.000246027	0.000180552	0.399764	1.20297e-09	1.20297e-09	1	0	0	1	0	0
AAATGACATGAAG	1	4	13	243.875	204516353	150.088	332314174	52	4	0.00410045	0.0164018	0.0120368	0.000213224	0.000156478	0.346462	1.04257e-09	1.04257e-09	1	0	0	1	0	0
AAATGAG	21	84	7	243.875	204516353	150.088	332314174	588	4	0.0861095	0.344438	0.252773	0.00241107	0.00176941	0.186557	1.17891e-08	1.17891e-08	1	0	0	1	0	0
AAATGAT	3	20	7	243.875	204516353	150.088	332314174	140	6.66667	0.0123014	0.0820091	0.060184	0.000574064	0.000421288	0.310928	2.80693e-09	2.80693e-09	1	0	0	1	0	0
AAATGATAT	55	275	9	243.875	204516353	150.088	332314174	2475	5	0.225525	1.12762	0.82753	0.0101486	0.00744777	0.299823	4.96226e-08	4.96226e-08	1	0	0	1	0	0
AAATGC	140	622	6	243.875	204516353	150.088	332314174	3732	4.44286	0.574064	2.55048	1.87172	0.0153029	0.0112303	0.17761	7.48248e-08	7.48248e-08	1	0	0	1	0	0
AAATGCACTCAT	8	80	12	243.875	204516353	150.088	332314174	960	10	0.0328036	0.328036	0.240736	0.00393644	0.00288883	0.799529	1.92475e-08	1.92475e-08	1	0	0	1	1	0
AAATGG	303	1264	6	243.875	204516353	150.088	332314174	7584	4.17162	1.24244	5.18297	3.80363	0.0310978	0.0228218	0.166766	1.52056e-07	1.52056e-07	1	0	0	1	0	0
AAATGGGGG	1	4	9	243.875	204516353	150.088	332314174	36	4	0.00410045	0.0164018	0.0120368	0.000147616	0.000108331	0.239859	7.21783e-10	7.21783e-10	1	0	0	1	0	0
AAATGT	328	1765	6	243.875	204516353	150.088	332314174	10590	5.3811	1.34495	7.2373	5.31124	0.0434238	0.0318674	0.215117	2.12324e-07	2.12324e-07	1	0	0	1	0	0
AAATGTAATC	2	13	10	243.875	204516353	150.088	332314174	130	6.5	0.00820091	0.0533059	0.0391196	0.000533059	0.000391196	0.433078	2.60644e-09	2.60644e-09	1	0	0	1	0	0
AAATGTAGATATAGT	1	4	15	243.875	204516353	150.088	332314174	60	4	0.00410045	0.0164018	0.0120368	0.000246027	0.000180552	0.399764	1.20297e-09	1.20297e-09	1	0	0	1	0	0
AAATGTT	21	85	7	243.875	204516353	150.088	332314174	595	4.04762	0.0861095	0.348539	0.255782	0.00243977	0.00179047	0.188778	1.19295e-08	1.19295e-08	1	0	0	1	0	0
AAATT	955	5900	5	243.875	204516353	150.088	332314174	29500	6.17801	3.91593	24.1927	17.7543	0.120963	0.0887714	0.205812	5.91461e-07	5.91461e-07	1	0	0	1	0	0
AAATTAC	77	344	7	243.875	204516353	150.088	332314174	2408	4.46753	0.315735	1.41056	1.03516	0.00987389	0.00724615	0.208362	4.82792e-08	4.82792e-08	1	0	0	1	0	0
AAATTAG	103	476	7	243.875	204516353	150.088	332314174	3332	4.62136	0.422347	1.95182	1.43238	0.0136627	0.0100267	0.215536	6.6805e-08	6.6805e-08	1	0	0	1	0	0
AAATTAGTGGCACC	4	18	14	243.875	204516353	150.088	332314174	252	4.5	0.0164018	0.0738082	0.0541656	0.00103331	0.000758319	0.419753	5.05248e-09	5.05248e-09	1	0	0	1	0	0
AAATTAT	3	13	7	243.875	204516353	150.088	332314174	91	4.33333	0.0123014	0.0533059	0.0391196	0.000373141	0.000273837	0.202103	1.82451e-09	1.82451e-09	1	0	0	1	0	0
AAATTATGAT	2	10	10	243.875	204516353	150.088	332314174	100	5	0.00820091	0.0410045	0.030092	0.000410045	0.00030092	0.333137	2.00495e-09	2.00495e-09	1	0	0	1	0	0
AAATTC	230	941	6	243.875	204516353	150.088	332314174	5646	4.0913	0.943104	3.85853	2.83166	0.0231512	0.0169899	0.163556	1.132e-07	1.132e-07	1	0	0	1	0	0
AAATTCT	68	329	7	243.875	204516353	150.088	332314174	2303	4.83824	0.278831	1.34905	0.990027	0.00944335	0.00693019	0.225651	4.6174e-08	4.6174e-08	1	0	0	1	0	0
AAATTG	339	1637	6	243.875	204516353	150.088	332314174	9822	4.82891	1.39005	6.71244	4.92606	0.0402747	0.0295564	0.193043	1.96926e-07	1.96926e-07	1	0	0	1	0	0
AAATTGTGTTC	45	226	11	243.875	204516353	150.088	332314174	2486	5.02222	0.18452	0.926703	0.680079	0.0101937	0.00748087	0.368079	4.98431e-08	4.98431e-08	1	0	0	1	0	0
AAATTGTTGTC	19	78	11	243.875	204516353	150.088	332314174	858	4.10526	0.0779086	0.319835	0.234718	0.00351819	0.00258189	0.300875	1.72025e-08	1.72025e-08	1	0	0	1	0	0
AAATTT	160	660	6	243.875	204516353	150.088	332314174	3960	4.125	0.656073	2.7063	1.98607	0.0162378	0.0119164	0.164903	7.93961e-08	7.93961e-08	1	0	0	1	0	0
AAATTTC	2	9	7	243.875	204516353	150.088	332314174	63	4.5	0.00820091	0.0369041	0.0270828	0.000258329	0.00018958	0.209876	1.26312e-09	1.26312e-09	1	0	0	1	0	0
AAATTTCTCAC	18	86	11	243.875	204516353	150.088	332314174	946	4.77778	0.0738082	0.352639	0.258791	0.00387903	0.0028467	0.350164	1.89668e-08	1.89668e-08	1	0	0	1	0	0
AAC	37719	400674	3	243.875	204516353	150.088	332314174	1202022	10.6226	154.665	1642.95	1205.71	4.92884	3.61713	0.212327	2.41e-05	2.41e-05	1	1	0	0	0	0
AACAACAAGCTCAGCGTC	3	15	18	243.875	204516353	150.088	332314174	270	5	0.0123014	0.0615068	0.045138	0.00110712	0.000812484	0.599646	5.41337e-09	5.41337e-09	1	0	0	1	1	0
AACAACATC	183	774	9	243.875	204516353	150.088	332314174	6966	4.22951	0.750383	3.17375	2.32912	0.0285638	0.0209621	0.253621	1.39665e-07	1.39665e-07	1	0	0	1	0	0
AACAACC	56	263	7	243.875	204516353	150.088	332314174	1841	4.69643	0.229625	1.07842	0.79142	0.00754894	0.00553994	0.219038	3.69112e-08	3.69112e-08	1	0	0	1	0	0
AACAACCACGTGAATCTTGACATTC	1	4	25	243.875	204516353	150.088	332314174	100	4	0.00410045	0.0164018	0.0120368	0.000410045	0.00030092	0.666274	2.00495e-09	2.00495e-09	1	0	0	1	1	0
AACAACCGC	1	4	9	243.875	204516353	150.088	332314174	36	4	0.00410045	0.0164018	0.0120368	0.000147616	0.000108331	0.239859	7.21783e-10	7.21783e-10	1	0	0	1	0	0
AACAACG	6	29	7	243.875	204516353	150.088	332314174	203	4.83333	0.0246027	0.118913	0.0872668	0.000832392	0.000610868	0.225423	4.07005e-09	4.07005e-09	1	0	0	1	0	0
AACAACGAC	19	91	9	243.875	204516353	150.088	332314174	819	4.78947	0.0779086	0.373141	0.273837	0.00335827	0.00246454	0.287199	1.64206e-08	1.64206e-08	1	0	0	1	0	0
AACAACGACAACGACAAT	4	18	18	243.875	204516353	150.088	332314174	324	4.5	0.0164018	0.0738082	0.0541656	0.00132855	0.000974981	0.539682	6.49604e-09	6.49604e-09	1	0	0	1	1	0
AACAAG	1095	6918	6	243.875	204516353	150.088	332314174	41508	6.31781	4.49	28.3669	20.8176	0.170202	0.124906	0.252563	8.32215e-07	8.32215e-07	1	0	0	1	0	0
AACAAGAAGACGAGTTGACTTC	1	4	22	243.875	204516353	150.088	332314174	88	4	0.00410045	0.0164018	0.0120368	0.00036084	0.00026481	0.586321	1.76436e-09	1.76436e-09	1	0	0	1	1	0
AACAAGAAGT	2	12	10	243.875	204516353	150.088	332314174	120	6	0.00820091	0.0492054	0.0361104	0.000492054	0.000361104	0.399764	2.40594e-09	2.40594e-09	1	0	0	1	0	0
AACAAGAAT	2	12	9	243.875	204516353	150.088	332314174	108	6	0.00820091	0.0492054	0.0361104	0.000442849	0.000324994	0.359788	2.16535e-09	2.16535e-09	1	0	0	1	0	0
AACAAGAC	3	12	8	243.875	204516353	150.088	332314174	96	4	0.0123014	0.0492054	0.0361104	0.000393644	0.000288883	0.213208	1.92475e-09	1.92475e-09	1	0	0	1	0	0
AACAAGTCTAATG	1	4	13	243.875	204516353	150.088	332314174	52	4	0.00410045	0.0164018	0.0120368	0.000213224	0.000156478	0.346462	1.04257e-09	1.04257e-09	1	0	0	1	0	0
AACAAGTGGTACTG	13	81	14	243.875	204516353	150.088	332314174	1134	6.23077	0.0533059	0.332137	0.243745	0.00464991	0.00341243	0.581196	2.27362e-08	2.27362e-08	1	0	0	1	1	0
AACAAGTTG	6	34	9	243.875	204516353	150.088	332314174	306	5.66667	0.0246027	0.139415	0.102313	0.00125474	0.000920815	0.3398	6.13515e-09	6.13515e-09	1	0	0	1	0	0
AACAAT	2917450	14876849	6	243.875	204516353	150.088	332314174	89261094	5.09926	11962.9	61001.8	44767.4	366.011	268.605	0.20385	0.00178964	0.00178964	1	1	1	1	0	0
AACAATAG	4	19	8	243.875	204516353	150.088	332314174	152	4.75	0.0164018	0.0779086	0.0571748	0.000623269	0.000457398	0.253184	3.04753e-09	3.04753e-09	1	0	0	1	0	0
AACAATGATAAGAAT	4	26	15	243.875	204516353	150.088	332314174	390	6.5	0.0164018	0.106612	0.0782392	0.00159918	0.00117359	0.649617	7.81931e-09	7.81931e-09	1	0	0	1	1	0
AACAC	1326	8283	5	243.875	204516353	150.088	332314174	41415	6.24661	5.4372	33.9641	24.9252	0.16982	0.124626	0.208098	8.30351e-07	8.30351e-07	1	0	0	1	0	0
AACACAC	1584093	7608796	7	243.875	204516353	150.088	332314174	53261572	4.80325	6495.5	31199.5	22896.4	218.397	160.275	0.22402	0.00106787	0.00106787	1	1	1	1	0	0
AACACAG	1	4	7	243.875	204516353	150.088	332314174	28	4	0.00410045	0.0164018	0.0120368	0.000114813	8.42576e-05	0.186557	5.61386e-10	5.61386e-10	1	0	0	1	0	0
AACACAT	26	104	7	243.875	204516353	150.088	332314174	728	4	0.106612	0.426447	0.312957	0.00298513	0.0021907	0.186557	1.4596e-08	1.4596e-08	1	0	0	1	0	0
AACACC	1562	7320	6	243.875	204516353	150.088	332314174	43920	4.6863	6.40491	30.0153	22.0273	0.180092	0.132164	0.187342	8.80575e-07	8.80575e-07	1	0	0	1	0	0
AACACCC	27	114	7	243.875	204516353	150.088	332314174	798	4.22222	0.110712	0.467452	0.343049	0.00327216	0.00240134	0.196921	1.59995e-08	1.59995e-08	1	0	0	1	0	0
AACACCCCCCT	2	8	11	243.875	204516353	150.088	332314174	88	4	0.00820091	0.0328036	0.0240736	0.00036084	0.00026481	0.29316	1.76436e-09	1.76436e-09	1	0	0	1	0	0
AACACG	207	912	6	243.875	204516353	150.088	332314174	5472	4.4058	0.848794	3.73961	2.74439	0.0224377	0.0164663	0.176128	1.09711e-07	1.09711e-07	1	0	0	1	0	0
AACACGC	1	4	7	243.875	204516353	150.088	332314174	28	4	0.00410045	0.0164018	0.0120368	0.000114813	8.42576e-05	0.186557	5.61386e-10	5.61386e-10	1	0	0	1	0	0
AACACGT	61	244	7	243.875	204516353	150.088	332314174	1708	4	0.250128	1.00051	0.734245	0.00700358	0.00513971	0.186557	3.42446e-08	3.42446e-08	1	0	0	1	0	0
AACACT	331	2371	6	243.875	204516353	150.088	332314174	14226	7.16314	1.35725	9.72218	7.13481	0.0583331	0.0428089	0.286357	2.85224e-07	2.85224e-07	1	0	0	1	0	0
AACACTC	1	4	7	243.875	204516353	150.088	332314174	28	4	0.00410045	0.0164018	0.0120368	0.000114813	8.42576e-05	0.186557	5.61386e-10	5.61386e-10	1	0	0	1	0	0
AACACTCACCATC	1	5	13	243.875	204516353	150.088	332314174	65	5	0.00410045	0.0205023	0.015046	0.00026653	0.000195598	0.433078	1.30322e-09	1.30322e-09	1	0	0	1	0	0
AACAG	6817	80848	5	243.875	204516353	150.088	332314174	404240	11.8598	27.9528	331.514	243.288	1.65757	1.21644	0.395092	8.10482e-06	8.10482e-06	1	0	0	1	0	0
AACAGAACAGAACATCGCAG	1	4	20	243.875	204516353	150.088	332314174	80	4	0.00410045	0.0164018	0.0120368	0.000328036	0.000240736	0.533019	1.60396e-09	1.60396e-09	1	0	0	1	1	0
AACAGAACATCACAG	3702	19516	15	243.875	204516353	150.088	332314174	292740	5.27175	15.1799	80.0245	58.7276	1.20037	0.880913	0.526864	5.8693e-06	5.8693e-06	1	0	0	1	1	0
AACAGAACATCACATCGCAG	7	28	20	243.875	204516353	150.088	332314174	560	4	0.0287032	0.114813	0.0842576	0.00229625	0.00168515	0.533019	1.12277e-08	1.12277e-08	1	0	0	1	1	0
AACAGAACATCACGG	1	5	15	243.875	204516353	150.088	332314174	75	5	0.00410045	0.0205023	0.015046	0.000307534	0.00022569	0.499705	1.50371e-09	1.50371e-09	1	0	0	1	0	0
AACAGAAGATC	2	8	11	243.875	204516353	150.088	332314174	88	4	0.00820091	0.0328036	0.0240736	0.00036084	0.00026481	0.29316	1.76436e-09	1.76436e-09	1	0	0	1	0	0
AACAGAG	2	8	7	243.875	204516353	150.088	332314174	56	4	0.00820091	0.0328036	0.0240736	0.000229625	0.000168515	0.186557	1.12277e-09	1.12277e-09	1	0	0	1	0	0
AACAGAGG	2	12	8	243.875	204516353	150.088	332314174	96	6	0.00820091	0.0492054	0.0361104	0.000393644	0.000288883	0.319811	1.92475e-09	1.92475e-09	1	0	0	1	0	0
AACAGATCTAT	1	5	11	243.875	204516353	150.088	332314174	55	5	0.00410045	0.0205023	0.015046	0.000225525	0.000165506	0.366451	1.10272e-09	1.10272e-09	1	0	0	1	0	0
AACAGATGGTTC	3	16	12	243.875	204516353	150.088	332314174	192	5.33333	0.0123014	0.0656073	0.0481472	0.000787287	0.000577767	0.426415	3.84951e-09	3.84951e-09	1	0	0	1	0	0
AACAGC	8400	42202	6	243.875	204516353	150.088	332314174	253212	5.02405	34.4438	173.047	126.994	1.03828	0.761966	0.200843	5.07678e-06	5.07678e-06	1	0	0	1	0	0
AACAGCAGGGC	1	4	11	243.875	204516353	150.088	332314174	44	4	0.00410045	0.0164018	0.0120368	0.00018042	0.000132405	0.29316	8.82179e-10	8.82179e-10	1	0	0	1	0	0
AACAGCC	6	24	7	243.875	204516353	150.088	332314174	168	4	0.0246027	0.0984109	0.0722208	0.000688876	0.000505546	0.186557	3.36832e-09	3.36832e-09	1	0	0	1	0	0
AACAGG	151	774	6	243.875	204516353	150.088	332314174	4644	5.12583	0.619169	3.17375	2.32912	0.0190425	0.0139747	0.204912	9.311e-08	9.311e-08	1	0	0	1	0	0
AACAGGTC	1	6	8	243.875	204516353	150.088	332314174	48	6	0.00410045	0.0246027	0.0180552	0.000196822	0.000144442	0.319811	9.62377e-10	9.62377e-10	1	0	0	1	0	0
AACAGT	886281	10633919	6	243.875	204516353	150.088	332314174	63803514	11.9984	3634.15	43603.9	31999.6	261.623	191.998	0.479652	0.00127923	0.00127923	1	1	1	1	0	0
AACAGTAACGGT	164	852	12	243.875	204516353	150.088	332314174	10224	5.19512	0.672474	3.49359	2.56384	0.041923	0.0307661	0.415365	2.04986e-07	2.04986e-07	1	0	0	1	0	0
AACAGTAGCAGT	415	2479	12	243.875	204516353	150.088	332314174	29748	5.97349	1.70169	10.165	7.45981	0.12198	0.0895177	0.477598	5.96433e-07	5.96433e-07	1	0	0	1	0	0
AACAGTGTATGTTGATG	1	4	17	243.875	204516353	150.088	332314174	68	4	0.00410045	0.0164018	0.0120368	0.000278831	0.000204626	0.453066	1.36337e-09	1.36337e-09	1	0	0	1	0	0
AACAT	112	683	5	243.875	204516353	150.088	332314174	3415	6.09821	0.459251	2.80061	2.05528	0.0140031	0.0102764	0.203154	6.84691e-08	6.84691e-08	1	0	0	1	0	0
AACATAC	3	12	7	243.875	204516353	150.088	332314174	84	4	0.0123014	0.0492054	0.0361104	0.000344438	0.000252773	0.186557	1.68416e-09	1.68416e-09	1	0	0	1	0	0
AACATACATATGTGG	2	10	15	243.875	204516353	150.088	332314174	150	5	0.00820091	0.0410045	0.030092	0.000615068	0.00045138	0.499705	3.00743e-09	3.00743e-09	1	0	0	1	0	0
AACATACTCAACATATG	1	4	17	243.875	204516353	150.088	332314174	68	4	0.00410045	0.0164018	0.0120368	0.000278831	0.000204626	0.453066	1.36337e-09	1.36337e-09	1	0	0	1	0	0
AACATATATAT	1	5	11	243.875	204516353	150.088	332314174	55	5	0.00410045	0.0205023	0.015046	0.000225525	0.000165506	0.366451	1.10272e-09	1.10272e-09	1	0	0	1	0	0
AACATC	561	2832	6	243.875	204516353	150.088	332314174	16992	5.04813	2.30035	11.6125	8.52206	0.0696749	0.0511323	0.201806	3.40681e-07	3.40681e-07	1	0	0	1	0	0
AACATCAACCAC	4	17	12	243.875	204516353	150.088	332314174	204	4.25	0.0164018	0.0697077	0.0511564	0.000836493	0.000613877	0.3398	4.0901e-09	4.0901e-09	1	0	0	1	0	0
AACATCAGC	198	1095	9	243.875	204516353	150.088	332314174	9855	5.5303	0.81189	4.49	3.29507	0.04041	0.0296557	0.331623	1.97588e-07	1.97588e-07	1	0	0	1	0	0
AACATCATC	676	2781	9	243.875	204516353	150.088	332314174	25029	4.11391	2.77191	11.4034	8.36859	0.10263	0.0753173	0.246689	5.01819e-07	5.01819e-07	1	0	0	1	0	0
AACATCG	17	68	7	243.875	204516353	150.088	332314174	476	4	0.0697077	0.278831	0.204626	0.00195182	0.00143238	0.186557	9.54357e-09	9.54357e-09	1	0	0	1	0	0
AACATCTTCATCTTCTC	2	10	17	243.875	204516353	150.088	332314174	170	5	0.00820091	0.0410045	0.030092	0.000697077	0.000511564	0.566333	3.40842e-09	3.40842e-09	1	0	0	1	1	0
AACATG	66	274	6	243.875	204516353	150.088	332314174	1644	4.15152	0.27063	1.12352	0.824521	0.00674115	0.00494713	0.165963	3.29614e-08	3.29614e-08	1	0	0	1	0	0
AACATGACAAGAAG	1	4	14	243.875	204516353	150.088	332314174	56	4	0.00410045	0.0164018	0.0120368	0.000229625	0.000168515	0.373113	1.12277e-09	1.12277e-09	1	0	0	1	0	0
AACATGCAC	4	17	9	243.875	204516353	150.088	332314174	153	4.25	0.0164018	0.0697077	0.0511564	0.000627369	0.000460408	0.25485	3.06758e-09	3.06758e-09	1	0	0	1	0	0
AACATGTAGAT	3	13	11	243.875	204516353	150.088	332314174	143	4.33333	0.0123014	0.0533059	0.0391196	0.000586365	0.000430316	0.317591	2.86708e-09	2.86708e-09	1	0	0	1	0	0
AACATT	13	59	6	243.875	204516353	150.088	332314174	354	4.53846	0.0533059	0.241927	0.177543	0.00145156	0.00106526	0.181431	7.09753e-09	7.09753e-09	1	0	0	1	0	0
AACATTATATTC	121	705	12	243.875	204516353	150.088	332314174	8460	5.82645	0.496155	2.89082	2.12149	0.0346898	0.0254578	0.465841	1.69619e-07	1.69619e-07	1	0	0	1	0	0
AACATTC	10	45	7	243.875	204516353	150.088	332314174	315	4.5	0.0410045	0.18452	0.135414	0.00129164	0.000947898	0.209876	6.3156e-09	6.3156e-09	1	0	0	1	0	0
AACATTGT	51	226	8	243.875	204516353	150.088	332314174	1808	4.43137	0.209123	0.926703	0.680079	0.00741362	0.00544063	0.236201	3.62495e-08	3.62495e-08	1	0	0	1	0	0
AACC	32867	246901	4	243.875	204516353	150.088	332314174	987604	7.51212	134.77	1012.41	742.975	4.04962	2.9719	0.200205	1.9801e-05	1.9801e-05	1	1	0	0	0	0
AACCAAG	41	170	7	243.875	204516353	150.088	332314174	1190	4.14634	0.168119	0.697077	0.511564	0.00487954	0.00358095	0.193382	2.38589e-08	2.38589e-08	1	0	0	1	0	0
AACCAAGTACTATAACGCC	7	30	19	243.875	204516353	150.088	332314174	570	4.28571	0.0287032	0.123014	0.090276	0.00233726	0.00171524	0.542537	1.14282e-08	1.14282e-08	1	0	0	1	1	0
AACCAC	107	524	6	243.875	204516353	150.088	332314174	3144	4.8972	0.438749	2.14864	1.57682	0.0128918	0.00946093	0.195772	6.30357e-08	6.30357e-08	1	0	0	1	0	0
AACCACC	9	37	7	243.875	204516353	150.088	332314174	259	4.11111	0.0369041	0.151717	0.11134	0.00106202	0.000779383	0.191739	5.19282e-09	5.19282e-09	1	0	0	1	0	0
AACCACTCCAGC	3	14	12	243.875	204516353	150.088	332314174	168	4.66667	0.0123014	0.0574064	0.0421288	0.000688876	0.000505546	0.373113	3.36832e-09	3.36832e-09	1	0	0	1	0	0
AACCAG	281	1166	6	243.875	204516353	150.088	332314174	6996	4.14947	1.15223	4.78113	3.50873	0.0286868	0.0210524	0.165881	1.40266e-07	1.40266e-07	1	0	0	1	0	0
AACCAGC	30	124	7	243.875	204516353	150.088	332314174	868	4.13333	0.123014	0.508456	0.373141	0.00355919	0.00261199	0.192775	1.7403e-08	1.7403e-08	1	0	0	1	0	0
AACCAGCGG	1	4	9	243.875	204516353	150.088	332314174	36	4	0.00410045	0.0164018	0.0120368	0.000147616	0.000108331	0.239859	7.21783e-10	7.21783e-10	1	0	0	1	0	0
AACCAGCT	126	1231	8	243.875	204516353	150.088	332314174	9848	9.76984	0.516657	5.04766	3.70433	0.0403813	0.0296346	0.520751	1.97448e-07	1.97448e-07	1	0	0	1	1	0
AACCAGGTAC	1	4	10	243.875	204516353	150.088	332314174	40	4	0.00410045	0.0164018	0.0120368	0.000164018	0.000120368	0.26651	8.01981e-10	8.01981e-10	1	0	0	1	0	0
AACCAGTC	18	72	8	243.875	204516353	150.088	332314174	576	4	0.0738082	0.295233	0.216662	0.00236186	0.0017333	0.213208	1.15485e-08	1.15485e-08	1	0	0	1	0	0
AACCAT	13	54	6	243.875	204516353	150.088	332314174	324	4.15385	0.0533059	0.221425	0.162497	0.00132855	0.000974981	0.166056	6.49604e-09	6.49604e-09	1	0	0	1	0	0
AACCATC	40	160	7	243.875	204516353	150.088	332314174	1120	4	0.164018	0.656073	0.481472	0.00459251	0.0033703	0.186557	2.24555e-08	2.24555e-08	1	0	0	1	0	0
AACCATCCGCTG	1	9	12	243.875	204516353	150.088	332314174	108	9	0.00410045	0.0369041	0.0270828	0.000442849	0.000324994	0.719576	2.16535e-09	2.16535e-09	1	0	0	1	1	0
AACCATCCTACTTAATCC	2	8	18	243.875	204516353	150.088	332314174	144	4	0.00820091	0.0328036	0.0240736	0.000590465	0.000433325	0.479717	2.88713e-09	2.88713e-09	1	0	0	1	0	0
AACCATCTCG	2	8	10	243.875	204516353	150.088	332314174	80	4	0.00820091	0.0328036	0.0240736	0.000328036	0.000240736	0.26651	1.60396e-09	1.60396e-09	1	0	0	1	0	0
AACCATGTAGTTATC	3	12	15	243.875	204516353	150.088	332314174	180	4	0.0123014	0.0492054	0.0361104	0.000738082	0.000541656	0.399764	3.60891e-09	3.60891e-09	1	0	0	1	0	0
AACCC	181	953	5	243.875	204516353	150.088	332314174	4765	5.26519	0.742182	3.90773	2.86777	0.0195387	0.0143388	0.175403	9.55359e-08	9.55359e-08	1	0	0	1	0	0
AACCCAACGATG	1	4	12	243.875	204516353	150.088	332314174	48	4	0.00410045	0.0164018	0.0120368	0.000196822	0.000144442	0.319811	9.62377e-10	9.62377e-10	1	0	0	1	0	0
AACCCAAGTGGACCTGCT	2	10	18	243.875	204516353	150.088	332314174	180	5	0.00820091	0.0410045	0.030092	0.000738082	0.000541656	0.599646	3.60891e-09	3.60891e-09	1	0	0	1	1	0
AACCCAC	14	56	7	243.875	204516353	150.088	332314174	392	4	0.0574064	0.229625	0.168515	0.00160738	0.00117961	0.186557	7.85941e-09	7.85941e-09	1	0	0	1	0	0
AACCCATC	3	14	8	243.875	204516353	150.088	332314174	112	4.66667	0.0123014	0.0574064	0.0421288	0.000459251	0.00033703	0.248742	2.24555e-09	2.24555e-09	1	0	0	1	0	0
AACCCC	214	918	6	243.875	204516353	150.088	332314174	5508	4.28972	0.877497	3.76422	2.76245	0.0225853	0.0165747	0.171488	1.10433e-07	1.10433e-07	1	0	0	1	0	0
AACCCCAACGGAATC	218	1073	15	243.875	204516353	150.088	332314174	16095	4.92202	0.893899	4.39979	3.22887	0.0659968	0.0484331	0.491912	3.22697e-07	3.22697e-07	1	0	0	1	0	0
AACCCCACCGGAATC	1	4	15	243.875	204516353	150.088	332314174	60	4	0.00410045	0.0164018	0.0120368	0.000246027	0.000180552	0.399764	1.20297e-09	1.20297e-09	1	0	0	1	0	0
AACCCCC	41	167	7	243.875	204516353	150.088	332314174	1169	4.07317	0.168119	0.684776	0.502536	0.00479343	0.00351776	0.189969	2.34379e-08	2.34379e-08	1	0	0	1	0	0
AACCCG	10	40	6	243.875	204516353	150.088	332314174	240	4	0.0410045	0.164018	0.120368	0.000984109	0.000722208	0.159906	4.81188e-09	4.81188e-09	1	0	0	1	0	0
AACCCGGCCGC	1	4	11	243.875	204516353	150.088	332314174	44	4	0.00410045	0.0164018	0.0120368	0.00018042	0.000132405	0.29316	8.82179e-10	8.82179e-10	1	0	0	1	0	0
AACCCT	368	3951	6	243.875	204516353	150.088	332314174	23706	10.7364	1.50897	16.2009	11.8894	0.0972054	0.0713361	0.429203	4.75294e-07	4.75294e-07	1	0	0	1	0	0
AACCCTACC	92	381	9	243.875	204516353	150.088	332314174	3429	4.1413	0.377242	1.56227	1.14651	0.0140605	0.0103185	0.248332	6.87498e-08	6.87498e-08	1	0	0	1	0	0
AACCCTC	4	16	7	243.875	204516353	150.088	332314174	112	4	0.0164018	0.0656073	0.0481472	0.000459251	0.00033703	0.186557	2.24555e-09	2.24555e-09	1	0	0	1	0	0
AACCCTG	11	44	7	243.875	204516353	150.088	332314174	308	4	0.045105	0.18042	0.132405	0.00126294	0.000926834	0.186557	6.17525e-09	6.17525e-09	1	0	0	1	0	0
AACCCTGACAC	21	94	11	243.875	204516353	150.088	332314174	1034	4.47619	0.0861095	0.385443	0.282865	0.00423987	0.00311151	0.328061	2.07312e-08	2.07312e-08	1	0	0	1	0	0
AACCCTGACAGAACCCTGAGAG	1	6	22	243.875	204516353	150.088	332314174	132	6	0.00410045	0.0246027	0.0180552	0.00054126	0.000397214	0.879481	2.64654e-09	2.64654e-09	1	0	0	1	1	0
AACCCTGACGC	71336	435897	11	243.875	204516353	150.088	332314174	4794867	6.11048	292.51	1787.38	1311.7	19.6611	14.4287	0.447838	9.61348e-05	9.61348e-05	1	1	1	1	0	0
AACCCTGACGCAACCTTGACGC	1	4	22	243.875	204516353	150.088	332314174	88	4	0.00410045	0.0164018	0.0120368	0.00036084	0.00026481	0.586321	1.76436e-09	1.76436e-09	1	0	0	1	1	0
AACCG	69	358	5	243.875	204516353	150.088	332314174	1790	5.18841	0.282931	1.46796	1.07729	0.00733981	0.00538647	0.172845	3.58886e-08	3.58886e-08	1	0	0	1	0	0
AACCGAACGG	4	16	10	243.875	204516353	150.088	332314174	160	4	0.0164018	0.0656073	0.0481472	0.000656073	0.000481472	0.26651	3.20792e-09	3.20792e-09	1	0	0	1	0	0
AACCGC	6	24	6	243.875	204516353	150.088	332314174	144	4	0.0246027	0.0984109	0.0722208	0.000590465	0.000433325	0.159906	2.88713e-09	2.88713e-09	1	0	0	1	0	0
AACCGCACCGGAATC	43	196	15	243.875	204516353	150.088	332314174	2940	4.55814	0.17632	0.803689	0.589803	0.0120553	0.00884705	0.455545	5.89456e-08	5.89456e-08	1	0	0	1	0	0
AACCGCGCAGAT	1	7	12	243.875	204516353	150.088	332314174	84	7	0.00410045	0.0287032	0.0210644	0.000344438	0.000252773	0.55967	1.68416e-09	1.68416e-09	1	0	0	1	1	0
AACCGG	31	146	6	243.875	204516353	150.088	332314174	876	4.70968	0.127114	0.598666	0.439343	0.003592	0.00263606	0.188276	1.75634e-08	1.75634e-08	1	0	0	1	0	0
AACCGGC	31	124	7	243.875	204516353	150.088	332314174	868	4	0.127114	0.508456	0.373141	0.00355919	0.00261199	0.186557	1.7403e-08	1.7403e-08	1	0	0	1	0	0
AACCGT	22	214	6	243.875	204516353	150.088	332314174	1284	9.72727	0.09021	0.877497	0.643969	0.00526498	0.00386381	0.388862	2.57436e-08	2.57436e-08	1	0	0	1	0	0
AACCT	180	2027	5	243.875	204516353	150.088	332314174	10135	11.2611	0.738082	8.31162	6.09965	0.0415581	0.0304982	0.375149	2.03202e-07	2.03202e-07	1	0	0	1	0	0
AACCTAC	38	198	7	243.875	204516353	150.088	332314174	1386	5.21053	0.155817	0.81189	0.595822	0.00568323	0.00417075	0.243015	2.77886e-08	2.77886e-08	1	0	0	1	0	0
AACCTACTAG	2	8	10	243.875	204516353	150.088	332314174	80	4	0.00820091	0.0328036	0.0240736	0.000328036	0.000240736	0.26651	1.60396e-09	1.60396e-09	1	0	0	1	0	0
AACCTAT	42	169	7	243.875	204516353	150.088	332314174	1183	4.02381	0.172219	0.692977	0.508555	0.00485084	0.00355988	0.187667	2.37186e-08	2.37186e-08	1	0	0	1	0	0
AACCTC	284	1290	6	243.875	204516353	150.088	332314174	7740	4.54225	1.16453	5.28959	3.88187	0.0317375	0.0232912	0.181583	1.55183e-07	1.55183e-07	1	0	0	1	0	0
AACCTCC	55	222	7	243.875	204516353	150.088	332314174	1554	4.03636	0.225525	0.910301	0.668043	0.00637211	0.0046763	0.188253	3.11569e-08	3.11569e-08	1	0	0	1	0	0
AACCTCTCCATC	6	30	12	243.875	204516353	150.088	332314174	360	5	0.0246027	0.123014	0.090276	0.00147616	0.00108331	0.399764	7.21783e-09	7.21783e-09	1	0	0	1	0	0
AACCTCTGGCG	2	12	11	243.875	204516353	150.088	332314174	132	6	0.00820091	0.0492054	0.0361104	0.00054126	0.000397214	0.439741	2.64654e-09	2.64654e-09	1	0	0	1	0	0
AACCTG	3	32	6	243.875	204516353	150.088	332314174	192	10.6667	0.0123014	0.131215	0.0962944	0.000787287	0.000577767	0.426415	3.84951e-09	3.84951e-09	1	0	0	1	0	0
AACCTGC	2	8	7	243.875	204516353	150.088	332314174	56	4	0.00820091	0.0328036	0.0240736	0.000229625	0.000168515	0.186557	1.12277e-09	1.12277e-09	1	0	0	1	0	0
AACCTTGACGC	4	29	11	243.875	204516353	150.088	332314174	319	7.25	0.0164018	0.118913	0.0872668	0.00130804	0.000959935	0.531353	6.3958e-09	6.3958e-09	1	0	0	1	1	0
AACCTTGTC	53	218	9	243.875	204516353	150.088	332314174	1962	4.11321	0.217324	0.893899	0.656006	0.00804509	0.00590405	0.246647	3.93372e-08	3.93372e-08	1	0	0	1	0	0
AACG	50759	355767	4	243.875	204516353	150.088	332314174	1423068	7.00894	208.135	1458.81	1070.57	5.83522	4.2823	0.186795	2.85318e-05	2.85318e-05	1	1	1	0	0	0
AACGAAG	83	374	7	243.875	204516353	150.088	332314174	2618	4.50602	0.340338	1.53357	1.12544	0.010735	0.00787809	0.210157	5.24896e-08	5.24896e-08	1	0	0	1	0	0
AACGAAT	25	137	7	243.875	204516353	150.088	332314174	959	5.48	0.102511	0.561762	0.41226	0.00393234	0.00288582	0.255583	1.92275e-08	1.92275e-08	1	0	0	1	0	0
AACGAATGC	41	190	9	243.875	204516353	150.088	332314174	1710	4.63415	0.168119	0.779086	0.571748	0.00701178	0.00514573	0.277885	3.42847e-08	3.42847e-08	1	0	0	1	0	0
AACGAC	28843	243085	6	243.875	204516353	150.088	332314174	1458510	8.42787	118.269	996.759	731.492	5.98055	4.38895	0.336916	2.92424e-05	2.92424e-05	1	1	1	1	0	0
AACGACAACGGAATC	1	4	15	243.875	204516353	150.088	332314174	60	4	0.00410045	0.0164018	0.0120368	0.000246027	0.000180552	0.399764	1.20297e-09	1.20297e-09	1	0	0	1	0	0
AACGACATC	40	184	9	243.875	204516353	150.088	332314174	1656	4.6	0.164018	0.754484	0.553693	0.00679035	0.00498324	0.275837	3.3202e-08	3.3202e-08	1	0	0	1	0	0
AACGACC	23	92	7	243.875	204516353	150.088	332314174	644	4	0.0943104	0.377242	0.276846	0.00264069	0.00193793	0.186557	1.29119e-08	1.29119e-08	1	0	0	1	0	0
AACGACG	48	194	7	243.875	204516353	150.088	332314174	1358	4.04167	0.196822	0.795488	0.583785	0.00556842	0.00408649	0.1885	2.72272e-08	2.72272e-08	1	0	0	1	0	0
AACGAG	884	4113	6	243.875	204516353	150.088	332314174	24678	4.65271	3.6248	16.8652	12.3768	0.101191	0.0742611	0.185999	4.94782e-07	4.94782e-07	1	0	0	1	0	0
AACGAGC	27	108	7	243.875	204516353	150.088	332314174	756	4	0.110712	0.442849	0.324994	0.00309994	0.00227496	0.186557	1.51574e-08	1.51574e-08	1	0	0	1	0	0
AACGAGG	3	12	7	243.875	204516353	150.088	332314174	84	4	0.0123014	0.0492054	0.0361104	0.000344438	0.000252773	0.186557	1.68416e-09	1.68416e-09	1	0	0	1	0	0
AACGAT	158	852	6	243.875	204516353	150.088	332314174	5112	5.39241	0.647872	3.49359	2.56384	0.0209615	0.015383	0.215569	1.02493e-07	1.02493e-07	1	0	0	1	0	0
AACGATC	4	17	7	243.875	204516353	150.088	332314174	119	4.25	0.0164018	0.0697077	0.0511564	0.000487954	0.000358095	0.198216	2.38589e-09	2.38589e-09	1	0	0	1	0	0
AACGATCT	67	280	8	243.875	204516353	150.088	332314174	2240	4.1791	0.27473	1.14813	0.842576	0.00918502	0.00674061	0.222754	4.49109e-08	4.49109e-08	1	0	0	1	0	0
AACGATG	11	44	7	243.875	204516353	150.088	332314174	308	4	0.045105	0.18042	0.132405	0.00126294	0.000926834	0.186557	6.17525e-09	6.17525e-09	1	0	0	1	0	0
AACGATGAATC	1	6	11	243.875	204516353	150.088	332314174	66	6	0.00410045	0.0246027	0.0180552	0.00027063	0.000198607	0.439741	1.32327e-09	1.32327e-09	1	0	0	1	0	0
AACGATGAT	44	209	9	243.875	204516353	150.088	332314174	1881	4.75	0.18042	0.856995	0.628923	0.00771295	0.00566031	0.284832	3.77131e-08	3.77131e-08	1	0	0	1	0	0
AACGATTC	326	1337	8	243.875	204516353	150.088	332314174	10696	4.10123	1.33675	5.48231	4.0233	0.0438585	0.0321864	0.218603	2.1445e-07	2.1445e-07	1	0	0	1	0	0
AACGATTCT	35	145	9	243.875	204516353	150.088	332314174	1305	4.14286	0.143516	0.594566	0.436334	0.00535109	0.00392701	0.248425	2.61646e-08	2.61646e-08	1	0	0	1	0	0
AACGC	765	4114	5	243.875	204516353	150.088	332314174	20570	5.37778	3.13685	16.8693	12.3799	0.0843463	0.0618993	0.179154	4.12419e-07	4.12419e-07	1	0	0	1	0	0
AACGCAAT	269	2725	8	243.875	204516353	150.088	332314174	21800	10.1301	1.10302	11.1737	8.20007	0.0893899	0.0656006	0.539954	4.37079e-07	4.37079e-07	1	0	0	1	1	0
AACGCAG	43	172	7	243.875	204516353	150.088	332314174	1204	4	0.17632	0.705278	0.517582	0.00493695	0.00362308	0.186557	2.41396e-08	2.41396e-08	1	0	0	1	0	0
AACGCATCAG	2	9	10	243.875	204516353	150.088	332314174	90	4.5	0.00820091	0.0369041	0.0270828	0.000369041	0.000270828	0.299823	1.80446e-09	1.80446e-09	1	0	0	1	0	0
AACGCC	149	642	6	243.875	204516353	150.088	332314174	3852	4.30872	0.610968	2.63249	1.93191	0.0157949	0.0115914	0.172247	7.72307e-08	7.72307e-08	1	0	0	1	0	0
AACGCCATCCC	2	8	11	243.875	204516353	150.088	332314174	88	4	0.00820091	0.0328036	0.0240736	0.00036084	0.00026481	0.29316	1.76436e-09	1.76436e-09	1	0	0	1	0	0
AACGCCGACACC	3	13	12	243.875	204516353	150.088	332314174	156	4.33333	0.0123014	0.0533059	0.0391196	0.000639671	0.000469435	0.346462	3.12772e-09	3.12772e-09	1	0	0	1	0	0
AACGCG	1253	5372	6	243.875	204516353	150.088	332314174	32232	4.28731	5.13787	22.0276	16.1654	0.132166	0.0969926	0.171391	6.46236e-07	6.46236e-07	1	0	0	1	0	0
AACGCGC	3	12	7	243.875	204516353	150.088	332314174	84	4	0.0123014	0.0492054	0.0361104	0.000344438	0.000252773	0.186557	1.68416e-09	1.68416e-09	1	0	0	1	0	0
AACGCTC	2	9	7	243.875	204516353	150.088	332314174	63	4.5	0.00820091	0.0369041	0.0270828	0.000258329	0.00018958	0.209876	1.26312e-09	1.26312e-09	1	0	0	1	0	0
AACGCTTC	2	10	8	243.875	204516353	150.088	332314174	80	5	0.00820091	0.0410045	0.030092	0.000328036	0.000240736	0.26651	1.60396e-09	1.60396e-09	1	0	0	1	0	0
AACGCTTCC	1	10	9	243.875	204516353	150.088	332314174	90	10	0.00410045	0.0410045	0.030092	0.000369041	0.000270828	0.599646	1.80446e-09	1.80446e-09	1	0	0	1	1	0
AACGG	1546	8473	5	243.875	204516353	150.088	332314174	42365	5.4806	6.3393	34.7431	25.497	0.173716	0.127485	0.182579	8.49398e-07	8.49398e-07	1	0	0	1	0	0
AACGGAATCG	107	478	10	243.875	204516353	150.088	332314174	4780	4.46729	0.438749	1.96002	1.4384	0.0196002	0.014384	0.297644	9.58367e-08	9.58367e-08	1	0	0	1	0	0
AACGGAGGCTCTGGC	1	7	15	243.875	204516353	150.088	332314174	105	7	0.00410045	0.0287032	0.0210644	0.000430548	0.000315966	0.699588	2.1052e-09	2.1052e-09	1	0	0	1	1	0
AACGGAT	1	5	7	243.875	204516353	150.088	332314174	35	5	0.00410045	0.0205023	0.015046	0.000143516	0.000105322	0.233196	7.01733e-10	7.01733e-10	1	0	0	1	0	0
AACGGC	7154	50711	6	243.875	204516353	150.088	332314174	304266	7.08848	29.3346	207.938	152.6	1.24763	0.915597	0.283372	6.10039e-06	6.10039e-06	1	0	0	1	0	0
AACGGCTGGAGCAGGCGC	2	8	18	243.875	204516353	150.088	332314174	144	4	0.00820091	0.0328036	0.0240736	0.000590465	0.000433325	0.479717	2.88713e-09	2.88713e-09	1	0	0	1	0	0
AACGGG	185	846	6	243.875	204516353	150.088	332314174	5076	4.57297	0.758584	3.46898	2.54578	0.0208139	0.0152747	0.182811	1.01771e-07	1.01771e-07	1	0	0	1	0	0
AACGGGG	5	22	7	243.875	204516353	150.088	332314174	154	4.4	0.0205023	0.09021	0.0662024	0.00063147	0.000463417	0.205212	3.08763e-09	3.08763e-09	1	0	0	1	0	0
AACGGT	694	10176	6	243.875	204516353	150.088	332314174	61056	14.6628	2.84572	41.7262	30.6216	0.250357	0.18373	0.586167	1.22414e-06	1.22414e-06	1	0	0	1	1	0
AACGT	765	4383	5	243.875	204516353	150.088	332314174	21915	5.72941	3.13685	17.9723	13.1893	0.0898615	0.0659466	0.190868	4.39385e-07	4.39385e-07	1	0	0	1	0	0
AACGTAG	43	175	7	243.875	204516353	150.088	332314174	1225	4.06977	0.17632	0.717579	0.52661	0.00502306	0.00368627	0.189811	2.45607e-08	2.45607e-08	1	0	0	1	0	0
AACGTAT	2	11	7	243.875	204516353	150.088	332314174	77	5.5	0.00820091	0.045105	0.0331012	0.000315735	0.000231708	0.256515	1.54381e-09	1.54381e-09	1	0	0	1	0	0
AACGTC	195	902	6	243.875	204516353	150.088	332314174	5412	4.62564	0.799589	3.69861	2.7143	0.0221917	0.0162858	0.184917	1.08508e-07	1.08508e-07	1	0	0	1	0	0
AACGTCATCATC	1	4	12	243.875	204516353	150.088	332314174	48	4	0.00410045	0.0164018	0.0120368	0.000196822	0.000144442	0.319811	9.62377e-10	9.62377e-10	1	0	0	1	0	0
AACGTG	462	2069	6	243.875	204516353	150.088	332314174	12414	4.47835	1.89441	8.48384	6.22604	0.050903	0.0373562	0.179029	2.48895e-07	2.48895e-07	1	0	0	1	0	0
AACGTGC	25	101	7	243.875	204516353	150.088	332314174	707	4.04	0.102511	0.414146	0.303929	0.00289902	0.0021275	0.188422	1.4175e-08	1.4175e-08	1	0	0	1	0	0
AACGTGT	132	664	7	243.875	204516353	150.088	332314174	4648	5.0303	0.54126	2.7227	1.99811	0.0190589	0.0139868	0.234609	9.31902e-08	9.31902e-08	1	0	0	1	0	0
AACGTGTACGTG	14	62	12	243.875	204516353	150.088	332314174	744	4.42857	0.0574064	0.254228	0.18657	0.00305074	0.00223885	0.354077	1.49168e-08	1.49168e-08	1	0	0	1	0	0
AACGTT	272	1185	6	243.875	204516353	150.088	332314174	7110	4.35662	1.11532	4.85904	3.5659	0.0291542	0.0213954	0.174162	1.42552e-07	1.42552e-07	1	0	0	1	0	0
AACT	896	6922	4	243.875	204516353	150.088	332314174	27688	7.72545	3.67401	28.3833	20.8297	0.113533	0.0833187	0.205891	5.55131e-07	5.55131e-07	1	0	0	0	0	0
AACTAACTT	34	139	9	243.875	204516353	150.088	332314174	1251	4.08824	0.139415	0.569963	0.418279	0.00512967	0.00376451	0.24515	2.50819e-08	2.50819e-08	1	0	0	1	0	0
AACTAAT	1	9	7	243.875	204516353	150.088	332314174	63	9	0.00410045	0.0369041	0.0270828	0.000258329	0.00018958	0.419753	1.26312e-09	1.26312e-09	1	0	0	1	0	0
AACTAATAAGCGTATCAAGG	46	211	20	243.875	204516353	150.088	332314174	4220	4.58696	0.188621	0.865196	0.634941	0.0173039	0.0126988	0.611234	8.4609e-08	8.4609e-08	1	0	0	1	1	0
AACTAC	760	4475	6	243.875	204516353	150.088	332314174	26850	5.88816	3.11635	18.3495	13.4662	0.110097	0.080797	0.235388	5.3833e-07	5.3833e-07	1	0	0	1	0	0
AACTACAGC	2	10	9	243.875	204516353	150.088	332314174	90	5	0.00820091	0.0410045	0.030092	0.000369041	0.000270828	0.299823	1.80446e-09	1.80446e-09	1	0	0	1	0	0
AACTACGATCC	41	176	11	243.875	204516353	150.088	332314174	1936	4.29268	0.168119	0.72168	0.529619	0.00793848	0.00582581	0.314611	3.88159e-08	3.88159e-08	1	0	0	1	0	0
AACTACGG	2	8	8	243.875	204516353	150.088	332314174	64	4	0.00820091	0.0328036	0.0240736	0.000262429	0.000192589	0.213208	1.28317e-09	1.28317e-09	1	0	0	1	0	0
AACTAG	47	217	6	243.875	204516353	150.088	332314174	1302	4.61702	0.192721	0.889799	0.652997	0.00533879	0.00391798	0.184572	2.61045e-08	2.61045e-08	1	0	0	1	0	0
AACTAGAAGAAGAC	1	4	14	243.875	204516353	150.088	332314174	56	4	0.00410045	0.0164018	0.0120368	0.000229625	0.000168515	0.373113	1.12277e-09	1.12277e-09	1	0	0	1	0	0
AACTAGTGATAATG	4	16	14	243.875	204516353	150.088	332314174	224	4	0.0164018	0.0656073	0.0481472	0.000918502	0.000674061	0.373113	4.49109e-09	4.49109e-09	1	0	0	1	0	0
AACTAT	62	252	6	243.875	204516353	150.088	332314174	1512	4.06452	0.254228	1.03331	0.758319	0.00619989	0.00454991	0.162485	3.03149e-08	3.03149e-08	1	0	0	1	0	0
AACTATAATCAT	4	18	12	243.875	204516353	150.088	332314174	216	4.5	0.0164018	0.0738082	0.0541656	0.000885698	0.000649987	0.359788	4.3307e-09	4.3307e-09	1	0	0	1	0	0
AACTATAC	184	1875	8	243.875	204516353	150.088	332314174	15000	10.1902	0.754484	7.68835	5.64225	0.0615068	0.045138	0.543158	3.00743e-07	3.00743e-07	1	0	0	1	1	0
AACTATATCAACTC	8	33	14	243.875	204516353	150.088	332314174	462	4.125	0.0328036	0.135315	0.0993036	0.00189441	0.00139025	0.384773	9.26288e-09	9.26288e-09	1	0	0	1	0	0
AACTATTC	5	41	8	243.875	204516353	150.088	332314174	328	8.2	0.0205023	0.168119	0.123377	0.00134495	0.000987018	0.437076	6.57624e-09	6.57624e-09	1	0	0	1	0	0
AACTC	812	4826	5	243.875	204516353	150.088	332314174	24130	5.94335	3.32957	19.7888	14.5224	0.098944	0.072612	0.197995	4.83795e-07	4.83795e-07	1	0	0	1	0	0
AACTCAC	2	9	7	243.875	204516353	150.088	332314174	63	4.5	0.00820091	0.0369041	0.0270828	0.000258329	0.00018958	0.209876	1.26312e-09	1.26312e-09	1	0	0	1	0	0
AACTCAT	76	537	7	243.875	204516353	150.088	332314174	3759	7.06579	0.311635	2.20194	1.61594	0.0154136	0.0113116	0.329543	7.53661e-08	7.53661e-08	1	0	0	1	0	0
AACTCC	14	57	6	243.875	204516353	150.088	332314174	342	4.07143	0.0574064	0.233726	0.171524	0.00140236	0.00102915	0.162761	6.85693e-09	6.85693e-09	1	0	0	1	0	0
AACTCCC	5	20	7	243.875	204516353	150.088	332314174	140	4	0.0205023	0.0820091	0.060184	0.000574064	0.000421288	0.186557	2.80693e-09	2.80693e-09	1	0	0	1	0	0
AACTCG	128	557	6	243.875	204516353	150.088	332314174	3342	4.35156	0.524858	2.28395	1.67612	0.0137037	0.0100567	0.17396	6.70055e-08	6.70055e-08	1	0	0	1	0	0
AACTCGT	1	4	7	243.875	204516353	150.088	332314174	28	4	0.00410045	0.0164018	0.0120368	0.000114813	8.42576e-05	0.186557	5.61386e-10	5.61386e-10	1	0	0	1	0	0
AACTCT	636	2782	6	243.875	204516353	150.088	332314174	16692	4.37421	2.60789	11.4075	8.3716	0.0684448	0.0502296	0.174865	3.34667e-07	3.34667e-07	1	0	0	1	0	0
AACTCTAGT	3	12	9	243.875	204516353	150.088	332314174	108	4	0.0123014	0.0492054	0.0361104	0.000442849	0.000324994	0.239859	2.16535e-09	2.16535e-09	1	0	0	1	0	0
AACTCTCCATATG	7	32	13	243.875	204516353	150.088	332314174	416	4.57143	0.0287032	0.131215	0.0962944	0.00170579	0.00125183	0.395957	8.3406e-09	8.3406e-09	1	0	0	1	0	0
AACTCTCCC	1	6	9	243.875	204516353	150.088	332314174	54	6	0.00410045	0.0246027	0.0180552	0.000221425	0.000162497	0.359788	1.08267e-09	1.08267e-09	1	0	0	1	0	0
AACTCTT	32	225	7	243.875	204516353	150.088	332314174	1575	7.03125	0.131215	0.922602	0.67707	0.00645822	0.00473949	0.327932	3.1578e-08	3.1578e-08	1	0	0	1	0	0
AACTG	927	5653	5	243.875	204516353	150.088	332314174	28265	6.09817	3.80112	23.1799	17.011	0.115899	0.0850551	0.203152	5.667e-07	5.667e-07	1	0	0	1	0	0
AACTGC	1400	6272	6	243.875	204516353	150.088	332314174	37632	4.48	5.74064	25.718	18.8737	0.154308	0.113242	0.179094	7.54503e-07	7.54503e-07	1	0	0	1	0	0
AACTGT	670	4125	6	243.875	204516353	150.088	332314174	24750	6.15672	2.7473	16.9144	12.413	0.101486	0.0744777	0.246124	4.96226e-07	4.96226e-07	1	0	0	1	0	0
AACTGTAATT	3	12	10	243.875	204516353	150.088	332314174	120	4	0.0123014	0.0492054	0.0361104	0.000492054	0.000361104	0.26651	2.40594e-09	2.40594e-09	1	0	0	1	0	0
AACTT	224	1205	5	243.875	204516353	150.088	332314174	6025	5.37946	0.918502	4.94105	3.62609	0.0247052	0.0181304	0.17921	1.20798e-07	1.20798e-07	1	0	0	1	0	0
AACTTAATG	1	7	9	243.875	204516353	150.088	332314174	63	7	0.00410045	0.0287032	0.0210644	0.000258329	0.00018958	0.419753	1.26312e-09	1.26312e-09	1	0	0	1	0	0
AACTTAG	5	20	7	243.875	204516353	150.088	332314174	140	4	0.0205023	0.0820091	0.060184	0.000574064	0.000421288	0.186557	2.80693e-09	2.80693e-09	1	0	0	1	0	0
AACTTAGTACTACTAC	2	8	16	243.875	204516353	150.088	332314174	128	4	0.00820091	0.0328036	0.0240736	0.000524858	0.000385178	0.426415	2.56634e-09	2.56634e-09	1	0	0	1	0	0
AACTTAT	5	20	7	243.875	204516353	150.088	332314174	140	4	0.0205023	0.0820091	0.060184	0.000574064	0.000421288	0.186557	2.80693e-09	2.80693e-09	1	0	0	1	0	0
AACTTC	114	553	6	243.875	204516353	150.088	332314174	3318	4.85088	0.467452	2.26755	1.66409	0.0136053	0.00998453	0.193921	6.65243e-08	6.65243e-08	1	0	0	1	0	0
AACTTCC	4	16	7	243.875	204516353	150.088	332314174	112	4	0.0164018	0.0656073	0.0481472	0.000459251	0.00033703	0.186557	2.24555e-09	2.24555e-09	1	0	0	1	0	0
AACTTGAAGTAT	1	4	12	243.875	204516353	150.088	332314174	48	4	0.00410045	0.0164018	0.0120368	0.000196822	0.000144442	0.319811	9.62377e-10	9.62377e-10	1	0	0	1	0	0
AACTTGACAGTCGT	1	5	14	243.875	204516353	150.088	332314174	70	5	0.00410045	0.0205023	0.015046	0.000287032	0.000210644	0.466392	1.40347e-09	1.40347e-09	1	0	0	1	0	0
AACTTGCCG	35	152	9	243.875	204516353	150.088	332314174	1368	4.34286	0.143516	0.623269	0.457398	0.00560942	0.00411659	0.260418	2.74277e-08	2.74277e-08	1	0	0	1	0	0
AACTTGGGAAT	3	12	11	243.875	204516353	150.088	332314174	132	4	0.0123014	0.0492054	0.0361104	0.00054126	0.000397214	0.29316	2.64654e-09	2.64654e-09	1	0	0	1	0	0
AAG	375604	3712533	3	243.875	204516353	150.088	332314174	11137599	9.88417	1540.15	15223.1	11171.8	45.6692	33.5153	0.197567	0.000223303	0.000223303	1	1	1	0	0	0
AAGAAGACG	107	595	9	243.875	204516353	150.088	332314174	5355	5.56075	0.438749	2.43977	1.79047	0.0219579	0.0161143	0.333448	1.07365e-07	1.07365e-07	1	0	0	1	0	0
AAGAAGATATC	2	12	11	243.875	204516353	150.088	332314174	132	6	0.00820091	0.0492054	0.0361104	0.00054126	0.000397214	0.439741	2.64654e-09	2.64654e-09	1	0	0	1	0	0
AAGAAGATATT	1	4	11	243.875	204516353	150.088	332314174	44	4	0.00410045	0.0164018	0.0120368	0.00018042	0.000132405	0.29316	8.82179e-10	8.82179e-10	1	0	0	1	0	0
AAGAAGC	27	108	7	243.875	204516353	150.088	332314174	756	4	0.110712	0.442849	0.324994	0.00309994	0.00227496	0.186557	1.51574e-08	1.51574e-08	1	0	0	1	0	0
AAGAAGG	164	682	7	243.875	204516353	150.088	332314174	4774	4.15854	0.672474	2.79651	2.05227	0.0195756	0.0143659	0.193951	9.57164e-08	9.57164e-08	1	0	0	1	0	0
AAGAAGT	1	4	7	243.875	204516353	150.088	332314174	28	4	0.00410045	0.0164018	0.0120368	0.000114813	8.42576e-05	0.186557	5.61386e-10	5.61386e-10	1	0	0	1	0	0
AAGAAT	7995	37451	6	243.875	204516353	150.088	332314174	224706	4.6843	32.7831	153.566	112.698	0.921397	0.676185	0.187262	4.50525e-06	4.50525e-06	1	0	0	1	0	0
AAGAATAG	1	11	8	243.875	204516353	150.088	332314174	88	11	0.00410045	0.045105	0.0331012	0.00036084	0.00026481	0.586321	1.76436e-09	1.76436e-09	1	0	0	1	1	0
AAGAATAGTGTG	2	9	12	243.875	204516353	150.088	332314174	108	4.5	0.00820091	0.0369041	0.0270828	0.000442849	0.000324994	0.359788	2.16535e-09	2.16535e-09	1	0	0	1	0	0
AAGAATCATCACCATC	1	7	16	243.875	204516353	150.088	332314174	112	7	0.00410045	0.0287032	0.0210644	0.000459251	0.00033703	0.746227	2.24555e-09	2.24555e-09	1	0	0	1	1	0
AAGAATG	43	201	7	243.875	204516353	150.088	332314174	1407	4.67442	0.17632	0.824191	0.604849	0.00576934	0.00423395	0.218011	2.82097e-08	2.82097e-08	1	0	0	1	0	0
AAGAATGAGAG	123	749	11	243.875	204516353	150.088	332314174	8239	6.08943	0.504356	3.07124	2.25389	0.0337836	0.0247928	0.446295	1.65188e-07	1.65188e-07	1	0	0	1	0	0
AAGAC	369	2035	5	243.875	204516353	150.088	332314174	10175	5.51491	1.51307	8.34442	6.12372	0.0417221	0.0306186	0.183722	2.04004e-07	2.04004e-07	1	0	0	1	0	0
AAGACAATTC	2	8	10	243.875	204516353	150.088	332314174	80	4	0.00820091	0.0328036	0.0240736	0.000328036	0.000240736	0.26651	1.60396e-09	1.60396e-09	1	0	0	1	0	0
AAGACAC	5	20	7	243.875	204516353	150.088	332314174	140	4	0.0205023	0.0820091	0.060184	0.000574064	0.000421288	0.186557	2.80693e-09	2.80693e-09	1	0	0	1	0	0
AAGACAGAC	1	7	9	243.875	204516353	150.088	332314174	63	7	0.00410045	0.0287032	0.0210644	0.000258329	0.00018958	0.419753	1.26312e-09	1.26312e-09	1	0	0	1	0	0
AAGACC	208	1060	6	243.875	204516353	150.088	332314174	6360	5.09615	0.852894	4.34648	3.18975	0.0260789	0.0191385	0.203726	1.27515e-07	1.27515e-07	1	0	0	1	0	0
AAGACG	2256	10691	6	243.875	204516353	150.088	332314174	64146	4.73892	9.25062	43.838	32.1714	0.263028	0.193028	0.189445	1.2861e-06	1.2861e-06	1	0	0	1	0	0
AAGACGGAG	11	48	9	243.875	204516353	150.088	332314174	432	4.36364	0.045105	0.196822	0.144442	0.0017714	0.00129997	0.261664	8.66139e-09	8.66139e-09	1	0	0	1	0	0
AAGACGTGT	3120	28641	9	243.875	204516353	150.088	332314174	257769	9.17981	12.7934	117.441	86.1865	1.05697	0.775679	0.550464	5.16814e-06	5.16814e-06	1	0	0	1	1	0
AAGACT	45	221	6	243.875	204516353	150.088	332314174	1326	4.91111	0.18452	0.9062	0.665033	0.0054372	0.0039902	0.196329	2.65857e-08	2.65857e-08	1	0	0	1	0	0
AAGACTGCTGGCTG	1	4	14	243.875	204516353	150.088	332314174	56	4	0.00410045	0.0164018	0.0120368	0.000229625	0.000168515	0.373113	1.12277e-09	1.12277e-09	1	0	0	1	0	0
AAGAG	25100	157065	5	243.875	204516353	150.088	332314174	785325	6.25757	102.921	644.038	472.64	3.22019	2.3632	0.208463	1.57454e-05	1.57454e-05	1	1	0	1	0	0
AAGAGAAGCT	2	8	10	243.875	204516353	150.088	332314174	80	4	0.00820091	0.0328036	0.0240736	0.000328036	0.000240736	0.26651	1.60396e-09	1.60396e-09	1	0	0	1	0	0
AAGAGAATACCACAAT	1	4	16	243.875	204516353	150.088	332314174	64	4	0.00410045	0.0164018	0.0120368	0.000262429	0.000192589	0.426415	1.28317e-09	1.28317e-09	1	0	0	1	0	0
AAGAGAATG	89	356	9	243.875	204516353	150.088	332314174	3204	4	0.36494	1.45976	1.07128	0.0131379	0.00964148	0.239859	6.42387e-08	6.42387e-08	1	0	0	1	0	0
AAGAGAG	265	1254	7	243.875	204516353	150.088	332314174	8778	4.73208	1.08662	5.14197	3.77354	0.0359938	0.0264148	0.2207	1.75995e-07	1.75995e-07	1	0	0	1	0	0
AAGAGAGACC	1	4	10	243.875	204516353	150.088	332314174	40	4	0.00410045	0.0164018	0.0120368	0.000164018	0.000120368	0.26651	8.01981e-10	8.01981e-10	1	0	0	1	0	0
AAGAGAGAGTG	1	5	11	243.875	204516353	150.088	332314174	55	5	0.00410045	0.0205023	0.015046	0.000225525	0.000165506	0.366451	1.10272e-09	1.10272e-09	1	0	0	1	0	0
AAGAGAGAT	2	17	9	243.875	204516353	150.088	332314174	153	8.5	0.00820091	0.0697077	0.0511564	0.000627369	0.000460408	0.5097	3.06758e-09	3.06758e-09	1	0	0	1	1	0
AAGAGAGATAG	1	6	11	243.875	204516353	150.088	332314174	66	6	0.00410045	0.0246027	0.0180552	0.00027063	0.000198607	0.439741	1.32327e-09	1.32327e-09	1	0	0	1	0	0
AAGAGAGGAGGGAGGG	1	5	16	243.875	204516353	150.088	332314174	80	5	0.00410045	0.0205023	0.015046	0.000328036	0.000240736	0.533019	1.60396e-09	1.60396e-09	1	0	0	1	1	0
AAGAGAGGGAAGAGGG	3	12	16	243.875	204516353	150.088	332314174	192	4	0.0123014	0.0492054	0.0361104	0.000787287	0.000577767	0.426415	3.84951e-09	3.84951e-09	1	0	0	1	0	0
AAGAGATAGGAAGAGG	4	18	16	243.875	204516353	150.088	332314174	288	4.5	0.0164018	0.0738082	0.0541656	0.00118093	0.00086665	0.479717	5.77426e-09	5.77426e-09	1	0	0	1	0	0
AAGAGATGACAAGGAG	4	22	16	243.875	204516353	150.088	332314174	352	5.5	0.0164018	0.09021	0.0662024	0.00144336	0.00105924	0.586321	7.05743e-09	7.05743e-09	1	0	0	1	1	0
AAGAGC	309	1338	6	243.875	204516353	150.088	332314174	8028	4.3301	1.26704	5.48641	4.02631	0.0329184	0.0241579	0.173102	1.60958e-07	1.60958e-07	1	0	0	1	0	0
AAGAGCAAGC	21	84	10	243.875	204516353	150.088	332314174	840	4	0.0861095	0.344438	0.252773	0.00344438	0.00252773	0.26651	1.68416e-08	1.68416e-08	1	0	0	1	0	0
AAGAGCGT	2	22	8	243.875	204516353	150.088	332314174	176	11	0.00820091	0.09021	0.0662024	0.00072168	0.000529619	0.586321	3.52871e-09	3.52871e-09	1	0	0	1	1	0
AAGAGG	6226	28341	6	243.875	204516353	150.088	332314174	170046	4.55204	25.5294	116.211	85.2838	0.697266	0.511703	0.181974	3.40934e-06	3.40934e-06	1	0	0	1	0	0
AAGAGGAATAG	674	3166	11	243.875	204516353	150.088	332314174	34826	4.69733	2.76371	12.982	9.52713	0.142802	0.104798	0.344268	6.98244e-07	6.98244e-07	1	0	0	1	0	0
AAGAGGC	2	16	7	243.875	204516353	150.088	332314174	112	8	0.00820091	0.0656073	0.0481472	0.000459251	0.00033703	0.373113	2.24555e-09	2.24555e-09	1	0	0	1	0	0
AAGAGGTC	1	4	8	243.875	204516353	150.088	332314174	32	4	0.00410045	0.0164018	0.0120368	0.000131215	9.62944e-05	0.213208	6.41585e-10	6.41585e-10	1	0	0	1	0	0
AAGAGT	1103	4981	6	243.875	204516353	150.088	332314174	29886	4.51587	4.5228	20.4244	14.9888	0.122546	0.089933	0.180528	5.992e-07	5.992e-07	1	0	0	1	0	0
AAGAGTCAAGGC	1	4	12	243.875	204516353	150.088	332314174	48	4	0.00410045	0.0164018	0.0120368	0.000196822	0.000144442	0.319811	9.62377e-10	9.62377e-10	1	0	0	1	0	0
AAGAGTG	87	397	7	243.875	204516353	150.088	332314174	2779	4.56322	0.35674	1.62788	1.19465	0.0113952	0.00836257	0.212825	5.57176e-08	5.57176e-08	1	0	0	1	0	0
AAGAGTGAGT	1	9	10	243.875	204516353	150.088	332314174	90	9	0.00410045	0.0369041	0.0270828	0.000369041	0.000270828	0.599646	1.80446e-09	1.80446e-09	1	0	0	1	1	0
AAGAGTGGAC	1	4	10	243.875	204516353	150.088	332314174	40	4	0.00410045	0.0164018	0.0120368	0.000164018	0.000120368	0.26651	8.01981e-10	8.01981e-10	1	0	0	1	0	0
AAGAGTGGGGC	1	4	11	243.875	204516353	150.088	332314174	44	4	0.00410045	0.0164018	0.0120368	0.00018042	0.000132405	0.29316	8.82179e-10	8.82179e-10	1	0	0	1	0	0
AAGAT	407	2491	5	243.875	204516353	150.088	332314174	12455	6.12039	1.66888	10.2142	7.49592	0.0510712	0.0374796	0.203893	2.49717e-07	2.49717e-07	1	0	0	1	0	0
AAGATAATAGTATG	1	5	14	243.875	204516353	150.088	332314174	70	5	0.00410045	0.0205023	0.015046	0.000287032	0.000210644	0.466392	1.40347e-09	1.40347e-09	1	0	0	1	0	0
AAGATAATG	2	16	9	243.875	204516353	150.088	332314174	144	8	0.00820091	0.0656073	0.0481472	0.000590465	0.000433325	0.479717	2.88713e-09	2.88713e-09	1	0	0	1	0	0
AAGATACCT	2	8	9	243.875	204516353	150.088	332314174	72	4	0.00820091	0.0328036	0.0240736	0.000295233	0.000216662	0.239859	1.44357e-09	1.44357e-09	1	0	0	1	0	0
AAGATACTC	2	8	9	243.875	204516353	150.088	332314174	72	4	0.00820091	0.0328036	0.0240736	0.000295233	0.000216662	0.239859	1.44357e-09	1.44357e-09	1	0	0	1	0	0
AAGATAGAG	1	6	9	243.875	204516353	150.088	332314174	54	6	0.00410045	0.0246027	0.0180552	0.000221425	0.000162497	0.359788	1.08267e-09	1.08267e-09	1	0	0	1	0	0
AAGATAGGG	1	13	9	243.875	204516353	150.088	332314174	117	13	0.00410045	0.0533059	0.0391196	0.000479753	0.000352076	0.77954	2.34579e-09	2.34579e-09	1	0	0	1	1	0
AAGATATGCTGAATC	2	8	15	243.875	204516353	150.088	332314174	120	4	0.00820091	0.0328036	0.0240736	0.000492054	0.000361104	0.399764	2.40594e-09	2.40594e-09	1	0	0	1	0	0
AAGATC	71	284	6	243.875	204516353	150.088	332314174	1704	4	0.291132	1.16453	0.854613	0.00698717	0.00512768	0.159906	3.41644e-08	3.41644e-08	1	0	0	1	0	0
AAGATCCATCG	23476	101528	11	243.875	204516353	150.088	332314174	1116808	4.32476	96.2623	416.311	305.518	4.57942	3.3607	0.316962	2.23915e-05	2.23915e-05	1	1	0	1	0	0
AAGATG	2710	13570	6	243.875	204516353	150.088	332314174	81420	5.00738	11.1122	55.6432	40.8349	0.333859	0.245009	0.200177	1.63243e-06	1.63243e-06	1	0	0	1	0	0
AAGATGACATTCAG	9	52	14	243.875	204516353	150.088	332314174	728	5.77778	0.0369041	0.213224	0.156478	0.00298513	0.0021907	0.538942	1.4596e-08	1.4596e-08	1	0	0	1	1	0
AAGATGATAT	1	5	10	243.875	204516353	150.088	332314174	50	5	0.00410045	0.0205023	0.015046	0.000205023	0.00015046	0.333137	1.00248e-09	1.00248e-09	1	0	0	1	0	0
AAGATGATTAGAGAT	2	8	15	243.875	204516353	150.088	332314174	120	4	0.00820091	0.0328036	0.0240736	0.000492054	0.000361104	0.399764	2.40594e-09	2.40594e-09	1	0	0	1	0	0
AAGATGTG	3	25	8	243.875	204516353	150.088	332314174	200	8.33333	0.0123014	0.102511	0.07523	0.000820091	0.00060184	0.444183	4.0099e-09	4.0099e-09	1	0	0	1	0	0
AAGATT	11	44	6	243.875	204516353	150.088	332314174	264	4	0.045105	0.18042	0.132405	0.00108252	0.000794429	0.159906	5.29307e-09	5.29307e-09	1	0	0	1	0	0
AAGATTATAGATG	1	4	13	243.875	204516353	150.088	332314174	52	4	0.00410045	0.0164018	0.0120368	0.000213224	0.000156478	0.346462	1.04257e-09	1.04257e-09	1	0	0	1	0	0
AAGATTATTG	2	8	10	243.875	204516353	150.088	332314174	80	4	0.00820091	0.0328036	0.0240736	0.000328036	0.000240736	0.26651	1.60396e-09	1.60396e-09	1	0	0	1	0	0
AAGATTG	35	161	7	243.875	204516353	150.088	332314174	1127	4.6	0.143516	0.660173	0.484481	0.00462121	0.00339137	0.21454	2.25958e-08	2.25958e-08	1	0	0	1	0	0
AAGC	44070	327341	4	243.875	204516353	150.088	332314174	1309364	7.42775	180.707	1342.25	985.035	5.36899	3.94014	0.197957	2.62521e-05	2.62521e-05	1	1	0	0	0	0
AAGCAAT	1	5	7	243.875	204516353	150.088	332314174	35	5	0.00410045	0.0205023	0.015046	0.000143516	0.000105322	0.233196	7.01733e-10	7.01733e-10	1	0	0	1	0	0
AAGCAATC	1	4	8	243.875	204516353	150.088	332314174	32	4	0.00410045	0.0164018	0.0120368	0.000131215	9.62944e-05	0.213208	6.41585e-10	6.41585e-10	1	0	0	1	0	0
AAGCAC	12	65	6	243.875	204516353	150.088	332314174	390	5.41667	0.0492054	0.26653	0.195598	0.00159918	0.00117359	0.216539	7.81931e-09	7.81931e-09	1	0	0	1	0	0
AAGCACAGGCAC	2	8	12	243.875	204516353	150.088	332314174	96	4	0.00820091	0.0328036	0.0240736	0.000393644	0.000288883	0.319811	1.92475e-09	1.92475e-09	1	0	0	1	0	0
AAGCACCAGCACCGG	2	10	15	243.875	204516353	150.088	332314174	150	5	0.00820091	0.0410045	0.030092	0.000615068	0.00045138	0.499705	3.00743e-09	3.00743e-09	1	0	0	1	0	0
AAGCACG	42	168	7	243.875	204516353	150.088	332314174	1176	4	0.172219	0.688876	0.505546	0.00482213	0.00353882	0.186557	2.35782e-08	2.35782e-08	1	0	0	1	0	0
AAGCACTG	1	5	8	243.875	204516353	150.088	332314174	40	5	0.00410045	0.0205023	0.015046	0.000164018	0.000120368	0.26651	8.01981e-10	8.01981e-10	1	0	0	1	0	0
AAGCAG	1603	7470	6	243.875	204516353	150.088	332314174	44820	4.66001	6.57303	30.6304	22.4787	0.183782	0.134872	0.186291	8.98619e-07	8.98619e-07	1	0	0	1	0	0
AAGCAGC	8	41	7	243.875	204516353	150.088	332314174	287	5.125	0.0328036	0.168119	0.123377	0.00117683	0.000863641	0.239026	5.75421e-09	5.75421e-09	1	0	0	1	0	0
AAGCAT	21	84	6	243.875	204516353	150.088	332314174	504	4	0.0861095	0.344438	0.252773	0.00206663	0.00151664	0.159906	1.0105e-08	1.0105e-08	1	0	0	1	0	0
AAGCC	1314	7922	5	243.875	204516353	150.088	332314174	39610	6.02892	5.388	32.4838	23.8389	0.162419	0.119194	0.200846	7.94161e-07	7.94161e-07	1	0	0	1	0	0
AAGCCAATCG	1	4	10	243.875	204516353	150.088	332314174	40	4	0.00410045	0.0164018	0.0120368	0.000164018	0.000120368	0.26651	8.01981e-10	8.01981e-10	1	0	0	1	0	0
AAGCCC	55	321	6	243.875	204516353	150.088	332314174	1926	5.83636	0.225525	1.31625	0.965953	0.00789747	0.00579572	0.233317	3.86154e-08	3.86154e-08	1	0	0	1	0	0
AAGCCG	299	1320	6	243.875	204516353	150.088	332314174	7920	4.41472	1.22604	5.4126	3.97214	0.0324756	0.0238329	0.176485	1.58792e-07	1.58792e-07	1	0	0	1	0	0
AAGCCGAGC	2	10	9	243.875	204516353	150.088	332314174	90	5	0.00820091	0.0410045	0.030092	0.000369041	0.000270828	0.299823	1.80446e-09	1.80446e-09	1	0	0	1	0	0
AAGCCTG	2	14	7	243.875	204516353	150.088	332314174	98	7	0.00820091	0.0574064	0.0421288	0.000401844	0.000294902	0.326474	1.96485e-09	1.96485e-09	1	0	0	1	0	0
AAGCG	19	95	5	243.875	204516353	150.088	332314174	475	5	0.0779086	0.389543	0.285874	0.00194772	0.00142937	0.166568	9.52352e-09	9.52352e-09	1	0	0	1	0	0
AAGCGAATGCAG	1	4	12	243.875	204516353	150.088	332314174	48	4	0.00410045	0.0164018	0.0120368	0.000196822	0.000144442	0.319811	9.62377e-10	9.62377e-10	1	0	0	1	0	0
AAGCGAG	6	24	7	243.875	204516353	150.088	332314174	168	4	0.0246027	0.0984109	0.0722208	0.000688876	0.000505546	0.186557	3.36832e-09	3.36832e-09	1	0	0	1	0	0
AAGCGC	2	8	6	243.875	204516353	150.088	332314174	48	4	0.00820091	0.0328036	0.0240736	0.000196822	0.000144442	0.159906	9.62377e-10	9.62377e-10	1	0	0	1	0	0
AAGCGGCGG	2	8	9	243.875	204516353	150.088	332314174	72	4	0.00820091	0.0328036	0.0240736	0.000295233	0.000216662	0.239859	1.44357e-09	1.44357e-09	1	0	0	1	0	0
AAGCGGT	1	8	7	243.875	204516353	150.088	332314174	56	8	0.00410045	0.0328036	0.0240736	0.000229625	0.000168515	0.373113	1.12277e-09	1.12277e-09	1	0	0	1	0	0
AAGCGT	7	28	6	243.875	204516353	150.088	332314174	168	4	0.0287032	0.114813	0.0842576	0.000688876	0.000505546	0.159906	3.36832e-09	3.36832e-09	1	0	0	1	0	0
AAGCT	124	727	5	243.875	204516353	150.088	332314174	3635	5.8629	0.508456	2.98103	2.18769	0.0149052	0.0109384	0.195315	7.288e-08	7.288e-08	1	0	0	1	0	0
AAGCTAC	161	1832	7	243.875	204516353	150.088	332314174	12824	11.3789	0.660173	7.51203	5.51286	0.0525842	0.03859	0.530702	2.57115e-07	2.57115e-07	1	0	0	1	1	0
AAGCTATG	290	3148	8	243.875	204516353	150.088	332314174	25184	10.8552	1.18913	12.9082	9.47296	0.103266	0.0757837	0.578601	5.04927e-07	5.04927e-07	1	0	0	1	1	0
AAGCTC	215	922	6	243.875	204516353	150.088	332314174	5532	4.28837	0.881598	3.78062	2.77448	0.0226837	0.0166469	0.171434	1.10914e-07	1.10914e-07	1	0	0	1	0	0
AAGCTG	91	386	6	243.875	204516353	150.088	332314174	2316	4.24176	0.373141	1.58278	1.16155	0.00949665	0.00696931	0.16957	4.64347e-08	4.64347e-08	1	0	0	1	0	0
AAGG	49365	338927	4	243.875	204516353	150.088	332314174	1355708	6.86573	202.419	1389.75	1019.9	5.55902	4.0796	0.182978	2.71813e-05	2.71813e-05	1	1	1	0	0	0
AAGGAATGG	3	12	9	243.875	204516353	150.088	332314174	108	4	0.0123014	0.0492054	0.0361104	0.000442849	0.000324994	0.239859	2.16535e-09	2.16535e-09	1	0	0	1	0	0
AAGGAATTAGAGAAGTAC	5	20	18	243.875	204516353	150.088	332314174	360	4	0.0205023	0.0820091	0.060184	0.00147616	0.00108331	0.479717	7.21783e-09	7.21783e-09	1	0	0	1	0	0
AAGGAC	8	35	6	243.875	204516353	150.088	332314174	210	4.375	0.0328036	0.143516	0.105322	0.000861095	0.000631932	0.174897	4.2104e-09	4.2104e-09	1	0	0	1	0	0
AAGGACG	74	324	7	243.875	204516353	150.088	332314174	2268	4.37838	0.303434	1.32855	0.974981	0.00929983	0.00682487	0.204204	4.54723e-08	4.54723e-08	1	0	0	1	0	0
AAGGAG	1500	6856	6	243.875	204516353	150.088	332314174	41136	4.57067	6.15068	28.1127	20.6311	0.168676	0.123786	0.182719	8.24757e-07	8.24757e-07	1	0	0	1	0	0
AAGGAGAGAGAGGAG	1	4	15	243.875	204516353	150.088	332314174	60	4	0.00410045	0.0164018	0.0120368	0.000246027	0.000180552	0.399764	1.20297e-09	1.20297e-09	1	0	0	1	0	0
AAGGAGAGGAGAG	3	13	13	243.875	204516353	150.088	332314174	169	4.33333	0.0123014	0.0533059	0.0391196	0.000692977	0.000508555	0.375334	3.38837e-09	3.38837e-09	1	0	0	1	0	0
AAGGAGCC	46	242	8	243.875	204516353	150.088	332314174	1936	5.26087	0.188621	0.99231	0.728227	0.00793848	0.00582581	0.280414	3.88159e-08	3.88159e-08	1	0	0	1	0	0
AAGGAGG	40	160	7	243.875	204516353	150.088	332314174	1120	4	0.164018	0.656073	0.481472	0.00459251	0.0033703	0.186557	2.24555e-08	2.24555e-08	1	0	0	1	0	0
AAGGAGGGG	1	4	9	243.875	204516353	150.088	332314174	36	4	0.00410045	0.0164018	0.0120368	0.000147616	0.000108331	0.239859	7.21783e-10	7.21783e-10	1	0	0	1	0	0
AAGGAGTACGTAGGTAC	7	29	17	243.875	204516353	150.088	332314174	493	4.14286	0.0287032	0.118913	0.0872668	0.00202152	0.00148354	0.469247	9.88441e-09	9.88441e-09	1	0	0	1	0	0
AAGGAT	395	1971	6	243.875	204516353	150.088	332314174	11826	4.98987	1.61968	8.08199	5.93113	0.048492	0.0355868	0.199477	2.37106e-07	2.37106e-07	1	0	0	1	0	0
AAGGATC	9	45	7	243.875	204516353	150.088	332314174	315	5	0.0369041	0.18452	0.135414	0.00129164	0.000947898	0.233196	6.3156e-09	6.3156e-09	1	0	0	1	0	0
AAGGATG	66	323	7	243.875	204516353	150.088	332314174	2261	4.89394	0.27063	1.32445	0.971972	0.00927113	0.0068038	0.228249	4.5332e-08	4.5332e-08	1	0	0	1	0	0
AAGGATTGAG	7	33	10	243.875	204516353	150.088	332314174	330	4.71429	0.0287032	0.135315	0.0993036	0.00135315	0.000993036	0.314101	6.61634e-09	6.61634e-09	1	0	0	1	0	0
AAGGC	410	2440	5	243.875	204516353	150.088	332314174	12200	5.95122	1.68119	10.0051	7.34245	0.0500255	0.0367122	0.198257	2.44604e-07	2.44604e-07	1	0	0	1	0	0
AAGGCC	1	4	6	243.875	204516353	150.088	332314174	24	4	0.00410045	0.0164018	0.0120368	9.84109e-05	7.22208e-05	0.159906	4.81188e-10	4.81188e-10	1	0	0	1	0	0
AAGGCG	150	607	6	243.875	204516353	150.088	332314174	3642	4.04667	0.615068	2.48898	1.82658	0.0149339	0.0109595	0.161771	7.30203e-08	7.30203e-08	1	0	0	1	0	0
AAGGCT	1	4	6	243.875	204516353	150.088	332314174	24	4	0.00410045	0.0164018	0.0120368	9.84109e-05	7.22208e-05	0.159906	4.81188e-10	4.81188e-10	1	0	0	1	0	0
AAGGCTAG	65	495	8	243.875	204516353	150.088	332314174	3960	7.61538	0.26653	2.02972	1.48955	0.0162378	0.0119164	0.405915	7.93961e-08	7.93961e-08	1	0	0	1	0	0
AAGGCTAT	111	916	8	243.875	204516353	150.088	332314174	7328	8.25225	0.45515	3.75602	2.75643	0.0300481	0.0220514	0.439861	1.46923e-07	1.46923e-07	1	0	0	1	0	0
AAGGG	4907	27531	5	243.875	204516353	150.088	332314174	137655	5.61056	20.1209	112.89	82.8463	0.564448	0.414232	0.186908	2.75992e-06	2.75992e-06	1	0	0	1	0	0
AAGGGACAGTCTCAG	3	12	15	243.875	204516353	150.088	332314174	180	4	0.0123014	0.0492054	0.0361104	0.000738082	0.000541656	0.399764	3.60891e-09	3.60891e-09	1	0	0	1	0	0
AAGGGAG	13	61	7	243.875	204516353	150.088	332314174	427	4.69231	0.0533059	0.250128	0.183561	0.00175089	0.00128493	0.218845	8.56114e-09	8.56114e-09	1	0	0	1	0	0
AAGGGAGAGG	1	4	10	243.875	204516353	150.088	332314174	40	4	0.00410045	0.0164018	0.0120368	0.000164018	0.000120368	0.26651	8.01981e-10	8.01981e-10	1	0	0	1	0	0
AAGGGATAG	3	20	9	243.875	204516353	150.088	332314174	180	6.66667	0.0123014	0.0820091	0.060184	0.000738082	0.000541656	0.399764	3.60891e-09	3.60891e-09	1	0	0	1	0	0
AAGGGC	423	1866	6	243.875	204516353	150.088	332314174	11196	4.41135	1.73449	7.65145	5.61517	0.0459087	0.033691	0.17635	2.24474e-07	2.24474e-07	1	0	0	1	0	0
AAGGGCG	18	72	7	243.875	204516353	150.088	332314174	504	4	0.0738082	0.295233	0.216662	0.00206663	0.00151664	0.186557	1.0105e-08	1.0105e-08	1	0	0	1	0	0
AAGGGG	448	1952	6	243.875	204516353	150.088	332314174	11712	4.35714	1.837	8.00409	5.87396	0.0480245	0.0352438	0.174183	2.3482e-07	2.3482e-07	1	0	0	1	0	0
AAGGGGAGGG	2	9	10	243.875	204516353	150.088	332314174	90	4.5	0.00820091	0.0369041	0.0270828	0.000369041	0.000270828	0.299823	1.80446e-09	1.80446e-09	1	0	0	1	0	0
AAGGGGG	81	328	7	243.875	204516353	150.088	332314174	2296	4.04938	0.332137	1.34495	0.987018	0.00941464	0.00690912	0.18886	4.60337e-08	4.60337e-08	1	0	0	1	0	0
AAGGGGGAGT	6	29	10	243.875	204516353	150.088	332314174	290	4.83333	0.0246027	0.118913	0.0872668	0.00118913	0.000872668	0.322032	5.81436e-09	5.81436e-09	1	0	0	1	0	0
AAGGGGT	13	61	7	243.875	204516353	150.088	332314174	427	4.69231	0.0533059	0.250128	0.183561	0.00175089	0.00128493	0.218845	8.56114e-09	8.56114e-09	1	0	0	1	0	0
AAGGGT	600	2841	6	243.875	204516353	150.088	332314174	17046	4.735	2.46027	11.6494	8.54914	0.0698963	0.0512948	0.189288	3.41764e-07	3.41764e-07	1	0	0	1	0	0
AAGGGTAT	623	5766	8	243.875	204516353	150.088	332314174	46128	9.25522	2.55458	23.6432	17.3511	0.189146	0.138808	0.493321	9.24844e-07	9.24844e-07	1	0	0	1	0	0
AAGGGTG	45	194	7	243.875	204516353	150.088	332314174	1358	4.31111	0.18452	0.795488	0.583785	0.00556842	0.00408649	0.201067	2.72272e-08	2.72272e-08	1	0	0	1	0	0
AAGGT	1174	7307	5	243.875	204516353	150.088	332314174	36535	6.22402	4.81393	29.962	21.9882	0.14981	0.109941	0.207345	7.32509e-07	7.32509e-07	1	0	0	1	0	0
AAGGTAG	75	357	7	243.875	204516353	150.088	332314174	2499	4.76	0.307534	1.46386	1.07428	0.010247	0.00751999	0.222002	5.01037e-08	5.01037e-08	1	0	0	1	0	0
AAGGTC	1	4	6	243.875	204516353	150.088	332314174	24	4	0.00410045	0.0164018	0.0120368	9.84109e-05	7.22208e-05	0.159906	4.81188e-10	4.81188e-10	1	0	0	1	0	0
AAGGTG	3	12	6	243.875	204516353	150.088	332314174	72	4	0.0123014	0.0492054	0.0361104	0.000295233	0.000216662	0.159906	1.44357e-09	1.44357e-09	1	0	0	1	0	0
AAGGTGAGG	1	5	9	243.875	204516353	150.088	332314174	45	5	0.00410045	0.0205023	0.015046	0.00018452	0.000135414	0.299823	9.02228e-10	9.02228e-10	1	0	0	1	0	0
AAGGTGC	48	229	7	243.875	204516353	150.088	332314174	1603	4.77083	0.196822	0.939004	0.689107	0.00657303	0.00482375	0.222508	3.21394e-08	3.21394e-08	1	0	0	1	0	0
AAGGTGG	318	1288	7	243.875	204516353	150.088	332314174	9016	4.05031	1.30394	5.28138	3.87585	0.0369697	0.027131	0.188903	1.80766e-07	1.80766e-07	1	0	0	1	0	0
AAGGTGT	21	84	7	243.875	204516353	150.088	332314174	588	4	0.0861095	0.344438	0.252773	0.00241107	0.00176941	0.186557	1.17891e-08	1.17891e-08	1	0	0	1	0	0
AAGT	14892	121041	4	243.875	204516353	150.088	332314174	484164	8.12792	61.064	496.323	364.237	1.98529	1.45695	0.216617	9.70725e-06	9.70725e-06	1	1	0	0	0	0
AAGTAAGTAAGTAAT	1	4	15	243.875	204516353	150.088	332314174	60	4	0.00410045	0.0164018	0.0120368	0.000246027	0.000180552	0.399764	1.20297e-09	1.20297e-09	1	0	0	1	0	0
AAGTAAT	77	384	7	243.875	204516353	150.088	332314174	2688	4.98701	0.315735	1.57457	1.15553	0.011022	0.00808873	0.23259	5.38931e-08	5.38931e-08	1	0	0	1	0	0
AAGTAATAAT	1	4	10	243.875	204516353	150.088	332314174	40	4	0.00410045	0.0164018	0.0120368	0.000164018	0.000120368	0.26651	8.01981e-10	8.01981e-10	1	0	0	1	0	0
AAGTAC	91	528	6	243.875	204516353	150.088	332314174	3168	5.8022	0.373141	2.16504	1.58886	0.0129902	0.00953315	0.231951	6.35169e-08	6.35169e-08	1	0	0	1	0	0
AAGTACCCG	9	65	9	243.875	204516353	150.088	332314174	585	7.22222	0.0369041	0.26653	0.195598	0.00239877	0.00176038	0.433078	1.1729e-08	1.1729e-08	1	0	0	1	0	0
AAGTAG	4230	20164	6	243.875	204516353	150.088	332314174	120984	4.7669	17.3449	82.6816	60.6775	0.496089	0.364065	0.190564	2.42567e-06	2.42567e-06	1	0	0	1	0	0
AAGTAGC	54	218	7	243.875	204516353	150.088	332314174	1526	4.03704	0.221425	0.893899	0.656006	0.00625729	0.00459204	0.188284	3.05956e-08	3.05956e-08	1	0	0	1	0	0
AAGTAGG	1	4	7	243.875	204516353	150.088	332314174	28	4	0.00410045	0.0164018	0.0120368	0.000114813	8.42576e-05	0.186557	5.61386e-10	5.61386e-10	1	0	0	1	0	0
AAGTAGT	298	1761	7	243.875	204516353	150.088	332314174	12327	5.9094	1.22194	7.2209	5.2992	0.0505463	0.0370944	0.275609	2.4715e-07	2.4715e-07	1	0	0	1	0	0
AAGTAT	8	32	6	243.875	204516353	150.088	332314174	192	4	0.0328036	0.131215	0.0962944	0.000787287	0.000577767	0.159906	3.84951e-09	3.84951e-09	1	0	0	1	0	0
AAGTATATGT	89	482	10	243.875	204516353	150.088	332314174	4820	5.41573	0.36494	1.97642	1.45043	0.0197642	0.0145043	0.360836	9.66387e-08	9.66387e-08	1	0	0	1	0	0
AAGTATG	6	31	7	243.875	204516353	150.088	332314174	217	5.16667	0.0246027	0.127114	0.0932852	0.000889799	0.000652997	0.240969	4.35075e-09	4.35075e-09	1	0	0	1	0	0
AAGTC	342	1956	5	243.875	204516353	150.088	332314174	9780	5.7193	1.40236	8.02049	5.886	0.0401024	0.02943	0.190531	1.96084e-07	1.96084e-07	1	0	0	1	0	0
AAGTCATC	1	4	8	243.875	204516353	150.088	332314174	32	4	0.00410045	0.0164018	0.0120368	0.000131215	9.62944e-05	0.213208	6.41585e-10	6.41585e-10	1	0	0	1	0	0
AAGTCC	65	260	6	243.875	204516353	150.088	332314174	1560	4	0.26653	1.06612	0.782392	0.00639671	0.00469435	0.159906	3.12772e-08	3.12772e-08	1	0	0	1	0	0
AAGTCCTCACCATTAC	2	8	16	243.875	204516353	150.088	332314174	128	4	0.00820091	0.0328036	0.0240736	0.000524858	0.000385178	0.426415	2.56634e-09	2.56634e-09	1	0	0	1	0	0
AAGTCG	71	298	6	243.875	204516353	150.088	332314174	1788	4.19718	0.291132	1.22194	0.896742	0.00733161	0.00538045	0.167788	3.58485e-08	3.58485e-08	1	0	0	1	0	0
AAGTCGAGGCCG	1	4	12	243.875	204516353	150.088	332314174	48	4	0.00410045	0.0164018	0.0120368	0.000196822	0.000144442	0.319811	9.62377e-10	9.62377e-10	1	0	0	1	0	0
AAGTCT	47	221	6	243.875	204516353	150.088	332314174	1326	4.70213	0.192721	0.9062	0.665033	0.0054372	0.0039902	0.187974	2.65857e-08	2.65857e-08	1	0	0	1	0	0
AAGTG	148	844	5	243.875	204516353	150.088	332314174	4220	5.7027	0.606867	3.46078	2.53977	0.0173039	0.0126988	0.189978	8.4609e-08	8.4609e-08	1	0	0	1	0	0
AAGTGAATGAATAGAGAGAG	3	14	20	243.875	204516353	150.088	332314174	280	4.66667	0.0123014	0.0574064	0.0421288	0.00114813	0.000842576	0.621856	5.61386e-09	5.61386e-09	1	0	0	1	1	0
AAGTGAG	2	9	7	243.875	204516353	150.088	332314174	63	4.5	0.00820091	0.0369041	0.0270828	0.000258329	0.00018958	0.209876	1.26312e-09	1.26312e-09	1	0	0	1	0	0
AAGTGATCACCACTATTGATAC	2	8	22	243.875	204516353	150.088	332314174	176	4	0.00820091	0.0328036	0.0240736	0.00072168	0.000529619	0.586321	3.52871e-09	3.52871e-09	1	0	0	1	1	0
AAGTGATG	3	12	8	243.875	204516353	150.088	332314174	96	4	0.0123014	0.0492054	0.0361104	0.000393644	0.000288883	0.213208	1.92475e-09	1.92475e-09	1	0	0	1	0	0
AAGTGC	85	361	6	243.875	204516353	150.088	332314174	2166	4.24706	0.348539	1.48026	1.08632	0.00888158	0.00651793	0.169782	4.34273e-08	4.34273e-08	1	0	0	1	0	0
AAGTGCAAT	17	80	9	243.875	204516353	150.088	332314174	720	4.70588	0.0697077	0.328036	0.240736	0.00295233	0.00216662	0.282187	1.44357e-08	1.44357e-08	1	0	0	1	0	0
AAGTGG	197	987	6	243.875	204516353	150.088	332314174	5922	5.01015	0.807789	4.04715	2.97008	0.0242829	0.0178205	0.200288	1.18733e-07	1.18733e-07	1	0	0	1	0	0
AAGTGGATCTAGTGGATC	3	13	18	243.875	204516353	150.088	332314174	234	4.33333	0.0123014	0.0533059	0.0391196	0.000959506	0.000704153	0.519694	4.69159e-09	4.69159e-09	1	0	0	1	1	0
AAGTGT	288	1248	6	243.875	204516353	150.088	332314174	7488	4.33333	1.18093	5.11737	3.75548	0.0307042	0.0225329	0.173231	1.50131e-07	1.50131e-07	1	0	0	1	0	0
AAGTGTG	2	8	7	243.875	204516353	150.088	332314174	56	4	0.00820091	0.0328036	0.0240736	0.000229625	0.000168515	0.186557	1.12277e-09	1.12277e-09	1	0	0	1	0	0
AAT	132776	1489743	3	243.875	204516353	150.088	332314174	4469229	11.22	544.442	6108.62	4482.94	18.3259	13.4488	0.224267	8.96059e-05	8.96059e-05	1	1	1	0	0	0
AATAATAATATAATATAATT	1	4	20	243.875	204516353	150.088	332314174	80	4	0.00410045	0.0164018	0.0120368	0.000328036	0.000240736	0.533019	1.60396e-09	1.60396e-09	1	0	0	1	1	0
AATAATAGAATAG	2	8	13	243.875	204516353	150.088	332314174	104	4	0.00820091	0.0328036	0.0240736	0.000426447	0.000312957	0.346462	2.08515e-09	2.08515e-09	1	0	0	1	0	0
AATAATAGC	4	45	9	243.875	204516353	150.088	332314174	405	11.25	0.0164018	0.18452	0.135414	0.00166068	0.00121873	0.674602	8.12005e-09	8.12005e-09	1	0	0	1	1	0
AATAATC	20	133	7	243.875	204516353	150.088	332314174	931	6.65	0.0820091	0.54536	0.400224	0.00381752	0.00280157	0.31015	1.86661e-08	1.86661e-08	1	0	0	1	0	0
AATAATG	1	4	7	243.875	204516353	150.088	332314174	28	4	0.00410045	0.0164018	0.0120368	0.000114813	8.42576e-05	0.186557	5.61386e-10	5.61386e-10	1	0	0	1	0	0
AATAATGACGATGAT	26	170	15	243.875	204516353	150.088	332314174	2550	6.53846	0.106612	0.697077	0.511564	0.0104562	0.00767346	0.653461	5.11263e-08	5.11263e-08	1	0	0	1	1	0
AATAATGAGATG	1	4	12	243.875	204516353	150.088	332314174	48	4	0.00410045	0.0164018	0.0120368	0.000196822	0.000144442	0.319811	9.62377e-10	9.62377e-10	1	0	0	1	0	0
AATAATGAT	307	1242	9	243.875	204516353	150.088	332314174	11178	4.0456	1.25884	5.09276	3.73743	0.0458349	0.0336368	0.242593	2.24113e-07	2.24113e-07	1	0	0	1	0	0
AATAATT	138	618	7	243.875	204516353	150.088	332314174	4326	4.47826	0.565863	2.53408	1.85969	0.0177386	0.0130178	0.208862	8.67342e-08	8.67342e-08	1	0	0	1	0	0
AATAC	818	8653	5	243.875	204516353	150.088	332314174	43265	10.5782	3.35417	35.4812	26.0386	0.177406	0.130193	0.3524	8.67442e-07	8.67442e-07	1	0	0	1	0	0
AATACAC	6055047	28499739	7	243.875	204516353	150.088	332314174	199498173	4.70677	24828.4	116862	85761.4	818.033	600.33	0.21952	0.00399984	0.00399984	1	1	1	1	0	0
AATACACATAG	5	22	11	243.875	204516353	150.088	332314174	242	4.4	0.0205023	0.09021	0.0662024	0.00099231	0.000728227	0.322477	4.85198e-09	4.85198e-09	1	0	0	1	0	0
AATACAT	5	24	7	243.875	204516353	150.088	332314174	168	4.8	0.0205023	0.0984109	0.0722208	0.000688876	0.000505546	0.223868	3.36832e-09	3.36832e-09	1	0	0	1	0	0
AATACC	2282	12003	6	243.875	204516353	150.088	332314174	72018	5.25986	9.35724	49.2177	36.1194	0.295306	0.216717	0.21027	1.44393e-06	1.44393e-06	1	0	0	1	0	0
AATACCC	10	40	7	243.875	204516353	150.088	332314174	280	4	0.0410045	0.164018	0.120368	0.00114813	0.000842576	0.186557	5.61386e-09	5.61386e-09	1	0	0	1	0	0
AATACCG	1	4	7	243.875	204516353	150.088	332314174	28	4	0.00410045	0.0164018	0.0120368	0.000114813	8.42576e-05	0.186557	5.61386e-10	5.61386e-10	1	0	0	1	0	0
AATACG	296	1370	6	243.875	204516353	150.088	332314174	8220	4.62838	1.21373	5.61762	4.1226	0.0337057	0.0247356	0.185026	1.64807e-07	1.64807e-07	1	0	0	1	0	0
AATACGC	66	521	7	243.875	204516353	150.088	332314174	3647	7.89394	0.27063	2.13634	1.56779	0.0149544	0.0109746	0.368167	7.31206e-08	7.31206e-08	1	0	0	1	0	0
AATACGT	1	4	7	243.875	204516353	150.088	332314174	28	4	0.00410045	0.0164018	0.0120368	0.000114813	8.42576e-05	0.186557	5.61386e-10	5.61386e-10	1	0	0	1	0	0
AATACT	1250	6012	6	243.875	204516353	150.088	332314174	36072	4.8096	5.12557	24.6519	18.0913	0.147912	0.108548	0.192271	7.23226e-07	7.23226e-07	1	0	0	1	0	0
AATACTAT	1	4	8	243.875	204516353	150.088	332314174	32	4	0.00410045	0.0164018	0.0120368	0.000131215	9.62944e-05	0.213208	6.41585e-10	6.41585e-10	1	0	0	1	0	0
AATACTC	212	1038	7	243.875	204516353	150.088	332314174	7266	4.89623	0.869296	4.25627	3.12355	0.0297939	0.0218649	0.228356	1.4568e-07	1.4568e-07	1	0	0	1	0	0
AATACTG	9	36	7	243.875	204516353	150.088	332314174	252	4	0.0369041	0.147616	0.108331	0.00103331	0.000758319	0.186557	5.05248e-09	5.05248e-09	1	0	0	1	0	0
AATAG	2443	14907	5	243.875	204516353	150.088	332314174	74535	6.10192	10.0174	61.1255	44.8582	0.305627	0.224291	0.203278	1.49439e-06	1.49439e-06	1	0	0	1	0	0
AATAGAATAT	1	4	10	243.875	204516353	150.088	332314174	40	4	0.00410045	0.0164018	0.0120368	0.000164018	0.000120368	0.26651	8.01981e-10	8.01981e-10	1	0	0	1	0	0
AATAGAC	19	189	7	243.875	204516353	150.088	332314174	1323	9.94737	0.0779086	0.774986	0.568739	0.0054249	0.00398117	0.463937	2.65255e-08	2.65255e-08	1	0	0	1	0	0
AATAGAG	38	160	7	243.875	204516353	150.088	332314174	1120	4.21053	0.155817	0.656073	0.481472	0.00459251	0.0033703	0.196375	2.24555e-08	2.24555e-08	1	0	0	1	0	0
AATAGAGAGAG	2	9	11	243.875	204516353	150.088	332314174	99	4.5	0.00820091	0.0369041	0.0270828	0.000405945	0.000297911	0.329806	1.9849e-09	1.9849e-09	1	0	0	1	0	0
AATAGAGC	1060	12056	8	243.875	204516353	150.088	332314174	96448	11.3736	4.34648	49.4351	36.2789	0.395481	0.290231	0.606234	1.93374e-06	1.93374e-06	1	0	0	1	1	0
AATAGAGTGAGAG	1	5	13	243.875	204516353	150.088	332314174	65	5	0.00410045	0.0205023	0.015046	0.00026653	0.000195598	0.433078	1.30322e-09	1.30322e-09	1	0	0	1	0	0
AATAGAT	147	823	7	243.875	204516353	150.088	332314174	5761	5.59864	0.602767	3.37467	2.47657	0.0236227	0.017336	0.261116	1.15505e-07	1.15505e-07	1	0	0	1	0	0
AATAGATAGAT	1	4	11	243.875	204516353	150.088	332314174	44	4	0.00410045	0.0164018	0.0120368	0.00018042	0.000132405	0.29316	8.82179e-10	8.82179e-10	1	0	0	1	0	0
AATAGC	50097	212375	6	243.875	204516353	150.088	332314174	1274250	4.23928	205.42	870.834	639.079	5.225	3.83447	0.169471	2.55481e-05	2.55481e-05	1	1	0	1	0	0
AATAGCG	5	23	7	243.875	204516353	150.088	332314174	161	4.6	0.0205023	0.0943104	0.0692116	0.000660173	0.000484481	0.21454	3.22797e-09	3.22797e-09	1	0	0	1	0	0
AATAGG	118	475	6	243.875	204516353	150.088	332314174	2850	4.02542	0.483854	1.94772	1.42937	0.0116863	0.00857622	0.160922	5.71411e-08	5.71411e-08	1	0	0	1	0	0
AATAGGAGT	36	160	9	243.875	204516353	150.088	332314174	1440	4.44444	0.147616	0.656073	0.481472	0.00590465	0.00433325	0.26651	2.88713e-08	2.88713e-08	1	0	0	1	0	0
AATAGGG	31	124	7	243.875	204516353	150.088	332314174	868	4	0.127114	0.508456	0.373141	0.00355919	0.00261199	0.186557	1.7403e-08	1.7403e-08	1	0	0	1	0	0
AATAGT	4329	20613	6	243.875	204516353	150.088	332314174	123678	4.76161	17.7509	84.5227	62.0287	0.507136	0.372172	0.190352	2.47968e-06	2.47968e-06	1	0	0	1	0	0
AATAGTAGTAGATGG	1	4	15	243.875	204516353	150.088	332314174	60	4	0.00410045	0.0164018	0.0120368	0.000246027	0.000180552	0.399764	1.20297e-09	1.20297e-09	1	0	0	1	0	0
AATAGTAGTAT	6	39	11	243.875	204516353	150.088	332314174	429	6.5	0.0246027	0.159918	0.117359	0.00175909	0.00129095	0.476386	8.60124e-09	8.60124e-09	1	0	0	1	0	0
AATAGTG	1	4	7	243.875	204516353	150.088	332314174	28	4	0.00410045	0.0164018	0.0120368	0.000114813	8.42576e-05	0.186557	5.61386e-10	5.61386e-10	1	0	0	1	0	0
AATAGTGG	339	3153	8	243.875	204516353	150.088	332314174	25224	9.30088	1.39005	12.9287	9.48801	0.10343	0.0759041	0.495755	5.05729e-07	5.05729e-07	1	0	0	1	0	0
AATAT	3254	21837	5	243.875	204516353	150.088	332314174	109185	6.71082	13.3429	89.5416	65.7119	0.447708	0.32856	0.223562	2.18911e-06	2.18911e-06	1	0	0	1	0	0
AATATAATCT	1	4	10	243.875	204516353	150.088	332314174	40	4	0.00410045	0.0164018	0.0120368	0.000164018	0.000120368	0.26651	8.01981e-10	8.01981e-10	1	0	0	1	0	0
AATATAATTC	1	4	10	243.875	204516353	150.088	332314174	40	4	0.00410045	0.0164018	0.0120368	0.000164018	0.000120368	0.26651	8.01981e-10	8.01981e-10	1	0	0	1	0	0
AATATAC	63	290	7	243.875	204516353	150.088	332314174	2030	4.60317	0.258329	1.18913	0.872668	0.00832392	0.00610868	0.214688	4.07005e-08	4.07005e-08	1	0	0	1	0	0
AATATACAGT	67	351	10	243.875	204516353	150.088	332314174	3510	5.23881	0.27473	1.43926	1.05623	0.0143926	0.0105623	0.349048	7.03738e-08	7.03738e-08	1	0	0	1	0	0
AATATAGTAATATAT	1	4	15	243.875	204516353	150.088	332314174	60	4	0.00410045	0.0164018	0.0120368	0.000246027	0.000180552	0.399764	1.20297e-09	1.20297e-09	1	0	0	1	0	0
AATATAT	565	2645	7	243.875	204516353	150.088	332314174	18515	4.68142	2.31676	10.8457	7.95934	0.0759199	0.0557153	0.218337	3.71217e-07	3.71217e-07	1	0	0	1	0	0
AATATATACG	49	264	10	243.875	204516353	150.088	332314174	2640	5.38776	0.200922	1.08252	0.794429	0.0108252	0.00794429	0.358972	5.29307e-08	5.29307e-08	1	0	0	1	0	0
AATATATAG	16	71	9	243.875	204516353	150.088	332314174	639	4.4375	0.0656073	0.291132	0.213653	0.00262019	0.00192288	0.266093	1.28116e-08	1.28116e-08	1	0	0	1	0	0
AATATATGAT	52	218	10	243.875	204516353	150.088	332314174	2180	4.19231	0.213224	0.893899	0.656006	0.00893899	0.00656006	0.279323	4.37079e-08	4.37079e-08	1	0	0	1	0	0
AATATC	35	148	6	243.875	204516353	150.088	332314174	888	4.22857	0.143516	0.606867	0.445362	0.0036412	0.00267217	0.169043	1.7804e-08	1.7804e-08	1	0	0	1	0	0
AATATCATGTAGT	1	4	13	243.875	204516353	150.088	332314174	52	4	0.00410045	0.0164018	0.0120368	0.000213224	0.000156478	0.346462	1.04257e-09	1.04257e-09	1	0	0	1	0	0
AATATCT	1	4	7	243.875	204516353	150.088	332314174	28	4	0.00410045	0.0164018	0.0120368	0.000114813	8.42576e-05	0.186557	5.61386e-10	5.61386e-10	1	0	0	1	0	0
AATATCTCTACTAGAC	7	32	16	243.875	204516353	150.088	332314174	512	4.57143	0.0287032	0.131215	0.0962944	0.00209943	0.00154071	0.487332	1.02654e-08	1.02654e-08	1	0	0	1	0	0
AATATG	120	617	6	243.875	204516353	150.088	332314174	3702	5.14167	0.492054	2.52998	1.85668	0.0151799	0.0111401	0.205545	7.42233e-08	7.42233e-08	1	0	0	1	0	0
AATATGT	70	337	7	243.875	204516353	150.088	332314174	2359	4.81429	0.287032	1.38185	1.0141	0.00967297	0.0070987	0.224534	4.72968e-08	4.72968e-08	1	0	0	1	0	0
AATATT	196	813	6	243.875	204516353	150.088	332314174	4878	4.14796	0.803689	3.33367	2.44648	0.020002	0.0146789	0.165821	9.78015e-08	9.78015e-08	1	0	0	1	0	0
AATATTC	1	4	7	243.875	204516353	150.088	332314174	28	4	0.00410045	0.0164018	0.0120368	0.000114813	8.42576e-05	0.186557	5.61386e-10	5.61386e-10	1	0	0	1	0	0
AATC	2213	16669	4	243.875	204516353	150.088	332314174	66676	7.53231	9.0743	68.3505	50.1604	0.273402	0.200641	0.200743	1.33682e-06	1.33682e-06	1	0	0	0	0	0
AATCAC	156	725	6	243.875	204516353	150.088	332314174	4350	4.64744	0.639671	2.97283	2.18167	0.017837	0.01309	0.185788	8.72154e-08	8.72154e-08	1	0	0	1	0	0
AATCACC	33	132	7	243.875	204516353	150.088	332314174	924	4	0.135315	0.54126	0.397214	0.00378882	0.0027805	0.186557	1.85258e-08	1.85258e-08	1	0	0	1	0	0
AATCACTC	2	8	8	243.875	204516353	150.088	332314174	64	4	0.00820091	0.0328036	0.0240736	0.000262429	0.000192589	0.213208	1.28317e-09	1.28317e-09	1	0	0	1	0	0
AATCAG	6	29	6	243.875	204516353	150.088	332314174	174	4.83333	0.0246027	0.118913	0.0872668	0.000713479	0.000523601	0.193219	3.48862e-09	3.48862e-09	1	0	0	1	0	0
AATCAGAC	1	5	8	243.875	204516353	150.088	332314174	40	5	0.00410045	0.0205023	0.015046	0.000164018	0.000120368	0.26651	8.01981e-10	8.01981e-10	1	0	0	1	0	0
AATCAT	968	4358	6	243.875	204516353	150.088	332314174	26148	4.50207	3.96924	17.8698	13.1141	0.107219	0.0786846	0.179977	5.24255e-07	5.24255e-07	1	0	0	1	0	0
AATCATAT	1	4	8	243.875	204516353	150.088	332314174	32	4	0.00410045	0.0164018	0.0120368	0.000131215	9.62944e-05	0.213208	6.41585e-10	6.41585e-10	1	0	0	1	0	0
AATCATC	106	472	7	243.875	204516353	150.088	332314174	3304	4.45283	0.434648	1.93541	1.42034	0.0135479	0.0099424	0.207676	6.62436e-08	6.62436e-08	1	0	0	1	0	0
AATCATGTACAATGTC	1	4	16	243.875	204516353	150.088	332314174	64	4	0.00410045	0.0164018	0.0120368	0.000262429	0.000192589	0.426415	1.28317e-09	1.28317e-09	1	0	0	1	0	0
AATCATTCAATCT	1	5	13	243.875	204516353	150.088	332314174	65	5	0.00410045	0.0205023	0.015046	0.00026653	0.000195598	0.433078	1.30322e-09	1.30322e-09	1	0	0	1	0	0
AATCC	8	43	5	243.875	204516353	150.088	332314174	215	5.375	0.0328036	0.17632	0.129396	0.000881598	0.000646978	0.179061	4.31065e-09	4.31065e-09	1	0	0	1	0	0
AATCCAC	7	28	7	243.875	204516353	150.088	332314174	196	4	0.0287032	0.114813	0.0842576	0.000803689	0.000589803	0.186557	3.92971e-09	3.92971e-09	1	0	0	1	0	0
AATCCC	5	20	6	243.875	204516353	150.088	332314174	120	4	0.0205023	0.0820091	0.060184	0.000492054	0.000361104	0.159906	2.40594e-09	2.40594e-09	1	0	0	1	0	0
AATCCCC	4	16	7	243.875	204516353	150.088	332314174	112	4	0.0164018	0.0656073	0.0481472	0.000459251	0.00033703	0.186557	2.24555e-09	2.24555e-09	1	0	0	1	0	0
AATCCGC	4	27	7	243.875	204516353	150.088	332314174	189	6.75	0.0164018	0.110712	0.0812484	0.000774986	0.000568739	0.314814	3.78936e-09	3.78936e-09	1	0	0	1	0	0
AATCCGT	9	36	7	243.875	204516353	150.088	332314174	252	4	0.0369041	0.147616	0.108331	0.00103331	0.000758319	0.186557	5.05248e-09	5.05248e-09	1	0	0	1	0	0
AATCG	1098	5987	5	243.875	204516353	150.088	332314174	29935	5.45264	4.5023	24.5494	18.0161	0.122747	0.0900804	0.181648	6.00182e-07	6.00182e-07	1	0	0	1	0	0
AATCGAC	1	4	7	243.875	204516353	150.088	332314174	28	4	0.00410045	0.0164018	0.0120368	0.000114813	8.42576e-05	0.186557	5.61386e-10	5.61386e-10	1	0	0	1	0	0
AATCGAG	2	8	7	243.875	204516353	150.088	332314174	56	4	0.00820091	0.0328036	0.0240736	0.000229625	0.000168515	0.186557	1.12277e-09	1.12277e-09	1	0	0	1	0	0
AATCGC	435	1897	6	243.875	204516353	150.088	332314174	11382	4.36092	1.7837	7.77856	5.70845	0.0466714	0.0342507	0.174334	2.28204e-07	2.28204e-07	1	0	0	1	0	0
AATCGCACGG	48	246	10	243.875	204516353	150.088	332314174	2460	5.125	0.196822	1.00871	0.740263	0.0100871	0.00740263	0.341465	4.93218e-08	4.93218e-08	1	0	0	1	0	0
AATCGCTGC	2	18	9	243.875	204516353	150.088	332314174	162	9	0.00820091	0.0738082	0.0541656	0.000664274	0.00048749	0.539682	3.24802e-09	3.24802e-09	1	0	0	1	1	0
AATCGG	192	911	6	243.875	204516353	150.088	332314174	5466	4.74479	0.787287	3.73551	2.74138	0.0224131	0.0164483	0.18968	1.09591e-07	1.09591e-07	1	0	0	1	0	0
AATCGGG	1	6	7	243.875	204516353	150.088	332314174	42	6	0.00410045	0.0246027	0.0180552	0.000172219	0.000126386	0.279835	8.4208e-10	8.4208e-10	1	0	0	1	0	0
AATCGT	350	1629	6	243.875	204516353	150.088	332314174	9774	4.65429	1.43516	6.67964	4.90199	0.0400778	0.0294119	0.186062	1.95964e-07	1.95964e-07	1	0	0	1	0	0
AATCGTG	6	24	7	243.875	204516353	150.088	332314174	168	4	0.0246027	0.0984109	0.0722208	0.000688876	0.000505546	0.186557	3.36832e-09	3.36832e-09	1	0	0	1	0	0
AATCT	112	687	5	243.875	204516353	150.088	332314174	3435	6.13393	0.459251	2.81701	2.06732	0.0140851	0.0103366	0.204344	6.88701e-08	6.88701e-08	1	0	0	1	0	0
AATCTATCTCT	1	6	11	243.875	204516353	150.088	332314174	66	6	0.00410045	0.0246027	0.0180552	0.00027063	0.000198607	0.439741	1.32327e-09	1.32327e-09	1	0	0	1	0	0
AATCTC	69	296	6	243.875	204516353	150.088	332314174	1776	4.28986	0.282931	1.21373	0.890723	0.00728241	0.00534434	0.171493	3.56079e-08	3.56079e-08	1	0	0	1	0	0
AATCTCG	56	237	7	243.875	204516353	150.088	332314174	1659	4.23214	0.229625	0.971808	0.713181	0.00680265	0.00499226	0.197384	3.32621e-08	3.32621e-08	1	0	0	1	0	0
AATCTG	71	423	6	243.875	204516353	150.088	332314174	2538	5.95775	0.291132	1.73449	1.27289	0.010407	0.00763735	0.238169	5.08857e-08	5.08857e-08	1	0	0	1	0	0
AATG	8946	68627	4	243.875	204516353	150.088	332314174	274508	7.67125	36.6827	281.402	206.512	1.12561	0.82605	0.204446	5.50375e-06	5.50375e-06	1	0	0	0	0	0
AATGAC	1046863	6198494	6	243.875	204516353	150.088	332314174	37190964	5.92102	4292.61	25416.6	18652.5	152.5	111.915	0.236701	0.000745661	0.000745661	1	1	1	1	0	0
AATGACACCATATGGAGTCAG	2	9	21	243.875	204516353	150.088	332314174	189	4.5	0.00820091	0.0369041	0.0270828	0.000774986	0.000568739	0.629629	3.78936e-09	3.78936e-09	1	0	0	1	1	0
AATGAG	2329	11127	6	243.875	204516353	150.088	332314174	66762	4.77759	9.54996	45.6258	33.4834	0.273755	0.2009	0.190991	1.33855e-06	1.33855e-06	1	0	0	1	0	0
AATGAGAATGGAGG	1	5	14	243.875	204516353	150.088	332314174	70	5	0.00410045	0.0205023	0.015046	0.000287032	0.000210644	0.466392	1.40347e-09	1.40347e-09	1	0	0	1	0	0
AATGAGACAG	149	607	10	243.875	204516353	150.088	332314174	6070	4.07383	0.610968	2.48898	1.82658	0.0248898	0.0182658	0.271428	1.21701e-07	1.21701e-07	1	0	0	1	0	0
AATGAGAGAATGGTGAG	1	4	17	243.875	204516353	150.088	332314174	68	4	0.00410045	0.0164018	0.0120368	0.000278831	0.000204626	0.453066	1.36337e-09	1.36337e-09	1	0	0	1	0	0
AATGAGGGGGGTCTCAC	1	4	17	243.875	204516353	150.088	332314174	68	4	0.00410045	0.0164018	0.0120368	0.000278831	0.000204626	0.453066	1.36337e-09	1.36337e-09	1	0	0	1	0	0
AATGAGGGTG	7	28	10	243.875	204516353	150.088	332314174	280	4	0.0287032	0.114813	0.0842576	0.00114813	0.000842576	0.26651	5.61386e-09	5.61386e-09	1	0	0	1	0	0
AATGAT	2537	13915	6	243.875	204516353	150.088	332314174	83490	5.48482	10.4029	57.0578	41.873	0.342347	0.251238	0.219264	1.67393e-06	1.67393e-06	1	0	0	1	0	0
AATGATGAT	854	3488	9	243.875	204516353	150.088	332314174	31392	4.08431	3.50179	14.3024	10.4961	0.128721	0.0944648	0.244914	6.29394e-07	6.29394e-07	1	0	0	1	0	0
AATGATGATAATGTC	2	8	15	243.875	204516353	150.088	332314174	120	4	0.00820091	0.0328036	0.0240736	0.000492054	0.000361104	0.399764	2.40594e-09	2.40594e-09	1	0	0	1	0	0
AATGC	956	5701	5	243.875	204516353	150.088	332314174	28505	5.96339	3.92003	23.3767	17.1555	0.116883	0.0857773	0.198663	5.71511e-07	5.71511e-07	1	0	0	1	0	0
AATGCAC	37	161	7	243.875	204516353	150.088	332314174	1127	4.35135	0.151717	0.660173	0.484481	0.00462121	0.00339137	0.202943	2.25958e-08	2.25958e-08	1	0	0	1	0	0
AATGCACTAT	23	134	10	243.875	204516353	150.088	332314174	1340	5.82609	0.0943104	0.549461	0.403233	0.00549461	0.00403233	0.388177	2.68664e-08	2.68664e-08	1	0	0	1	0	0
AATGCACTCC	18	102	10	243.875	204516353	150.088	332314174	1020	5.66667	0.0738082	0.418246	0.306938	0.00418246	0.00306938	0.377555	2.04505e-08	2.04505e-08	1	0	0	1	0	0
AATGCACTCT	4374	29542	10	243.875	204516353	150.088	332314174	295420	6.754	17.9354	121.136	88.8978	1.21136	0.888978	0.450001	5.92303e-06	5.92303e-06	1	0	0	1	0	0
AATGCAG	3	12	7	243.875	204516353	150.088	332314174	84	4	0.0123014	0.0492054	0.0361104	0.000344438	0.000252773	0.186557	1.68416e-09	1.68416e-09	1	0	0	1	0	0
AATGCAGTGT	465	2136	10	243.875	204516353	150.088	332314174	21360	4.59355	1.90671	8.75857	6.42765	0.0875857	0.0642765	0.306056	4.28258e-07	4.28258e-07	1	0	0	1	0	0
AATGCC	182	750	6	243.875	204516353	150.088	332314174	4500	4.12088	0.746283	3.07534	2.2569	0.018452	0.0135414	0.164738	9.02228e-08	9.02228e-08	1	0	0	1	0	0
AATGCG	166	721	6	243.875	204516353	150.088	332314174	4326	4.34337	0.680675	2.95643	2.16963	0.0177386	0.0130178	0.173633	8.67342e-08	8.67342e-08	1	0	0	1	0	0
AATGCGCTCT	12	57	10	243.875	204516353	150.088	332314174	570	4.75	0.0492054	0.233726	0.171524	0.00233726	0.00171524	0.31648	1.14282e-08	1.14282e-08	1	0	0	1	0	0
AATGCGG	28	112	7	243.875	204516353	150.088	332314174	784	4	0.114813	0.459251	0.33703	0.00321476	0.00235921	0.186557	1.57188e-08	1.57188e-08	1	0	0	1	0	0
AATGCT	338	1561	6	243.875	204516353	150.088	332314174	9366	4.61834	1.38595	6.40081	4.69736	0.0384049	0.0281842	0.184625	1.87784e-07	1.87784e-07	1	0	0	1	0	0
AATGG	1485	9239	5	243.875	204516353	150.088	332314174	46195	6.22155	6.08917	37.8841	27.802	0.18942	0.13901	0.207263	9.26187e-07	9.26187e-07	1	0	0	1	0	0
AATGGC	4147848	21827250	6	243.875	204516353	150.088	332314174	130963500	5.26231	17008.1	89501.6	65682.6	537.01	394.095	0.210368	0.00262575	0.00262575	1	1	1	1	0	0
AATGGCGGC	53	213	9	243.875	204516353	150.088	332314174	1917	4.01887	0.217324	0.873397	0.64096	0.00786057	0.00576864	0.24099	3.84349e-08	3.84349e-08	1	0	0	1	0	0
AATGGG	197	966	6	243.875	204516353	150.088	332314174	5796	4.90355	0.807789	3.96104	2.90689	0.0237662	0.0174413	0.196027	1.16207e-07	1.16207e-07	1	0	0	1	0	0
AATGGGTAG	1	6	9	243.875	204516353	150.088	332314174	54	6	0.00410045	0.0246027	0.0180552	0.000221425	0.000162497	0.359788	1.08267e-09	1.08267e-09	1	0	0	1	0	0
AATGGGTCCG	4	16	10	243.875	204516353	150.088	332314174	160	4	0.0164018	0.0656073	0.0481472	0.000656073	0.000481472	0.26651	3.20792e-09	3.20792e-09	1	0	0	1	0	0
AATGGT	364	1504	6	243.875	204516353	150.088	332314174	9024	4.13187	1.49257	6.16708	4.52584	0.0370025	0.027155	0.165177	1.80927e-07	1.80927e-07	1	0	0	1	0	0
AATGGTG	1	4	7	243.875	204516353	150.088	332314174	28	4	0.00410045	0.0164018	0.0120368	0.000114813	8.42576e-05	0.186557	5.61386e-10	5.61386e-10	1	0	0	1	0	0
AATGT	416	5127	5	243.875	204516353	150.088	332314174	25635	12.3245	1.70579	21.023	15.4282	0.105115	0.0771409	0.410575	5.13969e-07	5.13969e-07	1	0	0	1	0	0
AATGTAATGTAATGTCATGT	1	4	20	243.875	204516353	150.088	332314174	80	4	0.00410045	0.0164018	0.0120368	0.000328036	0.000240736	0.533019	1.60396e-09	1.60396e-09	1	0	0	1	1	0
AATGTAC	8	32	7	243.875	204516353	150.088	332314174	224	4	0.0328036	0.131215	0.0962944	0.000918502	0.000674061	0.186557	4.49109e-09	4.49109e-09	1	0	0	1	0	0
AATGTAT	2	9	7	243.875	204516353	150.088	332314174	63	4.5	0.00820091	0.0369041	0.0270828	0.000258329	0.00018958	0.209876	1.26312e-09	1.26312e-09	1	0	0	1	0	0
AATGTC	1890	8011	6	243.875	204516353	150.088	332314174	48066	4.23862	7.74986	32.8487	24.1067	0.197092	0.14464	0.169445	9.637e-07	9.637e-07	1	0	0	1	0	0
AATGTG	218	1139	6	243.875	204516353	150.088	332314174	6834	5.22477	0.893899	4.67042	3.42748	0.0280225	0.0205649	0.208868	1.37018e-07	1.37018e-07	1	0	0	1	0	0
AATGTGC	38	200	7	243.875	204516353	150.088	332314174	1400	5.26316	0.155817	0.820091	0.60184	0.00574064	0.00421288	0.245469	2.80693e-08	2.80693e-08	1	0	0	1	0	0
AATGTGT	1	4	7	243.875	204516353	150.088	332314174	28	4	0.00410045	0.0164018	0.0120368	0.000114813	8.42576e-05	0.186557	5.61386e-10	5.61386e-10	1	0	0	1	0	0
AATT	1484	9677	4	243.875	204516353	150.088	332314174	38708	6.52089	6.08507	39.6801	29.12	0.15872	0.11648	0.173788	7.76077e-07	7.76077e-07	1	0	0	0	0	0
AATTAC	278	1238	6	243.875	204516353	150.088	332314174	7428	4.45324	1.13993	5.07636	3.72539	0.0304582	0.0223523	0.178025	1.48928e-07	1.48928e-07	1	0	0	1	0	0
AATTACG	40	166	7	243.875	204516353	150.088	332314174	1162	4.15	0.164018	0.680675	0.499527	0.00476473	0.00349669	0.193553	2.32975e-08	2.32975e-08	1	0	0	1	0	0
AATTAG	223	986	6	243.875	204516353	150.088	332314174	5916	4.42152	0.914401	4.04305	2.96707	0.0242583	0.0178024	0.176757	1.18613e-07	1.18613e-07	1	0	0	1	0	0
AATTAT	139	562	6	243.875	204516353	150.088	332314174	3372	4.04317	0.569963	2.30446	1.69117	0.0138267	0.010147	0.161631	6.7607e-08	6.7607e-08	1	0	0	1	0	0
AATTATGGATACATGC	1	4	16	243.875	204516353	150.088	332314174	64	4	0.00410045	0.0164018	0.0120368	0.000262429	0.000192589	0.426415	1.28317e-09	1.28317e-09	1	0	0	1	0	0
AATTC	322	1896	5	243.875	204516353	150.088	332314174	9480	5.8882	1.32035	7.77446	5.70544	0.0388723	0.0285272	0.196158	1.90069e-07	1.90069e-07	1	0	0	1	0	0
AATTCAC	67	275	7	243.875	204516353	150.088	332314174	1925	4.10448	0.27473	1.12762	0.82753	0.00789337	0.00579271	0.191429	3.85953e-08	3.85953e-08	1	0	0	1	0	0
AATTCACC	2	8	8	243.875	204516353	150.088	332314174	64	4	0.00820091	0.0328036	0.0240736	0.000262429	0.000192589	0.213208	1.28317e-09	1.28317e-09	1	0	0	1	0	0
AATTCC	51	204	6	243.875	204516353	150.088	332314174	1224	4	0.209123	0.836493	0.613877	0.00501896	0.00368326	0.159906	2.45406e-08	2.45406e-08	1	0	0	1	0	0
AATTCG	11	44	6	243.875	204516353	150.088	332314174	264	4	0.045105	0.18042	0.132405	0.00108252	0.000794429	0.159906	5.29307e-09	5.29307e-09	1	0	0	1	0	0
AATTCTCATCC	1	5	11	243.875	204516353	150.088	332314174	55	5	0.00410045	0.0205023	0.015046	0.000225525	0.000165506	0.366451	1.10272e-09	1.10272e-09	1	0	0	1	0	0
AATTGAGAGAC	2	8	11	243.875	204516353	150.088	332314174	88	4	0.00820091	0.0328036	0.0240736	0.00036084	0.00026481	0.29316	1.76436e-09	1.76436e-09	1	0	0	1	0	0
AATTGC	1620	7078	6	243.875	204516353	150.088	332314174	42468	4.36914	6.64274	29.023	21.2991	0.174138	0.127795	0.174662	8.51463e-07	8.51463e-07	1	0	0	1	0	0
AC	242940	4469066	2	243.875	204516353	150.088	332314174	8938132	18.3958	996.164	18325.2	13448.3	36.6504	26.8966	0.245132	0.000179205	0.000179205	1	1	1	0	0	0
ACACACACGT	340	1364	10	243.875	204516353	150.088	332314174	13640	4.01176	1.39415	5.59302	4.10455	0.0559302	0.0410455	0.267293	2.73475e-07	2.73475e-07	1	0	0	1	0	0
ACACACATGC	1	6	10	243.875	204516353	150.088	332314174	60	6	0.00410045	0.0246027	0.0180552	0.000246027	0.000180552	0.399764	1.20297e-09	1.20297e-09	1	0	0	1	0	0
ACACACC	467	2106	7	243.875	204516353	150.088	332314174	14742	4.50964	1.91491	8.63556	6.33738	0.0604489	0.0443616	0.210326	2.9557e-07	2.9557e-07	1	0	0	1	0	0
ACACACCCC	5	21	9	243.875	204516353	150.088	332314174	189	4.2	0.0205023	0.0861095	0.0631932	0.000774986	0.000568739	0.251852	3.78936e-09	3.78936e-09	1	0	0	1	0	0
ACACACCTAT	1	4	10	243.875	204516353	150.088	332314174	40	4	0.00410045	0.0164018	0.0120368	0.000164018	0.000120368	0.26651	8.01981e-10	8.01981e-10	1	0	0	1	0	0
ACACACG	105	513	7	243.875	204516353	150.088	332314174	3591	4.88571	0.430548	2.10353	1.54372	0.0147247	0.010806	0.227866	7.19978e-08	7.19978e-08	1	0	0	1	0	0
ACACACGAGGGCAGCGGGG	2	8	19	243.875	204516353	150.088	332314174	152	4	0.00820091	0.0328036	0.0240736	0.000623269	0.000457398	0.506368	3.04753e-09	3.04753e-09	1	0	0	1	1	0
ACACACT	9	38	7	243.875	204516353	150.088	332314174	266	4.22222	0.0369041	0.155817	0.11435	0.00109072	0.000800447	0.196921	5.33317e-09	5.33317e-09	1	0	0	1	0	0
ACACAG	508	2227	6	243.875	204516353	150.088	332314174	13362	4.38386	2.08303	9.13171	6.70149	0.0547903	0.0402089	0.175251	2.67902e-07	2.67902e-07	1	0	0	1	0	0
ACACAGC	5	26	7	243.875	204516353	150.088	332314174	182	5.2	0.0205023	0.106612	0.0782392	0.000746283	0.000547675	0.242524	3.64901e-09	3.64901e-09	1	0	0	1	0	0
ACACAGGGG	2	8	9	243.875	204516353	150.088	332314174	72	4	0.00820091	0.0328036	0.0240736	0.000295233	0.000216662	0.239859	1.44357e-09	1.44357e-09	1	0	0	1	0	0
ACACAGGGT	2	17	9	243.875	204516353	150.088	332314174	153	8.5	0.00820091	0.0697077	0.0511564	0.000627369	0.000460408	0.5097	3.06758e-09	3.06758e-09	1	0	0	1	1	0
ACACAT	7836	35740	6	243.875	204516353	150.088	332314174	214440	4.561	32.1312	146.55	107.549	0.879301	0.645293	0.182333	4.29942e-06	4.29942e-06	1	0	0	1	0	0
ACACATAGACT	5	20	11	243.875	204516353	150.088	332314174	220	4	0.0205023	0.0820091	0.060184	0.0009021	0.000662024	0.29316	4.41089e-09	4.41089e-09	1	0	0	1	0	0
ACACATC	1	4	7	243.875	204516353	150.088	332314174	28	4	0.00410045	0.0164018	0.0120368	0.000114813	8.42576e-05	0.186557	5.61386e-10	5.61386e-10	1	0	0	1	0	0
ACACC	364	2043	5	243.875	204516353	150.088	332314174	10215	5.61264	1.49257	8.37723	6.1478	0.0418861	0.030739	0.186978	2.04806e-07	2.04806e-07	1	0	0	1	0	0
ACACCAGAGCCTACC	2	16	15	243.875	204516353	150.088	332314174	240	8	0.00820091	0.0656073	0.0481472	0.000984109	0.000722208	0.799529	4.81188e-09	4.81188e-09	1	0	0	1	1	0
ACACCAGT	17	134	8	243.875	204516353	150.088	332314174	1072	7.88235	0.0697077	0.549461	0.403233	0.00439569	0.00322586	0.420144	2.14931e-08	2.14931e-08	1	0	0	1	0	0
ACACCAT	9	36	7	243.875	204516353	150.088	332314174	252	4	0.0369041	0.147616	0.108331	0.00103331	0.000758319	0.186557	5.05248e-09	5.05248e-09	1	0	0	1	0	0
ACACCATAT	1	5	9	243.875	204516353	150.088	332314174	45	5	0.00410045	0.0205023	0.015046	0.00018452	0.000135414	0.299823	9.02228e-10	9.02228e-10	1	0	0	1	0	0
ACACCC	333	1498	6	243.875	204516353	150.088	332314174	8988	4.4985	1.36545	6.14248	4.50778	0.0368549	0.0270467	0.179834	1.80205e-07	1.80205e-07	1	0	0	1	0	0
ACACCCC	6	25	7	243.875	204516353	150.088	332314174	175	4.16667	0.0246027	0.102511	0.07523	0.000717579	0.00052661	0.19433	3.50867e-09	3.50867e-09	1	0	0	1	0	0
ACACCCTCTC	1	4	10	243.875	204516353	150.088	332314174	40	4	0.00410045	0.0164018	0.0120368	0.000164018	0.000120368	0.26651	8.01981e-10	8.01981e-10	1	0	0	1	0	0
ACACCG	53	361	6	243.875	204516353	150.088	332314174	2166	6.81132	0.217324	1.48026	1.08632	0.00888158	0.00651793	0.272292	4.34273e-08	4.34273e-08	1	0	0	1	0	0
ACACCT	674	3301	6	243.875	204516353	150.088	332314174	19806	4.89763	2.76371	13.5356	9.93337	0.0812136	0.0596002	0.19579	3.97101e-07	3.97101e-07	1	0	0	1	0	0
ACACCTGGGCGCGTGCG	1	4	17	243.875	204516353	150.088	332314174	68	4	0.00410045	0.0164018	0.0120368	0.000278831	0.000204626	0.453066	1.36337e-09	1.36337e-09	1	0	0	1	0	0
ACACG	290	1683	5	243.875	204516353	150.088	332314174	8415	5.80345	1.18913	6.90106	5.06448	0.0345053	0.0253224	0.193334	1.68717e-07	1.68717e-07	1	0	0	1	0	0
ACACGAG	1	4	7	243.875	204516353	150.088	332314174	28	4	0.00410045	0.0164018	0.0120368	0.000114813	8.42576e-05	0.186557	5.61386e-10	5.61386e-10	1	0	0	1	0	0
ACACGAGGACC	1019	5233	11	243.875	204516353	150.088	332314174	57563	5.13543	4.17836	21.4577	15.7471	0.236034	0.173219	0.376376	1.15411e-06	1.15411e-06	1	0	0	1	0	0
ACACGAT	66	266	7	243.875	204516353	150.088	332314174	1862	4.0303	0.27063	1.09072	0.800447	0.00763505	0.00560313	0.18797	3.73322e-08	3.73322e-08	1	0	0	1	0	0
ACACGC	1917	8431	6	243.875	204516353	150.088	332314174	50586	4.39802	7.86057	34.5709	25.3706	0.207426	0.152223	0.175817	1.01422e-06	1.01422e-06	1	0	0	1	0	0
ACACGG	75	368	6	243.875	204516353	150.088	332314174	2208	4.90667	0.307534	1.50897	1.10739	0.0090538	0.00664431	0.196151	4.42693e-08	4.42693e-08	1	0	0	1	0	0
ACACGGG	10	40	7	243.875	204516353	150.088	332314174	280	4	0.0410045	0.164018	0.120368	0.00114813	0.000842576	0.186557	5.61386e-09	5.61386e-09	1	0	0	1	0	0
ACACGT	1498	7009	6	243.875	204516353	150.088	332314174	42054	4.67891	6.14248	28.7401	21.0915	0.17244	0.126549	0.187046	8.43162e-07	8.43162e-07	1	0	0	1	0	0
ACACGTC	36	147	7	243.875	204516353	150.088	332314174	1029	4.08333	0.147616	0.602767	0.442352	0.00421937	0.00309647	0.190443	2.0631e-08	2.0631e-08	1	0	0	1	0	0
ACACGTCACCGGC	5	30	13	243.875	204516353	150.088	332314174	390	6	0.0205023	0.123014	0.090276	0.00159918	0.00117359	0.519694	7.81931e-09	7.81931e-09	1	0	0	1	1	0
ACACGTG	39	156	7	243.875	204516353	150.088	332314174	1092	4	0.159918	0.639671	0.469435	0.0044777	0.00328605	0.186557	2.18941e-08	2.18941e-08	1	0	0	1	0	0
ACACT	1076	10692	5	243.875	204516353	150.088	332314174	53460	9.9368	4.41209	43.8421	32.1744	0.21921	0.160872	0.331032	1.07185e-06	1.07185e-06	1	0	0	1	0	0
ACACTAT	2	8	7	243.875	204516353	150.088	332314174	56	4	0.00820091	0.0328036	0.0240736	0.000229625	0.000168515	0.186557	1.12277e-09	1.12277e-09	1	0	0	1	0	0
ACACTC	626	2922	6	243.875	204516353	150.088	332314174	17532	4.66773	2.56688	11.9815	8.79288	0.0718892	0.0527573	0.186599	3.51508e-07	3.51508e-07	1	0	0	1	0	0
ACACTG	8	32	6	243.875	204516353	150.088	332314174	192	4	0.0328036	0.131215	0.0962944	0.000787287	0.000577767	0.159906	3.84951e-09	3.84951e-09	1	0	0	1	0	0
ACAG	9135	62361	4	243.875	204516353	150.088	332314174	249444	6.8266	37.4576	255.708	187.657	1.02283	0.750627	0.181935	5.00123e-06	5.00123e-06	1	0	0	0	0	0
ACAGACG	20	80	7	243.875	204516353	150.088	332314174	560	4	0.0820091	0.328036	0.240736	0.00229625	0.00168515	0.186557	1.12277e-08	1.12277e-08	1	0	0	1	0	0
ACAGACT	1	4	7	243.875	204516353	150.088	332314174	28	4	0.00410045	0.0164018	0.0120368	0.000114813	8.42576e-05	0.186557	5.61386e-10	5.61386e-10	1	0	0	1	0	0
ACAGAG	1204	5236	6	243.875	204516353	150.088	332314174	31416	4.34884	4.93695	21.47	15.7562	0.12882	0.094537	0.173851	6.29876e-07	6.29876e-07	1	0	0	1	0	0
ACAGAGCG	1	5	8	243.875	204516353	150.088	332314174	40	5	0.00410045	0.0205023	0.015046	0.000164018	0.000120368	0.26651	8.01981e-10	8.01981e-10	1	0	0	1	0	0
ACAGAT	66	395	6	243.875	204516353	150.088	332314174	2370	5.98485	0.27063	1.61968	1.18863	0.00971808	0.00713181	0.239253	4.75174e-08	4.75174e-08	1	0	0	1	0	0
ACAGATAGGCAGGCAGGCAG	1	6	20	243.875	204516353	150.088	332314174	120	6	0.00410045	0.0246027	0.0180552	0.000492054	0.000361104	0.799529	2.40594e-09	2.40594e-09	1	0	0	1	1	0
ACAGC	718	4436	5	243.875	204516353	150.088	332314174	22180	6.17827	2.94413	18.1896	13.3488	0.0909481	0.0667441	0.205821	4.44698e-07	4.44698e-07	1	0	0	1	0	0
ACAGCC	5	20	6	243.875	204516353	150.088	332314174	120	4	0.0205023	0.0820091	0.060184	0.000492054	0.000361104	0.159906	2.40594e-09	2.40594e-09	1	0	0	1	0	0
ACAGCCC	34	139	7	243.875	204516353	150.088	332314174	973	4.08824	0.139415	0.569963	0.418279	0.00398974	0.00292795	0.190672	1.95082e-08	1.95082e-08	1	0	0	1	0	0
ACAGCCGT	4	16	8	243.875	204516353	150.088	332314174	128	4	0.0164018	0.0656073	0.0481472	0.000524858	0.000385178	0.213208	2.56634e-09	2.56634e-09	1	0	0	1	0	0
ACAGCCTC	623	4996	8	243.875	204516353	150.088	332314174	39968	8.01926	2.55458	20.4859	15.034	0.163887	0.120272	0.427442	8.01339e-07	8.01339e-07	1	0	0	1	0	0
ACAGCG	205	1286	6	243.875	204516353	150.088	332314174	7716	6.27317	0.840593	5.27318	3.86983	0.0316391	0.023219	0.250779	1.54702e-07	1.54702e-07	1	0	0	1	0	0
ACAGCT	74	365	6	243.875	204516353	150.088	332314174	2190	4.93243	0.303434	1.49667	1.09836	0.00897999	0.00659015	0.197181	4.39084e-08	4.39084e-08	1	0	0	1	0	0
ACAGG	248	1680	5	243.875	204516353	150.088	332314174	8400	6.77419	1.01691	6.88876	5.05546	0.0344438	0.0252773	0.225673	1.68416e-07	1.68416e-07	1	0	0	1	0	0
ACAGGAG	7	28	7	243.875	204516353	150.088	332314174	196	4	0.0287032	0.114813	0.0842576	0.000803689	0.000589803	0.186557	3.92971e-09	3.92971e-09	1	0	0	1	0	0
ACAGGC	365	1814	6	243.875	204516353	150.088	332314174	10884	4.96986	1.49667	7.43822	5.45869	0.0446293	0.0327521	0.198677	2.18219e-07	2.18219e-07	1	0	0	1	0	0
ACAGGCGG	2	10	8	243.875	204516353	150.088	332314174	80	5	0.00820091	0.0410045	0.030092	0.000328036	0.000240736	0.26651	1.60396e-09	1.60396e-09	1	0	0	1	0	0
ACAGGG	73	334	6	243.875	204516353	150.088	332314174	2004	4.57534	0.299333	1.36955	1.00507	0.00821731	0.00603044	0.182906	4.01792e-08	4.01792e-08	1	0	0	1	0	0
ACAGGGG	10	40	7	243.875	204516353	150.088	332314174	280	4	0.0410045	0.164018	0.120368	0.00114813	0.000842576	0.186557	5.61386e-09	5.61386e-09	1	0	0	1	0	0
ACAGGGT	2	13	7	243.875	204516353	150.088	332314174	91	6.5	0.00820091	0.0533059	0.0391196	0.000373141	0.000273837	0.303155	1.82451e-09	1.82451e-09	1	0	0	1	0	0
ACAGGT	4	16	6	243.875	204516353	150.088	332314174	96	4	0.0164018	0.0656073	0.0481472	0.000393644	0.000288883	0.159906	1.92475e-09	1.92475e-09	1	0	0	1	0	0
ACAGT	323	1727	5	243.875	204516353	150.088	332314174	8635	5.34675	1.32445	7.08148	5.19689	0.0354074	0.0259844	0.17812	1.73128e-07	1.73128e-07	1	0	0	1	0	0
ACAGTAT	557	2457	7	243.875	204516353	150.088	332314174	17199	4.41113	2.28395	10.0748	7.39361	0.0705237	0.0517552	0.205731	3.44832e-07	3.44832e-07	1	0	0	1	0	0
ACAGTC	127	651	6	243.875	204516353	150.088	332314174	3906	5.12598	0.520758	2.6694	1.95899	0.0160164	0.0117539	0.204919	7.83134e-08	7.83134e-08	1	0	0	1	0	0
ACAGTG	431898	3368728	6	243.875	204516353	150.088	332314174	20212368	7.79982	1770.98	13813.3	10137.2	82.8799	60.8231	0.311809	0.000405248	0.000405248	1	1	1	1	0	0
ACAGTGCCCCCC	2	8	12	243.875	204516353	150.088	332314174	96	4	0.00820091	0.0328036	0.0240736	0.000393644	0.000288883	0.319811	1.92475e-09	1.92475e-09	1	0	0	1	0	0
ACAT	126587	1471331	4	243.875	204516353	150.088	332314174	5885324	11.6231	519.064	6033.13	4427.53	24.1325	17.7101	0.309766	0.000117998	0.000117998	1	1	1	0	0	0
ACATACATACGT	7664	42717	12	243.875	204516353	150.088	332314174	512604	5.57372	31.4259	175.159	128.544	2.10191	1.54253	0.445635	1.02775e-05	1.02775e-05	1	0	0	1	0	0
ACATACGT	507	3333	8	243.875	204516353	150.088	332314174	26664	6.57396	2.07893	13.6668	10.0297	0.109335	0.0802373	0.350405	5.346e-07	5.346e-07	1	0	0	1	0	0
ACATACT	2	9	7	243.875	204516353	150.088	332314174	63	4.5	0.00820091	0.0369041	0.0270828	0.000258329	0.00018958	0.209876	1.26312e-09	1.26312e-09	1	0	0	1	0	0
ACATAG	299	1485	6	243.875	204516353	150.088	332314174	8910	4.96656	1.22604	6.08917	4.46866	0.036535	0.026812	0.198545	1.78641e-07	1.78641e-07	1	0	0	1	0	0
ACATAGAGAG	2	11	10	243.875	204516353	150.088	332314174	110	5.5	0.00820091	0.045105	0.0331012	0.00045105	0.000331012	0.366451	2.20545e-09	2.20545e-09	1	0	0	1	0	0
ACATAGT	165	779	7	243.875	204516353	150.088	332314174	5453	4.72121	0.676575	3.19425	2.34417	0.0223598	0.0164092	0.220193	1.0933e-07	1.0933e-07	1	0	0	1	0	0
ACATAT	18659	92827	6	243.875	204516353	150.088	332314174	556962	4.97492	76.5104	380.633	279.335	2.2838	1.67601	0.198879	1.11668e-05	1.11668e-05	1	1	0	1	0	0
ACATATGTAT	1	4	10	243.875	204516353	150.088	332314174	40	4	0.00410045	0.0164018	0.0120368	0.000164018	0.000120368	0.26651	8.01981e-10	8.01981e-10	1	0	0	1	0	0
ACATC	225	1374	5	243.875	204516353	150.088	332314174	6870	6.10667	0.922602	5.63402	4.13464	0.0281701	0.0206732	0.203436	1.3774e-07	1.3774e-07	1	0	0	1	0	0
ACATCAT	90	363	7	243.875	204516353	150.088	332314174	2541	4.03333	0.369041	1.48846	1.09234	0.0104193	0.00764638	0.188111	5.09458e-08	5.09458e-08	1	0	0	1	0	0
ACATCC	7	48	6	243.875	204516353	150.088	332314174	288	6.85714	0.0287032	0.196822	0.144442	0.00118093	0.00086665	0.274124	5.77426e-09	5.77426e-09	1	0	0	1	0	0
ACATCCT	5	20	7	243.875	204516353	150.088	332314174	140	4	0.0205023	0.0820091	0.060184	0.000574064	0.000421288	0.186557	2.80693e-09	2.80693e-09	1	0	0	1	0	0
ACATCG	38	178	6	243.875	204516353	150.088	332314174	1068	4.68421	0.155817	0.729881	0.535638	0.00437928	0.00321383	0.187258	2.14129e-08	2.14129e-08	1	0	0	1	0	0
ACATCT	169	736	6	243.875	204516353	150.088	332314174	4416	4.35503	0.692977	3.01793	2.21477	0.0181076	0.0132886	0.174099	8.85387e-08	8.85387e-08	1	0	0	1	0	0
ACATG	99	500	5	243.875	204516353	150.088	332314174	2500	5.05051	0.405945	2.05023	1.5046	0.0102511	0.007523	0.168251	5.01238e-08	5.01238e-08	1	0	0	1	0	0
ACATGC	1630	8394	6	243.875	204516353	150.088	332314174	50364	5.14969	6.68374	34.4192	25.2592	0.206515	0.151555	0.205866	1.00977e-06	1.00977e-06	1	0	0	1	0	0
ACATGCATACGTACGT	1	4	16	243.875	204516353	150.088	332314174	64	4	0.00410045	0.0164018	0.0120368	0.000262429	0.000192589	0.426415	1.28317e-09	1.28317e-09	1	0	0	1	0	0
ACATGG	1	4	6	243.875	204516353	150.088	332314174	24	4	0.00410045	0.0164018	0.0120368	9.84109e-05	7.22208e-05	0.159906	4.81188e-10	4.81188e-10	1	0	0	1	0	0
ACATGGT	4	18	7	243.875	204516353	150.088	332314174	126	4.5	0.0164018	0.0738082	0.0541656	0.000516657	0.000379159	0.209876	2.52624e-09	2.52624e-09	1	0	0	1	0	0
ACATGT	71	284	6	243.875	204516353	150.088	332314174	1704	4	0.291132	1.16453	0.854613	0.00698717	0.00512768	0.159906	3.41644e-08	3.41644e-08	1	0	0	1	0	0
ACC	46215	413430	3	243.875	204516353	150.088	332314174	1240290	8.9458	189.502	1695.25	1244.09	5.08575	3.73228	0.178811	2.48672e-05	2.48672e-05	1	1	0	0	0	0
ACCACCACGACT	2	12	12	243.875	204516353	150.088	332314174	144	6	0.00820091	0.0492054	0.0361104	0.000590465	0.000433325	0.479717	2.88713e-09	2.88713e-09	1	0	0	1	0	0
ACCACCACT	1633	9527	9	243.875	204516353	150.088	332314174	85743	5.83405	6.69604	39.065	28.6687	0.351585	0.258018	0.349837	1.71911e-06	1.71911e-06	1	0	0	1	0	0
ACCACCACTACTACCACT	209	842	18	243.875	204516353	150.088	332314174	15156	4.02871	0.856995	3.45258	2.53375	0.0621465	0.0456074	0.48316	3.0387e-07	3.0387e-07	1	0	0	1	0	0
ACCACCACTACTACTACT	20	101	18	243.875	204516353	150.088	332314174	1818	5.05	0.0820091	0.414146	0.303929	0.00745463	0.00547073	0.605643	3.645e-08	3.645e-08	1	0	0	1	1	0
ACCACCC	16	70	7	243.875	204516353	150.088	332314174	490	4.375	0.0656073	0.287032	0.210644	0.00200922	0.00147451	0.204046	9.82426e-09	9.82426e-09	1	0	0	1	0	0
ACCACCGTC	50	220	9	243.875	204516353	150.088	332314174	1980	4.4	0.205023	0.9021	0.662024	0.0081189	0.00595822	0.263844	3.9698e-08	3.9698e-08	1	0	0	1	0	0
ACCACCT	60	283	7	243.875	204516353	150.088	332314174	1981	4.71667	0.246027	1.16043	0.851604	0.008123	0.00596123	0.219981	3.97181e-08	3.97181e-08	1	0	0	1	0	0
ACCACG	943	4928	6	243.875	204516353	150.088	332314174	29568	5.22587	3.86673	20.207	14.8293	0.121242	0.088976	0.208912	5.92824e-07	5.92824e-07	1	0	0	1	0	0
ACCACT	1795	10693	6	243.875	204516353	150.088	332314174	64158	5.9571	7.36032	43.8462	32.1774	0.263077	0.193064	0.238144	1.28634e-06	1.28634e-06	1	0	0	1	0	0
ACCACTACCAGCACTACT	1	4	18	243.875	204516353	150.088	332314174	72	4	0.00410045	0.0164018	0.0120368	0.000295233	0.000216662	0.479717	1.44357e-09	1.44357e-09	1	0	0	1	0	0
ACCACTACCC	3	12	10	243.875	204516353	150.088	332314174	120	4	0.0123014	0.0492054	0.0361104	0.000492054	0.000361104	0.26651	2.40594e-09	2.40594e-09	1	0	0	1	0	0
ACCACTACT	8844	76937	9	243.875	204516353	150.088	332314174	692433	8.69934	36.2644	315.477	231.519	2.83929	2.08367	0.521653	1.38829e-05	1.38829e-05	1	0	0	1	1	0
ACCACTACTACTACT	3629	14840	15	243.875	204516353	150.088	332314174	222600	4.08928	14.8805	60.8507	44.6565	0.912761	0.669848	0.408687	4.46302e-06	4.46302e-06	1	0	0	1	0	0
ACCACTC	5	22	7	243.875	204516353	150.088	332314174	154	4.4	0.0205023	0.09021	0.0662024	0.00063147	0.000463417	0.205212	3.08763e-09	3.08763e-09	1	0	0	1	0	0
ACCAG	916	5759	5	243.875	204516353	150.088	332314174	28795	6.28712	3.75602	23.6145	17.33	0.118073	0.0866499	0.209447	5.77326e-07	5.77326e-07	1	0	0	1	0	0
ACCAGACGAGG	11	55	11	243.875	204516353	150.088	332314174	605	5	0.045105	0.225525	0.165506	0.00248077	0.00182057	0.366451	1.213e-08	1.213e-08	1	0	0	1	0	0
ACCAGACT	90	553	8	243.875	204516353	150.088	332314174	4424	6.14444	0.369041	2.26755	1.66409	0.0181404	0.0133127	0.327511	8.86991e-08	8.86991e-08	1	0	0	1	0	0
ACCAGC	5326	27090	6	243.875	204516353	150.088	332314174	162540	5.08637	21.839	111.081	81.5192	0.666488	0.489115	0.203335	3.25885e-06	3.25885e-06	1	0	0	1	0	0
ACCAGG	114	456	6	243.875	204516353	150.088	332314174	2736	4	0.467452	1.86981	1.3722	0.0112188	0.00823317	0.159906	5.48555e-08	5.48555e-08	1	0	0	1	0	0
ACCAGT	813	3813	6	243.875	204516353	150.088	332314174	22878	4.69004	3.33367	15.635	11.4741	0.0938102	0.0688445	0.187491	4.58693e-07	4.58693e-07	1	0	0	1	0	0
ACCAT	2244	15839	5	243.875	204516353	150.088	332314174	79195	7.05838	9.20142	64.9471	47.6627	0.324735	0.238314	0.235141	1.58782e-06	1.58782e-06	1	0	0	1	0	0
ACCATACTGACTAG	4	17	14	243.875	204516353	150.088	332314174	238	4.25	0.0164018	0.0697077	0.0511564	0.000975908	0.00071619	0.396433	4.77178e-09	4.77178e-09	1	0	0	1	0	0
ACCATAG	3	12	7	243.875	204516353	150.088	332314174	84	4	0.0123014	0.0492054	0.0361104	0.000344438	0.000252773	0.186557	1.68416e-09	1.68416e-09	1	0	0	1	0	0
ACCATAT	56	235	7	243.875	204516353	150.088	332314174	1645	4.19643	0.229625	0.963607	0.707162	0.00674525	0.00495013	0.195718	3.29815e-08	3.29815e-08	1	0	0	1	0	0
ACCATC	13870	131137	6	243.875	204516353	150.088	332314174	786822	9.45472	56.8733	537.721	394.618	3.22633	2.36771	0.377966	1.57754e-05	1.57754e-05	1	1	0	1	0	0
ACCATCATC	323	1318	9	243.875	204516353	150.088	332314174	11862	4.0805	1.32445	5.4044	3.96613	0.0486396	0.0356951	0.244685	2.37827e-07	2.37827e-07	1	0	0	1	0	0
ACCATCC	19	76	7	243.875	204516353	150.088	332314174	532	4	0.0779086	0.311635	0.228699	0.00218144	0.00160089	0.186557	1.06663e-08	1.06663e-08	1	0	0	1	0	0
ACCATCT	1	5	7	243.875	204516353	150.088	332314174	35	5	0.00410045	0.0205023	0.015046	0.000143516	0.000105322	0.233196	7.01733e-10	7.01733e-10	1	0	0	1	0	0
ACCATGC	73	316	7	243.875	204516353	150.088	332314174	2212	4.32877	0.299333	1.29574	0.950907	0.0090702	0.00665635	0.20189	4.43495e-08	4.43495e-08	1	0	0	1	0	0
ACCC	74	460	4	243.875	204516353	150.088	332314174	1840	6.21622	0.303434	1.88621	1.38423	0.00754484	0.00553693	0.165668	3.68911e-08	3.68911e-08	1	0	0	0	0	0
ACCCAG	66	326	6	243.875	204516353	150.088	332314174	1956	4.93939	0.27063	1.33675	0.980999	0.00802049	0.005886	0.197459	3.92169e-08	3.92169e-08	1	0	0	1	0	0
ACCCAGC	13	55	7	243.875	204516353	150.088	332314174	385	4.23077	0.0533059	0.225525	0.165506	0.00157867	0.00115854	0.19732	7.71906e-09	7.71906e-09	1	0	0	1	0	0
ACCCAGT	1	4	7	243.875	204516353	150.088	332314174	28	4	0.00410045	0.0164018	0.0120368	0.000114813	8.42576e-05	0.186557	5.61386e-10	5.61386e-10	1	0	0	1	0	0
ACCCAT	644	3620	6	243.875	204516353	150.088	332314174	21720	5.62112	2.64069	14.8436	10.8933	0.0890619	0.0653598	0.224712	4.35476e-07	4.35476e-07	1	0	0	1	0	0
ACCCATC	2	8	7	243.875	204516353	150.088	332314174	56	4	0.00820091	0.0328036	0.0240736	0.000229625	0.000168515	0.186557	1.12277e-09	1.12277e-09	1	0	0	1	0	0
ACCCC	440	2252	5	243.875	204516353	150.088	332314174	11260	5.11818	1.8042	9.23422	6.77672	0.0461711	0.0338836	0.170506	2.25758e-07	2.25758e-07	1	0	0	1	0	0
ACCCCAGC	2	8	8	243.875	204516353	150.088	332314174	64	4	0.00820091	0.0328036	0.0240736	0.000262429	0.000192589	0.213208	1.28317e-09	1.28317e-09	1	0	0	1	0	0
ACCCCAT	20	91	7	243.875	204516353	150.088	332314174	637	4.55	0.0820091	0.373141	0.273837	0.00261199	0.00191686	0.212208	1.27715e-08	1.27715e-08	1	0	0	1	0	0
ACCCCC	579	2370	6	243.875	204516353	150.088	332314174	14220	4.09326	2.37416	9.71808	7.13181	0.0583085	0.0427908	0.163634	2.85104e-07	2.85104e-07	1	0	0	1	0	0
ACCCCCC	18	73	7	243.875	204516353	150.088	332314174	511	4.05556	0.0738082	0.299333	0.219672	0.00209533	0.0015377	0.189148	1.02453e-08	1.02453e-08	1	0	0	1	0	0
ACCCCCT	37	149	7	243.875	204516353	150.088	332314174	1043	4.02703	0.151717	0.610968	0.448371	0.00427677	0.0031386	0.187817	2.09116e-08	2.09116e-08	1	0	0	1	0	0
ACCCCG	8	32	6	243.875	204516353	150.088	332314174	192	4	0.0328036	0.131215	0.0962944	0.000787287	0.000577767	0.159906	3.84951e-09	3.84951e-09	1	0	0	1	0	0
ACCCCGC	11	44	7	243.875	204516353	150.088	332314174	308	4	0.045105	0.18042	0.132405	0.00126294	0.000926834	0.186557	6.17525e-09	6.17525e-09	1	0	0	1	0	0
ACCCCGGCCCC	3	12	11	243.875	204516353	150.088	332314174	132	4	0.0123014	0.0492054	0.0361104	0.00054126	0.000397214	0.29316	2.64654e-09	2.64654e-09	1	0	0	1	0	0
ACCCCT	389	1651	6	243.875	204516353	150.088	332314174	9906	4.24422	1.59508	6.76985	4.96819	0.0406191	0.0298091	0.169669	1.98611e-07	1.98611e-07	1	0	0	1	0	0
ACCCCTC	9	41	7	243.875	204516353	150.088	332314174	287	4.55556	0.0369041	0.168119	0.123377	0.00117683	0.000863641	0.212467	5.75421e-09	5.75421e-09	1	0	0	1	0	0
ACCCCTCCCCC	1	4	11	243.875	204516353	150.088	332314174	44	4	0.00410045	0.0164018	0.0120368	0.00018042	0.000132405	0.29316	8.82179e-10	8.82179e-10	1	0	0	1	0	0
ACCCG	43	228	5	243.875	204516353	150.088	332314174	1140	5.30233	0.17632	0.934904	0.686098	0.00467452	0.00343049	0.17664	2.28564e-08	2.28564e-08	1	0	0	1	0	0
ACCCGC	57	236	6	243.875	204516353	150.088	332314174	1416	4.14035	0.233726	0.967707	0.710171	0.00580624	0.00426103	0.165516	2.83901e-08	2.83901e-08	1	0	0	1	0	0
ACCCGCCT	4	16	8	243.875	204516353	150.088	332314174	128	4	0.0164018	0.0656073	0.0481472	0.000524858	0.000385178	0.213208	2.56634e-09	2.56634e-09	1	0	0	1	0	0
ACCCGCCTGCCT	1	4	12	243.875	204516353	150.088	332314174	48	4	0.00410045	0.0164018	0.0120368	0.000196822	0.000144442	0.319811	9.62377e-10	9.62377e-10	1	0	0	1	0	0
ACCCGT	398	1688	6	243.875	204516353	150.088	332314174	10128	4.24121	1.63198	6.92157	5.07953	0.0415294	0.0304772	0.169548	2.03062e-07	2.03062e-07	1	0	0	1	0	0
ACCCT	703	3882	5	243.875	204516353	150.088	332314174	19410	5.52205	2.88262	15.918	11.6817	0.0795898	0.0584086	0.18396	3.89161e-07	3.89161e-07	1	0	0	1	0	0
ACCCTACCTCTAT	8	35	13	243.875	204516353	150.088	332314174	455	4.375	0.0328036	0.143516	0.105322	0.00186571	0.00136919	0.378943	9.12253e-09	9.12253e-09	1	0	0	1	0	0
ACCCTC	1372	6008	6	243.875	204516353	150.088	332314174	36048	4.37901	5.62582	24.6355	18.0793	0.147813	0.108476	0.175057	7.22745e-07	7.22745e-07	1	0	0	1	0	0
ACCCTCC	19	87	7	243.875	204516353	150.088	332314174	609	4.57895	0.0779086	0.35674	0.2618	0.00249718	0.0018326	0.213558	1.22102e-08	1.22102e-08	1	0	0	1	0	0
ACCCTCT	51	210	7	243.875	204516353	150.088	332314174	1470	4.11765	0.209123	0.861095	0.631932	0.00602767	0.00442352	0.192044	2.94728e-08	2.94728e-08	1	0	0	1	0	0
ACCCTCTAGTAT	5	28	12	243.875	204516353	150.088	332314174	336	5.6	0.0205023	0.114813	0.0842576	0.00137775	0.00101109	0.447736	6.73664e-09	6.73664e-09	1	0	0	1	0	0
ACCCTGAGCCT	1	4	11	243.875	204516353	150.088	332314174	44	4	0.00410045	0.0164018	0.0120368	0.00018042	0.000132405	0.29316	8.82179e-10	8.82179e-10	1	0	0	1	0	0
ACCCTGCCCT	1	4	10	243.875	204516353	150.088	332314174	40	4	0.00410045	0.0164018	0.0120368	0.000164018	0.000120368	0.26651	8.01981e-10	8.01981e-10	1	0	0	1	0	0
ACCG	1989	14569	4	243.875	204516353	150.088	332314174	58276	7.32479	8.1558	59.7395	43.841	0.238958	0.175364	0.195213	1.16841e-06	1.16841e-06	1	0	0	0	0	0
ACCGACT	1	4	7	243.875	204516353	150.088	332314174	28	4	0.00410045	0.0164018	0.0120368	0.000114813	8.42576e-05	0.186557	5.61386e-10	5.61386e-10	1	0	0	1	0	0
ACCGAT	7	35	6	243.875	204516353	150.088	332314174	210	5	0.0287032	0.143516	0.105322	0.000861095	0.000631932	0.199882	4.2104e-09	4.2104e-09	1	0	0	1	0	0
ACCGC	626	3520	5	243.875	204516353	150.088	332314174	17600	5.623	2.56688	14.4336	10.5924	0.072168	0.0529619	0.187323	3.52871e-07	3.52871e-07	1	0	0	1	0	0
ACCGCACT	2	10	8	243.875	204516353	150.088	332314174	80	5	0.00820091	0.0410045	0.030092	0.000328036	0.000240736	0.26651	1.60396e-09	1.60396e-09	1	0	0	1	0	0
ACCGCATCCTG	1	6	11	243.875	204516353	150.088	332314174	66	6	0.00410045	0.0246027	0.0180552	0.00027063	0.000198607	0.439741	1.32327e-09	1.32327e-09	1	0	0	1	0	0
ACCGCC	215	1037	6	243.875	204516353	150.088	332314174	6222	4.82326	0.881598	4.25217	3.12054	0.025513	0.0187232	0.192817	1.24748e-07	1.24748e-07	1	0	0	1	0	0
ACCGCCATG	1	4	9	243.875	204516353	150.088	332314174	36	4	0.00410045	0.0164018	0.0120368	0.000147616	0.000108331	0.239859	7.21783e-10	7.21783e-10	1	0	0	1	0	0
ACCGCGC	10	40	7	243.875	204516353	150.088	332314174	280	4	0.0410045	0.164018	0.120368	0.00114813	0.000842576	0.186557	5.61386e-09	5.61386e-09	1	0	0	1	0	0
ACCGCGT	5	20	7	243.875	204516353	150.088	332314174	140	4	0.0205023	0.0820091	0.060184	0.000574064	0.000421288	0.186557	2.80693e-09	2.80693e-09	1	0	0	1	0	0
ACCGCT	10	45	6	243.875	204516353	150.088	332314174	270	4.5	0.0410045	0.18452	0.135414	0.00110712	0.000812484	0.179894	5.41337e-09	5.41337e-09	1	0	0	1	0	0
ACCGCTACT	7	69	9	243.875	204516353	150.088	332314174	621	9.85714	0.0287032	0.282931	0.207635	0.00254638	0.00186871	0.59108	1.24507e-08	1.24507e-08	1	0	0	1	1	0
ACCGCTG	2	12	7	243.875	204516353	150.088	332314174	84	6	0.00820091	0.0492054	0.0361104	0.000344438	0.000252773	0.279835	1.68416e-09	1.68416e-09	1	0	0	1	0	0
ACCGCTGGACTGAGC	1	4	15	243.875	204516353	150.088	332314174	60	4	0.00410045	0.0164018	0.0120368	0.000246027	0.000180552	0.399764	1.20297e-09	1.20297e-09	1	0	0	1	0	0
ACCGG	312	1575	5	243.875	204516353	150.088	332314174	7875	5.04808	1.27934	6.45822	4.73949	0.0322911	0.0236975	0.16817	1.5789e-07	1.5789e-07	1	0	0	1	0	0
ACCGGAG	1	4	7	243.875	204516353	150.088	332314174	28	4	0.00410045	0.0164018	0.0120368	0.000114813	8.42576e-05	0.186557	5.61386e-10	5.61386e-10	1	0	0	1	0	0
ACCGGC	389	1787	6	243.875	204516353	150.088	332314174	10722	4.59383	1.59508	7.32751	5.37744	0.0439651	0.0322646	0.183645	2.14971e-07	2.14971e-07	1	0	0	1	0	0
ACCGT	332	1827	5	243.875	204516353	150.088	332314174	9135	5.50301	1.36135	7.49153	5.49781	0.0374576	0.027489	0.183326	1.83152e-07	1.83152e-07	1	0	0	1	0	0
ACCGTAT	43	202	7	243.875	204516353	150.088	332314174	1414	4.69767	0.17632	0.828292	0.607859	0.00579804	0.00425501	0.219096	2.835e-08	2.835e-08	1	0	0	1	0	0
ACCGTC	444	2780	6	243.875	204516353	150.088	332314174	16680	6.26126	1.8206	11.3993	8.36558	0.0683956	0.0501935	0.250303	3.34426e-07	3.34426e-07	1	0	0	1	0	0
ACCGTG	101	447	6	243.875	204516353	150.088	332314174	2682	4.42574	0.414146	1.8329	1.34511	0.0109974	0.00807068	0.176925	5.37728e-08	5.37728e-08	1	0	0	1	0	0
ACCT	24507	219494	4	243.875	204516353	150.088	332314174	877976	8.95638	100.49	900.025	660.501	3.6001	2.64201	0.238696	1.7603e-05	1.7603e-05	1	1	0	0	0	0
ACCTACT	3	12	7	243.875	204516353	150.088	332314174	84	4	0.0123014	0.0492054	0.0361104	0.000344438	0.000252773	0.186557	1.68416e-09	1.68416e-09	1	0	0	1	0	0
ACCTAGTGAG	1	6	10	243.875	204516353	150.088	332314174	60	6	0.00410045	0.0246027	0.0180552	0.000246027	0.000180552	0.399764	1.20297e-09	1.20297e-09	1	0	0	1	0	0
ACCTAT	294	1266	6	243.875	204516353	150.088	332314174	7596	4.30612	1.20553	5.19117	3.80965	0.031147	0.0228579	0.172143	1.52296e-07	1.52296e-07	1	0	0	1	0	0
ACCTC	2309	14438	5	243.875	204516353	150.088	332314174	72190	6.25292	9.46795	59.2024	43.4468	0.296012	0.217234	0.208308	1.44737e-06	1.44737e-06	1	0	0	1	0	0
ACCTCAGCAT	1	5	10	243.875	204516353	150.088	332314174	50	5	0.00410045	0.0205023	0.015046	0.000205023	0.00015046	0.333137	1.00248e-09	1.00248e-09	1	0	0	1	0	0
ACCTCC	2389	10366	6	243.875	204516353	150.088	332314174	62196	4.33905	9.79598	42.5053	31.1934	0.255032	0.18716	0.17346	1.247e-06	1.247e-06	1	0	0	1	0	0
ACCTCCGTCC	1	4	10	243.875	204516353	150.088	332314174	40	4	0.00410045	0.0164018	0.0120368	0.000164018	0.000120368	0.26651	8.01981e-10	8.01981e-10	1	0	0	1	0	0
ACCTCCTC	25	101	8	243.875	204516353	150.088	332314174	808	4.04	0.102511	0.414146	0.303929	0.00331317	0.00243143	0.21534	1.62e-08	1.62e-08	1	0	0	1	0	0
ACCTCCTCCGCG	1	8	12	243.875	204516353	150.088	332314174	96	8	0.00410045	0.0328036	0.0240736	0.000393644	0.000288883	0.639623	1.92475e-09	1.92475e-09	1	0	0	1	1	0
ACCTCCTCT	2	8	9	243.875	204516353	150.088	332314174	72	4	0.00820091	0.0328036	0.0240736	0.000295233	0.000216662	0.239859	1.44357e-09	1.44357e-09	1	0	0	1	0	0
ACCTCG	3	12	6	243.875	204516353	150.088	332314174	72	4	0.0123014	0.0492054	0.0361104	0.000295233	0.000216662	0.159906	1.44357e-09	1.44357e-09	1	0	0	1	0	0
ACCTCGC	37	181	7	243.875	204516353	150.088	332314174	1267	4.89189	0.151717	0.742182	0.544665	0.00519528	0.00381266	0.228154	2.54027e-08	2.54027e-08	1	0	0	1	0	0
ACCTCT	519	2568	6	243.875	204516353	150.088	332314174	15408	4.94798	2.12814	10.53	7.72763	0.0631798	0.0463658	0.197802	3.08923e-07	3.08923e-07	1	0	0	1	0	0
ACCTCTC	2	8	7	243.875	204516353	150.088	332314174	56	4	0.00820091	0.0328036	0.0240736	0.000229625	0.000168515	0.186557	1.12277e-09	1.12277e-09	1	0	0	1	0	0
ACCTCTGCT	1	4	9	243.875	204516353	150.088	332314174	36	4	0.00410045	0.0164018	0.0120368	0.000147616	0.000108331	0.239859	7.21783e-10	7.21783e-10	1	0	0	1	0	0
ACCTG	1	7	5	243.875	204516353	150.088	332314174	35	7	0.00410045	0.0287032	0.0210644	0.000143516	0.000105322	0.233196	7.01733e-10	7.01733e-10	1	0	0	1	0	0
ACCTGC	66	316	6	243.875	204516353	150.088	332314174	1896	4.78788	0.27063	1.29574	0.950907	0.00777446	0.00570544	0.191402	3.80139e-08	3.80139e-08	1	0	0	1	0	0
ACCTGG	13	53	6	243.875	204516353	150.088	332314174	318	4.07692	0.0533059	0.217324	0.159488	0.00130394	0.000956926	0.162981	6.37575e-09	6.37575e-09	1	0	0	1	0	0
ACG	69898	693872	3	243.875	204516353	150.088	332314174	2081616	9.92692	286.614	2845.19	2088	8.53557	6.264	0.198421	4.17354e-05	4.17354e-05	1	1	1	0	0	0
ACGACGC	41	164	7	243.875	204516353	150.088	332314174	1148	4	0.168119	0.672474	0.493509	0.00470732	0.00345456	0.186557	2.30168e-08	2.30168e-08	1	0	0	1	0	0
ACGACT	3324	16927	6	243.875	204516353	150.088	332314174	101562	5.09236	13.6299	69.4084	50.9367	0.41645	0.30562	0.203574	2.03627e-06	2.03627e-06	1	0	0	1	0	0
ACGAG	2197	12261	5	243.875	204516353	150.088	332314174	61305	5.58079	9.0087	50.2757	36.8958	0.251378	0.184479	0.185917	1.22914e-06	1.22914e-06	1	0	0	1	0	0
ACGAGAG	57	228	7	243.875	204516353	150.088	332314174	1596	4	0.233726	0.934904	0.686098	0.00654432	0.00480268	0.186557	3.1999e-08	3.1999e-08	1	0	0	1	0	0
ACGAGATGAG	1	5	10	243.875	204516353	150.088	332314174	50	5	0.00410045	0.0205023	0.015046	0.000205023	0.00015046	0.333137	1.00248e-09	1.00248e-09	1	0	0	1	0	0
ACGAGC	3873	20298	6	243.875	204516353	150.088	332314174	121788	5.2409	15.8811	83.231	61.0808	0.499386	0.366485	0.209512	2.44179e-06	2.44179e-06	1	0	0	1	0	0
ACGAGG	9167	43866	6	243.875	204516353	150.088	332314174	263196	4.78521	37.5889	179.871	132.002	1.07922	0.79201	0.191296	5.27695e-06	5.27695e-06	1	0	0	1	0	0
ACGAGGATCCT	72	297	11	243.875	204516353	150.088	332314174	3267	4.125	0.295233	1.21783	0.893733	0.0133962	0.00983106	0.302322	6.55018e-08	6.55018e-08	1	0	0	1	0	0
ACGAGGG	1	4	7	243.875	204516353	150.088	332314174	28	4	0.00410045	0.0164018	0.0120368	0.000114813	8.42576e-05	0.186557	5.61386e-10	5.61386e-10	1	0	0	1	0	0
ACGAGT	32	139	6	243.875	204516353	150.088	332314174	834	4.34375	0.131215	0.569963	0.418279	0.00341978	0.00250967	0.173648	1.67213e-08	1.67213e-08	1	0	0	1	0	0
ACGAGTG	1	4	7	243.875	204516353	150.088	332314174	28	4	0.00410045	0.0164018	0.0120368	0.000114813	8.42576e-05	0.186557	5.61386e-10	5.61386e-10	1	0	0	1	0	0
ACGAT	2514	16024	5	243.875	204516353	150.088	332314174	80120	6.37391	10.3085	65.7057	48.2194	0.328528	0.241097	0.212338	1.60637e-06	1.60637e-06	1	0	0	1	0	0
ACGATAG	102	937	7	243.875	204516353	150.088	332314174	6559	9.18627	0.418246	3.84213	2.81962	0.0268949	0.0197373	0.42844	1.31505e-07	1.31505e-07	1	0	0	1	0	0
ACGATC	461	2526	6	243.875	204516353	150.088	332314174	15156	5.47939	1.89031	10.3577	7.60124	0.0621465	0.0456074	0.219047	3.0387e-07	3.0387e-07	1	0	0	1	0	0
ACGATG	22503	153352	6	243.875	204516353	150.088	332314174	920112	6.81474	92.2725	628.813	461.467	3.77288	2.7688	0.272429	1.84478e-05	1.84478e-05	1	1	0	1	0	0
ACGATGC	178	736	7	243.875	204516353	150.088	332314174	5152	4.13483	0.729881	3.01793	2.21477	0.0211255	0.0155034	0.192845	1.03295e-07	1.03295e-07	1	0	0	1	0	0
ACGC	6675	47359	4	243.875	204516353	150.088	332314174	189436	7.09498	27.3705	194.193	142.513	0.776774	0.570051	0.189088	3.7981e-06	3.7981e-06	1	0	0	0	0	0
ACGCAG	1	4	6	243.875	204516353	150.088	332314174	24	4	0.00410045	0.0164018	0.0120368	9.84109e-05	7.22208e-05	0.159906	4.81188e-10	4.81188e-10	1	0	0	1	0	0
ACGCAT	242	1251	6	243.875	204516353	150.088	332314174	7506	5.16942	0.99231	5.12967	3.76451	0.030778	0.0225871	0.206655	1.50492e-07	1.50492e-07	1	0	0	1	0	0
ACGCATCCCTG	1	4	11	243.875	204516353	150.088	332314174	44	4	0.00410045	0.0164018	0.0120368	0.00018042	0.000132405	0.29316	8.82179e-10	8.82179e-10	1	0	0	1	0	0
ACGCC	364	2027	5	243.875	204516353	150.088	332314174	10135	5.56868	1.49257	8.31162	6.09965	0.0415581	0.0304982	0.185513	2.03202e-07	2.03202e-07	1	0	0	1	0	0
ACGCCAT	5	24	7	243.875	204516353	150.088	332314174	168	4.8	0.0205023	0.0984109	0.0722208	0.000688876	0.000505546	0.223868	3.36832e-09	3.36832e-09	1	0	0	1	0	0
ACGCCC	3	17	6	243.875	204516353	150.088	332314174	102	5.66667	0.0123014	0.0697077	0.0511564	0.000418246	0.000306938	0.226533	2.04505e-09	2.04505e-09	1	0	0	1	0	0
ACGCCG	498	2392	6	243.875	204516353	150.088	332314174	14352	4.80321	2.04203	9.80829	7.19801	0.0588497	0.043188	0.192015	2.87751e-07	2.87751e-07	1	0	0	1	0	0
ACGCG	30	150	5	243.875	204516353	150.088	332314174	750	5	0.123014	0.615068	0.45138	0.00307534	0.0022569	0.166568	1.50371e-08	1.50371e-08	1	0	0	1	0	0
ACGCGAG	9	38	7	243.875	204516353	150.088	332314174	266	4.22222	0.0369041	0.155817	0.11435	0.00109072	0.000800447	0.196921	5.33317e-09	5.33317e-09	1	0	0	1	0	0
ACGCGC	52	221	6	243.875	204516353	150.088	332314174	1326	4.25	0.213224	0.9062	0.665033	0.0054372	0.0039902	0.1699	2.65857e-08	2.65857e-08	1	0	0	1	0	0
ACGCTC	63	301	6	243.875	204516353	150.088	332314174	1806	4.77778	0.258329	1.23424	0.905769	0.00740542	0.00543462	0.190999	3.62094e-08	3.62094e-08	1	0	0	1	0	0
ACGCTG	21	84	6	243.875	204516353	150.088	332314174	504	4	0.0861095	0.344438	0.252773	0.00206663	0.00151664	0.159906	1.0105e-08	1.0105e-08	1	0	0	1	0	0
ACGG	2690	17497	4	243.875	204516353	150.088	332314174	69988	6.50446	11.0302	71.7456	52.652	0.286983	0.210608	0.17335	1.40323e-06	1.40323e-06	1	0	0	0	0	0
ACGGAG	40	162	6	243.875	204516353	150.088	332314174	972	4.05	0.164018	0.664274	0.48749	0.00398564	0.00292494	0.161905	1.94881e-08	1.94881e-08	1	0	0	1	0	0
ACGGAGAGAGAGGAG	2	8	15	243.875	204516353	150.088	332314174	120	4	0.00820091	0.0328036	0.0240736	0.000492054	0.000361104	0.399764	2.40594e-09	2.40594e-09	1	0	0	1	0	0
ACGGAGC	255	2108	7	243.875	204516353	150.088	332314174	14756	8.26667	1.04562	8.64376	6.34339	0.0605063	0.0444038	0.38555	2.95851e-07	2.95851e-07	1	0	0	1	0	0
ACGGAT	133	629	6	243.875	204516353	150.088	332314174	3774	4.72932	0.54536	2.57919	1.89279	0.0154751	0.0113567	0.189061	7.56669e-08	7.56669e-08	1	0	0	1	0	0
ACGGC	116	582	5	243.875	204516353	150.088	332314174	2910	5.01724	0.475653	2.38646	1.75135	0.0119323	0.00875677	0.167143	5.83441e-08	5.83441e-08	1	0	0	1	0	0
ACGGCC	4	16	6	243.875	204516353	150.088	332314174	96	4	0.0164018	0.0656073	0.0481472	0.000393644	0.000288883	0.159906	1.92475e-09	1.92475e-09	1	0	0	1	0	0
ACGGCG	403	1656	6	243.875	204516353	150.088	332314174	9936	4.10918	1.65248	6.79035	4.98324	0.0407421	0.0298994	0.16427	1.99212e-07	1.99212e-07	1	0	0	1	0	0
ACGGCGGCCTACGTACGTAT	3	14	20	243.875	204516353	150.088	332314174	280	4.66667	0.0123014	0.0574064	0.0421288	0.00114813	0.000842576	0.621856	5.61386e-09	5.61386e-09	1	0	0	1	1	0
ACGGCGGGGGCG	2	8	12	243.875	204516353	150.088	332314174	96	4	0.00820091	0.0328036	0.0240736	0.000393644	0.000288883	0.319811	1.92475e-09	1.92475e-09	1	0	0	1	0	0
ACGGCT	259	1152	6	243.875	204516353	150.088	332314174	6912	4.44788	1.06202	4.72372	3.4666	0.0283423	0.0207996	0.17781	1.38582e-07	1.38582e-07	1	0	0	1	0	0
ACGGCTCCGGCT	1	4	12	243.875	204516353	150.088	332314174	48	4	0.00410045	0.0164018	0.0120368	0.000196822	0.000144442	0.319811	9.62377e-10	9.62377e-10	1	0	0	1	0	0
ACGGG	45	234	5	243.875	204516353	150.088	332314174	1170	5.2	0.18452	0.959506	0.704153	0.00479753	0.00352076	0.173231	2.34579e-08	2.34579e-08	1	0	0	1	0	0
ACGGGC	50	208	6	243.875	204516353	150.088	332314174	1248	4.16	0.205023	0.852894	0.625914	0.00511737	0.00375548	0.166302	2.50218e-08	2.50218e-08	1	0	0	1	0	0
ACGGGG	57	231	6	243.875	204516353	150.088	332314174	1386	4.05263	0.233726	0.947205	0.695125	0.00568323	0.00417075	0.16201	2.77886e-08	2.77886e-08	1	0	0	1	0	0
ACGGGGC	10	40	7	243.875	204516353	150.088	332314174	280	4	0.0410045	0.164018	0.120368	0.00114813	0.000842576	0.186557	5.61386e-09	5.61386e-09	1	0	0	1	0	0
ACGGGGG	1	4	7	243.875	204516353	150.088	332314174	28	4	0.00410045	0.0164018	0.0120368	0.000114813	8.42576e-05	0.186557	5.61386e-10	5.61386e-10	1	0	0	1	0	0
ACGT	751	4639	4	243.875	204516353	150.088	332314174	18556	6.1771	3.07944	19.022	13.9597	0.076088	0.0558387	0.164626	3.72039e-07	3.72039e-07	1	0	0	0	0	0
ACGTAG	233	1197	6	243.875	204516353	150.088	332314174	7182	5.13734	0.955406	4.90824	3.60201	0.0294495	0.0216121	0.205372	1.43996e-07	1.43996e-07	1	0	0	1	0	0
ACGTAGG	1	4	7	243.875	204516353	150.088	332314174	28	4	0.00410045	0.0164018	0.0120368	0.000114813	8.42576e-05	0.186557	5.61386e-10	5.61386e-10	1	0	0	1	0	0
ACGTAT	30	120	6	243.875	204516353	150.088	332314174	720	4	0.123014	0.492054	0.361104	0.00295233	0.00216662	0.159906	1.44357e-08	1.44357e-08	1	0	0	1	0	0
ACGTC	44	220	5	243.875	204516353	150.088	332314174	1100	5	0.18042	0.9021	0.662024	0.0045105	0.00331012	0.166568	2.20545e-08	2.20545e-08	1	0	0	1	0	0
ACGTCC	159	817	6	243.875	204516353	150.088	332314174	4902	5.13836	0.651972	3.35007	2.45852	0.0201004	0.0147511	0.205413	9.82827e-08	9.82827e-08	1	0	0	1	0	0
ACGTCG	151	657	6	243.875	204516353	150.088	332314174	3942	4.35099	0.619169	2.694	1.97704	0.016164	0.0118623	0.173937	7.90352e-08	7.90352e-08	1	0	0	1	0	0
ACT	131296	1665964	3	243.875	204516353	150.088	332314174	4997892	12.6886	538.373	6831.21	5013.22	20.4936	15.0397	0.253623	0.000100205	0.000100205	1	1	1	0	0	0
ACTAG	111	725	5	243.875	204516353	150.088	332314174	3625	6.53153	0.45515	2.97283	2.18167	0.0148641	0.0109084	0.217589	7.26795e-08	7.26795e-08	1	0	0	1	0	0
ACTAGAGTATG	121	596	11	243.875	204516353	150.088	332314174	6556	4.92562	0.496155	2.44387	1.79348	0.0268826	0.0197283	0.360999	1.31445e-07	1.31445e-07	1	0	0	1	0	0
ACTAGC	77	338	6	243.875	204516353	150.088	332314174	2028	4.38961	0.315735	1.38595	1.01711	0.00831572	0.00610266	0.175481	4.06604e-08	4.06604e-08	1	0	0	1	0	0
ACTAGG	243	1374	6	243.875	204516353	150.088	332314174	8244	5.65432	0.99641	5.63402	4.13464	0.0338041	0.0248078	0.22604	1.65288e-07	1.65288e-07	1	0	0	1	0	0
ACTAGGAG	30	126	8	243.875	204516353	150.088	332314174	1008	4.2	0.123014	0.516657	0.379159	0.00413326	0.00303327	0.223868	2.02099e-08	2.02099e-08	1	0	0	1	0	0
ACTAT	1649	9707	5	243.875	204516353	150.088	332314174	48535	5.8866	6.76165	39.8031	29.2103	0.199016	0.146052	0.196104	9.73103e-07	9.73103e-07	1	0	0	1	0	0
ACTATACTCT	447	1979	10	243.875	204516353	150.088	332314174	19790	4.42729	1.8329	8.1148	5.95521	0.081148	0.0595521	0.294979	3.9678e-07	3.9678e-07	1	0	0	1	0	0
ACTATAGAGT	2	8	10	243.875	204516353	150.088	332314174	80	4	0.00820091	0.0328036	0.0240736	0.000328036	0.000240736	0.26651	1.60396e-09	1.60396e-09	1	0	0	1	0	0
ACTATAT	219	973	7	243.875	204516353	150.088	332314174	6811	4.44292	0.897999	3.98974	2.92795	0.0279282	0.0204957	0.207214	1.36557e-07	1.36557e-07	1	0	0	1	0	0
ACTATATATAT	1	5	11	243.875	204516353	150.088	332314174	55	5	0.00410045	0.0205023	0.015046	0.000225525	0.000165506	0.366451	1.10272e-09	1.10272e-09	1	0	0	1	0	0
ACTATC	181	1086	6	243.875	204516353	150.088	332314174	6516	6	0.742182	4.45309	3.26799	0.0267186	0.019608	0.239859	1.30643e-07	1.30643e-07	1	0	0	1	0	0
ACTATCATATC	2	8	11	243.875	204516353	150.088	332314174	88	4	0.00820091	0.0328036	0.0240736	0.00036084	0.00026481	0.29316	1.76436e-09	1.76436e-09	1	0	0	1	0	0
ACTATCG	39	156	7	243.875	204516353	150.088	332314174	1092	4	0.159918	0.639671	0.469435	0.0044777	0.00328605	0.186557	2.18941e-08	2.18941e-08	1	0	0	1	0	0
ACTATG	949	4689	6	243.875	204516353	150.088	332314174	28134	4.94099	3.89133	19.227	14.1101	0.115362	0.0846608	0.197523	5.64073e-07	5.64073e-07	1	0	0	1	0	0
ACTC	22306	173086	4	243.875	204516353	150.088	332314174	692344	7.75962	91.4647	709.731	520.85	2.83892	2.0834	0.206801	1.38812e-05	1.38812e-05	1	1	0	0	0	0
ACTCAG	17	70	6	243.875	204516353	150.088	332314174	420	4.11765	0.0697077	0.287032	0.210644	0.00172219	0.00126386	0.164609	8.4208e-09	8.4208e-09	1	0	0	1	0	0
ACTCAT	664	3350	6	243.875	204516353	150.088	332314174	20100	5.04518	2.7227	13.7365	10.0808	0.0824191	0.0604849	0.201688	4.02995e-07	4.02995e-07	1	0	0	1	0	0
ACTCC	22	113	5	243.875	204516353	150.088	332314174	565	5.13636	0.09021	0.463351	0.34004	0.00231676	0.0017002	0.171111	1.1328e-08	1.1328e-08	1	0	0	1	0	0
ACTCCC	260	1163	6	243.875	204516353	150.088	332314174	6978	4.47308	1.06612	4.76883	3.4997	0.028613	0.0209982	0.178818	1.39906e-07	1.39906e-07	1	0	0	1	0	0
ACTCCCC	2	8	7	243.875	204516353	150.088	332314174	56	4	0.00820091	0.0328036	0.0240736	0.000229625	0.000168515	0.186557	1.12277e-09	1.12277e-09	1	0	0	1	0	0
ACTCCCCAG	1	4	9	243.875	204516353	150.088	332314174	36	4	0.00410045	0.0164018	0.0120368	0.000147616	0.000108331	0.239859	7.21783e-10	7.21783e-10	1	0	0	1	0	0
ACTCCG	27	172	6	243.875	204516353	150.088	332314174	1032	6.37037	0.110712	0.705278	0.517582	0.00423167	0.00310549	0.254665	2.06911e-08	2.06911e-08	1	0	0	1	0	0
ACTCCT	728	3683	6	243.875	204516353	150.088	332314174	22098	5.05907	2.98513	15.102	11.0829	0.0906118	0.0664973	0.202243	4.43054e-07	4.43054e-07	1	0	0	1	0	0
ACTCCTCG	1	4	8	243.875	204516353	150.088	332314174	32	4	0.00410045	0.0164018	0.0120368	0.000131215	9.62944e-05	0.213208	6.41585e-10	6.41585e-10	1	0	0	1	0	0
ACTCG	776	4298	5	243.875	204516353	150.088	332314174	21490	5.53866	3.18195	17.6238	12.9335	0.0881188	0.0646677	0.184513	4.30864e-07	4.30864e-07	1	0	0	1	0	0
ACTCGC	62	252	6	243.875	204516353	150.088	332314174	1512	4.06452	0.254228	1.03331	0.758319	0.00619989	0.00454991	0.162485	3.03149e-08	3.03149e-08	1	0	0	1	0	0
ACTCGG	54	222	6	243.875	204516353	150.088	332314174	1332	4.11111	0.221425	0.910301	0.668043	0.0054618	0.00400826	0.164348	2.6706e-08	2.6706e-08	1	0	0	1	0	0
ACTCT	2743	18254	5	243.875	204516353	150.088	332314174	91270	6.65476	11.2475	74.8497	54.9299	0.374248	0.27465	0.221695	1.82992e-06	1.82992e-06	1	0	0	1	0	0
ACTCTATCCTCT	2	8	12	243.875	204516353	150.088	332314174	96	4	0.00820091	0.0328036	0.0240736	0.000393644	0.000288883	0.319811	1.92475e-09	1.92475e-09	1	0	0	1	0	0
ACTCTATCT	1	4	9	243.875	204516353	150.088	332314174	36	4	0.00410045	0.0164018	0.0120368	0.000147616	0.000108331	0.239859	7.21783e-10	7.21783e-10	1	0	0	1	0	0
ACTCTC	1548	6982	6	243.875	204516353	150.088	332314174	41892	4.51034	6.3475	28.6294	21.0102	0.171776	0.126061	0.180307	8.39914e-07	8.39914e-07	1	0	0	1	0	0
ACTCTCATCT	5	23	10	243.875	204516353	150.088	332314174	230	4.6	0.0205023	0.0943104	0.0692116	0.000943104	0.000692116	0.306486	4.61139e-09	4.61139e-09	1	0	0	1	0	0
ACTCTCT	2	16	7	243.875	204516353	150.088	332314174	112	8	0.00820091	0.0656073	0.0481472	0.000459251	0.00033703	0.373113	2.24555e-09	2.24555e-09	1	0	0	1	0	0
ACTCTCTCCC	1	5	10	243.875	204516353	150.088	332314174	50	5	0.00410045	0.0205023	0.015046	0.000205023	0.00015046	0.333137	1.00248e-09	1.00248e-09	1	0	0	1	0	0
ACTCTG	213	1035	6	243.875	204516353	150.088	332314174	6210	4.85915	0.873397	4.24397	3.11452	0.0254638	0.0186871	0.194252	1.24507e-07	1.24507e-07	1	0	0	1	0	0
ACTCTGATGC	25	130	10	243.875	204516353	150.088	332314174	1300	5.2	0.102511	0.533059	0.391196	0.00533059	0.00391196	0.346462	2.60644e-08	2.60644e-08	1	0	0	1	0	0
ACTCTGCTC	1	4	9	243.875	204516353	150.088	332314174	36	4	0.00410045	0.0164018	0.0120368	0.000147616	0.000108331	0.239859	7.21783e-10	7.21783e-10	1	0	0	1	0	0
ACTG	3454	23928	4	243.875	204516353	150.088	332314174	95712	6.92762	14.163	98.1157	72.0042	0.392463	0.288017	0.184628	1.91898e-06	1.91898e-06	1	0	0	0	0	0
ACTGAG	51	243	6	243.875	204516353	150.088	332314174	1458	4.76471	0.209123	0.99641	0.731236	0.00597846	0.00438741	0.190476	2.92322e-08	2.92322e-08	1	0	0	1	0	0
ACTGAT	85	402	6	243.875	204516353	150.088	332314174	2412	4.72941	0.348539	1.64838	1.2097	0.0098903	0.00725819	0.189065	4.83594e-08	4.83594e-08	1	0	0	1	0	0
ACTGC	1401	7996	5	243.875	204516353	150.088	332314174	39980	5.70735	5.74474	32.7872	24.0616	0.163936	0.120308	0.190133	8.0158e-07	8.0158e-07	1	0	0	1	0	0
ACTGCAT	90	472	7	243.875	204516353	150.088	332314174	3304	5.24444	0.369041	1.93541	1.42034	0.0135479	0.0099424	0.244597	6.62436e-08	6.62436e-08	1	0	0	1	0	0
ACTGCC	36	152	6	243.875	204516353	150.088	332314174	912	4.22222	0.147616	0.623269	0.457398	0.00373961	0.00274439	0.168789	1.82852e-08	1.82852e-08	1	0	0	1	0	0
ACTGCCC	1	4	7	243.875	204516353	150.088	332314174	28	4	0.00410045	0.0164018	0.0120368	0.000114813	8.42576e-05	0.186557	5.61386e-10	5.61386e-10	1	0	0	1	0	0
ACTGCCG	1	4	7	243.875	204516353	150.088	332314174	28	4	0.00410045	0.0164018	0.0120368	0.000114813	8.42576e-05	0.186557	5.61386e-10	5.61386e-10	1	0	0	1	0	0
ACTGCG	65	307	6	243.875	204516353	150.088	332314174	1842	4.72308	0.26653	1.25884	0.923825	0.00755304	0.00554295	0.188812	3.69312e-08	3.69312e-08	1	0	0	1	0	0
ACTGCT	2861	20716	6	243.875	204516353	150.088	332314174	124296	7.24082	11.7314	84.945	62.3386	0.50967	0.374032	0.289462	2.49207e-06	2.49207e-06	1	0	0	1	0	0
ACTGCTG	1	4	7	243.875	204516353	150.088	332314174	28	4	0.00410045	0.0164018	0.0120368	0.000114813	8.42576e-05	0.186557	5.61386e-10	5.61386e-10	1	0	0	1	0	0
ACTGG	48	240	5	243.875	204516353	150.088	332314174	1200	5	0.196822	0.984109	0.722208	0.00492054	0.00361104	0.166568	2.40594e-08	2.40594e-08	1	0	0	1	0	0
ACTGGC	13	53	6	243.875	204516353	150.088	332314174	318	4.07692	0.0533059	0.217324	0.159488	0.00130394	0.000956926	0.162981	6.37575e-09	6.37575e-09	1	0	0	1	0	0
ACTGGCT	2	8	7	243.875	204516353	150.088	332314174	56	4	0.00820091	0.0328036	0.0240736	0.000229625	0.000168515	0.186557	1.12277e-09	1.12277e-09	1	0	0	1	0	0
ACTGGG	5	24	6	243.875	204516353	150.088	332314174	144	4.8	0.0205023	0.0984109	0.0722208	0.000590465	0.000433325	0.191887	2.88713e-09	2.88713e-09	1	0	0	1	0	0
ACTGGGC	4	16	7	243.875	204516353	150.088	332314174	112	4	0.0164018	0.0656073	0.0481472	0.000459251	0.00033703	0.186557	2.24555e-09	2.24555e-09	1	0	0	1	0	0
AG	1348408	20968498	2	243.875	204516353	150.088	332314174	41936996	15.5506	5529.09	85980.4	63098.4	171.961	126.197	0.207219	0.000840817	0.000840817	1	1	1	0	0	0
AGAGAGAGATG	3	15	11	243.875	204516353	150.088	332314174	165	5	0.0123014	0.0615068	0.045138	0.000676575	0.000496518	0.366451	3.30817e-09	3.30817e-09	1	0	0	1	0	0
AGAGAGAGGC	2	17	10	243.875	204516353	150.088	332314174	170	8.5	0.00820091	0.0697077	0.0511564	0.000697077	0.000511564	0.566333	3.40842e-09	3.40842e-09	1	0	0	1	1	0
AGAGAGAGGGG	2	9	11	243.875	204516353	150.088	332314174	99	4.5	0.00820091	0.0369041	0.0270828	0.000405945	0.000297911	0.329806	1.9849e-09	1.9849e-09	1	0	0	1	0	0
AGAGAGG	72	343	7	243.875	204516353	150.088	332314174	2401	4.76389	0.295233	1.40646	1.03216	0.00984519	0.00722509	0.222184	4.81389e-08	4.81389e-08	1	0	0	1	0	0
AGAGAGGAGAT	12	58	11	243.875	204516353	150.088	332314174	638	4.83333	0.0492054	0.237826	0.174534	0.00261609	0.00191987	0.354236	1.27916e-08	1.27916e-08	1	0	0	1	0	0
AGAGAGGAGCC	1	4	11	243.875	204516353	150.088	332314174	44	4	0.00410045	0.0164018	0.0120368	0.00018042	0.000132405	0.29316	8.82179e-10	8.82179e-10	1	0	0	1	0	0
AGAGAGGAGG	4	16	10	243.875	204516353	150.088	332314174	160	4	0.0164018	0.0656073	0.0481472	0.000656073	0.000481472	0.26651	3.20792e-09	3.20792e-09	1	0	0	1	0	0
AGAGAGGAGGG	3	15	11	243.875	204516353	150.088	332314174	165	5	0.0123014	0.0615068	0.045138	0.000676575	0.000496518	0.366451	3.30817e-09	3.30817e-09	1	0	0	1	0	0
AGAGAGGAGGGAT	1	4	13	243.875	204516353	150.088	332314174	52	4	0.00410045	0.0164018	0.0120368	0.000213224	0.000156478	0.346462	1.04257e-09	1.04257e-09	1	0	0	1	0	0
AGAGAGGGAGG	7	33	11	243.875	204516353	150.088	332314174	363	4.71429	0.0287032	0.135315	0.0993036	0.00148846	0.00109234	0.345511	7.27797e-09	7.27797e-09	1	0	0	1	0	0
AGAGAGGGG	2	12	9	243.875	204516353	150.088	332314174	108	6	0.00820091	0.0492054	0.0361104	0.000442849	0.000324994	0.359788	2.16535e-09	2.16535e-09	1	0	0	1	0	0
AGAGAGGGGC	2	9	10	243.875	204516353	150.088	332314174	90	4.5	0.00820091	0.0369041	0.0270828	0.000369041	0.000270828	0.299823	1.80446e-09	1.80446e-09	1	0	0	1	0	0
AGAGAT	6405	31149	6	243.875	204516353	150.088	332314174	186894	4.86323	26.2634	127.725	93.7336	0.76635	0.562402	0.194415	3.74713e-06	3.74713e-06	1	0	0	1	0	0
AGAGATAGAGCG	3	17	12	243.875	204516353	150.088	332314174	204	5.66667	0.0123014	0.0697077	0.0511564	0.000836493	0.000613877	0.453066	4.0901e-09	4.0901e-09	1	0	0	1	0	0
AGAGATAGG	1	7	9	243.875	204516353	150.088	332314174	63	7	0.00410045	0.0287032	0.0210644	0.000258329	0.00018958	0.419753	1.26312e-09	1.26312e-09	1	0	0	1	0	0
AGAGATAGGAGG	1	4	12	243.875	204516353	150.088	332314174	48	4	0.00410045	0.0164018	0.0120368	0.000196822	0.000144442	0.319811	9.62377e-10	9.62377e-10	1	0	0	1	0	0
AGAGATG	16	66	7	243.875	204516353	150.088	332314174	462	4.125	0.0656073	0.27063	0.198607	0.00189441	0.00139025	0.192387	9.26288e-09	9.26288e-09	1	0	0	1	0	0
AGAGATGG	2	12	8	243.875	204516353	150.088	332314174	96	6	0.00820091	0.0492054	0.0361104	0.000393644	0.000288883	0.319811	1.92475e-09	1.92475e-09	1	0	0	1	0	0
AGAGC	2513	15946	5	243.875	204516353	150.088	332314174	79730	6.3454	10.3044	65.3858	47.9847	0.326929	0.239924	0.211389	1.59855e-06	1.59855e-06	1	0	0	1	0	0
AGAGCC	2	8	6	243.875	204516353	150.088	332314174	48	4	0.00820091	0.0328036	0.0240736	0.000196822	0.000144442	0.159906	9.62377e-10	9.62377e-10	1	0	0	1	0	0
AGAGCG	162	671	6	243.875	204516353	150.088	332314174	4026	4.14198	0.664274	2.7514	2.01917	0.0165084	0.012115	0.165581	8.07194e-08	8.07194e-08	1	0	0	1	0	0
AGAGCT	56	268	6	243.875	204516353	150.088	332314174	1608	4.78571	0.229625	1.09892	0.806466	0.00659353	0.00483879	0.191316	3.22396e-08	3.22396e-08	1	0	0	1	0	0
AGAGCTG	1	4	7	243.875	204516353	150.088	332314174	28	4	0.00410045	0.0164018	0.0120368	0.000114813	8.42576e-05	0.186557	5.61386e-10	5.61386e-10	1	0	0	1	0	0
AGAGG	8446	49333	5	243.875	204516353	150.088	332314174	246665	5.84099	34.6324	202.288	148.453	1.01144	0.742264	0.194585	4.94551e-06	4.94551e-06	1	0	0	1	0	0
AGAGGAGAGGG	1	5	11	243.875	204516353	150.088	332314174	55	5	0.00410045	0.0205023	0.015046	0.000225525	0.000165506	0.366451	1.10272e-09	1.10272e-09	1	0	0	1	0	0
AGAGGC	190	812	6	243.875	204516353	150.088	332314174	4872	4.27368	0.779086	3.32957	2.44347	0.0199774	0.0146608	0.170847	9.76812e-08	9.76812e-08	1	0	0	1	0	0
AGAGGCAGGCGCAGGC	1	5	16	243.875	204516353	150.088	332314174	80	5	0.00410045	0.0205023	0.015046	0.000328036	0.000240736	0.533019	1.60396e-09	1.60396e-09	1	0	0	1	1	0
AGAGGG	2539	10796	6	243.875	204516353	150.088	332314174	64776	4.25207	10.4111	44.2685	32.4873	0.265611	0.194924	0.169982	1.29873e-06	1.29873e-06	1	0	0	1	0	0
AGAGGGAGG	6	29	9	243.875	204516353	150.088	332314174	261	4.83333	0.0246027	0.118913	0.0872668	0.00107022	0.000785401	0.289829	5.23292e-09	5.23292e-09	1	0	0	1	0	0
AGAGGGG	21	87	7	243.875	204516353	150.088	332314174	609	4.14286	0.0861095	0.35674	0.2618	0.00249718	0.0018326	0.193219	1.22102e-08	1.22102e-08	1	0	0	1	0	0
AGAGGGGGAGAT	1	4	12	243.875	204516353	150.088	332314174	48	4	0.00410045	0.0164018	0.0120368	0.000196822	0.000144442	0.319811	9.62377e-10	9.62377e-10	1	0	0	1	0	0
AGAT	74753	665599	4	243.875	204516353	150.088	332314174	2662396	8.90398	306.521	2729.26	2002.92	10.917	8.01168	0.237299	5.33798e-05	5.33798e-05	1	1	1	0	0	0
AGATAGG	1	4	7	243.875	204516353	150.088	332314174	28	4	0.00410045	0.0164018	0.0120368	0.000114813	8.42576e-05	0.186557	5.61386e-10	5.61386e-10	1	0	0	1	0	0
AGATAT	586	2695	6	243.875	204516353	150.088	332314174	16170	4.59898	2.40287	11.0507	8.1098	0.0663043	0.0486588	0.183851	3.24201e-07	3.24201e-07	1	0	0	1	0	0
AGATCATAT	40	179	9	243.875	204516353	150.088	332314174	1611	4.475	0.164018	0.733981	0.538647	0.00660583	0.00484782	0.268342	3.22998e-08	3.22998e-08	1	0	0	1	0	0
AGATCC	5	21	6	243.875	204516353	150.088	332314174	126	4.2	0.0205023	0.0861095	0.0631932	0.000516657	0.000379159	0.167901	2.52624e-09	2.52624e-09	1	0	0	1	0	0
AGATCCT	14	56	7	243.875	204516353	150.088	332314174	392	4	0.0574064	0.229625	0.168515	0.00160738	0.00117961	0.186557	7.85941e-09	7.85941e-09	1	0	0	1	0	0
AGATCG	241	999	6	243.875	204516353	150.088	332314174	5994	4.14523	0.988209	4.09635	3.00619	0.0245781	0.0180371	0.165711	1.20177e-07	1.20177e-07	1	0	0	1	0	0
AGATCT	1	4	6	243.875	204516353	150.088	332314174	24	4	0.00410045	0.0164018	0.0120368	9.84109e-05	7.22208e-05	0.159906	4.81188e-10	4.81188e-10	1	0	0	1	0	0
AGATCTAGGG	1	4	10	243.875	204516353	150.088	332314174	40	4	0.00410045	0.0164018	0.0120368	0.000164018	0.000120368	0.26651	8.01981e-10	8.01981e-10	1	0	0	1	0	0
AGATG	1029	6525	5	243.875	204516353	150.088	332314174	32625	6.34111	4.21937	26.7555	19.635	0.133777	0.0981752	0.211246	6.54115e-07	6.54115e-07	1	0	0	1	0	0
AGATGAGGGCTGG	1	4	13	243.875	204516353	150.088	332314174	52	4	0.00410045	0.0164018	0.0120368	0.000213224	0.000156478	0.346462	1.04257e-09	1.04257e-09	1	0	0	1	0	0
AGATGG	100	804	6	243.875	204516353	150.088	332314174	4824	8.04	0.410045	3.29677	2.4194	0.0197806	0.0145164	0.321411	9.67189e-08	9.67189e-08	1	0	0	1	0	0
AGC	20505	187256	3	243.875	204516353	150.088	332314174	561768	9.13221	84.0798	767.835	563.491	2.3035	1.69047	0.182537	1.12632e-05	1.12632e-05	1	1	0	0	0	0
AGCAGCAGCC	1	4	10	243.875	204516353	150.088	332314174	40	4	0.00410045	0.0164018	0.0120368	0.000164018	0.000120368	0.26651	8.01981e-10	8.01981e-10	1	0	0	1	0	0
AGCAGCAGG	2	9	9	243.875	204516353	150.088	332314174	81	4.5	0.00820091	0.0369041	0.0270828	0.000332137	0.000243745	0.269841	1.62401e-09	1.62401e-09	1	0	0	1	0	0
AGCAGCC	3	12	7	243.875	204516353	150.088	332314174	84	4	0.0123014	0.0492054	0.0361104	0.000344438	0.000252773	0.186557	1.68416e-09	1.68416e-09	1	0	0	1	0	0
AGCAGCCTC	1	4	9	243.875	204516353	150.088	332314174	36	4	0.00410045	0.0164018	0.0120368	0.000147616	0.000108331	0.239859	7.21783e-10	7.21783e-10	1	0	0	1	0	0
AGCAGG	242	1158	6	243.875	204516353	150.088	332314174	6948	4.78512	0.99231	4.74833	3.48465	0.02849	0.0209079	0.191292	1.39304e-07	1.39304e-07	1	0	0	1	0	0
AGCAGGC	12	49	7	243.875	204516353	150.088	332314174	343	4.08333	0.0492054	0.200922	0.147451	0.00140646	0.00103216	0.190443	6.87698e-09	6.87698e-09	1	0	0	1	0	0
AGCAT	637	3568	5	243.875	204516353	150.088	332314174	17840	5.60126	2.61199	14.6304	10.7368	0.0731521	0.0536841	0.186599	3.57683e-07	3.57683e-07	1	0	0	1	0	0
AGCATC	1231	5958	6	243.875	204516353	150.088	332314174	35748	4.83997	5.04766	24.4305	17.9288	0.146583	0.107573	0.193485	7.1673e-07	7.1673e-07	1	0	0	1	0	0
AGCATG	413	1970	6	243.875	204516353	150.088	332314174	11820	4.76998	1.69349	8.07789	5.92813	0.0484674	0.0355688	0.190687	2.36985e-07	2.36985e-07	1	0	0	1	0	0
AGCC	3173	22328	4	243.875	204516353	150.088	332314174	89312	7.03687	13.0107	91.5549	67.1894	0.36622	0.268758	0.187539	1.79066e-06	1.79066e-06	1	0	0	0	0	0
AGCCAGGATC	1	4	10	243.875	204516353	150.088	332314174	40	4	0.00410045	0.0164018	0.0120368	0.000164018	0.000120368	0.26651	8.01981e-10	8.01981e-10	1	0	0	1	0	0
AGCCAT	155	647	6	243.875	204516353	150.088	332314174	3882	4.17419	0.63557	2.65299	1.94695	0.015918	0.0116817	0.166869	7.78322e-08	7.78322e-08	1	0	0	1	0	0
AGCCC	82	447	5	243.875	204516353	150.088	332314174	2235	5.45122	0.336237	1.8329	1.34511	0.00916451	0.00672556	0.1816	4.48107e-08	4.48107e-08	1	0	0	1	0	0
AGCCCAT	133	704	7	243.875	204516353	150.088	332314174	4928	5.29323	0.54536	2.88672	2.11848	0.020207	0.0148293	0.246872	9.8804e-08	9.8804e-08	1	0	0	1	0	0
AGCCCATCCCGG	1	4	12	243.875	204516353	150.088	332314174	48	4	0.00410045	0.0164018	0.0120368	0.000196822	0.000144442	0.319811	9.62377e-10	9.62377e-10	1	0	0	1	0	0
AGCCCC	53	230	6	243.875	204516353	150.088	332314174	1380	4.33962	0.217324	0.943104	0.692116	0.00565863	0.0041527	0.173483	2.76683e-08	2.76683e-08	1	0	0	1	0	0
AGCCCG	5	20	6	243.875	204516353	150.088	332314174	120	4	0.0205023	0.0820091	0.060184	0.000492054	0.000361104	0.159906	2.40594e-09	2.40594e-09	1	0	0	1	0	0
AGCCG	191	979	5	243.875	204516353	150.088	332314174	4895	5.12565	0.783187	4.01434	2.94601	0.0200717	0.01473	0.170754	9.81424e-08	9.81424e-08	1	0	0	1	0	0
AGCCGC	8	34	6	243.875	204516353	150.088	332314174	204	4.25	0.0328036	0.139415	0.102313	0.000836493	0.000613877	0.1699	4.0901e-09	4.0901e-09	1	0	0	1	0	0
AGCCGG	98	394	6	243.875	204516353	150.088	332314174	2364	4.02041	0.401844	1.61558	1.18563	0.00969347	0.00711375	0.160722	4.73971e-08	4.73971e-08	1	0	0	1	0	0
AGCCGGCATCC	1	4	11	243.875	204516353	150.088	332314174	44	4	0.00410045	0.0164018	0.0120368	0.00018042	0.000132405	0.29316	8.82179e-10	8.82179e-10	1	0	0	1	0	0
AGCCT	387	2456	5	243.875	204516353	150.088	332314174	12280	6.34625	1.58688	10.0707	7.3906	0.0503536	0.036953	0.211417	2.46208e-07	2.46208e-07	1	0	0	1	0	0
AGCCTATC	49	280	8	243.875	204516353	150.088	332314174	2240	5.71429	0.200922	1.14813	0.842576	0.00918502	0.00674061	0.304582	4.49109e-08	4.49109e-08	1	0	0	1	0	0
AGCCTC	15	61	6	243.875	204516353	150.088	332314174	366	4.06667	0.0615068	0.250128	0.183561	0.00150077	0.00110137	0.162571	7.33812e-09	7.33812e-09	1	0	0	1	0	0
AGCCTG	142	1088	6	243.875	204516353	150.088	332314174	6528	7.66197	0.582264	4.46129	3.27401	0.0267678	0.0196441	0.306298	1.30883e-07	1.30883e-07	1	0	0	1	0	0
AGCG	940	5761	4	243.875	204516353	150.088	332314174	23044	6.12872	3.85443	23.6227	17.336	0.0944909	0.069344	0.163336	4.62021e-07	4.62021e-07	1	0	0	0	0	0
AGCGAT	37	149	6	243.875	204516353	150.088	332314174	894	4.02703	0.151717	0.610968	0.448371	0.00366581	0.00269023	0.160986	1.79243e-08	1.79243e-08	1	0	0	1	0	0
AGCGC	13	69	5	243.875	204516353	150.088	332314174	345	5.30769	0.0533059	0.282931	0.207635	0.00141466	0.00103817	0.176819	6.91708e-09	6.91708e-09	1	0	0	1	0	0
AGCGCC	3	12	6	243.875	204516353	150.088	332314174	72	4	0.0123014	0.0492054	0.0361104	0.000295233	0.000216662	0.159906	1.44357e-09	1.44357e-09	1	0	0	1	0	0
AGCGCG	34	136	6	243.875	204516353	150.088	332314174	816	4	0.139415	0.557662	0.409251	0.00334597	0.00245551	0.159906	1.63604e-08	1.63604e-08	1	0	0	1	0	0
AGCGG	4	22	5	243.875	204516353	150.088	332314174	110	5.5	0.0164018	0.09021	0.0662024	0.00045105	0.000331012	0.183225	2.20545e-09	2.20545e-09	1	0	0	1	0	0
AGCGGC	127	559	6	243.875	204516353	150.088	332314174	3354	4.40157	0.520758	2.29215	1.68214	0.0137529	0.0100929	0.175959	6.72461e-08	6.72461e-08	1	0	0	1	0	0
AGCGGCCTG	2	8	9	243.875	204516353	150.088	332314174	72	4	0.00820091	0.0328036	0.0240736	0.000295233	0.000216662	0.239859	1.44357e-09	1.44357e-09	1	0	0	1	0	0
AGCGGG	7	28	6	243.875	204516353	150.088	332314174	168	4	0.0287032	0.114813	0.0842576	0.000688876	0.000505546	0.159906	3.36832e-09	3.36832e-09	1	0	0	1	0	0
AGCT	5016	31480	4	243.875	204516353	150.088	332314174	125920	6.27592	20.5679	129.082	94.7296	0.516329	0.378919	0.167259	2.52464e-06	2.52464e-06	1	0	0	0	0	0
AGCTAT	5	20	6	243.875	204516353	150.088	332314174	120	4	0.0205023	0.0820091	0.060184	0.000492054	0.000361104	0.159906	2.40594e-09	2.40594e-09	1	0	0	1	0	0
AGCTATG	351	3377	7	243.875	204516353	150.088	332314174	23639	9.62108	1.43926	13.8472	10.1621	0.0969306	0.0711345	0.448719	4.73951e-07	4.73951e-07	1	0	0	1	0	0
AGCTC	382	2205	5	243.875	204516353	150.088	332314174	11025	5.77225	1.56637	9.0415	6.63529	0.0452075	0.0331764	0.192295	2.21046e-07	2.21046e-07	1	0	0	1	0	0
AGCTCC	6	24	6	243.875	204516353	150.088	332314174	144	4	0.0246027	0.0984109	0.0722208	0.000590465	0.000433325	0.159906	2.88713e-09	2.88713e-09	1	0	0	1	0	0
AGCTCG	2	8	6	243.875	204516353	150.088	332314174	48	4	0.00820091	0.0328036	0.0240736	0.000196822	0.000144442	0.159906	9.62377e-10	9.62377e-10	1	0	0	1	0	0
AGCTGC	51	204	6	243.875	204516353	150.088	332314174	1224	4	0.209123	0.836493	0.613877	0.00501896	0.00368326	0.159906	2.45406e-08	2.45406e-08	1	0	0	1	0	0
AGG	97134	889930	3	243.875	204516353	150.088	332314174	2669790	9.16188	398.294	3649.12	2677.98	10.9474	8.03393	0.18313	5.3528e-05	5.3528e-05	1	1	1	0	0	0
AGGAGGG	58	247	7	243.875	204516353	150.088	332314174	1729	4.25862	0.237826	1.01281	0.743273	0.00708969	0.00520291	0.198619	3.46656e-08	3.46656e-08	1	0	0	1	0	0
AGGAT	730	4435	5	243.875	204516353	150.088	332314174	22175	6.07534	2.99333	18.1855	13.3458	0.0909276	0.066729	0.202392	4.44598e-07	4.44598e-07	1	0	0	1	0	0
AGGATC	95	422	6	243.875	204516353	150.088	332314174	2532	4.44211	0.389543	1.73039	1.26988	0.0103823	0.0076193	0.17758	5.07654e-08	5.07654e-08	1	0	0	1	0	0
AGGATCG	1	4	7	243.875	204516353	150.088	332314174	28	4	0.00410045	0.0164018	0.0120368	0.000114813	8.42576e-05	0.186557	5.61386e-10	5.61386e-10	1	0	0	1	0	0
AGGATG	5032	25587	6	243.875	204516353	150.088	332314174	153522	5.08486	20.6335	104.918	76.9964	0.62951	0.461978	0.203274	3.07804e-06	3.07804e-06	1	0	0	1	0	0
AGGATGG	2	8	7	243.875	204516353	150.088	332314174	56	4	0.00820091	0.0328036	0.0240736	0.000229625	0.000168515	0.186557	1.12277e-09	1.12277e-09	1	0	0	1	0	0
AGGC	3794	24768	4	243.875	204516353	150.088	332314174	99072	6.5282	15.5571	101.56	74.5319	0.40624	0.298128	0.173983	1.98635e-06	1.98635e-06	1	0	0	0	0	0
AGGCAT	1	4	6	243.875	204516353	150.088	332314174	24	4	0.00410045	0.0164018	0.0120368	9.84109e-05	7.22208e-05	0.159906	4.81188e-10	4.81188e-10	1	0	0	1	0	0
AGGCC	20	110	5	243.875	204516353	150.088	332314174	550	5.5	0.0820091	0.45105	0.331012	0.00225525	0.00165506	0.183225	1.10272e-08	1.10272e-08	1	0	0	1	0	0
AGGCCG	1	4	6	243.875	204516353	150.088	332314174	24	4	0.00410045	0.0164018	0.0120368	9.84109e-05	7.22208e-05	0.159906	4.81188e-10	4.81188e-10	1	0	0	1	0	0
AGGCG	32	175	5	243.875	204516353	150.088	332314174	875	5.46875	0.131215	0.717579	0.52661	0.0035879	0.00263305	0.182184	1.75433e-08	1.75433e-08	1	0	0	1	0	0
AGGCGATG	1	5	8	243.875	204516353	150.088	332314174	40	5	0.00410045	0.0205023	0.015046	0.000164018	0.000120368	0.26651	8.01981e-10	8.01981e-10	1	0	0	1	0	0
AGGCGG	4	17	6	243.875	204516353	150.088	332314174	102	4.25	0.0164018	0.0697077	0.0511564	0.000418246	0.000306938	0.1699	2.04505e-09	2.04505e-09	1	0	0	1	0	0
AGGCGGC	2	8	7	243.875	204516353	150.088	332314174	56	4	0.00820091	0.0328036	0.0240736	0.000229625	0.000168515	0.186557	1.12277e-09	1.12277e-09	1	0	0	1	0	0
AGGG	1447	9089	4	243.875	204516353	150.088	332314174	36356	6.28127	5.93336	37.269	27.3506	0.149076	0.109402	0.167402	7.2892e-07	7.2892e-07	1	0	0	0	0	0
AGGGAT	587	2779	6	243.875	204516353	150.088	332314174	16674	4.73424	2.40697	11.3952	8.36257	0.068371	0.0501754	0.189258	3.34306e-07	3.34306e-07	1	0	0	1	0	0
AGGGATAGGGCG	1	4	12	243.875	204516353	150.088	332314174	48	4	0.00410045	0.0164018	0.0120368	0.000196822	0.000144442	0.319811	9.62377e-10	9.62377e-10	1	0	0	1	0	0
AGGGATC	1	4	7	243.875	204516353	150.088	332314174	28	4	0.00410045	0.0164018	0.0120368	0.000114813	8.42576e-05	0.186557	5.61386e-10	5.61386e-10	1	0	0	1	0	0
AGGGATG	47	204	7	243.875	204516353	150.088	332314174	1428	4.34043	0.192721	0.836493	0.613877	0.00585545	0.00429714	0.202434	2.86307e-08	2.86307e-08	1	0	0	1	0	0
AGGGC	25	138	5	243.875	204516353	150.088	332314174	690	5.52	0.102511	0.565863	0.41527	0.00282931	0.00207635	0.183892	1.38342e-08	1.38342e-08	1	0	0	1	0	0
AGGGCATC	3	37	8	243.875	204516353	150.088	332314174	296	12.3333	0.0123014	0.151717	0.11134	0.00121373	0.000890723	0.65739	5.93466e-09	5.93466e-09	1	0	0	1	1	0
AGGGCG	366	1837	6	243.875	204516353	150.088	332314174	11022	5.01913	1.50077	7.53253	5.5279	0.0451952	0.0331674	0.200647	2.20986e-07	2.20986e-07	1	0	0	1	0	0
AGGGG	215	1093	5	243.875	204516353	150.088	332314174	5465	5.08372	0.881598	4.4818	3.28906	0.022409	0.0164453	0.169358	1.09571e-07	1.09571e-07	1	0	0	1	0	0
AGGGGC	178	720	6	243.875	204516353	150.088	332314174	4320	4.04494	0.729881	2.95233	2.16662	0.017714	0.0129997	0.161702	8.66139e-08	8.66139e-08	1	0	0	1	0	0
AGGGGCC	4	22	7	243.875	204516353	150.088	332314174	154	5.5	0.0164018	0.09021	0.0662024	0.00063147	0.000463417	0.256515	3.08763e-09	3.08763e-09	1	0	0	1	0	0
AGGGGCG	1	4	7	243.875	204516353	150.088	332314174	28	4	0.00410045	0.0164018	0.0120368	0.000114813	8.42576e-05	0.186557	5.61386e-10	5.61386e-10	1	0	0	1	0	0
AGGGGG	917	3733	6	243.875	204516353	150.088	332314174	22398	4.07088	3.76012	15.307	11.2333	0.091842	0.0674001	0.162739	4.49069e-07	4.49069e-07	1	0	0	1	0	0
AGGGGGC	51	214	7	243.875	204516353	150.088	332314174	1498	4.19608	0.209123	0.877497	0.643969	0.00614248	0.00450778	0.195702	3.00342e-08	3.00342e-08	1	0	0	1	0	0
AGGGGGG	50	202	7	243.875	204516353	150.088	332314174	1414	4.04	0.205023	0.828292	0.607859	0.00579804	0.00425501	0.188422	2.835e-08	2.835e-08	1	0	0	1	0	0
AT	105816	1560900	2	243.875	204516353	150.088	332314174	3121800	14.7511	433.894	6400.4	4697.06	12.8008	9.39412	0.196565	6.25906e-05	6.25906e-05	1	1	1	0	0	0
ATATC	58	464	5	243.875	204516353	150.088	332314174	2320	8	0.237826	1.90261	1.39627	0.00951305	0.00698135	0.26651	4.65149e-08	4.65149e-08	1	0	0	1	0	0
ATATCC	332	1752	6	243.875	204516353	150.088	332314174	10512	5.27711	1.36135	7.184	5.27212	0.043104	0.0316327	0.21096	2.10761e-07	2.10761e-07	1	0	0	1	0	0
ATATCG	98	395	6	243.875	204516353	150.088	332314174	2370	4.03061	0.401844	1.61968	1.18863	0.00971808	0.00713181	0.161129	4.75174e-08	4.75174e-08	1	0	0	1	0	0
ATATGC	3	12	6	243.875	204516353	150.088	332314174	72	4	0.0123014	0.0492054	0.0361104	0.000295233	0.000216662	0.159906	1.44357e-09	1.44357e-09	1	0	0	1	0	0
ATATGCC	1	4	7	243.875	204516353	150.088	332314174	28	4	0.00410045	0.0164018	0.0120368	0.000114813	8.42576e-05	0.186557	5.61386e-10	5.61386e-10	1	0	0	1	0	0
ATC	108962	1690960	3	243.875	204516353	150.088	332314174	5072880	15.5188	446.794	6933.7	5088.44	20.8011	15.2653	0.310193	0.000101709	0.000101709	1	1	1	0	0	0
ATCATCG	168	698	7	243.875	204516353	150.088	332314174	4886	4.15476	0.688876	2.86212	2.10042	0.0200348	0.014703	0.193775	9.79619e-08	9.79619e-08	1	0	0	1	0	0
ATCATG	85	344	6	243.875	204516353	150.088	332314174	2064	4.04706	0.348539	1.41056	1.03516	0.00846334	0.00621099	0.161787	4.13822e-08	4.13822e-08	1	0	0	1	0	0
ATCC	9064	71346	4	243.875	204516353	150.088	332314174	285384	7.87136	37.1665	292.551	214.694	1.1702	0.858778	0.209779	5.72181e-06	5.72181e-06	1	0	0	0	0	0
ATCCC	351	2054	5	243.875	204516353	150.088	332314174	10270	5.85185	1.43926	8.42233	6.1809	0.0421117	0.0309045	0.194947	2.05909e-07	2.05909e-07	1	0	0	1	0	0
ATCCCC	555	2669	6	243.875	204516353	150.088	332314174	16014	4.80901	2.27575	10.9441	8.03156	0.0656647	0.0481893	0.192247	3.21073e-07	3.21073e-07	1	0	0	1	0	0
ATCCCCC	5	20	7	243.875	204516353	150.088	332314174	140	4	0.0205023	0.0820091	0.060184	0.000574064	0.000421288	0.186557	2.80693e-09	2.80693e-09	1	0	0	1	0	0
ATCCCG	77	379	6	243.875	204516353	150.088	332314174	2274	4.92208	0.315735	1.55407	1.14049	0.00932443	0.00684292	0.196767	4.55926e-08	4.55926e-08	1	0	0	1	0	0
ATCCG	96	521	5	243.875	204516353	150.088	332314174	2605	5.42708	0.393644	2.13634	1.56779	0.0106817	0.00783897	0.180796	5.2229e-08	5.2229e-08	1	0	0	1	0	0
ATCCGC	6	39	6	243.875	204516353	150.088	332314174	234	6.5	0.0246027	0.159918	0.117359	0.000959506	0.000704153	0.259847	4.69159e-09	4.69159e-09	1	0	0	1	0	0
ATCG	3779	23875	4	243.875	204516353	150.088	332314174	95500	6.31781	15.4956	97.8983	71.8447	0.391593	0.287379	0.168376	1.91473e-06	1.91473e-06	1	0	0	0	0	0
ATCGC	813	5469	5	243.875	204516353	150.088	332314174	27345	6.72694	3.33367	22.4254	16.4573	0.112127	0.0822866	0.224099	5.48254e-07	5.48254e-07	1	0	0	1	0	0
ATCGCC	207	982	6	243.875	204516353	150.088	332314174	5892	4.74396	0.848794	4.02665	2.95503	0.0241599	0.0177302	0.189647	1.18132e-07	1.18132e-07	1	0	0	1	0	0
ATCGCCC	125	512	7	243.875	204516353	150.088	332314174	3584	4.096	0.512557	2.09943	1.54071	0.014696	0.010785	0.191034	7.18575e-08	7.18575e-08	1	0	0	1	0	0
ATCGCCCC	2	8	8	243.875	204516353	150.088	332314174	64	4	0.00820091	0.0328036	0.0240736	0.000262429	0.000192589	0.213208	1.28317e-09	1.28317e-09	1	0	0	1	0	0
ATCGGC	410	2355	6	243.875	204516353	150.088	332314174	14130	5.7439	1.68119	9.65657	7.08667	0.0579394	0.04252	0.229621	2.833e-07	2.833e-07	1	0	0	1	0	0
ATGC	2497	15124	4	243.875	204516353	150.088	332314174	60496	6.05687	10.2388	62.0153	45.5111	0.248061	0.182045	0.161421	1.21292e-06	1.21292e-06	1	0	0	0	0	0
ATGCC	480	2718	5	243.875	204516353	150.088	332314174	13590	5.6625	1.96822	11.145	8.17901	0.0557252	0.040895	0.188639	2.72473e-07	2.72473e-07	1	0	0	1	0	0
ATGCCC	250	1438	6	243.875	204516353	150.088	332314174	8628	5.752	1.02511	5.89645	4.32723	0.0353787	0.0259634	0.229944	1.72987e-07	1.72987e-07	1	0	0	1	0	0
ATGCGC	38	152	6	243.875	204516353	150.088	332314174	912	4	0.155817	0.623269	0.457398	0.00373961	0.00274439	0.159906	1.82852e-08	1.82852e-08	1	0	0	1	0	0
ATGGCC	23	102	6	243.875	204516353	150.088	332314174	612	4.43478	0.0943104	0.418246	0.306938	0.00250948	0.00184163	0.177287	1.22703e-08	1.22703e-08	1	0	0	1	0	0
CCCCCCG	5	20	7	243.875	204516353	150.088	332314174	140	4	0.0205023	0.0820091	0.060184	0.000574064	0.000421288	0.186557	2.80693e-09	2.80693e-09	1	0	0	1	0	0
CCCCCG	143	579	6	243.875	204516353	150.088	332314174	3474	4.04895	0.586365	2.37416	1.74233	0.014245	0.010454	0.161863	6.9652e-08	6.9652e-08	1	0	0	1	0	0
CCCCG	6	30	5	243.875	204516353	150.088	332314174	150	5	0.0246027	0.123014	0.090276	0.000615068	0.00045138	0.166568	3.00743e-09	3.00743e-09	1	0	0	1	0	0
CCCCGG	80	376	6	243.875	204516353	150.088	332314174	2256	4.7	0.328036	1.54177	1.13146	0.00925062	0.00678876	0.187889	4.52317e-08	4.52317e-08	1	0	0	1	0	0
CCCG	2	12	4	243.875	204516353	150.088	332314174	48	6	0.00820091	0.0492054	0.0361104	0.000196822	0.000144442	0.159906	9.62377e-10	9.62377e-10	1	0	0	0	0	0
CCCGCG	2	8	6	243.875	204516353	150.088	332314174	48	4	0.00820091	0.0328036	0.0240736	0.000196822	0.000144442	0.159906	9.62377e-10	9.62377e-10	1	0	0	1	0	0
CCCGG	2	10	5	243.875	204516353	150.088	332314174	50	5	0.00820091	0.0410045	0.030092	0.000205023	0.00015046	0.166568	1.00248e-09	1.00248e-09	1	0	0	1	0	0
CCG	806	6954	3	243.875	204516353	150.088	332314174	20862	8.62779	3.30497	28.5146	20.926	0.0855437	0.0627779	0.172454	4.18273e-07	4.18273e-07	1	0	0	0	0	0
CCGCG	21	113	5	243.875	204516353	150.088	332314174	565	5.38095	0.0861095	0.463351	0.34004	0.00231676	0.0017002	0.179259	1.1328e-08	1.1328e-08	1	0	0	1	0	0
CCGCGG	4	16	6	243.875	204516353	150.088	332314174	96	4	0.0164018	0.0656073	0.0481472	0.000393644	0.000288883	0.159906	1.92475e-09	1.92475e-09	1	0	0	1	0	0
CCGG	7	42	4	243.875	204516353	150.088	332314174	168	6	0.0287032	0.172219	0.126386	0.000688876	0.000505546	0.159906	3.36832e-09	3.36832e-09	1	0	0	0	0	0
CCGGCG	2	8	6	243.875	204516353	150.088	332314174	48	4	0.00820091	0.0328036	0.0240736	0.000196822	0.000144442	0.159906	9.62377e-10	9.62377e-10	1	0	0	1	0	0
CG	198	2452	2	243.875	204516353	150.088	332314174	4904	12.3838	0.81189	10.0543	7.37856	0.0201086	0.0147571	0.165021	9.83228e-08	9.83228e-08	1	0	0	0	0	0
