# Supplementary material for: Profiles of telomeric repeats in Insecta reveal diverse forms of telomeric motifs in Hymenopterans
Source: Life Sci Alliance. 2022 Apr 1;5(7):e202101163. doi: 10.26508/lsa.202101163 (PMC8977481; doi:10.26508/lsa.202101163)
Supplement: Supplemental Data 3. — Tandem repeat statistics for 50 species without simple tandem type TRM. [file LSA-2021-01163_Supplemental_Data_3.zip › DataS3/POLFU_output.csv.3.filtered.xlsx]

## Sheet: Sheet1
Unnamed: 0	reads	repeats	unit_len	avg_genome_cov	genome_size	eff_read_len	num_reads	repeats_total_len	repeats_per_read	reads_per_genome	repeats_per_genome	repeats_per_million_reads	repeats_len_per_genome	repeats_len_per_million_reads	percent_repeats_len_per_read	percent_repeats_len_per_genome	percent_repeat_unit_in_sequences	avg_genome_cov_filter	repeat_containing_reads_filter	repeats_len_per_million_reads_filter	unit_len_filter	percent_repeats_len_per_read_filter	qualified
AAAAAAACCCTGACGCAACCCTG	1	5	23	428.227	214680644	150.563	610587244	115	5	0.00233521	0.011676	0.00818884	0.000268549	0.000188343	0.763798	1.25092e-09	1.25092e-09	1	0	0	1	1	0
AAAAAAATCG	9593	43309	10	428.227	214680644	150.563	610587244	433090	4.51465	22.4017	101.136	70.9301	1.01136	0.709301	0.29985	4.71098e-06	4.71098e-06	1	0	0	1	0	0
AAAAAAC	382	1550	7	428.227	214680644	150.563	610587244	10850	4.05759	0.89205	3.61957	2.53854	0.025337	0.0177698	0.188646	1.18022e-07	1.18022e-07	1	0	0	1	0	0
AAAAAACCCG	1	4	10	428.227	214680644	150.563	610587244	40	4	0.00233521	0.00934084	0.00655107	9.34084e-05	6.55107e-05	0.265669	4.35104e-10	4.35104e-10	1	0	0	1	0	0
AAAAAACCCTG	1192	6635	11	428.227	214680644	150.563	610587244	72985	5.56628	2.78357	15.4941	10.8666	0.170435	0.119532	0.406666	7.93901e-07	7.93901e-07	1	0	0	1	0	0
AAAAAACCCTGACGCAACCCAG	3	12	22	428.227	214680644	150.563	610587244	264	4	0.00700563	0.0280225	0.0196532	0.000616495	0.000432371	0.584472	2.87169e-09	2.87169e-09	1	0	0	1	1	0
AAAAAAG	8698	36212	7	428.227	214680644	150.563	610587244	253484	4.16326	20.3117	84.5626	59.3068	0.591938	0.415148	0.193558	2.7573e-06	2.7573e-06	1	0	0	1	0	0
AAAAAAGACAGT	1	8	12	428.227	214680644	150.563	610587244	96	8	0.00233521	0.0186817	0.0131021	0.00022418	0.000157226	0.637605	1.04425e-09	1.04425e-09	1	0	0	1	1	0
AAAAAAGAGTAAAAGAT	1	4	17	428.227	214680644	150.563	610587244	68	4	0.00233521	0.00934084	0.00655107	0.000158794	0.000111368	0.451637	7.39677e-10	7.39677e-10	1	0	0	1	0	0
AAAAAAGTAAGAAAGAGTG	1	4	19	428.227	214680644	150.563	610587244	76	4	0.00233521	0.00934084	0.00655107	0.000177476	0.00012447	0.504771	8.26697e-10	8.26697e-10	1	0	0	1	1	0
AAAAAAT	3972	16490	7	428.227	214680644	150.563	610587244	115430	4.15156	9.27545	38.5076	27.0068	0.269553	0.189048	0.193015	1.2556e-06	1.2556e-06	1	0	0	1	0	0
AAAAAATCCG	3105	12680	10	428.227	214680644	150.563	610587244	126800	4.08374	7.25083	29.6105	20.7669	0.296105	0.207669	0.27123	1.37928e-06	1.37928e-06	1	0	0	1	0	0
AAAAAATTATT	55	240	11	428.227	214680644	150.563	610587244	2640	4.36364	0.128437	0.56045	0.393064	0.00616495	0.00432371	0.318803	2.87169e-08	2.87169e-08	1	0	0	1	0	0
AAAAAC	16329	88610	6	428.227	214680644	150.563	610587244	531660	5.42654	38.1316	206.923	145.123	1.24154	0.870736	0.216249	5.78318e-06	5.78318e-06	1	1	0	1	0	0
AAAAACAAGAT	8	34	11	428.227	214680644	150.563	610587244	374	4.25	0.0186817	0.0793971	0.0556841	0.000873368	0.000612525	0.310501	4.06822e-09	4.06822e-09	1	0	0	1	0	0
AAAAACC	1	5	7	428.227	214680644	150.563	610587244	35	5	0.00233521	0.011676	0.00818884	8.17323e-05	5.73219e-05	0.23246	3.80716e-10	3.80716e-10	1	0	0	1	0	0
AAAAACG	103	412	7	428.227	214680644	150.563	610587244	2884	4	0.240527	0.962106	0.67476	0.00673474	0.00472332	0.185968	3.1371e-08	3.1371e-08	1	0	0	1	0	0
AAAAACT	1	4	7	428.227	214680644	150.563	610587244	28	4	0.00233521	0.00934084	0.00655107	6.53859e-05	4.58575e-05	0.185968	3.04573e-10	3.04573e-10	1	0	0	1	0	0
AAAAAG	85568	372221	6	428.227	214680644	150.563	610587244	2233326	4.35	199.819	869.214	609.611	5.21528	3.65767	0.173349	2.42932e-05	2.42932e-05	1	1	0	1	0	0
AAAAAGACCTT	456	2357	11	428.227	214680644	150.563	610587244	25927	5.16886	1.06486	5.50409	3.86022	0.060545	0.0424624	0.377631	2.82023e-07	2.82023e-07	1	0	0	1	0	0
AAAAAGC	177	846	7	428.227	214680644	150.563	610587244	5922	4.77966	0.413332	1.97559	1.38555	0.0138291	0.00969886	0.222216	6.44171e-08	6.44171e-08	1	0	0	1	0	0
AAAAAGG	444	1820	7	428.227	214680644	150.563	610587244	12740	4.0991	1.03683	4.25008	2.98074	0.0297506	0.0208652	0.190576	1.38581e-07	1.38581e-07	1	0	0	1	0	0
AAAAAGT	181	775	7	428.227	214680644	150.563	610587244	5425	4.28177	0.422673	1.80979	1.26927	0.0126685	0.00888489	0.199068	5.9011e-08	5.9011e-08	1	0	0	1	0	0
AAAAAT	32009	148864	6	428.227	214680644	150.563	610587244	893184	4.65069	74.7477	347.629	243.805	2.08577	1.46283	0.185332	9.7157e-06	9.7157e-06	1	1	0	1	0	0
AAAAATAAATG	89	368	11	428.227	214680644	150.563	610587244	4048	4.13483	0.207834	0.859357	0.602698	0.00945293	0.00662968	0.302086	4.40325e-08	4.40325e-08	1	0	0	1	0	0
AAAAATATG	97	453	9	428.227	214680644	150.563	610587244	4077	4.6701	0.226515	1.05785	0.741909	0.00952065	0.00667718	0.279158	4.4348e-08	4.4348e-08	1	0	0	1	0	0
AAAAATC	27	108	7	428.227	214680644	150.563	610587244	756	4	0.0630507	0.252203	0.176879	0.00176542	0.00123815	0.185968	8.22346e-09	8.22346e-09	1	0	0	1	0	0
AAAAATG	1058	4421	7	428.227	214680644	150.563	610587244	30947	4.17864	2.47065	10.324	7.24057	0.0722677	0.050684	0.194274	3.36629e-07	3.36629e-07	1	0	0	1	0	0
AAAAATGAGCTT	121	521	12	428.227	214680644	150.563	610587244	6252	4.30579	0.28256	1.21664	0.853277	0.0145997	0.0102393	0.343174	6.80067e-08	6.80067e-08	1	0	0	1	0	0
AAAAATGTAC	34	161	10	428.227	214680644	150.563	610587244	1610	4.73529	0.0793971	0.375969	0.263681	0.00375969	0.00263681	0.314505	1.75129e-08	1.75129e-08	1	0	0	1	0	0
AAAAATT	123	507	7	428.227	214680644	150.563	610587244	3549	4.12195	0.287231	1.18395	0.830348	0.00828766	0.00581244	0.191638	3.86046e-08	3.86046e-08	1	0	0	1	0	0
AAAAATTAATC	42	237	11	428.227	214680644	150.563	610587244	2607	5.64286	0.0980788	0.553445	0.388151	0.00608789	0.00426966	0.412261	2.83579e-08	2.83579e-08	1	0	0	1	0	0
AAAAATTAGTG	175	719	11	428.227	214680644	150.563	610587244	7909	4.10857	0.408662	1.67902	1.17755	0.0184692	0.0129531	0.300168	8.60309e-08	8.60309e-08	1	0	0	1	0	0
AAAAATTCAAATC	123	567	13	428.227	214680644	150.563	610587244	7371	4.60976	0.287231	1.32406	0.928614	0.0172128	0.012072	0.398017	8.01788e-08	8.01788e-08	1	0	0	1	0	0
AAAAATTCGG	2	8	10	428.227	214680644	150.563	610587244	80	4	0.00467042	0.0186817	0.0131021	0.000186817	0.000131021	0.265669	8.70208e-10	8.70208e-10	1	0	0	1	0	0
AAAAATTTC	33	134	9	428.227	214680644	150.563	610587244	1206	4.06061	0.0770619	0.312918	0.219461	0.00281626	0.00197515	0.242725	1.31184e-08	1.31184e-08	1	0	0	1	0	0
AAAAC	7088	38167	5	428.227	214680644	150.563	610587244	190835	5.38473	16.552	89.1279	62.5087	0.44564	0.312543	0.17882	2.07583e-06	2.07583e-06	1	0	0	1	0	0
AAAACAC	9	39	7	428.227	214680644	150.563	610587244	273	4.33333	0.0210169	0.0910732	0.0638729	0.000637512	0.000447111	0.201466	2.96958e-09	2.96958e-09	1	0	0	1	0	0
AAAACAG	220	1101	7	428.227	214680644	150.563	610587244	7707	5.00455	0.513746	2.57107	1.80318	0.0179975	0.0126223	0.232672	8.38336e-08	8.38336e-08	1	0	0	1	0	0
AAAACC	340	1652	6	428.227	214680644	150.563	610587244	9912	4.85882	0.793971	3.85777	2.70559	0.0231466	0.0162336	0.193626	1.07819e-07	1.07819e-07	1	0	0	1	0	0
AAAACCATATCACTATAAAG	1	4	20	428.227	214680644	150.563	610587244	80	4	0.00233521	0.00934084	0.00655107	0.000186817	0.000131021	0.531338	8.70208e-10	8.70208e-10	1	0	0	1	1	0
AAAACCCAGAC	1	5	11	428.227	214680644	150.563	610587244	55	5	0.00233521	0.011676	0.00818884	0.000128437	9.00772e-05	0.365295	5.98268e-10	5.98268e-10	1	0	0	1	0	0
AAAACCCTGAC	569	3283	11	428.227	214680644	150.563	610587244	36113	5.76977	1.32873	7.66649	5.37679	0.0843314	0.0591447	0.421533	3.92823e-07	3.92823e-07	1	0	0	1	0	0
AAAACG	1540	7140	6	428.227	214680644	150.563	610587244	42840	4.63636	3.59622	16.6734	11.6937	0.10004	0.070162	0.184761	4.65996e-07	4.65996e-07	1	0	0	1	0	0
AAAACGT	2	8	7	428.227	214680644	150.563	610587244	56	4	0.00467042	0.0186817	0.0131021	0.000130772	9.1715e-05	0.185968	6.09145e-10	6.09145e-10	1	0	0	1	0	0
AAAACT	681	3135	6	428.227	214680644	150.563	610587244	18810	4.60352	1.59028	7.32088	5.1344	0.0439253	0.0308064	0.183452	2.04608e-07	2.04608e-07	1	0	0	1	0	0
AAAACTC	10	42	7	428.227	214680644	150.563	610587244	294	4.2	0.0233521	0.0980788	0.0687862	0.000686552	0.000481504	0.195267	3.19801e-09	3.19801e-09	1	0	0	1	0	0
AAAACTCTGAC	5	27	11	428.227	214680644	150.563	610587244	297	5.4	0.011676	0.0630507	0.0442197	0.000693557	0.000486417	0.394518	3.23065e-09	3.23065e-09	1	0	0	1	0	0
AAAACTGAATGAGAAAATG	2	8	19	428.227	214680644	150.563	610587244	152	4	0.00467042	0.0186817	0.0131021	0.000354952	0.000248941	0.504771	1.65339e-09	1.65339e-09	1	0	0	1	1	0
AAAAG	121358	680445	5	428.227	214680644	150.563	610587244	3402225	5.60692	283.396	1588.98	1114.41	7.94491	5.57205	0.186198	3.7008e-05	3.7008e-05	1	1	1	1	0	0
AAAAGAG	292	1438	7	428.227	214680644	150.563	610587244	10066	4.92466	0.681881	3.35803	2.35511	0.0235062	0.0164858	0.228957	1.09494e-07	1.09494e-07	1	0	0	1	0	0
AAAAGAT	573	2362	7	428.227	214680644	150.563	610587244	16534	4.12216	1.33808	5.51576	3.86841	0.0386104	0.0270788	0.191648	1.7985e-07	1.7985e-07	1	0	0	1	0	0
AAAAGATGT	146	735	9	428.227	214680644	150.563	610587244	6615	5.03425	0.340941	1.71638	1.20376	0.0154474	0.0108338	0.300925	7.19553e-08	7.19553e-08	1	0	0	1	0	0
AAAAGC	2478	11949	6	428.227	214680644	150.563	610587244	71694	4.82203	5.78665	27.9034	19.5697	0.167421	0.117418	0.19216	7.79858e-07	7.79858e-07	1	0	0	1	0	0
AAAAGG	4079	18081	6	428.227	214680644	150.563	610587244	108486	4.4327	9.52532	42.2229	29.6125	0.253338	0.177675	0.176645	1.18007e-06	1.18007e-06	1	0	0	1	0	0
AAAAGGAAT	2	8	9	428.227	214680644	150.563	610587244	72	4	0.00467042	0.0186817	0.0131021	0.000168135	0.000117919	0.239102	7.83187e-10	7.83187e-10	1	0	0	1	0	0
AAAAGGG	217	964	7	428.227	214680644	150.563	610587244	6748	4.4424	0.50674	2.25114	1.57881	0.015758	0.0110517	0.206536	7.3402e-08	7.3402e-08	1	0	0	1	0	0
AAAAGGT	9	36	7	428.227	214680644	150.563	610587244	252	4	0.0210169	0.0840675	0.0589596	0.000588473	0.000412717	0.185968	2.74115e-09	2.74115e-09	1	0	0	1	0	0
AAAAGT	1985	9008	6	428.227	214680644	150.563	610587244	54048	4.53804	4.63539	21.0356	14.753	0.126213	0.0885181	0.180842	5.87912e-07	5.87912e-07	1	0	0	1	0	0
AAAAGTAAATTATTG	1	5	15	428.227	214680644	150.563	610587244	75	5	0.00233521	0.011676	0.00818884	0.000175141	0.000122833	0.498129	8.1582e-10	8.1582e-10	1	0	0	1	0	0
AAAAGTT	26	104	7	428.227	214680644	150.563	610587244	728	4	0.0607154	0.242862	0.170328	0.00170003	0.00119229	0.185968	7.91889e-09	7.91889e-09	1	0	0	1	0	0
AAAAT	72717	430448	5	428.227	214680644	150.563	610587244	2152240	5.9195	169.809	1005.19	704.974	5.02593	3.52487	0.196578	2.34112e-05	2.34112e-05	1	1	0	1	0	0
AAAATAAACT	19	97	10	428.227	214680644	150.563	610587244	970	5.10526	0.044369	0.226515	0.158863	0.00226515	0.00158863	0.339077	1.05513e-08	1.05513e-08	1	0	0	1	0	0
AAAATAAATAATAAATATAT	1	5	20	428.227	214680644	150.563	610587244	100	5	0.00233521	0.011676	0.00818884	0.000233521	0.000163777	0.664172	1.08776e-09	1.08776e-09	1	0	0	1	1	0
AAAATAACTT	1	4	10	428.227	214680644	150.563	610587244	40	4	0.00233521	0.00934084	0.00655107	9.34084e-05	6.55107e-05	0.265669	4.35104e-10	4.35104e-10	1	0	0	1	0	0
AAAATAATTCGTC	229	955	13	428.227	214680644	150.563	610587244	12415	4.17031	0.534763	2.23013	1.56407	0.0289916	0.0203329	0.360074	1.35045e-07	1.35045e-07	1	0	0	1	0	0
AAAATAC	87	350	7	428.227	214680644	150.563	610587244	2450	4.02299	0.203163	0.817323	0.573219	0.00572126	0.00401253	0.187037	2.66501e-08	2.66501e-08	1	0	0	1	0	0
AAAATACG	187	834	8	428.227	214680644	150.563	610587244	6672	4.45989	0.436684	1.94756	1.3659	0.0155805	0.0109272	0.236971	7.25753e-08	7.25753e-08	1	0	0	1	0	0
AAAATAG	558	2237	7	428.227	214680644	150.563	610587244	15659	4.00896	1.30305	5.22386	3.66369	0.036567	0.0256458	0.186385	1.70332e-07	1.70332e-07	1	0	0	1	0	0
AAAATAT	625	2685	7	428.227	214680644	150.563	610587244	18795	4.296	1.45951	6.27004	4.39741	0.0438903	0.0307818	0.19973	2.04444e-07	2.04444e-07	1	0	0	1	0	0
AAAATATAAC	1	4	10	428.227	214680644	150.563	610587244	40	4	0.00233521	0.00934084	0.00655107	9.34084e-05	6.55107e-05	0.265669	4.35104e-10	4.35104e-10	1	0	0	1	0	0
AAAATATACAC	1	5	11	428.227	214680644	150.563	610587244	55	5	0.00233521	0.011676	0.00818884	0.000128437	9.00772e-05	0.365295	5.98268e-10	5.98268e-10	1	0	0	1	0	0
AAAATC	1077	4912	6	428.227	214680644	150.563	610587244	29472	4.56082	2.51502	11.4705	8.04471	0.0688233	0.0482683	0.18175	3.20585e-07	3.20585e-07	1	0	0	1	0	0
AAAATCAGTTC	167	684	11	428.227	214680644	150.563	610587244	7524	4.09581	0.38998	1.59728	1.12023	0.0175701	0.0123226	0.299235	8.1843e-08	8.1843e-08	1	0	0	1	0	0
AAAATCGAGATAGAC	2	8	15	428.227	214680644	150.563	610587244	120	4	0.00467042	0.0186817	0.0131021	0.000280225	0.000196532	0.398503	1.30531e-09	1.30531e-09	1	0	0	1	0	0
AAAATCT	9	36	7	428.227	214680644	150.563	610587244	252	4	0.0210169	0.0840675	0.0589596	0.000588473	0.000412717	0.185968	2.74115e-09	2.74115e-09	1	0	0	1	0	0
AAAATG	3376	16462	6	428.227	214680644	150.563	610587244	98772	4.87618	7.88367	38.4422	26.9609	0.230653	0.161766	0.194318	1.0744e-06	1.0744e-06	1	0	0	1	0	0
AAAATGC	1	4	7	428.227	214680644	150.563	610587244	28	4	0.00233521	0.00934084	0.00655107	6.53859e-05	4.58575e-05	0.185968	3.04573e-10	3.04573e-10	1	0	0	1	0	0
AAAATGGAT	1	4	9	428.227	214680644	150.563	610587244	36	4	0.00233521	0.00934084	0.00655107	8.40675e-05	5.89596e-05	0.239102	3.91593e-10	3.91593e-10	1	0	0	1	0	0
AAAATGT	86	365	7	428.227	214680644	150.563	610587244	2555	4.24419	0.200828	0.852351	0.597785	0.00596646	0.0041845	0.197321	2.77923e-08	2.77923e-08	1	0	0	1	0	0
AAAATGTCTTAATC	1	4	14	428.227	214680644	150.563	610587244	56	4	0.00233521	0.00934084	0.00655107	0.000130772	9.1715e-05	0.371936	6.09145e-10	6.09145e-10	1	0	0	1	0	0
AAAATGTGCAAC	1	4	12	428.227	214680644	150.563	610587244	48	4	0.00233521	0.00934084	0.00655107	0.00011209	7.86128e-05	0.318803	5.22125e-10	5.22125e-10	1	0	0	1	0	0
AAAATT	4534	21679	6	428.227	214680644	150.563	610587244	130074	4.78143	10.5878	50.625	35.5052	0.30375	0.213031	0.190542	1.41489e-06	1.41489e-06	1	0	0	1	0	0
AAAATTCAAAC	54	216	11	428.227	214680644	150.563	610587244	2376	4	0.126101	0.504405	0.353758	0.00554846	0.00389134	0.292236	2.58452e-08	2.58452e-08	1	0	0	1	0	0
AAAATTG	245	983	7	428.227	214680644	150.563	610587244	6881	4.01224	0.572126	2.29551	1.60993	0.0160686	0.0112695	0.186538	7.48487e-08	7.48487e-08	1	0	0	1	0	0
AAAATTT	9	37	7	428.227	214680644	150.563	610587244	259	4.11111	0.0210169	0.0864028	0.0605974	0.000604819	0.000424182	0.191134	2.8173e-09	2.8173e-09	1	0	0	1	0	0
AAAATTTG	3	13	8	428.227	214680644	150.563	610587244	104	4.33333	0.00700563	0.0303577	0.021291	0.000242862	0.000170328	0.230246	1.13127e-09	1.13127e-09	1	0	0	1	0	0
AAAATTTGACG	126	516	11	428.227	214680644	150.563	610587244	5676	4.09524	0.294236	1.20497	0.845088	0.0132546	0.00929597	0.299194	6.17412e-08	6.17412e-08	1	0	0	1	0	0
AAAATTTTCACC	28	117	12	428.227	214680644	150.563	610587244	1404	4.17857	0.0653859	0.27322	0.191619	0.00327863	0.00229943	0.333035	1.52721e-08	1.52721e-08	1	0	0	1	0	0
AAAC	38557	255039	4	428.227	214680644	150.563	610587244	1020156	6.6146	90.0387	595.57	417.695	2.38228	1.67078	0.175729	1.10968e-05	1.10968e-05	1	1	0	0	0	0
AAACAAAGGTGGT	1	4	13	428.227	214680644	150.563	610587244	52	4	0.00233521	0.00934084	0.00655107	0.000121431	8.51639e-05	0.34537	5.65635e-10	5.65635e-10	1	0	0	1	0	0
AAACAAC	82	331	7	428.227	214680644	150.563	610587244	2317	4.03659	0.191487	0.772954	0.542101	0.00541068	0.00379471	0.187669	2.52034e-08	2.52034e-08	1	0	0	1	0	0
AAACAACGACG	3	13	11	428.227	214680644	150.563	610587244	143	4.33333	0.00700563	0.0303577	0.021291	0.000333935	0.000234201	0.316589	1.5555e-09	1.5555e-09	1	0	0	1	0	0
AAACAACGATG	5	29	11	428.227	214680644	150.563	610587244	319	5.8	0.011676	0.0677211	0.0474953	0.000744932	0.000522448	0.423742	3.46995e-09	3.46995e-09	1	0	0	1	0	0
AAACAACGGCC	198	822	11	428.227	214680644	150.563	610587244	9042	4.15152	0.462371	1.91954	1.34624	0.021115	0.0148087	0.303305	9.83552e-08	9.83552e-08	1	0	0	1	0	0
AAACAAG	19	80	7	428.227	214680644	150.563	610587244	560	4.21053	0.044369	0.186817	0.131021	0.00130772	0.00091715	0.195756	6.09145e-09	6.09145e-09	1	0	0	1	0	0
AAACAAT	33	132	7	428.227	214680644	150.563	610587244	924	4	0.0770619	0.308248	0.216185	0.00215773	0.0015133	0.185968	1.00509e-08	1.00509e-08	1	0	0	1	0	0
AAACAC	1445	6306	6	428.227	214680644	150.563	610587244	37836	4.36401	3.37438	14.7258	10.3278	0.088355	0.0619666	0.173907	4.11565e-07	4.11565e-07	1	0	0	1	0	0
AAACACCC	2	10	8	428.227	214680644	150.563	610587244	80	5	0.00467042	0.0233521	0.0163777	0.000186817	0.000131021	0.265669	8.70208e-10	8.70208e-10	1	0	0	1	0	0
AAACACG	141	588	7	428.227	214680644	150.563	610587244	4116	4.17021	0.329265	1.3731	0.963007	0.00961172	0.00674105	0.193882	4.47722e-08	4.47722e-08	1	0	0	1	0	0
AAACACGAC	1	11	9	428.227	214680644	150.563	610587244	99	11	0.00233521	0.0256873	0.0180154	0.000231186	0.000162139	0.65753	1.07688e-09	1.07688e-09	1	0	0	1	1	0
AAACAG	3374	16741	6	428.227	214680644	150.563	610587244	100446	4.96177	7.879	39.0937	27.4179	0.234562	0.164507	0.197728	1.09261e-06	1.09261e-06	1	0	0	1	0	0
AAACAGC	124	503	7	428.227	214680644	150.563	610587244	3521	4.05645	0.289566	1.17461	0.823797	0.00822227	0.00576658	0.188593	3.83e-08	3.83e-08	1	0	0	1	0	0
AAACAT	48	217	6	428.227	214680644	150.563	610587244	1302	4.52083	0.11209	0.50674	0.355396	0.00304044	0.00213237	0.180157	1.41626e-08	1.41626e-08	1	0	0	1	0	0
AAACC	1343	7480	5	428.227	214680644	150.563	610587244	37400	5.56962	3.13619	17.4674	12.2505	0.0873368	0.0612525	0.184959	4.06822e-07	4.06822e-07	1	0	0	1	0	0
AAACCAACGACACCAACG	2	8	18	428.227	214680644	150.563	610587244	144	4	0.00467042	0.0186817	0.0131021	0.00033627	0.000235839	0.478204	1.56637e-09	1.56637e-09	1	0	0	1	0	0
AAACCAACGAT	1	6	11	428.227	214680644	150.563	610587244	66	6	0.00233521	0.0140113	0.00982661	0.000154124	0.000108093	0.438354	7.17921e-10	7.17921e-10	1	0	0	1	0	0
AAACCATAT	7	33	9	428.227	214680644	150.563	610587244	297	4.71429	0.0163465	0.0770619	0.0540463	0.000693557	0.000486417	0.281799	3.23065e-09	3.23065e-09	1	0	0	1	0	0
AAACCC	154	619	6	428.227	214680644	150.563	610587244	3714	4.01948	0.359622	1.44549	1.01378	0.00867297	0.00608267	0.160178	4.03994e-08	4.03994e-08	1	0	0	1	0	0
AAACCCACC	1	4	9	428.227	214680644	150.563	610587244	36	4	0.00233521	0.00934084	0.00655107	8.40675e-05	5.89596e-05	0.239102	3.91593e-10	3.91593e-10	1	0	0	1	0	0
AAACCCC	1	5	7	428.227	214680644	150.563	610587244	35	5	0.00233521	0.011676	0.00818884	8.17323e-05	5.73219e-05	0.23246	3.80716e-10	3.80716e-10	1	0	0	1	0	0
AAACCCT	163	1906	7	428.227	214680644	150.563	610587244	13342	11.6933	0.380639	4.45091	3.12159	0.0311564	0.0218511	0.543643	1.45129e-07	1.45129e-07	1	0	0	1	1	0
AAACCCTCCC	1	4	10	428.227	214680644	150.563	610587244	40	4	0.00233521	0.00934084	0.00655107	9.34084e-05	6.55107e-05	0.265669	4.35104e-10	4.35104e-10	1	0	0	1	0	0
AAACCCTGACG	1	4	11	428.227	214680644	150.563	610587244	44	4	0.00233521	0.00934084	0.00655107	0.000102749	7.20618e-05	0.292236	4.78614e-10	4.78614e-10	1	0	0	1	0	0
AAACCG	421	2105	6	428.227	214680644	150.563	610587244	12630	5	0.983123	4.91562	3.4475	0.0294937	0.020685	0.199252	1.37384e-07	1.37384e-07	1	0	0	1	0	0
AAACG	24686	139994	5	428.227	214680644	150.563	610587244	699970	5.67099	57.647	326.915	229.278	1.63458	1.14639	0.188326	7.61399e-06	7.61399e-06	1	1	0	1	0	0
AAACGAAACTT	1	4	11	428.227	214680644	150.563	610587244	44	4	0.00233521	0.00934084	0.00655107	0.000102749	7.20618e-05	0.292236	4.78614e-10	4.78614e-10	1	0	0	1	0	0
AAACGAG	427	1710	7	428.227	214680644	150.563	610587244	11970	4.00468	0.997134	3.99321	2.80058	0.0279525	0.0196041	0.186186	1.30205e-07	1.30205e-07	1	0	0	1	0	0
AAACGC	1270	6427	6	428.227	214680644	150.563	610587244	38562	5.06063	2.96572	15.0084	10.5259	0.0900504	0.0631556	0.201668	4.19462e-07	4.19462e-07	1	0	0	1	0	0
AAACGCAGCGC	2	10	11	428.227	214680644	150.563	610587244	110	5	0.00467042	0.0233521	0.0163777	0.000256873	0.000180154	0.365295	1.19654e-09	1.19654e-09	1	0	0	1	0	0
AAACGCG	243	1051	7	428.227	214680644	150.563	610587244	7357	4.3251	0.567456	2.45431	1.72129	0.0171801	0.0120491	0.201083	8.00265e-08	8.00265e-08	1	0	0	1	0	0
AAACGG	93	372	6	428.227	214680644	150.563	610587244	2232	4	0.217174	0.868698	0.60925	0.00521219	0.0036555	0.159401	2.42788e-08	2.42788e-08	1	0	0	1	0	0
AAACGGT	6	24	7	428.227	214680644	150.563	610587244	168	4	0.0140113	0.056045	0.0393064	0.000392315	0.000275145	0.185968	1.82744e-09	1.82744e-09	1	0	0	1	0	0
AAACGT	630	2953	6	428.227	214680644	150.563	610587244	17718	4.6873	1.47118	6.89587	4.83633	0.0413752	0.029018	0.186791	1.92729e-07	1.92729e-07	1	0	0	1	0	0
AAACGTCCCCG	246	1112	11	428.227	214680644	150.563	610587244	12232	4.52033	0.574462	2.59675	1.8212	0.0285643	0.0200332	0.33025	1.33055e-07	1.33055e-07	1	0	0	1	0	0
AAACGTGC	1	4	8	428.227	214680644	150.563	610587244	32	4	0.00233521	0.00934084	0.00655107	7.47267e-05	5.24086e-05	0.212535	3.48083e-10	3.48083e-10	1	0	0	1	0	0
AAACT	2734	17590	5	428.227	214680644	150.563	610587244	87950	6.4338	6.38446	41.0763	28.8083	0.205382	0.144042	0.213657	9.56685e-07	9.56685e-07	1	0	0	1	0	0
AAACTAAGG	85	408	9	428.227	214680644	150.563	610587244	3672	4.8	0.198493	0.952765	0.668209	0.00857489	0.00601388	0.286922	3.99425e-08	3.99425e-08	1	0	0	1	0	0
AAACTACG	4	60	8	428.227	214680644	150.563	610587244	480	15	0.00934084	0.140113	0.0982661	0.0011209	0.000786128	0.797007	5.22125e-09	5.22125e-09	1	0	0	1	1	0
AAACTAGTCCC	3	16	11	428.227	214680644	150.563	610587244	176	5.33333	0.00700563	0.0373634	0.0262043	0.000410997	0.000288247	0.389648	1.91446e-09	1.91446e-09	1	0	0	1	0	0
AAACTC	379	2811	6	428.227	214680644	150.563	610587244	16866	7.41689	0.885044	6.56427	4.60376	0.0393856	0.0276226	0.295565	1.83462e-07	1.83462e-07	1	0	0	1	0	0
AAACTCGCACT	90	367	11	428.227	214680644	150.563	610587244	4037	4.07778	0.210169	0.857022	0.601061	0.00942724	0.00661167	0.297918	4.39129e-08	4.39129e-08	1	0	0	1	0	0
AAACTG	370	1608	6	428.227	214680644	150.563	610587244	9648	4.34595	0.864028	3.75502	2.63353	0.0225301	0.0158012	0.173187	1.04947e-07	1.04947e-07	1	0	0	1	0	0
AAACTT	31	149	6	428.227	214680644	150.563	610587244	894	4.80645	0.0723915	0.347946	0.244027	0.00208768	0.00146416	0.191539	9.72457e-09	9.72457e-09	1	0	0	1	0	0
AAACTTT	32	148	7	428.227	214680644	150.563	610587244	1036	4.625	0.0747267	0.345611	0.24239	0.00241928	0.00169673	0.215026	1.12692e-08	1.12692e-08	1	0	0	1	0	0
AAAG	404165	2780395	4	428.227	214680644	150.563	610587244	11121580	6.87936	943.81	6492.8	4553.64	25.9712	18.2146	0.182763	0.000120976	0.000120976	1	1	1	0	0	0
AAAGAAG	2033	8571	7	428.227	214680644	150.563	610587244	59997	4.21594	4.74748	20.0151	14.0373	0.140106	0.0982611	0.196008	6.52623e-07	6.52623e-07	1	0	0	1	0	0
AAAGAAGTAGAAGAGATAC	1	7	19	428.227	214680644	150.563	610587244	133	7	0.00233521	0.0163465	0.0114644	0.000310583	0.000217823	0.883349	1.44672e-09	1.44672e-09	1	0	0	1	1	0
AAAGAAT	23	92	7	428.227	214680644	150.563	610587244	644	4	0.0537098	0.214839	0.150675	0.00150387	0.00105472	0.185968	7.00517e-09	7.00517e-09	1	0	0	1	0	0
AAAGAATCAAGAGT	1	4	14	428.227	214680644	150.563	610587244	56	4	0.00233521	0.00934084	0.00655107	0.000130772	9.1715e-05	0.371936	6.09145e-10	6.09145e-10	1	0	0	1	0	0
AAAGAC	7954	38451	6	428.227	214680644	150.563	610587244	230706	4.83417	18.5743	89.7911	62.9738	0.538747	0.377843	0.192643	2.50953e-06	2.50953e-06	1	0	0	1	0	0
AAAGACC	10	47	7	428.227	214680644	150.563	610587244	329	4.7	0.0233521	0.109755	0.0769751	0.000768284	0.000538826	0.218513	3.57873e-09	3.57873e-09	1	0	0	1	0	0
AAAGAG	134325	609417	6	428.227	214680644	150.563	610587244	3656502	4.53688	313.677	1423.12	998.083	8.5387	5.9885	0.180796	3.9774e-05	3.9774e-05	1	1	1	1	0	0
AAAGAGACGAG	2	12	11	428.227	214680644	150.563	610587244	132	6	0.00467042	0.0280225	0.0196532	0.000308248	0.000216185	0.438354	1.43584e-09	1.43584e-09	1	0	0	1	0	0
AAAGAGC	1	4	7	428.227	214680644	150.563	610587244	28	4	0.00233521	0.00934084	0.00655107	6.53859e-05	4.58575e-05	0.185968	3.04573e-10	3.04573e-10	1	0	0	1	0	0
AAAGAGCAAAGTATGGGTACT	1	4	21	428.227	214680644	150.563	610587244	84	4	0.00233521	0.00934084	0.00655107	0.000196158	0.000137572	0.557905	9.13718e-10	9.13718e-10	1	0	0	1	1	0
AAAGAGG	100	412	7	428.227	214680644	150.563	610587244	2884	4.12	0.233521	0.962106	0.67476	0.00673474	0.00472332	0.191547	3.1371e-08	3.1371e-08	1	0	0	1	0	0
AAAGAGT	887	3737	7	428.227	214680644	150.563	610587244	26159	4.21308	2.07133	8.72668	6.12034	0.0610867	0.0428424	0.195875	2.84547e-07	2.84547e-07	1	0	0	1	0	0
AAAGAT	5390	24281	6	428.227	214680644	150.563	610587244	145686	4.50482	12.5868	56.7012	39.7666	0.340207	0.2386	0.179519	1.58471e-06	1.58471e-06	1	0	0	1	0	0
AAAGATAGATG	1	4	11	428.227	214680644	150.563	610587244	44	4	0.00233521	0.00934084	0.00655107	0.000102749	7.20618e-05	0.292236	4.78614e-10	4.78614e-10	1	0	0	1	0	0
AAAGATCAGGAGAAG	1	4	15	428.227	214680644	150.563	610587244	60	4	0.00233521	0.00934084	0.00655107	0.000140113	9.82661e-05	0.398503	6.52656e-10	6.52656e-10	1	0	0	1	0	0
AAAGATG	175	820	7	428.227	214680644	150.563	610587244	5740	4.68571	0.408662	1.91487	1.34297	0.0134041	0.00940079	0.217848	6.24374e-08	6.24374e-08	1	0	0	1	0	0
AAAGC	4428	26124	5	428.227	214680644	150.563	610587244	130620	5.89973	10.3403	61.005	42.785	0.305025	0.213925	0.195922	1.42083e-06	1.42083e-06	1	0	0	1	0	0
AAAGCATCTATAGTC	1	4	15	428.227	214680644	150.563	610587244	60	4	0.00233521	0.00934084	0.00655107	0.000140113	9.82661e-05	0.398503	6.52656e-10	6.52656e-10	1	0	0	1	0	0
AAAGCC	11	47	6	428.227	214680644	150.563	610587244	282	4.27273	0.0256873	0.109755	0.0769751	0.000658529	0.00046185	0.17027	3.06748e-09	3.06748e-09	1	0	0	1	0	0
AAAGCG	244	1194	6	428.227	214680644	150.563	610587244	7164	4.89344	0.569791	2.78824	1.95549	0.0167294	0.011733	0.195005	7.79271e-08	7.79271e-08	1	0	0	1	0	0
AAAGCGCTCGC	1	6	11	428.227	214680644	150.563	610587244	66	6	0.00233521	0.0140113	0.00982661	0.000154124	0.000108093	0.438354	7.17921e-10	7.17921e-10	1	0	0	1	0	0
AAAGCGGCAC	7	28	10	428.227	214680644	150.563	610587244	280	4	0.0163465	0.0653859	0.0458575	0.000653859	0.000458575	0.265669	3.04573e-09	3.04573e-09	1	0	0	1	0	0
AAAGCTACGAT	348	1443	11	428.227	214680644	150.563	610587244	15873	4.14655	0.812653	3.36971	2.3633	0.0370668	0.0259963	0.302943	1.7266e-07	1.7266e-07	1	0	0	1	0	0
AAAGG	25261	147663	5	428.227	214680644	150.563	610587244	738315	5.84549	58.9897	344.824	241.838	1.72412	1.20919	0.194121	8.03109e-06	8.03109e-06	1	1	0	1	0	0
AAAGGAG	131	524	7	428.227	214680644	150.563	610587244	3668	4	0.305912	1.22365	0.85819	0.00856555	0.00600733	0.185968	3.9899e-08	3.9899e-08	1	0	0	1	0	0
AAAGGAT	141	564	7	428.227	214680644	150.563	610587244	3948	4	0.329265	1.31706	0.923701	0.00921941	0.00646591	0.185968	4.29448e-08	4.29448e-08	1	0	0	1	0	0
AAAGGC	623	3918	6	428.227	214680644	150.563	610587244	23508	6.28892	1.45484	9.14935	6.41677	0.0548961	0.0385006	0.250616	2.55711e-07	2.55711e-07	1	0	0	1	0	0
AAAGGCT	3	12	7	428.227	214680644	150.563	610587244	84	4	0.00700563	0.0280225	0.0196532	0.000196158	0.000137572	0.185968	9.13718e-10	9.13718e-10	1	0	0	1	0	0
AAAGGG	5482	23384	6	428.227	214680644	150.563	610587244	140304	4.2656	12.8016	54.6065	38.2976	0.327639	0.229785	0.169985	1.52617e-06	1.52617e-06	1	0	0	1	0	0
AAAGGGG	7	31	7	428.227	214680644	150.563	610587244	217	4.42857	0.0163465	0.0723915	0.0507708	0.00050674	0.000355396	0.205893	2.36044e-09	2.36044e-09	1	0	0	1	0	0
AAAGGT	441	2245	6	428.227	214680644	150.563	610587244	13470	5.0907	1.02983	5.24255	3.67679	0.0314553	0.0220607	0.202866	1.46521e-07	1.46521e-07	1	0	0	1	0	0
AAAGT	9327	56474	5	428.227	214680644	150.563	610587244	282370	6.05489	21.7805	131.879	92.4913	0.659393	0.462456	0.201075	3.07151e-06	3.07151e-06	1	0	0	1	0	0
AAAGTAG	133	562	7	428.227	214680644	150.563	610587244	3934	4.22556	0.310583	1.31239	0.920425	0.00918671	0.00644298	0.196455	4.27925e-08	4.27925e-08	1	0	0	1	0	0
AAAGTC	164	657	6	428.227	214680644	150.563	610587244	3942	4.0061	0.382974	1.53423	1.07601	0.0092054	0.00645608	0.159644	4.28795e-08	4.28795e-08	1	0	0	1	0	0
AAAGTCAT	1	8	8	428.227	214680644	150.563	610587244	64	8	0.00233521	0.0186817	0.0131021	0.000149453	0.000104817	0.42507	6.96166e-10	6.96166e-10	1	0	0	1	0	0
AAAGTG	3	13	6	428.227	214680644	150.563	610587244	78	4.33333	0.00700563	0.0303577	0.021291	0.000182146	0.000127746	0.172685	8.48453e-10	8.48453e-10	1	0	0	1	0	0
AAAGTGCATT	1	8	10	428.227	214680644	150.563	610587244	80	8	0.00233521	0.0186817	0.0131021	0.000186817	0.000131021	0.531338	8.70208e-10	8.70208e-10	1	0	0	1	1	0
AAAGTGT	1	4	7	428.227	214680644	150.563	610587244	28	4	0.00233521	0.00934084	0.00655107	6.53859e-05	4.58575e-05	0.185968	3.04573e-10	3.04573e-10	1	0	0	1	0	0
AAAGTGTGCCGTC	2	8	13	428.227	214680644	150.563	610587244	104	4	0.00467042	0.0186817	0.0131021	0.000242862	0.000170328	0.34537	1.13127e-09	1.13127e-09	1	0	0	1	0	0
AAAGTT	282	1352	6	428.227	214680644	150.563	610587244	8112	4.79433	0.658529	3.1572	2.21426	0.0189432	0.0132856	0.191055	8.82391e-08	8.82391e-08	1	0	0	1	0	0
AAAGTTC	261	1045	7	428.227	214680644	150.563	610587244	7315	4.00383	0.60949	2.44029	1.71147	0.0170821	0.0119803	0.186146	7.95696e-08	7.95696e-08	1	0	0	1	0	0
AAAT	116663	817116	4	428.227	214680644	150.563	610587244	3268464	7.00407	272.433	1908.14	1338.25	7.63255	5.35298	0.186076	3.5553e-05	3.5553e-05	1	1	1	0	0	0
AAATAAG	945	3893	7	428.227	214680644	150.563	610587244	27251	4.11958	2.20677	9.09097	6.37583	0.0636368	0.0446308	0.191528	2.96425e-07	2.96425e-07	1	0	0	1	0	0
AAATAAGACG	702	2828	10	428.227	214680644	150.563	610587244	28280	4.02849	1.63932	6.60397	4.63161	0.0660397	0.0463161	0.267561	3.07618e-07	3.07618e-07	1	0	0	1	0	0
AAATAAT	1195	5542	7	428.227	214680644	150.563	610587244	38794	4.63766	2.79058	12.9417	9.07651	0.0905921	0.0635356	0.215614	4.21986e-07	4.21986e-07	1	0	0	1	0	0
AAATAC	1002	4844	6	428.227	214680644	150.563	610587244	29064	4.83433	2.33988	11.3118	7.93335	0.0678705	0.0476001	0.19265	3.16146e-07	3.16146e-07	1	0	0	1	0	0
AAATACAACACTGTTCACTAC	2	9	21	428.227	214680644	150.563	610587244	189	4.5	0.00467042	0.0210169	0.0147399	0.000441355	0.000309538	0.627643	2.05587e-09	2.05587e-09	1	0	0	1	1	0
AAATACAAT	220	898	9	428.227	214680644	150.563	610587244	8082	4.08182	0.513746	2.09702	1.47072	0.0188732	0.0132364	0.243993	8.79127e-08	8.79127e-08	1	0	0	1	0	0
AAATACACGC	1	4	10	428.227	214680644	150.563	610587244	40	4	0.00233521	0.00934084	0.00655107	9.34084e-05	6.55107e-05	0.265669	4.35104e-10	4.35104e-10	1	0	0	1	0	0
AAATACT	76	310	7	428.227	214680644	150.563	610587244	2170	4.07895	0.177476	0.723915	0.507708	0.0050674	0.00355396	0.189639	2.36044e-08	2.36044e-08	1	0	0	1	0	0
AAATAG	9174	42408	6	428.227	214680644	150.563	610587244	254448	4.62263	21.4232	99.0316	69.4544	0.594189	0.416727	0.184213	2.76778e-06	2.76778e-06	1	0	0	1	0	0
AAATAGAAGAG	1	4	11	428.227	214680644	150.563	610587244	44	4	0.00233521	0.00934084	0.00655107	0.000102749	7.20618e-05	0.292236	4.78614e-10	4.78614e-10	1	0	0	1	0	0
AAATAGC	20	88	7	428.227	214680644	150.563	610587244	616	4.4	0.0467042	0.205498	0.144124	0.00143849	0.00100886	0.204565	6.7006e-09	6.7006e-09	1	0	0	1	0	0
AAATAGT	201	804	7	428.227	214680644	150.563	610587244	5628	4	0.469377	1.87751	1.31677	0.0131426	0.00921736	0.185968	6.12191e-08	6.12191e-08	1	0	0	1	0	0
AAATAT	5369	26325	6	428.227	214680644	150.563	610587244	157950	4.90315	12.5377	61.4744	43.1142	0.368846	0.258685	0.195392	1.71812e-06	1.71812e-06	1	0	0	1	0	0
AAATATAC	235	1016	8	428.227	214680644	150.563	610587244	8128	4.3234	0.548774	2.37257	1.66397	0.0189806	0.0133118	0.229719	8.84131e-08	8.84131e-08	1	0	0	1	0	0
AAATATC	1	4	7	428.227	214680644	150.563	610587244	28	4	0.00233521	0.00934084	0.00655107	6.53859e-05	4.58575e-05	0.185968	3.04573e-10	3.04573e-10	1	0	0	1	0	0
AAATATG	1	4	7	428.227	214680644	150.563	610587244	28	4	0.00233521	0.00934084	0.00655107	6.53859e-05	4.58575e-05	0.185968	3.04573e-10	3.04573e-10	1	0	0	1	0	0
AAATATT	684	2754	7	428.227	214680644	150.563	610587244	19278	4.02632	1.59728	6.43117	4.51041	0.0450182	0.0315729	0.187192	2.09698e-07	2.09698e-07	1	0	0	1	0	0
AAATATTAAT	43	175	10	428.227	214680644	150.563	610587244	1750	4.06977	0.100414	0.408662	0.286609	0.00408662	0.00286609	0.270303	1.90358e-08	1.90358e-08	1	0	0	1	0	0
AAATC	4558	26149	5	428.227	214680644	150.563	610587244	130745	5.73695	10.6439	61.0634	42.826	0.305317	0.21413	0.190516	1.42219e-06	1.42219e-06	1	0	0	1	0	0
AAATCAACTTAATC	1	4	14	428.227	214680644	150.563	610587244	56	4	0.00233521	0.00934084	0.00655107	0.000130772	9.1715e-05	0.371936	6.09145e-10	6.09145e-10	1	0	0	1	0	0
AAATCAGTCCC	31	133	11	428.227	214680644	150.563	610587244	1463	4.29032	0.0723915	0.310583	0.217823	0.00341641	0.00239605	0.313446	1.59139e-08	1.59139e-08	1	0	0	1	0	0
AAATCAT	43	180	7	428.227	214680644	150.563	610587244	1260	4.18605	0.100414	0.420338	0.294798	0.00294236	0.00206359	0.194618	1.37058e-08	1.37058e-08	1	0	0	1	0	0
AAATCATTCAT	129	546	11	428.227	214680644	150.563	610587244	6006	4.23256	0.301242	1.27502	0.894221	0.0140253	0.00983643	0.309226	6.53308e-08	6.53308e-08	1	0	0	1	0	0
AAATCC	155	757	6	428.227	214680644	150.563	610587244	4542	4.88387	0.361957	1.76775	1.23979	0.0106065	0.00743874	0.194624	4.9406e-08	4.9406e-08	1	0	0	1	0	0
AAATCG	689	2797	6	428.227	214680644	150.563	610587244	16782	4.05951	1.60896	6.53158	4.58084	0.0391895	0.027485	0.161773	1.82548e-07	1.82548e-07	1	0	0	1	0	0
AAATCT	182	1021	6	428.227	214680644	150.563	610587244	6126	5.60989	0.425008	2.38425	1.67216	0.0143055	0.010033	0.223556	6.66362e-08	6.66362e-08	1	0	0	1	0	0
AAATCTC	1	4	7	428.227	214680644	150.563	610587244	28	4	0.00233521	0.00934084	0.00655107	6.53859e-05	4.58575e-05	0.185968	3.04573e-10	3.04573e-10	1	0	0	1	0	0
AAATG	10152	61299	5	428.227	214680644	150.563	610587244	306495	6.03812	23.707	143.146	100.394	0.71573	0.501968	0.200518	3.33393e-06	3.33393e-06	1	0	0	1	0	0
AAATGAC	4	16	7	428.227	214680644	150.563	610587244	112	4	0.00934084	0.0373634	0.0262043	0.000261543	0.00018343	0.185968	1.21829e-09	1.21829e-09	1	0	0	1	0	0
AAATGAG	71	284	7	428.227	214680644	150.563	610587244	1988	4	0.1658	0.6632	0.465126	0.0046424	0.00325588	0.185968	2.16247e-08	2.16247e-08	1	0	0	1	0	0
AAATGAGC	171	759	8	428.227	214680644	150.563	610587244	6072	4.4386	0.399321	1.77242	1.24307	0.0141794	0.00994452	0.235839	6.60488e-08	6.60488e-08	1	0	0	1	0	0
AAATGATACG	2	10	10	428.227	214680644	150.563	610587244	100	5	0.00467042	0.0233521	0.0163777	0.000233521	0.000163777	0.332086	1.08776e-09	1.08776e-09	1	0	0	1	0	0
AAATGC	449	1834	6	428.227	214680644	150.563	610587244	11004	4.08463	1.04851	4.28277	3.00367	0.0256966	0.018022	0.162774	1.19697e-07	1.19697e-07	1	0	0	1	0	0
AAATGCAG	1	4	8	428.227	214680644	150.563	610587244	32	4	0.00233521	0.00934084	0.00655107	7.47267e-05	5.24086e-05	0.212535	3.48083e-10	3.48083e-10	1	0	0	1	0	0
AAATGG	607	2735	6	428.227	214680644	150.563	610587244	16410	4.50577	1.41747	6.3868	4.47929	0.0383208	0.0268758	0.179556	1.78501e-07	1.78501e-07	1	0	0	1	0	0
AAATGGAGGATG	1	4	12	428.227	214680644	150.563	610587244	48	4	0.00233521	0.00934084	0.00655107	0.00011209	7.86128e-05	0.318803	5.22125e-10	5.22125e-10	1	0	0	1	0	0
AAATGT	1747	9484	6	428.227	214680644	150.563	610587244	56904	5.42873	4.07961	22.1471	15.5326	0.132883	0.0931955	0.216337	6.18979e-07	6.18979e-07	1	0	0	1	0	0
AAATGTCAATCT	1	4	12	428.227	214680644	150.563	610587244	48	4	0.00233521	0.00934084	0.00655107	0.00011209	7.86128e-05	0.318803	5.22125e-10	5.22125e-10	1	0	0	1	0	0
AAATGTCTCG	2	8	10	428.227	214680644	150.563	610587244	80	4	0.00467042	0.0186817	0.0131021	0.000186817	0.000131021	0.265669	8.70208e-10	8.70208e-10	1	0	0	1	0	0
AAATGTG	2	8	7	428.227	214680644	150.563	610587244	56	4	0.00467042	0.0186817	0.0131021	0.000130772	9.1715e-05	0.185968	6.09145e-10	6.09145e-10	1	0	0	1	0	0
AAATT	4751	30711	5	428.227	214680644	150.563	610587244	153555	6.46411	11.0946	71.7166	50.2975	0.358583	0.251487	0.214664	1.67031e-06	1.67031e-06	1	0	0	1	0	0
AAATTAAGGT	1	4	10	428.227	214680644	150.563	610587244	40	4	0.00233521	0.00934084	0.00655107	9.34084e-05	6.55107e-05	0.265669	4.35104e-10	4.35104e-10	1	0	0	1	0	0
AAATTAC	241	1005	7	428.227	214680644	150.563	610587244	7035	4.17012	0.562786	2.34689	1.64596	0.0164282	0.0115217	0.193878	7.65239e-08	7.65239e-08	1	0	0	1	0	0
AAATTACATT	2	8	10	428.227	214680644	150.563	610587244	80	4	0.00467042	0.0186817	0.0131021	0.000186817	0.000131021	0.265669	8.70208e-10	8.70208e-10	1	0	0	1	0	0
AAATTAG	27	110	7	428.227	214680644	150.563	610587244	770	4.07407	0.0630507	0.256873	0.180154	0.00179811	0.00126108	0.189412	8.37575e-09	8.37575e-09	1	0	0	1	0	0
AAATTAT	79	320	7	428.227	214680644	150.563	610587244	2240	4.05063	0.184482	0.747267	0.524086	0.00523087	0.0036686	0.188322	2.43658e-08	2.43658e-08	1	0	0	1	0	0
AAATTATCACTCTTGACTATT	1	4	21	428.227	214680644	150.563	610587244	84	4	0.00233521	0.00934084	0.00655107	0.000196158	0.000137572	0.557905	9.13718e-10	9.13718e-10	1	0	0	1	1	0
AAATTATGTCACTGAATT	1	4	18	428.227	214680644	150.563	610587244	72	4	0.00233521	0.00934084	0.00655107	0.000168135	0.000117919	0.478204	7.83187e-10	7.83187e-10	1	0	0	1	0	0
AAATTATTATG	1	4	11	428.227	214680644	150.563	610587244	44	4	0.00233521	0.00934084	0.00655107	0.000102749	7.20618e-05	0.292236	4.78614e-10	4.78614e-10	1	0	0	1	0	0
AAATTC	706	3099	6	428.227	214680644	150.563	610587244	18594	4.38952	1.64866	7.23681	5.07544	0.0434209	0.0304527	0.174924	2.02258e-07	2.02258e-07	1	0	0	1	0	0
AAATTCAATAG	178	834	11	428.227	214680644	150.563	610587244	9174	4.68539	0.415667	1.94756	1.3659	0.0214232	0.0150249	0.34231	9.97911e-08	9.97911e-08	1	0	0	1	0	0
AAATTCT	200	1248	7	428.227	214680644	150.563	610587244	8736	6.24	0.467042	2.91434	2.04393	0.0204004	0.0143075	0.29011	9.50267e-08	9.50267e-08	1	0	0	1	0	0
AAATTG	1076	4939	6	428.227	214680644	150.563	610587244	29634	4.59015	2.51269	11.5336	8.08893	0.0692016	0.0485336	0.182919	3.22347e-07	3.22347e-07	1	0	0	1	0	0
AAATTGC	4	19	7	428.227	214680644	150.563	610587244	133	4.75	0.00934084	0.044369	0.0311176	0.000310583	0.000217823	0.220837	1.44672e-09	1.44672e-09	1	0	0	1	0	0
AAATTT	393	1714	6	428.227	214680644	150.563	610587244	10284	4.36132	0.917737	4.00255	2.80713	0.0240153	0.0168428	0.1738	1.11865e-07	1.11865e-07	1	0	0	1	0	0
AAATTTC	19	92	7	428.227	214680644	150.563	610587244	644	4.84211	0.044369	0.214839	0.150675	0.00150387	0.00105472	0.225119	7.00517e-09	7.00517e-09	1	0	0	1	0	0
AAC	111853	1364796	3	428.227	214680644	150.563	610587244	4094388	12.2017	261.2	3187.08	2235.22	9.56125	6.70566	0.243121	4.45371e-05	4.45371e-05	1	1	1	0	0	0
AACAACAAT	12681	81544	9	428.227	214680644	150.563	610587244	733896	6.43041	29.6128	190.422	133.55	1.7138	1.20195	0.384381	7.98302e-06	7.98302e-06	1	1	0	1	0	0
AACAACAGC	1300	5931	9	428.227	214680644	150.563	610587244	53379	4.56231	3.03577	13.8501	9.7136	0.124651	0.0874224	0.272714	5.80635e-07	5.80635e-07	1	0	0	1	0	0
AACAACAGT	214	2475	9	428.227	214680644	150.563	610587244	22275	11.5654	0.499735	5.77964	4.05347	0.0520168	0.0364813	0.691329	2.42298e-07	2.42298e-07	1	0	0	1	1	0
AACAACC	93	373	7	428.227	214680644	150.563	610587244	2611	4.01075	0.217174	0.871033	0.610887	0.00609723	0.00427621	0.186468	2.84014e-08	2.84014e-08	1	0	0	1	0	0
AACAACGAC	459	2240	9	428.227	214680644	150.563	610587244	20160	4.88017	1.07186	5.23087	3.6686	0.0470778	0.0330174	0.291715	2.19292e-07	2.19292e-07	1	0	0	1	0	0
AACAAG	2258	10623	6	428.227	214680644	150.563	610587244	63738	4.70461	5.2729	24.8069	17.398	0.148842	0.104388	0.18748	6.93316e-07	6.93316e-07	1	0	0	1	0	0
AACAAGAAGACGAGTTGACTTC	1	6	22	428.227	214680644	150.563	610587244	132	6	0.00233521	0.0140113	0.00982661	0.000308248	0.000216185	0.876707	1.43584e-09	1.43584e-09	1	0	0	1	1	0
AACAAGAGC	89	702	9	428.227	214680644	150.563	610587244	6318	7.88764	0.207834	1.63932	1.14971	0.0147539	0.0103474	0.471488	6.87247e-08	6.87247e-08	1	0	0	1	0	0
AACAAGCT	2	17	8	428.227	214680644	150.563	610587244	136	8.5	0.00467042	0.0396986	0.027842	0.000317588	0.000222736	0.451637	1.47935e-09	1.47935e-09	1	0	0	1	0	0
AACAAGTC	2	18	8	428.227	214680644	150.563	610587244	144	9	0.00467042	0.0420338	0.0294798	0.00033627	0.000235839	0.478204	1.56637e-09	1.56637e-09	1	0	0	1	0	0
AACAAT	5833315	48101808	6	428.227	214680644	150.563	610587244	288610848	8.24605	13622	112328	78779.6	673.967	472.677	0.328608	0.00313939	0.00313939	1	1	1	1	0	0
AACAATC	1	5	7	428.227	214680644	150.563	610587244	35	5	0.00233521	0.011676	0.00818884	8.17323e-05	5.73219e-05	0.23246	3.80716e-10	3.80716e-10	1	0	0	1	0	0
AACAC	3545	21006	5	428.227	214680644	150.563	610587244	105030	5.92553	8.27832	49.0534	34.4029	0.245267	0.172015	0.196779	1.14247e-06	1.14247e-06	1	0	0	1	0	0
AACACAACACAATAC	154	749	15	428.227	214680644	150.563	610587244	11235	4.86364	0.359622	1.74907	1.22669	0.0262361	0.0184003	0.484544	1.2221e-07	1.2221e-07	1	0	0	1	0	0
AACACAC	994	4806	7	428.227	214680644	150.563	610587244	33642	4.83501	2.3212	11.223	7.87111	0.0785611	0.0550978	0.22479	3.65944e-07	3.65944e-07	1	0	0	1	0	0
AACACACCTAC	1	4	11	428.227	214680644	150.563	610587244	44	4	0.00233521	0.00934084	0.00655107	0.000102749	7.20618e-05	0.292236	4.78614e-10	4.78614e-10	1	0	0	1	0	0
AACACAG	8	32	7	428.227	214680644	150.563	610587244	224	4	0.0186817	0.0747267	0.0524086	0.000523087	0.00036686	0.185968	2.43658e-09	2.43658e-09	1	0	0	1	0	0
AACACC	2977	13201	6	428.227	214680644	150.563	610587244	79206	4.43433	6.95192	30.8271	21.6202	0.184963	0.129721	0.17671	8.61571e-07	8.61571e-07	1	0	0	1	0	0
AACACCC	16	68	7	428.227	214680644	150.563	610587244	476	4.25	0.0373634	0.158794	0.111368	0.00111156	0.000779577	0.197591	5.17774e-09	5.17774e-09	1	0	0	1	0	0
AACACCCTCAACACTCTC	2	8	18	428.227	214680644	150.563	610587244	144	4	0.00467042	0.0186817	0.0131021	0.00033627	0.000235839	0.478204	1.56637e-09	1.56637e-09	1	0	0	1	0	0
AACACCG	5	20	7	428.227	214680644	150.563	610587244	140	4	0.011676	0.0467042	0.0327554	0.000326929	0.000229287	0.185968	1.52286e-09	1.52286e-09	1	0	0	1	0	0
AACACG	442	1857	6	428.227	214680644	150.563	610587244	11142	4.20136	1.03216	4.33648	3.04133	0.0260189	0.018248	0.167425	1.21198e-07	1.21198e-07	1	0	0	1	0	0
AACACGG	4	16	7	428.227	214680644	150.563	610587244	112	4	0.00934084	0.0373634	0.0262043	0.000261543	0.00018343	0.185968	1.21829e-09	1.21829e-09	1	0	0	1	0	0
AACACGT	128	512	7	428.227	214680644	150.563	610587244	3584	4	0.298907	1.19563	0.838537	0.00836939	0.00586976	0.185968	3.89853e-08	3.89853e-08	1	0	0	1	0	0
AACACT	12511	74236	6	428.227	214680644	150.563	610587244	445416	5.93366	29.2158	173.357	121.581	1.04014	0.729488	0.236458	4.84506e-06	4.84506e-06	1	1	0	1	0	0
AACACTCAC	3	12	9	428.227	214680644	150.563	610587244	108	4	0.00700563	0.0280225	0.0196532	0.000252203	0.000176879	0.239102	1.17478e-09	1.17478e-09	1	0	0	1	0	0
AACAG	39864	780232	5	428.227	214680644	150.563	610587244	3901160	19.5723	93.0908	1822.01	1277.84	9.11003	6.38919	0.64997	4.24352e-05	4.24352e-05	1	1	1	1	1	1
AACAGAAGATC	1	4	11	428.227	214680644	150.563	610587244	44	4	0.00233521	0.00934084	0.00655107	0.000102749	7.20618e-05	0.292236	4.78614e-10	4.78614e-10	1	0	0	1	0	0
AACAGC	14338	64761	6	428.227	214680644	150.563	610587244	388566	4.51674	33.4822	151.231	106.063	0.907383	0.636381	0.179994	4.22666e-06	4.22666e-06	1	1	0	1	0	0
AACAGCC	86	359	7	428.227	214680644	150.563	610587244	2513	4.17442	0.200828	0.83834	0.587959	0.00586838	0.00411571	0.194077	2.73354e-08	2.73354e-08	1	0	0	1	0	0
AACAGCG	1	4	7	428.227	214680644	150.563	610587244	28	4	0.00233521	0.00934084	0.00655107	6.53859e-05	4.58575e-05	0.185968	3.04573e-10	3.04573e-10	1	0	0	1	0	0
AACAGG	215	941	6	428.227	214680644	150.563	610587244	5646	4.37674	0.50207	2.19743	1.54114	0.0131846	0.00924684	0.174415	6.14149e-08	6.14149e-08	1	0	0	1	0	0
AACAGGC	1	6	7	428.227	214680644	150.563	610587244	42	6	0.00233521	0.0140113	0.00982661	9.80788e-05	6.87862e-05	0.278952	4.56859e-10	4.56859e-10	1	0	0	1	0	0
AACAGGG	2	8	7	428.227	214680644	150.563	610587244	56	4	0.00467042	0.0186817	0.0131021	0.000130772	9.1715e-05	0.185968	6.09145e-10	6.09145e-10	1	0	0	1	0	0
AACAGT	7167011	61933092	6	428.227	214680644	150.563	610587244	371598552	8.64141	16736.5	144627	101432	867.76	608.592	0.344363	0.0040421	0.0040421	1	1	1	1	0	0
AACAGTACC	1	4	9	428.227	214680644	150.563	610587244	36	4	0.00233521	0.00934084	0.00655107	8.40675e-05	5.89596e-05	0.239102	3.91593e-10	3.91593e-10	1	0	0	1	0	0
AACAGTG	5	24	7	428.227	214680644	150.563	610587244	168	4.8	0.011676	0.056045	0.0393064	0.000392315	0.000275145	0.223162	1.82744e-09	1.82744e-09	1	0	0	1	0	0
AACAT	18	148	5	428.227	214680644	150.563	610587244	740	8.22222	0.0420338	0.345611	0.24239	0.00172806	0.00121195	0.273049	8.04942e-09	8.04942e-09	1	0	0	1	0	0
AACATAATAT	8	55	10	428.227	214680644	150.563	610587244	550	6.875	0.0186817	0.128437	0.0900772	0.00128437	0.000900772	0.456618	5.98268e-09	5.98268e-09	1	0	0	1	0	0
AACATAATT	2	8	9	428.227	214680644	150.563	610587244	72	4	0.00467042	0.0186817	0.0131021	0.000168135	0.000117919	0.239102	7.83187e-10	7.83187e-10	1	0	0	1	0	0
AACATAC	2	8	7	428.227	214680644	150.563	610587244	56	4	0.00467042	0.0186817	0.0131021	0.000130772	9.1715e-05	0.185968	6.09145e-10	6.09145e-10	1	0	0	1	0	0
AACATAG	24	96	7	428.227	214680644	150.563	610587244	672	4	0.056045	0.22418	0.157226	0.00156926	0.00110058	0.185968	7.30975e-09	7.30975e-09	1	0	0	1	0	0
AACATAT	75	300	7	428.227	214680644	150.563	610587244	2100	4	0.175141	0.700563	0.49133	0.00490394	0.00343931	0.185968	2.2843e-08	2.2843e-08	1	0	0	1	0	0
AACATATGGAGAGGGATTG	1	4	19	428.227	214680644	150.563	610587244	76	4	0.00233521	0.00934084	0.00655107	0.000177476	0.00012447	0.504771	8.26697e-10	8.26697e-10	1	0	0	1	1	0
AACATC	1227	6635	6	428.227	214680644	150.563	610587244	39810	5.4075	2.8653	15.4941	10.8666	0.0929647	0.0651995	0.215491	4.33037e-07	4.33037e-07	1	0	0	1	0	0
AACATCAC	22	173	8	428.227	214680644	150.563	610587244	1384	7.86364	0.0513746	0.403991	0.283334	0.00323193	0.00226667	0.417825	1.50546e-08	1.50546e-08	1	0	0	1	0	0
AACATCAGC	349	1499	9	428.227	214680644	150.563	610587244	13491	4.29513	0.814988	3.50048	2.45501	0.0315043	0.0220951	0.256743	1.4675e-07	1.4675e-07	1	0	0	1	0	0
AACATCC	1	5	7	428.227	214680644	150.563	610587244	35	5	0.00233521	0.011676	0.00818884	8.17323e-05	5.73219e-05	0.23246	3.80716e-10	3.80716e-10	1	0	0	1	0	0
AACATCCTAC	3	12	10	428.227	214680644	150.563	610587244	120	4	0.00700563	0.0280225	0.0196532	0.000280225	0.000196532	0.265669	1.30531e-09	1.30531e-09	1	0	0	1	0	0
AACATG	96	392	6	428.227	214680644	150.563	610587244	2352	4.08333	0.22418	0.915402	0.642005	0.00549241	0.00385203	0.162722	2.55841e-08	2.55841e-08	1	0	0	1	0	0
AACATT	37812	241858	6	428.227	214680644	150.563	610587244	1451148	6.39633	88.2989	564.789	396.107	3.38873	2.37664	0.254896	1.5785e-05	1.5785e-05	1	1	0	1	0	0
AACATTC	9	45	7	428.227	214680644	150.563	610587244	315	5	0.0210169	0.105084	0.0736995	0.000735591	0.000515897	0.23246	3.42644e-09	3.42644e-09	1	0	0	1	0	0
AACATTG	1	4	7	428.227	214680644	150.563	610587244	28	4	0.00233521	0.00934084	0.00655107	6.53859e-05	4.58575e-05	0.185968	3.04573e-10	3.04573e-10	1	0	0	1	0	0
AACC	66449	477617	4	428.227	214680644	150.563	610587244	1910468	7.18772	155.172	1115.34	782.226	4.46134	3.1289	0.190955	2.07813e-05	2.07813e-05	1	1	0	0	0	0
AACCAAG	26	104	7	428.227	214680644	150.563	610587244	728	4	0.0607154	0.242862	0.170328	0.00170003	0.00119229	0.185968	7.91889e-09	7.91889e-09	1	0	0	1	0	0
AACCAAGTCGAACTC	1	4	15	428.227	214680644	150.563	610587244	60	4	0.00233521	0.00934084	0.00655107	0.000140113	9.82661e-05	0.398503	6.52656e-10	6.52656e-10	1	0	0	1	0	0
AACCAC	501	2303	6	428.227	214680644	150.563	610587244	13818	4.59681	1.16994	5.37799	3.77178	0.0322679	0.0226307	0.183184	1.50307e-07	1.50307e-07	1	0	0	1	0	0
AACCACATCTCG	2	14	12	428.227	214680644	150.563	610587244	168	7	0.00467042	0.0326929	0.0229287	0.000392315	0.000275145	0.557905	1.82744e-09	1.82744e-09	1	0	0	1	1	0
AACCACC	6	24	7	428.227	214680644	150.563	610587244	168	4	0.0140113	0.056045	0.0393064	0.000392315	0.000275145	0.185968	1.82744e-09	1.82744e-09	1	0	0	1	0	0
AACCAG	520	2273	6	428.227	214680644	150.563	610587244	13638	4.37115	1.21431	5.30793	3.72265	0.0318476	0.0223359	0.174192	1.48349e-07	1.48349e-07	1	0	0	1	0	0
AACCAGC	73	292	7	428.227	214680644	150.563	610587244	2044	4	0.17047	0.681881	0.478228	0.00477317	0.0033476	0.185968	2.22338e-08	2.22338e-08	1	0	0	1	0	0
AACCAGT	2	8	7	428.227	214680644	150.563	610587244	56	4	0.00467042	0.0186817	0.0131021	0.000130772	9.1715e-05	0.185968	6.09145e-10	6.09145e-10	1	0	0	1	0	0
AACCAGTC	60	248	8	428.227	214680644	150.563	610587244	1984	4.13333	0.140113	0.579132	0.406166	0.00463306	0.00324933	0.21962	2.15812e-08	2.15812e-08	1	0	0	1	0	0
AACCAT	18	78	6	428.227	214680644	150.563	610587244	468	4.33333	0.0420338	0.182146	0.127746	0.00109288	0.000766475	0.172685	5.09072e-09	5.09072e-09	1	0	0	1	0	0
AACCATCTC	1	4	9	428.227	214680644	150.563	610587244	36	4	0.00233521	0.00934084	0.00655107	8.40675e-05	5.89596e-05	0.239102	3.91593e-10	3.91593e-10	1	0	0	1	0	0
AACCATCTCG	180	731	10	428.227	214680644	150.563	610587244	7310	4.06111	0.420338	1.70704	1.19721	0.0170704	0.0119721	0.269728	7.95152e-08	7.95152e-08	1	0	0	1	0	0
AACCC	423	2174	5	428.227	214680644	150.563	610587244	10870	5.13948	0.987794	5.07675	3.56051	0.0253837	0.0178025	0.170675	1.18239e-07	1.18239e-07	1	0	0	1	0	0
AACCCAT	11	49	7	428.227	214680644	150.563	610587244	343	4.45455	0.0256873	0.114425	0.0802506	0.000800977	0.000561754	0.207101	3.73102e-09	3.73102e-09	1	0	0	1	0	0
AACCCATCCC	1	4	10	428.227	214680644	150.563	610587244	40	4	0.00233521	0.00934084	0.00655107	9.34084e-05	6.55107e-05	0.265669	4.35104e-10	4.35104e-10	1	0	0	1	0	0
AACCCC	765	3270	6	428.227	214680644	150.563	610587244	19620	4.27451	1.78644	7.63614	5.3555	0.0458168	0.032133	0.170341	2.13418e-07	2.13418e-07	1	0	0	1	0	0
AACCCCC	69	284	7	428.227	214680644	150.563	610587244	1988	4.11594	0.161129	0.6632	0.465126	0.0046424	0.00325588	0.191359	2.16247e-08	2.16247e-08	1	0	0	1	0	0
AACCCCGACGC	31	131	11	428.227	214680644	150.563	610587244	1441	4.22581	0.0723915	0.305912	0.214548	0.00336504	0.00236002	0.308733	1.56746e-08	1.56746e-08	1	0	0	1	0	0
AACCCG	1	4	6	428.227	214680644	150.563	610587244	24	4	0.00233521	0.00934084	0.00655107	5.6045e-05	3.93064e-05	0.159401	2.61062e-10	2.61062e-10	1	0	0	1	0	0
AACCCGATTC	1	4	10	428.227	214680644	150.563	610587244	40	4	0.00233521	0.00934084	0.00655107	9.34084e-05	6.55107e-05	0.265669	4.35104e-10	4.35104e-10	1	0	0	1	0	0
AACCCGGACGC	26	110	11	428.227	214680644	150.563	610587244	1210	4.23077	0.0607154	0.256873	0.180154	0.0028256	0.0019817	0.309096	1.31619e-08	1.31619e-08	1	0	0	1	0	0
AACCCGGAG	2	9	9	428.227	214680644	150.563	610587244	81	4.5	0.00467042	0.0210169	0.0147399	0.000189152	0.000132659	0.26899	8.81085e-10	8.81085e-10	1	0	0	1	0	0
AACCCT	471	3141	6	428.227	214680644	150.563	610587244	18846	6.66879	1.09988	7.33489	5.14423	0.0440094	0.0308654	0.265753	2.04999e-07	2.04999e-07	1	0	0	1	0	0
AACCCTAAT	2	27	9	428.227	214680644	150.563	610587244	243	13.5	0.00467042	0.0630507	0.0442197	0.000567456	0.000397978	0.806969	2.64326e-09	2.64326e-09	1	0	0	1	1	0
AACCCTC	50	217	7	428.227	214680644	150.563	610587244	1519	4.34	0.11676	0.50674	0.355396	0.00354718	0.00248777	0.201776	1.65231e-08	1.65231e-08	1	0	0	1	0	0
AACCCTCT	1	7	8	428.227	214680644	150.563	610587244	56	7	0.00233521	0.0163465	0.0114644	0.000130772	9.1715e-05	0.371936	6.09145e-10	6.09145e-10	1	0	0	1	0	0
AACCCTG	1	7	7	428.227	214680644	150.563	610587244	49	7	0.00233521	0.0163465	0.0114644	0.000114425	8.02506e-05	0.325444	5.33002e-10	5.33002e-10	1	0	0	1	0	0
AACCCTGAAGC	1	4	11	428.227	214680644	150.563	610587244	44	4	0.00233521	0.00934084	0.00655107	0.000102749	7.20618e-05	0.292236	4.78614e-10	4.78614e-10	1	0	0	1	0	0
AACCCTGACGC	100400	580899	11	428.227	214680644	150.563	610587244	6389889	5.78585	234.455	1356.52	951.378	14.9217	10.4652	0.422708	6.95066e-05	6.95066e-05	1	1	1	1	0	0
AACCG	509	2606	5	428.227	214680644	150.563	610587244	13030	5.11984	1.18862	6.08556	4.26802	0.0304278	0.0213401	0.170023	1.41735e-07	1.41735e-07	1	0	0	1	0	0
AACCGAG	120	481	7	428.227	214680644	150.563	610587244	3367	4.00833	0.280225	1.12324	0.787766	0.00786265	0.00551436	0.186356	3.66249e-08	3.66249e-08	1	0	0	1	0	0
AACCGC	117	573	6	428.227	214680644	150.563	610587244	3438	4.89744	0.27322	1.33808	0.938441	0.00802845	0.00563064	0.195164	3.73972e-08	3.73972e-08	1	0	0	1	0	0
AACCGCC	1	4	7	428.227	214680644	150.563	610587244	28	4	0.00233521	0.00934084	0.00655107	6.53859e-05	4.58575e-05	0.185968	3.04573e-10	3.04573e-10	1	0	0	1	0	0
AACCGG	37	151	6	428.227	214680644	150.563	610587244	906	4.08108	0.0864028	0.352617	0.247303	0.0021157	0.00148382	0.162632	9.8551e-09	9.8551e-09	1	0	0	1	0	0
AACCGGC	145	600	7	428.227	214680644	150.563	610587244	4200	4.13793	0.338605	1.40113	0.982661	0.00980788	0.00687862	0.192381	4.56859e-08	4.56859e-08	1	0	0	1	0	0
AACCGT	1	4	6	428.227	214680644	150.563	610587244	24	4	0.00233521	0.00934084	0.00655107	5.6045e-05	3.93064e-05	0.159401	2.61062e-10	2.61062e-10	1	0	0	1	0	0
AACCGTCTG	8	54	9	428.227	214680644	150.563	610587244	486	6.75	0.0186817	0.126101	0.0884394	0.00113491	0.000795955	0.403485	5.28651e-09	5.28651e-09	1	0	0	1	0	0
AACCT	377	4013	5	428.227	214680644	150.563	610587244	20065	10.6446	0.880374	9.3712	6.57236	0.046856	0.0328618	0.353491	2.18259e-07	2.18259e-07	1	0	0	1	0	0
AACCTAAGG	102	576	9	428.227	214680644	150.563	610587244	5184	5.64706	0.238191	1.34508	0.943354	0.0121057	0.00849019	0.337556	5.63895e-08	5.63895e-08	1	0	0	1	0	0
AACCTAC	86	406	7	428.227	214680644	150.563	610587244	2842	4.72093	0.200828	0.948095	0.664934	0.00663667	0.00465454	0.219486	3.09141e-08	3.09141e-08	1	0	0	1	0	0
AACCTC	529	2430	6	428.227	214680644	150.563	610587244	14580	4.59357	1.23533	5.67456	3.97978	0.0340474	0.0238787	0.183055	1.58595e-07	1.58595e-07	1	0	0	1	0	0
AACCTCC	125	503	7	428.227	214680644	150.563	610587244	3521	4.024	0.291901	1.17461	0.823797	0.00822227	0.00576658	0.187084	3.83e-08	3.83e-08	1	0	0	1	0	0
AACCTGC	1	4	7	428.227	214680644	150.563	610587244	28	4	0.00233521	0.00934084	0.00655107	6.53859e-05	4.58575e-05	0.185968	3.04573e-10	3.04573e-10	1	0	0	1	0	0
AACCTT	7	28	6	428.227	214680644	150.563	610587244	168	4	0.0163465	0.0653859	0.0458575	0.000392315	0.000275145	0.159401	1.82744e-09	1.82744e-09	1	0	0	1	0	0
AACG	141402	981434	4	428.227	214680644	150.563	610587244	3925736	6.94074	330.203	2291.85	1607.36	9.16742	6.42944	0.184394	4.27026e-05	4.27026e-05	1	1	1	0	0	0
AACGAAG	315	1363	7	428.227	214680644	150.563	610587244	9541	4.32698	0.735591	3.18289	2.23228	0.0222802	0.0156259	0.20117	1.03783e-07	1.03783e-07	1	0	0	1	0	0
AACGAAT	98	475	7	428.227	214680644	150.563	610587244	3325	4.84694	0.228851	1.10922	0.77794	0.00776457	0.00544558	0.225344	3.6168e-08	3.6168e-08	1	0	0	1	0	0
AACGAC	1244183	8518136	6	428.227	214680644	150.563	610587244	51108816	6.84637	2905.43	19891.6	13950.7	119.35	83.7044	0.27283	0.000555941	0.000555941	1	1	1	1	0	0
AACGACAGC	11	95	9	428.227	214680644	150.563	610587244	855	8.63636	0.0256873	0.221845	0.155588	0.0019966	0.00140029	0.516243	9.30035e-09	9.30035e-09	1	0	0	1	1	0
AACGACC	70	281	7	428.227	214680644	150.563	610587244	1967	4.01429	0.163465	0.656194	0.460213	0.00459336	0.00322149	0.186632	2.13962e-08	2.13962e-08	1	0	0	1	0	0
AACGACCAGC	2	15	10	428.227	214680644	150.563	610587244	150	7.5	0.00467042	0.0350281	0.0245665	0.000350281	0.000245665	0.498129	1.63164e-09	1.63164e-09	1	0	0	1	0	0
AACGACCTG	1	4	9	428.227	214680644	150.563	610587244	36	4	0.00233521	0.00934084	0.00655107	8.40675e-05	5.89596e-05	0.239102	3.91593e-10	3.91593e-10	1	0	0	1	0	0
AACGACG	118	486	7	428.227	214680644	150.563	610587244	3402	4.11864	0.275555	1.13491	0.795955	0.00794438	0.00557169	0.191484	3.70056e-08	3.70056e-08	1	0	0	1	0	0
AACGAG	2823	12580	6	428.227	214680644	150.563	610587244	75480	4.45625	6.5923	29.3769	20.6031	0.176262	0.123619	0.177583	8.21041e-07	8.21041e-07	1	0	0	1	0	0
AACGAGACTACTGCG	1	4	15	428.227	214680644	150.563	610587244	60	4	0.00233521	0.00934084	0.00655107	0.000140113	9.82661e-05	0.398503	6.52656e-10	6.52656e-10	1	0	0	1	0	0
AACGAGC	6	24	7	428.227	214680644	150.563	610587244	168	4	0.0140113	0.056045	0.0393064	0.000392315	0.000275145	0.185968	1.82744e-09	1.82744e-09	1	0	0	1	0	0
AACGAGG	46	196	7	428.227	214680644	150.563	610587244	1372	4.26087	0.10742	0.457701	0.321002	0.00320391	0.00224702	0.198097	1.49241e-08	1.49241e-08	1	0	0	1	0	0
AACGAGGAC	1	4	9	428.227	214680644	150.563	610587244	36	4	0.00233521	0.00934084	0.00655107	8.40675e-05	5.89596e-05	0.239102	3.91593e-10	3.91593e-10	1	0	0	1	0	0
AACGAGGGGG	1	7	10	428.227	214680644	150.563	610587244	70	7	0.00233521	0.0163465	0.0114644	0.000163465	0.000114644	0.464921	7.61432e-10	7.61432e-10	1	0	0	1	0	0
AACGAT	1018	5403	6	428.227	214680644	150.563	610587244	32418	5.30747	2.37724	12.6171	8.84886	0.0757028	0.0530931	0.211504	3.5263e-07	3.5263e-07	1	0	0	1	0	0
AACGATAT	8	53	8	428.227	214680644	150.563	610587244	424	6.625	0.0186817	0.123766	0.0868017	0.000990129	0.000694413	0.352011	4.6121e-09	4.6121e-09	1	0	0	1	0	0
AACGATG	58	236	7	428.227	214680644	150.563	610587244	1652	4.06897	0.135442	0.551109	0.386513	0.00385777	0.00270559	0.189175	1.79698e-08	1.79698e-08	1	0	0	1	0	0
AACGATGAT	217	1328	9	428.227	214680644	150.563	610587244	11952	6.11982	0.50674	3.10116	2.17496	0.0279104	0.0195746	0.365815	1.30009e-07	1.30009e-07	1	0	0	1	0	0
AACGATTC	1338	5947	8	428.227	214680644	150.563	610587244	47576	4.44469	3.12451	13.8875	9.7398	0.1111	0.0779184	0.236163	5.17513e-07	5.17513e-07	1	0	0	1	0	0
AACGC	2277	12894	5	428.227	214680644	150.563	610587244	64470	5.66271	5.31727	30.1102	21.1174	0.150551	0.105587	0.188051	7.01279e-07	7.01279e-07	1	0	0	1	0	0
AACGCACAG	229	1066	9	428.227	214680644	150.563	610587244	9594	4.65502	0.534763	2.48933	1.74586	0.022404	0.0157127	0.278256	1.0436e-07	1.0436e-07	1	0	0	1	0	0
AACGCACG	263	1163	8	428.227	214680644	150.563	610587244	9304	4.42205	0.61416	2.71585	1.90472	0.0217268	0.0152378	0.23496	1.01205e-07	1.01205e-07	1	0	0	1	0	0
AACGCACGAGAACGGCGC	1	4	18	428.227	214680644	150.563	610587244	72	4	0.00233521	0.00934084	0.00655107	0.000168135	0.000117919	0.478204	7.83187e-10	7.83187e-10	1	0	0	1	0	0
AACGCAGGAG	1	4	10	428.227	214680644	150.563	610587244	40	4	0.00233521	0.00934084	0.00655107	9.34084e-05	6.55107e-05	0.265669	4.35104e-10	4.35104e-10	1	0	0	1	0	0
AACGCAT	39	156	7	428.227	214680644	150.563	610587244	1092	4	0.0910732	0.364293	0.255492	0.00255005	0.00178844	0.185968	1.18783e-08	1.18783e-08	1	0	0	1	0	0
AACGCATCAG	117	511	10	428.227	214680644	150.563	610587244	5110	4.36752	0.27322	1.19329	0.836899	0.0119329	0.00836899	0.290079	5.55845e-08	5.55845e-08	1	0	0	1	0	0
AACGCC	1213	5648	6	428.227	214680644	150.563	610587244	33888	4.65622	2.83261	13.1893	9.25011	0.0791356	0.0555007	0.185552	3.6862e-07	3.6862e-07	1	0	0	1	0	0
AACGCG	4940	22737	6	428.227	214680644	150.563	610587244	136422	4.60263	11.5359	53.0957	37.2379	0.318574	0.223428	0.183416	1.48394e-06	1.48394e-06	1	0	0	1	0	0
AACGCTC	99	467	7	428.227	214680644	150.563	610587244	3269	4.71717	0.231186	1.09054	0.764837	0.0076338	0.00535386	0.219311	3.55589e-08	3.55589e-08	1	0	0	1	0	0
AACGG	4132	22030	5	428.227	214680644	150.563	610587244	110150	5.33156	9.64909	51.4447	36.08	0.257223	0.1804	0.177054	1.19817e-06	1.19817e-06	1	0	0	1	0	0
AACGGAATCG	165	754	10	428.227	214680644	150.563	610587244	7540	4.5697	0.38531	1.76075	1.23488	0.0176075	0.0123488	0.303507	8.20171e-08	8.20171e-08	1	0	0	1	0	0
AACGGAC	1	4	7	428.227	214680644	150.563	610587244	28	4	0.00233521	0.00934084	0.00655107	6.53859e-05	4.58575e-05	0.185968	3.04573e-10	3.04573e-10	1	0	0	1	0	0
AACGGAGG	157	646	8	428.227	214680644	150.563	610587244	5168	4.11465	0.366628	1.50855	1.058	0.0120684	0.00846398	0.218627	5.62154e-08	5.62154e-08	1	0	0	1	0	0
AACGGAT	1	4	7	428.227	214680644	150.563	610587244	28	4	0.00233521	0.00934084	0.00655107	6.53859e-05	4.58575e-05	0.185968	3.04573e-10	3.04573e-10	1	0	0	1	0	0
AACGGC	237260	1557711	6	428.227	214680644	150.563	610587244	9346266	6.56542	554.052	3637.58	2551.17	21.8255	15.307	0.261634	0.000101665	0.000101665	1	1	1	1	0	0
AACGGG	394	1930	6	428.227	214680644	150.563	610587244	11580	4.89848	0.920073	4.50695	3.16089	0.0270417	0.0189653	0.195206	1.25963e-07	1.25963e-07	1	0	0	1	0	0
AACGGGC	1	4	7	428.227	214680644	150.563	610587244	28	4	0.00233521	0.00934084	0.00655107	6.53859e-05	4.58575e-05	0.185968	3.04573e-10	3.04573e-10	1	0	0	1	0	0
AACGGT	1061	7541	6	428.227	214680644	150.563	610587244	45246	7.10745	2.47766	17.6098	12.3504	0.105659	0.0741024	0.283234	4.92168e-07	4.92168e-07	1	0	0	1	0	0
AACGT	2435	13783	5	428.227	214680644	150.563	610587244	68915	5.66037	5.68624	32.1862	22.5734	0.160931	0.112867	0.187973	7.4963e-07	7.4963e-07	1	0	0	1	0	0
AACGTAATGT	20	123	10	428.227	214680644	150.563	610587244	1230	6.15	0.0467042	0.287231	0.201445	0.00287231	0.00201445	0.408466	1.33794e-08	1.33794e-08	1	0	0	1	0	0
AACGTAG	21	86	7	428.227	214680644	150.563	610587244	602	4.09524	0.0490394	0.200828	0.140848	0.0014058	0.000985936	0.190396	6.54831e-09	6.54831e-09	1	0	0	1	0	0
AACGTAT	112	650	7	428.227	214680644	150.563	610587244	4550	5.80357	0.261543	1.51789	1.06455	0.0106252	0.00745184	0.26982	4.94931e-08	4.94931e-08	1	0	0	1	0	0
AACGTC	978	4453	6	428.227	214680644	150.563	610587244	26718	4.55317	2.28383	10.3987	7.29298	0.0623921	0.0437579	0.181445	2.90628e-07	2.90628e-07	1	0	0	1	0	0
AACGTCT	2	8	7	428.227	214680644	150.563	610587244	56	4	0.00467042	0.0186817	0.0131021	0.000130772	9.1715e-05	0.185968	6.09145e-10	6.09145e-10	1	0	0	1	0	0
AACGTG	1005	4818	6	428.227	214680644	150.563	610587244	28908	4.79403	2.34689	11.251	7.89076	0.0675062	0.0473446	0.191044	3.1445e-07	3.1445e-07	1	0	0	1	0	0
AACGTGC	29	116	7	428.227	214680644	150.563	610587244	812	4	0.0677211	0.270884	0.189981	0.00189619	0.00132987	0.185968	8.83261e-09	8.83261e-09	1	0	0	1	0	0
AACGTGT	307	1687	7	428.227	214680644	150.563	610587244	11809	5.49511	0.716909	3.9395	2.76291	0.0275765	0.0193404	0.255479	1.28454e-07	1.28454e-07	1	0	0	1	0	0
AACGTT	695	2991	6	428.227	214680644	150.563	610587244	17946	4.3036	1.62297	6.98461	4.89856	0.0419077	0.0293914	0.1715	1.95209e-07	1.95209e-07	1	0	0	1	0	0
AACT	3033	22159	4	428.227	214680644	150.563	610587244	88636	7.30597	7.08269	51.7459	36.2913	0.206984	0.145165	0.194097	9.64147e-07	9.64147e-07	1	0	0	0	0	0
AACTAAT	1	4	7	428.227	214680644	150.563	610587244	28	4	0.00233521	0.00934084	0.00655107	6.53859e-05	4.58575e-05	0.185968	3.04573e-10	3.04573e-10	1	0	0	1	0	0
AACTAC	1837	9589	6	428.227	214680644	150.563	610587244	57534	5.21992	4.28978	22.3923	15.7046	0.134354	0.0942273	0.208016	6.25832e-07	6.25832e-07	1	0	0	1	0	0
AACTACT	8	32	7	428.227	214680644	150.563	610587244	224	4	0.0186817	0.0747267	0.0524086	0.000523087	0.00036686	0.185968	2.43658e-09	2.43658e-09	1	0	0	1	0	0
AACTAG	1	4	6	428.227	214680644	150.563	610587244	24	4	0.00233521	0.00934084	0.00655107	5.6045e-05	3.93064e-05	0.159401	2.61062e-10	2.61062e-10	1	0	0	1	0	0
AACTAGCATGT	1	4	11	428.227	214680644	150.563	610587244	44	4	0.00233521	0.00934084	0.00655107	0.000102749	7.20618e-05	0.292236	4.78614e-10	4.78614e-10	1	0	0	1	0	0
AACTAGGGG	7	33	9	428.227	214680644	150.563	610587244	297	4.71429	0.0163465	0.0770619	0.0540463	0.000693557	0.000486417	0.281799	3.23065e-09	3.23065e-09	1	0	0	1	0	0
AACTAGT	1	4	7	428.227	214680644	150.563	610587244	28	4	0.00233521	0.00934084	0.00655107	6.53859e-05	4.58575e-05	0.185968	3.04573e-10	3.04573e-10	1	0	0	1	0	0
AACTAGTGATAATG	1	4	14	428.227	214680644	150.563	610587244	56	4	0.00233521	0.00934084	0.00655107	0.000130772	9.1715e-05	0.371936	6.09145e-10	6.09145e-10	1	0	0	1	0	0
AACTAT	217	911	6	428.227	214680644	150.563	610587244	5466	4.19816	0.50674	2.12738	1.49201	0.0127643	0.00895204	0.167298	5.94569e-08	5.94569e-08	1	0	0	1	0	0
AACTATCG	158	663	8	428.227	214680644	150.563	610587244	5304	4.1962	0.368963	1.54824	1.08584	0.012386	0.00868672	0.22296	5.76948e-08	5.76948e-08	1	0	0	1	0	0
AACTC	2283	13587	5	428.227	214680644	150.563	610587244	67935	5.95138	5.33128	31.7285	22.2523	0.158642	0.111262	0.197637	7.3897e-07	7.3897e-07	1	0	0	1	0	0
AACTCAT	7	34	7	428.227	214680644	150.563	610587244	238	4.85714	0.0163465	0.0793971	0.0556841	0.00055578	0.000389789	0.225819	2.58887e-09	2.58887e-09	1	0	0	1	0	0
AACTCC	191	787	6	428.227	214680644	150.563	610587244	4722	4.12042	0.446025	1.83781	1.28892	0.0110269	0.00773354	0.1642	5.1364e-08	5.1364e-08	1	0	0	1	0	0
AACTCG	297	1294	6	428.227	214680644	150.563	610587244	7764	4.3569	0.693557	3.02176	2.11927	0.0181306	0.0127156	0.173624	8.44537e-08	8.44537e-08	1	0	0	1	0	0
AACTCGT	2	8	7	428.227	214680644	150.563	610587244	56	4	0.00467042	0.0186817	0.0131021	0.000130772	9.1715e-05	0.185968	6.09145e-10	6.09145e-10	1	0	0	1	0	0
AACTCT	1914	8300	6	428.227	214680644	150.563	610587244	49800	4.33647	4.46959	19.3822	13.5935	0.116293	0.0815608	0.17281	5.41704e-07	5.41704e-07	1	0	0	1	0	0
AACTG	1661	11554	5	428.227	214680644	150.563	610587244	57770	6.95605	3.87878	26.981	18.9228	0.134905	0.0946138	0.231001	6.28399e-07	6.28399e-07	1	0	0	1	0	0
AACTGC	3635	15933	6	428.227	214680644	150.563	610587244	95598	4.38322	8.48849	37.2069	26.0946	0.223241	0.156567	0.174673	1.03988e-06	1.03988e-06	1	0	0	1	0	0
AACTGGCATTGG	2	12	12	428.227	214680644	150.563	610587244	144	6	0.00467042	0.0280225	0.0196532	0.00033627	0.000235839	0.478204	1.56637e-09	1.56637e-09	1	0	0	1	0	0
AACTGT	9213	72026	6	428.227	214680644	150.563	610587244	432156	7.81787	21.5143	168.196	117.962	1.00917	0.707771	0.311545	4.70082e-06	4.70082e-06	1	0	0	1	0	0
AACTT	747	3807	5	428.227	214680644	150.563	610587244	19035	5.09639	1.7444	8.89014	6.23498	0.0444507	0.0311749	0.169244	2.07055e-07	2.07055e-07	1	0	0	1	0	0
AACTTAC	19	77	7	428.227	214680644	150.563	610587244	539	4.05263	0.044369	0.179811	0.126108	0.00125868	0.000882757	0.188415	5.86302e-09	5.86302e-09	1	0	0	1	0	0
AACTTAG	2	8	7	428.227	214680644	150.563	610587244	56	4	0.00467042	0.0186817	0.0131021	0.000130772	9.1715e-05	0.185968	6.09145e-10	6.09145e-10	1	0	0	1	0	0
AACTTAGTACTACTAC	1	4	16	428.227	214680644	150.563	610587244	64	4	0.00233521	0.00934084	0.00655107	0.000149453	0.000104817	0.42507	6.96166e-10	6.96166e-10	1	0	0	1	0	0
AACTTAT	1	4	7	428.227	214680644	150.563	610587244	28	4	0.00233521	0.00934084	0.00655107	6.53859e-05	4.58575e-05	0.185968	3.04573e-10	3.04573e-10	1	0	0	1	0	0
AACTTC	675	3449	6	428.227	214680644	150.563	610587244	20694	5.10963	1.57627	8.05414	5.64866	0.0483248	0.033892	0.20362	2.25101e-07	2.25101e-07	1	0	0	1	0	0
AACTTGAAGTAT	7	38	12	428.227	214680644	150.563	610587244	456	5.42857	0.0163465	0.088738	0.0622352	0.00106486	0.000746822	0.432661	4.96018e-09	4.96018e-09	1	0	0	1	0	0
AAG	920414	8663700	3	428.227	214680644	150.563	610587244	25991100	9.41283	2149.36	20231.6	14189.1	60.6947	42.5674	0.187552	0.000282721	0.000282721	1	1	1	0	0	0
AAGAAGAGGTGG	2	8	12	428.227	214680644	150.563	610587244	96	4	0.00467042	0.0186817	0.0131021	0.00022418	0.000157226	0.318803	1.04425e-09	1.04425e-09	1	0	0	1	0	0
AAGAAGC	5	20	7	428.227	214680644	150.563	610587244	140	4	0.011676	0.0467042	0.0327554	0.000326929	0.000229287	0.185968	1.52286e-09	1.52286e-09	1	0	0	1	0	0
AAGAAGG	285	1179	7	428.227	214680644	150.563	610587244	8253	4.13684	0.665535	2.75321	1.93093	0.0192725	0.0135165	0.19233	8.97728e-08	8.97728e-08	1	0	0	1	0	0
AAGAAGGATAGTG	1	5	13	428.227	214680644	150.563	610587244	65	5	0.00233521	0.011676	0.00818884	0.000151789	0.000106455	0.431712	7.07044e-10	7.07044e-10	1	0	0	1	0	0
AAGAAT	20756	94951	6	428.227	214680644	150.563	610587244	569706	4.57463	48.4696	221.73	155.508	1.33038	0.933046	0.1823	6.19703e-06	6.19703e-06	1	1	0	1	0	0
AAGAATG	155	643	7	428.227	214680644	150.563	610587244	4501	4.14839	0.361957	1.50154	1.05308	0.0105108	0.00737159	0.192867	4.89601e-08	4.89601e-08	1	0	0	1	0	0
AAGAC	1207	7102	5	428.227	214680644	150.563	610587244	35510	5.88401	2.8186	16.5847	11.6314	0.0829233	0.0581571	0.1954	3.86263e-07	3.86263e-07	1	0	0	1	0	0
AAGACACACCTACAATTCAC	1	4	20	428.227	214680644	150.563	610587244	80	4	0.00233521	0.00934084	0.00655107	0.000186817	0.000131021	0.531338	8.70208e-10	8.70208e-10	1	0	0	1	1	0
AAGACAGAC	2	9	9	428.227	214680644	150.563	610587244	81	4.5	0.00467042	0.0210169	0.0147399	0.000189152	0.000132659	0.26899	8.81085e-10	8.81085e-10	1	0	0	1	0	0
AAGACC	516	2487	6	428.227	214680644	150.563	610587244	14922	4.81977	1.20497	5.80767	4.07313	0.034846	0.0244388	0.192069	1.62316e-07	1.62316e-07	1	0	0	1	0	0
AAGACG	7179	44492	6	428.227	214680644	150.563	610587244	266952	6.19752	16.7645	103.898	72.8676	0.623389	0.437205	0.246973	2.9038e-06	2.9038e-06	1	0	0	1	0	0
AAGACGAGG	178	794	9	428.227	214680644	150.563	610587244	7146	4.46067	0.415667	1.85416	1.30039	0.0166874	0.0117035	0.266639	7.77313e-08	7.77313e-08	1	0	0	1	0	0
AAGACGTGT	858	4717	9	428.227	214680644	150.563	610587244	42453	5.49767	2.00361	11.0152	7.72535	0.0991367	0.0695281	0.328626	4.61787e-07	4.61787e-07	1	0	0	1	0	0
AAGACT	94	385	6	428.227	214680644	150.563	610587244	2310	4.09574	0.21951	0.899056	0.630541	0.00539433	0.00378324	0.163217	2.51272e-08	2.51272e-08	1	0	0	1	0	0
AAGACTAATCATATGCTGAT	1	4	20	428.227	214680644	150.563	610587244	80	4	0.00233521	0.00934084	0.00655107	0.000186817	0.000131021	0.531338	8.70208e-10	8.70208e-10	1	0	0	1	1	0
AAGACTC	5	20	7	428.227	214680644	150.563	610587244	140	4	0.011676	0.0467042	0.0327554	0.000326929	0.000229287	0.185968	1.52286e-09	1.52286e-09	1	0	0	1	0	0
AAGAG	66917	443116	5	428.227	214680644	150.563	610587244	2215580	6.62187	156.265	1034.77	725.721	5.17384	3.62861	0.219903	2.41002e-05	2.41002e-05	1	1	0	1	0	0
AAGAGAG	669	3073	7	428.227	214680644	150.563	610587244	21511	4.59342	1.56226	7.1761	5.03286	0.0502327	0.03523	0.213558	2.33988e-07	2.33988e-07	1	0	0	1	0	0
AAGAGAGAGTGGGGAGAGT	2	8	19	428.227	214680644	150.563	610587244	152	4	0.00467042	0.0186817	0.0131021	0.000354952	0.000248941	0.504771	1.65339e-09	1.65339e-09	1	0	0	1	1	0
AAGAGC	1005	4371	6	428.227	214680644	150.563	610587244	26226	4.34925	2.34689	10.2072	7.15868	0.0612432	0.0429521	0.173319	2.85276e-07	2.85276e-07	1	0	0	1	0	0
AAGAGG	15180	70132	6	428.227	214680644	150.563	610587244	420792	4.62003	35.4485	163.773	114.86	0.982637	0.68916	0.18411	4.57721e-06	4.57721e-06	1	1	0	1	0	0
AAGAGGAATAG	1663	6905	11	428.227	214680644	150.563	610587244	75955	4.15213	3.88345	16.1246	11.3088	0.177371	0.124397	0.303351	8.26208e-07	8.26208e-07	1	0	0	1	0	0
AAGAGGACAG	261	1093	10	428.227	214680644	150.563	610587244	10930	4.18774	0.60949	2.55238	1.79008	0.0255238	0.0179008	0.278138	1.18892e-07	1.18892e-07	1	0	0	1	0	0
AAGAGGACCAG	645	2660	11	428.227	214680644	150.563	610587244	29260	4.12403	1.50621	6.21166	4.35646	0.0683282	0.0479211	0.301297	3.18278e-07	3.18278e-07	1	0	0	1	0	0
AAGAGGAGT	20	87	9	428.227	214680644	150.563	610587244	783	4.35	0.0467042	0.203163	0.142486	0.00182847	0.00128237	0.260023	8.51716e-09	8.51716e-09	1	0	0	1	0	0
AAGAGGG	1	4	7	428.227	214680644	150.563	610587244	28	4	0.00233521	0.00934084	0.00655107	6.53859e-05	4.58575e-05	0.185968	3.04573e-10	3.04573e-10	1	0	0	1	0	0
AAGAGGGGGGTAGATT	2	8	16	428.227	214680644	150.563	610587244	128	4	0.00467042	0.0186817	0.0131021	0.000298907	0.000209634	0.42507	1.39233e-09	1.39233e-09	1	0	0	1	0	0
AAGAGGT	11	44	7	428.227	214680644	150.563	610587244	308	4	0.0256873	0.102749	0.0720618	0.000719245	0.000504432	0.185968	3.3503e-09	3.3503e-09	1	0	0	1	0	0
AAGAGT	3170	15137	6	428.227	214680644	150.563	610587244	90822	4.77508	7.40261	35.3481	24.7909	0.212088	0.148745	0.190288	9.87925e-07	9.87925e-07	1	0	0	1	0	0
AAGAGTATTGAG	1	5	12	428.227	214680644	150.563	610587244	60	5	0.00233521	0.011676	0.00818884	0.000140113	9.82661e-05	0.398503	6.52656e-10	6.52656e-10	1	0	0	1	0	0
AAGAGTG	196	803	7	428.227	214680644	150.563	610587244	5621	4.09694	0.457701	1.87517	1.31513	0.0131262	0.00920589	0.190475	6.1143e-08	6.1143e-08	1	0	0	1	0	0
AAGAT	1077	6145	5	428.227	214680644	150.563	610587244	30725	5.70566	2.51502	14.3499	10.0641	0.0717493	0.0503204	0.189477	3.34214e-07	3.34214e-07	1	0	0	1	0	0
AAGATAG	225	900	7	428.227	214680644	150.563	610587244	6300	4	0.525422	2.10169	1.47399	0.0147118	0.0103179	0.185968	6.85289e-08	6.85289e-08	1	0	0	1	0	0
AAGATC	301	1211	6	428.227	214680644	150.563	610587244	7266	4.02326	0.702898	2.82794	1.98334	0.0169676	0.0119	0.160328	7.90366e-08	7.90366e-08	1	0	0	1	0	0
AAGATCCATCG	81392	355518	11	428.227	214680644	150.563	610587244	3910698	4.36797	190.067	830.209	582.256	9.1323	6.40481	0.319119	4.2539e-05	4.2539e-05	1	1	1	1	0	0
AAGATCCTAT	300	1230	10	428.227	214680644	150.563	610587244	12300	4.1	0.700563	2.87231	2.01445	0.0287231	0.0201445	0.272311	1.33794e-07	1.33794e-07	1	0	0	1	0	0
AAGATG	8168	40034	6	428.227	214680644	150.563	610587244	240204	4.90132	19.074	93.4878	65.5664	0.560927	0.393398	0.195319	2.61284e-06	2.61284e-06	1	0	0	1	0	0
AAGATGG	96	384	7	428.227	214680644	150.563	610587244	2688	4	0.22418	0.89672	0.628903	0.00627704	0.00440232	0.185968	2.9239e-08	2.9239e-08	1	0	0	1	0	0
AAGATGGCG	141	604	9	428.227	214680644	150.563	610587244	5436	4.28369	0.329265	1.41047	0.989212	0.0126942	0.0089029	0.25606	5.91306e-08	5.91306e-08	1	0	0	1	0	0
AAGATT	17	69	6	428.227	214680644	150.563	610587244	414	4.05882	0.0396986	0.161129	0.113006	0.000966777	0.000678036	0.161745	4.50333e-09	4.50333e-09	1	0	0	1	0	0
AAGATTG	173	722	7	428.227	214680644	150.563	610587244	5054	4.17341	0.403991	1.68602	1.18247	0.0118021	0.00827728	0.19403	5.49754e-08	5.49754e-08	1	0	0	1	0	0
AAGC	105901	764315	4	428.227	214680644	150.563	610587244	3057260	7.21726	247.301	1784.84	1251.77	7.13934	5.00708	0.19174	3.32556e-05	3.32556e-05	1	1	1	0	0	0
AAGCAAT	1	4	7	428.227	214680644	150.563	610587244	28	4	0.00233521	0.00934084	0.00655107	6.53859e-05	4.58575e-05	0.185968	3.04573e-10	3.04573e-10	1	0	0	1	0	0
AAGCAC	19	97	6	428.227	214680644	150.563	610587244	582	5.10526	0.044369	0.226515	0.158863	0.00135909	0.000953181	0.203446	6.33076e-09	6.33076e-09	1	0	0	1	0	0
AAGCACC	2	8	7	428.227	214680644	150.563	610587244	56	4	0.00467042	0.0186817	0.0131021	0.000130772	9.1715e-05	0.185968	6.09145e-10	6.09145e-10	1	0	0	1	0	0
AAGCACG	194	820	7	428.227	214680644	150.563	610587244	5740	4.2268	0.453031	1.91487	1.34297	0.0134041	0.00940079	0.196513	6.24374e-08	6.24374e-08	1	0	0	1	0	0
AAGCAG	2475	11103	6	428.227	214680644	150.563	610587244	66618	4.48606	5.77964	25.9278	18.1841	0.155567	0.109105	0.178771	7.24644e-07	7.24644e-07	1	0	0	1	0	0
AAGCAGC	42	173	7	428.227	214680644	150.563	610587244	1211	4.11905	0.0980788	0.403991	0.283334	0.00282794	0.00198334	0.191503	1.31728e-08	1.31728e-08	1	0	0	1	0	0
AAGCC	2753	16312	5	428.227	214680644	150.563	610587244	81560	5.92517	6.42883	38.0919	26.7153	0.19046	0.133576	0.196767	8.87177e-07	8.87177e-07	1	0	0	1	0	0
AAGCCAG	2	8	7	428.227	214680644	150.563	610587244	56	4	0.00467042	0.0186817	0.0131021	0.000130772	9.1715e-05	0.185968	6.09145e-10	6.09145e-10	1	0	0	1	0	0
AAGCCATAGCC	1	6	11	428.227	214680644	150.563	610587244	66	6	0.00233521	0.0140113	0.00982661	0.000154124	0.000108093	0.438354	7.17921e-10	7.17921e-10	1	0	0	1	0	0
AAGCCC	126	512	6	428.227	214680644	150.563	610587244	3072	4.06349	0.294236	1.19563	0.838537	0.00717376	0.00503122	0.161932	3.3416e-08	3.3416e-08	1	0	0	1	0	0
AAGCCCT	2	8	7	428.227	214680644	150.563	610587244	56	4	0.00467042	0.0186817	0.0131021	0.000130772	9.1715e-05	0.185968	6.09145e-10	6.09145e-10	1	0	0	1	0	0
AAGCCG	651	3024	6	428.227	214680644	150.563	610587244	18144	4.64516	1.52022	7.06167	4.95261	0.04237	0.0297157	0.185111	1.97363e-07	1.97363e-07	1	0	0	1	0	0
AAGCCGTGCTCC	1	4	12	428.227	214680644	150.563	610587244	48	4	0.00233521	0.00934084	0.00655107	0.00011209	7.86128e-05	0.318803	5.22125e-10	5.22125e-10	1	0	0	1	0	0
AAGCCTCG	1	4	8	428.227	214680644	150.563	610587244	32	4	0.00233521	0.00934084	0.00655107	7.47267e-05	5.24086e-05	0.212535	3.48083e-10	3.48083e-10	1	0	0	1	0	0
AAGCCTG	6	38	7	428.227	214680644	150.563	610587244	266	6.33333	0.0140113	0.088738	0.0622352	0.000621166	0.000435646	0.29445	2.89344e-09	2.89344e-09	1	0	0	1	0	0
AAGCG	39	204	5	428.227	214680644	150.563	610587244	1020	5.23077	0.0910732	0.476383	0.334105	0.00238191	0.00167052	0.173707	1.10951e-08	1.10951e-08	1	0	0	1	0	0
AAGCGG	2	8	6	428.227	214680644	150.563	610587244	48	4	0.00467042	0.0186817	0.0131021	0.00011209	7.86128e-05	0.159401	5.22125e-10	5.22125e-10	1	0	0	1	0	0
AAGCGTACTAGTACGGACC	1	4	19	428.227	214680644	150.563	610587244	76	4	0.00233521	0.00934084	0.00655107	0.000177476	0.00012447	0.504771	8.26697e-10	8.26697e-10	1	0	0	1	1	0
AAGCGTC	1	4	7	428.227	214680644	150.563	610587244	28	4	0.00233521	0.00934084	0.00655107	6.53859e-05	4.58575e-05	0.185968	3.04573e-10	3.04573e-10	1	0	0	1	0	0
AAGCT	634	3475	5	428.227	214680644	150.563	610587244	17375	5.48107	1.48052	8.11485	5.69124	0.0405743	0.0284562	0.182019	1.88998e-07	1.88998e-07	1	0	0	1	0	0
AAGCTAG	5	24	7	428.227	214680644	150.563	610587244	168	4.8	0.011676	0.056045	0.0393064	0.000392315	0.000275145	0.223162	1.82744e-09	1.82744e-09	1	0	0	1	0	0
AAGCTAGACACTGTG	1	5	15	428.227	214680644	150.563	610587244	75	5	0.00233521	0.011676	0.00818884	0.000175141	0.000122833	0.498129	8.1582e-10	8.1582e-10	1	0	0	1	0	0
AAGCTATG	5	49	8	428.227	214680644	150.563	610587244	392	9.8	0.011676	0.114425	0.0802506	0.000915402	0.000642005	0.520711	4.26402e-09	4.26402e-09	1	0	0	1	1	0
AAGCTC	590	2523	6	428.227	214680644	150.563	610587244	15138	4.27627	1.37777	5.89173	4.13209	0.0353504	0.0247925	0.170411	1.64665e-07	1.64665e-07	1	0	0	1	0	0
AAGCTCC	1	5	7	428.227	214680644	150.563	610587244	35	5	0.00233521	0.011676	0.00818884	8.17323e-05	5.73219e-05	0.23246	3.80716e-10	3.80716e-10	1	0	0	1	0	0
AAGCTG	175	724	6	428.227	214680644	150.563	610587244	4344	4.13714	0.408662	1.69069	1.18574	0.0101442	0.00711446	0.164867	4.72523e-08	4.72523e-08	1	0	0	1	0	0
AAGCTGC	6	46	7	428.227	214680644	150.563	610587244	322	7.66667	0.0140113	0.10742	0.0753373	0.000751937	0.000527361	0.356439	3.50259e-09	3.50259e-09	1	0	0	1	0	0
AAGCTGG	28	197	7	428.227	214680644	150.563	610587244	1379	7.03571	0.0653859	0.460036	0.32264	0.00322025	0.00225848	0.327105	1.50002e-08	1.50002e-08	1	0	0	1	0	0
AAGCTTC	9	45	7	428.227	214680644	150.563	610587244	315	5	0.0210169	0.105084	0.0736995	0.000735591	0.000515897	0.23246	3.42644e-09	3.42644e-09	1	0	0	1	0	0
AAGG	142966	976648	4	428.227	214680644	150.563	610587244	3906592	6.83133	333.856	2280.68	1599.52	9.12271	6.39809	0.181487	4.24943e-05	4.24943e-05	1	1	1	0	0	0
AAGGAATAGGC	1	6	11	428.227	214680644	150.563	610587244	66	6	0.00233521	0.0140113	0.00982661	0.000154124	0.000108093	0.438354	7.17921e-10	7.17921e-10	1	0	0	1	0	0
AAGGAC	186	846	6	428.227	214680644	150.563	610587244	5076	4.54839	0.434349	1.97559	1.38555	0.0118535	0.00831331	0.181255	5.52147e-08	5.52147e-08	1	0	0	1	0	0
AAGGACAGC	12	50	9	428.227	214680644	150.563	610587244	450	4.16667	0.0280225	0.11676	0.0818884	0.00105084	0.000736995	0.249065	4.89492e-09	4.89492e-09	1	0	0	1	0	0
AAGGACG	198	815	7	428.227	214680644	150.563	610587244	5705	4.11616	0.462371	1.9032	1.33478	0.0133224	0.00934346	0.191369	6.20567e-08	6.20567e-08	1	0	0	1	0	0
AAGGAG	4543	27660	6	428.227	214680644	150.563	610587244	165960	6.08849	10.6089	64.5919	45.3007	0.387551	0.271804	0.242628	1.80525e-06	1.80525e-06	1	0	0	1	0	0
AAGGAGAGTGTGTGG	4	19	15	428.227	214680644	150.563	610587244	285	4.75	0.00934084	0.044369	0.0311176	0.000665535	0.000466764	0.473223	3.10012e-09	3.10012e-09	1	0	0	1	0	0
AAGGAGG	42	176	7	428.227	214680644	150.563	610587244	1232	4.19048	0.0980788	0.410997	0.288247	0.00287698	0.00201773	0.194824	1.34012e-08	1.34012e-08	1	0	0	1	0	0
AAGGAT	895	4373	6	428.227	214680644	150.563	610587244	26238	4.88603	2.09001	10.2119	7.16196	0.0612712	0.0429717	0.19471	2.85406e-07	2.85406e-07	1	0	0	1	0	0
AAGGATG	146	586	7	428.227	214680644	150.563	610587244	4102	4.0137	0.340941	1.36843	0.959732	0.00957903	0.00671812	0.186605	4.46199e-08	4.46199e-08	1	0	0	1	0	0
AAGGATGAGAATG	1	4	13	428.227	214680644	150.563	610587244	52	4	0.00233521	0.00934084	0.00655107	0.000121431	8.51639e-05	0.34537	5.65635e-10	5.65635e-10	1	0	0	1	0	0
AAGGC	499	2775	5	428.227	214680644	150.563	610587244	13875	5.56112	1.16527	6.48021	4.54481	0.032401	0.022724	0.184677	1.50927e-07	1.50927e-07	1	0	0	1	0	0
AAGGCAG	13	58	7	428.227	214680644	150.563	610587244	406	4.46154	0.0303577	0.135442	0.0949905	0.000948095	0.000664934	0.207426	4.4163e-09	4.4163e-09	1	0	0	1	0	0
AAGGCAGG	282	1168	8	428.227	214680644	150.563	610587244	9344	4.14184	0.658529	2.72752	1.91291	0.0218202	0.0153033	0.220072	1.0164e-07	1.0164e-07	1	0	0	1	0	0
AAGGCC	9	38	6	428.227	214680644	150.563	610587244	228	4.22222	0.0210169	0.088738	0.0622352	0.000532428	0.000373411	0.168257	2.48009e-09	2.48009e-09	1	0	0	1	0	0
AAGGCCC	1	4	7	428.227	214680644	150.563	610587244	28	4	0.00233521	0.00934084	0.00655107	6.53859e-05	4.58575e-05	0.185968	3.04573e-10	3.04573e-10	1	0	0	1	0	0
AAGGCG	544	2501	6	428.227	214680644	150.563	610587244	15006	4.59743	1.27035	5.84036	4.09606	0.0350422	0.0245763	0.183209	1.63229e-07	1.63229e-07	1	0	0	1	0	0
AAGGCTAG	1	5	8	428.227	214680644	150.563	610587244	40	5	0.00233521	0.011676	0.00818884	9.34084e-05	6.55107e-05	0.265669	4.35104e-10	4.35104e-10	1	0	0	1	0	0
AAGGG	7718	40954	5	428.227	214680644	150.563	610587244	204770	5.3063	18.0231	95.6362	67.0731	0.478181	0.335366	0.176215	2.22741e-06	2.22741e-06	1	0	0	1	0	0
AAGGGAAT	1	4	8	428.227	214680644	150.563	610587244	32	4	0.00233521	0.00934084	0.00655107	7.47267e-05	5.24086e-05	0.212535	3.48083e-10	3.48083e-10	1	0	0	1	0	0
AAGGGAG	79	330	7	428.227	214680644	150.563	610587244	2310	4.17722	0.184482	0.770619	0.540463	0.00539433	0.00378324	0.194207	2.51272e-08	2.51272e-08	1	0	0	1	0	0
AAGGGC	249	1033	6	428.227	214680644	150.563	610587244	6198	4.14859	0.581467	2.41227	1.69181	0.0144736	0.0101509	0.165323	6.74193e-08	6.74193e-08	1	0	0	1	0	0
AAGGGCG	47	188	7	428.227	214680644	150.563	610587244	1316	4	0.109755	0.439019	0.3079	0.00307314	0.0021553	0.185968	1.43149e-08	1.43149e-08	1	0	0	1	0	0
AAGGGCT	36	144	7	428.227	214680644	150.563	610587244	1008	4	0.0840675	0.33627	0.235839	0.00235389	0.00165087	0.185968	1.09646e-08	1.09646e-08	1	0	0	1	0	0
AAGGGG	874	3578	6	428.227	214680644	150.563	610587244	21468	4.09382	2.04097	8.35538	5.85993	0.0501323	0.0351596	0.16314	2.3352e-07	2.3352e-07	1	0	0	1	0	0
AAGGGGG	153	638	7	428.227	214680644	150.563	610587244	4466	4.16993	0.357287	1.48986	1.0449	0.010429	0.00731427	0.193869	4.85793e-08	4.85793e-08	1	0	0	1	0	0
AAGGGGT	3	12	7	428.227	214680644	150.563	610587244	84	4	0.00700563	0.0280225	0.0196532	0.000196158	0.000137572	0.185968	9.13718e-10	9.13718e-10	1	0	0	1	0	0
AAGGGT	1069	4806	6	428.227	214680644	150.563	610587244	28836	4.49579	2.49634	11.223	7.87111	0.0673381	0.0472267	0.179159	3.13666e-07	3.13666e-07	1	0	0	1	0	0
AAGGGTG	55	222	7	428.227	214680644	150.563	610587244	1554	4.03636	0.128437	0.518417	0.363584	0.00362892	0.00254509	0.187659	1.69038e-08	1.69038e-08	1	0	0	1	0	0
AAGGT	1991	12246	5	428.227	214680644	150.563	610587244	61230	6.15068	4.6494	28.597	20.0561	0.142985	0.100281	0.204255	6.66035e-07	6.66035e-07	1	0	0	1	0	0
AAGGTAG	208	936	7	428.227	214680644	150.563	610587244	6552	4.5	0.485724	2.18576	1.53295	0.0153003	0.0107307	0.209214	7.127e-08	7.127e-08	1	0	0	1	0	0
AAGGTAGCCGAG	117	519	12	428.227	214680644	150.563	610587244	6228	4.4359	0.27322	1.21197	0.850001	0.0145437	0.0102	0.353544	6.77457e-08	6.77457e-08	1	0	0	1	0	0
AAGGTC	5	20	6	428.227	214680644	150.563	610587244	120	4	0.011676	0.0467042	0.0327554	0.000280225	0.000196532	0.159401	1.30531e-09	1.30531e-09	1	0	0	1	0	0
AAGGTG	2	9	6	428.227	214680644	150.563	610587244	54	4.5	0.00467042	0.0210169	0.0147399	0.000126101	8.84394e-05	0.179326	5.8739e-10	5.8739e-10	1	0	0	1	0	0
AAGGTGC	108	512	7	428.227	214680644	150.563	610587244	3584	4.74074	0.252203	1.19563	0.838537	0.00836939	0.00586976	0.220407	3.89853e-08	3.89853e-08	1	0	0	1	0	0
AAGGTGG	750	3013	7	428.227	214680644	150.563	610587244	21091	4.01733	1.75141	7.03599	4.93459	0.0492519	0.0345422	0.186774	2.29419e-07	2.29419e-07	1	0	0	1	0	0
AAGGTGT	131	531	7	428.227	214680644	150.563	610587244	3717	4.05344	0.305912	1.24	0.869655	0.00867997	0.00608758	0.188453	4.0432e-08	4.0432e-08	1	0	0	1	0	0
AAGT	41188	314207	4	428.227	214680644	150.563	610587244	1256828	7.62861	96.1826	733.739	514.598	2.93496	2.05839	0.202668	1.36713e-05	1.36713e-05	1	1	0	0	0	0
AAGTAAT	233	998	7	428.227	214680644	150.563	610587244	6986	4.28326	0.544104	2.33054	1.63449	0.0163138	0.0114414	0.199138	7.59909e-08	7.59909e-08	1	0	0	1	0	0
AAGTAC	480	2377	6	428.227	214680644	150.563	610587244	14262	4.95208	1.1209	5.55079	3.89297	0.0333048	0.0233578	0.197342	1.55136e-07	1.55136e-07	1	0	0	1	0	0
AAGTACG	25	104	7	428.227	214680644	150.563	610587244	728	4.16	0.0583802	0.242862	0.170328	0.00170003	0.00119229	0.193407	7.91889e-09	7.91889e-09	1	0	0	1	0	0
AAGTACGGT	1	5	9	428.227	214680644	150.563	610587244	45	5	0.00233521	0.011676	0.00818884	0.000105084	7.36995e-05	0.298877	4.89492e-10	4.89492e-10	1	0	0	1	0	0
AAGTAG	11917	56124	6	428.227	214680644	150.563	610587244	336744	4.70957	27.8287	131.061	91.9181	0.786368	0.551508	0.187678	3.66297e-06	3.66297e-06	1	0	0	1	0	0
AAGTAGAGGTATGTAG	2	8	16	428.227	214680644	150.563	610587244	128	4	0.00467042	0.0186817	0.0131021	0.000298907	0.000209634	0.42507	1.39233e-09	1.39233e-09	1	0	0	1	0	0
AAGTAGC	144	600	7	428.227	214680644	150.563	610587244	4200	4.16667	0.33627	1.40113	0.982661	0.00980788	0.00687862	0.193717	4.56859e-08	4.56859e-08	1	0	0	1	0	0
AAGTAGG	7	28	7	428.227	214680644	150.563	610587244	196	4	0.0163465	0.0653859	0.0458575	0.000457701	0.000321002	0.185968	2.13201e-09	2.13201e-09	1	0	0	1	0	0
AAGTAGT	293	1948	7	428.227	214680644	150.563	610587244	13636	6.64846	0.684216	4.54899	3.19037	0.0318429	0.0223326	0.309101	1.48327e-07	1.48327e-07	1	0	0	1	0	0
AAGTAT	5	21	6	428.227	214680644	150.563	610587244	126	4.2	0.011676	0.0490394	0.0343931	0.000294236	0.000206359	0.167371	1.37058e-09	1.37058e-09	1	0	0	1	0	0
AAGTATG	241	1151	7	428.227	214680644	150.563	610587244	8057	4.77593	0.562786	2.68783	1.88507	0.0188148	0.0131955	0.222043	8.76408e-08	8.76408e-08	1	0	0	1	0	0
AAGTC	653	3712	5	428.227	214680644	150.563	610587244	18560	5.68453	1.52489	8.6683	6.07939	0.0433415	0.030397	0.188775	2.01888e-07	2.01888e-07	1	0	0	1	0	0
AAGTCC	200	806	6	428.227	214680644	150.563	610587244	4836	4.03	0.467042	1.88218	1.32004	0.0112931	0.00792024	0.160597	5.26041e-08	5.26041e-08	1	0	0	1	0	0
AAGTCG	318	1311	6	428.227	214680644	150.563	610587244	7866	4.12264	0.742597	3.06146	2.14711	0.0183688	0.0128827	0.164289	8.55632e-08	8.55632e-08	1	0	0	1	0	0
AAGTCGGATATCTGAGAGC	2	8	19	428.227	214680644	150.563	610587244	152	4	0.00467042	0.0186817	0.0131021	0.000354952	0.000248941	0.504771	1.65339e-09	1.65339e-09	1	0	0	1	1	0
AAGTCGTGTG	8	44	10	428.227	214680644	150.563	610587244	440	5.5	0.0186817	0.102749	0.0720618	0.00102749	0.000720618	0.365295	4.78614e-09	4.78614e-09	1	0	0	1	0	0
AAGTG	448	2330	5	428.227	214680644	150.563	610587244	11650	5.20089	1.04617	5.44104	3.816	0.0272052	0.01908	0.172714	1.26724e-07	1.26724e-07	1	0	0	1	0	0
AAGTGAGG	3	12	8	428.227	214680644	150.563	610587244	96	4	0.00700563	0.0280225	0.0196532	0.00022418	0.000157226	0.212535	1.04425e-09	1.04425e-09	1	0	0	1	0	0
AAGTGC	326	1393	6	428.227	214680644	150.563	610587244	8358	4.27301	0.761278	3.25295	2.28141	0.0195177	0.0136885	0.170281	9.0915e-08	9.0915e-08	1	0	0	1	0	0
AAGTGCGAG	1	6	9	428.227	214680644	150.563	610587244	54	6	0.00233521	0.0140113	0.00982661	0.000126101	8.84394e-05	0.358653	5.8739e-10	5.8739e-10	1	0	0	1	0	0
AAGTGCT	1	4	7	428.227	214680644	150.563	610587244	28	4	0.00233521	0.00934084	0.00655107	6.53859e-05	4.58575e-05	0.185968	3.04573e-10	3.04573e-10	1	0	0	1	0	0
AAGTGG	349	1631	6	428.227	214680644	150.563	610587244	9786	4.67335	0.814988	3.80873	2.6712	0.0228524	0.0160272	0.186235	1.06448e-07	1.06448e-07	1	0	0	1	0	0
AAGTGT	308	1258	6	428.227	214680644	150.563	610587244	7548	4.08442	0.719245	2.93769	2.06031	0.0176262	0.0123619	0.162765	8.21041e-08	8.21041e-08	1	0	0	1	0	0
AAT	729312	8246073	3	428.227	214680644	150.563	610587244	24738219	11.3066	1703.1	19256.3	13505.2	57.7689	40.5155	0.225287	0.000269092	0.000269092	1	1	1	0	0	0
AATAATC	88	487	7	428.227	214680644	150.563	610587244	3409	5.53409	0.205498	1.13725	0.797593	0.00796073	0.00558315	0.257291	3.70817e-08	3.70817e-08	1	0	0	1	0	0
AATAATG	71	307	7	428.227	214680644	150.563	610587244	2149	4.32394	0.1658	0.716909	0.502795	0.00501837	0.00351956	0.201029	2.3376e-08	2.3376e-08	1	0	0	1	0	0
AATAATT	938	4155	7	428.227	214680644	150.563	610587244	29085	4.42964	2.19043	9.7028	6.80492	0.0679196	0.0476345	0.205943	3.16375e-07	3.16375e-07	1	0	0	1	0	0
AATAATTAC	2	8	9	428.227	214680644	150.563	610587244	72	4	0.00467042	0.0186817	0.0131021	0.000168135	0.000117919	0.239102	7.83187e-10	7.83187e-10	1	0	0	1	0	0
AATAC	83354	1682064	5	428.227	214680644	150.563	610587244	8410320	20.1798	194.649	3927.97	2754.83	19.6399	13.7741	0.670142	9.14841e-05	9.14841e-05	1	1	1	1	1	1
AATACAC	2240	10440	7	428.227	214680644	150.563	610587244	73080	4.66071	5.23087	24.3796	17.0983	0.170657	0.119688	0.216686	7.94935e-07	7.94935e-07	1	0	0	1	0	0
AATACACGTAG	351	1519	11	428.227	214680644	150.563	610587244	16709	4.32764	0.819659	3.54718	2.48777	0.039019	0.0273655	0.316172	1.81754e-07	1.81754e-07	1	0	0	1	0	0
AATACAT	30	135	7	428.227	214680644	150.563	610587244	945	4.5	0.0700563	0.315253	0.221099	0.00220677	0.00154769	0.209214	1.02793e-08	1.02793e-08	1	0	0	1	0	0
AATACC	9793	42562	6	428.227	214680644	150.563	610587244	255372	4.34617	22.8687	99.3912	69.7067	0.596347	0.41824	0.173196	2.77783e-06	2.77783e-06	1	0	0	1	0	0
AATACCGGC	8	40	9	428.227	214680644	150.563	610587244	360	5	0.0186817	0.0934084	0.0655107	0.000840675	0.000589596	0.298877	3.91593e-09	3.91593e-09	1	0	0	1	0	0
AATACG	829	3695	6	428.227	214680644	150.563	610587244	22170	4.45718	1.93589	8.6286	6.05155	0.0517716	0.0363093	0.17762	2.41156e-07	2.41156e-07	1	0	0	1	0	0
AATACGATAC	5	35	10	428.227	214680644	150.563	610587244	350	7	0.011676	0.0817323	0.0573219	0.000817323	0.000573219	0.464921	3.80716e-09	3.80716e-09	1	0	0	1	0	0
AATACT	3064	13720	6	428.227	214680644	150.563	610587244	82320	4.47781	7.15508	32.0391	22.4702	0.192234	0.134821	0.178442	8.95444e-07	8.95444e-07	1	0	0	1	0	0
AATACTC	754	3566	7	428.227	214680644	150.563	610587244	24962	4.72944	1.76075	8.32736	5.84028	0.0582915	0.040882	0.219882	2.71527e-07	2.71527e-07	1	0	0	1	0	0
AATACTG	78	312	7	428.227	214680644	150.563	610587244	2184	4	0.182146	0.728585	0.510983	0.0051001	0.00357688	0.185968	2.37567e-08	2.37567e-08	1	0	0	1	0	0
AATAG	7567	46607	5	428.227	214680644	150.563	610587244	233035	6.15924	17.6705	108.837	76.3314	0.544186	0.381657	0.20454	2.53486e-06	2.53486e-06	1	0	0	1	0	0
AATAGAG	560	2680	7	428.227	214680644	150.563	610587244	18760	4.78571	1.30772	6.25836	4.38922	0.0438085	0.0307245	0.222498	2.04064e-07	2.04064e-07	1	0	0	1	0	0
AATAGAGC	15	179	8	428.227	214680644	150.563	610587244	1432	11.9333	0.0350281	0.418003	0.29316	0.00334402	0.00234528	0.634063	1.55767e-08	1.55767e-08	1	0	0	1	1	0
AATAGAT	131	533	7	428.227	214680644	150.563	610587244	3731	4.0687	0.305912	1.24467	0.87293	0.00871267	0.00611051	0.189162	4.05843e-08	4.05843e-08	1	0	0	1	0	0
AATAGC	823121	4777706	6	428.227	214680644	150.563	610587244	28666236	5.80438	1922.16	11156.9	7824.77	66.9417	46.9486	0.231306	0.00031182	0.00031182	1	1	1	1	0	0
AATAGCG	234	1028	7	428.227	214680644	150.563	610587244	7196	4.39316	0.546439	2.4006	1.68363	0.0168042	0.0117854	0.204247	7.82752e-08	7.82752e-08	1	0	0	1	0	0
AATAGG	423	1733	6	428.227	214680644	150.563	610587244	10398	4.09693	0.987794	4.04692	2.83825	0.0242815	0.0170295	0.163264	1.13105e-07	1.13105e-07	1	0	0	1	0	0
AATAGGAGT	266	1201	9	428.227	214680644	150.563	610587244	10809	4.51504	0.621166	2.80459	1.96696	0.0252413	0.0177026	0.269889	1.17576e-07	1.17576e-07	1	0	0	1	0	0
AATAGGC	1	17	7	428.227	214680644	150.563	610587244	119	17	0.00233521	0.0396986	0.027842	0.00027789	0.000194894	0.790365	1.29443e-09	1.29443e-09	1	0	0	1	1	0
AATAGGG	121	484	7	428.227	214680644	150.563	610587244	3388	4	0.28256	1.13024	0.79268	0.00791169	0.00554876	0.185968	3.68533e-08	3.68533e-08	1	0	0	1	0	0
AATAGGTC	255	1397	8	428.227	214680644	150.563	610587244	11176	5.47843	0.595478	3.26229	2.28796	0.0260983	0.0183037	0.29109	1.21568e-07	1.21568e-07	1	0	0	1	0	0
AATAGT	11730	54105	6	428.227	214680644	150.563	610587244	324630	4.61253	27.392	126.347	88.6114	0.758079	0.531668	0.183811	3.53119e-06	3.53119e-06	1	0	0	1	0	0
AATAGTAGTAGATGG	1	6	15	428.227	214680644	150.563	610587244	90	6	0.00233521	0.0140113	0.00982661	0.000210169	0.000147399	0.597755	9.78984e-10	9.78984e-10	1	0	0	1	1	0
AATAT	18686	131752	5	428.227	214680644	150.563	610587244	658760	7.05084	43.6357	307.669	215.779	1.53834	1.0789	0.234149	7.16573e-06	7.16573e-06	1	1	0	1	0	0
AATATAATGT	129	521	10	428.227	214680644	150.563	610587244	5210	4.03876	0.301242	1.21664	0.853277	0.0121664	0.00853277	0.268243	5.66723e-08	5.66723e-08	1	0	0	1	0	0
AATATAC	30	138	7	428.227	214680644	150.563	610587244	966	4.6	0.0700563	0.322259	0.226012	0.00225581	0.00158208	0.213863	1.05078e-08	1.05078e-08	1	0	0	1	0	0
AATATACC	34	182	8	428.227	214680644	150.563	610587244	1456	5.35294	0.0793971	0.425008	0.298074	0.00340007	0.00238459	0.284422	1.58378e-08	1.58378e-08	1	0	0	1	0	0
AATATACGCTCG	1	4	12	428.227	214680644	150.563	610587244	48	4	0.00233521	0.00934084	0.00655107	0.00011209	7.86128e-05	0.318803	5.22125e-10	5.22125e-10	1	0	0	1	0	0
AATATAG	163	652	7	428.227	214680644	150.563	610587244	4564	4	0.380639	1.52256	1.06782	0.0106579	0.00747477	0.185968	4.96454e-08	4.96454e-08	1	0	0	1	0	0
AATATAT	2787	12534	7	428.227	214680644	150.563	610587244	87738	4.49731	6.50823	29.2695	20.5278	0.204887	0.143694	0.209089	9.54379e-07	9.54379e-07	1	0	0	1	0	0
AATATC	10903	58480	6	428.227	214680644	150.563	610587244	350880	5.36366	25.4608	136.563	95.7766	0.819378	0.57466	0.213744	3.81673e-06	3.81673e-06	1	0	0	1	0	0
AATATCATATC	1	5	11	428.227	214680644	150.563	610587244	55	5	0.00233521	0.011676	0.00818884	0.000128437	9.00772e-05	0.365295	5.98268e-10	5.98268e-10	1	0	0	1	0	0
AATATCG	11	44	7	428.227	214680644	150.563	610587244	308	4	0.0256873	0.102749	0.0720618	0.000719245	0.000504432	0.185968	3.3503e-09	3.3503e-09	1	0	0	1	0	0
AATATG	504	2394	6	428.227	214680644	150.563	610587244	14364	4.75	1.17695	5.59049	3.92082	0.0335429	0.0235249	0.189289	1.56246e-07	1.56246e-07	1	0	0	1	0	0
AATATGACATT	1	4	11	428.227	214680644	150.563	610587244	44	4	0.00233521	0.00934084	0.00655107	0.000102749	7.20618e-05	0.292236	4.78614e-10	4.78614e-10	1	0	0	1	0	0
AATATGG	1	4	7	428.227	214680644	150.563	610587244	28	4	0.00233521	0.00934084	0.00655107	6.53859e-05	4.58575e-05	0.185968	3.04573e-10	3.04573e-10	1	0	0	1	0	0
AATATGT	264	1106	7	428.227	214680644	150.563	610587244	7742	4.18939	0.616495	2.58274	1.81137	0.0180792	0.0126796	0.194774	8.42144e-08	8.42144e-08	1	0	0	1	0	0
AATATT	1005	4387	6	428.227	214680644	150.563	610587244	26322	4.36517	2.34689	10.2446	7.18489	0.0614674	0.0431093	0.173954	2.8632e-07	2.8632e-07	1	0	0	1	0	0
AATC	9682	67144	4	428.227	214680644	150.563	610587244	268576	6.93493	22.6095	156.795	109.966	0.627181	0.439865	0.18424	2.92146e-06	2.92146e-06	1	0	0	0	0	0
AATCAC	6965	36582	6	428.227	214680644	150.563	610587244	219492	5.25226	16.2647	85.4266	59.9128	0.51256	0.359477	0.209304	2.38755e-06	2.38755e-06	1	0	0	1	0	0
AATCACC	190	760	7	428.227	214680644	150.563	610587244	5320	4	0.44369	1.77476	1.2447	0.0124233	0.00871292	0.185968	5.78688e-08	5.78688e-08	1	0	0	1	0	0
AATCAG	196	946	6	428.227	214680644	150.563	610587244	5676	4.82653	0.457701	2.20911	1.54933	0.0132546	0.00929597	0.192339	6.17412e-08	6.17412e-08	1	0	0	1	0	0
AATCAT	3430	17738	6	428.227	214680644	150.563	610587244	106428	5.17143	8.00977	41.4219	29.0507	0.248532	0.174304	0.206083	1.15768e-06	1.15768e-06	1	0	0	1	0	0
AATCATC	302	1339	7	428.227	214680644	150.563	610587244	9373	4.43377	0.705233	3.12685	2.19297	0.0218879	0.0153508	0.206135	1.01956e-07	1.01956e-07	1	0	0	1	0	0
AATCATGC	17	154	8	428.227	214680644	150.563	610587244	1232	9.05882	0.0396986	0.359622	0.252216	0.00287698	0.00201773	0.48133	1.34012e-08	1.34012e-08	1	0	0	1	0	0
AATCATGT	1	4	8	428.227	214680644	150.563	610587244	32	4	0.00233521	0.00934084	0.00655107	7.47267e-05	5.24086e-05	0.212535	3.48083e-10	3.48083e-10	1	0	0	1	0	0
AATCATT	2	8	7	428.227	214680644	150.563	610587244	56	4	0.00467042	0.0186817	0.0131021	0.000130772	9.1715e-05	0.185968	6.09145e-10	6.09145e-10	1	0	0	1	0	0
AATCC	180	913	5	428.227	214680644	150.563	610587244	4565	5.07222	0.420338	2.13205	1.49528	0.0106602	0.00747641	0.168441	4.96562e-08	4.96562e-08	1	0	0	1	0	0
AATCCC	55	239	6	428.227	214680644	150.563	610587244	1434	4.34545	0.128437	0.558115	0.391426	0.00334869	0.00234856	0.173168	1.55985e-08	1.55985e-08	1	0	0	1	0	0
AATCCCC	3	12	7	428.227	214680644	150.563	610587244	84	4	0.00700563	0.0280225	0.0196532	0.000196158	0.000137572	0.185968	9.13718e-10	9.13718e-10	1	0	0	1	0	0
AATCCT	2	8	6	428.227	214680644	150.563	610587244	48	4	0.00467042	0.0186817	0.0131021	0.00011209	7.86128e-05	0.159401	5.22125e-10	5.22125e-10	1	0	0	1	0	0
AATCG	4903	26870	5	428.227	214680644	150.563	610587244	134350	5.48032	11.4495	62.7471	44.0068	0.313735	0.220034	0.181994	1.46141e-06	1.46141e-06	1	0	0	1	0	0
AATCGAATCT	172	746	10	428.227	214680644	150.563	610587244	7460	4.33721	0.401656	1.74207	1.22177	0.0174207	0.0122177	0.288065	8.11469e-08	8.11469e-08	1	0	0	1	0	0
AATCGC	331	1635	6	428.227	214680644	150.563	610587244	9810	4.93958	0.772954	3.81807	2.67775	0.0229084	0.0160665	0.196844	1.06709e-07	1.06709e-07	1	0	0	1	0	0
AATCGCC	1	4	7	428.227	214680644	150.563	610587244	28	4	0.00233521	0.00934084	0.00655107	6.53859e-05	4.58575e-05	0.185968	3.04573e-10	3.04573e-10	1	0	0	1	0	0
AATCGG	626	2978	6	428.227	214680644	150.563	610587244	17868	4.75719	1.46184	6.95425	4.87727	0.0417255	0.0292636	0.189576	1.94361e-07	1.94361e-07	1	0	0	1	0	0
AATCGT	559	2394	6	428.227	214680644	150.563	610587244	14364	4.28265	1.30538	5.59049	3.92082	0.0335429	0.0235249	0.170665	1.56246e-07	1.56246e-07	1	0	0	1	0	0
AATCGTG	7	29	7	428.227	214680644	150.563	610587244	203	4.14286	0.0163465	0.0677211	0.0474953	0.000474048	0.000332467	0.19261	2.20815e-09	2.20815e-09	1	0	0	1	0	0
AATCT	501	2928	5	428.227	214680644	150.563	610587244	14640	5.84431	1.16994	6.83749	4.79538	0.0341875	0.0239769	0.194081	1.59248e-07	1.59248e-07	1	0	0	1	0	0
AATCTC	45	192	6	428.227	214680644	150.563	610587244	1152	4.26667	0.105084	0.44836	0.314451	0.00269016	0.00188671	0.170028	1.2531e-08	1.2531e-08	1	0	0	1	0	0
AATCTCG	195	968	7	428.227	214680644	150.563	610587244	6776	4.9641	0.455366	2.26048	1.58536	0.0158234	0.0110975	0.230791	7.37066e-08	7.37066e-08	1	0	0	1	0	0
AATCTG	182	1176	6	428.227	214680644	150.563	610587244	7056	6.46154	0.425008	2.74621	1.92601	0.0164772	0.0115561	0.257494	7.67523e-08	7.67523e-08	1	0	0	1	0	0
AATG	24538	194696	4	428.227	214680644	150.563	610587244	778784	7.93447	57.3014	454.656	318.867	1.81862	1.27547	0.210794	8.4713e-06	8.4713e-06	1	1	0	0	0	0
AATGAC	2335848	15821473	6	428.227	214680644	150.563	610587244	94928838	6.77333	5454.69	36946.5	25911.9	221.679	155.471	0.26992	0.0010326	0.0010326	1	1	1	1	0	0
AATGACGATG	285	1262	10	428.227	214680644	150.563	610587244	12620	4.42807	0.665535	2.94703	2.06686	0.0294703	0.0206686	0.2941	1.37275e-07	1.37275e-07	1	0	0	1	0	0
AATGAG	6706	30478	6	428.227	214680644	150.563	610587244	182868	4.54489	15.6599	71.1725	49.9159	0.427035	0.299495	0.181115	1.98916e-06	1.98916e-06	1	0	0	1	0	0
AATGAGACAG	520	2224	10	428.227	214680644	150.563	610587244	22240	4.27692	1.21431	5.19351	3.6424	0.0519351	0.036424	0.284061	2.41918e-07	2.41918e-07	1	0	0	1	0	0
AATGAGCACAGC	1	4	12	428.227	214680644	150.563	610587244	48	4	0.00233521	0.00934084	0.00655107	0.00011209	7.86128e-05	0.318803	5.22125e-10	5.22125e-10	1	0	0	1	0	0
AATGAT	10057	55776	6	428.227	214680644	150.563	610587244	334656	5.54599	23.4852	130.249	91.3481	0.781492	0.548089	0.221009	3.64025e-06	3.64025e-06	1	0	0	1	0	0
AATGATCCT	3	13	9	428.227	214680644	150.563	610587244	117	4.33333	0.00700563	0.0303577	0.021291	0.00027322	0.000191619	0.259027	1.27268e-09	1.27268e-09	1	0	0	1	0	0
AATGATG	9	36	7	428.227	214680644	150.563	610587244	252	4	0.0210169	0.0840675	0.0589596	0.000588473	0.000412717	0.185968	2.74115e-09	2.74115e-09	1	0	0	1	0	0
AATGATGG	2	8	8	428.227	214680644	150.563	610587244	64	4	0.00467042	0.0186817	0.0131021	0.000149453	0.000104817	0.212535	6.96166e-10	6.96166e-10	1	0	0	1	0	0
AATGC	2972	25887	5	428.227	214680644	150.563	610587244	129435	8.7103	6.94024	60.4516	42.3969	0.302258	0.211984	0.289257	1.40794e-06	1.40794e-06	1	0	0	1	0	0
AATGCAATGTAATGT	2	12	15	428.227	214680644	150.563	610587244	180	6	0.00467042	0.0280225	0.0196532	0.000420338	0.000294798	0.597755	1.95797e-09	1.95797e-09	1	0	0	1	1	0
AATGCAC	48	192	7	428.227	214680644	150.563	610587244	1344	4	0.11209	0.44836	0.314451	0.00313852	0.00220116	0.185968	1.46195e-08	1.46195e-08	1	0	0	1	0	0
AATGCACCCT	1	4	10	428.227	214680644	150.563	610587244	40	4	0.00233521	0.00934084	0.00655107	9.34084e-05	6.55107e-05	0.265669	4.35104e-10	4.35104e-10	1	0	0	1	0	0
AATGCACTCT	3	22	10	428.227	214680644	150.563	610587244	220	7.33333	0.00700563	0.0513746	0.0360309	0.000513746	0.000360309	0.48706	2.39307e-09	2.39307e-09	1	0	0	1	0	0
AATGCAG	67	279	7	428.227	214680644	150.563	610587244	1953	4.16418	0.156459	0.651523	0.456937	0.00456066	0.00319856	0.193601	2.12439e-08	2.12439e-08	1	0	0	1	0	0
AATGCC	260	1165	6	428.227	214680644	150.563	610587244	6990	4.48077	0.607154	2.72052	1.908	0.0163231	0.011448	0.17856	7.60344e-08	7.60344e-08	1	0	0	1	0	0
AATGCCT	19	151	7	428.227	214680644	150.563	610587244	1057	7.94737	0.044369	0.352617	0.247303	0.00246832	0.00173112	0.369489	1.14976e-08	1.14976e-08	1	0	0	1	0	0
AATGCG	326	1544	6	428.227	214680644	150.563	610587244	9264	4.7362	0.761278	3.60556	2.52871	0.0216334	0.0151723	0.188739	1.0077e-07	1.0077e-07	1	0	0	1	0	0
AATGCGACG	2543	14134	9	428.227	214680644	150.563	610587244	127206	5.558	5.93844	33.0059	23.1482	0.297053	0.208334	0.332232	1.3837e-06	1.3837e-06	1	0	0	1	0	0
AATGCGTAGT	3	26	10	428.227	214680644	150.563	610587244	260	8.66667	0.00700563	0.0607154	0.042582	0.000607154	0.00042582	0.575616	2.82818e-09	2.82818e-09	1	0	0	1	1	0
AATGCT	753	3414	6	428.227	214680644	150.563	610587244	20484	4.53386	1.75841	7.97241	5.59134	0.0478344	0.033548	0.180676	2.22817e-07	2.22817e-07	1	0	0	1	0	0
AATGG	2693	15905	5	428.227	214680644	150.563	610587244	79525	5.90605	6.28872	37.1415	26.0487	0.185708	0.130243	0.196132	8.65041e-07	8.65041e-07	1	0	0	1	0	0
AATGGATCCCG	1	4	11	428.227	214680644	150.563	610587244	44	4	0.00233521	0.00934084	0.00655107	0.000102749	7.20618e-05	0.292236	4.78614e-10	4.78614e-10	1	0	0	1	0	0
AATGGC	1470	7783	6	428.227	214680644	150.563	610587244	46698	5.29456	3.43276	18.1749	12.7467	0.10905	0.0764805	0.21099	5.07962e-07	5.07962e-07	1	0	0	1	0	0
AATGGCTG	2	10	8	428.227	214680644	150.563	610587244	80	5	0.00467042	0.0233521	0.0163777	0.000186817	0.000131021	0.265669	8.70208e-10	8.70208e-10	1	0	0	1	0	0
AATGGG	273	1200	6	428.227	214680644	150.563	610587244	7200	4.3956	0.637512	2.80225	1.96532	0.0168135	0.0117919	0.175166	7.83187e-08	7.83187e-08	1	0	0	1	0	0
AATGGGT	1	4	7	428.227	214680644	150.563	610587244	28	4	0.00233521	0.00934084	0.00655107	6.53859e-05	4.58575e-05	0.185968	3.04573e-10	3.04573e-10	1	0	0	1	0	0
AATGGT	811	3287	6	428.227	214680644	150.563	610587244	19722	4.05302	1.89385	7.67583	5.38334	0.046055	0.0323001	0.161514	2.14528e-07	2.14528e-07	1	0	0	1	0	0
AATGT	51122	1074698	5	428.227	214680644	150.563	610587244	5373490	21.0222	119.381	2509.65	1760.11	12.5482	8.80053	0.698119	5.84507e-05	5.84507e-05	1	1	1	1	1	1
AATGTAC	138	563	7	428.227	214680644	150.563	610587244	3941	4.07971	0.322259	1.31472	0.922063	0.00920306	0.00645444	0.189674	4.28686e-08	4.28686e-08	1	0	0	1	0	0
AATGTAG	5	20	7	428.227	214680644	150.563	610587244	140	4	0.011676	0.0467042	0.0327554	0.000326929	0.000229287	0.185968	1.52286e-09	1.52286e-09	1	0	0	1	0	0
AATGTAT	40	208	7	428.227	214680644	150.563	610587244	1456	5.2	0.0934084	0.485724	0.340656	0.00340007	0.00238459	0.241759	1.58378e-08	1.58378e-08	1	0	0	1	0	0
AATGTC	512	2325	6	428.227	214680644	150.563	610587244	13950	4.54102	1.19563	5.42936	3.80781	0.0325762	0.0228469	0.180961	1.51742e-07	1.51742e-07	1	0	0	1	0	0
AATGTCACATGTCAC	1	5	15	428.227	214680644	150.563	610587244	75	5	0.00233521	0.011676	0.00818884	0.000175141	0.000122833	0.498129	8.1582e-10	8.1582e-10	1	0	0	1	0	0
AATGTCTCGTATC	1	8	13	428.227	214680644	150.563	610587244	104	8	0.00233521	0.0186817	0.0131021	0.000242862	0.000170328	0.690739	1.13127e-09	1.13127e-09	1	0	0	1	1	0
AATGTG	641	3588	6	428.227	214680644	150.563	610587244	21528	5.5975	1.49687	8.37873	5.87631	0.0502724	0.0352579	0.223062	2.34173e-07	2.34173e-07	1	0	0	1	0	0
AATGTGACG	1	4	9	428.227	214680644	150.563	610587244	36	4	0.00233521	0.00934084	0.00655107	8.40675e-05	5.89596e-05	0.239102	3.91593e-10	3.91593e-10	1	0	0	1	0	0
AATGTGC	80	330	7	428.227	214680644	150.563	610587244	2310	4.125	0.186817	0.770619	0.540463	0.00539433	0.00378324	0.19178	2.51272e-08	2.51272e-08	1	0	0	1	0	0
AATGTGGT	1	4	8	428.227	214680644	150.563	610587244	32	4	0.00233521	0.00934084	0.00655107	7.47267e-05	5.24086e-05	0.212535	3.48083e-10	3.48083e-10	1	0	0	1	0	0
AATGTGT	1	4	7	428.227	214680644	150.563	610587244	28	4	0.00233521	0.00934084	0.00655107	6.53859e-05	4.58575e-05	0.185968	3.04573e-10	3.04573e-10	1	0	0	1	0	0
AATGTGTGTGAGTGTGGTCG	1	5	20	428.227	214680644	150.563	610587244	100	5	0.00233521	0.011676	0.00818884	0.000233521	0.000163777	0.664172	1.08776e-09	1.08776e-09	1	0	0	1	1	0
AATT	7511	49435	4	428.227	214680644	150.563	610587244	197740	6.58168	17.5398	115.441	80.963	0.461764	0.323852	0.174855	2.15094e-06	2.15094e-06	1	0	0	0	0	0
AATTAC	42205	246118	6	428.227	214680644	150.563	610587244	1476708	5.83149	98.5575	574.737	403.084	3.44842	2.4185	0.232387	1.6063e-05	1.6063e-05	1	1	0	1	0	0
AATTACG	133	698	7	428.227	214680644	150.563	610587244	4886	5.24812	0.310583	1.62998	1.14316	0.0114098	0.00800213	0.243996	5.31479e-08	5.31479e-08	1	0	0	1	0	0
AATTAG	2551	10560	6	428.227	214680644	150.563	610587244	63360	4.13955	5.95712	24.6598	17.2948	0.147959	0.103769	0.164963	6.89205e-07	6.89205e-07	1	0	0	1	0	0
AATTAGTG	1	4	8	428.227	214680644	150.563	610587244	32	4	0.00233521	0.00934084	0.00655107	7.47267e-05	5.24086e-05	0.212535	3.48083e-10	3.48083e-10	1	0	0	1	0	0
AATTAT	1025	4466	6	428.227	214680644	150.563	610587244	26796	4.35707	2.39359	10.429	7.31427	0.0625743	0.0438856	0.173631	2.91476e-07	2.91476e-07	1	0	0	1	0	0
AATTC	1125	6275	5	428.227	214680644	150.563	610587244	31375	5.57778	2.62711	14.6534	10.277	0.0732672	0.051385	0.18523	3.41285e-07	3.41285e-07	1	0	0	1	0	0
AATTCC	232	928	6	428.227	214680644	150.563	610587244	5568	4	0.541769	2.16707	1.51985	0.0130024	0.00911909	0.159401	6.05665e-08	6.05665e-08	1	0	0	1	0	0
AATTCCGCGCC	74	300	11	428.227	214680644	150.563	610587244	3300	4.05405	0.172806	0.700563	0.49133	0.00770619	0.00540463	0.296185	3.58961e-08	3.58961e-08	1	0	0	1	0	0
AATTCG	63	252	6	428.227	214680644	150.563	610587244	1512	4	0.147118	0.588473	0.412717	0.00353084	0.0024763	0.159401	1.64469e-08	1.64469e-08	1	0	0	1	0	0
AATTGC	221	889	6	428.227	214680644	150.563	610587244	5334	4.02262	0.516081	2.076	1.45598	0.012456	0.00873585	0.160303	5.80211e-08	5.80211e-08	1	0	0	1	0	0
AC	379557	6373070	2	428.227	214680644	150.563	610587244	12746140	16.7908	886.345	14882.5	10437.6	29.7649	20.8752	0.22304	0.000138647	0.000138647	1	1	1	0	0	0
ACACACACGTATGTATACGTAT	1	5	22	428.227	214680644	150.563	610587244	110	5	0.00233521	0.011676	0.00818884	0.000256873	0.000180154	0.730589	1.19654e-09	1.19654e-09	1	0	0	1	1	0
ACACACAT	14721	60429	8	428.227	214680644	150.563	610587244	483432	4.10495	34.3766	141.114	98.9687	1.12892	0.791749	0.218112	5.25858e-06	5.25858e-06	1	1	0	1	0	0
ACACACATATCC	1	4	12	428.227	214680644	150.563	610587244	48	4	0.00233521	0.00934084	0.00655107	0.00011209	7.86128e-05	0.318803	5.22125e-10	5.22125e-10	1	0	0	1	0	0
ACACACC	66	266	7	428.227	214680644	150.563	610587244	1862	4.0303	0.154124	0.621166	0.435646	0.00434816	0.00304952	0.187377	2.02541e-08	2.02541e-08	1	0	0	1	0	0
ACACACCT	1	4	8	428.227	214680644	150.563	610587244	32	4	0.00233521	0.00934084	0.00655107	7.47267e-05	5.24086e-05	0.212535	3.48083e-10	3.48083e-10	1	0	0	1	0	0
ACACACT	2	9	7	428.227	214680644	150.563	610587244	63	4.5	0.00467042	0.0210169	0.0147399	0.000147118	0.000103179	0.209214	6.85289e-10	6.85289e-10	1	0	0	1	0	0
ACACAG	1126	4980	6	428.227	214680644	150.563	610587244	29880	4.42274	2.62945	11.6293	8.15608	0.0697761	0.0489365	0.176247	3.25023e-07	3.25023e-07	1	0	0	1	0	0
ACACAGAGGG	2	12	10	428.227	214680644	150.563	610587244	120	6	0.00467042	0.0280225	0.0196532	0.000280225	0.000196532	0.398503	1.30531e-09	1.30531e-09	1	0	0	1	0	0
ACACAGC	4	19	7	428.227	214680644	150.563	610587244	133	4.75	0.00934084	0.044369	0.0311176	0.000310583	0.000217823	0.220837	1.44672e-09	1.44672e-09	1	0	0	1	0	0
ACACAGT	1	5	7	428.227	214680644	150.563	610587244	35	5	0.00233521	0.011676	0.00818884	8.17323e-05	5.73219e-05	0.23246	3.80716e-10	3.80716e-10	1	0	0	1	0	0
ACACAT	17581	78806	6	428.227	214680644	150.563	610587244	472836	4.48245	41.0553	184.029	129.066	1.10417	0.774395	0.178627	5.14332e-06	5.14332e-06	1	1	0	1	0	0
ACACATCC	2	9	8	428.227	214680644	150.563	610587244	72	4.5	0.00467042	0.0210169	0.0147399	0.000168135	0.000117919	0.239102	7.83187e-10	7.83187e-10	1	0	0	1	0	0
ACACC	1372	9690	5	428.227	214680644	150.563	610587244	48450	7.06268	3.20391	22.6282	15.87	0.113141	0.0793498	0.234542	5.2702e-07	5.2702e-07	1	0	0	1	0	0
ACACCAGT	1	17	8	428.227	214680644	150.563	610587244	136	17	0.00233521	0.0396986	0.027842	0.000317588	0.000222736	0.903274	1.47935e-09	1.47935e-09	1	0	0	1	1	0
ACACCAT	34	136	7	428.227	214680644	150.563	610587244	952	4	0.0793971	0.317588	0.222736	0.00222312	0.00155915	0.185968	1.03555e-08	1.03555e-08	1	0	0	1	0	0
ACACCC	836	3643	6	428.227	214680644	150.563	610587244	21858	4.35766	1.95224	8.50717	5.96639	0.051043	0.0357983	0.173654	2.37763e-07	2.37763e-07	1	0	0	1	0	0
ACACCCACACCCCCCATCCCCC	1	4	22	428.227	214680644	150.563	610587244	88	4	0.00233521	0.00934084	0.00655107	0.000205498	0.000144124	0.584472	9.57229e-10	9.57229e-10	1	0	0	1	1	0
ACACCCC	2	11	7	428.227	214680644	150.563	610587244	77	5.5	0.00467042	0.0256873	0.0180154	0.000179811	0.000126108	0.255706	8.37575e-10	8.37575e-10	1	0	0	1	0	0
ACACCCT	2	8	7	428.227	214680644	150.563	610587244	56	4	0.00467042	0.0186817	0.0131021	0.000130772	9.1715e-05	0.185968	6.09145e-10	6.09145e-10	1	0	0	1	0	0
ACACCG	123	670	6	428.227	214680644	150.563	610587244	4020	5.44715	0.287231	1.56459	1.0973	0.00938754	0.00658383	0.217071	4.37279e-08	4.37279e-08	1	0	0	1	0	0
ACACCGTACC	1	4	10	428.227	214680644	150.563	610587244	40	4	0.00233521	0.00934084	0.00655107	9.34084e-05	6.55107e-05	0.265669	4.35104e-10	4.35104e-10	1	0	0	1	0	0
ACACCT	1055	4987	6	428.227	214680644	150.563	610587244	29922	4.72701	2.46365	11.6457	8.16755	0.0698741	0.0490053	0.188373	3.25479e-07	3.25479e-07	1	0	0	1	0	0
ACACG	1180	6900	5	428.227	214680644	150.563	610587244	34500	5.84746	2.75555	16.1129	11.3006	0.0805647	0.056503	0.194186	3.75277e-07	3.75277e-07	1	0	0	1	0	0
ACACGAT	105	420	7	428.227	214680644	150.563	610587244	2940	4	0.245197	0.980788	0.687862	0.00686552	0.00481504	0.185968	3.19801e-08	3.19801e-08	1	0	0	1	0	0
ACACGC	3696	16893	6	428.227	214680644	150.563	610587244	101358	4.57062	8.63093	39.4487	27.6668	0.236692	0.166001	0.182141	1.10253e-06	1.10253e-06	1	0	0	1	0	0
ACACGG	82	340	6	428.227	214680644	150.563	610587244	2040	4.14634	0.191487	0.793971	0.556841	0.00476383	0.00334105	0.165233	2.21903e-08	2.21903e-08	1	0	0	1	0	0
ACACGGC	1	4	7	428.227	214680644	150.563	610587244	28	4	0.00233521	0.00934084	0.00655107	6.53859e-05	4.58575e-05	0.185968	3.04573e-10	3.04573e-10	1	0	0	1	0	0
ACACGGG	57	232	7	428.227	214680644	150.563	610587244	1624	4.07018	0.133107	0.541769	0.379962	0.00379238	0.00265973	0.189231	1.76652e-08	1.76652e-08	1	0	0	1	0	0
ACACGT	4871	21616	6	428.227	214680644	150.563	610587244	129696	4.43769	11.3748	50.4779	35.402	0.302867	0.212412	0.176844	1.41078e-06	1.41078e-06	1	0	0	1	0	0
ACACGTACAT	2	8	10	428.227	214680644	150.563	610587244	80	4	0.00467042	0.0186817	0.0131021	0.000186817	0.000131021	0.265669	8.70208e-10	8.70208e-10	1	0	0	1	0	0
ACACGTC	262	1103	7	428.227	214680644	150.563	610587244	7721	4.20992	0.611825	2.57574	1.80646	0.0180302	0.0126452	0.195728	8.39859e-08	8.39859e-08	1	0	0	1	0	0
ACACGTG	130	523	7	428.227	214680644	150.563	610587244	3661	4.02308	0.303577	1.22131	0.856552	0.0085492	0.00599587	0.187041	3.98229e-08	3.98229e-08	1	0	0	1	0	0
ACACT	1699	14090	5	428.227	214680644	150.563	610587244	70450	8.29311	3.96752	32.9031	23.0761	0.164516	0.115381	0.275403	7.66327e-07	7.66327e-07	1	0	0	1	0	0
ACACTACG	4	29	8	428.227	214680644	150.563	610587244	232	7.25	0.00934084	0.0677211	0.0474953	0.000541769	0.000379962	0.38522	2.5236e-09	2.5236e-09	1	0	0	1	0	0
ACACTACTAT	12	59	10	428.227	214680644	150.563	610587244	590	4.91667	0.0280225	0.137777	0.0966283	0.00137777	0.000966283	0.326551	6.41778e-09	6.41778e-09	1	0	0	1	0	0
ACACTAT	71	731	7	428.227	214680644	150.563	610587244	5117	10.2958	0.1658	1.70704	1.19721	0.0119493	0.00838046	0.478672	5.56607e-08	5.56607e-08	1	0	0	1	0	0
ACACTC	953	4209	6	428.227	214680644	150.563	610587244	25254	4.41658	2.22545	9.8289	6.89336	0.0589734	0.0413602	0.176002	2.74703e-07	2.74703e-07	1	0	0	1	0	0
ACACTCG	3	22	7	428.227	214680644	150.563	610587244	154	7.33333	0.00700563	0.0513746	0.0360309	0.000359622	0.000252216	0.340942	1.67515e-09	1.67515e-09	1	0	0	1	0	0
ACACTCTCC	2	8	9	428.227	214680644	150.563	610587244	72	4	0.00467042	0.0186817	0.0131021	0.000168135	0.000117919	0.239102	7.83187e-10	7.83187e-10	1	0	0	1	0	0
ACACTG	4	18	6	428.227	214680644	150.563	610587244	108	4.5	0.00934084	0.0420338	0.0294798	0.000252203	0.000176879	0.179326	1.17478e-09	1.17478e-09	1	0	0	1	0	0
ACACTGT	2	9	7	428.227	214680644	150.563	610587244	63	4.5	0.00467042	0.0210169	0.0147399	0.000147118	0.000103179	0.209214	6.85289e-10	6.85289e-10	1	0	0	1	0	0
ACAG	27110	180325	4	428.227	214680644	150.563	610587244	721300	6.6516	63.3075	421.097	295.33	1.68439	1.18132	0.176712	7.84601e-06	7.84601e-06	1	1	0	0	0	0
ACAGACAT	5	23	8	428.227	214680644	150.563	610587244	184	4.6	0.011676	0.0537098	0.0376687	0.000429679	0.000301349	0.244415	2.00148e-09	2.00148e-09	1	0	0	1	0	0
ACAGACG	35	148	7	428.227	214680644	150.563	610587244	1036	4.22857	0.0817323	0.345611	0.24239	0.00241928	0.00169673	0.196595	1.12692e-08	1.12692e-08	1	0	0	1	0	0
ACAGAG	2717	12052	6	428.227	214680644	150.563	610587244	72312	4.43577	6.34476	28.1439	19.7384	0.168864	0.11843	0.176767	7.86581e-07	7.86581e-07	1	0	0	1	0	0
ACAGAT	733	3687	6	428.227	214680644	150.563	610587244	22122	5.03001	1.71171	8.60992	6.03845	0.0516595	0.0362307	0.200448	2.40634e-07	2.40634e-07	1	0	0	1	0	0
ACAGC	2298	13316	5	428.227	214680644	150.563	610587244	66580	5.7946	5.36631	31.0957	21.8085	0.155478	0.109043	0.192431	7.2423e-07	7.2423e-07	1	0	0	1	0	0
ACAGCCC	70	280	7	428.227	214680644	150.563	610587244	1960	4	0.163465	0.653859	0.458575	0.00457701	0.00321002	0.185968	2.13201e-08	2.13201e-08	1	0	0	1	0	0
ACAGCCTC	1	13	8	428.227	214680644	150.563	610587244	104	13	0.00233521	0.0303577	0.021291	0.000242862	0.000170328	0.690739	1.13127e-09	1.13127e-09	1	0	0	1	1	0
ACAGCG	38	288	6	428.227	214680644	150.563	610587244	1728	7.57895	0.088738	0.67254	0.471677	0.00403524	0.00283006	0.302024	1.87965e-08	1.87965e-08	1	0	0	1	0	0
ACAGCT	165	683	6	428.227	214680644	150.563	610587244	4098	4.13939	0.38531	1.59495	1.1186	0.00956969	0.00671157	0.164956	4.45764e-08	4.45764e-08	1	0	0	1	0	0
ACAGG	755	4485	5	428.227	214680644	150.563	610587244	22425	5.9404	1.76308	10.4734	7.34539	0.0523671	0.0367269	0.197272	2.4393e-07	2.4393e-07	1	0	0	1	0	0
ACAGGC	210	849	6	428.227	214680644	150.563	610587244	5094	4.04286	0.490394	1.98259	1.39046	0.0118956	0.00834279	0.161109	5.54105e-08	5.54105e-08	1	0	0	1	0	0
ACAGGG	15	60	6	428.227	214680644	150.563	610587244	360	4	0.0350281	0.140113	0.0982661	0.000840675	0.000589596	0.159401	3.91593e-09	3.91593e-09	1	0	0	1	0	0
ACAGGGG	25	102	7	428.227	214680644	150.563	610587244	714	4.08	0.0583802	0.238191	0.167052	0.00166734	0.00116937	0.189688	7.7666e-09	7.7666e-09	1	0	0	1	0	0
ACAGGT	31	125	6	428.227	214680644	150.563	610587244	750	4.03226	0.0723915	0.291901	0.204721	0.00175141	0.00122833	0.160687	8.1582e-09	8.1582e-09	1	0	0	1	0	0
ACAGGTGATAGTAGT	2	11	15	428.227	214680644	150.563	610587244	165	5.5	0.00467042	0.0256873	0.0180154	0.00038531	0.000270232	0.547942	1.7948e-09	1.7948e-09	1	0	0	1	1	0
ACAGT	942	5465	5	428.227	214680644	150.563	610587244	27325	5.80149	2.19977	12.7619	8.9504	0.0638096	0.044752	0.192659	2.9723e-07	2.9723e-07	1	0	0	1	0	0
ACAGTAT	511	2345	7	428.227	214680644	150.563	610587244	16415	4.58904	1.19329	5.47607	3.84057	0.0383325	0.026884	0.213354	1.78556e-07	1.78556e-07	1	0	0	1	0	0
ACAGTC	292	1177	6	428.227	214680644	150.563	610587244	7062	4.03082	0.681881	2.74854	1.92765	0.0164912	0.0115659	0.16063	7.68176e-08	7.68176e-08	1	0	0	1	0	0
ACAGTG	1015	6933	6	428.227	214680644	150.563	610587244	41598	6.83054	2.37024	16.19	11.3546	0.09714	0.0681279	0.272199	4.52486e-07	4.52486e-07	1	0	0	1	0	0
ACAGTGCAGT	408	1922	10	428.227	214680644	150.563	610587244	19220	4.71078	0.952765	4.48827	3.14779	0.0448827	0.0314779	0.312877	2.09067e-07	2.09067e-07	1	0	0	1	0	0
ACAT	783095	16400729	4	428.227	214680644	150.563	610587244	65602916	20.9435	1828.69	38299.1	26860.6	153.197	107.442	0.556403	0.000713602	0.000713602	1	1	1	0	1	0
ACATACATACCT	103	443	12	428.227	214680644	150.563	610587244	5316	4.30097	0.240527	1.0345	0.725531	0.012414	0.00870637	0.34279	5.78253e-08	5.78253e-08	1	0	0	1	0	0
ACATACCC	2	9	8	428.227	214680644	150.563	610587244	72	4.5	0.00467042	0.0210169	0.0147399	0.000168135	0.000117919	0.239102	7.83187e-10	7.83187e-10	1	0	0	1	0	0
ACATACGT	2274	12265	8	428.227	214680644	150.563	610587244	98120	5.39358	5.31027	28.6413	20.0872	0.229131	0.160698	0.286581	1.06731e-06	1.06731e-06	1	0	0	1	0	0
ACATACT	53	216	7	428.227	214680644	150.563	610587244	1512	4.07547	0.123766	0.504405	0.353758	0.00353084	0.0024763	0.189477	1.64469e-08	1.64469e-08	1	0	0	1	0	0
ACATAG	711	2955	6	428.227	214680644	150.563	610587244	17730	4.15612	1.66033	6.90054	4.8396	0.0414033	0.0290376	0.165623	1.9286e-07	1.9286e-07	1	0	0	1	0	0
ACATAGT	566	2451	7	428.227	214680644	150.563	610587244	17157	4.33039	1.32173	5.7236	4.01417	0.0400652	0.0280992	0.201329	1.86627e-07	1.86627e-07	1	0	0	1	0	0
ACATAT	60810	290846	6	428.227	214680644	150.563	610587244	1745076	4.78286	142.004	679.186	476.338	4.07512	2.85803	0.190599	1.89822e-05	1.89822e-05	1	1	0	1	0	0
ACATC	545	3143	5	428.227	214680644	150.563	610587244	15715	5.76697	1.27269	7.33956	5.1475	0.0366978	0.0257375	0.191513	1.70941e-07	1.70941e-07	1	0	0	1	0	0
ACATCAT	565	3314	7	428.227	214680644	150.563	610587244	23198	5.86549	1.31939	7.73888	5.42756	0.0541722	0.0379929	0.272699	2.52338e-07	2.52338e-07	1	0	0	1	0	0
ACATCC	483	3612	6	428.227	214680644	150.563	610587244	21672	7.47826	1.12791	8.43478	5.91562	0.0506087	0.0354937	0.298011	2.35739e-07	2.35739e-07	1	0	0	1	0	0
ACATCCGC	2	20	8	428.227	214680644	150.563	610587244	160	10	0.00467042	0.0467042	0.0327554	0.000373634	0.000262043	0.531338	1.74042e-09	1.74042e-09	1	0	0	1	1	0
ACATCG	109	465	6	428.227	214680644	150.563	610587244	2790	4.26606	0.254538	1.08587	0.761562	0.00651523	0.00456937	0.170004	3.03485e-08	3.03485e-08	1	0	0	1	0	0
ACATCT	167	669	6	428.227	214680644	150.563	610587244	4014	4.00599	0.38998	1.56226	1.09567	0.00937353	0.006574	0.15964	4.36627e-08	4.36627e-08	1	0	0	1	0	0
ACATCTC	3	20	7	428.227	214680644	150.563	610587244	140	6.66667	0.00700563	0.0467042	0.0327554	0.000326929	0.000229287	0.309947	1.52286e-09	1.52286e-09	1	0	0	1	0	0
ACATG	293	1558	5	428.227	214680644	150.563	610587244	7790	5.31741	0.684216	3.63826	2.55164	0.0181913	0.0127582	0.176584	8.47365e-08	8.47365e-08	1	0	0	1	0	0
ACATGC	4425	21904	6	428.227	214680644	150.563	610587244	131424	4.95006	10.3333	51.1504	35.8737	0.306903	0.215242	0.197261	1.42958e-06	1.42958e-06	1	0	0	1	0	0
ACATGG	1	4	6	428.227	214680644	150.563	610587244	24	4	0.00233521	0.00934084	0.00655107	5.6045e-05	3.93064e-05	0.159401	2.61062e-10	2.61062e-10	1	0	0	1	0	0
ACATGT	110	440	6	428.227	214680644	150.563	610587244	2640	4	0.256873	1.02749	0.720618	0.00616495	0.00432371	0.159401	2.87169e-08	2.87169e-08	1	0	0	1	0	0
ACC	92923	829197	3	428.227	214680644	150.563	610587244	2487591	8.92349	216.995	1936.35	1358.03	5.80905	4.0741	0.177802	2.7059e-05	2.7059e-05	1	1	1	0	0	0
ACCACCATCC	3	12	10	428.227	214680644	150.563	610587244	120	4	0.00700563	0.0280225	0.0196532	0.000280225	0.000196532	0.265669	1.30531e-09	1.30531e-09	1	0	0	1	0	0
ACCACCC	116	476	7	428.227	214680644	150.563	610587244	3332	4.10345	0.270884	1.11156	0.779577	0.00778092	0.00545704	0.190778	3.62442e-08	3.62442e-08	1	0	0	1	0	0
ACCACCT	119	572	7	428.227	214680644	150.563	610587244	4004	4.80672	0.27789	1.33574	0.936803	0.00935018	0.00655762	0.223474	4.35539e-08	4.35539e-08	1	0	0	1	0	0
ACCACG	4520	21587	6	428.227	214680644	150.563	610587244	129522	4.77588	10.5551	50.4102	35.3545	0.302461	0.212127	0.190321	1.40889e-06	1.40889e-06	1	0	0	1	0	0
ACCACGCCGGTCACG	2	9	15	428.227	214680644	150.563	610587244	135	4.5	0.00467042	0.0210169	0.0147399	0.000315253	0.000221099	0.448316	1.46848e-09	1.46848e-09	1	0	0	1	0	0
ACCACT	2468	10935	6	428.227	214680644	150.563	610587244	65610	4.43071	5.7633	25.5355	17.909	0.153213	0.107454	0.176565	7.13679e-07	7.13679e-07	1	0	0	1	0	0
ACCAG	1118	5926	5	428.227	214680644	150.563	610587244	29630	5.30054	2.61076	13.8385	9.70541	0.0691923	0.0485271	0.176023	3.22303e-07	3.22303e-07	1	0	0	1	0	0
ACCAGACT	2	14	8	428.227	214680644	150.563	610587244	112	7	0.00467042	0.0326929	0.0229287	0.000261543	0.00018343	0.371936	1.21829e-09	1.21829e-09	1	0	0	1	0	0
ACCAGAT	7	28	7	428.227	214680644	150.563	610587244	196	4	0.0163465	0.0653859	0.0458575	0.000457701	0.000321002	0.185968	2.13201e-09	2.13201e-09	1	0	0	1	0	0
ACCAGC	9431	45886	6	428.227	214680644	150.563	610587244	275316	4.86544	22.0234	107.153	75.1506	0.642921	0.450904	0.19389	2.99478e-06	2.99478e-06	1	0	0	1	0	0
ACCAGCG	1	4	7	428.227	214680644	150.563	610587244	28	4	0.00233521	0.00934084	0.00655107	6.53859e-05	4.58575e-05	0.185968	3.04573e-10	3.04573e-10	1	0	0	1	0	0
ACCAGG	243	972	6	428.227	214680644	150.563	610587244	5832	4	0.567456	2.26982	1.59191	0.0136189	0.00955146	0.159401	6.34381e-08	6.34381e-08	1	0	0	1	0	0
ACCAGT	2037	9692	6	428.227	214680644	150.563	610587244	58152	4.75798	4.75682	22.6329	15.8732	0.135797	0.0952395	0.189607	6.32554e-07	6.32554e-07	1	0	0	1	0	0
ACCAT	4977	33119	5	428.227	214680644	150.563	610587244	165595	6.65441	11.6223	77.3398	54.2412	0.386699	0.271206	0.220984	1.80128e-06	1.80128e-06	1	0	0	1	0	0
ACCATAT	56	244	7	428.227	214680644	150.563	610587244	1708	4.35714	0.130772	0.569791	0.399615	0.00398854	0.00279731	0.202573	1.85789e-08	1.85789e-08	1	0	0	1	0	0
ACCATC	6927	31919	6	428.227	214680644	150.563	610587244	191514	4.60791	16.176	74.5376	52.2759	0.447225	0.313655	0.183627	2.08321e-06	2.08321e-06	1	0	0	1	0	0
ACCATCC	70	301	7	428.227	214680644	150.563	610587244	2107	4.3	0.163465	0.702898	0.492968	0.00492029	0.00345078	0.199916	2.29191e-08	2.29191e-08	1	0	0	1	0	0
ACCATG	12	60	6	428.227	214680644	150.563	610587244	360	5	0.0280225	0.140113	0.0982661	0.000840675	0.000589596	0.199252	3.91593e-09	3.91593e-09	1	0	0	1	0	0
ACCATGC	179	736	7	428.227	214680644	150.563	610587244	5152	4.11173	0.418003	1.71871	1.2054	0.012031	0.00843778	0.191163	5.60414e-08	5.60414e-08	1	0	0	1	0	0
ACCATGGC	502	2275	8	428.227	214680644	150.563	610587244	18200	4.53187	1.17228	5.3126	3.72592	0.0425008	0.0298074	0.240795	1.97972e-07	1.97972e-07	1	0	0	1	0	0
ACCC	142	866	4	428.227	214680644	150.563	610587244	3464	6.09859	0.3316	2.02229	1.41831	0.00808917	0.00567323	0.162021	3.768e-08	3.768e-08	1	0	0	0	0	0
ACCCACCCACCCTC	1	4	14	428.227	214680644	150.563	610587244	56	4	0.00233521	0.00934084	0.00655107	0.000130772	9.1715e-05	0.371936	6.09145e-10	6.09145e-10	1	0	0	1	0	0
ACCCACT	1	4	7	428.227	214680644	150.563	610587244	28	4	0.00233521	0.00934084	0.00655107	6.53859e-05	4.58575e-05	0.185968	3.04573e-10	3.04573e-10	1	0	0	1	0	0
ACCCAG	113	598	6	428.227	214680644	150.563	610587244	3588	5.29204	0.263879	1.39646	0.979385	0.00837873	0.00587631	0.210889	3.90288e-08	3.90288e-08	1	0	0	1	0	0
ACCCAGC	1	4	7	428.227	214680644	150.563	610587244	28	4	0.00233521	0.00934084	0.00655107	6.53859e-05	4.58575e-05	0.185968	3.04573e-10	3.04573e-10	1	0	0	1	0	0
ACCCAGT	2	10	7	428.227	214680644	150.563	610587244	70	5	0.00467042	0.0233521	0.0163777	0.000163465	0.000114644	0.23246	7.61432e-10	7.61432e-10	1	0	0	1	0	0
ACCCAT	971	4398	6	428.227	214680644	150.563	610587244	26388	4.52935	2.26749	10.2703	7.2029	0.0616215	0.0432174	0.180496	2.87038e-07	2.87038e-07	1	0	0	1	0	0
ACCCC	907	4706	5	428.227	214680644	150.563	610587244	23530	5.18853	2.11804	10.9895	7.70733	0.0549475	0.0385367	0.172304	2.5595e-07	2.5595e-07	1	0	0	1	0	0
ACCCCAT	19	76	7	428.227	214680644	150.563	610587244	532	4	0.044369	0.177476	0.12447	0.00124233	0.000871292	0.185968	5.78688e-09	5.78688e-09	1	0	0	1	0	0
ACCCCC	1684	6980	6	428.227	214680644	150.563	610587244	41880	4.14489	3.93249	16.2998	11.4316	0.0977986	0.0685897	0.165175	4.55554e-07	4.55554e-07	1	0	0	1	0	0
ACCCCCC	67	271	7	428.227	214680644	150.563	610587244	1897	4.04478	0.156459	0.632842	0.443835	0.00442989	0.00310685	0.18805	2.06348e-08	2.06348e-08	1	0	0	1	0	0
ACCCCCG	3	12	7	428.227	214680644	150.563	610587244	84	4	0.00700563	0.0280225	0.0196532	0.000196158	0.000137572	0.185968	9.13718e-10	9.13718e-10	1	0	0	1	0	0
ACCCCCT	78	312	7	428.227	214680644	150.563	610587244	2184	4	0.182146	0.728585	0.510983	0.0051001	0.00357688	0.185968	2.37567e-08	2.37567e-08	1	0	0	1	0	0
ACCCCG	34	137	6	428.227	214680644	150.563	610587244	822	4.02941	0.0793971	0.319924	0.224374	0.00191954	0.00134624	0.160573	8.94138e-09	8.94138e-09	1	0	0	1	0	0
ACCCCGACGCC	5	20	11	428.227	214680644	150.563	610587244	220	4	0.011676	0.0467042	0.0327554	0.000513746	0.000360309	0.292236	2.39307e-09	2.39307e-09	1	0	0	1	0	0
ACCCCGG	32	136	7	428.227	214680644	150.563	610587244	952	4.25	0.0747267	0.317588	0.222736	0.00222312	0.00155915	0.197591	1.03555e-08	1.03555e-08	1	0	0	1	0	0
ACCCCT	862	3641	6	428.227	214680644	150.563	610587244	21846	4.2239	2.01295	8.5025	5.96311	0.051015	0.0357787	0.168324	2.37632e-07	2.37632e-07	1	0	0	1	0	0
ACCCCTC	2	8	7	428.227	214680644	150.563	610587244	56	4	0.00467042	0.0186817	0.0131021	0.000130772	9.1715e-05	0.185968	6.09145e-10	6.09145e-10	1	0	0	1	0	0
ACCCG	14	72	5	428.227	214680644	150.563	610587244	360	5.14286	0.0326929	0.168135	0.117919	0.000840675	0.000589596	0.170787	3.91593e-09	3.91593e-09	1	0	0	1	0	0
ACCCGC	202	993	6	428.227	214680644	150.563	610587244	5958	4.91584	0.471712	2.31886	1.6263	0.0139132	0.00975782	0.195898	6.48087e-08	6.48087e-08	1	0	0	1	0	0
ACCCGT	771	3431	6	428.227	214680644	150.563	610587244	20586	4.45006	1.80045	8.0121	5.61918	0.0480726	0.0337151	0.177337	2.23926e-07	2.23926e-07	1	0	0	1	0	0
ACCCT	1086	5988	5	428.227	214680644	150.563	610587244	29940	5.51381	2.53604	13.9832	9.80695	0.0699162	0.0490348	0.183106	3.25675e-07	3.25675e-07	1	0	0	1	0	0
ACCCTACCT	3	22	9	428.227	214680644	150.563	610587244	198	7.33333	0.00700563	0.0513746	0.0360309	0.000462371	0.000324278	0.438354	2.15376e-09	2.15376e-09	1	0	0	1	0	0
ACCCTACTCT	3	18	10	428.227	214680644	150.563	610587244	180	6	0.00700563	0.0420338	0.0294798	0.000420338	0.000294798	0.398503	1.95797e-09	1.95797e-09	1	0	0	1	0	0
ACCCTC	2611	11968	6	428.227	214680644	150.563	610587244	71808	4.58368	6.09723	27.9478	19.6008	0.167687	0.117605	0.182661	7.81098e-07	7.81098e-07	1	0	0	1	0	0
ACCCTCC	114	628	7	428.227	214680644	150.563	610587244	4396	5.50877	0.266214	1.46651	1.02852	0.0102656	0.00719963	0.256114	4.78179e-08	4.78179e-08	1	0	0	1	0	0
ACCCTCT	4	20	7	428.227	214680644	150.563	610587244	140	5	0.00934084	0.0467042	0.0327554	0.000326929	0.000229287	0.23246	1.52286e-09	1.52286e-09	1	0	0	1	0	0
ACCCTCTAGTAT	1	7	12	428.227	214680644	150.563	610587244	84	7	0.00233521	0.0163465	0.0114644	0.000196158	0.000137572	0.557905	9.13718e-10	9.13718e-10	1	0	0	1	1	0
ACCCTGACGCG	5	24	11	428.227	214680644	150.563	610587244	264	4.8	0.011676	0.056045	0.0393064	0.000616495	0.000432371	0.350683	2.87169e-09	2.87169e-09	1	0	0	1	0	0
ACCG	3867	27675	4	428.227	214680644	150.563	610587244	110700	7.15671	9.03026	64.6269	45.3252	0.258508	0.181301	0.190132	1.20415e-06	1.20415e-06	1	0	0	0	0	0
ACCGACT	81	332	7	428.227	214680644	150.563	610587244	2324	4.09877	0.189152	0.77529	0.543739	0.00542703	0.00380617	0.19056	2.52795e-08	2.52795e-08	1	0	0	1	0	0
ACCGAG	4	17	6	428.227	214680644	150.563	610587244	102	4.25	0.00934084	0.0396986	0.027842	0.000238191	0.000167052	0.169364	1.10951e-09	1.10951e-09	1	0	0	1	0	0
ACCGAT	128	630	6	428.227	214680644	150.563	610587244	3780	4.92188	0.298907	1.47118	1.03179	0.00882709	0.00619076	0.196138	4.11173e-08	4.11173e-08	1	0	0	1	0	0
ACCGC	1341	7678	5	428.227	214680644	150.563	610587244	38390	5.72558	3.13152	17.9297	12.5748	0.0896487	0.0628739	0.190138	4.17591e-07	4.17591e-07	1	0	0	1	0	0
ACCGCC	738	3431	6	428.227	214680644	150.563	610587244	20586	4.64905	1.72338	8.0121	5.61918	0.0480726	0.0337151	0.185266	2.23926e-07	2.23926e-07	1	0	0	1	0	0
ACCGCCGGC	1	4	9	428.227	214680644	150.563	610587244	36	4	0.00233521	0.00934084	0.00655107	8.40675e-05	5.89596e-05	0.239102	3.91593e-10	3.91593e-10	1	0	0	1	0	0
ACCGCCT	2	8	7	428.227	214680644	150.563	610587244	56	4	0.00467042	0.0186817	0.0131021	0.000130772	9.1715e-05	0.185968	6.09145e-10	6.09145e-10	1	0	0	1	0	0
ACCGCG	5	21	6	428.227	214680644	150.563	610587244	126	4.2	0.011676	0.0490394	0.0343931	0.000294236	0.000206359	0.167371	1.37058e-09	1.37058e-09	1	0	0	1	0	0
ACCGCGC	34	192	7	428.227	214680644	150.563	610587244	1344	5.64706	0.0793971	0.44836	0.314451	0.00313852	0.00220116	0.262543	1.46195e-08	1.46195e-08	1	0	0	1	0	0
ACCGCGT	238	1010	7	428.227	214680644	150.563	610587244	7070	4.2437	0.55578	2.35856	1.65415	0.0165099	0.011579	0.197298	7.69046e-08	7.69046e-08	1	0	0	1	0	0
ACCGCT	4	16	6	428.227	214680644	150.563	610587244	96	4	0.00934084	0.0373634	0.0262043	0.00022418	0.000157226	0.159401	1.04425e-09	1.04425e-09	1	0	0	1	0	0
ACCGG	665	3456	5	428.227	214680644	150.563	610587244	17280	5.19699	1.55291	8.07048	5.66012	0.0403524	0.0283006	0.172585	1.87965e-07	1.87965e-07	1	0	0	1	0	0
ACCGGC	1405	6692	6	428.227	214680644	150.563	610587244	40152	4.76299	3.28097	15.6272	10.9599	0.0937633	0.0657596	0.189807	4.36757e-07	4.36757e-07	1	0	0	1	0	0
ACCGGT	10	40	6	428.227	214680644	150.563	610587244	240	4	0.0233521	0.0934084	0.0655107	0.00056045	0.000393064	0.159401	2.61062e-09	2.61062e-09	1	0	0	1	0	0
ACCGT	685	3800	5	428.227	214680644	150.563	610587244	19000	5.54745	1.59962	8.8738	6.22352	0.044369	0.0311176	0.184223	2.06674e-07	2.06674e-07	1	0	0	1	0	0
ACCGTAT	156	661	7	428.227	214680644	150.563	610587244	4627	4.23718	0.364293	1.54357	1.08256	0.010805	0.00757795	0.196995	5.03306e-08	5.03306e-08	1	0	0	1	0	0
ACCGTC	1069	4911	6	428.227	214680644	150.563	610587244	29466	4.59401	2.49634	11.4682	8.04308	0.0688093	0.0482585	0.183073	3.20519e-07	3.20519e-07	1	0	0	1	0	0
ACCGTCT	1	4	7	428.227	214680644	150.563	610587244	28	4	0.00233521	0.00934084	0.00655107	6.53859e-05	4.58575e-05	0.185968	3.04573e-10	3.04573e-10	1	0	0	1	0	0
ACCGTG	186	770	6	428.227	214680644	150.563	610587244	4620	4.13978	0.434349	1.79811	1.26108	0.0107887	0.00756649	0.164972	5.02545e-08	5.02545e-08	1	0	0	1	0	0
ACCGTGC	2	9	7	428.227	214680644	150.563	610587244	63	4.5	0.00467042	0.0210169	0.0147399	0.000147118	0.000103179	0.209214	6.85289e-10	6.85289e-10	1	0	0	1	0	0
ACCGTGCCC	1	4	9	428.227	214680644	150.563	610587244	36	4	0.00233521	0.00934084	0.00655107	8.40675e-05	5.89596e-05	0.239102	3.91593e-10	3.91593e-10	1	0	0	1	0	0
ACCT	53181	437186	4	428.227	214680644	150.563	610587244	1748744	8.22072	124.189	1020.92	716.009	4.08368	2.86404	0.218399	1.90221e-05	1.90221e-05	1	1	0	0	0	0
ACCTACT	1	4	7	428.227	214680644	150.563	610587244	28	4	0.00233521	0.00934084	0.00655107	6.53859e-05	4.58575e-05	0.185968	3.04573e-10	3.04573e-10	1	0	0	1	0	0
ACCTAG	153	615	6	428.227	214680644	150.563	610587244	3690	4.01961	0.357287	1.43615	1.00723	0.00861692	0.00604336	0.160183	4.01383e-08	4.01383e-08	1	0	0	1	0	0
ACCTAT	824	3375	6	428.227	214680644	150.563	610587244	20250	4.09587	1.92421	7.88133	5.52747	0.047288	0.0331648	0.163222	2.20271e-07	2.20271e-07	1	0	0	1	0	0
ACCTC	3719	22252	5	428.227	214680644	150.563	610587244	111260	5.98333	8.68464	51.9631	36.4436	0.259815	0.182218	0.198698	1.21024e-06	1.21024e-06	1	0	0	1	0	0
ACCTCAG	1	4	7	428.227	214680644	150.563	610587244	28	4	0.00233521	0.00934084	0.00655107	6.53859e-05	4.58575e-05	0.185968	3.04573e-10	3.04573e-10	1	0	0	1	0	0
ACCTCC	5551	23963	6	428.227	214680644	150.563	610587244	143778	4.31688	12.9627	55.9586	39.2458	0.335752	0.235475	0.172029	1.56396e-06	1.56396e-06	1	0	0	1	0	0
ACCTCCC	18	75	7	428.227	214680644	150.563	610587244	525	4.16667	0.0420338	0.175141	0.122833	0.00122599	0.000859828	0.193717	5.71074e-09	5.71074e-09	1	0	0	1	0	0
ACCTCCTACGCC	2	8	12	428.227	214680644	150.563	610587244	96	4	0.00467042	0.0186817	0.0131021	0.00022418	0.000157226	0.318803	1.04425e-09	1.04425e-09	1	0	0	1	0	0
ACCTCG	1	4	6	428.227	214680644	150.563	610587244	24	4	0.00233521	0.00934084	0.00655107	5.6045e-05	3.93064e-05	0.159401	2.61062e-10	2.61062e-10	1	0	0	1	0	0
ACCTCGC	9	38	7	428.227	214680644	150.563	610587244	266	4.22222	0.0210169	0.088738	0.0622352	0.000621166	0.000435646	0.1963	2.89344e-09	2.89344e-09	1	0	0	1	0	0
ACCTCT	1320	6534	6	428.227	214680644	150.563	610587244	39204	4.95	3.08248	15.2583	10.7012	0.0915496	0.064207	0.197259	4.26445e-07	4.26445e-07	1	0	0	1	0	0
ACCTCTC	2	8	7	428.227	214680644	150.563	610587244	56	4	0.00467042	0.0186817	0.0131021	0.000130772	9.1715e-05	0.185968	6.09145e-10	6.09145e-10	1	0	0	1	0	0
ACCTGC	169	927	6	428.227	214680644	150.563	610587244	5562	5.48521	0.39465	2.16474	1.51821	0.0129884	0.00910926	0.218587	6.05012e-08	6.05012e-08	1	0	0	1	0	0
ACCTGG	2	8	6	428.227	214680644	150.563	610587244	48	4	0.00467042	0.0186817	0.0131021	0.00011209	7.86128e-05	0.159401	5.22125e-10	5.22125e-10	1	0	0	1	0	0
ACG	192133	1914129	3	428.227	214680644	150.563	610587244	5742387	9.96252	448.671	4469.89	3134.9	13.4097	9.4047	0.198505	6.24634e-05	6.24634e-05	1	1	1	0	0	0
ACGACGC	173	693	7	428.227	214680644	150.563	610587244	4851	4.00578	0.403991	1.6183	1.13497	0.0113281	0.00794481	0.186237	5.27672e-08	5.27672e-08	1	0	0	1	0	0
ACGACGT	2	8	7	428.227	214680644	150.563	610587244	56	4	0.00467042	0.0186817	0.0131021	0.000130772	9.1715e-05	0.185968	6.09145e-10	6.09145e-10	1	0	0	1	0	0
ACGACT	9875	44873	6	428.227	214680644	150.563	610587244	269238	4.5441	23.0602	104.788	73.4915	0.628727	0.440949	0.181084	2.92866e-06	2.92866e-06	1	0	0	1	0	0
ACGACTC	1	4	7	428.227	214680644	150.563	610587244	28	4	0.00233521	0.00934084	0.00655107	6.53859e-05	4.58575e-05	0.185968	3.04573e-10	3.04573e-10	1	0	0	1	0	0
ACGACTGATGCAGGC	1	5	15	428.227	214680644	150.563	610587244	75	5	0.00233521	0.011676	0.00818884	0.000175141	0.000122833	0.498129	8.1582e-10	8.1582e-10	1	0	0	1	0	0
ACGAG	6411	36113	5	428.227	214680644	150.563	610587244	180565	5.63297	14.971	84.3314	59.1447	0.421657	0.295724	0.187063	1.96411e-06	1.96411e-06	1	0	0	1	0	0
ACGAGAG	196	813	7	428.227	214680644	150.563	610587244	5691	4.14796	0.457701	1.89853	1.33151	0.0132897	0.00932054	0.192847	6.19044e-08	6.19044e-08	1	0	0	1	0	0
ACGAGC	3089	13705	6	428.227	214680644	150.563	610587244	82230	4.43671	7.21346	32.004	22.4456	0.192024	0.134674	0.176804	8.94465e-07	8.94465e-07	1	0	0	1	0	0
ACGAGG	25776	122294	6	428.227	214680644	150.563	610587244	733764	4.74449	60.1924	285.582	200.289	1.71349	1.20173	0.18907	7.98159e-06	7.98159e-06	1	1	0	1	0	0
ACGAGGATCCT	229	921	11	428.227	214680644	150.563	610587244	10131	4.02183	0.534763	2.15073	1.50838	0.023658	0.0165922	0.293831	1.10201e-07	1.10201e-07	1	0	0	1	0	0
ACGAGGG	3	15	7	428.227	214680644	150.563	610587244	105	5	0.00700563	0.0350281	0.0245665	0.000245197	0.000171966	0.23246	1.14215e-09	1.14215e-09	1	0	0	1	0	0
ACGAGT	26	107	6	428.227	214680644	150.563	610587244	642	4.11538	0.0607154	0.249867	0.175241	0.0014992	0.00105145	0.163999	6.98342e-09	6.98342e-09	1	0	0	1	0	0
ACGAGTG	14	56	7	428.227	214680644	150.563	610587244	392	4	0.0326929	0.130772	0.091715	0.000915402	0.000642005	0.185968	4.26402e-09	4.26402e-09	1	0	0	1	0	0
ACGAT	6368	36981	5	428.227	214680644	150.563	610587244	184905	5.80732	14.8706	86.3584	60.5663	0.431792	0.302831	0.192853	2.01132e-06	2.01132e-06	1	0	0	1	0	0
ACGATAG	165	967	7	428.227	214680644	150.563	610587244	6769	5.86061	0.38531	2.25815	1.58372	0.015807	0.011086	0.272472	7.36305e-08	7.36305e-08	1	0	0	1	0	0
ACGATC	1481	7168	6	428.227	214680644	150.563	610587244	43008	4.83997	3.45845	16.7388	11.7395	0.100433	0.0704371	0.192875	4.67824e-07	4.67824e-07	1	0	0	1	0	0
ACGATCT	19	92	7	428.227	214680644	150.563	610587244	644	4.84211	0.044369	0.214839	0.150675	0.00150387	0.00105472	0.225119	7.00517e-09	7.00517e-09	1	0	0	1	0	0
ACGATG	20268	110057	6	428.227	214680644	150.563	610587244	660342	5.43009	47.33	257.006	180.248	1.54204	1.08149	0.216391	7.18293e-06	7.18293e-06	1	1	0	1	0	0
ACGATGC	332	1416	7	428.227	214680644	150.563	610587244	9912	4.26506	0.77529	3.30666	2.31908	0.0231466	0.0162336	0.198291	1.07819e-07	1.07819e-07	1	0	0	1	0	0
ACGC	17380	116931	4	428.227	214680644	150.563	610587244	467724	6.72791	40.5859	273.058	191.506	1.09223	0.766023	0.17874	5.08771e-06	5.08771e-06	1	1	0	0	0	0
ACGCACGCTCACTCGC	1	7	16	428.227	214680644	150.563	610587244	112	7	0.00233521	0.0163465	0.0114644	0.000261543	0.00018343	0.743873	1.21829e-09	1.21829e-09	1	0	0	1	1	0
ACGCAG	4	17	6	428.227	214680644	150.563	610587244	102	4.25	0.00934084	0.0396986	0.027842	0.000238191	0.000167052	0.169364	1.10951e-09	1.10951e-09	1	0	0	1	0	0
ACGCAT	737	3043	6	428.227	214680644	150.563	610587244	18258	4.1289	1.72105	7.10604	4.98373	0.0426363	0.0299024	0.164538	1.98603e-07	1.98603e-07	1	0	0	1	0	0
ACGCC	500	2889	5	428.227	214680644	150.563	610587244	14445	5.778	1.1676	6.74642	4.73151	0.0337321	0.0236576	0.191879	1.57127e-07	1.57127e-07	1	0	0	1	0	0
ACGCCAT	333	1727	7	428.227	214680644	150.563	610587244	12089	5.18619	0.777625	4.03291	2.82842	0.0282303	0.019799	0.241116	1.31499e-07	1.31499e-07	1	0	0	1	0	0
ACGCCC	11	48	6	428.227	214680644	150.563	610587244	288	4.36364	0.0256873	0.11209	0.0786128	0.00067254	0.000471677	0.173892	3.13275e-09	3.13275e-09	1	0	0	1	0	0
ACGCCG	1909	9125	6	428.227	214680644	150.563	610587244	54750	4.77999	4.45792	21.3088	14.9446	0.127853	0.0896678	0.190484	5.95548e-07	5.95548e-07	1	0	0	1	0	0
ACGCCT	1	4	6	428.227	214680644	150.563	610587244	24	4	0.00233521	0.00934084	0.00655107	5.6045e-05	3.93064e-05	0.159401	2.61062e-10	2.61062e-10	1	0	0	1	0	0
ACGCG	246	1268	5	428.227	214680644	150.563	610587244	6340	5.15447	0.574462	2.96105	2.07669	0.0148052	0.0103834	0.171173	6.8964e-08	6.8964e-08	1	0	0	1	0	0
ACGCGC	156	693	6	428.227	214680644	150.563	610587244	4158	4.44231	0.364293	1.6183	1.13497	0.0097098	0.00680984	0.177027	4.5229e-08	4.5229e-08	1	0	0	1	0	0
ACGCGCT	1	4	7	428.227	214680644	150.563	610587244	28	4	0.00233521	0.00934084	0.00655107	6.53859e-05	4.58575e-05	0.185968	3.04573e-10	3.04573e-10	1	0	0	1	0	0
ACGCGG	1	4	6	428.227	214680644	150.563	610587244	24	4	0.00233521	0.00934084	0.00655107	5.6045e-05	3.93064e-05	0.159401	2.61062e-10	2.61062e-10	1	0	0	1	0	0
ACGCTC	225	908	6	428.227	214680644	150.563	610587244	5448	4.03556	0.525422	2.12037	1.48709	0.0127222	0.00892256	0.160818	5.92611e-08	5.92611e-08	1	0	0	1	0	0
ACGCTG	35	166	6	428.227	214680644	150.563	610587244	996	4.74286	0.0817323	0.387645	0.271869	0.00232587	0.00163122	0.189004	1.08341e-08	1.08341e-08	1	0	0	1	0	0
ACGCTGATC	2	8	9	428.227	214680644	150.563	610587244	72	4	0.00467042	0.0186817	0.0131021	0.000168135	0.000117919	0.239102	7.83187e-10	7.83187e-10	1	0	0	1	0	0
ACGCTGC	1	4	7	428.227	214680644	150.563	610587244	28	4	0.00233521	0.00934084	0.00655107	6.53859e-05	4.58575e-05	0.185968	3.04573e-10	3.04573e-10	1	0	0	1	0	0
ACGG	7553	49394	4	428.227	214680644	150.563	610587244	197576	6.53965	17.6378	115.345	80.8959	0.461381	0.323584	0.173738	2.14915e-06	2.14915e-06	1	0	0	0	0	0
ACGGAG	252	1169	6	428.227	214680644	150.563	610587244	7014	4.63889	0.588473	2.72986	1.91455	0.0163792	0.0114873	0.184861	7.62955e-08	7.62955e-08	1	0	0	1	0	0
ACGGAGC	9	53	7	428.227	214680644	150.563	610587244	371	5.88889	0.0210169	0.123766	0.0868017	0.000866363	0.000607612	0.273787	4.03559e-09	4.03559e-09	1	0	0	1	0	0
ACGGAT	64	283	6	428.227	214680644	150.563	610587244	1698	4.42188	0.149453	0.660864	0.463488	0.00396519	0.00278093	0.176213	1.84702e-08	1.84702e-08	1	0	0	1	0	0
ACGGC	356	1854	5	428.227	214680644	150.563	610587244	9270	5.20787	0.831335	4.32948	3.03642	0.0216474	0.0151821	0.172946	1.00835e-07	1.00835e-07	1	0	0	1	0	0
ACGGCC	10	44	6	428.227	214680644	150.563	610587244	264	4.4	0.0233521	0.102749	0.0720618	0.000616495	0.000432371	0.175341	2.87169e-09	2.87169e-09	1	0	0	1	0	0
ACGGCCCTG	1	4	9	428.227	214680644	150.563	610587244	36	4	0.00233521	0.00934084	0.00655107	8.40675e-05	5.89596e-05	0.239102	3.91593e-10	3.91593e-10	1	0	0	1	0	0
ACGGCG	1038	4350	6	428.227	214680644	150.563	610587244	26100	4.19075	2.42395	10.1582	7.12429	0.060949	0.0427457	0.167003	2.83905e-07	2.83905e-07	1	0	0	1	0	0
ACGGCT	461	2126	6	428.227	214680644	150.563	610587244	12756	4.61171	1.07653	4.96466	3.48189	0.0297879	0.0208914	0.183778	1.38755e-07	1.38755e-07	1	0	0	1	0	0
ACGGG	177	937	5	428.227	214680644	150.563	610587244	4685	5.29379	0.413332	2.18809	1.53459	0.0109405	0.00767294	0.175799	5.09615e-08	5.09615e-08	1	0	0	1	0	0
ACGGGC	460	2003	6	428.227	214680644	150.563	610587244	12018	4.35435	1.0742	4.67742	3.28045	0.0280645	0.0196827	0.173522	1.30727e-07	1.30727e-07	1	0	0	1	0	0
ACGGGG	73	312	6	428.227	214680644	150.563	610587244	1872	4.27397	0.17047	0.728585	0.510983	0.00437151	0.0030659	0.170319	2.03629e-08	2.03629e-08	1	0	0	1	0	0
ACGGGGC	1	5	7	428.227	214680644	150.563	610587244	35	5	0.00233521	0.011676	0.00818884	8.17323e-05	5.73219e-05	0.23246	3.80716e-10	3.80716e-10	1	0	0	1	0	0
ACGGGGG	3	12	7	428.227	214680644	150.563	610587244	84	4	0.00700563	0.0280225	0.0196532	0.000196158	0.000137572	0.185968	9.13718e-10	9.13718e-10	1	0	0	1	0	0
ACGT	2301	14168	4	428.227	214680644	150.563	610587244	56672	6.15732	5.37332	33.0852	23.2039	0.132341	0.0928156	0.163581	6.16455e-07	6.16455e-07	1	0	0	0	0	0
ACGTAG	839	4134	6	428.227	214680644	150.563	610587244	24804	4.92729	1.95924	9.65376	6.77053	0.0579225	0.0406232	0.196354	2.69808e-07	2.69808e-07	1	0	0	1	0	0
ACGTAT	24	96	6	428.227	214680644	150.563	610587244	576	4	0.056045	0.22418	0.157226	0.00134508	0.000943354	0.159401	6.2655e-09	6.2655e-09	1	0	0	1	0	0
ACGTATATGC	532	2343	10	428.227	214680644	150.563	610587244	23430	4.40414	1.24233	5.4714	3.83729	0.054714	0.0383729	0.29251	2.54862e-07	2.54862e-07	1	0	0	1	0	0
ACGTC	146	730	5	428.227	214680644	150.563	610587244	3650	5	0.340941	1.7047	1.19557	0.00852351	0.00597785	0.166043	3.97032e-08	3.97032e-08	1	0	0	1	0	0
ACGTCC	478	2235	6	428.227	214680644	150.563	610587244	13410	4.67573	1.11623	5.21919	3.66041	0.0313152	0.0219625	0.186329	1.45869e-07	1.45869e-07	1	0	0	1	0	0
ACGTCG	322	1358	6	428.227	214680644	150.563	610587244	8148	4.21739	0.751937	3.17121	2.22409	0.0190273	0.0133445	0.168064	8.86307e-08	8.86307e-08	1	0	0	1	0	0
ACGTCGC	108	432	7	428.227	214680644	150.563	610587244	3024	4	0.252203	1.00881	0.707516	0.00706167	0.00495261	0.185968	3.28939e-08	3.28939e-08	1	0	0	1	0	0
ACGTCTGCC	1	4	9	428.227	214680644	150.563	610587244	36	4	0.00233521	0.00934084	0.00655107	8.40675e-05	5.89596e-05	0.239102	3.91593e-10	3.91593e-10	1	0	0	1	0	0
ACT	288727	3105129	3	428.227	214680644	150.563	610587244	9315387	10.7546	674.238	7251.13	5085.48	21.7534	15.2564	0.214286	0.000101329	0.000101329	1	1	1	0	0	0
ACTACTC	242	1147	7	428.227	214680644	150.563	610587244	8029	4.73967	0.565121	2.67849	1.87852	0.0187494	0.0131496	0.220357	8.73362e-08	8.73362e-08	1	0	0	1	0	0
ACTACTGCG	1	4	9	428.227	214680644	150.563	610587244	36	4	0.00233521	0.00934084	0.00655107	8.40675e-05	5.89596e-05	0.239102	3.91593e-10	3.91593e-10	1	0	0	1	0	0
ACTAG	407	2369	5	428.227	214680644	150.563	610587244	11845	5.82064	0.95043	5.53211	3.87987	0.0276606	0.0193994	0.193295	1.28845e-07	1.28845e-07	1	0	0	1	0	0
ACTAGAGTATG	370	1734	11	428.227	214680644	150.563	610587244	19074	4.68649	0.864028	4.04925	2.83989	0.0445418	0.0312388	0.34239	2.07479e-07	2.07479e-07	1	0	0	1	0	0
ACTAGC	366	1666	6	428.227	214680644	150.563	610587244	9996	4.55191	0.854687	3.89046	2.72852	0.0233428	0.0163711	0.181395	1.08732e-07	1.08732e-07	1	0	0	1	0	0
ACTAGCC	1	4	7	428.227	214680644	150.563	610587244	28	4	0.00233521	0.00934084	0.00655107	6.53859e-05	4.58575e-05	0.185968	3.04573e-10	3.04573e-10	1	0	0	1	0	0
ACTAGG	545	2949	6	428.227	214680644	150.563	610587244	17694	5.41101	1.27269	6.88653	4.82978	0.0413192	0.0289787	0.215631	1.92468e-07	1.92468e-07	1	0	0	1	0	0
ACTAGGAGAG	294	1217	10	428.227	214680644	150.563	610587244	12170	4.13946	0.686552	2.84195	1.99316	0.0284195	0.0199316	0.274931	1.3238e-07	1.3238e-07	1	0	0	1	0	0
ACTAT	4981	30018	5	428.227	214680644	150.563	610587244	150090	6.0265	11.6317	70.0983	49.1625	0.350492	0.245813	0.200132	1.63262e-06	1.63262e-06	1	0	0	1	0	0
ACTATAT	774	3428	7	428.227	214680644	150.563	610587244	23996	4.42894	1.80745	8.0051	5.61427	0.0560357	0.0392999	0.205911	2.61019e-07	2.61019e-07	1	0	0	1	0	0
ACTATC	495	2727	6	428.227	214680644	150.563	610587244	16362	5.50909	1.15593	6.36812	4.46619	0.0382087	0.0267972	0.219539	1.77979e-07	1.77979e-07	1	0	0	1	0	0
ACTATCG	101	404	7	428.227	214680644	150.563	610587244	2828	4	0.235856	0.943425	0.661658	0.00660397	0.00463161	0.185968	3.07618e-08	3.07618e-08	1	0	0	1	0	0
ACTATG	4085	19585	6	428.227	214680644	150.563	610587244	117510	4.79437	9.53933	45.7351	32.0757	0.27441	0.192454	0.191057	1.27823e-06	1.27823e-06	1	0	0	1	0	0
ACTC	43948	312724	4	428.227	214680644	150.563	610587244	1250896	7.11577	102.628	730.276	512.169	2.9211	2.04868	0.189044	1.36067e-05	1.36067e-05	1	1	0	0	0	0
ACTCAG	184	738	6	428.227	214680644	150.563	610587244	4428	4.01087	0.429679	1.72338	1.20867	0.0103403	0.00725203	0.159834	4.8166e-08	4.8166e-08	1	0	0	1	0	0
ACTCAT	1632	8282	6	428.227	214680644	150.563	610587244	49692	5.07475	3.81106	19.3402	13.564	0.116041	0.0813839	0.202231	5.4053e-07	5.4053e-07	1	0	0	1	0	0
ACTCC	286	1571	5	428.227	214680644	150.563	610587244	7855	5.49301	0.66787	3.66861	2.57293	0.0183431	0.0128647	0.182415	8.54435e-08	8.54435e-08	1	0	0	1	0	0
ACTCCC	467	1966	6	428.227	214680644	150.563	610587244	11796	4.20985	1.09054	4.59102	3.21985	0.0275461	0.0193191	0.167764	1.28312e-07	1.28312e-07	1	0	0	1	0	0
ACTCCCC	3	12	7	428.227	214680644	150.563	610587244	84	4	0.00700563	0.0280225	0.0196532	0.000196158	0.000137572	0.185968	9.13718e-10	9.13718e-10	1	0	0	1	0	0
ACTCCCG	1	4	7	428.227	214680644	150.563	610587244	28	4	0.00233521	0.00934084	0.00655107	6.53859e-05	4.58575e-05	0.185968	3.04573e-10	3.04573e-10	1	0	0	1	0	0
ACTCCCT	1	4	7	428.227	214680644	150.563	610587244	28	4	0.00233521	0.00934084	0.00655107	6.53859e-05	4.58575e-05	0.185968	3.04573e-10	3.04573e-10	1	0	0	1	0	0
ACTCCG	135	726	6	428.227	214680644	150.563	610587244	4356	5.37778	0.315253	1.69536	1.18902	0.0101722	0.00713412	0.214306	4.73828e-08	4.73828e-08	1	0	0	1	0	0
ACTCCT	1372	6338	6	428.227	214680644	150.563	610587244	38028	4.61953	3.20391	14.8006	10.3802	0.0888033	0.062281	0.18409	4.13653e-07	4.13653e-07	1	0	0	1	0	0
ACTCG	3071	18014	5	428.227	214680644	150.563	610587244	90070	5.86584	7.17143	42.0665	29.5027	0.210332	0.147514	0.194796	9.79745e-07	9.79745e-07	1	0	0	1	0	0
ACTCGAGTCCC	2	8	11	428.227	214680644	150.563	610587244	88	4	0.00467042	0.0186817	0.0131021	0.000205498	0.000144124	0.292236	9.57229e-10	9.57229e-10	1	0	0	1	0	0
ACTCGC	260	1137	6	428.227	214680644	150.563	610587244	6822	4.37308	0.607154	2.65513	1.86214	0.0159308	0.0111729	0.174269	7.4207e-08	7.4207e-08	1	0	0	1	0	0
ACTCGG	179	971	6	428.227	214680644	150.563	610587244	5826	5.42458	0.418003	2.26749	1.59027	0.0136049	0.00954163	0.216171	6.33729e-08	6.33729e-08	1	0	0	1	0	0
ACTCT	5453	33563	5	428.227	214680644	150.563	610587244	167815	6.15496	12.7339	78.3766	54.9684	0.391883	0.274842	0.204398	1.82542e-06	1.82542e-06	1	0	0	1	0	0
ACTCTC	3273	14625	6	428.227	214680644	150.563	610587244	87750	4.46838	7.64314	34.1524	23.9524	0.204915	0.143714	0.178066	9.54509e-07	9.54509e-07	1	0	0	1	0	0
ACTCTCCTAT	1	4	10	428.227	214680644	150.563	610587244	40	4	0.00233521	0.00934084	0.00655107	9.34084e-05	6.55107e-05	0.265669	4.35104e-10	4.35104e-10	1	0	0	1	0	0
ACTCTCT	220	1223	7	428.227	214680644	150.563	610587244	8561	5.55909	0.513746	2.85596	2.00299	0.0199917	0.0140209	0.258454	9.31231e-08	9.31231e-08	1	0	0	1	0	0
ACTCTG	215	925	6	428.227	214680644	150.563	610587244	5550	4.30233	0.50207	2.16007	1.51494	0.0129604	0.00908961	0.171449	6.03707e-08	6.03707e-08	1	0	0	1	0	0
ACTG	8179	58192	4	428.227	214680644	150.563	610587244	232768	7.11481	19.0997	135.891	95.305	0.543562	0.38122	0.189018	2.53196e-06	2.53196e-06	1	0	0	0	0	0
ACTGAG	391	1565	6	428.227	214680644	150.563	610587244	9390	4.00256	0.913067	3.6546	2.56311	0.0219276	0.0153786	0.159503	1.02141e-07	1.02141e-07	1	0	0	1	0	0
ACTGAT	998	4869	6	428.227	214680644	150.563	610587244	29214	4.87876	2.33054	11.3701	7.97429	0.0682208	0.0478457	0.19442	3.17778e-07	3.17778e-07	1	0	0	1	0	0
ACTGC	2646	15013	5	428.227	214680644	150.563	610587244	75065	5.67385	6.17896	35.0585	24.5878	0.175293	0.122939	0.188421	8.16527e-07	8.16527e-07	1	0	0	1	0	0
ACTGCAT	382	2148	7	428.227	214680644	150.563	610587244	15036	5.62304	0.89205	5.01603	3.51792	0.0351122	0.0246255	0.261427	1.63556e-07	1.63556e-07	1	0	0	1	0	0
ACTGCC	13	52	6	428.227	214680644	150.563	610587244	312	4	0.0303577	0.121431	0.0851639	0.000728585	0.000510983	0.159401	3.39381e-09	3.39381e-09	1	0	0	1	0	0
ACTGCCC	59	236	7	428.227	214680644	150.563	610587244	1652	4	0.137777	0.551109	0.386513	0.00385777	0.00270559	0.185968	1.79698e-08	1.79698e-08	1	0	0	1	0	0
ACTGCG	204	835	6	428.227	214680644	150.563	610587244	5010	4.09314	0.476383	1.9499	1.36754	0.0116994	0.00820522	0.163113	5.44968e-08	5.44968e-08	1	0	0	1	0	0
ACTGCT	6086	27391	6	428.227	214680644	150.563	610587244	164346	4.50066	14.2121	63.9637	44.8601	0.383782	0.269161	0.179353	1.78769e-06	1.78769e-06	1	0	0	1	0	0
ACTGG	51	255	5	428.227	214680644	150.563	610587244	1275	5	0.119096	0.595478	0.417631	0.00297739	0.00208815	0.166043	1.38689e-08	1.38689e-08	1	0	0	1	0	0
ACTGGC	7	32	6	428.227	214680644	150.563	610587244	192	4.57143	0.0163465	0.0747267	0.0524086	0.00044836	0.000314451	0.182173	2.0885e-09	2.0885e-09	1	0	0	1	0	0
ACTGGCT	1	4	7	428.227	214680644	150.563	610587244	28	4	0.00233521	0.00934084	0.00655107	6.53859e-05	4.58575e-05	0.185968	3.04573e-10	3.04573e-10	1	0	0	1	0	0
ACTGGG	8	32	6	428.227	214680644	150.563	610587244	192	4	0.0186817	0.0747267	0.0524086	0.00044836	0.000314451	0.159401	2.0885e-09	2.0885e-09	1	0	0	1	0	0
AG	2830708	41566670	2	428.227	214680644	150.563	610587244	83133340	14.6842	6610.3	97066.9	68076.5	194.134	136.153	0.195057	0.000904291	0.000904291	1	1	1	0	0	0
AGAGAGG	44	188	7	428.227	214680644	150.563	610587244	1316	4.27273	0.102749	0.439019	0.3079	0.00307314	0.0021553	0.198648	1.43149e-08	1.43149e-08	1	0	0	1	0	0
AGAGAGGAGAT	1	4	11	428.227	214680644	150.563	610587244	44	4	0.00233521	0.00934084	0.00655107	0.000102749	7.20618e-05	0.292236	4.78614e-10	4.78614e-10	1	0	0	1	0	0
AGAGAT	17402	82037	6	428.227	214680644	150.563	610587244	492222	4.71423	40.6373	191.574	134.358	1.14944	0.806145	0.187864	5.35419e-06	5.35419e-06	1	1	0	1	0	0
AGAGATG	111	445	7	428.227	214680644	150.563	610587244	3115	4.00901	0.259208	1.03917	0.728807	0.00727418	0.00510165	0.186387	3.38837e-08	3.38837e-08	1	0	0	1	0	0
AGAGC	4814	30272	5	428.227	214680644	150.563	610587244	151360	6.28833	11.2417	70.6915	49.5785	0.353457	0.247893	0.208827	1.64643e-06	1.64643e-06	1	0	0	1	0	0
AGAGCC	5	20	6	428.227	214680644	150.563	610587244	120	4	0.011676	0.0467042	0.0327554	0.000280225	0.000196532	0.159401	1.30531e-09	1.30531e-09	1	0	0	1	0	0
AGAGCG	924	4485	6	428.227	214680644	150.563	610587244	26910	4.8539	2.15773	10.4734	7.34539	0.0628405	0.0440723	0.193429	2.92716e-07	2.92716e-07	1	0	0	1	0	0
AGAGCGCC	1	4	8	428.227	214680644	150.563	610587244	32	4	0.00233521	0.00934084	0.00655107	7.47267e-05	5.24086e-05	0.212535	3.48083e-10	3.48083e-10	1	0	0	1	0	0
AGAGCT	227	908	6	428.227	214680644	150.563	610587244	5448	4	0.530093	2.12037	1.48709	0.0127222	0.00892256	0.159401	5.92611e-08	5.92611e-08	1	0	0	1	0	0
AGAGCTG	139	848	7	428.227	214680644	150.563	610587244	5936	6.10072	0.324594	1.98026	1.38883	0.0138618	0.00972179	0.283635	6.45694e-08	6.45694e-08	1	0	0	1	0	0
AGAGG	17138	95363	5	428.227	214680644	150.563	610587244	476815	5.56442	40.0208	222.693	156.182	1.11346	0.780912	0.184787	5.1866e-06	5.1866e-06	1	1	0	1	0	0
AGAGGC	498	2080	6	428.227	214680644	150.563	610587244	12480	4.17671	1.16293	4.85724	3.40656	0.0291434	0.0204393	0.166443	1.35752e-07	1.35752e-07	1	0	0	1	0	0
AGAGGG	5264	22007	6	428.227	214680644	150.563	610587244	132042	4.18066	12.2925	51.391	36.0424	0.308346	0.216254	0.166601	1.4363e-06	1.4363e-06	1	0	0	1	0	0
AGAGGGG	15	60	7	428.227	214680644	150.563	610587244	420	4	0.0350281	0.140113	0.0982661	0.000980788	0.000687862	0.185968	4.56859e-09	4.56859e-09	1	0	0	1	0	0
AGAT	195208	1531753	4	428.227	214680644	150.563	610587244	6127012	7.84677	455.852	3576.96	2508.66	14.3079	10.0346	0.208464	6.66472e-05	6.66472e-05	1	1	1	0	0	0
AGATAGG	103	412	7	428.227	214680644	150.563	610587244	2884	4	0.240527	0.962106	0.67476	0.00673474	0.00472332	0.185968	3.1371e-08	3.1371e-08	1	0	0	1	0	0
AGATAT	2255	9739	6	428.227	214680644	150.563	610587244	58434	4.31885	5.2659	22.7426	15.9502	0.136456	0.0957013	0.172107	6.35622e-07	6.35622e-07	1	0	0	1	0	0
AGATATG	46	212	7	428.227	214680644	150.563	610587244	1484	4.6087	0.10742	0.495064	0.347207	0.00346545	0.00243045	0.214268	1.61424e-08	1.61424e-08	1	0	0	1	0	0
AGATC	4	36	5	428.227	214680644	150.563	610587244	180	9	0.00934084	0.0840675	0.0589596	0.000420338	0.000294798	0.298877	1.95797e-09	1.95797e-09	1	0	0	1	0	0
AGATCAT	1	5	7	428.227	214680644	150.563	610587244	35	5	0.00233521	0.011676	0.00818884	8.17323e-05	5.73219e-05	0.23246	3.80716e-10	3.80716e-10	1	0	0	1	0	0
AGATCG	757	3164	6	428.227	214680644	150.563	610587244	18984	4.17966	1.76775	7.3886	5.1819	0.0443316	0.0310914	0.166561	2.065e-07	2.065e-07	1	0	0	1	0	0
AGATCT	154	619	6	428.227	214680644	150.563	610587244	3714	4.01948	0.359622	1.44549	1.01378	0.00867297	0.00608267	0.160178	4.03994e-08	4.03994e-08	1	0	0	1	0	0
AGATG	2856	17704	5	428.227	214680644	150.563	610587244	88520	6.19888	6.66936	41.3425	28.995	0.206713	0.144975	0.205856	9.62885e-07	9.62885e-07	1	0	0	1	0	0
AGATGC	148	652	6	428.227	214680644	150.563	610587244	3912	4.40541	0.345611	1.52256	1.06782	0.00913534	0.00640695	0.175557	4.25532e-08	4.25532e-08	1	0	0	1	0	0
AGATGG	42	429	6	428.227	214680644	150.563	610587244	2574	10.2143	0.0980788	1.0018	0.702602	0.00601083	0.00421561	0.407043	2.79989e-08	2.79989e-08	1	0	0	1	0	0
AGC	63458	572236	3	428.227	214680644	150.563	610587244	1716708	9.01755	148.188	1336.29	937.19	4.00887	2.81157	0.179676	1.86737e-05	1.86737e-05	1	1	0	0	0	0
AGCAGCC	1	4	7	428.227	214680644	150.563	610587244	28	4	0.00233521	0.00934084	0.00655107	6.53859e-05	4.58575e-05	0.185968	3.04573e-10	3.04573e-10	1	0	0	1	0	0
AGCAGG	502	2897	6	428.227	214680644	150.563	610587244	17382	5.77092	1.17228	6.7651	4.74461	0.0405906	0.0284677	0.229973	1.89074e-07	1.89074e-07	1	0	0	1	0	0
AGCAGGC	2	8	7	428.227	214680644	150.563	610587244	56	4	0.00467042	0.0186817	0.0131021	0.000130772	9.1715e-05	0.185968	6.09145e-10	6.09145e-10	1	0	0	1	0	0
AGCAT	1713	10235	5	428.227	214680644	150.563	610587244	51175	5.9749	4.00021	23.9009	16.7626	0.119504	0.0838128	0.198418	5.56661e-07	5.56661e-07	1	0	0	1	0	0
AGCATC	3692	18121	6	428.227	214680644	150.563	610587244	108726	4.90818	8.62159	42.3163	29.678	0.253898	0.178068	0.195593	1.18268e-06	1.18268e-06	1	0	0	1	0	0
AGCATCCCT	4	28	9	428.227	214680644	150.563	610587244	252	7	0.00934084	0.0653859	0.0458575	0.000588473	0.000412717	0.418428	2.74115e-09	2.74115e-09	1	0	0	1	0	0
AGCATG	768	3570	6	428.227	214680644	150.563	610587244	21420	4.64844	1.79344	8.3367	5.84683	0.0500202	0.035081	0.185242	2.32998e-07	2.32998e-07	1	0	0	1	0	0
AGCC	8225	58493	4	428.227	214680644	150.563	610587244	233972	7.11161	19.2071	136.593	95.7979	0.546374	0.383192	0.188933	2.54505e-06	2.54505e-06	1	0	0	0	0	0
AGCCAT	336	1357	6	428.227	214680644	150.563	610587244	8142	4.03869	0.78463	3.16888	2.22245	0.0190133	0.0133347	0.160943	8.85654e-08	8.85654e-08	1	0	0	1	0	0
AGCCATG	1	6	7	428.227	214680644	150.563	610587244	42	6	0.00233521	0.0140113	0.00982661	9.80788e-05	6.87862e-05	0.278952	4.56859e-10	4.56859e-10	1	0	0	1	0	0
AGCCC	190	1044	5	428.227	214680644	150.563	610587244	5220	5.49474	0.44369	2.43796	1.70983	0.0121898	0.00854915	0.182473	5.67811e-08	5.67811e-08	1	0	0	1	0	0
AGCCCC	190	828	6	428.227	214680644	150.563	610587244	4968	4.35789	0.44369	1.93355	1.35607	0.0116013	0.00813643	0.173664	5.40399e-08	5.40399e-08	1	0	0	1	0	0
AGCCCCTG	2	8	8	428.227	214680644	150.563	610587244	64	4	0.00467042	0.0186817	0.0131021	0.000149453	0.000104817	0.212535	6.96166e-10	6.96166e-10	1	0	0	1	0	0
AGCCCG	281	1509	6	428.227	214680644	150.563	610587244	9054	5.37011	0.656194	3.52383	2.47139	0.021143	0.0148283	0.214001	9.84858e-08	9.84858e-08	1	0	0	1	0	0
AGCCCTC	3	16	7	428.227	214680644	150.563	610587244	112	5.33333	0.00700563	0.0373634	0.0262043	0.000261543	0.00018343	0.247958	1.21829e-09	1.21829e-09	1	0	0	1	0	0
AGCCG	477	2517	5	428.227	214680644	150.563	610587244	12585	5.27673	1.11389	5.87772	4.12226	0.0293886	0.0206113	0.175233	1.36895e-07	1.36895e-07	1	0	0	1	0	0
AGCCGAT	1	4	7	428.227	214680644	150.563	610587244	28	4	0.00233521	0.00934084	0.00655107	6.53859e-05	4.58575e-05	0.185968	3.04573e-10	3.04573e-10	1	0	0	1	0	0
AGCCGC	596	2388	6	428.227	214680644	150.563	610587244	14328	4.00671	1.39178	5.57648	3.91099	0.0334589	0.0234659	0.159669	1.55854e-07	1.55854e-07	1	0	0	1	0	0
AGCCGCC	1	4	7	428.227	214680644	150.563	610587244	28	4	0.00233521	0.00934084	0.00655107	6.53859e-05	4.58575e-05	0.185968	3.04573e-10	3.04573e-10	1	0	0	1	0	0
AGCCGCTC	1	4	8	428.227	214680644	150.563	610587244	32	4	0.00233521	0.00934084	0.00655107	7.47267e-05	5.24086e-05	0.212535	3.48083e-10	3.48083e-10	1	0	0	1	0	0
AGCCGG	356	1682	6	428.227	214680644	150.563	610587244	10092	4.72472	0.831335	3.92782	2.75473	0.0235669	0.0165284	0.188282	1.09777e-07	1.09777e-07	1	0	0	1	0	0
AGCCT	1055	6302	5	428.227	214680644	150.563	610587244	31510	5.97346	2.46365	14.7165	10.3212	0.0735825	0.0516061	0.19837	3.42753e-07	3.42753e-07	1	0	0	1	0	0
AGCCTC	94	381	6	428.227	214680644	150.563	610587244	2286	4.05319	0.21951	0.889715	0.623989	0.00533829	0.00374394	0.161521	2.48662e-08	2.48662e-08	1	0	0	1	0	0
AGCCTG	273	2023	6	428.227	214680644	150.563	610587244	12138	7.41026	0.637512	4.72413	3.3132	0.0283448	0.0198792	0.295301	1.32032e-07	1.32032e-07	1	0	0	1	0	0
AGCG	4071	25266	4	428.227	214680644	150.563	610587244	101064	6.20634	9.50664	59.0014	41.3798	0.236006	0.165519	0.164883	1.09933e-06	1.09933e-06	1	0	0	0	0	0
AGCGAT	1	4	6	428.227	214680644	150.563	610587244	24	4	0.00233521	0.00934084	0.00655107	5.6045e-05	3.93064e-05	0.159401	2.61062e-10	2.61062e-10	1	0	0	1	0	0
AGCGATCG	1	4	8	428.227	214680644	150.563	610587244	32	4	0.00233521	0.00934084	0.00655107	7.47267e-05	5.24086e-05	0.212535	3.48083e-10	3.48083e-10	1	0	0	1	0	0
AGCGC	1	8	5	428.227	214680644	150.563	610587244	40	8	0.00233521	0.0186817	0.0131021	9.34084e-05	6.55107e-05	0.265669	4.35104e-10	4.35104e-10	1	0	0	1	0	0
AGCGCCG	1	4	7	428.227	214680644	150.563	610587244	28	4	0.00233521	0.00934084	0.00655107	6.53859e-05	4.58575e-05	0.185968	3.04573e-10	3.04573e-10	1	0	0	1	0	0
AGCGCG	1	4	6	428.227	214680644	150.563	610587244	24	4	0.00233521	0.00934084	0.00655107	5.6045e-05	3.93064e-05	0.159401	2.61062e-10	2.61062e-10	1	0	0	1	0	0
AGCGG	5	25	5	428.227	214680644	150.563	610587244	125	5	0.011676	0.0583802	0.0409442	0.000291901	0.000204721	0.166043	1.3597e-09	1.3597e-09	1	0	0	1	0	0
AGCGGC	353	1459	6	428.227	214680644	150.563	610587244	8754	4.13314	0.824329	3.40707	2.3895	0.0204424	0.014337	0.164707	9.52225e-08	9.52225e-08	1	0	0	1	0	0
AGCGGCG	2	8	7	428.227	214680644	150.563	610587244	56	4	0.00467042	0.0186817	0.0131021	0.000130772	9.1715e-05	0.185968	6.09145e-10	6.09145e-10	1	0	0	1	0	0
AGCGGG	81	326	6	428.227	214680644	150.563	610587244	1956	4.02469	0.189152	0.761278	0.533912	0.00456767	0.00320347	0.160385	2.12766e-08	2.12766e-08	1	0	0	1	0	0
AGCGGGC	1	4	7	428.227	214680644	150.563	610587244	28	4	0.00233521	0.00934084	0.00655107	6.53859e-05	4.58575e-05	0.185968	3.04573e-10	3.04573e-10	1	0	0	1	0	0
AGCT	16149	100557	4	428.227	214680644	150.563	610587244	402228	6.22683	37.7113	234.822	164.689	0.939287	0.658756	0.165427	4.37527e-06	4.37527e-06	1	1	0	0	0	0
AGCTAT	22	88	6	428.227	214680644	150.563	610587244	528	4	0.0513746	0.205498	0.144124	0.00123299	0.000864741	0.159401	5.74337e-09	5.74337e-09	1	0	0	1	0	0
AGCTATG	1	6	7	428.227	214680644	150.563	610587244	42	6	0.00233521	0.0140113	0.00982661	9.80788e-05	6.87862e-05	0.278952	4.56859e-10	4.56859e-10	1	0	0	1	0	0
AGCTC	957	5278	5	428.227	214680644	150.563	610587244	26390	5.51515	2.2348	12.3252	8.64414	0.0616262	0.0432207	0.183151	2.8706e-07	2.8706e-07	1	0	0	1	0	0
AGCTCC	205	1896	6	428.227	214680644	150.563	610587244	11376	9.24878	0.478718	4.42756	3.10521	0.0265653	0.0186312	0.368567	1.23744e-07	1.23744e-07	1	0	0	1	0	0
AGCTCG	1	4	6	428.227	214680644	150.563	610587244	24	4	0.00233521	0.00934084	0.00655107	5.6045e-05	3.93064e-05	0.159401	2.61062e-10	2.61062e-10	1	0	0	1	0	0
AGCTGC	114	462	6	428.227	214680644	150.563	610587244	2772	4.05263	0.266214	1.07887	0.756649	0.0064732	0.00453989	0.161499	3.01527e-08	3.01527e-08	1	0	0	1	0	0
AGG	208845	1898907	3	428.227	214680644	150.563	610587244	5696721	9.09242	487.697	4434.35	3109.97	13.303	9.32991	0.181168	6.19666e-05	6.19666e-05	1	1	1	0	0	0
AGGAGGG	196	851	7	428.227	214680644	150.563	610587244	5957	4.34184	0.457701	1.98726	1.39374	0.0139108	0.00975618	0.201861	6.47978e-08	6.47978e-08	1	0	0	1	0	0
AGGAT	2207	12915	5	428.227	214680644	150.563	610587244	64575	5.85184	5.15381	30.1592	21.1518	0.150796	0.105759	0.194331	7.02421e-07	7.02421e-07	1	0	0	1	0	0
AGGATC	27	125	6	428.227	214680644	150.563	610587244	750	4.62963	0.0630507	0.291901	0.204721	0.00175141	0.00122833	0.184492	8.1582e-09	8.1582e-09	1	0	0	1	0	0
AGGATCG	5	20	7	428.227	214680644	150.563	610587244	140	4	0.011676	0.0467042	0.0327554	0.000326929	0.000229287	0.185968	1.52286e-09	1.52286e-09	1	0	0	1	0	0
AGGATG	10206	50862	6	428.227	214680644	150.563	610587244	305172	4.98354	23.8331	118.773	83.3001	0.712641	0.499801	0.198596	3.31954e-06	3.31954e-06	1	0	0	1	0	0
AGGATGC	5	20	7	428.227	214680644	150.563	610587244	140	4	0.011676	0.0467042	0.0327554	0.000326929	0.000229287	0.185968	1.52286e-09	1.52286e-09	1	0	0	1	0	0
AGGC	9288	59779	4	428.227	214680644	150.563	610587244	239116	6.43615	21.6894	139.596	97.9041	0.558386	0.391616	0.170989	2.60101e-06	2.60101e-06	1	0	0	0	0	0
AGGCAGGCC	2	8	9	428.227	214680644	150.563	610587244	72	4	0.00467042	0.0186817	0.0131021	0.000168135	0.000117919	0.239102	7.83187e-10	7.83187e-10	1	0	0	1	0	0
AGGCC	101	534	5	428.227	214680644	150.563	610587244	2670	5.28713	0.235856	1.247	0.874568	0.00623501	0.00437284	0.175578	2.90432e-08	2.90432e-08	1	0	0	1	0	0
AGGCCC	1	4	6	428.227	214680644	150.563	610587244	24	4	0.00233521	0.00934084	0.00655107	5.6045e-05	3.93064e-05	0.159401	2.61062e-10	2.61062e-10	1	0	0	1	0	0
AGGCCCC	1	4	7	428.227	214680644	150.563	610587244	28	4	0.00233521	0.00934084	0.00655107	6.53859e-05	4.58575e-05	0.185968	3.04573e-10	3.04573e-10	1	0	0	1	0	0
AGGCCG	6	24	6	428.227	214680644	150.563	610587244	144	4	0.0140113	0.056045	0.0393064	0.00033627	0.000235839	0.159401	1.56637e-09	1.56637e-09	1	0	0	1	0	0
AGGCG	213	1400	5	428.227	214680644	150.563	610587244	7000	6.57277	0.4974	3.26929	2.29287	0.0163465	0.0114644	0.218273	7.61432e-08	7.61432e-08	1	0	0	1	0	0
AGGCGG	46	187	6	428.227	214680644	150.563	610587244	1122	4.06522	0.10742	0.436684	0.306263	0.00262011	0.00183758	0.162	1.22047e-08	1.22047e-08	1	0	0	1	0	0
AGGG	4072	25430	4	428.227	214680644	150.563	610587244	101720	6.24509	9.50897	59.3844	41.6484	0.237538	0.166594	0.165913	1.10647e-06	1.10647e-06	1	0	0	0	0	0
AGGGAT	1270	5833	6	428.227	214680644	150.563	610587244	34998	4.59291	2.96572	13.6213	9.5531	0.0817277	0.0573186	0.183029	3.80694e-07	3.80694e-07	1	0	0	1	0	0
AGGGATG	41	165	7	428.227	214680644	150.563	610587244	1155	4.02439	0.0957436	0.38531	0.270232	0.00269717	0.00189162	0.187102	1.25636e-08	1.25636e-08	1	0	0	1	0	0
AGGGC	217	1255	5	428.227	214680644	150.563	610587244	6275	5.78341	0.50674	2.93069	2.0554	0.0146534	0.010277	0.192059	6.82569e-08	6.82569e-08	1	0	0	1	0	0
AGGGCG	472	2089	6	428.227	214680644	150.563	610587244	12534	4.42585	1.10222	4.87825	3.4213	0.0292695	0.0205278	0.176371	1.3634e-07	1.3634e-07	1	0	0	1	0	0
AGGGCGG	2	8	7	428.227	214680644	150.563	610587244	56	4	0.00467042	0.0186817	0.0131021	0.000130772	9.1715e-05	0.185968	6.09145e-10	6.09145e-10	1	0	0	1	0	0
AGGGG	432	2242	5	428.227	214680644	150.563	610587244	11210	5.18981	1.00881	5.23554	3.67187	0.0261777	0.0183594	0.172347	1.21938e-07	1.21938e-07	1	0	0	1	0	0
AGGGGC	225	934	6	428.227	214680644	150.563	610587244	5604	4.15111	0.525422	2.18109	1.52967	0.0130865	0.00917805	0.165423	6.09581e-08	6.09581e-08	1	0	0	1	0	0
AGGGGCG	45	181	7	428.227	214680644	150.563	610587244	1267	4.02222	0.105084	0.422673	0.296436	0.00295871	0.00207505	0.187001	1.37819e-08	1.37819e-08	1	0	0	1	0	0
AGGGGG	2241	9220	6	428.227	214680644	150.563	610587244	55320	4.11423	5.2332	21.5306	15.1002	0.129184	0.0906013	0.163954	6.01749e-07	6.01749e-07	1	0	0	1	0	0
AGGGGGC	61	256	7	428.227	214680644	150.563	610587244	1792	4.19672	0.142448	0.597814	0.419269	0.0041847	0.00293488	0.195114	1.94927e-08	1.94927e-08	1	0	0	1	0	0
AGGGGGG	85	345	7	428.227	214680644	150.563	610587244	2415	4.05882	0.198493	0.805647	0.56503	0.00563953	0.00395521	0.188703	2.62694e-08	2.62694e-08	1	0	0	1	0	0
AT	520057	7877547	2	428.227	214680644	150.563	610587244	15755094	15.1475	1214.44	18395.7	12901.6	36.7914	25.8032	0.201211	0.000171378	0.000171378	1	1	1	0	0	0
ATATATC	63	252	7	428.227	214680644	150.563	610587244	1764	4	0.147118	0.588473	0.412717	0.00411931	0.00288902	0.185968	1.91881e-08	1.91881e-08	1	0	0	1	0	0
ATATC	759	11990	5	428.227	214680644	150.563	610587244	59950	15.7971	1.77242	27.9992	19.6368	0.139996	0.0981842	0.5246	6.52112e-07	6.52112e-07	1	0	0	1	1	0
ATATCC	738	3191	6	428.227	214680644	150.563	610587244	19146	4.32385	1.72338	7.45165	5.22612	0.0447099	0.0313567	0.172307	2.08262e-07	2.08262e-07	1	0	0	1	0	0
ATATCCG	2	8	7	428.227	214680644	150.563	610587244	56	4	0.00467042	0.0186817	0.0131021	0.000130772	9.1715e-05	0.185968	6.09145e-10	6.09145e-10	1	0	0	1	0	0
ATATCG	338	1408	6	428.227	214680644	150.563	610587244	8448	4.16568	0.789301	3.28798	2.30598	0.0197279	0.0138359	0.166004	9.18939e-08	9.18939e-08	1	0	0	1	0	0
ATATGC	1	4	6	428.227	214680644	150.563	610587244	24	4	0.00233521	0.00934084	0.00655107	5.6045e-05	3.93064e-05	0.159401	2.61062e-10	2.61062e-10	1	0	0	1	0	0
ATC	261609	3442718	3	428.227	214680644	150.563	610587244	10328154	13.1598	610.912	8039.47	5638.37	24.1184	16.9151	0.262211	0.000112345	0.000112345	1	1	1	0	0	0
ATCATCATCC	45	218	10	428.227	214680644	150.563	610587244	2180	4.84444	0.105084	0.509076	0.357033	0.00509076	0.00357033	0.321755	2.37132e-08	2.37132e-08	1	0	0	1	0	0
ATCATCG	535	2140	7	428.227	214680644	150.563	610587244	14980	4	1.24934	4.99735	3.50482	0.0349814	0.0245338	0.185968	1.62946e-07	1.62946e-07	1	0	0	1	0	0
ATCATG	533	2170	6	428.227	214680644	150.563	610587244	13020	4.07129	1.24467	5.0674	3.55396	0.0304044	0.0213237	0.162242	1.41626e-07	1.41626e-07	1	0	0	1	0	0
ATCATGC	7	28	7	428.227	214680644	150.563	610587244	196	4	0.0163465	0.0653859	0.0458575	0.000457701	0.000321002	0.185968	2.13201e-09	2.13201e-09	1	0	0	1	0	0
ATCC	18325	137147	4	428.227	214680644	150.563	610587244	548588	7.48415	42.7927	320.267	224.615	1.28107	0.89846	0.198831	5.96732e-06	5.96732e-06	1	1	0	0	0	0
ATCCC	925	5087	5	428.227	214680644	150.563	610587244	25435	5.49946	2.16007	11.8792	8.33132	0.0593961	0.0416566	0.182629	2.76672e-07	2.76672e-07	1	0	0	1	0	0
ATCCCC	1492	6720	6	428.227	214680644	150.563	610587244	40320	4.50402	3.48413	15.6926	11.0058	0.0941556	0.0660348	0.179487	4.38585e-07	4.38585e-07	1	0	0	1	0	0
ATCCCCC	9	39	7	428.227	214680644	150.563	610587244	273	4.33333	0.0210169	0.0910732	0.0638729	0.000637512	0.000447111	0.201466	2.96958e-09	2.96958e-09	1	0	0	1	0	0
ATCCCG	162	795	6	428.227	214680644	150.563	610587244	4770	4.90741	0.378304	1.85649	1.30203	0.0111389	0.00781215	0.195562	5.18861e-08	5.18861e-08	1	0	0	1	0	0
ATCCG	278	1575	5	428.227	214680644	150.563	610587244	7875	5.66547	0.649188	3.67796	2.57948	0.0183898	0.0128974	0.188142	8.56611e-08	8.56611e-08	1	0	0	1	0	0
ATCCGC	4	16	6	428.227	214680644	150.563	610587244	96	4	0.00934084	0.0373634	0.0262043	0.00022418	0.000157226	0.159401	1.04425e-09	1.04425e-09	1	0	0	1	0	0
ATCCGCC	1	4	7	428.227	214680644	150.563	610587244	28	4	0.00233521	0.00934084	0.00655107	6.53859e-05	4.58575e-05	0.185968	3.04573e-10	3.04573e-10	1	0	0	1	0	0
ATCG	11196	69825	4	428.227	214680644	150.563	610587244	279300	6.2366	26.145	163.056	114.357	0.652224	0.457428	0.165687	3.03811e-06	3.03811e-06	1	0	0	0	0	0
ATCGC	2557	15449	5	428.227	214680644	150.563	610587244	77245	6.04185	5.97113	36.0767	25.3019	0.180383	0.126509	0.200641	8.4024e-07	8.4024e-07	1	0	0	1	0	0
ATCGCC	570	2794	6	428.227	214680644	150.563	610587244	16764	4.90175	1.33107	6.52458	4.57592	0.0391475	0.0274555	0.195337	1.82352e-07	1.82352e-07	1	0	0	1	0	0
ATCGCCC	133	545	7	428.227	214680644	150.563	610587244	3815	4.09774	0.310583	1.27269	0.892583	0.00890882	0.00624808	0.190513	4.1498e-08	4.1498e-08	1	0	0	1	0	0
ATCGCG	40	160	6	428.227	214680644	150.563	610587244	960	4	0.0934084	0.373634	0.262043	0.0022418	0.00157226	0.159401	1.04425e-08	1.04425e-08	1	0	0	1	0	0
ATCGGC	537	2709	6	428.227	214680644	150.563	610587244	16254	5.04469	1.25401	6.32608	4.43671	0.0379565	0.0266203	0.201033	1.76804e-07	1.76804e-07	1	0	0	1	0	0
ATCGGCC	1	6	7	428.227	214680644	150.563	610587244	42	6	0.00233521	0.0140113	0.00982661	9.80788e-05	6.87862e-05	0.278952	4.56859e-10	4.56859e-10	1	0	0	1	0	0
ATGC	8533	51698	4	428.227	214680644	150.563	610587244	206792	6.0586	19.9263	120.726	84.6693	0.482903	0.338677	0.160958	2.2494e-06	2.2494e-06	1	0	0	0	0	0
ATGCC	1158	6435	5	428.227	214680644	150.563	610587244	32175	5.55699	2.70417	15.0271	10.539	0.0751354	0.0526952	0.18454	3.49987e-07	3.49987e-07	1	0	0	1	0	0
ATGCCC	411	2561	6	428.227	214680644	150.563	610587244	15366	6.23114	0.959771	5.98047	4.19432	0.0358828	0.0251659	0.248313	1.67145e-07	1.67145e-07	1	0	0	1	0	0
ATGCGC	4	16	6	428.227	214680644	150.563	610587244	96	4	0.00934084	0.0373634	0.0262043	0.00022418	0.000157226	0.159401	1.04425e-09	1.04425e-09	1	0	0	1	0	0
CCCCCCG	39	158	7	428.227	214680644	150.563	610587244	1106	4.05128	0.0910732	0.368963	0.258767	0.00258274	0.00181137	0.188352	1.20306e-08	1.20306e-08	1	0	0	1	0	0
CCCCCG	483	1988	6	428.227	214680644	150.563	610587244	11928	4.11594	1.12791	4.6424	3.25588	0.0278544	0.0195353	0.164022	1.29748e-07	1.29748e-07	1	0	0	1	0	0
CCCCCGG	3	15	7	428.227	214680644	150.563	610587244	105	5	0.00700563	0.0350281	0.0245665	0.000245197	0.000171966	0.23246	1.14215e-09	1.14215e-09	1	0	0	1	0	0
CCCCG	18	92	5	428.227	214680644	150.563	610587244	460	5.11111	0.0420338	0.214839	0.150675	0.0010742	0.000753373	0.169733	5.00369e-09	5.00369e-09	1	0	0	1	0	0
CCCCGG	61	253	6	428.227	214680644	150.563	610587244	1518	4.14754	0.142448	0.590808	0.414355	0.00354485	0.00248613	0.165281	1.65122e-08	1.65122e-08	1	0	0	1	0	0
CCCG	14	86	4	428.227	214680644	150.563	610587244	344	6.14286	0.0326929	0.200828	0.140848	0.000803312	0.000563392	0.163197	3.74189e-09	3.74189e-09	1	0	0	0	0	0
CCCGCG	48	215	6	428.227	214680644	150.563	610587244	1290	4.47917	0.11209	0.50207	0.35212	0.00301242	0.00211272	0.178496	1.40321e-08	1.40321e-08	1	0	0	1	0	0
CCCGG	67	363	5	428.227	214680644	150.563	610587244	1815	5.41791	0.156459	0.847681	0.59451	0.00423841	0.00297255	0.179921	1.97428e-08	1.97428e-08	1	0	0	1	0	0
CCCGGG	1	4	6	428.227	214680644	150.563	610587244	24	4	0.00233521	0.00934084	0.00655107	5.6045e-05	3.93064e-05	0.159401	2.61062e-10	2.61062e-10	1	0	0	1	0	0
CCG	4251	37508	3	428.227	214680644	150.563	610587244	112524	8.82334	9.92698	87.589	61.4294	0.262767	0.184288	0.175806	1.22399e-06	1.22399e-06	1	0	0	0	0	0
CCGCG	185	990	5	428.227	214680644	150.563	610587244	4950	5.35135	0.432014	2.31186	1.62139	0.0115593	0.00810695	0.177711	5.38441e-08	5.38441e-08	1	0	0	1	0	0
CCGCGG	8	33	6	428.227	214680644	150.563	610587244	198	4.125	0.0186817	0.0770619	0.0540463	0.000462371	0.000324278	0.164383	2.15376e-09	2.15376e-09	1	0	0	1	0	0
CCGG	33	198	4	428.227	214680644	150.563	610587244	792	6	0.0770619	0.462371	0.324278	0.00184949	0.00129711	0.159401	8.61506e-09	8.61506e-09	1	0	0	0	0	0
CCGGCG	2	8	6	428.227	214680644	150.563	610587244	48	4	0.00467042	0.0186817	0.0131021	0.00011209	7.86128e-05	0.159401	5.22125e-10	5.22125e-10	1	0	0	1	0	0
CG	676	8471	2	428.227	214680644	150.563	610587244	16942	12.5311	1.5786	19.7816	13.8735	0.0395631	0.0277471	0.166456	1.84288e-07	1.84288e-07	1	0	0	0	0	0
