# Supplementary material for: Profiles of telomeric repeats in Insecta reveal diverse forms of telomeric motifs in Hymenopterans
Source: Life Sci Alliance. 2022 Apr 1;5(7):e202101163. doi: 10.26508/lsa.202101163 (PMC8977481; doi:10.26508/lsa.202101163)
Supplement: Supplemental Data 3. — Tandem repeat statistics for 50 species without simple tandem type TRM. [file LSA-2021-01163_Supplemental_Data_3.zip › DataS3/POLGA_output.csv.4.filtered.xlsx]

## Sheet: Sheet1
Unnamed: 0	reads	repeats	unit_len	avg_genome_cov	genome_size	eff_read_len	num_reads	repeats_total_len	repeats_per_read	reads_per_genome	repeats_per_genome	repeats_per_million_reads	repeats_len_per_genome	repeats_len_per_million_reads	percent_repeats_len_per_read	percent_repeats_len_per_genome	percent_repeat_unit_in_sequences	avg_genome_cov_filter	repeat_containing_reads_filter	repeats_len_per_million_reads_filter	unit_len_filter	percent_repeats_len_per_read_filter	qualified
AAAAAAAACT	52	222	10	55.5867	200605717	126	88500004	2220	4.26923	0.935476	3.99376	2.50847	0.0399376	0.0250847	0.338828	1.99085e-07	1.99085e-07	1	0	0	1	0	0
AAAAAAC	1039	4606	7	55.5867	200605717	126	88500004	32242	4.43311	18.6915	82.8616	52.0452	0.580031	0.364316	0.246284	2.8914e-06	2.8914e-06	1	0	0	1	0	0
AAAAAAG	6935	31213	7	55.5867	200605717	126	88500004	218491	4.50079	124.76	561.52	352.689	3.93064	2.46882	0.250044	1.95938e-05	1.95938e-05	1	0	0	1	0	0
AAAAAAT	3716	16369	7	55.5867	200605717	126	88500004	114583	4.40501	66.8506	294.477	184.96	2.06134	1.29472	0.244723	1.02756e-05	1.02756e-05	1	0	0	1	0	0
AAAAAATGATT	59	286	11	55.5867	200605717	126	88500004	3146	4.84746	1.06141	5.14512	3.23164	0.0565963	0.035548	0.423191	2.82127e-07	2.82127e-07	1	0	0	1	0	0
AAAAAC	3746	17240	6	55.5867	200605717	126	88500004	103440	4.60224	67.3903	310.146	194.802	1.86088	1.16881	0.219154	9.2763e-06	9.2763e-06	1	0	0	1	0	0
AAAAACG	13	52	7	55.5867	200605717	126	88500004	364	4	0.233869	0.935476	0.587571	0.00654833	0.00411299	0.222222	3.26428e-08	3.26428e-08	1	0	0	1	0	0
AAAAACGAC	34	156	9	55.5867	200605717	126	88500004	1404	4.58824	0.611658	2.80643	1.76271	0.0252579	0.0158644	0.327731	1.25908e-07	1.25908e-07	1	0	0	1	0	0
AAAAACT	52	227	7	55.5867	200605717	126	88500004	1589	4.36538	0.935476	4.08371	2.56497	0.028586	0.0179548	0.242521	1.42498e-07	1.42498e-07	1	0	0	1	0	0
AAAAAG	44620	220353	6	55.5867	200605717	126	88500004	1322118	4.93844	802.711	3964.14	2489.86	23.7848	14.9392	0.235164	0.000118565	0.000118565	1	1	1	1	0	0
AAAAAGAAC	102	435	9	55.5867	200605717	126	88500004	3915	4.26471	1.83497	7.82562	4.91525	0.0704306	0.0442373	0.304622	3.5109e-07	3.5109e-07	1	0	0	1	0	0
AAAAAGC	20	89	7	55.5867	200605717	126	88500004	623	4.45	0.359799	1.6011	1.00565	0.0112077	0.00703955	0.247222	5.58694e-08	5.58694e-08	1	0	0	1	0	0
AAAAAGG	379	1757	7	55.5867	200605717	126	88500004	12299	4.63588	6.81818	31.6083	19.8531	0.221258	0.138972	0.257549	1.10295e-06	1.10295e-06	1	0	0	1	0	0
AAAAAGT	163	695	7	55.5867	200605717	126	88500004	4865	4.2638	2.93236	12.503	7.85311	0.087521	0.0549717	0.236878	4.36284e-07	4.36284e-07	1	0	0	1	0	0
AAAAAT	21497	100309	6	55.5867	200605717	126	88500004	601854	4.66619	386.73	1804.55	1133.43	10.8273	6.80061	0.222199	5.39731e-05	5.39731e-05	1	1	1	1	0	0
AAAAATACAT	46	199	10	55.5867	200605717	126	88500004	1990	4.32609	0.827537	3.58	2.24859	0.0358	0.0224859	0.34334	1.78459e-07	1.78459e-07	1	0	0	1	0	0
AAAAATATAAT	1	4	11	55.5867	200605717	126	88500004	44	4	0.0179899	0.0719597	0.0451977	0.000791557	0.000497175	0.349206	3.94583e-09	3.94583e-09	1	0	0	1	0	0
AAAAATC	123	509	7	55.5867	200605717	126	88500004	3563	4.13821	2.21276	9.15687	5.75141	0.0640981	0.0402599	0.229901	3.19523e-07	3.19523e-07	1	0	0	1	0	0
AAAAATCACCAAAATTCCCT	33	138	20	55.5867	200605717	126	88500004	2760	4.18182	0.593668	2.48261	1.55932	0.0496522	0.0311864	0.663781	2.47511e-07	2.47511e-07	1	0	0	1	1	0
AAAAATCACT	23391	103575	10	55.5867	200605717	126	88500004	1035750	4.42799	420.802	1863.31	1170.34	18.6331	11.7034	0.351427	9.2884e-05	9.2884e-05	1	1	1	1	0	0
AAAAATCAT	65	326	9	55.5867	200605717	126	88500004	2934	5.01538	1.16935	5.86472	3.68362	0.0527825	0.0331525	0.358242	2.63115e-07	2.63115e-07	1	0	0	1	0	0
AAAAATG	358	1610	7	55.5867	200605717	126	88500004	11270	4.49721	6.44039	28.9638	18.1921	0.202747	0.127345	0.249845	1.01067e-06	1.01067e-06	1	0	0	1	0	0
AAAAATGAC	1	4	9	55.5867	200605717	126	88500004	36	4	0.0179899	0.0719597	0.0451977	0.000647637	0.00040678	0.285714	3.22841e-09	3.22841e-09	1	0	0	1	0	0
AAAAATT	266	1149	7	55.5867	200605717	126	88500004	8043	4.31955	4.78532	20.6704	12.9831	0.144693	0.0908814	0.239975	7.21281e-07	7.21281e-07	1	0	0	1	0	0
AAAAC	6401	39420	5	55.5867	200605717	126	88500004	197100	6.15841	115.154	709.163	445.424	3.54582	2.22712	0.244381	1.76755e-05	1.76755e-05	1	0	0	1	0	0
AAAACAG	11	44	7	55.5867	200605717	126	88500004	308	4	0.197889	0.791557	0.497175	0.0055409	0.00348023	0.222222	2.76208e-08	2.76208e-08	1	0	0	1	0	0
AAAACAGAAACACCG	98	574	15	55.5867	200605717	126	88500004	8610	5.85714	1.76301	10.3262	6.48588	0.154893	0.0972881	0.697279	7.72128e-07	7.72128e-07	1	0	0	1	1	0
AAAACAT	73	292	7	55.5867	200605717	126	88500004	2044	4	1.31326	5.25306	3.29943	0.0367714	0.023096	0.222222	1.83302e-07	1.83302e-07	1	0	0	1	0	0
AAAACC	80	335	6	55.5867	200605717	126	88500004	2010	4.1875	1.43919	6.02663	3.78531	0.0361598	0.0227119	0.199405	1.80253e-07	1.80253e-07	1	0	0	1	0	0
AAAACG	749	3855	6	55.5867	200605717	126	88500004	23130	5.14686	13.4745	69.3512	43.5593	0.416107	0.261356	0.245089	2.07425e-06	2.07425e-06	1	0	0	1	0	0
AAAACGCAT	70	393	9	55.5867	200605717	126	88500004	3537	5.61429	1.2593	7.07004	4.44068	0.0636304	0.0399661	0.40102	3.17191e-07	3.17191e-07	1	0	0	1	0	0
AAAACGG	22	103	7	55.5867	200605717	126	88500004	721	4.68182	0.395778	1.85296	1.16384	0.0129707	0.00814689	0.260101	6.46579e-08	6.46579e-08	1	0	0	1	0	0
AAAACT	277	1380	6	55.5867	200605717	126	88500004	8280	4.98195	4.98321	24.8261	15.5932	0.148957	0.0935593	0.237236	7.42534e-07	7.42534e-07	1	0	0	1	0	0
AAAAG	35620	224002	5	55.5867	200605717	126	88500004	1120010	6.28866	640.801	4029.78	2531.1	20.1489	12.6555	0.24955	0.00010044	0.00010044	1	1	1	1	0	0
AAAAGAAAGG	16	64	10	55.5867	200605717	126	88500004	640	4	0.287839	1.15136	0.723164	0.0115136	0.00723164	0.31746	5.7394e-08	5.7394e-08	1	0	0	1	0	0
AAAAGAC	57	261	7	55.5867	200605717	126	88500004	1827	4.57895	1.02543	4.69537	2.94915	0.0328676	0.0206441	0.254386	1.63842e-07	1.63842e-07	1	0	0	1	0	0
AAAAGAG	357	1549	7	55.5867	200605717	126	88500004	10843	4.33894	6.4224	27.8664	17.5028	0.195065	0.12252	0.241052	9.72379e-07	9.72379e-07	1	0	0	1	0	0
AAAAGAGG	80	404	8	55.5867	200605717	126	88500004	3232	5.05	1.43919	7.26793	4.56497	0.0581435	0.0365198	0.320635	2.89839e-07	2.89839e-07	1	0	0	1	0	0
AAAAGAGGAAG	49	198	11	55.5867	200605717	126	88500004	2178	4.04082	0.881507	3.56201	2.23729	0.0391821	0.0246102	0.35277	1.95319e-07	1.95319e-07	1	0	0	1	0	0
AAAAGAT	228	926	7	55.5867	200605717	126	88500004	6482	4.0614	4.1017	16.6587	10.4633	0.116611	0.0732429	0.225634	5.81293e-07	5.81293e-07	1	0	0	1	0	0
AAAAGC	1087	5581	6	55.5867	200605717	126	88500004	33486	5.13431	19.5551	100.402	63.0621	0.602411	0.378373	0.244491	3.00296e-06	3.00296e-06	1	0	0	1	0	0
AAAAGCAATAGC	1	4	12	55.5867	200605717	126	88500004	48	4	0.0179899	0.0719597	0.0451977	0.000863517	0.000542373	0.380952	4.30455e-09	4.30455e-09	1	0	0	1	0	0
AAAAGCTAGGT	60	265	11	55.5867	200605717	126	88500004	2915	4.41667	1.0794	4.76733	2.99435	0.0524406	0.0329379	0.385582	2.61412e-07	2.61412e-07	1	0	0	1	0	0
AAAAGG	2311	11763	6	55.5867	200605717	126	88500004	70578	5.09	41.5747	211.616	132.915	1.26969	0.797491	0.242381	6.3293e-06	6.3293e-06	1	0	0	1	0	0
AAAAGGC	22	106	7	55.5867	200605717	126	88500004	742	4.81818	0.395778	1.90693	1.19774	0.0133485	0.00838418	0.267677	6.65411e-08	6.65411e-08	1	0	0	1	0	0
AAAAGGG	130	607	7	55.5867	200605717	126	88500004	4249	4.66923	2.33869	10.9199	6.85876	0.0764392	0.0480113	0.259402	3.81042e-07	3.81042e-07	1	0	0	1	0	0
AAAAGT	611	2779	6	55.5867	200605717	126	88500004	16674	4.54828	10.9918	49.994	31.4011	0.299964	0.188407	0.216585	1.49529e-06	1.49529e-06	1	0	0	1	0	0
AAAAT	39633	263466	5	55.5867	200605717	126	88500004	1317330	6.64764	712.995	4739.73	2977.02	23.6987	14.8851	0.263795	0.000118136	0.000118136	1	1	1	1	0	0
AAAATAATCAGG	53	218	12	55.5867	200605717	126	88500004	2616	4.11321	0.953466	3.9218	2.46328	0.0470617	0.0295593	0.391734	2.34598e-07	2.34598e-07	1	0	0	1	0	0
AAAATAC	286	1227	7	55.5867	200605717	126	88500004	8589	4.29021	5.14512	22.0736	13.8644	0.154516	0.0970508	0.238345	7.70245e-07	7.70245e-07	1	0	0	1	0	0
AAAATAG	135	561	7	55.5867	200605717	126	88500004	3927	4.15556	2.42864	10.0924	6.33898	0.0706465	0.0443729	0.230864	3.52166e-07	3.52166e-07	1	0	0	1	0	0
AAAATAGAAAT	22	92	11	55.5867	200605717	126	88500004	1012	4.18182	0.395778	1.65507	1.03955	0.0182058	0.011435	0.365079	9.07542e-08	9.07542e-08	1	0	0	1	0	0
AAAATAT	801	3792	7	55.5867	200605717	126	88500004	26544	4.73408	14.4099	68.2178	42.8475	0.477525	0.299932	0.263005	2.38041e-06	2.38041e-06	1	0	0	1	0	0
AAAATC	788	3500	6	55.5867	200605717	126	88500004	21000	4.44162	14.1761	62.9648	39.548	0.377789	0.237288	0.211506	1.88324e-06	1.88324e-06	1	0	0	1	0	0
AAAATCAAC	44	180	9	55.5867	200605717	126	88500004	1620	4.09091	0.791557	3.23819	2.0339	0.0291437	0.0183051	0.292208	1.45278e-07	1.45278e-07	1	0	0	1	0	0
AAAATCCCGTAGAATCACC	143	702	19	55.5867	200605717	126	88500004	13338	4.90909	2.57256	12.6289	7.9322	0.23995	0.150712	0.74026	1.19613e-06	1.19613e-06	1	0	0	1	1	0
AAAATCG	15	60	7	55.5867	200605717	126	88500004	420	4	0.269849	1.0794	0.677966	0.00755577	0.00474576	0.222222	3.76648e-08	3.76648e-08	1	0	0	1	0	0
AAAATCGT	99	405	8	55.5867	200605717	126	88500004	3240	4.09091	1.781	7.28592	4.57627	0.0582874	0.0366102	0.25974	2.90557e-07	2.90557e-07	1	0	0	1	0	0
AAAATCTAAAG	51	225	11	55.5867	200605717	126	88500004	2475	4.41176	0.917486	4.04773	2.54237	0.0445251	0.0279661	0.385154	2.21953e-07	2.21953e-07	1	0	0	1	0	0
AAAATCTCGCT	34	138	11	55.5867	200605717	126	88500004	1518	4.05882	0.611658	2.48261	1.55932	0.0273087	0.0171525	0.354342	1.36131e-07	1.36131e-07	1	0	0	1	0	0
AAAATG	1657	8835	6	55.5867	200605717	126	88500004	53010	5.33193	29.8093	158.941	99.8305	0.953646	0.598983	0.253901	4.75383e-06	4.75383e-06	1	0	0	1	0	0
AAAATGAAGG	104	446	10	55.5867	200605717	126	88500004	4460	4.28846	1.87095	8.02351	5.03955	0.0802351	0.0503955	0.340354	3.99964e-07	3.99964e-07	1	0	0	1	0	0
AAAATGAATG	38	160	10	55.5867	200605717	126	88500004	1600	4.21053	0.683617	2.87839	1.80791	0.0287839	0.0180791	0.334169	1.43485e-07	1.43485e-07	1	0	0	1	0	0
AAAATGACT	2	8	9	55.5867	200605717	126	88500004	72	4	0.0359799	0.143919	0.0903955	0.00129527	0.000813559	0.285714	6.45682e-09	6.45682e-09	1	0	0	1	0	0
AAAATGC	48	192	7	55.5867	200605717	126	88500004	1344	4	0.863517	3.45407	2.16949	0.0241785	0.0151864	0.222222	1.20527e-07	1.20527e-07	1	0	0	1	0	0
AAAATGCAAGCTG	53	225	13	55.5867	200605717	126	88500004	2925	4.24528	0.953466	4.04773	2.54237	0.0526205	0.0330508	0.438005	2.62308e-07	2.62308e-07	1	0	0	1	0	0
AAAATGT	49	196	7	55.5867	200605717	126	88500004	1372	4	0.881507	3.52603	2.21469	0.0246822	0.0155028	0.222222	1.23038e-07	1.23038e-07	1	0	0	1	0	0
AAAATT	2023	10031	6	55.5867	200605717	126	88500004	60186	4.95848	36.3936	180.457	113.345	1.08274	0.680068	0.236118	5.39736e-06	5.39736e-06	1	0	0	1	0	0
AAAATTAATATAATAT	48	192	16	55.5867	200605717	126	88500004	3072	4	0.863517	3.45407	2.16949	0.0552651	0.0347119	0.507937	2.75491e-07	2.75491e-07	1	0	0	1	1	0
AAAATTACCTAGAATCACC	2562	11505	19	55.5867	200605717	126	88500004	218595	4.49063	46.0902	206.974	130	3.93251	2.47	0.677159	1.96032e-05	1.96032e-05	1	0	0	1	1	0
AAAATTACCTAGAATCACG	361	1833	19	55.5867	200605717	126	88500004	34827	5.07756	6.49436	32.9755	20.7119	0.626535	0.393525	0.765664	3.12322e-06	3.12322e-06	1	0	0	1	1	0
AAAATTC	78	344	7	55.5867	200605717	126	88500004	2408	4.41026	1.40321	6.18854	3.88701	0.0433198	0.027209	0.245014	2.15945e-07	2.15945e-07	1	0	0	1	0	0
AAAATTCCCCAGAATCACC	2206	9580	19	55.5867	200605717	126	88500004	182020	4.3427	39.6858	172.344	108.249	3.27453	2.05672	0.654852	1.63232e-05	1.63232e-05	1	0	0	1	1	0
AAAATTCCCTACAATCACC	2789	12620	19	55.5867	200605717	126	88500004	239780	4.52492	50.1739	227.033	142.599	4.31363	2.70938	0.682329	2.1503e-05	2.1503e-05	1	0	0	1	1	0
AAAATTCCCTAGAAGCACC	584	2355	19	55.5867	200605717	126	88500004	44745	4.03253	10.5061	42.3663	26.6102	0.804959	0.505593	0.608081	4.01264e-06	4.01264e-06	1	0	0	1	1	0
AAAATTCCCTAGAATAAAC	46	215	19	55.5867	200605717	126	88500004	4085	4.67391	0.827537	3.86783	2.42938	0.0734889	0.0461582	0.704796	3.66335e-07	3.66335e-07	1	0	0	1	1	0
AAAATTCCCTAGAATCAATT	24	113	20	55.5867	200605717	126	88500004	2260	4.70833	0.431758	2.03286	1.27684	0.0406572	0.0255367	0.747354	2.02672e-07	2.02672e-07	1	0	0	1	1	0
AAAATTCCCTAGAATCACC	405734	1864989	19	55.5867	200605717	126	88500004	35434791	4.59658	7299.13	33551	21073.3	637.469	400.393	0.693135	0.00317772	0.00317772	1	1	1	1	1	1
AAAATTCCCTAGAATCACGC	109	526	20	55.5867	200605717	126	88500004	10520	4.82569	1.9609	9.4627	5.9435	0.189254	0.11887	0.765982	9.43413e-07	9.43413e-07	1	0	0	1	1	0
AAAATTCCCTAGTATCACG	33	144	19	55.5867	200605717	126	88500004	2736	4.36364	0.593668	2.59055	1.62712	0.0492204	0.0309153	0.658009	2.45359e-07	2.45359e-07	1	0	0	1	1	0
AAAATTG	56	224	7	55.5867	200605717	126	88500004	1568	4	1.00744	4.02974	2.53107	0.0282082	0.0177175	0.222222	1.40615e-07	1.40615e-07	1	0	0	1	0	0
AAAATTGAAT	35	148	10	55.5867	200605717	126	88500004	1480	4.22857	0.629648	2.66251	1.67232	0.0266251	0.0167232	0.335601	1.32724e-07	1.32724e-07	1	0	0	1	0	0
AAAATTT	6	24	7	55.5867	200605717	126	88500004	168	4	0.10794	0.431758	0.271186	0.00302231	0.0018983	0.222222	1.50659e-08	1.50659e-08	1	0	0	1	0	0
AAAATTTCGTT	61	263	11	55.5867	200605717	126	88500004	2893	4.31148	1.09739	4.73135	2.97175	0.0520449	0.0326893	0.376399	2.59439e-07	2.59439e-07	1	0	0	1	0	0
AAAC	13129	91163	4	55.5867	200605717	126	88500004	364652	6.94364	236.19	1640.02	1030.09	6.56006	4.12036	0.220433	3.27013e-05	3.27013e-05	1	1	1	0	0	0
AAACAAC	26	104	7	55.5867	200605717	126	88500004	728	4	0.467738	1.87095	1.17514	0.0130967	0.00822599	0.222222	6.52856e-08	6.52856e-08	1	0	0	1	0	0
AAACAAG	64	256	7	55.5867	200605717	126	88500004	1792	4	1.15136	4.60542	2.89266	0.032238	0.0202486	0.222222	1.60703e-07	1.60703e-07	1	0	0	1	0	0
AAACAC	417	1863	6	55.5867	200605717	126	88500004	11178	4.46763	7.5018	33.5152	21.0508	0.201091	0.126305	0.212744	1.00242e-06	1.00242e-06	1	0	0	1	0	0
AAACACG	47	216	7	55.5867	200605717	126	88500004	1512	4.59574	0.845527	3.88582	2.44068	0.0272008	0.0170847	0.255319	1.35593e-07	1.35593e-07	1	0	0	1	0	0
AAACAG	325	1772	6	55.5867	200605717	126	88500004	10632	5.45231	5.84673	31.8782	20.0226	0.191269	0.120136	0.259634	9.53457e-07	9.53457e-07	1	0	0	1	0	0
AAACAGC	6	32	7	55.5867	200605717	126	88500004	224	5.33333	0.10794	0.575678	0.361582	0.00402974	0.00253107	0.296296	2.00879e-08	2.00879e-08	1	0	0	1	0	0
AAACAT	128	512	6	55.5867	200605717	126	88500004	3072	4	2.30271	9.21084	5.78531	0.0552651	0.0347119	0.190476	2.75491e-07	2.75491e-07	1	0	0	1	0	0
AAACATCCCTAGAATCACC	45	213	19	55.5867	200605717	126	88500004	4047	4.73333	0.809547	3.83186	2.40678	0.0728052	0.0457288	0.713757	3.62927e-07	3.62927e-07	1	0	0	1	1	0
AAACC	815	4797	5	55.5867	200605717	126	88500004	23985	5.88589	14.6618	86.2977	54.2034	0.431488	0.271017	0.233567	2.15093e-06	2.15093e-06	1	0	0	1	0	0
AAACCAT	38	246	7	55.5867	200605717	126	88500004	1722	6.47368	0.683617	4.42552	2.77966	0.0309787	0.0194576	0.359649	1.54426e-07	1.54426e-07	1	0	0	1	0	0
AAACCC	57	307	6	55.5867	200605717	126	88500004	1842	5.38596	1.02543	5.52291	3.46893	0.0331375	0.0208136	0.256475	1.65187e-07	1.65187e-07	1	0	0	1	0	0
AAACCCC	5	20	7	55.5867	200605717	126	88500004	140	4	0.0899496	0.359799	0.225989	0.00251859	0.00158192	0.222222	1.25549e-08	1.25549e-08	1	0	0	1	0	0
AAACCCT	1	13	7	55.5867	200605717	126	88500004	91	13	0.0179899	0.233869	0.146893	0.00163708	0.00102825	0.722222	8.1607e-09	8.1607e-09	1	0	0	1	1	0
AAACCG	26	148	6	55.5867	200605717	126	88500004	888	5.69231	0.467738	2.66251	1.67232	0.0159751	0.0100339	0.271062	7.96341e-08	7.96341e-08	1	0	0	1	0	0
AAACCT	7	46	6	55.5867	200605717	126	88500004	276	6.57143	0.12593	0.827537	0.519774	0.00496522	0.00311864	0.312925	2.47511e-08	2.47511e-08	1	0	0	1	0	0
AAACG	5931	37440	5	55.5867	200605717	126	88500004	187200	6.31259	106.698	673.543	423.051	3.36771	2.11525	0.2505	1.67877e-05	1.67877e-05	1	0	0	1	0	0
AAACGAACT	2	16	9	55.5867	200605717	126	88500004	144	8	0.0359799	0.287839	0.180791	0.00259055	0.00162712	0.571429	1.29136e-08	1.29136e-08	1	0	0	1	1	0
AAACGAG	3	12	7	55.5867	200605717	126	88500004	84	4	0.0539698	0.215879	0.135593	0.00151115	0.000949152	0.222222	7.53296e-09	7.53296e-09	1	0	0	1	0	0
AAACGAGAGG	41	188	10	55.5867	200605717	126	88500004	1880	4.58537	0.737587	3.38211	2.12429	0.0338211	0.0212429	0.363918	1.68595e-07	1.68595e-07	1	0	0	1	0	0
AAACGC	241	1382	6	55.5867	200605717	126	88500004	8292	5.73444	4.33557	24.8621	15.6158	0.149172	0.0936949	0.273069	7.4361e-07	7.4361e-07	1	0	0	1	0	0
AAACGCAACG	27	124	10	55.5867	200605717	126	88500004	1240	4.59259	0.485728	2.23075	1.40113	0.0223075	0.0140113	0.364491	1.11201e-07	1.11201e-07	1	0	0	1	0	0
AAACGCAC	1	5	8	55.5867	200605717	126	88500004	40	5	0.0179899	0.0899496	0.0564972	0.000719597	0.000451977	0.31746	3.58712e-09	3.58712e-09	1	0	0	1	0	0
AAACGCG	7	28	7	55.5867	200605717	126	88500004	196	4	0.12593	0.503718	0.316384	0.00352603	0.00221469	0.222222	1.75769e-08	1.75769e-08	1	0	0	1	0	0
AAACGG	5	20	6	55.5867	200605717	126	88500004	120	4	0.0899496	0.359799	0.225989	0.00215879	0.00135593	0.190476	1.07614e-08	1.07614e-08	1	0	0	1	0	0
AAACGGC	17	97	7	55.5867	200605717	126	88500004	679	5.70588	0.305829	1.74502	1.09605	0.0122152	0.00767232	0.316993	6.08914e-08	6.08914e-08	1	0	0	1	0	0
AAACGGG	17	68	7	55.5867	200605717	126	88500004	476	4	0.305829	1.22332	0.768362	0.00856321	0.00537853	0.222222	4.26868e-08	4.26868e-08	1	0	0	1	0	0
AAACGGT	6	24	7	55.5867	200605717	126	88500004	168	4	0.10794	0.431758	0.271186	0.00302231	0.0018983	0.222222	1.50659e-08	1.50659e-08	1	0	0	1	0	0
AAACGT	284	1457	6	55.5867	200605717	126	88500004	8742	5.13028	5.10914	26.2113	16.4633	0.157268	0.0987797	0.244299	7.83966e-07	7.83966e-07	1	0	0	1	0	0
AAACGTG	30	147	7	55.5867	200605717	126	88500004	1029	4.9	0.539698	2.64452	1.66102	0.0185116	0.0116271	0.272222	9.22787e-08	9.22787e-08	1	0	0	1	0	0
AAACGTT	41	164	7	55.5867	200605717	126	88500004	1148	4	0.737587	2.95035	1.85311	0.0206524	0.0129718	0.222222	1.0295e-07	1.0295e-07	1	0	0	1	0	0
AAACT	680	3937	5	55.5867	200605717	126	88500004	19685	5.78971	12.2332	70.8264	44.4859	0.354132	0.222429	0.22975	1.76531e-06	1.76531e-06	1	0	0	1	0	0
AAACTATGG	263	3090	9	55.5867	200605717	126	88500004	27810	11.749	4.73135	55.5889	34.9153	0.5003	0.314237	0.839218	2.49395e-06	2.49395e-06	1	0	0	1	1	0
AAACTC	23	94	6	55.5867	200605717	126	88500004	564	4.08696	0.413768	1.69105	1.06215	0.0101463	0.00637288	0.194617	5.05784e-08	5.05784e-08	1	0	0	1	0	0
AAACTCG	21	84	7	55.5867	200605717	126	88500004	588	4	0.377789	1.51115	0.949152	0.0105781	0.00664407	0.222222	5.27307e-08	5.27307e-08	1	0	0	1	0	0
AAACTCGACGCT	6	30	12	55.5867	200605717	126	88500004	360	5	0.10794	0.539698	0.338983	0.00647637	0.0040678	0.47619	3.22841e-08	3.22841e-08	1	0	0	1	0	0
AAACTG	42	173	6	55.5867	200605717	126	88500004	1038	4.11905	0.755577	3.11226	1.9548	0.0186735	0.0117288	0.196145	9.30858e-08	9.30858e-08	1	0	0	1	0	0
AAACTGC	10	40	7	55.5867	200605717	126	88500004	280	4	0.179899	0.719597	0.451977	0.00503718	0.00316384	0.222222	2.51099e-08	2.51099e-08	1	0	0	1	0	0
AAACTT	85	467	6	55.5867	200605717	126	88500004	2802	5.49412	1.52914	8.4013	5.27684	0.0504078	0.031661	0.261625	2.51278e-07	2.51278e-07	1	0	0	1	0	0
AAAG	108519	834042	4	55.5867	200605717	126	88500004	3336168	7.68568	1952.25	15004.4	9424.2	60.0174	37.6968	0.24399	0.000299181	0.000299181	1	1	1	0	0	0
AAAGAAAGC	9	42	9	55.5867	200605717	126	88500004	378	4.66667	0.161909	0.755577	0.474576	0.00680019	0.00427119	0.333333	3.38983e-08	3.38983e-08	1	0	0	1	0	0
AAAGAAAGGC	43	197	10	55.5867	200605717	126	88500004	1970	4.5814	0.773567	3.54402	2.22599	0.0354402	0.0222599	0.363603	1.76666e-07	1.76666e-07	1	0	0	1	0	0
AAAGAACGAAG	30	123	11	55.5867	200605717	126	88500004	1353	4.1	0.539698	2.21276	1.38983	0.0243404	0.0152881	0.357937	1.21334e-07	1.21334e-07	1	0	0	1	0	0
AAAGAAG	930	4269	7	55.5867	200605717	126	88500004	29883	4.59032	16.7306	76.799	48.2373	0.537593	0.337661	0.255018	2.67985e-06	2.67985e-06	1	0	0	1	0	0
AAAGAAT	44	176	7	55.5867	200605717	126	88500004	1232	4	0.791557	3.16623	1.9887	0.0221636	0.0139209	0.222222	1.10483e-07	1.10483e-07	1	0	0	1	0	0
AAAGAC	366	2073	6	55.5867	200605717	126	88500004	12438	5.66393	6.58431	37.2931	23.4237	0.223759	0.140542	0.269711	1.11542e-06	1.11542e-06	1	0	0	1	0	0
AAAGACG	39	178	7	55.5867	200605717	126	88500004	1246	4.5641	0.701607	3.20221	2.0113	0.0224155	0.0140791	0.253561	1.11739e-07	1.11739e-07	1	0	0	1	0	0
AAAGACGAAG	89	405	10	55.5867	200605717	126	88500004	4050	4.55056	1.6011	7.28592	4.57627	0.0728592	0.0457627	0.361156	3.63196e-07	3.63196e-07	1	0	0	1	0	0
AAAGAG	60386	328057	6	55.5867	200605717	126	88500004	1968342	5.43267	1086.34	5901.72	3706.86	35.4103	22.2412	0.258698	0.000176517	0.000176517	1	1	1	1	0	0
AAAGAGG	169	898	7	55.5867	200605717	126	88500004	6286	5.31361	3.0403	16.155	10.1469	0.113085	0.0710282	0.295201	5.63716e-07	5.63716e-07	1	0	0	1	0	0
AAAGAGT	205	1188	7	55.5867	200605717	126	88500004	8316	5.79512	3.68794	21.372	13.4237	0.149604	0.0939661	0.321951	7.45763e-07	7.45763e-07	1	0	0	1	0	0
AAAGAGTG	495	1980	8	55.5867	200605717	126	88500004	15840	4	8.90502	35.6201	22.3729	0.28496	0.178983	0.253968	1.4205e-06	1.4205e-06	1	0	0	1	0	0
AAAGAT	2359	11481	6	55.5867	200605717	126	88500004	68886	4.86689	42.4382	206.542	129.729	1.23925	0.778373	0.231757	6.17756e-06	6.17756e-06	1	0	0	1	0	0
AAAGATCCACTG	60	277	12	55.5867	200605717	126	88500004	3324	4.61667	1.0794	4.98321	3.12994	0.0597985	0.0375593	0.439683	2.9809e-07	2.9809e-07	1	0	0	1	0	0
AAAGATCG	40	181	8	55.5867	200605717	126	88500004	1448	4.525	0.719597	3.25618	2.0452	0.0260494	0.0163616	0.287302	1.29854e-07	1.29854e-07	1	0	0	1	0	0
AAAGATG	37	152	7	55.5867	200605717	126	88500004	1064	4.10811	0.665627	2.73447	1.71751	0.0191413	0.0120226	0.228228	9.54174e-08	9.54174e-08	1	0	0	1	0	0
AAAGC	1587	9996	5	55.5867	200605717	126	88500004	49980	6.29868	28.55	179.827	112.949	0.899137	0.564746	0.249947	4.48211e-06	4.48211e-06	1	0	0	1	0	0
AAAGCGT	7	34	7	55.5867	200605717	126	88500004	238	4.85714	0.12593	0.611658	0.384181	0.0042816	0.00268927	0.269841	2.13434e-08	2.13434e-08	1	0	0	1	0	0
AAAGCT	31	124	6	55.5867	200605717	126	88500004	744	4	0.557688	2.23075	1.40113	0.0133845	0.00840678	0.190476	6.67205e-08	6.67205e-08	1	0	0	1	0	0
AAAGG	6403	44006	5	55.5867	200605717	126	88500004	220030	6.87272	115.19	791.665	497.243	3.95832	2.48621	0.272727	1.97319e-05	1.97319e-05	1	0	0	1	0	0
AAAGGAAGACC	11	49	11	55.5867	200605717	126	88500004	539	4.45455	0.197889	0.881507	0.553672	0.00969657	0.0060904	0.388889	4.83365e-08	4.83365e-08	1	0	0	1	0	0
AAAGGAAT	51	222	8	55.5867	200605717	126	88500004	1776	4.35294	0.917486	3.99376	2.50847	0.0319501	0.0200678	0.276377	1.59268e-07	1.59268e-07	1	0	0	1	0	0
AAAGGAG	32	128	7	55.5867	200605717	126	88500004	896	4	0.575678	2.30271	1.44633	0.016119	0.0101243	0.222222	8.03515e-08	8.03515e-08	1	0	0	1	0	0
AAAGGAT	49	280	7	55.5867	200605717	126	88500004	1960	5.71429	0.881507	5.03718	3.16384	0.0352603	0.0221469	0.31746	1.75769e-07	1.75769e-07	1	0	0	1	0	0
AAAGGC	209	983	6	55.5867	200605717	126	88500004	5898	4.70335	3.7599	17.6841	11.1073	0.106105	0.0666441	0.223969	5.28921e-07	5.28921e-07	1	0	0	1	0	0
AAAGGG	2348	11270	6	55.5867	200605717	126	88500004	67620	4.79983	42.2404	202.747	127.345	1.21648	0.764068	0.228563	6.06403e-06	6.06403e-06	1	0	0	1	0	0
AAAGGGAGT	36	161	9	55.5867	200605717	126	88500004	1449	4.47222	0.647637	2.89638	1.81921	0.0260674	0.0163729	0.319444	1.29943e-07	1.29943e-07	1	0	0	1	0	0
AAAGGGG	37	158	7	55.5867	200605717	126	88500004	1106	4.27027	0.665627	2.84241	1.78531	0.0198969	0.0124972	0.237237	9.91839e-08	9.91839e-08	1	0	0	1	0	0
AAAGGGTAGG	30	138	10	55.5867	200605717	126	88500004	1380	4.6	0.539698	2.48261	1.55932	0.0248261	0.0155932	0.365079	1.23756e-07	1.23756e-07	1	0	0	1	0	0
AAAGGT	444	2029	6	55.5867	200605717	126	88500004	12174	4.56982	7.98753	36.5016	22.9266	0.219009	0.137559	0.21761	1.09174e-06	1.09174e-06	1	0	0	1	0	0
AAAGGTTATG	26	110	10	55.5867	200605717	126	88500004	1100	4.23077	0.467738	1.97889	1.24294	0.0197889	0.0124294	0.335775	9.86459e-08	9.86459e-08	1	0	0	1	0	0
AAAGT	3240	23190	5	55.5867	200605717	126	88500004	115950	7.15741	58.2874	417.186	262.034	2.08593	1.31017	0.284024	1.03982e-05	1.03982e-05	1	0	0	1	0	0
AAAGTAC	32	173	7	55.5867	200605717	126	88500004	1211	5.40625	0.575678	3.11226	1.9548	0.0217858	0.0136836	0.300347	1.086e-07	1.086e-07	1	0	0	1	0	0
AAAGTAG	33	132	7	55.5867	200605717	126	88500004	924	4	0.593668	2.37467	1.49153	0.0166227	0.0104407	0.222222	8.28625e-08	8.28625e-08	1	0	0	1	0	0
AAAGTAT	7	28	7	55.5867	200605717	126	88500004	196	4	0.12593	0.503718	0.316384	0.00352603	0.00221469	0.222222	1.75769e-08	1.75769e-08	1	0	0	1	0	0
AAAGTATCTC	64	305	10	55.5867	200605717	126	88500004	3050	4.76562	1.15136	5.48693	3.44633	0.0548693	0.0344633	0.378224	2.73518e-07	2.73518e-07	1	0	0	1	0	0
AAAGTG	61	280	6	55.5867	200605717	126	88500004	1680	4.59016	1.09739	5.03718	3.16384	0.0302231	0.018983	0.218579	1.50659e-07	1.50659e-07	1	0	0	1	0	0
AAAGTGATG	52	227	9	55.5867	200605717	126	88500004	2043	4.36538	0.935476	4.08371	2.56497	0.0367534	0.0230847	0.311813	1.83212e-07	1.83212e-07	1	0	0	1	0	0
AAAGTGT	122	488	7	55.5867	200605717	126	88500004	3416	4	2.19477	8.77909	5.51412	0.0614536	0.0385989	0.222222	3.0634e-07	3.0634e-07	1	0	0	1	0	0
AAAGTT	88	388	6	55.5867	200605717	126	88500004	2328	4.40909	1.58311	6.98009	4.38418	0.0418806	0.0263051	0.209957	2.08771e-07	2.08771e-07	1	0	0	1	0	0
AAAGTTGTC	46	202	9	55.5867	200605717	126	88500004	1818	4.3913	0.827537	3.63397	2.28249	0.0327057	0.0205424	0.313665	1.63035e-07	1.63035e-07	1	0	0	1	0	0
AAAT	45689	332007	4	55.5867	200605717	126	88500004	1328028	7.26667	821.942	5972.78	3751.49	23.8911	15.006	0.230688	0.000119095	0.000119095	1	1	1	0	0	0
AAATAAATAC	55	238	10	55.5867	200605717	126	88500004	2380	4.32727	0.989446	4.2816	2.68927	0.042816	0.0268927	0.343434	2.13434e-07	2.13434e-07	1	0	0	1	0	0
AAATAAATC	46	190	9	55.5867	200605717	126	88500004	1710	4.13043	0.827537	3.41809	2.14689	0.0307628	0.019322	0.295031	1.53349e-07	1.53349e-07	1	0	0	1	0	0
AAATAAG	150	691	7	55.5867	200605717	126	88500004	4837	4.60667	2.69849	12.431	7.80791	0.0870173	0.0546554	0.255926	4.33773e-07	4.33773e-07	1	0	0	1	0	0
AAATAAT	1051	4968	7	55.5867	200605717	126	88500004	34776	4.72693	18.9074	89.374	56.1356	0.625618	0.392949	0.262607	3.11864e-06	3.11864e-06	1	0	0	1	0	0
AAATAATGTC	52	230	10	55.5867	200605717	126	88500004	2300	4.42308	0.935476	4.13768	2.59887	0.0413768	0.0259887	0.351038	2.0626e-07	2.0626e-07	1	0	0	1	0	0
AAATAC	673	3358	6	55.5867	200605717	126	88500004	20148	4.9896	12.1072	60.4102	37.9435	0.362461	0.227661	0.2376	1.80683e-06	1.80683e-06	1	0	0	1	0	0
AAATACC	43	228	7	55.5867	200605717	126	88500004	1596	5.30233	0.773567	4.1017	2.57627	0.0287119	0.0180339	0.294574	1.43126e-07	1.43126e-07	1	0	0	1	0	0
AAATACCCTAGAATCACCG	17	86	19	55.5867	200605717	126	88500004	1634	5.05882	0.305829	1.54713	0.971751	0.0293955	0.0184633	0.762838	1.46534e-07	1.46534e-07	1	0	0	1	1	0
AAATACG	14	76	7	55.5867	200605717	126	88500004	532	5.42857	0.251859	1.36723	0.858757	0.00957064	0.0060113	0.301587	4.77087e-08	4.77087e-08	1	0	0	1	0	0
AAATACGAATTG	48	215	12	55.5867	200605717	126	88500004	2580	4.47917	0.863517	3.86783	2.42938	0.046414	0.0291525	0.426587	2.31369e-07	2.31369e-07	1	0	0	1	0	0
AAATACGTAGC	51	247	11	55.5867	200605717	126	88500004	2717	4.84314	0.917486	4.44351	2.79096	0.0488786	0.0307006	0.422814	2.43655e-07	2.43655e-07	1	0	0	1	0	0
AAATAG	2640	12162	6	55.5867	200605717	126	88500004	72972	4.60682	47.4934	218.794	137.424	1.31276	0.824542	0.219372	6.54399e-06	6.54399e-06	1	0	0	1	0	0
AAATAGACG	31	139	9	55.5867	200605717	126	88500004	1251	4.48387	0.557688	2.5006	1.57062	0.0225054	0.0141356	0.320276	1.12187e-07	1.12187e-07	1	0	0	1	0	0
AAATAGT	66	290	7	55.5867	200605717	126	88500004	2030	4.39394	1.18734	5.21708	3.27684	0.0365196	0.0229379	0.244108	1.82046e-07	1.82046e-07	1	0	0	1	0	0
AAATAGTAG	55	250	9	55.5867	200605717	126	88500004	2250	4.54545	0.989446	4.49748	2.82486	0.0404773	0.0254237	0.324675	2.01776e-07	2.01776e-07	1	0	0	1	0	0
AAATAGTATCGAC	60	267	13	55.5867	200605717	126	88500004	3471	4.45	1.0794	4.80331	3.01695	0.062443	0.0392203	0.459127	3.11273e-07	3.11273e-07	1	0	0	1	0	0
AAATAT	5264	29100	6	55.5867	200605717	126	88500004	174600	5.52812	94.699	523.507	328.814	3.14104	1.97288	0.263244	1.56578e-05	1.56578e-05	1	0	0	1	0	0
AAATATATATT	82	409	11	55.5867	200605717	126	88500004	4499	4.9878	1.47517	7.35788	4.62147	0.0809367	0.0508362	0.435443	4.03462e-07	4.03462e-07	1	0	0	1	0	0
AAATATC	48	340	7	55.5867	200605717	126	88500004	2380	7.08333	0.863517	6.11658	3.84181	0.042816	0.0268927	0.393519	2.13434e-07	2.13434e-07	1	0	0	1	0	0
AAATATCGGAG	28	118	11	55.5867	200605717	126	88500004	1298	4.21429	0.503718	2.12281	1.33333	0.0233509	0.0146667	0.367914	1.16402e-07	1.16402e-07	1	0	0	1	0	0
AAATATG	52	219	7	55.5867	200605717	126	88500004	1533	4.21154	0.935476	3.93979	2.47458	0.0275786	0.017322	0.233974	1.37476e-07	1.37476e-07	1	0	0	1	0	0
AAATATGACGAT	85	404	12	55.5867	200605717	126	88500004	4848	4.75294	1.52914	7.26793	4.56497	0.0872152	0.0547797	0.452661	4.34759e-07	4.34759e-07	1	0	0	1	0	0
AAATATGT	91	392	8	55.5867	200605717	126	88500004	3136	4.30769	1.63708	7.05205	4.42938	0.0564164	0.035435	0.273504	2.8123e-07	2.8123e-07	1	0	0	1	0	0
AAATATT	452	2125	7	55.5867	200605717	126	88500004	14875	4.70133	8.13145	38.2286	24.0113	0.2676	0.168079	0.261185	1.33396e-06	1.33396e-06	1	0	0	1	0	0
AAATC	1564	10217	5	55.5867	200605717	126	88500004	51085	6.53261	28.1363	183.803	115.446	0.919016	0.577232	0.259231	4.5812e-06	4.5812e-06	1	0	0	1	0	0
AAATCAAC	11	49	8	55.5867	200605717	126	88500004	392	4.45455	0.197889	0.881507	0.553672	0.00705205	0.00442938	0.282828	3.51538e-08	3.51538e-08	1	0	0	1	0	0
AAATCAC	36	168	7	55.5867	200605717	126	88500004	1176	4.66667	0.647637	3.02231	1.8983	0.0211562	0.0132881	0.259259	1.05461e-07	1.05461e-07	1	0	0	1	0	0
AAATCC	51	204	6	55.5867	200605717	126	88500004	1224	4	0.917486	3.66995	2.30508	0.0220197	0.0138305	0.190476	1.09766e-07	1.09766e-07	1	0	0	1	0	0
AAATCCCCTAGAATCACCG	19	84	19	55.5867	200605717	126	88500004	1596	4.42105	0.341809	1.51115	0.949152	0.0287119	0.0180339	0.666667	1.43126e-07	1.43126e-07	1	0	0	1	1	0
AAATCG	98	416	6	55.5867	200605717	126	88500004	2496	4.2449	1.76301	7.48381	4.70056	0.0449029	0.0282034	0.202138	2.23836e-07	2.23836e-07	1	0	0	1	0	0
AAATCGAAG	54	232	9	55.5867	200605717	126	88500004	2088	4.2963	0.971456	4.17366	2.62147	0.037563	0.0235932	0.306878	1.87248e-07	1.87248e-07	1	0	0	1	0	0
AAATCGAATC	64	277	10	55.5867	200605717	126	88500004	2770	4.32812	1.15136	4.98321	3.12994	0.0498321	0.0312994	0.343502	2.48408e-07	2.48408e-07	1	0	0	1	0	0
AAATCGC	41	200	7	55.5867	200605717	126	88500004	1400	4.87805	0.737587	3.59799	2.25989	0.0251859	0.0158192	0.271003	1.25549e-07	1.25549e-07	1	0	0	1	0	0
AAATG	3855	25240	5	55.5867	200605717	126	88500004	126200	6.54734	69.3512	454.066	285.198	2.27033	1.42599	0.259815	1.13174e-05	1.13174e-05	1	0	0	1	0	0
AAATGAACG	5	59	9	55.5867	200605717	126	88500004	531	11.8	0.0899496	1.06141	0.666667	0.00955265	0.006	0.842857	4.7619e-08	4.7619e-08	1	0	0	1	1	0
AAATGAACT	4	52	9	55.5867	200605717	126	88500004	468	13	0.0719597	0.935476	0.587571	0.00841929	0.00528814	0.928571	4.19693e-08	4.19693e-08	1	0	0	1	1	0
AAATGAATAATGATG	110	452	15	55.5867	200605717	126	88500004	6780	4.10909	1.97889	8.13145	5.10734	0.121972	0.0766102	0.489177	6.08017e-07	6.08017e-07	1	0	0	1	0	0
AAATGAATATG	2	22	11	55.5867	200605717	126	88500004	242	11	0.0359799	0.395778	0.248588	0.00435356	0.00273446	0.960317	2.17021e-08	2.17021e-08	1	0	0	1	1	0
AAATGAATG	27	114	9	55.5867	200605717	126	88500004	1026	4.22222	0.485728	2.05085	1.28814	0.0184577	0.0115932	0.301587	9.20097e-08	9.20097e-08	1	0	0	1	0	0
AAATGAG	19	76	7	55.5867	200605717	126	88500004	532	4	0.341809	1.36723	0.858757	0.00957064	0.0060113	0.222222	4.77087e-08	4.77087e-08	1	0	0	1	0	0
AAATGAT	47	188	7	55.5867	200605717	126	88500004	1316	4	0.845527	3.38211	2.12429	0.0236747	0.0148701	0.222222	1.18016e-07	1.18016e-07	1	0	0	1	0	0
AAATGC	151	728	6	55.5867	200605717	126	88500004	4368	4.82119	2.71648	13.0967	8.22599	0.07858	0.0493559	0.229581	3.91714e-07	3.91714e-07	1	0	0	1	0	0
AAATGCAAT	56	249	9	55.5867	200605717	126	88500004	2241	4.44643	1.00744	4.47949	2.81356	0.0403154	0.025322	0.317602	2.00969e-07	2.00969e-07	1	0	0	1	0	0
AAATGCATAG	43	181	10	55.5867	200605717	126	88500004	1810	4.2093	0.773567	3.25618	2.0452	0.0325618	0.020452	0.334072	1.62317e-07	1.62317e-07	1	0	0	1	0	0
AAATGG	114	511	6	55.5867	200605717	126	88500004	3066	4.48246	2.05085	9.19285	5.77401	0.0551571	0.0346441	0.21345	2.74953e-07	2.74953e-07	1	0	0	1	0	0
AAATGGG	1	4	7	55.5867	200605717	126	88500004	28	4	0.0179899	0.0719597	0.0451977	0.000503718	0.000316384	0.222222	2.51099e-09	2.51099e-09	1	0	0	1	0	0
AAATGGGTC	35	151	9	55.5867	200605717	126	88500004	1359	4.31429	0.629648	2.71648	1.70621	0.0244483	0.0153559	0.308163	1.21872e-07	1.21872e-07	1	0	0	1	0	0
AAATGT	517	2464	6	55.5867	200605717	126	88500004	14784	4.76596	9.30079	44.3272	27.8418	0.265963	0.167051	0.22695	1.3258e-06	1.3258e-06	1	0	0	1	0	0
AAATGTG	32	128	7	55.5867	200605717	126	88500004	896	4	0.575678	2.30271	1.44633	0.016119	0.0101243	0.222222	8.03515e-08	8.03515e-08	1	0	0	1	0	0
AAATGTT	47	215	7	55.5867	200605717	126	88500004	1505	4.57447	0.845527	3.86783	2.42938	0.0270748	0.0170056	0.254137	1.34965e-07	1.34965e-07	1	0	0	1	0	0
AAATT	6745	43873	5	55.5867	200605717	126	88500004	219365	6.50452	121.342	789.272	495.74	3.94636	2.4787	0.258116	1.96722e-05	1.96722e-05	1	0	0	1	0	0
AAATTAACG	2	17	9	55.5867	200605717	126	88500004	153	8.5	0.0359799	0.305829	0.19209	0.00275246	0.00172881	0.607143	1.37207e-08	1.37207e-08	1	0	0	1	1	0
AAATTAATGCT	61	273	11	55.5867	200605717	126	88500004	3003	4.47541	1.09739	4.91125	3.08475	0.0540238	0.0339322	0.39071	2.69303e-07	2.69303e-07	1	0	0	1	0	0
AAATTAC	81	426	7	55.5867	200605717	126	88500004	2982	5.25926	1.45718	7.66371	4.81356	0.053646	0.0336949	0.292181	2.6742e-07	2.6742e-07	1	0	0	1	0	0
AAATTAT	151	628	7	55.5867	200605717	126	88500004	4396	4.15894	2.71648	11.2977	7.09604	0.0790837	0.0496723	0.231052	3.94225e-07	3.94225e-07	1	0	0	1	0	0
AAATTC	342	1579	6	55.5867	200605717	126	88500004	9474	4.61696	6.15256	28.4061	17.8418	0.170437	0.107051	0.219855	8.4961e-07	8.4961e-07	1	0	0	1	0	0
AAATTCCAAG	56	231	10	55.5867	200605717	126	88500004	2310	4.125	1.00744	4.15567	2.61017	0.0415567	0.0261017	0.327381	2.07156e-07	2.07156e-07	1	0	0	1	0	0
AAATTCCCTAGAATCACCG	1426	6420	19	55.5867	200605717	126	88500004	121980	4.5021	25.6536	115.495	72.5424	2.19441	1.37831	0.678889	1.09389e-05	1.09389e-05	1	0	0	1	1	0
AAATTCCCTAGAATCACGC	74	313	19	55.5867	200605717	126	88500004	5947	4.22973	1.33125	5.63085	3.53672	0.106986	0.0671977	0.637816	5.33315e-07	5.33315e-07	1	0	0	1	1	0
AAATTCCCTAGAATCACTC	432	1876	19	55.5867	200605717	126	88500004	35644	4.34259	7.77165	33.7491	21.1977	0.641233	0.402757	0.654835	3.19648e-06	3.19648e-06	1	0	0	1	1	0
AAATTCT	13	52	7	55.5867	200605717	126	88500004	364	4	0.233869	0.935476	0.587571	0.00654833	0.00411299	0.222222	3.26428e-08	3.26428e-08	1	0	0	1	0	0
AAATTG	331	1537	6	55.5867	200605717	126	88500004	9222	4.6435	5.95467	27.6505	17.3672	0.165903	0.104203	0.221119	8.27011e-07	8.27011e-07	1	0	0	1	0	0
AAATTGT	18	72	7	55.5867	200605717	126	88500004	504	4	0.323819	1.29527	0.813559	0.00906692	0.00569491	0.222222	4.51977e-08	4.51977e-08	1	0	0	1	0	0
AAATTGTATT	1	4	10	55.5867	200605717	126	88500004	40	4	0.0179899	0.0719597	0.0451977	0.000719597	0.000451977	0.31746	3.58712e-09	3.58712e-09	1	0	0	1	0	0
AAATTT	141	564	6	55.5867	200605717	126	88500004	3384	4	2.53658	10.1463	6.37288	0.0608779	0.0382373	0.190476	3.03471e-07	3.03471e-07	1	0	0	1	0	0
AAC	38644	383558	3	55.5867	200605717	126	88500004	1150674	9.92542	695.203	6900.18	4333.99	20.7005	13.002	0.23632	0.00010319	0.00010319	1	1	1	0	0	0
AACAACC	119	1200	7	55.5867	200605717	126	88500004	8400	10.084	2.1408	21.5879	13.5593	0.151115	0.0949152	0.560224	7.53296e-07	7.53296e-07	1	0	0	1	1	0
AACAACG	63	295	7	55.5867	200605717	126	88500004	2065	4.68254	1.13337	5.30703	3.33333	0.0371492	0.0233333	0.260141	1.85185e-07	1.85185e-07	1	0	0	1	0	0
AACAAG	686	3231	6	55.5867	200605717	126	88500004	19386	4.70991	12.3411	58.1255	36.5085	0.348753	0.219051	0.224282	1.7385e-06	1.7385e-06	1	0	0	1	0	0
AACAAGAAGATAATCCTG	1	6	18	55.5867	200605717	126	88500004	108	6	0.0179899	0.10794	0.0677966	0.00194291	0.00122034	0.857143	9.68523e-09	9.68523e-09	1	0	0	1	1	0
AACAAGC	67	368	7	55.5867	200605717	126	88500004	2576	5.49254	1.20533	6.62029	4.15819	0.0463421	0.0291073	0.305141	2.31011e-07	2.31011e-07	1	0	0	1	0	0
AACAAGGAC	67	303	9	55.5867	200605717	126	88500004	2727	4.52239	1.20533	5.45095	3.42373	0.0490585	0.0308136	0.323028	2.44552e-07	2.44552e-07	1	0	0	1	0	0
AACAAT	1087	5572	6	55.5867	200605717	126	88500004	33432	5.12603	19.5551	100.24	62.9604	0.601439	0.377763	0.244097	2.99812e-06	2.99812e-06	1	0	0	1	0	0
AACAATACC	32	145	9	55.5867	200605717	126	88500004	1305	4.53125	0.575678	2.60854	1.63842	0.0234769	0.0147458	0.323661	1.1703e-07	1.1703e-07	1	0	0	1	0	0
AACAC	1662	11466	5	55.5867	200605717	126	88500004	57330	6.89892	29.8993	206.273	129.559	1.03136	0.647797	0.273767	5.14124e-06	5.14124e-06	1	0	0	1	0	0
AACACAATAC	20	127	10	55.5867	200605717	126	88500004	1270	6.35	0.359799	2.28472	1.43503	0.0228472	0.0143503	0.503968	1.13891e-07	1.13891e-07	1	0	0	1	1	0
AACACAC	50	217	7	55.5867	200605717	126	88500004	1519	4.34	0.899496	3.90381	2.45198	0.0273267	0.0171638	0.241111	1.36221e-07	1.36221e-07	1	0	0	1	0	0
AACACATATAC	2	8	11	55.5867	200605717	126	88500004	88	4	0.0359799	0.143919	0.0903955	0.00158311	0.00099435	0.349206	7.89167e-09	7.89167e-09	1	0	0	1	0	0
AACACC	873	3993	6	55.5867	200605717	126	88500004	23958	4.57388	15.7052	71.8338	45.1186	0.431003	0.270712	0.217804	2.14851e-06	2.14851e-06	1	0	0	1	0	0
AACACCC	16	64	7	55.5867	200605717	126	88500004	448	4	0.287839	1.15136	0.723164	0.00805949	0.00506215	0.222222	4.01758e-08	4.01758e-08	1	0	0	1	0	0
AACACG	175	939	6	55.5867	200605717	126	88500004	5634	5.36571	3.14824	16.8925	10.6102	0.101355	0.063661	0.25551	5.05246e-07	5.05246e-07	1	0	0	1	0	0
AACACGATGC	14	75	10	55.5867	200605717	126	88500004	750	5.35714	0.251859	1.34924	0.847458	0.0134924	0.00847458	0.42517	6.72585e-08	6.72585e-08	1	0	0	1	0	0
AACACGC	10	40	7	55.5867	200605717	126	88500004	280	4	0.179899	0.719597	0.451977	0.00503718	0.00316384	0.222222	2.51099e-08	2.51099e-08	1	0	0	1	0	0
AACACT	138	599	6	55.5867	200605717	126	88500004	3594	4.34058	2.48261	10.776	6.76836	0.0646558	0.0406102	0.206694	3.22303e-07	3.22303e-07	1	0	0	1	0	0
AACAG	1235	12369	5	55.5867	200605717	126	88500004	61845	10.0154	22.2176	222.517	139.763	1.11259	0.698814	0.397436	5.54614e-06	5.54614e-06	1	0	0	1	0	0
AACAGACAG	24	127	9	55.5867	200605717	126	88500004	1143	5.29167	0.431758	2.28472	1.43503	0.0205625	0.0129153	0.377976	1.02502e-07	1.02502e-07	1	0	0	1	0	0
AACAGACAGACAC	33	134	13	55.5867	200605717	126	88500004	1742	4.06061	0.593668	2.41065	1.51412	0.0313385	0.0196836	0.418951	1.56219e-07	1.56219e-07	1	0	0	1	0	0
AACAGC	4723	24054	6	55.5867	200605717	126	88500004	144324	5.09295	84.9664	432.73	271.797	2.59638	1.63078	0.242521	1.29427e-05	1.29427e-05	1	0	0	1	0	0
AACAGCG	9	36	7	55.5867	200605717	126	88500004	252	4	0.161909	0.647637	0.40678	0.00453346	0.00284746	0.222222	2.25989e-08	2.25989e-08	1	0	0	1	0	0
AACAGG	64	288	6	55.5867	200605717	126	88500004	1728	4.5	1.15136	5.1811	3.25424	0.0310866	0.0195254	0.214286	1.54964e-07	1.54964e-07	1	0	0	1	0	0
AACAGGC	5	20	7	55.5867	200605717	126	88500004	140	4	0.0899496	0.359799	0.225989	0.00251859	0.00158192	0.222222	1.25549e-08	1.25549e-08	1	0	0	1	0	0
AACAGT	217	987	6	55.5867	200605717	126	88500004	5922	4.54839	3.90381	17.7561	11.1525	0.106536	0.0669153	0.21659	5.31073e-07	5.31073e-07	1	0	0	1	0	0
AACAGTG	32	181	7	55.5867	200605717	126	88500004	1267	5.65625	0.575678	3.25618	2.0452	0.0227932	0.0143164	0.314236	1.13622e-07	1.13622e-07	1	0	0	1	0	0
AACAT	333	2363	5	55.5867	200605717	126	88500004	11815	7.0961	5.99065	42.5102	26.7006	0.212551	0.133503	0.281591	1.05955e-06	1.05955e-06	1	0	0	1	0	0
AACATAACGT	21	85	10	55.5867	200605717	126	88500004	850	4.04762	0.377789	1.52914	0.960452	0.0152914	0.00960452	0.32124	7.62263e-08	7.62263e-08	1	0	0	1	0	0
AACATACTTC	23	103	10	55.5867	200605717	126	88500004	1030	4.47826	0.413768	1.85296	1.16384	0.0185296	0.0116384	0.355418	9.23684e-08	9.23684e-08	1	0	0	1	0	0
AACATAT	20	98	7	55.5867	200605717	126	88500004	686	4.9	0.359799	1.76301	1.10734	0.0123411	0.00775141	0.272222	6.15191e-08	6.15191e-08	1	0	0	1	0	0
AACATC	74	328	6	55.5867	200605717	126	88500004	1968	4.43243	1.33125	5.9007	3.70621	0.0354042	0.0222373	0.211068	1.76486e-07	1.76486e-07	1	0	0	1	0	0
AACATG	7	28	6	55.5867	200605717	126	88500004	168	4	0.12593	0.503718	0.316384	0.00302231	0.0018983	0.190476	1.50659e-08	1.50659e-08	1	0	0	1	0	0
AACATGTCG	43	212	9	55.5867	200605717	126	88500004	1908	4.93023	0.773567	3.81387	2.39548	0.0343248	0.0215593	0.352159	1.71106e-07	1.71106e-07	1	0	0	1	0	0
AACATT	73	402	6	55.5867	200605717	126	88500004	2412	5.50685	1.31326	7.23195	4.54237	0.0433917	0.0272542	0.262231	2.16303e-07	2.16303e-07	1	0	0	1	0	0
AACATTCCCTAGAATCACC	106	430	19	55.5867	200605717	126	88500004	8170	4.0566	1.90693	7.73567	4.85876	0.146978	0.0923164	0.61171	7.3267e-07	7.3267e-07	1	0	0	1	1	0
AACC	20781	166106	4	55.5867	200605717	126	88500004	664424	7.99317	373.849	2988.24	1876.9	11.9529	7.50762	0.253751	5.95842e-05	5.95842e-05	1	1	1	0	0	0
AACCAACT	49	208	8	55.5867	200605717	126	88500004	1664	4.2449	0.881507	3.74191	2.35028	0.0299352	0.0188023	0.269517	1.49224e-07	1.49224e-07	1	0	0	1	0	0
AACCAAG	15	60	7	55.5867	200605717	126	88500004	420	4	0.269849	1.0794	0.677966	0.00755577	0.00474576	0.222222	3.76648e-08	3.76648e-08	1	0	0	1	0	0
AACCAC	170	691	6	55.5867	200605717	126	88500004	4146	4.06471	3.05829	12.431	7.80791	0.0745862	0.0468475	0.193557	3.71805e-07	3.71805e-07	1	0	0	1	0	0
AACCACC	44	199	7	55.5867	200605717	126	88500004	1393	4.52273	0.791557	3.58	2.24859	0.02506	0.0157401	0.251263	1.24922e-07	1.24922e-07	1	0	0	1	0	0
AACCACCAACCG	35	140	12	55.5867	200605717	126	88500004	1680	4	0.629648	2.51859	1.58192	0.0302231	0.018983	0.380952	1.50659e-07	1.50659e-07	1	0	0	1	0	0
AACCACGGTAC	42	237	11	55.5867	200605717	126	88500004	2607	5.64286	0.755577	4.26361	2.67797	0.0468997	0.0294576	0.49263	2.33791e-07	2.33791e-07	1	0	0	1	0	0
AACCACT	1	5	7	55.5867	200605717	126	88500004	35	5	0.0179899	0.0899496	0.0564972	0.000629648	0.00039548	0.277778	3.13873e-09	3.13873e-09	1	0	0	1	0	0
AACCAG	150	684	6	55.5867	200605717	126	88500004	4104	4.56	2.69849	12.3051	7.72881	0.0738307	0.0463729	0.217143	3.68039e-07	3.68039e-07	1	0	0	1	0	0
AACCAGC	31	171	7	55.5867	200605717	126	88500004	1197	5.51613	0.557688	3.07628	1.9322	0.0215339	0.0135254	0.306452	1.07345e-07	1.07345e-07	1	0	0	1	0	0
AACCATC	21	89	7	55.5867	200605717	126	88500004	623	4.2381	0.377789	1.6011	1.00565	0.0112077	0.00703955	0.23545	5.58694e-08	5.58694e-08	1	0	0	1	0	0
AACCC	269	1450	5	55.5867	200605717	126	88500004	7250	5.39033	4.83929	26.0854	16.3842	0.130427	0.0819209	0.213902	6.50166e-07	6.50166e-07	1	0	0	1	0	0
AACCCC	281	1184	6	55.5867	200605717	126	88500004	7104	4.21352	5.05517	21.3001	13.3785	0.1278	0.0802712	0.200644	6.37073e-07	6.37073e-07	1	0	0	1	0	0
AACCCCAACCT	2	8	11	55.5867	200605717	126	88500004	88	4	0.0359799	0.143919	0.0903955	0.00158311	0.00099435	0.349206	7.89167e-09	7.89167e-09	1	0	0	1	0	0
AACCCCC	10	40	7	55.5867	200605717	126	88500004	280	4	0.179899	0.719597	0.451977	0.00503718	0.00316384	0.222222	2.51099e-08	2.51099e-08	1	0	0	1	0	0
AACCCCG	4	16	7	55.5867	200605717	126	88500004	112	4	0.0719597	0.287839	0.180791	0.00201487	0.00126554	0.222222	1.00439e-08	1.00439e-08	1	0	0	1	0	0
AACCCCTGACG	1	5	11	55.5867	200605717	126	88500004	55	5	0.0179899	0.0899496	0.0564972	0.000989446	0.000621469	0.436508	4.93229e-09	4.93229e-09	1	0	0	1	0	0
AACCCT	39	162	6	55.5867	200605717	126	88500004	972	4.15385	0.701607	2.91437	1.83051	0.0174862	0.0109831	0.197802	8.71671e-08	8.71671e-08	1	0	0	1	0	0
AACCCTC	3	12	7	55.5867	200605717	126	88500004	84	4	0.0539698	0.215879	0.135593	0.00151115	0.000949152	0.222222	7.53296e-09	7.53296e-09	1	0	0	1	0	0
AACCCTGACGC	85325	576458	11	55.5867	200605717	126	88500004	6341038	6.75603	1534.99	10370.4	6513.65	114.075	71.6501	0.589812	0.000568652	0.000568652	1	1	1	1	1	1
AACCCTGGCGC	1	6	11	55.5867	200605717	126	88500004	66	6	0.0179899	0.10794	0.0677966	0.00118734	0.000745763	0.52381	5.91875e-09	5.91875e-09	1	0	0	1	1	0
AACCG	346	1918	5	55.5867	200605717	126	88500004	9590	5.54335	6.22452	34.5047	21.6723	0.172523	0.108362	0.219974	8.60013e-07	8.60013e-07	1	0	0	1	0	0
AACCGAG	7	35	7	55.5867	200605717	126	88500004	245	5	0.12593	0.629648	0.39548	0.00440753	0.00276836	0.277778	2.19711e-08	2.19711e-08	1	0	0	1	0	0
AACCT	192	1054	5	55.5867	200605717	126	88500004	5270	5.48958	3.45407	18.9614	11.9096	0.0948069	0.059548	0.217841	4.72603e-07	4.72603e-07	1	0	0	1	0	0
AACCTAC	29	130	7	55.5867	200605717	126	88500004	910	4.48276	0.521708	2.33869	1.46893	0.0163708	0.0102825	0.249042	8.1607e-08	8.1607e-08	1	0	0	1	0	0
AACCTC	111	557	6	55.5867	200605717	126	88500004	3342	5.01802	1.99688	10.0204	6.29379	0.0601223	0.0377627	0.238953	2.99704e-07	2.99704e-07	1	0	0	1	0	0
AACCTGT	1	4	7	55.5867	200605717	126	88500004	28	4	0.0179899	0.0719597	0.0451977	0.000503718	0.000316384	0.222222	2.51099e-09	2.51099e-09	1	0	0	1	0	0
AACCTT	46	229	6	55.5867	200605717	126	88500004	1374	4.97826	0.827537	4.11969	2.58757	0.0247182	0.0155254	0.23706	1.23218e-07	1.23218e-07	1	0	0	1	0	0
AACCTTCG	31	124	8	55.5867	200605717	126	88500004	992	4	0.557688	2.23075	1.40113	0.017846	0.011209	0.253968	8.89606e-08	8.89606e-08	1	0	0	1	0	0
AACG	35522	363252	4	55.5867	200605717	126	88500004	1453008	10.2261	639.038	6534.88	4104.54	26.1395	16.4182	0.324639	0.000130303	0.000130303	1	1	1	0	0	0
AACGAACTG	44	206	9	55.5867	200605717	126	88500004	1854	4.68182	0.791557	3.70593	2.32768	0.0333533	0.0209492	0.334416	1.66263e-07	1.66263e-07	1	0	0	1	0	0
AACGAAG	93	424	7	55.5867	200605717	126	88500004	2968	4.55914	1.67306	7.62773	4.79096	0.0533941	0.0335367	0.253286	2.66164e-07	2.66164e-07	1	0	0	1	0	0
AACGAAT	310	1998	7	55.5867	200605717	126	88500004	13986	6.44516	5.57688	35.9439	22.5763	0.251607	0.158034	0.358065	1.25424e-06	1.25424e-06	1	0	0	1	0	0
AACGAATTGATC	71	290	12	55.5867	200605717	126	88500004	3480	4.08451	1.27729	5.21708	3.27684	0.062605	0.039322	0.389001	3.1208e-07	3.1208e-07	1	0	0	1	0	0
AACGAC	5888	36722	6	55.5867	200605717	126	88500004	220332	6.23675	105.925	660.626	414.938	3.96376	2.48963	0.296988	1.97589e-05	1.97589e-05	1	0	0	1	0	0
AACGACC	57	303	7	55.5867	200605717	126	88500004	2121	5.31579	1.02543	5.45095	3.42373	0.0381566	0.0239661	0.295322	1.90207e-07	1.90207e-07	1	0	0	1	0	0
AACGACG	97	455	7	55.5867	200605717	126	88500004	3185	4.69072	1.74502	8.18542	5.14124	0.0572979	0.0359887	0.260596	2.85625e-07	2.85625e-07	1	0	0	1	0	0
AACGAG	527	2941	6	55.5867	200605717	126	88500004	17646	5.58065	9.48069	52.9084	33.2316	0.31745	0.19939	0.265745	1.58246e-06	1.58246e-06	1	0	0	1	0	0
AACGAGAGAG	35	143	10	55.5867	200605717	126	88500004	1430	4.08571	0.629648	2.57256	1.61582	0.0257256	0.0161582	0.324263	1.2824e-07	1.2824e-07	1	0	0	1	0	0
AACGAGC	21	84	7	55.5867	200605717	126	88500004	588	4	0.377789	1.51115	0.949152	0.0105781	0.00664407	0.222222	5.27307e-08	5.27307e-08	1	0	0	1	0	0
AACGAGCC	6	25	8	55.5867	200605717	126	88500004	200	4.16667	0.10794	0.449748	0.282486	0.00359799	0.00225989	0.26455	1.79356e-08	1.79356e-08	1	0	0	1	0	0
AACGAT	178	713	6	55.5867	200605717	126	88500004	4278	4.00562	3.20221	12.8268	8.0565	0.0769609	0.048339	0.190744	3.83643e-07	3.83643e-07	1	0	0	1	0	0
AACGATATT	71	371	9	55.5867	200605717	126	88500004	3339	5.22535	1.27729	6.67426	4.19209	0.0600684	0.0377288	0.373239	2.99435e-07	2.99435e-07	1	0	0	1	0	0
AACGATGAG	17	78	9	55.5867	200605717	126	88500004	702	4.58824	0.305829	1.40321	0.881356	0.0126289	0.0079322	0.327731	6.2954e-08	6.2954e-08	1	0	0	1	0	0
AACGATGC	63	263	8	55.5867	200605717	126	88500004	2104	4.1746	1.13337	4.73135	2.97175	0.0378508	0.023774	0.265054	1.88683e-07	1.88683e-07	1	0	0	1	0	0
AACGATGCTGCG	27	112	12	55.5867	200605717	126	88500004	1344	4.14815	0.485728	2.01487	1.26554	0.0241785	0.0151864	0.395062	1.20527e-07	1.20527e-07	1	0	0	1	0	0
AACGATGGCC	53	244	10	55.5867	200605717	126	88500004	2440	4.60377	0.953466	4.38954	2.75706	0.0438954	0.0275706	0.365379	2.18814e-07	2.18814e-07	1	0	0	1	0	0
AACGATT	53	286	7	55.5867	200605717	126	88500004	2002	5.39623	0.953466	5.14512	3.23164	0.0360158	0.0226215	0.29979	1.79535e-07	1.79535e-07	1	0	0	1	0	0
AACGC	497	3255	5	55.5867	200605717	126	88500004	16275	6.5493	8.941	58.5572	36.7797	0.292786	0.183898	0.259893	1.45951e-06	1.45951e-06	1	0	0	1	0	0
AACGCAATACGG	33	146	12	55.5867	200605717	126	88500004	1752	4.42424	0.593668	2.62653	1.64972	0.0315184	0.0197966	0.421356	1.57116e-07	1.57116e-07	1	0	0	1	0	0
AACGCC	58	275	6	55.5867	200605717	126	88500004	1650	4.74138	1.04342	4.94723	3.10734	0.0296834	0.0186441	0.22578	1.47969e-07	1.47969e-07	1	0	0	1	0	0
AACGCCTATCG	27	120	11	55.5867	200605717	126	88500004	1320	4.44444	0.485728	2.15879	1.35593	0.0237467	0.0149153	0.388007	1.18375e-07	1.18375e-07	1	0	0	1	0	0
AACGCG	645	3145	6	55.5867	200605717	126	88500004	18870	4.87597	11.6035	56.5783	35.5367	0.33947	0.21322	0.232189	1.69222e-06	1.69222e-06	1	0	0	1	0	0
AACGCGAGC	13	52	9	55.5867	200605717	126	88500004	468	4	0.233869	0.935476	0.587571	0.00841929	0.00528814	0.285714	4.19693e-08	4.19693e-08	1	0	0	1	0	0
AACGCGGCAT	15	68	10	55.5867	200605717	126	88500004	680	4.53333	0.269849	1.22332	0.768362	0.0122332	0.00768362	0.359788	6.09811e-08	6.09811e-08	1	0	0	1	0	0
AACGCGTAT	44	182	9	55.5867	200605717	126	88500004	1638	4.13636	0.791557	3.27417	2.0565	0.0294675	0.0185085	0.295455	1.46893e-07	1.46893e-07	1	0	0	1	0	0
AACGCT	19	76	6	55.5867	200605717	126	88500004	456	4	0.341809	1.36723	0.858757	0.00820341	0.00515254	0.190476	4.08932e-08	4.08932e-08	1	0	0	1	0	0
AACGCTCTAT	31	131	10	55.5867	200605717	126	88500004	1310	4.22581	0.557688	2.35668	1.48023	0.0235668	0.0148023	0.335381	1.17478e-07	1.17478e-07	1	0	0	1	0	0
AACGG	667	3942	5	55.5867	200605717	126	88500004	19710	5.91004	11.9993	70.9163	44.5424	0.354582	0.222712	0.234526	1.76755e-06	1.76755e-06	1	0	0	1	0	0
AACGGAC	19	93	7	55.5867	200605717	126	88500004	651	4.89474	0.341809	1.67306	1.05085	0.0117114	0.00735593	0.27193	5.83804e-08	5.83804e-08	1	0	0	1	0	0
AACGGATGGCG	19	76	11	55.5867	200605717	126	88500004	836	4	0.341809	1.36723	0.858757	0.0150396	0.00944633	0.349206	7.49709e-08	7.49709e-08	1	0	0	1	0	0
AACGGC	619	3324	6	55.5867	200605717	126	88500004	19944	5.36995	11.1358	59.7985	37.5593	0.358791	0.225356	0.255712	1.78854e-06	1.78854e-06	1	0	0	1	0	0
AACGGCGTCG	1	4	10	55.5867	200605717	126	88500004	40	4	0.0179899	0.0719597	0.0451977	0.000719597	0.000451977	0.31746	3.58712e-09	3.58712e-09	1	0	0	1	0	0
AACGGG	290	1496	6	55.5867	200605717	126	88500004	8976	5.15862	5.21708	26.9129	16.904	0.161478	0.101424	0.245649	8.0495e-07	8.0495e-07	1	0	0	1	0	0
AACGGGC	3	12	7	55.5867	200605717	126	88500004	84	4	0.0539698	0.215879	0.135593	0.00151115	0.000949152	0.222222	7.53296e-09	7.53296e-09	1	0	0	1	0	0
AACGGT	18	72	6	55.5867	200605717	126	88500004	432	4	0.323819	1.29527	0.813559	0.00777165	0.00488136	0.190476	3.87409e-08	3.87409e-08	1	0	0	1	0	0
AACGGTCC	12	49	8	55.5867	200605717	126	88500004	392	4.08333	0.215879	0.881507	0.553672	0.00705205	0.00442938	0.259259	3.51538e-08	3.51538e-08	1	0	0	1	0	0
AACGT	135	763	5	55.5867	200605717	126	88500004	3815	5.65185	2.42864	13.7263	8.62147	0.0686316	0.0431073	0.22428	3.42122e-07	3.42122e-07	1	0	0	1	0	0
AACGTACG	352	1548	8	55.5867	200605717	126	88500004	12384	4.39773	6.33246	27.8484	17.4915	0.222787	0.139932	0.279221	1.11057e-06	1.11057e-06	1	0	0	1	0	0
AACGTAG	40	160	7	55.5867	200605717	126	88500004	1120	4	0.719597	2.87839	1.80791	0.0201487	0.0126554	0.222222	1.00439e-07	1.00439e-07	1	0	0	1	0	0
AACGTAGGAC	28	117	10	55.5867	200605717	126	88500004	1170	4.17857	0.503718	2.10482	1.32203	0.0210482	0.0132203	0.331633	1.04923e-07	1.04923e-07	1	0	0	1	0	0
AACGTATG	132	571	8	55.5867	200605717	126	88500004	4568	4.32576	2.37467	10.2722	6.45198	0.082178	0.0516158	0.274651	4.09649e-07	4.09649e-07	1	0	0	1	0	0
AACGTC	189	880	6	55.5867	200605717	126	88500004	5280	4.65608	3.4001	15.8311	9.9435	0.0949868	0.059661	0.221718	4.735e-07	4.735e-07	1	0	0	1	0	0
AACGTCGTC	56	231	9	55.5867	200605717	126	88500004	2079	4.125	1.00744	4.15567	2.61017	0.0374011	0.0234915	0.294643	1.86441e-07	1.86441e-07	1	0	0	1	0	0
AACGTG	284	1337	6	55.5867	200605717	126	88500004	8022	4.70775	5.10914	24.0525	15.1073	0.144315	0.0906441	0.224178	7.19397e-07	7.19397e-07	1	0	0	1	0	0
AACGTGC	8	32	7	55.5867	200605717	126	88500004	224	4	0.143919	0.575678	0.361582	0.00402974	0.00253107	0.222222	2.00879e-08	2.00879e-08	1	0	0	1	0	0
AACGTT	35	143	6	55.5867	200605717	126	88500004	858	4.08571	0.629648	2.57256	1.61582	0.0154354	0.00969491	0.194558	7.69438e-08	7.69438e-08	1	0	0	1	0	0
AACT	821	6683	4	55.5867	200605717	126	88500004	26732	8.14007	14.7697	120.227	75.5141	0.480907	0.302056	0.258415	2.39727e-06	2.39727e-06	1	0	0	0	0	0
AACTAC	647	3071	6	55.5867	200605717	126	88500004	18426	4.74652	11.6395	55.2471	34.7006	0.331482	0.208203	0.226025	1.65241e-06	1.65241e-06	1	0	0	1	0	0
AACTACT	15	60	7	55.5867	200605717	126	88500004	420	4	0.269849	1.0794	0.677966	0.00755577	0.00474576	0.222222	3.76648e-08	3.76648e-08	1	0	0	1	0	0
AACTAT	123	549	6	55.5867	200605717	126	88500004	3294	4.46341	2.21276	9.87647	6.20339	0.0592588	0.0372203	0.212544	2.954e-07	2.954e-07	1	0	0	1	0	0
AACTATACTC	40	166	10	55.5867	200605717	126	88500004	1660	4.15	0.719597	2.98633	1.87571	0.0298633	0.0187571	0.329365	1.48866e-07	1.48866e-07	1	0	0	1	0	0
AACTC	1029	6854	5	55.5867	200605717	126	88500004	34270	6.66084	18.5116	123.303	77.4463	0.616515	0.387232	0.264319	3.07327e-06	3.07327e-06	1	0	0	1	0	0
AACTCC	178	1716	6	55.5867	200605717	126	88500004	10296	9.64045	3.20221	30.8707	19.3898	0.185224	0.116339	0.459069	9.23325e-07	9.23325e-07	1	0	0	1	0	0
AACTCG	35	140	6	55.5867	200605717	126	88500004	840	4	0.629648	2.51859	1.58192	0.0151115	0.00949152	0.190476	7.53296e-08	7.53296e-08	1	0	0	1	0	0
AACTCGTCTC	47	268	10	55.5867	200605717	126	88500004	2680	5.70213	0.845527	4.8213	3.02825	0.048213	0.0302825	0.45255	2.40337e-07	2.40337e-07	1	0	0	1	0	0
AACTCT	173	796	6	55.5867	200605717	126	88500004	4776	4.60116	3.11226	14.32	8.99435	0.0859199	0.0539661	0.219103	4.28302e-07	4.28302e-07	1	0	0	1	0	0
AACTG	367	2119	5	55.5867	200605717	126	88500004	10595	5.77384	6.6023	38.1207	23.9435	0.190603	0.119718	0.229121	9.50139e-07	9.50139e-07	1	0	0	1	0	0
AACTGAAGAAG	28	113	11	55.5867	200605717	126	88500004	1243	4.03571	0.503718	2.03286	1.27684	0.0223615	0.0140452	0.352324	1.1147e-07	1.1147e-07	1	0	0	1	0	0
AACTGC	787	3575	6	55.5867	200605717	126	88500004	21450	4.54257	14.1581	64.314	40.3955	0.385884	0.242373	0.216313	1.92359e-06	1.92359e-06	1	0	0	1	0	0
AACTGGG	18	72	7	55.5867	200605717	126	88500004	504	4	0.323819	1.29527	0.813559	0.00906692	0.00569491	0.222222	4.51977e-08	4.51977e-08	1	0	0	1	0	0
AACTT	383	2397	5	55.5867	200605717	126	88500004	11985	6.25849	6.89014	43.1219	27.0847	0.215609	0.135424	0.248353	1.07479e-06	1.07479e-06	1	0	0	1	0	0
AACTTACCCAC	10	42	11	55.5867	200605717	126	88500004	462	4.2	0.179899	0.755577	0.474576	0.00831135	0.00522034	0.366667	4.14313e-08	4.14313e-08	1	0	0	1	0	0
AACTTACCTCC	5	20	11	55.5867	200605717	126	88500004	220	4	0.0899496	0.359799	0.225989	0.00395778	0.00248588	0.349206	1.97292e-08	1.97292e-08	1	0	0	1	0	0
AACTTC	328	1563	6	55.5867	200605717	126	88500004	9378	4.76524	5.9007	28.1183	17.661	0.16871	0.105966	0.226916	8.41001e-07	8.41001e-07	1	0	0	1	0	0
AACTTG	47	188	6	55.5867	200605717	126	88500004	1128	4	0.845527	3.38211	2.12429	0.0202926	0.0127458	0.190476	1.01157e-07	1.01157e-07	1	0	0	1	0	0
AAG	299151	3475779	3	55.5867	200605717	126	88500004	10427337	11.6188	5381.71	62529	39274.3	187.587	117.823	0.276638	0.000935103	0.000935103	1	1	1	0	0	0
AAGAAGAGG	646	3092	9	55.5867	200605717	126	88500004	27828	4.78638	11.6215	55.6249	34.9379	0.500624	0.314441	0.341884	2.49556e-06	2.49556e-06	1	0	0	1	0	0
AAGAAGC	1	5	7	55.5867	200605717	126	88500004	35	5	0.0179899	0.0899496	0.0564972	0.000629648	0.00039548	0.277778	3.13873e-09	3.13873e-09	1	0	0	1	0	0
AAGAAGCAG	339	1896	9	55.5867	200605717	126	88500004	17064	5.59292	6.09859	34.1089	21.4237	0.30698	0.192814	0.399494	1.53027e-06	1.53027e-06	1	0	0	1	0	0
AAGAAGCATGAT	1	4	12	55.5867	200605717	126	88500004	48	4	0.0179899	0.0719597	0.0451977	0.000863517	0.000542373	0.380952	4.30455e-09	4.30455e-09	1	0	0	1	0	0
AAGAAGCGAG	43	178	10	55.5867	200605717	126	88500004	1780	4.13953	0.773567	3.20221	2.0113	0.0320221	0.020113	0.328535	1.59627e-07	1.59627e-07	1	0	0	1	0	0
AAGAAGG	185	783	7	55.5867	200605717	126	88500004	5481	4.23243	3.32814	14.0861	8.84746	0.0986028	0.0619322	0.235135	4.91525e-07	4.91525e-07	1	0	0	1	0	0
AAGAAGGGTG	23	95	10	55.5867	200605717	126	88500004	950	4.13043	0.413768	1.70904	1.07345	0.0170904	0.0107345	0.327812	8.51941e-08	8.51941e-08	1	0	0	1	0	0
AAGAAGT	39	156	7	55.5867	200605717	126	88500004	1092	4	0.701607	2.80643	1.76271	0.019645	0.012339	0.222222	9.79284e-08	9.79284e-08	1	0	0	1	0	0
AAGAAT	6349	36508	6	55.5867	200605717	126	88500004	219048	5.7502	114.218	656.776	412.52	3.94066	2.47512	0.273819	1.96438e-05	1.96438e-05	1	0	0	1	0	0
AAGAC	344	2118	5	55.5867	200605717	126	88500004	10590	6.15698	6.18854	38.1027	23.9322	0.190513	0.119661	0.244324	9.49691e-07	9.49691e-07	1	0	0	1	0	0
AAGACC	120	684	6	55.5867	200605717	126	88500004	4104	5.7	2.15879	12.3051	7.72881	0.0738307	0.0463729	0.271429	3.68039e-07	3.68039e-07	1	0	0	1	0	0
AAGACCTCACTTG	84	486	13	55.5867	200605717	126	88500004	6318	5.78571	1.51115	8.74311	5.49153	0.11366	0.0713898	0.596939	5.66586e-07	5.66586e-07	1	0	0	1	1	0
AAGACG	2966	22637	6	55.5867	200605717	126	88500004	135822	7.63216	53.3581	407.238	255.785	2.44343	1.53471	0.363436	1.21803e-05	1.21803e-05	1	0	0	1	0	0
AAGACT	67	299	6	55.5867	200605717	126	88500004	1794	4.46269	1.20533	5.37899	3.37853	0.0322739	0.0202712	0.212509	1.60882e-07	1.60882e-07	1	0	0	1	0	0
AAGACTT	22	88	7	55.5867	200605717	126	88500004	616	4	0.395778	1.58311	0.99435	0.0110818	0.00696045	0.222222	5.52417e-08	5.52417e-08	1	0	0	1	0	0
AAGAG	11426	89373	5	55.5867	200605717	126	88500004	446865	7.8219	205.553	1607.81	1009.86	8.03907	5.04932	0.310393	4.0074e-05	4.0074e-05	1	0	1	1	0	0
AAGAGAC	40	160	7	55.5867	200605717	126	88500004	1120	4	0.719597	2.87839	1.80791	0.0201487	0.0126554	0.222222	1.00439e-07	1.00439e-07	1	0	0	1	0	0
AAGAGAG	476	2204	7	55.5867	200605717	126	88500004	15428	4.63025	8.56321	39.6498	24.904	0.277549	0.174328	0.257236	1.38355e-06	1.38355e-06	1	0	0	1	0	0
AAGAGAGGACG	34	153	11	55.5867	200605717	126	88500004	1683	4.5	0.611658	2.75246	1.72881	0.0302771	0.0190169	0.392857	1.50928e-07	1.50928e-07	1	0	0	1	0	0
AAGAGC	141	774	6	55.5867	200605717	126	88500004	4644	5.48936	2.53658	13.9242	8.74576	0.0835452	0.0524746	0.261398	4.16465e-07	4.16465e-07	1	0	0	1	0	0
AAGAGCAAGT	36	160	10	55.5867	200605717	126	88500004	1600	4.44444	0.647637	2.87839	1.80791	0.0287839	0.0180791	0.352734	1.43485e-07	1.43485e-07	1	0	0	1	0	0
AAGAGCG	10	45	7	55.5867	200605717	126	88500004	315	4.5	0.179899	0.809547	0.508475	0.00566683	0.00355932	0.25	2.82486e-08	2.82486e-08	1	0	0	1	0	0
AAGAGG	3575	17625	6	55.5867	200605717	126	88500004	105750	4.93007	64.314	317.073	199.153	1.90244	1.19492	0.234765	9.48345e-06	9.48345e-06	1	0	0	1	0	0
AAGAGGC	34	136	7	55.5867	200605717	126	88500004	952	4	0.611658	2.44663	1.53672	0.0171264	0.0107571	0.222222	8.53735e-08	8.53735e-08	1	0	0	1	0	0
AAGAGGG	53	212	7	55.5867	200605717	126	88500004	1484	4	0.953466	3.81387	2.39548	0.0266971	0.0167684	0.222222	1.33082e-07	1.33082e-07	1	0	0	1	0	0
AAGAGGGT	37	171	8	55.5867	200605717	126	88500004	1368	4.62162	0.665627	3.07628	1.9322	0.0246102	0.0154576	0.293436	1.2268e-07	1.2268e-07	1	0	0	1	0	0
AAGAGT	878	5365	6	55.5867	200605717	126	88500004	32190	6.11048	15.7952	96.516	60.6215	0.579096	0.363729	0.290975	2.88674e-06	2.88674e-06	1	0	0	1	0	0
AAGAT	257	1789	5	55.5867	200605717	126	88500004	8945	6.96109	4.62341	32.184	20.2147	0.16092	0.101073	0.276234	8.0217e-07	8.0217e-07	1	0	0	1	0	0
AAGATAG	36	150	7	55.5867	200605717	126	88500004	1050	4.16667	0.647637	2.69849	1.69492	0.0188894	0.0118644	0.231481	9.4162e-08	9.4162e-08	1	0	0	1	0	0
AAGATAT	6	24	7	55.5867	200605717	126	88500004	168	4	0.10794	0.431758	0.271186	0.00302231	0.0018983	0.222222	1.50659e-08	1.50659e-08	1	0	0	1	0	0
AAGATC	2	18	6	55.5867	200605717	126	88500004	108	9	0.0359799	0.323819	0.20339	0.00194291	0.00122034	0.428571	9.68523e-09	9.68523e-09	1	0	0	1	0	0
AAGATG	3589	20270	6	55.5867	200605717	126	88500004	121620	5.64781	64.5659	364.656	229.04	2.18794	1.37424	0.268943	1.09066e-05	1.09066e-05	1	0	0	1	0	0
AAGATGGT	37	161	8	55.5867	200605717	126	88500004	1288	4.35135	0.665627	2.89638	1.81921	0.023171	0.0145537	0.276276	1.15505e-07	1.15505e-07	1	0	0	1	0	0
AAGATT	87	348	6	55.5867	200605717	126	88500004	2088	4	1.56512	6.2605	3.9322	0.037563	0.0235932	0.190476	1.87248e-07	1.87248e-07	1	0	0	1	0	0
AAGATTCCCTAGAATCACC	154	720	19	55.5867	200605717	126	88500004	13680	4.67532	2.77045	12.9527	8.13559	0.246102	0.154576	0.705009	1.2268e-06	1.2268e-06	1	0	0	1	1	0
AAGATTCTGAGG	58	253	12	55.5867	200605717	126	88500004	3036	4.36207	1.04342	4.55145	2.85876	0.0546174	0.0343051	0.415435	2.72263e-07	2.72263e-07	1	0	0	1	0	0
AAGC	12557	93836	4	55.5867	200605717	126	88500004	375344	7.4728	225.9	1688.1	1060.29	6.75241	4.24117	0.237232	3.36601e-05	3.36601e-05	1	1	1	0	0	0
AAGCAC	128	616	6	55.5867	200605717	126	88500004	3696	4.8125	2.30271	11.0818	6.96045	0.0664908	0.0417627	0.229167	3.3145e-07	3.3145e-07	1	0	0	1	0	0
AAGCACC	10	40	7	55.5867	200605717	126	88500004	280	4	0.179899	0.719597	0.451977	0.00503718	0.00316384	0.222222	2.51099e-08	2.51099e-08	1	0	0	1	0	0
AAGCAG	794	4289	6	55.5867	200605717	126	88500004	25734	5.40176	14.284	77.1588	48.4633	0.462953	0.29078	0.257227	2.30777e-06	2.30777e-06	1	0	0	1	0	0
AAGCAGC	6	24	7	55.5867	200605717	126	88500004	168	4	0.10794	0.431758	0.271186	0.00302231	0.0018983	0.222222	1.50659e-08	1.50659e-08	1	0	0	1	0	0
AAGCAGGCGAGC	36	169	12	55.5867	200605717	126	88500004	2028	4.69444	0.647637	3.0403	1.9096	0.0364836	0.0229153	0.44709	1.81867e-07	1.81867e-07	1	0	0	1	0	0
AAGCAGTGAGGCTACTAATTCAGT	1	4	24	55.5867	200605717	126	88500004	96	4	0.0179899	0.0719597	0.0451977	0.00172703	0.00108475	0.761905	8.60909e-09	8.60909e-09	1	0	0	1	1	0
AAGCAT	67	576	6	55.5867	200605717	126	88500004	3456	8.59701	1.20533	10.3622	6.50847	0.0621732	0.0390508	0.409382	3.09927e-07	3.09927e-07	1	0	0	1	0	0
AAGCC	286	1603	5	55.5867	200605717	126	88500004	8015	5.6049	5.14512	28.8379	18.113	0.144189	0.090565	0.222416	7.1877e-07	7.1877e-07	1	0	0	1	0	0
AAGCCG	101	442	6	55.5867	200605717	126	88500004	2652	4.37624	1.81698	7.95155	4.99435	0.0477093	0.0299661	0.208392	2.37826e-07	2.37826e-07	1	0	0	1	0	0
AAGCCTGACTT	420180	1815449	11	55.5867	200605717	126	88500004	19969939	4.32065	7559.01	32659.8	20513.5	359.258	225.649	0.377199	0.00179087	0.00179087	1	1	1	1	0	0
AAGCG	25	129	5	55.5867	200605717	126	88500004	645	5.16	0.449748	2.3207	1.45763	0.0116035	0.00728814	0.204762	5.78423e-08	5.78423e-08	1	0	0	1	0	0
AAGCGAGC	59	255	8	55.5867	200605717	126	88500004	2040	4.32203	1.06141	4.58743	2.88136	0.0366995	0.0230508	0.274415	1.82943e-07	1.82943e-07	1	0	0	1	0	0
AAGCGTAGT	29	132	9	55.5867	200605717	126	88500004	1188	4.55172	0.521708	2.37467	1.49153	0.021372	0.0134237	0.325123	1.06538e-07	1.06538e-07	1	0	0	1	0	0
AAGCT	49	245	5	55.5867	200605717	126	88500004	1225	5	0.881507	4.40753	2.76836	0.0220377	0.0138418	0.198413	1.09856e-07	1.09856e-07	1	0	0	1	0	0
AAGCTC	79	440	6	55.5867	200605717	126	88500004	2640	5.56962	1.4212	7.91557	4.97175	0.0474934	0.0298305	0.26522	2.3675e-07	2.3675e-07	1	0	0	1	0	0
AAGCTG	126	543	6	55.5867	200605717	126	88500004	3258	4.30952	2.26673	9.76853	6.13559	0.0586112	0.0368136	0.205215	2.92171e-07	2.92171e-07	1	0	0	1	0	0
AAGG	37949	293651	4	55.5867	200605717	126	88500004	1174604	7.73804	682.7	5282.76	3318.09	21.131	13.2724	0.245652	0.000105336	0.000105336	1	1	1	0	0	0
AAGGAC	25	100	6	55.5867	200605717	126	88500004	600	4	0.449748	1.79899	1.12994	0.010794	0.00677966	0.190476	5.38068e-08	5.38068e-08	1	0	0	1	0	0
AAGGACAG	36	169	8	55.5867	200605717	126	88500004	1352	4.69444	0.647637	3.0403	1.9096	0.0243224	0.0152768	0.29806	1.21245e-07	1.21245e-07	1	0	0	1	0	0
AAGGACG	42	168	7	55.5867	200605717	126	88500004	1176	4	0.755577	3.02231	1.8983	0.0211562	0.0132881	0.222222	1.05461e-07	1.05461e-07	1	0	0	1	0	0
AAGGACGAC	40	171	9	55.5867	200605717	126	88500004	1539	4.275	0.719597	3.07628	1.9322	0.0276865	0.0173898	0.305357	1.38015e-07	1.38015e-07	1	0	0	1	0	0
AAGGACGG	56	236	8	55.5867	200605717	126	88500004	1888	4.21429	1.00744	4.24562	2.66667	0.033965	0.0213333	0.267574	1.69312e-07	1.69312e-07	1	0	0	1	0	0
AAGGACT	12	80	7	55.5867	200605717	126	88500004	560	6.66667	0.215879	1.43919	0.903955	0.0100744	0.00632768	0.37037	5.02197e-08	5.02197e-08	1	0	0	1	0	0
AAGGACTAT	50	294	9	55.5867	200605717	126	88500004	2646	5.88	0.899496	5.28904	3.32203	0.0476014	0.0298983	0.42	2.37288e-07	2.37288e-07	1	0	0	1	0	0
AAGGAG	1823	9155	6	55.5867	200605717	126	88500004	54930	5.02194	32.7956	164.698	103.446	0.988187	0.620678	0.23914	4.92602e-06	4.92602e-06	1	0	0	1	0	0
AAGGAGCGAGG	9	42	11	55.5867	200605717	126	88500004	462	4.66667	0.161909	0.755577	0.474576	0.00831135	0.00522034	0.407407	4.14313e-08	4.14313e-08	1	0	0	1	0	0
AAGGAGG	93	423	7	55.5867	200605717	126	88500004	2961	4.54839	1.67306	7.60974	4.77966	0.0532682	0.0334576	0.252688	2.65537e-07	2.65537e-07	1	0	0	1	0	0
AAGGAT	119	522	6	55.5867	200605717	126	88500004	3132	4.38655	2.1408	9.39074	5.8983	0.0563445	0.0353898	0.208884	2.80872e-07	2.80872e-07	1	0	0	1	0	0
AAGGATAGG	29	126	9	55.5867	200605717	126	88500004	1134	4.34483	0.521708	2.26673	1.42373	0.0204006	0.0128136	0.310345	1.01695e-07	1.01695e-07	1	0	0	1	0	0
AAGGATG	35	171	7	55.5867	200605717	126	88500004	1197	4.88571	0.629648	3.07628	1.9322	0.0215339	0.0135254	0.271429	1.07345e-07	1.07345e-07	1	0	0	1	0	0
AAGGC	511	3356	5	55.5867	200605717	126	88500004	16780	6.56751	9.19285	60.3742	37.9209	0.301871	0.189605	0.260616	1.5048e-06	1.5048e-06	1	0	0	1	0	0
AAGGCAC	2	11	7	55.5867	200605717	126	88500004	77	5.5	0.0359799	0.197889	0.124294	0.00138522	0.000870056	0.305556	6.90521e-09	6.90521e-09	1	0	0	1	0	0
AAGGCG	109	596	6	55.5867	200605717	126	88500004	3576	5.46789	1.9609	10.722	6.73446	0.064332	0.0404068	0.260376	3.20689e-07	3.20689e-07	1	0	0	1	0	0
AAGGG	2430	13835	5	55.5867	200605717	126	88500004	69175	5.69342	43.7155	248.891	156.328	1.24445	0.781638	0.225929	6.20348e-06	6.20348e-06	1	0	0	1	0	0
AAGGGACG	27	134	8	55.5867	200605717	126	88500004	1072	4.96296	0.485728	2.41065	1.51412	0.0192852	0.012113	0.315109	9.61349e-08	9.61349e-08	1	0	0	1	0	0
AAGGGAG	119	517	7	55.5867	200605717	126	88500004	3619	4.34454	2.1408	9.30079	5.84181	0.0651056	0.0408927	0.241363	3.24545e-07	3.24545e-07	1	0	0	1	0	0
AAGGGC	41	170	6	55.5867	200605717	126	88500004	1020	4.14634	0.737587	3.05829	1.9209	0.0183497	0.0115254	0.197445	9.14716e-08	9.14716e-08	1	0	0	1	0	0
AAGGGCG	6	37	7	55.5867	200605717	126	88500004	259	6.16667	0.10794	0.665627	0.418079	0.00465939	0.00292655	0.342593	2.32266e-08	2.32266e-08	1	0	0	1	0	0
AAGGGCT	16	64	7	55.5867	200605717	126	88500004	448	4	0.287839	1.15136	0.723164	0.00805949	0.00506215	0.222222	4.01758e-08	4.01758e-08	1	0	0	1	0	0
AAGGGG	510	2153	6	55.5867	200605717	126	88500004	12918	4.22157	9.17486	38.7323	24.3277	0.232394	0.145966	0.201027	1.15846e-06	1.15846e-06	1	0	0	1	0	0
AAGGGGCTCGG	16	65	11	55.5867	200605717	126	88500004	715	4.0625	0.287839	1.16935	0.734463	0.0128628	0.0080791	0.354663	6.41198e-08	6.41198e-08	1	0	0	1	0	0
AAGGGGG	16	66	7	55.5867	200605717	126	88500004	462	4.125	0.287839	1.18734	0.745763	0.00831135	0.00522034	0.229167	4.14313e-08	4.14313e-08	1	0	0	1	0	0
AAGGGGT	24	138	7	55.5867	200605717	126	88500004	966	5.75	0.431758	2.48261	1.55932	0.0173783	0.0109153	0.319444	8.6629e-08	8.6629e-08	1	0	0	1	0	0
AAGGGT	562	3108	6	55.5867	200605717	126	88500004	18648	5.53025	10.1103	55.9127	35.1186	0.335476	0.210712	0.263345	1.67232e-06	1.67232e-06	1	0	0	1	0	0
AAGGGTG	17	72	7	55.5867	200605717	126	88500004	504	4.23529	0.305829	1.29527	0.813559	0.00906692	0.00569491	0.235294	4.51977e-08	4.51977e-08	1	0	0	1	0	0
AAGGGTGAGG	20	87	10	55.5867	200605717	126	88500004	870	4.35	0.359799	1.56512	0.983051	0.0156512	0.00983051	0.345238	7.80199e-08	7.80199e-08	1	0	0	1	0	0
AAGGT	790	5286	5	55.5867	200605717	126	88500004	26430	6.69114	14.212	95.0948	59.7288	0.475474	0.298644	0.265521	2.37019e-06	2.37019e-06	1	0	0	1	0	0
AAGGTAG	36	220	7	55.5867	200605717	126	88500004	1540	6.11111	0.647637	3.95778	2.48588	0.0277045	0.0174011	0.339506	1.38104e-07	1.38104e-07	1	0	0	1	0	0
AAGGTG	91	455	6	55.5867	200605717	126	88500004	2730	5	1.63708	8.18542	5.14124	0.0491125	0.0308475	0.238095	2.44821e-07	2.44821e-07	1	0	0	1	0	0
AAGGTGC	47	220	7	55.5867	200605717	126	88500004	1540	4.68085	0.845527	3.95778	2.48588	0.0277045	0.0174011	0.260047	1.38104e-07	1.38104e-07	1	0	0	1	0	0
AAGGTGG	20	92	7	55.5867	200605717	126	88500004	644	4.6	0.359799	1.65507	1.03955	0.0115855	0.00727684	0.255556	5.77527e-08	5.77527e-08	1	0	0	1	0	0
AAGT	7817	63626	4	55.5867	200605717	126	88500004	254504	8.13944	140.627	1144.63	718.938	4.57851	2.87575	0.258395	2.28234e-05	2.28234e-05	1	0	0	0	0	0
AAGTAAGTC	43	207	9	55.5867	200605717	126	88500004	1863	4.81395	0.773567	3.72392	2.33898	0.0335152	0.0210508	0.343854	1.6707e-07	1.6707e-07	1	0	0	1	0	0
AAGTAAT	13	60	7	55.5867	200605717	126	88500004	420	4.61538	0.233869	1.0794	0.677966	0.00755577	0.00474576	0.25641	3.76648e-08	3.76648e-08	1	0	0	1	0	0
AAGTAC	162	1073	6	55.5867	200605717	126	88500004	6438	6.62346	2.91437	19.3032	12.1243	0.115819	0.0727458	0.315403	5.77347e-07	5.77347e-07	1	0	0	1	0	0
AAGTAG	3721	17977	6	55.5867	200605717	126	88500004	107862	4.83123	66.9405	323.405	203.13	1.94043	1.21878	0.230058	9.67285e-06	9.67285e-06	1	0	0	1	0	0
AAGTAGC	11	44	7	55.5867	200605717	126	88500004	308	4	0.197889	0.791557	0.497175	0.0055409	0.00348023	0.222222	2.76208e-08	2.76208e-08	1	0	0	1	0	0
AAGTAGCGAG	44	193	10	55.5867	200605717	126	88500004	1930	4.38636	0.791557	3.47206	2.18079	0.0347206	0.0218079	0.348124	1.73079e-07	1.73079e-07	1	0	0	1	0	0
AAGTAGT	49	207	7	55.5867	200605717	126	88500004	1449	4.22449	0.881507	3.72392	2.33898	0.0260674	0.0163729	0.234694	1.29943e-07	1.29943e-07	1	0	0	1	0	0
AAGTAT	154	707	6	55.5867	200605717	126	88500004	4242	4.59091	2.77045	12.7189	7.9887	0.0763133	0.0479322	0.218615	3.80414e-07	3.80414e-07	1	0	0	1	0	0
AAGTATCGC	32	139	9	55.5867	200605717	126	88500004	1251	4.34375	0.575678	2.5006	1.57062	0.0225054	0.0141356	0.310268	1.12187e-07	1.12187e-07	1	0	0	1	0	0
AAGTC	342	2214	5	55.5867	200605717	126	88500004	11070	6.47368	6.15256	39.8297	25.0169	0.199149	0.125085	0.256892	9.92736e-07	9.92736e-07	1	0	0	1	0	0
AAGTCC	15	60	6	55.5867	200605717	126	88500004	360	4	0.269849	1.0794	0.677966	0.00647637	0.0040678	0.190476	3.22841e-08	3.22841e-08	1	0	0	1	0	0
AAGTCG	45	268	6	55.5867	200605717	126	88500004	1608	5.95556	0.809547	4.8213	3.02825	0.0289278	0.0181695	0.283598	1.44202e-07	1.44202e-07	1	0	0	1	0	0
AAGTG	137	694	5	55.5867	200605717	126	88500004	3470	5.06569	2.46462	12.485	7.84181	0.0624251	0.039209	0.20102	3.11183e-07	3.11183e-07	1	0	0	1	0	0
AAGTGAGGGAGAGGAG	2	9	16	55.5867	200605717	126	88500004	144	4.5	0.0359799	0.161909	0.101695	0.00259055	0.00162712	0.571429	1.29136e-08	1.29136e-08	1	0	0	1	1	0
AAGTGC	84	398	6	55.5867	200605717	126	88500004	2388	4.7381	1.51115	7.15999	4.49717	0.04296	0.026983	0.225624	2.14151e-07	2.14151e-07	1	0	0	1	0	0
AAGTGCAGC	27	123	9	55.5867	200605717	126	88500004	1107	4.55556	0.485728	2.21276	1.38983	0.0199149	0.0125085	0.325397	9.92736e-08	9.92736e-08	1	0	0	1	0	0
AAGTGG	160	724	6	55.5867	200605717	126	88500004	4344	4.525	2.87839	13.0247	8.18079	0.0781483	0.0490847	0.215476	3.89561e-07	3.89561e-07	1	0	0	1	0	0
AAGTGT	91	473	6	55.5867	200605717	126	88500004	2838	5.1978	1.63708	8.50924	5.34463	0.0510554	0.0320678	0.247514	2.54506e-07	2.54506e-07	1	0	0	1	0	0
AAT	484110	6235937	3	55.5867	200605717	126	88500004	18707811	12.8812	8709.1	112184	70462.6	336.552	211.388	0.306696	0.00167768	0.00167768	1	1	1	0	0	0
AATAATAATAGG	1	4	12	55.5867	200605717	126	88500004	48	4	0.0179899	0.0719597	0.0451977	0.000863517	0.000542373	0.380952	4.30455e-09	4.30455e-09	1	0	0	1	0	0
AATAATC	15	77	7	55.5867	200605717	126	88500004	539	5.13333	0.269849	1.38522	0.870056	0.00969657	0.0060904	0.285185	4.83365e-08	4.83365e-08	1	0	0	1	0	0
AATAATG	28	119	7	55.5867	200605717	126	88500004	833	4.25	0.503718	2.1408	1.34463	0.0149856	0.00941243	0.236111	7.47018e-08	7.47018e-08	1	0	0	1	0	0
AATAATT	793	3635	7	55.5867	200605717	126	88500004	25445	4.58386	14.266	65.3934	41.0734	0.457754	0.287514	0.254659	2.28186e-06	2.28186e-06	1	0	0	1	0	0
AATAC	252	1751	5	55.5867	200605717	126	88500004	8755	6.94841	4.53346	31.5004	19.7853	0.157502	0.0989265	0.275731	7.85131e-07	7.85131e-07	1	0	0	1	0	0
AATACAT	77	429	7	55.5867	200605717	126	88500004	3003	5.57143	1.38522	7.71768	4.84746	0.0540238	0.0339322	0.309524	2.69303e-07	2.69303e-07	1	0	0	1	0	0
AATACATAC	32	149	9	55.5867	200605717	126	88500004	1341	4.65625	0.575678	2.6805	1.68362	0.0241245	0.0151525	0.332589	1.20258e-07	1.20258e-07	1	0	0	1	0	0
AATACC	443	2234	6	55.5867	200605717	126	88500004	13404	5.04289	7.96954	40.1895	25.2429	0.241137	0.151458	0.240138	1.20204e-06	1.20204e-06	1	0	0	1	0	0
AATACG	153	769	6	55.5867	200605717	126	88500004	4614	5.02614	2.75246	13.8343	8.68927	0.0830055	0.0521356	0.23934	4.13775e-07	4.13775e-07	1	0	0	1	0	0
AATACT	1110	5590	6	55.5867	200605717	126	88500004	33540	5.03604	19.9688	100.564	63.1638	0.603382	0.378983	0.239811	3.0078e-06	3.0078e-06	1	0	0	1	0	0
AATACTATAC	29	121	10	55.5867	200605717	126	88500004	1210	4.17241	0.521708	2.17678	1.36723	0.0217678	0.0136723	0.331144	1.0851e-07	1.0851e-07	1	0	0	1	0	0
AATAG	1145	7076	5	55.5867	200605717	126	88500004	35380	6.17991	20.5985	127.297	79.9548	0.636484	0.399774	0.245235	3.17281e-06	3.17281e-06	1	0	0	1	0	0
AATAGAATCG	117	484	10	55.5867	200605717	126	88500004	4840	4.13675	2.10482	8.70713	5.46893	0.0870713	0.0546893	0.328314	4.34042e-07	4.34042e-07	1	0	0	1	0	0
AATAGAT	95	468	7	55.5867	200605717	126	88500004	3276	4.92632	1.70904	8.41929	5.28814	0.058935	0.0370169	0.273684	2.93785e-07	2.93785e-07	1	0	0	1	0	0
AATAGC	245	1253	6	55.5867	200605717	126	88500004	7518	5.11429	4.40753	22.5414	14.1582	0.135248	0.0849491	0.243537	6.742e-07	6.742e-07	1	0	0	1	0	0
AATAGG	9	147	6	55.5867	200605717	126	88500004	882	16.3333	0.161909	2.64452	1.66102	0.0158671	0.0099661	0.777778	7.9096e-08	7.9096e-08	1	0	0	1	1	0
AATAGT	3271	18071	6	55.5867	200605717	126	88500004	108426	5.52461	58.8451	325.096	204.192	1.95058	1.22515	0.263077	9.72343e-06	9.72343e-06	1	0	0	1	0	0
AATAT	10985	98006	5	55.5867	200605717	126	88500004	490030	8.9218	197.619	1763.12	1107.41	8.81561	5.53706	0.35404	4.39449e-05	4.39449e-05	1	0	1	1	0	0
AATATAATTAT	13	89	11	55.5867	200605717	126	88500004	979	6.84615	0.233869	1.6011	1.00565	0.0176121	0.0110621	0.59768	8.77948e-08	8.77948e-08	1	0	0	1	1	0
AATATAC	76	406	7	55.5867	200605717	126	88500004	2842	5.34211	1.36723	7.30391	4.58757	0.0511274	0.032113	0.296784	2.54865e-07	2.54865e-07	1	0	0	1	0	0
AATATACG	45	206	8	55.5867	200605717	126	88500004	1648	4.57778	0.809547	3.70593	2.32768	0.0296474	0.0186215	0.290653	1.47789e-07	1.47789e-07	1	0	0	1	0	0
AATATAG	60	340	7	55.5867	200605717	126	88500004	2380	5.66667	1.0794	6.11658	3.84181	0.042816	0.0268927	0.314815	2.13434e-07	2.13434e-07	1	0	0	1	0	0
AATATAT	3034	16085	7	55.5867	200605717	126	88500004	112595	5.30158	54.5814	289.368	181.751	2.02558	1.27226	0.294532	1.00973e-05	1.00973e-05	1	0	0	1	0	0
AATATATATGT	11	53	11	55.5867	200605717	126	88500004	583	4.81818	0.197889	0.953466	0.59887	0.0104881	0.00658757	0.420635	5.22823e-08	5.22823e-08	1	0	0	1	0	0
AATATC	116	929	6	55.5867	200605717	126	88500004	5574	8.00862	2.08683	16.7126	10.4972	0.100276	0.062983	0.381363	4.99865e-07	4.99865e-07	1	0	0	1	0	0
AATATCT	23	114	7	55.5867	200605717	126	88500004	798	4.95652	0.413768	2.05085	1.28814	0.014356	0.00901695	0.275362	7.15631e-08	7.15631e-08	1	0	0	1	0	0
AATATG	142	727	6	55.5867	200605717	126	88500004	4362	5.11972	2.55457	13.0787	8.21469	0.0784721	0.0492881	0.243796	3.91176e-07	3.91176e-07	1	0	0	1	0	0
AATATGCAG	74	409	9	55.5867	200605717	126	88500004	3681	5.52703	1.33125	7.35788	4.62147	0.0662209	0.0415932	0.394788	3.30105e-07	3.30105e-07	1	0	0	1	0	0
AATATGT	73	374	7	55.5867	200605717	126	88500004	2618	5.12329	1.31326	6.72823	4.22599	0.0470976	0.0295819	0.284627	2.34777e-07	2.34777e-07	1	0	0	1	0	0
AATATT	1911	8282	6	55.5867	200605717	126	88500004	49692	4.33386	34.3788	148.993	93.5819	0.893956	0.561492	0.206374	4.45628e-06	4.45628e-06	1	0	0	1	0	0
AATC	2456	19394	4	55.5867	200605717	126	88500004	77576	7.89658	44.1833	348.897	219.141	1.39559	0.876565	0.250685	6.95686e-06	6.95686e-06	1	0	0	0	0	0
AATCACCACAATTCCCTAG	26019	112028	19	55.5867	200605717	126	88500004	2128532	4.30562	468.08	2015.38	1265.85	38.2921	24.0512	0.649261	0.000190883	0.000190883	1	1	1	1	1	1
AATCACCAGAATTCCCTAG	112386	602876	19	55.5867	200605717	126	88500004	11454644	5.36433	2021.82	10845.7	6812.16	206.068	129.431	0.808907	0.00102723	0.00102723	1	1	1	1	1	1
AATCACCTGAATTCCCTAG	157	640	19	55.5867	200605717	126	88500004	12160	4.07643	2.82442	11.5136	7.23164	0.218758	0.137401	0.6147	1.09049e-06	1.09049e-06	1	0	0	1	1	0
AATCAG	81	378	6	55.5867	200605717	126	88500004	2268	4.66667	1.45718	6.80019	4.27119	0.0408012	0.0256271	0.222222	2.0339e-07	2.0339e-07	1	0	0	1	0	0
AATCAT	487	2507	6	55.5867	200605717	126	88500004	15042	5.14784	8.7611	45.1008	28.3277	0.270605	0.169966	0.245135	1.34894e-06	1.34894e-06	1	0	0	1	0	0
AATCATC	62	263	7	55.5867	200605717	126	88500004	1841	4.24194	1.11538	4.73135	2.97175	0.0331195	0.0208023	0.235663	1.65097e-07	1.65097e-07	1	0	0	1	0	0
AATCATT	33	132	7	55.5867	200605717	126	88500004	924	4	0.593668	2.37467	1.49153	0.0166227	0.0104407	0.222222	8.28625e-08	8.28625e-08	1	0	0	1	0	0
AATCC	45	237	5	55.5867	200605717	126	88500004	1185	5.26667	0.809547	4.26361	2.67797	0.0213181	0.0133898	0.208995	1.06268e-07	1.06268e-07	1	0	0	1	0	0
AATCCAT	40	160	7	55.5867	200605717	126	88500004	1120	4	0.719597	2.87839	1.80791	0.0201487	0.0126554	0.222222	1.00439e-07	1.00439e-07	1	0	0	1	0	0
AATCCC	41	164	6	55.5867	200605717	126	88500004	984	4	0.737587	2.95035	1.85311	0.0177021	0.0111186	0.190476	8.82432e-08	8.82432e-08	1	0	0	1	0	0
AATCCCC	12	48	7	55.5867	200605717	126	88500004	336	4	0.215879	0.863517	0.542373	0.00604462	0.00379661	0.222222	3.01318e-08	3.01318e-08	1	0	0	1	0	0
AATCCT	22	88	6	55.5867	200605717	126	88500004	528	4	0.395778	1.58311	0.99435	0.00949868	0.0059661	0.190476	4.735e-08	4.735e-08	1	0	0	1	0	0
AATCCTC	34	136	7	55.5867	200605717	126	88500004	952	4	0.611658	2.44663	1.53672	0.0171264	0.0107571	0.222222	8.53735e-08	8.53735e-08	1	0	0	1	0	0
AATCG	1071	6636	5	55.5867	200605717	126	88500004	33180	6.19608	19.2672	119.381	74.983	0.596906	0.374915	0.245876	2.97552e-06	2.97552e-06	1	0	0	1	0	0
AATCGC	120	591	6	55.5867	200605717	126	88500004	3546	4.925	2.15879	10.632	6.67797	0.0637923	0.0400678	0.234524	3.17998e-07	3.17998e-07	1	0	0	1	0	0
AATCGCGT	29	138	8	55.5867	200605717	126	88500004	1104	4.75862	0.521708	2.48261	1.55932	0.0198609	0.0124746	0.302135	9.90046e-08	9.90046e-08	1	0	0	1	0	0
AATCGG	31	124	6	55.5867	200605717	126	88500004	744	4	0.557688	2.23075	1.40113	0.0133845	0.00840678	0.190476	6.67205e-08	6.67205e-08	1	0	0	1	0	0
AATCGT	120	575	6	55.5867	200605717	126	88500004	3450	4.79167	2.15879	10.3442	6.49717	0.0620653	0.038983	0.228175	3.09389e-07	3.09389e-07	1	0	0	1	0	0
AATCGTAC	77	324	8	55.5867	200605717	126	88500004	2592	4.20779	1.38522	5.82874	3.66102	0.0466299	0.0292881	0.267161	2.32446e-07	2.32446e-07	1	0	0	1	0	0
AATCGTC	79	366	7	55.5867	200605717	126	88500004	2562	4.63291	1.4212	6.58431	4.13559	0.0460902	0.0289492	0.257384	2.29755e-07	2.29755e-07	1	0	0	1	0	0
AATCGTCGCAG	24	121	11	55.5867	200605717	126	88500004	1331	5.04167	0.431758	2.17678	1.36723	0.0239446	0.0150395	0.440146	1.19361e-07	1.19361e-07	1	0	0	1	0	0
AATCGTG	20	80	7	55.5867	200605717	126	88500004	560	4	0.359799	1.43919	0.903955	0.0100744	0.00632768	0.222222	5.02197e-08	5.02197e-08	1	0	0	1	0	0
AATCGTGCGC	33	149	10	55.5867	200605717	126	88500004	1490	4.51515	0.593668	2.6805	1.68362	0.026805	0.0168362	0.358345	1.3362e-07	1.3362e-07	1	0	0	1	0	0
AATCGTGG	36	174	8	55.5867	200605717	126	88500004	1392	4.83333	0.647637	3.13025	1.9661	0.025042	0.0157288	0.306878	1.24832e-07	1.24832e-07	1	0	0	1	0	0
AATCT	154	860	5	55.5867	200605717	126	88500004	4300	5.58442	2.77045	15.4713	9.71751	0.0773567	0.0485876	0.221604	3.85616e-07	3.85616e-07	1	0	0	1	0	0
AATCTAC	8	32	7	55.5867	200605717	126	88500004	224	4	0.143919	0.575678	0.361582	0.00402974	0.00253107	0.222222	2.00879e-08	2.00879e-08	1	0	0	1	0	0
AATCTCG	30	146	7	55.5867	200605717	126	88500004	1022	4.86667	0.539698	2.62653	1.64972	0.0183857	0.011548	0.27037	9.1651e-08	9.1651e-08	1	0	0	1	0	0
AATCTG	45	208	6	55.5867	200605717	126	88500004	1248	4.62222	0.809547	3.74191	2.35028	0.0224514	0.0141017	0.220106	1.11918e-07	1.11918e-07	1	0	0	1	0	0
AATG	8152	62442	4	55.5867	200605717	126	88500004	249768	7.65972	146.654	1123.33	705.559	4.49331	2.82224	0.243166	2.23987e-05	2.23987e-05	1	0	0	0	0	0
AATGAC	136	802	6	55.5867	200605717	126	88500004	4812	5.89706	2.44663	14.4279	9.06215	0.0865675	0.0543729	0.280812	4.31531e-07	4.31531e-07	1	0	0	1	0	0
AATGACG	12	48	7	55.5867	200605717	126	88500004	336	4	0.215879	0.863517	0.542373	0.00604462	0.00379661	0.222222	3.01318e-08	3.01318e-08	1	0	0	1	0	0
AATGACTAT	487275	3280706	9	55.5867	200605717	126	88500004	29526354	6.73276	8766.04	59019.7	37070.1	531.177	333.631	0.480911	0.00264787	0.00264787	1	1	1	1	0	0
AATGAG	1380	6929	6	55.5867	200605717	126	88500004	41574	5.02101	24.8261	124.652	78.2938	0.747913	0.469763	0.239096	3.72828e-06	3.72828e-06	1	0	0	1	0	0
AATGAT	2714	13873	6	55.5867	200605717	126	88500004	83238	5.11164	48.8247	249.574	156.757	1.49745	0.940542	0.243412	7.46462e-06	7.46462e-06	1	0	0	1	0	0
AATGATG	313	1417	7	55.5867	200605717	126	88500004	9919	4.52716	5.63085	25.4917	16.0113	0.178442	0.112079	0.251509	8.89517e-07	8.89517e-07	1	0	0	1	0	0
AATGC	609	3710	5	55.5867	200605717	126	88500004	18550	6.09195	10.9559	66.7426	41.9209	0.333713	0.209605	0.241744	1.66353e-06	1.66353e-06	1	0	0	1	0	0
AATGCAT	5	20	7	55.5867	200605717	126	88500004	140	4	0.0899496	0.359799	0.225989	0.00251859	0.00158192	0.222222	1.25549e-08	1.25549e-08	1	0	0	1	0	0
AATGCC	59	277	6	55.5867	200605717	126	88500004	1662	4.69492	1.06141	4.98321	3.12994	0.0298993	0.0187797	0.223567	1.49045e-07	1.49045e-07	1	0	0	1	0	0
AATGCG	191	846	6	55.5867	200605717	126	88500004	5076	4.42932	3.43608	15.2195	9.55932	0.0913169	0.0573559	0.21092	4.55206e-07	4.55206e-07	1	0	0	1	0	0
AATGCGG	37	148	7	55.5867	200605717	126	88500004	1036	4	0.665627	2.66251	1.67232	0.0186376	0.0117062	0.222222	9.29065e-08	9.29065e-08	1	0	0	1	0	0
AATGCGT	1148	7650	7	55.5867	200605717	126	88500004	53550	6.66376	20.6524	137.623	86.4407	0.963361	0.605085	0.370209	4.80226e-06	4.80226e-06	1	0	0	1	0	0
AATGCGTCGAGT	23	93	12	55.5867	200605717	126	88500004	1116	4.04348	0.413768	1.67306	1.05085	0.0200768	0.0126102	0.385093	1.00081e-07	1.00081e-07	1	0	0	1	0	0
AATGCGTGC	24	123	9	55.5867	200605717	126	88500004	1107	5.125	0.431758	2.21276	1.38983	0.0199149	0.0125085	0.366071	9.92736e-08	9.92736e-08	1	0	0	1	0	0
AATGCT	85	422	6	55.5867	200605717	126	88500004	2532	4.96471	1.52914	7.59175	4.76836	0.0455505	0.0286102	0.236415	2.27065e-07	2.27065e-07	1	0	0	1	0	0
AATGG	263	1512	5	55.5867	200605717	126	88500004	7560	5.74905	4.73135	27.2008	17.0847	0.136004	0.0854237	0.228137	6.77966e-07	6.77966e-07	1	0	0	1	0	0
AATGGACAG	35	184	9	55.5867	200605717	126	88500004	1656	5.25714	0.629648	3.31015	2.0791	0.0297913	0.0187119	0.37551	1.48507e-07	1.48507e-07	1	0	0	1	0	0
AATGGC	3	12	6	55.5867	200605717	126	88500004	72	4	0.0539698	0.215879	0.135593	0.00129527	0.000813559	0.190476	6.45682e-09	6.45682e-09	1	0	0	1	0	0
AATGGG	216	992	6	55.5867	200605717	126	88500004	5952	4.59259	3.88582	17.846	11.209	0.107076	0.0672542	0.218695	5.33764e-07	5.33764e-07	1	0	0	1	0	0
AATGGGG	1	4	7	55.5867	200605717	126	88500004	28	4	0.0179899	0.0719597	0.0451977	0.000503718	0.000316384	0.222222	2.51099e-09	2.51099e-09	1	0	0	1	0	0
AATGGT	214	939	6	55.5867	200605717	126	88500004	5634	4.38785	3.84984	16.8925	10.6102	0.101355	0.063661	0.208945	5.05246e-07	5.05246e-07	1	0	0	1	0	0
AATGGTCG	41	166	8	55.5867	200605717	126	88500004	1328	4.04878	0.737587	2.98633	1.87571	0.0238906	0.0150056	0.257065	1.19092e-07	1.19092e-07	1	0	0	1	0	0
AATGT	278	2171	5	55.5867	200605717	126	88500004	10855	7.80935	5.0012	39.0561	24.5311	0.195281	0.122655	0.309895	9.73455e-07	9.73455e-07	1	0	0	1	0	0
AATGTAG	40	190	7	55.5867	200605717	126	88500004	1330	4.75	0.719597	3.41809	2.14689	0.0239266	0.0150282	0.263889	1.19272e-07	1.19272e-07	1	0	0	1	0	0
AATGTC	37	184	6	55.5867	200605717	126	88500004	1104	4.97297	0.665627	3.31015	2.0791	0.0198609	0.0124746	0.236808	9.90046e-08	9.90046e-08	1	0	0	1	0	0
AATGTG	333	1971	6	55.5867	200605717	126	88500004	11826	5.91892	5.99065	35.4582	22.2712	0.212749	0.133627	0.281853	1.06053e-06	1.06053e-06	1	0	0	1	0	0
AATT	6532	43094	4	55.5867	200605717	126	88500004	172376	6.59737	117.51	775.258	486.938	3.10103	1.94775	0.20944	1.54583e-05	1.54583e-05	1	0	0	0	0	0
AATTAC	173	764	6	55.5867	200605717	126	88500004	4584	4.41618	3.11226	13.7443	8.63277	0.0824658	0.0517966	0.210295	4.11084e-07	4.11084e-07	1	0	0	1	0	0
AATTACGCAT	53	220	10	55.5867	200605717	126	88500004	2200	4.15094	0.953466	3.95778	2.48588	0.0395778	0.0248588	0.32944	1.97292e-07	1.97292e-07	1	0	0	1	0	0
AATTAG	78	335	6	55.5867	200605717	126	88500004	2010	4.29487	1.40321	6.02663	3.78531	0.0361598	0.0227119	0.204518	1.80253e-07	1.80253e-07	1	0	0	1	0	0
AATTAT	1011	4498	6	55.5867	200605717	126	88500004	26988	4.44906	18.1878	80.9187	50.8249	0.485512	0.304949	0.21186	2.42023e-06	2.42023e-06	1	0	0	1	0	0
AATTATC	1	4	7	55.5867	200605717	126	88500004	28	4	0.0179899	0.0719597	0.0451977	0.000503718	0.000316384	0.222222	2.51099e-09	2.51099e-09	1	0	0	1	0	0
AATTC	316	1943	5	55.5867	200605717	126	88500004	9715	6.14873	5.68482	34.9544	21.9548	0.174772	0.109774	0.243997	8.71222e-07	8.71222e-07	1	0	0	1	0	0
AATTCGATGC	51	228	10	55.5867	200605717	126	88500004	2280	4.47059	0.917486	4.1017	2.57627	0.041017	0.0257627	0.354809	2.04466e-07	2.04466e-07	1	0	0	1	0	0
AATTGC	43	182	6	55.5867	200605717	126	88500004	1092	4.23256	0.773567	3.27417	2.0565	0.019645	0.012339	0.20155	9.79284e-08	9.79284e-08	1	0	0	1	0	0
AC	81763	1177008	2	55.5867	200605717	126	88500004	2354016	14.3954	1470.91	21174.3	13299.5	42.3486	26.599	0.228498	0.000211104	0.000211104	1	1	1	0	0	0
ACACACC	56	234	7	55.5867	200605717	126	88500004	1638	4.17857	1.00744	4.20964	2.64407	0.0294675	0.0185085	0.232143	1.46893e-07	1.46893e-07	1	0	0	1	0	0
ACACACG	46	249	7	55.5867	200605717	126	88500004	1743	5.41304	0.827537	4.47949	2.81356	0.0313564	0.0196949	0.300725	1.56309e-07	1.56309e-07	1	0	0	1	0	0
ACACACT	10	40	7	55.5867	200605717	126	88500004	280	4	0.179899	0.719597	0.451977	0.00503718	0.00316384	0.222222	2.51099e-08	2.51099e-08	1	0	0	1	0	0
ACACAG	143	981	6	55.5867	200605717	126	88500004	5886	6.86014	2.57256	17.6481	11.0847	0.105889	0.0665085	0.326673	5.27845e-07	5.27845e-07	1	0	0	1	0	0
ACACAT	3552	17946	6	55.5867	200605717	126	88500004	107676	5.05236	63.9002	322.847	202.78	1.93708	1.21668	0.240589	9.65617e-06	9.65617e-06	1	0	0	1	0	0
ACACATC	46	235	7	55.5867	200605717	126	88500004	1645	5.1087	0.827537	4.22763	2.65537	0.0295934	0.0185876	0.283816	1.4752e-07	1.4752e-07	1	0	0	1	0	0
ACACC	465	2729	5	55.5867	200605717	126	88500004	13645	5.86882	8.36532	49.0945	30.8362	0.245473	0.154181	0.23289	1.22366e-06	1.22366e-06	1	0	0	1	0	0
ACACCAT	20	80	7	55.5867	200605717	126	88500004	560	4	0.359799	1.43919	0.903955	0.0100744	0.00632768	0.222222	5.02197e-08	5.02197e-08	1	0	0	1	0	0
ACACCC	82	351	6	55.5867	200605717	126	88500004	2106	4.28049	1.47517	6.31447	3.9661	0.0378868	0.0237966	0.203833	1.88862e-07	1.88862e-07	1	0	0	1	0	0
ACACCCC	1	4	7	55.5867	200605717	126	88500004	28	4	0.0179899	0.0719597	0.0451977	0.000503718	0.000316384	0.222222	2.51099e-09	2.51099e-09	1	0	0	1	0	0
ACACCG	108	436	6	55.5867	200605717	126	88500004	2616	4.03704	1.94291	7.84361	4.92655	0.0470617	0.0295593	0.19224	2.34598e-07	2.34598e-07	1	0	0	1	0	0
ACACCGC	21	88	7	55.5867	200605717	126	88500004	616	4.19048	0.377789	1.58311	0.99435	0.0110818	0.00696045	0.232804	5.52417e-08	5.52417e-08	1	0	0	1	0	0
ACACCT	79	395	6	55.5867	200605717	126	88500004	2370	5	1.4212	7.10602	4.46328	0.0426361	0.0267797	0.238095	2.12537e-07	2.12537e-07	1	0	0	1	0	0
ACACG	555	3155	5	55.5867	200605717	126	88500004	15775	5.68468	9.98441	56.7582	35.6497	0.283791	0.178249	0.225583	1.41467e-06	1.41467e-06	1	0	0	1	0	0
ACACGAG	9	36	7	55.5867	200605717	126	88500004	252	4	0.161909	0.647637	0.40678	0.00453346	0.00284746	0.222222	2.25989e-08	2.25989e-08	1	0	0	1	0	0
ACACGAT	45	180	7	55.5867	200605717	126	88500004	1260	4	0.809547	3.23819	2.0339	0.0226673	0.0142373	0.222222	1.12994e-07	1.12994e-07	1	0	0	1	0	0
ACACGC	660	3080	6	55.5867	200605717	126	88500004	18480	4.66667	11.8734	55.409	34.8023	0.332454	0.208814	0.222222	1.65725e-06	1.65725e-06	1	0	0	1	0	0
ACACGCTATAT	43	175	11	55.5867	200605717	126	88500004	1925	4.06977	0.773567	3.14824	1.9774	0.0346306	0.0217514	0.355297	1.7263e-07	1.7263e-07	1	0	0	1	0	0
ACACGG	68	338	6	55.5867	200605717	126	88500004	2028	4.97059	1.22332	6.0806	3.81921	0.0364836	0.0229153	0.236695	1.81867e-07	1.81867e-07	1	0	0	1	0	0
ACACGGATCGT	34247	147416	11	55.5867	200605717	126	88500004	1621576	4.30449	616.101	2652	1665.72	29.172	18.3229	0.375789	0.00014542	0.00014542	1	1	1	1	0	0
ACACGGC	23	100	7	55.5867	200605717	126	88500004	700	4.34783	0.413768	1.79899	1.12994	0.012593	0.0079096	0.241546	6.27746e-08	6.27746e-08	1	0	0	1	0	0
ACACGGT	33	161	7	55.5867	200605717	126	88500004	1127	4.87879	0.593668	2.89638	1.81921	0.0202747	0.0127345	0.271044	1.01067e-07	1.01067e-07	1	0	0	1	0	0
ACACGT	600	2716	6	55.5867	200605717	126	88500004	16296	4.52667	10.794	48.8606	30.6893	0.293164	0.184136	0.215556	1.46139e-06	1.46139e-06	1	0	0	1	0	0
ACACGTATGC	16	66	10	55.5867	200605717	126	88500004	660	4.125	0.287839	1.18734	0.745763	0.0118734	0.00745763	0.327381	5.91875e-08	5.91875e-08	1	0	0	1	0	0
ACACT	208	1455	5	55.5867	200605717	126	88500004	7275	6.99519	3.74191	26.1753	16.4407	0.130877	0.0822034	0.277587	6.52408e-07	6.52408e-07	1	0	0	1	0	0
ACACTAT	16	64	7	55.5867	200605717	126	88500004	448	4	0.287839	1.15136	0.723164	0.00805949	0.00506215	0.222222	4.01758e-08	4.01758e-08	1	0	0	1	0	0
ACACTC	133	573	6	55.5867	200605717	126	88500004	3438	4.30827	2.39266	10.3082	6.47458	0.0618494	0.0388475	0.205156	3.08313e-07	3.08313e-07	1	0	0	1	0	0
ACACTCGC	5	21	8	55.5867	200605717	126	88500004	168	4.2	0.0899496	0.377789	0.237288	0.00302231	0.0018983	0.266667	1.50659e-08	1.50659e-08	1	0	0	1	0	0
ACAG	9579	73410	4	55.5867	200605717	126	88500004	293640	7.66364	172.326	1320.64	829.491	5.28256	3.31797	0.24329	2.63331e-05	2.63331e-05	1	0	0	0	0	0
ACAGAG	2011	10871	6	55.5867	200605717	126	88500004	65226	5.40577	36.1777	195.569	122.836	1.17341	0.737017	0.257418	5.84934e-06	5.84934e-06	1	0	0	1	0	0
ACAGAGATCGT	9	36	11	55.5867	200605717	126	88500004	396	4	0.161909	0.647637	0.40678	0.00712401	0.00447458	0.349206	3.55125e-08	3.55125e-08	1	0	0	1	0	0
ACAGAGGG	24	96	8	55.5867	200605717	126	88500004	768	4	0.431758	1.72703	1.08475	0.0138163	0.00867797	0.253968	6.88727e-08	6.88727e-08	1	0	0	1	0	0
ACAGAT	234	1024	6	55.5867	200605717	126	88500004	6144	4.37607	4.20964	18.4217	11.5706	0.11053	0.0694237	0.208384	5.50982e-07	5.50982e-07	1	0	0	1	0	0
ACAGC	416	2684	5	55.5867	200605717	126	88500004	13420	6.45192	7.48381	48.285	30.3277	0.241425	0.151638	0.256029	1.20348e-06	1.20348e-06	1	0	0	1	0	0
ACAGCACGGT	30	124	10	55.5867	200605717	126	88500004	1240	4.13333	0.539698	2.23075	1.40113	0.0223075	0.0140113	0.328042	1.11201e-07	1.11201e-07	1	0	0	1	0	0
ACAGCCG	16	107	7	55.5867	200605717	126	88500004	749	6.6875	0.287839	1.92492	1.20904	0.0134745	0.00846328	0.371528	6.71689e-08	6.71689e-08	1	0	0	1	0	0
ACAGCG	93	372	6	55.5867	200605717	126	88500004	2232	4	1.67306	6.69225	4.20339	0.0401535	0.0252203	0.190476	2.00161e-07	2.00161e-07	1	0	0	1	0	0
ACAGCT	167	672	6	55.5867	200605717	126	88500004	4032	4.02395	3.00432	12.0892	7.59322	0.0725354	0.0455593	0.191617	3.61582e-07	3.61582e-07	1	0	0	1	0	0
ACAGG	165	937	5	55.5867	200605717	126	88500004	4685	5.67879	2.96834	16.8566	10.5876	0.0842828	0.0529379	0.225349	4.20142e-07	4.20142e-07	1	0	0	1	0	0
ACAGGAT	48	192	7	55.5867	200605717	126	88500004	1344	4	0.863517	3.45407	2.16949	0.0241785	0.0151864	0.222222	1.20527e-07	1.20527e-07	1	0	0	1	0	0
ACAGGC	71	332	6	55.5867	200605717	126	88500004	1992	4.67606	1.27729	5.97266	3.75141	0.0358359	0.0225085	0.222669	1.78639e-07	1.78639e-07	1	0	0	1	0	0
ACAGGG	31	138	6	55.5867	200605717	126	88500004	828	4.45161	0.557688	2.48261	1.55932	0.0148957	0.00935593	0.211982	7.42534e-08	7.42534e-08	1	0	0	1	0	0
ACAGGT	71	284	6	55.5867	200605717	126	88500004	1704	4	1.27729	5.10914	3.20904	0.0306548	0.0192542	0.190476	1.52811e-07	1.52811e-07	1	0	0	1	0	0
ACAGT	149	916	5	55.5867	200605717	126	88500004	4580	6.14765	2.6805	16.4788	10.3503	0.0823939	0.0517514	0.243954	4.10725e-07	4.10725e-07	1	0	0	1	0	0
ACAGTAG	1	4	7	55.5867	200605717	126	88500004	28	4	0.0179899	0.0719597	0.0451977	0.000503718	0.000316384	0.222222	2.51099e-09	2.51099e-09	1	0	0	1	0	0
ACAGTAT	13	65	7	55.5867	200605717	126	88500004	455	5	0.233869	1.16935	0.734463	0.00818542	0.00514124	0.277778	4.08035e-08	4.08035e-08	1	0	0	1	0	0
ACAGTC	48	259	6	55.5867	200605717	126	88500004	1554	5.39583	0.863517	4.65939	2.92655	0.0279564	0.0175593	0.256944	1.3936e-07	1.3936e-07	1	0	0	1	0	0
ACAGTG	11	44	6	55.5867	200605717	126	88500004	264	4	0.197889	0.791557	0.497175	0.00474934	0.00298305	0.190476	2.3675e-08	2.3675e-08	1	0	0	1	0	0
ACAGTGG	36	144	7	55.5867	200605717	126	88500004	1008	4	0.647637	2.59055	1.62712	0.0181338	0.0113898	0.222222	9.03955e-08	9.03955e-08	1	0	0	1	0	0
ACAT	38227	326190	4	55.5867	200605717	126	88500004	1304760	8.53297	687.701	5868.14	3685.76	23.4725	14.7431	0.270888	0.000117008	0.000117008	1	1	1	0	0	0
ACATACCT	4	24	8	55.5867	200605717	126	88500004	192	6	0.0719597	0.431758	0.271186	0.00345407	0.00216949	0.380952	1.72182e-08	1.72182e-08	1	0	0	1	0	0
ACATACGC	45	184	8	55.5867	200605717	126	88500004	1472	4.08889	0.809547	3.31015	2.0791	0.0264812	0.0166328	0.259612	1.32006e-07	1.32006e-07	1	0	0	1	0	0
ACATACT	13	52	7	55.5867	200605717	126	88500004	364	4	0.233869	0.935476	0.587571	0.00654833	0.00411299	0.222222	3.26428e-08	3.26428e-08	1	0	0	1	0	0
ACATAG	164	1015	6	55.5867	200605717	126	88500004	6090	6.18902	2.95035	18.2598	11.4689	0.109559	0.0688136	0.294715	5.46139e-07	5.46139e-07	1	0	0	1	0	0
ACATAGAT	29	123	8	55.5867	200605717	126	88500004	984	4.24138	0.521708	2.21276	1.38983	0.0177021	0.0111186	0.269294	8.82432e-08	8.82432e-08	1	0	0	1	0	0
ACATAGT	13	52	7	55.5867	200605717	126	88500004	364	4	0.233869	0.935476	0.587571	0.00654833	0.00411299	0.222222	3.26428e-08	3.26428e-08	1	0	0	1	0	0
ACATAT	8836	52417	6	55.5867	200605717	126	88500004	314502	5.93221	158.959	942.978	592.282	5.65787	3.55369	0.282486	2.82039e-05	2.82039e-05	1	0	0	1	0	0
ACATC	77	407	5	55.5867	200605717	126	88500004	2035	5.28571	1.38522	7.3219	4.59887	0.0366095	0.0229943	0.209751	1.82495e-07	1.82495e-07	1	0	0	1	0	0
ACATCAG	42	196	7	55.5867	200605717	126	88500004	1372	4.66667	0.755577	3.52603	2.21469	0.0246822	0.0155028	0.259259	1.23038e-07	1.23038e-07	1	0	0	1	0	0
ACATCC	1	8	6	55.5867	200605717	126	88500004	48	8	0.0179899	0.143919	0.0903955	0.000863517	0.000542373	0.380952	4.30455e-09	4.30455e-09	1	0	0	1	0	0
ACATCG	67	342	6	55.5867	200605717	126	88500004	2052	5.10448	1.20533	6.15256	3.86441	0.0369153	0.0231864	0.24307	1.84019e-07	1.84019e-07	1	0	0	1	0	0
ACATCGGC	24	103	8	55.5867	200605717	126	88500004	824	4.29167	0.431758	1.85296	1.16384	0.0148237	0.00931073	0.272487	7.38947e-08	7.38947e-08	1	0	0	1	0	0
ACATCGTCATC	37	163	11	55.5867	200605717	126	88500004	1793	4.40541	0.665627	2.93236	1.84181	0.0322559	0.0202599	0.384599	1.60793e-07	1.60793e-07	1	0	0	1	0	0
ACATCGTCC	13	60	9	55.5867	200605717	126	88500004	540	4.61538	0.233869	1.0794	0.677966	0.00971456	0.00610169	0.32967	4.84261e-08	4.84261e-08	1	0	0	1	0	0
ACATCT	40	258	6	55.5867	200605717	126	88500004	1548	6.45	0.719597	4.6414	2.91525	0.0278484	0.0174915	0.307143	1.38822e-07	1.38822e-07	1	0	0	1	0	0
ACATCTCG	4	56	8	55.5867	200605717	126	88500004	448	14	0.0719597	1.00744	0.632768	0.00805949	0.00506215	0.888889	4.01758e-08	4.01758e-08	1	0	0	1	1	0
ACATGC	293	1376	6	55.5867	200605717	126	88500004	8256	4.69625	5.27105	24.7541	15.548	0.148525	0.0932881	0.223631	7.40382e-07	7.40382e-07	1	0	0	1	0	0
ACATGT	23	92	6	55.5867	200605717	126	88500004	552	4	0.413768	1.65507	1.03955	0.00993044	0.00623729	0.190476	4.95023e-08	4.95023e-08	1	0	0	1	0	0
ACC	17857	161012	3	55.5867	200605717	126	88500004	483036	9.01674	321.246	2896.59	1819.34	8.68978	5.45803	0.214684	4.33177e-05	4.33177e-05	1	1	1	0	0	0
ACCACCATGGCT	36	146	12	55.5867	200605717	126	88500004	1752	4.05556	0.647637	2.62653	1.64972	0.0315184	0.0197966	0.386243	1.57116e-07	1.57116e-07	1	0	0	1	0	0
ACCACCC	15	73	7	55.5867	200605717	126	88500004	511	4.86667	0.269849	1.31326	0.824859	0.00919285	0.00577401	0.27037	4.58255e-08	4.58255e-08	1	0	0	1	0	0
ACCACCG	7	34	7	55.5867	200605717	126	88500004	238	4.85714	0.12593	0.611658	0.384181	0.0042816	0.00268927	0.269841	2.13434e-08	2.13434e-08	1	0	0	1	0	0
ACCACCT	43	247	7	55.5867	200605717	126	88500004	1729	5.74419	0.773567	4.44351	2.79096	0.0311046	0.0195367	0.319121	1.55053e-07	1.55053e-07	1	0	0	1	0	0
ACCACG	253	1130	6	55.5867	200605717	126	88500004	6780	4.4664	4.55145	20.3286	12.7684	0.121972	0.0766102	0.212686	6.08017e-07	6.08017e-07	1	0	0	1	0	0
ACCACGACT	29	119	9	55.5867	200605717	126	88500004	1071	4.10345	0.521708	2.1408	1.34463	0.0192672	0.0121017	0.293103	9.60452e-08	9.60452e-08	1	0	0	1	0	0
ACCACT	799	3874	6	55.5867	200605717	126	88500004	23244	4.84856	14.374	69.693	43.774	0.418158	0.262644	0.230884	2.08448e-06	2.08448e-06	1	0	0	1	0	0
ACCACTACT	103	519	9	55.5867	200605717	126	88500004	4671	5.03883	1.85296	9.33677	5.86441	0.084031	0.0527797	0.359917	4.18886e-07	4.18886e-07	1	0	0	1	0	0
ACCAG	213	1305	5	55.5867	200605717	126	88500004	6525	6.12676	3.83186	23.4769	14.7458	0.117384	0.0737288	0.243125	5.85149e-07	5.85149e-07	1	0	0	1	0	0
ACCAGC	1357	6462	6	55.5867	200605717	126	88500004	38772	4.76197	24.4123	116.251	73.0169	0.697506	0.438102	0.226761	3.477e-06	3.477e-06	1	0	0	1	0	0
ACCAGG	43	172	6	55.5867	200605717	126	88500004	1032	4	0.773567	3.09427	1.9435	0.0185656	0.011661	0.190476	9.25477e-08	9.25477e-08	1	0	0	1	0	0
ACCAGT	367	2054	6	55.5867	200605717	126	88500004	12324	5.59673	6.6023	36.9513	23.209	0.221708	0.139254	0.266511	1.10519e-06	1.10519e-06	1	0	0	1	0	0
ACCAT	472	3079	5	55.5867	200605717	126	88500004	15395	6.52331	8.49125	55.391	34.791	0.276955	0.173955	0.258861	1.38059e-06	1.38059e-06	1	0	0	1	0	0
ACCATACGCT	49	257	10	55.5867	200605717	126	88500004	2570	5.2449	0.881507	4.62341	2.90395	0.0462341	0.0290395	0.416262	2.30473e-07	2.30473e-07	1	0	0	1	0	0
ACCATAT	36	203	7	55.5867	200605717	126	88500004	1421	5.63889	0.647637	3.65196	2.29379	0.0255637	0.0160565	0.313272	1.27433e-07	1.27433e-07	1	0	0	1	0	0
ACCATC	2141	10221	6	55.5867	200605717	126	88500004	61326	4.77394	38.5164	183.875	115.492	1.10325	0.692949	0.22733	5.4996e-06	5.4996e-06	1	0	0	1	0	0
ACCATCATC	55	233	9	55.5867	200605717	126	88500004	2097	4.23636	0.989446	4.19165	2.63277	0.0377249	0.0236949	0.302597	1.88055e-07	1.88055e-07	1	0	0	1	0	0
ACCATGC	26	133	7	55.5867	200605717	126	88500004	931	5.11538	0.467738	2.39266	1.50282	0.0167486	0.0105198	0.284188	8.34903e-08	8.34903e-08	1	0	0	1	0	0
ACCC	23	146	4	55.5867	200605717	126	88500004	584	6.34783	0.413768	2.62653	1.64972	0.0105061	0.00659887	0.201518	5.2372e-08	5.2372e-08	1	0	0	0	0	0
ACCCACTACT	28	123	10	55.5867	200605717	126	88500004	1230	4.39286	0.503718	2.21276	1.38983	0.0221276	0.0138983	0.348639	1.10304e-07	1.10304e-07	1	0	0	1	0	0
ACCCAG	9	42	6	55.5867	200605717	126	88500004	252	4.66667	0.161909	0.755577	0.474576	0.00453346	0.00284746	0.222222	2.25989e-08	2.25989e-08	1	0	0	1	0	0
ACCCAGC	21	118	7	55.5867	200605717	126	88500004	826	5.61905	0.377789	2.12281	1.33333	0.0148597	0.00933333	0.312169	7.40741e-08	7.40741e-08	1	0	0	1	0	0
ACCCAGT	71	290	7	55.5867	200605717	126	88500004	2030	4.08451	1.27729	5.21708	3.27684	0.0365196	0.0229379	0.226917	1.82046e-07	1.82046e-07	1	0	0	1	0	0
ACCCAT	212	1106	6	55.5867	200605717	126	88500004	6636	5.21698	3.81387	19.8969	12.4972	0.119381	0.074983	0.248428	5.95104e-07	5.95104e-07	1	0	0	1	0	0
ACCCC	62	320	5	55.5867	200605717	126	88500004	1600	5.16129	1.11538	5.75678	3.61582	0.0287839	0.0180791	0.204813	1.43485e-07	1.43485e-07	1	0	0	1	0	0
ACCCCACGACT	10	44	11	55.5867	200605717	126	88500004	484	4.4	0.179899	0.791557	0.497175	0.00870713	0.00546893	0.384127	4.34042e-08	4.34042e-08	1	0	0	1	0	0
ACCCCC	105	431	6	55.5867	200605717	126	88500004	2586	4.10476	1.88894	7.75366	4.87006	0.046522	0.0292203	0.195465	2.31907e-07	2.31907e-07	1	0	0	1	0	0
ACCCCCC	2	8	7	55.5867	200605717	126	88500004	56	4	0.0359799	0.143919	0.0903955	0.00100744	0.000632768	0.222222	5.02197e-09	5.02197e-09	1	0	0	1	0	0
ACCCCCT	14	59	7	55.5867	200605717	126	88500004	413	4.21429	0.251859	1.06141	0.666667	0.00742984	0.00466667	0.234127	3.7037e-08	3.7037e-08	1	0	0	1	0	0
ACCCCG	14	56	6	55.5867	200605717	126	88500004	336	4	0.251859	1.00744	0.632768	0.00604462	0.00379661	0.190476	3.01318e-08	3.01318e-08	1	0	0	1	0	0
ACCCCT	156	674	6	55.5867	200605717	126	88500004	4044	4.32051	2.80643	12.1252	7.61582	0.0727513	0.0456949	0.205739	3.62658e-07	3.62658e-07	1	0	0	1	0	0
ACCCCTC	14	56	7	55.5867	200605717	126	88500004	392	4	0.251859	1.00744	0.632768	0.00705205	0.00442938	0.222222	3.51538e-08	3.51538e-08	1	0	0	1	0	0
ACCCG	25	147	5	55.5867	200605717	126	88500004	735	5.88	0.449748	2.64452	1.66102	0.0132226	0.00830508	0.233333	6.59134e-08	6.59134e-08	1	0	0	1	0	0
ACCCGC	65	294	6	55.5867	200605717	126	88500004	1764	4.52308	1.16935	5.28904	3.32203	0.0317342	0.0199322	0.215385	1.58192e-07	1.58192e-07	1	0	0	1	0	0
ACCCGT	99	428	6	55.5867	200605717	126	88500004	2568	4.32323	1.781	7.69969	4.83616	0.0461981	0.0290169	0.205868	2.30293e-07	2.30293e-07	1	0	0	1	0	0
ACCCT	618	3461	5	55.5867	200605717	126	88500004	17305	5.60032	11.1178	62.2631	39.1073	0.311316	0.195537	0.222235	1.55188e-06	1.55188e-06	1	0	0	1	0	0
ACCCTACT	36	166	8	55.5867	200605717	126	88500004	1328	4.61111	0.647637	2.98633	1.87571	0.0238906	0.0150056	0.292769	1.19092e-07	1.19092e-07	1	0	0	1	0	0
ACCCTAT	24	117	7	55.5867	200605717	126	88500004	819	4.875	0.431758	2.10482	1.32203	0.0147338	0.00925424	0.270833	7.34463e-08	7.34463e-08	1	0	0	1	0	0
ACCCTC	688	3178	6	55.5867	200605717	126	88500004	19068	4.61919	12.3771	57.172	35.9096	0.343032	0.215458	0.219961	1.70998e-06	1.70998e-06	1	0	0	1	0	0
ACCCTCC	48	192	7	55.5867	200605717	126	88500004	1344	4	0.863517	3.45407	2.16949	0.0241785	0.0151864	0.222222	1.20527e-07	1.20527e-07	1	0	0	1	0	0
ACCCTCT	47	267	7	55.5867	200605717	126	88500004	1869	5.68085	0.845527	4.80331	3.01695	0.0336232	0.0211186	0.315603	1.67608e-07	1.67608e-07	1	0	0	1	0	0
ACCCTGACGCG	1	4	11	55.5867	200605717	126	88500004	44	4	0.0179899	0.0719597	0.0451977	0.000791557	0.000497175	0.349206	3.94583e-09	3.94583e-09	1	0	0	1	0	0
ACCCTGC	29	125	7	55.5867	200605717	126	88500004	875	4.31034	0.521708	2.24874	1.41243	0.0157412	0.00988701	0.239464	7.84683e-08	7.84683e-08	1	0	0	1	0	0
ACCCTGCTC	14	71	9	55.5867	200605717	126	88500004	639	5.07143	0.251859	1.27729	0.80226	0.0114956	0.00722034	0.362245	5.73043e-08	5.73043e-08	1	0	0	1	0	0
ACCG	815	5497	4	55.5867	200605717	126	88500004	21988	6.74479	14.6618	98.8906	62.113	0.395563	0.248452	0.21412	1.97184e-06	1.97184e-06	1	0	0	0	0	0
ACCGACCTACG	26	109	11	55.5867	200605717	126	88500004	1199	4.19231	0.467738	1.9609	1.23164	0.0215699	0.013548	0.365995	1.07524e-07	1.07524e-07	1	0	0	1	0	0
ACCGACG	36	158	7	55.5867	200605717	126	88500004	1106	4.38889	0.647637	2.84241	1.78531	0.0198969	0.0124972	0.243827	9.91839e-08	9.91839e-08	1	0	0	1	0	0
ACCGAGC	23	103	7	55.5867	200605717	126	88500004	721	4.47826	0.413768	1.85296	1.16384	0.0129707	0.00814689	0.248792	6.46579e-08	6.46579e-08	1	0	0	1	0	0
ACCGAGGGGCC	13	53	11	55.5867	200605717	126	88500004	583	4.07692	0.233869	0.953466	0.59887	0.0104881	0.00658757	0.355922	5.22823e-08	5.22823e-08	1	0	0	1	0	0
ACCGAGT	43	172	7	55.5867	200605717	126	88500004	1204	4	0.773567	3.09427	1.9435	0.0216599	0.0136045	0.222222	1.07972e-07	1.07972e-07	1	0	0	1	0	0
ACCGAT	16	77	6	55.5867	200605717	126	88500004	462	4.8125	0.287839	1.38522	0.870056	0.00831135	0.00522034	0.229167	4.14313e-08	4.14313e-08	1	0	0	1	0	0
ACCGC	210	1310	5	55.5867	200605717	126	88500004	6550	6.2381	3.77789	23.5668	14.8023	0.117834	0.0740113	0.247543	5.87391e-07	5.87391e-07	1	0	0	1	0	0
ACCGCC	166	717	6	55.5867	200605717	126	88500004	4302	4.31928	2.98633	12.8988	8.10169	0.0773927	0.0486102	0.20568	3.85795e-07	3.85795e-07	1	0	0	1	0	0
ACCGCCATC	27	123	9	55.5867	200605717	126	88500004	1107	4.55556	0.485728	2.21276	1.38983	0.0199149	0.0125085	0.325397	9.92736e-08	9.92736e-08	1	0	0	1	0	0
ACCGCG	33	132	6	55.5867	200605717	126	88500004	792	4	0.593668	2.37467	1.49153	0.014248	0.00894915	0.190476	7.1025e-08	7.1025e-08	1	0	0	1	0	0
ACCGG	64	331	5	55.5867	200605717	126	88500004	1655	5.17188	1.15136	5.95467	3.74011	0.0297733	0.0187006	0.205233	1.48417e-07	1.48417e-07	1	0	0	1	0	0
ACCGGC	74	301	6	55.5867	200605717	126	88500004	1806	4.06757	1.33125	5.41497	3.40113	0.0324898	0.0204068	0.193694	1.61959e-07	1.61959e-07	1	0	0	1	0	0
ACCGT	274	1583	5	55.5867	200605717	126	88500004	7915	5.77737	4.92924	28.4781	17.887	0.14239	0.089435	0.229261	7.09802e-07	7.09802e-07	1	0	0	1	0	0
ACCGTC	267	1249	6	55.5867	200605717	126	88500004	7494	4.6779	4.80331	22.4694	14.113	0.134817	0.084678	0.222757	6.72047e-07	6.72047e-07	1	0	0	1	0	0
ACCGTCC	18	92	7	55.5867	200605717	126	88500004	644	5.11111	0.323819	1.65507	1.03955	0.0115855	0.00727684	0.283951	5.77527e-08	5.77527e-08	1	0	0	1	0	0
ACCGTCG	36	154	7	55.5867	200605717	126	88500004	1078	4.27778	0.647637	2.77045	1.74011	0.0193931	0.0121808	0.237654	9.66729e-08	9.66729e-08	1	0	0	1	0	0
ACCT	14267	134981	4	55.5867	200605717	126	88500004	539924	9.46106	256.662	2428.3	1525.21	9.71319	6.10084	0.300351	4.84193e-05	4.84193e-05	1	1	1	0	0	0
ACCTACT	41	218	7	55.5867	200605717	126	88500004	1526	5.31707	0.737587	3.9218	2.46328	0.0274526	0.0172429	0.295393	1.36849e-07	1.36849e-07	1	0	0	1	0	0
ACCTAT	160	898	6	55.5867	200605717	126	88500004	5388	5.6125	2.87839	16.155	10.1469	0.0969297	0.0608814	0.267262	4.83185e-07	4.83185e-07	1	0	0	1	0	0
ACCTC	917	5427	5	55.5867	200605717	126	88500004	27135	5.91821	16.4968	97.6313	61.322	0.488157	0.30661	0.23485	2.43341e-06	2.43341e-06	1	0	0	1	0	0
ACCTCC	1520	6910	6	55.5867	200605717	126	88500004	41460	4.54605	27.3447	124.31	78.0791	0.745862	0.468475	0.216479	3.71805e-06	3.71805e-06	1	0	0	1	0	0
ACCTCCCT	12	53	8	55.5867	200605717	126	88500004	424	4.41667	0.215879	0.953466	0.59887	0.00762773	0.00479096	0.280423	3.80235e-08	3.80235e-08	1	0	0	1	0	0
ACCTCCT	9	36	7	55.5867	200605717	126	88500004	252	4	0.161909	0.647637	0.40678	0.00453346	0.00284746	0.222222	2.25989e-08	2.25989e-08	1	0	0	1	0	0
ACCTCG	24	118	6	55.5867	200605717	126	88500004	708	4.91667	0.431758	2.12281	1.33333	0.0127369	0.008	0.234127	6.34921e-08	6.34921e-08	1	0	0	1	0	0
ACCTCT	363	2216	6	55.5867	200605717	126	88500004	13296	6.10468	6.53034	39.8657	25.0395	0.239194	0.150237	0.290699	1.19236e-06	1.19236e-06	1	0	0	1	0	0
ACCTGC	44	176	6	55.5867	200605717	126	88500004	1056	4	0.791557	3.16623	1.9887	0.0189974	0.0119322	0.190476	9.47e-08	9.47e-08	1	0	0	1	0	0
ACG	29990	307077	3	55.5867	200605717	126	88500004	921231	10.2393	539.518	5524.29	3469.8	16.5729	10.4094	0.243793	8.26142e-05	8.26142e-05	1	1	1	0	0	0
ACGACGC	28	121	7	55.5867	200605717	126	88500004	847	4.32143	0.503718	2.17678	1.36723	0.0152375	0.00957062	0.240079	7.59573e-08	7.59573e-08	1	0	0	1	0	0
ACGACGG	59	280	7	55.5867	200605717	126	88500004	1960	4.74576	1.06141	5.03718	3.16384	0.0352603	0.0221469	0.263653	1.75769e-07	1.75769e-07	1	0	0	1	0	0
ACGACT	2098	10216	6	55.5867	200605717	126	88500004	61296	4.8694	37.7429	183.785	115.435	1.10271	0.69261	0.231876	5.49691e-06	5.49691e-06	1	0	0	1	0	0
ACGACTCGATG	26	108	11	55.5867	200605717	126	88500004	1188	4.15385	0.467738	1.94291	1.22034	0.021372	0.0134237	0.362637	1.06538e-07	1.06538e-07	1	0	0	1	0	0
ACGAG	1338	7766	5	55.5867	200605717	126	88500004	38830	5.80419	24.0705	139.71	87.7514	0.698549	0.438757	0.230325	3.4822e-06	3.4822e-06	1	0	0	1	0	0
ACGAGAG	5	20	7	55.5867	200605717	126	88500004	140	4	0.0899496	0.359799	0.225989	0.00251859	0.00158192	0.222222	1.25549e-08	1.25549e-08	1	0	0	1	0	0
ACGAGAGC	8	39	8	55.5867	200605717	126	88500004	312	4.875	0.143919	0.701607	0.440678	0.00561286	0.00352542	0.309524	2.79796e-08	2.79796e-08	1	0	0	1	0	0
ACGAGC	249	1328	6	55.5867	200605717	126	88500004	7968	5.33333	4.47949	23.8906	15.0056	0.143344	0.0900339	0.253968	7.14555e-07	7.14555e-07	1	0	0	1	0	0
ACGAGCG	26	133	7	55.5867	200605717	126	88500004	931	5.11538	0.467738	2.39266	1.50282	0.0167486	0.0105198	0.284188	8.34903e-08	8.34903e-08	1	0	0	1	0	0
ACGAGCT	40	204	7	55.5867	200605717	126	88500004	1428	5.1	0.719597	3.66995	2.30508	0.0256896	0.0161356	0.283333	1.2806e-07	1.2806e-07	1	0	0	1	0	0
ACGAGG	2604	13815	6	55.5867	200605717	126	88500004	82890	5.3053	46.8458	248.531	156.102	1.49119	0.93661	0.252633	7.43341e-06	7.43341e-06	1	0	0	1	0	0
ACGAGT	106	475	6	55.5867	200605717	126	88500004	2850	4.48113	1.90693	8.54522	5.36723	0.0512713	0.0322034	0.213387	2.55582e-07	2.55582e-07	1	0	0	1	0	0
ACGAGTAGG	30	130	9	55.5867	200605717	126	88500004	1170	4.33333	0.539698	2.33869	1.46893	0.0210482	0.0132203	0.309524	1.04923e-07	1.04923e-07	1	0	0	1	0	0
ACGAT	1765	11848	5	55.5867	200605717	126	88500004	59240	6.71275	31.7522	213.145	133.876	1.06572	0.669379	0.266379	5.31253e-06	5.31253e-06	1	0	0	1	0	0
ACGATAG	50	200	7	55.5867	200605717	126	88500004	1400	4	0.899496	3.59799	2.25989	0.0251859	0.0158192	0.222222	1.25549e-07	1.25549e-07	1	0	0	1	0	0
ACGATC	251	1407	6	55.5867	200605717	126	88500004	8442	5.60558	4.51547	25.3118	15.8983	0.151871	0.0953898	0.266932	7.57062e-07	7.57062e-07	1	0	0	1	0	0
ACGATCC	18	118	7	55.5867	200605717	126	88500004	826	6.55556	0.323819	2.12281	1.33333	0.0148597	0.00933333	0.364198	7.40741e-08	7.40741e-08	1	0	0	1	0	0
ACGATG	3677	17923	6	55.5867	200605717	126	88500004	107538	4.87435	66.149	322.434	202.52	1.9346	1.21512	0.232112	9.6438e-06	9.6438e-06	1	0	0	1	0	0
ACGATGC	41	164	7	55.5867	200605717	126	88500004	1148	4	0.737587	2.95035	1.85311	0.0206524	0.0129718	0.222222	1.0295e-07	1.0295e-07	1	0	0	1	0	0
ACGC	1926	13253	4	55.5867	200605717	126	88500004	53012	6.8811	34.6486	238.421	149.751	0.953682	0.599006	0.218448	4.75401e-06	4.75401e-06	1	0	0	0	0	0
ACGCAG	32	128	6	55.5867	200605717	126	88500004	768	4	0.575678	2.30271	1.44633	0.0138163	0.00867797	0.190476	6.88727e-08	6.88727e-08	1	0	0	1	0	0
ACGCAT	95	412	6	55.5867	200605717	126	88500004	2472	4.33684	1.70904	7.41185	4.65537	0.0444711	0.0279322	0.206516	2.21684e-07	2.21684e-07	1	0	0	1	0	0
ACGCC	186	1081	5	55.5867	200605717	126	88500004	5405	5.81183	3.34613	19.4471	12.2147	0.0972356	0.0610734	0.230628	4.8471e-07	4.8471e-07	1	0	0	1	0	0
ACGCCAT	35	198	7	55.5867	200605717	126	88500004	1386	5.65714	0.629648	3.56201	2.23729	0.024934	0.015661	0.314286	1.24294e-07	1.24294e-07	1	0	0	1	0	0
ACGCCG	313	1628	6	55.5867	200605717	126	88500004	9768	5.20128	5.63085	29.2876	18.3955	0.175726	0.110373	0.24768	8.75975e-07	8.75975e-07	1	0	0	1	0	0
ACGCCGAG	38	177	8	55.5867	200605717	126	88500004	1416	4.65789	0.683617	3.18422	2	0.0254737	0.016	0.295739	1.26984e-07	1.26984e-07	1	0	0	1	0	0
ACGCG	164	879	5	55.5867	200605717	126	88500004	4395	5.35976	2.95035	15.8131	9.9322	0.0790657	0.049661	0.212689	3.94135e-07	3.94135e-07	1	0	0	1	0	0
ACGCGC	46	184	6	55.5867	200605717	126	88500004	1104	4	0.827537	3.31015	2.0791	0.0198609	0.0124746	0.190476	9.90046e-08	9.90046e-08	1	0	0	1	0	0
ACGCGG	15	60	6	55.5867	200605717	126	88500004	360	4	0.269849	1.0794	0.677966	0.00647637	0.0040678	0.190476	3.22841e-08	3.22841e-08	1	0	0	1	0	0
ACGCTC	22	103	6	55.5867	200605717	126	88500004	618	4.68182	0.395778	1.85296	1.16384	0.0111178	0.00698305	0.222944	5.5421e-08	5.5421e-08	1	0	0	1	0	0
ACGCTG	11	44	6	55.5867	200605717	126	88500004	264	4	0.197889	0.791557	0.497175	0.00474934	0.00298305	0.190476	2.3675e-08	2.3675e-08	1	0	0	1	0	0
ACGG	1433	10592	4	55.5867	200605717	126	88500004	42368	7.39149	25.7796	190.549	119.684	0.762197	0.478734	0.23465	3.79948e-06	3.79948e-06	1	0	0	0	0	0
ACGGAG	44	198	6	55.5867	200605717	126	88500004	1188	4.5	0.791557	3.56201	2.23729	0.021372	0.0134237	0.214286	1.06538e-07	1.06538e-07	1	0	0	1	0	0
ACGGAGG	9	36	7	55.5867	200605717	126	88500004	252	4	0.161909	0.647637	0.40678	0.00453346	0.00284746	0.222222	2.25989e-08	2.25989e-08	1	0	0	1	0	0
ACGGAT	73	509	6	55.5867	200605717	126	88500004	3054	6.9726	1.31326	9.15687	5.75141	0.0549412	0.0345085	0.332029	2.73877e-07	2.73877e-07	1	0	0	1	0	0
ACGGC	322	1870	5	55.5867	200605717	126	88500004	9350	5.80745	5.79276	33.6412	21.1299	0.168206	0.10565	0.230455	8.3849e-07	8.3849e-07	1	0	0	1	0	0
ACGGCG	649	3486	6	55.5867	200605717	126	88500004	20916	5.37134	11.6755	62.7129	39.3898	0.376277	0.236339	0.255778	1.87571e-06	1.87571e-06	1	0	0	1	0	0
ACGGCGGC	10	40	8	55.5867	200605717	126	88500004	320	4	0.179899	0.719597	0.451977	0.00575678	0.00361582	0.253968	2.8697e-08	2.8697e-08	1	0	0	1	0	0
ACGGCT	45	261	6	55.5867	200605717	126	88500004	1566	5.8	0.809547	4.69537	2.94915	0.0281722	0.0176949	0.27619	1.40436e-07	1.40436e-07	1	0	0	1	0	0
ACGGG	139	783	5	55.5867	200605717	126	88500004	3915	5.63309	2.5006	14.0861	8.84746	0.0704306	0.0442373	0.223535	3.5109e-07	3.5109e-07	1	0	0	1	0	0
ACGGGC	9	44	6	55.5867	200605717	126	88500004	264	4.88889	0.161909	0.791557	0.497175	0.00474934	0.00298305	0.232804	2.3675e-08	2.3675e-08	1	0	0	1	0	0
ACGGGG	33	148	6	55.5867	200605717	126	88500004	888	4.48485	0.593668	2.66251	1.67232	0.0159751	0.0100339	0.213564	7.96341e-08	7.96341e-08	1	0	0	1	0	0
ACGT	563	3635	4	55.5867	200605717	126	88500004	14540	6.45648	10.1283	65.3934	41.0734	0.261574	0.164294	0.204968	1.30392e-06	1.30392e-06	1	0	0	0	0	0
ACGTAG	188	932	6	55.5867	200605717	126	88500004	5592	4.95745	3.38211	16.7666	10.5311	0.1006	0.0631864	0.236069	5.0148e-07	5.0148e-07	1	0	0	1	0	0
ACGTAT	65	266	6	55.5867	200605717	126	88500004	1596	4.09231	1.16935	4.78532	3.00565	0.0287119	0.0180339	0.194872	1.43126e-07	1.43126e-07	1	0	0	1	0	0
ACGTC	174	1022	5	55.5867	200605717	126	88500004	5110	5.87356	3.13025	18.3857	11.548	0.0919285	0.0577401	0.233078	4.58255e-07	4.58255e-07	1	0	0	1	0	0
ACGTCC	124	650	6	55.5867	200605717	126	88500004	3900	5.24194	2.23075	11.6935	7.34463	0.0701607	0.0440678	0.249616	3.49744e-07	3.49744e-07	1	0	0	1	0	0
ACGTCCC	17	77	7	55.5867	200605717	126	88500004	539	4.52941	0.305829	1.38522	0.870056	0.00969657	0.0060904	0.251634	4.83365e-08	4.83365e-08	1	0	0	1	0	0
ACGTCG	174	710	6	55.5867	200605717	126	88500004	4260	4.08046	3.13025	12.7729	8.0226	0.0766371	0.0481356	0.194308	3.82029e-07	3.82029e-07	1	0	0	1	0	0
ACGTCGC	18	72	7	55.5867	200605717	126	88500004	504	4	0.323819	1.29527	0.813559	0.00906692	0.00569491	0.222222	4.51977e-08	4.51977e-08	1	0	0	1	0	0
ACGTCTC	19	93	7	55.5867	200605717	126	88500004	651	4.89474	0.341809	1.67306	1.05085	0.0117114	0.00735593	0.27193	5.83804e-08	5.83804e-08	1	0	0	1	0	0
ACT	84887	968239	3	55.5867	200605717	126	88500004	2904717	11.4062	1527.11	17418.6	10940.6	52.2557	32.8217	0.271576	0.000260489	0.000260489	1	1	1	0	0	0
ACTACTCCT	41	164	9	55.5867	200605717	126	88500004	1476	4	0.737587	2.95035	1.85311	0.0265531	0.016678	0.285714	1.32365e-07	1.32365e-07	1	0	0	1	0	0
ACTACTCG	29	135	8	55.5867	200605717	126	88500004	1080	4.65517	0.521708	2.42864	1.52542	0.0194291	0.0122034	0.295567	9.68523e-08	9.68523e-08	1	0	0	1	0	0
ACTAG	35	205	5	55.5867	200605717	126	88500004	1025	5.85714	0.629648	3.68794	2.31638	0.0184397	0.0115819	0.232426	9.192e-08	9.192e-08	1	0	0	1	0	0
ACTAGC	163	798	6	55.5867	200605717	126	88500004	4788	4.89571	2.93236	14.356	9.01695	0.0861358	0.0541017	0.233129	4.29379e-07	4.29379e-07	1	0	0	1	0	0
ACTAGG	42	168	6	55.5867	200605717	126	88500004	1008	4	0.755577	3.02231	1.8983	0.0181338	0.0113898	0.190476	9.03955e-08	9.03955e-08	1	0	0	1	0	0
ACTAGT	54	218	6	55.5867	200605717	126	88500004	1308	4.03704	0.971456	3.9218	2.46328	0.0235308	0.0147797	0.19224	1.17299e-07	1.17299e-07	1	0	0	1	0	0
ACTAT	559	3886	5	55.5867	200605717	126	88500004	19430	6.9517	10.0564	69.9089	43.9096	0.349544	0.219548	0.275861	1.74244e-06	1.74244e-06	1	0	0	1	0	0
ACTATACTCG	66	286	10	55.5867	200605717	126	88500004	2860	4.33333	1.18734	5.14512	3.23164	0.0514512	0.0323164	0.343915	2.56479e-07	2.56479e-07	1	0	0	1	0	0
ACTATAT	219	1173	7	55.5867	200605717	126	88500004	8211	5.35616	3.93979	21.1022	13.2542	0.147715	0.0927797	0.297565	7.36346e-07	7.36346e-07	1	0	0	1	0	0
ACTATC	72	300	6	55.5867	200605717	126	88500004	1800	4.16667	1.29527	5.39698	3.38983	0.0323819	0.020339	0.198413	1.6142e-07	1.6142e-07	1	0	0	1	0	0
ACTATG	633	3009	6	55.5867	200605717	126	88500004	18054	4.75355	11.3876	54.1317	34	0.32479	0.204	0.22636	1.61905e-06	1.61905e-06	1	0	0	1	0	0
ACTATGATG	12	111	9	55.5867	200605717	126	88500004	999	9.25	0.215879	1.99688	1.25424	0.0179719	0.0112881	0.660714	8.95884e-08	8.95884e-08	1	0	0	1	1	0
ACTC	10842	81677	4	55.5867	200605717	126	88500004	326708	7.53339	195.047	1469.36	922.904	5.87745	3.69162	0.239155	2.92985e-05	2.92985e-05	1	0	0	0	0	0
ACTCAT	93	517	6	55.5867	200605717	126	88500004	3102	5.55914	1.67306	9.30079	5.84181	0.0558048	0.0350508	0.264721	2.78181e-07	2.78181e-07	1	0	0	1	0	0
ACTCC	77	417	5	55.5867	200605717	126	88500004	2085	5.41558	1.38522	7.5018	4.71186	0.037509	0.0235593	0.214904	1.86979e-07	1.86979e-07	1	0	0	1	0	0
ACTCCAT	41	164	7	55.5867	200605717	126	88500004	1148	4	0.737587	2.95035	1.85311	0.0206524	0.0129718	0.222222	1.0295e-07	1.0295e-07	1	0	0	1	0	0
ACTCCC	73	319	6	55.5867	200605717	126	88500004	1914	4.36986	1.31326	5.73879	3.60452	0.0344327	0.0216271	0.208089	1.71644e-07	1.71644e-07	1	0	0	1	0	0
ACTCCG	25	109	6	55.5867	200605717	126	88500004	654	4.36	0.449748	1.9609	1.23164	0.0117654	0.00738983	0.207619	5.86494e-08	5.86494e-08	1	0	0	1	0	0
ACTCCT	391	1734	6	55.5867	200605717	126	88500004	10404	4.43478	7.03406	31.1945	19.5932	0.187167	0.117559	0.21118	9.3301e-07	9.3301e-07	1	0	0	1	0	0
ACTCG	618	3713	5	55.5867	200605717	126	88500004	18565	6.00809	11.1178	66.7966	41.9548	0.333983	0.209774	0.238416	1.66487e-06	1.66487e-06	1	0	0	1	0	0
ACTCGC	22	97	6	55.5867	200605717	126	88500004	582	4.40909	0.395778	1.74502	1.09605	0.0104701	0.00657627	0.209957	5.21926e-08	5.21926e-08	1	0	0	1	0	0
ACTCGG	5	20	6	55.5867	200605717	126	88500004	120	4	0.0899496	0.359799	0.225989	0.00215879	0.00135593	0.190476	1.07614e-08	1.07614e-08	1	0	0	1	0	0
ACTCT	396	2611	5	55.5867	200605717	126	88500004	13055	6.59343	7.12401	46.9717	29.5028	0.234859	0.147514	0.261644	1.17075e-06	1.17075e-06	1	0	0	1	0	0
ACTCTAT	56	244	7	55.5867	200605717	126	88500004	1708	4.35714	1.00744	4.38954	2.75706	0.0307268	0.0192994	0.242063	1.5317e-07	1.5317e-07	1	0	0	1	0	0
ACTCTATCTC	34	159	10	55.5867	200605717	126	88500004	1590	4.67647	0.611658	2.8604	1.79661	0.028604	0.0179661	0.371148	1.42588e-07	1.42588e-07	1	0	0	1	0	0
ACTCTC	884	3793	6	55.5867	200605717	126	88500004	22758	4.29072	15.9031	68.2358	42.8588	0.409415	0.257153	0.20432	2.04089e-06	2.04089e-06	1	0	0	1	0	0
ACTCTG	146	898	6	55.5867	200605717	126	88500004	5388	6.15068	2.62653	16.155	10.1469	0.0969297	0.0608814	0.29289	4.83185e-07	4.83185e-07	1	0	0	1	0	0
ACTG	1864	14602	4	55.5867	200605717	126	88500004	58408	7.83369	33.5332	262.689	164.994	1.05076	0.659977	0.248689	5.23792e-06	5.23792e-06	1	0	0	0	0	0
ACTGAG	11	44	6	55.5867	200605717	126	88500004	264	4	0.197889	0.791557	0.497175	0.00474934	0.00298305	0.190476	2.3675e-08	2.3675e-08	1	0	0	1	0	0
ACTGAT	31	132	6	55.5867	200605717	126	88500004	792	4.25806	0.557688	2.37467	1.49153	0.014248	0.00894915	0.202765	7.1025e-08	7.1025e-08	1	0	0	1	0	0
ACTGC	148	835	5	55.5867	200605717	126	88500004	4175	5.64189	2.66251	15.0216	9.43503	0.075108	0.0471751	0.223885	3.74406e-07	3.74406e-07	1	0	0	1	0	0
ACTGCAT	37	159	7	55.5867	200605717	126	88500004	1113	4.2973	0.665627	2.8604	1.79661	0.0200228	0.0125763	0.238739	9.98117e-08	9.98117e-08	1	0	0	1	0	0
ACTGCC	25	124	6	55.5867	200605717	126	88500004	744	4.96	0.449748	2.23075	1.40113	0.0133845	0.00840678	0.23619	6.67205e-08	6.67205e-08	1	0	0	1	0	0
ACTGCCTG	5	20	8	55.5867	200605717	126	88500004	160	4	0.0899496	0.359799	0.225989	0.00287839	0.00180791	0.253968	1.43485e-08	1.43485e-08	1	0	0	1	0	0
ACTGCG	32	128	6	55.5867	200605717	126	88500004	768	4	0.575678	2.30271	1.44633	0.0138163	0.00867797	0.190476	6.88727e-08	6.88727e-08	1	0	0	1	0	0
ACTGCT	1141	5322	6	55.5867	200605717	126	88500004	31932	4.66433	20.5265	95.7424	60.1356	0.574454	0.360814	0.222111	2.8636e-06	2.8636e-06	1	0	0	1	0	0
ACTGCTGC	16	64	8	55.5867	200605717	126	88500004	512	4	0.287839	1.15136	0.723164	0.00921084	0.00578531	0.253968	4.59152e-08	4.59152e-08	1	0	0	1	0	0
ACTGG	78	460	5	55.5867	200605717	126	88500004	2300	5.89744	1.40321	8.27537	5.19774	0.0413768	0.0259887	0.234025	2.0626e-07	2.0626e-07	1	0	0	1	0	0
ACTGGC	25	100	6	55.5867	200605717	126	88500004	600	4	0.449748	1.79899	1.12994	0.010794	0.00677966	0.190476	5.38068e-08	5.38068e-08	1	0	0	1	0	0
ACTGGG	18	72	6	55.5867	200605717	126	88500004	432	4	0.323819	1.29527	0.813559	0.00777165	0.00488136	0.190476	3.87409e-08	3.87409e-08	1	0	0	1	0	0
AG	837834	12530301	2	55.5867	200605717	126	88500004	25060602	14.9556	15072.6	225419	141585	450.838	283.171	0.23739	0.00224739	0.00224739	1	1	1	0	0	0
AGAGAGATGG	8	36	10	55.5867	200605717	126	88500004	360	4.5	0.143919	0.647637	0.40678	0.00647637	0.0040678	0.357143	3.22841e-08	3.22841e-08	1	0	0	1	0	0
AGAGAGG	69	291	7	55.5867	200605717	126	88500004	2037	4.21739	1.24131	5.23507	3.28814	0.0366455	0.0230169	0.2343	1.82674e-07	1.82674e-07	1	0	0	1	0	0
AGAGAT	2565	12863	6	55.5867	200605717	126	88500004	77178	5.01481	46.1442	231.404	145.345	1.38843	0.872068	0.238801	6.92117e-06	6.92117e-06	1	0	0	1	0	0
AGAGATG	43	209	7	55.5867	200605717	126	88500004	1463	4.86047	0.773567	3.7599	2.36158	0.0263193	0.0165311	0.270026	1.31199e-07	1.31199e-07	1	0	0	1	0	0
AGAGC	487	2992	5	55.5867	200605717	126	88500004	14960	6.14374	8.7611	53.8259	33.8079	0.269129	0.16904	0.243799	1.34158e-06	1.34158e-06	1	0	0	1	0	0
AGAGCC	13	97	6	55.5867	200605717	126	88500004	582	7.46154	0.233869	1.74502	1.09605	0.0104701	0.00657627	0.355311	5.21926e-08	5.21926e-08	1	0	0	1	0	0
AGAGCG	409	2224	6	55.5867	200605717	126	88500004	13344	5.43765	7.35788	40.0096	25.1299	0.240058	0.15078	0.258936	1.19666e-06	1.19666e-06	1	0	0	1	0	0
AGAGG	2529	14438	5	55.5867	200605717	126	88500004	72190	5.70898	45.4965	259.739	163.141	1.29869	0.815706	0.226547	6.47386e-06	6.47386e-06	1	0	0	1	0	0
AGAGGC	30	204	6	55.5867	200605717	126	88500004	1224	6.8	0.539698	3.66995	2.30508	0.0220197	0.0138305	0.32381	1.09766e-07	1.09766e-07	1	0	0	1	0	0
AGAGGG	1946	8619	6	55.5867	200605717	126	88500004	51714	4.42909	35.0084	155.055	97.3898	0.930331	0.584339	0.210909	4.63761e-06	4.63761e-06	1	0	0	1	0	0
AGAT	44165	433354	4	55.5867	200605717	126	88500004	1733416	9.81216	794.525	7796.01	4896.66	31.184	19.5866	0.311497	0.000155449	0.000155449	1	1	1	0	0	0
AGATAT	1061	5461	6	55.5867	200605717	126	88500004	32766	5.14703	19.0873	98.243	61.7062	0.589458	0.370237	0.245097	2.93839e-06	2.93839e-06	1	0	0	1	0	0
AGATC	85	595	5	55.5867	200605717	126	88500004	2975	7	1.52914	10.704	6.72316	0.05352	0.0336158	0.277778	2.66792e-07	2.66792e-07	1	0	0	1	0	0
AGATCG	68	327	6	55.5867	200605717	126	88500004	1962	4.80882	1.22332	5.88271	3.69492	0.0352962	0.0221695	0.228992	1.75948e-07	1.75948e-07	1	0	0	1	0	0
AGATCT	47	188	6	55.5867	200605717	126	88500004	1128	4	0.845527	3.38211	2.12429	0.0202926	0.0127458	0.190476	1.01157e-07	1.01157e-07	1	0	0	1	0	0
AGATG	968	5850	5	55.5867	200605717	126	88500004	29250	6.04339	17.4143	105.241	66.1017	0.526205	0.330508	0.239817	2.62308e-06	2.62308e-06	1	0	0	1	0	0
AGATGC	1	4	6	55.5867	200605717	126	88500004	24	4	0.0179899	0.0719597	0.0451977	0.000431758	0.000271186	0.190476	2.15227e-09	2.15227e-09	1	0	0	1	0	0
AGATGG	47	280	6	55.5867	200605717	126	88500004	1680	5.95745	0.845527	5.03718	3.16384	0.0302231	0.018983	0.283688	1.50659e-07	1.50659e-07	1	0	0	1	0	0
AGC	15790	151941	3	55.5867	200605717	126	88500004	455823	9.62261	284.061	2733.41	1716.85	8.20022	5.15054	0.22911	4.08773e-05	4.08773e-05	1	1	1	0	0	0
AGCAGCAGG	31	126	9	55.5867	200605717	126	88500004	1134	4.06452	0.557688	2.26673	1.42373	0.0204006	0.0128136	0.290323	1.01695e-07	1.01695e-07	1	0	0	1	0	0
AGCAGCG	4	20	7	55.5867	200605717	126	88500004	140	5	0.0719597	0.359799	0.225989	0.00251859	0.00158192	0.277778	1.25549e-08	1.25549e-08	1	0	0	1	0	0
AGCAGG	168	758	6	55.5867	200605717	126	88500004	4548	4.5119	3.02231	13.6364	8.56497	0.0818182	0.0513898	0.214853	4.07856e-07	4.07856e-07	1	0	0	1	0	0
AGCAGGC	1	4	7	55.5867	200605717	126	88500004	28	4	0.0179899	0.0719597	0.0451977	0.000503718	0.000316384	0.222222	2.51099e-09	2.51099e-09	1	0	0	1	0	0
AGCAT	236	1475	5	55.5867	200605717	126	88500004	7375	6.25	4.24562	26.5351	16.6667	0.132676	0.0833333	0.248016	6.61376e-07	6.61376e-07	1	0	0	1	0	0
AGCATC	727	3765	6	55.5867	200605717	126	88500004	22590	5.17882	13.0787	67.7321	42.5424	0.406393	0.255254	0.24661	2.02583e-06	2.02583e-06	1	0	0	1	0	0
AGCATCC	1	4	7	55.5867	200605717	126	88500004	28	4	0.0179899	0.0719597	0.0451977	0.000503718	0.000316384	0.222222	2.51099e-09	2.51099e-09	1	0	0	1	0	0
AGCATCCTC	37	165	9	55.5867	200605717	126	88500004	1485	4.45946	0.665627	2.96834	1.86441	0.026715	0.0167797	0.318533	1.33172e-07	1.33172e-07	1	0	0	1	0	0
AGCATCG	16	94	7	55.5867	200605717	126	88500004	658	5.875	0.287839	1.69105	1.06215	0.0118374	0.00743503	0.326389	5.90082e-08	5.90082e-08	1	0	0	1	0	0
AGCATG	37	247	6	55.5867	200605717	126	88500004	1482	6.67568	0.665627	4.44351	2.79096	0.0266611	0.0167458	0.317889	1.32903e-07	1.32903e-07	1	0	0	1	0	0
AGCC	1153	8246	4	55.5867	200605717	126	88500004	32984	7.15178	20.7424	148.345	93.1751	0.59338	0.372701	0.227041	2.95794e-06	2.95794e-06	1	0	0	0	0	0
AGCCAGGC	45	198	8	55.5867	200605717	126	88500004	1584	4.4	0.809547	3.56201	2.23729	0.028496	0.0178983	0.279365	1.4205e-07	1.4205e-07	1	0	0	1	0	0
AGCCAT	70	386	6	55.5867	200605717	126	88500004	2316	5.51429	1.2593	6.94411	4.36158	0.0416647	0.0261695	0.262585	2.07694e-07	2.07694e-07	1	0	0	1	0	0
AGCCATG	35	140	7	55.5867	200605717	126	88500004	980	4	0.629648	2.51859	1.58192	0.0176301	0.0110734	0.222222	8.78845e-08	8.78845e-08	1	0	0	1	0	0
AGCCC	34	180	5	55.5867	200605717	126	88500004	900	5.29412	0.611658	3.23819	2.0339	0.0161909	0.0101695	0.210084	8.07102e-08	8.07102e-08	1	0	0	1	0	0
AGCCCC	85	377	6	55.5867	200605717	126	88500004	2262	4.43529	1.52914	6.7822	4.25989	0.0406932	0.0255593	0.211204	2.02852e-07	2.02852e-07	1	0	0	1	0	0
AGCCCG	60	345	6	55.5867	200605717	126	88500004	2070	5.75	1.0794	6.20653	3.8983	0.0372392	0.0233898	0.27381	1.85634e-07	1.85634e-07	1	0	0	1	0	0
AGCCCT	40	160	6	55.5867	200605717	126	88500004	960	4	0.719597	2.87839	1.80791	0.0172703	0.0108475	0.190476	8.60909e-08	8.60909e-08	1	0	0	1	0	0
AGCCG	65	367	5	55.5867	200605717	126	88500004	1835	5.64615	1.16935	6.6023	4.14689	0.0330115	0.0207345	0.224054	1.64559e-07	1.64559e-07	1	0	0	1	0	0
AGCCGC	109	456	6	55.5867	200605717	126	88500004	2736	4.18349	1.9609	8.20341	5.15254	0.0492204	0.0309153	0.199214	2.45359e-07	2.45359e-07	1	0	0	1	0	0
AGCCGG	21	112	6	55.5867	200605717	126	88500004	672	5.33333	0.377789	2.01487	1.26554	0.0120892	0.00759322	0.253968	6.02637e-08	6.02637e-08	1	0	0	1	0	0
AGCCT	158	833	5	55.5867	200605717	126	88500004	4165	5.27215	2.84241	14.9856	9.41243	0.0749281	0.0470621	0.209212	3.73509e-07	3.73509e-07	1	0	0	1	0	0
AGCCTG	2	8	6	55.5867	200605717	126	88500004	48	4	0.0359799	0.143919	0.0903955	0.000863517	0.000542373	0.190476	4.30455e-09	4.30455e-09	1	0	0	1	0	0
AGCG	760	4872	4	55.5867	200605717	126	88500004	19488	6.41053	13.6723	87.6469	55.0508	0.350588	0.220203	0.203509	1.74765e-06	1.74765e-06	1	0	0	0	0	0
AGCGATATATC	53	212	11	55.5867	200605717	126	88500004	2332	4	0.953466	3.81387	2.39548	0.0419525	0.0263503	0.349206	2.09129e-07	2.09129e-07	1	0	0	1	0	0
AGCGC	6	30	5	55.5867	200605717	126	88500004	150	5	0.10794	0.539698	0.338983	0.00269849	0.00169492	0.198413	1.34517e-08	1.34517e-08	1	0	0	1	0	0
AGCGCCG	13	57	7	55.5867	200605717	126	88500004	399	4.38462	0.233869	1.02543	0.644068	0.00717798	0.00450847	0.24359	3.57815e-08	3.57815e-08	1	0	0	1	0	0
AGCGCG	50	213	6	55.5867	200605717	126	88500004	1278	4.26	0.899496	3.83186	2.40678	0.0229911	0.0144407	0.202857	1.14609e-07	1.14609e-07	1	0	0	1	0	0
AGCGGC	133	717	6	55.5867	200605717	126	88500004	4302	5.39098	2.39266	12.8988	8.10169	0.0773927	0.0486102	0.256713	3.85795e-07	3.85795e-07	1	0	0	1	0	0
AGCGGCC	28	151	7	55.5867	200605717	126	88500004	1057	5.39286	0.503718	2.71648	1.70621	0.0190154	0.0119435	0.299603	9.47897e-08	9.47897e-08	1	0	0	1	0	0
AGCGGCG	18	85	7	55.5867	200605717	126	88500004	595	4.72222	0.323819	1.52914	0.960452	0.010704	0.00672316	0.262346	5.33584e-08	5.33584e-08	1	0	0	1	0	0
AGCGGCGGC	21	85	9	55.5867	200605717	126	88500004	765	4.04762	0.377789	1.52914	0.960452	0.0137623	0.00864407	0.289116	6.86037e-08	6.86037e-08	1	0	0	1	0	0
AGCGGG	12	52	6	55.5867	200605717	126	88500004	312	4.33333	0.215879	0.935476	0.587571	0.00561286	0.00352542	0.206349	2.79796e-08	2.79796e-08	1	0	0	1	0	0
AGCGGGG	4	16	7	55.5867	200605717	126	88500004	112	4	0.0719597	0.287839	0.180791	0.00201487	0.00126554	0.222222	1.00439e-08	1.00439e-08	1	0	0	1	0	0
AGCT	1932	12154	4	55.5867	200605717	126	88500004	48616	6.29089	34.7565	218.65	137.333	0.874598	0.549333	0.199711	4.35979e-06	4.35979e-06	1	0	0	0	0	0
AGCTAT	12	57	6	55.5867	200605717	126	88500004	342	4.75	0.215879	1.02543	0.644068	0.00615256	0.00386441	0.22619	3.06699e-08	3.06699e-08	1	0	0	1	0	0
AGCTATG	1	15	7	55.5867	200605717	126	88500004	105	15	0.0179899	0.269849	0.169492	0.00188894	0.00118644	0.833333	9.4162e-09	9.4162e-09	1	0	0	1	1	0
AGCTC	188	1099	5	55.5867	200605717	126	88500004	5495	5.84574	3.38211	19.7709	12.4181	0.0988547	0.0620904	0.231974	4.92781e-07	4.92781e-07	1	0	0	1	0	0
AGCTCC	21	163	6	55.5867	200605717	126	88500004	978	7.7619	0.377789	2.93236	1.84181	0.0175942	0.0110508	0.369615	8.77051e-08	8.77051e-08	1	0	0	1	0	0
AGCTCG	39	156	6	55.5867	200605717	126	88500004	936	4	0.701607	2.80643	1.76271	0.0168386	0.0105763	0.190476	8.39387e-08	8.39387e-08	1	0	0	1	0	0
AGG	35693	326549	3	55.5867	200605717	126	88500004	979647	9.14882	642.115	5874.59	3689.82	17.6238	11.0695	0.217829	8.78528e-05	8.78528e-05	1	1	1	0	0	0
AGGAGGG	36	148	7	55.5867	200605717	126	88500004	1036	4.11111	0.647637	2.66251	1.67232	0.0186376	0.0117062	0.228395	9.29065e-08	9.29065e-08	1	0	0	1	0	0
AGGAT	463	2771	5	55.5867	200605717	126	88500004	13855	5.98488	8.32934	49.8501	31.3107	0.24925	0.156554	0.237495	1.24249e-06	1.24249e-06	1	0	0	1	0	0
AGGATATG	26	118	8	55.5867	200605717	126	88500004	944	4.53846	0.467738	2.12281	1.33333	0.0169825	0.0106667	0.288156	8.46561e-08	8.46561e-08	1	0	0	1	0	0
AGGATC	34	260	6	55.5867	200605717	126	88500004	1560	7.64706	0.611658	4.67738	2.93785	0.0280643	0.0176271	0.364146	1.39898e-07	1.39898e-07	1	0	0	1	0	0
AGGATG	2270	11187	6	55.5867	200605717	126	88500004	67122	4.92819	40.8371	201.253	126.407	1.20752	0.758441	0.234676	6.01937e-06	6.01937e-06	1	0	0	1	0	0
AGGATGG	18	97	7	55.5867	200605717	126	88500004	679	5.38889	0.323819	1.74502	1.09605	0.0122152	0.00767232	0.299383	6.08914e-08	6.08914e-08	1	0	0	1	0	0
AGGC	3486	25269	4	55.5867	200605717	126	88500004	101076	7.24871	62.7129	454.588	285.525	1.81835	1.1421	0.230118	9.0643e-06	9.0643e-06	1	0	0	0	0	0
AGGCC	184	1006	5	55.5867	200605717	126	88500004	5030	5.46739	3.31015	18.0979	11.3672	0.0904893	0.0568362	0.21696	4.51081e-07	4.51081e-07	1	0	0	1	0	0
AGGCCG	1	4	6	55.5867	200605717	126	88500004	24	4	0.0179899	0.0719597	0.0451977	0.000431758	0.000271186	0.190476	2.15227e-09	2.15227e-09	1	0	0	1	0	0
AGGCG	198	1359	5	55.5867	200605717	126	88500004	6795	6.86364	3.56201	24.4483	15.3559	0.122242	0.0767797	0.272367	6.09362e-07	6.09362e-07	1	0	0	1	0	0
AGGCGG	59	296	6	55.5867	200605717	126	88500004	1776	5.01695	1.06141	5.32502	3.34463	0.0319501	0.0200678	0.238902	1.59268e-07	1.59268e-07	1	0	0	1	0	0
AGGCGGC	14	56	7	55.5867	200605717	126	88500004	392	4	0.251859	1.00744	0.632768	0.00705205	0.00442938	0.222222	3.51538e-08	3.51538e-08	1	0	0	1	0	0
AGGG	1405	8946	4	55.5867	200605717	126	88500004	35784	6.36726	25.2759	160.938	101.085	0.643752	0.404339	0.202135	3.20904e-06	3.20904e-06	1	0	0	0	0	0
AGGGAT	268	1488	6	55.5867	200605717	126	88500004	8928	5.55224	4.8213	26.769	16.8136	0.160614	0.100881	0.264392	8.00646e-07	8.00646e-07	1	0	0	1	0	0
AGGGATG	5	27	7	55.5867	200605717	126	88500004	189	5.4	0.0899496	0.485728	0.305085	0.0034001	0.00213559	0.3	1.69492e-08	1.69492e-08	1	0	0	1	0	0
AGGGC	84	474	5	55.5867	200605717	126	88500004	2370	5.64286	1.51115	8.52723	5.35593	0.0426361	0.0267797	0.223923	2.12537e-07	2.12537e-07	1	0	0	1	0	0
AGGGCG	65	300	6	55.5867	200605717	126	88500004	1800	4.61538	1.16935	5.39698	3.38983	0.0323819	0.020339	0.21978	1.6142e-07	1.6142e-07	1	0	0	1	0	0
AGGGCGG	1	6	7	55.5867	200605717	126	88500004	42	6	0.0179899	0.10794	0.0677966	0.000755577	0.000474576	0.333333	3.76648e-09	3.76648e-09	1	0	0	1	0	0
AGGGG	213	1104	5	55.5867	200605717	126	88500004	5520	5.1831	3.83186	19.8609	12.4746	0.0993044	0.0623729	0.205679	4.95023e-07	4.95023e-07	1	0	0	1	0	0
AGGGGAT	13	58	7	55.5867	200605717	126	88500004	406	4.46154	0.233869	1.04342	0.655367	0.00730391	0.00458757	0.247863	3.64093e-08	3.64093e-08	1	0	0	1	0	0
AGGGGC	70	315	6	55.5867	200605717	126	88500004	1890	4.5	1.2593	5.66683	3.55932	0.034001	0.0213559	0.214286	1.69492e-07	1.69492e-07	1	0	0	1	0	0
AGGGGG	325	1322	6	55.5867	200605717	126	88500004	7932	4.06769	5.84673	23.7827	14.9379	0.142696	0.0896271	0.1937	7.11326e-07	7.11326e-07	1	0	0	1	0	0
AGGGGGC	2	8	7	55.5867	200605717	126	88500004	56	4	0.0359799	0.143919	0.0903955	0.00100744	0.000632768	0.222222	5.02197e-09	5.02197e-09	1	0	0	1	0	0
AGGGGGG	3	12	7	55.5867	200605717	126	88500004	84	4	0.0539698	0.215879	0.135593	0.00151115	0.000949152	0.222222	7.53296e-09	7.53296e-09	1	0	0	1	0	0
AT	494610	8216306	2	55.5867	200605717	126	88500004	16432612	16.6117	8898	147811	92839.6	295.622	185.679	0.263678	0.00147364	0.00147364	1	1	1	0	0	0
ATATATC	57	256	7	55.5867	200605717	126	88500004	1792	4.49123	1.02543	4.60542	2.89266	0.032238	0.0202486	0.249513	1.60703e-07	1.60703e-07	1	0	0	1	0	0
ATATC	58	290	5	55.5867	200605717	126	88500004	1450	5	1.04342	5.21708	3.27684	0.0260854	0.0163842	0.198413	1.30033e-07	1.30033e-07	1	0	0	1	0	0
ATATCC	84	583	6	55.5867	200605717	126	88500004	3498	6.94048	1.51115	10.4881	6.58757	0.0629288	0.0395254	0.330499	3.13694e-07	3.13694e-07	1	0	0	1	0	0
ATATCG	107	443	6	55.5867	200605717	126	88500004	2658	4.14019	1.92492	7.96954	5.00565	0.0478172	0.0300339	0.197152	2.38364e-07	2.38364e-07	1	0	0	1	0	0
ATC	70037	805905	3	55.5867	200605717	126	88500004	2417715	11.5068	1259.96	14498.2	9106.27	43.4945	27.3188	0.273973	0.000216816	0.000216816	1	1	1	0	0	0
ATCATCCCC	21	90	9	55.5867	200605717	126	88500004	810	4.28571	0.377789	1.61909	1.01695	0.0145718	0.00915254	0.306122	7.26392e-08	7.26392e-08	1	0	0	1	0	0
ATCATG	41	176	6	55.5867	200605717	126	88500004	1056	4.29268	0.737587	3.16623	1.9887	0.0189974	0.0119322	0.204413	9.47e-08	9.47e-08	1	0	0	1	0	0
ATCC	5028	39778	4	55.5867	200605717	126	88500004	159112	7.9113	90.4534	715.603	449.469	2.86241	1.79788	0.251152	1.42689e-05	1.42689e-05	1	0	0	0	0	0
ATCCC	504	2871	5	55.5867	200605717	126	88500004	14355	5.69643	9.06692	51.6491	32.4407	0.258245	0.162203	0.226049	1.28733e-06	1.28733e-06	1	0	0	1	0	0
ATCCCC	185	847	6	55.5867	200605717	126	88500004	5082	4.57838	3.32814	15.2375	9.57062	0.0914248	0.0574237	0.218018	4.55744e-07	4.55744e-07	1	0	0	1	0	0
ATCCCCC	35	141	7	55.5867	200605717	126	88500004	987	4.02857	0.629648	2.53658	1.59322	0.0177561	0.0111525	0.22381	8.85122e-08	8.85122e-08	1	0	0	1	0	0
ATCCCG	30	168	6	55.5867	200605717	126	88500004	1008	5.6	0.539698	3.02231	1.8983	0.0181338	0.0113898	0.266667	9.03955e-08	9.03955e-08	1	0	0	1	0	0
ATCCG	200	1181	5	55.5867	200605717	126	88500004	5905	5.905	3.59799	21.2461	13.3446	0.106231	0.0667232	0.234325	5.29549e-07	5.29549e-07	1	0	0	1	0	0
ATCG	2837	18105	4	55.5867	200605717	126	88500004	72420	6.38174	51.0374	325.708	204.576	1.30283	0.818305	0.202595	6.49448e-06	6.49448e-06	1	0	0	0	0	0
ATCGC	339	2497	5	55.5867	200605717	126	88500004	12485	7.36578	6.09859	44.9209	28.2147	0.224604	0.141073	0.292293	1.11963e-06	1.11963e-06	1	0	0	1	0	0
ATCGCC	98	475	6	55.5867	200605717	126	88500004	2850	4.84694	1.76301	8.54522	5.36723	0.0512713	0.0322034	0.230807	2.55582e-07	2.55582e-07	1	0	0	1	0	0
ATCGGC	63	360	6	55.5867	200605717	126	88500004	2160	5.71429	1.13337	6.47637	4.0678	0.0388582	0.0244068	0.272109	1.93705e-07	1.93705e-07	1	0	0	1	0	0
ATGC	1438	9065	4	55.5867	200605717	126	88500004	36260	6.30389	25.8695	163.079	102.429	0.652315	0.409717	0.200124	3.25173e-06	3.25173e-06	1	0	0	0	0	0
ATGCC	245	1467	5	55.5867	200605717	126	88500004	7335	5.98776	4.40753	26.3912	16.5763	0.131956	0.0828814	0.237609	6.57789e-07	6.57789e-07	1	0	0	1	0	0
ATGCCC	34	203	6	55.5867	200605717	126	88500004	1218	5.97059	0.611658	3.65196	2.29379	0.0219117	0.0137627	0.284314	1.09228e-07	1.09228e-07	1	0	0	1	0	0
CCCCCCG	2	8	7	55.5867	200605717	126	88500004	56	4	0.0359799	0.143919	0.0903955	0.00100744	0.000632768	0.222222	5.02197e-09	5.02197e-09	1	0	0	1	0	0
CCCCCG	23	98	6	55.5867	200605717	126	88500004	588	4.26087	0.413768	1.76301	1.10734	0.0105781	0.00664407	0.202899	5.27307e-08	5.27307e-08	1	0	0	1	0	0
CCCCG	12	60	5	55.5867	200605717	126	88500004	300	5	0.215879	1.0794	0.677966	0.00539698	0.00338983	0.198413	2.69034e-08	2.69034e-08	1	0	0	1	0	0
CCCCGG	94	556	6	55.5867	200605717	126	88500004	3336	5.91489	1.69105	10.0024	6.28249	0.0600144	0.0376949	0.281662	2.99166e-07	2.99166e-07	1	0	0	1	0	0
CCCG	6	36	4	55.5867	200605717	126	88500004	144	6	0.10794	0.647637	0.40678	0.00259055	0.00162712	0.190476	1.29136e-08	1.29136e-08	1	0	0	0	0	0
CCCGCG	98	404	6	55.5867	200605717	126	88500004	2424	4.12245	1.76301	7.26793	4.56497	0.0436076	0.0273898	0.196307	2.1738e-07	2.1738e-07	1	0	0	1	0	0
CCCGCGG	1	4	7	55.5867	200605717	126	88500004	28	4	0.0179899	0.0719597	0.0451977	0.000503718	0.000316384	0.222222	2.51099e-09	2.51099e-09	1	0	0	1	0	0
CCCGG	10	50	5	55.5867	200605717	126	88500004	250	5	0.179899	0.899496	0.564972	0.00449748	0.00282486	0.198413	2.24195e-08	2.24195e-08	1	0	0	1	0	0
CCG	777	7660	3	55.5867	200605717	126	88500004	22980	9.85843	13.9782	137.803	86.5537	0.413409	0.259661	0.234725	2.0608e-06	2.0608e-06	1	0	0	0	0	0
CCGCG	164	824	5	55.5867	200605717	126	88500004	4120	5.02439	2.95035	14.8237	9.31073	0.0741185	0.0465537	0.199381	3.69474e-07	3.69474e-07	1	0	0	1	0	0
CCGG	35	231	4	55.5867	200605717	126	88500004	924	6.6	0.629648	4.15567	2.61017	0.0166227	0.0104407	0.209524	8.28625e-08	8.28625e-08	1	0	0	0	0	0
CG	130	1604	2	55.5867	200605717	126	88500004	3208	12.3385	2.33869	28.8558	18.1243	0.0577117	0.0362486	0.195849	2.87687e-07	2.87687e-07	1	0	0	0	0	0
