# Supplementary material for: Profiles of telomeric repeats in Insecta reveal diverse forms of telomeric motifs in Hymenopterans
Source: Life Sci Alliance. 2022 Apr 1;5(7):e202101163. doi: 10.26508/lsa.202101163 (PMC8977481; doi:10.26508/lsa.202101163)
Supplement: Supplemental Data 3. — Tandem repeat statistics for 50 species without simple tandem type TRM. [file LSA-2021-01163_Supplemental_Data_3.zip › DataS3/POLME_output.csv.2.filtered.xlsx]

## Sheet: Sheet1
Unnamed: 0	reads	repeats	unit_len	avg_genome_cov	genome_size	eff_read_len	num_reads	repeats_total_len	repeats_per_read	reads_per_genome	repeats_per_genome	repeats_per_million_reads	repeats_len_per_genome	repeats_len_per_million_reads	percent_repeats_len_per_read	percent_repeats_len_per_genome	percent_repeat_unit_in_sequences	avg_genome_cov_filter	repeat_containing_reads_filter	repeats_len_per_million_reads_filter	unit_len_filter	percent_repeats_len_per_read_filter	qualified
AAAAAAAAGAATAAG	11	48	15	171.611	218756368	150	250273915	720	4.36364	0.0640983	0.279702	0.19179	0.00419553	0.00287685	0.436364	1.9179e-08	1.9179e-08	1	0	0	1	0	0
AAAAAAACAAG	5	20	11	171.611	218756368	150	250273915	220	4	0.0291356	0.116542	0.0799124	0.00128197	0.000879037	0.293333	5.86025e-09	5.86025e-09	1	0	0	1	0	0
AAAAAAAGAAAAAAAGT	2	9	17	171.611	218756368	150	250273915	153	4.5	0.0116542	0.0524441	0.0359606	0.000891549	0.00061133	0.51	4.07553e-09	4.07553e-09	1	0	0	1	1	0
AAAAAAAGAAT	27	115	11	171.611	218756368	150	250273915	1265	4.25926	0.157332	0.670119	0.459497	0.00737131	0.00505446	0.312346	3.36964e-08	3.36964e-08	1	0	0	1	0	0
AAAAAAATCG	208	1037	10	171.611	218756368	150	250273915	10370	4.98558	1.21204	6.04272	4.14346	0.0604272	0.0414346	0.332372	2.76231e-07	2.76231e-07	1	0	0	1	0	0
AAAAAAC	103	416	7	171.611	218756368	150	250273915	2912	4.03883	0.600193	2.42408	1.66218	0.0169686	0.0116353	0.188479	7.75683e-08	7.75683e-08	1	0	0	1	0	0
AAAAAACCCTG	323	1847	11	171.611	218756368	150	250273915	20317	5.71827	1.88216	10.7627	7.37991	0.11839	0.0811791	0.41934	5.41194e-07	5.41194e-07	1	0	0	1	0	0
AAAAAACTCAGACGCAACCCTG	10	54	22	171.611	218756368	150	250273915	1188	5.4	0.0582712	0.314664	0.215764	0.00692262	0.0047468	0.792	3.16453e-08	3.16453e-08	1	0	0	1	1	0
AAAAAACTCTGACGCAACCATG	2	12	22	171.611	218756368	150	250273915	264	6	0.0116542	0.0699254	0.0479475	0.00153836	0.00105484	0.88	7.03229e-09	7.03229e-09	1	0	0	1	1	0
AAAAAAG	4381	18054	7	171.611	218756368	150	250273915	126378	4.12098	25.5286	105.203	72.137	0.73642	0.504959	0.192312	3.36639e-06	3.36639e-06	1	0	0	1	0	0
AAAAAAGTATTATTATTT	1	4	18	171.611	218756368	150	250273915	72	4	0.00582712	0.0233085	0.0159825	0.000419553	0.000287685	0.48	1.9179e-09	1.9179e-09	1	0	0	1	0	0
AAAAAAGTG	1	4	9	171.611	218756368	150	250273915	36	4	0.00582712	0.0233085	0.0159825	0.000209776	0.000143842	0.24	9.58949e-10	9.58949e-10	1	0	0	1	0	0
AAAAAAT	946	3876	7	171.611	218756368	150	250273915	27132	4.09725	5.51245	22.5859	15.487	0.158101	0.108409	0.191205	7.22728e-07	7.22728e-07	1	0	0	1	0	0
AAAAAC	1038	4502	6	171.611	218756368	150	250273915	27012	4.33719	6.04855	26.2337	17.9883	0.157402	0.10793	0.173487	7.19532e-07	7.19532e-07	1	0	0	1	0	0
AAAAACC	1	4	7	171.611	218756368	150	250273915	28	4	0.00582712	0.0233085	0.0159825	0.000163159	0.000111877	0.186667	7.45849e-10	7.45849e-10	1	0	0	1	0	0
AAAAACG	46	184	7	171.611	218756368	150	250273915	1288	4	0.268047	1.07219	0.735194	0.00750533	0.00514636	0.186667	3.43091e-08	3.43091e-08	1	0	0	1	0	0
AAAAACGGAAATGCAGAAG	1	4	19	171.611	218756368	150	250273915	76	4	0.00582712	0.0233085	0.0159825	0.000442861	0.000303667	0.506667	2.02445e-09	2.02445e-09	1	0	0	1	1	0
AAAAACT	10	40	7	171.611	218756368	150	250273915	280	4	0.0582712	0.233085	0.159825	0.00163159	0.00111877	0.186667	7.45849e-09	7.45849e-09	1	0	0	1	0	0
AAAAAG	39292	169765	6	171.611	218756368	150	250273915	1018590	4.3206	228.959	989.241	678.317	5.93544	4.0699	0.172824	2.71327e-05	2.71327e-05	1	1	1	1	0	0
AAAAAGACCTT	211	982	11	171.611	218756368	150	250273915	10802	4.65403	1.22952	5.72223	3.9237	0.0629445	0.0431607	0.341295	2.87738e-07	2.87738e-07	1	0	0	1	0	0
AAAAAGC	80	377	7	171.611	218756368	150	250273915	2639	4.7125	0.466169	2.19682	1.50635	0.0153778	0.0105444	0.219917	7.02963e-08	7.02963e-08	1	0	0	1	0	0
AAAAAGG	191	781	7	171.611	218756368	150	250273915	5467	4.08901	1.11298	4.55098	3.12058	0.0318569	0.0218441	0.19082	1.45627e-07	1.45627e-07	1	0	0	1	0	0
AAAAAGGAAGG	1	4	11	171.611	218756368	150	250273915	44	4	0.00582712	0.0233085	0.0159825	0.000256393	0.000175807	0.293333	1.17205e-09	1.17205e-09	1	0	0	1	0	0
AAAAAGT	55	225	7	171.611	218756368	150	250273915	1575	4.09091	0.320492	1.3111	0.899015	0.00917771	0.0062931	0.190909	4.1954e-08	4.1954e-08	1	0	0	1	0	0
AAAAAT	7955	34921	6	171.611	218756368	150	250273915	209526	4.38982	46.3547	203.489	139.531	1.22093	0.837187	0.175593	5.58124e-06	5.58124e-06	1	0	0	1	0	0
AAAAATAAATTTAATAT	2	8	17	171.611	218756368	150	250273915	136	4	0.0116542	0.0466169	0.031965	0.000792488	0.000543405	0.453333	3.6227e-09	3.6227e-09	1	0	0	1	0	0
AAAAATATG	87	376	9	171.611	218756368	150	250273915	3384	4.32184	0.506959	2.191	1.50235	0.019719	0.0135212	0.25931	9.01412e-08	9.01412e-08	1	0	0	1	0	0
AAAAATG	377	1600	7	171.611	218756368	150	250273915	11200	4.24403	2.19682	9.32339	6.393	0.0652637	0.044751	0.198055	2.9834e-07	2.9834e-07	1	0	0	1	0	0
AAAAATGAGCTT	25	131	12	171.611	218756368	150	250273915	1572	5.24	0.145678	0.763353	0.523427	0.00916023	0.00628112	0.4192	4.18741e-08	4.18741e-08	1	0	0	1	0	0
AAAAATT	43	172	7	171.611	218756368	150	250273915	1204	4	0.250566	1.00226	0.687247	0.00701585	0.00481073	0.186667	3.20715e-08	3.20715e-08	1	0	0	1	0	0
AAAAATTAATC	14	78	11	171.611	218756368	150	250273915	858	5.57143	0.0815797	0.454515	0.311659	0.00499967	0.00342824	0.408571	2.2855e-08	2.2855e-08	1	0	0	1	0	0
AAAAATTCAAATC	71	293	13	171.611	218756368	150	250273915	3809	4.12676	0.413725	1.70735	1.17072	0.0221955	0.0152193	0.357653	1.01462e-07	1.01462e-07	1	0	0	1	0	0
AAAAATTG	15	69	8	171.611	218756368	150	250273915	552	4.6	0.0874068	0.402071	0.275698	0.00321657	0.00220558	0.245333	1.47039e-08	1.47039e-08	1	0	0	1	0	0
AAAAATTTAATCTTGCC	1	4	17	171.611	218756368	150	250273915	68	4	0.00582712	0.0233085	0.0159825	0.000396244	0.000271702	0.453333	1.81135e-09	1.81135e-09	1	0	0	1	0	0
AAAAATTTGCT	20	83	11	171.611	218756368	150	250273915	913	4.15	0.116542	0.483651	0.331637	0.00532016	0.003648	0.304333	2.432e-08	2.432e-08	1	0	0	1	0	0
AAAAC	3343	17768	5	171.611	218756368	150	250273915	88840	5.31499	19.4801	103.536	70.9942	0.517681	0.354971	0.177166	2.36647e-06	2.36647e-06	1	0	0	1	0	0
AAAACAAATGTAATTTT	2	8	17	171.611	218756368	150	250273915	136	4	0.0116542	0.0466169	0.031965	0.000792488	0.000543405	0.453333	3.6227e-09	3.6227e-09	1	0	0	1	0	0
AAAACAATTGC	5	20	11	171.611	218756368	150	250273915	220	4	0.0291356	0.116542	0.0799124	0.00128197	0.000879037	0.293333	5.86025e-09	5.86025e-09	1	0	0	1	0	0
AAAACAC	5	22	7	171.611	218756368	150	250273915	154	4.4	0.0291356	0.128197	0.0879037	0.000897376	0.000615326	0.205333	4.10217e-09	4.10217e-09	1	0	0	1	0	0
AAAACAG	120	551	7	171.611	218756368	150	250273915	3857	4.59167	0.699254	3.21074	2.20159	0.0224752	0.0154111	0.214278	1.02741e-07	1.02741e-07	1	0	0	1	0	0
AAAACC	121	592	6	171.611	218756368	150	250273915	3552	4.89256	0.705081	3.44965	2.36541	0.0206979	0.0141924	0.195702	9.46163e-08	9.46163e-08	1	0	0	1	0	0
AAAACCCTGAC	21	151	11	171.611	218756368	150	250273915	1661	7.19048	0.122369	0.879895	0.603339	0.00967884	0.00663673	0.527302	4.42449e-08	4.42449e-08	1	0	0	1	1	0
AAAACG	832	3954	6	171.611	218756368	150	250273915	23724	4.7524	4.84816	23.0404	15.7987	0.138243	0.0947921	0.190096	6.31948e-07	6.31948e-07	1	0	0	1	0	0
AAAACGAAG	2	8	9	171.611	218756368	150	250273915	72	4	0.0116542	0.0466169	0.031965	0.000419553	0.000287685	0.24	1.9179e-09	1.9179e-09	1	0	0	1	0	0
AAAACGCCTGGTACTTT	2	11	17	171.611	218756368	150	250273915	187	5.5	0.0116542	0.0640983	0.0439518	0.00108967	0.000747181	0.623333	4.98121e-09	4.98121e-09	1	0	0	1	1	0
AAAACT	317	1331	6	171.611	218756368	150	250273915	7986	4.19874	1.8472	7.75589	5.31817	0.0465354	0.031909	0.16795	2.12727e-07	2.12727e-07	1	0	0	1	0	0
AAAACTATGCCTTTAATGTGGC	1	4	22	171.611	218756368	150	250273915	88	4	0.00582712	0.0233085	0.0159825	0.000512786	0.000351615	0.586667	2.3441e-09	2.3441e-09	1	0	0	1	1	0
AAAACTCTAACAAAACTCTGAC	1	4	22	171.611	218756368	150	250273915	88	4	0.00582712	0.0233085	0.0159825	0.000512786	0.000351615	0.586667	2.3441e-09	2.3441e-09	1	0	0	1	1	0
AAAACTCTGAC	1928	16963	11	171.611	218756368	150	250273915	186593	8.79824	11.2347	98.8454	67.7777	1.0873	0.745555	0.645204	4.97037e-06	4.97037e-06	1	0	0	1	1	0
AAAACTCTGACAAAACTCTGTC	7	28	22	171.611	218756368	150	250273915	616	4	0.0407898	0.163159	0.111877	0.00358951	0.0024613	0.586667	1.64087e-08	1.64087e-08	1	0	0	1	1	0
AAAACTTTCCG	3	12	11	171.611	218756368	150	250273915	132	4	0.0174814	0.0699254	0.0479475	0.00076918	0.000527422	0.293333	3.51615e-09	3.51615e-09	1	0	0	1	0	0
AAAAG	55531	310704	5	171.611	218756368	150	250273915	1553520	5.59515	323.586	1810.51	1241.46	9.05255	6.20728	0.186505	4.13819e-05	4.13819e-05	1	1	1	1	0	0
AAAAGAAAATAACAG	1	4	15	171.611	218756368	150	250273915	60	4	0.00582712	0.0233085	0.0159825	0.000349627	0.000239737	0.4	1.59825e-09	1.59825e-09	1	0	0	1	0	0
AAAAGAG	130	534	7	171.611	218756368	150	250273915	3738	4.10769	0.757525	3.11168	2.13366	0.0217818	0.0149356	0.191692	9.95709e-08	9.95709e-08	1	0	0	1	0	0
AAAAGAGACG	19	77	10	171.611	218756368	150	250273915	770	4.05263	0.110715	0.448688	0.307663	0.00448688	0.00307663	0.270175	2.05109e-08	2.05109e-08	1	0	0	1	0	0
AAAAGAGAGCG	22	90	11	171.611	218756368	150	250273915	990	4.09091	0.128197	0.524441	0.359606	0.00576885	0.00395567	0.3	2.63711e-08	2.63711e-08	1	0	0	1	0	0
AAAAGAGGAG	161	646	10	171.611	218756368	150	250273915	6460	4.01242	0.938166	3.76432	2.58117	0.0376432	0.0258117	0.267495	1.72078e-07	1.72078e-07	1	0	0	1	0	0
AAAAGAT	289	1213	7	171.611	218756368	150	250273915	8491	4.19723	1.68404	7.06829	4.84669	0.0494781	0.0339268	0.195871	2.26179e-07	2.26179e-07	1	0	0	1	0	0
AAAAGATGT	99	525	9	171.611	218756368	150	250273915	4725	5.30303	0.576885	3.05924	2.0977	0.0275331	0.0188793	0.318182	1.25862e-07	1.25862e-07	1	0	0	1	0	0
AAAAGC	1219	6068	6	171.611	218756368	150	250273915	36408	4.97785	7.10326	35.359	24.2454	0.212154	0.145473	0.199114	9.69817e-07	9.69817e-07	1	0	0	1	0	0
AAAAGCCAGAGC	157	761	12	171.611	218756368	150	250273915	9132	4.84713	0.914858	4.43444	3.04067	0.0532132	0.036488	0.387771	2.43253e-07	2.43253e-07	1	0	0	1	0	0
AAAAGCTCGAC	72	308	11	171.611	218756368	150	250273915	3388	4.27778	0.419553	1.79475	1.23065	0.0197423	0.0135372	0.313704	9.02478e-08	9.02478e-08	1	0	0	1	0	0
AAAAGG	1935	8606	6	171.611	218756368	150	250273915	51636	4.44755	11.2755	50.1482	34.3863	0.300889	0.206318	0.177902	1.37545e-06	1.37545e-06	1	0	0	1	0	0
AAAAGGAAC	2	8	9	171.611	218756368	150	250273915	72	4	0.0116542	0.0466169	0.031965	0.000419553	0.000287685	0.24	1.9179e-09	1.9179e-09	1	0	0	1	0	0
AAAAGGG	138	635	7	171.611	218756368	150	250273915	4445	4.60145	0.804142	3.70022	2.53722	0.0259015	0.0177605	0.214734	1.18404e-07	1.18404e-07	1	0	0	1	0	0
AAAAGGT	5	20	7	171.611	218756368	150	250273915	140	4	0.0291356	0.116542	0.0799124	0.000815797	0.000559387	0.186667	3.72925e-09	3.72925e-09	1	0	0	1	0	0
AAAAGT	780	3710	6	171.611	218756368	150	250273915	22260	4.75641	4.54515	21.6186	14.8238	0.129712	0.0889425	0.190256	5.9295e-07	5.9295e-07	1	0	0	1	0	0
AAAAGTT	48	192	7	171.611	218756368	150	250273915	1344	4	0.279702	1.11881	0.767159	0.00783165	0.00537012	0.186667	3.58008e-08	3.58008e-08	1	0	0	1	0	0
AAAAT	16571	93458	5	171.611	218756368	150	250273915	467290	5.63985	96.5612	544.591	373.423	2.72295	1.86711	0.187995	1.24474e-05	1.24474e-05	1	1	0	1	0	0
AAAATAAGGTGTAAG	4	27	15	171.611	218756368	150	250273915	405	6.75	0.0233085	0.157332	0.107882	0.00235998	0.00161823	0.675	1.07882e-08	1.07882e-08	1	0	0	1	1	0
AAAATAATAATAATAAATAAT	2	12	21	171.611	218756368	150	250273915	252	6	0.0116542	0.0699254	0.0479475	0.00146843	0.0010069	0.84	6.71265e-09	6.71265e-09	1	0	0	1	1	0
AAAATAATTCGTC	74	348	13	171.611	218756368	150	250273915	4524	4.7027	0.431207	2.02784	1.39048	0.0263619	0.0180762	0.407568	1.20508e-07	1.20508e-07	1	0	0	1	0	0
AAAATAC	7	28	7	171.611	218756368	150	250273915	196	4	0.0407898	0.163159	0.111877	0.00114212	0.000783142	0.186667	5.22095e-09	5.22095e-09	1	0	0	1	0	0
AAAATACG	74	311	8	171.611	218756368	150	250273915	2488	4.2027	0.431207	1.81223	1.24264	0.0144979	0.00994111	0.224144	6.62741e-08	6.62741e-08	1	0	0	1	0	0
AAAATAG	281	1129	7	171.611	218756368	150	250273915	7903	4.01779	1.63742	6.57882	4.51106	0.0460517	0.0315774	0.187497	2.10516e-07	2.10516e-07	1	0	0	1	0	0
AAAATAT	64	271	7	171.611	218756368	150	250273915	1897	4.23438	0.372936	1.57915	1.08281	0.011054	0.0075797	0.197604	5.05313e-08	5.05313e-08	1	0	0	1	0	0
AAAATATAAGCGTATCATGT	16	82	20	171.611	218756368	150	250273915	1640	5.125	0.0932339	0.477824	0.327641	0.00955647	0.00655282	0.683333	4.36855e-08	4.36855e-08	1	0	0	1	1	0
AAAATATCG	1	5	9	171.611	218756368	150	250273915	45	5	0.00582712	0.0291356	0.0199781	0.00026222	0.000179803	0.3	1.19869e-09	1.19869e-09	1	0	0	1	0	0
AAAATC	510	2498	6	171.611	218756368	150	250273915	14988	4.89804	2.97183	14.5561	9.98106	0.0873369	0.0598864	0.195922	3.99243e-07	3.99243e-07	1	0	0	1	0	0
AAAATCACCATC	2	8	12	171.611	218756368	150	250273915	96	4	0.0116542	0.0466169	0.031965	0.000559403	0.00038358	0.32	2.5572e-09	2.5572e-09	1	0	0	1	0	0
AAAATCAGTTC	67	339	11	171.611	218756368	150	250273915	3729	5.0597	0.390417	1.97539	1.35452	0.0217293	0.0148997	0.371045	9.93312e-08	9.93312e-08	1	0	0	1	0	0
AAAATCCACCATCTAGTAACCTTGG	2	9	25	171.611	218756368	150	250273915	225	4.5	0.0116542	0.0524441	0.0359606	0.0013111	0.000899015	0.75	5.99343e-09	5.99343e-09	1	0	0	1	1	0
AAAATCT	23	92	7	171.611	218756368	150	250273915	644	4	0.134024	0.536095	0.367597	0.00375266	0.00257318	0.186667	1.71545e-08	1.71545e-08	1	0	0	1	0	0
AAAATCTGTTC	74	419	11	171.611	218756368	150	250273915	4609	5.66216	0.431207	2.44156	1.67417	0.0268572	0.0184158	0.415225	1.22772e-07	1.22772e-07	1	0	0	1	0	0
AAAATG	1192	5734	6	171.611	218756368	150	250273915	34404	4.8104	6.94593	33.4127	22.9109	0.200476	0.137465	0.192416	9.16436e-07	9.16436e-07	1	0	0	1	0	0
AAAATGC	1	5	7	171.611	218756368	150	250273915	35	5	0.00582712	0.0291356	0.0199781	0.000203949	0.000139847	0.233333	9.32312e-10	9.32312e-10	1	0	0	1	0	0
AAAATGCATAC	98	400	11	171.611	218756368	150	250273915	4400	4.08163	0.571058	2.33085	1.59825	0.0256393	0.0175807	0.29932	1.17205e-07	1.17205e-07	1	0	0	1	0	0
AAAATGCATT	10	41	10	171.611	218756368	150	250273915	410	4.1	0.0582712	0.238912	0.163821	0.00238912	0.00163821	0.273333	1.09214e-08	1.09214e-08	1	0	0	1	0	0
AAAATGTAAAG	78	355	11	171.611	218756368	150	250273915	3905	4.55128	0.454515	2.06863	1.41845	0.0227549	0.0156029	0.333761	1.04019e-07	1.04019e-07	1	0	0	1	0	0
AAAATT	878	3693	6	171.611	218756368	150	250273915	22158	4.20615	5.11621	21.5195	14.7558	0.129117	0.088535	0.168246	5.90233e-07	5.90233e-07	1	0	0	1	0	0
AAAATTATTAAC	98	406	12	171.611	218756368	150	250273915	4872	4.14286	0.571058	2.36581	1.62222	0.0283897	0.0194667	0.331429	1.29778e-07	1.29778e-07	1	0	0	1	0	0
AAAATTG	68	272	7	171.611	218756368	150	250273915	1904	4	0.396244	1.58498	1.08681	0.0110948	0.00760766	0.186667	5.07178e-08	5.07178e-08	1	0	0	1	0	0
AAAATTT	6	24	7	171.611	218756368	150	250273915	168	4	0.0349627	0.139851	0.0958949	0.000978956	0.000671265	0.186667	4.4751e-09	4.4751e-09	1	0	0	1	0	0
AAAC	17131	113115	4	171.611	218756368	150	250273915	452460	6.60294	99.8244	659.135	451.965	2.63654	1.80786	0.176078	1.20524e-05	1.20524e-05	1	1	0	0	0	0
AAACAAC	83	347	7	171.611	218756368	150	250273915	2429	4.18072	0.483651	2.02201	1.38648	0.0141541	0.00970537	0.1951	6.47024e-08	6.47024e-08	1	0	0	1	0	0
AAACAACAACAACAACAAT	44	181	19	171.611	218756368	150	250273915	3439	4.11364	0.256393	1.05471	0.723208	0.0200395	0.0137409	0.521061	9.16063e-08	9.16063e-08	1	0	0	1	1	0
AAACAACGGCC	105	454	11	171.611	218756368	150	250273915	4994	4.32381	0.611847	2.64551	1.81401	0.0291006	0.0199541	0.317079	1.33028e-07	1.33028e-07	1	0	0	1	0	0
AAACAAG	25	108	7	171.611	218756368	150	250273915	756	4.32	0.145678	0.629329	0.431527	0.0044053	0.00302069	0.2016	2.01379e-08	2.01379e-08	1	0	0	1	0	0
AAACAAT	173	738	7	171.611	218756368	150	250273915	5166	4.2659	1.00809	4.30041	2.94877	0.0301029	0.0206414	0.199075	1.37609e-07	1.37609e-07	1	0	0	1	0	0
AAACAC	309	1279	6	171.611	218756368	150	250273915	7674	4.13916	1.80058	7.45288	5.1104	0.0447173	0.0306624	0.165566	2.04416e-07	2.04416e-07	1	0	0	1	0	0
AAACACACGCACGCAC	1	4	16	171.611	218756368	150	250273915	64	4	0.00582712	0.0233085	0.0159825	0.000372936	0.00025572	0.426667	1.7048e-09	1.7048e-09	1	0	0	1	0	0
AAACACG	61	280	7	171.611	218756368	150	250273915	1960	4.59016	0.355454	1.63159	1.11877	0.0114212	0.00783142	0.214208	5.22095e-08	5.22095e-08	1	0	0	1	0	0
AAACACTGCGACGATC	2	9	16	171.611	218756368	150	250273915	144	4.5	0.0116542	0.0524441	0.0359606	0.000839105	0.00057537	0.48	3.8358e-09	3.8358e-09	1	0	0	1	0	0
AAACAG	398	1756	6	171.611	218756368	150	250273915	10536	4.41206	2.31919	10.2324	7.01631	0.0613945	0.0420979	0.176482	2.80653e-07	2.80653e-07	1	0	0	1	0	0
AAACAGC	30	120	7	171.611	218756368	150	250273915	840	4	0.174814	0.699254	0.479475	0.00489478	0.00335632	0.186667	2.23755e-08	2.23755e-08	1	0	0	1	0	0
AAACATAATT	42	172	10	171.611	218756368	150	250273915	1720	4.09524	0.244739	1.00226	0.687247	0.0100226	0.00687247	0.273016	4.58165e-08	4.58165e-08	1	0	0	1	0	0
AAACC	641	3552	5	171.611	218756368	150	250273915	17760	5.54134	3.73518	20.6979	14.1924	0.10349	0.0709622	0.184711	4.73082e-07	4.73082e-07	1	0	0	1	0	0
AAACCACATCCAC	3	17	13	171.611	218756368	150	250273915	221	5.66667	0.0174814	0.099061	0.0679256	0.00128779	0.000883032	0.491111	5.88688e-09	5.88688e-09	1	0	0	1	0	0
AAACCACCT	63	256	9	171.611	218756368	150	250273915	2304	4.06349	0.367108	1.49174	1.02288	0.0134257	0.00920591	0.24381	6.13728e-08	6.13728e-08	1	0	0	1	0	0
AAACCAGTCCC	14	60	11	171.611	218756368	150	250273915	660	4.28571	0.0815797	0.349627	0.239737	0.0038459	0.00263711	0.314286	1.75807e-08	1.75807e-08	1	0	0	1	0	0
AAACCAT	1	5	7	171.611	218756368	150	250273915	35	5	0.00582712	0.0291356	0.0199781	0.000203949	0.000139847	0.233333	9.32312e-10	9.32312e-10	1	0	0	1	0	0
AAACCC	49	225	6	171.611	218756368	150	250273915	1350	4.59184	0.285529	1.3111	0.899015	0.00786661	0.00539409	0.183673	3.59606e-08	3.59606e-08	1	0	0	1	0	0
AAACCCC	3	13	7	171.611	218756368	150	250273915	91	4.33333	0.0174814	0.0757525	0.0519431	0.000530268	0.000363602	0.202222	2.42401e-09	2.42401e-09	1	0	0	1	0	0
AAACCCT	698	7324	7	171.611	218756368	150	250273915	51268	10.4928	4.06733	42.6778	29.2639	0.298745	0.204848	0.489666	1.36565e-06	1.36565e-06	1	0	0	1	0	0
AAACCCTGACG	1	4	11	171.611	218756368	150	250273915	44	4	0.00582712	0.0233085	0.0159825	0.000256393	0.000175807	0.293333	1.17205e-09	1.17205e-09	1	0	0	1	0	0
AAACCG	299	1702	6	171.611	218756368	150	250273915	10212	5.69231	1.74231	9.91776	6.80055	0.0595065	0.0408033	0.227692	2.72022e-07	2.72022e-07	1	0	0	1	0	0
AAACG	12935	73009	5	171.611	218756368	150	250273915	365045	5.6443	75.3738	425.432	291.716	2.12716	1.45858	0.188143	9.72388e-06	9.72388e-06	1	1	0	1	0	0
AAACGAAATAG	75	303	11	171.611	218756368	150	250273915	3333	4.04	0.437034	1.76562	1.21067	0.0194218	0.0133174	0.296267	8.87827e-08	8.87827e-08	1	0	0	1	0	0
AAACGAG	195	786	7	171.611	218756368	150	250273915	5502	4.03077	1.13629	4.58012	3.14056	0.0320608	0.0219839	0.188103	1.46559e-07	1.46559e-07	1	0	0	1	0	0
AAACGC	779	4607	6	171.611	218756368	150	250273915	27642	5.91399	4.53933	26.8455	18.4078	0.161073	0.110447	0.23656	7.36313e-07	7.36313e-07	1	0	0	1	0	0
AAACGCAC	1	4	8	171.611	218756368	150	250273915	32	4	0.00582712	0.0233085	0.0159825	0.000186468	0.00012786	0.213333	8.52399e-10	8.52399e-10	1	0	0	1	0	0
AAACGCC	5	20	7	171.611	218756368	150	250273915	140	4	0.0291356	0.116542	0.0799124	0.000815797	0.000559387	0.186667	3.72925e-09	3.72925e-09	1	0	0	1	0	0
AAACGCG	164	868	7	171.611	218756368	150	250273915	6076	5.29268	0.955647	5.05794	3.4682	0.0354056	0.0242774	0.246992	1.61849e-07	1.61849e-07	1	0	0	1	0	0
AAACGCTCC	8	38	9	171.611	218756368	150	250273915	342	4.75	0.0466169	0.221431	0.151834	0.00199287	0.0013665	0.285	9.11002e-09	9.11002e-09	1	0	0	1	0	0
AAACGG	58	251	6	171.611	218756368	150	250273915	1506	4.32759	0.337973	1.46261	1.0029	0.00877564	0.00601741	0.173103	4.0116e-08	4.0116e-08	1	0	0	1	0	0
AAACGGT	41	166	7	171.611	218756368	150	250273915	1162	4.04878	0.238912	0.967302	0.663273	0.00677111	0.00464291	0.188943	3.09528e-08	3.09528e-08	1	0	0	1	0	0
AAACGT	216	985	6	171.611	218756368	150	250273915	5910	4.56019	1.25866	5.73971	3.93569	0.0344383	0.0236141	0.182407	1.57428e-07	1.57428e-07	1	0	0	1	0	0
AAACGTCCCCG	137	586	11	171.611	218756368	150	250273915	6446	4.27737	0.798315	3.41469	2.34143	0.0375616	0.0257558	0.313674	1.71705e-07	1.71705e-07	1	0	0	1	0	0
AAACT	963	6105	5	171.611	218756368	150	250273915	30525	6.33956	5.61152	35.5746	24.3933	0.177873	0.121966	0.211319	8.13109e-07	8.13109e-07	1	0	0	1	0	0
AAACTAAGG	60	308	9	171.611	218756368	150	250273915	2772	5.13333	0.349627	1.79475	1.23065	0.0161528	0.0110759	0.308	7.38391e-08	7.38391e-08	1	0	0	1	0	0
AAACTC	133	884	6	171.611	218756368	150	250273915	5304	6.64662	0.775007	5.15117	3.53213	0.030907	0.0211928	0.265865	1.41285e-07	1.41285e-07	1	0	0	1	0	0
AAACTCGCAGC	48	205	11	171.611	218756368	150	250273915	2255	4.27083	0.279702	1.19456	0.819103	0.0131402	0.00901013	0.313194	6.00675e-08	6.00675e-08	1	0	0	1	0	0
AAACTCTGACT	320	2801	11	171.611	218756368	150	250273915	30811	8.75313	1.86468	16.3218	11.1917	0.179539	0.123109	0.641896	8.20727e-07	8.20727e-07	1	0	0	1	1	0
AAACTCTGTGTGCACATCATCATC	2	8	24	171.611	218756368	150	250273915	192	4	0.0116542	0.0466169	0.031965	0.00111881	0.000767159	0.64	5.1144e-09	5.1144e-09	1	0	0	1	1	0
AAACTG	168	785	6	171.611	218756368	150	250273915	4710	4.67262	0.978956	4.57429	3.13656	0.0274457	0.0188194	0.186905	1.25463e-07	1.25463e-07	1	0	0	1	0	0
AAACTGCATT	2424	10776	10	171.611	218756368	150	250273915	107760	4.44554	14.1249	62.793	43.0568	0.62793	0.430568	0.29637	2.87045e-06	2.87045e-06	1	0	0	1	0	0
AAACTGGGC	8	38	9	171.611	218756368	150	250273915	342	4.75	0.0466169	0.221431	0.151834	0.00199287	0.0013665	0.285	9.11002e-09	9.11002e-09	1	0	0	1	0	0
AAACTT	16	73	6	171.611	218756368	150	250273915	438	4.5625	0.0932339	0.42538	0.29168	0.00255228	0.00175008	0.1825	1.16672e-08	1.16672e-08	1	0	0	1	0	0
AAACTTGCTGGTCGG	1	4	15	171.611	218756368	150	250273915	60	4	0.00582712	0.0233085	0.0159825	0.000349627	0.000239737	0.4	1.59825e-09	1.59825e-09	1	0	0	1	0	0
AAACTTT	19	87	7	171.611	218756368	150	250273915	609	4.57895	0.110715	0.506959	0.347619	0.00354872	0.00243333	0.213684	1.62222e-08	1.62222e-08	1	0	0	1	0	0
AAAG	185814	1280560	4	171.611	218756368	150	250273915	5122240	6.89162	1082.76	7461.98	5116.63	29.8479	20.4665	0.183777	0.000136444	0.000136444	1	1	1	0	0	0
AAAGAAAGATTAGAAGAT	26	115	18	171.611	218756368	150	250273915	2070	4.42308	0.151505	0.670119	0.459497	0.0120621	0.00827094	0.530769	5.51396e-08	5.51396e-08	1	0	0	1	1	0
AAAGAACTG	1	4	9	171.611	218756368	150	250273915	36	4	0.00582712	0.0233085	0.0159825	0.000209776	0.000143842	0.24	9.58949e-10	9.58949e-10	1	0	0	1	0	0
AAAGAAG	787	3310	7	171.611	218756368	150	250273915	23170	4.20584	4.58594	19.2878	13.2255	0.135014	0.0925786	0.196273	6.1719e-07	6.1719e-07	1	0	0	1	0	0
AAAGAAT	5	20	7	171.611	218756368	150	250273915	140	4	0.0291356	0.116542	0.0799124	0.000815797	0.000559387	0.186667	3.72925e-09	3.72925e-09	1	0	0	1	0	0
AAAGAC	487	2031	6	171.611	218756368	150	250273915	12186	4.17043	2.83781	11.8349	8.11511	0.0710093	0.0486907	0.166817	3.24604e-07	3.24604e-07	1	0	0	1	0	0
AAAGACC	1	4	7	171.611	218756368	150	250273915	28	4	0.00582712	0.0233085	0.0159825	0.000163159	0.000111877	0.186667	7.45849e-10	7.45849e-10	1	0	0	1	0	0
AAAGAG	65077	295836	6	171.611	218756368	150	250273915	1775016	4.54594	379.211	1723.87	1182.05	10.3432	7.09229	0.181838	4.7282e-05	4.7282e-05	1	1	1	1	0	0
AAAGAGG	86	355	7	171.611	218756368	150	250273915	2485	4.12791	0.501132	2.06863	1.41845	0.0144804	0.00992912	0.192636	6.61941e-08	6.61941e-08	1	0	0	1	0	0
AAAGAGT	372	1497	7	171.611	218756368	150	250273915	10479	4.02419	2.16769	8.7232	5.98145	0.0610624	0.0418701	0.187796	2.79134e-07	2.79134e-07	1	0	0	1	0	0
AAAGAT	2492	10824	6	171.611	218756368	150	250273915	64944	4.3435	14.5212	63.0727	43.2486	0.378436	0.259492	0.17374	1.72994e-06	1.72994e-06	1	0	0	1	0	0
AAAGATAAT	139	569	9	171.611	218756368	150	250273915	5121	4.09353	0.809969	3.31563	2.27351	0.0298407	0.0204616	0.245612	1.36411e-07	1.36411e-07	1	0	0	1	0	0
AAAGATG	88	436	7	171.611	218756368	150	250273915	3052	4.95455	0.512786	2.54062	1.74209	0.0177844	0.0121946	0.231212	8.12976e-08	8.12976e-08	1	0	0	1	0	0
AAAGC	2404	14393	5	171.611	218756368	150	250273915	71965	5.9871	14.0084	83.8697	57.509	0.419349	0.287545	0.19957	1.91697e-06	1.91697e-06	1	0	0	1	0	0
AAAGCAAGAGCC	4	20	12	171.611	218756368	150	250273915	240	5	0.0233085	0.116542	0.0799124	0.00139851	0.000958949	0.4	6.393e-09	6.393e-09	1	0	0	1	0	0
AAAGCAAGC	75	301	9	171.611	218756368	150	250273915	2709	4.01333	0.437034	1.75396	1.20268	0.0157857	0.0108241	0.2408	7.21609e-08	7.21609e-08	1	0	0	1	0	0
AAAGCCC	7	40	7	171.611	218756368	150	250273915	280	5.71429	0.0407898	0.233085	0.159825	0.00163159	0.00111877	0.266667	7.45849e-09	7.45849e-09	1	0	0	1	0	0
AAAGCG	83	414	6	171.611	218756368	150	250273915	2484	4.98795	0.483651	2.41243	1.65419	0.0144746	0.00992513	0.199518	6.61675e-08	6.61675e-08	1	0	0	1	0	0
AAAGCGCTCGC	3	14	11	171.611	218756368	150	250273915	154	4.66667	0.0174814	0.0815797	0.0559387	0.000897376	0.000615326	0.342222	4.10217e-09	4.10217e-09	1	0	0	1	0	0
AAAGCTGGCC	2	8	10	171.611	218756368	150	250273915	80	4	0.0116542	0.0466169	0.031965	0.000466169	0.00031965	0.266667	2.131e-09	2.131e-09	1	0	0	1	0	0
AAAGG	12332	72959	5	171.611	218756368	150	250273915	364795	5.91623	71.86	425.141	291.517	2.1257	1.45758	0.197208	9.71722e-06	9.71722e-06	1	1	0	1	0	0
AAAGGAG	56	224	7	171.611	218756368	150	250273915	1568	4	0.326319	1.30527	0.895019	0.00913692	0.00626514	0.186667	4.17676e-08	4.17676e-08	1	0	0	1	0	0
AAAGGAT	1	4	7	171.611	218756368	150	250273915	28	4	0.00582712	0.0233085	0.0159825	0.000163159	0.000111877	0.186667	7.45849e-10	7.45849e-10	1	0	0	1	0	0
AAAGGC	460	3597	6	171.611	218756368	150	250273915	21582	7.81957	2.68047	20.9601	14.3723	0.125761	0.0862335	0.312783	5.7489e-07	5.7489e-07	1	0	0	1	0	0
AAAGGCGG	8	60	8	171.611	218756368	150	250273915	480	7.5	0.0466169	0.349627	0.239737	0.00279702	0.0019179	0.4	1.2786e-08	1.2786e-08	1	0	0	1	0	0
AAAGGG	2627	11667	6	171.611	218756368	150	250273915	70002	4.44119	15.3078	67.985	46.6169	0.40791	0.279702	0.177648	1.86468e-06	1.86468e-06	1	0	0	1	0	0
AAAGGGG	3	12	7	171.611	218756368	150	250273915	84	4	0.0174814	0.0699254	0.0479475	0.000489478	0.000335632	0.186667	2.23755e-09	2.23755e-09	1	0	0	1	0	0
AAAGGT	327	1582	6	171.611	218756368	150	250273915	9492	4.83792	1.90547	9.2185	6.32107	0.055311	0.0379264	0.193517	2.52843e-07	2.52843e-07	1	0	0	1	0	0
AAAGT	4516	28018	5	171.611	218756368	150	250273915	140090	6.20416	26.3153	163.264	111.949	0.816321	0.559747	0.206805	3.73164e-06	3.73164e-06	1	0	0	1	0	0
AAAGTACAGT	77	329	10	171.611	218756368	150	250273915	3290	4.27273	0.448688	1.91712	1.31456	0.0191712	0.0131456	0.284848	8.76373e-08	8.76373e-08	1	0	0	1	0	0
AAAGTAG	102	441	7	171.611	218756368	150	250273915	3087	4.32353	0.594366	2.56976	1.76207	0.0179883	0.0123345	0.201765	8.22299e-08	8.22299e-08	1	0	0	1	0	0
AAAGTATAGT	6	48	10	171.611	218756368	150	250273915	480	8	0.0349627	0.279702	0.19179	0.00279702	0.0019179	0.533333	1.2786e-08	1.2786e-08	1	0	0	1	1	0
AAAGTATTC	3	12	9	171.611	218756368	150	250273915	108	4	0.0174814	0.0699254	0.0479475	0.000629329	0.000431527	0.24	2.87685e-09	2.87685e-09	1	0	0	1	0	0
AAAGTC	49	197	6	171.611	218756368	150	250273915	1182	4.02041	0.285529	1.14794	0.787138	0.00688765	0.00472283	0.160816	3.14855e-08	3.14855e-08	1	0	0	1	0	0
AAAGTCTAT	2	8	9	171.611	218756368	150	250273915	72	4	0.0116542	0.0466169	0.031965	0.000419553	0.000287685	0.24	1.9179e-09	1.9179e-09	1	0	0	1	0	0
AAAGTG	1	4	6	171.611	218756368	150	250273915	24	4	0.00582712	0.0233085	0.0159825	0.000139851	9.58949e-05	0.16	6.393e-10	6.393e-10	1	0	0	1	0	0
AAAGTGAATC	1	5	10	171.611	218756368	150	250273915	50	5	0.00582712	0.0291356	0.0199781	0.000291356	0.000199781	0.333333	1.33187e-09	1.33187e-09	1	0	0	1	0	0
AAAGTGCACT	16	65	10	171.611	218756368	150	250273915	650	4.0625	0.0932339	0.378763	0.259715	0.00378763	0.00259715	0.270833	1.73144e-08	1.73144e-08	1	0	0	1	0	0
AAAGTGCATC	2409	15842	10	171.611	218756368	150	250273915	158420	6.57617	14.0375	92.3132	63.2986	0.923132	0.632986	0.438412	4.21991e-06	4.21991e-06	1	0	0	1	0	0
AAAGTGCATT	16662	106827	10	171.611	218756368	150	250273915	1068270	6.41142	97.0915	622.494	426.84	6.22494	4.2684	0.427428	2.8456e-05	2.8456e-05	1	1	1	1	0	0
AAAGTGCGTT	31	126	10	171.611	218756368	150	250273915	1260	4.06452	0.180641	0.734217	0.503448	0.00734217	0.00503448	0.270968	3.35632e-08	3.35632e-08	1	0	0	1	0	0
AAAGTGGCC	2	19	9	171.611	218756368	150	250273915	171	9.5	0.0116542	0.110715	0.0759168	0.000996437	0.000683251	0.57	4.55501e-09	4.55501e-09	1	0	0	1	1	0
AAAGTT	136	599	6	171.611	218756368	150	250273915	3594	4.40441	0.792488	3.49044	2.39338	0.0209427	0.0143603	0.176176	9.57351e-08	9.57351e-08	1	0	0	1	0	0
AAAGTTC	107	443	7	171.611	218756368	150	250273915	3101	4.14019	0.623502	2.58141	1.77006	0.0180699	0.0123904	0.193209	8.26028e-08	8.26028e-08	1	0	0	1	0	0
AAAT	19511	131259	4	171.611	218756368	150	250273915	525036	6.72744	113.693	764.862	524.461	3.05945	2.09785	0.179398	1.39856e-05	1.39856e-05	1	1	0	0	0	0
AAATAAC	3	12	7	171.611	218756368	150	250273915	84	4	0.0174814	0.0699254	0.0479475	0.000489478	0.000335632	0.186667	2.23755e-09	2.23755e-09	1	0	0	1	0	0
AAATAAG	273	1164	7	171.611	218756368	150	250273915	8148	4.26374	1.5908	6.78277	4.6509	0.0474794	0.0325563	0.198974	2.17042e-07	2.17042e-07	1	0	0	1	0	0
AAATAAT	99	424	7	171.611	218756368	150	250273915	2968	4.28283	0.576885	2.4707	1.69414	0.0172949	0.011859	0.199865	7.906e-08	7.906e-08	1	0	0	1	0	0
AAATAATCG	1	4	9	171.611	218756368	150	250273915	36	4	0.00582712	0.0233085	0.0159825	0.000209776	0.000143842	0.24	9.58949e-10	9.58949e-10	1	0	0	1	0	0
AAATAC	273	1292	6	171.611	218756368	150	250273915	7752	4.7326	1.5908	7.52864	5.16234	0.0451718	0.0309741	0.189304	2.06494e-07	2.06494e-07	1	0	0	1	0	0
AAATACATACACACAT	1	7	16	171.611	218756368	150	250273915	112	7	0.00582712	0.0407898	0.0279694	0.000652637	0.00044751	0.746667	2.9834e-09	2.9834e-09	1	0	0	1	1	0
AAATACATACATACAC	8	36	16	171.611	218756368	150	250273915	576	4.5	0.0466169	0.209776	0.143842	0.00335642	0.00230148	0.48	1.53432e-08	1.53432e-08	1	0	0	1	0	0
AAATACATACATACATT	9	54	17	171.611	218756368	150	250273915	918	6	0.0524441	0.314664	0.215764	0.00534929	0.00366798	0.68	2.44532e-08	2.44532e-08	1	0	0	1	1	0
AAATACGCCT	77	308	10	171.611	218756368	150	250273915	3080	4	0.448688	1.79475	1.23065	0.0179475	0.0123065	0.266667	8.20434e-08	8.20434e-08	1	0	0	1	0	0
AAATACTATT	2	8	10	171.611	218756368	150	250273915	80	4	0.0116542	0.0466169	0.031965	0.000466169	0.00031965	0.266667	2.131e-09	2.131e-09	1	0	0	1	0	0
AAATAG	3919	17997	6	171.611	218756368	150	250273915	107982	4.59224	22.8365	104.871	71.9092	0.629224	0.431455	0.18369	2.87637e-06	2.87637e-06	1	0	0	1	0	0
AAATAGC	7	28	7	171.611	218756368	150	250273915	196	4	0.0407898	0.163159	0.111877	0.00114212	0.000783142	0.186667	5.22095e-09	5.22095e-09	1	0	0	1	0	0
AAATAGT	119	476	7	171.611	218756368	150	250273915	3332	4	0.693427	2.77371	1.90192	0.019416	0.0133134	0.186667	8.87561e-08	8.87561e-08	1	0	0	1	0	0
AAATAT	510	2228	6	171.611	218756368	150	250273915	13368	4.36863	2.97183	12.9828	8.90225	0.0778969	0.0534135	0.174745	3.5609e-07	3.5609e-07	1	0	0	1	0	0
AAATATAC	35	153	8	171.611	218756368	150	250273915	1224	4.37143	0.203949	0.891549	0.61133	0.00713239	0.00489064	0.233143	3.26043e-08	3.26043e-08	1	0	0	1	0	0
AAATATATACACATACGCAC	2	8	20	171.611	218756368	150	250273915	160	4	0.0116542	0.0466169	0.031965	0.000932339	0.0006393	0.533333	4.262e-09	4.262e-09	1	0	0	1	1	0
AAATATCATCG	111	474	11	171.611	218756368	150	250273915	5214	4.27027	0.64681	2.76205	1.89392	0.0303826	0.0208332	0.313153	1.38888e-07	1.38888e-07	1	0	0	1	0	0
AAATATG	2	8	7	171.611	218756368	150	250273915	56	4	0.0116542	0.0466169	0.031965	0.000326319	0.000223755	0.186667	1.4917e-09	1.4917e-09	1	0	0	1	0	0
AAATATT	21	84	7	171.611	218756368	150	250273915	588	4	0.122369	0.489478	0.335632	0.00342635	0.00234943	0.186667	1.56628e-08	1.56628e-08	1	0	0	1	0	0
AAATATTACC	1	4	10	171.611	218756368	150	250273915	40	4	0.00582712	0.0233085	0.0159825	0.000233085	0.000159825	0.266667	1.0655e-09	1.0655e-09	1	0	0	1	0	0
AAATC	1867	10827	5	171.611	218756368	150	250273915	54135	5.79914	10.8792	63.0902	43.2606	0.315451	0.216303	0.193305	1.44202e-06	1.44202e-06	1	0	0	1	0	0
AAATCAATCCC	3	18	11	171.611	218756368	150	250273915	198	6	0.0174814	0.104888	0.0719212	0.00115377	0.000791133	0.44	5.27422e-09	5.27422e-09	1	0	0	1	0	0
AAATCAT	15	60	7	171.611	218756368	150	250273915	420	4	0.0874068	0.349627	0.239737	0.00244739	0.00167816	0.186667	1.11877e-08	1.11877e-08	1	0	0	1	0	0
AAATCATTCAT	51	264	11	171.611	218756368	150	250273915	2904	5.17647	0.297183	1.53836	1.05484	0.016922	0.0116033	0.379608	7.73552e-08	7.73552e-08	1	0	0	1	0	0
AAATCC	87	427	6	171.611	218756368	150	250273915	2562	4.90805	0.506959	2.48818	1.70613	0.0149291	0.0102368	0.196322	6.82452e-08	6.82452e-08	1	0	0	1	0	0
AAATCG	326	1315	6	171.611	218756368	150	250273915	7890	4.03374	1.89964	7.66266	5.25424	0.045976	0.0315255	0.16135	2.1017e-07	2.1017e-07	1	0	0	1	0	0
AAATCGCGTAT	1	4	11	171.611	218756368	150	250273915	44	4	0.00582712	0.0233085	0.0159825	0.000256393	0.000175807	0.293333	1.17205e-09	1.17205e-09	1	0	0	1	0	0
AAATCT	72	358	6	171.611	218756368	150	250273915	2148	4.97222	0.419553	2.08611	1.43043	0.0125167	0.0085826	0.198889	5.72173e-08	5.72173e-08	1	0	0	1	0	0
AAATCTATC	1	5	9	171.611	218756368	150	250273915	45	5	0.00582712	0.0291356	0.0199781	0.00026222	0.000179803	0.3	1.19869e-09	1.19869e-09	1	0	0	1	0	0
AAATCTC	2	16	7	171.611	218756368	150	250273915	112	8	0.0116542	0.0932339	0.06393	0.000652637	0.00044751	0.373333	2.9834e-09	2.9834e-09	1	0	0	1	0	0
AAATG	3934	24121	5	171.611	218756368	150	250273915	120605	6.13142	22.9239	140.556	96.3784	0.70278	0.481892	0.204381	3.21261e-06	3.21261e-06	1	0	0	1	0	0
AAATGAC	47	188	7	171.611	218756368	150	250273915	1316	4	0.273875	1.0955	0.751177	0.00766849	0.00525824	0.186667	3.50549e-08	3.50549e-08	1	0	0	1	0	0
AAATGAG	35	140	7	171.611	218756368	150	250273915	980	4	0.203949	0.815797	0.559387	0.00571058	0.00391571	0.186667	2.61047e-08	2.61047e-08	1	0	0	1	0	0
AAATGAT	33	132	7	171.611	218756368	150	250273915	924	4	0.192295	0.76918	0.527422	0.00538426	0.00369195	0.186667	2.4613e-08	2.4613e-08	1	0	0	1	0	0
AAATGATGGC	44	194	10	171.611	218756368	150	250273915	1940	4.40909	0.256393	1.13046	0.775151	0.0113046	0.00775151	0.293939	5.16767e-08	5.16767e-08	1	0	0	1	0	0
AAATGC	177	751	6	171.611	218756368	150	250273915	4506	4.24294	1.0314	4.37617	3.00071	0.026257	0.0180043	0.169718	1.20028e-07	1.20028e-07	1	0	0	1	0	0
AAATGCACTC	35	178	10	171.611	218756368	150	250273915	1780	5.08571	0.203949	1.03723	0.711221	0.0103723	0.00711221	0.339048	4.74147e-08	4.74147e-08	1	0	0	1	0	0
AAATGCAGTGT	129	585	11	171.611	218756368	150	250273915	6435	4.53488	0.751698	3.40886	2.33744	0.0374975	0.0257118	0.332558	1.71412e-07	1.71412e-07	1	0	0	1	0	0
AAATGCATACATACAT	1	4	16	171.611	218756368	150	250273915	64	4	0.00582712	0.0233085	0.0159825	0.000372936	0.00025572	0.426667	1.7048e-09	1.7048e-09	1	0	0	1	0	0
AAATGG	290	1311	6	171.611	218756368	150	250273915	7866	4.52069	1.68986	7.63935	5.23826	0.0458361	0.0314296	0.180828	2.0953e-07	2.0953e-07	1	0	0	1	0	0
AAATGT	494	2486	6	171.611	218756368	150	250273915	14916	5.03239	2.8786	14.4862	9.93312	0.0869173	0.0595987	0.201296	3.97325e-07	3.97325e-07	1	0	0	1	0	0
AAATGTG	1	4	7	171.611	218756368	150	250273915	28	4	0.00582712	0.0233085	0.0159825	0.000163159	0.000111877	0.186667	7.45849e-10	7.45849e-10	1	0	0	1	0	0
AAATGTT	3	12	7	171.611	218756368	150	250273915	84	4	0.0174814	0.0699254	0.0479475	0.000489478	0.000335632	0.186667	2.23755e-09	2.23755e-09	1	0	0	1	0	0
AAATT	842	5113	5	171.611	218756368	150	250273915	25565	6.07245	4.90643	29.7941	20.4296	0.14897	0.102148	0.202415	6.80987e-07	6.80987e-07	1	0	0	1	0	0
AAATTAATCTC	43	198	11	171.611	218756368	150	250273915	2178	4.60465	0.250566	1.15377	0.791133	0.0126915	0.00870247	0.337674	5.80164e-08	5.80164e-08	1	0	0	1	0	0
AAATTAC	150	613	7	171.611	218756368	150	250273915	4291	4.08667	0.874068	3.57202	2.44932	0.0250042	0.0171452	0.190711	1.14301e-07	1.14301e-07	1	0	0	1	0	0
AAATTAG	11	55	7	171.611	218756368	150	250273915	385	5	0.0640983	0.320492	0.219759	0.00224344	0.00153831	0.233333	1.02554e-08	1.02554e-08	1	0	0	1	0	0
AAATTAT	5	20	7	171.611	218756368	150	250273915	140	4	0.0291356	0.116542	0.0799124	0.000815797	0.000559387	0.186667	3.72925e-09	3.72925e-09	1	0	0	1	0	0
AAATTATGAT	13	54	10	171.611	218756368	150	250273915	540	4.15385	0.0757525	0.314664	0.215764	0.00314664	0.00215764	0.276923	1.43842e-08	1.43842e-08	1	0	0	1	0	0
AAATTC	321	1369	6	171.611	218756368	150	250273915	8214	4.2648	1.87051	7.97733	5.47001	0.047864	0.03282	0.170592	2.188e-07	2.188e-07	1	0	0	1	0	0
AAATTCAATAG	113	524	11	171.611	218756368	150	250273915	5764	4.63717	0.658464	3.05341	2.09371	0.0335875	0.0230308	0.340059	1.53538e-07	1.53538e-07	1	0	0	1	0	0
AAATTCC	1	4	7	171.611	218756368	150	250273915	28	4	0.00582712	0.0233085	0.0159825	0.000163159	0.000111877	0.186667	7.45849e-10	7.45849e-10	1	0	0	1	0	0
AAATTCT	83	332	7	171.611	218756368	150	250273915	2324	4	0.483651	1.9346	1.32655	0.0135422	0.00928583	0.186667	6.19055e-08	6.19055e-08	1	0	0	1	0	0
AAATTG	172	839	6	171.611	218756368	150	250273915	5034	4.87791	1.00226	4.88895	3.35233	0.0293337	0.020114	0.195116	1.34093e-07	1.34093e-07	1	0	0	1	0	0
AAATTGC	1	4	7	171.611	218756368	150	250273915	28	4	0.00582712	0.0233085	0.0159825	0.000163159	0.000111877	0.186667	7.45849e-10	7.45849e-10	1	0	0	1	0	0
AAATTT	48	193	6	171.611	218756368	150	250273915	1158	4.02083	0.279702	1.12463	0.771155	0.0067478	0.00462693	0.160833	3.08462e-08	3.08462e-08	1	0	0	1	0	0
AAATTTC	3	18	7	171.611	218756368	150	250273915	126	6	0.0174814	0.104888	0.0719212	0.000734217	0.000503448	0.28	3.35632e-09	3.35632e-09	1	0	0	1	0	0
AAC	63524	1010547	3	171.611	218756368	150	250273915	3031641	15.9081	370.162	5888.58	4037.76	17.6657	12.1133	0.318162	8.07553e-05	8.07553e-05	1	1	1	0	0	0
AACAACAAT	39196	169179	9	171.611	218756368	150	250273915	1522611	4.31623	228.4	985.826	675.975	8.87243	6.08378	0.258974	4.05585e-05	4.05585e-05	1	1	1	1	0	0
AACAACACCCTGCGACGCAC	1	5	20	171.611	218756368	150	250273915	100	5	0.00582712	0.0291356	0.0199781	0.000582712	0.000399562	0.666667	2.66375e-09	2.66375e-09	1	0	0	1	1	0
AACAACC	82	328	7	171.611	218756368	150	250273915	2296	4	0.477824	1.91129	1.31056	0.0133791	0.00917395	0.186667	6.11597e-08	6.11597e-08	1	0	0	1	0	0
AACAACCCT	2	25	9	171.611	218756368	150	250273915	225	12.5	0.0116542	0.145678	0.0998906	0.0013111	0.000899015	0.75	5.99343e-09	5.99343e-09	1	0	0	1	1	0
AACAACG	14	56	7	171.611	218756368	150	250273915	392	4	0.0815797	0.326319	0.223755	0.00228423	0.00156628	0.186667	1.04419e-08	1.04419e-08	1	0	0	1	0	0
AACAACGAC	76	550	9	171.611	218756368	150	250273915	4950	7.23684	0.442861	3.20492	2.19759	0.0288442	0.0197783	0.434211	1.31856e-07	1.31856e-07	1	0	0	1	0	0
AACAAG	964	5639	6	171.611	218756368	150	250273915	33834	5.84959	5.61734	32.8591	22.5313	0.197155	0.135188	0.233983	9.01253e-07	9.01253e-07	1	0	0	1	0	0
AACAAGC	1	4	7	171.611	218756368	150	250273915	28	4	0.00582712	0.0233085	0.0159825	0.000163159	0.000111877	0.186667	7.45849e-10	7.45849e-10	1	0	0	1	0	0
AACAAGTTG	7	39	9	171.611	218756368	150	250273915	351	5.57143	0.0407898	0.227258	0.155829	0.00204532	0.00140246	0.334286	9.34976e-09	9.34976e-09	1	0	0	1	0	0
AACAAT	86056	503463	6	171.611	218756368	150	250273915	3020778	5.85041	501.459	2933.74	2011.65	17.6024	12.0699	0.234016	8.04659e-05	8.04659e-05	1	1	1	1	0	0
AACAATAAT	18175	88115	9	171.611	218756368	150	250273915	793035	4.84814	105.908	513.457	352.074	4.62111	3.16867	0.290889	2.11245e-05	2.11245e-05	1	1	0	1	0	0
AACAATAATAATGATGAT	5	32	18	171.611	218756368	150	250273915	576	6.4	0.0291356	0.186468	0.12786	0.00335642	0.00230148	0.768	1.53432e-08	1.53432e-08	1	0	0	1	1	0
AACAATGATAATAAT	3	12	15	171.611	218756368	150	250273915	180	4	0.0174814	0.0699254	0.0479475	0.00104888	0.000719212	0.4	4.79475e-09	4.79475e-09	1	0	0	1	0	0
AACAATGATGATGATGAT	2	12	18	171.611	218756368	150	250273915	216	6	0.0116542	0.0699254	0.0479475	0.00125866	0.000863054	0.72	5.7537e-09	5.7537e-09	1	0	0	1	1	0
AACAATTG	29	120	8	171.611	218756368	150	250273915	960	4.13793	0.168986	0.699254	0.479475	0.00559403	0.0038358	0.22069	2.5572e-08	2.5572e-08	1	0	0	1	0	0
AACAC	1576	9024	5	171.611	218756368	150	250273915	45120	5.72589	9.18354	52.5839	36.0565	0.26292	0.180282	0.190863	1.20188e-06	1.20188e-06	1	0	0	1	0	0
AACACAATAC	9	85	10	171.611	218756368	150	250273915	850	9.44444	0.0524441	0.495305	0.339628	0.00495305	0.00339628	0.62963	2.26419e-08	2.26419e-08	1	0	0	1	1	0
AACACAC	8162	38876	7	171.611	218756368	150	250273915	272132	4.76305	47.5609	226.535	155.334	1.58575	1.08734	0.222276	7.24891e-06	7.24891e-06	1	0	0	1	0	0
AACACC	2167	9578	6	171.611	218756368	150	250273915	57468	4.41994	12.6274	55.8121	38.2701	0.334873	0.22962	0.176797	1.5308e-06	1.5308e-06	1	0	0	1	0	0
AACACCC	17	83	7	171.611	218756368	150	250273915	581	4.88235	0.099061	0.483651	0.331637	0.00338556	0.00232146	0.227843	1.54764e-08	1.54764e-08	1	0	0	1	0	0
AACACCG	3	12	7	171.611	218756368	150	250273915	84	4	0.0174814	0.0699254	0.0479475	0.000489478	0.000335632	0.186667	2.23755e-09	2.23755e-09	1	0	0	1	0	0
AACACCGACACC	10	42	12	171.611	218756368	150	250273915	504	4.2	0.0582712	0.244739	0.167816	0.00293687	0.00201379	0.336	1.34253e-08	1.34253e-08	1	0	0	1	0	0
AACACG	211	946	6	171.611	218756368	150	250273915	5676	4.48341	1.22952	5.51245	3.77986	0.0330747	0.0226792	0.179336	1.51194e-07	1.51194e-07	1	0	0	1	0	0
AACACGT	75	319	7	171.611	218756368	150	250273915	2233	4.25333	0.437034	1.85885	1.2746	0.013012	0.00892222	0.198489	5.94815e-08	5.94815e-08	1	0	0	1	0	0
AACACT	397	1826	6	171.611	218756368	150	250273915	10956	4.5995	2.31337	10.6403	7.29601	0.0638419	0.043776	0.18398	2.9184e-07	2.9184e-07	1	0	0	1	0	0
AACACTCACACTCACACT	1	4	18	171.611	218756368	150	250273915	72	4	0.00582712	0.0233085	0.0159825	0.000419553	0.000287685	0.48	1.9179e-09	1.9179e-09	1	0	0	1	0	0
AACAG	2004160	31461281	5	171.611	218756368	150	250273915	157306405	15.698	11678.5	183329	125707	916.643	628.537	0.523266	0.00419025	0.00419025	1	1	1	1	1	1
AACAGAACAGAACTGAACATCACAG	211	890	25	171.611	218756368	150	250273915	22250	4.21801	1.22952	5.18614	3.5561	0.129653	0.0889026	0.703002	5.92684e-07	5.92684e-07	1	0	0	1	1	0
AACAGAACATCACAG	1355210	6891985	15	171.611	218756368	150	250273915	103379775	5.08555	7896.97	40160.4	27537.8	602.406	413.067	0.508555	0.00275378	0.00275378	1	1	1	1	1	1
AACAGAACATCACGG	1380	7211	15	171.611	218756368	150	250273915	108165	5.22536	8.04142	42.0194	28.8124	0.63029	0.432186	0.522536	2.88124e-06	2.88124e-06	1	0	0	1	1	0
AACAGAACGG	85	383	10	171.611	218756368	150	250273915	3830	4.50588	0.495305	2.23179	1.53032	0.0223179	0.0153032	0.300392	1.02022e-07	1.02022e-07	1	0	0	1	0	0
AACAGAACTG	322	2521	10	171.611	218756368	150	250273915	25210	7.82919	1.87633	14.6902	10.073	0.146902	0.10073	0.521946	6.71531e-07	6.71531e-07	1	0	0	1	1	0
AACAGAGCAG	40	255	10	171.611	218756368	150	250273915	2550	6.375	0.233085	1.48592	1.01888	0.0148592	0.0101888	0.425	6.79256e-08	6.79256e-08	1	0	0	1	0	0
AACAGAGCATCACGG	83	355	15	171.611	218756368	150	250273915	5325	4.27711	0.483651	2.06863	1.41845	0.0310294	0.0212767	0.427711	1.41845e-07	1.41845e-07	1	0	0	1	0	0
AACAGC	9110	41562	6	171.611	218756368	150	250273915	249372	4.56224	53.0851	242.187	166.066	1.45312	0.996396	0.18249	6.64264e-06	6.64264e-06	1	0	0	1	0	0
AACAGCAGGGC	7	39	11	171.611	218756368	150	250273915	429	5.57143	0.0407898	0.227258	0.155829	0.00249983	0.00171412	0.408571	1.14275e-08	1.14275e-08	1	0	0	1	0	0
AACAGCC	21	89	7	171.611	218756368	150	250273915	623	4.2381	0.122369	0.518614	0.35561	0.00363029	0.00248927	0.197778	1.65952e-08	1.65952e-08	1	0	0	1	0	0
AACAGG	95	455	6	171.611	218756368	150	250273915	2730	4.78947	0.553576	2.65134	1.81801	0.015908	0.010908	0.191579	7.27203e-08	7.27203e-08	1	0	0	1	0	0
AACAGGACAG	83	573	10	171.611	218756368	150	250273915	5730	6.90361	0.483651	3.33894	2.28949	0.0333894	0.0228949	0.460241	1.52633e-07	1.52633e-07	1	0	0	1	0	0
AACAGGACATCACAG	176	902	15	171.611	218756368	150	250273915	13530	5.125	1.02557	5.25606	3.60405	0.0788409	0.0540608	0.5125	3.60405e-07	3.60405e-07	1	0	0	1	1	0
AACAGGT	2	8	7	171.611	218756368	150	250273915	56	4	0.0116542	0.0466169	0.031965	0.000326319	0.000223755	0.186667	1.4917e-09	1.4917e-09	1	0	0	1	0	0
AACAGT	52873	646057	6	171.611	218756368	150	250273915	3876342	12.219	308.097	3764.65	2581.4	22.5879	15.4884	0.488761	0.000103256	0.000103256	1	1	1	1	0	0
AACAGTAACGGT	45	190	12	171.611	218756368	150	250273915	2280	4.22222	0.26222	1.10715	0.759168	0.0132858	0.00911002	0.337778	6.07335e-08	6.07335e-08	1	0	0	1	0	0
AACAGTACAG	9	78	10	171.611	218756368	150	250273915	780	8.66667	0.0524441	0.454515	0.311659	0.00454515	0.00311659	0.577778	2.07772e-08	2.07772e-08	1	0	0	1	1	0
AACAGTG	35	140	7	171.611	218756368	150	250273915	980	4	0.203949	0.815797	0.559387	0.00571058	0.00391571	0.186667	2.61047e-08	2.61047e-08	1	0	0	1	0	0
AACAT	5	72	5	171.611	218756368	150	250273915	360	14.4	0.0291356	0.419553	0.287685	0.00209776	0.00143842	0.48	9.58949e-09	9.58949e-09	1	0	0	1	0	0
AACATAC	1	5	7	171.611	218756368	150	250273915	35	5	0.00582712	0.0291356	0.0199781	0.000203949	0.000139847	0.233333	9.32312e-10	9.32312e-10	1	0	0	1	0	0
AACATC	760	4132	6	171.611	218756368	150	250273915	24792	5.43684	4.42861	24.0777	16.5099	0.144466	0.0990595	0.217474	6.60396e-07	6.60396e-07	1	0	0	1	0	0
AACATCACAGAACGG	2072	11137	15	171.611	218756368	150	250273915	167055	5.375	12.0738	64.8966	44.4992	0.973449	0.667489	0.5375	4.44992e-06	4.44992e-06	1	0	0	1	1	0
AACATCAGC	201	895	9	171.611	218756368	150	250273915	8055	4.45274	1.17125	5.21527	3.57608	0.0469374	0.0321847	0.267164	2.14565e-07	2.14565e-07	1	0	0	1	0	0
AACATT	26	104	6	171.611	218756368	150	250273915	624	4	0.151505	0.60602	0.415545	0.00363612	0.00249327	0.16	1.66218e-08	1.66218e-08	1	0	0	1	0	0
AACATTATATTC	187	848	12	171.611	218756368	150	250273915	10176	4.53476	1.08967	4.9414	3.38829	0.0592968	0.0406595	0.362781	2.71063e-07	2.71063e-07	1	0	0	1	0	0
AACATTC	17	68	7	171.611	218756368	150	250273915	476	4	0.099061	0.396244	0.271702	0.00277371	0.00190192	0.186667	1.26794e-08	1.26794e-08	1	0	0	1	0	0
AACC	45074	333156	4	171.611	218756368	150	250273915	1332624	7.39131	262.652	1941.34	1331.17	7.76536	5.32466	0.197102	3.54977e-05	3.54977e-05	1	1	1	0	0	0
AACCAACCC	26	104	9	171.611	218756368	150	250273915	936	4	0.151505	0.60602	0.415545	0.00545418	0.0037399	0.24	2.49327e-08	2.49327e-08	1	0	0	1	0	0
AACCAAG	24	105	7	171.611	218756368	150	250273915	735	4.375	0.139851	0.611847	0.41954	0.00428293	0.00293678	0.204167	1.95785e-08	1.95785e-08	1	0	0	1	0	0
AACCAC	148	708	6	171.611	218756368	150	250273915	4248	4.78378	0.862414	4.1256	2.8289	0.0247536	0.0169734	0.191351	1.13156e-07	1.13156e-07	1	0	0	1	0	0
AACCACC	47	199	7	171.611	218756368	150	250273915	1393	4.23404	0.273875	1.1596	0.795129	0.00811718	0.0055659	0.197589	3.7106e-08	3.7106e-08	1	0	0	1	0	0
AACCAG	298	1437	6	171.611	218756368	150	250273915	8622	4.82215	1.73648	8.37357	5.74171	0.0502414	0.0344503	0.192886	2.29668e-07	2.29668e-07	1	0	0	1	0	0
AACCAGAGCCACAACCGGAACCTC	1	5	24	171.611	218756368	150	250273915	120	5	0.00582712	0.0291356	0.0199781	0.000699254	0.000479475	0.8	3.1965e-09	3.1965e-09	1	0	0	1	1	0
AACCAGATAGCGTTAATATAG	1	4	21	171.611	218756368	150	250273915	84	4	0.00582712	0.0233085	0.0159825	0.000489478	0.000335632	0.56	2.23755e-09	2.23755e-09	1	0	0	1	1	0
AACCAGC	2	8	7	171.611	218756368	150	250273915	56	4	0.0116542	0.0466169	0.031965	0.000326319	0.000223755	0.186667	1.4917e-09	1.4917e-09	1	0	0	1	0	0
AACCAT	13	52	6	171.611	218756368	150	250273915	312	4	0.0757525	0.30301	0.207772	0.00181806	0.00124663	0.16	8.31089e-09	8.31089e-09	1	0	0	1	0	0
AACCATCTCG	37	173	10	171.611	218756368	150	250273915	1730	4.67568	0.215603	1.00809	0.691243	0.0100809	0.00691243	0.311712	4.60828e-08	4.60828e-08	1	0	0	1	0	0
AACCC	295	1512	5	171.611	218756368	150	250273915	7560	5.12542	1.719	8.8106	6.04138	0.044053	0.0302069	0.170847	2.01379e-07	2.01379e-07	1	0	0	1	0	0
AACCCC	136	546	6	171.611	218756368	150	250273915	3276	4.01471	0.792488	3.18161	2.18161	0.0190896	0.0130897	0.160588	8.72644e-08	8.72644e-08	1	0	0	1	0	0
AACCCCC	5	20	7	171.611	218756368	150	250273915	140	4	0.0291356	0.116542	0.0799124	0.000815797	0.000559387	0.186667	3.72925e-09	3.72925e-09	1	0	0	1	0	0
AACCCG	11	44	6	171.611	218756368	150	250273915	264	4	0.0640983	0.256393	0.175807	0.00153836	0.00105484	0.16	7.03229e-09	7.03229e-09	1	0	0	1	0	0
AACCCGTTCGAGAGT	1	5	15	171.611	218756368	150	250273915	75	5	0.00582712	0.0291356	0.0199781	0.000437034	0.000299672	0.5	1.99781e-09	1.99781e-09	1	0	0	1	0	0
AACCCT	310	2103	6	171.611	218756368	150	250273915	12618	6.78387	1.80641	12.2544	8.40279	0.0735266	0.0504168	0.271355	3.36112e-07	3.36112e-07	1	0	0	1	0	0
AACCCTAAT	4	53	9	171.611	218756368	150	250273915	477	13.25	0.0233085	0.308837	0.211768	0.00277954	0.00190591	0.795	1.27061e-08	1.27061e-08	1	0	0	1	1	0
AACCCTG	13	52	7	171.611	218756368	150	250273915	364	4	0.0757525	0.30301	0.207772	0.00212107	0.00145441	0.186667	9.69604e-09	9.69604e-09	1	0	0	1	0	0
AACCCTGACAC	2	8	11	171.611	218756368	150	250273915	88	4	0.0116542	0.0466169	0.031965	0.000512786	0.000351615	0.293333	2.3441e-09	2.3441e-09	1	0	0	1	0	0
AACCCTGACAG	4	21	11	171.611	218756368	150	250273915	231	5.25	0.0233085	0.122369	0.0839081	0.00134606	0.000922989	0.385	6.15326e-09	6.15326e-09	1	0	0	1	0	0
AACCCTGACGC	86699	560963	11	171.611	218756368	150	250273915	6170593	6.47024	505.205	3268.8	2241.4	35.9568	24.6554	0.474484	0.000164369	0.000164369	1	1	1	1	0	0
AACCG	352	1812	5	171.611	218756368	150	250273915	9060	5.14773	2.05115	10.5587	7.24007	0.0527937	0.0362003	0.171591	2.41336e-07	2.41336e-07	1	0	0	1	0	0
AACCGAACGG	89	404	10	171.611	218756368	150	250273915	4040	4.53933	0.518614	2.35416	1.61423	0.0235416	0.0161423	0.302622	1.07615e-07	1.07615e-07	1	0	0	1	0	0
AACCGAG	75	307	7	171.611	218756368	150	250273915	2149	4.09333	0.437034	1.78893	1.22666	0.0125225	0.00858659	0.191022	5.72439e-08	5.72439e-08	1	0	0	1	0	0
AACCGAGAGACG	87	383	12	171.611	218756368	150	250273915	4596	4.4023	0.506959	2.23179	1.53032	0.0267814	0.0183639	0.352184	1.22426e-07	1.22426e-07	1	0	0	1	0	0
AACCGC	6	26	6	171.611	218756368	150	250273915	156	4.33333	0.0349627	0.151505	0.103886	0.000909031	0.000623317	0.173333	4.15545e-09	4.15545e-09	1	0	0	1	0	0
AACCGG	10	40	6	171.611	218756368	150	250273915	240	4	0.0582712	0.233085	0.159825	0.00139851	0.000958949	0.16	6.393e-09	6.393e-09	1	0	0	1	0	0
AACCGGC	66	315	7	171.611	218756368	150	250273915	2205	4.77273	0.38459	1.83554	1.25862	0.0128488	0.00881035	0.222727	5.87356e-08	5.87356e-08	1	0	0	1	0	0
AACCT	178	1795	5	171.611	218756368	150	250273915	8975	10.0843	1.03723	10.4597	7.17214	0.0522984	0.0358607	0.336142	2.39071e-07	2.39071e-07	1	0	0	1	0	0
AACCTAAGG	20	95	9	171.611	218756368	150	250273915	855	4.75	0.116542	0.553576	0.379584	0.00498219	0.00341626	0.285	2.2775e-08	2.2775e-08	1	0	0	1	0	0
AACCTAC	59	274	7	171.611	218756368	150	250273915	1918	4.64407	0.3438	1.59663	1.0948	0.0111764	0.0076636	0.216723	5.10907e-08	5.10907e-08	1	0	0	1	0	0
AACCTACCGGTCCATCAGCTCTCCT	1	4	25	171.611	218756368	150	250273915	100	4	0.00582712	0.0233085	0.0159825	0.000582712	0.000399562	0.666667	2.66375e-09	2.66375e-09	1	0	0	1	1	0
AACCTACCGGTCCATCGATCTTCTC	4	24	25	171.611	218756368	150	250273915	600	6	0.0233085	0.139851	0.0958949	0.00349627	0.00239737	1	1.59825e-08	1.59825e-08	1	0	0	1	1	0
AACCTAT	69	277	7	171.611	218756368	150	250273915	1939	4.01449	0.402071	1.61411	1.10679	0.0112988	0.00774751	0.187343	5.16501e-08	5.16501e-08	1	0	0	1	0	0
AACCTC	213	1054	6	171.611	218756368	150	250273915	6324	4.94836	1.24118	6.14178	4.21139	0.0368507	0.0252683	0.197934	1.68455e-07	1.68455e-07	1	0	0	1	0	0
AACCTCC	55	220	7	171.611	218756368	150	250273915	1540	4	0.320492	1.28197	0.879037	0.00897376	0.00615326	0.186667	4.10217e-08	4.10217e-08	1	0	0	1	0	0
AACCTG	3	29	6	171.611	218756368	150	250273915	174	9.66667	0.0174814	0.168986	0.115873	0.00101392	0.000695238	0.386667	4.63492e-09	4.63492e-09	1	0	0	1	0	0
AACG	84578	603918	4	171.611	218756368	150	250273915	2415672	7.14037	492.846	3519.1	2413.03	14.0764	9.65211	0.19041	6.43474e-05	6.43474e-05	1	1	1	0	0	0
AACGAAG	150	702	7	171.611	218756368	150	250273915	4914	4.68	0.874068	4.09064	2.80493	0.0286345	0.0196345	0.2184	1.30897e-07	1.30897e-07	1	0	0	1	0	0
AACGAAT	44	217	7	171.611	218756368	150	250273915	1519	4.93182	0.256393	1.26448	0.86705	0.00885139	0.00606935	0.230152	4.04623e-08	4.04623e-08	1	0	0	1	0	0
AACGAC	201299	2157432	6	171.611	218756368	150	250273915	12944592	10.7175	1172.99	12571.6	8620.28	75.4297	51.7217	0.428702	0.000344811	0.000344811	1	1	1	1	0	0
AACGACAGCGACAGTGAC	2	9	18	171.611	218756368	150	250273915	162	4.5	0.0116542	0.0524441	0.0359606	0.000943993	0.000647291	0.54	4.31527e-09	4.31527e-09	1	0	0	1	1	0
AACGACATC	70	280	9	171.611	218756368	150	250273915	2520	4	0.407898	1.63159	1.11877	0.0146843	0.010069	0.24	6.71265e-08	6.71265e-08	1	0	0	1	0	0
AACGACC	6	24	7	171.611	218756368	150	250273915	168	4	0.0349627	0.139851	0.0958949	0.000978956	0.000671265	0.186667	4.4751e-09	4.4751e-09	1	0	0	1	0	0
AACGACG	33	133	7	171.611	218756368	150	250273915	931	4.0303	0.192295	0.775007	0.531418	0.00542505	0.00371992	0.188081	2.47995e-08	2.47995e-08	1	0	0	1	0	0
AACGAG	1223	5595	6	171.611	218756368	150	250273915	33570	4.57482	7.12657	32.6027	22.3555	0.195616	0.134133	0.182993	8.9422e-07	8.9422e-07	1	0	0	1	0	0
AACGAGC	2	8	7	171.611	218756368	150	250273915	56	4	0.0116542	0.0466169	0.031965	0.000326319	0.000223755	0.186667	1.4917e-09	1.4917e-09	1	0	0	1	0	0
AACGAGG	10	40	7	171.611	218756368	150	250273915	280	4	0.0582712	0.233085	0.159825	0.00163159	0.00111877	0.186667	7.45849e-09	7.45849e-09	1	0	0	1	0	0
AACGAT	349	1996	6	171.611	218756368	150	250273915	11976	5.7192	2.03366	11.6309	7.97526	0.0697856	0.0478516	0.228768	3.1901e-07	3.1901e-07	1	0	0	1	0	0
AACGATAATAATAATGAT	10	55	18	171.611	218756368	150	250273915	990	5.5	0.0582712	0.320492	0.219759	0.00576885	0.00395567	0.66	2.63711e-08	2.63711e-08	1	0	0	1	1	0
AACGATG	52	208	7	171.611	218756368	150	250273915	1456	4	0.30301	1.21204	0.831089	0.00848428	0.00581763	0.186667	3.87842e-08	3.87842e-08	1	0	0	1	0	0
AACGATGAT	381	2184	9	171.611	218756368	150	250273915	19656	5.73228	2.22013	12.7264	8.72644	0.114538	0.0785379	0.343937	5.23586e-07	5.23586e-07	1	0	0	1	0	0
AACGATTC	512	2355	8	171.611	218756368	150	250273915	18840	4.59961	2.98348	13.7229	9.40969	0.109783	0.0752775	0.245312	5.0185e-07	5.0185e-07	1	0	0	1	0	0
AACGC	1230	7437	5	171.611	218756368	150	250273915	37185	6.04634	7.16736	43.3363	29.7154	0.216681	0.148577	0.201545	9.90515e-07	9.90515e-07	1	0	0	1	0	0
AACGCACCTT	1	4	10	171.611	218756368	150	250273915	40	4	0.00582712	0.0233085	0.0159825	0.000233085	0.000159825	0.266667	1.0655e-09	1.0655e-09	1	0	0	1	0	0
AACGCACG	112	509	8	171.611	218756368	150	250273915	4072	4.54464	0.652637	2.966	2.03377	0.023728	0.0162702	0.242381	1.08468e-07	1.08468e-07	1	0	0	1	0	0
AACGCACTCT	119	593	10	171.611	218756368	150	250273915	5930	4.98319	0.693427	3.45548	2.3694	0.0345548	0.023694	0.332213	1.5796e-07	1.5796e-07	1	0	0	1	0	0
AACGCAG	2	8	7	171.611	218756368	150	250273915	56	4	0.0116542	0.0466169	0.031965	0.000326319	0.000223755	0.186667	1.4917e-09	1.4917e-09	1	0	0	1	0	0
AACGCAT	83	338	7	171.611	218756368	150	250273915	2366	4.07229	0.483651	1.96957	1.35052	0.013787	0.00945364	0.19004	6.30243e-08	6.30243e-08	1	0	0	1	0	0
AACGCATCAG	72	366	10	171.611	218756368	150	250273915	3660	5.08333	0.419553	2.13273	1.4624	0.0213273	0.014624	0.338889	9.74932e-08	9.74932e-08	1	0	0	1	0	0
AACGCC	292	1428	6	171.611	218756368	150	250273915	8568	4.89041	1.70152	8.32113	5.70575	0.0499268	0.0342345	0.195616	2.2823e-07	2.2823e-07	1	0	0	1	0	0
AACGCCGACACC	3	14	12	171.611	218756368	150	250273915	168	4.66667	0.0174814	0.0815797	0.0559387	0.000978956	0.000671265	0.373333	4.4751e-09	4.4751e-09	1	0	0	1	0	0
AACGCG	1352	6092	6	171.611	218756368	150	250273915	36552	4.50592	7.87826	35.4988	24.3413	0.212993	0.146048	0.180237	9.73653e-07	9.73653e-07	1	0	0	1	0	0
AACGCTC	11	55	7	171.611	218756368	150	250273915	385	5	0.0640983	0.320492	0.219759	0.00224344	0.00153831	0.233333	1.02554e-08	1.02554e-08	1	0	0	1	0	0
AACGCTTC	1	4	8	171.611	218756368	150	250273915	32	4	0.00582712	0.0233085	0.0159825	0.000186468	0.00012786	0.213333	8.52399e-10	8.52399e-10	1	0	0	1	0	0
AACGG	2209	13747	5	171.611	218756368	150	250273915	68735	6.22318	12.8721	80.1054	54.9278	0.400527	0.274639	0.207439	1.83093e-06	1.83093e-06	1	0	0	1	0	0
AACGGAATCG	146	740	10	171.611	218756368	150	250273915	7400	5.06849	0.850759	4.31207	2.95676	0.0431207	0.0295676	0.3379	1.97117e-07	1.97117e-07	1	0	0	1	0	0
AACGGC	520273	4022470	6	171.611	218756368	150	250273915	24134820	7.73146	3031.69	23439.4	16072.3	140.636	96.4336	0.309258	0.000642891	0.000642891	1	1	1	1	0	0
AACGGCACC	2	9	9	171.611	218756368	150	250273915	81	4.5	0.0116542	0.0524441	0.0359606	0.000471997	0.000323645	0.27	2.15764e-09	2.15764e-09	1	0	0	1	0	0
AACGGCG	1	4	7	171.611	218756368	150	250273915	28	4	0.00582712	0.0233085	0.0159825	0.000163159	0.000111877	0.186667	7.45849e-10	7.45849e-10	1	0	0	1	0	0
AACGGG	258	1253	6	171.611	218756368	150	250273915	7518	4.85659	1.5034	7.30138	5.00651	0.0438083	0.0300391	0.194264	2.00261e-07	2.00261e-07	1	0	0	1	0	0
AACGGGG	2	8	7	171.611	218756368	150	250273915	56	4	0.0116542	0.0466169	0.031965	0.000326319	0.000223755	0.186667	1.4917e-09	1.4917e-09	1	0	0	1	0	0
AACGGT	64	710	6	171.611	218756368	150	250273915	4260	11.0938	0.372936	4.13725	2.83689	0.0248235	0.0170214	0.44375	1.13476e-07	1.13476e-07	1	0	0	1	0	0
AACGT	1045	6054	5	171.611	218756368	150	250273915	30270	5.7933	6.08934	35.2774	24.1895	0.176387	0.120947	0.19311	8.06317e-07	8.06317e-07	1	0	0	1	0	0
AACGTAG	14	56	7	171.611	218756368	150	250273915	392	4	0.0815797	0.326319	0.223755	0.00228423	0.00156628	0.186667	1.04419e-08	1.04419e-08	1	0	0	1	0	0
AACGTAT	65	326	7	171.611	218756368	150	250273915	2282	5.01538	0.378763	1.89964	1.30257	0.0132975	0.00911801	0.234051	6.07867e-08	6.07867e-08	1	0	0	1	0	0
AACGTC	214	1071	6	171.611	218756368	150	250273915	6426	5.00467	1.247	6.24084	4.27931	0.0374451	0.0256759	0.200187	1.71172e-07	1.71172e-07	1	0	0	1	0	0
AACGTG	545	2639	6	171.611	218756368	150	250273915	15834	4.8422	3.17578	15.3778	10.5444	0.0922666	0.0632667	0.193688	4.21778e-07	4.21778e-07	1	0	0	1	0	0
AACGTGC	6	24	7	171.611	218756368	150	250273915	168	4	0.0349627	0.139851	0.0958949	0.000978956	0.000671265	0.186667	4.4751e-09	4.4751e-09	1	0	0	1	0	0
AACGTGT	146	750	7	171.611	218756368	150	250273915	5250	5.13699	0.850759	4.37034	2.99672	0.0305924	0.020977	0.239726	1.39847e-07	1.39847e-07	1	0	0	1	0	0
AACGTT	132	545	6	171.611	218756368	150	250273915	3270	4.12879	0.76918	3.17578	2.17761	0.0190547	0.0130657	0.165152	8.71046e-08	8.71046e-08	1	0	0	1	0	0
AACT	1404	10308	4	171.611	218756368	150	250273915	41232	7.34188	8.18127	60.0659	41.1869	0.240264	0.164747	0.195783	1.09832e-06	1.09832e-06	1	0	0	0	0	0
AACTAATAAGCGTATCAAGG	2	12	20	171.611	218756368	150	250273915	240	6	0.0116542	0.0699254	0.0479475	0.00139851	0.000958949	0.8	6.393e-09	6.393e-09	1	0	0	1	1	0
AACTAC	864	4478	6	171.611	218756368	150	250273915	26868	5.18287	5.03463	26.0938	17.8924	0.156563	0.107354	0.207315	7.15696e-07	7.15696e-07	1	0	0	1	0	0
AACTACT	17	68	7	171.611	218756368	150	250273915	476	4	0.099061	0.396244	0.271702	0.00277371	0.00190192	0.186667	1.26794e-08	1.26794e-08	1	0	0	1	0	0
AACTACTACTACTACT	46	209	16	171.611	218756368	150	250273915	3344	4.54348	0.268047	1.21787	0.835085	0.0194859	0.0133614	0.484638	8.90757e-08	8.90757e-08	1	0	0	1	0	0
AACTACTACTC	14	63	11	171.611	218756368	150	250273915	693	4.5	0.0815797	0.367108	0.251724	0.00403819	0.00276897	0.33	1.84598e-08	1.84598e-08	1	0	0	1	0	0
AACTAG	40	180	6	171.611	218756368	150	250273915	1080	4.5	0.233085	1.04888	0.719212	0.00629329	0.00431527	0.18	2.87685e-08	2.87685e-08	1	0	0	1	0	0
AACTAT	112	457	6	171.611	218756368	150	250273915	2742	4.08036	0.652637	2.66299	1.826	0.015978	0.010956	0.163214	7.304e-08	7.304e-08	1	0	0	1	0	0
AACTC	1399	8912	5	171.611	218756368	150	250273915	44560	6.37026	8.15214	51.9313	35.609	0.259656	0.178045	0.212342	1.18697e-06	1.18697e-06	1	0	0	1	0	0
AACTCC	8	32	6	171.611	218756368	150	250273915	192	4	0.0466169	0.186468	0.12786	0.00111881	0.000767159	0.16	5.1144e-09	5.1144e-09	1	0	0	1	0	0
AACTCCTCTATAAT	1	8	14	171.611	218756368	150	250273915	112	8	0.00582712	0.0466169	0.031965	0.000652637	0.00044751	0.746667	2.9834e-09	2.9834e-09	1	0	0	1	1	0
AACTCG	88	352	6	171.611	218756368	150	250273915	2112	4	0.512786	2.05115	1.40646	0.0123069	0.00843875	0.16	5.62584e-08	5.62584e-08	1	0	0	1	0	0
AACTCGCAGGCT	2	8	12	171.611	218756368	150	250273915	96	4	0.0116542	0.0466169	0.031965	0.000559403	0.00038358	0.32	2.5572e-09	2.5572e-09	1	0	0	1	0	0
AACTCGT	1	4	7	171.611	218756368	150	250273915	28	4	0.00582712	0.0233085	0.0159825	0.000163159	0.000111877	0.186667	7.45849e-10	7.45849e-10	1	0	0	1	0	0
AACTCT	1013	4499	6	171.611	218756368	150	250273915	26994	4.44126	5.90287	26.2162	17.9763	0.157297	0.107858	0.177651	7.19052e-07	7.19052e-07	1	0	0	1	0	0
AACTG	1080	8570	5	171.611	218756368	150	250273915	42850	7.93519	6.29329	49.9384	34.2425	0.249692	0.171212	0.264506	1.14142e-06	1.14142e-06	1	0	0	1	0	0
AACTGC	2157	9309	6	171.611	218756368	150	250273915	55854	4.31572	12.5691	54.2446	37.1952	0.325468	0.223171	0.172629	1.48781e-06	1.48781e-06	1	0	0	1	0	0
AACTGG	1	4	6	171.611	218756368	150	250273915	24	4	0.00582712	0.0233085	0.0159825	0.000139851	9.58949e-05	0.16	6.393e-10	6.393e-10	1	0	0	1	0	0
AACTGGGTGAC	2	8	11	171.611	218756368	150	250273915	88	4	0.0116542	0.0466169	0.031965	0.000512786	0.000351615	0.293333	2.3441e-09	2.3441e-09	1	0	0	1	0	0
AACTGGTACTTGTAGGG	2	10	17	171.611	218756368	150	250273915	170	5	0.0116542	0.0582712	0.0399562	0.00099061	0.000679256	0.566667	4.52837e-09	4.52837e-09	1	0	0	1	1	0
AACTGT	82	359	6	171.611	218756368	150	250273915	2154	4.37805	0.477824	2.09194	1.43443	0.0125516	0.00860657	0.175122	5.73771e-08	5.73771e-08	1	0	0	1	0	0
AACTT	452	2309	5	171.611	218756368	150	250273915	11545	5.10841	2.63386	13.4548	9.22589	0.0672741	0.0461295	0.17028	3.0753e-07	3.0753e-07	1	0	0	1	0	0
AACTTAC	1	4	7	171.611	218756368	150	250273915	28	4	0.00582712	0.0233085	0.0159825	0.000163159	0.000111877	0.186667	7.45849e-10	7.45849e-10	1	0	0	1	0	0
AACTTC	361	1616	6	171.611	218756368	150	250273915	9696	4.47645	2.10359	9.41662	6.45693	0.0564997	0.0387416	0.179058	2.58277e-07	2.58277e-07	1	0	0	1	0	0
AACTTCAT	1	11	8	171.611	218756368	150	250273915	88	11	0.00582712	0.0640983	0.0439518	0.000512786	0.000351615	0.586667	2.3441e-09	2.3441e-09	1	0	0	1	1	0
AAG	454770	4319012	3	171.611	218756368	150	250273915	12957036	9.49713	2650	25167.4	17257.1	75.5022	51.7714	0.189943	0.000345143	0.000345143	1	1	1	0	0	0
AAGAAGC	3	12	7	171.611	218756368	150	250273915	84	4	0.0174814	0.0699254	0.0479475	0.000489478	0.000335632	0.186667	2.23755e-09	2.23755e-09	1	0	0	1	0	0
AAGAAGG	108	441	7	171.611	218756368	150	250273915	3087	4.08333	0.629329	2.56976	1.76207	0.0179883	0.0123345	0.190556	8.22299e-08	8.22299e-08	1	0	0	1	0	0
AAGAAGGGCTG	5	23	11	171.611	218756368	150	250273915	253	4.6	0.0291356	0.134024	0.0918993	0.00147426	0.00101089	0.337333	6.73928e-09	6.73928e-09	1	0	0	1	0	0
AAGAAGT	2	8	7	171.611	218756368	150	250273915	56	4	0.0116542	0.0466169	0.031965	0.000326319	0.000223755	0.186667	1.4917e-09	1.4917e-09	1	0	0	1	0	0
AAGAAT	9649	44654	6	171.611	218756368	150	250273915	267924	4.62784	56.2259	260.204	178.421	1.56122	1.07052	0.185113	7.13682e-06	7.13682e-06	1	0	0	1	0	0
AAGAATCCT	2	8	9	171.611	218756368	150	250273915	72	4	0.0116542	0.0466169	0.031965	0.000419553	0.000287685	0.24	1.9179e-09	1.9179e-09	1	0	0	1	0	0
AAGAATG	45	192	7	171.611	218756368	150	250273915	1344	4.26667	0.26222	1.11881	0.767159	0.00783165	0.00537012	0.199111	3.58008e-08	3.58008e-08	1	0	0	1	0	0
AAGAATT	3	12	7	171.611	218756368	150	250273915	84	4	0.0174814	0.0699254	0.0479475	0.000489478	0.000335632	0.186667	2.23755e-09	2.23755e-09	1	0	0	1	0	0
AAGAC	626	4069	5	171.611	218756368	150	250273915	20345	6.5	3.64778	23.7105	16.2582	0.118553	0.0812909	0.216667	5.4194e-07	5.4194e-07	1	0	0	1	0	0
AAGACAATAATGACCTTGCCTT	1	6	22	171.611	218756368	150	250273915	132	6	0.00582712	0.0349627	0.0239737	0.00076918	0.000527422	0.88	3.51615e-09	3.51615e-09	1	0	0	1	1	0
AAGACC	364	1912	6	171.611	218756368	150	250273915	11472	5.25275	2.12107	11.1415	7.63963	0.0668487	0.0458378	0.21011	3.05585e-07	3.05585e-07	1	0	0	1	0	0
AAGACG	3144	14903	6	171.611	218756368	150	250273915	89418	4.74014	18.3205	86.8415	59.5468	0.521049	0.357281	0.189606	2.38187e-06	2.38187e-06	1	0	0	1	0	0
AAGACGATC	7	28	9	171.611	218756368	150	250273915	252	4	0.0407898	0.163159	0.111877	0.00146843	0.0010069	0.24	6.71265e-09	6.71265e-09	1	0	0	1	0	0
AAGACT	26	110	6	171.611	218756368	150	250273915	660	4.23077	0.151505	0.640983	0.439518	0.0038459	0.00263711	0.169231	1.75807e-08	1.75807e-08	1	0	0	1	0	0
AAGACTC	1	5	7	171.611	218756368	150	250273915	35	5	0.00582712	0.0291356	0.0199781	0.000203949	0.000139847	0.233333	9.32312e-10	9.32312e-10	1	0	0	1	0	0
AAGAG	33358	215993	5	171.611	218756368	150	250273915	1079965	6.475	194.381	1258.62	863.026	6.29308	4.31513	0.215833	2.87675e-05	2.87675e-05	1	1	1	1	0	0
AAGAGAAGTAT	1	4	11	171.611	218756368	150	250273915	44	4	0.00582712	0.0233085	0.0159825	0.000256393	0.000175807	0.293333	1.17205e-09	1.17205e-09	1	0	0	1	0	0
AAGAGAG	576	2507	7	171.611	218756368	150	250273915	17549	4.35243	3.35642	14.6086	10.017	0.10226	0.0701192	0.203113	4.67461e-07	4.67461e-07	1	0	0	1	0	0
AAGAGC	408	1849	6	171.611	218756368	150	250273915	11094	4.53186	2.37746	10.7743	7.38791	0.0646461	0.0443274	0.181275	2.95516e-07	2.95516e-07	1	0	0	1	0	0
AAGAGCC	1	4	7	171.611	218756368	150	250273915	28	4	0.00582712	0.0233085	0.0159825	0.000163159	0.000111877	0.186667	7.45849e-10	7.45849e-10	1	0	0	1	0	0
AAGAGG	7694	34803	6	171.611	218756368	150	250273915	208818	4.52339	44.8339	202.801	139.06	1.21681	0.834358	0.180936	5.56239e-06	5.56239e-06	1	0	0	1	0	0
AAGAGGAATAG	495	2120	11	171.611	218756368	150	250273915	23320	4.28283	2.88442	12.3535	8.47072	0.135888	0.0931779	0.314074	6.21186e-07	6.21186e-07	1	0	0	1	0	0
AAGAGGACAG	54	229	10	171.611	218756368	150	250273915	2290	4.24074	0.314664	1.33441	0.914997	0.0133441	0.00914997	0.282716	6.09998e-08	6.09998e-08	1	0	0	1	0	0
AAGAGGATAG	2	8	10	171.611	218756368	150	250273915	80	4	0.0116542	0.0466169	0.031965	0.000466169	0.00031965	0.266667	2.131e-09	2.131e-09	1	0	0	1	0	0
AAGAGGCGG	2	12	9	171.611	218756368	150	250273915	108	6	0.0116542	0.0699254	0.0479475	0.000629329	0.000431527	0.36	2.87685e-09	2.87685e-09	1	0	0	1	0	0
AAGAGT	1803	9327	6	171.611	218756368	150	250273915	55962	5.17304	10.5063	54.3495	37.2672	0.326097	0.223603	0.206922	1.49069e-06	1.49069e-06	1	0	0	1	0	0
AAGAGTG	105	424	7	171.611	218756368	150	250273915	2968	4.0381	0.611847	2.4707	1.69414	0.0172949	0.011859	0.188444	7.906e-08	7.906e-08	1	0	0	1	0	0
AAGAT	451	2518	5	171.611	218756368	150	250273915	12590	5.58315	2.62803	14.6727	10.061	0.0733634	0.0503049	0.186105	3.35366e-07	3.35366e-07	1	0	0	1	0	0
AAGATAG	24	102	7	171.611	218756368	150	250273915	714	4.25	0.139851	0.594366	0.407553	0.00416056	0.00285287	0.198333	1.90192e-08	1.90192e-08	1	0	0	1	0	0
AAGATATAC	319	1336	9	171.611	218756368	150	250273915	12024	4.18809	1.85885	7.78503	5.33815	0.0700653	0.0480434	0.251285	3.20289e-07	3.20289e-07	1	0	0	1	0	0
AAGATC	129	516	6	171.611	218756368	150	250273915	3096	4	0.751698	3.00679	2.06174	0.0180408	0.0123704	0.16	8.24696e-08	8.24696e-08	1	0	0	1	0	0
AAGATCCATCG	39470	188019	11	171.611	218756368	150	250273915	2068209	4.76359	229.996	1095.61	751.253	12.0517	8.26378	0.34933	5.50919e-05	5.50919e-05	1	1	1	1	0	0
AAGATG	3622	17188	6	171.611	218756368	150	250273915	103128	4.74544	21.1058	100.157	68.6768	0.600939	0.412061	0.189818	2.74707e-06	2.74707e-06	1	0	0	1	0	0
AAGATGG	46	184	7	171.611	218756368	150	250273915	1288	4	0.268047	1.07219	0.735194	0.00750533	0.00514636	0.186667	3.43091e-08	3.43091e-08	1	0	0	1	0	0
AAGATGGCG	59	274	9	171.611	218756368	150	250273915	2466	4.64407	0.3438	1.59663	1.0948	0.0143697	0.0098532	0.278644	6.5688e-08	6.5688e-08	1	0	0	1	0	0
AAGATTG	11	44	7	171.611	218756368	150	250273915	308	4	0.0640983	0.256393	0.175807	0.00179475	0.00123065	0.186667	8.20434e-09	8.20434e-09	1	0	0	1	0	0
AAGC	59209	435751	4	171.611	218756368	150	250273915	1743004	7.35954	345.018	2539.17	1741.1	10.1567	6.96439	0.196254	4.64292e-05	4.64292e-05	1	1	1	0	0	0
AAGCAC	18	79	6	171.611	218756368	150	250273915	474	4.38889	0.104888	0.460342	0.315654	0.00276205	0.00189392	0.175556	1.26262e-08	1.26262e-08	1	0	0	1	0	0
AAGCACC	2	8	7	171.611	218756368	150	250273915	56	4	0.0116542	0.0466169	0.031965	0.000326319	0.000223755	0.186667	1.4917e-09	1.4917e-09	1	0	0	1	0	0
AAGCACCAGGAGTACTAG	3	13	18	171.611	218756368	150	250273915	234	4.33333	0.0174814	0.0757525	0.0519431	0.00136355	0.000934976	0.52	6.23317e-09	6.23317e-09	1	0	0	1	1	0
AAGCACG	63	277	7	171.611	218756368	150	250273915	1939	4.39683	0.367108	1.61411	1.10679	0.0112988	0.00774751	0.205185	5.16501e-08	5.16501e-08	1	0	0	1	0	0
AAGCACTG	5	28	8	171.611	218756368	150	250273915	224	5.6	0.0291356	0.163159	0.111877	0.00130527	0.000895019	0.298667	5.9668e-09	5.9668e-09	1	0	0	1	0	0
AAGCAG	1475	7088	6	171.611	218756368	150	250273915	42528	4.80542	8.595	41.3026	28.321	0.247816	0.169926	0.192217	1.13284e-06	1.13284e-06	1	0	0	1	0	0
AAGCAGC	23	93	7	171.611	218756368	150	250273915	651	4.04348	0.134024	0.541922	0.371593	0.00379345	0.00260115	0.188696	1.7341e-08	1.7341e-08	1	0	0	1	0	0
AAGCAGCAT	4	18	9	171.611	218756368	150	250273915	162	4.5	0.0233085	0.104888	0.0719212	0.000943993	0.000647291	0.27	4.31527e-09	4.31527e-09	1	0	0	1	0	0
AAGCAGTG	1	7	8	171.611	218756368	150	250273915	56	7	0.00582712	0.0407898	0.0279694	0.000326319	0.000223755	0.373333	1.4917e-09	1.4917e-09	1	0	0	1	0	0
AAGCAT	2	8	6	171.611	218756368	150	250273915	48	4	0.0116542	0.0466169	0.031965	0.000279702	0.00019179	0.16	1.2786e-09	1.2786e-09	1	0	0	1	0	0
AAGCC	1531	9242	5	171.611	218756368	150	250273915	46210	6.03658	8.92132	53.8542	36.9275	0.269271	0.184638	0.201219	1.23092e-06	1.23092e-06	1	0	0	1	0	0
AAGCCAATCG	1	4	10	171.611	218756368	150	250273915	40	4	0.00582712	0.0233085	0.0159825	0.000233085	0.000159825	0.266667	1.0655e-09	1.0655e-09	1	0	0	1	0	0
AAGCCC	53	303	6	171.611	218756368	150	250273915	1818	5.71698	0.308837	1.76562	1.21067	0.0105937	0.00726404	0.228679	4.84269e-08	4.84269e-08	1	0	0	1	0	0
AAGCCG	449	2140	6	171.611	218756368	150	250273915	12840	4.76615	2.61638	12.47	8.55063	0.0748202	0.0513038	0.190646	3.42025e-07	3.42025e-07	1	0	0	1	0	0
AAGCCGACG	1	9	9	171.611	218756368	150	250273915	81	9	0.00582712	0.0524441	0.0359606	0.000471997	0.000323645	0.54	2.15764e-09	2.15764e-09	1	0	0	1	1	0
AAGCCGAGC	4	20	9	171.611	218756368	150	250273915	180	5	0.0233085	0.116542	0.0799124	0.00104888	0.000719212	0.3	4.79475e-09	4.79475e-09	1	0	0	1	0	0
AAGCCT	6	107	6	171.611	218756368	150	250273915	642	17.8333	0.0349627	0.623502	0.427532	0.00374101	0.00256519	0.713333	1.71013e-08	1.71013e-08	1	0	0	1	1	0
AAGCCTGAC	1	4	9	171.611	218756368	150	250273915	36	4	0.00582712	0.0233085	0.0159825	0.000209776	0.000143842	0.24	9.58949e-10	9.58949e-10	1	0	0	1	0	0
AAGCG	1	5	5	171.611	218756368	150	250273915	25	5	0.00582712	0.0291356	0.0199781	0.000145678	9.98906e-05	0.166667	6.65937e-10	6.65937e-10	1	0	0	1	0	0
AAGCGCC	2	12	7	171.611	218756368	150	250273915	84	6	0.0116542	0.0699254	0.0479475	0.000489478	0.000335632	0.28	2.23755e-09	2.23755e-09	1	0	0	1	0	0
AAGCT	316	1698	5	171.611	218756368	150	250273915	8490	5.37342	1.84137	9.89445	6.78457	0.0494722	0.0339228	0.179114	2.26152e-07	2.26152e-07	1	0	0	1	0	0
AAGCTATG	2	29	8	171.611	218756368	150	250273915	232	14.5	0.0116542	0.168986	0.115873	0.00135189	0.000926984	0.773333	6.1799e-09	6.1799e-09	1	0	0	1	1	0
AAGCTC	282	1279	6	171.611	218756368	150	250273915	7674	4.53546	1.64325	7.45288	5.1104	0.0447173	0.0306624	0.181418	2.04416e-07	2.04416e-07	1	0	0	1	0	0
AAGCTCG	1	6	7	171.611	218756368	150	250273915	42	6	0.00582712	0.0349627	0.0239737	0.000244739	0.000167816	0.28	1.11877e-09	1.11877e-09	1	0	0	1	0	0
AAGCTCT	1	4	7	171.611	218756368	150	250273915	28	4	0.00582712	0.0233085	0.0159825	0.000163159	0.000111877	0.186667	7.45849e-10	7.45849e-10	1	0	0	1	0	0
AAGCTG	48	203	6	171.611	218756368	150	250273915	1218	4.22917	0.279702	1.18291	0.811111	0.00709743	0.00486667	0.169167	3.24445e-08	3.24445e-08	1	0	0	1	0	0
AAGCTGC	52	208	7	171.611	218756368	150	250273915	1456	4	0.30301	1.21204	0.831089	0.00848428	0.00581763	0.186667	3.87842e-08	3.87842e-08	1	0	0	1	0	0
AAGCTGCCG	47	191	9	171.611	218756368	150	250273915	1719	4.06383	0.273875	1.11298	0.763164	0.0100168	0.00686847	0.24383	4.57898e-08	4.57898e-08	1	0	0	1	0	0
AAGG	75943	529165	4	171.611	218756368	150	250273915	2116660	6.96792	442.529	3083.51	2114.34	12.334	8.45737	0.185811	5.63825e-05	5.63825e-05	1	1	1	0	0	0
AAGGAAGGGAAGGAGG	1	4	16	171.611	218756368	150	250273915	64	4	0.00582712	0.0233085	0.0159825	0.000372936	0.00025572	0.426667	1.7048e-09	1.7048e-09	1	0	0	1	0	0
AAGGAATTG	73	297	9	171.611	218756368	150	250273915	2673	4.06849	0.42538	1.73065	1.1867	0.0155759	0.0106803	0.24411	7.1202e-08	7.1202e-08	1	0	0	1	0	0
AAGGAC	20	177	6	171.611	218756368	150	250273915	1062	8.85	0.116542	1.0314	0.707225	0.0061884	0.00424335	0.354	2.8289e-08	2.8289e-08	1	0	0	1	0	0
AAGGACAGC	4	17	9	171.611	218756368	150	250273915	153	4.25	0.0233085	0.099061	0.0679256	0.000891549	0.00061133	0.255	4.07553e-09	4.07553e-09	1	0	0	1	0	0
AAGGACG	78	318	7	171.611	218756368	150	250273915	2226	4.07692	0.454515	1.85302	1.27061	0.0129712	0.00889425	0.190256	5.9295e-08	5.9295e-08	1	0	0	1	0	0
AAGGACGCGATGTCG	3	14	15	171.611	218756368	150	250273915	210	4.66667	0.0174814	0.0815797	0.0559387	0.00122369	0.000839081	0.466667	5.59387e-09	5.59387e-09	1	0	0	1	0	0
AAGGAG	1879	9601	6	171.611	218756368	150	250273915	57606	5.10963	10.9492	55.9462	38.362	0.335677	0.230172	0.204385	1.53448e-06	1.53448e-06	1	0	0	1	0	0
AAGGAGG	45	185	7	171.611	218756368	150	250273915	1295	4.11111	0.26222	1.07802	0.73919	0.00754612	0.00517433	0.191852	3.44955e-08	3.44955e-08	1	0	0	1	0	0
AAGGAT	372	1861	6	171.611	218756368	150	250273915	11166	5.00269	2.16769	10.8443	7.43585	0.0650656	0.0446151	0.200108	2.97434e-07	2.97434e-07	1	0	0	1	0	0
AAGGATG	72	288	7	171.611	218756368	150	250273915	2016	4	0.419553	1.67821	1.15074	0.0117475	0.00805517	0.186667	5.37012e-08	5.37012e-08	1	0	0	1	0	0
AAGGC	604	3192	5	171.611	218756368	150	250273915	15960	5.28477	3.51958	18.6002	12.754	0.0930008	0.0637701	0.176159	4.25134e-07	4.25134e-07	1	0	0	1	0	0
AAGGCAAGTCCG	1	4	12	171.611	218756368	150	250273915	48	4	0.00582712	0.0233085	0.0159825	0.000279702	0.00019179	0.32	1.2786e-09	1.2786e-09	1	0	0	1	0	0
AAGGCG	302	1401	6	171.611	218756368	150	250273915	8406	4.63907	1.75979	8.16379	5.59787	0.0489828	0.0335872	0.185563	2.23915e-07	2.23915e-07	1	0	0	1	0	0
AAGGCGG	1	5	7	171.611	218756368	150	250273915	35	5	0.00582712	0.0291356	0.0199781	0.000203949	0.000139847	0.233333	9.32312e-10	9.32312e-10	1	0	0	1	0	0
AAGGCGGG	1	8	8	171.611	218756368	150	250273915	64	8	0.00582712	0.0466169	0.031965	0.000372936	0.00025572	0.426667	1.7048e-09	1.7048e-09	1	0	0	1	0	0
AAGGG	3716	20031	5	171.611	218756368	150	250273915	100155	5.39047	21.6536	116.723	80.0363	0.583615	0.400182	0.179682	2.66788e-06	2.66788e-06	1	0	0	1	0	0
AAGGGAG	12	48	7	171.611	218756368	150	250273915	336	4	0.0699254	0.279702	0.19179	0.00195791	0.00134253	0.186667	8.95019e-09	8.95019e-09	1	0	0	1	0	0
AAGGGAGAGG	5	20	10	171.611	218756368	150	250273915	200	4	0.0291356	0.116542	0.0799124	0.00116542	0.000799124	0.266667	5.3275e-09	5.3275e-09	1	0	0	1	0	0
AAGGGAGG	419	1826	8	171.611	218756368	150	250273915	14608	4.358	2.44156	10.6403	7.29601	0.0851225	0.058368	0.232426	3.8912e-07	3.8912e-07	1	0	0	1	0	0
AAGGGC	150	618	6	171.611	218756368	150	250273915	3708	4.12	0.874068	3.60116	2.46929	0.021607	0.0148158	0.1648	9.87718e-08	9.87718e-08	1	0	0	1	0	0
AAGGGCG	8	32	7	171.611	218756368	150	250273915	224	4	0.0466169	0.186468	0.12786	0.00130527	0.000895019	0.186667	5.9668e-09	5.9668e-09	1	0	0	1	0	0
AAGGGG	305	1240	6	171.611	218756368	150	250273915	7440	4.06557	1.77727	7.22563	4.95457	0.0433538	0.0297274	0.162623	1.98183e-07	1.98183e-07	1	0	0	1	0	0
AAGGGGG	10	43	7	171.611	218756368	150	250273915	301	4.3	0.0582712	0.250566	0.171812	0.00175396	0.00120268	0.200667	8.01788e-09	8.01788e-09	1	0	0	1	0	0
AAGGGGGGGT	1	4	10	171.611	218756368	150	250273915	40	4	0.00582712	0.0233085	0.0159825	0.000233085	0.000159825	0.266667	1.0655e-09	1.0655e-09	1	0	0	1	0	0
AAGGGGT	7	28	7	171.611	218756368	150	250273915	196	4	0.0407898	0.163159	0.111877	0.00114212	0.000783142	0.186667	5.22095e-09	5.22095e-09	1	0	0	1	0	0
AAGGGT	459	2041	6	171.611	218756368	150	250273915	12246	4.44662	2.67465	11.8931	8.15506	0.0713589	0.0489304	0.177865	3.26203e-07	3.26203e-07	1	0	0	1	0	0
AAGGGTG	57	228	7	171.611	218756368	150	250273915	1596	4	0.332146	1.32858	0.911002	0.00930008	0.00637701	0.186667	4.25134e-08	4.25134e-08	1	0	0	1	0	0
AAGGT	1186	7317	5	171.611	218756368	150	250273915	36585	6.16948	6.91096	42.637	29.236	0.213185	0.14618	0.205649	9.74532e-07	9.74532e-07	1	0	0	1	0	0
AAGGTAG	152	685	7	171.611	218756368	150	250273915	4795	4.50658	0.885722	3.99158	2.737	0.027941	0.019159	0.210307	1.27727e-07	1.27727e-07	1	0	0	1	0	0
AAGGTCTCAATAGAGAGCCTGCGG	1	4	24	171.611	218756368	150	250273915	96	4	0.00582712	0.0233085	0.0159825	0.000559403	0.00038358	0.64	2.5572e-09	2.5572e-09	1	0	0	1	1	0
AAGGTG	5	20	6	171.611	218756368	150	250273915	120	4	0.0291356	0.116542	0.0799124	0.000699254	0.000479475	0.16	3.1965e-09	3.1965e-09	1	0	0	1	0	0
AAGGTGC	90	435	7	171.611	218756368	150	250273915	3045	4.83333	0.524441	2.5348	1.7381	0.0177436	0.0121667	0.225556	8.11111e-08	8.11111e-08	1	0	0	1	0	0
AAGGTGG	357	1487	7	171.611	218756368	150	250273915	10409	4.16527	2.08028	8.66493	5.94149	0.0606545	0.0415904	0.194379	2.7727e-07	2.7727e-07	1	0	0	1	0	0
AAGGTGT	45	182	7	171.611	218756368	150	250273915	1274	4.04444	0.26222	1.06054	0.727203	0.00742375	0.00509042	0.188741	3.39362e-08	3.39362e-08	1	0	0	1	0	0
AAGT	19956	153044	4	171.611	218756368	150	250273915	612176	7.66907	116.286	891.806	611.506	3.56722	2.44602	0.204509	1.63068e-05	1.63068e-05	1	1	0	0	0	0
AAGTAAT	87	353	7	171.611	218756368	150	250273915	2471	4.05747	0.506959	2.05697	1.41045	0.0143988	0.00987318	0.189349	6.58212e-08	6.58212e-08	1	0	0	1	0	0
AAGTAC	291	1520	6	171.611	218756368	150	250273915	9120	5.22337	1.69569	8.85722	6.07335	0.0531433	0.0364401	0.208935	2.42934e-07	2.42934e-07	1	0	0	1	0	0
AAGTACAT	10	40	8	171.611	218756368	150	250273915	320	4	0.0582712	0.233085	0.159825	0.00186468	0.0012786	0.213333	8.52399e-09	8.52399e-09	1	0	0	1	0	0
AAGTACCCG	9	65	9	171.611	218756368	150	250273915	585	7.22222	0.0524441	0.378763	0.259715	0.00340886	0.00233744	0.433333	1.55829e-08	1.55829e-08	1	0	0	1	0	0
AAGTAG	5794	26822	6	171.611	218756368	150	250273915	160932	4.62927	33.7623	156.295	107.171	0.93777	0.643023	0.185171	4.28682e-06	4.28682e-06	1	0	0	1	0	0
AAGTAGC	58	243	7	171.611	218756368	150	250273915	1701	4.18966	0.337973	1.41599	0.970936	0.00991193	0.00679655	0.195517	4.53104e-08	4.53104e-08	1	0	0	1	0	0
AAGTAGT	157	934	7	171.611	218756368	150	250273915	6538	5.94904	0.914858	5.44253	3.73191	0.0380977	0.0261234	0.277622	1.74156e-07	1.74156e-07	1	0	0	1	0	0
AAGTAT	3	12	6	171.611	218756368	150	250273915	72	4	0.0174814	0.0699254	0.0479475	0.000419553	0.000287685	0.16	1.9179e-09	1.9179e-09	1	0	0	1	0	0
AAGTATG	96	472	7	171.611	218756368	150	250273915	3304	4.91667	0.559403	2.7504	1.88593	0.0192528	0.0132015	0.229444	8.80102e-08	8.80102e-08	1	0	0	1	0	0
AAGTC	416	2281	5	171.611	218756368	150	250273915	11405	5.48317	2.42408	13.2917	9.11401	0.0664583	0.0455701	0.182772	3.038e-07	3.038e-07	1	0	0	1	0	0
AAGTCC	106	426	6	171.611	218756368	150	250273915	2556	4.01887	0.617675	2.48235	1.70214	0.0148941	0.0102128	0.160755	6.80854e-08	6.80854e-08	1	0	0	1	0	0
AAGTCCTGATCGCCC	2	8	15	171.611	218756368	150	250273915	120	4	0.0116542	0.0466169	0.031965	0.000699254	0.000479475	0.4	3.1965e-09	3.1965e-09	1	0	0	1	0	0
AAGTCG	131	616	6	171.611	218756368	150	250273915	3696	4.70229	0.763353	3.58951	2.4613	0.021537	0.0147678	0.188092	9.84521e-08	9.84521e-08	1	0	0	1	0	0
AAGTCT	2	9	6	171.611	218756368	150	250273915	54	4.5	0.0116542	0.0524441	0.0359606	0.000314664	0.000215764	0.18	1.43842e-09	1.43842e-09	1	0	0	1	0	0
AAGTG	241	1264	5	171.611	218756368	150	250273915	6320	5.24481	1.40434	7.36548	5.05047	0.0368274	0.0252523	0.174827	1.68349e-07	1.68349e-07	1	0	0	1	0	0
AAGTGC	154	698	6	171.611	218756368	150	250273915	4188	4.53247	0.897376	4.06733	2.78894	0.024404	0.0167337	0.181299	1.11558e-07	1.11558e-07	1	0	0	1	0	0
AAGTGCCACCACCCG	1	4	15	171.611	218756368	150	250273915	60	4	0.00582712	0.0233085	0.0159825	0.000349627	0.000239737	0.4	1.59825e-09	1.59825e-09	1	0	0	1	0	0
AAGTGG	195	908	6	171.611	218756368	150	250273915	5448	4.65641	1.13629	5.29102	3.62802	0.0317461	0.0217681	0.186256	1.45121e-07	1.45121e-07	1	0	0	1	0	0
AAGTGT	134	618	6	171.611	218756368	150	250273915	3708	4.61194	0.780834	3.60116	2.46929	0.021607	0.0148158	0.184478	9.87718e-08	9.87718e-08	1	0	0	1	0	0
AAT	74595	735925	3	171.611	218756368	150	250273915	2207775	9.86561	434.674	4288.32	2940.48	12.865	8.82143	0.197312	5.88096e-05	5.88096e-05	1	1	1	0	0	0
AATAATAATAATATG	2	13	15	171.611	218756368	150	250273915	195	6.5	0.0116542	0.0757525	0.0519431	0.00113629	0.000779146	0.65	5.19431e-09	5.19431e-09	1	0	0	1	1	0
AATAATAGC	3532	29472	9	171.611	218756368	150	250273915	265248	8.34428	20.5814	171.737	117.759	1.54563	1.05983	0.500657	7.06554e-06	7.06554e-06	1	0	0	1	1	0
AATAATC	11	61	7	171.611	218756368	150	250273915	427	5.54545	0.0640983	0.355454	0.243733	0.00248818	0.00170613	0.258788	1.13742e-08	1.13742e-08	1	0	0	1	0	0
AATAATG	26	104	7	171.611	218756368	150	250273915	728	4	0.151505	0.60602	0.415545	0.00424214	0.00290881	0.186667	1.93921e-08	1.93921e-08	1	0	0	1	0	0
AATAATGACGATGAT	76	434	15	171.611	218756368	150	250273915	6510	5.71053	0.442861	2.52897	1.7341	0.0379345	0.0260115	0.571053	1.7341e-07	1.7341e-07	1	0	0	1	1	0
AATAATGAT	34040	147149	9	171.611	218756368	150	250273915	1324341	4.32283	198.355	857.455	587.952	7.71709	5.29157	0.25937	3.52771e-05	3.52771e-05	1	1	1	1	0	0
AATAATGCCC	140	560	10	171.611	218756368	150	250273915	5600	4	0.815797	3.26319	2.23755	0.0326319	0.0223755	0.266667	1.4917e-07	1.4917e-07	1	0	0	1	0	0
AATAATT	44	196	7	171.611	218756368	150	250273915	1372	4.45455	0.256393	1.14212	0.783142	0.00799481	0.00548199	0.207879	3.65466e-08	3.65466e-08	1	0	0	1	0	0
AATAC	2924	46283	5	171.611	218756368	150	250273915	231415	15.8287	17.0385	269.697	184.929	1.34848	0.924647	0.527622	6.16431e-06	6.16431e-06	1	0	0	1	1	0
AATACAATGC	3	14	10	171.611	218756368	150	250273915	140	4.66667	0.0174814	0.0815797	0.0559387	0.000815797	0.000559387	0.311111	3.72925e-09	3.72925e-09	1	0	0	1	0	0
AATACAATGCAATGC	17	93	15	171.611	218756368	150	250273915	1395	5.47059	0.099061	0.541922	0.371593	0.00812883	0.00557389	0.547059	3.71593e-08	3.71593e-08	1	0	0	1	1	0
AATACAC	29173	136630	7	171.611	218756368	150	250273915	956410	4.68344	169.995	796.159	545.922	5.57311	3.82145	0.218561	2.54764e-05	2.54764e-05	1	1	0	1	0	0
AATACAT	10	43	7	171.611	218756368	150	250273915	301	4.3	0.0582712	0.250566	0.171812	0.00175396	0.00120268	0.200667	8.01788e-09	8.01788e-09	1	0	0	1	0	0
AATACC	409	2104	6	171.611	218756368	150	250273915	12624	5.14425	2.38329	12.2603	8.40679	0.0735615	0.0504407	0.20577	3.36272e-07	3.36272e-07	1	0	0	1	0	0
AATACG	433	1922	6	171.611	218756368	150	250273915	11532	4.4388	2.52314	11.1997	7.67959	0.0671983	0.0460775	0.177552	3.07183e-07	3.07183e-07	1	0	0	1	0	0
AATACGC	1	7	7	171.611	218756368	150	250273915	49	7	0.00582712	0.0407898	0.0279694	0.000285529	0.000195785	0.326667	1.30524e-09	1.30524e-09	1	0	0	1	0	0
AATACT	1354	6091	6	171.611	218756368	150	250273915	36546	4.49852	7.88992	35.493	24.3373	0.212958	0.146024	0.179941	9.73493e-07	9.73493e-07	1	0	0	1	0	0
AATACTC	246	1106	7	171.611	218756368	150	250273915	7742	4.49593	1.43347	6.44479	4.41916	0.0451136	0.0309341	0.20981	2.06227e-07	2.06227e-07	1	0	0	1	0	0
AATAG	3773	24348	5	171.611	218756368	150	250273915	121740	6.45322	21.9857	141.879	97.2854	0.709393	0.486427	0.215107	3.24285e-06	3.24285e-06	1	0	0	1	0	0
AATAGAG	2	8	7	171.611	218756368	150	250273915	56	4	0.0116542	0.0466169	0.031965	0.000326319	0.000223755	0.186667	1.4917e-09	1.4917e-09	1	0	0	1	0	0
AATAGAGTAG	153	659	10	171.611	218756368	150	250273915	6590	4.30719	0.891549	3.84007	2.63312	0.0384007	0.0263312	0.287146	1.75541e-07	1.75541e-07	1	0	0	1	0	0
AATAGAT	30	120	7	171.611	218756368	150	250273915	840	4	0.174814	0.699254	0.479475	0.00489478	0.00335632	0.186667	2.23755e-08	2.23755e-08	1	0	0	1	0	0
AATAGC	2047	11518	6	171.611	218756368	150	250273915	69108	5.62677	11.9281	67.1168	46.0216	0.402701	0.276129	0.225071	1.84086e-06	1.84086e-06	1	0	0	1	0	0
AATAGCC	2	34	7	171.611	218756368	150	250273915	238	17	0.0116542	0.198122	0.135851	0.00138685	0.000950958	0.793333	6.33972e-09	6.33972e-09	1	0	0	1	1	0
AATAGCG	53	354	7	171.611	218756368	150	250273915	2478	6.67925	0.308837	2.0628	1.41445	0.0144396	0.00990115	0.311698	6.60077e-08	6.60077e-08	1	0	0	1	0	0
AATAGG	192	789	6	171.611	218756368	150	250273915	4734	4.10938	1.11881	4.5976	3.15255	0.0275856	0.0189153	0.164375	1.26102e-07	1.26102e-07	1	0	0	1	0	0
AATAGGAGT	102	458	9	171.611	218756368	150	250273915	4122	4.4902	0.594366	2.66882	1.82999	0.0240194	0.01647	0.269412	1.098e-07	1.098e-07	1	0	0	1	0	0
AATAGGG	47	188	7	171.611	218756368	150	250273915	1316	4	0.273875	1.0955	0.751177	0.00766849	0.00525824	0.186667	3.50549e-08	3.50549e-08	1	0	0	1	0	0
AATAGT	5307	24501	6	171.611	218756368	150	250273915	147006	4.61673	30.9245	142.77	97.8967	0.856621	0.58738	0.184669	3.91587e-06	3.91587e-06	1	0	0	1	0	0
AATAGTGTAGT	3	12	11	171.611	218756368	150	250273915	132	4	0.0174814	0.0699254	0.0479475	0.00076918	0.000527422	0.293333	3.51615e-09	3.51615e-09	1	0	0	1	0	0
AATAT	837	4888	5	171.611	218756368	150	250273915	24440	5.8399	4.8773	28.483	19.5306	0.142415	0.097653	0.194663	6.5102e-07	6.5102e-07	1	0	0	1	0	0
AATATAC	7	30	7	171.611	218756368	150	250273915	210	4.28571	0.0407898	0.174814	0.119869	0.00122369	0.000839081	0.2	5.59387e-09	5.59387e-09	1	0	0	1	0	0
AATATACCT	160	707	9	171.611	218756368	150	250273915	6363	4.41875	0.932339	4.11977	2.8249	0.037078	0.0254241	0.265125	1.69494e-07	1.69494e-07	1	0	0	1	0	0
AATATACT	11	44	8	171.611	218756368	150	250273915	352	4	0.0640983	0.256393	0.175807	0.00205115	0.00140646	0.213333	9.37639e-09	9.37639e-09	1	0	0	1	0	0
AATATAG	16	64	7	171.611	218756368	150	250273915	448	4	0.0932339	0.372936	0.25572	0.00261055	0.00179004	0.186667	1.19336e-08	1.19336e-08	1	0	0	1	0	0
AATATAT	74	325	7	171.611	218756368	150	250273915	2275	4.39189	0.431207	1.89381	1.29858	0.0132567	0.00909004	0.204955	6.06003e-08	6.06003e-08	1	0	0	1	0	0
AATATATACG	1	5	10	171.611	218756368	150	250273915	50	5	0.00582712	0.0291356	0.0199781	0.000291356	0.000199781	0.333333	1.33187e-09	1.33187e-09	1	0	0	1	0	0
AATATC	1	4	6	171.611	218756368	150	250273915	24	4	0.00582712	0.0233085	0.0159825	0.000139851	9.58949e-05	0.16	6.393e-10	6.393e-10	1	0	0	1	0	0
AATATG	175	781	6	171.611	218756368	150	250273915	4686	4.46286	1.01975	4.55098	3.12058	0.0273059	0.0187235	0.178514	1.24823e-07	1.24823e-07	1	0	0	1	0	0
AATATGT	137	552	7	171.611	218756368	150	250273915	3864	4.0292	0.798315	3.21657	2.20558	0.022516	0.0154391	0.188029	1.02927e-07	1.02927e-07	1	0	0	1	0	0
AATATT	54	224	6	171.611	218756368	150	250273915	1344	4.14815	0.314664	1.30527	0.895019	0.00783165	0.00537012	0.165926	3.58008e-08	3.58008e-08	1	0	0	1	0	0
AATC	3477	24891	4	171.611	218756368	150	250273915	99564	7.15876	20.2609	145.043	99.455	0.580171	0.39782	0.1909	2.65213e-06	2.65213e-06	1	0	0	0	0	0
AATCAC	160	831	6	171.611	218756368	150	250273915	4986	5.19375	0.932339	4.84234	3.32036	0.029054	0.0199222	0.20775	1.32814e-07	1.32814e-07	1	0	0	1	0	0
AATCACC	85	401	7	171.611	218756368	150	250273915	2807	4.71765	0.495305	2.33667	1.60224	0.0163567	0.0112157	0.220157	7.47714e-08	7.47714e-08	1	0	0	1	0	0
AATCAG	138	639	6	171.611	218756368	150	250273915	3834	4.63043	0.804142	3.72353	2.5532	0.0223412	0.0153192	0.185217	1.02128e-07	1.02128e-07	1	0	0	1	0	0
AATCAGCG	8	52	8	171.611	218756368	150	250273915	416	6.5	0.0466169	0.30301	0.207772	0.00242408	0.00166218	0.346667	1.10812e-08	1.10812e-08	1	0	0	1	0	0
AATCAT	1216	5694	6	171.611	218756368	150	250273915	34164	4.68257	7.08578	33.1796	22.7511	0.199078	0.136506	0.187303	9.10043e-07	9.10043e-07	1	0	0	1	0	0
AATCATC	173	861	7	171.611	218756368	150	250273915	6027	4.97688	1.00809	5.01715	3.44023	0.03512	0.0240816	0.232254	1.60544e-07	1.60544e-07	1	0	0	1	0	0
AATCATCAGAG	137	553	11	171.611	218756368	150	250273915	6083	4.0365	0.798315	3.2224	2.20958	0.0354464	0.0243054	0.29601	1.62036e-07	1.62036e-07	1	0	0	1	0	0
AATCC	136	755	5	171.611	218756368	150	250273915	3775	5.55147	0.792488	4.39947	3.01669	0.0219974	0.0150835	0.185049	1.00556e-07	1.00556e-07	1	0	0	1	0	0
AATCCC	1	4	6	171.611	218756368	150	250273915	24	4	0.00582712	0.0233085	0.0159825	0.000139851	9.58949e-05	0.16	6.393e-10	6.393e-10	1	0	0	1	0	0
AATCCGC	5	40	7	171.611	218756368	150	250273915	280	8	0.0291356	0.233085	0.159825	0.00163159	0.00111877	0.373333	7.45849e-09	7.45849e-09	1	0	0	1	0	0
AATCG	2370	12969	5	171.611	218756368	150	250273915	64845	5.47215	13.8103	75.5719	51.8192	0.37786	0.259096	0.182405	1.72731e-06	1.72731e-06	1	0	0	1	0	0
AATCGC	225	1064	6	171.611	218756368	150	250273915	6384	4.72889	1.3111	6.20005	4.25134	0.0372003	0.0255081	0.189156	1.70054e-07	1.70054e-07	1	0	0	1	0	0
AATCGCACGG	31	161	10	171.611	218756368	150	250273915	1610	5.19355	0.180641	0.938166	0.643295	0.00938166	0.00643295	0.346237	4.28863e-08	4.28863e-08	1	0	0	1	0	0
AATCGCTGC	7	63	9	171.611	218756368	150	250273915	567	9	0.0407898	0.367108	0.251724	0.00330398	0.00226552	0.54	1.51035e-08	1.51035e-08	1	0	0	1	1	0
AATCGG	237	1194	6	171.611	218756368	150	250273915	7164	5.03797	1.38103	6.95758	4.77077	0.0417455	0.0286246	0.201519	1.90831e-07	1.90831e-07	1	0	0	1	0	0
AATCGGCCCGGCATTGAC	2	8	18	171.611	218756368	150	250273915	144	4	0.0116542	0.0466169	0.031965	0.000839105	0.00057537	0.48	3.8358e-09	3.8358e-09	1	0	0	1	0	0
AATCGT	72	295	6	171.611	218756368	150	250273915	1770	4.09722	0.419553	1.719	1.17871	0.010314	0.00707225	0.163889	4.71483e-08	4.71483e-08	1	0	0	1	0	0
AATCT	181	1070	5	171.611	218756368	150	250273915	5350	5.9116	1.05471	6.23502	4.27532	0.0311751	0.0213766	0.197053	1.42511e-07	1.42511e-07	1	0	0	1	0	0
AATCTC	2	8	6	171.611	218756368	150	250273915	48	4	0.0116542	0.0466169	0.031965	0.000279702	0.00019179	0.16	1.2786e-09	1.2786e-09	1	0	0	1	0	0
AATCTCG	72	382	7	171.611	218756368	150	250273915	2674	5.30556	0.419553	2.22596	1.52633	0.0155817	0.0106843	0.247593	7.12286e-08	7.12286e-08	1	0	0	1	0	0
AATCTG	64	451	6	171.611	218756368	150	250273915	2706	7.04688	0.372936	2.62803	1.80203	0.0157682	0.0108122	0.281875	7.2081e-08	7.2081e-08	1	0	0	1	0	0
AATG	11475	90917	4	171.611	218756368	150	250273915	363668	7.92305	66.8662	529.784	363.27	2.11914	1.45308	0.211281	9.6872e-06	9.6872e-06	1	0	0	0	0	0
AATGAC	1300684	9715743	6	171.611	218756368	150	250273915	58294458	7.46972	7579.24	56614.8	38820.4	339.689	232.923	0.298789	0.00155282	0.00155282	1	1	1	1	0	0
AATGAG	3691	16962	6	171.611	218756368	150	250273915	101772	4.5955	21.5079	98.8396	67.7737	0.593038	0.406642	0.18382	2.71095e-06	2.71095e-06	1	0	0	1	0	0
AATGAGACAG	350	1419	10	171.611	218756368	150	250273915	14190	4.05429	2.03949	8.26868	5.66979	0.0826868	0.0566979	0.270286	3.77986e-07	3.77986e-07	1	0	0	1	0	0
AATGAT	2856	15286	6	171.611	218756368	150	250273915	91716	5.35224	16.6423	89.0733	61.0771	0.53444	0.366462	0.21409	2.44308e-06	2.44308e-06	1	0	0	1	0	0
AATGATG	6	24	7	171.611	218756368	150	250273915	168	4	0.0349627	0.139851	0.0958949	0.000978956	0.000671265	0.186667	4.4751e-09	4.4751e-09	1	0	0	1	0	0
AATGC	941	5067	5	171.611	218756368	150	250273915	25335	5.3847	5.48332	29.526	20.2458	0.14763	0.101229	0.17949	6.74861e-07	6.74861e-07	1	0	0	1	0	0
AATGCAC	8	33	7	171.611	218756368	150	250273915	231	4.125	0.0466169	0.192295	0.131856	0.00134606	0.000922989	0.1925	6.15326e-09	6.15326e-09	1	0	0	1	0	0
AATGCACCCT	100	588	10	171.611	218756368	150	250273915	5880	5.88	0.582712	3.42635	2.34943	0.0342635	0.0234943	0.392	1.56628e-07	1.56628e-07	1	0	0	1	0	0
AATGCACTAT	131	752	10	171.611	218756368	150	250273915	7520	5.74046	0.763353	4.38199	3.00471	0.0438199	0.0300471	0.382697	2.00314e-07	2.00314e-07	1	0	0	1	0	0
AATGCACTCC	51	241	10	171.611	218756368	150	250273915	2410	4.72549	0.297183	1.40434	0.962945	0.0140434	0.00962945	0.315033	6.41963e-08	6.41963e-08	1	0	0	1	0	0
AATGCACTCT	14826	108052	10	171.611	218756368	150	250273915	1080520	7.28801	86.3929	629.632	431.735	6.29632	4.31735	0.485867	2.87823e-05	2.87823e-05	1	1	1	1	0	0
AATGCAG	76	321	7	171.611	218756368	150	250273915	2247	4.22368	0.442861	1.87051	1.28259	0.0130935	0.00897816	0.197105	5.98544e-08	5.98544e-08	1	0	0	1	0	0
AATGCAGTAC	1	4	10	171.611	218756368	150	250273915	40	4	0.00582712	0.0233085	0.0159825	0.000233085	0.000159825	0.266667	1.0655e-09	1.0655e-09	1	0	0	1	0	0
AATGCAGTGT	3374	16102	10	171.611	218756368	150	250273915	161020	4.77238	19.6607	93.8283	64.3375	0.938283	0.643375	0.318158	4.28917e-06	4.28917e-06	1	0	0	1	0	0
AATGCATGTATG	1	4	12	171.611	218756368	150	250273915	48	4	0.00582712	0.0233085	0.0159825	0.000279702	0.00019179	0.32	1.2786e-09	1.2786e-09	1	0	0	1	0	0
AATGCC	108	529	6	171.611	218756368	150	250273915	3174	4.89815	0.629329	3.08255	2.11368	0.0184953	0.0126821	0.195926	8.45474e-08	8.45474e-08	1	0	0	1	0	0
AATGCG	156	817	6	171.611	218756368	150	250273915	4902	5.23718	0.909031	4.76076	3.26442	0.0285645	0.0195865	0.209487	1.30577e-07	1.30577e-07	1	0	0	1	0	0
AATGCGACG	1309	6618	9	171.611	218756368	150	250273915	59562	5.05577	7.6277	38.5639	26.443	0.347075	0.237987	0.303346	1.58658e-06	1.58658e-06	1	0	0	1	0	0
AATGCGCTCT	14	58	10	171.611	218756368	150	250273915	580	4.14286	0.0815797	0.337973	0.231746	0.00337973	0.00231746	0.27619	1.54497e-08	1.54497e-08	1	0	0	1	0	0
AATGCGG	5	20	7	171.611	218756368	150	250273915	140	4	0.0291356	0.116542	0.0799124	0.000815797	0.000559387	0.186667	3.72925e-09	3.72925e-09	1	0	0	1	0	0
AATGCT	290	1418	6	171.611	218756368	150	250273915	8508	4.88966	1.68986	8.26285	5.66579	0.0495771	0.0339948	0.195586	2.26632e-07	2.26632e-07	1	0	0	1	0	0
AATGG	1669	10131	5	171.611	218756368	150	250273915	50655	6.0701	9.72546	59.0345	40.4796	0.295173	0.202398	0.202337	1.34932e-06	1.34932e-06	1	0	0	1	0	0
AATGGC	18379	95295	6	171.611	218756368	150	250273915	571770	5.18499	107.097	555.295	380.763	3.33177	2.28458	0.2074	1.52305e-05	1.52305e-05	1	1	0	1	0	0
AATGGG	199	881	6	171.611	218756368	150	250273915	5286	4.42714	1.1596	5.13369	3.52014	0.0308021	0.0211209	0.177085	1.40806e-07	1.40806e-07	1	0	0	1	0	0
AATGGT	356	1431	6	171.611	218756368	150	250273915	8586	4.01966	2.07445	8.33861	5.71774	0.0500316	0.0343064	0.160787	2.28709e-07	2.28709e-07	1	0	0	1	0	0
AATGGTC	1	4	7	171.611	218756368	150	250273915	28	4	0.00582712	0.0233085	0.0159825	0.000163159	0.000111877	0.186667	7.45849e-10	7.45849e-10	1	0	0	1	0	0
AATGT	594	7807	5	171.611	218756368	150	250273915	39035	13.1431	3.46131	45.4923	31.1938	0.227462	0.155969	0.438103	1.03979e-06	1.03979e-06	1	0	0	1	0	0
AATGTAC	24	97	7	171.611	218756368	150	250273915	679	4.04167	0.139851	0.565231	0.387575	0.00395661	0.00271303	0.188611	1.80868e-08	1.80868e-08	1	0	0	1	0	0
AATGTAT	3	12	7	171.611	218756368	150	250273915	84	4	0.0174814	0.0699254	0.0479475	0.000489478	0.000335632	0.186667	2.23755e-09	2.23755e-09	1	0	0	1	0	0
AATGTC	178	821	6	171.611	218756368	150	250273915	4926	4.61236	1.03723	4.78406	3.28041	0.0287044	0.0196824	0.184494	1.31216e-07	1.31216e-07	1	0	0	1	0	0
AATGTG	400	2255	6	171.611	218756368	150	250273915	13530	5.6375	2.33085	13.1402	9.01013	0.0788409	0.0540608	0.2255	3.60405e-07	3.60405e-07	1	0	0	1	0	0
AATGTGC	75	356	7	171.611	218756368	150	250273915	2492	4.74667	0.437034	2.07445	1.42244	0.0145212	0.00995709	0.221511	6.63806e-08	6.63806e-08	1	0	0	1	0	0
AATT	1477	9499	4	171.611	218756368	150	250273915	37996	6.43128	8.60665	55.3518	37.9544	0.221407	0.151818	0.171501	1.01212e-06	1.01212e-06	1	0	0	0	0	0
AATTAC	48	241	6	171.611	218756368	150	250273915	1446	5.02083	0.279702	1.40434	0.962945	0.00842601	0.00577767	0.200833	3.85178e-08	3.85178e-08	1	0	0	1	0	0
AATTACG	61	301	7	171.611	218756368	150	250273915	2107	4.93443	0.355454	1.75396	1.20268	0.0122777	0.00841878	0.230273	5.61252e-08	5.61252e-08	1	0	0	1	0	0
AATTAG	805	3303	6	171.611	218756368	150	250273915	19818	4.10311	4.69083	19.247	13.1975	0.115482	0.0791852	0.164124	5.27902e-07	5.27902e-07	1	0	0	1	0	0
AATTAT	72	292	6	171.611	218756368	150	250273915	1752	4.05556	0.419553	1.70152	1.16672	0.0102091	0.00700033	0.162222	4.66689e-08	4.66689e-08	1	0	0	1	0	0
AATTATAGG	1	6	9	171.611	218756368	150	250273915	54	6	0.00582712	0.0349627	0.0239737	0.000314664	0.000215764	0.36	1.43842e-09	1.43842e-09	1	0	0	1	0	0
AATTATG	1	4	7	171.611	218756368	150	250273915	28	4	0.00582712	0.0233085	0.0159825	0.000163159	0.000111877	0.186667	7.45849e-10	7.45849e-10	1	0	0	1	0	0
AATTC	334	1809	5	171.611	218756368	150	250273915	9045	5.41617	1.94626	10.5413	7.22808	0.0527063	0.0361404	0.180539	2.40936e-07	2.40936e-07	1	0	0	1	0	0
AATTCC	71	290	6	171.611	218756368	150	250273915	1740	4.08451	0.413725	1.68986	1.15873	0.0101392	0.00695238	0.16338	4.63492e-08	4.63492e-08	1	0	0	1	0	0
AATTCG	14	56	6	171.611	218756368	150	250273915	336	4	0.0815797	0.326319	0.223755	0.00195791	0.00134253	0.16	8.95019e-09	8.95019e-09	1	0	0	1	0	0
AATTGC	88	363	6	171.611	218756368	150	250273915	2178	4.125	0.512786	2.11524	1.45041	0.0126915	0.00870247	0.165	5.80164e-08	5.80164e-08	1	0	0	1	0	0
AC	273600	4406863	2	171.611	218756368	150	250273915	8813726	16.107	1594.3	25679.3	17608.2	51.3586	35.2163	0.214759	0.000234775	0.000234775	1	1	1	0	0	0
ACACACACACGTACACACGT	1	7	20	171.611	218756368	150	250273915	140	7	0.00582712	0.0407898	0.0279694	0.000815797	0.000559387	0.933333	3.72925e-09	3.72925e-09	1	0	0	1	1	0
ACACACACGCGCGC	2	8	14	171.611	218756368	150	250273915	112	4	0.0116542	0.0466169	0.031965	0.000652637	0.00044751	0.373333	2.9834e-09	2.9834e-09	1	0	0	1	0	0
ACACACACTCATACACTCATAT	2	8	22	171.611	218756368	150	250273915	176	4	0.0116542	0.0466169	0.031965	0.00102557	0.000703229	0.586667	4.6882e-09	4.6882e-09	1	0	0	1	1	0
ACACACC	21	84	7	171.611	218756368	150	250273915	588	4	0.122369	0.489478	0.335632	0.00342635	0.00234943	0.186667	1.56628e-08	1.56628e-08	1	0	0	1	0	0
ACACACTAT	6	24	9	171.611	218756368	150	250273915	216	4	0.0349627	0.139851	0.0958949	0.00125866	0.000863054	0.24	5.7537e-09	5.7537e-09	1	0	0	1	0	0
ACACAG	847	3957	6	171.611	218756368	150	250273915	23742	4.67178	4.93557	23.0579	15.8107	0.138347	0.0948641	0.186871	6.32427e-07	6.32427e-07	1	0	0	1	0	0
ACACAGACAGACAGACAGACAG	1	4	22	171.611	218756368	150	250273915	88	4	0.00582712	0.0233085	0.0159825	0.000512786	0.000351615	0.586667	2.3441e-09	2.3441e-09	1	0	0	1	1	0
ACACAGC	43	290	7	171.611	218756368	150	250273915	2030	6.74419	0.250566	1.68986	1.15873	0.0118291	0.00811111	0.314729	5.40741e-08	5.40741e-08	1	0	0	1	0	0
ACACAT	7531	32544	6	171.611	218756368	150	250273915	195264	4.32134	43.884	189.638	130.034	1.13783	0.780201	0.172854	5.20134e-06	5.20134e-06	1	0	0	1	0	0
ACACC	812	4842	5	171.611	218756368	150	250273915	24210	5.96305	4.73162	28.2149	19.3468	0.141075	0.096734	0.198768	6.44893e-07	6.44893e-07	1	0	0	1	0	0
ACACCACACCTATCTCTCTCTAT	2	8	23	171.611	218756368	150	250273915	184	4	0.0116542	0.0466169	0.031965	0.00107219	0.000735194	0.613333	4.9013e-09	4.9013e-09	1	0	0	1	1	0
ACACCC	505	2224	6	171.611	218756368	150	250273915	13344	4.40396	2.94269	12.9595	8.88626	0.0777571	0.0533176	0.176158	3.55451e-07	3.55451e-07	1	0	0	1	0	0
ACACCG	80	534	6	171.611	218756368	150	250273915	3204	6.675	0.466169	3.11168	2.13366	0.0186701	0.012802	0.267	8.53465e-08	8.53465e-08	1	0	0	1	0	0
ACACCT	642	3081	6	171.611	218756368	150	250273915	18486	4.79907	3.74101	17.9534	12.3105	0.10772	0.0738631	0.191963	4.9242e-07	4.9242e-07	1	0	0	1	0	0
ACACCTCGACCT	1	4	12	171.611	218756368	150	250273915	48	4	0.00582712	0.0233085	0.0159825	0.000279702	0.00019179	0.32	1.2786e-09	1.2786e-09	1	0	0	1	0	0
ACACG	759	4298	5	171.611	218756368	150	250273915	21490	5.66271	4.42278	25.045	17.1732	0.125225	0.0858659	0.188757	5.72439e-07	5.72439e-07	1	0	0	1	0	0
ACACGAT	48	192	7	171.611	218756368	150	250273915	1344	4	0.279702	1.11881	0.767159	0.00783165	0.00537012	0.186667	3.58008e-08	3.58008e-08	1	0	0	1	0	0
ACACGC	1826	8250	6	171.611	218756368	150	250273915	49500	4.51807	10.6403	48.0737	32.9639	0.288442	0.197783	0.180723	1.31856e-06	1.31856e-06	1	0	0	1	0	0
ACACGG	141	623	6	171.611	218756368	150	250273915	3738	4.41844	0.821624	3.63029	2.48927	0.0217818	0.0149356	0.176738	9.95709e-08	9.95709e-08	1	0	0	1	0	0
ACACGGC	3	12	7	171.611	218756368	150	250273915	84	4	0.0174814	0.0699254	0.0479475	0.000489478	0.000335632	0.186667	2.23755e-09	2.23755e-09	1	0	0	1	0	0
ACACGGG	28	112	7	171.611	218756368	150	250273915	784	4	0.163159	0.652637	0.44751	0.00456846	0.00313257	0.186667	2.08838e-08	2.08838e-08	1	0	0	1	0	0
ACACGGT	8	32	7	171.611	218756368	150	250273915	224	4	0.0466169	0.186468	0.12786	0.00130527	0.000895019	0.186667	5.9668e-09	5.9668e-09	1	0	0	1	0	0
ACACGT	2589	11189	6	171.611	218756368	150	250273915	67134	4.32175	15.0864	65.1996	44.707	0.391198	0.268242	0.17287	1.78828e-06	1.78828e-06	1	0	0	1	0	0
ACACGTC	95	380	7	171.611	218756368	150	250273915	2660	4	0.553576	2.21431	1.51834	0.0155001	0.0106284	0.186667	7.08557e-08	7.08557e-08	1	0	0	1	0	0
ACACGTCACCGGC	6	39	13	171.611	218756368	150	250273915	507	6.5	0.0349627	0.227258	0.155829	0.00295435	0.00202578	0.563333	1.35052e-08	1.35052e-08	1	0	0	1	1	0
ACACGTG	44	180	7	171.611	218756368	150	250273915	1260	4.09091	0.256393	1.04888	0.719212	0.00734217	0.00503448	0.190909	3.35632e-08	3.35632e-08	1	0	0	1	0	0
ACACT	924	6758	5	171.611	218756368	150	250273915	33790	7.31385	5.38426	39.3797	27.0024	0.196898	0.135012	0.243795	9.0008e-07	9.0008e-07	1	0	0	1	0	0
ACACTC	862	3725	6	171.611	218756368	150	250273915	22350	4.32135	5.02298	21.706	14.8837	0.130236	0.0893022	0.172854	5.95348e-07	5.95348e-07	1	0	0	1	0	0
ACACTCACATGC	1	5	12	171.611	218756368	150	250273915	60	5	0.00582712	0.0291356	0.0199781	0.000349627	0.000239737	0.4	1.59825e-09	1.59825e-09	1	0	0	1	0	0
ACACTCGACT	2	12	10	171.611	218756368	150	250273915	120	6	0.0116542	0.0699254	0.0479475	0.000699254	0.000479475	0.4	3.1965e-09	3.1965e-09	1	0	0	1	0	0
ACACTCTCC	1	5	9	171.611	218756368	150	250273915	45	5	0.00582712	0.0291356	0.0199781	0.00026222	0.000179803	0.3	1.19869e-09	1.19869e-09	1	0	0	1	0	0
ACACTG	2	8	6	171.611	218756368	150	250273915	48	4	0.0116542	0.0466169	0.031965	0.000279702	0.00019179	0.16	1.2786e-09	1.2786e-09	1	0	0	1	0	0
ACAG	16675	113809	4	171.611	218756368	150	250273915	455236	6.82513	97.1672	663.179	454.738	2.65271	1.81895	0.182003	1.21263e-05	1.21263e-05	1	1	0	0	0	0
ACAGACG	19	76	7	171.611	218756368	150	250273915	532	4	0.110715	0.442861	0.303667	0.00310003	0.00212567	0.186667	1.41711e-08	1.41711e-08	1	0	0	1	0	0
ACAGACGGC	1	6	9	171.611	218756368	150	250273915	54	6	0.00582712	0.0349627	0.0239737	0.000314664	0.000215764	0.36	1.43842e-09	1.43842e-09	1	0	0	1	0	0
ACAGAG	1709	7267	6	171.611	218756368	150	250273915	43602	4.25219	9.95855	42.3457	29.0362	0.254074	0.174217	0.170088	1.16145e-06	1.16145e-06	1	0	0	1	0	0
ACAGAGAGTGGCTGCTCCATGC	2	9	22	171.611	218756368	150	250273915	198	4.5	0.0116542	0.0524441	0.0359606	0.00115377	0.000791133	0.66	5.27422e-09	5.27422e-09	1	0	0	1	1	0
ACAGAT	319	1331	6	171.611	218756368	150	250273915	7986	4.17241	1.85885	7.75589	5.31817	0.0465354	0.031909	0.166897	2.12727e-07	2.12727e-07	1	0	0	1	0	0
ACAGATAGGCAGGCAGGCAG	4	16	20	171.611	218756368	150	250273915	320	4	0.0233085	0.0932339	0.06393	0.00186468	0.0012786	0.533333	8.52399e-09	8.52399e-09	1	0	0	1	1	0
ACAGC	1440	8238	5	171.611	218756368	150	250273915	41190	5.72083	8.39105	48.0038	32.9159	0.240019	0.16458	0.190694	1.0972e-06	1.0972e-06	1	0	0	1	0	0
ACAGCACATC	1	5	10	171.611	218756368	150	250273915	50	5	0.00582712	0.0291356	0.0199781	0.000291356	0.000199781	0.333333	1.33187e-09	1.33187e-09	1	0	0	1	0	0
ACAGCATAT	3	13	9	171.611	218756368	150	250273915	117	4.33333	0.0174814	0.0757525	0.0519431	0.000681773	0.000467488	0.26	3.11659e-09	3.11659e-09	1	0	0	1	0	0
ACAGCC	2	8	6	171.611	218756368	150	250273915	48	4	0.0116542	0.0466169	0.031965	0.000279702	0.00019179	0.16	1.2786e-09	1.2786e-09	1	0	0	1	0	0
ACAGCCC	44	176	7	171.611	218756368	150	250273915	1232	4	0.256393	1.02557	0.703229	0.00717901	0.00492261	0.186667	3.28174e-08	3.28174e-08	1	0	0	1	0	0
ACAGCG	152	660	6	171.611	218756368	150	250273915	3960	4.34211	0.885722	3.8459	2.63711	0.0230754	0.0158227	0.173684	1.05484e-07	1.05484e-07	1	0	0	1	0	0
ACAGCT	42	175	6	171.611	218756368	150	250273915	1050	4.16667	0.244739	1.01975	0.699234	0.00611847	0.0041954	0.166667	2.79694e-08	2.79694e-08	1	0	0	1	0	0
ACAGG	788	8577	5	171.611	218756368	150	250273915	42885	10.8845	4.59177	49.9792	34.2705	0.249896	0.171352	0.362817	1.14235e-06	1.14235e-06	1	0	0	1	0	0
ACAGGAG	1	4	7	171.611	218756368	150	250273915	28	4	0.00582712	0.0233085	0.0159825	0.000163159	0.000111877	0.186667	7.45849e-10	7.45849e-10	1	0	0	1	0	0
ACAGGC	110	452	6	171.611	218756368	150	250273915	2712	4.10909	0.640983	2.63386	1.80602	0.0158031	0.0108361	0.164364	7.22408e-08	7.22408e-08	1	0	0	1	0	0
ACAGGCGG	6	27	8	171.611	218756368	150	250273915	216	4.5	0.0349627	0.157332	0.107882	0.00125866	0.000863054	0.24	5.7537e-09	5.7537e-09	1	0	0	1	0	0
ACAGGG	2	8	6	171.611	218756368	150	250273915	48	4	0.0116542	0.0466169	0.031965	0.000279702	0.00019179	0.16	1.2786e-09	1.2786e-09	1	0	0	1	0	0
ACAGGGG	2	8	7	171.611	218756368	150	250273915	56	4	0.0116542	0.0466169	0.031965	0.000326319	0.000223755	0.186667	1.4917e-09	1.4917e-09	1	0	0	1	0	0
ACAGGT	15	61	6	171.611	218756368	150	250273915	366	4.06667	0.0874068	0.355454	0.243733	0.00213273	0.0014624	0.162667	9.74932e-09	9.74932e-09	1	0	0	1	0	0
ACAGT	675	3740	5	171.611	218756368	150	250273915	18700	5.54074	3.93331	21.7934	14.9436	0.108967	0.0747181	0.184691	4.98121e-07	4.98121e-07	1	0	0	1	0	0
ACAGTAT	310	1633	7	171.611	218756368	150	250273915	11431	5.26774	1.80641	9.51568	6.52485	0.0666098	0.045674	0.245828	3.04493e-07	3.04493e-07	1	0	0	1	0	0
ACAGTC	13	58	6	171.611	218756368	150	250273915	348	4.46154	0.0757525	0.337973	0.231746	0.00202784	0.00139048	0.178462	9.26984e-09	9.26984e-09	1	0	0	1	0	0
ACAGTG	2463	20246	6	171.611	218756368	150	250273915	121476	8.22006	14.3522	117.976	80.8954	0.707855	0.485372	0.328802	3.23581e-06	3.23581e-06	1	0	0	1	0	0
ACAGTGGCAGTG	2	8	12	171.611	218756368	150	250273915	96	4	0.0116542	0.0466169	0.031965	0.000559403	0.00038358	0.32	2.5572e-09	2.5572e-09	1	0	0	1	0	0
ACAT	130281	1602565	4	171.611	218756368	150	250273915	6410260	12.3008	759.163	9338.34	6403.24	37.3533	25.613	0.328022	0.000170753	0.000170753	1	1	1	0	0	0
ACATACATAG	24	156	10	171.611	218756368	150	250273915	1560	6.5	0.139851	0.909031	0.623317	0.00909031	0.00623317	0.433333	4.15545e-08	4.15545e-08	1	0	0	1	0	0
ACATACGT	400	2073	8	171.611	218756368	150	250273915	16584	5.1825	2.33085	12.0796	8.28292	0.0966369	0.0662634	0.2764	4.41756e-07	4.41756e-07	1	0	0	1	0	0
ACATAG	478	2046	6	171.611	218756368	150	250273915	12276	4.28033	2.78536	11.9223	8.17504	0.0715337	0.0490503	0.171213	3.27002e-07	3.27002e-07	1	0	0	1	0	0
ACATAGT	262	1048	7	171.611	218756368	150	250273915	7336	4	1.52671	6.10682	4.18741	0.0427477	0.0293119	0.186667	1.95413e-07	1.95413e-07	1	0	0	1	0	0
ACATAT	22382	104828	6	171.611	218756368	150	250273915	628968	4.68359	130.423	610.845	418.853	3.66507	2.51312	0.187343	1.67541e-05	1.67541e-05	1	1	0	1	0	0
ACATC	136	692	5	171.611	218756368	150	250273915	3460	5.08824	0.792488	4.03237	2.76497	0.0201618	0.0138249	0.169608	9.21657e-08	9.21657e-08	1	0	0	1	0	0
ACATCAT	187	953	7	171.611	218756368	150	250273915	6671	5.09626	1.08967	5.55324	3.80783	0.0388727	0.0266548	0.237825	1.77699e-07	1.77699e-07	1	0	0	1	0	0
ACATCC	242	1549	6	171.611	218756368	150	250273915	9294	6.40083	1.41016	9.02621	6.18922	0.0541572	0.0371353	0.256033	2.47569e-07	2.47569e-07	1	0	0	1	0	0
ACATCCCAG	8	34	9	171.611	218756368	150	250273915	306	4.25	0.0466169	0.198122	0.135851	0.0017831	0.00122266	0.255	8.15107e-09	8.15107e-09	1	0	0	1	0	0
ACATCCCT	1	4	8	171.611	218756368	150	250273915	32	4	0.00582712	0.0233085	0.0159825	0.000186468	0.00012786	0.213333	8.52399e-10	8.52399e-10	1	0	0	1	0	0
ACATCCTGC	1	4	9	171.611	218756368	150	250273915	36	4	0.00582712	0.0233085	0.0159825	0.000209776	0.000143842	0.24	9.58949e-10	9.58949e-10	1	0	0	1	0	0
ACATCT	68	272	6	171.611	218756368	150	250273915	1632	4	0.396244	1.58498	1.08681	0.00950986	0.00652086	0.16	4.34724e-08	4.34724e-08	1	0	0	1	0	0
ACATG	121	648	5	171.611	218756368	150	250273915	3240	5.35537	0.705081	3.77597	2.58916	0.0188799	0.0129458	0.178512	8.63054e-08	8.63054e-08	1	0	0	1	0	0
ACATGC	1883	9025	6	171.611	218756368	150	250273915	54150	4.79288	10.9725	52.5897	36.0605	0.315538	0.216363	0.191715	1.44242e-06	1.44242e-06	1	0	0	1	0	0
ACATGCATAT	21	87	10	171.611	218756368	150	250273915	870	4.14286	0.122369	0.506959	0.347619	0.00506959	0.00347619	0.27619	2.31746e-08	2.31746e-08	1	0	0	1	0	0
ACATGCCCCATCGACGTC	1	4	18	171.611	218756368	150	250273915	72	4	0.00582712	0.0233085	0.0159825	0.000419553	0.000287685	0.48	1.9179e-09	1.9179e-09	1	0	0	1	0	0
ACATGCCT	3	18	8	171.611	218756368	150	250273915	144	6	0.0174814	0.104888	0.0719212	0.000839105	0.00057537	0.32	3.8358e-09	3.8358e-09	1	0	0	1	0	0
ACATGT	25	100	6	171.611	218756368	150	250273915	600	4	0.145678	0.582712	0.399562	0.00349627	0.00239737	0.16	1.59825e-08	1.59825e-08	1	0	0	1	0	0
ACC	52210	455362	3	171.611	218756368	150	250273915	1366086	8.72174	304.234	2653.45	1819.45	7.96035	5.45836	0.174435	3.63891e-05	3.63891e-05	1	1	1	0	0	0
ACCACCACGACT	11	74	12	171.611	218756368	150	250273915	888	6.72727	0.0640983	0.431207	0.295676	0.00517448	0.00354811	0.538182	2.36541e-08	2.36541e-08	1	0	0	1	1	0
ACCACCACT	1900	10818	9	171.611	218756368	150	250273915	97362	5.69368	11.0715	63.0378	43.2246	0.56734	0.389022	0.341621	2.59348e-06	2.59348e-06	1	0	0	1	0	0
ACCACCACTACTACT	368	1478	15	171.611	218756368	150	250273915	22170	4.0163	2.14438	8.61248	5.90553	0.129187	0.0885829	0.40163	5.90553e-07	5.90553e-07	1	0	0	1	0	0
ACCACCACTACTACTACT	42	168	18	171.611	218756368	150	250273915	3024	4	0.244739	0.978956	0.671265	0.0176212	0.0120828	0.48	8.05517e-08	8.05517e-08	1	0	0	1	0	0
ACCACCC	8	32	7	171.611	218756368	150	250273915	224	4	0.0466169	0.186468	0.12786	0.00130527	0.000895019	0.186667	5.9668e-09	5.9668e-09	1	0	0	1	0	0
ACCACCT	106	480	7	171.611	218756368	150	250273915	3360	4.5283	0.617675	2.79702	1.9179	0.0195791	0.0134253	0.211321	8.95019e-08	8.95019e-08	1	0	0	1	0	0
ACCACG	1620	8246	6	171.611	218756368	150	250273915	49476	5.09012	9.43993	48.0504	32.9479	0.288303	0.197687	0.203605	1.31792e-06	1.31792e-06	1	0	0	1	0	0
ACCACT	2096	12330	6	171.611	218756368	150	250273915	73980	5.88263	12.2136	71.8484	49.266	0.43109	0.295596	0.235305	1.97064e-06	1.97064e-06	1	0	0	1	0	0
ACCACTACCGCT	3	14	12	171.611	218756368	150	250273915	168	4.66667	0.0174814	0.0815797	0.0559387	0.000978956	0.000671265	0.373333	4.4751e-09	4.4751e-09	1	0	0	1	0	0
ACCACTACT	8463	74052	9	171.611	218756368	150	250273915	666468	8.75009	49.3149	431.51	295.884	3.88359	2.66295	0.525005	1.7753e-05	1.7753e-05	1	0	0	1	1	0
ACCACTG	1	4	7	171.611	218756368	150	250273915	28	4	0.00582712	0.0233085	0.0159825	0.000163159	0.000111877	0.186667	7.45849e-10	7.45849e-10	1	0	0	1	0	0
ACCAG	788	4405	5	171.611	218756368	150	250273915	22025	5.5901	4.59177	25.6685	17.6007	0.128342	0.0880036	0.186337	5.86691e-07	5.86691e-07	1	0	0	1	0	0
ACCAGAGCAG	9	81	10	171.611	218756368	150	250273915	810	9	0.0524441	0.471997	0.323645	0.00471997	0.00323645	0.6	2.15764e-08	2.15764e-08	1	0	0	1	1	0
ACCAGAT	2	8	7	171.611	218756368	150	250273915	56	4	0.0116542	0.0466169	0.031965	0.000326319	0.000223755	0.186667	1.4917e-09	1.4917e-09	1	0	0	1	0	0
ACCAGC	6187	30299	6	171.611	218756368	150	250273915	181794	4.8972	36.0524	176.556	121.063	1.05934	0.72638	0.195888	4.84253e-06	4.84253e-06	1	0	0	1	0	0
ACCAGCAGAGG	96	389	11	171.611	218756368	150	250273915	4279	4.05208	0.559403	2.26675	1.5543	0.0249342	0.0170973	0.297153	1.13982e-07	1.13982e-07	1	0	0	1	0	0
ACCAGG	168	672	6	171.611	218756368	150	250273915	4032	4	0.978956	3.91582	2.68506	0.0234949	0.0161103	0.16	1.07402e-07	1.07402e-07	1	0	0	1	0	0
ACCAGT	1051	4619	6	171.611	218756368	150	250273915	27714	4.39486	6.1243	26.9155	18.4558	0.161493	0.110735	0.175794	7.38231e-07	7.38231e-07	1	0	0	1	0	0
ACCAT	2793	18447	5	171.611	218756368	150	250273915	92235	6.60473	16.2751	107.493	73.7072	0.537464	0.368536	0.220158	2.45691e-06	2.45691e-06	1	0	0	1	0	0
ACCATACCCAT	9	41	11	171.611	218756368	150	250273915	451	4.55556	0.0524441	0.238912	0.163821	0.00262803	0.00180203	0.334074	1.20135e-08	1.20135e-08	1	0	0	1	0	0
ACCATAT	70	316	7	171.611	218756368	150	250273915	2212	4.51429	0.407898	1.84137	1.26262	0.0128896	0.00883832	0.210667	5.89221e-08	5.89221e-08	1	0	0	1	0	0
ACCATC	16075	142777	6	171.611	218756368	150	250273915	856662	8.88193	93.6709	831.979	570.483	4.99187	3.4229	0.355277	2.28193e-05	2.28193e-05	1	1	0	1	0	0
ACCATCC	40	167	7	171.611	218756368	150	250273915	1169	4.175	0.233085	0.973129	0.667269	0.0068119	0.00467088	0.194833	3.11392e-08	3.11392e-08	1	0	0	1	0	0
ACCATG	2	8	6	171.611	218756368	150	250273915	48	4	0.0116542	0.0466169	0.031965	0.000279702	0.00019179	0.16	1.2786e-09	1.2786e-09	1	0	0	1	0	0
ACCATGC	156	642	7	171.611	218756368	150	250273915	4494	4.11538	0.909031	3.74101	2.56519	0.0261871	0.0179563	0.192051	1.19709e-07	1.19709e-07	1	0	0	1	0	0
ACCC	19	123	4	171.611	218756368	150	250273915	492	6.47368	0.110715	0.716736	0.491462	0.00286694	0.00196585	0.172632	1.31056e-08	1.31056e-08	1	0	0	0	0	0
ACCCAG	69	332	6	171.611	218756368	150	250273915	1992	4.81159	0.402071	1.9346	1.32655	0.0116076	0.00795928	0.192464	5.30619e-08	5.30619e-08	1	0	0	1	0	0
ACCCAGC	1	5	7	171.611	218756368	150	250273915	35	5	0.00582712	0.0291356	0.0199781	0.000203949	0.000139847	0.233333	9.32312e-10	9.32312e-10	1	0	0	1	0	0
ACCCAT	653	2936	6	171.611	218756368	150	250273915	17616	4.49617	3.80511	17.1084	11.7311	0.102651	0.0703869	0.179847	4.69246e-07	4.69246e-07	1	0	0	1	0	0
ACCCATC	1	4	7	171.611	218756368	150	250273915	28	4	0.00582712	0.0233085	0.0159825	0.000163159	0.000111877	0.186667	7.45849e-10	7.45849e-10	1	0	0	1	0	0
ACCCC	199	1005	5	171.611	218756368	150	250273915	5025	5.05025	1.1596	5.85625	4.0156	0.0292813	0.020078	0.168342	1.33853e-07	1.33853e-07	1	0	0	1	0	0
ACCCCAGC	2	10	8	171.611	218756368	150	250273915	80	5	0.0116542	0.0582712	0.0399562	0.000466169	0.00031965	0.266667	2.131e-09	2.131e-09	1	0	0	1	0	0
ACCCCC	118	481	6	171.611	218756368	150	250273915	2886	4.07627	0.6876	2.80284	1.92189	0.0168171	0.0115314	0.163051	7.68758e-08	7.68758e-08	1	0	0	1	0	0
ACCCCCC	6	25	7	171.611	218756368	150	250273915	175	4.16667	0.0349627	0.145678	0.0998906	0.00101975	0.000699234	0.194444	4.66156e-09	4.66156e-09	1	0	0	1	0	0
ACCCCCT	1	4	7	171.611	218756368	150	250273915	28	4	0.00582712	0.0233085	0.0159825	0.000163159	0.000111877	0.186667	7.45849e-10	7.45849e-10	1	0	0	1	0	0
ACCCCG	9	36	6	171.611	218756368	150	250273915	216	4	0.0524441	0.209776	0.143842	0.00125866	0.000863054	0.16	5.7537e-09	5.7537e-09	1	0	0	1	0	0
ACCCCGG	16	73	7	171.611	218756368	150	250273915	511	4.5625	0.0932339	0.42538	0.29168	0.00297766	0.00204176	0.212917	1.36118e-08	1.36118e-08	1	0	0	1	0	0
ACCCCT	200	812	6	171.611	218756368	150	250273915	4872	4.06	1.16542	4.73162	3.24445	0.0283897	0.0194667	0.1624	1.29778e-07	1.29778e-07	1	0	0	1	0	0
ACCCG	4	20	5	171.611	218756368	150	250273915	100	5	0.0233085	0.116542	0.0799124	0.000582712	0.000399562	0.166667	2.66375e-09	2.66375e-09	1	0	0	1	0	0
ACCCGACGC	1	5	9	171.611	218756368	150	250273915	45	5	0.00582712	0.0291356	0.0199781	0.00026222	0.000179803	0.3	1.19869e-09	1.19869e-09	1	0	0	1	0	0
ACCCGC	97	498	6	171.611	218756368	150	250273915	2988	5.13402	0.565231	2.90191	1.98982	0.0174114	0.0119389	0.205361	7.95928e-08	7.95928e-08	1	0	0	1	0	0
ACCCGT	518	2302	6	171.611	218756368	150	250273915	13812	4.44402	3.01845	13.414	9.19792	0.0804842	0.0551875	0.177761	3.67917e-07	3.67917e-07	1	0	0	1	0	0
ACCCT	714	3875	5	171.611	218756368	150	250273915	19375	5.42717	4.16056	22.5801	15.483	0.1129	0.0774152	0.180906	5.16101e-07	5.16101e-07	1	0	0	1	0	0
ACCCTACCT	2	10	9	171.611	218756368	150	250273915	90	5	0.0116542	0.0582712	0.0399562	0.000524441	0.000359606	0.3	2.39737e-09	2.39737e-09	1	0	0	1	0	0
ACCCTACCTCC	59	236	11	171.611	218756368	150	250273915	2596	4	0.3438	1.3752	0.942967	0.0151272	0.0103726	0.293333	6.91509e-08	6.91509e-08	1	0	0	1	0	0
ACCCTACTCT	2	24	10	171.611	218756368	150	250273915	240	12	0.0116542	0.139851	0.0958949	0.00139851	0.000958949	0.8	6.393e-09	6.393e-09	1	0	0	1	1	0
ACCCTC	1778	8411	6	171.611	218756368	150	250273915	50466	4.7306	10.3606	49.0119	33.6072	0.294071	0.201643	0.189224	1.34429e-06	1.34429e-06	1	0	0	1	0	0
ACCCTCC	1	4	7	171.611	218756368	150	250273915	28	4	0.00582712	0.0233085	0.0159825	0.000163159	0.000111877	0.186667	7.45849e-10	7.45849e-10	1	0	0	1	0	0
ACCCTG	1	4	6	171.611	218756368	150	250273915	24	4	0.00582712	0.0233085	0.0159825	0.000139851	9.58949e-05	0.16	6.393e-10	6.393e-10	1	0	0	1	0	0
ACCG	2582	18914	4	171.611	218756368	150	250273915	75656	7.32533	15.0456	110.214	75.5732	0.440856	0.302293	0.195342	2.01529e-06	2.01529e-06	1	0	0	0	0	0
ACCGACT	24	98	7	171.611	218756368	150	250273915	686	4.08333	0.139851	0.571058	0.391571	0.0039974	0.002741	0.190556	1.82733e-08	1.82733e-08	1	0	0	1	0	0
ACCGATG	1	4	7	171.611	218756368	150	250273915	28	4	0.00582712	0.0233085	0.0159825	0.000163159	0.000111877	0.186667	7.45849e-10	7.45849e-10	1	0	0	1	0	0
ACCGC	591	3379	5	171.611	218756368	150	250273915	16895	5.71743	3.44383	19.6898	13.5012	0.0984492	0.067506	0.190581	4.5004e-07	4.5004e-07	1	0	0	1	0	0
ACCGCACT	3	13	8	171.611	218756368	150	250273915	104	4.33333	0.0174814	0.0757525	0.0519431	0.00060602	0.000415545	0.231111	2.7703e-09	2.7703e-09	1	0	0	1	0	0
ACCGCAGGGG	2	12	10	171.611	218756368	150	250273915	120	6	0.0116542	0.0699254	0.0479475	0.000699254	0.000479475	0.4	3.1965e-09	3.1965e-09	1	0	0	1	0	0
ACCGCC	214	882	6	171.611	218756368	150	250273915	5292	4.1215	1.247	5.13952	3.52414	0.0308371	0.0211448	0.16486	1.40966e-07	1.40966e-07	1	0	0	1	0	0
ACCGCCTG	4	30	8	171.611	218756368	150	250273915	240	7.5	0.0233085	0.174814	0.119869	0.00139851	0.000958949	0.4	6.393e-09	6.393e-09	1	0	0	1	0	0
ACCGCGT	35	162	7	171.611	218756368	150	250273915	1134	4.62857	0.203949	0.943993	0.647291	0.00660795	0.00453104	0.216	3.02069e-08	3.02069e-08	1	0	0	1	0	0
ACCGCTACT	5	47	9	171.611	218756368	150	250273915	423	9.4	0.0291356	0.273875	0.187794	0.00246487	0.00169015	0.564	1.12677e-08	1.12677e-08	1	0	0	1	1	0
ACCGCTG	8	47	7	171.611	218756368	150	250273915	329	5.875	0.0466169	0.273875	0.187794	0.00191712	0.00131456	0.274167	8.76373e-09	8.76373e-09	1	0	0	1	0	0
ACCGG	413	2130	5	171.611	218756368	150	250273915	10650	5.15738	2.4066	12.4118	8.51068	0.0620588	0.0425534	0.171913	2.83689e-07	2.83689e-07	1	0	0	1	0	0
ACCGGAGCC	1	4	9	171.611	218756368	150	250273915	36	4	0.00582712	0.0233085	0.0159825	0.000209776	0.000143842	0.24	9.58949e-10	9.58949e-10	1	0	0	1	0	0
ACCGGAGTGG	1	5	10	171.611	218756368	150	250273915	50	5	0.00582712	0.0291356	0.0199781	0.000291356	0.000199781	0.333333	1.33187e-09	1.33187e-09	1	0	0	1	0	0
ACCGGC	585	2661	6	171.611	218756368	150	250273915	15966	4.54872	3.40886	15.506	10.6324	0.0930358	0.0637941	0.181949	4.25294e-07	4.25294e-07	1	0	0	1	0	0
ACCGGCG	2	12	7	171.611	218756368	150	250273915	84	6	0.0116542	0.0699254	0.0479475	0.000489478	0.000335632	0.28	2.23755e-09	2.23755e-09	1	0	0	1	0	0
ACCGT	354	1965	5	171.611	218756368	150	250273915	9825	5.55085	2.0628	11.4503	7.8514	0.0572514	0.039257	0.185028	2.61713e-07	2.61713e-07	1	0	0	1	0	0
ACCGTAT	25	107	7	171.611	218756368	150	250273915	749	4.28	0.145678	0.623502	0.427532	0.00436451	0.00299272	0.199733	1.99515e-08	1.99515e-08	1	0	0	1	0	0
ACCGTC	696	3329	6	171.611	218756368	150	250273915	19974	4.78305	4.05567	19.3985	13.3014	0.116391	0.0798086	0.191322	5.32057e-07	5.32057e-07	1	0	0	1	0	0
ACCGTCT	3	14	7	171.611	218756368	150	250273915	98	4.66667	0.0174814	0.0815797	0.0559387	0.000571058	0.000391571	0.217778	2.61047e-09	2.61047e-09	1	0	0	1	0	0
ACCGTG	60	253	6	171.611	218756368	150	250273915	1518	4.21667	0.349627	1.47426	1.01089	0.00884557	0.00606535	0.168667	4.04357e-08	4.04357e-08	1	0	0	1	0	0
ACCT	32642	278339	4	171.611	218756368	150	250273915	1113356	8.52702	190.209	1621.91	1112.14	6.48766	4.44855	0.227387	2.9657e-05	2.9657e-05	1	1	1	0	0	0
ACCTAG	111	453	6	171.611	218756368	150	250273915	2718	4.08108	0.64681	2.63968	1.81002	0.0158381	0.0108601	0.163243	7.24007e-08	7.24007e-08	1	0	0	1	0	0
ACCTAT	496	2072	6	171.611	218756368	150	250273915	12432	4.17742	2.89025	12.0738	8.27893	0.0724427	0.0496736	0.167097	3.31157e-07	3.31157e-07	1	0	0	1	0	0
ACCTATCAGGCG	3	13	12	171.611	218756368	150	250273915	156	4.33333	0.0174814	0.0757525	0.0519431	0.000909031	0.000623317	0.346667	4.15545e-09	4.15545e-09	1	0	0	1	0	0
ACCTC	2836	17400	5	171.611	218756368	150	250273915	87000	6.1354	16.5257	101.392	69.5238	0.506959	0.347619	0.204513	2.31746e-06	2.31746e-06	1	0	0	1	0	0
ACCTCAGC	4	16	8	171.611	218756368	150	250273915	128	4	0.0233085	0.0932339	0.06393	0.000745871	0.00051144	0.213333	3.4096e-09	3.4096e-09	1	0	0	1	0	0
ACCTCC	2848	12214	6	171.611	218756368	150	250273915	73284	4.28862	16.5956	71.1724	48.8025	0.427035	0.292815	0.171545	1.9521e-06	1.9521e-06	1	0	0	1	0	0
ACCTCCC	4	16	7	171.611	218756368	150	250273915	112	4	0.0233085	0.0932339	0.06393	0.000652637	0.00044751	0.186667	2.9834e-09	2.9834e-09	1	0	0	1	0	0
ACCTCCGATGC	2	8	11	171.611	218756368	150	250273915	88	4	0.0116542	0.0466169	0.031965	0.000512786	0.000351615	0.293333	2.3441e-09	2.3441e-09	1	0	0	1	0	0
ACCTCGC	1	6	7	171.611	218756368	150	250273915	42	6	0.00582712	0.0349627	0.0239737	0.000244739	0.000167816	0.28	1.11877e-09	1.11877e-09	1	0	0	1	0	0
ACCTCT	847	4312	6	171.611	218756368	150	250273915	25872	5.09091	4.93557	25.1265	17.2291	0.150759	0.103375	0.203636	6.89165e-07	6.89165e-07	1	0	0	1	0	0
ACCTCTC	1	4	7	171.611	218756368	150	250273915	28	4	0.00582712	0.0233085	0.0159825	0.000163159	0.000111877	0.186667	7.45849e-10	7.45849e-10	1	0	0	1	0	0
ACCTGC	126	504	6	171.611	218756368	150	250273915	3024	4	0.734217	2.93687	2.01379	0.0176212	0.0120828	0.16	8.05517e-08	8.05517e-08	1	0	0	1	0	0
ACCTGG	3	12	6	171.611	218756368	150	250273915	72	4	0.0174814	0.0699254	0.0479475	0.000419553	0.000287685	0.16	1.9179e-09	1.9179e-09	1	0	0	1	0	0
ACG	132231	1450454	3	171.611	218756368	150	250273915	4351362	10.9691	770.526	8451.97	5795.47	25.3559	17.3864	0.219382	0.000115909	0.000115909	1	1	1	0	0	0
ACGACGC	86	344	7	171.611	218756368	150	250273915	2408	4	0.501132	2.00453	1.37449	0.0140317	0.00962146	0.186667	6.41431e-08	6.41431e-08	1	0	0	1	0	0
ACGACT	3916	19068	6	171.611	218756368	150	250273915	114408	4.86925	22.819	111.111	76.1885	0.666669	0.457131	0.19477	3.04754e-06	3.04754e-06	1	0	0	1	0	0
ACGAG	3195	17444	5	171.611	218756368	150	250273915	87220	5.45978	18.6176	101.648	69.6996	0.508241	0.348498	0.181993	2.32332e-06	2.32332e-06	1	0	0	1	0	0
ACGAGAG	97	391	7	171.611	218756368	150	250273915	2737	4.03093	0.565231	2.2784	1.56229	0.0159488	0.010936	0.18811	7.29068e-08	7.29068e-08	1	0	0	1	0	0
ACGAGATGC	2	8	9	171.611	218756368	150	250273915	72	4	0.0116542	0.0466169	0.031965	0.000419553	0.000287685	0.24	1.9179e-09	1.9179e-09	1	0	0	1	0	0
ACGAGC	1817	8921	6	171.611	218756368	150	250273915	53526	4.90974	10.5879	51.9837	35.6449	0.311902	0.21387	0.19639	1.4258e-06	1.4258e-06	1	0	0	1	0	0
ACGAGCC	1	5	7	171.611	218756368	150	250273915	35	5	0.00582712	0.0291356	0.0199781	0.000203949	0.000139847	0.233333	9.32312e-10	9.32312e-10	1	0	0	1	0	0
ACGAGCGGG	3	19	9	171.611	218756368	150	250273915	171	6.33333	0.0174814	0.110715	0.0759168	0.000996437	0.000683251	0.38	4.55501e-09	4.55501e-09	1	0	0	1	0	0
ACGAGG	12196	57374	6	171.611	218756368	150	250273915	344244	4.70433	71.0675	334.325	229.245	2.00595	1.37547	0.188173	9.16979e-06	9.16979e-06	1	1	0	1	0	0
ACGAGGC	8	36	7	171.611	218756368	150	250273915	252	4.5	0.0466169	0.209776	0.143842	0.00146843	0.0010069	0.21	6.71265e-09	6.71265e-09	1	0	0	1	0	0
ACGAGGGCG	1	4	9	171.611	218756368	150	250273915	36	4	0.00582712	0.0233085	0.0159825	0.000209776	0.000143842	0.24	9.58949e-10	9.58949e-10	1	0	0	1	0	0
ACGAGT	6	24	6	171.611	218756368	150	250273915	144	4	0.0349627	0.139851	0.0958949	0.000839105	0.00057537	0.16	3.8358e-09	3.8358e-09	1	0	0	1	0	0
ACGAGTGCAGTAG	1	4	13	171.611	218756368	150	250273915	52	4	0.00582712	0.0233085	0.0159825	0.00030301	0.000207772	0.346667	1.38515e-09	1.38515e-09	1	0	0	1	0	0
ACGAT	3273	19372	5	171.611	218756368	150	250273915	96860	5.91873	19.0722	112.883	77.4032	0.564415	0.387016	0.197291	2.58011e-06	2.58011e-06	1	0	0	1	0	0
ACGATAG	94	624	7	171.611	218756368	150	250273915	4368	6.6383	0.547749	3.63612	2.49327	0.0254529	0.0174529	0.309787	1.16353e-07	1.16353e-07	1	0	0	1	0	0
ACGATAT	1	4	7	171.611	218756368	150	250273915	28	4	0.00582712	0.0233085	0.0159825	0.000163159	0.000111877	0.186667	7.45849e-10	7.45849e-10	1	0	0	1	0	0
ACGATC	763	3469	6	171.611	218756368	150	250273915	20814	4.54653	4.44609	20.2143	13.8608	0.121286	0.0831649	0.181861	5.54433e-07	5.54433e-07	1	0	0	1	0	0
ACGATCATC	2	10	9	171.611	218756368	150	250273915	90	5	0.0116542	0.0582712	0.0399562	0.000524441	0.000359606	0.3	2.39737e-09	2.39737e-09	1	0	0	1	0	0
ACGATG	668557	4489115	6	171.611	218756368	150	250273915	26934690	6.71463	3895.76	26158.6	17936.8	156.952	107.621	0.268585	0.000717472	0.000717472	1	1	1	1	0	0
ACGATGC	209	840	7	171.611	218756368	150	250273915	5880	4.01914	1.21787	4.89478	3.35632	0.0342635	0.0234943	0.18756	1.56628e-07	1.56628e-07	1	0	0	1	0	0
ACGATGG	2	8	7	171.611	218756368	150	250273915	56	4	0.0116542	0.0466169	0.031965	0.000326319	0.000223755	0.186667	1.4917e-09	1.4917e-09	1	0	0	1	0	0
ACGC	9351	65047	4	171.611	218756368	150	250273915	260188	6.95615	54.4894	379.037	259.903	1.51615	1.03961	0.185497	6.93075e-06	6.93075e-06	1	0	0	0	0	0
ACGCAT	504	2280	6	171.611	218756368	150	250273915	13680	4.52381	2.93687	13.2858	9.11002	0.079715	0.0546601	0.180952	3.64401e-07	3.64401e-07	1	0	0	1	0	0
ACGCATATCC	3	13	10	171.611	218756368	150	250273915	130	4.33333	0.0174814	0.0757525	0.0519431	0.000757525	0.000519431	0.288889	3.46287e-09	3.46287e-09	1	0	0	1	0	0
ACGCC	266	1683	5	171.611	218756368	150	250273915	8415	6.32707	1.55001	9.80704	6.72463	0.0490352	0.0336232	0.210902	2.24154e-07	2.24154e-07	1	0	0	1	0	0
ACGCCAT	201	1090	7	171.611	218756368	150	250273915	7630	5.42289	1.17125	6.35156	4.35523	0.0444609	0.0304866	0.253068	2.03244e-07	2.03244e-07	1	0	0	1	0	0
ACGCCC	2	10	6	171.611	218756368	150	250273915	60	5	0.0116542	0.0582712	0.0399562	0.000349627	0.000239737	0.2	1.59825e-09	1.59825e-09	1	0	0	1	0	0
ACGCCG	540	2609	6	171.611	218756368	150	250273915	15654	4.83148	3.14664	15.203	10.4246	0.0912177	0.0625475	0.193259	4.16983e-07	4.16983e-07	1	0	0	1	0	0
ACGCCTGC	57	243	8	171.611	218756368	150	250273915	1944	4.26316	0.332146	1.41599	0.970936	0.0113279	0.00776749	0.227368	5.17833e-08	5.17833e-08	1	0	0	1	0	0
ACGCG	195	1116	5	171.611	218756368	150	250273915	5580	5.72308	1.13629	6.50306	4.45911	0.0325153	0.0222956	0.190769	1.48637e-07	1.48637e-07	1	0	0	1	0	0
ACGCGAGT	57	246	8	171.611	218756368	150	250273915	1968	4.31579	0.332146	1.43347	0.982923	0.0114678	0.00786338	0.230175	5.24226e-08	5.24226e-08	1	0	0	1	0	0
ACGCGC	41	175	6	171.611	218756368	150	250273915	1050	4.26829	0.238912	1.01975	0.699234	0.00611847	0.0041954	0.170732	2.79694e-08	2.79694e-08	1	0	0	1	0	0
ACGCTAT	2	40	7	171.611	218756368	150	250273915	280	20	0.0116542	0.233085	0.159825	0.00163159	0.00111877	0.933333	7.45849e-09	7.45849e-09	1	0	0	1	1	0
ACGCTC	148	626	6	171.611	218756368	150	250273915	3756	4.22973	0.862414	3.64778	2.50126	0.0218867	0.0150076	0.169189	1.0005e-07	1.0005e-07	1	0	0	1	0	0
ACGCTG	3	12	6	171.611	218756368	150	250273915	72	4	0.0174814	0.0699254	0.0479475	0.000419553	0.000287685	0.16	1.9179e-09	1.9179e-09	1	0	0	1	0	0
ACGG	3439	22772	4	171.611	218756368	150	250273915	91088	6.62169	20.0395	132.695	90.9883	0.530781	0.363953	0.176578	2.42635e-06	2.42635e-06	1	0	0	0	0	0
ACGGAG	150	654	6	171.611	218756368	150	250273915	3924	4.36	0.874068	3.81094	2.61314	0.0228656	0.0156788	0.1744	1.04525e-07	1.04525e-07	1	0	0	1	0	0
ACGGAGC	3	12	7	171.611	218756368	150	250273915	84	4	0.0174814	0.0699254	0.0479475	0.000489478	0.000335632	0.186667	2.23755e-09	2.23755e-09	1	0	0	1	0	0
ACGGAT	3	14	6	171.611	218756368	150	250273915	84	4.66667	0.0174814	0.0815797	0.0559387	0.000489478	0.000335632	0.186667	2.23755e-09	2.23755e-09	1	0	0	1	0	0
ACGGC	161	878	5	171.611	218756368	150	250273915	4390	5.45342	0.938166	5.11621	3.50816	0.0255811	0.0175408	0.181781	1.16939e-07	1.16939e-07	1	0	0	1	0	0
ACGGCAG	7	63	7	171.611	218756368	150	250273915	441	9	0.0407898	0.367108	0.251724	0.00256976	0.00176207	0.42	1.17471e-08	1.17471e-08	1	0	0	1	0	0
ACGGCC	6	30	6	171.611	218756368	150	250273915	180	5	0.0349627	0.174814	0.119869	0.00104888	0.000719212	0.2	4.79475e-09	4.79475e-09	1	0	0	1	0	0
ACGGCG	452	1929	6	171.611	218756368	150	250273915	11574	4.2677	2.63386	11.2405	7.70756	0.0674431	0.0462453	0.170708	3.08302e-07	3.08302e-07	1	0	0	1	0	0
ACGGCGCAGGCAG	7	31	13	171.611	218756368	150	250273915	403	4.42857	0.0407898	0.180641	0.123864	0.00234833	0.00161024	0.38381	1.07349e-08	1.07349e-08	1	0	0	1	0	0
ACGGCT	279	1486	6	171.611	218756368	150	250273915	8916	5.32616	1.62577	8.6591	5.93749	0.0519546	0.035625	0.213047	2.375e-07	2.375e-07	1	0	0	1	0	0
ACGGCTCGGC	36	145	10	171.611	218756368	150	250273915	1450	4.02778	0.209776	0.844932	0.579365	0.00844932	0.00579365	0.268519	3.86243e-08	3.86243e-08	1	0	0	1	0	0
ACGGG	93	503	5	171.611	218756368	150	250273915	2515	5.4086	0.541922	2.93104	2.0098	0.0146552	0.010049	0.180287	6.69933e-08	6.69933e-08	1	0	0	1	0	0
ACGGGC	221	994	6	171.611	218756368	150	250273915	5964	4.49774	1.28779	5.79216	3.97165	0.0347529	0.0238299	0.17991	1.58866e-07	1.58866e-07	1	0	0	1	0	0
ACGGGG	29	119	6	171.611	218756368	150	250273915	714	4.10345	0.168986	0.693427	0.475479	0.00416056	0.00285287	0.164138	1.90192e-08	1.90192e-08	1	0	0	1	0	0
ACGT	585	3546	4	171.611	218756368	150	250273915	14184	6.06154	3.40886	20.663	14.1685	0.0826519	0.0566739	0.161641	3.77826e-07	3.77826e-07	1	0	0	0	0	0
ACGTAG	407	1825	6	171.611	218756368	150	250273915	10950	4.48403	2.37164	10.6345	7.29201	0.0638069	0.0437521	0.179361	2.9168e-07	2.9168e-07	1	0	0	1	0	0
ACGTAT	22	89	6	171.611	218756368	150	250273915	534	4.04545	0.128197	0.518614	0.35561	0.00311168	0.00213366	0.161818	1.42244e-08	1.42244e-08	1	0	0	1	0	0
ACGTATATGC	210	957	10	171.611	218756368	150	250273915	9570	4.55714	1.22369	5.57655	3.82381	0.0557655	0.0382381	0.30381	2.54921e-07	2.54921e-07	1	0	0	1	0	0
ACGTC	62	312	5	171.611	218756368	150	250273915	1560	5.03226	0.361281	1.81806	1.24663	0.00909031	0.00623317	0.167742	4.15545e-08	4.15545e-08	1	0	0	1	0	0
ACGTCC	309	1487	6	171.611	218756368	150	250273915	8922	4.8123	1.80058	8.66493	5.94149	0.0519896	0.0356489	0.192492	2.3766e-07	2.3766e-07	1	0	0	1	0	0
ACGTCG	151	624	6	171.611	218756368	150	250273915	3744	4.13245	0.879895	3.63612	2.49327	0.0218167	0.0149596	0.165298	9.97307e-08	9.97307e-08	1	0	0	1	0	0
ACGTCGC	58	232	7	171.611	218756368	150	250273915	1624	4	0.337973	1.35189	0.926984	0.00946324	0.00648889	0.186667	4.32593e-08	4.32593e-08	1	0	0	1	0	0
ACGTGC	3	12	6	171.611	218756368	150	250273915	72	4	0.0174814	0.0699254	0.0479475	0.000419553	0.000287685	0.16	1.9179e-09	1.9179e-09	1	0	0	1	0	0
ACT	154789	1797114	3	171.611	218756368	150	250273915	5391342	11.6101	901.974	10472	7180.59	31.416	21.5418	0.232202	0.000143612	0.000143612	1	1	1	0	0	0
ACTACTACTACTGCTGCT	2	12	18	171.611	218756368	150	250273915	216	6	0.0116542	0.0699254	0.0479475	0.00125866	0.000863054	0.72	5.7537e-09	5.7537e-09	1	0	0	1	1	0
ACTACTACTGCTGCTGCT	1	6	18	171.611	218756368	150	250273915	108	6	0.00582712	0.0349627	0.0239737	0.000629329	0.000431527	0.72	2.87685e-09	2.87685e-09	1	0	0	1	1	0
ACTACTC	2	8	7	171.611	218756368	150	250273915	56	4	0.0116542	0.0466169	0.031965	0.000326319	0.000223755	0.186667	1.4917e-09	1.4917e-09	1	0	0	1	0	0
ACTACTGCTGCTGCTGCT	1	4	18	171.611	218756368	150	250273915	72	4	0.00582712	0.0233085	0.0159825	0.000419553	0.000287685	0.48	1.9179e-09	1.9179e-09	1	0	0	1	0	0
ACTAG	166	991	5	171.611	218756368	150	250273915	4955	5.96988	0.967302	5.77467	3.95966	0.0288734	0.0197983	0.198996	1.31989e-07	1.31989e-07	1	0	0	1	0	0
ACTAGAGGCAGGAGC	2	8	15	171.611	218756368	150	250273915	120	4	0.0116542	0.0466169	0.031965	0.000699254	0.000479475	0.4	3.1965e-09	3.1965e-09	1	0	0	1	0	0
ACTAGAGTATG	169	849	11	171.611	218756368	150	250273915	9339	5.02367	0.984783	4.94722	3.39228	0.0544195	0.0373151	0.368402	2.48767e-07	2.48767e-07	1	0	0	1	0	0
ACTAGAGTGC	15	68	10	171.611	218756368	150	250273915	680	4.53333	0.0874068	0.396244	0.271702	0.00396244	0.00271702	0.302222	1.81135e-08	1.81135e-08	1	0	0	1	0	0
ACTAGC	268	1114	6	171.611	218756368	150	250273915	6684	4.15672	1.56167	6.49141	4.45112	0.0389485	0.0267067	0.166269	1.78045e-07	1.78045e-07	1	0	0	1	0	0
ACTAGG	274	1390	6	171.611	218756368	150	250273915	8340	5.07299	1.59663	8.09969	5.55391	0.0485982	0.0333235	0.20292	2.22157e-07	2.22157e-07	1	0	0	1	0	0
ACTAGGAGAG	158	696	10	171.611	218756368	150	250273915	6960	4.40506	0.920685	4.05567	2.78095	0.0405567	0.0278095	0.293671	1.85397e-07	1.85397e-07	1	0	0	1	0	0
ACTAT	2154	13005	5	171.611	218756368	150	250273915	65025	6.0376	12.5516	75.7817	51.9631	0.378908	0.259815	0.201253	1.7321e-06	1.7321e-06	1	0	0	1	0	0
ACTATAT	177	744	7	171.611	218756368	150	250273915	5208	4.20339	1.0314	4.33538	2.97274	0.0303476	0.0208092	0.196158	1.38728e-07	1.38728e-07	1	0	0	1	0	0
ACTATC	219	1279	6	171.611	218756368	150	250273915	7674	5.84018	1.27614	7.45288	5.1104	0.0447173	0.0306624	0.233607	2.04416e-07	2.04416e-07	1	0	0	1	0	0
ACTATCG	54	216	7	171.611	218756368	150	250273915	1512	4	0.314664	1.25866	0.863054	0.0088106	0.00604138	0.186667	4.02759e-08	4.02759e-08	1	0	0	1	0	0
ACTATG	1966	9805	6	171.611	218756368	150	250273915	58830	4.98728	11.4561	57.1349	39.1771	0.342809	0.235062	0.199491	1.56708e-06	1.56708e-06	1	0	0	1	0	0
ACTC	26189	190914	4	171.611	218756368	150	250273915	763656	7.28985	152.606	1112.48	762.82	4.44991	3.05128	0.194396	2.03419e-05	2.03419e-05	1	1	0	0	0	0
ACTCAG	87	376	6	171.611	218756368	150	250273915	2256	4.32184	0.506959	2.191	1.50235	0.013146	0.00901412	0.172874	6.00942e-08	6.00942e-08	1	0	0	1	0	0
ACTCAGC	1	4	7	171.611	218756368	150	250273915	28	4	0.00582712	0.0233085	0.0159825	0.000163159	0.000111877	0.186667	7.45849e-10	7.45849e-10	1	0	0	1	0	0
ACTCAT	886	4298	6	171.611	218756368	150	250273915	25788	4.85102	5.16283	25.045	17.1732	0.15027	0.103039	0.194041	6.86927e-07	6.86927e-07	1	0	0	1	0	0
ACTCATCTGG	1	4	10	171.611	218756368	150	250273915	40	4	0.00582712	0.0233085	0.0159825	0.000233085	0.000159825	0.266667	1.0655e-09	1.0655e-09	1	0	0	1	0	0
ACTCC	98	548	5	171.611	218756368	150	250273915	2740	5.59184	0.571058	3.19326	2.1896	0.0159663	0.010948	0.186395	7.29867e-08	7.29867e-08	1	0	0	1	0	0
ACTCCAT	1	4	7	171.611	218756368	150	250273915	28	4	0.00582712	0.0233085	0.0159825	0.000163159	0.000111877	0.186667	7.45849e-10	7.45849e-10	1	0	0	1	0	0
ACTCCC	299	1248	6	171.611	218756368	150	250273915	7488	4.17391	1.74231	7.27224	4.98654	0.0436335	0.0299192	0.166957	1.99461e-07	1.99461e-07	1	0	0	1	0	0
ACTCCCCAG	2	8	9	171.611	218756368	150	250273915	72	4	0.0116542	0.0466169	0.031965	0.000419553	0.000287685	0.24	1.9179e-09	1.9179e-09	1	0	0	1	0	0
ACTCCG	78	401	6	171.611	218756368	150	250273915	2406	5.14103	0.454515	2.33667	1.60224	0.01402	0.00961347	0.205641	6.40898e-08	6.40898e-08	1	0	0	1	0	0
ACTCCT	574	2810	6	171.611	218756368	150	250273915	16860	4.89547	3.34477	16.3742	11.2277	0.0982452	0.0673662	0.195819	4.49108e-07	4.49108e-07	1	0	0	1	0	0
ACTCG	1639	9647	5	171.611	218756368	150	250273915	48235	5.88591	9.55065	56.2142	38.5458	0.281071	0.192729	0.196197	1.28486e-06	1.28486e-06	1	0	0	1	0	0
ACTCGC	149	701	6	171.611	218756368	150	250273915	4206	4.7047	0.868241	4.08481	2.80093	0.0245089	0.0168056	0.188188	1.12037e-07	1.12037e-07	1	0	0	1	0	0
ACTCGG	112	636	6	171.611	218756368	150	250273915	3816	5.67857	0.652637	3.70605	2.54122	0.0222363	0.0152473	0.227143	1.01649e-07	1.01649e-07	1	0	0	1	0	0
ACTCT	3181	20210	5	171.611	218756368	150	250273915	101050	6.35335	18.5361	117.766	80.7515	0.58883	0.403758	0.211778	2.69172e-06	2.69172e-06	1	0	0	1	0	0
ACTCTC	1999	8870	6	171.611	218756368	150	250273915	53220	4.43722	11.6484	51.6865	35.4412	0.310119	0.212647	0.177489	1.41765e-06	1.41765e-06	1	0	0	1	0	0
ACTCTCCCCC	1	4	10	171.611	218756368	150	250273915	40	4	0.00582712	0.0233085	0.0159825	0.000233085	0.000159825	0.266667	1.0655e-09	1.0655e-09	1	0	0	1	0	0
ACTCTCT	112	591	7	171.611	218756368	150	250273915	4137	5.27679	0.652637	3.44383	2.36141	0.0241068	0.0165299	0.24625	1.10199e-07	1.10199e-07	1	0	0	1	0	0
ACTCTG	179	776	6	171.611	218756368	150	250273915	4656	4.3352	1.04305	4.52184	3.1006	0.0271311	0.0186036	0.173408	1.24024e-07	1.24024e-07	1	0	0	1	0	0
ACTCTGATGC	31	158	10	171.611	218756368	150	250273915	1580	5.09677	0.180641	0.920685	0.631308	0.00920685	0.00631308	0.339785	4.20872e-08	4.20872e-08	1	0	0	1	0	0
ACTG	5232	38301	4	171.611	218756368	150	250273915	153204	7.32053	30.4875	223.184	153.036	0.892738	0.612145	0.195214	4.08097e-06	4.08097e-06	1	0	0	0	0	0
ACTGAG	121	491	6	171.611	218756368	150	250273915	2946	4.05785	0.705081	2.86112	1.96185	0.0171667	0.0117711	0.162314	7.8474e-08	7.8474e-08	1	0	0	1	0	0
ACTGATGCT	1	5	9	171.611	218756368	150	250273915	45	5	0.00582712	0.0291356	0.0199781	0.00026222	0.000179803	0.3	1.19869e-09	1.19869e-09	1	0	0	1	0	0
ACTGC	1131	6285	5	171.611	218756368	150	250273915	31425	5.55703	6.59047	36.6234	25.1125	0.183117	0.125562	0.185234	8.37083e-07	8.37083e-07	1	0	0	1	0	0
ACTGCAT	187	1064	7	171.611	218756368	150	250273915	7448	5.68984	1.08967	6.20005	4.25134	0.0434004	0.0297594	0.265526	1.98396e-07	1.98396e-07	1	0	0	1	0	0
ACTGCC	10	42	6	171.611	218756368	150	250273915	252	4.2	0.0582712	0.244739	0.167816	0.00146843	0.0010069	0.168	6.71265e-09	6.71265e-09	1	0	0	1	0	0
ACTGCCC	83	336	7	171.611	218756368	150	250273915	2352	4.04819	0.483651	1.95791	1.34253	0.0137054	0.0093977	0.188916	6.26514e-08	6.26514e-08	1	0	0	1	0	0
ACTGCCG	1	12	7	171.611	218756368	150	250273915	84	12	0.00582712	0.0699254	0.0479475	0.000489478	0.000335632	0.56	2.23755e-09	2.23755e-09	1	0	0	1	1	0
ACTGCG	136	546	6	171.611	218756368	150	250273915	3276	4.01471	0.792488	3.18161	2.18161	0.0190896	0.0130897	0.160588	8.72644e-08	8.72644e-08	1	0	0	1	0	0
ACTGCT	3119	14800	6	171.611	218756368	150	250273915	88800	4.74511	18.1748	86.2414	59.1352	0.517448	0.354811	0.189804	2.36541e-06	2.36541e-06	1	0	0	1	0	0
ACTGG	70	350	5	171.611	218756368	150	250273915	1750	5	0.407898	2.03949	1.39847	0.0101975	0.00699234	0.166667	4.66156e-08	4.66156e-08	1	0	0	1	0	0
ACTGGCT	1	4	7	171.611	218756368	150	250273915	28	4	0.00582712	0.0233085	0.0159825	0.000163159	0.000111877	0.186667	7.45849e-10	7.45849e-10	1	0	0	1	0	0
ACTGGG	3	12	6	171.611	218756368	150	250273915	72	4	0.0174814	0.0699254	0.0479475	0.000419553	0.000287685	0.16	1.9179e-09	1.9179e-09	1	0	0	1	0	0
AG	1614299	24410328	2	171.611	218756368	150	250273915	48820656	15.1213	9406.71	142242	97534.4	284.484	195.069	0.201618	0.00130046	0.00130046	1	1	1	0	0	0
AGAGAGG	17	69	7	171.611	218756368	150	250273915	483	4.05882	0.099061	0.402071	0.275698	0.0028145	0.00192989	0.189412	1.28659e-08	1.28659e-08	1	0	0	1	0	0
AGAGAT	8900	42967	6	171.611	218756368	150	250273915	257802	4.82775	51.8614	250.374	171.68	1.50224	1.03008	0.19311	6.8672e-06	6.8672e-06	1	0	0	1	0	0
AGAGATG	68	275	7	171.611	218756368	150	250273915	1925	4.04412	0.396244	1.60246	1.0988	0.0112172	0.00769157	0.188725	5.12772e-08	5.12772e-08	1	0	0	1	0	0
AGAGC	3976	39285	5	171.611	218756368	150	250273915	196425	9.88053	23.1686	228.918	156.968	1.14459	0.78484	0.329351	5.23227e-06	5.23227e-06	1	0	0	1	0	0
AGAGCC	3	19	6	171.611	218756368	150	250273915	114	6.33333	0.0174814	0.110715	0.0759168	0.000664292	0.000455501	0.253333	3.03667e-09	3.03667e-09	1	0	0	1	0	0
AGAGCCCG	2	8	8	171.611	218756368	150	250273915	64	4	0.0116542	0.0466169	0.031965	0.000372936	0.00025572	0.213333	1.7048e-09	1.7048e-09	1	0	0	1	0	0
AGAGCG	389	1851	6	171.611	218756368	150	250273915	11106	4.75835	2.26675	10.786	7.3959	0.064716	0.0443754	0.190334	2.95836e-07	2.95836e-07	1	0	0	1	0	0
AGAGCT	77	373	6	171.611	218756368	150	250273915	2238	4.84416	0.448688	2.17352	1.49037	0.0130411	0.0089422	0.193766	5.96147e-08	5.96147e-08	1	0	0	1	0	0
AGAGCTG	66	354	7	171.611	218756368	150	250273915	2478	5.36364	0.38459	2.0628	1.41445	0.0144396	0.00990115	0.250303	6.60077e-08	6.60077e-08	1	0	0	1	0	0
AGAGG	9224	51360	5	171.611	218756368	150	250273915	256800	5.56808	53.7493	299.281	205.215	1.4964	1.02608	0.185603	6.84051e-06	6.84051e-06	1	0	0	1	0	0
AGAGGC	229	969	6	171.611	218756368	150	250273915	5814	4.23144	1.33441	5.64648	3.87176	0.0338789	0.0232305	0.169258	1.5487e-07	1.5487e-07	1	0	0	1	0	0
AGAGGG	3013	12631	6	171.611	218756368	150	250273915	75786	4.19217	17.5571	73.6023	50.4687	0.441614	0.302812	0.167687	2.01875e-06	2.01875e-06	1	0	0	1	0	0
AGAT	98221	804633	4	171.611	218756368	150	250273915	3218532	8.19207	572.345	4688.69	3215.01	18.7548	12.86	0.218455	8.57336e-05	8.57336e-05	1	1	1	0	0	0
AGATAGG	115	472	7	171.611	218756368	150	250273915	3304	4.10435	0.670119	2.7504	1.88593	0.0192528	0.0132015	0.191536	8.80102e-08	8.80102e-08	1	0	0	1	0	0
AGATAT	864	3634	6	171.611	218756368	150	250273915	21804	4.20602	5.03463	21.1757	14.5201	0.127054	0.0871205	0.168241	5.80804e-07	5.80804e-07	1	0	0	1	0	0
AGATATG	29	119	7	171.611	218756368	150	250273915	833	4.10345	0.168986	0.693427	0.475479	0.00485399	0.00332835	0.191494	2.2189e-08	2.2189e-08	1	0	0	1	0	0
AGATCC	1	4	6	171.611	218756368	150	250273915	24	4	0.00582712	0.0233085	0.0159825	0.000139851	9.58949e-05	0.16	6.393e-10	6.393e-10	1	0	0	1	0	0
AGATCG	391	1635	6	171.611	218756368	150	250273915	9810	4.18159	2.2784	9.52734	6.53284	0.057164	0.0391971	0.167263	2.61314e-07	2.61314e-07	1	0	0	1	0	0
AGATCT	92	368	6	171.611	218756368	150	250273915	2208	4	0.536095	2.14438	1.47039	0.0128663	0.00882233	0.16	5.88156e-08	5.88156e-08	1	0	0	1	0	0
AGATG	1454	9185	5	171.611	218756368	150	250273915	45925	6.31706	8.47263	53.5221	36.6998	0.26761	0.183499	0.210569	1.22333e-06	1.22333e-06	1	0	0	1	0	0
AGATGC	57	286	6	171.611	218756368	150	250273915	1716	5.01754	0.332146	1.66656	1.14275	0.00999934	0.00685649	0.200702	4.57099e-08	4.57099e-08	1	0	0	1	0	0
AGATGG	95	453	6	171.611	218756368	150	250273915	2718	4.76842	0.553576	2.63968	1.81002	0.0158381	0.0108601	0.190737	7.24007e-08	7.24007e-08	1	0	0	1	0	0
AGATGGATATG	1	8	11	171.611	218756368	150	250273915	88	8	0.00582712	0.0466169	0.031965	0.000512786	0.000351615	0.586667	2.3441e-09	2.3441e-09	1	0	0	1	1	0
AGC	35445	320267	3	171.611	218756368	150	250273915	960801	9.0356	206.542	1866.23	1279.67	5.5987	3.839	0.180712	2.55933e-05	2.55933e-05	1	1	0	0	0	0
AGCAGCAGG	5	20	9	171.611	218756368	150	250273915	180	4	0.0291356	0.116542	0.0799124	0.00104888	0.000719212	0.24	4.79475e-09	4.79475e-09	1	0	0	1	0	0
AGCAGG	306	2013	6	171.611	218756368	150	250273915	12078	6.57843	1.7831	11.73	8.04319	0.0703799	0.0482591	0.263137	3.21727e-07	3.21727e-07	1	0	0	1	0	0
AGCAGGAGGG	2	8	10	171.611	218756368	150	250273915	80	4	0.0116542	0.0466169	0.031965	0.000466169	0.00031965	0.266667	2.131e-09	2.131e-09	1	0	0	1	0	0
AGCAGGC	5	28	7	171.611	218756368	150	250273915	196	5.6	0.0291356	0.163159	0.111877	0.00114212	0.000783142	0.261333	5.22095e-09	5.22095e-09	1	0	0	1	0	0
AGCAT	955	6198	5	171.611	218756368	150	250273915	30990	6.49005	5.5649	36.1165	24.7649	0.180582	0.123824	0.216335	8.25496e-07	8.25496e-07	1	0	0	1	0	0
AGCATC	2150	11471	6	171.611	218756368	150	250273915	68826	5.33535	12.5283	66.8429	45.8338	0.401057	0.275003	0.213414	1.83335e-06	1.83335e-06	1	0	0	1	0	0
AGCATG	632	3271	6	171.611	218756368	150	250273915	19626	5.17563	3.68274	19.0605	13.0697	0.114363	0.0784181	0.207025	5.22787e-07	5.22787e-07	1	0	0	1	0	0
AGCC	4556	32512	4	171.611	218756368	150	250273915	130048	7.13608	26.5484	189.451	129.906	0.757805	0.519623	0.190296	3.46415e-06	3.46415e-06	1	0	0	0	0	0
AGCCAT	188	867	6	171.611	218756368	150	250273915	5202	4.6117	1.0955	5.05211	3.4642	0.0303127	0.0207852	0.184468	1.38568e-07	1.38568e-07	1	0	0	1	0	0
AGCCC	130	681	5	171.611	218756368	150	250273915	3405	5.23846	0.757525	3.96827	2.72102	0.0198413	0.0136051	0.174615	9.07006e-08	9.07006e-08	1	0	0	1	0	0
AGCCCC	12	55	6	171.611	218756368	150	250273915	330	4.58333	0.0699254	0.320492	0.219759	0.00192295	0.00131856	0.183333	8.79037e-09	8.79037e-09	1	0	0	1	0	0
AGCCCG	98	588	6	171.611	218756368	150	250273915	3528	6	0.571058	3.42635	2.34943	0.0205581	0.0140966	0.24	9.3977e-08	9.3977e-08	1	0	0	1	0	0
AGCCCT	1	7	6	171.611	218756368	150	250273915	42	7	0.00582712	0.0407898	0.0279694	0.000244739	0.000167816	0.28	1.11877e-09	1.11877e-09	1	0	0	1	0	0
AGCCCTCCTC	87	371	10	171.611	218756368	150	250273915	3710	4.26437	0.506959	2.16186	1.48238	0.0216186	0.0148238	0.284291	9.88251e-08	9.88251e-08	1	0	0	1	0	0
AGCCG	239	1269	5	171.611	218756368	150	250273915	6345	5.30962	1.39268	7.39461	5.07044	0.0369731	0.0253522	0.176987	1.69015e-07	1.69015e-07	1	0	0	1	0	0
AGCCGAT	1	4	7	171.611	218756368	150	250273915	28	4	0.00582712	0.0233085	0.0159825	0.000163159	0.000111877	0.186667	7.45849e-10	7.45849e-10	1	0	0	1	0	0
AGCCGC	189	756	6	171.611	218756368	150	250273915	4536	4	1.10133	4.4053	3.02069	0.0264318	0.0181241	0.16	1.20828e-07	1.20828e-07	1	0	0	1	0	0
AGCCGCC	1	4	7	171.611	218756368	150	250273915	28	4	0.00582712	0.0233085	0.0159825	0.000163159	0.000111877	0.186667	7.45849e-10	7.45849e-10	1	0	0	1	0	0
AGCCGG	140	637	6	171.611	218756368	150	250273915	3822	4.55	0.815797	3.71187	2.54521	0.0222712	0.0152713	0.182	1.01808e-07	1.01808e-07	1	0	0	1	0	0
AGCCGGCATCC	1	4	11	171.611	218756368	150	250273915	44	4	0.00582712	0.0233085	0.0159825	0.000256393	0.000175807	0.293333	1.17205e-09	1.17205e-09	1	0	0	1	0	0
AGCCT	506	3070	5	171.611	218756368	150	250273915	15350	6.06719	2.94852	17.8893	12.2666	0.0894463	0.0613328	0.20224	4.08885e-07	4.08885e-07	1	0	0	1	0	0
AGCCTC	7	28	6	171.611	218756368	150	250273915	168	4	0.0407898	0.163159	0.111877	0.000978956	0.000671265	0.16	4.4751e-09	4.4751e-09	1	0	0	1	0	0
AGCCTG	86	596	6	171.611	218756368	150	250273915	3576	6.93023	0.501132	3.47296	2.38139	0.0208378	0.0142883	0.277209	9.52556e-08	9.52556e-08	1	0	0	1	0	0
AGCG	1446	8887	4	171.611	218756368	150	250273915	35548	6.14592	8.42601	51.7856	35.5091	0.207142	0.142036	0.163891	9.46909e-07	9.46909e-07	1	0	0	0	0	0
AGCGCC	9	36	6	171.611	218756368	150	250273915	216	4	0.0524441	0.209776	0.143842	0.00125866	0.000863054	0.16	5.7537e-09	5.7537e-09	1	0	0	1	0	0
AGCGCG	8	32	6	171.611	218756368	150	250273915	192	4	0.0466169	0.186468	0.12786	0.00111881	0.000767159	0.16	5.1144e-09	5.1144e-09	1	0	0	1	0	0
AGCGG	1	5	5	171.611	218756368	150	250273915	25	5	0.00582712	0.0291356	0.0199781	0.000145678	9.98906e-05	0.166667	6.65937e-10	6.65937e-10	1	0	0	1	0	0
AGCGGC	174	773	6	171.611	218756368	150	250273915	4638	4.44253	1.01392	4.50436	3.08862	0.0270262	0.0185317	0.177701	1.23545e-07	1.23545e-07	1	0	0	1	0	0
AGCGGCCTG	1	4	9	171.611	218756368	150	250273915	36	4	0.00582712	0.0233085	0.0159825	0.000209776	0.000143842	0.24	9.58949e-10	9.58949e-10	1	0	0	1	0	0
AGCGGG	66	264	6	171.611	218756368	150	250273915	1584	4	0.38459	1.53836	1.05484	0.00923016	0.00632907	0.16	4.21938e-08	4.21938e-08	1	0	0	1	0	0
AGCT	5380	33747	4	171.611	218756368	150	250273915	134988	6.27268	31.3499	196.648	134.84	0.786591	0.539361	0.167271	3.59574e-06	3.59574e-06	1	0	0	0	0	0
AGCTAT	2	8	6	171.611	218756368	150	250273915	48	4	0.0116542	0.0466169	0.031965	0.000279702	0.00019179	0.16	1.2786e-09	1.2786e-09	1	0	0	1	0	0
AGCTATG	2	22	7	171.611	218756368	150	250273915	154	11	0.0116542	0.128197	0.0879037	0.000897376	0.000615326	0.513333	4.10217e-09	4.10217e-09	1	0	0	1	1	0
AGCTC	601	3322	5	171.611	218756368	150	250273915	16610	5.52745	3.5021	19.3577	13.2735	0.0967884	0.0663673	0.184248	4.42449e-07	4.42449e-07	1	0	0	1	0	0
AGCTCC	2	8	6	171.611	218756368	150	250273915	48	4	0.0116542	0.0466169	0.031965	0.000279702	0.00019179	0.16	1.2786e-09	1.2786e-09	1	0	0	1	0	0
AGCTGC	66	264	6	171.611	218756368	150	250273915	1584	4	0.38459	1.53836	1.05484	0.00923016	0.00632907	0.16	4.21938e-08	4.21938e-08	1	0	0	1	0	0
AGG	110760	983726	3	171.611	218756368	150	250273915	2951178	8.8816	645.412	5732.29	3930.6	17.1969	11.7918	0.177632	7.86119e-05	7.86119e-05	1	1	1	0	0	0
AGGAGGG	26	105	7	171.611	218756368	150	250273915	735	4.03846	0.151505	0.611847	0.41954	0.00428293	0.00293678	0.188462	1.95785e-08	1.95785e-08	1	0	0	1	0	0
AGGAT	1309	7651	5	171.611	218756368	150	250273915	38255	5.84492	7.6277	44.5833	30.5705	0.222916	0.152853	0.194831	1.01902e-06	1.01902e-06	1	0	0	1	0	0
AGGATC	3	12	6	171.611	218756368	150	250273915	72	4	0.0174814	0.0699254	0.0479475	0.000419553	0.000287685	0.16	1.9179e-09	1.9179e-09	1	0	0	1	0	0
AGGATG	6456	32377	6	171.611	218756368	150	250273915	194262	5.01502	37.6199	188.665	129.366	1.13199	0.776198	0.200601	5.17465e-06	5.17465e-06	1	0	0	1	0	0
AGGC	6598	43311	4	171.611	218756368	150	250273915	173244	6.56426	38.4473	252.378	173.054	1.00951	0.692218	0.175047	4.61478e-06	4.61478e-06	1	0	0	0	0	0
AGGCC	46	232	5	171.611	218756368	150	250273915	1160	5.04348	0.268047	1.35189	0.926984	0.00675946	0.00463492	0.168116	3.08995e-08	3.08995e-08	1	0	0	1	0	0
AGGCG	78	507	5	171.611	218756368	150	250273915	2535	6.5	0.454515	2.95435	2.02578	0.0147717	0.0101289	0.216667	6.7526e-08	6.7526e-08	1	0	0	1	0	0
AGGCGG	38	157	6	171.611	218756368	150	250273915	942	4.13158	0.221431	0.914858	0.627313	0.00548915	0.00376388	0.165263	2.50925e-08	2.50925e-08	1	0	0	1	0	0
AGGCGGATG	1	4	9	171.611	218756368	150	250273915	36	4	0.00582712	0.0233085	0.0159825	0.000209776	0.000143842	0.24	9.58949e-10	9.58949e-10	1	0	0	1	0	0
AGGG	999	6130	4	171.611	218756368	150	250273915	24520	6.13614	5.82129	35.7202	24.4932	0.142881	0.0979727	0.16363	6.53151e-07	6.53151e-07	1	0	0	0	0	0
AGGGAT	559	2548	6	171.611	218756368	150	250273915	15288	4.55814	3.25736	14.8475	10.1808	0.089085	0.0610851	0.182326	4.07234e-07	4.07234e-07	1	0	0	1	0	0
AGGGATG	25	101	7	171.611	218756368	150	250273915	707	4.04	0.145678	0.588539	0.403558	0.00411977	0.0028249	0.188533	1.88327e-08	1.88327e-08	1	0	0	1	0	0
AGGGC	149	861	5	171.611	218756368	150	250273915	4305	5.77852	0.868241	5.01715	3.44023	0.0250857	0.0172012	0.192617	1.14674e-07	1.14674e-07	1	0	0	1	0	0
AGGGCAT	1	4	7	171.611	218756368	150	250273915	28	4	0.00582712	0.0233085	0.0159825	0.000163159	0.000111877	0.186667	7.45849e-10	7.45849e-10	1	0	0	1	0	0
AGGGCG	321	1518	6	171.611	218756368	150	250273915	9108	4.72897	1.87051	8.84557	6.06535	0.0530734	0.0363921	0.189159	2.42614e-07	2.42614e-07	1	0	0	1	0	0
AGGGG	105	540	5	171.611	218756368	150	250273915	2700	5.14286	0.611847	3.14664	2.15764	0.0157332	0.0107882	0.171429	7.19212e-08	7.19212e-08	1	0	0	1	0	0
AGGGGATGCG	1	4	10	171.611	218756368	150	250273915	40	4	0.00582712	0.0233085	0.0159825	0.000233085	0.000159825	0.266667	1.0655e-09	1.0655e-09	1	0	0	1	0	0
AGGGGC	25	100	6	171.611	218756368	150	250273915	600	4	0.145678	0.582712	0.399562	0.00349627	0.00239737	0.16	1.59825e-08	1.59825e-08	1	0	0	1	0	0
AGGGGCG	4	16	7	171.611	218756368	150	250273915	112	4	0.0233085	0.0932339	0.06393	0.000652637	0.00044751	0.186667	2.9834e-09	2.9834e-09	1	0	0	1	0	0
AGGGGG	355	1452	6	171.611	218756368	150	250273915	8712	4.09014	2.06863	8.46098	5.80164	0.0507659	0.0348099	0.163606	2.32066e-07	2.32066e-07	1	0	0	1	0	0
AGGGGGG	3	12	7	171.611	218756368	150	250273915	84	4	0.0174814	0.0699254	0.0479475	0.000489478	0.000335632	0.186667	2.23755e-09	2.23755e-09	1	0	0	1	0	0
AT	24569	347740	2	171.611	218756368	150	250273915	695480	14.1536	143.166	2026.32	1389.44	4.05264	2.77888	0.188715	1.85258e-05	1.85258e-05	1	1	0	0	0	0
ATATATC	4	16	7	171.611	218756368	150	250273915	112	4	0.0233085	0.0932339	0.06393	0.000652637	0.00044751	0.186667	2.9834e-09	2.9834e-09	1	0	0	1	0	0
ATATC	52	276	5	171.611	218756368	150	250273915	1380	5.30769	0.30301	1.60828	1.10279	0.00804142	0.00551396	0.176923	3.67597e-08	3.67597e-08	1	0	0	1	0	0
ATATCC	379	1766	6	171.611	218756368	150	250273915	10596	4.65963	2.20848	10.2907	7.05627	0.0617441	0.0423376	0.186385	2.82251e-07	2.82251e-07	1	0	0	1	0	0
ATATCG	151	605	6	171.611	218756368	150	250273915	3630	4.00662	0.879895	3.52541	2.41735	0.0211524	0.0145041	0.160265	9.66941e-08	9.66941e-08	1	0	0	1	0	0
ATATGC	15	60	6	171.611	218756368	150	250273915	360	4	0.0874068	0.349627	0.239737	0.00209776	0.00143842	0.16	9.58949e-09	9.58949e-09	1	0	0	1	0	0
ATC	1241757	28141541	3	171.611	218756368	150	250273915	84424623	22.6627	7235.87	163984	112443	491.952	337.329	0.453254	0.00224886	0.00224886	1	1	1	0	0	0
ATCATCC	1	5	7	171.611	218756368	150	250273915	35	5	0.00582712	0.0291356	0.0199781	0.000203949	0.000139847	0.233333	9.32312e-10	9.32312e-10	1	0	0	1	0	0
ATCATCG	114	456	7	171.611	218756368	150	250273915	3192	4	0.664292	2.65717	1.822	0.0186002	0.012754	0.186667	8.50268e-08	8.50268e-08	1	0	0	1	0	0
ATCATG	158	650	6	171.611	218756368	150	250273915	3900	4.11392	0.920685	3.78763	2.59715	0.0227258	0.0155829	0.164557	1.03886e-07	1.03886e-07	1	0	0	1	0	0
ATCC	11808	91949	4	171.611	218756368	150	250273915	367796	7.78701	68.8066	535.798	367.393	2.14319	1.46957	0.207654	9.79716e-06	9.79716e-06	1	0	0	0	0	0
ATCCC	366	2056	5	171.611	218756368	150	250273915	10280	5.61749	2.13273	11.9806	8.215	0.0599028	0.041075	0.18725	2.73833e-07	2.73833e-07	1	0	0	1	0	0
ATCCCC	293	1229	6	171.611	218756368	150	250273915	7374	4.19454	1.70735	7.16153	4.91062	0.0429692	0.0294637	0.167782	1.96425e-07	1.96425e-07	1	0	0	1	0	0
ATCCCCC	2	8	7	171.611	218756368	150	250273915	56	4	0.0116542	0.0466169	0.031965	0.000326319	0.000223755	0.186667	1.4917e-09	1.4917e-09	1	0	0	1	0	0
ATCCCG	113	509	6	171.611	218756368	150	250273915	3054	4.50442	0.658464	2.966	2.03377	0.017796	0.0122026	0.180177	8.13509e-08	8.13509e-08	1	0	0	1	0	0
ATCCG	191	1022	5	171.611	218756368	150	250273915	5110	5.35079	1.11298	5.95532	4.08353	0.0297766	0.0204176	0.17836	1.36118e-07	1.36118e-07	1	0	0	1	0	0
ATCCGC	15	102	6	171.611	218756368	150	250273915	612	6.8	0.0874068	0.594366	0.407553	0.0035662	0.00244532	0.272	1.63021e-08	1.63021e-08	1	0	0	1	0	0
ATCG	4497	28134	4	171.611	218756368	150	250273915	112536	6.25617	26.2046	163.94	112.413	0.655761	0.449651	0.166831	2.99768e-06	2.99768e-06	1	0	0	0	0	0
ATCGC	1424	9169	5	171.611	218756368	150	250273915	45845	6.4389	8.29782	53.4289	36.6359	0.267144	0.183179	0.21463	1.2212e-06	1.2212e-06	1	0	0	1	0	0
ATCGCC	228	1163	6	171.611	218756368	150	250273915	6978	5.10088	1.32858	6.77694	4.64691	0.0406616	0.0278815	0.204035	1.85876e-07	1.85876e-07	1	0	0	1	0	0
ATCGCCC	174	704	7	171.611	218756368	150	250273915	4928	4.04598	1.01392	4.10229	2.81292	0.028716	0.0196904	0.188812	1.3127e-07	1.3127e-07	1	0	0	1	0	0
ATCGGC	241	1422	6	171.611	218756368	150	250273915	8532	5.90041	1.40434	8.28616	5.68177	0.049717	0.0340906	0.236017	2.27271e-07	2.27271e-07	1	0	0	1	0	0
ATGC	2794	16891	4	171.611	218756368	150	250273915	67564	6.04545	16.281	98.4259	67.4901	0.393703	0.26996	0.161212	1.79973e-06	1.79973e-06	1	0	0	0	0	0
ATGCC	367	1925	5	171.611	218756368	150	250273915	9625	5.24523	2.13855	11.2172	7.69157	0.056086	0.0384579	0.174841	2.56386e-07	2.56386e-07	1	0	0	1	0	0
ATGCCC	194	1139	6	171.611	218756368	150	250273915	6834	5.87113	1.13046	6.63709	4.55101	0.0398225	0.0273061	0.234845	1.82041e-07	1.82041e-07	1	0	0	1	0	0
CCCCCCG	4	16	7	171.611	218756368	150	250273915	112	4	0.0233085	0.0932339	0.06393	0.000652637	0.00044751	0.186667	2.9834e-09	2.9834e-09	1	0	0	1	0	0
CCCCCG	29	117	6	171.611	218756368	150	250273915	702	4.03448	0.168986	0.681773	0.467488	0.00409064	0.00280493	0.161379	1.86995e-08	1.86995e-08	1	0	0	1	0	0
CCCCG	5	25	5	171.611	218756368	150	250273915	125	5	0.0291356	0.145678	0.0998906	0.00072839	0.000499453	0.166667	3.32969e-09	3.32969e-09	1	0	0	1	0	0
CCCCGG	8	32	6	171.611	218756368	150	250273915	192	4	0.0466169	0.186468	0.12786	0.00111881	0.000767159	0.16	5.1144e-09	5.1144e-09	1	0	0	1	0	0
CCCG	1	6	4	171.611	218756368	150	250273915	24	6	0.00582712	0.0349627	0.0239737	0.000139851	9.58949e-05	0.16	6.393e-10	6.393e-10	1	0	0	0	0	0
CCCGG	14	70	5	171.611	218756368	150	250273915	350	5	0.0815797	0.407898	0.279694	0.00203949	0.00139847	0.166667	9.32312e-09	9.32312e-09	1	0	0	1	0	0
CCG	1118	9696	3	171.611	218756368	150	250273915	29088	8.67263	6.51472	56.4997	38.7416	0.169499	0.116225	0.173453	7.74831e-07	7.74831e-07	1	0	0	0	0	0
CCGCG	8	40	5	171.611	218756368	150	250273915	200	5	0.0466169	0.233085	0.159825	0.00116542	0.000799124	0.166667	5.3275e-09	5.3275e-09	1	0	0	1	0	0
CCGCGG	1	4	6	171.611	218756368	150	250273915	24	4	0.00582712	0.0233085	0.0159825	0.000139851	9.58949e-05	0.16	6.393e-10	6.393e-10	1	0	0	1	0	0
CCGG	19	114	4	171.611	218756368	150	250273915	456	6	0.110715	0.664292	0.455501	0.00265717	0.001822	0.16	1.21467e-08	1.21467e-08	1	0	0	0	0	0
CG	190	2364	2	171.611	218756368	150	250273915	4728	12.4421	1.10715	13.7753	9.44565	0.0275506	0.0188913	0.165895	1.25942e-07	1.25942e-07	1	0	0	0	0	0
