# Supplementary material for: Profiles of telomeric repeats in Insecta reveal diverse forms of telomeric motifs in Hymenopterans
Source: Life Sci Alliance. 2022 Apr 1;5(7):e202101163. doi: 10.26508/lsa.202101163 (PMC8977481; doi:10.26508/lsa.202101163)
Supplement: Supplemental Data 3. — Tandem repeat statistics for 50 species without simple tandem type TRM. [file LSA-2021-01163_Supplemental_Data_3.zip › DataS3/POLNU_output.csv.0.filtered.xlsx]

## Sheet: Sheet1
Unnamed: 0	reads	repeats	unit_len	avg_genome_cov	genome_size	eff_read_len	num_reads	repeats_total_len	repeats_per_read	reads_per_genome	repeats_per_genome	repeats_per_million_reads	repeats_len_per_genome	repeats_len_per_million_reads	percent_repeats_len_per_read	percent_repeats_len_per_genome	percent_repeat_unit_in_sequences	avg_genome_cov_filter	repeat_containing_reads_filter	repeats_len_per_million_reads_filter	unit_len_filter	percent_repeats_len_per_read_filter	qualified
AAAAAAC	22	106	7	23.2281	150778722	101	34676218	742	4.81818	0.94713	4.56345	3.05685	0.0319441	0.021398	0.333933	2.11861e-07	2.11861e-07	1	0	0	1	0	0
AAAAAAT	1	4	7	23.2281	150778722	101	34676218	28	4	0.0430514	0.172205	0.115353	0.00120544	0.00080747	0.277228	7.99475e-09	7.99475e-09	1	0	0	1	0	0
AAAAAATAAAG	13	53	11	23.2281	150778722	101	34676218	583	4.07692	0.559668	2.28172	1.52843	0.0250989	0.0168127	0.444021	1.66462e-07	1.66462e-07	1	0	0	1	0	0
AAAAAATTT	4	19	9	23.2281	150778722	101	34676218	171	4.75	0.172205	0.817976	0.547926	0.00736178	0.00493133	0.423267	4.88251e-08	4.88251e-08	1	0	0	1	0	0
AAAAAC	40	160	6	23.2281	150778722	101	34676218	960	4	1.72205	6.88822	4.61411	0.0413293	0.0276847	0.237624	2.74106e-07	2.74106e-07	1	0	0	1	0	0
AAAAAG	120	515	6	23.2281	150778722	101	34676218	3090	4.29167	5.16616	22.1715	14.8517	0.133029	0.0891101	0.25495	8.82278e-07	8.82278e-07	1	0	0	1	0	0
AAAAAT	136	558	6	23.2281	150778722	101	34676218	3348	4.10294	5.85499	24.0227	16.0917	0.144136	0.0965503	0.243739	9.55944e-07	9.55944e-07	1	0	0	1	0	0
AAAAATAAAT	15	100	10	23.2281	150778722	101	34676218	1000	6.66667	0.645771	4.30514	2.88382	0.0430514	0.0288382	0.660066	2.85527e-07	2.85527e-07	1	0	0	1	1	0
AAAAATTATT	6	35	10	23.2281	150778722	101	34676218	350	5.83333	0.258308	1.5068	1.00934	0.015068	0.0100934	0.577558	9.99344e-08	9.99344e-08	1	0	0	1	1	0
AAAAATTC	86	859	8	23.2281	150778722	101	34676218	6872	9.98837	3.70242	36.9811	24.772	0.295849	0.198176	0.791158	1.96214e-06	1.96214e-06	1	0	0	1	1	0
AAAAC	5	25	5	23.2281	150778722	101	34676218	125	5	0.215257	1.07628	0.720955	0.00538142	0.00360478	0.247525	3.56909e-08	3.56909e-08	1	0	0	1	0	0
AAAACTACTCCTTTTATGTGGC	1	4	22	23.2281	150778722	101	34676218	88	4	0.0430514	0.172205	0.115353	0.00378852	0.00253776	0.871287	2.51264e-08	2.51264e-08	1	0	0	1	1	0
AAAAG	153	793	5	23.2281	150778722	101	34676218	3965	5.18301	6.58686	34.1397	22.8687	0.170699	0.114343	0.256584	1.13211e-06	1.13211e-06	1	0	0	1	0	0
AAAAGATAG	27	221	9	23.2281	150778722	101	34676218	1989	8.18519	1.16239	9.51435	6.37324	0.0856292	0.0573592	0.729373	5.67913e-07	5.67913e-07	1	0	0	1	1	0
AAAAGC	32	128	6	23.2281	150778722	101	34676218	768	4	1.37764	5.51058	3.69129	0.0330635	0.0221477	0.237624	2.19285e-07	2.19285e-07	1	0	0	1	0	0
AAAAGCAGAGC	2	10	11	23.2281	150778722	101	34676218	110	5	0.0861027	0.430514	0.288382	0.00473565	0.0031722	0.544554	3.14079e-08	3.14079e-08	1	0	0	1	1	0
AAAAGGAATC	308	1910	10	23.2281	150778722	101	34676218	19100	6.2013	13.2598	82.2281	55.081	0.822281	0.55081	0.61399	5.45356e-06	5.45356e-06	1	0	0	1	1	0
AAAAGGG	97	789	7	23.2281	150778722	101	34676218	5523	8.13402	4.17598	33.9675	22.7533	0.237773	0.159273	0.563744	1.57696e-06	1.57696e-06	1	0	0	1	1	0
AAAAGTG	25	100	7	23.2281	150778722	101	34676218	700	4	1.07628	4.30514	2.88382	0.030136	0.0201867	0.277228	1.99869e-07	1.99869e-07	1	0	0	1	0	0
AAAAT	348	1832	5	23.2281	150778722	101	34676218	9160	5.26437	14.9819	78.8701	52.8316	0.394351	0.264158	0.260612	2.61543e-06	2.61543e-06	1	0	0	1	0	0
AAAATAAATTAAATTATTTTATT	1	4	23	23.2281	150778722	101	34676218	92	4	0.0430514	0.172205	0.115353	0.00396073	0.00265312	0.910891	2.62685e-08	2.62685e-08	1	0	0	1	1	0
AAAATG	17	68	6	23.2281	150778722	101	34676218	408	4	0.731873	2.92749	1.961	0.017565	0.011766	0.237624	1.16495e-07	1.16495e-07	1	0	0	1	0	0
AAAATT	3	12	6	23.2281	150778722	101	34676218	72	4	0.129154	0.516616	0.346059	0.0030997	0.00207635	0.237624	2.05579e-08	2.05579e-08	1	0	0	1	0	0
AAAATTAAAT	8	38	10	23.2281	150778722	101	34676218	380	4.75	0.344411	1.63595	1.09585	0.0163595	0.0109585	0.470297	1.085e-07	1.085e-07	1	0	0	1	0	0
AAAATTATT	12	60	9	23.2281	150778722	101	34676218	540	5	0.516616	2.58308	1.73029	0.0232477	0.0155726	0.445545	1.54184e-07	1.54184e-07	1	0	0	1	0	0
AAAC	4460	56520	4	23.2281	150778722	101	34676218	226080	12.6726	192.009	2433.26	1629.94	9.73305	6.51974	0.501887	6.45519e-05	6.45519e-05	1	0	1	0	1	0
AAACAGAC	1044	8045	8	23.2281	150778722	101	34676218	64360	7.70594	44.9456	346.348	232.003	2.77079	1.85603	0.610371	1.83765e-05	1.83765e-05	1	0	0	1	1	0
AAACAGACAGAC	2606	11495	12	23.2281	150778722	101	34676218	137940	4.41097	112.192	494.875	331.495	5.93851	3.97794	0.524076	3.93856e-05	3.93856e-05	1	0	0	1	1	0
AAACATAC	90	411	8	23.2281	150778722	101	34676218	3288	4.56667	3.87462	17.6941	11.8525	0.141553	0.09482	0.361716	9.38812e-07	9.38812e-07	1	0	0	1	0	0
AAACGAC	1279	5885	7	23.2281	150778722	101	34676218	41195	4.60125	55.0627	253.357	169.713	1.7735	1.18799	0.318899	1.17623e-05	1.17623e-05	1	0	0	1	0	0
AAAG	1100	7053	4	23.2281	150778722	101	34676218	28212	6.41182	47.3565	303.641	203.396	1.21457	0.813584	0.253933	8.05528e-06	8.05528e-06	1	0	0	0	0	0
AAAGACAG	730	6777	8	23.2281	150778722	101	34676218	54216	9.28356	31.4275	291.759	195.437	2.33407	1.56349	0.735332	1.54801e-05	1.54801e-05	1	0	0	1	1	0
AAAGACAGACAG	23	92	12	23.2281	150778722	101	34676218	1104	4	0.990181	3.96073	2.65312	0.0475287	0.0318374	0.475248	3.15222e-07	3.15222e-07	1	0	0	1	0	0
AAAGAG	171	759	6	23.2281	150778722	101	34676218	4554	4.4386	7.36178	32.676	21.8882	0.196056	0.131329	0.263679	1.30029e-06	1.30029e-06	1	0	0	1	0	0
AAAGG	24	120	5	23.2281	150778722	101	34676218	600	5	1.03323	5.16616	3.46059	0.0258308	0.0173029	0.247525	1.71316e-07	1.71316e-07	1	0	0	1	0	0
AAAGGAAGGG	52	358	10	23.2281	150778722	101	34676218	3580	6.88462	2.23867	15.4124	10.3241	0.154124	0.103241	0.681645	1.02219e-06	1.02219e-06	1	0	0	1	1	0
AAAGGCAG	3	12	8	23.2281	150778722	101	34676218	96	4	0.129154	0.516616	0.346059	0.00413293	0.00276847	0.316832	2.74106e-08	2.74106e-08	1	0	0	1	0	0
AAAGT	28	167	5	23.2281	150778722	101	34676218	835	5.96429	1.20544	7.18958	4.81598	0.0359479	0.0240799	0.295262	2.38415e-07	2.38415e-07	1	0	0	1	0	0
AAAGTAT	15	60	7	23.2281	150778722	101	34676218	420	4	0.645771	2.58308	1.73029	0.0180816	0.012112	0.277228	1.19921e-07	1.19921e-07	1	0	0	1	0	0
AAAT	391	2487	4	23.2281	150778722	101	34676218	9948	6.36061	16.8331	107.069	71.7206	0.428275	0.286882	0.251905	2.84042e-06	2.84042e-06	1	0	0	0	0	0
AAATAATTT	18	101	9	23.2281	150778722	101	34676218	909	5.61111	0.774925	4.34819	2.91266	0.0391337	0.0262139	0.5	2.59544e-07	2.59544e-07	1	0	0	1	0	0
AAATAG	2	10	6	23.2281	150778722	101	34676218	60	5	0.0861027	0.430514	0.288382	0.00258308	0.00173029	0.29703	1.71316e-08	1.71316e-08	1	0	0	1	0	0
AAATG	9	45	5	23.2281	150778722	101	34676218	225	5	0.387462	1.93731	1.29772	0.00968656	0.0064886	0.247525	6.42435e-08	6.42435e-08	1	0	0	1	0	0
AAATGC	29	116	6	23.2281	150778722	101	34676218	696	4	1.24849	4.99396	3.34523	0.0299638	0.0200714	0.237624	1.98727e-07	1.98727e-07	1	0	0	1	0	0
AAATGCATAT	53	359	10	23.2281	150778722	101	34676218	3590	6.77358	2.28172	15.4554	10.3529	0.154554	0.103529	0.670652	1.02504e-06	1.02504e-06	1	0	0	1	1	0
AAATT	53	275	5	23.2281	150778722	101	34676218	1375	5.18868	2.28172	11.8391	7.93051	0.0591956	0.0396525	0.256865	3.92599e-07	3.92599e-07	1	0	0	1	0	0
AAATTG	19	76	6	23.2281	150778722	101	34676218	456	4	0.817976	3.2719	2.1917	0.0196314	0.0131502	0.237624	1.302e-07	1.302e-07	1	0	0	1	0	0
AAATTT	36	144	6	23.2281	150778722	101	34676218	864	4	1.54985	6.1994	4.1527	0.0371964	0.0249162	0.237624	2.46695e-07	2.46695e-07	1	0	0	1	0	0
AAC	2691	22793	3	23.2281	150778722	101	34676218	68379	8.47009	115.851	981.27	657.309	2.94381	1.97193	0.251587	1.9524e-05	1.9524e-05	1	0	0	0	0	0
AACAATTC	1	8	8	23.2281	150778722	101	34676218	64	8	0.0430514	0.344411	0.230706	0.00275529	0.00184565	0.633663	1.82737e-08	1.82737e-08	1	0	0	1	1	0
AACACC	1	6	6	23.2281	150778722	101	34676218	36	6	0.0430514	0.258308	0.173029	0.00154985	0.00103818	0.356436	1.0279e-08	1.0279e-08	1	0	0	1	0	0
AACAG	28	140	5	23.2281	150778722	101	34676218	700	5	1.20544	6.02719	4.03735	0.030136	0.0201867	0.247525	1.99869e-07	1.99869e-07	1	0	0	1	0	0
AACCAAGTCACCACC	1	4	15	23.2281	150778722	101	34676218	60	4	0.0430514	0.172205	0.115353	0.00258308	0.00173029	0.594059	1.71316e-08	1.71316e-08	1	0	0	1	1	0
AACCACCAC	7	33	9	23.2281	150778722	101	34676218	297	4.71429	0.30136	1.4207	0.951661	0.0127863	0.00856495	0.420085	8.48015e-08	8.48015e-08	1	0	0	1	0	0
AACCAG	25	122	6	23.2281	150778722	101	34676218	732	4.88	1.07628	5.25227	3.51826	0.0315136	0.0211096	0.289901	2.09006e-07	2.09006e-07	1	0	0	1	0	0
AACCAT	1	4	6	23.2281	150778722	101	34676218	24	4	0.0430514	0.172205	0.115353	0.00103323	0.000692117	0.237624	6.85264e-09	6.85264e-09	1	0	0	1	0	0
AACCATGTCACC	1	4	12	23.2281	150778722	101	34676218	48	4	0.0430514	0.172205	0.115353	0.00206647	0.00138423	0.475248	1.37053e-08	1.37053e-08	1	0	0	1	0	0
AACCCACAATC	12	50	11	23.2281	150778722	101	34676218	550	4.16667	0.516616	2.15257	1.44191	0.0236783	0.015861	0.453795	1.5704e-07	1.5704e-07	1	0	0	1	0	0
AACCCT	9	111	6	23.2281	150778722	101	34676218	666	12.3333	0.387462	4.7787	3.20104	0.0286722	0.0192062	0.732673	1.90161e-07	1.90161e-07	1	0	0	1	1	0
AACCTCT	1	8	7	23.2281	150778722	101	34676218	56	8	0.0430514	0.344411	0.230706	0.00241088	0.00161494	0.554455	1.59895e-08	1.59895e-08	1	0	0	1	1	0
AACCTTCTC	6	26	9	23.2281	150778722	101	34676218	234	4.33333	0.258308	1.11934	0.749793	0.010074	0.00674814	0.386139	6.68133e-08	6.68133e-08	1	0	0	1	0	0
AACG	15	90	4	23.2281	150778722	101	34676218	360	6	0.645771	3.87462	2.59544	0.0154985	0.0103818	0.237624	1.0279e-07	1.0279e-07	1	0	0	0	0	0
AACGAG	15	60	6	23.2281	150778722	101	34676218	360	4	0.645771	2.58308	1.73029	0.0154985	0.0103818	0.237624	1.0279e-07	1.0279e-07	1	0	0	1	0	0
AACGG	8	47	5	23.2281	150778722	101	34676218	235	5.875	0.344411	2.02341	1.3554	0.0101171	0.00677698	0.290842	6.70988e-08	6.70988e-08	1	0	0	1	0	0
AACGGC	25	121	6	23.2281	150778722	101	34676218	726	4.84	1.07628	5.20922	3.48942	0.0312553	0.0209365	0.287525	2.07292e-07	2.07292e-07	1	0	0	1	0	0
AACGGG	50	200	6	23.2281	150778722	101	34676218	1200	4	2.15257	8.61027	5.76764	0.0516616	0.0346059	0.237624	3.42632e-07	3.42632e-07	1	0	0	1	0	0
AACTG	22	110	5	23.2281	150778722	101	34676218	550	5	0.94713	4.73565	3.1722	0.0236783	0.015861	0.247525	1.5704e-07	1.5704e-07	1	0	0	1	0	0
AACTGATAAT	9	40	10	23.2281	150778722	101	34676218	400	4.44444	0.387462	1.72205	1.15353	0.0172205	0.0115353	0.440044	1.14211e-07	1.14211e-07	1	0	0	1	0	0
AAG	16837	153365	3	23.2281	150778722	101	34676218	460095	9.10881	724.856	6602.57	4422.77	19.8077	13.2683	0.270559	0.000131369	0.000131369	1	1	1	0	0	0
AAGAAT	26	104	6	23.2281	150778722	101	34676218	624	4	1.11934	4.47734	2.99917	0.0268641	0.017995	0.237624	1.78169e-07	1.78169e-07	1	0	0	1	0	0
AAGAG	50	250	5	23.2281	150778722	101	34676218	1250	5	2.15257	10.7628	7.20955	0.0538142	0.0360478	0.247525	3.56909e-07	3.56909e-07	1	0	0	1	0	0
AAGAGCG	7	28	7	23.2281	150778722	101	34676218	196	4	0.30136	1.20544	0.80747	0.00843807	0.00565229	0.277228	5.59633e-08	5.59633e-08	1	0	0	1	0	0
AAGAGG	19	76	6	23.2281	150778722	101	34676218	456	4	0.817976	3.2719	2.1917	0.0196314	0.0131502	0.237624	1.302e-07	1.302e-07	1	0	0	1	0	0
AAGATAT	2	8	7	23.2281	150778722	101	34676218	56	4	0.0861027	0.344411	0.230706	0.00241088	0.00161494	0.277228	1.59895e-08	1.59895e-08	1	0	0	1	0	0
AAGATC	1	9	6	23.2281	150778722	101	34676218	54	9	0.0430514	0.387462	0.259544	0.00232477	0.00155726	0.534653	1.54184e-08	1.54184e-08	1	0	0	1	1	0
AAGATG	1	13	6	23.2281	150778722	101	34676218	78	13	0.0430514	0.559668	0.374897	0.00335801	0.00224938	0.772277	2.22711e-08	2.22711e-08	1	0	0	1	1	0
AAGC	369	2353	4	23.2281	150778722	101	34676218	9412	6.37669	15.886	101.3	67.8563	0.405199	0.271425	0.252542	2.68738e-06	2.68738e-06	1	0	0	0	0	0
AAGCAG	47	188	6	23.2281	150778722	101	34676218	1128	4	2.02341	8.09366	5.42158	0.0485619	0.0325295	0.237624	3.22074e-07	3.22074e-07	1	0	0	1	0	0
AAGCAGCC	162	1607	8	23.2281	150778722	101	34676218	12856	9.91975	6.97432	69.1835	46.343	0.553468	0.370744	0.785723	3.67073e-06	3.67073e-06	1	0	0	1	1	0
AAGG	168	1022	4	23.2281	150778722	101	34676218	4088	6.08333	7.23263	43.9985	29.4726	0.175994	0.117891	0.240924	1.16723e-06	1.16723e-06	1	0	0	0	0	0
AAGGAAGGG	37	172	9	23.2281	150778722	101	34676218	1548	4.64865	1.5929	7.40484	4.96017	0.0666435	0.0446415	0.414236	4.41996e-07	4.41996e-07	1	0	0	1	0	0
AAGGAG	51	327	6	23.2281	150778722	101	34676218	1962	6.41176	2.19562	14.0778	9.43009	0.0844668	0.0565806	0.380897	5.60204e-07	5.60204e-07	1	0	0	1	0	0
AAGGAGG	17	85	7	23.2281	150778722	101	34676218	595	5	0.731873	3.65937	2.45125	0.0256156	0.0171587	0.346535	1.69888e-07	1.69888e-07	1	0	0	1	0	0
AAGGCAT	14	56	7	23.2281	150778722	101	34676218	392	4	0.602719	2.41088	1.61494	0.0168761	0.0113046	0.277228	1.11927e-07	1.11927e-07	1	0	0	1	0	0
AAGGG	20	100	5	23.2281	150778722	101	34676218	500	5	0.861027	4.30514	2.88382	0.0215257	0.0144191	0.247525	1.42763e-07	1.42763e-07	1	0	0	1	0	0
AAGGGG	5	23	6	23.2281	150778722	101	34676218	138	4.6	0.215257	0.990181	0.663279	0.00594109	0.00397967	0.273267	3.94027e-08	3.94027e-08	1	0	0	1	0	0
AAGT	62	399	4	23.2281	150778722	101	34676218	1596	6.43548	2.66918	17.1775	11.5064	0.06871	0.0460258	0.254871	4.55701e-07	4.55701e-07	1	0	0	0	0	0
AAGTGG	1	4	6	23.2281	150778722	101	34676218	24	4	0.0430514	0.172205	0.115353	0.00103323	0.000692117	0.237624	6.85264e-09	6.85264e-09	1	0	0	1	0	0
AAT	2763	35067	3	23.2281	150778722	101	34676218	105201	12.6916	118.951	1509.68	1011.27	4.52905	3.03381	0.376979	3.00377e-05	3.00377e-05	1	0	0	0	0	0
AATAATT	2	10	7	23.2281	150778722	101	34676218	70	5	0.0861027	0.430514	0.288382	0.0030136	0.00201867	0.346535	1.99869e-08	1.99869e-08	1	0	0	1	0	0
AATAGT	7	28	6	23.2281	150778722	101	34676218	168	4	0.30136	1.20544	0.80747	0.00723263	0.00484482	0.237624	4.79685e-08	4.79685e-08	1	0	0	1	0	0
AATAT	20	116	5	23.2281	150778722	101	34676218	580	5.8	0.861027	4.99396	3.34523	0.0249698	0.0167262	0.287129	1.65606e-07	1.65606e-07	1	0	0	1	0	0
AATATAT	2	8	7	23.2281	150778722	101	34676218	56	4	0.0861027	0.344411	0.230706	0.00241088	0.00161494	0.277228	1.59895e-08	1.59895e-08	1	0	0	1	0	0
AATC	22	227	4	23.2281	150778722	101	34676218	908	10.3182	0.94713	9.77266	6.54627	0.0390906	0.0261851	0.408641	2.59258e-07	2.59258e-07	1	0	0	0	0	0
AATCACTC	1	5	8	23.2281	150778722	101	34676218	40	5	0.0430514	0.215257	0.144191	0.00172205	0.00115353	0.39604	1.14211e-08	1.14211e-08	1	0	0	1	0	0
AATCG	28	140	5	23.2281	150778722	101	34676218	700	5	1.20544	6.02719	4.03735	0.030136	0.0201867	0.247525	1.99869e-07	1.99869e-07	1	0	0	1	0	0
AATCT	16	80	5	23.2281	150778722	101	34676218	400	5	0.688822	3.44411	2.30706	0.0172205	0.0115353	0.247525	1.14211e-07	1.14211e-07	1	0	0	1	0	0
AATG	281	1747	4	23.2281	150778722	101	34676218	6988	6.21708	12.0974	75.2107	50.3804	0.300843	0.201521	0.246221	1.99526e-06	1.99526e-06	1	0	0	0	0	0
AATGAT	10	40	6	23.2281	150778722	101	34676218	240	4	0.430514	1.72205	1.15353	0.0103323	0.00692117	0.237624	6.85264e-08	6.85264e-08	1	0	0	1	0	0
AATGATC	11	44	7	23.2281	150778722	101	34676218	308	4	0.473565	1.89426	1.26888	0.0132598	0.00888217	0.277228	8.79423e-08	8.79423e-08	1	0	0	1	0	0
AATGATG	1	4	7	23.2281	150778722	101	34676218	28	4	0.0430514	0.172205	0.115353	0.00120544	0.00080747	0.277228	7.99475e-09	7.99475e-09	1	0	0	1	0	0
AATGG	23	151	5	23.2281	150778722	101	34676218	755	6.56522	0.990181	6.50076	4.35457	0.0325038	0.0217728	0.325011	2.15573e-07	2.15573e-07	1	0	0	1	0	0
AATGGG	32	128	6	23.2281	150778722	101	34676218	768	4	1.37764	5.51058	3.69129	0.0330635	0.0221477	0.237624	2.19285e-07	2.19285e-07	1	0	0	1	0	0
AATGTAG	1	4	7	23.2281	150778722	101	34676218	28	4	0.0430514	0.172205	0.115353	0.00120544	0.00080747	0.277228	7.99475e-09	7.99475e-09	1	0	0	1	0	0
AATT	43	258	4	23.2281	150778722	101	34676218	1032	6	1.85121	11.1073	7.44026	0.044429	0.029761	0.237624	2.94664e-07	2.94664e-07	1	0	0	0	0	0
AATTAT	18	81	6	23.2281	150778722	101	34676218	486	4.5	0.774925	3.48716	2.33589	0.020923	0.0140154	0.267327	1.38766e-07	1.38766e-07	1	0	0	1	0	0
AATTC	3	15	5	23.2281	150778722	101	34676218	75	5	0.129154	0.645771	0.432573	0.00322885	0.00216287	0.247525	2.14145e-08	2.14145e-08	1	0	0	1	0	0
AC	25743	369288	2	23.2281	150778722	101	34676218	738576	14.3452	1108.27	15898.4	10649.6	31.7967	21.2992	0.284063	0.000210883	0.000210883	1	1	1	0	0	0
ACACAT	28	112	6	23.2281	150778722	101	34676218	672	4	1.20544	4.82175	3.22988	0.0289305	0.0193793	0.237624	1.91874e-07	1.91874e-07	1	0	0	1	0	0
ACACC	1	9	5	23.2281	150778722	101	34676218	45	9	0.0430514	0.387462	0.259544	0.00193731	0.00129772	0.445545	1.28487e-08	1.28487e-08	1	0	0	1	0	0
ACACCC	1	6	6	23.2281	150778722	101	34676218	36	6	0.0430514	0.258308	0.173029	0.00154985	0.00103818	0.356436	1.0279e-08	1.0279e-08	1	0	0	1	0	0
ACAG	32437	519920	4	23.2281	150778722	101	34676218	2079680	16.0286	1396.46	22383.3	14993.6	89.5331	59.9742	0.634796	0.000593804	0.000593804	1	1	1	0	1	0
ACAGACTG	848	6507	8	23.2281	150778722	101	34676218	52056	7.67335	36.5076	280.135	187.65	2.24108	1.5012	0.60779	1.48634e-05	1.48634e-05	1	0	0	1	1	0
ACAGAG	60	240	6	23.2281	150778722	101	34676218	1440	4	2.58308	10.3323	6.92117	0.061994	0.041527	0.237624	4.11159e-07	4.11159e-07	1	0	0	1	0	0
ACAGAGAG	3568	21266	8	23.2281	150778722	101	34676218	170128	5.9602	153.607	915.53	613.273	7.32424	4.90619	0.472095	4.85761e-05	4.85761e-05	1	0	1	1	0	0
ACAGC	77	477	5	23.2281	150778722	101	34676218	2385	6.19481	3.31496	20.5355	13.7558	0.102678	0.0687791	0.306674	6.80981e-07	6.80981e-07	1	0	0	1	0	0
ACAGCG	25	100	6	23.2281	150778722	101	34676218	600	4	1.07628	4.30514	2.88382	0.0258308	0.0173029	0.237624	1.71316e-07	1.71316e-07	1	0	0	1	0	0
ACAT	244	1857	4	23.2281	150778722	101	34676218	7428	7.61066	10.5045	79.9464	53.5526	0.319786	0.21421	0.301412	2.12089e-06	2.12089e-06	1	0	0	0	0	0
ACATATAT	1	4	8	23.2281	150778722	101	34676218	32	4	0.0430514	0.172205	0.115353	0.00137764	0.000922823	0.316832	9.13686e-09	9.13686e-09	1	0	0	1	0	0
ACATC	2	10	5	23.2281	150778722	101	34676218	50	5	0.0861027	0.430514	0.288382	0.00215257	0.00144191	0.247525	1.42763e-08	1.42763e-08	1	0	0	1	0	0
ACC	12	97	3	23.2281	150778722	101	34676218	291	8.08333	0.516616	4.17598	2.79731	0.0125279	0.00839192	0.240099	8.30883e-08	8.30883e-08	1	0	0	0	0	0
ACCACG	1	6	6	23.2281	150778722	101	34676218	36	6	0.0430514	0.258308	0.173029	0.00154985	0.00103818	0.356436	1.0279e-08	1.0279e-08	1	0	0	1	0	0
ACCAGC	1	4	6	23.2281	150778722	101	34676218	24	4	0.0430514	0.172205	0.115353	0.00103323	0.000692117	0.237624	6.85264e-09	6.85264e-09	1	0	0	1	0	0
ACCATCC	2	10	7	23.2281	150778722	101	34676218	70	5	0.0861027	0.430514	0.288382	0.0030136	0.00201867	0.346535	1.99869e-08	1.99869e-08	1	0	0	1	0	0
ACCATG	2	10	6	23.2281	150778722	101	34676218	60	5	0.0861027	0.430514	0.288382	0.00258308	0.00173029	0.29703	1.71316e-08	1.71316e-08	1	0	0	1	0	0
ACCCGC	1	4	6	23.2281	150778722	101	34676218	24	4	0.0430514	0.172205	0.115353	0.00103323	0.000692117	0.237624	6.85264e-09	6.85264e-09	1	0	0	1	0	0
ACCG	5	30	4	23.2281	150778722	101	34676218	120	6	0.215257	1.29154	0.865146	0.00516616	0.00346059	0.237624	3.42632e-08	3.42632e-08	1	0	0	0	0	0
ACCGGG	551	2217	6	23.2281	150778722	101	34676218	13302	4.02359	23.7213	95.4449	63.9343	0.572669	0.383606	0.239025	3.79808e-06	3.79808e-06	1	0	0	1	0	0
ACG	408	3315	3	23.2281	150778722	101	34676218	9945	8.125	17.565	142.715	95.5987	0.428146	0.286796	0.241337	2.83956e-06	2.83956e-06	1	0	0	0	0	0
ACGAG	38	190	5	23.2281	150778722	101	34676218	950	5	1.63595	8.17976	5.47926	0.0408988	0.0273963	0.247525	2.7125e-07	2.7125e-07	1	0	0	1	0	0
ACGAGG	3	15	6	23.2281	150778722	101	34676218	90	5	0.129154	0.645771	0.432573	0.00387462	0.00259544	0.29703	2.56974e-08	2.56974e-08	1	0	0	1	0	0
ACGC	11	77	4	23.2281	150778722	101	34676218	308	7	0.473565	3.31496	2.22054	0.0132598	0.00888217	0.277228	8.79423e-08	8.79423e-08	1	0	0	0	0	0
ACGG	10	60	4	23.2281	150778722	101	34676218	240	6	0.430514	2.58308	1.73029	0.0103323	0.00692117	0.237624	6.85264e-08	6.85264e-08	1	0	0	0	0	0
ACT	130	1388	3	23.2281	150778722	101	34676218	4164	10.6769	5.59668	59.7553	40.0274	0.179266	0.120082	0.317136	1.18893e-06	1.18893e-06	1	0	0	0	0	0
ACTACTG	12	80	7	23.2281	150778722	101	34676218	560	6.66667	0.516616	3.44411	2.30706	0.0241088	0.0161494	0.462046	1.59895e-07	1.59895e-07	1	0	0	1	0	0
ACTC	1131	7388	4	23.2281	150778722	101	34676218	29552	6.53227	48.6911	318.064	213.057	1.27225	0.852227	0.258704	8.43789e-06	8.43789e-06	1	0	0	0	0	0
ACTCC	37	200	5	23.2281	150778722	101	34676218	1000	5.40541	1.5929	8.61027	5.76764	0.0430514	0.0288382	0.267594	2.85527e-07	2.85527e-07	1	0	0	1	0	0
ACTCCTC	28	112	7	23.2281	150778722	101	34676218	784	4	1.20544	4.82175	3.22988	0.0337523	0.0226092	0.277228	2.23853e-07	2.23853e-07	1	0	0	1	0	0
ACTCG	25	209	5	23.2281	150778722	101	34676218	1045	8.36	1.07628	8.99774	6.02719	0.0449887	0.0301359	0.413861	2.98376e-07	2.98376e-07	1	0	0	1	0	0
ACTCTCTCTC	44	180	10	23.2281	150778722	101	34676218	1800	4.09091	1.89426	7.74925	5.19088	0.0774925	0.0519088	0.405041	5.13948e-07	5.13948e-07	1	0	0	1	0	0
ACTG	365	4402	4	23.2281	150778722	101	34676218	17608	12.0603	15.7137	189.512	126.946	0.758048	0.507783	0.477635	5.02756e-06	5.02756e-06	1	0	0	0	0	0
AG	265494	4195321	2	23.2281	150778722	101	34676218	8390642	15.8019	11429.9	180614	120986	361.229	241.971	0.31291	0.00239575	0.00239575	1	1	1	0	0	0
AGAGAGAGGGG	2	8	11	23.2281	150778722	101	34676218	88	4	0.0861027	0.344411	0.230706	0.00378852	0.00253776	0.435644	2.51264e-08	2.51264e-08	1	0	0	1	0	0
AGAGAGG	17	68	7	23.2281	150778722	101	34676218	476	4	0.731873	2.92749	1.961	0.0204925	0.013727	0.277228	1.35911e-07	1.35911e-07	1	0	0	1	0	0
AGAGC	40	200	5	23.2281	150778722	101	34676218	1000	5	1.72205	8.61027	5.76764	0.0430514	0.0288382	0.247525	2.85527e-07	2.85527e-07	1	0	0	1	0	0
AGAGCC	2	13	6	23.2281	150778722	101	34676218	78	6.5	0.0861027	0.559668	0.374897	0.00335801	0.00224938	0.386139	2.22711e-08	2.22711e-08	1	0	0	1	0	0
AGAGCG	163	729	6	23.2281	150778722	101	34676218	4374	4.47239	7.01737	31.3844	21.0231	0.188307	0.126138	0.265687	1.24889e-06	1.24889e-06	1	0	0	1	0	0
AGAGCT	18	72	6	23.2281	150778722	101	34676218	432	4	0.774925	3.0997	2.07635	0.0185982	0.0124581	0.237624	1.23348e-07	1.23348e-07	1	0	0	1	0	0
AGAGG	148	756	5	23.2281	150778722	101	34676218	3780	5.10811	6.3716	32.5468	21.8017	0.162734	0.109008	0.252877	1.07929e-06	1.07929e-06	1	0	0	1	0	0
AGAGGAGGG	29	151	9	23.2281	150778722	101	34676218	1359	5.2069	1.24849	6.50076	4.35457	0.0585068	0.0391911	0.463981	3.88031e-07	3.88031e-07	1	0	0	1	0	0
AGAGGC	79	316	6	23.2281	150778722	101	34676218	1896	4	3.40106	13.6042	9.11287	0.0816254	0.0546772	0.237624	5.41359e-07	5.41359e-07	1	0	0	1	0	0
AGAGGG	146	627	6	23.2281	150778722	101	34676218	3762	4.29452	6.2855	26.9932	18.0816	0.161959	0.108489	0.25512	1.07415e-06	1.07415e-06	1	0	0	1	0	0
AGAGGGGAGGG	2	9	11	23.2281	150778722	101	34676218	99	4.5	0.0861027	0.387462	0.259544	0.00426209	0.00285498	0.490099	2.82672e-08	2.82672e-08	1	0	0	1	0	0
AGAT	176	1240	4	23.2281	150778722	101	34676218	4960	7.04545	7.57704	53.3837	35.7594	0.213535	0.143038	0.279028	1.41621e-06	1.41621e-06	1	0	0	0	0	0
AGATAT	1	8	6	23.2281	150778722	101	34676218	48	8	0.0430514	0.344411	0.230706	0.00206647	0.00138423	0.475248	1.37053e-08	1.37053e-08	1	0	0	1	0	0
AGATATG	2	8	7	23.2281	150778722	101	34676218	56	4	0.0861027	0.344411	0.230706	0.00241088	0.00161494	0.277228	1.59895e-08	1.59895e-08	1	0	0	1	0	0
AGATG	10	50	5	23.2281	150778722	101	34676218	250	5	0.430514	2.15257	1.44191	0.0107628	0.00720955	0.247525	7.13817e-08	7.13817e-08	1	0	0	1	0	0
AGC	1980	17188	3	23.2281	150778722	101	34676218	51564	8.68081	85.2417	739.967	495.671	2.2199	1.48701	0.257846	1.47229e-05	1.47229e-05	1	0	0	0	0	0
AGCAGCC	1	4	7	23.2281	150778722	101	34676218	28	4	0.0430514	0.172205	0.115353	0.00120544	0.00080747	0.277228	7.99475e-09	7.99475e-09	1	0	0	1	0	0
AGCC	346	2728	4	23.2281	150778722	101	34676218	10912	7.88439	14.8958	117.444	78.6706	0.469777	0.314683	0.312253	3.11567e-06	3.11567e-06	1	0	0	0	0	0
AGCCGC	17	68	6	23.2281	150778722	101	34676218	408	4	0.731873	2.92749	1.961	0.017565	0.011766	0.237624	1.16495e-07	1.16495e-07	1	0	0	1	0	0
AGCG	863	5358	4	23.2281	150778722	101	34676218	21432	6.20857	37.1533	230.669	154.515	0.922677	0.61806	0.245884	6.11941e-06	6.11941e-06	1	0	0	0	0	0
AGCGG	30	150	5	23.2281	150778722	101	34676218	750	5	1.29154	6.45771	4.32573	0.0322885	0.0216287	0.247525	2.14145e-07	2.14145e-07	1	0	0	1	0	0
AGCGGC	44	176	6	23.2281	150778722	101	34676218	1056	4	1.89426	7.57704	5.07552	0.0454622	0.0304531	0.237624	3.01516e-07	3.01516e-07	1	0	0	1	0	0
AGCGGG	2	8	6	23.2281	150778722	101	34676218	48	4	0.0861027	0.344411	0.230706	0.00206647	0.00138423	0.237624	1.37053e-08	1.37053e-08	1	0	0	1	0	0
AGCTC	36	180	5	23.2281	150778722	101	34676218	900	5	1.54985	7.74925	5.19088	0.0387462	0.0259544	0.247525	2.56974e-07	2.56974e-07	1	0	0	1	0	0
AGG	1979	16769	3	23.2281	150778722	101	34676218	50307	8.47347	85.1987	721.928	483.588	2.16579	1.45076	0.251687	1.4364e-05	1.4364e-05	1	0	0	0	0	0
AGGC	868	5985	4	23.2281	150778722	101	34676218	23940	6.89516	37.3686	257.662	172.597	1.03065	0.690387	0.273076	6.83551e-06	6.83551e-06	1	0	0	0	0	0
AGGCG	35	205	5	23.2281	150778722	101	34676218	1025	5.85714	1.5068	8.82553	5.91183	0.0441277	0.0295592	0.289958	2.92665e-07	2.92665e-07	1	0	0	1	0	0
AGGG	17	105	4	23.2281	150778722	101	34676218	420	6.17647	0.731873	4.52039	3.02801	0.0180816	0.012112	0.244613	1.19921e-07	1.19921e-07	1	0	0	0	0	0
AGGGATG	8	32	7	23.2281	150778722	101	34676218	224	4	0.344411	1.37764	0.922823	0.00964351	0.00645976	0.277228	6.3958e-08	6.3958e-08	1	0	0	1	0	0
AGGGG	4	20	5	23.2281	150778722	101	34676218	100	5	0.172205	0.861027	0.576764	0.00430514	0.00288382	0.247525	2.85527e-08	2.85527e-08	1	0	0	1	0	0
AGGGGG	11	44	6	23.2281	150778722	101	34676218	264	4	0.473565	1.89426	1.26888	0.0113656	0.00761329	0.237624	7.53791e-08	7.53791e-08	1	0	0	1	0	0
AT	219	3216	2	23.2281	150778722	101	34676218	6432	14.6849	9.42825	138.453	92.7437	0.276906	0.185487	0.290791	1.83651e-06	1.83651e-06	1	0	0	0	0	0
ATC	3832	33493	3	23.2281	150778722	101	34676218	100479	8.74034	164.973	1441.92	965.878	4.32576	2.89763	0.259614	2.86894e-05	2.86894e-05	1	0	0	0	0	0
ATCC	257	1709	4	23.2281	150778722	101	34676218	6836	6.64981	11.0642	73.5748	49.2845	0.294299	0.197138	0.263359	1.95186e-06	1.95186e-06	1	0	0	0	0	0
ATCGCC	1	4	6	23.2281	150778722	101	34676218	24	4	0.0430514	0.172205	0.115353	0.00103323	0.000692117	0.237624	6.85264e-09	6.85264e-09	1	0	0	1	0	0
ATGC	12	72	4	23.2281	150778722	101	34676218	288	6	0.516616	3.0997	2.07635	0.0123988	0.0083054	0.237624	8.22317e-08	8.22317e-08	1	0	0	0	0	0
ATGCC	24	120	5	23.2281	150778722	101	34676218	600	5	1.03323	5.16616	3.46059	0.0258308	0.0173029	0.247525	1.71316e-07	1.71316e-07	1	0	0	1	0	0
CCCCGG	1	4	6	23.2281	150778722	101	34676218	24	4	0.0430514	0.172205	0.115353	0.00103323	0.000692117	0.237624	6.85264e-09	6.85264e-09	1	0	0	1	0	0
CCCG	1	6	4	23.2281	150778722	101	34676218	24	6	0.0430514	0.258308	0.173029	0.00103323	0.000692117	0.237624	6.85264e-09	6.85264e-09	1	0	0	0	0	0
CCG	50	420	3	23.2281	150778722	101	34676218	1260	8.4	2.15257	18.0816	12.112	0.0542447	0.0363361	0.249505	3.59764e-07	3.59764e-07	1	0	0	0	0	0
