# Supplementary material for: Profiles of telomeric repeats in Insecta reveal diverse forms of telomeric motifs in Hymenopterans
Source: Life Sci Alliance. 2022 Apr 1;5(7):e202101163. doi: 10.26508/lsa.202101163 (PMC8977481; doi:10.26508/lsa.202101163)
Supplement: Supplemental Data 3. — Tandem repeat statistics for 50 species without simple tandem type TRM. [file LSA-2021-01163_Supplemental_Data_3.zip › DataS3/POLPE_output.csv.1.filtered.xlsx]

## Sheet: Sheet1
Unnamed: 0	reads	repeats	unit_len	avg_genome_cov	genome_size	eff_read_len	num_reads	repeats_total_len	repeats_per_read	reads_per_genome	repeats_per_genome	repeats_per_million_reads	repeats_len_per_genome	repeats_len_per_million_reads	percent_repeats_len_per_read	percent_repeats_len_per_genome	percent_repeat_unit_in_sequences	avg_genome_cov_filter	repeat_containing_reads_filter	repeats_len_per_million_reads_filter	unit_len_filter	percent_repeats_len_per_read_filter	qualified
AAAAAAACGG	4	20	10	327.35	204516353	150	446322648	200	5	0.0122193	0.0610967	0.0448106	0.000610967	0.000448106	0.333333	2.98738e-09	2.98738e-09	1	0	0	1	0	0
AAAAAAC	381	1549	7	327.35	204516353	150	446322648	10843	4.06562	1.16389	4.73194	3.47058	0.0331236	0.0242941	0.189729	1.61961e-07	1.61961e-07	1	0	0	1	0	0
AAAAAACCCCG	1	5	11	327.35	204516353	150	446322648	55	5	0.00305484	0.0152742	0.0112027	0.000168016	0.000123229	0.366667	8.21528e-10	8.21528e-10	1	0	0	1	0	0
AAAAAACCCTG	40	284	11	327.35	204516353	150	446322648	3124	7.1	0.122193	0.867573	0.636311	0.00954331	0.00699942	0.520667	4.66628e-08	4.66628e-08	1	0	0	1	1	0
AAAAAAG	7111	29745	7	327.35	204516353	150	446322648	208215	4.18296	21.7229	90.8661	66.6446	0.636063	0.466512	0.195205	3.11008e-06	3.11008e-06	1	0	0	1	0	0
AAAAAAGGCAGGCAGG	2	9	16	327.35	204516353	150	446322648	144	4.5	0.00610967	0.0274935	0.0201648	0.000439896	0.000322637	0.48	2.15091e-09	2.15091e-09	1	0	0	1	0	0
AAAAAAT	1325	5486	7	327.35	204516353	150	446322648	38402	4.14038	4.04766	16.7588	12.2916	0.117312	0.0860409	0.193218	5.73606e-07	5.73606e-07	1	0	0	1	0	0
AAAAAATAAG	8	32	10	327.35	204516353	150	446322648	320	4	0.0244387	0.0977547	0.071697	0.000977547	0.00071697	0.266667	4.7798e-09	4.7798e-09	1	0	0	1	0	0
AAAAAATCGG	451	2274	10	327.35	204516353	150	446322648	22740	5.04213	1.37773	6.9467	5.09497	0.069467	0.0509497	0.336142	3.39665e-07	3.39665e-07	1	0	0	1	0	0
AAAAAC	2465	10967	6	327.35	204516353	150	446322648	65802	4.44909	7.53017	33.5024	24.5719	0.201014	0.147431	0.177963	9.82876e-07	9.82876e-07	1	0	0	1	0	0
AAAAACC	10	106	7	327.35	204516353	150	446322648	742	10.6	0.0305484	0.323813	0.237496	0.00226669	0.00166247	0.494667	1.10832e-08	1.10832e-08	1	0	0	1	0	0
AAAAACG	40	160	7	327.35	204516353	150	446322648	1120	4	0.122193	0.488774	0.358485	0.00342142	0.0025094	0.186667	1.67293e-08	1.67293e-08	1	0	0	1	0	0
AAAAAG	68274	296494	6	327.35	204516353	150	446322648	1778964	4.34271	208.566	905.74	664.304	5.43444	3.98583	0.173708	2.65722e-05	2.65722e-05	1	1	0	1	0	0
AAAAAGACCTT	360	1581	11	327.35	204516353	150	446322648	17391	4.39167	1.09974	4.8297	3.54228	0.0531266	0.0389651	0.322056	2.59767e-07	2.59767e-07	1	0	0	1	0	0
AAAAAGC	95	482	7	327.35	204516353	150	446322648	3374	5.07368	0.290209	1.47243	1.07994	0.010307	0.00755955	0.236772	5.0397e-08	5.0397e-08	1	0	0	1	0	0
AAAAAGG	262	1065	7	327.35	204516353	150	446322648	7455	4.06489	0.800367	3.2534	2.38617	0.0227738	0.0167032	0.189695	1.11354e-07	1.11354e-07	1	0	0	1	0	0
AAAAAGT	180	731	7	327.35	204516353	150	446322648	5117	4.06111	0.54987	2.23308	1.63783	0.0156316	0.0114648	0.189519	7.6432e-08	7.6432e-08	1	0	0	1	0	0
AAAAAT	12410	54617	6	327.35	204516353	150	446322648	327702	4.40105	37.9105	166.846	122.371	1.00108	0.734227	0.176042	4.89484e-06	4.89484e-06	1	1	0	1	0	0
AAAAATAAATG	23	107	11	327.35	204516353	150	446322648	1177	4.65217	0.0702612	0.326867	0.239737	0.00359554	0.00263711	0.341159	1.75807e-08	1.75807e-08	1	0	0	1	0	0
AAAAATATAATATAATTT	1	4	18	327.35	204516353	150	446322648	72	4	0.00305484	0.0122193	0.00896213	0.000219948	0.000161318	0.48	1.07546e-09	1.07546e-09	1	0	0	1	0	0
AAAAATATG	153	685	9	327.35	204516353	150	446322648	6165	4.47712	0.46739	2.09256	1.53476	0.0188331	0.0138129	0.268627	9.20858e-08	9.20858e-08	1	0	0	1	0	0
AAAAATATTGG	3	12	11	327.35	204516353	150	446322648	132	4	0.00916451	0.036658	0.0268864	0.000403238	0.00029575	0.293333	1.97167e-09	1.97167e-09	1	0	0	1	0	0
AAAAATG	441	1775	7	327.35	204516353	150	446322648	12425	4.02494	1.34718	5.42233	3.97694	0.0379563	0.0278386	0.187831	1.85591e-07	1.85591e-07	1	0	0	1	0	0
AAAAATGAGCTT	119	611	12	327.35	204516353	150	446322648	7332	5.13445	0.363525	1.8665	1.36896	0.0223981	0.0164276	0.410756	1.09517e-07	1.09517e-07	1	0	0	1	0	0
AAAAATGTAC	64	313	10	327.35	204516353	150	446322648	3130	4.89062	0.195509	0.956164	0.701286	0.00956164	0.00701286	0.326042	4.67524e-08	4.67524e-08	1	0	0	1	0	0
AAAAATT	32	132	7	327.35	204516353	150	446322648	924	4.125	0.0977547	0.403238	0.29575	0.00282267	0.00207025	0.1925	1.38017e-08	1.38017e-08	1	0	0	1	0	0
AAAAATTAATC	26	145	11	327.35	204516353	150	446322648	1595	5.57692	0.0794257	0.442951	0.324877	0.00487246	0.00357365	0.408974	2.38243e-08	2.38243e-08	1	0	0	1	0	0
AAAAATTAGTG	149	623	11	327.35	204516353	150	446322648	6853	4.18121	0.455171	1.90316	1.39585	0.0209348	0.0153544	0.306622	1.02362e-07	1.02362e-07	1	0	0	1	0	0
AAAAATTCAAATC	104	423	13	327.35	204516353	150	446322648	5499	4.06731	0.317703	1.2922	0.947745	0.0167985	0.0123207	0.3525	8.21379e-08	8.21379e-08	1	0	0	1	0	0
AAAAATTGAG	47	219	10	327.35	204516353	150	446322648	2190	4.65957	0.143577	0.669009	0.490676	0.00669009	0.00490676	0.310638	3.27118e-08	3.27118e-08	1	0	0	1	0	0
AAAAATTTCT	57	229	10	327.35	204516353	150	446322648	2290	4.01754	0.174126	0.699557	0.513082	0.00699557	0.00513082	0.267836	3.42054e-08	3.42054e-08	1	0	0	1	0	0
AAAAATTTGCT	44	195	11	327.35	204516353	150	446322648	2145	4.43182	0.134413	0.595693	0.436904	0.00655262	0.00480594	0.325	3.20396e-08	3.20396e-08	1	0	0	1	0	0
AAAAC	5601	29827	5	327.35	204516353	150	446322648	149135	5.3253	17.1101	91.1166	66.8283	0.455583	0.334142	0.17751	2.22761e-06	2.22761e-06	1	0	0	1	0	0
AAAACAAATAT	12	50	11	327.35	204516353	150	446322648	550	4.16667	0.036658	0.152742	0.112027	0.00168016	0.00123229	0.305556	8.21528e-09	8.21528e-09	1	0	0	1	0	0
AAAACAC	1	5	7	327.35	204516353	150	446322648	35	5	0.00305484	0.0152742	0.0112027	0.000106919	7.84186e-05	0.233333	5.22791e-10	5.22791e-10	1	0	0	1	0	0
AAAACAG	207	962	7	327.35	204516353	150	446322648	6734	4.64734	0.632351	2.93875	2.15539	0.0205713	0.0150877	0.216876	1.00585e-07	1.00585e-07	1	0	0	1	0	0
AAAACC	226	1031	6	327.35	204516353	150	446322648	6186	4.56195	0.690393	3.14954	2.30999	0.0188972	0.0138599	0.182478	9.23995e-08	9.23995e-08	1	0	0	1	0	0
AAAACCAAGGAC	1	7	12	327.35	204516353	150	446322648	84	7	0.00305484	0.0213838	0.0156837	0.000256606	0.000188205	0.56	1.2547e-09	1.2547e-09	1	0	0	1	1	0
AAAACCCT	3	14	8	327.35	204516353	150	446322648	112	4.66667	0.00916451	0.0427677	0.0313674	0.000342142	0.00025094	0.248889	1.67293e-09	1.67293e-09	1	0	0	1	0	0
AAAACCCTGAC	8332	55341	11	327.35	204516353	150	446322648	608751	6.64198	25.4529	169.058	123.993	1.85963	1.36393	0.487079	9.09284e-06	9.09284e-06	1	0	0	1	0	0
AAAACG	1500	6972	6	327.35	204516353	150	446322648	41832	4.648	4.58225	21.2983	15.621	0.12779	0.0937259	0.18592	6.24839e-07	6.24839e-07	1	0	0	1	0	0
AAAACT	489	2174	6	327.35	204516353	150	446322648	13044	4.44581	1.49381	6.64121	4.87092	0.0398473	0.0292255	0.177832	1.94837e-07	1.94837e-07	1	0	0	1	0	0
AAAACTCTGAC	661	4949	11	327.35	204516353	150	446322648	54439	7.48714	2.01925	15.1184	11.0884	0.166302	0.121972	0.549057	8.13149e-07	8.13149e-07	1	0	0	1	1	0
AAAAG	96623	538493	5	327.35	204516353	150	446322648	2692465	5.57313	295.167	1645.01	1206.51	8.22504	6.03255	0.185771	4.0217e-05	4.0217e-05	1	1	1	1	0	0
AAAAGAAGT	266	1098	9	327.35	204516353	150	446322648	9882	4.12782	0.812586	3.35421	2.4601	0.0301879	0.0221409	0.247669	1.47606e-07	1.47606e-07	1	0	0	1	0	0
AAAAGAG	149	636	7	327.35	204516353	150	446322648	4452	4.26846	0.455171	1.94288	1.42498	0.0136001	0.00997485	0.199195	6.6499e-08	6.6499e-08	1	0	0	1	0	0
AAAAGAT	636	2714	7	327.35	204516353	150	446322648	18998	4.2673	1.94288	8.29082	6.0808	0.0580358	0.0425656	0.19914	2.83771e-07	2.83771e-07	1	0	0	1	0	0
AAAAGATGT	151	815	9	327.35	204516353	150	446322648	7335	5.39735	0.46128	2.48969	1.82603	0.0224072	0.0164343	0.323841	1.09562e-07	1.09562e-07	1	0	0	1	0	0
AAAAGC	2058	10366	6	327.35	204516353	150	446322648	62196	5.03693	6.28685	31.6664	23.2254	0.189999	0.139352	0.201477	9.29014e-07	9.29014e-07	1	0	0	1	0	0
AAAAGCCAGAGC	289	1253	12	327.35	204516353	150	446322648	15036	4.33564	0.882848	3.82771	2.80739	0.0459325	0.0336886	0.346851	2.24591e-07	2.24591e-07	1	0	0	1	0	0
AAAAGCG	4	16	7	327.35	204516353	150	446322648	112	4	0.0122193	0.0488774	0.0358485	0.000342142	0.00025094	0.186667	1.67293e-09	1.67293e-09	1	0	0	1	0	0
AAAAGG	3463	15318	6	327.35	204516353	150	446322648	91908	4.42333	10.5789	46.794	34.3205	0.280764	0.205923	0.176933	1.37282e-06	1.37282e-06	1	0	0	1	0	0
AAAAGGG	334	1474	7	327.35	204516353	150	446322648	10318	4.41317	1.02032	4.50283	3.30254	0.0315198	0.0231178	0.205948	1.54119e-07	1.54119e-07	1	0	0	1	0	0
AAAAGGT	19	76	7	327.35	204516353	150	446322648	532	4	0.0580419	0.232168	0.17028	0.00162517	0.00119196	0.186667	7.94642e-09	7.94642e-09	1	0	0	1	0	0
AAAAGT	1316	6032	6	327.35	204516353	150	446322648	36192	4.58359	4.02016	18.4268	13.5149	0.110561	0.0810893	0.183343	5.40595e-07	5.40595e-07	1	0	0	1	0	0
AAAAGTGCGGGAGT	1	4	14	327.35	204516353	150	446322648	56	4	0.00305484	0.0122193	0.00896213	0.000171071	0.00012547	0.373333	8.36465e-10	8.36465e-10	1	0	0	1	0	0
AAAAGTT	21	85	7	327.35	204516353	150	446322648	595	4.04762	0.0641515	0.259661	0.190445	0.00181763	0.00133312	0.188889	8.88744e-09	8.88744e-09	1	0	0	1	0	0
AAAAT	25653	145854	5	327.35	204516353	150	446322648	729270	5.68565	78.3657	445.56	326.79	2.2278	1.63395	0.189522	1.0893e-05	1.0893e-05	1	1	0	1	0	0
AAAATAAACT	3	12	10	327.35	204516353	150	446322648	120	4	0.00916451	0.036658	0.0268864	0.00036658	0.000268864	0.266667	1.79243e-09	1.79243e-09	1	0	0	1	0	0
AAAATAATTCGTC	73	311	13	327.35	204516353	150	446322648	4043	4.26027	0.223003	0.950054	0.696805	0.0123507	0.00905847	0.369224	6.03898e-08	6.03898e-08	1	0	0	1	0	0
AAAATAC	37	148	7	327.35	204516353	150	446322648	1036	4	0.113029	0.452116	0.331599	0.00316481	0.00232119	0.186667	1.54746e-08	1.54746e-08	1	0	0	1	0	0
AAAATACTTC	58	234	10	327.35	204516353	150	446322648	2340	4.03448	0.17718	0.714832	0.524284	0.00714832	0.00524284	0.268966	3.49523e-08	3.49523e-08	1	0	0	1	0	0
AAAATAG	361	1444	7	327.35	204516353	150	446322648	10108	4	1.1028	4.41118	3.23533	0.0308783	0.0226473	0.186667	1.50982e-07	1.50982e-07	1	0	0	1	0	0
AAAATAT	89	382	7	327.35	204516353	150	446322648	2674	4.29213	0.27188	1.16695	0.855883	0.00816863	0.00599118	0.2003	3.99412e-08	3.99412e-08	1	0	0	1	0	0
AAAATATAC	46	219	9	327.35	204516353	150	446322648	1971	4.76087	0.140522	0.669009	0.490676	0.00602108	0.00441609	0.285652	2.94406e-08	2.94406e-08	1	0	0	1	0	0
AAAATATTTACTCTAATGTTCTGCC	4	18	25	327.35	204516353	150	446322648	450	4.5	0.0122193	0.054987	0.0403296	0.00137468	0.00100824	0.75	6.72159e-09	6.72159e-09	1	0	0	1	1	0
AAAATC	783	3443	6	327.35	204516353	150	446322648	20658	4.39719	2.39194	10.5178	7.71415	0.0631068	0.0462849	0.175888	3.08566e-07	3.08566e-07	1	0	0	1	0	0
AAAATCAGTTC	278	1192	11	327.35	204516353	150	446322648	13112	4.28777	0.849244	3.64136	2.67071	0.040055	0.0293779	0.314436	1.95852e-07	1.95852e-07	1	0	0	1	0	0
AAAATCT	10	40	7	327.35	204516353	150	446322648	280	4	0.0305484	0.122193	0.0896213	0.000855354	0.000627349	0.186667	4.18233e-09	4.18233e-09	1	0	0	1	0	0
AAAATG	1928	10009	6	327.35	204516353	150	446322648	60054	5.19139	5.88972	30.5759	22.4255	0.183455	0.134553	0.207656	8.97019e-07	8.97019e-07	1	0	0	1	0	0
AAAATGC	75	307	7	327.35	204516353	150	446322648	2149	4.09333	0.229113	0.937835	0.687843	0.00656484	0.0048149	0.191022	3.20993e-08	3.20993e-08	1	0	0	1	0	0
AAAATGCATT	116	474	10	327.35	204516353	150	446322648	4740	4.08621	0.354361	1.44799	1.06201	0.0144799	0.0106201	0.272414	7.08008e-08	7.08008e-08	1	0	0	1	0	0
AAAATGT	107	428	7	327.35	204516353	150	446322648	2996	4	0.326867	1.30747	0.958948	0.00915229	0.00671263	0.186667	4.47509e-08	4.47509e-08	1	0	0	1	0	0
AAAATGTAAAG	147	657	11	327.35	204516353	150	446322648	7227	4.46939	0.449061	2.00703	1.47203	0.0220773	0.0161923	0.327755	1.07949e-07	1.07949e-07	1	0	0	1	0	0
AAAATT	758	3211	6	327.35	204516353	150	446322648	19266	4.23615	2.31557	9.80908	7.19435	0.0588545	0.0431661	0.169446	2.87774e-07	2.87774e-07	1	0	0	1	0	0
AAAATTAATAATT	1	5	13	327.35	204516353	150	446322648	65	5	0.00305484	0.0152742	0.0112027	0.000198564	0.000145635	0.433333	9.70897e-10	9.70897e-10	1	0	0	1	0	0
AAAATTG	111	444	7	327.35	204516353	150	446322648	3108	4	0.339087	1.35635	0.994796	0.00949443	0.00696357	0.186667	4.64238e-08	4.64238e-08	1	0	0	1	0	0
AAAATTT	7	28	7	327.35	204516353	150	446322648	196	4	0.0213838	0.0855354	0.0627349	0.000598748	0.000439144	0.186667	2.92763e-09	2.92763e-09	1	0	0	1	0	0
AAAATTTAAC	1	4	10	327.35	204516353	150	446322648	40	4	0.00305484	0.0122193	0.00896213	0.000122193	8.96213e-05	0.266667	5.97475e-10	5.97475e-10	1	0	0	1	0	0
AAAATTTCATT	53	213	11	327.35	204516353	150	446322648	2343	4.01887	0.161906	0.65068	0.477233	0.00715748	0.00524957	0.294717	3.49971e-08	3.49971e-08	1	0	0	1	0	0
AAAATTTGACG	89	400	11	327.35	204516353	150	446322648	4400	4.49438	0.27188	1.22193	0.896213	0.0134413	0.00985834	0.329588	6.57223e-08	6.57223e-08	1	0	0	1	0	0
AAAATTTGCT	6	24	10	327.35	204516353	150	446322648	240	4	0.018329	0.0733161	0.0537728	0.000733161	0.000537728	0.266667	3.58485e-09	3.58485e-09	1	0	0	1	0	0
AAAATTTTCAAC	2	9	12	327.35	204516353	150	446322648	108	4.5	0.00610967	0.0274935	0.0201648	0.000329922	0.000241977	0.36	1.61318e-09	1.61318e-09	1	0	0	1	0	0
AAAC	27923	183488	4	327.35	204516353	150	446322648	733952	6.57121	85.3002	560.526	411.111	2.2421	1.64444	0.175232	1.0963e-05	1.0963e-05	1	1	0	0	0	0
AAACAAC	168	719	7	327.35	204516353	150	446322648	5033	4.27976	0.513212	2.19643	1.61094	0.015375	0.0112766	0.199722	7.51773e-08	7.51773e-08	1	0	0	1	0	0
AAACAACAACAACAACAAT	5	29	19	327.35	204516353	150	446322648	551	5.8	0.0152742	0.0885902	0.0649754	0.00168321	0.00123453	0.734667	8.23022e-09	8.23022e-09	1	0	0	1	1	0
AAACAACGATG	6	26	11	327.35	204516353	150	446322648	286	4.33333	0.018329	0.0794257	0.0582538	0.000873683	0.000640792	0.317778	4.27195e-09	4.27195e-09	1	0	0	1	0	0
AAACAAG	15	60	7	327.35	204516353	150	446322648	420	4	0.0458225	0.18329	0.134432	0.00128303	0.000941023	0.186667	6.27349e-09	6.27349e-09	1	0	0	1	0	0
AAACAAT	12	48	7	327.35	204516353	150	446322648	336	4	0.036658	0.146632	0.107546	0.00102642	0.000752819	0.186667	5.01879e-09	5.01879e-09	1	0	0	1	0	0
AAACAC	989	4255	6	327.35	204516353	150	446322648	25530	4.30233	3.02123	12.9983	9.53346	0.07799	0.0572008	0.172093	3.81338e-07	3.81338e-07	1	0	0	1	0	0
AAACACACACCCACACTC	2	12	18	327.35	204516353	150	446322648	216	6	0.00610967	0.036658	0.0268864	0.000659845	0.000483955	0.72	3.22637e-09	3.22637e-09	1	0	0	1	1	0
AAACACACTCACACACCTTC	1	4	20	327.35	204516353	150	446322648	80	4	0.00305484	0.0122193	0.00896213	0.000244387	0.000179243	0.533333	1.19495e-09	1.19495e-09	1	0	0	1	1	0
AAACACC	8	32	7	327.35	204516353	150	446322648	224	4	0.0244387	0.0977547	0.071697	0.000684283	0.000501879	0.186667	3.34586e-09	3.34586e-09	1	0	0	1	0	0
AAACACG	153	660	7	327.35	204516353	150	446322648	4620	4.31373	0.46739	2.01619	1.47875	0.0141133	0.0103513	0.201307	6.90084e-08	6.90084e-08	1	0	0	1	0	0
AAACAG	746	3232	6	327.35	204516353	150	446322648	19392	4.33244	2.27891	9.87323	7.2414	0.0592394	0.0434484	0.173298	2.89656e-07	2.89656e-07	1	0	0	1	0	0
AAACAGC	93	372	7	327.35	204516353	150	446322648	2604	4	0.2841	1.1364	0.833478	0.00795479	0.00583434	0.186667	3.88956e-08	3.88956e-08	1	0	0	1	0	0
AAACAT	6	24	6	327.35	204516353	150	446322648	144	4	0.018329	0.0733161	0.0537728	0.000439896	0.000322637	0.16	2.15091e-09	2.15091e-09	1	0	0	1	0	0
AAACC	1471	8316	5	327.35	204516353	150	446322648	41580	5.6533	4.49366	25.404	18.6323	0.12702	0.0931613	0.188443	6.21075e-07	6.21075e-07	1	0	0	1	0	0
AAACCACC	2	8	8	327.35	204516353	150	446322648	64	4	0.00610967	0.0244387	0.0179243	0.000195509	0.000143394	0.213333	9.5596e-10	9.5596e-10	1	0	0	1	0	0
AAACCACTGCTGAAG	2	8	15	327.35	204516353	150	446322648	120	4	0.00610967	0.0244387	0.0179243	0.00036658	0.000268864	0.4	1.79243e-09	1.79243e-09	1	0	0	1	0	0
AAACCAGTCCC	63	273	11	327.35	204516353	150	446322648	3003	4.33333	0.192455	0.83397	0.611665	0.00917367	0.00672832	0.317778	4.48554e-08	4.48554e-08	1	0	0	1	0	0
AAACCC	98	393	6	327.35	204516353	150	446322648	2358	4.0102	0.299374	1.20055	0.880529	0.0072033	0.00528317	0.160408	3.52212e-08	3.52212e-08	1	0	0	1	0	0
AAACCCCC	3	14	8	327.35	204516353	150	446322648	112	4.66667	0.00916451	0.0427677	0.0313674	0.000342142	0.00025094	0.248889	1.67293e-09	1.67293e-09	1	0	0	1	0	0
AAACCCCTGAC	3	13	11	327.35	204516353	150	446322648	143	4.33333	0.00916451	0.0397129	0.0291269	0.000436842	0.000320396	0.317778	2.13597e-09	2.13597e-09	1	0	0	1	0	0
AAACCCGATGT	2	8	11	327.35	204516353	150	446322648	88	4	0.00610967	0.0244387	0.0179243	0.000268826	0.000197167	0.293333	1.31445e-09	1.31445e-09	1	0	0	1	0	0
AAACCCT	811	8310	7	327.35	204516353	150	446322648	58170	10.2466	2.47747	25.3857	18.6188	0.1777	0.130332	0.478175	8.68878e-07	8.68878e-07	1	0	0	1	0	0
AAACCCTAACCCCT	1	4	14	327.35	204516353	150	446322648	56	4	0.00305484	0.0122193	0.00896213	0.000171071	0.00012547	0.373333	8.36465e-10	8.36465e-10	1	0	0	1	0	0
AAACCG	559	2789	6	327.35	204516353	150	446322648	16734	4.98927	1.70765	8.51994	6.24884	0.0511196	0.0374931	0.199571	2.49954e-07	2.49954e-07	1	0	0	1	0	0
AAACCTACC	1	5	9	327.35	204516353	150	446322648	45	5	0.00305484	0.0152742	0.0112027	0.000137468	0.000100824	0.3	6.72159e-10	6.72159e-10	1	0	0	1	0	0
AAACCTCTGAC	1	4	11	327.35	204516353	150	446322648	44	4	0.00305484	0.0122193	0.00896213	0.000134413	9.85834e-05	0.293333	6.57223e-10	6.57223e-10	1	0	0	1	0	0
AAACG	23265	131747	5	327.35	204516353	150	446322648	658735	5.66288	71.0708	402.465	295.183	2.01233	1.47592	0.188763	9.83944e-06	9.83944e-06	1	1	0	1	0	0
AAACGAAATAG	2	8	11	327.35	204516353	150	446322648	88	4	0.00610967	0.0244387	0.0179243	0.000268826	0.000197167	0.293333	1.31445e-09	1.31445e-09	1	0	0	1	0	0
AAACGAG	356	1424	7	327.35	204516353	150	446322648	9968	4	1.08752	4.35009	3.19052	0.0304506	0.0223336	0.186667	1.48891e-07	1.48891e-07	1	0	0	1	0	0
AAACGC	1443	7677	6	327.35	204516353	150	446322648	46062	5.32017	4.40813	23.452	17.2006	0.140712	0.103203	0.212807	6.88022e-07	6.88022e-07	1	0	0	1	0	0
AAACGCACG	113	481	9	327.35	204516353	150	446322648	4329	4.25664	0.345196	1.46938	1.0777	0.0132244	0.00969926	0.255398	6.46617e-08	6.46617e-08	1	0	0	1	0	0
AAACGCG	332	1514	7	327.35	204516353	150	446322648	10598	4.56024	1.01421	4.62502	3.39216	0.0323751	0.0237452	0.212811	1.58301e-07	1.58301e-07	1	0	0	1	0	0
AAACGCTCC	8	36	9	327.35	204516353	150	446322648	324	4.5	0.0244387	0.109974	0.0806591	0.000989767	0.000725932	0.27	4.83955e-09	4.83955e-09	1	0	0	1	0	0
AAACGG	145	580	6	327.35	204516353	150	446322648	3480	4	0.442951	1.7718	1.29951	0.0106308	0.00779705	0.16	5.19803e-08	5.19803e-08	1	0	0	1	0	0
AAACGGT	39	156	7	327.35	204516353	150	446322648	1092	4	0.119139	0.476554	0.349523	0.00333588	0.00244666	0.186667	1.63111e-08	1.63111e-08	1	0	0	1	0	0
AAACGT	465	1924	6	327.35	204516353	150	446322648	11544	4.13763	1.4205	5.8775	4.31078	0.035265	0.0258647	0.165505	1.72431e-07	1.72431e-07	1	0	0	1	0	0
AAACT	2078	13509	5	327.35	204516353	150	446322648	67545	6.50096	6.34795	41.2678	30.2673	0.206339	0.151337	0.216699	1.00891e-06	1.00891e-06	1	0	0	1	0	0
AAACTAACGGAAGGCAATAG	1	4	20	327.35	204516353	150	446322648	80	4	0.00305484	0.0122193	0.00896213	0.000244387	0.000179243	0.533333	1.19495e-09	1.19495e-09	1	0	0	1	1	0
AAACTC	193	1956	6	327.35	204516353	150	446322648	11736	10.1347	0.589583	5.97526	4.38248	0.0358516	0.0262949	0.405389	1.75299e-07	1.75299e-07	1	0	0	1	0	0
AAACTCAGGTC	1	5	11	327.35	204516353	150	446322648	55	5	0.00305484	0.0152742	0.0112027	0.000168016	0.000123229	0.366667	8.21528e-10	8.21528e-10	1	0	0	1	0	0
AAACTG	300	1200	6	327.35	204516353	150	446322648	7200	4	0.916451	3.6658	2.68864	0.0219948	0.0161318	0.16	1.07546e-07	1.07546e-07	1	0	0	1	0	0
AAACTGCATT	4083	17086	10	327.35	204516353	150	446322648	170860	4.18467	12.4729	52.1949	38.2817	0.521949	0.382817	0.278978	2.55211e-06	2.55211e-06	1	0	0	1	0	0
AAACTGGGC	5	21	9	327.35	204516353	150	446322648	189	4.2	0.0152742	0.0641515	0.0470512	0.000577364	0.00042346	0.252	2.82307e-09	2.82307e-09	1	0	0	1	0	0
AAACTT	22	99	6	327.35	204516353	150	446322648	594	4.5	0.0672064	0.302429	0.221813	0.00181457	0.00133088	0.18	8.87251e-09	8.87251e-09	1	0	0	1	0	0
AAACTTAGTAC	1	4	11	327.35	204516353	150	446322648	44	4	0.00305484	0.0122193	0.00896213	0.000134413	9.85834e-05	0.293333	6.57223e-10	6.57223e-10	1	0	0	1	0	0
AAACTTT	37	213	7	327.35	204516353	150	446322648	1491	5.75676	0.113029	0.65068	0.477233	0.00455476	0.00334063	0.268649	2.22709e-08	2.22709e-08	1	0	0	1	0	0
AAAG	330332	2267280	4	327.35	204516353	150	446322648	9069120	6.86364	1009.11	6926.17	5079.91	27.7047	20.3197	0.18303	0.000135464	0.000135464	1	1	1	0	0	0
AAAGAAAGATTAGAAGAT	67	305	18	327.35	204516353	150	446322648	5490	4.55224	0.204674	0.931725	0.683362	0.016771	0.0123005	0.546269	8.20035e-08	8.20035e-08	1	0	0	1	1	0
AAAGAAG	1840	7682	7	327.35	204516353	150	446322648	53774	4.175	5.6209	23.4672	17.2118	0.164271	0.120482	0.194833	8.03216e-07	8.03216e-07	1	0	0	1	0	0
AAAGAAT	22	89	7	327.35	204516353	150	446322648	623	4.04545	0.0672064	0.27188	0.199407	0.00190316	0.00139585	0.188788	9.30567e-09	9.30567e-09	1	0	0	1	0	0
AAAGAC	913	4073	6	327.35	204516353	150	446322648	24438	4.46112	2.78906	12.4423	9.12569	0.0746541	0.0547541	0.178445	3.65027e-07	3.65027e-07	1	0	0	1	0	0
AAAGACC	2	8	7	327.35	204516353	150	446322648	56	4	0.00610967	0.0244387	0.0179243	0.000171071	0.00012547	0.186667	8.36465e-10	8.36465e-10	1	0	0	1	0	0
AAAGACG	27	132	7	327.35	204516353	150	446322648	924	4.88889	0.0824806	0.403238	0.29575	0.00282267	0.00207025	0.228148	1.38017e-08	1.38017e-08	1	0	0	1	0	0
AAAGAG	117922	536572	6	327.35	204516353	150	446322648	3219432	4.55023	360.232	1639.14	1202.21	9.83484	7.21324	0.182009	4.80883e-05	4.80883e-05	1	1	1	1	0	0
AAAGAGG	140	595	7	327.35	204516353	150	446322648	4165	4.25	0.427677	1.81763	1.33312	0.0127234	0.00933181	0.198333	6.22121e-08	6.22121e-08	1	0	0	1	0	0
AAAGAGT	435	1789	7	327.35	204516353	150	446322648	12523	4.11264	1.32885	5.4651	4.00831	0.0382557	0.0280582	0.191923	1.87055e-07	1.87055e-07	1	0	0	1	0	0
AAAGAT	4185	19326	6	327.35	204516353	150	446322648	115956	4.61792	12.7845	59.0378	43.3005	0.354227	0.259803	0.184717	1.73202e-06	1.73202e-06	1	0	0	1	0	0
AAAGATAC	1	4	8	327.35	204516353	150	446322648	32	4	0.00305484	0.0122193	0.00896213	9.77547e-05	7.1697e-05	0.213333	4.7798e-10	4.7798e-10	1	0	0	1	0	0
AAAGATG	116	633	7	327.35	204516353	150	446322648	4431	5.4569	0.354361	1.93371	1.41826	0.013536	0.0099278	0.254655	6.61853e-08	6.61853e-08	1	0	0	1	0	0
AAAGATT	1	4	7	327.35	204516353	150	446322648	28	4	0.00305484	0.0122193	0.00896213	8.55354e-05	6.27349e-05	0.186667	4.18233e-10	4.18233e-10	1	0	0	1	0	0
AAAGC	4375	25456	5	327.35	204516353	150	446322648	127280	5.81851	13.3649	77.7639	57.035	0.388819	0.285175	0.19395	1.90117e-06	1.90117e-06	1	0	0	1	0	0
AAAGCC	2	10	6	327.35	204516353	150	446322648	60	5	0.00610967	0.0305484	0.0224053	0.00018329	0.000134432	0.2	8.96213e-10	8.96213e-10	1	0	0	1	0	0
AAAGCCC	1	5	7	327.35	204516353	150	446322648	35	5	0.00305484	0.0152742	0.0112027	0.000106919	7.84186e-05	0.233333	5.22791e-10	5.22791e-10	1	0	0	1	0	0
AAAGCG	208	1066	6	327.35	204516353	150	446322648	6396	5.125	0.635406	3.25645	2.38841	0.0195387	0.0143304	0.205	9.55363e-08	9.55363e-08	1	0	0	1	0	0
AAAGCGG	1	11	7	327.35	204516353	150	446322648	77	11	0.00305484	0.0336032	0.0246458	0.000235222	0.000172521	0.513333	1.15014e-09	1.15014e-09	1	0	0	1	1	0
AAAGCTACGAT	270	1273	11	327.35	204516353	150	446322648	14003	4.71481	0.824806	3.88881	2.8522	0.0427769	0.0313742	0.345753	2.09161e-07	2.09161e-07	1	0	0	1	0	0
AAAGCTTATCTTGTT	2	8	15	327.35	204516353	150	446322648	120	4	0.00610967	0.0244387	0.0179243	0.00036658	0.000268864	0.4	1.79243e-09	1.79243e-09	1	0	0	1	0	0
AAAGG	22443	134495	5	327.35	204516353	150	446322648	672475	5.99274	68.5597	410.86	301.34	2.0543	1.5067	0.199758	1.00447e-05	1.00447e-05	1	1	0	1	0	0
AAAGGAG	78	314	7	327.35	204516353	150	446322648	2198	4.02564	0.238277	0.959218	0.703527	0.00671453	0.00492469	0.187863	3.28313e-08	3.28313e-08	1	0	0	1	0	0
AAAGGAT	132	528	7	327.35	204516353	150	446322648	3696	4	0.403238	1.61295	1.183	0.0112907	0.008281	0.186667	5.52067e-08	5.52067e-08	1	0	0	1	0	0
AAAGGC	794	5760	6	327.35	204516353	150	446322648	34560	7.25441	2.42554	17.5959	12.9055	0.105575	0.0774328	0.290176	5.16218e-07	5.16218e-07	1	0	0	1	0	0
AAAGGCAGGCAGGAAG	118	481	16	327.35	204516353	150	446322648	7696	4.07627	0.360471	1.46938	1.0777	0.02351	0.0172431	0.434802	1.14954e-07	1.14954e-07	1	0	0	1	0	0
AAAGGCGG	7	55	8	327.35	204516353	150	446322648	440	7.85714	0.0213838	0.168016	0.123229	0.00134413	0.000985834	0.419048	6.57223e-09	6.57223e-09	1	0	0	1	0	0
AAAGGG	5567	23897	6	327.35	204516353	150	446322648	143382	4.29262	17.0063	73.0014	53.542	0.438008	0.321252	0.171705	2.14168e-06	2.14168e-06	1	0	0	1	0	0
AAAGGGC	1	4	7	327.35	204516353	150	446322648	28	4	0.00305484	0.0122193	0.00896213	8.55354e-05	6.27349e-05	0.186667	4.18233e-10	4.18233e-10	1	0	0	1	0	0
AAAGGGG	11	45	7	327.35	204516353	150	446322648	315	4.09091	0.0336032	0.137468	0.100824	0.000962273	0.000705767	0.190909	4.70512e-09	4.70512e-09	1	0	0	1	0	0
AAAGGT	521	2508	6	327.35	204516353	150	446322648	15048	4.81382	1.59157	7.66153	5.61925	0.0459692	0.0337155	0.192553	2.2477e-07	2.2477e-07	1	0	0	1	0	0
AAAGGTCACGC	7	28	11	327.35	204516353	150	446322648	308	4	0.0213838	0.0855354	0.0627349	0.000940889	0.000690084	0.293333	4.60056e-09	4.60056e-09	1	0	0	1	0	0
AAAGT	7235	44369	5	327.35	204516353	150	446322648	221845	6.13255	22.1017	135.54	99.4101	0.6777	0.497051	0.204418	3.31367e-06	3.31367e-06	1	0	0	1	0	0
AAAGTAC	6	24	7	327.35	204516353	150	446322648	168	4	0.018329	0.0733161	0.0537728	0.000513212	0.000376409	0.186667	2.5094e-09	2.5094e-09	1	0	0	1	0	0
AAAGTAG	100	424	7	327.35	204516353	150	446322648	2968	4.24	0.305484	1.29525	0.949985	0.00906675	0.0066499	0.197867	4.43327e-08	4.43327e-08	1	0	0	1	0	0
AAAGTAT	1	4	7	327.35	204516353	150	446322648	28	4	0.00305484	0.0122193	0.00896213	8.55354e-05	6.27349e-05	0.186667	4.18233e-10	4.18233e-10	1	0	0	1	0	0
AAAGTC	115	460	6	327.35	204516353	150	446322648	2760	4	0.351306	1.40522	1.03064	0.00843135	0.00618387	0.16	4.12258e-08	4.12258e-08	1	0	0	1	0	0
AAAGTCGTAT	13457	80778	10	327.35	204516353	150	446322648	807780	6.00268	41.1089	246.764	180.986	2.46764	1.80986	0.400178	1.20657e-05	1.20657e-05	1	1	0	1	0	0
AAAGTCGTC	2	8	9	327.35	204516353	150	446322648	72	4	0.00610967	0.0244387	0.0179243	0.000219948	0.000161318	0.24	1.07546e-09	1.07546e-09	1	0	0	1	0	0
AAAGTG	10	49	6	327.35	204516353	150	446322648	294	4.9	0.0305484	0.149687	0.109786	0.000898122	0.000658716	0.196	4.39144e-09	4.39144e-09	1	0	0	1	0	0
AAAGTGAAATGG	2	9	12	327.35	204516353	150	446322648	108	4.5	0.00610967	0.0274935	0.0201648	0.000329922	0.000241977	0.36	1.61318e-09	1.61318e-09	1	0	0	1	0	0
AAAGTGCATC	7451	38500	10	327.35	204516353	150	446322648	385000	5.16709	22.7616	117.611	86.2605	1.17611	0.862605	0.344473	5.7507e-06	5.7507e-06	1	0	0	1	0	0
AAAGTGCATT	56140	337968	10	327.35	204516353	150	446322648	3379680	6.02009	171.498	1032.44	757.228	10.3244	7.57228	0.40134	5.04819e-05	5.04819e-05	1	1	1	1	0	0
AAAGTT	147	759	6	327.35	204516353	150	446322648	4554	5.16327	0.449061	2.31862	1.70056	0.0139117	0.0102034	0.206531	6.80225e-08	6.80225e-08	1	0	0	1	0	0
AAAGTTC	134	538	7	327.35	204516353	150	446322648	3766	4.01493	0.409348	1.6435	1.20541	0.0115045	0.00843784	0.187363	5.62523e-08	5.62523e-08	1	0	0	1	0	0
AAAT	32262	217880	4	327.35	204516353	150	446322648	871520	6.75346	98.5551	665.588	488.167	2.66235	1.95267	0.180092	1.30178e-05	1.30178e-05	1	1	0	0	0	0
AAATAAG	939	3858	7	327.35	204516353	150	446322648	27006	4.10863	2.86849	11.7856	8.64397	0.0824989	0.0605078	0.191736	4.03385e-07	4.03385e-07	1	0	0	1	0	0
AAATAAT	151	643	7	327.35	204516353	150	446322648	4501	4.25828	0.46128	1.96426	1.44066	0.0137498	0.0100846	0.19872	6.72309e-08	6.72309e-08	1	0	0	1	0	0
AAATAATCG	1	4	9	327.35	204516353	150	446322648	36	4	0.00305484	0.0122193	0.00896213	0.000109974	8.06591e-05	0.24	5.37728e-10	5.37728e-10	1	0	0	1	0	0
AAATAC	697	3294	6	327.35	204516353	150	446322648	19764	4.72597	2.12922	10.0626	7.38031	0.0603758	0.0442819	0.189039	2.95212e-07	2.95212e-07	1	0	0	1	0	0
AAATAG	6683	30674	6	327.35	204516353	150	446322648	184044	4.58985	20.4155	93.704	68.7261	0.562224	0.412356	0.183594	2.74904e-06	2.74904e-06	1	0	0	1	0	0
AAATAGC	39	156	7	327.35	204516353	150	446322648	1092	4	0.119139	0.476554	0.349523	0.00333588	0.00244666	0.186667	1.63111e-08	1.63111e-08	1	0	0	1	0	0
AAATAGCACCAAGTGCG	2	14	17	327.35	204516353	150	446322648	238	7	0.00610967	0.0427677	0.0313674	0.000727051	0.000533247	0.793333	3.55498e-09	3.55498e-09	1	0	0	1	1	0
AAATAGT	137	548	7	327.35	204516353	150	446322648	3836	4	0.418512	1.67405	1.22781	0.0117183	0.00859468	0.186667	5.72979e-08	5.72979e-08	1	0	0	1	0	0
AAATAT	819	3740	6	327.35	204516353	150	446322648	22440	4.56654	2.50191	11.4251	8.37959	0.0685505	0.0502775	0.182662	3.35184e-07	3.35184e-07	1	0	0	1	0	0
AAATATATTAT	2	10	11	327.35	204516353	150	446322648	110	5	0.00610967	0.0305484	0.0224053	0.000336032	0.000246458	0.366667	1.64306e-09	1.64306e-09	1	0	0	1	0	0
AAATATGAAATGGAGCGTC	2	8	19	327.35	204516353	150	446322648	152	4	0.00610967	0.0244387	0.0179243	0.000464335	0.000340561	0.506667	2.27041e-09	2.27041e-09	1	0	0	1	1	0
AAATATT	86	344	7	327.35	204516353	150	446322648	2408	4	0.262716	1.05086	0.770743	0.00735604	0.0053952	0.186667	3.5968e-08	3.5968e-08	1	0	0	1	0	0
AAATC	2872	16737	5	327.35	204516353	150	446322648	83685	5.82765	8.77349	51.1288	37.4998	0.255644	0.187499	0.194255	1.24999e-06	1.24999e-06	1	0	0	1	0	0
AAATCAT	2	8	7	327.35	204516353	150	446322648	56	4	0.00610967	0.0244387	0.0179243	0.000171071	0.00012547	0.186667	8.36465e-10	8.36465e-10	1	0	0	1	0	0
AAATCATTCAT	68	368	11	327.35	204516353	150	446322648	4048	5.41176	0.207729	1.12418	0.824516	0.012366	0.00906967	0.396863	6.04645e-08	6.04645e-08	1	0	0	1	0	0
AAATCC	136	544	6	327.35	204516353	150	446322648	3264	4	0.415458	1.66183	1.21885	0.00997098	0.0073131	0.16	4.8754e-08	4.8754e-08	1	0	0	1	0	0
AAATCCCTGAC	1	4	11	327.35	204516353	150	446322648	44	4	0.00305484	0.0122193	0.00896213	0.000134413	9.85834e-05	0.293333	6.57223e-10	6.57223e-10	1	0	0	1	0	0
AAATCG	817	3274	6	327.35	204516353	150	446322648	19644	4.00734	2.4958	10.0015	7.3355	0.0600092	0.044013	0.160294	2.9342e-07	2.9342e-07	1	0	0	1	0	0
AAATCT	137	594	6	327.35	204516353	150	446322648	3564	4.33577	0.418512	1.81457	1.33088	0.0108874	0.00798525	0.173431	5.3235e-08	5.3235e-08	1	0	0	1	0	0
AAATCTTCTAT	81	325	11	327.35	204516353	150	446322648	3575	4.01235	0.247442	0.992822	0.728173	0.010921	0.0080099	0.294239	5.33993e-08	5.33993e-08	1	0	0	1	0	0
AAATG	6882	41043	5	327.35	204516353	150	446322648	205215	5.96382	21.0234	125.38	91.9581	0.626898	0.459791	0.198794	3.06527e-06	3.06527e-06	1	0	0	1	0	0
AAATGAATT	57	237	9	327.35	204516353	150	446322648	2133	4.15789	0.174126	0.723996	0.531006	0.00651596	0.00477905	0.249474	3.18604e-08	3.18604e-08	1	0	0	1	0	0
AAATGAC	51	204	7	327.35	204516353	150	446322648	1428	4	0.155797	0.623186	0.457068	0.00436231	0.00319948	0.186667	2.13299e-08	2.13299e-08	1	0	0	1	0	0
AAATGAG	23	94	7	327.35	204516353	150	446322648	658	4.08696	0.0702612	0.287155	0.21061	0.00201008	0.00147427	0.190725	9.82847e-09	9.82847e-09	1	0	0	1	0	0
AAATGC	475	1910	6	327.35	204516353	150	446322648	11460	4.02105	1.45105	5.83474	4.27942	0.0350084	0.0256765	0.160842	1.71177e-07	1.71177e-07	1	0	0	1	0	0
AAATGG	495	2226	6	327.35	204516353	150	446322648	13356	4.49697	1.51214	6.80006	4.98742	0.0408004	0.0299245	0.179879	1.99497e-07	1.99497e-07	1	0	0	1	0	0
AAATGT	827	4373	6	327.35	204516353	150	446322648	26238	5.28779	2.52635	13.3588	9.79784	0.0801528	0.0587871	0.211511	3.91914e-07	3.91914e-07	1	0	0	1	0	0
AAATGTG	130	520	7	327.35	204516353	150	446322648	3640	4	0.397129	1.58851	1.16508	0.0111196	0.00815554	0.186667	5.43702e-08	5.43702e-08	1	0	0	1	0	0
AAATT	1249	7472	5	327.35	204516353	150	446322648	37360	5.98239	3.81549	22.8257	16.7413	0.114129	0.0837063	0.199413	5.58042e-07	5.58042e-07	1	0	0	1	0	0
AAATTAATCTC	71	337	11	327.35	204516353	150	446322648	3707	4.74648	0.216893	1.02948	0.755059	0.0113243	0.00830565	0.348075	5.5371e-08	5.5371e-08	1	0	0	1	0	0
AAATTAC	196	806	7	327.35	204516353	150	446322648	5642	4.11224	0.598748	2.4622	1.80587	0.0172354	0.0126411	0.191905	8.42739e-08	8.42739e-08	1	0	0	1	0	0
AAATTAG	14	56	7	327.35	204516353	150	446322648	392	4	0.0427677	0.171071	0.12547	0.0011975	0.000878288	0.186667	5.85526e-09	5.85526e-09	1	0	0	1	0	0
AAATTAT	13	52	7	327.35	204516353	150	446322648	364	4	0.0397129	0.158851	0.116508	0.00111196	0.000815554	0.186667	5.43702e-09	5.43702e-09	1	0	0	1	0	0
AAATTC	567	2356	6	327.35	204516353	150	446322648	14136	4.1552	1.73209	7.19719	5.27869	0.0431832	0.0316722	0.166208	2.11148e-07	2.11148e-07	1	0	0	1	0	0
AAATTCATC	52	218	9	327.35	204516353	150	446322648	1962	4.19231	0.158851	0.665954	0.488436	0.00599359	0.00439592	0.251538	2.93062e-08	2.93062e-08	1	0	0	1	0	0
AAATTCC	930	3720	7	327.35	204516353	150	446322648	26040	4	2.841	11.364	8.33478	0.0795479	0.0583434	0.186667	3.88956e-07	3.88956e-07	1	0	0	1	0	0
AAATTCT	138	775	7	327.35	204516353	150	446322648	5425	5.61594	0.421567	2.3675	1.73641	0.0165725	0.0121549	0.262077	8.10326e-08	8.10326e-08	1	0	0	1	0	0
AAATTG	194	831	6	327.35	204516353	150	446322648	4986	4.28351	0.592638	2.53857	1.86188	0.0152314	0.0111713	0.17134	7.44753e-08	7.44753e-08	1	0	0	1	0	0
AAATTT	180	736	6	327.35	204516353	150	446322648	4416	4.08889	0.54987	2.24836	1.64903	0.0134902	0.00989419	0.163556	6.59613e-08	6.59613e-08	1	0	0	1	0	0
AAATTTC	4	16	7	327.35	204516353	150	446322648	112	4	0.0122193	0.0488774	0.0358485	0.000342142	0.00025094	0.186667	1.67293e-09	1.67293e-09	1	0	0	1	0	0
AAC	373863	7886859	3	327.35	204516353	150	446322648	23660577	21.0956	1142.09	24093.1	17670.8	72.2792	53.0123	0.421912	0.000353415	0.000353415	1	1	1	0	0	0
AACAACAACAGTAACAGT	1	8	18	327.35	204516353	150	446322648	144	8	0.00305484	0.0244387	0.0179243	0.000439896	0.000322637	0.96	2.15091e-09	2.15091e-09	1	0	0	1	1	0
AACAACAACG	1	5	10	327.35	204516353	150	446322648	50	5	0.00305484	0.0152742	0.0112027	0.000152742	0.000112027	0.333333	7.46844e-10	7.46844e-10	1	0	0	1	0	0
AACAACAACGACAACAAT	6	30	18	327.35	204516353	150	446322648	540	5	0.018329	0.0916451	0.0672159	0.00164961	0.00120989	0.6	8.06591e-09	8.06591e-09	1	0	0	1	1	0
AACAACAAT	128699	622249	9	327.35	204516353	150	446322648	5600241	4.83492	393.154	1900.87	1394.17	17.1078	12.5475	0.290095	8.36501e-05	8.36501e-05	1	1	1	1	0	0
AACAACC	150	600	7	327.35	204516353	150	446322648	4200	4	0.458225	1.8329	1.34432	0.0128303	0.00941023	0.186667	6.27349e-08	6.27349e-08	1	0	0	1	0	0
AACAACCAACAC	3	18	12	327.35	204516353	150	446322648	216	6	0.00916451	0.054987	0.0403296	0.000659845	0.000483955	0.48	3.22637e-09	3.22637e-09	1	0	0	1	0	0
AACAACG	20	80	7	327.35	204516353	150	446322648	560	4	0.0610967	0.244387	0.179243	0.00171071	0.0012547	0.186667	8.36465e-09	8.36465e-09	1	0	0	1	0	0
AACAACGAC	115	701	9	327.35	204516353	150	446322648	6309	6.09565	0.351306	2.14144	1.57061	0.019273	0.0141355	0.365739	9.42368e-08	9.42368e-08	1	0	0	1	0	0
AACAACGCGAG	17	71	11	327.35	204516353	150	446322648	781	4.17647	0.0519322	0.216893	0.159078	0.00238583	0.00174986	0.306275	1.16657e-08	1.16657e-08	1	0	0	1	0	0
AACAAG	2196	12651	6	327.35	204516353	150	446322648	75906	5.76093	6.70842	38.6467	28.345	0.23188	0.17007	0.230437	1.1338e-06	1.1338e-06	1	0	0	1	0	0
AACAAGC	2	8	7	327.35	204516353	150	446322648	56	4	0.00610967	0.0244387	0.0179243	0.000171071	0.00012547	0.186667	8.36465e-10	8.36465e-10	1	0	0	1	0	0
AACAAGGTGGTGAACAGCGTG	4	18	21	327.35	204516353	150	446322648	378	4.5	0.0122193	0.054987	0.0403296	0.00115473	0.000846921	0.63	5.64614e-09	5.64614e-09	1	0	0	1	1	0
AACAAGTTG	4	18	9	327.35	204516353	150	446322648	162	4.5	0.0122193	0.054987	0.0403296	0.000494883	0.000362966	0.27	2.41977e-09	2.41977e-09	1	0	0	1	0	0
AACAAT	931300	8856830	6	327.35	204516353	150	446322648	53140980	9.51018	2844.97	27056.2	19844	162.337	119.064	0.380407	0.00079376	0.00079376	1	1	1	1	0	0
AACAATAAT	23033	96272	9	327.35	204516353	150	446322648	866448	4.17974	70.362	294.095	215.7	2.64686	1.9413	0.250785	1.2942e-05	1.2942e-05	1	1	0	1	0	0
AACAATGACAATAAT	2512	14503	15	327.35	204516353	150	446322648	217545	5.77349	7.67375	44.3043	32.4944	0.664564	0.487416	0.577349	3.24944e-06	3.24944e-06	1	0	0	1	1	0
AACAC	3696	20202	5	327.35	204516353	150	446322648	101010	5.46591	11.2907	61.7138	45.2632	0.308569	0.226316	0.182197	1.50877e-06	1.50877e-06	1	0	0	1	0	0
AACACAC	442	1947	7	327.35	204516353	150	446322648	13629	4.40498	1.35024	5.94777	4.36232	0.0416344	0.0305362	0.205566	2.03575e-07	2.03575e-07	1	0	0	1	0	0
AACACAG	14	56	7	327.35	204516353	150	446322648	392	4	0.0427677	0.171071	0.12547	0.0011975	0.000878288	0.186667	5.85526e-09	5.85526e-09	1	0	0	1	0	0
AACACATCACAC	2	10	12	327.35	204516353	150	446322648	120	5	0.00610967	0.0305484	0.0224053	0.00036658	0.000268864	0.4	1.79243e-09	1.79243e-09	1	0	0	1	0	0
AACACC	3985	17997	6	327.35	204516353	150	446322648	107982	4.51619	12.1735	54.9779	40.3228	0.329867	0.241937	0.180647	1.61291e-06	1.61291e-06	1	0	0	1	0	0
AACACCC	23	97	7	327.35	204516353	150	446322648	679	4.21739	0.0702612	0.296319	0.217332	0.00207423	0.00152132	0.196812	1.01421e-08	1.01421e-08	1	0	0	1	0	0
AACACCG	18	72	7	327.35	204516353	150	446322648	504	4	0.054987	0.219948	0.161318	0.00153964	0.00112923	0.186667	7.52819e-09	7.52819e-09	1	0	0	1	0	0
AACACCTGCAGCAGC	2	10	15	327.35	204516353	150	446322648	150	5	0.00610967	0.0305484	0.0224053	0.000458225	0.00033608	0.5	2.24053e-09	2.24053e-09	1	0	0	1	0	0
AACACG	209	942	6	327.35	204516353	150	446322648	5652	4.50718	0.638461	2.87766	2.11058	0.0172659	0.0126635	0.180287	8.44232e-08	8.44232e-08	1	0	0	1	0	0
AACACGT	153	612	7	327.35	204516353	150	446322648	4284	4	0.46739	1.86956	1.37121	0.0130869	0.00959844	0.186667	6.39896e-08	6.39896e-08	1	0	0	1	0	0
AACACT	896	4337	6	327.35	204516353	150	446322648	26022	4.8404	2.73713	13.2488	9.71719	0.0794929	0.0583031	0.193616	3.88687e-07	3.88687e-07	1	0	0	1	0	0
AACAG	14339	193064	5	327.35	204516353	150	446322648	965320	13.4643	43.8033	589.779	432.566	2.94889	2.16283	0.448809	1.44189e-05	1.44189e-05	1	1	0	1	0	0
AACAGAACATCACAG	14	62	15	327.35	204516353	150	446322648	930	4.42857	0.0427677	0.1894	0.138913	0.002841	0.00208369	0.442857	1.38913e-08	1.38913e-08	1	0	0	1	0	0
AACAGACATG	2	12	10	327.35	204516353	150	446322648	120	6	0.00610967	0.036658	0.0268864	0.00036658	0.000268864	0.4	1.79243e-09	1.79243e-09	1	0	0	1	0	0
AACAGAG	2	14	7	327.35	204516353	150	446322648	98	7	0.00610967	0.0427677	0.0313674	0.000299374	0.000219572	0.326667	1.46381e-09	1.46381e-09	1	0	0	1	0	0
AACAGC	21056	130034	6	327.35	204516353	150	446322648	780204	6.17563	64.3226	397.233	291.345	2.3834	1.74807	0.247025	1.16538e-05	1.16538e-05	1	1	0	1	0	0
AACAGCACC	1	6	9	327.35	204516353	150	446322648	54	6	0.00305484	0.018329	0.0134432	0.000164961	0.000120989	0.36	8.06591e-10	8.06591e-10	1	0	0	1	0	0
AACAGCC	59	243	7	327.35	204516353	150	446322648	1701	4.11864	0.180235	0.742325	0.544449	0.00519628	0.00381114	0.192203	2.54076e-08	2.54076e-08	1	0	0	1	0	0
AACAGG	308	2069	6	327.35	204516353	150	446322648	12414	6.71753	0.940889	6.32046	4.63566	0.0379227	0.027814	0.268701	1.85426e-07	1.85426e-07	1	0	0	1	0	0
AACAGT	2538641	40320853	6	327.35	204516353	150	446322648	241925118	15.8828	7755.13	123174	90340.1	739.041	542.041	0.635314	0.00361361	0.00361361	1	1	1	1	1	1
AACAGTAACGGT	9494	73107	12	327.35	204516353	150	446322648	877284	7.70034	29.0026	223.33	163.799	2.67996	1.96558	0.616027	1.31039e-05	1.31039e-05	1	0	0	1	1	0
AACAGTAAGAGT	713	4336	12	327.35	204516353	150	446322648	52032	6.08135	2.1781	13.2458	9.71495	0.158949	0.116579	0.486508	7.77196e-07	7.77196e-07	1	0	0	1	0	0
AACAGTGACAGT	10776	50434	12	327.35	204516353	150	446322648	605208	4.68022	32.9189	154.068	112.999	1.84881	1.35599	0.374417	9.03992e-06	9.03992e-06	1	0	0	1	0	0
AACAT	5	25	5	327.35	204516353	150	446322648	125	5	0.0152742	0.0763709	0.0560133	0.000381854	0.000280066	0.166667	1.86711e-09	1.86711e-09	1	0	0	1	0	0
AACATACACACACAC	4	16	15	327.35	204516353	150	446322648	240	4	0.0122193	0.0488774	0.0358485	0.000733161	0.000537728	0.4	3.58485e-09	3.58485e-09	1	0	0	1	0	0
AACATACACACAT	1	4	13	327.35	204516353	150	446322648	52	4	0.00305484	0.0122193	0.00896213	0.000158851	0.000116508	0.346667	7.76718e-10	7.76718e-10	1	0	0	1	0	0
AACATACATACAC	1	5	13	327.35	204516353	150	446322648	65	5	0.00305484	0.0152742	0.0112027	0.000198564	0.000145635	0.433333	9.70897e-10	9.70897e-10	1	0	0	1	0	0
AACATC	1183	5938	6	327.35	204516353	150	446322648	35628	5.01944	3.61387	18.1396	13.3043	0.108838	0.0798257	0.200778	5.32171e-07	5.32171e-07	1	0	0	1	0	0
AACATG	39	156	6	327.35	204516353	150	446322648	936	4	0.119139	0.476554	0.349523	0.00285933	0.00209714	0.16	1.39809e-08	1.39809e-08	1	0	0	1	0	0
AACATGC	1	4	7	327.35	204516353	150	446322648	28	4	0.00305484	0.0122193	0.00896213	8.55354e-05	6.27349e-05	0.186667	4.18233e-10	4.18233e-10	1	0	0	1	0	0
AACATT	97	395	6	327.35	204516353	150	446322648	2370	4.07216	0.296319	1.20666	0.88501	0.00723996	0.00531006	0.162887	3.54004e-08	3.54004e-08	1	0	0	1	0	0
AACATTATATTC	466	1913	12	327.35	204516353	150	446322648	22956	4.10515	1.42355	5.8439	4.28614	0.0701268	0.0514336	0.328412	3.42891e-07	3.42891e-07	1	0	0	1	0	0
AACATTC	4	17	7	327.35	204516353	150	446322648	119	4.25	0.0122193	0.0519322	0.038089	0.000363525	0.000266623	0.198333	1.77749e-09	1.77749e-09	1	0	0	1	0	0
AACC	83579	610594	4	327.35	204516353	150	446322648	2442376	7.30559	255.32	1865.26	1368.06	7.46106	5.47222	0.194816	3.64815e-05	3.64815e-05	1	1	1	0	0	0
AACCAACGATG	16	69	11	327.35	204516353	150	446322648	759	4.3125	0.0488774	0.210784	0.154597	0.00231862	0.00170056	0.31625	1.13371e-08	1.13371e-08	1	0	0	1	0	0
AACCAACTGAAGC	2	8	13	327.35	204516353	150	446322648	104	4	0.00610967	0.0244387	0.0179243	0.000317703	0.000233015	0.346667	1.55344e-09	1.55344e-09	1	0	0	1	0	0
AACCAAG	9	36	7	327.35	204516353	150	446322648	252	4	0.0274935	0.109974	0.0806591	0.000769819	0.000564614	0.186667	3.76409e-09	3.76409e-09	1	0	0	1	0	0
AACCAC	261	1056	6	327.35	204516353	150	446322648	6336	4.04598	0.797312	3.22591	2.366	0.0193554	0.014196	0.161839	9.46401e-08	9.46401e-08	1	0	0	1	0	0
AACCACC	19	76	7	327.35	204516353	150	446322648	532	4	0.0580419	0.232168	0.17028	0.00162517	0.00119196	0.186667	7.94642e-09	7.94642e-09	1	0	0	1	0	0
AACCACCCC	1	4	9	327.35	204516353	150	446322648	36	4	0.00305484	0.0122193	0.00896213	0.000109974	8.06591e-05	0.24	5.37728e-10	5.37728e-10	1	0	0	1	0	0
AACCAG	395	1884	6	327.35	204516353	150	446322648	11304	4.76962	1.20666	5.75531	4.22116	0.0345319	0.025327	0.190785	1.68846e-07	1.68846e-07	1	0	0	1	0	0
AACCAGAGCT	1	4	10	327.35	204516353	150	446322648	40	4	0.00305484	0.0122193	0.00896213	0.000122193	8.96213e-05	0.266667	5.97475e-10	5.97475e-10	1	0	0	1	0	0
AACCAGC	6	24	7	327.35	204516353	150	446322648	168	4	0.018329	0.0733161	0.0537728	0.000513212	0.000376409	0.186667	2.5094e-09	2.5094e-09	1	0	0	1	0	0
AACCAGCC	904	3663	8	327.35	204516353	150	446322648	29304	4.05199	2.76157	11.1899	8.20707	0.0895189	0.0656565	0.216106	4.3771e-07	4.3771e-07	1	0	0	1	0	0
AACCAGCGG	2	16	9	327.35	204516353	150	446322648	144	8	0.00610967	0.0488774	0.0358485	0.000439896	0.000322637	0.48	2.15091e-09	2.15091e-09	1	0	0	1	0	0
AACCAT	6	28	6	327.35	204516353	150	446322648	168	4.66667	0.018329	0.0855354	0.0627349	0.000513212	0.000376409	0.186667	2.5094e-09	2.5094e-09	1	0	0	1	0	0
AACCATG	4	16	7	327.35	204516353	150	446322648	112	4	0.0122193	0.0488774	0.0358485	0.000342142	0.00025094	0.186667	1.67293e-09	1.67293e-09	1	0	0	1	0	0
AACCC	356	1791	5	327.35	204516353	150	446322648	8955	5.0309	1.08752	5.47121	4.01279	0.0273561	0.020064	0.167697	1.3376e-07	1.3376e-07	1	0	0	1	0	0
AACCCC	397	1625	6	327.35	204516353	150	446322648	9750	4.0932	1.21277	4.96411	3.64086	0.0297846	0.0218452	0.163728	1.45635e-07	1.45635e-07	1	0	0	1	0	0
AACCCCC	42	175	7	327.35	204516353	150	446322648	1225	4.16667	0.128303	0.534596	0.392093	0.00374217	0.00274465	0.194444	1.82977e-08	1.82977e-08	1	0	0	1	0	0
AACCCCGACGC	8	33	11	327.35	204516353	150	446322648	363	4.125	0.0244387	0.10081	0.0739375	0.00110891	0.000813313	0.3025	5.42209e-09	5.42209e-09	1	0	0	1	0	0
AACCCCGG	1	4	8	327.35	204516353	150	446322648	32	4	0.00305484	0.0122193	0.00896213	9.77547e-05	7.1697e-05	0.213333	4.7798e-10	4.7798e-10	1	0	0	1	0	0
AACCCCT	2	9	7	327.35	204516353	150	446322648	63	4.5	0.00610967	0.0274935	0.0201648	0.000192455	0.000141153	0.21	9.41023e-10	9.41023e-10	1	0	0	1	0	0
AACCCG	12	48	6	327.35	204516353	150	446322648	288	4	0.036658	0.146632	0.107546	0.000879793	0.000645273	0.16	4.30182e-09	4.30182e-09	1	0	0	1	0	0
AACCCGATT	1	16	9	327.35	204516353	150	446322648	144	16	0.00305484	0.0488774	0.0358485	0.000439896	0.000322637	0.96	2.15091e-09	2.15091e-09	1	0	0	1	1	0
AACCCGTGTATAC	2	10	13	327.35	204516353	150	446322648	130	5	0.00610967	0.0305484	0.0224053	0.000397129	0.000291269	0.433333	1.94179e-09	1.94179e-09	1	0	0	1	0	0
AACCCT	455	3038	6	327.35	204516353	150	446322648	18228	6.67692	1.38995	9.28059	6.80674	0.0556835	0.0408404	0.267077	2.72269e-07	2.72269e-07	1	0	0	1	0	0
AACCCTAAT	6	56	9	327.35	204516353	150	446322648	504	9.33333	0.018329	0.171071	0.12547	0.00153964	0.00112923	0.56	7.52819e-09	7.52819e-09	1	0	0	1	1	0
AACCCTG	18	76	7	327.35	204516353	150	446322648	532	4.22222	0.054987	0.232168	0.17028	0.00162517	0.00119196	0.197037	7.94642e-09	7.94642e-09	1	0	0	1	0	0
AACCCTGACAC	65	281	11	327.35	204516353	150	446322648	3091	4.32308	0.198564	0.858409	0.629589	0.0094425	0.00692548	0.317026	4.61699e-08	4.61699e-08	1	0	0	1	0	0
AACCCTGACAG	10	84	11	327.35	204516353	150	446322648	924	8.4	0.0305484	0.256606	0.188205	0.00282267	0.00207025	0.616	1.38017e-08	1.38017e-08	1	0	0	1	1	0
AACCCTGACGC	157277	935149	11	327.35	204516353	150	446322648	10286639	5.94587	480.455	2856.73	2095.23	31.424	23.0475	0.436031	0.00015365	0.00015365	1	1	1	1	0	0
AACCG	410	2062	5	327.35	204516353	150	446322648	10310	5.02927	1.25248	6.29907	4.61998	0.0314954	0.0230999	0.167642	1.53999e-07	1.53999e-07	1	0	0	1	0	0
AACCGAACGG	163	683	10	327.35	204516353	150	446322648	6830	4.19018	0.497938	2.08645	1.53028	0.0208645	0.0153028	0.279346	1.02019e-07	1.02019e-07	1	0	0	1	0	0
AACCGAG	162	664	7	327.35	204516353	150	446322648	4648	4.09877	0.494883	2.02841	1.48771	0.0141989	0.010414	0.191276	6.94266e-08	6.94266e-08	1	0	0	1	0	0
AACCGC	219	1086	6	327.35	204516353	150	446322648	6516	4.9589	0.669009	3.31755	2.43322	0.0199053	0.0145993	0.198356	9.73287e-08	9.73287e-08	1	0	0	1	0	0
AACCGCGCAGAT	2	9	12	327.35	204516353	150	446322648	108	4.5	0.00610967	0.0274935	0.0201648	0.000329922	0.000241977	0.36	1.61318e-09	1.61318e-09	1	0	0	1	0	0
AACCGG	20	89	6	327.35	204516353	150	446322648	534	4.45	0.0610967	0.27188	0.199407	0.00163128	0.00119644	0.178	7.97629e-09	7.97629e-09	1	0	0	1	0	0
AACCGGC	76	304	7	327.35	204516353	150	446322648	2128	4	0.232168	0.92867	0.681122	0.00650069	0.00476785	0.186667	3.17857e-08	3.17857e-08	1	0	0	1	0	0
AACCGT	275	4449	6	327.35	204516353	150	446322648	26694	16.1782	0.84008	13.591	9.96813	0.0815458	0.0598088	0.647127	3.98725e-07	3.98725e-07	1	0	0	1	1	0
AACCGTCCTTGC	1	7	12	327.35	204516353	150	446322648	84	7	0.00305484	0.0213838	0.0156837	0.000256606	0.000188205	0.56	1.2547e-09	1.2547e-09	1	0	0	1	1	0
AACCT	144	1524	5	327.35	204516353	150	446322648	7620	10.5833	0.439896	4.65557	3.41457	0.0232778	0.0170729	0.352778	1.13819e-07	1.13819e-07	1	0	0	1	0	0
AACCTAC	69	333	7	327.35	204516353	150	446322648	2331	4.82609	0.210784	1.01726	0.746097	0.00712082	0.00522268	0.225217	3.48179e-08	3.48179e-08	1	0	0	1	0	0
AACCTAT	105	420	7	327.35	204516353	150	446322648	2940	4	0.320758	1.28303	0.941023	0.00898122	0.00658716	0.186667	4.39144e-08	4.39144e-08	1	0	0	1	0	0
AACCTC	125	686	6	327.35	204516353	150	446322648	4116	5.488	0.381854	2.09562	1.537	0.0125737	0.00922203	0.21952	6.14802e-08	6.14802e-08	1	0	0	1	0	0
AACCTCC	104	416	7	327.35	204516353	150	446322648	2912	4	0.317703	1.27081	0.932061	0.00889568	0.00652443	0.186667	4.34962e-08	4.34962e-08	1	0	0	1	0	0
AACG	151910	1083355	4	327.35	204516353	150	446322648	4333420	7.13156	464.06	3309.47	2427.29	13.2379	9.70916	0.190175	6.47278e-05	6.47278e-05	1	1	1	0	0	0
AACGAACGATG	2	8	11	327.35	204516353	150	446322648	88	4	0.00610967	0.0244387	0.0179243	0.000268826	0.000197167	0.293333	1.31445e-09	1.31445e-09	1	0	0	1	0	0
AACGAAG	260	1077	7	327.35	204516353	150	446322648	7539	4.14231	0.794257	3.29006	2.41305	0.0230304	0.0168914	0.193308	1.12609e-07	1.12609e-07	1	0	0	1	0	0
AACGAAT	51	250	7	327.35	204516353	150	446322648	1750	4.90196	0.155797	0.763709	0.560133	0.00534596	0.00392093	0.228758	2.61395e-08	2.61395e-08	1	0	0	1	0	0
AACGAC	240511	2157839	6	327.35	204516353	150	446322648	12947034	8.97189	734.722	6591.84	4834.71	39.5511	29.0082	0.358876	0.000193388	0.000193388	1	1	1	1	0	0
AACGACAAGGAC	110	566	12	327.35	204516353	150	446322648	6792	5.14545	0.336032	1.72904	1.26814	0.0207484	0.0152177	0.411636	1.01451e-07	1.01451e-07	1	0	0	1	0	0
AACGACAAGGACAAGGAC	283	1481	18	327.35	204516353	150	446322648	26658	5.23322	0.864518	4.52421	3.31823	0.0814358	0.0597281	0.627986	3.98187e-07	3.98187e-07	1	0	0	1	1	0
AACGACAAGGACAAGGACAAGGAC	374	1536	24	327.35	204516353	150	446322648	36864	4.10695	1.14251	4.69223	3.44146	0.112613	0.082595	0.657112	5.50633e-07	5.50633e-07	1	0	0	1	1	0
AACGACAGCGACAGTGAC	95	395	18	327.35	204516353	150	446322648	7110	4.15789	0.290209	1.20666	0.88501	0.0217199	0.0159302	0.498947	1.06201e-07	1.06201e-07	1	0	0	1	0	0
AACGACC	1	4	7	327.35	204516353	150	446322648	28	4	0.00305484	0.0122193	0.00896213	8.55354e-05	6.27349e-05	0.186667	4.18233e-10	4.18233e-10	1	0	0	1	0	0
AACGACG	84	354	7	327.35	204516353	150	446322648	2478	4.21429	0.256606	1.08141	0.793148	0.00756988	0.00555204	0.196667	3.70136e-08	3.70136e-08	1	0	0	1	0	0
AACGAG	2637	11530	6	327.35	204516353	150	446322648	69180	4.37239	8.0556	35.2223	25.8333	0.211334	0.155	0.174896	1.03333e-06	1.03333e-06	1	0	0	1	0	0
AACGAGC	1	4	7	327.35	204516353	150	446322648	28	4	0.00305484	0.0122193	0.00896213	8.55354e-05	6.27349e-05	0.186667	4.18233e-10	4.18233e-10	1	0	0	1	0	0
AACGAGG	7	30	7	327.35	204516353	150	446322648	210	4.28571	0.0213838	0.0916451	0.0672159	0.000641515	0.000470512	0.2	3.13674e-09	3.13674e-09	1	0	0	1	0	0
AACGAT	2607	27855	6	327.35	204516353	150	446322648	167130	10.6847	7.96396	85.0924	62.41	0.510555	0.37446	0.427388	2.4964e-06	2.4964e-06	1	0	0	1	0	0
AACGATAATAATAATAAT	22	96	18	327.35	204516353	150	446322648	1728	4.36364	0.0672064	0.293264	0.215091	0.00527876	0.00387164	0.523636	2.58109e-08	2.58109e-08	1	0	0	1	1	0
AACGATG	71	284	7	327.35	204516353	150	446322648	1988	4	0.216893	0.867573	0.636311	0.00607301	0.00445418	0.186667	2.96945e-08	2.96945e-08	1	0	0	1	0	0
AACGATGAT	334969	1905718	9	327.35	204516353	150	446322648	17151462	5.68924	1023.28	5821.66	4269.82	52.3949	38.4284	0.341354	0.000256189	0.000256189	1	1	1	1	0	0
AACGATTAT	1	4	9	327.35	204516353	150	446322648	36	4	0.00305484	0.0122193	0.00896213	0.000109974	8.06591e-05	0.24	5.37728e-10	5.37728e-10	1	0	0	1	0	0
AACGATTATG	191	795	10	327.35	204516353	150	446322648	7950	4.1623	0.583474	2.42859	1.78122	0.0242859	0.0178122	0.277487	1.18748e-07	1.18748e-07	1	0	0	1	0	0
AACGATTC	875	4016	8	327.35	204516353	150	446322648	32128	4.58971	2.67298	12.2682	8.99797	0.0981458	0.0719838	0.244785	4.79892e-07	4.79892e-07	1	0	0	1	0	0
AACGATTCT	98	407	9	327.35	204516353	150	446322648	3663	4.15306	0.299374	1.24332	0.911896	0.0111899	0.00820707	0.249184	5.47138e-08	5.47138e-08	1	0	0	1	0	0
AACGC	2370	12858	5	327.35	204516353	150	446322648	64290	5.42532	7.23996	39.2791	28.8088	0.196395	0.144044	0.180844	9.60292e-07	9.60292e-07	1	0	0	1	0	0
AACGCACTCT	127	558	10	327.35	204516353	150	446322648	5580	4.3937	0.387964	1.7046	1.25022	0.017046	0.0125022	0.292913	8.33478e-08	8.33478e-08	1	0	0	1	0	0
AACGCAG	2	20	7	327.35	204516353	150	446322648	140	10	0.00610967	0.0610967	0.0448106	0.000427677	0.000313674	0.466667	2.09116e-09	2.09116e-09	1	0	0	1	0	0
AACGCAGGATCTTCT	452	1980	15	327.35	204516353	150	446322648	29700	4.38053	1.38079	6.04857	4.43625	0.0907286	0.0665438	0.438053	4.43625e-07	4.43625e-07	1	0	0	1	0	0
AACGCAT	26	104	7	327.35	204516353	150	446322648	728	4	0.0794257	0.317703	0.233015	0.00222392	0.00163111	0.186667	1.0874e-08	1.0874e-08	1	0	0	1	0	0
AACGCATCAG	142	695	10	327.35	204516353	150	446322648	6950	4.89437	0.433787	2.12311	1.55717	0.0212311	0.0155717	0.326291	1.03811e-07	1.03811e-07	1	0	0	1	0	0
AACGCC	392	1798	6	327.35	204516353	150	446322648	10788	4.58673	1.1975	5.49259	4.02848	0.0329556	0.0241709	0.183469	1.61139e-07	1.61139e-07	1	0	0	1	0	0
AACGCG	3628	16427	6	327.35	204516353	150	446322648	98562	4.52784	11.0829	50.1818	36.8052	0.301091	0.220831	0.181114	1.47221e-06	1.47221e-06	1	0	0	1	0	0
AACGCTC	84	400	7	327.35	204516353	150	446322648	2800	4.7619	0.256606	1.22193	0.896213	0.00855354	0.00627349	0.222222	4.18233e-08	4.18233e-08	1	0	0	1	0	0
AACGCTTC	2	8	8	327.35	204516353	150	446322648	64	4	0.00610967	0.0244387	0.0179243	0.000195509	0.000143394	0.213333	9.5596e-10	9.5596e-10	1	0	0	1	0	0
AACGG	4140	22130	5	327.35	204516353	150	446322648	110650	5.34541	12.647	67.6035	49.583	0.338018	0.247915	0.17818	1.65277e-06	1.65277e-06	1	0	0	1	0	0
AACGGAAGG	100	486	9	327.35	204516353	150	446322648	4374	4.86	0.305484	1.48465	1.0889	0.0133619	0.00980009	0.2916	6.53339e-08	6.53339e-08	1	0	0	1	0	0
AACGGAATCG	256	1119	10	327.35	204516353	150	446322648	11190	4.37109	0.782038	3.41836	2.50715	0.0341836	0.0250715	0.291406	1.67144e-07	1.67144e-07	1	0	0	1	0	0
AACGGAC	1	4	7	327.35	204516353	150	446322648	28	4	0.00305484	0.0122193	0.00896213	8.55354e-05	6.27349e-05	0.186667	4.18233e-10	4.18233e-10	1	0	0	1	0	0
AACGGC	26073	236417	6	327.35	204516353	150	446322648	1418502	9.0675	79.6487	722.215	529.7	4.33329	3.1782	0.3627	2.1188e-05	2.1188e-05	1	1	0	1	0	0
AACGGCAAGGAC	114	742	12	327.35	204516353	150	446322648	8904	6.50877	0.348251	2.26669	1.66247	0.0272003	0.0199497	0.520702	1.32998e-07	1.32998e-07	1	0	0	1	1	0
AACGGG	501	2339	6	327.35	204516353	150	446322648	14034	4.66866	1.53047	7.14526	5.2406	0.0428716	0.0314436	0.186747	2.09624e-07	2.09624e-07	1	0	0	1	0	0
AACGGT	13490	201098	6	327.35	204516353	150	446322648	1206588	14.9072	41.2097	614.321	450.566	3.68593	2.7034	0.596288	1.80227e-05	1.80227e-05	1	1	0	1	1	0
AACGT	1934	11079	5	327.35	204516353	150	446322648	55395	5.72854	5.90805	33.8445	24.8228	0.169223	0.124114	0.190951	8.27428e-07	8.27428e-07	1	0	0	1	0	0
AACGTAG	42	168	7	327.35	204516353	150	446322648	1176	4	0.128303	0.513212	0.376409	0.00359249	0.00263487	0.186667	1.75658e-08	1.75658e-08	1	0	0	1	0	0
AACGTAT	423	1717	7	327.35	204516353	150	446322648	12019	4.0591	1.2922	5.24515	3.84699	0.0367161	0.0269289	0.189425	1.79526e-07	1.79526e-07	1	0	0	1	0	0
AACGTC	465	2183	6	327.35	204516353	150	446322648	13098	4.69462	1.4205	6.66871	4.89108	0.0400122	0.0293465	0.187785	1.95643e-07	1.95643e-07	1	0	0	1	0	0
AACGTG	789	3697	6	327.35	204516353	150	446322648	22182	4.68568	2.41027	11.2937	8.28325	0.0677624	0.0496995	0.187427	3.3133e-07	3.3133e-07	1	0	0	1	0	0
AACGTGC	16	64	7	327.35	204516353	150	446322648	448	4	0.0488774	0.195509	0.143394	0.00136857	0.00100376	0.186667	6.69172e-09	6.69172e-09	1	0	0	1	0	0
AACGTGCAAGG	3	12	11	327.35	204516353	150	446322648	132	4	0.00916451	0.036658	0.0268864	0.000403238	0.00029575	0.293333	1.97167e-09	1.97167e-09	1	0	0	1	0	0
AACGTGT	299	1616	7	327.35	204516353	150	446322648	11312	5.40468	0.913396	4.93661	3.6207	0.0345563	0.0253449	0.252219	1.68966e-07	1.68966e-07	1	0	0	1	0	0
AACGTT	428	1909	6	327.35	204516353	150	446322648	11454	4.46028	1.30747	5.83168	4.27717	0.0349901	0.025663	0.178411	1.71087e-07	1.71087e-07	1	0	0	1	0	0
AACT	2272	16615	4	327.35	204516353	150	446322648	66460	7.31294	6.94059	50.7561	37.2264	0.203024	0.148906	0.195012	9.92705e-07	9.92705e-07	1	0	0	0	0	0
AACTAC	1681	8728	6	327.35	204516353	150	446322648	52368	5.19215	5.13518	26.6626	19.5554	0.159976	0.117332	0.207686	7.82214e-07	7.82214e-07	1	0	0	1	0	0
AACTACG	2	8	7	327.35	204516353	150	446322648	56	4	0.00610967	0.0244387	0.0179243	0.000171071	0.00012547	0.186667	8.36465e-10	8.36465e-10	1	0	0	1	0	0
AACTAG	42	191	6	327.35	204516353	150	446322648	1146	4.54762	0.128303	0.583474	0.427942	0.00350084	0.00256765	0.181905	1.71177e-08	1.71177e-08	1	0	0	1	0	0
AACTAT	164	786	6	327.35	204516353	150	446322648	4716	4.79268	0.500993	2.4011	1.76106	0.0144066	0.0105663	0.191707	7.04423e-08	7.04423e-08	1	0	0	1	0	0
AACTATT	3	12	7	327.35	204516353	150	446322648	84	4	0.00916451	0.036658	0.0268864	0.000256606	0.000188205	0.186667	1.2547e-09	1.2547e-09	1	0	0	1	0	0
AACTC	2276	14014	5	327.35	204516353	150	446322648	70070	6.15729	6.95281	42.8105	31.3988	0.214052	0.156994	0.205243	1.04663e-06	1.04663e-06	1	0	0	1	0	0
AACTCC	97	388	6	327.35	204516353	150	446322648	2328	4	0.296319	1.18528	0.869326	0.00711166	0.00521596	0.16	3.47731e-08	3.47731e-08	1	0	0	1	0	0
AACTCCTCTATAAT	1697	7992	14	327.35	204516353	150	446322648	111888	4.70949	5.18406	24.4142	17.9063	0.341799	0.250689	0.439552	1.67126e-06	1.67126e-06	1	0	0	1	0	0
AACTCG	253	1152	6	327.35	204516353	150	446322648	6912	4.55336	0.772873	3.51917	2.58109	0.021115	0.0154866	0.182134	1.03244e-07	1.03244e-07	1	0	0	1	0	0
AACTCGACC	1	4	9	327.35	204516353	150	446322648	36	4	0.00305484	0.0122193	0.00896213	0.000109974	8.06591e-05	0.24	5.37728e-10	5.37728e-10	1	0	0	1	0	0
AACTCGT	6	28	7	327.35	204516353	150	446322648	196	4.66667	0.018329	0.0855354	0.0627349	0.000598748	0.000439144	0.217778	2.92763e-09	2.92763e-09	1	0	0	1	0	0
AACTCT	1907	8287	6	327.35	204516353	150	446322648	49722	4.34557	5.82557	25.3154	18.5673	0.151893	0.111404	0.173823	7.42691e-07	7.42691e-07	1	0	0	1	0	0
AACTCTGACAT	86	790	11	327.35	204516353	150	446322648	8690	9.18605	0.262716	2.41332	1.77002	0.0265465	0.0194702	0.673643	1.29801e-07	1.29801e-07	1	0	0	1	1	0
AACTCTT	1	4	7	327.35	204516353	150	446322648	28	4	0.00305484	0.0122193	0.00896213	8.55354e-05	6.27349e-05	0.186667	4.18233e-10	4.18233e-10	1	0	0	1	0	0
AACTG	1827	12238	5	327.35	204516353	150	446322648	61190	6.69841	5.58118	37.3851	27.4196	0.186925	0.137098	0.22328	9.13988e-07	9.13988e-07	1	0	0	1	0	0
AACTGC	3914	17281	6	327.35	204516353	150	446322648	103686	4.41518	11.9566	52.7906	38.7186	0.316744	0.232312	0.176607	1.54875e-06	1.54875e-06	1	0	0	1	0	0
AACTGT	212	933	6	327.35	204516353	150	446322648	5598	4.40094	0.647625	2.85016	2.09042	0.017101	0.0125425	0.176038	8.36166e-08	8.36166e-08	1	0	0	1	0	0
AACTT	780	4125	5	327.35	204516353	150	446322648	20625	5.28846	2.38277	12.6012	9.24219	0.063006	0.046211	0.176282	3.08073e-07	3.08073e-07	1	0	0	1	0	0
AACTTAC	68	272	7	327.35	204516353	150	446322648	1904	4	0.207729	0.830915	0.609425	0.00581641	0.00426597	0.186667	2.84398e-08	2.84398e-08	1	0	0	1	0	0
AACTTC	666	3377	6	327.35	204516353	150	446322648	20262	5.07057	2.03452	10.3162	7.56628	0.0618971	0.0453977	0.202823	3.02651e-07	3.02651e-07	1	0	0	1	0	0
AACTTCATGG	324	1305	10	327.35	204516353	150	446322648	13050	4.02778	0.989767	3.98656	2.92389	0.0398656	0.0292389	0.268519	1.94926e-07	1.94926e-07	1	0	0	1	0	0
AACTTCTGC	4	20	9	327.35	204516353	150	446322648	180	5	0.0122193	0.0610967	0.0448106	0.00054987	0.000403296	0.3	2.68864e-09	2.68864e-09	1	0	0	1	0	0
AAG	794892	7487951	3	327.35	204516353	150	446322648	22463853	9.42009	2428.26	22874.5	16777	68.6234	50.331	0.188402	0.00033554	0.00033554	1	1	1	0	0	0
AAGAAGAGAGATG	1	11	13	327.35	204516353	150	446322648	143	11	0.00305484	0.0336032	0.0246458	0.000436842	0.000320396	0.953333	2.13597e-09	2.13597e-09	1	0	0	1	1	0
AAGAAGG	168	700	7	327.35	204516353	150	446322648	4900	4.16667	0.513212	2.13838	1.56837	0.0149687	0.0109786	0.194444	7.31907e-08	7.31907e-08	1	0	0	1	0	0
AAGAAGGAG	720	2910	9	327.35	204516353	150	446322648	26190	4.04167	2.19948	8.88957	6.51995	0.0800061	0.0586795	0.2425	3.91197e-07	3.91197e-07	1	0	0	1	0	0
AAGAAGTGT	2	24	9	327.35	204516353	150	446322648	216	12	0.00610967	0.0733161	0.0537728	0.000659845	0.000483955	0.72	3.22637e-09	3.22637e-09	1	0	0	1	1	0
AAGAAT	17050	78015	6	327.35	204516353	150	446322648	468090	4.57566	52.0849	238.323	174.795	1.42994	1.04877	0.183026	6.9918e-06	6.9918e-06	1	1	0	1	0	0
AAGAATG	75	300	7	327.35	204516353	150	446322648	2100	4	0.229113	0.916451	0.672159	0.00641515	0.00470512	0.186667	3.13674e-08	3.13674e-08	1	0	0	1	0	0
AAGAC	1367	7855	5	327.35	204516353	150	446322648	39275	5.74616	4.17596	23.9957	17.5994	0.119979	0.0879969	0.191539	5.86646e-07	5.86646e-07	1	0	0	1	0	0
AAGACAAGTGATCT	6	24	14	327.35	204516353	150	446322648	336	4	0.018329	0.0733161	0.0537728	0.00102642	0.000752819	0.373333	5.01879e-09	5.01879e-09	1	0	0	1	0	0
AAGACC	797	3925	6	327.35	204516353	150	446322648	23550	4.92472	2.4347	11.9902	8.79409	0.0719414	0.0527645	0.196989	3.51763e-07	3.51763e-07	1	0	0	1	0	0
AAGACG	6260	30462	6	327.35	204516353	150	446322648	182772	4.86613	19.1233	93.0564	68.2511	0.558338	0.409506	0.194645	2.73004e-06	2.73004e-06	1	0	0	1	0	0
AAGACT	73	329	6	327.35	204516353	150	446322648	1974	4.50685	0.223003	1.00504	0.737135	0.00603025	0.00442281	0.180274	2.94854e-08	2.94854e-08	1	0	0	1	0	0
AAGACTC	17	101	7	327.35	204516353	150	446322648	707	5.94118	0.0519322	0.308538	0.226294	0.00215977	0.00158406	0.277255	1.05604e-08	1.05604e-08	1	0	0	1	0	0
AAGAG	58419	344759	5	327.35	204516353	150	446322648	1723795	5.90149	178.46	1053.18	772.443	5.26591	3.86222	0.196716	2.57481e-05	2.57481e-05	1	1	0	1	0	0
AAGAGAG	394	2039	7	327.35	204516353	150	446322648	14273	5.17513	1.20361	6.22881	4.56844	0.0436017	0.0319791	0.241506	2.13194e-07	2.13194e-07	1	0	0	1	0	0
AAGAGAGATAGAG	1	4	13	327.35	204516353	150	446322648	52	4	0.00305484	0.0122193	0.00896213	0.000158851	0.000116508	0.346667	7.76718e-10	7.76718e-10	1	0	0	1	0	0
AAGAGC	438	2050	6	327.35	204516353	150	446322648	12300	4.68037	1.33802	6.26241	4.59309	0.0375745	0.0275585	0.187215	1.83724e-07	1.83724e-07	1	0	0	1	0	0
AAGAGG	14204	62738	6	327.35	204516353	150	446322648	376428	4.41692	43.3909	191.654	140.566	1.14993	0.843399	0.176677	5.62266e-06	5.62266e-06	1	1	0	1	0	0
AAGAGGAATAG	11868	54729	11	327.35	204516353	150	446322648	602019	4.61148	36.2548	167.188	122.622	1.83907	1.34884	0.338175	8.99228e-06	8.99228e-06	1	0	0	1	0	0
AAGAGGACAG	342	1556	10	327.35	204516353	150	446322648	15560	4.54971	1.04475	4.75332	3.48627	0.0475332	0.0348627	0.303314	2.32418e-07	2.32418e-07	1	0	0	1	0	0
AAGAGGAGC	2	8	9	327.35	204516353	150	446322648	72	4	0.00610967	0.0244387	0.0179243	0.000219948	0.000161318	0.24	1.07546e-09	1.07546e-09	1	0	0	1	0	0
AAGAGGAGTAG	3	12	11	327.35	204516353	150	446322648	132	4	0.00916451	0.036658	0.0268864	0.000403238	0.00029575	0.293333	1.97167e-09	1.97167e-09	1	0	0	1	0	0
AAGAGGCGG	8	42	9	327.35	204516353	150	446322648	378	5.25	0.0244387	0.128303	0.0941023	0.00115473	0.000846921	0.315	5.64614e-09	5.64614e-09	1	0	0	1	0	0
AAGAGGG	1	4	7	327.35	204516353	150	446322648	28	4	0.00305484	0.0122193	0.00896213	8.55354e-05	6.27349e-05	0.186667	4.18233e-10	4.18233e-10	1	0	0	1	0	0
AAGAGT	2810	14384	6	327.35	204516353	150	446322648	86304	5.11886	8.58409	43.9408	32.2278	0.263645	0.193367	0.204754	1.28911e-06	1.28911e-06	1	0	0	1	0	0
AAGAGTG	228	912	7	327.35	204516353	150	446322648	6384	4	0.696503	2.78601	2.04336	0.0195021	0.0143036	0.186667	9.5357e-08	9.5357e-08	1	0	0	1	0	0
AAGAT	881	5167	5	327.35	204516353	150	446322648	25835	5.86493	2.69131	15.7843	11.5768	0.0789217	0.0578841	0.195498	3.85894e-07	3.85894e-07	1	0	0	1	0	0
AAGATAG	14	68	7	327.35	204516353	150	446322648	476	4.85714	0.0427677	0.207729	0.152356	0.0014541	0.00106649	0.226667	7.10995e-09	7.10995e-09	1	0	0	1	0	0
AAGATC	232	928	6	327.35	204516353	150	446322648	5568	4	0.708722	2.83489	2.07921	0.0170093	0.0124753	0.16	8.31685e-08	8.31685e-08	1	0	0	1	0	0
AAGATCCATCG	63903	287631	11	327.35	204516353	150	446322648	3163941	4.50106	195.213	878.665	644.446	9.66532	7.08891	0.330077	4.72594e-05	4.72594e-05	1	1	1	1	0	0
AAGATG	6309	29932	6	327.35	204516353	150	446322648	179592	4.74433	19.273	91.4373	67.0636	0.548624	0.402382	0.189773	2.68254e-06	2.68254e-06	1	0	0	1	0	0
AAGATGG	56	224	7	327.35	204516353	150	446322648	1568	4	0.171071	0.684283	0.501879	0.00478998	0.00351315	0.186667	2.3421e-08	2.3421e-08	1	0	0	1	0	0
AAGATGGCG	145	643	9	327.35	204516353	150	446322648	5787	4.43448	0.442951	1.96426	1.44066	0.0176783	0.012966	0.266069	8.64397e-08	8.64397e-08	1	0	0	1	0	0
AAGATT	4	16	6	327.35	204516353	150	446322648	96	4	0.0122193	0.0488774	0.0358485	0.000293264	0.000215091	0.16	1.43394e-09	1.43394e-09	1	0	0	1	0	0
AAGATTG	215	977	7	327.35	204516353	150	446322648	6839	4.54419	0.65679	2.98457	2.189	0.020892	0.015323	0.212062	1.02153e-07	1.02153e-07	1	0	0	1	0	0
AAGATTGTGAGTAC	1	6	14	327.35	204516353	150	446322648	84	6	0.00305484	0.018329	0.0134432	0.000256606	0.000188205	0.56	1.2547e-09	1.2547e-09	1	0	0	1	1	0
AAGC	110397	810499	4	327.35	204516353	150	446322648	3241996	7.34168	337.245	2475.94	1815.95	9.90377	7.26379	0.195778	4.84253e-05	4.84253e-05	1	1	1	0	0	0
AAGCAC	98	406	6	327.35	204516353	150	446322648	2436	4.14286	0.299374	1.24026	0.909656	0.00744158	0.00545793	0.165714	3.63862e-08	3.63862e-08	1	0	0	1	0	0
AAGCACG	25	100	7	327.35	204516353	150	446322648	700	4	0.0763709	0.305484	0.224053	0.00213838	0.00156837	0.186667	1.04558e-08	1.04558e-08	1	0	0	1	0	0
AAGCAG	2747	11876	6	327.35	204516353	150	446322648	71256	4.32326	8.39163	36.2792	26.6086	0.217675	0.159651	0.17293	1.06434e-06	1.06434e-06	1	0	0	1	0	0
AAGCAGC	131	562	7	327.35	204516353	150	446322648	3934	4.29008	0.400183	1.71682	1.25918	0.0120177	0.00881425	0.200204	5.87617e-08	5.87617e-08	1	0	0	1	0	0
AAGCAGCACCTTC	2	8	13	327.35	204516353	150	446322648	104	4	0.00610967	0.0244387	0.0179243	0.000317703	0.000233015	0.346667	1.55344e-09	1.55344e-09	1	0	0	1	0	0
AAGCAGTG	7	47	8	327.35	204516353	150	446322648	376	6.71429	0.0213838	0.143577	0.105305	0.00114862	0.00084244	0.358095	5.61627e-09	5.61627e-09	1	0	0	1	0	0
AAGCAT	1	4	6	327.35	204516353	150	446322648	24	4	0.00305484	0.0122193	0.00896213	7.33161e-05	5.37728e-05	0.16	3.58485e-10	3.58485e-10	1	0	0	1	0	0
AAGCC	3269	19072	5	327.35	204516353	150	446322648	95360	5.8342	9.98626	58.2618	42.7314	0.291309	0.213657	0.194473	1.42438e-06	1.42438e-06	1	0	0	1	0	0
AAGCCC	86	484	6	327.35	204516353	150	446322648	2904	5.62791	0.262716	1.47854	1.08442	0.00887124	0.0065065	0.225116	4.33767e-08	4.33767e-08	1	0	0	1	0	0
AAGCCG	770	3613	6	327.35	204516353	150	446322648	21678	4.69221	2.35222	11.0371	8.09504	0.0662227	0.0485702	0.187688	3.23802e-07	3.23802e-07	1	0	0	1	0	0
AAGCCGAGC	4	20	9	327.35	204516353	150	446322648	180	5	0.0122193	0.0610967	0.0448106	0.00054987	0.000403296	0.3	2.68864e-09	2.68864e-09	1	0	0	1	0	0
AAGCCGTCG	2	20	9	327.35	204516353	150	446322648	180	10	0.00610967	0.0610967	0.0448106	0.00054987	0.000403296	0.6	2.68864e-09	2.68864e-09	1	0	0	1	1	0
AAGCG	69	354	5	327.35	204516353	150	446322648	1770	5.13043	0.210784	1.08141	0.793148	0.00540706	0.00396574	0.171014	2.64383e-08	2.64383e-08	1	0	0	1	0	0
AAGCGCC	4	20	7	327.35	204516353	150	446322648	140	5	0.0122193	0.0610967	0.0448106	0.000427677	0.000313674	0.233333	2.09116e-09	2.09116e-09	1	0	0	1	0	0
AAGCGG	1	4	6	327.35	204516353	150	446322648	24	4	0.00305484	0.0122193	0.00896213	7.33161e-05	5.37728e-05	0.16	3.58485e-10	3.58485e-10	1	0	0	1	0	0
AAGCGGCGG	2	8	9	327.35	204516353	150	446322648	72	4	0.00610967	0.0244387	0.0179243	0.000219948	0.000161318	0.24	1.07546e-09	1.07546e-09	1	0	0	1	0	0
AAGCT	529	2867	5	327.35	204516353	150	446322648	14335	5.41966	1.61601	8.75821	6.4236	0.0437911	0.032118	0.180655	2.1412e-07	2.1412e-07	1	0	0	1	0	0
AAGCTAT	1	4	7	327.35	204516353	150	446322648	28	4	0.00305484	0.0122193	0.00896213	8.55354e-05	6.27349e-05	0.186667	4.18233e-10	4.18233e-10	1	0	0	1	0	0
AAGCTC	631	3205	6	327.35	204516353	150	446322648	19230	5.07924	1.9276	9.79075	7.1809	0.0587445	0.0430854	0.20317	2.87236e-07	2.87236e-07	1	0	0	1	0	0
AAGCTCG	36	144	7	327.35	204516353	150	446322648	1008	4	0.109974	0.439896	0.322637	0.00307927	0.00225846	0.186667	1.50564e-08	1.50564e-08	1	0	0	1	0	0
AAGCTG	130	527	6	327.35	204516353	150	446322648	3162	4.05385	0.397129	1.6099	1.18076	0.00965939	0.00708456	0.162154	4.72304e-08	4.72304e-08	1	0	0	1	0	0
AAGG	130361	907925	4	327.35	204516353	150	446322648	3631700	6.9647	398.231	2773.56	2034.23	11.0942	8.13694	0.185725	5.42463e-05	5.42463e-05	1	1	1	0	0	0
AAGGAAT	6	24	7	327.35	204516353	150	446322648	168	4	0.018329	0.0733161	0.0537728	0.000513212	0.000376409	0.186667	2.5094e-09	2.5094e-09	1	0	0	1	0	0
AAGGAC	1815	29037	6	327.35	204516353	150	446322648	174222	15.9983	5.54453	88.7033	65.0583	0.53222	0.39035	0.639934	2.60233e-06	2.60233e-06	1	0	0	1	1	0
AAGGACG	169	762	7	327.35	204516353	150	446322648	5334	4.50888	0.516267	2.32778	1.70729	0.0162945	0.011951	0.210414	7.96733e-08	7.96733e-08	1	0	0	1	0	0
AAGGACGCGATGTCG	5	31	15	327.35	204516353	150	446322648	465	6.2	0.0152742	0.0946999	0.0694565	0.0014205	0.00104185	0.62	6.94565e-09	6.94565e-09	1	0	0	1	1	0
AAGGAG	3997	22410	6	327.35	204516353	150	446322648	134460	5.60671	12.2102	68.4589	50.2103	0.410753	0.301262	0.224268	2.00841e-06	2.00841e-06	1	0	0	1	0	0
AAGGAGG	13	52	7	327.35	204516353	150	446322648	364	4	0.0397129	0.158851	0.116508	0.00111196	0.000815554	0.186667	5.43702e-09	5.43702e-09	1	0	0	1	0	0
AAGGAGGAT	1	4	9	327.35	204516353	150	446322648	36	4	0.00305484	0.0122193	0.00896213	0.000109974	8.06591e-05	0.24	5.37728e-10	5.37728e-10	1	0	0	1	0	0
AAGGAGTCGAGTCAC	4	16	15	327.35	204516353	150	446322648	240	4	0.0122193	0.0488774	0.0358485	0.000733161	0.000537728	0.4	3.58485e-09	3.58485e-09	1	0	0	1	0	0
AAGGAT	825	4284	6	327.35	204516353	150	446322648	25704	5.19273	2.52024	13.0869	9.59844	0.0785215	0.0575906	0.207709	3.83937e-07	3.83937e-07	1	0	0	1	0	0
AAGGATAATAATAATAAT	5	21	18	327.35	204516353	150	446322648	378	4.2	0.0152742	0.0641515	0.0470512	0.00115473	0.000846921	0.504	5.64614e-09	5.64614e-09	1	0	0	1	1	0
AAGGATG	153	612	7	327.35	204516353	150	446322648	4284	4	0.46739	1.86956	1.37121	0.0130869	0.00959844	0.186667	6.39896e-08	6.39896e-08	1	0	0	1	0	0
AAGGC	913	4737	5	327.35	204516353	150	446322648	23685	5.18839	2.78906	14.4708	10.6134	0.0723538	0.053067	0.172946	3.5378e-07	3.5378e-07	1	0	0	1	0	0
AAGGCC	1	6	6	327.35	204516353	150	446322648	36	6	0.00305484	0.018329	0.0134432	0.000109974	8.06591e-05	0.24	5.37728e-10	5.37728e-10	1	0	0	1	0	0
AAGGCG	469	1990	6	327.35	204516353	150	446322648	11940	4.24307	1.43272	6.07912	4.45866	0.0364747	0.0267519	0.169723	1.78346e-07	1.78346e-07	1	0	0	1	0	0
AAGGCGG	3	20	7	327.35	204516353	150	446322648	140	6.66667	0.00916451	0.0610967	0.0448106	0.000427677	0.000313674	0.311111	2.09116e-09	2.09116e-09	1	0	0	1	0	0
AAGGCGGT	4	30	8	327.35	204516353	150	446322648	240	7.5	0.0122193	0.0916451	0.0672159	0.000733161	0.000537728	0.4	3.58485e-09	3.58485e-09	1	0	0	1	0	0
AAGGG	7633	41386	5	327.35	204516353	150	446322648	206930	5.42198	23.3176	126.427	92.7266	0.632137	0.463633	0.180733	3.09089e-06	3.09089e-06	1	0	0	1	0	0
AAGGGAG	21	84	7	327.35	204516353	150	446322648	588	4	0.0641515	0.256606	0.188205	0.00179624	0.00131743	0.186667	8.78288e-09	8.78288e-09	1	0	0	1	0	0
AAGGGC	211	931	6	327.35	204516353	150	446322648	5586	4.41232	0.64457	2.84405	2.08593	0.0170643	0.0125156	0.176493	8.34374e-08	8.34374e-08	1	0	0	1	0	0
AAGGGCAC	1	4	8	327.35	204516353	150	446322648	32	4	0.00305484	0.0122193	0.00896213	9.77547e-05	7.1697e-05	0.213333	4.7798e-10	4.7798e-10	1	0	0	1	0	0
AAGGGCG	111	444	7	327.35	204516353	150	446322648	3108	4	0.339087	1.35635	0.994796	0.00949443	0.00696357	0.186667	4.64238e-08	4.64238e-08	1	0	0	1	0	0
AAGGGG	425	1748	6	327.35	204516353	150	446322648	10488	4.11294	1.29831	5.33985	3.91645	0.0320391	0.0234987	0.164518	1.56658e-07	1.56658e-07	1	0	0	1	0	0
AAGGGGG	40	166	7	327.35	204516353	150	446322648	1162	4.15	0.122193	0.507103	0.371928	0.00354972	0.0026035	0.193667	1.73567e-08	1.73567e-08	1	0	0	1	0	0
AAGGGGT	9	38	7	327.35	204516353	150	446322648	266	4.22222	0.0274935	0.116084	0.0851402	0.000812586	0.000595981	0.197037	3.97321e-09	3.97321e-09	1	0	0	1	0	0
AAGGGT	1055	5032	6	327.35	204516353	150	446322648	30192	4.76967	3.22285	15.3719	11.2744	0.0922316	0.0676461	0.190787	4.50974e-07	4.50974e-07	1	0	0	1	0	0
AAGGGTG	63	255	7	327.35	204516353	150	446322648	1785	4.04762	0.192455	0.778983	0.571336	0.00545288	0.00399935	0.188889	2.66623e-08	2.66623e-08	1	0	0	1	0	0
AAGGT	1837	10827	5	327.35	204516353	150	446322648	54135	5.89385	5.61173	33.0747	24.2582	0.165374	0.121291	0.196462	8.08608e-07	8.08608e-07	1	0	0	1	0	0
AAGGTAG	328	1412	7	327.35	204516353	150	446322648	9884	4.30488	1.00199	4.31343	3.16363	0.030194	0.0221454	0.200894	1.47636e-07	1.47636e-07	1	0	0	1	0	0
AAGGTAGCCGAG	191	985	12	327.35	204516353	150	446322648	11820	5.15707	0.583474	3.00901	2.20692	0.0361082	0.0264831	0.412565	1.76554e-07	1.76554e-07	1	0	0	1	0	0
AAGGTG	2	8	6	327.35	204516353	150	446322648	48	4	0.00610967	0.0244387	0.0179243	0.000146632	0.000107546	0.16	7.1697e-10	7.1697e-10	1	0	0	1	0	0
AAGGTGAGG	2	11	9	327.35	204516353	150	446322648	99	5.5	0.00610967	0.0336032	0.0246458	0.000302429	0.000221813	0.33	1.47875e-09	1.47875e-09	1	0	0	1	0	0
AAGGTGC	130	619	7	327.35	204516353	150	446322648	4333	4.76154	0.397129	1.89094	1.38689	0.0132366	0.00970822	0.222205	6.47215e-08	6.47215e-08	1	0	0	1	0	0
AAGGTGG	506	2029	7	327.35	204516353	150	446322648	14203	4.00988	1.54575	6.19826	4.54604	0.0433878	0.0318223	0.187128	2.12148e-07	2.12148e-07	1	0	0	1	0	0
AAGGTGT	115	489	7	327.35	204516353	150	446322648	3423	4.25217	0.351306	1.49381	1.09562	0.0104567	0.00766934	0.198435	5.11289e-08	5.11289e-08	1	0	0	1	0	0
AAGT	34442	266751	4	327.35	204516353	150	446322648	1067004	7.74493	105.215	814.88	597.664	3.25952	2.39066	0.206532	1.59377e-05	1.59377e-05	1	1	0	0	0	0
AAGTAAT	178	712	7	327.35	204516353	150	446322648	4984	4	0.543761	2.17504	1.59526	0.0152253	0.0111668	0.186667	7.44454e-08	7.44454e-08	1	0	0	1	0	0
AAGTAC	264	1090	6	327.35	204516353	150	446322648	6540	4.12879	0.806477	3.32977	2.44218	0.0199786	0.0146531	0.165152	9.76872e-08	9.76872e-08	1	0	0	1	0	0
AAGTACCCG	20	152	9	327.35	204516353	150	446322648	1368	7.6	0.0610967	0.464335	0.340561	0.00417902	0.00306505	0.456	2.04336e-08	2.04336e-08	1	0	0	1	0	0
AAGTAG	9621	44891	6	327.35	204516353	150	446322648	269346	4.66594	29.3906	137.135	100.58	0.822808	0.603478	0.186638	4.02319e-06	4.02319e-06	1	0	0	1	0	0
AAGTAGC	142	612	7	327.35	204516353	150	446322648	4284	4.30986	0.433787	1.86956	1.37121	0.0130869	0.00959844	0.201127	6.39896e-08	6.39896e-08	1	0	0	1	0	0
AAGTAGT	521	2969	7	327.35	204516353	150	446322648	20783	5.69866	1.59157	9.06981	6.65214	0.0634887	0.046565	0.265937	3.10433e-07	3.10433e-07	1	0	0	1	0	0
AAGTAGTAGTAGTAGT	14	64	16	327.35	204516353	150	446322648	1024	4.57143	0.0427677	0.195509	0.143394	0.00312815	0.0022943	0.487619	1.52954e-08	1.52954e-08	1	0	0	1	0	0
AAGTAGTAGTAGTAGTAGT	67	346	19	327.35	204516353	150	446322648	6574	5.16418	0.204674	1.05697	0.775224	0.0200825	0.0147293	0.654129	9.8195e-08	9.8195e-08	1	0	0	1	1	0
AAGTAT	3	14	6	327.35	204516353	150	446322648	84	4.66667	0.00916451	0.0427677	0.0313674	0.000256606	0.000188205	0.186667	1.2547e-09	1.2547e-09	1	0	0	1	0	0
AAGTATG	85	582	7	327.35	204516353	150	446322648	4074	6.84706	0.259661	1.77791	1.30399	0.0124454	0.00912793	0.319529	6.08528e-08	6.08528e-08	1	0	0	1	0	0
AAGTC	579	3397	5	327.35	204516353	150	446322648	16985	5.86701	1.76875	10.3773	7.61109	0.0518864	0.0380554	0.195567	2.53703e-07	2.53703e-07	1	0	0	1	0	0
AAGTCC	177	721	6	327.35	204516353	150	446322648	4326	4.07345	0.540706	2.20254	1.61542	0.0132152	0.00969254	0.162938	6.46169e-08	6.46169e-08	1	0	0	1	0	0
AAGTCG	209	862	6	327.35	204516353	150	446322648	5172	4.1244	0.638461	2.63327	1.93134	0.0157996	0.011588	0.164976	7.72535e-08	7.72535e-08	1	0	0	1	0	0
AAGTCT	38	152	6	327.35	204516353	150	446322648	912	4	0.116084	0.464335	0.340561	0.00278601	0.00204336	0.16	1.36224e-08	1.36224e-08	1	0	0	1	0	0
AAGTG	524	2846	5	327.35	204516353	150	446322648	14230	5.4313	1.60073	8.69406	6.37655	0.0434703	0.0318828	0.181043	2.12552e-07	2.12552e-07	1	0	0	1	0	0
AAGTGC	287	1284	6	327.35	204516353	150	446322648	7704	4.47387	0.876738	3.92241	2.87684	0.0235345	0.0172611	0.178955	1.15074e-07	1.15074e-07	1	0	0	1	0	0
AAGTGCAG	2	8	8	327.35	204516353	150	446322648	64	4	0.00610967	0.0244387	0.0179243	0.000195509	0.000143394	0.213333	9.5596e-10	9.5596e-10	1	0	0	1	0	0
AAGTGCATTG	3	13	10	327.35	204516353	150	446322648	130	4.33333	0.00916451	0.0397129	0.0291269	0.000397129	0.000291269	0.288889	1.94179e-09	1.94179e-09	1	0	0	1	0	0
AAGTGG	297	1375	6	327.35	204516353	150	446322648	8250	4.62963	0.907286	4.2004	3.08073	0.0252024	0.0184844	0.185185	1.23229e-07	1.23229e-07	1	0	0	1	0	0
AAGTGT	278	1202	6	327.35	204516353	150	446322648	7212	4.32374	0.849244	3.67191	2.69312	0.0220315	0.0161587	0.17295	1.07725e-07	1.07725e-07	1	0	0	1	0	0
AAGTGTAGT	459	2415	9	327.35	204516353	150	446322648	21735	5.26144	1.40217	7.37743	5.41088	0.0663969	0.048698	0.315686	3.24653e-07	3.24653e-07	1	0	0	1	0	0
AAT	155757	1720180	3	327.35	204516353	150	446322648	5160540	11.044	475.812	5254.87	3854.12	15.7646	11.5624	0.22088	7.70824e-05	7.70824e-05	1	1	1	0	0	0
AATAATACTAT	1	4	11	327.35	204516353	150	446322648	44	4	0.00305484	0.0122193	0.00896213	0.000134413	9.85834e-05	0.293333	6.57223e-10	6.57223e-10	1	0	0	1	0	0
AATAATAG	17	69	8	327.35	204516353	150	446322648	552	4.05882	0.0519322	0.210784	0.154597	0.00168627	0.00123677	0.216471	8.24516e-09	8.24516e-09	1	0	0	1	0	0
AATAATAGC	1	5	9	327.35	204516353	150	446322648	45	5	0.00305484	0.0152742	0.0112027	0.000137468	0.000100824	0.3	6.72159e-10	6.72159e-10	1	0	0	1	0	0
AATAATATTATATATTAT	1	4	18	327.35	204516353	150	446322648	72	4	0.00305484	0.0122193	0.00896213	0.000219948	0.000161318	0.48	1.07546e-09	1.07546e-09	1	0	0	1	0	0
AATAATC	23	135	7	327.35	204516353	150	446322648	945	5.86957	0.0702612	0.412403	0.302472	0.00288682	0.0021173	0.273913	1.41153e-08	1.41153e-08	1	0	0	1	0	0
AATAATG	44	212	7	327.35	204516353	150	446322648	1484	4.81818	0.134413	0.647625	0.474993	0.00453338	0.00332495	0.224848	2.21663e-08	2.21663e-08	1	0	0	1	0	0
AATAATGACGATGAC	1	6	15	327.35	204516353	150	446322648	90	6	0.00305484	0.018329	0.0134432	0.000274935	0.000201648	0.6	1.34432e-09	1.34432e-09	1	0	0	1	1	0
AATAATGACGATGAT	160	932	15	327.35	204516353	150	446322648	13980	5.825	0.488774	2.84711	2.08818	0.0427066	0.0313226	0.5825	2.08818e-07	2.08818e-07	1	0	0	1	1	0
AATAATT	153	687	7	327.35	204516353	150	446322648	4809	4.4902	0.46739	2.09867	1.53925	0.0146907	0.0107747	0.209542	7.18314e-08	7.18314e-08	1	0	0	1	0	0
AATAC	3355	44419	5	327.35	204516353	150	446322648	222095	13.2396	10.249	135.693	99.5222	0.678464	0.497611	0.441321	3.31741e-06	3.31741e-06	1	0	0	1	0	0
AATACAATGC	10	98	10	327.35	204516353	150	446322648	980	9.8	0.0305484	0.299374	0.219572	0.00299374	0.00219572	0.653333	1.46381e-08	1.46381e-08	1	0	0	1	1	0
AATACAC	829	3916	7	327.35	204516353	150	446322648	27412	4.72376	2.53246	11.9627	8.77392	0.0837392	0.0614175	0.220442	4.0945e-07	4.0945e-07	1	0	0	1	0	0
AATACACGTAG	244	1065	11	327.35	204516353	150	446322648	11715	4.36475	0.74538	3.2534	2.38617	0.0357874	0.0262478	0.320082	1.74986e-07	1.74986e-07	1	0	0	1	0	0
AATACAT	21	107	7	327.35	204516353	150	446322648	749	5.09524	0.0641515	0.326867	0.239737	0.00228807	0.00167816	0.237778	1.11877e-08	1.11877e-08	1	0	0	1	0	0
AATACC	434	1997	6	327.35	204516353	150	446322648	11982	4.60138	1.3258	6.10051	4.47434	0.036603	0.026846	0.184055	1.78974e-07	1.78974e-07	1	0	0	1	0	0
AATACCCAG	7	28	9	327.35	204516353	150	446322648	252	4	0.0213838	0.0855354	0.0627349	0.000769819	0.000564614	0.24	3.76409e-09	3.76409e-09	1	0	0	1	0	0
AATACG	816	3580	6	327.35	204516353	150	446322648	21480	4.38725	2.49275	10.9363	8.0211	0.0656179	0.0481266	0.17549	3.20844e-07	3.20844e-07	1	0	0	1	0	0
AATACGATAT	1	5	10	327.35	204516353	150	446322648	50	5	0.00305484	0.0152742	0.0112027	0.000152742	0.000112027	0.333333	7.46844e-10	7.46844e-10	1	0	0	1	0	0
AATACT	3037	13757	6	327.35	204516353	150	446322648	82542	4.5298	9.27754	42.0254	30.823	0.252152	0.184938	0.181192	1.23292e-06	1.23292e-06	1	0	0	1	0	0
AATACTACCACCACT	1	4	15	327.35	204516353	150	446322648	60	4	0.00305484	0.0122193	0.00896213	0.00018329	0.000134432	0.4	8.96213e-10	8.96213e-10	1	0	0	1	0	0
AATACTC	315	1277	7	327.35	204516353	150	446322648	8939	4.05397	0.962273	3.90103	2.86116	0.0273072	0.0200281	0.189185	1.33521e-07	1.33521e-07	1	0	0	1	0	0
AATACTG	10	40	7	327.35	204516353	150	446322648	280	4	0.0305484	0.122193	0.0896213	0.000855354	0.000627349	0.186667	4.18233e-09	4.18233e-09	1	0	0	1	0	0
AATAG	7324	45584	5	327.35	204516353	150	446322648	227920	6.22392	22.3736	139.252	102.132	0.696258	0.510662	0.207464	3.40441e-06	3.40441e-06	1	0	0	1	0	0
AATAGAG	1	4	7	327.35	204516353	150	446322648	28	4	0.00305484	0.0122193	0.00896213	8.55354e-05	6.27349e-05	0.186667	4.18233e-10	4.18233e-10	1	0	0	1	0	0
AATAGAT	105	420	7	327.35	204516353	150	446322648	2940	4	0.320758	1.28303	0.941023	0.00898122	0.00658716	0.186667	4.39144e-08	4.39144e-08	1	0	0	1	0	0
AATAGC	596	3121	6	327.35	204516353	150	446322648	18726	5.23658	1.82068	9.53414	6.9927	0.0572049	0.0419562	0.209463	2.79708e-07	2.79708e-07	1	0	0	1	0	0
AATAGCG	119	547	7	327.35	204516353	150	446322648	3829	4.59664	0.363525	1.671	1.22557	0.011697	0.008579	0.21451	5.71933e-08	5.71933e-08	1	0	0	1	0	0
AATAGG	294	1177	6	327.35	204516353	150	446322648	7062	4.0034	0.898122	3.59554	2.63711	0.0215732	0.0158226	0.160136	1.05484e-07	1.05484e-07	1	0	0	1	0	0
AATAGGAGT	179	779	9	327.35	204516353	150	446322648	7011	4.35196	0.546816	2.37972	1.74537	0.0214175	0.0157084	0.261117	1.04722e-07	1.04722e-07	1	0	0	1	0	0
AATAGGG	115	460	7	327.35	204516353	150	446322648	3220	4	0.351306	1.40522	1.03064	0.00983657	0.00721451	0.186667	4.80967e-08	4.80967e-08	1	0	0	1	0	0
AATAGT	9067	41520	6	327.35	204516353	150	446322648	249120	4.57924	27.6982	126.837	93.0269	0.761021	0.558161	0.18317	3.72107e-06	3.72107e-06	1	0	0	1	0	0
AATAT	2201	13937	5	327.35	204516353	150	446322648	69685	6.33212	6.72369	42.5752	31.2263	0.212876	0.156131	0.211071	1.04088e-06	1.04088e-06	1	0	0	1	0	0
AATATAC	26	104	7	327.35	204516353	150	446322648	728	4	0.0794257	0.317703	0.233015	0.00222392	0.00163111	0.186667	1.0874e-08	1.0874e-08	1	0	0	1	0	0
AATATAG	50	200	7	327.35	204516353	150	446322648	1400	4	0.152742	0.610967	0.448106	0.00427677	0.00313674	0.186667	2.09116e-08	2.09116e-08	1	0	0	1	0	0
AATATAT	274	1210	7	327.35	204516353	150	446322648	8470	4.41606	0.837025	3.69635	2.71104	0.0258745	0.0189773	0.206083	1.26515e-07	1.26515e-07	1	0	0	1	0	0
AATATC	7	28	6	327.35	204516353	150	446322648	168	4	0.0213838	0.0855354	0.0627349	0.000513212	0.000376409	0.16	2.5094e-09	2.5094e-09	1	0	0	1	0	0
AATATCGT	1	4	8	327.35	204516353	150	446322648	32	4	0.00305484	0.0122193	0.00896213	9.77547e-05	7.1697e-05	0.213333	4.7798e-10	4.7798e-10	1	0	0	1	0	0
AATATG	228	948	6	327.35	204516353	150	446322648	5688	4.15789	0.696503	2.89598	2.12402	0.0173759	0.0127441	0.166316	8.4961e-08	8.4961e-08	1	0	0	1	0	0
AATATGT	54	219	7	327.35	204516353	150	446322648	1533	4.05556	0.164961	0.669009	0.490676	0.00468306	0.00343473	0.189259	2.28982e-08	2.28982e-08	1	0	0	1	0	0
AATATGTGT	2	9	9	327.35	204516353	150	446322648	81	4.5	0.00610967	0.0274935	0.0201648	0.000247442	0.000181483	0.27	1.20989e-09	1.20989e-09	1	0	0	1	0	0
AATATT	144	595	6	327.35	204516353	150	446322648	3570	4.13194	0.439896	1.81763	1.33312	0.0109058	0.0079987	0.165278	5.33247e-08	5.33247e-08	1	0	0	1	0	0
AATC	6596	46021	4	327.35	204516353	150	446322648	184084	6.97711	20.1497	140.587	103.112	0.562346	0.412446	0.186056	2.74964e-06	2.74964e-06	1	0	0	0	0	0
AATCAATCAATG	1	4	12	327.35	204516353	150	446322648	48	4	0.00305484	0.0122193	0.00896213	0.000146632	0.000107546	0.32	7.1697e-10	7.1697e-10	1	0	0	1	0	0
AATCAC	319	1595	6	327.35	204516353	150	446322648	9570	5	0.974493	4.87246	3.57365	0.0292348	0.0214419	0.2	1.42946e-07	1.42946e-07	1	0	0	1	0	0
AATCACC	171	684	7	327.35	204516353	150	446322648	4788	4	0.522377	2.08951	1.53252	0.0146266	0.0107277	0.186667	7.15178e-08	7.15178e-08	1	0	0	1	0	0
AATCACTC	2	8	8	327.35	204516353	150	446322648	64	4	0.00610967	0.0244387	0.0179243	0.000195509	0.000143394	0.213333	9.5596e-10	9.5596e-10	1	0	0	1	0	0
AATCAG	234	1033	6	327.35	204516353	150	446322648	6198	4.41453	0.714832	3.15565	2.31447	0.0189339	0.0138868	0.176581	9.25788e-08	9.25788e-08	1	0	0	1	0	0
AATCAGCG	7	46	8	327.35	204516353	150	446322648	368	6.57143	0.0213838	0.140522	0.103064	0.00112418	0.000824516	0.350476	5.49677e-09	5.49677e-09	1	0	0	1	0	0
AATCAGT	2	8	7	327.35	204516353	150	446322648	56	4	0.00610967	0.0244387	0.0179243	0.000171071	0.00012547	0.186667	8.36465e-10	8.36465e-10	1	0	0	1	0	0
AATCAT	2835	13411	6	327.35	204516353	150	446322648	80466	4.73051	8.66046	40.9684	30.0478	0.24581	0.180287	0.18922	1.20191e-06	1.20191e-06	1	0	0	1	0	0
AATCATC	273	1210	7	327.35	204516353	150	446322648	8470	4.43223	0.83397	3.69635	2.71104	0.0258745	0.0189773	0.206838	1.26515e-07	1.26515e-07	1	0	0	1	0	0
AATCATCAGAG	301	1231	11	327.35	204516353	150	446322648	13541	4.0897	0.919506	3.7605	2.75809	0.0413655	0.030339	0.299911	2.0226e-07	2.0226e-07	1	0	0	1	0	0
AATCATGTC	2	14	9	327.35	204516353	150	446322648	126	7	0.00610967	0.0427677	0.0313674	0.000384909	0.000282307	0.42	1.88205e-09	1.88205e-09	1	0	0	1	0	0
AATCC	228	1257	5	327.35	204516353	150	446322648	6285	5.51316	0.696503	3.83993	2.81635	0.0191996	0.0140817	0.183772	9.38783e-08	9.38783e-08	1	0	0	1	0	0
AATCCCC	6	24	7	327.35	204516353	150	446322648	168	4	0.018329	0.0733161	0.0537728	0.000513212	0.000376409	0.186667	2.5094e-09	2.5094e-09	1	0	0	1	0	0
AATCCCG	2	8	7	327.35	204516353	150	446322648	56	4	0.00610967	0.0244387	0.0179243	0.000171071	0.00012547	0.186667	8.36465e-10	8.36465e-10	1	0	0	1	0	0
AATCCG	1	4	6	327.35	204516353	150	446322648	24	4	0.00305484	0.0122193	0.00896213	7.33161e-05	5.37728e-05	0.16	3.58485e-10	3.58485e-10	1	0	0	1	0	0
AATCCGC	9	66	7	327.35	204516353	150	446322648	462	7.33333	0.0274935	0.201619	0.147875	0.00141133	0.00103513	0.342222	6.90084e-09	6.90084e-09	1	0	0	1	0	0
AATCG	4521	24941	5	327.35	204516353	150	446322648	124705	5.5167	13.8109	76.1907	55.8811	0.380953	0.279405	0.18389	1.8627e-06	1.8627e-06	1	0	0	1	0	0
AATCGAATCT	94	429	10	327.35	204516353	150	446322648	4290	4.56383	0.287155	1.31052	0.961188	0.0131052	0.00961188	0.304255	6.40792e-08	6.40792e-08	1	0	0	1	0	0
AATCGACCGAGCAGTCC	2	14	17	327.35	204516353	150	446322648	238	7	0.00610967	0.0427677	0.0313674	0.000727051	0.000533247	0.793333	3.55498e-09	3.55498e-09	1	0	0	1	1	0
AATCGC	349	1694	6	327.35	204516353	150	446322648	10164	4.85387	1.06614	5.17489	3.79546	0.0310493	0.0227728	0.194155	1.51818e-07	1.51818e-07	1	0	0	1	0	0
AATCGCTGC	8	65	9	327.35	204516353	150	446322648	585	8.125	0.0244387	0.198564	0.145635	0.00178708	0.00131071	0.4875	8.73807e-09	8.73807e-09	1	0	0	1	0	0
AATCGG	562	2580	6	327.35	204516353	150	446322648	15480	4.59075	1.71682	7.88148	5.78057	0.0472889	0.0346834	0.18363	2.31223e-07	2.31223e-07	1	0	0	1	0	0
AATCGT	392	1674	6	327.35	204516353	150	446322648	10044	4.27041	1.1975	5.11379	3.75065	0.0306828	0.0225039	0.170816	1.50026e-07	1.50026e-07	1	0	0	1	0	0
AATCT	326	1842	5	327.35	204516353	150	446322648	9210	5.65031	0.995876	5.62701	4.12706	0.028135	0.0206353	0.188344	1.37569e-07	1.37569e-07	1	0	0	1	0	0
AATCTAC	1	6	7	327.35	204516353	150	446322648	42	6	0.00305484	0.018329	0.0134432	0.000128303	9.41023e-05	0.28	6.27349e-10	6.27349e-10	1	0	0	1	0	0
AATCTC	4	16	6	327.35	204516353	150	446322648	96	4	0.0122193	0.0488774	0.0358485	0.000293264	0.000215091	0.16	1.43394e-09	1.43394e-09	1	0	0	1	0	0
AATCTCG	118	535	7	327.35	204516353	150	446322648	3745	4.5339	0.360471	1.63434	1.19868	0.0114404	0.00839079	0.211582	5.59386e-08	5.59386e-08	1	0	0	1	0	0
AATCTG	145	1086	6	327.35	204516353	150	446322648	6516	7.48966	0.442951	3.31755	2.43322	0.0199053	0.0145993	0.299586	9.73287e-08	9.73287e-08	1	0	0	1	0	0
AATG	21491	170657	4	327.35	204516353	150	446322648	682628	7.94086	65.6515	521.329	382.362	2.08532	1.52945	0.211756	1.01963e-05	1.01963e-05	1	1	0	0	0	0
AATGAC	2224221	19625715	6	327.35	204516353	150	446322648	117754290	8.82364	6794.63	59953.3	43972	359.72	263.832	0.352945	0.00175888	0.00175888	1	1	1	1	0	0
AATGACAGCGAC	103	511	12	327.35	204516353	150	446322648	6132	4.96117	0.314648	1.56102	1.14491	0.0187323	0.0137389	0.396893	9.15929e-08	9.15929e-08	1	0	0	1	0	0
AATGACTGTGTGAGTGTACG	2	8	20	327.35	204516353	150	446322648	160	4	0.00610967	0.0244387	0.0179243	0.000488774	0.000358485	0.533333	2.3899e-09	2.3899e-09	1	0	0	1	1	0
AATGAG	6350	29583	6	327.35	204516353	150	446322648	177498	4.65874	19.3982	90.3712	66.2816	0.542227	0.39769	0.18635	2.65127e-06	2.65127e-06	1	0	0	1	0	0
AATGAGACAG	580	2541	10	327.35	204516353	150	446322648	25410	4.38103	1.7718	7.76234	5.69319	0.0776234	0.0569319	0.292069	3.79546e-07	3.79546e-07	1	0	0	1	0	0
AATGAT	5802	29546	6	327.35	204516353	150	446322648	177276	5.09238	17.7242	90.2582	66.1987	0.541549	0.397192	0.203695	2.64795e-06	2.64795e-06	1	0	0	1	0	0
AATGATGAT	115225	632616	9	327.35	204516353	150	446322648	5693544	5.49027	351.993	1932.54	1417.4	17.3928	12.7566	0.329416	8.50438e-05	8.50438e-05	1	1	1	1	0	0
AATGC	1879	10481	5	327.35	204516353	150	446322648	52405	5.57797	5.74004	32.0177	23.483	0.160089	0.117415	0.185932	7.82767e-07	7.82767e-07	1	0	0	1	0	0
AATGCAC	23	92	7	327.35	204516353	150	446322648	644	4	0.0702612	0.281045	0.206129	0.00196731	0.0014429	0.186667	9.61935e-09	9.61935e-09	1	0	0	1	0	0
AATGCACCCT	260	1535	10	327.35	204516353	150	446322648	15350	5.90385	0.794257	4.68917	3.43922	0.0468917	0.0343922	0.39359	2.29281e-07	2.29281e-07	1	0	0	1	0	0
AATGCACTAT	1221	6907	10	327.35	204516353	150	446322648	69070	5.65684	3.72995	21.0998	15.4754	0.210998	0.154754	0.377123	1.03169e-06	1.03169e-06	1	0	0	1	0	0
AATGCACTCC	225	1220	10	327.35	204516353	150	446322648	12200	5.42222	0.687338	3.7269	2.73345	0.037269	0.0273345	0.361481	1.8223e-07	1.8223e-07	1	0	0	1	0	0
AATGCACTCT	38200	254698	10	327.35	204516353	150	446322648	2546980	6.66749	116.695	778.061	570.659	7.78061	5.70659	0.444499	3.80439e-05	3.80439e-05	1	1	1	1	0	0
AATGCAG	69	276	7	327.35	204516353	150	446322648	1932	4	0.210784	0.843135	0.618387	0.00590194	0.00432871	0.186667	2.8858e-08	2.8858e-08	1	0	0	1	0	0
AATGCAGTGT	7787	36119	10	327.35	204516353	150	446322648	361190	4.63837	23.788	110.338	80.9258	1.10338	0.809258	0.309225	5.39505e-06	5.39505e-06	1	0	0	1	0	0
AATGCC	143	701	6	327.35	204516353	150	446322648	4206	4.9021	0.436842	2.14144	1.57061	0.0128486	0.00942368	0.196084	6.28245e-08	6.28245e-08	1	0	0	1	0	0
AATGCCT	1	5	7	327.35	204516353	150	446322648	35	5	0.00305484	0.0152742	0.0112027	0.000106919	7.84186e-05	0.233333	5.22791e-10	5.22791e-10	1	0	0	1	0	0
AATGCG	187	917	6	327.35	204516353	150	446322648	5502	4.90374	0.571254	2.80128	2.05457	0.0168077	0.0123274	0.19615	8.21827e-08	8.21827e-08	1	0	0	1	0	0
AATGCGCTCT	120	675	10	327.35	204516353	150	446322648	6750	5.625	0.36658	2.06201	1.51236	0.0206201	0.0151236	0.375	1.00824e-07	1.00824e-07	1	0	0	1	0	0
AATGCT	613	2760	6	327.35	204516353	150	446322648	16560	4.50245	1.87261	8.43135	6.18387	0.0505881	0.0371032	0.180098	2.47355e-07	2.47355e-07	1	0	0	1	0	0
AATGG	2158	12910	5	327.35	204516353	150	446322648	64550	5.98239	6.59234	39.4379	28.9253	0.19719	0.144626	0.199413	9.64175e-07	9.64175e-07	1	0	0	1	0	0
AATGGC	10752	68291	6	327.35	204516353	150	446322648	409746	6.35147	32.8456	208.618	153.008	1.25171	0.918049	0.254059	6.12033e-06	6.12033e-06	1	0	0	1	0	0
AATGGG	396	1718	6	327.35	204516353	150	446322648	10308	4.33838	1.20971	5.24821	3.84923	0.0314892	0.0230954	0.173535	1.53969e-07	1.53969e-07	1	0	0	1	0	0
AATGGGGTGG	90	376	10	327.35	204516353	150	446322648	3760	4.17778	0.274935	1.14862	0.84244	0.0114862	0.0084244	0.278519	5.61627e-08	5.61627e-08	1	0	0	1	0	0
AATGGT	626	2518	6	327.35	204516353	150	446322648	15108	4.02236	1.91233	7.69208	5.64166	0.0461525	0.03385	0.160895	2.25666e-07	2.25666e-07	1	0	0	1	0	0
AATGT	1185	14002	5	327.35	204516353	150	446322648	70010	11.816	3.61998	42.7738	31.3719	0.213869	0.15686	0.393868	1.04573e-06	1.04573e-06	1	0	0	1	0	0
AATGTAC	72	288	7	327.35	204516353	150	446322648	2016	4	0.219948	0.879793	0.645273	0.00615855	0.00451691	0.186667	3.01127e-08	3.01127e-08	1	0	0	1	0	0
AATGTAT	9	41	7	327.35	204516353	150	446322648	287	4.55556	0.0274935	0.125248	0.0918618	0.000876738	0.000643033	0.212593	4.28688e-09	4.28688e-09	1	0	0	1	0	0
AATGTC	377	1803	6	327.35	204516353	150	446322648	10818	4.78249	1.15167	5.50787	4.03968	0.0330472	0.0242381	0.1913	1.61587e-07	1.61587e-07	1	0	0	1	0	0
AATGTG	516	2815	6	327.35	204516353	150	446322648	16890	5.45543	1.5763	8.59936	6.3071	0.0515962	0.0378426	0.218217	2.52284e-07	2.52284e-07	1	0	0	1	0	0
AATGTGC	98	479	7	327.35	204516353	150	446322648	3353	4.88776	0.299374	1.46327	1.07321	0.0102429	0.0075125	0.228095	5.00833e-08	5.00833e-08	1	0	0	1	0	0
AATT	2427	15603	4	327.35	204516353	150	446322648	62412	6.42892	7.41409	47.6646	34.959	0.190658	0.139836	0.171438	9.3224e-07	9.3224e-07	1	0	0	0	0	0
AATTAC	160	758	6	327.35	204516353	150	446322648	4548	4.7375	0.488774	2.31557	1.69832	0.0138934	0.0101899	0.1895	6.79329e-08	6.79329e-08	1	0	0	1	0	0
AATTACG	26	128	7	327.35	204516353	150	446322648	896	4.92308	0.0794257	0.391019	0.286788	0.00273713	0.00200752	0.229744	1.33834e-08	1.33834e-08	1	0	0	1	0	0
AATTAG	896	3883	6	327.35	204516353	150	446322648	23298	4.33371	2.73713	11.8619	8.69998	0.0711716	0.0521999	0.173348	3.47999e-07	3.47999e-07	1	0	0	1	0	0
AATTAT	141	594	6	327.35	204516353	150	446322648	3564	4.21277	0.430732	1.81457	1.33088	0.0108874	0.00798525	0.168511	5.3235e-08	5.3235e-08	1	0	0	1	0	0
AATTC	530	2992	5	327.35	204516353	150	446322648	14960	5.64528	1.61906	9.14007	6.70367	0.0457003	0.0335184	0.188176	2.23456e-07	2.23456e-07	1	0	0	1	0	0
AATTCAC	2	8	7	327.35	204516353	150	446322648	56	4	0.00610967	0.0244387	0.0179243	0.000171071	0.00012547	0.186667	8.36465e-10	8.36465e-10	1	0	0	1	0	0
AATTCC	131	524	6	327.35	204516353	150	446322648	3144	4	0.400183	1.60073	1.17404	0.0096044	0.00704423	0.16	4.69615e-08	4.69615e-08	1	0	0	1	0	0
AATTCCGCGCC	66	295	11	327.35	204516353	150	446322648	3245	4.4697	0.201619	0.901177	0.660957	0.00991294	0.00727053	0.327778	4.84702e-08	4.84702e-08	1	0	0	1	0	0
AATTCG	36	146	6	327.35	204516353	150	446322648	876	4.05556	0.109974	0.446006	0.327118	0.00267604	0.00196271	0.162222	1.30847e-08	1.30847e-08	1	0	0	1	0	0
AATTGC	198	792	6	327.35	204516353	150	446322648	4752	4	0.604857	2.41943	1.7745	0.0145166	0.010647	0.16	7.098e-08	7.098e-08	1	0	0	1	0	0
AC	479012	7956743	2	327.35	204516353	150	446322648	15913486	16.6107	1463.3	24306.5	17827.3	48.6131	35.6547	0.221477	0.000237698	0.000237698	1	1	1	0	0	0
ACACACC	43	172	7	327.35	204516353	150	446322648	1204	4	0.131358	0.525432	0.385371	0.00367802	0.0026976	0.186667	1.7984e-08	1.7984e-08	1	0	0	1	0	0
ACACAG	945	4131	6	327.35	204516353	150	446322648	24786	4.37143	2.88682	12.6195	9.25564	0.0757172	0.0555338	0.174857	3.70225e-07	3.70225e-07	1	0	0	1	0	0
ACACAGAGGTCACAGAGGTC	1	4	20	327.35	204516353	150	446322648	80	4	0.00305484	0.0122193	0.00896213	0.000244387	0.000179243	0.533333	1.19495e-09	1.19495e-09	1	0	0	1	1	0
ACACAGC	78	333	7	327.35	204516353	150	446322648	2331	4.26923	0.238277	1.01726	0.746097	0.00712082	0.00522268	0.199231	3.48179e-08	3.48179e-08	1	0	0	1	0	0
ACACAGCACT	1	4	10	327.35	204516353	150	446322648	40	4	0.00305484	0.0122193	0.00896213	0.000122193	8.96213e-05	0.266667	5.97475e-10	5.97475e-10	1	0	0	1	0	0
ACACAT	15392	70336	6	327.35	204516353	150	446322648	422016	4.56965	47.02	214.865	157.59	1.28919	0.94554	0.182786	6.3036e-06	6.3036e-06	1	1	0	1	0	0
ACACATAGGC	2	8	10	327.35	204516353	150	446322648	80	4	0.00610967	0.0244387	0.0179243	0.000244387	0.000179243	0.266667	1.19495e-09	1.19495e-09	1	0	0	1	0	0
ACACC	2099	18114	5	327.35	204516353	150	446322648	90570	8.62982	6.4121	55.3353	40.585	0.276676	0.202925	0.287661	1.35283e-06	1.35283e-06	1	0	0	1	0	0
ACACCAT	30	120	7	327.35	204516353	150	446322648	840	4	0.0916451	0.36658	0.268864	0.00256606	0.00188205	0.186667	1.2547e-08	1.2547e-08	1	0	0	1	0	0
ACACCATCC	2	12	9	327.35	204516353	150	446322648	108	6	0.00610967	0.036658	0.0268864	0.000329922	0.000241977	0.36	1.61318e-09	1.61318e-09	1	0	0	1	0	0
ACACCC	1628	7848	6	327.35	204516353	150	446322648	47088	4.82064	4.97327	23.9744	17.5837	0.143846	0.105502	0.192826	7.03348e-07	7.03348e-07	1	0	0	1	0	0
ACACCCC	2	8	7	327.35	204516353	150	446322648	56	4	0.00610967	0.0244387	0.0179243	0.000171071	0.00012547	0.186667	8.36465e-10	8.36465e-10	1	0	0	1	0	0
ACACCCT	2	8	7	327.35	204516353	150	446322648	56	4	0.00610967	0.0244387	0.0179243	0.000171071	0.00012547	0.186667	8.36465e-10	8.36465e-10	1	0	0	1	0	0
ACACCG	171	1175	6	327.35	204516353	150	446322648	7050	6.87135	0.522377	3.58943	2.63262	0.0215366	0.0157957	0.274854	1.05305e-07	1.05305e-07	1	0	0	1	0	0
ACACCT	1356	6329	6	327.35	204516353	150	446322648	37974	4.6674	4.14236	19.3341	14.1803	0.116004	0.0850819	0.186696	5.67213e-07	5.67213e-07	1	0	0	1	0	0
ACACG	1080	6319	5	327.35	204516353	150	446322648	31595	5.85093	3.29922	19.3035	14.1579	0.0965175	0.0707896	0.195031	4.71931e-07	4.71931e-07	1	0	0	1	0	0
ACACGAT	142	570	7	327.35	204516353	150	446322648	3990	4.01408	0.433787	1.74126	1.2771	0.0121888	0.00893972	0.187324	5.95981e-08	5.95981e-08	1	0	0	1	0	0
ACACGC	3543	15682	6	327.35	204516353	150	446322648	94092	4.42619	10.8233	47.9059	35.136	0.287436	0.210816	0.177048	1.40544e-06	1.40544e-06	1	0	0	1	0	0
ACACGG	182	741	6	327.35	204516353	150	446322648	4446	4.07143	0.55598	2.26363	1.66023	0.0135818	0.0099614	0.162857	6.64094e-08	6.64094e-08	1	0	0	1	0	0
ACACGGG	68	272	7	327.35	204516353	150	446322648	1904	4	0.207729	0.830915	0.609425	0.00581641	0.00426597	0.186667	2.84398e-08	2.84398e-08	1	0	0	1	0	0
ACACGT	4794	21665	6	327.35	204516353	150	446322648	129990	4.51919	14.6449	66.183	48.5411	0.397098	0.291247	0.180768	1.94164e-06	1.94164e-06	1	0	0	1	0	0
ACACGTATACACTCATAT	2	8	18	327.35	204516353	150	446322648	144	4	0.00610967	0.0244387	0.0179243	0.000439896	0.000322637	0.48	2.15091e-09	2.15091e-09	1	0	0	1	0	0
ACACGTC	247	988	7	327.35	204516353	150	446322648	6916	4	0.754544	3.01818	2.21365	0.0211272	0.0154955	0.186667	1.03303e-07	1.03303e-07	1	0	0	1	0	0
ACACGTCACCGGC	6	28	13	327.35	204516353	150	446322648	364	4.66667	0.018329	0.0855354	0.0627349	0.00111196	0.000815554	0.404444	5.43702e-09	5.43702e-09	1	0	0	1	0	0
ACACGTG	110	440	7	327.35	204516353	150	446322648	3080	4	0.336032	1.34413	0.985834	0.00940889	0.00690084	0.186667	4.60056e-08	4.60056e-08	1	0	0	1	0	0
ACACT	2101	13271	5	327.35	204516353	150	446322648	66355	6.31652	6.41821	40.5407	29.7341	0.202704	0.14867	0.210551	9.91136e-07	9.91136e-07	1	0	0	1	0	0
ACACTC	899	3764	6	327.35	204516353	150	446322648	22584	4.18687	2.7463	11.4984	8.43336	0.0689904	0.0506002	0.167475	3.37334e-07	3.37334e-07	1	0	0	1	0	0
ACACTG	9	40	6	327.35	204516353	150	446322648	240	4.44444	0.0274935	0.122193	0.0896213	0.000733161	0.000537728	0.177778	3.58485e-09	3.58485e-09	1	0	0	1	0	0
ACACTGGTC	2	12	9	327.35	204516353	150	446322648	108	6	0.00610967	0.036658	0.0268864	0.000329922	0.000241977	0.36	1.61318e-09	1.61318e-09	1	0	0	1	0	0
ACAG	30005	207962	4	327.35	204516353	150	446322648	831848	6.93091	91.6603	635.29	465.945	2.54116	1.86378	0.184824	1.24252e-05	1.24252e-05	1	1	0	0	0	0
ACAGACG	1	4	7	327.35	204516353	150	446322648	28	4	0.00305484	0.0122193	0.00896213	8.55354e-05	6.27349e-05	0.186667	4.18233e-10	4.18233e-10	1	0	0	1	0	0
ACAGACGGC	8	60	9	327.35	204516353	150	446322648	540	7.5	0.0244387	0.18329	0.134432	0.00164961	0.00120989	0.45	8.06591e-09	8.06591e-09	1	0	0	1	0	0
ACAGAG	3575	16317	6	327.35	204516353	150	446322648	97902	4.5642	10.921	49.8458	36.5588	0.299075	0.219353	0.182568	1.46235e-06	1.46235e-06	1	0	0	1	0	0
ACAGAT	356	2137	6	327.35	204516353	150	446322648	12822	6.00281	1.08752	6.52818	4.78802	0.0391691	0.0287281	0.240112	1.91521e-07	1.91521e-07	1	0	0	1	0	0
ACAGATACATAGAT	2	18	14	327.35	204516353	150	446322648	252	9	0.00610967	0.054987	0.0403296	0.000769819	0.000564614	0.84	3.76409e-09	3.76409e-09	1	0	0	1	1	0
ACAGC	6477	73434	5	327.35	204516353	150	446322648	367170	11.3377	19.7862	224.329	164.531	1.12164	0.822656	0.377922	5.48437e-06	5.48437e-06	1	0	0	1	0	0
ACAGCAT	4	66	7	327.35	204516353	150	446322648	462	16.5	0.0122193	0.201619	0.147875	0.00141133	0.00103513	0.77	6.90084e-09	6.90084e-09	1	0	0	1	1	0
ACAGCC	2	8	6	327.35	204516353	150	446322648	48	4	0.00610967	0.0244387	0.0179243	0.000146632	0.000107546	0.16	7.1697e-10	7.1697e-10	1	0	0	1	0	0
ACAGCCC	64	256	7	327.35	204516353	150	446322648	1792	4	0.195509	0.782038	0.573576	0.00547427	0.00401503	0.186667	2.67669e-08	2.67669e-08	1	0	0	1	0	0
ACAGCG	844	10227	6	327.35	204516353	150	446322648	61362	12.1173	2.57828	31.2418	22.9139	0.187451	0.137484	0.484692	9.16557e-07	9.16557e-07	1	0	0	1	0	0
ACAGCGACTCGG	4	20	12	327.35	204516353	150	446322648	240	5	0.0122193	0.0610967	0.0448106	0.000733161	0.000537728	0.4	3.58485e-09	3.58485e-09	1	0	0	1	0	0
ACAGCGTCC	2	8	9	327.35	204516353	150	446322648	72	4	0.00610967	0.0244387	0.0179243	0.000219948	0.000161318	0.24	1.07546e-09	1.07546e-09	1	0	0	1	0	0
ACAGCT	300	1318	6	327.35	204516353	150	446322648	7908	4.39333	0.916451	4.02627	2.95302	0.0241576	0.0177181	0.175733	1.18121e-07	1.18121e-07	1	0	0	1	0	0
ACAGG	776	4533	5	327.35	204516353	150	446322648	22665	5.84149	2.37055	13.8476	10.1563	0.0692379	0.0507816	0.194716	3.38544e-07	3.38544e-07	1	0	0	1	0	0
ACAGGC	117	478	6	327.35	204516353	150	446322648	2868	4.08547	0.357416	1.46021	1.07097	0.00876127	0.00642584	0.163419	4.2839e-08	4.2839e-08	1	0	0	1	0	0
ACAGGCGG	1	5	8	327.35	204516353	150	446322648	40	5	0.00305484	0.0152742	0.0112027	0.000122193	8.96213e-05	0.266667	5.97475e-10	5.97475e-10	1	0	0	1	0	0
ACAGGG	2761	32119	6	327.35	204516353	150	446322648	192714	11.6331	8.4344	98.1183	71.9636	0.58871	0.431782	0.465324	2.87855e-06	2.87855e-06	1	0	0	1	0	0
ACAGGGACAGTG	233	1160	12	327.35	204516353	150	446322648	13920	4.97854	0.711777	3.54361	2.59902	0.0425233	0.0311882	0.398283	2.07921e-07	2.07921e-07	1	0	0	1	0	0
ACAGGGG	8	33	7	327.35	204516353	150	446322648	231	4.125	0.0244387	0.10081	0.0739375	0.000705667	0.000517563	0.1925	3.45042e-09	3.45042e-09	1	0	0	1	0	0
ACAGGT	64	300	6	327.35	204516353	150	446322648	1800	4.6875	0.195509	0.916451	0.672159	0.0054987	0.00403296	0.1875	2.68864e-08	2.68864e-08	1	0	0	1	0	0
ACAGT	1346	8400	5	327.35	204516353	150	446322648	42000	6.24071	4.11181	25.6606	18.8205	0.128303	0.0941023	0.208024	6.27349e-07	6.27349e-07	1	0	0	1	0	0
ACAGTAT	427	1961	7	327.35	204516353	150	446322648	13727	4.59251	1.30441	5.99053	4.39368	0.0419337	0.0307558	0.214317	2.05039e-07	2.05039e-07	1	0	0	1	0	0
ACAGTC	7	29	6	327.35	204516353	150	446322648	174	4.14286	0.0213838	0.0885902	0.0649754	0.000531541	0.000389852	0.165714	2.59902e-09	2.59902e-09	1	0	0	1	0	0
ACAGTG	270461	3329298	6	327.35	204516353	150	446322648	19975788	12.3097	826.214	10170.5	7459.4	61.0228	44.7564	0.492389	0.000298376	0.000298376	1	1	1	1	0	0
ACAGTGACCATG	50	257	12	327.35	204516353	150	446322648	3084	5.14	0.152742	0.785093	0.575817	0.00942111	0.0069098	0.4112	4.60653e-08	4.60653e-08	1	0	0	1	0	0
ACAGTGACCGTG	194	1161	12	327.35	204516353	150	446322648	13932	5.98454	0.592638	3.54666	2.60126	0.04256	0.0312151	0.478763	2.08101e-07	2.08101e-07	1	0	0	1	0	0
ACAGTGAGAGTG	157	698	12	327.35	204516353	150	446322648	8376	4.44586	0.479609	2.13228	1.56389	0.0255873	0.0187667	0.355669	1.25111e-07	1.25111e-07	1	0	0	1	0	0
ACAGTGCAGT	276	1121	10	327.35	204516353	150	446322648	11210	4.06159	0.843135	3.42447	2.51164	0.0342447	0.0251164	0.270773	1.67442e-07	1.67442e-07	1	0	0	1	0	0
ACAT	190429	1570466	4	327.35	204516353	150	446322648	6281864	8.24699	581.729	4797.52	3518.68	19.1901	14.0747	0.21992	9.38314e-05	9.38314e-05	1	1	1	0	0	0
ACATACT	13	52	7	327.35	204516353	150	446322648	364	4	0.0397129	0.158851	0.116508	0.00111196	0.000815554	0.186667	5.43702e-09	5.43702e-09	1	0	0	1	0	0
ACATAG	797	3434	6	327.35	204516353	150	446322648	20604	4.30866	2.4347	10.4903	7.69399	0.0629418	0.0461639	0.172346	3.07759e-07	3.07759e-07	1	0	0	1	0	0
ACATAGACTCT	2	14	11	327.35	204516353	150	446322648	154	7	0.00610967	0.0427677	0.0313674	0.000470445	0.000345042	0.513333	2.30028e-09	2.30028e-09	1	0	0	1	1	0
ACATAGT	523	2293	7	327.35	204516353	150	446322648	16051	4.38432	1.59768	7.00474	5.13754	0.0490332	0.0359628	0.204602	2.39752e-07	2.39752e-07	1	0	0	1	0	0
ACATAT	35592	166923	6	327.35	204516353	150	446322648	1001538	4.6899	108.728	509.922	373.996	3.05953	2.24398	0.187596	1.49599e-05	1.49599e-05	1	1	0	1	0	0
ACATC	66	399	5	327.35	204516353	150	446322648	1995	6.04545	0.201619	1.21888	0.893972	0.0060944	0.00446986	0.201515	2.97991e-08	2.97991e-08	1	0	0	1	0	0
ACATCAT	345	1839	7	327.35	204516353	150	446322648	12873	5.33043	1.05392	5.61784	4.12034	0.0393249	0.0288424	0.248754	1.92282e-07	1.92282e-07	1	0	0	1	0	0
ACATCC	402	2058	6	327.35	204516353	150	446322648	12348	5.1194	1.22804	6.28685	4.61101	0.0377211	0.0276661	0.204776	1.84441e-07	1.84441e-07	1	0	0	1	0	0
ACATCCCAG	4	20	9	327.35	204516353	150	446322648	180	5	0.0122193	0.0610967	0.0448106	0.00054987	0.000403296	0.3	2.68864e-09	2.68864e-09	1	0	0	1	0	0
ACATCG	3	12	6	327.35	204516353	150	446322648	72	4	0.00916451	0.036658	0.0268864	0.000219948	0.000161318	0.16	1.07546e-09	1.07546e-09	1	0	0	1	0	0
ACATCT	258	1032	6	327.35	204516353	150	446322648	6192	4	0.788148	3.15259	2.31223	0.0189155	0.0138734	0.16	9.24891e-08	9.24891e-08	1	0	0	1	0	0
ACATG	238	1316	5	327.35	204516353	150	446322648	6580	5.52941	0.727051	4.02016	2.94854	0.0201008	0.0147427	0.184314	9.82847e-08	9.82847e-08	1	0	0	1	0	0
ACATGATGGAGG	2	14	12	327.35	204516353	150	446322648	168	7	0.00610967	0.0427677	0.0313674	0.000513212	0.000376409	0.56	2.5094e-09	2.5094e-09	1	0	0	1	1	0
ACATGC	3346	16976	6	327.35	204516353	150	446322648	101856	5.07352	10.2215	51.8589	38.0353	0.311153	0.228212	0.202941	1.52141e-06	1.52141e-06	1	0	0	1	0	0
ACATGCCAG	1	5	9	327.35	204516353	150	446322648	45	5	0.00305484	0.0152742	0.0112027	0.000137468	0.000100824	0.3	6.72159e-10	6.72159e-10	1	0	0	1	0	0
ACATGT	25	100	6	327.35	204516353	150	446322648	600	4	0.0763709	0.305484	0.224053	0.0018329	0.00134432	0.16	8.96213e-09	8.96213e-09	1	0	0	1	0	0
ACC	101751	888904	3	327.35	204516353	150	446322648	2666712	8.73607	310.833	2715.46	1991.62	8.14637	5.97485	0.174721	3.98324e-05	3.98324e-05	1	1	1	0	0	0
ACCACCACGACT	31	142	12	327.35	204516353	150	446322648	1704	4.58065	0.0946999	0.433787	0.318155	0.00520544	0.00381787	0.366452	2.54524e-08	2.54524e-08	1	0	0	1	0	0
ACCACCACT	2758	16885	9	327.35	204516353	150	446322648	151965	6.12219	8.42524	51.5809	37.8314	0.464228	0.340482	0.367331	2.26988e-06	2.26988e-06	1	0	0	1	0	0
ACCACCACTACTACTACCACT	2	8	21	327.35	204516353	150	446322648	168	4	0.00610967	0.0244387	0.0179243	0.000513212	0.000376409	0.56	2.5094e-09	2.5094e-09	1	0	0	1	1	0
ACCACCATCGT	1	4	11	327.35	204516353	150	446322648	44	4	0.00305484	0.0122193	0.00896213	0.000134413	9.85834e-05	0.293333	6.57223e-10	6.57223e-10	1	0	0	1	0	0
ACCACCC	49	200	7	327.35	204516353	150	446322648	1400	4.08163	0.149687	0.610967	0.448106	0.00427677	0.00313674	0.190476	2.09116e-08	2.09116e-08	1	0	0	1	0	0
ACCACCT	142	690	7	327.35	204516353	150	446322648	4830	4.85915	0.433787	2.10784	1.54597	0.0147549	0.0108218	0.226761	7.21451e-08	7.21451e-08	1	0	0	1	0	0
ACCACG	2848	14155	6	327.35	204516353	150	446322648	84930	4.97015	8.70017	43.2412	31.7147	0.259447	0.190288	0.198806	1.26859e-06	1.26859e-06	1	0	0	1	0	0
ACCACGCC	3	12	8	327.35	204516353	150	446322648	96	4	0.00916451	0.036658	0.0268864	0.000293264	0.000215091	0.213333	1.43394e-09	1.43394e-09	1	0	0	1	0	0
ACCACT	3364	17165	6	327.35	204516353	150	446322648	102990	5.10256	10.2765	52.4363	38.4587	0.314618	0.230752	0.204102	1.53835e-06	1.53835e-06	1	0	0	1	0	0
ACCACTACCACTACGACT	2	8	18	327.35	204516353	150	446322648	144	4	0.00610967	0.0244387	0.0179243	0.000439896	0.000322637	0.48	2.15091e-09	2.15091e-09	1	0	0	1	0	0
ACCACTACT	16732	137730	9	327.35	204516353	150	446322648	1239570	8.23153	51.1135	420.743	308.588	3.78668	2.7773	0.493892	1.85153e-05	1.85153e-05	1	1	0	1	0	0
ACCACTACTACTACT	6725	26949	15	327.35	204516353	150	446322648	404235	4.00729	20.5438	82.3248	60.3801	1.23487	0.905701	0.400729	6.03801e-06	6.03801e-06	1	0	0	1	0	0
ACCAG	1677	10158	5	327.35	204516353	150	446322648	50790	6.05725	5.12296	31.031	22.7593	0.155155	0.113797	0.201908	7.58644e-07	7.58644e-07	1	0	0	1	0	0
ACCAGC	12230	59598	6	327.35	204516353	150	446322648	357588	4.8731	37.3606	182.062	133.531	1.09237	0.801187	0.194924	5.34125e-06	5.34125e-06	1	1	0	1	0	0
ACCAGCCGAGG	2554	10364	11	327.35	204516353	150	446322648	114004	4.05795	7.80205	31.6603	23.2209	0.348263	0.25543	0.297583	1.70286e-06	1.70286e-06	1	0	0	1	0	0
ACCAGG	261	1044	6	327.35	204516353	150	446322648	6264	4	0.797312	3.18925	2.33911	0.0191355	0.0140347	0.16	9.35646e-08	9.35646e-08	1	0	0	1	0	0
ACCAGT	1608	7403	6	327.35	204516353	150	446322648	44418	4.60386	4.91218	22.6149	16.5867	0.13569	0.0995199	0.184154	6.63466e-07	6.63466e-07	1	0	0	1	0	0
ACCAT	5293	34409	5	327.35	204516353	150	446322648	172045	6.50085	16.1692	105.114	77.0945	0.525569	0.385472	0.216695	2.56982e-06	2.56982e-06	1	0	0	1	0	0
ACCATAGCCTCC	1	4	12	327.35	204516353	150	446322648	48	4	0.00305484	0.0122193	0.00896213	0.000146632	0.000107546	0.32	7.1697e-10	7.1697e-10	1	0	0	1	0	0
ACCATAT	58	322	7	327.35	204516353	150	446322648	2254	5.55172	0.17718	0.983657	0.721451	0.0068856	0.00505016	0.25908	3.36677e-08	3.36677e-08	1	0	0	1	0	0
ACCATATACCC	4	16	11	327.35	204516353	150	446322648	176	4	0.0122193	0.0488774	0.0358485	0.000537651	0.000394334	0.293333	2.62889e-09	2.62889e-09	1	0	0	1	0	0
ACCATC	19857	153841	6	327.35	204516353	150	446322648	923046	7.74744	60.6599	469.959	344.686	2.81975	2.06811	0.309898	1.37874e-05	1.37874e-05	1	1	0	1	0	0
ACCATCC	15	60	7	327.35	204516353	150	446322648	420	4	0.0458225	0.18329	0.134432	0.00128303	0.000941023	0.186667	6.27349e-09	6.27349e-09	1	0	0	1	0	0
ACCATG	24	103	6	327.35	204516353	150	446322648	618	4.29167	0.0733161	0.314648	0.230775	0.00188789	0.00138465	0.171667	9.23099e-09	9.23099e-09	1	0	0	1	0	0
ACCATGC	201	804	7	327.35	204516353	150	446322648	5628	4	0.614022	2.45609	1.80139	0.0171926	0.0126097	0.186667	8.40647e-08	8.40647e-08	1	0	0	1	0	0
ACCC	34	209	4	327.35	204516353	150	446322648	836	6.14706	0.103864	0.638461	0.468271	0.00255384	0.00187308	0.163922	1.24872e-08	1.24872e-08	1	0	0	0	0	0
ACCCAG	162	886	6	327.35	204516353	150	446322648	5316	5.46914	0.494883	2.70658	1.98511	0.0162395	0.0119107	0.218765	7.94044e-08	7.94044e-08	1	0	0	1	0	0
ACCCAGT	2	8	7	327.35	204516353	150	446322648	56	4	0.00610967	0.0244387	0.0179243	0.000171071	0.00012547	0.186667	8.36465e-10	8.36465e-10	1	0	0	1	0	0
ACCCAT	880	4668	6	327.35	204516353	150	446322648	28008	5.30455	2.68826	14.26	10.4588	0.0855598	0.0627528	0.212182	4.18352e-07	4.18352e-07	1	0	0	1	0	0
ACCCC	383	1931	5	327.35	204516353	150	446322648	9655	5.04178	1.17	5.89889	4.32647	0.0294944	0.0216323	0.168059	1.44216e-07	1.44216e-07	1	0	0	1	0	0
ACCCCAGC	2	10	8	327.35	204516353	150	446322648	80	5	0.00610967	0.0305484	0.0224053	0.000244387	0.000179243	0.266667	1.19495e-09	1.19495e-09	1	0	0	1	0	0
ACCCCAT	5	20	7	327.35	204516353	150	446322648	140	4	0.0152742	0.0610967	0.0448106	0.000427677	0.000313674	0.186667	2.09116e-09	2.09116e-09	1	0	0	1	0	0
ACCCCC	359	1468	6	327.35	204516353	150	446322648	8808	4.08914	1.09669	4.4845	3.2891	0.026907	0.0197346	0.163565	1.31564e-07	1.31564e-07	1	0	0	1	0	0
ACCCCCC	24	99	7	327.35	204516353	150	446322648	693	4.125	0.0733161	0.302429	0.221813	0.002117	0.00155269	0.1925	1.03513e-08	1.03513e-08	1	0	0	1	0	0
ACCCCCT	10	41	7	327.35	204516353	150	446322648	287	4.1	0.0305484	0.125248	0.0918618	0.000876738	0.000643033	0.191333	4.28688e-09	4.28688e-09	1	0	0	1	0	0
ACCCCG	16	66	6	327.35	204516353	150	446322648	396	4.125	0.0488774	0.201619	0.147875	0.00120971	0.000887251	0.165	5.915e-09	5.915e-09	1	0	0	1	0	0
ACCCCGG	32	134	7	327.35	204516353	150	446322648	938	4.1875	0.0977547	0.409348	0.300231	0.00286544	0.00210162	0.195417	1.40108e-08	1.40108e-08	1	0	0	1	0	0
ACCCCT	337	1475	6	327.35	204516353	150	446322648	8850	4.37685	1.02948	4.50588	3.30478	0.0270353	0.0198287	0.175074	1.32191e-07	1.32191e-07	1	0	0	1	0	0
ACCCCTC	5	20	7	327.35	204516353	150	446322648	140	4	0.0152742	0.0610967	0.0448106	0.000427677	0.000313674	0.186667	2.09116e-09	2.09116e-09	1	0	0	1	0	0
ACCCCTCCCGC	1	4	11	327.35	204516353	150	446322648	44	4	0.00305484	0.0122193	0.00896213	0.000134413	9.85834e-05	0.293333	6.57223e-10	6.57223e-10	1	0	0	1	0	0
ACCCG	7	35	5	327.35	204516353	150	446322648	175	5	0.0213838	0.106919	0.0784186	0.000534596	0.000392093	0.166667	2.61395e-09	2.61395e-09	1	0	0	1	0	0
ACCCGACGC	5	25	9	327.35	204516353	150	446322648	225	5	0.0152742	0.0763709	0.0560133	0.000687338	0.00050412	0.3	3.3608e-09	3.3608e-09	1	0	0	1	0	0
ACCCGC	140	751	6	327.35	204516353	150	446322648	4506	5.36429	0.427677	2.29418	1.68264	0.0137651	0.0100958	0.214571	6.73056e-08	6.73056e-08	1	0	0	1	0	0
ACCCGCAG	2	28	8	327.35	204516353	150	446322648	224	14	0.00610967	0.0855354	0.0627349	0.000684283	0.000501879	0.746667	3.34586e-09	3.34586e-09	1	0	0	1	1	0
ACCCGCCGT	1	4	9	327.35	204516353	150	446322648	36	4	0.00305484	0.0122193	0.00896213	0.000109974	8.06591e-05	0.24	5.37728e-10	5.37728e-10	1	0	0	1	0	0
ACCCGT	1067	4859	6	327.35	204516353	150	446322648	29154	4.55389	3.25951	14.8434	10.8867	0.0890607	0.0653205	0.182156	4.3547e-07	4.3547e-07	1	0	0	1	0	0
ACCCT	1656	9114	5	327.35	204516353	150	446322648	45570	5.50362	5.05881	27.8418	20.4202	0.139209	0.102101	0.183454	6.80674e-07	6.80674e-07	1	0	0	1	0	0
ACCCTC	3217	14281	6	327.35	204516353	150	446322648	85686	4.43923	9.82741	43.6261	31.997	0.261757	0.191982	0.177569	1.27988e-06	1.27988e-06	1	0	0	1	0	0
ACCCTCATC	1	4	9	327.35	204516353	150	446322648	36	4	0.00305484	0.0122193	0.00896213	0.000109974	8.06591e-05	0.24	5.37728e-10	5.37728e-10	1	0	0	1	0	0
ACCCTCC	13	54	7	327.35	204516353	150	446322648	378	4.15385	0.0397129	0.164961	0.120989	0.00115473	0.000846921	0.193846	5.64614e-09	5.64614e-09	1	0	0	1	0	0
ACCCTCCCCCC	1	4	11	327.35	204516353	150	446322648	44	4	0.00305484	0.0122193	0.00896213	0.000134413	9.85834e-05	0.293333	6.57223e-10	6.57223e-10	1	0	0	1	0	0
ACCCTCCT	1	9	8	327.35	204516353	150	446322648	72	9	0.00305484	0.0274935	0.0201648	0.000219948	0.000161318	0.48	1.07546e-09	1.07546e-09	1	0	0	1	0	0
ACCCTCT	93	422	7	327.35	204516353	150	446322648	2954	4.53763	0.2841	1.28914	0.945504	0.00902398	0.00661853	0.211756	4.41235e-08	4.41235e-08	1	0	0	1	0	0
ACCG	4966	36679	4	327.35	204516353	150	446322648	146716	7.38602	15.1703	112.048	82.1805	0.448193	0.328722	0.196961	2.19148e-06	2.19148e-06	1	0	0	0	0	0
ACCGACT	138	569	7	327.35	204516353	150	446322648	3983	4.12319	0.421567	1.7382	1.27486	0.0121674	0.00892404	0.192415	5.94936e-08	5.94936e-08	1	0	0	1	0	0
ACCGAG	23	96	6	327.35	204516353	150	446322648	576	4.17391	0.0702612	0.293264	0.215091	0.00175959	0.00129055	0.166957	8.60364e-09	8.60364e-09	1	0	0	1	0	0
ACCGAGAG	4	16	8	327.35	204516353	150	446322648	128	4	0.0122193	0.0488774	0.0358485	0.000391019	0.000286788	0.213333	1.91192e-09	1.91192e-09	1	0	0	1	0	0
ACCGAT	163	660	6	327.35	204516353	150	446322648	3960	4.04908	0.497938	2.01619	1.47875	0.0120971	0.00887251	0.161963	5.915e-08	5.915e-08	1	0	0	1	0	0
ACCGC	1279	7226	5	327.35	204516353	150	446322648	36130	5.64973	3.90713	22.0742	16.1901	0.110371	0.0809504	0.188324	5.39669e-07	5.39669e-07	1	0	0	1	0	0
ACCGCC	451	2032	6	327.35	204516353	150	446322648	12192	4.50554	1.37773	6.20743	4.55276	0.0372446	0.0273166	0.180222	1.8211e-07	1.8211e-07	1	0	0	1	0	0
ACCGCCCT	10	80	8	327.35	204516353	150	446322648	640	8	0.0305484	0.244387	0.179243	0.00195509	0.00143394	0.426667	9.5596e-09	9.5596e-09	1	0	0	1	0	0
ACCGCG	1	4	6	327.35	204516353	150	446322648	24	4	0.00305484	0.0122193	0.00896213	7.33161e-05	5.37728e-05	0.16	3.58485e-10	3.58485e-10	1	0	0	1	0	0
ACCGCGT	70	291	7	327.35	204516353	150	446322648	2037	4.15714	0.213838	0.888957	0.651995	0.0062227	0.00456396	0.194	3.04264e-08	3.04264e-08	1	0	0	1	0	0
ACCGCTACT	14	133	9	327.35	204516353	150	446322648	1197	9.5	0.0427677	0.406293	0.297991	0.00365664	0.00268192	0.57	1.78794e-08	1.78794e-08	1	0	0	1	1	0
ACCGCTG	9	54	7	327.35	204516353	150	446322648	378	6	0.0274935	0.164961	0.120989	0.00115473	0.000846921	0.28	5.64614e-09	5.64614e-09	1	0	0	1	0	0
ACCGG	420	2114	5	327.35	204516353	150	446322648	10570	5.03333	1.28303	6.45792	4.73648	0.0322896	0.0236824	0.167778	1.57883e-07	1.57883e-07	1	0	0	1	0	0
ACCGGAGCC	2	8	9	327.35	204516353	150	446322648	72	4	0.00610967	0.0244387	0.0179243	0.000219948	0.000161318	0.24	1.07546e-09	1.07546e-09	1	0	0	1	0	0
ACCGGC	1019	4762	6	327.35	204516353	150	446322648	28572	4.67321	3.11288	14.5471	10.6694	0.0872828	0.0640165	0.186928	4.26776e-07	4.26776e-07	1	0	0	1	0	0
ACCGGT	2	8	6	327.35	204516353	150	446322648	48	4	0.00610967	0.0244387	0.0179243	0.000146632	0.000107546	0.16	7.1697e-10	7.1697e-10	1	0	0	1	0	0
ACCGT	704	3900	5	327.35	204516353	150	446322648	19500	5.53977	2.1506	11.9139	8.73807	0.0595693	0.0436904	0.184659	2.91269e-07	2.91269e-07	1	0	0	1	0	0
ACCGTC	1964	12571	6	327.35	204516353	150	446322648	75426	6.40071	5.9997	38.4023	28.1657	0.230414	0.168994	0.256029	1.12663e-06	1.12663e-06	1	0	0	1	0	0
ACCGTG	255	1283	6	327.35	204516353	150	446322648	7698	5.03137	0.778983	3.91935	2.8746	0.0235161	0.0172476	0.201255	1.14984e-07	1.14984e-07	1	0	0	1	0	0
ACCGTGC	22	88	7	327.35	204516353	150	446322648	616	4	0.0672064	0.268826	0.197167	0.00188178	0.00138017	0.186667	9.20112e-09	9.20112e-09	1	0	0	1	0	0
ACCT	54277	434800	4	327.35	204516353	150	446322648	1739200	8.01076	165.807	1328.24	974.183	5.31297	3.89673	0.21362	2.59782e-05	2.59782e-05	1	1	0	0	0	0
ACCTACTCT	2	18	9	327.35	204516353	150	446322648	162	9	0.00610967	0.054987	0.0403296	0.000494883	0.000362966	0.54	2.41977e-09	2.41977e-09	1	0	0	1	1	0
ACCTAG	201	822	6	327.35	204516353	150	446322648	4932	4.08955	0.614022	2.51107	1.84172	0.0150664	0.0110503	0.163582	7.36687e-08	7.36687e-08	1	0	0	1	0	0
ACCTAT	656	2653	6	327.35	204516353	150	446322648	15918	4.04421	2.00397	8.10448	5.94413	0.0486269	0.0356648	0.161768	2.37765e-07	2.37765e-07	1	0	0	1	0	0
ACCTC	5500	34549	5	327.35	204516353	150	446322648	172745	6.28164	16.8016	105.542	77.4081	0.527708	0.387041	0.209388	2.58027e-06	2.58027e-06	1	0	0	1	0	0
ACCTCC	5051	21685	6	327.35	204516353	150	446322648	130110	4.29321	15.43	66.2441	48.5859	0.397465	0.291516	0.171728	1.94344e-06	1.94344e-06	1	0	0	1	0	0
ACCTCCACCTCCTCT	2	8	15	327.35	204516353	150	446322648	120	4	0.00610967	0.0244387	0.0179243	0.00036658	0.000268864	0.4	1.79243e-09	1.79243e-09	1	0	0	1	0	0
ACCTCCC	109	436	7	327.35	204516353	150	446322648	3052	4	0.332977	1.33191	0.976872	0.00932336	0.0068381	0.186667	4.55873e-08	4.55873e-08	1	0	0	1	0	0
ACCTCT	1726	8365	6	327.35	204516353	150	446322648	50190	4.84647	5.27265	25.5537	18.742	0.153322	0.112452	0.193859	7.49682e-07	7.49682e-07	1	0	0	1	0	0
ACCTCTC	24	96	7	327.35	204516353	150	446322648	672	4	0.0733161	0.293264	0.215091	0.00205285	0.00150564	0.186667	1.00376e-08	1.00376e-08	1	0	0	1	0	0
ACCTGC	210	843	6	327.35	204516353	150	446322648	5058	4.01429	0.641515	2.57523	1.88877	0.0154514	0.0113326	0.160571	7.55507e-08	7.55507e-08	1	0	0	1	0	0
ACCTGG	4	16	6	327.35	204516353	150	446322648	96	4	0.0122193	0.0488774	0.0358485	0.000293264	0.000215091	0.16	1.43394e-09	1.43394e-09	1	0	0	1	0	0
ACG	205161	2052141	3	327.35	204516353	150	446322648	6156423	10.0026	626.733	6268.95	4597.89	18.8069	13.7937	0.200052	9.19577e-05	9.19577e-05	1	1	1	0	0	0
ACGACGC	57	228	7	327.35	204516353	150	446322648	1596	4	0.174126	0.696503	0.510841	0.00487552	0.00357589	0.186667	2.38393e-08	2.38393e-08	1	0	0	1	0	0
ACGACGG	3	12	7	327.35	204516353	150	446322648	84	4	0.00916451	0.036658	0.0268864	0.000256606	0.000188205	0.186667	1.2547e-09	1.2547e-09	1	0	0	1	0	0
ACGACT	7721	38994	6	327.35	204516353	150	446322648	233964	5.05038	23.5864	119.12	87.3673	0.714722	0.524204	0.202015	3.49469e-06	3.49469e-06	1	0	0	1	0	0
ACGAG	6412	35484	5	327.35	204516353	150	446322648	177420	5.534	19.5876	108.398	79.503	0.541989	0.397515	0.184467	2.6501e-06	2.6501e-06	1	0	0	1	0	0
ACGAGAG	180	766	7	327.35	204516353	150	446322648	5362	4.25556	0.54987	2.34	1.71625	0.01638	0.0120137	0.198593	8.00915e-08	8.00915e-08	1	0	0	1	0	0
ACGAGAT	4	16	7	327.35	204516353	150	446322648	112	4	0.0122193	0.0488774	0.0358485	0.000342142	0.00025094	0.186667	1.67293e-09	1.67293e-09	1	0	0	1	0	0
ACGAGC	2111	10399	6	327.35	204516353	150	446322648	62394	4.9261	6.44876	31.7672	23.2993	0.190603	0.139796	0.197044	9.31972e-07	9.31972e-07	1	0	0	1	0	0
ACGAGCC	2	10	7	327.35	204516353	150	446322648	70	5	0.00610967	0.0305484	0.0224053	0.000213838	0.000156837	0.233333	1.04558e-09	1.04558e-09	1	0	0	1	0	0
ACGAGG	23689	113089	6	327.35	204516353	150	446322648	678534	4.7739	72.366	345.468	253.379	2.07281	1.52028	0.190956	1.01352e-05	1.01352e-05	1	1	0	1	0	0
ACGAGGC	1	4	7	327.35	204516353	150	446322648	28	4	0.00305484	0.0122193	0.00896213	8.55354e-05	6.27349e-05	0.186667	4.18233e-10	4.18233e-10	1	0	0	1	0	0
ACGAGGG	5	32	7	327.35	204516353	150	446322648	224	6.4	0.0152742	0.0977547	0.071697	0.000684283	0.000501879	0.298667	3.34586e-09	3.34586e-09	1	0	0	1	0	0
ACGAGT	1	4	6	327.35	204516353	150	446322648	24	4	0.00305484	0.0122193	0.00896213	7.33161e-05	5.37728e-05	0.16	3.58485e-10	3.58485e-10	1	0	0	1	0	0
ACGAT	6327	36345	5	327.35	204516353	150	446322648	181725	5.74443	19.3279	111.028	81.4321	0.55514	0.407161	0.191481	2.7144e-06	2.7144e-06	1	0	0	1	0	0
ACGATAG	151	860	7	327.35	204516353	150	446322648	6020	5.69536	0.46128	2.62716	1.92686	0.0183901	0.013488	0.265784	8.992e-08	8.992e-08	1	0	0	1	0	0
ACGATAGG	1	5	8	327.35	204516353	150	446322648	40	5	0.00305484	0.0152742	0.0112027	0.000122193	8.96213e-05	0.266667	5.97475e-10	5.97475e-10	1	0	0	1	0	0
ACGATC	1096	5213	6	327.35	204516353	150	446322648	31278	4.75639	3.3481	15.9249	11.6799	0.0955492	0.0700793	0.190255	4.67196e-07	4.67196e-07	1	0	0	1	0	0
ACGATG	1877017	17226661	6	327.35	204516353	150	446322648	103359966	9.17768	5733.98	52624.6	38596.9	315.748	231.581	0.367107	0.00154388	0.00154388	1	1	1	1	0	0
ACGATGATG	2361	13328	9	327.35	204516353	150	446322648	119952	5.64507	7.21247	40.7149	29.8618	0.366434	0.268756	0.338704	1.79171e-06	1.79171e-06	1	0	0	1	0	0
ACGATGC	374	1622	7	327.35	204516353	150	446322648	11354	4.3369	1.14251	4.95494	3.63414	0.0346846	0.025439	0.202389	1.69593e-07	1.69593e-07	1	0	0	1	0	0
ACGC	17175	116606	4	327.35	204516353	150	446322648	466424	6.78929	52.4668	356.212	261.259	1.42485	1.04504	0.181048	6.96692e-06	6.96692e-06	1	1	0	0	0	0
ACGCAG	4	18	6	327.35	204516353	150	446322648	108	4.5	0.0122193	0.054987	0.0403296	0.000329922	0.000241977	0.18	1.61318e-09	1.61318e-09	1	0	0	1	0	0
ACGCAGT	2	16	7	327.35	204516353	150	446322648	112	8	0.00610967	0.0488774	0.0358485	0.000342142	0.00025094	0.373333	1.67293e-09	1.67293e-09	1	0	0	1	0	0
ACGCAT	1484	6924	6	327.35	204516353	150	446322648	41544	4.66577	4.53338	21.1517	15.5134	0.12691	0.0930806	0.186631	6.20538e-07	6.20538e-07	1	0	0	1	0	0
ACGCC	549	3045	5	327.35	204516353	150	446322648	15225	5.54645	1.6771	9.30197	6.82242	0.0465099	0.0341121	0.184882	2.27414e-07	2.27414e-07	1	0	0	1	0	0
ACGCCAT	389	1860	7	327.35	204516353	150	446322648	13020	4.78149	1.18833	5.68199	4.16739	0.039774	0.0291717	0.223136	1.94478e-07	1.94478e-07	1	0	0	1	0	0
ACGCCC	1	4	6	327.35	204516353	150	446322648	24	4	0.00305484	0.0122193	0.00896213	7.33161e-05	5.37728e-05	0.16	3.58485e-10	3.58485e-10	1	0	0	1	0	0
ACGCCG	1190	5912	6	327.35	204516353	150	446322648	35472	4.96807	3.63525	18.0602	13.246	0.108361	0.0794761	0.198723	5.29841e-07	5.29841e-07	1	0	0	1	0	0
ACGCG	157	798	5	327.35	204516353	150	446322648	3990	5.0828	0.479609	2.43776	1.78794	0.0121888	0.00893972	0.169427	5.95981e-08	5.95981e-08	1	0	0	1	0	0
ACGCGC	147	596	6	327.35	204516353	150	446322648	3576	4.05442	0.449061	1.82068	1.33536	0.0109241	0.00801214	0.162177	5.34143e-08	5.34143e-08	1	0	0	1	0	0
ACGCGG	6	24	6	327.35	204516353	150	446322648	144	4	0.018329	0.0733161	0.0537728	0.000439896	0.000322637	0.16	2.15091e-09	2.15091e-09	1	0	0	1	0	0
ACGCGT	1	4	6	327.35	204516353	150	446322648	24	4	0.00305484	0.0122193	0.00896213	7.33161e-05	5.37728e-05	0.16	3.58485e-10	3.58485e-10	1	0	0	1	0	0
ACGCT	2	10	5	327.35	204516353	150	446322648	50	5	0.00610967	0.0305484	0.0224053	0.000152742	0.000112027	0.166667	7.46844e-10	7.46844e-10	1	0	0	1	0	0
ACGCTC	206	860	6	327.35	204516353	150	446322648	5160	4.17476	0.629296	2.62716	1.92686	0.015763	0.0115611	0.16699	7.70743e-08	7.70743e-08	1	0	0	1	0	0
ACGCTG	93	400	6	327.35	204516353	150	446322648	2400	4.30108	0.2841	1.22193	0.896213	0.00733161	0.00537728	0.172043	3.58485e-08	3.58485e-08	1	0	0	1	0	0
ACGG	5825	39042	4	327.35	204516353	150	446322648	156168	6.70249	17.7944	119.267	87.4748	0.477068	0.349899	0.178733	2.33266e-06	2.33266e-06	1	0	0	0	0	0
ACGGACTCCTAG	1	4	12	327.35	204516353	150	446322648	48	4	0.00305484	0.0122193	0.00896213	0.000146632	0.000107546	0.32	7.1697e-10	7.1697e-10	1	0	0	1	0	0
ACGGAG	205	971	6	327.35	204516353	150	446322648	5826	4.73659	0.626241	2.96625	2.17556	0.0177975	0.0130533	0.189463	8.70222e-08	8.70222e-08	1	0	0	1	0	0
ACGGAGC	44	193	7	327.35	204516353	150	446322648	1351	4.38636	0.134413	0.589583	0.432423	0.00412708	0.00302696	0.204697	2.01797e-08	2.01797e-08	1	0	0	1	0	0
ACGGC	308	1638	5	327.35	204516353	150	446322648	8190	5.31818	0.940889	5.00382	3.66999	0.0250191	0.01835	0.177273	1.22333e-07	1.22333e-07	1	0	0	1	0	0
ACGGCAG	1	12	7	327.35	204516353	150	446322648	84	12	0.00305484	0.036658	0.0268864	0.000256606	0.000188205	0.56	1.2547e-09	1.2547e-09	1	0	0	1	1	0
ACGGCC	2	8	6	327.35	204516353	150	446322648	48	4	0.00610967	0.0244387	0.0179243	0.000146632	0.000107546	0.16	7.1697e-10	7.1697e-10	1	0	0	1	0	0
ACGGCG	749	3230	6	327.35	204516353	150	446322648	19380	4.31242	2.28807	9.86712	7.23692	0.0592027	0.0434215	0.172497	2.89477e-07	2.89477e-07	1	0	0	1	0	0
ACGGCT	488	2124	6	327.35	204516353	150	446322648	12744	4.35246	1.49076	6.48847	4.75889	0.0389308	0.0285533	0.174098	1.90356e-07	1.90356e-07	1	0	0	1	0	0
ACGGG	157	835	5	327.35	204516353	150	446322648	4175	5.31847	0.479609	2.55079	1.87084	0.0127539	0.00935422	0.177282	6.23615e-08	6.23615e-08	1	0	0	1	0	0
ACGGGAG	2	20	7	327.35	204516353	150	446322648	140	10	0.00610967	0.0610967	0.0448106	0.000427677	0.000313674	0.466667	2.09116e-09	2.09116e-09	1	0	0	1	0	0
ACGGGC	369	1619	6	327.35	204516353	150	446322648	9714	4.38753	1.12723	4.94578	3.62742	0.0296747	0.0217645	0.175501	1.45097e-07	1.45097e-07	1	0	0	1	0	0
ACGGGG	19	86	6	327.35	204516353	150	446322648	516	4.52632	0.0580419	0.262716	0.192686	0.0015763	0.00115611	0.181053	7.70743e-09	7.70743e-09	1	0	0	1	0	0
ACGT	1051	6388	4	327.35	204516353	150	446322648	25552	6.07802	3.21063	19.5143	14.3125	0.0780572	0.0572501	0.162081	3.81667e-07	3.81667e-07	1	0	0	0	0	0
ACGTAG	758	3587	6	327.35	204516353	150	446322648	21522	4.73219	2.31557	10.9577	8.03679	0.0657462	0.0482207	0.189288	3.21471e-07	3.21471e-07	1	0	0	1	0	0
ACGTAT	6	25	6	327.35	204516353	150	446322648	150	4.16667	0.018329	0.0763709	0.0560133	0.000458225	0.00033608	0.166667	2.24053e-09	2.24053e-09	1	0	0	1	0	0
ACGTATATGC	420	1843	10	327.35	204516353	150	446322648	18430	4.3881	1.28303	5.63006	4.1293	0.0563006	0.041293	0.29254	2.75287e-07	2.75287e-07	1	0	0	1	0	0
ACGTC	159	795	5	327.35	204516353	150	446322648	3975	5	0.485719	2.42859	1.78122	0.012143	0.00890611	0.166667	5.93741e-08	5.93741e-08	1	0	0	1	0	0
ACGTCC	451	2365	6	327.35	204516353	150	446322648	14190	5.2439	1.37773	7.22469	5.29886	0.0433481	0.0317931	0.209756	2.11954e-07	2.11954e-07	1	0	0	1	0	0
ACGTCG	41	172	6	327.35	204516353	150	446322648	1032	4.19512	0.125248	0.525432	0.385371	0.00315259	0.00231223	0.167805	1.54149e-08	1.54149e-08	1	0	0	1	0	0
ACGTCGC	76	304	7	327.35	204516353	150	446322648	2128	4	0.232168	0.92867	0.681122	0.00650069	0.00476785	0.186667	3.17857e-08	3.17857e-08	1	0	0	1	0	0
ACGTGC	1	4	6	327.35	204516353	150	446322648	24	4	0.00305484	0.0122193	0.00896213	7.33161e-05	5.37728e-05	0.16	3.58485e-10	3.58485e-10	1	0	0	1	0	0
ACT	264252	3068875	3	327.35	204516353	150	446322648	9206625	11.6134	807.246	9374.91	6875.91	28.1247	20.6277	0.232269	0.000137518	0.000137518	1	1	1	0	0	0
ACTACTC	164	657	7	327.35	204516353	150	446322648	4599	4.0061	0.500993	2.00703	1.47203	0.0140492	0.0103042	0.186951	6.86947e-08	6.86947e-08	1	0	0	1	0	0
ACTACTCAGG	1	4	10	327.35	204516353	150	446322648	40	4	0.00305484	0.0122193	0.00896213	0.000122193	8.96213e-05	0.266667	5.97475e-10	5.97475e-10	1	0	0	1	0	0
ACTACTGCC	3	19	9	327.35	204516353	150	446322648	171	6.33333	0.00916451	0.0580419	0.0425701	0.000522377	0.000383131	0.38	2.55421e-09	2.55421e-09	1	0	0	1	0	0
ACTAG	322	1867	5	327.35	204516353	150	446322648	9335	5.79814	0.983657	5.70338	4.18307	0.0285169	0.0209154	0.193271	1.39436e-07	1.39436e-07	1	0	0	1	0	0
ACTAGAGTATG	263	1116	11	327.35	204516353	150	446322648	12276	4.24335	0.803422	3.4092	2.50043	0.0375012	0.0275048	0.311179	1.83365e-07	1.83365e-07	1	0	0	1	0	0
ACTAGAT	2	42	7	327.35	204516353	150	446322648	294	21	0.00610967	0.128303	0.0941023	0.000898122	0.000658716	0.98	4.39144e-09	4.39144e-09	1	0	0	1	1	0
ACTAGC	456	1883	6	327.35	204516353	150	446322648	11298	4.12939	1.39301	5.75226	4.21892	0.0345135	0.0253135	0.165175	1.68757e-07	1.68757e-07	1	0	0	1	0	0
ACTAGCTAT	1	4	9	327.35	204516353	150	446322648	36	4	0.00305484	0.0122193	0.00896213	0.000109974	8.06591e-05	0.24	5.37728e-10	5.37728e-10	1	0	0	1	0	0
ACTAGG	603	3139	6	327.35	204516353	150	446322648	18834	5.20564	1.84207	9.58913	7.03303	0.0575348	0.0421982	0.208226	2.81321e-07	2.81321e-07	1	0	0	1	0	0
ACTAGT	3	12	6	327.35	204516353	150	446322648	72	4	0.00916451	0.036658	0.0268864	0.000219948	0.000161318	0.16	1.07546e-09	1.07546e-09	1	0	0	1	0	0
ACTAT	4068	24482	5	327.35	204516353	150	446322648	122410	6.01819	12.4271	74.7885	54.8527	0.373942	0.274263	0.200606	1.82842e-06	1.82842e-06	1	0	0	1	0	0
ACTATAT	391	1704	7	327.35	204516353	150	446322648	11928	4.35806	1.19444	5.20544	3.81787	0.0364381	0.0267251	0.203376	1.78167e-07	1.78167e-07	1	0	0	1	0	0
ACTATC	530	2853	6	327.35	204516353	150	446322648	17118	5.38302	1.61906	8.71545	6.39224	0.0522927	0.0383534	0.215321	2.55689e-07	2.55689e-07	1	0	0	1	0	0
ACTATCATC	2	10	9	327.35	204516353	150	446322648	90	5	0.00610967	0.0305484	0.0224053	0.000274935	0.000201648	0.3	1.34432e-09	1.34432e-09	1	0	0	1	0	0
ACTATCG	133	532	7	327.35	204516353	150	446322648	3724	4	0.406293	1.62517	1.19196	0.0113762	0.00834374	0.186667	5.56249e-08	5.56249e-08	1	0	0	1	0	0
ACTATCTATCT	1	4	11	327.35	204516353	150	446322648	44	4	0.00305484	0.0122193	0.00896213	0.000134413	9.85834e-05	0.293333	6.57223e-10	6.57223e-10	1	0	0	1	0	0
ACTATG	3797	18389	6	327.35	204516353	150	446322648	110334	4.84303	11.5992	56.1754	41.2011	0.337052	0.247207	0.193721	1.64805e-06	1.64805e-06	1	0	0	1	0	0
ACTC	50767	376889	4	327.35	204516353	150	446322648	1507556	7.4239	155.085	1151.33	844.432	4.60534	3.37773	0.197971	2.25182e-05	2.25182e-05	1	1	0	0	0	0
ACTCACTCACTCCC	4	22	14	327.35	204516353	150	446322648	308	5.5	0.0122193	0.0672064	0.0492917	0.000940889	0.000690084	0.513333	4.60056e-09	4.60056e-09	1	0	0	1	1	0
ACTCAG	143	572	6	327.35	204516353	150	446322648	3432	4	0.436842	1.74737	1.28158	0.0104842	0.0076895	0.16	5.12634e-08	5.12634e-08	1	0	0	1	0	0
ACTCAT	1985	10320	6	327.35	204516353	150	446322648	61920	5.19899	6.06385	31.5259	23.1223	0.189155	0.138734	0.20796	9.24891e-07	9.24891e-07	1	0	0	1	0	0
ACTCC	308	1632	5	327.35	204516353	150	446322648	8160	5.2987	0.940889	4.98549	3.65655	0.0249275	0.0182827	0.176623	1.21885e-07	1.21885e-07	1	0	0	1	0	0
ACTCCC	428	1812	6	327.35	204516353	150	446322648	10872	4.23364	1.30747	5.53536	4.05984	0.0332122	0.0243591	0.169346	1.62394e-07	1.62394e-07	1	0	0	1	0	0
ACTCCG	116	607	6	327.35	204516353	150	446322648	3642	5.23276	0.354361	1.85429	1.36	0.0111257	0.00816002	0.20931	5.44001e-08	5.44001e-08	1	0	0	1	0	0
ACTCCT	927	4509	6	327.35	204516353	150	446322648	27054	4.86408	2.83183	13.7743	10.1026	0.0826455	0.0606153	0.194563	4.04102e-07	4.04102e-07	1	0	0	1	0	0
ACTCCTC	2	10	7	327.35	204516353	150	446322648	70	5	0.00610967	0.0305484	0.0224053	0.000213838	0.000156837	0.233333	1.04558e-09	1.04558e-09	1	0	0	1	0	0
ACTCG	2665	15107	5	327.35	204516353	150	446322648	75535	5.66867	8.14114	46.1494	33.8477	0.230747	0.169239	0.188956	1.12826e-06	1.12826e-06	1	0	0	1	0	0
ACTCGC	479	2115	6	327.35	204516353	150	446322648	12690	4.41545	1.46327	6.46098	4.73872	0.0387659	0.0284323	0.176618	1.89549e-07	1.89549e-07	1	0	0	1	0	0
ACTCGG	202	1089	6	327.35	204516353	150	446322648	6534	5.39109	0.617077	3.32672	2.43994	0.0199603	0.0146396	0.215644	9.75976e-08	9.75976e-08	1	0	0	1	0	0
ACTCT	6544	42718	5	327.35	204516353	150	446322648	213590	6.52781	19.9908	130.496	95.711	0.652482	0.478555	0.217594	3.19037e-06	3.19037e-06	1	0	0	1	0	0
ACTCTAT	2	10	7	327.35	204516353	150	446322648	70	5	0.00610967	0.0305484	0.0224053	0.000213838	0.000156837	0.233333	1.04558e-09	1.04558e-09	1	0	0	1	0	0
ACTCTC	3849	17239	6	327.35	204516353	150	446322648	103434	4.47883	11.7581	52.6623	38.6245	0.315974	0.231747	0.179153	1.54498e-06	1.54498e-06	1	0	0	1	0	0
ACTCTCC	2	8	7	327.35	204516353	150	446322648	56	4	0.00610967	0.0244387	0.0179243	0.000171071	0.00012547	0.186667	8.36465e-10	8.36465e-10	1	0	0	1	0	0
ACTCTCT	199	1039	7	327.35	204516353	150	446322648	7273	5.22111	0.607912	3.17397	2.32791	0.0222178	0.0162954	0.243652	1.08636e-07	1.08636e-07	1	0	0	1	0	0
ACTCTG	339	1464	6	327.35	204516353	150	446322648	8784	4.31858	1.03559	4.47228	3.28014	0.0268337	0.0196808	0.172743	1.31206e-07	1.31206e-07	1	0	0	1	0	0
ACTCTGATGC	168	916	10	327.35	204516353	150	446322648	9160	5.45238	0.513212	2.79823	2.05233	0.0279823	0.0205233	0.363492	1.36822e-07	1.36822e-07	1	0	0	1	0	0
ACTG	9249	65423	4	327.35	204516353	150	446322648	261692	7.07352	28.2542	199.857	146.582	0.799426	0.586329	0.188627	3.90886e-06	3.90886e-06	1	0	0	0	0	0
ACTGAG	258	1046	6	327.35	204516353	150	446322648	6276	4.05426	0.788148	3.19536	2.3436	0.0191721	0.0140616	0.162171	9.37438e-08	9.37438e-08	1	0	0	1	0	0
ACTGAT	1	5	6	327.35	204516353	150	446322648	30	5	0.00305484	0.0152742	0.0112027	9.16451e-05	6.72159e-05	0.2	4.48106e-10	4.48106e-10	1	0	0	1	0	0
ACTGC	2362	14037	5	327.35	204516353	150	446322648	70185	5.94285	7.21552	42.8807	31.4503	0.214404	0.157252	0.198095	1.04834e-06	1.04834e-06	1	0	0	1	0	0
ACTGCAT	363	2138	7	327.35	204516353	150	446322648	14966	5.88981	1.10891	6.53124	4.79026	0.0457187	0.0335318	0.274858	2.23545e-07	2.23545e-07	1	0	0	1	0	0
ACTGCC	100	674	6	327.35	204516353	150	446322648	4044	6.74	0.305484	2.05896	1.51012	0.0123538	0.00906071	0.2696	6.04047e-08	6.04047e-08	1	0	0	1	0	0
ACTGCCC	111	465	7	327.35	204516353	150	446322648	3255	4.18919	0.339087	1.4205	1.04185	0.00994349	0.00729293	0.195495	4.86195e-08	4.86195e-08	1	0	0	1	0	0
ACTGCG	278	1163	6	327.35	204516353	150	446322648	6978	4.18345	0.849244	3.55277	2.60574	0.0213166	0.0156344	0.167338	1.0423e-07	1.0423e-07	1	0	0	1	0	0
ACTGCT	7812	41043	6	327.35	204516353	150	446322648	246258	5.25384	23.8644	125.38	91.9581	0.752278	0.551749	0.210154	3.67833e-06	3.67833e-06	1	0	0	1	0	0
ACTGG	53	265	5	327.35	204516353	150	446322648	1325	5	0.161906	0.809531	0.593741	0.00404766	0.0029687	0.166667	1.97914e-08	1.97914e-08	1	0	0	1	0	0
ACTGGG	7	28	6	327.35	204516353	150	446322648	168	4	0.0213838	0.0855354	0.0627349	0.000513212	0.000376409	0.16	2.5094e-09	2.5094e-09	1	0	0	1	0	0
AG	2782705	41937880	2	327.35	204516353	150	446322648	83875760	15.0709	8500.71	128113	93963.1	256.227	187.926	0.200945	0.00125284	0.00125284	1	1	1	0	0	0
AGAGAGG	27	109	7	327.35	204516353	150	446322648	763	4.03704	0.0824806	0.332977	0.244218	0.00233084	0.00170953	0.188395	1.13968e-08	1.13968e-08	1	0	0	1	0	0
AGAGAGGGAGCGGG	1	4	14	327.35	204516353	150	446322648	56	4	0.00305484	0.0122193	0.00896213	0.000171071	0.00012547	0.373333	8.36465e-10	8.36465e-10	1	0	0	1	0	0
AGAGAT	15603	75242	6	327.35	204516353	150	446322648	451452	4.82228	47.6646	229.852	168.582	1.37911	1.01149	0.192891	6.74328e-06	6.74328e-06	1	1	0	1	0	0
AGAGATG	39	156	7	327.35	204516353	150	446322648	1092	4	0.119139	0.476554	0.349523	0.00333588	0.00244666	0.186667	1.63111e-08	1.63111e-08	1	0	0	1	0	0
AGAGC	6244	40573	5	327.35	204516353	150	446322648	202865	6.49792	19.0744	123.944	90.9051	0.619719	0.454525	0.216597	3.03017e-06	3.03017e-06	1	0	0	1	0	0
AGAGCAGG	6	30	8	327.35	204516353	150	446322648	240	5	0.018329	0.0916451	0.0672159	0.000733161	0.000537728	0.266667	3.58485e-09	3.58485e-09	1	0	0	1	0	0
AGAGCC	1	4	6	327.35	204516353	150	446322648	24	4	0.00305484	0.0122193	0.00896213	7.33161e-05	5.37728e-05	0.16	3.58485e-10	3.58485e-10	1	0	0	1	0	0
AGAGCG	708	3222	6	327.35	204516353	150	446322648	19332	4.55085	2.16282	9.84268	7.21899	0.0590561	0.043314	0.182034	2.8876e-07	2.8876e-07	1	0	0	1	0	0
AGAGCGCCCCTGAGC	1	4	15	327.35	204516353	150	446322648	60	4	0.00305484	0.0122193	0.00896213	0.00018329	0.000134432	0.4	8.96213e-10	8.96213e-10	1	0	0	1	0	0
AGAGCT	167	668	6	327.35	204516353	150	446322648	4008	4	0.510158	2.04063	1.49668	0.0122438	0.00898005	0.16	5.9867e-08	5.9867e-08	1	0	0	1	0	0
AGAGCTG	148	780	7	327.35	204516353	150	446322648	5460	5.27027	0.452116	2.38277	1.74761	0.0166794	0.0122333	0.245946	8.15554e-08	8.15554e-08	1	0	0	1	0	0
AGAGG	17343	96713	5	327.35	204516353	150	446322648	483565	5.57649	52.98	295.442	216.689	1.47721	1.08344	0.185883	7.22295e-06	7.22295e-06	1	1	0	1	0	0
AGAGGAGC	5	34	8	327.35	204516353	150	446322648	272	6.8	0.0152742	0.103864	0.0761781	0.000830915	0.000609425	0.362667	4.06283e-09	4.06283e-09	1	0	0	1	0	0
AGAGGAGGC	1	13	9	327.35	204516353	150	446322648	117	13	0.00305484	0.0397129	0.0291269	0.000357416	0.000262142	0.78	1.74761e-09	1.74761e-09	1	0	0	1	1	0
AGAGGATATGG	4	18	11	327.35	204516353	150	446322648	198	4.5	0.0122193	0.054987	0.0403296	0.000604857	0.000443625	0.33	2.9575e-09	2.9575e-09	1	0	0	1	0	0
AGAGGC	362	1580	6	327.35	204516353	150	446322648	9480	4.36464	1.10585	4.82664	3.54004	0.0289598	0.0212402	0.174586	1.41602e-07	1.41602e-07	1	0	0	1	0	0
AGAGGG	5222	22074	6	327.35	204516353	150	446322648	132444	4.22712	15.9524	67.4324	49.4575	0.404595	0.296745	0.169085	1.9783e-06	1.9783e-06	1	0	0	1	0	0
AGAGGGG	36	150	7	327.35	204516353	150	446322648	1050	4.16667	0.109974	0.458225	0.33608	0.00320758	0.00235256	0.194444	1.56837e-08	1.56837e-08	1	0	0	1	0	0
AGAT	163485	1317584	4	327.35	204516353	150	446322648	5270336	8.05936	499.42	4025	2952.09	16.1	11.8084	0.214916	7.87224e-05	7.87224e-05	1	1	1	0	0	0
AGATAGG	123	492	7	327.35	204516353	150	446322648	3444	4	0.375745	1.50298	1.10234	0.0105209	0.00771639	0.186667	5.14426e-08	5.14426e-08	1	0	0	1	0	0
AGATAT	1286	5434	6	327.35	204516353	150	446322648	32604	4.22551	3.92852	16.6	12.175	0.0995999	0.0730503	0.16902	4.87002e-07	4.87002e-07	1	0	0	1	0	0
AGATATG	27	127	7	327.35	204516353	150	446322648	889	4.7037	0.0824806	0.387964	0.284548	0.00271575	0.00199183	0.219506	1.32789e-08	1.32789e-08	1	0	0	1	0	0
AGATCG	643	2669	6	327.35	204516353	150	446322648	16014	4.15086	1.96426	8.15336	5.97998	0.0489201	0.0358799	0.166034	2.39199e-07	2.39199e-07	1	0	0	1	0	0
AGATCT	154	628	6	327.35	204516353	150	446322648	3768	4.07792	0.470445	1.91844	1.40705	0.0115106	0.00844232	0.163117	5.62822e-08	5.62822e-08	1	0	0	1	0	0
AGATG	2798	17360	5	327.35	204516353	150	446322648	86800	6.20443	8.54743	53.0319	38.8956	0.26516	0.194478	0.206814	1.29652e-06	1.29652e-06	1	0	0	1	0	0
AGATGAT	4	16	7	327.35	204516353	150	446322648	112	4	0.0122193	0.0488774	0.0358485	0.000342142	0.00025094	0.186667	1.67293e-09	1.67293e-09	1	0	0	1	0	0
AGATGC	67	306	6	327.35	204516353	150	446322648	1836	4.56716	0.204674	0.93478	0.685603	0.00560868	0.00411362	0.182687	2.74241e-08	2.74241e-08	1	0	0	1	0	0
AGATGG	201	1057	6	327.35	204516353	150	446322648	6342	5.25871	0.614022	3.22896	2.36824	0.0193738	0.0142095	0.210348	9.47297e-08	9.47297e-08	1	0	0	1	0	0
AGC	60212	545592	3	327.35	204516353	150	446322648	1636776	9.06118	183.938	1666.69	1222.42	5.00008	3.66725	0.181224	2.44483e-05	2.44483e-05	1	1	0	0	0	0
AGCAGCC	1	4	7	327.35	204516353	150	446322648	28	4	0.00305484	0.0122193	0.00896213	8.55354e-05	6.27349e-05	0.186667	4.18233e-10	4.18233e-10	1	0	0	1	0	0
AGCAGG	778	4480	6	327.35	204516353	150	446322648	26880	5.75835	2.37666	13.6857	10.0376	0.082114	0.0602255	0.230334	4.01503e-07	4.01503e-07	1	0	0	1	0	0
AGCAGGC	4	20	7	327.35	204516353	150	446322648	140	5	0.0122193	0.0610967	0.0448106	0.000427677	0.000313674	0.233333	2.09116e-09	2.09116e-09	1	0	0	1	0	0
AGCAT	1749	10391	5	327.35	204516353	150	446322648	51955	5.94111	5.34291	31.7428	23.2814	0.158714	0.116407	0.198037	7.76045e-07	7.76045e-07	1	0	0	1	0	0
AGCATC	4648	26858	6	327.35	204516353	150	446322648	161148	5.7784	14.1989	82.0468	60.1762	0.492281	0.361057	0.231136	2.40705e-06	2.40705e-06	1	0	0	1	0	0
AGCATG	1043	5195	6	327.35	204516353	150	446322648	31170	4.98082	3.18619	15.8699	11.6396	0.0952192	0.0698374	0.199233	4.65582e-07	4.65582e-07	1	0	0	1	0	0
AGCATGCG	3	12	8	327.35	204516353	150	446322648	96	4	0.00916451	0.036658	0.0268864	0.000293264	0.000215091	0.213333	1.43394e-09	1.43394e-09	1	0	0	1	0	0
AGCC	8777	64748	4	327.35	204516353	150	446322648	258992	7.37701	26.8123	197.795	145.07	0.791178	0.58028	0.19672	3.86853e-06	3.86853e-06	1	0	0	0	0	0
AGCCAT	259	1202	6	327.35	204516353	150	446322648	7212	4.64093	0.791202	3.67191	2.69312	0.0220315	0.0161587	0.185637	1.07725e-07	1.07725e-07	1	0	0	1	0	0
AGCCC	277	1470	5	327.35	204516353	150	446322648	7350	5.30686	0.846189	4.49061	3.29358	0.022453	0.0164679	0.176895	1.09786e-07	1.09786e-07	1	0	0	1	0	0
AGCCCAT	2	12	7	327.35	204516353	150	446322648	84	6	0.00610967	0.036658	0.0268864	0.000256606	0.000188205	0.28	1.2547e-09	1.2547e-09	1	0	0	1	0	0
AGCCCC	61	263	6	327.35	204516353	150	446322648	1578	4.31148	0.186345	0.803422	0.58926	0.00482053	0.00353556	0.172459	2.35704e-08	2.35704e-08	1	0	0	1	0	0
AGCCCG	321	1304	6	327.35	204516353	150	446322648	7824	4.06231	0.980602	3.98351	2.92165	0.023901	0.0175299	0.162492	1.16866e-07	1.16866e-07	1	0	0	1	0	0
AGCCG	533	2860	5	327.35	204516353	150	446322648	14300	5.36585	1.62823	8.73683	6.40792	0.0436842	0.0320396	0.178862	2.13597e-07	2.13597e-07	1	0	0	1	0	0
AGCCGAT	1	4	7	327.35	204516353	150	446322648	28	4	0.00305484	0.0122193	0.00896213	8.55354e-05	6.27349e-05	0.186667	4.18233e-10	4.18233e-10	1	0	0	1	0	0
AGCCGC	338	1359	6	327.35	204516353	150	446322648	8154	4.02071	1.03253	4.15152	3.04488	0.0249091	0.0182693	0.160828	1.21795e-07	1.21795e-07	1	0	0	1	0	0
AGCCGG	392	1978	6	327.35	204516353	150	446322648	11868	5.04592	1.1975	6.04246	4.43177	0.0362548	0.0265906	0.201837	1.77271e-07	1.77271e-07	1	0	0	1	0	0
AGCCGGCATCC	1	4	11	327.35	204516353	150	446322648	44	4	0.00305484	0.0122193	0.00896213	0.000134413	9.85834e-05	0.293333	6.57223e-10	6.57223e-10	1	0	0	1	0	0
AGCCT	706	4189	5	327.35	204516353	150	446322648	20945	5.93343	2.15671	12.7967	9.38559	0.0639835	0.0469279	0.197781	3.12853e-07	3.12853e-07	1	0	0	1	0	0
AGCCTC	11	44	6	327.35	204516353	150	446322648	264	4	0.0336032	0.134413	0.0985834	0.000806477	0.0005915	0.16	3.94334e-09	3.94334e-09	1	0	0	1	0	0
AGCCTG	198	1345	6	327.35	204516353	150	446322648	8070	6.79293	0.604857	4.10875	3.01352	0.0246525	0.0180811	0.271717	1.20541e-07	1.20541e-07	1	0	0	1	0	0
AGCG	2684	16548	4	327.35	204516353	150	446322648	66192	6.16542	8.19918	50.5514	37.0763	0.202206	0.148305	0.164411	9.88702e-07	9.88702e-07	1	0	0	0	0	0
AGCGAT	35	141	6	327.35	204516353	150	446322648	846	4.02857	0.106919	0.430732	0.315915	0.00258439	0.00189549	0.161143	1.26366e-08	1.26366e-08	1	0	0	1	0	0
AGCGC	15	77	5	327.35	204516353	150	446322648	385	5.13333	0.0458225	0.235222	0.172521	0.00117611	0.000862605	0.171111	5.7507e-09	5.7507e-09	1	0	0	1	0	0
AGCGCC	9	36	6	327.35	204516353	150	446322648	216	4	0.0274935	0.109974	0.0806591	0.000659845	0.000483955	0.16	3.22637e-09	3.22637e-09	1	0	0	1	0	0
AGCGCG	1	4	6	327.35	204516353	150	446322648	24	4	0.00305484	0.0122193	0.00896213	7.33161e-05	5.37728e-05	0.16	3.58485e-10	3.58485e-10	1	0	0	1	0	0
AGCGG	9	45	5	327.35	204516353	150	446322648	225	5	0.0274935	0.137468	0.100824	0.000687338	0.00050412	0.166667	3.3608e-09	3.3608e-09	1	0	0	1	0	0
AGCGGC	323	1400	6	327.35	204516353	150	446322648	8400	4.33437	0.986712	4.27677	3.13674	0.0256606	0.0188205	0.173375	1.2547e-07	1.2547e-07	1	0	0	1	0	0
AGCGGG	9	36	6	327.35	204516353	150	446322648	216	4	0.0274935	0.109974	0.0806591	0.000659845	0.000483955	0.16	3.22637e-09	3.22637e-09	1	0	0	1	0	0
AGCT	9161	56900	4	327.35	204516353	150	446322648	227600	6.21111	27.9853	173.82	127.486	0.695281	0.509945	0.16563	3.39963e-06	3.39963e-06	1	0	0	0	0	0
AGCTAT	11	44	6	327.35	204516353	150	446322648	264	4	0.0336032	0.134413	0.0985834	0.000806477	0.0005915	0.16	3.94334e-09	3.94334e-09	1	0	0	1	0	0
AGCTC	1015	5447	5	327.35	204516353	150	446322648	27235	5.3665	3.10066	16.6397	12.2042	0.0831984	0.0610209	0.178883	4.06806e-07	4.06806e-07	1	0	0	1	0	0
AGCTCC	4	16	6	327.35	204516353	150	446322648	96	4	0.0122193	0.0488774	0.0358485	0.000293264	0.000215091	0.16	1.43394e-09	1.43394e-09	1	0	0	1	0	0
AGCTGC	139	567	6	327.35	204516353	150	446322648	3402	4.07914	0.424622	1.73209	1.27038	0.0103926	0.00762229	0.163165	5.08153e-08	5.08153e-08	1	0	0	1	0	0
AGG	200045	1787949	3	327.35	204516353	150	446322648	5363847	8.93773	611.105	5461.89	4005.96	16.3857	12.0179	0.178755	8.01191e-05	8.01191e-05	1	1	1	0	0	0
AGGAGGC	1	6	7	327.35	204516353	150	446322648	42	6	0.00305484	0.018329	0.0134432	0.000128303	9.41023e-05	0.28	6.27349e-10	6.27349e-10	1	0	0	1	0	0
AGGAGGG	52	209	7	327.35	204516353	150	446322648	1463	4.01923	0.158851	0.638461	0.468271	0.00446922	0.0032779	0.187564	2.18527e-08	2.18527e-08	1	0	0	1	0	0
AGGAT	2557	14885	5	327.35	204516353	150	446322648	74425	5.82127	7.81121	45.4712	33.3503	0.227356	0.166752	0.194042	1.11168e-06	1.11168e-06	1	0	0	1	0	0
AGGATG	12209	61227	6	327.35	204516353	150	446322648	367362	5.01491	37.2965	187.038	137.181	1.12223	0.823086	0.200596	5.48724e-06	5.48724e-06	1	1	0	1	0	0
AGGATGC	12	60	7	327.35	204516353	150	446322648	420	5	0.036658	0.18329	0.134432	0.00128303	0.000941023	0.233333	6.27349e-09	6.27349e-09	1	0	0	1	0	0
AGGC	11304	73251	4	327.35	204516353	150	446322648	293004	6.4801	34.5319	223.77	164.121	0.895079	0.656485	0.172803	4.37656e-06	4.37656e-06	1	0	0	0	0	0
AGGCAT	2	8	6	327.35	204516353	150	446322648	48	4	0.00610967	0.0244387	0.0179243	0.000146632	0.000107546	0.16	7.1697e-10	7.1697e-10	1	0	0	1	0	0
AGGCC	68	345	5	327.35	204516353	150	446322648	1725	5.07353	0.207729	1.05392	0.772983	0.00526959	0.00386492	0.169118	2.57661e-08	2.57661e-08	1	0	0	1	0	0
AGGCCG	1	4	6	327.35	204516353	150	446322648	24	4	0.00305484	0.0122193	0.00896213	7.33161e-05	5.37728e-05	0.16	3.58485e-10	3.58485e-10	1	0	0	1	0	0
AGGCG	180	958	5	327.35	204516353	150	446322648	4790	5.32222	0.54987	2.92653	2.14643	0.0146327	0.0107321	0.177407	7.15476e-08	7.15476e-08	1	0	0	1	0	0
AGGCGG	98	392	6	327.35	204516353	150	446322648	2352	4	0.299374	1.1975	0.878288	0.00718497	0.00526973	0.16	3.51315e-08	3.51315e-08	1	0	0	1	0	0
AGGCGGC	7	28	7	327.35	204516353	150	446322648	196	4	0.0213838	0.0855354	0.0627349	0.000598748	0.000439144	0.186667	2.92763e-09	2.92763e-09	1	0	0	1	0	0
AGGG	2104	12997	4	327.35	204516353	150	446322648	51988	6.17728	6.42737	39.7037	29.1202	0.158815	0.116481	0.164728	7.76538e-07	7.76538e-07	1	0	0	0	0	0
AGGGAT	1433	6443	6	327.35	204516353	150	446322648	38658	4.49616	4.37758	19.6823	14.4357	0.118094	0.0866145	0.179846	5.7743e-07	5.7743e-07	1	0	0	1	0	0
AGGGATG	51	208	7	327.35	204516353	150	446322648	1456	4.07843	0.155797	0.635406	0.466031	0.00444784	0.00326221	0.190327	2.17481e-08	2.17481e-08	1	0	0	1	0	0
AGGGC	272	1369	5	327.35	204516353	150	446322648	6845	5.03309	0.830915	4.18207	3.06729	0.0209104	0.0153364	0.16777	1.02243e-07	1.02243e-07	1	0	0	1	0	0
AGGGCG	529	2452	6	327.35	204516353	150	446322648	14712	4.63516	1.61601	7.49046	5.49378	0.0449427	0.0329627	0.185406	2.19751e-07	2.19751e-07	1	0	0	1	0	0
AGGGCGG	6	29	7	327.35	204516353	150	446322648	203	4.83333	0.018329	0.0885902	0.0649754	0.000620132	0.000454828	0.225556	3.03219e-09	3.03219e-09	1	0	0	1	0	0
AGGGG	273	1382	5	327.35	204516353	150	446322648	6910	5.06227	0.83397	4.22178	3.09641	0.0211089	0.0154821	0.168742	1.03214e-07	1.03214e-07	1	0	0	1	0	0
AGGGGC	205	906	6	327.35	204516353	150	446322648	5436	4.41951	0.626241	2.76768	2.02992	0.0166061	0.0121795	0.17678	8.11969e-08	8.11969e-08	1	0	0	1	0	0
AGGGGCG	14	57	7	327.35	204516353	150	446322648	399	4.07143	0.0427677	0.174126	0.12771	0.00121888	0.000893972	0.19	5.95981e-09	5.95981e-09	1	0	0	1	0	0
AGGGGCGC	4	22	8	327.35	204516353	150	446322648	176	5.5	0.0122193	0.0672064	0.0492917	0.000537651	0.000394334	0.293333	2.62889e-09	2.62889e-09	1	0	0	1	0	0
AGGGGG	929	3811	6	327.35	204516353	150	446322648	22866	4.10226	2.83794	11.642	8.53867	0.0698519	0.051232	0.16409	3.41547e-07	3.41547e-07	1	0	0	1	0	0
AGGGGGC	5	25	7	327.35	204516353	150	446322648	175	5	0.0152742	0.0763709	0.0560133	0.000534596	0.000392093	0.233333	2.61395e-09	2.61395e-09	1	0	0	1	0	0
AGGGGGG	31	126	7	327.35	204516353	150	446322648	882	4.06452	0.0946999	0.384909	0.282307	0.00269437	0.00197615	0.189677	1.31743e-08	1.31743e-08	1	0	0	1	0	0
AT	60910	893930	2	327.35	204516353	150	446322648	1787860	14.6762	186.07	2730.81	2002.88	5.46162	4.00576	0.195683	2.6705e-05	2.6705e-05	1	1	1	0	0	0
ATATATC	2	8	7	327.35	204516353	150	446322648	56	4	0.00610967	0.0244387	0.0179243	0.000171071	0.00012547	0.186667	8.36465e-10	8.36465e-10	1	0	0	1	0	0
ATATC	50	330	5	327.35	204516353	150	446322648	1650	6.6	0.152742	1.0081	0.739375	0.00504048	0.00369688	0.22	2.46458e-08	2.46458e-08	1	0	0	1	0	0
ATATCC	660	2767	6	327.35	204516353	150	446322648	16602	4.19242	2.01619	8.45273	6.19955	0.0507164	0.0371973	0.167697	2.47982e-07	2.47982e-07	1	0	0	1	0	0
ATATCG	292	1183	6	327.35	204516353	150	446322648	7098	4.05137	0.892012	3.61387	2.65055	0.0216832	0.0159033	0.162055	1.06022e-07	1.06022e-07	1	0	0	1	0	0
ATATGC	16	64	6	327.35	204516353	150	446322648	384	4	0.0488774	0.195509	0.143394	0.00117306	0.000860364	0.16	5.73576e-09	5.73576e-09	1	0	0	1	0	0
ATC	10945993	216743511	3	327.35	204516353	150	446322648	650230533	19.8012	33438.2	662116	485621	1986.35	1456.86	0.396023	0.00971241	0.00971241	1	1	1	0	0	0
ATCATCC	6	54	7	327.35	204516353	150	446322648	378	9	0.018329	0.164961	0.120989	0.00115473	0.000846921	0.42	5.64614e-09	5.64614e-09	1	0	0	1	0	0
ATCATCG	151	604	7	327.35	204516353	150	446322648	4228	4	0.46128	1.84512	1.35328	0.0129158	0.00947297	0.186667	6.31531e-08	6.31531e-08	1	0	0	1	0	0
ATCATG	284	1167	6	327.35	204516353	150	446322648	7002	4.10915	0.867573	3.56499	2.6147	0.02139	0.0156882	0.164366	1.04588e-07	1.04588e-07	1	0	0	1	0	0
ATCC	21537	163812	4	327.35	204516353	150	446322648	655248	7.60607	65.792	500.419	367.026	2.00167	1.4681	0.202829	9.78736e-06	9.78736e-06	1	1	0	0	0	0
ATCCC	855	4594	5	327.35	204516353	150	446322648	22970	5.3731	2.61188	14.0339	10.293	0.0701696	0.051465	0.179103	3.431e-07	3.431e-07	1	0	0	1	0	0
ATCCCC	820	3534	6	327.35	204516353	150	446322648	21204	4.30976	2.50497	10.7958	7.91804	0.0647747	0.0475082	0.17239	3.16722e-07	3.16722e-07	1	0	0	1	0	0
ATCCCCC	23	92	7	327.35	204516353	150	446322648	644	4	0.0702612	0.281045	0.206129	0.00196731	0.0014429	0.186667	9.61935e-09	9.61935e-09	1	0	0	1	0	0
ATCCCG	43	174	6	327.35	204516353	150	446322648	1044	4.04651	0.131358	0.531541	0.389852	0.00318925	0.00233911	0.16186	1.55941e-08	1.55941e-08	1	0	0	1	0	0
ATCCG	186	1016	5	327.35	204516353	150	446322648	5080	5.46237	0.568199	3.10371	2.27638	0.0155186	0.0113819	0.182079	7.58793e-08	7.58793e-08	1	0	0	1	0	0
ATCCGC	24	123	6	327.35	204516353	150	446322648	738	5.125	0.0733161	0.375745	0.275585	0.00225447	0.00165351	0.205	1.10234e-08	1.10234e-08	1	0	0	1	0	0
ATCG	6806	42032	4	327.35	204516353	150	446322648	168128	6.17573	20.7912	128.401	94.174	0.513603	0.376696	0.164686	2.51131e-06	2.51131e-06	1	0	0	0	0	0
ATCGC	2718	17000	5	327.35	204516353	150	446322648	85000	6.2546	8.30304	51.9322	38.089	0.259661	0.190445	0.208487	1.26963e-06	1.26963e-06	1	0	0	1	0	0
ATCGCC	1265	6837	6	327.35	204516353	150	446322648	41022	5.40474	3.86437	20.8859	15.3185	0.125315	0.0919111	0.21619	6.12741e-07	6.12741e-07	1	0	0	1	0	0
ATCGCCC	172	912	7	327.35	204516353	150	446322648	6384	5.30233	0.525432	2.78601	2.04336	0.0195021	0.0143036	0.247442	9.5357e-08	9.5357e-08	1	0	0	1	0	0
ATCGGC	421	2199	6	327.35	204516353	150	446322648	13194	5.22328	1.28609	6.71758	4.92693	0.0403055	0.0295616	0.208931	1.97077e-07	1.97077e-07	1	0	0	1	0	0
ATGC	5121	31154	4	327.35	204516353	150	446322648	124616	6.08358	15.6438	95.1704	69.8015	0.380681	0.279206	0.162229	1.86137e-06	1.86137e-06	1	0	0	0	0	0
ATGCC	958	5187	5	327.35	204516353	150	446322648	25935	5.41441	2.92653	15.8454	11.6216	0.0792272	0.0581082	0.18048	3.87388e-07	3.87388e-07	1	0	0	1	0	0
ATGCCC	428	2686	6	327.35	204516353	150	446322648	16116	6.2757	1.30747	8.20529	6.01807	0.0492317	0.0361084	0.251028	2.40723e-07	2.40723e-07	1	0	0	1	0	0
CCCCCCG	3	13	7	327.35	204516353	150	446322648	91	4.33333	0.00916451	0.0397129	0.0291269	0.00027799	0.000203888	0.202222	1.35926e-09	1.35926e-09	1	0	0	1	0	0
CCCCCG	96	403	6	327.35	204516353	150	446322648	2418	4.19792	0.293264	1.2311	0.902934	0.00738659	0.00541761	0.167917	3.61174e-08	3.61174e-08	1	0	0	1	0	0
CCCCCGCCG	1	4	9	327.35	204516353	150	446322648	36	4	0.00305484	0.0122193	0.00896213	0.000109974	8.06591e-05	0.24	5.37728e-10	5.37728e-10	1	0	0	1	0	0
CCCCG	14	70	5	327.35	204516353	150	446322648	350	5	0.0427677	0.213838	0.156837	0.00106919	0.000784186	0.166667	5.22791e-09	5.22791e-09	1	0	0	1	0	0
CCCCGG	7	28	6	327.35	204516353	150	446322648	168	4	0.0213838	0.0855354	0.0627349	0.000513212	0.000376409	0.16	2.5094e-09	2.5094e-09	1	0	0	1	0	0
CCCG	6	36	4	327.35	204516353	150	446322648	144	6	0.018329	0.109974	0.0806591	0.000439896	0.000322637	0.16	2.15091e-09	2.15091e-09	1	0	0	0	0	0
CCCGCG	6	24	6	327.35	204516353	150	446322648	144	4	0.018329	0.0733161	0.0537728	0.000439896	0.000322637	0.16	2.15091e-09	2.15091e-09	1	0	0	1	0	0
CCCGG	64	324	5	327.35	204516353	150	446322648	1620	5.0625	0.195509	0.989767	0.725932	0.00494883	0.00362966	0.16875	2.41977e-08	2.41977e-08	1	0	0	1	0	0
CCG	2139	18300	3	327.35	204516353	150	446322648	54900	8.5554	6.53429	55.9035	41.0017	0.16771	0.123005	0.171108	8.20035e-07	8.20035e-07	1	0	0	0	0	0
CCGCG	28	156	5	327.35	204516353	150	446322648	780	5.57143	0.0855354	0.476554	0.349523	0.00238277	0.00174761	0.185714	1.16508e-08	1.16508e-08	1	0	0	1	0	0
CCGCGG	2	8	6	327.35	204516353	150	446322648	48	4	0.00610967	0.0244387	0.0179243	0.000146632	0.000107546	0.16	7.1697e-10	7.1697e-10	1	0	0	1	0	0
CCGG	24	144	4	327.35	204516353	150	446322648	576	6	0.0733161	0.439896	0.322637	0.00175959	0.00129055	0.16	8.60364e-09	8.60364e-09	1	0	0	0	0	0
CG	277	3505	2	327.35	204516353	150	446322648	7010	12.6534	0.846189	10.7072	7.85306	0.0214144	0.0157061	0.168712	1.04708e-07	1.04708e-07	1	0	0	0	0	0
