# Supplementary material for: Profiles of telomeric repeats in Insecta reveal diverse forms of telomeric motifs in Hymenopterans
Source: Life Sci Alliance. 2022 Apr 1;5(7):e202101163. doi: 10.26508/lsa.202101163 (PMC8977481; doi:10.26508/lsa.202101163)
Supplement: Supplemental Data 3. — Tandem repeat statistics for 50 species without simple tandem type TRM. [file LSA-2021-01163_Supplemental_Data_3.zip › DataS3/POLVA_output.csv.0.filtered.xlsx]

## Sheet: Sheet1
Unnamed: 0	reads	repeats	unit_len	avg_genome_cov	genome_size	eff_read_len	num_reads	repeats_total_len	repeats_per_read	reads_per_genome	repeats_per_genome	repeats_per_million_reads	repeats_len_per_genome	repeats_len_per_million_reads	percent_repeats_len_per_read	percent_repeats_len_per_genome	percent_repeat_unit_in_sequences	avg_genome_cov_filter	repeat_containing_reads_filter	repeats_len_per_million_reads_filter	unit_len_filter	percent_repeats_len_per_read_filter	qualified
AAAAAAC	19	76	7	213.14	150778722	101	318187316	532	4	0.0891434	0.356574	0.238853	0.00249602	0.00167197	0.277228	1.65542e-08	1.65542e-08	1	0	0	1	0	0
AAAAAAG	21	88	7	213.14	150778722	101	318187316	616	4.19048	0.098527	0.412875	0.276567	0.00289012	0.00193597	0.290429	1.9168e-08	1.9168e-08	1	0	0	1	0	0
AAAAAAGAG	2	8	9	213.14	150778722	101	318187316	72	4	0.00938352	0.0375341	0.0251424	0.000337807	0.000226282	0.356436	2.24041e-09	2.24041e-09	1	0	0	1	0	0
AAAAAAGAGG	7562	37626	10	213.14	150778722	101	318187316	376260	4.97567	35.4791	176.532	118.251	1.76532	1.18251	0.49264	1.1708e-05	1.1708e-05	1	0	0	1	0	0
AAAAAAT	48	192	7	213.14	150778722	101	318187316	1344	4	0.225204	0.900818	0.603418	0.00630573	0.00422393	0.277228	4.18211e-08	4.18211e-08	1	0	0	1	0	0
AAAAAC	71	287	6	213.14	150778722	101	318187316	1722	4.04225	0.333115	1.34654	0.901984	0.00807921	0.00541191	0.240134	5.35832e-08	5.35832e-08	1	0	0	1	0	0
AAAAACTCGGTTTG	91	390	14	213.14	150778722	101	318187316	5460	4.28571	0.42695	1.82979	1.22569	0.025617	0.0171597	0.594059	1.69898e-07	1.69898e-07	1	0	0	1	1	0
AAAAAG	438	2002	6	213.14	150778722	101	318187316	12012	4.57078	2.05499	9.3929	6.29189	0.0563574	0.0377513	0.271531	3.73776e-07	3.73776e-07	1	0	0	1	0	0
AAAAAGG	1	5	7	213.14	150778722	101	318187316	35	5	0.00469176	0.0234588	0.015714	0.000164212	0.000109998	0.346535	1.08909e-09	1.08909e-09	1	0	0	1	0	0
AAAAAGGG	45	267	8	213.14	150778722	101	318187316	2136	5.93333	0.211129	1.2527	0.839128	0.0100216	0.00671303	0.469967	6.64656e-08	6.64656e-08	1	0	0	1	0	0
AAAAAT	294	1179	6	213.14	150778722	101	318187316	7074	4.0102	1.37938	5.53159	3.70536	0.0331895	0.0222322	0.23823	2.20121e-07	2.20121e-07	1	0	0	1	0	0
AAAAATGAAAGCAGCACAAAGG	2	8	22	213.14	150778722	101	318187316	176	4	0.00938352	0.0375341	0.0251424	0.00082575	0.000553133	0.871287	5.47657e-09	5.47657e-09	1	0	0	1	1	0
AAAAATGATAG	98	475	11	213.14	150778722	101	318187316	5225	4.84694	0.459793	2.22859	1.49283	0.0245144	0.0164211	0.527884	1.62586e-07	1.62586e-07	1	0	0	1	1	0
AAAAATT	78	312	7	213.14	150778722	101	318187316	2184	4	0.365957	1.46383	0.980554	0.0102468	0.00686388	0.277228	6.79592e-08	6.79592e-08	1	0	0	1	0	0
AAAAC	87	440	5	213.14	150778722	101	318187316	2200	5.05747	0.408183	2.06437	1.38283	0.0103219	0.00691417	0.25037	6.84571e-08	6.84571e-08	1	0	0	1	0	0
AAAACAG	2	8	7	213.14	150778722	101	318187316	56	4	0.00938352	0.0375341	0.0251424	0.000262739	0.000175997	0.277228	1.74254e-09	1.74254e-09	1	0	0	1	0	0
AAAAG	143	750	5	213.14	150778722	101	318187316	3750	5.24476	0.670922	3.51882	2.3571	0.0175941	0.0117855	0.259641	1.16688e-07	1.16688e-07	1	0	0	1	0	0
AAAAGAG	2	9	7	213.14	150778722	101	318187316	63	4.5	0.00938352	0.0422258	0.0282852	0.000295581	0.000197997	0.311881	1.96036e-09	1.96036e-09	1	0	0	1	0	0
AAAAGCAG	1	4	8	213.14	150778722	101	318187316	32	4	0.00469176	0.018767	0.0125712	0.000150136	0.00010057	0.316832	9.9574e-10	9.9574e-10	1	0	0	1	0	0
AAAAGG	22	88	6	213.14	150778722	101	318187316	528	4	0.103219	0.412875	0.276567	0.00247725	0.0016594	0.237624	1.64297e-08	1.64297e-08	1	0	0	1	0	0
AAAAGGAAGGAAGGAAC	13	56	17	213.14	150778722	101	318187316	952	4.30769	0.0609929	0.262739	0.175997	0.00446656	0.00299195	0.725057	2.96233e-08	2.96233e-08	1	0	0	1	1	0
AAAAGGG	40	242	7	213.14	150778722	101	318187316	1694	6.05	0.18767	1.13541	0.760558	0.00794784	0.00532391	0.419307	5.2712e-08	5.2712e-08	1	0	0	1	0	0
AAAAGT	8	32	6	213.14	150778722	101	318187316	192	4	0.0375341	0.150136	0.10057	0.000900818	0.000603418	0.237624	5.97444e-09	5.97444e-09	1	0	0	1	0	0
AAAAT	143	756	5	213.14	150778722	101	318187316	3780	5.28671	0.670922	3.54697	2.37596	0.0177349	0.0118798	0.261718	1.17622e-07	1.17622e-07	1	0	0	1	0	0
AAAATGCAAAATTC	1	6	14	213.14	150778722	101	318187316	84	6	0.00469176	0.0281506	0.0188568	0.000394108	0.000263995	0.831683	2.61382e-09	2.61382e-09	1	0	0	1	1	0
AAAATT	403	1612	6	213.14	150778722	101	318187316	9672	4	1.89078	7.56312	5.0662	0.0453787	0.0303972	0.237624	3.00962e-07	3.00962e-07	1	0	0	1	0	0
AAAATTT	29	116	7	213.14	150778722	101	318187316	812	4	0.136061	0.544244	0.364565	0.00380971	0.00255196	0.277228	2.52669e-08	2.52669e-08	1	0	0	1	0	0
AAAC	11576	97837	4	213.14	150778722	101	318187316	391348	8.45171	54.3118	459.028	307.482	1.83611	1.22993	0.334721	1.21775e-05	1.21775e-05	1	0	0	0	0	0
AAACAAAG	1	6	8	213.14	150778722	101	318187316	48	6	0.00469176	0.0281506	0.0188568	0.000225204	0.000150855	0.475248	1.49361e-09	1.49361e-09	1	0	0	1	0	0
AAACAAC	24	117	7	213.14	150778722	101	318187316	819	4.875	0.112602	0.548936	0.367708	0.00384255	0.00257396	0.337871	2.54847e-08	2.54847e-08	1	0	0	1	0	0
AAACAACAAC	46	235	10	213.14	150778722	101	318187316	2350	5.1087	0.215821	1.10256	0.738559	0.0110256	0.00738559	0.505811	7.31246e-08	7.31246e-08	1	0	0	1	1	0
AAACAACCAAC	10	49	11	213.14	150778722	101	318187316	539	4.9	0.0469176	0.229896	0.153997	0.00252886	0.00169397	0.533663	1.6772e-08	1.6772e-08	1	0	0	1	1	0
AAACAC	1	5	6	213.14	150778722	101	318187316	30	5	0.00469176	0.0234588	0.015714	0.000140753	9.42841e-05	0.29703	9.33506e-10	9.33506e-10	1	0	0	1	0	0
AAACATT	3	13	7	213.14	150778722	101	318187316	91	4.33333	0.0140753	0.0609929	0.0408564	0.00042695	0.000285995	0.30033	2.83163e-09	2.83163e-09	1	0	0	1	0	0
AAACC	14	130	5	213.14	150778722	101	318187316	650	9.28571	0.0656846	0.609929	0.408564	0.00304964	0.00204282	0.459689	2.0226e-08	2.0226e-08	1	0	0	1	0	0
AAACCAACC	10	73	9	213.14	150778722	101	318187316	657	7.3	0.0469176	0.342499	0.229425	0.00308249	0.00206482	0.650495	2.04438e-08	2.04438e-08	1	0	0	1	1	0
AAACCC	1	4	6	213.14	150778722	101	318187316	24	4	0.00469176	0.018767	0.0125712	0.000112602	7.54273e-05	0.237624	7.46805e-10	7.46805e-10	1	0	0	1	0	0
AAACCCT	258	2535	7	213.14	150778722	101	318187316	17745	9.82558	1.21047	11.8936	7.96701	0.0832553	0.055769	0.680981	5.52169e-07	5.52169e-07	1	0	0	1	1	0
AAACCTT	3	15	7	213.14	150778722	101	318187316	105	5	0.0140753	0.0703764	0.047142	0.000492635	0.000329994	0.346535	3.26727e-09	3.26727e-09	1	0	0	1	0	0
AAACGGGC	1	4	8	213.14	150778722	101	318187316	32	4	0.00469176	0.018767	0.0125712	0.000150136	0.00010057	0.316832	9.9574e-10	9.9574e-10	1	0	0	1	0	0
AAACTCAGTGTTACAATGT	1	4	19	213.14	150778722	101	318187316	76	4	0.00469176	0.018767	0.0125712	0.000356574	0.000238853	0.752475	2.36488e-09	2.36488e-09	1	0	0	1	1	0
AAACTT	174	696	6	213.14	150778722	101	318187316	4176	4	0.816366	3.26547	2.18739	0.0195928	0.0131243	0.237624	1.29944e-07	1.29944e-07	1	0	0	1	0	0
AAAG	1496	10438	4	213.14	150778722	101	318187316	41752	6.97727	7.01887	48.9726	32.8046	0.19589	0.131218	0.276328	1.29919e-06	1.29919e-06	1	0	0	0	0	0
AAAGAAC	2	8	7	213.14	150778722	101	318187316	56	4	0.00938352	0.0375341	0.0251424	0.000262739	0.000175997	0.277228	1.74254e-09	1.74254e-09	1	0	0	1	0	0
AAAGAG	22	91	6	213.14	150778722	101	318187316	546	4.13636	0.103219	0.42695	0.285995	0.0025617	0.00171597	0.245725	1.69898e-08	1.69898e-08	1	0	0	1	0	0
AAAGAGGC	137	818	8	213.14	150778722	101	318187316	6544	5.9708	0.642771	3.83786	2.57081	0.0307029	0.0205665	0.472935	2.03629e-07	2.03629e-07	1	0	0	1	0	0
AAAGAT	455	2033	6	213.14	150778722	101	318187316	12198	4.46813	2.13475	9.53835	6.38932	0.0572301	0.0383359	0.265434	3.79563e-07	3.79563e-07	1	0	0	1	0	0
AAAGCCC	66	469	7	213.14	150778722	101	318187316	3283	7.10606	0.309656	2.20044	1.47397	0.015403	0.0103178	0.492499	1.02157e-07	1.02157e-07	1	0	0	1	0	0
AAAGCTACAAGTAATTATCCAT	1	4	22	213.14	150778722	101	318187316	88	4	0.00469176	0.018767	0.0125712	0.000412875	0.000276567	0.871287	2.73828e-09	2.73828e-09	1	0	0	1	1	0
AAAGGG	2	16	6	213.14	150778722	101	318187316	96	8	0.00938352	0.0750682	0.0502848	0.000450409	0.000301709	0.475248	2.98722e-09	2.98722e-09	1	0	0	1	0	0
AAAGTAACAGTTCCGT	20	118	16	213.14	150778722	101	318187316	1888	5.9	0.0938352	0.553628	0.370851	0.00885804	0.00593361	0.934653	5.87486e-08	5.87486e-08	1	0	0	1	1	0
AAAGTAG	80	320	7	213.14	150778722	101	318187316	2240	4	0.375341	1.50136	1.0057	0.0105095	0.00703988	0.277228	6.97018e-08	6.97018e-08	1	0	0	1	0	0
AAAT	653	3998	4	213.14	150778722	101	318187316	15992	6.12251	3.06372	18.7577	12.5649	0.0750306	0.0502597	0.242476	4.97621e-07	4.97621e-07	1	0	0	0	0	0
AAATAACCACTACTTCC	1	4	17	213.14	150778722	101	318187316	68	4	0.00469176	0.018767	0.0125712	0.00031904	0.000213711	0.673267	2.11595e-09	2.11595e-09	1	0	0	1	1	0
AAATAAT	1	4	7	213.14	150778722	101	318187316	28	4	0.00469176	0.018767	0.0125712	0.000131369	8.79985e-05	0.277228	8.71272e-10	8.71272e-10	1	0	0	1	0	0
AAATAC	248	1002	6	213.14	150778722	101	318187316	6012	4.04032	1.16356	4.70114	3.14909	0.0282069	0.0188945	0.240019	1.87075e-07	1.87075e-07	1	0	0	1	0	0
AAATAGC	1	4	7	213.14	150778722	101	318187316	28	4	0.00469176	0.018767	0.0125712	0.000131369	8.79985e-05	0.277228	8.71272e-10	8.71272e-10	1	0	0	1	0	0
AAATAT	5	20	6	213.14	150778722	101	318187316	120	4	0.0234588	0.0938352	0.0628561	0.000563011	0.000377136	0.237624	3.73402e-09	3.73402e-09	1	0	0	1	0	0
AAATATATAG	1	5	10	213.14	150778722	101	318187316	50	5	0.00469176	0.0234588	0.015714	0.000234588	0.00015714	0.49505	1.55584e-09	1.55584e-09	1	0	0	1	0	0
AAATCAATC	1	4	9	213.14	150778722	101	318187316	36	4	0.00469176	0.018767	0.0125712	0.000168903	0.000113141	0.356436	1.12021e-09	1.12021e-09	1	0	0	1	0	0
AAATCACCAAT	79	326	11	213.14	150778722	101	318187316	3586	4.12658	0.370649	1.52951	1.02455	0.0168247	0.0112701	0.44943	1.11585e-07	1.11585e-07	1	0	0	1	0	0
AAATCTGATC	14	56	10	213.14	150778722	101	318187316	560	4	0.0656846	0.262739	0.175997	0.00262739	0.00175997	0.39604	1.74254e-08	1.74254e-08	1	0	0	1	0	0
AAATG	6	30	5	213.14	150778722	101	318187316	150	5	0.0281506	0.140753	0.0942841	0.000703764	0.00047142	0.247525	4.66753e-09	4.66753e-09	1	0	0	1	0	0
AAATGAATG	4	16	9	213.14	150778722	101	318187316	144	4	0.018767	0.0750682	0.0502848	0.000675613	0.000452564	0.356436	4.48083e-09	4.48083e-09	1	0	0	1	0	0
AAATGCACTCG	1	4	11	213.14	150778722	101	318187316	44	4	0.00469176	0.018767	0.0125712	0.000206437	0.000138283	0.435644	1.36914e-09	1.36914e-09	1	0	0	1	0	0
AAATGG	163	705	6	213.14	150778722	101	318187316	4230	4.32515	0.764757	3.30769	2.21568	0.0198461	0.0132941	0.25694	1.31624e-07	1.31624e-07	1	0	0	1	0	0
AAATT	3	15	5	213.14	150778722	101	318187316	75	5	0.0140753	0.0703764	0.047142	0.000351882	0.00023571	0.247525	2.33376e-09	2.33376e-09	1	0	0	1	0	0
AAATTC	99	396	6	213.14	150778722	101	318187316	2376	4	0.464484	1.85794	1.24455	0.0111476	0.0074673	0.237624	7.39337e-08	7.39337e-08	1	0	0	1	0	0
AAATTT	189	756	6	213.14	150778722	101	318187316	4536	4	0.886743	3.54697	2.37596	0.0212818	0.0142558	0.237624	1.41146e-07	1.41146e-07	1	0	0	1	0	0
AAC	2572	29024	3	213.14	150778722	101	318187316	87072	11.2846	12.0672	136.174	91.2167	0.408521	0.27365	0.335186	2.70941e-06	2.70941e-06	1	0	0	0	0	0
AACAACAACC	20	92	10	213.14	150778722	101	318187316	920	4.6	0.0938352	0.431642	0.289138	0.00431642	0.00289138	0.455446	2.86275e-08	2.86275e-08	1	0	0	1	0	0
AACAACAAG	37	237	9	213.14	150778722	101	318187316	2133	6.40541	0.173595	1.11195	0.744844	0.0100075	0.0067036	0.570779	6.63723e-08	6.63723e-08	1	0	0	1	1	0
AACAACC	16	76	7	213.14	150778722	101	318187316	532	4.75	0.0750682	0.356574	0.238853	0.00249602	0.00167197	0.329208	1.65542e-08	1.65542e-08	1	0	0	1	0	0
AACAAG	33	134	6	213.14	150778722	101	318187316	804	4.06061	0.154828	0.628696	0.421136	0.00377218	0.00252681	0.241224	2.5018e-08	2.5018e-08	1	0	0	1	0	0
AACAATTC	15	71	8	213.14	150778722	101	318187316	568	4.73333	0.0703764	0.333115	0.223139	0.00266492	0.00178511	0.374917	1.76744e-08	1.76744e-08	1	0	0	1	0	0
AACAC	3	17	5	213.14	150778722	101	318187316	85	5.66667	0.0140753	0.0797599	0.0534276	0.0003988	0.000267138	0.280528	2.64493e-09	2.64493e-09	1	0	0	1	0	0
AACACAC	1	6	7	213.14	150778722	101	318187316	42	6	0.00469176	0.0281506	0.0188568	0.000197054	0.000131998	0.415842	1.30691e-09	1.30691e-09	1	0	0	1	0	0
AACACC	43	272	6	213.14	150778722	101	318187316	1632	6.32558	0.201746	1.27616	0.854842	0.00765695	0.00512905	0.375777	5.07827e-08	5.07827e-08	1	0	0	1	0	0
AACACCCTTC	1	4	10	213.14	150778722	101	318187316	40	4	0.00469176	0.018767	0.0125712	0.00018767	0.000125712	0.39604	1.24467e-09	1.24467e-09	1	0	0	1	0	0
AACACTC	3	12	7	213.14	150778722	101	318187316	84	4	0.0140753	0.0563011	0.0377136	0.000394108	0.000263995	0.277228	2.61382e-09	2.61382e-09	1	0	0	1	0	0
AACAGC	13069	52536	6	213.14	150778722	101	318187316	315216	4.01989	61.3166	246.486	165.11	1.47892	0.990662	0.238806	9.80853e-06	9.80853e-06	1	1	0	1	0	0
AACAT	18	258	5	213.14	150778722	101	318187316	1290	14.3333	0.0844517	1.21047	0.810843	0.00605237	0.00405422	0.709571	4.01407e-08	4.01407e-08	1	0	0	1	1	0
AACC	25	259	4	213.14	150778722	101	318187316	1036	10.36	0.117294	1.21517	0.813986	0.00486066	0.00325594	0.410297	3.22371e-08	3.22371e-08	1	0	0	0	0	0
AACCAAGC	1	9	8	213.14	150778722	101	318187316	72	9	0.00469176	0.0422258	0.0282852	0.000337807	0.000226282	0.712871	2.24041e-09	2.24041e-09	1	0	0	1	1	0
AACCAAGTCACCACC	1	4	15	213.14	150778722	101	318187316	60	4	0.00469176	0.018767	0.0125712	0.000281506	0.000188568	0.594059	1.86701e-09	1.86701e-09	1	0	0	1	1	0
AACCAC	58	304	6	213.14	150778722	101	318187316	1824	5.24138	0.272122	1.4263	0.955412	0.00855777	0.00573247	0.311369	5.67572e-08	5.67572e-08	1	0	0	1	0	0
AACCACCTCGT	1	5	11	213.14	150778722	101	318187316	55	5	0.00469176	0.0234588	0.015714	0.000258047	0.000172854	0.544554	1.71143e-09	1.71143e-09	1	0	0	1	1	0
AACCCACC	10	40	8	213.14	150778722	101	318187316	320	4	0.0469176	0.18767	0.125712	0.00150136	0.0010057	0.316832	9.9574e-09	9.9574e-09	1	0	0	1	0	0
AACCCAGAGC	9	67	10	213.14	150778722	101	318187316	670	7.44444	0.0422258	0.314348	0.210568	0.00314348	0.00210568	0.737074	2.08483e-08	2.08483e-08	1	0	0	1	1	0
AACCCCT	82	512	7	213.14	150778722	101	318187316	3584	6.2439	0.384724	2.40218	1.60912	0.0168153	0.0112638	0.432746	1.11523e-07	1.11523e-07	1	0	0	1	0	0
AACCCT	21	240	6	213.14	150778722	101	318187316	1440	11.4286	0.098527	1.12602	0.754273	0.00675613	0.00452564	0.678925	4.48083e-08	4.48083e-08	1	0	0	1	1	0
AACCCTAAT	4	42	9	213.14	150778722	101	318187316	378	10.5	0.018767	0.197054	0.131998	0.00177349	0.00118798	0.935644	1.17622e-08	1.17622e-08	1	0	0	1	1	0
AACCGC	3	12	6	213.14	150778722	101	318187316	72	4	0.0140753	0.0563011	0.0377136	0.000337807	0.000226282	0.237624	2.24041e-09	2.24041e-09	1	0	0	1	0	0
AACCGGG	4	18	7	213.14	150778722	101	318187316	126	4.5	0.018767	0.0844517	0.0565705	0.000591162	0.000395993	0.311881	3.92072e-09	3.92072e-09	1	0	0	1	0	0
AACCGTG	68	272	7	213.14	150778722	101	318187316	1904	4	0.31904	1.27616	0.854842	0.00893311	0.0059839	0.277228	5.92465e-08	5.92465e-08	1	0	0	1	0	0
AACCT	17	284	5	213.14	150778722	101	318187316	1420	16.7059	0.0797599	1.33246	0.892556	0.0066623	0.00446278	0.827024	4.41859e-08	4.41859e-08	1	0	0	1	1	0
AACCTC	129	598	6	213.14	150778722	101	318187316	3588	4.63566	0.605237	2.80567	1.8794	0.016834	0.0112764	0.275386	1.11647e-07	1.11647e-07	1	0	0	1	0	0
AACG	20	160	4	213.14	150778722	101	318187316	640	8	0.0938352	0.750682	0.502848	0.00300273	0.00201139	0.316832	1.99148e-08	1.99148e-08	1	0	0	0	0	0
AACGAC	44	286	6	213.14	150778722	101	318187316	1716	6.5	0.206437	1.34184	0.898842	0.00805106	0.00539305	0.386139	5.33965e-08	5.33965e-08	1	0	0	1	0	0
AACGAG	98	392	6	213.14	150778722	101	318187316	2352	4	0.459793	1.83917	1.23198	0.011035	0.00739187	0.237624	7.31869e-08	7.31869e-08	1	0	0	1	0	0
AACGGG	27624	115730	6	213.14	150778722	101	318187316	694380	4.18947	129.605	542.977	363.717	3.25786	2.1823	0.24888	2.16069e-05	2.16069e-05	1	1	0	1	0	0
AACGGGAGAGC	2	8	11	213.14	150778722	101	318187316	88	4	0.00938352	0.0375341	0.0251424	0.000412875	0.000276567	0.435644	2.73828e-09	2.73828e-09	1	0	0	1	0	0
AACGGTATCGCCTACCTGCTGG	5	20	22	213.14	150778722	101	318187316	440	4	0.0234588	0.0938352	0.0628561	0.00206437	0.00138283	0.871287	1.36914e-08	1.36914e-08	1	0	0	1	1	0
AACT	55	473	4	213.14	150778722	101	318187316	1892	8.6	0.258047	2.2192	1.48655	0.00887681	0.00594618	0.340594	5.88731e-08	5.88731e-08	1	0	0	0	0	0
AACTAC	1	4	6	213.14	150778722	101	318187316	24	4	0.00469176	0.018767	0.0125712	0.000112602	7.54273e-05	0.237624	7.46805e-10	7.46805e-10	1	0	0	1	0	0
AACTCAC	102	804	7	213.14	150778722	101	318187316	5628	7.88235	0.47856	3.77218	2.52681	0.0264052	0.0176877	0.546302	1.75126e-07	1.75126e-07	1	0	0	1	1	0
AACTG	208	1129	5	213.14	150778722	101	318187316	5645	5.42788	0.975886	5.297	3.54822	0.026485	0.0177411	0.268707	1.75655e-07	1.75655e-07	1	0	0	1	0	0
AACTTG	224	896	6	213.14	150778722	101	318187316	5376	4	1.05095	4.20382	2.81595	0.0252229	0.0168957	0.237624	1.67284e-07	1.67284e-07	1	0	0	1	0	0
AAG	2445	24963	3	213.14	150778722	101	318187316	74889	10.2098	11.4714	117.12	78.4538	0.351361	0.235361	0.303262	2.33031e-06	2.33031e-06	1	0	0	0	0	0
AAGAAGCAC	4	36	9	213.14	150778722	101	318187316	324	9	0.018767	0.168903	0.113141	0.00152013	0.00101827	0.80198	1.00819e-08	1.00819e-08	1	0	0	1	1	0
AAGAATG	2	8	7	213.14	150778722	101	318187316	56	4	0.00938352	0.0375341	0.0251424	0.000262739	0.000175997	0.277228	1.74254e-09	1.74254e-09	1	0	0	1	0	0
AAGAATT	6	24	7	213.14	150778722	101	318187316	168	4	0.0281506	0.112602	0.0754273	0.000788216	0.000527991	0.277228	5.22763e-09	5.22763e-09	1	0	0	1	0	0
AAGAC	74	370	5	213.14	150778722	101	318187316	1850	5	0.34719	1.73595	1.16284	0.00867976	0.00581419	0.247525	5.75662e-08	5.75662e-08	1	0	0	1	0	0
AAGACAGAC	12	68	9	213.14	150778722	101	318187316	612	5.66667	0.0563011	0.31904	0.213711	0.00287136	0.0019234	0.50495	1.90435e-08	1.90435e-08	1	0	0	1	1	0
AAGACCCT	23	242	8	213.14	150778722	101	318187316	1936	10.5217	0.10791	1.13541	0.760558	0.00908325	0.00608447	0.833405	6.02422e-08	6.02422e-08	1	0	0	1	1	0
AAGAGG	2	9	6	213.14	150778722	101	318187316	54	4.5	0.00938352	0.0422258	0.0282852	0.000253355	0.000169711	0.267327	1.68031e-09	1.68031e-09	1	0	0	1	0	0
AAGAGGC	131	683	7	213.14	150778722	101	318187316	4781	5.21374	0.614621	3.20447	2.14653	0.0224313	0.0150257	0.361348	1.4877e-07	1.4877e-07	1	0	0	1	0	0
AAGAT	62	327	5	213.14	150778722	101	318187316	1635	5.27419	0.290889	1.53421	1.0277	0.00767103	0.00513848	0.261099	5.08761e-08	5.08761e-08	1	0	0	1	0	0
AAGATAGGAT	3	18	10	213.14	150778722	101	318187316	180	6	0.0140753	0.0844517	0.0565705	0.000844517	0.000565705	0.594059	5.60103e-09	5.60103e-09	1	0	0	1	1	0
AAGATC	4	16	6	213.14	150778722	101	318187316	96	4	0.018767	0.0750682	0.0502848	0.000450409	0.000301709	0.237624	2.98722e-09	2.98722e-09	1	0	0	1	0	0
AAGATG	10	49	6	213.14	150778722	101	318187316	294	4.9	0.0469176	0.229896	0.153997	0.00137938	0.000923984	0.291089	9.14836e-09	9.14836e-09	1	0	0	1	0	0
AAGC	505	3125	4	213.14	150778722	101	318187316	12500	6.18812	2.36934	14.6618	9.82126	0.058647	0.039285	0.245074	3.88961e-07	3.88961e-07	1	0	0	0	0	0
AAGCAAT	14	104	7	213.14	150778722	101	318187316	728	7.42857	0.0656846	0.487943	0.326851	0.0034156	0.00228796	0.514851	2.26531e-08	2.26531e-08	1	0	0	1	1	0
AAGCAGT	14	126	7	213.14	150778722	101	318187316	882	9	0.0656846	0.591162	0.395993	0.00413813	0.00277195	0.623762	2.74451e-08	2.74451e-08	1	0	0	1	1	0
AAGCTTCAC	3	12	9	213.14	150778722	101	318187316	108	4	0.0140753	0.0563011	0.0377136	0.00050671	0.000339423	0.356436	3.36062e-09	3.36062e-09	1	0	0	1	0	0
AAGG	3	27	4	213.14	150778722	101	318187316	108	9	0.0140753	0.126678	0.0848557	0.00050671	0.000339423	0.356436	3.36062e-09	3.36062e-09	1	0	0	0	0	0
AAGGATG	12	48	7	213.14	150778722	101	318187316	336	4	0.0563011	0.225204	0.150855	0.00157643	0.00105598	0.277228	1.04553e-08	1.04553e-08	1	0	0	1	0	0
AAGGATGAG	4	16	9	213.14	150778722	101	318187316	144	4	0.018767	0.0750682	0.0502848	0.000675613	0.000452564	0.356436	4.48083e-09	4.48083e-09	1	0	0	1	0	0
AAGGGG	4	16	6	213.14	150778722	101	318187316	96	4	0.018767	0.0750682	0.0502848	0.000450409	0.000301709	0.237624	2.98722e-09	2.98722e-09	1	0	0	1	0	0
AAGGTC	13	65	6	213.14	150778722	101	318187316	390	5	0.0609929	0.304964	0.204282	0.00182979	0.00122569	0.29703	1.21356e-08	1.21356e-08	1	0	0	1	0	0
AAGT	376	2535	4	213.14	150778722	101	318187316	10140	6.74202	1.7641	11.8936	7.96701	0.0475744	0.031868	0.267011	3.15525e-07	3.15525e-07	1	0	0	0	0	0
AAGTAG	44	316	6	213.14	150778722	101	318187316	1896	7.18182	0.206437	1.4826	0.993126	0.00889558	0.00595875	0.426643	5.89976e-08	5.89976e-08	1	0	0	1	0	0
AAGTAGT	8	86	7	213.14	150778722	101	318187316	602	10.75	0.0375341	0.403491	0.270281	0.00282444	0.00189197	0.74505	1.87323e-08	1.87323e-08	1	0	0	1	1	0
AAGTAGTAGTAG	14	56	12	213.14	150778722	101	318187316	672	4	0.0656846	0.262739	0.175997	0.00315286	0.00211196	0.475248	2.09105e-08	2.09105e-08	1	0	0	1	0	0
AAT	11221	99084	3	213.14	150778722	101	318187316	297252	8.83023	52.6462	464.878	311.401	1.39464	0.934204	0.262284	9.24955e-06	9.24955e-06	1	0	0	0	0	0
AATAC	25	160	5	213.14	150778722	101	318187316	800	6.4	0.117294	0.750682	0.502848	0.00375341	0.00251424	0.316832	2.48935e-08	2.48935e-08	1	0	0	1	0	0
AATAG	1	5	5	213.14	150778722	101	318187316	25	5	0.00469176	0.0234588	0.015714	0.000117294	7.85701e-05	0.247525	7.77921e-10	7.77921e-10	1	0	0	1	0	0
AATAGATAGATAT	6	30	13	213.14	150778722	101	318187316	390	5	0.0281506	0.140753	0.0942841	0.00182979	0.00122569	0.643564	1.21356e-08	1.21356e-08	1	0	0	1	1	0
AATAGGC	1250	15080	7	213.14	150778722	101	318187316	105560	12.064	5.8647	70.7517	47.3935	0.495262	0.331754	0.836119	3.2847e-06	3.2847e-06	1	0	0	1	1	0
AATAGGG	93	508	7	213.14	150778722	101	318187316	3556	5.46237	0.436334	2.38341	1.59654	0.0166839	0.0111758	0.37858	1.10652e-07	1.10652e-07	1	0	0	1	0	0
AATAT	25	259	5	213.14	150778722	101	318187316	1295	10.36	0.117294	1.21517	0.813986	0.00607583	0.00406993	0.512871	4.02963e-08	4.02963e-08	1	0	0	1	1	0
AATATAT	22	91	7	213.14	150778722	101	318187316	637	4.13636	0.103219	0.42695	0.285995	0.00298865	0.00200197	0.286679	1.98214e-08	1.98214e-08	1	0	0	1	0	0
AATATC	71	284	6	213.14	150778722	101	318187316	1704	4	0.333115	1.33246	0.892556	0.00799476	0.00535534	0.237624	5.30231e-08	5.30231e-08	1	0	0	1	0	0
AATC	77	809	4	213.14	150778722	101	318187316	3236	10.5065	0.361266	3.79563	2.54253	0.0151825	0.0101701	0.416099	1.00694e-07	1.00694e-07	1	0	0	0	0	0
AATCCATCT	1	6	9	213.14	150778722	101	318187316	54	6	0.00469176	0.0281506	0.0188568	0.000253355	0.000169711	0.534653	1.68031e-09	1.68031e-09	1	0	0	1	1	0
AATCCCT	116	1061	7	213.14	150778722	101	318187316	7427	9.14655	0.544244	4.97796	3.33451	0.0348457	0.0233416	0.633919	2.31105e-07	2.31105e-07	1	0	0	1	1	0
AATCCG	2	10	6	213.14	150778722	101	318187316	60	5	0.00938352	0.0469176	0.031428	0.000281506	0.000188568	0.29703	1.86701e-09	1.86701e-09	1	0	0	1	0	0
AATCTATCT	3	12	9	213.14	150778722	101	318187316	108	4	0.0140753	0.0563011	0.0377136	0.00050671	0.000339423	0.356436	3.36062e-09	3.36062e-09	1	0	0	1	0	0
AATG	1423	9458	4	213.14	150778722	101	318187316	37832	6.64652	6.67637	44.3747	29.7246	0.177499	0.118899	0.263229	1.17721e-06	1.17721e-06	1	0	0	0	0	0
AATGAATGG	46	254	9	213.14	150778722	101	318187316	2286	5.52174	0.215821	1.19171	0.798272	0.0107254	0.00718445	0.492036	7.11331e-08	7.11331e-08	1	0	0	1	0	0
AATGAG	6358	25432	6	213.14	150778722	101	318187316	152592	4	29.8302	119.321	79.9278	0.715925	0.479567	0.237624	4.74818e-06	4.74818e-06	1	0	0	1	0	0
AATGAGT	4	24	7	213.14	150778722	101	318187316	168	6	0.018767	0.112602	0.0754273	0.000788216	0.000527991	0.415842	5.22763e-09	5.22763e-09	1	0	0	1	0	0
AATGAGTG	2	10	8	213.14	150778722	101	318187316	80	5	0.00938352	0.0469176	0.031428	0.000375341	0.000251424	0.39604	2.48935e-09	2.48935e-09	1	0	0	1	0	0
AATGATG	23	205	7	213.14	150778722	101	318187316	1435	8.91304	0.10791	0.961811	0.644275	0.00673268	0.00450992	0.617736	4.46527e-08	4.46527e-08	1	0	0	1	1	0
AATGG	174	1257	5	213.14	150778722	101	318187316	6285	7.22414	0.816366	5.89754	3.9505	0.0294877	0.0197525	0.357631	1.95569e-07	1.95569e-07	1	0	0	1	0	0
AATGT	14	84	5	213.14	150778722	101	318187316	420	6	0.0656846	0.394108	0.263995	0.00197054	0.00131998	0.29703	1.30691e-08	1.30691e-08	1	0	0	1	0	0
AATT	239	1548	4	213.14	150778722	101	318187316	6192	6.47699	1.12133	7.26285	4.86506	0.0290514	0.0194602	0.256514	1.92676e-07	1.92676e-07	1	0	0	0	0	0
AATTACG	1	4	7	213.14	150778722	101	318187316	28	4	0.00469176	0.018767	0.0125712	0.000131369	8.79985e-05	0.277228	8.71272e-10	8.71272e-10	1	0	0	1	0	0
AATTAT	52	208	6	213.14	150778722	101	318187316	1248	4	0.243972	0.975886	0.653703	0.00585532	0.00392222	0.237624	3.88338e-08	3.88338e-08	1	0	0	1	0	0
AATTATC	2	8	7	213.14	150778722	101	318187316	56	4	0.00938352	0.0375341	0.0251424	0.000262739	0.000175997	0.277228	1.74254e-09	1.74254e-09	1	0	0	1	0	0
AATTC	209	1045	5	213.14	150778722	101	318187316	5225	5	0.980578	4.90289	3.28423	0.0245144	0.0164211	0.247525	1.62586e-07	1.62586e-07	1	0	0	1	0	0
AC	1284	20055	2	213.14	150778722	101	318187316	40110	15.6192	6.02422	94.0933	63.0289	0.188187	0.126058	0.30929	1.2481e-06	1.2481e-06	1	0	0	0	0	0
ACACACGC	1	4	8	213.14	150778722	101	318187316	32	4	0.00469176	0.018767	0.0125712	0.000150136	0.00010057	0.316832	9.9574e-10	9.9574e-10	1	0	0	1	0	0
ACACAG	4	17	6	213.14	150778722	101	318187316	102	4.25	0.018767	0.0797599	0.0534276	0.00047856	0.000320566	0.252475	3.17392e-09	3.17392e-09	1	0	0	1	0	0
ACACAT	1	4	6	213.14	150778722	101	318187316	24	4	0.00469176	0.018767	0.0125712	0.000112602	7.54273e-05	0.237624	7.46805e-10	7.46805e-10	1	0	0	1	0	0
ACACC	2	14	5	213.14	150778722	101	318187316	70	7	0.00938352	0.0656846	0.0439992	0.000328423	0.000219996	0.346535	2.17818e-09	2.17818e-09	1	0	0	1	0	0
ACACCC	6	24	6	213.14	150778722	101	318187316	144	4	0.0281506	0.112602	0.0754273	0.000675613	0.000452564	0.237624	4.48083e-09	4.48083e-09	1	0	0	1	0	0
ACACGC	7	34	6	213.14	150778722	101	318187316	204	4.85714	0.0328423	0.15952	0.106855	0.000957119	0.000641132	0.288543	6.34784e-09	6.34784e-09	1	0	0	1	0	0
ACAG	110550	1881873	4	213.14	150778722	101	318187316	7527492	17.0228	518.674	8829.3	5914.36	35.3172	23.6574	0.674171	0.000234232	0.000234232	1	1	1	0	1	0
ACAGACAT	15	88	8	213.14	150778722	101	318187316	704	5.86667	0.0703764	0.412875	0.276567	0.003303	0.00221253	0.464686	2.19063e-08	2.19063e-08	1	0	0	1	0	0
ACAGAGGAG	12	67	9	213.14	150778722	101	318187316	603	5.58333	0.0563011	0.314348	0.210568	0.00282913	0.00189511	0.497525	1.87635e-08	1.87635e-08	1	0	0	1	0	0
ACAGAGGC	75	559	8	213.14	150778722	101	318187316	4472	7.45333	0.351882	2.62269	1.75683	0.0209816	0.0140546	0.590363	1.39155e-07	1.39155e-07	1	0	0	1	1	0
ACAGATCAT	6	27	9	213.14	150778722	101	318187316	243	4.5	0.0281506	0.126678	0.0848557	0.0011401	0.000763701	0.40099	7.5614e-09	7.5614e-09	1	0	0	1	0	0
ACAT	1705	15007	4	213.14	150778722	101	318187316	60028	8.80176	7.99945	70.4092	47.164	0.281637	0.188656	0.348585	1.86788e-06	1.86788e-06	1	0	0	0	0	0
ACATAT	7	28	6	213.14	150778722	101	318187316	168	4	0.0328423	0.131369	0.0879985	0.000788216	0.000527991	0.237624	5.22763e-09	5.22763e-09	1	0	0	1	0	0
ACATCAT	5	25	7	213.14	150778722	101	318187316	175	5	0.0234588	0.117294	0.0785701	0.000821058	0.00054999	0.346535	5.44545e-09	5.44545e-09	1	0	0	1	0	0
ACC	17	159	3	213.14	150778722	101	318187316	477	9.35294	0.0797599	0.74599	0.499706	0.00223797	0.00149912	0.27781	1.48427e-08	1.48427e-08	1	0	0	0	0	0
ACCACG	1	4	6	213.14	150778722	101	318187316	24	4	0.00469176	0.018767	0.0125712	0.000112602	7.54273e-05	0.237624	7.46805e-10	7.46805e-10	1	0	0	1	0	0
ACCACT	24	180	6	213.14	150778722	101	318187316	1080	7.5	0.112602	0.844517	0.565705	0.0050671	0.00339423	0.445545	3.36062e-08	3.36062e-08	1	0	0	1	0	0
ACCATC	2	8	6	213.14	150778722	101	318187316	48	4	0.00938352	0.0375341	0.0251424	0.000225204	0.000150855	0.237624	1.49361e-09	1.49361e-09	1	0	0	1	0	0
ACCATG	225	900	6	213.14	150778722	101	318187316	5400	4	1.05565	4.22258	2.82852	0.0253355	0.0169711	0.237624	1.68031e-07	1.68031e-07	1	0	0	1	0	0
ACCC	12	78	4	213.14	150778722	101	318187316	312	6.5	0.0563011	0.365957	0.245139	0.00146383	0.000980554	0.257426	9.70846e-09	9.70846e-09	1	0	0	0	0	0
ACCCAGTC	2	9	8	213.14	150778722	101	318187316	72	4.5	0.00938352	0.0422258	0.0282852	0.000337807	0.000226282	0.356436	2.24041e-09	2.24041e-09	1	0	0	1	0	0
ACCCC	29	146	5	213.14	150778722	101	318187316	730	5.03448	0.136061	0.684997	0.458849	0.00342499	0.00229425	0.249232	2.27153e-08	2.27153e-08	1	0	0	1	0	0
ACCCCC	163	656	6	213.14	150778722	101	318187316	3936	4.02454	0.764757	3.07779	2.06168	0.0184668	0.0123701	0.239082	1.22476e-07	1.22476e-07	1	0	0	1	0	0
ACCCCCC	82	328	7	213.14	150778722	101	318187316	2296	4	0.384724	1.5389	1.03084	0.0107723	0.00721588	0.277228	7.14443e-08	7.14443e-08	1	0	0	1	0	0
ACCCCTG	1	4	7	213.14	150778722	101	318187316	28	4	0.00469176	0.018767	0.0125712	0.000131369	8.79985e-05	0.277228	8.71272e-10	8.71272e-10	1	0	0	1	0	0
ACCCGTG	1	4	7	213.14	150778722	101	318187316	28	4	0.00469176	0.018767	0.0125712	0.000131369	8.79985e-05	0.277228	8.71272e-10	8.71272e-10	1	0	0	1	0	0
ACCCTC	1	4	6	213.14	150778722	101	318187316	24	4	0.00469176	0.018767	0.0125712	0.000112602	7.54273e-05	0.237624	7.46805e-10	7.46805e-10	1	0	0	1	0	0
ACCGCC	1	4	6	213.14	150778722	101	318187316	24	4	0.00469176	0.018767	0.0125712	0.000112602	7.54273e-05	0.237624	7.46805e-10	7.46805e-10	1	0	0	1	0	0
ACCGGC	1	4	6	213.14	150778722	101	318187316	24	4	0.00469176	0.018767	0.0125712	0.000112602	7.54273e-05	0.237624	7.46805e-10	7.46805e-10	1	0	0	1	0	0
ACCT	33	230	4	213.14	150778722	101	318187316	920	6.9697	0.154828	1.0791	0.722845	0.00431642	0.00289138	0.276028	2.86275e-08	2.86275e-08	1	0	0	0	0	0
ACCTAGCT	10	40	8	213.14	150778722	101	318187316	320	4	0.0469176	0.18767	0.125712	0.00150136	0.0010057	0.316832	9.9574e-09	9.9574e-09	1	0	0	1	0	0
ACCTCG	1573	6385	6	213.14	150778722	101	318187316	38310	4.05912	7.38014	29.9569	20.0668	0.179741	0.120401	0.241136	1.19209e-06	1.19209e-06	1	0	0	1	0	0
ACCTGACG	9	43	8	213.14	150778722	101	318187316	344	4.77778	0.0422258	0.201746	0.135141	0.00161397	0.00108112	0.378438	1.07042e-08	1.07042e-08	1	0	0	1	0	0
ACCTGCAGC	1	4	9	213.14	150778722	101	318187316	36	4	0.00469176	0.018767	0.0125712	0.000168903	0.000113141	0.356436	1.12021e-09	1.12021e-09	1	0	0	1	0	0
ACG	142	1156	3	213.14	150778722	101	318187316	3468	8.14085	0.66623	5.42367	3.63308	0.016271	0.0108992	0.241807	1.07913e-07	1.07913e-07	1	0	0	0	0	0
ACGAGG	7	33	6	213.14	150778722	101	318187316	198	4.71429	0.0328423	0.154828	0.103712	0.000928969	0.000622275	0.280057	6.16114e-09	6.16114e-09	1	0	0	1	0	0
ACGATC	6	36	6	213.14	150778722	101	318187316	216	6	0.0281506	0.168903	0.113141	0.00101342	0.000678845	0.356436	6.72124e-09	6.72124e-09	1	0	0	1	0	0
ACGATG	44	312	6	213.14	150778722	101	318187316	1872	7.09091	0.206437	1.46383	0.980554	0.00878298	0.00588333	0.421242	5.82508e-08	5.82508e-08	1	0	0	1	0	0
ACGC	10	67	4	213.14	150778722	101	318187316	268	6.7	0.0469176	0.314348	0.210568	0.00125739	0.000842271	0.265347	8.33932e-09	8.33932e-09	1	0	0	0	0	0
ACGG	5	30	4	213.14	150778722	101	318187316	120	6	0.0234588	0.140753	0.0942841	0.000563011	0.000377136	0.237624	3.73402e-09	3.73402e-09	1	0	0	0	0	0
ACGGAGTCCCCG	1	4	12	213.14	150778722	101	318187316	48	4	0.00469176	0.018767	0.0125712	0.000225204	0.000150855	0.475248	1.49361e-09	1.49361e-09	1	0	0	1	0	0
ACGGATGG	15	121	8	213.14	150778722	101	318187316	968	8.06667	0.0703764	0.567703	0.380279	0.00454162	0.00304223	0.638944	3.01211e-08	3.01211e-08	1	0	0	1	1	0
ACGGCC	1	5	6	213.14	150778722	101	318187316	30	5	0.00469176	0.0234588	0.015714	0.000140753	9.42841e-05	0.29703	9.33506e-10	9.33506e-10	1	0	0	1	0	0
ACGGCTC	1259	6158	7	213.14	150778722	101	318187316	43106	4.89118	5.90693	28.8919	19.3534	0.202243	0.135474	0.338993	1.34132e-06	1.34132e-06	1	0	0	1	0	0
ACGGGCG	51	257	7	213.14	150778722	101	318187316	1799	5.03922	0.23928	1.20578	0.8077	0.00844048	0.0056539	0.349253	5.59792e-08	5.59792e-08	1	0	0	1	0	0
ACGGGG	4	16	6	213.14	150778722	101	318187316	96	4	0.018767	0.0750682	0.0502848	0.000450409	0.000301709	0.237624	2.98722e-09	2.98722e-09	1	0	0	1	0	0
ACT	401	4675	3	213.14	150778722	101	318187316	14025	11.6584	1.8814	21.934	14.6926	0.0658019	0.0440778	0.346288	4.36414e-07	4.36414e-07	1	0	0	0	0	0
ACTACTCCT	1	5	9	213.14	150778722	101	318187316	45	5	0.00469176	0.0234588	0.015714	0.000211129	0.000141426	0.445545	1.40026e-09	1.40026e-09	1	0	0	1	0	0
ACTATG	138	552	6	213.14	150778722	101	318187316	3312	4	0.647463	2.58985	1.73483	0.0155391	0.010409	0.237624	1.03059e-07	1.03059e-07	1	0	0	1	0	0
ACTC	81	486	4	213.14	150778722	101	318187316	1944	6	0.380033	2.2802	1.5274	0.00912078	0.00610961	0.237624	6.04912e-08	6.04912e-08	1	0	0	0	0	0
ACTCCT	22	92	6	213.14	150778722	101	318187316	552	4.18182	0.103219	0.431642	0.289138	0.00258985	0.00173483	0.248425	1.71765e-08	1.71765e-08	1	0	0	1	0	0
ACTCTCTC	1	5	8	213.14	150778722	101	318187316	40	5	0.00469176	0.0234588	0.015714	0.00018767	0.000125712	0.39604	1.24467e-09	1.24467e-09	1	0	0	1	0	0
ACTG	507	3328	4	213.14	150778722	101	318187316	13312	6.5641	2.37872	15.6142	10.4592	0.0624567	0.041837	0.259964	4.14228e-07	4.14228e-07	1	0	0	0	0	0
ACTGCT	247	1027	6	213.14	150778722	101	318187316	6162	4.15789	1.15886	4.81844	3.22766	0.0289106	0.019366	0.247004	1.91742e-07	1.91742e-07	1	0	0	1	0	0
ACTGCTCCT	1	6	9	213.14	150778722	101	318187316	54	6	0.00469176	0.0281506	0.0188568	0.000253355	0.000169711	0.534653	1.68031e-09	1.68031e-09	1	0	0	1	1	0
ACTGCTG	1	5	7	213.14	150778722	101	318187316	35	5	0.00469176	0.0234588	0.015714	0.000164212	0.000109998	0.346535	1.08909e-09	1.08909e-09	1	0	0	1	0	0
ACTGCTGCTCCT	1	4	12	213.14	150778722	101	318187316	48	4	0.00469176	0.018767	0.0125712	0.000225204	0.000150855	0.475248	1.49361e-09	1.49361e-09	1	0	0	1	0	0
ACTGGCTG	90	404	8	213.14	150778722	101	318187316	3232	4.48889	0.422258	1.89547	1.26969	0.0151638	0.0101575	0.355556	1.0057e-07	1.0057e-07	1	0	0	1	0	0
AG	8470	123906	2	213.14	150778722	101	318187316	247812	14.6288	39.7392	581.337	389.412	1.16267	0.778824	0.289679	7.71113e-06	7.71113e-06	1	0	0	0	0	0
AGAGAT	300	1200	6	213.14	150778722	101	318187316	7200	4	1.40753	5.63011	3.77136	0.0337807	0.0226282	0.237624	2.24041e-07	2.24041e-07	1	0	0	1	0	0
AGAGGG	1	5	6	213.14	150778722	101	318187316	30	5	0.00469176	0.0234588	0.015714	0.000140753	9.42841e-05	0.29703	9.33506e-10	9.33506e-10	1	0	0	1	0	0
AGAT	1172	7718	4	213.14	150778722	101	318187316	30872	6.58532	5.49874	36.211	24.2562	0.144844	0.0970246	0.260805	9.6064e-07	9.6064e-07	1	0	0	0	0	0
AGATAT	1	4	6	213.14	150778722	101	318187316	24	4	0.00469176	0.018767	0.0125712	0.000112602	7.54273e-05	0.237624	7.46805e-10	7.46805e-10	1	0	0	1	0	0
AGATGCT	5	33	7	213.14	150778722	101	318187316	231	6.6	0.0234588	0.154828	0.103712	0.0010838	0.000725987	0.457426	7.18799e-09	7.18799e-09	1	0	0	1	0	0
AGC	662	5810	3	213.14	150778722	101	318187316	17430	8.77644	3.10595	27.2591	18.2597	0.0817774	0.0547791	0.260686	5.42367e-07	5.42367e-07	1	0	0	0	0	0
AGCAGCAGGAT	288	1672	11	213.14	150778722	101	318187316	18392	5.80556	1.35123	7.84462	5.25477	0.0862909	0.0578024	0.632288	5.72301e-07	5.72301e-07	1	0	0	1	1	0
AGCAGG	1	6	6	213.14	150778722	101	318187316	36	6	0.00469176	0.0281506	0.0188568	0.000168903	0.000113141	0.356436	1.12021e-09	1.12021e-09	1	0	0	1	0	0
AGCAT	164	862	5	213.14	150778722	101	318187316	4310	5.2561	0.769449	4.0443	2.7091	0.0202215	0.0135455	0.260203	1.34114e-07	1.34114e-07	1	0	0	1	0	0
AGCC	92600	718892	4	213.14	150778722	101	318187316	2875568	7.76341	434.457	3372.87	2259.34	13.4915	9.03734	0.307462	8.94786e-05	8.94786e-05	1	1	1	0	0	0
AGCCGG	1	5	6	213.14	150778722	101	318187316	30	5	0.00469176	0.0234588	0.015714	0.000140753	9.42841e-05	0.29703	9.33506e-10	9.33506e-10	1	0	0	1	0	0
AGCCGGG	148	794	7	213.14	150778722	101	318187316	5558	5.36486	0.694381	3.72526	2.49539	0.0260768	0.0174677	0.371822	1.72948e-07	1.72948e-07	1	0	0	1	0	0
AGCG	1	6	4	213.14	150778722	101	318187316	24	6	0.00469176	0.0281506	0.0188568	0.000112602	7.54273e-05	0.237624	7.46805e-10	7.46805e-10	1	0	0	0	0	0
AGCGAGG	3	12	7	213.14	150778722	101	318187316	84	4	0.0140753	0.0563011	0.0377136	0.000394108	0.000263995	0.277228	2.61382e-09	2.61382e-09	1	0	0	1	0	0
AGCGGG	2	8	6	213.14	150778722	101	318187316	48	4	0.00938352	0.0375341	0.0251424	0.000225204	0.000150855	0.237624	1.49361e-09	1.49361e-09	1	0	0	1	0	0
AGCTATCCTGC	88	444	11	213.14	150778722	101	318187316	4884	5.04545	0.412875	2.08314	1.3954	0.0229146	0.0153494	0.549505	1.51975e-07	1.51975e-07	1	0	0	1	1	0
AGCTCG	1	4	6	213.14	150778722	101	318187316	24	4	0.00469176	0.018767	0.0125712	0.000112602	7.54273e-05	0.237624	7.46805e-10	7.46805e-10	1	0	0	1	0	0
AGG	1	8	3	213.14	150778722	101	318187316	24	8	0.00469176	0.0375341	0.0251424	0.000112602	7.54273e-05	0.237624	7.46805e-10	7.46805e-10	1	0	0	0	0	0
AGGATG	27	148	6	213.14	150778722	101	318187316	888	5.48148	0.126678	0.694381	0.465135	0.00416628	0.00279081	0.325633	2.76318e-08	2.76318e-08	1	0	0	1	0	0
AGGC	150	923	4	213.14	150778722	101	318187316	3692	6.15333	0.703764	4.33049	2.90081	0.017322	0.0116032	0.243696	1.14883e-07	1.14883e-07	1	0	0	0	0	0
AGGGG	5	25	5	213.14	150778722	101	318187316	125	5	0.0234588	0.117294	0.0785701	0.00058647	0.00039285	0.247525	3.88961e-09	3.88961e-09	1	0	0	1	0	0
AGGGGG	38	153	6	213.14	150778722	101	318187316	918	4.02632	0.178287	0.717839	0.480849	0.00430704	0.00288509	0.239187	2.85653e-08	2.85653e-08	1	0	0	1	0	0
AGGGGGG	6	24	7	213.14	150778722	101	318187316	168	4	0.0281506	0.112602	0.0754273	0.000788216	0.000527991	0.277228	5.22763e-09	5.22763e-09	1	0	0	1	0	0
AT	16878	246197	2	213.14	150778722	101	318187316	492394	14.5869	79.1875	1155.1	773.749	2.31019	1.5475	0.288849	1.53218e-05	1.53218e-05	1	1	0	0	0	0
ATATC	1	6	5	213.14	150778722	101	318187316	30	6	0.00469176	0.0281506	0.0188568	0.000140753	9.42841e-05	0.29703	9.33506e-10	9.33506e-10	1	0	0	1	0	0
ATATCC	86	468	6	213.14	150778722	101	318187316	2808	5.44186	0.403491	2.19574	1.47083	0.0131745	0.00882499	0.323279	8.73761e-08	8.73761e-08	1	0	0	1	0	0
ATC	10953	96856	3	213.14	150778722	101	318187316	290568	8.84287	51.3889	454.425	304.399	1.36328	0.913198	0.26266	9.04156e-06	9.04156e-06	1	0	0	0	0	0
ATCATG	3	12	6	213.14	150778722	101	318187316	72	4	0.0140753	0.0563011	0.0377136	0.000337807	0.000226282	0.237624	2.24041e-09	2.24041e-09	1	0	0	1	0	0
ATCC	42	449	4	213.14	150778722	101	318187316	1796	10.6905	0.197054	2.1066	1.41112	0.0084264	0.00564447	0.423385	5.58859e-08	5.58859e-08	1	0	0	0	0	0
ATCCCG	1049	4196	6	213.14	150778722	101	318187316	25176	4	4.92166	19.6866	13.1872	0.11812	0.0791232	0.237624	7.83398e-07	7.83398e-07	1	0	0	1	0	0
ATCCGG	1	4	6	213.14	150778722	101	318187316	24	4	0.00469176	0.018767	0.0125712	0.000112602	7.54273e-05	0.237624	7.46805e-10	7.46805e-10	1	0	0	1	0	0
ATCGCC	2	12	6	213.14	150778722	101	318187316	72	6	0.00938352	0.0563011	0.0377136	0.000337807	0.000226282	0.356436	2.24041e-09	2.24041e-09	1	0	0	1	0	0
ATGC	22	151	4	213.14	150778722	101	318187316	604	6.86364	0.103219	0.708456	0.474563	0.00283382	0.00189825	0.271827	1.87946e-08	1.87946e-08	1	0	0	0	0	0
ATGCC	3	23	5	213.14	150778722	101	318187316	115	7.66667	0.0140753	0.10791	0.0722845	0.000539552	0.000361422	0.379538	3.57844e-09	3.57844e-09	1	0	0	1	0	0
CCCCCCG	44	178	7	213.14	150778722	101	318187316	1246	4.04545	0.206437	0.835133	0.559419	0.00584593	0.00391593	0.280378	3.87716e-08	3.87716e-08	1	0	0	1	0	0
CCCCCG	93	375	6	213.14	150778722	101	318187316	2250	4.03226	0.436334	1.75941	1.17855	0.0105565	0.00707131	0.23954	7.00129e-08	7.00129e-08	1	0	0	1	0	0
CCCCCGG	1	4	7	213.14	150778722	101	318187316	28	4	0.00469176	0.018767	0.0125712	0.000131369	8.79985e-05	0.277228	8.71272e-10	8.71272e-10	1	0	0	1	0	0
CCCCG	10	51	5	213.14	150778722	101	318187316	255	5.1	0.0469176	0.23928	0.160283	0.0011964	0.000801415	0.252475	7.9348e-09	7.9348e-09	1	0	0	1	0	0
CCCCGG	4	19	6	213.14	150778722	101	318187316	114	4.75	0.018767	0.0891434	0.0597133	0.000534861	0.00035828	0.282178	3.54732e-09	3.54732e-09	1	0	0	1	0	0
CCCG	10	63	4	213.14	150778722	101	318187316	252	6.3	0.0469176	0.295581	0.197997	0.00118232	0.000791986	0.249505	7.84145e-09	7.84145e-09	1	0	0	0	0	0
CCG	3	33	3	213.14	150778722	101	318187316	99	11	0.0140753	0.154828	0.103712	0.000464484	0.000311137	0.326733	3.08057e-09	3.08057e-09	1	0	0	0	0	0
CCGG	2	13	4	213.14	150778722	101	318187316	52	6.5	0.00938352	0.0609929	0.0408564	0.000243972	0.000163426	0.257426	1.61808e-09	1.61808e-09	1	0	0	0	0	0
CG	1	14	2	213.14	150778722	101	318187316	28	14	0.00469176	0.0656846	0.0439992	0.000131369	8.79985e-05	0.277228	8.71272e-10	8.71272e-10	1	0	0	0	0	0
