# Supplementary material for: Profiles of telomeric repeats in Insecta reveal diverse forms of telomeric motifs in Hymenopterans
Source: Life Sci Alliance. 2022 Apr 1;5(7):e202101163. doi: 10.26508/lsa.202101163 (PMC8977481; doi:10.26508/lsa.202101163)
Supplement: Supplemental Data 3. — Tandem repeat statistics for 50 species without simple tandem type TRM. [file LSA-2021-01163_Supplemental_Data_3.zip › DataS3/POPJA_output.csv.0.filtered.xlsx]

## Sheet: Sheet1
Unnamed: 0	reads	repeats	unit_len	avg_genome_cov	genome_size	eff_read_len	num_reads	repeats_total_len	repeats_per_read	reads_per_genome	repeats_per_genome	repeats_per_million_reads	repeats_len_per_genome	repeats_len_per_million_reads	percent_repeats_len_per_read	percent_repeats_len_per_genome	percent_repeat_unit_in_sequences	avg_genome_cov_filter	repeat_containing_reads_filter	repeats_len_per_million_reads_filter	unit_len_filter	percent_repeats_len_per_read_filter	qualified
AAAAAAC	57	229	7	127.305	529295032	149.724	450042427	1603	4.01754	0.447742	1.79882	0.508841	0.0125918	0.00356189	0.187831	2.37897e-08	2.37897e-08	1	0	0	1	0	0
AAAAAAG	20	110	7	127.305	529295032	149.724	450042427	770	5.5	0.157103	0.864064	0.244421	0.00604845	0.00171095	0.25714	1.14274e-08	1.14274e-08	1	0	0	1	0	0
AAAAAAGAC	1	4	9	127.305	529295032	149.724	450042427	36	4	0.00785513	0.0314205	0.00888805	0.000282785	7.99925e-05	0.240443	5.34267e-10	5.34267e-10	1	0	0	1	0	0
AAAAAAGTCCTCCAAGCTCTGGG	5	20	23	127.305	529295032	149.724	450042427	460	4	0.0392756	0.157103	0.0444403	0.00361336	0.00102213	0.614464	6.82674e-09	6.82674e-09	1	0	0	1	1	0
AAAAAAT	49	201	7	127.305	529295032	149.724	450042427	1407	4.10204	0.384901	1.57888	0.446625	0.0110522	0.00312637	0.191782	2.08809e-08	2.08809e-08	1	0	0	1	0	0
AAAAAC	114	481	6	127.305	529295032	149.724	450042427	2886	4.2193	0.895485	3.77832	1.06879	0.0226699	0.00641273	0.169083	4.28304e-08	4.28304e-08	1	0	0	1	0	0
AAAAACCAT	70	322	9	127.305	529295032	149.724	450042427	2898	4.6	0.549859	2.52935	0.715488	0.0227642	0.00643939	0.276509	4.30085e-08	4.30085e-08	1	0	0	1	0	0
AAAAACT	71	350	7	127.305	529295032	149.724	450042427	2450	4.92958	0.557714	2.74929	0.777704	0.0192451	0.00544393	0.230471	3.63598e-08	3.63598e-08	1	0	0	1	0	0
AAAAAG	110	485	6	127.305	529295032	149.724	450042427	2910	4.40909	0.864064	3.80974	1.07768	0.0228584	0.00646606	0.176689	4.31865e-08	4.31865e-08	1	0	0	1	0	0
AAAAAGGGT	70	313	9	127.305	529295032	149.724	450042427	2817	4.47143	0.549859	2.45866	0.69549	0.0221279	0.00625941	0.26878	4.18064e-08	4.18064e-08	1	0	0	1	0	0
AAAAAGTAAAGT	1541	13118	12	127.305	529295032	149.724	450042427	157416	8.51265	12.1048	103.044	29.1484	1.23652	0.34978	0.682268	2.33617e-06	2.33617e-06	1	0	0	1	1	0
AAAAAGTATAGAATAAGT	18	85	18	127.305	529295032	149.724	450042427	1530	4.72222	0.141392	0.667686	0.188871	0.0120183	0.00339968	0.567712	2.27063e-08	2.27063e-08	1	0	0	1	1	0
AAAAAGTGC	132	1092	9	127.305	529295032	149.724	450042427	9828	8.27273	1.03688	8.5778	2.42644	0.0772002	0.0218379	0.497279	1.45855e-07	1.45855e-07	1	0	0	1	0	0
AAAAAT	573	2349	6	127.305	529295032	149.724	450042427	14094	4.09948	4.50099	18.4517	5.21951	0.11071	0.031317	0.164281	2.09165e-07	2.09165e-07	1	0	0	1	0	0
AAAAATAGAAATAG	148	822	14	127.305	529295032	149.724	450042427	11508	5.55405	1.16256	6.45692	1.82649	0.0903968	0.0255709	0.519334	1.70787e-07	1.70787e-07	1	0	0	1	1	0
AAAAATATAT	5	40	10	127.305	529295032	149.724	450042427	400	8	0.0392756	0.314205	0.0888805	0.00314205	0.000888805	0.534317	5.93629e-09	5.93629e-09	1	0	0	1	1	0
AAAAATATG	570	3453	9	127.305	529295032	149.724	450042427	31077	6.05789	4.47742	27.1238	7.67261	0.244114	0.0690535	0.364144	4.61206e-07	4.61206e-07	1	0	0	1	0	0
AAAAATG	13	52	7	127.305	529295032	149.724	450042427	364	4	0.102117	0.408467	0.115545	0.00285927	0.000808813	0.187011	5.40203e-09	5.40203e-09	1	0	0	1	0	0
AAAAATGTC	335	2317	9	127.305	529295032	149.724	450042427	20853	6.91642	2.63147	18.2003	5.1484	0.163803	0.0463356	0.41575	3.09474e-07	3.09474e-07	1	0	0	1	0	0
AAAAATT	44	211	7	127.305	529295032	149.724	450042427	1477	4.79545	0.345626	1.65743	0.468845	0.011602	0.00328191	0.224201	2.19198e-08	2.19198e-08	1	0	0	1	0	0
AAAAATTAC	180	1211	9	127.305	529295032	149.724	450042427	10899	6.72778	1.41392	9.51256	2.69086	0.085613	0.0242177	0.404411	1.61749e-07	1.61749e-07	1	0	0	1	0	0
AAAAATTAT	15	70	9	127.305	529295032	149.724	450042427	630	4.66667	0.117827	0.549859	0.155541	0.00494873	0.00139987	0.280516	9.34966e-09	9.34966e-09	1	0	0	1	0	0
AAAAATTGT	114	1014	9	127.305	529295032	149.724	450042427	9126	8.89474	0.895485	7.9651	2.25312	0.0716859	0.0202781	0.534668	1.35437e-07	1.35437e-07	1	0	0	1	1	0
AAAAC	147	1006	5	127.305	529295032	149.724	450042427	5030	6.84354	1.1547	7.90226	2.23534	0.0395113	0.0111767	0.228539	7.46489e-08	7.46489e-08	1	0	0	1	0	0
AAAACAAC	14	80	8	127.305	529295032	149.724	450042427	640	5.71429	0.109972	0.62841	0.177761	0.00502728	0.00142209	0.305324	9.49807e-09	9.49807e-09	1	0	0	1	0	0
AAAACAACTCCTCCGGTCTC	5	31	20	127.305	529295032	149.724	450042427	620	6.2	0.0392756	0.243509	0.0688824	0.00487018	0.00137765	0.828191	9.20126e-09	9.20126e-09	1	0	0	1	1	0
AAAACAAGTCCTCCAATCTATCTC	5	25	24	127.305	529295032	149.724	450042427	600	5	0.0392756	0.196378	0.0555503	0.00471308	0.00133321	0.801475	8.90444e-09	8.90444e-09	1	0	0	1	1	0
AAAACACATTCATTGGTCACTTATT	8	32	25	127.305	529295032	149.724	450042427	800	4	0.062841	0.251364	0.0711044	0.0062841	0.00177761	0.667896	1.18726e-08	1.18726e-08	1	0	0	1	1	0
AAAACAGATGATGCTGCT	10	50	18	127.305	529295032	149.724	450042427	900	5	0.0785513	0.392756	0.111101	0.00706962	0.00199981	0.601107	1.33567e-08	1.33567e-08	1	0	0	1	1	0
AAAACAGCAGC	10	45	11	127.305	529295032	149.724	450042427	495	4.5	0.0785513	0.353481	0.0999906	0.00388829	0.0010999	0.330609	7.34616e-09	7.34616e-09	1	0	0	1	0	0
AAAACAGTACTGCCAAC	26	146	17	127.305	529295032	149.724	450042427	2482	5.61538	0.204233	1.14685	0.324414	0.0194964	0.00551504	0.637584	3.68347e-08	3.68347e-08	1	0	0	1	1	0
AAAACATCAAC	10	60	11	127.305	529295032	149.724	450042427	660	6	0.0785513	0.471308	0.133321	0.00518438	0.00146653	0.440811	9.79489e-09	9.79489e-09	1	0	0	1	0	0
AAAACC	175	1996	6	127.305	529295032	149.724	450042427	11976	11.4057	1.37465	15.6788	4.43514	0.094073	0.0266108	0.45707	1.77733e-07	1.77733e-07	1	0	0	1	0	0
AAAACCCCTT	5	20	10	127.305	529295032	149.724	450042427	200	4	0.0392756	0.157103	0.0444403	0.00157103	0.000444403	0.267158	2.96815e-09	2.96815e-09	1	0	0	1	0	0
AAAACCCTAT	1	4	10	127.305	529295032	149.724	450042427	40	4	0.00785513	0.0314205	0.00888805	0.000314205	8.88805e-05	0.267158	5.93629e-10	5.93629e-10	1	0	0	1	0	0
AAAACG	25	100	6	127.305	529295032	149.724	450042427	600	4	0.196378	0.785513	0.222201	0.00471308	0.00133321	0.160295	8.90444e-09	8.90444e-09	1	0	0	1	0	0
AAAACGAGAAG	42	191	11	127.305	529295032	149.724	450042427	2101	4.54762	0.329915	1.50033	0.424404	0.0165036	0.00466845	0.334107	3.11804e-08	3.11804e-08	1	0	0	1	0	0
AAAACGG	33	150	7	127.305	529295032	149.724	450042427	1050	4.54545	0.259219	1.17827	0.333302	0.00824788	0.00233311	0.212512	1.55828e-08	1.55828e-08	1	0	0	1	0	0
AAAACT	38	157	6	127.305	529295032	149.724	450042427	942	4.13158	0.298495	1.23326	0.348856	0.00739953	0.00209314	0.165568	1.398e-08	1.398e-08	1	0	0	1	0	0
AAAACTAGAG	70	513	10	127.305	529295032	149.724	450042427	5130	7.32857	0.549859	4.02968	1.13989	0.0402968	0.0113989	0.489472	7.6133e-08	7.6133e-08	1	0	0	1	0	0
AAAACTTAGATAAT	34	136	14	127.305	529295032	149.724	450042427	1904	4	0.267074	1.0683	0.302194	0.0149562	0.00423071	0.374022	2.82568e-08	2.82568e-08	1	0	0	1	0	0
AAAACTTCTGAAG	28	143	13	127.305	529295032	149.724	450042427	1859	5.10714	0.219944	1.12328	0.317748	0.0146027	0.00413072	0.443435	2.75889e-08	2.75889e-08	1	0	0	1	0	0
AAAAG	148	886	5	127.305	529295032	149.724	450042427	4430	5.98649	1.16256	6.95964	1.9687	0.0347982	0.00984352	0.199918	6.57445e-08	6.57445e-08	1	0	0	1	0	0
AAAAGAAAATT	20	80	11	127.305	529295032	149.724	450042427	880	4	0.157103	0.62841	0.177761	0.00691251	0.00195537	0.293874	1.30598e-08	1.30598e-08	1	0	0	1	0	0
AAAAGAAAC	6	33	9	127.305	529295032	149.724	450042427	297	5.5	0.0471308	0.259219	0.0733264	0.00233297	0.000659938	0.330609	4.4077e-09	4.4077e-09	1	0	0	1	0	0
AAAAGAAG	362	3341	8	127.305	529295032	149.724	450042427	26728	9.22928	2.84356	26.244	7.42374	0.209952	0.05939	0.493136	3.96663e-07	3.96663e-07	1	0	0	1	0	0
AAAAGAAGG	1105	9189	9	127.305	529295032	149.724	450042427	82701	8.31584	8.67992	72.1808	20.4181	0.649627	0.183763	0.49987	1.22734e-06	1.22734e-06	1	0	0	1	0	0
AAAAGAAT	5	20	8	127.305	529295032	149.724	450042427	160	4	0.0392756	0.157103	0.0444403	0.00125682	0.000355522	0.213727	2.37452e-09	2.37452e-09	1	0	0	1	0	0
AAAAGAG	10	45	7	127.305	529295032	149.724	450042427	315	4.5	0.0785513	0.353481	0.0999906	0.00247437	0.000699934	0.210387	4.67483e-09	4.67483e-09	1	0	0	1	0	0
AAAAGATAGTATTCAT	56	236	16	127.305	529295032	149.724	450042427	3776	4.21429	0.439887	1.85381	0.524395	0.029661	0.00839032	0.450353	5.60386e-08	5.60386e-08	1	0	0	1	0	0
AAAAGC	34	137	6	127.305	529295032	149.724	450042427	822	4.02941	0.267074	1.07615	0.304416	0.00645692	0.00182649	0.161474	1.21991e-08	1.21991e-08	1	0	0	1	0	0
AAAAGCCGGATC	5	30	12	127.305	529295032	149.724	450042427	360	6	0.0392756	0.235654	0.0666604	0.00282785	0.000799925	0.480885	5.34267e-09	5.34267e-09	1	0	0	1	0	0
AAAAGG	23	249	6	127.305	529295032	149.724	450042427	1494	10.8261	0.180668	1.95593	0.553281	0.0117356	0.00331969	0.433842	2.21721e-08	2.21721e-08	1	0	0	1	0	0
AAAAGGAAAGG	8	70	11	127.305	529295032	149.724	450042427	770	8.75	0.062841	0.549859	0.155541	0.00604845	0.00171095	0.64285	1.14274e-08	1.14274e-08	1	0	0	1	1	0
AAAAGT	71	284	6	127.305	529295032	149.724	450042427	1704	4	0.557714	2.23086	0.631052	0.0133851	0.00378631	0.160295	2.52886e-08	2.52886e-08	1	0	0	1	0	0
AAAAGTGCG	349	3623	9	127.305	529295032	149.724	450042427	32607	10.3811	2.74144	28.4591	8.05035	0.256132	0.0724532	0.624014	4.83912e-07	4.83912e-07	1	0	0	1	1	0
AAAAT	1103	6621	5	127.305	529295032	149.724	450042427	33105	6.00272	8.66421	52.0088	14.7119	0.260044	0.0735597	0.20046	4.91303e-07	4.91303e-07	1	0	0	1	0	0
AAAATAAAATT	51	292	11	127.305	529295032	149.724	450042427	3212	5.72549	0.400612	2.2937	0.648828	0.0252307	0.0071371	0.420644	4.76684e-08	4.76684e-08	1	0	0	1	0	0
AAAATAAAT	713	5065	9	127.305	529295032	149.724	450042427	45585	7.10379	5.60071	39.7862	11.2545	0.358076	0.10129	0.427013	6.76515e-07	6.76515e-07	1	0	0	1	0	0
AAAATAAC	10	50	8	127.305	529295032	149.724	450042427	400	5	0.0785513	0.392756	0.111101	0.00314205	0.000888805	0.267158	5.93629e-09	5.93629e-09	1	0	0	1	0	0
AAAATAACAACGTTACATTTACTT	5	25	24	127.305	529295032	149.724	450042427	600	5	0.0392756	0.196378	0.0555503	0.00471308	0.00133321	0.801475	8.90444e-09	8.90444e-09	1	0	0	1	1	0
AAAATAAGAAATAGCAGAG	109	452	19	127.305	529295032	149.724	450042427	8588	4.14679	0.856209	3.55052	1.00435	0.0674598	0.0190826	0.526229	1.27452e-07	1.27452e-07	1	0	0	1	1	0
AAAATAAT	138	626	8	127.305	529295032	149.724	450042427	5008	4.53623	1.08401	4.91731	1.39098	0.0393385	0.0111278	0.242379	7.43224e-08	7.43224e-08	1	0	0	1	0	0
AAAATACAAT	213	1731	10	127.305	529295032	149.724	450042427	17310	8.12676	1.67314	13.5972	3.8463	0.135972	0.038463	0.542783	2.56893e-07	2.56893e-07	1	0	0	1	1	0
AAAATAGTTT	172	1549	10	127.305	529295032	149.724	450042427	15490	9.00581	1.35108	12.1676	3.4419	0.121676	0.034419	0.601495	2.29883e-07	2.29883e-07	1	0	0	1	1	0
AAAATAT	5	20	7	127.305	529295032	149.724	450042427	140	4	0.0392756	0.157103	0.0444403	0.00109972	0.000311082	0.187011	2.0777e-09	2.0777e-09	1	0	0	1	0	0
AAAATATAAT	15	70	10	127.305	529295032	149.724	450042427	700	4.66667	0.117827	0.549859	0.155541	0.00549859	0.00155541	0.311685	1.03885e-08	1.03885e-08	1	0	0	1	0	0
AAAATC	159	675	6	127.305	529295032	149.724	450042427	4050	4.24528	1.24897	5.30221	1.49986	0.0318133	0.00899915	0.170124	6.0105e-08	6.0105e-08	1	0	0	1	0	0
AAAATCAGGAGGAAACAGGAGAC	5	20	23	127.305	529295032	149.724	450042427	460	4	0.0392756	0.157103	0.0444403	0.00361336	0.00102213	0.614464	6.82674e-09	6.82674e-09	1	0	0	1	1	0
AAAATCC	5	20	7	127.305	529295032	149.724	450042427	140	4	0.0392756	0.157103	0.0444403	0.00109972	0.000311082	0.187011	2.0777e-09	2.0777e-09	1	0	0	1	0	0
AAAATG	15	60	6	127.305	529295032	149.724	450042427	360	4	0.117827	0.471308	0.133321	0.00282785	0.000799925	0.160295	5.34267e-09	5.34267e-09	1	0	0	1	0	0
AAAATGAAT	110	1184	9	127.305	529295032	149.724	450042427	10656	10.7636	0.864064	9.30047	2.63086	0.0837042	0.0236778	0.647009	1.58143e-07	1.58143e-07	1	0	0	1	1	0
AAAATGAGC	13	52	9	127.305	529295032	149.724	450042427	468	4	0.102117	0.408467	0.115545	0.0036762	0.0010399	0.240443	6.94546e-09	6.94546e-09	1	0	0	1	0	0
AAAATGT	5	20	7	127.305	529295032	149.724	450042427	140	4	0.0392756	0.157103	0.0444403	0.00109972	0.000311082	0.187011	2.0777e-09	2.0777e-09	1	0	0	1	0	0
AAAATGTAT	407	3326	9	127.305	529295032	149.724	450042427	29934	8.17199	3.19704	26.1262	7.39041	0.235135	0.0665137	0.491224	4.44243e-07	4.44243e-07	1	0	0	1	0	0
AAAATT	68	272	6	127.305	529295032	149.724	450042427	1632	4	0.534149	2.13659	0.604387	0.0128196	0.00362632	0.160295	2.42201e-08	2.42201e-08	1	0	0	1	0	0
AAAATTAAAT	5	20	10	127.305	529295032	149.724	450042427	200	4	0.0392756	0.157103	0.0444403	0.00157103	0.000444403	0.267158	2.96815e-09	2.96815e-09	1	0	0	1	0	0
AAAATTC	10	40	7	127.305	529295032	149.724	450042427	280	4	0.0785513	0.314205	0.0888805	0.00219944	0.000622164	0.187011	4.15541e-09	4.15541e-09	1	0	0	1	0	0
AAAATTTGT	35	217	9	127.305	529295032	149.724	450042427	1953	6.2	0.274929	1.70456	0.482177	0.0153411	0.00433959	0.372686	2.8984e-08	2.8984e-08	1	0	0	1	0	0
AAAC	840	12451	4	127.305	529295032	149.724	450042427	49804	14.8226	6.59831	97.8042	27.6663	0.391217	0.110665	0.395999	7.39128e-07	7.39128e-07	1	0	0	0	0	0
AAACAAG	5	25	7	127.305	529295032	149.724	450042427	175	5	0.0392756	0.196378	0.0555503	0.00137465	0.000388852	0.233764	2.59713e-09	2.59713e-09	1	0	0	1	0	0
AAACAAT	28	112	7	127.305	529295032	149.724	450042427	784	4	0.219944	0.879774	0.248865	0.00615842	0.00174206	0.187011	1.16351e-08	1.16351e-08	1	0	0	1	0	0
AAACAATC	48	498	8	127.305	529295032	149.724	450042427	3984	10.375	0.377046	3.91185	1.10656	0.0312948	0.0088525	0.554354	5.91255e-08	5.91255e-08	1	0	0	1	1	0
AAACAC	6	29	6	127.305	529295032	149.724	450042427	174	4.83333	0.0471308	0.227799	0.0644384	0.00136679	0.00038663	0.19369	2.58229e-09	2.58229e-09	1	0	0	1	0	0
AAACACAC	90	459	8	127.305	529295032	149.724	450042427	3672	5.1	0.706962	3.6055	1.0199	0.028844	0.00815923	0.272502	5.44952e-08	5.44952e-08	1	0	0	1	0	0
AAACACATGAGGTC	8	32	14	127.305	529295032	149.724	450042427	448	4	0.062841	0.251364	0.0711044	0.0035191	0.000995462	0.374022	6.64865e-09	6.64865e-09	1	0	0	1	0	0
AAACACCAGG	5	20	10	127.305	529295032	149.724	450042427	200	4	0.0392756	0.157103	0.0444403	0.00157103	0.000444403	0.267158	2.96815e-09	2.96815e-09	1	0	0	1	0	0
AAACACCCCTGAAGAAGCCCTCC	5	25	23	127.305	529295032	149.724	450042427	575	5	0.0392756	0.196378	0.0555503	0.0045167	0.00127766	0.768081	8.53342e-09	8.53342e-09	1	0	0	1	1	0
AAACAG	18	107	6	127.305	529295032	149.724	450042427	642	5.94444	0.141392	0.840499	0.237755	0.00504299	0.00142653	0.238216	9.52775e-09	9.52775e-09	1	0	0	1	0	0
AAACAGAAATAG	375	3028	12	127.305	529295032	149.724	450042427	36336	8.07467	2.94567	23.7853	6.72825	0.285424	0.0807391	0.647165	5.39253e-07	5.39253e-07	1	0	0	1	1	0
AAACAGAATG	79	881	10	127.305	529295032	149.724	450042427	8810	11.1519	0.620555	6.92037	1.95759	0.0692037	0.0195759	0.744831	1.30747e-07	1.30747e-07	1	0	0	1	1	0
AAACAGAC	127	650	8	127.305	529295032	149.724	450042427	5200	5.11811	0.997601	5.10583	1.44431	0.0408467	0.0115545	0.273469	7.71718e-08	7.71718e-08	1	0	0	1	0	0
AAACAGC	16	69	7	127.305	529295032	149.724	450042427	483	4.3125	0.125682	0.542004	0.153319	0.00379403	0.00107323	0.201621	7.16808e-09	7.16808e-09	1	0	0	1	0	0
AAACAGCGTTGCCATGACAACTGG	5	20	24	127.305	529295032	149.724	450042427	480	4	0.0392756	0.157103	0.0444403	0.00377046	0.00106657	0.64118	7.12355e-09	7.12355e-09	1	0	0	1	1	0
AAACAGGAGAC	10	65	11	127.305	529295032	149.724	450042427	715	6.5	0.0785513	0.510583	0.144431	0.00561642	0.00158874	0.477546	1.06111e-08	1.06111e-08	1	0	0	1	0	0
AAACATCACAGAGAGTTAC	10	45	19	127.305	529295032	149.724	450042427	855	4.5	0.0785513	0.353481	0.0999906	0.00671613	0.00189982	0.571051	1.26888e-08	1.26888e-08	1	0	0	1	1	0
AAACATCGTGTTCTCAAT	26	110	18	127.305	529295032	149.724	450042427	1980	4.23077	0.204233	0.864064	0.244421	0.0155532	0.00439959	0.508629	2.93847e-08	2.93847e-08	1	0	0	1	1	0
AAACATCTAT	5	25	10	127.305	529295032	149.724	450042427	250	5	0.0392756	0.196378	0.0555503	0.00196378	0.000555503	0.333948	3.71018e-09	3.71018e-09	1	0	0	1	0	0
AAACATGAGTG	5	20	11	127.305	529295032	149.724	450042427	220	4	0.0392756	0.157103	0.0444403	0.00172813	0.000488843	0.293874	3.26496e-09	3.26496e-09	1	0	0	1	0	0
AAACATT	20	80	7	127.305	529295032	149.724	450042427	560	4	0.157103	0.62841	0.177761	0.00439887	0.00124433	0.187011	8.31081e-09	8.31081e-09	1	0	0	1	0	0
AAACC	59	487	5	127.305	529295032	149.724	450042427	2435	8.25424	0.463453	3.82545	1.08212	0.0191272	0.0054106	0.275649	3.61372e-08	3.61372e-08	1	0	0	1	0	0
AAACCAC	8	32	7	127.305	529295032	149.724	450042427	224	4	0.062841	0.251364	0.0711044	0.00175955	0.000497731	0.187011	3.32433e-09	3.32433e-09	1	0	0	1	0	0
AAACCAGACTT	10	50	11	127.305	529295032	149.724	450042427	550	5	0.0785513	0.392756	0.111101	0.00432032	0.00122211	0.367343	8.16241e-09	8.16241e-09	1	0	0	1	0	0
AAACCAGATCCG	73	328	12	127.305	529295032	149.724	450042427	3936	4.49315	0.573424	2.57648	0.72882	0.0309178	0.00874584	0.360115	5.84131e-08	5.84131e-08	1	0	0	1	0	0
AAACCAGGTCT	21	84	11	127.305	529295032	149.724	450042427	924	4	0.164958	0.659831	0.186649	0.00725814	0.00205314	0.293874	1.37128e-08	1.37128e-08	1	0	0	1	0	0
AAACCAGTG	841	4396	9	127.305	529295032	149.724	450042427	39564	5.22711	6.60616	34.5311	9.76797	0.31078	0.0879117	0.314205	5.87159e-07	5.87159e-07	1	0	0	1	0	0
AAACCC	5	45	6	127.305	529295032	149.724	450042427	270	9	0.0392756	0.353481	0.0999906	0.00212088	0.000599943	0.360664	4.007e-09	4.007e-09	1	0	0	1	0	0
AAACCCT	453	3439	7	127.305	529295032	149.724	450042427	24073	7.59161	3.55837	27.0138	7.6415	0.189097	0.0534905	0.354929	3.57261e-07	3.57261e-07	1	0	0	1	0	0
AAACCG	144	673	6	127.305	529295032	149.724	450042427	4038	4.67361	1.13114	5.2865	1.49541	0.031719	0.00897249	0.187289	5.99269e-08	5.99269e-08	1	0	0	1	0	0
AAACCGAAC	10	45	9	127.305	529295032	149.724	450042427	405	4.5	0.0785513	0.353481	0.0999906	0.00318133	0.000899915	0.270498	6.0105e-09	6.0105e-09	1	0	0	1	0	0
AAACCTGTCTT	1	5	11	127.305	529295032	149.724	450042427	55	5	0.00785513	0.0392756	0.0111101	0.000432032	0.000122211	0.367343	8.16241e-10	8.16241e-10	1	0	0	1	0	0
AAACG	80	465	5	127.305	529295032	149.724	450042427	2325	5.8125	0.62841	3.65263	1.03324	0.0182632	0.00516618	0.194107	3.45047e-08	3.45047e-08	1	0	0	1	0	0
AAACGAAAT	135	545	9	127.305	529295032	149.724	450042427	4905	4.03704	1.06044	4.28104	1.211	0.0385294	0.010899	0.242669	7.27938e-08	7.27938e-08	1	0	0	1	0	0
AAACGAAATG	5	45	10	127.305	529295032	149.724	450042427	450	9	0.0392756	0.353481	0.0999906	0.00353481	0.000999906	0.601107	6.67833e-09	6.67833e-09	1	0	0	1	1	0
AAACGAAC	315	4738	8	127.305	529295032	149.724	450042427	37904	15.0413	2.47437	37.2176	10.5279	0.297741	0.0842232	0.80368	5.62523e-07	5.62523e-07	1	0	0	1	1	0
AAACGATC	20	265	8	127.305	529295032	149.724	450042427	2120	13.25	0.157103	2.08161	0.588833	0.0166529	0.00471067	0.70797	3.14624e-08	3.14624e-08	1	0	0	1	1	0
AAACGGAC	5	40	8	127.305	529295032	149.724	450042427	320	8	0.0392756	0.314205	0.0888805	0.00251364	0.000711044	0.427454	4.74904e-09	4.74904e-09	1	0	0	1	0	0
AAACGT	14	56	6	127.305	529295032	149.724	450042427	336	4	0.109972	0.439887	0.124433	0.00263932	0.000746596	0.160295	4.98649e-09	4.98649e-09	1	0	0	1	0	0
AAACT	141	745	5	127.305	529295032	149.724	450042427	3725	5.28369	1.10757	5.85207	1.6554	0.0292604	0.008277	0.176448	5.52817e-08	5.52817e-08	1	0	0	1	0	0
AAACTAGATCTC	31	129	12	127.305	529295032	149.724	450042427	1548	4.16129	0.243509	1.01331	0.28664	0.0121597	0.00343968	0.333517	2.29735e-08	2.29735e-08	1	0	0	1	0	0
AAACTCCAAGCAGCAGTG	15	60	18	127.305	529295032	149.724	450042427	1080	4	0.117827	0.471308	0.133321	0.00848354	0.00239977	0.480885	1.6028e-08	1.6028e-08	1	0	0	1	0	0
AAACTCTAAACTGT	5	30	14	127.305	529295032	149.724	450042427	420	6	0.0392756	0.235654	0.0666604	0.00329915	0.000933245	0.561033	6.23311e-09	6.23311e-09	1	0	0	1	1	0
AAACTCTGAACAAGTCCTCC	15	65	20	127.305	529295032	149.724	450042427	1300	4.33333	0.117827	0.510583	0.144431	0.0102117	0.00288862	0.578843	1.9293e-08	1.9293e-08	1	0	0	1	1	0
AAACTCTGGAT	10	50	11	127.305	529295032	149.724	450042427	550	5	0.0785513	0.392756	0.111101	0.00432032	0.00122211	0.367343	8.16241e-09	8.16241e-09	1	0	0	1	0	0
AAACTG	5	20	6	127.305	529295032	149.724	450042427	120	4	0.0392756	0.157103	0.0444403	0.000942615	0.000266642	0.160295	1.78089e-09	1.78089e-09	1	0	0	1	0	0
AAACTGAAGAG	10	40	11	127.305	529295032	149.724	450042427	440	4	0.0785513	0.314205	0.0888805	0.00345626	0.000977686	0.293874	6.52992e-09	6.52992e-09	1	0	0	1	0	0
AAACTGACACACTGATGG	5	20	18	127.305	529295032	149.724	450042427	360	4	0.0392756	0.157103	0.0444403	0.00282785	0.000799925	0.480885	5.34267e-09	5.34267e-09	1	0	0	1	0	0
AAACTGAT	5	35	8	127.305	529295032	149.724	450042427	280	7	0.0392756	0.274929	0.0777704	0.00219944	0.000622164	0.374022	4.15541e-09	4.15541e-09	1	0	0	1	0	0
AAACTGCCCC	5	20	10	127.305	529295032	149.724	450042427	200	4	0.0392756	0.157103	0.0444403	0.00157103	0.000444403	0.267158	2.96815e-09	2.96815e-09	1	0	0	1	0	0
AAACTGTCAACTGC	1	4	14	127.305	529295032	149.724	450042427	56	4	0.00785513	0.0314205	0.00888805	0.000439887	0.000124433	0.374022	8.31081e-10	8.31081e-10	1	0	0	1	0	0
AAACTGTCAACTGT	10	77	14	127.305	529295032	149.724	450042427	1078	7.7	0.0785513	0.604845	0.171095	0.00846783	0.00239533	0.719992	1.59983e-08	1.59983e-08	1	0	0	1	1	0
AAACTGTTATC	23	102	11	127.305	529295032	149.724	450042427	1122	4.43478	0.180668	0.801223	0.226645	0.00881345	0.0024931	0.325817	1.66513e-08	1.66513e-08	1	0	0	1	0	0
AAACTT	20	80	6	127.305	529295032	149.724	450042427	480	4	0.157103	0.62841	0.177761	0.00377046	0.00106657	0.160295	7.12355e-09	7.12355e-09	1	0	0	1	0	0
AAACTTAACTT	10	60	11	127.305	529295032	149.724	450042427	660	6	0.0785513	0.471308	0.133321	0.00518438	0.00146653	0.440811	9.79489e-09	9.79489e-09	1	0	0	1	0	0
AAACTTT	210	840	7	127.305	529295032	149.724	450042427	5880	4	1.64958	6.59831	1.86649	0.0461882	0.0130654	0.187011	8.72635e-08	8.72635e-08	1	0	0	1	0	0
AAAG	637	5574	4	127.305	529295032	149.724	450042427	22296	8.75039	5.00372	43.7845	12.3855	0.175138	0.049542	0.233774	3.30889e-07	3.30889e-07	1	0	0	0	0	0
AAAGAAAGACAAG	641	4705	13	127.305	529295032	149.724	450042427	61165	7.34009	5.03514	36.9584	10.4546	0.480459	0.135909	0.637315	9.07734e-07	9.07734e-07	1	0	0	1	1	0
AAAGAAAT	155	1785	8	127.305	529295032	149.724	450042427	14280	11.5161	1.21754	14.0214	3.96629	0.112171	0.0317303	0.615326	2.11926e-07	2.11926e-07	1	0	0	1	1	0
AAAGAAG	188	2359	7	127.305	529295032	149.724	450042427	16513	12.5479	1.47676	18.5302	5.24173	0.129712	0.0366921	0.586647	2.45065e-07	2.45065e-07	1	0	0	1	1	0
AAAGAAGAAG	133	543	10	127.305	529295032	149.724	450042427	5430	4.08271	1.04473	4.26533	1.20655	0.0426533	0.0120655	0.272682	8.05852e-08	8.05852e-08	1	0	0	1	0	0
AAAGAAGAAGAT	5	20	12	127.305	529295032	149.724	450042427	240	4	0.0392756	0.157103	0.0444403	0.00188523	0.000533283	0.32059	3.56178e-09	3.56178e-09	1	0	0	1	0	0
AAAGAAGC	304	3428	8	127.305	529295032	149.724	450042427	27424	11.2763	2.38796	26.9274	7.61706	0.215419	0.0609365	0.602513	4.06992e-07	4.06992e-07	1	0	0	1	1	0
AAAGAAGG	206	2363	8	127.305	529295032	149.724	450042427	18904	11.4709	1.61816	18.5617	5.25062	0.148493	0.0420049	0.612908	2.80549e-07	2.80549e-07	1	0	0	1	1	0
AAAGAAGT	256	1493	8	127.305	529295032	149.724	450042427	11944	5.83203	2.01091	11.7277	3.31746	0.0938217	0.0265397	0.311615	1.77258e-07	1.77258e-07	1	0	0	1	0	0
AAAGAC	10	130	6	127.305	529295032	149.724	450042427	780	13	0.0785513	1.02117	0.288862	0.006127	0.00173317	0.520959	1.15758e-08	1.15758e-08	1	0	0	1	1	0
AAAGACAAG	247	2888	9	127.305	529295032	149.724	450042427	25992	11.6923	1.94022	22.6856	6.41717	0.20417	0.0577546	0.702832	3.8574e-07	3.8574e-07	1	0	0	1	1	0
AAAGACAGC	582	4561	9	127.305	529295032	149.724	450042427	41049	7.83677	4.57168	35.8272	10.1346	0.322445	0.0912114	0.471073	6.09197e-07	6.09197e-07	1	0	0	1	0	0
AAAGACCTCAGAACCAGCCCTCC	5	20	23	127.305	529295032	149.724	450042427	460	4	0.0392756	0.157103	0.0444403	0.00361336	0.00102213	0.614464	6.82674e-09	6.82674e-09	1	0	0	1	1	0
AAAGACCTCAGAAGAAGCCCTCC	5	30	23	127.305	529295032	149.724	450042427	690	6	0.0392756	0.235654	0.0666604	0.00542004	0.00153319	0.921697	1.02401e-08	1.02401e-08	1	0	0	1	1	0
AAAGACCTGGTTCTAAAGCCC	5	35	21	127.305	529295032	149.724	450042427	735	7	0.0392756	0.274929	0.0777704	0.00577352	0.00163318	0.981807	1.09079e-08	1.09079e-08	1	0	0	1	1	0
AAAGACG	5	20	7	127.305	529295032	149.724	450042427	140	4	0.0392756	0.157103	0.0444403	0.00109972	0.000311082	0.187011	2.0777e-09	2.0777e-09	1	0	0	1	0	0
AAAGAG	26	104	6	127.305	529295032	149.724	450042427	624	4	0.204233	0.816933	0.231089	0.0049016	0.00138654	0.160295	9.26062e-09	9.26062e-09	1	0	0	1	0	0
AAAGAGGAAG	40	191	10	127.305	529295032	149.724	450042427	1910	4.775	0.314205	1.50033	0.424404	0.0150033	0.00424404	0.31892	2.83458e-08	2.83458e-08	1	0	0	1	0	0
AAAGAT	23	214	6	127.305	529295032	149.724	450042427	1284	9.30435	0.180668	1.681	0.475511	0.010086	0.00285306	0.37286	1.90555e-08	1.90555e-08	1	0	0	1	0	0
AAAGATAGC	94	740	9	127.305	529295032	149.724	450042427	6660	7.87234	0.738382	5.81279	1.64429	0.0523152	0.0147986	0.473212	9.88393e-08	9.88393e-08	1	0	0	1	0	0
AAAGCAG	10	80	7	127.305	529295032	149.724	450042427	560	8	0.0785513	0.62841	0.177761	0.00439887	0.00124433	0.374022	8.31081e-09	8.31081e-09	1	0	0	1	0	0
AAAGCAGATCTAAGCCAGGACT	5	20	22	127.305	529295032	149.724	450042427	440	4	0.0392756	0.157103	0.0444403	0.00345626	0.000977686	0.587749	6.52992e-09	6.52992e-09	1	0	0	1	1	0
AAAGCAGCAT	12	48	10	127.305	529295032	149.724	450042427	480	4	0.0942615	0.377046	0.106657	0.00377046	0.00106657	0.267158	7.12355e-09	7.12355e-09	1	0	0	1	0	0
AAAGCC	10	50	6	127.305	529295032	149.724	450042427	300	5	0.0785513	0.392756	0.111101	0.00235654	0.000666604	0.200369	4.45222e-09	4.45222e-09	1	0	0	1	0	0
AAAGCCCGTTGAAGAAGT	46	212	18	127.305	529295032	149.724	450042427	3816	4.6087	0.361336	1.66529	0.471067	0.0299752	0.0084792	0.554063	5.66323e-08	5.66323e-08	1	0	0	1	1	0
AAAGCCCTATTCTCTCAT	5	30	18	127.305	529295032	149.724	450042427	540	6	0.0392756	0.235654	0.0666604	0.00424177	0.00119989	0.721328	8.014e-09	8.014e-09	1	0	0	1	1	0
AAAGCGACGCCGCGAGT	10	55	17	127.305	529295032	149.724	450042427	935	5.5	0.0785513	0.432032	0.122211	0.00734454	0.00207758	0.624483	1.38761e-08	1.38761e-08	1	0	0	1	1	0
AAAGCGTATATT	5	25	12	127.305	529295032	149.724	450042427	300	5	0.0392756	0.196378	0.0555503	0.00235654	0.000666604	0.400738	4.45222e-09	4.45222e-09	1	0	0	1	0	0
AAAGG	39	656	5	127.305	529295032	149.724	450042427	3280	16.8205	0.30635	5.15296	1.45764	0.0257648	0.0072882	0.561718	4.86776e-08	4.86776e-08	1	0	0	1	1	0
AAAGGAAG	5	20	8	127.305	529295032	149.724	450042427	160	4	0.0392756	0.157103	0.0444403	0.00125682	0.000355522	0.213727	2.37452e-09	2.37452e-09	1	0	0	1	0	0
AAAGGAAGG	166	1354	9	127.305	529295032	149.724	450042427	12186	8.15663	1.30395	10.6358	3.00861	0.0957226	0.0270774	0.4903	1.80849e-07	1.80849e-07	1	0	0	1	0	0
AAAGGAG	10	40	7	127.305	529295032	149.724	450042427	280	4	0.0785513	0.314205	0.0888805	0.00219944	0.000622164	0.187011	4.15541e-09	4.15541e-09	1	0	0	1	0	0
AAAGGATCAACAATG	8	32	15	127.305	529295032	149.724	450042427	480	4	0.062841	0.251364	0.0711044	0.00377046	0.00106657	0.400738	7.12355e-09	7.12355e-09	1	0	0	1	0	0
AAAGGC	3954	19402	6	127.305	529295032	149.724	450042427	116412	4.90693	31.0592	152.405	43.1115	0.914431	0.258669	0.196639	1.72764e-06	1.72764e-06	1	0	0	1	0	0
AAAGGCAGATGCCCCAACAAC	10	40	21	127.305	529295032	149.724	450042427	840	4	0.0785513	0.314205	0.0888805	0.00659831	0.00186649	0.561033	1.24662e-08	1.24662e-08	1	0	0	1	1	0
AAAGGCTGAGGACAACGGTC	5	20	20	127.305	529295032	149.724	450042427	400	4	0.0392756	0.157103	0.0444403	0.00314205	0.000888805	0.534317	5.93629e-09	5.93629e-09	1	0	0	1	1	0
AAAGGG	121	1223	6	127.305	529295032	149.724	450042427	7338	10.1074	0.950471	9.60682	2.71752	0.0576409	0.0163051	0.405043	1.08901e-07	1.08901e-07	1	0	0	1	0	0
AAAGGGAATAGG	5	25	12	127.305	529295032	149.724	450042427	300	5	0.0392756	0.196378	0.0555503	0.00235654	0.000666604	0.400738	4.45222e-09	4.45222e-09	1	0	0	1	0	0
AAAGGTACTGTAG	79	320	13	127.305	529295032	149.724	450042427	4160	4.05063	0.620555	2.51364	0.711044	0.0326773	0.00924357	0.351702	6.17375e-08	6.17375e-08	1	0	0	1	0	0
AAAGGTC	5	20	7	127.305	529295032	149.724	450042427	140	4	0.0392756	0.157103	0.0444403	0.00109972	0.000311082	0.187011	2.0777e-09	2.0777e-09	1	0	0	1	0	0
AAAGGTGTGGCAGTAATT	5	25	18	127.305	529295032	149.724	450042427	450	5	0.0392756	0.196378	0.0555503	0.00353481	0.000999906	0.601107	6.67833e-09	6.67833e-09	1	0	0	1	1	0
AAAGT	2209	17524	5	127.305	529295032	149.724	450042427	87620	7.933	17.352	137.653	38.9386	0.688266	0.194693	0.264921	1.30035e-06	1.30035e-06	1	0	0	1	0	0
AAAGTAACAAGT	1385	12505	12	127.305	529295032	149.724	450042427	150060	9.02888	10.8794	98.2284	27.7863	1.17874	0.333435	0.723643	2.227e-06	2.227e-06	1	0	0	1	1	0
AAAGTAAGGT	227	2258	10	127.305	529295032	149.724	450042427	22580	9.94714	1.78311	17.7369	5.0173	0.177369	0.050173	0.664365	3.35104e-07	3.35104e-07	1	0	0	1	1	0
AAAGTAGGGT	27	163	10	127.305	529295032	149.724	450042427	1630	6.03704	0.212088	1.28039	0.362188	0.0128039	0.00362188	0.403211	2.41904e-08	2.41904e-08	1	0	0	1	0	0
AAAGTATG	6	24	8	127.305	529295032	149.724	450042427	192	4	0.0471308	0.188523	0.0533283	0.00150818	0.000426626	0.213727	2.84942e-09	2.84942e-09	1	0	0	1	0	0
AAAGTATGTGCAGAGG	5	20	16	127.305	529295032	149.724	450042427	320	4	0.0392756	0.157103	0.0444403	0.00251364	0.000711044	0.427454	4.74904e-09	4.74904e-09	1	0	0	1	0	0
AAAGTATGTGCGGAGG	5	30	16	127.305	529295032	149.724	450042427	480	6	0.0392756	0.235654	0.0666604	0.00377046	0.00106657	0.64118	7.12355e-09	7.12355e-09	1	0	0	1	1	0
AAAGTC	33	239	6	127.305	529295032	149.724	450042427	1434	7.24242	0.259219	1.87738	0.531061	0.0112643	0.00318637	0.290231	2.12816e-08	2.12816e-08	1	0	0	1	0	0
AAAGTCAAGTC	8	48	11	127.305	529295032	149.724	450042427	528	6	0.062841	0.377046	0.106657	0.00414751	0.00117322	0.440811	7.83591e-09	7.83591e-09	1	0	0	1	0	0
AAAGTCGC	8	32	8	127.305	529295032	149.724	450042427	256	4	0.062841	0.251364	0.0711044	0.00201091	0.000568835	0.213727	3.79923e-09	3.79923e-09	1	0	0	1	0	0
AAAGTG	1	4	6	127.305	529295032	149.724	450042427	24	4	0.00785513	0.0314205	0.00888805	0.000188523	5.33283e-05	0.160295	3.56178e-10	3.56178e-10	1	0	0	1	0	0
AAAGTGGAGG	5	25	10	127.305	529295032	149.724	450042427	250	5	0.0392756	0.196378	0.0555503	0.00196378	0.000555503	0.333948	3.71018e-09	3.71018e-09	1	0	0	1	0	0
AAAGTGTCTCTG	13	58	12	127.305	529295032	149.724	450042427	696	4.46154	0.102117	0.455597	0.128877	0.00546717	0.00154652	0.357581	1.03292e-08	1.03292e-08	1	0	0	1	0	0
AAAT	24312	215784	4	127.305	529295032	149.724	450042427	863136	8.87562	190.974	1695.01	479.475	6.78004	1.9179	0.23712	1.28096e-05	1.28096e-05	1	1	0	0	0	0
AAATAAATG	129	1264	9	127.305	529295032	149.724	450042427	11376	9.79845	1.01331	9.92888	2.80862	0.0893599	0.0252776	0.588991	1.68828e-07	1.68828e-07	1	0	0	1	1	0
AAATAAGATTTCTCTC	90	451	16	127.305	529295032	149.724	450042427	7216	5.01111	0.706962	3.54266	1.00213	0.0566826	0.016034	0.535504	1.07091e-07	1.07091e-07	1	0	0	1	1	0
AAATAAGTGAAC	11	44	12	127.305	529295032	149.724	450042427	528	4	0.0864064	0.345626	0.0977686	0.00414751	0.00117322	0.32059	7.83591e-09	7.83591e-09	1	0	0	1	0	0
AAATAAT	462	5057	7	127.305	529295032	149.724	450042427	35399	10.9459	3.62907	39.7234	11.2367	0.278064	0.078657	0.51175	5.25347e-07	5.25347e-07	1	0	0	1	1	0
AAATAATAATT	34	146	11	127.305	529295032	149.724	450042427	1606	4.29412	0.267074	1.14685	0.324414	0.0126153	0.00356855	0.315483	2.38342e-08	2.38342e-08	1	0	0	1	0	0
AAATAATAT	30	138	9	127.305	529295032	149.724	450042427	1242	4.6	0.235654	1.08401	0.306638	0.00975607	0.00275974	0.276509	1.84322e-08	1.84322e-08	1	0	0	1	0	0
AAATAATT	45	189	8	127.305	529295032	149.724	450042427	1512	4.2	0.353481	1.48462	0.41996	0.011877	0.00335968	0.224413	2.24392e-08	2.24392e-08	1	0	0	1	0	0
AAATAC	48	279	6	127.305	529295032	149.724	450042427	1674	5.8125	0.377046	2.19158	0.619942	0.0131495	0.00371965	0.232929	2.48434e-08	2.48434e-08	1	0	0	1	0	0
AAATACAAGAAG	92	465	12	127.305	529295032	149.724	450042427	5580	5.05435	0.722672	3.65263	1.03324	0.0438316	0.0123988	0.405094	8.28113e-08	8.28113e-08	1	0	0	1	0	0
AAATACAATTAC	4220	35549	12	127.305	529295032	149.724	450042427	426588	8.42393	33.1486	279.242	78.9903	3.3509	0.947884	0.675158	6.33088e-06	6.33088e-06	1	0	0	1	1	0
AAATACAATTGC	11	47	12	127.305	529295032	149.724	450042427	564	4.27273	0.0864064	0.369191	0.104435	0.00443029	0.00125322	0.342449	8.37018e-09	8.37018e-09	1	0	0	1	0	0
AAATACGTCT	274	1187	10	127.305	529295032	149.724	450042427	11870	4.33212	2.15231	9.32404	2.63753	0.0932404	0.0263753	0.28934	1.7616e-07	1.7616e-07	1	0	0	1	0	0
AAATAG	708	7032	6	127.305	529295032	149.724	450042427	42192	9.9322	5.56143	55.2373	15.6252	0.331424	0.0937512	0.398021	6.2616e-07	6.2616e-07	1	0	0	1	0	0
AAATAGAAATAGAG	18	72	14	127.305	529295032	149.724	450042427	1008	4	0.141392	0.565569	0.159985	0.00791797	0.00223979	0.374022	1.49595e-08	1.49595e-08	1	0	0	1	0	0
AAATAGAAATATAG	120	809	14	127.305	529295032	149.724	450042427	11326	6.74167	0.942615	6.3548	1.79761	0.0889672	0.0251665	0.630383	1.68086e-07	1.68086e-07	1	0	0	1	1	0
AAATAGAAGCAG	71	541	12	127.305	529295032	149.724	450042427	6492	7.61972	0.557714	4.24962	1.20211	0.0509955	0.0144253	0.610702	9.63461e-08	9.63461e-08	1	0	0	1	1	0
AAATAGAAT	209	1688	9	127.305	529295032	149.724	450042427	15192	8.07656	1.64172	13.2595	3.75076	0.119335	0.0337568	0.485487	2.2546e-07	2.2546e-07	1	0	0	1	0	0
AAATAGAATG	642	6046	10	127.305	529295032	149.724	450042427	60460	9.41745	5.04299	47.4921	13.4343	0.474921	0.134343	0.628988	8.97271e-07	8.97271e-07	1	0	0	1	1	0
AAATAGAGGAGTGTAGACCTT	9	36	21	127.305	529295032	149.724	450042427	756	4	0.0706962	0.282785	0.0799925	0.00593848	0.00167984	0.561033	1.12196e-08	1.12196e-08	1	0	0	1	1	0
AAATAGC	15	60	7	127.305	529295032	149.724	450042427	420	4	0.117827	0.471308	0.133321	0.00329915	0.000933245	0.187011	6.23311e-09	6.23311e-09	1	0	0	1	0	0
AAATAT	467	3620	6	127.305	529295032	149.724	450042427	21720	7.75161	3.66834	28.4356	8.04369	0.170613	0.0482621	0.310636	3.22341e-07	3.22341e-07	1	0	0	1	0	0
AAATATAAT	42	274	9	127.305	529295032	149.724	450042427	2466	6.52381	0.329915	2.15231	0.608831	0.0193707	0.00547948	0.39215	3.65973e-08	3.65973e-08	1	0	0	1	0	0
AAATATC	71	717	7	127.305	529295032	149.724	450042427	5019	10.0986	0.557714	5.63213	1.59318	0.0394249	0.0111523	0.472137	7.44857e-08	7.44857e-08	1	0	0	1	0	0
AAATATCAGATGTC	68	319	14	127.305	529295032	149.724	450042427	4466	4.69118	0.534149	2.50579	0.708822	0.035081	0.00992351	0.438651	6.62787e-08	6.62787e-08	1	0	0	1	0	0
AAATC	1929	10359	5	127.305	529295032	149.724	450042427	51795	5.37014	15.1525	81.3713	23.0178	0.406856	0.115089	0.179335	7.68676e-07	7.68676e-07	1	0	0	1	0	0
AAATCAAATT	88	928	10	127.305	529295032	149.724	450042427	9280	10.5455	0.691251	7.28956	2.06203	0.0728956	0.0206203	0.704327	1.37722e-07	1.37722e-07	1	0	0	1	1	0
AAATCC	15	60	6	127.305	529295032	149.724	450042427	360	4	0.117827	0.471308	0.133321	0.00282785	0.000799925	0.160295	5.34267e-09	5.34267e-09	1	0	0	1	0	0
AAATCCCGG	19	76	9	127.305	529295032	149.724	450042427	684	4	0.149247	0.59699	0.168873	0.00537291	0.00151986	0.240443	1.01511e-08	1.01511e-08	1	0	0	1	0	0
AAATCT	81	324	6	127.305	529295032	149.724	450042427	1944	4	0.636265	2.54506	0.719932	0.0152704	0.00431959	0.160295	2.88504e-08	2.88504e-08	1	0	0	1	0	0
AAATCTG	5	20	7	127.305	529295032	149.724	450042427	140	4	0.0392756	0.157103	0.0444403	0.00109972	0.000311082	0.187011	2.0777e-09	2.0777e-09	1	0	0	1	0	0
AAATCTTC	5	20	8	127.305	529295032	149.724	450042427	160	4	0.0392756	0.157103	0.0444403	0.00125682	0.000355522	0.213727	2.37452e-09	2.37452e-09	1	0	0	1	0	0
AAATCTTCAG	241	1699	10	127.305	529295032	149.724	450042427	16990	7.04979	1.89309	13.3459	3.7752	0.133459	0.037752	0.470853	2.52144e-07	2.52144e-07	1	0	0	1	0	0
AAATG	182	1695	5	127.305	529295032	149.724	450042427	8475	9.31319	1.42963	13.3144	3.76631	0.0665722	0.0188316	0.311012	1.25775e-07	1.25775e-07	1	0	0	1	0	0
AAATGAAGG	236	1053	9	127.305	529295032	149.724	450042427	9477	4.46186	1.85381	8.27145	2.33978	0.0744431	0.021058	0.268206	1.40646e-07	1.40646e-07	1	0	0	1	0	0
AAATGAGACG	10	130	10	127.305	529295032	149.724	450042427	1300	13	0.0785513	1.02117	0.288862	0.0102117	0.00288862	0.868265	1.9293e-08	1.9293e-08	1	0	0	1	1	0
AAATGAGG	5	20	8	127.305	529295032	149.724	450042427	160	4	0.0392756	0.157103	0.0444403	0.00125682	0.000355522	0.213727	2.37452e-09	2.37452e-09	1	0	0	1	0	0
AAATGAT	97	1526	7	127.305	529295032	149.724	450042427	10682	15.732	0.761947	11.9869	3.39079	0.0839085	0.0237355	0.735512	1.58529e-07	1.58529e-07	1	0	0	1	1	0
AAATGATAAATGATAT	258	1392	16	127.305	529295032	149.724	450042427	22272	5.39535	2.02662	10.9343	3.09304	0.174949	0.0494887	0.576565	3.30533e-07	3.30533e-07	1	0	0	1	1	0
AAATGATCCCGAGTTG	5	20	16	127.305	529295032	149.724	450042427	320	4	0.0392756	0.157103	0.0444403	0.00251364	0.000711044	0.427454	4.74904e-09	4.74904e-09	1	0	0	1	0	0
AAATGC	80	320	6	127.305	529295032	149.724	450042427	1920	4	0.62841	2.51364	0.711044	0.0150818	0.00426626	0.160295	2.84942e-08	2.84942e-08	1	0	0	1	0	0
AAATGG	23	338	6	127.305	529295032	149.724	450042427	2028	14.6957	0.180668	2.65503	0.75104	0.0159302	0.00450624	0.58891	3.0097e-08	3.0097e-08	1	0	0	1	1	0
AAATGT	94	819	6	127.305	529295032	149.724	450042427	4914	8.71277	0.738382	6.43335	1.81983	0.0386001	0.010919	0.349153	7.29274e-08	7.29274e-08	1	0	0	1	0	0
AAATGTAAT	213	1667	9	127.305	529295032	149.724	450042427	15003	7.82629	1.67314	13.0945	3.7041	0.11785	0.0333369	0.470443	2.22656e-07	2.22656e-07	1	0	0	1	0	0
AAATGTACAATGT	465	3093	13	127.305	529295032	149.724	450042427	40209	6.65161	3.65263	24.2959	6.87269	0.315847	0.0893449	0.577536	5.96731e-07	5.96731e-07	1	0	0	1	1	0
AAATGTACT	20	100	9	127.305	529295032	149.724	450042427	900	5	0.157103	0.785513	0.222201	0.00706962	0.00199981	0.300553	1.33567e-08	1.33567e-08	1	0	0	1	0	0
AAATGTAGTGT	80	723	11	127.305	529295032	149.724	450042427	7953	9.0375	0.62841	5.67926	1.60652	0.0624718	0.0176717	0.663972	1.18028e-07	1.18028e-07	1	0	0	1	1	0
AAATGTC	28	112	7	127.305	529295032	149.724	450042427	784	4	0.219944	0.879774	0.248865	0.00615842	0.00174206	0.187011	1.16351e-08	1.16351e-08	1	0	0	1	0	0
AAATGTCAG	457	5238	9	127.305	529295032	149.724	450042427	47142	11.4617	3.58979	41.1452	11.6389	0.370306	0.10475	0.688971	6.99622e-07	6.99622e-07	1	0	0	1	1	0
AAATT	1516	9326	5	127.305	529295032	149.724	450042427	46630	6.15172	11.9084	73.2569	20.7225	0.366285	0.103612	0.205435	6.92024e-07	6.92024e-07	1	0	0	1	0	0
AAATTAAGTAATTAATTCTTGT	5	20	22	127.305	529295032	149.724	450042427	440	4	0.0392756	0.157103	0.0444403	0.00345626	0.000977686	0.587749	6.52992e-09	6.52992e-09	1	0	0	1	1	0
AAATTAAT	53	474	8	127.305	529295032	149.724	450042427	3792	8.9434	0.416322	3.72333	1.05323	0.0297866	0.00842587	0.477861	5.62761e-08	5.62761e-08	1	0	0	1	0	0
AAATTAATT	128	723	9	127.305	529295032	149.724	450042427	6507	5.64844	1.00546	5.67926	1.60652	0.0511133	0.0144586	0.339531	9.65687e-08	9.65687e-08	1	0	0	1	0	0
AAATTAATTAATTAATT	5	25	17	127.305	529295032	149.724	450042427	425	5	0.0392756	0.196378	0.0555503	0.00333843	0.000944355	0.567712	6.30731e-09	6.30731e-09	1	0	0	1	1	0
AAATTAC	5	20	7	127.305	529295032	149.724	450042427	140	4	0.0392756	0.157103	0.0444403	0.00109972	0.000311082	0.187011	2.0777e-09	2.0777e-09	1	0	0	1	0	0
AAATTAG	88	1386	7	127.305	529295032	149.724	450042427	9702	15.75	0.691251	10.8872	3.07971	0.0762105	0.021558	0.736355	1.43985e-07	1.43985e-07	1	0	0	1	1	0
AAATTATT	5	20	8	127.305	529295032	149.724	450042427	160	4	0.0392756	0.157103	0.0444403	0.00125682	0.000355522	0.213727	2.37452e-09	2.37452e-09	1	0	0	1	0	0
AAATTC	177	838	6	127.305	529295032	149.724	450042427	5028	4.73446	1.39036	6.5826	1.86205	0.0394956	0.0111723	0.189728	7.46192e-08	7.46192e-08	1	0	0	1	0	0
AAATTCAAGTACTGC	19	82	15	127.305	529295032	149.724	450042427	1230	4.31579	0.149247	0.644121	0.182205	0.00966181	0.00273308	0.432375	1.82541e-08	1.82541e-08	1	0	0	1	0	0
AAATTCG	18	72	7	127.305	529295032	149.724	450042427	504	4	0.141392	0.565569	0.159985	0.00395898	0.00111989	0.187011	7.47973e-09	7.47973e-09	1	0	0	1	0	0
AAATTG	5	30	6	127.305	529295032	149.724	450042427	180	6	0.0392756	0.235654	0.0666604	0.00141392	0.000399962	0.240443	2.67133e-09	2.67133e-09	1	0	0	1	0	0
AAATTGAATT	10	90	10	127.305	529295032	149.724	450042427	900	9	0.0785513	0.706962	0.199981	0.00706962	0.00199981	0.601107	1.33567e-08	1.33567e-08	1	0	0	1	1	0
AAATTGCATCGCAAT	162	838	15	127.305	529295032	149.724	450042427	12570	5.17284	1.27253	6.5826	1.86205	0.098739	0.0279307	0.518238	1.86548e-07	1.86548e-07	1	0	0	1	1	0
AAATTT	31	125	6	127.305	529295032	149.724	450042427	750	4.03226	0.243509	0.981891	0.277752	0.00589135	0.00166651	0.161588	1.11306e-08	1.11306e-08	1	0	0	1	0	0
AAC	901	8281	3	127.305	529295032	149.724	450042427	24843	9.1909	7.07747	65.0483	18.4005	0.195145	0.0552015	0.184157	3.68688e-07	3.68688e-07	1	0	0	0	0	0
AACAACAACAC	5	25	11	127.305	529295032	149.724	450042427	275	5	0.0392756	0.196378	0.0555503	0.00216016	0.000611053	0.367343	4.0812e-09	4.0812e-09	1	0	0	1	0	0
AACAACAGAGTC	5	30	12	127.305	529295032	149.724	450042427	360	6	0.0392756	0.235654	0.0666604	0.00282785	0.000799925	0.480885	5.34267e-09	5.34267e-09	1	0	0	1	0	0
AACAACATGTCCTCCAGGCTCCC	5	25	23	127.305	529295032	149.724	450042427	575	5	0.0392756	0.196378	0.0555503	0.0045167	0.00127766	0.768081	8.53342e-09	8.53342e-09	1	0	0	1	1	0
AACAACATGTCCTCCAGGCTCTC	5	20	23	127.305	529295032	149.724	450042427	460	4	0.0392756	0.157103	0.0444403	0.00361336	0.00102213	0.614464	6.82674e-09	6.82674e-09	1	0	0	1	1	0
AACAAG	178	861	6	127.305	529295032	149.724	450042427	5166	4.83708	1.39821	6.76327	1.91315	0.0405796	0.0114789	0.19384	7.66672e-08	7.66672e-08	1	0	0	1	0	0
AACAAGAACACG	336	3089	12	127.305	529295032	149.724	450042427	37068	9.19345	2.63932	24.2645	6.8638	0.291174	0.0823656	0.736833	5.50116e-07	5.50116e-07	1	0	0	1	1	0
AACAAGTCCTCCAAGCCCTC	10	45	20	127.305	529295032	149.724	450042427	900	4.5	0.0785513	0.353481	0.0999906	0.00706962	0.00199981	0.601107	1.33567e-08	1.33567e-08	1	0	0	1	1	0
AACAAGTCCTCCAAGCTCCC	5	25	20	127.305	529295032	149.724	450042427	500	5	0.0392756	0.196378	0.0555503	0.00392756	0.00111101	0.667896	7.42037e-09	7.42037e-09	1	0	0	1	1	0
AACAAGTCCTCCAGGCTCTC	5	20	20	127.305	529295032	149.724	450042427	400	4	0.0392756	0.157103	0.0444403	0.00314205	0.000888805	0.534317	5.93629e-09	5.93629e-09	1	0	0	1	1	0
AACAAT	1427	6604	6	127.305	529295032	149.724	450042427	39624	4.62789	11.2093	51.8753	14.6742	0.311252	0.088045	0.185457	5.88049e-07	5.88049e-07	1	0	0	1	0	0
AACAATT	5	20	7	127.305	529295032	149.724	450042427	140	4	0.0392756	0.157103	0.0444403	0.00109972	0.000311082	0.187011	2.0777e-09	2.0777e-09	1	0	0	1	0	0
AACAC	43	240	5	127.305	529295032	149.724	450042427	1200	5.5814	0.337771	1.88523	0.533283	0.00942615	0.00266642	0.18639	1.78089e-08	1.78089e-08	1	0	0	1	0	0
AACACACTGTGGCCTTCACTGAAG	10	45	24	127.305	529295032	149.724	450042427	1080	4.5	0.0785513	0.353481	0.0999906	0.00848354	0.00239977	0.721328	1.6028e-08	1.6028e-08	1	0	0	1	1	0
AACACAGGGAAT	5	25	12	127.305	529295032	149.724	450042427	300	5	0.0392756	0.196378	0.0555503	0.00235654	0.000666604	0.400738	4.45222e-09	4.45222e-09	1	0	0	1	0	0
AACACC	47	220	6	127.305	529295032	149.724	450042427	1320	4.68085	0.369191	1.72813	0.488843	0.0103688	0.00293306	0.187579	1.95898e-08	1.95898e-08	1	0	0	1	0	0
AACACCACCTACCAC	5	20	15	127.305	529295032	149.724	450042427	300	4	0.0392756	0.157103	0.0444403	0.00235654	0.000666604	0.400738	4.45222e-09	4.45222e-09	1	0	0	1	0	0
AACACCC	30	150	7	127.305	529295032	149.724	450042427	1050	5	0.235654	1.17827	0.333302	0.00824788	0.00233311	0.233764	1.55828e-08	1.55828e-08	1	0	0	1	0	0
AACACCGGAAGTGAC	5	35	15	127.305	529295032	149.724	450042427	525	7	0.0392756	0.274929	0.0777704	0.00412394	0.00116656	0.701291	7.79139e-09	7.79139e-09	1	0	0	1	1	0
AACACG	5	20	6	127.305	529295032	149.724	450042427	120	4	0.0392756	0.157103	0.0444403	0.000942615	0.000266642	0.160295	1.78089e-09	1.78089e-09	1	0	0	1	0	0
AACACGGC	45	180	8	127.305	529295032	149.724	450042427	1440	4	0.353481	1.41392	0.399962	0.0113114	0.0031997	0.213727	2.13707e-08	2.13707e-08	1	0	0	1	0	0
AACACT	203	2024	6	127.305	529295032	149.724	450042427	12144	9.97044	1.59459	15.8988	4.49735	0.0953927	0.0269841	0.399553	1.80226e-07	1.80226e-07	1	0	0	1	0	0
AACACTG	5	20	7	127.305	529295032	149.724	450042427	140	4	0.0392756	0.157103	0.0444403	0.00109972	0.000311082	0.187011	2.0777e-09	2.0777e-09	1	0	0	1	0	0
AACACTGCTGCTGGGAGTCACACAC	5	20	25	127.305	529295032	149.724	450042427	500	4	0.0392756	0.157103	0.0444403	0.00392756	0.00111101	0.667896	7.42037e-09	7.42037e-09	1	0	0	1	1	0
AACACTGTTCT	5	20	11	127.305	529295032	149.724	450042427	220	4	0.0392756	0.157103	0.0444403	0.00172813	0.000488843	0.293874	3.26496e-09	3.26496e-09	1	0	0	1	0	0
AACAG	153	2092	5	127.305	529295032	149.724	450042427	10460	13.6732	1.20183	16.4329	4.64845	0.0821646	0.0232423	0.456614	1.55234e-07	1.55234e-07	1	0	0	1	0	0
AACAGACG	10	110	8	127.305	529295032	149.724	450042427	880	11	0.0785513	0.864064	0.244421	0.00691251	0.00195537	0.587749	1.30598e-08	1.30598e-08	1	0	0	1	1	0
AACAGAGCC	31	124	9	127.305	529295032	149.724	450042427	1116	4	0.243509	0.974036	0.27553	0.00876632	0.00247977	0.240443	1.65623e-08	1.65623e-08	1	0	0	1	0	0
AACAGAGCCAAGTAC	174	1083	15	127.305	529295032	149.724	450042427	16245	6.22414	1.36679	8.5071	2.40644	0.127607	0.0360966	0.623562	2.41088e-07	2.41088e-07	1	0	0	1	1	0
AACAGATCC	25	100	9	127.305	529295032	149.724	450042427	900	4	0.196378	0.785513	0.222201	0.00706962	0.00199981	0.240443	1.33567e-08	1.33567e-08	1	0	0	1	0	0
AACAGATCTGAC	10	50	12	127.305	529295032	149.724	450042427	600	5	0.0785513	0.392756	0.111101	0.00471308	0.00133321	0.400738	8.90444e-09	8.90444e-09	1	0	0	1	0	0
AACAGC	652	2680	6	127.305	529295032	149.724	450042427	16080	4.11043	5.12154	21.0517	5.95499	0.12631	0.03573	0.16472	2.38639e-07	2.38639e-07	1	0	0	1	0	0
AACAGG	5	25	6	127.305	529295032	149.724	450042427	150	5	0.0392756	0.196378	0.0555503	0.00117827	0.000333302	0.200369	2.22611e-09	2.22611e-09	1	0	0	1	0	0
AACAGGAGC	977	4728	9	127.305	529295032	149.724	450042427	42552	4.8393	7.67446	37.139	10.5057	0.334251	0.0945511	0.290894	6.31503e-07	6.31503e-07	1	0	0	1	0	0
AACAGGAGCAAG	1	4	12	127.305	529295032	149.724	450042427	48	4	0.00785513	0.0314205	0.00888805	0.000377046	0.000106657	0.32059	7.12355e-10	7.12355e-10	1	0	0	1	0	0
AACAGGAGCCTACAACATGTAC	10	40	22	127.305	529295032	149.724	450042427	880	4	0.0785513	0.314205	0.0888805	0.00691251	0.00195537	0.587749	1.30598e-08	1.30598e-08	1	0	0	1	1	0
AACAGT	41	164	6	127.305	529295032	149.724	450042427	984	4	0.32206	1.28824	0.36441	0.00772945	0.00218646	0.160295	1.46033e-08	1.46033e-08	1	0	0	1	0	0
AACAGTAGT	5	20	9	127.305	529295032	149.724	450042427	180	4	0.0392756	0.157103	0.0444403	0.00141392	0.000399962	0.240443	2.67133e-09	2.67133e-09	1	0	0	1	0	0
AACAT	59	313	5	127.305	529295032	149.724	450042427	1565	5.30508	0.463453	2.45866	0.69549	0.0122933	0.00347745	0.177162	2.32258e-08	2.32258e-08	1	0	0	1	0	0
AACATACATACATACAT	38	162	17	127.305	529295032	149.724	450042427	2754	4.26316	0.298495	1.27253	0.359966	0.021633	0.00611942	0.484049	4.08714e-08	4.08714e-08	1	0	0	1	0	0
AACATCAGAGG	5	20	11	127.305	529295032	149.724	450042427	220	4	0.0392756	0.157103	0.0444403	0.00172813	0.000488843	0.293874	3.26496e-09	3.26496e-09	1	0	0	1	0	0
AACATCAGCCC	5	25	11	127.305	529295032	149.724	450042427	275	5	0.0392756	0.196378	0.0555503	0.00216016	0.000611053	0.367343	4.0812e-09	4.0812e-09	1	0	0	1	0	0
AACATCAGGAG	6	33	11	127.305	529295032	149.724	450042427	363	5.5	0.0471308	0.259219	0.0733264	0.00285141	0.000806591	0.404077	5.38719e-09	5.38719e-09	1	0	0	1	0	0
AACATCTCCAGAGG	5	20	14	127.305	529295032	149.724	450042427	280	4	0.0392756	0.157103	0.0444403	0.00219944	0.000622164	0.374022	4.15541e-09	4.15541e-09	1	0	0	1	0	0
AACATCTGC	5	30	9	127.305	529295032	149.724	450042427	270	6	0.0392756	0.235654	0.0666604	0.00212088	0.000599943	0.360664	4.007e-09	4.007e-09	1	0	0	1	0	0
AACATCTGTAGGAGC	34	147	15	127.305	529295032	149.724	450042427	2205	4.32353	0.267074	1.1547	0.326636	0.0173206	0.00489954	0.43315	3.27238e-08	3.27238e-08	1	0	0	1	0	0
AACATG	91	364	6	127.305	529295032	149.724	450042427	2184	4	0.714817	2.85927	0.808813	0.0171556	0.00485288	0.160295	3.24122e-08	3.24122e-08	1	0	0	1	0	0
AACATGAGGAG	5	25	11	127.305	529295032	149.724	450042427	275	5	0.0392756	0.196378	0.0555503	0.00216016	0.000611053	0.367343	4.0812e-09	4.0812e-09	1	0	0	1	0	0
AACATGGAG	5	25	9	127.305	529295032	149.724	450042427	225	5	0.0392756	0.196378	0.0555503	0.0017674	0.000499953	0.300553	3.33917e-09	3.33917e-09	1	0	0	1	0	0
AACATGTCCTCCAAGGCTCTC	9	40	21	127.305	529295032	149.724	450042427	840	4.44444	0.0706962	0.314205	0.0888805	0.00659831	0.00186649	0.62337	1.24662e-08	1.24662e-08	1	0	0	1	1	0
AACATT	132	528	6	127.305	529295032	149.724	450042427	3168	4	1.03688	4.14751	1.17322	0.024885	0.00703934	0.160295	4.70155e-08	4.70155e-08	1	0	0	1	0	0
AACATTAG	24	96	8	127.305	529295032	149.724	450042427	768	4	0.188523	0.754092	0.213313	0.00603274	0.00170651	0.213727	1.13977e-08	1.13977e-08	1	0	0	1	0	0
AACATTGT	90	963	8	127.305	529295032	149.724	450042427	7704	10.7	0.706962	7.56449	2.1398	0.0605159	0.0171184	0.571719	1.14333e-07	1.14333e-07	1	0	0	1	1	0
AACC	128	1316	4	127.305	529295032	149.724	450042427	5264	10.2812	1.00546	10.3373	2.92417	0.0413494	0.0116967	0.274672	7.81216e-08	7.81216e-08	1	0	0	0	0	0
AACCAC	15	60	6	127.305	529295032	149.724	450042427	360	4	0.117827	0.471308	0.133321	0.00282785	0.000799925	0.160295	5.34267e-09	5.34267e-09	1	0	0	1	0	0
AACCACTG	10	45	8	127.305	529295032	149.724	450042427	360	4.5	0.0785513	0.353481	0.0999906	0.00282785	0.000799925	0.240443	5.34267e-09	5.34267e-09	1	0	0	1	0	0
AACCAG	25	110	6	127.305	529295032	149.724	450042427	660	4.4	0.196378	0.864064	0.244421	0.00518438	0.00146653	0.176325	9.79489e-09	9.79489e-09	1	0	0	1	0	0
AACCAGCACCAGGAAGTGAAT	14	92	21	127.305	529295032	149.724	450042427	1932	6.57143	0.109972	0.722672	0.204425	0.0151761	0.00429293	0.921697	2.86723e-08	2.86723e-08	1	0	0	1	1	0
AACCAGGACTG	20	95	11	127.305	529295032	149.724	450042427	1045	4.75	0.157103	0.746237	0.211091	0.00820861	0.002322	0.348976	1.55086e-08	1.55086e-08	1	0	0	1	0	0
AACCAGGCCTG	5	35	11	127.305	529295032	149.724	450042427	385	7	0.0392756	0.274929	0.0777704	0.00302422	0.000855475	0.51428	5.71368e-09	5.71368e-09	1	0	0	1	1	0
AACCC	5	30	5	127.305	529295032	149.724	450042427	150	6	0.0392756	0.235654	0.0666604	0.00117827	0.000333302	0.200369	2.22611e-09	2.22611e-09	1	0	0	1	0	0
AACCCACCG	9	36	9	127.305	529295032	149.724	450042427	324	4	0.0706962	0.282785	0.0799925	0.00254506	0.000719932	0.240443	4.8084e-09	4.8084e-09	1	0	0	1	0	0
AACCCCGTTCTAGTGCTGTG	5	20	20	127.305	529295032	149.724	450042427	400	4	0.0392756	0.157103	0.0444403	0.00314205	0.000888805	0.534317	5.93629e-09	5.93629e-09	1	0	0	1	1	0
AACCCCT	1	7	7	127.305	529295032	149.724	450042427	49	7	0.00785513	0.0549859	0.0155541	0.000384901	0.000108879	0.327269	7.27196e-10	7.27196e-10	1	0	0	1	0	0
AACCCCTAACCCT	5	20	13	127.305	529295032	149.724	450042427	260	4	0.0392756	0.157103	0.0444403	0.00204233	0.000577723	0.347306	3.85859e-09	3.85859e-09	1	0	0	1	0	0
AACCCGGCTCT	8	48	11	127.305	529295032	149.724	450042427	528	6	0.062841	0.377046	0.106657	0.00414751	0.00117322	0.440811	7.83591e-09	7.83591e-09	1	0	0	1	0	0
AACCCGT	27	108	7	127.305	529295032	149.724	450042427	756	4	0.212088	0.848354	0.239977	0.00593848	0.00167984	0.187011	1.12196e-08	1.12196e-08	1	0	0	1	0	0
AACCCGTACCCT	20	82	12	127.305	529295032	149.724	450042427	984	4.1	0.157103	0.644121	0.182205	0.00772945	0.00218646	0.328605	1.46033e-08	1.46033e-08	1	0	0	1	0	0
AACCCT	424	4198	6	127.305	529295032	149.724	450042427	25188	9.90094	3.33057	32.9758	9.32801	0.197855	0.0559681	0.396768	3.73808e-07	3.73808e-07	1	0	0	1	0	0
AACCCTAACCCTCCGTACGAGCT	5	25	23	127.305	529295032	149.724	450042427	575	5	0.0392756	0.196378	0.0555503	0.0045167	0.00127766	0.768081	8.53342e-09	8.53342e-09	1	0	0	1	1	0
AACCCTACAGTG	1	4	12	127.305	529295032	149.724	450042427	48	4	0.00785513	0.0314205	0.00888805	0.000377046	0.000106657	0.32059	7.12355e-10	7.12355e-10	1	0	0	1	0	0
AACCCTG	19	88	7	127.305	529295032	149.724	450042427	616	4.63158	0.149247	0.691251	0.195537	0.00483876	0.00136876	0.216539	9.14189e-09	9.14189e-09	1	0	0	1	0	0
AACCCTGACTCTG	5	25	13	127.305	529295032	149.724	450042427	325	5	0.0392756	0.196378	0.0555503	0.00255292	0.000722154	0.434132	4.82324e-09	4.82324e-09	1	0	0	1	0	0
AACCG	12	117	5	127.305	529295032	149.724	450042427	585	9.75	0.0942615	0.91905	0.259975	0.00459525	0.00129988	0.325599	8.68183e-09	8.68183e-09	1	0	0	1	0	0
AACCGCCTCCAT	57	252	12	127.305	529295032	149.724	450042427	3024	4.42105	0.447742	1.97949	0.559947	0.0237539	0.00671937	0.354336	4.48784e-08	4.48784e-08	1	0	0	1	0	0
AACCGGAGT	5	20	9	127.305	529295032	149.724	450042427	180	4	0.0392756	0.157103	0.0444403	0.00141392	0.000399962	0.240443	2.67133e-09	2.67133e-09	1	0	0	1	0	0
AACCGGCTCT	10	51	10	127.305	529295032	149.724	450042427	510	5.1	0.0785513	0.400612	0.113323	0.00400612	0.00113323	0.340627	7.56878e-09	7.56878e-09	1	0	0	1	0	0
AACCGGTCAACCGGTCG	15	85	17	127.305	529295032	149.724	450042427	1445	5.66667	0.117827	0.667686	0.188871	0.0113507	0.00321081	0.643407	2.14449e-08	2.14449e-08	1	0	0	1	1	0
AACCT	3616	65977	5	127.305	529295032	149.724	450042427	329885	18.2459	28.4041	518.258	146.602	2.59129	0.733009	0.609317	4.89574e-06	4.89574e-06	1	0	0	1	1	0
AACCTAC	5	20	7	127.305	529295032	149.724	450042427	140	4	0.0392756	0.157103	0.0444403	0.00109972	0.000311082	0.187011	2.0777e-09	2.0777e-09	1	0	0	1	0	0
AACCTC	5	20	6	127.305	529295032	149.724	450042427	120	4	0.0392756	0.157103	0.0444403	0.000942615	0.000266642	0.160295	1.78089e-09	1.78089e-09	1	0	0	1	0	0
AACCTCC	5	20	7	127.305	529295032	149.724	450042427	140	4	0.0392756	0.157103	0.0444403	0.00109972	0.000311082	0.187011	2.0777e-09	2.0777e-09	1	0	0	1	0	0
AACG	8	104	4	127.305	529295032	149.724	450042427	416	13	0.062841	0.816933	0.231089	0.00326773	0.000924357	0.347306	6.17375e-09	6.17375e-09	1	0	0	0	0	0
AACGAAGAT	5	20	9	127.305	529295032	149.724	450042427	180	4	0.0392756	0.157103	0.0444403	0.00141392	0.000399962	0.240443	2.67133e-09	2.67133e-09	1	0	0	1	0	0
AACGACCCCAGGCGATGGCGG	6	27	21	127.305	529295032	149.724	450042427	567	4.5	0.0471308	0.212088	0.0599943	0.00445386	0.00125988	0.631162	8.4147e-09	8.4147e-09	1	0	0	1	1	0
AACGACGAC	10	40	9	127.305	529295032	149.724	450042427	360	4	0.0785513	0.314205	0.0888805	0.00282785	0.000799925	0.240443	5.34267e-09	5.34267e-09	1	0	0	1	0	0
AACGATAAT	49308	228594	9	127.305	529295032	149.724	450042427	2057346	4.63604	387.321	1795.64	507.939	16.1607	4.57145	0.278676	3.05325e-05	3.05325e-05	1	1	1	1	0	0
AACGCACGAGCC	5	30	12	127.305	529295032	149.724	450042427	360	6	0.0392756	0.235654	0.0666604	0.00282785	0.000799925	0.480885	5.34267e-09	5.34267e-09	1	0	0	1	0	0
AACGCT	49	240	6	127.305	529295032	149.724	450042427	1440	4.89796	0.384901	1.88523	0.533283	0.0113114	0.0031997	0.19628	2.13707e-08	2.13707e-08	1	0	0	1	0	0
AACGCTAAGAG	5	20	11	127.305	529295032	149.724	450042427	220	4	0.0392756	0.157103	0.0444403	0.00172813	0.000488843	0.293874	3.26496e-09	3.26496e-09	1	0	0	1	0	0
AACGCTAGACCAGGAT	5	20	16	127.305	529295032	149.724	450042427	320	4	0.0392756	0.157103	0.0444403	0.00251364	0.000711044	0.427454	4.74904e-09	4.74904e-09	1	0	0	1	0	0
AACGG	6	66	5	127.305	529295032	149.724	450042427	330	11	0.0471308	0.518438	0.146653	0.00259219	0.000733264	0.367343	4.89744e-09	4.89744e-09	1	0	0	1	0	0
AACGGAATAG	286	2211	10	127.305	529295032	149.724	450042427	22110	7.73077	2.24657	17.3677	4.91287	0.173677	0.0491287	0.516335	3.28129e-07	3.28129e-07	1	0	0	1	1	0
AACGGAGCT	5	20	9	127.305	529295032	149.724	450042427	180	4	0.0392756	0.157103	0.0444403	0.00141392	0.000399962	0.240443	2.67133e-09	2.67133e-09	1	0	0	1	0	0
AACGGC	5	30	6	127.305	529295032	149.724	450042427	180	6	0.0392756	0.235654	0.0666604	0.00141392	0.000399962	0.240443	2.67133e-09	2.67133e-09	1	0	0	1	0	0
AACGGG	89	479	6	127.305	529295032	149.724	450042427	2874	5.38202	0.699106	3.76261	1.06434	0.0225756	0.00638606	0.215678	4.26523e-08	4.26523e-08	1	0	0	1	0	0
AACGGGAGAG	5	25	10	127.305	529295032	149.724	450042427	250	5	0.0392756	0.196378	0.0555503	0.00196378	0.000555503	0.333948	3.71018e-09	3.71018e-09	1	0	0	1	0	0
AACGGGATAG	270	2684	10	127.305	529295032	149.724	450042427	26840	9.94074	2.12088	21.0832	5.96388	0.210832	0.0596388	0.663938	3.98325e-07	3.98325e-07	1	0	0	1	1	0
AACGT	54	285	5	127.305	529295032	149.724	450042427	1425	5.27778	0.424177	2.23871	0.633274	0.0111936	0.00316637	0.17625	2.1148e-08	2.1148e-08	1	0	0	1	0	0
AACGTCCGCTAATCCG	221	1108	16	127.305	529295032	149.724	450042427	17728	5.01357	1.73598	8.70348	2.46199	0.139256	0.0393918	0.535768	2.63097e-07	2.63097e-07	1	0	0	1	1	0
AACGTCCTG	5	25	9	127.305	529295032	149.724	450042427	225	5	0.0392756	0.196378	0.0555503	0.0017674	0.000499953	0.300553	3.33917e-09	3.33917e-09	1	0	0	1	0	0
AACT	244	1509	4	127.305	529295032	149.724	450042427	6036	6.18443	1.91665	11.8534	3.35302	0.0474136	0.0134121	0.165222	8.95787e-08	8.95787e-08	1	0	0	0	0	0
AACTAACTAT	157	1543	10	127.305	529295032	149.724	450042427	15430	9.82803	1.23326	12.1205	3.42857	0.121205	0.0342857	0.65641	2.28993e-07	2.28993e-07	1	0	0	1	1	0
AACTAAT	42	168	7	127.305	529295032	149.724	450042427	1176	4	0.329915	1.31966	0.373298	0.00923763	0.00261309	0.187011	1.74527e-08	1.74527e-08	1	0	0	1	0	0
AACTAC	194	776	6	127.305	529295032	149.724	450042427	4656	4	1.52389	6.09558	1.72428	0.0365735	0.0103457	0.160295	6.90985e-08	6.90985e-08	1	0	0	1	0	0
AACTAG	52	208	6	127.305	529295032	149.724	450042427	1248	4	0.408467	1.63387	0.462179	0.0098032	0.00277307	0.160295	1.85212e-08	1.85212e-08	1	0	0	1	0	0
AACTC	5	25	5	127.305	529295032	149.724	450042427	125	5	0.0392756	0.196378	0.0555503	0.000981891	0.000277752	0.166974	1.85509e-09	1.85509e-09	1	0	0	1	0	0
AACTCC	5	20	6	127.305	529295032	149.724	450042427	120	4	0.0392756	0.157103	0.0444403	0.000942615	0.000266642	0.160295	1.78089e-09	1.78089e-09	1	0	0	1	0	0
AACTCCAGAGGGCT	10	55	14	127.305	529295032	149.724	450042427	770	5.5	0.0785513	0.432032	0.122211	0.00604845	0.00171095	0.51428	1.14274e-08	1.14274e-08	1	0	0	1	1	0
AACTCTT	1	4	7	127.305	529295032	149.724	450042427	28	4	0.00785513	0.0314205	0.00888805	0.000219944	6.22164e-05	0.187011	4.15541e-10	4.15541e-10	1	0	0	1	0	0
AACTGAGACTGG	10	45	12	127.305	529295032	149.724	450042427	540	4.5	0.0785513	0.353481	0.0999906	0.00424177	0.00119989	0.360664	8.014e-09	8.014e-09	1	0	0	1	0	0
AACTGC	5	20	6	127.305	529295032	149.724	450042427	120	4	0.0392756	0.157103	0.0444403	0.000942615	0.000266642	0.160295	1.78089e-09	1.78089e-09	1	0	0	1	0	0
AACTGCC	5	20	7	127.305	529295032	149.724	450042427	140	4	0.0392756	0.157103	0.0444403	0.00109972	0.000311082	0.187011	2.0777e-09	2.0777e-09	1	0	0	1	0	0
AACTGGAGC	116	502	9	127.305	529295032	149.724	450042427	4518	4.32759	0.911195	3.94327	1.11545	0.0354895	0.0100391	0.260134	6.70504e-08	6.70504e-08	1	0	0	1	0	0
AACTGT	25	100	6	127.305	529295032	149.724	450042427	600	4	0.196378	0.785513	0.222201	0.00471308	0.00133321	0.160295	8.90444e-09	8.90444e-09	1	0	0	1	0	0
AACTGTC	13	96	7	127.305	529295032	149.724	450042427	672	7.38462	0.102117	0.754092	0.213313	0.00527865	0.00149319	0.345251	9.97298e-09	9.97298e-09	1	0	0	1	0	0
AACTT	64	371	5	127.305	529295032	149.724	450042427	1855	5.79688	0.502728	2.91425	0.824367	0.0145713	0.00412183	0.193586	2.75296e-08	2.75296e-08	1	0	0	1	0	0
AACTTAATAC	23	92	10	127.305	529295032	149.724	450042427	920	4	0.180668	0.722672	0.204425	0.00722672	0.00204425	0.267158	1.36535e-08	1.36535e-08	1	0	0	1	0	0
AACTTC	27	108	6	127.305	529295032	149.724	450042427	648	4	0.212088	0.848354	0.239977	0.00509012	0.00143986	0.160295	9.6168e-09	9.6168e-09	1	0	0	1	0	0
AACTTCAAG	5	65	9	127.305	529295032	149.724	450042427	585	13	0.0392756	0.510583	0.144431	0.00459525	0.00129988	0.781438	8.68183e-09	8.68183e-09	1	0	0	1	1	0
AACTTG	72	288	6	127.305	529295032	149.724	450042427	1728	4	0.565569	2.26228	0.63994	0.0135737	0.00383964	0.160295	2.56448e-08	2.56448e-08	1	0	0	1	0	0
AAG	3093	38489	3	127.305	529295032	149.724	450042427	115467	12.4439	24.2959	302.336	85.523	0.907008	0.256569	0.249337	1.71362e-06	1.71362e-06	1	0	0	0	0	0
AAGAAGAAGAAGAG	41	200	14	127.305	529295032	149.724	450042427	2800	4.87805	0.32206	1.57103	0.444403	0.0219944	0.00622164	0.456124	4.15541e-08	4.15541e-08	1	0	0	1	0	0
AAGAAGAAGG	93	508	10	127.305	529295032	149.724	450042427	5080	5.46237	0.730527	3.99041	1.12878	0.0399041	0.0112878	0.364829	7.53909e-08	7.53909e-08	1	0	0	1	0	0
AAGAAGAC	127	1101	8	127.305	529295032	149.724	450042427	8808	8.66929	0.997601	8.6485	2.44644	0.069188	0.0195715	0.463215	1.30717e-07	1.30717e-07	1	0	0	1	0	0
AAGAAGACAGAGAAGCAG	56	231	18	127.305	529295032	149.724	450042427	4158	4.125	0.439887	1.81453	0.513285	0.0326616	0.00923913	0.495913	6.17078e-08	6.17078e-08	1	0	0	1	0	0
AAGAAGACG	648	6435	9	127.305	529295032	149.724	450042427	57915	9.93056	5.09012	50.5478	14.2987	0.45493	0.128688	0.596932	8.59501e-07	8.59501e-07	1	0	0	1	1	0
AAGAAGAG	182	1504	8	127.305	529295032	149.724	450042427	12032	8.26374	1.42963	11.8141	3.34191	0.0945129	0.0267353	0.441545	1.78564e-07	1.78564e-07	1	0	0	1	0	0
AAGAAGAGAC	214	1800	10	127.305	529295032	149.724	450042427	18000	8.41121	1.681	14.1392	3.99962	0.141392	0.0399962	0.561782	2.67133e-07	2.67133e-07	1	0	0	1	1	0
AAGAAGAGG	458	2977	9	127.305	529295032	149.724	450042427	26793	6.5	3.59765	23.3847	6.61493	0.210462	0.0595344	0.390719	3.97628e-07	3.97628e-07	1	0	0	1	0	0
AAGAAGATTG	28	135	10	127.305	529295032	149.724	450042427	1350	4.82143	0.219944	1.06044	0.299972	0.0106044	0.00299972	0.322021	2.0035e-08	2.0035e-08	1	0	0	1	0	0
AAGAAGG	366	3536	7	127.305	529295032	149.724	450042427	24752	9.6612	2.87498	27.7757	7.85704	0.19443	0.0549993	0.451688	3.67338e-07	3.67338e-07	1	0	0	1	0	0
AAGAAGGAC	50	224	9	127.305	529295032	149.724	450042427	2016	4.48	0.392756	1.75955	0.497731	0.0158359	0.00447958	0.269296	2.99189e-08	2.99189e-08	1	0	0	1	0	0
AAGAAGGAG	1045	7745	9	127.305	529295032	149.724	450042427	69705	7.41148	8.20861	60.838	17.2095	0.547542	0.154885	0.445509	1.03447e-06	1.03447e-06	1	0	0	1	0	0
AAGAAT	479	2841	6	127.305	529295032	149.724	450042427	17046	5.93111	3.76261	22.3164	6.31274	0.133899	0.0378764	0.237682	2.52975e-07	2.52975e-07	1	0	0	1	0	0
AAGAATACTG	73	336	10	127.305	529295032	149.724	450042427	3360	4.60274	0.573424	2.63932	0.746596	0.0263932	0.00746596	0.307415	4.98649e-08	4.98649e-08	1	0	0	1	0	0
AAGAATCAG	122	836	9	127.305	529295032	149.724	450042427	7524	6.85246	0.958326	6.56689	1.8576	0.059102	0.0167184	0.411906	1.11662e-07	1.11662e-07	1	0	0	1	0	0
AAGAATCTACTACTAGTG	86	473	18	127.305	529295032	149.724	450042427	8514	5.5	0.675541	3.71548	1.05101	0.0668786	0.0189182	0.661217	1.26354e-07	1.26354e-07	1	0	0	1	1	0
AAGAATG	59	357	7	127.305	529295032	149.724	450042427	2499	6.05085	0.463453	2.80428	0.793259	0.01963	0.00555281	0.282894	3.7087e-08	3.7087e-08	1	0	0	1	0	0
AAGAATGTC	117	1081	9	127.305	529295032	149.724	450042427	9729	9.23932	0.91905	8.49139	2.402	0.0764225	0.021618	0.555381	1.44386e-07	1.44386e-07	1	0	0	1	1	0
AAGAATT	107	428	7	127.305	529295032	149.724	450042427	2996	4	0.840499	3.36199	0.951021	0.023534	0.00665715	0.187011	4.44628e-08	4.44628e-08	1	0	0	1	0	0
AAGACAATAG	683	7529	10	127.305	529295032	149.724	450042427	75290	11.0234	5.36505	59.1413	16.7295	0.591413	0.167295	0.73625	1.11736e-06	1.11736e-06	1	0	0	1	1	0
AAGACAATGG	24	192	10	127.305	529295032	149.724	450042427	1920	8	0.188523	1.50818	0.426626	0.0150818	0.00426626	0.534317	2.84942e-08	2.84942e-08	1	0	0	1	1	0
AAGACAGCAATAAGGGG	5	25	17	127.305	529295032	149.724	450042427	425	5	0.0392756	0.196378	0.0555503	0.00333843	0.000944355	0.567712	6.30731e-09	6.30731e-09	1	0	0	1	1	0
AAGACCTGGAGCCGGAATC	5	20	19	127.305	529295032	149.724	450042427	380	4	0.0392756	0.157103	0.0444403	0.00298495	0.000844365	0.507601	5.63948e-09	5.63948e-09	1	0	0	1	1	0
AAGACG	23	265	6	127.305	529295032	149.724	450042427	1590	11.5217	0.180668	2.08161	0.588833	0.0124897	0.003533	0.461719	2.35968e-08	2.35968e-08	1	0	0	1	0	0
AAGACGAG	1134	11686	8	127.305	529295032	149.724	450042427	93488	10.3051	8.90772	91.795	25.9664	0.73436	0.207732	0.55062	1.38743e-06	1.38743e-06	1	0	0	1	1	0
AAGACGG	66	644	7	127.305	529295032	149.724	450042427	4508	9.75758	0.518438	5.0587	1.43098	0.0354109	0.0100168	0.456193	6.6902e-08	6.6902e-08	1	0	0	1	0	0
AAGACTATAG	221	1236	10	127.305	529295032	149.724	450042427	12360	5.59276	1.73598	9.70894	2.74641	0.0970894	0.0274641	0.373538	1.83432e-07	1.83432e-07	1	0	0	1	0	0
AAGACTGGACAG	5	20	12	127.305	529295032	149.724	450042427	240	4	0.0392756	0.157103	0.0444403	0.00188523	0.000533283	0.32059	3.56178e-09	3.56178e-09	1	0	0	1	0	0
AAGACTGGTCTAATGCAC	5	20	18	127.305	529295032	149.724	450042427	360	4	0.0392756	0.157103	0.0444403	0.00282785	0.000799925	0.480885	5.34267e-09	5.34267e-09	1	0	0	1	0	0
AAGACTTCC	38	152	9	127.305	529295032	149.724	450042427	1368	4	0.298495	1.19398	0.337746	0.0107458	0.00303971	0.240443	2.03021e-08	2.03021e-08	1	0	0	1	0	0
AAGAG	189	1869	5	127.305	529295032	149.724	450042427	9345	9.88889	1.48462	14.6812	4.15294	0.0734062	0.0207647	0.330238	1.38687e-07	1.38687e-07	1	0	0	1	0	0
AAGAGAAGG	804	6689	9	127.305	529295032	149.724	450042427	60201	8.31965	6.31552	52.543	14.863	0.472887	0.133767	0.5001	8.93427e-07	8.93427e-07	1	0	0	1	1	0
AAGAGAATGGAATGG	5	25	15	127.305	529295032	149.724	450042427	375	5	0.0392756	0.196378	0.0555503	0.00294567	0.000833255	0.500922	5.56528e-09	5.56528e-09	1	0	0	1	1	0
AAGAGAATTAG	74	300	11	127.305	529295032	149.724	450042427	3300	4.05405	0.581279	2.35654	0.666604	0.0259219	0.00733264	0.297846	4.89744e-08	4.89744e-08	1	0	0	1	0	0
AAGAGAC	5	20	7	127.305	529295032	149.724	450042427	140	4	0.0392756	0.157103	0.0444403	0.00109972	0.000311082	0.187011	2.0777e-09	2.0777e-09	1	0	0	1	0	0
AAGAGACAG	33	140	9	127.305	529295032	149.724	450042427	1260	4.24242	0.259219	1.09972	0.311082	0.00989746	0.00279974	0.255015	1.86993e-08	1.86993e-08	1	0	0	1	0	0
AAGAGACTGAC	10	60	11	127.305	529295032	149.724	450042427	660	6	0.0785513	0.471308	0.133321	0.00518438	0.00146653	0.440811	9.79489e-09	9.79489e-09	1	0	0	1	0	0
AAGAGAG	11	44	7	127.305	529295032	149.724	450042427	308	4	0.0864064	0.345626	0.0977686	0.00241938	0.00068438	0.187011	4.57095e-09	4.57095e-09	1	0	0	1	0	0
AAGAGAGAGCAAGCAGAGAGCAG	5	20	23	127.305	529295032	149.724	450042427	460	4	0.0392756	0.157103	0.0444403	0.00361336	0.00102213	0.614464	6.82674e-09	6.82674e-09	1	0	0	1	1	0
AAGAGATAGCTGAGCCTG	236	1025	18	127.305	529295032	149.724	450042427	18450	4.34322	1.85381	8.05151	2.27756	0.144927	0.0409961	0.522148	2.73812e-07	2.73812e-07	1	0	0	1	1	0
AAGAGC	11	83	6	127.305	529295032	149.724	450042427	498	7.54545	0.0864064	0.651976	0.184427	0.00391185	0.00110656	0.302375	7.39069e-09	7.39069e-09	1	0	0	1	0	0
AAGAGG	54	290	6	127.305	529295032	149.724	450042427	1740	5.37037	0.424177	2.27799	0.644384	0.0136679	0.0038663	0.215211	2.58229e-08	2.58229e-08	1	0	0	1	0	0
AAGAGGAG	173	1275	8	127.305	529295032	149.724	450042427	10200	7.36994	1.35894	10.0153	2.83307	0.0801223	0.0226645	0.393788	1.51376e-07	1.51376e-07	1	0	0	1	0	0
AAGAGGAGG	5	20	9	127.305	529295032	149.724	450042427	180	4	0.0392756	0.157103	0.0444403	0.00141392	0.000399962	0.240443	2.67133e-09	2.67133e-09	1	0	0	1	0	0
AAGAGGG	154	1528	7	127.305	529295032	149.724	450042427	10696	9.92208	1.20969	12.0026	3.39524	0.0840185	0.0237666	0.463884	1.58737e-07	1.58737e-07	1	0	0	1	0	0
AAGAGGGGCAGAAGAGTGTG	10	40	20	127.305	529295032	149.724	450042427	800	4	0.0785513	0.314205	0.0888805	0.0062841	0.00177761	0.534317	1.18726e-08	1.18726e-08	1	0	0	1	1	0
AAGAT	2016	14710	5	127.305	529295032	149.724	450042427	73550	7.29663	15.8359	115.549	32.6858	0.577745	0.163429	0.243669	1.09154e-06	1.09154e-06	1	0	0	1	0	0
AAGATACGAT	125	1184	10	127.305	529295032	149.724	450042427	11840	9.472	0.981891	9.30047	2.63086	0.0930047	0.0263086	0.632631	1.75714e-07	1.75714e-07	1	0	0	1	1	0
AAGATACTAC	10	40	10	127.305	529295032	149.724	450042427	400	4	0.0785513	0.314205	0.0888805	0.00314205	0.000888805	0.267158	5.93629e-09	5.93629e-09	1	0	0	1	0	0
AAGATAG	45	180	7	127.305	529295032	149.724	450042427	1260	4	0.353481	1.41392	0.399962	0.00989746	0.00279974	0.187011	1.86993e-08	1.86993e-08	1	0	0	1	0	0
AAGATAGAC	236	2587	9	127.305	529295032	149.724	450042427	23283	10.9619	1.85381	20.3212	5.74835	0.182891	0.0517351	0.658925	3.45537e-07	3.45537e-07	1	0	0	1	1	0
AAGATC	24	106	6	127.305	529295032	149.724	450042427	636	4.41667	0.188523	0.832644	0.235533	0.00499586	0.0014132	0.176992	9.43871e-09	9.43871e-09	1	0	0	1	0	0
AAGATG	216	934	6	127.305	529295032	149.724	450042427	5604	4.32407	1.69671	7.33669	2.07536	0.0440201	0.0124522	0.173282	8.31675e-08	8.31675e-08	1	0	0	1	0	0
AAGATGG	9	36	7	127.305	529295032	149.724	450042427	252	4	0.0706962	0.282785	0.0799925	0.00197949	0.000559947	0.187011	3.73987e-09	3.73987e-09	1	0	0	1	0	0
AAGATGGTG	75	476	9	127.305	529295032	149.724	450042427	4284	6.34667	0.589135	3.73904	1.05768	0.0336514	0.0095191	0.381502	6.35777e-08	6.35777e-08	1	0	0	1	0	0
AAGATT	115	460	6	127.305	529295032	149.724	450042427	2760	4	0.90334	3.61336	1.02213	0.0216802	0.00613276	0.160295	4.09604e-08	4.09604e-08	1	0	0	1	0	0
AAGC	54	521	4	127.305	529295032	149.724	450042427	2084	9.64815	0.424177	4.09252	1.15767	0.0163701	0.00463067	0.257758	3.09281e-08	3.09281e-08	1	0	0	0	0	0
AAGCAC	18	72	6	127.305	529295032	149.724	450042427	432	4	0.141392	0.565569	0.159985	0.00339342	0.000959909	0.160295	6.4112e-09	6.4112e-09	1	0	0	1	0	0
AAGCAG	5	20	6	127.305	529295032	149.724	450042427	120	4	0.0392756	0.157103	0.0444403	0.000942615	0.000266642	0.160295	1.78089e-09	1.78089e-09	1	0	0	1	0	0
AAGCAGG	6	24	7	127.305	529295032	149.724	450042427	168	4	0.0471308	0.188523	0.0533283	0.00131966	0.000373298	0.187011	2.49324e-09	2.49324e-09	1	0	0	1	0	0
AAGCAGGACTG	10	40	11	127.305	529295032	149.724	450042427	440	4	0.0785513	0.314205	0.0888805	0.00345626	0.000977686	0.293874	6.52992e-09	6.52992e-09	1	0	0	1	0	0
AAGCCC	5	20	6	127.305	529295032	149.724	450042427	120	4	0.0392756	0.157103	0.0444403	0.000942615	0.000266642	0.160295	1.78089e-09	1.78089e-09	1	0	0	1	0	0
AAGCGGC	10	40	7	127.305	529295032	149.724	450042427	280	4	0.0785513	0.314205	0.0888805	0.00219944	0.000622164	0.187011	4.15541e-09	4.15541e-09	1	0	0	1	0	0
AAGCGT	82	328	6	127.305	529295032	149.724	450042427	1968	4	0.644121	2.57648	0.72882	0.0154589	0.00437292	0.160295	2.92066e-08	2.92066e-08	1	0	0	1	0	0
AAGCTACTAGCACAC	5	20	15	127.305	529295032	149.724	450042427	300	4	0.0392756	0.157103	0.0444403	0.00235654	0.000666604	0.400738	4.45222e-09	4.45222e-09	1	0	0	1	0	0
AAGCTCTCAGCAAGTAAGTCCTCC	10	45	24	127.305	529295032	149.724	450042427	1080	4.5	0.0785513	0.353481	0.0999906	0.00848354	0.00239977	0.721328	1.6028e-08	1.6028e-08	1	0	0	1	1	0
AAGCTCTGAGCAAGTCCTCC	5	20	20	127.305	529295032	149.724	450042427	400	4	0.0392756	0.157103	0.0444403	0.00314205	0.000888805	0.534317	5.93629e-09	5.93629e-09	1	0	0	1	1	0
AAGCTGACT	51	403	9	127.305	529295032	149.724	450042427	3627	7.90196	0.400612	3.16562	0.895471	0.0284906	0.00805924	0.474992	5.38274e-08	5.38274e-08	1	0	0	1	0	0
AAGG	735	12185	4	127.305	529295032	149.724	450042427	48740	16.5782	5.77352	95.7147	27.0752	0.382859	0.108301	0.442901	7.23338e-07	7.23338e-07	1	0	0	0	0	0
AAGGAC	5	30	6	127.305	529295032	149.724	450042427	180	6	0.0392756	0.235654	0.0666604	0.00141392	0.000399962	0.240443	2.67133e-09	2.67133e-09	1	0	0	1	0	0
AAGGAG	20	85	6	127.305	529295032	149.724	450042427	510	4.25	0.157103	0.667686	0.188871	0.00400612	0.00113323	0.170314	7.56878e-09	7.56878e-09	1	0	0	1	0	0
AAGGAGC	10	45	7	127.305	529295032	149.724	450042427	315	4.5	0.0785513	0.353481	0.0999906	0.00247437	0.000699934	0.210387	4.67483e-09	4.67483e-09	1	0	0	1	0	0
AAGGAGG	84	542	7	127.305	529295032	149.724	450042427	3794	6.45238	0.659831	4.25748	1.20433	0.0298024	0.00843032	0.301666	5.63058e-08	5.63058e-08	1	0	0	1	0	0
AAGGAT	28	322	6	127.305	529295032	149.724	450042427	1932	11.5	0.219944	2.52935	0.715488	0.0151761	0.00429293	0.460848	2.86723e-08	2.86723e-08	1	0	0	1	0	0
AAGGATCGGTCTG	5	35	13	127.305	529295032	149.724	450042427	455	7	0.0392756	0.274929	0.0777704	0.00357408	0.00101102	0.607785	6.75254e-09	6.75254e-09	1	0	0	1	1	0
AAGGC	344	1916	5	127.305	529295032	149.724	450042427	9580	5.56977	2.70216	15.0504	4.25738	0.0752521	0.0212869	0.186001	1.42174e-07	1.42174e-07	1	0	0	1	0	0
AAGGCAG	185	2054	7	127.305	529295032	149.724	450042427	14378	11.1027	1.4532	16.1344	4.56401	0.112941	0.0319481	0.519082	2.1338e-07	2.1338e-07	1	0	0	1	1	0
AAGGCGAAGGGG	5	20	12	127.305	529295032	149.724	450042427	240	4	0.0392756	0.157103	0.0444403	0.00188523	0.000533283	0.32059	3.56178e-09	3.56178e-09	1	0	0	1	0	0
AAGGCGACT	9	59	9	127.305	529295032	149.724	450042427	531	6.55556	0.0706962	0.463453	0.131099	0.00417107	0.00117989	0.394059	7.88043e-09	7.88043e-09	1	0	0	1	0	0
AAGGCGG	5	20	7	127.305	529295032	149.724	450042427	140	4	0.0392756	0.157103	0.0444403	0.00109972	0.000311082	0.187011	2.0777e-09	2.0777e-09	1	0	0	1	0	0
AAGGG	2	12	5	127.305	529295032	149.724	450042427	60	6	0.0157103	0.0942615	0.0266642	0.000471308	0.000133321	0.200369	8.90444e-10	8.90444e-10	1	0	0	1	0	0
AAGGGC	6	24	6	127.305	529295032	149.724	450042427	144	4	0.0471308	0.188523	0.0533283	0.00113114	0.00031997	0.160295	2.13707e-09	2.13707e-09	1	0	0	1	0	0
AAGGGG	19	96	6	127.305	529295032	149.724	450042427	576	5.05263	0.149247	0.754092	0.213313	0.00452455	0.00127988	0.202478	8.54826e-09	8.54826e-09	1	0	0	1	0	0
AAGGGGC	5	20	7	127.305	529295032	149.724	450042427	140	4	0.0392756	0.157103	0.0444403	0.00109972	0.000311082	0.187011	2.0777e-09	2.0777e-09	1	0	0	1	0	0
AAGGGGGTCCCATCG	5	30	15	127.305	529295032	149.724	450042427	450	6	0.0392756	0.235654	0.0666604	0.00353481	0.000999906	0.601107	6.67833e-09	6.67833e-09	1	0	0	1	1	0
AAGGGTCTCTCACAGACAT	5	20	19	127.305	529295032	149.724	450042427	380	4	0.0392756	0.157103	0.0444403	0.00298495	0.000844365	0.507601	5.63948e-09	5.63948e-09	1	0	0	1	1	0
AAGGTC	143	638	6	127.305	529295032	149.724	450042427	3828	4.46154	1.12328	5.01157	1.41764	0.0300694	0.00850586	0.178791	5.68103e-08	5.68103e-08	1	0	0	1	0	0
AAGGTG	5	20	6	127.305	529295032	149.724	450042427	120	4	0.0392756	0.157103	0.0444403	0.000942615	0.000266642	0.160295	1.78089e-09	1.78089e-09	1	0	0	1	0	0
AAGT	3042	24231	4	127.305	529295032	149.724	450042427	96924	7.96548	23.8953	190.338	53.8416	0.76135	0.215366	0.212805	1.43842e-06	1.43842e-06	1	0	0	0	0	0
AAGTAATCC	22	88	9	127.305	529295032	149.724	450042427	792	4	0.172813	0.691251	0.195537	0.00622126	0.00175983	0.240443	1.17539e-08	1.17539e-08	1	0	0	1	0	0
AAGTAC	5	25	6	127.305	529295032	149.724	450042427	150	5	0.0392756	0.196378	0.0555503	0.00117827	0.000333302	0.200369	2.22611e-09	2.22611e-09	1	0	0	1	0	0
AAGTACT	39	156	7	127.305	529295032	149.724	450042427	1092	4	0.30635	1.2254	0.346634	0.0085778	0.00242644	0.187011	1.62061e-08	1.62061e-08	1	0	0	1	0	0
AAGTAG	58	232	6	127.305	529295032	149.724	450042427	1392	4	0.455597	1.82239	0.515507	0.0109343	0.00309304	0.160295	2.06583e-08	2.06583e-08	1	0	0	1	0	0
AAGTAGC	57	837	7	127.305	529295032	149.724	450042427	5859	14.6842	0.447742	6.57474	1.85982	0.0460232	0.0130188	0.686527	8.69519e-08	8.69519e-08	1	0	0	1	1	0
AAGTAGGAG	1	4	9	127.305	529295032	149.724	450042427	36	4	0.00785513	0.0314205	0.00888805	0.000282785	7.99925e-05	0.240443	5.34267e-10	5.34267e-10	1	0	0	1	0	0
AAGTAGT	382	4775	7	127.305	529295032	149.724	450042427	33425	12.5	3.00066	37.5082	10.6101	0.262558	0.0742708	0.584409	4.96052e-07	4.96052e-07	1	0	0	1	1	0
AAGTAT	39	156	6	127.305	529295032	149.724	450042427	936	4	0.30635	1.2254	0.346634	0.0073524	0.0020798	0.160295	1.38909e-08	1.38909e-08	1	0	0	1	0	0
AAGTATAC	62	450	8	127.305	529295032	149.724	450042427	3600	7.25806	0.487018	3.53481	0.999906	0.0282785	0.00799925	0.387811	5.34267e-08	5.34267e-08	1	0	0	1	0	0
AAGTATGTATG	44	192	11	127.305	529295032	149.724	450042427	2112	4.36364	0.345626	1.50818	0.426626	0.01659	0.00469289	0.32059	3.13436e-08	3.13436e-08	1	0	0	1	0	0
AAGTCCACCTC	26	104	11	127.305	529295032	149.724	450042427	1144	4	0.204233	0.816933	0.231089	0.00898627	0.00254198	0.293874	1.69778e-08	1.69778e-08	1	0	0	1	0	0
AAGTCCTACTAC	56	286	12	127.305	529295032	149.724	450042427	3432	5.10714	0.439887	2.24657	0.635496	0.0269588	0.00762595	0.409325	5.09334e-08	5.09334e-08	1	0	0	1	0	0
AAGTCG	6	84	6	127.305	529295032	149.724	450042427	504	14	0.0471308	0.659831	0.186649	0.00395898	0.00111989	0.561033	7.47973e-09	7.47973e-09	1	0	0	1	1	0
AAGTCGCAATG	10	45	11	127.305	529295032	149.724	450042427	495	4.5	0.0785513	0.353481	0.0999906	0.00388829	0.0010999	0.330609	7.34616e-09	7.34616e-09	1	0	0	1	0	0
AAGTCGTGCTGG	10	55	12	127.305	529295032	149.724	450042427	660	5.5	0.0785513	0.432032	0.122211	0.00518438	0.00146653	0.440811	9.79489e-09	9.79489e-09	1	0	0	1	0	0
AAGTG	5	25	5	127.305	529295032	149.724	450042427	125	5	0.0392756	0.196378	0.0555503	0.000981891	0.000277752	0.166974	1.85509e-09	1.85509e-09	1	0	0	1	0	0
AAGTGAGC	5	20	8	127.305	529295032	149.724	450042427	160	4	0.0392756	0.157103	0.0444403	0.00125682	0.000355522	0.213727	2.37452e-09	2.37452e-09	1	0	0	1	0	0
AAGTGAT	28	288	7	127.305	529295032	149.724	450042427	2016	10.2857	0.219944	2.26228	0.63994	0.0158359	0.00447958	0.480885	2.99189e-08	2.99189e-08	1	0	0	1	0	0
AAGTGCTCACCTGTGAGGT	5	25	19	127.305	529295032	149.724	450042427	475	5	0.0392756	0.196378	0.0555503	0.00373119	0.00105546	0.634501	7.04935e-09	7.04935e-09	1	0	0	1	1	0
AAGTGG	5	25	6	127.305	529295032	149.724	450042427	150	5	0.0392756	0.196378	0.0555503	0.00117827	0.000333302	0.200369	2.22611e-09	2.22611e-09	1	0	0	1	0	0
AAT	285824	3380486	3	127.305	529295032	149.724	450042427	10141458	11.8272	2245.18	26554.2	7511.48	79.6625	22.5344	0.236979	0.000150507	0.000150507	1	1	1	0	0	0
AATAATAATT	89	449	10	127.305	529295032	149.724	450042427	4490	5.04494	0.699106	3.52695	0.997684	0.0352695	0.00997684	0.33695	6.66349e-08	6.66349e-08	1	0	0	1	0	0
AATAATAGT	55	365	9	127.305	529295032	149.724	450042427	3285	6.63636	0.432032	2.86712	0.811035	0.0258041	0.00729931	0.398916	4.87518e-08	4.87518e-08	1	0	0	1	0	0
AATAATCAT	192	1440	9	127.305	529295032	149.724	450042427	12960	7.5	1.50818	11.3114	3.1997	0.101802	0.0287973	0.45083	1.92336e-07	1.92336e-07	1	0	0	1	0	0
AATAATG	10	45	7	127.305	529295032	149.724	450042427	315	4.5	0.0785513	0.353481	0.0999906	0.00247437	0.000699934	0.210387	4.67483e-09	4.67483e-09	1	0	0	1	0	0
AATAATGAT	88	917	9	127.305	529295032	149.724	450042427	8253	10.4205	0.691251	7.20315	2.03759	0.0648284	0.0183383	0.62638	1.22481e-07	1.22481e-07	1	0	0	1	1	0
AATAATT	78	583	7	127.305	529295032	149.724	450042427	4081	7.47436	0.6127	4.57954	1.29543	0.0320568	0.00906803	0.349447	6.0565e-08	6.0565e-08	1	0	0	1	0	0
AATAATTGT	37	180	9	127.305	529295032	149.724	450042427	1620	4.86486	0.29064	1.41392	0.399962	0.0127253	0.00359966	0.29243	2.4042e-08	2.4042e-08	1	0	0	1	0	0
AATAC	1361	7945	5	127.305	529295032	149.724	450042427	39725	5.83762	10.6908	62.409	17.6539	0.312045	0.0882695	0.194946	5.89548e-07	5.89548e-07	1	0	0	1	0	0
AATACAATAG	175	1026	10	127.305	529295032	149.724	450042427	10260	5.86286	1.37465	8.05936	2.27979	0.0805936	0.0227979	0.391578	1.52266e-07	1.52266e-07	1	0	0	1	0	0
AATACAG	26	154	7	127.305	529295032	149.724	450042427	1078	5.92308	0.204233	1.20969	0.34219	0.00846783	0.00239533	0.27692	1.59983e-08	1.59983e-08	1	0	0	1	0	0
AATACAGACCCAGACACTGCAG	10	40	22	127.305	529295032	149.724	450042427	880	4	0.0785513	0.314205	0.0888805	0.00691251	0.00195537	0.587749	1.30598e-08	1.30598e-08	1	0	0	1	1	0
AATACAGCTGCGGTGG	5	20	16	127.305	529295032	149.724	450042427	320	4	0.0392756	0.157103	0.0444403	0.00251364	0.000711044	0.427454	4.74904e-09	4.74904e-09	1	0	0	1	0	0
AATACC	74	479	6	127.305	529295032	149.724	450042427	2874	6.47297	0.581279	3.76261	1.06434	0.0225756	0.00638606	0.259396	4.26523e-08	4.26523e-08	1	0	0	1	0	0
AATACCT	103	412	7	127.305	529295032	149.724	450042427	2884	4	0.809078	3.23631	0.915469	0.0226542	0.00640828	0.187011	4.28007e-08	4.28007e-08	1	0	0	1	0	0
AATACGTCTG	167	689	10	127.305	529295032	149.724	450042427	6890	4.12575	1.31181	5.41218	1.53097	0.0541218	0.0153097	0.275557	1.02253e-07	1.02253e-07	1	0	0	1	0	0
AATACT	136	865	6	127.305	529295032	149.724	450042427	5190	6.36029	1.0683	6.79469	1.92204	0.0407681	0.0115322	0.254881	7.70234e-08	7.70234e-08	1	0	0	1	0	0
AATAG	2473	18937	5	127.305	529295032	149.724	450042427	94685	7.6575	19.4257	148.753	42.0783	0.743763	0.210391	0.255721	1.4052e-06	1.4052e-06	1	0	0	1	0	0
AATAGAATAGAATGG	675	4729	15	127.305	529295032	149.724	450042427	70935	7.00593	5.30221	37.1469	10.5079	0.557204	0.157618	0.701885	1.05273e-06	1.05273e-06	1	0	0	1	1	0
AATAGAATGG	241	2466	10	127.305	529295032	149.724	450042427	24660	10.2324	1.89309	19.3707	5.47948	0.193707	0.0547948	0.683416	3.65973e-07	3.65973e-07	1	0	0	1	1	0
AATAGATAG	5	30	9	127.305	529295032	149.724	450042427	270	6	0.0392756	0.235654	0.0666604	0.00212088	0.000599943	0.360664	4.007e-09	4.007e-09	1	0	0	1	0	0
AATAGATATAG	103	655	11	127.305	529295032	149.724	450042427	7205	6.35922	0.809078	5.14511	1.45542	0.0565962	0.0160096	0.467203	1.06928e-07	1.06928e-07	1	0	0	1	0	0
AATAGCGAT	1	4	9	127.305	529295032	149.724	450042427	36	4	0.00785513	0.0314205	0.00888805	0.000282785	7.99925e-05	0.240443	5.34267e-10	5.34267e-10	1	0	0	1	0	0
AATAGCTATT	5	25	10	127.305	529295032	149.724	450042427	250	5	0.0392756	0.196378	0.0555503	0.00196378	0.000555503	0.333948	3.71018e-09	3.71018e-09	1	0	0	1	0	0
AATAGG	5	45	6	127.305	529295032	149.724	450042427	270	9	0.0392756	0.353481	0.0999906	0.00212088	0.000599943	0.360664	4.007e-09	4.007e-09	1	0	0	1	0	0
AATAGT	961	10708	6	127.305	529295032	149.724	450042427	64248	11.1426	7.54878	84.1127	23.7933	0.504676	0.14276	0.446524	9.53488e-07	9.53488e-07	1	0	0	1	0	0
AATAGTCC	10	40	8	127.305	529295032	149.724	450042427	320	4	0.0785513	0.314205	0.0888805	0.00251364	0.000711044	0.213727	4.74904e-09	4.74904e-09	1	0	0	1	0	0
AATAGTG	9	123	7	127.305	529295032	149.724	450042427	861	13.6667	0.0706962	0.966181	0.273308	0.00676327	0.00191315	0.638954	1.27779e-08	1.27779e-08	1	0	0	1	1	0
AATAT	715	4287	5	127.305	529295032	149.724	450042427	21435	5.9958	5.61642	33.6749	9.52577	0.168375	0.0476288	0.200229	3.18111e-07	3.18111e-07	1	0	0	1	0	0
AATATAC	120	1393	7	127.305	529295032	149.724	450042427	9751	11.6083	0.942615	10.9422	3.09526	0.0765954	0.0216668	0.542721	1.44712e-07	1.44712e-07	1	0	0	1	1	0
AATATACTAGAC	5	50	12	127.305	529295032	149.724	450042427	600	10	0.0392756	0.392756	0.111101	0.00471308	0.00133321	0.801475	8.90444e-09	8.90444e-09	1	0	0	1	1	0
AATATAGGTGCTGTAGTCC	88	368	19	127.305	529295032	149.724	450042427	6992	4.18182	0.691251	2.89069	0.817701	0.0549231	0.0155363	0.530674	1.03766e-07	1.03766e-07	1	0	0	1	1	0
AATATAT	40	180	7	127.305	529295032	149.724	450042427	1260	4.5	0.314205	1.41392	0.399962	0.00989746	0.00279974	0.210387	1.86993e-08	1.86993e-08	1	0	0	1	0	0
AATATATAC	58	519	9	127.305	529295032	149.724	450042427	4671	8.94828	0.455597	4.07681	1.15322	0.0366913	0.010379	0.537887	6.93211e-08	6.93211e-08	1	0	0	1	1	0
AATATATGACG	199	1602	11	127.305	529295032	149.724	450042427	17622	8.05025	1.56317	12.5839	3.55966	0.138423	0.0391563	0.59144	2.61523e-07	2.61523e-07	1	0	0	1	1	0
AATATC	5	20	6	127.305	529295032	149.724	450042427	120	4	0.0392756	0.157103	0.0444403	0.000942615	0.000266642	0.160295	1.78089e-09	1.78089e-09	1	0	0	1	0	0
AATATCTATG	76	441	10	127.305	529295032	149.724	450042427	4410	5.80263	0.59699	3.46411	0.979908	0.0346411	0.00979908	0.387556	6.54476e-08	6.54476e-08	1	0	0	1	0	0
AATATG	90	360	6	127.305	529295032	149.724	450042427	2160	4	0.706962	2.82785	0.799925	0.0169671	0.00479955	0.160295	3.2056e-08	3.2056e-08	1	0	0	1	0	0
AATATGTCAC	34	145	10	127.305	529295032	149.724	450042427	1450	4.26471	0.267074	1.13899	0.322192	0.0113899	0.00322192	0.284838	2.15191e-08	2.15191e-08	1	0	0	1	0	0
AATATT	40	185	6	127.305	529295032	149.724	450042427	1110	4.625	0.314205	1.4532	0.411072	0.00871919	0.00246643	0.185341	1.64732e-08	1.64732e-08	1	0	0	1	0	0
AATC	4092	30431	4	127.305	529295032	149.724	450042427	121724	7.43671	32.1432	239.039	67.6181	0.956158	0.270472	0.198678	1.80647e-06	1.80647e-06	1	0	0	0	0	0
AATCAG	34	140	6	127.305	529295032	149.724	450042427	840	4.11765	0.267074	1.09972	0.311082	0.00659831	0.00186649	0.16501	1.24662e-08	1.24662e-08	1	0	0	1	0	0
AATCAGG	5	25	7	127.305	529295032	149.724	450042427	175	5	0.0392756	0.196378	0.0555503	0.00137465	0.000388852	0.233764	2.59713e-09	2.59713e-09	1	0	0	1	0	0
AATCAGT	5	20	7	127.305	529295032	149.724	450042427	140	4	0.0392756	0.157103	0.0444403	0.00109972	0.000311082	0.187011	2.0777e-09	2.0777e-09	1	0	0	1	0	0
AATCAT	189	794	6	127.305	529295032	149.724	450042427	4764	4.20106	1.48462	6.23697	1.76428	0.0374218	0.0105857	0.168352	7.07013e-08	7.07013e-08	1	0	0	1	0	0
AATCC	34	235	5	127.305	529295032	149.724	450042427	1175	6.91176	0.267074	1.84596	0.522173	0.00922978	0.00261086	0.230817	1.74379e-08	1.74379e-08	1	0	0	1	0	0
AATCCG	9	36	6	127.305	529295032	149.724	450042427	216	4	0.0706962	0.282785	0.0799925	0.00169671	0.000479955	0.160295	3.2056e-09	3.2056e-09	1	0	0	1	0	0
AATCCT	1	4	6	127.305	529295032	149.724	450042427	24	4	0.00785513	0.0314205	0.00888805	0.000188523	5.33283e-05	0.160295	3.56178e-10	3.56178e-10	1	0	0	1	0	0
AATCCTG	5	20	7	127.305	529295032	149.724	450042427	140	4	0.0392756	0.157103	0.0444403	0.00109972	0.000311082	0.187011	2.0777e-09	2.0777e-09	1	0	0	1	0	0
AATCG	52	516	5	127.305	529295032	149.724	450042427	2580	9.92308	0.408467	4.05325	1.14656	0.0202662	0.00573279	0.331379	3.82891e-08	3.82891e-08	1	0	0	1	0	0
AATCGAATG	76	359	9	127.305	529295032	149.724	450042427	3231	4.72368	0.59699	2.81999	0.797703	0.0253799	0.00717932	0.283944	4.79504e-08	4.79504e-08	1	0	0	1	0	0
AATCGAATT	143	1505	9	127.305	529295032	149.724	450042427	13545	10.5245	1.12328	11.822	3.34413	0.106398	0.0300972	0.632633	2.01018e-07	2.01018e-07	1	0	0	1	1	0
AATCGG	11	49	6	127.305	529295032	149.724	450042427	294	4.45455	0.0864064	0.384901	0.108879	0.00230941	0.000653272	0.17851	4.36318e-09	4.36318e-09	1	0	0	1	0	0
AATCGT	34	136	6	127.305	529295032	149.724	450042427	816	4	0.267074	1.0683	0.302194	0.00640978	0.00181316	0.160295	1.211e-08	1.211e-08	1	0	0	1	0	0
AATCT	7317	41246	5	127.305	529295032	149.724	450042427	206230	5.63701	57.476	323.993	91.6491	1.61996	0.458246	0.188247	3.06061e-06	3.06061e-06	1	0	0	1	0	0
AATCTC	5	20	6	127.305	529295032	149.724	450042427	120	4	0.0392756	0.157103	0.0444403	0.000942615	0.000266642	0.160295	1.78089e-09	1.78089e-09	1	0	0	1	0	0
AATCTG	232	993	6	127.305	529295032	149.724	450042427	5958	4.28017	1.82239	7.80014	2.20646	0.0468009	0.0132388	0.171523	8.84211e-08	8.84211e-08	1	0	0	1	0	0
AATG	845	5994	4	127.305	529295032	149.724	450042427	23976	7.09349	6.63758	47.0836	13.3187	0.188335	0.053275	0.189509	3.55822e-07	3.55822e-07	1	0	0	0	0	0
AATGAC	5	20	6	127.305	529295032	149.724	450042427	120	4	0.0392756	0.157103	0.0444403	0.000942615	0.000266642	0.160295	1.78089e-09	1.78089e-09	1	0	0	1	0	0
AATGACACACAC	10	60	12	127.305	529295032	149.724	450042427	720	6	0.0785513	0.471308	0.133321	0.00565569	0.00159985	0.480885	1.06853e-08	1.06853e-08	1	0	0	1	0	0
AATGAGC	27	108	7	127.305	529295032	149.724	450042427	756	4	0.212088	0.848354	0.239977	0.00593848	0.00167984	0.187011	1.12196e-08	1.12196e-08	1	0	0	1	0	0
AATGAGG	5	30	7	127.305	529295032	149.724	450042427	210	6	0.0392756	0.235654	0.0666604	0.00164958	0.000466623	0.280516	3.11655e-09	3.11655e-09	1	0	0	1	0	0
AATGAT	274	2034	6	127.305	529295032	149.724	450042427	12204	7.42336	2.15231	15.9773	4.51957	0.095864	0.0271174	0.297482	1.81116e-07	1.81116e-07	1	0	0	1	0	0
AATGATG	7	49	7	127.305	529295032	149.724	450042427	343	7	0.0549859	0.384901	0.108879	0.00269431	0.00076215	0.327269	5.09037e-09	5.09037e-09	1	0	0	1	0	0
AATGC	62	532	5	127.305	529295032	149.724	450042427	2660	8.58065	0.487018	4.17893	1.18211	0.0208946	0.00591055	0.286549	3.94764e-08	3.94764e-08	1	0	0	1	0	0
AATGCT	5	30	6	127.305	529295032	149.724	450042427	180	6	0.0392756	0.235654	0.0666604	0.00141392	0.000399962	0.240443	2.67133e-09	2.67133e-09	1	0	0	1	0	0
AATGCTAGTGTGAGGATGCT	10	45	20	127.305	529295032	149.724	450042427	900	4.5	0.0785513	0.353481	0.0999906	0.00706962	0.00199981	0.601107	1.33567e-08	1.33567e-08	1	0	0	1	1	0
AATGCTGCTGTGATG	54	225	15	127.305	529295032	149.724	450042427	3375	4.16667	0.424177	1.7674	0.499953	0.0265111	0.00749929	0.417435	5.00875e-08	5.00875e-08	1	0	0	1	0	0
AATGG	85	611	5	127.305	529295032	149.724	450042427	3055	7.18824	0.667686	4.79948	1.35765	0.0239974	0.00678825	0.24005	4.53385e-08	4.53385e-08	1	0	0	1	0	0
AATGGAC	5	20	7	127.305	529295032	149.724	450042427	140	4	0.0392756	0.157103	0.0444403	0.00109972	0.000311082	0.187011	2.0777e-09	2.0777e-09	1	0	0	1	0	0
AATGGATAG	78	409	9	127.305	529295032	149.724	450042427	3681	5.24359	0.6127	3.21275	0.908803	0.0289147	0.00817923	0.315196	5.46288e-08	5.46288e-08	1	0	0	1	0	0
AATGGC	35	140	6	127.305	529295032	149.724	450042427	840	4	0.274929	1.09972	0.311082	0.00659831	0.00186649	0.160295	1.24662e-08	1.24662e-08	1	0	0	1	0	0
AATGGG	46	208	6	127.305	529295032	149.724	450042427	1248	4.52174	0.361336	1.63387	0.462179	0.0098032	0.00277307	0.181203	1.85212e-08	1.85212e-08	1	0	0	1	0	0
AATGGGATAG	41	316	10	127.305	529295032	149.724	450042427	3160	7.70732	0.32206	2.48222	0.702156	0.0248222	0.00702156	0.514769	4.68967e-08	4.68967e-08	1	0	0	1	1	0
AATGGGATGT	5	20	10	127.305	529295032	149.724	450042427	200	4	0.0392756	0.157103	0.0444403	0.00157103	0.000444403	0.267158	2.96815e-09	2.96815e-09	1	0	0	1	0	0
AATGGT	123	566	6	127.305	529295032	149.724	450042427	3396	4.60163	0.966181	4.446	1.25766	0.026676	0.00754596	0.184404	5.03991e-08	5.03991e-08	1	0	0	1	0	0
AATGGTGGG	5	20	9	127.305	529295032	149.724	450042427	180	4	0.0392756	0.157103	0.0444403	0.00141392	0.000399962	0.240443	2.67133e-09	2.67133e-09	1	0	0	1	0	0
AATGT	215	1282	5	127.305	529295032	149.724	450042427	6410	5.96279	1.68885	10.0703	2.84862	0.0503514	0.0142431	0.199126	9.51291e-08	9.51291e-08	1	0	0	1	0	0
AATGTAG	122	1724	7	127.305	529295032	149.724	450042427	12068	14.1311	0.958326	13.5422	3.83075	0.0947957	0.0268152	0.66067	1.79098e-07	1.79098e-07	1	0	0	1	1	0
AATGTC	253	1071	6	127.305	529295032	149.724	450042427	6426	4.2332	1.98735	8.41284	2.37978	0.0504771	0.0142787	0.16964	9.53666e-08	9.53666e-08	1	0	0	1	0	0
AATGTCCAT	8	32	9	127.305	529295032	149.724	450042427	288	4	0.062841	0.251364	0.0711044	0.00226228	0.00063994	0.240443	4.27413e-09	4.27413e-09	1	0	0	1	0	0
AATGTG	40	200	6	127.305	529295032	149.724	450042427	1200	5	0.314205	1.57103	0.444403	0.00942615	0.00266642	0.200369	1.78089e-08	1.78089e-08	1	0	0	1	0	0
AATGTGGAGCTG	5	25	12	127.305	529295032	149.724	450042427	300	5	0.0392756	0.196378	0.0555503	0.00235654	0.000666604	0.400738	4.45222e-09	4.45222e-09	1	0	0	1	0	0
AATT	1368	9432	4	127.305	529295032	149.724	450042427	37728	6.89474	10.7458	74.0896	20.958	0.296358	0.0838321	0.184199	5.59911e-07	5.59911e-07	1	0	0	0	0	0
AATTAC	341	2890	6	127.305	529295032	149.724	450042427	17340	8.47507	2.6786	22.7013	6.42162	0.136208	0.0385297	0.339628	2.57338e-07	2.57338e-07	1	0	0	1	0	0
AATTAG	10	45	6	127.305	529295032	149.724	450042427	270	4.5	0.0785513	0.353481	0.0999906	0.00212088	0.000599943	0.180332	4.007e-09	4.007e-09	1	0	0	1	0	0
AATTAT	56	234	6	127.305	529295032	149.724	450042427	1404	4.17857	0.439887	1.8381	0.519951	0.0110286	0.00311971	0.167451	2.08364e-08	2.08364e-08	1	0	0	1	0	0
AATTATACG	73	496	9	127.305	529295032	149.724	450042427	4464	6.79452	0.573424	3.89614	1.10212	0.0350653	0.00991906	0.408423	6.6249e-08	6.6249e-08	1	0	0	1	0	0
AATTATATAATTC	38	185	13	127.305	529295032	149.724	450042427	2405	4.86842	0.298495	1.4532	0.411072	0.0188916	0.00534394	0.422708	3.5692e-08	3.5692e-08	1	0	0	1	0	0
AATTATC	5	30	7	127.305	529295032	149.724	450042427	210	6	0.0392756	0.235654	0.0666604	0.00164958	0.000466623	0.280516	3.11655e-09	3.11655e-09	1	0	0	1	0	0
AATTATCC	13	54	8	127.305	529295032	149.724	450042427	432	4.15385	0.102117	0.424177	0.119989	0.00339342	0.000959909	0.221947	6.4112e-09	6.4112e-09	1	0	0	1	0	0
AATTC	322	2068	5	127.305	529295032	149.724	450042427	10340	6.42236	2.52935	16.2444	4.59512	0.081222	0.0229756	0.214473	1.53453e-07	1.53453e-07	1	0	0	1	0	0
AATTCACATAC	27	198	11	127.305	529295032	149.724	450042427	2178	7.33333	0.212088	1.55532	0.439959	0.0171085	0.00483954	0.53877	3.23231e-08	3.23231e-08	1	0	0	1	1	0
AATTCC	9	36	6	127.305	529295032	149.724	450042427	216	4	0.0706962	0.282785	0.0799925	0.00169671	0.000479955	0.160295	3.2056e-09	3.2056e-09	1	0	0	1	0	0
AC	6687	108367	2	127.305	529295032	149.724	450042427	216734	16.2056	52.5272	851.237	240.793	1.70247	0.481586	0.216473	3.21649e-06	3.21649e-06	1	0	0	0	0	0
ACACACACCAG	5	25	11	127.305	529295032	149.724	450042427	275	5	0.0392756	0.196378	0.0555503	0.00216016	0.000611053	0.367343	4.0812e-09	4.0812e-09	1	0	0	1	0	0
ACACACATG	5	20	9	127.305	529295032	149.724	450042427	180	4	0.0392756	0.157103	0.0444403	0.00141392	0.000399962	0.240443	2.67133e-09	2.67133e-09	1	0	0	1	0	0
ACACACCGGGAGG	5	20	13	127.305	529295032	149.724	450042427	260	4	0.0392756	0.157103	0.0444403	0.00204233	0.000577723	0.347306	3.85859e-09	3.85859e-09	1	0	0	1	0	0
ACACACCTCCATCTCC	5	20	16	127.305	529295032	149.724	450042427	320	4	0.0392756	0.157103	0.0444403	0.00251364	0.000711044	0.427454	4.74904e-09	4.74904e-09	1	0	0	1	0	0
ACACACGC	163	1299	8	127.305	529295032	149.724	450042427	10392	7.96933	1.28039	10.2038	2.88639	0.0816305	0.0230912	0.425815	1.54225e-07	1.54225e-07	1	0	0	1	0	0
ACACACGGG	5	20	9	127.305	529295032	149.724	450042427	180	4	0.0392756	0.157103	0.0444403	0.00141392	0.000399962	0.240443	2.67133e-09	2.67133e-09	1	0	0	1	0	0
ACACACTC	5	30	8	127.305	529295032	149.724	450042427	240	6	0.0392756	0.235654	0.0666604	0.00188523	0.000533283	0.32059	3.56178e-09	3.56178e-09	1	0	0	1	0	0
ACACACTCGCACGC	10	65	14	127.305	529295032	149.724	450042427	910	6.5	0.0785513	0.510583	0.144431	0.00714817	0.00202203	0.607785	1.35051e-08	1.35051e-08	1	0	0	1	1	0
ACACAG	35	205	6	127.305	529295032	149.724	450042427	1230	5.85714	0.274929	1.6103	0.455513	0.00966181	0.00273308	0.234718	1.82541e-08	1.82541e-08	1	0	0	1	0	0
ACACAGACCTGAG	5	20	13	127.305	529295032	149.724	450042427	260	4	0.0392756	0.157103	0.0444403	0.00204233	0.000577723	0.347306	3.85859e-09	3.85859e-09	1	0	0	1	0	0
ACACAGAGTACTGC	9	41	14	127.305	529295032	149.724	450042427	574	4.55556	0.0706962	0.32206	0.0911025	0.00450884	0.00127544	0.425969	8.51858e-09	8.51858e-09	1	0	0	1	0	0
ACACAGCACAG	8	42	11	127.305	529295032	149.724	450042427	462	5.25	0.062841	0.329915	0.0933245	0.00362907	0.00102657	0.38571	6.85642e-09	6.85642e-09	1	0	0	1	0	0
ACACAGG	10	40	7	127.305	529295032	149.724	450042427	280	4	0.0785513	0.314205	0.0888805	0.00219944	0.000622164	0.187011	4.15541e-09	4.15541e-09	1	0	0	1	0	0
ACACAGGAGG	5	25	10	127.305	529295032	149.724	450042427	250	5	0.0392756	0.196378	0.0555503	0.00196378	0.000555503	0.333948	3.71018e-09	3.71018e-09	1	0	0	1	0	0
ACACAGGGCC	10	42	10	127.305	529295032	149.724	450042427	420	4.2	0.0785513	0.329915	0.0933245	0.00329915	0.000933245	0.280516	6.23311e-09	6.23311e-09	1	0	0	1	0	0
ACACAT	82	391	6	127.305	529295032	149.724	450042427	2346	4.76829	0.644121	3.07136	0.868807	0.0184281	0.00521284	0.191083	3.48164e-08	3.48164e-08	1	0	0	1	0	0
ACACATAT	150	605	8	127.305	529295032	149.724	450042427	4840	4.03333	1.17827	4.75235	1.34432	0.0380188	0.0107545	0.215508	7.18292e-08	7.18292e-08	1	0	0	1	0	0
ACACC	11	110	5	127.305	529295032	149.724	450042427	550	10	0.0864064	0.864064	0.244421	0.00432032	0.00122211	0.333948	8.16241e-09	8.16241e-09	1	0	0	1	0	0
ACACCACC	5	20	8	127.305	529295032	149.724	450042427	160	4	0.0392756	0.157103	0.0444403	0.00125682	0.000355522	0.213727	2.37452e-09	2.37452e-09	1	0	0	1	0	0
ACACCACTGT	10	45	10	127.305	529295032	149.724	450042427	450	4.5	0.0785513	0.353481	0.0999906	0.00353481	0.000999906	0.300553	6.67833e-09	6.67833e-09	1	0	0	1	0	0
ACACCAGCATCCCC	10	55	14	127.305	529295032	149.724	450042427	770	5.5	0.0785513	0.432032	0.122211	0.00604845	0.00171095	0.51428	1.14274e-08	1.14274e-08	1	0	0	1	1	0
ACACCAGGACT	10	50	11	127.305	529295032	149.724	450042427	550	5	0.0785513	0.392756	0.111101	0.00432032	0.00122211	0.367343	8.16241e-09	8.16241e-09	1	0	0	1	0	0
ACACCAT	64	256	7	127.305	529295032	149.724	450042427	1792	4	0.502728	2.01091	0.568835	0.0140764	0.00398185	0.187011	2.65946e-08	2.65946e-08	1	0	0	1	0	0
ACACCC	5	20	6	127.305	529295032	149.724	450042427	120	4	0.0392756	0.157103	0.0444403	0.000942615	0.000266642	0.160295	1.78089e-09	1.78089e-09	1	0	0	1	0	0
ACACCTGGACC	5	25	11	127.305	529295032	149.724	450042427	275	5	0.0392756	0.196378	0.0555503	0.00216016	0.000611053	0.367343	4.0812e-09	4.0812e-09	1	0	0	1	0	0
ACACGC	180	1298	6	127.305	529295032	149.724	450042427	7788	7.21111	1.41392	10.196	2.88417	0.0611757	0.017305	0.288976	1.1558e-07	1.1558e-07	1	0	0	1	0	0
ACACGCCG	5	20	8	127.305	529295032	149.724	450042427	160	4	0.0392756	0.157103	0.0444403	0.00125682	0.000355522	0.213727	2.37452e-09	2.37452e-09	1	0	0	1	0	0
ACACT	311	2560	5	127.305	529295032	149.724	450042427	12800	8.23151	2.44294	20.1091	5.68835	0.100546	0.0284418	0.27489	1.89961e-07	1.89961e-07	1	0	0	1	0	0
ACACTATACT	181	1922	10	127.305	529295032	149.724	450042427	19220	10.6188	1.42178	15.0976	4.27071	0.150976	0.0427071	0.709224	2.85239e-07	2.85239e-07	1	0	0	1	1	0
ACACTG	20	90	6	127.305	529295032	149.724	450042427	540	4.5	0.157103	0.706962	0.199981	0.00424177	0.00119989	0.180332	8.014e-09	8.014e-09	1	0	0	1	0	0
ACACTGCCGCTAGCATGAGC	8	44	20	127.305	529295032	149.724	450042427	880	5.5	0.062841	0.345626	0.0977686	0.00691251	0.00195537	0.734686	1.30598e-08	1.30598e-08	1	0	0	1	1	0
ACACTGCTC	5	25	9	127.305	529295032	149.724	450042427	225	5	0.0392756	0.196378	0.0555503	0.0017674	0.000499953	0.300553	3.33917e-09	3.33917e-09	1	0	0	1	0	0
ACACTGTGG	10	55	9	127.305	529295032	149.724	450042427	495	5.5	0.0785513	0.432032	0.122211	0.00388829	0.0010999	0.330609	7.34616e-09	7.34616e-09	1	0	0	1	0	0
ACAG	688	5630	4	127.305	529295032	149.724	450042427	22520	8.18314	5.40433	44.2244	12.5099	0.176897	0.0500397	0.218619	3.34213e-07	3.34213e-07	1	0	0	0	0	0
ACAGACCG	5	20	8	127.305	529295032	149.724	450042427	160	4	0.0392756	0.157103	0.0444403	0.00125682	0.000355522	0.213727	2.37452e-09	2.37452e-09	1	0	0	1	0	0
ACAGAG	269	1382	6	127.305	529295032	149.724	450042427	8292	5.13755	2.11303	10.8558	3.07082	0.0651347	0.0184249	0.205881	1.23059e-07	1.23059e-07	1	0	0	1	0	0
ACAGAGAGAG	25	155	10	127.305	529295032	149.724	450042427	1550	6.2	0.196378	1.21754	0.344412	0.0121754	0.00344412	0.414096	2.30031e-08	2.30031e-08	1	0	0	1	0	0
ACAGAGAGAGGAGAGAG	8	32	17	127.305	529295032	149.724	450042427	544	4	0.062841	0.251364	0.0711044	0.00427319	0.00120877	0.454169	8.07336e-09	8.07336e-09	1	0	0	1	0	0
ACAGAGCACCC	2	8	11	127.305	529295032	149.724	450042427	88	4	0.0157103	0.062841	0.0177761	0.000691251	0.000195537	0.293874	1.30598e-09	1.30598e-09	1	0	0	1	0	0
ACAGAGCTACAGTGAGG	6	33	17	127.305	529295032	149.724	450042427	561	5.5	0.0471308	0.259219	0.0733264	0.00440673	0.00124655	0.624483	8.32565e-09	8.32565e-09	1	0	0	1	1	0
ACAGAGG	5	25	7	127.305	529295032	149.724	450042427	175	5	0.0392756	0.196378	0.0555503	0.00137465	0.000388852	0.233764	2.59713e-09	2.59713e-09	1	0	0	1	0	0
ACAGAGGAGGT	5	20	11	127.305	529295032	149.724	450042427	220	4	0.0392756	0.157103	0.0444403	0.00172813	0.000488843	0.293874	3.26496e-09	3.26496e-09	1	0	0	1	0	0
ACAGAT	120	480	6	127.305	529295032	149.724	450042427	2880	4	0.942615	3.77046	1.06657	0.0226228	0.0063994	0.160295	4.27413e-08	4.27413e-08	1	0	0	1	0	0
ACAGATGCT	11	58	9	127.305	529295032	149.724	450042427	522	5.27273	0.0864064	0.455597	0.128877	0.00410038	0.00115989	0.316947	7.74686e-09	7.74686e-09	1	0	0	1	0	0
ACAGC	20	220	5	127.305	529295032	149.724	450042427	1100	11	0.157103	1.72813	0.488843	0.00864064	0.00244421	0.367343	1.63248e-08	1.63248e-08	1	0	0	1	0	0
ACAGCAGCC	10678	97543	9	127.305	529295032	149.724	450042427	877887	9.13495	83.8771	766.213	216.742	6.89591	1.95068	0.549108	1.30285e-05	1.30285e-05	1	0	0	1	1	0
ACAGCGGCC	1	5	9	127.305	529295032	149.724	450042427	45	5	0.00785513	0.0392756	0.0111101	0.000353481	9.99906e-05	0.300553	6.67833e-10	6.67833e-10	1	0	0	1	0	0
ACAGCGGT	5	25	8	127.305	529295032	149.724	450042427	200	5	0.0392756	0.196378	0.0555503	0.00157103	0.000444403	0.267158	2.96815e-09	2.96815e-09	1	0	0	1	0	0
ACAGG	49	304	5	127.305	529295032	149.724	450042427	1520	6.20408	0.384901	2.38796	0.675492	0.0119398	0.00337746	0.207184	2.25579e-08	2.25579e-08	1	0	0	1	0	0
ACAGGACCAGG	5	25	11	127.305	529295032	149.724	450042427	275	5	0.0392756	0.196378	0.0555503	0.00216016	0.000611053	0.367343	4.0812e-09	4.0812e-09	1	0	0	1	0	0
ACAGGAG	5	25	7	127.305	529295032	149.724	450042427	175	5	0.0392756	0.196378	0.0555503	0.00137465	0.000388852	0.233764	2.59713e-09	2.59713e-09	1	0	0	1	0	0
ACAGGGAGGC	5	21	10	127.305	529295032	149.724	450042427	210	4.2	0.0392756	0.164958	0.0466623	0.00164958	0.000466623	0.280516	3.11655e-09	3.11655e-09	1	0	0	1	0	0
ACAGGGC	5	25	7	127.305	529295032	149.724	450042427	175	5	0.0392756	0.196378	0.0555503	0.00137465	0.000388852	0.233764	2.59713e-09	2.59713e-09	1	0	0	1	0	0
ACAGGGCCT	5	25	9	127.305	529295032	149.724	450042427	225	5	0.0392756	0.196378	0.0555503	0.0017674	0.000499953	0.300553	3.33917e-09	3.33917e-09	1	0	0	1	0	0
ACAGGGT	5	60	7	127.305	529295032	149.724	450042427	420	12	0.0392756	0.471308	0.133321	0.00329915	0.000933245	0.561033	6.23311e-09	6.23311e-09	1	0	0	1	1	0
ACAGGTATAGG	10	40	11	127.305	529295032	149.724	450042427	440	4	0.0785513	0.314205	0.0888805	0.00345626	0.000977686	0.293874	6.52992e-09	6.52992e-09	1	0	0	1	0	0
ACAGGTGCC	5	20	9	127.305	529295032	149.724	450042427	180	4	0.0392756	0.157103	0.0444403	0.00141392	0.000399962	0.240443	2.67133e-09	2.67133e-09	1	0	0	1	0	0
ACAGT	344	4181	5	127.305	529295032	149.724	450042427	20905	12.1541	2.70216	32.8423	9.29024	0.164211	0.0464512	0.405883	3.10246e-07	3.10246e-07	1	0	0	1	0	0
ACAGTC	10	40	6	127.305	529295032	149.724	450042427	240	4	0.0785513	0.314205	0.0888805	0.00188523	0.000533283	0.160295	3.56178e-09	3.56178e-09	1	0	0	1	0	0
ACAGTCATAGTC	829	3521	12	127.305	529295032	149.724	450042427	42252	4.24729	6.5119	27.6579	7.82371	0.331895	0.0938845	0.340409	6.27051e-07	6.27051e-07	1	0	0	1	0	0
ACAGTCCTGGG	8	48	11	127.305	529295032	149.724	450042427	528	6	0.062841	0.377046	0.106657	0.00414751	0.00117322	0.440811	7.83591e-09	7.83591e-09	1	0	0	1	0	0
ACAGTCGGCTCAGGGGAGGAGCC	5	25	23	127.305	529295032	149.724	450042427	575	5	0.0392756	0.196378	0.0555503	0.0045167	0.00127766	0.768081	8.53342e-09	8.53342e-09	1	0	0	1	1	0
ACAT	31643	320992	4	127.305	529295032	149.724	450042427	1283968	10.1442	248.56	2521.43	713.248	10.0857	2.85299	0.27101	1.9055e-05	1.9055e-05	1	1	0	0	0	0
ACATACATGCAT	661	4447	12	127.305	529295032	149.724	450042427	53364	6.72769	5.19224	34.9318	9.88129	0.419181	0.118575	0.539207	7.91961e-07	7.91961e-07	1	0	0	1	1	0
ACATACGT	232	1765	8	127.305	529295032	149.724	450042427	14120	7.60776	1.82239	13.8643	3.92185	0.110914	0.0313748	0.406495	2.09551e-07	2.09551e-07	1	0	0	1	0	0
ACATAG	76	344	6	127.305	529295032	149.724	450042427	2064	4.52632	0.59699	2.70216	0.764372	0.016213	0.00458623	0.181387	3.06313e-08	3.06313e-08	1	0	0	1	0	0
ACATAGAGTCACTGG	61	270	15	127.305	529295032	149.724	450042427	4050	4.42623	0.479163	2.12088	0.599943	0.0318133	0.00899915	0.443439	6.0105e-08	6.0105e-08	1	0	0	1	0	0
ACATAT	1587	11454	6	127.305	529295032	149.724	450042427	68724	7.21739	12.4661	89.9726	25.4509	0.539836	0.152706	0.289228	1.01991e-06	1.01991e-06	1	0	0	1	0	0
ACATATAT	268	1215	8	127.305	529295032	149.724	450042427	9720	4.53358	2.10517	9.54398	2.69975	0.0763518	0.021598	0.242237	1.44252e-07	1.44252e-07	1	0	0	1	0	0
ACATCC	15	70	6	127.305	529295032	149.724	450042427	420	4.66667	0.117827	0.549859	0.155541	0.00329915	0.000933245	0.187011	6.23311e-09	6.23311e-09	1	0	0	1	0	0
ACATCCAGCTCC	5	20	12	127.305	529295032	149.724	450042427	240	4	0.0392756	0.157103	0.0444403	0.00188523	0.000533283	0.32059	3.56178e-09	3.56178e-09	1	0	0	1	0	0
ACATCG	5	20	6	127.305	529295032	149.724	450042427	120	4	0.0392756	0.157103	0.0444403	0.000942615	0.000266642	0.160295	1.78089e-09	1.78089e-09	1	0	0	1	0	0
ACATCGT	20	80	7	127.305	529295032	149.724	450042427	560	4	0.157103	0.62841	0.177761	0.00439887	0.00124433	0.187011	8.31081e-09	8.31081e-09	1	0	0	1	0	0
ACATCT	20	85	6	127.305	529295032	149.724	450042427	510	4.25	0.157103	0.667686	0.188871	0.00400612	0.00113323	0.170314	7.56878e-09	7.56878e-09	1	0	0	1	0	0
ACATCTGACC	5	25	10	127.305	529295032	149.724	450042427	250	5	0.0392756	0.196378	0.0555503	0.00196378	0.000555503	0.333948	3.71018e-09	3.71018e-09	1	0	0	1	0	0
ACATG	52	260	5	127.305	529295032	149.724	450042427	1300	5	0.408467	2.04233	0.577723	0.0102117	0.00288862	0.166974	1.9293e-08	1.9293e-08	1	0	0	1	0	0
ACATGACGC	5	20	9	127.305	529295032	149.724	450042427	180	4	0.0392756	0.157103	0.0444403	0.00141392	0.000399962	0.240443	2.67133e-09	2.67133e-09	1	0	0	1	0	0
ACATGAGG	5	40	8	127.305	529295032	149.724	450042427	320	8	0.0392756	0.314205	0.0888805	0.00251364	0.000711044	0.427454	4.74904e-09	4.74904e-09	1	0	0	1	0	0
ACATGAGGAGG	5	30	11	127.305	529295032	149.724	450042427	330	6	0.0392756	0.235654	0.0666604	0.00259219	0.000733264	0.440811	4.89744e-09	4.89744e-09	1	0	0	1	0	0
ACATGATGAGG	5	25	11	127.305	529295032	149.724	450042427	275	5	0.0392756	0.196378	0.0555503	0.00216016	0.000611053	0.367343	4.0812e-09	4.0812e-09	1	0	0	1	0	0
ACATGCATACGT	209	1136	12	127.305	529295032	149.724	450042427	13632	5.43541	1.64172	8.92343	2.52421	0.107081	0.0302905	0.435634	2.02309e-07	2.02309e-07	1	0	0	1	0	0
ACATGT	53	212	6	127.305	529295032	149.724	450042427	1272	4	0.416322	1.66529	0.471067	0.00999172	0.0028264	0.160295	1.88774e-08	1.88774e-08	1	0	0	1	0	0
ACC	95	836	3	127.305	529295032	149.724	450042427	2508	8.8	0.746237	6.56689	1.8576	0.0197007	0.00557281	0.176325	3.72206e-08	3.72206e-08	1	0	0	0	0	0
ACCACCATCATC	5	20	12	127.305	529295032	149.724	450042427	240	4	0.0392756	0.157103	0.0444403	0.00188523	0.000533283	0.32059	3.56178e-09	3.56178e-09	1	0	0	1	0	0
ACCACG	226	1108	6	127.305	529295032	149.724	450042427	6648	4.90265	1.77526	8.70348	2.46199	0.0522209	0.0147719	0.196468	9.86612e-08	9.86612e-08	1	0	0	1	0	0
ACCACGG	23	92	7	127.305	529295032	149.724	450042427	644	4	0.180668	0.722672	0.204425	0.0050587	0.00143098	0.187011	9.55743e-09	9.55743e-09	1	0	0	1	0	0
ACCAG	5	25	5	127.305	529295032	149.724	450042427	125	5	0.0392756	0.196378	0.0555503	0.000981891	0.000277752	0.166974	1.85509e-09	1.85509e-09	1	0	0	1	0	0
ACCAGACCCTGAG	5	55	13	127.305	529295032	149.724	450042427	715	11	0.0392756	0.432032	0.122211	0.00561642	0.00158874	0.955091	1.06111e-08	1.06111e-08	1	0	0	1	1	0
ACCAGAG	5	30	7	127.305	529295032	149.724	450042427	210	6	0.0392756	0.235654	0.0666604	0.00164958	0.000466623	0.280516	3.11655e-09	3.11655e-09	1	0	0	1	0	0
ACCAGAGGAG	5	20	10	127.305	529295032	149.724	450042427	200	4	0.0392756	0.157103	0.0444403	0.00157103	0.000444403	0.267158	2.96815e-09	2.96815e-09	1	0	0	1	0	0
ACCAGC	13	57	6	127.305	529295032	149.724	450042427	342	4.38462	0.102117	0.447742	0.126655	0.00268645	0.000759928	0.175708	5.07553e-09	5.07553e-09	1	0	0	1	0	0
ACCAGG	34	217	6	127.305	529295032	149.724	450042427	1302	6.38235	0.267074	1.70456	0.482177	0.0102274	0.00289306	0.255765	1.93226e-08	1.93226e-08	1	0	0	1	0	0
ACCAGGACTAG	10	50	11	127.305	529295032	149.724	450042427	550	5	0.0785513	0.392756	0.111101	0.00432032	0.00122211	0.367343	8.16241e-09	8.16241e-09	1	0	0	1	0	0
ACCAGGAGGG	10	40	10	127.305	529295032	149.724	450042427	400	4	0.0785513	0.314205	0.0888805	0.00314205	0.000888805	0.267158	5.93629e-09	5.93629e-09	1	0	0	1	0	0
ACCAGGATCC	2	8	10	127.305	529295032	149.724	450042427	80	4	0.0157103	0.062841	0.0177761	0.00062841	0.000177761	0.267158	1.18726e-09	1.18726e-09	1	0	0	1	0	0
ACCAGGCCCAG	10	40	11	127.305	529295032	149.724	450042427	440	4	0.0785513	0.314205	0.0888805	0.00345626	0.000977686	0.293874	6.52992e-09	6.52992e-09	1	0	0	1	0	0
ACCAGGTCCAG	5	20	11	127.305	529295032	149.724	450042427	220	4	0.0392756	0.157103	0.0444403	0.00172813	0.000488843	0.293874	3.26496e-09	3.26496e-09	1	0	0	1	0	0
ACCAGGTCTGG	5	20	11	127.305	529295032	149.724	450042427	220	4	0.0392756	0.157103	0.0444403	0.00172813	0.000488843	0.293874	3.26496e-09	3.26496e-09	1	0	0	1	0	0
ACCAGT	10	45	6	127.305	529295032	149.724	450042427	270	4.5	0.0785513	0.353481	0.0999906	0.00212088	0.000599943	0.180332	4.007e-09	4.007e-09	1	0	0	1	0	0
ACCAGTGAG	5	20	9	127.305	529295032	149.724	450042427	180	4	0.0392756	0.157103	0.0444403	0.00141392	0.000399962	0.240443	2.67133e-09	2.67133e-09	1	0	0	1	0	0
ACCATAT	72	344	7	127.305	529295032	149.724	450042427	2408	4.77778	0.565569	2.70216	0.764372	0.0189151	0.00535061	0.223374	3.57365e-08	3.57365e-08	1	0	0	1	0	0
ACCATATCC	32	133	9	127.305	529295032	149.724	450042427	1197	4.15625	0.251364	1.04473	0.295528	0.00940259	0.00265975	0.249835	1.77644e-08	1.77644e-08	1	0	0	1	0	0
ACCATC	16	165	6	127.305	529295032	149.724	450042427	990	10.3125	0.125682	1.2961	0.366632	0.00777658	0.00219979	0.413261	1.46923e-08	1.46923e-08	1	0	0	1	0	0
ACCATCGACTAGTC	84	413	14	127.305	529295032	149.724	450042427	5782	4.91667	0.659831	3.24417	0.917691	0.0454184	0.0128477	0.459735	8.58091e-08	8.58091e-08	1	0	0	1	0	0
ACCATGC	5	20	7	127.305	529295032	149.724	450042427	140	4	0.0392756	0.157103	0.0444403	0.00109972	0.000311082	0.187011	2.0777e-09	2.0777e-09	1	0	0	1	0	0
ACCCAG	52	218	6	127.305	529295032	149.724	450042427	1308	4.19231	0.408467	1.71242	0.484399	0.0102745	0.00290639	0.168002	1.94117e-08	1.94117e-08	1	0	0	1	0	0
ACCCATAGGG	10	40	10	127.305	529295032	149.724	450042427	400	4	0.0785513	0.314205	0.0888805	0.00314205	0.000888805	0.267158	5.93629e-09	5.93629e-09	1	0	0	1	0	0
ACCCCATAG	5	20	9	127.305	529295032	149.724	450042427	180	4	0.0392756	0.157103	0.0444403	0.00141392	0.000399962	0.240443	2.67133e-09	2.67133e-09	1	0	0	1	0	0
ACCCCC	4	16	6	127.305	529295032	149.724	450042427	96	4	0.0314205	0.125682	0.0355522	0.000754092	0.000213313	0.160295	1.42471e-09	1.42471e-09	1	0	0	1	0	0
ACCCCCC	1	4	7	127.305	529295032	149.724	450042427	28	4	0.00785513	0.0314205	0.00888805	0.000219944	6.22164e-05	0.187011	4.15541e-10	4.15541e-10	1	0	0	1	0	0
ACCCCT	11	74	6	127.305	529295032	149.724	450042427	444	6.72727	0.0864064	0.581279	0.164429	0.00348768	0.000986574	0.269587	6.58929e-09	6.58929e-09	1	0	0	1	0	0
ACCCG	5	60	5	127.305	529295032	149.724	450042427	300	12	0.0392756	0.471308	0.133321	0.00235654	0.000666604	0.400738	4.45222e-09	4.45222e-09	1	0	0	1	0	0
ACCCT	16	85	5	127.305	529295032	149.724	450042427	425	5.3125	0.125682	0.667686	0.188871	0.00333843	0.000944355	0.17741	6.30731e-09	6.30731e-09	1	0	0	1	0	0
ACCCTC	10	40	6	127.305	529295032	149.724	450042427	240	4	0.0785513	0.314205	0.0888805	0.00188523	0.000533283	0.160295	3.56178e-09	3.56178e-09	1	0	0	1	0	0
ACCGAG	5	20	6	127.305	529295032	149.724	450042427	120	4	0.0392756	0.157103	0.0444403	0.000942615	0.000266642	0.160295	1.78089e-09	1.78089e-09	1	0	0	1	0	0
ACCGAGT	8	40	7	127.305	529295032	149.724	450042427	280	5	0.062841	0.314205	0.0888805	0.00219944	0.000622164	0.233764	4.15541e-09	4.15541e-09	1	0	0	1	0	0
ACCGCC	1	4	6	127.305	529295032	149.724	450042427	24	4	0.00785513	0.0314205	0.00888805	0.000188523	5.33283e-05	0.160295	3.56178e-10	3.56178e-10	1	0	0	1	0	0
ACCGGC	10	45	6	127.305	529295032	149.724	450042427	270	4.5	0.0785513	0.353481	0.0999906	0.00212088	0.000599943	0.180332	4.007e-09	4.007e-09	1	0	0	1	0	0
ACCGGCC	10	40	7	127.305	529295032	149.724	450042427	280	4	0.0785513	0.314205	0.0888805	0.00219944	0.000622164	0.187011	4.15541e-09	4.15541e-09	1	0	0	1	0	0
ACCGGCCATAGAGC	10	42	14	127.305	529295032	149.724	450042427	588	4.2	0.0785513	0.329915	0.0933245	0.00461882	0.00130654	0.392723	8.72635e-09	8.72635e-09	1	0	0	1	0	0
ACCGGG	5	20	6	127.305	529295032	149.724	450042427	120	4	0.0392756	0.157103	0.0444403	0.000942615	0.000266642	0.160295	1.78089e-09	1.78089e-09	1	0	0	1	0	0
ACCGGGACTGG	5	20	11	127.305	529295032	149.724	450042427	220	4	0.0392756	0.157103	0.0444403	0.00172813	0.000488843	0.293874	3.26496e-09	3.26496e-09	1	0	0	1	0	0
ACCGT	8	45	5	127.305	529295032	149.724	450042427	225	5.625	0.062841	0.353481	0.0999906	0.0017674	0.000499953	0.187846	3.33917e-09	3.33917e-09	1	0	0	1	0	0
ACCGTCCCCC	5	20	10	127.305	529295032	149.724	450042427	200	4	0.0392756	0.157103	0.0444403	0.00157103	0.000444403	0.267158	2.96815e-09	2.96815e-09	1	0	0	1	0	0
ACCGTCCTCCTGCC	37	185	14	127.305	529295032	149.724	450042427	2590	5	0.29064	1.4532	0.411072	0.0203448	0.00575501	0.467527	3.84375e-08	3.84375e-08	1	0	0	1	0	0
ACCGTGCGCCCGTGAG	8	57	16	127.305	529295032	149.724	450042427	912	7.125	0.062841	0.447742	0.126655	0.00716388	0.00202648	0.761402	1.35348e-08	1.35348e-08	1	0	0	1	1	0
ACCT	421	3105	4	127.305	529295032	149.724	450042427	12420	7.3753	3.30701	24.3902	6.89935	0.0975607	0.0275974	0.197037	1.84322e-07	1.84322e-07	1	0	0	0	0	0
ACCTAGG	20	80	7	127.305	529295032	149.724	450042427	560	4	0.157103	0.62841	0.177761	0.00439887	0.00124433	0.187011	8.31081e-09	8.31081e-09	1	0	0	1	0	0
ACCTAT	101	466	6	127.305	529295032	149.724	450042427	2796	4.61386	0.793368	3.66049	1.03546	0.0219629	0.00621275	0.184895	4.14947e-08	4.14947e-08	1	0	0	1	0	0
ACCTC	16	80	5	127.305	529295032	149.724	450042427	400	5	0.125682	0.62841	0.177761	0.00314205	0.000888805	0.166974	5.93629e-09	5.93629e-09	1	0	0	1	0	0
ACCTCAGTCTCAGCCTGG	5	25	18	127.305	529295032	149.724	450042427	450	5	0.0392756	0.196378	0.0555503	0.00353481	0.000999906	0.601107	6.67833e-09	6.67833e-09	1	0	0	1	1	0
ACCTCC	15	60	6	127.305	529295032	149.724	450042427	360	4	0.117827	0.471308	0.133321	0.00282785	0.000799925	0.160295	5.34267e-09	5.34267e-09	1	0	0	1	0	0
ACCTCCAGG	5	20	9	127.305	529295032	149.724	450042427	180	4	0.0392756	0.157103	0.0444403	0.00141392	0.000399962	0.240443	2.67133e-09	2.67133e-09	1	0	0	1	0	0
ACCTCCATC	5	25	9	127.305	529295032	149.724	450042427	225	5	0.0392756	0.196378	0.0555503	0.0017674	0.000499953	0.300553	3.33917e-09	3.33917e-09	1	0	0	1	0	0
ACCTCCTCAGCCTGG	10	45	15	127.305	529295032	149.724	450042427	675	4.5	0.0785513	0.353481	0.0999906	0.00530221	0.00149986	0.45083	1.00175e-08	1.00175e-08	1	0	0	1	0	0
ACCTCCTCAGG	5	30	11	127.305	529295032	149.724	450042427	330	6	0.0392756	0.235654	0.0666604	0.00259219	0.000733264	0.440811	4.89744e-09	4.89744e-09	1	0	0	1	0	0
ACCTCT	10	50	6	127.305	529295032	149.724	450042427	300	5	0.0785513	0.392756	0.111101	0.00235654	0.000666604	0.200369	4.45222e-09	4.45222e-09	1	0	0	1	0	0
ACCTCTCTCT	5	35	10	127.305	529295032	149.724	450042427	350	7	0.0392756	0.274929	0.0777704	0.00274929	0.000777704	0.467527	5.19426e-09	5.19426e-09	1	0	0	1	0	0
ACCTGC	15	65	6	127.305	529295032	149.724	450042427	390	4.33333	0.117827	0.510583	0.144431	0.0030635	0.000866585	0.173653	5.78789e-09	5.78789e-09	1	0	0	1	0	0
ACCTGG	15	85	6	127.305	529295032	149.724	450042427	510	5.66667	0.117827	0.667686	0.188871	0.00400612	0.00113323	0.227085	7.56878e-09	7.56878e-09	1	0	0	1	0	0
ACCTGGAGCAG	5	20	11	127.305	529295032	149.724	450042427	220	4	0.0392756	0.157103	0.0444403	0.00172813	0.000488843	0.293874	3.26496e-09	3.26496e-09	1	0	0	1	0	0
ACCTGGGGCAG	5	20	11	127.305	529295032	149.724	450042427	220	4	0.0392756	0.157103	0.0444403	0.00172813	0.000488843	0.293874	3.26496e-09	3.26496e-09	1	0	0	1	0	0
ACG	1320	11779	3	127.305	529295032	149.724	450042427	35337	8.92348	10.3688	92.5256	26.1731	0.277577	0.0785193	0.178799	5.24427e-07	5.24427e-07	1	0	0	0	0	0
ACGACGG	5	30	7	127.305	529295032	149.724	450042427	210	6	0.0392756	0.235654	0.0666604	0.00164958	0.000466623	0.280516	3.11655e-09	3.11655e-09	1	0	0	1	0	0
ACGAG	25	160	5	127.305	529295032	149.724	450042427	800	6.4	0.196378	1.25682	0.355522	0.0062841	0.00177761	0.213727	1.18726e-08	1.18726e-08	1	0	0	1	0	0
ACGAGCAG	5	20	8	127.305	529295032	149.724	450042427	160	4	0.0392756	0.157103	0.0444403	0.00125682	0.000355522	0.213727	2.37452e-09	2.37452e-09	1	0	0	1	0	0
ACGAGG	5	20	6	127.305	529295032	149.724	450042427	120	4	0.0392756	0.157103	0.0444403	0.000942615	0.000266642	0.160295	1.78089e-09	1.78089e-09	1	0	0	1	0	0
ACGAGGG	5	20	7	127.305	529295032	149.724	450042427	140	4	0.0392756	0.157103	0.0444403	0.00109972	0.000311082	0.187011	2.0777e-09	2.0777e-09	1	0	0	1	0	0
ACGAT	10	208	5	127.305	529295032	149.724	450042427	1040	20.8	0.0785513	1.63387	0.462179	0.00816933	0.00231089	0.694612	1.54344e-08	1.54344e-08	1	0	0	1	1	0
ACGATG	5	20	6	127.305	529295032	149.724	450042427	120	4	0.0392756	0.157103	0.0444403	0.000942615	0.000266642	0.160295	1.78089e-09	1.78089e-09	1	0	0	1	0	0
ACGC	18	146	4	127.305	529295032	149.724	450042427	584	8.11111	0.141392	1.14685	0.324414	0.00458739	0.00129766	0.216695	8.66699e-09	8.66699e-09	1	0	0	0	0	0
ACGCC	13	154	5	127.305	529295032	149.724	450042427	770	11.8462	0.102117	1.20969	0.34219	0.00604845	0.00171095	0.3956	1.14274e-08	1.14274e-08	1	0	0	1	0	0
ACGCCAT	11	44	7	127.305	529295032	149.724	450042427	308	4	0.0864064	0.345626	0.0977686	0.00241938	0.00068438	0.187011	4.57095e-09	4.57095e-09	1	0	0	1	0	0
ACGCCG	34	179	6	127.305	529295032	149.724	450042427	1074	5.26471	0.267074	1.40607	0.39774	0.00843641	0.00238644	0.210977	1.5939e-08	1.5939e-08	1	0	0	1	0	0
ACGCCGCTCTCGC	5	20	13	127.305	529295032	149.724	450042427	260	4	0.0392756	0.157103	0.0444403	0.00204233	0.000577723	0.347306	3.85859e-09	3.85859e-09	1	0	0	1	0	0
ACGCCGTGCCGGAGCCCG	5	20	18	127.305	529295032	149.724	450042427	360	4	0.0392756	0.157103	0.0444403	0.00282785	0.000799925	0.480885	5.34267e-09	5.34267e-09	1	0	0	1	0	0
ACGCCTCAGTACT	5	35	13	127.305	529295032	149.724	450042427	455	7	0.0392756	0.274929	0.0777704	0.00357408	0.00101102	0.607785	6.75254e-09	6.75254e-09	1	0	0	1	1	0
ACGCG	30	150	5	127.305	529295032	149.724	450042427	750	5	0.235654	1.17827	0.333302	0.00589135	0.00166651	0.166974	1.11306e-08	1.11306e-08	1	0	0	1	0	0
ACGG	42	280	4	127.305	529295032	149.724	450042427	1120	6.66667	0.329915	2.19944	0.622164	0.00879774	0.00248865	0.178106	1.66216e-08	1.66216e-08	1	0	0	0	0	0
ACGGAG	3	12	6	127.305	529295032	149.724	450042427	72	4	0.0235654	0.0942615	0.0266642	0.000565569	0.000159985	0.160295	1.06853e-09	1.06853e-09	1	0	0	1	0	0
ACGGAGAG	5	45	8	127.305	529295032	149.724	450042427	360	9	0.0392756	0.353481	0.0999906	0.00282785	0.000799925	0.480885	5.34267e-09	5.34267e-09	1	0	0	1	0	0
ACGGAGC	10	40	7	127.305	529295032	149.724	450042427	280	4	0.0785513	0.314205	0.0888805	0.00219944	0.000622164	0.187011	4.15541e-09	4.15541e-09	1	0	0	1	0	0
ACGGAGG	1	4	7	127.305	529295032	149.724	450042427	28	4	0.00785513	0.0314205	0.00888805	0.000219944	6.22164e-05	0.187011	4.15541e-10	4.15541e-10	1	0	0	1	0	0
ACGGCC	5	20	6	127.305	529295032	149.724	450042427	120	4	0.0392756	0.157103	0.0444403	0.000942615	0.000266642	0.160295	1.78089e-09	1.78089e-09	1	0	0	1	0	0
ACGGCG	276	1104	6	127.305	529295032	149.724	450042427	6624	4	2.16802	8.67206	2.4531	0.0520324	0.0147186	0.160295	9.8305e-08	9.8305e-08	1	0	0	1	0	0
ACGT	5	30	4	127.305	529295032	149.724	450042427	120	6	0.0392756	0.235654	0.0666604	0.000942615	0.000266642	0.160295	1.78089e-09	1.78089e-09	1	0	0	0	0	0
ACT	3091	45227	3	127.305	529295032	149.724	450042427	135681	14.6318	24.2802	355.264	100.495	1.06579	0.301485	0.293176	2.01361e-06	2.01361e-06	1	0	0	0	0	0
ACTAGACTGGGG	5	20	12	127.305	529295032	149.724	450042427	240	4	0.0392756	0.157103	0.0444403	0.00188523	0.000533283	0.32059	3.56178e-09	3.56178e-09	1	0	0	1	0	0
ACTAGAG	5	20	7	127.305	529295032	149.724	450042427	140	4	0.0392756	0.157103	0.0444403	0.00109972	0.000311082	0.187011	2.0777e-09	2.0777e-09	1	0	0	1	0	0
ACTAGATACTCGAT	306	1270	14	127.305	529295032	149.724	450042427	17780	4.15033	2.40367	9.97601	2.82196	0.139664	0.0395074	0.388078	2.63868e-07	2.63868e-07	1	0	0	1	0	0
ACTAGGCTGGGG	5	20	12	127.305	529295032	149.724	450042427	240	4	0.0392756	0.157103	0.0444403	0.00188523	0.000533283	0.32059	3.56178e-09	3.56178e-09	1	0	0	1	0	0
ACTAGGG	5	20	7	127.305	529295032	149.724	450042427	140	4	0.0392756	0.157103	0.0444403	0.00109972	0.000311082	0.187011	2.0777e-09	2.0777e-09	1	0	0	1	0	0
ACTAGGGC	5	25	8	127.305	529295032	149.724	450042427	200	5	0.0392756	0.196378	0.0555503	0.00157103	0.000444403	0.267158	2.96815e-09	2.96815e-09	1	0	0	1	0	0
ACTAT	426	2854	5	127.305	529295032	149.724	450042427	14270	6.69953	3.34628	22.4185	6.34162	0.112093	0.0317081	0.22373	2.11777e-07	2.11777e-07	1	0	0	1	0	0
ACTATAG	5	20	7	127.305	529295032	149.724	450042427	140	4	0.0392756	0.157103	0.0444403	0.00109972	0.000311082	0.187011	2.0777e-09	2.0777e-09	1	0	0	1	0	0
ACTATAT	58	566	7	127.305	529295032	149.724	450042427	3962	9.75862	0.455597	4.446	1.25766	0.031122	0.00880361	0.456242	5.8799e-08	5.8799e-08	1	0	0	1	0	0
ACTATATATAGG	52	258	12	127.305	529295032	149.724	450042427	3096	4.96154	0.408467	2.02662	0.573279	0.0243195	0.00687935	0.397655	4.59469e-08	4.59469e-08	1	0	0	1	0	0
ACTATC	228	2616	6	127.305	529295032	149.724	450042427	15696	11.4737	1.79097	20.549	5.81279	0.123294	0.0348767	0.459794	2.3294e-07	2.3294e-07	1	0	0	1	0	0
ACTATG	14	56	6	127.305	529295032	149.724	450042427	336	4	0.109972	0.439887	0.124433	0.00263932	0.000746596	0.160295	4.98649e-09	4.98649e-09	1	0	0	1	0	0
ACTC	15	140	4	127.305	529295032	149.724	450042427	560	9.33333	0.117827	1.09972	0.311082	0.00439887	0.00124433	0.249348	8.31081e-09	8.31081e-09	1	0	0	0	0	0
ACTCAG	5	20	6	127.305	529295032	149.724	450042427	120	4	0.0392756	0.157103	0.0444403	0.000942615	0.000266642	0.160295	1.78089e-09	1.78089e-09	1	0	0	1	0	0
ACTCAGATCTCAG	5	25	13	127.305	529295032	149.724	450042427	325	5	0.0392756	0.196378	0.0555503	0.00255292	0.000722154	0.434132	4.82324e-09	4.82324e-09	1	0	0	1	0	0
ACTCAT	5	20	6	127.305	529295032	149.724	450042427	120	4	0.0392756	0.157103	0.0444403	0.000942615	0.000266642	0.160295	1.78089e-09	1.78089e-09	1	0	0	1	0	0
ACTCC	5	25	5	127.305	529295032	149.724	450042427	125	5	0.0392756	0.196378	0.0555503	0.000981891	0.000277752	0.166974	1.85509e-09	1.85509e-09	1	0	0	1	0	0
ACTCCT	247	2581	6	127.305	529295032	149.724	450042427	15486	10.4494	1.94022	20.2741	5.73501	0.121645	0.0344101	0.418747	2.29824e-07	2.29824e-07	1	0	0	1	0	0
ACTCCTGCCCC	5	25	11	127.305	529295032	149.724	450042427	275	5	0.0392756	0.196378	0.0555503	0.00216016	0.000611053	0.367343	4.0812e-09	4.0812e-09	1	0	0	1	0	0
ACTCGGGGCTGG	5	35	12	127.305	529295032	149.724	450042427	420	7	0.0392756	0.274929	0.0777704	0.00329915	0.000933245	0.561033	6.23311e-09	6.23311e-09	1	0	0	1	1	0
ACTCT	10	50	5	127.305	529295032	149.724	450042427	250	5	0.0785513	0.392756	0.111101	0.00196378	0.000555503	0.166974	3.71018e-09	3.71018e-09	1	0	0	1	0	0
ACTCTCC	5	25	7	127.305	529295032	149.724	450042427	175	5	0.0392756	0.196378	0.0555503	0.00137465	0.000388852	0.233764	2.59713e-09	2.59713e-09	1	0	0	1	0	0
ACTCTG	28	284	6	127.305	529295032	149.724	450042427	1704	10.1429	0.219944	2.23086	0.631052	0.0133851	0.00378631	0.406462	2.52886e-08	2.52886e-08	1	0	0	1	0	0
ACTCTGATG	5	25	9	127.305	529295032	149.724	450042427	225	5	0.0392756	0.196378	0.0555503	0.0017674	0.000499953	0.300553	3.33917e-09	3.33917e-09	1	0	0	1	0	0
ACTCTGC	5	20	7	127.305	529295032	149.724	450042427	140	4	0.0392756	0.157103	0.0444403	0.00109972	0.000311082	0.187011	2.0777e-09	2.0777e-09	1	0	0	1	0	0
ACTG	111	1412	4	127.305	529295032	149.724	450042427	5648	12.7207	0.871919	11.0914	3.13748	0.0443658	0.0125499	0.339845	8.38205e-08	8.38205e-08	1	0	0	0	0	0
ACTGAG	5	20	6	127.305	529295032	149.724	450042427	120	4	0.0392756	0.157103	0.0444403	0.000942615	0.000266642	0.160295	1.78089e-09	1.78089e-09	1	0	0	1	0	0
ACTGAGGATGAG	5	40	12	127.305	529295032	149.724	450042427	480	8	0.0392756	0.314205	0.0888805	0.00377046	0.00106657	0.64118	7.12355e-09	7.12355e-09	1	0	0	1	1	0
ACTGAT	62	368	6	127.305	529295032	149.724	450042427	2208	5.93548	0.487018	2.89069	0.817701	0.0173441	0.0049062	0.237857	3.27683e-08	3.27683e-08	1	0	0	1	0	0
ACTGATG	5	20	7	127.305	529295032	149.724	450042427	140	4	0.0392756	0.157103	0.0444403	0.00109972	0.000311082	0.187011	2.0777e-09	2.0777e-09	1	0	0	1	0	0
ACTGCC	45	180	6	127.305	529295032	149.724	450042427	1080	4	0.353481	1.41392	0.399962	0.00848354	0.00239977	0.160295	1.6028e-08	1.6028e-08	1	0	0	1	0	0
ACTGCT	41	286	6	127.305	529295032	149.724	450042427	1716	6.97561	0.32206	2.24657	0.635496	0.0134794	0.00381297	0.279539	2.54667e-08	2.54667e-08	1	0	0	1	0	0
ACTGG	58	319	5	127.305	529295032	149.724	450042427	1595	5.5	0.455597	2.50579	0.708822	0.0125289	0.00354411	0.183671	2.3671e-08	2.3671e-08	1	0	0	1	0	0
ACTGGACTGGG	5	20	11	127.305	529295032	149.724	450042427	220	4	0.0392756	0.157103	0.0444403	0.00172813	0.000488843	0.293874	3.26496e-09	3.26496e-09	1	0	0	1	0	0
ACTGGAGCC	214	937	9	127.305	529295032	149.724	450042427	8433	4.3785	1.681	7.36026	2.08203	0.0662423	0.0187382	0.263195	1.25152e-07	1.25152e-07	1	0	0	1	0	0
ACTGGC	15	100	6	127.305	529295032	149.724	450042427	600	6.66667	0.117827	0.785513	0.222201	0.00471308	0.00133321	0.267158	8.90444e-09	8.90444e-09	1	0	0	1	0	0
ACTGGCGCT	72	303	9	127.305	529295032	149.724	450042427	2727	4.20833	0.565569	2.3801	0.67327	0.0214209	0.00605943	0.252966	4.04707e-08	4.04707e-08	1	0	0	1	0	0
ACTGGCTCAGGC	5	25	12	127.305	529295032	149.724	450042427	300	5	0.0392756	0.196378	0.0555503	0.00235654	0.000666604	0.400738	4.45222e-09	4.45222e-09	1	0	0	1	0	0
ACTGGG	15	80	6	127.305	529295032	149.724	450042427	480	5.33333	0.117827	0.62841	0.177761	0.00377046	0.00106657	0.213727	7.12355e-09	7.12355e-09	1	0	0	1	0	0
ACTGGGC	5	20	7	127.305	529295032	149.724	450042427	140	4	0.0392756	0.157103	0.0444403	0.00109972	0.000311082	0.187011	2.0777e-09	2.0777e-09	1	0	0	1	0	0
ACTGGGGCT	163	680	9	127.305	529295032	149.724	450042427	6120	4.17178	1.28039	5.34149	1.51097	0.0480734	0.0135987	0.250768	9.08253e-08	9.08253e-08	1	0	0	1	0	0
AG	22195	375261	2	127.305	529295032	149.724	450042427	750522	16.9075	174.345	2947.72	833.835	5.89545	1.66767	0.225848	1.11383e-05	1.11383e-05	1	1	0	0	0	0
AGAGAGAGC	6	57	9	127.305	529295032	149.724	450042427	513	9.5	0.0471308	0.447742	0.126655	0.00402968	0.00113989	0.571051	7.6133e-09	7.6133e-09	1	0	0	1	1	0
AGAGAGAGCGAGAGGG	5	30	16	127.305	529295032	149.724	450042427	480	6	0.0392756	0.235654	0.0666604	0.00377046	0.00106657	0.64118	7.12355e-09	7.12355e-09	1	0	0	1	1	0
AGAGAGAT	121	1105	8	127.305	529295032	149.724	450042427	8840	9.13223	0.950471	8.67992	2.45532	0.0694393	0.0196426	0.487951	1.31192e-07	1.31192e-07	1	0	0	1	0	0
AGAGAGCAGG	5	40	10	127.305	529295032	149.724	450042427	400	8	0.0392756	0.314205	0.0888805	0.00314205	0.000888805	0.534317	5.93629e-09	5.93629e-09	1	0	0	1	1	0
AGAGAGG	16	69	7	127.305	529295032	149.724	450042427	483	4.3125	0.125682	0.542004	0.153319	0.00379403	0.00107323	0.201621	7.16808e-09	7.16808e-09	1	0	0	1	0	0
AGAGAGGAGCCT	15	65	12	127.305	529295032	149.724	450042427	780	4.33333	0.117827	0.510583	0.144431	0.006127	0.00173317	0.347306	1.15758e-08	1.15758e-08	1	0	0	1	0	0
AGAGAGGAGG	5	25	10	127.305	529295032	149.724	450042427	250	5	0.0392756	0.196378	0.0555503	0.00196378	0.000555503	0.333948	3.71018e-09	3.71018e-09	1	0	0	1	0	0
AGAGAGGGCAT	5	20	11	127.305	529295032	149.724	450042427	220	4	0.0392756	0.157103	0.0444403	0.00172813	0.000488843	0.293874	3.26496e-09	3.26496e-09	1	0	0	1	0	0
AGAGAT	52	490	6	127.305	529295032	149.724	450042427	2940	9.42308	0.408467	3.84901	1.08879	0.0230941	0.00653272	0.377618	4.36318e-08	4.36318e-08	1	0	0	1	0	0
AGAGC	6	30	5	127.305	529295032	149.724	450042427	150	5	0.0471308	0.235654	0.0666604	0.00117827	0.000333302	0.166974	2.22611e-09	2.22611e-09	1	0	0	1	0	0
AGAGCATCAGG	5	25	11	127.305	529295032	149.724	450042427	275	5	0.0392756	0.196378	0.0555503	0.00216016	0.000611053	0.367343	4.0812e-09	4.0812e-09	1	0	0	1	0	0
AGAGCC	46	216	6	127.305	529295032	149.724	450042427	1296	4.69565	0.361336	1.69671	0.479955	0.0101802	0.00287973	0.188172	1.92336e-08	1.92336e-08	1	0	0	1	0	0
AGAGCG	1	4	6	127.305	529295032	149.724	450042427	24	4	0.00785513	0.0314205	0.00888805	0.000188523	5.33283e-05	0.160295	3.56178e-10	3.56178e-10	1	0	0	1	0	0
AGAGG	80	709	5	127.305	529295032	149.724	450042427	3545	8.8625	0.62841	5.56929	1.57541	0.0278464	0.00787704	0.295961	5.26104e-08	5.26104e-08	1	0	0	1	0	0
AGAGGAGATCCC	5	20	12	127.305	529295032	149.724	450042427	240	4	0.0392756	0.157103	0.0444403	0.00188523	0.000533283	0.32059	3.56178e-09	3.56178e-09	1	0	0	1	0	0
AGAGGC	10	45	6	127.305	529295032	149.724	450042427	270	4.5	0.0785513	0.353481	0.0999906	0.00212088	0.000599943	0.180332	4.007e-09	4.007e-09	1	0	0	1	0	0
AGAGGG	6	24	6	127.305	529295032	149.724	450042427	144	4	0.0471308	0.188523	0.0533283	0.00113114	0.00031997	0.160295	2.13707e-09	2.13707e-09	1	0	0	1	0	0
AGAGGGAGG	10	40	9	127.305	529295032	149.724	450042427	360	4	0.0785513	0.314205	0.0888805	0.00282785	0.000799925	0.240443	5.34267e-09	5.34267e-09	1	0	0	1	0	0
AGAT	10261	86665	4	127.305	529295032	149.724	450042427	346660	8.44606	80.6015	680.765	192.571	2.72306	0.770283	0.225644	5.14469e-06	5.14469e-06	1	0	0	0	0	0
AGATAGG	45	378	7	127.305	529295032	149.724	450042427	2646	8.4	0.353481	2.96924	0.839921	0.0207847	0.00587945	0.392723	3.92686e-08	3.92686e-08	1	0	0	1	0	0
AGATAT	255	2470	6	127.305	529295032	149.724	450042427	14820	9.68627	2.00306	19.4022	5.48837	0.116413	0.0329302	0.388166	2.1994e-07	2.1994e-07	1	0	0	1	0	0
AGATC	68	340	5	127.305	529295032	149.724	450042427	1700	5	0.534149	2.67074	0.755484	0.0133537	0.00377742	0.166974	2.52293e-08	2.52293e-08	1	0	0	1	0	0
AGATG	15	110	5	127.305	529295032	149.724	450042427	550	7.33333	0.117827	0.864064	0.244421	0.00432032	0.00122211	0.244895	8.16241e-09	8.16241e-09	1	0	0	1	0	0
AGATGC	13	52	6	127.305	529295032	149.724	450042427	312	4	0.102117	0.408467	0.115545	0.0024508	0.000693268	0.160295	4.63031e-09	4.63031e-09	1	0	0	1	0	0
AGATGG	15	65	6	127.305	529295032	149.724	450042427	390	4.33333	0.117827	0.510583	0.144431	0.0030635	0.000866585	0.173653	5.78789e-09	5.78789e-09	1	0	0	1	0	0
AGATGGAT	10	55	8	127.305	529295032	149.724	450042427	440	5.5	0.0785513	0.432032	0.122211	0.00345626	0.000977686	0.293874	6.52992e-09	6.52992e-09	1	0	0	1	0	0
AGATGGATC	32	140	9	127.305	529295032	149.724	450042427	1260	4.375	0.251364	1.09972	0.311082	0.00989746	0.00279974	0.262984	1.86993e-08	1.86993e-08	1	0	0	1	0	0
AGC	174	1522	3	127.305	529295032	149.724	450042427	4566	8.74713	1.36679	11.9555	3.3819	0.0358665	0.0101457	0.175265	6.77628e-08	6.77628e-08	1	0	0	0	0	0
AGCAGG	10	55	6	127.305	529295032	149.724	450042427	330	5.5	0.0785513	0.432032	0.122211	0.00259219	0.000733264	0.220406	4.89744e-09	4.89744e-09	1	0	0	1	0	0
AGCAGGAGG	5	20	9	127.305	529295032	149.724	450042427	180	4	0.0392756	0.157103	0.0444403	0.00141392	0.000399962	0.240443	2.67133e-09	2.67133e-09	1	0	0	1	0	0
AGCAGGCAGGG	5	20	11	127.305	529295032	149.724	450042427	220	4	0.0392756	0.157103	0.0444403	0.00172813	0.000488843	0.293874	3.26496e-09	3.26496e-09	1	0	0	1	0	0
AGCAT	5	25	5	127.305	529295032	149.724	450042427	125	5	0.0392756	0.196378	0.0555503	0.000981891	0.000277752	0.166974	1.85509e-09	1.85509e-09	1	0	0	1	0	0
AGCATC	5	30	6	127.305	529295032	149.724	450042427	180	6	0.0392756	0.235654	0.0666604	0.00141392	0.000399962	0.240443	2.67133e-09	2.67133e-09	1	0	0	1	0	0
AGCC	10	75	4	127.305	529295032	149.724	450042427	300	7.5	0.0785513	0.589135	0.166651	0.00235654	0.000666604	0.200369	4.45222e-09	4.45222e-09	1	0	0	0	0	0
AGCCAT	8	32	6	127.305	529295032	149.724	450042427	192	4	0.062841	0.251364	0.0711044	0.00150818	0.000426626	0.160295	2.84942e-09	2.84942e-09	1	0	0	1	0	0
AGCCC	5	25	5	127.305	529295032	149.724	450042427	125	5	0.0392756	0.196378	0.0555503	0.000981891	0.000277752	0.166974	1.85509e-09	1.85509e-09	1	0	0	1	0	0
AGCCCT	53	212	6	127.305	529295032	149.724	450042427	1272	4	0.416322	1.66529	0.471067	0.00999172	0.0028264	0.160295	1.88774e-08	1.88774e-08	1	0	0	1	0	0
AGCCCTGCC	5	25	9	127.305	529295032	149.724	450042427	225	5	0.0392756	0.196378	0.0555503	0.0017674	0.000499953	0.300553	3.33917e-09	3.33917e-09	1	0	0	1	0	0
AGCCTC	10	50	6	127.305	529295032	149.724	450042427	300	5	0.0785513	0.392756	0.111101	0.00235654	0.000666604	0.200369	4.45222e-09	4.45222e-09	1	0	0	1	0	0
AGCCTGG	5	25	7	127.305	529295032	149.724	450042427	175	5	0.0392756	0.196378	0.0555503	0.00137465	0.000388852	0.233764	2.59713e-09	2.59713e-09	1	0	0	1	0	0
AGCG	5	30	4	127.305	529295032	149.724	450042427	120	6	0.0392756	0.235654	0.0666604	0.000942615	0.000266642	0.160295	1.78089e-09	1.78089e-09	1	0	0	0	0	0
AGCGAT	59	709	6	127.305	529295032	149.724	450042427	4254	12.0169	0.463453	5.56929	1.57541	0.0334157	0.00945244	0.481564	6.31325e-08	6.31325e-08	1	0	0	1	0	0
AGCGCC	18	72	6	127.305	529295032	149.724	450042427	432	4	0.141392	0.565569	0.159985	0.00339342	0.000959909	0.160295	6.4112e-09	6.4112e-09	1	0	0	1	0	0
AGCGCTATGGGGC	5	20	13	127.305	529295032	149.724	450042427	260	4	0.0392756	0.157103	0.0444403	0.00204233	0.000577723	0.347306	3.85859e-09	3.85859e-09	1	0	0	1	0	0
AGCGG	1	7	5	127.305	529295032	149.724	450042427	35	7	0.00785513	0.0549859	0.0155541	0.000274929	7.77704e-05	0.233764	5.19426e-10	5.19426e-10	1	0	0	1	0	0
AGCGGGC	5	20	7	127.305	529295032	149.724	450042427	140	4	0.0392756	0.157103	0.0444403	0.00109972	0.000311082	0.187011	2.0777e-09	2.0777e-09	1	0	0	1	0	0
AGCTC	10	50	5	127.305	529295032	149.724	450042427	250	5	0.0785513	0.392756	0.111101	0.00196378	0.000555503	0.166974	3.71018e-09	3.71018e-09	1	0	0	1	0	0
AGCTCC	15	60	6	127.305	529295032	149.724	450042427	360	4	0.117827	0.471308	0.133321	0.00282785	0.000799925	0.160295	5.34267e-09	5.34267e-09	1	0	0	1	0	0
AGG	218	1953	3	127.305	529295032	149.724	450042427	5859	8.95872	1.71242	15.3411	4.33959	0.0460232	0.0130188	0.179505	8.69519e-08	8.69519e-08	1	0	0	0	0	0
AGGAGGC	10	75	7	127.305	529295032	149.724	450042427	525	7.5	0.0785513	0.589135	0.166651	0.00412394	0.00116656	0.350645	7.79139e-09	7.79139e-09	1	0	0	1	0	0
AGGAGGG	5	25	7	127.305	529295032	149.724	450042427	175	5	0.0392756	0.196378	0.0555503	0.00137465	0.000388852	0.233764	2.59713e-09	2.59713e-09	1	0	0	1	0	0
AGGAT	239	1782	5	127.305	529295032	149.724	450042427	8910	7.45607	1.87738	13.9978	3.95963	0.0699892	0.0197981	0.248994	1.32231e-07	1.32231e-07	1	0	0	1	0	0
AGGATG	20	90	6	127.305	529295032	149.724	450042427	540	4.5	0.157103	0.706962	0.199981	0.00424177	0.00119989	0.180332	8.014e-09	8.014e-09	1	0	0	1	0	0
AGGC	19	167	4	127.305	529295032	149.724	450042427	668	8.78947	0.149247	1.31181	0.371076	0.00524723	0.0014843	0.234818	9.91361e-09	9.91361e-09	1	0	0	0	0	0
AGGCAT	5	30	6	127.305	529295032	149.724	450042427	180	6	0.0392756	0.235654	0.0666604	0.00141392	0.000399962	0.240443	2.67133e-09	2.67133e-09	1	0	0	1	0	0
AGGCCC	12	48	6	127.305	529295032	149.724	450042427	288	4	0.0942615	0.377046	0.106657	0.00226228	0.00063994	0.160295	4.27413e-09	4.27413e-09	1	0	0	1	0	0
AGGCCG	5	20	6	127.305	529295032	149.724	450042427	120	4	0.0392756	0.157103	0.0444403	0.000942615	0.000266642	0.160295	1.78089e-09	1.78089e-09	1	0	0	1	0	0
AGGCGCGG	5	20	8	127.305	529295032	149.724	450042427	160	4	0.0392756	0.157103	0.0444403	0.00125682	0.000355522	0.213727	2.37452e-09	2.37452e-09	1	0	0	1	0	0
AGGCGG	101	497	6	127.305	529295032	149.724	450042427	2982	4.92079	0.793368	3.904	1.10434	0.023424	0.00662604	0.197195	4.42551e-08	4.42551e-08	1	0	0	1	0	0
AGGG	5	30	4	127.305	529295032	149.724	450042427	120	6	0.0392756	0.235654	0.0666604	0.000942615	0.000266642	0.160295	1.78089e-09	1.78089e-09	1	0	0	0	0	0
AGGGAT	5	20	6	127.305	529295032	149.724	450042427	120	4	0.0392756	0.157103	0.0444403	0.000942615	0.000266642	0.160295	1.78089e-09	1.78089e-09	1	0	0	1	0	0
AGGGCC	5	20	6	127.305	529295032	149.724	450042427	120	4	0.0392756	0.157103	0.0444403	0.000942615	0.000266642	0.160295	1.78089e-09	1.78089e-09	1	0	0	1	0	0
AGGGG	1	5	5	127.305	529295032	149.724	450042427	25	5	0.00785513	0.0392756	0.0111101	0.000196378	5.55503e-05	0.166974	3.71018e-10	3.71018e-10	1	0	0	1	0	0
AGGGGAT	5	25	7	127.305	529295032	149.724	450042427	175	5	0.0392756	0.196378	0.0555503	0.00137465	0.000388852	0.233764	2.59713e-09	2.59713e-09	1	0	0	1	0	0
AGGGGG	13	57	6	127.305	529295032	149.724	450042427	342	4.38462	0.102117	0.447742	0.126655	0.00268645	0.000759928	0.175708	5.07553e-09	5.07553e-09	1	0	0	1	0	0
AT	10440	140148	2	127.305	529295032	149.724	450042427	280296	13.4241	82.0075	1100.88	311.411	2.20176	0.622821	0.179319	4.1598e-06	4.1598e-06	1	0	0	0	0	0
ATATATC	56	590	7	127.305	529295032	149.724	450042427	4130	10.5357	0.439887	4.63453	1.31099	0.0324417	0.00917691	0.492573	6.12922e-08	6.12922e-08	1	0	0	1	0	0
ATATC	104	624	5	127.305	529295032	149.724	450042427	3120	6	0.816933	4.9016	1.38654	0.024508	0.00693268	0.200369	4.63031e-08	4.63031e-08	1	0	0	1	0	0
ATATCC	1	4	6	127.305	529295032	149.724	450042427	24	4	0.00785513	0.0314205	0.00888805	0.000188523	5.33283e-05	0.160295	3.56178e-10	3.56178e-10	1	0	0	1	0	0
ATC	816	7838	3	127.305	529295032	149.724	450042427	23514	9.60539	6.40978	61.5685	17.4161	0.184705	0.0522484	0.192462	3.48965e-07	3.48965e-07	1	0	0	0	0	0
ATCC	178	1371	4	127.305	529295032	149.724	450042427	5484	7.70225	1.39821	10.7694	3.04638	0.0430775	0.0121855	0.205772	8.13866e-08	8.13866e-08	1	0	0	0	0	0
ATCCCG	34	222	6	127.305	529295032	149.724	450042427	1332	6.52941	0.267074	1.74384	0.493287	0.010463	0.00295972	0.261658	1.97679e-08	1.97679e-08	1	0	0	1	0	0
ATCCG	5	25	5	127.305	529295032	149.724	450042427	125	5	0.0392756	0.196378	0.0555503	0.000981891	0.000277752	0.166974	1.85509e-09	1.85509e-09	1	0	0	1	0	0
ATCCGC	37	157	6	127.305	529295032	149.724	450042427	942	4.24324	0.29064	1.23326	0.348856	0.00739953	0.00209314	0.170043	1.398e-08	1.398e-08	1	0	0	1	0	0
ATCGC	39	195	5	127.305	529295032	149.724	450042427	975	5	0.30635	1.53175	0.433292	0.00765875	0.00216646	0.166974	1.44697e-08	1.44697e-08	1	0	0	1	0	0
ATCGCG	3	12	6	127.305	529295032	149.724	450042427	72	4	0.0235654	0.0942615	0.0266642	0.000565569	0.000159985	0.160295	1.06853e-09	1.06853e-09	1	0	0	1	0	0
ATCGGC	6	24	6	127.305	529295032	149.724	450042427	144	4	0.0471308	0.188523	0.0533283	0.00113114	0.00031997	0.160295	2.13707e-09	2.13707e-09	1	0	0	1	0	0
ATGCCC	5	20	6	127.305	529295032	149.724	450042427	120	4	0.0392756	0.157103	0.0444403	0.000942615	0.000266642	0.160295	1.78089e-09	1.78089e-09	1	0	0	1	0	0
CCCCCCG	2	8	7	127.305	529295032	149.724	450042427	56	4	0.0157103	0.062841	0.0177761	0.000439887	0.000124433	0.187011	8.31081e-10	8.31081e-10	1	0	0	1	0	0
CCCCCG	7	28	6	127.305	529295032	149.724	450042427	168	4	0.0549859	0.219944	0.0622164	0.00131966	0.000373298	0.160295	2.49324e-09	2.49324e-09	1	0	0	1	0	0
CCCCG	2	10	5	127.305	529295032	149.724	450042427	50	5	0.0157103	0.0785513	0.0222201	0.000392756	0.000111101	0.166974	7.42037e-10	7.42037e-10	1	0	0	1	0	0
CCG	2287	24289	3	127.305	529295032	149.724	450042427	72867	10.6205	17.9647	190.793	53.9705	0.57238	0.161911	0.212801	1.0814e-06	1.0814e-06	1	0	0	0	0	0
CCGCG	5	25	5	127.305	529295032	149.724	450042427	125	5	0.0392756	0.196378	0.0555503	0.000981891	0.000277752	0.166974	1.85509e-09	1.85509e-09	1	0	0	1	0	0
CCGCGG	1	4	6	127.305	529295032	149.724	450042427	24	4	0.00785513	0.0314205	0.00888805	0.000188523	5.33283e-05	0.160295	3.56178e-10	3.56178e-10	1	0	0	1	0	0
