# Supplementary material for: Profiles of telomeric repeats in Insecta reveal diverse forms of telomeric motifs in Hymenopterans
Source: Life Sci Alliance. 2022 Apr 1;5(7):e202101163. doi: 10.26508/lsa.202101163 (PMC8977481; doi:10.26508/lsa.202101163)
Supplement: Supplemental Data 3. — Tandem repeat statistics for 50 species without simple tandem type TRM. [file LSA-2021-01163_Supplemental_Data_3.zip › DataS3/PROCO_output.csv.1.filtered.xlsx]

## Sheet: Sheet1
Unnamed: 0	reads	repeats	unit_len	avg_genome_cov	genome_size	eff_read_len	num_reads	repeats_total_len	repeats_per_read	reads_per_genome	repeats_per_genome	repeats_per_million_reads	repeats_len_per_genome	repeats_len_per_million_reads	percent_repeats_len_per_read	percent_repeats_len_per_genome	percent_repeat_unit_in_sequences	avg_genome_cov_filter	repeat_containing_reads_filter	repeats_len_per_million_reads_filter	unit_len_filter	percent_repeats_len_per_read_filter	qualified
AAAAAAC	411	1650	7	477.129	208901127	246.377	404554012	11550	4.0146	0.861403	3.45819	4.07857	0.0242073	0.02855	0.114062	1.15879e-07	1.15879e-07	1	0	0	1	0	0
AAAAAAG	10	40	7	477.129	208901127	246.377	404554012	280	4	0.0209587	0.0838348	0.0988743	0.000586844	0.00069212	0.113647	2.80919e-09	2.80919e-09	1	0	0	1	0	0
AAAAAAT	1926	8017	7	477.129	208901127	246.377	404554012	56119	4.16251	4.03665	16.8026	19.8169	0.117618	0.138718	0.118264	5.63033e-07	5.63033e-07	1	0	0	1	0	0
AAAAAC	1686	6801	6	477.129	208901127	246.377	404554012	40806	4.03381	3.53364	14.254	16.8111	0.0855241	0.100867	0.0982351	4.094e-07	4.094e-07	1	0	0	1	0	0
AAAAACC	30	124	7	477.129	208901127	246.377	404554012	868	4.13333	0.0628761	0.259888	0.30651	0.00181922	0.00214557	0.117435	8.7085e-09	8.7085e-09	1	0	0	1	0	0
AAAAACGTCAACAC	1	4	14	477.129	208901127	246.377	404554012	56	4	0.00209587	0.00838348	0.00988743	0.000117369	0.000138424	0.227294	5.61839e-10	5.61839e-10	1	0	0	1	0	0
AAAAACT	156	640	7	477.129	208901127	246.377	404554012	4480	4.10256	0.326956	1.34136	1.58199	0.0093895	0.0110739	0.116561	4.49471e-08	4.49471e-08	1	0	0	1	0	0
AAAAAG	800	3744	6	477.129	208901127	246.377	404554012	22464	4.68	1.6767	7.84694	9.25464	0.0470816	0.0555278	0.113972	2.25378e-07	2.25378e-07	1	0	0	1	0	0
AAAAAGAAGGGTAAAG	1	9	16	477.129	208901127	246.377	404554012	144	9	0.00209587	0.0188628	0.0222467	0.000301805	0.000355948	0.584471	1.44473e-09	1.44473e-09	1	0	0	1	1	0
AAAAAGAAGGGTATTG	1	5	16	477.129	208901127	246.377	404554012	80	5	0.00209587	0.0104794	0.0123593	0.00016767	0.000197749	0.324706	8.02627e-10	8.02627e-10	1	0	0	1	0	0
AAAAAGG	124	496	7	477.129	208901127	246.377	404554012	3472	4	0.259888	1.03955	1.22604	0.00727686	0.00858229	0.113647	3.4834e-08	3.4834e-08	1	0	0	1	0	0
AAAAAGT	281	1124	7	477.129	208901127	246.377	404554012	7868	4	0.58894	2.35576	2.77837	0.0164903	0.0194486	0.113647	7.89383e-08	7.89383e-08	1	0	0	1	0	0
AAAAAGTGAAGCG	1	4	13	477.129	208901127	246.377	404554012	52	4	0.00209587	0.00838348	0.00988743	0.000108985	0.000128537	0.211059	5.21707e-10	5.21707e-10	1	0	0	1	0	0
AAAAAT	14582	61501	6	477.129	208901127	246.377	404554012	369006	4.2176	30.562	128.898	152.022	0.773389	0.91213	0.102711	3.70218e-06	3.70218e-06	1	1	0	1	0	0
AAAAATAAGAATAAAATTAAGAAT	1	8	24	477.129	208901127	246.377	404554012	192	8	0.00209587	0.016767	0.0197749	0.000402407	0.000474597	0.779294	1.9263e-09	1.9263e-09	1	0	0	1	1	0
AAAAATAAGAATAACATTAAGAAT	1247	8560	24	477.129	208901127	246.377	404554012	205440	6.86447	2.61355	17.9406	21.1591	0.430576	0.507818	0.668681	2.06115e-06	2.06115e-06	1	0	0	1	1	0
AAAAATC	120	480	7	477.129	208901127	246.377	404554012	3360	4	0.251504	1.00602	1.18649	0.00704212	0.00830544	0.113647	3.37103e-08	3.37103e-08	1	0	0	1	0	0
AAAAATG	270	1080	7	477.129	208901127	246.377	404554012	7560	4	0.565885	2.26354	2.66961	0.0158448	0.0186872	0.113647	7.58482e-08	7.58482e-08	1	0	0	1	0	0
AAAAATT	256	1025	7	477.129	208901127	246.377	404554012	7175	4.00391	0.536543	2.14827	2.53365	0.0150379	0.0177356	0.113758	7.19856e-08	7.19856e-08	1	0	0	1	0	0
AAAAC	868	4345	5	477.129	208901127	246.377	404554012	21725	5.00576	1.81922	9.10656	10.7402	0.0455328	0.0537011	0.101587	2.17963e-07	2.17963e-07	1	0	0	1	0	0
AAAACC	128	512	6	477.129	208901127	246.377	404554012	3072	4	0.268271	1.07309	1.26559	0.00643851	0.00759355	0.0974118	3.08209e-08	3.08209e-08	1	0	0	1	0	0
AAAACCGTG	559	3936	9	477.129	208901127	246.377	404554012	35424	7.04114	1.17159	8.24935	9.72923	0.0742441	0.0875631	0.257209	3.55403e-07	3.55403e-07	1	0	0	1	0	0
AAAACG	275	1233	6	477.129	208901127	246.377	404554012	7398	4.48364	0.576364	2.58421	3.0478	0.0155052	0.0182868	0.10919	7.42229e-08	7.42229e-08	1	0	0	1	0	0
AAAACT	215	860	6	477.129	208901127	246.377	404554012	5160	4	0.450612	1.80245	2.1258	0.0108147	0.0127548	0.0974118	5.17694e-08	5.17694e-08	1	0	0	1	0	0
AAAAG	400	2057	5	477.129	208901127	246.377	404554012	10285	5.1425	0.838348	4.3112	5.08461	0.021556	0.0254231	0.104362	1.03188e-07	1.03188e-07	1	0	0	1	0	0
AAAAGAG	1	4	7	477.129	208901127	246.377	404554012	28	4	0.00209587	0.00838348	0.00988743	5.86844e-05	6.9212e-05	0.113647	2.80919e-10	2.80919e-10	1	0	0	1	0	0
AAAAGCGAACCCGCC	2	9	15	477.129	208901127	246.377	404554012	135	4.5	0.00419174	0.0188628	0.0222467	0.000282942	0.000333701	0.273971	1.35443e-09	1.35443e-09	1	0	0	1	0	0
AAAAGG	3	13	6	477.129	208901127	246.377	404554012	78	4.33333	0.00628761	0.0272463	0.0321342	0.000163478	0.000192805	0.105529	7.82561e-10	7.82561e-10	1	0	0	1	0	0
AAAAGGATT	2	38	9	477.129	208901127	246.377	404554012	342	19	0.00419174	0.0796431	0.0939306	0.000716788	0.000845375	0.694059	3.43123e-09	3.43123e-09	1	0	0	1	1	0
AAAAGT	267	1068	6	477.129	208901127	246.377	404554012	6408	4	0.559597	2.23839	2.63994	0.0134303	0.0158397	0.0974118	6.42904e-08	6.42904e-08	1	0	0	1	0	0
AAAAT	15189	83576	5	477.129	208901127	246.377	404554012	417880	5.5024	31.8342	175.164	206.588	0.875822	1.03294	0.111666	4.19252e-06	4.19252e-06	1	1	0	1	0	0
AAAATAT	19	155	7	477.129	208901127	246.377	404554012	1085	8.15789	0.0398215	0.32486	0.383138	0.00227402	0.00268197	0.23178	1.08856e-08	1.08856e-08	1	0	0	1	0	0
AAAATC	510	2040	6	477.129	208901127	246.377	404554012	12240	4	1.06889	4.27558	5.04259	0.0256535	0.0302555	0.0974118	1.22802e-07	1.22802e-07	1	0	0	1	0	0
AAAATCAAG	456	2762	9	477.129	208901127	246.377	404554012	24858	6.05702	0.955717	5.78879	6.82727	0.0520991	0.0614454	0.221259	2.49396e-07	2.49396e-07	1	0	0	1	0	0
AAAATG	132	528	6	477.129	208901127	246.377	404554012	3168	4	0.276655	1.10662	1.30514	0.00663972	0.00783085	0.0974118	3.1784e-08	3.1784e-08	1	0	0	1	0	0
AAAATGCGATC	339	1482	11	477.129	208901127	246.377	404554012	16302	4.37168	0.7105	3.10608	3.66329	0.0341669	0.0402962	0.195183	1.63555e-07	1.63555e-07	1	0	0	1	0	0
AAAATGG	133	532	7	477.129	208901127	246.377	404554012	3724	4	0.278751	1.115	1.31503	0.00780502	0.0092052	0.113647	3.73623e-08	3.73623e-08	1	0	0	1	0	0
AAAATT	983	4045	6	477.129	208901127	246.377	404554012	24270	4.11495	2.06024	8.47779	9.99866	0.0508668	0.059992	0.100211	2.43497e-07	2.43497e-07	1	0	0	1	0	0
AAAATTT	1	4	7	477.129	208901127	246.377	404554012	28	4	0.00209587	0.00838348	0.00988743	5.86844e-05	6.9212e-05	0.113647	2.80919e-10	2.80919e-10	1	0	0	1	0	0
AAAC	2017	13039	4	477.129	208901127	246.377	404554012	52156	6.46455	4.22737	27.3281	32.2306	0.109312	0.128922	0.104954	5.23272e-07	5.23272e-07	1	0	0	0	0	0
AAACAC	7	28	6	477.129	208901127	246.377	404554012	168	4	0.0146711	0.0586844	0.069212	0.000352106	0.000415272	0.0974118	1.68552e-09	1.68552e-09	1	0	0	1	0	0
AAACAG	116	472	6	477.129	208901127	246.377	404554012	2832	4.06897	0.243121	0.989251	1.16672	0.0059355	0.0070003	0.0990913	2.8413e-08	2.8413e-08	1	0	0	1	0	0
AAACAGTCT	2	49	9	477.129	208901127	246.377	404554012	441	24.5	0.00419174	0.102698	0.121121	0.000924279	0.00109009	0.89497	4.42448e-09	4.42448e-09	1	0	0	1	1	0
AAACAGTCTACT	2	32	12	477.129	208901127	246.377	404554012	384	16	0.00419174	0.0670678	0.0790995	0.000804814	0.000949193	0.779294	3.85261e-09	3.85261e-09	1	0	0	1	1	0
AAACAGTCTCT	2	30	11	477.129	208901127	246.377	404554012	330	15	0.00419174	0.0628761	0.0741557	0.000691637	0.000815713	0.669706	3.31084e-09	3.31084e-09	1	0	0	1	1	0
AAACAT	258	1032	6	477.129	208901127	246.377	404554012	6192	4	0.540735	2.16294	2.55096	0.0129776	0.0153057	0.0974118	6.21233e-08	6.21233e-08	1	0	0	1	0	0
AAACC	142	710	5	477.129	208901127	246.377	404554012	3550	5	0.297614	1.48807	1.75502	0.00744034	0.0087751	0.101471	3.56166e-08	3.56166e-08	1	0	0	1	0	0
AAACCAACGCCGCGAC	1	4	16	477.129	208901127	246.377	404554012	64	4	0.00209587	0.00838348	0.00988743	0.000134136	0.000158199	0.259765	6.42101e-10	6.42101e-10	1	0	0	1	0	0
AAACCCT	14	242	7	477.129	208901127	246.377	404554012	1694	17.2857	0.0293422	0.507201	0.59819	0.0035504	0.00418733	0.491118	1.69956e-08	1.69956e-08	1	0	0	1	0	0
AAACCTAGTGACCGTCATT	13	57	19	477.129	208901127	246.377	404554012	1083	4.38462	0.0272463	0.119465	0.140896	0.00226983	0.00267702	0.338131	1.08656e-08	1.08656e-08	1	0	0	1	0	0
AAACCTAGTGACCGTCGTCATT	1	5	22	477.129	208901127	246.377	404554012	110	5	0.00209587	0.0104794	0.0123593	0.000230546	0.000271904	0.446471	1.10361e-09	1.10361e-09	1	0	0	1	0	0
AAACGAT	78	1161	7	477.129	208901127	246.377	404554012	8127	14.8846	0.163478	2.43331	2.86983	0.0170331	0.0200888	0.422898	8.15368e-08	8.15368e-08	1	0	0	1	0	0
AAACGC	2	18	6	477.129	208901127	246.377	404554012	108	9	0.00419174	0.0377257	0.0444934	0.000226354	0.000266961	0.219176	1.08355e-09	1.08355e-09	1	0	0	1	0	0
AAACGG	1	4	6	477.129	208901127	246.377	404554012	24	4	0.00209587	0.00838348	0.00988743	5.03009e-05	5.93246e-05	0.0974118	2.40788e-10	2.40788e-10	1	0	0	1	0	0
AAACTAACTAACTAACTAACTAACT	2	11	25	477.129	208901127	246.377	404554012	275	5.5	0.00419174	0.0230546	0.0271904	0.000576364	0.000679761	0.558088	2.75903e-09	2.75903e-09	1	0	0	1	1	0
AAACTAG	210	3320	7	477.129	208901127	246.377	404554012	23240	15.8095	0.440133	6.95829	8.20657	0.048708	0.057446	0.449176	2.33163e-07	2.33163e-07	1	0	0	1	0	0
AAACTAGAAACTAT	70	364	14	477.129	208901127	246.377	404554012	5096	5.2	0.146711	0.762897	0.899756	0.0106806	0.0125966	0.295482	5.11273e-08	5.11273e-08	1	0	0	1	0	0
AAACTAT	63919	1449760	7	477.129	208901127	246.377	404554012	10148320	22.6812	133.966	3038.51	3583.6	21.2696	25.0852	0.644413	0.000101816	0.000101816	1	1	1	1	1	1
AAACTATAAACTATAAACTGT	305	1434	21	477.129	208901127	246.377	404554012	30114	4.70164	0.63924	3.00548	3.54464	0.063115	0.0744375	0.400746	3.02129e-07	3.02129e-07	1	0	0	1	0	0
AAACTATAAACTGT	1	4	14	477.129	208901127	246.377	404554012	56	4	0.00209587	0.00838348	0.00988743	0.000117369	0.000138424	0.227294	5.61839e-10	5.61839e-10	1	0	0	1	0	0
AAACTATAAGCTAT	35	266	14	477.129	208901127	246.377	404554012	3724	7.6	0.0733555	0.557501	0.657514	0.00780502	0.0092052	0.431859	3.73623e-08	3.73623e-08	1	0	0	1	0	0
AAACTC	271	1084	6	477.129	208901127	246.377	404554012	6504	4	0.567981	2.27192	2.67949	0.0136315	0.016077	0.0974118	6.52535e-08	6.52535e-08	1	0	0	1	0	0
AAACTG	123	492	6	477.129	208901127	246.377	404554012	2952	4	0.257792	1.03117	1.21615	0.00618701	0.00729692	0.0974118	2.96169e-08	2.96169e-08	1	0	0	1	0	0
AAACTTAACT	2	36	10	477.129	208901127	246.377	404554012	360	18	0.00419174	0.0754513	0.0889869	0.000754513	0.000889869	0.730588	3.61182e-09	3.61182e-09	1	0	0	1	1	0
AAAG	743	5099	4	477.129	208901127	246.377	404554012	20396	6.86272	1.55723	10.6868	12.604	0.0427474	0.050416	0.111418	2.0463e-07	2.0463e-07	1	0	0	0	0	0
AAAGAAAGAAG	2	9	11	477.129	208901127	246.377	404554012	99	4.5	0.00419174	0.0188628	0.0222467	0.000207491	0.000244714	0.200912	9.93251e-10	9.93251e-10	1	0	0	1	0	0
AAAGAAG	2	8	7	477.129	208901127	246.377	404554012	56	4	0.00419174	0.016767	0.0197749	0.000117369	0.000138424	0.113647	5.61839e-10	5.61839e-10	1	0	0	1	0	0
AAAGAAGAAAT	2	29	11	477.129	208901127	246.377	404554012	319	14.5	0.00419174	0.0607802	0.0716839	0.000668583	0.000788523	0.647382	3.20047e-09	3.20047e-09	1	0	0	1	1	0
AAAGAC	1	4	6	477.129	208901127	246.377	404554012	24	4	0.00209587	0.00838348	0.00988743	5.03009e-05	5.93246e-05	0.0974118	2.40788e-10	2.40788e-10	1	0	0	1	0	0
AAAGAG	8	50	6	477.129	208901127	246.377	404554012	300	6.25	0.016767	0.104794	0.123593	0.000628761	0.000741557	0.152206	3.00985e-09	3.00985e-09	1	0	0	1	0	0
AAAGAGCATAAGCATAAGATGAG	1	7	23	477.129	208901127	246.377	404554012	161	7	0.00209587	0.0146711	0.017303	0.000337435	0.000397969	0.65347	1.61529e-09	1.61529e-09	1	0	0	1	1	0
AAAGAT	274	1595	6	477.129	208901127	246.377	404554012	9570	5.82117	0.574268	3.34291	3.94261	0.0200575	0.0236557	0.141763	9.60142e-08	9.60142e-08	1	0	0	1	0	0
AAAGG	4	27	5	477.129	208901127	246.377	404554012	135	6.75	0.00838348	0.0565885	0.0667402	0.000282942	0.000333701	0.136985	1.35443e-09	1.35443e-09	1	0	0	1	0	0
AAAGGC	158	1180	6	477.129	208901127	246.377	404554012	7080	7.46835	0.331147	2.47313	2.91679	0.0148388	0.0175008	0.181876	7.10325e-08	7.10325e-08	1	0	0	1	0	0
AAAGGCAGGAGGCTGAAGAATAGTG	1	4	25	477.129	208901127	246.377	404554012	100	4	0.00209587	0.00838348	0.00988743	0.000209587	0.000247186	0.405882	1.00328e-09	1.00328e-09	1	0	0	1	0	0
AAAGGCTGGAC	2	12	11	477.129	208901127	246.377	404554012	132	6	0.00419174	0.0251504	0.0296623	0.000276655	0.000326285	0.267882	1.32433e-09	1.32433e-09	1	0	0	1	0	0
AAAGGG	2	8	6	477.129	208901127	246.377	404554012	48	4	0.00419174	0.016767	0.0197749	0.000100602	0.000118649	0.0974118	4.81576e-10	4.81576e-10	1	0	0	1	0	0
AAAGGGC	2	8	7	477.129	208901127	246.377	404554012	56	4	0.00419174	0.016767	0.0197749	0.000117369	0.000138424	0.113647	5.61839e-10	5.61839e-10	1	0	0	1	0	0
AAAGGT	113	452	6	477.129	208901127	246.377	404554012	2712	4	0.236833	0.947333	1.11728	0.005684	0.00670368	0.0974118	2.7209e-08	2.7209e-08	1	0	0	1	0	0
AAAGT	275	1505	5	477.129	208901127	246.377	404554012	7525	5.47273	0.576364	3.15428	3.72015	0.0157714	0.0186007	0.111064	7.54971e-08	7.54971e-08	1	0	0	1	0	0
AAAGTAGTC	2	44	9	477.129	208901127	246.377	404554012	396	22	0.00419174	0.0922183	0.108762	0.000829965	0.000978856	0.803647	3.973e-09	3.973e-09	1	0	0	1	1	0
AAAGTAGTCAATCCGTCCCATT	1	4	22	477.129	208901127	246.377	404554012	88	4	0.00209587	0.00838348	0.00988743	0.000184437	0.000217523	0.357176	8.82889e-10	8.82889e-10	1	0	0	1	0	0
AAAGTGG	1	4	7	477.129	208901127	246.377	404554012	28	4	0.00209587	0.00838348	0.00988743	5.86844e-05	6.9212e-05	0.113647	2.80919e-10	2.80919e-10	1	0	0	1	0	0
AAAGTT	130	520	6	477.129	208901127	246.377	404554012	3120	4	0.272463	1.08985	1.28537	0.00653911	0.0077122	0.0974118	3.13024e-08	3.13024e-08	1	0	0	1	0	0
AAAGTTC	2	8	7	477.129	208901127	246.377	404554012	56	4	0.00419174	0.016767	0.0197749	0.000117369	0.000138424	0.113647	5.61839e-10	5.61839e-10	1	0	0	1	0	0
AAAT	78902	511474	4	477.129	208901127	246.377	404554012	2045896	6.4824	165.368	1071.98	1264.29	4.28793	5.05716	0.105244	2.05261e-05	2.05261e-05	1	1	1	0	0	0
AAATAAT	8	33	7	477.129	208901127	246.377	404554012	231	4.125	0.016767	0.0691637	0.0815713	0.000484146	0.000570999	0.117199	2.31758e-09	2.31758e-09	1	0	0	1	0	0
AAATAATATAAATATAT	3	12	17	477.129	208901127	246.377	404554012	204	4	0.00628761	0.0251504	0.0296623	0.000427558	0.000504259	0.276	2.0467e-09	2.0467e-09	1	0	0	1	0	0
AAATAC	463	2079	6	477.129	208901127	246.377	404554012	12474	4.49028	0.970388	4.35731	5.13899	0.0261439	0.030834	0.109352	1.2515e-07	1.2515e-07	1	0	0	1	0	0
AAATACC	113	452	7	477.129	208901127	246.377	404554012	3164	4	0.236833	0.947333	1.11728	0.00663133	0.00782096	0.113647	3.17439e-08	3.17439e-08	1	0	0	1	0	0
AAATACG	4	123	7	477.129	208901127	246.377	404554012	861	30.75	0.00838348	0.257792	0.304039	0.00180454	0.00212827	0.873662	8.63827e-09	8.63827e-09	1	0	0	1	1	0
AAATACT	5942	31283	7	477.129	208901127	246.377	404554012	218981	5.26473	12.4537	65.5651	77.3271	0.458956	0.54129	0.14958	2.197e-06	2.197e-06	1	0	0	1	0	0
AAATAG	133	532	6	477.129	208901127	246.377	404554012	3192	4	0.278751	1.115	1.31503	0.00669002	0.00789017	0.0974118	3.20248e-08	3.20248e-08	1	0	0	1	0	0
AAATAT	1372	5985	6	477.129	208901127	246.377	404554012	35910	4.36224	2.87553	12.5438	14.7941	0.0752627	0.0887644	0.106233	3.60279e-07	3.60279e-07	1	0	0	1	0	0
AAATATCTTGAAT	331	1341	13	477.129	208901127	246.377	404554012	17433	4.05136	0.693733	2.81056	3.31476	0.0365373	0.0430919	0.213769	1.74902e-07	1.74902e-07	1	0	0	1	0	0
AAATATG	122	488	7	477.129	208901127	246.377	404554012	3416	4	0.255696	1.02278	1.20627	0.00715949	0.00844387	0.113647	3.42722e-08	3.42722e-08	1	0	0	1	0	0
AAATATT	3	13	7	477.129	208901127	246.377	404554012	91	4.33333	0.00628761	0.0272463	0.0321342	0.000190724	0.000224939	0.123118	9.12988e-10	9.12988e-10	1	0	0	1	0	0
AAATC	2	10	5	477.129	208901127	246.377	404554012	50	5	0.00419174	0.0209587	0.0247186	0.000104794	0.000123593	0.101471	5.01642e-10	5.01642e-10	1	0	0	1	0	0
AAATCAACCGG	112	525	11	477.129	208901127	246.377	404554012	5775	4.6875	0.234737	1.10033	1.29773	0.0121037	0.014275	0.209283	5.79396e-08	5.79396e-08	1	0	0	1	0	0
AAATCCT	1	4	7	477.129	208901127	246.377	404554012	28	4	0.00209587	0.00838348	0.00988743	5.86844e-05	6.9212e-05	0.113647	2.80919e-10	2.80919e-10	1	0	0	1	0	0
AAATCT	514	2056	6	477.129	208901127	246.377	404554012	12336	4	1.07728	4.30911	5.08214	0.0258547	0.0304928	0.0974118	1.23765e-07	1.23765e-07	1	0	0	1	0	0
AAATG	1	6	5	477.129	208901127	246.377	404554012	30	6	0.00209587	0.0125752	0.0148311	6.28761e-05	7.41557e-05	0.121765	3.00985e-10	3.00985e-10	1	0	0	1	0	0
AAATGAG	267	1068	7	477.129	208901127	246.377	404554012	7476	4	0.559597	2.23839	2.63994	0.0156687	0.0184796	0.113647	7.50055e-08	7.50055e-08	1	0	0	1	0	0
AAATGCACACAGCCACGTCCC	2	10	21	477.129	208901127	246.377	404554012	210	5	0.00419174	0.0209587	0.0247186	0.000440133	0.00051909	0.426176	2.1069e-09	2.1069e-09	1	0	0	1	0	0
AAATGT	1	4	6	477.129	208901127	246.377	404554012	24	4	0.00209587	0.00838348	0.00988743	5.03009e-05	5.93246e-05	0.0974118	2.40788e-10	2.40788e-10	1	0	0	1	0	0
AAATT	608	3260	5	477.129	208901127	246.377	404554012	16300	5.36184	1.27429	6.83254	8.05826	0.0341627	0.0402913	0.108814	1.63535e-07	1.63535e-07	1	0	0	1	0	0
AAATTACAAGGATGAGTATGCCG	2	8	23	477.129	208901127	246.377	404554012	184	4	0.00419174	0.016767	0.0197749	0.00038564	0.000454822	0.373412	1.84604e-09	1.84604e-09	1	0	0	1	0	0
AAATTC	550	2202	6	477.129	208901127	246.377	404554012	13212	4.00364	1.15273	4.61511	5.44303	0.0276906	0.0326582	0.0975003	1.32554e-07	1.32554e-07	1	0	0	1	0	0
AAATTG	1020	4816	6	477.129	208901127	246.377	404554012	28896	4.72157	2.13779	10.0937	11.9045	0.0605623	0.0714268	0.114984	2.89909e-07	2.89909e-07	1	0	0	1	0	0
AAATTT	487	1949	6	477.129	208901127	246.377	404554012	11694	4.00205	1.02069	4.08485	4.81765	0.0245091	0.0289059	0.0974618	1.17324e-07	1.17324e-07	1	0	0	1	0	0
AAATTTC	2	12	7	477.129	208901127	246.377	404554012	84	6	0.00419174	0.0251504	0.0296623	0.000176053	0.000207636	0.170471	8.42758e-10	8.42758e-10	1	0	0	1	0	0
AAC	26115	257024	3	477.129	208901127	246.377	404554012	771072	9.84201	54.7337	538.689	635.327	1.61607	1.90598	0.119841	7.73604e-06	7.73604e-06	1	1	0	0	0	0
AACAACTAGGCC	327	1787	12	477.129	208901127	246.377	404554012	21444	5.46483	0.68535	3.74532	4.41721	0.0449438	0.0530065	0.266169	2.15144e-07	2.15144e-07	1	0	0	1	0	0
AACAAG	66	264	6	477.129	208901127	246.377	404554012	1584	4	0.138327	0.55331	0.65257	0.00331986	0.00391542	0.0974118	1.5892e-08	1.5892e-08	1	0	0	1	0	0
AACAAT	273	1210	6	477.129	208901127	246.377	404554012	7260	4.43223	0.572173	2.536	2.99095	0.015216	0.0179457	0.107938	7.28384e-08	7.28384e-08	1	0	0	1	0	0
AACAC	2	10	5	477.129	208901127	246.377	404554012	50	5	0.00419174	0.0209587	0.0247186	0.000104794	0.000123593	0.101471	5.01642e-10	5.01642e-10	1	0	0	1	0	0
AACACAC	2	20	7	477.129	208901127	246.377	404554012	140	10	0.00419174	0.0419174	0.0494372	0.000293422	0.00034606	0.284118	1.4046e-09	1.4046e-09	1	0	0	1	0	0
AACACACAC	3	17	9	477.129	208901127	246.377	404554012	153	5.66667	0.00628761	0.0356298	0.0420216	0.000320668	0.000378194	0.207	1.53502e-09	1.53502e-09	1	0	0	1	0	0
AACACC	139	556	6	477.129	208901127	246.377	404554012	3336	4	0.291326	1.1653	1.37435	0.00699182	0.00824612	0.0974118	3.34695e-08	3.34695e-08	1	0	0	1	0	0
AACACCC	2	8	7	477.129	208901127	246.377	404554012	56	4	0.00419174	0.016767	0.0197749	0.000117369	0.000138424	0.113647	5.61839e-10	5.61839e-10	1	0	0	1	0	0
AACACT	1	4	6	477.129	208901127	246.377	404554012	24	4	0.00209587	0.00838348	0.00988743	5.03009e-05	5.93246e-05	0.0974118	2.40788e-10	2.40788e-10	1	0	0	1	0	0
AACACTCACAGTCTCTTGCTTAG	1	7	23	477.129	208901127	246.377	404554012	161	7	0.00209587	0.0146711	0.017303	0.000337435	0.000397969	0.65347	1.61529e-09	1.61529e-09	1	0	0	1	1	0
AACAGC	4435	20925	6	477.129	208901127	246.377	404554012	125550	4.71815	9.29518	43.8561	51.7236	0.263137	0.310342	0.114901	1.25962e-06	1.25962e-06	1	0	0	1	0	0
AACAGCCAC	234	1366	9	477.129	208901127	246.377	404554012	12294	5.83761	0.490434	2.86296	3.37656	0.0257666	0.030389	0.213244	1.23344e-07	1.23344e-07	1	0	0	1	0	0
AACAGGTG	263	1125	8	477.129	208901127	246.377	404554012	9000	4.27757	0.551214	2.35785	2.78084	0.0188628	0.0222467	0.138895	9.02955e-08	9.02955e-08	1	0	0	1	0	0
AACAGTAT	1	4	8	477.129	208901127	246.377	404554012	32	4	0.00209587	0.00838348	0.00988743	6.70678e-05	7.90995e-05	0.129882	3.21051e-10	3.21051e-10	1	0	0	1	0	0
AACAGTC	252	1128	7	477.129	208901127	246.377	404554012	7896	4.47619	0.528159	2.36414	2.78826	0.016549	0.0195178	0.127176	7.92193e-08	7.92193e-08	1	0	0	1	0	0
AACAT	273	1629	5	477.129	208901127	246.377	404554012	8145	5.96703	0.572173	3.41417	4.02666	0.0170709	0.0201333	0.121096	8.17174e-08	8.17174e-08	1	0	0	1	0	0
AACATC	1	4	6	477.129	208901127	246.377	404554012	24	4	0.00209587	0.00838348	0.00988743	5.03009e-05	5.93246e-05	0.0974118	2.40788e-10	2.40788e-10	1	0	0	1	0	0
AACATT	55	220	6	477.129	208901127	246.377	404554012	1320	4	0.115273	0.461091	0.543809	0.00276655	0.00326285	0.0974118	1.32433e-08	1.32433e-08	1	0	0	1	0	0
AACC	266	1933	4	477.129	208901127	246.377	404554012	7732	7.26692	0.557501	4.05132	4.7781	0.0162053	0.0191124	0.117981	7.75739e-08	7.75739e-08	1	0	0	0	0	0
AACCAC	281	1866	6	477.129	208901127	246.377	404554012	11196	6.64057	0.58894	3.91089	4.61249	0.0234654	0.0276749	0.161717	1.12328e-07	1.12328e-07	1	0	0	1	0	0
AACCACCAC	137	572	9	477.129	208901127	246.377	404554012	5148	4.17518	0.287134	1.19884	1.4139	0.0107895	0.0127251	0.152517	5.1649e-08	5.1649e-08	1	0	0	1	0	0
AACCAG	53	214	6	477.129	208901127	246.377	404554012	1284	4.03774	0.111081	0.448516	0.528978	0.0026911	0.00317387	0.0983307	1.28822e-08	1.28822e-08	1	0	0	1	0	0
AACCATCCCT	2	27	10	477.129	208901127	246.377	404554012	270	13.5	0.00419174	0.0565885	0.0667402	0.000565885	0.000667402	0.547941	2.70887e-09	2.70887e-09	1	0	0	1	1	0
AACCCACCG	92	393	9	477.129	208901127	246.377	404554012	3537	4.27174	0.19282	0.823677	0.97144	0.00741309	0.00874296	0.156044	3.54861e-08	3.54861e-08	1	0	0	1	0	0
AACCCATC	2	10	8	477.129	208901127	246.377	404554012	80	5	0.00419174	0.0209587	0.0247186	0.00016767	0.000197749	0.162353	8.02627e-10	8.02627e-10	1	0	0	1	0	0
AACCCC	261	1044	6	477.129	208901127	246.377	404554012	6264	4	0.547022	2.18809	2.58062	0.0131285	0.0154837	0.0974118	6.28457e-08	6.28457e-08	1	0	0	1	0	0
AACCCG	1	5	6	477.129	208901127	246.377	404554012	30	5	0.00209587	0.0104794	0.0123593	6.28761e-05	7.41557e-05	0.121765	3.00985e-10	3.00985e-10	1	0	0	1	0	0
AACCCGAGGCTAAGG	2	8	15	477.129	208901127	246.377	404554012	120	4	0.00419174	0.016767	0.0197749	0.000251504	0.000296623	0.243529	1.20394e-09	1.20394e-09	1	0	0	1	0	0
AACCCT	19	155	6	477.129	208901127	246.377	404554012	930	8.15789	0.0398215	0.32486	0.383138	0.00194916	0.00229883	0.198669	9.33054e-09	9.33054e-09	1	0	0	1	0	0
AACCCTAAT	18	166	9	477.129	208901127	246.377	404554012	1494	9.22222	0.0377257	0.347914	0.410328	0.00313123	0.00369296	0.336882	1.49891e-08	1.49891e-08	1	0	0	1	0	0
AACCCTG	2	35	7	477.129	208901127	246.377	404554012	245	17.5	0.00419174	0.0733555	0.086515	0.000513488	0.000605605	0.497206	2.45804e-09	2.45804e-09	1	0	0	1	0	0
AACCGATTC	418	2106	9	477.129	208901127	246.377	404554012	18954	5.03828	0.876074	4.4139	5.20573	0.0397251	0.0468516	0.184045	1.90162e-07	1.90162e-07	1	0	0	1	0	0
AACCGCAGG	1	4	9	477.129	208901127	246.377	404554012	36	4	0.00209587	0.00838348	0.00988743	7.54513e-05	8.89869e-05	0.146118	3.61182e-10	3.61182e-10	1	0	0	1	0	0
AACCGG	247	1341	6	477.129	208901127	246.377	404554012	8046	5.42915	0.51768	2.81056	3.31476	0.0168634	0.0198886	0.132216	8.07242e-08	8.07242e-08	1	0	0	1	0	0
AACCGGG	195	954	7	477.129	208901127	246.377	404554012	6678	4.89231	0.408695	1.99946	2.35815	0.0139962	0.0165071	0.138999	6.69993e-08	6.69993e-08	1	0	0	1	0	0
AACCGGGTGTG	350	1876	11	477.129	208901127	246.377	404554012	20636	5.36	0.733555	3.93185	4.63721	0.0432504	0.0510093	0.239308	2.07038e-07	2.07038e-07	1	0	0	1	0	0
AACCGTC	2	14	7	477.129	208901127	246.377	404554012	98	7	0.00419174	0.0293422	0.034606	0.000205395	0.000242242	0.198882	9.83218e-10	9.83218e-10	1	0	0	1	0	0
AACCT	4	88	5	477.129	208901127	246.377	404554012	440	22	0.00838348	0.184437	0.217523	0.000922183	0.00108762	0.446471	4.41445e-09	4.41445e-09	1	0	0	1	0	0
AACCTAACT	4	55	9	477.129	208901127	246.377	404554012	495	13.75	0.00838348	0.115273	0.135952	0.00103746	0.00122357	0.502279	4.96625e-09	4.96625e-09	1	0	0	1	1	0
AACCTAGAG	281	1213	9	477.129	208901127	246.377	404554012	10917	4.31673	0.58894	2.54229	2.99836	0.0228806	0.0269853	0.157687	1.09528e-07	1.09528e-07	1	0	0	1	0	0
AACCTAT	3	21	7	477.129	208901127	246.377	404554012	147	7	0.00628761	0.0440133	0.051909	0.000308093	0.000363363	0.198882	1.47483e-09	1.47483e-09	1	0	0	1	0	0
AACCTCG	247	988	7	477.129	208901127	246.377	404554012	6916	4	0.51768	2.07072	2.4422	0.014495	0.0170954	0.113647	6.93871e-08	6.93871e-08	1	0	0	1	0	0
AACCTG	134	636	6	477.129	208901127	246.377	404554012	3816	4.74627	0.280847	1.33297	1.5721	0.00799784	0.00943261	0.115586	3.82853e-08	3.82853e-08	1	0	0	1	0	0
AACCTGCACCTC	4	21	12	477.129	208901127	246.377	404554012	252	5.25	0.00838348	0.0440133	0.051909	0.000528159	0.000622908	0.255706	2.52827e-09	2.52827e-09	1	0	0	1	0	0
AACG	116	808	4	477.129	208901127	246.377	404554012	3232	6.96552	0.243121	1.69346	1.99726	0.00677385	0.00798904	0.113087	3.24261e-08	3.24261e-08	1	0	0	0	0	0
AACGAACTAACTAACT	2	16	16	477.129	208901127	246.377	404554012	256	8	0.00419174	0.0335339	0.0395497	0.000536543	0.000632796	0.519529	2.56841e-09	2.56841e-09	1	0	0	1	1	0
AACGAATT	1	17	8	477.129	208901127	246.377	404554012	136	17	0.00209587	0.0356298	0.0420216	0.000285038	0.000336173	0.552	1.36447e-09	1.36447e-09	1	0	0	1	1	0
AACGAC	2	8	6	477.129	208901127	246.377	404554012	48	4	0.00419174	0.016767	0.0197749	0.000100602	0.000118649	0.0974118	4.81576e-10	4.81576e-10	1	0	0	1	0	0
AACGAGCTCTCG	2	8	12	477.129	208901127	246.377	404554012	96	4	0.00419174	0.016767	0.0197749	0.000201204	0.000237298	0.194824	9.63152e-10	9.63152e-10	1	0	0	1	0	0
AACGCCATC	152	819	9	477.129	208901127	246.377	404554012	7371	5.38816	0.318572	1.71652	2.02445	0.0154487	0.0182201	0.196826	7.3952e-08	7.3952e-08	1	0	0	1	0	0
AACGCCATCCT	1	7	11	477.129	208901127	246.377	404554012	77	7	0.00209587	0.0146711	0.017303	0.000161382	0.000190333	0.312529	7.72528e-10	7.72528e-10	1	0	0	1	0	0
AACGGC	4	33	6	477.129	208901127	246.377	404554012	198	8.25	0.00838348	0.0691637	0.0815713	0.000414982	0.000489428	0.200912	1.9865e-09	1.9865e-09	1	0	0	1	0	0
AACGGGACGAGCGCG	1	4	15	477.129	208901127	246.377	404554012	60	4	0.00209587	0.00838348	0.00988743	0.000125752	0.000148311	0.243529	6.0197e-10	6.0197e-10	1	0	0	1	0	0
AACGGT	161	644	6	477.129	208901127	246.377	404554012	3864	4	0.337435	1.34974	1.59188	0.00809844	0.00955126	0.0974118	3.87669e-08	3.87669e-08	1	0	0	1	0	0
AACGT	1141	5853	5	477.129	208901127	246.377	404554012	29265	5.12971	2.39139	12.2671	14.4678	0.0613356	0.0723389	0.104103	2.93611e-07	2.93611e-07	1	0	0	1	0	0
AACT	4	178	4	477.129	208901127	246.377	404554012	712	44.5	0.00838348	0.373065	0.439991	0.00149226	0.00175996	0.72247	7.14338e-09	7.14338e-09	1	0	0	0	1	0
AACTAACTAACTAATGCACT	2	20	20	477.129	208901127	246.377	404554012	400	10	0.00419174	0.0419174	0.0494372	0.000838348	0.000988743	0.811765	4.01313e-09	4.01313e-09	1	0	0	1	1	0
AACTAACTAACTAGTGGT	2	16	18	477.129	208901127	246.377	404554012	288	8	0.00419174	0.0335339	0.0395497	0.000603611	0.000711895	0.584471	2.88946e-09	2.88946e-09	1	0	0	1	1	0
AACTAACTAACTGACT	2	24	16	477.129	208901127	246.377	404554012	384	12	0.00419174	0.0503009	0.0593246	0.000804814	0.000949193	0.779294	3.85261e-09	3.85261e-09	1	0	0	1	1	0
AACTAATTGATAAGCT	2	8	16	477.129	208901127	246.377	404554012	128	4	0.00419174	0.016767	0.0197749	0.000268271	0.000316398	0.259765	1.2842e-09	1.2842e-09	1	0	0	1	0	0
AACTAC	135	663	6	477.129	208901127	246.377	404554012	3978	4.91111	0.282942	1.38956	1.63884	0.00833737	0.00983305	0.1196	3.99106e-08	3.99106e-08	1	0	0	1	0	0
AACTAG	253	1012	6	477.129	208901127	246.377	404554012	6072	4	0.530255	2.12102	2.50152	0.0127261	0.0150091	0.0974118	6.09194e-08	6.09194e-08	1	0	0	1	0	0
AACTAT	639	2791	6	477.129	208901127	246.377	404554012	16746	4.36776	1.33926	5.84957	6.89896	0.0350974	0.0413937	0.106368	1.6801e-07	1.6801e-07	1	0	0	1	0	0
AACTC	252	1365	5	477.129	208901127	246.377	404554012	6825	5.41667	0.528159	2.86086	3.37409	0.0143043	0.0168704	0.109926	6.84741e-08	6.84741e-08	1	0	0	1	0	0
AACTCCG	1	4	7	477.129	208901127	246.377	404554012	28	4	0.00209587	0.00838348	0.00988743	5.86844e-05	6.9212e-05	0.113647	2.80919e-10	2.80919e-10	1	0	0	1	0	0
AACTCCTACTCCTACTAC	344	1518	18	477.129	208901127	246.377	404554012	27324	4.41279	0.720979	3.18153	3.75228	0.0572676	0.067541	0.322393	2.74137e-07	2.74137e-07	1	0	0	1	0	0
AACTGC	1	4	6	477.129	208901127	246.377	404554012	24	4	0.00209587	0.00838348	0.00988743	5.03009e-05	5.93246e-05	0.0974118	2.40788e-10	2.40788e-10	1	0	0	1	0	0
AACTGGGCAG	262	1127	10	477.129	208901127	246.377	404554012	11270	4.30153	0.549118	2.36205	2.78578	0.0236205	0.0278578	0.174591	1.1307e-07	1.1307e-07	1	0	0	1	0	0
AACTT	116	580	5	477.129	208901127	246.377	404554012	2900	5	0.243121	1.2156	1.43368	0.00607802	0.00716839	0.101471	2.90952e-08	2.90952e-08	1	0	0	1	0	0
AACTTG	1	22	6	477.129	208901127	246.377	404554012	132	22	0.00209587	0.0461091	0.0543809	0.000276655	0.000326285	0.535765	1.32433e-09	1.32433e-09	1	0	0	1	1	0
AAG	8929	121938	3	477.129	208901127	246.377	404554012	365814	13.6564	18.714	255.566	301.413	0.766699	0.90424	0.166287	3.67015e-06	3.67015e-06	1	0	0	0	0	0
AAGAAGAAGAAGAAT	508	5013	15	477.129	208901127	246.377	404554012	75195	9.86811	1.0647	10.5066	12.3914	0.157599	0.185871	0.600794	7.54419e-07	7.54419e-07	1	0	0	1	1	0
AAGAAGAAGAAGGAG	158	1127	15	477.129	208901127	246.377	404554012	16905	7.13291	0.331147	2.36205	2.78578	0.0354307	0.0417868	0.434268	1.69605e-07	1.69605e-07	1	0	0	1	0	0
AAGAAGAAGAAT	247	3461	12	477.129	208901127	246.377	404554012	41532	14.0121	0.51768	7.25381	8.5551	0.0870457	0.102661	0.682474	4.16684e-07	4.16684e-07	1	0	0	1	1	0
AAGAAGAAGAATAAT	848	11517	15	477.129	208901127	246.377	404554012	172755	13.5814	1.7773	24.1381	28.4684	0.362072	0.427026	0.826866	1.73322e-06	1.73322e-06	1	0	0	1	1	0
AAGAAGAATAAT	220	3237	12	477.129	208901127	246.377	404554012	38844	14.7136	0.461091	6.78433	8.0014	0.081412	0.0960168	0.716641	3.89715e-07	3.89715e-07	1	0	0	1	1	0
AAGAAGCTCAGGCTG	2	10	15	477.129	208901127	246.377	404554012	150	5	0.00419174	0.0209587	0.0247186	0.000314381	0.000370779	0.304412	1.50493e-09	1.50493e-09	1	0	0	1	0	0
AAGAAGGAGAAGGAG	12	54	15	477.129	208901127	246.377	404554012	810	4.5	0.0251504	0.113177	0.13348	0.00169765	0.0020022	0.273971	8.1266e-09	8.1266e-09	1	0	0	1	0	0
AAGAAT	165534	3268455	6	477.129	208901127	246.377	404554012	19610730	19.7449	346.938	6850.26	8079.16	41.1015	48.4749	0.480847	0.000196751	0.000196751	1	1	1	1	0	0
AAGAATAAT	68	1087	9	477.129	208901127	246.377	404554012	9783	15.9853	0.142519	2.27821	2.68691	0.0205039	0.0241822	0.583933	9.81512e-08	9.81512e-08	1	0	0	1	1	0
AAGAATACGAAT	170	826	12	477.129	208901127	246.377	404554012	9912	4.85882	0.356298	1.73119	2.04175	0.0207743	0.0245011	0.236653	9.94454e-08	9.94454e-08	1	0	0	1	0	0
AAGAATTAGAAT	7	28	12	477.129	208901127	246.377	404554012	336	4	0.0146711	0.0586844	0.069212	0.000704212	0.000830544	0.194824	3.37103e-09	3.37103e-09	1	0	0	1	0	0
AAGAC	154	770	5	477.129	208901127	246.377	404554012	3850	5	0.322764	1.61382	1.90333	0.0080691	0.00951665	0.101471	3.86264e-08	3.86264e-08	1	0	0	1	0	0
AAGACC	224	896	6	477.129	208901127	246.377	404554012	5376	4	0.469475	1.8779	2.21478	0.0112674	0.0132887	0.0974118	5.39365e-08	5.39365e-08	1	0	0	1	0	0
AAGACCC	271	1084	7	477.129	208901127	246.377	404554012	7588	4	0.567981	2.27192	2.67949	0.0159035	0.0187565	0.113647	7.61291e-08	7.61291e-08	1	0	0	1	0	0
AAGACG	302	1208	6	477.129	208901127	246.377	404554012	7248	4	0.632953	2.53181	2.986	0.0151909	0.017916	0.0974118	7.2718e-08	7.2718e-08	1	0	0	1	0	0
AAGACT	347	1493	6	477.129	208901127	246.377	404554012	8958	4.30259	0.727267	3.12913	3.69048	0.0187748	0.0221429	0.104781	8.98741e-08	8.98741e-08	1	0	0	1	0	0
AAGAG	1	11	5	477.129	208901127	246.377	404554012	55	11	0.00209587	0.0230546	0.0271904	0.000115273	0.000135952	0.223235	5.51806e-10	5.51806e-10	1	0	0	1	0	0
AAGAGG	161	691	6	477.129	208901127	246.377	404554012	4146	4.29193	0.337435	1.44825	1.70805	0.00868948	0.0102483	0.104521	4.15961e-08	4.15961e-08	1	0	0	1	0	0
AAGAGGAGAGCGACCCGGAG	2	8	20	477.129	208901127	246.377	404554012	160	4	0.00419174	0.016767	0.0197749	0.000335339	0.000395497	0.324706	1.60525e-09	1.60525e-09	1	0	0	1	0	0
AAGAGTACG	2	35	9	477.129	208901127	246.377	404554012	315	17.5	0.00419174	0.0733555	0.086515	0.000660199	0.000778635	0.639265	3.16034e-09	3.16034e-09	1	0	0	1	1	0
AAGAT	255	1283	5	477.129	208901127	246.377	404554012	6415	5.03137	0.534447	2.689	3.17139	0.013445	0.015857	0.102107	6.43606e-08	6.43606e-08	1	0	0	1	0	0
AAGATG	18	72	6	477.129	208901127	246.377	404554012	432	4	0.0377257	0.150903	0.177974	0.000905416	0.00106784	0.0974118	4.33418e-09	4.33418e-09	1	0	0	1	0	0
AAGATT	247	989	6	477.129	208901127	246.377	404554012	5934	4.00405	0.51768	2.07282	2.44467	0.0124369	0.014668	0.0975103	5.95348e-08	5.95348e-08	1	0	0	1	0	0
AAGATTC	12	65	7	477.129	208901127	246.377	404554012	455	5.41667	0.0251504	0.136232	0.160671	0.000953621	0.0011247	0.153897	4.56494e-09	4.56494e-09	1	0	0	1	0	0
AAGC	2	16	4	477.129	208901127	246.377	404554012	64	8	0.00419174	0.0335339	0.0395497	0.000134136	0.000158199	0.129882	6.42101e-10	6.42101e-10	1	0	0	0	0	0
AAGCAC	518	2404	6	477.129	208901127	246.377	404554012	14424	4.64093	1.08566	5.03847	5.94235	0.0302308	0.0356541	0.11302	1.44714e-07	1.44714e-07	1	0	0	1	0	0
AAGCAG	1	4	6	477.129	208901127	246.377	404554012	24	4	0.00209587	0.00838348	0.00988743	5.03009e-05	5.93246e-05	0.0974118	2.40788e-10	2.40788e-10	1	0	0	1	0	0
AAGCC	168	869	5	477.129	208901127	246.377	404554012	4345	5.17262	0.352106	1.82131	2.14804	0.00910656	0.0107402	0.104974	4.35927e-08	4.35927e-08	1	0	0	1	0	0
AAGCCGGAGTCGGCC	1	4	15	477.129	208901127	246.377	404554012	60	4	0.00209587	0.00838348	0.00988743	0.000125752	0.000148311	0.243529	6.0197e-10	6.0197e-10	1	0	0	1	0	0
AAGCGCG	2	8	7	477.129	208901127	246.377	404554012	56	4	0.00419174	0.016767	0.0197749	0.000117369	0.000138424	0.113647	5.61839e-10	5.61839e-10	1	0	0	1	0	0
AAGCGTAATATC	2	8	12	477.129	208901127	246.377	404554012	96	4	0.00419174	0.016767	0.0197749	0.000201204	0.000237298	0.194824	9.63152e-10	9.63152e-10	1	0	0	1	0	0
AAGCTGG	1	4	7	477.129	208901127	246.377	404554012	28	4	0.00209587	0.00838348	0.00988743	5.86844e-05	6.9212e-05	0.113647	2.80919e-10	2.80919e-10	1	0	0	1	0	0
AAGG	232	1396	4	477.129	208901127	246.377	404554012	5584	6.01724	0.486242	2.92583	3.45071	0.0117033	0.0138029	0.0976917	5.60233e-08	5.60233e-08	1	0	0	0	0	0
AAGGAATATCACCCACAGG	1	4	19	477.129	208901127	246.377	404554012	76	4	0.00209587	0.00838348	0.00988743	0.000159286	0.000187861	0.308471	7.62495e-10	7.62495e-10	1	0	0	1	0	0
AAGGAC	292	1168	6	477.129	208901127	246.377	404554012	7008	4	0.611994	2.44798	2.88713	0.0146879	0.0173228	0.0974118	7.03101e-08	7.03101e-08	1	0	0	1	0	0
AAGGACCAGGAGGGCCGC	287	1205	18	477.129	208901127	246.377	404554012	21690	4.19861	0.601515	2.52552	2.97859	0.0454594	0.0536146	0.306745	2.17612e-07	2.17612e-07	1	0	0	1	0	0
AAGGACCAGGAGGTCCAC	312	1363	18	477.129	208901127	246.377	404554012	24534	4.36859	0.653911	2.85667	3.36914	0.0514201	0.0606446	0.319164	2.46146e-07	2.46146e-07	1	0	0	1	0	0
AAGGAG	103	412	6	477.129	208901127	246.377	404554012	2472	4	0.215875	0.863499	1.01841	0.00518099	0.00611043	0.0974118	2.48012e-08	2.48012e-08	1	0	0	1	0	0
AAGGAT	555	5707	6	477.129	208901127	246.377	404554012	34242	10.2829	1.16321	11.9611	14.1069	0.0717668	0.0846414	0.250418	3.43544e-07	3.43544e-07	1	0	0	1	0	0
AAGGATT	1	4	7	477.129	208901127	246.377	404554012	28	4	0.00209587	0.00838348	0.00988743	5.86844e-05	6.9212e-05	0.113647	2.80919e-10	2.80919e-10	1	0	0	1	0	0
AAGGC	115	575	5	477.129	208901127	246.377	404554012	2875	5	0.241025	1.20513	1.42132	0.00602563	0.00710659	0.101471	2.88444e-08	2.88444e-08	1	0	0	1	0	0
AAGGCG	1	4	6	477.129	208901127	246.377	404554012	24	4	0.00209587	0.00838348	0.00988743	5.03009e-05	5.93246e-05	0.0974118	2.40788e-10	2.40788e-10	1	0	0	1	0	0
AAGGCT	1	4	6	477.129	208901127	246.377	404554012	24	4	0.00209587	0.00838348	0.00988743	5.03009e-05	5.93246e-05	0.0974118	2.40788e-10	2.40788e-10	1	0	0	1	0	0
AAGGCTCCGGCC	2	10	12	477.129	208901127	246.377	404554012	120	5	0.00419174	0.0209587	0.0247186	0.000251504	0.000296623	0.243529	1.20394e-09	1.20394e-09	1	0	0	1	0	0
AAGGCTG	7	32	7	477.129	208901127	246.377	404554012	224	4.57143	0.0146711	0.0670678	0.0790995	0.000469475	0.000553696	0.129882	2.24735e-09	2.24735e-09	1	0	0	1	0	0
AAGGG	1	5	5	477.129	208901127	246.377	404554012	25	5	0.00209587	0.0104794	0.0123593	5.23968e-05	6.17964e-05	0.101471	2.50821e-10	2.50821e-10	1	0	0	1	0	0
AAGGGG	1	4	6	477.129	208901127	246.377	404554012	24	4	0.00209587	0.00838348	0.00988743	5.03009e-05	5.93246e-05	0.0974118	2.40788e-10	2.40788e-10	1	0	0	1	0	0
AAGGT	238	1427	5	477.129	208901127	246.377	404554012	7135	5.9958	0.498817	2.99081	3.52734	0.014954	0.0176367	0.121679	7.15843e-08	7.15843e-08	1	0	0	1	0	0
AAGGTGATG	81	324	9	477.129	208901127	246.377	404554012	2916	4	0.169765	0.679062	0.800882	0.00611156	0.00720794	0.146118	2.92557e-08	2.92557e-08	1	0	0	1	0	0
AAGT	395	2372	4	477.129	208901127	246.377	404554012	9488	6.00506	0.827869	4.9714	5.86325	0.0198856	0.023453	0.097494	9.51915e-08	9.51915e-08	1	0	0	0	0	0
AAGTAAT	135	540	7	477.129	208901127	246.377	404554012	3780	4	0.282942	1.13177	1.3348	0.00792239	0.00934362	0.113647	3.79241e-08	3.79241e-08	1	0	0	1	0	0
AAGTAGTCT	4	65	9	477.129	208901127	246.377	404554012	585	16.25	0.00838348	0.136232	0.160671	0.00122608	0.00144604	0.593603	5.86921e-09	5.86921e-09	1	0	0	1	1	0
AAGTCCC	131	767	7	477.129	208901127	246.377	404554012	5369	5.85496	0.274559	1.60753	1.89591	0.0112527	0.0132714	0.16635	5.38663e-08	5.38663e-08	1	0	0	1	0	0
AAGTG	275	1375	5	477.129	208901127	246.377	404554012	6875	5	0.576364	2.88182	3.3988	0.0144091	0.016994	0.101471	6.89757e-08	6.89757e-08	1	0	0	1	0	0
AAT	63191	713016	3	477.129	208901127	246.377	404554012	2139048	11.2835	132.44	1494.39	1762.47	4.48317	5.28742	0.137393	2.14607e-05	2.14607e-05	1	1	1	0	0	0
AATAATAATAATGAT	316	1866	15	477.129	208901127	246.377	404554012	27990	5.90506	0.662295	3.91089	4.61249	0.0586634	0.0691873	0.359514	2.80819e-07	2.80819e-07	1	0	0	1	0	0
AATAATAATTATAT	289	1459	14	477.129	208901127	246.377	404554012	20426	5.04844	0.605706	3.05787	3.60644	0.0428102	0.0504902	0.28687	2.04931e-07	2.04931e-07	1	0	0	1	0	0
AATAATT	122	603	7	477.129	208901127	246.377	404554012	4221	4.94262	0.255696	1.26381	1.49053	0.00884667	0.0104337	0.140429	4.23486e-08	4.23486e-08	1	0	0	1	0	0
AATAC	224	1227	5	477.129	208901127	246.377	404554012	6135	5.47768	0.469475	2.57163	3.03297	0.0128582	0.0151648	0.111165	6.15514e-08	6.15514e-08	1	0	0	1	0	0
AATAG	120	713	5	477.129	208901127	246.377	404554012	3565	5.94167	0.251504	1.49436	1.76243	0.00747178	0.00881217	0.120581	3.57671e-08	3.57671e-08	1	0	0	1	0	0
AATAGG	412	5572	6	477.129	208901127	246.377	404554012	33432	13.5243	0.863499	11.6782	13.7732	0.0700691	0.0826392	0.329356	3.35418e-07	3.35418e-07	1	0	0	1	0	0
AATAGGG	4	24	7	477.129	208901127	246.377	404554012	168	6	0.00838348	0.0503009	0.0593246	0.000352106	0.000415272	0.170471	1.68552e-09	1.68552e-09	1	0	0	1	0	0
AATAGT	501	2018	6	477.129	208901127	246.377	404554012	12108	4.02794	1.05003	4.22947	4.98821	0.0253768	0.0299293	0.0980923	1.21478e-07	1.21478e-07	1	0	0	1	0	0
AATAT	1415	9390	5	477.129	208901127	246.377	404554012	46950	6.63604	2.96566	19.6802	23.2107	0.0984011	0.116054	0.134673	4.71042e-07	4.71042e-07	1	0	0	1	0	0
AATATAT	47	188	7	477.129	208901127	246.377	404554012	1316	4	0.0985059	0.394024	0.464709	0.00275817	0.00325296	0.113647	1.32032e-08	1.32032e-08	1	0	0	1	0	0
AATATT	284	1136	6	477.129	208901127	246.377	404554012	6816	4	0.595227	2.38091	2.80803	0.0142855	0.0168482	0.0974118	6.83838e-08	6.83838e-08	1	0	0	1	0	0
AATATTAC	290	1264	8	477.129	208901127	246.377	404554012	10112	4.35862	0.607802	2.64918	3.12443	0.0211934	0.0249954	0.141527	1.01452e-07	1.01452e-07	1	0	0	1	0	0
AATATTC	144	576	7	477.129	208901127	246.377	404554012	4032	4	0.301805	1.20722	1.42379	0.00845055	0.00996653	0.113647	4.04524e-08	4.04524e-08	1	0	0	1	0	0
AATC	920	5695	4	477.129	208901127	246.377	404554012	22780	6.19022	1.9282	11.936	14.0772	0.0477439	0.0563089	0.1005	2.28548e-07	2.28548e-07	1	0	0	0	0	0
AATCAT	253	1342	6	477.129	208901127	246.377	404554012	8052	5.30435	0.530255	2.81266	3.31723	0.0168759	0.0199034	0.129176	8.07844e-08	8.07844e-08	1	0	0	1	0	0
AATCCC	230	920	6	477.129	208901127	246.377	404554012	5520	4	0.48205	1.9282	2.27411	0.0115692	0.0136447	0.0974118	5.53812e-08	5.53812e-08	1	0	0	1	0	0
AATCCCC	4	21	7	477.129	208901127	246.377	404554012	147	5.25	0.00838348	0.0440133	0.051909	0.000308093	0.000363363	0.149162	1.47483e-09	1.47483e-09	1	0	0	1	0	0
AATCCCG	1	4	7	477.129	208901127	246.377	404554012	28	4	0.00209587	0.00838348	0.00988743	5.86844e-05	6.9212e-05	0.113647	2.80919e-10	2.80919e-10	1	0	0	1	0	0
AATCCG	264	1056	6	477.129	208901127	246.377	404554012	6336	4	0.55331	2.21324	2.61028	0.0132794	0.0156617	0.0974118	6.3568e-08	6.3568e-08	1	0	0	1	0	0
AATCCTG	1	6	7	477.129	208901127	246.377	404554012	42	6	0.00209587	0.0125752	0.0148311	8.80265e-05	0.000103818	0.170471	4.21379e-10	4.21379e-10	1	0	0	1	0	0
AATCGACGGG	8	45	10	477.129	208901127	246.377	404554012	450	5.625	0.016767	0.0943142	0.111234	0.000943142	0.00111234	0.228309	4.51478e-09	4.51478e-09	1	0	0	1	0	0
AATCGAT	259	1036	7	477.129	208901127	246.377	404554012	7252	4	0.54283	2.17132	2.56084	0.0151993	0.0179259	0.113647	7.27581e-08	7.27581e-08	1	0	0	1	0	0
AATCGGGCG	316	1782	9	477.129	208901127	246.377	404554012	16038	5.63924	0.662295	3.73484	4.40485	0.0336136	0.0396437	0.205998	1.60907e-07	1.60907e-07	1	0	0	1	0	0
AATCGTCG	142	678	8	477.129	208901127	246.377	404554012	5424	4.77465	0.297614	1.421	1.67592	0.011368	0.0134074	0.155036	5.44181e-08	5.44181e-08	1	0	0	1	0	0
AATCT	403	3167	5	477.129	208901127	246.377	404554012	15835	7.85856	0.844636	6.63762	7.82837	0.0331881	0.0391419	0.159483	1.5887e-07	1.5887e-07	1	0	0	1	0	0
AATCTCT	1	4	7	477.129	208901127	246.377	404554012	28	4	0.00209587	0.00838348	0.00988743	5.86844e-05	6.9212e-05	0.113647	2.80919e-10	2.80919e-10	1	0	0	1	0	0
AATCTG	1	4	6	477.129	208901127	246.377	404554012	24	4	0.00209587	0.00838348	0.00988743	5.03009e-05	5.93246e-05	0.0974118	2.40788e-10	2.40788e-10	1	0	0	1	0	0
AATG	4	24	4	477.129	208901127	246.377	404554012	96	6	0.00838348	0.0503009	0.0593246	0.000201204	0.000237298	0.0974118	9.63152e-10	9.63152e-10	1	0	0	0	0	0
AATGAC	179	717	6	477.129	208901127	246.377	404554012	4302	4.00559	0.375161	1.50274	1.77232	0.00901643	0.0106339	0.0975478	4.31612e-08	4.31612e-08	1	0	0	1	0	0
AATGACC	2	32	7	477.129	208901127	246.377	404554012	224	16	0.00419174	0.0670678	0.0790995	0.000469475	0.000553696	0.454588	2.24735e-09	2.24735e-09	1	0	0	1	0	0
AATGAG	1777	20374	6	477.129	208901127	246.377	404554012	122244	11.4654	3.72436	42.7013	50.3616	0.256208	0.30217	0.279216	1.22645e-06	1.22645e-06	1	0	0	1	0	0
AATGAT	249	1481	6	477.129	208901127	246.377	404554012	8886	5.94779	0.521872	3.10398	3.66082	0.0186239	0.0219649	0.144846	8.91518e-08	8.91518e-08	1	0	0	1	0	0
AATGCGGT	2	24	8	477.129	208901127	246.377	404554012	192	12	0.00419174	0.0503009	0.0593246	0.000402407	0.000474597	0.389647	1.9263e-09	1.9263e-09	1	0	0	1	0	0
AATGG	27	200	5	477.129	208901127	246.377	404554012	1000	7.40741	0.0565885	0.419174	0.494372	0.00209587	0.00247186	0.150327	1.00328e-08	1.00328e-08	1	0	0	1	0	0
AATGGG	286	1144	6	477.129	208901127	246.377	404554012	6864	4	0.599419	2.39768	2.82781	0.0143861	0.0169668	0.0974118	6.88654e-08	6.88654e-08	1	0	0	1	0	0
AATGGT	358	1432	6	477.129	208901127	246.377	404554012	8592	4	0.750322	3.00129	3.5397	0.0180077	0.0212382	0.0974118	8.62021e-08	8.62021e-08	1	0	0	1	0	0
AATT	3762	24531	4	477.129	208901127	246.377	404554012	98124	6.52073	7.88466	51.4138	60.6371	0.205655	0.242549	0.105866	9.84462e-07	9.84462e-07	1	0	0	0	0	0
AATTAC	436	1744	6	477.129	208901127	246.377	404554012	10464	4	0.913799	3.6552	4.31092	0.0219312	0.0258655	0.0974118	1.04984e-07	1.04984e-07	1	0	0	1	0	0
AATTACG	2	8	7	477.129	208901127	246.377	404554012	56	4	0.00419174	0.016767	0.0197749	0.000117369	0.000138424	0.113647	5.61839e-10	5.61839e-10	1	0	0	1	0	0
AATTAG	496	1984	6	477.129	208901127	246.377	404554012	11904	4	1.03955	4.15821	4.90417	0.0249492	0.029425	0.0974118	1.19431e-07	1.19431e-07	1	0	0	1	0	0
AATTC	345	1725	5	477.129	208901127	246.377	404554012	8625	5	0.723075	3.61538	4.26395	0.0180769	0.0213198	0.101471	8.65332e-08	8.65332e-08	1	0	0	1	0	0
AATTCAC	3	90	7	477.129	208901127	246.377	404554012	630	30	0.00628761	0.188628	0.222467	0.0013204	0.00155727	0.852353	6.32069e-09	6.32069e-09	1	0	0	1	1	0
AATTCC	280	1494	6	477.129	208901127	246.377	404554012	8964	5.33571	0.586844	3.13123	3.69296	0.0187874	0.0221577	0.12994	8.99343e-08	8.99343e-08	1	0	0	1	0	0
AATTCTACTGAC	266	1301	12	477.129	208901127	246.377	404554012	15612	4.89098	0.557501	2.72673	3.21589	0.0327207	0.0385906	0.238219	1.56633e-07	1.56633e-07	1	0	0	1	0	0
AC	3629	47067	2	477.129	208901127	246.377	404554012	94134	12.9697	7.60591	98.6463	116.343	0.197293	0.232686	0.105283	9.44431e-07	9.44431e-07	1	0	0	0	0	0
ACACAG	1	4	6	477.129	208901127	246.377	404554012	24	4	0.00209587	0.00838348	0.00988743	5.03009e-05	5.93246e-05	0.0974118	2.40788e-10	2.40788e-10	1	0	0	1	0	0
ACACAT	1	4	6	477.129	208901127	246.377	404554012	24	4	0.00209587	0.00838348	0.00988743	5.03009e-05	5.93246e-05	0.0974118	2.40788e-10	2.40788e-10	1	0	0	1	0	0
ACACC	2	10	5	477.129	208901127	246.377	404554012	50	5	0.00419174	0.0209587	0.0247186	0.000104794	0.000123593	0.101471	5.01642e-10	5.01642e-10	1	0	0	1	0	0
ACACCC	1	4	6	477.129	208901127	246.377	404554012	24	4	0.00209587	0.00838348	0.00988743	5.03009e-05	5.93246e-05	0.0974118	2.40788e-10	2.40788e-10	1	0	0	1	0	0
ACACCG	134	664	6	477.129	208901127	246.377	404554012	3984	4.95522	0.280847	1.39166	1.64131	0.00834995	0.00984788	0.120674	3.99708e-08	3.99708e-08	1	0	0	1	0	0
ACACG	373	2086	5	477.129	208901127	246.377	404554012	10430	5.59249	0.78176	4.37199	5.1563	0.0218599	0.0257815	0.113495	1.04642e-07	1.04642e-07	1	0	0	1	0	0
ACACGG	262	1048	6	477.129	208901127	246.377	404554012	6288	4	0.549118	2.19647	2.59051	0.0131788	0.015543	0.0974118	6.30865e-08	6.30865e-08	1	0	0	1	0	0
ACACGGC	1	6	7	477.129	208901127	246.377	404554012	42	6	0.00209587	0.0125752	0.0148311	8.80265e-05	0.000103818	0.170471	4.21379e-10	4.21379e-10	1	0	0	1	0	0
ACACTCCCGCTC	131	581	12	477.129	208901127	246.377	404554012	6972	4.43511	0.274559	1.2177	1.43615	0.0146124	0.0172338	0.216016	6.99489e-08	6.99489e-08	1	0	0	1	0	0
ACAG	1951	13835	4	477.129	208901127	246.377	404554012	55340	7.09124	4.08904	28.9964	34.1982	0.115985	0.136793	0.115128	5.55217e-07	5.55217e-07	1	0	0	0	0	0
ACAGACGGACGG	346	1405	12	477.129	208901127	246.377	404554012	16860	4.06069	0.725171	2.9447	3.47296	0.0353364	0.0416755	0.19778	1.69154e-07	1.69154e-07	1	0	0	1	0	0
ACAGACGTAG	251	1103	10	477.129	208901127	246.377	404554012	11030	4.39442	0.526063	2.31174	2.72646	0.0231174	0.0272646	0.178362	1.10662e-07	1.10662e-07	1	0	0	1	0	0
ACAGAG	8	44	6	477.129	208901127	246.377	404554012	264	5.5	0.016767	0.0922183	0.108762	0.00055331	0.00065257	0.133941	2.64867e-09	2.64867e-09	1	0	0	1	0	0
ACAGC	231	1255	5	477.129	208901127	246.377	404554012	6275	5.4329	0.484146	2.63032	3.10218	0.0131516	0.0155109	0.110256	6.2956e-08	6.2956e-08	1	0	0	1	0	0
ACAGCC	7	35	6	477.129	208901127	246.377	404554012	210	5	0.0146711	0.0733555	0.086515	0.000440133	0.00051909	0.121765	2.1069e-09	2.1069e-09	1	0	0	1	0	0
ACAGGC	399	1596	6	477.129	208901127	246.377	404554012	9576	4	0.836252	3.34501	3.94509	0.0200701	0.0236705	0.0974118	9.60744e-08	9.60744e-08	1	0	0	1	0	0
ACAGGCGCAGGAGCCC	1	4	16	477.129	208901127	246.377	404554012	64	4	0.00209587	0.00838348	0.00988743	0.000134136	0.000158199	0.259765	6.42101e-10	6.42101e-10	1	0	0	1	0	0
ACAGGG	2	8	6	477.129	208901127	246.377	404554012	48	4	0.00419174	0.016767	0.0197749	0.000100602	0.000118649	0.0974118	4.81576e-10	4.81576e-10	1	0	0	1	0	0
ACAGGGACCAGGAGGTCC	281	1163	18	477.129	208901127	246.377	404554012	20934	4.13879	0.58894	2.4375	2.87477	0.0438749	0.0517459	0.302375	2.10027e-07	2.10027e-07	1	0	0	1	0	0
ACAGGGG	1	5	7	477.129	208901127	246.377	404554012	35	5	0.00209587	0.0104794	0.0123593	7.33555e-05	8.6515e-05	0.142059	3.51149e-10	3.51149e-10	1	0	0	1	0	0
ACAGTGG	1	4	7	477.129	208901127	246.377	404554012	28	4	0.00209587	0.00838348	0.00988743	5.86844e-05	6.9212e-05	0.113647	2.80919e-10	2.80919e-10	1	0	0	1	0	0
ACAT	270	1989	4	477.129	208901127	246.377	404554012	7956	7.36667	0.565885	4.16869	4.91653	0.0166747	0.0196661	0.1196	7.98212e-08	7.98212e-08	1	0	0	0	0	0
ACATAT	71	284	6	477.129	208901127	246.377	404554012	1704	4	0.148807	0.595227	0.702008	0.00357136	0.00421205	0.0974118	1.70959e-08	1.70959e-08	1	0	0	1	0	0
ACATATATAT	140	666	10	477.129	208901127	246.377	404554012	6660	4.75714	0.293422	1.39585	1.64626	0.0139585	0.0164626	0.193084	6.68187e-08	6.68187e-08	1	0	0	1	0	0
ACATG	2	27	5	477.129	208901127	246.377	404554012	135	13.5	0.00419174	0.0565885	0.0667402	0.000282942	0.000333701	0.273971	1.35443e-09	1.35443e-09	1	0	0	1	0	0
ACATGG	306	1224	6	477.129	208901127	246.377	404554012	7344	4	0.641336	2.56535	3.02555	0.0153921	0.0181533	0.0974118	7.36811e-08	7.36811e-08	1	0	0	1	0	0
ACC	2186	21189	3	477.129	208901127	246.377	404554012	63567	9.69305	4.58157	44.4094	52.3762	0.133228	0.157129	0.118027	6.37757e-07	6.37757e-07	1	0	0	0	0	0
ACCACCACCCCT	66	348	12	477.129	208901127	246.377	404554012	4176	5.27273	0.138327	0.729363	0.860207	0.00875235	0.0103225	0.256813	4.18971e-08	4.18971e-08	1	0	0	1	0	0
ACCACCC	514	2303	7	477.129	208901127	246.377	404554012	16121	4.48054	1.07728	4.82679	5.69269	0.0337875	0.0398488	0.1273	1.61739e-07	1.61739e-07	1	0	0	1	0	0
ACCACCCCTAGC	290	1251	12	477.129	208901127	246.377	404554012	15012	4.31379	0.607802	2.62193	3.09229	0.0314632	0.0371075	0.210107	1.50613e-07	1.50613e-07	1	0	0	1	0	0
ACCAGC	204	856	6	477.129	208901127	246.377	404554012	5136	4.19608	0.427558	1.79406	2.11591	0.0107644	0.0126955	0.102187	5.15286e-08	5.15286e-08	1	0	0	1	0	0
ACCAGCAGC	286	1173	9	477.129	208901127	246.377	404554012	10557	4.1014	0.599419	2.45846	2.89949	0.0221261	0.0260954	0.149822	1.05917e-07	1.05917e-07	1	0	0	1	0	0
ACCAGCATATGCAGC	303	1281	15	477.129	208901127	246.377	404554012	19215	4.22772	0.635049	2.68481	3.16645	0.0402721	0.0474967	0.257394	1.92781e-07	1.92781e-07	1	0	0	1	0	0
ACCAGGAGG	7	30	9	477.129	208901127	246.377	404554012	270	4.28571	0.0146711	0.0628761	0.0741557	0.000565885	0.000667402	0.156555	2.70887e-09	2.70887e-09	1	0	0	1	0	0
ACCAGGTGGACGAGGTGG	1	4	18	477.129	208901127	246.377	404554012	72	4	0.00209587	0.00838348	0.00988743	0.000150903	0.000177974	0.292235	7.22364e-10	7.22364e-10	1	0	0	1	0	0
ACCAT	134	670	5	477.129	208901127	246.377	404554012	3350	5	0.280847	1.40423	1.65614	0.00702117	0.00828072	0.101471	3.361e-08	3.361e-08	1	0	0	1	0	0
ACCATC	1	4	6	477.129	208901127	246.377	404554012	24	4	0.00209587	0.00838348	0.00988743	5.03009e-05	5.93246e-05	0.0974118	2.40788e-10	2.40788e-10	1	0	0	1	0	0
ACCC	52	313	4	477.129	208901127	246.377	404554012	1252	6.01923	0.108985	0.656007	0.773691	0.00262403	0.00309477	0.097724	1.25611e-08	1.25611e-08	1	0	0	0	0	0
ACCCAG	3	12	6	477.129	208901127	246.377	404554012	72	4	0.00628761	0.0251504	0.0296623	0.000150903	0.000177974	0.0974118	7.22364e-10	7.22364e-10	1	0	0	1	0	0
ACCCATAGG	2	9	9	477.129	208901127	246.377	404554012	81	4.5	0.00419174	0.0188628	0.0222467	0.000169765	0.00020022	0.164382	8.1266e-10	8.1266e-10	1	0	0	1	0	0
ACCCC	5	25	5	477.129	208901127	246.377	404554012	125	5	0.0104794	0.0523968	0.0617964	0.000261984	0.000308982	0.101471	1.2541e-09	1.2541e-09	1	0	0	1	0	0
ACCCCC	20	81	6	477.129	208901127	246.377	404554012	486	4.05	0.0419174	0.169765	0.20022	0.00101859	0.00120132	0.0986294	4.87596e-09	4.87596e-09	1	0	0	1	0	0
ACCCCCC	7	28	7	477.129	208901127	246.377	404554012	196	4	0.0146711	0.0586844	0.069212	0.000410791	0.000484484	0.113647	1.96644e-09	1.96644e-09	1	0	0	1	0	0
ACCCG	2	10	5	477.129	208901127	246.377	404554012	50	5	0.00419174	0.0209587	0.0247186	0.000104794	0.000123593	0.101471	5.01642e-10	5.01642e-10	1	0	0	1	0	0
ACCCGC	4	17	6	477.129	208901127	246.377	404554012	102	4.25	0.00838348	0.0356298	0.0420216	0.000213779	0.000252129	0.1035	1.02335e-09	1.02335e-09	1	0	0	1	0	0
ACCCGGCCCGGCGCGCG	2	9	17	477.129	208901127	246.377	404554012	153	4.5	0.00419174	0.0188628	0.0222467	0.000320668	0.000378194	0.3105	1.53502e-09	1.53502e-09	1	0	0	1	0	0
ACCCGGCGG	2	12	9	477.129	208901127	246.377	404554012	108	6	0.00419174	0.0251504	0.0296623	0.000226354	0.000266961	0.219176	1.08355e-09	1.08355e-09	1	0	0	1	0	0
ACCCGT	11	54	6	477.129	208901127	246.377	404554012	324	4.90909	0.0230546	0.113177	0.13348	0.000679062	0.000800882	0.119551	3.25064e-09	3.25064e-09	1	0	0	1	0	0
ACCCTCATC	137	826	9	477.129	208901127	246.377	404554012	7434	6.0292	0.287134	1.73119	2.04175	0.0155807	0.0183758	0.220243	7.45841e-08	7.45841e-08	1	0	0	1	0	0
ACCGACGCCTGC	1	5	12	477.129	208901127	246.377	404554012	60	5	0.00209587	0.0104794	0.0123593	0.000125752	0.000148311	0.243529	6.0197e-10	6.0197e-10	1	0	0	1	0	0
ACCGACTGC	111	471	9	477.129	208901127	246.377	404554012	4239	4.24324	0.232642	0.987155	1.16425	0.00888439	0.0104782	0.155003	4.25292e-08	4.25292e-08	1	0	0	1	0	0
ACCGAT	1	4	6	477.129	208901127	246.377	404554012	24	4	0.00209587	0.00838348	0.00988743	5.03009e-05	5.93246e-05	0.0974118	2.40788e-10	2.40788e-10	1	0	0	1	0	0
ACCGC	263	1315	5	477.129	208901127	246.377	404554012	6575	5	0.551214	2.75607	3.25049	0.0137803	0.0162525	0.101471	6.59659e-08	6.59659e-08	1	0	0	1	0	0
ACCGCC	271	1084	6	477.129	208901127	246.377	404554012	6504	4	0.567981	2.27192	2.67949	0.0136315	0.016077	0.0974118	6.52535e-08	6.52535e-08	1	0	0	1	0	0
ACCGCCTCTGGCGTCGGCGGC	1	4	21	477.129	208901127	246.377	404554012	84	4	0.00209587	0.00838348	0.00988743	0.000176053	0.000207636	0.340941	8.42758e-10	8.42758e-10	1	0	0	1	0	0
ACCGGC	236	944	6	477.129	208901127	246.377	404554012	5664	4	0.494625	1.9785	2.33343	0.011871	0.0140006	0.0974118	5.6826e-08	5.6826e-08	1	0	0	1	0	0
ACCGGG	410	1640	6	477.129	208901127	246.377	404554012	9840	4	0.859307	3.43723	4.05385	0.0206234	0.0243231	0.0974118	9.87231e-08	9.87231e-08	1	0	0	1	0	0
ACCGGGCCGAGCGGG	1	4	15	477.129	208901127	246.377	404554012	60	4	0.00209587	0.00838348	0.00988743	0.000125752	0.000148311	0.243529	6.0197e-10	6.0197e-10	1	0	0	1	0	0
ACCGGGG	3	12	7	477.129	208901127	246.377	404554012	84	4	0.00628761	0.0251504	0.0296623	0.000176053	0.000207636	0.113647	8.42758e-10	8.42758e-10	1	0	0	1	0	0
ACCGTC	259	1042	6	477.129	208901127	246.377	404554012	6252	4.02317	0.54283	2.1839	2.57568	0.0131034	0.0154541	0.0979759	6.27253e-08	6.27253e-08	1	0	0	1	0	0
ACCGTCG	155	763	7	477.129	208901127	246.377	404554012	5341	4.92258	0.32486	1.59915	1.88603	0.011194	0.0132022	0.139859	5.35854e-08	5.35854e-08	1	0	0	1	0	0
ACCTCC	118	472	6	477.129	208901127	246.377	404554012	2832	4	0.247313	0.989251	1.16672	0.0059355	0.0070003	0.0974118	2.8413e-08	2.8413e-08	1	0	0	1	0	0
ACCTCCCCT	2	8	9	477.129	208901127	246.377	404554012	72	4	0.00419174	0.016767	0.0197749	0.000150903	0.000177974	0.146118	7.22364e-10	7.22364e-10	1	0	0	1	0	0
ACCTCCTCAGACTCG	1	4	15	477.129	208901127	246.377	404554012	60	4	0.00209587	0.00838348	0.00988743	0.000125752	0.000148311	0.243529	6.0197e-10	6.0197e-10	1	0	0	1	0	0
ACCTCCTCC	6	26	9	477.129	208901127	246.377	404554012	234	4.33333	0.0125752	0.0544926	0.0642683	0.000490434	0.000578415	0.158294	2.34768e-09	2.34768e-09	1	0	0	1	0	0
ACCTCCTGG	369	1637	9	477.129	208901127	246.377	404554012	14733	4.43631	0.773376	3.43094	4.04643	0.0308785	0.0364179	0.162056	1.47814e-07	1.47814e-07	1	0	0	1	0	0
ACG	3440	30684	3	477.129	208901127	246.377	404554012	92052	8.91977	7.20979	64.3097	75.8465	0.192929	0.227539	0.108611	9.23542e-07	9.23542e-07	1	0	0	0	0	0
ACGAG	145	1679	5	477.129	208901127	246.377	404554012	8395	11.5793	0.303901	3.51897	4.15025	0.0175948	0.0207512	0.234992	8.42256e-08	8.42256e-08	1	0	0	1	0	0
ACGAGAG	1	4	7	477.129	208901127	246.377	404554012	28	4	0.00209587	0.00838348	0.00988743	5.86844e-05	6.9212e-05	0.113647	2.80919e-10	2.80919e-10	1	0	0	1	0	0
ACGAGG	1	4	6	477.129	208901127	246.377	404554012	24	4	0.00209587	0.00838348	0.00988743	5.03009e-05	5.93246e-05	0.0974118	2.40788e-10	2.40788e-10	1	0	0	1	0	0
ACGAGGGCG	2	8	9	477.129	208901127	246.377	404554012	72	4	0.00419174	0.016767	0.0197749	0.000150903	0.000177974	0.146118	7.22364e-10	7.22364e-10	1	0	0	1	0	0
ACGAT	1	5	5	477.129	208901127	246.377	404554012	25	5	0.00209587	0.0104794	0.0123593	5.23968e-05	6.17964e-05	0.101471	2.50821e-10	2.50821e-10	1	0	0	1	0	0
ACGATC	289	1208	6	477.129	208901127	246.377	404554012	7248	4.17993	0.605706	2.53181	2.986	0.0151909	0.017916	0.101794	7.2718e-08	7.2718e-08	1	0	0	1	0	0
ACGATG	1038	5517	6	477.129	208901127	246.377	404554012	33102	5.31503	2.17551	11.5629	13.6372	0.0693775	0.0818234	0.129437	3.32107e-07	3.32107e-07	1	0	0	1	0	0
ACGCAG	4	49	6	477.129	208901127	246.377	404554012	294	12.25	0.00838348	0.102698	0.121121	0.000616186	0.000726726	0.298323	2.94965e-09	2.94965e-09	1	0	0	1	0	0
ACGCAT	123	492	6	477.129	208901127	246.377	404554012	2952	4	0.257792	1.03117	1.21615	0.00618701	0.00729692	0.0974118	2.96169e-08	2.96169e-08	1	0	0	1	0	0
ACGCCG	5	23	6	477.129	208901127	246.377	404554012	138	4.6	0.0104794	0.048205	0.0568527	0.00028923	0.000341116	0.112024	1.38453e-09	1.38453e-09	1	0	0	1	0	0
ACGCGCTCGGCTCCGCAG	2	12	18	477.129	208901127	246.377	404554012	216	6	0.00419174	0.0251504	0.0296623	0.000452708	0.000533921	0.438353	2.16709e-09	2.16709e-09	1	0	0	1	0	0
ACGG	289	1735	4	477.129	208901127	246.377	404554012	6940	6.00346	0.605706	3.63633	4.28867	0.0145453	0.0171547	0.0974679	6.96279e-08	6.96279e-08	1	0	0	0	0	0
ACGGACTCC	248	1096	9	477.129	208901127	246.377	404554012	9864	4.41935	0.519776	2.29707	2.70916	0.0206737	0.0243824	0.161436	9.89639e-08	9.89639e-08	1	0	0	1	0	0
ACGGAGG	144	713	7	477.129	208901127	246.377	404554012	4991	4.95139	0.301805	1.49436	1.76243	0.0104605	0.012337	0.140678	5.00739e-08	5.00739e-08	1	0	0	1	0	0
ACGGCC	2	12	6	477.129	208901127	246.377	404554012	72	6	0.00419174	0.0251504	0.0296623	0.000150903	0.000177974	0.146118	7.22364e-10	7.22364e-10	1	0	0	1	0	0
ACGGCG	400	1714	6	477.129	208901127	246.377	404554012	10284	4.285	0.838348	3.59232	4.23676	0.0215539	0.0254206	0.104352	1.03178e-07	1.03178e-07	1	0	0	1	0	0
ACGGCTG	2	21	7	477.129	208901127	246.377	404554012	147	10.5	0.00419174	0.0440133	0.051909	0.000308093	0.000363363	0.298323	1.47483e-09	1.47483e-09	1	0	0	1	0	0
ACGGG	2	10	5	477.129	208901127	246.377	404554012	50	5	0.00419174	0.0209587	0.0247186	0.000104794	0.000123593	0.101471	5.01642e-10	5.01642e-10	1	0	0	1	0	0
ACGGGCG	248	992	7	477.129	208901127	246.377	404554012	6944	4	0.519776	2.0791	2.45208	0.0145537	0.0171646	0.113647	6.9668e-08	6.9668e-08	1	0	0	1	0	0
ACGT	240	1581	4	477.129	208901127	246.377	404554012	6324	6.5875	0.503009	3.31357	3.90801	0.0132543	0.015632	0.10695	6.34476e-08	6.34476e-08	1	0	0	0	0	0
ACGTC	2	10	5	477.129	208901127	246.377	404554012	50	5	0.00419174	0.0209587	0.0247186	0.000104794	0.000123593	0.101471	5.01642e-10	5.01642e-10	1	0	0	1	0	0
ACGTCCGGATCG	2	8	12	477.129	208901127	246.377	404554012	96	4	0.00419174	0.016767	0.0197749	0.000201204	0.000237298	0.194824	9.63152e-10	9.63152e-10	1	0	0	1	0	0
ACGTCG	2	8	6	477.129	208901127	246.377	404554012	48	4	0.00419174	0.016767	0.0197749	0.000100602	0.000118649	0.0974118	4.81576e-10	4.81576e-10	1	0	0	1	0	0
ACT	3078	26605	3	477.129	208901127	246.377	404554012	79815	8.6436	6.45109	55.7606	65.7638	0.167282	0.197291	0.105249	8.00771e-07	8.00771e-07	1	0	0	0	0	0
ACTAG	539	2695	5	477.129	208901127	246.377	404554012	13475	5	1.12967	5.64837	6.66166	0.0282419	0.0333083	0.101471	1.35192e-07	1.35192e-07	1	0	0	1	0	0
ACTAGAGGCATCTCG	2	8	15	477.129	208901127	246.377	404554012	120	4	0.00419174	0.016767	0.0197749	0.000251504	0.000296623	0.243529	1.20394e-09	1.20394e-09	1	0	0	1	0	0
ACTAT	693	6003	5	477.129	208901127	246.377	404554012	30015	8.66234	1.45244	12.5815	14.8386	0.0629075	0.0741928	0.175794	3.01135e-07	3.01135e-07	1	0	0	1	0	0
ACTATC	1	4	6	477.129	208901127	246.377	404554012	24	4	0.00209587	0.00838348	0.00988743	5.03009e-05	5.93246e-05	0.0974118	2.40788e-10	2.40788e-10	1	0	0	1	0	0
ACTC	2	24	4	477.129	208901127	246.377	404554012	96	12	0.00419174	0.0503009	0.0593246	0.000201204	0.000237298	0.194824	9.63152e-10	9.63152e-10	1	0	0	0	0	0
ACTCC	1	5	5	477.129	208901127	246.377	404554012	25	5	0.00209587	0.0104794	0.0123593	5.23968e-05	6.17964e-05	0.101471	2.50821e-10	2.50821e-10	1	0	0	1	0	0
ACTCGC	1	4	6	477.129	208901127	246.377	404554012	24	4	0.00209587	0.00838348	0.00988743	5.03009e-05	5.93246e-05	0.0974118	2.40788e-10	2.40788e-10	1	0	0	1	0	0
ACTCGCC	1	5	7	477.129	208901127	246.377	404554012	35	5	0.00209587	0.0104794	0.0123593	7.33555e-05	8.6515e-05	0.142059	3.51149e-10	3.51149e-10	1	0	0	1	0	0
ACTCGG	1	4	6	477.129	208901127	246.377	404554012	24	4	0.00209587	0.00838348	0.00988743	5.03009e-05	5.93246e-05	0.0974118	2.40788e-10	2.40788e-10	1	0	0	1	0	0
ACTGCG	2	9	6	477.129	208901127	246.377	404554012	54	4.5	0.00419174	0.0188628	0.0222467	0.000113177	0.00013348	0.109588	5.41773e-10	5.41773e-10	1	0	0	1	0	0
ACTGCGAG	338	1770	8	477.129	208901127	246.377	404554012	14160	5.23669	0.708404	3.70969	4.37519	0.0296775	0.0350015	0.170038	1.42065e-07	1.42065e-07	1	0	0	1	0	0
ACTGCTCG	2	8	8	477.129	208901127	246.377	404554012	64	4	0.00419174	0.016767	0.0197749	0.000134136	0.000158199	0.129882	6.42101e-10	6.42101e-10	1	0	0	1	0	0
ACTGG	2	10	5	477.129	208901127	246.377	404554012	50	5	0.00419174	0.0209587	0.0247186	0.000104794	0.000123593	0.101471	5.01642e-10	5.01642e-10	1	0	0	1	0	0
ACTGGCG	1	5	7	477.129	208901127	246.377	404554012	35	5	0.00209587	0.0104794	0.0123593	7.33555e-05	8.6515e-05	0.142059	3.51149e-10	3.51149e-10	1	0	0	1	0	0
ACTGGG	131	524	6	477.129	208901127	246.377	404554012	3144	4	0.274559	1.09824	1.29525	0.00658942	0.00777152	0.0974118	3.15432e-08	3.15432e-08	1	0	0	1	0	0
AG	1452	19243	2	477.129	208901127	246.377	404554012	38486	13.2528	3.0432	40.3308	47.566	0.0806617	0.0951319	0.107581	3.86124e-07	3.86124e-07	1	0	0	0	0	0
AGAGAT	4	16	6	477.129	208901127	246.377	404554012	96	4	0.00838348	0.0335339	0.0395497	0.000201204	0.000237298	0.0974118	9.63152e-10	9.63152e-10	1	0	0	1	0	0
AGAGCC	74	304	6	477.129	208901127	246.377	404554012	1824	4.10811	0.155094	0.637145	0.751445	0.00382287	0.00450867	0.100045	1.82999e-08	1.82999e-08	1	0	0	1	0	0
AGAGCCG	1	4	7	477.129	208901127	246.377	404554012	28	4	0.00209587	0.00838348	0.00988743	5.86844e-05	6.9212e-05	0.113647	2.80919e-10	2.80919e-10	1	0	0	1	0	0
AGAGG	5	31	5	477.129	208901127	246.377	404554012	155	6.2	0.0104794	0.064972	0.0766276	0.00032486	0.000383138	0.125824	1.55509e-09	1.55509e-09	1	0	0	1	0	0
AGAGGG	6	24	6	477.129	208901127	246.377	404554012	144	4	0.0125752	0.0503009	0.0593246	0.000301805	0.000355948	0.0974118	1.44473e-09	1.44473e-09	1	0	0	1	0	0
AGAGGGGC	2	8	8	477.129	208901127	246.377	404554012	64	4	0.00419174	0.016767	0.0197749	0.000134136	0.000158199	0.129882	6.42101e-10	6.42101e-10	1	0	0	1	0	0
AGAT	143	908	4	477.129	208901127	246.377	404554012	3632	6.34965	0.299709	1.90305	2.24445	0.0076122	0.00897779	0.103088	3.64393e-08	3.64393e-08	1	0	0	0	0	0
AGATAT	373	1593	6	477.129	208901127	246.377	404554012	9558	4.27078	0.78176	3.33872	3.93767	0.0200323	0.023626	0.104006	9.58938e-08	9.58938e-08	1	0	0	1	0	0
AGATC	137	685	5	477.129	208901127	246.377	404554012	3425	5	0.287134	1.43567	1.69322	0.00717836	0.00846611	0.101471	3.43625e-08	3.43625e-08	1	0	0	1	0	0
AGATG	248	1240	5	477.129	208901127	246.377	404554012	6200	5	0.519776	2.59888	3.0651	0.0129944	0.0153255	0.101471	6.22036e-08	6.22036e-08	1	0	0	1	0	0
AGC	6886	65081	3	477.129	208901127	246.377	404554012	195243	9.45121	14.4322	136.401	160.871	0.409204	0.482613	0.115082	1.95884e-06	1.95884e-06	1	0	0	0	0	0
AGCAGG	134	537	6	477.129	208901127	246.377	404554012	3222	4.00746	0.280847	1.12548	1.32739	0.00675289	0.00796433	0.0975935	3.23258e-08	3.23258e-08	1	0	0	1	0	0
AGCC	124	744	4	477.129	208901127	246.377	404554012	2976	6	0.259888	1.55933	1.83906	0.00623731	0.00735625	0.0974118	2.98577e-08	2.98577e-08	1	0	0	0	0	0
AGCCAT	1	4	6	477.129	208901127	246.377	404554012	24	4	0.00209587	0.00838348	0.00988743	5.03009e-05	5.93246e-05	0.0974118	2.40788e-10	2.40788e-10	1	0	0	1	0	0
AGCCCC	10	47	6	477.129	208901127	246.377	404554012	282	4.7	0.0209587	0.0985059	0.116177	0.000591035	0.000697064	0.114459	2.82926e-09	2.82926e-09	1	0	0	1	0	0
AGCCCCT	1	4	7	477.129	208901127	246.377	404554012	28	4	0.00209587	0.00838348	0.00988743	5.86844e-05	6.9212e-05	0.113647	2.80919e-10	2.80919e-10	1	0	0	1	0	0
AGCCCGG	125	613	7	477.129	208901127	246.377	404554012	4291	4.904	0.261984	1.28477	1.51525	0.00899338	0.0106067	0.139331	4.30509e-08	4.30509e-08	1	0	0	1	0	0
AGCCGC	2	18	6	477.129	208901127	246.377	404554012	108	9	0.00419174	0.0377257	0.0444934	0.000226354	0.000266961	0.219176	1.08355e-09	1.08355e-09	1	0	0	1	0	0
AGCCGCTC	311	1946	8	477.129	208901127	246.377	404554012	15568	6.25723	0.651816	4.07856	4.81024	0.0326285	0.0384819	0.203176	1.56191e-07	1.56191e-07	1	0	0	1	0	0
AGCCGG	168	672	6	477.129	208901127	246.377	404554012	4032	4	0.352106	1.40842	1.66109	0.00845055	0.00996653	0.0974118	4.04524e-08	4.04524e-08	1	0	0	1	0	0
AGCCGGCGGCGCTGG	1	5	15	477.129	208901127	246.377	404554012	75	5	0.00209587	0.0104794	0.0123593	0.00015719	0.000185389	0.304412	7.52463e-10	7.52463e-10	1	0	0	1	0	0
AGCCTC	205	820	6	477.129	208901127	246.377	404554012	4920	4	0.429653	1.71861	2.02692	0.0103117	0.0121615	0.0974118	4.93615e-08	4.93615e-08	1	0	0	1	0	0
AGCGAGG	1	4	7	477.129	208901127	246.377	404554012	28	4	0.00209587	0.00838348	0.00988743	5.86844e-05	6.9212e-05	0.113647	2.80919e-10	2.80919e-10	1	0	0	1	0	0
AGCGCCCGC	1	5	9	477.129	208901127	246.377	404554012	45	5	0.00209587	0.0104794	0.0123593	9.43142e-05	0.000111234	0.182647	4.51478e-10	4.51478e-10	1	0	0	1	0	0
AGCGCG	2	8	6	477.129	208901127	246.377	404554012	48	4	0.00419174	0.016767	0.0197749	0.000100602	0.000118649	0.0974118	4.81576e-10	4.81576e-10	1	0	0	1	0	0
AGCGGC	133	766	6	477.129	208901127	246.377	404554012	4596	5.7594	0.278751	1.60544	1.89344	0.00963262	0.0113607	0.140258	4.61109e-08	4.61109e-08	1	0	0	1	0	0
AGCGGCGATCGGCGG	1	4	15	477.129	208901127	246.377	404554012	60	4	0.00209587	0.00838348	0.00988743	0.000125752	0.000148311	0.243529	6.0197e-10	6.0197e-10	1	0	0	1	0	0
AGCGGG	114	456	6	477.129	208901127	246.377	404554012	2736	4	0.238929	0.955717	1.12717	0.0057343	0.006763	0.0974118	2.74498e-08	2.74498e-08	1	0	0	1	0	0
AGCT	172	1032	4	477.129	208901127	246.377	404554012	4128	6	0.36049	2.16294	2.55096	0.00865175	0.0102038	0.0974118	4.14155e-08	4.14155e-08	1	0	0	0	0	0
AGCTCC	272	1381	6	477.129	208901127	246.377	404554012	8286	5.07721	0.570077	2.8944	3.41364	0.0173664	0.0204818	0.123645	8.31321e-08	8.31321e-08	1	0	0	1	0	0
AGG	3013	27107	3	477.129	208901127	246.377	404554012	81321	8.99668	6.31486	56.8128	67.0047	0.170438	0.201014	0.109548	8.1588e-07	8.1588e-07	1	0	0	0	0	0
AGGATG	1	4	6	477.129	208901127	246.377	404554012	24	4	0.00209587	0.00838348	0.00988743	5.03009e-05	5.93246e-05	0.0974118	2.40788e-10	2.40788e-10	1	0	0	1	0	0
AGGC	641	3846	4	477.129	208901127	246.377	404554012	15384	6	1.34345	8.06072	9.50677	0.0322429	0.0380271	0.0974118	1.54345e-07	1.54345e-07	1	0	0	0	0	0
AGGCCC	2	8	6	477.129	208901127	246.377	404554012	48	4	0.00419174	0.016767	0.0197749	0.000100602	0.000118649	0.0974118	4.81576e-10	4.81576e-10	1	0	0	1	0	0
AGGCG	8	44	5	477.129	208901127	246.377	404554012	220	5.5	0.016767	0.0922183	0.108762	0.000461091	0.000543809	0.111618	2.20722e-09	2.20722e-09	1	0	0	1	0	0
AGGCGC	121	484	6	477.129	208901127	246.377	404554012	2904	4	0.2536	1.0144	1.19638	0.00608641	0.00717828	0.0974118	2.91353e-08	2.91353e-08	1	0	0	1	0	0
AGGCGG	2	8	6	477.129	208901127	246.377	404554012	48	4	0.00419174	0.016767	0.0197749	0.000100602	0.000118649	0.0974118	4.81576e-10	4.81576e-10	1	0	0	1	0	0
AGGG	53	406	4	477.129	208901127	246.377	404554012	1624	7.66038	0.111081	0.850923	1.00357	0.00340369	0.0040143	0.124368	1.62933e-08	1.62933e-08	1	0	0	0	0	0
AGGGAT	1	9	6	477.129	208901127	246.377	404554012	54	9	0.00209587	0.0188628	0.0222467	0.000113177	0.00013348	0.219176	5.41773e-10	5.41773e-10	1	0	0	1	0	0
AGGGCG	128	632	6	477.129	208901127	246.377	404554012	3792	4.9375	0.268271	1.32459	1.56221	0.00794754	0.00937328	0.120243	3.80445e-08	3.80445e-08	1	0	0	1	0	0
AGGGCGATG	3	13	9	477.129	208901127	246.377	404554012	117	4.33333	0.00628761	0.0272463	0.0321342	0.000245217	0.000289207	0.158294	1.17384e-09	1.17384e-09	1	0	0	1	0	0
AGGGG	7	35	5	477.129	208901127	246.377	404554012	175	5	0.0146711	0.0733555	0.086515	0.000366777	0.000432575	0.101471	1.75575e-09	1.75575e-09	1	0	0	1	0	0
AGGGGC	1	4	6	477.129	208901127	246.377	404554012	24	4	0.00209587	0.00838348	0.00988743	5.03009e-05	5.93246e-05	0.0974118	2.40788e-10	2.40788e-10	1	0	0	1	0	0
AGGGGCG	4	16	7	477.129	208901127	246.377	404554012	112	4	0.00838348	0.0335339	0.0395497	0.000234737	0.000276848	0.113647	1.12368e-09	1.12368e-09	1	0	0	1	0	0
AGGGGG	232	929	6	477.129	208901127	246.377	404554012	5574	4.00431	0.486242	1.94706	2.29636	0.0116824	0.0137781	0.0975167	5.5923e-08	5.5923e-08	1	0	0	1	0	0
AGGGGGG	5	20	7	477.129	208901127	246.377	404554012	140	4	0.0104794	0.0419174	0.0494372	0.000293422	0.00034606	0.113647	1.4046e-09	1.4046e-09	1	0	0	1	0	0
AT	103439	1641478	2	477.129	208901127	246.377	404554012	3282956	15.869	216.795	3440.32	4057.5	6.88065	8.115	0.128819	3.29374e-05	3.29374e-05	1	1	1	0	0	0
ATATCC	3	12	6	477.129	208901127	246.377	404554012	72	4	0.00628761	0.0251504	0.0296623	0.000150903	0.000177974	0.0974118	7.22364e-10	7.22364e-10	1	0	0	1	0	0
ATC	9904	91131	3	477.129	208901127	246.377	404554012	273393	9.20143	20.7575	190.999	225.263	0.572996	0.675789	0.112041	2.74291e-06	2.74291e-06	1	0	0	0	0	0
ATCC	688	4950	4	477.129	208901127	246.377	404554012	19800	7.19477	1.44196	10.3746	12.2357	0.0414982	0.0489428	0.116809	1.9865e-07	1.9865e-07	1	0	0	0	0	0
ATCCC	123	615	5	477.129	208901127	246.377	404554012	3075	5	0.257792	1.28896	1.52019	0.0064448	0.00760096	0.101471	3.0851e-08	3.0851e-08	1	0	0	1	0	0
ATCCCGC	1	4	7	477.129	208901127	246.377	404554012	28	4	0.00209587	0.00838348	0.00988743	5.86844e-05	6.9212e-05	0.113647	2.80919e-10	2.80919e-10	1	0	0	1	0	0
ATCCGC	2	12	6	477.129	208901127	246.377	404554012	72	6	0.00419174	0.0251504	0.0296623	0.000150903	0.000177974	0.146118	7.22364e-10	7.22364e-10	1	0	0	1	0	0
ATCGCC	224	896	6	477.129	208901127	246.377	404554012	5376	4	0.469475	1.8779	2.21478	0.0112674	0.0132887	0.0974118	5.39365e-08	5.39365e-08	1	0	0	1	0	0
ATCGCCCCC	1	4	9	477.129	208901127	246.377	404554012	36	4	0.00209587	0.00838348	0.00988743	7.54513e-05	8.89869e-05	0.146118	3.61182e-10	3.61182e-10	1	0	0	1	0	0
ATCGGC	141	570	6	477.129	208901127	246.377	404554012	3420	4.04255	0.295518	1.19465	1.40896	0.00716788	0.00845375	0.098448	3.43123e-08	3.43123e-08	1	0	0	1	0	0
ATGCC	271	1356	5	477.129	208901127	246.377	404554012	6780	5.00369	0.567981	2.842	3.35184	0.01421	0.0167592	0.101545	6.80226e-08	6.80226e-08	1	0	0	1	0	0
CCCCCCG	1	4	7	477.129	208901127	246.377	404554012	28	4	0.00209587	0.00838348	0.00988743	5.86844e-05	6.9212e-05	0.113647	2.80919e-10	2.80919e-10	1	0	0	1	0	0
CCCCCG	16	64	6	477.129	208901127	246.377	404554012	384	4	0.0335339	0.134136	0.158199	0.000804814	0.000949193	0.0974118	3.85261e-09	3.85261e-09	1	0	0	1	0	0
CCCCCGCG	1	4	8	477.129	208901127	246.377	404554012	32	4	0.00209587	0.00838348	0.00988743	6.70678e-05	7.90995e-05	0.129882	3.21051e-10	3.21051e-10	1	0	0	1	0	0
CCCCG	2	10	5	477.129	208901127	246.377	404554012	50	5	0.00419174	0.0209587	0.0247186	0.000104794	0.000123593	0.101471	5.01642e-10	5.01642e-10	1	0	0	1	0	0
CCCCGG	2	8	6	477.129	208901127	246.377	404554012	48	4	0.00419174	0.016767	0.0197749	0.000100602	0.000118649	0.0974118	4.81576e-10	4.81576e-10	1	0	0	1	0	0
CCCG	2	12	4	477.129	208901127	246.377	404554012	48	6	0.00419174	0.0251504	0.0296623	0.000100602	0.000118649	0.0974118	4.81576e-10	4.81576e-10	1	0	0	0	0	0
CCCGCCG	1	4	7	477.129	208901127	246.377	404554012	28	4	0.00209587	0.00838348	0.00988743	5.86844e-05	6.9212e-05	0.113647	2.80919e-10	2.80919e-10	1	0	0	1	0	0
CCCGCG	3	12	6	477.129	208901127	246.377	404554012	72	4	0.00628761	0.0251504	0.0296623	0.000150903	0.000177974	0.0974118	7.22364e-10	7.22364e-10	1	0	0	1	0	0
CCCGCGG	1	4	7	477.129	208901127	246.377	404554012	28	4	0.00209587	0.00838348	0.00988743	5.86844e-05	6.9212e-05	0.113647	2.80919e-10	2.80919e-10	1	0	0	1	0	0
CCG	714	9699	3	477.129	208901127	246.377	404554012	29097	13.584	1.49645	20.3278	23.9745	0.0609835	0.0719236	0.165406	2.91925e-07	2.91925e-07	1	0	0	0	0	0
CCGGCG	4	18	6	477.129	208901127	246.377	404554012	108	4.5	0.00838348	0.0377257	0.0444934	0.000226354	0.000266961	0.109588	1.08355e-09	1.08355e-09	1	0	0	1	0	0
