# Supplementary material for: Profiles of telomeric repeats in Insecta reveal diverse forms of telomeric motifs in Hymenopterans
Source: Life Sci Alliance. 2022 Apr 1;5(7):e202101163. doi: 10.26508/lsa.202101163 (PMC8977481; doi:10.26508/lsa.202101163)
Supplement: Supplemental Data 3. — Tandem repeat statistics for 50 species without simple tandem type TRM. [file LSA-2021-01163_Supplemental_Data_3.zip › DataS3/PSESA_output.csv.0.filtered.xlsx]

## Sheet: Sheet1
Unnamed: 0	reads	repeats	unit_len	avg_genome_cov	genome_size	eff_read_len	num_reads	repeats_total_len	repeats_per_read	reads_per_genome	repeats_per_genome	repeats_per_million_reads	repeats_len_per_genome	repeats_len_per_million_reads	percent_repeats_len_per_read	percent_repeats_len_per_genome	percent_repeat_unit_in_sequences	avg_genome_cov_filter	repeat_containing_reads_filter	repeats_len_per_million_reads_filter	unit_len_filter	percent_repeats_len_per_read_filter	qualified
AAAAAAAAATTCCTGG	2	8	16	42.1284	1811304538	150	508715308	128	4	0.047474	0.189896	0.0157259	0.00303833	0.000251614	0.426667	1.67743e-09	1.67743e-09	1	0	0	1	0	0
AAAAAAAATTCCTGG	2	8	15	42.1284	1811304538	150	508715308	120	4	0.047474	0.189896	0.0157259	0.00284844	0.000235888	0.4	1.57259e-09	1.57259e-09	1	0	0	1	0	0
AAAAAAAATTGTCGAC	1	4	16	42.1284	1811304538	150	508715308	64	4	0.023737	0.0949479	0.00786294	0.00151917	0.000125807	0.426667	8.38714e-10	8.38714e-10	1	0	0	1	0	0
AAAAAAATAAACAAAAAAC	1	4	19	42.1284	1811304538	150	508715308	76	4	0.023737	0.0949479	0.00786294	0.00180401	0.000149396	0.506667	9.95973e-10	9.95973e-10	1	0	0	1	1	0
AAAAAAATTTG	20	85	11	42.1284	1811304538	150	508715308	935	4.25	0.47474	2.01764	0.167088	0.0221941	0.00183796	0.311667	1.22531e-08	1.22531e-08	1	0	0	1	0	0
AAAAAAC	16	64	7	42.1284	1811304538	150	508715308	448	4	0.379792	1.51917	0.125807	0.0106342	0.00088065	0.186667	5.871e-09	5.871e-09	1	0	0	1	0	0
AAAAAACCTGAAACAG	2	10	16	42.1284	1811304538	150	508715308	160	5	0.047474	0.23737	0.0196574	0.00379792	0.000314518	0.533333	2.09679e-09	2.09679e-09	1	0	0	1	1	0
AAAAAAG	50	228	7	42.1284	1811304538	150	508715308	1596	4.56	1.18685	5.41203	0.448188	0.0378842	0.00313731	0.2128	2.09154e-08	2.09154e-08	1	0	0	1	0	0
AAAAAAT	626	2780	7	42.1284	1811304538	150	508715308	19460	4.44089	14.8593	65.9888	5.46475	0.461922	0.0382532	0.207242	2.55021e-07	2.55021e-07	1	0	0	1	0	0
AAAAAATATATGT	2	11	13	42.1284	1811304538	150	508715308	143	5.5	0.047474	0.261107	0.0216231	0.00339439	0.0002811	0.476667	1.874e-09	1.874e-09	1	0	0	1	0	0
AAAAAATGGT	54	229	10	42.1284	1811304538	150	508715308	2290	4.24074	1.2818	5.43577	0.450154	0.0543577	0.00450154	0.282716	3.00102e-08	3.00102e-08	1	0	0	1	0	0
AAAAAATGTTGAAAATT	1	4	17	42.1284	1811304538	150	508715308	68	4	0.023737	0.0949479	0.00786294	0.00161411	0.00013367	0.453333	8.91134e-10	8.91134e-10	1	0	0	1	0	0
AAAAAC	401	5080	6	42.1284	1811304538	150	508715308	30480	12.6683	9.51853	120.584	9.98594	0.723503	0.0599156	0.506733	3.99438e-07	3.99438e-07	1	0	0	1	1	0
AAAAACAAAAC	1	5	11	42.1284	1811304538	150	508715308	55	5	0.023737	0.118685	0.00982868	0.00130553	0.000108115	0.366667	7.2077e-10	7.2077e-10	1	0	0	1	0	0
AAAAACAGC	1	4	9	42.1284	1811304538	150	508715308	36	4	0.023737	0.0949479	0.00786294	0.000854531	7.07665e-05	0.24	4.71777e-10	4.71777e-10	1	0	0	1	0	0
AAAAACC	16	64	7	42.1284	1811304538	150	508715308	448	4	0.379792	1.51917	0.125807	0.0106342	0.00088065	0.186667	5.871e-09	5.871e-09	1	0	0	1	0	0
AAAAACG	20	80	7	42.1284	1811304538	150	508715308	560	4	0.47474	1.89896	0.157259	0.0132927	0.00110081	0.186667	7.33875e-09	7.33875e-09	1	0	0	1	0	0
AAAAACGAC	42	171	9	42.1284	1811304538	150	508715308	1539	4.07143	0.996953	4.05902	0.336141	0.0365312	0.00302527	0.244286	2.01685e-08	2.01685e-08	1	0	0	1	0	0
AAAAACGTTTC	2	8	11	42.1284	1811304538	150	508715308	88	4	0.047474	0.189896	0.0157259	0.00208885	0.000172985	0.293333	1.15323e-09	1.15323e-09	1	0	0	1	0	0
AAAAACT	43	291	7	42.1284	1811304538	150	508715308	2037	6.76744	1.02069	6.90746	0.572029	0.0483522	0.0040042	0.315814	2.66947e-08	2.66947e-08	1	0	0	1	0	0
AAAAAG	419	1798	6	42.1284	1811304538	150	508715308	10788	4.29117	9.94579	42.6791	3.53439	0.256075	0.0212064	0.171647	1.41376e-07	1.41376e-07	1	0	0	1	0	0
AAAAAGAAAAG	8	46	11	42.1284	1811304538	150	508715308	506	5.75	0.189896	1.0919	0.0904239	0.0120109	0.000994662	0.421667	6.63108e-09	6.63108e-09	1	0	0	1	0	0
AAAAAGATG	8	32	9	42.1284	1811304538	150	508715308	288	4	0.189896	0.759583	0.0629036	0.00683625	0.000566132	0.24	3.77421e-09	3.77421e-09	1	0	0	1	0	0
AAAAAGATTTT	4	20	11	42.1284	1811304538	150	508715308	220	5	0.0949479	0.47474	0.0393147	0.00522213	0.000432462	0.366667	2.88308e-09	2.88308e-09	1	0	0	1	0	0
AAAAAGC	25	159	7	42.1284	1811304538	150	508715308	1113	6.36	0.593424	3.77418	0.312552	0.0264193	0.00218786	0.2968	1.45858e-08	1.45858e-08	1	0	0	1	0	0
AAAAAGCAG	6	24	9	42.1284	1811304538	150	508715308	216	4	0.142422	0.569687	0.0471777	0.00512719	0.000424599	0.24	2.83066e-09	2.83066e-09	1	0	0	1	0	0
AAAAAGG	23	92	7	42.1284	1811304538	150	508715308	644	4	0.54595	2.1838	0.180848	0.0152866	0.00126593	0.186667	8.43956e-09	8.43956e-09	1	0	0	1	0	0
AAAAAGT	5	20	7	42.1284	1811304538	150	508715308	140	4	0.118685	0.47474	0.0393147	0.00332318	0.000275203	0.186667	1.83469e-09	1.83469e-09	1	0	0	1	0	0
AAAAAGTAG	21	113	9	42.1284	1811304538	150	508715308	1017	5.38095	0.498477	2.68228	0.222128	0.0241405	0.00199915	0.322857	1.33277e-08	1.33277e-08	1	0	0	1	0	0
AAAAAGTGTCGTT	1	5	13	42.1284	1811304538	150	508715308	65	5	0.023737	0.118685	0.00982868	0.0015429	0.000127773	0.433333	8.51819e-10	8.51819e-10	1	0	0	1	0	0
AAAAAT	1796	7930	6	42.1284	1811304538	150	508715308	47580	4.41537	42.6316	188.234	15.5883	1.12941	0.0935297	0.176615	6.23531e-07	6.23531e-07	1	0	0	1	0	0
AAAAATAAAAT	202	954	11	42.1284	1811304538	150	508715308	10494	4.72277	4.79487	22.6451	1.87531	0.249096	0.0206284	0.346337	1.37523e-07	1.37523e-07	1	0	0	1	0	0
AAAAATATTAAATTTTTATT	1	4	20	42.1284	1811304538	150	508715308	80	4	0.023737	0.0949479	0.00786294	0.00189896	0.000157259	0.533333	1.04839e-09	1.04839e-09	1	0	0	1	1	0
AAAAATC	15	62	7	42.1284	1811304538	150	508715308	434	4.13333	0.356055	1.47169	0.121876	0.0103018	0.000853129	0.192889	5.68753e-09	5.68753e-09	1	0	0	1	0	0
AAAAATG	32	182	7	42.1284	1811304538	150	508715308	1274	5.6875	0.759583	4.32013	0.357764	0.0302409	0.00250435	0.265417	1.66957e-08	1.66957e-08	1	0	0	1	0	0
AAAAATGTATG	2	8	11	42.1284	1811304538	150	508715308	88	4	0.047474	0.189896	0.0157259	0.00208885	0.000172985	0.293333	1.15323e-09	1.15323e-09	1	0	0	1	0	0
AAAAATT	505	2692	7	42.1284	1811304538	150	508715308	18844	5.33069	11.9872	63.8999	5.29176	0.4473	0.0370423	0.248766	2.46949e-07	2.46949e-07	1	0	0	1	0	0
AAAAATTATAATAACAATAATCG	5	22	23	42.1284	1811304538	150	508715308	506	4.4	0.118685	0.522213	0.0432462	0.0120109	0.000994662	0.674667	6.63108e-09	6.63108e-09	1	0	0	1	1	0
AAAAATTCCGG	9	44	11	42.1284	1811304538	150	508715308	484	4.88889	0.213633	1.04443	0.0864924	0.0114887	0.000951416	0.358519	6.34277e-09	6.34277e-09	1	0	0	1	0	0
AAAAATTGAG	3	12	10	42.1284	1811304538	150	508715308	120	4	0.0712109	0.284844	0.0235888	0.00284844	0.000235888	0.266667	1.57259e-09	1.57259e-09	1	0	0	1	0	0
AAAAATTGG	5	20	9	42.1284	1811304538	150	508715308	180	4	0.118685	0.47474	0.0393147	0.00427266	0.000353832	0.24	2.35888e-09	2.35888e-09	1	0	0	1	0	0
AAAAATTTCAAAAATTTTAT	1	4	20	42.1284	1811304538	150	508715308	80	4	0.023737	0.0949479	0.00786294	0.00189896	0.000157259	0.533333	1.04839e-09	1.04839e-09	1	0	0	1	1	0
AAAAC	46	250	5	42.1284	1811304538	150	508715308	1250	5.43478	1.0919	5.93424	0.491434	0.0296712	0.00245717	0.181159	1.63811e-08	1.63811e-08	1	0	0	1	0	0
AAAACAAAC	27	113	9	42.1284	1811304538	150	508715308	1017	4.18519	0.640898	2.68228	0.222128	0.0241405	0.00199915	0.251111	1.33277e-08	1.33277e-08	1	0	0	1	0	0
AAAACAC	12	50	7	42.1284	1811304538	150	508715308	350	4.16667	0.284844	1.18685	0.0982868	0.00830794	0.000688008	0.194444	4.58672e-09	4.58672e-09	1	0	0	1	0	0
AAAACACG	13	56	8	42.1284	1811304538	150	508715308	448	4.30769	0.308581	1.32927	0.110081	0.0106342	0.00088065	0.229744	5.871e-09	5.871e-09	1	0	0	1	0	0
AAAACAG	4	36	7	42.1284	1811304538	150	508715308	252	9	0.0949479	0.854531	0.0707665	0.00598172	0.000495365	0.42	3.30244e-09	3.30244e-09	1	0	0	1	0	0
AAAACAT	22	132	7	42.1284	1811304538	150	508715308	924	6	0.522213	3.13328	0.259477	0.021933	0.00181634	0.28	1.21089e-08	1.21089e-08	1	0	0	1	0	0
AAAACC	8	37	6	42.1284	1811304538	150	508715308	222	4.625	0.189896	0.878268	0.0727322	0.00526961	0.000436393	0.185	2.90929e-09	2.90929e-09	1	0	0	1	0	0
AAAACCAG	1	4	8	42.1284	1811304538	150	508715308	32	4	0.023737	0.0949479	0.00786294	0.000759583	6.29036e-05	0.213333	4.19357e-10	4.19357e-10	1	0	0	1	0	0
AAAACCC	1	4	7	42.1284	1811304538	150	508715308	28	4	0.023737	0.0949479	0.00786294	0.000664635	5.50406e-05	0.186667	3.66937e-10	3.66937e-10	1	0	0	1	0	0
AAAACCCAT	2	8	9	42.1284	1811304538	150	508715308	72	4	0.047474	0.189896	0.0157259	0.00170906	0.000141533	0.24	9.43553e-10	9.43553e-10	1	0	0	1	0	0
AAAACCT	5	20	7	42.1284	1811304538	150	508715308	140	4	0.118685	0.47474	0.0393147	0.00332318	0.000275203	0.186667	1.83469e-09	1.83469e-09	1	0	0	1	0	0
AAAACG	1750	20343	6	42.1284	1811304538	150	508715308	122058	11.6246	41.5397	482.881	39.989	2.89729	0.239934	0.464983	1.59956e-06	1.59956e-06	1	0	0	1	0	0
AAAACGAAAAGG	6	28	12	42.1284	1811304538	150	508715308	336	4.66667	0.142422	0.664635	0.0550406	0.00797562	0.000660487	0.373333	4.40325e-09	4.40325e-09	1	0	0	1	0	0
AAAACGAAGACG	1	4	12	42.1284	1811304538	150	508715308	48	4	0.023737	0.0949479	0.00786294	0.00113937	9.43553e-05	0.32	6.29036e-10	6.29036e-10	1	0	0	1	0	0
AAAACGAAGACGAAGACG	1	4	18	42.1284	1811304538	150	508715308	72	4	0.023737	0.0949479	0.00786294	0.00170906	0.000141533	0.48	9.43553e-10	9.43553e-10	1	0	0	1	0	0
AAAACGG	10	124	7	42.1284	1811304538	150	508715308	868	12.4	0.23737	2.94339	0.243751	0.0206037	0.00170626	0.578667	1.13751e-08	1.13751e-08	1	0	0	1	1	0
AAAACGGGTGC	10	40	11	42.1284	1811304538	150	508715308	440	4	0.23737	0.949479	0.0786294	0.0104443	0.000864924	0.293333	5.76616e-09	5.76616e-09	1	0	0	1	0	0
AAAACGTCGTTGTC	11	62	14	42.1284	1811304538	150	508715308	868	5.63636	0.261107	1.47169	0.121876	0.0206037	0.00170626	0.526061	1.13751e-08	1.13751e-08	1	0	0	1	1	0
AAAACT	61	316	6	42.1284	1811304538	150	508715308	1896	5.18033	1.44796	7.50088	0.621173	0.0450053	0.00372704	0.207213	2.48469e-08	2.48469e-08	1	0	0	1	0	0
AAAACTC	8	32	7	42.1284	1811304538	150	508715308	224	4	0.189896	0.759583	0.0629036	0.00531708	0.000440325	0.186667	2.9355e-09	2.9355e-09	1	0	0	1	0	0
AAAACTCG	7	28	8	42.1284	1811304538	150	508715308	224	4	0.166159	0.664635	0.0550406	0.00531708	0.000440325	0.213333	2.9355e-09	2.9355e-09	1	0	0	1	0	0
AAAACTT	8	47	7	42.1284	1811304538	150	508715308	329	5.875	0.189896	1.11564	0.0923896	0.00780947	0.000646727	0.274167	4.31151e-09	4.31151e-09	1	0	0	1	0	0
AAAACTTAC	8	32	9	42.1284	1811304538	150	508715308	288	4	0.189896	0.759583	0.0629036	0.00683625	0.000566132	0.24	3.77421e-09	3.77421e-09	1	0	0	1	0	0
AAAAG	116	678	5	42.1284	1811304538	150	508715308	3390	5.84483	2.75349	16.0937	1.33277	0.0804684	0.00666385	0.194828	4.44256e-08	4.44256e-08	1	0	0	1	0	0
AAAAGAATTAAAGCAAATTC	1	4	20	42.1284	1811304538	150	508715308	80	4	0.023737	0.0949479	0.00786294	0.00189896	0.000157259	0.533333	1.04839e-09	1.04839e-09	1	0	0	1	1	0
AAAAGAATTTGAAGAGTTC	10	41	19	42.1284	1811304538	150	508715308	779	4.1	0.23737	0.973216	0.0805952	0.0184911	0.00153131	0.519333	1.02087e-08	1.02087e-08	1	0	0	1	1	0
AAAAGACGT	2	8	9	42.1284	1811304538	150	508715308	72	4	0.047474	0.189896	0.0157259	0.00170906	0.000141533	0.24	9.43553e-10	9.43553e-10	1	0	0	1	0	0
AAAAGAG	29	145	7	42.1284	1811304538	150	508715308	1015	5	0.688372	3.44186	0.285032	0.024093	0.00199522	0.233333	1.33015e-08	1.33015e-08	1	0	0	1	0	0
AAAAGAT	9	36	7	42.1284	1811304538	150	508715308	252	4	0.213633	0.854531	0.0707665	0.00598172	0.000495365	0.186667	3.30244e-09	3.30244e-09	1	0	0	1	0	0
AAAAGC	530	4148	6	42.1284	1811304538	150	508715308	24888	7.82642	12.5806	98.461	8.15387	0.590766	0.0489232	0.313057	3.26155e-07	3.26155e-07	1	0	0	1	0	0
AAAAGCG	31	124	7	42.1284	1811304538	150	508715308	868	4	0.735846	2.94339	0.243751	0.0206037	0.00170626	0.186667	1.13751e-08	1.13751e-08	1	0	0	1	0	0
AAAAGCGAAAGC	47	206	12	42.1284	1811304538	150	508715308	2472	4.38298	1.11564	4.88982	0.404942	0.0586778	0.0048593	0.350638	3.23953e-08	3.23953e-08	1	0	0	1	0	0
AAAAGCT	4	16	7	42.1284	1811304538	150	508715308	112	4	0.0949479	0.379792	0.0314518	0.00265854	0.000220162	0.186667	1.46775e-09	1.46775e-09	1	0	0	1	0	0
AAAAGG	85	444	6	42.1284	1811304538	150	508715308	2664	5.22353	2.01764	10.5392	0.872787	0.0632353	0.00523672	0.208941	3.49115e-08	3.49115e-08	1	0	0	1	0	0
AAAAGGG	4	19	7	42.1284	1811304538	150	508715308	133	4.75	0.0949479	0.451003	0.037349	0.00315702	0.000261443	0.221667	1.74295e-09	1.74295e-09	1	0	0	1	0	0
AAAAGGGC	1	8	8	42.1284	1811304538	150	508715308	64	8	0.023737	0.189896	0.0157259	0.00151917	0.000125807	0.426667	8.38714e-10	8.38714e-10	1	0	0	1	0	0
AAAAGGT	3	13	7	42.1284	1811304538	150	508715308	91	4.33333	0.0712109	0.308581	0.0255546	0.00216006	0.000178882	0.202222	1.19255e-09	1.19255e-09	1	0	0	1	0	0
AAAAGT	40	189	6	42.1284	1811304538	150	508715308	1134	4.725	0.949479	4.48629	0.371524	0.0269177	0.00222914	0.189	1.4861e-08	1.4861e-08	1	0	0	1	0	0
AAAAGTACGTAC	1	5	12	42.1284	1811304538	150	508715308	60	5	0.023737	0.118685	0.00982868	0.00142422	0.000117944	0.4	7.86294e-10	7.86294e-10	1	0	0	1	0	0
AAAAGTACTTGATTAGT	4	23	17	42.1284	1811304538	150	508715308	391	5.75	0.0949479	0.54595	0.0452119	0.00928116	0.000768603	0.651667	5.12402e-09	5.12402e-09	1	0	0	1	1	0
AAAAGTC	6	24	7	42.1284	1811304538	150	508715308	168	4	0.142422	0.569687	0.0471777	0.00398781	0.000330244	0.186667	2.20162e-09	2.20162e-09	1	0	0	1	0	0
AAAAGTG	3	12	7	42.1284	1811304538	150	508715308	84	4	0.0712109	0.284844	0.0235888	0.00199391	0.000165122	0.186667	1.10081e-09	1.10081e-09	1	0	0	1	0	0
AAAAGTGAG	5	23	9	42.1284	1811304538	150	508715308	207	4.6	0.118685	0.54595	0.0452119	0.00491355	0.000406907	0.276	2.71272e-09	2.71272e-09	1	0	0	1	0	0
AAAAGTT	23	92	7	42.1284	1811304538	150	508715308	644	4	0.54595	2.1838	0.180848	0.0152866	0.00126593	0.186667	8.43956e-09	8.43956e-09	1	0	0	1	0	0
AAAAGTTACT	3	12	10	42.1284	1811304538	150	508715308	120	4	0.0712109	0.284844	0.0235888	0.00284844	0.000235888	0.266667	1.57259e-09	1.57259e-09	1	0	0	1	0	0
AAAAGTTTAT	15	69	10	42.1284	1811304538	150	508715308	690	4.6	0.356055	1.63785	0.135636	0.0163785	0.00135636	0.306667	9.04239e-09	9.04239e-09	1	0	0	1	0	0
AAAAT	2051	11888	5	42.1284	1811304538	150	508715308	59440	5.7962	48.6845	282.185	23.3687	1.41093	0.116843	0.193207	7.78956e-07	7.78956e-07	1	0	0	1	0	0
AAAATAAAC	34	149	9	42.1284	1811304538	150	508715308	1341	4.38235	0.807057	3.53681	0.292895	0.0318313	0.00263605	0.262941	1.75737e-08	1.75737e-08	1	0	0	1	0	0
AAAATAAAT	927	7267	9	42.1284	1811304538	150	508715308	65403	7.83927	22.0042	172.497	14.285	1.55247	0.128565	0.470356	8.571e-07	8.571e-07	1	0	0	1	0	0
AAAATAACTCAAAGTACTTT	3	12	20	42.1284	1811304538	150	508715308	240	4	0.0712109	0.284844	0.0235888	0.00569687	0.000471777	0.533333	3.14518e-09	3.14518e-09	1	0	0	1	1	0
AAAATAAGTTAATT	3	14	14	42.1284	1811304538	150	508715308	196	4.66667	0.0712109	0.332318	0.0275203	0.00465245	0.000385284	0.435556	2.56856e-09	2.56856e-09	1	0	0	1	0	0
AAAATAATCT	11	44	10	42.1284	1811304538	150	508715308	440	4	0.261107	1.04443	0.0864924	0.0104443	0.000864924	0.266667	5.76616e-09	5.76616e-09	1	0	0	1	0	0
AAAATAC	19	79	7	42.1284	1811304538	150	508715308	553	4.15789	0.451003	1.87522	0.155293	0.0131265	0.00108705	0.194035	7.24701e-09	7.24701e-09	1	0	0	1	0	0
AAAATACTTT	79	330	10	42.1284	1811304538	150	508715308	3300	4.17722	1.87522	7.8332	0.648693	0.078332	0.00648693	0.278481	4.32462e-08	4.32462e-08	1	0	0	1	0	0
AAAATAG	29	133	7	42.1284	1811304538	150	508715308	931	4.58621	0.688372	3.15702	0.261443	0.0220991	0.0018301	0.214023	1.22007e-08	1.22007e-08	1	0	0	1	0	0
AAAATAGAATGTT	1	4	13	42.1284	1811304538	150	508715308	52	4	0.023737	0.0949479	0.00786294	0.00123432	0.000102218	0.346667	6.81455e-10	6.81455e-10	1	0	0	1	0	0
AAAATAGAT	7	30	9	42.1284	1811304538	150	508715308	270	4.28571	0.166159	0.712109	0.0589721	0.00640898	0.000530749	0.257143	3.53832e-09	3.53832e-09	1	0	0	1	0	0
AAAATAT	83	418	7	42.1284	1811304538	150	508715308	2926	5.03614	1.97017	9.92206	0.821678	0.0694544	0.00575174	0.23502	3.8345e-08	3.8345e-08	1	0	0	1	0	0
AAAATATCAT	7	32	10	42.1284	1811304538	150	508715308	320	4.57143	0.166159	0.759583	0.0629036	0.00759583	0.000629036	0.304762	4.19357e-09	4.19357e-09	1	0	0	1	0	0
AAAATATCC	1	4	9	42.1284	1811304538	150	508715308	36	4	0.023737	0.0949479	0.00786294	0.000854531	7.07665e-05	0.24	4.71777e-10	4.71777e-10	1	0	0	1	0	0
AAAATATGAT	3	12	10	42.1284	1811304538	150	508715308	120	4	0.0712109	0.284844	0.0235888	0.00284844	0.000235888	0.266667	1.57259e-09	1.57259e-09	1	0	0	1	0	0
AAAATATTTAAAATTGATT	9	41	19	42.1284	1811304538	150	508715308	779	4.55556	0.213633	0.973216	0.0805952	0.0184911	0.00153131	0.577037	1.02087e-08	1.02087e-08	1	0	0	1	1	0
AAAATATTTG	9	36	10	42.1284	1811304538	150	508715308	360	4	0.213633	0.854531	0.0707665	0.00854531	0.000707665	0.266667	4.71777e-09	4.71777e-09	1	0	0	1	0	0
AAAATC	137	548	6	42.1284	1811304538	150	508715308	3288	4	3.25197	13.0079	1.07722	0.0780472	0.00646334	0.16	4.30889e-08	4.30889e-08	1	0	0	1	0	0
AAAATCAAATC	81	734	11	42.1284	1811304538	150	508715308	8074	9.06173	1.9227	17.4229	1.44285	0.191652	0.0158714	0.664527	1.05809e-07	1.05809e-07	1	0	0	1	1	0
AAAATCAAC	13	52	9	42.1284	1811304538	150	508715308	468	4	0.308581	1.23432	0.102218	0.0111089	0.000919964	0.24	6.1331e-09	6.1331e-09	1	0	0	1	0	0
AAAATCATC	16	68	9	42.1284	1811304538	150	508715308	612	4.25	0.379792	1.61411	0.13367	0.014527	0.00120303	0.255	8.0202e-09	8.0202e-09	1	0	0	1	0	0
AAAATCT	9	36	7	42.1284	1811304538	150	508715308	252	4	0.213633	0.854531	0.0707665	0.00598172	0.000495365	0.186667	3.30244e-09	3.30244e-09	1	0	0	1	0	0
AAAATG	151	828	6	42.1284	1811304538	150	508715308	4968	5.48344	3.58428	19.6542	1.62763	0.117925	0.00976578	0.219338	6.51052e-08	6.51052e-08	1	0	0	1	0	0
AAAATGAAATG	76	680	11	42.1284	1811304538	150	508715308	7480	8.94737	1.80401	16.1411	1.3367	0.177553	0.0147037	0.65614	9.80247e-08	9.80247e-08	1	0	0	1	1	0
AAAATGAAT	164	1342	9	42.1284	1811304538	150	508715308	12078	8.18293	3.89286	31.855	2.63802	0.286695	0.0237422	0.490976	1.58281e-07	1.58281e-07	1	0	0	1	0	0
AAAATGAC	60	260	8	42.1284	1811304538	150	508715308	2080	4.33333	1.42422	6.17161	0.511091	0.0493729	0.00408873	0.231111	2.72582e-08	2.72582e-08	1	0	0	1	0	0
AAAATGACAATGAC	20	119	14	42.1284	1811304538	150	508715308	1666	5.95	0.47474	2.8247	0.233923	0.0395458	0.00327492	0.555333	2.18328e-08	2.18328e-08	1	0	0	1	1	0
AAAATGAGT	73	324	9	42.1284	1811304538	150	508715308	2916	4.43836	1.7328	7.69078	0.636898	0.069217	0.00573209	0.266301	3.82139e-08	3.82139e-08	1	0	0	1	0	0
AAAATGC	17	68	7	42.1284	1811304538	150	508715308	476	4	0.403529	1.61411	0.13367	0.0112988	0.00093569	0.186667	6.23794e-09	6.23794e-09	1	0	0	1	0	0
AAAATGCAAG	39	169	10	42.1284	1811304538	150	508715308	1690	4.33333	0.925742	4.01155	0.332209	0.0401155	0.00332209	0.288889	2.21473e-08	2.21473e-08	1	0	0	1	0	0
AAAATGT	6	24	7	42.1284	1811304538	150	508715308	168	4	0.142422	0.569687	0.0471777	0.00398781	0.000330244	0.186667	2.20162e-09	2.20162e-09	1	0	0	1	0	0
AAAATGTAC	2	8	9	42.1284	1811304538	150	508715308	72	4	0.047474	0.189896	0.0157259	0.00170906	0.000141533	0.24	9.43553e-10	9.43553e-10	1	0	0	1	0	0
AAAATGTCAGTAT	3	12	13	42.1284	1811304538	150	508715308	156	4	0.0712109	0.284844	0.0235888	0.00370297	0.000306655	0.346667	2.04437e-09	2.04437e-09	1	0	0	1	0	0
AAAATT	1173	5300	6	42.1284	1811304538	150	508715308	31800	4.51833	27.8435	125.806	10.4184	0.754836	0.0625104	0.180733	4.16736e-07	4.16736e-07	1	0	0	1	0	0
AAAATTAATTAAT	74	352	13	42.1284	1811304538	150	508715308	4576	4.75676	1.75654	8.35542	0.691939	0.10862	0.00899521	0.412252	5.99681e-08	5.99681e-08	1	0	0	1	0	0
AAAATTATAAATTAT	7	30	15	42.1284	1811304538	150	508715308	450	4.28571	0.166159	0.712109	0.0589721	0.0106816	0.000884581	0.428571	5.89721e-09	5.89721e-09	1	0	0	1	0	0
AAAATTATGAATTTTCAGAAATCAT	3	12	25	42.1284	1811304538	150	508715308	300	4	0.0712109	0.284844	0.0235888	0.00712109	0.000589721	0.666667	3.93147e-09	3.93147e-09	1	0	0	1	1	0
AAAATTC	25	100	7	42.1284	1811304538	150	508715308	700	4	0.593424	2.3737	0.196574	0.0166159	0.00137602	0.186667	9.17343e-09	9.17343e-09	1	0	0	1	0	0
AAAATTCAACGAATTCAG	2	8	18	42.1284	1811304538	150	508715308	144	4	0.047474	0.189896	0.0157259	0.00341812	0.000283066	0.48	1.88711e-09	1.88711e-09	1	0	0	1	0	0
AAAATTG	29	116	7	42.1284	1811304538	150	508715308	812	4	0.688372	2.75349	0.228025	0.0192744	0.00159618	0.186667	1.06412e-08	1.06412e-08	1	0	0	1	0	0
AAAATTT	71	363	7	42.1284	1811304538	150	508715308	2541	5.11268	1.68533	8.61652	0.713562	0.0603157	0.00499494	0.238592	3.32996e-08	3.32996e-08	1	0	0	1	0	0
AAAC	1887	12338	4	42.1284	1811304538	150	508715308	49352	6.53842	44.7917	292.867	24.2533	1.17147	0.097013	0.174358	6.46753e-07	6.46753e-07	1	0	0	0	0	0
AAACAAC	60	560	7	42.1284	1811304538	150	508715308	3920	9.33333	1.42422	13.2927	1.10081	0.0930489	0.00770569	0.435556	5.13712e-08	5.13712e-08	1	0	0	1	0	0
AAACAAG	7	77	7	42.1284	1811304538	150	508715308	539	11	0.166159	1.82775	0.151362	0.0127942	0.00105953	0.513333	7.06354e-09	7.06354e-09	1	0	0	1	1	0
AAACAAT	13	53	7	42.1284	1811304538	150	508715308	371	4.07692	0.308581	1.25806	0.104184	0.00880642	0.000729288	0.190256	4.86192e-09	4.86192e-09	1	0	0	1	0	0
AAACAC	1562	18270	6	42.1284	1811304538	150	508715308	109620	11.6965	37.0772	433.675	35.914	2.60205	0.215484	0.467862	1.43656e-06	1.43656e-06	1	0	0	1	0	0
AAACACAAC	2	8	9	42.1284	1811304538	150	508715308	72	4	0.047474	0.189896	0.0157259	0.00170906	0.000141533	0.24	9.43553e-10	9.43553e-10	1	0	0	1	0	0
AAACACACT	9	62	9	42.1284	1811304538	150	508715308	558	6.88889	0.213633	1.47169	0.121876	0.0132452	0.00109688	0.413333	7.31254e-09	7.31254e-09	1	0	0	1	0	0
AAACACCAT	28	119	9	42.1284	1811304538	150	508715308	1071	4.25	0.664635	2.8247	0.233923	0.0254223	0.0021053	0.255	1.40354e-08	1.40354e-08	1	0	0	1	0	0
AAACACT	31	336	7	42.1284	1811304538	150	508715308	2352	10.8387	0.735846	7.97562	0.660487	0.0558294	0.00462341	0.505806	3.08227e-08	3.08227e-08	1	0	0	1	1	0
AAACACTTCC	1	4	10	42.1284	1811304538	150	508715308	40	4	0.023737	0.0949479	0.00786294	0.000949479	7.86294e-05	0.266667	5.24196e-10	5.24196e-10	1	0	0	1	0	0
AAACAG	28	120	6	42.1284	1811304538	150	508715308	720	4.28571	0.664635	2.84844	0.235888	0.0170906	0.00141533	0.171429	9.43553e-09	9.43553e-09	1	0	0	1	0	0
AAACAGGCACAG	5	23	12	42.1284	1811304538	150	508715308	276	4.6	0.118685	0.54595	0.0452119	0.00655141	0.000542543	0.368	3.61695e-09	3.61695e-09	1	0	0	1	0	0
AAACAT	104	465	6	42.1284	1811304538	150	508715308	2790	4.47115	2.46865	11.0377	0.914067	0.0662262	0.0054844	0.178846	3.65627e-08	3.65627e-08	1	0	0	1	0	0
AAACATAACAT	2	14	11	42.1284	1811304538	150	508715308	154	7	0.047474	0.332318	0.0275203	0.00365549	0.000302723	0.513333	2.01816e-09	2.01816e-09	1	0	0	1	1	0
AAACATAC	129	559	8	42.1284	1811304538	150	508715308	4472	4.33333	3.06207	13.269	1.09885	0.106152	0.00879077	0.231111	5.86051e-08	5.86051e-08	1	0	0	1	0	0
AAACATACCC	2	10	10	42.1284	1811304538	150	508715308	100	5	0.047474	0.23737	0.0196574	0.0023737	0.000196574	0.333333	1.31049e-09	1.31049e-09	1	0	0	1	0	0
AAACATT	76	333	7	42.1284	1811304538	150	508715308	2331	4.38158	1.80401	7.90441	0.65459	0.0553309	0.00458213	0.204474	3.05475e-08	3.05475e-08	1	0	0	1	0	0
AAACC	35	191	5	42.1284	1811304538	150	508715308	955	5.45714	0.830794	4.53376	0.375456	0.0226688	0.00187728	0.181905	1.25152e-08	1.25152e-08	1	0	0	1	0	0
AAACCAC	7	28	7	42.1284	1811304538	150	508715308	196	4	0.166159	0.664635	0.0550406	0.00465245	0.000385284	0.186667	2.56856e-09	2.56856e-09	1	0	0	1	0	0
AAACCAG	1	5	7	42.1284	1811304538	150	508715308	35	5	0.023737	0.118685	0.00982868	0.000830794	6.88008e-05	0.233333	4.58672e-10	4.58672e-10	1	0	0	1	0	0
AAACCAT	8	38	7	42.1284	1811304538	150	508715308	266	4.75	0.189896	0.902005	0.074698	0.00631404	0.000522886	0.221667	3.48591e-09	3.48591e-09	1	0	0	1	0	0
AAACCC	8	35	6	42.1284	1811304538	150	508715308	210	4.375	0.189896	0.830794	0.0688008	0.00498477	0.000412805	0.175	2.75203e-09	2.75203e-09	1	0	0	1	0	0
AAACCCACAAGCCCT	1	4	15	42.1284	1811304538	150	508715308	60	4	0.023737	0.0949479	0.00786294	0.00142422	0.000117944	0.4	7.86294e-10	7.86294e-10	1	0	0	1	0	0
AAACCCC	160	669	7	42.1284	1811304538	150	508715308	4683	4.18125	3.79792	15.88	1.31508	0.11116	0.00920554	0.195125	6.13703e-08	6.13703e-08	1	0	0	1	0	0
AAACCCGT	13	66	8	42.1284	1811304538	150	508715308	528	5.07692	0.308581	1.56664	0.129739	0.0125331	0.00103791	0.270769	6.91939e-09	6.91939e-09	1	0	0	1	0	0
AAACCCT	16	91	7	42.1284	1811304538	150	508715308	637	5.6875	0.379792	2.16006	0.178882	0.0151205	0.00125217	0.265417	8.34783e-09	8.34783e-09	1	0	0	1	0	0
AAACCG	6	24	6	42.1284	1811304538	150	508715308	144	4	0.142422	0.569687	0.0471777	0.00341812	0.000283066	0.16	1.88711e-09	1.88711e-09	1	0	0	1	0	0
AAACCT	12	51	6	42.1284	1811304538	150	508715308	306	4.25	0.284844	1.21059	0.100253	0.00726351	0.000601515	0.17	4.0101e-09	4.0101e-09	1	0	0	1	0	0
AAACCTG	6	34	7	42.1284	1811304538	150	508715308	238	5.66667	0.142422	0.807057	0.066835	0.0056494	0.000467845	0.264444	3.11897e-09	3.11897e-09	1	0	0	1	0	0
AAACG	13	65	5	42.1284	1811304538	150	508715308	325	5	0.308581	1.5429	0.127773	0.00771452	0.000638864	0.166667	4.25909e-09	4.25909e-09	1	0	0	1	0	0
AAACGAAAG	3	13	9	42.1284	1811304538	150	508715308	117	4.33333	0.0712109	0.308581	0.0255546	0.00277723	0.000229991	0.26	1.53327e-09	1.53327e-09	1	0	0	1	0	0
AAACGAAAGTG	54	216	11	42.1284	1811304538	150	508715308	2376	4	1.2818	5.12719	0.424599	0.0563991	0.00467059	0.293333	3.11373e-08	3.11373e-08	1	0	0	1	0	0
AAACGAC	37	208	7	42.1284	1811304538	150	508715308	1456	5.62162	0.878268	4.93729	0.408873	0.034561	0.00286211	0.262342	1.90807e-08	1.90807e-08	1	0	0	1	0	0
AAACGACAACGAT	29	163	13	42.1284	1811304538	150	508715308	2119	5.62069	0.688372	3.86913	0.320415	0.0502987	0.00416539	0.487126	2.77693e-08	2.77693e-08	1	0	0	1	0	0
AAACGACAACGTC	18	74	13	42.1284	1811304538	150	508715308	962	4.11111	0.427266	1.75654	0.145464	0.022835	0.00189104	0.356296	1.26069e-08	1.26069e-08	1	0	0	1	0	0
AAACGACGTCGATAACTACGGAGT	31	151	24	42.1284	1811304538	150	508715308	3624	4.87097	0.735846	3.58428	0.296826	0.0860228	0.00712383	0.779355	4.74922e-08	4.74922e-08	1	0	0	1	1	0
AAACGAG	2	8	7	42.1284	1811304538	150	508715308	56	4	0.047474	0.189896	0.0157259	0.00132927	0.000110081	0.186667	7.33875e-10	7.33875e-10	1	0	0	1	0	0
AAACGC	53	327	6	42.1284	1811304538	150	508715308	1962	6.16981	1.25806	7.76199	0.642796	0.0465719	0.00385677	0.246792	2.57118e-08	2.57118e-08	1	0	0	1	0	0
AAACGCG	6	24	7	42.1284	1811304538	150	508715308	168	4	0.142422	0.569687	0.0471777	0.00398781	0.000330244	0.186667	2.20162e-09	2.20162e-09	1	0	0	1	0	0
AAACGG	2	14	6	42.1284	1811304538	150	508715308	84	7	0.047474	0.332318	0.0275203	0.00199391	0.000165122	0.28	1.10081e-09	1.10081e-09	1	0	0	1	0	0
AAACGT	17	68	6	42.1284	1811304538	150	508715308	408	4	0.403529	1.61411	0.13367	0.00968469	0.00080202	0.16	5.3468e-09	5.3468e-09	1	0	0	1	0	0
AAACT	1142	6347	5	42.1284	1811304538	150	508715308	31735	5.55779	27.1076	150.659	12.4765	0.753293	0.0623826	0.18526	4.15884e-07	4.15884e-07	1	0	0	1	0	0
AAACTAC	1	4	7	42.1284	1811304538	150	508715308	28	4	0.023737	0.0949479	0.00786294	0.000664635	5.50406e-05	0.186667	3.66937e-10	3.66937e-10	1	0	0	1	0	0
AAACTACACT	14	90	10	42.1284	1811304538	150	508715308	900	6.42857	0.332318	2.13633	0.176916	0.0213633	0.00176916	0.428571	1.17944e-08	1.17944e-08	1	0	0	1	0	0
AAACTAG	14	56	7	42.1284	1811304538	150	508715308	392	4	0.332318	1.32927	0.110081	0.00930489	0.000770569	0.186667	5.13712e-09	5.13712e-09	1	0	0	1	0	0
AAACTAT	26	104	7	42.1284	1811304538	150	508715308	728	4	0.617161	2.46865	0.204437	0.0172805	0.00143106	0.186667	9.54037e-09	9.54037e-09	1	0	0	1	0	0
AAACTC	9	48	6	42.1284	1811304538	150	508715308	288	5.33333	0.213633	1.13937	0.0943553	0.00683625	0.000566132	0.213333	3.77421e-09	3.77421e-09	1	0	0	1	0	0
AAACTCAACTCAACAC	49	221	16	42.1284	1811304538	150	508715308	3536	4.5102	1.16311	5.24587	0.434428	0.083934	0.00695084	0.481088	4.6339e-08	4.6339e-08	1	0	0	1	0	0
AAACTCATT	3	12	9	42.1284	1811304538	150	508715308	108	4	0.0712109	0.284844	0.0235888	0.00256359	0.000212299	0.24	1.41533e-09	1.41533e-09	1	0	0	1	0	0
AAACTCC	25	100	7	42.1284	1811304538	150	508715308	700	4	0.593424	2.3737	0.196574	0.0166159	0.00137602	0.186667	9.17343e-09	9.17343e-09	1	0	0	1	0	0
AAACTCT	7	28	7	42.1284	1811304538	150	508715308	196	4	0.166159	0.664635	0.0550406	0.00465245	0.000385284	0.186667	2.56856e-09	2.56856e-09	1	0	0	1	0	0
AAACTG	66	303	6	42.1284	1811304538	150	508715308	1818	4.59091	1.56664	7.1923	0.595618	0.0431538	0.00357371	0.183636	2.38247e-08	2.38247e-08	1	0	0	1	0	0
AAACTGC	20	80	7	42.1284	1811304538	150	508715308	560	4	0.47474	1.89896	0.157259	0.0132927	0.00110081	0.186667	7.33875e-09	7.33875e-09	1	0	0	1	0	0
AAACTGCACTT	1	6	11	42.1284	1811304538	150	508715308	66	6	0.023737	0.142422	0.0117944	0.00156664	0.000129739	0.44	8.64924e-10	8.64924e-10	1	0	0	1	0	0
AAACTGG	4	17	7	42.1284	1811304538	150	508715308	119	4.25	0.0949479	0.403529	0.0334175	0.0028247	0.000233923	0.198333	1.55948e-09	1.55948e-09	1	0	0	1	0	0
AAACTGT	19	77	7	42.1284	1811304538	150	508715308	539	4.05263	0.451003	1.82775	0.151362	0.0127942	0.00105953	0.189123	7.06354e-09	7.06354e-09	1	0	0	1	0	0
AAACTT	121	634	6	42.1284	1811304538	150	508715308	3804	5.23967	2.87217	15.0492	1.24628	0.0902955	0.00747766	0.209587	4.98511e-08	4.98511e-08	1	0	0	1	0	0
AAACTTACATTTATT	1	4	15	42.1284	1811304538	150	508715308	60	4	0.023737	0.0949479	0.00786294	0.00142422	0.000117944	0.4	7.86294e-10	7.86294e-10	1	0	0	1	0	0
AAACTTCC	1	4	8	42.1284	1811304538	150	508715308	32	4	0.023737	0.0949479	0.00786294	0.000759583	6.29036e-05	0.213333	4.19357e-10	4.19357e-10	1	0	0	1	0	0
AAACTTT	12	49	7	42.1284	1811304538	150	508715308	343	4.08333	0.284844	1.16311	0.0963211	0.00814178	0.000674247	0.190556	4.49498e-09	4.49498e-09	1	0	0	1	0	0
AAACTTTC	83	370	8	42.1284	1811304538	150	508715308	2960	4.45783	1.97017	8.78268	0.727322	0.0702615	0.00581858	0.237751	3.87905e-08	3.87905e-08	1	0	0	1	0	0
AAAG	23942	216967	4	42.1284	1811304538	150	508715308	867868	9.06219	568.311	5150.14	426.5	20.6006	1.706	0.241658	1.13733e-05	1.13733e-05	1	1	0	0	0	0
AAAGAAAGAAG	4	19	11	42.1284	1811304538	150	508715308	209	4.75	0.0949479	0.451003	0.037349	0.00496103	0.000410839	0.348333	2.73893e-09	2.73893e-09	1	0	0	1	0	0
AAAGAAAGG	71	334	9	42.1284	1811304538	150	508715308	3006	4.70423	1.68533	7.92815	0.656556	0.0713534	0.005909	0.282254	3.93933e-08	3.93933e-08	1	0	0	1	0	0
AAAGAAATG	2	8	9	42.1284	1811304538	150	508715308	72	4	0.047474	0.189896	0.0157259	0.00170906	0.000141533	0.24	9.43553e-10	9.43553e-10	1	0	0	1	0	0
AAAGAACG	81	483	8	42.1284	1811304538	150	508715308	3864	5.96296	1.9227	11.465	0.94945	0.0917197	0.0075956	0.318025	5.06374e-08	5.06374e-08	1	0	0	1	0	0
AAAGAAG	82	450	7	42.1284	1811304538	150	508715308	3150	5.4878	1.94643	10.6816	0.884581	0.0747715	0.00619207	0.256098	4.12805e-08	4.12805e-08	1	0	0	1	0	0
AAAGAAGG	622	2838	8	42.1284	1811304538	150	508715308	22704	4.5627	14.7644	67.3655	5.57876	0.538924	0.0446301	0.243344	2.97534e-07	2.97534e-07	1	0	0	1	0	0
AAAGAAGGAT	15	98	10	42.1284	1811304538	150	508715308	980	6.53333	0.356055	2.32622	0.192642	0.0232622	0.00192642	0.435556	1.28428e-08	1.28428e-08	1	0	0	1	0	0
AAAGAAT	16	64	7	42.1284	1811304538	150	508715308	448	4	0.379792	1.51917	0.125807	0.0106342	0.00088065	0.186667	5.871e-09	5.871e-09	1	0	0	1	0	0
AAAGAATACGGATGAATGC	6	26	19	42.1284	1811304538	150	508715308	494	4.33333	0.142422	0.617161	0.0511091	0.0117261	0.000971074	0.548889	6.47382e-09	6.47382e-09	1	0	0	1	1	0
AAAGAATG	53	254	8	42.1284	1811304538	150	508715308	2032	4.79245	1.25806	6.02919	0.499297	0.0482335	0.00399438	0.255597	2.66292e-08	2.66292e-08	1	0	0	1	0	0
AAAGAATTCACAGAATTC	1	7	18	42.1284	1811304538	150	508715308	126	7	0.023737	0.166159	0.0137602	0.00299086	0.000247683	0.84	1.65122e-09	1.65122e-09	1	0	0	1	1	0
AAAGAC	4285	51700	6	42.1284	1811304538	150	508715308	310200	12.0653	101.713	1227.2	101.629	7.36321	0.609771	0.482614	4.06514e-06	4.06514e-06	1	0	0	1	0	0
AAAGACAC	5	20	8	42.1284	1811304538	150	508715308	160	4	0.118685	0.47474	0.0393147	0.00379792	0.000314518	0.213333	2.09679e-09	2.09679e-09	1	0	0	1	0	0
AAAGACAGAGAC	8	34	12	42.1284	1811304538	150	508715308	408	4.25	0.189896	0.807057	0.066835	0.00968469	0.00080202	0.34	5.3468e-09	5.3468e-09	1	0	0	1	0	0
AAAGACC	3	13	7	42.1284	1811304538	150	508715308	91	4.33333	0.0712109	0.308581	0.0255546	0.00216006	0.000178882	0.202222	1.19255e-09	1.19255e-09	1	0	0	1	0	0
AAAGACCAAGACAACGAC	1	4	18	42.1284	1811304538	150	508715308	72	4	0.023737	0.0949479	0.00786294	0.00170906	0.000141533	0.48	9.43553e-10	9.43553e-10	1	0	0	1	0	0
AAAGACG	21	117	7	42.1284	1811304538	150	508715308	819	5.57143	0.498477	2.77723	0.229991	0.0194406	0.00160994	0.26	1.07329e-08	1.07329e-08	1	0	0	1	0	0
AAAGACT	7	28	7	42.1284	1811304538	150	508715308	196	4	0.166159	0.664635	0.0550406	0.00465245	0.000385284	0.186667	2.56856e-09	2.56856e-09	1	0	0	1	0	0
AAAGAG	485	5052	6	42.1284	1811304538	150	508715308	30312	10.4165	11.5124	119.919	9.9309	0.719515	0.0595854	0.41666	3.97236e-07	3.97236e-07	1	0	0	1	0	0
AAAGAGAAAGGAG	5	25	13	42.1284	1811304538	150	508715308	325	5	0.118685	0.593424	0.0491434	0.00771452	0.000638864	0.433333	4.25909e-09	4.25909e-09	1	0	0	1	0	0
AAAGAGC	16	64	7	42.1284	1811304538	150	508715308	448	4	0.379792	1.51917	0.125807	0.0106342	0.00088065	0.186667	5.871e-09	5.871e-09	1	0	0	1	0	0
AAAGAGG	67	525	7	42.1284	1811304538	150	508715308	3675	7.83582	1.59038	12.4619	1.03201	0.0872334	0.00722408	0.365672	4.81605e-08	4.81605e-08	1	0	0	1	0	0
AAAGAGGAAGAAGAAGAAGAAG	6	25	22	42.1284	1811304538	150	508715308	550	4.16667	0.142422	0.593424	0.0491434	0.0130553	0.00108115	0.611111	7.2077e-09	7.2077e-09	1	0	0	1	1	0
AAAGAGGCTC	2	8	10	42.1284	1811304538	150	508715308	80	4	0.047474	0.189896	0.0157259	0.00189896	0.000157259	0.266667	1.04839e-09	1.04839e-09	1	0	0	1	0	0
AAAGAGT	18	74	7	42.1284	1811304538	150	508715308	518	4.11111	0.427266	1.75654	0.145464	0.0122958	0.00101825	0.191852	6.78834e-09	6.78834e-09	1	0	0	1	0	0
AAAGAT	70	328	6	42.1284	1811304538	150	508715308	1968	4.68571	1.66159	7.78573	0.644761	0.0467144	0.00386857	0.187429	2.57905e-08	2.57905e-08	1	0	0	1	0	0
AAAGATC	1	4	7	42.1284	1811304538	150	508715308	28	4	0.023737	0.0949479	0.00786294	0.000664635	5.50406e-05	0.186667	3.66937e-10	3.66937e-10	1	0	0	1	0	0
AAAGATCGTAGATC	82	479	14	42.1284	1811304538	150	508715308	6706	5.84146	1.94643	11.37	0.941588	0.15918	0.0131822	0.545203	8.78815e-08	8.78815e-08	1	0	0	1	1	0
AAAGATG	16	92	7	42.1284	1811304538	150	508715308	644	5.75	0.379792	2.1838	0.180848	0.0152866	0.00126593	0.268333	8.43956e-09	8.43956e-09	1	0	0	1	0	0
AAAGATT	39	420	7	42.1284	1811304538	150	508715308	2940	10.7692	0.925742	9.96953	0.825609	0.0697867	0.00577926	0.502564	3.85284e-08	3.85284e-08	1	0	0	1	1	0
AAAGATTCC	8	43	9	42.1284	1811304538	150	508715308	387	5.375	0.189896	1.02069	0.0845266	0.00918621	0.00076074	0.3225	5.0716e-09	5.0716e-09	1	0	0	1	0	0
AAAGATTGCT	14	56	10	42.1284	1811304538	150	508715308	560	4	0.332318	1.32927	0.110081	0.0132927	0.00110081	0.266667	7.33875e-09	7.33875e-09	1	0	0	1	0	0
AAAGC	465	3741	5	42.1284	1811304538	150	508715308	18705	8.04516	11.0377	88.8	7.35382	0.444	0.0367691	0.268172	2.45127e-07	2.45127e-07	1	0	0	1	0	0
AAAGCAT	5	20	7	42.1284	1811304538	150	508715308	140	4	0.118685	0.47474	0.0393147	0.00332318	0.000275203	0.186667	1.83469e-09	1.83469e-09	1	0	0	1	0	0
AAAGCATAGC	30	125	10	42.1284	1811304538	150	508715308	1250	4.16667	0.712109	2.96712	0.245717	0.0296712	0.00245717	0.277778	1.63811e-08	1.63811e-08	1	0	0	1	0	0
AAAGCCAC	1	7	8	42.1284	1811304538	150	508715308	56	7	0.023737	0.166159	0.0137602	0.00132927	0.000110081	0.373333	7.33875e-10	7.33875e-10	1	0	0	1	0	0
AAAGCCT	4	19	7	42.1284	1811304538	150	508715308	133	4.75	0.0949479	0.451003	0.037349	0.00315702	0.000261443	0.221667	1.74295e-09	1.74295e-09	1	0	0	1	0	0
AAAGCG	50	566	6	42.1284	1811304538	150	508715308	3396	11.32	1.18685	13.4351	1.11261	0.0806108	0.00667564	0.4528	4.45043e-08	4.45043e-08	1	0	0	1	0	0
AAAGCGAATGCTG	49	345	13	42.1284	1811304538	150	508715308	4485	7.04082	1.16311	8.18926	0.678179	0.10646	0.00881633	0.610204	5.87755e-08	5.87755e-08	1	0	0	1	1	0
AAAGCGACAGCG	401	1981	12	42.1284	1811304538	150	508715308	23772	4.94015	9.51853	47.023	3.89412	0.564275	0.0467295	0.395212	3.1153e-07	3.1153e-07	1	0	0	1	0	0
AAAGCGACTGCG	2	10	12	42.1284	1811304538	150	508715308	120	5	0.047474	0.23737	0.0196574	0.00284844	0.000235888	0.4	1.57259e-09	1.57259e-09	1	0	0	1	0	0
AAAGCGAGCGAGG	64	295	13	42.1284	1811304538	150	508715308	3835	4.60938	1.51917	7.00241	0.579892	0.0910313	0.0075386	0.399479	5.02573e-08	5.02573e-08	1	0	0	1	0	0
AAAGCGTAAGCG	8	40	12	42.1284	1811304538	150	508715308	480	5	0.189896	0.949479	0.0786294	0.0113937	0.000943553	0.4	6.29036e-09	6.29036e-09	1	0	0	1	0	0
AAAGCGTGAGCG	91	529	12	42.1284	1811304538	150	508715308	6348	5.81319	2.16006	12.5569	1.03987	0.150682	0.0124785	0.465055	8.31899e-08	8.31899e-08	1	0	0	1	0	0
AAAGCT	18	158	6	42.1284	1811304538	150	508715308	948	8.77778	0.427266	3.75044	0.310586	0.0225027	0.00186352	0.351111	1.24235e-08	1.24235e-08	1	0	0	1	0	0
AAAGCTAT	18	74	8	42.1284	1811304538	150	508715308	592	4.11111	0.427266	1.75654	0.145464	0.0140523	0.00116372	0.219259	7.7581e-09	7.7581e-09	1	0	0	1	0	0
AAAGCTT	10	40	7	42.1284	1811304538	150	508715308	280	4	0.23737	0.949479	0.0786294	0.00664635	0.000550406	0.186667	3.66937e-09	3.66937e-09	1	0	0	1	0	0
AAAGCTTTC	1	4	9	42.1284	1811304538	150	508715308	36	4	0.023737	0.0949479	0.00786294	0.000854531	7.07665e-05	0.24	4.71777e-10	4.71777e-10	1	0	0	1	0	0
AAAGG	160	2074	5	42.1284	1811304538	150	508715308	10370	12.9625	3.79792	49.2305	4.07694	0.246152	0.0203847	0.432083	1.35898e-07	1.35898e-07	1	0	0	1	0	0
AAAGGAACTG	155	1491	10	42.1284	1811304538	150	508715308	14910	9.61935	3.67923	35.3918	2.93091	0.353918	0.0293091	0.64129	1.95394e-07	1.95394e-07	1	0	0	1	1	0
AAAGGAACTGCAAGGAACTG	1	4	20	42.1284	1811304538	150	508715308	80	4	0.023737	0.0949479	0.00786294	0.00189896	0.000157259	0.533333	1.04839e-09	1.04839e-09	1	0	0	1	1	0
AAAGGAAGG	26	138	9	42.1284	1811304538	150	508715308	1242	5.30769	0.617161	3.2757	0.271272	0.0294813	0.00244144	0.318462	1.62763e-08	1.62763e-08	1	0	0	1	0	0
AAAGGAC	38	441	7	42.1284	1811304538	150	508715308	3087	11.6053	0.902005	10.468	0.86689	0.073276	0.00606823	0.541579	4.04548e-08	4.04548e-08	1	0	0	1	1	0
AAAGGACTGG	27	112	10	42.1284	1811304538	150	508715308	1120	4.14815	0.640898	2.65854	0.220162	0.0265854	0.00220162	0.276543	1.46775e-08	1.46775e-08	1	0	0	1	0	0
AAAGGAG	16	267	7	42.1284	1811304538	150	508715308	1869	16.6875	0.379792	6.33777	0.524852	0.0443644	0.00367396	0.77875	2.44931e-08	2.44931e-08	1	0	0	1	1	0
AAAGGAT	7	28	7	42.1284	1811304538	150	508715308	196	4	0.166159	0.664635	0.0550406	0.00465245	0.000385284	0.186667	2.56856e-09	2.56856e-09	1	0	0	1	0	0
AAAGGC	401	4637	6	42.1284	1811304538	150	508715308	27822	11.5636	9.51853	110.068	9.11512	0.66041	0.0546907	0.462544	3.64605e-07	3.64605e-07	1	0	0	1	0	0
AAAGGG	42	229	6	42.1284	1811304538	150	508715308	1374	5.45238	0.996953	5.43577	0.450154	0.0326146	0.00270092	0.218095	1.80061e-08	1.80061e-08	1	0	0	1	0	0
AAAGGGACTG	21	266	10	42.1284	1811304538	150	508715308	2660	12.6667	0.498477	6.31404	0.522886	0.0631404	0.00522886	0.844444	3.48591e-08	3.48591e-08	1	0	0	1	1	0
AAAGGGGAT	5	23	9	42.1284	1811304538	150	508715308	207	4.6	0.118685	0.54595	0.0452119	0.00491355	0.000406907	0.276	2.71272e-09	2.71272e-09	1	0	0	1	0	0
AAAGGT	122	1338	6	42.1284	1811304538	150	508715308	8028	10.9672	2.89591	31.7601	2.63015	0.19056	0.0157809	0.438689	1.05206e-07	1.05206e-07	1	0	0	1	0	0
AAAGGTACTGG	57	342	11	42.1284	1811304538	150	508715308	3762	6	1.35301	8.11805	0.672282	0.0892985	0.0073951	0.44	4.93007e-08	4.93007e-08	1	0	0	1	0	0
AAAGGTT	24	101	7	42.1284	1811304538	150	508715308	707	4.20833	0.569687	2.39743	0.198539	0.016782	0.00138978	0.196389	9.26517e-09	9.26517e-09	1	0	0	1	0	0
AAAGT	113	821	5	42.1284	1811304538	150	508715308	4105	7.26549	2.68228	19.4881	1.61387	0.0974403	0.00806935	0.242183	5.37956e-08	5.37956e-08	1	0	0	1	0	0
AAAGTAAATAT	7	29	11	42.1284	1811304538	150	508715308	319	4.14286	0.166159	0.688372	0.0570063	0.0075721	0.00062707	0.30381	4.18047e-09	4.18047e-09	1	0	0	1	0	0
AAAGTAAATT	5	20	10	42.1284	1811304538	150	508715308	200	4	0.118685	0.47474	0.0393147	0.0047474	0.000393147	0.266667	2.62098e-09	2.62098e-09	1	0	0	1	0	0
AAAGTAACGTTAAGCTAACGTT	1	4	22	42.1284	1811304538	150	508715308	88	4	0.023737	0.0949479	0.00786294	0.00208885	0.000172985	0.586667	1.15323e-09	1.15323e-09	1	0	0	1	1	0
AAAGTAACTG	33	410	10	42.1284	1811304538	150	508715308	4100	12.4242	0.78332	9.73216	0.805952	0.0973216	0.00805952	0.828283	5.37301e-08	5.37301e-08	1	0	0	1	1	0
AAAGTAATACT	7	28	11	42.1284	1811304538	150	508715308	308	4	0.166159	0.664635	0.0550406	0.00731099	0.000605447	0.293333	4.03631e-09	4.03631e-09	1	0	0	1	0	0
AAAGTAG	24	111	7	42.1284	1811304538	150	508715308	777	4.625	0.569687	2.6348	0.218197	0.0184436	0.00152738	0.215833	1.01825e-08	1.01825e-08	1	0	0	1	0	0
AAAGTAT	49	229	7	42.1284	1811304538	150	508715308	1603	4.67347	1.16311	5.43577	0.450154	0.0380504	0.00315107	0.218095	2.10072e-08	2.10072e-08	1	0	0	1	0	0
AAAGTATAAATCT	2	8	13	42.1284	1811304538	150	508715308	104	4	0.047474	0.189896	0.0157259	0.00246865	0.000204437	0.346667	1.36291e-09	1.36291e-09	1	0	0	1	0	0
AAAGTC	77	532	6	42.1284	1811304538	150	508715308	3192	6.90909	1.82775	12.6281	1.04577	0.0757684	0.00627463	0.276364	4.18309e-08	4.18309e-08	1	0	0	1	0	0
AAAGTCAG	3	12	8	42.1284	1811304538	150	508715308	96	4	0.0712109	0.284844	0.0235888	0.00227875	0.000188711	0.213333	1.25807e-09	1.25807e-09	1	0	0	1	0	0
AAAGTCT	5	23	7	42.1284	1811304538	150	508715308	161	4.6	0.118685	0.54595	0.0452119	0.00382165	0.000316483	0.214667	2.10989e-09	2.10989e-09	1	0	0	1	0	0
AAAGTG	3	18	6	42.1284	1811304538	150	508715308	108	6	0.0712109	0.427266	0.0353832	0.00256359	0.000212299	0.24	1.41533e-09	1.41533e-09	1	0	0	1	0	0
AAAGTGAAATG	1	5	11	42.1284	1811304538	150	508715308	55	5	0.023737	0.118685	0.00982868	0.00130553	0.000108115	0.366667	7.2077e-10	7.2077e-10	1	0	0	1	0	0
AAAGTGACAAT	44	178	11	42.1284	1811304538	150	508715308	1958	4.04545	1.04443	4.22518	0.349901	0.046477	0.00384891	0.296667	2.56594e-08	2.56594e-08	1	0	0	1	0	0
AAAGTGC	6	24	7	42.1284	1811304538	150	508715308	168	4	0.142422	0.569687	0.0471777	0.00398781	0.000330244	0.186667	2.20162e-09	2.20162e-09	1	0	0	1	0	0
AAAGTGCAGTGC	20	88	12	42.1284	1811304538	150	508715308	1056	4.4	0.47474	2.08885	0.172985	0.0250662	0.00207582	0.352	1.38388e-08	1.38388e-08	1	0	0	1	0	0
AAAGTGG	70	436	7	42.1284	1811304538	150	508715308	3052	6.22857	1.66159	10.3493	0.857061	0.0724453	0.00599943	0.290667	3.99962e-08	3.99962e-08	1	0	0	1	0	0
AAAGTGT	31	168	7	42.1284	1811304538	150	508715308	1176	5.41935	0.735846	3.98781	0.330244	0.0279147	0.00231171	0.252903	1.54114e-08	1.54114e-08	1	0	0	1	0	0
AAAGTGTGTG	2	8	10	42.1284	1811304538	150	508715308	80	4	0.047474	0.189896	0.0157259	0.00189896	0.000157259	0.266667	1.04839e-09	1.04839e-09	1	0	0	1	0	0
AAAGTT	289	3899	6	42.1284	1811304538	150	508715308	23394	13.4913	6.85999	92.5505	7.6644	0.555303	0.0459864	0.539654	3.06576e-07	3.06576e-07	1	0	0	1	1	0
AAAGTTC	9	36	7	42.1284	1811304538	150	508715308	252	4	0.213633	0.854531	0.0707665	0.00598172	0.000495365	0.186667	3.30244e-09	3.30244e-09	1	0	0	1	0	0
AAAGTTG	14	59	7	42.1284	1811304538	150	508715308	413	4.21429	0.332318	1.40048	0.115978	0.00980337	0.000811849	0.196667	5.41233e-09	5.41233e-09	1	0	0	1	0	0
AAAT	10724	68493	4	42.1284	1811304538	150	508715308	273972	6.38689	254.555	1625.82	134.639	6.50327	0.538557	0.170317	3.59038e-06	3.59038e-06	1	0	0	0	0	0
AAATAAATC	4	18	9	42.1284	1811304538	150	508715308	162	4.5	0.0949479	0.427266	0.0353832	0.00384539	0.000318449	0.27	2.12299e-09	2.12299e-09	1	0	0	1	0	0
AAATAAC	5	22	7	42.1284	1811304538	150	508715308	154	4.4	0.118685	0.522213	0.0432462	0.00365549	0.000302723	0.205333	2.01816e-09	2.01816e-09	1	0	0	1	0	0
AAATAAG	3	16	7	42.1284	1811304538	150	508715308	112	5.33333	0.0712109	0.379792	0.0314518	0.00265854	0.000220162	0.248889	1.46775e-09	1.46775e-09	1	0	0	1	0	0
AAATAAGGT	19	81	9	42.1284	1811304538	150	508715308	729	4.26316	0.451003	1.9227	0.159225	0.0173043	0.00143302	0.255789	9.55348e-09	9.55348e-09	1	0	0	1	0	0
AAATAAGTAAT	2	8	11	42.1284	1811304538	150	508715308	88	4	0.047474	0.189896	0.0157259	0.00208885	0.000172985	0.293333	1.15323e-09	1.15323e-09	1	0	0	1	0	0
AAATAAT	206	964	7	42.1284	1811304538	150	508715308	6748	4.67961	4.88982	22.8824	1.89497	0.160177	0.0132648	0.218382	8.84319e-08	8.84319e-08	1	0	0	1	0	0
AAATAATGT	3	12	9	42.1284	1811304538	150	508715308	108	4	0.0712109	0.284844	0.0235888	0.00256359	0.000212299	0.24	1.41533e-09	1.41533e-09	1	0	0	1	0	0
AAATAATTGAT	5	23	11	42.1284	1811304538	150	508715308	253	4.6	0.118685	0.54595	0.0452119	0.00600546	0.000497331	0.337333	3.31554e-09	3.31554e-09	1	0	0	1	0	0
AAATAC	4676	19718	6	42.1284	1811304538	150	508715308	118308	4.21685	110.994	468.046	38.7604	2.80827	0.232562	0.168674	1.55042e-06	1.55042e-06	1	0	0	1	0	0
AAATACAC	18	74	8	42.1284	1811304538	150	508715308	592	4.11111	0.427266	1.75654	0.145464	0.0140523	0.00116372	0.219259	7.7581e-09	7.7581e-09	1	0	0	1	0	0
AAATACC	1	4	7	42.1284	1811304538	150	508715308	28	4	0.023737	0.0949479	0.00786294	0.000664635	5.50406e-05	0.186667	3.66937e-10	3.66937e-10	1	0	0	1	0	0
AAATACG	3	14	7	42.1284	1811304538	150	508715308	98	4.66667	0.0712109	0.332318	0.0275203	0.00232622	0.000192642	0.217778	1.28428e-09	1.28428e-09	1	0	0	1	0	0
AAATACGAC	1	4	9	42.1284	1811304538	150	508715308	36	4	0.023737	0.0949479	0.00786294	0.000854531	7.07665e-05	0.24	4.71777e-10	4.71777e-10	1	0	0	1	0	0
AAATACT	341	1374	7	42.1284	1811304538	150	508715308	9618	4.02933	8.09431	32.6146	2.70092	0.228302	0.0189064	0.188035	1.26043e-07	1.26043e-07	1	0	0	1	0	0
AAATAG	97	393	6	42.1284	1811304538	150	508715308	2358	4.05155	2.30249	9.32863	0.772534	0.0559718	0.00463521	0.162062	3.09014e-08	3.09014e-08	1	0	0	1	0	0
AAATAGAAATG	21	91	11	42.1284	1811304538	150	508715308	1001	4.33333	0.498477	2.16006	0.178882	0.0237607	0.0019677	0.317778	1.3118e-08	1.3118e-08	1	0	0	1	0	0
AAATAGC	3	12	7	42.1284	1811304538	150	508715308	84	4	0.0712109	0.284844	0.0235888	0.00199391	0.000165122	0.186667	1.10081e-09	1.10081e-09	1	0	0	1	0	0
AAATAGCAT	8	47	9	42.1284	1811304538	150	508715308	423	5.875	0.189896	1.11564	0.0923896	0.0100407	0.000831506	0.3525	5.54338e-09	5.54338e-09	1	0	0	1	0	0
AAATAGCG	5	25	8	42.1284	1811304538	150	508715308	200	5	0.118685	0.593424	0.0491434	0.0047474	0.000393147	0.266667	2.62098e-09	2.62098e-09	1	0	0	1	0	0
AAATAGT	23	102	7	42.1284	1811304538	150	508715308	714	4.43478	0.54595	2.42117	0.200505	0.0169482	0.00140354	0.206957	9.3569e-09	9.3569e-09	1	0	0	1	0	0
AAATAGTAAT	19	96	10	42.1284	1811304538	150	508715308	960	5.05263	0.451003	2.27875	0.188711	0.0227875	0.00188711	0.336842	1.25807e-08	1.25807e-08	1	0	0	1	0	0
AAATAGTAG	32	134	9	42.1284	1811304538	150	508715308	1206	4.1875	0.759583	3.18075	0.263409	0.0286268	0.00237068	0.25125	1.58045e-08	1.58045e-08	1	0	0	1	0	0
AAATAT	993	4191	6	42.1284	1811304538	150	508715308	25146	4.22054	23.5708	99.4817	8.2384	0.59689	0.0494304	0.168822	3.29536e-07	3.29536e-07	1	0	0	1	0	0
AAATATACTGT	1	4	11	42.1284	1811304538	150	508715308	44	4	0.023737	0.0949479	0.00786294	0.00104443	8.64924e-05	0.293333	5.76616e-10	5.76616e-10	1	0	0	1	0	0
AAATATATAAT	3	15	11	42.1284	1811304538	150	508715308	165	5	0.0712109	0.356055	0.029486	0.0039166	0.000324346	0.366667	2.16231e-09	2.16231e-09	1	0	0	1	0	0
AAATATCGC	5	23	9	42.1284	1811304538	150	508715308	207	4.6	0.118685	0.54595	0.0452119	0.00491355	0.000406907	0.276	2.71272e-09	2.71272e-09	1	0	0	1	0	0
AAATATG	6	39	7	42.1284	1811304538	150	508715308	273	6.5	0.142422	0.925742	0.0766637	0.00648019	0.000536646	0.303333	3.57764e-09	3.57764e-09	1	0	0	1	0	0
AAATATT	68	296	7	42.1284	1811304538	150	508715308	2072	4.35294	1.61411	7.02615	0.581858	0.049183	0.00407301	0.203137	2.71534e-08	2.71534e-08	1	0	0	1	0	0
AAATATTAGT	1	4	10	42.1284	1811304538	150	508715308	40	4	0.023737	0.0949479	0.00786294	0.000949479	7.86294e-05	0.266667	5.24196e-10	5.24196e-10	1	0	0	1	0	0
AAATATTCC	1	4	9	42.1284	1811304538	150	508715308	36	4	0.023737	0.0949479	0.00786294	0.000854531	7.07665e-05	0.24	4.71777e-10	4.71777e-10	1	0	0	1	0	0
AAATC	140	747	5	42.1284	1811304538	150	508715308	3735	5.33571	3.32318	17.7315	1.4684	0.0886576	0.00734202	0.177857	4.89468e-08	4.89468e-08	1	0	0	1	0	0
AAATCAC	19	195	7	42.1284	1811304538	150	508715308	1365	10.2632	0.451003	4.62871	0.383319	0.032401	0.00268323	0.478947	1.78882e-08	1.78882e-08	1	0	0	1	0	0
AAATCACT	2	11	8	42.1284	1811304538	150	508715308	88	5.5	0.047474	0.261107	0.0216231	0.00208885	0.000172985	0.293333	1.15323e-09	1.15323e-09	1	0	0	1	0	0
AAATCACTTC	30	149	10	42.1284	1811304538	150	508715308	1490	4.96667	0.712109	3.53681	0.292895	0.0353681	0.00292895	0.331111	1.95263e-08	1.95263e-08	1	0	0	1	0	0
AAATCAG	14	59	7	42.1284	1811304538	150	508715308	413	4.21429	0.332318	1.40048	0.115978	0.00980337	0.000811849	0.196667	5.41233e-09	5.41233e-09	1	0	0	1	0	0
AAATCAGT	10	41	8	42.1284	1811304538	150	508715308	328	4.1	0.23737	0.973216	0.0805952	0.00778573	0.000644761	0.218667	4.29841e-09	4.29841e-09	1	0	0	1	0	0
AAATCAGTC	7	32	9	42.1284	1811304538	150	508715308	288	4.57143	0.166159	0.759583	0.0629036	0.00683625	0.000566132	0.274286	3.77421e-09	3.77421e-09	1	0	0	1	0	0
AAATCAT	2	8	7	42.1284	1811304538	150	508715308	56	4	0.047474	0.189896	0.0157259	0.00132927	0.000110081	0.186667	7.33875e-10	7.33875e-10	1	0	0	1	0	0
AAATCCACC	26	112	9	42.1284	1811304538	150	508715308	1008	4.30769	0.617161	2.65854	0.220162	0.0239269	0.00198146	0.258462	1.32097e-08	1.32097e-08	1	0	0	1	0	0
AAATCG	12	62	6	42.1284	1811304538	150	508715308	372	5.16667	0.284844	1.47169	0.121876	0.00883016	0.000731254	0.206667	4.87503e-09	4.87503e-09	1	0	0	1	0	0
AAATCGATGTCG	1	4	12	42.1284	1811304538	150	508715308	48	4	0.023737	0.0949479	0.00786294	0.00113937	9.43553e-05	0.32	6.29036e-10	6.29036e-10	1	0	0	1	0	0
AAATCGTAAT	9	36	10	42.1284	1811304538	150	508715308	360	4	0.213633	0.854531	0.0707665	0.00854531	0.000707665	0.266667	4.71777e-09	4.71777e-09	1	0	0	1	0	0
AAATCT	108	452	6	42.1284	1811304538	150	508715308	2712	4.18519	2.56359	10.7291	0.888513	0.0643747	0.00533108	0.167407	3.55405e-08	3.55405e-08	1	0	0	1	0	0
AAATCTC	15	70	7	42.1284	1811304538	150	508715308	490	4.66667	0.356055	1.66159	0.137602	0.0116311	0.000963211	0.217778	6.4214e-09	6.4214e-09	1	0	0	1	0	0
AAATCTGTAG	4	16	10	42.1284	1811304538	150	508715308	160	4	0.0949479	0.379792	0.0314518	0.00379792	0.000314518	0.266667	2.09679e-09	2.09679e-09	1	0	0	1	0	0
AAATCTT	9	38	7	42.1284	1811304538	150	508715308	266	4.22222	0.213633	0.902005	0.074698	0.00631404	0.000522886	0.197037	3.48591e-09	3.48591e-09	1	0	0	1	0	0
AAATG	808	14429	5	42.1284	1811304538	150	508715308	72145	17.8577	19.1795	342.501	28.3636	1.7125	0.141818	0.595256	9.45453e-07	9.45453e-07	1	0	0	1	1	0
AAATGAAATGG	8	55	11	42.1284	1811304538	150	508715308	605	6.875	0.189896	1.30553	0.108115	0.0143609	0.00118927	0.504167	7.92847e-09	7.92847e-09	1	0	0	1	1	0
AAATGAAATGGAATATAATG	3	12	20	42.1284	1811304538	150	508715308	240	4	0.0712109	0.284844	0.0235888	0.00569687	0.000471777	0.533333	3.14518e-09	3.14518e-09	1	0	0	1	1	0
AAATGAAATT	25	193	10	42.1284	1811304538	150	508715308	1930	7.72	0.593424	4.58124	0.379387	0.0458124	0.00379387	0.514667	2.52925e-08	2.52925e-08	1	0	0	1	1	0
AAATGAACG	1	9	9	42.1284	1811304538	150	508715308	81	9	0.023737	0.213633	0.0176916	0.0019227	0.000159225	0.54	1.0615e-09	1.0615e-09	1	0	0	1	1	0
AAATGAAGTG	360	2663	10	42.1284	1811304538	150	508715308	26630	7.39722	8.54531	63.2116	5.23475	0.632116	0.0523475	0.493148	3.48984e-07	3.48984e-07	1	0	0	1	0	0
AAATGAAGTT	2	8	10	42.1284	1811304538	150	508715308	80	4	0.047474	0.189896	0.0157259	0.00189896	0.000157259	0.266667	1.04839e-09	1.04839e-09	1	0	0	1	0	0
AAATGAAT	176	1039	8	42.1284	1811304538	150	508715308	8312	5.90341	4.17771	24.6627	2.0424	0.197302	0.0163392	0.314848	1.08928e-07	1.08928e-07	1	0	0	1	0	0
AAATGAATG	300	3508	9	42.1284	1811304538	150	508715308	31572	11.6933	7.12109	83.2693	6.8958	0.749424	0.0620622	0.7016	4.13748e-07	4.13748e-07	1	0	0	1	1	0
AAATGAATT	18	80	9	42.1284	1811304538	150	508715308	720	4.44444	0.427266	1.89896	0.157259	0.0170906	0.00141533	0.266667	9.43553e-09	9.43553e-09	1	0	0	1	0	0
AAATGAATTG	1	4	10	42.1284	1811304538	150	508715308	40	4	0.023737	0.0949479	0.00786294	0.000949479	7.86294e-05	0.266667	5.24196e-10	5.24196e-10	1	0	0	1	0	0
AAATGAC	4	16	7	42.1284	1811304538	150	508715308	112	4	0.0949479	0.379792	0.0314518	0.00265854	0.000220162	0.186667	1.46775e-09	1.46775e-09	1	0	0	1	0	0
AAATGACAATGACC	4	16	14	42.1284	1811304538	150	508715308	224	4	0.0949479	0.379792	0.0314518	0.00531708	0.000440325	0.373333	2.9355e-09	2.9355e-09	1	0	0	1	0	0
AAATGAGATG	170	1302	10	42.1284	1811304538	150	508715308	13020	7.65882	4.03529	30.9055	2.55939	0.309055	0.0255939	0.510588	1.70626e-07	1.70626e-07	1	0	0	1	1	0
AAATGAGTG	26	259	9	42.1284	1811304538	150	508715308	2331	9.96154	0.617161	6.14788	0.509126	0.0553309	0.00458213	0.597692	3.05475e-08	3.05475e-08	1	0	0	1	1	0
AAATGC	34	136	6	42.1284	1811304538	150	508715308	816	4	0.807057	3.22823	0.26734	0.0193694	0.00160404	0.16	1.06936e-08	1.06936e-08	1	0	0	1	0	0
AAATGCCT	3	12	8	42.1284	1811304538	150	508715308	96	4	0.0712109	0.284844	0.0235888	0.00227875	0.000188711	0.213333	1.25807e-09	1.25807e-09	1	0	0	1	0	0
AAATGCG	2	8	7	42.1284	1811304538	150	508715308	56	4	0.047474	0.189896	0.0157259	0.00132927	0.000110081	0.186667	7.33875e-10	7.33875e-10	1	0	0	1	0	0
AAATGG	10	46	6	42.1284	1811304538	150	508715308	276	4.6	0.23737	1.0919	0.0904239	0.00655141	0.000542543	0.184	3.61695e-09	3.61695e-09	1	0	0	1	0	0
AAATGGAAATGTT	3	12	13	42.1284	1811304538	150	508715308	156	4	0.0712109	0.284844	0.0235888	0.00370297	0.000306655	0.346667	2.04437e-09	2.04437e-09	1	0	0	1	0	0
AAATGGAATG	298	2238	10	42.1284	1811304538	150	508715308	22380	7.51007	7.07362	53.1234	4.39932	0.531234	0.0439932	0.500671	2.93288e-07	2.93288e-07	1	0	0	1	1	0
AAATGGAGTG	66	569	10	42.1284	1811304538	150	508715308	5690	8.62121	1.56664	13.5063	1.1185	0.135063	0.011185	0.574747	7.45669e-08	7.45669e-08	1	0	0	1	1	0
AAATGGAT	24	149	8	42.1284	1811304538	150	508715308	1192	6.20833	0.569687	3.53681	0.292895	0.0282945	0.00234316	0.331111	1.5621e-08	1.5621e-08	1	0	0	1	0	0
AAATGGCGTAGT	2	8	12	42.1284	1811304538	150	508715308	96	4	0.047474	0.189896	0.0157259	0.00227875	0.000188711	0.32	1.25807e-09	1.25807e-09	1	0	0	1	0	0
AAATGGCTT	5	22	9	42.1284	1811304538	150	508715308	198	4.4	0.118685	0.522213	0.0432462	0.00469992	0.000389216	0.264	2.59477e-09	2.59477e-09	1	0	0	1	0	0
AAATGGGCTACCATTAT	3	14	17	42.1284	1811304538	150	508715308	238	4.66667	0.0712109	0.332318	0.0275203	0.0056494	0.000467845	0.528889	3.11897e-09	3.11897e-09	1	0	0	1	1	0
AAATGGGTG	2	10	9	42.1284	1811304538	150	508715308	90	5	0.047474	0.23737	0.0196574	0.00213633	0.000176916	0.3	1.17944e-09	1.17944e-09	1	0	0	1	0	0
AAATGGTG	10	42	8	42.1284	1811304538	150	508715308	336	4.2	0.23737	0.996953	0.0825609	0.00797562	0.000660487	0.224	4.40325e-09	4.40325e-09	1	0	0	1	0	0
AAATGT	171	746	6	42.1284	1811304538	150	508715308	4476	4.36257	4.05902	17.7078	1.46644	0.106247	0.00879863	0.174503	5.86576e-08	5.86576e-08	1	0	0	1	0	0
AAATGTAATG	5	21	10	42.1284	1811304538	150	508715308	210	4.2	0.118685	0.498477	0.0412805	0.00498477	0.000412805	0.28	2.75203e-09	2.75203e-09	1	0	0	1	0	0
AAATGTAATTGT	3	22	12	42.1284	1811304538	150	508715308	264	7.33333	0.0712109	0.522213	0.0432462	0.00626656	0.000518954	0.586667	3.4597e-09	3.4597e-09	1	0	0	1	1	0
AAATGTC	5	20	7	42.1284	1811304538	150	508715308	140	4	0.118685	0.47474	0.0393147	0.00332318	0.000275203	0.186667	1.83469e-09	1.83469e-09	1	0	0	1	0	0
AAATGTG	2	8	7	42.1284	1811304538	150	508715308	56	4	0.047474	0.189896	0.0157259	0.00132927	0.000110081	0.186667	7.33875e-10	7.33875e-10	1	0	0	1	0	0
AAATGTGTAG	26	293	10	42.1284	1811304538	150	508715308	2930	11.2692	0.617161	6.95493	0.575961	0.0695493	0.00575961	0.751282	3.83974e-08	3.83974e-08	1	0	0	1	1	0
AAATGTGTC	24	136	9	42.1284	1811304538	150	508715308	1224	5.66667	0.569687	3.22823	0.26734	0.0290541	0.00240606	0.34	1.60404e-08	1.60404e-08	1	0	0	1	0	0
AAATGTGTG	25	143	9	42.1284	1811304538	150	508715308	1287	5.72	0.593424	3.39439	0.2811	0.0305495	0.0025299	0.3432	1.6866e-08	1.6866e-08	1	0	0	1	0	0
AAATGTT	41	164	7	42.1284	1811304538	150	508715308	1148	4	0.973216	3.89286	0.322381	0.02725	0.00225666	0.186667	1.50444e-08	1.50444e-08	1	0	0	1	0	0
AAATGTTCT	2	8	9	42.1284	1811304538	150	508715308	72	4	0.047474	0.189896	0.0157259	0.00170906	0.000141533	0.24	9.43553e-10	9.43553e-10	1	0	0	1	0	0
AAATT	2417	14625	5	42.1284	1811304538	150	508715308	73125	6.05089	57.3723	347.153	28.7489	1.73577	0.143744	0.201696	9.58296e-07	9.58296e-07	1	0	0	1	0	0
AAATTAAATTT	15	72	11	42.1284	1811304538	150	508715308	792	4.8	0.356055	1.70906	0.141533	0.0187997	0.00155686	0.352	1.03791e-08	1.03791e-08	1	0	0	1	0	0
AAATTAAGT	1	4	9	42.1284	1811304538	150	508715308	36	4	0.023737	0.0949479	0.00786294	0.000854531	7.07665e-05	0.24	4.71777e-10	4.71777e-10	1	0	0	1	0	0
AAATTAATGAT	2	8	11	42.1284	1811304538	150	508715308	88	4	0.047474	0.189896	0.0157259	0.00208885	0.000172985	0.293333	1.15323e-09	1.15323e-09	1	0	0	1	0	0
AAATTAC	26	108	7	42.1284	1811304538	150	508715308	756	4.15385	0.617161	2.56359	0.212299	0.0179452	0.0014861	0.193846	9.90731e-09	9.90731e-09	1	0	0	1	0	0
AAATTAG	49	294	7	42.1284	1811304538	150	508715308	2058	6	1.16311	6.97867	0.577926	0.0488507	0.00404548	0.28	2.69699e-08	2.69699e-08	1	0	0	1	0	0
AAATTAT	164	946	7	42.1284	1811304538	150	508715308	6622	5.76829	3.89286	22.4552	1.85959	0.157186	0.0130171	0.269187	8.67807e-08	8.67807e-08	1	0	0	1	0	0
AAATTC	177	737	6	42.1284	1811304538	150	508715308	4422	4.16384	4.20144	17.4942	1.44875	0.104965	0.00869248	0.166554	5.79499e-08	5.79499e-08	1	0	0	1	0	0
AAATTCACAGAATTCAAG	2	8	18	42.1284	1811304538	150	508715308	144	4	0.047474	0.189896	0.0157259	0.00341812	0.000283066	0.48	1.88711e-09	1.88711e-09	1	0	0	1	0	0
AAATTCACAGAATTCGTG	1	4	18	42.1284	1811304538	150	508715308	72	4	0.023737	0.0949479	0.00786294	0.00170906	0.000141533	0.48	9.43553e-10	9.43553e-10	1	0	0	1	0	0
AAATTCC	15	173	7	42.1284	1811304538	150	508715308	1211	11.5333	0.356055	4.1065	0.340072	0.0287455	0.00238051	0.538222	1.587e-08	1.587e-08	1	0	0	1	1	0
AAATTCCAAATTTATTCC	2	9	18	42.1284	1811304538	150	508715308	162	4.5	0.047474	0.213633	0.0176916	0.00384539	0.000318449	0.54	2.12299e-09	2.12299e-09	1	0	0	1	1	0
AAATTCCTCGAATTCTTC	10	43	18	42.1284	1811304538	150	508715308	774	4.3	0.23737	1.02069	0.0845266	0.0183724	0.00152148	0.516	1.01432e-08	1.01432e-08	1	0	0	1	1	0
AAATTCGTAGAATTCAAG	1	5	18	42.1284	1811304538	150	508715308	90	5	0.023737	0.118685	0.00982868	0.00213633	0.000176916	0.6	1.17944e-09	1.17944e-09	1	0	0	1	1	0
AAATTCT	7	28	7	42.1284	1811304538	150	508715308	196	4	0.166159	0.664635	0.0550406	0.00465245	0.000385284	0.186667	2.56856e-09	2.56856e-09	1	0	0	1	0	0
AAATTCTTCGAATTCCTT	4	20	18	42.1284	1811304538	150	508715308	360	5	0.0949479	0.47474	0.0393147	0.00854531	0.000707665	0.6	4.71777e-09	4.71777e-09	1	0	0	1	1	0
AAATTG	307	1599	6	42.1284	1811304538	150	508715308	9594	5.20847	7.28725	37.9554	3.14321	0.227733	0.0188593	0.208339	1.25728e-07	1.25728e-07	1	0	0	1	0	0
AAATTGAATG	12	67	10	42.1284	1811304538	150	508715308	670	5.58333	0.284844	1.59038	0.131704	0.0159038	0.00131704	0.372222	8.78029e-09	8.78029e-09	1	0	0	1	0	0
AAATTGAATTG	6	24	11	42.1284	1811304538	150	508715308	264	4	0.142422	0.569687	0.0471777	0.00626656	0.000518954	0.293333	3.4597e-09	3.4597e-09	1	0	0	1	0	0
AAATTGACATCGACATTG	4	20	18	42.1284	1811304538	150	508715308	360	5	0.0949479	0.47474	0.0393147	0.00854531	0.000707665	0.6	4.71777e-09	4.71777e-09	1	0	0	1	1	0
AAATTGC	7	28	7	42.1284	1811304538	150	508715308	196	4	0.166159	0.664635	0.0550406	0.00465245	0.000385284	0.186667	2.56856e-09	2.56856e-09	1	0	0	1	0	0
AAATTGT	39	255	7	42.1284	1811304538	150	508715308	1785	6.53846	0.925742	6.05293	0.501263	0.0423705	0.00350884	0.305128	2.33923e-08	2.33923e-08	1	0	0	1	0	0
AAATTGTGTG	3	12	10	42.1284	1811304538	150	508715308	120	4	0.0712109	0.284844	0.0235888	0.00284844	0.000235888	0.266667	1.57259e-09	1.57259e-09	1	0	0	1	0	0
AAATTT	654	2816	6	42.1284	1811304538	150	508715308	16896	4.30581	15.524	66.8433	5.53551	0.40106	0.0332131	0.172232	2.21421e-07	2.21421e-07	1	0	0	1	0	0
AAATTTC	18	72	7	42.1284	1811304538	150	508715308	504	4	0.427266	1.70906	0.141533	0.0119634	0.000990731	0.186667	6.60487e-09	6.60487e-09	1	0	0	1	0	0
AAC	11585	123333	3	42.1284	1811304538	150	508715308	369999	10.6459	274.993	2927.55	242.44	8.78266	0.72732	0.212918	4.8488e-06	4.8488e-06	1	0	0	0	0	0
AACAACAACAAGGAC	1	5	15	42.1284	1811304538	150	508715308	75	5	0.023737	0.118685	0.00982868	0.00178027	0.00014743	0.5	9.82868e-10	9.82868e-10	1	0	0	1	0	0
AACAACAATGACAAT	14	76	15	42.1284	1811304538	150	508715308	1140	5.42857	0.332318	1.80401	0.149396	0.0270602	0.00224094	0.542857	1.49396e-08	1.49396e-08	1	0	0	1	1	0
AACAACCC	1	4	8	42.1284	1811304538	150	508715308	32	4	0.023737	0.0949479	0.00786294	0.000759583	6.29036e-05	0.213333	4.19357e-10	4.19357e-10	1	0	0	1	0	0
AACAACCTTGAC	1	5	12	42.1284	1811304538	150	508715308	60	5	0.023737	0.118685	0.00982868	0.00142422	0.000117944	0.4	7.86294e-10	7.86294e-10	1	0	0	1	0	0
AACAACG	6	25	7	42.1284	1811304538	150	508715308	175	4.16667	0.142422	0.593424	0.0491434	0.00415397	0.000344004	0.194444	2.29336e-09	2.29336e-09	1	0	0	1	0	0
AACAACGACAACCAG	16	82	15	42.1284	1811304538	150	508715308	1230	5.125	0.379792	1.94643	0.16119	0.0291965	0.00241786	0.5125	1.6119e-08	1.6119e-08	1	0	0	1	1	0
AACAACGAG	1	5	9	42.1284	1811304538	150	508715308	45	5	0.023737	0.118685	0.00982868	0.00106816	8.84581e-05	0.3	5.89721e-10	5.89721e-10	1	0	0	1	0	0
AACAACTTAT	4	16	10	42.1284	1811304538	150	508715308	160	4	0.0949479	0.379792	0.0314518	0.00379792	0.000314518	0.266667	2.09679e-09	2.09679e-09	1	0	0	1	0	0
AACAAG	157	2479	6	42.1284	1811304538	150	508715308	14874	15.7898	3.72671	58.844	4.87306	0.353064	0.0292384	0.631592	1.94922e-07	1.94922e-07	1	0	0	1	1	0
AACAAGACGAAG	6	38	12	42.1284	1811304538	150	508715308	456	6.33333	0.142422	0.902005	0.074698	0.0108241	0.000896376	0.506667	5.97584e-09	5.97584e-09	1	0	0	1	1	0
AACAAGC	3	21	7	42.1284	1811304538	150	508715308	147	7	0.0712109	0.498477	0.0412805	0.00348934	0.000288963	0.326667	1.92642e-09	1.92642e-09	1	0	0	1	0	0
AACAAGG	2	10	7	42.1284	1811304538	150	508715308	70	5	0.047474	0.23737	0.0196574	0.00166159	0.000137602	0.233333	9.17343e-10	9.17343e-10	1	0	0	1	0	0
AACAAGT	94	1372	7	42.1284	1811304538	150	508715308	9604	14.5957	2.23128	32.5671	2.69699	0.22797	0.0188789	0.681135	1.2586e-07	1.2586e-07	1	0	0	1	1	0
AACAAT	314	1472	6	42.1284	1811304538	150	508715308	8832	4.6879	7.45341	34.9408	2.89356	0.209645	0.0173614	0.187516	1.15743e-07	1.15743e-07	1	0	0	1	0	0
AACAATGAC	128	658	9	42.1284	1811304538	150	508715308	5922	5.14062	3.03833	15.6189	1.29345	0.14057	0.0116411	0.308437	7.76073e-08	7.76073e-08	1	0	0	1	0	0
AACAATT	15	63	7	42.1284	1811304538	150	508715308	441	4.2	0.356055	1.49543	0.123841	0.010468	0.00086689	0.196	5.77926e-09	5.77926e-09	1	0	0	1	0	0
AACAC	1024	11984	5	42.1284	1811304538	150	508715308	59920	11.7031	24.3067	284.464	23.5574	1.42232	0.117787	0.390104	7.85246e-07	7.85246e-07	1	0	0	1	0	0
AACACAACAG	15	80	10	42.1284	1811304538	150	508715308	800	5.33333	0.356055	1.89896	0.157259	0.0189896	0.00157259	0.355556	1.04839e-08	1.04839e-08	1	0	0	1	0	0
AACACAACGACAACG	1	5	15	42.1284	1811304538	150	508715308	75	5	0.023737	0.118685	0.00982868	0.00178027	0.00014743	0.5	9.82868e-10	9.82868e-10	1	0	0	1	0	0
AACACAATT	20	275	9	42.1284	1811304538	150	508715308	2475	13.75	0.47474	6.52767	0.540577	0.058749	0.0048652	0.825	3.24346e-08	3.24346e-08	1	0	0	1	1	0
AACACAC	524	3982	7	42.1284	1811304538	150	508715308	27874	7.59924	12.4382	94.5206	7.82756	0.661644	0.0547929	0.354631	3.65286e-07	3.65286e-07	1	0	0	1	0	0
AACACACACTTCT	14	66	13	42.1284	1811304538	150	508715308	858	4.71429	0.332318	1.56664	0.129739	0.0203663	0.0016866	0.408571	1.1244e-08	1.1244e-08	1	0	0	1	0	0
AACACACC	17	78	8	42.1284	1811304538	150	508715308	624	4.58824	0.403529	1.85148	0.153327	0.0148119	0.00122662	0.244706	8.17746e-09	8.17746e-09	1	0	0	1	0	0
AACACACG	22	121	8	42.1284	1811304538	150	508715308	968	5.5	0.522213	2.87217	0.237854	0.0229774	0.00190283	0.293333	1.26855e-08	1.26855e-08	1	0	0	1	0	0
AACACAG	1	4	7	42.1284	1811304538	150	508715308	28	4	0.023737	0.0949479	0.00786294	0.000664635	5.50406e-05	0.186667	3.66937e-10	3.66937e-10	1	0	0	1	0	0
AACACAGGTGG	95	703	11	42.1284	1811304538	150	508715308	7733	7.4	2.25501	16.6871	1.38191	0.183558	0.015201	0.542667	1.0134e-07	1.0134e-07	1	0	0	1	1	0
AACACATG	30	142	8	42.1284	1811304538	150	508715308	1136	4.73333	0.712109	3.37065	0.279135	0.0269652	0.00223308	0.252444	1.48872e-08	1.48872e-08	1	0	0	1	0	0
AACACC	334	4660	6	42.1284	1811304538	150	508715308	27960	13.9521	7.92815	110.614	9.16033	0.663686	0.054962	0.558084	3.66413e-07	3.66413e-07	1	0	0	1	1	0
AACACCC	1	4	7	42.1284	1811304538	150	508715308	28	4	0.023737	0.0949479	0.00786294	0.000664635	5.50406e-05	0.186667	3.66937e-10	3.66937e-10	1	0	0	1	0	0
AACACG	47	337	6	42.1284	1811304538	150	508715308	2022	7.17021	1.11564	7.99936	0.662453	0.0479962	0.00397472	0.286809	2.64981e-08	2.64981e-08	1	0	0	1	0	0
AACACGAC	5	20	8	42.1284	1811304538	150	508715308	160	4	0.118685	0.47474	0.0393147	0.00379792	0.000314518	0.213333	2.09679e-09	2.09679e-09	1	0	0	1	0	0
AACACGT	7	29	7	42.1284	1811304538	150	508715308	203	4.14286	0.166159	0.688372	0.0570063	0.00481861	0.000399044	0.193333	2.6603e-09	2.6603e-09	1	0	0	1	0	0
AACACT	19	89	6	42.1284	1811304538	150	508715308	534	4.68421	0.451003	2.11259	0.174951	0.0126755	0.0010497	0.187368	6.99802e-09	6.99802e-09	1	0	0	1	0	0
AACACTG	16	65	7	42.1284	1811304538	150	508715308	455	4.0625	0.379792	1.5429	0.127773	0.0108003	0.00089441	0.189583	5.96273e-09	5.96273e-09	1	0	0	1	0	0
AACAG	2	25	5	42.1284	1811304538	150	508715308	125	12.5	0.047474	0.593424	0.0491434	0.00296712	0.000245717	0.416667	1.63811e-09	1.63811e-09	1	0	0	1	0	0
AACAGAC	204	1801	7	42.1284	1811304538	150	508715308	12607	8.82843	4.84234	42.7503	3.54029	0.299252	0.024782	0.411993	1.65214e-07	1.65214e-07	1	0	0	1	0	0
AACAGACAACGACACCAGAC	13	54	20	42.1284	1811304538	150	508715308	1080	4.15385	0.308581	1.2818	0.10615	0.0256359	0.00212299	0.553846	1.41533e-08	1.41533e-08	1	0	0	1	1	0
AACAGACT	101	419	8	42.1284	1811304538	150	508715308	3352	4.14851	2.39743	9.94579	0.823643	0.0795663	0.00658915	0.221254	4.39276e-08	4.39276e-08	1	0	0	1	0	0
AACAGC	309	2927	6	42.1284	1811304538	150	508715308	17562	9.47249	7.33473	69.4781	5.75371	0.416869	0.0345223	0.3789	2.30148e-07	2.30148e-07	1	0	0	1	0	0
AACAGCAACATCGAC	4	17	15	42.1284	1811304538	150	508715308	255	4.25	0.0949479	0.403529	0.0334175	0.00605293	0.000501263	0.425	3.34175e-09	3.34175e-09	1	0	0	1	0	0
AACAGG	26	129	6	42.1284	1811304538	150	508715308	774	4.96154	0.617161	3.06207	0.25358	0.0183724	0.00152148	0.198462	1.01432e-08	1.01432e-08	1	0	0	1	0	0
AACAGGCGG	2	8	9	42.1284	1811304538	150	508715308	72	4	0.047474	0.189896	0.0157259	0.00170906	0.000141533	0.24	9.43553e-10	9.43553e-10	1	0	0	1	0	0
AACAGGGGC	19	86	9	42.1284	1811304538	150	508715308	774	4.52632	0.451003	2.04138	0.169053	0.0183724	0.00152148	0.271579	1.01432e-08	1.01432e-08	1	0	0	1	0	0
AACAGGT	49	236	7	42.1284	1811304538	150	508715308	1652	4.81633	1.16311	5.60193	0.463914	0.0392135	0.0032474	0.224762	2.16493e-08	2.16493e-08	1	0	0	1	0	0
AACAGT	77	366	6	42.1284	1811304538	150	508715308	2196	4.75325	1.82775	8.68773	0.719459	0.0521264	0.00431676	0.19013	2.87784e-08	2.87784e-08	1	0	0	1	0	0
AACAGTC	4	16	7	42.1284	1811304538	150	508715308	112	4	0.0949479	0.379792	0.0314518	0.00265854	0.000220162	0.186667	1.46775e-09	1.46775e-09	1	0	0	1	0	0
AACAGTG	7	29	7	42.1284	1811304538	150	508715308	203	4.14286	0.166159	0.688372	0.0570063	0.00481861	0.000399044	0.193333	2.6603e-09	2.6603e-09	1	0	0	1	0	0
AACAGTT	4	16	7	42.1284	1811304538	150	508715308	112	4	0.0949479	0.379792	0.0314518	0.00265854	0.000220162	0.186667	1.46775e-09	1.46775e-09	1	0	0	1	0	0
AACAT	5269	80921	5	42.1284	1811304538	150	508715308	404605	15.3579	125.07	1920.82	159.069	9.6041	0.795347	0.511931	5.30231e-06	5.30231e-06	1	0	0	1	1	0
AACATAACGT	128	767	10	42.1284	1811304538	150	508715308	7670	5.99219	3.03833	18.2063	1.50772	0.182063	0.0150772	0.399479	1.00515e-07	1.00515e-07	1	0	0	1	0	0
AACATAAG	4	24	8	42.1284	1811304538	150	508715308	192	6	0.0949479	0.569687	0.0471777	0.0045575	0.000377421	0.32	2.51614e-09	2.51614e-09	1	0	0	1	0	0
AACATAC	33	187	7	42.1284	1811304538	150	508715308	1309	5.66667	0.78332	4.43881	0.367593	0.0310717	0.00257315	0.264444	1.71543e-08	1.71543e-08	1	0	0	1	0	0
AACATAG	9	36	7	42.1284	1811304538	150	508715308	252	4	0.213633	0.854531	0.0707665	0.00598172	0.000495365	0.186667	3.30244e-09	3.30244e-09	1	0	0	1	0	0
AACATAGCAT	184	800	10	42.1284	1811304538	150	508715308	8000	4.34783	4.3676	18.9896	1.57259	0.189896	0.0157259	0.289855	1.04839e-07	1.04839e-07	1	0	0	1	0	0
AACATAGCGT	13	52	10	42.1284	1811304538	150	508715308	520	4	0.308581	1.23432	0.102218	0.0123432	0.00102218	0.266667	6.81455e-09	6.81455e-09	1	0	0	1	0	0
AACATAT	31	207	7	42.1284	1811304538	150	508715308	1449	6.67742	0.735846	4.91355	0.406907	0.0343949	0.00284835	0.311613	1.8989e-08	1.8989e-08	1	0	0	1	0	0
AACATATGG	3	12	9	42.1284	1811304538	150	508715308	108	4	0.0712109	0.284844	0.0235888	0.00256359	0.000212299	0.24	1.41533e-09	1.41533e-09	1	0	0	1	0	0
AACATATTG	11	44	9	42.1284	1811304538	150	508715308	396	4	0.261107	1.04443	0.0864924	0.00939984	0.000778431	0.24	5.18954e-09	5.18954e-09	1	0	0	1	0	0
AACATC	416	4467	6	42.1284	1811304538	150	508715308	26802	10.738	9.87458	106.033	8.78094	0.636198	0.0526857	0.429519	3.51238e-07	3.51238e-07	1	0	0	1	0	0
AACATCC	2	8	7	42.1284	1811304538	150	508715308	56	4	0.047474	0.189896	0.0157259	0.00132927	0.000110081	0.186667	7.33875e-10	7.33875e-10	1	0	0	1	0	0
AACATG	226	1032	6	42.1284	1811304538	150	508715308	6192	4.56637	5.36456	24.4966	2.02864	0.146979	0.0121718	0.182655	8.11456e-08	8.11456e-08	1	0	0	1	0	0
AACATGATCT	3	12	10	42.1284	1811304538	150	508715308	120	4	0.0712109	0.284844	0.0235888	0.00284844	0.000235888	0.266667	1.57259e-09	1.57259e-09	1	0	0	1	0	0
AACATGG	2	8	7	42.1284	1811304538	150	508715308	56	4	0.047474	0.189896	0.0157259	0.00132927	0.000110081	0.186667	7.33875e-10	7.33875e-10	1	0	0	1	0	0
AACATGT	5	20	7	42.1284	1811304538	150	508715308	140	4	0.118685	0.47474	0.0393147	0.00332318	0.000275203	0.186667	1.83469e-09	1.83469e-09	1	0	0	1	0	0
AACATT	172	959	6	42.1284	1811304538	150	508715308	5754	5.57558	4.08276	22.7638	1.88514	0.136583	0.0113108	0.223023	7.54056e-08	7.54056e-08	1	0	0	1	0	0
AACATTAGCAGCAGC	1	5	15	42.1284	1811304538	150	508715308	75	5	0.023737	0.118685	0.00982868	0.00178027	0.00014743	0.5	9.82868e-10	9.82868e-10	1	0	0	1	0	0
AACC	157	1015	4	42.1284	1811304538	150	508715308	4060	6.46497	3.72671	24.093	1.99522	0.0963721	0.00798089	0.172399	5.32059e-08	5.32059e-08	1	0	0	0	0	0
AACCAAT	15	65	7	42.1284	1811304538	150	508715308	455	4.33333	0.356055	1.5429	0.127773	0.0108003	0.00089441	0.202222	5.96273e-09	5.96273e-09	1	0	0	1	0	0
AACCAC	217	2096	6	42.1284	1811304538	150	508715308	12576	9.65899	5.15092	49.7527	4.12018	0.298516	0.0247211	0.386359	1.64807e-07	1.64807e-07	1	0	0	1	0	0
AACCACTTGC	12	52	10	42.1284	1811304538	150	508715308	520	4.33333	0.284844	1.23432	0.102218	0.0123432	0.00102218	0.288889	6.81455e-09	6.81455e-09	1	0	0	1	0	0
AACCAG	220	1133	6	42.1284	1811304538	150	508715308	6798	5.15	5.22213	26.894	2.22718	0.161364	0.0133631	0.206	8.90872e-08	8.90872e-08	1	0	0	1	0	0
AACCAGC	5	20	7	42.1284	1811304538	150	508715308	140	4	0.118685	0.47474	0.0393147	0.00332318	0.000275203	0.186667	1.83469e-09	1.83469e-09	1	0	0	1	0	0
AACCAGG	7	28	7	42.1284	1811304538	150	508715308	196	4	0.166159	0.664635	0.0550406	0.00465245	0.000385284	0.186667	2.56856e-09	2.56856e-09	1	0	0	1	0	0
AACCAT	76	329	6	42.1284	1811304538	150	508715308	1974	4.32895	1.80401	7.80947	0.646727	0.0468568	0.00388036	0.173158	2.58691e-08	2.58691e-08	1	0	0	1	0	0
AACCATCCT	6	24	9	42.1284	1811304538	150	508715308	216	4	0.142422	0.569687	0.0471777	0.00512719	0.000424599	0.24	2.83066e-09	2.83066e-09	1	0	0	1	0	0
AACCATGAC	1	4	9	42.1284	1811304538	150	508715308	36	4	0.023737	0.0949479	0.00786294	0.000854531	7.07665e-05	0.24	4.71777e-10	4.71777e-10	1	0	0	1	0	0
AACCC	13	70	5	42.1284	1811304538	150	508715308	350	5.38462	0.308581	1.66159	0.137602	0.00830794	0.000688008	0.179487	4.58672e-09	4.58672e-09	1	0	0	1	0	0
AACCCAC	1	4	7	42.1284	1811304538	150	508715308	28	4	0.023737	0.0949479	0.00786294	0.000664635	5.50406e-05	0.186667	3.66937e-10	3.66937e-10	1	0	0	1	0	0
AACCCC	14	58	6	42.1284	1811304538	150	508715308	348	4.14286	0.332318	1.37674	0.114013	0.00826047	0.000684076	0.165714	4.56051e-09	4.56051e-09	1	0	0	1	0	0
AACCCG	7	52	6	42.1284	1811304538	150	508715308	312	7.42857	0.166159	1.23432	0.102218	0.00740594	0.00061331	0.297143	4.08873e-09	4.08873e-09	1	0	0	1	0	0
AACCCT	7	51	6	42.1284	1811304538	150	508715308	306	7.28571	0.166159	1.21059	0.100253	0.00726351	0.000601515	0.291429	4.0101e-09	4.0101e-09	1	0	0	1	0	0
AACCCTG	1	4	7	42.1284	1811304538	150	508715308	28	4	0.023737	0.0949479	0.00786294	0.000664635	5.50406e-05	0.186667	3.66937e-10	3.66937e-10	1	0	0	1	0	0
AACCCTGAC	6	38	9	42.1284	1811304538	150	508715308	342	6.33333	0.142422	0.902005	0.074698	0.00811805	0.000672282	0.38	4.48188e-09	4.48188e-09	1	0	0	1	0	0
AACCG	8	50	5	42.1284	1811304538	150	508715308	250	6.25	0.189896	1.18685	0.0982868	0.00593424	0.000491434	0.208333	3.27623e-09	3.27623e-09	1	0	0	1	0	0
AACCGAAGGG	136	1165	10	42.1284	1811304538	150	508715308	11650	8.56618	3.22823	27.6536	2.29008	0.276536	0.0229008	0.571078	1.52672e-07	1.52672e-07	1	0	0	1	1	0
AACCGAC	194	1493	7	42.1284	1811304538	150	508715308	10451	7.69588	4.60497	35.4393	2.93484	0.248075	0.0205439	0.359141	1.36959e-07	1.36959e-07	1	0	0	1	0	0
AACCGCTCTGCC	5	27	12	42.1284	1811304538	150	508715308	324	5.4	0.118685	0.640898	0.0530749	0.00769078	0.000636898	0.432	4.24599e-09	4.24599e-09	1	0	0	1	0	0
AACCGGAAGG	6	46	10	42.1284	1811304538	150	508715308	460	7.66667	0.142422	1.0919	0.0904239	0.010919	0.000904239	0.511111	6.02826e-09	6.02826e-09	1	0	0	1	1	0
AACCGT	4	16	6	42.1284	1811304538	150	508715308	96	4	0.0949479	0.379792	0.0314518	0.00227875	0.000188711	0.16	1.25807e-09	1.25807e-09	1	0	0	1	0	0
AACCGTT	1	4	7	42.1284	1811304538	150	508715308	28	4	0.023737	0.0949479	0.00786294	0.000664635	5.50406e-05	0.186667	3.66937e-10	3.66937e-10	1	0	0	1	0	0
AACCT	3885	25662	5	42.1284	1811304538	150	508715308	128310	6.60541	92.2182	609.138	50.4447	3.04569	0.252224	0.22018	1.68149e-06	1.68149e-06	1	0	0	1	0	0
AACCTAC	1	4	7	42.1284	1811304538	150	508715308	28	4	0.023737	0.0949479	0.00786294	0.000664635	5.50406e-05	0.186667	3.66937e-10	3.66937e-10	1	0	0	1	0	0
AACCTAT	5	28	7	42.1284	1811304538	150	508715308	196	5.6	0.118685	0.664635	0.0550406	0.00465245	0.000385284	0.261333	2.56856e-09	2.56856e-09	1	0	0	1	0	0
AACCTATAGTAACTATAGT	3	12	19	42.1284	1811304538	150	508715308	228	4	0.0712109	0.284844	0.0235888	0.00541203	0.000448188	0.506667	2.98792e-09	2.98792e-09	1	0	0	1	1	0
AACCTC	157	1256	6	42.1284	1811304538	150	508715308	7536	8	3.72671	29.8136	2.46896	0.178882	0.0148138	0.32	9.87586e-08	9.87586e-08	1	0	0	1	0	0
AACCTCT	104	1155	7	42.1284	1811304538	150	508715308	8085	11.1058	2.46865	27.4162	2.27043	0.191913	0.015893	0.518269	1.05953e-07	1.05953e-07	1	0	0	1	1	0
AACCTCTACCTCT	112	461	13	42.1284	1811304538	150	508715308	5993	4.11607	2.65854	10.9427	0.906204	0.142256	0.0117807	0.356726	7.85377e-08	7.85377e-08	1	0	0	1	0	0
AACCTG	38	210	6	42.1284	1811304538	150	508715308	1260	5.52632	0.902005	4.98477	0.412805	0.0299086	0.00247683	0.221053	1.65122e-08	1.65122e-08	1	0	0	1	0	0
AACCTGT	2	8	7	42.1284	1811304538	150	508715308	56	4	0.047474	0.189896	0.0157259	0.00132927	0.000110081	0.186667	7.33875e-10	7.33875e-10	1	0	0	1	0	0
AACCTT	12	56	6	42.1284	1811304538	150	508715308	336	4.66667	0.284844	1.32927	0.110081	0.00797562	0.000660487	0.186667	4.40325e-09	4.40325e-09	1	0	0	1	0	0
AACG	66	1223	4	42.1284	1811304538	150	508715308	4892	18.5303	1.56664	29.0303	2.4041	0.116121	0.00961638	0.494141	6.41092e-08	6.41092e-08	1	0	0	0	0	0
AACGAAGAGGAGCGG	18	111	15	42.1284	1811304538	150	508715308	1665	6.16667	0.427266	2.6348	0.218197	0.0395221	0.00327295	0.616667	2.18197e-08	2.18197e-08	1	0	0	1	1	0
AACGAAGG	6	27	8	42.1284	1811304538	150	508715308	216	4.5	0.142422	0.640898	0.0530749	0.00512719	0.000424599	0.24	2.83066e-09	2.83066e-09	1	0	0	1	0	0
AACGAAGTGG	1	4	10	42.1284	1811304538	150	508715308	40	4	0.023737	0.0949479	0.00786294	0.000949479	7.86294e-05	0.266667	5.24196e-10	5.24196e-10	1	0	0	1	0	0
AACGAAGTGGCCTT	3	12	14	42.1284	1811304538	150	508715308	168	4	0.0712109	0.284844	0.0235888	0.00398781	0.000330244	0.373333	2.20162e-09	2.20162e-09	1	0	0	1	0	0
AACGAAT	6	32	7	42.1284	1811304538	150	508715308	224	5.33333	0.142422	0.759583	0.0629036	0.00531708	0.000440325	0.248889	2.9355e-09	2.9355e-09	1	0	0	1	0	0
AACGAATAC	11	45	9	42.1284	1811304538	150	508715308	405	4.09091	0.261107	1.06816	0.0884581	0.00961348	0.000796123	0.245455	5.30749e-09	5.30749e-09	1	0	0	1	0	0
AACGAATG	122	631	8	42.1284	1811304538	150	508715308	5048	5.17213	2.89591	14.978	1.24038	0.119824	0.00992304	0.275847	6.61536e-08	6.61536e-08	1	0	0	1	0	0
AACGAATTCTAAGGAATTC	1	5	19	42.1284	1811304538	150	508715308	95	5	0.023737	0.118685	0.00982868	0.00225501	0.000186745	0.633333	1.24497e-09	1.24497e-09	1	0	0	1	1	0
AACGAC	690049	7011655	6	42.1284	1811304538	150	508715308	42069930	10.1611	16379.7	166435	13783.1	998.613	82.6984	0.406444	0.000551323	0.000551323	1	1	1	1	0	0
AACGACAACGACAACGCGAC	2	8	20	42.1284	1811304538	150	508715308	160	4	0.047474	0.189896	0.0157259	0.00379792	0.000314518	0.533333	2.09679e-09	2.09679e-09	1	0	0	1	1	0
AACGACAACGAGAC	95	426	14	42.1284	1811304538	150	508715308	5964	4.48421	2.25501	10.112	0.837404	0.141567	0.0117236	0.418526	7.81577e-08	7.81577e-08	1	0	0	1	0	0
AACGACAAT	15	79	9	42.1284	1811304538	150	508715308	711	5.26667	0.356055	1.87522	0.155293	0.016877	0.00139764	0.316	9.31759e-09	9.31759e-09	1	0	0	1	0	0
AACGACAC	55	234	8	42.1284	1811304538	150	508715308	1872	4.25455	1.30553	5.55445	0.459982	0.0444356	0.00367986	0.226909	2.45324e-08	2.45324e-08	1	0	0	1	0	0
AACGACACCAGAC	53	238	13	42.1284	1811304538	150	508715308	3094	4.49057	1.25806	5.6494	0.467845	0.0734422	0.00608199	0.389182	4.05466e-08	4.05466e-08	1	0	0	1	0	0
AACGACAGCGAGAC	1	4	14	42.1284	1811304538	150	508715308	56	4	0.023737	0.0949479	0.00786294	0.00132927	0.000110081	0.373333	7.33875e-10	7.33875e-10	1	0	0	1	0	0
AACGACATC	8	35	9	42.1284	1811304538	150	508715308	315	4.375	0.189896	0.830794	0.0688008	0.00747715	0.000619207	0.2625	4.12805e-09	4.12805e-09	1	0	0	1	0	0
AACGACATTGTC	3	17	12	42.1284	1811304538	150	508715308	204	5.66667	0.0712109	0.403529	0.0334175	0.00484234	0.00040101	0.453333	2.6734e-09	2.6734e-09	1	0	0	1	0	0
AACGACC	35	242	7	42.1284	1811304538	150	508715308	1694	6.91429	0.830794	5.74435	0.475708	0.0402104	0.00332996	0.322667	2.21997e-08	2.21997e-08	1	0	0	1	0	0
AACGACCAAGGAC	17	101	13	42.1284	1811304538	150	508715308	1313	5.94118	0.403529	2.39743	0.198539	0.0311667	0.00258101	0.514902	1.72067e-08	1.72067e-08	1	0	0	1	1	0
AACGACG	22	88	7	42.1284	1811304538	150	508715308	616	4	0.522213	2.08885	0.172985	0.014622	0.00121089	0.186667	8.07262e-09	8.07262e-09	1	0	0	1	0	0
AACGACGACGGCGGC	4	18	15	42.1284	1811304538	150	508715308	270	4.5	0.0949479	0.427266	0.0353832	0.00640898	0.000530749	0.45	3.53832e-09	3.53832e-09	1	0	0	1	0	0
AACGACGCCAACGTC	11	45	15	42.1284	1811304538	150	508715308	675	4.09091	0.261107	1.06816	0.0884581	0.0160225	0.00132687	0.409091	8.84581e-09	8.84581e-09	1	0	0	1	0	0
AACGACGGC	7	29	9	42.1284	1811304538	150	508715308	261	4.14286	0.166159	0.688372	0.0570063	0.00619535	0.000513057	0.248571	3.42038e-09	3.42038e-09	1	0	0	1	0	0
AACGACGTC	3	14	9	42.1284	1811304538	150	508715308	126	4.66667	0.0712109	0.332318	0.0275203	0.00299086	0.000247683	0.28	1.65122e-09	1.65122e-09	1	0	0	1	0	0
AACGACT	34	198	7	42.1284	1811304538	150	508715308	1386	5.82353	0.807057	4.69992	0.389216	0.0328995	0.00272451	0.271765	1.81634e-08	1.81634e-08	1	0	0	1	0	0
AACGACTAC	6	26	9	42.1284	1811304538	150	508715308	234	4.33333	0.142422	0.617161	0.0511091	0.00555445	0.000459982	0.26	3.06655e-09	3.06655e-09	1	0	0	1	0	0
AACGAG	812	9149	6	42.1284	1811304538	150	508715308	54894	11.2672	19.2744	217.17	17.9845	1.30302	0.107907	0.45069	7.19381e-07	7.19381e-07	1	0	0	1	0	0
AACGAGAGT	8	50	9	42.1284	1811304538	150	508715308	450	6.25	0.189896	1.18685	0.0982868	0.0106816	0.000884581	0.375	5.89721e-09	5.89721e-09	1	0	0	1	0	0
AACGAGT	2	9	7	42.1284	1811304538	150	508715308	63	4.5	0.047474	0.213633	0.0176916	0.00149543	0.000123841	0.21	8.25609e-10	8.25609e-10	1	0	0	1	0	0
AACGAT	292	2392	6	42.1284	1811304538	150	508715308	14352	8.19178	6.9312	56.7788	4.70204	0.340673	0.0282122	0.327671	1.88082e-07	1.88082e-07	1	0	0	1	0	0
AACGATGAC	113	620	9	42.1284	1811304538	150	508715308	5580	5.48673	2.68228	14.7169	1.21876	0.132452	0.0109688	0.329204	7.31254e-08	7.31254e-08	1	0	0	1	0	0
AACGATT	1	4	7	42.1284	1811304538	150	508715308	28	4	0.023737	0.0949479	0.00786294	0.000664635	5.50406e-05	0.186667	3.66937e-10	3.66937e-10	1	0	0	1	0	0
AACGC	20	100	5	42.1284	1811304538	150	508715308	500	5	0.47474	2.3737	0.196574	0.0118685	0.000982868	0.166667	6.55245e-09	6.55245e-09	1	0	0	1	0	0
AACGCAGGAGG	35	152	11	42.1284	1811304538	150	508715308	1672	4.34286	0.830794	3.60802	0.298792	0.0396882	0.00328671	0.318476	2.19114e-08	2.19114e-08	1	0	0	1	0	0
AACGCAGGT	6	24	9	42.1284	1811304538	150	508715308	216	4	0.142422	0.569687	0.0471777	0.00512719	0.000424599	0.24	2.83066e-09	2.83066e-09	1	0	0	1	0	0
AACGCATT	8	33	8	42.1284	1811304538	150	508715308	264	4.125	0.189896	0.78332	0.0648693	0.00626656	0.000518954	0.22	3.4597e-09	3.4597e-09	1	0	0	1	0	0
AACGCC	131	1051	6	42.1284	1811304538	150	508715308	6306	8.0229	3.10954	24.9476	2.06599	0.149685	0.0123959	0.320916	8.26395e-08	8.26395e-08	1	0	0	1	0	0
AACGCCAGCGAC	10	42	12	42.1284	1811304538	150	508715308	504	4.2	0.23737	0.996953	0.0825609	0.0119634	0.000990731	0.336	6.60487e-09	6.60487e-09	1	0	0	1	0	0
AACGCG	138	651	6	42.1284	1811304538	150	508715308	3906	4.71739	3.2757	15.4528	1.27969	0.0927166	0.00767816	0.188696	5.11878e-08	5.11878e-08	1	0	0	1	0	0
AACGCGAAGGCGAAGGCG	8	33	18	42.1284	1811304538	150	508715308	594	4.125	0.189896	0.78332	0.0648693	0.0140998	0.00116765	0.495	7.78431e-09	7.78431e-09	1	0	0	1	0	0
AACGCTT	6	34	7	42.1284	1811304538	150	508715308	238	5.66667	0.142422	0.807057	0.066835	0.0056494	0.000467845	0.264444	3.11897e-09	3.11897e-09	1	0	0	1	0	0
AACGG	519	5662	5	42.1284	1811304538	150	508715308	28310	10.9094	12.3195	134.399	11.13	0.671994	0.05565	0.363648	3.71e-07	3.71e-07	1	0	0	1	0	0
AACGGAACGT	28	168	10	42.1284	1811304538	150	508715308	1680	6	0.664635	3.98781	0.330244	0.0398781	0.00330244	0.4	2.20162e-08	2.20162e-08	1	0	0	1	0	0
AACGGAC	55	502	7	42.1284	1811304538	150	508715308	3514	9.12727	1.30553	11.916	0.986799	0.0834117	0.0069076	0.425939	4.60506e-08	4.60506e-08	1	0	0	1	0	0
AACGGAG	23	110	7	42.1284	1811304538	150	508715308	770	4.78261	0.54595	2.61107	0.216231	0.0182775	0.00151362	0.223188	1.00908e-08	1.00908e-08	1	0	0	1	0	0
AACGGC	2701	23862	6	42.1284	1811304538	150	508715308	143172	8.83451	64.1136	566.412	46.9064	3.39847	0.281438	0.35338	1.87626e-06	1.87626e-06	1	0	0	1	0	0
AACGGG	12	53	6	42.1284	1811304538	150	508715308	318	4.41667	0.284844	1.25806	0.104184	0.00754836	0.000625104	0.176667	4.16736e-09	4.16736e-09	1	0	0	1	0	0
AACGGGACGG	29	224	10	42.1284	1811304538	150	508715308	2240	7.72414	0.688372	5.31708	0.440325	0.0531708	0.00440325	0.514943	2.9355e-08	2.9355e-08	1	0	0	1	1	0
AACGGT	211	1548	6	42.1284	1811304538	150	508715308	9288	7.33649	5.0085	36.7448	3.04296	0.220469	0.0182578	0.29346	1.21718e-07	1.21718e-07	1	0	0	1	0	0
AACGGTACCCT	10	42	11	42.1284	1811304538	150	508715308	462	4.2	0.23737	0.996953	0.0825609	0.0109665	0.00090817	0.308	6.05447e-09	6.05447e-09	1	0	0	1	0	0
AACGGTACGG	40	295	10	42.1284	1811304538	150	508715308	2950	7.375	0.949479	7.00241	0.579892	0.0700241	0.00579892	0.491667	3.86595e-08	3.86595e-08	1	0	0	1	0	0
AACGT	70	458	5	42.1284	1811304538	150	508715308	2290	6.54286	1.66159	10.8715	0.900307	0.0543577	0.00450154	0.218095	3.00102e-08	3.00102e-08	1	0	0	1	0	0
AACGTAG	4	16	7	42.1284	1811304538	150	508715308	112	4	0.0949479	0.379792	0.0314518	0.00265854	0.000220162	0.186667	1.46775e-09	1.46775e-09	1	0	0	1	0	0
AACGTAGTGGT	51	244	11	42.1284	1811304538	150	508715308	2684	4.78431	1.21059	5.79182	0.47964	0.06371	0.00527604	0.35085	3.51736e-08	3.51736e-08	1	0	0	1	0	0
AACGTC	568	5376	6	42.1284	1811304538	150	508715308	32256	9.46479	13.4826	127.61	10.5678	0.76566	0.0634068	0.378592	4.22712e-07	4.22712e-07	1	0	0	1	0	0
AACGTCAACGTG	1	5	12	42.1284	1811304538	150	508715308	60	5	0.023737	0.118685	0.00982868	0.00142422	0.000117944	0.4	7.86294e-10	7.86294e-10	1	0	0	1	0	0
AACGTCAATGGC	20	104	12	42.1284	1811304538	150	508715308	1248	5.2	0.47474	2.46865	0.204437	0.0296237	0.00245324	0.416	1.63549e-08	1.63549e-08	1	0	0	1	0	0
AACGTGCACTC	456	2143	11	42.1284	1811304538	150	508715308	23573	4.69956	10.8241	50.8683	4.21257	0.559552	0.0463383	0.344635	3.08922e-07	3.08922e-07	1	0	0	1	0	0
AACGTGT	8	32	7	42.1284	1811304538	150	508715308	224	4	0.189896	0.759583	0.0629036	0.00531708	0.000440325	0.186667	2.9355e-09	2.9355e-09	1	0	0	1	0	0
AACGTT	3	12	6	42.1284	1811304538	150	508715308	72	4	0.0712109	0.284844	0.0235888	0.00170906	0.000141533	0.16	9.43553e-10	9.43553e-10	1	0	0	1	0	0
AACT	559	4104	4	42.1284	1811304538	150	508715308	16416	7.34168	13.269	97.4166	8.06738	0.389666	0.0322695	0.195778	2.1513e-07	2.1513e-07	1	0	0	0	0	0
AACTAAG	5	20	7	42.1284	1811304538	150	508715308	140	4	0.118685	0.47474	0.0393147	0.00332318	0.000275203	0.186667	1.83469e-09	1.83469e-09	1	0	0	1	0	0
AACTAAT	26	124	7	42.1284	1811304538	150	508715308	868	4.76923	0.617161	2.94339	0.243751	0.0206037	0.00170626	0.222564	1.13751e-08	1.13751e-08	1	0	0	1	0	0
AACTAC	439	5278	6	42.1284	1811304538	150	508715308	31668	12.0228	10.4205	125.284	10.3752	0.751703	0.0622509	0.480911	4.15006e-07	4.15006e-07	1	0	0	1	0	0
AACTACC	36	170	7	42.1284	1811304538	150	508715308	1190	4.72222	0.854531	4.03529	0.334175	0.028247	0.00233923	0.22037	1.55948e-08	1.55948e-08	1	0	0	1	0	0
AACTACT	13	142	7	42.1284	1811304538	150	508715308	994	10.9231	0.308581	3.37065	0.279135	0.0235946	0.00195394	0.509744	1.30263e-08	1.30263e-08	1	0	0	1	1	0
AACTACTAACTACTACT	1	5	17	42.1284	1811304538	150	508715308	85	5	0.023737	0.118685	0.00982868	0.00201764	0.000167088	0.566667	1.11392e-09	1.11392e-09	1	0	0	1	1	0
AACTACTACT	5	24	10	42.1284	1811304538	150	508715308	240	4.8	0.118685	0.569687	0.0471777	0.00569687	0.000471777	0.32	3.14518e-09	3.14518e-09	1	0	0	1	0	0
AACTAG	25	111	6	42.1284	1811304538	150	508715308	666	4.44	0.593424	2.6348	0.218197	0.0158088	0.00130918	0.1776	8.72787e-09	8.72787e-09	1	0	0	1	0	0
AACTAGC	280	1368	7	42.1284	1811304538	150	508715308	9576	4.88571	6.64635	32.4722	2.68913	0.227305	0.0188239	0.228	1.25493e-07	1.25493e-07	1	0	0	1	0	0
AACTAGCT	4	16	8	42.1284	1811304538	150	508715308	128	4	0.0949479	0.379792	0.0314518	0.00303833	0.000251614	0.213333	1.67743e-09	1.67743e-09	1	0	0	1	0	0
AACTAGT	12	75	7	42.1284	1811304538	150	508715308	525	6.25	0.284844	1.78027	0.14743	0.0124619	0.00103201	0.291667	6.88008e-09	6.88008e-09	1	0	0	1	0	0
AACTAGTATC	10	50	10	42.1284	1811304538	150	508715308	500	5	0.23737	1.18685	0.0982868	0.0118685	0.000982868	0.333333	6.55245e-09	6.55245e-09	1	0	0	1	0	0
AACTAT	283	1884	6	42.1284	1811304538	150	508715308	11304	6.65724	6.71756	44.7205	3.70345	0.268323	0.0222207	0.26629	1.48138e-07	1.48138e-07	1	0	0	1	0	0
AACTATAGT	21	93	9	42.1284	1811304538	150	508715308	837	4.42857	0.498477	2.20754	0.182813	0.0198678	0.00164532	0.265714	1.09688e-08	1.09688e-08	1	0	0	1	0	0
AACTATG	6	24	7	42.1284	1811304538	150	508715308	168	4	0.142422	0.569687	0.0471777	0.00398781	0.000330244	0.186667	2.20162e-09	2.20162e-09	1	0	0	1	0	0
AACTATT	8	32	7	42.1284	1811304538	150	508715308	224	4	0.189896	0.759583	0.0629036	0.00531708	0.000440325	0.186667	2.9355e-09	2.9355e-09	1	0	0	1	0	0
AACTC	79	795	5	42.1284	1811304538	150	508715308	3975	10.0633	1.87522	18.8709	1.56276	0.0943545	0.0078138	0.335443	5.2092e-08	5.2092e-08	1	0	0	1	0	0
AACTCAC	8	32	7	42.1284	1811304538	150	508715308	224	4	0.189896	0.759583	0.0629036	0.00531708	0.000440325	0.186667	2.9355e-09	2.9355e-09	1	0	0	1	0	0
AACTCAGCTC	1	5	10	42.1284	1811304538	150	508715308	50	5	0.023737	0.118685	0.00982868	0.00118685	9.82868e-05	0.333333	6.55245e-10	6.55245e-10	1	0	0	1	0	0
AACTCC	23	170	6	42.1284	1811304538	150	508715308	1020	7.3913	0.54595	4.03529	0.334175	0.0242117	0.00200505	0.295652	1.3367e-08	1.3367e-08	1	0	0	1	0	0
AACTCG	16	72	6	42.1284	1811304538	150	508715308	432	4.5	0.379792	1.70906	0.141533	0.0102544	0.000849198	0.18	5.66132e-09	5.66132e-09	1	0	0	1	0	0
AACTCGC	26	104	7	42.1284	1811304538	150	508715308	728	4	0.617161	2.46865	0.204437	0.0172805	0.00143106	0.186667	9.54037e-09	9.54037e-09	1	0	0	1	0	0
AACTCGT	19	76	7	42.1284	1811304538	150	508715308	532	4	0.451003	1.80401	0.149396	0.0126281	0.00104577	0.186667	6.97181e-09	6.97181e-09	1	0	0	1	0	0
AACTCT	82	1023	6	42.1284	1811304538	150	508715308	6138	12.4756	1.94643	24.2829	2.01095	0.145698	0.0120657	0.499024	8.04379e-08	8.04379e-08	1	0	0	1	0	0
AACTCTC	82	975	7	42.1284	1811304538	150	508715308	6825	11.8902	1.94643	23.1436	1.91659	0.162005	0.0134161	0.554878	8.9441e-08	8.9441e-08	1	0	0	1	1	0
AACTCTGTATTCCTGAAG	9	53	18	42.1284	1811304538	150	508715308	954	5.88889	0.213633	1.25806	0.104184	0.0226451	0.00187531	0.706667	1.25021e-08	1.25021e-08	1	0	0	1	1	0
AACTCTT	11	83	7	42.1284	1811304538	150	508715308	581	7.54545	0.261107	1.97017	0.163156	0.0137912	0.00114209	0.352121	7.61395e-09	7.61395e-09	1	0	0	1	0	0
AACTG	165	881	5	42.1284	1811304538	150	508715308	4405	5.33939	3.9166	20.9123	1.73181	0.104561	0.00865907	0.17798	5.77271e-08	5.77271e-08	1	0	0	1	0	0
AACTGAAGGG	3	29	10	42.1284	1811304538	150	508715308	290	9.66667	0.0712109	0.688372	0.0570063	0.00688372	0.000570063	0.644444	3.80042e-09	3.80042e-09	1	0	0	1	1	0
AACTGAC	40	296	7	42.1284	1811304538	150	508715308	2072	7.4	0.949479	7.02615	0.581858	0.049183	0.00407301	0.345333	2.71534e-08	2.71534e-08	1	0	0	1	0	0
AACTGACATT	6	25	10	42.1284	1811304538	150	508715308	250	4.16667	0.142422	0.593424	0.0491434	0.00593424	0.000491434	0.277778	3.27623e-09	3.27623e-09	1	0	0	1	0	0
AACTGACTATTCCTGAAG	5	23	18	42.1284	1811304538	150	508715308	414	4.6	0.118685	0.54595	0.0452119	0.00982711	0.000813815	0.552	5.42543e-09	5.42543e-09	1	0	0	1	1	0
AACTGAT	14	56	7	42.1284	1811304538	150	508715308	392	4	0.332318	1.32927	0.110081	0.00930489	0.000770569	0.186667	5.13712e-09	5.13712e-09	1	0	0	1	0	0
AACTGC	36	263	6	42.1284	1811304538	150	508715308	1578	7.30556	0.854531	6.24282	0.516989	0.0374569	0.00310193	0.292222	2.06795e-08	2.06795e-08	1	0	0	1	0	0
AACTGCAAGC	1	7	10	42.1284	1811304538	150	508715308	70	7	0.023737	0.166159	0.0137602	0.00166159	0.000137602	0.466667	9.17343e-10	9.17343e-10	1	0	0	1	0	0
AACTGCAAGG	26	277	10	42.1284	1811304538	150	508715308	2770	10.6538	0.617161	6.57514	0.544509	0.0657514	0.00544509	0.710256	3.63006e-08	3.63006e-08	1	0	0	1	1	0
AACTGCGGCAGGTCAC	1	4	16	42.1284	1811304538	150	508715308	64	4	0.023737	0.0949479	0.00786294	0.00151917	0.000125807	0.426667	8.38714e-10	8.38714e-10	1	0	0	1	0	0
AACTGCT	4	16	7	42.1284	1811304538	150	508715308	112	4	0.0949479	0.379792	0.0314518	0.00265854	0.000220162	0.186667	1.46775e-09	1.46775e-09	1	0	0	1	0	0
AACTGG	271	1644	6	42.1284	1811304538	150	508715308	9864	6.06642	6.43272	39.0236	3.23167	0.234142	0.01939	0.242657	1.29267e-07	1.29267e-07	1	0	0	1	0	0
AACTGGAAGG	189	2220	10	42.1284	1811304538	150	508715308	22200	11.746	4.48629	52.6961	4.36393	0.526961	0.0436393	0.783069	2.90929e-07	2.90929e-07	1	0	0	1	1	0
AACTGGAGGG	24	264	10	42.1284	1811304538	150	508715308	2640	11	0.569687	6.26656	0.518954	0.0626656	0.00518954	0.733333	3.4597e-08	3.4597e-08	1	0	0	1	1	0
AACTGGG	4	17	7	42.1284	1811304538	150	508715308	119	4.25	0.0949479	0.403529	0.0334175	0.0028247	0.000233923	0.198333	1.55948e-09	1.55948e-09	1	0	0	1	0	0
AACTGT	54	335	6	42.1284	1811304538	150	508715308	2010	6.2037	1.2818	7.95189	0.658522	0.0477113	0.00395113	0.248148	2.63409e-08	2.63409e-08	1	0	0	1	0	0
AACTT	40	260	5	42.1284	1811304538	150	508715308	1300	6.5	0.949479	6.17161	0.511091	0.0308581	0.00255546	0.216667	1.70364e-08	1.70364e-08	1	0	0	1	0	0
AACTTAC	5	24	7	42.1284	1811304538	150	508715308	168	4.8	0.118685	0.569687	0.0471777	0.00398781	0.000330244	0.224	2.20162e-09	2.20162e-09	1	0	0	1	0	0
AACTTACC	74	468	8	42.1284	1811304538	150	508715308	3744	6.32432	1.75654	11.1089	0.919964	0.0888712	0.00735972	0.337297	4.90648e-08	4.90648e-08	1	0	0	1	0	0
AACTTAG	2	8	7	42.1284	1811304538	150	508715308	56	4	0.047474	0.189896	0.0157259	0.00132927	0.000110081	0.186667	7.33875e-10	7.33875e-10	1	0	0	1	0	0
AACTTAGT	64	278	8	42.1284	1811304538	150	508715308	2224	4.34375	1.51917	6.59888	0.546475	0.052791	0.0043718	0.231667	2.91453e-08	2.91453e-08	1	0	0	1	0	0
AACTTAT	26	115	7	42.1284	1811304538	150	508715308	805	4.42308	0.617161	2.72975	0.22606	0.0191083	0.00158242	0.20641	1.05494e-08	1.05494e-08	1	0	0	1	0	0
AACTTATGG	13	71	9	42.1284	1811304538	150	508715308	639	5.46154	0.308581	1.68533	0.139567	0.0151679	0.00125611	0.327692	8.37404e-09	8.37404e-09	1	0	0	1	0	0
AACTTC	115	659	6	42.1284	1811304538	150	508715308	3954	5.73043	2.72975	15.6427	1.29542	0.093856	0.00777252	0.229217	5.18168e-08	5.18168e-08	1	0	0	1	0	0
AACTTCT	41	176	7	42.1284	1811304538	150	508715308	1232	4.29268	0.973216	4.17771	0.34597	0.029244	0.00242179	0.200325	1.61452e-08	1.61452e-08	1	0	0	1	0	0
AACTTG	80	327	6	42.1284	1811304538	150	508715308	1962	4.0875	1.89896	7.76199	0.642796	0.0465719	0.00385677	0.1635	2.57118e-08	2.57118e-08	1	0	0	1	0	0
AACTTGCACTC	374244	1580385	11	42.1284	1811304538	150	508715308	17384235	4.22287	8883.42	37513.6	3106.62	412.649	34.1728	0.309677	0.000227819	0.000227819	1	1	1	1	0	0
AACTTGT	35	167	7	42.1284	1811304538	150	508715308	1169	4.77143	0.830794	3.96408	0.328278	0.0277485	0.00229795	0.222667	1.53196e-08	1.53196e-08	1	0	0	1	0	0
AAG	18934	551295	3	42.1284	1811304538	150	508715308	1653885	29.1167	449.436	13086.1	1083.7	39.2582	3.2511	0.582333	2.1674e-05	2.1674e-05	1	1	0	0	1	0
AAGAAGAAGAAGAAGAAGAGAG	36	174	22	42.1284	1811304538	150	508715308	3828	4.83333	0.854531	4.13023	0.342038	0.0908651	0.00752484	0.708889	5.01656e-08	5.01656e-08	1	0	0	1	1	0
AAGAAGAAGAAGAATAAGG	11	45	19	42.1284	1811304538	150	508715308	855	4.09091	0.261107	1.06816	0.0884581	0.0202951	0.0016807	0.518182	1.12047e-08	1.12047e-08	1	0	0	1	1	0
AAGAAGAAGAAGAGAG	9	39	16	42.1284	1811304538	150	508715308	624	4.33333	0.213633	0.925742	0.0766637	0.0148119	0.00122662	0.462222	8.17746e-09	8.17746e-09	1	0	0	1	0	0
AAGAAGAAGAAGAGG	249	1097	15	42.1284	1811304538	150	508715308	16455	4.40562	5.91051	26.0395	2.15641	0.390592	0.0323462	0.440562	2.15641e-07	2.15641e-07	1	0	0	1	0	0
AAGAAGAAGAAGAGGG	90	543	16	42.1284	1811304538	150	508715308	8688	6.03333	2.13633	12.8892	1.06739	0.206227	0.0170783	0.643556	1.13855e-07	1.13855e-07	1	0	0	1	1	0
AAGAAGAAGAAGG	10	52	13	42.1284	1811304538	150	508715308	676	5.2	0.23737	1.23432	0.102218	0.0160462	0.00132884	0.450667	8.85892e-09	8.85892e-09	1	0	0	1	0	0
AAGAAGAAGAAGGAGG	7	39	16	42.1284	1811304538	150	508715308	624	5.57143	0.166159	0.925742	0.0766637	0.0148119	0.00122662	0.594286	8.17746e-09	8.17746e-09	1	0	0	1	1	0
AAGAAGAAGG	9	48	10	42.1284	1811304538	150	508715308	480	5.33333	0.213633	1.13937	0.0943553	0.0113937	0.000943553	0.355556	6.29036e-09	6.29036e-09	1	0	0	1	0	0
AAGAAGAAGGAGGAG	69	345	15	42.1284	1811304538	150	508715308	5175	5	1.63785	8.18926	0.678179	0.122839	0.0101727	0.5	6.78179e-08	6.78179e-08	1	0	0	1	0	0
AAGAAGACG	30	232	9	42.1284	1811304538	150	508715308	2088	7.73333	0.712109	5.50698	0.456051	0.0495628	0.00410446	0.464	2.7363e-08	2.7363e-08	1	0	0	1	0	0
AAGAAGACGAAGACG	7	36	15	42.1284	1811304538	150	508715308	540	5.14286	0.166159	0.854531	0.0707665	0.012818	0.0010615	0.514286	7.07665e-09	7.07665e-09	1	0	0	1	1	0
AAGAAGAGG	595	4829	9	42.1284	1811304538	150	508715308	43461	8.11597	14.1235	114.626	9.49254	1.03163	0.0854329	0.486958	5.69552e-07	5.69552e-07	1	0	0	1	0	0
AAGAAGAGGAGGG	52	372	13	42.1284	1811304538	150	508715308	4836	7.15385	1.23432	8.83016	0.731254	0.114792	0.0095063	0.62	6.33753e-08	6.33753e-08	1	0	0	1	1	0
AAGAAGAGGG	11	52	10	42.1284	1811304538	150	508715308	520	4.72727	0.261107	1.23432	0.102218	0.0123432	0.00102218	0.315152	6.81455e-09	6.81455e-09	1	0	0	1	0	0
AAGAAGATAC	123	620	10	42.1284	1811304538	150	508715308	6200	5.04065	2.91965	14.7169	1.21876	0.147169	0.0121876	0.336043	8.12504e-08	8.12504e-08	1	0	0	1	0	0
AAGAAGATG	1	5	9	42.1284	1811304538	150	508715308	45	5	0.023737	0.118685	0.00982868	0.00106816	8.84581e-05	0.3	5.89721e-10	5.89721e-10	1	0	0	1	0	0
AAGAAGC	51	251	7	42.1284	1811304538	150	508715308	1757	4.92157	1.21059	5.95798	0.4934	0.0417059	0.0034538	0.229673	2.30253e-08	2.30253e-08	1	0	0	1	0	0
AAGAAGCAG	10	52	9	42.1284	1811304538	150	508715308	468	5.2	0.23737	1.23432	0.102218	0.0111089	0.000919964	0.312	6.1331e-09	6.1331e-09	1	0	0	1	0	0
AAGAAGCGAG	2	16	10	42.1284	1811304538	150	508715308	160	8	0.047474	0.379792	0.0314518	0.00379792	0.000314518	0.533333	2.09679e-09	2.09679e-09	1	0	0	1	1	0
AAGAAGG	26	279	7	42.1284	1811304538	150	508715308	1953	10.7308	0.617161	6.62262	0.54844	0.0463583	0.00383908	0.500769	2.55939e-08	2.55939e-08	1	0	0	1	1	0
AAGAAGGAG	41	194	9	42.1284	1811304538	150	508715308	1746	4.73171	0.973216	4.60497	0.381353	0.0414448	0.00343218	0.283902	2.28812e-08	2.28812e-08	1	0	0	1	0	0
AAGAAGGGG	3	12	9	42.1284	1811304538	150	508715308	108	4	0.0712109	0.284844	0.0235888	0.00256359	0.000212299	0.24	1.41533e-09	1.41533e-09	1	0	0	1	0	0
AAGAAGT	12	48	7	42.1284	1811304538	150	508715308	336	4	0.284844	1.13937	0.0943553	0.00797562	0.000660487	0.186667	4.40325e-09	4.40325e-09	1	0	0	1	0	0
AAGAAT	92	395	6	42.1284	1811304538	150	508715308	2370	4.29348	2.1838	9.37611	0.776466	0.0562566	0.00465879	0.171739	3.10586e-08	3.10586e-08	1	0	0	1	0	0
AAGAATATAT	4	18	10	42.1284	1811304538	150	508715308	180	4.5	0.0949479	0.427266	0.0353832	0.00427266	0.000353832	0.3	2.35888e-09	2.35888e-09	1	0	0	1	0	0
AAGAATCGT	6	28	9	42.1284	1811304538	150	508715308	252	4.66667	0.142422	0.664635	0.0550406	0.00598172	0.000495365	0.28	3.30244e-09	3.30244e-09	1	0	0	1	0	0
AAGAATG	26	181	7	42.1284	1811304538	150	508715308	1267	6.96154	0.617161	4.29639	0.355798	0.0300747	0.00249059	0.324872	1.66039e-08	1.66039e-08	1	0	0	1	0	0
AAGAATGCGT	15	180	10	42.1284	1811304538	150	508715308	1800	12	0.356055	4.27266	0.353832	0.0427266	0.00353832	0.8	2.35888e-08	2.35888e-08	1	0	0	1	1	0
AAGAATGTGC	12	61	10	42.1284	1811304538	150	508715308	610	5.08333	0.284844	1.44796	0.11991	0.0144796	0.0011991	0.338889	7.99399e-09	7.99399e-09	1	0	0	1	0	0
AAGAATT	4	16	7	42.1284	1811304538	150	508715308	112	4	0.0949479	0.379792	0.0314518	0.00265854	0.000220162	0.186667	1.46775e-09	1.46775e-09	1	0	0	1	0	0
AAGAATTATG	2	11	10	42.1284	1811304538	150	508715308	110	5.5	0.047474	0.261107	0.0216231	0.00261107	0.000216231	0.366667	1.44154e-09	1.44154e-09	1	0	0	1	0	0
AAGAATTGAAT	2	8	11	42.1284	1811304538	150	508715308	88	4	0.047474	0.189896	0.0157259	0.00208885	0.000172985	0.293333	1.15323e-09	1.15323e-09	1	0	0	1	0	0
AAGAC	284	6367	5	42.1284	1811304538	150	508715308	31835	22.419	6.7413	151.133	12.5158	0.755667	0.0625792	0.7473	4.17195e-07	4.17195e-07	1	0	0	1	1	0
AAGACAC	3	12	7	42.1284	1811304538	150	508715308	84	4	0.0712109	0.284844	0.0235888	0.00199391	0.000165122	0.186667	1.10081e-09	1.10081e-09	1	0	0	1	0	0
AAGACAT	13	56	7	42.1284	1811304538	150	508715308	392	4.30769	0.308581	1.32927	0.110081	0.00930489	0.000770569	0.201026	5.13712e-09	5.13712e-09	1	0	0	1	0	0
AAGACC	158	2206	6	42.1284	1811304538	150	508715308	13236	13.962	3.75044	52.3638	4.33641	0.314183	0.0260185	0.558481	1.73457e-07	1.73457e-07	1	0	0	1	1	0
AAGACCC	2	8	7	42.1284	1811304538	150	508715308	56	4	0.047474	0.189896	0.0157259	0.00132927	0.000110081	0.186667	7.33875e-10	7.33875e-10	1	0	0	1	0	0
AAGACCTAG	1	4	9	42.1284	1811304538	150	508715308	36	4	0.023737	0.0949479	0.00786294	0.000854531	7.07665e-05	0.24	4.71777e-10	4.71777e-10	1	0	0	1	0	0
AAGACG	724	8633	6	42.1284	1811304538	150	508715308	51798	11.924	17.1856	204.921	16.9702	1.22953	0.101821	0.476961	6.78808e-07	6.78808e-07	1	0	0	1	0	0
AAGACGAAGACGAAGGGCG	2	8	19	42.1284	1811304538	150	508715308	152	4	0.047474	0.189896	0.0157259	0.00360802	0.000298792	0.506667	1.99195e-09	1.99195e-09	1	0	0	1	1	0
AAGACGAAGAGG	5	24	12	42.1284	1811304538	150	508715308	288	4.8	0.118685	0.569687	0.0471777	0.00683625	0.000566132	0.384	3.77421e-09	3.77421e-09	1	0	0	1	0	0
AAGACGAAGGCG	963	6784	12	42.1284	1811304538	150	508715308	81408	7.04465	22.8587	161.032	13.3356	1.93238	0.160027	0.563572	1.06684e-06	1.06684e-06	1	0	0	1	1	0
AAGACGAAGGGCG	17	102	13	42.1284	1811304538	150	508715308	1326	6	0.403529	2.42117	0.200505	0.0314752	0.00260657	0.52	1.73771e-08	1.73771e-08	1	0	0	1	1	0
AAGACGAGGGCG	27	171	12	42.1284	1811304538	150	508715308	2052	6.33333	0.640898	4.05902	0.336141	0.0487083	0.00403369	0.506667	2.68913e-08	2.68913e-08	1	0	0	1	1	0
AAGACGATGAGGACG	12	49	15	42.1284	1811304538	150	508715308	735	4.08333	0.284844	1.16311	0.0963211	0.0174467	0.00144482	0.408333	9.63211e-09	9.63211e-09	1	0	0	1	0	0
AAGACGGAGGCG	11	53	12	42.1284	1811304538	150	508715308	636	4.81818	0.261107	1.25806	0.104184	0.0150967	0.00125021	0.385455	8.33472e-09	8.33472e-09	1	0	0	1	0	0
AAGACGGCGACG	3	18	12	42.1284	1811304538	150	508715308	216	6	0.0712109	0.427266	0.0353832	0.00512719	0.000424599	0.48	2.83066e-09	2.83066e-09	1	0	0	1	0	0
AAGACGT	5	20	7	42.1284	1811304538	150	508715308	140	4	0.118685	0.47474	0.0393147	0.00332318	0.000275203	0.186667	1.83469e-09	1.83469e-09	1	0	0	1	0	0
AAGACT	5	28	6	42.1284	1811304538	150	508715308	168	5.6	0.118685	0.664635	0.0550406	0.00398781	0.000330244	0.224	2.20162e-09	2.20162e-09	1	0	0	1	0	0
AAGACTATAT	1	5	10	42.1284	1811304538	150	508715308	50	5	0.023737	0.118685	0.00982868	0.00118685	9.82868e-05	0.333333	6.55245e-10	6.55245e-10	1	0	0	1	0	0
AAGACTG	26	112	7	42.1284	1811304538	150	508715308	784	4.30769	0.617161	2.65854	0.220162	0.0186098	0.00154114	0.201026	1.02742e-08	1.02742e-08	1	0	0	1	0	0
AAGACTT	2	8	7	42.1284	1811304538	150	508715308	56	4	0.047474	0.189896	0.0157259	0.00132927	0.000110081	0.186667	7.33875e-10	7.33875e-10	1	0	0	1	0	0
AAGAG	413	6035	5	42.1284	1811304538	150	508715308	30175	14.6126	9.80337	143.253	11.8632	0.716263	0.0593161	0.487086	3.95441e-07	3.95441e-07	1	0	0	1	0	0
AAGAGAC	3	47	7	42.1284	1811304538	150	508715308	329	15.6667	0.0712109	1.11564	0.0923896	0.00780947	0.000646727	0.731111	4.31151e-09	4.31151e-09	1	0	0	1	1	0
AAGAGACAT	11	46	9	42.1284	1811304538	150	508715308	414	4.18182	0.261107	1.0919	0.0904239	0.00982711	0.000813815	0.250909	5.42543e-09	5.42543e-09	1	0	0	1	0	0
AAGAGAG	74	587	7	42.1284	1811304538	150	508715308	4109	7.93243	1.75654	13.9336	1.15389	0.0975352	0.00807721	0.37018	5.38481e-08	5.38481e-08	1	0	0	1	0	0
AAGAGAGC	2	8	8	42.1284	1811304538	150	508715308	64	4	0.047474	0.189896	0.0157259	0.00151917	0.000125807	0.213333	8.38714e-10	8.38714e-10	1	0	0	1	0	0
AAGAGAGG	43	208	8	42.1284	1811304538	150	508715308	1664	4.83721	1.02069	4.93729	0.408873	0.0394983	0.00327098	0.257984	2.18066e-08	2.18066e-08	1	0	0	1	0	0
AAGAGAGGAAGAGGAAGAGG	7	30	20	42.1284	1811304538	150	508715308	600	4.28571	0.166159	0.712109	0.0589721	0.0142422	0.00117944	0.571429	7.86294e-09	7.86294e-09	1	0	0	1	1	0
AAGAGAGTG	58	485	9	42.1284	1811304538	150	508715308	4365	8.36207	1.37674	11.5124	0.953382	0.103612	0.00858044	0.501724	5.72029e-08	5.72029e-08	1	0	0	1	1	0
AAGAGAT	14	56	7	42.1284	1811304538	150	508715308	392	4	0.332318	1.32927	0.110081	0.00930489	0.000770569	0.186667	5.13712e-09	5.13712e-09	1	0	0	1	0	0
AAGAGC	552	4151	6	42.1284	1811304538	150	508715308	24906	7.51993	13.1028	98.5322	8.15977	0.591193	0.0489586	0.300797	3.26391e-07	3.26391e-07	1	0	0	1	0	0
AAGAGG	3694	57697	6	42.1284	1811304538	150	508715308	346182	15.6191	87.6844	1369.55	113.417	8.21731	0.680502	0.624764	4.53668e-06	4.53668e-06	1	0	0	1	1	0
AAGAGGAAGAGGAAGAGGAG	3	12	20	42.1284	1811304538	150	508715308	240	4	0.0712109	0.284844	0.0235888	0.00569687	0.000471777	0.533333	3.14518e-09	3.14518e-09	1	0	0	1	1	0
AAGAGGAAGAGGAG	2	16	14	42.1284	1811304538	150	508715308	224	8	0.047474	0.379792	0.0314518	0.00531708	0.000440325	0.746667	2.9355e-09	2.9355e-09	1	0	0	1	1	0
AAGAGGACAAGG	3	14	12	42.1284	1811304538	150	508715308	168	4.66667	0.0712109	0.332318	0.0275203	0.00398781	0.000330244	0.373333	2.20162e-09	2.20162e-09	1	0	0	1	0	0
AAGAGGAGG	154	1651	9	42.1284	1811304538	150	508715308	14859	10.7208	3.65549	39.1897	3.24543	0.352708	0.0292089	0.643247	1.94726e-07	1.94726e-07	1	0	0	1	1	0
AAGAGGATGAGG	12	73	12	42.1284	1811304538	150	508715308	876	6.08333	0.284844	1.7328	0.143499	0.0207936	0.00172198	0.486667	1.14799e-08	1.14799e-08	1	0	0	1	0	0
AAGAGGC	26	109	7	42.1284	1811304538	150	508715308	763	4.19231	0.617161	2.58733	0.214265	0.0181113	0.00149986	0.195641	9.99904e-09	9.99904e-09	1	0	0	1	0	0
AAGAGGG	7	28	7	42.1284	1811304538	150	508715308	196	4	0.166159	0.664635	0.0550406	0.00465245	0.000385284	0.186667	2.56856e-09	2.56856e-09	1	0	0	1	0	0
AAGAGGGAGAGGAGG	2	10	15	42.1284	1811304538	150	508715308	150	5	0.047474	0.23737	0.0196574	0.00356055	0.00029486	0.5	1.96574e-09	1.96574e-09	1	0	0	1	0	0
AAGAGGGGGAAGGGG	1	4	15	42.1284	1811304538	150	508715308	60	4	0.023737	0.0949479	0.00786294	0.00142422	0.000117944	0.4	7.86294e-10	7.86294e-10	1	0	0	1	0	0
AAGAGT	65	260	6	42.1284	1811304538	150	508715308	1560	4	1.5429	6.17161	0.511091	0.0370297	0.00306655	0.16	2.04437e-08	2.04437e-08	1	0	0	1	0	0
AAGAGTG	78	714	7	42.1284	1811304538	150	508715308	4998	9.15385	1.85148	16.9482	1.40354	0.118637	0.00982475	0.427179	6.54983e-08	6.54983e-08	1	0	0	1	0	0
AAGAGTGTGT	11	84	10	42.1284	1811304538	150	508715308	840	7.63636	0.261107	1.99391	0.165122	0.0199391	0.00165122	0.509091	1.10081e-08	1.10081e-08	1	0	0	1	1	0
AAGAT	71	602	5	42.1284	1811304538	150	508715308	3010	8.47887	1.68533	14.2897	1.18337	0.0714483	0.00591687	0.282629	3.94458e-08	3.94458e-08	1	0	0	1	0	0
AAGATAC	9	36	7	42.1284	1811304538	150	508715308	252	4	0.213633	0.854531	0.0707665	0.00598172	0.000495365	0.186667	3.30244e-09	3.30244e-09	1	0	0	1	0	0
AAGATAG	13	99	7	42.1284	1811304538	150	508715308	693	7.61538	0.308581	2.34996	0.194608	0.0164497	0.00136226	0.355385	9.0817e-09	9.0817e-09	1	0	0	1	0	0
AAGATAT	53	240	7	42.1284	1811304538	150	508715308	1680	4.5283	1.25806	5.69687	0.471777	0.0398781	0.00330244	0.211321	2.20162e-08	2.20162e-08	1	0	0	1	0	0
AAGATC	191	2056	6	42.1284	1811304538	150	508715308	12336	10.7644	4.53376	48.8032	4.04155	0.292819	0.0242493	0.430576	1.61662e-07	1.61662e-07	1	0	0	1	0	0
AAGATCC	9	43	7	42.1284	1811304538	150	508715308	301	4.77778	0.213633	1.02069	0.0845266	0.00714483	0.000591687	0.222963	3.94458e-09	3.94458e-09	1	0	0	1	0	0
AAGATCT	12	57	7	42.1284	1811304538	150	508715308	399	4.75	0.284844	1.35301	0.112047	0.00947105	0.000784329	0.221667	5.22886e-09	5.22886e-09	1	0	0	1	0	0
AAGATCTATGATCT	14	56	14	42.1284	1811304538	150	508715308	784	4	0.332318	1.32927	0.110081	0.0186098	0.00154114	0.373333	1.02742e-08	1.02742e-08	1	0	0	1	0	0
AAGATG	245	3109	6	42.1284	1811304538	150	508715308	18654	12.6898	5.81556	73.7983	6.11147	0.44279	0.0366688	0.507592	2.44459e-07	2.44459e-07	1	0	0	1	1	0
AAGATGC	3	12	7	42.1284	1811304538	150	508715308	84	4	0.0712109	0.284844	0.0235888	0.00199391	0.000165122	0.186667	1.10081e-09	1.10081e-09	1	0	0	1	0	0
AAGATGT	1	4	7	42.1284	1811304538	150	508715308	28	4	0.023737	0.0949479	0.00786294	0.000664635	5.50406e-05	0.186667	3.66937e-10	3.66937e-10	1	0	0	1	0	0
AAGATT	166	685	6	42.1284	1811304538	150	508715308	4110	4.12651	3.94034	16.2598	1.34653	0.097559	0.00807918	0.16506	5.38612e-08	5.38612e-08	1	0	0	1	0	0
AAGATTACAC	1	4	10	42.1284	1811304538	150	508715308	40	4	0.023737	0.0949479	0.00786294	0.000949479	7.86294e-05	0.266667	5.24196e-10	5.24196e-10	1	0	0	1	0	0
AAGATTC	19	90	7	42.1284	1811304538	150	508715308	630	4.73684	0.451003	2.13633	0.176916	0.0149543	0.00123841	0.221053	8.25609e-09	8.25609e-09	1	0	0	1	0	0
AAGATTG	2	10	7	42.1284	1811304538	150	508715308	70	5	0.047474	0.23737	0.0196574	0.00166159	0.000137602	0.233333	9.17343e-10	9.17343e-10	1	0	0	1	0	0
AAGATTGGT	1	4	9	42.1284	1811304538	150	508715308	36	4	0.023737	0.0949479	0.00786294	0.000854531	7.07665e-05	0.24	4.71777e-10	4.71777e-10	1	0	0	1	0	0
AAGC	80	1537	4	42.1284	1811304538	150	508715308	6148	19.2125	1.89896	36.4837	3.02134	0.145935	0.0120853	0.512333	8.0569e-08	8.0569e-08	1	0	0	0	1	0
AAGCAAGG	4	16	8	42.1284	1811304538	150	508715308	128	4	0.0949479	0.379792	0.0314518	0.00303833	0.000251614	0.213333	1.67743e-09	1.67743e-09	1	0	0	1	0	0
AAGCAC	1929	26215	6	42.1284	1811304538	150	508715308	157290	13.5899	45.7886	622.265	51.5318	3.73359	0.309191	0.543598	2.06127e-06	2.06127e-06	1	0	0	1	1	0
AAGCACAAGCGC	1	4	12	42.1284	1811304538	150	508715308	48	4	0.023737	0.0949479	0.00786294	0.00113937	9.43553e-05	0.32	6.29036e-10	6.29036e-10	1	0	0	1	0	0
AAGCACAAGCGT	2	8	12	42.1284	1811304538	150	508715308	96	4	0.047474	0.189896	0.0157259	0.00227875	0.000188711	0.32	1.25807e-09	1.25807e-09	1	0	0	1	0	0
AAGCAG	71	763	6	42.1284	1811304538	150	508715308	4578	10.7465	1.68533	18.1113	1.49986	0.108668	0.00899914	0.429859	5.99943e-08	5.99943e-08	1	0	0	1	0	0
AAGCAGT	7	30	7	42.1284	1811304538	150	508715308	210	4.28571	0.166159	0.712109	0.0589721	0.00498477	0.000412805	0.2	2.75203e-09	2.75203e-09	1	0	0	1	0	0
AAGCAT	23	108	6	42.1284	1811304538	150	508715308	648	4.69565	0.54595	2.56359	0.212299	0.0153816	0.0012738	0.187826	8.49198e-09	8.49198e-09	1	0	0	1	0	0
AAGCCAC	9	36	7	42.1284	1811304538	150	508715308	252	4	0.213633	0.854531	0.0707665	0.00598172	0.000495365	0.186667	3.30244e-09	3.30244e-09	1	0	0	1	0	0
AAGCCAT	4	16	7	42.1284	1811304538	150	508715308	112	4	0.0949479	0.379792	0.0314518	0.00265854	0.000220162	0.186667	1.46775e-09	1.46775e-09	1	0	0	1	0	0
AAGCCC	3	24	6	42.1284	1811304538	150	508715308	144	8	0.0712109	0.569687	0.0471777	0.00341812	0.000283066	0.32	1.88711e-09	1.88711e-09	1	0	0	1	0	0
AAGCCG	112	521	6	42.1284	1811304538	150	508715308	3126	4.65179	2.65854	12.367	1.02415	0.0742018	0.00614489	0.186071	4.09659e-08	4.09659e-08	1	0	0	1	0	0
AAGCCT	20	84	6	42.1284	1811304538	150	508715308	504	4.2	0.47474	1.99391	0.165122	0.0119634	0.000990731	0.168	6.60487e-09	6.60487e-09	1	0	0	1	0	0
AAGCCTAG	18	117	8	42.1284	1811304538	150	508715308	936	6.5	0.427266	2.77723	0.229991	0.0222178	0.00183993	0.346667	1.22662e-08	1.22662e-08	1	0	0	1	0	0
AAGCCTG	2	17	7	42.1284	1811304538	150	508715308	119	8.5	0.047474	0.403529	0.0334175	0.0028247	0.000233923	0.396667	1.55948e-09	1.55948e-09	1	0	0	1	0	0
AAGCG	10	54	5	42.1284	1811304538	150	508715308	270	5.4	0.23737	1.2818	0.10615	0.00640898	0.000530749	0.18	3.53832e-09	3.53832e-09	1	0	0	1	0	0
AAGCGAAGCGG	3	18	11	42.1284	1811304538	150	508715308	198	6	0.0712109	0.427266	0.0353832	0.00469992	0.000389216	0.44	2.59477e-09	2.59477e-09	1	0	0	1	0	0
AAGCGAAGGG	3	18	10	42.1284	1811304538	150	508715308	180	6	0.0712109	0.427266	0.0353832	0.00427266	0.000353832	0.4	2.35888e-09	2.35888e-09	1	0	0	1	0	0
AAGCGAATG	6	24	9	42.1284	1811304538	150	508715308	216	4	0.142422	0.569687	0.0471777	0.00512719	0.000424599	0.24	2.83066e-09	2.83066e-09	1	0	0	1	0	0
AAGCGAC	1	4	7	42.1284	1811304538	150	508715308	28	4	0.023737	0.0949479	0.00786294	0.000664635	5.50406e-05	0.186667	3.66937e-10	3.66937e-10	1	0	0	1	0	0
AAGCGACAGCGG	38	222	12	42.1284	1811304538	150	508715308	2664	5.84211	0.902005	5.26961	0.436393	0.0632353	0.00523672	0.467368	3.49115e-08	3.49115e-08	1	0	0	1	0	0
AAGCGACAGCGGAAGCGG	6	25	18	42.1284	1811304538	150	508715308	450	4.16667	0.142422	0.593424	0.0491434	0.0106816	0.000884581	0.5	5.89721e-09	5.89721e-09	1	0	0	1	0	0
AAGCGACAGCGT	29	189	12	42.1284	1811304538	150	508715308	2268	6.51724	0.688372	4.48629	0.371524	0.0538355	0.00445829	0.521379	2.97219e-08	2.97219e-08	1	0	0	1	1	0
AAGCGACAGTGG	3	12	12	42.1284	1811304538	150	508715308	144	4	0.0712109	0.284844	0.0235888	0.00341812	0.000283066	0.32	1.88711e-09	1.88711e-09	1	0	0	1	0	0
AAGCGACT	12	48	8	42.1284	1811304538	150	508715308	384	4	0.284844	1.13937	0.0943553	0.009115	0.000754843	0.213333	5.03228e-09	5.03228e-09	1	0	0	1	0	0
AAGCGAGCCACGAGCG	2	11	16	42.1284	1811304538	150	508715308	176	5.5	0.047474	0.261107	0.0216231	0.00417771	0.00034597	0.586667	2.30646e-09	2.30646e-09	1	0	0	1	1	0
AAGCGAGGGCG	38	191	11	42.1284	1811304538	150	508715308	2101	5.02632	0.902005	4.53376	0.375456	0.0498714	0.00413001	0.368596	2.75334e-08	2.75334e-08	1	0	0	1	0	0
AAGCGC	22	343	6	42.1284	1811304538	150	508715308	2058	15.5909	0.522213	8.14178	0.674247	0.0488507	0.00404548	0.623636	2.69699e-08	2.69699e-08	1	0	0	1	1	0
AAGCGCAAGCGT	69	595	12	42.1284	1811304538	150	508715308	7140	8.62319	1.63785	14.1235	1.16961	0.169482	0.0140354	0.689855	9.3569e-08	9.3569e-08	1	0	0	1	1	0
AAGCGCCAGCGG	1	5	12	42.1284	1811304538	150	508715308	60	5	0.023737	0.118685	0.00982868	0.00142422	0.000117944	0.4	7.86294e-10	7.86294e-10	1	0	0	1	0	0
AAGCGCG	48	192	7	42.1284	1811304538	150	508715308	1344	4	1.13937	4.5575	0.377421	0.0319025	0.00264195	0.186667	1.7613e-08	1.7613e-08	1	0	0	1	0	0
AAGCGG	91	1052	6	42.1284	1811304538	150	508715308	6312	11.5604	2.16006	24.9713	2.06795	0.149828	0.0124077	0.462418	8.27182e-08	8.27182e-08	1	0	0	1	0	0
AAGCGGAAGCGGCAGCGG	1	4	18	42.1284	1811304538	150	508715308	72	4	0.023737	0.0949479	0.00786294	0.00170906	0.000141533	0.48	9.43553e-10	9.43553e-10	1	0	0	1	0	0
AAGCGGAAGCGT	660	5074	12	42.1284	1811304538	150	508715308	60888	7.68788	15.6664	120.441	9.97414	1.4453	0.11969	0.61503	7.97932e-07	7.97932e-07	1	0	0	1	1	0
AAGCGGAGGCGT	41	270	12	42.1284	1811304538	150	508715308	3240	6.58537	0.973216	6.40898	0.530749	0.0769078	0.00636898	0.526829	4.24599e-08	4.24599e-08	1	0	0	1	1	0
AAGCGGCAGCGG	3	15	12	42.1284	1811304538	150	508715308	180	5	0.0712109	0.356055	0.029486	0.00427266	0.000353832	0.4	2.35888e-09	2.35888e-09	1	0	0	1	0	0
AAGCGGGAGCGTGAGCGGGAGCGT	1	4	24	42.1284	1811304538	150	508715308	96	4	0.023737	0.0949479	0.00786294	0.00227875	0.000188711	0.64	1.25807e-09	1.25807e-09	1	0	0	1	1	0
AAGCGGGCG	6	30	9	42.1284	1811304538	150	508715308	270	5	0.142422	0.712109	0.0589721	0.00640898	0.000530749	0.3	3.53832e-09	3.53832e-09	1	0	0	1	0	0
AAGCGT	118	1942	6	42.1284	1811304538	150	508715308	11652	16.4576	2.80096	46.0972	3.81746	0.276583	0.0229048	0.658305	1.52698e-07	1.52698e-07	1	0	0	1	1	0
AAGCGTAGGCGG	16	68	12	42.1284	1811304538	150	508715308	816	4.25	0.379792	1.61411	0.13367	0.0193694	0.00160404	0.34	1.06936e-08	1.06936e-08	1	0	0	1	0	0
AAGCGTCATGACTG	4	16	14	42.1284	1811304538	150	508715308	224	4	0.0949479	0.379792	0.0314518	0.00531708	0.000440325	0.373333	2.9355e-09	2.9355e-09	1	0	0	1	0	0
AAGCGTG	2	8	7	42.1284	1811304538	150	508715308	56	4	0.047474	0.189896	0.0157259	0.00132927	0.000110081	0.186667	7.33875e-10	7.33875e-10	1	0	0	1	0	0
AAGCGTGAGCGG	404	3570	12	42.1284	1811304538	150	508715308	42840	8.83663	9.58974	84.741	7.01768	1.01689	0.0842121	0.706931	5.61414e-07	5.61414e-07	1	0	0	1	1	0
AAGCGTGCGCC	13	61	11	42.1284	1811304538	150	508715308	671	4.69231	0.308581	1.44796	0.11991	0.0159275	0.00131901	0.344103	8.79339e-09	8.79339e-09	1	0	0	1	0	0
AAGCT	8	40	5	42.1284	1811304538	150	508715308	200	5	0.189896	0.949479	0.0786294	0.0047474	0.000393147	0.166667	2.62098e-09	2.62098e-09	1	0	0	1	0	0
AAGCTAAGG	6	24	9	42.1284	1811304538	150	508715308	216	4	0.142422	0.569687	0.0471777	0.00512719	0.000424599	0.24	2.83066e-09	2.83066e-09	1	0	0	1	0	0
AAGCTAC	179	1027	7	42.1284	1811304538	150	508715308	7189	5.73743	4.24892	24.3779	2.01881	0.170645	0.0141317	0.267747	9.42112e-08	9.42112e-08	1	0	0	1	0	0
AAGCTC	17	126	6	42.1284	1811304538	150	508715308	756	7.41176	0.403529	2.99086	0.247683	0.0179452	0.0014861	0.296471	9.90731e-09	9.90731e-09	1	0	0	1	0	0
AAGCTCTAT	4	16	9	42.1284	1811304538	150	508715308	144	4	0.0949479	0.379792	0.0314518	0.00341812	0.000283066	0.24	1.88711e-09	1.88711e-09	1	0	0	1	0	0
AAGCTGCGCC	39	170	10	42.1284	1811304538	150	508715308	1700	4.35897	0.925742	4.03529	0.334175	0.0403529	0.00334175	0.290598	2.22783e-08	2.22783e-08	1	0	0	1	0	0
AAGCTT	2	8	6	42.1284	1811304538	150	508715308	48	4	0.047474	0.189896	0.0157259	0.00113937	9.43553e-05	0.16	6.29036e-10	6.29036e-10	1	0	0	1	0	0
AAGCTTC	1	4	7	42.1284	1811304538	150	508715308	28	4	0.023737	0.0949479	0.00786294	0.000664635	5.50406e-05	0.186667	3.66937e-10	3.66937e-10	1	0	0	1	0	0
AAGG	498	4156	4	42.1284	1811304538	150	508715308	16624	8.34538	11.821	98.6509	8.1696	0.394604	0.0326784	0.222544	2.17856e-07	2.17856e-07	1	0	0	0	0	0
AAGGAAGGGAGGAAGGGAGGGAGG	1	4	24	42.1284	1811304538	150	508715308	96	4	0.023737	0.0949479	0.00786294	0.00227875	0.000188711	0.64	1.25807e-09	1.25807e-09	1	0	0	1	1	0
AAGGAAGT	72	478	8	42.1284	1811304538	150	508715308	3824	6.63889	1.70906	11.3463	0.939622	0.0907702	0.00751697	0.354074	5.01132e-08	5.01132e-08	1	0	0	1	0	0
AAGGAATCGTAG	38	174	12	42.1284	1811304538	150	508715308	2088	4.57895	0.902005	4.13023	0.342038	0.0495628	0.00410446	0.366316	2.7363e-08	2.7363e-08	1	0	0	1	0	0
AAGGAC	1921	21550	6	42.1284	1811304538	150	508715308	129300	11.2181	45.5987	511.532	42.3616	3.06919	0.25417	0.448725	1.69446e-06	1.69446e-06	1	0	0	1	0	0
AAGGACAAGGAG	7	40	12	42.1284	1811304538	150	508715308	480	5.71429	0.166159	0.949479	0.0786294	0.0113937	0.000943553	0.457143	6.29036e-09	6.29036e-09	1	0	0	1	0	0
AAGGACAATGAC	26	110	12	42.1284	1811304538	150	508715308	1320	4.23077	0.617161	2.61107	0.216231	0.0313328	0.00259477	0.338462	1.72985e-08	1.72985e-08	1	0	0	1	0	0
AAGGACGACAGCGACAGCGAC	1	4	21	42.1284	1811304538	150	508715308	84	4	0.023737	0.0949479	0.00786294	0.00199391	0.000165122	0.56	1.10081e-09	1.10081e-09	1	0	0	1	1	0
AAGGACGG	23	186	8	42.1284	1811304538	150	508715308	1488	8.08696	0.54595	4.41508	0.365627	0.0353206	0.00292502	0.431304	1.95001e-08	1.95001e-08	1	0	0	1	0	0
AAGGACGGACGG	114	641	12	42.1284	1811304538	150	508715308	7692	5.62281	2.70602	15.2154	1.26004	0.182585	0.0151204	0.449825	1.00803e-07	1.00803e-07	1	0	0	1	0	0
AAGGACGGACGGAAGGGAGGACGG	12	56	24	42.1284	1811304538	150	508715308	1344	4.66667	0.284844	1.32927	0.110081	0.0319025	0.00264195	0.746667	1.7613e-08	1.7613e-08	1	0	0	1	1	0
AAGGACT	3	12	7	42.1284	1811304538	150	508715308	84	4	0.0712109	0.284844	0.0235888	0.00199391	0.000165122	0.186667	1.10081e-09	1.10081e-09	1	0	0	1	0	0
AAGGACTG	7	61	8	42.1284	1811304538	150	508715308	488	8.71429	0.166159	1.44796	0.11991	0.0115836	0.000959279	0.464762	6.39519e-09	6.39519e-09	1	0	0	1	0	0
AAGGAG	499	6321	6	42.1284	1811304538	150	508715308	37926	12.6673	11.8448	150.041	12.4254	0.900249	0.0745525	0.506693	4.97017e-07	4.97017e-07	1	0	0	1	1	0
AAGGAGAGG	2	12	9	42.1284	1811304538	150	508715308	108	6	0.047474	0.284844	0.0235888	0.00256359	0.000212299	0.36	1.41533e-09	1.41533e-09	1	0	0	1	0	0
AAGGAGCAG	2	8	9	42.1284	1811304538	150	508715308	72	4	0.047474	0.189896	0.0157259	0.00170906	0.000141533	0.24	9.43553e-10	9.43553e-10	1	0	0	1	0	0
AAGGAGCTGG	23	167	10	42.1284	1811304538	150	508715308	1670	7.26087	0.54595	3.96408	0.328278	0.0396408	0.00328278	0.484058	2.18852e-08	2.18852e-08	1	0	0	1	0	0
AAGGAGG	12	80	7	42.1284	1811304538	150	508715308	560	6.66667	0.284844	1.89896	0.157259	0.0132927	0.00110081	0.311111	7.33875e-09	7.33875e-09	1	0	0	1	0	0
AAGGAGGAG	79	699	9	42.1284	1811304538	150	508715308	6291	8.8481	1.87522	16.5921	1.37405	0.149329	0.0123664	0.530886	8.2443e-08	8.2443e-08	1	0	0	1	1	0
AAGGAGGAGG	14	63	10	42.1284	1811304538	150	508715308	630	4.5	0.332318	1.49543	0.123841	0.0149543	0.00123841	0.3	8.25609e-09	8.25609e-09	1	0	0	1	0	0
AAGGAGGC	15	72	8	42.1284	1811304538	150	508715308	576	4.8	0.356055	1.70906	0.141533	0.0136725	0.00113226	0.256	7.54843e-09	7.54843e-09	1	0	0	1	0	0
AAGGAGT	47	630	7	42.1284	1811304538	150	508715308	4410	13.4043	1.11564	14.9543	1.23841	0.10468	0.0086689	0.625532	5.77926e-08	5.77926e-08	1	0	0	1	1	0
AAGGAT	171	1942	6	42.1284	1811304538	150	508715308	11652	11.3567	4.05902	46.0972	3.81746	0.276583	0.0229048	0.454269	1.52698e-07	1.52698e-07	1	0	0	1	0	0
AAGGATAGT	13	70	9	42.1284	1811304538	150	508715308	630	5.38462	0.308581	1.66159	0.137602	0.0149543	0.00123841	0.323077	8.25609e-09	8.25609e-09	1	0	0	1	0	0
AAGGATC	1	4	7	42.1284	1811304538	150	508715308	28	4	0.023737	0.0949479	0.00786294	0.000664635	5.50406e-05	0.186667	3.66937e-10	3.66937e-10	1	0	0	1	0	0
AAGGATG	1	19	7	42.1284	1811304538	150	508715308	133	19	0.023737	0.451003	0.037349	0.00315702	0.000261443	0.886667	1.74295e-09	1.74295e-09	1	0	0	1	1	0
AAGGCC	1	4	6	42.1284	1811304538	150	508715308	24	4	0.023737	0.0949479	0.00786294	0.000569687	4.71777e-05	0.16	3.14518e-10	3.14518e-10	1	0	0	1	0	0
AAGGCG	264	3474	6	42.1284	1811304538	150	508715308	20844	13.1591	6.26656	82.4623	6.82897	0.494774	0.0409738	0.526364	2.73159e-07	2.73159e-07	1	0	0	1	1	0
AAGGCGAGGGCG	15	89	12	42.1284	1811304538	150	508715308	1068	5.93333	0.356055	2.11259	0.174951	0.0253511	0.00209941	0.474667	1.3996e-08	1.3996e-08	1	0	0	1	0	0
AAGGCGGAGACG	12	48	12	42.1284	1811304538	150	508715308	576	4	0.284844	1.13937	0.0943553	0.0136725	0.00113226	0.32	7.54843e-09	7.54843e-09	1	0	0	1	0	0
AAGGCGTAGACG	19	97	12	42.1284	1811304538	150	508715308	1164	5.10526	0.451003	2.30249	0.190676	0.0276298	0.00228812	0.408421	1.52541e-08	1.52541e-08	1	0	0	1	0	0
AAGGCGTAGGCG	8	34	12	42.1284	1811304538	150	508715308	408	4.25	0.189896	0.807057	0.066835	0.00968469	0.00080202	0.34	5.3468e-09	5.3468e-09	1	0	0	1	0	0
AAGGG	48	266	5	42.1284	1811304538	150	508715308	1330	5.54167	1.13937	6.31404	0.522886	0.0315702	0.00261443	0.184722	1.74295e-08	1.74295e-08	1	0	0	1	0	0
AAGGGAGG	3	22	8	42.1284	1811304538	150	508715308	176	7.33333	0.0712109	0.522213	0.0432462	0.00417771	0.00034597	0.391111	2.30646e-09	2.30646e-09	1	0	0	1	0	0
AAGGGATTCGTAGAATTC	2	8	18	42.1284	1811304538	150	508715308	144	4	0.047474	0.189896	0.0157259	0.00341812	0.000283066	0.48	1.88711e-09	1.88711e-09	1	0	0	1	0	0
AAGGGC	80	645	6	42.1284	1811304538	150	508715308	3870	8.0625	1.89896	15.3104	1.2679	0.0918621	0.0076074	0.3225	5.0716e-08	5.0716e-08	1	0	0	1	0	0
AAGGGG	11	53	6	42.1284	1811304538	150	508715308	318	4.81818	0.261107	1.25806	0.104184	0.00754836	0.000625104	0.192727	4.16736e-09	4.16736e-09	1	0	0	1	0	0
AAGGGGAGGGC	1	4	11	42.1284	1811304538	150	508715308	44	4	0.023737	0.0949479	0.00786294	0.00104443	8.64924e-05	0.293333	5.76616e-10	5.76616e-10	1	0	0	1	0	0
AAGGGGG	2	9	7	42.1284	1811304538	150	508715308	63	4.5	0.047474	0.213633	0.0176916	0.00149543	0.000123841	0.21	8.25609e-10	8.25609e-10	1	0	0	1	0	0
AAGGGT	3	12	6	42.1284	1811304538	150	508715308	72	4	0.0712109	0.284844	0.0235888	0.00170906	0.000141533	0.16	9.43553e-10	9.43553e-10	1	0	0	1	0	0
AAGGT	181	1426	5	42.1284	1811304538	150	508715308	7130	7.87845	4.29639	33.8489	2.80314	0.169245	0.0140157	0.262615	9.3438e-08	9.3438e-08	1	0	0	1	0	0
AAGGTACTGGG	43	359	11	42.1284	1811304538	150	508715308	3949	8.34884	1.02069	8.52157	0.705699	0.0937373	0.00776269	0.612248	5.17513e-08	5.17513e-08	1	0	0	1	1	0
AAGGTAG	63	673	7	42.1284	1811304538	150	508715308	4711	10.6825	1.49543	15.975	1.32294	0.111825	0.00926058	0.498519	6.17372e-08	6.17372e-08	1	0	0	1	0	0
AAGGTAGG	16	129	8	42.1284	1811304538	150	508715308	1032	8.0625	0.379792	3.06207	0.25358	0.0244966	0.00202864	0.43	1.35243e-08	1.35243e-08	1	0	0	1	0	0
AAGGTAGT	3	12	8	42.1284	1811304538	150	508715308	96	4	0.0712109	0.284844	0.0235888	0.00227875	0.000188711	0.213333	1.25807e-09	1.25807e-09	1	0	0	1	0	0
AAGGTAT	6	24	7	42.1284	1811304538	150	508715308	168	4	0.142422	0.569687	0.0471777	0.00398781	0.000330244	0.186667	2.20162e-09	2.20162e-09	1	0	0	1	0	0
AAGGTC	61	244	6	42.1284	1811304538	150	508715308	1464	4	1.44796	5.79182	0.47964	0.0347509	0.00287784	0.16	1.91856e-08	1.91856e-08	1	0	0	1	0	0
AAGGTG	10	57	6	42.1284	1811304538	150	508715308	342	5.7	0.23737	1.35301	0.112047	0.00811805	0.000672282	0.228	4.48188e-09	4.48188e-09	1	0	0	1	0	0
AAGGTGACAGCG	5	27	12	42.1284	1811304538	150	508715308	324	5.4	0.118685	0.640898	0.0530749	0.00769078	0.000636898	0.432	4.24599e-09	4.24599e-09	1	0	0	1	0	0
AAGT	709	8619	4	42.1284	1811304538	150	508715308	34476	12.1566	16.8295	204.589	16.9427	0.818356	0.0677707	0.324175	4.51805e-07	4.51805e-07	1	0	0	0	0	0
AAGTAAT	63	359	7	42.1284	1811304538	150	508715308	2513	5.69841	1.49543	8.52157	0.705699	0.059651	0.00493989	0.265926	3.29326e-08	3.29326e-08	1	0	0	1	0	0
AAGTAC	47	188	6	42.1284	1811304538	150	508715308	1128	4	1.11564	4.46255	0.369558	0.0267753	0.00221735	0.16	1.47823e-08	1.47823e-08	1	0	0	1	0	0
AAGTACAAT	41	201	9	42.1284	1811304538	150	508715308	1809	4.90244	0.973216	4.77113	0.395113	0.0429402	0.00355602	0.294146	2.37068e-08	2.37068e-08	1	0	0	1	0	0
AAGTAG	129	1248	6	42.1284	1811304538	150	508715308	7488	9.67442	3.06207	29.6237	2.45324	0.177742	0.0147194	0.386977	9.81295e-08	9.81295e-08	1	0	0	1	0	0
AAGTAGAGGTAGAG	25	113	14	42.1284	1811304538	150	508715308	1582	4.52	0.593424	2.68228	0.222128	0.0375519	0.00310979	0.421867	2.0732e-08	2.0732e-08	1	0	0	1	0	0
AAGTAGAGTAG	4	19	11	42.1284	1811304538	150	508715308	209	4.75	0.0949479	0.451003	0.037349	0.00496103	0.000410839	0.348333	2.73893e-09	2.73893e-09	1	0	0	1	0	0
AAGTAGC	2	8	7	42.1284	1811304538	150	508715308	56	4	0.047474	0.189896	0.0157259	0.00132927	0.000110081	0.186667	7.33875e-10	7.33875e-10	1	0	0	1	0	0
AAGTAGCT	5	26	8	42.1284	1811304538	150	508715308	208	5.2	0.118685	0.617161	0.0511091	0.00493729	0.000408873	0.277333	2.72582e-09	2.72582e-09	1	0	0	1	0	0
AAGTAGGT	25	101	8	42.1284	1811304538	150	508715308	808	4.04	0.593424	2.39743	0.198539	0.0191795	0.00158831	0.215467	1.05888e-08	1.05888e-08	1	0	0	1	0	0
AAGTAGT	42	176	7	42.1284	1811304538	150	508715308	1232	4.19048	0.996953	4.17771	0.34597	0.029244	0.00242179	0.195556	1.61452e-08	1.61452e-08	1	0	0	1	0	0
AAGTAT	294	2795	6	42.1284	1811304538	150	508715308	16770	9.5068	6.97867	66.3449	5.49423	0.398069	0.0329654	0.380272	2.19769e-07	2.19769e-07	1	0	0	1	0	0
AAGTATC	32	151	7	42.1284	1811304538	150	508715308	1057	4.71875	0.759583	3.58428	0.296826	0.02509	0.00207778	0.220208	1.38519e-08	1.38519e-08	1	0	0	1	0	0
AAGTATG	41	220	7	42.1284	1811304538	150	508715308	1540	5.36585	0.973216	5.22213	0.432462	0.0365549	0.00302723	0.250407	2.01816e-08	2.01816e-08	1	0	0	1	0	0
AAGTATGAGCGCGCTGGGCGCG	1	4	22	42.1284	1811304538	150	508715308	88	4	0.023737	0.0949479	0.00786294	0.00208885	0.000172985	0.586667	1.15323e-09	1.15323e-09	1	0	0	1	1	0
AAGTATT	67	342	7	42.1284	1811304538	150	508715308	2394	5.10448	1.59038	8.11805	0.672282	0.0568263	0.00470597	0.238209	3.13731e-08	3.13731e-08	1	0	0	1	0	0
AAGTATTAC	26	117	9	42.1284	1811304538	150	508715308	1053	4.5	0.617161	2.77723	0.229991	0.024995	0.00206992	0.27	1.37995e-08	1.37995e-08	1	0	0	1	0	0
AAGTC	502	11067	5	42.1284	1811304538	150	508715308	55335	22.0458	11.916	262.697	21.7548	1.31349	0.108774	0.734861	7.2516e-07	7.2516e-07	1	0	0	1	1	0
AAGTCAC	2	10	7	42.1284	1811304538	150	508715308	70	5	0.047474	0.23737	0.0196574	0.00166159	0.000137602	0.233333	9.17343e-10	9.17343e-10	1	0	0	1	0	0
AAGTCAGT	11	96	8	42.1284	1811304538	150	508715308	768	8.72727	0.261107	2.27875	0.188711	0.01823	0.00150969	0.465455	1.00646e-08	1.00646e-08	1	0	0	1	0	0
AAGTCAT	3	12	7	42.1284	1811304538	150	508715308	84	4	0.0712109	0.284844	0.0235888	0.00199391	0.000165122	0.186667	1.10081e-09	1.10081e-09	1	0	0	1	0	0
AAGTCCTC	5	44	8	42.1284	1811304538	150	508715308	352	8.8	0.118685	1.04443	0.0864924	0.00835542	0.000691939	0.469333	4.61293e-09	4.61293e-09	1	0	0	1	0	0
AAGTCG	3	42	6	42.1284	1811304538	150	508715308	252	14	0.0712109	0.996953	0.0825609	0.00598172	0.000495365	0.56	3.30244e-09	3.30244e-09	1	0	0	1	1	0
AAGTCGTAGAATTCTATG	3	12	18	42.1284	1811304538	150	508715308	216	4	0.0712109	0.284844	0.0235888	0.00512719	0.000424599	0.48	2.83066e-09	2.83066e-09	1	0	0	1	0	0
AAGTCT	17	68	6	42.1284	1811304538	150	508715308	408	4	0.403529	1.61411	0.13367	0.00968469	0.00080202	0.16	5.3468e-09	5.3468e-09	1	0	0	1	0	0
AAGTG	154	2325	5	42.1284	1811304538	150	508715308	11625	15.0974	3.65549	55.1885	4.57034	0.275942	0.0228517	0.503247	1.52345e-07	1.52345e-07	1	0	0	1	1	0
AAGTGAATG	39	428	9	42.1284	1811304538	150	508715308	3852	10.9744	0.925742	10.1594	0.841335	0.0914348	0.00757202	0.658462	5.04801e-08	5.04801e-08	1	0	0	1	1	0
AAGTGAC	11	94	7	42.1284	1811304538	150	508715308	658	8.54545	0.261107	2.23128	0.184779	0.0156189	0.00129345	0.398788	8.62303e-09	8.62303e-09	1	0	0	1	0	0
AAGTGAG	6	24	7	42.1284	1811304538	150	508715308	168	4	0.142422	0.569687	0.0471777	0.00398781	0.000330244	0.186667	2.20162e-09	2.20162e-09	1	0	0	1	0	0
AAGTGAGATG	45	347	10	42.1284	1811304538	150	508715308	3470	7.71111	1.06816	8.23673	0.68211	0.0823673	0.0068211	0.514074	4.5474e-08	4.5474e-08	1	0	0	1	1	0
AAGTGAGGTG	4	28	10	42.1284	1811304538	150	508715308	280	7	0.0949479	0.664635	0.0550406	0.00664635	0.000550406	0.466667	3.66937e-09	3.66937e-09	1	0	0	1	0	0
AAGTGC	67	483	6	42.1284	1811304538	150	508715308	2898	7.20896	1.59038	11.465	0.94945	0.0687898	0.0056967	0.288358	3.7978e-08	3.7978e-08	1	0	0	1	0	0
AAGTGCGCAGCGCG	10	43	14	42.1284	1811304538	150	508715308	602	4.3	0.23737	1.02069	0.0845266	0.0142897	0.00118337	0.401333	7.88915e-09	7.88915e-09	1	0	0	1	0	0
AAGTGG	183	1683	6	42.1284	1811304538	150	508715308	10098	9.19672	4.34387	39.9493	3.30833	0.239696	0.01985	0.367869	1.32333e-07	1.32333e-07	1	0	0	1	0	0
AAGTGGAATG	44	383	10	42.1284	1811304538	150	508715308	3830	8.70455	1.04443	9.09126	0.752877	0.0909126	0.00752877	0.580303	5.01918e-08	5.01918e-08	1	0	0	1	1	0
AAGTGGAGCG	7	34	10	42.1284	1811304538	150	508715308	340	4.85714	0.166159	0.807057	0.066835	0.00807057	0.00066835	0.32381	4.45567e-09	4.45567e-09	1	0	0	1	0	0
AAGTGGAGTG	2	12	10	42.1284	1811304538	150	508715308	120	6	0.047474	0.284844	0.0235888	0.00284844	0.000235888	0.4	1.57259e-09	1.57259e-09	1	0	0	1	0	0
AAGTGGATG	7	74	9	42.1284	1811304538	150	508715308	666	10.5714	0.166159	1.75654	0.145464	0.0158088	0.00130918	0.634286	8.72787e-09	8.72787e-09	1	0	0	1	1	0
AAGTGGGAGC	2	8	10	42.1284	1811304538	150	508715308	80	4	0.047474	0.189896	0.0157259	0.00189896	0.000157259	0.266667	1.04839e-09	1.04839e-09	1	0	0	1	0	0
AAGTGT	102	884	6	42.1284	1811304538	150	508715308	5304	8.66667	2.42117	20.9835	1.73771	0.125901	0.0104263	0.346667	6.95084e-08	6.95084e-08	1	0	0	1	0	0
AAGTGTAGTGT	116	938	11	42.1284	1811304538	150	508715308	10318	8.08621	2.75349	22.2653	1.84386	0.244918	0.0202825	0.592989	1.35216e-07	1.35216e-07	1	0	0	1	1	0
AAGTGTG	30	473	7	42.1284	1811304538	150	508715308	3311	15.7667	0.712109	11.2276	0.929793	0.0785931	0.00650855	0.735778	4.33903e-08	4.33903e-08	1	0	0	1	1	0
AAGTGTGT	29	126	8	42.1284	1811304538	150	508715308	1008	4.34483	0.688372	2.99086	0.247683	0.0239269	0.00198146	0.231724	1.32097e-08	1.32097e-08	1	0	0	1	0	0
AAGTGTGTAC	12	61	10	42.1284	1811304538	150	508715308	610	5.08333	0.284844	1.44796	0.11991	0.0144796	0.0011991	0.338889	7.99399e-09	7.99399e-09	1	0	0	1	0	0
AAT	182993	1624436	3	42.1284	1811304538	150	508715308	4873308	8.87704	4343.7	38559.2	3193.21	115.678	9.57964	0.177541	6.38642e-05	6.38642e-05	1	1	1	0	0	0
AATAATAATG	12	50	10	42.1284	1811304538	150	508715308	500	4.16667	0.284844	1.18685	0.0982868	0.0118685	0.000982868	0.277778	6.55245e-09	6.55245e-09	1	0	0	1	0	0
AATAATACC	1	4	9	42.1284	1811304538	150	508715308	36	4	0.023737	0.0949479	0.00786294	0.000854531	7.07665e-05	0.24	4.71777e-10	4.71777e-10	1	0	0	1	0	0
AATAATAGG	8	39	9	42.1284	1811304538	150	508715308	351	4.875	0.189896	0.925742	0.0766637	0.00833168	0.000689973	0.2925	4.59982e-09	4.59982e-09	1	0	0	1	0	0
AATAATATCC	3	14	10	42.1284	1811304538	150	508715308	140	4.66667	0.0712109	0.332318	0.0275203	0.00332318	0.000275203	0.311111	1.83469e-09	1.83469e-09	1	0	0	1	0	0
AATAATC	12	48	7	42.1284	1811304538	150	508715308	336	4	0.284844	1.13937	0.0943553	0.00797562	0.000660487	0.186667	4.40325e-09	4.40325e-09	1	0	0	1	0	0
AATAATCAATC	26	140	11	42.1284	1811304538	150	508715308	1540	5.38462	0.617161	3.32318	0.275203	0.0365549	0.00302723	0.394872	2.01816e-08	2.01816e-08	1	0	0	1	0	0
AATAATCCT	48	214	9	42.1284	1811304538	150	508715308	1926	4.45833	1.13937	5.07971	0.420668	0.0457174	0.00378601	0.2675	2.52401e-08	2.52401e-08	1	0	0	1	0	0
AATAATG	13	55	7	42.1284	1811304538	150	508715308	385	4.23077	0.308581	1.30553	0.108115	0.00913874	0.000756808	0.197436	5.04539e-09	5.04539e-09	1	0	0	1	0	0
AATAATT	79	321	7	42.1284	1811304538	150	508715308	2247	4.06329	1.87522	7.61957	0.631001	0.053337	0.00441701	0.18962	2.94467e-08	2.94467e-08	1	0	0	1	0	0
AATAATTAGT	4	16	10	42.1284	1811304538	150	508715308	160	4	0.0949479	0.379792	0.0314518	0.00379792	0.000314518	0.266667	2.09679e-09	2.09679e-09	1	0	0	1	0	0
AATAC	711	4477	5	42.1284	1811304538	150	508715308	22385	6.29677	16.877	106.27	8.8006	0.531352	0.044003	0.209892	2.93353e-07	2.93353e-07	1	0	0	1	0	0
AATACAG	10	40	7	42.1284	1811304538	150	508715308	280	4	0.23737	0.949479	0.0786294	0.00664635	0.000550406	0.186667	3.66937e-09	3.66937e-09	1	0	0	1	0	0
AATACAT	6	25	7	42.1284	1811304538	150	508715308	175	4.16667	0.142422	0.593424	0.0491434	0.00415397	0.000344004	0.194444	2.29336e-09	2.29336e-09	1	0	0	1	0	0
AATACATC	69	346	8	42.1284	1811304538	150	508715308	2768	5.01449	1.63785	8.21299	0.680145	0.065704	0.00544116	0.26744	3.62744e-08	3.62744e-08	1	0	0	1	0	0
AATACATCGGGTGGC	183	791	15	42.1284	1811304538	150	508715308	11865	4.3224	4.34387	18.7759	1.5549	0.281639	0.0233235	0.43224	1.5549e-07	1.5549e-07	1	0	0	1	0	0
AATACC	36	225	6	42.1284	1811304538	150	508715308	1350	6.25	0.854531	5.34082	0.442291	0.0320449	0.00265374	0.25	1.76916e-08	1.76916e-08	1	0	0	1	0	0
AATACCACC	3	12	9	42.1284	1811304538	150	508715308	108	4	0.0712109	0.284844	0.0235888	0.00256359	0.000212299	0.24	1.41533e-09	1.41533e-09	1	0	0	1	0	0
AATACCC	4	19	7	42.1284	1811304538	150	508715308	133	4.75	0.0949479	0.451003	0.037349	0.00315702	0.000261443	0.221667	1.74295e-09	1.74295e-09	1	0	0	1	0	0
AATACCT	16	68	7	42.1284	1811304538	150	508715308	476	4.25	0.379792	1.61411	0.13367	0.0112988	0.00093569	0.198333	6.23794e-09	6.23794e-09	1	0	0	1	0	0
AATACG	58	249	6	42.1284	1811304538	150	508715308	1494	4.2931	1.37674	5.91051	0.489468	0.035463	0.00293681	0.171724	1.95787e-08	1.95787e-08	1	0	0	1	0	0
AATACGC	5	27	7	42.1284	1811304538	150	508715308	189	5.4	0.118685	0.640898	0.0530749	0.00448629	0.000371524	0.252	2.47683e-09	2.47683e-09	1	0	0	1	0	0
AATACGG	4	18	7	42.1284	1811304538	150	508715308	126	4.5	0.0949479	0.427266	0.0353832	0.00299086	0.000247683	0.21	1.65122e-09	1.65122e-09	1	0	0	1	0	0
AATACT	373	2076	6	42.1284	1811304538	150	508715308	12456	5.56568	8.85389	49.278	4.08087	0.295668	0.0244852	0.222627	1.63235e-07	1.63235e-07	1	0	0	1	0	0
AATACTATCG	1	4	10	42.1284	1811304538	150	508715308	40	4	0.023737	0.0949479	0.00786294	0.000949479	7.86294e-05	0.266667	5.24196e-10	5.24196e-10	1	0	0	1	0	0
AATACTATG	5	20	9	42.1284	1811304538	150	508715308	180	4	0.118685	0.47474	0.0393147	0.00427266	0.000353832	0.24	2.35888e-09	2.35888e-09	1	0	0	1	0	0
AATACTCG	8	32	8	42.1284	1811304538	150	508715308	256	4	0.189896	0.759583	0.0629036	0.00607667	0.000503228	0.213333	3.35486e-09	3.35486e-09	1	0	0	1	0	0
AATAG	497	4414	5	42.1284	1811304538	150	508715308	22070	8.88129	11.7973	104.775	8.67676	0.523875	0.0433838	0.296043	2.89225e-07	2.89225e-07	1	0	0	1	0	0
AATAGAATG	59	239	9	42.1284	1811304538	150	508715308	2151	4.05085	1.40048	5.67314	0.469811	0.0510582	0.0042283	0.243051	2.81887e-08	2.81887e-08	1	0	0	1	0	0
AATAGAC	6	24	7	42.1284	1811304538	150	508715308	168	4	0.142422	0.569687	0.0471777	0.00398781	0.000330244	0.186667	2.20162e-09	2.20162e-09	1	0	0	1	0	0
AATAGAG	4	16	7	42.1284	1811304538	150	508715308	112	4	0.0949479	0.379792	0.0314518	0.00265854	0.000220162	0.186667	1.46775e-09	1.46775e-09	1	0	0	1	0	0
AATAGAT	26	104	7	42.1284	1811304538	150	508715308	728	4	0.617161	2.46865	0.204437	0.0172805	0.00143106	0.186667	9.54037e-09	9.54037e-09	1	0	0	1	0	0
AATAGATGT	16	82	9	42.1284	1811304538	150	508715308	738	5.125	0.379792	1.94643	0.16119	0.0175179	0.00145071	0.3075	9.67142e-09	9.67142e-09	1	0	0	1	0	0
AATAGC	23	136	6	42.1284	1811304538	150	508715308	816	5.91304	0.54595	3.22823	0.26734	0.0193694	0.00160404	0.236522	1.06936e-08	1.06936e-08	1	0	0	1	0	0
AATAGCATAG	27	120	10	42.1284	1811304538	150	508715308	1200	4.44444	0.640898	2.84844	0.235888	0.0284844	0.00235888	0.296296	1.57259e-08	1.57259e-08	1	0	0	1	0	0
AATAGCG	7	37	7	42.1284	1811304538	150	508715308	259	5.28571	0.166159	0.878268	0.0727322	0.00614788	0.000509126	0.246667	3.39417e-09	3.39417e-09	1	0	0	1	0	0
AATAGCGAGTAGCG	112	477	14	42.1284	1811304538	150	508715308	6678	4.25893	2.65854	11.3225	0.937656	0.158516	0.0131272	0.3975	8.75146e-08	8.75146e-08	1	0	0	1	0	0
AATAGG	28	112	6	42.1284	1811304538	150	508715308	672	4	0.664635	2.65854	0.220162	0.0159512	0.00132097	0.16	8.8065e-09	8.8065e-09	1	0	0	1	0	0
AATAGGGGG	3	12	9	42.1284	1811304538	150	508715308	108	4	0.0712109	0.284844	0.0235888	0.00256359	0.000212299	0.24	1.41533e-09	1.41533e-09	1	0	0	1	0	0
AATAGGT	23	103	7	42.1284	1811304538	150	508715308	721	4.47826	0.54595	2.44491	0.202471	0.0171144	0.0014173	0.208986	9.44864e-09	9.44864e-09	1	0	0	1	0	0
AATAGT	384	1853	6	42.1284	1811304538	150	508715308	11118	4.82552	9.115	43.9846	3.64251	0.263908	0.0218551	0.193021	1.457e-07	1.457e-07	1	0	0	1	0	0
AATAGTAATT	6	25	10	42.1284	1811304538	150	508715308	250	4.16667	0.142422	0.593424	0.0491434	0.00593424	0.000491434	0.277778	3.27623e-09	3.27623e-09	1	0	0	1	0	0
AATAGTC	2	8	7	42.1284	1811304538	150	508715308	56	4	0.047474	0.189896	0.0157259	0.00132927	0.000110081	0.186667	7.33875e-10	7.33875e-10	1	0	0	1	0	0
AATAGTG	24	149	7	42.1284	1811304538	150	508715308	1043	6.20833	0.569687	3.53681	0.292895	0.0247577	0.00205026	0.289722	1.36684e-08	1.36684e-08	1	0	0	1	0	0
AATAT	3061	16906	5	42.1284	1811304538	150	508715308	84530	5.52303	72.6589	401.297	33.2327	2.00649	0.166164	0.184101	1.10776e-06	1.10776e-06	1	0	0	1	0	0
AATATAATGT	33	132	10	42.1284	1811304538	150	508715308	1320	4	0.78332	3.13328	0.259477	0.0313328	0.00259477	0.266667	1.72985e-08	1.72985e-08	1	0	0	1	0	0
AATATAC	87	396	7	42.1284	1811304538	150	508715308	2772	4.55172	2.06512	9.39984	0.778431	0.0657989	0.00544902	0.212414	3.63268e-08	3.63268e-08	1	0	0	1	0	0
AATATACGT	16	70	9	42.1284	1811304538	150	508715308	630	4.375	0.379792	1.66159	0.137602	0.0149543	0.00123841	0.2625	8.25609e-09	8.25609e-09	1	0	0	1	0	0
AATATAG	45	252	7	42.1284	1811304538	150	508715308	1764	5.6	1.06816	5.98172	0.495365	0.041872	0.00346756	0.261333	2.31171e-08	2.31171e-08	1	0	0	1	0	0
AATATAT	114	479	7	42.1284	1811304538	150	508715308	3353	4.20175	2.70602	11.37	0.941588	0.0795901	0.00659111	0.196082	4.39408e-08	4.39408e-08	1	0	0	1	0	0
AATATC	145	595	6	42.1284	1811304538	150	508715308	3570	4.10345	3.44186	14.1235	1.16961	0.084741	0.00701768	0.164138	4.67845e-08	4.67845e-08	1	0	0	1	0	0
AATATCAG	1	5	8	42.1284	1811304538	150	508715308	40	5	0.023737	0.118685	0.00982868	0.000949479	7.86294e-05	0.266667	5.24196e-10	5.24196e-10	1	0	0	1	0	0
AATATCATAATCT	21	95	13	42.1284	1811304538	150	508715308	1235	4.52381	0.498477	2.25501	0.186745	0.0293152	0.00242768	0.392063	1.61846e-08	1.61846e-08	1	0	0	1	0	0
AATATCC	19	90	7	42.1284	1811304538	150	508715308	630	4.73684	0.451003	2.13633	0.176916	0.0149543	0.00123841	0.221053	8.25609e-09	8.25609e-09	1	0	0	1	0	0
AATATCT	20	81	7	42.1284	1811304538	150	508715308	567	4.05	0.47474	1.9227	0.159225	0.0134589	0.00111457	0.189	7.43048e-09	7.43048e-09	1	0	0	1	0	0
AATATCTCCT	1	4	10	42.1284	1811304538	150	508715308	40	4	0.023737	0.0949479	0.00786294	0.000949479	7.86294e-05	0.266667	5.24196e-10	5.24196e-10	1	0	0	1	0	0
AATATG	755	3497	6	42.1284	1811304538	150	508715308	20982	4.63179	17.9214	83.0082	6.87418	0.498049	0.0412451	0.185272	2.74967e-07	2.74967e-07	1	0	0	1	0	0
AATATGC	38	170	7	42.1284	1811304538	150	508715308	1190	4.47368	0.902005	4.03529	0.334175	0.028247	0.00233923	0.208772	1.55948e-08	1.55948e-08	1	0	0	1	0	0
AATATGG	16	76	7	42.1284	1811304538	150	508715308	532	4.75	0.379792	1.80401	0.149396	0.0126281	0.00104577	0.221667	6.97181e-09	6.97181e-09	1	0	0	1	0	0
AATATGGAGGATGC	3	12	14	42.1284	1811304538	150	508715308	168	4	0.0712109	0.284844	0.0235888	0.00398781	0.000330244	0.373333	2.20162e-09	2.20162e-09	1	0	0	1	0	0
AATATGGCGTC	10	40	11	42.1284	1811304538	150	508715308	440	4	0.23737	0.949479	0.0786294	0.0104443	0.000864924	0.293333	5.76616e-09	5.76616e-09	1	0	0	1	0	0
AATATGGTAGATTC	18	76	14	42.1284	1811304538	150	508715308	1064	4.22222	0.427266	1.80401	0.149396	0.0252561	0.00209154	0.394074	1.39436e-08	1.39436e-08	1	0	0	1	0	0
AATATGT	16	64	7	42.1284	1811304538	150	508715308	448	4	0.379792	1.51917	0.125807	0.0106342	0.00088065	0.186667	5.871e-09	5.871e-09	1	0	0	1	0	0
AATATT	270	1113	6	42.1284	1811304538	150	508715308	6678	4.12222	6.40898	26.4193	2.18786	0.158516	0.0131272	0.164889	8.75146e-08	8.75146e-08	1	0	0	1	0	0
AATATTAGAT	8	37	10	42.1284	1811304538	150	508715308	370	4.625	0.189896	0.878268	0.0727322	0.00878268	0.000727322	0.308333	4.84882e-09	4.84882e-09	1	0	0	1	0	0
AATATTC	7	28	7	42.1284	1811304538	150	508715308	196	4	0.166159	0.664635	0.0550406	0.00465245	0.000385284	0.186667	2.56856e-09	2.56856e-09	1	0	0	1	0	0
AATC	597	5875	4	42.1284	1811304538	150	508715308	23500	9.84087	14.171	139.455	11.5487	0.557819	0.0461948	0.262423	3.07965e-07	3.07965e-07	1	0	0	0	0	0
AATCAC	22	255	6	42.1284	1811304538	150	508715308	1530	11.5909	0.522213	6.05293	0.501263	0.0363176	0.00300758	0.463636	2.00505e-08	2.00505e-08	1	0	0	1	0	0
AATCACC	6	27	7	42.1284	1811304538	150	508715308	189	4.5	0.142422	0.640898	0.0530749	0.00448629	0.000371524	0.21	2.47683e-09	2.47683e-09	1	0	0	1	0	0
AATCACGC	6	24	8	42.1284	1811304538	150	508715308	192	4	0.142422	0.569687	0.0471777	0.0045575	0.000377421	0.213333	2.51614e-09	2.51614e-09	1	0	0	1	0	0
AATCACT	261	1309	7	42.1284	1811304538	150	508715308	9163	5.01533	6.19535	31.0717	2.57315	0.217502	0.018012	0.234049	1.2008e-07	1.2008e-07	1	0	0	1	0	0
AATCACTC	13	70	8	42.1284	1811304538	150	508715308	560	5.38462	0.308581	1.66159	0.137602	0.0132927	0.00110081	0.287179	7.33875e-09	7.33875e-09	1	0	0	1	0	0
AATCAG	33	156	6	42.1284	1811304538	150	508715308	936	4.72727	0.78332	3.70297	0.306655	0.0222178	0.00183993	0.189091	1.22662e-08	1.22662e-08	1	0	0	1	0	0
AATCAGTC	9	73	8	42.1284	1811304538	150	508715308	584	8.11111	0.213633	1.7328	0.143499	0.0138624	0.00114799	0.432593	7.65327e-09	7.65327e-09	1	0	0	1	0	0
AATCAT	89	384	6	42.1284	1811304538	150	508715308	2304	4.31461	2.11259	9.115	0.754843	0.05469	0.00452906	0.172584	3.01937e-08	3.01937e-08	1	0	0	1	0	0
AATCATC	13	52	7	42.1284	1811304538	150	508715308	364	4	0.308581	1.23432	0.102218	0.00864026	0.000715528	0.186667	4.77019e-09	4.77019e-09	1	0	0	1	0	0
AATCATCATCATCATCATC	1	6	19	42.1284	1811304538	150	508715308	114	6	0.023737	0.142422	0.0117944	0.00270602	0.000224094	0.76	1.49396e-09	1.49396e-09	1	0	0	1	1	0
AATCATT	200	1038	7	42.1284	1811304538	150	508715308	7266	5.19	4.7474	24.639	2.04043	0.172473	0.014283	0.2422	9.52203e-08	9.52203e-08	1	0	0	1	0	0
AATCC	41	306	5	42.1284	1811304538	150	508715308	1530	7.46341	0.973216	7.26351	0.601515	0.0363176	0.00300758	0.24878	2.00505e-08	2.00505e-08	1	0	0	1	0	0
AATCCATC	1	5	8	42.1284	1811304538	150	508715308	40	5	0.023737	0.118685	0.00982868	0.000949479	7.86294e-05	0.266667	5.24196e-10	5.24196e-10	1	0	0	1	0	0
AATCCC	10	49	6	42.1284	1811304538	150	508715308	294	4.9	0.23737	1.16311	0.0963211	0.00697867	0.000577926	0.196	3.85284e-09	3.85284e-09	1	0	0	1	0	0
AATCCCC	2	12	7	42.1284	1811304538	150	508715308	84	6	0.047474	0.284844	0.0235888	0.00199391	0.000165122	0.28	1.10081e-09	1.10081e-09	1	0	0	1	0	0
AATCCG	26	104	6	42.1284	1811304538	150	508715308	624	4	0.617161	2.46865	0.204437	0.0148119	0.00122662	0.16	8.17746e-09	8.17746e-09	1	0	0	1	0	0
AATCCT	93	506	6	42.1284	1811304538	150	508715308	3036	5.44086	2.20754	12.0109	0.994662	0.0720655	0.00596797	0.217634	3.97865e-08	3.97865e-08	1	0	0	1	0	0
AATCCTAATGG	6	24	11	42.1284	1811304538	150	508715308	264	4	0.142422	0.569687	0.0471777	0.00626656	0.000518954	0.293333	3.4597e-09	3.4597e-09	1	0	0	1	0	0
AATCCTATG	5	20	9	42.1284	1811304538	150	508715308	180	4	0.118685	0.47474	0.0393147	0.00427266	0.000353832	0.24	2.35888e-09	2.35888e-09	1	0	0	1	0	0
AATCCTG	2	8	7	42.1284	1811304538	150	508715308	56	4	0.047474	0.189896	0.0157259	0.00132927	0.000110081	0.186667	7.33875e-10	7.33875e-10	1	0	0	1	0	0
AATCG	13	84	5	42.1284	1811304538	150	508715308	420	6.46154	0.308581	1.99391	0.165122	0.00996953	0.000825609	0.215385	5.50406e-09	5.50406e-09	1	0	0	1	0	0
AATCGAGAGAG	1	4	11	42.1284	1811304538	150	508715308	44	4	0.023737	0.0949479	0.00786294	0.00104443	8.64924e-05	0.293333	5.76616e-10	5.76616e-10	1	0	0	1	0	0
AATCGAT	5	20	7	42.1284	1811304538	150	508715308	140	4	0.118685	0.47474	0.0393147	0.00332318	0.000275203	0.186667	1.83469e-09	1.83469e-09	1	0	0	1	0	0
AATCGCT	1	5	7	42.1284	1811304538	150	508715308	35	5	0.023737	0.118685	0.00982868	0.000830794	6.88008e-05	0.233333	4.58672e-10	4.58672e-10	1	0	0	1	0	0
AATCGG	4	18	6	42.1284	1811304538	150	508715308	108	4.5	0.0949479	0.427266	0.0353832	0.00256359	0.000212299	0.18	1.41533e-09	1.41533e-09	1	0	0	1	0	0
AATCGT	4	16	6	42.1284	1811304538	150	508715308	96	4	0.0949479	0.379792	0.0314518	0.00227875	0.000188711	0.16	1.25807e-09	1.25807e-09	1	0	0	1	0	0
AATCGTAGTCGT	3	12	12	42.1284	1811304538	150	508715308	144	4	0.0712109	0.284844	0.0235888	0.00341812	0.000283066	0.32	1.88711e-09	1.88711e-09	1	0	0	1	0	0
AATCT	428	2484	5	42.1284	1811304538	150	508715308	12420	5.80374	10.1594	58.9627	4.88289	0.294813	0.0244144	0.193458	1.62763e-07	1.62763e-07	1	0	0	1	0	0
AATCTAG	3	12	7	42.1284	1811304538	150	508715308	84	4	0.0712109	0.284844	0.0235888	0.00199391	0.000165122	0.186667	1.10081e-09	1.10081e-09	1	0	0	1	0	0
AATCTAT	13	75	7	42.1284	1811304538	150	508715308	525	5.76923	0.308581	1.78027	0.14743	0.0124619	0.00103201	0.269231	6.88008e-09	6.88008e-09	1	0	0	1	0	0
AATCTATC	20	176	8	42.1284	1811304538	150	508715308	1408	8.8	0.47474	4.17771	0.34597	0.0334217	0.00276776	0.469333	1.84517e-08	1.84517e-08	1	0	0	1	0	0
AATCTC	34	279	6	42.1284	1811304538	150	508715308	1674	8.20588	0.807057	6.62262	0.54844	0.0397357	0.00329064	0.328235	2.19376e-08	2.19376e-08	1	0	0	1	0	0
AATCTCC	160	1195	7	42.1284	1811304538	150	508715308	8365	7.46875	3.79792	28.3657	2.34905	0.19856	0.0164434	0.348542	1.09623e-07	1.09623e-07	1	0	0	1	0	0
AATCTCT	19	87	7	42.1284	1811304538	150	508715308	609	4.57895	0.451003	2.06512	0.171019	0.0144558	0.00119713	0.213684	7.98089e-09	7.98089e-09	1	0	0	1	0	0
AATCTG	90	824	6	42.1284	1811304538	150	508715308	4944	9.15556	2.13633	19.5593	1.61977	0.117356	0.0097186	0.366222	6.47907e-08	6.47907e-08	1	0	0	1	0	0
AATCTGC	3	12	7	42.1284	1811304538	150	508715308	84	4	0.0712109	0.284844	0.0235888	0.00199391	0.000165122	0.186667	1.10081e-09	1.10081e-09	1	0	0	1	0	0
AATG	4099	54053	4	42.1284	1811304538	150	508715308	216212	13.1869	97.2979	1283.05	106.254	5.13222	0.425016	0.35165	2.83344e-06	2.83344e-06	1	0	0	0	0	0
AATGAATTCAGAGAATTC	20	99	18	42.1284	1811304538	150	508715308	1782	4.95	0.47474	2.34996	0.194608	0.0422993	0.00350294	0.594	2.33529e-08	2.33529e-08	1	0	0	1	1	0
AATGAC	8014	73669	6	42.1284	1811304538	150	508715308	442014	9.19254	190.228	1748.68	144.814	10.4921	0.868883	0.367702	5.79255e-06	5.79255e-06	1	0	0	1	0	0
AATGACACGGAC	1	4	12	42.1284	1811304538	150	508715308	48	4	0.023737	0.0949479	0.00786294	0.00113937	9.43553e-05	0.32	6.29036e-10	6.29036e-10	1	0	0	1	0	0
AATGACAGCC	1	4	10	42.1284	1811304538	150	508715308	40	4	0.023737	0.0949479	0.00786294	0.000949479	7.86294e-05	0.266667	5.24196e-10	5.24196e-10	1	0	0	1	0	0
AATGACGAC	72	366	9	42.1284	1811304538	150	508715308	3294	5.08333	1.70906	8.68773	0.719459	0.0781896	0.00647513	0.305	4.31676e-08	4.31676e-08	1	0	0	1	0	0
AATGACGG	1	4	8	42.1284	1811304538	150	508715308	32	4	0.023737	0.0949479	0.00786294	0.000759583	6.29036e-05	0.213333	4.19357e-10	4.19357e-10	1	0	0	1	0	0
AATGACT	9	56	7	42.1284	1811304538	150	508715308	392	6.22222	0.213633	1.32927	0.110081	0.00930489	0.000770569	0.29037	5.13712e-09	5.13712e-09	1	0	0	1	0	0
AATGACTG	2	31	8	42.1284	1811304538	150	508715308	248	15.5	0.047474	0.735846	0.0609378	0.00588677	0.000487503	0.826667	3.25002e-09	3.25002e-09	1	0	0	1	1	0
AATGAG	105	943	6	42.1284	1811304538	150	508715308	5658	8.98095	2.49238	22.384	1.85369	0.134304	0.0111221	0.359238	7.41476e-08	7.41476e-08	1	0	0	1	0	0
AATGAGATGG	10	62	10	42.1284	1811304538	150	508715308	620	6.2	0.23737	1.47169	0.121876	0.0147169	0.00121876	0.413333	8.12504e-09	8.12504e-09	1	0	0	1	0	0
AATGAGGT	2	10	8	42.1284	1811304538	150	508715308	80	5	0.047474	0.23737	0.0196574	0.00189896	0.000157259	0.266667	1.04839e-09	1.04839e-09	1	0	0	1	0	0
AATGAGGTG	11	82	9	42.1284	1811304538	150	508715308	738	7.45455	0.261107	1.94643	0.16119	0.0175179	0.00145071	0.447273	9.67142e-09	9.67142e-09	1	0	0	1	0	0
AATGAGGTGG	3	18	10	42.1284	1811304538	150	508715308	180	6	0.0712109	0.427266	0.0353832	0.00427266	0.000353832	0.4	2.35888e-09	2.35888e-09	1	0	0	1	0	0
AATGAGT	16	65	7	42.1284	1811304538	150	508715308	455	4.0625	0.379792	1.5429	0.127773	0.0108003	0.00089441	0.189583	5.96273e-09	5.96273e-09	1	0	0	1	0	0
AATGAGTG	96	461	8	42.1284	1811304538	150	508715308	3688	4.80208	2.27875	10.9427	0.906204	0.087542	0.00724963	0.256111	4.83309e-08	4.83309e-08	1	0	0	1	0	0
AATGAT	159	826	6	42.1284	1811304538	150	508715308	4956	5.19497	3.77418	19.6067	1.6237	0.11764	0.00974219	0.207799	6.49479e-08	6.49479e-08	1	0	0	1	0	0
AATGATC	3	12	7	42.1284	1811304538	150	508715308	84	4	0.0712109	0.284844	0.0235888	0.00199391	0.000165122	0.186667	1.10081e-09	1.10081e-09	1	0	0	1	0	0
AATGATCTACGATC	40	160	14	42.1284	1811304538	150	508715308	2240	4	0.949479	3.79792	0.314518	0.0531708	0.00440325	0.373333	2.9355e-08	2.9355e-08	1	0	0	1	0	0
AATGATG	22	153	7	42.1284	1811304538	150	508715308	1071	6.95455	0.522213	3.63176	0.300758	0.0254223	0.0021053	0.324545	1.40354e-08	1.40354e-08	1	0	0	1	0	0
AATGC	63	608	5	42.1284	1811304538	150	508715308	3040	9.65079	1.49543	14.4321	1.19517	0.0721604	0.00597584	0.321693	3.98389e-08	3.98389e-08	1	0	0	1	0	0
AATGCAATGG	20	159	10	42.1284	1811304538	150	508715308	1590	7.95	0.47474	3.77418	0.312552	0.0377418	0.00312552	0.53	2.08368e-08	2.08368e-08	1	0	0	1	1	0
AATGCAATGTGC	249	1012	12	42.1284	1811304538	150	508715308	12144	4.06426	5.91051	24.0218	1.98932	0.288262	0.0238719	0.325141	1.59146e-07	1.59146e-07	1	0	0	1	0	0
AATGCAT	10	40	7	42.1284	1811304538	150	508715308	280	4	0.23737	0.949479	0.0786294	0.00664635	0.000550406	0.186667	3.66937e-09	3.66937e-09	1	0	0	1	0	0
AATGCC	19	86	6	42.1284	1811304538	150	508715308	516	4.52632	0.451003	2.04138	0.169053	0.0122483	0.00101432	0.181053	6.76213e-09	6.76213e-09	1	0	0	1	0	0
AATGCCT	9	36	7	42.1284	1811304538	150	508715308	252	4	0.213633	0.854531	0.0707665	0.00598172	0.000495365	0.186667	3.30244e-09	3.30244e-09	1	0	0	1	0	0
AATGCG	11	44	6	42.1284	1811304538	150	508715308	264	4	0.261107	1.04443	0.0864924	0.00626656	0.000518954	0.16	3.4597e-09	3.4597e-09	1	0	0	1	0	0
AATGCGAGGAGCG	1	5	13	42.1284	1811304538	150	508715308	65	5	0.023737	0.118685	0.00982868	0.0015429	0.000127773	0.433333	8.51819e-10	8.51819e-10	1	0	0	1	0	0
AATGCT	3	12	6	42.1284	1811304538	150	508715308	72	4	0.0712109	0.284844	0.0235888	0.00170906	0.000141533	0.16	9.43553e-10	9.43553e-10	1	0	0	1	0	0
AATGCTCGGCACG	1	4	13	42.1284	1811304538	150	508715308	52	4	0.023737	0.0949479	0.00786294	0.00123432	0.000102218	0.346667	6.81455e-10	6.81455e-10	1	0	0	1	0	0
AATGCTCTCTC	13	52	11	42.1284	1811304538	150	508715308	572	4	0.308581	1.23432	0.102218	0.0135776	0.0011244	0.293333	7.49601e-09	7.49601e-09	1	0	0	1	0	0
AATGG	826	15267	5	42.1284	1811304538	150	508715308	76335	18.4831	19.6067	362.392	30.0109	1.81196	0.150054	0.616102	1.00036e-06	1.00036e-06	1	0	0	1	1	0
AATGGACCT	4	22	9	42.1284	1811304538	150	508715308	198	5.5	0.0949479	0.522213	0.0432462	0.00469992	0.000389216	0.33	2.59477e-09	2.59477e-09	1	0	0	1	0	0
AATGGAGTGG	372	3382	10	42.1284	1811304538	150	508715308	33820	9.0914	8.83016	80.2785	6.64812	0.802785	0.0664812	0.606093	4.43208e-07	4.43208e-07	1	0	0	1	1	0
AATGGAT	34	136	7	42.1284	1811304538	150	508715308	952	4	0.807057	3.22823	0.26734	0.0225976	0.00187138	0.186667	1.24759e-08	1.24759e-08	1	0	0	1	0	0
AATGGATG	1	5	8	42.1284	1811304538	150	508715308	40	5	0.023737	0.118685	0.00982868	0.000949479	7.86294e-05	0.266667	5.24196e-10	5.24196e-10	1	0	0	1	0	0
AATGGC	162	1544	6	42.1284	1811304538	150	508715308	9264	9.53086	3.84539	36.6499	3.0351	0.219899	0.0182106	0.381235	1.21404e-07	1.21404e-07	1	0	0	1	0	0
AATGGCT	28	112	7	42.1284	1811304538	150	508715308	784	4	0.664635	2.65854	0.220162	0.0186098	0.00154114	0.186667	1.02742e-08	1.02742e-08	1	0	0	1	0	0
AATGGG	30	136	6	42.1284	1811304538	150	508715308	816	4.53333	0.712109	3.22823	0.26734	0.0193694	0.00160404	0.181333	1.06936e-08	1.06936e-08	1	0	0	1	0	0
AATGGGATGG	1	5	10	42.1284	1811304538	150	508715308	50	5	0.023737	0.118685	0.00982868	0.00118685	9.82868e-05	0.333333	6.55245e-10	6.55245e-10	1	0	0	1	0	0
AATGGGCGGGATC	6	27	13	42.1284	1811304538	150	508715308	351	4.5	0.142422	0.640898	0.0530749	0.00833168	0.000689973	0.39	4.59982e-09	4.59982e-09	1	0	0	1	0	0
AATGGGTG	5	23	8	42.1284	1811304538	150	508715308	184	4.6	0.118685	0.54595	0.0452119	0.0043676	0.000361695	0.245333	2.4113e-09	2.4113e-09	1	0	0	1	0	0
AATGGT	63	281	6	42.1284	1811304538	150	508715308	1686	4.46032	1.49543	6.67009	0.552372	0.0400205	0.00331423	0.178413	2.20949e-08	2.20949e-08	1	0	0	1	0	0
AATGGTC	5	42	7	42.1284	1811304538	150	508715308	294	8.4	0.118685	0.996953	0.0825609	0.00697867	0.000577926	0.392	3.85284e-09	3.85284e-09	1	0	0	1	0	0
AATGGTCAGTAT	1	4	12	42.1284	1811304538	150	508715308	48	4	0.023737	0.0949479	0.00786294	0.00113937	9.43553e-05	0.32	6.29036e-10	6.29036e-10	1	0	0	1	0	0
AATGGTG	3	18	7	42.1284	1811304538	150	508715308	126	6	0.0712109	0.427266	0.0353832	0.00299086	0.000247683	0.28	1.65122e-09	1.65122e-09	1	0	0	1	0	0
AATGT	344	2538	5	42.1284	1811304538	150	508715308	12690	7.37791	8.16552	60.2444	4.98904	0.301222	0.0249452	0.24593	1.66301e-07	1.66301e-07	1	0	0	1	0	0
AATGTAC	37	148	7	42.1284	1811304538	150	508715308	1036	4	0.878268	3.51307	0.290929	0.0245915	0.0020365	0.186667	1.35767e-08	1.35767e-08	1	0	0	1	0	0
AATGTAG	52	246	7	42.1284	1811304538	150	508715308	1722	4.73077	1.23432	5.8393	0.483571	0.0408751	0.003385	0.220769	2.25666e-08	2.25666e-08	1	0	0	1	0	0
AATGTAT	33	146	7	42.1284	1811304538	150	508715308	1022	4.42424	0.78332	3.4656	0.286997	0.0242592	0.00200898	0.206465	1.33932e-08	1.33932e-08	1	0	0	1	0	0
AATGTATATATGTAT	6	24	15	42.1284	1811304538	150	508715308	360	4	0.142422	0.569687	0.0471777	0.00854531	0.000707665	0.4	4.71777e-09	4.71777e-09	1	0	0	1	0	0
AATGTC	299	4128	6	42.1284	1811304538	150	508715308	24768	13.806	7.09736	97.9862	8.11456	0.587917	0.0486873	0.552241	3.24582e-07	3.24582e-07	1	0	0	1	1	0
AATGTCC	24	102	7	42.1284	1811304538	150	508715308	714	4.25	0.569687	2.42117	0.200505	0.0169482	0.00140354	0.198333	9.3569e-09	9.3569e-09	1	0	0	1	0	0
AATGTCGGTGTC	12	65	12	42.1284	1811304538	150	508715308	780	5.41667	0.284844	1.5429	0.127773	0.0185148	0.00153327	0.433333	1.02218e-08	1.02218e-08	1	0	0	1	0	0
AATGTG	36	220	6	42.1284	1811304538	150	508715308	1320	6.11111	0.854531	5.22213	0.432462	0.0313328	0.00259477	0.244444	1.72985e-08	1.72985e-08	1	0	0	1	0	0
AATGTGC	24	101	7	42.1284	1811304538	150	508715308	707	4.20833	0.569687	2.39743	0.198539	0.016782	0.00138978	0.196389	9.26517e-09	9.26517e-09	1	0	0	1	0	0
AATGTGCAGG	12	73	10	42.1284	1811304538	150	508715308	730	6.08333	0.284844	1.7328	0.143499	0.017328	0.00143499	0.405556	9.56658e-09	9.56658e-09	1	0	0	1	0	0
AATGTGT	2	8	7	42.1284	1811304538	150	508715308	56	4	0.047474	0.189896	0.0157259	0.00132927	0.000110081	0.186667	7.33875e-10	7.33875e-10	1	0	0	1	0	0
AATGTGTGTC	3	14	10	42.1284	1811304538	150	508715308	140	4.66667	0.0712109	0.332318	0.0275203	0.00332318	0.000275203	0.311111	1.83469e-09	1.83469e-09	1	0	0	1	0	0
AATT	1778	11397	4	42.1284	1811304538	150	508715308	45588	6.41001	42.2043	270.53	22.4035	1.08212	0.089614	0.170934	5.97426e-07	5.97426e-07	1	0	0	0	0	0
AATTAC	257	1620	6	42.1284	1811304538	150	508715308	9720	6.3035	6.1004	38.4539	3.18449	0.230723	0.019107	0.25214	1.2738e-07	1.2738e-07	1	0	0	1	0	0
AATTACC	5	20	7	42.1284	1811304538	150	508715308	140	4	0.118685	0.47474	0.0393147	0.00332318	0.000275203	0.186667	1.83469e-09	1.83469e-09	1	0	0	1	0	0
AATTACG	7	28	7	42.1284	1811304538	150	508715308	196	4	0.166159	0.664635	0.0550406	0.00465245	0.000385284	0.186667	2.56856e-09	2.56856e-09	1	0	0	1	0	0
AATTACT	19	85	7	42.1284	1811304538	150	508715308	595	4.47368	0.451003	2.01764	0.167088	0.0141235	0.00116961	0.208772	7.79742e-09	7.79742e-09	1	0	0	1	0	0
AATTAG	193	837	6	42.1284	1811304538	150	508715308	5022	4.33679	4.58124	19.8678	1.64532	0.119207	0.00987193	0.173472	6.58128e-08	6.58128e-08	1	0	0	1	0	0
AATTAT	587	2428	6	42.1284	1811304538	150	508715308	14568	4.13629	13.9336	57.6334	4.77281	0.3458	0.0286368	0.165451	1.90912e-07	1.90912e-07	1	0	0	1	0	0
AATTATAC	62	251	8	42.1284	1811304538	150	508715308	2008	4.04839	1.47169	5.95798	0.4934	0.0476638	0.0039472	0.215914	2.63147e-08	2.63147e-08	1	0	0	1	0	0
AATTATACGAATTCCTCG	24	103	18	42.1284	1811304538	150	508715308	1854	4.29167	0.569687	2.44491	0.202471	0.0440084	0.00364447	0.515	2.42965e-08	2.42965e-08	1	0	0	1	1	0
AATTATC	8	32	7	42.1284	1811304538	150	508715308	224	4	0.189896	0.759583	0.0629036	0.00531708	0.000440325	0.186667	2.9355e-09	2.9355e-09	1	0	0	1	0	0
AATTATG	5	25	7	42.1284	1811304538	150	508715308	175	5	0.118685	0.593424	0.0491434	0.00415397	0.000344004	0.233333	2.29336e-09	2.29336e-09	1	0	0	1	0	0
AATTC	424	2894	5	42.1284	1811304538	150	508715308	14470	6.82547	10.0645	68.6948	5.68884	0.343474	0.0284442	0.227516	1.89628e-07	1.89628e-07	1	0	0	1	0	0
AATTCACAG	1	4	9	42.1284	1811304538	150	508715308	36	4	0.023737	0.0949479	0.00786294	0.000854531	7.07665e-05	0.24	4.71777e-10	4.71777e-10	1	0	0	1	0	0
AATTCACAGAATTCATAG	1	4	18	42.1284	1811304538	150	508715308	72	4	0.023737	0.0949479	0.00786294	0.00170906	0.000141533	0.48	9.43553e-10	9.43553e-10	1	0	0	1	0	0
AATTCACGGAATTCAGGG	1	5	18	42.1284	1811304538	150	508715308	90	5	0.023737	0.118685	0.00982868	0.00213633	0.000176916	0.6	1.17944e-09	1.17944e-09	1	0	0	1	1	0
AATTCACGGAATTCATAG	11	51	18	42.1284	1811304538	150	508715308	918	4.63636	0.261107	1.21059	0.100253	0.0217905	0.00180455	0.556364	1.20303e-08	1.20303e-08	1	0	0	1	1	0
AATTCAGAG	31	126	9	42.1284	1811304538	150	508715308	1134	4.06452	0.735846	2.99086	0.247683	0.0269177	0.00222914	0.243871	1.4861e-08	1.4861e-08	1	0	0	1	0	0
AATTCAGGGAATTCATAG	2	8	18	42.1284	1811304538	150	508715308	144	4	0.047474	0.189896	0.0157259	0.00341812	0.000283066	0.48	1.88711e-09	1.88711e-09	1	0	0	1	0	0
AATTCAGGGAATTCGTAG	1	5	18	42.1284	1811304538	150	508715308	90	5	0.023737	0.118685	0.00982868	0.00213633	0.000176916	0.6	1.17944e-09	1.17944e-09	1	0	0	1	1	0
AATTCATGGAATTCGAGG	3	16	18	42.1284	1811304538	150	508715308	288	5.33333	0.0712109	0.379792	0.0314518	0.00683625	0.000566132	0.64	3.77421e-09	3.77421e-09	1	0	0	1	1	0
AATTCATGGAATTCGTAG	1	8	18	42.1284	1811304538	150	508715308	144	8	0.023737	0.189896	0.0157259	0.00341812	0.000283066	0.96	1.88711e-09	1.88711e-09	1	0	0	1	1	0
AATTCC	61	740	6	42.1284	1811304538	150	508715308	4440	12.1311	1.44796	17.5654	1.45464	0.105392	0.00872787	0.485246	5.81858e-08	5.81858e-08	1	0	0	1	0	0
AATTCGGTAGAATTGATAG	9	40	19	42.1284	1811304538	150	508715308	760	4.44444	0.213633	0.949479	0.0786294	0.0180401	0.00149396	0.562963	9.95973e-09	9.95973e-09	1	0	0	1	1	0
AATTCTC	12	48	7	42.1284	1811304538	150	508715308	336	4	0.284844	1.13937	0.0943553	0.00797562	0.000660487	0.186667	4.40325e-09	4.40325e-09	1	0	0	1	0	0
AATTCTCATC	8	34	10	42.1284	1811304538	150	508715308	340	4.25	0.189896	0.807057	0.066835	0.00807057	0.00066835	0.283333	4.45567e-09	4.45567e-09	1	0	0	1	0	0
AATTGAC	22	88	7	42.1284	1811304538	150	508715308	616	4	0.522213	2.08885	0.172985	0.014622	0.00121089	0.186667	8.07262e-09	8.07262e-09	1	0	0	1	0	0
AATTGC	6	25	6	42.1284	1811304538	150	508715308	150	4.16667	0.142422	0.593424	0.0491434	0.00356055	0.00029486	0.166667	1.96574e-09	1.96574e-09	1	0	0	1	0	0
AATTGCC	2	8	7	42.1284	1811304538	150	508715308	56	4	0.047474	0.189896	0.0157259	0.00132927	0.000110081	0.186667	7.33875e-10	7.33875e-10	1	0	0	1	0	0
AC	72105	1216501	2	42.1284	1811304538	150	508715308	2433002	16.8712	1711.55	28876.1	2391.32	57.7521	4.78264	0.22495	3.18843e-05	3.18843e-05	1	1	1	0	0	0
ACACACACG	5	23	9	42.1284	1811304538	150	508715308	207	4.6	0.118685	0.54595	0.0452119	0.00491355	0.000406907	0.276	2.71272e-09	2.71272e-09	1	0	0	1	0	0
ACACACAGGC	2	8	10	42.1284	1811304538	150	508715308	80	4	0.047474	0.189896	0.0157259	0.00189896	0.000157259	0.266667	1.04839e-09	1.04839e-09	1	0	0	1	0	0
ACACACGACCACG	1	4	13	42.1284	1811304538	150	508715308	52	4	0.023737	0.0949479	0.00786294	0.00123432	0.000102218	0.346667	6.81455e-10	6.81455e-10	1	0	0	1	0	0
ACACACT	44	317	7	42.1284	1811304538	150	508715308	2219	7.20455	1.04443	7.52462	0.623138	0.0526724	0.00436197	0.336212	2.90798e-08	2.90798e-08	1	0	0	1	0	0
ACACAG	819	8398	6	42.1284	1811304538	150	508715308	50388	10.254	19.4406	199.343	16.5083	1.19606	0.0990495	0.410159	6.6033e-07	6.6033e-07	1	0	0	1	0	0
ACACAGC	15	79	7	42.1284	1811304538	150	508715308	553	5.26667	0.356055	1.87522	0.155293	0.0131265	0.00108705	0.245778	7.24701e-09	7.24701e-09	1	0	0	1	0	0
ACACAGCGACAGCG	1	4	14	42.1284	1811304538	150	508715308	56	4	0.023737	0.0949479	0.00786294	0.00132927	0.000110081	0.373333	7.33875e-10	7.33875e-10	1	0	0	1	0	0
ACACAGGC	15	60	8	42.1284	1811304538	150	508715308	480	4	0.356055	1.42422	0.117944	0.0113937	0.000943553	0.213333	6.29036e-09	6.29036e-09	1	0	0	1	0	0
ACACAGT	8	33	7	42.1284	1811304538	150	508715308	231	4.125	0.189896	0.78332	0.0648693	0.00548324	0.000454085	0.1925	3.02723e-09	3.02723e-09	1	0	0	1	0	0
ACACAT	1194	13549	6	42.1284	1811304538	150	508715308	81294	11.3476	28.342	321.612	26.6338	1.92967	0.159803	0.453903	1.06535e-06	1.06535e-06	1	0	0	1	0	0
ACACATACAT	13	56	10	42.1284	1811304538	150	508715308	560	4.30769	0.308581	1.32927	0.110081	0.0132927	0.00110081	0.287179	7.33875e-09	7.33875e-09	1	0	0	1	0	0
ACACATAGC	6	24	9	42.1284	1811304538	150	508715308	216	4	0.142422	0.569687	0.0471777	0.00512719	0.000424599	0.24	2.83066e-09	2.83066e-09	1	0	0	1	0	0
ACACATC	6	57	7	42.1284	1811304538	150	508715308	399	9.5	0.142422	1.35301	0.112047	0.00947105	0.000784329	0.443333	5.22886e-09	5.22886e-09	1	0	0	1	0	0
ACACATGC	28	138	8	42.1284	1811304538	150	508715308	1104	4.92857	0.664635	3.2757	0.271272	0.0262056	0.00217017	0.262857	1.44678e-08	1.44678e-08	1	0	0	1	0	0
ACACC	553	7041	5	42.1284	1811304538	150	508715308	35205	12.7324	13.1265	167.132	13.8407	0.83566	0.0692037	0.424412	4.61358e-07	4.61358e-07	1	0	0	1	0	0
ACACCACGACC	1	4	11	42.1284	1811304538	150	508715308	44	4	0.023737	0.0949479	0.00786294	0.00104443	8.64924e-05	0.293333	5.76616e-10	5.76616e-10	1	0	0	1	0	0
ACACCAT	16	70	7	42.1284	1811304538	150	508715308	490	4.375	0.379792	1.66159	0.137602	0.0116311	0.000963211	0.204167	6.4214e-09	6.4214e-09	1	0	0	1	0	0
ACACCC	291	1961	6	42.1284	1811304538	150	508715308	11766	6.73883	6.90746	46.5482	3.85481	0.279289	0.0231288	0.269553	1.54192e-07	1.54192e-07	1	0	0	1	0	0
ACACCCCCTCT	1	4	11	42.1284	1811304538	150	508715308	44	4	0.023737	0.0949479	0.00786294	0.00104443	8.64924e-05	0.293333	5.76616e-10	5.76616e-10	1	0	0	1	0	0
ACACCG	343	2520	6	42.1284	1811304538	150	508715308	15120	7.34694	8.14178	59.8172	4.95365	0.358903	0.0297219	0.293878	1.98146e-07	1.98146e-07	1	0	0	1	0	0
ACACCT	72	520	6	42.1284	1811304538	150	508715308	3120	7.22222	1.70906	12.3432	1.02218	0.0740594	0.0061331	0.288889	4.08873e-08	4.08873e-08	1	0	0	1	0	0
ACACCTCACCTC	4	19	12	42.1284	1811304538	150	508715308	228	4.75	0.0949479	0.451003	0.037349	0.00541203	0.000448188	0.38	2.98792e-09	2.98792e-09	1	0	0	1	0	0
ACACG	35	288	5	42.1284	1811304538	150	508715308	1440	8.22857	0.830794	6.83625	0.566132	0.0341812	0.00283066	0.274286	1.88711e-08	1.88711e-08	1	0	0	1	0	0
ACACGACG	8	40	8	42.1284	1811304538	150	508715308	320	5	0.189896	0.949479	0.0786294	0.00759583	0.000629036	0.266667	4.19357e-09	4.19357e-09	1	0	0	1	0	0
ACACGC	115	747	6	42.1284	1811304538	150	508715308	4482	6.49565	2.72975	17.7315	1.4684	0.106389	0.00881043	0.259826	5.87362e-08	5.87362e-08	1	0	0	1	0	0
ACACGCC	7	28	7	42.1284	1811304538	150	508715308	196	4	0.166159	0.664635	0.0550406	0.00465245	0.000385284	0.186667	2.56856e-09	2.56856e-09	1	0	0	1	0	0
ACACGG	19	95	6	42.1284	1811304538	150	508715308	570	5	0.451003	2.25501	0.186745	0.0135301	0.00112047	0.2	7.4698e-09	7.4698e-09	1	0	0	1	0	0
ACACGGC	3	12	7	42.1284	1811304538	150	508715308	84	4	0.0712109	0.284844	0.0235888	0.00199391	0.000165122	0.186667	1.10081e-09	1.10081e-09	1	0	0	1	0	0
ACACGT	6	30	6	42.1284	1811304538	150	508715308	180	5	0.142422	0.712109	0.0589721	0.00427266	0.000353832	0.2	2.35888e-09	2.35888e-09	1	0	0	1	0	0
ACACT	600	10037	5	42.1284	1811304538	150	508715308	50185	16.7283	14.2422	238.248	19.7301	1.19124	0.0986505	0.557611	6.5767e-07	6.5767e-07	1	0	0	1	1	0
ACACTAT	3	12	7	42.1284	1811304538	150	508715308	84	4	0.0712109	0.284844	0.0235888	0.00199391	0.000165122	0.186667	1.10081e-09	1.10081e-09	1	0	0	1	0	0
ACACTATACT	10	66	10	42.1284	1811304538	150	508715308	660	6.6	0.23737	1.56664	0.129739	0.0156664	0.00129739	0.44	8.64924e-09	8.64924e-09	1	0	0	1	0	0
ACACTC	16	109	6	42.1284	1811304538	150	508715308	654	6.8125	0.379792	2.58733	0.214265	0.015524	0.00128559	0.2725	8.57061e-09	8.57061e-09	1	0	0	1	0	0
ACACTCCC	4	17	8	42.1284	1811304538	150	508715308	136	4.25	0.0949479	0.403529	0.0334175	0.00322823	0.00026734	0.226667	1.78227e-09	1.78227e-09	1	0	0	1	0	0
ACACTCT	75	550	7	42.1284	1811304538	150	508715308	3850	7.33333	1.78027	13.0553	1.08115	0.0913874	0.00756808	0.342222	5.04539e-08	5.04539e-08	1	0	0	1	0	0
ACACTG	336	3503	6	42.1284	1811304538	150	508715308	21018	10.4256	7.97562	83.1506	6.88597	0.498904	0.0413158	0.417024	2.75439e-07	2.75439e-07	1	0	0	1	0	0
ACACTGC	21	84	7	42.1284	1811304538	150	508715308	588	4	0.498477	1.99391	0.165122	0.0139573	0.00115585	0.186667	7.70569e-09	7.70569e-09	1	0	0	1	0	0
ACACTGCACT	4	27	10	42.1284	1811304538	150	508715308	270	6.75	0.0949479	0.640898	0.0530749	0.00640898	0.000530749	0.45	3.53832e-09	3.53832e-09	1	0	0	1	0	0
ACACTGT	9	36	7	42.1284	1811304538	150	508715308	252	4	0.213633	0.854531	0.0707665	0.00598172	0.000495365	0.186667	3.30244e-09	3.30244e-09	1	0	0	1	0	0
ACAG	29009	208196	4	42.1284	1811304538	150	508715308	832784	7.17695	688.586	4941.94	409.258	19.7678	1.63703	0.191385	1.09136e-05	1.09136e-05	1	1	0	0	0	0
ACAGACG	82	428	7	42.1284	1811304538	150	508715308	2996	5.21951	1.94643	10.1594	0.841335	0.071116	0.00588935	0.243577	3.92623e-08	3.92623e-08	1	0	0	1	0	0
ACAGACT	15	62	7	42.1284	1811304538	150	508715308	434	4.13333	0.356055	1.47169	0.121876	0.0103018	0.000853129	0.192889	5.68753e-09	5.68753e-09	1	0	0	1	0	0
ACAGACTCG	4	20	9	42.1284	1811304538	150	508715308	180	5	0.0949479	0.47474	0.0393147	0.00427266	0.000353832	0.3	2.35888e-09	2.35888e-09	1	0	0	1	0	0
ACAGAG	2802	29445	6	42.1284	1811304538	150	508715308	176670	10.5086	66.511	698.935	57.8811	4.19361	0.347287	0.420343	2.31524e-06	2.31524e-06	1	0	0	1	0	0
ACAGAGAG	92	760	8	42.1284	1811304538	150	508715308	6080	8.26087	2.1838	18.0401	1.49396	0.144321	0.0119517	0.44058	7.96778e-08	7.96778e-08	1	0	0	1	0	0
ACAGAGCAGC	1	5	10	42.1284	1811304538	150	508715308	50	5	0.023737	0.118685	0.00982868	0.00118685	9.82868e-05	0.333333	6.55245e-10	6.55245e-10	1	0	0	1	0	0
ACAGAGGGGGC	1	5	11	42.1284	1811304538	150	508715308	55	5	0.023737	0.118685	0.00982868	0.00130553	0.000108115	0.366667	7.2077e-10	7.2077e-10	1	0	0	1	0	0
ACAGAGT	1	4	7	42.1284	1811304538	150	508715308	28	4	0.023737	0.0949479	0.00786294	0.000664635	5.50406e-05	0.186667	3.66937e-10	3.66937e-10	1	0	0	1	0	0
ACAGAT	113	694	6	42.1284	1811304538	150	508715308	4164	6.14159	2.68228	16.4735	1.36422	0.0988408	0.00818532	0.245664	5.45688e-08	5.45688e-08	1	0	0	1	0	0
ACAGATAG	41	354	8	42.1284	1811304538	150	508715308	2832	8.63415	0.973216	8.40289	0.695871	0.0672231	0.00556696	0.460488	3.71131e-08	3.71131e-08	1	0	0	1	0	0
ACAGATCGTAGATC	55	367	14	42.1284	1811304538	150	508715308	5138	6.67273	1.30553	8.71147	0.721425	0.121961	0.0101	0.622788	6.7333e-08	6.7333e-08	1	0	0	1	1	0
ACAGATG	6	39	7	42.1284	1811304538	150	508715308	273	6.5	0.142422	0.925742	0.0766637	0.00648019	0.000536646	0.303333	3.57764e-09	3.57764e-09	1	0	0	1	0	0
ACAGATGGT	6	24	9	42.1284	1811304538	150	508715308	216	4	0.142422	0.569687	0.0471777	0.00512719	0.000424599	0.24	2.83066e-09	2.83066e-09	1	0	0	1	0	0
ACAGC	1537	22460	5	42.1284	1811304538	150	508715308	112300	14.6129	36.4837	533.133	44.1504	2.66566	0.220752	0.487096	1.47168e-06	1.47168e-06	1	0	0	1	0	0
ACAGCAG	1	5	7	42.1284	1811304538	150	508715308	35	5	0.023737	0.118685	0.00982868	0.000830794	6.88008e-05	0.233333	4.58672e-10	4.58672e-10	1	0	0	1	0	0
ACAGCAGAGC	5	24	10	42.1284	1811304538	150	508715308	240	4.8	0.118685	0.569687	0.0471777	0.00569687	0.000471777	0.32	3.14518e-09	3.14518e-09	1	0	0	1	0	0
ACAGCAGCAGCG	26	145	12	42.1284	1811304538	150	508715308	1740	5.57692	0.617161	3.44186	0.285032	0.0413023	0.00342038	0.446154	2.28025e-08	2.28025e-08	1	0	0	1	0	0
ACAGCAGTAGCG	1	6	12	42.1284	1811304538	150	508715308	72	6	0.023737	0.142422	0.0117944	0.00170906	0.000141533	0.48	9.43553e-10	9.43553e-10	1	0	0	1	0	0
ACAGCATAGC	48	214	10	42.1284	1811304538	150	508715308	2140	4.45833	1.13937	5.07971	0.420668	0.0507971	0.00420668	0.297222	2.80445e-08	2.80445e-08	1	0	0	1	0	0
ACAGCC	45	304	6	42.1284	1811304538	150	508715308	1824	6.75556	1.06816	7.21604	0.597584	0.0432962	0.0035855	0.270222	2.39033e-08	2.39033e-08	1	0	0	1	0	0
ACAGCG	38991	397247	6	42.1284	1811304538	150	508715308	2383482	10.1882	925.528	9429.44	780.883	56.5767	4.6853	0.407527	3.12353e-05	3.12353e-05	1	1	1	1	0	0
ACAGCGACAGCGATG	7	32	15	42.1284	1811304538	150	508715308	480	4.57143	0.166159	0.759583	0.0629036	0.0113937	0.000943553	0.457143	6.29036e-09	6.29036e-09	1	0	0	1	0	0
ACAGCGACCGTG	2	8	12	42.1284	1811304538	150	508715308	96	4	0.047474	0.189896	0.0157259	0.00227875	0.000188711	0.32	1.25807e-09	1.25807e-09	1	0	0	1	0	0
ACAGCGAGAGCG	260	1142	12	42.1284	1811304538	150	508715308	13704	4.39231	6.17161	27.1076	2.24487	0.325292	0.0269384	0.351385	1.7959e-07	1.7959e-07	1	0	0	1	0	0
ACAGCGATAGCG	415	1856	12	42.1284	1811304538	150	508715308	22272	4.47229	9.85085	44.0558	3.64841	0.52867	0.0437809	0.357783	2.91872e-07	2.91872e-07	1	0	0	1	0	0
ACAGCGCCTGCG	10	56	12	42.1284	1811304538	150	508715308	672	5.6	0.23737	1.32927	0.110081	0.0159512	0.00132097	0.448	8.8065e-09	8.8065e-09	1	0	0	1	0	0
ACAGCGGAGGCG	6	33	12	42.1284	1811304538	150	508715308	396	5.5	0.142422	0.78332	0.0648693	0.00939984	0.000778431	0.44	5.18954e-09	5.18954e-09	1	0	0	1	0	0
ACAGCGGCAGCG	708	3074	12	42.1284	1811304538	150	508715308	36888	4.34181	16.8058	72.9675	6.04267	0.87561	0.0725121	0.347345	4.83414e-07	4.83414e-07	1	0	0	1	0	0
ACAGCGGTAGCG	205	1090	12	42.1284	1811304538	150	508715308	13080	5.31707	4.86608	25.8733	2.14265	0.31048	0.0257118	0.425366	1.71412e-07	1.71412e-07	1	0	0	1	0	0
ACAGCGTAGC	44	412	10	42.1284	1811304538	150	508715308	4120	9.36364	1.04443	9.77963	0.809883	0.0977963	0.00809883	0.624242	5.39922e-08	5.39922e-08	1	0	0	1	1	0
ACAGCGTCAGCG	180	996	12	42.1284	1811304538	150	508715308	11952	5.53333	4.27266	23.642	1.95787	0.283704	0.0234945	0.442667	1.5663e-07	1.5663e-07	1	0	0	1	0	0
ACAGCT	88	1065	6	42.1284	1811304538	150	508715308	6390	12.1023	2.08885	25.2799	2.09351	0.151679	0.0125611	0.484091	8.37404e-08	8.37404e-08	1	0	0	1	0	0
ACAGCTAGT	8	43	9	42.1284	1811304538	150	508715308	387	5.375	0.189896	1.02069	0.0845266	0.00918621	0.00076074	0.3225	5.0716e-09	5.0716e-09	1	0	0	1	0	0
ACAGG	4	32	5	42.1284	1811304538	150	508715308	160	8	0.0949479	0.759583	0.0629036	0.00379792	0.000314518	0.266667	2.09679e-09	2.09679e-09	1	0	0	1	0	0
ACAGGAT	8	32	7	42.1284	1811304538	150	508715308	224	4	0.189896	0.759583	0.0629036	0.00531708	0.000440325	0.186667	2.9355e-09	2.9355e-09	1	0	0	1	0	0
ACAGGC	67	536	6	42.1284	1811304538	150	508715308	3216	8	1.59038	12.723	1.05363	0.0763381	0.00632181	0.32	4.21454e-08	4.21454e-08	1	0	0	1	0	0
ACAGGG	67	425	6	42.1284	1811304538	150	508715308	2550	6.34328	1.59038	10.0882	0.835438	0.0605293	0.00501263	0.253731	3.34175e-08	3.34175e-08	1	0	0	1	0	0
ACAGGGAG	1	4	8	42.1284	1811304538	150	508715308	32	4	0.023737	0.0949479	0.00786294	0.000759583	6.29036e-05	0.213333	4.19357e-10	4.19357e-10	1	0	0	1	0	0
ACAGGGC	5	24	7	42.1284	1811304538	150	508715308	168	4.8	0.118685	0.569687	0.0471777	0.00398781	0.000330244	0.224	2.20162e-09	2.20162e-09	1	0	0	1	0	0
ACAGGGCTCCTCTATCGT	9	37	18	42.1284	1811304538	150	508715308	666	4.11111	0.213633	0.878268	0.0727322	0.0158088	0.00130918	0.493333	8.72787e-09	8.72787e-09	1	0	0	1	0	0
ACAGGGGCAGCG	1	4	12	42.1284	1811304538	150	508715308	48	4	0.023737	0.0949479	0.00786294	0.00113937	9.43553e-05	0.32	6.29036e-10	6.29036e-10	1	0	0	1	0	0
ACAGGGTACCG	6	28	11	42.1284	1811304538	150	508715308	308	4.66667	0.142422	0.664635	0.0550406	0.00731099	0.000605447	0.342222	4.03631e-09	4.03631e-09	1	0	0	1	0	0
ACAGGTG	8	32	7	42.1284	1811304538	150	508715308	224	4	0.189896	0.759583	0.0629036	0.00531708	0.000440325	0.186667	2.9355e-09	2.9355e-09	1	0	0	1	0	0
ACAGT	166	1156	5	42.1284	1811304538	150	508715308	5780	6.96386	3.94034	27.4399	2.27239	0.1372	0.011362	0.232129	7.57464e-08	7.57464e-08	1	0	0	1	0	0
ACAGTACAGTAT	104	493	12	42.1284	1811304538	150	508715308	5916	4.74038	2.46865	11.7023	0.969108	0.140428	0.0116293	0.379231	7.75286e-08	7.75286e-08	1	0	0	1	0	0
ACAGTAT	11	44	7	42.1284	1811304538	150	508715308	308	4	0.261107	1.04443	0.0864924	0.00731099	0.000605447	0.186667	4.03631e-09	4.03631e-09	1	0	0	1	0	0
ACAGTC	119	866	6	42.1284	1811304538	150	508715308	5196	7.27731	2.8247	20.5562	1.70233	0.123337	0.010214	0.291092	6.80931e-08	6.80931e-08	1	0	0	1	0	0
ACAGTCT	7	28	7	42.1284	1811304538	150	508715308	196	4	0.166159	0.664635	0.0550406	0.00465245	0.000385284	0.186667	2.56856e-09	2.56856e-09	1	0	0	1	0	0
ACAGTG	1159	7789	6	42.1284	1811304538	150	508715308	46734	6.72045	27.5112	184.887	15.3111	1.10932	0.0918667	0.268818	6.12445e-07	6.12445e-07	1	0	0	1	0	0
ACAGTGC	2	9	7	42.1284	1811304538	150	508715308	63	4.5	0.047474	0.213633	0.0176916	0.00149543	0.000123841	0.21	8.25609e-10	8.25609e-10	1	0	0	1	0	0
ACAGTGG	8	40	7	42.1284	1811304538	150	508715308	280	5	0.189896	0.949479	0.0786294	0.00664635	0.000550406	0.233333	3.66937e-09	3.66937e-09	1	0	0	1	0	0
ACAT	79718	896757	4	42.1284	1811304538	150	508715308	3587028	11.2491	1892.26	21286.3	1762.79	85.1452	7.05115	0.299976	4.70077e-05	4.70077e-05	1	1	1	0	0	0
ACATACATACT	3	12	11	42.1284	1811304538	150	508715308	132	4	0.0712109	0.284844	0.0235888	0.00313328	0.000259477	0.293333	1.72985e-09	1.72985e-09	1	0	0	1	0	0
ACATACCAT	4	16	9	42.1284	1811304538	150	508715308	144	4	0.0949479	0.379792	0.0314518	0.00341812	0.000283066	0.24	1.88711e-09	1.88711e-09	1	0	0	1	0	0
ACATACG	43	394	7	42.1284	1811304538	150	508715308	2758	9.16279	1.02069	9.35237	0.7745	0.0654666	0.0054215	0.427597	3.61433e-08	3.61433e-08	1	0	0	1	0	0
ACATACGCC	9	46	9	42.1284	1811304538	150	508715308	414	5.11111	0.213633	1.0919	0.0904239	0.00982711	0.000813815	0.306667	5.42543e-09	5.42543e-09	1	0	0	1	0	0
ACATACGT	32	167	8	42.1284	1811304538	150	508715308	1336	5.21875	0.759583	3.96408	0.328278	0.0317126	0.00262622	0.278333	1.75082e-08	1.75082e-08	1	0	0	1	0	0
ACATACT	16	69	7	42.1284	1811304538	150	508715308	483	4.3125	0.379792	1.63785	0.135636	0.011465	0.00094945	0.20125	6.32967e-09	6.32967e-09	1	0	0	1	0	0
ACATAG	380	4899	6	42.1284	1811304538	150	508715308	29394	12.8921	9.02005	116.287	9.63014	0.697725	0.0577808	0.515684	3.85206e-07	3.85206e-07	1	0	0	1	1	0
ACATAGAG	29	236	8	42.1284	1811304538	150	508715308	1888	8.13793	0.688372	5.60193	0.463914	0.0448154	0.00371131	0.434023	2.47421e-08	2.47421e-08	1	0	0	1	0	0
ACATAGG	16	64	7	42.1284	1811304538	150	508715308	448	4	0.379792	1.51917	0.125807	0.0106342	0.00088065	0.186667	5.871e-09	5.871e-09	1	0	0	1	0	0
ACATAGT	9	37	7	42.1284	1811304538	150	508715308	259	4.11111	0.213633	0.878268	0.0727322	0.00614788	0.000509126	0.191852	3.39417e-09	3.39417e-09	1	0	0	1	0	0
ACATAT	1339	8643	6	42.1284	1811304538	150	508715308	51858	6.45482	31.7838	205.159	16.9899	1.23095	0.101939	0.258193	6.79594e-07	6.79594e-07	1	0	0	1	0	0
ACATATG	7	28	7	42.1284	1811304538	150	508715308	196	4	0.166159	0.664635	0.0550406	0.00465245	0.000385284	0.186667	2.56856e-09	2.56856e-09	1	0	0	1	0	0
ACATC	918	19295	5	42.1284	1811304538	150	508715308	96475	21.0185	21.7905	458.005	37.9289	2.29002	0.189644	0.700617	1.2643e-06	1.2643e-06	1	0	0	1	1	0
ACATCAG	1	4	7	42.1284	1811304538	150	508715308	28	4	0.023737	0.0949479	0.00786294	0.000664635	5.50406e-05	0.186667	3.66937e-10	3.66937e-10	1	0	0	1	0	0
ACATCC	58	549	6	42.1284	1811304538	150	508715308	3294	9.46552	1.37674	13.0316	1.07919	0.0781896	0.00647513	0.378621	4.31676e-08	4.31676e-08	1	0	0	1	0	0
ACATCCCATC	1	6	10	42.1284	1811304538	150	508715308	60	6	0.023737	0.142422	0.0117944	0.00142422	0.000117944	0.4	7.86294e-10	7.86294e-10	1	0	0	1	0	0
ACATCCTCATCCTC	43	345	14	42.1284	1811304538	150	508715308	4830	8.02326	1.02069	8.18926	0.678179	0.11465	0.0094945	0.748837	6.32967e-08	6.32967e-08	1	0	0	1	1	0
ACATCCTGCTGC	17	73	12	42.1284	1811304538	150	508715308	876	4.29412	0.403529	1.7328	0.143499	0.0207936	0.00172198	0.343529	1.14799e-08	1.14799e-08	1	0	0	1	0	0
ACATCG	3385	32313	6	42.1284	1811304538	150	508715308	193878	9.54594	80.3497	767.013	63.5188	4.60208	0.381113	0.381838	2.54075e-06	2.54075e-06	1	0	0	1	0	0
ACATCGACCGCG	1	4	12	42.1284	1811304538	150	508715308	48	4	0.023737	0.0949479	0.00786294	0.00113937	9.43553e-05	0.32	6.29036e-10	6.29036e-10	1	0	0	1	0	0
ACATCGC	4	16	7	42.1284	1811304538	150	508715308	112	4	0.0949479	0.379792	0.0314518	0.00265854	0.000220162	0.186667	1.46775e-09	1.46775e-09	1	0	0	1	0	0
ACATCT	43	183	6	42.1284	1811304538	150	508715308	1098	4.25581	1.02069	4.34387	0.35973	0.0260632	0.00215838	0.170233	1.43892e-08	1.43892e-08	1	0	0	1	0	0
ACATCTG	11	44	7	42.1284	1811304538	150	508715308	308	4	0.261107	1.04443	0.0864924	0.00731099	0.000605447	0.186667	4.03631e-09	4.03631e-09	1	0	0	1	0	0
ACATG	1005	12333	5	42.1284	1811304538	150	508715308	61665	12.2716	23.8557	292.748	24.2434	1.46374	0.121217	0.409055	8.08114e-07	8.08114e-07	1	0	0	1	0	0
ACATGACTCATG	2	8	12	42.1284	1811304538	150	508715308	96	4	0.047474	0.189896	0.0157259	0.00227875	0.000188711	0.32	1.25807e-09	1.25807e-09	1	0	0	1	0	0
ACATGAT	8	33	7	42.1284	1811304538	150	508715308	231	4.125	0.189896	0.78332	0.0648693	0.00548324	0.000454085	0.1925	3.02723e-09	3.02723e-09	1	0	0	1	0	0
ACATGATATG	1	6	10	42.1284	1811304538	150	508715308	60	6	0.023737	0.142422	0.0117944	0.00142422	0.000117944	0.4	7.86294e-10	7.86294e-10	1	0	0	1	0	0
ACATGC	42	384	6	42.1284	1811304538	150	508715308	2304	9.14286	0.996953	9.115	0.754843	0.05469	0.00452906	0.365714	3.01937e-08	3.01937e-08	1	0	0	1	0	0
ACATGCCATG	4	18	10	42.1284	1811304538	150	508715308	180	4.5	0.0949479	0.427266	0.0353832	0.00427266	0.000353832	0.3	2.35888e-09	2.35888e-09	1	0	0	1	0	0
ACATGG	60	628	6	42.1284	1811304538	150	508715308	3768	10.4667	1.42422	14.9068	1.23448	0.0894409	0.00740689	0.418667	4.93793e-08	4.93793e-08	1	0	0	1	0	0
ACATGT	10	40	6	42.1284	1811304538	150	508715308	240	4	0.23737	0.949479	0.0786294	0.00569687	0.000471777	0.16	3.14518e-09	3.14518e-09	1	0	0	1	0	0
ACC	530	4933	3	42.1284	1811304538	150	508715308	14799	9.30755	12.5806	117.095	9.69698	0.351284	0.0290909	0.186151	1.9394e-07	1.9394e-07	1	0	0	0	0	0
ACCACCACCATC	66	321	12	42.1284	1811304538	150	508715308	3852	4.86364	1.56664	7.61957	0.631001	0.0914348	0.00757202	0.389091	5.04801e-08	5.04801e-08	1	0	0	1	0	0
ACCACCTCCACCTCCTCC	2	8	18	42.1284	1811304538	150	508715308	144	4	0.047474	0.189896	0.0157259	0.00341812	0.000283066	0.48	1.88711e-09	1.88711e-09	1	0	0	1	0	0
ACCACG	308	2521	6	42.1284	1811304538	150	508715308	15126	8.18506	7.31099	59.8409	4.95562	0.359046	0.0297337	0.327403	1.98225e-07	1.98225e-07	1	0	0	1	0	0
ACCACGT	3	12	7	42.1284	1811304538	150	508715308	84	4	0.0712109	0.284844	0.0235888	0.00199391	0.000165122	0.186667	1.10081e-09	1.10081e-09	1	0	0	1	0	0
ACCACT	35	162	6	42.1284	1811304538	150	508715308	972	4.62857	0.830794	3.84539	0.318449	0.0230723	0.0019107	0.185143	1.2738e-08	1.2738e-08	1	0	0	1	0	0
ACCACTACT	12	104	9	42.1284	1811304538	150	508715308	936	8.66667	0.284844	2.46865	0.204437	0.0222178	0.00183993	0.52	1.22662e-08	1.22662e-08	1	0	0	1	1	0
ACCACTCT	22	104	8	42.1284	1811304538	150	508715308	832	4.72727	0.522213	2.46865	0.204437	0.0197492	0.00163549	0.252121	1.09033e-08	1.09033e-08	1	0	0	1	0	0
ACCAG	15	91	5	42.1284	1811304538	150	508715308	455	6.06667	0.356055	2.16006	0.178882	0.0108003	0.00089441	0.202222	5.96273e-09	5.96273e-09	1	0	0	1	0	0
ACCAGACTGGT	1	5	11	42.1284	1811304538	150	508715308	55	5	0.023737	0.118685	0.00982868	0.00130553	0.000108115	0.366667	7.2077e-10	7.2077e-10	1	0	0	1	0	0
ACCAGC	99	1173	6	42.1284	1811304538	150	508715308	7038	11.8485	2.34996	27.8435	2.30581	0.167061	0.0138349	0.473939	9.22323e-08	9.22323e-08	1	0	0	1	0	0
ACCAGG	27	171	6	42.1284	1811304538	150	508715308	1026	6.33333	0.640898	4.05902	0.336141	0.0243541	0.00201685	0.253333	1.34456e-08	1.34456e-08	1	0	0	1	0	0
ACCAGTACTCAG	1	4	12	42.1284	1811304538	150	508715308	48	4	0.023737	0.0949479	0.00786294	0.00113937	9.43553e-05	0.32	6.29036e-10	6.29036e-10	1	0	0	1	0	0
ACCAT	399	4033	5	42.1284	1811304538	150	508715308	20165	10.1078	9.47105	95.7312	7.92781	0.478656	0.0396391	0.336926	2.6426e-07	2.6426e-07	1	0	0	1	0	0
ACCATAG	3	15	7	42.1284	1811304538	150	508715308	105	5	0.0712109	0.356055	0.029486	0.00249238	0.000206402	0.233333	1.37602e-09	1.37602e-09	1	0	0	1	0	0
ACCATAT	25	121	7	42.1284	1811304538	150	508715308	847	4.84	0.593424	2.87217	0.237854	0.0201052	0.00166498	0.225867	1.10999e-08	1.10999e-08	1	0	0	1	0	0
ACCATC	299	3364	6	42.1284	1811304538	150	508715308	20184	11.2508	7.09736	79.8512	6.61274	0.479107	0.0396764	0.450033	2.64509e-07	2.64509e-07	1	0	0	1	0	0
ACCATCG	16	64	7	42.1284	1811304538	150	508715308	448	4	0.379792	1.51917	0.125807	0.0106342	0.00088065	0.186667	5.871e-09	5.871e-09	1	0	0	1	0	0
ACCATCT	6	30	7	42.1284	1811304538	150	508715308	210	5	0.142422	0.712109	0.0589721	0.00498477	0.000412805	0.233333	2.75203e-09	2.75203e-09	1	0	0	1	0	0
ACCATG	39	204	6	42.1284	1811304538	150	508715308	1224	5.23077	0.925742	4.84234	0.40101	0.0290541	0.00240606	0.209231	1.60404e-08	1.60404e-08	1	0	0	1	0	0
ACCATGACT	15	62	9	42.1284	1811304538	150	508715308	558	4.13333	0.356055	1.47169	0.121876	0.0132452	0.00109688	0.248	7.31254e-09	7.31254e-09	1	0	0	1	0	0
ACCC	6	43	4	42.1284	1811304538	150	508715308	172	7.16667	0.142422	1.02069	0.0845266	0.00408276	0.000338107	0.191111	2.25404e-09	2.25404e-09	1	0	0	0	0	0
ACCCACCTACCT	6	36	12	42.1284	1811304538	150	508715308	432	6	0.142422	0.854531	0.0707665	0.0102544	0.000849198	0.48	5.66132e-09	5.66132e-09	1	0	0	1	0	0
ACCCAG	18	105	6	42.1284	1811304538	150	508715308	630	5.83333	0.427266	2.49238	0.206402	0.0149543	0.00123841	0.233333	8.25609e-09	8.25609e-09	1	0	0	1	0	0
ACCCAGT	8	32	7	42.1284	1811304538	150	508715308	224	4	0.189896	0.759583	0.0629036	0.00531708	0.000440325	0.186667	2.9355e-09	2.9355e-09	1	0	0	1	0	0
ACCCAT	76	815	6	42.1284	1811304538	150	508715308	4890	10.7237	1.80401	19.3456	1.60207	0.116074	0.00961245	0.428947	6.4083e-08	6.4083e-08	1	0	0	1	0	0
ACCCATGC	14	71	8	42.1284	1811304538	150	508715308	568	5.07143	0.332318	1.68533	0.139567	0.0134826	0.00111654	0.270476	7.44359e-09	7.44359e-09	1	0	0	1	0	0
ACCCCAT	3	12	7	42.1284	1811304538	150	508715308	84	4	0.0712109	0.284844	0.0235888	0.00199391	0.000165122	0.186667	1.10081e-09	1.10081e-09	1	0	0	1	0	0
ACCCCC	17	94	6	42.1284	1811304538	150	508715308	564	5.52941	0.403529	2.23128	0.184779	0.0133877	0.00110868	0.221176	7.39117e-09	7.39117e-09	1	0	0	1	0	0
ACCCCCC	4	16	7	42.1284	1811304538	150	508715308	112	4	0.0949479	0.379792	0.0314518	0.00265854	0.000220162	0.186667	1.46775e-09	1.46775e-09	1	0	0	1	0	0
ACCCCT	15	62	6	42.1284	1811304538	150	508715308	372	4.13333	0.356055	1.47169	0.121876	0.00883016	0.000731254	0.165333	4.87503e-09	4.87503e-09	1	0	0	1	0	0
ACCCGAG	2	16	7	42.1284	1811304538	150	508715308	112	8	0.047474	0.379792	0.0314518	0.00265854	0.000220162	0.373333	1.46775e-09	1.46775e-09	1	0	0	1	0	0
ACCCGC	1	5	6	42.1284	1811304538	150	508715308	30	5	0.023737	0.118685	0.00982868	0.000712109	5.89721e-05	0.2	3.93147e-10	3.93147e-10	1	0	0	1	0	0
ACCCGG	18	72	6	42.1284	1811304538	150	508715308	432	4	0.427266	1.70906	0.141533	0.0102544	0.000849198	0.16	5.66132e-09	5.66132e-09	1	0	0	1	0	0
ACCCT	11	58	5	42.1284	1811304538	150	508715308	290	5.27273	0.261107	1.37674	0.114013	0.00688372	0.000570063	0.175758	3.80042e-09	3.80042e-09	1	0	0	1	0	0
ACCCTAGAT	2	8	9	42.1284	1811304538	150	508715308	72	4	0.047474	0.189896	0.0157259	0.00170906	0.000141533	0.24	9.43553e-10	9.43553e-10	1	0	0	1	0	0
ACCCTAT	2	8	7	42.1284	1811304538	150	508715308	56	4	0.047474	0.189896	0.0157259	0.00132927	0.000110081	0.186667	7.33875e-10	7.33875e-10	1	0	0	1	0	0
ACCCTC	387	4128	6	42.1284	1811304538	150	508715308	24768	10.6667	9.18621	97.9862	8.11456	0.587917	0.0486873	0.426667	3.24582e-07	3.24582e-07	1	0	0	1	0	0
ACCCTCT	13	52	7	42.1284	1811304538	150	508715308	364	4	0.308581	1.23432	0.102218	0.00864026	0.000715528	0.186667	4.77019e-09	4.77019e-09	1	0	0	1	0	0
ACCG	123	810	4	42.1284	1811304538	150	508715308	3240	6.58537	2.91965	19.227	1.59225	0.0769078	0.00636898	0.17561	4.24599e-08	4.24599e-08	1	0	0	0	0	0
ACCGACG	5	31	7	42.1284	1811304538	150	508715308	217	6.2	0.118685	0.735846	0.0609378	0.00515092	0.000426565	0.289333	2.84376e-09	2.84376e-09	1	0	0	1	0	0
ACCGACGACG	1	4	10	42.1284	1811304538	150	508715308	40	4	0.023737	0.0949479	0.00786294	0.000949479	7.86294e-05	0.266667	5.24196e-10	5.24196e-10	1	0	0	1	0	0
ACCGACTG	22	174	8	42.1284	1811304538	150	508715308	1392	7.90909	0.522213	4.13023	0.342038	0.0330419	0.0027363	0.421818	1.8242e-08	1.8242e-08	1	0	0	1	0	0
ACCGACTGC	3	23	9	42.1284	1811304538	150	508715308	207	7.66667	0.0712109	0.54595	0.0452119	0.00491355	0.000406907	0.46	2.71272e-09	2.71272e-09	1	0	0	1	0	0
ACCGAG	15	104	6	42.1284	1811304538	150	508715308	624	6.93333	0.356055	2.46865	0.204437	0.0148119	0.00122662	0.277333	8.17746e-09	8.17746e-09	1	0	0	1	0	0
ACCGAT	8	32	6	42.1284	1811304538	150	508715308	192	4	0.189896	0.759583	0.0629036	0.0045575	0.000377421	0.16	2.51614e-09	2.51614e-09	1	0	0	1	0	0
ACCGC	101	770	5	42.1284	1811304538	150	508715308	3850	7.62376	2.39743	18.2775	1.51362	0.0913874	0.00756808	0.254125	5.04539e-08	5.04539e-08	1	0	0	1	0	0
ACCGCC	60	269	6	42.1284	1811304538	150	508715308	1614	4.48333	1.42422	6.38525	0.528783	0.0383115	0.0031727	0.179333	2.11513e-08	2.11513e-08	1	0	0	1	0	0
ACCGCG	7	38	6	42.1284	1811304538	150	508715308	228	5.42857	0.166159	0.902005	0.074698	0.00541203	0.000448188	0.217143	2.98792e-09	2.98792e-09	1	0	0	1	0	0
ACCGCGATAGCG	6	36	12	42.1284	1811304538	150	508715308	432	6	0.142422	0.854531	0.0707665	0.0102544	0.000849198	0.48	5.66132e-09	5.66132e-09	1	0	0	1	0	0
ACCGCGC	1	4	7	42.1284	1811304538	150	508715308	28	4	0.023737	0.0949479	0.00786294	0.000664635	5.50406e-05	0.186667	3.66937e-10	3.66937e-10	1	0	0	1	0	0
ACCGCT	31	347	6	42.1284	1811304538	150	508715308	2082	11.1935	0.735846	8.23673	0.68211	0.0494204	0.00409266	0.447742	2.72844e-08	2.72844e-08	1	0	0	1	0	0
ACCGCTCCCGCT	2	13	12	42.1284	1811304538	150	508715308	156	6.5	0.047474	0.308581	0.0255546	0.00370297	0.000306655	0.52	2.04437e-09	2.04437e-09	1	0	0	1	1	0
ACCGCTG	2	13	7	42.1284	1811304538	150	508715308	91	6.5	0.047474	0.308581	0.0255546	0.00216006	0.000178882	0.303333	1.19255e-09	1.19255e-09	1	0	0	1	0	0
ACCGCTGCCGCT	13	53	12	42.1284	1811304538	150	508715308	636	4.07692	0.308581	1.25806	0.104184	0.0150967	0.00125021	0.326154	8.33472e-09	8.33472e-09	1	0	0	1	0	0
ACCGGC	3	12	6	42.1284	1811304538	150	508715308	72	4	0.0712109	0.284844	0.0235888	0.00170906	0.000141533	0.16	9.43553e-10	9.43553e-10	1	0	0	1	0	0
ACCGGCT	4	22	7	42.1284	1811304538	150	508715308	154	5.5	0.0949479	0.522213	0.0432462	0.00365549	0.000302723	0.256667	2.01816e-09	2.01816e-09	1	0	0	1	0	0
ACCGGT	1	4	6	42.1284	1811304538	150	508715308	24	4	0.023737	0.0949479	0.00786294	0.000569687	4.71777e-05	0.16	3.14518e-10	3.14518e-10	1	0	0	1	0	0
ACCGT	21	191	5	42.1284	1811304538	150	508715308	955	9.09524	0.498477	4.53376	0.375456	0.0226688	0.00187728	0.303175	1.25152e-08	1.25152e-08	1	0	0	1	0	0
ACCGTAT	4	16	7	42.1284	1811304538	150	508715308	112	4	0.0949479	0.379792	0.0314518	0.00265854	0.000220162	0.186667	1.46775e-09	1.46775e-09	1	0	0	1	0	0
ACCGTC	39	350	6	42.1284	1811304538	150	508715308	2100	8.97436	0.925742	8.30794	0.688008	0.0498477	0.00412805	0.358974	2.75203e-08	2.75203e-08	1	0	0	1	0	0
ACCGTG	4	16	6	42.1284	1811304538	150	508715308	96	4	0.0949479	0.379792	0.0314518	0.00227875	0.000188711	0.16	1.25807e-09	1.25807e-09	1	0	0	1	0	0
ACCT	761	14631	4	42.1284	1811304538	150	508715308	58524	19.226	18.0638	347.296	28.7607	1.38918	0.115043	0.512694	7.66952e-07	7.66952e-07	1	0	0	0	1	0
ACCTACT	2	8	7	42.1284	1811304538	150	508715308	56	4	0.047474	0.189896	0.0157259	0.00132927	0.000110081	0.186667	7.33875e-10	7.33875e-10	1	0	0	1	0	0
ACCTAG	41	164	6	42.1284	1811304538	150	508715308	984	4	0.973216	3.89286	0.322381	0.0233572	0.00193428	0.16	1.28952e-08	1.28952e-08	1	0	0	1	0	0
ACCTAT	229	1672	6	42.1284	1811304538	150	508715308	10032	7.30131	5.43577	39.6882	3.28671	0.238129	0.0197203	0.292052	1.31468e-07	1.31468e-07	1	0	0	1	0	0
ACCTC	120	1908	5	42.1284	1811304538	150	508715308	9540	15.9	2.84844	45.2902	3.75062	0.226451	0.0187531	0.53	1.25021e-07	1.25021e-07	1	0	0	1	1	0
ACCTCACTC	20	107	9	42.1284	1811304538	150	508715308	963	5.35	0.47474	2.53986	0.210334	0.0228587	0.001893	0.321	1.262e-08	1.262e-08	1	0	0	1	0	0
ACCTCAT	101	839	7	42.1284	1811304538	150	508715308	5873	8.30693	2.39743	19.9153	1.64925	0.139407	0.0115448	0.387657	7.69651e-08	7.69651e-08	1	0	0	1	0	0
ACCTCATAGAG	35	188	11	42.1284	1811304538	150	508715308	2068	5.37143	0.830794	4.46255	0.369558	0.0490881	0.00406514	0.393905	2.71009e-08	2.71009e-08	1	0	0	1	0	0
ACCTCATCTC	1	5	10	42.1284	1811304538	150	508715308	50	5	0.023737	0.118685	0.00982868	0.00118685	9.82868e-05	0.333333	6.55245e-10	6.55245e-10	1	0	0	1	0	0
ACCTCC	91	668	6	42.1284	1811304538	150	508715308	4008	7.34066	2.16006	15.8563	1.31311	0.0951378	0.00787867	0.293626	5.25245e-08	5.25245e-08	1	0	0	1	0	0
ACCTCCT	161	1627	7	42.1284	1811304538	150	508715308	11389	10.1056	3.82165	38.6201	3.19825	0.27034	0.0223878	0.471594	1.49252e-07	1.49252e-07	1	0	0	1	0	0
ACCTCCTC	2	10	8	42.1284	1811304538	150	508715308	80	5	0.047474	0.23737	0.0196574	0.00189896	0.000157259	0.266667	1.04839e-09	1.04839e-09	1	0	0	1	0	0
ACCTCCTCCCTCCT	1	4	14	42.1284	1811304538	150	508715308	56	4	0.023737	0.0949479	0.00786294	0.00132927	0.000110081	0.373333	7.33875e-10	7.33875e-10	1	0	0	1	0	0
ACCTCG	27	111	6	42.1284	1811304538	150	508715308	666	4.11111	0.640898	2.6348	0.218197	0.0158088	0.00130918	0.164444	8.72787e-09	8.72787e-09	1	0	0	1	0	0
ACCTCGTATGC	1	4	11	42.1284	1811304538	150	508715308	44	4	0.023737	0.0949479	0.00786294	0.00104443	8.64924e-05	0.293333	5.76616e-10	5.76616e-10	1	0	0	1	0	0
ACCTCGTCTGCG	19	95	12	42.1284	1811304538	150	508715308	1140	5	0.451003	2.25501	0.186745	0.0270602	0.00224094	0.4	1.49396e-08	1.49396e-08	1	0	0	1	0	0
ACCTCT	342	3817	6	42.1284	1811304538	150	508715308	22902	11.1608	8.11805	90.604	7.50321	0.543624	0.0450193	0.446433	3.00129e-07	3.00129e-07	1	0	0	1	0	0
ACCTG	988	12086	5	42.1284	1811304538	150	508715308	60430	12.2328	23.4521	286.885	23.7579	1.43443	0.118789	0.40776	7.9193e-07	7.9193e-07	1	0	0	1	0	0
ACCTGACTGACTG	211	986	13	42.1284	1811304538	150	508715308	12818	4.67299	5.0085	23.4047	1.93822	0.304261	0.0251968	0.404992	1.67979e-07	1.67979e-07	1	0	0	1	0	0
ACCTGAGG	4	17	8	42.1284	1811304538	150	508715308	136	4.25	0.0949479	0.403529	0.0334175	0.00322823	0.00026734	0.226667	1.78227e-09	1.78227e-09	1	0	0	1	0	0
ACCTGC	7	31	6	42.1284	1811304538	150	508715308	186	4.42857	0.166159	0.735846	0.0609378	0.00441508	0.000365627	0.177143	2.43751e-09	2.43751e-09	1	0	0	1	0	0
ACCTGG	66	295	6	42.1284	1811304538	150	508715308	1770	4.4697	1.56664	7.00241	0.579892	0.0420144	0.00347935	0.178788	2.31957e-08	2.31957e-08	1	0	0	1	0	0
ACCTGGAGCAGC	24	98	12	42.1284	1811304538	150	508715308	1176	4.08333	0.569687	2.32622	0.192642	0.0279147	0.00231171	0.326667	1.54114e-08	1.54114e-08	1	0	0	1	0	0
ACCTGGCCTG	2	8	10	42.1284	1811304538	150	508715308	80	4	0.047474	0.189896	0.0157259	0.00189896	0.000157259	0.266667	1.04839e-09	1.04839e-09	1	0	0	1	0	0
ACG	66179	715433	3	42.1284	1811304538	150	508715308	2146299	10.8106	1570.89	16982.2	1406.35	50.9467	4.21906	0.216211	2.8127e-05	2.8127e-05	1	1	1	0	0	0
ACGACT	504	3269	6	42.1284	1811304538	150	508715308	19614	6.48611	11.9634	77.5962	6.42599	0.465577	0.0385559	0.259444	2.5704e-07	2.5704e-07	1	0	0	1	0	0
ACGAG	339	1953	5	42.1284	1811304538	150	508715308	9765	5.76106	8.04684	46.3583	3.83908	0.231792	0.0191954	0.192035	1.27969e-07	1.27969e-07	1	0	0	1	0	0
ACGAGAG	3	12	7	42.1284	1811304538	150	508715308	84	4	0.0712109	0.284844	0.0235888	0.00199391	0.000165122	0.186667	1.10081e-09	1.10081e-09	1	0	0	1	0	0
ACGAGAGAGAGAG	6	24	13	42.1284	1811304538	150	508715308	312	4	0.142422	0.569687	0.0471777	0.00740594	0.00061331	0.346667	4.08873e-09	4.08873e-09	1	0	0	1	0	0
ACGAGAGCGAGAGT	1	5	14	42.1284	1811304538	150	508715308	70	5	0.023737	0.118685	0.00982868	0.00166159	0.000137602	0.466667	9.17343e-10	9.17343e-10	1	0	0	1	0	0
ACGAGAT	6	24	7	42.1284	1811304538	150	508715308	168	4	0.142422	0.569687	0.0471777	0.00398781	0.000330244	0.186667	2.20162e-09	2.20162e-09	1	0	0	1	0	0
ACGAGC	11	95	6	42.1284	1811304538	150	508715308	570	8.63636	0.261107	2.25501	0.186745	0.0135301	0.00112047	0.345455	7.4698e-09	7.4698e-09	1	0	0	1	0	0
ACGAGCAGCGCGTG	3	15	14	42.1284	1811304538	150	508715308	210	5	0.0712109	0.356055	0.029486	0.00498477	0.000412805	0.466667	2.75203e-09	2.75203e-09	1	0	0	1	0	0
ACGAGCCC	1	5	8	42.1284	1811304538	150	508715308	40	5	0.023737	0.118685	0.00982868	0.000949479	7.86294e-05	0.266667	5.24196e-10	5.24196e-10	1	0	0	1	0	0
ACGAGCGAGCGAT	1	4	13	42.1284	1811304538	150	508715308	52	4	0.023737	0.0949479	0.00786294	0.00123432	0.000102218	0.346667	6.81455e-10	6.81455e-10	1	0	0	1	0	0
ACGAGCGTGG	2	8	10	42.1284	1811304538	150	508715308	80	4	0.047474	0.189896	0.0157259	0.00189896	0.000157259	0.266667	1.04839e-09	1.04839e-09	1	0	0	1	0	0
ACGAGG	142	1088	6	42.1284	1811304538	150	508715308	6528	7.66197	3.37065	25.8258	2.13872	0.154955	0.0128323	0.306479	8.55488e-08	8.55488e-08	1	0	0	1	0	0
ACGAGGAGG	4	32	9	42.1284	1811304538	150	508715308	288	8	0.0949479	0.759583	0.0629036	0.00683625	0.000566132	0.48	3.77421e-09	3.77421e-09	1	0	0	1	0	0
ACGAGT	9	46	6	42.1284	1811304538	150	508715308	276	5.11111	0.213633	1.0919	0.0904239	0.00655141	0.000542543	0.204444	3.61695e-09	3.61695e-09	1	0	0	1	0	0
ACGAGTG	4	16	7	42.1284	1811304538	150	508715308	112	4	0.0949479	0.379792	0.0314518	0.00265854	0.000220162	0.186667	1.46775e-09	1.46775e-09	1	0	0	1	0	0
ACGAT	291	1760	5	42.1284	1811304538	150	508715308	8800	6.04811	6.90746	41.7771	3.4597	0.208885	0.0172985	0.201604	1.15323e-07	1.15323e-07	1	0	0	1	0	0
ACGATAGTCGAT	4	16	12	42.1284	1811304538	150	508715308	192	4	0.0949479	0.379792	0.0314518	0.0045575	0.000377421	0.32	2.51614e-09	2.51614e-09	1	0	0	1	0	0
ACGATAT	11	54	7	42.1284	1811304538	150	508715308	378	4.90909	0.261107	1.2818	0.10615	0.00897258	0.000743048	0.229091	4.95365e-09	4.95365e-09	1	0	0	1	0	0
ACGATC	4	42	6	42.1284	1811304538	150	508715308	252	10.5	0.0949479	0.996953	0.0825609	0.00598172	0.000495365	0.42	3.30244e-09	3.30244e-09	1	0	0	1	0	0
ACGATCT	91	876	7	42.1284	1811304538	150	508715308	6132	9.62637	2.16006	20.7936	1.72198	0.145555	0.0120539	0.449231	8.03593e-08	8.03593e-08	1	0	0	1	0	0
ACGATCTACGATCTACGCTCT	4	20	21	42.1284	1811304538	150	508715308	420	5	0.0949479	0.47474	0.0393147	0.00996953	0.000825609	0.7	5.50406e-09	5.50406e-09	1	0	0	1	1	0
ACGATCTACGCTCT	29	147	14	42.1284	1811304538	150	508715308	2058	5.06897	0.688372	3.48934	0.288963	0.0488507	0.00404548	0.473103	2.69699e-08	2.69699e-08	1	0	0	1	0	0
ACGATCTAGGATCT	8	40	14	42.1284	1811304538	150	508715308	560	5	0.189896	0.949479	0.0786294	0.0132927	0.00110081	0.466667	7.33875e-09	7.33875e-09	1	0	0	1	0	0
ACGATCTATCATCT	7	34	14	42.1284	1811304538	150	508715308	476	4.85714	0.166159	0.807057	0.066835	0.0112988	0.00093569	0.453333	6.23794e-09	6.23794e-09	1	0	0	1	0	0
ACGATCTATGATCC	22	185	14	42.1284	1811304538	150	508715308	2590	8.40909	0.522213	4.39134	0.363661	0.0614788	0.00509126	0.784848	3.39417e-08	3.39417e-08	1	0	0	1	1	0
ACGATCTATGATCT	386	1973	14	42.1284	1811304538	150	508715308	27622	5.1114	9.16247	46.8331	3.8784	0.655663	0.0542976	0.477064	3.61984e-07	3.61984e-07	1	0	0	1	0	0
ACGATCTGCGATCT	5	20	14	42.1284	1811304538	150	508715308	280	4	0.118685	0.47474	0.0393147	0.00664635	0.000550406	0.373333	3.66937e-09	3.66937e-09	1	0	0	1	0	0
ACGATG	1773	19483	6	42.1284	1811304538	150	508715308	116898	10.9887	42.0857	462.468	38.2984	2.77481	0.229791	0.439549	1.53194e-06	1.53194e-06	1	0	0	1	0	0
ACGATGAGCGATG	67	404	13	42.1284	1811304538	150	508715308	5252	6.02985	1.59038	9.58974	0.794157	0.124667	0.010324	0.522587	6.8827e-08	6.8827e-08	1	0	0	1	1	0
ACGATGC	18	72	7	42.1284	1811304538	150	508715308	504	4	0.427266	1.70906	0.141533	0.0119634	0.000990731	0.186667	6.60487e-09	6.60487e-09	1	0	0	1	0	0
ACGC	294	2746	4	42.1284	1811304538	150	508715308	10984	9.34014	6.97867	65.1817	5.39791	0.260727	0.0215916	0.24907	1.43944e-07	1.43944e-07	1	0	0	0	0	0
ACGCAG	4	26	6	42.1284	1811304538	150	508715308	156	6.5	0.0949479	0.617161	0.0511091	0.00370297	0.000306655	0.26	2.04437e-09	2.04437e-09	1	0	0	1	0	0
ACGCAGCGCGAGATGC	1	5	16	42.1284	1811304538	150	508715308	80	5	0.023737	0.118685	0.00982868	0.00189896	0.000157259	0.533333	1.04839e-09	1.04839e-09	1	0	0	1	1	0
ACGCAT	52	576	6	42.1284	1811304538	150	508715308	3456	11.0769	1.23432	13.6725	1.13226	0.082035	0.00679358	0.443077	4.52906e-08	4.52906e-08	1	0	0	1	0	0
ACGCC	23	125	5	42.1284	1811304538	150	508715308	625	5.43478	0.54595	2.96712	0.245717	0.0148356	0.00122859	0.181159	8.19057e-09	8.19057e-09	1	0	0	1	0	0
ACGCCAT	42	218	7	42.1284	1811304538	150	508715308	1526	5.19048	0.996953	5.17466	0.42853	0.0362226	0.00299971	0.242222	1.99981e-08	1.99981e-08	1	0	0	1	0	0
ACGCCATGCT	642	4067	10	42.1284	1811304538	150	508715308	40670	6.33489	15.2391	96.5383	7.99465	0.965383	0.0799465	0.422326	5.32977e-07	5.32977e-07	1	0	0	1	0	0
ACGCCG	269	1352	6	42.1284	1811304538	150	508715308	8112	5.02602	6.38525	32.0924	2.65768	0.192554	0.0159461	0.201041	1.06307e-07	1.06307e-07	1	0	0	1	0	0
ACGCCT	24	339	6	42.1284	1811304538	150	508715308	2034	14.125	0.569687	8.04684	0.666385	0.048281	0.00399831	0.565	2.66554e-08	2.66554e-08	1	0	0	1	1	0
ACGCCTACGTCT	90	455	12	42.1284	1811304538	150	508715308	5460	5.05556	2.13633	10.8003	0.89441	0.129604	0.0107329	0.404444	7.15528e-08	7.15528e-08	1	0	0	1	0	0
ACGCCTC	31	160	7	42.1284	1811304538	150	508715308	1120	5.16129	0.735846	3.79792	0.314518	0.0265854	0.00220162	0.24086	1.46775e-08	1.46775e-08	1	0	0	1	0	0
ACGCCTCCGCTC	228	1080	12	42.1284	1811304538	150	508715308	12960	4.73684	5.41203	25.6359	2.12299	0.307631	0.0254759	0.378947	1.6984e-07	1.6984e-07	1	0	0	1	0	0
ACGCCTCCGTCT	14	61	12	42.1284	1811304538	150	508715308	732	4.35714	0.332318	1.44796	0.11991	0.0173755	0.00143892	0.348571	9.59279e-09	9.59279e-09	1	0	0	1	0	0
ACGCG	338	1845	5	42.1284	1811304538	150	508715308	9225	5.45858	8.0231	43.7947	3.62678	0.218974	0.0181339	0.181953	1.20893e-07	1.20893e-07	1	0	0	1	0	0
ACGCGC	2	8	6	42.1284	1811304538	150	508715308	48	4	0.047474	0.189896	0.0157259	0.00113937	9.43553e-05	0.16	6.29036e-10	6.29036e-10	1	0	0	1	0	0
ACGCGCCCG	2	10	9	42.1284	1811304538	150	508715308	90	5	0.047474	0.23737	0.0196574	0.00213633	0.000176916	0.3	1.17944e-09	1.17944e-09	1	0	0	1	0	0
ACGCGCG	3	12	7	42.1284	1811304538	150	508715308	84	4	0.0712109	0.284844	0.0235888	0.00199391	0.000165122	0.186667	1.10081e-09	1.10081e-09	1	0	0	1	0	0
ACGCGCGCAGGGCGCG	1	4	16	42.1284	1811304538	150	508715308	64	4	0.023737	0.0949479	0.00786294	0.00151917	0.000125807	0.426667	8.38714e-10	8.38714e-10	1	0	0	1	0	0
ACGCT	17	115	5	42.1284	1811304538	150	508715308	575	6.76471	0.403529	2.72975	0.22606	0.0136488	0.0011303	0.22549	7.53532e-09	7.53532e-09	1	0	0	1	0	0
ACGCTAG	15	61	7	42.1284	1811304538	150	508715308	427	4.06667	0.356055	1.44796	0.11991	0.0101357	0.000839369	0.189778	5.5958e-09	5.5958e-09	1	0	0	1	0	0
ACGCTATGCT	253	1843	10	42.1284	1811304538	150	508715308	18430	7.28458	6.00546	43.7472	3.62285	0.437472	0.0362285	0.485639	2.41523e-07	2.41523e-07	1	0	0	1	0	0
ACGCTC	73	1002	6	42.1284	1811304538	150	508715308	6012	13.726	1.7328	23.7845	1.96967	0.142707	0.011818	0.549041	7.87867e-08	7.87867e-08	1	0	0	1	1	0
ACGCTCCCGCTC	253	1472	12	42.1284	1811304538	150	508715308	17664	5.81818	6.00546	34.9408	2.89356	0.41929	0.0347228	0.465455	2.31485e-07	2.31485e-07	1	0	0	1	0	0
ACGCTCCCGCTG	42	168	12	42.1284	1811304538	150	508715308	2016	4	0.996953	3.98781	0.330244	0.0478537	0.00396292	0.32	2.64195e-08	2.64195e-08	1	0	0	1	0	0
ACGCTCGACGCTCT	13	73	14	42.1284	1811304538	150	508715308	1022	5.61538	0.308581	1.7328	0.143499	0.0242592	0.00200898	0.524103	1.33932e-08	1.33932e-08	1	0	0	1	1	0
ACGCTCT	112	1232	7	42.1284	1811304538	150	508715308	8624	11	2.65854	29.244	2.42179	0.204708	0.0169525	0.513333	1.13017e-07	1.13017e-07	1	0	0	1	1	0
ACGCTCTCGCTC	12	83	12	42.1284	1811304538	150	508715308	996	6.91667	0.284844	1.97017	0.163156	0.023642	0.00195787	0.553333	1.30525e-08	1.30525e-08	1	0	0	1	1	0
ACGCTCTGCC	1	9	10	42.1284	1811304538	150	508715308	90	9	0.023737	0.213633	0.0176916	0.00213633	0.000176916	0.6	1.17944e-09	1.17944e-09	1	0	0	1	1	0
ACGCTCTGCT	24	236	10	42.1284	1811304538	150	508715308	2360	9.83333	0.569687	5.60193	0.463914	0.0560193	0.00463914	0.655556	3.09276e-08	3.09276e-08	1	0	0	1	1	0
ACGCTG	137	1397	6	42.1284	1811304538	150	508715308	8382	10.1971	3.25197	33.1606	2.74613	0.198963	0.0164768	0.407883	1.09845e-07	1.09845e-07	1	0	0	1	0	0
ACGCTGC	6	30	7	42.1284	1811304538	150	508715308	210	5	0.142422	0.712109	0.0589721	0.00498477	0.000412805	0.233333	2.75203e-09	2.75203e-09	1	0	0	1	0	0
ACGCTGCCC	2	9	9	42.1284	1811304538	150	508715308	81	4.5	0.047474	0.213633	0.0176916	0.0019227	0.000159225	0.27	1.0615e-09	1.0615e-09	1	0	0	1	0	0
ACGCTGCGC	7	28	9	42.1284	1811304538	150	508715308	252	4	0.166159	0.664635	0.0550406	0.00598172	0.000495365	0.24	3.30244e-09	3.30244e-09	1	0	0	1	0	0
ACGG	11821	94036	4	42.1284	1811304538	150	508715308	376144	7.955	280.595	2232.13	184.85	8.92852	0.7394	0.212133	4.92933e-06	4.92933e-06	1	0	0	0	0	0
ACGGAG	17	105	6	42.1284	1811304538	150	508715308	630	6.17647	0.403529	2.49238	0.206402	0.0149543	0.00123841	0.247059	8.25609e-09	8.25609e-09	1	0	0	1	0	0
ACGGAGGCGGAG	2	8	12	42.1284	1811304538	150	508715308	96	4	0.047474	0.189896	0.0157259	0.00227875	0.000188711	0.32	1.25807e-09	1.25807e-09	1	0	0	1	0	0
ACGGAT	27	125	6	42.1284	1811304538	150	508715308	750	4.62963	0.640898	2.96712	0.245717	0.0178027	0.0014743	0.185185	9.82868e-09	9.82868e-09	1	0	0	1	0	0
ACGGATGG	28	116	8	42.1284	1811304538	150	508715308	928	4.14286	0.664635	2.75349	0.228025	0.0220279	0.0018242	0.220952	1.21614e-08	1.21614e-08	1	0	0	1	0	0
ACGGC	35	431	5	42.1284	1811304538	150	508715308	2155	12.3143	0.830794	10.2306	0.847232	0.0511532	0.00423616	0.410476	2.82411e-08	2.82411e-08	1	0	0	1	0	0
ACGGCAG	1	5	7	42.1284	1811304538	150	508715308	35	5	0.023737	0.118685	0.00982868	0.000830794	6.88008e-05	0.233333	4.58672e-10	4.58672e-10	1	0	0	1	0	0
ACGGCC	1	4	6	42.1284	1811304538	150	508715308	24	4	0.023737	0.0949479	0.00786294	0.000569687	4.71777e-05	0.16	3.14518e-10	3.14518e-10	1	0	0	1	0	0
ACGGCG	204	1012	6	42.1284	1811304538	150	508715308	6072	4.96078	4.84234	24.0218	1.98932	0.144131	0.0119359	0.198431	7.9573e-08	7.9573e-08	1	0	0	1	0	0
ACGGCT	16	142	6	42.1284	1811304538	150	508715308	852	8.875	0.379792	3.37065	0.279135	0.0202239	0.00167481	0.355	1.11654e-08	1.11654e-08	1	0	0	1	0	0
ACGGG	29	301	5	42.1284	1811304538	150	508715308	1505	10.3793	0.688372	7.14483	0.591687	0.0357242	0.00295843	0.345977	1.97229e-08	1.97229e-08	1	0	0	1	0	0
ACGGGC	2	10	6	42.1284	1811304538	150	508715308	60	5	0.047474	0.23737	0.0196574	0.00142422	0.000117944	0.2	7.86294e-10	7.86294e-10	1	0	0	1	0	0
ACGT	20	149	4	42.1284	1811304538	150	508715308	596	7.45	0.47474	3.53681	0.292895	0.0141472	0.00117158	0.198667	7.81052e-09	7.81052e-09	1	0	0	0	0	0
ACGTAG	8	32	6	42.1284	1811304538	150	508715308	192	4	0.189896	0.759583	0.0629036	0.0045575	0.000377421	0.16	2.51614e-09	2.51614e-09	1	0	0	1	0	0
ACGTAGGCGGAG	2	10	12	42.1284	1811304538	150	508715308	120	5	0.047474	0.23737	0.0196574	0.00284844	0.000235888	0.4	1.57259e-09	1.57259e-09	1	0	0	1	0	0
ACGTAT	1	4	6	42.1284	1811304538	150	508715308	24	4	0.023737	0.0949479	0.00786294	0.000569687	4.71777e-05	0.16	3.14518e-10	3.14518e-10	1	0	0	1	0	0
ACGTATG	4	16	7	42.1284	1811304538	150	508715308	112	4	0.0949479	0.379792	0.0314518	0.00265854	0.000220162	0.186667	1.46775e-09	1.46775e-09	1	0	0	1	0	0
ACGTC	73	990	5	42.1284	1811304538	150	508715308	4950	13.5616	1.7328	23.4996	1.94608	0.117498	0.00973039	0.452055	6.48693e-08	6.48693e-08	1	0	0	1	0	0
ACGTCATATC	85	919	10	42.1284	1811304538	150	508715308	9190	10.8118	2.01764	21.8143	1.80651	0.218143	0.0180651	0.720784	1.20434e-07	1.20434e-07	1	0	0	1	1	0
ACGTCC	502	3197	6	42.1284	1811304538	150	508715308	19182	6.36853	11.916	75.8871	6.28446	0.455323	0.0377067	0.254741	2.51378e-07	2.51378e-07	1	0	0	1	0	0
ACGTGC	2	8	6	42.1284	1811304538	150	508715308	48	4	0.047474	0.189896	0.0157259	0.00113937	9.43553e-05	0.16	6.29036e-10	6.29036e-10	1	0	0	1	0	0
ACT	68193	2277389	3	42.1284	1811304538	150	508715308	6832167	33.3962	1618.7	54058.3	4476.75	162.175	13.4302	0.667925	8.95349e-05	8.95349e-05	1	1	1	0	1	0
ACTACTG	39	189	7	42.1284	1811304538	150	508715308	1323	4.84615	0.925742	4.48629	0.371524	0.031404	0.00260067	0.226154	1.73378e-08	1.73378e-08	1	0	0	1	0	0
ACTACTGCT	9	58	9	42.1284	1811304538	150	508715308	522	6.44444	0.213633	1.37674	0.114013	0.0123907	0.00102611	0.386667	6.84076e-09	6.84076e-09	1	0	0	1	0	0
ACTACTGCTGCT	3	15	12	42.1284	1811304538	150	508715308	180	5	0.0712109	0.356055	0.029486	0.00427266	0.000353832	0.4	2.35888e-09	2.35888e-09	1	0	0	1	0	0
ACTAG	9	88	5	42.1284	1811304538	150	508715308	440	9.77778	0.213633	2.08885	0.172985	0.0104443	0.000864924	0.325926	5.76616e-09	5.76616e-09	1	0	0	1	0	0
ACTAGAG	13	52	7	42.1284	1811304538	150	508715308	364	4	0.308581	1.23432	0.102218	0.00864026	0.000715528	0.186667	4.77019e-09	4.77019e-09	1	0	0	1	0	0
ACTAGT	23	92	6	42.1284	1811304538	150	508715308	552	4	0.54595	2.1838	0.180848	0.0131028	0.00108509	0.16	7.23391e-09	7.23391e-09	1	0	0	1	0	0
ACTAGTC	40	198	7	42.1284	1811304538	150	508715308	1386	4.95	0.949479	4.69992	0.389216	0.0328995	0.00272451	0.231	1.81634e-08	1.81634e-08	1	0	0	1	0	0
ACTAT	1424	13264	5	42.1284	1811304538	150	508715308	66320	9.31461	33.8015	314.847	26.0735	1.57424	0.130368	0.310487	8.69117e-07	8.69117e-07	1	0	0	1	0	0
ACTATACTCT	2	9	10	42.1284	1811304538	150	508715308	90	4.5	0.047474	0.213633	0.0176916	0.00213633	0.000176916	0.3	1.17944e-09	1.17944e-09	1	0	0	1	0	0
ACTATAG	35	185	7	42.1284	1811304538	150	508715308	1295	5.28571	0.830794	4.39134	0.363661	0.0307394	0.00254563	0.246667	1.69709e-08	1.69709e-08	1	0	0	1	0	0
ACTATAT	72	327	7	42.1284	1811304538	150	508715308	2289	4.54167	1.70906	7.76199	0.642796	0.0543339	0.00449957	0.211944	2.99971e-08	2.99971e-08	1	0	0	1	0	0
ACTATATCG	5	20	9	42.1284	1811304538	150	508715308	180	4	0.118685	0.47474	0.0393147	0.00427266	0.000353832	0.24	2.35888e-09	2.35888e-09	1	0	0	1	0	0
ACTATC	183	1743	6	42.1284	1811304538	150	508715308	10458	9.52459	4.34387	41.3736	3.42628	0.248241	0.0205577	0.380984	1.37051e-07	1.37051e-07	1	0	0	1	0	0
ACTATCT	8	35	7	42.1284	1811304538	150	508715308	245	4.375	0.189896	0.830794	0.0688008	0.00581556	0.000481605	0.204167	3.2107e-09	3.2107e-09	1	0	0	1	0	0
ACTATG	164	1765	6	42.1284	1811304538	150	508715308	10590	10.7622	3.89286	41.8958	3.46952	0.251375	0.0208171	0.430488	1.38781e-07	1.38781e-07	1	0	0	1	0	0
ACTATGAG	4	16	8	42.1284	1811304538	150	508715308	128	4	0.0949479	0.379792	0.0314518	0.00303833	0.000251614	0.213333	1.67743e-09	1.67743e-09	1	0	0	1	0	0
ACTATGC	1	4	7	42.1284	1811304538	150	508715308	28	4	0.023737	0.0949479	0.00786294	0.000664635	5.50406e-05	0.186667	3.66937e-10	3.66937e-10	1	0	0	1	0	0
ACTATGG	6	28	7	42.1284	1811304538	150	508715308	196	4.66667	0.142422	0.664635	0.0550406	0.00465245	0.000385284	0.217778	2.56856e-09	2.56856e-09	1	0	0	1	0	0
ACTC	2724	62989	4	42.1284	1811304538	150	508715308	251956	23.1237	64.6595	1495.17	123.82	5.98067	0.495279	0.616632	3.30186e-06	3.30186e-06	1	0	0	0	1	0
ACTCACTCACTCG	5	23	13	42.1284	1811304538	150	508715308	299	4.6	0.118685	0.54595	0.0452119	0.00709736	0.000587755	0.398667	3.91837e-09	3.91837e-09	1	0	0	1	0	0
ACTCACTCGCTCC	6	28	13	42.1284	1811304538	150	508715308	364	4.66667	0.142422	0.664635	0.0550406	0.00864026	0.000715528	0.404444	4.77019e-09	4.77019e-09	1	0	0	1	0	0
ACTCAG	8	67	6	42.1284	1811304538	150	508715308	402	8.375	0.189896	1.59038	0.131704	0.00954226	0.000790226	0.335	5.26817e-09	5.26817e-09	1	0	0	1	0	0
ACTCAT	305	3843	6	42.1284	1811304538	150	508715308	23058	12.6	7.23978	91.2212	7.55432	0.547327	0.0453259	0.504	3.02173e-07	3.02173e-07	1	0	0	1	1	0
ACTCATC	2	9	7	42.1284	1811304538	150	508715308	63	4.5	0.047474	0.213633	0.0176916	0.00149543	0.000123841	0.21	8.25609e-10	8.25609e-10	1	0	0	1	0	0
ACTCATGC	8	33	8	42.1284	1811304538	150	508715308	264	4.125	0.189896	0.78332	0.0648693	0.00626656	0.000518954	0.22	3.4597e-09	3.4597e-09	1	0	0	1	0	0
ACTCC	263	3789	5	42.1284	1811304538	150	508715308	18945	14.4068	6.24282	89.9394	7.44817	0.449697	0.0372409	0.480228	2.48272e-07	2.48272e-07	1	0	0	1	0	0
ACTCCC	47	384	6	42.1284	1811304538	150	508715308	2304	8.17021	1.11564	9.115	0.754843	0.05469	0.00452906	0.326809	3.01937e-08	3.01937e-08	1	0	0	1	0	0
ACTCCG	19	101	6	42.1284	1811304538	150	508715308	606	5.31579	0.451003	2.39743	0.198539	0.0143846	0.00119124	0.212632	7.94157e-09	7.94157e-09	1	0	0	1	0	0
ACTCCGC	5	30	7	42.1284	1811304538	150	508715308	210	6	0.118685	0.712109	0.0589721	0.00498477	0.000412805	0.28	2.75203e-09	2.75203e-09	1	0	0	1	0	0
ACTCCT	107	909	6	42.1284	1811304538	150	508715308	5454	8.49533	2.53986	21.5769	1.78685	0.129461	0.0107211	0.339813	7.14742e-08	7.14742e-08	1	0	0	1	0	0
ACTCCTC	10	43	7	42.1284	1811304538	150	508715308	301	4.3	0.23737	1.02069	0.0845266	0.00714483	0.000591687	0.200667	3.94458e-09	3.94458e-09	1	0	0	1	0	0
ACTCCTCCT	10	41	9	42.1284	1811304538	150	508715308	369	4.1	0.23737	0.973216	0.0805952	0.00875894	0.000725357	0.246	4.83571e-09	4.83571e-09	1	0	0	1	0	0
ACTCG	21	131	5	42.1284	1811304538	150	508715308	655	6.2381	0.498477	3.10954	0.257511	0.0155477	0.00128756	0.207937	8.58371e-09	8.58371e-09	1	0	0	1	0	0
ACTCGATGC	1	4	9	42.1284	1811304538	150	508715308	36	4	0.023737	0.0949479	0.00786294	0.000854531	7.07665e-05	0.24	4.71777e-10	4.71777e-10	1	0	0	1	0	0
ACTCGC	13	122	6	42.1284	1811304538	150	508715308	732	9.38462	0.308581	2.89591	0.23982	0.0173755	0.00143892	0.375385	9.59279e-09	9.59279e-09	1	0	0	1	0	0
ACTCGCT	1001	6773	7	42.1284	1811304538	150	508715308	47411	6.76623	23.7607	160.771	13.3139	1.12539	0.0931975	0.315758	6.21317e-07	6.21317e-07	1	0	0	1	0	0
ACTCGG	2	8	6	42.1284	1811304538	150	508715308	48	4	0.047474	0.189896	0.0157259	0.00113937	9.43553e-05	0.16	6.29036e-10	6.29036e-10	1	0	0	1	0	0
ACTCGGC	5	26	7	42.1284	1811304538	150	508715308	182	5.2	0.118685	0.617161	0.0511091	0.00432013	0.000357764	0.242667	2.38509e-09	2.38509e-09	1	0	0	1	0	0
ACTCGGCT	11	47	8	42.1284	1811304538	150	508715308	376	4.27273	0.261107	1.11564	0.0923896	0.0089251	0.000739117	0.227879	4.92744e-09	4.92744e-09	1	0	0	1	0	0
ACTCGGCTCGCTC	16	69	13	42.1284	1811304538	150	508715308	897	4.3125	0.379792	1.63785	0.135636	0.0212921	0.00176327	0.37375	1.17551e-08	1.17551e-08	1	0	0	1	0	0
ACTCT	179	1699	5	42.1284	1811304538	150	508715308	8495	9.49162	4.24892	40.3291	3.33979	0.201646	0.0166989	0.316387	1.11326e-07	1.11326e-07	1	0	0	1	0	0
ACTCTAT	2	8	7	42.1284	1811304538	150	508715308	56	4	0.047474	0.189896	0.0157259	0.00132927	0.000110081	0.186667	7.33875e-10	7.33875e-10	1	0	0	1	0	0
ACTCTATC	44	263	8	42.1284	1811304538	150	508715308	2104	5.97727	1.04443	6.24282	0.516989	0.0499426	0.00413591	0.318788	2.75727e-08	2.75727e-08	1	0	0	1	0	0
ACTCTC	77	574	6	42.1284	1811304538	150	508715308	3444	7.45455	1.82775	13.625	1.12833	0.0817501	0.00676999	0.298182	4.51333e-08	4.51333e-08	1	0	0	1	0	0
ACTCTCC	6	47	7	42.1284	1811304538	150	508715308	329	7.83333	0.142422	1.11564	0.0923896	0.00780947	0.000646727	0.365556	4.31151e-09	4.31151e-09	1	0	0	1	0	0
ACTCTCT	272	2387	7	42.1284	1811304538	150	508715308	16709	8.77574	6.45646	56.6602	4.69221	0.396621	0.0328455	0.409534	2.1897e-07	2.1897e-07	1	0	0	1	0	0
ACTCTG	498	4662	6	42.1284	1811304538	150	508715308	27972	9.36145	11.821	110.662	9.16426	0.663971	0.0549856	0.374458	3.6657e-07	3.6657e-07	1	0	0	1	0	0
ACTCTGG	99	942	7	42.1284	1811304538	150	508715308	6594	9.51515	2.34996	22.3602	1.85172	0.156522	0.0129621	0.44404	8.64138e-08	8.64138e-08	1	0	0	1	0	0
ACTG	1039	23896	4	42.1284	1811304538	150	508715308	95584	22.999	24.6627	567.219	46.9732	2.26888	0.187893	0.613308	1.25262e-06	1.25262e-06	1	0	0	0	1	0
ACTGAG	10	40	6	42.1284	1811304538	150	508715308	240	4	0.23737	0.949479	0.0786294	0.00569687	0.000471777	0.16	3.14518e-09	3.14518e-09	1	0	0	1	0	0
ACTGAGCT	6	40	8	42.1284	1811304538	150	508715308	320	6.66667	0.142422	0.949479	0.0786294	0.00759583	0.000629036	0.355556	4.19357e-09	4.19357e-09	1	0	0	1	0	0
ACTGAT	153	896	6	42.1284	1811304538	150	508715308	5376	5.85621	3.63176	21.2683	1.7613	0.12761	0.0105678	0.234248	7.0452e-08	7.0452e-08	1	0	0	1	0	0
ACTGC	70	570	5	42.1284	1811304538	150	508715308	2850	8.14286	1.66159	13.5301	1.12047	0.0676504	0.00560235	0.271429	3.7349e-08	3.7349e-08	1	0	0	1	0	0
ACTGCC	4	21	6	42.1284	1811304538	150	508715308	126	5.25	0.0949479	0.498477	0.0412805	0.00299086	0.000247683	0.21	1.65122e-09	1.65122e-09	1	0	0	1	0	0
ACTGCCT	11	55	7	42.1284	1811304538	150	508715308	385	5	0.261107	1.30553	0.108115	0.00913874	0.000756808	0.233333	5.04539e-09	5.04539e-09	1	0	0	1	0	0
ACTGCG	123	576	6	42.1284	1811304538	150	508715308	3456	4.68293	2.91965	13.6725	1.13226	0.082035	0.00679358	0.187317	4.52906e-08	4.52906e-08	1	0	0	1	0	0
ACTGCGCCAGC	2	8	11	42.1284	1811304538	150	508715308	88	4	0.047474	0.189896	0.0157259	0.00208885	0.000172985	0.293333	1.15323e-09	1.15323e-09	1	0	0	1	0	0
ACTGCT	83	1019	6	42.1284	1811304538	150	508715308	6114	12.2771	1.97017	24.188	2.00308	0.145128	0.0120185	0.491084	8.01234e-08	8.01234e-08	1	0	0	1	0	0
ACTGCTGCT	16	130	9	42.1284	1811304538	150	508715308	1170	8.125	0.379792	3.08581	0.255546	0.0277723	0.00229991	0.4875	1.53327e-08	1.53327e-08	1	0	0	1	0	0
ACTGG	50	386	5	42.1284	1811304538	150	508715308	1930	7.72	1.18685	9.16247	0.758774	0.0458124	0.00379387	0.257333	2.52925e-08	2.52925e-08	1	0	0	1	0	0
ACTGGAG	7	31	7	42.1284	1811304538	150	508715308	217	4.42857	0.166159	0.735846	0.0609378	0.00515092	0.000426565	0.206667	2.84376e-09	2.84376e-09	1	0	0	1	0	0
ACTGGAGAG	20	87	9	42.1284	1811304538	150	508715308	783	4.35	0.47474	2.06512	0.171019	0.0185861	0.00153917	0.261	1.02611e-08	1.02611e-08	1	0	0	1	0	0
ACTGGAGG	6	24	8	42.1284	1811304538	150	508715308	192	4	0.142422	0.569687	0.0471777	0.0045575	0.000377421	0.213333	2.51614e-09	2.51614e-09	1	0	0	1	0	0
ACTGGC	67	372	6	42.1284	1811304538	150	508715308	2232	5.55224	1.59038	8.83016	0.731254	0.0529809	0.00438752	0.22209	2.92502e-08	2.92502e-08	1	0	0	1	0	0
ACTGGCTGC	15	60	9	42.1284	1811304538	150	508715308	540	4	0.356055	1.42422	0.117944	0.012818	0.0010615	0.24	7.07665e-09	7.07665e-09	1	0	0	1	0	0
ACTGGG	1	9	6	42.1284	1811304538	150	508715308	54	9	0.023737	0.213633	0.0176916	0.0012818	0.00010615	0.36	7.07665e-10	7.07665e-10	1	0	0	1	0	0
AG	323708	7034312	2	42.1284	1811304538	150	508715308	14068624	21.7304	7683.85	166973	13827.6	333.947	27.6552	0.289739	0.000184368	0.000184368	1	1	1	0	0	0
AGAGAGAGAGAGGGGGAGGG	1	4	20	42.1284	1811304538	150	508715308	80	4	0.023737	0.0949479	0.00786294	0.00189896	0.000157259	0.533333	1.04839e-09	1.04839e-09	1	0	0	1	1	0
AGAGAGAGC	12	100	9	42.1284	1811304538	150	508715308	900	8.33333	0.284844	2.3737	0.196574	0.0213633	0.00176916	0.5	1.17944e-08	1.17944e-08	1	0	0	1	0	0
AGAGAGAT	217	1838	8	42.1284	1811304538	150	508715308	14704	8.47005	5.15092	43.6286	3.61302	0.349029	0.0289042	0.451736	1.92695e-07	1.92695e-07	1	0	0	1	0	0
AGAGAGATAGAGAT	13	73	14	42.1284	1811304538	150	508715308	1022	5.61538	0.308581	1.7328	0.143499	0.0242592	0.00200898	0.524103	1.33932e-08	1.33932e-08	1	0	0	1	1	0
AGAGAGC	24	119	7	42.1284	1811304538	150	508715308	833	4.95833	0.569687	2.8247	0.233923	0.0197729	0.00163746	0.231389	1.09164e-08	1.09164e-08	1	0	0	1	0	0
AGAGAGCATCG	481	2320	11	42.1284	1811304538	150	508715308	25520	4.82328	11.4175	55.0698	4.56051	0.605768	0.0501656	0.353708	3.34437e-07	3.34437e-07	1	0	0	1	0	0
AGAGAGCG	53	402	8	42.1284	1811304538	150	508715308	3216	7.58491	1.25806	9.54226	0.790226	0.0763381	0.00632181	0.404528	4.21454e-08	4.21454e-08	1	0	0	1	0	0
AGAGAGCGAGAGCGCG	1	4	16	42.1284	1811304538	150	508715308	64	4	0.023737	0.0949479	0.00786294	0.00151917	0.000125807	0.426667	8.38714e-10	8.38714e-10	1	0	0	1	0	0
AGAGAGG	26	134	7	42.1284	1811304538	150	508715308	938	5.15385	0.617161	3.18075	0.263409	0.0222653	0.00184386	0.240513	1.22924e-08	1.22924e-08	1	0	0	1	0	0
AGAGAT	1257	21121	6	42.1284	1811304538	150	508715308	126726	16.8027	29.8374	501.349	41.5183	3.00809	0.24911	0.672108	1.66073e-06	1.66073e-06	1	0	0	1	1	0
AGAGATAGAGATAGATCG	21	88	18	42.1284	1811304538	150	508715308	1584	4.19048	0.498477	2.08885	0.172985	0.0375994	0.00311373	0.502857	2.07582e-08	2.07582e-08	1	0	0	1	1	0
AGAGATAGC	5	25	9	42.1284	1811304538	150	508715308	225	5	0.118685	0.593424	0.0491434	0.00534082	0.000442291	0.3	2.9486e-09	2.9486e-09	1	0	0	1	0	0
AGAGATG	2	8	7	42.1284	1811304538	150	508715308	56	4	0.047474	0.189896	0.0157259	0.00132927	0.000110081	0.186667	7.33875e-10	7.33875e-10	1	0	0	1	0	0
AGAGATGG	43	327	8	42.1284	1811304538	150	508715308	2616	7.60465	1.02069	7.76199	0.642796	0.0620959	0.00514237	0.405581	3.42824e-08	3.42824e-08	1	0	0	1	0	0
AGAGC	231	2374	5	42.1284	1811304538	150	508715308	11870	10.2771	5.48324	56.3516	4.66666	0.281758	0.0233333	0.342569	1.55555e-07	1.55555e-07	1	0	0	1	0	0
AGAGCAGCGG	6	53	10	42.1284	1811304538	150	508715308	530	8.83333	0.142422	1.25806	0.104184	0.0125806	0.00104184	0.588889	6.9456e-09	6.9456e-09	1	0	0	1	1	0
AGAGCAT	11	44	7	42.1284	1811304538	150	508715308	308	4	0.261107	1.04443	0.0864924	0.00731099	0.000605447	0.186667	4.03631e-09	4.03631e-09	1	0	0	1	0	0
AGAGCATAGC	120	685	10	42.1284	1811304538	150	508715308	6850	5.70833	2.84844	16.2598	1.34653	0.162598	0.0134653	0.380556	8.97686e-08	8.97686e-08	1	0	0	1	0	0
AGAGCATCG	199	1518	9	42.1284	1811304538	150	508715308	13662	7.62814	4.72366	36.0327	2.98399	0.324295	0.0268559	0.457688	1.79039e-07	1.79039e-07	1	0	0	1	0	0
AGAGCATGAT	3	12	10	42.1284	1811304538	150	508715308	120	4	0.0712109	0.284844	0.0235888	0.00284844	0.000235888	0.266667	1.57259e-09	1.57259e-09	1	0	0	1	0	0
AGAGCC	596	5587	6	42.1284	1811304538	150	508715308	33522	9.37416	14.1472	132.618	10.9826	0.795711	0.0658954	0.374966	4.39303e-07	4.39303e-07	1	0	0	1	0	0
AGAGCG	303	2990	6	42.1284	1811304538	150	508715308	17940	9.86799	7.1923	70.9736	5.87755	0.425841	0.0352653	0.394719	2.35102e-07	2.35102e-07	1	0	0	1	0	0
AGAGCGAGAGCGCG	1	4	14	42.1284	1811304538	150	508715308	56	4	0.023737	0.0949479	0.00786294	0.00132927	0.000110081	0.373333	7.33875e-10	7.33875e-10	1	0	0	1	0	0
AGAGCGAT	7	28	8	42.1284	1811304538	150	508715308	224	4	0.166159	0.664635	0.0550406	0.00531708	0.000440325	0.213333	2.9355e-09	2.9355e-09	1	0	0	1	0	0
AGAGCT	7	41	6	42.1284	1811304538	150	508715308	246	5.85714	0.166159	0.973216	0.0805952	0.0058393	0.000483571	0.234286	3.22381e-09	3.22381e-09	1	0	0	1	0	0
AGAGG	497	3572	5	42.1284	1811304538	150	508715308	17860	7.18712	11.7973	84.7885	7.02161	0.423942	0.035108	0.239571	2.34054e-07	2.34054e-07	1	0	0	1	0	0
AGAGGAT	2	10	7	42.1284	1811304538	150	508715308	70	5	0.047474	0.23737	0.0196574	0.00166159	0.000137602	0.233333	9.17343e-10	9.17343e-10	1	0	0	1	0	0
AGAGGATCG	31	200	9	42.1284	1811304538	150	508715308	1800	6.45161	0.735846	4.7474	0.393147	0.0427266	0.00353832	0.387097	2.35888e-08	2.35888e-08	1	0	0	1	0	0
AGAGGC	740	7051	6	42.1284	1811304538	150	508715308	42306	9.52838	17.5654	167.369	13.8604	1.00422	0.0831624	0.381135	5.54416e-07	5.54416e-07	1	0	0	1	0	0
AGAGGCAGC	10	42	9	42.1284	1811304538	150	508715308	378	4.2	0.23737	0.996953	0.0825609	0.00897258	0.000743048	0.252	4.95365e-09	4.95365e-09	1	0	0	1	0	0
AGAGGCTCCT	2	11	10	42.1284	1811304538	150	508715308	110	5.5	0.047474	0.261107	0.0216231	0.00261107	0.000216231	0.366667	1.44154e-09	1.44154e-09	1	0	0	1	0	0
AGAGGG	723	3789	6	42.1284	1811304538	150	508715308	22734	5.24066	17.1618	89.9394	7.44817	0.539636	0.044689	0.209627	2.97927e-07	2.97927e-07	1	0	0	1	0	0
AGAGGGG	2	8	7	42.1284	1811304538	150	508715308	56	4	0.047474	0.189896	0.0157259	0.00132927	0.000110081	0.186667	7.33875e-10	7.33875e-10	1	0	0	1	0	0
AGAT	20126	437707	4	42.1284	1811304538	150	508715308	1750828	21.7483	477.73	10389.8	860.416	41.5594	3.44167	0.579956	2.29444e-05	2.29444e-05	1	1	0	0	1	0
AGATAGATCGAT	160	1015	12	42.1284	1811304538	150	508715308	12180	6.34375	3.79792	24.093	1.99522	0.289116	0.0239427	0.5075	1.59618e-07	1.59618e-07	1	0	0	1	1	0
AGATAGCG	4	22	8	42.1284	1811304538	150	508715308	176	5.5	0.0949479	0.522213	0.0432462	0.00417771	0.00034597	0.293333	2.30646e-09	2.30646e-09	1	0	0	1	0	0
AGATAT	437	3289	6	42.1284	1811304538	150	508715308	19734	7.52632	10.3731	78.0709	6.46531	0.468426	0.0387918	0.301053	2.58612e-07	2.58612e-07	1	0	0	1	0	0
AGATATGAGATG	125	1115	12	42.1284	1811304538	150	508715308	13380	8.92	2.96712	26.4667	2.1918	0.317601	0.0263015	0.7136	1.75344e-07	1.75344e-07	1	0	0	1	1	0
AGATC	45	275	5	42.1284	1811304538	150	508715308	1375	6.11111	1.06816	6.52767	0.540577	0.0326383	0.00270289	0.203704	1.80192e-08	1.80192e-08	1	0	0	1	0	0
AGATCAT	341	1707	7	42.1284	1811304538	150	508715308	11949	5.00587	8.09431	40.519	3.35551	0.283633	0.0234886	0.233607	1.56591e-07	1.56591e-07	1	0	0	1	0	0
AGATCATAGATCGAT	87	351	15	42.1284	1811304538	150	508715308	5265	4.03448	2.06512	8.33168	0.689973	0.124975	0.0103496	0.403448	6.89973e-08	6.89973e-08	1	0	0	1	0	0
AGATCATAT	10	55	9	42.1284	1811304538	150	508715308	495	5.5	0.23737	1.30553	0.108115	0.0117498	0.000973039	0.33	6.48693e-09	6.48693e-09	1	0	0	1	0	0
AGATCC	23	152	6	42.1284	1811304538	150	508715308	912	6.6087	0.54595	3.60802	0.298792	0.0216481	0.00179275	0.264348	1.19517e-08	1.19517e-08	1	0	0	1	0	0
AGATCCG	10	147	7	42.1284	1811304538	150	508715308	1029	14.7	0.23737	3.48934	0.288963	0.0244253	0.00202274	0.686	1.34849e-08	1.34849e-08	1	0	0	1	1	0
AGATCG	14	56	6	42.1284	1811304538	150	508715308	336	4	0.332318	1.32927	0.110081	0.00797562	0.000660487	0.16	4.40325e-09	4.40325e-09	1	0	0	1	0	0
AGATG	141	2681	5	42.1284	1811304538	150	508715308	13405	19.0142	3.34691	63.6388	5.27014	0.318194	0.0263507	0.633806	1.75671e-07	1.75671e-07	1	0	0	1	1	0
AGATGATG	46	277	8	42.1284	1811304538	150	508715308	2216	6.02174	1.0919	6.57514	0.544509	0.0526011	0.00435607	0.321159	2.90405e-08	2.90405e-08	1	0	0	1	0	0
AGATGC	36	199	6	42.1284	1811304538	150	508715308	1194	5.52778	0.854531	4.72366	0.391181	0.028342	0.00234709	0.221111	1.56473e-08	1.56473e-08	1	0	0	1	0	0
AGATGCAT	17	68	8	42.1284	1811304538	150	508715308	544	4	0.403529	1.61411	0.13367	0.0129129	0.00106936	0.213333	7.12907e-09	7.12907e-09	1	0	0	1	0	0
AGATGG	135	1570	6	42.1284	1811304538	150	508715308	9420	11.6296	3.20449	37.2671	3.08621	0.223602	0.0185172	0.465185	1.23448e-07	1.23448e-07	1	0	0	1	0	0
AGATGGAT	257	3884	8	42.1284	1811304538	150	508715308	31072	15.1128	6.1004	92.1944	7.63492	0.737555	0.0610793	0.806018	4.07196e-07	4.07196e-07	1	0	0	1	1	0
AGATGGG	4	16	7	42.1284	1811304538	150	508715308	112	4	0.0949479	0.379792	0.0314518	0.00265854	0.000220162	0.186667	1.46775e-09	1.46775e-09	1	0	0	1	0	0
AGC	483	6070	3	42.1284	1811304538	150	508715308	18210	12.5673	11.465	144.083	11.932	0.43225	0.0357961	0.251346	2.3864e-07	2.3864e-07	1	0	0	0	0	0
AGCAGCAGG	1	6	9	42.1284	1811304538	150	508715308	54	6	0.023737	0.142422	0.0117944	0.0012818	0.00010615	0.36	7.07665e-10	7.07665e-10	1	0	0	1	0	0
AGCAGCC	15	60	7	42.1284	1811304538	150	508715308	420	4	0.356055	1.42422	0.117944	0.00996953	0.000825609	0.186667	5.50406e-09	5.50406e-09	1	0	0	1	0	0
AGCAGG	40	209	6	42.1284	1811304538	150	508715308	1254	5.225	0.949479	4.96103	0.410839	0.0297662	0.00246503	0.209	1.64336e-08	1.64336e-08	1	0	0	1	0	0
AGCAGGAGGAGG	9	39	12	42.1284	1811304538	150	508715308	468	4.33333	0.213633	0.925742	0.0766637	0.0111089	0.000919964	0.346667	6.1331e-09	6.1331e-09	1	0	0	1	0	0
AGCAGGC	32	128	7	42.1284	1811304538	150	508715308	896	4	0.759583	3.03833	0.251614	0.0212683	0.0017613	0.186667	1.1742e-08	1.1742e-08	1	0	0	1	0	0
AGCAGGCGG	34	151	9	42.1284	1811304538	150	508715308	1359	4.44118	0.807057	3.58428	0.296826	0.0322586	0.00267144	0.266471	1.78096e-08	1.78096e-08	1	0	0	1	0	0
AGCAT	6515	74508	5	42.1284	1811304538	150	508715308	372540	11.4364	154.646	1768.59	146.463	8.84297	0.732315	0.381213	4.8821e-06	4.8821e-06	1	0	0	1	0	0
AGCATAGCGC	4	16	10	42.1284	1811304538	150	508715308	160	4	0.0949479	0.379792	0.0314518	0.00379792	0.000314518	0.266667	2.09679e-09	2.09679e-09	1	0	0	1	0	0
AGCATAT	11	44	7	42.1284	1811304538	150	508715308	308	4	0.261107	1.04443	0.0864924	0.00731099	0.000605447	0.186667	4.03631e-09	4.03631e-09	1	0	0	1	0	0
AGCATC	61	628	6	42.1284	1811304538	150	508715308	3768	10.2951	1.44796	14.9068	1.23448	0.0894409	0.00740689	0.411803	4.93793e-08	4.93793e-08	1	0	0	1	0	0
AGCATCATC	3	23	9	42.1284	1811304538	150	508715308	207	7.66667	0.0712109	0.54595	0.0452119	0.00491355	0.000406907	0.46	2.71272e-09	2.71272e-09	1	0	0	1	0	0
AGCATG	14	178	6	42.1284	1811304538	150	508715308	1068	12.7143	0.332318	4.22518	0.349901	0.0253511	0.00209941	0.508571	1.3996e-08	1.3996e-08	1	0	0	1	1	0
AGCATGCGCCG	1	4	11	42.1284	1811304538	150	508715308	44	4	0.023737	0.0949479	0.00786294	0.00104443	8.64924e-05	0.293333	5.76616e-10	5.76616e-10	1	0	0	1	0	0
AGCATGGCAT	4	32	10	42.1284	1811304538	150	508715308	320	8	0.0949479	0.759583	0.0629036	0.00759583	0.000629036	0.533333	4.19357e-09	4.19357e-09	1	0	0	1	1	0
AGCC	27	186	4	42.1284	1811304538	150	508715308	744	6.88889	0.640898	4.41508	0.365627	0.0176603	0.00146251	0.183704	9.75005e-09	9.75005e-09	1	0	0	0	0	0
AGCCAT	6	30	6	42.1284	1811304538	150	508715308	180	5	0.142422	0.712109	0.0589721	0.00427266	0.000353832	0.2	2.35888e-09	2.35888e-09	1	0	0	1	0	0
AGCCATC	1	6	7	42.1284	1811304538	150	508715308	42	6	0.023737	0.142422	0.0117944	0.000996953	8.25609e-05	0.28	5.50406e-10	5.50406e-10	1	0	0	1	0	0
AGCCCTG	2	8	7	42.1284	1811304538	150	508715308	56	4	0.047474	0.189896	0.0157259	0.00132927	0.000110081	0.186667	7.33875e-10	7.33875e-10	1	0	0	1	0	0
AGCCCTGGCGG	12	50	11	42.1284	1811304538	150	508715308	550	4.16667	0.284844	1.18685	0.0982868	0.0130553	0.00108115	0.305556	7.2077e-09	7.2077e-09	1	0	0	1	0	0
AGCCG	29	169	5	42.1284	1811304538	150	508715308	845	5.82759	0.688372	4.01155	0.332209	0.0200577	0.00166105	0.194253	1.10736e-08	1.10736e-08	1	0	0	1	0	0
AGCCGCC	8	32	7	42.1284	1811304538	150	508715308	224	4	0.189896	0.759583	0.0629036	0.00531708	0.000440325	0.186667	2.9355e-09	2.9355e-09	1	0	0	1	0	0
AGCCGG	44	204	6	42.1284	1811304538	150	508715308	1224	4.63636	1.04443	4.84234	0.40101	0.0290541	0.00240606	0.185455	1.60404e-08	1.60404e-08	1	0	0	1	0	0
AGCCT	48	308	5	42.1284	1811304538	150	508715308	1540	6.41667	1.13937	7.31099	0.605447	0.0365549	0.00302723	0.213889	2.01816e-08	2.01816e-08	1	0	0	1	0	0
AGCCTAT	2	10	7	42.1284	1811304538	150	508715308	70	5	0.047474	0.23737	0.0196574	0.00166159	0.000137602	0.233333	9.17343e-10	9.17343e-10	1	0	0	1	0	0
AGCCTCC	9	45	7	42.1284	1811304538	150	508715308	315	5	0.213633	1.06816	0.0884581	0.00747715	0.000619207	0.233333	4.12805e-09	4.12805e-09	1	0	0	1	0	0
AGCCTG	7	34	6	42.1284	1811304538	150	508715308	204	4.85714	0.166159	0.807057	0.066835	0.00484234	0.00040101	0.194286	2.6734e-09	2.6734e-09	1	0	0	1	0	0
AGCCTGATG	11	51	9	42.1284	1811304538	150	508715308	459	4.63636	0.261107	1.21059	0.100253	0.0108953	0.000902273	0.278182	6.01515e-09	6.01515e-09	1	0	0	1	0	0
AGCG	22	146	4	42.1284	1811304538	150	508715308	584	6.63636	0.522213	3.4656	0.286997	0.0138624	0.00114799	0.17697	7.65327e-09	7.65327e-09	1	0	0	0	0	0
AGCGAGG	4	19	7	42.1284	1811304538	150	508715308	133	4.75	0.0949479	0.451003	0.037349	0.00315702	0.000261443	0.221667	1.74295e-09	1.74295e-09	1	0	0	1	0	0
AGCGAGGGCGC	2	14	11	42.1284	1811304538	150	508715308	154	7	0.047474	0.332318	0.0275203	0.00365549	0.000302723	0.513333	2.01816e-09	2.01816e-09	1	0	0	1	1	0
AGCGAT	66	544	6	42.1284	1811304538	150	508715308	3264	8.24242	1.56664	12.9129	1.06936	0.0774775	0.00641616	0.329697	4.27744e-08	4.27744e-08	1	0	0	1	0	0
AGCGC	17	96	5	42.1284	1811304538	150	508715308	480	5.64706	0.403529	2.27875	0.188711	0.0113937	0.000943553	0.188235	6.29036e-09	6.29036e-09	1	0	0	1	0	0
AGCGCC	20	115	6	42.1284	1811304538	150	508715308	690	5.75	0.47474	2.72975	0.22606	0.0163785	0.00135636	0.23	9.04239e-09	9.04239e-09	1	0	0	1	0	0
AGCGCGC	2	8	7	42.1284	1811304538	150	508715308	56	4	0.047474	0.189896	0.0157259	0.00132927	0.000110081	0.186667	7.33875e-10	7.33875e-10	1	0	0	1	0	0
AGCGGC	248	1814	6	42.1284	1811304538	150	508715308	10884	7.31452	5.88677	43.0589	3.56585	0.258353	0.0213951	0.292581	1.42634e-07	1.42634e-07	1	0	0	1	0	0
AGCGGG	192	2697	6	42.1284	1811304538	150	508715308	16182	14.0469	4.5575	64.0186	5.30159	0.384112	0.0318095	0.561875	2.12064e-07	2.12064e-07	1	0	0	1	1	0
AGCTATC	2	8	7	42.1284	1811304538	150	508715308	56	4	0.047474	0.189896	0.0157259	0.00132927	0.000110081	0.186667	7.33875e-10	7.33875e-10	1	0	0	1	0	0
AGCTATG	16	64	7	42.1284	1811304538	150	508715308	448	4	0.379792	1.51917	0.125807	0.0106342	0.00088065	0.186667	5.871e-09	5.871e-09	1	0	0	1	0	0
AGCTC	15	190	5	42.1284	1811304538	150	508715308	950	12.6667	0.356055	4.51003	0.37349	0.0225501	0.00186745	0.422222	1.24497e-08	1.24497e-08	1	0	0	1	0	0
AGCTCC	11	46	6	42.1284	1811304538	150	508715308	276	4.18182	0.261107	1.0919	0.0904239	0.00655141	0.000542543	0.167273	3.61695e-09	3.61695e-09	1	0	0	1	0	0
AGG	4655	45538	3	42.1284	1811304538	150	508715308	136614	9.7826	110.496	1080.93	89.5157	3.2428	0.268547	0.195652	1.79031e-06	1.79031e-06	1	0	0	0	0	0
AGGAGGC	2	10	7	42.1284	1811304538	150	508715308	70	5	0.047474	0.23737	0.0196574	0.00166159	0.000137602	0.233333	9.17343e-10	9.17343e-10	1	0	0	1	0	0
AGGAGGG	9	47	7	42.1284	1811304538	150	508715308	329	5.22222	0.213633	1.11564	0.0923896	0.00780947	0.000646727	0.243704	4.31151e-09	4.31151e-09	1	0	0	1	0	0
AGGAT	59	441	5	42.1284	1811304538	150	508715308	2205	7.47458	1.40048	10.468	0.86689	0.05234	0.00433445	0.249153	2.88963e-08	2.88963e-08	1	0	0	1	0	0
AGGATAGGC	27	119	9	42.1284	1811304538	150	508715308	1071	4.40741	0.640898	2.8247	0.233923	0.0254223	0.0021053	0.264444	1.40354e-08	1.40354e-08	1	0	0	1	0	0
AGGATAT	417	3100	7	42.1284	1811304538	150	508715308	21700	7.43405	9.89832	73.5846	6.09378	0.515092	0.0426565	0.346922	2.84376e-07	2.84376e-07	1	0	0	1	0	0
AGGATC	38	198	6	42.1284	1811304538	150	508715308	1188	5.21053	0.902005	4.69992	0.389216	0.0281995	0.00233529	0.208421	1.55686e-08	1.55686e-08	1	0	0	1	0	0
AGGATCC	2	8	7	42.1284	1811304538	150	508715308	56	4	0.047474	0.189896	0.0157259	0.00132927	0.000110081	0.186667	7.33875e-10	7.33875e-10	1	0	0	1	0	0
AGGATCG	23	92	7	42.1284	1811304538	150	508715308	644	4	0.54595	2.1838	0.180848	0.0152866	0.00126593	0.186667	8.43956e-09	8.43956e-09	1	0	0	1	0	0
AGGATG	10480	127084	6	42.1284	1811304538	150	508715308	762504	12.1263	248.764	3016.59	249.814	18.0995	1.49888	0.485053	9.99254e-06	9.99254e-06	1	0	0	1	0	0
AGGATGG	1	8	7	42.1284	1811304538	150	508715308	56	8	0.023737	0.189896	0.0157259	0.00132927	0.000110081	0.373333	7.33875e-10	7.33875e-10	1	0	0	1	0	0
AGGC	186	1371	4	42.1284	1811304538	150	508715308	5484	7.37097	4.41508	32.5434	2.69502	0.130174	0.0107801	0.196559	7.18673e-08	7.18673e-08	1	0	0	0	0	0
AGGCAGGGC	2	10	9	42.1284	1811304538	150	508715308	90	5	0.047474	0.23737	0.0196574	0.00213633	0.000176916	0.3	1.17944e-09	1.17944e-09	1	0	0	1	0	0
AGGCAT	27	374	6	42.1284	1811304538	150	508715308	2244	13.8519	0.640898	8.87763	0.735185	0.0532658	0.00441111	0.554074	2.94074e-08	2.94074e-08	1	0	0	1	1	0
AGGCATCG	11	44	8	42.1284	1811304538	150	508715308	352	4	0.261107	1.04443	0.0864924	0.00835542	0.000691939	0.213333	4.61293e-09	4.61293e-09	1	0	0	1	0	0
AGGCCG	2	8	6	42.1284	1811304538	150	508715308	48	4	0.047474	0.189896	0.0157259	0.00113937	9.43553e-05	0.16	6.29036e-10	6.29036e-10	1	0	0	1	0	0
AGGCG	66	365	5	42.1284	1811304538	150	508715308	1825	5.5303	1.56664	8.664	0.717494	0.04332	0.00358747	0.184343	2.39165e-08	2.39165e-08	1	0	0	1	0	0
AGGCGG	25	238	6	42.1284	1811304538	150	508715308	1428	9.52	0.593424	5.6494	0.467845	0.0338964	0.00280707	0.3808	1.87138e-08	1.87138e-08	1	0	0	1	0	0
AGGG	41	260	4	42.1284	1811304538	150	508715308	1040	6.34146	0.973216	6.17161	0.511091	0.0246865	0.00204437	0.169106	1.36291e-08	1.36291e-08	1	0	0	0	0	0
AGGGAT	744	8270	6	42.1284	1811304538	150	508715308	49620	11.1156	17.6603	196.305	16.2566	1.17783	0.0975398	0.444624	6.50265e-07	6.50265e-07	1	0	0	1	0	0
AGGGATG	1	4	7	42.1284	1811304538	150	508715308	28	4	0.023737	0.0949479	0.00786294	0.000664635	5.50406e-05	0.186667	3.66937e-10	3.66937e-10	1	0	0	1	0	0
AGGGCAT	3	15	7	42.1284	1811304538	150	508715308	105	5	0.0712109	0.356055	0.029486	0.00249238	0.000206402	0.233333	1.37602e-09	1.37602e-09	1	0	0	1	0	0
AGGGCC	10	40	6	42.1284	1811304538	150	508715308	240	4	0.23737	0.949479	0.0786294	0.00569687	0.000471777	0.16	3.14518e-09	3.14518e-09	1	0	0	1	0	0
AGGGCG	18	101	6	42.1284	1811304538	150	508715308	606	5.61111	0.427266	2.39743	0.198539	0.0143846	0.00119124	0.224444	7.94157e-09	7.94157e-09	1	0	0	1	0	0
AGGGG	32	164	5	42.1284	1811304538	150	508715308	820	5.125	0.759583	3.89286	0.322381	0.0194643	0.0016119	0.170833	1.0746e-08	1.0746e-08	1	0	0	1	0	0
AGGGGC	3	12	6	42.1284	1811304538	150	508715308	72	4	0.0712109	0.284844	0.0235888	0.00170906	0.000141533	0.16	9.43553e-10	9.43553e-10	1	0	0	1	0	0
AGGGGG	50	218	6	42.1284	1811304538	150	508715308	1308	4.36	1.18685	5.17466	0.42853	0.031048	0.00257118	0.1744	1.71412e-08	1.71412e-08	1	0	0	1	0	0
AGGGGGG	6	24	7	42.1284	1811304538	150	508715308	168	4	0.142422	0.569687	0.0471777	0.00398781	0.000330244	0.186667	2.20162e-09	2.20162e-09	1	0	0	1	0	0
AT	203944	2754405	2	42.1284	1811304538	150	508715308	5508810	13.5057	4841.01	65381.2	5414.43	130.762	10.8289	0.180076	7.21924e-05	7.21924e-05	1	1	1	0	0	0
ATATATC	226	1699	7	42.1284	1811304538	150	508715308	11893	7.5177	5.36456	40.3291	3.33979	0.282304	0.0233785	0.350826	1.55857e-07	1.55857e-07	1	0	0	1	0	0
ATATC	1198	19138	5	42.1284	1811304538	150	508715308	95690	15.975	28.4369	454.278	37.6203	2.27139	0.188101	0.532499	1.25401e-06	1.25401e-06	1	0	0	1	1	0
ATATCC	87	447	6	42.1284	1811304538	150	508715308	2682	5.13793	2.06512	10.6104	0.878684	0.0636626	0.0052721	0.205517	3.51474e-08	3.51474e-08	1	0	0	1	0	0
ATATCCCATCCC	8	50	12	42.1284	1811304538	150	508715308	600	6.25	0.189896	1.18685	0.0982868	0.0142422	0.00117944	0.5	7.86294e-09	7.86294e-09	1	0	0	1	0	0
ATATCCG	1	4	7	42.1284	1811304538	150	508715308	28	4	0.023737	0.0949479	0.00786294	0.000664635	5.50406e-05	0.186667	3.66937e-10	3.66937e-10	1	0	0	1	0	0
ATATCG	10	42	6	42.1284	1811304538	150	508715308	252	4.2	0.23737	0.996953	0.0825609	0.00598172	0.000495365	0.168	3.30244e-09	3.30244e-09	1	0	0	1	0	0
ATATGC	5	20	6	42.1284	1811304538	150	508715308	120	4	0.118685	0.47474	0.0393147	0.00284844	0.000235888	0.16	1.57259e-09	1.57259e-09	1	0	0	1	0	0
ATC	13155	266901	3	42.1284	1811304538	150	508715308	800703	20.2889	312.26	6335.42	524.657	19.0063	1.57397	0.405779	1.04931e-05	1.04931e-05	1	1	0	0	0	0
ATCATCC	6	35	7	42.1284	1811304538	150	508715308	245	5.83333	0.142422	0.830794	0.0688008	0.00581556	0.000481605	0.272222	3.2107e-09	3.2107e-09	1	0	0	1	0	0
ATCATCG	5	30	7	42.1284	1811304538	150	508715308	210	6	0.118685	0.712109	0.0589721	0.00498477	0.000412805	0.28	2.75203e-09	2.75203e-09	1	0	0	1	0	0
ATCATG	16	64	6	42.1284	1811304538	150	508715308	384	4	0.379792	1.51917	0.125807	0.009115	0.000754843	0.16	5.03228e-09	5.03228e-09	1	0	0	1	0	0
ATCATGG	19	76	7	42.1284	1811304538	150	508715308	532	4	0.451003	1.80401	0.149396	0.0126281	0.00104577	0.186667	6.97181e-09	6.97181e-09	1	0	0	1	0	0
ATCC	10986	253052	4	42.1284	1811304538	150	508715308	1012208	23.034	260.774	6006.69	497.433	24.0268	1.98973	0.614241	1.32649e-05	1.32649e-05	1	0	0	0	1	0
ATCCATCG	1	5	8	42.1284	1811304538	150	508715308	40	5	0.023737	0.118685	0.00982868	0.000949479	7.86294e-05	0.266667	5.24196e-10	5.24196e-10	1	0	0	1	0	0
ATCCC	84	658	5	42.1284	1811304538	150	508715308	3290	7.83333	1.99391	15.6189	1.29345	0.0780947	0.00646727	0.261111	4.31151e-08	4.31151e-08	1	0	0	1	0	0
ATCCCC	76	414	6	42.1284	1811304538	150	508715308	2484	5.44737	1.80401	9.82711	0.813815	0.0589627	0.00488289	0.217895	3.25526e-08	3.25526e-08	1	0	0	1	0	0
ATCCCGCCG	1	4	9	42.1284	1811304538	150	508715308	36	4	0.023737	0.0949479	0.00786294	0.000854531	7.07665e-05	0.24	4.71777e-10	4.71777e-10	1	0	0	1	0	0
ATCCG	5	25	5	42.1284	1811304538	150	508715308	125	5	0.118685	0.593424	0.0491434	0.00296712	0.000245717	0.166667	1.63811e-09	1.63811e-09	1	0	0	1	0	0
ATCCGC	34	372	6	42.1284	1811304538	150	508715308	2232	10.9412	0.807057	8.83016	0.731254	0.0529809	0.00438752	0.437647	2.92502e-08	2.92502e-08	1	0	0	1	0	0
ATCCGCC	3	15	7	42.1284	1811304538	150	508715308	105	5	0.0712109	0.356055	0.029486	0.00249238	0.000206402	0.233333	1.37602e-09	1.37602e-09	1	0	0	1	0	0
ATCG	9	54	4	42.1284	1811304538	150	508715308	216	6	0.213633	1.2818	0.10615	0.00512719	0.000424599	0.16	2.83066e-09	2.83066e-09	1	0	0	0	0	0
ATCGC	80	792	5	42.1284	1811304538	150	508715308	3960	9.9	1.89896	18.7997	1.55686	0.0939984	0.00778431	0.33	5.18954e-08	5.18954e-08	1	0	0	1	0	0
ATCGCC	42	178	6	42.1284	1811304538	150	508715308	1068	4.2381	0.996953	4.22518	0.349901	0.0253511	0.00209941	0.169524	1.3996e-08	1.3996e-08	1	0	0	1	0	0
ATCGGC	213	1057	6	42.1284	1811304538	150	508715308	6342	4.96244	5.05598	25.09	2.07778	0.15054	0.0124667	0.198498	8.31113e-08	8.31113e-08	1	0	0	1	0	0
ATGC	26	165	4	42.1284	1811304538	150	508715308	660	6.34615	0.617161	3.9166	0.324346	0.0156664	0.00129739	0.169231	8.64924e-09	8.64924e-09	1	0	0	0	0	0
ATGCC	44	428	5	42.1284	1811304538	150	508715308	2140	9.72727	1.04443	10.1594	0.841335	0.0507971	0.00420668	0.324242	2.80445e-08	2.80445e-08	1	0	0	1	0	0
ATGCCC	34	240	6	42.1284	1811304538	150	508715308	1440	7.05882	0.807057	5.69687	0.471777	0.0341812	0.00283066	0.282353	1.88711e-08	1.88711e-08	1	0	0	1	0	0
ATGCGC	3	12	6	42.1284	1811304538	150	508715308	72	4	0.0712109	0.284844	0.0235888	0.00170906	0.000141533	0.16	9.43553e-10	9.43553e-10	1	0	0	1	0	0
CCCCCG	7	35	6	42.1284	1811304538	150	508715308	210	5	0.166159	0.830794	0.0688008	0.00498477	0.000412805	0.2	2.75203e-09	2.75203e-09	1	0	0	1	0	0
CCCCGG	3	12	6	42.1284	1811304538	150	508715308	72	4	0.0712109	0.284844	0.0235888	0.00170906	0.000141533	0.16	9.43553e-10	9.43553e-10	1	0	0	1	0	0
CCCG	1	6	4	42.1284	1811304538	150	508715308	24	6	0.023737	0.142422	0.0117944	0.000569687	4.71777e-05	0.16	3.14518e-10	3.14518e-10	1	0	0	0	0	0
CCCGG	4	24	5	42.1284	1811304538	150	508715308	120	6	0.0949479	0.569687	0.0471777	0.00284844	0.000235888	0.2	1.57259e-09	1.57259e-09	1	0	0	1	0	0
CCG	121	1031	3	42.1284	1811304538	150	508715308	3093	8.52066	2.87217	24.4728	2.02667	0.0734185	0.00608002	0.170413	4.05335e-08	4.05335e-08	1	0	0	0	0	0
CCGCG	203	1050	5	42.1284	1811304538	150	508715308	5250	5.17241	4.81861	24.9238	2.06402	0.124619	0.0103201	0.172414	6.88008e-08	6.88008e-08	1	0	0	1	0	0
CG	112	1399	2	42.1284	1811304538	150	508715308	2798	12.4911	2.65854	33.208	2.75006	0.0664161	0.00550013	0.166548	3.66675e-08	3.66675e-08	1	0	0	0	0	0
