# Supplementary material for: Profiles of telomeric repeats in Insecta reveal diverse forms of telomeric motifs in Hymenopterans
Source: Life Sci Alliance. 2022 Apr 1;5(7):e202101163. doi: 10.26508/lsa.202101163 (PMC8977481; doi:10.26508/lsa.202101163)
Supplement: Supplemental Data 3. — Tandem repeat statistics for 50 species without simple tandem type TRM. [file LSA-2021-01163_Supplemental_Data_3.zip › DataS3/SAPQU_output.csv.0.filtered.xlsx]

## Sheet: Sheet1
Unnamed: 0	reads	repeats	unit_len	avg_genome_cov	genome_size	eff_read_len	num_reads	repeats_total_len	repeats_per_read	reads_per_genome	repeats_per_genome	repeats_per_million_reads	repeats_len_per_genome	repeats_len_per_million_reads	percent_repeats_len_per_read	percent_repeats_len_per_genome	percent_repeat_unit_in_sequences	avg_genome_cov_filter	repeat_containing_reads_filter	repeats_len_per_million_reads_filter	unit_len_filter	percent_repeats_len_per_read_filter	qualified
AAAAAAATTAAGATTCGACTTC	2	8	22	139.62	211195745	151	195278380	176	4	0.0143246	0.0572984	0.0409672	0.00126056	0.000901277	0.582781	5.9687e-09	5.96872e-09	1	0	0	1	1	0
AAAAAAC	251	1008	7	139.62	211195745	151	195278380	7056	4.01594	1.79774	7.2196	5.16186	0.0505372	0.036133	0.186169	2.39291e-07	2.39292e-07	1	0	0	1	0	0
AAAAAAG	56	227	7	139.62	211195745	151	195278380	1589	4.05357	0.401089	1.62584	1.16244	0.0113809	0.0081371	0.187914	5.38879e-08	5.38881e-08	1	0	0	1	0	0
AAAAAAT	17	68	7	139.62	211195745	151	195278380	476	4	0.121759	0.487036	0.348221	0.00340925	0.00243755	0.18543	1.61426e-08	1.61427e-08	1	0	0	1	0	0
AAAAAC	940	3787	6	139.62	211195745	151	195278380	22722	4.02872	6.73256	27.1236	19.3928	0.162742	0.116357	0.160082	7.70573e-07	7.70576e-07	1	0	0	1	0	0
AAAAACC	10	50	7	139.62	211195745	151	195278380	350	5	0.071623	0.358115	0.256045	0.0025068	0.00179231	0.231788	1.18696e-08	1.18696e-08	1	0	0	1	0	0
AAAAACG	67	570	7	139.62	211195745	151	195278380	3990	8.50746	0.479874	4.08251	2.91891	0.0285776	0.0204324	0.394386	1.35313e-07	1.35314e-07	1	0	0	1	0	0
AAAAACGAG	8	34	9	139.62	211195745	151	195278380	306	4.25	0.0572984	0.243518	0.17411	0.00219166	0.00156699	0.253311	1.03774e-08	1.03774e-08	1	0	0	1	0	0
AAAAAG	214	885	6	139.62	211195745	151	195278380	5310	4.13551	1.53273	6.33863	4.53199	0.0380318	0.027192	0.164325	1.80078e-07	1.80079e-07	1	0	0	1	0	0
AAAAAGAG	56	229	8	139.62	211195745	151	195278380	1832	4.08929	0.401089	1.64017	1.17268	0.0131213	0.00938148	0.216651	6.21288e-08	6.2129e-08	1	0	0	1	0	0
AAAAAGG	1	4	7	139.62	211195745	151	195278380	28	4	0.0071623	0.0286492	0.0204836	0.000200544	0.000143385	0.18543	9.49566e-10	9.4957e-10	1	0	0	1	0	0
AAAAAGGCGAC	2	8	11	139.62	211195745	151	195278380	88	4	0.0143246	0.0572984	0.0409672	0.000630282	0.000450639	0.291391	2.98435e-09	2.98436e-09	1	0	0	1	0	0
AAAAAGT	5	20	7	139.62	211195745	151	195278380	140	4	0.0358115	0.143246	0.102418	0.00100272	0.000716925	0.18543	4.74783e-09	4.74785e-09	1	0	0	1	0	0
AAAAAGTGGAC	4	32	11	139.62	211195745	151	195278380	352	8	0.0286492	0.229194	0.163869	0.00252113	0.00180255	0.582781	1.19374e-08	1.19374e-08	1	0	0	1	1	0
AAAAAGTTG	4	16	9	139.62	211195745	151	195278380	144	4	0.0286492	0.114597	0.0819343	0.00103137	0.000737409	0.238411	4.88348e-09	4.8835e-09	1	0	0	1	0	0
AAAAAT	64	257	6	139.62	211195745	151	195278380	1542	4.01562	0.458387	1.84071	1.31607	0.0110443	0.00789642	0.159561	5.2294e-08	5.22942e-08	1	0	0	1	0	0
AAAAATATT	2	8	9	139.62	211195745	151	195278380	72	4	0.0143246	0.0572984	0.0409672	0.000515685	0.000368704	0.238411	2.44174e-09	2.44175e-09	1	0	0	1	0	0
AAAAATG	2	9	7	139.62	211195745	151	195278380	63	4.5	0.0143246	0.0644607	0.0460881	0.000451225	0.000322616	0.208609	2.13652e-09	2.13653e-09	1	0	0	1	0	0
AAAAATTC	4	24	8	139.62	211195745	151	195278380	192	6	0.0286492	0.171895	0.122901	0.00137516	0.000983212	0.317881	6.51131e-09	6.51134e-09	1	0	0	1	0	0
AAAAC	134	676	5	139.62	211195745	151	195278380	3380	5.04478	0.959748	4.84171	3.46172	0.0242086	0.0173086	0.167046	1.14626e-07	1.14627e-07	1	0	0	1	0	0
AAAACAC	3	12	7	139.62	211195745	151	195278380	84	4	0.0214869	0.0859476	0.0614507	0.000601633	0.000430155	0.18543	2.8487e-09	2.84871e-09	1	0	0	1	0	0
AAAACAGC	4	44	8	139.62	211195745	151	195278380	352	11	0.0286492	0.315141	0.225319	0.00252113	0.00180255	0.582781	1.19374e-08	1.19374e-08	1	0	0	1	1	0
AAAACATTC	2	8	9	139.62	211195745	151	195278380	72	4	0.0143246	0.0572984	0.0409672	0.000515685	0.000368704	0.238411	2.44174e-09	2.44175e-09	1	0	0	1	0	0
AAAACC	4	16	6	139.62	211195745	151	195278380	96	4	0.0286492	0.114597	0.0819343	0.000687581	0.000491606	0.15894	3.25566e-09	3.25567e-09	1	0	0	1	0	0
AAAACCAATTAATATTTCTAT	2	8	21	139.62	211195745	151	195278380	168	4	0.0143246	0.0572984	0.0409672	0.00120327	0.00086031	0.556291	5.6974e-09	5.69742e-09	1	0	0	1	1	0
AAAACCG	45	180	7	139.62	211195745	151	195278380	1260	4	0.322303	1.28921	0.921761	0.0090245	0.00645233	0.18543	4.27305e-08	4.27306e-08	1	0	0	1	0	0
AAAACG	30	144	6	139.62	211195745	151	195278380	864	4.8	0.214869	1.03137	0.737409	0.00618823	0.00442445	0.190728	2.93009e-08	2.9301e-08	1	0	0	1	0	0
AAAACGTGT	12	48	9	139.62	211195745	151	195278380	432	4	0.0859476	0.34379	0.245803	0.00309411	0.00221223	0.238411	1.46504e-08	1.46505e-08	1	0	0	1	0	0
AAAACT	30	142	6	139.62	211195745	151	195278380	852	4.73333	0.214869	1.01705	0.727167	0.00610228	0.004363	0.188079	2.88939e-08	2.88941e-08	1	0	0	1	0	0
AAAACTAACCC	3	15	11	139.62	211195745	151	195278380	165	5	0.0214869	0.107434	0.0768134	0.00118178	0.000844948	0.364238	5.59566e-09	5.59568e-09	1	0	0	1	0	0
AAAACTC	6	30	7	139.62	211195745	151	195278380	210	5	0.0429738	0.214869	0.153627	0.00150408	0.00107539	0.231788	7.12175e-09	7.12177e-09	1	0	0	1	0	0
AAAACTG	4	16	7	139.62	211195745	151	195278380	112	4	0.0286492	0.114597	0.0819343	0.000802177	0.00057354	0.18543	3.79826e-09	3.79828e-09	1	0	0	1	0	0
AAAAG	157	929	5	139.62	211195745	151	195278380	4645	5.9172	1.12448	6.65377	4.75731	0.0332689	0.0237866	0.195934	1.57526e-07	1.57527e-07	1	0	0	1	0	0
AAAAGAAAG	11	57	9	139.62	211195745	151	195278380	513	5.18182	0.0787853	0.408251	0.291891	0.00367426	0.00262702	0.30885	1.73974e-08	1.73975e-08	1	0	0	1	0	0
AAAAGAACAG	10	44	10	139.62	211195745	151	195278380	440	4.4	0.071623	0.315141	0.225319	0.00315141	0.00225319	0.291391	1.49218e-08	1.49218e-08	1	0	0	1	0	0
AAAAGAG	34	217	7	139.62	211195745	151	195278380	1519	6.38235	0.243518	1.55422	1.11123	0.0108795	0.00777864	0.295871	5.1514e-08	5.15142e-08	1	0	0	1	0	0
AAAAGATCGGAAGAGAAAC	4	18	19	139.62	211195745	151	195278380	342	4.5	0.0286492	0.128921	0.0921761	0.00244951	0.00175135	0.566225	1.15983e-08	1.15983e-08	1	0	0	1	1	0
AAAAGATCGGAAGAGGATTT	2	8	20	139.62	211195745	151	195278380	160	4	0.0143246	0.0572984	0.0409672	0.00114597	0.000819343	0.529801	5.42609e-09	5.42611e-09	1	0	0	1	1	0
AAAAGCC	2	8	7	139.62	211195745	151	195278380	56	4	0.0143246	0.0572984	0.0409672	0.000401089	0.00028677	0.18543	1.89913e-09	1.89914e-09	1	0	0	1	0	0
AAAAGCG	168	1294	7	139.62	211195745	151	195278380	9058	7.70238	1.20327	9.26801	6.62644	0.0648761	0.0463851	0.357064	3.07185e-07	3.07186e-07	1	0	0	1	0	0
AAAAGCGGAG	6	24	10	139.62	211195745	151	195278380	240	4	0.0429738	0.171895	0.122901	0.00171895	0.00122901	0.264901	8.13914e-09	8.13917e-09	1	0	0	1	0	0
AAAAGCTCCATCTGC	8	32	15	139.62	211195745	151	195278380	480	4	0.0572984	0.229194	0.163869	0.0034379	0.00245803	0.397351	1.62783e-08	1.62783e-08	1	0	0	1	0	0
AAAAGG	89	557	6	139.62	211195745	151	195278380	3342	6.25843	0.637444	3.9894	2.85234	0.0239364	0.017114	0.248679	1.13338e-07	1.13338e-07	1	0	0	1	0	0
AAAAGGATTCT	2	8	11	139.62	211195745	151	195278380	88	4	0.0143246	0.0572984	0.0409672	0.000630282	0.000450639	0.291391	2.98435e-09	2.98436e-09	1	0	0	1	0	0
AAAAGGC	24	96	7	139.62	211195745	151	195278380	672	4	0.171895	0.687581	0.491606	0.00481306	0.00344124	0.18543	2.27896e-08	2.27897e-08	1	0	0	1	0	0
AAAAGGCG	153	830	8	139.62	211195745	151	195278380	6640	5.42484	1.09583	5.94471	4.25034	0.0475577	0.0340027	0.287409	2.25183e-07	2.25184e-07	1	0	0	1	0	0
AAAAGGCTGATC	2	10	12	139.62	211195745	151	195278380	120	5	0.0143246	0.071623	0.0512089	0.000859476	0.000614507	0.397351	4.06957e-09	4.06959e-09	1	0	0	1	0	0
AAAAGGG	12	64	7	139.62	211195745	151	195278380	448	5.33333	0.0859476	0.458387	0.327737	0.00320871	0.00229416	0.247241	1.51931e-08	1.51931e-08	1	0	0	1	0	0
AAAAGTC	3	12	7	139.62	211195745	151	195278380	84	4	0.0214869	0.0859476	0.0614507	0.000601633	0.000430155	0.18543	2.8487e-09	2.84871e-09	1	0	0	1	0	0
AAAAGTCC	2	8	8	139.62	211195745	151	195278380	64	4	0.0143246	0.0572984	0.0409672	0.000458387	0.000327737	0.211921	2.17044e-09	2.17045e-09	1	0	0	1	0	0
AAAAT	55	283	5	139.62	211195745	151	195278380	1415	5.14545	0.393926	2.02693	1.44921	0.0101347	0.00724607	0.170379	4.7987e-08	4.79872e-08	1	0	0	1	0	0
AAAATAG	3	15	7	139.62	211195745	151	195278380	105	5	0.0214869	0.107434	0.0768134	0.000752041	0.000537694	0.231788	3.56087e-09	3.56089e-09	1	0	0	1	0	0
AAAATC	368	4157	6	139.62	211195745	151	195278380	24942	11.2962	2.63573	29.7737	21.2876	0.178642	0.127725	0.448855	8.4586e-07	8.45863e-07	1	0	0	1	0	0
AAAATCG	39	423	7	139.62	211195745	151	195278380	2961	10.8462	0.27933	3.02965	2.16614	0.0212076	0.015163	0.502802	1.00417e-07	1.00417e-07	1	0	0	1	1	0
AAAATCGT	27	171	8	139.62	211195745	151	195278380	1368	6.33333	0.193382	1.22475	0.875673	0.00979802	0.00700538	0.335541	4.63931e-08	4.63933e-08	1	0	0	1	0	0
AAAATCTGT	65	388	9	139.62	211195745	151	195278380	3492	5.96923	0.465549	2.77897	1.98691	0.0250107	0.0178822	0.355782	1.18424e-07	1.18425e-07	1	0	0	1	0	0
AAAATG	80	348	6	139.62	211195745	151	195278380	2088	4.35	0.572984	2.49248	1.78207	0.0149549	0.0106924	0.172848	7.08105e-08	7.08108e-08	1	0	0	1	0	0
AAAATGATG	16	64	9	139.62	211195745	151	195278380	576	4	0.114597	0.458387	0.327737	0.00412548	0.00294964	0.238411	1.95339e-08	1.9534e-08	1	0	0	1	0	0
AAAATGC	8	34	7	139.62	211195745	151	195278380	238	4.25	0.0572984	0.243518	0.17411	0.00170463	0.00121877	0.19702	8.07131e-09	8.07134e-09	1	0	0	1	0	0
AAAATGCT	8	134	8	139.62	211195745	151	195278380	1072	16.75	0.0572984	0.959748	0.6862	0.00767798	0.0054896	0.887417	3.63548e-08	3.6355e-08	1	0	0	1	1	0
AAAATT	14	58	6	139.62	211195745	151	195278380	348	4.14286	0.100272	0.415413	0.297012	0.00249248	0.00178207	0.164617	1.18018e-08	1.18018e-08	1	0	0	1	0	0
AAAATTAG	18	142	8	139.62	211195745	151	195278380	1136	7.88889	0.128921	1.01705	0.727167	0.00813637	0.00581734	0.417954	3.85253e-08	3.85254e-08	1	0	0	1	0	0
AAAC	470	6029	4	139.62	211195745	151	195278380	24116	12.8277	3.36628	43.1815	30.8739	0.172726	0.123495	0.339806	8.17848e-07	8.17851e-07	1	0	0	0	0	0
AAACAAATG	22	156	9	139.62	211195745	151	195278380	1404	7.09091	0.157571	1.11732	0.79886	0.0100559	0.00718974	0.422637	4.7614e-08	4.76141e-08	1	0	0	1	0	0
AAACAAC	4	16	7	139.62	211195745	151	195278380	112	4	0.0286492	0.114597	0.0819343	0.000802177	0.00057354	0.18543	3.79826e-09	3.79828e-09	1	0	0	1	0	0
AAACAACAC	10	42	9	139.62	211195745	151	195278380	378	4.2	0.071623	0.300817	0.215078	0.00270735	0.0019357	0.250331	1.28191e-08	1.28192e-08	1	0	0	1	0	0
AAACAACC	161	1189	8	139.62	211195745	151	195278380	9512	7.38509	1.15313	8.51597	6.08874	0.0681278	0.0487099	0.391263	3.22581e-07	3.22582e-07	1	0	0	1	0	0
AAACAC	65	312	6	139.62	211195745	151	195278380	1872	4.8	0.465549	2.23464	1.59772	0.0134078	0.00958631	0.190728	6.34853e-08	6.34855e-08	1	0	0	1	0	0
AAACACAAAGAC	12	51	12	139.62	211195745	151	195278380	612	4.25	0.0859476	0.365277	0.261166	0.00438333	0.00313399	0.337748	2.07548e-08	2.07549e-08	1	0	0	1	0	0
AAACACACAC	646	3446	10	139.62	211195745	151	195278380	34460	5.33437	4.62684	24.6813	17.6466	0.246813	0.176466	0.353269	1.16864e-06	1.16865e-06	1	0	0	1	0	0
AAACACCG	1	4	8	139.62	211195745	151	195278380	32	4	0.0071623	0.0286492	0.0204836	0.000229194	0.000163869	0.211921	1.08522e-09	1.08522e-09	1	0	0	1	0	0
AAACACCTTCGCAC	2	8	14	139.62	211195745	151	195278380	112	4	0.0143246	0.0572984	0.0409672	0.000802177	0.00057354	0.370861	3.79826e-09	3.79828e-09	1	0	0	1	0	0
AAACACG	1083	8558	7	139.62	211195745	151	195278380	59906	7.90212	7.75677	61.2949	43.8246	0.429065	0.306772	0.366324	2.0316e-06	2.0316e-06	1	0	0	1	0	0
AAACAG	30	124	6	139.62	211195745	151	195278380	744	4.13333	0.214869	0.888125	0.634991	0.00532875	0.00380995	0.164238	2.52313e-08	2.52314e-08	1	0	0	1	0	0
AAACAGAAGG	18	82	10	139.62	211195745	151	195278380	820	4.55556	0.128921	0.587308	0.419913	0.00587308	0.00419913	0.301692	2.78087e-08	2.78088e-08	1	0	0	1	0	0
AAACAGATCGG	6	30	11	139.62	211195745	151	195278380	330	5	0.0429738	0.214869	0.153627	0.00236356	0.0016899	0.364238	1.11913e-08	1.11914e-08	1	0	0	1	0	0
AAACAGGACG	137	658	10	139.62	211195745	151	195278380	6580	4.80292	0.981235	4.71279	3.36955	0.0471279	0.0336955	0.318074	2.23148e-07	2.23149e-07	1	0	0	1	0	0
AAACAGGAG	28	123	9	139.62	211195745	151	195278380	1107	4.39286	0.200544	0.880963	0.62987	0.00792866	0.00566883	0.261826	3.75418e-08	3.75419e-08	1	0	0	1	0	0
AAACATC	6	30	7	139.62	211195745	151	195278380	210	5	0.0429738	0.214869	0.153627	0.00150408	0.00107539	0.231788	7.12175e-09	7.12177e-09	1	0	0	1	0	0
AAACATCG	94	453	8	139.62	211195745	151	195278380	3624	4.81915	0.673256	3.24452	2.31977	0.0259562	0.0185581	0.255319	1.22901e-07	1.22901e-07	1	0	0	1	0	0
AAACATCGC	2	8	9	139.62	211195745	151	195278380	72	4	0.0143246	0.0572984	0.0409672	0.000515685	0.000368704	0.238411	2.44174e-09	2.44175e-09	1	0	0	1	0	0
AAACATTTG	15	61	9	139.62	211195745	151	195278380	549	4.06667	0.107434	0.4369	0.312375	0.0039321	0.00281137	0.242384	1.86183e-08	1.86184e-08	1	0	0	1	0	0
AAACC	10	70	5	139.62	211195745	151	195278380	350	7	0.071623	0.501361	0.358463	0.0025068	0.00179231	0.231788	1.18696e-08	1.18696e-08	1	0	0	1	0	0
AAACCAAG	26	140	8	139.62	211195745	151	195278380	1120	5.38462	0.18622	1.00272	0.716925	0.00802177	0.0057354	0.285278	3.79826e-08	3.79828e-08	1	0	0	1	0	0
AAACCAAT	14	62	8	139.62	211195745	151	195278380	496	4.42857	0.100272	0.444062	0.317495	0.0035525	0.00253996	0.234626	1.68209e-08	1.6821e-08	1	0	0	1	0	0
AAACCAC	10	40	7	139.62	211195745	151	195278380	280	4	0.071623	0.286492	0.204836	0.00200544	0.00143385	0.18543	9.49566e-09	9.4957e-09	1	0	0	1	0	0
AAACCACG	36	146	8	139.62	211195745	151	195278380	1168	4.05556	0.257843	1.0457	0.747651	0.00836556	0.0059812	0.214864	3.96105e-08	3.96106e-08	1	0	0	1	0	0
AAACCAGAC	42	192	9	139.62	211195745	151	195278380	1728	4.57143	0.300817	1.37516	0.983212	0.0123765	0.00884891	0.272469	5.86018e-08	5.8602e-08	1	0	0	1	0	0
AAACCAT	7	35	7	139.62	211195745	151	195278380	245	5	0.0501361	0.25068	0.179231	0.00175476	0.00125462	0.231788	8.3087e-09	8.30874e-09	1	0	0	1	0	0
AAACCC	5	21	6	139.62	211195745	151	195278380	126	4.2	0.0358115	0.150408	0.107539	0.00090245	0.000645233	0.166887	4.27305e-09	4.27306e-09	1	0	0	1	0	0
AAACCCC	31	128	7	139.62	211195745	151	195278380	896	4.12903	0.222031	0.916774	0.655475	0.00641742	0.00458832	0.191412	3.03861e-08	3.03862e-08	1	0	0	1	0	0
AAACCCGAC	8	32	9	139.62	211195745	151	195278380	288	4	0.0572984	0.229194	0.163869	0.00206274	0.00147482	0.238411	9.76697e-09	9.767e-09	1	0	0	1	0	0
AAACCCT	285	2709	7	139.62	211195745	151	195278380	18963	9.50526	2.04125	19.4027	13.8725	0.135819	0.0971075	0.440641	6.43094e-07	6.43096e-07	1	0	0	1	0	0
AAACCG	117	572	6	139.62	211195745	151	195278380	3432	4.88889	0.837989	4.09683	2.92915	0.024581	0.0175749	0.19426	1.1639e-07	1.1639e-07	1	0	0	1	0	0
AAACCGAAG	600	3499	9	139.62	211195745	151	195278380	31491	5.83167	4.29738	25.0609	17.918	0.225548	0.161262	0.347583	1.06796e-06	1.06796e-06	1	0	0	1	0	0
AAACCGAGC	44	180	9	139.62	211195745	151	195278380	1620	4.09091	0.315141	1.28921	0.921761	0.0116029	0.00829585	0.243829	5.49392e-08	5.49394e-08	1	0	0	1	0	0
AAACCGTT	12	52	8	139.62	211195745	151	195278380	416	4.33333	0.0859476	0.372439	0.266287	0.00297952	0.00213029	0.229581	1.41078e-08	1.41079e-08	1	0	0	1	0	0
AAACCGTTCGT	4	16	11	139.62	211195745	151	195278380	176	4	0.0286492	0.114597	0.0819343	0.00126056	0.000901277	0.291391	5.9687e-09	5.96872e-09	1	0	0	1	0	0
AAACCT	5	20	6	139.62	211195745	151	195278380	120	4	0.0358115	0.143246	0.102418	0.000859476	0.000614507	0.15894	4.06957e-09	4.06959e-09	1	0	0	1	0	0
AAACCTCGC	50	202	9	139.62	211195745	151	195278380	1818	4.04	0.358115	1.44678	1.03442	0.0130211	0.00930979	0.240795	6.1654e-08	6.16542e-08	1	0	0	1	0	0
AAACG	314	1993	5	139.62	211195745	151	195278380	9965	6.34713	2.24896	14.2745	10.2059	0.0713723	0.0510297	0.21017	3.37944e-07	3.37945e-07	1	0	0	1	0	0
AAACGAACG	283	1521	9	139.62	211195745	151	195278380	13689	5.37456	2.02693	10.8939	7.78888	0.0980447	0.0700999	0.320338	4.64236e-07	4.64238e-07	1	0	0	1	0	0
AAACGAATG	6	49	9	139.62	211195745	151	195278380	441	8.16667	0.0429738	0.350953	0.250924	0.00315857	0.00225831	0.486755	1.49557e-08	1.49557e-08	1	0	0	1	0	0
AAACGAC	285	1935	7	139.62	211195745	151	195278380	13545	6.78947	2.04125	13.859	9.90893	0.0970133	0.0693625	0.314744	4.59353e-07	4.59354e-07	1	0	0	1	0	0
AAACGACATAG	19	85	11	139.62	211195745	151	195278380	935	4.47368	0.136084	0.608795	0.435276	0.00669675	0.00478804	0.325898	3.17087e-08	3.17089e-08	1	0	0	1	0	0
AAACGACCG	3	12	9	139.62	211195745	151	195278380	108	4	0.0214869	0.0859476	0.0614507	0.000773528	0.000553057	0.238411	3.66261e-09	3.66263e-09	1	0	0	1	0	0
AAACGACG	10	40	8	139.62	211195745	151	195278380	320	4	0.071623	0.286492	0.204836	0.00229194	0.00163869	0.211921	1.08522e-08	1.08522e-08	1	0	0	1	0	0
AAACGAG	267	1711	7	139.62	211195745	151	195278380	11977	6.40824	1.91233	12.2547	8.76185	0.0857828	0.061333	0.297071	4.06177e-07	4.06179e-07	1	0	0	1	0	0
AAACGATAG	22	104	9	139.62	211195745	151	195278380	936	4.72727	0.157571	0.744879	0.532573	0.00670391	0.00479316	0.281758	3.17426e-08	3.17428e-08	1	0	0	1	0	0
AAACGATG	25	113	8	139.62	211195745	151	195278380	904	4.52	0.179057	0.80934	0.578661	0.00647472	0.00462929	0.23947	3.06574e-08	3.06575e-08	1	0	0	1	0	0
AAACGATT	8	32	8	139.62	211195745	151	195278380	256	4	0.0572984	0.229194	0.163869	0.00183355	0.00131095	0.211921	8.68175e-09	8.68178e-09	1	0	0	1	0	0
AAACGC	397	2964	6	139.62	211195745	151	195278380	17784	7.46599	2.84343	21.2291	15.1783	0.127374	0.09107	0.296662	6.0311e-07	6.03113e-07	1	0	0	1	0	0
AAACGCG	30	120	7	139.62	211195745	151	195278380	840	4	0.214869	0.859476	0.614507	0.00601633	0.00430155	0.18543	2.8487e-08	2.84871e-08	1	0	0	1	0	0
AAACGCGAT	2	8	9	139.62	211195745	151	195278380	72	4	0.0143246	0.0572984	0.0409672	0.000515685	0.000368704	0.238411	2.44174e-09	2.44175e-09	1	0	0	1	0	0
AAACGCTGAGCGCTG	8	38	15	139.62	211195745	151	195278380	570	4.75	0.0572984	0.272167	0.194594	0.00408251	0.00291891	0.471854	1.93305e-08	1.93305e-08	1	0	0	1	0	0
AAACGG	216	1159	6	139.62	211195745	151	195278380	6954	5.36574	1.54706	8.3011	5.93512	0.0498066	0.0356107	0.213208	2.35832e-07	2.35832e-07	1	0	0	1	0	0
AAACGGATCG	20	94	10	139.62	211195745	151	195278380	940	4.7	0.143246	0.673256	0.481364	0.00673256	0.00481364	0.311258	3.18783e-08	3.18784e-08	1	0	0	1	0	0
AAACGGC	85	396	7	139.62	211195745	151	195278380	2772	4.65882	0.608795	2.83627	2.02787	0.0198539	0.0141951	0.215972	9.40071e-08	9.40074e-08	1	0	0	1	0	0
AAACGGG	568	4042	7	139.62	211195745	151	195278380	28294	7.1162	4.06819	28.95	20.6987	0.20265	0.144891	0.32989	9.59537e-07	9.5954e-07	1	0	0	1	0	0
AAACGGTG	78	388	8	139.62	211195745	151	195278380	3104	4.97436	0.558659	2.77897	1.98691	0.0222318	0.0158953	0.263542	1.05266e-07	1.05267e-07	1	0	0	1	0	0
AAACGT	30	120	6	139.62	211195745	151	195278380	720	4	0.214869	0.859476	0.614507	0.00515685	0.00368704	0.15894	2.44174e-08	2.44175e-08	1	0	0	1	0	0
AAACGTCT	6	30	8	139.62	211195745	151	195278380	240	5	0.0429738	0.214869	0.153627	0.00171895	0.00122901	0.264901	8.13914e-09	8.13917e-09	1	0	0	1	0	0
AAACGTG	10	40	7	139.62	211195745	151	195278380	280	4	0.071623	0.286492	0.204836	0.00200544	0.00143385	0.18543	9.49566e-09	9.4957e-09	1	0	0	1	0	0
AAACGTGCTCC	214	1007	11	139.62	211195745	151	195278380	11077	4.70561	1.53273	7.21243	5.15674	0.0793368	0.0567241	0.342793	3.75655e-07	3.75657e-07	1	0	0	1	0	0
AAACGTGG	28	116	8	139.62	211195745	151	195278380	928	4.14286	0.200544	0.830827	0.594024	0.00664661	0.00475219	0.219489	3.14713e-08	3.14715e-08	1	0	0	1	0	0
AAACT	2	10	5	139.62	211195745	151	195278380	50	5	0.0143246	0.071623	0.0512089	0.000358115	0.000256045	0.165563	1.69565e-09	1.69566e-09	1	0	0	1	0	0
AAACTAG	42	243	7	139.62	211195745	151	195278380	1701	5.78571	0.300817	1.74044	1.24438	0.0121831	0.00871064	0.268212	5.76861e-08	5.76864e-08	1	0	0	1	0	0
AAACTC	2	12	6	139.62	211195745	151	195278380	72	6	0.0143246	0.0859476	0.0614507	0.000515685	0.000368704	0.238411	2.44174e-09	2.44175e-09	1	0	0	1	0	0
AAACTCAG	416	2550	8	139.62	211195745	151	195278380	20400	6.12981	2.97952	18.2639	13.0583	0.146111	0.104466	0.324758	6.91827e-07	6.91829e-07	1	0	0	1	0	0
AAACTCC	803	5973	7	139.62	211195745	151	195278380	41811	7.43836	5.75133	42.7804	30.5871	0.299463	0.21411	0.344824	1.41794e-06	1.41795e-06	1	0	0	1	0	0
AAACTCGGG	44	217	9	139.62	211195745	151	195278380	1953	4.93182	0.315141	1.55422	1.11123	0.013988	0.0100011	0.293949	6.62322e-08	6.62325e-08	1	0	0	1	0	0
AAACTG	790	7388	6	139.62	211195745	151	195278380	44328	9.3519	5.65822	52.9151	37.8332	0.31749	0.226999	0.371599	1.5033e-06	1.5033e-06	1	0	0	1	0	0
AAACTGAAT	2	8	9	139.62	211195745	151	195278380	72	4	0.0143246	0.0572984	0.0409672	0.000515685	0.000368704	0.238411	2.44174e-09	2.44175e-09	1	0	0	1	0	0
AAACTGCAT	8	32	9	139.62	211195745	151	195278380	288	4	0.0572984	0.229194	0.163869	0.00206274	0.00147482	0.238411	9.76697e-09	9.767e-09	1	0	0	1	0	0
AAACTGGAC	66	270	9	139.62	211195745	151	195278380	2430	4.09091	0.472712	1.93382	1.38264	0.0174044	0.0124438	0.243829	8.24088e-08	8.24091e-08	1	0	0	1	0	0
AAACTGT	34	242	7	139.62	211195745	151	195278380	1694	7.11765	0.243518	1.73328	1.23926	0.0121329	0.0086748	0.329957	5.74488e-08	5.7449e-08	1	0	0	1	0	0
AAACTT	22	88	6	139.62	211195745	151	195278380	528	4	0.157571	0.630282	0.450639	0.00378169	0.00270383	0.15894	1.79061e-08	1.79062e-08	1	0	0	1	0	0
AAAG	733	5214	4	139.62	211195745	151	195278380	20856	7.11323	5.24996	37.3442	26.7003	0.149377	0.106801	0.18843	7.07291e-07	7.07294e-07	1	0	0	0	0	0
AAAGAAATT	6	24	9	139.62	211195745	151	195278380	216	4	0.0429738	0.171895	0.122901	0.00154706	0.00110611	0.238411	7.32522e-09	7.32525e-09	1	0	0	1	0	0
AAAGAACC	2	10	8	139.62	211195745	151	195278380	80	5	0.0143246	0.071623	0.0512089	0.000572984	0.000409672	0.264901	2.71305e-09	2.71306e-09	1	0	0	1	0	0
AAAGAAG	56	310	7	139.62	211195745	151	195278380	2170	5.53571	0.401089	2.22031	1.58748	0.0155422	0.0111123	0.256623	7.35914e-08	7.35917e-08	1	0	0	1	0	0
AAAGAATAG	1	7	9	139.62	211195745	151	195278380	63	7	0.0071623	0.0501361	0.0358463	0.000451225	0.000322616	0.417219	2.13652e-09	2.13653e-09	1	0	0	1	0	0
AAAGAATTGAACCAG	14	70	15	139.62	211195745	151	195278380	1050	5	0.100272	0.501361	0.358463	0.00752041	0.00537694	0.496689	3.56087e-08	3.56089e-08	1	0	0	1	0	0
AAAGAC	341	3219	6	139.62	211195745	151	195278380	19314	9.43988	2.44234	23.0554	16.4842	0.138333	0.098905	0.375095	6.54997e-07	6.55e-07	1	0	0	1	0	0
AAAGACAAATGAC	6	24	13	139.62	211195745	151	195278380	312	4	0.0429738	0.171895	0.122901	0.00223464	0.00159772	0.344371	1.05809e-08	1.05809e-08	1	0	0	1	0	0
AAAGACAAGAC	24	165	11	139.62	211195745	151	195278380	1815	6.875	0.171895	1.18178	0.844948	0.0129996	0.00929442	0.500828	6.15522e-08	6.15525e-08	1	0	0	1	1	0
AAAGACAGAGAGAG	333	1399	14	139.62	211195745	151	195278380	19586	4.2012	2.38505	10.0201	7.16413	0.140281	0.100298	0.389515	6.64222e-07	6.64224e-07	1	0	0	1	0	0
AAAGACG	30	166	7	139.62	211195745	151	195278380	1162	5.53333	0.214869	1.18894	0.850069	0.00832259	0.00595048	0.256512	3.9407e-08	3.94071e-08	1	0	0	1	0	0
AAAGACGC	4	16	8	139.62	211195745	151	195278380	128	4	0.0286492	0.114597	0.0819343	0.000916774	0.000655475	0.211921	4.34087e-09	4.34089e-09	1	0	0	1	0	0
AAAGAG	1035	5671	6	139.62	211195745	151	195278380	34026	5.47923	7.41298	40.6174	29.0406	0.243704	0.174244	0.217718	1.15393e-06	1.15393e-06	1	0	0	1	0	0
AAAGAGAGCG	130	549	10	139.62	211195745	151	195278380	5490	4.22308	0.931099	3.9321	2.81137	0.039321	0.0281137	0.279674	1.86183e-07	1.86184e-07	1	0	0	1	0	0
AAAGAGATCGG	10	50	11	139.62	211195745	151	195278380	550	5	0.071623	0.358115	0.256045	0.00393926	0.00281649	0.364238	1.86522e-08	1.86523e-08	1	0	0	1	0	0
AAAGAGC	703	5946	7	139.62	211195745	151	195278380	41622	8.45804	5.0351	42.587	30.4488	0.298109	0.213142	0.392094	1.41153e-06	1.41154e-06	1	0	0	1	0	0
AAAGAGG	139	912	7	139.62	211195745	151	195278380	6384	6.56115	0.995559	6.53202	4.67026	0.0457241	0.0326918	0.304159	2.16501e-07	2.16502e-07	1	0	0	1	0	0
AAAGAGGC	12	66	8	139.62	211195745	151	195278380	528	5.5	0.0859476	0.472712	0.337979	0.00378169	0.00270383	0.291391	1.79061e-08	1.79062e-08	1	0	0	1	0	0
AAAGAGGG	496	2722	8	139.62	211195745	151	195278380	21776	5.4879	3.5525	19.4958	13.9391	0.155966	0.111513	0.29075	7.38491e-07	7.38494e-07	1	0	0	1	0	0
AAAGAT	14	56	6	139.62	211195745	151	195278380	336	4	0.100272	0.401089	0.28677	0.00240653	0.00172062	0.15894	1.13948e-08	1.13948e-08	1	0	0	1	0	0
AAAGATACT	13	63	9	139.62	211195745	151	195278380	567	4.84615	0.0931099	0.451225	0.322616	0.00406102	0.00290355	0.288844	1.92287e-08	1.92288e-08	1	0	0	1	0	0
AAAGATGCGG	26	110	10	139.62	211195745	151	195278380	1100	4.23077	0.18622	0.787853	0.563298	0.00787853	0.00563298	0.280183	3.73044e-08	3.73045e-08	1	0	0	1	0	0
AAAGATTC	70	595	8	139.62	211195745	151	195278380	4760	8.5	0.501361	4.26157	3.04693	0.0340925	0.0243755	0.450331	1.61426e-07	1.61427e-07	1	0	0	1	0	0
AAAGATTTG	2	8	9	139.62	211195745	151	195278380	72	4	0.0143246	0.0572984	0.0409672	0.000515685	0.000368704	0.238411	2.44174e-09	2.44175e-09	1	0	0	1	0	0
AAAGCAAG	54	286	8	139.62	211195745	151	195278380	2288	5.2963	0.386764	2.04842	1.46458	0.0163873	0.0117166	0.280598	7.75931e-08	7.75934e-08	1	0	0	1	0	0
AAAGCAC	14	97	7	139.62	211195745	151	195278380	679	6.92857	0.100272	0.694743	0.496727	0.0048632	0.00347709	0.321192	2.3027e-08	2.30271e-08	1	0	0	1	0	0
AAAGCC	18	108	6	139.62	211195745	151	195278380	648	6	0.128921	0.773528	0.553057	0.00464117	0.00331834	0.238411	2.19757e-08	2.19758e-08	1	0	0	1	0	0
AAAGCCG	14	94	7	139.62	211195745	151	195278380	658	6.71429	0.100272	0.673256	0.481364	0.00471279	0.00336955	0.311258	2.23148e-08	2.23149e-08	1	0	0	1	0	0
AAAGCG	16	82	6	139.62	211195745	151	195278380	492	5.125	0.114597	0.587308	0.419913	0.00352385	0.00251948	0.203642	1.66852e-08	1.66853e-08	1	0	0	1	0	0
AAAGCGAAGC	42	200	10	139.62	211195745	151	195278380	2000	4.7619	0.300817	1.43246	1.02418	0.0143246	0.0102418	0.315358	6.78262e-08	6.78264e-08	1	0	0	1	0	0
AAAGCGAT	20	80	8	139.62	211195745	151	195278380	640	4	0.143246	0.572984	0.409672	0.00458387	0.00327737	0.211921	2.17044e-08	2.17045e-08	1	0	0	1	0	0
AAAGCGC	33	169	7	139.62	211195745	151	195278380	1183	5.12121	0.236356	1.21043	0.865431	0.008473	0.00605802	0.237407	4.01192e-08	4.01193e-08	1	0	0	1	0	0
AAAGCGCGAGT	2	8	11	139.62	211195745	151	195278380	88	4	0.0143246	0.0572984	0.0409672	0.000630282	0.000450639	0.291391	2.98435e-09	2.98436e-09	1	0	0	1	0	0
AAAGCGG	65	402	7	139.62	211195745	151	195278380	2814	6.18462	0.465549	2.87924	2.0586	0.0201547	0.0144102	0.286704	9.54314e-08	9.54318e-08	1	0	0	1	0	0
AAAGCGGT	16	66	8	139.62	211195745	151	195278380	528	4.125	0.114597	0.472712	0.337979	0.00378169	0.00270383	0.218543	1.79061e-08	1.79062e-08	1	0	0	1	0	0
AAAGCGT	62	329	7	139.62	211195745	151	195278380	2303	5.30645	0.444062	2.3564	1.68477	0.0164948	0.0117934	0.245994	7.81018e-08	7.81021e-08	1	0	0	1	0	0
AAAGG	240	1353	5	139.62	211195745	151	195278380	6765	5.6375	1.71895	9.69059	6.92857	0.0484529	0.0346429	0.186672	2.29422e-07	2.29423e-07	1	0	0	1	0	0
AAAGGAG	83	332	7	139.62	211195745	151	195278380	2324	4	0.594471	2.37788	1.70014	0.0166452	0.011901	0.18543	7.8814e-08	7.88143e-08	1	0	0	1	0	0
AAAGGAGC	17	85	8	139.62	211195745	151	195278380	680	5	0.121759	0.608795	0.435276	0.00487036	0.00348221	0.264901	2.30609e-08	2.3061e-08	1	0	0	1	0	0
AAAGGAGCTG	41	173	10	139.62	211195745	151	195278380	1730	4.21951	0.293654	1.23908	0.885915	0.0123908	0.00885915	0.279438	5.86696e-08	5.86699e-08	1	0	0	1	0	0
AAAGGC	18	116	6	139.62	211195745	151	195278380	696	6.44444	0.128921	0.830827	0.594024	0.00498496	0.00356414	0.256071	2.36035e-08	2.36036e-08	1	0	0	1	0	0
AAAGGCG	66	293	7	139.62	211195745	151	195278380	2051	4.43939	0.472712	2.09855	1.50042	0.0146899	0.010503	0.2058	6.95557e-08	6.9556e-08	1	0	0	1	0	0
AAAGGG	137	629	6	139.62	211195745	151	195278380	3774	4.59124	0.981235	4.50509	3.22104	0.0270305	0.0193263	0.182433	1.27988e-07	1.27988e-07	1	0	0	1	0	0
AAAGGGACC	6	30	9	139.62	211195745	151	195278380	270	5	0.0429738	0.214869	0.153627	0.00193382	0.00138264	0.298013	9.15653e-09	9.15657e-09	1	0	0	1	0	0
AAAGGGAG	120	493	8	139.62	211195745	151	195278380	3944	4.10833	0.859476	3.53101	2.5246	0.0282481	0.0201968	0.21766	1.33753e-07	1.33754e-07	1	0	0	1	0	0
AAAGGGC	11	62	7	139.62	211195745	151	195278380	434	5.63636	0.0787853	0.444062	0.317495	0.00310844	0.00222247	0.261288	1.47183e-08	1.47183e-08	1	0	0	1	0	0
AAAGGGG	30	143	7	139.62	211195745	151	195278380	1001	4.76667	0.214869	1.02421	0.732288	0.00716946	0.00512602	0.220971	3.3947e-08	3.39471e-08	1	0	0	1	0	0
AAAGGTT	22	228	7	139.62	211195745	151	195278380	1596	10.3636	0.157571	1.633	1.16756	0.011431	0.00817295	0.480433	5.41253e-08	5.41255e-08	1	0	0	1	0	0
AAAGT	18	108	5	139.62	211195745	151	195278380	540	6	0.128921	0.773528	0.553057	0.00386764	0.00276528	0.198675	1.83131e-08	1.83131e-08	1	0	0	1	0	0
AAAGTAAG	26	163	8	139.62	211195745	151	195278380	1304	6.26923	0.18622	1.16745	0.834706	0.00933964	0.00667765	0.332145	4.42227e-08	4.42228e-08	1	0	0	1	0	0
AAAGTC	11	44	6	139.62	211195745	151	195278380	264	4	0.0787853	0.315141	0.225319	0.00189085	0.00135192	0.15894	8.95305e-09	8.95309e-09	1	0	0	1	0	0
AAAGTCGC	2	8	8	139.62	211195745	151	195278380	64	4	0.0143246	0.0572984	0.0409672	0.000458387	0.000327737	0.211921	2.17044e-09	2.17045e-09	1	0	0	1	0	0
AAAGTGCAT	212	851	9	139.62	211195745	151	195278380	7659	4.01415	1.51841	6.09512	4.35788	0.054856	0.0392209	0.239254	2.5974e-07	2.59741e-07	1	0	0	1	0	0
AAAGTTCTCC	34	164	10	139.62	211195745	151	195278380	1640	4.82353	0.243518	1.17462	0.839827	0.0117462	0.00839827	0.319439	5.56174e-08	5.56177e-08	1	0	0	1	0	0
AAAGTTGGAGT	6	24	11	139.62	211195745	151	195278380	264	4	0.0429738	0.171895	0.122901	0.00189085	0.00135192	0.291391	8.95305e-09	8.95309e-09	1	0	0	1	0	0
AAAT	262	1735	4	139.62	211195745	151	195278380	6940	6.62214	1.87652	12.4266	8.88475	0.0497063	0.035539	0.175421	2.35357e-07	2.35358e-07	1	0	0	0	0	0
AAATAAATC	2	8	9	139.62	211195745	151	195278380	72	4	0.0143246	0.0572984	0.0409672	0.000515685	0.000368704	0.238411	2.44174e-09	2.44175e-09	1	0	0	1	0	0
AAATAAGT	6	24	8	139.62	211195745	151	195278380	192	4	0.0429738	0.171895	0.122901	0.00137516	0.000983212	0.211921	6.51131e-09	6.51134e-09	1	0	0	1	0	0
AAATAC	21	84	6	139.62	211195745	151	195278380	504	4	0.150408	0.601633	0.430155	0.0036098	0.00258093	0.15894	1.70922e-08	1.70923e-08	1	0	0	1	0	0
AAATACG	1336	13773	7	139.62	211195745	151	195278380	96411	10.3091	9.56883	98.6463	70.5301	0.690524	0.493711	0.477907	3.26959e-06	3.26961e-06	1	0	0	1	0	0
AAATAT	10	40	6	139.62	211195745	151	195278380	240	4	0.071623	0.286492	0.204836	0.00171895	0.00122901	0.15894	8.13914e-09	8.13917e-09	1	0	0	1	0	0
AAATATC	2	14	7	139.62	211195745	151	195278380	98	7	0.0143246	0.100272	0.0716925	0.000701905	0.000501848	0.324503	3.32348e-09	3.32349e-09	1	0	0	1	0	0
AAATATT	2	8	7	139.62	211195745	151	195278380	56	4	0.0143246	0.0572984	0.0409672	0.000401089	0.00028677	0.18543	1.89913e-09	1.89914e-09	1	0	0	1	0	0
AAATCAAATT	4	16	10	139.62	211195745	151	195278380	160	4	0.0286492	0.114597	0.0819343	0.00114597	0.000819343	0.264901	5.42609e-09	5.42611e-09	1	0	0	1	0	0
AAATCAC	4	24	7	139.62	211195745	151	195278380	168	6	0.0286492	0.171895	0.122901	0.00120327	0.00086031	0.278146	5.6974e-09	5.69742e-09	1	0	0	1	0	0
AAATCAGTATG	10	50	11	139.62	211195745	151	195278380	550	5	0.071623	0.358115	0.256045	0.00393926	0.00281649	0.364238	1.86522e-08	1.86523e-08	1	0	0	1	0	0
AAATCAT	18	163	7	139.62	211195745	151	195278380	1141	9.05556	0.128921	1.16745	0.834706	0.00817218	0.00584294	0.419794	3.86948e-08	3.8695e-08	1	0	0	1	0	0
AAATCATT	1	4	8	139.62	211195745	151	195278380	32	4	0.0071623	0.0286492	0.0204836	0.000229194	0.000163869	0.211921	1.08522e-09	1.08522e-09	1	0	0	1	0	0
AAATCG	93	688	6	139.62	211195745	151	195278380	4128	7.39785	0.666094	4.92766	3.52318	0.029566	0.0211391	0.293954	1.39993e-07	1.39994e-07	1	0	0	1	0	0
AAATCGC	8	32	7	139.62	211195745	151	195278380	224	4	0.0572984	0.229194	0.163869	0.00160435	0.00114708	0.18543	7.59653e-09	7.59656e-09	1	0	0	1	0	0
AAATCGCGT	16	72	9	139.62	211195745	151	195278380	648	4.5	0.114597	0.515685	0.368704	0.00464117	0.00331834	0.268212	2.19757e-08	2.19758e-08	1	0	0	1	0	0
AAATCGG	50	257	7	139.62	211195745	151	195278380	1799	5.14	0.358115	1.84071	1.31607	0.012885	0.00921249	0.238278	6.10096e-08	6.10099e-08	1	0	0	1	0	0
AAATCGGAAG	6	50	10	139.62	211195745	151	195278380	500	8.33333	0.0429738	0.358115	0.256045	0.00358115	0.00256045	0.551876	1.69565e-08	1.69566e-08	1	0	0	1	1	0
AAATCGT	77	550	7	139.62	211195745	151	195278380	3850	7.14286	0.551497	3.93926	2.81649	0.0275748	0.0197154	0.331126	1.30565e-07	1.30566e-07	1	0	0	1	0	0
AAATCT	6	24	6	139.62	211195745	151	195278380	144	4	0.0429738	0.171895	0.122901	0.00103137	0.000737409	0.15894	4.88348e-09	4.8835e-09	1	0	0	1	0	0
AAATCTCAATTTGTGGTTAAGCCGC	2	9	25	139.62	211195745	151	195278380	225	4.5	0.0143246	0.0644607	0.0460881	0.00161152	0.0011522	0.745033	7.63044e-09	7.63047e-09	1	0	0	1	1	0
AAATG	16	80	5	139.62	211195745	151	195278380	400	5	0.114597	0.572984	0.409672	0.00286492	0.00204836	0.165563	1.35652e-08	1.35653e-08	1	0	0	1	0	0
AAATGAACC	3	13	9	139.62	211195745	151	195278380	117	4.33333	0.0214869	0.0931099	0.0665716	0.000837989	0.000599145	0.258278	3.96783e-09	3.96785e-09	1	0	0	1	0	0
AAATGAACG	57	300	9	139.62	211195745	151	195278380	2700	5.26316	0.408251	2.14869	1.53627	0.0193382	0.0138264	0.313698	9.15653e-08	9.15657e-08	1	0	0	1	0	0
AAATGAAG	14	106	8	139.62	211195745	151	195278380	848	7.57143	0.100272	0.759204	0.542815	0.00607363	0.00434252	0.401135	2.87583e-08	2.87584e-08	1	0	0	1	0	0
AAATGAAT	22	212	8	139.62	211195745	151	195278380	1696	9.63636	0.157571	1.51841	1.08563	0.0121473	0.00868504	0.510536	5.75166e-08	5.75168e-08	1	0	0	1	1	0
AAATGAC	17	86	7	139.62	211195745	151	195278380	602	5.05882	0.121759	0.615958	0.440397	0.0043117	0.00308278	0.234515	2.04157e-08	2.04158e-08	1	0	0	1	0	0
AAATGAG	22	106	7	139.62	211195745	151	195278380	742	4.81818	0.157571	0.759204	0.542815	0.00531442	0.0037997	0.223359	2.51635e-08	2.51636e-08	1	0	0	1	0	0
AAATGC	38	234	6	139.62	211195745	151	195278380	1404	6.15789	0.272167	1.67598	1.19829	0.0100559	0.00718974	0.244685	4.7614e-08	4.76141e-08	1	0	0	1	0	0
AAATGCG	11	52	7	139.62	211195745	151	195278380	364	4.72727	0.0787853	0.372439	0.266287	0.00260708	0.00186401	0.219145	1.23444e-08	1.23444e-08	1	0	0	1	0	0
AAATGCTTC	27	131	9	139.62	211195745	151	195278380	1179	4.85185	0.193382	0.938261	0.670837	0.00844435	0.00603753	0.289183	3.99835e-08	3.99837e-08	1	0	0	1	0	0
AAATGG	45	469	6	139.62	211195745	151	195278380	2814	10.4222	0.322303	3.35912	2.4017	0.0201547	0.0144102	0.414128	9.54314e-08	9.54318e-08	1	0	0	1	0	0
AAATGGT	1	4	7	139.62	211195745	151	195278380	28	4	0.0071623	0.0286492	0.0204836	0.000200544	0.000143385	0.18543	9.49566e-10	9.4957e-10	1	0	0	1	0	0
AAATGTC	4	28	7	139.62	211195745	151	195278380	196	7	0.0286492	0.200544	0.143385	0.00140381	0.0010037	0.324503	6.64696e-09	6.64699e-09	1	0	0	1	0	0
AAATT	57	299	5	139.62	211195745	151	195278380	1495	5.24561	0.408251	2.14153	1.53115	0.0107076	0.00765574	0.173696	5.07001e-08	5.07002e-08	1	0	0	1	0	0
AAATTAC	2	8	7	139.62	211195745	151	195278380	56	4	0.0143246	0.0572984	0.0409672	0.000401089	0.00028677	0.18543	1.89913e-09	1.89914e-09	1	0	0	1	0	0
AAATTACG	10	46	8	139.62	211195745	151	195278380	368	4.6	0.071623	0.329466	0.235561	0.00263573	0.00188449	0.243709	1.248e-08	1.24801e-08	1	0	0	1	0	0
AAATTC	36	144	6	139.62	211195745	151	195278380	864	4	0.257843	1.03137	0.737409	0.00618823	0.00442445	0.15894	2.93009e-08	2.9301e-08	1	0	0	1	0	0
AAATTCAAGT	6	36	10	139.62	211195745	151	195278380	360	6	0.0429738	0.257843	0.184352	0.00257843	0.00184352	0.397351	1.22087e-08	1.22088e-08	1	0	0	1	0	0
AAATTCC	4	18	7	139.62	211195745	151	195278380	126	4.5	0.0286492	0.128921	0.0921761	0.00090245	0.000645233	0.208609	4.27305e-09	4.27306e-09	1	0	0	1	0	0
AAATTCGAC	37	169	9	139.62	211195745	151	195278380	1521	4.56757	0.265005	1.21043	0.865431	0.0108939	0.00778888	0.272239	5.15818e-08	5.1582e-08	1	0	0	1	0	0
AAATTCTTCTG	12	48	11	139.62	211195745	151	195278380	528	4	0.0859476	0.34379	0.245803	0.00378169	0.00270383	0.291391	1.79061e-08	1.79062e-08	1	0	0	1	0	0
AAATTG	23	92	6	139.62	211195745	151	195278380	552	4	0.164733	0.658931	0.471122	0.00395359	0.00282673	0.15894	1.872e-08	1.87201e-08	1	0	0	1	0	0
AAATTGAGGAAG	13	52	12	139.62	211195745	151	195278380	624	4	0.0931099	0.372439	0.266287	0.00446927	0.00319544	0.317881	2.11618e-08	2.11618e-08	1	0	0	1	0	0
AAATTGAT	10	48	8	139.62	211195745	151	195278380	384	4.8	0.071623	0.34379	0.245803	0.00275032	0.00196642	0.254305	1.30226e-08	1.30227e-08	1	0	0	1	0	0
AAATTGC	2	8	7	139.62	211195745	151	195278380	56	4	0.0143246	0.0572984	0.0409672	0.000401089	0.00028677	0.18543	1.89913e-09	1.89914e-09	1	0	0	1	0	0
AAATTGG	1	4	7	139.62	211195745	151	195278380	28	4	0.0071623	0.0286492	0.0204836	0.000200544	0.000143385	0.18543	9.49566e-10	9.4957e-10	1	0	0	1	0	0
AAATTGT	15	72	7	139.62	211195745	151	195278380	504	4.8	0.107434	0.515685	0.368704	0.0036098	0.00258093	0.222517	1.70922e-08	1.70923e-08	1	0	0	1	0	0
AAATTTC	2	8	7	139.62	211195745	151	195278380	56	4	0.0143246	0.0572984	0.0409672	0.000401089	0.00028677	0.18543	1.89913e-09	1.89914e-09	1	0	0	1	0	0
AAC	2323	26217	3	139.62	211195745	151	195278380	78651	11.2858	16.638	187.774	134.254	0.563322	0.402763	0.224222	2.6673e-06	2.66731e-06	1	0	0	0	0	0
AACAACAACAATAAT	2	10	15	139.62	211195745	151	195278380	150	5	0.0143246	0.071623	0.0512089	0.00107434	0.000768134	0.496689	5.08696e-09	5.08698e-09	1	0	0	1	0	0
AACAACAAT	28	180	9	139.62	211195745	151	195278380	1620	6.42857	0.200544	1.28921	0.921761	0.0116029	0.00829585	0.38316	5.49392e-08	5.49394e-08	1	0	0	1	0	0
AACAACACACC	10	40	11	139.62	211195745	151	195278380	440	4	0.071623	0.286492	0.204836	0.00315141	0.00225319	0.291391	1.49218e-08	1.49218e-08	1	0	0	1	0	0
AACAACAGG	8	56	9	139.62	211195745	151	195278380	504	7	0.0572984	0.401089	0.28677	0.0036098	0.00258093	0.417219	1.70922e-08	1.70923e-08	1	0	0	1	0	0
AACAACATC	20	84	9	139.62	211195745	151	195278380	756	4.2	0.143246	0.601633	0.430155	0.0054147	0.0038714	0.250331	2.56383e-08	2.56384e-08	1	0	0	1	0	0
AACAACT	38	180	7	139.62	211195745	151	195278380	1260	4.73684	0.272167	1.28921	0.921761	0.0090245	0.00645233	0.219589	4.27305e-08	4.27306e-08	1	0	0	1	0	0
AACAACTC	317	2279	8	139.62	211195745	151	195278380	18232	7.18927	2.27045	16.3229	11.6705	0.130583	0.0933642	0.380889	6.18303e-07	6.18306e-07	1	0	0	1	0	0
AACAAG	8	39	6	139.62	211195745	151	195278380	234	4.875	0.0572984	0.27933	0.199715	0.00167598	0.00119829	0.193709	7.93566e-09	7.93569e-09	1	0	0	1	0	0
AACAAGAAG	2	10	9	139.62	211195745	151	195278380	90	5	0.0143246	0.071623	0.0512089	0.000644607	0.000460881	0.298013	3.05218e-09	3.05219e-09	1	0	0	1	0	0
AACAAGATCG	178	949	10	139.62	211195745	151	195278380	9490	5.33146	1.27489	6.79702	4.85973	0.0679702	0.0485973	0.353077	3.21835e-07	3.21836e-07	1	0	0	1	0	0
AACAAGC	1120	8996	7	139.62	211195745	151	195278380	62972	8.03214	8.02177	64.432	46.0676	0.451024	0.322473	0.372351	2.13557e-06	2.13558e-06	1	0	0	1	0	0
AACAAGCG	53	217	8	139.62	211195745	151	195278380	1736	4.09434	0.379602	1.55422	1.11123	0.0124337	0.00888987	0.216919	5.88731e-08	5.88733e-08	1	0	0	1	0	0
AACAAT	126	1498	6	139.62	211195745	151	195278380	8988	11.8889	0.90245	10.7291	7.6711	0.0643747	0.0460266	0.472406	3.04811e-07	3.04812e-07	1	0	0	1	0	0
AACAATGT	6	24	8	139.62	211195745	151	195278380	192	4	0.0429738	0.171895	0.122901	0.00137516	0.000983212	0.211921	6.51131e-09	6.51134e-09	1	0	0	1	0	0
AACAC	21	170	5	139.62	211195745	151	195278380	850	8.09524	0.150408	1.21759	0.870552	0.00608795	0.00435276	0.268054	2.88261e-08	2.88262e-08	1	0	0	1	0	0
AACACAAGAC	5	30	10	139.62	211195745	151	195278380	300	6	0.0358115	0.214869	0.153627	0.00214869	0.00153627	0.397351	1.01739e-08	1.0174e-08	1	0	0	1	0	0
AACACAC	32	207	7	139.62	211195745	151	195278380	1449	6.46875	0.229194	1.4826	1.06003	0.0103782	0.00742018	0.299876	4.914e-08	4.91402e-08	1	0	0	1	0	0
AACACACACACACC	11	55	14	139.62	211195745	151	195278380	770	5	0.0787853	0.393926	0.281649	0.00551497	0.00394309	0.463576	2.61131e-08	2.61132e-08	1	0	0	1	0	0
AACACACATG	57	268	10	139.62	211195745	151	195278380	2680	4.70175	0.408251	1.9195	1.3724	0.019195	0.013724	0.311374	9.0887e-08	9.08874e-08	1	0	0	1	0	0
AACACC	348	1926	6	139.62	211195745	151	195278380	11556	5.53448	2.49248	13.7946	9.86284	0.0827675	0.0591771	0.219913	3.919e-07	3.91901e-07	1	0	0	1	0	0
AACACCACC	36	170	9	139.62	211195745	151	195278380	1530	4.72222	0.257843	1.21759	0.870552	0.0109583	0.00783497	0.281457	5.1887e-08	5.18872e-08	1	0	0	1	0	0
AACACCACCCCATC	4	19	14	139.62	211195745	151	195278380	266	4.75	0.0286492	0.136084	0.097297	0.00190517	0.00136216	0.440397	9.02088e-09	9.02091e-09	1	0	0	1	0	0
AACACCC	14	70	7	139.62	211195745	151	195278380	490	5	0.100272	0.501361	0.358463	0.00350953	0.00250924	0.231788	1.66174e-08	1.66175e-08	1	0	0	1	0	0
AACACCCT	24	175	8	139.62	211195745	151	195278380	1400	7.29167	0.171895	1.2534	0.896157	0.0100272	0.00716925	0.386313	4.74783e-08	4.74785e-08	1	0	0	1	0	0
AACACCTG	6	24	8	139.62	211195745	151	195278380	192	4	0.0429738	0.171895	0.122901	0.00137516	0.000983212	0.211921	6.51131e-09	6.51134e-09	1	0	0	1	0	0
AACACG	633	4732	6	139.62	211195745	151	195278380	28392	7.47551	4.53373	33.892	24.2321	0.203352	0.145392	0.29704	9.6286e-07	9.62864e-07	1	0	0	1	0	0
AACACGAT	6	28	8	139.62	211195745	151	195278380	224	4.66667	0.0429738	0.200544	0.143385	0.00160435	0.00114708	0.247241	7.59653e-09	7.59656e-09	1	0	0	1	0	0
AACACGCC	100	545	8	139.62	211195745	151	195278380	4360	5.45	0.71623	3.90345	2.79089	0.0312276	0.0223271	0.288742	1.47861e-07	1.47862e-07	1	0	0	1	0	0
AACACGG	12	48	7	139.62	211195745	151	195278380	336	4	0.0859476	0.34379	0.245803	0.00240653	0.00172062	0.18543	1.13948e-08	1.13948e-08	1	0	0	1	0	0
AACACGGAG	48	206	9	139.62	211195745	151	195278380	1854	4.29167	0.34379	1.47543	1.0549	0.0132789	0.00949414	0.255795	6.28748e-08	6.28751e-08	1	0	0	1	0	0
AACACGGCG	133	583	9	139.62	211195745	151	195278380	5247	4.38346	0.952586	4.17562	2.98548	0.0375806	0.0268693	0.261266	1.77942e-07	1.77943e-07	1	0	0	1	0	0
AACACGT	6	24	7	139.62	211195745	151	195278380	168	4	0.0429738	0.171895	0.122901	0.00120327	0.00086031	0.18543	5.6974e-09	5.69742e-09	1	0	0	1	0	0
AACACT	25	102	6	139.62	211195745	151	195278380	612	4.08	0.179057	0.730554	0.522331	0.00438333	0.00313399	0.162119	2.07548e-08	2.07549e-08	1	0	0	1	0	0
AACACTATG	6	24	9	139.62	211195745	151	195278380	216	4	0.0429738	0.171895	0.122901	0.00154706	0.00110611	0.238411	7.32522e-09	7.32525e-09	1	0	0	1	0	0
AACACTT	2	16	7	139.62	211195745	151	195278380	112	8	0.0143246	0.114597	0.0819343	0.000802177	0.00057354	0.370861	3.79826e-09	3.79828e-09	1	0	0	1	0	0
AACAGAC	11	44	7	139.62	211195745	151	195278380	308	4	0.0787853	0.315141	0.225319	0.00220599	0.00157724	0.18543	1.04452e-08	1.04453e-08	1	0	0	1	0	0
AACAGACCAC	14	56	10	139.62	211195745	151	195278380	560	4	0.100272	0.401089	0.28677	0.00401089	0.0028677	0.264901	1.89913e-08	1.89914e-08	1	0	0	1	0	0
AACAGAG	25	100	7	139.62	211195745	151	195278380	700	4	0.179057	0.71623	0.512089	0.00501361	0.00358463	0.18543	2.37392e-08	2.37392e-08	1	0	0	1	0	0
AACAGAGAC	6	42	9	139.62	211195745	151	195278380	378	7	0.0429738	0.300817	0.215078	0.00270735	0.0019357	0.417219	1.28191e-08	1.28192e-08	1	0	0	1	0	0
AACAGATCG	51	230	9	139.62	211195745	151	195278380	2070	4.5098	0.365277	1.64733	1.17781	0.014826	0.0106003	0.268796	7.02001e-08	7.02003e-08	1	0	0	1	0	0
AACAGC	1693	8136	6	139.62	211195745	151	195278380	48816	4.80567	12.1258	58.2725	41.6636	0.349635	0.249982	0.190954	1.6555e-06	1.65551e-06	1	0	0	1	0	0
AACAGCACAAGC	2	8	12	139.62	211195745	151	195278380	96	4	0.0143246	0.0572984	0.0409672	0.000687581	0.000491606	0.317881	3.25566e-09	3.25567e-09	1	0	0	1	0	0
AACAGCAG	54	338	8	139.62	211195745	151	195278380	2704	6.25926	0.386764	2.42086	1.73086	0.0193669	0.0138469	0.331616	9.1701e-08	9.17013e-08	1	0	0	1	0	0
AACAGCC	35	154	7	139.62	211195745	151	195278380	1078	4.4	0.25068	1.10299	0.788618	0.00772096	0.00552032	0.203974	3.65583e-08	3.65584e-08	1	0	0	1	0	0
AACAGCG	55	236	7	139.62	211195745	151	195278380	1652	4.29091	0.393926	1.6903	1.20853	0.0118321	0.00845972	0.198916	5.60244e-08	5.60246e-08	1	0	0	1	0	0
AACAGCGATC	30	132	10	139.62	211195745	151	195278380	1320	4.4	0.214869	0.945423	0.675958	0.00945423	0.00675958	0.291391	4.47653e-08	4.47654e-08	1	0	0	1	0	0
AACAGCGT	496	2498	8	139.62	211195745	151	195278380	19984	5.03629	3.5525	17.8914	12.792	0.143131	0.102336	0.266823	6.77719e-07	6.77722e-07	1	0	0	1	0	0
AACAGCGTCT	38	166	10	139.62	211195745	151	195278380	1660	4.36842	0.272167	1.18894	0.850069	0.0118894	0.00850069	0.289299	5.62957e-08	5.62959e-08	1	0	0	1	0	0
AACAGCTC	22	88	8	139.62	211195745	151	195278380	704	4	0.157571	0.630282	0.450639	0.00504226	0.00360511	0.211921	2.38748e-08	2.38749e-08	1	0	0	1	0	0
AACAGG	108	710	6	139.62	211195745	151	195278380	4260	6.57407	0.773528	5.08523	3.63584	0.0305114	0.021815	0.261221	1.4447e-07	1.4447e-07	1	0	0	1	0	0
AACAGGACG	160	762	9	139.62	211195745	151	195278380	6858	4.7625	1.14597	5.45767	3.90212	0.049119	0.0351191	0.283858	2.32576e-07	2.32577e-07	1	0	0	1	0	0
AACAGGG	16	64	7	139.62	211195745	151	195278380	448	4	0.114597	0.458387	0.327737	0.00320871	0.00229416	0.18543	1.51931e-08	1.51931e-08	1	0	0	1	0	0
AACAGT	588	6258	6	139.62	211195745	151	195278380	37548	10.6429	4.21143	44.8217	32.0466	0.26893	0.192279	0.422895	1.27337e-06	1.27337e-06	1	0	0	1	0	0
AACAGTC	12	50	7	139.62	211195745	151	195278380	350	4.16667	0.0859476	0.358115	0.256045	0.0025068	0.00179231	0.193157	1.18696e-08	1.18696e-08	1	0	0	1	0	0
AACAGTT	2	8	7	139.62	211195745	151	195278380	56	4	0.0143246	0.0572984	0.0409672	0.000401089	0.00028677	0.18543	1.89913e-09	1.89914e-09	1	0	0	1	0	0
AACATAGCGAAT	14	56	12	139.62	211195745	151	195278380	672	4	0.100272	0.401089	0.28677	0.00481306	0.00344124	0.317881	2.27896e-08	2.27897e-08	1	0	0	1	0	0
AACATC	69	438	6	139.62	211195745	151	195278380	2628	6.34783	0.494199	3.13709	2.24295	0.0188225	0.0134577	0.252232	8.91236e-08	8.91239e-08	1	0	0	1	0	0
AACATCG	9	52	7	139.62	211195745	151	195278380	364	5.77778	0.0644607	0.372439	0.266287	0.00260708	0.00186401	0.267844	1.23444e-08	1.23444e-08	1	0	0	1	0	0
AACATCGT	518	2877	8	139.62	211195745	151	195278380	23016	5.55405	3.71007	20.6059	14.7328	0.164847	0.117863	0.294255	7.80543e-07	7.80546e-07	1	0	0	1	0	0
AACATCTCTCCT	1	4	12	139.62	211195745	151	195278380	48	4	0.0071623	0.0286492	0.0204836	0.00034379	0.000245803	0.317881	1.62783e-09	1.62783e-09	1	0	0	1	0	0
AACATCTCTTCCGATCT	2	9	17	139.62	211195745	151	195278380	153	4.5	0.0143246	0.0644607	0.0460881	0.00109583	0.000783497	0.506623	5.1887e-09	5.18872e-09	1	0	0	1	1	0
AACATG	6	32	6	139.62	211195745	151	195278380	192	5.33333	0.0429738	0.229194	0.163869	0.00137516	0.000983212	0.211921	6.51131e-09	6.51134e-09	1	0	0	1	0	0
AACATGCC	270	1549	8	139.62	211195745	151	195278380	12392	5.73704	1.93382	11.0944	7.93227	0.0887552	0.0634581	0.303949	4.20251e-07	4.20252e-07	1	0	0	1	0	0
AACATGGAG	60	281	9	139.62	211195745	151	195278380	2529	4.68333	0.429738	2.01261	1.43897	0.0181135	0.0129507	0.279139	8.57662e-08	8.57665e-08	1	0	0	1	0	0
AACATTC	4	24	7	139.62	211195745	151	195278380	168	6	0.0286492	0.171895	0.122901	0.00120327	0.00086031	0.278146	5.6974e-09	5.69742e-09	1	0	0	1	0	0
AACATTGGAG	56	295	10	139.62	211195745	151	195278380	2950	5.26786	0.401089	2.11288	1.51066	0.0211288	0.0151066	0.348865	1.00044e-07	1.00044e-07	1	0	0	1	0	0
AACC	115	846	4	139.62	211195745	151	195278380	3384	7.35652	0.823664	6.0593	4.33228	0.0242372	0.0173291	0.194875	1.14762e-07	1.14762e-07	1	0	0	0	0	0
AACCAACTC	2	12	9	139.62	211195745	151	195278380	108	6	0.0143246	0.0859476	0.0614507	0.000773528	0.000553057	0.357616	3.66261e-09	3.66263e-09	1	0	0	1	0	0
AACCAATCGC	63	257	10	139.62	211195745	151	195278380	2570	4.07937	0.451225	1.84071	1.31607	0.0184071	0.0131607	0.270157	8.71566e-08	8.71569e-08	1	0	0	1	0	0
AACCAC	211	1424	6	139.62	211195745	151	195278380	8544	6.74882	1.51124	10.1991	7.29215	0.0611947	0.0437529	0.268165	2.89753e-07	2.89754e-07	1	0	0	1	0	0
AACCACATGG	56	244	10	139.62	211195745	151	195278380	2440	4.35714	0.401089	1.7476	1.2495	0.017476	0.012495	0.288553	8.27479e-08	8.27482e-08	1	0	0	1	0	0
AACCACC	53	297	7	139.62	211195745	151	195278380	2079	5.60377	0.379602	2.1272	1.52091	0.0148904	0.0106463	0.259778	7.05053e-08	7.05056e-08	1	0	0	1	0	0
AACCACG	6	24	7	139.62	211195745	151	195278380	168	4	0.0429738	0.171895	0.122901	0.00120327	0.00086031	0.18543	5.6974e-09	5.69742e-09	1	0	0	1	0	0
AACCAG	40	214	6	139.62	211195745	151	195278380	1284	5.35	0.286492	1.53273	1.09587	0.00919639	0.00657523	0.212583	4.35444e-08	4.35446e-08	1	0	0	1	0	0
AACCAGACG	40	166	9	139.62	211195745	151	195278380	1494	4.15	0.286492	1.18894	0.850069	0.0107005	0.00765062	0.247351	5.06661e-08	5.06663e-08	1	0	0	1	0	0
AACCAGC	7	28	7	139.62	211195745	151	195278380	196	4	0.0501361	0.200544	0.143385	0.00140381	0.0010037	0.18543	6.64696e-09	6.64699e-09	1	0	0	1	0	0
AACCAGCAG	6	24	9	139.62	211195745	151	195278380	216	4	0.0429738	0.171895	0.122901	0.00154706	0.00110611	0.238411	7.32522e-09	7.32525e-09	1	0	0	1	0	0
AACCAGCC	8	32	8	139.62	211195745	151	195278380	256	4	0.0572984	0.229194	0.163869	0.00183355	0.00131095	0.211921	8.68175e-09	8.68178e-09	1	0	0	1	0	0
AACCATATC	12	48	9	139.62	211195745	151	195278380	432	4	0.0859476	0.34379	0.245803	0.00309411	0.00221223	0.238411	1.46504e-08	1.46505e-08	1	0	0	1	0	0
AACCATC	2	10	7	139.62	211195745	151	195278380	70	5	0.0143246	0.071623	0.0512089	0.000501361	0.000358463	0.231788	2.37392e-09	2.37392e-09	1	0	0	1	0	0
AACCATT	28	114	7	139.62	211195745	151	195278380	798	4.07143	0.200544	0.816502	0.583782	0.00571551	0.00408647	0.188742	2.70626e-08	2.70627e-08	1	0	0	1	0	0
AACCC	5	27	5	139.62	211195745	151	195278380	135	5.4	0.0358115	0.193382	0.138264	0.00096691	0.000691321	0.178808	4.57827e-09	4.57828e-09	1	0	0	1	0	0
AACCCACAACT	4	16	11	139.62	211195745	151	195278380	176	4	0.0286492	0.114597	0.0819343	0.00126056	0.000901277	0.291391	5.9687e-09	5.96872e-09	1	0	0	1	0	0
AACCCAG	2	20	7	139.62	211195745	151	195278380	140	10	0.0143246	0.143246	0.102418	0.00100272	0.000716925	0.463576	4.74783e-09	4.74785e-09	1	0	0	1	0	0
AACCCAGAACT	1010810	4727694	11	139.62	211195745	151	195278380	52004634	4.67713	7239.72	33861.2	24210	372.473	266.31	0.340718	0.00176364	0.00176364	1	1	1	1	0	0
AACCCAGACCT	1	4	11	139.62	211195745	151	195278380	44	4	0.0071623	0.0286492	0.0204836	0.000315141	0.000225319	0.291391	1.49218e-09	1.49218e-09	1	0	0	1	0	0
AACCCAGG	338	1902	8	139.62	211195745	151	195278380	15216	5.62722	2.42086	13.6227	9.73994	0.108982	0.0779195	0.298131	5.16021e-07	5.16023e-07	1	0	0	1	0	0
AACCCATAACT	1	5	11	139.62	211195745	151	195278380	55	5	0.0071623	0.0358115	0.0256045	0.000393926	0.000281649	0.364238	1.86522e-09	1.86523e-09	1	0	0	1	0	0
AACCCC	1123	5231	6	139.62	211195745	151	195278380	31386	4.65806	8.04326	37.466	26.7874	0.224796	0.160724	0.185088	1.0644e-06	1.0644e-06	1	0	0	1	0	0
AACCCCT	2	8	7	139.62	211195745	151	195278380	56	4	0.0143246	0.0572984	0.0409672	0.000401089	0.00028677	0.18543	1.89913e-09	1.89914e-09	1	0	0	1	0	0
AACCCCTACACCTACACC	4	16	18	139.62	211195745	151	195278380	288	4	0.0286492	0.114597	0.0819343	0.00206274	0.00147482	0.476821	9.76697e-09	9.767e-09	1	0	0	1	0	0
AACCCG	103	472	6	139.62	211195745	151	195278380	2832	4.58252	0.737717	3.3806	2.41706	0.0202836	0.0145024	0.182087	9.60418e-08	9.60422e-08	1	0	0	1	0	0
AACCCGAAG	460	2911	9	139.62	211195745	151	195278380	26199	6.32826	3.29466	20.8494	14.9069	0.187645	0.134162	0.377181	8.88489e-07	8.88492e-07	1	0	0	1	0	0
AACCCGAGGACG	124	594	12	139.62	211195745	151	195278380	7128	4.79032	0.888125	4.2544	3.04181	0.0510529	0.0365017	0.380688	2.41732e-07	2.41733e-07	1	0	0	1	0	0
AACCCGGACCCT	10	42	12	139.62	211195745	151	195278380	504	4.2	0.071623	0.300817	0.215078	0.0036098	0.00258093	0.333775	1.70922e-08	1.70923e-08	1	0	0	1	0	0
AACCCT	6550	58755	6	139.62	211195745	151	195278380	352530	8.97023	46.913	420.821	300.878	2.52492	1.80527	0.356433	1.19554e-05	1.19554e-05	1	0	0	1	0	0
AACCCTC	4	18	7	139.62	211195745	151	195278380	126	4.5	0.0286492	0.128921	0.0921761	0.00090245	0.000645233	0.208609	4.27305e-09	4.27306e-09	1	0	0	1	0	0
AACCCTG	18	126	7	139.62	211195745	151	195278380	882	7	0.128921	0.90245	0.645233	0.00631715	0.00451663	0.324503	2.99113e-08	2.99115e-08	1	0	0	1	0	0
AACCCTT	43	371	7	139.62	211195745	151	195278380	2597	8.62791	0.307979	2.65721	1.89985	0.0186005	0.013299	0.399969	8.80723e-08	8.80726e-08	1	0	0	1	0	0
AACCG	81	510	5	139.62	211195745	151	195278380	2550	6.2963	0.580146	3.65277	2.61166	0.0182639	0.0130583	0.208487	8.64783e-08	8.64787e-08	1	0	0	1	0	0
AACCGAC	12	52	7	139.62	211195745	151	195278380	364	4.33333	0.0859476	0.372439	0.266287	0.00260708	0.00186401	0.200883	1.23444e-08	1.23444e-08	1	0	0	1	0	0
AACCGAGCCCAT	4	23	12	139.62	211195745	151	195278380	276	5.75	0.0286492	0.164733	0.117781	0.00197679	0.00141337	0.456954	9.36001e-09	9.36005e-09	1	0	0	1	0	0
AACCGAGGT	32	142	9	139.62	211195745	151	195278380	1278	4.4375	0.229194	1.01705	0.727167	0.00915342	0.0065445	0.264487	4.33409e-08	4.33411e-08	1	0	0	1	0	0
AACCGAT	10	40	7	139.62	211195745	151	195278380	280	4	0.071623	0.286492	0.204836	0.00200544	0.00143385	0.18543	9.49566e-09	9.4957e-09	1	0	0	1	0	0
AACCGC	46	214	6	139.62	211195745	151	195278380	1284	4.65217	0.329466	1.53273	1.09587	0.00919639	0.00657523	0.184855	4.35444e-08	4.35446e-08	1	0	0	1	0	0
AACCGCAGC	50	221	9	139.62	211195745	151	195278380	1989	4.42	0.358115	1.58287	1.13172	0.0142458	0.0101855	0.263444	6.74531e-08	6.74534e-08	1	0	0	1	0	0
AACCGCC	75	300	7	139.62	211195745	151	195278380	2100	4	0.537172	2.14869	1.53627	0.0150408	0.0107539	0.18543	7.12175e-08	7.12177e-08	1	0	0	1	0	0
AACCGCG	8	32	7	139.62	211195745	151	195278380	224	4	0.0572984	0.229194	0.163869	0.00160435	0.00114708	0.18543	7.59653e-09	7.59656e-09	1	0	0	1	0	0
AACCGCGC	19	76	8	139.62	211195745	151	195278380	608	4	0.136084	0.544335	0.389188	0.00435468	0.0031135	0.211921	2.06192e-08	2.06192e-08	1	0	0	1	0	0
AACCGCGTACT	22	93	11	139.62	211195745	151	195278380	1023	4.22727	0.157571	0.666094	0.476243	0.00732703	0.00523868	0.307947	3.46931e-08	3.46932e-08	1	0	0	1	0	0
AACCGCTG	94	426	8	139.62	211195745	151	195278380	3408	4.53191	0.673256	3.05114	2.1815	0.0244091	0.017452	0.240101	1.15576e-07	1.15576e-07	1	0	0	1	0	0
AACCGG	25	100	6	139.62	211195745	151	195278380	600	4	0.179057	0.71623	0.512089	0.00429738	0.00307254	0.15894	2.03478e-08	2.03479e-08	1	0	0	1	0	0
AACCGGAAG	375	2370	9	139.62	211195745	151	195278380	21330	6.32	2.68586	16.9746	12.1365	0.152772	0.109229	0.376689	7.23366e-07	7.23369e-07	1	0	0	1	0	0
AACCGGC	30	128	7	139.62	211195745	151	195278380	896	4.26667	0.214869	0.916774	0.655475	0.00641742	0.00458832	0.197792	3.03861e-08	3.03862e-08	1	0	0	1	0	0
AACCGGCGC	28	116	9	139.62	211195745	151	195278380	1044	4.14286	0.200544	0.830827	0.594024	0.00747744	0.00534621	0.246925	3.54053e-08	3.54054e-08	1	0	0	1	0	0
AACCGGG	12	48	7	139.62	211195745	151	195278380	336	4	0.0859476	0.34379	0.245803	0.00240653	0.00172062	0.18543	1.13948e-08	1.13948e-08	1	0	0	1	0	0
AACCGGTT	2	10	8	139.62	211195745	151	195278380	80	5	0.0143246	0.071623	0.0512089	0.000572984	0.000409672	0.264901	2.71305e-09	2.71306e-09	1	0	0	1	0	0
AACCGT	17	68	6	139.62	211195745	151	195278380	408	4	0.121759	0.487036	0.348221	0.00292222	0.00208932	0.15894	1.38365e-08	1.38366e-08	1	0	0	1	0	0
AACCGTCAC	113	510	9	139.62	211195745	151	195278380	4590	4.51327	0.80934	3.65277	2.61166	0.0328749	0.0235049	0.269003	1.55661e-07	1.55662e-07	1	0	0	1	0	0
AACCGTCG	20	80	8	139.62	211195745	151	195278380	640	4	0.143246	0.572984	0.409672	0.00458387	0.00327737	0.211921	2.17044e-08	2.17045e-08	1	0	0	1	0	0
AACCGTG	22	88	7	139.62	211195745	151	195278380	616	4	0.157571	0.630282	0.450639	0.00441198	0.00315447	0.18543	2.08905e-08	2.08905e-08	1	0	0	1	0	0
AACCGTGCG	4	16	9	139.62	211195745	151	195278380	144	4	0.0286492	0.114597	0.0819343	0.00103137	0.000737409	0.238411	4.88348e-09	4.8835e-09	1	0	0	1	0	0
AACCGTT	20	90	7	139.62	211195745	151	195278380	630	4.5	0.143246	0.644607	0.460881	0.00451225	0.00322616	0.208609	2.13652e-08	2.13653e-08	1	0	0	1	0	0
AACCT	219	2787	5	139.62	211195745	151	195278380	13935	12.726	1.56854	19.9613	14.2719	0.0998066	0.0713597	0.421392	4.72579e-07	4.72581e-07	1	0	0	1	0	0
AACCTAG	6	24	7	139.62	211195745	151	195278380	168	4	0.0429738	0.171895	0.122901	0.00120327	0.00086031	0.18543	5.6974e-09	5.69742e-09	1	0	0	1	0	0
AACCTATCACT	10	112	11	139.62	211195745	151	195278380	1232	11.2	0.071623	0.802177	0.57354	0.00882395	0.00630894	0.815894	4.17809e-08	4.17811e-08	1	0	0	1	1	0
AACCTCGCC	43	172	9	139.62	211195745	151	195278380	1548	4	0.307979	1.23192	0.880794	0.0110872	0.00792714	0.238411	5.24974e-08	5.24976e-08	1	0	0	1	0	0
AACCTCTG	4	20	8	139.62	211195745	151	195278380	160	5	0.0286492	0.143246	0.102418	0.00114597	0.000819343	0.264901	5.42609e-09	5.42611e-09	1	0	0	1	0	0
AACCTG	42	203	6	139.62	211195745	151	195278380	1218	4.83333	0.300817	1.45395	1.03954	0.00872368	0.00623725	0.192053	4.13061e-08	4.13063e-08	1	0	0	1	0	0
AACCTT	22	347	6	139.62	211195745	151	195278380	2082	15.7727	0.157571	2.48532	1.77695	0.0149119	0.0106617	0.626731	7.0607e-08	7.06073e-08	1	0	0	1	1	0
AACCTTC	170	1249	7	139.62	211195745	151	195278380	8743	7.34706	1.21759	8.94571	6.396	0.06262	0.044772	0.340592	2.96502e-07	2.96503e-07	1	0	0	1	0	0
AACCTTGCG	97	455	9	139.62	211195745	151	195278380	4095	4.69072	0.694743	3.25885	2.33001	0.0293296	0.0209701	0.279579	1.38874e-07	1.38875e-07	1	0	0	1	0	0
AACG	1115	8314	4	139.62	211195745	151	195278380	33256	7.4565	7.98596	59.5473	42.5751	0.238189	0.1703	0.197523	1.12781e-06	1.12782e-06	1	0	0	0	0	0
AACGAATCGCG	40	160	11	139.62	211195745	151	195278380	1760	4	0.286492	1.14597	0.819343	0.0126056	0.00901277	0.291391	5.9687e-08	5.96872e-08	1	0	0	1	0	0
AACGAATG	577	3921	8	139.62	211195745	151	195278380	31368	6.79549	4.13265	28.0834	20.079	0.224667	0.160632	0.360026	1.06379e-06	1.06379e-06	1	0	0	1	0	0
AACGAC	5574	46488	6	139.62	211195745	151	195278380	278928	8.34015	39.9226	332.961	238.06	1.99777	1.42836	0.331397	9.45931e-06	9.45934e-06	1	0	0	1	0	0
AACGACC	84	418	7	139.62	211195745	151	195278380	2926	4.97619	0.601633	2.99384	2.14053	0.0209569	0.0149837	0.230684	9.92297e-08	9.92301e-08	1	0	0	1	0	0
AACGACCG	453	2297	8	139.62	211195745	151	195278380	18376	5.07064	3.24452	16.4518	11.7627	0.131614	0.0941016	0.268643	6.23187e-07	6.23189e-07	1	0	0	1	0	0
AACGACG	855	5592	7	139.62	211195745	151	195278380	39144	6.54035	6.12376	40.0516	28.636	0.280361	0.200452	0.303195	1.32749e-06	1.3275e-06	1	0	0	1	0	0
AACGACGC	6	30	8	139.62	211195745	151	195278380	240	5	0.0429738	0.214869	0.153627	0.00171895	0.00122901	0.264901	8.13914e-09	8.13917e-09	1	0	0	1	0	0
AACGACGGG	153	699	9	139.62	211195745	151	195278380	6291	4.56863	1.09583	5.00645	3.57951	0.045058	0.0322155	0.272302	2.13347e-07	2.13348e-07	1	0	0	1	0	0
AACGACTCC	18	72	9	139.62	211195745	151	195278380	648	4	0.128921	0.515685	0.368704	0.00464117	0.00331834	0.238411	2.19757e-08	2.19758e-08	1	0	0	1	0	0
AACGAG	813	5097	6	139.62	211195745	151	195278380	30582	6.26937	5.82295	36.5062	26.1012	0.219037	0.156607	0.249114	1.03713e-06	1.03713e-06	1	0	0	1	0	0
AACGAGACG	538	2443	9	139.62	211195745	151	195278380	21987	4.54089	3.85332	17.4975	12.5103	0.157477	0.112593	0.270649	7.45647e-07	7.4565e-07	1	0	0	1	0	0
AACGAGAGACG	388	1795	11	139.62	211195745	151	195278380	19745	4.62629	2.77897	12.8563	9.19201	0.14142	0.101112	0.337014	6.69614e-07	6.69616e-07	1	0	0	1	0	0
AACGAGAGAG	171	761	10	139.62	211195745	151	195278380	7610	4.45029	1.22475	5.45051	3.897	0.0545051	0.03897	0.294721	2.58079e-07	2.5808e-07	1	0	0	1	0	0
AACGAGC	830	5300	7	139.62	211195745	151	195278380	37100	6.38554	5.94471	37.9602	27.1407	0.265721	0.189985	0.296019	1.25818e-06	1.25818e-06	1	0	0	1	0	0
AACGAGG	40	192	7	139.62	211195745	151	195278380	1344	4.8	0.286492	1.37516	0.983212	0.00962613	0.00688248	0.222517	4.55792e-08	4.55794e-08	1	0	0	1	0	0
AACGAGT	4	16	7	139.62	211195745	151	195278380	112	4	0.0286492	0.114597	0.0819343	0.000802177	0.00057354	0.18543	3.79826e-09	3.79828e-09	1	0	0	1	0	0
AACGAT	14	62	6	139.62	211195745	151	195278380	372	4.42857	0.100272	0.444062	0.317495	0.00266437	0.00190497	0.17597	1.26157e-08	1.26157e-08	1	0	0	1	0	0
AACGATACAG	32	134	10	139.62	211195745	151	195278380	1340	4.1875	0.229194	0.959748	0.6862	0.00959748	0.006862	0.277318	4.54435e-08	4.54437e-08	1	0	0	1	0	0
AACGATACG	298	1781	9	139.62	211195745	151	195278380	16029	5.97651	2.13436	12.7561	9.12031	0.114804	0.0820828	0.356216	5.43593e-07	5.43595e-07	1	0	0	1	0	0
AACGATATATAGATCGGAAG	2	9	20	139.62	211195745	151	195278380	180	4.5	0.0143246	0.0644607	0.0460881	0.00128921	0.000921761	0.596026	6.10435e-09	6.10438e-09	1	0	0	1	1	0
AACGATC	456	3487	7	139.62	211195745	151	195278380	24409	7.64693	3.26601	24.9749	17.8566	0.174825	0.124996	0.354493	8.27784e-07	8.27788e-07	1	0	0	1	0	0
AACGATCAGC	291	1427	10	139.62	211195745	151	195278380	14270	4.90378	2.08423	10.2206	7.30752	0.102206	0.0730752	0.324754	4.8394e-07	4.83941e-07	1	0	0	1	0	0
AACGATG	77	618	7	139.62	211195745	151	195278380	4326	8.02597	0.551497	4.4263	3.16471	0.0309841	0.022153	0.372065	1.46708e-07	1.46709e-07	1	0	0	1	0	0
AACGATGGAG	204	843	10	139.62	211195745	151	195278380	8430	4.13235	1.46111	6.03782	4.31691	0.0603782	0.0431691	0.273666	2.85887e-07	2.85888e-07	1	0	0	1	0	0
AACGATT	28	272	7	139.62	211195745	151	195278380	1904	9.71429	0.200544	1.94814	1.39288	0.013637	0.00975018	0.450331	6.45705e-08	6.45708e-08	1	0	0	1	0	0
AACGATTAC	4	20	9	139.62	211195745	151	195278380	180	5	0.0286492	0.143246	0.102418	0.00128921	0.000921761	0.298013	6.10435e-09	6.10438e-09	1	0	0	1	0	0
AACGC	210	1873	5	139.62	211195745	151	195278380	9365	8.91905	1.50408	13.415	9.59144	0.0670749	0.0479572	0.295333	3.17596e-07	3.17597e-07	1	0	0	1	0	0
AACGCAAG	3149	20416	8	139.62	211195745	151	195278380	163328	6.48333	22.5541	146.225	104.548	1.1698	0.836385	0.343488	5.53896e-06	5.53898e-06	1	0	0	1	0	0
AACGCAATT	12	76	9	139.62	211195745	151	195278380	684	6.33333	0.0859476	0.544335	0.389188	0.00489901	0.00350269	0.377483	2.31965e-08	2.31966e-08	1	0	0	1	0	0
AACGCAGG	950	5599	8	139.62	211195745	151	195278380	44792	5.89368	6.80418	40.1017	28.6719	0.320814	0.229375	0.312248	1.51903e-06	1.51904e-06	1	0	0	1	0	0
AACGCAT	26	138	7	139.62	211195745	151	195278380	966	5.30769	0.18622	0.988397	0.706683	0.00691878	0.00494678	0.246052	3.276e-08	3.27602e-08	1	0	0	1	0	0
AACGCC	176	1049	6	139.62	211195745	151	195278380	6294	5.96023	1.26056	7.51325	5.37182	0.0450795	0.0322309	0.23683	2.13449e-07	2.1345e-07	1	0	0	1	0	0
AACGCCAGTAGCT	2	17	13	139.62	211195745	151	195278380	221	8.5	0.0143246	0.121759	0.0870552	0.00158287	0.00113172	0.731788	7.49479e-09	7.49482e-09	1	0	0	1	1	0
AACGCCC	6	24	7	139.62	211195745	151	195278380	168	4	0.0429738	0.171895	0.122901	0.00120327	0.00086031	0.18543	5.6974e-09	5.69742e-09	1	0	0	1	0	0
AACGCCT	4	32	7	139.62	211195745	151	195278380	224	8	0.0286492	0.229194	0.163869	0.00160435	0.00114708	0.370861	7.59653e-09	7.59656e-09	1	0	0	1	0	0
AACGCG	126	532	6	139.62	211195745	151	195278380	3192	4.22222	0.90245	3.81034	2.72432	0.0228621	0.0163459	0.16777	1.08251e-07	1.08251e-07	1	0	0	1	0	0
AACGCGG	6	24	7	139.62	211195745	151	195278380	168	4	0.0429738	0.171895	0.122901	0.00120327	0.00086031	0.18543	5.6974e-09	5.69742e-09	1	0	0	1	0	0
AACGCGGTCC	2	8	10	139.62	211195745	151	195278380	80	4	0.0143246	0.0572984	0.0409672	0.000572984	0.000409672	0.264901	2.71305e-09	2.71306e-09	1	0	0	1	0	0
AACGCT	36	172	6	139.62	211195745	151	195278380	1032	4.77778	0.257843	1.23192	0.880794	0.00739149	0.00528476	0.189845	3.49983e-08	3.49984e-08	1	0	0	1	0	0
AACGCTCC	21	100	8	139.62	211195745	151	195278380	800	4.7619	0.150408	0.71623	0.512089	0.00572984	0.00409672	0.252286	2.71305e-08	2.71306e-08	1	0	0	1	0	0
AACGCTCTG	83	364	9	139.62	211195745	151	195278380	3276	4.38554	0.594471	2.60708	1.86401	0.0234637	0.0167761	0.26139	1.11099e-07	1.111e-07	1	0	0	1	0	0
AACGCTGCAC	19	81	10	139.62	211195745	151	195278380	810	4.26316	0.136084	0.580146	0.414792	0.00580146	0.00414792	0.282328	2.74696e-08	2.74697e-08	1	0	0	1	0	0
AACGCTGTGC	9	36	10	139.62	211195745	151	195278380	360	4	0.0644607	0.257843	0.184352	0.00257843	0.00184352	0.264901	1.22087e-08	1.22088e-08	1	0	0	1	0	0
AACGG	72	382	5	139.62	211195745	151	195278380	1910	5.30556	0.515685	2.736	1.95618	0.01368	0.00978091	0.175681	6.4774e-08	6.47742e-08	1	0	0	1	0	0
AACGGAAGAG	9	63	10	139.62	211195745	151	195278380	630	7	0.0644607	0.451225	0.322616	0.00451225	0.00322616	0.463576	2.13652e-08	2.13653e-08	1	0	0	1	0	0
AACGGAC	64	302	7	139.62	211195745	151	195278380	2114	4.71875	0.458387	2.16301	1.54651	0.0151411	0.0108256	0.21875	7.16922e-08	7.16925e-08	1	0	0	1	0	0
AACGGACCC	4	18	9	139.62	211195745	151	195278380	162	4.5	0.0286492	0.128921	0.0921761	0.00116029	0.000829585	0.268212	5.49392e-09	5.49394e-09	1	0	0	1	0	0
AACGGAG	795	5232	7	139.62	211195745	151	195278380	36624	6.58113	5.69403	37.4731	26.7925	0.262312	0.187548	0.305086	1.24203e-06	1.24204e-06	1	0	0	1	0	0
AACGGAGT	12	48	8	139.62	211195745	151	195278380	384	4	0.0859476	0.34379	0.245803	0.00275032	0.00196642	0.211921	1.30226e-08	1.30227e-08	1	0	0	1	0	0
AACGGC	500	2800	6	139.62	211195745	151	195278380	16800	5.6	3.58115	20.0544	14.3385	0.120327	0.086031	0.222517	5.6974e-07	5.69742e-07	1	0	0	1	0	0
AACGGCAG	26	108	8	139.62	211195745	151	195278380	864	4.15385	0.18622	0.773528	0.553057	0.00618823	0.00442445	0.220071	2.93009e-08	2.9301e-08	1	0	0	1	0	0
AACGGCCAGG	2	8	10	139.62	211195745	151	195278380	80	4	0.0143246	0.0572984	0.0409672	0.000572984	0.000409672	0.264901	2.71305e-09	2.71306e-09	1	0	0	1	0	0
AACGGCCTTAGGTGC	2	8	15	139.62	211195745	151	195278380	120	4	0.0143246	0.0572984	0.0409672	0.000859476	0.000614507	0.397351	4.06957e-09	4.06959e-09	1	0	0	1	0	0
AACGGCG	249	1360	7	139.62	211195745	151	195278380	9520	5.46185	1.78341	9.74072	6.96442	0.0681851	0.0487509	0.253198	3.22852e-07	3.22854e-07	1	0	0	1	0	0
AACGGCT	8	44	7	139.62	211195745	151	195278380	308	5.5	0.0572984	0.315141	0.225319	0.00220599	0.00157724	0.254967	1.04452e-08	1.04453e-08	1	0	0	1	0	0
AACGGG	433	2140	6	139.62	211195745	151	195278380	12840	4.94226	3.10127	15.3273	10.9587	0.0919639	0.0657523	0.196381	4.35444e-07	4.35446e-07	1	0	0	1	0	0
AACGGGC	40	160	7	139.62	211195745	151	195278380	1120	4	0.286492	1.14597	0.819343	0.00802177	0.0057354	0.18543	3.79826e-08	3.79828e-08	1	0	0	1	0	0
AACGGGCTCC	2	8	10	139.62	211195745	151	195278380	80	4	0.0143246	0.0572984	0.0409672	0.000572984	0.000409672	0.264901	2.71305e-09	2.71306e-09	1	0	0	1	0	0
AACGGGG	113	558	7	139.62	211195745	151	195278380	3906	4.93805	0.80934	3.99656	2.85746	0.0279759	0.0200022	0.228916	1.32464e-07	1.32465e-07	1	0	0	1	0	0
AACGGGGCG	6	24	9	139.62	211195745	151	195278380	216	4	0.0429738	0.171895	0.122901	0.00154706	0.00110611	0.238411	7.32522e-09	7.32525e-09	1	0	0	1	0	0
AACGGGTGACGT	6	24	12	139.62	211195745	151	195278380	288	4	0.0429738	0.171895	0.122901	0.00206274	0.00147482	0.317881	9.76697e-09	9.767e-09	1	0	0	1	0	0
AACGGT	55	318	6	139.62	211195745	151	195278380	1908	5.78182	0.393926	2.27761	1.62844	0.0136657	0.00977067	0.229741	6.47062e-08	6.47064e-08	1	0	0	1	0	0
AACGGTAG	61	376	8	139.62	211195745	151	195278380	3008	6.16393	0.4369	2.69302	1.92546	0.0215442	0.0154037	0.326566	1.02011e-07	1.02011e-07	1	0	0	1	0	0
AACGGTATCGGC	2	12	12	139.62	211195745	151	195278380	144	6	0.0143246	0.0859476	0.0614507	0.00103137	0.000737409	0.476821	4.88348e-09	4.8835e-09	1	0	0	1	0	0
AACGGTG	46	204	7	139.62	211195745	151	195278380	1428	4.43478	0.329466	1.46111	1.04466	0.0102278	0.00731264	0.205586	4.84279e-08	4.84281e-08	1	0	0	1	0	0
AACGT	51	269	5	139.62	211195745	151	195278380	1345	5.27451	0.365277	1.92666	1.37752	0.00963329	0.0068876	0.174653	4.56131e-08	4.56133e-08	1	0	0	1	0	0
AACGTACTCG	98	439	10	139.62	211195745	151	195278380	4390	4.47959	0.701905	3.14425	2.24807	0.0314425	0.0224807	0.296662	1.48878e-07	1.48879e-07	1	0	0	1	0	0
AACGTAG	14	84	7	139.62	211195745	151	195278380	588	6	0.100272	0.601633	0.430155	0.00421143	0.00301109	0.278146	1.99409e-08	1.9941e-08	1	0	0	1	0	0
AACGTATG	6	24	8	139.62	211195745	151	195278380	192	4	0.0429738	0.171895	0.122901	0.00137516	0.000983212	0.211921	6.51131e-09	6.51134e-09	1	0	0	1	0	0
AACGTC	70	297	6	139.62	211195745	151	195278380	1782	4.24286	0.501361	2.1272	1.52091	0.0127632	0.00912543	0.16859	6.04331e-08	6.04333e-08	1	0	0	1	0	0
AACGTCACG	44	198	9	139.62	211195745	151	195278380	1782	4.5	0.315141	1.41813	1.01394	0.0127632	0.00912543	0.268212	6.04331e-08	6.04333e-08	1	0	0	1	0	0
AACGTCC	24	138	7	139.62	211195745	151	195278380	966	5.75	0.171895	0.988397	0.706683	0.00691878	0.00494678	0.266556	3.276e-08	3.27602e-08	1	0	0	1	0	0
AACGTCG	78	341	7	139.62	211195745	151	195278380	2387	4.37179	0.558659	2.44234	1.74623	0.0170964	0.0122236	0.202666	8.09505e-08	8.09508e-08	1	0	0	1	0	0
AACGTCGAGT	12	52	10	139.62	211195745	151	195278380	520	4.33333	0.0859476	0.372439	0.266287	0.00372439	0.00266287	0.286976	1.76348e-08	1.76349e-08	1	0	0	1	0	0
AACGTCGCC	6	24	9	139.62	211195745	151	195278380	216	4	0.0429738	0.171895	0.122901	0.00154706	0.00110611	0.238411	7.32522e-09	7.32525e-09	1	0	0	1	0	0
AACGTCTTG	4	28	9	139.62	211195745	151	195278380	252	7	0.0286492	0.200544	0.143385	0.0018049	0.00129047	0.417219	8.5461e-09	8.54613e-09	1	0	0	1	0	0
AACGTG	150	654	6	139.62	211195745	151	195278380	3924	4.36	1.07434	4.68414	3.34907	0.0281049	0.0200944	0.173245	1.33075e-07	1.33075e-07	1	0	0	1	0	0
AACGTGC	29	132	7	139.62	211195745	151	195278380	924	4.55172	0.207707	0.945423	0.675958	0.00661796	0.00473171	0.211007	3.13357e-08	3.13358e-08	1	0	0	1	0	0
AACGTGT	90	557	7	139.62	211195745	151	195278380	3899	6.18889	0.644607	3.9894	2.85234	0.0279258	0.0199664	0.286902	1.32227e-07	1.32228e-07	1	0	0	1	0	0
AACGTGTG	60	335	8	139.62	211195745	151	195278380	2680	5.58333	0.429738	2.39937	1.7155	0.019195	0.013724	0.295806	9.0887e-08	9.08874e-08	1	0	0	1	0	0
AACGTTAG	22	92	8	139.62	211195745	151	195278380	736	4.18182	0.157571	0.658931	0.471122	0.00527145	0.00376898	0.221553	2.496e-08	2.49601e-08	1	0	0	1	0	0
AACGTTC	6	28	7	139.62	211195745	151	195278380	196	4.66667	0.0429738	0.200544	0.143385	0.00140381	0.0010037	0.216336	6.64696e-09	6.64699e-09	1	0	0	1	0	0
AACTAATTC	4	20	9	139.62	211195745	151	195278380	180	5	0.0286492	0.143246	0.102418	0.00128921	0.000921761	0.298013	6.10435e-09	6.10438e-09	1	0	0	1	0	0
AACTAC	31	156	6	139.62	211195745	151	195278380	936	5.03226	0.222031	1.11732	0.79886	0.00670391	0.00479316	0.199957	3.17426e-08	3.17428e-08	1	0	0	1	0	0
AACTACG	97	783	7	139.62	211195745	151	195278380	5481	8.07216	0.694743	5.60808	4.00966	0.0392566	0.0280676	0.374206	1.85878e-07	1.85878e-07	1	0	0	1	0	0
AACTACTC	64	389	8	139.62	211195745	151	195278380	3112	6.07812	0.458387	2.78613	1.99203	0.0222891	0.0159362	0.32202	1.05537e-07	1.05538e-07	1	0	0	1	0	0
AACTAGC	36	252	7	139.62	211195745	151	195278380	1764	7	0.257843	1.8049	1.29047	0.0126343	0.00903326	0.324503	5.98227e-08	5.98229e-08	1	0	0	1	0	0
AACTATGCAC	22	116	10	139.62	211195745	151	195278380	1160	5.27273	0.157571	0.830827	0.594024	0.00830827	0.00594024	0.349187	3.93392e-08	3.93393e-08	1	0	0	1	0	0
AACTATGGAC	504	2095	10	139.62	211195745	151	195278380	20950	4.15675	3.6098	15.005	10.7283	0.15005	0.107283	0.275281	7.10479e-07	7.10482e-07	1	0	0	1	0	0
AACTC	2249	26743	5	139.62	211195745	151	195278380	133715	11.8911	16.108	191.541	136.948	0.957707	0.68474	0.393744	4.53469e-06	4.5347e-06	1	0	0	1	0	0
AACTCACC	458	2521	8	139.62	211195745	151	195278380	20168	5.50437	3.28033	18.0562	12.9098	0.144449	0.103278	0.291622	6.83959e-07	6.83962e-07	1	0	0	1	0	0
AACTCACGG	6	24	9	139.62	211195745	151	195278380	216	4	0.0429738	0.171895	0.122901	0.00154706	0.00110611	0.238411	7.32522e-09	7.32525e-09	1	0	0	1	0	0
AACTCACTC	2	12	9	139.62	211195745	151	195278380	108	6	0.0143246	0.0859476	0.0614507	0.000773528	0.000553057	0.357616	3.66261e-09	3.66263e-09	1	0	0	1	0	0
AACTCAGC	71	298	8	139.62	211195745	151	195278380	2384	4.19718	0.508523	2.13436	1.52603	0.0170749	0.0122082	0.222367	8.08488e-08	8.08491e-08	1	0	0	1	0	0
AACTCAGCG	34	146	9	139.62	211195745	151	195278380	1314	4.29412	0.243518	1.0457	0.747651	0.00941126	0.00672886	0.255941	4.45618e-08	4.4562e-08	1	0	0	1	0	0
AACTCATC	214	1359	8	139.62	211195745	151	195278380	10872	6.35047	1.53273	9.73356	6.9593	0.0778685	0.0556744	0.336449	3.68703e-07	3.68704e-07	1	0	0	1	0	0
AACTCC	37	148	6	139.62	211195745	151	195278380	888	4	0.265005	1.06002	0.757892	0.00636012	0.00454735	0.15894	3.01148e-08	3.01149e-08	1	0	0	1	0	0
AACTCCG	54	310	7	139.62	211195745	151	195278380	2170	5.74074	0.386764	2.22031	1.58748	0.0155422	0.0111123	0.266127	7.35914e-08	7.35917e-08	1	0	0	1	0	0
AACTCG	50	263	6	139.62	211195745	151	195278380	1578	5.26	0.358115	1.88368	1.3468	0.0113021	0.00808077	0.209007	5.35148e-08	5.3515e-08	1	0	0	1	0	0
AACTCGC	2	8	7	139.62	211195745	151	195278380	56	4	0.0143246	0.0572984	0.0409672	0.000401089	0.00028677	0.18543	1.89913e-09	1.89914e-09	1	0	0	1	0	0
AACTCGCTTC	64	277	10	139.62	211195745	151	195278380	2770	4.32812	0.458387	1.98396	1.41849	0.0198396	0.0141849	0.286631	9.39392e-08	9.39396e-08	1	0	0	1	0	0
AACTCGG	22	100	7	139.62	211195745	151	195278380	700	4.54545	0.157571	0.71623	0.512089	0.00501361	0.00358463	0.210716	2.37392e-08	2.37392e-08	1	0	0	1	0	0
AACTCGT	281	2105	7	139.62	211195745	151	195278380	14735	7.4911	2.01261	15.0766	10.7795	0.105536	0.0754564	0.34727	4.99709e-07	4.99711e-07	1	0	0	1	0	0
AACTCT	28	276	6	139.62	211195745	151	195278380	1656	9.85714	0.200544	1.97679	1.41337	0.0118608	0.0084802	0.391675	5.61601e-08	5.61603e-08	1	0	0	1	0	0
AACTCTACG	39	164	9	139.62	211195745	151	195278380	1476	4.20513	0.27933	1.17462	0.839827	0.0105716	0.00755844	0.250637	5.00557e-08	5.00559e-08	1	0	0	1	0	0
AACTCTCTCTTG	3	13	12	139.62	211195745	151	195278380	156	4.33333	0.0214869	0.0931099	0.0665716	0.00111732	0.00079886	0.344371	5.29044e-09	5.29046e-09	1	0	0	1	0	0
AACTCTT	24	113	7	139.62	211195745	151	195278380	791	4.70833	0.171895	0.80934	0.578661	0.00566538	0.00405063	0.218267	2.68252e-08	2.68253e-08	1	0	0	1	0	0
AACTG	2	10	5	139.62	211195745	151	195278380	50	5	0.0143246	0.071623	0.0512089	0.000358115	0.000256045	0.165563	1.69565e-09	1.69566e-09	1	0	0	1	0	0
AACTGAC	1238	9382	7	139.62	211195745	151	195278380	65674	7.57835	8.86692	67.1967	48.0442	0.470377	0.33631	0.351314	2.22721e-06	2.22722e-06	1	0	0	1	0	0
AACTGACGGAT	126	546	11	139.62	211195745	151	195278380	6006	4.33333	0.90245	3.91061	2.79601	0.0430168	0.0307561	0.315673	2.03682e-07	2.03683e-07	1	0	0	1	0	0
AACTGACTG	5	20	9	139.62	211195745	151	195278380	180	4	0.0358115	0.143246	0.102418	0.00128921	0.000921761	0.238411	6.10435e-09	6.10438e-09	1	0	0	1	0	0
AACTGACTGACG	579	2332	12	139.62	211195745	151	195278380	27984	4.02763	4.14697	16.7025	11.9419	0.20043	0.143303	0.320077	9.49024e-07	9.49027e-07	1	0	0	1	0	0
AACTGACTGC	198	851	10	139.62	211195745	151	195278380	8510	4.29798	1.41813	6.09512	4.35788	0.0609512	0.0435788	0.284634	2.886e-07	2.88601e-07	1	0	0	1	0	0
AACTGAGC	24	98	8	139.62	211195745	151	195278380	784	4.08333	0.171895	0.701905	0.501848	0.00561524	0.00401478	0.216336	2.65879e-08	2.6588e-08	1	0	0	1	0	0
AACTGAT	10	44	7	139.62	211195745	151	195278380	308	4.4	0.071623	0.315141	0.225319	0.00220599	0.00157724	0.203974	1.04452e-08	1.04453e-08	1	0	0	1	0	0
AACTGATGT	18	100	9	139.62	211195745	151	195278380	900	5.55556	0.128921	0.71623	0.512089	0.00644607	0.00460881	0.331126	3.05218e-08	3.05219e-08	1	0	0	1	0	0
AACTGC	42	176	6	139.62	211195745	151	195278380	1056	4.19048	0.300817	1.26056	0.901277	0.00756339	0.00540766	0.166509	3.58122e-08	3.58123e-08	1	0	0	1	0	0
AACTGCATC	63	255	9	139.62	211195745	151	195278380	2295	4.04762	0.451225	1.82639	1.30583	0.0164375	0.0117525	0.241249	7.78305e-08	7.78308e-08	1	0	0	1	0	0
AACTGCGGG	10	40	9	139.62	211195745	151	195278380	360	4	0.071623	0.286492	0.204836	0.00257843	0.00184352	0.238411	1.22087e-08	1.22088e-08	1	0	0	1	0	0
AACTGCGTCT	30	158	10	139.62	211195745	151	195278380	1580	5.26667	0.214869	1.13164	0.809101	0.0113164	0.00809101	0.348786	5.35827e-08	5.35829e-08	1	0	0	1	0	0
AACTGG	1	4	6	139.62	211195745	151	195278380	24	4	0.0071623	0.0286492	0.0204836	0.000171895	0.000122901	0.15894	8.13914e-10	8.13917e-10	1	0	0	1	0	0
AACTGGG	9	36	7	139.62	211195745	151	195278380	252	4	0.0644607	0.257843	0.184352	0.0018049	0.00129047	0.18543	8.5461e-09	8.54613e-09	1	0	0	1	0	0
AACTGGGAC	2	10	9	139.62	211195745	151	195278380	90	5	0.0143246	0.071623	0.0512089	0.000644607	0.000460881	0.298013	3.05218e-09	3.05219e-09	1	0	0	1	0	0
AACTGT	29	116	6	139.62	211195745	151	195278380	696	4	0.207707	0.830827	0.594024	0.00498496	0.00356414	0.15894	2.36035e-08	2.36036e-08	1	0	0	1	0	0
AACTGTATC	2	8	9	139.62	211195745	151	195278380	72	4	0.0143246	0.0572984	0.0409672	0.000515685	0.000368704	0.238411	2.44174e-09	2.44175e-09	1	0	0	1	0	0
AACTGTCCGC	38	158	10	139.62	211195745	151	195278380	1580	4.15789	0.272167	1.13164	0.809101	0.0113164	0.00809101	0.275357	5.35827e-08	5.35829e-08	1	0	0	1	0	0
AACTGTCTT	6	54	9	139.62	211195745	151	195278380	486	9	0.0429738	0.386764	0.276528	0.00348088	0.00248875	0.536424	1.64818e-08	1.64818e-08	1	0	0	1	1	0
AACTTAC	3	21	7	139.62	211195745	151	195278380	147	7	0.0214869	0.150408	0.107539	0.00105286	0.000752772	0.324503	4.98522e-09	4.98524e-09	1	0	0	1	0	0
AACTTCTC	113	746	8	139.62	211195745	151	195278380	5968	6.60177	0.80934	5.34307	3.82019	0.0427446	0.0305615	0.349763	2.02393e-07	2.02394e-07	1	0	0	1	0	0
AACTTGTC	203	1297	8	139.62	211195745	151	195278380	10376	6.38916	1.45395	9.2895	6.6418	0.074316	0.0531344	0.338499	3.51882e-07	3.51883e-07	1	0	0	1	0	0
AAG	8406	96109	3	139.62	211195745	151	195278380	288327	11.4334	60.2063	688.361	492.164	2.06508	1.47649	0.227153	9.77806e-06	9.77809e-06	1	0	0	0	0	0
AAGAAGACGG	3	17	10	139.62	211195745	151	195278380	170	5.66667	0.0214869	0.121759	0.0870552	0.00121759	0.000870552	0.375276	5.76522e-09	5.76525e-09	1	0	0	1	0	0
AAGAAGAGTAGT	2	17	12	139.62	211195745	151	195278380	204	8.5	0.0143246	0.121759	0.0870552	0.00146111	0.00104466	0.675497	6.91827e-09	6.91829e-09	1	0	0	1	1	0
AAGAAGATAGATCGG	7	28	15	139.62	211195745	151	195278380	420	4	0.0501361	0.200544	0.143385	0.00300817	0.00215078	0.397351	1.42435e-08	1.42435e-08	1	0	0	1	0	0
AAGAAGATCGG	3702	17958	11	139.62	211195745	151	195278380	197538	4.85089	26.5148	128.621	91.961	1.41483	1.01157	0.353376	6.69912e-06	6.69915e-06	1	0	0	1	0	0
AAGAAGC	6	30	7	139.62	211195745	151	195278380	210	5	0.0429738	0.214869	0.153627	0.00150408	0.00107539	0.231788	7.12175e-09	7.12177e-09	1	0	0	1	0	0
AAGAAGG	22	110	7	139.62	211195745	151	195278380	770	5	0.157571	0.787853	0.563298	0.00551497	0.00394309	0.231788	2.61131e-08	2.61132e-08	1	0	0	1	0	0
AAGAAGGCGAAGCCGGTCGCG	2	10	21	139.62	211195745	151	195278380	210	5	0.0143246	0.071623	0.0512089	0.00150408	0.00107539	0.695364	7.12175e-09	7.12177e-09	1	0	0	1	1	0
AAGAAGT	4	16	7	139.62	211195745	151	195278380	112	4	0.0286492	0.114597	0.0819343	0.000802177	0.00057354	0.18543	3.79826e-09	3.79828e-09	1	0	0	1	0	0
AAGAAGTAG	6	24	9	139.62	211195745	151	195278380	216	4	0.0429738	0.171895	0.122901	0.00154706	0.00110611	0.238411	7.32522e-09	7.32525e-09	1	0	0	1	0	0
AAGAAGTCACC	8	40	11	139.62	211195745	151	195278380	440	5	0.0572984	0.286492	0.204836	0.00315141	0.00225319	0.364238	1.49218e-08	1.49218e-08	1	0	0	1	0	0
AAGAAT	14	56	6	139.62	211195745	151	195278380	336	4	0.100272	0.401089	0.28677	0.00240653	0.00172062	0.15894	1.13948e-08	1.13948e-08	1	0	0	1	0	0
AAGAATACAAGATCGG	18	77	16	139.62	211195745	151	195278380	1232	4.27778	0.128921	0.551497	0.394309	0.00882395	0.00630894	0.453274	4.17809e-08	4.17811e-08	1	0	0	1	0	0
AAGAATCGG	112	642	9	139.62	211195745	151	195278380	5778	5.73214	0.802177	4.5982	3.28761	0.0413838	0.0295885	0.341651	1.9595e-07	1.95951e-07	1	0	0	1	0	0
AAGAATGTAGATCGG	8	34	15	139.62	211195745	151	195278380	510	4.25	0.0572984	0.243518	0.17411	0.00365277	0.00261166	0.422185	1.72957e-08	1.72957e-08	1	0	0	1	0	0
AAGAATTGC	35	148	9	139.62	211195745	151	195278380	1332	4.22857	0.25068	1.06002	0.757892	0.00954018	0.00682103	0.252034	4.51722e-08	4.51724e-08	1	0	0	1	0	0
AAGAC	172	2084	5	139.62	211195745	151	195278380	10420	12.1163	1.23192	14.9262	10.6719	0.0746311	0.0533597	0.401201	3.53374e-07	3.53376e-07	1	0	0	1	0	0
AAGACAATCAC	1	5	11	139.62	211195745	151	195278380	55	5	0.0071623	0.0358115	0.0256045	0.000393926	0.000281649	0.364238	1.86522e-09	1.86523e-09	1	0	0	1	0	0
AAGACAATG	4	16	9	139.62	211195745	151	195278380	144	4	0.0286492	0.114597	0.0819343	0.00103137	0.000737409	0.238411	4.88348e-09	4.8835e-09	1	0	0	1	0	0
AAGACAC	2	8	7	139.62	211195745	151	195278380	56	4	0.0143246	0.0572984	0.0409672	0.000401089	0.00028677	0.18543	1.89913e-09	1.89914e-09	1	0	0	1	0	0
AAGACACAC	178	902	9	139.62	211195745	151	195278380	8118	5.06742	1.27489	6.46039	4.61905	0.0581435	0.0415714	0.302031	2.75306e-07	2.75307e-07	1	0	0	1	0	0
AAGACAG	4	37	7	139.62	211195745	151	195278380	259	9.25	0.0286492	0.265005	0.189473	0.00185504	0.00132631	0.428808	8.78349e-09	8.78352e-09	1	0	0	1	0	0
AAGACATC	107	782	8	139.62	211195745	151	195278380	6256	7.30841	0.766366	5.60092	4.00454	0.0448073	0.0320363	0.387201	2.1216e-07	2.12161e-07	1	0	0	1	0	0
AAGACATGT	8	32	9	139.62	211195745	151	195278380	288	4	0.0572984	0.229194	0.163869	0.00206274	0.00147482	0.238411	9.76697e-09	9.767e-09	1	0	0	1	0	0
AAGACC	169	1207	6	139.62	211195745	151	195278380	7242	7.14201	1.21043	8.64489	6.18092	0.0518694	0.0370855	0.283789	2.45599e-07	2.45599e-07	1	0	0	1	0	0
AAGACCCAAGAGACC	4	17	15	139.62	211195745	151	195278380	255	4.25	0.0286492	0.121759	0.0870552	0.00182639	0.00130583	0.422185	8.64783e-09	8.64787e-09	1	0	0	1	0	0
AAGACCCCG	33	172	9	139.62	211195745	151	195278380	1548	5.21212	0.236356	1.23192	0.880794	0.0110872	0.00792714	0.310656	5.24974e-08	5.24976e-08	1	0	0	1	0	0
AAGACCGTCCCTTGGC	16	72	16	139.62	211195745	151	195278380	1152	4.5	0.114597	0.515685	0.368704	0.00825097	0.00589927	0.476821	3.90679e-08	3.9068e-08	1	0	0	1	0	0
AAGACG	126	523	6	139.62	211195745	151	195278380	3138	4.15079	0.90245	3.74588	2.67823	0.0224753	0.0160694	0.164932	1.06419e-07	1.0642e-07	1	0	0	1	0	0
AAGACGACG	404	2254	9	139.62	211195745	151	195278380	20286	5.57921	2.89357	16.1438	11.5425	0.145294	0.103882	0.332536	6.87961e-07	6.87963e-07	1	0	0	1	0	0
AAGACGAGCG	10	40	10	139.62	211195745	151	195278380	400	4	0.071623	0.286492	0.204836	0.00286492	0.00204836	0.264901	1.35652e-08	1.35653e-08	1	0	0	1	0	0
AAGACGAGT	8	32	9	139.62	211195745	151	195278380	288	4	0.0572984	0.229194	0.163869	0.00206274	0.00147482	0.238411	9.76697e-09	9.767e-09	1	0	0	1	0	0
AAGACGC	20	86	7	139.62	211195745	151	195278380	602	4.3	0.143246	0.615958	0.440397	0.0043117	0.00308278	0.199338	2.04157e-08	2.04158e-08	1	0	0	1	0	0
AAGACGGCAGG	10	49	11	139.62	211195745	151	195278380	539	4.9	0.071623	0.350953	0.250924	0.00386048	0.00276016	0.356954	1.82791e-08	1.82792e-08	1	0	0	1	0	0
AAGACTCCGAGG	6	24	12	139.62	211195745	151	195278380	288	4	0.0429738	0.171895	0.122901	0.00206274	0.00147482	0.317881	9.76697e-09	9.767e-09	1	0	0	1	0	0
AAGACTCG	8	40	8	139.62	211195745	151	195278380	320	5	0.0572984	0.286492	0.204836	0.00229194	0.00163869	0.264901	1.08522e-08	1.08522e-08	1	0	0	1	0	0
AAGAG	713	4377	5	139.62	211195745	151	195278380	21885	6.13885	5.10672	31.3494	22.4142	0.156747	0.112071	0.203273	7.42188e-07	7.42191e-07	1	0	0	1	0	0
AAGAGAATCGG	223	1086	11	139.62	211195745	151	195278380	11946	4.86996	1.59719	7.77826	5.56129	0.0855608	0.0611742	0.354765	4.05126e-07	4.05127e-07	1	0	0	1	0	0
AAGAGAC	8	56	7	139.62	211195745	151	195278380	392	7	0.0572984	0.401089	0.28677	0.00280762	0.00200739	0.324503	1.32939e-08	1.3294e-08	1	0	0	1	0	0
AAGAGACAGAGATCGG	14	63	16	139.62	211195745	151	195278380	1008	4.5	0.100272	0.451225	0.322616	0.0072196	0.00516186	0.476821	3.41844e-08	3.41845e-08	1	0	0	1	0	0
AAGAGACCGG	1	4	10	139.62	211195745	151	195278380	40	4	0.0071623	0.0286492	0.0204836	0.000286492	0.000204836	0.264901	1.35652e-09	1.35653e-09	1	0	0	1	0	0
AAGAGACG	469	2815	8	139.62	211195745	151	195278380	22520	6.00213	3.35912	20.1619	14.4153	0.161295	0.115323	0.317994	7.63723e-07	7.63725e-07	1	0	0	1	0	0
AAGAGACGAG	10	40	10	139.62	211195745	151	195278380	400	4	0.071623	0.286492	0.204836	0.00286492	0.00204836	0.264901	1.35652e-08	1.35653e-08	1	0	0	1	0	0
AAGAGACGG	26	184	9	139.62	211195745	151	195278380	1656	7.07692	0.18622	1.31786	0.942245	0.0118608	0.0084802	0.421803	5.61601e-08	5.61603e-08	1	0	0	1	0	0
AAGAGAG	357	2410	7	139.62	211195745	151	195278380	16870	6.7507	2.55694	17.2611	12.3414	0.120828	0.0863895	0.312946	5.72114e-07	5.72116e-07	1	0	0	1	0	0
AAGAGAGAC	25	118	9	139.62	211195745	151	195278380	1062	4.72	0.179057	0.845151	0.604266	0.00760636	0.00543839	0.281325	3.60157e-08	3.60158e-08	1	0	0	1	0	0
AAGAGAGAGT	43	181	10	139.62	211195745	151	195278380	1810	4.2093	0.307979	1.29638	0.926882	0.0129638	0.00926882	0.278762	6.13827e-08	6.13829e-08	1	0	0	1	0	0
AAGAGAGATCAG	4	36	12	139.62	211195745	151	195278380	432	9	0.0286492	0.257843	0.184352	0.00309411	0.00221223	0.715232	1.46504e-08	1.46505e-08	1	0	0	1	1	0
AAGAGAGATCG	20	121	11	139.62	211195745	151	195278380	1331	6.05	0.143246	0.866638	0.619628	0.00953302	0.00681591	0.440728	4.51383e-08	4.51385e-08	1	0	0	1	0	0
AAGAGAGTCAGATCGG	16	73	16	139.62	211195745	151	195278380	1168	4.5625	0.114597	0.522848	0.373825	0.00836556	0.0059812	0.483444	3.96105e-08	3.96106e-08	1	0	0	1	0	0
AAGAGATAGG	1	4	10	139.62	211195745	151	195278380	40	4	0.0071623	0.0286492	0.0204836	0.000286492	0.000204836	0.264901	1.35652e-09	1.35653e-09	1	0	0	1	0	0
AAGAGATATGTACAGATCGG	8	36	20	139.62	211195745	151	195278380	720	4.5	0.0572984	0.257843	0.184352	0.00515685	0.00368704	0.596026	2.44174e-08	2.44175e-08	1	0	0	1	1	0
AAGAGATCCGG	8	36	11	139.62	211195745	151	195278380	396	4.5	0.0572984	0.257843	0.184352	0.00283627	0.00202787	0.327815	1.34296e-08	1.34296e-08	1	0	0	1	0	0
AAGAGATCGG	40548	213031	10	139.62	211195745	151	195278380	2130310	5.2538	290.417	1525.79	1090.91	15.2579	10.9091	0.347934	7.22454e-05	7.22456e-05	1	1	1	1	0	0
AAGAGATCGGG	8	32	11	139.62	211195745	151	195278380	352	4	0.0572984	0.229194	0.163869	0.00252113	0.00180255	0.291391	1.19374e-08	1.19374e-08	1	0	0	1	0	0
AAGAGC	54	239	6	139.62	211195745	151	195278380	1434	4.42593	0.386764	1.71179	1.22389	0.0102707	0.00734336	0.175865	4.86314e-08	4.86315e-08	1	0	0	1	0	0
AAGAGCAGCAGC	287	1148	12	139.62	211195745	151	195278380	13776	4	2.05558	8.22232	5.87879	0.0986678	0.0705454	0.317881	4.67187e-07	4.67188e-07	1	0	0	1	0	0
AAGAGCCGG	329	1704	9	139.62	211195745	151	195278380	15336	5.17933	2.3564	12.2046	8.726	0.109841	0.078534	0.308702	5.20091e-07	5.20093e-07	1	0	0	1	0	0
AAGAGCCTTACAGATCGG	2	8	18	139.62	211195745	151	195278380	144	4	0.0143246	0.0572984	0.0409672	0.00103137	0.000737409	0.476821	4.88348e-09	4.8835e-09	1	0	0	1	0	0
AAGAGCG	23	107	7	139.62	211195745	151	195278380	749	4.65217	0.164733	0.766366	0.547936	0.00536456	0.00383555	0.215664	2.54009e-08	2.5401e-08	1	0	0	1	0	0
AAGAGCGGG	117	533	9	139.62	211195745	151	195278380	4797	4.55556	0.837989	3.8175	2.72944	0.0343575	0.0245649	0.271523	1.62681e-07	1.62682e-07	1	0	0	1	0	0
AAGAGCGTCGTGGTAAGATCGG	2	8	22	139.62	211195745	151	195278380	176	4	0.0143246	0.0572984	0.0409672	0.00126056	0.000901277	0.582781	5.9687e-09	5.96872e-09	1	0	0	1	1	0
AAGAGCTGTCTAGATCGG	2	8	18	139.62	211195745	151	195278380	144	4	0.0143246	0.0572984	0.0409672	0.00103137	0.000737409	0.476821	4.88348e-09	4.8835e-09	1	0	0	1	0	0
AAGAGG	399	1817	6	139.62	211195745	151	195278380	10902	4.55388	2.85776	13.0139	9.30467	0.0780834	0.055828	0.180949	3.6972e-07	3.69722e-07	1	0	0	1	0	0
AAGAGGAGACG	454	2197	11	139.62	211195745	151	195278380	24167	4.83921	3.25168	15.7356	11.2506	0.173091	0.123757	0.352525	8.19577e-07	8.19581e-07	1	0	0	1	0	0
AAGAGGATATATAGATCGG	2	9	19	139.62	211195745	151	195278380	171	4.5	0.0143246	0.0644607	0.0460881	0.00122475	0.000875673	0.566225	5.79914e-09	5.79916e-09	1	0	0	1	1	0
AAGAGGATCGG	110	468	11	139.62	211195745	151	195278380	5148	4.25455	0.787853	3.35196	2.39658	0.0368715	0.0263624	0.309934	1.74585e-07	1.74585e-07	1	0	0	1	0	0
AAGAGGATGTACAGATCGG	4	17	19	139.62	211195745	151	195278380	323	4.25	0.0286492	0.121759	0.0870552	0.00231342	0.00165405	0.534768	1.09539e-08	1.0954e-08	1	0	0	1	1	0
AAGAGGC	100	647	7	139.62	211195745	151	195278380	4529	6.47	0.71623	4.63401	3.31322	0.032438	0.0231925	0.299934	1.53592e-07	1.53593e-07	1	0	0	1	0	0
AAGAGGCG	10	40	8	139.62	211195745	151	195278380	320	4	0.071623	0.286492	0.204836	0.00229194	0.00163869	0.211921	1.08522e-08	1.08522e-08	1	0	0	1	0	0
AAGAGGG	275	1510	7	139.62	211195745	151	195278380	10570	5.49091	1.96963	10.8151	7.73255	0.0757055	0.0541279	0.254545	3.58461e-07	3.58463e-07	1	0	0	1	0	0
AAGAGGTG	6	36	8	139.62	211195745	151	195278380	288	6	0.0429738	0.257843	0.184352	0.00206274	0.00147482	0.317881	9.76697e-09	9.767e-09	1	0	0	1	0	0
AAGAGT	120	1472	6	139.62	211195745	151	195278380	8832	12.2667	0.859476	10.5429	7.53796	0.0632574	0.0452277	0.487417	2.9952e-07	2.99521e-07	1	0	0	1	0	0
AAGAGTAGACAG	108	468	12	139.62	211195745	151	195278380	5616	4.33333	0.773528	3.35196	2.39658	0.0402235	0.0287589	0.344371	1.90456e-07	1.90457e-07	1	0	0	1	0	0
AAGAGTAGG	37	207	9	139.62	211195745	151	195278380	1863	5.59459	0.265005	1.4826	1.06003	0.0133434	0.00954023	0.333453	6.31801e-08	6.31803e-08	1	0	0	1	0	0
AAGAGTCG	119	553	8	139.62	211195745	151	195278380	4424	4.64706	0.852313	3.96075	2.83185	0.031686	0.0226548	0.246202	1.50031e-07	1.50032e-07	1	0	0	1	0	0
AAGAGTCGG	14	64	9	139.62	211195745	151	195278380	576	4.57143	0.100272	0.458387	0.327737	0.00412548	0.00294964	0.272469	1.95339e-08	1.9534e-08	1	0	0	1	0	0
AAGAGTG	30	120	7	139.62	211195745	151	195278380	840	4	0.214869	0.859476	0.614507	0.00601633	0.00430155	0.18543	2.8487e-08	2.84871e-08	1	0	0	1	0	0
AAGAGTGAG	12	60	9	139.62	211195745	151	195278380	540	5	0.0859476	0.429738	0.307254	0.00386764	0.00276528	0.298013	1.83131e-08	1.83131e-08	1	0	0	1	0	0
AAGATAATAGATCGG	4	18	15	139.62	211195745	151	195278380	270	4.5	0.0286492	0.128921	0.0921761	0.00193382	0.00138264	0.44702	9.15653e-09	9.15657e-09	1	0	0	1	0	0
AAGATAC	5	20	7	139.62	211195745	151	195278380	140	4	0.0358115	0.143246	0.102418	0.00100272	0.000716925	0.18543	4.74783e-09	4.74785e-09	1	0	0	1	0	0
AAGATAG	8	32	7	139.62	211195745	151	195278380	224	4	0.0572984	0.229194	0.163869	0.00160435	0.00114708	0.18543	7.59653e-09	7.59656e-09	1	0	0	1	0	0
AAGATAGACTG	40	179	11	139.62	211195745	151	195278380	1969	4.475	0.286492	1.28205	0.91664	0.0141026	0.010083	0.325993	6.67748e-08	6.67751e-08	1	0	0	1	0	0
AAGATC	10	56	6	139.62	211195745	151	195278380	336	5.6	0.071623	0.401089	0.28677	0.00240653	0.00172062	0.222517	1.13948e-08	1.13948e-08	1	0	0	1	0	0
AAGATCAAGGATC	76	334	13	139.62	211195745	151	195278380	4342	4.39474	0.544335	2.39221	1.71038	0.0310987	0.0222349	0.378355	1.47251e-07	1.47251e-07	1	0	0	1	0	0
AAGATCGG	523	3228	8	139.62	211195745	151	195278380	25824	6.17208	3.74588	23.1199	16.5302	0.184959	0.132242	0.326998	8.75771e-07	8.75775e-07	1	0	0	1	0	0
AAGATG	66	270	6	139.62	211195745	151	195278380	1620	4.09091	0.472712	1.93382	1.38264	0.0116029	0.00829585	0.162553	5.49392e-08	5.49394e-08	1	0	0	1	0	0
AAGATGAGT	8	32	9	139.62	211195745	151	195278380	288	4	0.0572984	0.229194	0.163869	0.00206274	0.00147482	0.238411	9.76697e-09	9.767e-09	1	0	0	1	0	0
AAGATGC	10	58	7	139.62	211195745	151	195278380	406	5.8	0.071623	0.415413	0.297012	0.00290789	0.00207908	0.268874	1.37687e-08	1.37688e-08	1	0	0	1	0	0
AAGATGCAC	85	388	9	139.62	211195745	151	195278380	3492	4.56471	0.608795	2.77897	1.98691	0.0250107	0.0178822	0.272069	1.18424e-07	1.18425e-07	1	0	0	1	0	0
AAGATGCC	243	1671	8	139.62	211195745	151	195278380	13368	6.87654	1.74044	11.9682	8.55701	0.0957456	0.0684561	0.36432	4.5335e-07	4.53352e-07	1	0	0	1	0	0
AAGATGCG	26	112	8	139.62	211195745	151	195278380	896	4.30769	0.18622	0.802177	0.57354	0.00641742	0.00458832	0.228222	3.03861e-08	3.03862e-08	1	0	0	1	0	0
AAGATGG	14	72	7	139.62	211195745	151	195278380	504	5.14286	0.100272	0.515685	0.368704	0.0036098	0.00258093	0.238411	1.70922e-08	1.70923e-08	1	0	0	1	0	0
AAGC	100	759	4	139.62	211195745	151	195278380	3036	7.59	0.71623	5.43618	3.88676	0.0217447	0.015547	0.20106	1.0296e-07	1.02961e-07	1	0	0	0	0	0
AAGCAAGG	94	577	8	139.62	211195745	151	195278380	4616	6.1383	0.673256	4.13265	2.95476	0.0330612	0.023638	0.325208	1.56543e-07	1.56543e-07	1	0	0	1	0	0
AAGCAC	101	436	6	139.62	211195745	151	195278380	2616	4.31683	0.723392	3.12276	2.23271	0.0187366	0.0133963	0.17153	8.87166e-08	8.8717e-08	1	0	0	1	0	0
AAGCACC	43	190	7	139.62	211195745	151	195278380	1330	4.4186	0.307979	1.36084	0.97297	0.00952586	0.00681079	0.204836	4.51044e-08	4.51046e-08	1	0	0	1	0	0
AAGCACG	56	289	7	139.62	211195745	151	195278380	2023	5.16071	0.401089	2.0699	1.47994	0.0144893	0.0103596	0.239238	6.86062e-08	6.86064e-08	1	0	0	1	0	0
AAGCACTC	4	20	8	139.62	211195745	151	195278380	160	5	0.0286492	0.143246	0.102418	0.00114597	0.000819343	0.264901	5.42609e-09	5.42611e-09	1	0	0	1	0	0
AAGCAG	130	560	6	139.62	211195745	151	195278380	3360	4.30769	0.931099	4.01089	2.8677	0.0240653	0.0172062	0.171167	1.13948e-07	1.13948e-07	1	0	0	1	0	0
AAGCAGAAGGACAGCAGG	2	8	18	139.62	211195745	151	195278380	144	4	0.0143246	0.0572984	0.0409672	0.00103137	0.000737409	0.476821	4.88348e-09	4.8835e-09	1	0	0	1	0	0
AAGCAGAG	115	628	8	139.62	211195745	151	195278380	5024	5.46087	0.823664	4.49792	3.21592	0.0359834	0.0257274	0.289318	1.70379e-07	1.7038e-07	1	0	0	1	0	0
AAGCAGATCGG	688	2822	11	139.62	211195745	151	195278380	31042	4.10174	4.92766	20.212	14.4512	0.222332	0.158963	0.298803	1.05273e-06	1.05273e-06	1	0	0	1	0	0
AAGCAGTC	1696	10316	8	139.62	211195745	151	195278380	82528	6.08255	12.1473	73.8863	52.8271	0.59109	0.422617	0.322254	2.79878e-06	2.79879e-06	1	0	0	1	0	0
AAGCATAGG	17	75	9	139.62	211195745	151	195278380	675	4.41176	0.121759	0.537172	0.384067	0.00483455	0.0034566	0.262953	2.28913e-08	2.28914e-08	1	0	0	1	0	0
AAGCATTGAGATCGG	4	17	15	139.62	211195745	151	195278380	255	4.25	0.0286492	0.121759	0.0870552	0.00182639	0.00130583	0.422185	8.64783e-09	8.64787e-09	1	0	0	1	0	0
AAGCCC	149	977	6	139.62	211195745	151	195278380	5862	6.55705	1.06718	6.99756	5.00311	0.0419854	0.0300187	0.260545	1.98798e-07	1.98799e-07	1	0	0	1	0	0
AAGCCCACGCGG	4	16	12	139.62	211195745	151	195278380	192	4	0.0286492	0.114597	0.0819343	0.00137516	0.000983212	0.317881	6.51131e-09	6.51134e-09	1	0	0	1	0	0
AAGCCCG	229	1692	7	139.62	211195745	151	195278380	11844	7.38865	1.64017	12.1186	8.66455	0.0848303	0.0606519	0.34252	4.01666e-07	4.01668e-07	1	0	0	1	0	0
AAGCCCGAC	2	8	9	139.62	211195745	151	195278380	72	4	0.0143246	0.0572984	0.0409672	0.000515685	0.000368704	0.238411	2.44174e-09	2.44175e-09	1	0	0	1	0	0
AAGCCCT	7	62	7	139.62	211195745	151	195278380	434	8.85714	0.0501361	0.444062	0.317495	0.00310844	0.00222247	0.410596	1.47183e-08	1.47183e-08	1	0	0	1	0	0
AAGCCG	138	671	6	139.62	211195745	151	195278380	4026	4.86232	0.988397	4.8059	3.43612	0.0288354	0.0206167	0.193205	1.36534e-07	1.36535e-07	1	0	0	1	0	0
AAGCCGC	21	84	7	139.62	211195745	151	195278380	588	4	0.150408	0.601633	0.430155	0.00421143	0.00301109	0.18543	1.99409e-08	1.9941e-08	1	0	0	1	0	0
AAGCCGGAC	8	38	9	139.62	211195745	151	195278380	342	4.75	0.0572984	0.272167	0.194594	0.00244951	0.00175135	0.283113	1.15983e-08	1.15983e-08	1	0	0	1	0	0
AAGCCGGAGATCGACGCG	4	16	18	139.62	211195745	151	195278380	288	4	0.0286492	0.114597	0.0819343	0.00206274	0.00147482	0.476821	9.76697e-09	9.767e-09	1	0	0	1	0	0
AAGCCGGG	46	184	8	139.62	211195745	151	195278380	1472	4	0.329466	1.31786	0.942245	0.0105429	0.00753796	0.211921	4.99201e-08	4.99202e-08	1	0	0	1	0	0
AAGCCGT	18	86	7	139.62	211195745	151	195278380	602	4.77778	0.128921	0.615958	0.440397	0.0043117	0.00308278	0.221486	2.04157e-08	2.04158e-08	1	0	0	1	0	0
AAGCCT	52	353	6	139.62	211195745	151	195278380	2118	6.78846	0.372439	2.52829	1.80768	0.0151697	0.0108461	0.26974	7.18279e-08	7.18282e-08	1	0	0	1	0	0
AAGCCTC	4	16	7	139.62	211195745	151	195278380	112	4	0.0286492	0.114597	0.0819343	0.000802177	0.00057354	0.18543	3.79826e-09	3.79828e-09	1	0	0	1	0	0
AAGCG	12	60	5	139.62	211195745	151	195278380	300	5	0.0859476	0.429738	0.307254	0.00214869	0.00153627	0.165563	1.01739e-08	1.0174e-08	1	0	0	1	0	0
AAGCGAC	12	48	7	139.62	211195745	151	195278380	336	4	0.0859476	0.34379	0.245803	0.00240653	0.00172062	0.18543	1.13948e-08	1.13948e-08	1	0	0	1	0	0
AAGCGAG	303	1503	7	139.62	211195745	151	195278380	10521	4.9604	2.17018	10.7649	7.6967	0.0753545	0.0538769	0.229952	3.56799e-07	3.56801e-07	1	0	0	1	0	0
AAGCGATCGT	2	8	10	139.62	211195745	151	195278380	80	4	0.0143246	0.0572984	0.0409672	0.000572984	0.000409672	0.264901	2.71305e-09	2.71306e-09	1	0	0	1	0	0
AAGCGCCCG	60	248	9	139.62	211195745	151	195278380	2232	4.13333	0.429738	1.77625	1.26998	0.0159862	0.0114298	0.246358	7.5694e-08	7.56943e-08	1	0	0	1	0	0
AAGCGCCGTGC	2	8	11	139.62	211195745	151	195278380	88	4	0.0143246	0.0572984	0.0409672	0.000630282	0.000450639	0.291391	2.98435e-09	2.98436e-09	1	0	0	1	0	0
AAGCGG	30	120	6	139.62	211195745	151	195278380	720	4	0.214869	0.859476	0.614507	0.00515685	0.00368704	0.15894	2.44174e-08	2.44175e-08	1	0	0	1	0	0
AAGCGGACG	120	615	9	139.62	211195745	151	195278380	5535	5.125	0.859476	4.40481	3.14935	0.0396433	0.0283442	0.305464	1.87709e-07	1.8771e-07	1	0	0	1	0	0
AAGCGGG	102	549	7	139.62	211195745	151	195278380	3843	5.38235	0.730554	3.9321	2.81137	0.0275247	0.0196796	0.249513	1.30328e-07	1.30328e-07	1	0	0	1	0	0
AAGCGGGAG	203	855	9	139.62	211195745	151	195278380	7695	4.21182	1.45395	6.12376	4.37836	0.0551139	0.0394053	0.251036	2.60961e-07	2.60962e-07	1	0	0	1	0	0
AAGCGGGAGG	35	143	10	139.62	211195745	151	195278380	1430	4.08571	0.25068	1.02421	0.732288	0.0102421	0.00732288	0.270577	4.84957e-08	4.84959e-08	1	0	0	1	0	0
AAGCGGGTG	30	120	9	139.62	211195745	151	195278380	1080	4	0.214869	0.859476	0.614507	0.00773528	0.00553057	0.238411	3.66261e-08	3.66263e-08	1	0	0	1	0	0
AAGCGGT	17	68	7	139.62	211195745	151	195278380	476	4	0.121759	0.487036	0.348221	0.00340925	0.00243755	0.18543	1.61426e-08	1.61427e-08	1	0	0	1	0	0
AAGCGGTGC	41	194	9	139.62	211195745	151	195278380	1746	4.73171	0.293654	1.38949	0.993454	0.0125054	0.00894108	0.282022	5.92122e-08	5.92125e-08	1	0	0	1	0	0
AAGCGT	15	82	6	139.62	211195745	151	195278380	492	5.46667	0.107434	0.587308	0.419913	0.00352385	0.00251948	0.217219	1.66852e-08	1.66853e-08	1	0	0	1	0	0
AAGCTAC	20	119	7	139.62	211195745	151	195278380	833	5.95	0.143246	0.852313	0.609386	0.00596619	0.00426571	0.275828	2.82496e-08	2.82497e-08	1	0	0	1	0	0
AAGCTC	1	4	6	139.62	211195745	151	195278380	24	4	0.0071623	0.0286492	0.0204836	0.000171895	0.000122901	0.15894	8.13914e-10	8.13917e-10	1	0	0	1	0	0
AAGCTCAGATCGG	6	24	13	139.62	211195745	151	195278380	312	4	0.0429738	0.171895	0.122901	0.00223464	0.00159772	0.344371	1.05809e-08	1.05809e-08	1	0	0	1	0	0
AAGCTCCAC	4	20	9	139.62	211195745	151	195278380	180	5	0.0286492	0.143246	0.102418	0.00128921	0.000921761	0.298013	6.10435e-09	6.10438e-09	1	0	0	1	0	0
AAGCTCG	20	94	7	139.62	211195745	151	195278380	658	4.7	0.143246	0.673256	0.481364	0.00471279	0.00336955	0.217881	2.23148e-08	2.23149e-08	1	0	0	1	0	0
AAGCTCT	40	204	7	139.62	211195745	151	195278380	1428	5.1	0.286492	1.46111	1.04466	0.0102278	0.00731264	0.236424	4.84279e-08	4.84281e-08	1	0	0	1	0	0
AAGCTCTACAG	4	18	11	139.62	211195745	151	195278380	198	4.5	0.0286492	0.128921	0.0921761	0.00141813	0.00101394	0.327815	6.71479e-09	6.71482e-09	1	0	0	1	0	0
AAGCTG	29	116	6	139.62	211195745	151	195278380	696	4	0.207707	0.830827	0.594024	0.00498496	0.00356414	0.15894	2.36035e-08	2.36036e-08	1	0	0	1	0	0
AAGCTGGAG	30	142	9	139.62	211195745	151	195278380	1278	4.73333	0.214869	1.01705	0.727167	0.00915342	0.0065445	0.282119	4.33409e-08	4.33411e-08	1	0	0	1	0	0
AAGG	1740	14821	4	139.62	211195745	151	195278380	59284	8.51782	12.4624	106.152	75.8968	0.42461	0.303587	0.225638	2.0105e-06	2.01051e-06	1	0	0	0	0	0
AAGGAAT	17	79	7	139.62	211195745	151	195278380	553	4.64706	0.121759	0.565822	0.404551	0.00396075	0.00283185	0.215427	1.87539e-08	1.8754e-08	1	0	0	1	0	0
AAGGAATAGATCGG	6	27	14	139.62	211195745	151	195278380	378	4.5	0.0429738	0.193382	0.138264	0.00270735	0.0019357	0.417219	1.28191e-08	1.28192e-08	1	0	0	1	0	0
AAGGAATC	31	156	8	139.62	211195745	151	195278380	1248	5.03226	0.222031	1.11732	0.79886	0.00893855	0.00639088	0.26661	4.23235e-08	4.23237e-08	1	0	0	1	0	0
AAGGAC	123	576	6	139.62	211195745	151	195278380	3456	4.68293	0.880963	4.12548	2.94964	0.0247529	0.0176978	0.186077	1.17204e-07	1.17204e-07	1	0	0	1	0	0
AAGGACG	20	80	7	139.62	211195745	151	195278380	560	4	0.143246	0.572984	0.409672	0.00401089	0.0028677	0.18543	1.89913e-08	1.89914e-08	1	0	0	1	0	0
AAGGACTAGATCGG	6	24	14	139.62	211195745	151	195278380	336	4	0.0429738	0.171895	0.122901	0.00240653	0.00172062	0.370861	1.13948e-08	1.13948e-08	1	0	0	1	0	0
AAGGAG	469	2496	6	139.62	211195745	151	195278380	14976	5.32196	3.35912	17.8771	12.7818	0.107263	0.0766905	0.211469	5.07882e-07	5.07884e-07	1	0	0	1	0	0
AAGGAGAGC	48	230	9	139.62	211195745	151	195278380	2070	4.79167	0.34379	1.64733	1.17781	0.014826	0.0106003	0.285596	7.02001e-08	7.02003e-08	1	0	0	1	0	0
AAGGAGATCGG	1030	4651	11	139.62	211195745	151	195278380	51161	4.51553	7.37717	33.3118	23.8173	0.36643	0.26199	0.328946	1.73503e-06	1.73503e-06	1	0	0	1	0	0
AAGGAGCACGC	30	129	11	139.62	211195745	151	195278380	1419	4.3	0.214869	0.923936	0.660595	0.0101633	0.00726655	0.313245	4.81227e-08	4.81228e-08	1	0	0	1	0	0
AAGGAGCCAG	14	56	10	139.62	211195745	151	195278380	560	4	0.100272	0.401089	0.28677	0.00401089	0.0028677	0.264901	1.89913e-08	1.89914e-08	1	0	0	1	0	0
AAGGAGG	272	1343	7	139.62	211195745	151	195278380	9401	4.9375	1.94814	9.61897	6.87736	0.0673328	0.0481415	0.228891	3.18817e-07	3.18818e-07	1	0	0	1	0	0
AAGGAGGAGC	187	764	10	139.62	211195745	151	195278380	7640	4.08556	1.33935	5.472	3.91236	0.05472	0.0391236	0.270567	2.59096e-07	2.59097e-07	1	0	0	1	0	0
AAGGAGTC	240	1044	8	139.62	211195745	151	195278380	8352	4.35	1.71895	7.47744	5.34621	0.0598195	0.0427697	0.230464	2.83242e-07	2.83243e-07	1	0	0	1	0	0
AAGGAGTCG	42	199	9	139.62	211195745	151	195278380	1791	4.7381	0.300817	1.4253	1.01906	0.0128277	0.00917152	0.282403	6.07383e-08	6.07386e-08	1	0	0	1	0	0
AAGGAGTGG	63	260	9	139.62	211195745	151	195278380	2340	4.12698	0.451225	1.8622	1.33143	0.0167598	0.0119829	0.245979	7.93566e-08	7.93569e-08	1	0	0	1	0	0
AAGGATACG	18	74	9	139.62	211195745	151	195278380	666	4.11111	0.128921	0.53001	0.378946	0.00477009	0.00341052	0.245033	2.25861e-08	2.25862e-08	1	0	0	1	0	0
AAGGATAG	79	488	8	139.62	211195745	151	195278380	3904	6.17722	0.565822	3.4952	2.499	0.0279616	0.019992	0.32727	1.32397e-07	1.32397e-07	1	0	0	1	0	0
AAGGATGGCCGC	2	12	12	139.62	211195745	151	195278380	144	6	0.0143246	0.0859476	0.0614507	0.00103137	0.000737409	0.476821	4.88348e-09	4.8835e-09	1	0	0	1	0	0
AAGGC	77	444	5	139.62	211195745	151	195278380	2220	5.76623	0.551497	3.18006	2.27368	0.0159003	0.0113684	0.190935	7.5287e-08	7.52873e-08	1	0	0	1	0	0
AAGGCATC	298	1607	8	139.62	211195745	151	195278380	12856	5.39262	2.13436	11.5098	8.22928	0.0920785	0.0658342	0.285702	4.35987e-07	4.35988e-07	1	0	0	1	0	0
AAGGCC	1	4	6	139.62	211195745	151	195278380	24	4	0.0071623	0.0286492	0.0204836	0.000171895	0.000122901	0.15894	8.13914e-10	8.13917e-10	1	0	0	1	0	0
AAGGCCCAGTATC	2	14	13	139.62	211195745	151	195278380	182	7	0.0143246	0.100272	0.0716925	0.00130354	0.000932003	0.602649	6.17218e-09	6.1722e-09	1	0	0	1	1	0
AAGGCG	1527	11314	6	139.62	211195745	151	195278380	67884	7.4093	10.9368	81.0342	57.9378	0.486205	0.347627	0.294409	2.30216e-06	2.30216e-06	1	0	0	1	0	0
AAGGCTATATGGCACTACAGT	2	8	21	139.62	211195745	151	195278380	168	4	0.0143246	0.0572984	0.0409672	0.00120327	0.00086031	0.556291	5.6974e-09	5.69742e-09	1	0	0	1	1	0
AAGGG	332	1757	5	139.62	211195745	151	195278380	8785	5.29217	2.37788	12.5842	8.99741	0.0629208	0.0449871	0.175237	2.97926e-07	2.97928e-07	1	0	0	1	0	0
AAGGGAG	57	243	7	139.62	211195745	151	195278380	1701	4.26316	0.408251	1.74044	1.24438	0.0121831	0.00871064	0.19763	5.76861e-08	5.76864e-08	1	0	0	1	0	0
AAGGGAGAAT	12	48	10	139.62	211195745	151	195278380	480	4	0.0859476	0.34379	0.245803	0.0034379	0.00245803	0.264901	1.62783e-08	1.62783e-08	1	0	0	1	0	0
AAGGGAGAGAG	2	8	11	139.62	211195745	151	195278380	88	4	0.0143246	0.0572984	0.0409672	0.000630282	0.000450639	0.291391	2.98435e-09	2.98436e-09	1	0	0	1	0	0
AAGGGAGG	334	1356	8	139.62	211195745	151	195278380	10848	4.05988	2.39221	9.71208	6.94393	0.0776966	0.0555515	0.215093	3.67889e-07	3.6789e-07	1	0	0	1	0	0
AAGGGAT	4	47	7	139.62	211195745	151	195278380	329	11.75	0.0286492	0.336628	0.240682	0.0023564	0.00168477	0.544702	1.11574e-08	1.11574e-08	1	0	0	1	1	0
AAGGGC	52	302	6	139.62	211195745	151	195278380	1812	5.80769	0.372439	2.16301	1.54651	0.0129781	0.00927906	0.230769	6.14505e-08	6.14507e-08	1	0	0	1	0	0
AAGGGCG	28	157	7	139.62	211195745	151	195278380	1099	5.60714	0.200544	1.12448	0.80398	0.00787137	0.00562786	0.259934	3.72705e-08	3.72706e-08	1	0	0	1	0	0
AAGGGCGAGAC	16	67	11	139.62	211195745	151	195278380	737	4.1875	0.114597	0.479874	0.3431	0.00527861	0.0037741	0.30505	2.49939e-08	2.4994e-08	1	0	0	1	0	0
AAGGGCTAC	18	72	9	139.62	211195745	151	195278380	648	4	0.128921	0.515685	0.368704	0.00464117	0.00331834	0.238411	2.19757e-08	2.19758e-08	1	0	0	1	0	0
AAGGGCTG	154	764	8	139.62	211195745	151	195278380	6112	4.96104	1.10299	5.472	3.91236	0.043776	0.0312989	0.262837	2.07277e-07	2.07278e-07	1	0	0	1	0	0
AAGGGG	65	289	6	139.62	211195745	151	195278380	1734	4.44615	0.465549	2.0699	1.47994	0.0124194	0.00887963	0.176668	5.88053e-08	5.88055e-08	1	0	0	1	0	0
AAGGGGCGC	32	144	9	139.62	211195745	151	195278380	1296	4.5	0.229194	1.03137	0.737409	0.00928234	0.00663668	0.268212	4.39513e-08	4.39515e-08	1	0	0	1	0	0
AAGGGGGGGG	1	4	10	139.62	211195745	151	195278380	40	4	0.0071623	0.0286492	0.0204836	0.000286492	0.000204836	0.264901	1.35652e-09	1.35653e-09	1	0	0	1	0	0
AAGGGGT	11	46	7	139.62	211195745	151	195278380	322	4.18182	0.0787853	0.329466	0.235561	0.00230626	0.00164893	0.193859	1.092e-08	1.09201e-08	1	0	0	1	0	0
AAGGGT	171	1211	6	139.62	211195745	151	195278380	7266	7.08187	1.22475	8.67354	6.2014	0.0520413	0.0372084	0.281399	2.46412e-07	2.46413e-07	1	0	0	1	0	0
AAGGGTC	12	60	7	139.62	211195745	151	195278380	420	5	0.0859476	0.429738	0.307254	0.00300817	0.00215078	0.231788	1.42435e-08	1.42435e-08	1	0	0	1	0	0
AAGGGTG	20	80	7	139.62	211195745	151	195278380	560	4	0.143246	0.572984	0.409672	0.00401089	0.0028677	0.18543	1.89913e-08	1.89914e-08	1	0	0	1	0	0
AAGGGTGATAC	10	40	11	139.62	211195745	151	195278380	440	4	0.071623	0.286492	0.204836	0.00315141	0.00225319	0.291391	1.49218e-08	1.49218e-08	1	0	0	1	0	0
AAGGT	14	78	5	139.62	211195745	151	195278380	390	5.57143	0.100272	0.558659	0.39943	0.0027933	0.00199715	0.184484	1.32261e-08	1.32262e-08	1	0	0	1	0	0
AAGGTAG	4	16	7	139.62	211195745	151	195278380	112	4	0.0286492	0.114597	0.0819343	0.000802177	0.00057354	0.18543	3.79826e-09	3.79828e-09	1	0	0	1	0	0
AAGGTC	195	942	6	139.62	211195745	151	195278380	5652	4.83077	1.39665	6.74688	4.82388	0.0404813	0.0289433	0.191951	1.91677e-07	1.91677e-07	1	0	0	1	0	0
AAGGTCCC	4	18	8	139.62	211195745	151	195278380	144	4.5	0.0286492	0.128921	0.0921761	0.00103137	0.000737409	0.238411	4.88348e-09	4.8835e-09	1	0	0	1	0	0
AAGGTCTAG	16	70	9	139.62	211195745	151	195278380	630	4.375	0.114597	0.501361	0.358463	0.00451225	0.00322616	0.260762	2.13652e-08	2.13653e-08	1	0	0	1	0	0
AAGGTG	246	2052	6	139.62	211195745	151	195278380	12312	8.34146	1.76193	14.697	10.5081	0.0881822	0.0630485	0.331449	4.17538e-07	4.17539e-07	1	0	0	1	0	0
AAGGTGC	8	32	7	139.62	211195745	151	195278380	224	4	0.0572984	0.229194	0.163869	0.00160435	0.00114708	0.18543	7.59653e-09	7.59656e-09	1	0	0	1	0	0
AAGGTGCGAG	8	32	10	139.62	211195745	151	195278380	320	4	0.0572984	0.229194	0.163869	0.00229194	0.00163869	0.264901	1.08522e-08	1.08522e-08	1	0	0	1	0	0
AAGGTGG	105	602	7	139.62	211195745	151	195278380	4214	5.73333	0.752041	4.3117	3.08278	0.0301819	0.0215794	0.265784	1.4291e-07	1.4291e-07	1	0	0	1	0	0
AAGT	2	12	4	139.62	211195745	151	195278380	48	6	0.0143246	0.0859476	0.0614507	0.00034379	0.000245803	0.15894	1.62783e-09	1.62783e-09	1	0	0	0	0	0
AAGTAAGTC	8	32	9	139.62	211195745	151	195278380	288	4	0.0572984	0.229194	0.163869	0.00206274	0.00147482	0.238411	9.76697e-09	9.767e-09	1	0	0	1	0	0
AAGTAC	12	48	6	139.62	211195745	151	195278380	288	4	0.0859476	0.34379	0.245803	0.00206274	0.00147482	0.15894	9.76697e-09	9.767e-09	1	0	0	1	0	0
AAGTACC	121	618	7	139.62	211195745	151	195278380	4326	5.10744	0.866638	4.4263	3.16471	0.0309841	0.022153	0.236769	1.46708e-07	1.46709e-07	1	0	0	1	0	0
AAGTAG	34	236	6	139.62	211195745	151	195278380	1416	6.94118	0.243518	1.6903	1.20853	0.0101418	0.00725119	0.275808	4.80209e-08	4.80211e-08	1	0	0	1	0	0
AAGTAGATCGG	4	17	11	139.62	211195745	151	195278380	187	4.25	0.0286492	0.121759	0.0870552	0.00133935	0.000957607	0.309603	6.34175e-09	6.34177e-09	1	0	0	1	0	0
AAGTAGATGC	26	171	10	139.62	211195745	151	195278380	1710	6.57692	0.18622	1.22475	0.875673	0.0122475	0.00875673	0.435558	5.79914e-08	5.79916e-08	1	0	0	1	0	0
AAGTAGCGGC	255	1146	10	139.62	211195745	151	195278380	11460	4.49412	1.82639	8.20799	5.86855	0.0820799	0.0586855	0.297624	3.88644e-07	3.88645e-07	1	0	0	1	0	0
AAGTAGCTGC	21	94	10	139.62	211195745	151	195278380	940	4.47619	0.150408	0.673256	0.481364	0.00673256	0.00481364	0.296436	3.18783e-08	3.18784e-08	1	0	0	1	0	0
AAGTAGT	3	21	7	139.62	211195745	151	195278380	147	7	0.0214869	0.150408	0.107539	0.00105286	0.000752772	0.324503	4.98522e-09	4.98524e-09	1	0	0	1	0	0
AAGTCACTGTCTG	6	24	13	139.62	211195745	151	195278380	312	4	0.0429738	0.171895	0.122901	0.00223464	0.00159772	0.344371	1.05809e-08	1.05809e-08	1	0	0	1	0	0
AAGTCG	45	180	6	139.62	211195745	151	195278380	1080	4	0.322303	1.28921	0.921761	0.00773528	0.00553057	0.15894	3.66261e-08	3.66263e-08	1	0	0	1	0	0
AAGTCGAG	22	88	8	139.62	211195745	151	195278380	704	4	0.157571	0.630282	0.450639	0.00504226	0.00360511	0.211921	2.38748e-08	2.38749e-08	1	0	0	1	0	0
AAGTCGGGCGAATCC	2	8	15	139.62	211195745	151	195278380	120	4	0.0143246	0.0572984	0.0409672	0.000859476	0.000614507	0.397351	4.06957e-09	4.06959e-09	1	0	0	1	0	0
AAGTCT	4	22	6	139.62	211195745	151	195278380	132	5.5	0.0286492	0.157571	0.11266	0.000945423	0.000675958	0.218543	4.47653e-09	4.47654e-09	1	0	0	1	0	0
AAGTCTC	6	36	7	139.62	211195745	151	195278380	252	6	0.0429738	0.257843	0.184352	0.0018049	0.00129047	0.278146	8.5461e-09	8.54613e-09	1	0	0	1	0	0
AAGTCTCATC	6	24	10	139.62	211195745	151	195278380	240	4	0.0429738	0.171895	0.122901	0.00171895	0.00122901	0.264901	8.13914e-09	8.13917e-09	1	0	0	1	0	0
AAGTG	20	108	5	139.62	211195745	151	195278380	540	5.4	0.143246	0.773528	0.553057	0.00386764	0.00276528	0.178808	1.83131e-08	1.83131e-08	1	0	0	1	0	0
AAGTGAC	54	392	7	139.62	211195745	151	195278380	2744	7.25926	0.386764	2.80762	2.00739	0.0196533	0.0140517	0.336522	9.30575e-08	9.30578e-08	1	0	0	1	0	0
AAGTGAG	6	24	7	139.62	211195745	151	195278380	168	4	0.0429738	0.171895	0.122901	0.00120327	0.00086031	0.18543	5.6974e-09	5.69742e-09	1	0	0	1	0	0
AAGTGC	37	184	6	139.62	211195745	151	195278380	1104	4.97297	0.265005	1.31786	0.942245	0.00790718	0.00565347	0.197602	3.744e-08	3.74402e-08	1	0	0	1	0	0
AAGTGCCAGTACCTG	2	8	15	139.62	211195745	151	195278380	120	4	0.0143246	0.0572984	0.0409672	0.000859476	0.000614507	0.397351	4.06957e-09	4.06959e-09	1	0	0	1	0	0
AAGTGG	28	116	6	139.62	211195745	151	195278380	696	4.14286	0.200544	0.830827	0.594024	0.00498496	0.00356414	0.164617	2.36035e-08	2.36036e-08	1	0	0	1	0	0
AAGTGGG	22	88	7	139.62	211195745	151	195278380	616	4	0.157571	0.630282	0.450639	0.00441198	0.00315447	0.18543	2.08905e-08	2.08905e-08	1	0	0	1	0	0
AAGTGT	34	288	6	139.62	211195745	151	195278380	1728	8.47059	0.243518	2.06274	1.47482	0.0123765	0.00884891	0.33658	5.86018e-08	5.8602e-08	1	0	0	1	0	0
AAT	521	5255	3	139.62	211195745	151	195278380	15765	10.0864	3.73156	37.6379	26.9103	0.112914	0.0807309	0.200392	5.3464e-07	5.34642e-07	1	0	0	0	0	0
AATAATAC	2	8	8	139.62	211195745	151	195278380	64	4	0.0143246	0.0572984	0.0409672	0.000458387	0.000327737	0.211921	2.17044e-09	2.17045e-09	1	0	0	1	0	0
AATAATATT	2	8	9	139.62	211195745	151	195278380	72	4	0.0143246	0.0572984	0.0409672	0.000515685	0.000368704	0.238411	2.44174e-09	2.44175e-09	1	0	0	1	0	0
AATAATGC	16	82	8	139.62	211195745	151	195278380	656	5.125	0.114597	0.587308	0.419913	0.00469847	0.00335931	0.271523	2.2247e-08	2.22471e-08	1	0	0	1	0	0
AATAC	7	37	5	139.62	211195745	151	195278380	185	5.28571	0.0501361	0.265005	0.189473	0.00132503	0.000947365	0.175024	6.27392e-09	6.27394e-09	1	0	0	1	0	0
AATACC	40	254	6	139.62	211195745	151	195278380	1524	6.35	0.286492	1.81922	1.30071	0.0109153	0.00780424	0.252318	5.16835e-08	5.16837e-08	1	0	0	1	0	0
AATACCG	519	4360	7	139.62	211195745	151	195278380	30520	8.40077	3.71723	31.2276	22.3271	0.218593	0.15629	0.38944	1.03503e-06	1.03503e-06	1	0	0	1	0	0
AATACG	16	174	6	139.62	211195745	151	195278380	1044	10.875	0.114597	1.24624	0.891036	0.00747744	0.00534621	0.432119	3.54053e-08	3.54054e-08	1	0	0	1	0	0
AATACGAG	46	214	8	139.62	211195745	151	195278380	1712	4.65217	0.329466	1.53273	1.09587	0.0122619	0.00876697	0.246473	5.80592e-08	5.80594e-08	1	0	0	1	0	0
AATACGGGCG	83	364	10	139.62	211195745	151	195278380	3640	4.38554	0.594471	2.60708	1.86401	0.0260708	0.0186401	0.290433	1.23444e-07	1.23444e-07	1	0	0	1	0	0
AATAG	264	1516	5	139.62	211195745	151	195278380	7580	5.74242	1.89085	10.858	7.76328	0.0542902	0.0388164	0.190146	2.57061e-07	2.57062e-07	1	0	0	1	0	0
AATAGACAG	10	40	9	139.62	211195745	151	195278380	360	4	0.071623	0.286492	0.204836	0.00257843	0.00184352	0.238411	1.22087e-08	1.22088e-08	1	0	0	1	0	0
AATAGAGC	14	56	8	139.62	211195745	151	195278380	448	4	0.100272	0.401089	0.28677	0.00320871	0.00229416	0.211921	1.51931e-08	1.51931e-08	1	0	0	1	0	0
AATAGATCGG	2	12	10	139.62	211195745	151	195278380	120	6	0.0143246	0.0859476	0.0614507	0.000859476	0.000614507	0.397351	4.06957e-09	4.06959e-09	1	0	0	1	0	0
AATAGC	8	46	6	139.62	211195745	151	195278380	276	5.75	0.0572984	0.329466	0.235561	0.00197679	0.00141337	0.228477	9.36001e-09	9.36005e-09	1	0	0	1	0	0
AATAGCAGCG	340	1974	10	139.62	211195745	151	195278380	19740	5.80588	2.43518	14.1384	10.1086	0.141384	0.101086	0.384496	6.69444e-07	6.69447e-07	1	0	0	1	0	0
AATAGCCGCCG	25	114	11	139.62	211195745	151	195278380	1254	4.56	0.179057	0.816502	0.583782	0.00898152	0.0064216	0.332185	4.2527e-08	4.25272e-08	1	0	0	1	0	0
AATAGCG	14	70	7	139.62	211195745	151	195278380	490	5	0.100272	0.501361	0.358463	0.00350953	0.00250924	0.231788	1.66174e-08	1.66175e-08	1	0	0	1	0	0
AATAGG	28	134	6	139.62	211195745	151	195278380	804	4.78571	0.200544	0.959748	0.6862	0.00575849	0.0041172	0.190161	2.72661e-08	2.72662e-08	1	0	0	1	0	0
AATAGGC	10	48	7	139.62	211195745	151	195278380	336	4.8	0.071623	0.34379	0.245803	0.00240653	0.00172062	0.222517	1.13948e-08	1.13948e-08	1	0	0	1	0	0
AATAGGG	52	339	7	139.62	211195745	151	195278380	2373	6.51923	0.372439	2.42802	1.73598	0.0169961	0.0121519	0.302216	8.04757e-08	8.0476e-08	1	0	0	1	0	0
AATAGGT	8	32	7	139.62	211195745	151	195278380	224	4	0.0572984	0.229194	0.163869	0.00160435	0.00114708	0.18543	7.59653e-09	7.59656e-09	1	0	0	1	0	0
AATAGT	4	18	6	139.62	211195745	151	195278380	108	4.5	0.0286492	0.128921	0.0921761	0.000773528	0.000553057	0.178808	3.66261e-09	3.66263e-09	1	0	0	1	0	0
AATAGTAG	2	10	8	139.62	211195745	151	195278380	80	5	0.0143246	0.071623	0.0512089	0.000572984	0.000409672	0.264901	2.71305e-09	2.71306e-09	1	0	0	1	0	0
AATAGTAGC	6	26	9	139.62	211195745	151	195278380	234	4.33333	0.0429738	0.18622	0.133143	0.00167598	0.00119829	0.258278	7.93566e-09	7.93569e-09	1	0	0	1	0	0
AATAT	6	32	5	139.62	211195745	151	195278380	160	5.33333	0.0429738	0.229194	0.163869	0.00114597	0.000819343	0.1766	5.42609e-09	5.42611e-09	1	0	0	1	0	0
AATATAG	4	26	7	139.62	211195745	151	195278380	182	6.5	0.0286492	0.18622	0.133143	0.00130354	0.000932003	0.301325	6.17218e-09	6.1722e-09	1	0	0	1	0	0
AATATATC	8	51	8	139.62	211195745	151	195278380	408	6.375	0.0572984	0.365277	0.261166	0.00292222	0.00208932	0.337748	1.38365e-08	1.38366e-08	1	0	0	1	0	0
AATATGTACTCTACATATTCTATAG	6	24	25	139.62	211195745	151	195278380	600	4	0.0429738	0.171895	0.122901	0.00429738	0.00307254	0.662252	2.03478e-08	2.03479e-08	1	0	0	1	1	0
AATATT	3	12	6	139.62	211195745	151	195278380	72	4	0.0214869	0.0859476	0.0614507	0.000515685	0.000368704	0.15894	2.44174e-09	2.44175e-09	1	0	0	1	0	0
AATC	839	13326	4	139.62	211195745	151	195278380	53304	15.8832	6.00917	95.4448	68.241	0.381779	0.272964	0.420747	1.8077e-06	1.80771e-06	1	0	0	0	0	0
AATCAC	2	8	6	139.62	211195745	151	195278380	48	4	0.0143246	0.0572984	0.0409672	0.00034379	0.000245803	0.15894	1.62783e-09	1.62783e-09	1	0	0	1	0	0
AATCACG	12	48	7	139.62	211195745	151	195278380	336	4	0.0859476	0.34379	0.245803	0.00240653	0.00172062	0.18543	1.13948e-08	1.13948e-08	1	0	0	1	0	0
AATCAG	14	60	6	139.62	211195745	151	195278380	360	4.28571	0.100272	0.429738	0.307254	0.00257843	0.00184352	0.170293	1.22087e-08	1.22088e-08	1	0	0	1	0	0
AATCAGCAG	47	197	9	139.62	211195745	151	195278380	1773	4.19149	0.336628	1.41097	1.00882	0.0126988	0.00907935	0.249824	6.01279e-08	6.01281e-08	1	0	0	1	0	0
AATCAGG	8	44	7	139.62	211195745	151	195278380	308	5.5	0.0572984	0.315141	0.225319	0.00220599	0.00157724	0.254967	1.04452e-08	1.04453e-08	1	0	0	1	0	0
AATCATC	116	1048	7	139.62	211195745	151	195278380	7336	9.03448	0.830827	7.50609	5.3667	0.0525426	0.0375669	0.418817	2.48786e-07	2.48787e-07	1	0	0	1	0	0
AATCC	2	12	5	139.62	211195745	151	195278380	60	6	0.0143246	0.0859476	0.0614507	0.000429738	0.000307254	0.198675	2.03478e-09	2.03479e-09	1	0	0	1	0	0
AATCCACCTACT	4	20	12	139.62	211195745	151	195278380	240	5	0.0286492	0.143246	0.102418	0.00171895	0.00122901	0.397351	8.13914e-09	8.13917e-09	1	0	0	1	0	0
AATCCAG	260	2032	7	139.62	211195745	151	195278380	14224	7.81538	1.8622	14.5538	10.4057	0.101877	0.0728396	0.362303	4.8238e-07	4.82381e-07	1	0	0	1	0	0
AATCCC	33	146	6	139.62	211195745	151	195278380	876	4.42424	0.236356	1.0457	0.747651	0.00627417	0.0044859	0.175798	2.97079e-08	2.9708e-08	1	0	0	1	0	0
AATCCCACC	16	76	9	139.62	211195745	151	195278380	684	4.75	0.114597	0.544335	0.389188	0.00489901	0.00350269	0.283113	2.31965e-08	2.31966e-08	1	0	0	1	0	0
AATCCCC	733	3654	7	139.62	211195745	151	195278380	25578	4.98499	5.24996	26.171	18.7117	0.183197	0.130982	0.231092	8.67429e-07	8.67432e-07	1	0	0	1	0	0
AATCCCG	2	8	7	139.62	211195745	151	195278380	56	4	0.0143246	0.0572984	0.0409672	0.000401089	0.00028677	0.18543	1.89913e-09	1.89914e-09	1	0	0	1	0	0
AATCCCTCG	68	289	9	139.62	211195745	151	195278380	2601	4.25	0.487036	2.0699	1.47994	0.0186291	0.0133194	0.253311	8.82079e-08	8.82083e-08	1	0	0	1	0	0
AATCCG	47	274	6	139.62	211195745	151	195278380	1644	5.82979	0.336628	1.96247	1.40313	0.0117748	0.00841875	0.231647	5.57531e-08	5.57533e-08	1	0	0	1	0	0
AATCCGC	8	32	7	139.62	211195745	151	195278380	224	4	0.0572984	0.229194	0.163869	0.00160435	0.00114708	0.18543	7.59653e-09	7.59656e-09	1	0	0	1	0	0
AATCCGT	12	48	7	139.62	211195745	151	195278380	336	4	0.0859476	0.34379	0.245803	0.00240653	0.00172062	0.18543	1.13948e-08	1.13948e-08	1	0	0	1	0	0
AATCCTC	122	899	7	139.62	211195745	151	195278380	6293	7.36885	0.8738	6.43891	4.60368	0.0450723	0.0322258	0.341602	2.13415e-07	2.13416e-07	1	0	0	1	0	0
AATCCTGATGT	18	72	11	139.62	211195745	151	195278380	792	4	0.128921	0.515685	0.368704	0.00567254	0.00405575	0.291391	2.68592e-08	2.68593e-08	1	0	0	1	0	0
AATCG	32	164	5	139.62	211195745	151	195278380	820	5.125	0.229194	1.17462	0.839827	0.00587308	0.00419913	0.169702	2.78087e-08	2.78088e-08	1	0	0	1	0	0
AATCGAC	14	56	7	139.62	211195745	151	195278380	392	4	0.100272	0.401089	0.28677	0.00280762	0.00200739	0.18543	1.32939e-08	1.3294e-08	1	0	0	1	0	0
AATCGACGG	17	77	9	139.62	211195745	151	195278380	693	4.52941	0.121759	0.551497	0.394309	0.00496347	0.00354878	0.269965	2.35018e-08	2.35019e-08	1	0	0	1	0	0
AATCGAG	102	531	7	139.62	211195745	151	195278380	3717	5.20588	0.730554	3.80318	2.7192	0.0266223	0.0190344	0.241332	1.26055e-07	1.26055e-07	1	0	0	1	0	0
AATCGC	2	16	6	139.62	211195745	151	195278380	96	8	0.0143246	0.114597	0.0819343	0.000687581	0.000491606	0.317881	3.25566e-09	3.25567e-09	1	0	0	1	0	0
AATCGCC	36	168	7	139.62	211195745	151	195278380	1176	4.66667	0.257843	1.20327	0.86031	0.00842286	0.00602217	0.216336	3.98818e-08	3.98819e-08	1	0	0	1	0	0
AATCGCG	6	24	7	139.62	211195745	151	195278380	168	4	0.0429738	0.171895	0.122901	0.00120327	0.00086031	0.18543	5.6974e-09	5.69742e-09	1	0	0	1	0	0
AATCGG	95	417	6	139.62	211195745	151	195278380	2502	4.38947	0.680418	2.98668	2.13541	0.0179201	0.0128125	0.174416	8.48505e-08	8.48508e-08	1	0	0	1	0	0
AATCGGACCG	14	62	10	139.62	211195745	151	195278380	620	4.42857	0.100272	0.444062	0.317495	0.00444062	0.00317495	0.293283	2.10261e-08	2.10262e-08	1	0	0	1	0	0
AATCGGAGT	27	108	9	139.62	211195745	151	195278380	972	4	0.193382	0.773528	0.553057	0.00696175	0.00497751	0.238411	3.29635e-08	3.29636e-08	1	0	0	1	0	0
AATCGGC	117	577	7	139.62	211195745	151	195278380	4039	4.93162	0.837989	4.13265	2.95476	0.0289285	0.0206833	0.228618	1.36975e-07	1.36975e-07	1	0	0	1	0	0
AATCGGG	38	184	7	139.62	211195745	151	195278380	1288	4.84211	0.272167	1.31786	0.942245	0.00922504	0.00659571	0.224468	4.368e-08	4.36802e-08	1	0	0	1	0	0
AATCGGT	37	176	7	139.62	211195745	151	195278380	1232	4.75676	0.265005	1.26056	0.901277	0.00882395	0.00630894	0.220512	4.17809e-08	4.17811e-08	1	0	0	1	0	0
AATCGGTATC	24	116	10	139.62	211195745	151	195278380	1160	4.83333	0.171895	0.830827	0.594024	0.00830827	0.00594024	0.320088	3.93392e-08	3.93393e-08	1	0	0	1	0	0
AATCGT	41	204	6	139.62	211195745	151	195278380	1224	4.97561	0.293654	1.46111	1.04466	0.00876665	0.00626797	0.197706	4.15096e-08	4.15098e-08	1	0	0	1	0	0
AATCGTCATCGTCGC	2	8	15	139.62	211195745	151	195278380	120	4	0.0143246	0.0572984	0.0409672	0.000859476	0.000614507	0.397351	4.06957e-09	4.06959e-09	1	0	0	1	0	0
AATCGTCG	46	294	8	139.62	211195745	151	195278380	2352	6.3913	0.329466	2.10572	1.50554	0.0168457	0.0120443	0.338612	7.97636e-08	7.97639e-08	1	0	0	1	0	0
AATCGTG	622	4599	7	139.62	211195745	151	195278380	32193	7.39389	4.45495	32.9394	23.551	0.230576	0.164857	0.342763	1.09176e-06	1.09177e-06	1	0	0	1	0	0
AATCT	47	239	5	139.62	211195745	151	195278380	1195	5.08511	0.336628	1.71179	1.22389	0.00855895	0.00611947	0.168381	4.05261e-08	4.05263e-08	1	0	0	1	0	0
AATCTAC	10	40	7	139.62	211195745	151	195278380	280	4	0.071623	0.286492	0.204836	0.00200544	0.00143385	0.18543	9.49566e-09	9.4957e-09	1	0	0	1	0	0
AATCTAG	2	12	7	139.62	211195745	151	195278380	84	6	0.0143246	0.0859476	0.0614507	0.000601633	0.000430155	0.278146	2.8487e-09	2.84871e-09	1	0	0	1	0	0
AATCTC	4	16	6	139.62	211195745	151	195278380	96	4	0.0286492	0.114597	0.0819343	0.000687581	0.000491606	0.15894	3.25566e-09	3.25567e-09	1	0	0	1	0	0
AATCTCG	1	5	7	139.62	211195745	151	195278380	35	5	0.0071623	0.0358115	0.0256045	0.00025068	0.000179231	0.231788	1.18696e-09	1.18696e-09	1	0	0	1	0	0
AATCTG	29	137	6	139.62	211195745	151	195278380	822	4.72414	0.207707	0.981235	0.701563	0.00588741	0.00420938	0.187714	2.78765e-08	2.78767e-08	1	0	0	1	0	0
AATCTGACTG	10	40	10	139.62	211195745	151	195278380	400	4	0.071623	0.286492	0.204836	0.00286492	0.00204836	0.264901	1.35652e-08	1.35653e-08	1	0	0	1	0	0
AATCTGG	20	103	7	139.62	211195745	151	195278380	721	5.15	0.143246	0.737717	0.527452	0.00516402	0.00369217	0.238742	2.44513e-08	2.44514e-08	1	0	0	1	0	0
AATG	51	387	4	139.62	211195745	151	195278380	1548	7.58824	0.365277	2.77181	1.98179	0.0110872	0.00792714	0.201013	5.24974e-08	5.24976e-08	1	0	0	0	0	0
AATGAC	841	9383	6	139.62	211195745	151	195278380	56298	11.157	6.02349	67.2038	48.0494	0.403223	0.288296	0.443323	1.90924e-06	1.90925e-06	1	0	0	1	0	0
AATGACAATGAG	64	307	12	139.62	211195745	151	195278380	3684	4.79688	0.458387	2.19883	1.57211	0.0263859	0.0188654	0.381209	1.24936e-07	1.24936e-07	1	0	0	1	0	0
AATGACATTG	14	60	10	139.62	211195745	151	195278380	600	4.28571	0.100272	0.429738	0.307254	0.00429738	0.00307254	0.283822	2.03478e-08	2.03479e-08	1	0	0	1	0	0
AATGAG	206	1558	6	139.62	211195745	151	195278380	9348	7.56311	1.47543	11.1589	7.97835	0.0669532	0.0478701	0.300521	3.17019e-07	3.17021e-07	1	0	0	1	0	0
AATGAGAG	131	574	8	139.62	211195745	151	195278380	4592	4.38168	0.938261	4.11116	2.93939	0.0328893	0.0235151	0.232142	1.55729e-07	1.55729e-07	1	0	0	1	0	0
AATGAGT	1	4	7	139.62	211195745	151	195278380	28	4	0.0071623	0.0286492	0.0204836	0.000200544	0.000143385	0.18543	9.49566e-10	9.4957e-10	1	0	0	1	0	0
AATGAGTG	104	468	8	139.62	211195745	151	195278380	3744	4.5	0.744879	3.35196	2.39658	0.0268156	0.0191726	0.238411	1.26971e-07	1.26971e-07	1	0	0	1	0	0
AATGAT	22	162	6	139.62	211195745	151	195278380	972	7.36364	0.157571	1.16029	0.829585	0.00696175	0.00497751	0.292595	3.29635e-08	3.29636e-08	1	0	0	1	0	0
AATGC	4	20	5	139.62	211195745	151	195278380	100	5	0.0286492	0.143246	0.102418	0.00071623	0.000512089	0.165563	3.39131e-09	3.39132e-09	1	0	0	1	0	0
AATGCACC	2	8	8	139.62	211195745	151	195278380	64	4	0.0143246	0.0572984	0.0409672	0.000458387	0.000327737	0.211921	2.17044e-09	2.17045e-09	1	0	0	1	0	0
AATGCAG	25	122	7	139.62	211195745	151	195278380	854	4.88	0.179057	0.8738	0.624749	0.0061166	0.00437324	0.226225	2.89618e-08	2.89619e-08	1	0	0	1	0	0
AATGCCG	212	1068	7	139.62	211195745	151	195278380	7476	5.03774	1.51841	7.64933	5.46912	0.0535453	0.0382838	0.233537	2.53534e-07	2.53535e-07	1	0	0	1	0	0
AATGCCT	2	8	7	139.62	211195745	151	195278380	56	4	0.0143246	0.0572984	0.0409672	0.000401089	0.00028677	0.18543	1.89913e-09	1.89914e-09	1	0	0	1	0	0
AATGCCTG	4	16	8	139.62	211195745	151	195278380	128	4	0.0286492	0.114597	0.0819343	0.000916774	0.000655475	0.211921	4.34087e-09	4.34089e-09	1	0	0	1	0	0
AATGCG	5	20	6	139.62	211195745	151	195278380	120	4	0.0358115	0.143246	0.102418	0.000859476	0.000614507	0.15894	4.06957e-09	4.06959e-09	1	0	0	1	0	0
AATGCT	34	206	6	139.62	211195745	151	195278380	1236	6.05882	0.243518	1.47543	1.0549	0.0088526	0.00632943	0.240748	4.19166e-08	4.19167e-08	1	0	0	1	0	0
AATGG	353	2456	5	139.62	211195745	151	195278380	12280	6.95751	2.52829	17.5906	12.5769	0.087953	0.0628846	0.230381	4.16453e-07	4.16454e-07	1	0	0	1	0	0
AATGGAG	11	74	7	139.62	211195745	151	195278380	518	6.72727	0.0787853	0.53001	0.378946	0.00371007	0.00265262	0.31186	1.7567e-08	1.7567e-08	1	0	0	1	0	0
AATGGATGATG	2	12	11	139.62	211195745	151	195278380	132	6	0.0143246	0.0859476	0.0614507	0.000945423	0.000675958	0.437086	4.47653e-09	4.47654e-09	1	0	0	1	0	0
AATGGC	80	358	6	139.62	211195745	151	195278380	2148	4.475	0.572984	2.5641	1.83328	0.0153846	0.0109997	0.177815	7.28453e-08	7.28456e-08	1	0	0	1	0	0
AATGGCG	33	140	7	139.62	211195745	151	195278380	980	4.24242	0.236356	1.00272	0.716925	0.00701905	0.00501848	0.196669	3.32348e-08	3.32349e-08	1	0	0	1	0	0
AATGGG	101	537	6	139.62	211195745	151	195278380	3222	5.31683	0.723392	3.84615	2.74992	0.0230769	0.0164995	0.211265	1.09268e-07	1.09268e-07	1	0	0	1	0	0
AATGGGT	14	56	7	139.62	211195745	151	195278380	392	4	0.100272	0.401089	0.28677	0.00280762	0.00200739	0.18543	1.32939e-08	1.3294e-08	1	0	0	1	0	0
AATGGT	8	36	6	139.62	211195745	151	195278380	216	4.5	0.0572984	0.257843	0.184352	0.00154706	0.00110611	0.178808	7.32522e-09	7.32525e-09	1	0	0	1	0	0
AATGGTCG	41	175	8	139.62	211195745	151	195278380	1400	4.26829	0.293654	1.2534	0.896157	0.0100272	0.00716925	0.226135	4.74783e-08	4.74785e-08	1	0	0	1	0	0
AATGGTG	10	56	7	139.62	211195745	151	195278380	392	5.6	0.071623	0.401089	0.28677	0.00280762	0.00200739	0.259603	1.32939e-08	1.3294e-08	1	0	0	1	0	0
AATGGTGGCG	28	136	10	139.62	211195745	151	195278380	1360	4.85714	0.200544	0.974072	0.696442	0.00974072	0.00696442	0.321665	4.61218e-08	4.6122e-08	1	0	0	1	0	0
AATGT	35	407	5	139.62	211195745	151	195278380	2035	11.6286	0.25068	2.91506	2.0842	0.0145753	0.010421	0.385052	6.90131e-08	6.90134e-08	1	0	0	1	0	0
AATGTAG	2	8	7	139.62	211195745	151	195278380	56	4	0.0143246	0.0572984	0.0409672	0.000401089	0.00028677	0.18543	1.89913e-09	1.89914e-09	1	0	0	1	0	0
AATGTAT	6	24	7	139.62	211195745	151	195278380	168	4	0.0429738	0.171895	0.122901	0.00120327	0.00086031	0.18543	5.6974e-09	5.69742e-09	1	0	0	1	0	0
AATGTATG	2	8	8	139.62	211195745	151	195278380	64	4	0.0143246	0.0572984	0.0409672	0.000458387	0.000327737	0.211921	2.17044e-09	2.17045e-09	1	0	0	1	0	0
AATGTC	18	88	6	139.62	211195745	151	195278380	528	4.88889	0.128921	0.630282	0.450639	0.00378169	0.00270383	0.19426	1.79061e-08	1.79062e-08	1	0	0	1	0	0
AATGTCAG	37	210	8	139.62	211195745	151	195278380	1680	5.67568	0.265005	1.50408	1.07539	0.0120327	0.0086031	0.300698	5.6974e-08	5.69742e-08	1	0	0	1	0	0
AATGTCG	56	364	7	139.62	211195745	151	195278380	2548	6.5	0.401089	2.60708	1.86401	0.0182495	0.013048	0.301325	8.64105e-08	8.64109e-08	1	0	0	1	0	0
AATGTG	89	541	6	139.62	211195745	151	195278380	3246	6.07865	0.637444	3.8748	2.7704	0.0232488	0.0166224	0.241536	1.10082e-07	1.10082e-07	1	0	0	1	0	0
AATGTGG	2	12	7	139.62	211195745	151	195278380	84	6	0.0143246	0.0859476	0.0614507	0.000601633	0.000430155	0.278146	2.8487e-09	2.84871e-09	1	0	0	1	0	0
AATGTGTGTG	74	312	10	139.62	211195745	151	195278380	3120	4.21622	0.53001	2.23464	1.59772	0.0223464	0.0159772	0.27922	1.05809e-07	1.05809e-07	1	0	0	1	0	0
AATT	77	478	4	139.62	211195745	151	195278380	1912	6.20779	0.551497	3.42358	2.44779	0.0136943	0.00979115	0.164445	6.48418e-08	6.48421e-08	1	0	0	0	0	0
AATTAC	25	128	6	139.62	211195745	151	195278380	768	5.12	0.179057	0.916774	0.655475	0.00550064	0.00393285	0.203444	2.60452e-08	2.60453e-08	1	0	0	1	0	0
AATTACG	465	4177	7	139.62	211195745	151	195278380	29239	8.9828	3.33047	29.9169	21.39	0.209418	0.14973	0.416421	9.91584e-07	9.91588e-07	1	0	0	1	0	0
AATTAG	2	8	6	139.62	211195745	151	195278380	48	4	0.0143246	0.0572984	0.0409672	0.00034379	0.000245803	0.15894	1.62783e-09	1.62783e-09	1	0	0	1	0	0
AATTAGATGC	1	5	10	139.62	211195745	151	195278380	50	5	0.0071623	0.0358115	0.0256045	0.000358115	0.000256045	0.331126	1.69565e-09	1.69566e-09	1	0	0	1	0	0
AATTAGG	10	40	7	139.62	211195745	151	195278380	280	4	0.071623	0.286492	0.204836	0.00200544	0.00143385	0.18543	9.49566e-09	9.4957e-09	1	0	0	1	0	0
AATTC	46	260	5	139.62	211195745	151	195278380	1300	5.65217	0.329466	1.8622	1.33143	0.00931099	0.00665716	0.187158	4.4087e-08	4.40872e-08	1	0	0	1	0	0
AATTCACC	62	370	8	139.62	211195745	151	195278380	2960	5.96774	0.444062	2.65005	1.89473	0.0212004	0.0151578	0.316172	1.00383e-07	1.00383e-07	1	0	0	1	0	0
AATTCAG	17	125	7	139.62	211195745	151	195278380	875	7.35294	0.121759	0.895287	0.640112	0.00626701	0.00448078	0.340865	2.96739e-08	2.96741e-08	1	0	0	1	0	0
AATTCG	10	40	6	139.62	211195745	151	195278380	240	4	0.071623	0.286492	0.204836	0.00171895	0.00122901	0.15894	8.13914e-09	8.13917e-09	1	0	0	1	0	0
AATTCGATC	52	300	9	139.62	211195745	151	195278380	2700	5.76923	0.372439	2.14869	1.53627	0.0193382	0.0138264	0.343861	9.15653e-08	9.15657e-08	1	0	0	1	0	0
AATTCGC	69	344	7	139.62	211195745	151	195278380	2408	4.98551	0.494199	2.46383	1.76159	0.0172468	0.0123311	0.231116	8.16627e-08	8.1663e-08	1	0	0	1	0	0
AATTCGGC	72	340	8	139.62	211195745	151	195278380	2720	4.72222	0.515685	2.43518	1.7411	0.0194814	0.0139288	0.250184	9.22436e-08	9.22439e-08	1	0	0	1	0	0
AATTCGTGC	54	274	9	139.62	211195745	151	195278380	2466	5.07407	0.386764	1.96247	1.40313	0.0176622	0.0126281	0.302428	8.36296e-08	8.363e-08	1	0	0	1	0	0
AATTCTACAG	17	71	10	139.62	211195745	151	195278380	710	4.17647	0.121759	0.508523	0.363584	0.00508523	0.00363584	0.276587	2.40783e-08	2.40784e-08	1	0	0	1	0	0
AATTGCATGAC	2	8	11	139.62	211195745	151	195278380	88	4	0.0143246	0.0572984	0.0409672	0.000630282	0.000450639	0.291391	2.98435e-09	2.98436e-09	1	0	0	1	0	0
AATTGCC	17	78	7	139.62	211195745	151	195278380	546	4.58824	0.121759	0.558659	0.39943	0.00391061	0.00279601	0.2127	1.85165e-08	1.85166e-08	1	0	0	1	0	0
AC	66368	1577179	2	139.62	211195745	151	195278380	3154358	23.7641	475.347	11296.2	8076.57	22.5925	16.1531	0.314757	0.000106974	0.000106974	1	1	1	0	0	0
ACACACACAG	415	2048	10	139.62	211195745	151	195278380	20480	4.93494	2.97235	14.6684	10.4876	0.146684	0.104876	0.326817	6.9454e-07	6.94543e-07	1	0	0	1	0	0
ACACACACAGACACG	6	24	15	139.62	211195745	151	195278380	360	4	0.0429738	0.171895	0.122901	0.00257843	0.00184352	0.397351	1.22087e-08	1.22088e-08	1	0	0	1	0	0
ACACACAG	38	157	8	139.62	211195745	151	195278380	1256	4.13158	0.272167	1.12448	0.80398	0.00899585	0.00643184	0.218892	4.25948e-08	4.2595e-08	1	0	0	1	0	0
ACACACAT	38	157	8	139.62	211195745	151	195278380	1256	4.13158	0.272167	1.12448	0.80398	0.00899585	0.00643184	0.218892	4.25948e-08	4.2595e-08	1	0	0	1	0	0
ACACACC	1	4	7	139.62	211195745	151	195278380	28	4	0.0071623	0.0286492	0.0204836	0.000200544	0.000143385	0.18543	9.49566e-10	9.4957e-10	1	0	0	1	0	0
ACACACCC	67	273	8	139.62	211195745	151	195278380	2184	4.07463	0.479874	1.95531	1.398	0.0156425	0.011184	0.215874	7.40662e-08	7.40664e-08	1	0	0	1	0	0
ACACACGT	185	832	8	139.62	211195745	151	195278380	6656	4.4973	1.32503	5.95903	4.26058	0.0476723	0.0340847	0.238267	2.25725e-07	2.25726e-07	1	0	0	1	0	0
ACACACTC	511	2583	8	139.62	211195745	151	195278380	20664	5.05479	3.65993	18.5002	13.2273	0.148002	0.105818	0.267804	7.0078e-07	7.00783e-07	1	0	0	1	0	0
ACACAG	171	1108	6	139.62	211195745	151	195278380	6648	6.47953	1.22475	7.93583	5.67395	0.047615	0.0340437	0.257465	2.25454e-07	2.25455e-07	1	0	0	1	0	0
ACACAGACAG	4	20	10	139.62	211195745	151	195278380	200	5	0.0286492	0.143246	0.102418	0.00143246	0.00102418	0.331126	6.78262e-09	6.78264e-09	1	0	0	1	0	0
ACACAGGG	90	414	8	139.62	211195745	151	195278380	3312	4.6	0.644607	2.96519	2.12005	0.0237215	0.0169604	0.243709	1.1232e-07	1.12321e-07	1	0	0	1	0	0
ACACAT	165	1241	6	139.62	211195745	151	195278380	7446	7.52121	1.18178	8.88841	6.35503	0.0533305	0.0381302	0.298856	2.52517e-07	2.52518e-07	1	0	0	1	0	0
ACACATC	10	54	7	139.62	211195745	151	195278380	378	5.4	0.071623	0.386764	0.276528	0.00270735	0.0019357	0.250331	1.28191e-08	1.28192e-08	1	0	0	1	0	0
ACACATGCCT	77	309	10	139.62	211195745	151	195278380	3090	4.01299	0.551497	2.21315	1.58236	0.0221315	0.0158236	0.265761	1.04791e-07	1.04792e-07	1	0	0	1	0	0
ACACC	87	650	5	139.62	211195745	151	195278380	3250	7.47126	0.62312	4.65549	3.32858	0.0232775	0.0166429	0.247393	1.10218e-07	1.10218e-07	1	0	0	1	0	0
ACACCAG	18	96	7	139.62	211195745	151	195278380	672	5.33333	0.128921	0.687581	0.491606	0.00481306	0.00344124	0.247241	2.27896e-08	2.27897e-08	1	0	0	1	0	0
ACACCATGTGG	2	10	11	139.62	211195745	151	195278380	110	5	0.0143246	0.071623	0.0512089	0.000787853	0.000563298	0.364238	3.73044e-09	3.73045e-09	1	0	0	1	0	0
ACACCC	141	790	6	139.62	211195745	151	195278380	4740	5.60284	1.00988	5.65822	4.04551	0.0339493	0.024273	0.222629	1.60748e-07	1.60749e-07	1	0	0	1	0	0
ACACCCAT	4	42	8	139.62	211195745	151	195278380	336	10.5	0.0286492	0.300817	0.215078	0.00240653	0.00172062	0.556291	1.13948e-08	1.13948e-08	1	0	0	1	1	0
ACACCCG	2	8	7	139.62	211195745	151	195278380	56	4	0.0143246	0.0572984	0.0409672	0.000401089	0.00028677	0.18543	1.89913e-09	1.89914e-09	1	0	0	1	0	0
ACACCCGTC	196	1009	9	139.62	211195745	151	195278380	9081	5.14796	1.40381	7.22676	5.16698	0.0650408	0.0465028	0.306832	3.07965e-07	3.07966e-07	1	0	0	1	0	0
ACACCCT	6	30	7	139.62	211195745	151	195278380	210	5	0.0429738	0.214869	0.153627	0.00150408	0.00107539	0.231788	7.12175e-09	7.12177e-09	1	0	0	1	0	0
ACACCG	218	1068	6	139.62	211195745	151	195278380	6408	4.89908	1.56138	7.64933	5.46912	0.045896	0.0328147	0.194666	2.17315e-07	2.17316e-07	1	0	0	1	0	0
ACACCGC	33	146	7	139.62	211195745	151	195278380	1022	4.42424	0.236356	1.0457	0.747651	0.00731987	0.00523355	0.205097	3.46592e-08	3.46593e-08	1	0	0	1	0	0
ACACCGCG	391	2001	8	139.62	211195745	151	195278380	16008	5.11765	2.80046	14.3318	10.2469	0.114654	0.0819753	0.271134	5.42881e-07	5.42883e-07	1	0	0	1	0	0
ACACCGT	14	56	7	139.62	211195745	151	195278380	392	4	0.100272	0.401089	0.28677	0.00280762	0.00200739	0.18543	1.32939e-08	1.3294e-08	1	0	0	1	0	0
ACACCGTCGAG	12	55	11	139.62	211195745	151	195278380	605	4.58333	0.0859476	0.393926	0.281649	0.00433319	0.00309814	0.333885	2.05174e-08	2.05175e-08	1	0	0	1	0	0
ACACCT	504	3968	6	139.62	211195745	151	195278380	23808	7.87302	3.6098	28.42	20.3197	0.17052	0.121918	0.312835	8.07403e-07	8.07406e-07	1	0	0	1	0	0
ACACCTC	10	50	7	139.62	211195745	151	195278380	350	5	0.071623	0.358115	0.256045	0.0025068	0.00179231	0.231788	1.18696e-08	1.18696e-08	1	0	0	1	0	0
ACACG	64	364	5	139.62	211195745	151	195278380	1820	5.6875	0.458387	2.60708	1.86401	0.0130354	0.00932003	0.188328	6.17218e-08	6.1722e-08	1	0	0	1	0	0
ACACGACCC	252	1080	9	139.62	211195745	151	195278380	9720	4.28571	1.8049	7.73528	5.53057	0.0696175	0.0497751	0.25544	3.29635e-07	3.29636e-07	1	0	0	1	0	0
ACACGACGCT	3	12	10	139.62	211195745	151	195278380	120	4	0.0214869	0.0859476	0.0614507	0.000859476	0.000614507	0.264901	4.06957e-09	4.06959e-09	1	0	0	1	0	0
ACACGAG	193	1137	7	139.62	211195745	151	195278380	7959	5.89119	1.38232	8.14353	5.82246	0.0570047	0.0407572	0.273102	2.69914e-07	2.69915e-07	1	0	0	1	0	0
ACACGAGCT	96	462	9	139.62	211195745	151	195278380	4158	4.8125	0.687581	3.30898	2.36585	0.0297808	0.0212927	0.286838	1.41011e-07	1.41011e-07	1	0	0	1	0	0
ACACGAGTG	6	24	9	139.62	211195745	151	195278380	216	4	0.0429738	0.171895	0.122901	0.00154706	0.00110611	0.238411	7.32522e-09	7.32525e-09	1	0	0	1	0	0
ACACGAT	28	124	7	139.62	211195745	151	195278380	868	4.42857	0.200544	0.888125	0.634991	0.00621687	0.00444494	0.205298	2.94366e-08	2.94367e-08	1	0	0	1	0	0
ACACGATAG	4	20	9	139.62	211195745	151	195278380	180	5	0.0286492	0.143246	0.102418	0.00128921	0.000921761	0.298013	6.10435e-09	6.10438e-09	1	0	0	1	0	0
ACACGATGT	22	96	9	139.62	211195745	151	195278380	864	4.36364	0.157571	0.687581	0.491606	0.00618823	0.00442445	0.260084	2.93009e-08	2.9301e-08	1	0	0	1	0	0
ACACGC	9758	62461	6	139.62	211195745	151	195278380	374766	6.401	69.8897	447.364	319.856	2.68419	1.91914	0.254345	1.27095e-05	1.27095e-05	1	0	0	1	0	0
ACACGCC	8	32	7	139.62	211195745	151	195278380	224	4	0.0572984	0.229194	0.163869	0.00160435	0.00114708	0.18543	7.59653e-09	7.59656e-09	1	0	0	1	0	0
ACACGCCTGG	46	196	10	139.62	211195745	151	195278380	1960	4.26087	0.329466	1.40381	1.0037	0.0140381	0.010037	0.282177	6.64696e-08	6.64699e-08	1	0	0	1	0	0
ACACGCG	128	596	7	139.62	211195745	151	195278380	4172	4.65625	0.916774	4.26873	3.05205	0.0298811	0.0213644	0.215853	1.41485e-07	1.41486e-07	1	0	0	1	0	0
ACACGCGAT	2	8	9	139.62	211195745	151	195278380	72	4	0.0143246	0.0572984	0.0409672	0.000515685	0.000368704	0.238411	2.44174e-09	2.44175e-09	1	0	0	1	0	0
ACACGCTGC	56	234	9	139.62	211195745	151	195278380	2106	4.17857	0.401089	1.67598	1.19829	0.0150838	0.0107846	0.249054	7.14209e-08	7.14212e-08	1	0	0	1	0	0
ACACGCTGT	19	81	9	139.62	211195745	151	195278380	729	4.26316	0.136084	0.580146	0.414792	0.00522131	0.00373313	0.254096	2.47226e-08	2.47227e-08	1	0	0	1	0	0
ACACGG	122	725	6	139.62	211195745	151	195278380	4350	5.94262	0.8738	5.19267	3.71265	0.031156	0.0222759	0.236131	1.47522e-07	1.47522e-07	1	0	0	1	0	0
ACACGGAT	64	287	8	139.62	211195745	151	195278380	2296	4.48438	0.458387	2.05558	1.4697	0.0164446	0.0117576	0.237583	7.78644e-08	7.78647e-08	1	0	0	1	0	0
ACACGGC	219	1410	7	139.62	211195745	151	195278380	9870	6.43836	1.56854	10.0988	7.22046	0.0706919	0.0505432	0.298467	3.34722e-07	3.34723e-07	1	0	0	1	0	0
ACACGGCTCC	26	131	10	139.62	211195745	151	195278380	1310	5.03846	0.18622	0.938261	0.670837	0.00938261	0.00670837	0.333673	4.44261e-08	4.44263e-08	1	0	0	1	0	0
ACACGGG	42	172	7	139.62	211195745	151	195278380	1204	4.09524	0.300817	1.23192	0.880794	0.00862341	0.00616556	0.189845	4.08313e-08	4.08315e-08	1	0	0	1	0	0
ACACGGGGGT	2	8	10	139.62	211195745	151	195278380	80	4	0.0143246	0.0572984	0.0409672	0.000572984	0.000409672	0.264901	2.71305e-09	2.71306e-09	1	0	0	1	0	0
ACACGGT	33	148	7	139.62	211195745	151	195278380	1036	4.48485	0.236356	1.06002	0.757892	0.00742014	0.00530525	0.207907	3.51339e-08	3.51341e-08	1	0	0	1	0	0
ACACGT	1030	6981	6	139.62	211195745	151	195278380	41886	6.77767	7.37717	50	35.749	0.3	0.214494	0.269311	1.42048e-06	1.42049e-06	1	0	0	1	0	0
ACACT	14	70	5	139.62	211195745	151	195278380	350	5	0.100272	0.501361	0.358463	0.0025068	0.00179231	0.165563	1.18696e-08	1.18696e-08	1	0	0	1	0	0
ACACTC	736	5657	6	139.62	211195745	151	195278380	33942	7.68614	5.27145	40.5171	28.9689	0.243103	0.173813	0.30541	1.15108e-06	1.15108e-06	1	0	0	1	0	0
ACACTCGCGAG	2	8	11	139.62	211195745	151	195278380	88	4	0.0143246	0.0572984	0.0409672	0.000630282	0.000450639	0.291391	2.98435e-09	2.98436e-09	1	0	0	1	0	0
ACACTCTC	946	6153	8	139.62	211195745	151	195278380	49224	6.50423	6.77553	44.0696	31.5089	0.352557	0.252071	0.344595	1.66934e-06	1.66934e-06	1	0	0	1	0	0
ACACTCTCTC	843	4337	10	139.62	211195745	151	195278380	43370	5.14472	6.03782	31.0629	22.2093	0.310629	0.222093	0.34071	1.47081e-06	1.47082e-06	1	0	0	1	0	0
ACACTGT	11	44	7	139.62	211195745	151	195278380	308	4	0.0787853	0.315141	0.225319	0.00220599	0.00157724	0.18543	1.04452e-08	1.04453e-08	1	0	0	1	0	0
ACAG	879	7127	4	139.62	211195745	151	195278380	28508	8.10808	6.29566	51.0457	36.4966	0.204183	0.145986	0.214784	9.66794e-07	9.66798e-07	1	0	0	0	0	0
ACAGACAGAG	825	4184	10	139.62	211195745	151	195278380	41840	5.07152	5.9089	29.9671	21.4258	0.299671	0.214258	0.335862	1.41892e-06	1.41893e-06	1	0	0	1	0	0
ACAGACAGAGAG	1787	7990	12	139.62	211195745	151	195278380	95880	4.47118	12.799	57.2268	40.9159	0.686721	0.490991	0.355326	3.25159e-06	3.2516e-06	1	0	0	1	0	0
ACAGACG	102	768	7	139.62	211195745	151	195278380	5376	7.52941	0.730554	5.50064	3.93285	0.0385045	0.0275299	0.349046	1.82317e-07	1.82317e-07	1	0	0	1	0	0
ACAGACTCG	28	117	9	139.62	211195745	151	195278380	1053	4.17857	0.200544	0.837989	0.599145	0.0075419	0.0053923	0.249054	3.57105e-08	3.57106e-08	1	0	0	1	0	0
ACAGACTG	95	386	8	139.62	211195745	151	195278380	3088	4.06316	0.680418	2.76465	1.97667	0.0221172	0.0158133	0.215267	1.04724e-07	1.04724e-07	1	0	0	1	0	0
ACAGAG	14860	125673	6	139.62	211195745	151	195278380	754038	8.45713	106.432	900.107	643.558	5.40064	3.86135	0.336045	2.55717e-05	2.55718e-05	1	1	0	1	0	0
ACAGAGACAGGG	418	1808	12	139.62	211195745	151	195278380	21696	4.32536	2.99384	12.9494	9.25858	0.155393	0.111103	0.343737	7.35778e-07	7.35781e-07	1	0	0	1	0	0
ACAGAGAG	22951	154213	8	139.62	211195745	151	195278380	1233704	6.71923	164.382	1104.52	789.709	8.83616	6.31767	0.355986	4.18387e-05	4.18389e-05	1	1	1	1	0	0
ACAGAGAGAG	2992	15828	10	139.62	211195745	151	195278380	158280	5.29011	21.4296	113.365	81.0535	1.13365	0.810535	0.350338	5.36776e-06	5.36778e-06	1	0	0	1	0	0
ACAGAGAGAGAG	7054	28401	12	139.62	211195745	151	195278380	340812	4.02623	50.5228	203.416	145.439	2.441	1.74526	0.319965	1.1558e-05	1.1558e-05	1	0	0	1	0	0
ACAGAGAGG	122	507	9	139.62	211195745	151	195278380	4563	4.15574	0.8738	3.63128	2.59629	0.0326816	0.0233666	0.247693	1.54745e-07	1.54746e-07	1	0	0	1	0	0
ACAGAGAGGG	459	2220	10	139.62	211195745	151	195278380	22200	4.8366	3.28749	15.9003	11.3684	0.159003	0.113684	0.320305	7.5287e-07	7.52873e-07	1	0	0	1	0	0
ACAGAGAGGGAG	379	1559	12	139.62	211195745	151	195278380	18708	4.11346	2.71451	11.166	7.98347	0.133992	0.0958017	0.326897	6.34446e-07	6.34448e-07	1	0	0	1	0	0
ACAGAGG	39	167	7	139.62	211195745	151	195278380	1169	4.28205	0.27933	1.1961	0.855189	0.00837273	0.00598633	0.198506	3.96444e-08	3.96445e-08	1	0	0	1	0	0
ACAGAGGG	1949	12386	8	139.62	211195745	151	195278380	99088	6.35505	13.9593	88.7122	63.4274	0.709698	0.507419	0.336692	3.36038e-06	3.36039e-06	1	0	0	1	0	0
ACAGAGT	7	28	7	139.62	211195745	151	195278380	196	4	0.0501361	0.200544	0.143385	0.00140381	0.0010037	0.18543	6.64696e-09	6.64699e-09	1	0	0	1	0	0
ACAGAT	8	32	6	139.62	211195745	151	195278380	192	4	0.0572984	0.229194	0.163869	0.00137516	0.000983212	0.15894	6.51131e-09	6.51134e-09	1	0	0	1	0	0
ACAGATC	4	24	7	139.62	211195745	151	195278380	168	6	0.0286492	0.171895	0.122901	0.00120327	0.00086031	0.278146	5.6974e-09	5.69742e-09	1	0	0	1	0	0
ACAGC	5	39	5	139.62	211195745	151	195278380	195	7.8	0.0358115	0.27933	0.199715	0.00139665	0.000998574	0.258278	6.61305e-09	6.61308e-09	1	0	0	1	0	0
ACAGCACTG	93	385	9	139.62	211195745	151	195278380	3465	4.13978	0.666094	2.75748	1.97154	0.0248174	0.0177439	0.246742	1.17509e-07	1.17509e-07	1	0	0	1	0	0
ACAGCAG	4	52	7	139.62	211195745	151	195278380	364	13	0.0286492	0.372439	0.266287	0.00260708	0.00186401	0.602649	1.23444e-08	1.23444e-08	1	0	0	1	1	0
ACAGCC	1741	10942	6	139.62	211195745	151	195278380	65652	6.28489	12.4696	78.3699	56.0328	0.470219	0.336197	0.249731	2.22646e-06	2.22647e-06	1	0	0	1	0	0
ACAGCCG	28	122	7	139.62	211195745	151	195278380	854	4.35714	0.200544	0.8738	0.624749	0.0061166	0.00437324	0.201987	2.89618e-08	2.89619e-08	1	0	0	1	0	0
ACAGCCGCGC	39	175	10	139.62	211195745	151	195278380	1750	4.48718	0.27933	1.2534	0.896157	0.012534	0.00896157	0.297164	5.93479e-08	5.93481e-08	1	0	0	1	0	0
ACAGCG	126	686	6	139.62	211195745	151	195278380	4116	5.44444	0.90245	4.91334	3.51293	0.02948	0.0210776	0.216336	1.39586e-07	1.39587e-07	1	0	0	1	0	0
ACAGCGCAT	57	254	9	139.62	211195745	151	195278380	2286	4.45614	0.408251	1.81922	1.30071	0.016373	0.0117064	0.265598	7.75253e-08	7.75256e-08	1	0	0	1	0	0
ACAGCGG	4	16	7	139.62	211195745	151	195278380	112	4	0.0286492	0.114597	0.0819343	0.000802177	0.00057354	0.18543	3.79826e-09	3.79828e-09	1	0	0	1	0	0
ACAGCGGCAGCAGCG	8	32	15	139.62	211195745	151	195278380	480	4	0.0572984	0.229194	0.163869	0.0034379	0.00245803	0.397351	1.62783e-08	1.62783e-08	1	0	0	1	0	0
ACAGCGT	21	106	7	139.62	211195745	151	195278380	742	5.04762	0.150408	0.759204	0.542815	0.00531442	0.0037997	0.233996	2.51635e-08	2.51636e-08	1	0	0	1	0	0
ACAGCGTG	244	1489	8	139.62	211195745	151	195278380	11912	6.10246	1.7476	10.6647	7.62501	0.0853173	0.0610001	0.323309	4.03973e-07	4.03974e-07	1	0	0	1	0	0
ACAGCGTGC	4	21	9	139.62	211195745	151	195278380	189	5.25	0.0286492	0.150408	0.107539	0.00135367	0.000967849	0.312914	6.40957e-09	6.4096e-09	1	0	0	1	0	0
ACAGCTCG	71	284	8	139.62	211195745	151	195278380	2272	4	0.508523	2.03409	1.45433	0.0162727	0.0116347	0.211921	7.70505e-08	7.70508e-08	1	0	0	1	0	0
ACAGCTG	60	240	7	139.62	211195745	151	195278380	1680	4	0.429738	1.71895	1.22901	0.0120327	0.0086031	0.18543	5.6974e-08	5.69742e-08	1	0	0	1	0	0
ACAGG	29	208	5	139.62	211195745	151	195278380	1040	7.17241	0.207707	1.48976	1.06515	0.00744879	0.00532573	0.237497	3.52696e-08	3.52697e-08	1	0	0	1	0	0
ACAGGAG	25	110	7	139.62	211195745	151	195278380	770	4.4	0.179057	0.787853	0.563298	0.00551497	0.00394309	0.203974	2.61131e-08	2.61132e-08	1	0	0	1	0	0
ACAGGAGAG	422	2239	9	139.62	211195745	151	195278380	20151	5.30569	3.02249	16.0364	11.4657	0.144327	0.103191	0.316233	6.83382e-07	6.83385e-07	1	0	0	1	0	0
ACAGGAGAT	1	5	9	139.62	211195745	151	195278380	45	5	0.0071623	0.0358115	0.0256045	0.000322303	0.00023044	0.298013	1.52609e-09	1.52609e-09	1	0	0	1	0	0
ACAGGAGCT	2	12	9	139.62	211195745	151	195278380	108	6	0.0143246	0.0859476	0.0614507	0.000773528	0.000553057	0.357616	3.66261e-09	3.66263e-09	1	0	0	1	0	0
ACAGGAT	28	232	7	139.62	211195745	151	195278380	1624	8.28571	0.200544	1.66165	1.18805	0.0116316	0.00831633	0.384106	5.50748e-08	5.50751e-08	1	0	0	1	0	0
ACAGGATGC	145	697	9	139.62	211195745	151	195278380	6273	4.8069	1.03853	4.99212	3.56926	0.0449291	0.0321234	0.286504	2.12737e-07	2.12738e-07	1	0	0	1	0	0
ACAGGC	245	1494	6	139.62	211195745	151	195278380	8964	6.09796	1.75476	10.7005	7.65062	0.0642028	0.0459037	0.242303	3.03997e-07	3.03998e-07	1	0	0	1	0	0
ACAGGCG	31	141	7	139.62	211195745	151	195278380	987	4.54839	0.222031	1.00988	0.722046	0.00706919	0.00505432	0.210852	3.34722e-08	3.34723e-08	1	0	0	1	0	0
ACAGGCGG	2	8	8	139.62	211195745	151	195278380	64	4	0.0143246	0.0572984	0.0409672	0.000458387	0.000327737	0.211921	2.17044e-09	2.17045e-09	1	0	0	1	0	0
ACAGGG	10536	84705	6	139.62	211195745	151	195278380	508230	8.03958	75.462	606.682	433.765	3.64009	2.60259	0.319453	1.72356e-05	1.72357e-05	1	0	0	1	0	0
ACAGGGAG	2692	16412	8	139.62	211195745	151	195278380	131296	6.09658	19.2809	117.548	84.0441	0.940381	0.672353	0.322998	4.45265e-06	4.45267e-06	1	0	0	1	0	0
ACAGGGAGAG	216	978	10	139.62	211195745	151	195278380	9780	4.52778	1.54706	7.00473	5.00823	0.0700473	0.0500823	0.299853	3.3167e-07	3.31671e-07	1	0	0	1	0	0
ACAGGGAGTGAG	556	2238	12	139.62	211195745	151	195278380	26856	4.02518	3.98224	16.0292	11.4606	0.192351	0.137527	0.319882	9.1077e-07	9.10773e-07	1	0	0	1	0	0
ACAGGGC	20	84	7	139.62	211195745	151	195278380	588	4.2	0.143246	0.601633	0.430155	0.00421143	0.00301109	0.194702	1.99409e-08	1.9941e-08	1	0	0	1	0	0
ACAGGGG	6	30	7	139.62	211195745	151	195278380	210	5	0.0429738	0.214869	0.153627	0.00150408	0.00107539	0.231788	7.12175e-09	7.12177e-09	1	0	0	1	0	0
ACAGGGT	8	40	7	139.62	211195745	151	195278380	280	5	0.0572984	0.286492	0.204836	0.00200544	0.00143385	0.231788	9.49566e-09	9.4957e-09	1	0	0	1	0	0
ACAGGT	20	99	6	139.62	211195745	151	195278380	594	4.95	0.143246	0.709067	0.506969	0.0042544	0.00304181	0.196689	2.01444e-08	2.01444e-08	1	0	0	1	0	0
ACAGGTCCACTC	2	8	12	139.62	211195745	151	195278380	96	4	0.0143246	0.0572984	0.0409672	0.000687581	0.000491606	0.317881	3.25566e-09	3.25567e-09	1	0	0	1	0	0
ACAGT	72	534	5	139.62	211195745	151	195278380	2670	7.41667	0.515685	3.82467	2.73456	0.0191233	0.0136728	0.245585	9.05479e-08	9.05483e-08	1	0	0	1	0	0
ACAGTC	21	90	6	139.62	211195745	151	195278380	540	4.28571	0.150408	0.644607	0.460881	0.00386764	0.00276528	0.170293	1.83131e-08	1.83131e-08	1	0	0	1	0	0
ACAGTCGCT	171	861	9	139.62	211195745	151	195278380	7749	5.03509	1.22475	6.16674	4.40909	0.0555006	0.0396818	0.300105	2.62792e-07	2.62793e-07	1	0	0	1	0	0
ACAGTCGT	233	1358	8	139.62	211195745	151	195278380	10864	5.82833	1.66882	9.7264	6.95417	0.0778112	0.0556334	0.308785	3.68432e-07	3.68433e-07	1	0	0	1	0	0
ACAGTG	158	1081	6	139.62	211195745	151	195278380	6486	6.84177	1.13164	7.74244	5.53569	0.0464547	0.0332141	0.271858	2.1996e-07	2.19961e-07	1	0	0	1	0	0
ACAGTGAG	57	304	8	139.62	211195745	151	195278380	2432	5.33333	0.408251	2.17734	1.55675	0.0174187	0.012454	0.282561	8.24766e-08	8.24769e-08	1	0	0	1	0	0
ACAGTGC	8	32	7	139.62	211195745	151	195278380	224	4	0.0572984	0.229194	0.163869	0.00160435	0.00114708	0.18543	7.59653e-09	7.59656e-09	1	0	0	1	0	0
ACAGTGG	8	32	7	139.62	211195745	151	195278380	224	4	0.0572984	0.229194	0.163869	0.00160435	0.00114708	0.18543	7.59653e-09	7.59656e-09	1	0	0	1	0	0
ACAT	398	3271	4	139.62	211195745	151	195278380	13084	8.21859	2.85059	23.4279	16.7504	0.0937115	0.0670018	0.217711	4.43719e-07	4.4372e-07	1	0	0	0	0	0
ACATACC	18	74	7	139.62	211195745	151	195278380	518	4.11111	0.128921	0.53001	0.378946	0.00371007	0.00265262	0.190581	1.7567e-08	1.7567e-08	1	0	0	1	0	0
ACATACG	17	86	7	139.62	211195745	151	195278380	602	5.05882	0.121759	0.615958	0.440397	0.0043117	0.00308278	0.234515	2.04157e-08	2.04158e-08	1	0	0	1	0	0
ACATAG	8	126	6	139.62	211195745	151	195278380	756	15.75	0.0572984	0.90245	0.645233	0.0054147	0.0038714	0.625828	2.56383e-08	2.56384e-08	1	0	0	1	1	0
ACATAGAG	56	293	8	139.62	211195745	151	195278380	2344	5.23214	0.401089	2.09855	1.50042	0.0167884	0.0120034	0.2772	7.94923e-08	7.94926e-08	1	0	0	1	0	0
ACATAT	94	553	6	139.62	211195745	151	195278380	3318	5.88298	0.673256	3.96075	2.83185	0.0237645	0.0169911	0.233761	1.12524e-07	1.12524e-07	1	0	0	1	0	0
ACATC	31	260	5	139.62	211195745	151	195278380	1300	8.3871	0.222031	1.8622	1.33143	0.00931099	0.00665716	0.277718	4.4087e-08	4.40872e-08	1	0	0	1	0	0
ACATCATC	235	1692	8	139.62	211195745	151	195278380	13536	7.2	1.68314	12.1186	8.66455	0.0969489	0.0693164	0.381457	4.59047e-07	4.59049e-07	1	0	0	1	0	0
ACATCC	12	60	6	139.62	211195745	151	195278380	360	5	0.0859476	0.429738	0.307254	0.00257843	0.00184352	0.198675	1.22087e-08	1.22088e-08	1	0	0	1	0	0
ACATCCG	30	150	7	139.62	211195745	151	195278380	1050	5	0.214869	1.07434	0.768134	0.00752041	0.00537694	0.231788	3.56087e-08	3.56089e-08	1	0	0	1	0	0
ACATCCGCC	4	16	9	139.62	211195745	151	195278380	144	4	0.0286492	0.114597	0.0819343	0.00103137	0.000737409	0.238411	4.88348e-09	4.8835e-09	1	0	0	1	0	0
ACATCCT	318	2467	7	139.62	211195745	151	195278380	17269	7.75786	2.27761	17.6694	12.6332	0.123686	0.0884327	0.359636	5.85645e-07	5.85647e-07	1	0	0	1	0	0
ACATCCTC	206	1242	8	139.62	211195745	151	195278380	9936	6.02913	1.47543	8.89557	6.36015	0.0711646	0.0508812	0.319424	3.3696e-07	3.36962e-07	1	0	0	1	0	0
ACATCG	135	831	6	139.62	211195745	151	195278380	4986	6.15556	0.96691	5.95187	4.25546	0.0357112	0.0255328	0.244592	1.69091e-07	1.69091e-07	1	0	0	1	0	0
ACATCGC	45	262	7	139.62	211195745	151	195278380	1834	5.82222	0.322303	1.87652	1.34167	0.0131357	0.00939172	0.269904	6.21966e-08	6.21968e-08	1	0	0	1	0	0
ACATCGCTAT	14	76	10	139.62	211195745	151	195278380	760	5.42857	0.100272	0.544335	0.389188	0.00544335	0.00389188	0.359508	2.57739e-08	2.5774e-08	1	0	0	1	0	0
ACATCGT	74	585	7	139.62	211195745	151	195278380	4095	7.90541	0.53001	4.18994	2.99572	0.0293296	0.0209701	0.366476	1.38874e-07	1.38875e-07	1	0	0	1	0	0
ACATCGTC	136	681	8	139.62	211195745	151	195278380	5448	5.00735	0.974072	4.87752	3.48733	0.0390202	0.0278986	0.26529	1.84758e-07	1.84759e-07	1	0	0	1	0	0
ACATCT	1	5	6	139.62	211195745	151	195278380	30	5	0.0071623	0.0358115	0.0256045	0.000214869	0.000153627	0.198675	1.01739e-09	1.0174e-09	1	0	0	1	0	0
ACATCTG	2	8	7	139.62	211195745	151	195278380	56	4	0.0143246	0.0572984	0.0409672	0.000401089	0.00028677	0.18543	1.89913e-09	1.89914e-09	1	0	0	1	0	0
ACATG	6	33	5	139.62	211195745	151	195278380	165	5.5	0.0429738	0.236356	0.16899	0.00118178	0.000844948	0.182119	5.59566e-09	5.59568e-09	1	0	0	1	0	0
ACATGC	90	412	6	139.62	211195745	151	195278380	2472	4.57778	0.644607	2.95087	2.10981	0.0177052	0.0126589	0.181898	8.38331e-08	8.38335e-08	1	0	0	1	0	0
ACATGCTCGT	19	101	10	139.62	211195745	151	195278380	1010	5.31579	0.136084	0.723392	0.51721	0.00723392	0.0051721	0.352039	3.42522e-08	3.42523e-08	1	0	0	1	0	0
ACATGGGACC	4	16	10	139.62	211195745	151	195278380	160	4	0.0286492	0.114597	0.0819343	0.00114597	0.000819343	0.264901	5.42609e-09	5.42611e-09	1	0	0	1	0	0
ACC	2547	22500	3	139.62	211195745	151	195278380	67500	8.83392	18.2424	161.152	115.22	0.483455	0.34566	0.175508	2.28913e-06	2.28914e-06	1	0	0	0	0	0
ACCACCAGC	4	22	9	139.62	211195745	151	195278380	198	5.5	0.0286492	0.157571	0.11266	0.00141813	0.00101394	0.327815	6.71479e-09	6.71482e-09	1	0	0	1	0	0
ACCACCAGCT	48	226	10	139.62	211195745	151	195278380	2260	4.70833	0.34379	1.61868	1.15732	0.0161868	0.0115732	0.31181	7.66436e-08	7.66439e-08	1	0	0	1	0	0
ACCACCATC	173	737	9	139.62	211195745	151	195278380	6633	4.26012	1.23908	5.27861	3.7741	0.0475075	0.0339669	0.253914	2.24945e-07	2.24946e-07	1	0	0	1	0	0
ACCACCC	1	4	7	139.62	211195745	151	195278380	28	4	0.0071623	0.0286492	0.0204836	0.000200544	0.000143385	0.18543	9.49566e-10	9.4957e-10	1	0	0	1	0	0
ACCACCG	83	389	7	139.62	211195745	151	195278380	2723	4.68675	0.594471	2.78613	1.99203	0.0195029	0.0139442	0.217266	9.23453e-08	9.23457e-08	1	0	0	1	0	0
ACCACG	2911	17806	6	139.62	211195745	151	195278380	106836	6.1168	20.8494	127.532	91.1826	0.765191	0.547096	0.243052	3.62314e-06	3.62315e-06	1	0	0	1	0	0
ACCACGC	34	148	7	139.62	211195745	151	195278380	1036	4.35294	0.243518	1.06002	0.757892	0.00742014	0.00530525	0.201792	3.51339e-08	3.51341e-08	1	0	0	1	0	0
ACCACGCAGG	10	40	10	139.62	211195745	151	195278380	400	4	0.071623	0.286492	0.204836	0.00286492	0.00204836	0.264901	1.35652e-08	1.35653e-08	1	0	0	1	0	0
ACCACGG	147	846	7	139.62	211195745	151	195278380	5922	5.7551	1.05286	6.0593	4.33228	0.0424151	0.0303259	0.266793	2.00833e-07	2.00834e-07	1	0	0	1	0	0
ACCACGT	12	48	7	139.62	211195745	151	195278380	336	4	0.0859476	0.34379	0.245803	0.00240653	0.00172062	0.18543	1.13948e-08	1.13948e-08	1	0	0	1	0	0
ACCACT	112	496	6	139.62	211195745	151	195278380	2976	4.42857	0.802177	3.5525	2.53996	0.021315	0.0152398	0.17597	1.00925e-07	1.00926e-07	1	0	0	1	0	0
ACCACTG	36	201	7	139.62	211195745	151	195278380	1407	5.58333	0.257843	1.43962	1.0293	0.0100774	0.0072051	0.25883	4.77157e-08	4.77159e-08	1	0	0	1	0	0
ACCAG	647	6885	5	139.62	211195745	151	195278380	34425	10.6414	4.63401	49.3124	35.2574	0.246562	0.176287	0.352365	1.16746e-06	1.16746e-06	1	0	0	1	0	0
ACCAGAT	14	140	7	139.62	211195745	151	195278380	980	10	0.100272	1.00272	0.716925	0.00701905	0.00501848	0.463576	3.32348e-08	3.32349e-08	1	0	0	1	0	0
ACCAGC	747	4434	6	139.62	211195745	151	195278380	26604	5.93574	5.35024	31.7576	22.706	0.190546	0.136236	0.235857	9.02224e-07	9.02227e-07	1	0	0	1	0	0
ACCAGCG	18	80	7	139.62	211195745	151	195278380	560	4.44444	0.128921	0.572984	0.409672	0.00401089	0.0028677	0.206034	1.89913e-08	1.89914e-08	1	0	0	1	0	0
ACCAGCGAG	227	959	9	139.62	211195745	151	195278380	8631	4.22467	1.62584	6.86864	4.91094	0.0618178	0.0441984	0.251801	2.92704e-07	2.92705e-07	1	0	0	1	0	0
ACCAGCTCC	2	10	9	139.62	211195745	151	195278380	90	5	0.0143246	0.071623	0.0512089	0.000644607	0.000460881	0.298013	3.05218e-09	3.05219e-09	1	0	0	1	0	0
ACCAGG	2	14	6	139.62	211195745	151	195278380	84	7	0.0143246	0.100272	0.0716925	0.000601633	0.000430155	0.278146	2.8487e-09	2.84871e-09	1	0	0	1	0	0
ACCAGGC	31	137	7	139.62	211195745	151	195278380	959	4.41935	0.222031	0.981235	0.701563	0.00686864	0.00491094	0.204871	3.25226e-08	3.25228e-08	1	0	0	1	0	0
ACCAGGGATGCC	8	35	12	139.62	211195745	151	195278380	420	4.375	0.0572984	0.25068	0.179231	0.00300817	0.00215078	0.347682	1.42435e-08	1.42435e-08	1	0	0	1	0	0
ACCAGGTGG	16	64	9	139.62	211195745	151	195278380	576	4	0.114597	0.458387	0.327737	0.00412548	0.00294964	0.238411	1.95339e-08	1.9534e-08	1	0	0	1	0	0
ACCAGT	87	574	6	139.62	211195745	151	195278380	3444	6.5977	0.62312	4.11116	2.93939	0.024667	0.0176364	0.26216	1.16797e-07	1.16797e-07	1	0	0	1	0	0
ACCAGTATGC	4	20	10	139.62	211195745	151	195278380	200	5	0.0286492	0.143246	0.102418	0.00143246	0.00102418	0.331126	6.78262e-09	6.78264e-09	1	0	0	1	0	0
ACCAGTCGGG	3	12	10	139.62	211195745	151	195278380	120	4	0.0214869	0.0859476	0.0614507	0.000859476	0.000614507	0.264901	4.06957e-09	4.06959e-09	1	0	0	1	0	0
ACCAGTG	4	19	7	139.62	211195745	151	195278380	133	4.75	0.0286492	0.136084	0.097297	0.000952586	0.000681079	0.220199	4.51044e-09	4.51046e-09	1	0	0	1	0	0
ACCAGTGCT	6	24	9	139.62	211195745	151	195278380	216	4	0.0429738	0.171895	0.122901	0.00154706	0.00110611	0.238411	7.32522e-09	7.32525e-09	1	0	0	1	0	0
ACCAT	34	250	5	139.62	211195745	151	195278380	1250	7.35294	0.243518	1.79057	1.28022	0.00895287	0.00640112	0.243475	4.23913e-08	4.23915e-08	1	0	0	1	0	0
ACCATC	146	773	6	139.62	211195745	151	195278380	4638	5.29452	1.0457	5.53646	3.95845	0.0332187	0.0237507	0.210378	1.57289e-07	1.57289e-07	1	0	0	1	0	0
ACCATCC	21	102	7	139.62	211195745	151	195278380	714	4.85714	0.150408	0.730554	0.522331	0.00511388	0.00365632	0.225166	2.42139e-08	2.4214e-08	1	0	0	1	0	0
ACCATCG	323	2162	7	139.62	211195745	151	195278380	15134	6.6935	2.31342	15.4849	11.0714	0.108394	0.0774996	0.310295	5.13241e-07	5.13243e-07	1	0	0	1	0	0
ACCATCGTC	4	20	9	139.62	211195745	151	195278380	180	5	0.0286492	0.143246	0.102418	0.00128921	0.000921761	0.298013	6.10435e-09	6.10438e-09	1	0	0	1	0	0
ACCATG	4	54	6	139.62	211195745	151	195278380	324	13.5	0.0286492	0.386764	0.276528	0.00232058	0.00165917	0.536424	1.09878e-08	1.09879e-08	1	0	0	1	1	0
ACCATGC	10	40	7	139.62	211195745	151	195278380	280	4	0.071623	0.286492	0.204836	0.00200544	0.00143385	0.18543	9.49566e-09	9.4957e-09	1	0	0	1	0	0
ACCC	4	26	4	139.62	211195745	151	195278380	104	6.5	0.0286492	0.18622	0.133143	0.000744879	0.000532573	0.172185	3.52696e-09	3.52697e-09	1	0	0	0	0	0
ACCCACGGGC	6	24	10	139.62	211195745	151	195278380	240	4	0.0429738	0.171895	0.122901	0.00171895	0.00122901	0.264901	8.13914e-09	8.13917e-09	1	0	0	1	0	0
ACCCACGT	44	191	8	139.62	211195745	151	195278380	1528	4.34091	0.315141	1.368	0.978091	0.010944	0.00782473	0.229982	5.18192e-08	5.18194e-08	1	0	0	1	0	0
ACCCACTACG	82	329	10	139.62	211195745	151	195278380	3290	4.0122	0.587308	2.3564	1.68477	0.023564	0.0168477	0.265708	1.11574e-07	1.11574e-07	1	0	0	1	0	0
ACCCACTC	701	4163	8	139.62	211195745	151	195278380	33304	5.93866	5.02077	29.8166	21.3183	0.238533	0.170546	0.314631	1.12944e-06	1.12945e-06	1	0	0	1	0	0
ACCCAG	484	3591	6	139.62	211195745	151	195278380	21546	7.41942	3.46655	25.7198	18.3891	0.154319	0.110335	0.294811	7.30691e-07	7.30694e-07	1	0	0	1	0	0
ACCCAGC	47	268	7	139.62	211195745	151	195278380	1876	5.70213	0.336628	1.9195	1.3724	0.0134365	0.0096068	0.264337	6.36209e-08	6.36212e-08	1	0	0	1	0	0
ACCCAT	22	112	6	139.62	211195745	151	195278380	672	5.09091	0.157571	0.802177	0.57354	0.00481306	0.00344124	0.202288	2.27896e-08	2.27897e-08	1	0	0	1	0	0
ACCCATGC	4	20	8	139.62	211195745	151	195278380	160	5	0.0286492	0.143246	0.102418	0.00114597	0.000819343	0.264901	5.42609e-09	5.42611e-09	1	0	0	1	0	0
ACCCC	7	37	5	139.62	211195745	151	195278380	185	5.28571	0.0501361	0.265005	0.189473	0.00132503	0.000947365	0.175024	6.27392e-09	6.27394e-09	1	0	0	1	0	0
ACCCCC	64	258	6	139.62	211195745	151	195278380	1548	4.03125	0.458387	1.84787	1.32119	0.0110872	0.00792714	0.160182	5.24974e-08	5.24976e-08	1	0	0	1	0	0
ACCCCCC	12	48	7	139.62	211195745	151	195278380	336	4	0.0859476	0.34379	0.245803	0.00240653	0.00172062	0.18543	1.13948e-08	1.13948e-08	1	0	0	1	0	0
ACCCCG	8	32	6	139.62	211195745	151	195278380	192	4	0.0572984	0.229194	0.163869	0.00137516	0.000983212	0.15894	6.51131e-09	6.51134e-09	1	0	0	1	0	0
ACCCCGCGGCC	2	10	11	139.62	211195745	151	195278380	110	5	0.0143246	0.071623	0.0512089	0.000787853	0.000563298	0.364238	3.73044e-09	3.73045e-09	1	0	0	1	0	0
ACCCCGGTCTC	217	876	11	139.62	211195745	151	195278380	9636	4.03687	1.55422	6.27417	4.4859	0.0690159	0.0493449	0.294076	3.26786e-07	3.26788e-07	1	0	0	1	0	0
ACCCCGT	6	24	7	139.62	211195745	151	195278380	168	4	0.0429738	0.171895	0.122901	0.00120327	0.00086031	0.18543	5.6974e-09	5.69742e-09	1	0	0	1	0	0
ACCCCGTC	8	36	8	139.62	211195745	151	195278380	288	4.5	0.0572984	0.257843	0.184352	0.00206274	0.00147482	0.238411	9.76697e-09	9.767e-09	1	0	0	1	0	0
ACCCG	23	127	5	139.62	211195745	151	195278380	635	5.52174	0.164733	0.909612	0.650354	0.00454806	0.00325177	0.182839	2.15348e-08	2.15349e-08	1	0	0	1	0	0
ACCCGACCG	24	102	9	139.62	211195745	151	195278380	918	4.25	0.171895	0.730554	0.522331	0.00657499	0.00470098	0.253311	3.11322e-08	3.11323e-08	1	0	0	1	0	0
ACCCGAG	10	40	7	139.62	211195745	151	195278380	280	4	0.071623	0.286492	0.204836	0.00200544	0.00143385	0.18543	9.49566e-09	9.4957e-09	1	0	0	1	0	0
ACCCGC	167	757	6	139.62	211195745	151	195278380	4542	4.53293	1.1961	5.42186	3.87652	0.0325312	0.0232591	0.180117	1.54033e-07	1.54034e-07	1	0	0	1	0	0
ACCCGCT	34	138	7	139.62	211195745	151	195278380	966	4.05882	0.243518	0.988397	0.706683	0.00691878	0.00494678	0.188157	3.276e-08	3.27602e-08	1	0	0	1	0	0
ACCCGG	24	119	6	139.62	211195745	151	195278380	714	4.95833	0.171895	0.852313	0.609386	0.00511388	0.00365632	0.19702	2.42139e-08	2.4214e-08	1	0	0	1	0	0
ACCCGGC	32	153	7	139.62	211195745	151	195278380	1071	4.78125	0.229194	1.09583	0.783497	0.00767082	0.00548448	0.221647	3.63209e-08	3.6321e-08	1	0	0	1	0	0
ACCCGGT	6	24	7	139.62	211195745	151	195278380	168	4	0.0429738	0.171895	0.122901	0.00120327	0.00086031	0.18543	5.6974e-09	5.69742e-09	1	0	0	1	0	0
ACCCGT	110	722	6	139.62	211195745	151	195278380	4332	6.56364	0.787853	5.17118	3.69729	0.0310271	0.0221837	0.260807	1.46911e-07	1.46912e-07	1	0	0	1	0	0
ACCCT	34	213	5	139.62	211195745	151	195278380	1065	6.26471	0.243518	1.52557	1.09075	0.00762785	0.00545375	0.207441	3.61174e-08	3.61176e-08	1	0	0	1	0	0
ACCCTC	341	1644	6	139.62	211195745	151	195278380	9864	4.82111	2.44234	11.7748	8.41875	0.0706489	0.0505125	0.191567	3.34519e-07	3.3452e-07	1	0	0	1	0	0
ACCCTCAG	10	52	8	139.62	211195745	151	195278380	416	5.2	0.071623	0.372439	0.266287	0.00297952	0.00213029	0.275497	1.41078e-08	1.41079e-08	1	0	0	1	0	0
ACCCTCC	20	81	7	139.62	211195745	151	195278380	567	4.05	0.143246	0.580146	0.414792	0.00406102	0.00290355	0.187748	1.92287e-08	1.92288e-08	1	0	0	1	0	0
ACCCTCG	21	84	7	139.62	211195745	151	195278380	588	4	0.150408	0.601633	0.430155	0.00421143	0.00301109	0.18543	1.99409e-08	1.9941e-08	1	0	0	1	0	0
ACCCTCGTCC	6	25	10	139.62	211195745	151	195278380	250	4.16667	0.0429738	0.179057	0.128022	0.00179057	0.00128022	0.275938	8.47827e-09	8.4783e-09	1	0	0	1	0	0
ACCCTCT	1	6	7	139.62	211195745	151	195278380	42	6	0.0071623	0.0429738	0.0307254	0.000300817	0.000215078	0.278146	1.42435e-09	1.42435e-09	1	0	0	1	0	0
ACCCTCTCCG	22	104	10	139.62	211195745	151	195278380	1040	4.72727	0.157571	0.744879	0.532573	0.00744879	0.00532573	0.313064	3.52696e-08	3.52697e-08	1	0	0	1	0	0
ACCCTCTCGC	158	644	10	139.62	211195745	151	195278380	6440	4.07595	1.13164	4.61252	3.29786	0.0461252	0.0329786	0.26993	2.184e-07	2.18401e-07	1	0	0	1	0	0
ACCCTCTCT	10	40	9	139.62	211195745	151	195278380	360	4	0.071623	0.286492	0.204836	0.00257843	0.00184352	0.238411	1.22087e-08	1.22088e-08	1	0	0	1	0	0
ACCCTG	44	304	6	139.62	211195745	151	195278380	1824	6.90909	0.315141	2.17734	1.55675	0.013064	0.00934051	0.274533	6.18575e-08	6.18577e-08	1	0	0	1	0	0
ACCCTGC	87	411	7	139.62	211195745	151	195278380	2877	4.72414	0.62312	2.9437	2.10469	0.0206059	0.0147328	0.219	9.75679e-08	9.75683e-08	1	0	0	1	0	0
ACCG	475	3457	4	139.62	211195745	151	195278380	13828	7.27789	3.40209	24.7601	17.7029	0.0990403	0.0708117	0.192792	4.6895e-07	4.68952e-07	1	0	0	0	0	0
ACCGACG	142	789	7	139.62	211195745	151	195278380	5523	5.55634	1.01705	5.65105	4.04039	0.0395574	0.0282827	0.257579	1.87302e-07	1.87303e-07	1	0	0	1	0	0
ACCGACGC	46	186	8	139.62	211195745	151	195278380	1488	4.04348	0.329466	1.33219	0.952486	0.0106575	0.00761989	0.214224	5.04627e-08	5.04629e-08	1	0	0	1	0	0
ACCGACGCC	475	1986	9	139.62	211195745	151	195278380	17874	4.18105	3.40209	14.2243	10.1701	0.128019	0.0915309	0.249202	6.06162e-07	6.06165e-07	1	0	0	1	0	0
ACCGACGCG	194	921	9	139.62	211195745	151	195278380	8289	4.74742	1.38949	6.59648	4.71634	0.0593683	0.0424471	0.282959	2.81105e-07	2.81107e-07	1	0	0	1	0	0
ACCGACGCT	179	818	9	139.62	211195745	151	195278380	7362	4.56983	1.28205	5.85876	4.18889	0.0527288	0.0377	0.272374	2.49668e-07	2.49669e-07	1	0	0	1	0	0
ACCGACGTG	159	700	9	139.62	211195745	151	195278380	6300	4.40252	1.13881	5.01361	3.58463	0.0451225	0.0322616	0.262402	2.13652e-07	2.13653e-07	1	0	0	1	0	0
ACCGAG	137	653	6	139.62	211195745	151	195278380	3918	4.76642	0.981235	4.67698	3.34394	0.0280619	0.0200637	0.189394	1.32871e-07	1.32872e-07	1	0	0	1	0	0
ACCGAGC	28	128	7	139.62	211195745	151	195278380	896	4.57143	0.200544	0.916774	0.655475	0.00641742	0.00458832	0.211921	3.03861e-08	3.03862e-08	1	0	0	1	0	0
ACCGAGT	102	480	7	139.62	211195745	151	195278380	3360	4.70588	0.730554	3.4379	2.45803	0.0240653	0.0172062	0.218153	1.13948e-07	1.13948e-07	1	0	0	1	0	0
ACCGAGTCG	2	8	9	139.62	211195745	151	195278380	72	4	0.0143246	0.0572984	0.0409672	0.000515685	0.000368704	0.238411	2.44174e-09	2.44175e-09	1	0	0	1	0	0
ACCGAT	46	230	6	139.62	211195745	151	195278380	1380	5	0.329466	1.64733	1.17781	0.00988397	0.00706683	0.198675	4.68e-08	4.68002e-08	1	0	0	1	0	0
ACCGATAT	2	8	8	139.62	211195745	151	195278380	64	4	0.0143246	0.0572984	0.0409672	0.000458387	0.000327737	0.211921	2.17044e-09	2.17045e-09	1	0	0	1	0	0
ACCGATG	66	336	7	139.62	211195745	151	195278380	2352	5.09091	0.472712	2.40653	1.72062	0.0168457	0.0120443	0.236002	7.97636e-08	7.97639e-08	1	0	0	1	0	0
ACCGATGG	18	72	8	139.62	211195745	151	195278380	576	4	0.128921	0.515685	0.368704	0.00412548	0.00294964	0.211921	1.95339e-08	1.9534e-08	1	0	0	1	0	0
ACCGC	89	484	5	139.62	211195745	151	195278380	2420	5.4382	0.637444	3.46655	2.47851	0.0173328	0.0123926	0.180073	8.20696e-08	8.207e-08	1	0	0	1	0	0
ACCGCC	235	1027	6	139.62	211195745	151	195278380	6162	4.37021	1.68314	7.35568	5.25916	0.0441341	0.031555	0.173651	2.08972e-07	2.08973e-07	1	0	0	1	0	0
ACCGCCG	34	187	7	139.62	211195745	151	195278380	1309	5.5	0.243518	1.33935	0.957607	0.00937545	0.00670325	0.254967	4.43922e-08	4.43924e-08	1	0	0	1	0	0
ACCGCCT	254	1762	7	139.62	211195745	151	195278380	12334	6.93701	1.81922	12.62	9.02302	0.0883398	0.0631611	0.321583	4.18284e-07	4.18286e-07	1	0	0	1	0	0
ACCGCG	91	529	6	139.62	211195745	151	195278380	3174	5.81319	0.651769	3.78886	2.70895	0.0227331	0.0162537	0.230988	1.0764e-07	1.07641e-07	1	0	0	1	0	0
ACCGCGAGGAG	39	167	11	139.62	211195745	151	195278380	1837	4.28205	0.27933	1.1961	0.855189	0.0131571	0.00940708	0.311938	6.22983e-08	6.22986e-08	1	0	0	1	0	0
ACCGCGT	34	136	7	139.62	211195745	151	195278380	952	4	0.243518	0.974072	0.696442	0.00681851	0.00487509	0.18543	3.22852e-08	3.22854e-08	1	0	0	1	0	0
ACCGCGTC	4	24	8	139.62	211195745	151	195278380	192	6	0.0286492	0.171895	0.122901	0.00137516	0.000983212	0.317881	6.51131e-09	6.51134e-09	1	0	0	1	0	0
ACCGCT	4	16	6	139.62	211195745	151	195278380	96	4	0.0286492	0.114597	0.0819343	0.000687581	0.000491606	0.15894	3.25566e-09	3.25567e-09	1	0	0	1	0	0
ACCGCTC	14	76	7	139.62	211195745	151	195278380	532	5.42857	0.100272	0.544335	0.389188	0.00381034	0.00272432	0.251656	1.80418e-08	1.80418e-08	1	0	0	1	0	0
ACCGCTCCTC	126	550	10	139.62	211195745	151	195278380	5500	4.36508	0.90245	3.93926	2.81649	0.0393926	0.0281649	0.289078	1.86522e-07	1.86523e-07	1	0	0	1	0	0
ACCGCTCT	71	309	8	139.62	211195745	151	195278380	2472	4.35211	0.508523	2.21315	1.58236	0.0177052	0.0126589	0.230576	8.38331e-08	8.38335e-08	1	0	0	1	0	0
ACCGG	7	35	5	139.62	211195745	151	195278380	175	5	0.0501361	0.25068	0.179231	0.0012534	0.000896157	0.165563	5.93479e-09	5.93481e-09	1	0	0	1	0	0
ACCGGAG	5	29	7	139.62	211195745	151	195278380	203	5.8	0.0358115	0.207707	0.148506	0.00145395	0.00103954	0.268874	6.88435e-09	6.88438e-09	1	0	0	1	0	0
ACCGGATGC	20	80	9	139.62	211195745	151	195278380	720	4	0.143246	0.572984	0.409672	0.00515685	0.00368704	0.238411	2.44174e-08	2.44175e-08	1	0	0	1	0	0
ACCGGC	203	862	6	139.62	211195745	151	195278380	5172	4.24631	1.45395	6.1739	4.41421	0.0370434	0.0264853	0.168727	1.75398e-07	1.75399e-07	1	0	0	1	0	0
ACCGGCAGC	10	44	9	139.62	211195745	151	195278380	396	4.4	0.071623	0.315141	0.225319	0.00283627	0.00202787	0.262252	1.34296e-08	1.34296e-08	1	0	0	1	0	0
ACCGGCC	24	126	7	139.62	211195745	151	195278380	882	5.25	0.171895	0.90245	0.645233	0.00631715	0.00451663	0.243377	2.99113e-08	2.99115e-08	1	0	0	1	0	0
ACCGGCG	27	114	7	139.62	211195745	151	195278380	798	4.22222	0.193382	0.816502	0.583782	0.00571551	0.00408647	0.195732	2.70626e-08	2.70627e-08	1	0	0	1	0	0
ACCGGCT	46	184	7	139.62	211195745	151	195278380	1288	4	0.329466	1.31786	0.942245	0.00922504	0.00659571	0.18543	4.368e-08	4.36802e-08	1	0	0	1	0	0
ACCGGG	2	12	6	139.62	211195745	151	195278380	72	6	0.0143246	0.0859476	0.0614507	0.000515685	0.000368704	0.238411	2.44174e-09	2.44175e-09	1	0	0	1	0	0
ACCGGGCC	4	16	8	139.62	211195745	151	195278380	128	4	0.0286492	0.114597	0.0819343	0.000916774	0.000655475	0.211921	4.34087e-09	4.34089e-09	1	0	0	1	0	0
ACCGGGGC	2	8	8	139.62	211195745	151	195278380	64	4	0.0143246	0.0572984	0.0409672	0.000458387	0.000327737	0.211921	2.17044e-09	2.17045e-09	1	0	0	1	0	0
ACCGGTC	18	90	7	139.62	211195745	151	195278380	630	5	0.128921	0.644607	0.460881	0.00451225	0.00322616	0.231788	2.13652e-08	2.13653e-08	1	0	0	1	0	0
ACCGT	16	90	5	139.62	211195745	151	195278380	450	5.625	0.114597	0.644607	0.460881	0.00322303	0.0023044	0.186258	1.52609e-08	1.52609e-08	1	0	0	1	0	0
ACCGTAG	24	124	7	139.62	211195745	151	195278380	868	5.16667	0.171895	0.888125	0.634991	0.00621687	0.00444494	0.239514	2.94366e-08	2.94367e-08	1	0	0	1	0	0
ACCGTAT	2	8	7	139.62	211195745	151	195278380	56	4	0.0143246	0.0572984	0.0409672	0.000401089	0.00028677	0.18543	1.89913e-09	1.89914e-09	1	0	0	1	0	0
ACCGTC	281	1612	6	139.62	211195745	151	195278380	9672	5.73665	2.01261	11.5456	8.25488	0.0692737	0.0495293	0.227947	3.28007e-07	3.28009e-07	1	0	0	1	0	0
ACCGTCCC	248	1123	8	139.62	211195745	151	195278380	8984	4.52823	1.77625	8.04326	5.75076	0.0643461	0.0460061	0.239906	3.04675e-07	3.04676e-07	1	0	0	1	0	0
ACCGTCG	41	195	7	139.62	211195745	151	195278380	1365	4.7561	0.293654	1.39665	0.998574	0.00977654	0.00699002	0.220481	4.62914e-08	4.62915e-08	1	0	0	1	0	0
ACCGTCT	116	584	7	139.62	211195745	151	195278380	4088	5.03448	0.830827	4.18278	2.9906	0.0292795	0.0209342	0.233387	1.38637e-07	1.38637e-07	1	0	0	1	0	0
ACCGTG	120	540	6	139.62	211195745	151	195278380	3240	4.5	0.859476	3.86764	2.76528	0.0232058	0.0165917	0.178808	1.09878e-07	1.09879e-07	1	0	0	1	0	0
ACCGTGAGCC	119	516	10	139.62	211195745	151	195278380	5160	4.33613	0.852313	3.69575	2.64238	0.0369575	0.0264238	0.287161	1.74991e-07	1.74992e-07	1	0	0	1	0	0
ACCGTGC	72	318	7	139.62	211195745	151	195278380	2226	4.41667	0.515685	2.27761	1.62844	0.0159433	0.0113991	0.204746	7.54905e-08	7.54908e-08	1	0	0	1	0	0
ACCGTGCTC	243	1208	9	139.62	211195745	151	195278380	10872	4.97119	1.74044	8.65206	6.18604	0.0778685	0.0556744	0.296296	3.68703e-07	3.68704e-07	1	0	0	1	0	0
ACCGTGG	10	41	7	139.62	211195745	151	195278380	287	4.1	0.071623	0.293654	0.209957	0.00205558	0.0014697	0.190066	9.73305e-09	9.73309e-09	1	0	0	1	0	0
ACCT	236	1857	4	139.62	211195745	151	195278380	7428	7.86864	1.6903	13.3004	9.5095	0.0532015	0.038038	0.208441	2.51906e-07	2.51907e-07	1	0	0	0	0	0
ACCTACG	12	48	7	139.62	211195745	151	195278380	336	4	0.0859476	0.34379	0.245803	0.00240653	0.00172062	0.18543	1.13948e-08	1.13948e-08	1	0	0	1	0	0
ACCTAGC	2	12	7	139.62	211195745	151	195278380	84	6	0.0143246	0.0859476	0.0614507	0.000601633	0.000430155	0.278146	2.8487e-09	2.84871e-09	1	0	0	1	0	0
ACCTATCC	38	174	8	139.62	211195745	151	195278380	1392	4.57895	0.272167	1.24624	0.891036	0.00996992	0.00712829	0.242593	4.7207e-08	4.72072e-08	1	0	0	1	0	0
ACCTC	14835	123721	5	139.62	211195745	151	195278380	618605	8.3398	106.253	886.127	633.562	4.43063	3.16781	0.276152	2.09788e-05	2.09789e-05	1	1	0	1	0	0
ACCTCC	148	646	6	139.62	211195745	151	195278380	3876	4.36486	1.06002	4.62684	3.3081	0.0277611	0.0198486	0.173438	1.31447e-07	1.31448e-07	1	0	0	1	0	0
ACCTCCACT	4	16	9	139.62	211195745	151	195278380	144	4	0.0286492	0.114597	0.0819343	0.00103137	0.000737409	0.238411	4.88348e-09	4.8835e-09	1	0	0	1	0	0
ACCTCCAGCCCG	4	16	12	139.62	211195745	151	195278380	192	4	0.0286492	0.114597	0.0819343	0.00137516	0.000983212	0.317881	6.51131e-09	6.51134e-09	1	0	0	1	0	0
ACCTCCG	2	8	7	139.62	211195745	151	195278380	56	4	0.0143246	0.0572984	0.0409672	0.000401089	0.00028677	0.18543	1.89913e-09	1.89914e-09	1	0	0	1	0	0
ACCTCCGG	16	69	8	139.62	211195745	151	195278380	552	4.3125	0.114597	0.494199	0.353342	0.00395359	0.00282673	0.228477	1.872e-08	1.87201e-08	1	0	0	1	0	0
ACCTCCT	30	216	7	139.62	211195745	151	195278380	1512	7.2	0.214869	1.54706	1.10611	0.0108294	0.00774279	0.333775	5.12766e-08	5.12768e-08	1	0	0	1	0	0
ACCTCG	70	292	6	139.62	211195745	151	195278380	1752	4.17143	0.501361	2.09139	1.4953	0.0125483	0.00897181	0.165752	5.94157e-08	5.94159e-08	1	0	0	1	0	0
ACCTCGC	14	56	7	139.62	211195745	151	195278380	392	4	0.100272	0.401089	0.28677	0.00280762	0.00200739	0.18543	1.32939e-08	1.3294e-08	1	0	0	1	0	0
ACCTCT	42	227	6	139.62	211195745	151	195278380	1362	5.40476	0.300817	1.62584	1.16244	0.00975505	0.00697466	0.214759	4.61896e-08	4.61898e-08	1	0	0	1	0	0
ACCTCTG	40	229	7	139.62	211195745	151	195278380	1603	5.725	0.286492	1.64017	1.17268	0.0114812	0.00820879	0.265397	5.43627e-08	5.43629e-08	1	0	0	1	0	0
ACCTGATG	101	577	8	139.62	211195745	151	195278380	4616	5.71287	0.723392	4.13265	2.95476	0.0330612	0.023638	0.302669	1.56543e-07	1.56543e-07	1	0	0	1	0	0
ACCTGC	71	348	6	139.62	211195745	151	195278380	2088	4.90141	0.508523	2.49248	1.78207	0.0149549	0.0106924	0.194758	7.08105e-08	7.08108e-08	1	0	0	1	0	0
ACCTGCCGC	6	30	9	139.62	211195745	151	195278380	270	5	0.0429738	0.214869	0.153627	0.00193382	0.00138264	0.298013	9.15653e-09	9.15657e-09	1	0	0	1	0	0
ACCTGCTGC	2	8	9	139.62	211195745	151	195278380	72	4	0.0143246	0.0572984	0.0409672	0.000515685	0.000368704	0.238411	2.44174e-09	2.44175e-09	1	0	0	1	0	0
ACCTGG	16	64	6	139.62	211195745	151	195278380	384	4	0.114597	0.458387	0.327737	0.00275032	0.00196642	0.15894	1.30226e-08	1.30227e-08	1	0	0	1	0	0
ACG	14181	180408	3	139.62	211195745	151	195278380	541224	12.7218	101.569	1292.14	923.85	3.87641	2.77155	0.252751	1.83546e-05	1.83546e-05	1	1	0	0	0	0
ACGACGAGT	20	84	9	139.62	211195745	151	195278380	756	4.2	0.143246	0.601633	0.430155	0.0054147	0.0038714	0.250331	2.56383e-08	2.56384e-08	1	0	0	1	0	0
ACGACGATC	2	8	9	139.62	211195745	151	195278380	72	4	0.0143246	0.0572984	0.0409672	0.000515685	0.000368704	0.238411	2.44174e-09	2.44175e-09	1	0	0	1	0	0
ACGACGC	79	341	7	139.62	211195745	151	195278380	2387	4.31646	0.565822	2.44234	1.74623	0.0170964	0.0122236	0.200101	8.09505e-08	8.09508e-08	1	0	0	1	0	0
ACGACGCGCAT	2	8	11	139.62	211195745	151	195278380	88	4	0.0143246	0.0572984	0.0409672	0.000630282	0.000450639	0.291391	2.98435e-09	2.98436e-09	1	0	0	1	0	0
ACGACGG	16	68	7	139.62	211195745	151	195278380	476	4.25	0.114597	0.487036	0.348221	0.00340925	0.00243755	0.19702	1.61426e-08	1.61427e-08	1	0	0	1	0	0
ACGACGTG	38	164	8	139.62	211195745	151	195278380	1312	4.31579	0.272167	1.17462	0.839827	0.00939693	0.00671861	0.228651	4.4494e-08	4.44941e-08	1	0	0	1	0	0
ACGACT	228	1428	6	139.62	211195745	151	195278380	8568	6.26316	1.633	10.2278	7.31264	0.0613666	0.0438758	0.248867	2.90567e-07	2.90568e-07	1	0	0	1	0	0
ACGACTCCGCG	69	324	11	139.62	211195745	151	195278380	3564	4.69565	0.494199	2.32058	1.65917	0.0255264	0.0182509	0.342067	1.20866e-07	1.20867e-07	1	0	0	1	0	0
ACGACTCCT	4	16	9	139.62	211195745	151	195278380	144	4	0.0286492	0.114597	0.0819343	0.00103137	0.000737409	0.238411	4.88348e-09	4.8835e-09	1	0	0	1	0	0
ACGACTCGCT	78	358	10	139.62	211195745	151	195278380	3580	4.58974	0.558659	2.5641	1.83328	0.025641	0.0183328	0.303957	1.21409e-07	1.21409e-07	1	0	0	1	0	0
ACGACTG	4	16	7	139.62	211195745	151	195278380	112	4	0.0286492	0.114597	0.0819343	0.000802177	0.00057354	0.18543	3.79826e-09	3.79828e-09	1	0	0	1	0	0
ACGAG	1169	6743	5	139.62	211195745	151	195278380	33715	5.76818	8.37273	48.2954	34.5302	0.241477	0.172651	0.190999	1.14338e-06	1.14338e-06	1	0	0	1	0	0
ACGAGAG	319	2143	7	139.62	211195745	151	195278380	15001	6.71787	2.28477	15.3488	10.9741	0.107442	0.0768185	0.311424	5.0873e-07	5.08732e-07	1	0	0	1	0	0
ACGAGAGAG	369	1790	9	139.62	211195745	151	195278380	16110	4.85095	2.64289	12.8205	9.1664	0.115385	0.0824976	0.289129	5.4634e-07	5.46342e-07	1	0	0	1	0	0
ACGAGAGAGGAGT	132	585	13	139.62	211195745	151	195278380	7605	4.43182	0.945423	4.18994	2.99572	0.0544693	0.0389444	0.381547	2.57909e-07	2.5791e-07	1	0	0	1	0	0
ACGAGAT	431	3446	7	139.62	211195745	151	195278380	24122	7.99536	3.08695	24.6813	17.6466	0.172769	0.123526	0.370646	8.18051e-07	8.18054e-07	1	0	0	1	0	0
ACGAGATGG	64	264	9	139.62	211195745	151	195278380	2376	4.125	0.458387	1.89085	1.35192	0.0170176	0.0121672	0.245861	8.05775e-08	8.05778e-08	1	0	0	1	0	0
ACGAGC	130	620	6	139.62	211195745	151	195278380	3720	4.76923	0.931099	4.44062	3.17495	0.0266437	0.0190497	0.189506	1.26157e-07	1.26157e-07	1	0	0	1	0	0
ACGAGCACGCGG	4	16	12	139.62	211195745	151	195278380	192	4	0.0286492	0.114597	0.0819343	0.00137516	0.000983212	0.317881	6.51131e-09	6.51134e-09	1	0	0	1	0	0
ACGAGCAGT	2	10	9	139.62	211195745	151	195278380	90	5	0.0143246	0.071623	0.0512089	0.000644607	0.000460881	0.298013	3.05218e-09	3.05219e-09	1	0	0	1	0	0
ACGAGCC	143	870	7	139.62	211195745	151	195278380	6090	6.08392	1.02421	6.2312	4.45518	0.0436184	0.0311862	0.282036	2.06531e-07	2.06531e-07	1	0	0	1	0	0
ACGAGCCTGG	347	1595	10	139.62	211195745	151	195278380	15950	4.59654	2.48532	11.4239	8.16783	0.114239	0.0816783	0.304407	5.40914e-07	5.40916e-07	1	0	0	1	0	0
ACGAGCG	18	72	7	139.62	211195745	151	195278380	504	4	0.128921	0.515685	0.368704	0.0036098	0.00258093	0.18543	1.70922e-08	1.70923e-08	1	0	0	1	0	0
ACGAGCT	32	187	7	139.62	211195745	151	195278380	1309	5.84375	0.229194	1.33935	0.957607	0.00937545	0.00670325	0.270902	4.43922e-08	4.43924e-08	1	0	0	1	0	0
ACGAGG	720	3297	6	139.62	211195745	151	195278380	19782	4.57917	5.15685	23.6141	16.8836	0.141685	0.101302	0.181954	6.70868e-07	6.70871e-07	1	0	0	1	0	0
ACGAGGAGGAG	31	126	11	139.62	211195745	151	195278380	1386	4.06452	0.222031	0.90245	0.645233	0.00992694	0.00709756	0.296091	4.70035e-08	4.70037e-08	1	0	0	1	0	0
ACGAGGATCG	295	1361	10	139.62	211195745	151	195278380	13610	4.61356	2.11288	9.74789	6.96954	0.0974789	0.0696954	0.305534	4.61557e-07	4.61559e-07	1	0	0	1	0	0
ACGAGGC	27	108	7	139.62	211195745	151	195278380	756	4	0.193382	0.773528	0.553057	0.0054147	0.0038714	0.18543	2.56383e-08	2.56384e-08	1	0	0	1	0	0
ACGAGGG	40	180	7	139.62	211195745	151	195278380	1260	4.5	0.286492	1.28921	0.921761	0.0090245	0.00645233	0.208609	4.27305e-08	4.27306e-08	1	0	0	1	0	0
ACGAGGGCG	4	16	9	139.62	211195745	151	195278380	144	4	0.0286492	0.114597	0.0819343	0.00103137	0.000737409	0.238411	4.88348e-09	4.8835e-09	1	0	0	1	0	0
ACGAGT	38	161	6	139.62	211195745	151	195278380	966	4.23684	0.272167	1.15313	0.824464	0.00691878	0.00494678	0.168351	3.276e-08	3.27602e-08	1	0	0	1	0	0
ACGAGTC	94	492	7	139.62	211195745	151	195278380	3444	5.23404	0.673256	3.52385	2.51948	0.024667	0.0176364	0.242638	1.16797e-07	1.16797e-07	1	0	0	1	0	0
ACGAGTCGGAG	16	64	11	139.62	211195745	151	195278380	704	4	0.114597	0.458387	0.327737	0.00504226	0.00360511	0.291391	2.38748e-08	2.38749e-08	1	0	0	1	0	0
ACGAGTG	38	202	7	139.62	211195745	151	195278380	1414	5.31579	0.272167	1.44678	1.03442	0.0101275	0.00724094	0.246427	4.79531e-08	4.79533e-08	1	0	0	1	0	0
ACGAT	85	507	5	139.62	211195745	151	195278380	2535	5.96471	0.608795	3.63128	2.59629	0.0181564	0.0129815	0.197507	8.59697e-08	8.597e-08	1	0	0	1	0	0
ACGATACGC	70	314	9	139.62	211195745	151	195278380	2826	4.48571	0.501361	2.24896	1.60796	0.0202407	0.0144716	0.26736	9.58384e-08	9.58387e-08	1	0	0	1	0	0
ACGATAGCG	7	30	9	139.62	211195745	151	195278380	270	4.28571	0.0501361	0.214869	0.153627	0.00193382	0.00138264	0.25544	9.15653e-09	9.15657e-09	1	0	0	1	0	0
ACGATC	248	1936	6	139.62	211195745	151	195278380	11616	7.80645	1.77625	13.8662	9.91405	0.0831972	0.0594843	0.31019	3.93934e-07	3.93936e-07	1	0	0	1	0	0
ACGATCC	38	220	7	139.62	211195745	151	195278380	1540	5.78947	0.272167	1.57571	1.1266	0.0110299	0.00788618	0.268386	5.22261e-08	5.22263e-08	1	0	0	1	0	0
ACGATCGC	2	8	8	139.62	211195745	151	195278380	64	4	0.0143246	0.0572984	0.0409672	0.000458387	0.000327737	0.211921	2.17044e-09	2.17045e-09	1	0	0	1	0	0
ACGATG	3925	31424	6	139.62	211195745	151	195278380	188544	8.00611	28.112	225.068	160.919	1.35041	0.965514	0.318124	6.39411e-06	6.39413e-06	1	0	0	1	0	0
ACGATGC	120	644	7	139.62	211195745	151	195278380	4508	5.36667	0.859476	4.61252	3.29786	0.0322876	0.023085	0.248786	1.5288e-07	1.52881e-07	1	0	0	1	0	0
ACGATGCC	12	58	8	139.62	211195745	151	195278380	464	4.83333	0.0859476	0.415413	0.297012	0.00332331	0.0023761	0.256071	1.57357e-08	1.57357e-08	1	0	0	1	0	0
ACGATGG	2	8	7	139.62	211195745	151	195278380	56	4	0.0143246	0.0572984	0.0409672	0.000401089	0.00028677	0.18543	1.89913e-09	1.89914e-09	1	0	0	1	0	0
ACGC	11937	89064	4	139.62	211195745	151	195278380	356256	7.46117	85.4963	637.903	456.087	2.55161	1.82435	0.197647	1.20817e-05	1.20818e-05	1	0	0	0	0	0
ACGCACGG	262	1343	8	139.62	211195745	151	195278380	10744	5.12595	1.87652	9.61897	6.87736	0.0769517	0.0550189	0.271574	3.64362e-07	3.64364e-07	1	0	0	1	0	0
ACGCACTC	115	473	8	139.62	211195745	151	195278380	3784	4.11304	0.823664	3.38777	2.42218	0.0271021	0.0193775	0.21791	1.28327e-07	1.28328e-07	1	0	0	1	0	0
ACGCAG	315	1995	6	139.62	211195745	151	195278380	11970	6.33333	2.25612	14.2888	10.2162	0.0857327	0.0612971	0.251656	4.0594e-07	4.05941e-07	1	0	0	1	0	0
ACGCAGC	12	48	7	139.62	211195745	151	195278380	336	4	0.0859476	0.34379	0.245803	0.00240653	0.00172062	0.18543	1.13948e-08	1.13948e-08	1	0	0	1	0	0
ACGCAGG	70	500	7	139.62	211195745	151	195278380	3500	7.14286	0.501361	3.58115	2.56045	0.025068	0.0179231	0.331126	1.18696e-07	1.18696e-07	1	0	0	1	0	0
ACGCAGGC	656	3649	8	139.62	211195745	151	195278380	29192	5.5625	4.69847	26.1352	18.6861	0.209082	0.149489	0.294702	9.89991e-07	9.89994e-07	1	0	0	1	0	0
ACGCAT	19	100	6	139.62	211195745	151	195278380	600	5.26316	0.136084	0.71623	0.512089	0.00429738	0.00307254	0.209132	2.03478e-08	2.03479e-08	1	0	0	1	0	0
ACGCATC	52	240	7	139.62	211195745	151	195278380	1680	4.61538	0.372439	1.71895	1.22901	0.0120327	0.0086031	0.213958	5.6974e-08	5.69742e-08	1	0	0	1	0	0
ACGCC	260	1827	5	139.62	211195745	151	195278380	9135	7.02692	1.8622	13.0855	9.35587	0.0654276	0.0467794	0.23268	3.09796e-07	3.09797e-07	1	0	0	1	0	0
ACGCCC	8	40	6	139.62	211195745	151	195278380	240	5	0.0572984	0.286492	0.204836	0.00171895	0.00122901	0.198675	8.13914e-09	8.13917e-09	1	0	0	1	0	0
ACGCCCG	46	211	7	139.62	211195745	151	195278380	1477	4.58696	0.329466	1.51124	1.08051	0.0105787	0.00756356	0.21264	5.00896e-08	5.00898e-08	1	0	0	1	0	0
ACGCCCGATGC	44	177	11	139.62	211195745	151	195278380	1947	4.02273	0.315141	1.26773	0.906398	0.013945	0.00997038	0.293046	6.60288e-08	6.6029e-08	1	0	0	1	0	0
ACGCCCTCG	2	10	9	139.62	211195745	151	195278380	90	5	0.0143246	0.071623	0.0512089	0.000644607	0.000460881	0.298013	3.05218e-09	3.05219e-09	1	0	0	1	0	0
ACGCCG	1087	5088	6	139.62	211195745	151	195278380	30528	4.68077	7.78542	36.4418	26.0551	0.218651	0.156331	0.185991	1.0353e-06	1.0353e-06	1	0	0	1	0	0
ACGCCGAGTCG	22	94	11	139.62	211195745	151	195278380	1034	4.27273	0.157571	0.673256	0.481364	0.00740582	0.00529501	0.311258	3.50661e-08	3.50663e-08	1	0	0	1	0	0
ACGCCGC	41	190	7	139.62	211195745	151	195278380	1330	4.63415	0.293654	1.36084	0.97297	0.00952586	0.00681079	0.214828	4.51044e-08	4.51046e-08	1	0	0	1	0	0
ACGCCGGATCG	8	32	11	139.62	211195745	151	195278380	352	4	0.0572984	0.229194	0.163869	0.00252113	0.00180255	0.291391	1.19374e-08	1.19374e-08	1	0	0	1	0	0
ACGCCGT	2	8	7	139.62	211195745	151	195278380	56	4	0.0143246	0.0572984	0.0409672	0.000401089	0.00028677	0.18543	1.89913e-09	1.89914e-09	1	0	0	1	0	0
ACGCCT	56	232	6	139.62	211195745	151	195278380	1392	4.14286	0.401089	1.66165	1.18805	0.00996992	0.00712829	0.164617	4.7207e-08	4.72072e-08	1	0	0	1	0	0
ACGCCTC	1	4	7	139.62	211195745	151	195278380	28	4	0.0071623	0.0286492	0.0204836	0.000200544	0.000143385	0.18543	9.49566e-10	9.4957e-10	1	0	0	1	0	0
ACGCCTCATG	2	8	10	139.62	211195745	151	195278380	80	4	0.0143246	0.0572984	0.0409672	0.000572984	0.000409672	0.264901	2.71305e-09	2.71306e-09	1	0	0	1	0	0
ACGCCTGCC	2	8	9	139.62	211195745	151	195278380	72	4	0.0143246	0.0572984	0.0409672	0.000515685	0.000368704	0.238411	2.44174e-09	2.44175e-09	1	0	0	1	0	0
ACGCG	366	1992	5	139.62	211195745	151	195278380	9960	5.44262	2.6214	14.2673	10.2008	0.0713365	0.0510041	0.180219	3.37774e-07	3.37776e-07	1	0	0	1	0	0
ACGCGAG	99	419	7	139.62	211195745	151	195278380	2933	4.23232	0.709067	3.001	2.14565	0.021007	0.0150196	0.1962	9.94671e-08	9.94674e-08	1	0	0	1	0	0
ACGCGAGAG	933	5117	9	139.62	211195745	151	195278380	46053	5.48446	6.68242	36.6495	26.2036	0.329845	0.235833	0.326888	1.5618e-06	1.56181e-06	1	0	0	1	0	0
ACGCGAGAGG	239	1175	10	139.62	211195745	151	195278380	11750	4.91632	1.71179	8.4157	6.01705	0.084157	0.0601705	0.325584	3.98479e-07	3.9848e-07	1	0	0	1	0	0
ACGCGAT	18	72	7	139.62	211195745	151	195278380	504	4	0.128921	0.515685	0.368704	0.0036098	0.00258093	0.18543	1.70922e-08	1.70923e-08	1	0	0	1	0	0
ACGCGC	88	422	6	139.62	211195745	151	195278380	2532	4.79545	0.630282	3.02249	2.16102	0.0181349	0.0129661	0.190548	8.58679e-08	8.58682e-08	1	0	0	1	0	0
ACGCGCC	19	82	7	139.62	211195745	151	195278380	574	4.31579	0.136084	0.587308	0.419913	0.00411116	0.00293939	0.20007	1.94661e-08	1.94662e-08	1	0	0	1	0	0
ACGCGCCACT	22	98	10	139.62	211195745	151	195278380	980	4.45455	0.157571	0.701905	0.501848	0.00701905	0.00501848	0.295003	3.32348e-08	3.32349e-08	1	0	0	1	0	0
ACGCGCG	28	112	7	139.62	211195745	151	195278380	784	4	0.200544	0.802177	0.57354	0.00561524	0.00401478	0.18543	2.65879e-08	2.6588e-08	1	0	0	1	0	0
ACGCGCGAGT	2	10	10	139.62	211195745	151	195278380	100	5	0.0143246	0.071623	0.0512089	0.00071623	0.000512089	0.331126	3.39131e-09	3.39132e-09	1	0	0	1	0	0
ACGCGCT	32	136	7	139.62	211195745	151	195278380	952	4.25	0.229194	0.974072	0.696442	0.00681851	0.00487509	0.19702	3.22852e-08	3.22854e-08	1	0	0	1	0	0
ACGCGG	36	144	6	139.62	211195745	151	195278380	864	4	0.257843	1.03137	0.737409	0.00618823	0.00442445	0.15894	2.93009e-08	2.9301e-08	1	0	0	1	0	0
ACGCGGC	28	112	7	139.62	211195745	151	195278380	784	4	0.200544	0.802177	0.57354	0.00561524	0.00401478	0.18543	2.65879e-08	2.6588e-08	1	0	0	1	0	0
ACGCGGCG	2	8	8	139.62	211195745	151	195278380	64	4	0.0143246	0.0572984	0.0409672	0.000458387	0.000327737	0.211921	2.17044e-09	2.17045e-09	1	0	0	1	0	0
ACGCGGCGG	4	16	9	139.62	211195745	151	195278380	144	4	0.0286492	0.114597	0.0819343	0.00103137	0.000737409	0.238411	4.88348e-09	4.8835e-09	1	0	0	1	0	0
ACGCGTC	29	116	7	139.62	211195745	151	195278380	812	4	0.207707	0.830827	0.594024	0.00581579	0.00415817	0.18543	2.75374e-08	2.75375e-08	1	0	0	1	0	0
ACGCT	12	60	5	139.62	211195745	151	195278380	300	5	0.0859476	0.429738	0.307254	0.00214869	0.00153627	0.165563	1.01739e-08	1.0174e-08	1	0	0	1	0	0
ACGCTC	129	767	6	139.62	211195745	151	195278380	4602	5.94574	0.923936	5.49348	3.92773	0.0329609	0.0235664	0.236254	1.56068e-07	1.56069e-07	1	0	0	1	0	0
ACGCTCC	92	424	7	139.62	211195745	151	195278380	2968	4.6087	0.658931	3.03681	2.17126	0.0212577	0.0151988	0.213648	1.00654e-07	1.00654e-07	1	0	0	1	0	0
ACGCTCCG	42	173	8	139.62	211195745	151	195278380	1384	4.11905	0.300817	1.23908	0.885915	0.00991262	0.00708732	0.218228	4.69357e-08	4.69359e-08	1	0	0	1	0	0
ACGCTCG	106	440	7	139.62	211195745	151	195278380	3080	4.15094	0.759204	3.15141	2.25319	0.0220599	0.0157724	0.192428	1.04452e-07	1.04453e-07	1	0	0	1	0	0
ACGCTCT	212	1285	7	139.62	211195745	151	195278380	8995	6.06132	1.51841	9.20355	6.58035	0.0644249	0.0460624	0.280988	3.05048e-07	3.05049e-07	1	0	0	1	0	0
ACGCTG	87	352	6	139.62	211195745	151	195278380	2112	4.04598	0.62312	2.52113	1.80255	0.0151268	0.0108153	0.160767	7.16244e-08	7.16247e-08	1	0	0	1	0	0
ACGCTGC	118	610	7	139.62	211195745	151	195278380	4270	5.16949	0.845151	4.369	3.12375	0.030583	0.0218662	0.239645	1.44809e-07	1.44809e-07	1	0	0	1	0	0
ACGG	288	2059	4	139.62	211195745	151	195278380	8236	7.14931	2.06274	14.7472	10.5439	0.0589887	0.0421757	0.189386	2.79308e-07	2.79309e-07	1	0	0	0	0	0
ACGGAG	2510	19056	6	139.62	211195745	151	195278380	114336	7.59203	17.9774	136.485	97.5838	0.818908	0.585503	0.30167	3.87749e-06	3.8775e-06	1	0	0	1	0	0
ACGGAGAG	3546	21653	8	139.62	211195745	151	195278380	173224	6.10632	25.3975	155.085	110.883	1.24068	0.887062	0.323513	5.87456e-06	5.87458e-06	1	0	0	1	0	0
ACGGAGAGAG	2869	14376	10	139.62	211195745	151	195278380	143760	5.01081	20.5486	102.965	73.618	1.02965	0.73618	0.331841	4.87534e-06	4.87536e-06	1	0	0	1	0	0
ACGGAGAGCT	16	64	10	139.62	211195745	151	195278380	640	4	0.114597	0.458387	0.327737	0.00458387	0.00327737	0.264901	2.17044e-08	2.17045e-08	1	0	0	1	0	0
ACGGAGC	182	1050	7	139.62	211195745	151	195278380	7350	5.76923	1.30354	7.52041	5.37694	0.0526429	0.0376386	0.267448	2.49261e-07	2.49262e-07	1	0	0	1	0	0
ACGGAT	57	277	6	139.62	211195745	151	195278380	1662	4.85965	0.408251	1.98396	1.41849	0.0119037	0.00851093	0.193099	5.63635e-08	5.63638e-08	1	0	0	1	0	0
ACGGC	181	1163	5	139.62	211195745	151	195278380	5815	6.42541	1.29638	8.32975	5.9556	0.0416488	0.029778	0.212762	1.97205e-07	1.97205e-07	1	0	0	1	0	0
ACGGCAG	25	116	7	139.62	211195745	151	195278380	812	4.64	0.179057	0.830827	0.594024	0.00581579	0.00415817	0.215099	2.75374e-08	2.75375e-08	1	0	0	1	0	0
ACGGCAT	14	63	7	139.62	211195745	151	195278380	441	4.5	0.100272	0.451225	0.322616	0.00315857	0.00225831	0.208609	1.49557e-08	1.49557e-08	1	0	0	1	0	0
ACGGCC	64	409	6	139.62	211195745	151	195278380	2454	6.39062	0.458387	2.92938	2.09445	0.0175763	0.0125667	0.253932	8.32227e-08	8.3223e-08	1	0	0	1	0	0
ACGGCCGATCCG	2	8	12	139.62	211195745	151	195278380	96	4	0.0143246	0.0572984	0.0409672	0.000687581	0.000491606	0.317881	3.25566e-09	3.25567e-09	1	0	0	1	0	0
ACGGCG	427	2009	6	139.62	211195745	151	195278380	12054	4.70492	3.0583	14.3891	10.2879	0.0863343	0.0617273	0.18695	4.08788e-07	4.0879e-07	1	0	0	1	0	0
ACGGCGACTG	338	1568	10	139.62	211195745	151	195278380	15680	4.63905	2.42086	11.2305	8.02956	0.112305	0.0802956	0.307222	5.31757e-07	5.31759e-07	1	0	0	1	0	0
ACGGCGAGAGC	16	64	11	139.62	211195745	151	195278380	704	4	0.114597	0.458387	0.327737	0.00504226	0.00360511	0.291391	2.38748e-08	2.38749e-08	1	0	0	1	0	0
ACGGCGAGG	261	1130	9	139.62	211195745	151	195278380	10170	4.3295	1.86936	8.0934	5.78661	0.0728406	0.0520795	0.25805	3.44896e-07	3.44897e-07	1	0	0	1	0	0
ACGGCGAGGC	22	88	10	139.62	211195745	151	195278380	880	4	0.157571	0.630282	0.450639	0.00630282	0.00450639	0.264901	2.98435e-08	2.98436e-08	1	0	0	1	0	0
ACGGCGC	34	175	7	139.62	211195745	151	195278380	1225	5.14706	0.243518	1.2534	0.896157	0.00877381	0.0062731	0.238605	4.15435e-08	4.15437e-08	1	0	0	1	0	0
ACGGCGG	12	58	7	139.62	211195745	151	195278380	406	4.83333	0.0859476	0.415413	0.297012	0.00290789	0.00207908	0.224062	1.37687e-08	1.37688e-08	1	0	0	1	0	0
ACGGCT	94	456	6	139.62	211195745	151	195278380	2736	4.85106	0.673256	3.26601	2.33513	0.019596	0.0140108	0.192758	9.27862e-08	9.27865e-08	1	0	0	1	0	0
ACGGCTC	19	76	7	139.62	211195745	151	195278380	532	4	0.136084	0.544335	0.389188	0.00381034	0.00272432	0.18543	1.80418e-08	1.80418e-08	1	0	0	1	0	0
ACGGG	158	918	5	139.62	211195745	151	195278380	4590	5.81013	1.13164	6.57499	4.70098	0.0328749	0.0235049	0.192388	1.55661e-07	1.55662e-07	1	0	0	1	0	0
ACGGGAG	28	138	7	139.62	211195745	151	195278380	966	4.92857	0.200544	0.988397	0.706683	0.00691878	0.00494678	0.228477	3.276e-08	3.27602e-08	1	0	0	1	0	0
ACGGGAGAG	488	2424	9	139.62	211195745	151	195278380	21816	4.96721	3.4952	17.3614	12.413	0.156253	0.111717	0.296059	7.39848e-07	7.39851e-07	1	0	0	1	0	0
ACGGGAGC	43	193	8	139.62	211195745	151	195278380	1544	4.48837	0.307979	1.38232	0.988333	0.0110586	0.00790666	0.237795	5.23618e-08	5.2362e-08	1	0	0	1	0	0
ACGGGATGG	2	8	9	139.62	211195745	151	195278380	72	4	0.0143246	0.0572984	0.0409672	0.000515685	0.000368704	0.238411	2.44174e-09	2.44175e-09	1	0	0	1	0	0
ACGGGC	34	140	6	139.62	211195745	151	195278380	840	4.11765	0.243518	1.00272	0.716925	0.00601633	0.00430155	0.163615	2.8487e-08	2.84871e-08	1	0	0	1	0	0
ACGGGCAT	51	211	8	139.62	211195745	151	195278380	1688	4.13725	0.365277	1.51124	1.08051	0.01209	0.00864407	0.219192	5.72453e-08	5.72455e-08	1	0	0	1	0	0
ACGGGCC	6	30	7	139.62	211195745	151	195278380	210	5	0.0429738	0.214869	0.153627	0.00150408	0.00107539	0.231788	7.12175e-09	7.12177e-09	1	0	0	1	0	0
ACGGGCCGCGC	2	8	11	139.62	211195745	151	195278380	88	4	0.0143246	0.0572984	0.0409672	0.000630282	0.000450639	0.291391	2.98435e-09	2.98436e-09	1	0	0	1	0	0
ACGGGCG	94	475	7	139.62	211195745	151	195278380	3325	5.05319	0.673256	3.40209	2.43242	0.0238146	0.017027	0.234254	1.12761e-07	1.12761e-07	1	0	0	1	0	0
ACGGGCGAGG	6	26	10	139.62	211195745	151	195278380	260	4.33333	0.0429738	0.18622	0.133143	0.0018622	0.00133143	0.286976	8.8174e-09	8.81743e-09	1	0	0	1	0	0
ACGGGCTGGCTG	1	5	12	139.62	211195745	151	195278380	60	5	0.0071623	0.0358115	0.0256045	0.000429738	0.000307254	0.397351	2.03478e-09	2.03479e-09	1	0	0	1	0	0
ACGGGG	104	451	6	139.62	211195745	151	195278380	2706	4.33654	0.744879	3.2302	2.30952	0.0193812	0.0138571	0.172313	9.17688e-08	9.17691e-08	1	0	0	1	0	0
ACGGGGAG	14	60	8	139.62	211195745	151	195278380	480	4.28571	0.100272	0.429738	0.307254	0.0034379	0.00245803	0.227058	1.62783e-08	1.62783e-08	1	0	0	1	0	0
ACGGGGATGC	43	177	10	139.62	211195745	151	195278380	1770	4.11628	0.307979	1.26773	0.906398	0.0126773	0.00906398	0.272601	6.00261e-08	6.00264e-08	1	0	0	1	0	0
ACGGGGC	36	162	7	139.62	211195745	151	195278380	1134	4.5	0.257843	1.16029	0.829585	0.00812205	0.00580709	0.208609	3.84574e-08	3.84576e-08	1	0	0	1	0	0
ACGGGGCAGT	237	950	10	139.62	211195745	151	195278380	9500	4.00844	1.69746	6.80418	4.86485	0.0680418	0.0486485	0.26546	3.22174e-07	3.22175e-07	1	0	0	1	0	0
ACGGGGCT	6	24	8	139.62	211195745	151	195278380	192	4	0.0429738	0.171895	0.122901	0.00137516	0.000983212	0.211921	6.51131e-09	6.51134e-09	1	0	0	1	0	0
ACGGGGG	3	12	7	139.62	211195745	151	195278380	84	4	0.0214869	0.0859476	0.0614507	0.000601633	0.000430155	0.18543	2.8487e-09	2.84871e-09	1	0	0	1	0	0
ACGT	85	510	4	139.62	211195745	151	195278380	2040	6	0.608795	3.65277	2.61166	0.0146111	0.0104466	0.15894	6.91827e-08	6.91829e-08	1	0	0	0	0	0
ACGTAG	2	8	6	139.62	211195745	151	195278380	48	4	0.0143246	0.0572984	0.0409672	0.00034379	0.000245803	0.15894	1.62783e-09	1.62783e-09	1	0	0	1	0	0
ACGTAGAGAG	38	214	10	139.62	211195745	151	195278380	2140	5.63158	0.272167	1.53273	1.09587	0.0153273	0.0109587	0.372952	7.2574e-08	7.25743e-08	1	0	0	1	0	0
ACGTAGC	2	16	7	139.62	211195745	151	195278380	112	8	0.0143246	0.114597	0.0819343	0.000802177	0.00057354	0.370861	3.79826e-09	3.79828e-09	1	0	0	1	0	0
ACGTAGCC	8	56	8	139.62	211195745	151	195278380	448	7	0.0572984	0.401089	0.28677	0.00320871	0.00229416	0.370861	1.51931e-08	1.51931e-08	1	0	0	1	0	0
ACGTAGCCAG	82	409	10	139.62	211195745	151	195278380	4090	4.9878	0.587308	2.92938	2.09445	0.0292938	0.0209445	0.330318	1.38704e-07	1.38705e-07	1	0	0	1	0	0
ACGTAGCGG	48	245	9	139.62	211195745	151	195278380	2205	5.10417	0.34379	1.75476	1.25462	0.0157929	0.0112916	0.304222	7.47783e-08	7.47786e-08	1	0	0	1	0	0
ACGTATGC	334	2204	8	139.62	211195745	151	195278380	17632	6.5988	2.39221	15.7857	11.2865	0.126286	0.0902916	0.349605	5.97955e-07	5.97958e-07	1	0	0	1	0	0
ACGTC	28	140	5	139.62	211195745	151	195278380	700	5	0.200544	1.00272	0.716925	0.00501361	0.00358463	0.165563	2.37392e-08	2.37392e-08	1	0	0	1	0	0
ACGTCC	246	1716	6	139.62	211195745	151	195278380	10296	6.97561	1.76193	12.2905	8.78746	0.073743	0.0527247	0.277177	3.49169e-07	3.4917e-07	1	0	0	1	0	0
ACGTCG	2	8	6	139.62	211195745	151	195278380	48	4	0.0143246	0.0572984	0.0409672	0.00034379	0.000245803	0.15894	1.62783e-09	1.62783e-09	1	0	0	1	0	0
ACGTCGC	3	12	7	139.62	211195745	151	195278380	84	4	0.0214869	0.0859476	0.0614507	0.000601633	0.000430155	0.18543	2.8487e-09	2.84871e-09	1	0	0	1	0	0
ACGTGC	6	24	6	139.62	211195745	151	195278380	144	4	0.0429738	0.171895	0.122901	0.00103137	0.000737409	0.15894	4.88348e-09	4.8835e-09	1	0	0	1	0	0
ACGTGCC	16	64	7	139.62	211195745	151	195278380	448	4	0.114597	0.458387	0.327737	0.00320871	0.00229416	0.18543	1.51931e-08	1.51931e-08	1	0	0	1	0	0
ACT	642	6955	3	139.62	211195745	151	195278380	20865	10.8333	4.5982	49.8138	35.6158	0.149441	0.106847	0.215232	7.07596e-07	7.07599e-07	1	0	0	0	0	0
ACTACTC	6	42	7	139.62	211195745	151	195278380	294	7	0.0429738	0.300817	0.215078	0.00210572	0.00150554	0.324503	9.97044e-09	9.97048e-09	1	0	0	1	0	0
ACTACTCG	68	286	8	139.62	211195745	151	195278380	2288	4.20588	0.487036	2.04842	1.46458	0.0163873	0.0117166	0.222828	7.75931e-08	7.75934e-08	1	0	0	1	0	0
ACTAG	42	264	5	139.62	211195745	151	195278380	1320	6.28571	0.300817	1.89085	1.35192	0.00945423	0.00675958	0.208136	4.47653e-08	4.47654e-08	1	0	0	1	0	0
ACTAGC	17	81	6	139.62	211195745	151	195278380	486	4.76471	0.121759	0.580146	0.414792	0.00348088	0.00248875	0.189326	1.64818e-08	1.64818e-08	1	0	0	1	0	0
ACTAGCC	22	102	7	139.62	211195745	151	195278380	714	4.63636	0.157571	0.730554	0.522331	0.00511388	0.00365632	0.214931	2.42139e-08	2.4214e-08	1	0	0	1	0	0
ACTATATGCT	50	202	10	139.62	211195745	151	195278380	2020	4.04	0.358115	1.44678	1.03442	0.0144678	0.0103442	0.26755	6.85044e-08	6.85047e-08	1	0	0	1	0	0
ACTATC	2	8	6	139.62	211195745	151	195278380	48	4	0.0143246	0.0572984	0.0409672	0.00034379	0.000245803	0.15894	1.62783e-09	1.62783e-09	1	0	0	1	0	0
ACTATG	24	130	6	139.62	211195745	151	195278380	780	5.41667	0.171895	0.931099	0.665716	0.00558659	0.0039943	0.215232	2.64522e-08	2.64523e-08	1	0	0	1	0	0
ACTC	3815	36361	4	139.62	211195745	151	195278380	145444	9.53106	27.3242	260.428	186.201	1.04171	0.744803	0.252478	4.93245e-06	4.93247e-06	1	0	0	0	0	0
ACTCACTCT	219	1137	9	139.62	211195745	151	195278380	10233	5.19178	1.56854	8.14353	5.82246	0.0732918	0.0524021	0.309444	3.47033e-07	3.47034e-07	1	0	0	1	0	0
ACTCAG	4398	37370	6	139.62	211195745	151	195278380	224220	8.49704	31.4998	267.655	191.368	1.60593	1.14821	0.337631	7.60399e-06	7.60402e-06	1	0	0	1	0	0
ACTCAGCC	143	594	8	139.62	211195745	151	195278380	4752	4.15385	1.02421	4.2544	3.04181	0.0340352	0.0243345	0.220071	1.61155e-07	1.61156e-07	1	0	0	1	0	0
ACTCAGCT	236	1189	8	139.62	211195745	151	195278380	9512	5.03814	1.6903	8.51597	6.08874	0.0681278	0.0487099	0.266921	3.22581e-07	3.22582e-07	1	0	0	1	0	0
ACTCAGG	10	40	7	139.62	211195745	151	195278380	280	4	0.071623	0.286492	0.204836	0.00200544	0.00143385	0.18543	9.49566e-09	9.4957e-09	1	0	0	1	0	0
ACTCAT	70	745	6	139.62	211195745	151	195278380	4470	10.6429	0.501361	5.33591	3.81507	0.0320155	0.0228904	0.422895	1.51591e-07	1.51592e-07	1	0	0	1	0	0
ACTCATC	4	20	7	139.62	211195745	151	195278380	140	5	0.0286492	0.143246	0.102418	0.00100272	0.000716925	0.231788	4.74783e-09	4.74785e-09	1	0	0	1	0	0
ACTCATGG	10	67	8	139.62	211195745	151	195278380	536	6.7	0.071623	0.479874	0.3431	0.00383899	0.0027448	0.354967	1.81774e-08	1.81775e-08	1	0	0	1	0	0
ACTCC	205	1941	5	139.62	211195745	151	195278380	9705	9.46829	1.46827	13.902	9.93966	0.0695101	0.0496983	0.31352	3.29126e-07	3.29128e-07	1	0	0	1	0	0
ACTCCAGGCCGC	6	24	12	139.62	211195745	151	195278380	288	4	0.0429738	0.171895	0.122901	0.00206274	0.00147482	0.317881	9.76697e-09	9.767e-09	1	0	0	1	0	0
ACTCCC	8	36	6	139.62	211195745	151	195278380	216	4.5	0.0572984	0.257843	0.184352	0.00154706	0.00110611	0.178808	7.32522e-09	7.32525e-09	1	0	0	1	0	0
ACTCCCC	2	10	7	139.62	211195745	151	195278380	70	5	0.0143246	0.071623	0.0512089	0.000501361	0.000358463	0.231788	2.37392e-09	2.37392e-09	1	0	0	1	0	0
ACTCCCG	175	1106	7	139.62	211195745	151	195278380	7742	6.32	1.2534	7.9215	5.66371	0.0554505	0.039646	0.29298	2.62555e-07	2.62556e-07	1	0	0	1	0	0
ACTCCCTC	849	4943	8	139.62	211195745	151	195278380	39544	5.82214	6.08079	35.4032	25.3126	0.283226	0.202501	0.308458	1.34106e-06	1.34106e-06	1	0	0	1	0	0
ACTCCG	534	3472	6	139.62	211195745	151	195278380	20832	6.50187	3.82467	24.8675	17.7797	0.149205	0.106678	0.258353	7.06477e-07	7.0648e-07	1	0	0	1	0	0
ACTCCGAT	15	99	8	139.62	211195745	151	195278380	792	6.6	0.107434	0.709067	0.506969	0.00567254	0.00405575	0.349669	2.68592e-08	2.68593e-08	1	0	0	1	0	0
ACTCCT	55	295	6	139.62	211195745	151	195278380	1770	5.36364	0.393926	2.11288	1.51066	0.0126773	0.00906398	0.213125	6.00261e-08	6.00264e-08	1	0	0	1	0	0
ACTCCTG	6	24	7	139.62	211195745	151	195278380	168	4	0.0429738	0.171895	0.122901	0.00120327	0.00086031	0.18543	5.6974e-09	5.69742e-09	1	0	0	1	0	0
ACTCCTGC	40	160	8	139.62	211195745	151	195278380	1280	4	0.286492	1.14597	0.819343	0.00916774	0.00655475	0.211921	4.34087e-08	4.34089e-08	1	0	0	1	0	0
ACTCG	233	1426	5	139.62	211195745	151	195278380	7130	6.12017	1.66882	10.2134	7.3024	0.0510672	0.036512	0.202655	2.418e-07	2.41801e-07	1	0	0	1	0	0
ACTCGAG	19	76	7	139.62	211195745	151	195278380	532	4	0.136084	0.544335	0.389188	0.00381034	0.00272432	0.18543	1.80418e-08	1.80418e-08	1	0	0	1	0	0
ACTCGAT	52	220	7	139.62	211195745	151	195278380	1540	4.23077	0.372439	1.57571	1.1266	0.0110299	0.00788618	0.196128	5.22261e-08	5.22263e-08	1	0	0	1	0	0
ACTCGC	279	1384	6	139.62	211195745	151	195278380	8304	4.96057	1.99828	9.91262	7.08732	0.0594757	0.0425239	0.197109	2.81614e-07	2.81615e-07	1	0	0	1	0	0
ACTCGCC	61	293	7	139.62	211195745	151	195278380	2051	4.80328	0.4369	2.09855	1.50042	0.0146899	0.010503	0.222669	6.95557e-08	6.9556e-08	1	0	0	1	0	0
ACTCGCCC	18	72	8	139.62	211195745	151	195278380	576	4	0.128921	0.515685	0.368704	0.00412548	0.00294964	0.211921	1.95339e-08	1.9534e-08	1	0	0	1	0	0
ACTCGCG	10	40	7	139.62	211195745	151	195278380	280	4	0.071623	0.286492	0.204836	0.00200544	0.00143385	0.18543	9.49566e-09	9.4957e-09	1	0	0	1	0	0
ACTCGCT	57	348	7	139.62	211195745	151	195278380	2436	6.10526	0.408251	2.49248	1.78207	0.0174474	0.0124745	0.283025	8.26123e-08	8.26126e-08	1	0	0	1	0	0
ACTCGG	59	318	6	139.62	211195745	151	195278380	1908	5.38983	0.422576	2.27761	1.62844	0.0136657	0.00977067	0.214165	6.47062e-08	6.47064e-08	1	0	0	1	0	0
ACTCGGATG	33	142	9	139.62	211195745	151	195278380	1278	4.30303	0.236356	1.01705	0.727167	0.00915342	0.0065445	0.256472	4.33409e-08	4.33411e-08	1	0	0	1	0	0
ACTCGGC	51	238	7	139.62	211195745	151	195278380	1666	4.66667	0.365277	1.70463	1.21877	0.0119324	0.00853141	0.216336	5.64992e-08	5.64994e-08	1	0	0	1	0	0
ACTCGGCGG	27	108	9	139.62	211195745	151	195278380	972	4	0.193382	0.773528	0.553057	0.00696175	0.00497751	0.238411	3.29635e-08	3.29636e-08	1	0	0	1	0	0
ACTCGGG	121	660	7	139.62	211195745	151	195278380	4620	5.45455	0.866638	4.72712	3.37979	0.0330898	0.0236585	0.25286	1.56678e-07	1.56679e-07	1	0	0	1	0	0
ACTCT	62	363	5	139.62	211195745	151	195278380	1815	5.85484	0.444062	2.59991	1.85888	0.0129996	0.00929442	0.193869	6.15522e-08	6.15525e-08	1	0	0	1	0	0
ACTCTAG	8	38	7	139.62	211195745	151	195278380	266	4.75	0.0572984	0.272167	0.194594	0.00190517	0.00136216	0.220199	9.02088e-09	9.02091e-09	1	0	0	1	0	0
ACTCTC	3090	26011	6	139.62	211195745	151	195278380	156066	8.4178	22.1315	186.299	133.2	1.11779	0.799198	0.334482	5.29268e-06	5.2927e-06	1	0	0	1	0	0
ACTCTCC	108	440	7	139.62	211195745	151	195278380	3080	4.07407	0.773528	3.15141	2.25319	0.0220599	0.0157724	0.188864	1.04452e-07	1.04453e-07	1	0	0	1	0	0
ACTCTCCGC	91	461	9	139.62	211195745	151	195278380	4149	5.06593	0.651769	3.30182	2.36073	0.0297164	0.0212466	0.301943	1.40705e-07	1.40706e-07	1	0	0	1	0	0
ACTCTCG	15	60	7	139.62	211195745	151	195278380	420	4	0.107434	0.429738	0.307254	0.00300817	0.00215078	0.18543	1.42435e-08	1.42435e-08	1	0	0	1	0	0
ACTCTCTC	8043	50049	8	139.62	211195745	151	195278380	400392	6.22268	57.6064	358.466	256.296	2.86773	2.05037	0.329678	1.35785e-05	1.35786e-05	1	0	0	1	0	0
ACTCTCTCC	211	1016	9	139.62	211195745	151	195278380	9144	4.81517	1.51124	7.27689	5.20283	0.065492	0.0468255	0.286997	3.10101e-07	3.10102e-07	1	0	0	1	0	0
ACTCTCTGCC	441	1801	10	139.62	211195745	151	195278380	18010	4.0839	3.15857	12.8993	9.22273	0.128993	0.0922273	0.270457	6.10775e-07	6.10777e-07	1	0	0	1	0	0
ACTCTG	375	2907	6	139.62	211195745	151	195278380	17442	7.752	2.68586	20.8208	14.8864	0.124925	0.0893186	0.308026	5.91512e-07	5.91514e-07	1	0	0	1	0	0
ACTG	11318	74214	4	139.62	211195745	151	195278380	296856	6.55717	81.0629	531.543	380.042	2.12617	1.52017	0.1737	1.00673e-05	1.00673e-05	1	0	0	0	0	0
ACTGAG	104	555	6	139.62	211195745	151	195278380	3330	5.33654	0.744879	3.97508	2.8421	0.0238505	0.0170526	0.212048	1.12931e-07	1.12931e-07	1	0	0	1	0	0
ACTGAGAG	144	711	8	139.62	211195745	151	195278380	5688	4.9375	1.03137	5.09239	3.64096	0.0407391	0.0291276	0.261589	1.92898e-07	1.92898e-07	1	0	0	1	0	0
ACTGAGAGAG	88	368	10	139.62	211195745	151	195278380	3680	4.18182	0.630282	2.63573	1.88449	0.0263573	0.0188449	0.276942	1.248e-07	1.24801e-07	1	0	0	1	0	0
ACTGAGGAG	54	216	9	139.62	211195745	151	195278380	1944	4	0.386764	1.54706	1.10611	0.0139235	0.00995502	0.238411	6.5927e-08	6.59273e-08	1	0	0	1	0	0
ACTGAT	4	16	6	139.62	211195745	151	195278380	96	4	0.0286492	0.114597	0.0819343	0.000687581	0.000491606	0.15894	3.25566e-09	3.25567e-09	1	0	0	1	0	0
ACTGCAGCC	36	146	9	139.62	211195745	151	195278380	1314	4.05556	0.257843	1.0457	0.747651	0.00941126	0.00672886	0.241722	4.45618e-08	4.4562e-08	1	0	0	1	0	0
ACTGCC	155	708	6	139.62	211195745	151	195278380	4248	4.56774	1.11016	5.07091	3.62559	0.0304254	0.0217536	0.1815	1.44063e-07	1.44063e-07	1	0	0	1	0	0
ACTGCCAT	2	8	8	139.62	211195745	151	195278380	64	4	0.0143246	0.0572984	0.0409672	0.000458387	0.000327737	0.211921	2.17044e-09	2.17045e-09	1	0	0	1	0	0
ACTGCCG	5	20	7	139.62	211195745	151	195278380	140	4	0.0358115	0.143246	0.102418	0.00100272	0.000716925	0.18543	4.74783e-09	4.74785e-09	1	0	0	1	0	0
ACTGCG	1180	8253	6	139.62	211195745	151	195278380	49518	6.99407	8.45151	59.1104	42.2627	0.354663	0.253576	0.27791	1.67931e-06	1.67931e-06	1	0	0	1	0	0
ACTGCGACTGCT	1	4	12	139.62	211195745	151	195278380	48	4	0.0071623	0.0286492	0.0204836	0.00034379	0.000245803	0.317881	1.62783e-09	1.62783e-09	1	0	0	1	0	0
ACTGCT	4472	42474	6	139.62	211195745	151	195278380	254844	9.49776	32.0298	304.211	217.505	1.82527	1.30503	0.377395	8.64254e-06	8.64258e-06	1	0	0	1	0	0
ACTGCTC	3	19	7	139.62	211195745	151	195278380	133	6.33333	0.0214869	0.136084	0.097297	0.000952586	0.000681079	0.293598	4.51044e-09	4.51046e-09	1	0	0	1	0	0
ACTGCTGCT	140	725	9	139.62	211195745	151	195278380	6525	5.17857	1.00272	5.19267	3.71265	0.046734	0.0334138	0.308657	2.21283e-07	2.21284e-07	1	0	0	1	0	0
ACTGG	160	938	5	139.62	211195745	151	195278380	4690	5.8625	1.14597	6.71824	4.8034	0.0335912	0.024017	0.194123	1.59052e-07	1.59053e-07	1	0	0	1	0	0
ACTGGAG	21	84	7	139.62	211195745	151	195278380	588	4	0.150408	0.601633	0.430155	0.00421143	0.00301109	0.18543	1.99409e-08	1.9941e-08	1	0	0	1	0	0
ACTGGCG	4	16	7	139.62	211195745	151	195278380	112	4	0.0286492	0.114597	0.0819343	0.000802177	0.00057354	0.18543	3.79826e-09	3.79828e-09	1	0	0	1	0	0
ACTGGCT	10	44	7	139.62	211195745	151	195278380	308	4.4	0.071623	0.315141	0.225319	0.00220599	0.00157724	0.203974	1.04452e-08	1.04453e-08	1	0	0	1	0	0
ACTGGG	115	780	6	139.62	211195745	151	195278380	4680	6.78261	0.823664	5.58659	3.9943	0.0335196	0.0239658	0.269508	1.58713e-07	1.58714e-07	1	0	0	1	0	0
ACTGGGAGAG	323	1778	10	139.62	211195745	151	195278380	17780	5.50464	2.31342	12.7346	9.10495	0.127346	0.0910495	0.364546	6.02975e-07	6.02977e-07	1	0	0	1	0	0
ACTGGGCGGAG	4	16	11	139.62	211195745	151	195278380	176	4	0.0286492	0.114597	0.0819343	0.00126056	0.000901277	0.291391	5.9687e-09	5.96872e-09	1	0	0	1	0	0
ACTGGGCTG	4	24	9	139.62	211195745	151	195278380	216	6	0.0286492	0.171895	0.122901	0.00154706	0.00110611	0.357616	7.32522e-09	7.32525e-09	1	0	0	1	0	0
AG	302888	5967169	2	139.62	211195745	151	195278380	11934338	19.7009	2169.37	42738.6	30557.2	85.4773	61.1145	0.260939	0.00040473	0.000404732	1	1	1	0	0	0
AGAGAGAGAGGGAGGC	18	78	16	139.62	211195745	151	195278380	1248	4.33333	0.128921	0.558659	0.39943	0.00893855	0.00639088	0.459161	4.23235e-08	4.23237e-08	1	0	0	1	0	0
AGAGAGAGGC	445	2097	10	139.62	211195745	151	195278380	20970	4.71236	3.18722	15.0193	10.7385	0.150193	0.107385	0.312077	7.11157e-07	7.1116e-07	1	0	0	1	0	0
AGAGAGAT	391	2673	8	139.62	211195745	151	195278380	21384	6.83632	2.80046	19.1448	13.6882	0.153159	0.109505	0.362189	7.25197e-07	7.252e-07	1	0	0	1	0	0
AGAGAGC	22	110	7	139.62	211195745	151	195278380	770	5	0.157571	0.787853	0.563298	0.00551497	0.00394309	0.231788	2.61131e-08	2.61132e-08	1	0	0	1	0	0
AGAGAGCG	2736	11343	8	139.62	211195745	151	195278380	90744	4.14583	19.596	81.2419	58.0863	0.649936	0.46469	0.219647	3.07741e-06	3.07742e-06	1	0	0	1	0	0
AGAGAGCGGG	414	1983	10	139.62	211195745	151	195278380	19830	4.78986	2.96519	14.2028	10.1547	0.142028	0.101547	0.317209	6.72496e-07	6.72499e-07	1	0	0	1	0	0
AGAGAGG	990	4811	7	139.62	211195745	151	195278380	33677	4.8596	7.09067	34.4578	24.6366	0.241205	0.172456	0.225279	1.14209e-06	1.1421e-06	1	0	0	1	0	0
AGAGAGGC	3422	21173	8	139.62	211195745	151	195278380	169384	6.18732	24.5094	151.647	108.425	1.21318	0.867398	0.327805	5.74433e-06	5.74436e-06	1	0	0	1	0	0
AGAGAGGCGG	992	4714	10	139.62	211195745	151	195278380	47140	4.75202	7.105	33.7631	24.1399	0.337631	0.241399	0.314703	1.59866e-06	1.59867e-06	1	0	0	1	0	0
AGAGAGGG	10620	46126	8	139.62	211195745	151	195278380	369008	4.34331	76.0636	330.368	236.206	2.64295	1.88965	0.230109	1.25142e-05	1.25142e-05	1	0	0	1	0	0
AGAGAGGGG	7	29	9	139.62	211195745	151	195278380	261	4.14286	0.0501361	0.207707	0.148506	0.00186936	0.00133655	0.246925	8.85131e-09	8.85135e-09	1	0	0	1	0	0
AGAGAT	354	3063	6	139.62	211195745	151	195278380	18378	8.65254	2.53545	21.9381	15.6853	0.131629	0.0941118	0.34381	6.23255e-07	6.23257e-07	1	0	0	1	0	0
AGAGATCAGAGCAGCCGC	8	34	18	139.62	211195745	151	195278380	612	4.25	0.0572984	0.243518	0.17411	0.00438333	0.00313399	0.506623	2.07548e-08	2.07549e-08	1	0	0	1	1	0
AGAGATCGG	10	56	9	139.62	211195745	151	195278380	504	5.6	0.071623	0.401089	0.28677	0.0036098	0.00258093	0.333775	1.70922e-08	1.70923e-08	1	0	0	1	0	0
AGAGATCGGG	12	61	10	139.62	211195745	151	195278380	610	5.08333	0.0859476	0.4369	0.312375	0.004369	0.00312375	0.336645	2.0687e-08	2.06871e-08	1	0	0	1	0	0
AGAGATG	16	64	7	139.62	211195745	151	195278380	448	4	0.114597	0.458387	0.327737	0.00320871	0.00229416	0.18543	1.51931e-08	1.51931e-08	1	0	0	1	0	0
AGAGATGG	12	60	8	139.62	211195745	151	195278380	480	5	0.0859476	0.429738	0.307254	0.0034379	0.00245803	0.264901	1.62783e-08	1.62783e-08	1	0	0	1	0	0
AGAGC	191	1171	5	139.62	211195745	151	195278380	5855	6.13089	1.368	8.38705	5.99657	0.0419353	0.0299828	0.20301	1.98561e-07	1.98562e-07	1	0	0	1	0	0
AGAGCATGG	189	986	9	139.62	211195745	151	195278380	8874	5.21693	1.35367	7.06203	5.0492	0.0635582	0.0454428	0.310943	3.00945e-07	3.00946e-07	1	0	0	1	0	0
AGAGCC	71	496	6	139.62	211195745	151	195278380	2976	6.98592	0.508523	3.5525	2.53996	0.021315	0.0152398	0.277586	1.00925e-07	1.00926e-07	1	0	0	1	0	0
AGAGCCAGGG	226	975	10	139.62	211195745	151	195278380	9750	4.31416	1.61868	6.98324	4.99287	0.0698324	0.0499287	0.285706	3.30653e-07	3.30654e-07	1	0	0	1	0	0
AGAGCCG	134	689	7	139.62	211195745	151	195278380	4823	5.14179	0.959748	4.93482	3.5283	0.0345438	0.0246981	0.238361	1.63563e-07	1.63563e-07	1	0	0	1	0	0
AGAGCG	641	3312	6	139.62	211195745	151	195278380	19872	5.16693	4.59103	23.7215	16.9604	0.142329	0.101762	0.205308	6.73921e-07	6.73923e-07	1	0	0	1	0	0
AGAGCGG	585	3952	7	139.62	211195745	151	195278380	27664	6.75556	4.18994	28.3054	20.2378	0.198138	0.141664	0.313171	9.38171e-07	9.38175e-07	1	0	0	1	0	0
AGAGCGGAGC	34	141	10	139.62	211195745	151	195278380	1410	4.14706	0.243518	1.00988	0.722046	0.0100988	0.00722046	0.27464	4.78174e-08	4.78176e-08	1	0	0	1	0	0
AGAGCGGG	178	750	8	139.62	211195745	151	195278380	6000	4.21348	1.27489	5.37172	3.84067	0.0429738	0.0307254	0.223231	2.03478e-07	2.03479e-07	1	0	0	1	0	0
AGAGCGGGC	42	199	9	139.62	211195745	151	195278380	1791	4.7381	0.300817	1.4253	1.01906	0.0128277	0.00917152	0.282403	6.07383e-08	6.07386e-08	1	0	0	1	0	0
AGAGCTC	8	32	7	139.62	211195745	151	195278380	224	4	0.0572984	0.229194	0.163869	0.00160435	0.00114708	0.18543	7.59653e-09	7.59656e-09	1	0	0	1	0	0
AGAGCTGG	12	48	8	139.62	211195745	151	195278380	384	4	0.0859476	0.34379	0.245803	0.00275032	0.00196642	0.211921	1.30226e-08	1.30227e-08	1	0	0	1	0	0
AGAGG	3004	16631	5	139.62	211195745	151	195278380	83155	5.53628	21.5155	119.116	85.1656	0.595581	0.425828	0.183321	2.82004e-06	2.82005e-06	1	0	0	1	0	0
AGAGGAT	38	205	7	139.62	211195745	151	195278380	1435	5.39474	0.272167	1.46827	1.04978	0.0102779	0.00734848	0.250087	4.86653e-08	4.86655e-08	1	0	0	1	0	0
AGAGGC	2291	18816	6	139.62	211195745	151	195278380	112896	8.21301	16.4088	134.766	96.3548	0.808595	0.578129	0.326345	3.82865e-06	3.82867e-06	1	0	0	1	0	0
AGAGGCG	81	386	7	139.62	211195745	151	195278380	2702	4.76543	0.580146	2.76465	1.97667	0.0193525	0.0138367	0.220914	9.16331e-08	9.16335e-08	1	0	0	1	0	0
AGAGGCGC	58	272	8	139.62	211195745	151	195278380	2176	4.68966	0.415413	1.94814	1.39288	0.0155852	0.0111431	0.248459	7.37949e-08	7.37951e-08	1	0	0	1	0	0
AGAGGCGG	791	4492	8	139.62	211195745	151	195278380	35936	5.67889	5.66538	32.173	23.0031	0.257384	0.184024	0.300868	1.2187e-06	1.21871e-06	1	0	0	1	0	0
AGAGGG	7480	38889	6	139.62	211195745	151	195278380	233334	5.19906	53.574	278.535	199.146	1.67121	1.19488	0.206585	7.91307e-06	7.9131e-06	1	0	0	1	0	0
AGAGGGAGGAT	50	209	11	139.62	211195745	151	195278380	2299	4.18	0.358115	1.49692	1.07027	0.0164661	0.0117729	0.304503	7.79662e-08	7.79665e-08	1	0	0	1	0	0
AGAGGGG	3	14	7	139.62	211195745	151	195278380	98	4.66667	0.0214869	0.100272	0.0716925	0.000701905	0.000501848	0.216336	3.32348e-09	3.32349e-09	1	0	0	1	0	0
AGAT	1047	7669	4	139.62	211195745	151	195278380	30676	7.32474	7.49893	54.9277	39.2721	0.219711	0.157089	0.194033	1.04032e-06	1.04032e-06	1	0	0	0	0	0
AGATAT	10	40	6	139.62	211195745	151	195278380	240	4	0.071623	0.286492	0.204836	0.00171895	0.00122901	0.15894	8.13914e-09	8.13917e-09	1	0	0	1	0	0
AGATC	31	205	5	139.62	211195745	151	195278380	1025	6.6129	0.222031	1.46827	1.04978	0.00734136	0.00524892	0.21897	3.47609e-08	3.4761e-08	1	0	0	1	0	0
AGATCAGCG	4	18	9	139.62	211195745	151	195278380	162	4.5	0.0286492	0.128921	0.0921761	0.00116029	0.000829585	0.268212	5.49392e-09	5.49394e-09	1	0	0	1	0	0
AGATCATC	29	131	8	139.62	211195745	151	195278380	1048	4.51724	0.207707	0.938261	0.670837	0.00750609	0.0053667	0.239324	3.55409e-08	3.5541e-08	1	0	0	1	0	0
AGATCC	48	321	6	139.62	211195745	151	195278380	1926	6.6875	0.34379	2.2991	1.64381	0.0137946	0.00986284	0.265728	6.53166e-08	6.53168e-08	1	0	0	1	0	0
AGATCCG	37	173	7	139.62	211195745	151	195278380	1211	4.67568	0.265005	1.23908	0.885915	0.00867354	0.0062014	0.216753	4.10687e-08	4.10689e-08	1	0	0	1	0	0
AGATCG	420	2017	6	139.62	211195745	151	195278380	12102	4.80238	3.00817	14.4464	10.3288	0.0866781	0.0619731	0.190823	4.10416e-07	4.10418e-07	1	0	0	1	0	0
AGATCGG	18	107	7	139.62	211195745	151	195278380	749	5.94444	0.128921	0.766366	0.547936	0.00536456	0.00383555	0.27557	2.54009e-08	2.5401e-08	1	0	0	1	0	0
AGATCGGAGG	4	34	10	139.62	211195745	151	195278380	340	8.5	0.0286492	0.243518	0.17411	0.00243518	0.0017411	0.562914	1.15304e-08	1.15305e-08	1	0	0	1	1	0
AGATCGGAT	2	12	9	139.62	211195745	151	195278380	108	6	0.0143246	0.0859476	0.0614507	0.000773528	0.000553057	0.357616	3.66261e-09	3.66263e-09	1	0	0	1	0	0
AGATCT	6	38	6	139.62	211195745	151	195278380	228	6.33333	0.0429738	0.272167	0.194594	0.001633	0.00116756	0.251656	7.73218e-09	7.73221e-09	1	0	0	1	0	0
AGATG	22	262	5	139.62	211195745	151	195278380	1310	11.9091	0.157571	1.87652	1.34167	0.00938261	0.00670837	0.394341	4.44261e-08	4.44263e-08	1	0	0	1	0	0
AGATGC	50	200	6	139.62	211195745	151	195278380	1200	4	0.358115	1.43246	1.02418	0.00859476	0.00614507	0.15894	4.06957e-08	4.06959e-08	1	0	0	1	0	0
AGATGCCG	2579	14035	8	139.62	211195745	151	195278380	112280	5.44203	18.4716	100.523	71.8718	0.804183	0.574974	0.28832	3.80776e-06	3.80778e-06	1	0	0	1	0	0
AGATGCG	38	182	7	139.62	211195745	151	195278380	1274	4.78947	0.272167	1.30354	0.932003	0.00912477	0.00652402	0.222029	4.32053e-08	4.32054e-08	1	0	0	1	0	0
AGATGCT	12	48	7	139.62	211195745	151	195278380	336	4	0.0859476	0.34379	0.245803	0.00240653	0.00172062	0.18543	1.13948e-08	1.13948e-08	1	0	0	1	0	0
AGATGG	60	437	6	139.62	211195745	151	195278380	2622	7.28333	0.429738	3.12992	2.23783	0.0187795	0.013427	0.289404	8.89201e-08	8.89204e-08	1	0	0	1	0	0
AGATGGCGG	1530	9640	9	139.62	211195745	151	195278380	86760	6.30065	10.9583	69.0445	49.3654	0.621401	0.444289	0.375536	2.9423e-06	2.94231e-06	1	0	0	1	0	0
AGC	5702	54559	3	139.62	211195745	151	195278380	163677	9.5684	40.8394	390.768	279.391	1.1723	0.838173	0.190101	5.55079e-06	5.55081e-06	1	0	0	0	0	0
AGCAGCC	30	120	7	139.62	211195745	151	195278380	840	4	0.214869	0.859476	0.614507	0.00601633	0.00430155	0.18543	2.8487e-08	2.84871e-08	1	0	0	1	0	0
AGCAGCG	34	136	7	139.62	211195745	151	195278380	952	4	0.243518	0.974072	0.696442	0.00681851	0.00487509	0.18543	3.22852e-08	3.22854e-08	1	0	0	1	0	0
AGCAGG	623	4137	6	139.62	211195745	151	195278380	24822	6.64045	4.46211	29.6304	21.1851	0.177783	0.127111	0.263859	8.4179e-07	8.41794e-07	1	0	0	1	0	0
AGCAGGG	8	32	7	139.62	211195745	151	195278380	224	4	0.0572984	0.229194	0.163869	0.00160435	0.00114708	0.18543	7.59653e-09	7.59656e-09	1	0	0	1	0	0
AGCAT	4	36	5	139.62	211195745	151	195278380	180	9	0.0286492	0.257843	0.184352	0.00128921	0.000921761	0.298013	6.10435e-09	6.10438e-09	1	0	0	1	0	0
AGCATC	408	2092	6	139.62	211195745	151	195278380	12552	5.12745	2.92222	14.9835	10.7129	0.0899012	0.0642775	0.20374	4.25677e-07	4.25679e-07	1	0	0	1	0	0
AGCATCG	119	618	7	139.62	211195745	151	195278380	4326	5.19328	0.852313	4.4263	3.16471	0.0309841	0.022153	0.240748	1.46708e-07	1.46709e-07	1	0	0	1	0	0
AGCATCGGG	27	128	9	139.62	211195745	151	195278380	1152	4.74074	0.193382	0.916774	0.655475	0.00825097	0.00589927	0.282561	3.90679e-08	3.9068e-08	1	0	0	1	0	0
AGCATG	259	2095	6	139.62	211195745	151	195278380	12570	8.0888	1.85504	15.005	10.7283	0.0900301	0.0643696	0.321409	4.26287e-07	4.26289e-07	1	0	0	1	0	0
AGCC	429	2892	4	139.62	211195745	151	195278380	11568	6.74126	3.07263	20.7134	14.8096	0.0828535	0.0592385	0.178576	3.92306e-07	3.92308e-07	1	0	0	0	0	0
AGCCAT	47	288	6	139.62	211195745	151	195278380	1728	6.12766	0.336628	2.06274	1.47482	0.0123765	0.00884891	0.243483	5.86018e-08	5.8602e-08	1	0	0	1	0	0
AGCCATC	4	16	7	139.62	211195745	151	195278380	112	4	0.0286492	0.114597	0.0819343	0.000802177	0.00057354	0.18543	3.79826e-09	3.79828e-09	1	0	0	1	0	0
AGCCC	7	40	5	139.62	211195745	151	195278380	200	5.71429	0.0501361	0.286492	0.204836	0.00143246	0.00102418	0.189215	6.78262e-09	6.78264e-09	1	0	0	1	0	0
AGCCCC	1	4	6	139.62	211195745	151	195278380	24	4	0.0071623	0.0286492	0.0204836	0.000171895	0.000122901	0.15894	8.13914e-10	8.13917e-10	1	0	0	1	0	0
AGCCCCG	4	16	7	139.62	211195745	151	195278380	112	4	0.0286492	0.114597	0.0819343	0.000802177	0.00057354	0.18543	3.79826e-09	3.79828e-09	1	0	0	1	0	0
AGCCCCGGC	2	8	9	139.62	211195745	151	195278380	72	4	0.0143246	0.0572984	0.0409672	0.000515685	0.000368704	0.238411	2.44174e-09	2.44175e-09	1	0	0	1	0	0
AGCCCG	174	828	6	139.62	211195745	151	195278380	4968	4.75862	1.24624	5.93038	4.2401	0.0355823	0.0254406	0.189084	1.6848e-07	1.68481e-07	1	0	0	1	0	0
AGCCCGC	12	52	7	139.62	211195745	151	195278380	364	4.33333	0.0859476	0.372439	0.266287	0.00260708	0.00186401	0.200883	1.23444e-08	1.23444e-08	1	0	0	1	0	0
AGCCCT	23	94	6	139.62	211195745	151	195278380	564	4.08696	0.164733	0.673256	0.481364	0.00403954	0.00288818	0.162396	1.9127e-08	1.9127e-08	1	0	0	1	0	0
AGCCCTG	13	70	7	139.62	211195745	151	195278380	490	5.38462	0.0931099	0.501361	0.358463	0.00350953	0.00250924	0.249618	1.66174e-08	1.66175e-08	1	0	0	1	0	0
AGCCG	277	1622	5	139.62	211195745	151	195278380	8110	5.8556	1.98396	11.6172	8.30609	0.0580862	0.0415305	0.193894	2.75035e-07	2.75036e-07	1	0	0	1	0	0
AGCCGAT	15	60	7	139.62	211195745	151	195278380	420	4	0.107434	0.429738	0.307254	0.00300817	0.00215078	0.18543	1.42435e-08	1.42435e-08	1	0	0	1	0	0
AGCCGC	658	3382	6	139.62	211195745	151	195278380	20292	5.13982	4.71279	24.2229	17.3189	0.145337	0.103913	0.204231	6.88164e-07	6.88167e-07	1	0	0	1	0	0
AGCCGCC	29	116	7	139.62	211195745	151	195278380	812	4	0.207707	0.830827	0.594024	0.00581579	0.00415817	0.18543	2.75374e-08	2.75375e-08	1	0	0	1	0	0
AGCCGCG	80	351	7	139.62	211195745	151	195278380	2457	4.3875	0.572984	2.51397	1.79743	0.0175978	0.012582	0.203394	8.33244e-08	8.33248e-08	1	0	0	1	0	0
AGCCGG	58	272	6	139.62	211195745	151	195278380	1632	4.68966	0.415413	1.94814	1.39288	0.0116889	0.0083573	0.186344	5.53461e-08	5.53464e-08	1	0	0	1	0	0
AGCCGGG	20	89	7	139.62	211195745	151	195278380	623	4.45	0.143246	0.637444	0.45576	0.00446211	0.00319032	0.206291	2.11278e-08	2.11279e-08	1	0	0	1	0	0
AGCCT	51	264	5	139.62	211195745	151	195278380	1320	5.17647	0.365277	1.89085	1.35192	0.00945423	0.00675958	0.171406	4.47653e-08	4.47654e-08	1	0	0	1	0	0
AGCCTC	53	306	6	139.62	211195745	151	195278380	1836	5.77358	0.379602	2.19166	1.56699	0.01315	0.00940196	0.229414	6.22644e-08	6.22647e-08	1	0	0	1	0	0
AGCCTCG	4	18	7	139.62	211195745	151	195278380	126	4.5	0.0286492	0.128921	0.0921761	0.00090245	0.000645233	0.208609	4.27305e-09	4.27306e-09	1	0	0	1	0	0
AGCCTG	686	5802	6	139.62	211195745	151	195278380	34812	8.45773	4.91334	41.5557	29.7114	0.249334	0.178269	0.336069	1.18058e-06	1.18059e-06	1	0	0	1	0	0
AGCCTGG	4	16	7	139.62	211195745	151	195278380	112	4	0.0286492	0.114597	0.0819343	0.000802177	0.00057354	0.18543	3.79826e-09	3.79828e-09	1	0	0	1	0	0
AGCCTGGGC	2	8	9	139.62	211195745	151	195278380	72	4	0.0143246	0.0572984	0.0409672	0.000515685	0.000368704	0.238411	2.44174e-09	2.44175e-09	1	0	0	1	0	0
AGCG	1739	10970	4	139.62	211195745	151	195278380	43880	6.30822	12.4552	78.5704	56.1762	0.314282	0.224705	0.167105	1.48811e-06	1.48811e-06	1	0	0	0	0	0
AGCGAGCGGCG	4	16	11	139.62	211195745	151	195278380	176	4	0.0286492	0.114597	0.0819343	0.00126056	0.000901277	0.291391	5.9687e-09	5.96872e-09	1	0	0	1	0	0
AGCGAGG	140	700	7	139.62	211195745	151	195278380	4900	5	1.00272	5.01361	3.58463	0.0350953	0.0250924	0.231788	1.66174e-07	1.66175e-07	1	0	0	1	0	0
AGCGAT	9	36	6	139.62	211195745	151	195278380	216	4	0.0644607	0.257843	0.184352	0.00154706	0.00110611	0.15894	7.32522e-09	7.32525e-09	1	0	0	1	0	0
AGCGATGC	20	82	8	139.62	211195745	151	195278380	656	4.1	0.143246	0.587308	0.419913	0.00469847	0.00335931	0.217219	2.2247e-08	2.22471e-08	1	0	0	1	0	0
AGCGC	19	99	5	139.62	211195745	151	195278380	495	5.21053	0.136084	0.709067	0.506969	0.00354534	0.00253484	0.172534	1.6787e-08	1.6787e-08	1	0	0	1	0	0
AGCGCC	12	48	6	139.62	211195745	151	195278380	288	4	0.0859476	0.34379	0.245803	0.00206274	0.00147482	0.15894	9.76697e-09	9.767e-09	1	0	0	1	0	0
AGCGCCC	2	14	7	139.62	211195745	151	195278380	98	7	0.0143246	0.100272	0.0716925	0.000701905	0.000501848	0.324503	3.32348e-09	3.32349e-09	1	0	0	1	0	0
AGCGCG	91	369	6	139.62	211195745	151	195278380	2214	4.05495	0.651769	2.64289	1.88961	0.0158573	0.0113377	0.161124	7.50836e-08	7.50838e-08	1	0	0	1	0	0
AGCGG	13	74	5	139.62	211195745	151	195278380	370	5.69231	0.0931099	0.53001	0.378946	0.00265005	0.00189473	0.188487	1.25478e-08	1.25479e-08	1	0	0	1	0	0
AGCGGC	175	743	6	139.62	211195745	151	195278380	4458	4.24571	1.2534	5.32159	3.80482	0.0319295	0.0228289	0.168704	1.51184e-07	1.51185e-07	1	0	0	1	0	0
AGCGGCG	42	176	7	139.62	211195745	151	195278380	1232	4.19048	0.300817	1.26056	0.901277	0.00882395	0.00630894	0.19426	4.17809e-08	4.17811e-08	1	0	0	1	0	0
AGCGGG	806	5203	6	139.62	211195745	151	195278380	31218	6.45533	5.77281	37.2654	26.644	0.223593	0.159864	0.256503	1.0587e-06	1.0587e-06	1	0	0	1	0	0
AGCGGGC	14	56	7	139.62	211195745	151	195278380	392	4	0.100272	0.401089	0.28677	0.00280762	0.00200739	0.18543	1.32939e-08	1.3294e-08	1	0	0	1	0	0
AGCGGGG	22	88	7	139.62	211195745	151	195278380	616	4	0.157571	0.630282	0.450639	0.00441198	0.00315447	0.18543	2.08905e-08	2.08905e-08	1	0	0	1	0	0
AGCTCC	125	620	6	139.62	211195745	151	195278380	3720	4.96	0.895287	4.44062	3.17495	0.0266437	0.0190497	0.197086	1.26157e-07	1.26157e-07	1	0	0	1	0	0
AGCTCCC	30	150	7	139.62	211195745	151	195278380	1050	5	0.214869	1.07434	0.768134	0.00752041	0.00537694	0.231788	3.56087e-08	3.56089e-08	1	0	0	1	0	0
AGCTCCG	6	24	7	139.62	211195745	151	195278380	168	4	0.0429738	0.171895	0.122901	0.00120327	0.00086031	0.18543	5.6974e-09	5.69742e-09	1	0	0	1	0	0
AGCTCCGATGC	38	152	11	139.62	211195745	151	195278380	1672	4	0.272167	1.08867	0.778376	0.0119754	0.00856214	0.291391	5.67027e-08	5.67029e-08	1	0	0	1	0	0
AGCTCG	9	36	6	139.62	211195745	151	195278380	216	4	0.0644607	0.257843	0.184352	0.00154706	0.00110611	0.15894	7.32522e-09	7.32525e-09	1	0	0	1	0	0
AGCTCGC	35	140	7	139.62	211195745	151	195278380	980	4	0.25068	1.00272	0.716925	0.00701905	0.00501848	0.18543	3.32348e-08	3.32349e-08	1	0	0	1	0	0
AGCTCGCC	14	62	8	139.62	211195745	151	195278380	496	4.42857	0.100272	0.444062	0.317495	0.0035525	0.00253996	0.234626	1.68209e-08	1.6821e-08	1	0	0	1	0	0
AGCTCGGC	12	52	8	139.62	211195745	151	195278380	416	4.33333	0.0859476	0.372439	0.266287	0.00297952	0.00213029	0.229581	1.41078e-08	1.41079e-08	1	0	0	1	0	0
AGCTGC	15	60	6	139.62	211195745	151	195278380	360	4	0.107434	0.429738	0.307254	0.00257843	0.00184352	0.15894	1.22087e-08	1.22088e-08	1	0	0	1	0	0
AGG	15267	135114	3	139.62	211195745	151	195278380	405342	8.85007	109.347	967.727	691.905	2.90318	2.07571	0.175829	1.37464e-05	1.37464e-05	1	1	0	0	0	0
AGGAGGATG	384	1608	9	139.62	211195745	151	195278380	14472	4.1875	2.75032	11.517	8.2344	0.103653	0.0741096	0.249586	4.9079e-07	4.90792e-07	1	0	0	1	0	0
AGGAGGATGG	4	27	10	139.62	211195745	151	195278380	270	6.75	0.0286492	0.193382	0.138264	0.00193382	0.00138264	0.44702	9.15653e-09	9.15657e-09	1	0	0	1	0	0
AGGAGGC	58	304	7	139.62	211195745	151	195278380	2128	5.24138	0.415413	2.17734	1.55675	0.0152414	0.0108973	0.242978	7.2167e-08	7.21673e-08	1	0	0	1	0	0
AGGAGGCC	45	236	8	139.62	211195745	151	195278380	1888	5.24444	0.322303	1.6903	1.20853	0.0135224	0.00966825	0.277851	6.40279e-08	6.40281e-08	1	0	0	1	0	0
AGGAGGG	48	195	7	139.62	211195745	151	195278380	1365	4.0625	0.34379	1.39665	0.998574	0.00977654	0.00699002	0.188328	4.62914e-08	4.62915e-08	1	0	0	1	0	0
AGGAT	34	207	5	139.62	211195745	151	195278380	1035	6.08824	0.243518	1.4826	1.06003	0.00741298	0.00530013	0.201597	3.51e-08	3.51002e-08	1	0	0	1	0	0
AGGATAT	14	66	7	139.62	211195745	151	195278380	462	4.71429	0.100272	0.472712	0.337979	0.00330898	0.00236585	0.218543	1.56678e-08	1.56679e-08	1	0	0	1	0	0
AGGATATG	16	95	8	139.62	211195745	151	195278380	760	5.9375	0.114597	0.680418	0.486485	0.00544335	0.00389188	0.31457	2.57739e-08	2.5774e-08	1	0	0	1	0	0
AGGATC	18	78	6	139.62	211195745	151	195278380	468	4.33333	0.128921	0.558659	0.39943	0.00335196	0.00239658	0.172185	1.58713e-08	1.58714e-08	1	0	0	1	0	0
AGGATCG	6	24	7	139.62	211195745	151	195278380	168	4	0.0429738	0.171895	0.122901	0.00120327	0.00086031	0.18543	5.6974e-09	5.69742e-09	1	0	0	1	0	0
AGGATG	225	1233	6	139.62	211195745	151	195278380	7398	5.48	1.61152	8.83111	6.31406	0.0529867	0.0378844	0.217748	2.50889e-07	2.5089e-07	1	0	0	1	0	0
AGGATGC	6	24	7	139.62	211195745	151	195278380	168	4	0.0429738	0.171895	0.122901	0.00120327	0.00086031	0.18543	5.6974e-09	5.69742e-09	1	0	0	1	0	0
AGGATGG	20	80	7	139.62	211195745	151	195278380	560	4	0.143246	0.572984	0.409672	0.00401089	0.0028677	0.18543	1.89913e-08	1.89914e-08	1	0	0	1	0	0
AGGC	373	2720	4	139.62	211195745	151	195278380	10880	7.29223	2.67154	19.4814	13.9288	0.0779258	0.0557153	0.193172	3.68974e-07	3.68976e-07	1	0	0	0	0	0
AGGCAT	16	90	6	139.62	211195745	151	195278380	540	5.625	0.114597	0.644607	0.460881	0.00386764	0.00276528	0.22351	1.83131e-08	1.83131e-08	1	0	0	1	0	0
AGGCATC	1149	7420	7	139.62	211195745	151	195278380	51940	6.45779	8.22948	53.1442	37.997	0.37201	0.265979	0.299368	1.76145e-06	1.76145e-06	1	0	0	1	0	0
AGGCATG	5	25	7	139.62	211195745	151	195278380	175	5	0.0358115	0.179057	0.128022	0.0012534	0.000896157	0.231788	5.93479e-09	5.93481e-09	1	0	0	1	0	0
AGGCCC	4	16	6	139.62	211195745	151	195278380	96	4	0.0286492	0.114597	0.0819343	0.000687581	0.000491606	0.15894	3.25566e-09	3.25567e-09	1	0	0	1	0	0
AGGCCG	2	8	6	139.62	211195745	151	195278380	48	4	0.0143246	0.0572984	0.0409672	0.00034379	0.000245803	0.15894	1.62783e-09	1.62783e-09	1	0	0	1	0	0
AGGCCTATCGG	26	104	11	139.62	211195745	151	195278380	1144	4	0.18622	0.744879	0.532573	0.00819367	0.0058583	0.291391	3.87966e-08	3.87967e-08	1	0	0	1	0	0
AGGCG	462	2825	5	139.62	211195745	151	195278380	14125	6.11472	3.30898	20.2335	14.4665	0.101167	0.0723326	0.202474	4.79022e-07	4.79024e-07	1	0	0	1	0	0
AGGCGC	10	40	6	139.62	211195745	151	195278380	240	4	0.071623	0.286492	0.204836	0.00171895	0.00122901	0.15894	8.13914e-09	8.13917e-09	1	0	0	1	0	0
AGGCGCG	81	337	7	139.62	211195745	151	195278380	2359	4.16049	0.580146	2.41369	1.72574	0.0168959	0.0120802	0.192871	8.00009e-08	8.00013e-08	1	0	0	1	0	0
AGGCGG	340	1807	6	139.62	211195745	151	195278380	10842	5.31471	2.43518	12.9423	9.25346	0.0776536	0.0555207	0.21118	3.67686e-07	3.67687e-07	1	0	0	1	0	0
AGGCGGC	5	23	7	139.62	211195745	151	195278380	161	4.6	0.0358115	0.164733	0.117781	0.00115313	0.000824464	0.213245	5.46001e-09	5.46003e-09	1	0	0	1	0	0
AGGCGGG	6	24	7	139.62	211195745	151	195278380	168	4	0.0429738	0.171895	0.122901	0.00120327	0.00086031	0.18543	5.6974e-09	5.69742e-09	1	0	0	1	0	0
AGGG	80	497	4	139.62	211195745	151	195278380	1988	6.2125	0.572984	3.55966	2.54508	0.0142386	0.0101803	0.16457	6.74192e-08	6.74195e-08	1	0	0	0	0	0
AGGGAT	2417	24373	6	139.62	211195745	151	195278380	146238	10.084	17.3113	174.567	124.812	1.0474	0.748869	0.400688	4.95938e-06	4.9594e-06	1	0	0	1	0	0
AGGGC	59	353	5	139.62	211195745	151	195278380	1765	5.98305	0.422576	2.52829	1.80768	0.0126415	0.00903838	0.198114	5.98566e-08	5.98568e-08	1	0	0	1	0	0
AGGGCATC	10	58	8	139.62	211195745	151	195278380	464	5.8	0.071623	0.415413	0.297012	0.00332331	0.0023761	0.307285	1.57357e-08	1.57357e-08	1	0	0	1	0	0
AGGGCCG	6	24	7	139.62	211195745	151	195278380	168	4	0.0429738	0.171895	0.122901	0.00120327	0.00086031	0.18543	5.6974e-09	5.69742e-09	1	0	0	1	0	0
AGGGCG	892	4623	6	139.62	211195745	151	195278380	27738	5.18274	6.38877	33.1113	23.6739	0.198668	0.142043	0.205937	9.40681e-07	9.40685e-07	1	0	0	1	0	0
AGGGCGC	14	70	7	139.62	211195745	151	195278380	490	5	0.100272	0.501361	0.358463	0.00350953	0.00250924	0.231788	1.66174e-08	1.66175e-08	1	0	0	1	0	0
AGGGCGG	2	8	7	139.62	211195745	151	195278380	56	4	0.0143246	0.0572984	0.0409672	0.000401089	0.00028677	0.18543	1.89913e-09	1.89914e-09	1	0	0	1	0	0
AGGGG	15	77	5	139.62	211195745	151	195278380	385	5.13333	0.107434	0.551497	0.394309	0.00275748	0.00197154	0.169978	1.30565e-08	1.30566e-08	1	0	0	1	0	0
AGGGGC	17	74	6	139.62	211195745	151	195278380	444	4.35294	0.121759	0.53001	0.378946	0.00318006	0.00227368	0.172965	1.50574e-08	1.50575e-08	1	0	0	1	0	0
AGGGGCCG	26	111	8	139.62	211195745	151	195278380	888	4.26923	0.18622	0.795015	0.568419	0.00636012	0.00454735	0.226184	3.01148e-08	3.01149e-08	1	0	0	1	0	0
AGGGGCG	9	36	7	139.62	211195745	151	195278380	252	4	0.0644607	0.257843	0.184352	0.0018049	0.00129047	0.18543	8.5461e-09	8.54613e-09	1	0	0	1	0	0
AGGGGG	20	81	6	139.62	211195745	151	195278380	486	4.05	0.143246	0.580146	0.414792	0.00348088	0.00248875	0.160927	1.64818e-08	1.64818e-08	1	0	0	1	0	0
AGGGGGC	2	8	7	139.62	211195745	151	195278380	56	4	0.0143246	0.0572984	0.0409672	0.000401089	0.00028677	0.18543	1.89913e-09	1.89914e-09	1	0	0	1	0	0
AT	1082	16583	2	139.62	211195745	151	195278380	33166	15.3262	7.74961	118.772	84.9198	0.237545	0.16984	0.202997	1.12476e-06	1.12477e-06	1	0	0	0	0	0
ATATC	10	88	5	139.62	211195745	151	195278380	440	8.8	0.071623	0.630282	0.450639	0.00315141	0.00225319	0.291391	1.49218e-08	1.49218e-08	1	0	0	1	0	0
ATATCATC	5	48	8	139.62	211195745	151	195278380	384	9.6	0.0358115	0.34379	0.245803	0.00275032	0.00196642	0.508609	1.30226e-08	1.30227e-08	1	0	0	1	1	0
ATATCCGCG	10	46	9	139.62	211195745	151	195278380	414	4.6	0.071623	0.329466	0.235561	0.00296519	0.00212005	0.274172	1.404e-08	1.40401e-08	1	0	0	1	0	0
ATC	930	10539	3	139.62	211195745	151	195278380	31617	11.3323	6.66094	75.4835	53.9691	0.22645	0.161907	0.225144	1.07223e-06	1.07223e-06	1	0	0	0	0	0
ATCATCGC	69	407	8	139.62	211195745	151	195278380	3256	5.89855	0.494199	2.91506	2.0842	0.0233204	0.0166736	0.312506	1.10421e-07	1.10421e-07	1	0	0	1	0	0
ATCATCGGG	2	8	9	139.62	211195745	151	195278380	72	4	0.0143246	0.0572984	0.0409672	0.000515685	0.000368704	0.238411	2.44174e-09	2.44175e-09	1	0	0	1	0	0
ATCATCGGGCC	42	174	11	139.62	211195745	151	195278380	1914	4.14286	0.300817	1.24624	0.891036	0.0137086	0.00980139	0.301798	6.49096e-08	6.49099e-08	1	0	0	1	0	0
ATCC	107	844	4	139.62	211195745	151	195278380	3376	7.88785	0.766366	6.04498	4.32204	0.0241799	0.0172881	0.20895	1.14491e-07	1.14491e-07	1	0	0	0	0	0
ATCCC	20	147	5	139.62	211195745	151	195278380	735	7.35	0.143246	1.05286	0.752772	0.00526429	0.00376386	0.243377	2.49261e-08	2.49262e-08	1	0	0	1	0	0
ATCCCC	65	270	6	139.62	211195745	151	195278380	1620	4.15385	0.465549	1.93382	1.38264	0.0116029	0.00829585	0.165053	5.49392e-08	5.49394e-08	1	0	0	1	0	0
ATCCCCG	10	40	7	139.62	211195745	151	195278380	280	4	0.071623	0.286492	0.204836	0.00200544	0.00143385	0.18543	9.49566e-09	9.4957e-09	1	0	0	1	0	0
ATCCCG	1141	4963	6	139.62	211195745	151	195278380	29778	4.34969	8.17218	35.5465	25.415	0.213279	0.15249	0.172835	1.00986e-06	1.00987e-06	1	0	0	1	0	0
ATCCCGCG	32	148	8	139.62	211195745	151	195278380	1184	4.625	0.229194	1.06002	0.757892	0.00848016	0.00606314	0.245033	4.01531e-08	4.01532e-08	1	0	0	1	0	0
ATCCCGG	2	8	7	139.62	211195745	151	195278380	56	4	0.0143246	0.0572984	0.0409672	0.000401089	0.00028677	0.18543	1.89913e-09	1.89914e-09	1	0	0	1	0	0
ATCCG	162	1005	5	139.62	211195745	151	195278380	5025	6.2037	1.16029	7.19811	5.1465	0.0359905	0.0257325	0.205421	1.70413e-07	1.70414e-07	1	0	0	1	0	0
ATCCGATCG	2	8	9	139.62	211195745	151	195278380	72	4	0.0143246	0.0572984	0.0409672	0.000515685	0.000368704	0.238411	2.44174e-09	2.44175e-09	1	0	0	1	0	0
ATCCGC	25	103	6	139.62	211195745	151	195278380	618	4.12	0.179057	0.737717	0.527452	0.0044263	0.00316471	0.163709	2.09583e-08	2.09584e-08	1	0	0	1	0	0
ATCCGCC	20	104	7	139.62	211195745	151	195278380	728	5.2	0.143246	0.744879	0.532573	0.00521415	0.00372801	0.24106	2.46887e-08	2.46888e-08	1	0	0	1	0	0
ATCCGGCG	4	20	8	139.62	211195745	151	195278380	160	5	0.0286492	0.143246	0.102418	0.00114597	0.000819343	0.264901	5.42609e-09	5.42611e-09	1	0	0	1	0	0
ATCG	59	354	4	139.62	211195745	151	195278380	1416	6	0.422576	2.53545	1.8128	0.0101418	0.00725119	0.15894	4.80209e-08	4.80211e-08	1	0	0	0	0	0
ATCGC	140	1211	5	139.62	211195745	151	195278380	6055	8.65	1.00272	8.67354	6.2014	0.0433677	0.031007	0.286424	2.05344e-07	2.05344e-07	1	0	0	1	0	0
ATCGCC	4115	30948	6	139.62	211195745	151	195278380	185688	7.52078	29.4729	221.659	158.481	1.32995	0.950889	0.298839	6.29725e-06	6.29728e-06	1	0	0	1	0	0
ATCGCCG	12	48	7	139.62	211195745	151	195278380	336	4	0.0859476	0.34379	0.245803	0.00240653	0.00172062	0.18543	1.13948e-08	1.13948e-08	1	0	0	1	0	0
ATCGCG	37	148	6	139.62	211195745	151	195278380	888	4	0.265005	1.06002	0.757892	0.00636012	0.00454735	0.15894	3.01148e-08	3.01149e-08	1	0	0	1	0	0
ATCGCGGCCG	4	16	10	139.62	211195745	151	195278380	160	4	0.0286492	0.114597	0.0819343	0.00114597	0.000819343	0.264901	5.42609e-09	5.42611e-09	1	0	0	1	0	0
ATCGGC	541	3211	6	139.62	211195745	151	195278380	19266	5.9353	3.8748	22.9981	16.4432	0.137989	0.0986592	0.23584	6.53369e-07	6.53372e-07	1	0	0	1	0	0
ATCGGGC	74	363	7	139.62	211195745	151	195278380	2541	4.90541	0.53001	2.59991	1.85888	0.0181994	0.0130122	0.227403	8.61731e-08	8.61735e-08	1	0	0	1	0	0
ATGC	190	1156	4	139.62	211195745	151	195278380	4624	6.08421	1.36084	8.27962	5.91975	0.0331185	0.023679	0.161171	1.56814e-07	1.56815e-07	1	0	0	0	0	0
ATGCCC	28	160	6	139.62	211195745	151	195278380	960	5.71429	0.200544	1.14597	0.819343	0.00687581	0.00491606	0.227058	3.25566e-08	3.25567e-08	1	0	0	1	0	0
CCCCCG	4	16	6	139.62	211195745	151	195278380	96	4	0.0286492	0.114597	0.0819343	0.000687581	0.000491606	0.15894	3.25566e-09	3.25567e-09	1	0	0	1	0	0
CCCCG	1	6	5	139.62	211195745	151	195278380	30	6	0.0071623	0.0429738	0.0307254	0.000214869	0.000153627	0.198675	1.01739e-09	1.0174e-09	1	0	0	1	0	0
CCCCGG	10	42	6	139.62	211195745	151	195278380	252	4.2	0.071623	0.300817	0.215078	0.0018049	0.00129047	0.166887	8.5461e-09	8.54613e-09	1	0	0	1	0	0
CCCGCG	272	1198	6	139.62	211195745	151	195278380	7188	4.40441	1.94814	8.58043	6.13483	0.0514826	0.036809	0.17501	2.43767e-07	2.43768e-07	1	0	0	1	0	0
CCCGCGG	6	24	7	139.62	211195745	151	195278380	168	4	0.0429738	0.171895	0.122901	0.00120327	0.00086031	0.18543	5.6974e-09	5.69742e-09	1	0	0	1	0	0
CCCGG	7	35	5	139.62	211195745	151	195278380	175	5	0.0501361	0.25068	0.179231	0.0012534	0.000896157	0.165563	5.93479e-09	5.93481e-09	1	0	0	1	0	0
CCCGGCG	22	88	7	139.62	211195745	151	195278380	616	4	0.157571	0.630282	0.450639	0.00441198	0.00315447	0.18543	2.08905e-08	2.08905e-08	1	0	0	1	0	0
CCG	1526	13474	3	139.62	211195745	151	195278380	40422	8.82962	10.9297	96.5048	68.9989	0.289514	0.206997	0.175423	1.37083e-06	1.37084e-06	1	0	0	0	0	0
CCGCCGG	8	32	7	139.62	211195745	151	195278380	224	4	0.0572984	0.229194	0.163869	0.00160435	0.00114708	0.18543	7.59653e-09	7.59656e-09	1	0	0	1	0	0
CCGCG	258	1317	5	139.62	211195745	151	195278380	6585	5.10465	1.84787	9.43275	6.74422	0.0471637	0.0337211	0.169028	2.23318e-07	2.23318e-07	1	0	0	1	0	0
CCGCGCG	6	24	7	139.62	211195745	151	195278380	168	4	0.0429738	0.171895	0.122901	0.00120327	0.00086031	0.18543	5.6974e-09	5.69742e-09	1	0	0	1	0	0
CCGCGG	24	96	6	139.62	211195745	151	195278380	576	4	0.171895	0.687581	0.491606	0.00412548	0.00294964	0.15894	1.95339e-08	1.9534e-08	1	0	0	1	0	0
CCGGCG	2	10	6	139.62	211195745	151	195278380	60	5	0.0143246	0.071623	0.0512089	0.000429738	0.000307254	0.198675	2.03478e-09	2.03479e-09	1	0	0	1	0	0
CG	425	5275	2	139.62	211195745	151	195278380	10550	12.4118	3.04398	37.7811	27.0127	0.0755622	0.0540254	0.164394	3.57783e-07	3.57784e-07	1	0	0	0	0	0
