# Supplementary material for: Profiles of telomeric repeats in Insecta reveal diverse forms of telomeric motifs in Hymenopterans
Source: Life Sci Alliance. 2022 Apr 1;5(7):e202101163. doi: 10.26508/lsa.202101163 (PMC8977481; doi:10.26508/lsa.202101163)
Supplement: Supplemental Data 3. — Tandem repeat statistics for 50 species without simple tandem type TRM. [file LSA-2021-01163_Supplemental_Data_3.zip › DataS3/STIAN_output.csv.0.filtered.xlsx]

## Sheet: Sheet1
Unnamed: 0	reads	repeats	unit_len	avg_genome_cov	genome_size	eff_read_len	num_reads	repeats_total_len	repeats_per_read	reads_per_genome	repeats_per_genome	repeats_per_million_reads	repeats_len_per_genome	repeats_len_per_million_reads	percent_repeats_len_per_read	percent_repeats_len_per_genome	percent_repeat_unit_in_sequences	avg_genome_cov_filter	repeat_containing_reads_filter	repeats_len_per_million_reads_filter	unit_len_filter	percent_repeats_len_per_read_filter	qualified
AAAAAAAAGAAACTTTTTAAAC	4	16	22	65.236	866304666	150.471	375581051	352	4	0.0613159	0.245264	0.0426007	0.0053958	0.000937214	0.584829	6.22852e-09	6.22852e-09	1	0	0	1	1	0
AAAAAAAGGG	6	46	10	65.236	866304666	150.471	375581051	460	7.66667	0.0919738	0.705133	0.122477	0.00705133	0.00122477	0.50951	8.13955e-09	8.13955e-09	1	0	0	1	1	0
AAAAAAATATCGGTGGATCAG	18	74	21	65.236	866304666	150.471	375581051	1554	4.11111	0.275921	1.13434	0.197028	0.0238212	0.00413759	0.573752	2.74975e-08	2.74975e-08	1	0	0	1	1	0
AAAAAAC	5	20	7	65.236	866304666	150.471	375581051	140	4	0.0766449	0.306579	0.0532508	0.00214606	0.000372756	0.186082	2.47725e-09	2.47725e-09	1	0	0	1	0	0
AAAAAACACCTGCACCAGACAC	4	16	22	65.236	866304666	150.471	375581051	352	4	0.0613159	0.245264	0.0426007	0.0053958	0.000937214	0.584829	6.22852e-09	6.22852e-09	1	0	0	1	1	0
AAAAAAG	30	124	7	65.236	866304666	150.471	375581051	868	4.13333	0.459869	1.90079	0.330155	0.0133055	0.00231109	0.192285	1.5359e-08	1.5359e-08	1	0	0	1	0	0
AAAAAAT	25	104	7	65.236	866304666	150.471	375581051	728	4.16	0.383224	1.59421	0.276904	0.0111595	0.00193833	0.193525	1.28817e-08	1.28817e-08	1	0	0	1	0	0
AAAAAATATTGAAT	5	20	14	65.236	866304666	150.471	375581051	280	4	0.0766449	0.306579	0.0532508	0.00429211	0.000745512	0.372164	4.95451e-09	4.95451e-09	1	0	0	1	0	0
AAAAAATTAATATTTTGTATT	2	8	21	65.236	866304666	150.471	375581051	168	4	0.0306579	0.122632	0.0213003	0.00257527	0.000447307	0.558246	2.9727e-09	2.9727e-09	1	0	0	1	1	0
AAAAAC	90	370	6	65.236	866304666	150.471	375581051	2220	4.11111	1.37961	5.67172	0.98514	0.0340303	0.00591084	0.163929	3.92822e-08	3.92822e-08	1	0	0	1	0	0
AAAAACTTTGTAAATTTGT	171	776	19	65.236	866304666	150.471	375581051	14744	4.53801	2.62125	11.8953	2.06613	0.22601	0.0392565	0.573014	2.6089e-07	2.6089e-07	1	0	0	1	1	0
AAAAAG	535	2238	6	65.236	866304666	150.471	375581051	13428	4.18318	8.201	34.3062	5.95877	0.205837	0.0357526	0.166803	2.37604e-07	2.37604e-07	1	0	0	1	0	0
AAAAAGAAGGAGAAG	4	28	15	65.236	866304666	150.471	375581051	420	7	0.0613159	0.429211	0.0745512	0.00643817	0.00111827	0.697807	7.43176e-09	7.43176e-09	1	0	0	1	1	0
AAAAAGAC	6	74	8	65.236	866304666	150.471	375581051	592	12.3333	0.0919738	1.13434	0.197028	0.00907475	0.00157622	0.655717	1.04752e-08	1.04752e-08	1	0	0	1	1	0
AAAAAGAT	6	68	8	65.236	866304666	150.471	375581051	544	11.3333	0.0919738	1.04237	0.181053	0.00833896	0.00144842	0.602551	9.6259e-09	9.6259e-09	1	0	0	1	1	0
AAAAAGC	8	32	7	65.236	866304666	150.471	375581051	224	4	0.122632	0.490527	0.0852013	0.00343369	0.000596409	0.186082	3.9636e-09	3.9636e-09	1	0	0	1	0	0
AAAAAGGAGT	2	8	10	65.236	866304666	150.471	375581051	80	4	0.0306579	0.122632	0.0213003	0.00122632	0.000213003	0.265831	1.41557e-09	1.41557e-09	1	0	0	1	0	0
AAAAAGGGGC	8	40	10	65.236	866304666	150.471	375581051	400	5	0.122632	0.613159	0.106502	0.00613159	0.00106502	0.332289	7.07787e-09	7.07787e-09	1	0	0	1	0	0
AAAAAGTTGTATTGACAT	47	207	18	65.236	866304666	150.471	375581051	3726	4.40426	0.720462	3.1731	0.551146	0.0571157	0.00992063	0.526855	6.59303e-08	6.59303e-08	1	0	0	1	1	0
AAAAAT	1366	5712	6	65.236	866304666	150.471	375581051	34272	4.18155	20.9394	87.5591	15.2084	0.525354	0.0912506	0.166738	6.06432e-07	6.06432e-07	1	0	0	1	0	0
AAAAATAAAAATAAATTAATC	59	251	21	65.236	866304666	150.471	375581051	5271	4.25424	0.904409	3.84757	0.668298	0.080799	0.0140343	0.593727	9.32686e-08	9.32686e-08	1	0	0	1	1	0
AAAAATAATT	4	28	10	65.236	866304666	150.471	375581051	280	7	0.0613159	0.429211	0.0745512	0.00429211	0.000745512	0.465205	4.95451e-09	4.95451e-09	1	0	0	1	0	0
AAAAATACAAATATACAACAG	41	173	21	65.236	866304666	150.471	375581051	3633	4.21951	0.628488	2.65191	0.46062	0.0556902	0.00967301	0.588881	6.42847e-08	6.42847e-08	1	0	0	1	1	0
AAAAATAGATAAAGAAGAATTGTT	150	639	24	65.236	866304666	150.471	375581051	15336	4.26	2.29935	9.79521	1.70136	0.235085	0.0408327	0.679465	2.71365e-07	2.71365e-07	1	0	0	1	1	0
AAAAATAGTACTT	201	951	13	65.236	866304666	150.471	375581051	12363	4.73134	3.08112	14.5779	2.53208	0.189512	0.032917	0.408765	2.18759e-07	2.18759e-07	1	0	0	1	0	0
AAAAATATTTAATAAATATTG	77	350	21	65.236	866304666	150.471	375581051	7350	4.54545	1.18033	5.36514	0.931889	0.112668	0.0195697	0.63437	1.30056e-07	1.30056e-07	1	0	0	1	1	0
AAAAATATTTAATGAATATTG	47	244	21	65.236	866304666	150.471	375581051	5124	5.19149	0.720462	3.74027	0.64966	0.0785456	0.0136429	0.724532	9.06675e-08	9.06675e-08	1	0	0	1	1	0
AAAAATG	7	28	7	65.236	866304666	150.471	375581051	196	4	0.107303	0.429211	0.0745512	0.00300448	0.000521858	0.186082	3.46815e-09	3.46815e-09	1	0	0	1	0	0
AAAAATT	6	92	7	65.236	866304666	150.471	375581051	644	15.3333	0.0919738	1.41027	0.244954	0.00987186	0.00171468	0.713314	1.13954e-08	1.13954e-08	1	0	0	1	1	0
AAAAATTAAGTAAACAGAAT	208	857	20	65.236	866304666	150.471	375581051	17140	4.12019	3.18843	13.1369	2.2818	0.262739	0.045636	0.547638	3.03287e-07	3.03287e-07	1	0	0	1	1	0
AAAAATTACATAAATG	4	16	16	65.236	866304666	150.471	375581051	256	4	0.0613159	0.245264	0.0426007	0.00392422	0.000681611	0.42533	4.52983e-09	4.52983e-09	1	0	0	1	0	0
AAAAATTAT	20	106	9	65.236	866304666	150.471	375581051	954	5.3	0.306579	1.62487	0.282229	0.0146238	0.00254006	0.317004	1.68807e-08	1.68807e-08	1	0	0	1	0	0
AAAAATTATATAAATG	131	591	16	65.236	866304666	150.471	375581051	9456	4.51145	2.0081	9.05942	1.57356	0.144951	0.025177	0.479714	1.67321e-07	1.67321e-07	1	0	0	1	0	0
AAAAATTGATAT	5	20	12	65.236	866304666	150.471	375581051	240	4	0.0766449	0.306579	0.0532508	0.00367895	0.00063901	0.318997	4.24672e-09	4.24672e-09	1	0	0	1	0	0
AAAAC	113	572	5	65.236	866304666	150.471	375581051	2860	5.06195	1.73217	8.76817	1.52297	0.0438409	0.00761487	0.168203	5.06067e-08	5.06067e-08	1	0	0	1	0	0
AAAACAAACAACTCCTCCAATCTC	4	20	24	65.236	866304666	150.471	375581051	480	5	0.0613159	0.306579	0.0532508	0.00735791	0.00127802	0.797494	8.49344e-09	8.49344e-09	1	0	0	1	1	0
AAAACAACAT	5	21	10	65.236	866304666	150.471	375581051	210	4.2	0.0766449	0.321908	0.0559134	0.00321908	0.000559134	0.279123	3.71588e-09	3.71588e-09	1	0	0	1	0	0
AAAACAAGTCCTCCAACCTC	4	16	20	65.236	866304666	150.471	375581051	320	4	0.0613159	0.245264	0.0426007	0.00490527	0.000852013	0.531662	5.66229e-09	5.66229e-09	1	0	0	1	1	0
AAAACAAGTCCTCCAAGCTC	26	108	20	65.236	866304666	150.471	375581051	2160	4.15385	0.398553	1.65553	0.287554	0.0331106	0.00575109	0.552111	3.82205e-08	3.82205e-08	1	0	0	1	1	0
AAAACAC	1	4	7	65.236	866304666	150.471	375581051	28	4	0.015329	0.0613159	0.0106502	0.000429211	7.45512e-05	0.186082	4.95451e-10	4.95451e-10	1	0	0	1	0	0
AAAACACACAC	2	8	11	65.236	866304666	150.471	375581051	88	4	0.0306579	0.122632	0.0213003	0.00134895	0.000234304	0.292414	1.55713e-09	1.55713e-09	1	0	0	1	0	0
AAAACAGACAAAT	4	24	13	65.236	866304666	150.471	375581051	312	6	0.0613159	0.367895	0.063901	0.00478264	0.000830713	0.518371	5.52074e-09	5.52074e-09	1	0	0	1	1	0
AAAACAGG	5	20	8	65.236	866304666	150.471	375581051	160	4	0.0766449	0.306579	0.0532508	0.00245264	0.000426007	0.212665	2.83115e-09	2.83115e-09	1	0	0	1	0	0
AAAACAGTCTCTGC	4	24	14	65.236	866304666	150.471	375581051	336	6	0.0613159	0.367895	0.063901	0.00515053	0.000894614	0.558246	5.94541e-09	5.94541e-09	1	0	0	1	1	0
AAAACATACATAATAGTTGTGATAT	61	244	25	65.236	866304666	150.471	375581051	6100	4	0.935067	3.74027	0.64966	0.0935067	0.0162415	0.664578	1.07937e-07	1.07937e-07	1	0	0	1	1	0
AAAACCAAGAC	4	16	11	65.236	866304666	150.471	375581051	176	4	0.0613159	0.245264	0.0426007	0.0026979	0.000468607	0.292414	3.11426e-09	3.11426e-09	1	0	0	1	0	0
AAAACCAATCAGTCATG	6	30	17	65.236	866304666	150.471	375581051	510	5	0.0919738	0.459869	0.0798762	0.00781778	0.0013579	0.564891	9.02428e-09	9.02428e-09	1	0	0	1	1	0
AAAACCAGGAC	6	30	11	65.236	866304666	150.471	375581051	330	5	0.0919738	0.459869	0.0798762	0.00505856	0.000878639	0.365518	5.83924e-09	5.83924e-09	1	0	0	1	0	0
AAAACCTGAGTCT	2	10	13	65.236	866304666	150.471	375581051	130	5	0.0306579	0.15329	0.0266254	0.00199277	0.00034613	0.431976	2.30031e-09	2.30031e-09	1	0	0	1	0	0
AAAACGTAATC	4	16	11	65.236	866304666	150.471	375581051	176	4	0.0613159	0.245264	0.0426007	0.0026979	0.000468607	0.292414	3.11426e-09	3.11426e-09	1	0	0	1	0	0
AAAACT	86	348	6	65.236	866304666	150.471	375581051	2088	4.04651	1.31829	5.33448	0.926564	0.0320069	0.00555939	0.161353	3.69465e-08	3.69465e-08	1	0	0	1	0	0
AAAACTATCTGGACCACCTTT	2	8	21	65.236	866304666	150.471	375581051	168	4	0.0306579	0.122632	0.0213003	0.00257527	0.000447307	0.558246	2.9727e-09	2.9727e-09	1	0	0	1	1	0
AAAACTCAAAATATC	2	8	15	65.236	866304666	150.471	375581051	120	4	0.0306579	0.122632	0.0213003	0.00183948	0.000319505	0.398747	2.12336e-09	2.12336e-09	1	0	0	1	0	0
AAAACTTTACAATTACC	131	660	17	65.236	866304666	150.471	375581051	11220	5.03817	2.0081	10.1171	1.75728	0.171991	0.0298737	0.569204	1.98534e-07	1.98534e-07	1	0	0	1	1	0
AAAAG	276	1612	5	65.236	866304666	150.471	375581051	8060	5.84058	4.2308	24.7103	4.29202	0.123552	0.0214601	0.194076	1.42619e-07	1.42619e-07	1	0	0	1	0	0
AAAAGAAAGAAAGAG	4	17	15	65.236	866304666	150.471	375581051	255	4.25	0.0613159	0.260593	0.0452632	0.00390889	0.000678948	0.423669	4.51214e-09	4.51214e-09	1	0	0	1	0	0
AAAAGAG	1	4	7	65.236	866304666	150.471	375581051	28	4	0.015329	0.0613159	0.0106502	0.000429211	7.45512e-05	0.186082	4.95451e-10	4.95451e-10	1	0	0	1	0	0
AAAAGAGGAG	4	16	10	65.236	866304666	150.471	375581051	160	4	0.0613159	0.245264	0.0426007	0.00245264	0.000426007	0.265831	2.83115e-09	2.83115e-09	1	0	0	1	0	0
AAAAGAT	11	44	7	65.236	866304666	150.471	375581051	308	4	0.168619	0.674475	0.117152	0.00472132	0.000820063	0.186082	5.44996e-09	5.44996e-09	1	0	0	1	0	0
AAAAGG	10	102	6	65.236	866304666	150.471	375581051	612	10.2	0.15329	1.56356	0.271579	0.00938133	0.00162948	0.406722	1.08291e-08	1.08291e-08	1	0	0	1	0	0
AAAAGGAAGAAGCTGAAG	261	1062	18	65.236	866304666	150.471	375581051	19116	4.06897	4.00086	16.2794	2.82762	0.293029	0.0508971	0.486746	3.38251e-07	3.38251e-07	1	0	0	1	0	0
AAAAGGAGCAGCAGG	4	32	15	65.236	866304666	150.471	375581051	480	8	0.0613159	0.490527	0.0852013	0.00735791	0.00127802	0.797494	8.49344e-09	8.49344e-09	1	0	0	1	1	0
AAAAGGG	187	810	7	65.236	866304666	150.471	375581051	5670	4.33155	2.86652	12.4165	2.15666	0.0869153	0.0150966	0.201506	1.00329e-07	1.00329e-07	1	0	0	1	0	0
AAAAGGGAGGAGGGAGATGGGAG	4	16	23	65.236	866304666	150.471	375581051	368	4	0.0613159	0.245264	0.0426007	0.00564106	0.000979815	0.611412	6.51164e-09	6.51164e-09	1	0	0	1	1	0
AAAAGT	39	156	6	65.236	866304666	150.471	375581051	936	4	0.59783	2.39132	0.415356	0.0143479	0.00249214	0.159499	1.65622e-08	1.65622e-08	1	0	0	1	0	0
AAAAGTAAAGT	13	61	11	65.236	866304666	150.471	375581051	671	4.69231	0.199277	0.935067	0.162415	0.0102857	0.00178657	0.343025	1.18731e-08	1.18731e-08	1	0	0	1	0	0
AAAAGTACTAT	11	44	11	65.236	866304666	150.471	375581051	484	4	0.168619	0.674475	0.117152	0.00741922	0.00128867	0.292414	8.56422e-09	8.56422e-09	1	0	0	1	0	0
AAAAGTAGAGT	33	230	11	65.236	866304666	150.471	375581051	2530	6.9697	0.505856	3.52566	0.612384	0.0387823	0.00673623	0.50951	4.47675e-08	4.47675e-08	1	0	0	1	1	0
AAAAGTGAAT	2	8	10	65.236	866304666	150.471	375581051	80	4	0.0306579	0.122632	0.0213003	0.00122632	0.000213003	0.265831	1.41557e-09	1.41557e-09	1	0	0	1	0	0
AAAAGTTGTATATG	1	4	14	65.236	866304666	150.471	375581051	56	4	0.015329	0.0613159	0.0106502	0.000858422	0.000149102	0.372164	9.90901e-10	9.90901e-10	1	0	0	1	0	0
AAAAT	1402	7571	5	65.236	866304666	150.471	375581051	37855	5.40014	21.4912	116.056	20.1581	0.580278	0.10079	0.179441	6.69832e-07	6.69832e-07	1	0	0	1	0	0
AAAATAAAATTGTATAATAAACT	99	416	23	65.236	866304666	150.471	375581051	9568	4.20202	1.51757	6.37685	1.10762	0.146668	0.0254752	0.642291	1.69303e-07	1.69303e-07	1	0	0	1	1	0
AAAATAAACATAGATACAT	96	463	19	65.236	866304666	150.471	375581051	8797	4.82292	1.47158	7.09731	1.23276	0.134849	0.0234224	0.608989	1.5566e-07	1.5566e-07	1	0	0	1	1	0
AAAATAAGTACTAT	5	20	14	65.236	866304666	150.471	375581051	280	4	0.0766449	0.306579	0.0532508	0.00429211	0.000745512	0.372164	4.95451e-09	4.95451e-09	1	0	0	1	0	0
AAAATAATAAATTATTAT	4	28	18	65.236	866304666	150.471	375581051	504	7	0.0613159	0.429211	0.0745512	0.0077258	0.00134192	0.837368	8.91811e-09	8.91811e-09	1	0	0	1	1	0
AAAATAATAGTAATAAT	26	116	17	65.236	866304666	150.471	375581051	1972	4.46154	0.398553	1.77816	0.308855	0.0302287	0.00525053	0.504057	3.48939e-08	3.48939e-08	1	0	0	1	1	0
AAAATAC	30	120	7	65.236	866304666	150.471	375581051	840	4	0.459869	1.83948	0.319505	0.0128763	0.00223653	0.186082	1.48635e-08	1.48635e-08	1	0	0	1	0	0
AAAATACAAT	30	136	10	65.236	866304666	150.471	375581051	1360	4.53333	0.459869	2.08474	0.362106	0.0208474	0.00362106	0.301275	2.40647e-08	2.40647e-08	1	0	0	1	0	0
AAAATACAATAATACAACAT	172	814	20	65.236	866304666	150.471	375581051	16280	4.73256	2.63658	12.4778	2.16731	0.249556	0.0433462	0.629031	2.88069e-07	2.88069e-07	1	0	0	1	1	0
AAAATACAATGATACAACAT	149	896	20	65.236	866304666	150.471	375581051	17920	6.01342	2.28402	13.7348	2.38564	0.274695	0.0477127	0.799278	3.17088e-07	3.17088e-07	1	0	0	1	1	0
AAAATACACGTATAT	12	48	15	65.236	866304666	150.471	375581051	720	4	0.183948	0.735791	0.127802	0.0110369	0.00191703	0.398747	1.27402e-08	1.27402e-08	1	0	0	1	0	0
AAAATAGTATACTCTACC	40	192	18	65.236	866304666	150.471	375581051	3456	4.8	0.613159	2.94316	0.511208	0.0529769	0.00920174	0.574195	6.11528e-08	6.11528e-08	1	0	0	1	1	0
AAAATAT	12	78	7	65.236	866304666	150.471	375581051	546	6.5	0.183948	1.19566	0.207678	0.00836962	0.00145375	0.302383	9.66129e-09	9.66129e-09	1	0	0	1	0	0
AAAATATAACCTTCCTCGATACT	66	268	23	65.236	866304666	150.471	375581051	6164	4.06061	1.01171	4.10816	0.713561	0.0944878	0.0164119	0.620676	1.0907e-07	1.0907e-07	1	0	0	1	1	0
AAAATATAATGTAAT	2	8	15	65.236	866304666	150.471	375581051	120	4	0.0306579	0.122632	0.0213003	0.00183948	0.000319505	0.398747	2.12336e-09	2.12336e-09	1	0	0	1	0	0
AAAATATACTAGTGGTATATAGT	72	299	23	65.236	866304666	150.471	375581051	6877	4.15278	1.10369	4.58336	0.7961	0.105417	0.0183103	0.634764	1.21686e-07	1.21686e-07	1	0	0	1	1	0
AAAATATATTTATATTTAT	16	72	19	65.236	866304666	150.471	375581051	1368	4.5	0.245264	1.10369	0.191703	0.02097	0.00364236	0.568214	2.42063e-08	2.42063e-08	1	0	0	1	1	0
AAAATATATTTCATAT	12	59	16	65.236	866304666	150.471	375581051	944	4.91667	0.183948	0.904409	0.15709	0.0144705	0.00251344	0.522801	1.67038e-08	1.67038e-08	1	0	0	1	1	0
AAAATATTCTTATATT	20	110	16	65.236	866304666	150.471	375581051	1760	5.5	0.306579	1.68619	0.29288	0.026979	0.00468607	0.584829	3.11426e-08	3.11426e-08	1	0	0	1	1	0
AAAATC	12	144	6	65.236	866304666	150.471	375581051	864	12	0.183948	2.20737	0.383406	0.0132442	0.00230044	0.478496	1.52882e-08	1.52882e-08	1	0	0	1	0	0
AAAATCT	21	105	7	65.236	866304666	150.471	375581051	735	5	0.321908	1.60954	0.279567	0.0112668	0.00195697	0.232602	1.30056e-08	1.30056e-08	1	0	0	1	0	0
AAAATG	8	32	6	65.236	866304666	150.471	375581051	192	4	0.122632	0.490527	0.0852013	0.00294316	0.000511208	0.159499	3.39738e-09	3.39738e-09	1	0	0	1	0	0
AAAATGT	2	10	7	65.236	866304666	150.471	375581051	70	5	0.0306579	0.15329	0.0266254	0.00107303	0.000186378	0.232602	1.23863e-09	1.23863e-09	1	0	0	1	0	0
AAAATT	344	1469	6	65.236	866304666	150.471	375581051	8814	4.27035	5.27317	22.5183	3.91127	0.13511	0.0234676	0.170279	1.55961e-07	1.55961e-07	1	0	0	1	0	0
AAAATTATAATTATATTTATTAT	4	20	23	65.236	866304666	150.471	375581051	460	5	0.0613159	0.306579	0.0532508	0.00705133	0.00122477	0.764265	8.13955e-09	8.13955e-09	1	0	0	1	1	0
AAAATTATC	1	10	9	65.236	866304666	150.471	375581051	90	10	0.015329	0.15329	0.0266254	0.00137961	0.000239629	0.59812	1.59252e-09	1.59252e-09	1	0	0	1	1	0
AAAATTCTTAT	2	8	11	65.236	866304666	150.471	375581051	88	4	0.0306579	0.122632	0.0213003	0.00134895	0.000234304	0.292414	1.55713e-09	1.55713e-09	1	0	0	1	0	0
AAAATTG	18	72	7	65.236	866304666	150.471	375581051	504	4	0.275921	1.10369	0.191703	0.0077258	0.00134192	0.186082	8.91811e-09	8.91811e-09	1	0	0	1	0	0
AAAATTT	29	116	7	65.236	866304666	150.471	375581051	812	4	0.44454	1.77816	0.308855	0.0124471	0.00216198	0.186082	1.43681e-08	1.43681e-08	1	0	0	1	0	0
AAAC	1900	12348	4	65.236	866304666	150.471	375581051	49392	6.49895	29.125	189.282	32.8771	0.757129	0.131508	0.172762	8.73975e-07	8.73975e-07	1	0	0	0	0	0
AAACAAACAAGT	8	56	12	65.236	866304666	150.471	375581051	672	7	0.122632	0.858422	0.149102	0.0103011	0.00178923	0.558246	1.18908e-08	1.18908e-08	1	0	0	1	1	0
AAACAAACCTGT	46	262	12	65.236	866304666	150.471	375581051	3144	5.69565	0.705133	4.01619	0.697586	0.0481943	0.00837103	0.454225	5.5632e-08	5.5632e-08	1	0	0	1	0	0
AAACAACAAAT	4	16	11	65.236	866304666	150.471	375581051	176	4	0.0613159	0.245264	0.0426007	0.0026979	0.000468607	0.292414	3.11426e-09	3.11426e-09	1	0	0	1	0	0
AAACAACAAC	2	12	10	65.236	866304666	150.471	375581051	120	6	0.0306579	0.183948	0.0319505	0.00183948	0.000319505	0.398747	2.12336e-09	2.12336e-09	1	0	0	1	0	0
AAACAAGCCCTCCAGTCTCT	2	8	20	65.236	866304666	150.471	375581051	160	4	0.0306579	0.122632	0.0213003	0.00245264	0.000426007	0.531662	2.83115e-09	2.83115e-09	1	0	0	1	1	0
AAACAAT	22	88	7	65.236	866304666	150.471	375581051	616	4	0.337237	1.34895	0.234304	0.00944265	0.00164013	0.186082	1.08999e-08	1.08999e-08	1	0	0	1	0	0
AAACAATC	30	189	8	65.236	866304666	150.471	375581051	1512	6.3	0.459869	2.89718	0.50322	0.0231774	0.00402576	0.334947	2.67543e-08	2.67543e-08	1	0	0	1	0	0
AAACAC	70	321	6	65.236	866304666	150.471	375581051	1926	4.58571	1.07303	4.9206	0.854676	0.0295236	0.00512805	0.182854	3.40799e-08	3.40799e-08	1	0	0	1	0	0
AAACACACTGT	4	16	11	65.236	866304666	150.471	375581051	176	4	0.0613159	0.245264	0.0426007	0.0026979	0.000468607	0.292414	3.11426e-09	3.11426e-09	1	0	0	1	0	0
AAACACAGAGAAACACTGAG	2	8	20	65.236	866304666	150.471	375581051	160	4	0.0306579	0.122632	0.0213003	0.00245264	0.000426007	0.531662	2.83115e-09	2.83115e-09	1	0	0	1	1	0
AAACACAT	12	48	8	65.236	866304666	150.471	375581051	384	4	0.183948	0.735791	0.127802	0.00588632	0.00102242	0.212665	6.79475e-09	6.79475e-09	1	0	0	1	0	0
AAACACCTCAAACGAAGCCCTCC	4	16	23	65.236	866304666	150.471	375581051	368	4	0.0613159	0.245264	0.0426007	0.00564106	0.000979815	0.611412	6.51164e-09	6.51164e-09	1	0	0	1	1	0
AAACACTACATTGAAC	4	16	16	65.236	866304666	150.471	375581051	256	4	0.0613159	0.245264	0.0426007	0.00392422	0.000681611	0.42533	4.52983e-09	4.52983e-09	1	0	0	1	0	0
AAACACTATT	4	16	10	65.236	866304666	150.471	375581051	160	4	0.0613159	0.245264	0.0426007	0.00245264	0.000426007	0.265831	2.83115e-09	2.83115e-09	1	0	0	1	0	0
AAACACTGAAGCGAGACTC	4	16	19	65.236	866304666	150.471	375581051	304	4	0.0613159	0.245264	0.0426007	0.00466001	0.000809413	0.505079	5.37918e-09	5.37918e-09	1	0	0	1	1	0
AAACACTGAG	4	16	10	65.236	866304666	150.471	375581051	160	4	0.0613159	0.245264	0.0426007	0.00245264	0.000426007	0.265831	2.83115e-09	2.83115e-09	1	0	0	1	0	0
AAACAGAGACAG	6	34	12	65.236	866304666	150.471	375581051	408	5.66667	0.0919738	0.521185	0.0905264	0.00625422	0.00108632	0.451913	7.21942e-09	7.21942e-09	1	0	0	1	0	0
AAACAGATCACAAAGTCTCC	2	8	20	65.236	866304666	150.471	375581051	160	4	0.0306579	0.122632	0.0213003	0.00245264	0.000426007	0.531662	2.83115e-09	2.83115e-09	1	0	0	1	1	0
AAACAGGAGGAGGTG	2	10	15	65.236	866304666	150.471	375581051	150	5	0.0306579	0.15329	0.0266254	0.00229935	0.000399381	0.498434	2.6542e-09	2.6542e-09	1	0	0	1	0	0
AAACAGGTCTT	6	50	11	65.236	866304666	150.471	375581051	550	8.33333	0.0919738	0.766449	0.133127	0.00843093	0.0014644	0.609197	9.73207e-09	9.73207e-09	1	0	0	1	1	0
AAACAGTAAGCAACTTCT	49	254	18	65.236	866304666	150.471	375581051	4572	5.18367	0.75112	3.89356	0.676285	0.0700841	0.0121731	0.620092	8.09e-08	8.09e-08	1	0	0	1	1	0
AAACAGTATTGTGAGCAAT	52	233	19	65.236	866304666	150.471	375581051	4427	4.48077	0.797106	3.57165	0.620372	0.0678614	0.0117871	0.565786	7.83343e-08	7.83343e-08	1	0	0	1	1	0
AAACAGTC	5	35	8	65.236	866304666	150.471	375581051	280	7	0.0766449	0.536514	0.0931889	0.00429211	0.000745512	0.372164	4.95451e-09	4.95451e-09	1	0	0	1	0	0
AAACAGTCAATAGGGTGTCC	71	291	20	65.236	866304666	150.471	375581051	5820	4.09859	1.08836	4.46073	0.774799	0.0892146	0.015496	0.544767	1.02983e-07	1.02983e-07	1	0	0	1	1	0
AAACAGTTACAATTGAAATGG	112	470	21	65.236	866304666	150.471	375581051	9870	4.19643	1.71684	7.20462	1.25139	0.151297	0.0262793	0.585659	1.74646e-07	1.74646e-07	1	0	0	1	1	0
AAACAT	171	700	6	65.236	866304666	150.471	375581051	4200	4.09357	2.62125	10.7303	1.86378	0.0643817	0.0111827	0.16323	7.43176e-08	7.43176e-08	1	0	0	1	0	0
AAACATAC	10	150	8	65.236	866304666	150.471	375581051	1200	15	0.15329	2.29935	0.399381	0.0183948	0.00319505	0.797494	2.12336e-08	2.12336e-08	1	0	0	1	1	0
AAACATC	9	36	7	65.236	866304666	150.471	375581051	252	4	0.137961	0.551843	0.0958515	0.0038629	0.00067096	0.186082	4.45906e-09	4.45906e-09	1	0	0	1	0	0
AAACATCTCAGCATTAGAAC	4	20	20	65.236	866304666	150.471	375581051	400	5	0.0613159	0.306579	0.0532508	0.00613159	0.00106502	0.664578	7.07787e-09	7.07787e-09	1	0	0	1	1	0
AAACATGAGCT	4	20	11	65.236	866304666	150.471	375581051	220	5	0.0613159	0.306579	0.0532508	0.00337237	0.000585759	0.365518	3.89283e-09	3.89283e-09	1	0	0	1	0	0
AAACATTTATTAATAAT	12	61	17	65.236	866304666	150.471	375581051	1037	5.08333	0.183948	0.935067	0.162415	0.0158961	0.00276106	0.574306	1.83494e-08	1.83494e-08	1	0	0	1	1	0
AAACC	11	79	5	65.236	866304666	150.471	375581051	395	7.18182	0.168619	1.21099	0.210341	0.00605494	0.0010517	0.238644	6.98939e-09	6.98939e-09	1	0	0	1	0	0
AAACCACACAGAGAAGGGACT	5	26	21	65.236	866304666	150.471	375581051	546	5.2	0.0766449	0.398553	0.0692261	0.00836962	0.00145375	0.725719	9.66129e-09	9.66129e-09	1	0	0	1	1	0
AAACCAGAGAACCTGGAGAT	4	16	20	65.236	866304666	150.471	375581051	320	4	0.0613159	0.245264	0.0426007	0.00490527	0.000852013	0.531662	5.66229e-09	5.66229e-09	1	0	0	1	1	0
AAACCAGGACT	60	247	11	65.236	866304666	150.471	375581051	2717	4.11667	0.919738	3.78626	0.657648	0.0416488	0.00723412	0.300943	4.80764e-08	4.80764e-08	1	0	0	1	0	0
AAACCAGGAGT	6	24	11	65.236	866304666	150.471	375581051	264	4	0.0919738	0.367895	0.063901	0.00404685	0.000702911	0.292414	4.67139e-09	4.67139e-09	1	0	0	1	0	0
AAACCAGGTCC	4	16	11	65.236	866304666	150.471	375581051	176	4	0.0613159	0.245264	0.0426007	0.0026979	0.000468607	0.292414	3.11426e-09	3.11426e-09	1	0	0	1	0	0
AAACCAGTAACCTAAACCT	21	88	19	65.236	866304666	150.471	375581051	1672	4.19048	0.321908	1.34895	0.234304	0.02563	0.00445177	0.529131	2.95855e-08	2.95855e-08	1	0	0	1	1	0
AAACCAGTG	8	36	9	65.236	866304666	150.471	375581051	324	4.5	0.122632	0.551843	0.0958515	0.00496659	0.000862663	0.269154	5.73307e-09	5.73307e-09	1	0	0	1	0	0
AAACCC	4	28	6	65.236	866304666	150.471	375581051	168	7	0.0613159	0.429211	0.0745512	0.00257527	0.000447307	0.279123	2.9727e-09	2.9727e-09	1	0	0	1	0	0
AAACCCAGGTACAAGTTCTTCTGC	2	8	24	65.236	866304666	150.471	375581051	192	4	0.0306579	0.122632	0.0213003	0.00294316	0.000511208	0.637995	3.39738e-09	3.39738e-09	1	0	0	1	1	0
AAACCCCTATCT	82	347	12	65.236	866304666	150.471	375581051	4164	4.23171	1.25698	5.31915	0.923902	0.0638298	0.0110868	0.337476	7.36806e-08	7.36806e-08	1	0	0	1	0	0
AAACCCGGTCT	4	16	11	65.236	866304666	150.471	375581051	176	4	0.0613159	0.245264	0.0426007	0.0026979	0.000468607	0.292414	3.11426e-09	3.11426e-09	1	0	0	1	0	0
AAACCCT	615	8685	7	65.236	866304666	150.471	375581051	60795	14.122	9.42732	133.132	23.1242	0.931925	0.161869	0.65696	1.07575e-06	1.07575e-06	1	0	0	1	1	0
AAACCCTGAT	4	16	10	65.236	866304666	150.471	375581051	160	4	0.0613159	0.245264	0.0426007	0.00245264	0.000426007	0.265831	2.83115e-09	2.83115e-09	1	0	0	1	0	0
AAACCG	27	108	6	65.236	866304666	150.471	375581051	648	4	0.413882	1.65553	0.287554	0.00993317	0.00172533	0.159499	1.14661e-08	1.14661e-08	1	0	0	1	0	0
AAACCT	82	328	6	65.236	866304666	150.471	375581051	1968	4	1.25698	5.0279	0.873313	0.0301674	0.00523988	0.159499	3.48231e-08	3.48231e-08	1	0	0	1	0	0
AAACCTAGAATTTACTAGT	182	741	19	65.236	866304666	150.471	375581051	14079	4.07143	2.78987	11.3588	1.97294	0.215817	0.0374859	0.514099	2.49123e-07	2.49123e-07	1	0	0	1	1	0
AAACCTAGTGTTCTATGGAG	6	24	20	65.236	866304666	150.471	375581051	480	4	0.0919738	0.367895	0.063901	0.00735791	0.00127802	0.531662	8.49344e-09	8.49344e-09	1	0	0	1	1	0
AAACCTATATCCACT	29	124	15	65.236	866304666	150.471	375581051	1860	4.27586	0.44454	1.90079	0.330155	0.0285119	0.00495233	0.426247	3.29121e-08	3.29121e-08	1	0	0	1	0	0
AAACCTCAATCTGAGG	47	201	16	65.236	866304666	150.471	375581051	3216	4.2766	0.720462	3.08112	0.535171	0.049298	0.00856273	0.454741	5.6906e-08	5.6906e-08	1	0	0	1	0	0
AAACCTT	5	20	7	65.236	866304666	150.471	375581051	140	4	0.0766449	0.306579	0.0532508	0.00214606	0.000372756	0.186082	2.47725e-09	2.47725e-09	1	0	0	1	0	0
AAACG	8	136	5	65.236	866304666	150.471	375581051	680	17	0.122632	2.08474	0.362106	0.0104237	0.00181053	0.564891	1.20324e-08	1.20324e-08	1	0	0	1	1	0
AAACGCACAC	4	16	10	65.236	866304666	150.471	375581051	160	4	0.0613159	0.245264	0.0426007	0.00245264	0.000426007	0.265831	2.83115e-09	2.83115e-09	1	0	0	1	0	0
AAACGCGCAAT	4	28	11	65.236	866304666	150.471	375581051	308	7	0.0613159	0.429211	0.0745512	0.00472132	0.000820063	0.511725	5.44996e-09	5.44996e-09	1	0	0	1	1	0
AAACGG	39	156	6	65.236	866304666	150.471	375581051	936	4	0.59783	2.39132	0.415356	0.0143479	0.00249214	0.159499	1.65622e-08	1.65622e-08	1	0	0	1	0	0
AAACGTCCTT	4	16	10	65.236	866304666	150.471	375581051	160	4	0.0613159	0.245264	0.0426007	0.00245264	0.000426007	0.265831	2.83115e-09	2.83115e-09	1	0	0	1	0	0
AAACT	74	407	5	65.236	866304666	150.471	375581051	2035	5.5	1.13434	6.23889	1.08365	0.0311945	0.00541827	0.182759	3.60086e-08	3.60086e-08	1	0	0	1	0	0
AAACTAGGTCCTGTT	45	200	15	65.236	866304666	150.471	375581051	3000	4.44444	0.689804	3.06579	0.532508	0.0459869	0.00798762	0.443052	5.3084e-08	5.3084e-08	1	0	0	1	0	0
AAACTC	13	143	6	65.236	866304666	150.471	375581051	858	11	0.199277	2.19204	0.380743	0.0131523	0.00228446	0.438622	1.5182e-08	1.5182e-08	1	0	0	1	0	0
AAACTCTAGTTGAGTTGTTAC	4	16	21	65.236	866304666	150.471	375581051	336	4	0.0613159	0.245264	0.0426007	0.00515053	0.000894614	0.558246	5.94541e-09	5.94541e-09	1	0	0	1	1	0
AAACTG	37	148	6	65.236	866304666	150.471	375581051	888	4	0.567172	2.26869	0.394056	0.0136121	0.00236434	0.159499	1.57129e-08	1.57129e-08	1	0	0	1	0	0
AAACTGTCAACTGT	16	66	14	65.236	866304666	150.471	375581051	924	4.125	0.245264	1.01171	0.175728	0.014164	0.00246019	0.383794	1.63499e-08	1.63499e-08	1	0	0	1	0	0
AAACTGTCGACTGT	2	12	14	65.236	866304666	150.471	375581051	168	6	0.0306579	0.183948	0.0319505	0.00257527	0.000447307	0.558246	2.9727e-09	2.9727e-09	1	0	0	1	1	0
AAACTT	12	48	6	65.236	866304666	150.471	375581051	288	4	0.183948	0.735791	0.127802	0.00441474	0.000766812	0.159499	5.09606e-09	5.09606e-09	1	0	0	1	0	0
AAACTTTAG	8	40	9	65.236	866304666	150.471	375581051	360	5	0.122632	0.613159	0.106502	0.00551843	0.000958515	0.29906	6.37008e-09	6.37008e-09	1	0	0	1	0	0
AAAG	333	3317	4	65.236	866304666	150.471	375581051	13268	9.96096	5.10455	50.8462	8.83165	0.203385	0.0353266	0.264793	2.34773e-07	2.34773e-07	1	0	0	0	0	0
AAAGAAAGACAAG	2	12	13	65.236	866304666	150.471	375581051	156	6	0.0306579	0.183948	0.0319505	0.00239132	0.000415356	0.518371	2.76037e-09	2.76037e-09	1	0	0	1	1	0
AAAGAACAAGGTCTGGGTT	5	21	19	65.236	866304666	150.471	375581051	399	4.2	0.0766449	0.321908	0.0559134	0.00611626	0.00106235	0.530333	7.06017e-09	7.06017e-09	1	0	0	1	1	0
AAAGAAG	9	45	7	65.236	866304666	150.471	375581051	315	5	0.137961	0.689804	0.119814	0.00482863	0.0008387	0.232602	5.57382e-09	5.57382e-09	1	0	0	1	0	0
AAAGAAGAAGAAGAAG	4	20	16	65.236	866304666	150.471	375581051	320	5	0.0613159	0.306579	0.0532508	0.00490527	0.000852013	0.531662	5.66229e-09	5.66229e-09	1	0	0	1	1	0
AAAGAAGG	40	344	8	65.236	866304666	150.471	375581051	2752	8.6	0.613159	5.27317	0.915914	0.0421853	0.00732731	0.45723	4.86957e-08	4.86957e-08	1	0	0	1	0	0
AAAGAAGTGTAATATAGGATACAT	18	89	24	65.236	866304666	150.471	375581051	2136	4.94444	0.275921	1.36428	0.236966	0.0327427	0.00568719	0.788633	3.77958e-08	3.77958e-08	1	0	0	1	1	0
AAAGAATAAATCCTAAATAAATAT	45	195	24	65.236	866304666	150.471	375581051	4680	4.33333	0.689804	2.98915	0.519196	0.0717396	0.0124607	0.691161	8.2811e-08	8.2811e-08	1	0	0	1	1	0
AAAGAC	7	32	6	65.236	866304666	150.471	375581051	192	4.57143	0.107303	0.490527	0.0852013	0.00294316	0.000511208	0.182284	3.39738e-09	3.39738e-09	1	0	0	1	0	0
AAAGACAAG	4	64	9	65.236	866304666	150.471	375581051	576	16	0.0613159	0.981054	0.170403	0.00882949	0.00153362	0.956992	1.01921e-08	1.01921e-08	1	0	0	1	1	0
AAAGACATAAAT	5	22	12	65.236	866304666	150.471	375581051	264	4.4	0.0766449	0.337237	0.0585759	0.00404685	0.000702911	0.350897	4.67139e-09	4.67139e-09	1	0	0	1	0	0
AAAGACTTGAAG	4	24	12	65.236	866304666	150.471	375581051	288	6	0.0613159	0.367895	0.063901	0.00441474	0.000766812	0.478496	5.09606e-09	5.09606e-09	1	0	0	1	0	0
AAAGAG	28	118	6	65.236	866304666	150.471	375581051	708	4.21429	0.429211	1.80882	0.31418	0.0108529	0.00188508	0.168043	1.25278e-08	1.25278e-08	1	0	0	1	0	0
AAAGAGAGGTC	8	36	11	65.236	866304666	150.471	375581051	396	4.5	0.122632	0.551843	0.0958515	0.00607027	0.00105437	0.328966	7.00709e-09	7.00709e-09	1	0	0	1	0	0
AAAGAGGAGGT	4	20	11	65.236	866304666	150.471	375581051	220	5	0.0613159	0.306579	0.0532508	0.00337237	0.000585759	0.365518	3.89283e-09	3.89283e-09	1	0	0	1	0	0
AAAGAGTGAAGG	2	12	12	65.236	866304666	150.471	375581051	144	6	0.0306579	0.183948	0.0319505	0.00220737	0.000383406	0.478496	2.54803e-09	2.54803e-09	1	0	0	1	0	0
AAAGAT	54	238	6	65.236	866304666	150.471	375581051	1428	4.40741	0.827764	3.6483	0.633685	0.0218898	0.00380211	0.175744	2.5268e-08	2.5268e-08	1	0	0	1	0	0
AAAGATC	33	132	7	65.236	866304666	150.471	375581051	924	4	0.505856	2.02342	0.351455	0.014164	0.00246019	0.186082	1.63499e-08	1.63499e-08	1	0	0	1	0	0
AAAGATTGACGGGATTTGAC	5	20	20	65.236	866304666	150.471	375581051	400	4	0.0766449	0.306579	0.0532508	0.00613159	0.00106502	0.531662	7.07787e-09	7.07787e-09	1	0	0	1	1	0
AAAGCAAGTCCTCCAGTCTC	7	32	20	65.236	866304666	150.471	375581051	640	4.57143	0.107303	0.490527	0.0852013	0.00981054	0.00170403	0.607614	1.13246e-08	1.13246e-08	1	0	0	1	1	0
AAAGCAATAATATAATATC	56	257	19	65.236	866304666	150.471	375581051	4883	4.58929	0.858422	3.93955	0.684273	0.0748514	0.0130012	0.579488	8.6403e-08	8.6403e-08	1	0	0	1	1	0
AAAGCACCC	2	8	9	65.236	866304666	150.471	375581051	72	4	0.0306579	0.122632	0.0213003	0.00110369	0.000191703	0.239248	1.27402e-09	1.27402e-09	1	0	0	1	0	0
AAAGCAGGACT	16	70	11	65.236	866304666	150.471	375581051	770	4.375	0.245264	1.07303	0.186378	0.0118033	0.00205016	0.319828	1.36249e-08	1.36249e-08	1	0	0	1	0	0
AAAGCC	4	18	6	65.236	866304666	150.471	375581051	108	4.5	0.0613159	0.275921	0.0479257	0.00165553	0.000287554	0.179436	1.91102e-09	1.91102e-09	1	0	0	1	0	0
AAAGCCCTATTCTCTCAT	2	11	18	65.236	866304666	150.471	375581051	198	5.5	0.0306579	0.168619	0.029288	0.00303514	0.000527183	0.657932	3.50354e-09	3.50354e-09	1	0	0	1	1	0
AAAGCTCAGTCCCGGAGTGT	2	8	20	65.236	866304666	150.471	375581051	160	4	0.0306579	0.122632	0.0213003	0.00245264	0.000426007	0.531662	2.83115e-09	2.83115e-09	1	0	0	1	1	0
AAAGCTGGACT	4	28	11	65.236	866304666	150.471	375581051	308	7	0.0613159	0.429211	0.0745512	0.00472132	0.000820063	0.511725	5.44996e-09	5.44996e-09	1	0	0	1	1	0
AAAGG	119	775	5	65.236	866304666	150.471	375581051	3875	6.51261	1.82415	11.88	2.06347	0.0593998	0.0103173	0.216407	6.85668e-08	6.85668e-08	1	0	0	1	0	0
AAAGGAAGAAGCTGAAGG	4	20	18	65.236	866304666	150.471	375581051	360	5	0.0613159	0.306579	0.0532508	0.00551843	0.000958515	0.59812	6.37008e-09	6.37008e-09	1	0	0	1	1	0
AAAGGAAGG	2	10	9	65.236	866304666	150.471	375581051	90	5	0.0306579	0.15329	0.0266254	0.00137961	0.000239629	0.29906	1.59252e-09	1.59252e-09	1	0	0	1	0	0
AAAGGAGT	4	16	8	65.236	866304666	150.471	375581051	128	4	0.0613159	0.245264	0.0426007	0.00196211	0.000340805	0.212665	2.26492e-09	2.26492e-09	1	0	0	1	0	0
AAAGGAT	55	220	7	65.236	866304666	150.471	375581051	1540	4	0.843093	3.37237	0.585759	0.0236066	0.00410031	0.186082	2.72498e-08	2.72498e-08	1	0	0	1	0	0
AAAGGATCCAGGCT	2	10	14	65.236	866304666	150.471	375581051	140	5	0.0306579	0.15329	0.0266254	0.00214606	0.000372756	0.465205	2.47725e-09	2.47725e-09	1	0	0	1	0	0
AAAGGATCGTAGGCAACAAC	2	10	20	65.236	866304666	150.471	375581051	200	5	0.0306579	0.15329	0.0266254	0.00306579	0.000532508	0.664578	3.53893e-09	3.53893e-09	1	0	0	1	1	0
AAAGGC	27	108	6	65.236	866304666	150.471	375581051	648	4	0.413882	1.65553	0.287554	0.00993317	0.00172533	0.159499	1.14661e-08	1.14661e-08	1	0	0	1	0	0
AAAGGG	281	2994	6	65.236	866304666	150.471	375581051	17964	10.6548	4.30744	45.8949	7.97165	0.27537	0.0478299	0.424857	3.17867e-07	3.17867e-07	1	0	0	1	0	0
AAAGGGG	5	47	7	65.236	866304666	150.471	375581051	329	9.4	0.0766449	0.720462	0.125139	0.00504323	0.000875976	0.437292	5.82154e-09	5.82154e-09	1	0	0	1	0	0
AAAGGGGTTCTGTTCGTGTT	2	10	20	65.236	866304666	150.471	375581051	200	5	0.0306579	0.15329	0.0266254	0.00306579	0.000532508	0.664578	3.53893e-09	3.53893e-09	1	0	0	1	1	0
AAAGGT	58	286	6	65.236	866304666	150.471	375581051	1716	4.93103	0.88908	4.38409	0.761487	0.0263045	0.00456892	0.196623	3.0364e-08	3.0364e-08	1	0	0	1	0	0
AAAGGTAAGAT	18	72	11	65.236	866304666	150.471	375581051	792	4	0.275921	1.10369	0.191703	0.0121405	0.00210873	0.292414	1.40142e-08	1.40142e-08	1	0	0	1	0	0
AAAGGTGGAGAAGAGAAGGTG	4	16	21	65.236	866304666	150.471	375581051	336	4	0.0613159	0.245264	0.0426007	0.00515053	0.000894614	0.558246	5.94541e-09	5.94541e-09	1	0	0	1	1	0
AAAGT	46	230	5	65.236	866304666	150.471	375581051	1150	5	0.705133	3.52566	0.612384	0.0176283	0.00306192	0.166145	2.03489e-08	2.03489e-08	1	0	0	1	0	0
AAAGTAACTTATGTT	76	357	15	65.236	866304666	150.471	375581051	5355	4.69737	1.165	5.47244	0.950527	0.0820866	0.0142579	0.468265	9.47549e-08	9.47549e-08	1	0	0	1	0	0
AAAGTAGAAGT	30	205	11	65.236	866304666	150.471	375581051	2255	6.83333	0.459869	3.14244	0.545821	0.0345668	0.00600403	0.499541	3.99015e-08	3.99015e-08	1	0	0	1	0	0
AAAGTATATATTTAAT	4	16	16	65.236	866304666	150.471	375581051	256	4	0.0613159	0.245264	0.0426007	0.00392422	0.000681611	0.42533	4.52983e-09	4.52983e-09	1	0	0	1	0	0
AAAGTATGCAATGCACTCTAAT	18	73	22	65.236	866304666	150.471	375581051	1606	4.05556	0.275921	1.11901	0.194366	0.0246183	0.00427604	0.592951	2.84176e-08	2.84176e-08	1	0	0	1	1	0
AAAGTC	26	192	6	65.236	866304666	150.471	375581051	1152	7.38462	0.398553	2.94316	0.511208	0.017659	0.00306725	0.294459	2.03843e-08	2.03843e-08	1	0	0	1	0	0
AAAGTCAGTGTTGTAGTGT	2	10	19	65.236	866304666	150.471	375581051	190	5	0.0306579	0.15329	0.0266254	0.0029125	0.000505883	0.631349	3.36199e-09	3.36199e-09	1	0	0	1	1	0
AAAGTG	4	16	6	65.236	866304666	150.471	375581051	96	4	0.0613159	0.245264	0.0426007	0.00147158	0.000255604	0.159499	1.69869e-09	1.69869e-09	1	0	0	1	0	0
AAAGTGCAG	2	10	9	65.236	866304666	150.471	375581051	90	5	0.0306579	0.15329	0.0266254	0.00137961	0.000239629	0.29906	1.59252e-09	1.59252e-09	1	0	0	1	0	0
AAAGTT	156	624	6	65.236	866304666	150.471	375581051	3744	4	2.39132	9.56528	1.66143	0.0573917	0.00996855	0.159499	6.62488e-08	6.62488e-08	1	0	0	1	0	0
AAAT	6125	40967	4	65.236	866304666	150.471	375581051	163868	6.68849	93.8899	627.982	109.076	2.51193	0.436305	0.177801	2.89959e-06	2.89959e-06	1	0	0	0	0	0
AAATAAC	32	128	7	65.236	866304666	150.471	375581051	896	4	0.490527	1.96211	0.340805	0.0137348	0.00238564	0.186082	1.58544e-08	1.58544e-08	1	0	0	1	0	0
AAATAACCTAGTAGTAGTGAT	157	634	21	65.236	866304666	150.471	375581051	13314	4.03822	2.40665	9.71857	1.68805	0.20409	0.0354491	0.563579	2.35587e-07	2.35587e-07	1	0	0	1	1	0
AAATAAG	15	103	7	65.236	866304666	150.471	375581051	721	6.86667	0.229935	1.57888	0.274242	0.0110522	0.00191969	0.319441	1.27579e-08	1.27579e-08	1	0	0	1	0	0
AAATAAT	227	1061	7	65.236	866304666	150.471	375581051	7427	4.67401	3.47968	16.264	2.82496	0.113848	0.0197747	0.217437	1.31418e-07	1.31418e-07	1	0	0	1	0	0
AAATAATAATAATAGAT	6	26	17	65.236	866304666	150.471	375581051	442	4.33333	0.0919738	0.398553	0.0692261	0.00677541	0.00117684	0.489573	7.82104e-09	7.82104e-09	1	0	0	1	0	0
AAATAATATTAACAGTT	57	283	17	65.236	866304666	150.471	375581051	4811	4.96491	0.873751	4.3381	0.753499	0.0737477	0.0128095	0.560927	8.5129e-08	8.5129e-08	1	0	0	1	1	0
AAATAATATTTAATAT	26	134	16	65.236	866304666	150.471	375581051	2144	5.15385	0.398553	2.05408	0.356781	0.0328653	0.00570849	0.548021	3.79374e-08	3.79374e-08	1	0	0	1	1	0
AAATAATCTTCTTAGCACAGT	123	521	21	65.236	866304666	150.471	375581051	10941	4.23577	1.88546	7.98639	1.38718	0.167714	0.0291309	0.59115	1.93597e-07	1.93597e-07	1	0	0	1	1	0
AAATAATTTATTATATAT	6	26	18	65.236	866304666	150.471	375581051	468	4.33333	0.0919738	0.398553	0.0692261	0.00717396	0.00124607	0.518371	8.2811e-09	8.2811e-09	1	0	0	1	1	0
AAATAC	185	803	6	65.236	866304666	150.471	375581051	4818	4.34054	2.83586	12.3092	2.13802	0.073855	0.0128281	0.173078	8.52529e-08	8.52529e-08	1	0	0	1	0	0
AAATACACT	20	108	9	65.236	866304666	150.471	375581051	972	5.4	0.306579	1.65553	0.287554	0.0148998	0.00258799	0.322985	1.71992e-08	1.71992e-08	1	0	0	1	0	0
AAATACATACTAATATTAT	43	178	19	65.236	866304666	150.471	375581051	3382	4.13953	0.659146	2.72856	0.473932	0.0518426	0.00900471	0.522698	5.98434e-08	5.98434e-08	1	0	0	1	1	0
AAATAG	3111	12936	6	65.236	866304666	150.471	375581051	77616	4.15815	47.6884	198.296	34.4426	1.18977	0.206656	0.165805	1.37339e-06	1.37339e-06	1	0	0	1	0	0
AAATAGAACT	4	20	10	65.236	866304666	150.471	375581051	200	5	0.0613159	0.306579	0.0532508	0.00306579	0.000532508	0.332289	3.53893e-09	3.53893e-09	1	0	0	1	0	0
AAATAGAATG	6	40	10	65.236	866304666	150.471	375581051	400	6.66667	0.0919738	0.613159	0.106502	0.00613159	0.00106502	0.443052	7.07787e-09	7.07787e-09	1	0	0	1	0	0
AAATAGATTATTGT	5	20	14	65.236	866304666	150.471	375581051	280	4	0.0766449	0.306579	0.0532508	0.00429211	0.000745512	0.372164	4.95451e-09	4.95451e-09	1	0	0	1	0	0
AAATAGTGAATTTCATAAATG	77	321	21	65.236	866304666	150.471	375581051	6741	4.16883	1.18033	4.9206	0.854676	0.103333	0.0179482	0.581808	1.1928e-07	1.1928e-07	1	0	0	1	1	0
AAATAGTTCT	2	8	10	65.236	866304666	150.471	375581051	80	4	0.0306579	0.122632	0.0213003	0.00122632	0.000213003	0.265831	1.41557e-09	1.41557e-09	1	0	0	1	0	0
AAATAT	1509	6558	6	65.236	866304666	150.471	375581051	39348	4.34592	23.1314	100.527	17.4609	0.603164	0.104766	0.173292	6.9625e-07	6.9625e-07	1	0	0	1	0	0
AAATATAACAC	14	56	11	65.236	866304666	150.471	375581051	616	4	0.214606	0.858422	0.149102	0.00944265	0.00164013	0.292414	1.08999e-08	1.08999e-08	1	0	0	1	0	0
AAATATACATATACAT	18	86	16	65.236	866304666	150.471	375581051	1376	4.77778	0.275921	1.31829	0.228979	0.0210927	0.00366366	0.508033	2.43479e-08	2.43479e-08	1	0	0	1	1	0
AAATATAG	19	81	8	65.236	866304666	150.471	375581051	648	4.26316	0.29125	1.24165	0.215666	0.00993317	0.00172533	0.226656	1.14661e-08	1.14661e-08	1	0	0	1	0	0
AAATATATAATATATAT	1	6	17	65.236	866304666	150.471	375581051	102	6	0.015329	0.0919738	0.0159752	0.00156356	0.000271579	0.67787	1.80486e-09	1.80486e-09	1	0	0	1	1	0
AAATATATTATATTATTAAT	24	110	20	65.236	866304666	150.471	375581051	2200	4.58333	0.367895	1.68619	0.29288	0.0337237	0.00585759	0.609197	3.89283e-08	3.89283e-08	1	0	0	1	1	0
AAATATC	3	33	7	65.236	866304666	150.471	375581051	231	11	0.0459869	0.505856	0.0878639	0.00354099	0.000615047	0.511725	4.08747e-09	4.08747e-09	1	0	0	1	1	0
AAATATG	14	56	7	65.236	866304666	150.471	375581051	392	4	0.214606	0.858422	0.149102	0.00600896	0.00104372	0.186082	6.93631e-09	6.93631e-09	1	0	0	1	0	0
AAATATGGT	17	68	9	65.236	866304666	150.471	375581051	612	4	0.260593	1.04237	0.181053	0.00938133	0.00162948	0.239248	1.08291e-08	1.08291e-08	1	0	0	1	0	0
AAATATT	33	132	7	65.236	866304666	150.471	375581051	924	4	0.505856	2.02342	0.351455	0.014164	0.00246019	0.186082	1.63499e-08	1.63499e-08	1	0	0	1	0	0
AAATATTATAT	19	108	11	65.236	866304666	150.471	375581051	1188	5.68421	0.29125	1.65553	0.287554	0.0182108	0.0031631	0.415536	2.10213e-08	2.10213e-08	1	0	0	1	0	0
AAATATTATTATATTAT	15	62	17	65.236	866304666	150.471	375581051	1054	4.13333	0.229935	0.950396	0.165078	0.0161567	0.00280632	0.466977	1.86502e-08	1.86502e-08	1	0	0	1	0	0
AAATC	154	940	5	65.236	866304666	150.471	375581051	4700	6.1039	2.36066	14.4092	2.50279	0.0720462	0.0125139	0.202826	8.31649e-08	8.31649e-08	1	0	0	1	0	0
AAATCAC	30	150	7	65.236	866304666	150.471	375581051	1050	5	0.459869	2.29935	0.399381	0.0160954	0.00279567	0.232602	1.85794e-08	1.85794e-08	1	0	0	1	0	0
AAATCACAATTGTGAAATTGTG	8	32	22	65.236	866304666	150.471	375581051	704	4	0.122632	0.490527	0.0852013	0.0107916	0.00187443	0.584829	1.2457e-08	1.2457e-08	1	0	0	1	1	0
AAATCAT	10	40	7	65.236	866304666	150.471	375581051	280	4	0.15329	0.613159	0.106502	0.00429211	0.000745512	0.186082	4.95451e-09	4.95451e-09	1	0	0	1	0	0
AAATCATCGTC	2	10	11	65.236	866304666	150.471	375581051	110	5	0.0306579	0.15329	0.0266254	0.00168619	0.00029288	0.365518	1.94641e-09	1.94641e-09	1	0	0	1	0	0
AAATCATGGCATAATTGAT	43	185	19	65.236	866304666	150.471	375581051	3515	4.30233	0.659146	2.83586	0.49257	0.0538813	0.00935883	0.543254	6.21967e-08	6.21967e-08	1	0	0	1	1	0
AAATCT	28	112	6	65.236	866304666	150.471	375581051	672	4	0.429211	1.71684	0.298205	0.0103011	0.00178923	0.159499	1.18908e-08	1.18908e-08	1	0	0	1	0	0
AAATCTAATCT	6	34	11	65.236	866304666	150.471	375581051	374	5.66667	0.0919738	0.521185	0.0905264	0.00573304	0.00099579	0.414254	6.6178e-09	6.6178e-09	1	0	0	1	0	0
AAATCTGT	4	16	8	65.236	866304666	150.471	375581051	128	4	0.0613159	0.245264	0.0426007	0.00196211	0.000340805	0.212665	2.26492e-09	2.26492e-09	1	0	0	1	0	0
AAATG	668	3763	5	65.236	866304666	150.471	375581051	18815	5.63323	10.2398	57.6829	10.0191	0.288415	0.0500957	0.187186	3.32925e-07	3.32925e-07	1	0	0	1	0	0
AAATGAAGAATTATAT	40	206	16	65.236	866304666	150.471	375581051	3296	5.15	0.613159	3.15777	0.548483	0.0505243	0.00877574	0.547612	5.83216e-08	5.83216e-08	1	0	0	1	1	0
AAATGAATGAATG	5	56	13	65.236	866304666	150.471	375581051	728	11.2	0.0766449	0.858422	0.149102	0.0111595	0.00193833	0.967626	1.28817e-08	1.28817e-08	1	0	0	1	1	0
AAATGATG	2	10	8	65.236	866304666	150.471	375581051	80	5	0.0306579	0.15329	0.0266254	0.00122632	0.000213003	0.265831	1.41557e-09	1.41557e-09	1	0	0	1	0	0
AAATGATGATCC	4	20	12	65.236	866304666	150.471	375581051	240	5	0.0613159	0.306579	0.0532508	0.00367895	0.00063901	0.398747	4.24672e-09	4.24672e-09	1	0	0	1	0	0
AAATGC	18	140	6	65.236	866304666	150.471	375581051	840	7.77778	0.275921	2.14606	0.372756	0.0128763	0.00223653	0.310136	1.48635e-08	1.48635e-08	1	0	0	1	0	0
AAATGGAGGATGCAACCTCCATTCC	5	29	25	65.236	866304666	150.471	375581051	725	5.8	0.0766449	0.44454	0.0772137	0.0111135	0.00193034	0.963638	1.28286e-08	1.28286e-08	1	0	0	1	1	0
AAATGGGAAGTG	4	32	12	65.236	866304666	150.471	375581051	384	8	0.0613159	0.490527	0.0852013	0.00588632	0.00102242	0.637995	6.79475e-09	6.79475e-09	1	0	0	1	1	0
AAATGGTCCGGGTTGTGGTC	52	225	20	65.236	866304666	150.471	375581051	4500	4.32692	0.797106	3.44902	0.599072	0.0689804	0.0119814	0.575116	7.9626e-08	7.9626e-08	1	0	0	1	1	0
AAATGGTCTGGGTGGTAGT	134	629	19	65.236	866304666	150.471	375581051	11951	4.69403	2.05408	9.64192	1.67474	0.183197	0.03182	0.592714	2.11469e-07	2.11469e-07	1	0	0	1	1	0
AAATGT	19	76	6	65.236	866304666	150.471	375581051	456	4	0.29125	1.165	0.202353	0.00699001	0.00121412	0.159499	8.06877e-09	8.06877e-09	1	0	0	1	0	0
AAATGTACAAT	10	40	11	65.236	866304666	150.471	375581051	440	4	0.15329	0.613159	0.106502	0.00674475	0.00117152	0.292414	7.78565e-09	7.78565e-09	1	0	0	1	0	0
AAATGTCAAATGTG	4	20	14	65.236	866304666	150.471	375581051	280	5	0.0613159	0.306579	0.0532508	0.00429211	0.000745512	0.465205	4.95451e-09	4.95451e-09	1	0	0	1	0	0
AAATGTCCAATGTAT	7	28	15	65.236	866304666	150.471	375581051	420	4	0.107303	0.429211	0.0745512	0.00643817	0.00111827	0.398747	7.43176e-09	7.43176e-09	1	0	0	1	0	0
AAATGTCGGACTCTTAACGGTT	7	35	22	65.236	866304666	150.471	375581051	770	5	0.107303	0.536514	0.0931889	0.0118033	0.00205016	0.731036	1.36249e-08	1.36249e-08	1	0	0	1	1	0
AAATT	386	1960	5	65.236	866304666	150.471	375581051	9800	5.07772	5.91698	30.0448	5.21858	0.150224	0.0260929	0.168727	1.73408e-07	1.73408e-07	1	0	0	1	0	0
AAATTAAGGT	4	20	10	65.236	866304666	150.471	375581051	200	5	0.0613159	0.306579	0.0532508	0.00306579	0.000532508	0.332289	3.53893e-09	3.53893e-09	1	0	0	1	0	0
AAATTAATTATTAATAAT	10	43	18	65.236	866304666	150.471	375581051	774	4.3	0.15329	0.659146	0.114489	0.0118646	0.00206081	0.514383	1.36957e-08	1.36957e-08	1	0	0	1	1	0
AAATTAC	53	216	7	65.236	866304666	150.471	375581051	1512	4.07547	0.812435	3.31106	0.575109	0.0231774	0.00402576	0.189593	2.67543e-08	2.67543e-08	1	0	0	1	0	0
AAATTAG	21	84	7	65.236	866304666	150.471	375581051	588	4	0.321908	1.28763	0.223653	0.00901343	0.00156557	0.186082	1.04045e-08	1.04045e-08	1	0	0	1	0	0
AAATTAT	13	56	7	65.236	866304666	150.471	375581051	392	4.30769	0.199277	0.858422	0.149102	0.00600896	0.00104372	0.200396	6.93631e-09	6.93631e-09	1	0	0	1	0	0
AAATTATAATTATAAATTATAT	12	48	22	65.236	866304666	150.471	375581051	1056	4	0.183948	0.735791	0.127802	0.0161874	0.00281164	0.584829	1.86856e-08	1.86856e-08	1	0	0	1	1	0
AAATTATGTAATAATTTATTAC	15	66	22	65.236	866304666	150.471	375581051	1452	4.4	0.229935	1.01171	0.175728	0.0222577	0.00386601	0.643312	2.56927e-08	2.56927e-08	1	0	0	1	1	0
AAATTC	103	453	6	65.236	866304666	150.471	375581051	2718	4.39806	1.57888	6.94402	1.20613	0.0416641	0.00723679	0.175371	4.80941e-08	4.80941e-08	1	0	0	1	0	0
AAATTCTTCTCT	4	16	12	65.236	866304666	150.471	375581051	192	4	0.0613159	0.245264	0.0426007	0.00294316	0.000511208	0.318997	3.39738e-09	3.39738e-09	1	0	0	1	0	0
AAATTG	10	40	6	65.236	866304666	150.471	375581051	240	4	0.15329	0.613159	0.106502	0.00367895	0.00063901	0.159499	4.24672e-09	4.24672e-09	1	0	0	1	0	0
AAATTGAATT	5	75	10	65.236	866304666	150.471	375581051	750	15	0.0766449	1.14967	0.199691	0.0114967	0.00199691	0.996867	1.3271e-08	1.3271e-08	1	0	0	1	1	0
AAATTGC	10	40	7	65.236	866304666	150.471	375581051	280	4	0.15329	0.613159	0.106502	0.00429211	0.000745512	0.186082	4.95451e-09	4.95451e-09	1	0	0	1	0	0
AAATTT	161	684	6	65.236	866304666	150.471	375581051	4104	4.24845	2.46796	10.485	1.82118	0.0629101	0.0109271	0.169405	7.26189e-08	7.26189e-08	1	0	0	1	0	0
AAC	775	8153	3	65.236	866304666	150.471	375581051	24459	10.52	11.88	124.977	21.7077	0.374931	0.0651231	0.209741	4.32794e-07	4.32794e-07	1	0	0	0	0	0
AACAACACAC	6	30	10	65.236	866304666	150.471	375581051	300	5	0.0919738	0.459869	0.0798762	0.00459869	0.000798762	0.332289	5.3084e-09	5.3084e-09	1	0	0	1	0	0
AACAACAGC	4	36	9	65.236	866304666	150.471	375581051	324	9	0.0613159	0.551843	0.0958515	0.00496659	0.000862663	0.538308	5.73307e-09	5.73307e-09	1	0	0	1	1	0
AACAACATACACACAGCT	94	469	18	65.236	866304666	150.471	375581051	8442	4.98936	1.44092	7.18929	1.24873	0.129407	0.0224772	0.596848	1.49378e-07	1.49378e-07	1	0	0	1	1	0
AACAACATGTCCTCCAGCCTCTC	4	16	23	65.236	866304666	150.471	375581051	368	4	0.0613159	0.245264	0.0426007	0.00564106	0.000979815	0.611412	6.51164e-09	6.51164e-09	1	0	0	1	1	0
AACAACCACAGCTGCTGCTCCCAC	6	30	24	65.236	866304666	150.471	375581051	720	5	0.0919738	0.459869	0.0798762	0.0110369	0.00191703	0.797494	1.27402e-08	1.27402e-08	1	0	0	1	1	0
AACAACTAGACAGT	51	212	14	65.236	866304666	150.471	375581051	2968	4.15686	0.781778	3.24974	0.564459	0.0454964	0.00790242	0.386758	5.25178e-08	5.25178e-08	1	0	0	1	0	0
AACAACTATATAATAGCCTTCTTAC	11	44	25	65.236	866304666	150.471	375581051	1100	4	0.168619	0.674475	0.117152	0.0168619	0.0029288	0.664578	1.94641e-08	1.94641e-08	1	0	0	1	1	0
AACAACTCCTCCAAGCTCTC	4	16	20	65.236	866304666	150.471	375581051	320	4	0.0613159	0.245264	0.0426007	0.00490527	0.000852013	0.531662	5.66229e-09	5.66229e-09	1	0	0	1	1	0
AACAAG	36	144	6	65.236	866304666	150.471	375581051	864	4	0.551843	2.20737	0.383406	0.0132442	0.00230044	0.159499	1.52882e-08	1.52882e-08	1	0	0	1	0	0
AACAAGGCCTCCAAGCTCTC	2	8	20	65.236	866304666	150.471	375581051	160	4	0.0306579	0.122632	0.0213003	0.00245264	0.000426007	0.531662	2.83115e-09	2.83115e-09	1	0	0	1	1	0
AACAAGGTCAGTGTCTTCAGAAG	2	8	23	65.236	866304666	150.471	375581051	184	4	0.0306579	0.122632	0.0213003	0.00282053	0.000489908	0.611412	3.25582e-09	3.25582e-09	1	0	0	1	1	0
AACAAGTCCTCCAAGCACTG	10	55	20	65.236	866304666	150.471	375581051	1100	5.5	0.15329	0.843093	0.14644	0.0168619	0.0029288	0.731036	1.94641e-08	1.94641e-08	1	0	0	1	1	0
AACAAGTCCTCCAAGCGCTG	2	12	20	65.236	866304666	150.471	375581051	240	6	0.0306579	0.183948	0.0319505	0.00367895	0.00063901	0.797494	4.24672e-09	4.24672e-09	1	0	0	1	1	0
AACAAGTCCTCCAAGCTGTG	6	24	20	65.236	866304666	150.471	375581051	480	4	0.0919738	0.367895	0.063901	0.00735791	0.00127802	0.531662	8.49344e-09	8.49344e-09	1	0	0	1	1	0
AACAAGTCCTCCAGGCTCTC	2	8	20	65.236	866304666	150.471	375581051	160	4	0.0306579	0.122632	0.0213003	0.00245264	0.000426007	0.531662	2.83115e-09	2.83115e-09	1	0	0	1	1	0
AACAAGTCCTCCGAGCTCTG	6	24	20	65.236	866304666	150.471	375581051	480	4	0.0919738	0.367895	0.063901	0.00735791	0.00127802	0.531662	8.49344e-09	8.49344e-09	1	0	0	1	1	0
AACAAT	132	570	6	65.236	866304666	150.471	375581051	3420	4.31818	2.02342	8.73751	1.51765	0.0524251	0.00910589	0.172186	6.05158e-08	6.05158e-08	1	0	0	1	0	0
AACAATAGCAGCACTAGTACT	32	128	21	65.236	866304666	150.471	375581051	2688	4	0.490527	1.96211	0.340805	0.0412043	0.00715691	0.558246	4.75633e-08	4.75633e-08	1	0	0	1	1	0
AACAATAGTTAACTCTAT	104	498	18	65.236	866304666	150.471	375581051	8964	4.78846	1.59421	7.63383	1.32595	0.137409	0.023867	0.572815	1.58615e-07	1.58615e-07	1	0	0	1	1	0
AACAATT	49	196	7	65.236	866304666	150.471	375581051	1372	4	0.75112	3.00448	0.521858	0.0210313	0.00365301	0.186082	2.42771e-08	2.42771e-08	1	0	0	1	0	0
AACAATTAGTGGTTAGCCAT	26	117	20	65.236	866304666	150.471	375581051	2340	4.5	0.398553	1.79349	0.311517	0.0358698	0.00623035	0.59812	4.14055e-08	4.14055e-08	1	0	0	1	1	0
AACAATTGATACATTATT	27	114	18	65.236	866304666	150.471	375581051	2052	4.22222	0.413882	1.7475	0.30353	0.031455	0.00546353	0.505079	3.63095e-08	3.63095e-08	1	0	0	1	1	0
AACAC	35	253	5	65.236	866304666	150.471	375581051	1265	7.22857	0.536514	3.87823	0.673623	0.0193911	0.00336811	0.240198	2.23838e-08	2.23838e-08	1	0	0	1	0	0
AACACAACACAATATAATAC	208	1047	20	65.236	866304666	150.471	375581051	20940	5.03365	3.18843	16.0494	2.78768	0.320989	0.0557536	0.669051	3.70526e-07	3.70526e-07	1	0	0	1	1	0
AACACAC	4	16	7	65.236	866304666	150.471	375581051	112	4	0.0613159	0.245264	0.0426007	0.00171684	0.000298205	0.186082	1.9818e-09	1.9818e-09	1	0	0	1	0	0
AACACACACAC	4	16	11	65.236	866304666	150.471	375581051	176	4	0.0613159	0.245264	0.0426007	0.0026979	0.000468607	0.292414	3.11426e-09	3.11426e-09	1	0	0	1	0	0
AACACACAGAGT	2	8	12	65.236	866304666	150.471	375581051	96	4	0.0306579	0.122632	0.0213003	0.00147158	0.000255604	0.318997	1.69869e-09	1.69869e-09	1	0	0	1	0	0
AACACAG	12	48	7	65.236	866304666	150.471	375581051	336	4	0.183948	0.735791	0.127802	0.00515053	0.000894614	0.186082	5.94541e-09	5.94541e-09	1	0	0	1	0	0
AACACAGAGACTCTTCAGACTG	5	23	22	65.236	866304666	150.471	375581051	506	4.6	0.0766449	0.352566	0.0612384	0.00775646	0.00134725	0.672553	8.9535e-09	8.9535e-09	1	0	0	1	1	0
AACACATCCAAGAT	6	36	14	65.236	866304666	150.471	375581051	504	6	0.0919738	0.551843	0.0958515	0.0077258	0.00134192	0.558246	8.91811e-09	8.91811e-09	1	0	0	1	1	0
AACACATGAATATATG	4	32	16	65.236	866304666	150.471	375581051	512	8	0.0613159	0.490527	0.0852013	0.00784843	0.00136322	0.85066	9.05967e-09	9.05967e-09	1	0	0	1	1	0
AACACATGAC	6	44	10	65.236	866304666	150.471	375581051	440	7.33333	0.0919738	0.674475	0.117152	0.00674475	0.00117152	0.487357	7.78565e-09	7.78565e-09	1	0	0	1	0	0
AACACC	58	368	6	65.236	866304666	150.471	375581051	2208	6.34483	0.88908	5.64106	0.979815	0.0338464	0.00587889	0.252998	3.90698e-08	3.90698e-08	1	0	0	1	0	0
AACACCACAAGTTGCTATGCTAACT	59	239	25	65.236	866304666	150.471	375581051	5975	4.05085	0.904409	3.66362	0.636347	0.0915906	0.0159087	0.673026	1.05726e-07	1.05726e-07	1	0	0	1	1	0
AACACCC	42	208	7	65.236	866304666	150.471	375581051	1456	4.95238	0.643817	3.18843	0.553809	0.022319	0.00387666	0.230387	2.57634e-08	2.57634e-08	1	0	0	1	0	0
AACACCTAGTTC	30	127	12	65.236	866304666	150.471	375581051	1524	4.23333	0.459869	1.94678	0.338143	0.0233614	0.00405771	0.337606	2.69667e-08	2.69667e-08	1	0	0	1	0	0
AACACGTCCTCCAAGCTCTC	2	8	20	65.236	866304666	150.471	375581051	160	4	0.0306579	0.122632	0.0213003	0.00245264	0.000426007	0.531662	2.83115e-09	2.83115e-09	1	0	0	1	1	0
AACACT	145	580	6	65.236	866304666	150.471	375581051	3480	4	2.2227	8.8908	1.54427	0.0533448	0.00926564	0.159499	6.15774e-08	6.15774e-08	1	0	0	1	0	0
AACACTGTCCAC	6	39	12	65.236	866304666	150.471	375581051	468	6.5	0.0919738	0.59783	0.103839	0.00717396	0.00124607	0.518371	8.2811e-09	8.2811e-09	1	0	0	1	1	0
AACAG	2	18	5	65.236	866304666	150.471	375581051	90	9	0.0306579	0.275921	0.0479257	0.00137961	0.000239629	0.29906	1.59252e-09	1.59252e-09	1	0	0	1	0	0
AACAGAAG	6	108	8	65.236	866304666	150.471	375581051	864	18	0.0919738	1.65553	0.287554	0.0132442	0.00230044	0.956992	1.52882e-08	1.52882e-08	1	0	0	1	1	0
AACAGAATAG	4	32	10	65.236	866304666	150.471	375581051	320	8	0.0613159	0.490527	0.0852013	0.00490527	0.000852013	0.531662	5.66229e-09	5.66229e-09	1	0	0	1	1	0
AACAGACCTGGG	2	8	12	65.236	866304666	150.471	375581051	96	4	0.0306579	0.122632	0.0213003	0.00147158	0.000255604	0.318997	1.69869e-09	1.69869e-09	1	0	0	1	0	0
AACAGACG	5	90	8	65.236	866304666	150.471	375581051	720	18	0.0766449	1.37961	0.239629	0.0110369	0.00191703	0.956992	1.27402e-08	1.27402e-08	1	0	0	1	1	0
AACAGAGGAGGC	4	28	12	65.236	866304666	150.471	375581051	336	7	0.0613159	0.429211	0.0745512	0.00515053	0.000894614	0.558246	5.94541e-09	5.94541e-09	1	0	0	1	1	0
AACAGAGGGCT	5	20	11	65.236	866304666	150.471	375581051	220	4	0.0766449	0.306579	0.0532508	0.00337237	0.000585759	0.292414	3.89283e-09	3.89283e-09	1	0	0	1	0	0
AACAGC	45	218	6	65.236	866304666	150.471	375581051	1308	4.84444	0.689804	3.34172	0.580434	0.0200503	0.0034826	0.193171	2.31446e-08	2.31446e-08	1	0	0	1	0	0
AACAGCC	4	16	7	65.236	866304666	150.471	375581051	112	4	0.0613159	0.245264	0.0426007	0.00171684	0.000298205	0.186082	1.9818e-09	1.9818e-09	1	0	0	1	0	0
AACAGCTGAAGGTGCTGTG	4	16	19	65.236	866304666	150.471	375581051	304	4	0.0613159	0.245264	0.0426007	0.00466001	0.000809413	0.505079	5.37918e-09	5.37918e-09	1	0	0	1	1	0
AACAGGAGCCTACAACATGTAC	4	20	22	65.236	866304666	150.471	375581051	440	5	0.0613159	0.306579	0.0532508	0.00674475	0.00117152	0.731036	7.78565e-09	7.78565e-09	1	0	0	1	1	0
AACAGGCCTGGTCAGT	6	33	16	65.236	866304666	150.471	375581051	528	5.5	0.0919738	0.505856	0.0878639	0.0080937	0.00140582	0.584829	9.34278e-09	9.34278e-09	1	0	0	1	1	0
AACAGGGGAAGGTCCATG	4	20	18	65.236	866304666	150.471	375581051	360	5	0.0613159	0.306579	0.0532508	0.00551843	0.000958515	0.59812	6.37008e-09	6.37008e-09	1	0	0	1	1	0
AACAGT	56	253	6	65.236	866304666	150.471	375581051	1518	4.51786	0.858422	3.87823	0.673623	0.0232694	0.00404174	0.180148	2.68605e-08	2.68605e-08	1	0	0	1	0	0
AACAGTACAGCCTCTAC	175	1041	17	65.236	866304666	150.471	375581051	17697	5.94857	2.68257	15.9575	2.77171	0.271277	0.047119	0.672059	3.13142e-07	3.13142e-07	1	0	0	1	1	0
AACAGTCTGGAGG	4	20	13	65.236	866304666	150.471	375581051	260	5	0.0613159	0.306579	0.0532508	0.00398553	0.000692261	0.431976	4.60061e-09	4.60061e-09	1	0	0	1	0	0
AACAT	105	1232	5	65.236	866304666	150.471	375581051	6160	11.7333	1.60954	18.8853	3.28025	0.0944265	0.0164013	0.389886	1.08999e-07	1.08999e-07	1	0	0	1	0	0
AACATAC	14	56	7	65.236	866304666	150.471	375581051	392	4	0.214606	0.858422	0.149102	0.00600896	0.00104372	0.186082	6.93631e-09	6.93631e-09	1	0	0	1	0	0
AACATATATATTAACCTAGC	17	79	20	65.236	866304666	150.471	375581051	1580	4.64706	0.260593	1.21099	0.210341	0.0242198	0.00420682	0.617667	2.79576e-08	2.79576e-08	1	0	0	1	1	0
AACATATG	3	12	8	65.236	866304666	150.471	375581051	96	4	0.0459869	0.183948	0.0319505	0.00147158	0.000255604	0.212665	1.69869e-09	1.69869e-09	1	0	0	1	0	0
AACATC	106	518	6	65.236	866304666	150.471	375581051	3108	4.88679	1.62487	7.94041	1.3792	0.0476424	0.00827518	0.194859	5.4995e-08	5.4995e-08	1	0	0	1	0	0
AACATCAGG	4	20	9	65.236	866304666	150.471	375581051	180	5	0.0613159	0.306579	0.0532508	0.00275921	0.000479257	0.29906	3.18504e-09	3.18504e-09	1	0	0	1	0	0
AACATCGATC	2	10	10	65.236	866304666	150.471	375581051	100	5	0.0306579	0.15329	0.0266254	0.0015329	0.000266254	0.332289	1.76947e-09	1.76947e-09	1	0	0	1	0	0
AACATCTGCACCGACAT	6	28	17	65.236	866304666	150.471	375581051	476	4.66667	0.0919738	0.429211	0.0745512	0.00729659	0.00126737	0.527232	8.42266e-09	8.42266e-09	1	0	0	1	1	0
AACATCTGTGC	4	24	11	65.236	866304666	150.471	375581051	264	6	0.0613159	0.367895	0.063901	0.00404685	0.000702911	0.438622	4.67139e-09	4.67139e-09	1	0	0	1	0	0
AACATG	66	276	6	65.236	866304666	150.471	375581051	1656	4.18182	1.01171	4.2308	0.734861	0.0253848	0.00440917	0.166749	2.93024e-08	2.93024e-08	1	0	0	1	0	0
AACATGAGG	5	27	9	65.236	866304666	150.471	375581051	243	5.4	0.0766449	0.413882	0.0718886	0.00372494	0.000646997	0.322985	4.2998e-09	4.2998e-09	1	0	0	1	0	0
AACATGCAGCTTAATATTGACAT	158	654	23	65.236	866304666	150.471	375581051	15042	4.13924	2.42198	10.0251	1.7413	0.230578	0.0400499	0.632695	2.66163e-07	2.66163e-07	1	0	0	1	1	0
AACATGGAC	4	24	9	65.236	866304666	150.471	375581051	216	6	0.0613159	0.367895	0.063901	0.00331106	0.000575109	0.358872	3.82205e-09	3.82205e-09	1	0	0	1	0	0
AACATGGGTT	6	26	10	65.236	866304666	150.471	375581051	260	4.33333	0.0919738	0.398553	0.0692261	0.00398553	0.000692261	0.287984	4.60061e-09	4.60061e-09	1	0	0	1	0	0
AACATGTACTGAACCT	80	401	16	65.236	866304666	150.471	375581051	6416	5.0125	1.22632	6.14692	1.06768	0.0983507	0.0170829	0.532992	1.13529e-07	1.13529e-07	1	0	0	1	1	0
AACATGTCCTCCAGCCTCTC	4	18	20	65.236	866304666	150.471	375581051	360	4.5	0.0613159	0.275921	0.0479257	0.00551843	0.000958515	0.59812	6.37008e-09	6.37008e-09	1	0	0	1	1	0
AACATT	40	160	6	65.236	866304666	150.471	375581051	960	4	0.613159	2.45264	0.426007	0.0147158	0.00255604	0.159499	1.69869e-08	1.69869e-08	1	0	0	1	0	0
AACATTG	21	84	7	65.236	866304666	150.471	375581051	588	4	0.321908	1.28763	0.223653	0.00901343	0.00156557	0.186082	1.04045e-08	1.04045e-08	1	0	0	1	0	0
AACC	31	186	4	65.236	866304666	150.471	375581051	744	6	0.475198	2.85119	0.495233	0.0114048	0.00198093	0.159499	1.31648e-08	1.31648e-08	1	0	0	0	0	0
AACCAC	532	2178	6	65.236	866304666	150.471	375581051	13068	4.09398	8.15501	33.3865	5.79901	0.200319	0.0347941	0.163246	2.31234e-07	2.31234e-07	1	0	0	1	0	0
AACCACACACATGCACTCT	4	16	19	65.236	866304666	150.471	375581051	304	4	0.0613159	0.245264	0.0426007	0.00466001	0.000809413	0.505079	5.37918e-09	5.37918e-09	1	0	0	1	1	0
AACCACAGGAGG	2	12	12	65.236	866304666	150.471	375581051	144	6	0.0306579	0.183948	0.0319505	0.00220737	0.000383406	0.478496	2.54803e-09	2.54803e-09	1	0	0	1	0	0
AACCACCCCT	741	4435	10	65.236	866304666	150.471	375581051	44350	5.98516	11.3588	67.984	11.8084	0.67984	0.118084	0.39776	7.84758e-07	7.84758e-07	1	0	0	1	0	0
AACCACCCCTACAGGGT	127	697	17	65.236	866304666	150.471	375581051	11849	5.48819	1.94678	10.6843	1.85579	0.181633	0.0315484	0.620046	2.09664e-07	2.09664e-07	1	0	0	1	1	0
AACCACCTGACCGTGTAGATTCT	3	15	23	65.236	866304666	150.471	375581051	345	5	0.0459869	0.229935	0.0399381	0.00528849	0.000918577	0.764265	6.10466e-09	6.10466e-09	1	0	0	1	1	0
AACCAG	47	190	6	65.236	866304666	150.471	375581051	1140	4.04255	0.720462	2.9125	0.505883	0.017475	0.0030353	0.161196	2.01719e-08	2.01719e-08	1	0	0	1	0	0
AACCAGAGAAG	4	20	11	65.236	866304666	150.471	375581051	220	5	0.0613159	0.306579	0.0532508	0.00337237	0.000585759	0.365518	3.89283e-09	3.89283e-09	1	0	0	1	0	0
AACCAGCACCAGGAAGTGAAT	2	12	21	65.236	866304666	150.471	375581051	252	6	0.0306579	0.183948	0.0319505	0.0038629	0.00067096	0.837368	4.45906e-09	4.45906e-09	1	0	0	1	1	0
AACCAGGACAAGGACAGG	2	8	18	65.236	866304666	150.471	375581051	144	4	0.0306579	0.122632	0.0213003	0.00220737	0.000383406	0.478496	2.54803e-09	2.54803e-09	1	0	0	1	0	0
AACCAGGGCTG	1	4	11	65.236	866304666	150.471	375581051	44	4	0.015329	0.0613159	0.0106502	0.000674475	0.000117152	0.292414	7.78565e-10	7.78565e-10	1	0	0	1	0	0
AACCAT	61	335	6	65.236	866304666	150.471	375581051	2010	5.4918	0.935067	5.13521	0.891951	0.0308112	0.00535171	0.218984	3.55663e-08	3.55663e-08	1	0	0	1	0	0
AACCATGAC	381	1742	9	65.236	866304666	150.471	375581051	15678	4.57218	5.84034	26.7031	4.63815	0.240328	0.0417433	0.273471	2.77417e-07	2.77417e-07	1	0	0	1	0	0
AACCC	18	108	5	65.236	866304666	150.471	375581051	540	6	0.275921	1.65553	0.287554	0.00827764	0.00143777	0.199373	9.55512e-09	9.55512e-09	1	0	0	1	0	0
AACCCAGGTCT	4	16	11	65.236	866304666	150.471	375581051	176	4	0.0613159	0.245264	0.0426007	0.0026979	0.000468607	0.292414	3.11426e-09	3.11426e-09	1	0	0	1	0	0
AACCCAT	32	128	7	65.236	866304666	150.471	375581051	896	4	0.490527	1.96211	0.340805	0.0137348	0.00238564	0.186082	1.58544e-08	1.58544e-08	1	0	0	1	0	0
AACCCC	8	36	6	65.236	866304666	150.471	375581051	216	4.5	0.122632	0.551843	0.0958515	0.00331106	0.000575109	0.179436	3.82205e-09	3.82205e-09	1	0	0	1	0	0
AACCCCT	4	16	7	65.236	866304666	150.471	375581051	112	4	0.0613159	0.245264	0.0426007	0.00171684	0.000298205	0.186082	1.9818e-09	1.9818e-09	1	0	0	1	0	0
AACCCG	13	52	6	65.236	866304666	150.471	375581051	312	4	0.199277	0.797106	0.138452	0.00478264	0.000830713	0.159499	5.52074e-09	5.52074e-09	1	0	0	1	0	0
AACCCGTTACCAGAG	4	20	15	65.236	866304666	150.471	375581051	300	5	0.0613159	0.306579	0.0532508	0.00459869	0.000798762	0.498434	5.3084e-09	5.3084e-09	1	0	0	1	0	0
AACCCT	504	4892	6	65.236	866304666	150.471	375581051	29352	9.70635	7.7258	74.9893	13.0252	0.449936	0.0781509	0.387038	5.19374e-07	5.19374e-07	1	0	0	1	0	0
AACCCTACGCT	2	10	11	65.236	866304666	150.471	375581051	110	5	0.0306579	0.15329	0.0266254	0.00168619	0.00029288	0.365518	1.94641e-09	1.94641e-09	1	0	0	1	0	0
AACCCTATAGACCTCAATACC	59	239	21	65.236	866304666	150.471	375581051	5019	4.05085	0.904409	3.66362	0.636347	0.0769361	0.0133633	0.565342	8.88095e-08	8.88095e-08	1	0	0	1	1	0
AACCCTC	6	36	7	65.236	866304666	150.471	375581051	252	6	0.0919738	0.551843	0.0958515	0.0038629	0.00067096	0.279123	4.45906e-09	4.45906e-09	1	0	0	1	0	0
AACCCTCTGTG	4	16	11	65.236	866304666	150.471	375581051	176	4	0.0613159	0.245264	0.0426007	0.0026979	0.000468607	0.292414	3.11426e-09	3.11426e-09	1	0	0	1	0	0
AACCCTG	6	70	7	65.236	866304666	150.471	375581051	490	11.6667	0.0919738	1.07303	0.186378	0.0075112	0.00130465	0.542739	8.67039e-09	8.67039e-09	1	0	0	1	1	0
AACCG	26	314	5	65.236	866304666	150.471	375581051	1570	12.0769	0.398553	4.8133	0.836038	0.0240665	0.00418019	0.401303	2.77806e-08	2.77806e-08	1	0	0	1	0	0
AACCGCT	6	26	7	65.236	866304666	150.471	375581051	182	4.33333	0.0919738	0.398553	0.0692261	0.00278987	0.000484582	0.201589	3.22043e-09	3.22043e-09	1	0	0	1	0	0
AACCGG	3	12	6	65.236	866304666	150.471	375581051	72	4	0.0459869	0.183948	0.0319505	0.00110369	0.000191703	0.159499	1.27402e-09	1.27402e-09	1	0	0	1	0	0
AACCGGGACTG	1	4	11	65.236	866304666	150.471	375581051	44	4	0.015329	0.0613159	0.0106502	0.000674475	0.000117152	0.292414	7.78565e-10	7.78565e-10	1	0	0	1	0	0
AACCGGTATCTCGTCTGGAG	29	131	20	65.236	866304666	150.471	375581051	2620	4.51724	0.44454	2.0081	0.348793	0.0401619	0.00697586	0.600412	4.636e-08	4.636e-08	1	0	0	1	1	0
AACCGGTCAGC	6	24	11	65.236	866304666	150.471	375581051	264	4	0.0919738	0.367895	0.063901	0.00404685	0.000702911	0.292414	4.67139e-09	4.67139e-09	1	0	0	1	0	0
AACCT	4230	85477	5	65.236	866304666	150.471	375581051	427385	20.2073	64.8415	1310.27	227.586	6.55137	1.13793	0.671467	7.56243e-06	7.56243e-06	1	0	0	1	1	0
AACCTAT	47	198	7	65.236	866304666	150.471	375581051	1386	4.21277	0.720462	3.03514	0.527183	0.021246	0.00369028	0.19598	2.45248e-08	2.45248e-08	1	0	0	1	0	0
AACCTC	16	64	6	65.236	866304666	150.471	375581051	384	4	0.245264	0.981054	0.170403	0.00588632	0.00102242	0.159499	6.79475e-09	6.79475e-09	1	0	0	1	0	0
AACCTCCATTGAATGGAGGATGC	5	28	23	65.236	866304666	150.471	375581051	644	5.6	0.0766449	0.429211	0.0745512	0.00987186	0.00171468	0.855977	1.13954e-08	1.13954e-08	1	0	0	1	1	0
AACCTCCGAGAATCTCCGAG	6	24	20	65.236	866304666	150.471	375581051	480	4	0.0919738	0.367895	0.063901	0.00735791	0.00127802	0.531662	8.49344e-09	8.49344e-09	1	0	0	1	1	0
AACCTGGACTG	6	24	11	65.236	866304666	150.471	375581051	264	4	0.0919738	0.367895	0.063901	0.00404685	0.000702911	0.292414	4.67139e-09	4.67139e-09	1	0	0	1	0	0
AACCTGT	19	76	7	65.236	866304666	150.471	375581051	532	4	0.29125	1.165	0.202353	0.00815501	0.00141647	0.186082	9.41356e-09	9.41356e-09	1	0	0	1	0	0
AACCTT	45	182	6	65.236	866304666	150.471	375581051	1092	4.04444	0.689804	2.78987	0.484582	0.0167392	0.00290749	0.161271	1.93226e-08	1.93226e-08	1	0	0	1	0	0
AACG	6	72	4	65.236	866304666	150.471	375581051	288	12	0.0919738	1.10369	0.191703	0.00441474	0.000766812	0.318997	5.09606e-09	5.09606e-09	1	0	0	0	0	0
AACGAAT	2	8	7	65.236	866304666	150.471	375581051	56	4	0.0306579	0.122632	0.0213003	0.000858422	0.000149102	0.186082	9.90901e-10	9.90901e-10	1	0	0	1	0	0
AACGAGTCCTCCAAGCTCTC	4	28	20	65.236	866304666	150.471	375581051	560	7	0.0613159	0.429211	0.0745512	0.00858422	0.00149102	0.930409	9.90901e-09	9.90901e-09	1	0	0	1	1	0
AACGATAAT	82810	392573	9	65.236	866304666	150.471	375581051	3533157	4.74065	1269.39	6017.74	1045.24	54.1597	9.40718	0.283548	6.2518e-05	6.2518e-05	1	1	1	1	0	0
AACGATAGTTAACTCTAT	8	42	18	65.236	866304666	150.471	375581051	756	5.25	0.122632	0.643817	0.111827	0.0115887	0.00201288	0.628026	1.33772e-08	1.33772e-08	1	0	0	1	1	0
AACGC	2	10	5	65.236	866304666	150.471	375581051	50	5	0.0306579	0.15329	0.0266254	0.000766449	0.000133127	0.166145	8.84733e-10	8.84733e-10	1	0	0	1	0	0
AACGCATG	537	2342	8	65.236	866304666	150.471	375581051	18736	4.36127	8.23166	35.9004	6.23567	0.287204	0.0498854	0.231872	3.31527e-07	3.31527e-07	1	0	0	1	0	0
AACGG	5	30	5	65.236	866304666	150.471	375581051	150	6	0.0766449	0.459869	0.0798762	0.00229935	0.000399381	0.199373	2.6542e-09	2.6542e-09	1	0	0	1	0	0
AACGGAC	30	120	7	65.236	866304666	150.471	375581051	840	4	0.459869	1.83948	0.319505	0.0128763	0.00223653	0.186082	1.48635e-08	1.48635e-08	1	0	0	1	0	0
AACGGCCAG	7	42	9	65.236	866304666	150.471	375581051	378	6	0.107303	0.643817	0.111827	0.00579435	0.00100644	0.358872	6.68858e-09	6.68858e-09	1	0	0	1	0	0
AACGGG	59	340	6	65.236	866304666	150.471	375581051	2040	5.76271	0.904409	5.21185	0.905264	0.0312711	0.00543158	0.229786	3.60971e-08	3.60971e-08	1	0	0	1	0	0
AACGGGAGCGGGAATAGG	2	9	18	65.236	866304666	150.471	375581051	162	4.5	0.0306579	0.137961	0.0239629	0.00248329	0.000431332	0.538308	2.86654e-09	2.86654e-09	1	0	0	1	1	0
AACGGTCGATC	4	16	11	65.236	866304666	150.471	375581051	176	4	0.0613159	0.245264	0.0426007	0.0026979	0.000468607	0.292414	3.11426e-09	3.11426e-09	1	0	0	1	0	0
AACGTC	4	28	6	65.236	866304666	150.471	375581051	168	7	0.0613159	0.429211	0.0745512	0.00257527	0.000447307	0.279123	2.9727e-09	2.9727e-09	1	0	0	1	0	0
AACGTG	4	20	6	65.236	866304666	150.471	375581051	120	5	0.0613159	0.306579	0.0532508	0.00183948	0.000319505	0.199373	2.12336e-09	2.12336e-09	1	0	0	1	0	0
AACGTGCTAATGTCAGCGGC	6	24	20	65.236	866304666	150.471	375581051	480	4	0.0919738	0.367895	0.063901	0.00735791	0.00127802	0.531662	8.49344e-09	8.49344e-09	1	0	0	1	1	0
AACGTGTACAG	4	16	11	65.236	866304666	150.471	375581051	176	4	0.0613159	0.245264	0.0426007	0.0026979	0.000468607	0.292414	3.11426e-09	3.11426e-09	1	0	0	1	0	0
AACT	856	5330	4	65.236	866304666	150.471	375581051	21320	6.22664	13.1216	81.7034	14.1913	0.326814	0.0567654	0.165523	3.7725e-07	3.7725e-07	1	0	0	0	0	0
AACTAAGCTAC	5	20	11	65.236	866304666	150.471	375581051	220	4	0.0766449	0.306579	0.0532508	0.00337237	0.000585759	0.292414	3.89283e-09	3.89283e-09	1	0	0	1	0	0
AACTAAT	37	205	7	65.236	866304666	150.471	375581051	1435	5.54054	0.567172	3.14244	0.545821	0.0219971	0.00382075	0.257749	2.53918e-08	2.53918e-08	1	0	0	1	0	0
AACTAG	112	739	6	65.236	866304666	150.471	375581051	4434	6.59821	1.71684	11.3281	1.96762	0.0679687	0.0118057	0.263102	7.84581e-08	7.84581e-08	1	0	0	1	0	0
AACTAGT	17	86	7	65.236	866304666	150.471	375581051	602	5.05882	0.260593	1.31829	0.228979	0.00922804	0.00160285	0.235339	1.06522e-08	1.06522e-08	1	0	0	1	0	0
AACTAGTCCTCCAGGCCCTG	2	8	20	65.236	866304666	150.471	375581051	160	4	0.0306579	0.122632	0.0213003	0.00245264	0.000426007	0.531662	2.83115e-09	2.83115e-09	1	0	0	1	1	0
AACTAT	40	160	6	65.236	866304666	150.471	375581051	960	4	0.613159	2.45264	0.426007	0.0147158	0.00255604	0.159499	1.69869e-08	1.69869e-08	1	0	0	1	0	0
AACTATTATAT	35	140	11	65.236	866304666	150.471	375581051	1540	4	0.536514	2.14606	0.372756	0.0236066	0.00410031	0.292414	2.72498e-08	2.72498e-08	1	0	0	1	0	0
AACTC	9	45	5	65.236	866304666	150.471	375581051	225	5	0.137961	0.689804	0.119814	0.00344902	0.000599072	0.166145	3.9813e-09	3.9813e-09	1	0	0	1	0	0
AACTCC	2	8	6	65.236	866304666	150.471	375581051	48	4	0.0306579	0.122632	0.0213003	0.000735791	0.000127802	0.159499	8.49344e-10	8.49344e-10	1	0	0	1	0	0
AACTCCATGTCTCCACGTCTCCCAT	4	16	25	65.236	866304666	150.471	375581051	400	4	0.0613159	0.245264	0.0426007	0.00613159	0.00106502	0.664578	7.07787e-09	7.07787e-09	1	0	0	1	1	0
AACTCGACCCATAGCT	2	10	16	65.236	866304666	150.471	375581051	160	5	0.0306579	0.15329	0.0266254	0.00245264	0.000426007	0.531662	2.83115e-09	2.83115e-09	1	0	0	1	1	0
AACTCT	4	20	6	65.236	866304666	150.471	375581051	120	5	0.0613159	0.306579	0.0532508	0.00183948	0.000319505	0.199373	2.12336e-09	2.12336e-09	1	0	0	1	0	0
AACTCTTACAGC	5	26	12	65.236	866304666	150.471	375581051	312	5.2	0.0766449	0.398553	0.0692261	0.00478264	0.000830713	0.414697	5.52074e-09	5.52074e-09	1	0	0	1	0	0
AACTCTTCTTCTAC	2	8	14	65.236	866304666	150.471	375581051	112	4	0.0306579	0.122632	0.0213003	0.00171684	0.000298205	0.372164	1.9818e-09	1.9818e-09	1	0	0	1	0	0
AACTGAC	2	8	7	65.236	866304666	150.471	375581051	56	4	0.0306579	0.122632	0.0213003	0.000858422	0.000149102	0.186082	9.90901e-10	9.90901e-10	1	0	0	1	0	0
AACTGAG	30	120	7	65.236	866304666	150.471	375581051	840	4	0.459869	1.83948	0.319505	0.0128763	0.00223653	0.186082	1.48635e-08	1.48635e-08	1	0	0	1	0	0
AACTGAGACTGG	6	26	12	65.236	866304666	150.471	375581051	312	4.33333	0.0919738	0.398553	0.0692261	0.00478264	0.000830713	0.345581	5.52074e-09	5.52074e-09	1	0	0	1	0	0
AACTGC	30	120	6	65.236	866304666	150.471	375581051	720	4	0.459869	1.83948	0.319505	0.0110369	0.00191703	0.159499	1.27402e-08	1.27402e-08	1	0	0	1	0	0
AACTGG	47	188	6	65.236	866304666	150.471	375581051	1128	4	0.720462	2.88185	0.500558	0.0172911	0.00300335	0.159499	1.99596e-08	1.99596e-08	1	0	0	1	0	0
AACTGGGATATGGCTAAT	4	20	18	65.236	866304666	150.471	375581051	360	5	0.0613159	0.306579	0.0532508	0.00551843	0.000958515	0.59812	6.37008e-09	6.37008e-09	1	0	0	1	1	0
AACTGGTGCTTCTGCTGAGG	4	16	20	65.236	866304666	150.471	375581051	320	4	0.0613159	0.245264	0.0426007	0.00490527	0.000852013	0.531662	5.66229e-09	5.66229e-09	1	0	0	1	1	0
AACTGT	63	252	6	65.236	866304666	150.471	375581051	1512	4	0.965725	3.8629	0.67096	0.0231774	0.00402576	0.159499	2.67543e-08	2.67543e-08	1	0	0	1	0	0
AACTT	24	152	5	65.236	866304666	150.471	375581051	760	6.33333	0.367895	2.33	0.404706	0.01165	0.00202353	0.21045	1.34479e-08	1.34479e-08	1	0	0	1	0	0
AACTTAATTATAATT	5	20	15	65.236	866304666	150.471	375581051	300	4	0.0766449	0.306579	0.0532508	0.00459869	0.000798762	0.398747	5.3084e-09	5.3084e-09	1	0	0	1	0	0
AACTTAGCCACTTATGCTCTACGAT	87	354	25	65.236	866304666	150.471	375581051	8850	4.06897	1.33362	5.42646	0.94254	0.135661	0.0235635	0.676036	1.56598e-07	1.56598e-07	1	0	0	1	1	0
AACTTC	37	148	6	65.236	866304666	150.471	375581051	888	4	0.567172	2.26869	0.394056	0.0136121	0.00236434	0.159499	1.57129e-08	1.57129e-08	1	0	0	1	0	0
AAG	10836	102102	3	65.236	866304666	150.471	375581051	306306	9.42248	166.105	1565.12	271.851	4.69536	0.815552	0.187859	5.41998e-06	5.41998e-06	1	0	0	0	0	0
AAGAAGAAGAAGAAGACG	6	28	18	65.236	866304666	150.471	375581051	504	4.66667	0.0919738	0.429211	0.0745512	0.0077258	0.00134192	0.558246	8.91811e-09	8.91811e-09	1	0	0	1	1	0
AAGAAGAAGAG	6	45	11	65.236	866304666	150.471	375581051	495	7.5	0.0919738	0.689804	0.119814	0.00758784	0.00131796	0.548277	8.75886e-09	8.75886e-09	1	0	0	1	1	0
AAGAAGACG	2	12	9	65.236	866304666	150.471	375581051	108	6	0.0306579	0.183948	0.0319505	0.00165553	0.000287554	0.358872	1.91102e-09	1.91102e-09	1	0	0	1	0	0
AAGAAGAGG	8	40	9	65.236	866304666	150.471	375581051	360	5	0.122632	0.613159	0.106502	0.00551843	0.000958515	0.29906	6.37008e-09	6.37008e-09	1	0	0	1	0	0
AAGAAGAGGATGAGAGTAGTG	4	20	21	65.236	866304666	150.471	375581051	420	5	0.0613159	0.306579	0.0532508	0.00643817	0.00111827	0.697807	7.43176e-09	7.43176e-09	1	0	0	1	1	0
AAGAAGAGTAGT	10	54	12	65.236	866304666	150.471	375581051	648	5.4	0.15329	0.827764	0.143777	0.00993317	0.00172533	0.430647	1.14661e-08	1.14661e-08	1	0	0	1	0	0
AAGAAGGAG	2	8	9	65.236	866304666	150.471	375581051	72	4	0.0306579	0.122632	0.0213003	0.00110369	0.000191703	0.239248	1.27402e-09	1.27402e-09	1	0	0	1	0	0
AAGAAGGAGGAG	4	16	12	65.236	866304666	150.471	375581051	192	4	0.0613159	0.245264	0.0426007	0.00294316	0.000511208	0.318997	3.39738e-09	3.39738e-09	1	0	0	1	0	0
AAGAAGT	32	128	7	65.236	866304666	150.471	375581051	896	4	0.490527	1.96211	0.340805	0.0137348	0.00238564	0.186082	1.58544e-08	1.58544e-08	1	0	0	1	0	0
AAGAAT	62	288	6	65.236	866304666	150.471	375581051	1728	4.64516	0.950396	4.41474	0.766812	0.0264885	0.00460087	0.185224	3.05764e-08	3.05764e-08	1	0	0	1	0	0
AAGAC	2	10	5	65.236	866304666	150.471	375581051	50	5	0.0306579	0.15329	0.0266254	0.000766449	0.000133127	0.166145	8.84733e-10	8.84733e-10	1	0	0	1	0	0
AAGACCC	4	16	7	65.236	866304666	150.471	375581051	112	4	0.0613159	0.245264	0.0426007	0.00171684	0.000298205	0.186082	1.9818e-09	1.9818e-09	1	0	0	1	0	0
AAGACG	21	125	6	65.236	866304666	150.471	375581051	750	5.95238	0.321908	1.91612	0.332818	0.0114967	0.00199691	0.237349	1.3271e-08	1.3271e-08	1	0	0	1	0	0
AAGACGAG	2	8	8	65.236	866304666	150.471	375581051	64	4	0.0306579	0.122632	0.0213003	0.000981054	0.000170403	0.212665	1.13246e-09	1.13246e-09	1	0	0	1	0	0
AAGACT	4	56	6	65.236	866304666	150.471	375581051	336	14	0.0613159	0.858422	0.149102	0.00515053	0.000894614	0.558246	5.94541e-09	5.94541e-09	1	0	0	1	1	0
AAGACTCCTCCTCCATCTGAC	4	16	21	65.236	866304666	150.471	375581051	336	4	0.0613159	0.245264	0.0426007	0.00515053	0.000894614	0.558246	5.94541e-09	5.94541e-09	1	0	0	1	1	0
AAGAG	15	156	5	65.236	866304666	150.471	375581051	780	10.4	0.229935	2.39132	0.415356	0.0119566	0.00207678	0.345581	1.38018e-08	1.38018e-08	1	0	0	1	0	0
AAGAGACTATAAGTAGTAT	70	386	19	65.236	866304666	150.471	375581051	7334	5.51429	1.07303	5.91698	1.02774	0.112423	0.0195271	0.696288	1.29773e-07	1.29773e-07	1	0	0	1	1	0
AAGAGACTCTGAGGGTG	6	24	17	65.236	866304666	150.471	375581051	408	4	0.0919738	0.367895	0.063901	0.00625422	0.00108632	0.451913	7.21942e-09	7.21942e-09	1	0	0	1	0	0
AAGAGAG	4	24	7	65.236	866304666	150.471	375581051	168	6	0.0613159	0.367895	0.063901	0.00257527	0.000447307	0.279123	2.9727e-09	2.9727e-09	1	0	0	1	0	0
AAGAGAGAGG	5	20	10	65.236	866304666	150.471	375581051	200	4	0.0766449	0.306579	0.0532508	0.00306579	0.000532508	0.265831	3.53893e-09	3.53893e-09	1	0	0	1	0	0
AAGAGAGGAG	2	22	10	65.236	866304666	150.471	375581051	220	11	0.0306579	0.337237	0.0585759	0.00337237	0.000585759	0.731036	3.89283e-09	3.89283e-09	1	0	0	1	1	0
AAGAGCAGCTCGACTGGT	4	20	18	65.236	866304666	150.471	375581051	360	5	0.0613159	0.306579	0.0532508	0.00551843	0.000958515	0.59812	6.37008e-09	6.37008e-09	1	0	0	1	1	0
AAGAGCAGGAC	6	26	11	65.236	866304666	150.471	375581051	286	4.33333	0.0919738	0.398553	0.0692261	0.00438409	0.000761487	0.316782	5.06067e-09	5.06067e-09	1	0	0	1	0	0
AAGAGCTCAC	2	16	10	65.236	866304666	150.471	375581051	160	8	0.0306579	0.245264	0.0426007	0.00245264	0.000426007	0.531662	2.83115e-09	2.83115e-09	1	0	0	1	1	0
AAGAGG	158	683	6	65.236	866304666	150.471	375581051	4098	4.32278	2.42198	10.4697	1.81852	0.0628181	0.0109111	0.17237	7.25127e-08	7.25127e-08	1	0	0	1	0	0
AAGAGT	9	36	6	65.236	866304666	150.471	375581051	216	4	0.137961	0.551843	0.0958515	0.00331106	0.000575109	0.159499	3.82205e-09	3.82205e-09	1	0	0	1	0	0
AAGAT	30	171	5	65.236	866304666	150.471	375581051	855	5.7	0.459869	2.62125	0.455295	0.0131063	0.00227647	0.189405	1.51289e-08	1.51289e-08	1	0	0	1	0	0
AAGATAT	23	115	7	65.236	866304666	150.471	375581051	805	5	0.352566	1.76283	0.306192	0.0123398	0.00214335	0.232602	1.42442e-08	1.42442e-08	1	0	0	1	0	0
AAGATATAT	17	72	9	65.236	866304666	150.471	375581051	648	4.23529	0.260593	1.10369	0.191703	0.00993317	0.00172533	0.253322	1.14661e-08	1.14661e-08	1	0	0	1	0	0
AAGATC	22	128	6	65.236	866304666	150.471	375581051	768	5.81818	0.337237	1.96211	0.340805	0.0117726	0.00204483	0.231998	1.35895e-08	1.35895e-08	1	0	0	1	0	0
AAGATCTTCTGAGGGACTTC	6	28	20	65.236	866304666	150.471	375581051	560	4.66667	0.0919738	0.429211	0.0745512	0.00858422	0.00149102	0.620273	9.90901e-09	9.90901e-09	1	0	0	1	1	0
AAGATG	183	804	6	65.236	866304666	150.471	375581051	4824	4.39344	2.8052	12.3245	2.14068	0.073947	0.0128441	0.175187	8.53591e-08	8.53591e-08	1	0	0	1	0	0
AAGATGCTGGTCCATGACCTG	4	20	21	65.236	866304666	150.471	375581051	420	5	0.0613159	0.306579	0.0532508	0.00643817	0.00111827	0.697807	7.43176e-09	7.43176e-09	1	0	0	1	1	0
AAGC	9	67	4	65.236	866304666	150.471	375581051	268	7.44444	0.137961	1.02704	0.17839	0.00410816	0.000713561	0.197897	4.74217e-09	4.74217e-09	1	0	0	0	0	0
AAGCAAGTG	4	32	9	65.236	866304666	150.471	375581051	288	8	0.0613159	0.490527	0.0852013	0.00441474	0.000766812	0.478496	5.09606e-09	5.09606e-09	1	0	0	1	0	0
AAGCAG	14	82	6	65.236	866304666	150.471	375581051	492	5.85714	0.214606	1.25698	0.218328	0.00754185	0.00130997	0.233552	8.70578e-09	8.70578e-09	1	0	0	1	0	0
AAGCC	2	14	5	65.236	866304666	150.471	375581051	70	7	0.0306579	0.214606	0.0372756	0.00107303	0.000186378	0.232602	1.23863e-09	1.23863e-09	1	0	0	1	0	0
AAGCCC	15	76	6	65.236	866304666	150.471	375581051	456	5.06667	0.229935	1.165	0.202353	0.00699001	0.00121412	0.202032	8.06877e-09	8.06877e-09	1	0	0	1	0	0
AAGCCCGCCGCCACC	2	8	15	65.236	866304666	150.471	375581051	120	4	0.0306579	0.122632	0.0213003	0.00183948	0.000319505	0.398747	2.12336e-09	2.12336e-09	1	0	0	1	0	0
AAGCCCTCCAAGCTCTCCAC	4	16	20	65.236	866304666	150.471	375581051	320	4	0.0613159	0.245264	0.0426007	0.00490527	0.000852013	0.531662	5.66229e-09	5.66229e-09	1	0	0	1	1	0
AAGCCCTGAGGTCTGTG	4	24	17	65.236	866304666	150.471	375581051	408	6	0.0613159	0.367895	0.063901	0.00625422	0.00108632	0.67787	7.21942e-09	7.21942e-09	1	0	0	1	1	0
AAGCCG	4	16	6	65.236	866304666	150.471	375581051	96	4	0.0613159	0.245264	0.0426007	0.00147158	0.000255604	0.159499	1.69869e-09	1.69869e-09	1	0	0	1	0	0
AAGCCGCTCCTCCTG	4	28	15	65.236	866304666	150.471	375581051	420	7	0.0613159	0.429211	0.0745512	0.00643817	0.00111827	0.697807	7.43176e-09	7.43176e-09	1	0	0	1	1	0
AAGCCTGAGTCGCG	4	20	14	65.236	866304666	150.471	375581051	280	5	0.0613159	0.306579	0.0532508	0.00429211	0.000745512	0.465205	4.95451e-09	4.95451e-09	1	0	0	1	0	0
AAGCCTGTCCTG	4	24	12	65.236	866304666	150.471	375581051	288	6	0.0613159	0.367895	0.063901	0.00441474	0.000766812	0.478496	5.09606e-09	5.09606e-09	1	0	0	1	0	0
AAGCGTC	8	44	7	65.236	866304666	150.471	375581051	308	5.5	0.122632	0.674475	0.117152	0.00472132	0.000820063	0.255863	5.44996e-09	5.44996e-09	1	0	0	1	0	0
AAGCTAC	4	24	7	65.236	866304666	150.471	375581051	168	6	0.0613159	0.367895	0.063901	0.00257527	0.000447307	0.279123	2.9727e-09	2.9727e-09	1	0	0	1	0	0
AAGCTACGACTGT	70	315	13	65.236	866304666	150.471	375581051	4095	4.5	1.07303	4.82863	0.8387	0.0627721	0.0109031	0.388778	7.24597e-08	7.24597e-08	1	0	0	1	0	0
AAGCTACTGAATGTGG	64	272	16	65.236	866304666	150.471	375581051	4352	4.25	0.981054	4.16948	0.724211	0.0667117	0.0115874	0.451913	7.70072e-08	7.70072e-08	1	0	0	1	0	0
AAGCTCCTCCTCCTG	4	20	15	65.236	866304666	150.471	375581051	300	5	0.0613159	0.306579	0.0532508	0.00459869	0.000798762	0.498434	5.3084e-09	5.3084e-09	1	0	0	1	0	0
AAGCTCTGGACTG	4	24	13	65.236	866304666	150.471	375581051	312	6	0.0613159	0.367895	0.063901	0.00478264	0.000830713	0.518371	5.52074e-09	5.52074e-09	1	0	0	1	1	0
AAGG	658	12056	4	65.236	866304666	150.471	375581051	48224	18.3222	10.0865	184.806	32.0996	0.739224	0.128398	0.487061	8.53308e-07	8.53308e-07	1	0	0	0	0	0
AAGGACACGTCTGACTAT	4	24	18	65.236	866304666	150.471	375581051	432	6	0.0613159	0.367895	0.063901	0.00662212	0.00115022	0.717744	7.6441e-09	7.6441e-09	1	0	0	1	1	0
AAGGACATGATACCG	2	14	15	65.236	866304666	150.471	375581051	210	7	0.0306579	0.214606	0.0372756	0.00321908	0.000559134	0.697807	3.71588e-09	3.71588e-09	1	0	0	1	1	0
AAGGACCGGCGTCTCACCTG	17	69	20	65.236	866304666	150.471	375581051	1380	4.05882	0.260593	1.0577	0.183715	0.021154	0.00367431	0.539481	2.44186e-08	2.44186e-08	1	0	0	1	1	0
AAGGACCGGCTGTCG	2	12	15	65.236	866304666	150.471	375581051	180	6	0.0306579	0.183948	0.0319505	0.00275921	0.000479257	0.59812	3.18504e-09	3.18504e-09	1	0	0	1	1	0
AAGGACTTC	2	8	9	65.236	866304666	150.471	375581051	72	4	0.0306579	0.122632	0.0213003	0.00110369	0.000191703	0.239248	1.27402e-09	1.27402e-09	1	0	0	1	0	0
AAGGAG	50	275	6	65.236	866304666	150.471	375581051	1650	5.5	0.766449	4.21547	0.732199	0.0252928	0.00439319	0.219311	2.91962e-08	2.91962e-08	1	0	0	1	0	0
AAGGAGACAGC	5	27	11	65.236	866304666	150.471	375581051	297	5.4	0.0766449	0.413882	0.0718886	0.0045527	0.000790775	0.394759	5.25532e-09	5.25532e-09	1	0	0	1	0	0
AAGGAGGAGGTCTCAG	4	16	16	65.236	866304666	150.471	375581051	256	4	0.0613159	0.245264	0.0426007	0.00392422	0.000681611	0.42533	4.52983e-09	4.52983e-09	1	0	0	1	0	0
AAGGAGTGAGACACTG	4	24	16	65.236	866304666	150.471	375581051	384	6	0.0613159	0.367895	0.063901	0.00588632	0.00102242	0.637995	6.79475e-09	6.79475e-09	1	0	0	1	1	0
AAGGAT	2	12	6	65.236	866304666	150.471	375581051	72	6	0.0306579	0.183948	0.0319505	0.00110369	0.000191703	0.239248	1.27402e-09	1.27402e-09	1	0	0	1	0	0
AAGGATAAT	7	33	9	65.236	866304666	150.471	375581051	297	4.71429	0.107303	0.505856	0.0878639	0.0045527	0.000790775	0.281971	5.25532e-09	5.25532e-09	1	0	0	1	0	0
AAGGATAGG	24	124	9	65.236	866304666	150.471	375581051	1116	5.16667	0.367895	1.90079	0.330155	0.0171071	0.0029714	0.309029	1.97472e-08	1.97472e-08	1	0	0	1	0	0
AAGGATCTCATTAGATTGGT	38	179	20	65.236	866304666	150.471	375581051	3580	4.71053	0.582501	2.74389	0.476595	0.0548777	0.0095319	0.626103	6.33469e-08	6.33469e-08	1	0	0	1	1	0
AAGGC	6	58	5	65.236	866304666	150.471	375581051	290	9.66667	0.0919738	0.88908	0.154427	0.0044454	0.000772137	0.321213	5.13145e-09	5.13145e-09	1	0	0	1	0	0
AAGGCGCCGCG	7	28	11	65.236	866304666	150.471	375581051	308	4	0.107303	0.429211	0.0745512	0.00472132	0.000820063	0.292414	5.44996e-09	5.44996e-09	1	0	0	1	0	0
AAGGCGCGCTCGACC	7	30	15	65.236	866304666	150.471	375581051	450	4.28571	0.107303	0.459869	0.0798762	0.00689804	0.00119814	0.427229	7.9626e-09	7.9626e-09	1	0	0	1	0	0
AAGGCTCATCTCGTC	2	10	15	65.236	866304666	150.471	375581051	150	5	0.0306579	0.15329	0.0266254	0.00229935	0.000399381	0.498434	2.6542e-09	2.6542e-09	1	0	0	1	0	0
AAGGG	4	20	5	65.236	866304666	150.471	375581051	100	5	0.0613159	0.306579	0.0532508	0.0015329	0.000266254	0.166145	1.76947e-09	1.76947e-09	1	0	0	1	0	0
AAGGGG	8	34	6	65.236	866304666	150.471	375581051	204	4.25	0.122632	0.521185	0.0905264	0.00312711	0.000543158	0.169467	3.60971e-09	3.60971e-09	1	0	0	1	0	0
AAGGGGG	1	4	7	65.236	866304666	150.471	375581051	28	4	0.015329	0.0613159	0.0106502	0.000429211	7.45512e-05	0.186082	4.95451e-10	4.95451e-10	1	0	0	1	0	0
AAGGGTAGATG	17	79	11	65.236	866304666	150.471	375581051	869	4.64706	0.260593	1.21099	0.210341	0.0133209	0.00231375	0.339717	1.53767e-08	1.53767e-08	1	0	0	1	0	0
AAGGGTGATCATGG	4	16	14	65.236	866304666	150.471	375581051	224	4	0.0613159	0.245264	0.0426007	0.00343369	0.000596409	0.372164	3.9636e-09	3.9636e-09	1	0	0	1	0	0
AAGGTAG	4	44	7	65.236	866304666	150.471	375581051	308	11	0.0613159	0.674475	0.117152	0.00472132	0.000820063	0.511725	5.44996e-09	5.44996e-09	1	0	0	1	1	0
AAGGTATCCTATGATG	128	589	16	65.236	866304666	150.471	375581051	9424	4.60156	1.96211	9.02876	1.56824	0.14446	0.0250918	0.489296	1.66755e-07	1.66755e-07	1	0	0	1	0	0
AAGGTCACAAGTATGAGGTCTAT	65	289	23	65.236	866304666	150.471	375581051	6647	4.44615	0.996383	4.43007	0.769474	0.101892	0.0176979	0.679608	1.17616e-07	1.17616e-07	1	0	0	1	1	0
AAGGTG	2	30	6	65.236	866304666	150.471	375581051	180	15	0.0306579	0.459869	0.0798762	0.00275921	0.000479257	0.59812	3.18504e-09	3.18504e-09	1	0	0	1	1	0
AAGGTGCG	2	8	8	65.236	866304666	150.471	375581051	64	4	0.0306579	0.122632	0.0213003	0.000981054	0.000170403	0.212665	1.13246e-09	1.13246e-09	1	0	0	1	0	0
AAGT	1061	6530	4	65.236	866304666	150.471	375581051	26120	6.15457	16.264	100.098	17.3864	0.400393	0.0695456	0.163608	4.62185e-07	4.62185e-07	1	0	0	0	0	0
AAGTAAT	22	88	7	65.236	866304666	150.471	375581051	616	4	0.337237	1.34895	0.234304	0.00944265	0.00164013	0.186082	1.08999e-08	1.08999e-08	1	0	0	1	0	0
AAGTAC	612	3276	6	65.236	866304666	150.471	375581051	19656	5.35294	9.38133	50.2177	8.72248	0.301306	0.0523349	0.213447	3.47806e-07	3.47806e-07	1	0	0	1	0	0
AAGTAG	5	20	6	65.236	866304666	150.471	375581051	120	4	0.0766449	0.306579	0.0532508	0.00183948	0.000319505	0.159499	2.12336e-09	2.12336e-09	1	0	0	1	0	0
AAGTAGCCTCT	25	100	11	65.236	866304666	150.471	375581051	1100	4	0.383224	1.5329	0.266254	0.0168619	0.0029288	0.292414	1.94641e-08	1.94641e-08	1	0	0	1	0	0
AAGTAGTAG	8	76	9	65.236	866304666	150.471	375581051	684	9.5	0.122632	1.165	0.202353	0.010485	0.00182118	0.568214	1.21032e-08	1.21032e-08	1	0	0	1	1	0
AAGTAGTAT	29	187	9	65.236	866304666	150.471	375581051	1683	6.44828	0.44454	2.86652	0.497895	0.0257987	0.00448106	0.385684	2.97801e-08	2.97801e-08	1	0	0	1	0	0
AAGTAT	69	276	6	65.236	866304666	150.471	375581051	1656	4	1.0577	4.2308	0.734861	0.0253848	0.00440917	0.159499	2.93024e-08	2.93024e-08	1	0	0	1	0	0
AAGTATATAGGTAGCTAG	329	1750	18	65.236	866304666	150.471	375581051	31500	5.31915	5.04323	26.8257	4.65945	0.482863	0.08387	0.636298	5.57382e-07	5.57382e-07	1	0	0	1	1	0
AAGTATATT	13	55	9	65.236	866304666	150.471	375581051	495	4.23077	0.199277	0.843093	0.14644	0.00758784	0.00131796	0.253051	8.75886e-09	8.75886e-09	1	0	0	1	0	0
AAGTATCAATATATTGTATTATG	11	54	23	65.236	866304666	150.471	375581051	1242	4.90909	0.168619	0.827764	0.143777	0.0190386	0.00330688	0.750369	2.19768e-08	2.19768e-08	1	0	0	1	1	0
AAGTATT	10	40	7	65.236	866304666	150.471	375581051	280	4	0.15329	0.613159	0.106502	0.00429211	0.000745512	0.186082	4.95451e-09	4.95451e-09	1	0	0	1	0	0
AAGTCC	2	12	6	65.236	866304666	150.471	375581051	72	6	0.0306579	0.183948	0.0319505	0.00110369	0.000191703	0.239248	1.27402e-09	1.27402e-09	1	0	0	1	0	0
AAGTCCAGCCCGGCTC	4	21	16	65.236	866304666	150.471	375581051	336	5.25	0.0613159	0.321908	0.0559134	0.00515053	0.000894614	0.558246	5.94541e-09	5.94541e-09	1	0	0	1	1	0
AAGTCGCAGC	4	16	10	65.236	866304666	150.471	375581051	160	4	0.0613159	0.245264	0.0426007	0.00245264	0.000426007	0.265831	2.83115e-09	2.83115e-09	1	0	0	1	0	0
AAGTCGGGCTCT	6	28	12	65.236	866304666	150.471	375581051	336	4.66667	0.0919738	0.429211	0.0745512	0.00515053	0.000894614	0.372164	5.94541e-09	5.94541e-09	1	0	0	1	0	0
AAGTCTGGCCTG	4	20	12	65.236	866304666	150.471	375581051	240	5	0.0613159	0.306579	0.0532508	0.00367895	0.00063901	0.398747	4.24672e-09	4.24672e-09	1	0	0	1	0	0
AAGTG	10	102	5	65.236	866304666	150.471	375581051	510	10.2	0.15329	1.56356	0.271579	0.00781778	0.0013579	0.338935	9.02428e-09	9.02428e-09	1	0	0	1	0	0
AAGTGAGGTG	4	28	10	65.236	866304666	150.471	375581051	280	7	0.0613159	0.429211	0.0745512	0.00429211	0.000745512	0.465205	4.95451e-09	4.95451e-09	1	0	0	1	0	0
AAGTGAGTAGCGTATC	4	20	16	65.236	866304666	150.471	375581051	320	5	0.0613159	0.306579	0.0532508	0.00490527	0.000852013	0.531662	5.66229e-09	5.66229e-09	1	0	0	1	1	0
AAGTGG	4	22	6	65.236	866304666	150.471	375581051	132	5.5	0.0613159	0.337237	0.0585759	0.00202342	0.000351455	0.219311	2.3357e-09	2.3357e-09	1	0	0	1	0	0
AAGTGGGAGT	43	203	10	65.236	866304666	150.471	375581051	2030	4.72093	0.659146	3.11178	0.540496	0.0311178	0.00540496	0.313743	3.59202e-08	3.59202e-08	1	0	0	1	0	0
AAGTGT	38	152	6	65.236	866304666	150.471	375581051	912	4	0.582501	2.33	0.404706	0.01398	0.00242824	0.159499	1.61375e-08	1.61375e-08	1	0	0	1	0	0
AAT	113614	1034941	3	65.236	866304666	150.471	375581051	3104823	9.10927	1741.59	15864.6	2755.57	47.5937	8.26672	0.181615	5.49388e-05	5.49388e-05	1	1	1	0	0	0
AATAATAATTAATATAATT	13	52	19	65.236	866304666	150.471	375581051	988	4	0.199277	0.797106	0.138452	0.015145	0.00263059	0.505079	1.74823e-08	1.74823e-08	1	0	0	1	1	0
AATAATCAT	1	4	9	65.236	866304666	150.471	375581051	36	4	0.015329	0.0613159	0.0106502	0.000551843	9.58515e-05	0.239248	6.37008e-10	6.37008e-10	1	0	0	1	0	0
AATAATG	49	196	7	65.236	866304666	150.471	375581051	1372	4	0.75112	3.00448	0.521858	0.0210313	0.00365301	0.186082	2.42771e-08	2.42771e-08	1	0	0	1	0	0
AATAATGTATTAGGTAGAT	34	145	19	65.236	866304666	150.471	375581051	2755	4.26471	0.521185	2.2227	0.386068	0.0422313	0.0073353	0.538504	4.87488e-08	4.87488e-08	1	0	0	1	1	0
AATAATGTCTCTCTCCTGGT	6	26	20	65.236	866304666	150.471	375581051	520	4.33333	0.0919738	0.398553	0.0692261	0.00797106	0.00138452	0.575968	9.20123e-09	9.20123e-09	1	0	0	1	1	0
AATAATGTGT	4	36	10	65.236	866304666	150.471	375581051	360	9	0.0613159	0.551843	0.0958515	0.00551843	0.000958515	0.59812	6.37008e-09	6.37008e-09	1	0	0	1	1	0
AATAATT	75	338	7	65.236	866304666	150.471	375581051	2366	4.50667	1.14967	5.18119	0.899939	0.0362683	0.00629957	0.209652	4.18656e-08	4.18656e-08	1	0	0	1	0	0
AATAC	1433	11164	5	65.236	866304666	150.471	375581051	55820	7.79065	21.9664	171.133	29.7246	0.855663	0.148623	0.258875	9.87716e-07	9.87716e-07	1	0	0	1	0	0
AATACAATACAC	25	148	12	65.236	866304666	150.471	375581051	1776	5.92	0.383224	2.26869	0.394056	0.0272243	0.00472867	0.472116	3.14257e-08	3.14257e-08	1	0	0	1	0	0
AATACAATGCTAGTAGCCTAGTAT	274	1434	24	65.236	866304666	150.471	375581051	34416	5.23358	4.20014	21.9817	3.81808	0.527562	0.091634	0.834749	6.0898e-07	6.0898e-07	1	0	0	1	1	0
AATACACT	15	60	8	65.236	866304666	150.471	375581051	480	4	0.229935	0.919738	0.159752	0.00735791	0.00127802	0.212665	8.49344e-09	8.49344e-09	1	0	0	1	0	0
AATACAGTAC	17	81	10	65.236	866304666	150.471	375581051	810	4.76471	0.260593	1.24165	0.215666	0.0124165	0.00215666	0.316652	1.43327e-08	1.43327e-08	1	0	0	1	0	0
AATACAT	88	352	7	65.236	866304666	150.471	375581051	2464	4	1.34895	5.3958	0.937214	0.0377706	0.0065605	0.186082	4.35997e-08	4.35997e-08	1	0	0	1	0	0
AATACC	85	436	6	65.236	866304666	150.471	375581051	2616	5.12941	1.30296	6.68343	1.16087	0.0401006	0.00696521	0.204534	4.62892e-08	4.62892e-08	1	0	0	1	0	0
AATACCT	28	112	7	65.236	866304666	150.471	375581051	784	4	0.429211	1.71684	0.298205	0.0120179	0.00208743	0.186082	1.38726e-08	1.38726e-08	1	0	0	1	0	0
AATACG	5	24	6	65.236	866304666	150.471	375581051	144	4.8	0.0766449	0.367895	0.063901	0.00220737	0.000383406	0.191398	2.54803e-09	2.54803e-09	1	0	0	1	0	0
AATACGTC	18	72	8	65.236	866304666	150.471	375581051	576	4	0.275921	1.10369	0.191703	0.00882949	0.00153362	0.212665	1.01921e-08	1.01921e-08	1	0	0	1	0	0
AATACT	92	368	6	65.236	866304666	150.471	375581051	2208	4	1.41027	5.64106	0.979815	0.0338464	0.00587889	0.159499	3.90698e-08	3.90698e-08	1	0	0	1	0	0
AATACTCCAG	4	16	10	65.236	866304666	150.471	375581051	160	4	0.0613159	0.245264	0.0426007	0.00245264	0.000426007	0.265831	2.83115e-09	2.83115e-09	1	0	0	1	0	0
AATACTG	10	40	7	65.236	866304666	150.471	375581051	280	4	0.15329	0.613159	0.106502	0.00429211	0.000745512	0.186082	4.95451e-09	4.95451e-09	1	0	0	1	0	0
AATACTGTAATTATAT	13	62	16	65.236	866304666	150.471	375581051	992	4.76923	0.199277	0.950396	0.165078	0.0152063	0.00264124	0.507124	1.75531e-08	1.75531e-08	1	0	0	1	1	0
AATAG	15321	80824	5	65.236	866304666	150.471	375581051	404120	5.27537	234.855	1238.95	215.197	6.19474	1.07599	0.175295	7.15077e-06	7.15077e-06	1	1	0	1	0	0
AATAGAG	59	493	7	65.236	866304666	150.471	375581051	3451	8.35593	0.904409	7.55718	1.31263	0.0529003	0.00918843	0.388722	6.10643e-08	6.10643e-08	1	0	0	1	0	0
AATAGAGAG	2	12	9	65.236	866304666	150.471	375581051	108	6	0.0306579	0.183948	0.0319505	0.00165553	0.000287554	0.358872	1.91102e-09	1.91102e-09	1	0	0	1	0	0
AATAGAT	14	56	7	65.236	866304666	150.471	375581051	392	4	0.214606	0.858422	0.149102	0.00600896	0.00104372	0.186082	6.93631e-09	6.93631e-09	1	0	0	1	0	0
AATAGC	2	8	6	65.236	866304666	150.471	375581051	48	4	0.0306579	0.122632	0.0213003	0.000735791	0.000127802	0.159499	8.49344e-10	8.49344e-10	1	0	0	1	0	0
AATAGCT	12	48	7	65.236	866304666	150.471	375581051	336	4	0.183948	0.735791	0.127802	0.00515053	0.000894614	0.186082	5.94541e-09	5.94541e-09	1	0	0	1	0	0
AATAGG	9	44	6	65.236	866304666	150.471	375581051	264	4.88889	0.137961	0.674475	0.117152	0.00404685	0.000702911	0.194943	4.67139e-09	4.67139e-09	1	0	0	1	0	0
AATAGGG	15	60	7	65.236	866304666	150.471	375581051	420	4	0.229935	0.919738	0.159752	0.00643817	0.00111827	0.186082	7.43176e-09	7.43176e-09	1	0	0	1	0	0
AATAGT	159	694	6	65.236	866304666	150.471	375581051	4164	4.36478	2.43731	10.6383	1.8478	0.0638298	0.0110868	0.174044	7.36806e-08	7.36806e-08	1	0	0	1	0	0
AATAGTATAGT	2	12	11	65.236	866304666	150.471	375581051	132	6	0.0306579	0.183948	0.0319505	0.00202342	0.000351455	0.438622	2.3357e-09	2.3357e-09	1	0	0	1	0	0
AATAGTGAG	1	6	9	65.236	866304666	150.471	375581051	54	6	0.015329	0.0919738	0.0159752	0.000827764	0.000143777	0.358872	9.55512e-10	9.55512e-10	1	0	0	1	0	0
AATAT	1687	10539	5	65.236	866304666	150.471	375581051	52695	6.24718	25.86	161.552	28.0605	0.80776	0.140303	0.207587	9.3242e-07	9.3242e-07	1	0	0	1	0	0
AATATAATATATATT	4	20	15	65.236	866304666	150.471	375581051	300	5	0.0613159	0.306579	0.0532508	0.00459869	0.000798762	0.498434	5.3084e-09	5.3084e-09	1	0	0	1	0	0
AATATAATTATAGATTATAT	2	8	20	65.236	866304666	150.471	375581051	160	4	0.0306579	0.122632	0.0213003	0.00245264	0.000426007	0.531662	2.83115e-09	2.83115e-09	1	0	0	1	1	0
AATATACTACCACATTATAC	40	172	20	65.236	866304666	150.471	375581051	3440	4.3	0.613159	2.63658	0.457957	0.0527317	0.00915914	0.571537	6.08696e-08	6.08696e-08	1	0	0	1	1	0
AATATAG	14	56	7	65.236	866304666	150.471	375581051	392	4	0.214606	0.858422	0.149102	0.00600896	0.00104372	0.186082	6.93631e-09	6.93631e-09	1	0	0	1	0	0
AATATAT	215	938	7	65.236	866304666	150.471	375581051	6566	4.36279	3.29573	14.3786	2.49746	0.10065	0.0174822	0.202959	1.16183e-07	1.16183e-07	1	0	0	1	0	0
AATATATATG	17	68	10	65.236	866304666	150.471	375581051	680	4	0.260593	1.04237	0.181053	0.0104237	0.00181053	0.265831	1.20324e-08	1.20324e-08	1	0	0	1	0	0
AATATC	177	708	6	65.236	866304666	150.471	375581051	4248	4	2.71323	10.8529	1.88508	0.0651175	0.0113105	0.159499	7.51669e-08	7.51669e-08	1	0	0	1	0	0
AATATG	116	554	6	65.236	866304666	150.471	375581051	3324	4.77586	1.77816	8.49225	1.47505	0.0509535	0.00885029	0.190436	5.88171e-08	5.88171e-08	1	0	0	1	0	0
AATATGCAT	6	24	9	65.236	866304666	150.471	375581051	216	4	0.0919738	0.367895	0.063901	0.00331106	0.000575109	0.239248	3.82205e-09	3.82205e-09	1	0	0	1	0	0
AATATGGAG	6	28	9	65.236	866304666	150.471	375581051	252	4.66667	0.0919738	0.429211	0.0745512	0.0038629	0.00067096	0.279123	4.45906e-09	4.45906e-09	1	0	0	1	0	0
AATATGT	10	40	7	65.236	866304666	150.471	375581051	280	4	0.15329	0.613159	0.106502	0.00429211	0.000745512	0.186082	4.95451e-09	4.95451e-09	1	0	0	1	0	0
AATATT	435	1808	6	65.236	866304666	150.471	375581051	10848	4.15632	6.6681	27.7148	4.81387	0.166289	0.0288832	0.165732	1.91952e-07	1.91952e-07	1	0	0	1	0	0
AATATTACAGG	5	28	11	65.236	866304666	150.471	375581051	308	5.6	0.0766449	0.429211	0.0745512	0.00472132	0.000820063	0.40938	5.44996e-09	5.44996e-09	1	0	0	1	0	0
AATC	102	665	4	65.236	866304666	150.471	375581051	2660	6.51961	1.56356	10.1938	1.77059	0.0407751	0.00708236	0.173312	4.70678e-08	4.70678e-08	1	0	0	0	0	0
AATCAATGGAGGTGCACACCTCC	4	16	23	65.236	866304666	150.471	375581051	368	4	0.0613159	0.245264	0.0426007	0.00564106	0.000979815	0.611412	6.51164e-09	6.51164e-09	1	0	0	1	1	0
AATCAC	2	8	6	65.236	866304666	150.471	375581051	48	4	0.0306579	0.122632	0.0213003	0.000735791	0.000127802	0.159499	8.49344e-10	8.49344e-10	1	0	0	1	0	0
AATCAG	13	62	6	65.236	866304666	150.471	375581051	372	4.76923	0.199277	0.950396	0.165078	0.00570238	0.000990465	0.190172	6.58242e-09	6.58242e-09	1	0	0	1	0	0
AATCAT	5	48	6	65.236	866304666	150.471	375581051	288	9.6	0.0766449	0.735791	0.127802	0.00441474	0.000766812	0.382797	5.09606e-09	5.09606e-09	1	0	0	1	0	0
AATCATT	2	10	7	65.236	866304666	150.471	375581051	70	5	0.0306579	0.15329	0.0266254	0.00107303	0.000186378	0.232602	1.23863e-09	1.23863e-09	1	0	0	1	0	0
AATCC	4	20	5	65.236	866304666	150.471	375581051	100	5	0.0613159	0.306579	0.0532508	0.0015329	0.000266254	0.166145	1.76947e-09	1.76947e-09	1	0	0	1	0	0
AATCCC	4	16	6	65.236	866304666	150.471	375581051	96	4	0.0613159	0.245264	0.0426007	0.00147158	0.000255604	0.159499	1.69869e-09	1.69869e-09	1	0	0	1	0	0
AATCCT	43	191	6	65.236	866304666	150.471	375581051	1146	4.44186	0.659146	2.92783	0.508545	0.017567	0.00305127	0.177118	2.02781e-08	2.02781e-08	1	0	0	1	0	0
AATCCTACCATTCAGTGG	30	128	18	65.236	866304666	150.471	375581051	2304	4.26667	0.459869	1.96211	0.340805	0.0353179	0.00613449	0.510396	4.07685e-08	4.07685e-08	1	0	0	1	1	0
AATCCTG	4	16	7	65.236	866304666	150.471	375581051	112	4	0.0613159	0.245264	0.0426007	0.00171684	0.000298205	0.186082	1.9818e-09	1.9818e-09	1	0	0	1	0	0
AATCG	6	46	5	65.236	866304666	150.471	375581051	230	7.66667	0.0919738	0.705133	0.122477	0.00352566	0.000612384	0.254755	4.06977e-09	4.06977e-09	1	0	0	1	0	0
AATCGT	6	30	6	65.236	866304666	150.471	375581051	180	5	0.0919738	0.459869	0.0798762	0.00275921	0.000479257	0.199373	3.18504e-09	3.18504e-09	1	0	0	1	0	0
AATCT	13	76	5	65.236	866304666	150.471	375581051	380	5.84615	0.199277	1.165	0.202353	0.00582501	0.00101177	0.194261	6.72397e-09	6.72397e-09	1	0	0	1	0	0
AATCTC	2	24	6	65.236	866304666	150.471	375581051	144	12	0.0306579	0.367895	0.063901	0.00220737	0.000383406	0.478496	2.54803e-09	2.54803e-09	1	0	0	1	0	0
AATCTG	4	16	6	65.236	866304666	150.471	375581051	96	4	0.0613159	0.245264	0.0426007	0.00147158	0.000255604	0.159499	1.69869e-09	1.69869e-09	1	0	0	1	0	0
AATG	4190	27378	4	65.236	866304666	150.471	375581051	109512	6.53413	64.2284	419.677	72.8951	1.67871	0.29158	0.173698	1.93778e-06	1.93778e-06	1	0	0	0	0	0
AATGAC	4	20	6	65.236	866304666	150.471	375581051	120	5	0.0613159	0.306579	0.0532508	0.00183948	0.000319505	0.199373	2.12336e-09	2.12336e-09	1	0	0	1	0	0
AATGAG	77	308	6	65.236	866304666	150.471	375581051	1848	4	1.18033	4.72132	0.820063	0.0283279	0.00492038	0.159499	3.26997e-08	3.26997e-08	1	0	0	1	0	0
AATGAT	32	140	6	65.236	866304666	150.471	375581051	840	4.375	0.490527	2.14606	0.372756	0.0128763	0.00223653	0.174452	1.48635e-08	1.48635e-08	1	0	0	1	0	0
AATGATAGTAGTCC	47	199	14	65.236	866304666	150.471	375581051	2786	4.23404	0.720462	3.05047	0.529846	0.0427065	0.00741784	0.393939	4.92973e-08	4.92973e-08	1	0	0	1	0	0
AATGC	68	839	5	65.236	866304666	150.471	375581051	4195	12.3382	1.04237	12.861	2.23387	0.064305	0.0111694	0.409986	7.42291e-08	7.42291e-08	1	0	0	1	0	0
AATGCCAGTGGGCTAGTGCT	5	24	20	65.236	866304666	150.471	375581051	480	4.8	0.0766449	0.367895	0.063901	0.00735791	0.00127802	0.637995	8.49344e-09	8.49344e-09	1	0	0	1	1	0
AATGG	77	551	5	65.236	866304666	150.471	375581051	2755	7.15584	1.18033	8.44626	1.46706	0.0422313	0.0073353	0.237781	4.87488e-08	4.87488e-08	1	0	0	1	0	0
AATGGAG	49	415	7	65.236	866304666	150.471	375581051	2905	8.46939	0.75112	6.36152	1.10495	0.0445307	0.00773468	0.394	5.1403e-08	5.1403e-08	1	0	0	1	0	0
AATGGAGCGGTGTGAG	4	32	16	65.236	866304666	150.471	375581051	512	8	0.0613159	0.490527	0.0852013	0.00784843	0.00136322	0.85066	9.05967e-09	9.05967e-09	1	0	0	1	1	0
AATGGC	14	60	6	65.236	866304666	150.471	375581051	360	4.28571	0.214606	0.919738	0.159752	0.00551843	0.000958515	0.170892	6.37008e-09	6.37008e-09	1	0	0	1	0	0
AATGGG	3	24	6	65.236	866304666	150.471	375581051	144	8	0.0459869	0.367895	0.063901	0.00220737	0.000383406	0.318997	2.54803e-09	2.54803e-09	1	0	0	1	0	0
AATGGGATGT	5	20	10	65.236	866304666	150.471	375581051	200	4	0.0766449	0.306579	0.0532508	0.00306579	0.000532508	0.265831	3.53893e-09	3.53893e-09	1	0	0	1	0	0
AATGGTATGTAGTAATTGTATATAG	14	56	25	65.236	866304666	150.471	375581051	1400	4	0.214606	0.858422	0.149102	0.0214606	0.00372756	0.664578	2.47725e-08	2.47725e-08	1	0	0	1	1	0
AATGT	252	1436	5	65.236	866304666	150.471	375581051	7180	5.69841	3.8629	22.0124	3.82341	0.110062	0.019117	0.189352	1.27048e-07	1.27048e-07	1	0	0	1	0	0
AATGTAT	20	96	7	65.236	866304666	150.471	375581051	672	4.8	0.306579	1.47158	0.255604	0.0103011	0.00178923	0.223298	1.18908e-08	1.18908e-08	1	0	0	1	0	0
AATGTC	58	232	6	65.236	866304666	150.471	375581051	1392	4	0.88908	3.55632	0.61771	0.0213379	0.00370626	0.159499	2.4631e-08	2.4631e-08	1	0	0	1	0	0
AATGTCCT	4	24	8	65.236	866304666	150.471	375581051	192	6	0.0613159	0.367895	0.063901	0.00294316	0.000511208	0.318997	3.39738e-09	3.39738e-09	1	0	0	1	0	0
AATGTCTCCTGCTCCTCCTG	2	10	20	65.236	866304666	150.471	375581051	200	5	0.0306579	0.15329	0.0266254	0.00306579	0.000532508	0.664578	3.53893e-09	3.53893e-09	1	0	0	1	1	0
AATGTG	74	296	6	65.236	866304666	150.471	375581051	1776	4	1.13434	4.53738	0.788112	0.0272243	0.00472867	0.159499	3.14257e-08	3.14257e-08	1	0	0	1	0	0
AATGTGGAGCAG	6	24	12	65.236	866304666	150.471	375581051	288	4	0.0919738	0.367895	0.063901	0.00441474	0.000766812	0.318997	5.09606e-09	5.09606e-09	1	0	0	1	0	0
AATGTGT	46	250	7	65.236	866304666	150.471	375581051	1750	5.43478	0.705133	3.83224	0.665635	0.0268257	0.00465945	0.252829	3.09657e-08	3.09657e-08	1	0	0	1	0	0
AATT	3014	19427	4	65.236	866304666	150.471	375581051	77708	6.44559	46.2015	297.796	51.7252	1.19118	0.206901	0.171344	1.37502e-06	1.37502e-06	1	0	0	0	0	0
AATTACAC	6	24	8	65.236	866304666	150.471	375581051	192	4	0.0919738	0.367895	0.063901	0.00294316	0.000511208	0.212665	3.39738e-09	3.39738e-09	1	0	0	1	0	0
AATTACC	8	32	7	65.236	866304666	150.471	375581051	224	4	0.122632	0.490527	0.0852013	0.00343369	0.000596409	0.186082	3.9636e-09	3.9636e-09	1	0	0	1	0	0
AATTACT	6	24	7	65.236	866304666	150.471	375581051	168	4	0.0919738	0.367895	0.063901	0.00257527	0.000447307	0.186082	2.9727e-09	2.9727e-09	1	0	0	1	0	0
AATTAG	6	24	6	65.236	866304666	150.471	375581051	144	4	0.0919738	0.367895	0.063901	0.00220737	0.000383406	0.159499	2.54803e-09	2.54803e-09	1	0	0	1	0	0
AATTAT	381	1583	6	65.236	866304666	150.471	375581051	9498	4.15486	5.84034	24.2658	4.2148	0.145595	0.0252888	0.165674	1.68064e-07	1.68064e-07	1	0	0	1	0	0
AATTATC	33	132	7	65.236	866304666	150.471	375581051	924	4	0.505856	2.02342	0.351455	0.014164	0.00246019	0.186082	1.63499e-08	1.63499e-08	1	0	0	1	0	0
AATTATG	5	105	7	65.236	866304666	150.471	375581051	735	21	0.0766449	1.60954	0.279567	0.0112668	0.00195697	0.97693	1.30056e-08	1.30056e-08	1	0	0	1	1	0
AATTC	84	473	5	65.236	866304666	150.471	375581051	2365	5.63095	1.28763	7.2506	1.25938	0.036253	0.00629691	0.18711	4.18479e-08	4.18479e-08	1	0	0	1	0	0
AATTGTATAC	25	100	10	65.236	866304666	150.471	375581051	1000	4	0.383224	1.5329	0.266254	0.015329	0.00266254	0.265831	1.76947e-08	1.76947e-08	1	0	0	1	0	0
AC	185928	3667770	2	65.236	866304666	150.471	375581051	7335540	19.7268	2850.08	56223.1	9765.59	112.446	19.5312	0.2622	0.0001298	0.0001298	1	1	1	0	0	0
ACACACACCACAT	4	20	13	65.236	866304666	150.471	375581051	260	5	0.0613159	0.306579	0.0532508	0.00398553	0.000692261	0.431976	4.60061e-09	4.60061e-09	1	0	0	1	0	0
ACACACACCTGTCCAGTG	4	28	18	65.236	866304666	150.471	375581051	504	7	0.0613159	0.429211	0.0745512	0.0077258	0.00134192	0.837368	8.91811e-09	8.91811e-09	1	0	0	1	1	0
ACACACACTATAGTC	2	10	15	65.236	866304666	150.471	375581051	150	5	0.0306579	0.15329	0.0266254	0.00229935	0.000399381	0.498434	2.6542e-09	2.6542e-09	1	0	0	1	0	0
ACACACAGAGTC	1	5	12	65.236	866304666	150.471	375581051	60	5	0.015329	0.0766449	0.0133127	0.000919738	0.000159752	0.398747	1.06168e-09	1.06168e-09	1	0	0	1	0	0
ACACACAGC	4	16	9	65.236	866304666	150.471	375581051	144	4	0.0613159	0.245264	0.0426007	0.00220737	0.000383406	0.239248	2.54803e-09	2.54803e-09	1	0	0	1	0	0
ACACACAGGG	2	8	10	65.236	866304666	150.471	375581051	80	4	0.0306579	0.122632	0.0213003	0.00122632	0.000213003	0.265831	1.41557e-09	1.41557e-09	1	0	0	1	0	0
ACACACAGTC	4	16	10	65.236	866304666	150.471	375581051	160	4	0.0613159	0.245264	0.0426007	0.00245264	0.000426007	0.265831	2.83115e-09	2.83115e-09	1	0	0	1	0	0
ACACACAGTCGC	1	4	12	65.236	866304666	150.471	375581051	48	4	0.015329	0.0613159	0.0106502	0.000735791	0.000127802	0.318997	8.49344e-10	8.49344e-10	1	0	0	1	0	0
ACACACCG	6	31	8	65.236	866304666	150.471	375581051	248	5.16667	0.0919738	0.475198	0.0825388	0.00380158	0.00066031	0.274692	4.38828e-09	4.38828e-09	1	0	0	1	0	0
ACACACCTGCTCC	1	4	13	65.236	866304666	150.471	375581051	52	4	0.015329	0.0613159	0.0106502	0.000797106	0.000138452	0.345581	9.20123e-10	9.20123e-10	1	0	0	1	0	0
ACACACCTGG	4	16	10	65.236	866304666	150.471	375581051	160	4	0.0613159	0.245264	0.0426007	0.00245264	0.000426007	0.265831	2.83115e-09	2.83115e-09	1	0	0	1	0	0
ACACACGGG	6	28	9	65.236	866304666	150.471	375581051	252	4.66667	0.0919738	0.429211	0.0745512	0.0038629	0.00067096	0.279123	4.45906e-09	4.45906e-09	1	0	0	1	0	0
ACACACTGGG	6	24	10	65.236	866304666	150.471	375581051	240	4	0.0919738	0.367895	0.063901	0.00367895	0.00063901	0.265831	4.24672e-09	4.24672e-09	1	0	0	1	0	0
ACACAG	59	330	6	65.236	866304666	150.471	375581051	1980	5.59322	0.904409	5.05856	0.878639	0.0303514	0.00527183	0.223028	3.50354e-08	3.50354e-08	1	0	0	1	0	0
ACACAGACTGCTCT	4	20	14	65.236	866304666	150.471	375581051	280	5	0.0613159	0.306579	0.0532508	0.00429211	0.000745512	0.465205	4.95451e-09	4.95451e-09	1	0	0	1	0	0
ACACAGAGGG	4	16	10	65.236	866304666	150.471	375581051	160	4	0.0613159	0.245264	0.0426007	0.00245264	0.000426007	0.265831	2.83115e-09	2.83115e-09	1	0	0	1	0	0
ACACAGAGT	1	4	9	65.236	866304666	150.471	375581051	36	4	0.015329	0.0613159	0.0106502	0.000551843	9.58515e-05	0.239248	6.37008e-10	6.37008e-10	1	0	0	1	0	0
ACACAGAGTCGC	1	4	12	65.236	866304666	150.471	375581051	48	4	0.015329	0.0613159	0.0106502	0.000735791	0.000127802	0.318997	8.49344e-10	8.49344e-10	1	0	0	1	0	0
ACACAGATCT	2	10	10	65.236	866304666	150.471	375581051	100	5	0.0306579	0.15329	0.0266254	0.0015329	0.000266254	0.332289	1.76947e-09	1.76947e-09	1	0	0	1	0	0
ACACAGG	14	56	7	65.236	866304666	150.471	375581051	392	4	0.214606	0.858422	0.149102	0.00600896	0.00104372	0.186082	6.93631e-09	6.93631e-09	1	0	0	1	0	0
ACACAGGAG	2	10	9	65.236	866304666	150.471	375581051	90	5	0.0306579	0.15329	0.0266254	0.00137961	0.000239629	0.29906	1.59252e-09	1.59252e-09	1	0	0	1	0	0
ACACAGGAGACTGTCCTC	4	20	18	65.236	866304666	150.471	375581051	360	5	0.0613159	0.306579	0.0532508	0.00551843	0.000958515	0.59812	6.37008e-09	6.37008e-09	1	0	0	1	1	0
ACACAGT	12	48	7	65.236	866304666	150.471	375581051	336	4	0.183948	0.735791	0.127802	0.00515053	0.000894614	0.186082	5.94541e-09	5.94541e-09	1	0	0	1	0	0
ACACAGTACATACGT	25	113	15	65.236	866304666	150.471	375581051	1695	4.52	0.383224	1.73217	0.300867	0.0259826	0.00451301	0.450584	2.99925e-08	2.99925e-08	1	0	0	1	0	0
ACACAGTCGTAGATG	2	8	15	65.236	866304666	150.471	375581051	120	4	0.0306579	0.122632	0.0213003	0.00183948	0.000319505	0.398747	2.12336e-09	2.12336e-09	1	0	0	1	0	0
ACACAT	153	612	6	65.236	866304666	150.471	375581051	3672	4	2.34533	9.38133	1.62948	0.056288	0.00977685	0.159499	6.49748e-08	6.49748e-08	1	0	0	1	0	0
ACACC	59	1056	5	65.236	866304666	150.471	375581051	5280	17.8983	0.904409	16.1874	2.81164	0.080937	0.0140582	0.594741	9.34278e-08	9.34278e-08	1	0	0	1	1	0
ACACCACACTC	4	24	11	65.236	866304666	150.471	375581051	264	6	0.0613159	0.367895	0.063901	0.00404685	0.000702911	0.438622	4.67139e-09	4.67139e-09	1	0	0	1	0	0
ACACCAGAGAG	6	30	11	65.236	866304666	150.471	375581051	330	5	0.0919738	0.459869	0.0798762	0.00505856	0.000878639	0.365518	5.83924e-09	5.83924e-09	1	0	0	1	0	0
ACACCAGCCCCAGCT	4	16	15	65.236	866304666	150.471	375581051	240	4	0.0613159	0.245264	0.0426007	0.00367895	0.00063901	0.398747	4.24672e-09	4.24672e-09	1	0	0	1	0	0
ACACCAGTCCTCCAGATGAGAG	24	98	22	65.236	866304666	150.471	375581051	2156	4.08333	0.367895	1.50224	0.260929	0.0330493	0.00574044	0.597013	3.81497e-08	3.81497e-08	1	0	0	1	1	0
ACACCC	78	354	6	65.236	866304666	150.471	375581051	2124	4.53846	1.19566	5.42646	0.94254	0.0325587	0.00565524	0.18097	3.75835e-08	3.75835e-08	1	0	0	1	0	0
ACACCCCTAGCCT	17	85	13	65.236	866304666	150.471	375581051	1105	5	0.260593	1.30296	0.226316	0.0169385	0.00294211	0.431976	1.95526e-08	1.95526e-08	1	0	0	1	0	0
ACACCG	4	20	6	65.236	866304666	150.471	375581051	120	5	0.0613159	0.306579	0.0532508	0.00183948	0.000319505	0.199373	2.12336e-09	2.12336e-09	1	0	0	1	0	0
ACACCGGTCGTCCAGATGAG	143	581	20	65.236	866304666	150.471	375581051	11620	4.06294	2.19204	8.90613	1.54694	0.178123	0.0309387	0.540028	2.05612e-07	2.05612e-07	1	0	0	1	1	0
ACACCGGTGCTCCAGATGAG	2	8	20	65.236	866304666	150.471	375581051	160	4	0.0306579	0.122632	0.0213003	0.00245264	0.000426007	0.531662	2.83115e-09	2.83115e-09	1	0	0	1	1	0
ACACCTCCTGCTCACCTCCTGCT	6	26	23	65.236	866304666	150.471	375581051	598	4.33333	0.0919738	0.398553	0.0692261	0.00916672	0.0015922	0.662363	1.05814e-08	1.05814e-08	1	0	0	1	1	0
ACACCTCTATG	4	16	11	65.236	866304666	150.471	375581051	176	4	0.0613159	0.245264	0.0426007	0.0026979	0.000468607	0.292414	3.11426e-09	3.11426e-09	1	0	0	1	0	0
ACACCTGCAGGGACAGAGTGG	4	16	21	65.236	866304666	150.471	375581051	336	4	0.0613159	0.245264	0.0426007	0.00515053	0.000894614	0.558246	5.94541e-09	5.94541e-09	1	0	0	1	1	0
ACACCTGTCCC	2	8	11	65.236	866304666	150.471	375581051	88	4	0.0306579	0.122632	0.0213003	0.00134895	0.000234304	0.292414	1.55713e-09	1.55713e-09	1	0	0	1	0	0
ACACGATCACGG	2	10	12	65.236	866304666	150.471	375581051	120	5	0.0306579	0.15329	0.0266254	0.00183948	0.000319505	0.398747	2.12336e-09	2.12336e-09	1	0	0	1	0	0
ACACGC	664	4031	6	65.236	866304666	150.471	375581051	24186	6.07078	10.1784	61.7911	10.7327	0.370746	0.0643962	0.242071	4.27963e-07	4.27963e-07	1	0	0	1	0	0
ACACGCTCCGCT	4	16	12	65.236	866304666	150.471	375581051	192	4	0.0613159	0.245264	0.0426007	0.00294316	0.000511208	0.318997	3.39738e-09	3.39738e-09	1	0	0	1	0	0
ACACGG	4	20	6	65.236	866304666	150.471	375581051	120	5	0.0613159	0.306579	0.0532508	0.00183948	0.000319505	0.199373	2.12336e-09	2.12336e-09	1	0	0	1	0	0
ACACGGCTGCC	4	18	11	65.236	866304666	150.471	375581051	198	4.5	0.0613159	0.275921	0.0479257	0.00303514	0.000527183	0.328966	3.50354e-09	3.50354e-09	1	0	0	1	0	0
ACACT	62	908	5	65.236	866304666	150.471	375581051	4540	14.6452	0.950396	13.9187	2.41759	0.0695935	0.0120879	0.486643	8.03338e-08	8.03338e-08	1	0	0	1	0	0
ACACTACCACG	20	84	11	65.236	866304666	150.471	375581051	924	4.2	0.306579	1.28763	0.223653	0.014164	0.00246019	0.307035	1.63499e-08	1.63499e-08	1	0	0	1	0	0
ACACTACTACG	2	8	11	65.236	866304666	150.471	375581051	88	4	0.0306579	0.122632	0.0213003	0.00134895	0.000234304	0.292414	1.55713e-09	1.55713e-09	1	0	0	1	0	0
ACACTAGC	28	148	8	65.236	866304666	150.471	375581051	1184	5.28571	0.429211	2.26869	0.394056	0.0181495	0.00315245	0.281022	2.09505e-08	2.09505e-08	1	0	0	1	0	0
ACACTATCCATGTAT	154	942	15	65.236	866304666	150.471	375581051	14130	6.11688	2.36066	14.4399	2.50811	0.216598	0.0376217	0.609772	2.50026e-07	2.50026e-07	1	0	0	1	1	0
ACACTC	157	649	6	65.236	866304666	150.471	375581051	3894	4.13376	2.40665	9.9485	1.72799	0.059691	0.0103679	0.164832	6.8903e-08	6.8903e-08	1	0	0	1	0	0
ACACTCT	16	72	7	65.236	866304666	150.471	375581051	504	4.5	0.245264	1.10369	0.191703	0.0077258	0.00134192	0.209342	8.91811e-09	8.91811e-09	1	0	0	1	0	0
ACACTCTCACTACT	26	108	14	65.236	866304666	150.471	375581051	1512	4.15385	0.398553	1.65553	0.287554	0.0231774	0.00402576	0.386478	2.67543e-08	2.67543e-08	1	0	0	1	0	0
ACACTCTGG	4	32	9	65.236	866304666	150.471	375581051	288	8	0.0613159	0.490527	0.0852013	0.00441474	0.000766812	0.478496	5.09606e-09	5.09606e-09	1	0	0	1	0	0
ACACTG	4	20	6	65.236	866304666	150.471	375581051	120	5	0.0613159	0.306579	0.0532508	0.00183948	0.000319505	0.199373	2.12336e-09	2.12336e-09	1	0	0	1	0	0
ACACTGAGGCCTG	1	6	13	65.236	866304666	150.471	375581051	78	6	0.015329	0.0919738	0.0159752	0.00119566	0.000207678	0.518371	1.38018e-09	1.38018e-09	1	0	0	1	1	0
ACACTGCCCTGGCCCCGGTAGAG	2	8	23	65.236	866304666	150.471	375581051	184	4	0.0306579	0.122632	0.0213003	0.00282053	0.000489908	0.611412	3.25582e-09	3.25582e-09	1	0	0	1	1	0
ACACTGTCCCACAGAG	4	16	16	65.236	866304666	150.471	375581051	256	4	0.0613159	0.245264	0.0426007	0.00392422	0.000681611	0.42533	4.52983e-09	4.52983e-09	1	0	0	1	0	0
ACAG	576	4605	4	65.236	866304666	150.471	375581051	18420	7.99479	8.82949	70.5899	12.261	0.28236	0.049044	0.212527	3.25936e-07	3.25936e-07	1	0	0	0	0	0
ACAGACAT	4	44	8	65.236	866304666	150.471	375581051	352	11	0.0613159	0.674475	0.117152	0.0053958	0.000937214	0.584829	6.22852e-09	6.22852e-09	1	0	0	1	1	0
ACAGACGG	8	52	8	65.236	866304666	150.471	375581051	416	6.5	0.122632	0.797106	0.138452	0.00637685	0.00110762	0.345581	7.36098e-09	7.36098e-09	1	0	0	1	0	0
ACAGACGGGAGCT	4	16	13	65.236	866304666	150.471	375581051	208	4	0.0613159	0.245264	0.0426007	0.00318843	0.000553809	0.345581	3.68049e-09	3.68049e-09	1	0	0	1	0	0
ACAGAG	608	6469	6	65.236	866304666	150.471	375581051	38814	10.6398	9.32001	99.1631	17.224	0.594979	0.103344	0.424259	6.86801e-07	6.86801e-07	1	0	0	1	0	0
ACAGAGAGAG	24	104	10	65.236	866304666	150.471	375581051	1040	4.33333	0.367895	1.59421	0.276904	0.0159421	0.00276904	0.287984	1.84025e-08	1.84025e-08	1	0	0	1	0	0
ACAGAGAGTG	12	68	10	65.236	866304666	150.471	375581051	680	5.66667	0.183948	1.04237	0.181053	0.0104237	0.00181053	0.376594	1.20324e-08	1.20324e-08	1	0	0	1	0	0
ACAGAGCTGTGG	6	24	12	65.236	866304666	150.471	375581051	288	4	0.0919738	0.367895	0.063901	0.00441474	0.000766812	0.318997	5.09606e-09	5.09606e-09	1	0	0	1	0	0
ACAGAGG	2	10	7	65.236	866304666	150.471	375581051	70	5	0.0306579	0.15329	0.0266254	0.00107303	0.000186378	0.232602	1.23863e-09	1.23863e-09	1	0	0	1	0	0
ACAGAGGAG	6	32	9	65.236	866304666	150.471	375581051	288	5.33333	0.0919738	0.490527	0.0852013	0.00441474	0.000766812	0.318997	5.09606e-09	5.09606e-09	1	0	0	1	0	0
ACAGAGGAGTATGTCCAG	4	16	18	65.236	866304666	150.471	375581051	288	4	0.0613159	0.245264	0.0426007	0.00441474	0.000766812	0.478496	5.09606e-09	5.09606e-09	1	0	0	1	0	0
ACAGAGGCAG	7	37	10	65.236	866304666	150.471	375581051	370	5.28571	0.107303	0.567172	0.098514	0.00567172	0.00098514	0.351277	6.54703e-09	6.54703e-09	1	0	0	1	0	0
ACAGAGGGTC	2	8	10	65.236	866304666	150.471	375581051	80	4	0.0306579	0.122632	0.0213003	0.00122632	0.000213003	0.265831	1.41557e-09	1.41557e-09	1	0	0	1	0	0
ACAGAGTCAGAGCC	2	8	14	65.236	866304666	150.471	375581051	112	4	0.0306579	0.122632	0.0213003	0.00171684	0.000298205	0.372164	1.9818e-09	1.9818e-09	1	0	0	1	0	0
ACAGAGTCAGAGTC	6	28	14	65.236	866304666	150.471	375581051	392	4.66667	0.0919738	0.429211	0.0745512	0.00600896	0.00104372	0.434191	6.93631e-09	6.93631e-09	1	0	0	1	0	0
ACAGAT	29	120	6	65.236	866304666	150.471	375581051	720	4.13793	0.44454	1.83948	0.319505	0.0110369	0.00191703	0.164999	1.27402e-08	1.27402e-08	1	0	0	1	0	0
ACAGATGTGG	4	28	10	65.236	866304666	150.471	375581051	280	7	0.0613159	0.429211	0.0745512	0.00429211	0.000745512	0.465205	4.95451e-09	4.95451e-09	1	0	0	1	0	0
ACAGC	8	40	5	65.236	866304666	150.471	375581051	200	5	0.122632	0.613159	0.106502	0.00306579	0.000532508	0.166145	3.53893e-09	3.53893e-09	1	0	0	1	0	0
ACAGCACGCGCACTGTCACGG	4	16	21	65.236	866304666	150.471	375581051	336	4	0.0613159	0.245264	0.0426007	0.00515053	0.000894614	0.558246	5.94541e-09	5.94541e-09	1	0	0	1	1	0
ACAGCAGCC	1	7	9	65.236	866304666	150.471	375581051	63	7	0.015329	0.107303	0.0186378	0.000965725	0.00016774	0.418684	1.11476e-09	1.11476e-09	1	0	0	1	0	0
ACAGCC	56	224	6	65.236	866304666	150.471	375581051	1344	4	0.858422	3.43369	0.596409	0.0206021	0.00357846	0.159499	2.37816e-08	2.37816e-08	1	0	0	1	0	0
ACAGCCCTGGACCT	4	16	14	65.236	866304666	150.471	375581051	224	4	0.0613159	0.245264	0.0426007	0.00343369	0.000596409	0.372164	3.9636e-09	3.9636e-09	1	0	0	1	0	0
ACAGCG	4	16	6	65.236	866304666	150.471	375581051	96	4	0.0613159	0.245264	0.0426007	0.00147158	0.000255604	0.159499	1.69869e-09	1.69869e-09	1	0	0	1	0	0
ACAGCGCCG	4	24	9	65.236	866304666	150.471	375581051	216	6	0.0613159	0.367895	0.063901	0.00331106	0.000575109	0.358872	3.82205e-09	3.82205e-09	1	0	0	1	0	0
ACAGG	10	72	5	65.236	866304666	150.471	375581051	360	7.2	0.15329	1.10369	0.191703	0.00551843	0.000958515	0.239248	6.37008e-09	6.37008e-09	1	0	0	1	0	0
ACAGGACGATACT	10	54	13	65.236	866304666	150.471	375581051	702	5.4	0.15329	0.827764	0.143777	0.0107609	0.0018691	0.466534	1.24217e-08	1.24217e-08	1	0	0	1	0	0
ACAGGACT	54	407	8	65.236	866304666	150.471	375581051	3256	7.53704	0.827764	6.23889	1.08365	0.0499111	0.00866923	0.400716	5.76138e-08	5.76138e-08	1	0	0	1	0	0
ACAGGG	65	443	6	65.236	866304666	150.471	375581051	2658	6.81538	0.996383	6.79073	1.17951	0.0407444	0.00707703	0.271761	4.70324e-08	4.70324e-08	1	0	0	1	0	0
ACAGGGAGGGAG	4	16	12	65.236	866304666	150.471	375581051	192	4	0.0613159	0.245264	0.0426007	0.00294316	0.000511208	0.318997	3.39738e-09	3.39738e-09	1	0	0	1	0	0
ACAGGT	190	977	6	65.236	866304666	150.471	375581051	5862	5.14211	2.9125	14.9764	2.6013	0.0898584	0.0156078	0.20504	1.03726e-07	1.03726e-07	1	0	0	1	0	0
ACAGT	156	1353	5	65.236	866304666	150.471	375581051	6765	8.67308	2.39132	20.7401	3.60242	0.1037	0.0180121	0.288197	1.19704e-07	1.19704e-07	1	0	0	1	0	0
ACAGTAGCACC	22	133	11	65.236	866304666	150.471	375581051	1463	6.04545	0.337237	2.03875	0.354118	0.0224263	0.0038953	0.441944	2.58873e-08	2.58873e-08	1	0	0	1	0	0
ACAGTAGTCTGGGT	2	8	14	65.236	866304666	150.471	375581051	112	4	0.0306579	0.122632	0.0213003	0.00171684	0.000298205	0.372164	1.9818e-09	1.9818e-09	1	0	0	1	0	0
ACAGTAT	7	28	7	65.236	866304666	150.471	375581051	196	4	0.107303	0.429211	0.0745512	0.00300448	0.000521858	0.186082	3.46815e-09	3.46815e-09	1	0	0	1	0	0
ACAGTATCC	6	36	9	65.236	866304666	150.471	375581051	324	6	0.0919738	0.551843	0.0958515	0.00496659	0.000862663	0.358872	5.73307e-09	5.73307e-09	1	0	0	1	0	0
ACAGTC	2	8	6	65.236	866304666	150.471	375581051	48	4	0.0306579	0.122632	0.0213003	0.000735791	0.000127802	0.159499	8.49344e-10	8.49344e-10	1	0	0	1	0	0
ACAGTCC	4	20	7	65.236	866304666	150.471	375581051	140	5	0.0613159	0.306579	0.0532508	0.00214606	0.000372756	0.232602	2.47725e-09	2.47725e-09	1	0	0	1	0	0
ACAGTCCTGGG	6	24	11	65.236	866304666	150.471	375581051	264	4	0.0919738	0.367895	0.063901	0.00404685	0.000702911	0.292414	4.67139e-09	4.67139e-09	1	0	0	1	0	0
ACAGTCTGACC	2	14	11	65.236	866304666	150.471	375581051	154	7	0.0306579	0.214606	0.0372756	0.00236066	0.000410031	0.511725	2.72498e-09	2.72498e-09	1	0	0	1	1	0
ACAGTGAGG	4	16	9	65.236	866304666	150.471	375581051	144	4	0.0613159	0.245264	0.0426007	0.00220737	0.000383406	0.239248	2.54803e-09	2.54803e-09	1	0	0	1	0	0
ACAGTGATACT	2	10	11	65.236	866304666	150.471	375581051	110	5	0.0306579	0.15329	0.0266254	0.00168619	0.00029288	0.365518	1.94641e-09	1.94641e-09	1	0	0	1	0	0
ACAGTGCGCTGCACGG	4	24	16	65.236	866304666	150.471	375581051	384	6	0.0613159	0.367895	0.063901	0.00588632	0.00102242	0.637995	6.79475e-09	6.79475e-09	1	0	0	1	1	0
ACAT	3555	28166	4	65.236	866304666	150.471	375581051	112664	7.92293	54.4945	431.756	74.9931	1.72702	0.299973	0.210616	1.99355e-06	1.99355e-06	1	0	0	0	0	0
ACATACC	22	205	7	65.236	866304666	150.471	375581051	1435	9.31818	0.337237	3.14244	0.545821	0.0219971	0.00382075	0.433486	2.53918e-08	2.53918e-08	1	0	0	1	0	0
ACATACCACTAT	36	155	12	65.236	866304666	150.471	375581051	1860	4.30556	0.551843	2.37599	0.412694	0.0285119	0.00495233	0.343365	3.29121e-08	3.29121e-08	1	0	0	1	0	0
ACATACT	22	88	7	65.236	866304666	150.471	375581051	616	4	0.337237	1.34895	0.234304	0.00944265	0.00164013	0.186082	1.08999e-08	1.08999e-08	1	0	0	1	0	0
ACATAG	23	92	6	65.236	866304666	150.471	375581051	552	4	0.352566	1.41027	0.244954	0.00846159	0.00146972	0.159499	9.76746e-09	9.76746e-09	1	0	0	1	0	0
ACATAGAGAG	2	10	10	65.236	866304666	150.471	375581051	100	5	0.0306579	0.15329	0.0266254	0.0015329	0.000266254	0.332289	1.76947e-09	1.76947e-09	1	0	0	1	0	0
ACATAGT	15	60	7	65.236	866304666	150.471	375581051	420	4	0.229935	0.919738	0.159752	0.00643817	0.00111827	0.186082	7.43176e-09	7.43176e-09	1	0	0	1	0	0
ACATAT	1124	5080	6	65.236	866304666	150.471	375581051	30480	4.51957	17.2298	77.8712	13.5257	0.467227	0.0811543	0.180217	5.39333e-07	5.39333e-07	1	0	0	1	0	0
ACATATATAGATATATAT	4	16	18	65.236	866304666	150.471	375581051	288	4	0.0613159	0.245264	0.0426007	0.00441474	0.000766812	0.478496	5.09606e-09	5.09606e-09	1	0	0	1	0	0
ACATCACCTGGTATCG	2	8	16	65.236	866304666	150.471	375581051	128	4	0.0306579	0.122632	0.0213003	0.00196211	0.000340805	0.42533	2.26492e-09	2.26492e-09	1	0	0	1	0	0
ACATCACTG	10	40	9	65.236	866304666	150.471	375581051	360	4	0.15329	0.613159	0.106502	0.00551843	0.000958515	0.239248	6.37008e-09	6.37008e-09	1	0	0	1	0	0
ACATCC	2	10	6	65.236	866304666	150.471	375581051	60	5	0.0306579	0.15329	0.0266254	0.000919738	0.000159752	0.199373	1.06168e-09	1.06168e-09	1	0	0	1	0	0
ACATCCAT	4	20	8	65.236	866304666	150.471	375581051	160	5	0.0613159	0.306579	0.0532508	0.00245264	0.000426007	0.265831	2.83115e-09	2.83115e-09	1	0	0	1	0	0
ACATCGAGAG	4	16	10	65.236	866304666	150.471	375581051	160	4	0.0613159	0.245264	0.0426007	0.00245264	0.000426007	0.265831	2.83115e-09	2.83115e-09	1	0	0	1	0	0
ACATCT	15	89	6	65.236	866304666	150.471	375581051	534	5.93333	0.229935	1.36428	0.236966	0.00818567	0.0014218	0.23659	9.44895e-09	9.44895e-09	1	0	0	1	0	0
ACATCTGCAGACCTCAG	4	20	17	65.236	866304666	150.471	375581051	340	5	0.0613159	0.306579	0.0532508	0.00521185	0.000905264	0.564891	6.01619e-09	6.01619e-09	1	0	0	1	1	0
ACATGAGGAGG	4	16	11	65.236	866304666	150.471	375581051	176	4	0.0613159	0.245264	0.0426007	0.0026979	0.000468607	0.292414	3.11426e-09	3.11426e-09	1	0	0	1	0	0
ACATGATCAGTC	4	32	12	65.236	866304666	150.471	375581051	384	8	0.0613159	0.490527	0.0852013	0.00588632	0.00102242	0.637995	6.79475e-09	6.79475e-09	1	0	0	1	1	0
ACATGG	21	84	6	65.236	866304666	150.471	375581051	504	4	0.321908	1.28763	0.223653	0.0077258	0.00134192	0.159499	8.91811e-09	8.91811e-09	1	0	0	1	0	0
ACATGGT	21	154	7	65.236	866304666	150.471	375581051	1078	7.33333	0.321908	2.36066	0.410031	0.0165246	0.00287022	0.34115	1.90748e-08	1.90748e-08	1	0	0	1	0	0
ACATGT	15	60	6	65.236	866304666	150.471	375581051	360	4	0.229935	0.919738	0.159752	0.00551843	0.000958515	0.159499	6.37008e-09	6.37008e-09	1	0	0	1	0	0
ACC	127	1213	3	65.236	866304666	150.471	375581051	3639	9.55118	1.94678	18.594	3.22966	0.0557821	0.00968899	0.190425	6.43909e-08	6.43909e-08	1	0	0	0	0	0
ACCACCCCTG	3	15	10	65.236	866304666	150.471	375581051	150	5	0.0459869	0.229935	0.0399381	0.00229935	0.000399381	0.332289	2.6542e-09	2.6542e-09	1	0	0	1	0	0
ACCACCG	4	16	7	65.236	866304666	150.471	375581051	112	4	0.0613159	0.245264	0.0426007	0.00171684	0.000298205	0.186082	1.9818e-09	1.9818e-09	1	0	0	1	0	0
ACCACGC	4	40	7	65.236	866304666	150.471	375581051	280	10	0.0613159	0.613159	0.106502	0.00429211	0.000745512	0.465205	4.95451e-09	4.95451e-09	1	0	0	1	0	0
ACCACGCCTAGCAG	91	373	14	65.236	866304666	150.471	375581051	5222	4.0989	1.39494	5.71771	0.993128	0.0800479	0.0139038	0.381366	9.24015e-08	9.24015e-08	1	0	0	1	0	0
ACCACGTCTAGCAG	690	4096	14	65.236	866304666	150.471	375581051	57344	5.93623	10.577	62.7875	10.9058	0.879025	0.152681	0.552313	1.01468e-06	1.01468e-06	1	0	0	1	1	0
ACCACT	204	1401	6	65.236	866304666	150.471	375581051	8406	6.86765	3.12711	21.4759	3.73022	0.128855	0.0223813	0.273845	1.48741e-07	1.48741e-07	1	0	0	1	0	0
ACCACTGACTG	2	12	11	65.236	866304666	150.471	375581051	132	6	0.0306579	0.183948	0.0319505	0.00202342	0.000351455	0.438622	2.3357e-09	2.3357e-09	1	0	0	1	0	0
ACCAG	529	3025	5	65.236	866304666	150.471	375581051	15125	5.71834	8.10903	46.3701	8.05419	0.231851	0.0402709	0.190014	2.67632e-07	2.67632e-07	1	0	0	1	0	0
ACCAGACT	25	138	8	65.236	866304666	150.471	375581051	1104	5.52	0.383224	2.1154	0.367431	0.0169232	0.00293945	0.293478	1.95349e-08	1.95349e-08	1	0	0	1	0	0
ACCAGC	41	171	6	65.236	866304666	150.471	375581051	1026	4.17073	0.628488	2.62125	0.455295	0.0157275	0.00273177	0.166307	1.81547e-08	1.81547e-08	1	0	0	1	0	0
ACCAGCACCGCCCGC	4	16	15	65.236	866304666	150.471	375581051	240	4	0.0613159	0.245264	0.0426007	0.00367895	0.00063901	0.398747	4.24672e-09	4.24672e-09	1	0	0	1	0	0
ACCAGCACG	2	8	9	65.236	866304666	150.471	375581051	72	4	0.0306579	0.122632	0.0213003	0.00110369	0.000191703	0.239248	1.27402e-09	1.27402e-09	1	0	0	1	0	0
ACCAGG	45	210	6	65.236	866304666	150.471	375581051	1260	4.66667	0.689804	3.21908	0.559134	0.0193145	0.0033548	0.186082	2.22953e-08	2.22953e-08	1	0	0	1	0	0
ACCAGGACTAG	7	31	11	65.236	866304666	150.471	375581051	341	4.42857	0.107303	0.475198	0.0825388	0.00522718	0.000907927	0.323744	6.03388e-09	6.03388e-09	1	0	0	1	0	0
ACCAGGACTGG	14	66	11	65.236	866304666	150.471	375581051	726	4.71429	0.214606	1.01171	0.175728	0.0111288	0.001933	0.344631	1.28463e-08	1.28463e-08	1	0	0	1	0	0
ACCAGGAG	7	56	8	65.236	866304666	150.471	375581051	448	8	0.107303	0.858422	0.149102	0.00686738	0.00119282	0.42533	7.92721e-09	7.92721e-09	1	0	0	1	0	0
ACCAGGAGCCTAG	4	32	13	65.236	866304666	150.471	375581051	416	8	0.0613159	0.490527	0.0852013	0.00637685	0.00110762	0.691161	7.36098e-09	7.36098e-09	1	0	0	1	1	0
ACCAGGCTCAG	6	44	11	65.236	866304666	150.471	375581051	484	7.33333	0.0919738	0.674475	0.117152	0.00741922	0.00128867	0.536093	8.56422e-09	8.56422e-09	1	0	0	1	1	0
ACCAGGGCCAG	2	13	11	65.236	866304666	150.471	375581051	143	6.5	0.0306579	0.199277	0.034613	0.00219204	0.000380743	0.475173	2.53034e-09	2.53034e-09	1	0	0	1	0	0
ACCAGGGCTAG	2	8	11	65.236	866304666	150.471	375581051	88	4	0.0306579	0.122632	0.0213003	0.00134895	0.000234304	0.292414	1.55713e-09	1.55713e-09	1	0	0	1	0	0
ACCAGGGGTCGCCCTC	4	16	16	65.236	866304666	150.471	375581051	256	4	0.0613159	0.245264	0.0426007	0.00392422	0.000681611	0.42533	4.52983e-09	4.52983e-09	1	0	0	1	0	0
ACCAGGTCAGTACCTCCTCC	4	28	20	65.236	866304666	150.471	375581051	560	7	0.0613159	0.429211	0.0745512	0.00858422	0.00149102	0.930409	9.90901e-09	9.90901e-09	1	0	0	1	1	0
ACCAGGTCCAG	3	15	11	65.236	866304666	150.471	375581051	165	5	0.0459869	0.229935	0.0399381	0.00252928	0.000439319	0.365518	2.91962e-09	2.91962e-09	1	0	0	1	0	0
ACCAGGTCTGG	2	10	11	65.236	866304666	150.471	375581051	110	5	0.0306579	0.15329	0.0266254	0.00168619	0.00029288	0.365518	1.94641e-09	1.94641e-09	1	0	0	1	0	0
ACCAGT	24	96	6	65.236	866304666	150.471	375581051	576	4	0.367895	1.47158	0.255604	0.00882949	0.00153362	0.159499	1.01921e-08	1.01921e-08	1	0	0	1	0	0
ACCAT	104	615	5	65.236	866304666	150.471	375581051	3075	5.91346	1.59421	9.42732	1.63746	0.0471366	0.00818731	0.196498	5.44111e-08	5.44111e-08	1	0	0	1	0	0
ACCATAT	27	108	7	65.236	866304666	150.471	375581051	756	4	0.413882	1.65553	0.287554	0.0115887	0.00201288	0.186082	1.33772e-08	1.33772e-08	1	0	0	1	0	0
ACCATC	67	637	6	65.236	866304666	150.471	375581051	3822	9.50746	1.02704	9.76455	1.69604	0.0585873	0.0101762	0.379107	6.7629e-08	6.7629e-08	1	0	0	1	0	0
ACCATG	28	112	6	65.236	866304666	150.471	375581051	672	4	0.429211	1.71684	0.298205	0.0103011	0.00178923	0.159499	1.18908e-08	1.18908e-08	1	0	0	1	0	0
ACCATGC	21	84	7	65.236	866304666	150.471	375581051	588	4	0.321908	1.28763	0.223653	0.00901343	0.00156557	0.186082	1.04045e-08	1.04045e-08	1	0	0	1	0	0
ACCCACCT	10	60	8	65.236	866304666	150.471	375581051	480	6	0.15329	0.919738	0.159752	0.00735791	0.00127802	0.318997	8.49344e-09	8.49344e-09	1	0	0	1	0	0
ACCCACGC	4	18	8	65.236	866304666	150.471	375581051	144	4.5	0.0613159	0.275921	0.0479257	0.00220737	0.000383406	0.239248	2.54803e-09	2.54803e-09	1	0	0	1	0	0
ACCCACGCCTCC	55	244	12	65.236	866304666	150.471	375581051	2928	4.43636	0.843093	3.74027	0.64966	0.0448832	0.00779592	0.353797	5.181e-08	5.181e-08	1	0	0	1	0	0
ACCCAG	4	48	6	65.236	866304666	150.471	375581051	288	12	0.0613159	0.735791	0.127802	0.00441474	0.000766812	0.478496	5.09606e-09	5.09606e-09	1	0	0	1	0	0
ACCCAGATCT	4	16	10	65.236	866304666	150.471	375581051	160	4	0.0613159	0.245264	0.0426007	0.00245264	0.000426007	0.265831	2.83115e-09	2.83115e-09	1	0	0	1	0	0
ACCCAGTCCCG	4	16	11	65.236	866304666	150.471	375581051	176	4	0.0613159	0.245264	0.0426007	0.0026979	0.000468607	0.292414	3.11426e-09	3.11426e-09	1	0	0	1	0	0
ACCCAT	44	176	6	65.236	866304666	150.471	375581051	1056	4	0.674475	2.6979	0.468607	0.0161874	0.00281164	0.159499	1.86856e-08	1.86856e-08	1	0	0	1	0	0
ACCCC	5	25	5	65.236	866304666	150.471	375581051	125	5	0.0766449	0.383224	0.0665635	0.00191612	0.000332818	0.166145	2.21183e-09	2.21183e-09	1	0	0	1	0	0
ACCCCC	2	8	6	65.236	866304666	150.471	375581051	48	4	0.0306579	0.122632	0.0213003	0.000735791	0.000127802	0.159499	8.49344e-10	8.49344e-10	1	0	0	1	0	0
ACCCCCC	3	12	7	65.236	866304666	150.471	375581051	84	4	0.0459869	0.183948	0.0319505	0.00128763	0.000223653	0.186082	1.48635e-09	1.48635e-09	1	0	0	1	0	0
ACCCCCCCCT	1	6	10	65.236	866304666	150.471	375581051	60	6	0.015329	0.0919738	0.0159752	0.000919738	0.000159752	0.398747	1.06168e-09	1.06168e-09	1	0	0	1	0	0
ACCCCCT	1	4	7	65.236	866304666	150.471	375581051	28	4	0.015329	0.0613159	0.0106502	0.000429211	7.45512e-05	0.186082	4.95451e-10	4.95451e-10	1	0	0	1	0	0
ACCCCGCTCTG	4	32	11	65.236	866304666	150.471	375581051	352	8	0.0613159	0.490527	0.0852013	0.0053958	0.000937214	0.584829	6.22852e-09	6.22852e-09	1	0	0	1	1	0
ACCCG	2	12	5	65.236	866304666	150.471	375581051	60	6	0.0306579	0.183948	0.0319505	0.000919738	0.000159752	0.199373	1.06168e-09	1.06168e-09	1	0	0	1	0	0
ACCCGAGGTCCCAG	4	16	14	65.236	866304666	150.471	375581051	224	4	0.0613159	0.245264	0.0426007	0.00343369	0.000596409	0.372164	3.9636e-09	3.9636e-09	1	0	0	1	0	0
ACCCGC	2	8	6	65.236	866304666	150.471	375581051	48	4	0.0306579	0.122632	0.0213003	0.000735791	0.000127802	0.159499	8.49344e-10	8.49344e-10	1	0	0	1	0	0
ACCCGT	4	16	6	65.236	866304666	150.471	375581051	96	4	0.0613159	0.245264	0.0426007	0.00147158	0.000255604	0.159499	1.69869e-09	1.69869e-09	1	0	0	1	0	0
ACCCGTCGATC	6	24	11	65.236	866304666	150.471	375581051	264	4	0.0919738	0.367895	0.063901	0.00404685	0.000702911	0.292414	4.67139e-09	4.67139e-09	1	0	0	1	0	0
ACCCT	23	129	5	65.236	866304666	150.471	375581051	645	5.6087	0.352566	1.97744	0.343468	0.00988719	0.00171734	0.186371	1.14131e-08	1.14131e-08	1	0	0	1	0	0
ACCCTAG	23	119	7	65.236	866304666	150.471	375581051	833	5.17391	0.352566	1.82415	0.316842	0.012769	0.0022179	0.240693	1.47397e-08	1.47397e-08	1	0	0	1	0	0
ACCCTAGAGCCGG	2	12	13	65.236	866304666	150.471	375581051	156	6	0.0306579	0.183948	0.0319505	0.00239132	0.000415356	0.518371	2.76037e-09	2.76037e-09	1	0	0	1	1	0
ACCCTATGGGATCTACGG	146	649	18	65.236	866304666	150.471	375581051	11682	4.44521	2.23803	9.9485	1.72799	0.179073	0.0311038	0.531754	2.06709e-07	2.06709e-07	1	0	0	1	1	0
ACCCTC	4	20	6	65.236	866304666	150.471	375581051	120	5	0.0613159	0.306579	0.0532508	0.00183948	0.000319505	0.199373	2.12336e-09	2.12336e-09	1	0	0	1	0	0
ACCCTCTGACTCTG	4	20	14	65.236	866304666	150.471	375581051	280	5	0.0613159	0.306579	0.0532508	0.00429211	0.000745512	0.465205	4.95451e-09	4.95451e-09	1	0	0	1	0	0
ACCCTGGACCT	6	48	11	65.236	866304666	150.471	375581051	528	8	0.0919738	0.735791	0.127802	0.0080937	0.00140582	0.584829	9.34278e-09	9.34278e-09	1	0	0	1	1	0
ACCG	3	20	4	65.236	866304666	150.471	375581051	80	6.66667	0.0459869	0.306579	0.0532508	0.00122632	0.000213003	0.177221	1.41557e-09	1.41557e-09	1	0	0	0	0	0
ACCGAG	5	50	6	65.236	866304666	150.471	375581051	300	10	0.0766449	0.766449	0.133127	0.00459869	0.000798762	0.398747	5.3084e-09	5.3084e-09	1	0	0	1	0	0
ACCGC	2	12	5	65.236	866304666	150.471	375581051	60	6	0.0306579	0.183948	0.0319505	0.000919738	0.000159752	0.199373	1.06168e-09	1.06168e-09	1	0	0	1	0	0
ACCGCC	6	34	6	65.236	866304666	150.471	375581051	204	5.66667	0.0919738	0.521185	0.0905264	0.00312711	0.000543158	0.225957	3.60971e-09	3.60971e-09	1	0	0	1	0	0
ACCGCCCACGGG	13	52	12	65.236	866304666	150.471	375581051	624	4	0.199277	0.797106	0.138452	0.00956528	0.00166143	0.318997	1.10415e-08	1.10415e-08	1	0	0	1	0	0
ACCGCG	2	8	6	65.236	866304666	150.471	375581051	48	4	0.0306579	0.122632	0.0213003	0.000735791	0.000127802	0.159499	8.49344e-10	8.49344e-10	1	0	0	1	0	0
ACCGCGCCTAGCAG	15	65	14	65.236	866304666	150.471	375581051	910	4.33333	0.229935	0.996383	0.173065	0.0139494	0.00242291	0.403177	1.61021e-08	1.61021e-08	1	0	0	1	0	0
ACCGCGTCTAGCAG	95	645	14	65.236	866304666	150.471	375581051	9030	6.78947	1.45625	9.88719	1.71734	0.138421	0.0240427	0.631699	1.59783e-07	1.59783e-07	1	0	0	1	1	0
ACCGGC	4	24	6	65.236	866304666	150.471	375581051	144	6	0.0613159	0.367895	0.063901	0.00220737	0.000383406	0.239248	2.54803e-09	2.54803e-09	1	0	0	1	0	0
ACCGGCCCTCCAGATGAGGC	55	231	20	65.236	866304666	150.471	375581051	4620	4.2	0.843093	3.54099	0.615047	0.0708198	0.0123009	0.558246	8.17494e-08	8.17494e-08	1	0	0	1	1	0
ACCGGG	17	88	6	65.236	866304666	150.471	375581051	528	5.17647	0.260593	1.34895	0.234304	0.0080937	0.00140582	0.20641	9.34278e-09	9.34278e-09	1	0	0	1	0	0
ACCGGTACTCCAGATGAGGC	63	266	20	65.236	866304666	150.471	375581051	5320	4.22222	0.965725	4.07751	0.708236	0.0815501	0.0141647	0.561199	9.41356e-08	9.41356e-08	1	0	0	1	1	0
ACCGGTCCTCCATATGAGGC	33	137	20	65.236	866304666	150.471	375581051	2740	4.15152	0.505856	2.10007	0.364768	0.0420014	0.00729536	0.551801	4.84834e-08	4.84834e-08	1	0	0	1	1	0
ACCGT	1	6	5	65.236	866304666	150.471	375581051	30	6	0.015329	0.0919738	0.0159752	0.000459869	7.98762e-05	0.199373	5.3084e-10	5.3084e-10	1	0	0	1	0	0
ACCGTCCGCTCGTCGTCGTCG	6	24	21	65.236	866304666	150.471	375581051	504	4	0.0919738	0.367895	0.063901	0.0077258	0.00134192	0.558246	8.91811e-09	8.91811e-09	1	0	0	1	1	0
ACCT	103	1674	4	65.236	866304666	150.471	375581051	6696	16.2524	1.57888	25.6607	4.45709	0.102643	0.0178284	0.43204	1.18483e-07	1.18483e-07	1	0	0	0	0	0
ACCTAGC	61	331	7	65.236	866304666	150.471	375581051	2317	5.42623	0.935067	5.07389	0.881301	0.0355172	0.00616911	0.252431	4.09985e-08	4.09985e-08	1	0	0	1	0	0
ACCTAT	88	352	6	65.236	866304666	150.471	375581051	2112	4	1.34895	5.3958	0.937214	0.0323748	0.00562329	0.159499	3.73711e-08	3.73711e-08	1	0	0	1	0	0
ACCTATCC	18	72	8	65.236	866304666	150.471	375581051	576	4	0.275921	1.10369	0.191703	0.00882949	0.00153362	0.212665	1.01921e-08	1.01921e-08	1	0	0	1	0	0
ACCTC	13	174	5	65.236	866304666	150.471	375581051	870	13.3846	0.199277	2.66724	0.463282	0.0133362	0.00231641	0.444756	1.53944e-08	1.53944e-08	1	0	0	1	0	0
ACCTCACCTGG	4	16	11	65.236	866304666	150.471	375581051	176	4	0.0613159	0.245264	0.0426007	0.0026979	0.000468607	0.292414	3.11426e-09	3.11426e-09	1	0	0	1	0	0
ACCTCAGAGAGAG	5	20	13	65.236	866304666	150.471	375581051	260	4	0.0766449	0.306579	0.0532508	0.00398553	0.000692261	0.345581	4.60061e-09	4.60061e-09	1	0	0	1	0	0
ACCTCAGCAGGGAGG	4	16	15	65.236	866304666	150.471	375581051	240	4	0.0613159	0.245264	0.0426007	0.00367895	0.00063901	0.398747	4.24672e-09	4.24672e-09	1	0	0	1	0	0
ACCTCC	77	325	6	65.236	866304666	150.471	375581051	1950	4.22078	1.18033	4.98192	0.865326	0.0298915	0.00519196	0.168302	3.45046e-08	3.45046e-08	1	0	0	1	0	0
ACCTCCACTGGC	6	28	12	65.236	866304666	150.471	375581051	336	4.66667	0.0919738	0.429211	0.0745512	0.00515053	0.000894614	0.372164	5.94541e-09	5.94541e-09	1	0	0	1	0	0
ACCTCCAGATCTAG	2	8	14	65.236	866304666	150.471	375581051	112	4	0.0306579	0.122632	0.0213003	0.00171684	0.000298205	0.372164	1.9818e-09	1.9818e-09	1	0	0	1	0	0
ACCTCCAGGACTCTG	4	16	15	65.236	866304666	150.471	375581051	240	4	0.0613159	0.245264	0.0426007	0.00367895	0.00063901	0.398747	4.24672e-09	4.24672e-09	1	0	0	1	0	0
ACCTCCC	6	24	7	65.236	866304666	150.471	375581051	168	4	0.0919738	0.367895	0.063901	0.00257527	0.000447307	0.186082	2.9727e-09	2.9727e-09	1	0	0	1	0	0
ACCTCCG	2	8	7	65.236	866304666	150.471	375581051	56	4	0.0306579	0.122632	0.0213003	0.000858422	0.000149102	0.186082	9.90901e-10	9.90901e-10	1	0	0	1	0	0
ACCTCCTCAGG	4	24	11	65.236	866304666	150.471	375581051	264	6	0.0613159	0.367895	0.063901	0.00404685	0.000702911	0.438622	4.67139e-09	4.67139e-09	1	0	0	1	0	0
ACCTCCTGCTGG	5	34	12	65.236	866304666	150.471	375581051	408	6.8	0.0766449	0.521185	0.0905264	0.00625422	0.00108632	0.542296	7.21942e-09	7.21942e-09	1	0	0	1	1	0
ACCTCG	6	30	6	65.236	866304666	150.471	375581051	180	5	0.0919738	0.459869	0.0798762	0.00275921	0.000479257	0.199373	3.18504e-09	3.18504e-09	1	0	0	1	0	0
ACCTCT	32	206	6	65.236	866304666	150.471	375581051	1236	6.4375	0.490527	3.15777	0.548483	0.0189466	0.0032909	0.256693	2.18706e-08	2.18706e-08	1	0	0	1	0	0
ACCTCTAT	11	82	8	65.236	866304666	150.471	375581051	656	7.45455	0.168619	1.25698	0.218328	0.0100558	0.00174663	0.39633	1.16077e-08	1.16077e-08	1	0	0	1	0	0
ACCTCTCC	12	52	8	65.236	866304666	150.471	375581051	416	4.33333	0.183948	0.797106	0.138452	0.00637685	0.00110762	0.230387	7.36098e-09	7.36098e-09	1	0	0	1	0	0
ACCTCTGCTCTCTG	4	16	14	65.236	866304666	150.471	375581051	224	4	0.0613159	0.245264	0.0426007	0.00343369	0.000596409	0.372164	3.9636e-09	3.9636e-09	1	0	0	1	0	0
ACCTG	2	10	5	65.236	866304666	150.471	375581051	50	5	0.0306579	0.15329	0.0266254	0.000766449	0.000133127	0.166145	8.84733e-10	8.84733e-10	1	0	0	1	0	0
ACCTGC	13	56	6	65.236	866304666	150.471	375581051	336	4.30769	0.199277	0.858422	0.149102	0.00515053	0.000894614	0.171768	5.94541e-09	5.94541e-09	1	0	0	1	0	0
ACCTGG	14	114	6	65.236	866304666	150.471	375581051	684	8.14286	0.214606	1.7475	0.30353	0.010485	0.00182118	0.324694	1.21032e-08	1.21032e-08	1	0	0	1	0	0
ACCTGGACTGG	2	8	11	65.236	866304666	150.471	375581051	88	4	0.0306579	0.122632	0.0213003	0.00134895	0.000234304	0.292414	1.55713e-09	1.55713e-09	1	0	0	1	0	0
ACCTGGGCTAG	2	10	11	65.236	866304666	150.471	375581051	110	5	0.0306579	0.15329	0.0266254	0.00168619	0.00029288	0.365518	1.94641e-09	1.94641e-09	1	0	0	1	0	0
ACG	90	1036	3	65.236	866304666	150.471	375581051	3108	11.5111	1.37961	15.8808	2.75839	0.0476424	0.00827518	0.229501	5.4995e-08	5.4995e-08	1	0	0	0	0	0
ACGACGATCGATGG	9	39	14	65.236	866304666	150.471	375581051	546	4.33333	0.137961	0.59783	0.103839	0.00836962	0.00145375	0.403177	9.66129e-09	9.66129e-09	1	0	0	1	0	0
ACGACGCGTC	2	8	10	65.236	866304666	150.471	375581051	80	4	0.0306579	0.122632	0.0213003	0.00122632	0.000213003	0.265831	1.41557e-09	1.41557e-09	1	0	0	1	0	0
ACGACGTGAGG	2	12	11	65.236	866304666	150.471	375581051	132	6	0.0306579	0.183948	0.0319505	0.00202342	0.000351455	0.438622	2.3357e-09	2.3357e-09	1	0	0	1	0	0
ACGAGG	23	105	6	65.236	866304666	150.471	375581051	630	4.56522	0.352566	1.60954	0.279567	0.00965725	0.0016774	0.182037	1.11476e-08	1.11476e-08	1	0	0	1	0	0
ACGAGTC	5	40	7	65.236	866304666	150.471	375581051	280	8	0.0766449	0.613159	0.106502	0.00429211	0.000745512	0.372164	4.95451e-09	4.95451e-09	1	0	0	1	0	0
ACGAGTCAGAG	4	16	11	65.236	866304666	150.471	375581051	176	4	0.0613159	0.245264	0.0426007	0.0026979	0.000468607	0.292414	3.11426e-09	3.11426e-09	1	0	0	1	0	0
ACGAT	97	1264	5	65.236	866304666	150.471	375581051	6320	13.0309	1.48691	19.3758	3.36545	0.0968791	0.0168273	0.433003	1.1183e-07	1.1183e-07	1	0	0	1	0	0
ACGATC	6	24	6	65.236	866304666	150.471	375581051	144	4	0.0919738	0.367895	0.063901	0.00220737	0.000383406	0.159499	2.54803e-09	2.54803e-09	1	0	0	1	0	0
ACGATG	9	36	6	65.236	866304666	150.471	375581051	216	4	0.137961	0.551843	0.0958515	0.00331106	0.000575109	0.159499	3.82205e-09	3.82205e-09	1	0	0	1	0	0
ACGC	3831	34189	4	65.236	866304666	150.471	375581051	136756	8.9243	58.7253	524.082	91.0296	2.09633	0.364118	0.237236	2.41985e-06	2.41985e-06	1	0	0	0	0	0
ACGCACGCCCGC	27	131	12	65.236	866304666	150.471	375581051	1572	4.85185	0.413882	2.0081	0.348793	0.0240971	0.00418551	0.386932	2.7816e-08	2.7816e-08	1	0	0	1	0	0
ACGCACGCGC	5	30	10	65.236	866304666	150.471	375581051	300	6	0.0766449	0.459869	0.0798762	0.00459869	0.000798762	0.398747	5.3084e-09	5.3084e-09	1	0	0	1	0	0
ACGCAG	2	10	6	65.236	866304666	150.471	375581051	60	5	0.0306579	0.15329	0.0266254	0.000919738	0.000159752	0.199373	1.06168e-09	1.06168e-09	1	0	0	1	0	0
ACGCCAGAGTACT	2	8	13	65.236	866304666	150.471	375581051	104	4	0.0306579	0.122632	0.0213003	0.00159421	0.000276904	0.345581	1.84025e-09	1.84025e-09	1	0	0	1	0	0
ACGCCC	29	116	6	65.236	866304666	150.471	375581051	696	4	0.44454	1.77816	0.308855	0.010669	0.00185313	0.159499	1.23155e-08	1.23155e-08	1	0	0	1	0	0
ACGCCT	5	50	6	65.236	866304666	150.471	375581051	300	10	0.0766449	0.766449	0.133127	0.00459869	0.000798762	0.398747	5.3084e-09	5.3084e-09	1	0	0	1	0	0
ACGCCTCGCGGACGG	8	32	15	65.236	866304666	150.471	375581051	480	4	0.122632	0.490527	0.0852013	0.00735791	0.00127802	0.398747	8.49344e-09	8.49344e-09	1	0	0	1	0	0
ACGCG	3	15	5	65.236	866304666	150.471	375581051	75	5	0.0459869	0.229935	0.0399381	0.00114967	0.000199691	0.166145	1.3271e-09	1.3271e-09	1	0	0	1	0	0
ACGCGAGTACT	2	8	11	65.236	866304666	150.471	375581051	88	4	0.0306579	0.122632	0.0213003	0.00134895	0.000234304	0.292414	1.55713e-09	1.55713e-09	1	0	0	1	0	0
ACGCGC	25	108	6	65.236	866304666	150.471	375581051	648	4.32	0.383224	1.65553	0.287554	0.00993317	0.00172533	0.172259	1.14661e-08	1.14661e-08	1	0	0	1	0	0
ACGCGG	2	8	6	65.236	866304666	150.471	375581051	48	4	0.0306579	0.122632	0.0213003	0.000735791	0.000127802	0.159499	8.49344e-10	8.49344e-10	1	0	0	1	0	0
ACGCGGCCGGCG	2	8	12	65.236	866304666	150.471	375581051	96	4	0.0306579	0.122632	0.0213003	0.00147158	0.000255604	0.318997	1.69869e-09	1.69869e-09	1	0	0	1	0	0
ACGCTCCTC	2	8	9	65.236	866304666	150.471	375581051	72	4	0.0306579	0.122632	0.0213003	0.00110369	0.000191703	0.239248	1.27402e-09	1.27402e-09	1	0	0	1	0	0
ACGG	5	30	4	65.236	866304666	150.471	375581051	120	6	0.0766449	0.459869	0.0798762	0.00183948	0.000319505	0.159499	2.12336e-09	2.12336e-09	1	0	0	0	0	0
ACGGAG	24	200	6	65.236	866304666	150.471	375581051	1200	8.33333	0.367895	3.06579	0.532508	0.0183948	0.00319505	0.332289	2.12336e-08	2.12336e-08	1	0	0	1	0	0
ACGGAGGCAG	4	20	10	65.236	866304666	150.471	375581051	200	5	0.0613159	0.306579	0.0532508	0.00306579	0.000532508	0.332289	3.53893e-09	3.53893e-09	1	0	0	1	0	0
ACGGAT	6	24	6	65.236	866304666	150.471	375581051	144	4	0.0919738	0.367895	0.063901	0.00220737	0.000383406	0.159499	2.54803e-09	2.54803e-09	1	0	0	1	0	0
ACGGCC	4	24	6	65.236	866304666	150.471	375581051	144	6	0.0613159	0.367895	0.063901	0.00220737	0.000383406	0.239248	2.54803e-09	2.54803e-09	1	0	0	1	0	0
ACGGCCACTCGC	12	62	12	65.236	866304666	150.471	375581051	744	5.16667	0.183948	0.950396	0.165078	0.0114048	0.00198093	0.412038	1.31648e-08	1.31648e-08	1	0	0	1	0	0
ACGGCG	2	8	6	65.236	866304666	150.471	375581051	48	4	0.0306579	0.122632	0.0213003	0.000735791	0.000127802	0.159499	8.49344e-10	8.49344e-10	1	0	0	1	0	0
ACGGCGGCGG	4	16	10	65.236	866304666	150.471	375581051	160	4	0.0613159	0.245264	0.0426007	0.00245264	0.000426007	0.265831	2.83115e-09	2.83115e-09	1	0	0	1	0	0
ACGGCTGC	4	16	8	65.236	866304666	150.471	375581051	128	4	0.0613159	0.245264	0.0426007	0.00196211	0.000340805	0.212665	2.26492e-09	2.26492e-09	1	0	0	1	0	0
ACGGGG	9	40	6	65.236	866304666	150.471	375581051	240	4.44444	0.137961	0.613159	0.106502	0.00367895	0.00063901	0.177221	4.24672e-09	4.24672e-09	1	0	0	1	0	0
ACGT	4	24	4	65.236	866304666	150.471	375581051	96	6	0.0613159	0.367895	0.063901	0.00147158	0.000255604	0.159499	1.69869e-09	1.69869e-09	1	0	0	0	0	0
ACGTAG	2	18	6	65.236	866304666	150.471	375581051	108	9	0.0306579	0.275921	0.0479257	0.00165553	0.000287554	0.358872	1.91102e-09	1.91102e-09	1	0	0	1	0	0
ACGTAT	16	64	6	65.236	866304666	150.471	375581051	384	4	0.245264	0.981054	0.170403	0.00588632	0.00102242	0.159499	6.79475e-09	6.79475e-09	1	0	0	1	0	0
ACT	5971	81765	3	65.236	866304666	150.471	375581051	245295	13.6937	91.5293	1253.37	217.703	3.76012	0.653108	0.273016	4.34041e-06	4.34041e-06	1	0	0	0	0	0
ACTACTCTGCTGC	4	16	13	65.236	866304666	150.471	375581051	208	4	0.0613159	0.245264	0.0426007	0.00318843	0.000553809	0.345581	3.68049e-09	3.68049e-09	1	0	0	1	0	0
ACTACTGCAGCTCCT	7	30	15	65.236	866304666	150.471	375581051	450	4.28571	0.107303	0.459869	0.0798762	0.00689804	0.00119814	0.427229	7.9626e-09	7.9626e-09	1	0	0	1	0	0
ACTACTGCT	2	10	9	65.236	866304666	150.471	375581051	90	5	0.0306579	0.15329	0.0266254	0.00137961	0.000239629	0.29906	1.59252e-09	1.59252e-09	1	0	0	1	0	0
ACTAG	155	794	5	65.236	866304666	150.471	375581051	3970	5.12258	2.37599	12.1712	2.11406	0.060856	0.0105703	0.170218	7.02478e-08	7.02478e-08	1	0	0	1	0	0
ACTAGAGG	169	1341	8	65.236	866304666	150.471	375581051	10728	7.93491	2.5906	20.5561	3.57047	0.164449	0.0285637	0.421869	1.89828e-07	1.89828e-07	1	0	0	1	0	0
ACTAGATC	13	52	8	65.236	866304666	150.471	375581051	416	4	0.199277	0.797106	0.138452	0.00637685	0.00110762	0.212665	7.36098e-09	7.36098e-09	1	0	0	1	0	0
ACTAGCC	4	24	7	65.236	866304666	150.471	375581051	168	6	0.0613159	0.367895	0.063901	0.00257527	0.000447307	0.279123	2.9727e-09	2.9727e-09	1	0	0	1	0	0
ACTAGG	2	8	6	65.236	866304666	150.471	375581051	48	4	0.0306579	0.122632	0.0213003	0.000735791	0.000127802	0.159499	8.49344e-10	8.49344e-10	1	0	0	1	0	0
ACTAT	908	5818	5	65.236	866304666	150.471	375581051	29090	6.40749	13.9187	89.184	15.4907	0.44592	0.0774533	0.212914	5.14738e-07	5.14738e-07	1	0	0	1	0	0
ACTATAT	157	655	7	65.236	866304666	150.471	375581051	4585	4.17197	2.40665	10.0405	1.74396	0.0702833	0.0122078	0.194082	8.113e-08	8.113e-08	1	0	0	1	0	0
ACTATC	499	2082	6	65.236	866304666	150.471	375581051	12492	4.17234	7.64916	31.9149	5.54341	0.19149	0.0332605	0.166371	2.21042e-07	2.21042e-07	1	0	0	1	0	0
ACTATCT	33	144	7	65.236	866304666	150.471	375581051	1008	4.36364	0.505856	2.20737	0.383406	0.0154516	0.00268384	0.202998	1.78362e-08	1.78362e-08	1	0	0	1	0	0
ACTATCTGC	4	24	9	65.236	866304666	150.471	375581051	216	6	0.0613159	0.367895	0.063901	0.00331106	0.000575109	0.358872	3.82205e-09	3.82205e-09	1	0	0	1	0	0
ACTATG	31	124	6	65.236	866304666	150.471	375581051	744	4	0.475198	1.90079	0.330155	0.0114048	0.00198093	0.159499	1.31648e-08	1.31648e-08	1	0	0	1	0	0
ACTC	905	7639	4	65.236	866304666	150.471	375581051	30556	8.44088	13.8727	117.098	20.3392	0.468392	0.0813566	0.224385	5.40678e-07	5.40678e-07	1	0	0	0	0	0
ACTCAGT	4	16	7	65.236	866304666	150.471	375581051	112	4	0.0613159	0.245264	0.0426007	0.00171684	0.000298205	0.186082	1.9818e-09	1.9818e-09	1	0	0	1	0	0
ACTCCC	167	1296	6	65.236	866304666	150.471	375581051	7776	7.76048	2.55994	19.8663	3.45065	0.119198	0.0207039	0.309447	1.37594e-07	1.37594e-07	1	0	0	1	0	0
ACTCCCATAG	2	8	10	65.236	866304666	150.471	375581051	80	4	0.0306579	0.122632	0.0213003	0.00122632	0.000213003	0.265831	1.41557e-09	1.41557e-09	1	0	0	1	0	0
ACTCCCT	65	260	7	65.236	866304666	150.471	375581051	1820	4	0.996383	3.98553	0.692261	0.0278987	0.00484582	0.186082	3.22043e-08	3.22043e-08	1	0	0	1	0	0
ACTCCG	6	24	6	65.236	866304666	150.471	375581051	144	4	0.0919738	0.367895	0.063901	0.00220737	0.000383406	0.159499	2.54803e-09	2.54803e-09	1	0	0	1	0	0
ACTCCT	190	989	6	65.236	866304666	150.471	375581051	5934	5.20526	2.9125	15.1604	2.63325	0.0909621	0.0157995	0.207558	1.05e-07	1.05e-07	1	0	0	1	0	0
ACTCCTC	4	16	7	65.236	866304666	150.471	375581051	112	4	0.0613159	0.245264	0.0426007	0.00171684	0.000298205	0.186082	1.9818e-09	1.9818e-09	1	0	0	1	0	0
ACTCCTCCATG	4	16	11	65.236	866304666	150.471	375581051	176	4	0.0613159	0.245264	0.0426007	0.0026979	0.000468607	0.292414	3.11426e-09	3.11426e-09	1	0	0	1	0	0
ACTCCTCCCCTG	2	8	12	65.236	866304666	150.471	375581051	96	4	0.0306579	0.122632	0.0213003	0.00147158	0.000255604	0.318997	1.69869e-09	1.69869e-09	1	0	0	1	0	0
ACTCGC	8	44	6	65.236	866304666	150.471	375581051	264	5.5	0.122632	0.674475	0.117152	0.00404685	0.000702911	0.219311	4.67139e-09	4.67139e-09	1	0	0	1	0	0
ACTCT	1023	5556	5	65.236	866304666	150.471	375581051	27780	5.43109	15.6815	85.1678	14.7931	0.425839	0.0739654	0.180469	4.91558e-07	4.91558e-07	1	0	0	1	0	0
ACTCTC	305	1723	6	65.236	866304666	150.471	375581051	10338	5.64918	4.67534	26.4118	4.58756	0.158471	0.0275254	0.225259	1.82927e-07	1.82927e-07	1	0	0	1	0	0
ACTCTCACTCTG	6	36	12	65.236	866304666	150.471	375581051	432	6	0.0919738	0.551843	0.0958515	0.00662212	0.00115022	0.478496	7.6441e-09	7.6441e-09	1	0	0	1	0	0
ACTCTG	6	38	6	65.236	866304666	150.471	375581051	228	6.33333	0.0919738	0.582501	0.101177	0.00349501	0.000607059	0.25254	4.03438e-09	4.03438e-09	1	0	0	1	0	0
ACTCTGC	2	8	7	65.236	866304666	150.471	375581051	56	4	0.0306579	0.122632	0.0213003	0.000858422	0.000149102	0.186082	9.90901e-10	9.90901e-10	1	0	0	1	0	0
ACTG	303	2141	4	65.236	866304666	150.471	375581051	8564	7.06601	4.64468	32.8193	5.7005	0.131277	0.022802	0.187837	1.51537e-07	1.51537e-07	1	0	0	0	0	0
ACTGAGC	4	16	7	65.236	866304666	150.471	375581051	112	4	0.0613159	0.245264	0.0426007	0.00171684	0.000298205	0.186082	1.9818e-09	1.9818e-09	1	0	0	1	0	0
ACTGAGCCAGG	5	23	11	65.236	866304666	150.471	375581051	253	4.6	0.0766449	0.352566	0.0612384	0.00387823	0.000673623	0.336277	4.47675e-09	4.47675e-09	1	0	0	1	0	0
ACTGAT	41	164	6	65.236	866304666	150.471	375581051	984	4	0.628488	2.51395	0.436657	0.0150837	0.00261994	0.159499	1.74116e-08	1.74116e-08	1	0	0	1	0	0
ACTGCAGATCTCAG	6	32	14	65.236	866304666	150.471	375581051	448	5.33333	0.0919738	0.490527	0.0852013	0.00686738	0.00119282	0.496218	7.92721e-09	7.92721e-09	1	0	0	1	0	0
ACTGCATC	4	16	8	65.236	866304666	150.471	375581051	128	4	0.0613159	0.245264	0.0426007	0.00196211	0.000340805	0.212665	2.26492e-09	2.26492e-09	1	0	0	1	0	0
ACTGCC	24	141	6	65.236	866304666	150.471	375581051	846	5.875	0.367895	2.16138	0.375418	0.0129683	0.00225251	0.234264	1.49697e-08	1.49697e-08	1	0	0	1	0	0
ACTGCG	10	44	6	65.236	866304666	150.471	375581051	264	4.4	0.15329	0.674475	0.117152	0.00404685	0.000702911	0.175449	4.67139e-09	4.67139e-09	1	0	0	1	0	0
ACTGCT	57	439	6	65.236	866304666	150.471	375581051	2634	7.70175	0.873751	6.72942	1.16886	0.0403765	0.00701313	0.307105	4.66077e-08	4.66077e-08	1	0	0	1	0	0
ACTGG	114	620	5	65.236	866304666	150.471	375581051	3100	5.4386	1.7475	9.50396	1.65078	0.0475198	0.00825388	0.180719	5.48535e-08	5.48535e-08	1	0	0	1	0	0
ACTGGAGCAGAG	5	23	12	65.236	866304666	150.471	375581051	276	4.6	0.0766449	0.352566	0.0612384	0.0042308	0.000734861	0.366847	4.88373e-09	4.88373e-09	1	0	0	1	0	0
ACTGGAGCCGG	1	5	11	65.236	866304666	150.471	375581051	55	5	0.015329	0.0766449	0.0133127	0.000843093	0.00014644	0.365518	9.73207e-10	9.73207e-10	1	0	0	1	0	0
ACTGGC	6	36	6	65.236	866304666	150.471	375581051	216	6	0.0919738	0.551843	0.0958515	0.00331106	0.000575109	0.239248	3.82205e-09	3.82205e-09	1	0	0	1	0	0
ACTGGG	15	92	6	65.236	866304666	150.471	375581051	552	6.13333	0.229935	1.41027	0.244954	0.00846159	0.00146972	0.244565	9.76746e-09	9.76746e-09	1	0	0	1	0	0
ACTGGGCCCTGGG	2	8	13	65.236	866304666	150.471	375581051	104	4	0.0306579	0.122632	0.0213003	0.00159421	0.000276904	0.345581	1.84025e-09	1.84025e-09	1	0	0	1	0	0
ACTGGGG	2	8	7	65.236	866304666	150.471	375581051	56	4	0.0306579	0.122632	0.0213003	0.000858422	0.000149102	0.186082	9.90901e-10	9.90901e-10	1	0	0	1	0	0
AG	327829	8508549	2	65.236	866304666	150.471	375581051	17017098	25.9542	5025.28	130427	22654.4	260.855	45.3087	0.344972	0.000301112	0.000301112	1	1	1	0	0	0
AGAGAGAGC	6	38	9	65.236	866304666	150.471	375581051	342	6.33333	0.0919738	0.582501	0.101177	0.00524251	0.000910589	0.37881	6.05158e-09	6.05158e-09	1	0	0	1	0	0
AGAGAGAT	139	1011	8	65.236	866304666	150.471	375581051	8088	7.27338	2.13073	15.4976	2.69183	0.123981	0.0215346	0.386698	1.43114e-07	1.43114e-07	1	0	0	1	0	0
AGAGAGG	38	198	7	65.236	866304666	150.471	375581051	1386	5.21053	0.582501	3.03514	0.527183	0.021246	0.00369028	0.242396	2.45248e-08	2.45248e-08	1	0	0	1	0	0
AGAGAGGG	1478	6413	8	65.236	866304666	150.471	375581051	51304	4.33897	22.6562	98.3047	17.0749	0.786438	0.136599	0.230687	9.07807e-07	9.07807e-07	1	0	0	1	0	0
AGAGAT	280	2176	6	65.236	866304666	150.471	375581051	13056	7.77143	4.29211	33.3558	5.79369	0.200135	0.0347621	0.309883	2.31022e-07	2.31022e-07	1	0	0	1	0	0
AGAGC	4	36	5	65.236	866304666	150.471	375581051	180	9	0.0613159	0.551843	0.0958515	0.00275921	0.000479257	0.29906	3.18504e-09	3.18504e-09	1	0	0	1	0	0
AGAGCATC	8	44	8	65.236	866304666	150.471	375581051	352	5.5	0.122632	0.674475	0.117152	0.0053958	0.000937214	0.292414	6.22852e-09	6.22852e-09	1	0	0	1	0	0
AGAGCC	4	16	6	65.236	866304666	150.471	375581051	96	4	0.0613159	0.245264	0.0426007	0.00147158	0.000255604	0.159499	1.69869e-09	1.69869e-09	1	0	0	1	0	0
AGAGCCCCAT	4	20	10	65.236	866304666	150.471	375581051	200	5	0.0613159	0.306579	0.0532508	0.00306579	0.000532508	0.332289	3.53893e-09	3.53893e-09	1	0	0	1	0	0
AGAGCCTCAGCCTC	2	9	14	65.236	866304666	150.471	375581051	126	4.5	0.0306579	0.137961	0.0239629	0.00193145	0.00033548	0.418684	2.22953e-09	2.22953e-09	1	0	0	1	0	0
AGAGCG	132	1359	6	65.236	866304666	150.471	375581051	8154	10.2955	2.02342	20.8321	3.61839	0.124992	0.0217104	0.410528	1.44282e-07	1.44282e-07	1	0	0	1	0	0
AGAGCT	4	48	6	65.236	866304666	150.471	375581051	288	12	0.0613159	0.735791	0.127802	0.00441474	0.000766812	0.478496	5.09606e-09	5.09606e-09	1	0	0	1	0	0
AGAGG	93	730	5	65.236	866304666	150.471	375581051	3650	7.84946	1.42559	11.1901	1.94366	0.0559507	0.00971828	0.260829	6.45855e-08	6.45855e-08	1	0	0	1	0	0
AGAGGAGGG	7	73	9	65.236	866304666	150.471	375581051	657	10.4286	0.107303	1.11901	0.194366	0.0100711	0.00174929	0.623754	1.16254e-08	1.16254e-08	1	0	0	1	1	0
AGAGGC	80	1078	6	65.236	866304666	150.471	375581051	6468	13.475	1.22632	16.5246	2.87022	0.0991478	0.0172213	0.537311	1.14449e-07	1.14449e-07	1	0	0	1	1	0
AGAGGG	1687	9613	6	65.236	866304666	150.471	375581051	57678	5.69828	25.86	147.357	25.595	0.884144	0.15357	0.227217	1.02059e-06	1.02059e-06	1	0	0	1	0	0
AGAGGGAT	94	570	8	65.236	866304666	150.471	375581051	4560	6.06383	1.44092	8.73751	1.51765	0.0699001	0.0121412	0.322391	8.06877e-08	8.06877e-08	1	0	0	1	0	0
AGAGGGCAGGCG	2	12	12	65.236	866304666	150.471	375581051	144	6	0.0306579	0.183948	0.0319505	0.00220737	0.000383406	0.478496	2.54803e-09	2.54803e-09	1	0	0	1	0	0
AGAGGGGGATGCAGG	4	16	15	65.236	866304666	150.471	375581051	240	4	0.0613159	0.245264	0.0426007	0.00367895	0.00063901	0.398747	4.24672e-09	4.24672e-09	1	0	0	1	0	0
AGAT	4979	43616	4	65.236	866304666	150.471	375581051	174464	8.75999	76.3229	668.588	116.129	2.67435	0.464518	0.232868	3.08708e-06	3.08708e-06	1	0	0	0	0	0
AGATAGATGAT	6	24	11	65.236	866304666	150.471	375581051	264	4	0.0919738	0.367895	0.063901	0.00404685	0.000702911	0.292414	4.67139e-09	4.67139e-09	1	0	0	1	0	0
AGATAT	250	1173	6	65.236	866304666	150.471	375581051	7038	4.692	3.83224	17.9809	3.12316	0.107885	0.018739	0.187092	1.24535e-07	1.24535e-07	1	0	0	1	0	0
AGATCCATC	2	14	9	65.236	866304666	150.471	375581051	126	7	0.0306579	0.214606	0.0372756	0.00193145	0.00033548	0.418684	2.22953e-09	2.22953e-09	1	0	0	1	0	0
AGATCCC	13	52	7	65.236	866304666	150.471	375581051	364	4	0.199277	0.797106	0.138452	0.00557975	0.000969165	0.186082	6.44086e-09	6.44086e-09	1	0	0	1	0	0
AGATCCTATATCCTATCAT	82	335	19	65.236	866304666	150.471	375581051	6365	4.08537	1.25698	5.13521	0.891951	0.0975689	0.0169471	0.515858	1.12627e-07	1.12627e-07	1	0	0	1	1	0
AGATCCTGGGG	5	20	11	65.236	866304666	150.471	375581051	220	4	0.0766449	0.306579	0.0532508	0.00337237	0.000585759	0.292414	3.89283e-09	3.89283e-09	1	0	0	1	0	0
AGATCT	2	8	6	65.236	866304666	150.471	375581051	48	4	0.0306579	0.122632	0.0213003	0.000735791	0.000127802	0.159499	8.49344e-10	8.49344e-10	1	0	0	1	0	0
AGATG	20	122	5	65.236	866304666	150.471	375581051	610	6.1	0.306579	1.87013	0.32483	0.00935067	0.00162415	0.202696	1.07937e-08	1.07937e-08	1	0	0	1	0	0
AGATGAGGAGC	4	16	11	65.236	866304666	150.471	375581051	176	4	0.0613159	0.245264	0.0426007	0.0026979	0.000468607	0.292414	3.11426e-09	3.11426e-09	1	0	0	1	0	0
AGATGC	35	140	6	65.236	866304666	150.471	375581051	840	4	0.536514	2.14606	0.372756	0.0128763	0.00223653	0.159499	1.48635e-08	1.48635e-08	1	0	0	1	0	0
AGATGG	17	73	6	65.236	866304666	150.471	375581051	438	4.29412	0.260593	1.11901	0.194366	0.00671409	0.00116619	0.171227	7.75026e-09	7.75026e-09	1	0	0	1	0	0
AGATGGAT	6	56	8	65.236	866304666	150.471	375581051	448	9.33333	0.0919738	0.858422	0.149102	0.00686738	0.00119282	0.496218	7.92721e-09	7.92721e-09	1	0	0	1	0	0
AGC	373	5799	3	65.236	866304666	150.471	375581051	17397	15.5469	5.71771	88.8927	15.4401	0.266678	0.0463202	0.309964	3.07834e-07	3.07834e-07	1	0	0	0	0	0
AGCAGCCAGCGGC	6	24	13	65.236	866304666	150.471	375581051	312	4	0.0919738	0.367895	0.063901	0.00478264	0.000830713	0.345581	5.52074e-09	5.52074e-09	1	0	0	1	0	0
AGCAGCG	1	4	7	65.236	866304666	150.471	375581051	28	4	0.015329	0.0613159	0.0106502	0.000429211	7.45512e-05	0.186082	4.95451e-10	4.95451e-10	1	0	0	1	0	0
AGCAGCGGG	8	32	9	65.236	866304666	150.471	375581051	288	4	0.122632	0.490527	0.0852013	0.00441474	0.000766812	0.239248	5.09606e-09	5.09606e-09	1	0	0	1	0	0
AGCAGG	17	68	6	65.236	866304666	150.471	375581051	408	4	0.260593	1.04237	0.181053	0.00625422	0.00108632	0.159499	7.21942e-09	7.21942e-09	1	0	0	1	0	0
AGCAGGAGCCTCCAGG	4	20	16	65.236	866304666	150.471	375581051	320	5	0.0613159	0.306579	0.0532508	0.00490527	0.000852013	0.531662	5.66229e-09	5.66229e-09	1	0	0	1	1	0
AGCAGGGG	26	123	8	65.236	866304666	150.471	375581051	984	4.73077	0.398553	1.88546	0.327493	0.0150837	0.00261994	0.251517	1.74116e-08	1.74116e-08	1	0	0	1	0	0
AGCAT	23	115	5	65.236	866304666	150.471	375581051	575	5	0.352566	1.76283	0.306192	0.00881416	0.00153096	0.166145	1.01744e-08	1.01744e-08	1	0	0	1	0	0
AGCATC	6	28	6	65.236	866304666	150.471	375581051	168	4.66667	0.0919738	0.429211	0.0745512	0.00257527	0.000447307	0.186082	2.9727e-09	2.9727e-09	1	0	0	1	0	0
AGCATG	6	24	6	65.236	866304666	150.471	375581051	144	4	0.0919738	0.367895	0.063901	0.00220737	0.000383406	0.159499	2.54803e-09	2.54803e-09	1	0	0	1	0	0
AGCC	30	180	4	65.236	866304666	150.471	375581051	720	6	0.459869	2.75921	0.479257	0.0110369	0.00191703	0.159499	1.27402e-08	1.27402e-08	1	0	0	0	0	0
AGCCAGCCC	4	16	9	65.236	866304666	150.471	375581051	144	4	0.0613159	0.245264	0.0426007	0.00220737	0.000383406	0.239248	2.54803e-09	2.54803e-09	1	0	0	1	0	0
AGCCAGGAGG	4	16	10	65.236	866304666	150.471	375581051	160	4	0.0613159	0.245264	0.0426007	0.00245264	0.000426007	0.265831	2.83115e-09	2.83115e-09	1	0	0	1	0	0
AGCCCC	4	16	6	65.236	866304666	150.471	375581051	96	4	0.0613159	0.245264	0.0426007	0.00147158	0.000255604	0.159499	1.69869e-09	1.69869e-09	1	0	0	1	0	0
AGCCCCTAT	5	20	9	65.236	866304666	150.471	375581051	180	4	0.0766449	0.306579	0.0532508	0.00275921	0.000479257	0.239248	3.18504e-09	3.18504e-09	1	0	0	1	0	0
AGCCCT	36	240	6	65.236	866304666	150.471	375581051	1440	6.66667	0.551843	3.67895	0.63901	0.0220737	0.00383406	0.265831	2.54803e-08	2.54803e-08	1	0	0	1	0	0
AGCCCTCC	20	111	8	65.236	866304666	150.471	375581051	888	5.55	0.306579	1.70152	0.295542	0.0136121	0.00236434	0.295073	1.57129e-08	1.57129e-08	1	0	0	1	0	0
AGCCGCCGCAGGGCG	2	8	15	65.236	866304666	150.471	375581051	120	4	0.0306579	0.122632	0.0213003	0.00183948	0.000319505	0.398747	2.12336e-09	2.12336e-09	1	0	0	1	0	0
AGCCGCGCCGCC	4	16	12	65.236	866304666	150.471	375581051	192	4	0.0613159	0.245264	0.0426007	0.00294316	0.000511208	0.318997	3.39738e-09	3.39738e-09	1	0	0	1	0	0
AGCCT	10	60	5	65.236	866304666	150.471	375581051	300	6	0.15329	0.919738	0.159752	0.00459869	0.000798762	0.199373	5.3084e-09	5.3084e-09	1	0	0	1	0	0
AGCCTC	10	40	6	65.236	866304666	150.471	375581051	240	4	0.15329	0.613159	0.106502	0.00367895	0.00063901	0.159499	4.24672e-09	4.24672e-09	1	0	0	1	0	0
AGCCTG	3	18	6	65.236	866304666	150.471	375581051	108	6	0.0459869	0.275921	0.0479257	0.00165553	0.000287554	0.239248	1.91102e-09	1.91102e-09	1	0	0	1	0	0
AGCCTGCGGCCT	4	16	12	65.236	866304666	150.471	375581051	192	4	0.0613159	0.245264	0.0426007	0.00294316	0.000511208	0.318997	3.39738e-09	3.39738e-09	1	0	0	1	0	0
AGCG	4	24	4	65.236	866304666	150.471	375581051	96	6	0.0613159	0.367895	0.063901	0.00147158	0.000255604	0.159499	1.69869e-09	1.69869e-09	1	0	0	0	0	0
AGCGCC	2	8	6	65.236	866304666	150.471	375581051	48	4	0.0306579	0.122632	0.0213003	0.000735791	0.000127802	0.159499	8.49344e-10	8.49344e-10	1	0	0	1	0	0
AGCGCG	4	16	6	65.236	866304666	150.471	375581051	96	4	0.0613159	0.245264	0.0426007	0.00147158	0.000255604	0.159499	1.69869e-09	1.69869e-09	1	0	0	1	0	0
AGCT	13	94	4	65.236	866304666	150.471	375581051	376	7.23077	0.199277	1.44092	0.250279	0.00576369	0.00100112	0.192216	6.65319e-09	6.65319e-09	1	0	0	0	0	0
AGCTC	6	34	5	65.236	866304666	150.471	375581051	170	5.66667	0.0919738	0.521185	0.0905264	0.00260593	0.000452632	0.188297	3.00809e-09	3.00809e-09	1	0	0	1	0	0
AGCTCC	50	200	6	65.236	866304666	150.471	375581051	1200	4	0.766449	3.06579	0.532508	0.0183948	0.00319505	0.159499	2.12336e-08	2.12336e-08	1	0	0	1	0	0
AGCTCCC	4	16	7	65.236	866304666	150.471	375581051	112	4	0.0613159	0.245264	0.0426007	0.00171684	0.000298205	0.186082	1.9818e-09	1.9818e-09	1	0	0	1	0	0
AGG	405	3664	3	65.236	866304666	150.471	375581051	10992	9.04691	6.20823	56.1653	9.75555	0.168496	0.0292667	0.180371	1.945e-07	1.945e-07	1	0	0	0	0	0
AGGAGGAGGC	14	64	10	65.236	866304666	150.471	375581051	640	4.57143	0.214606	0.981054	0.170403	0.00981054	0.00170403	0.303807	1.13246e-08	1.13246e-08	1	0	0	1	0	0
AGGAGGC	6	80	7	65.236	866304666	150.471	375581051	560	13.3333	0.0919738	1.22632	0.213003	0.00858422	0.00149102	0.620273	9.90901e-09	9.90901e-09	1	0	0	1	1	0
AGGAGGG	2	8	7	65.236	866304666	150.471	375581051	56	4	0.0306579	0.122632	0.0213003	0.000858422	0.000149102	0.186082	9.90901e-10	9.90901e-10	1	0	0	1	0	0
AGGAT	118	1275	5	65.236	866304666	150.471	375581051	6375	10.8051	1.80882	19.5444	3.39474	0.0977222	0.0169737	0.359041	1.12803e-07	1.12803e-07	1	0	0	1	0	0
AGGATAT	14	56	7	65.236	866304666	150.471	375581051	392	4	0.214606	0.858422	0.149102	0.00600896	0.00104372	0.186082	6.93631e-09	6.93631e-09	1	0	0	1	0	0
AGGATC	25	104	6	65.236	866304666	150.471	375581051	624	4.16	0.383224	1.59421	0.276904	0.00956528	0.00166143	0.165879	1.10415e-08	1.10415e-08	1	0	0	1	0	0
AGGATG	4	16	6	65.236	866304666	150.471	375581051	96	4	0.0613159	0.245264	0.0426007	0.00147158	0.000255604	0.159499	1.69869e-09	1.69869e-09	1	0	0	1	0	0
AGGC	38	228	4	65.236	866304666	150.471	375581051	912	6	0.582501	3.49501	0.607059	0.01398	0.00242824	0.159499	1.61375e-08	1.61375e-08	1	0	0	0	0	0
AGGCCC	7	37	6	65.236	866304666	150.471	375581051	222	5.28571	0.107303	0.567172	0.098514	0.00340303	0.000591084	0.210766	3.92822e-09	3.92822e-09	1	0	0	1	0	0
AGGCG	2	10	5	65.236	866304666	150.471	375581051	50	5	0.0306579	0.15329	0.0266254	0.000766449	0.000133127	0.166145	8.84733e-10	8.84733e-10	1	0	0	1	0	0
AGGCGC	4	16	6	65.236	866304666	150.471	375581051	96	4	0.0613159	0.245264	0.0426007	0.00147158	0.000255604	0.159499	1.69869e-09	1.69869e-09	1	0	0	1	0	0
AGGCGG	25	147	6	65.236	866304666	150.471	375581051	882	5.88	0.383224	2.25336	0.391394	0.0135202	0.00234836	0.234463	1.56067e-08	1.56067e-08	1	0	0	1	0	0
AGGG	393	2797	4	65.236	866304666	150.471	375581051	11188	7.11705	6.02429	42.8751	7.44713	0.171501	0.0297885	0.189193	1.97968e-07	1.97968e-07	1	0	0	0	0	0
AGGGAT	182	1398	6	65.236	866304666	150.471	375581051	8388	7.68132	2.78987	21.4299	3.72223	0.128579	0.0223334	0.30629	1.48423e-07	1.48423e-07	1	0	0	1	0	0
AGGGC	2	10	5	65.236	866304666	150.471	375581051	50	5	0.0306579	0.15329	0.0266254	0.000766449	0.000133127	0.166145	8.84733e-10	8.84733e-10	1	0	0	1	0	0
AGGGCC	23	157	6	65.236	866304666	150.471	375581051	942	6.82609	0.352566	2.40665	0.418019	0.0144399	0.00250811	0.272188	1.66684e-08	1.66684e-08	1	0	0	1	0	0
AGGGCG	21	249	6	65.236	866304666	150.471	375581051	1494	11.8571	0.321908	3.81691	0.662973	0.0229015	0.00397784	0.4728	2.64358e-08	2.64358e-08	1	0	0	1	0	0
AGGGCGGCGCGC	5	20	12	65.236	866304666	150.471	375581051	240	4	0.0766449	0.306579	0.0532508	0.00367895	0.00063901	0.318997	4.24672e-09	4.24672e-09	1	0	0	1	0	0
AGGGG	37	185	5	65.236	866304666	150.471	375581051	925	5	0.567172	2.83586	0.49257	0.0141793	0.00246285	0.166145	1.63676e-08	1.63676e-08	1	0	0	1	0	0
AGGGGC	5	24	6	65.236	866304666	150.471	375581051	144	4.8	0.0766449	0.367895	0.063901	0.00220737	0.000383406	0.191398	2.54803e-09	2.54803e-09	1	0	0	1	0	0
AGGGGCG	10	40	7	65.236	866304666	150.471	375581051	280	4	0.15329	0.613159	0.106502	0.00429211	0.000745512	0.186082	4.95451e-09	4.95451e-09	1	0	0	1	0	0
AGGGGG	47	194	6	65.236	866304666	150.471	375581051	1164	4.12766	0.720462	2.97382	0.516533	0.0178429	0.0030992	0.164589	2.05966e-08	2.05966e-08	1	0	0	1	0	0
AGGGGGG	1	5	7	65.236	866304666	150.471	375581051	35	5	0.015329	0.0766449	0.0133127	0.000536514	9.31889e-05	0.232602	6.19313e-10	6.19313e-10	1	0	0	1	0	0
AT	881263	14097589	2	65.236	866304666	150.471	375581051	28195178	15.997	13508.9	216102	37535.4	432.203	75.0708	0.212625	0.000498904	0.000498904	1	1	1	0	0	0
ATATATC	46	184	7	65.236	866304666	150.471	375581051	1288	4	0.705133	2.82053	0.489908	0.0197437	0.00342935	0.186082	2.27907e-08	2.27907e-08	1	0	0	1	0	0
ATATC	374	3188	5	65.236	866304666	150.471	375581051	15940	8.52406	5.73304	48.8688	8.48818	0.244344	0.0424409	0.283245	2.82053e-07	2.82053e-07	1	0	0	1	0	0
ATATCATATCATC	31	134	13	65.236	866304666	150.471	375581051	1742	4.32258	0.475198	2.05408	0.356781	0.0267031	0.00463815	0.37345	3.08241e-08	3.08241e-08	1	0	0	1	0	0
ATATCC	91	458	6	65.236	866304666	150.471	375581051	2748	5.03297	1.39494	7.02067	1.21944	0.042124	0.00731666	0.200688	4.86249e-08	4.86249e-08	1	0	0	1	0	0
ATATCCC	4	16	7	65.236	866304666	150.471	375581051	112	4	0.0613159	0.245264	0.0426007	0.00171684	0.000298205	0.186082	1.9818e-09	1.9818e-09	1	0	0	1	0	0
ATC	4557	40205	3	65.236	866304666	150.471	375581051	120615	8.82269	69.8541	616.301	107.047	1.8489	0.321142	0.175901	2.13424e-06	2.13424e-06	1	0	0	0	0	0
ATCC	331	2778	4	65.236	866304666	150.471	375581051	11112	8.39275	5.07389	42.5839	7.39654	0.170336	0.0295862	0.223105	1.96623e-07	1.96623e-07	1	0	0	0	0	0
ATCCC	12	74	5	65.236	866304666	150.471	375581051	370	6.16667	0.183948	1.13434	0.197028	0.00567172	0.00098514	0.204912	6.54703e-09	6.54703e-09	1	0	0	1	0	0
ATCCCATGCC	2	8	10	65.236	866304666	150.471	375581051	80	4	0.0306579	0.122632	0.0213003	0.00122632	0.000213003	0.265831	1.41557e-09	1.41557e-09	1	0	0	1	0	0
ATCCCC	33	132	6	65.236	866304666	150.471	375581051	792	4	0.505856	2.02342	0.351455	0.0121405	0.00210873	0.159499	1.40142e-08	1.40142e-08	1	0	0	1	0	0
ATCCGC	10	42	6	65.236	866304666	150.471	375581051	252	4.2	0.15329	0.643817	0.111827	0.0038629	0.00067096	0.167474	4.45906e-09	4.45906e-09	1	0	0	1	0	0
ATCGC	47	875	5	65.236	866304666	150.471	375581051	4375	18.617	0.720462	13.4128	2.32972	0.0670642	0.0116486	0.618623	7.74142e-08	7.74142e-08	1	0	0	1	1	0
ATCGCC	17	177	6	65.236	866304666	150.471	375581051	1062	10.4118	0.260593	2.71323	0.47127	0.0162794	0.00282762	0.415166	1.87917e-08	1.87917e-08	1	0	0	1	0	0
ATCGGC	2	8	6	65.236	866304666	150.471	375581051	48	4	0.0306579	0.122632	0.0213003	0.000735791	0.000127802	0.159499	8.49344e-10	8.49344e-10	1	0	0	1	0	0
ATGC	2	14	4	65.236	866304666	150.471	375581051	56	7	0.0306579	0.214606	0.0372756	0.000858422	0.000149102	0.186082	9.90901e-10	9.90901e-10	1	0	0	0	0	0
ATGCCC	4	16	6	65.236	866304666	150.471	375581051	96	4	0.0613159	0.245264	0.0426007	0.00147158	0.000255604	0.159499	1.69869e-09	1.69869e-09	1	0	0	1	0	0
ATGCCGCCC	17	79	9	65.236	866304666	150.471	375581051	711	4.64706	0.260593	1.21099	0.210341	0.0108989	0.00189307	0.27795	1.25809e-08	1.25809e-08	1	0	0	1	0	0
CCCCCCG	3	12	7	65.236	866304666	150.471	375581051	84	4	0.0459869	0.183948	0.0319505	0.00128763	0.000223653	0.186082	1.48635e-09	1.48635e-09	1	0	0	1	0	0
CCCCCG	8	32	6	65.236	866304666	150.471	375581051	192	4	0.122632	0.490527	0.0852013	0.00294316	0.000511208	0.159499	3.39738e-09	3.39738e-09	1	0	0	1	0	0
CCCCG	2	10	5	65.236	866304666	150.471	375581051	50	5	0.0306579	0.15329	0.0266254	0.000766449	0.000133127	0.166145	8.84733e-10	8.84733e-10	1	0	0	1	0	0
CCCCGCGCG	2	8	9	65.236	866304666	150.471	375581051	72	4	0.0306579	0.122632	0.0213003	0.00110369	0.000191703	0.239248	1.27402e-09	1.27402e-09	1	0	0	1	0	0
CCCGCG	8	32	6	65.236	866304666	150.471	375581051	192	4	0.122632	0.490527	0.0852013	0.00294316	0.000511208	0.159499	3.39738e-09	3.39738e-09	1	0	0	1	0	0
CCG	86	756	3	65.236	866304666	150.471	375581051	2268	8.7907	1.31829	11.5887	2.01288	0.0347661	0.00603864	0.175263	4.01315e-08	4.01315e-08	1	0	0	0	0	0
CCGCG	2	12	5	65.236	866304666	150.471	375581051	60	6	0.0306579	0.183948	0.0319505	0.000919738	0.000159752	0.199373	1.06168e-09	1.06168e-09	1	0	0	1	0	0
CCGCGG	33	132	6	65.236	866304666	150.471	375581051	792	4	0.505856	2.02342	0.351455	0.0121405	0.00210873	0.159499	1.40142e-08	1.40142e-08	1	0	0	1	0	0
CCGGCG	5	20	6	65.236	866304666	150.471	375581051	120	4	0.0766449	0.306579	0.0532508	0.00183948	0.000319505	0.159499	2.12336e-09	2.12336e-09	1	0	0	1	0	0
CG	2	28	2	65.236	866304666	150.471	375581051	56	14	0.0306579	0.429211	0.0745512	0.000858422	0.000149102	0.186082	9.90901e-10	9.90901e-10	1	0	0	0	0	0
