# Supplementary material for: Profiles of telomeric repeats in Insecta reveal diverse forms of telomeric motifs in Hymenopterans
Source: Life Sci Alliance. 2022 Apr 1;5(7):e202101163. doi: 10.26508/lsa.202101163 (PMC8977481; doi:10.26508/lsa.202101163)
Supplement: Supplemental Data 3. — Tandem repeat statistics for 50 species without simple tandem type TRM. [file LSA-2021-01163_Supplemental_Data_3.zip › DataS3/SYNJA_output.csv.0.filtered.xlsx]

## Sheet: Sheet1
Unnamed: 0	reads	repeats	unit_len	avg_genome_cov	genome_size	eff_read_len	num_reads	repeats_total_len	repeats_per_read	reads_per_genome	repeats_per_genome	repeats_per_million_reads	repeats_len_per_genome	repeats_len_per_million_reads	percent_repeats_len_per_read	percent_repeats_len_per_genome	percent_repeat_unit_in_sequences	avg_genome_cov_filter	repeat_containing_reads_filter	repeats_len_per_million_reads_filter	unit_len_filter	percent_repeats_len_per_read_filter	qualified
AAAAAAAC	787	3172	8	81.4123	225894424	150	122603886	25376	4.0305	9.66684	38.9622	25.8719	0.311697	0.206975	0.21496	1.37984e-06	1.37984e-06	1	0	0	1	0	0
AAAAAAG	504	2098	7	81.4123	225894424	150	122603886	14686	4.1627	6.19071	25.7701	17.112	0.18039	0.119784	0.194259	7.98561e-07	7.98561e-07	1	0	0	1	0	0
AAAAAAT	122	488	7	81.4123	225894424	150	122603886	3416	4	1.49855	5.99418	3.9803	0.0419593	0.0278621	0.186667	1.85747e-07	1.85747e-07	1	0	0	1	0	0
AAAAAATTCC	1	4	10	81.4123	225894424	150	122603886	40	4	0.0122832	0.0491326	0.0326254	0.000491326	0.000326254	0.266667	2.17503e-09	2.17503e-09	1	0	0	1	0	0
AAAAAC	132	587	6	81.4123	225894424	150	122603886	3522	4.44697	1.62138	7.21021	4.78778	0.0432613	0.0287267	0.177879	1.91511e-07	1.91511e-07	1	0	0	1	0	0
AAAAACACAG	1	7	10	81.4123	225894424	150	122603886	70	7	0.0122832	0.0859821	0.0570944	0.000859821	0.000570944	0.466667	3.8063e-09	3.8063e-09	1	0	0	1	0	0
AAAAACG	61	244	7	81.4123	225894424	150	122603886	1708	4	0.749273	2.99709	1.99015	0.0209796	0.013931	0.186667	9.28736e-08	9.28736e-08	1	0	0	1	0	0
AAAAAG	795	3872	6	81.4123	225894424	150	122603886	23232	4.87044	9.76511	47.5604	31.5814	0.285362	0.189488	0.194818	1.26326e-06	1.26326e-06	1	0	0	1	0	0
AAAAAGG	79	393	7	81.4123	225894424	150	122603886	2751	4.97468	0.970369	4.82728	3.20544	0.033791	0.0224381	0.232152	1.49587e-07	1.49587e-07	1	0	0	1	0	0
AAAAAGT	82	328	7	81.4123	225894424	150	122603886	2296	4	1.00722	4.02888	2.67528	0.0282021	0.018727	0.186667	1.24847e-07	1.24847e-07	1	0	0	1	0	0
AAAAAT	1555	6629	6	81.4123	225894424	150	122603886	39774	4.26302	19.1003	81.4251	54.0684	0.48855	0.324411	0.170521	2.16274e-06	2.16274e-06	1	0	0	1	0	0
AAAAATAG	80	380	8	81.4123	225894424	150	122603886	3040	4.75	0.982653	4.6676	3.09941	0.0373408	0.0247953	0.253333	1.65302e-07	1.65302e-07	1	0	0	1	0	0
AAAAATG	58	285	7	81.4123	225894424	150	122603886	1995	4.91379	0.712423	3.5007	2.32456	0.0245049	0.0162719	0.22931	1.08479e-07	1.08479e-07	1	0	0	1	0	0
AAAAATGATTCG	110	504	12	81.4123	225894424	150	122603886	6048	4.58182	1.35115	6.19071	4.1108	0.0742885	0.0493296	0.366545	3.28864e-07	3.28864e-07	1	0	0	1	0	0
AAAAATT	46	184	7	81.4123	225894424	150	122603886	1288	4	0.565025	2.2601	1.50077	0.0158207	0.0105054	0.186667	7.00358e-08	7.00358e-08	1	0	0	1	0	0
AAAAATTGATG	32	128	11	81.4123	225894424	150	122603886	1408	4	0.393061	1.57224	1.04401	0.0172947	0.0114841	0.293333	7.65609e-08	7.65609e-08	1	0	0	1	0	0
AAAAC	107	722	5	81.4123	225894424	150	122603886	3610	6.74766	1.3143	8.86844	5.88888	0.0443422	0.0294444	0.224922	1.96296e-07	1.96296e-07	1	0	0	1	0	0
AAAACAT	63	252	7	81.4123	225894424	150	122603886	1764	4	0.773839	3.09536	2.0554	0.0216675	0.0143878	0.186667	9.59187e-08	9.59187e-08	1	0	0	1	0	0
AAAACT	66	264	6	81.4123	225894424	150	122603886	1584	4	0.810688	3.24275	2.15328	0.0194565	0.0129197	0.16	8.6131e-08	8.6131e-08	1	0	0	1	0	0
AAAAG	1154	6902	5	81.4123	225894424	150	122603886	34510	5.98094	14.1748	84.7784	56.2951	0.423892	0.281476	0.199365	1.8765e-06	1.8765e-06	1	0	0	1	0	0
AAAAGACATTTC	3	13	12	81.4123	225894424	150	122603886	156	4.33333	0.0368495	0.159681	0.106033	0.00191617	0.00127239	0.346667	8.4826e-09	8.4826e-09	1	0	0	1	0	0
AAAAGACATTTG	2	13	12	81.4123	225894424	150	122603886	156	6.5	0.0245663	0.159681	0.106033	0.00191617	0.00127239	0.52	8.4826e-09	8.4826e-09	1	0	0	1	1	0
AAAAGAG	314	1460	7	81.4123	225894424	150	122603886	10220	4.64968	3.85691	17.9334	11.9083	0.125534	0.0833579	0.216985	5.55719e-07	5.55719e-07	1	0	0	1	0	0
AAAAGAGAGGG	1	5	11	81.4123	225894424	150	122603886	55	5	0.0122832	0.0614158	0.0407817	0.000675574	0.000448599	0.366667	2.99066e-09	2.99066e-09	1	0	0	1	0	0
AAAAGAGGAG	1	7	10	81.4123	225894424	150	122603886	70	7	0.0122832	0.0859821	0.0570944	0.000859821	0.000570944	0.466667	3.8063e-09	3.8063e-09	1	0	0	1	0	0
AAAAGAGGG	66	297	9	81.4123	225894424	150	122603886	2673	4.5	0.810688	3.6481	2.42244	0.0328329	0.0218019	0.27	1.45346e-07	1.45346e-07	1	0	0	1	0	0
AAAAGAT	107	428	7	81.4123	225894424	150	122603886	2996	4	1.3143	5.25719	3.49092	0.0368003	0.0244364	0.186667	1.62909e-07	1.62909e-07	1	0	0	1	0	0
AAAAGC	211	912	6	81.4123	225894424	150	122603886	5472	4.32227	2.59175	11.2022	7.43859	0.0672134	0.0446315	0.172891	2.97544e-07	2.97544e-07	1	0	0	1	0	0
AAAAGCAC	75	347	8	81.4123	225894424	150	122603886	2776	4.62667	0.921237	4.26226	2.83025	0.034098	0.022642	0.246756	1.50947e-07	1.50947e-07	1	0	0	1	0	0
AAAAGCG	66	264	7	81.4123	225894424	150	122603886	1848	4	0.810688	3.24275	2.15328	0.0226993	0.0150729	0.186667	1.00486e-07	1.00486e-07	1	0	0	1	0	0
AAAAGG	111	588	6	81.4123	225894424	150	122603886	3528	5.2973	1.36343	7.2225	4.79593	0.043335	0.0287756	0.211892	1.91837e-07	1.91837e-07	1	0	0	1	0	0
AAAAGGC	68	338	7	81.4123	225894424	150	122603886	2366	4.97059	0.835255	4.15171	2.75685	0.029062	0.0192979	0.231961	1.28653e-07	1.28653e-07	1	0	0	1	0	0
AAAAGGG	110	440	7	81.4123	225894424	150	122603886	3080	4	1.35115	5.40459	3.58879	0.0378321	0.0251216	0.186667	1.67477e-07	1.67477e-07	1	0	0	1	0	0
AAAAGT	45	180	6	81.4123	225894424	150	122603886	1080	4	0.552742	2.21097	1.46814	0.0132658	0.00880886	0.16	5.87257e-08	5.87257e-08	1	0	0	1	0	0
AAAAGTATTTTAGGTACT	66	284	18	81.4123	225894424	150	122603886	5112	4.30303	0.810688	3.48842	2.3164	0.0627915	0.0416953	0.516364	2.77968e-07	2.77968e-07	1	0	0	1	1	0
AAAAGTG	207	828	7	81.4123	225894424	150	122603886	5796	4	2.54261	10.1705	6.75346	0.0711932	0.0472742	0.186667	3.15161e-07	3.15161e-07	1	0	0	1	0	0
AAAAT	3411	19219	5	81.4123	225894424	150	122603886	96095	5.63442	41.8978	236.07	156.757	1.18035	0.783784	0.187814	5.22523e-06	5.22523e-06	1	0	0	1	0	0
AAAATAATCAT	1	5	11	81.4123	225894424	150	122603886	55	5	0.0122832	0.0614158	0.0407817	0.000675574	0.000448599	0.366667	2.99066e-09	2.99066e-09	1	0	0	1	0	0
AAAATAATTTAGTACCT	72	311	17	81.4123	225894424	150	122603886	5287	4.31944	0.884387	3.82006	2.53662	0.0649411	0.0431226	0.489537	2.87484e-07	2.87484e-07	1	0	0	1	0	0
AAAATACTT	39	184	9	81.4123	225894424	150	122603886	1656	4.71795	0.479043	2.2601	1.50077	0.0203409	0.0135069	0.283077	9.00461e-08	9.00461e-08	1	0	0	1	0	0
AAAATAG	191	925	7	81.4123	225894424	150	122603886	6475	4.84293	2.34608	11.3619	7.54462	0.0795334	0.0528124	0.226003	3.52082e-07	3.52082e-07	1	0	0	1	0	0
AAAATAGGGTC	75	344	11	81.4123	225894424	150	122603886	3784	4.58667	0.921237	4.22541	2.80578	0.0464795	0.0308636	0.336356	2.05757e-07	2.05757e-07	1	0	0	1	0	0
AAAATAT	138	552	7	81.4123	225894424	150	122603886	3864	4	1.69508	6.7803	4.5023	0.0474621	0.0315161	0.186667	2.10108e-07	2.10108e-07	1	0	0	1	0	0
AAAATATATAGTATTTAT	1	4	18	81.4123	225894424	150	122603886	72	4	0.0122832	0.0491326	0.0326254	0.000884387	0.000587257	0.48	3.91505e-09	3.91505e-09	1	0	0	1	0	0
AAAATATATTTAGTACCT	81	405	18	81.4123	225894424	150	122603886	7290	5	0.994936	4.97468	3.30332	0.0895442	0.0594598	0.6	3.96399e-07	3.96399e-07	1	0	0	1	1	0
AAAATATTGT	53	246	10	81.4123	225894424	150	122603886	2460	4.64151	0.651007	3.02166	2.00646	0.0302166	0.0200646	0.309434	1.33764e-07	1.33764e-07	1	0	0	1	0	0
AAAATCCAGGGTTACTAGACGATCG	2	12	25	81.4123	225894424	150	122603886	300	6	0.0245663	0.147398	0.0978762	0.00368495	0.0024469	1	1.63127e-08	1.63127e-08	1	0	0	1	1	0
AAAATG	554	2962	6	81.4123	225894424	150	122603886	17772	5.34657	6.80487	36.3827	24.1591	0.218296	0.144955	0.213863	9.66364e-07	9.66364e-07	1	0	0	1	0	0
AAAATGGC	50	238	8	81.4123	225894424	150	122603886	1904	4.76	0.614158	2.92339	1.94121	0.0233871	0.0155297	0.253867	1.03531e-07	1.03531e-07	1	0	0	1	0	0
AAAATGT	66	326	7	81.4123	225894424	150	122603886	2282	4.93939	0.810688	4.00431	2.65897	0.0280302	0.0186128	0.230505	1.24085e-07	1.24085e-07	1	0	0	1	0	0
AAAATGTAT	69	358	9	81.4123	225894424	150	122603886	3222	5.18841	0.847538	4.39737	2.91997	0.0395763	0.0262798	0.311304	1.75198e-07	1.75198e-07	1	0	0	1	0	0
AAAATT	1160	5347	6	81.4123	225894424	150	122603886	32082	4.60948	14.2485	65.678	43.612	0.394068	0.261672	0.184379	1.74448e-06	1.74448e-06	1	0	0	1	0	0
AAAATTG	32	128	7	81.4123	225894424	150	122603886	896	4	0.393061	1.57224	1.04401	0.0110057	0.00730809	0.186667	4.87206e-08	4.87206e-08	1	0	0	1	0	0
AAAATTGATG	67	303	10	81.4123	225894424	150	122603886	3030	4.52239	0.822972	3.7218	2.47137	0.037218	0.0247137	0.301493	1.64758e-07	1.64758e-07	1	0	0	1	0	0
AAAC	266	1596	4	81.4123	225894424	150	122603886	6384	6	3.26732	19.6039	13.0175	0.0784157	0.0520701	0.16	3.47134e-07	3.47134e-07	1	0	0	0	0	0
AAACAAT	83	332	7	81.4123	225894424	150	122603886	2324	4	1.0195	4.07801	2.70791	0.0285461	0.0189554	0.186667	1.26369e-07	1.26369e-07	1	0	0	1	0	0
AAACAC	90	445	6	81.4123	225894424	150	122603886	2670	4.94444	1.10548	5.46601	3.62958	0.032796	0.0217775	0.197778	1.45183e-07	1.45183e-07	1	0	0	1	0	0
AAACACCCT	2	20	9	81.4123	225894424	150	122603886	180	10	0.0245663	0.245663	0.163127	0.00221097	0.00146814	0.6	9.78762e-09	9.78762e-09	1	0	0	1	1	0
AAACAT	68	272	6	81.4123	225894424	150	122603886	1632	4	0.835255	3.34102	2.21853	0.0200461	0.0133112	0.16	8.87411e-08	8.87411e-08	1	0	0	1	0	0
AAACC	1	5	5	81.4123	225894424	150	122603886	25	5	0.0122832	0.0614158	0.0407817	0.000307079	0.000203909	0.166667	1.35939e-09	1.35939e-09	1	0	0	1	0	0
AAACCT	49	270	6	81.4123	225894424	150	122603886	1620	5.5102	0.601875	3.31645	2.20221	0.0198987	0.0132133	0.220408	8.80886e-08	8.80886e-08	1	0	0	1	0	0
AAACGCG	61	244	7	81.4123	225894424	150	122603886	1708	4	0.749273	2.99709	1.99015	0.0209796	0.013931	0.186667	9.28736e-08	9.28736e-08	1	0	0	1	0	0
AAACGTGATT	104	487	10	81.4123	225894424	150	122603886	4870	4.68269	1.27745	5.9819	3.97214	0.059819	0.0397214	0.312179	2.64809e-07	2.64809e-07	1	0	0	1	0	0
AAACT	112	716	5	81.4123	225894424	150	122603886	3580	6.39286	1.37571	8.79474	5.83995	0.0439737	0.0291997	0.213095	1.94665e-07	1.94665e-07	1	0	0	1	0	0
AAACTAG	66	326	7	81.4123	225894424	150	122603886	2282	4.93939	0.810688	4.00431	2.65897	0.0280302	0.0186128	0.230505	1.24085e-07	1.24085e-07	1	0	0	1	0	0
AAACTCCTC	1	8	9	81.4123	225894424	150	122603886	72	8	0.0122832	0.0982653	0.0652508	0.000884387	0.000587257	0.48	3.91505e-09	3.91505e-09	1	0	0	1	0	0
AAACTCT	26	117	7	81.4123	225894424	150	122603886	819	4.5	0.319362	1.43713	0.954293	0.0100599	0.00668005	0.21	4.45337e-08	4.45337e-08	1	0	0	1	0	0
AAACTG	257	1200	6	81.4123	225894424	150	122603886	7200	4.66926	3.15677	14.7398	9.78762	0.0884387	0.0587257	0.18677	3.91505e-07	3.91505e-07	1	0	0	1	0	0
AAACTGT	94	602	7	81.4123	225894424	150	122603886	4214	6.40426	1.15462	7.39446	4.91012	0.0517612	0.0343709	0.298865	2.29139e-07	2.29139e-07	1	0	0	1	0	0
AAACTT	108	432	6	81.4123	225894424	150	122603886	2592	4	1.32658	5.30632	3.52354	0.0318379	0.0211413	0.16	1.40942e-07	1.40942e-07	1	0	0	1	0	0
AAAG	3262	24027	4	81.4123	225894424	150	122603886	96108	7.36573	40.0677	295.127	195.973	1.18051	0.78389	0.196419	5.22594e-06	5.22594e-06	1	0	0	0	0	0
AAAGAAG	115	460	7	81.4123	225894424	150	122603886	3220	4	1.41256	5.65025	3.75192	0.0395518	0.0262634	0.186667	1.7509e-07	1.7509e-07	1	0	0	1	0	0
AAAGAAGAG	100	423	9	81.4123	225894424	150	122603886	3807	4.23	1.22832	5.19578	3.45014	0.046762	0.0310512	0.2538	2.07008e-07	2.07008e-07	1	0	0	1	0	0
AAAGAATCCC	1	4	10	81.4123	225894424	150	122603886	40	4	0.0122832	0.0491326	0.0326254	0.000491326	0.000326254	0.266667	2.17503e-09	2.17503e-09	1	0	0	1	0	0
AAAGAATTCACGGAATTC	2	8	18	81.4123	225894424	150	122603886	144	4	0.0245663	0.0982653	0.0652508	0.00176877	0.00117451	0.48	7.83009e-09	7.83009e-09	1	0	0	1	0	0
AAAGAC	1	4	6	81.4123	225894424	150	122603886	24	4	0.0122832	0.0491326	0.0326254	0.000294796	0.000195752	0.16	1.30502e-09	1.30502e-09	1	0	0	1	0	0
AAAGACG	67	332	7	81.4123	225894424	150	122603886	2324	4.95522	0.822972	4.07801	2.70791	0.0285461	0.0189554	0.231244	1.26369e-07	1.26369e-07	1	0	0	1	0	0
AAAGACT	68	272	7	81.4123	225894424	150	122603886	1904	4	0.835255	3.34102	2.21853	0.0233871	0.0155297	0.186667	1.03531e-07	1.03531e-07	1	0	0	1	0	0
AAAGAG	858	5188	6	81.4123	225894424	150	122603886	31128	6.04662	10.5389	63.725	42.3151	0.38235	0.253891	0.241865	1.69261e-06	1.69261e-06	1	0	0	1	0	0
AAAGAGG	183	732	7	81.4123	225894424	150	122603886	5124	4	2.24782	8.99127	5.97045	0.0629389	0.0417931	0.186667	2.78621e-07	2.78621e-07	1	0	0	1	0	0
AAAGAGGT	93	483	8	81.4123	225894424	150	122603886	3864	5.19355	1.14233	5.93277	3.93952	0.0474621	0.0315161	0.276989	2.10108e-07	2.10108e-07	1	0	0	1	0	0
AAAGAGT	50	200	7	81.4123	225894424	150	122603886	1400	4	0.614158	2.45663	1.63127	0.0171964	0.0114189	0.186667	7.61259e-08	7.61259e-08	1	0	0	1	0	0
AAAGAT	1175	6128	6	81.4123	225894424	150	122603886	36768	5.21532	14.4327	75.2712	49.9821	0.451627	0.299893	0.208613	1.99928e-06	1.99928e-06	1	0	0	1	0	0
AAAGATG	179	887	7	81.4123	225894424	150	122603886	6209	4.95531	2.19869	10.8952	7.23468	0.0762661	0.0506428	0.231248	3.37618e-07	3.37618e-07	1	0	0	1	0	0
AAAGC	205	1183	5	81.4123	225894424	150	122603886	5915	5.77073	2.51805	14.531	9.64896	0.0726549	0.0482448	0.192358	3.21632e-07	3.21632e-07	1	0	0	1	0	0
AAAGCC	244	1167	6	81.4123	225894424	150	122603886	7002	4.78279	2.99709	14.3344	9.51846	0.0860067	0.0571108	0.191311	3.80738e-07	3.80738e-07	1	0	0	1	0	0
AAAGCCTAGCT	1	6	11	81.4123	225894424	150	122603886	66	6	0.0122832	0.0736989	0.0489381	0.000810688	0.000538319	0.44	3.58879e-09	3.58879e-09	1	0	0	1	0	0
AAAGG	397	2616	5	81.4123	225894424	150	122603886	13080	6.58942	4.87641	32.1327	21.337	0.160664	0.106685	0.219647	7.11234e-07	7.11234e-07	1	0	0	1	0	0
AAAGGAT	82	393	7	81.4123	225894424	150	122603886	2751	4.79268	1.00722	4.82728	3.20544	0.033791	0.0224381	0.223659	1.49587e-07	1.49587e-07	1	0	0	1	0	0
AAAGGG	156	634	6	81.4123	225894424	150	122603886	3804	4.0641	1.91617	7.78752	5.17112	0.0467251	0.0310267	0.162564	2.06845e-07	2.06845e-07	1	0	0	1	0	0
AAAGGGG	1	4	7	81.4123	225894424	150	122603886	28	4	0.0122832	0.0491326	0.0326254	0.000343928	0.000228378	0.186667	1.52252e-09	1.52252e-09	1	0	0	1	0	0
AAAGT	124	701	5	81.4123	225894424	150	122603886	3505	5.65323	1.52311	8.61049	5.7176	0.0430525	0.028588	0.188441	1.90587e-07	1.90587e-07	1	0	0	1	0	0
AAAGTAC	68	374	7	81.4123	225894424	150	122603886	2618	5.5	0.835255	4.5939	3.05047	0.0321573	0.0213533	0.256667	1.42355e-07	1.42355e-07	1	0	0	1	0	0
AAAGTAGCAAGT	2	18	12	81.4123	225894424	150	122603886	216	9	0.0245663	0.221097	0.146814	0.00265316	0.00176177	0.72	1.17451e-08	1.17451e-08	1	0	0	1	1	0
AAAGTAT	66	417	7	81.4123	225894424	150	122603886	2919	6.31818	0.810688	5.12208	3.4012	0.0358545	0.0238084	0.294848	1.58723e-07	1.58723e-07	1	0	0	1	0	0
AAAGTG	1350	6056	6	81.4123	225894424	150	122603886	36336	4.48593	16.5823	74.3868	49.3948	0.446321	0.296369	0.179437	1.97579e-06	1.97579e-06	1	0	0	1	0	0
AAAGTT	1	5	6	81.4123	225894424	150	122603886	30	5	0.0122832	0.0614158	0.0407817	0.000368495	0.00024469	0.2	1.63127e-09	1.63127e-09	1	0	0	1	0	0
AAAT	12328	85882	4	81.4123	225894424	150	122603886	343528	6.96642	151.427	1054.9	700.484	4.21961	2.80193	0.185771	1.86796e-05	1.86796e-05	1	1	0	0	0	0
AAATAAT	488	2103	7	81.4123	225894424	150	122603886	14721	4.30943	5.99418	25.8315	17.1528	0.18082	0.12007	0.201107	8.00464e-07	8.00464e-07	1	0	0	1	0	0
AAATAATAATAATTCT	88	389	16	81.4123	225894424	150	122603886	6224	4.42045	1.08092	4.77815	3.17282	0.0764504	0.0507651	0.471515	3.38434e-07	3.38434e-07	1	0	0	1	0	0
AAATAG	309	1326	6	81.4123	225894424	150	122603886	7956	4.29126	3.7955	16.2875	10.8153	0.0977248	0.0648919	0.17165	4.32613e-07	4.32613e-07	1	0	0	1	0	0
AAATAGCAAGTG	4	30	12	81.4123	225894424	150	122603886	360	7.5	0.0491326	0.368495	0.24469	0.00442194	0.00293629	0.6	1.95752e-08	1.95752e-08	1	0	0	1	1	0
AAATAGCGACTC	2	12	12	81.4123	225894424	150	122603886	144	6	0.0245663	0.147398	0.0978762	0.00176877	0.00117451	0.48	7.83009e-09	7.83009e-09	1	0	0	1	0	0
AAATAGT	48	192	7	81.4123	225894424	150	122603886	1344	4	0.589592	2.35837	1.56602	0.0165086	0.0109621	0.186667	7.30809e-08	7.30809e-08	1	0	0	1	0	0
AAATAGTATG	90	532	10	81.4123	225894424	150	122603886	5320	5.91111	1.10548	6.53464	4.33918	0.0653464	0.0433918	0.394074	2.89278e-07	2.89278e-07	1	0	0	1	0	0
AAATAT	1490	6852	6	81.4123	225894424	150	122603886	41112	4.59866	18.3019	84.1642	55.8873	0.504985	0.335324	0.183946	2.23549e-06	2.23549e-06	1	0	0	1	0	0
AAATATACATAT	85	384	12	81.4123	225894424	150	122603886	4608	4.51765	1.04407	4.71673	3.13204	0.0566008	0.0375845	0.361412	2.50563e-07	2.50563e-07	1	0	0	1	0	0
AAATATT	13	52	7	81.4123	225894424	150	122603886	364	4	0.159681	0.638724	0.42413	0.00447107	0.00296891	0.186667	1.97927e-08	1.97927e-08	1	0	0	1	0	0
AAATC	78	467	5	81.4123	225894424	150	122603886	2335	5.98718	0.958086	5.73623	3.80901	0.0286812	0.0190451	0.199573	1.26967e-07	1.26967e-07	1	0	0	1	0	0
AAATCC	1	4	6	81.4123	225894424	150	122603886	24	4	0.0122832	0.0491326	0.0326254	0.000294796	0.000195752	0.16	1.30502e-09	1.30502e-09	1	0	0	1	0	0
AAATCT	193	803	6	81.4123	225894424	150	122603886	4818	4.16062	2.37065	9.86338	6.54955	0.0591803	0.0392973	0.166425	2.61982e-07	2.61982e-07	1	0	0	1	0	0
AAATG	132	718	5	81.4123	225894424	150	122603886	3590	5.43939	1.62138	8.81931	5.85626	0.0440965	0.0292813	0.181313	1.95209e-07	1.95209e-07	1	0	0	1	0	0
AAATGAATC	1	4	9	81.4123	225894424	150	122603886	36	4	0.0122832	0.0491326	0.0326254	0.000442194	0.000293629	0.24	1.95752e-09	1.95752e-09	1	0	0	1	0	0
AAATGATGCC	209	1808	10	81.4123	225894424	150	122603886	18080	8.65072	2.56718	22.2079	14.7467	0.222079	0.147467	0.576715	9.83112e-07	9.83112e-07	1	0	0	1	1	0
AAATGC	87	507	6	81.4123	225894424	150	122603886	3042	5.82759	1.06863	6.22756	4.13527	0.0373654	0.0248116	0.233103	1.65411e-07	1.65411e-07	1	0	0	1	0	0
AAATGCTT	96	453	8	81.4123	225894424	150	122603886	3624	4.71875	1.17918	5.56427	3.69483	0.0445142	0.0295586	0.251667	1.97057e-07	1.97057e-07	1	0	0	1	0	0
AAATGG	136	613	6	81.4123	225894424	150	122603886	3678	4.50735	1.67051	7.52958	4.99984	0.0451775	0.029999	0.180294	1.99994e-07	1.99994e-07	1	0	0	1	0	0
AAATGGG	40	160	7	81.4123	225894424	150	122603886	1120	4	0.491326	1.96531	1.30502	0.0137571	0.00913511	0.186667	6.09007e-08	6.09007e-08	1	0	0	1	0	0
AAATGGTGG	1	5	9	81.4123	225894424	150	122603886	45	5	0.0122832	0.0614158	0.0407817	0.000552742	0.000367036	0.3	2.4469e-09	2.4469e-09	1	0	0	1	0	0
AAATGT	216	1342	6	81.4123	225894424	150	122603886	8052	6.21296	2.65316	16.484	10.9458	0.098904	0.0656749	0.248519	4.37833e-07	4.37833e-07	1	0	0	1	0	0
AAATGTCT	59	286	8	81.4123	225894424	150	122603886	2288	4.84746	0.724706	3.51298	2.33272	0.0281039	0.0186617	0.258531	1.24411e-07	1.24411e-07	1	0	0	1	0	0
AAATGTG	71	284	7	81.4123	225894424	150	122603886	1988	4	0.872104	3.48842	2.3164	0.0244189	0.0162148	0.186667	1.08099e-07	1.08099e-07	1	0	0	1	0	0
AAATT	2104	13046	5	81.4123	225894424	150	122603886	65230	6.20057	25.8438	160.246	106.408	0.80123	0.532039	0.206686	3.54692e-06	3.54692e-06	1	0	0	1	0	0
AAATTC	244	1022	6	81.4123	225894424	150	122603886	6132	4.18852	2.99709	12.5534	8.33579	0.0753203	0.0500147	0.167541	3.33432e-07	3.33432e-07	1	0	0	1	0	0
AAATTG	406	1910	6	81.4123	225894424	150	122603886	11460	4.70443	4.98696	23.4608	15.5786	0.140765	0.0934718	0.188177	6.23145e-07	6.23145e-07	1	0	0	1	0	0
AAATTGAAG	65	387	9	81.4123	225894424	150	122603886	3483	5.95385	0.798405	4.75358	3.15651	0.0427822	0.0284086	0.357231	1.8939e-07	1.8939e-07	1	0	0	1	0	0
AAATTGAG	64	291	8	81.4123	225894424	150	122603886	2328	4.54688	0.786122	3.5744	2.3735	0.0285952	0.018988	0.2425	1.26587e-07	1.26587e-07	1	0	0	1	0	0
AAATTGATG	116	535	9	81.4123	225894424	150	122603886	4815	4.61207	1.42485	6.57149	4.36365	0.0591434	0.0392728	0.276724	2.61819e-07	2.61819e-07	1	0	0	1	0	0
AAATTGT	73	292	7	81.4123	225894424	150	122603886	2044	4	0.89667	3.58668	2.38165	0.0251068	0.0166716	0.186667	1.11144e-07	1.11144e-07	1	0	0	1	0	0
AAATTT	656	2710	6	81.4123	225894424	150	122603886	16260	4.1311	8.05775	33.2874	22.1037	0.199724	0.132622	0.165244	8.84148e-07	8.84148e-07	1	0	0	1	0	0
AAATTTC	46	184	7	81.4123	225894424	150	122603886	1288	4	0.565025	2.2601	1.50077	0.0158207	0.0105054	0.186667	7.00358e-08	7.00358e-08	1	0	0	1	0	0
AAC	3008	28621	3	81.4123	225894424	150	122603886	85863	9.51496	36.9477	351.556	233.443	1.05467	0.700329	0.190299	4.66886e-06	4.66886e-06	1	0	0	0	0	0
AACAACC	75	431	7	81.4123	225894424	150	122603886	3017	5.74667	0.921237	5.29404	3.51539	0.0370583	0.0246077	0.268178	1.64051e-07	1.64051e-07	1	0	0	1	0	0
AACAACCTCCAACCC	153	777	15	81.4123	225894424	150	122603886	11655	5.07843	1.87932	9.54401	6.33748	0.14316	0.0950622	0.507843	6.33748e-07	6.33748e-07	1	0	0	1	1	0
AACAAGATCGCC	2	8	12	81.4123	225894424	150	122603886	96	4	0.0245663	0.0982653	0.0652508	0.00117918	0.000783009	0.32	5.22006e-09	5.22006e-09	1	0	0	1	0	0
AACAAGG	44	176	7	81.4123	225894424	150	122603886	1232	4	0.540459	2.16184	1.43552	0.0151328	0.0100486	0.186667	6.69908e-08	6.69908e-08	1	0	0	1	0	0
AACAAT	168	778	6	81.4123	225894424	150	122603886	4668	4.63095	2.06357	9.5563	6.34564	0.0573378	0.0380738	0.185238	2.53826e-07	2.53826e-07	1	0	0	1	0	0
AACACTG	47	188	7	81.4123	225894424	150	122603886	1316	4	0.577308	2.30923	1.53339	0.0161646	0.0107338	0.186667	7.15584e-08	7.15584e-08	1	0	0	1	0	0
AACAGC	167	668	6	81.4123	225894424	150	122603886	4008	4	2.05129	8.20515	5.44844	0.0492309	0.0326906	0.16	2.17938e-07	2.17938e-07	1	0	0	1	0	0
AACAGT	36	144	6	81.4123	225894424	150	122603886	864	4	0.442194	1.76877	1.17451	0.0106126	0.00704708	0.16	4.69806e-08	4.69806e-08	1	0	0	1	0	0
AACAT	93	541	5	81.4123	225894424	150	122603886	2705	5.8172	1.14233	6.64519	4.41258	0.0332259	0.0220629	0.193907	1.47086e-07	1.47086e-07	1	0	0	1	0	0
AACATAC	67	331	7	81.4123	225894424	150	122603886	2317	4.9403	0.822972	4.06573	2.69975	0.0284601	0.0188983	0.230547	1.25988e-07	1.25988e-07	1	0	0	1	0	0
AACATAGC	89	412	8	81.4123	225894424	150	122603886	3296	4.62921	1.0932	5.06066	3.36042	0.0404853	0.0268833	0.246891	1.79222e-07	1.79222e-07	1	0	0	1	0	0
AACATC	139	624	6	81.4123	225894424	150	122603886	3744	4.48921	1.70736	7.66469	5.08956	0.0459881	0.0305374	0.179568	2.03582e-07	2.03582e-07	1	0	0	1	0	0
AACATT	192	812	6	81.4123	225894424	150	122603886	4872	4.22917	2.35837	9.97392	6.62295	0.0598435	0.0397377	0.169167	2.64918e-07	2.64918e-07	1	0	0	1	0	0
AACC	184	1256	4	81.4123	225894424	150	122603886	5024	6.82609	2.2601	15.4276	10.2444	0.0617106	0.0409775	0.182029	2.73183e-07	2.73183e-07	1	0	0	0	0	0
AACCAC	1	4	6	81.4123	225894424	150	122603886	24	4	0.0122832	0.0491326	0.0326254	0.000294796	0.000195752	0.16	1.30502e-09	1.30502e-09	1	0	0	1	0	0
AACCACCCT	1	4	9	81.4123	225894424	150	122603886	36	4	0.0122832	0.0491326	0.0326254	0.000442194	0.000293629	0.24	1.95752e-09	1.95752e-09	1	0	0	1	0	0
AACCAG	42	168	6	81.4123	225894424	150	122603886	1008	4	0.515893	2.06357	1.37027	0.0123814	0.0082216	0.16	5.48107e-08	5.48107e-08	1	0	0	1	0	0
AACCATC	65	262	7	81.4123	225894424	150	122603886	1834	4.03077	0.798405	3.21819	2.13696	0.0225273	0.0149587	0.188103	9.9725e-08	9.9725e-08	1	0	0	1	0	0
AACCC	302	1720	5	81.4123	225894424	150	122603886	8600	5.69536	3.70951	21.127	14.0289	0.105635	0.0701446	0.189845	4.67631e-07	4.67631e-07	1	0	0	1	0	0
AACCCC	14	75	6	81.4123	225894424	150	122603886	450	5.35714	0.171964	0.921237	0.611726	0.00552742	0.00367036	0.214286	2.4469e-08	2.4469e-08	1	0	0	1	0	0
AACCT	60	300	5	81.4123	225894424	150	122603886	1500	5	0.736989	3.68495	2.4469	0.0184247	0.0122345	0.166667	8.15635e-08	8.15635e-08	1	0	0	1	0	0
AACCTAC	76	304	7	81.4123	225894424	150	122603886	2128	4	0.93352	3.73408	2.47953	0.0261386	0.0173567	0.186667	1.15711e-07	1.15711e-07	1	0	0	1	0	0
AACCTC	43	172	6	81.4123	225894424	150	122603886	1032	4	0.528176	2.1127	1.40289	0.0126762	0.00841735	0.16	5.61157e-08	5.61157e-08	1	0	0	1	0	0
AACCTG	54	216	6	81.4123	225894424	150	122603886	1296	4	0.66329	2.65316	1.76177	0.015919	0.0105706	0.16	7.04708e-08	7.04708e-08	1	0	0	1	0	0
AACG	140	1128	4	81.4123	225894424	150	122603886	4512	8.05714	1.71964	13.8554	9.20036	0.0554216	0.0368014	0.214857	2.45343e-07	2.45343e-07	1	0	0	0	0	0
AACGAC	59	298	6	81.4123	225894424	150	122603886	1788	5.05085	0.724706	3.66038	2.43059	0.0219623	0.0145836	0.202034	9.72237e-08	9.72237e-08	1	0	0	1	0	0
AACGAT	59	236	6	81.4123	225894424	150	122603886	1416	4	0.724706	2.89883	1.9249	0.017393	0.0115494	0.16	7.69959e-08	7.69959e-08	1	0	0	1	0	0
AACGGT	188	802	6	81.4123	225894424	150	122603886	4812	4.26596	2.30923	9.85109	6.54139	0.0591066	0.0392483	0.170638	2.61656e-07	2.61656e-07	1	0	0	1	0	0
AACGTAATGAT	148	811	11	81.4123	225894424	150	122603886	8921	5.47973	1.81791	9.96164	6.6148	0.109578	0.0727628	0.401847	4.85085e-07	4.85085e-07	1	0	0	1	0	0
AACGTG	1	4	6	81.4123	225894424	150	122603886	24	4	0.0122832	0.0491326	0.0326254	0.000294796	0.000195752	0.16	1.30502e-09	1.30502e-09	1	0	0	1	0	0
AACGTGATC	101	473	9	81.4123	225894424	150	122603886	4257	4.68317	1.2406	5.80993	3.85795	0.0522894	0.0347216	0.28099	2.31477e-07	2.31477e-07	1	0	0	1	0	0
AACT	103	669	4	81.4123	225894424	150	122603886	2676	6.49515	1.26517	8.21743	5.4566	0.0328697	0.0218264	0.173204	1.45509e-07	1.45509e-07	1	0	0	0	0	0
AACTAC	56	319	6	81.4123	225894424	150	122603886	1914	5.69643	0.687857	3.91833	2.60188	0.02351	0.0156113	0.227857	1.04075e-07	1.04075e-07	1	0	0	1	0	0
AACTAG	28	112	6	81.4123	225894424	150	122603886	672	4	0.343928	1.37571	0.913511	0.00825428	0.00548107	0.16	3.65404e-08	3.65404e-08	1	0	0	1	0	0
AACTAT	61	300	6	81.4123	225894424	150	122603886	1800	4.91803	0.749273	3.68495	2.4469	0.0221097	0.0146814	0.196721	9.78762e-08	9.78762e-08	1	0	0	1	0	0
AACTCG	1	4	6	81.4123	225894424	150	122603886	24	4	0.0122832	0.0491326	0.0326254	0.000294796	0.000195752	0.16	1.30502e-09	1.30502e-09	1	0	0	1	0	0
AACTG	300	1669	5	81.4123	225894424	150	122603886	8345	5.56333	3.68495	20.5006	13.6129	0.102503	0.0680647	0.185444	4.53765e-07	4.53765e-07	1	0	0	1	0	0
AACTGGAG	66	310	8	81.4123	225894424	150	122603886	2480	4.69697	0.810688	3.80778	2.52847	0.0304622	0.0202277	0.250505	1.34852e-07	1.34852e-07	1	0	0	1	0	0
AACTGGC	1	4	7	81.4123	225894424	150	122603886	28	4	0.0122832	0.0491326	0.0326254	0.000343928	0.000228378	0.186667	1.52252e-09	1.52252e-09	1	0	0	1	0	0
AACTT	41	205	5	81.4123	225894424	150	122603886	1025	5	0.503609	2.51805	1.67205	0.0125902	0.00836026	0.166667	5.5735e-08	5.5735e-08	1	0	0	1	0	0
AACTTCC	53	309	7	81.4123	225894424	150	122603886	2163	5.83019	0.651007	3.7955	2.52031	0.0265685	0.0176422	0.272075	1.17615e-07	1.17615e-07	1	0	0	1	0	0
AACTTCT	150	670	7	81.4123	225894424	150	122603886	4690	4.46667	1.84247	8.22972	5.46475	0.057608	0.0382533	0.208444	2.55022e-07	2.55022e-07	1	0	0	1	0	0
AACTTG	3	15	6	81.4123	225894424	150	122603886	90	5	0.0368495	0.184247	0.122345	0.00110548	0.000734071	0.2	4.89381e-09	4.89381e-09	1	0	0	1	0	0
AAG	15585	168725	3	81.4123	225894424	150	122603886	506175	10.8261	191.433	2072.48	1376.18	6.21743	4.12854	0.216522	2.75236e-05	2.75236e-05	1	1	1	0	0	0
AAGAAGATG	112	541	9	81.4123	225894424	150	122603886	4869	4.83036	1.37571	6.64519	4.41258	0.0598067	0.0397133	0.289821	2.64755e-07	2.64755e-07	1	0	0	1	0	0
AAGAAGC	2	10	7	81.4123	225894424	150	122603886	70	5	0.0245663	0.122832	0.0815635	0.000859821	0.000570944	0.233333	3.8063e-09	3.8063e-09	1	0	0	1	0	0
AAGAAGGAG	1	6	9	81.4123	225894424	150	122603886	54	6	0.0122832	0.0736989	0.0489381	0.00066329	0.000440443	0.36	2.93629e-09	2.93629e-09	1	0	0	1	0	0
AAGAAT	331	1499	6	81.4123	225894424	150	122603886	8994	4.5287	4.06573	18.4125	12.2264	0.110475	0.0733582	0.181148	4.89055e-07	4.89055e-07	1	0	0	1	0	0
AAGAATG	63	252	7	81.4123	225894424	150	122603886	1764	4	0.773839	3.09536	2.0554	0.0216675	0.0143878	0.186667	9.59187e-08	9.59187e-08	1	0	0	1	0	0
AAGAC	59	340	5	81.4123	225894424	150	122603886	1700	5.76271	0.724706	4.17627	2.77316	0.0208814	0.0138658	0.19209	9.24386e-08	9.24386e-08	1	0	0	1	0	0
AAGACG	308	1775	6	81.4123	225894424	150	122603886	10650	5.76299	3.78321	21.8026	14.4775	0.130816	0.0868651	0.230519	5.79101e-07	5.79101e-07	1	0	0	1	0	0
AAGACGAGCTGGTGGTAG	2	10	18	81.4123	225894424	150	122603886	180	5	0.0245663	0.122832	0.0815635	0.00221097	0.00146814	0.6	9.78762e-09	9.78762e-09	1	0	0	1	1	0
AAGAG	524	3764	5	81.4123	225894424	150	122603886	18820	7.18321	6.43637	46.2338	30.7005	0.231169	0.153502	0.23944	1.02335e-06	1.02335e-06	1	0	0	1	0	0
AAGAGAG	11	44	7	81.4123	225894424	150	122603886	308	4	0.135115	0.540459	0.358879	0.00378321	0.00251216	0.186667	1.67477e-08	1.67477e-08	1	0	0	1	0	0
AAGAGCC	51	204	7	81.4123	225894424	150	122603886	1428	4	0.626441	2.50576	1.6639	0.0175403	0.0116473	0.186667	7.76484e-08	7.76484e-08	1	0	0	1	0	0
AAGAGG	300	1403	6	81.4123	225894424	150	122603886	8418	4.67667	3.68495	17.2333	11.4434	0.1034	0.0686601	0.187067	4.57734e-07	4.57734e-07	1	0	0	1	0	0
AAGAGGC	66	321	7	81.4123	225894424	150	122603886	2247	4.86364	0.810688	3.94289	2.61819	0.0276003	0.0183273	0.22697	1.22182e-07	1.22182e-07	1	0	0	1	0	0
AAGAGGG	38	152	7	81.4123	225894424	150	122603886	1064	4	0.46676	1.86704	1.23976	0.0130693	0.00867835	0.186667	5.78557e-08	5.78557e-08	1	0	0	1	0	0
AAGAT	164	820	5	81.4123	225894424	150	122603886	4100	5	2.01444	10.0722	6.68821	0.0503609	0.033441	0.166667	2.2294e-07	2.2294e-07	1	0	0	1	0	0
AAGATC	204	886	6	81.4123	225894424	150	122603886	5316	4.34314	2.50576	10.8829	7.22652	0.0652973	0.0433591	0.173725	2.89061e-07	2.89061e-07	1	0	0	1	0	0
AAGATG	557	2767	6	81.4123	225894424	150	122603886	16602	4.96768	6.84172	33.9875	22.5686	0.203925	0.135412	0.198707	9.02745e-07	9.02745e-07	1	0	0	1	0	0
AAGATT	164	710	6	81.4123	225894424	150	122603886	4260	4.32927	2.01444	8.72104	5.79101	0.0523263	0.034746	0.173171	2.3164e-07	2.3164e-07	1	0	0	1	0	0
AAGATTG	57	284	7	81.4123	225894424	150	122603886	1988	4.98246	0.70014	3.48842	2.3164	0.0244189	0.0162148	0.232515	1.08099e-07	1.08099e-07	1	0	0	1	0	0
AAGC	61	366	4	81.4123	225894424	150	122603886	1464	6	0.749273	4.49564	2.98522	0.0179825	0.0119409	0.16	7.9606e-08	7.9606e-08	1	0	0	0	0	0
AAGCAAT	40	160	7	81.4123	225894424	150	122603886	1120	4	0.491326	1.96531	1.30502	0.0137571	0.00913511	0.186667	6.09007e-08	6.09007e-08	1	0	0	1	0	0
AAGCAG	71	345	6	81.4123	225894424	150	122603886	2070	4.85915	0.872104	4.23769	2.81394	0.0254261	0.0168836	0.194366	1.12558e-07	1.12558e-07	1	0	0	1	0	0
AAGCAGCAG	68	316	9	81.4123	225894424	150	122603886	2844	4.64706	0.835255	3.88148	2.57741	0.0349333	0.0231967	0.278824	1.54644e-07	1.54644e-07	1	0	0	1	0	0
AAGCAT	171	879	6	81.4123	225894424	150	122603886	5274	5.14035	2.10042	10.7969	7.16943	0.0647814	0.0430166	0.205614	2.86777e-07	2.86777e-07	1	0	0	1	0	0
AAGCCT	1	4	6	81.4123	225894424	150	122603886	24	4	0.0122832	0.0491326	0.0326254	0.000294796	0.000195752	0.16	1.30502e-09	1.30502e-09	1	0	0	1	0	0
AAGCGAG	214	922	7	81.4123	225894424	150	122603886	6454	4.30841	2.6286	11.3251	7.52015	0.0792755	0.0526411	0.201059	3.5094e-07	3.5094e-07	1	0	0	1	0	0
AAGCTCC	1	4	7	81.4123	225894424	150	122603886	28	4	0.0122832	0.0491326	0.0326254	0.000343928	0.000228378	0.186667	1.52252e-09	1.52252e-09	1	0	0	1	0	0
AAGG	1072	8221	4	81.4123	225894424	150	122603886	32884	7.66884	13.1675	100.98	67.0533	0.403919	0.268213	0.204502	1.78809e-06	1.78809e-06	1	0	0	0	0	0
AAGGAAT	81	324	7	81.4123	225894424	150	122603886	2268	4	0.994936	3.97974	2.64266	0.0278582	0.0184986	0.186667	1.23324e-07	1.23324e-07	1	0	0	1	0	0
AAGGAATTCACAGAATTC	7	28	18	81.4123	225894424	150	122603886	504	4	0.0859821	0.343928	0.228378	0.00619071	0.0041108	0.48	2.74053e-08	2.74053e-08	1	0	0	1	0	0
AAGGAATTCATAGAATTC	3	15	18	81.4123	225894424	150	122603886	270	5	0.0368495	0.184247	0.122345	0.00331645	0.00220221	0.6	1.46814e-08	1.46814e-08	1	0	0	1	1	0
AAGGACGAG	2	11	9	81.4123	225894424	150	122603886	99	5.5	0.0245663	0.135115	0.0897198	0.00121603	0.000807478	0.33	5.38319e-09	5.38319e-09	1	0	0	1	0	0
AAGGAG	121	854	6	81.4123	225894424	150	122603886	5124	7.05785	1.48626	10.4898	6.96552	0.0629389	0.0417931	0.282314	2.78621e-07	2.78621e-07	1	0	0	1	0	0
AAGGAGAGGAT	1	6	11	81.4123	225894424	150	122603886	66	6	0.0122832	0.0736989	0.0489381	0.000810688	0.000538319	0.44	3.58879e-09	3.58879e-09	1	0	0	1	0	0
AAGGAGG	40	160	7	81.4123	225894424	150	122603886	1120	4	0.491326	1.96531	1.30502	0.0137571	0.00913511	0.186667	6.09007e-08	6.09007e-08	1	0	0	1	0	0
AAGGAGGACAAGTCGACC	2	9	18	81.4123	225894424	150	122603886	162	4.5	0.0245663	0.110548	0.0734071	0.00198987	0.00132133	0.54	8.80886e-09	8.80886e-09	1	0	0	1	1	0
AAGGAT	146	876	6	81.4123	225894424	150	122603886	5256	6	1.79334	10.76	7.14496	0.0645603	0.0428698	0.24	2.85798e-07	2.85798e-07	1	0	0	1	0	0
AAGGATG	66	264	7	81.4123	225894424	150	122603886	1848	4	0.810688	3.24275	2.15328	0.0226993	0.0150729	0.186667	1.00486e-07	1.00486e-07	1	0	0	1	0	0
AAGGC	74	370	5	81.4123	225894424	150	122603886	1850	5	0.908954	4.54477	3.01785	0.0227238	0.0150892	0.166667	1.00595e-07	1.00595e-07	1	0	0	1	0	0
AAGGCG	45	180	6	81.4123	225894424	150	122603886	1080	4	0.552742	2.21097	1.46814	0.0132658	0.00880886	0.16	5.87257e-08	5.87257e-08	1	0	0	1	0	0
AAGGCTC	1	5	7	81.4123	225894424	150	122603886	35	5	0.0122832	0.0614158	0.0407817	0.000429911	0.000285472	0.233333	1.90315e-09	1.90315e-09	1	0	0	1	0	0
AAGGGAGG	58	351	8	81.4123	225894424	150	122603886	2808	6.05172	0.712423	4.31139	2.86288	0.0344911	0.022903	0.322759	1.52687e-07	1.52687e-07	1	0	0	1	0	0
AAGGGG	1	4	6	81.4123	225894424	150	122603886	24	4	0.0122832	0.0491326	0.0326254	0.000294796	0.000195752	0.16	1.30502e-09	1.30502e-09	1	0	0	1	0	0
AAGGGT	67	392	6	81.4123	225894424	150	122603886	2352	5.85075	0.822972	4.815	3.19729	0.02889	0.0191837	0.23403	1.27892e-07	1.27892e-07	1	0	0	1	0	0
AAGGT	119	595	5	81.4123	225894424	150	122603886	2975	5	1.4617	7.30848	4.85303	0.0365424	0.0242651	0.166667	1.61768e-07	1.61768e-07	1	0	0	1	0	0
AAGGTAG	163	724	7	81.4123	225894424	150	122603886	5068	4.44172	2.00215	8.89301	5.9052	0.062251	0.0413364	0.20728	2.75576e-07	2.75576e-07	1	0	0	1	0	0
AAGGTAT	58	232	7	81.4123	225894424	150	122603886	1624	4	0.712423	2.84969	1.89227	0.0199478	0.0132459	0.186667	8.83061e-08	8.83061e-08	1	0	0	1	0	0
AAGGTG	1	4	6	81.4123	225894424	150	122603886	24	4	0.0122832	0.0491326	0.0326254	0.000294796	0.000195752	0.16	1.30502e-09	1.30502e-09	1	0	0	1	0	0
AAGT	219	1633	4	81.4123	225894424	150	122603886	6532	7.45662	2.69001	20.0584	13.3193	0.0802336	0.0532773	0.198843	3.55182e-07	3.55182e-07	1	0	0	0	0	0
AAGTACC	74	296	7	81.4123	225894424	150	122603886	2072	4	0.908954	3.63581	2.41428	0.0254507	0.0169	0.186667	1.12666e-07	1.12666e-07	1	0	0	1	0	0
AAGTAT	85	340	6	81.4123	225894424	150	122603886	2040	4	1.04407	4.17627	2.77316	0.0250576	0.016639	0.16	1.10926e-07	1.10926e-07	1	0	0	1	0	0
AAGTATC	71	284	7	81.4123	225894424	150	122603886	1988	4	0.872104	3.48842	2.3164	0.0244189	0.0162148	0.186667	1.08099e-07	1.08099e-07	1	0	0	1	0	0
AAGTCG	67	268	6	81.4123	225894424	150	122603886	1608	4	0.822972	3.29189	2.1859	0.0197513	0.0131154	0.16	8.74361e-08	8.74361e-08	1	0	0	1	0	0
AAGTCT	68	382	6	81.4123	225894424	150	122603886	2292	5.61765	0.835255	4.69217	3.11573	0.028153	0.0186944	0.224706	1.24629e-07	1.24629e-07	1	0	0	1	0	0
AAGTCTC	59	236	7	81.4123	225894424	150	122603886	1652	4	0.724706	2.89883	1.9249	0.0202918	0.0134743	0.186667	8.98286e-08	8.98286e-08	1	0	0	1	0	0
AAGTG	141	862	5	81.4123	225894424	150	122603886	4310	6.11348	1.73193	10.5881	7.03077	0.0529404	0.0351539	0.203783	2.34359e-07	2.34359e-07	1	0	0	1	0	0
AAGTGAG	48	192	7	81.4123	225894424	150	122603886	1344	4	0.589592	2.35837	1.56602	0.0165086	0.0109621	0.186667	7.30809e-08	7.30809e-08	1	0	0	1	0	0
AAGTGAT	51	204	7	81.4123	225894424	150	122603886	1428	4	0.626441	2.50576	1.6639	0.0175403	0.0116473	0.186667	7.76484e-08	7.76484e-08	1	0	0	1	0	0
AAGTGG	180	774	6	81.4123	225894424	150	122603886	4644	4.3	2.21097	9.50716	6.31301	0.057043	0.0378781	0.172	2.52521e-07	2.52521e-07	1	0	0	1	0	0
AAT	83865	928815	3	81.4123	225894424	150	122603886	2786445	11.0751	1030.13	11408.8	7575.74	34.2263	22.7272	0.221502	0.000151515	0.000151515	1	1	1	0	0	0
AATAATC	71	284	7	81.4123	225894424	150	122603886	1988	4	0.872104	3.48842	2.3164	0.0244189	0.0162148	0.186667	1.08099e-07	1.08099e-07	1	0	0	1	0	0
AATAATGT	255	1432	8	81.4123	225894424	150	122603886	11456	5.61569	3.13221	17.5895	11.6799	0.140716	0.0934391	0.299503	6.22928e-07	6.22928e-07	1	0	0	1	0	0
AATAATT	126	552	7	81.4123	225894424	150	122603886	3864	4.38095	1.54768	6.7803	4.5023	0.0474621	0.0315161	0.204444	2.10108e-07	2.10108e-07	1	0	0	1	0	0
AATAATTC	62	301	8	81.4123	225894424	150	122603886	2408	4.85484	0.761556	3.69723	2.45506	0.0295778	0.0196405	0.258925	1.30937e-07	1.30937e-07	1	0	0	1	0	0
AATAC	318	1694	5	81.4123	225894424	150	122603886	8470	5.32704	3.90604	20.8077	13.8169	0.104038	0.0690843	0.177568	4.60562e-07	4.60562e-07	1	0	0	1	0	0
AATACAT	44	176	7	81.4123	225894424	150	122603886	1232	4	0.540459	2.16184	1.43552	0.0151328	0.0100486	0.186667	6.69908e-08	6.69908e-08	1	0	0	1	0	0
AATACC	202	1036	6	81.4123	225894424	150	122603886	6216	5.12871	2.4812	12.7254	8.44998	0.0763521	0.0506999	0.205149	3.37999e-07	3.37999e-07	1	0	0	1	0	0
AATACG	97	559	6	81.4123	225894424	150	122603886	3354	5.76289	1.19147	6.86628	4.5594	0.0411977	0.0273564	0.230515	1.82376e-07	1.82376e-07	1	0	0	1	0	0
AATACT	105	634	6	81.4123	225894424	150	122603886	3804	6.0381	1.28973	7.78752	5.17112	0.0467251	0.0310267	0.241524	2.06845e-07	2.06845e-07	1	0	0	1	0	0
AATACTG	121	484	7	81.4123	225894424	150	122603886	3388	4	1.48626	5.94505	3.94767	0.0416153	0.0276337	0.186667	1.84225e-07	1.84225e-07	1	0	0	1	0	0
AATAG	77227	650643	5	81.4123	225894424	150	122603886	3253215	8.42507	948.591	7991.95	5306.87	39.9598	26.5344	0.280836	0.000176896	0.000176896	1	1	1	1	0	0
AATAGAT	151	673	7	81.4123	225894424	150	122603886	4711	4.45695	1.85476	8.26656	5.48922	0.057866	0.0384246	0.207991	2.56164e-07	2.56164e-07	1	0	0	1	0	0
AATAGC	87	348	6	81.4123	225894424	150	122603886	2088	4	1.06863	4.27454	2.83841	0.0256472	0.0170305	0.16	1.13536e-07	1.13536e-07	1	0	0	1	0	0
AATAGG	21	103	6	81.4123	225894424	150	122603886	618	4.90476	0.257946	1.26517	0.840104	0.00759099	0.00504062	0.19619	3.36042e-08	3.36042e-08	1	0	0	1	0	0
AATAGT	210	1150	6	81.4123	225894424	150	122603886	6900	5.47619	2.57946	14.1256	9.3798	0.0847538	0.0562788	0.219048	3.75192e-07	3.75192e-07	1	0	0	1	0	0
AATAT	3597	20710	5	81.4123	225894424	150	122603886	103550	5.75758	44.1825	254.384	168.918	1.27192	0.84459	0.191919	5.6306e-06	5.6306e-06	1	0	0	1	0	0
AATATAC	57	228	7	81.4123	225894424	150	122603886	1596	4	0.70014	2.80056	1.85965	0.0196039	0.0130175	0.186667	8.67835e-08	8.67835e-08	1	0	0	1	0	0
AATATACTG	88	392	9	81.4123	225894424	150	122603886	3528	4.45455	1.08092	4.815	3.19729	0.043335	0.0287756	0.267273	1.91837e-07	1.91837e-07	1	0	0	1	0	0
AATATAG	200	936	7	81.4123	225894424	150	122603886	6552	4.68	2.45663	11.497	7.63434	0.0804792	0.0534404	0.2184	3.56269e-07	3.56269e-07	1	0	0	1	0	0
AATATAT	219	888	7	81.4123	225894424	150	122603886	6216	4.05479	2.69001	10.9074	7.24284	0.0763521	0.0506999	0.189224	3.37999e-07	3.37999e-07	1	0	0	1	0	0
AATATC	378	1895	6	81.4123	225894424	150	122603886	11370	5.01323	4.64303	23.2766	15.4563	0.139659	0.0927377	0.200529	6.18251e-07	6.18251e-07	1	0	0	1	0	0
AATATG	115	460	6	81.4123	225894424	150	122603886	2760	4	1.41256	5.65025	3.75192	0.0339015	0.0225115	0.16	1.50077e-07	1.50077e-07	1	0	0	1	0	0
AATATT	682	2971	6	81.4123	225894424	150	122603886	17826	4.3563	8.37711	36.4933	24.2325	0.21896	0.145395	0.174252	9.693e-07	9.693e-07	1	0	0	1	0	0
AATATTACTC	67	292	10	81.4123	225894424	150	122603886	2920	4.35821	0.822972	3.58668	2.38165	0.0358668	0.0238165	0.290547	1.58777e-07	1.58777e-07	1	0	0	1	0	0
AATATTC	59	236	7	81.4123	225894424	150	122603886	1652	4	0.724706	2.89883	1.9249	0.0202918	0.0134743	0.186667	8.98286e-08	8.98286e-08	1	0	0	1	0	0
AATC	452	3736	4	81.4123	225894424	150	122603886	14944	8.26549	5.55199	45.8899	30.4721	0.18356	0.121888	0.220413	8.1259e-07	8.1259e-07	1	0	0	0	0	0
AATCAG	269	1260	6	81.4123	225894424	150	122603886	7560	4.68401	3.30417	15.4768	10.277	0.0928607	0.061662	0.187361	4.1108e-07	4.1108e-07	1	0	0	1	0	0
AATCAT	81	444	6	81.4123	225894424	150	122603886	2664	5.48148	0.994936	5.45372	3.62142	0.0327223	0.0217285	0.219259	1.44857e-07	1.44857e-07	1	0	0	1	0	0
AATCATT	73	292	7	81.4123	225894424	150	122603886	2044	4	0.89667	3.58668	2.38165	0.0251068	0.0166716	0.186667	1.11144e-07	1.11144e-07	1	0	0	1	0	0
AATCC	46	233	5	81.4123	225894424	150	122603886	1165	5.06522	0.565025	2.86198	1.90043	0.0143099	0.00950215	0.168841	6.33476e-08	6.33476e-08	1	0	0	1	0	0
AATCCC	48	278	6	81.4123	225894424	150	122603886	1668	5.79167	0.589592	3.41472	2.26746	0.0204883	0.0136048	0.231667	9.06986e-08	9.06986e-08	1	0	0	1	0	0
AATCG	49	289	5	81.4123	225894424	150	122603886	1445	5.89796	0.601875	3.54983	2.35718	0.0177492	0.0117859	0.196599	7.85728e-08	7.85728e-08	1	0	0	1	0	0
AATCGG	66	264	6	81.4123	225894424	150	122603886	1584	4	0.810688	3.24275	2.15328	0.0194565	0.0129197	0.16	8.6131e-08	8.6131e-08	1	0	0	1	0	0
AATCGTG	57	228	7	81.4123	225894424	150	122603886	1596	4	0.70014	2.80056	1.85965	0.0196039	0.0130175	0.186667	8.67835e-08	8.67835e-08	1	0	0	1	0	0
AATCT	412	2666	5	81.4123	225894424	150	122603886	13330	6.47087	5.06066	32.7469	21.7448	0.163734	0.108724	0.215696	7.24827e-07	7.24827e-07	1	0	0	1	0	0
AATCTAT	77	308	7	81.4123	225894424	150	122603886	2156	4	0.945803	3.78321	2.51216	0.0264825	0.0175851	0.186667	1.17234e-07	1.17234e-07	1	0	0	1	0	0
AATCTG	120	533	6	81.4123	225894424	150	122603886	3198	4.44167	1.47398	6.54692	4.34733	0.0392815	0.026084	0.177667	1.73893e-07	1.73893e-07	1	0	0	1	0	0
AATG	1107	8272	4	81.4123	225894424	150	122603886	33088	7.47245	13.5975	101.606	67.4693	0.406425	0.269877	0.199265	1.79918e-06	1.79918e-06	1	0	0	0	0	0
AATGAC	64	256	6	81.4123	225894424	150	122603886	1536	4	0.786122	3.14449	2.08803	0.0188669	0.0125282	0.16	8.3521e-08	8.3521e-08	1	0	0	1	0	0
AATGAG	176	704	6	81.4123	225894424	150	122603886	4224	4	2.16184	8.64734	5.74207	0.0518841	0.0344524	0.16	2.29683e-07	2.29683e-07	1	0	0	1	0	0
AATGAT	120	480	6	81.4123	225894424	150	122603886	2880	4	1.47398	5.89592	3.91505	0.0353755	0.0234903	0.16	1.56602e-07	1.56602e-07	1	0	0	1	0	0
AATGATC	61	244	7	81.4123	225894424	150	122603886	1708	4	0.749273	2.99709	1.99015	0.0209796	0.013931	0.186667	9.28736e-08	9.28736e-08	1	0	0	1	0	0
AATGC	136	910	5	81.4123	225894424	150	122603886	4550	6.69118	1.67051	11.1777	7.42228	0.0558884	0.0371114	0.223039	2.47409e-07	2.47409e-07	1	0	0	1	0	0
AATGCC	101	404	6	81.4123	225894424	150	122603886	2424	4	1.2406	4.9624	3.29516	0.0297744	0.019771	0.16	1.31807e-07	1.31807e-07	1	0	0	1	0	0
AATGG	89	673	5	81.4123	225894424	150	122603886	3365	7.5618	1.0932	8.26656	5.48922	0.0413328	0.0274461	0.25206	1.82974e-07	1.82974e-07	1	0	0	1	0	0
AATGGC	1	4	6	81.4123	225894424	150	122603886	24	4	0.0122832	0.0491326	0.0326254	0.000294796	0.000195752	0.16	1.30502e-09	1.30502e-09	1	0	0	1	0	0
AATGGG	62	456	6	81.4123	225894424	150	122603886	2736	7.35484	0.761556	5.60112	3.71929	0.0336067	0.0223158	0.294194	1.48772e-07	1.48772e-07	1	0	0	1	0	0
AATGGT	124	612	6	81.4123	225894424	150	122603886	3672	4.93548	1.52311	7.51729	4.99169	0.0451038	0.0299501	0.197419	1.99667e-07	1.99667e-07	1	0	0	1	0	0
AATGT	77	591	5	81.4123	225894424	150	122603886	2955	7.67532	0.945803	7.25935	4.8204	0.0362967	0.024102	0.255844	1.6068e-07	1.6068e-07	1	0	0	1	0	0
AATGTAC	46	184	7	81.4123	225894424	150	122603886	1288	4	0.565025	2.2601	1.50077	0.0158207	0.0105054	0.186667	7.00358e-08	7.00358e-08	1	0	0	1	0	0
AATGTAT	135	602	7	81.4123	225894424	150	122603886	4214	4.45926	1.65823	7.39446	4.91012	0.0517612	0.0343709	0.208099	2.29139e-07	2.29139e-07	1	0	0	1	0	0
AATGTGC	97	388	7	81.4123	225894424	150	122603886	2716	4	1.19147	4.76587	3.16466	0.0333611	0.0221526	0.186667	1.47684e-07	1.47684e-07	1	0	0	1	0	0
AATT	3130	20077	4	81.4123	225894424	150	122603886	80308	6.41438	38.4463	246.609	163.755	0.986436	0.65502	0.17105	4.3668e-06	4.3668e-06	1	0	0	0	0	0
AATTAC	205	1427	6	81.4123	225894424	150	122603886	8562	6.96098	2.51805	17.5281	11.6391	0.105168	0.0698347	0.278439	4.65564e-07	4.65564e-07	1	0	0	1	0	0
AATTACT	51	204	7	81.4123	225894424	150	122603886	1428	4	0.626441	2.50576	1.6639	0.0175403	0.0116473	0.186667	7.76484e-08	7.76484e-08	1	0	0	1	0	0
AATTAG	290	1534	6	81.4123	225894424	150	122603886	9204	5.28966	3.56212	18.8424	12.5118	0.113054	0.075071	0.211586	5.00474e-07	5.00474e-07	1	0	0	1	0	0
AATTAT	609	2631	6	81.4123	225894424	150	122603886	15786	4.3202	7.48044	32.317	21.4594	0.193902	0.128756	0.172808	8.58374e-07	8.58374e-07	1	0	0	1	0	0
AATTC	1409	10804	5	81.4123	225894424	150	122603886	54020	7.66785	17.307	132.707	88.1212	0.663536	0.440606	0.255595	2.93737e-06	2.93737e-06	1	0	0	1	0	0
AATTCAGATAG	66	298	11	81.4123	225894424	150	122603886	3278	4.51515	0.810688	3.66038	2.43059	0.0402642	0.0267365	0.331111	1.78243e-07	1.78243e-07	1	0	0	1	0	0
AATTCATAGAATTCCTCG	1	4	18	81.4123	225894424	150	122603886	72	4	0.0122832	0.0491326	0.0326254	0.000884387	0.000587257	0.48	3.91505e-09	3.91505e-09	1	0	0	1	0	0
AATTCATGG	6	28	9	81.4123	225894424	150	122603886	252	4.66667	0.0736989	0.343928	0.228378	0.00309536	0.0020554	0.28	1.37027e-08	1.37027e-08	1	0	0	1	0	0
AATTCATGGAATTCGAGG	8	38	18	81.4123	225894424	150	122603886	684	4.75	0.0982653	0.46676	0.309941	0.00840168	0.00557894	0.57	3.71929e-08	3.71929e-08	1	0	0	1	1	0
AATTCC	177	1043	6	81.4123	225894424	150	122603886	6258	5.89266	2.17412	12.8113	8.50707	0.076868	0.0510424	0.235706	3.40283e-07	3.40283e-07	1	0	0	1	0	0
AATTGAC	72	288	7	81.4123	225894424	150	122603886	2016	4	0.884387	3.53755	2.34903	0.0247628	0.0164432	0.186667	1.09621e-07	1.09621e-07	1	0	0	1	0	0
AATTGC	1	4	6	81.4123	225894424	150	122603886	24	4	0.0122832	0.0491326	0.0326254	0.000294796	0.000195752	0.16	1.30502e-09	1.30502e-09	1	0	0	1	0	0
AC	34982	541615	2	81.4123	225894424	150	122603886	1083230	15.4827	429.689	6652.74	4417.6	13.3055	8.8352	0.206436	5.89013e-05	5.89013e-05	1	1	1	0	0	0
ACACACGACATG	2	8	12	81.4123	225894424	150	122603886	96	4	0.0245663	0.0982653	0.0652508	0.00117918	0.000783009	0.32	5.22006e-09	5.22006e-09	1	0	0	1	0	0
ACACAT	59	352	6	81.4123	225894424	150	122603886	2112	5.9661	0.724706	4.32367	2.87103	0.025942	0.0172262	0.238644	1.14841e-07	1.14841e-07	1	0	0	1	0	0
ACACATATAT	1	4	10	81.4123	225894424	150	122603886	40	4	0.0122832	0.0491326	0.0326254	0.000491326	0.000326254	0.266667	2.17503e-09	2.17503e-09	1	0	0	1	0	0
ACACCT	32	128	6	81.4123	225894424	150	122603886	768	4	0.393061	1.57224	1.04401	0.00943346	0.00626408	0.16	4.17605e-08	4.17605e-08	1	0	0	1	0	0
ACACGC	28	112	6	81.4123	225894424	150	122603886	672	4	0.343928	1.37571	0.913511	0.00825428	0.00548107	0.16	3.65404e-08	3.65404e-08	1	0	0	1	0	0
ACACGCG	80	320	7	81.4123	225894424	150	122603886	2240	4	0.982653	3.93061	2.61003	0.0275143	0.0182702	0.186667	1.21801e-07	1.21801e-07	1	0	0	1	0	0
ACACGT	71	340	6	81.4123	225894424	150	122603886	2040	4.78873	0.872104	4.17627	2.77316	0.0250576	0.016639	0.191549	1.10926e-07	1.10926e-07	1	0	0	1	0	0
ACACTC	2	14	6	81.4123	225894424	150	122603886	84	7	0.0245663	0.171964	0.114189	0.00103179	0.000685133	0.28	4.56756e-09	4.56756e-09	1	0	0	1	0	0
ACACTGC	48	192	7	81.4123	225894424	150	122603886	1344	4	0.589592	2.35837	1.56602	0.0165086	0.0109621	0.186667	7.30809e-08	7.30809e-08	1	0	0	1	0	0
ACACTGCT	316	3211	8	81.4123	225894424	150	122603886	25688	10.1614	3.88148	39.4412	26.19	0.31553	0.20952	0.541941	1.3968e-06	1.3968e-06	1	0	0	1	1	0
ACAG	10494	75407	4	81.4123	225894424	150	122603886	301628	7.18573	128.899	926.236	615.046	3.70494	2.46018	0.191619	1.64012e-05	1.64012e-05	1	0	0	0	0	0
ACAGATG	63	252	7	81.4123	225894424	150	122603886	1764	4	0.773839	3.09536	2.0554	0.0216675	0.0143878	0.186667	9.59187e-08	9.59187e-08	1	0	0	1	0	0
ACAGC	67	476	5	81.4123	225894424	150	122603886	2380	7.10448	0.822972	5.84678	3.88242	0.0292339	0.0194121	0.236816	1.29414e-07	1.29414e-07	1	0	0	1	0	0
ACAGGC	1	5	6	81.4123	225894424	150	122603886	30	5	0.0122832	0.0614158	0.0407817	0.000368495	0.00024469	0.2	1.63127e-09	1.63127e-09	1	0	0	1	0	0
ACAGGTC	44	176	7	81.4123	225894424	150	122603886	1232	4	0.540459	2.16184	1.43552	0.0151328	0.0100486	0.186667	6.69908e-08	6.69908e-08	1	0	0	1	0	0
ACAGTAG	63	252	7	81.4123	225894424	150	122603886	1764	4	0.773839	3.09536	2.0554	0.0216675	0.0143878	0.186667	9.59187e-08	9.59187e-08	1	0	0	1	0	0
ACAGTC	62	248	6	81.4123	225894424	150	122603886	1488	4	0.761556	3.04622	2.02277	0.0182773	0.0121366	0.16	8.0911e-08	8.0911e-08	1	0	0	1	0	0
ACAT	8727	68940	4	81.4123	225894424	150	122603886	275760	7.89962	107.195	846.801	562.299	3.3872	2.24919	0.210657	1.49946e-05	1.49946e-05	1	0	0	0	0	0
ACATACC	46	184	7	81.4123	225894424	150	122603886	1288	4	0.565025	2.2601	1.50077	0.0158207	0.0105054	0.186667	7.00358e-08	7.00358e-08	1	0	0	1	0	0
ACATAGGG	74	359	8	81.4123	225894424	150	122603886	2872	4.85135	0.908954	4.40965	2.92813	0.0352772	0.023425	0.258739	1.56167e-07	1.56167e-07	1	0	0	1	0	0
ACATAT	669	2980	6	81.4123	225894424	150	122603886	17880	4.45441	8.21743	36.6038	24.3059	0.219623	0.145836	0.178176	9.72237e-07	9.72237e-07	1	0	0	1	0	0
ACATCAT	87	348	7	81.4123	225894424	150	122603886	2436	4	1.06863	4.27454	2.83841	0.0299218	0.0198689	0.186667	1.32459e-07	1.32459e-07	1	0	0	1	0	0
ACATCC	65	260	6	81.4123	225894424	150	122603886	1560	4	0.798405	3.19362	2.12065	0.0191617	0.0127239	0.16	8.4826e-08	8.4826e-08	1	0	0	1	0	0
ACATCG	41	164	6	81.4123	225894424	150	122603886	984	4	0.503609	2.01444	1.33764	0.0120866	0.00802585	0.16	5.35056e-08	5.35056e-08	1	0	0	1	0	0
ACATCT	47	188	6	81.4123	225894424	150	122603886	1128	4	0.577308	2.30923	1.53339	0.0138554	0.00920036	0.16	6.13357e-08	6.13357e-08	1	0	0	1	0	0
ACATG	3	20	5	81.4123	225894424	150	122603886	100	6.66667	0.0368495	0.245663	0.163127	0.00122832	0.000815635	0.222222	5.43757e-09	5.43757e-09	1	0	0	1	0	0
ACATGGAGT	83	403	9	81.4123	225894424	150	122603886	3627	4.85542	1.0195	4.95011	3.28701	0.044551	0.0295831	0.291325	1.97221e-07	1.97221e-07	1	0	0	1	0	0
ACC	535	4910	3	81.4123	225894424	150	122603886	14730	9.17757	6.57149	60.3103	40.0477	0.180931	0.120143	0.183551	8.00953e-07	8.00953e-07	1	0	0	0	0	0
ACCACG	244	1284	6	81.4123	225894424	150	122603886	7704	5.2623	2.99709	15.7716	10.4728	0.0946294	0.0628365	0.210492	4.1891e-07	4.1891e-07	1	0	0	1	0	0
ACCAGC	62	459	6	81.4123	225894424	150	122603886	2754	7.40323	0.761556	5.63797	3.74376	0.0338278	0.0224626	0.296129	1.49751e-07	1.49751e-07	1	0	0	1	0	0
ACCAT	145	875	5	81.4123	225894424	150	122603886	4375	6.03448	1.78106	10.7478	7.1368	0.0537388	0.035684	0.201149	2.37893e-07	2.37893e-07	1	0	0	1	0	0
ACCATC	117	510	6	81.4123	225894424	150	122603886	3060	4.35897	1.43713	6.26441	4.15974	0.0375865	0.0249584	0.174359	1.6639e-07	1.6639e-07	1	0	0	1	0	0
ACCC	3	19	4	81.4123	225894424	150	122603886	76	6.33333	0.0368495	0.23338	0.154971	0.00093352	0.000619882	0.168889	4.13255e-09	4.13255e-09	1	0	0	0	0	0
ACCCC	4	24	5	81.4123	225894424	150	122603886	120	6	0.0491326	0.294796	0.195752	0.00147398	0.000978762	0.2	6.52508e-09	6.52508e-09	1	0	0	1	0	0
ACCCCC	4	18	6	81.4123	225894424	150	122603886	108	4.5	0.0491326	0.221097	0.146814	0.00132658	0.000880886	0.18	5.87257e-09	5.87257e-09	1	0	0	1	0	0
ACCCCCC	2	8	7	81.4123	225894424	150	122603886	56	4	0.0245663	0.0982653	0.0652508	0.000687857	0.000456756	0.186667	3.04504e-09	3.04504e-09	1	0	0	1	0	0
ACCCG	45	225	5	81.4123	225894424	150	122603886	1125	5	0.552742	2.76371	1.83518	0.0138186	0.00917589	0.166667	6.11726e-08	6.11726e-08	1	0	0	1	0	0
ACCG	19	154	4	81.4123	225894424	150	122603886	616	8.10526	0.23338	1.89161	1.25608	0.00756642	0.00502431	0.21614	3.34954e-08	3.34954e-08	1	0	0	0	0	0
ACCGACTGAGAG	2	8	12	81.4123	225894424	150	122603886	96	4	0.0245663	0.0982653	0.0652508	0.00117918	0.000783009	0.32	5.22006e-09	5.22006e-09	1	0	0	1	0	0
ACCGCC	3	18	6	81.4123	225894424	150	122603886	108	6	0.0368495	0.221097	0.146814	0.00132658	0.000880886	0.24	5.87257e-09	5.87257e-09	1	0	0	1	0	0
ACCGGCG	40	160	7	81.4123	225894424	150	122603886	1120	4	0.491326	1.96531	1.30502	0.0137571	0.00913511	0.186667	6.09007e-08	6.09007e-08	1	0	0	1	0	0
ACCT	262	1999	4	81.4123	225894424	150	122603886	7996	7.62977	3.21819	24.554	16.3045	0.0982161	0.0652182	0.203461	4.34788e-07	4.34788e-07	1	0	0	0	0	0
ACCTAT	52	208	6	81.4123	225894424	150	122603886	1248	4	0.638724	2.5549	1.69652	0.0153294	0.0101791	0.16	6.78608e-08	6.78608e-08	1	0	0	1	0	0
ACCTATC	56	224	7	81.4123	225894424	150	122603886	1568	4	0.687857	2.75143	1.82702	0.01926	0.0127892	0.186667	8.5261e-08	8.5261e-08	1	0	0	1	0	0
ACCTATG	790	3743	7	81.4123	225894424	150	122603886	26201	4.73797	9.70369	45.9759	30.5292	0.321831	0.213704	0.221105	1.4247e-06	1.4247e-06	1	0	0	1	0	0
ACCTCC	68	308	6	81.4123	225894424	150	122603886	1848	4.52941	0.835255	3.78321	2.51216	0.0226993	0.0150729	0.181176	1.00486e-07	1.00486e-07	1	0	0	1	0	0
ACCTCT	42	168	6	81.4123	225894424	150	122603886	1008	4	0.515893	2.06357	1.37027	0.0123814	0.0082216	0.16	5.48107e-08	5.48107e-08	1	0	0	1	0	0
ACG	1067	10380	3	81.4123	225894424	150	122603886	31140	9.72821	13.1061	127.499	84.6629	0.382498	0.253989	0.194564	1.69326e-06	1.69326e-06	1	0	0	0	0	0
ACGAG	1	5	5	81.4123	225894424	150	122603886	25	5	0.0122832	0.0614158	0.0407817	0.000307079	0.000203909	0.166667	1.35939e-09	1.35939e-09	1	0	0	1	0	0
ACGAGAG	77	308	7	81.4123	225894424	150	122603886	2156	4	0.945803	3.78321	2.51216	0.0264825	0.0175851	0.186667	1.17234e-07	1.17234e-07	1	0	0	1	0	0
ACGAGG	155	855	6	81.4123	225894424	150	122603886	5130	5.51613	1.90389	10.5021	6.97368	0.0630126	0.0418421	0.220645	2.78947e-07	2.78947e-07	1	0	0	1	0	0
ACGAT	102	510	5	81.4123	225894424	150	122603886	2550	5	1.25288	6.26441	4.15974	0.0313221	0.0207987	0.166667	1.38658e-07	1.38658e-07	1	0	0	1	0	0
ACGATC	160	851	6	81.4123	225894424	150	122603886	5106	5.31875	1.96531	10.453	6.94105	0.0627178	0.0416463	0.21275	2.77642e-07	2.77642e-07	1	0	0	1	0	0
ACGATG	68	272	6	81.4123	225894424	150	122603886	1632	4	0.835255	3.34102	2.21853	0.0200461	0.0133112	0.16	8.87411e-08	8.87411e-08	1	0	0	1	0	0
ACGC	127	933	4	81.4123	225894424	150	122603886	3732	7.34646	1.55996	11.4602	7.60987	0.0458407	0.0304395	0.195906	2.0293e-07	2.0293e-07	1	0	0	0	0	0
ACGCC	60	359	5	81.4123	225894424	150	122603886	1795	5.98333	0.736989	4.40965	2.92813	0.0220483	0.0146406	0.199444	9.76043e-08	9.76043e-08	1	0	0	1	0	0
ACGCG	55	328	5	81.4123	225894424	150	122603886	1640	5.96364	0.675574	4.02888	2.67528	0.0201444	0.0133764	0.198788	8.91761e-08	8.91761e-08	1	0	0	1	0	0
ACGCTGG	72	288	7	81.4123	225894424	150	122603886	2016	4	0.884387	3.53755	2.34903	0.0247628	0.0164432	0.186667	1.09621e-07	1.09621e-07	1	0	0	1	0	0
ACGGC	46	230	5	81.4123	225894424	150	122603886	1150	5	0.565025	2.82513	1.87596	0.0141256	0.0093798	0.166667	6.2532e-08	6.2532e-08	1	0	0	1	0	0
ACT	2714	38532	3	81.4123	225894424	150	122603886	115596	14.1975	33.3365	473.295	314.28	1.41988	0.942841	0.28395	6.28561e-06	6.28561e-06	1	0	0	0	0	0
ACTAG	97	745	5	81.4123	225894424	150	122603886	3725	7.68041	1.19147	9.15095	6.07648	0.0457548	0.0303824	0.256014	2.02549e-07	2.02549e-07	1	0	0	1	0	0
ACTAGG	59	236	6	81.4123	225894424	150	122603886	1416	4	0.724706	2.89883	1.9249	0.017393	0.0115494	0.16	7.69959e-08	7.69959e-08	1	0	0	1	0	0
ACTAGTC	56	224	7	81.4123	225894424	150	122603886	1568	4	0.687857	2.75143	1.82702	0.01926	0.0127892	0.186667	8.5261e-08	8.5261e-08	1	0	0	1	0	0
ACTAT	134	863	5	81.4123	225894424	150	122603886	4315	6.4403	1.64594	10.6004	7.03893	0.0530018	0.0351946	0.214677	2.34631e-07	2.34631e-07	1	0	0	1	0	0
ACTATAT	65	311	7	81.4123	225894424	150	122603886	2177	4.78462	0.798405	3.82006	2.53662	0.0267404	0.0177564	0.223282	1.18376e-07	1.18376e-07	1	0	0	1	0	0
ACTC	227	1647	4	81.4123	225894424	150	122603886	6588	7.25551	2.78828	20.2304	13.4335	0.0809214	0.053734	0.19348	3.58227e-07	3.58227e-07	1	0	0	0	0	0
ACTCAG	436	1745	6	81.4123	225894424	150	122603886	10470	4.00229	5.35546	21.4341	14.2328	0.128605	0.085397	0.160092	5.69313e-07	5.69313e-07	1	0	0	1	0	0
ACTCCT	59	320	6	81.4123	225894424	150	122603886	1920	5.42373	0.724706	3.93061	2.61003	0.0235837	0.0156602	0.216949	1.04401e-07	1.04401e-07	1	0	0	1	0	0
ACTCG	127	851	5	81.4123	225894424	150	122603886	4255	6.70079	1.55996	10.453	6.94105	0.0522648	0.0347053	0.22336	2.31368e-07	2.31368e-07	1	0	0	1	0	0
ACTCT	143	1089	5	81.4123	225894424	150	122603886	5445	7.61538	1.75649	13.3764	8.88226	0.0668818	0.0444113	0.253846	2.96075e-07	2.96075e-07	1	0	0	1	0	0
ACTCTC	42	168	6	81.4123	225894424	150	122603886	1008	4	0.515893	2.06357	1.37027	0.0123814	0.0082216	0.16	5.48107e-08	5.48107e-08	1	0	0	1	0	0
ACTCTCG	196	849	7	81.4123	225894424	150	122603886	5943	4.33163	2.4075	10.4284	6.92474	0.0729988	0.0484732	0.202143	3.23155e-07	3.23155e-07	1	0	0	1	0	0
ACTCTCT	8	39	7	81.4123	225894424	150	122603886	273	4.875	0.0982653	0.479043	0.318098	0.0033533	0.00222668	0.2275	1.48446e-08	1.48446e-08	1	0	0	1	0	0
ACTCTCTCTG	16	64	10	81.4123	225894424	150	122603886	640	4	0.196531	0.786122	0.522006	0.00786122	0.00522006	0.266667	3.48004e-08	3.48004e-08	1	0	0	1	0	0
ACTCTG	36	144	6	81.4123	225894424	150	122603886	864	4	0.442194	1.76877	1.17451	0.0106126	0.00704708	0.16	4.69806e-08	4.69806e-08	1	0	0	1	0	0
ACTG	286	2108	4	81.4123	225894424	150	122603886	8432	7.37063	3.51298	25.8929	17.1936	0.103572	0.0687743	0.19655	4.58496e-07	4.58496e-07	1	0	0	0	0	0
ACTGATC	46	184	7	81.4123	225894424	150	122603886	1288	4	0.565025	2.2601	1.50077	0.0158207	0.0105054	0.186667	7.00358e-08	7.00358e-08	1	0	0	1	0	0
ACTGCCG	89	390	7	81.4123	225894424	150	122603886	2730	4.38202	1.0932	4.79043	3.18098	0.033533	0.0222668	0.204494	1.48446e-07	1.48446e-07	1	0	0	1	0	0
ACTGCG	1	5	6	81.4123	225894424	150	122603886	30	5	0.0122832	0.0614158	0.0407817	0.000368495	0.00024469	0.2	1.63127e-09	1.63127e-09	1	0	0	1	0	0
ACTGCT	39	156	6	81.4123	225894424	150	122603886	936	4	0.479043	1.91617	1.27239	0.011497	0.00763434	0.16	5.08956e-08	5.08956e-08	1	0	0	1	0	0
ACTGCTAT	25	115	8	81.4123	225894424	150	122603886	920	4.6	0.307079	1.41256	0.93798	0.0113005	0.00750384	0.245333	5.00256e-08	5.00256e-08	1	0	0	1	0	0
ACTGG	1	6	5	81.4123	225894424	150	122603886	30	6	0.0122832	0.0736989	0.0489381	0.000368495	0.00024469	0.2	1.63127e-09	1.63127e-09	1	0	0	1	0	0
ACTGGAT	62	248	7	81.4123	225894424	150	122603886	1736	4	0.761556	3.04622	2.02277	0.0213236	0.0141594	0.186667	9.43961e-08	9.43961e-08	1	0	0	1	0	0
ACTGGC	48	334	6	81.4123	225894424	150	122603886	2004	6.95833	0.589592	4.10257	2.72422	0.0246154	0.0163453	0.278333	1.08969e-07	1.08969e-07	1	0	0	1	0	0
AG	80486	1376102	2	81.4123	225894424	150	122603886	2752204	17.0974	988.622	16902.9	11224	33.8058	22.4479	0.227965	0.000149653	0.000149653	1	1	1	0	0	0
AGAGAGG	31	124	7	81.4123	225894424	150	122603886	868	4	0.380778	1.52311	1.01139	0.0106618	0.00707971	0.186667	4.71981e-08	4.71981e-08	1	0	0	1	0	0
AGAGAT	89	437	6	81.4123	225894424	150	122603886	2622	4.91011	1.0932	5.36774	3.56432	0.0322064	0.0213859	0.196404	1.42573e-07	1.42573e-07	1	0	0	1	0	0
AGAGC	59	295	5	81.4123	225894424	150	122603886	1475	5	0.724706	3.62353	2.40612	0.0181177	0.0120306	0.166667	8.02041e-08	8.02041e-08	1	0	0	1	0	0
AGAGCC	1	4	6	81.4123	225894424	150	122603886	24	4	0.0122832	0.0491326	0.0326254	0.000294796	0.000195752	0.16	1.30502e-09	1.30502e-09	1	0	0	1	0	0
AGAGGC	19	76	6	81.4123	225894424	150	122603886	456	4	0.23338	0.93352	0.619882	0.00560112	0.00371929	0.16	2.47953e-08	2.47953e-08	1	0	0	1	0	0
AGAGGG	113	461	6	81.4123	225894424	150	122603886	2766	4.07965	1.388	5.66254	3.76008	0.0339752	0.0225605	0.163186	1.50403e-07	1.50403e-07	1	0	0	1	0	0
AGAT	1918	15727	4	81.4123	225894424	150	122603886	62908	8.19969	23.5591	193.177	128.275	0.772709	0.5131	0.218658	3.42066e-06	3.42066e-06	1	0	0	0	0	0
AGATAT	971	4793	6	81.4123	225894424	150	122603886	28758	4.93615	11.9269	58.8732	39.0934	0.353239	0.23456	0.197446	1.56374e-06	1.56374e-06	1	0	0	1	0	0
AGATC	80	400	5	81.4123	225894424	150	122603886	2000	5	0.982653	4.91326	3.26254	0.0245663	0.0163127	0.166667	1.08751e-07	1.08751e-07	1	0	0	1	0	0
AGATG	141	831	5	81.4123	225894424	150	122603886	4155	5.89362	1.73193	10.2073	6.77793	0.0510365	0.0338896	0.196454	2.25931e-07	2.25931e-07	1	0	0	1	0	0
AGATGCCC	1	4	8	81.4123	225894424	150	122603886	32	4	0.0122832	0.0491326	0.0326254	0.000393061	0.000261003	0.213333	1.74002e-09	1.74002e-09	1	0	0	1	0	0
AGATGG	39	156	6	81.4123	225894424	150	122603886	936	4	0.479043	1.91617	1.27239	0.011497	0.00763434	0.16	5.08956e-08	5.08956e-08	1	0	0	1	0	0
AGATGGG	19	77	7	81.4123	225894424	150	122603886	539	4.05263	0.23338	0.945803	0.628039	0.00662062	0.00439627	0.189123	2.93085e-08	2.93085e-08	1	0	0	1	0	0
AGC	2410	22586	3	81.4123	225894424	150	122603886	67758	9.37178	29.6024	277.427	184.219	0.832282	0.552658	0.187436	3.68439e-06	3.68439e-06	1	0	0	0	0	0
AGCAGCC	109	436	7	81.4123	225894424	150	122603886	3052	4	1.33886	5.35546	3.55617	0.0374882	0.0248932	0.186667	1.65955e-07	1.65955e-07	1	0	0	1	0	0
AGCAGG	1	4	6	81.4123	225894424	150	122603886	24	4	0.0122832	0.0491326	0.0326254	0.000294796	0.000195752	0.16	1.30502e-09	1.30502e-09	1	0	0	1	0	0
AGCATC	49	196	6	81.4123	225894424	150	122603886	1176	4	0.601875	2.4075	1.59864	0.014445	0.00959187	0.16	6.39458e-08	6.39458e-08	1	0	0	1	0	0
AGCC	79	548	4	81.4123	225894424	150	122603886	2192	6.93671	0.970369	6.73117	4.46968	0.0269247	0.0178787	0.184979	1.19191e-07	1.19191e-07	1	0	0	0	0	0
AGCCAT	47	188	6	81.4123	225894424	150	122603886	1128	4	0.577308	2.30923	1.53339	0.0138554	0.00920036	0.16	6.13357e-08	6.13357e-08	1	0	0	1	0	0
AGCCCC	4	22	6	81.4123	225894424	150	122603886	132	5.5	0.0491326	0.270229	0.17944	0.00162138	0.00107664	0.22	7.17759e-09	7.17759e-09	1	0	0	1	0	0
AGCCTC	1	4	6	81.4123	225894424	150	122603886	24	4	0.0122832	0.0491326	0.0326254	0.000294796	0.000195752	0.16	1.30502e-09	1.30502e-09	1	0	0	1	0	0
AGCCTG	1	4	6	81.4123	225894424	150	122603886	24	4	0.0122832	0.0491326	0.0326254	0.000294796	0.000195752	0.16	1.30502e-09	1.30502e-09	1	0	0	1	0	0
AGCG	59	354	4	81.4123	225894424	150	122603886	1416	6	0.724706	4.34824	2.88735	0.017393	0.0115494	0.16	7.69959e-08	7.69959e-08	1	0	0	0	0	0
AGCTCC	416	1909	6	81.4123	225894424	150	122603886	11454	4.58894	5.10979	23.4485	15.5705	0.140691	0.0934228	0.183558	6.22819e-07	6.22819e-07	1	0	0	1	0	0
AGG	1313	12425	3	81.4123	225894424	150	122603886	37275	9.46306	16.1278	152.618	101.343	0.457855	0.304028	0.189261	2.02685e-06	2.02685e-06	1	0	0	0	0	0
AGGAT	5917	38554	5	81.4123	225894424	150	122603886	192770	6.5158	72.6794	473.565	314.46	2.36782	1.5723	0.217193	1.0482e-05	1.0482e-05	1	0	0	1	0	0
AGGATC	60	240	6	81.4123	225894424	150	122603886	1440	4	0.736989	2.94796	1.95752	0.0176877	0.0117451	0.16	7.83009e-08	7.83009e-08	1	0	0	1	0	0
AGGATG	1483	9318	6	81.4123	225894424	150	122603886	55908	6.28321	18.2159	114.454	76.0009	0.686727	0.456005	0.251328	3.04003e-06	3.04003e-06	1	0	0	1	0	0
AGGC	409	3504	4	81.4123	225894424	150	122603886	14016	8.56724	5.02381	43.0402	28.5798	0.172161	0.114319	0.22846	7.62129e-07	7.62129e-07	1	0	0	0	0	0
AGGCGG	1	4	6	81.4123	225894424	150	122603886	24	4	0.0122832	0.0491326	0.0326254	0.000294796	0.000195752	0.16	1.30502e-09	1.30502e-09	1	0	0	1	0	0
AGGCGGC	1	4	7	81.4123	225894424	150	122603886	28	4	0.0122832	0.0491326	0.0326254	0.000343928	0.000228378	0.186667	1.52252e-09	1.52252e-09	1	0	0	1	0	0
AGGG	1	6	4	81.4123	225894424	150	122603886	24	6	0.0122832	0.0736989	0.0489381	0.000294796	0.000195752	0.16	1.30502e-09	1.30502e-09	1	0	0	0	0	0
AGGGGG	8	38	6	81.4123	225894424	150	122603886	228	4.75	0.0982653	0.46676	0.309941	0.00280056	0.00185965	0.19	1.23976e-08	1.23976e-08	1	0	0	1	0	0
AGGGGGG	2	8	7	81.4123	225894424	150	122603886	56	4	0.0245663	0.0982653	0.0652508	0.000687857	0.000456756	0.186667	3.04504e-09	3.04504e-09	1	0	0	1	0	0
AT	70142	939151	2	81.4123	225894424	150	122603886	1878302	13.3893	861.565	11535.7	7660.04	23.0715	15.3201	0.178524	0.000102134	0.000102134	1	1	1	0	0	0
ATATATC	2	8	7	81.4123	225894424	150	122603886	56	4	0.0245663	0.0982653	0.0652508	0.000687857	0.000456756	0.186667	3.04504e-09	3.04504e-09	1	0	0	1	0	0
ATATC	199	1134	5	81.4123	225894424	150	122603886	5670	5.69849	2.44435	13.9291	9.2493	0.0696455	0.0462465	0.18995	3.0831e-07	3.0831e-07	1	0	0	1	0	0
ATATCC	724	8120	6	81.4123	225894424	150	122603886	48720	11.2155	8.89301	99.7392	66.2295	0.598435	0.397377	0.448619	2.64918e-06	2.64918e-06	1	0	0	1	0	0
ATC	9771	110378	3	81.4123	225894424	150	122603886	331134	11.2965	120.019	1355.79	900.281	4.06737	2.70084	0.22593	1.80056e-05	1.80056e-05	1	0	0	0	0	0
ATCATCC	2	35	7	81.4123	225894424	150	122603886	245	17.5	0.0245663	0.429911	0.285472	0.00300937	0.00199831	0.816667	1.3322e-08	1.3322e-08	1	0	0	1	1	0
ATCATG	68	272	6	81.4123	225894424	150	122603886	1632	4	0.835255	3.34102	2.21853	0.0200461	0.0133112	0.16	8.87411e-08	8.87411e-08	1	0	0	1	0	0
ATCC	146	1276	4	81.4123	225894424	150	122603886	5104	8.73973	1.79334	15.6733	10.4075	0.0626932	0.04163	0.233059	2.77533e-07	2.77533e-07	1	0	0	0	0	0
ATCGC	159	932	5	81.4123	225894424	150	122603886	4660	5.86164	1.95302	11.4479	7.60172	0.0572395	0.0380086	0.195388	2.53391e-07	2.53391e-07	1	0	0	1	0	0
ATCGGGGCC	1	5	9	81.4123	225894424	150	122603886	45	5	0.0122832	0.0614158	0.0407817	0.000552742	0.000367036	0.3	2.4469e-09	2.4469e-09	1	0	0	1	0	0
CCCCCG	2	8	6	81.4123	225894424	150	122603886	48	4	0.0245663	0.0982653	0.0652508	0.000589592	0.000391505	0.16	2.61003e-09	2.61003e-09	1	0	0	1	0	0
CCCCGG	1	4	6	81.4123	225894424	150	122603886	24	4	0.0122832	0.0491326	0.0326254	0.000294796	0.000195752	0.16	1.30502e-09	1.30502e-09	1	0	0	1	0	0
CCCG	8	63	4	81.4123	225894424	150	122603886	252	7.875	0.0982653	0.773839	0.51385	0.00309536	0.0020554	0.21	1.37027e-08	1.37027e-08	1	0	0	0	0	0
CCG	312	2733	3	81.4123	225894424	150	122603886	8199	8.75962	3.83235	33.5699	22.2913	0.10071	0.0668739	0.175192	4.45826e-07	4.45826e-07	1	0	0	0	0	0
CG	22	264	2	81.4123	225894424	150	122603886	528	12	0.270229	3.24275	2.15328	0.00648551	0.00430655	0.16	2.87103e-08	2.87103e-08	1	0	0	0	0	0
