# Supplementary material for: Profiles of telomeric repeats in Insecta reveal diverse forms of telomeric motifs in Hymenopterans
Source: Life Sci Alliance. 2022 Apr 1;5(7):e202101163. doi: 10.26508/lsa.202101163 (PMC8977481; doi:10.26508/lsa.202101163)
Supplement: Supplemental Data 3. — Tandem repeat statistics for 50 species without simple tandem type TRM. [file LSA-2021-01163_Supplemental_Data_3.zip › DataS3/SYNUM_output.csv.0.filtered.xlsx]

## Sheet: Sheet1
Unnamed: 0	reads	repeats	unit_len	avg_genome_cov	genome_size	eff_read_len	num_reads	repeats_total_len	repeats_per_read	reads_per_genome	repeats_per_genome	repeats_per_million_reads	repeats_len_per_genome	repeats_len_per_million_reads	percent_repeats_len_per_read	percent_repeats_len_per_genome	percent_repeat_unit_in_sequences	avg_genome_cov_filter	repeat_containing_reads_filter	repeats_len_per_million_reads_filter	unit_len_filter	percent_repeats_len_per_read_filter	qualified
AAAAAAAC	820	3307	8	219.576	235159360	150	344235777	26456	4.03293	3.73447	15.0608	9.60679	0.120487	0.0768543	0.215089	5.12362e-07	5.12362e-07	1	0	0	1	0	0
AAAAAAC	6	25	7	219.576	235159360	150	344235777	175	4.16667	0.0273254	0.113856	0.0726246	0.00079699	0.000508372	0.194444	3.38915e-09	3.38915e-09	1	0	0	1	0	0
AAAAAAG	558	2323	7	219.576	235159360	150	344235777	16261	4.16308	2.54126	10.5795	6.74828	0.0740563	0.047238	0.194277	3.1492e-07	3.1492e-07	1	0	0	1	0	0
AAAAAAT	348	1392	7	219.576	235159360	150	344235777	9744	4	1.58487	6.33949	4.04374	0.0443764	0.0283062	0.186667	1.88708e-07	1.88708e-07	1	0	0	1	0	0
AAAAAATTCC	1	4	10	219.576	235159360	150	344235777	40	4	0.00455423	0.0182169	0.0116199	0.000182169	0.000116199	0.266667	7.74663e-10	7.74663e-10	1	0	0	1	0	0
AAAAAC	292	1246	6	219.576	235159360	150	344235777	7476	4.26712	1.32984	5.67457	3.61961	0.0340474	0.0217177	0.170685	1.44784e-07	1.44784e-07	1	0	0	1	0	0
AAAAACACAG	1	7	10	219.576	235159360	150	344235777	70	7	0.00455423	0.0318796	0.0203349	0.000318796	0.000203349	0.466667	1.35566e-09	1.35566e-09	1	0	0	1	0	0
AAAAACG	194	776	7	219.576	235159360	150	344235777	5432	4	0.883521	3.53408	2.25427	0.0247386	0.0157799	0.186667	1.05199e-07	1.05199e-07	1	0	0	1	0	0
AAAAAG	1872	8447	6	219.576	235159360	150	344235777	50682	4.51229	8.52552	38.4696	24.5384	0.230818	0.14723	0.180491	9.81537e-07	9.81537e-07	1	0	0	1	0	0
AAAAAGG	169	761	7	219.576	235159360	150	344235777	5327	4.50296	0.769665	3.46577	2.21069	0.0242604	0.0154749	0.210138	1.03166e-07	1.03166e-07	1	0	0	1	0	0
AAAAAGT	87	348	7	219.576	235159360	150	344235777	2436	4	0.396218	1.58487	1.01094	0.0110941	0.00707655	0.186667	4.7177e-08	4.7177e-08	1	0	0	1	0	0
AAAAAT	3978	17237	6	219.576	235159360	150	344235777	103422	4.33308	18.1167	78.5013	50.0732	0.471008	0.300439	0.173323	2.00293e-06	2.00293e-06	1	0	0	1	0	0
AAAAATAG	263	1128	8	219.576	235159360	150	344235777	9024	4.28897	1.19776	5.13717	3.27682	0.0410974	0.0262146	0.228745	1.74764e-07	1.74764e-07	1	0	0	1	0	0
AAAAATG	57	280	7	219.576	235159360	150	344235777	1960	4.91228	0.259591	1.27518	0.813396	0.00892629	0.00569377	0.22924	3.79585e-08	3.79585e-08	1	0	0	1	0	0
AAAAATT	160	667	7	219.576	235159360	150	344235777	4669	4.16875	0.728677	3.03767	1.93763	0.0212637	0.0135634	0.194542	9.04225e-08	9.04225e-08	1	0	0	1	0	0
AAAAATTTAT	23	92	10	219.576	235159360	150	344235777	920	4	0.104747	0.418989	0.267259	0.00418989	0.00267259	0.266667	1.78172e-08	1.78172e-08	1	0	0	1	0	0
AAAAC	186	1137	5	219.576	235159360	150	344235777	5685	6.1129	0.847087	5.17816	3.30297	0.0258908	0.0165148	0.203763	1.10099e-07	1.10099e-07	1	0	0	1	0	0
AAAACACTCATC	1	10	12	219.576	235159360	150	344235777	120	10	0.00455423	0.0455423	0.0290499	0.000546508	0.000348598	0.8	2.32399e-09	2.32399e-09	1	0	0	1	1	0
AAAACAGAGCAGCC	1	4	14	219.576	235159360	150	344235777	56	4	0.00455423	0.0182169	0.0116199	0.000255037	0.000162679	0.373333	1.08453e-09	1.08453e-09	1	0	0	1	0	0
AAAACAT	187	748	7	219.576	235159360	150	344235777	5236	4	0.851641	3.40656	2.17293	0.023846	0.0152105	0.186667	1.01403e-07	1.01403e-07	1	0	0	1	0	0
AAAACC	1	4	6	219.576	235159360	150	344235777	24	4	0.00455423	0.0182169	0.0116199	0.000109302	6.97197e-05	0.16	4.64798e-10	4.64798e-10	1	0	0	1	0	0
AAAACCCCCAT	1	4	11	219.576	235159360	150	344235777	44	4	0.00455423	0.0182169	0.0116199	0.000200386	0.000127819	0.293333	8.52129e-10	8.52129e-10	1	0	0	1	0	0
AAAACT	152	608	6	219.576	235159360	150	344235777	3648	4	0.692243	2.76897	1.76623	0.0166138	0.0105974	0.16	7.06493e-08	7.06493e-08	1	0	0	1	0	0
AAAACTG	87	348	7	219.576	235159360	150	344235777	2436	4	0.396218	1.58487	1.01094	0.0110941	0.00707655	0.186667	4.7177e-08	4.7177e-08	1	0	0	1	0	0
AAAAG	1926	11257	5	219.576	235159360	150	344235777	56285	5.84476	8.77145	51.267	32.7014	0.256335	0.163507	0.194825	1.09005e-06	1.09005e-06	1	0	0	1	0	0
AAAAGACATTTC	3	13	12	219.576	235159360	150	344235777	156	4.33333	0.0136627	0.059205	0.0377648	0.00071046	0.000453178	0.346667	3.02119e-09	3.02119e-09	1	0	0	1	0	0
AAAAGACATTTG	2	13	12	219.576	235159360	150	344235777	156	6.5	0.00910846	0.059205	0.0377648	0.00071046	0.000453178	0.52	3.02119e-09	3.02119e-09	1	0	0	1	1	0
AAAAGAG	434	2049	7	219.576	235159360	150	344235777	14343	4.7212	1.97654	9.33162	5.95232	0.0653213	0.0416662	0.220323	2.77775e-07	2.77775e-07	1	0	0	1	0	0
AAAAGAGAGGG	1	5	11	219.576	235159360	150	344235777	55	5	0.00455423	0.0227712	0.0145249	0.000250483	0.000159774	0.366667	1.06516e-09	1.06516e-09	1	0	0	1	0	0
AAAAGAGGAG	1	7	10	219.576	235159360	150	344235777	70	7	0.00455423	0.0318796	0.0203349	0.000318796	0.000203349	0.466667	1.35566e-09	1.35566e-09	1	0	0	1	0	0
AAAAGAGGG	84	359	9	219.576	235159360	150	344235777	3231	4.27381	0.382555	1.63497	1.04289	0.0147147	0.00938601	0.256429	6.25734e-08	6.25734e-08	1	0	0	1	0	0
AAAAGAGT	561	2364	8	219.576	235159360	150	344235777	18912	4.2139	2.55492	10.7662	6.86739	0.0861296	0.0549391	0.224742	3.66261e-07	3.66261e-07	1	0	0	1	0	0
AAAAGAT	344	1377	7	219.576	235159360	150	344235777	9639	4.00291	1.56666	6.27118	4.00017	0.0438982	0.0280012	0.186802	1.86674e-07	1.86674e-07	1	0	0	1	0	0
AAAAGATC	4	18	8	219.576	235159360	150	344235777	144	4.5	0.0182169	0.0819761	0.0522897	0.000655809	0.000418318	0.24	2.78879e-09	2.78879e-09	1	0	0	1	0	0
AAAAGC	380	1587	6	219.576	235159360	150	344235777	9522	4.17632	1.73061	7.22756	4.61021	0.0433654	0.0276613	0.167053	1.84408e-07	1.84408e-07	1	0	0	1	0	0
AAAAGCAC	189	795	8	219.576	235159360	150	344235777	6360	4.20635	0.86075	3.62061	2.30946	0.0289649	0.0184757	0.224339	1.23171e-07	1.23171e-07	1	0	0	1	0	0
AAAAGCG	69	276	7	219.576	235159360	150	344235777	1932	4	0.314242	1.25697	0.801776	0.00879877	0.00561243	0.186667	3.74162e-08	3.74162e-08	1	0	0	1	0	0
AAAAGG	236	1339	6	219.576	235159360	150	344235777	8034	5.67373	1.0748	6.09811	3.88978	0.0365887	0.0233387	0.226949	1.55591e-07	1.55591e-07	1	0	0	1	0	0
AAAAGGC	66	328	7	219.576	235159360	150	344235777	2296	4.9697	0.300579	1.49379	0.952835	0.0104565	0.00666985	0.231919	4.44656e-08	4.44656e-08	1	0	0	1	0	0
AAAAGGG	131	525	7	219.576	235159360	150	344235777	3675	4.00763	0.596604	2.39097	1.52512	0.0167368	0.0106758	0.187023	7.11721e-08	7.11721e-08	1	0	0	1	0	0
AAAAGT	183	751	6	219.576	235159360	150	344235777	4506	4.10383	0.833424	3.42023	2.18164	0.0205214	0.0130899	0.164153	8.72658e-08	8.72658e-08	1	0	0	1	0	0
AAAAGTAC	160	714	8	219.576	235159360	150	344235777	5712	4.4625	0.728677	3.25172	2.07416	0.0260138	0.0165933	0.238	1.10622e-07	1.10622e-07	1	0	0	1	0	0
AAAAGTATTAT	34	156	11	219.576	235159360	150	344235777	1716	4.58824	0.154844	0.71046	0.453178	0.00781506	0.00498496	0.336471	3.3233e-08	3.3233e-08	1	0	0	1	0	0
AAAAGTATTTTAGGTACT	81	347	18	219.576	235159360	150	344235777	6246	4.28395	0.368893	1.58032	1.00803	0.0284457	0.0181445	0.514074	1.20964e-07	1.20964e-07	1	0	0	1	1	0
AAAAGTG	359	1515	7	219.576	235159360	150	344235777	10605	4.22006	1.63497	6.89966	4.40105	0.0482976	0.0308074	0.196936	2.05382e-07	2.05382e-07	1	0	0	1	0	0
AAAAGTT	79	316	7	219.576	235159360	150	344235777	2212	4	0.359784	1.43914	0.917975	0.010074	0.00642583	0.186667	4.28389e-08	4.28389e-08	1	0	0	1	0	0
AAAAT	6791	38863	5	219.576	235159360	150	344235777	194315	5.72272	30.9278	176.991	112.896	0.884955	0.564482	0.190757	3.76322e-06	3.76322e-06	1	0	0	1	0	0
AAAATAATCAT	1	5	11	219.576	235159360	150	344235777	55	5	0.00455423	0.0227712	0.0145249	0.000250483	0.000159774	0.366667	1.06516e-09	1.06516e-09	1	0	0	1	0	0
AAAATAG	320	1492	7	219.576	235159360	150	344235777	10444	4.6625	1.45735	6.79491	4.33424	0.0475644	0.0303397	0.217583	2.02264e-07	2.02264e-07	1	0	0	1	0	0
AAAATAGGGTC	81	371	11	219.576	235159360	150	344235777	4081	4.58025	0.368893	1.68962	1.07775	0.0185858	0.0118552	0.335885	7.9035e-08	7.9035e-08	1	0	0	1	0	0
AAAATAGT	494	2091	8	219.576	235159360	150	344235777	16728	4.23279	2.24979	9.5229	6.07433	0.0761832	0.0485946	0.225749	3.23964e-07	3.23964e-07	1	0	0	1	0	0
AAAATAT	569	2709	7	219.576	235159360	150	344235777	18963	4.76098	2.59136	12.3374	7.86961	0.0863619	0.0550872	0.222179	3.67248e-07	3.67248e-07	1	0	0	1	0	0
AAAATATATAGTATTTAT	1	4	18	219.576	235159360	150	344235777	72	4	0.00455423	0.0182169	0.0116199	0.000327905	0.000209159	0.48	1.39439e-09	1.39439e-09	1	0	0	1	0	0
AAAATATATTTAGTACCT	87	443	18	219.576	235159360	150	344235777	7974	5.09195	0.396218	2.01752	1.28691	0.0363154	0.0231644	0.611034	1.54429e-07	1.54429e-07	1	0	0	1	1	0
AAAATATTGT	58	271	10	219.576	235159360	150	344235777	2710	4.67241	0.264145	1.2342	0.787251	0.012342	0.00787251	0.311494	5.24834e-08	5.24834e-08	1	0	0	1	0	0
AAAATC	323	1430	6	219.576	235159360	150	344235777	8580	4.42724	1.47102	6.51255	4.15413	0.0390753	0.0249248	0.17709	1.66165e-07	1.66165e-07	1	0	0	1	0	0
AAAATCCAGGGTTACTAGACGATCG	2	12	25	219.576	235159360	150	344235777	300	6	0.00910846	0.0546508	0.0348598	0.00136627	0.000871496	1	5.80997e-09	5.80997e-09	1	0	0	1	1	0
AAAATCCTC	1	4	9	219.576	235159360	150	344235777	36	4	0.00455423	0.0182169	0.0116199	0.000163952	0.000104579	0.24	6.97197e-10	6.97197e-10	1	0	0	1	0	0
AAAATCG	18	88	7	219.576	235159360	150	344235777	616	4.88889	0.0819761	0.400772	0.255639	0.00280541	0.00178947	0.228148	1.19298e-08	1.19298e-08	1	0	0	1	0	0
AAAATCT	130	520	7	219.576	235159360	150	344235777	3640	4	0.59205	2.3682	1.51059	0.0165774	0.0105741	0.186667	7.04943e-08	7.04943e-08	1	0	0	1	0	0
AAAATG	1335	6654	6	219.576	235159360	150	344235777	39924	4.98427	6.0799	30.3038	19.3298	0.181823	0.115979	0.199371	7.73191e-07	7.73191e-07	1	0	0	1	0	0
AAAATGG	57	297	7	219.576	235159360	150	344235777	2079	5.21053	0.259591	1.35261	0.862781	0.00946825	0.00603947	0.243158	4.02631e-08	4.02631e-08	1	0	0	1	0	0
AAAATGGC	60	287	8	219.576	235159360	150	344235777	2296	4.78333	0.273254	1.30706	0.833731	0.0104565	0.00666985	0.255111	4.44656e-08	4.44656e-08	1	0	0	1	0	0
AAAATGT	81	400	7	219.576	235159360	150	344235777	2800	4.93827	0.368893	1.82169	1.16199	0.0127518	0.00813396	0.230453	5.42264e-08	5.42264e-08	1	0	0	1	0	0
AAAATT	3043	13258	6	219.576	235159360	150	344235777	79548	4.35688	13.8585	60.38	38.5143	0.36228	0.231086	0.174275	1.54057e-06	1.54057e-06	1	0	0	1	0	0
AAAATTC	64	256	7	219.576	235159360	150	344235777	1792	4	0.291471	1.16588	0.743676	0.00816118	0.00520573	0.186667	3.47049e-08	3.47049e-08	1	0	0	1	0	0
AAAATTG	37	148	7	219.576	235159360	150	344235777	1036	4	0.168507	0.674026	0.429938	0.00471818	0.00300957	0.186667	2.00638e-08	2.00638e-08	1	0	0	1	0	0
AAAATTT	11	44	7	219.576	235159360	150	344235777	308	4	0.0500965	0.200386	0.127819	0.0014027	0.000894736	0.186667	5.9649e-09	5.9649e-09	1	0	0	1	0	0
AAAATTTATATTG	1	5	13	219.576	235159360	150	344235777	65	5	0.00455423	0.0227712	0.0145249	0.000296025	0.000188824	0.433333	1.25883e-09	1.25883e-09	1	0	0	1	0	0
AAAC	398	2524	4	219.576	235159360	150	344235777	10096	6.34171	1.81258	11.4949	7.33218	0.0459795	0.0293287	0.169112	1.95525e-07	1.95525e-07	1	0	0	0	0	0
AAACAAT	208	832	7	219.576	235159360	150	344235777	5824	4	0.94728	3.78912	2.41695	0.0265238	0.0169186	0.186667	1.12791e-07	1.12791e-07	1	0	0	1	0	0
AAACAC	246	1089	6	219.576	235159360	150	344235777	6534	4.42683	1.12034	4.95956	3.16353	0.0297573	0.0189812	0.177073	1.26541e-07	1.26541e-07	1	0	0	1	0	0
AAACACCCT	1	10	9	219.576	235159360	150	344235777	90	10	0.00455423	0.0455423	0.0290499	0.000409881	0.000261449	0.6	1.74299e-09	1.74299e-09	1	0	0	1	1	0
AAACACGGGAAGGTG	1	9	15	219.576	235159360	150	344235777	135	9	0.00455423	0.0409881	0.0261449	0.000614821	0.000392173	0.9	2.61449e-09	2.61449e-09	1	0	0	1	1	0
AAACACT	44	176	7	219.576	235159360	150	344235777	1232	4	0.200386	0.801545	0.511277	0.00561081	0.00357894	0.186667	2.38596e-08	2.38596e-08	1	0	0	1	0	0
AAACAG	73	338	6	219.576	235159360	150	344235777	2028	4.63014	0.332459	1.53933	0.981885	0.00923598	0.00589131	0.185205	3.92754e-08	3.92754e-08	1	0	0	1	0	0
AAACAT	83	332	6	219.576	235159360	150	344235777	1992	4	0.378001	1.512	0.964455	0.00907203	0.00578673	0.16	3.85782e-08	3.85782e-08	1	0	0	1	0	0
AAACC	1	5	5	219.576	235159360	150	344235777	25	5	0.00455423	0.0227712	0.0145249	0.000113856	7.26246e-05	0.166667	4.84164e-10	4.84164e-10	1	0	0	1	0	0
AAACCC	98	392	6	219.576	235159360	150	344235777	2352	4	0.446315	1.78526	1.13875	0.0107116	0.00683253	0.16	4.55502e-08	4.55502e-08	1	0	0	1	0	0
AAACCCT	2	16	7	219.576	235159360	150	344235777	112	8	0.00910846	0.0728677	0.0464798	0.000510074	0.000325358	0.373333	2.16906e-09	2.16906e-09	1	0	0	1	0	0
AAACCGATAGCG	1	5	12	219.576	235159360	150	344235777	60	5	0.00455423	0.0227712	0.0145249	0.000273254	0.000174299	0.4	1.16199e-09	1.16199e-09	1	0	0	1	0	0
AAACCT	234	1090	6	219.576	235159360	150	344235777	6540	4.65812	1.06569	4.96411	3.16643	0.0297847	0.0189986	0.186325	1.26657e-07	1.26657e-07	1	0	0	1	0	0
AAACCTT	55	220	7	219.576	235159360	150	344235777	1540	4	0.250483	1.00193	0.639097	0.00701351	0.00447368	0.186667	2.98245e-08	2.98245e-08	1	0	0	1	0	0
AAACGAT	218	872	7	219.576	235159360	150	344235777	6104	4	0.992822	3.97129	2.53315	0.027799	0.017732	0.186667	1.18214e-07	1.18214e-07	1	0	0	1	0	0
AAACGCG	62	248	7	219.576	235159360	150	344235777	1736	4	0.282362	1.12945	0.720436	0.00790614	0.00504306	0.186667	3.36204e-08	3.36204e-08	1	0	0	1	0	0
AAACGTGATT	114	534	10	219.576	235159360	150	344235777	5340	4.68421	0.519182	2.43196	1.55126	0.0243196	0.0155126	0.312281	1.03417e-07	1.03417e-07	1	0	0	1	0	0
AAACT	635	3868	5	219.576	235159360	150	344235777	19340	6.09134	2.89194	17.6158	11.2365	0.0880788	0.0561824	0.203045	3.74549e-07	3.74549e-07	1	0	0	1	0	0
AAACTAG	194	843	7	219.576	235159360	150	344235777	5901	4.34536	0.883521	3.83922	2.4489	0.0268745	0.0171423	0.202784	1.14282e-07	1.14282e-07	1	0	0	1	0	0
AAACTCCTC	1	8	9	219.576	235159360	150	344235777	72	8	0.00455423	0.0364338	0.0232399	0.000327905	0.000209159	0.48	1.39439e-09	1.39439e-09	1	0	0	1	0	0
AAACTCT	164	670	7	219.576	235159360	150	344235777	4690	4.08537	0.746894	3.05133	1.94634	0.0213593	0.0136244	0.19065	9.08292e-08	9.08292e-08	1	0	0	1	0	0
AAACTG	286	1335	6	219.576	235159360	150	344235777	8010	4.66783	1.30251	6.0799	3.87816	0.0364794	0.0232689	0.186713	1.55126e-07	1.55126e-07	1	0	0	1	0	0
AAACTGT	144	810	7	219.576	235159360	150	344235777	5670	5.625	0.655809	3.68893	2.35304	0.0258225	0.0164713	0.2625	1.09808e-07	1.09808e-07	1	0	0	1	0	0
AAACTT	532	2128	6	219.576	235159360	150	344235777	12768	4	2.42285	9.6914	6.18181	0.0581484	0.0370909	0.16	2.47272e-07	2.47272e-07	1	0	0	1	0	0
AAACTTC	114	456	7	219.576	235159360	150	344235777	3192	4	0.519182	2.07673	1.32467	0.0145371	0.00927271	0.186667	6.18181e-08	6.18181e-08	1	0	0	1	0	0
AAACTTG	85	340	7	219.576	235159360	150	344235777	2380	4	0.38711	1.54844	0.987695	0.0108391	0.00691387	0.186667	4.60924e-08	4.60924e-08	1	0	0	1	0	0
AAACTTGT	127	519	8	219.576	235159360	150	344235777	4152	4.08661	0.578387	2.36365	1.50769	0.0189092	0.0120615	0.217953	8.041e-08	8.041e-08	1	0	0	1	0	0
AAACTTT	12	48	7	219.576	235159360	150	344235777	336	4	0.0546508	0.218603	0.139439	0.00153022	0.000976075	0.186667	6.50717e-09	6.50717e-09	1	0	0	1	0	0
AAAG	7045	53532	4	219.576	235159360	150	344235777	214128	7.59858	32.0846	243.797	155.51	0.975188	0.622039	0.202629	4.14693e-06	4.14693e-06	1	0	0	0	0	0
AAAGAAG	217	891	7	219.576	235159360	150	344235777	6237	4.10599	0.988268	4.05782	2.58834	0.0284047	0.0181184	0.191613	1.20789e-07	1.20789e-07	1	0	0	1	0	0
AAAGAAGAG	184	762	9	219.576	235159360	150	344235777	6858	4.1413	0.837978	3.47032	2.2136	0.0312329	0.0199224	0.248478	1.32816e-07	1.32816e-07	1	0	0	1	0	0
AAAGAATCCC	1	4	10	219.576	235159360	150	344235777	40	4	0.00455423	0.0182169	0.0116199	0.000182169	0.000116199	0.266667	7.74663e-10	7.74663e-10	1	0	0	1	0	0
AAAGAATTCACGGAATTC	2	8	18	219.576	235159360	150	344235777	144	4	0.00910846	0.0364338	0.0232399	0.000655809	0.000418318	0.48	2.78879e-09	2.78879e-09	1	0	0	1	0	0
AAAGAATTCATGGAATTC	1	4	18	219.576	235159360	150	344235777	72	4	0.00455423	0.0182169	0.0116199	0.000327905	0.000209159	0.48	1.39439e-09	1.39439e-09	1	0	0	1	0	0
AAAGAC	2	8	6	219.576	235159360	150	344235777	48	4	0.00910846	0.0364338	0.0232399	0.000218603	0.000139439	0.16	9.29595e-10	9.29595e-10	1	0	0	1	0	0
AAAGACG	72	357	7	219.576	235159360	150	344235777	2499	4.95833	0.327905	1.62586	1.03708	0.011381	0.00725956	0.231389	4.83971e-08	4.83971e-08	1	0	0	1	0	0
AAAGACT	76	304	7	219.576	235159360	150	344235777	2128	4	0.346122	1.38449	0.883116	0.0096914	0.00618181	0.186667	4.12121e-08	4.12121e-08	1	0	0	1	0	0
AAAGAG	1759	9199	6	219.576	235159360	150	344235777	55194	5.22968	8.01089	41.8944	26.723	0.251366	0.160338	0.209187	1.06892e-06	1.06892e-06	1	0	0	1	0	0
AAAGAGG	192	768	7	219.576	235159360	150	344235777	5376	4	0.874412	3.49765	2.23103	0.0244835	0.0156172	0.186667	1.04115e-07	1.04115e-07	1	0	0	1	0	0
AAAGAGGT	157	724	8	219.576	235159360	150	344235777	5792	4.61146	0.715014	3.29726	2.10321	0.0263781	0.0168257	0.245945	1.12171e-07	1.12171e-07	1	0	0	1	0	0
AAAGAGT	231	924	7	219.576	235159360	150	344235777	6468	4	1.05203	4.20811	2.68421	0.0294568	0.0187894	0.186667	1.25263e-07	1.25263e-07	1	0	0	1	0	0
AAAGAT	2087	10143	6	219.576	235159360	150	344235777	60858	4.86009	9.50468	46.1936	29.4653	0.277161	0.176792	0.194403	1.17861e-06	1.17861e-06	1	0	0	1	0	0
AAAGATG	191	955	7	219.576	235159360	150	344235777	6685	5	0.869858	4.34929	2.77426	0.030445	0.0194198	0.233333	1.29466e-07	1.29466e-07	1	0	0	1	0	0
AAAGATT	51	204	7	219.576	235159360	150	344235777	1428	4	0.232266	0.929063	0.592617	0.00650344	0.00414832	0.186667	2.76555e-08	2.76555e-08	1	0	0	1	0	0
AAAGC	222	1291	5	219.576	235159360	150	344235777	6455	5.81532	1.01104	5.87951	3.75034	0.0293976	0.0187517	0.193844	1.25011e-07	1.25011e-07	1	0	0	1	0	0
AAAGCAGCAGT	2	8	11	219.576	235159360	150	344235777	88	4	0.00910846	0.0364338	0.0232399	0.000400772	0.000255639	0.293333	1.70426e-09	1.70426e-09	1	0	0	1	0	0
AAAGCC	356	1644	6	219.576	235159360	150	344235777	9864	4.61798	1.62131	7.48715	4.7758	0.0449229	0.0286548	0.184719	1.91032e-07	1.91032e-07	1	0	0	1	0	0
AAAGG	1142	8018	5	219.576	235159360	150	344235777	40090	7.02102	5.20093	36.5158	23.2922	0.182579	0.116461	0.234034	7.76406e-07	7.76406e-07	1	0	0	1	0	0
AAAGGAG	1	8	7	219.576	235159360	150	344235777	56	8	0.00455423	0.0364338	0.0232399	0.000255037	0.000162679	0.373333	1.08453e-09	1.08453e-09	1	0	0	1	0	0
AAAGGAT	81	388	7	219.576	235159360	150	344235777	2716	4.79012	0.368893	1.76704	1.12713	0.0123693	0.00788994	0.223539	5.25996e-08	5.25996e-08	1	0	0	1	0	0
AAAGGG	412	1958	6	219.576	235159360	150	344235777	11748	4.75243	1.87634	8.91718	5.68796	0.0535031	0.0341278	0.190097	2.27518e-07	2.27518e-07	1	0	0	1	0	0
AAAGGGG	1	4	7	219.576	235159360	150	344235777	28	4	0.00455423	0.0182169	0.0116199	0.000127518	8.13396e-05	0.186667	5.42264e-10	5.42264e-10	1	0	0	1	0	0
AAAGT	394	2447	5	219.576	235159360	150	344235777	12235	6.21066	1.79437	11.1442	7.1085	0.055721	0.0355425	0.207022	2.3695e-07	2.3695e-07	1	0	0	1	0	0
AAAGTAC	93	477	7	219.576	235159360	150	344235777	3339	5.12903	0.423543	2.17237	1.38568	0.0152066	0.00969975	0.239355	6.4665e-08	6.4665e-08	1	0	0	1	0	0
AAAGTAGCAAGT	2	18	12	219.576	235159360	150	344235777	216	9	0.00910846	0.0819761	0.0522897	0.000983714	0.000627477	0.72	4.18318e-09	4.18318e-09	1	0	0	1	1	0
AAAGTAT	76	478	7	219.576	235159360	150	344235777	3346	6.28947	0.346122	2.17692	1.38858	0.0152385	0.00972008	0.293509	6.48005e-08	6.48005e-08	1	0	0	1	0	0
AAAGTC	117	468	6	219.576	235159360	150	344235777	2808	4	0.532845	2.13138	1.35953	0.0127883	0.0081572	0.16	5.43813e-08	5.43813e-08	1	0	0	1	0	0
AAAGTG	2789	12166	6	219.576	235159360	150	344235777	72996	4.36214	12.7017	55.4068	35.3421	0.332441	0.212052	0.174485	1.41368e-06	1.41368e-06	1	0	0	1	0	0
AAAGTGC	112	448	7	219.576	235159360	150	344235777	3136	4	0.510074	2.0403	1.30143	0.0142821	0.00911004	0.186667	6.07336e-08	6.07336e-08	1	0	0	1	0	0
AAAGTGT	20	80	7	219.576	235159360	150	344235777	560	4	0.0910846	0.364338	0.232399	0.00255037	0.00162679	0.186667	1.08453e-08	1.08453e-08	1	0	0	1	0	0
AAAGTT	81	324	6	219.576	235159360	150	344235777	1944	4	0.368893	1.47557	0.941215	0.00885342	0.00564729	0.16	3.76486e-08	3.76486e-08	1	0	0	1	0	0
AAAT	25742	176977	4	219.576	235159360	150	344235777	707908	6.87503	117.235	805.994	514.116	3.22398	2.05646	0.183334	1.37098e-05	1.37098e-05	1	1	0	0	0	0
AAATAAT	1452	6195	7	219.576	235159360	150	344235777	43365	4.26653	6.61274	28.2135	17.9964	0.197494	0.125975	0.199105	8.39831e-07	8.39831e-07	1	0	0	1	0	0
AAATAATAATAATTCT	92	409	16	219.576	235159360	150	344235777	6544	4.44565	0.418989	1.86268	1.18814	0.0298029	0.0190102	0.474203	1.26735e-07	1.26735e-07	1	0	0	1	0	0
AAATAC	126	504	6	219.576	235159360	150	344235777	3024	4	0.573833	2.29533	1.46411	0.013772	0.00878468	0.16	5.85645e-08	5.85645e-08	1	0	0	1	0	0
AAATACG	133	532	7	219.576	235159360	150	344235777	3724	4	0.605713	2.42285	1.54545	0.01696	0.0108182	0.186667	7.21211e-08	7.21211e-08	1	0	0	1	0	0
AAATACTGCTGGTGGCT	1	7	17	219.576	235159360	150	344235777	119	7	0.00455423	0.0318796	0.0203349	0.000541953	0.000345693	0.793333	2.30462e-09	2.30462e-09	1	0	0	1	1	0
AAATAG	638	2688	6	219.576	235159360	150	344235777	16128	4.21317	2.9056	12.2418	7.8086	0.0734506	0.0468516	0.168527	3.12344e-07	3.12344e-07	1	0	0	1	0	0
AAATAGC	79	390	7	219.576	235159360	150	344235777	2730	4.93671	0.359784	1.77615	1.13294	0.012433	0.00793061	0.23038	5.28707e-08	5.28707e-08	1	0	0	1	0	0
AAATAGCAAGTG	3	23	12	219.576	235159360	150	344235777	276	7.66667	0.0136627	0.104747	0.0668147	0.00125697	0.000801776	0.613333	5.34517e-09	5.34517e-09	1	0	0	1	1	0
AAATAGCGACTC	2	12	12	219.576	235159360	150	344235777	144	6	0.00910846	0.0546508	0.0348598	0.000655809	0.000418318	0.48	2.78879e-09	2.78879e-09	1	0	0	1	0	0
AAATAGT	139	556	7	219.576	235159360	150	344235777	3892	4	0.633038	2.53215	1.61517	0.0177251	0.0113062	0.186667	7.53747e-08	7.53747e-08	1	0	0	1	0	0
AAATAGTATG	104	613	10	219.576	235159360	150	344235777	6130	5.89423	0.47364	2.79174	1.78076	0.0279174	0.0178076	0.392949	1.18717e-07	1.18717e-07	1	0	0	1	0	0
AAATAT	3420	15459	6	219.576	235159360	150	344235777	92754	4.52018	15.5755	70.4038	44.9082	0.422423	0.269449	0.180807	1.79633e-06	1.79633e-06	1	0	0	1	0	0
AAATATACC	1	4	9	219.576	235159360	150	344235777	36	4	0.00455423	0.0182169	0.0116199	0.000163952	0.000104579	0.24	6.97197e-10	6.97197e-10	1	0	0	1	0	0
AAATATC	387	1688	7	219.576	235159360	150	344235777	11816	4.36176	1.76249	7.68754	4.90362	0.0538128	0.0343253	0.203549	2.28835e-07	2.28835e-07	1	0	0	1	0	0
AAATATT	468	2041	7	219.576	235159360	150	344235777	14287	4.36111	2.13138	9.29518	5.92908	0.0650663	0.0415035	0.203519	2.7669e-07	2.7669e-07	1	0	0	1	0	0
AAATC	255	1423	5	219.576	235159360	150	344235777	7115	5.58039	1.16133	6.48067	4.13379	0.0324033	0.020669	0.186013	1.37793e-07	1.37793e-07	1	0	0	1	0	0
AAATCC	1	4	6	219.576	235159360	150	344235777	24	4	0.00455423	0.0182169	0.0116199	0.000109302	6.97197e-05	0.16	4.64798e-10	4.64798e-10	1	0	0	1	0	0
AAATCG	18	72	6	219.576	235159360	150	344235777	432	4	0.0819761	0.327905	0.209159	0.00196743	0.00125495	0.16	8.36636e-09	8.36636e-09	1	0	0	1	0	0
AAATCT	493	2085	6	219.576	235159360	150	344235777	12510	4.22921	2.24524	9.49557	6.0569	0.0569734	0.0363414	0.169168	2.42276e-07	2.42276e-07	1	0	0	1	0	0
AAATG	377	2107	5	219.576	235159360	150	344235777	10535	5.58886	1.71694	9.59576	6.1208	0.0479788	0.030604	0.186295	2.04027e-07	2.04027e-07	1	0	0	1	0	0
AAATGAATC	1	4	9	219.576	235159360	150	344235777	36	4	0.00455423	0.0182169	0.0116199	0.000163952	0.000104579	0.24	6.97197e-10	6.97197e-10	1	0	0	1	0	0
AAATGATGCC	221	1888	10	219.576	235159360	150	344235777	18880	8.54299	1.00648	8.59839	5.48461	0.0859839	0.0548461	0.569532	3.65641e-07	3.65641e-07	1	0	0	1	1	0
AAATGC	235	1632	6	219.576	235159360	150	344235777	9792	6.94468	1.07024	7.4325	4.74094	0.044595	0.0284456	0.277787	1.89637e-07	1.89637e-07	1	0	0	1	0	0
AAATGCTT	96	450	8	219.576	235159360	150	344235777	3600	4.6875	0.437206	2.0494	1.30724	0.0163952	0.0104579	0.25	6.97197e-08	6.97197e-08	1	0	0	1	0	0
AAATGG	228	1057	6	219.576	235159360	150	344235777	6342	4.63596	1.03836	4.81382	3.07057	0.0288829	0.0184234	0.185439	1.22823e-07	1.22823e-07	1	0	0	1	0	0
AAATGGG	48	192	7	219.576	235159360	150	344235777	1344	4	0.218603	0.874412	0.557757	0.00612089	0.0039043	0.186667	2.60287e-08	2.60287e-08	1	0	0	1	0	0
AAATGGTGG	1	5	9	219.576	235159360	150	344235777	45	5	0.00455423	0.0227712	0.0145249	0.00020494	0.000130724	0.3	8.71496e-10	8.71496e-10	1	0	0	1	0	0
AAATGT	300	1727	6	219.576	235159360	150	344235777	10362	5.75667	1.36627	7.86516	5.01691	0.0471909	0.0301015	0.230267	2.00676e-07	2.00676e-07	1	0	0	1	0	0
AAATGTCT	66	321	8	219.576	235159360	150	344235777	2568	4.86364	0.300579	1.46191	0.9325	0.0116953	0.00746	0.259394	4.97334e-08	4.97334e-08	1	0	0	1	0	0
AAATGTG	78	312	7	219.576	235159360	150	344235777	2184	4	0.35523	1.42092	0.906356	0.00994644	0.00634449	0.186667	4.22966e-08	4.22966e-08	1	0	0	1	0	0
AAATGTT	92	389	7	219.576	235159360	150	344235777	2723	4.22826	0.418989	1.7716	1.13004	0.0124012	0.00791028	0.197319	5.27352e-08	5.27352e-08	1	0	0	1	0	0
AAATT	6527	38628	5	219.576	235159360	150	344235777	193140	5.91819	29.7255	175.921	112.214	0.879604	0.561069	0.197273	3.74046e-06	3.74046e-06	1	0	0	1	0	0
AAATTAG	90	600	7	219.576	235159360	150	344235777	4200	6.66667	0.409881	2.73254	1.74299	0.0191278	0.0122009	0.311111	8.13396e-08	8.13396e-08	1	0	0	1	0	0
AAATTAT	78	312	7	219.576	235159360	150	344235777	2184	4	0.35523	1.42092	0.906356	0.00994644	0.00634449	0.186667	4.22966e-08	4.22966e-08	1	0	0	1	0	0
AAATTC	554	2433	6	219.576	235159360	150	344235777	14598	4.3917	2.52304	11.0804	7.06783	0.0664827	0.042407	0.175668	2.82713e-07	2.82713e-07	1	0	0	1	0	0
AAATTCATT	73	351	9	219.576	235159360	150	344235777	3159	4.80822	0.332459	1.59853	1.01965	0.0143868	0.00917685	0.288493	6.1179e-08	6.1179e-08	1	0	0	1	0	0
AAATTCT	83	332	7	219.576	235159360	150	344235777	2324	4	0.378001	1.512	0.964455	0.010584	0.00675119	0.186667	4.50079e-08	4.50079e-08	1	0	0	1	0	0
AAATTCTG	2	8	8	219.576	235159360	150	344235777	64	4	0.00910846	0.0364338	0.0232399	0.000291471	0.000185919	0.213333	1.23946e-09	1.23946e-09	1	0	0	1	0	0
AAATTG	1075	4688	6	219.576	235159360	150	344235777	28128	4.36093	4.8958	21.3502	13.6186	0.128101	0.0817114	0.174437	5.44743e-07	5.44743e-07	1	0	0	1	0	0
AAATTGAAG	193	1085	9	219.576	235159360	150	344235777	9765	5.62176	0.878966	4.94134	3.15191	0.0444721	0.0283672	0.337306	1.89115e-07	1.89115e-07	1	0	0	1	0	0
AAATTGAG	67	302	8	219.576	235159360	150	344235777	2416	4.50746	0.305133	1.37538	0.877306	0.011003	0.00701845	0.240398	4.67896e-08	4.67896e-08	1	0	0	1	0	0
AAATTGATG	128	590	9	219.576	235159360	150	344235777	5310	4.60938	0.582942	2.687	1.71394	0.024183	0.0154255	0.276562	1.02836e-07	1.02836e-07	1	0	0	1	0	0
AAATTGC	19	76	7	219.576	235159360	150	344235777	532	4	0.0865304	0.346122	0.220779	0.00242285	0.00154545	0.186667	1.0303e-08	1.0303e-08	1	0	0	1	0	0
AAATTGT	122	488	7	219.576	235159360	150	344235777	3416	4	0.555616	2.22246	1.41763	0.0155573	0.00992343	0.186667	6.61562e-08	6.61562e-08	1	0	0	1	0	0
AAATTT	2230	9177	6	219.576	235159360	150	344235777	55062	4.11525	10.1559	41.7942	26.6591	0.250765	0.159954	0.16461	1.06636e-06	1.06636e-06	1	0	0	1	0	0
AAATTTATTAG	32	128	11	219.576	235159360	150	344235777	1408	4	0.145735	0.582942	0.371838	0.00641236	0.00409022	0.293333	2.72681e-08	2.72681e-08	1	0	0	1	0	0
AAATTTC	54	216	7	219.576	235159360	150	344235777	1512	4	0.245928	0.983714	0.627477	0.006886	0.00439234	0.186667	2.92823e-08	2.92823e-08	1	0	0	1	0	0
AAC	6562	63796	3	219.576	235159360	150	344235777	191388	9.72204	29.8849	290.542	185.326	0.871625	0.555979	0.194441	3.70653e-06	3.70653e-06	1	0	0	0	0	0
AACAACC	76	436	7	219.576	235159360	150	344235777	3052	5.73684	0.346122	1.98564	1.26657	0.0138995	0.00886602	0.267719	5.91068e-08	5.91068e-08	1	0	0	1	0	0
AACAACCTCCAACCC	169	853	15	219.576	235159360	150	344235777	12795	5.04734	0.769665	3.88476	2.47795	0.0582714	0.0371693	0.504734	2.47795e-07	2.47795e-07	1	0	0	1	1	0
AACAACGTC	122	535	9	219.576	235159360	150	344235777	4815	4.38525	0.555616	2.43651	1.55417	0.0219286	0.0139875	0.263115	9.325e-08	9.325e-08	1	0	0	1	0	0
AACAAG	96	393	6	219.576	235159360	150	344235777	2358	4.09375	0.437206	1.78981	1.14166	0.0107389	0.00684996	0.16375	4.56664e-08	4.56664e-08	1	0	0	1	0	0
AACAAGATCGCC	2	8	12	219.576	235159360	150	344235777	96	4	0.00910846	0.0364338	0.0232399	0.000437206	0.000278879	0.32	1.85919e-09	1.85919e-09	1	0	0	1	0	0
AACAAGC	3	12	7	219.576	235159360	150	344235777	84	4	0.0136627	0.0546508	0.0348598	0.000382555	0.000244019	0.186667	1.62679e-09	1.62679e-09	1	0	0	1	0	0
AACAAGG	48	192	7	219.576	235159360	150	344235777	1344	4	0.218603	0.874412	0.557757	0.00612089	0.0039043	0.186667	2.60287e-08	2.60287e-08	1	0	0	1	0	0
AACAAGT	74	296	7	219.576	235159360	150	344235777	2072	4	0.337013	1.34805	0.859876	0.00943637	0.00601913	0.186667	4.01275e-08	4.01275e-08	1	0	0	1	0	0
AACAAT	367	1638	6	219.576	235159360	150	344235777	9828	4.46322	1.6714	7.45983	4.75837	0.044759	0.0285502	0.178529	1.90335e-07	1.90335e-07	1	0	0	1	0	0
AACAC	80	400	5	219.576	235159360	150	344235777	2000	5	0.364338	1.82169	1.16199	0.00910846	0.00580997	0.166667	3.87331e-08	3.87331e-08	1	0	0	1	0	0
AACACTG	133	556	7	219.576	235159360	150	344235777	3892	4.18045	0.605713	2.53215	1.61517	0.0177251	0.0113062	0.195088	7.53747e-08	7.53747e-08	1	0	0	1	0	0
AACAGC	423	1694	6	219.576	235159360	150	344235777	10164	4.00473	1.92644	7.71487	4.92105	0.0462892	0.0295263	0.160189	1.96842e-07	1.96842e-07	1	0	0	1	0	0
AACAGCC	2	10	7	219.576	235159360	150	344235777	70	5	0.00910846	0.0455423	0.0290499	0.000318796	0.000203349	0.233333	1.35566e-09	1.35566e-09	1	0	0	1	0	0
AACAGCT	1	5	7	219.576	235159360	150	344235777	35	5	0.00455423	0.0227712	0.0145249	0.000159398	0.000101674	0.233333	6.7783e-10	6.7783e-10	1	0	0	1	0	0
AACAGG	114	456	6	219.576	235159360	150	344235777	2736	4	0.519182	2.07673	1.32467	0.0124604	0.00794804	0.16	5.29869e-08	5.29869e-08	1	0	0	1	0	0
AACAGT	125	500	6	219.576	235159360	150	344235777	3000	4	0.569279	2.27712	1.45249	0.0136627	0.00871496	0.16	5.80997e-08	5.80997e-08	1	0	0	1	0	0
AACAT	217	1266	5	219.576	235159360	150	344235777	6330	5.8341	0.988268	5.76566	3.67771	0.0288283	0.0183886	0.19447	1.2259e-07	1.2259e-07	1	0	0	1	0	0
AACATAC	71	351	7	219.576	235159360	150	344235777	2457	4.94366	0.32335	1.59853	1.01965	0.0111897	0.00713755	0.230704	4.75837e-08	4.75837e-08	1	0	0	1	0	0
AACATAG	105	506	7	219.576	235159360	150	344235777	3542	4.81905	0.478194	2.30444	1.46992	0.0161311	0.0102895	0.224889	6.85964e-08	6.85964e-08	1	0	0	1	0	0
AACATAGAT	3	14	9	219.576	235159360	150	344235777	126	4.66667	0.0136627	0.0637592	0.0406698	0.000573833	0.000366028	0.28	2.44019e-09	2.44019e-09	1	0	0	1	0	0
AACATAGC	212	891	8	219.576	235159360	150	344235777	7128	4.20283	0.965497	4.05782	2.58834	0.0324626	0.0207067	0.224151	1.38045e-07	1.38045e-07	1	0	0	1	0	0
AACATAT	150	600	7	219.576	235159360	150	344235777	4200	4	0.683135	2.73254	1.74299	0.0191278	0.0122009	0.186667	8.13396e-08	8.13396e-08	1	0	0	1	0	0
AACATC	343	1643	6	219.576	235159360	150	344235777	9858	4.79009	1.5621	7.4826	4.77289	0.0448956	0.0286373	0.191603	1.90916e-07	1.90916e-07	1	0	0	1	0	0
AACATT	320	1428	6	219.576	235159360	150	344235777	8568	4.4625	1.45735	6.50344	4.14832	0.0390206	0.0248899	0.1785	1.65933e-07	1.65933e-07	1	0	0	1	0	0
AACC	681	4622	4	219.576	235159360	150	344235777	18488	6.78708	3.10143	21.0497	13.4268	0.0841986	0.0537074	0.180989	3.58049e-07	3.58049e-07	1	0	0	0	0	0
AACCAATT	1	5	8	219.576	235159360	150	344235777	40	5	0.00455423	0.0227712	0.0145249	0.000182169	0.000116199	0.266667	7.74663e-10	7.74663e-10	1	0	0	1	0	0
AACCAC	2	8	6	219.576	235159360	150	344235777	48	4	0.00910846	0.0364338	0.0232399	0.000218603	0.000139439	0.16	9.29595e-10	9.29595e-10	1	0	0	1	0	0
AACCACCCT	1	4	9	219.576	235159360	150	344235777	36	4	0.00455423	0.0182169	0.0116199	0.000163952	0.000104579	0.24	6.97197e-10	6.97197e-10	1	0	0	1	0	0
AACCAG	135	540	6	219.576	235159360	150	344235777	3240	4	0.614821	2.45928	1.56869	0.0147557	0.00941215	0.16	6.27477e-08	6.27477e-08	1	0	0	1	0	0
AACCAT	6	42	6	219.576	235159360	150	344235777	252	7	0.0273254	0.191278	0.122009	0.00114767	0.000732056	0.28	4.88038e-09	4.88038e-09	1	0	0	1	0	0
AACCATC	72	290	7	219.576	235159360	150	344235777	2030	4.02778	0.327905	1.32073	0.842446	0.00924509	0.00589712	0.187963	3.93141e-08	3.93141e-08	1	0	0	1	0	0
AACCC	308	1755	5	219.576	235159360	150	344235777	8775	5.69805	1.4027	7.99267	5.09825	0.0399634	0.0254912	0.189935	1.69942e-07	1.69942e-07	1	0	0	1	0	0
AACCCC	54	237	6	219.576	235159360	150	344235777	1422	4.38889	0.245928	1.07935	0.688482	0.00647612	0.00413089	0.175556	2.75393e-08	2.75393e-08	1	0	0	1	0	0
AACCCCC	1	4	7	219.576	235159360	150	344235777	28	4	0.00455423	0.0182169	0.0116199	0.000127518	8.13396e-05	0.186667	5.42264e-10	5.42264e-10	1	0	0	1	0	0
AACCCG	5	29	6	219.576	235159360	150	344235777	174	5.8	0.0227712	0.132073	0.0842446	0.000792436	0.000505468	0.232	3.36978e-09	3.36978e-09	1	0	0	1	0	0
AACCCT	1	5	6	219.576	235159360	150	344235777	30	5	0.00455423	0.0227712	0.0145249	0.000136627	8.71496e-05	0.2	5.80997e-10	5.80997e-10	1	0	0	1	0	0
AACCGCC	1	4	7	219.576	235159360	150	344235777	28	4	0.00455423	0.0182169	0.0116199	0.000127518	8.13396e-05	0.186667	5.42264e-10	5.42264e-10	1	0	0	1	0	0
AACCT	264	1643	5	219.576	235159360	150	344235777	8215	6.22348	1.20232	7.4826	4.77289	0.037413	0.0238645	0.207449	1.59096e-07	1.59096e-07	1	0	0	1	0	0
AACCTAC	80	320	7	219.576	235159360	150	344235777	2240	4	0.364338	1.45735	0.929595	0.0102015	0.00650717	0.186667	4.33811e-08	4.33811e-08	1	0	0	1	0	0
AACCTC	157	642	6	219.576	235159360	150	344235777	3852	4.08917	0.715014	2.92382	1.865	0.0175429	0.01119	0.163567	7.46e-08	7.46e-08	1	0	0	1	0	0
AACCTCC	1	4	7	219.576	235159360	150	344235777	28	4	0.00455423	0.0182169	0.0116199	0.000127518	8.13396e-05	0.186667	5.42264e-10	5.42264e-10	1	0	0	1	0	0
AACCTCT	103	412	7	219.576	235159360	150	344235777	2884	4	0.469086	1.87634	1.19685	0.0131344	0.00837798	0.186667	5.58532e-08	5.58532e-08	1	0	0	1	0	0
AACCTG	100	400	6	219.576	235159360	150	344235777	2400	4	0.455423	1.82169	1.16199	0.0109302	0.00697197	0.16	4.64798e-08	4.64798e-08	1	0	0	1	0	0
AACCTT	133	532	6	219.576	235159360	150	344235777	3192	4	0.605713	2.42285	1.54545	0.0145371	0.00927271	0.16	6.18181e-08	6.18181e-08	1	0	0	1	0	0
AACG	454	3572	4	219.576	235159360	150	344235777	14288	7.86784	2.06762	16.2677	10.3766	0.0650708	0.0415064	0.209809	2.7671e-07	2.7671e-07	1	0	0	0	0	0
AACGAAT	90	360	7	219.576	235159360	150	344235777	2520	4	0.409881	1.63952	1.04579	0.0114767	0.00732056	0.186667	4.88038e-08	4.88038e-08	1	0	0	1	0	0
AACGAC	63	314	6	219.576	235159360	150	344235777	1884	4.98413	0.286917	1.43003	0.912166	0.00858017	0.00547299	0.199365	3.64866e-08	3.64866e-08	1	0	0	1	0	0
AACGAG	1	5	6	219.576	235159360	150	344235777	30	5	0.00455423	0.0227712	0.0145249	0.000136627	8.71496e-05	0.2	5.80997e-10	5.80997e-10	1	0	0	1	0	0
AACGAGCAAGAG	1	7	12	219.576	235159360	150	344235777	84	7	0.00455423	0.0318796	0.0203349	0.000382555	0.000244019	0.56	1.62679e-09	1.62679e-09	1	0	0	1	1	0
AACGAT	63	252	6	219.576	235159360	150	344235777	1512	4	0.286917	1.14767	0.732056	0.006886	0.00439234	0.16	2.92823e-08	2.92823e-08	1	0	0	1	0	0
AACGG	1	5	5	219.576	235159360	150	344235777	25	5	0.00455423	0.0227712	0.0145249	0.000113856	7.26246e-05	0.166667	4.84164e-10	4.84164e-10	1	0	0	1	0	0
AACGGG	117	603	6	219.576	235159360	150	344235777	3618	5.15385	0.532845	2.7462	1.75171	0.0164772	0.0105102	0.206154	7.00683e-08	7.00683e-08	1	0	0	1	0	0
AACGGT	193	824	6	219.576	235159360	150	344235777	4944	4.26943	0.878966	3.75269	2.39371	0.0225161	0.0143622	0.170777	9.57483e-08	9.57483e-08	1	0	0	1	0	0
AACGTAATGAT	157	869	11	219.576	235159360	150	344235777	9559	5.53503	0.715014	3.95763	2.52443	0.0435339	0.0277688	0.405902	1.85125e-07	1.85125e-07	1	0	0	1	0	0
AACGTG	1	4	6	219.576	235159360	150	344235777	24	4	0.00455423	0.0182169	0.0116199	0.000109302	6.97197e-05	0.16	4.64798e-10	4.64798e-10	1	0	0	1	0	0
AACGTGATC	97	457	9	219.576	235159360	150	344235777	4113	4.71134	0.44176	2.08128	1.32758	0.0187315	0.0119482	0.28268	7.96547e-08	7.96547e-08	1	0	0	1	0	0
AACT	1173	11198	4	219.576	235159360	150	344235777	44792	9.54646	5.34211	50.9983	32.53	0.203993	0.13012	0.254572	8.67467e-07	8.67467e-07	1	0	0	0	0	0
AACTAAT	77	308	7	219.576	235159360	150	344235777	2156	4	0.350676	1.4027	0.894736	0.00981892	0.00626315	0.186667	4.17543e-08	4.17543e-08	1	0	0	1	0	0
AACTAC	126	625	6	219.576	235159360	150	344235777	3750	4.96032	0.573833	2.84639	1.81562	0.0170784	0.0108937	0.198413	7.26246e-08	7.26246e-08	1	0	0	1	0	0
AACTAG	98	392	6	219.576	235159360	150	344235777	2352	4	0.446315	1.78526	1.13875	0.0107116	0.00683253	0.16	4.55502e-08	4.55502e-08	1	0	0	1	0	0
AACTAT	178	782	6	219.576	235159360	150	344235777	4692	4.39326	0.810653	3.56141	2.2717	0.0213684	0.0136302	0.17573	9.0868e-08	9.0868e-08	1	0	0	1	0	0
AACTATT	23	92	7	219.576	235159360	150	344235777	644	4	0.104747	0.418989	0.267259	0.00293292	0.00187081	0.186667	1.24721e-08	1.24721e-08	1	0	0	1	0	0
AACTCAT	1	10	7	219.576	235159360	150	344235777	70	10	0.00455423	0.0455423	0.0290499	0.000318796	0.000203349	0.466667	1.35566e-09	1.35566e-09	1	0	0	1	0	0
AACTCC	124	496	6	219.576	235159360	150	344235777	2976	4	0.564725	2.2589	1.44087	0.0135534	0.00864524	0.16	5.76349e-08	5.76349e-08	1	0	0	1	0	0
AACTCG	1	4	6	219.576	235159360	150	344235777	24	4	0.00455423	0.0182169	0.0116199	0.000109302	6.97197e-05	0.16	4.64798e-10	4.64798e-10	1	0	0	1	0	0
AACTCT	643	3036	6	219.576	235159360	150	344235777	18216	4.72162	2.92837	13.8266	8.81954	0.0829599	0.0529172	0.188865	3.52781e-07	3.52781e-07	1	0	0	1	0	0
AACTCTTCTC	1	4	10	219.576	235159360	150	344235777	40	4	0.00455423	0.0182169	0.0116199	0.000182169	0.000116199	0.266667	7.74663e-10	7.74663e-10	1	0	0	1	0	0
AACTG	673	3664	5	219.576	235159360	150	344235777	18320	5.44428	3.065	16.6867	10.6439	0.0834335	0.0532193	0.181476	3.54796e-07	3.54796e-07	1	0	0	1	0	0
AACTGC	5	22	6	219.576	235159360	150	344235777	132	4.4	0.0227712	0.100193	0.0639097	0.000601158	0.000383458	0.176	2.55639e-09	2.55639e-09	1	0	0	1	0	0
AACTGCC	2	15	7	219.576	235159360	150	344235777	105	7.5	0.00910846	0.0683135	0.0435748	0.000478194	0.000305023	0.35	2.03349e-09	2.03349e-09	1	0	0	1	0	0
AACTGCG	42	168	7	219.576	235159360	150	344235777	1176	4	0.191278	0.765111	0.488038	0.00535578	0.00341626	0.186667	2.27751e-08	2.27751e-08	1	0	0	1	0	0
AACTGCGCTAGCCGAAGAC	1	4	19	219.576	235159360	150	344235777	76	4	0.00455423	0.0182169	0.0116199	0.000346122	0.000220779	0.506667	1.47186e-09	1.47186e-09	1	0	0	1	1	0
AACTGG	138	552	6	219.576	235159360	150	344235777	3312	4	0.628484	2.51394	1.60355	0.0150836	0.00962131	0.16	6.41421e-08	6.41421e-08	1	0	0	1	0	0
AACTGGAG	77	360	8	219.576	235159360	150	344235777	2880	4.67532	0.350676	1.63952	1.04579	0.0131162	0.00836636	0.249351	5.57757e-08	5.57757e-08	1	0	0	1	0	0
AACTGGC	1	4	7	219.576	235159360	150	344235777	28	4	0.00455423	0.0182169	0.0116199	0.000127518	8.13396e-05	0.186667	5.42264e-10	5.42264e-10	1	0	0	1	0	0
AACTGGCGC	3	14	9	219.576	235159360	150	344235777	126	4.66667	0.0136627	0.0637592	0.0406698	0.000573833	0.000366028	0.28	2.44019e-09	2.44019e-09	1	0	0	1	0	0
AACTT	184	1115	5	219.576	235159360	150	344235777	5575	6.05978	0.837978	5.07797	3.23906	0.0253898	0.0161953	0.201993	1.07969e-07	1.07969e-07	1	0	0	1	0	0
AACTTAC	95	380	7	219.576	235159360	150	344235777	2660	4	0.432652	1.73061	1.10389	0.0121143	0.00772726	0.186667	5.15151e-08	5.15151e-08	1	0	0	1	0	0
AACTTAGAGGACTC	1	9	14	219.576	235159360	150	344235777	126	9	0.00455423	0.0409881	0.0261449	0.000573833	0.000366028	0.84	2.44019e-09	2.44019e-09	1	0	0	1	1	0
AACTTC	369	1567	6	219.576	235159360	150	344235777	9402	4.24661	1.68051	7.13648	4.55211	0.0428189	0.0273127	0.169864	1.82085e-07	1.82085e-07	1	0	0	1	0	0
AACTTCC	145	765	7	219.576	235159360	150	344235777	5355	5.27586	0.660363	3.48399	2.22231	0.0243879	0.0155562	0.246207	1.03708e-07	1.03708e-07	1	0	0	1	0	0
AACTTCT	173	764	7	219.576	235159360	150	344235777	5348	4.41618	0.787882	3.47943	2.21941	0.024356	0.0155359	0.206089	1.03572e-07	1.03572e-07	1	0	0	1	0	0
AACTTG	96	437	6	219.576	235159360	150	344235777	2622	4.55208	0.437206	1.9902	1.26948	0.0119412	0.00761687	0.182083	5.07791e-08	5.07791e-08	1	0	0	1	0	0
AAG	35011	386177	3	219.576	235159360	150	344235777	1158531	11.0302	159.448	1758.74	1121.84	5.27622	3.36552	0.220603	2.24368e-05	2.24368e-05	1	1	0	0	0	0
AAGAAGC	2	10	7	219.576	235159360	150	344235777	70	5	0.00910846	0.0455423	0.0290499	0.000318796	0.000203349	0.233333	1.35566e-09	1.35566e-09	1	0	0	1	0	0
AAGAAGGAG	1	6	9	219.576	235159360	150	344235777	54	6	0.00455423	0.0273254	0.0174299	0.000245928	0.000156869	0.36	1.04579e-09	1.04579e-09	1	0	0	1	0	0
AAGAAGGAGAG	1	4	11	219.576	235159360	150	344235777	44	4	0.00455423	0.0182169	0.0116199	0.000200386	0.000127819	0.293333	8.52129e-10	8.52129e-10	1	0	0	1	0	0
AAGAAT	558	2677	6	219.576	235159360	150	344235777	16062	4.79749	2.54126	12.1917	7.77665	0.07315	0.0466599	0.1919	3.11066e-07	3.11066e-07	1	0	0	1	0	0
AAGAATG	65	285	7	219.576	235159360	150	344235777	1995	4.38462	0.296025	1.29796	0.827921	0.00908569	0.00579545	0.204615	3.86363e-08	3.86363e-08	1	0	0	1	0	0
AAGAATTCAGAC	1	9	12	219.576	235159360	150	344235777	108	9	0.00455423	0.0409881	0.0261449	0.000491857	0.000313738	0.72	2.09159e-09	2.09159e-09	1	0	0	1	1	0
AAGAC	238	1371	5	219.576	235159360	150	344235777	6855	5.7605	1.08391	6.24385	3.98274	0.0312192	0.0199137	0.192017	1.32758e-07	1.32758e-07	1	0	0	1	0	0
AAGACC	89	356	6	219.576	235159360	150	344235777	2136	4	0.405327	1.62131	1.03417	0.00972784	0.00620505	0.16	4.1367e-08	4.1367e-08	1	0	0	1	0	0
AAGACG	465	2560	6	219.576	235159360	150	344235777	15360	5.50538	2.11772	11.6588	7.43676	0.069953	0.0446206	0.220215	2.97471e-07	2.97471e-07	1	0	0	1	0	0
AAGACGAATATTACG	98	404	15	219.576	235159360	150	344235777	6060	4.12245	0.446315	1.83991	1.17361	0.0275986	0.0176042	0.412245	1.17361e-07	1.17361e-07	1	0	0	1	0	0
AAGACGAGCTGGTGGTAG	2	10	18	219.576	235159360	150	344235777	180	5	0.00910846	0.0455423	0.0290499	0.000819761	0.000522897	0.6	3.48598e-09	3.48598e-09	1	0	0	1	1	0
AAGACT	63	252	6	219.576	235159360	150	344235777	1512	4	0.286917	1.14767	0.732056	0.006886	0.00439234	0.16	2.92823e-08	2.92823e-08	1	0	0	1	0	0
AAGAG	913	6078	5	219.576	235159360	150	344235777	30390	6.65717	4.15801	27.6806	17.6565	0.138403	0.0882825	0.221906	5.8855e-07	5.8855e-07	1	0	0	1	0	0
AAGAGAG	175	764	7	219.576	235159360	150	344235777	5348	4.36571	0.79699	3.47943	2.21941	0.024356	0.0155359	0.203733	1.03572e-07	1.03572e-07	1	0	0	1	0	0
AAGAGC	107	428	6	219.576	235159360	150	344235777	2568	4	0.487303	1.94921	1.24333	0.0116953	0.00746	0.16	4.97334e-08	4.97334e-08	1	0	0	1	0	0
AAGAGCC	53	212	7	219.576	235159360	150	344235777	1484	4	0.241374	0.965497	0.615857	0.00675848	0.004311	0.186667	2.874e-08	2.874e-08	1	0	0	1	0	0
AAGAGG	1504	6651	6	219.576	235159360	150	344235777	39906	4.42221	6.84956	30.2902	19.3211	0.181741	0.115926	0.176888	7.72842e-07	7.72842e-07	1	0	0	1	0	0
AAGAGGC	99	454	7	219.576	235159360	150	344235777	3178	4.58586	0.450869	2.06762	1.31886	0.0144733	0.00923204	0.214007	6.1547e-08	6.1547e-08	1	0	0	1	0	0
AAGAGGG	40	160	7	219.576	235159360	150	344235777	1120	4	0.182169	0.728677	0.464798	0.00510074	0.00325358	0.186667	2.16906e-08	2.16906e-08	1	0	0	1	0	0
AAGAGT	116	560	6	219.576	235159360	150	344235777	3360	4.82759	0.528291	2.55037	1.62679	0.0153022	0.00976075	0.193103	6.50717e-08	6.50717e-08	1	0	0	1	0	0
AAGAT	273	1532	5	219.576	235159360	150	344235777	7660	5.61172	1.2433	6.97708	4.45044	0.0348854	0.0222522	0.187057	1.48348e-07	1.48348e-07	1	0	0	1	0	0
AAGATAG	137	582	7	219.576	235159360	150	344235777	4074	4.24818	0.62393	2.65056	1.6907	0.0185539	0.0118349	0.198248	7.88994e-08	7.88994e-08	1	0	0	1	0	0
AAGATATTAT	101	422	10	219.576	235159360	150	344235777	4220	4.17822	0.459977	1.92189	1.2259	0.0192189	0.012259	0.278548	8.17269e-08	8.17269e-08	1	0	0	1	0	0
AAGATC	491	2042	6	219.576	235159360	150	344235777	12252	4.15886	2.23613	9.29974	5.93198	0.0557984	0.0355919	0.166354	2.37279e-07	2.37279e-07	1	0	0	1	0	0
AAGATG	1049	4879	6	219.576	235159360	150	344235777	29274	4.6511	4.77739	22.2201	14.1734	0.133321	0.0850406	0.186044	5.66937e-07	5.66937e-07	1	0	0	1	0	0
AAGATT	485	2164	6	219.576	235159360	150	344235777	12984	4.46186	2.2088	9.85535	6.28639	0.0591321	0.0377183	0.178474	2.51456e-07	2.51456e-07	1	0	0	1	0	0
AAGATTG	61	304	7	219.576	235159360	150	344235777	2128	4.98361	0.277808	1.38449	0.883116	0.0096914	0.00618181	0.232568	4.12121e-08	4.12121e-08	1	0	0	1	0	0
AAGC	362	2661	4	219.576	235159360	150	344235777	10644	7.35083	1.64863	12.1188	7.73017	0.0484752	0.0309207	0.196022	2.06138e-07	2.06138e-07	1	0	0	0	0	0
AAGCAAT	98	392	7	219.576	235159360	150	344235777	2744	4	0.446315	1.78526	1.13875	0.0124968	0.00797128	0.186667	5.31419e-08	5.31419e-08	1	0	0	1	0	0
AAGCAG	91	433	6	219.576	235159360	150	344235777	2598	4.75824	0.414435	1.97198	1.25786	0.0118319	0.00754715	0.19033	5.03144e-08	5.03144e-08	1	0	0	1	0	0
AAGCAGCAG	79	370	9	219.576	235159360	150	344235777	3330	4.68354	0.359784	1.68507	1.07484	0.0151656	0.0096736	0.281013	6.44907e-08	6.44907e-08	1	0	0	1	0	0
AAGCAGCG	2	10	8	219.576	235159360	150	344235777	80	5	0.00910846	0.0455423	0.0290499	0.000364338	0.000232399	0.266667	1.54933e-09	1.54933e-09	1	0	0	1	0	0
AAGCAGT	66	264	7	219.576	235159360	150	344235777	1848	4	0.300579	1.20232	0.766916	0.00841622	0.00536841	0.186667	3.57894e-08	3.57894e-08	1	0	0	1	0	0
AAGCAT	376	2683	6	219.576	235159360	150	344235777	16098	7.13564	1.71239	12.219	7.79408	0.073314	0.0467645	0.285426	3.11763e-07	3.11763e-07	1	0	0	1	0	0
AAGCC	107	571	5	219.576	235159360	150	344235777	2855	5.33645	0.487303	2.60047	1.65875	0.0130023	0.00829373	0.177882	5.52916e-08	5.52916e-08	1	0	0	1	0	0
AAGCCT	1	4	6	219.576	235159360	150	344235777	24	4	0.00455423	0.0182169	0.0116199	0.000109302	6.97197e-05	0.16	4.64798e-10	4.64798e-10	1	0	0	1	0	0
AAGCGAG	230	987	7	219.576	235159360	150	344235777	6909	4.2913	1.04747	4.49503	2.86722	0.0314652	0.0200705	0.200261	1.33804e-07	1.33804e-07	1	0	0	1	0	0
AAGCTCC	1	4	7	219.576	235159360	150	344235777	28	4	0.00455423	0.0182169	0.0116199	0.000127518	8.13396e-05	0.186667	5.42264e-10	5.42264e-10	1	0	0	1	0	0
AAGG	2774	19672	4	219.576	235159360	150	344235777	78688	7.09156	12.6334	89.5908	57.1469	0.358363	0.228588	0.189108	1.52392e-06	1.52392e-06	1	0	0	0	0	0
AAGGAAT	82	328	7	219.576	235159360	150	344235777	2296	4	0.373447	1.49379	0.952835	0.0104565	0.00666985	0.186667	4.44656e-08	4.44656e-08	1	0	0	1	0	0
AAGGACGAG	2	11	9	219.576	235159360	150	344235777	99	5.5	0.00910846	0.0500965	0.0319548	0.000450869	0.000287594	0.33	1.91729e-09	1.91729e-09	1	0	0	1	0	0
AAGGAG	291	1626	6	219.576	235159360	150	344235777	9756	5.58763	1.32528	7.40518	4.72351	0.0444311	0.028341	0.223505	1.8894e-07	1.8894e-07	1	0	0	1	0	0
AAGGAGAGGAT	1	6	11	219.576	235159360	150	344235777	66	6	0.00455423	0.0273254	0.0174299	0.000300579	0.000191729	0.44	1.27819e-09	1.27819e-09	1	0	0	1	0	0
AAGGAGG	37	148	7	219.576	235159360	150	344235777	1036	4	0.168507	0.674026	0.429938	0.00471818	0.00300957	0.186667	2.00638e-08	2.00638e-08	1	0	0	1	0	0
AAGGAGGACAAGTCGACC	1	5	18	219.576	235159360	150	344235777	90	5	0.00455423	0.0227712	0.0145249	0.000409881	0.000261449	0.6	1.74299e-09	1.74299e-09	1	0	0	1	1	0
AAGGAT	551	2755	6	219.576	235159360	150	344235777	16530	5	2.50938	12.5469	8.00324	0.0752814	0.0480194	0.2	3.20129e-07	3.20129e-07	1	0	0	1	0	0
AAGGATG	103	412	7	219.576	235159360	150	344235777	2884	4	0.469086	1.87634	1.19685	0.0131344	0.00837798	0.186667	5.58532e-08	5.58532e-08	1	0	0	1	0	0
AAGGC	73	365	5	219.576	235159360	150	344235777	1825	5	0.332459	1.66229	1.06032	0.00831147	0.0053016	0.166667	3.5344e-08	3.5344e-08	1	0	0	1	0	0
AAGGCAC	2	8	7	219.576	235159360	150	344235777	56	4	0.00910846	0.0364338	0.0232399	0.000255037	0.000162679	0.186667	1.08453e-09	1.08453e-09	1	0	0	1	0	0
AAGGCG	162	648	6	219.576	235159360	150	344235777	3888	4	0.737785	2.95114	1.88243	0.0177068	0.0112946	0.16	7.52972e-08	7.52972e-08	1	0	0	1	0	0
AAGGCTC	1	5	7	219.576	235159360	150	344235777	35	5	0.00455423	0.0227712	0.0145249	0.000159398	0.000101674	0.233333	6.7783e-10	6.7783e-10	1	0	0	1	0	0
AAGGG	1	7	5	219.576	235159360	150	344235777	35	7	0.00455423	0.0318796	0.0203349	0.000159398	0.000101674	0.233333	6.7783e-10	6.7783e-10	1	0	0	1	0	0
AAGGGAG	1	5	7	219.576	235159360	150	344235777	35	5	0.00455423	0.0227712	0.0145249	0.000159398	0.000101674	0.233333	6.7783e-10	6.7783e-10	1	0	0	1	0	0
AAGGGG	2	8	6	219.576	235159360	150	344235777	48	4	0.00910846	0.0364338	0.0232399	0.000218603	0.000139439	0.16	9.29595e-10	9.29595e-10	1	0	0	1	0	0
AAGGGT	198	1205	6	219.576	235159360	150	344235777	7230	6.08586	0.901738	5.48785	3.50051	0.0329271	0.021003	0.243434	1.4002e-07	1.4002e-07	1	0	0	1	0	0
AAGGT	252	1260	5	219.576	235159360	150	344235777	6300	5	1.14767	5.73833	3.66028	0.0286917	0.0183014	0.166667	1.22009e-07	1.22009e-07	1	0	0	1	0	0
AAGGTAG	435	1979	7	219.576	235159360	150	344235777	13853	4.54943	1.98109	9.01282	5.74897	0.0630898	0.0402428	0.212307	2.68285e-07	2.68285e-07	1	0	0	1	0	0
AAGGTAT	143	572	7	219.576	235159360	150	344235777	4004	4	0.651255	2.60502	1.66165	0.0182351	0.0116316	0.186667	7.75438e-08	7.75438e-08	1	0	0	1	0	0
AAGGTG	122	490	6	219.576	235159360	150	344235777	2940	4.01639	0.555616	2.23157	1.42344	0.0133894	0.00854066	0.160656	5.69377e-08	5.69377e-08	1	0	0	1	0	0
AAGT	717	5305	4	219.576	235159360	150	344235777	21220	7.39888	3.26538	24.1602	15.4109	0.0966408	0.0616438	0.197304	4.10959e-07	4.10959e-07	1	0	0	0	0	0
AAGTAAT	120	563	7	219.576	235159360	150	344235777	3941	4.69167	0.546508	2.56403	1.63551	0.0179482	0.0114485	0.218944	7.63237e-08	7.63237e-08	1	0	0	1	0	0
AAGTACC	78	312	7	219.576	235159360	150	344235777	2184	4	0.35523	1.42092	0.906356	0.00994644	0.00634449	0.186667	4.22966e-08	4.22966e-08	1	0	0	1	0	0
AAGTAG	83	332	6	219.576	235159360	150	344235777	1992	4	0.378001	1.512	0.964455	0.00907203	0.00578673	0.16	3.85782e-08	3.85782e-08	1	0	0	1	0	0
AAGTAT	171	684	6	219.576	235159360	150	344235777	4104	4	0.778773	3.11509	1.98701	0.0186906	0.0119221	0.16	7.94804e-08	7.94804e-08	1	0	0	1	0	0
AAGTATC	207	1014	7	219.576	235159360	150	344235777	7098	4.89855	0.942726	4.61799	2.94566	0.0323259	0.0206196	0.228599	1.37464e-07	1.37464e-07	1	0	0	1	0	0
AAGTATGT	136	585	8	219.576	235159360	150	344235777	4680	4.30147	0.619375	2.66422	1.69942	0.0213138	0.0135953	0.229412	9.06356e-08	9.06356e-08	1	0	0	1	0	0
AAGTCG	68	272	6	219.576	235159360	150	344235777	1632	4	0.309688	1.23875	0.790156	0.0074325	0.00474094	0.16	3.16062e-08	3.16062e-08	1	0	0	1	0	0
AAGTCT	72	404	6	219.576	235159360	150	344235777	2424	5.61111	0.327905	1.83991	1.17361	0.0110395	0.00704169	0.224444	4.69446e-08	4.69446e-08	1	0	0	1	0	0
AAGTCTC	59	236	7	219.576	235159360	150	344235777	1652	4	0.2687	1.0748	0.685577	0.00752359	0.00479904	0.186667	3.19936e-08	3.19936e-08	1	0	0	1	0	0
AAGTG	505	3015	5	219.576	235159360	150	344235777	15075	5.9703	2.29989	13.731	8.75853	0.068655	0.0437927	0.19901	2.91951e-07	2.91951e-07	1	0	0	1	0	0
AAGTGAG	56	224	7	219.576	235159360	150	344235777	1568	4	0.255037	1.02015	0.650717	0.00714103	0.00455502	0.186667	3.03668e-08	3.03668e-08	1	0	0	1	0	0
AAGTGAT	178	712	7	219.576	235159360	150	344235777	4984	4	0.810653	3.24261	2.06835	0.0226983	0.0144784	0.186667	9.6523e-08	9.6523e-08	1	0	0	1	0	0
AAGTGC	1	4	6	219.576	235159360	150	344235777	24	4	0.00455423	0.0182169	0.0116199	0.000109302	6.97197e-05	0.16	4.64798e-10	4.64798e-10	1	0	0	1	0	0
AAGTGG	289	1238	6	219.576	235159360	150	344235777	7428	4.28374	1.31617	5.63814	3.59637	0.0338288	0.0215782	0.171349	1.43855e-07	1.43855e-07	1	0	0	1	0	0
AAGTGTG	87	361	7	219.576	235159360	150	344235777	2527	4.14943	0.396218	1.64408	1.0487	0.0115085	0.0073409	0.19364	4.89393e-08	4.89393e-08	1	0	0	1	0	0
AAGTGTGTATTC	2	8	12	219.576	235159360	150	344235777	96	4	0.00910846	0.0364338	0.0232399	0.000437206	0.000278879	0.32	1.85919e-09	1.85919e-09	1	0	0	1	0	0
AAT	196524	2083798	3	219.576	235159360	150	344235777	6251394	10.6033	895.016	9490.1	6053.4	28.4703	18.1602	0.212065	0.000121068	0.000121068	1	1	1	0	0	0
AATAATC	144	576	7	219.576	235159360	150	344235777	4032	4	0.655809	2.62324	1.67327	0.0183627	0.0117129	0.186667	7.8086e-08	7.8086e-08	1	0	0	1	0	0
AATAATGT	465	2611	8	219.576	235159360	150	344235777	20888	5.61505	2.11772	11.8911	7.58492	0.0951288	0.0606793	0.29947	4.04529e-07	4.04529e-07	1	0	0	1	0	0
AATAATT	325	1382	7	219.576	235159360	150	344235777	9674	4.25231	1.48012	6.29395	4.01469	0.0440576	0.0281028	0.198441	1.87352e-07	1.87352e-07	1	0	0	1	0	0
AATAC	658	3672	5	219.576	235159360	150	344235777	18360	5.58055	2.99668	16.7231	10.6671	0.0836157	0.0533355	0.186018	3.5557e-07	3.5557e-07	1	0	0	1	0	0
AATACAG	53	212	7	219.576	235159360	150	344235777	1484	4	0.241374	0.965497	0.615857	0.00675848	0.004311	0.186667	2.874e-08	2.874e-08	1	0	0	1	0	0
AATACAT	170	680	7	219.576	235159360	150	344235777	4760	4	0.774219	3.09688	1.97539	0.0216781	0.0138277	0.186667	9.21849e-08	9.21849e-08	1	0	0	1	0	0
AATACC	282	1362	6	219.576	235159360	150	344235777	8172	4.82979	1.28429	6.20286	3.95659	0.0372172	0.0237395	0.193191	1.58264e-07	1.58264e-07	1	0	0	1	0	0
AATACG	330	1725	6	219.576	235159360	150	344235777	10350	5.22727	1.5029	7.85605	5.0111	0.0471363	0.0300666	0.209091	2.00444e-07	2.00444e-07	1	0	0	1	0	0
AATACT	437	1980	6	219.576	235159360	150	344235777	11880	4.53089	1.9902	9.01738	5.75187	0.0541043	0.0345112	0.181236	2.30075e-07	2.30075e-07	1	0	0	1	0	0
AATACTG	126	504	7	219.576	235159360	150	344235777	3528	4	0.573833	2.29533	1.46411	0.0160673	0.0102488	0.186667	6.83253e-08	6.83253e-08	1	0	0	1	0	0
AATAG	83913	703849	5	219.576	235159360	150	344235777	3519245	8.38784	382.159	3205.49	2044.67	16.0275	10.2234	0.279595	6.81557e-05	6.81557e-05	1	1	1	1	0	0
AATAGAT	157	698	7	219.576	235159360	150	344235777	4886	4.44586	0.715014	3.17885	2.02768	0.022252	0.0141938	0.207473	9.46251e-08	9.46251e-08	1	0	0	1	0	0
AATAGC	264	1103	6	219.576	235159360	150	344235777	6618	4.17803	1.20232	5.02332	3.2042	0.0301399	0.0192252	0.167121	1.28168e-07	1.28168e-07	1	0	0	1	0	0
AATAGG	318	1999	6	219.576	235159360	150	344235777	11994	6.28616	1.44825	9.10391	5.80707	0.0546234	0.0348424	0.251447	2.32283e-07	2.32283e-07	1	0	0	1	0	0
AATAGGG	1	5	7	219.576	235159360	150	344235777	35	5	0.00455423	0.0227712	0.0145249	0.000159398	0.000101674	0.233333	6.7783e-10	6.7783e-10	1	0	0	1	0	0
AATAGT	400	1928	6	219.576	235159360	150	344235777	11568	4.82	1.82169	8.78056	5.60081	0.0526833	0.0336049	0.1928	2.24032e-07	2.24032e-07	1	0	0	1	0	0
AATAT	7969	45133	5	219.576	235159360	150	344235777	225665	5.66357	36.2927	205.546	131.111	1.02773	0.655554	0.188786	4.37036e-06	4.37036e-06	1	0	0	1	0	0
AATATAC	234	970	7	219.576	235159360	150	344235777	6790	4.1453	1.06569	4.4176	2.81784	0.0309232	0.0197249	0.193447	1.31499e-07	1.31499e-07	1	0	0	1	0	0
AATATACTG	97	426	9	219.576	235159360	150	344235777	3834	4.39175	0.44176	1.9401	1.23752	0.0174609	0.0111377	0.263505	7.42514e-08	7.42514e-08	1	0	0	1	0	0
AATATAG	303	1361	7	219.576	235159360	150	344235777	9527	4.49175	1.37993	6.19831	3.95369	0.0433882	0.0276758	0.209615	1.84505e-07	1.84505e-07	1	0	0	1	0	0
AATATAGTG	105	424	9	219.576	235159360	150	344235777	3816	4.0381	0.478194	1.93099	1.23171	0.0173789	0.0110854	0.242286	7.39028e-08	7.39028e-08	1	0	0	1	0	0
AATATAT	550	2229	7	219.576	235159360	150	344235777	15603	4.05273	2.50483	10.1514	6.47521	0.0710597	0.0453265	0.189127	3.02177e-07	3.02177e-07	1	0	0	1	0	0
AATATC	687	3317	6	219.576	235159360	150	344235777	19902	4.82824	3.12876	15.1064	9.63584	0.0906383	0.057815	0.19313	3.85433e-07	3.85433e-07	1	0	0	1	0	0
AATATCT	78	376	7	219.576	235159360	150	344235777	2632	4.82051	0.35523	1.71239	1.09227	0.0119867	0.00764592	0.224957	5.09728e-08	5.09728e-08	1	0	0	1	0	0
AATATG	280	1246	6	219.576	235159360	150	344235777	7476	4.45	1.27518	5.67457	3.61961	0.0340474	0.0217177	0.178	1.44784e-07	1.44784e-07	1	0	0	1	0	0
AATATT	1211	5142	6	219.576	235159360	150	344235777	30852	4.24608	5.51517	23.4179	14.9374	0.140507	0.0896246	0.169843	5.97497e-07	5.97497e-07	1	0	0	1	0	0
AATATTC	163	743	7	219.576	235159360	150	344235777	5201	4.55828	0.74234	3.38379	2.1584	0.0236866	0.0151088	0.21272	1.00726e-07	1.00726e-07	1	0	0	1	0	0
AATC	2083	17619	4	219.576	235159360	150	344235777	70476	8.45847	9.48646	80.241	51.1829	0.320964	0.204732	0.225559	1.36488e-06	1.36488e-06	1	0	0	0	0	0
AATCACGC	3	18	8	219.576	235159360	150	344235777	144	6	0.0136627	0.0819761	0.0522897	0.000655809	0.000418318	0.32	2.78879e-09	2.78879e-09	1	0	0	1	0	0
AATCAG	486	2317	6	219.576	235159360	150	344235777	13902	4.76749	2.21336	10.5522	6.73085	0.0633129	0.0403851	0.1907	2.69234e-07	2.69234e-07	1	0	0	1	0	0
AATCAT	323	1758	6	219.576	235159360	150	344235777	10548	5.44272	1.47102	8.00634	5.10696	0.048038	0.0306418	0.217709	2.04279e-07	2.04279e-07	1	0	0	1	0	0
AATCATT	69	276	7	219.576	235159360	150	344235777	1932	4	0.314242	1.25697	0.801776	0.00879877	0.00561243	0.186667	3.74162e-08	3.74162e-08	1	0	0	1	0	0
AATCC	46	233	5	219.576	235159360	150	344235777	1165	5.06522	0.209495	1.06114	0.676862	0.00530568	0.00338431	0.168841	2.25621e-08	2.25621e-08	1	0	0	1	0	0
AATCCC	52	302	6	219.576	235159360	150	344235777	1812	5.80769	0.23682	1.37538	0.877306	0.00825227	0.00526383	0.232308	3.50922e-08	3.50922e-08	1	0	0	1	0	0
AATCCCC	2	8	7	219.576	235159360	150	344235777	56	4	0.00910846	0.0364338	0.0232399	0.000255037	0.000162679	0.186667	1.08453e-09	1.08453e-09	1	0	0	1	0	0
AATCCCG	6	36	7	219.576	235159360	150	344235777	252	6	0.0273254	0.163952	0.104579	0.00114767	0.000732056	0.28	4.88038e-09	4.88038e-09	1	0	0	1	0	0
AATCCCT	2	12	7	219.576	235159360	150	344235777	84	6	0.00910846	0.0546508	0.0348598	0.000382555	0.000244019	0.28	1.62679e-09	1.62679e-09	1	0	0	1	0	0
AATCCTG	3	19	7	219.576	235159360	150	344235777	133	6.33333	0.0136627	0.0865304	0.0551947	0.000605713	0.000386363	0.295556	2.57575e-09	2.57575e-09	1	0	0	1	0	0
AATCG	49	288	5	219.576	235159360	150	344235777	1440	5.87755	0.223157	1.31162	0.836636	0.00655809	0.00418318	0.195918	2.78879e-08	2.78879e-08	1	0	0	1	0	0
AATCGCCG	2	8	8	219.576	235159360	150	344235777	64	4	0.00910846	0.0364338	0.0232399	0.000291471	0.000185919	0.213333	1.23946e-09	1.23946e-09	1	0	0	1	0	0
AATCGCGGTG	116	538	10	219.576	235159360	150	344235777	5380	4.63793	0.528291	2.45018	1.56288	0.0245018	0.0156288	0.309195	1.04192e-07	1.04192e-07	1	0	0	1	0	0
AATCGCTCTAT	1	6	11	219.576	235159360	150	344235777	66	6	0.00455423	0.0273254	0.0174299	0.000300579	0.000191729	0.44	1.27819e-09	1.27819e-09	1	0	0	1	0	0
AATCGG	332	1328	6	219.576	235159360	150	344235777	7968	4	1.512	6.04802	3.85782	0.0362881	0.0231469	0.16	1.54313e-07	1.54313e-07	1	0	0	1	0	0
AATCGGG	9	42	7	219.576	235159360	150	344235777	294	4.66667	0.0409881	0.191278	0.122009	0.00133894	0.000854066	0.217778	5.69377e-09	5.69377e-09	1	0	0	1	0	0
AATCGTG	176	704	7	219.576	235159360	150	344235777	4928	4	0.801545	3.20618	2.04511	0.0224432	0.0143158	0.186667	9.54385e-08	9.54385e-08	1	0	0	1	0	0
AATCT	778	4880	5	219.576	235159360	150	344235777	24400	6.27249	3.54319	22.2246	14.1763	0.111123	0.0708817	0.209083	4.72544e-07	4.72544e-07	1	0	0	1	0	0
AATCTAG	17	68	7	219.576	235159360	150	344235777	476	4	0.0774219	0.309688	0.197539	0.00216781	0.00138277	0.186667	9.21849e-09	9.21849e-09	1	0	0	1	0	0
AATCTAT	110	440	7	219.576	235159360	150	344235777	3080	4	0.500965	2.00386	1.27819	0.014027	0.00894736	0.186667	5.9649e-08	5.9649e-08	1	0	0	1	0	0
AATCTCTG	1	4	8	219.576	235159360	150	344235777	32	4	0.00455423	0.0182169	0.0116199	0.000145735	9.29595e-05	0.213333	6.1973e-10	6.1973e-10	1	0	0	1	0	0
AATCTG	161	758	6	219.576	235159360	150	344235777	4548	4.70807	0.733231	3.45211	2.20198	0.0207126	0.0132119	0.188323	8.80792e-08	8.80792e-08	1	0	0	1	0	0
AATG	2469	17443	4	219.576	235159360	150	344235777	69772	7.0648	11.2444	79.4394	50.6717	0.317758	0.202687	0.188395	1.35124e-06	1.35124e-06	1	0	0	0	0	0
AATGAC	70	280	6	219.576	235159360	150	344235777	1680	4	0.318796	1.27518	0.813396	0.00765111	0.00488038	0.16	3.25358e-08	3.25358e-08	1	0	0	1	0	0
AATGACT	109	436	7	219.576	235159360	150	344235777	3052	4	0.496411	1.98564	1.26657	0.0138995	0.00886602	0.186667	5.91068e-08	5.91068e-08	1	0	0	1	0	0
AATGAG	405	1620	6	219.576	235159360	150	344235777	9720	4	1.84446	7.37785	4.70608	0.0442671	0.0282365	0.16	1.88243e-07	1.88243e-07	1	0	0	1	0	0
AATGAGT	190	760	7	219.576	235159360	150	344235777	5320	4	0.865304	3.46122	2.20779	0.0242285	0.0154545	0.186667	1.0303e-07	1.0303e-07	1	0	0	1	0	0
AATGAT	894	4247	6	219.576	235159360	150	344235777	25482	4.75056	4.07148	19.3418	12.3375	0.116051	0.0740248	0.190022	4.93499e-07	4.93499e-07	1	0	0	1	0	0
AATGATC	96	384	7	219.576	235159360	150	344235777	2688	4	0.437206	1.74882	1.11551	0.0122418	0.0078086	0.186667	5.20573e-08	5.20573e-08	1	0	0	1	0	0
AATGC	249	1598	5	219.576	235159360	150	344235777	7990	6.41767	1.134	7.27766	4.64217	0.0363883	0.0232108	0.213922	1.54739e-07	1.54739e-07	1	0	0	1	0	0
AATGCAC	97	388	7	219.576	235159360	150	344235777	2716	4	0.44176	1.76704	1.12713	0.0123693	0.00788994	0.186667	5.25996e-08	5.25996e-08	1	0	0	1	0	0
AATGCC	219	972	6	219.576	235159360	150	344235777	5832	4.43836	0.997376	4.42671	2.82365	0.0265603	0.0169419	0.177534	1.12946e-07	1.12946e-07	1	0	0	1	0	0
AATGCT	1	4	6	219.576	235159360	150	344235777	24	4	0.00455423	0.0182169	0.0116199	0.000109302	6.97197e-05	0.16	4.64798e-10	4.64798e-10	1	0	0	1	0	0
AATGG	361	2453	5	219.576	235159360	150	344235777	12265	6.79501	1.64408	11.1715	7.12593	0.0558576	0.0356296	0.2265	2.37531e-07	2.37531e-07	1	0	0	1	0	0
AATGGC	104	500	6	219.576	235159360	150	344235777	3000	4.80769	0.47364	2.27712	1.45249	0.0136627	0.00871496	0.192308	5.80997e-08	5.80997e-08	1	0	0	1	0	0
AATGGG	398	1809	6	219.576	235159360	150	344235777	10854	4.54523	1.81258	8.2386	5.25512	0.0494316	0.0315307	0.181809	2.10205e-07	2.10205e-07	1	0	0	1	0	0
AATGGT	344	1592	6	219.576	235159360	150	344235777	9552	4.62791	1.56666	7.25033	4.62474	0.043502	0.0277484	0.185116	1.84989e-07	1.84989e-07	1	0	0	1	0	0
AATGGTC	72	288	7	219.576	235159360	150	344235777	2016	4	0.327905	1.31162	0.836636	0.00918133	0.00585645	0.186667	3.9043e-08	3.9043e-08	1	0	0	1	0	0
AATGT	315	2235	5	219.576	235159360	150	344235777	11175	7.09524	1.43458	10.1787	6.49264	0.0508935	0.0324632	0.236508	2.16421e-07	2.16421e-07	1	0	0	1	0	0
AATGTAC	46	184	7	219.576	235159360	150	344235777	1288	4	0.209495	0.837978	0.534517	0.00586585	0.00374162	0.186667	2.49441e-08	2.49441e-08	1	0	0	1	0	0
AATGTAT	470	1981	7	219.576	235159360	150	344235777	13867	4.21489	2.14049	9.02193	5.75478	0.0631535	0.0402834	0.196695	2.68556e-07	2.68556e-07	1	0	0	1	0	0
AATGTG	311	1434	6	219.576	235159360	150	344235777	8604	4.61093	1.41637	6.53077	4.16575	0.0391846	0.0249945	0.184437	1.6663e-07	1.6663e-07	1	0	0	1	0	0
AATGTGC	215	911	7	219.576	235159360	150	344235777	6377	4.23721	0.97916	4.1489	2.64644	0.0290423	0.0185251	0.197736	1.23501e-07	1.23501e-07	1	0	0	1	0	0
AATGTGT	208	832	7	219.576	235159360	150	344235777	5824	4	0.94728	3.78912	2.41695	0.0265238	0.0169186	0.186667	1.12791e-07	1.12791e-07	1	0	0	1	0	0
AATT	8306	53418	4	219.576	235159360	150	344235777	213672	6.43125	37.8274	243.278	155.179	0.973112	0.620714	0.1715	4.13809e-06	4.13809e-06	1	0	0	0	0	0
AATTAC	563	3350	6	219.576	235159360	150	344235777	20100	5.95027	2.56403	15.2567	9.7317	0.09154	0.0583902	0.238011	3.89268e-07	3.89268e-07	1	0	0	1	0	0
AATTACC	113	452	7	219.576	235159360	150	344235777	3164	4	0.514628	2.05851	1.31305	0.0144096	0.00919137	0.186667	6.12758e-08	6.12758e-08	1	0	0	1	0	0
AATTACT	104	532	7	219.576	235159360	150	344235777	3724	5.11538	0.47364	2.42285	1.54545	0.01696	0.0108182	0.238718	7.21211e-08	7.21211e-08	1	0	0	1	0	0
AATTAG	1517	7067	6	219.576	235159360	150	344235777	42402	4.65854	6.90877	32.1847	20.5295	0.193108	0.123177	0.186341	8.21181e-07	8.21181e-07	1	0	0	1	0	0
AATTAGC	72	288	7	219.576	235159360	150	344235777	2016	4	0.327905	1.31162	0.836636	0.00918133	0.00585645	0.186667	3.9043e-08	3.9043e-08	1	0	0	1	0	0
AATTAT	1525	6341	6	219.576	235159360	150	344235777	38046	4.15803	6.9452	28.8784	18.4205	0.17327	0.110523	0.166321	7.36821e-07	7.36821e-07	1	0	0	1	0	0
AATTC	2522	18560	5	219.576	235159360	150	344235777	92800	7.35924	11.4858	84.5265	53.9165	0.422633	0.269583	0.245308	1.79722e-06	1.79722e-06	1	0	0	1	0	0
AATTCAGATAG	72	326	11	219.576	235159360	150	344235777	3586	4.52778	0.327905	1.48468	0.947025	0.0163315	0.0104173	0.332037	6.94485e-08	6.94485e-08	1	0	0	1	0	0
AATTCATAGAATTCCTCG	1	4	18	219.576	235159360	150	344235777	72	4	0.00455423	0.0182169	0.0116199	0.000327905	0.000209159	0.48	1.39439e-09	1.39439e-09	1	0	0	1	0	0
AATTCATGGAATTCGAGG	8	38	18	219.576	235159360	150	344235777	684	4.75	0.0364338	0.173061	0.110389	0.00311509	0.00198701	0.57	1.32467e-08	1.32467e-08	1	0	0	1	1	0
AATTCC	323	1698	6	219.576	235159360	150	344235777	10188	5.25697	1.47102	7.73308	4.93267	0.0463985	0.029596	0.210279	1.97307e-07	1.97307e-07	1	0	0	1	0	0
AATTCG	19	76	6	219.576	235159360	150	344235777	456	4	0.0865304	0.346122	0.220779	0.00207673	0.00132467	0.16	8.83116e-09	8.83116e-09	1	0	0	1	0	0
AATTGAC	78	312	7	219.576	235159360	150	344235777	2184	4	0.35523	1.42092	0.906356	0.00994644	0.00634449	0.186667	4.22966e-08	4.22966e-08	1	0	0	1	0	0
AATTGC	1	4	6	219.576	235159360	150	344235777	24	4	0.00455423	0.0182169	0.0116199	0.000109302	6.97197e-05	0.16	4.64798e-10	4.64798e-10	1	0	0	1	0	0
AC	67118	1020568	2	219.576	235159360	150	344235777	2041136	15.2056	305.671	4647.9	2964.74	9.2958	5.92947	0.202741	3.95298e-05	3.95298e-05	1	1	1	0	0	0
ACACAG	79	316	6	219.576	235159360	150	344235777	1896	4	0.359784	1.43914	0.917975	0.00863482	0.00550785	0.16	3.6719e-08	3.6719e-08	1	0	0	1	0	0
ACACAGCAG	1	4	9	219.576	235159360	150	344235777	36	4	0.00455423	0.0182169	0.0116199	0.000163952	0.000104579	0.24	6.97197e-10	6.97197e-10	1	0	0	1	0	0
ACACAT	119	593	6	219.576	235159360	150	344235777	3558	4.98319	0.541953	2.70066	1.72266	0.016204	0.0103359	0.199328	6.89063e-08	6.89063e-08	1	0	0	1	0	0
ACACATATAT	1	4	10	219.576	235159360	150	344235777	40	4	0.00455423	0.0182169	0.0116199	0.000182169	0.000116199	0.266667	7.74663e-10	7.74663e-10	1	0	0	1	0	0
ACACC	97	485	5	219.576	235159360	150	344235777	2425	5	0.44176	2.2088	1.40892	0.011044	0.00704459	0.166667	4.69639e-08	4.69639e-08	1	0	0	1	0	0
ACACCG	1	5	6	219.576	235159360	150	344235777	30	5	0.00455423	0.0227712	0.0145249	0.000136627	8.71496e-05	0.2	5.80997e-10	5.80997e-10	1	0	0	1	0	0
ACACCT	88	352	6	219.576	235159360	150	344235777	2112	4	0.400772	1.60309	1.02255	0.00961853	0.00613533	0.16	4.09022e-08	4.09022e-08	1	0	0	1	0	0
ACACG	119	682	5	219.576	235159360	150	344235777	3410	5.73109	0.541953	3.10599	1.9812	0.0155299	0.009906	0.191036	6.604e-08	6.604e-08	1	0	0	1	0	0
ACACGC	32	128	6	219.576	235159360	150	344235777	768	4	0.145735	0.582942	0.371838	0.00349765	0.00223103	0.16	1.48735e-08	1.48735e-08	1	0	0	1	0	0
ACACGCG	77	308	7	219.576	235159360	150	344235777	2156	4	0.350676	1.4027	0.894736	0.00981892	0.00626315	0.186667	4.17543e-08	4.17543e-08	1	0	0	1	0	0
ACACGT	75	362	6	219.576	235159360	150	344235777	2172	4.82667	0.341567	1.64863	1.0516	0.00989179	0.00630963	0.193067	4.20642e-08	4.20642e-08	1	0	0	1	0	0
ACACTC	1	7	6	219.576	235159360	150	344235777	42	7	0.00455423	0.0318796	0.0203349	0.000191278	0.000122009	0.28	8.13396e-10	8.13396e-10	1	0	0	1	0	0
ACACTGC	53	212	7	219.576	235159360	150	344235777	1484	4	0.241374	0.965497	0.615857	0.00675848	0.004311	0.186667	2.874e-08	2.874e-08	1	0	0	1	0	0
ACACTGCT	323	3266	8	219.576	235159360	150	344235777	26128	10.1115	1.47102	14.8741	9.48768	0.118993	0.0759015	0.539278	5.0601e-07	5.0601e-07	1	0	0	1	1	0
ACACTGG	1	14	7	219.576	235159360	150	344235777	98	14	0.00455423	0.0637592	0.0406698	0.000446315	0.000284689	0.653333	1.89792e-09	1.89792e-09	1	0	0	1	1	0
ACAG	24993	222525	4	219.576	235159360	150	344235777	890100	8.90349	113.824	1013.43	646.432	4.05372	2.58573	0.237426	1.72382e-05	1.72382e-05	1	1	0	0	0	0
ACAGACAGACGGACTG	1	4	16	219.576	235159360	150	344235777	64	4	0.00455423	0.0182169	0.0116199	0.000291471	0.000185919	0.426667	1.23946e-09	1.23946e-09	1	0	0	1	0	0
ACAGAG	1	4	6	219.576	235159360	150	344235777	24	4	0.00455423	0.0182169	0.0116199	0.000109302	6.97197e-05	0.16	4.64798e-10	4.64798e-10	1	0	0	1	0	0
ACAGAT	73	486	6	219.576	235159360	150	344235777	2916	6.65753	0.332459	2.21336	1.41182	0.0132801	0.00847094	0.266301	5.64729e-08	5.64729e-08	1	0	0	1	0	0
ACAGATG	165	660	7	219.576	235159360	150	344235777	4620	4	0.751448	3.00579	1.91729	0.0210405	0.013421	0.186667	8.94736e-08	8.94736e-08	1	0	0	1	0	0
ACAGC	165	1025	5	219.576	235159360	150	344235777	5125	6.21212	0.751448	4.66809	2.97761	0.0233404	0.0148881	0.207071	9.92537e-08	9.92537e-08	1	0	0	1	0	0
ACAGCC	2	9	6	219.576	235159360	150	344235777	54	4.5	0.00910846	0.0409881	0.0261449	0.000245928	0.000156869	0.18	1.04579e-09	1.04579e-09	1	0	0	1	0	0
ACAGGC	1	5	6	219.576	235159360	150	344235777	30	5	0.00455423	0.0227712	0.0145249	0.000136627	8.71496e-05	0.2	5.80997e-10	5.80997e-10	1	0	0	1	0	0
ACAGGTC	48	192	7	219.576	235159360	150	344235777	1344	4	0.218603	0.874412	0.557757	0.00612089	0.0039043	0.186667	2.60287e-08	2.60287e-08	1	0	0	1	0	0
ACAGT	39	195	5	219.576	235159360	150	344235777	975	5	0.177615	0.888075	0.566472	0.00444037	0.00283236	0.166667	1.88824e-08	1.88824e-08	1	0	0	1	0	0
ACAGTAG	79	316	7	219.576	235159360	150	344235777	2212	4	0.359784	1.43914	0.917975	0.010074	0.00642583	0.186667	4.28389e-08	4.28389e-08	1	0	0	1	0	0
ACAGTC	161	644	6	219.576	235159360	150	344235777	3864	4	0.733231	2.93292	1.87081	0.0175975	0.0112249	0.16	7.48324e-08	7.48324e-08	1	0	0	1	0	0
ACAT	29836	224318	4	219.576	235159360	150	344235777	897272	7.51837	135.88	1021.6	651.641	4.08638	2.60656	0.20049	1.73771e-05	1.73771e-05	1	1	0	0	0	0
ACATACC	134	536	7	219.576	235159360	150	344235777	3752	4	0.610267	2.44107	1.55707	0.0170875	0.0108995	0.186667	7.26634e-08	7.26634e-08	1	0	0	1	0	0
ACATAT	1533	6805	6	219.576	235159360	150	344235777	40830	4.43901	6.98164	30.9915	19.7684	0.185949	0.118611	0.17756	7.90737e-07	7.90737e-07	1	0	0	1	0	0
ACATCAT	96	384	7	219.576	235159360	150	344235777	2688	4	0.437206	1.74882	1.11551	0.0122418	0.0078086	0.186667	5.20573e-08	5.20573e-08	1	0	0	1	0	0
ACATCC	71	284	6	219.576	235159360	150	344235777	1704	4	0.32335	1.2934	0.825016	0.00776041	0.0049501	0.16	3.30006e-08	3.30006e-08	1	0	0	1	0	0
ACATCCTC	133	652	8	219.576	235159360	150	344235777	5216	4.90226	0.605713	2.96936	1.89405	0.0237549	0.0151524	0.261454	1.01016e-07	1.01016e-07	1	0	0	1	0	0
ACATCG	125	500	6	219.576	235159360	150	344235777	3000	4	0.569279	2.27712	1.45249	0.0136627	0.00871496	0.16	5.80997e-08	5.80997e-08	1	0	0	1	0	0
ACATCT	184	1100	6	219.576	235159360	150	344235777	6600	5.97826	0.837978	5.00965	3.19548	0.0300579	0.0191729	0.23913	1.27819e-07	1.27819e-07	1	0	0	1	0	0
ACATG	3	20	5	219.576	235159360	150	344235777	100	6.66667	0.0136627	0.0910846	0.0580997	0.000455423	0.000290499	0.222222	1.93666e-09	1.93666e-09	1	0	0	1	0	0
ACATGG	1	4	6	219.576	235159360	150	344235777	24	4	0.00455423	0.0182169	0.0116199	0.000109302	6.97197e-05	0.16	4.64798e-10	4.64798e-10	1	0	0	1	0	0
ACATGGAGT	233	953	9	219.576	235159360	150	344235777	8577	4.09013	1.06114	4.34018	2.76845	0.0390616	0.0249161	0.245408	1.66107e-07	1.66107e-07	1	0	0	1	0	0
ACC	1221	10931	3	219.576	235159360	150	344235777	32793	8.9525	5.56072	49.7823	31.7544	0.149347	0.0952632	0.17905	6.35088e-07	6.35088e-07	1	0	0	0	0	0
ACCACG	533	2743	6	219.576	235159360	150	344235777	16458	5.14634	2.4274	12.4923	7.96838	0.0749535	0.0478103	0.205854	3.18735e-07	3.18735e-07	1	0	0	1	0	0
ACCAGC	66	484	6	219.576	235159360	150	344235777	2904	7.33333	0.300579	2.20425	1.40601	0.0132255	0.00843608	0.293333	5.62405e-08	5.62405e-08	1	0	0	1	0	0
ACCAT	251	1423	5	219.576	235159360	150	344235777	7115	5.66932	1.14311	6.48067	4.13379	0.0324033	0.020669	0.188977	1.37793e-07	1.37793e-07	1	0	0	1	0	0
ACCATC	487	2104	6	219.576	235159360	150	344235777	12624	4.32033	2.21791	9.5821	6.11209	0.0574926	0.0366725	0.172813	2.44484e-07	2.44484e-07	1	0	0	1	0	0
ACCC	4	26	4	219.576	235159360	150	344235777	104	6.5	0.0182169	0.11841	0.0755296	0.00047364	0.000302119	0.173333	2.01412e-09	2.01412e-09	1	0	0	0	0	0
ACCCC	7	42	5	219.576	235159360	150	344235777	210	6	0.0318796	0.191278	0.122009	0.000956388	0.000610047	0.2	4.06698e-09	4.06698e-09	1	0	0	1	0	0
ACCCCC	10	42	6	219.576	235159360	150	344235777	252	4.2	0.0455423	0.191278	0.122009	0.00114767	0.000732056	0.168	4.88038e-09	4.88038e-09	1	0	0	1	0	0
ACCCCCC	3	12	7	219.576	235159360	150	344235777	84	4	0.0136627	0.0546508	0.0348598	0.000382555	0.000244019	0.186667	1.62679e-09	1.62679e-09	1	0	0	1	0	0
ACCCG	46	230	5	219.576	235159360	150	344235777	1150	5	0.209495	1.04747	0.668147	0.00523737	0.00334073	0.166667	2.22716e-08	2.22716e-08	1	0	0	1	0	0
ACCCGC	1	5	6	219.576	235159360	150	344235777	30	5	0.00455423	0.0227712	0.0145249	0.000136627	8.71496e-05	0.2	5.80997e-10	5.80997e-10	1	0	0	1	0	0
ACCCTC	1	4	6	219.576	235159360	150	344235777	24	4	0.00455423	0.0182169	0.0116199	0.000109302	6.97197e-05	0.16	4.64798e-10	4.64798e-10	1	0	0	1	0	0
ACCCTG	1	4	6	219.576	235159360	150	344235777	24	4	0.00455423	0.0182169	0.0116199	0.000109302	6.97197e-05	0.16	4.64798e-10	4.64798e-10	1	0	0	1	0	0
ACCG	112	957	4	219.576	235159360	150	344235777	3828	8.54464	0.510074	4.3584	2.78007	0.0174336	0.0111203	0.227857	7.41352e-08	7.41352e-08	1	0	0	0	0	0
ACCGACTGAGAG	2	8	12	219.576	235159360	150	344235777	96	4	0.00910846	0.0364338	0.0232399	0.000437206	0.000278879	0.32	1.85919e-09	1.85919e-09	1	0	0	1	0	0
ACCGCC	9	42	6	219.576	235159360	150	344235777	252	4.66667	0.0409881	0.191278	0.122009	0.00114767	0.000732056	0.186667	4.88038e-09	4.88038e-09	1	0	0	1	0	0
ACCGCGT	99	396	7	219.576	235159360	150	344235777	2772	4	0.450869	1.80348	1.15037	0.0126243	0.00805262	0.186667	5.36841e-08	5.36841e-08	1	0	0	1	0	0
ACCGGAGG	2	10	8	219.576	235159360	150	344235777	80	5	0.00910846	0.0455423	0.0290499	0.000364338	0.000232399	0.266667	1.54933e-09	1.54933e-09	1	0	0	1	0	0
ACCGGCG	41	164	7	219.576	235159360	150	344235777	1148	4	0.186723	0.746894	0.476418	0.00522826	0.00333492	0.186667	2.22328e-08	2.22328e-08	1	0	0	1	0	0
ACCT	330	2679	4	219.576	235159360	150	344235777	10716	8.11818	1.5029	12.2008	7.78246	0.0488031	0.0311298	0.216485	2.07532e-07	2.07532e-07	1	0	0	0	0	0
ACCTAT	131	524	6	219.576	235159360	150	344235777	3144	4	0.596604	2.38642	1.52221	0.0143185	0.00913327	0.16	6.08885e-08	6.08885e-08	1	0	0	1	0	0
ACCTATC	56	224	7	219.576	235159360	150	344235777	1568	4	0.255037	1.02015	0.650717	0.00714103	0.00455502	0.186667	3.03668e-08	3.03668e-08	1	0	0	1	0	0
ACCTATG	2363	12013	7	219.576	235159360	150	344235777	84091	5.08379	10.7616	54.71	34.8976	0.38297	0.244283	0.237244	1.62855e-06	1.62855e-06	1	0	0	1	0	0
ACCTCAT	2	19	7	219.576	235159360	150	344235777	133	9.5	0.00910846	0.0865304	0.0551947	0.000605713	0.000386363	0.443333	2.57575e-09	2.57575e-09	1	0	0	1	0	0
ACCTCC	150	639	6	219.576	235159360	150	344235777	3834	4.26	0.683135	2.91015	1.85629	0.0174609	0.0111377	0.1704	7.42514e-08	7.42514e-08	1	0	0	1	0	0
ACCTCT	191	764	6	219.576	235159360	150	344235777	4584	4	0.869858	3.47943	2.21941	0.0208766	0.0133165	0.16	8.87764e-08	8.87764e-08	1	0	0	1	0	0
ACCTGC	1	10	6	219.576	235159360	150	344235777	60	10	0.00455423	0.0455423	0.0290499	0.000273254	0.000174299	0.4	1.16199e-09	1.16199e-09	1	0	0	1	0	0
ACG	2362	22188	3	219.576	235159360	150	344235777	66564	9.39373	10.7571	101.049	64.4558	0.303148	0.193367	0.187875	1.28912e-06	1.28912e-06	1	0	0	0	0	0
ACGAG	1	5	5	219.576	235159360	150	344235777	25	5	0.00455423	0.0227712	0.0145249	0.000113856	7.26246e-05	0.166667	4.84164e-10	4.84164e-10	1	0	0	1	0	0
ACGAGAG	84	336	7	219.576	235159360	150	344235777	2352	4	0.382555	1.53022	0.976075	0.0107116	0.00683253	0.186667	4.55502e-08	4.55502e-08	1	0	0	1	0	0
ACGAGG	424	2060	6	219.576	235159360	150	344235777	12360	4.85849	1.93099	9.38171	5.98427	0.0562903	0.0359056	0.19434	2.39371e-07	2.39371e-07	1	0	0	1	0	0
ACGAT	225	1125	5	219.576	235159360	150	344235777	5625	5	1.0247	5.12351	3.26811	0.0256175	0.0163405	0.166667	1.08937e-07	1.08937e-07	1	0	0	1	0	0
ACGATC	290	1396	6	219.576	235159360	150	344235777	8376	4.81379	1.32073	6.35771	4.05536	0.0381462	0.0243322	0.192552	1.62214e-07	1.62214e-07	1	0	0	1	0	0
ACGATG	77	308	6	219.576	235159360	150	344235777	1848	4	0.350676	1.4027	0.894736	0.00841622	0.00536841	0.16	3.57894e-08	3.57894e-08	1	0	0	1	0	0
ACGC	144	1055	4	219.576	235159360	150	344235777	4220	7.32639	0.655809	4.80471	3.06476	0.0192189	0.012259	0.19537	8.17269e-08	8.17269e-08	1	0	0	0	0	0
ACGCC	231	1275	5	219.576	235159360	150	344235777	6375	5.51948	1.05203	5.80664	3.70386	0.0290332	0.0185193	0.183983	1.23462e-07	1.23462e-07	1	0	0	1	0	0
ACGCCG	3	14	6	219.576	235159360	150	344235777	84	4.66667	0.0136627	0.0637592	0.0406698	0.000382555	0.000244019	0.186667	1.62679e-09	1.62679e-09	1	0	0	1	0	0
ACGCG	80	461	5	219.576	235159360	150	344235777	2305	5.7625	0.364338	2.0995	1.3392	0.0104975	0.00669599	0.192083	4.46399e-08	4.46399e-08	1	0	0	1	0	0
ACGCTAG	469	2116	7	219.576	235159360	150	344235777	14812	4.51173	2.13593	9.63675	6.14695	0.0674573	0.0430286	0.210547	2.86858e-07	2.86858e-07	1	0	0	1	0	0
ACGCTCACTGCGCC	2	18	14	219.576	235159360	150	344235777	252	9	0.00910846	0.0819761	0.0522897	0.00114767	0.000732056	0.84	4.88038e-09	4.88038e-09	1	0	0	1	1	0
ACGCTG	1	4	6	219.576	235159360	150	344235777	24	4	0.00455423	0.0182169	0.0116199	0.000109302	6.97197e-05	0.16	4.64798e-10	4.64798e-10	1	0	0	1	0	0
ACGCTGG	73	292	7	219.576	235159360	150	344235777	2044	4	0.332459	1.32984	0.848256	0.00930885	0.00593779	0.186667	3.95853e-08	3.95853e-08	1	0	0	1	0	0
ACGGAGT	1	4	7	219.576	235159360	150	344235777	28	4	0.00455423	0.0182169	0.0116199	0.000127518	8.13396e-05	0.186667	5.42264e-10	5.42264e-10	1	0	0	1	0	0
ACGGC	46	230	5	219.576	235159360	150	344235777	1150	5	0.209495	1.04747	0.668147	0.00523737	0.00334073	0.166667	2.22716e-08	2.22716e-08	1	0	0	1	0	0
ACGGCGCG	2	9	8	219.576	235159360	150	344235777	72	4.5	0.00910846	0.0409881	0.0261449	0.000327905	0.000209159	0.24	1.39439e-09	1.39439e-09	1	0	0	1	0	0
ACGGCTGC	1	4	8	219.576	235159360	150	344235777	32	4	0.00455423	0.0182169	0.0116199	0.000145735	9.29595e-05	0.213333	6.1973e-10	6.1973e-10	1	0	0	1	0	0
ACGTCG	40	160	6	219.576	235159360	150	344235777	960	4	0.182169	0.728677	0.464798	0.00437206	0.00278879	0.16	1.85919e-08	1.85919e-08	1	0	0	1	0	0
ACT	5514	73278	3	219.576	235159360	150	344235777	219834	13.2894	25.112	333.725	212.872	1.00117	0.638615	0.265789	4.25743e-06	4.25743e-06	1	0	0	0	0	0
ACTAG	247	1931	5	219.576	235159360	150	344235777	9655	7.81781	1.12489	8.79422	5.60953	0.0439711	0.0280476	0.260594	1.86984e-07	1.86984e-07	1	0	0	1	0	0
ACTAGG	84	336	6	219.576	235159360	150	344235777	2016	4	0.382555	1.53022	0.976075	0.00918133	0.00585645	0.16	3.9043e-08	3.9043e-08	1	0	0	1	0	0
ACTAGTC	61	244	7	219.576	235159360	150	344235777	1708	4	0.277808	1.11123	0.708817	0.00777863	0.00496172	0.186667	3.30781e-08	3.30781e-08	1	0	0	1	0	0
ACTAT	421	2533	5	219.576	235159360	150	344235777	12665	6.01663	1.91733	11.5359	7.35833	0.0576793	0.0367916	0.200554	2.45278e-07	2.45278e-07	1	0	0	1	0	0
ACTATAT	336	1464	7	219.576	235159360	150	344235777	10248	4.35714	1.53022	6.66739	4.2529	0.0466718	0.0297703	0.203333	1.98469e-07	1.98469e-07	1	0	0	1	0	0
ACTATC	312	1599	6	219.576	235159360	150	344235777	9594	5.125	1.42092	7.28221	4.64507	0.0436933	0.0278704	0.205	1.85803e-07	1.85803e-07	1	0	0	1	0	0
ACTATG	114	478	6	219.576	235159360	150	344235777	2868	4.19298	0.519182	2.17692	1.38858	0.0130615	0.0083315	0.167719	5.55433e-08	5.55433e-08	1	0	0	1	0	0
ACTC	363	2491	4	219.576	235159360	150	344235777	9964	6.86226	1.65319	11.3446	7.23632	0.0453784	0.0289453	0.182994	1.92969e-07	1.92969e-07	1	0	0	0	0	0
ACTCAG	641	2565	6	219.576	235159360	150	344235777	15390	4.00156	2.91926	11.6816	7.45129	0.0700896	0.0447077	0.160062	2.98052e-07	2.98052e-07	1	0	0	1	0	0
ACTCC	45	230	5	219.576	235159360	150	344235777	1150	5.11111	0.20494	1.04747	0.668147	0.00523737	0.00334073	0.17037	2.22716e-08	2.22716e-08	1	0	0	1	0	0
ACTCCAGCT	132	612	9	219.576	235159360	150	344235777	5508	4.63636	0.601158	2.78719	1.77785	0.0250847	0.0160007	0.278182	1.06671e-07	1.06671e-07	1	0	0	1	0	0
ACTCCT	64	349	6	219.576	235159360	150	344235777	2094	5.45312	0.291471	1.58943	1.01384	0.00953656	0.00608304	0.218125	4.05536e-08	4.05536e-08	1	0	0	1	0	0
ACTCG	331	1983	5	219.576	235159360	150	344235777	9915	5.99094	1.50745	9.03104	5.76059	0.0451552	0.0288029	0.199698	1.9202e-07	1.9202e-07	1	0	0	1	0	0
ACTCT	236	1606	5	219.576	235159360	150	344235777	8030	6.80508	1.0748	7.31409	4.66541	0.0365705	0.023327	0.226836	1.55514e-07	1.55514e-07	1	0	0	1	0	0
ACTCTC	345	1394	6	219.576	235159360	150	344235777	8364	4.04058	1.57121	6.3486	4.04955	0.0380916	0.0242973	0.161623	1.61982e-07	1.61982e-07	1	0	0	1	0	0
ACTCTCG	204	883	7	219.576	235159360	150	344235777	6181	4.32843	0.929063	4.02139	2.5651	0.0281497	0.0179557	0.201993	1.19705e-07	1.19705e-07	1	0	0	1	0	0
ACTCTCT	19	107	7	219.576	235159360	150	344235777	749	5.63158	0.0865304	0.487303	0.310833	0.00341112	0.00217583	0.262807	1.45056e-08	1.45056e-08	1	0	0	1	0	0
ACTCTCTCTG	18	72	10	219.576	235159360	150	344235777	720	4	0.0819761	0.327905	0.209159	0.00327905	0.00209159	0.266667	1.39439e-08	1.39439e-08	1	0	0	1	0	0
ACTCTG	39	156	6	219.576	235159360	150	344235777	936	4	0.177615	0.71046	0.453178	0.00426276	0.00271907	0.16	1.81271e-08	1.81271e-08	1	0	0	1	0	0
ACTG	513	3899	4	219.576	235159360	150	344235777	15596	7.60039	2.33632	17.7569	11.3265	0.0710278	0.0453062	0.202677	3.02041e-07	3.02041e-07	1	0	0	0	0	0
ACTGAG	109	493	6	219.576	235159360	150	344235777	2958	4.52294	0.496411	2.24524	1.43216	0.0134714	0.00859295	0.180917	5.72863e-08	5.72863e-08	1	0	0	1	0	0
ACTGATC	79	316	7	219.576	235159360	150	344235777	2212	4	0.359784	1.43914	0.917975	0.010074	0.00642583	0.186667	4.28389e-08	4.28389e-08	1	0	0	1	0	0
ACTGATG	84	336	7	219.576	235159360	150	344235777	2352	4	0.382555	1.53022	0.976075	0.0107116	0.00683253	0.186667	4.55502e-08	4.55502e-08	1	0	0	1	0	0
ACTGC	2	13	5	219.576	235159360	150	344235777	65	6.5	0.00910846	0.059205	0.0377648	0.000296025	0.000188824	0.216667	1.25883e-09	1.25883e-09	1	0	0	1	0	0
ACTGCCG	97	428	7	219.576	235159360	150	344235777	2996	4.41237	0.44176	1.94921	1.24333	0.0136445	0.00870334	0.205911	5.80222e-08	5.80222e-08	1	0	0	1	0	0
ACTGCCGC	2	9	8	219.576	235159360	150	344235777	72	4.5	0.00910846	0.0409881	0.0261449	0.000327905	0.000209159	0.24	1.39439e-09	1.39439e-09	1	0	0	1	0	0
ACTGCT	146	874	6	219.576	235159360	150	344235777	5244	5.9863	0.664918	3.9804	2.53896	0.0238824	0.0152337	0.239452	1.01558e-07	1.01558e-07	1	0	0	1	0	0
ACTGCTAT	30	140	8	219.576	235159360	150	344235777	1120	4.66667	0.136627	0.637592	0.406698	0.00510074	0.00325358	0.248889	2.16906e-08	2.16906e-08	1	0	0	1	0	0
ACTGGAT	187	748	7	219.576	235159360	150	344235777	5236	4	0.851641	3.40656	2.17293	0.023846	0.0152105	0.186667	1.01403e-07	1.01403e-07	1	0	0	1	0	0
ACTGGC	137	699	6	219.576	235159360	150	344235777	4194	5.10219	0.62393	3.18341	2.03058	0.0191004	0.0121835	0.204088	8.12234e-08	8.12234e-08	1	0	0	1	0	0
AG	128744	2189386	2	219.576	235159360	150	344235777	4378772	17.0057	586.33	9970.97	6360.13	19.9419	12.7203	0.226743	8.48018e-05	8.48018e-05	1	1	1	0	0	0
AGAGAGAT	177	757	8	219.576	235159360	150	344235777	6056	4.27684	0.806099	3.44755	2.19907	0.0275804	0.0175926	0.228098	1.17284e-07	1.17284e-07	1	0	0	1	0	0
AGAGAGG	34	136	7	219.576	235159360	150	344235777	952	4	0.154844	0.619375	0.395078	0.00433563	0.00276555	0.186667	1.8437e-08	1.8437e-08	1	0	0	1	0	0
AGAGAT	215	950	6	219.576	235159360	150	344235777	5700	4.4186	0.97916	4.32652	2.75974	0.0259591	0.0165584	0.176744	1.10389e-07	1.10389e-07	1	0	0	1	0	0
AGAGATG	94	376	7	219.576	235159360	150	344235777	2632	4	0.428098	1.71239	1.09227	0.0119867	0.00764592	0.186667	5.09728e-08	5.09728e-08	1	0	0	1	0	0
AGAGC	165	825	5	219.576	235159360	150	344235777	4125	5	0.751448	3.75724	2.39661	0.0187862	0.0119831	0.166667	7.98871e-08	7.98871e-08	1	0	0	1	0	0
AGAGCC	92	387	6	219.576	235159360	150	344235777	2322	4.20652	0.418989	1.76249	1.12423	0.0105749	0.00674538	0.168261	4.49692e-08	4.49692e-08	1	0	0	1	0	0
AGAGCCCC	1	4	8	219.576	235159360	150	344235777	32	4	0.00455423	0.0182169	0.0116199	0.000145735	9.29595e-05	0.213333	6.1973e-10	6.1973e-10	1	0	0	1	0	0
AGAGCCT	86	344	7	219.576	235159360	150	344235777	2408	4	0.391664	1.56666	0.999315	0.0109666	0.00699521	0.186667	4.66347e-08	4.66347e-08	1	0	0	1	0	0
AGAGG	367	1935	5	219.576	235159360	150	344235777	9675	5.27248	1.6714	8.81244	5.62115	0.0440622	0.0281057	0.175749	1.87372e-07	1.87372e-07	1	0	0	1	0	0
AGAGGC	17	68	6	219.576	235159360	150	344235777	408	4	0.0774219	0.309688	0.197539	0.00185813	0.00118523	0.16	7.90156e-09	7.90156e-09	1	0	0	1	0	0
AGAGGG	146	593	6	219.576	235159360	150	344235777	3558	4.06164	0.664918	2.70066	1.72266	0.016204	0.0103359	0.162466	6.89063e-08	6.89063e-08	1	0	0	1	0	0
AGAT	4405	38205	4	219.576	235159360	150	344235777	152820	8.6731	20.0614	173.994	110.985	0.695978	0.44394	0.231283	2.9596e-06	2.9596e-06	1	0	0	0	0	0
AGATAT	2302	12097	6	219.576	235159360	150	344235777	72582	5.255	10.4838	55.0925	35.1416	0.330555	0.21085	0.2102	1.40566e-06	1.40566e-06	1	0	0	1	0	0
AGATC	86	430	5	219.576	235159360	150	344235777	2150	5	0.391664	1.95832	1.24914	0.0097916	0.00624572	0.166667	4.16381e-08	4.16381e-08	1	0	0	1	0	0
AGATCT	105	492	6	219.576	235159360	150	344235777	2952	4.68571	0.478194	2.24068	1.42925	0.0134441	0.00857552	0.187429	5.71701e-08	5.71701e-08	1	0	0	1	0	0
AGATG	427	3054	5	219.576	235159360	150	344235777	15270	7.15222	1.94466	13.9086	8.87183	0.0695431	0.0443591	0.238407	2.95728e-07	2.95728e-07	1	0	0	1	0	0
AGATGAGG	85	365	8	219.576	235159360	150	344235777	2920	4.29412	0.38711	1.66229	1.06032	0.0132984	0.00848256	0.22902	5.65504e-08	5.65504e-08	1	0	0	1	0	0
AGATGAT	67	268	7	219.576	235159360	150	344235777	1876	4	0.305133	1.22053	0.778536	0.00854374	0.00544975	0.186667	3.63317e-08	3.63317e-08	1	0	0	1	0	0
AGATGCCC	1	4	8	219.576	235159360	150	344235777	32	4	0.00455423	0.0182169	0.0116199	0.000145735	9.29595e-05	0.213333	6.1973e-10	6.1973e-10	1	0	0	1	0	0
AGATGG	42	168	6	219.576	235159360	150	344235777	1008	4	0.191278	0.765111	0.488038	0.00459066	0.00292823	0.16	1.95215e-08	1.95215e-08	1	0	0	1	0	0
AGATGGAT	13	81	8	219.576	235159360	150	344235777	648	6.23077	0.059205	0.368893	0.235304	0.00295114	0.00188243	0.332308	1.25495e-08	1.25495e-08	1	0	0	1	0	0
AGATGGG	25	103	7	219.576	235159360	150	344235777	721	4.12	0.113856	0.469086	0.299214	0.0032836	0.00209449	0.192267	1.39633e-08	1.39633e-08	1	0	0	1	0	0
AGC	5871	55874	3	219.576	235159360	150	344235777	167622	9.51695	26.7379	254.463	162.313	0.763389	0.48694	0.190339	3.24626e-06	3.24626e-06	1	0	0	0	0	0
AGCAGCAGCTGGATC	26	126	15	219.576	235159360	150	344235777	1890	4.84615	0.11841	0.573833	0.366028	0.0086075	0.00549042	0.484615	3.66028e-08	3.66028e-08	1	0	0	1	0	0
AGCAGCC	106	424	7	219.576	235159360	150	344235777	2968	4	0.482748	1.93099	1.23171	0.013517	0.008622	0.186667	5.748e-08	5.748e-08	1	0	0	1	0	0
AGCAGG	6	26	6	219.576	235159360	150	344235777	156	4.33333	0.0273254	0.11841	0.0755296	0.00071046	0.000453178	0.173333	3.02119e-09	3.02119e-09	1	0	0	1	0	0
AGCAT	9	45	5	219.576	235159360	150	344235777	225	5	0.0409881	0.20494	0.130724	0.0010247	0.000653622	0.166667	4.35748e-09	4.35748e-09	1	0	0	1	0	0
AGCATC	165	782	6	219.576	235159360	150	344235777	4692	4.73939	0.751448	3.56141	2.2717	0.0213684	0.0136302	0.189576	9.0868e-08	9.0868e-08	1	0	0	1	0	0
AGCATG	1	5	6	219.576	235159360	150	344235777	30	5	0.00455423	0.0227712	0.0145249	0.000136627	8.71496e-05	0.2	5.80997e-10	5.80997e-10	1	0	0	1	0	0
AGCC	510	3739	4	219.576	235159360	150	344235777	14956	7.33137	2.32266	17.0283	10.8617	0.0681131	0.043447	0.195503	2.89646e-07	2.89646e-07	1	0	0	0	0	0
AGCCAT	53	212	6	219.576	235159360	150	344235777	1272	4	0.241374	0.965497	0.615857	0.00579298	0.00369514	0.16	2.46343e-08	2.46343e-08	1	0	0	1	0	0
AGCCATG	40	160	7	219.576	235159360	150	344235777	1120	4	0.182169	0.728677	0.464798	0.00510074	0.00325358	0.186667	2.16906e-08	2.16906e-08	1	0	0	1	0	0
AGCCCC	7	34	6	219.576	235159360	150	344235777	204	4.85714	0.0318796	0.154844	0.0987695	0.000929063	0.000592617	0.194286	3.95078e-09	3.95078e-09	1	0	0	1	0	0
AGCCGC	41	164	6	219.576	235159360	150	344235777	984	4	0.186723	0.746894	0.476418	0.00448136	0.00285851	0.16	1.90567e-08	1.90567e-08	1	0	0	1	0	0
AGCCGCT	1	4	7	219.576	235159360	150	344235777	28	4	0.00455423	0.0182169	0.0116199	0.000127518	8.13396e-05	0.186667	5.42264e-10	5.42264e-10	1	0	0	1	0	0
AGCCGG	3	12	6	219.576	235159360	150	344235777	72	4	0.0136627	0.0546508	0.0348598	0.000327905	0.000209159	0.16	1.39439e-09	1.39439e-09	1	0	0	1	0	0
AGCCTC	1	4	6	219.576	235159360	150	344235777	24	4	0.00455423	0.0182169	0.0116199	0.000109302	6.97197e-05	0.16	4.64798e-10	4.64798e-10	1	0	0	1	0	0
AGCCTG	1	4	6	219.576	235159360	150	344235777	24	4	0.00455423	0.0182169	0.0116199	0.000109302	6.97197e-05	0.16	4.64798e-10	4.64798e-10	1	0	0	1	0	0
AGCG	202	1213	4	219.576	235159360	150	344235777	4852	6.00495	0.919955	5.52428	3.52375	0.0220971	0.014095	0.160132	9.39666e-08	9.39666e-08	1	0	0	0	0	0
AGCTC	1	5	5	219.576	235159360	150	344235777	25	5	0.00455423	0.0227712	0.0145249	0.000113856	7.26246e-05	0.166667	4.84164e-10	4.84164e-10	1	0	0	1	0	0
AGCTCC	636	2900	6	219.576	235159360	150	344235777	17400	4.55975	2.89649	13.2073	8.42446	0.0792436	0.0505468	0.18239	3.36978e-07	3.36978e-07	1	0	0	1	0	0
AGCTCG	1	4	6	219.576	235159360	150	344235777	24	4	0.00455423	0.0182169	0.0116199	0.000109302	6.97197e-05	0.16	4.64798e-10	4.64798e-10	1	0	0	1	0	0
AGG	4768	43638	3	219.576	235159360	150	344235777	130914	9.15227	21.7146	198.738	126.768	0.596213	0.380303	0.183045	2.53536e-06	2.53536e-06	1	0	0	0	0	0
AGGAT	7689	49857	5	219.576	235159360	150	344235777	249285	6.4842	35.0175	227.06	144.834	1.1353	0.724169	0.21614	4.8278e-06	4.8278e-06	1	0	0	1	0	0
AGGATC	270	1173	6	219.576	235159360	150	344235777	7038	4.34444	1.22964	5.34211	3.40755	0.0320527	0.0204453	0.173778	1.36302e-07	1.36302e-07	1	0	0	1	0	0
AGGATG	2515	14731	6	219.576	235159360	150	344235777	88386	5.85726	11.4539	67.0884	42.7933	0.40253	0.25676	0.23429	1.71173e-06	1.71173e-06	1	0	0	1	0	0
AGGC	717	5632	4	219.576	235159360	150	344235777	22528	7.85495	3.26538	25.6494	16.3609	0.102598	0.0654435	0.209465	4.3629e-07	4.3629e-07	1	0	0	0	0	0
AGGCCG	1	5	6	219.576	235159360	150	344235777	30	5	0.00455423	0.0227712	0.0145249	0.000136627	8.71496e-05	0.2	5.80997e-10	5.80997e-10	1	0	0	1	0	0
AGGCGGC	1	4	7	219.576	235159360	150	344235777	28	4	0.00455423	0.0182169	0.0116199	0.000127518	8.13396e-05	0.186667	5.42264e-10	5.42264e-10	1	0	0	1	0	0
AGGG	6	47	4	219.576	235159360	150	344235777	188	7.83333	0.0273254	0.214049	0.136534	0.000856195	0.000546137	0.208889	3.64092e-09	3.64092e-09	1	0	0	0	0	0
AGGGAT	23	111	6	219.576	235159360	150	344235777	666	4.82609	0.104747	0.50552	0.322453	0.00303312	0.00193472	0.193043	1.28981e-08	1.28981e-08	1	0	0	1	0	0
AGGGATGG	1	4	8	219.576	235159360	150	344235777	32	4	0.00455423	0.0182169	0.0116199	0.000145735	9.29595e-05	0.213333	6.1973e-10	6.1973e-10	1	0	0	1	0	0
AGGGG	1	5	5	219.576	235159360	150	344235777	25	5	0.00455423	0.0227712	0.0145249	0.000113856	7.26246e-05	0.166667	4.84164e-10	4.84164e-10	1	0	0	1	0	0
AGGGGG	20	87	6	219.576	235159360	150	344235777	522	4.35	0.0910846	0.396218	0.252734	0.00237731	0.0015164	0.174	1.01094e-08	1.01094e-08	1	0	0	1	0	0
AGGGGGG	4	16	7	219.576	235159360	150	344235777	112	4	0.0182169	0.0728677	0.0464798	0.000510074	0.000325358	0.186667	2.16906e-09	2.16906e-09	1	0	0	1	0	0
AT	125813	1674242	2	219.576	235159360	150	344235777	3348484	13.3074	572.981	7624.88	4863.65	15.2498	9.7273	0.177432	6.48487e-05	6.48487e-05	1	1	1	0	0	0
ATATATC	100	400	7	219.576	235159360	150	344235777	2800	4	0.455423	1.82169	1.16199	0.0127518	0.00813396	0.186667	5.42264e-08	5.42264e-08	1	0	0	1	0	0
ATATC	382	2167	5	219.576	235159360	150	344235777	10835	5.67277	1.73972	9.86902	6.2951	0.0493451	0.0314755	0.189092	2.09837e-07	2.09837e-07	1	0	0	1	0	0
ATATCC	1756	18221	6	219.576	235159360	150	344235777	109326	10.3764	7.99723	82.9826	52.9317	0.497896	0.31759	0.415057	2.11727e-06	2.11727e-06	1	0	0	1	0	0
ATC	20563	232888	3	219.576	235159360	150	344235777	698664	11.3256	93.6486	1060.63	676.536	3.18188	2.02961	0.226512	1.35307e-05	1.35307e-05	1	1	0	0	0	0
ATCATCC	3	40	7	219.576	235159360	150	344235777	280	13.3333	0.0136627	0.182169	0.116199	0.00127518	0.000813396	0.622222	5.42264e-09	5.42264e-09	1	0	0	1	1	0
ATCATG	212	962	6	219.576	235159360	150	344235777	5772	4.53774	0.965497	4.38117	2.7946	0.026287	0.0167676	0.181509	1.11784e-07	1.11784e-07	1	0	0	1	0	0
ATCC	281	2425	4	219.576	235159360	150	344235777	9700	8.62989	1.27974	11.044	7.04459	0.044176	0.0281784	0.23013	1.87856e-07	1.87856e-07	1	0	0	0	0	0
ATCCCC	2	9	6	219.576	235159360	150	344235777	54	4.5	0.00910846	0.0409881	0.0261449	0.000245928	0.000156869	0.18	1.04579e-09	1.04579e-09	1	0	0	1	0	0
ATCGC	292	1664	5	219.576	235159360	150	344235777	8320	5.69863	1.32984	7.57824	4.8339	0.0378912	0.0241695	0.189954	1.6113e-07	1.6113e-07	1	0	0	1	0	0
ATCGCC	118	580	6	219.576	235159360	150	344235777	3480	4.91525	0.537399	2.64145	1.68489	0.0158487	0.0101094	0.19661	6.73957e-08	6.73957e-08	1	0	0	1	0	0
ATCGGGGCC	1	5	9	219.576	235159360	150	344235777	45	5	0.00455423	0.0227712	0.0145249	0.00020494	0.000130724	0.3	8.71496e-10	8.71496e-10	1	0	0	1	0	0
ATGCC	75	461	5	219.576	235159360	150	344235777	2305	6.14667	0.341567	2.0995	1.3392	0.0104975	0.00669599	0.204889	4.46399e-08	4.46399e-08	1	0	0	1	0	0
CCCCCG	3	12	6	219.576	235159360	150	344235777	72	4	0.0136627	0.0546508	0.0348598	0.000327905	0.000209159	0.16	1.39439e-09	1.39439e-09	1	0	0	1	0	0
CCCCGG	2	8	6	219.576	235159360	150	344235777	48	4	0.00910846	0.0364338	0.0232399	0.000218603	0.000139439	0.16	9.29595e-10	9.29595e-10	1	0	0	1	0	0
CCCG	7	56	4	219.576	235159360	150	344235777	224	8	0.0318796	0.255037	0.162679	0.00102015	0.000650717	0.213333	4.33811e-09	4.33811e-09	1	0	0	0	0	0
CCG	994	9303	3	219.576	235159360	150	344235777	27909	9.35915	4.52691	42.368	27.0251	0.127104	0.0810752	0.187183	5.40502e-07	5.40502e-07	1	0	0	0	0	0
CG	22	264	2	219.576	235159360	150	344235777	528	12	0.100193	1.20232	0.766916	0.00240463	0.00153383	0.16	1.02255e-08	1.02255e-08	1	0	0	0	0	0
