# Supplementary material for: Profiles of telomeric repeats in Insecta reveal diverse forms of telomeric motifs in Hymenopterans
Source: Life Sci Alliance. 2022 Apr 1;5(7):e202101163. doi: 10.26508/lsa.202101163 (PMC8977481; doi:10.26508/lsa.202101163)
Supplement: Supplemental Data 3. — Tandem repeat statistics for 50 species without simple tandem type TRM. [file LSA-2021-01163_Supplemental_Data_3.zip › DataS3/TRISP_output.csv.1.filtered.xlsx]

## Sheet: Sheet1
Unnamed: 0	reads	repeats	unit_len	avg_genome_cov	genome_size	eff_read_len	num_reads	repeats_total_len	repeats_per_read	reads_per_genome	repeats_per_genome	repeats_per_million_reads	repeats_len_per_genome	repeats_len_per_million_reads	percent_repeats_len_per_read	percent_repeats_len_per_genome	percent_repeat_unit_in_sequences	avg_genome_cov_filter	repeat_containing_reads_filter	repeats_len_per_million_reads_filter	unit_len_filter	percent_repeats_len_per_read_filter	qualified
AAAAAAAACC	2	8	10	104.945	195226834	149.195	137324104	80	4	0.0190576	0.0762304	0.0582563	0.000762304	0.000582563	0.268105	3.90471e-09	3.90471e-09	1	0	0	1	0	0
AAAAAAAACTTTTTTCGTT	4	20	19	104.945	195226834	149.195	137324104	380	5	0.0381152	0.190576	0.145641	0.00362094	0.00276718	0.63675	1.85474e-08	1.85474e-08	1	0	0	1	1	0
AAAAAAAATATTTTTCGTC	6	24	19	104.945	195226834	149.195	137324104	456	4	0.0571728	0.228691	0.174769	0.00434513	0.00332061	0.5094	2.22568e-08	2.22568e-08	1	0	0	1	1	0
AAAAAAAATTGCTTTCGTC	7	34	19	104.945	195226834	149.195	137324104	646	4.85714	0.0667016	0.323979	0.247589	0.00615561	0.0047042	0.618557	3.15305e-08	3.15305e-08	1	0	0	1	1	0
AAAAAAAGCCCGCCCG	5	24	16	104.945	195226834	149.195	137324104	384	4.8	0.047644	0.228691	0.174769	0.00365906	0.0027963	0.514762	1.87426e-08	1.87426e-08	1	0	0	1	1	0
AAAAAAAGGCAAATCCCGGCCC	4	16	22	104.945	195226834	149.195	137324104	352	4	0.0381152	0.152461	0.116513	0.00335414	0.00256328	0.589832	1.71807e-08	1.71807e-08	1	0	0	1	1	0
AAAAAAAGTGT	2	8	11	104.945	195226834	149.195	137324104	88	4	0.0190576	0.0762304	0.0582563	0.000838535	0.00064082	0.294916	4.29518e-09	4.29518e-09	1	0	0	1	0	0
AAAAAAATCAATAATTTTTTCTTC	21	94	24	104.945	195226834	149.195	137324104	2256	4.47619	0.200105	0.895707	0.684512	0.021497	0.0164283	0.720055	1.10113e-07	1.10113e-07	1	0	0	1	1	0
AAAAAAATGTTTTTTCACGG	4	16	20	104.945	195226834	149.195	137324104	320	4	0.0381152	0.152461	0.116513	0.00304922	0.00233025	0.536211	1.56188e-08	1.56188e-08	1	0	0	1	1	0
AAAAAAATGTTTTTTGTG	42	170	18	104.945	195226834	149.195	137324104	3060	4.04762	0.40021	1.6199	1.23795	0.0291581	0.0222831	0.488335	1.49355e-07	1.49355e-07	1	0	0	1	0	0
AAAAAAC	28	136	7	104.945	195226834	149.195	137324104	952	4.85714	0.266806	1.29592	0.990358	0.00907142	0.0069325	0.22789	4.64661e-08	4.64661e-08	1	0	0	1	0	0
AAAAAACAAAG	1	4	11	104.945	195226834	149.195	137324104	44	4	0.0095288	0.0381152	0.0291282	0.000419267	0.00032041	0.294916	2.14759e-09	2.14759e-09	1	0	0	1	0	0
AAAAAACAAGC	13	85	11	104.945	195226834	149.195	137324104	935	6.53846	0.123874	0.809948	0.618974	0.00890943	0.00680871	0.482074	4.56363e-08	4.56363e-08	1	0	0	1	0	0
AAAAAACATCTTTTTTCGTT	6	24	20	104.945	195226834	149.195	137324104	480	4	0.0571728	0.228691	0.174769	0.00457383	0.00349538	0.536211	2.34283e-08	2.34283e-08	1	0	0	1	1	0
AAAAAACATGTGTTTG	45	342	16	104.945	195226834	149.195	137324104	5472	7.6	0.428796	3.25885	2.49046	0.0521416	0.0398473	0.81504	2.67082e-07	2.67082e-07	1	0	0	1	1	0
AAAAAACATGTTTTTCATT	12	62	19	104.945	195226834	149.195	137324104	1178	5.16667	0.114346	0.590786	0.451487	0.0112249	0.00857825	0.657975	5.74969e-08	5.74969e-08	1	0	0	1	1	0
AAAAAACATTGTTTCTCGTC	4	16	20	104.945	195226834	149.195	137324104	320	4	0.0381152	0.152461	0.116513	0.00304922	0.00233025	0.536211	1.56188e-08	1.56188e-08	1	0	0	1	1	0
AAAAAACATTGTTTTTGTG	9	42	19	104.945	195226834	149.195	137324104	798	4.66667	0.0857592	0.40021	0.305846	0.00760398	0.00581107	0.5943	3.89495e-08	3.89495e-08	1	0	0	1	1	0
AAAAAACATTTTTCTATC	4	16	18	104.945	195226834	149.195	137324104	288	4	0.0381152	0.152461	0.116513	0.0027443	0.00209723	0.48259	1.4057e-08	1.4057e-08	1	0	0	1	0	0
AAAAAACATTTTTCTGTT	16	64	18	104.945	195226834	149.195	137324104	1152	4	0.152461	0.609843	0.466051	0.0109772	0.00838891	0.48259	5.62278e-08	5.62278e-08	1	0	0	1	0	0
AAAAAACATTTTTGTTCGAC	13	60	20	104.945	195226834	149.195	137324104	1200	4.61538	0.123874	0.571728	0.436923	0.0114346	0.00873845	0.618705	5.85707e-08	5.85707e-08	1	0	0	1	1	0
AAAAAACATTTTTTCGATG	4	20	19	104.945	195226834	149.195	137324104	380	5	0.0381152	0.190576	0.145641	0.00362094	0.00276718	0.63675	1.85474e-08	1.85474e-08	1	0	0	1	1	0
AAAAAACCACAAAAAGATT	11	49	19	104.945	195226834	149.195	137324104	931	4.45455	0.104817	0.466911	0.35682	0.00887132	0.00677958	0.567287	4.54411e-08	4.54411e-08	1	0	0	1	1	0
AAAAAACCTTTTTTGTGTAC	50	237	20	104.945	195226834	149.195	137324104	4740	4.74	0.47644	2.25833	1.72584	0.0451665	0.0345169	0.63541	2.31354e-07	2.31354e-07	1	0	0	1	1	0
AAAAAACGTT	45	225	10	104.945	195226834	149.195	137324104	2250	5	0.428796	2.14398	1.63846	0.0214398	0.0163846	0.335132	1.0982e-07	1.0982e-07	1	0	0	1	0	0
AAAAAACGTTTTCGCCC	280	1318	17	104.945	195226834	149.195	137324104	22406	4.70714	2.66806	12.559	9.59773	0.213502	0.163161	0.536354	1.09361e-06	1.09361e-06	1	0	0	1	1	0
AAAAAACTCTTCGCCC	2	8	16	104.945	195226834	149.195	137324104	128	4	0.0190576	0.0762304	0.0582563	0.00121969	0.000932101	0.428969	6.24754e-09	6.24754e-09	1	0	0	1	0	0
AAAAAAG	16	66	7	104.945	195226834	149.195	137324104	462	4.125	0.152461	0.628901	0.480615	0.00440231	0.0033643	0.193539	2.25497e-08	2.25497e-08	1	0	0	1	0	0
AAAAAAGAAGG	22	98	11	104.945	195226834	149.195	137324104	1078	4.45455	0.209634	0.933823	0.71364	0.010272	0.00785004	0.328429	5.2616e-08	5.2616e-08	1	0	0	1	0	0
AAAAAAGGCGGAAGTC	18	76	16	104.945	195226834	149.195	137324104	1216	4.22222	0.171518	0.724189	0.553435	0.011587	0.00885496	0.4528	5.93516e-08	5.93516e-08	1	0	0	1	0	0
AAAAAAGTGTTTTCTGACG	11	45	19	104.945	195226834	149.195	137324104	855	4.09091	0.104817	0.428796	0.327692	0.00814713	0.00622615	0.520978	4.17316e-08	4.17316e-08	1	0	0	1	1	0
AAAAAAT	50	202	7	104.945	195226834	149.195	137324104	1414	4.04	0.47644	1.92482	1.47097	0.0134737	0.0102968	0.189551	6.90158e-08	6.90158e-08	1	0	0	1	0	0
AAAAAATAAAT	4	16	11	104.945	195226834	149.195	137324104	176	4	0.0381152	0.152461	0.116513	0.00167707	0.00128164	0.294916	8.59036e-09	8.59036e-09	1	0	0	1	0	0
AAAAAATAACT	7	28	11	104.945	195226834	149.195	137324104	308	4	0.0667016	0.266806	0.203897	0.00293487	0.00224287	0.294916	1.50331e-08	1.50331e-08	1	0	0	1	0	0
AAAAAATATATATTTTTCGTT	2	8	21	104.945	195226834	149.195	137324104	168	4	0.0190576	0.0762304	0.0582563	0.00160084	0.00122338	0.563021	8.19989e-09	8.19989e-09	1	0	0	1	1	0
AAAAAATATT	8	33	10	104.945	195226834	149.195	137324104	330	4.125	0.0762304	0.31445	0.240307	0.0031445	0.00240307	0.276484	1.61069e-08	1.61069e-08	1	0	0	1	0	0
AAAAAATATTTTCGCCC	36	148	17	104.945	195226834	149.195	137324104	2516	4.11111	0.343037	1.41026	1.07774	0.0239745	0.0183216	0.46844	1.22803e-07	1.22803e-07	1	0	0	1	0	0
AAAAAATCAG	2	8	10	104.945	195226834	149.195	137324104	80	4	0.0190576	0.0762304	0.0582563	0.000762304	0.000582563	0.268105	3.90471e-09	3.90471e-09	1	0	0	1	0	0
AAAAAATCAGTGATTTTCGTTAGT	6	26	24	104.945	195226834	149.195	137324104	624	4.33333	0.0571728	0.247749	0.189333	0.00594597	0.00454399	0.697074	3.04567e-08	3.04567e-08	1	0	0	1	1	0
AAAAAATCGC	21	84	10	104.945	195226834	149.195	137324104	840	4	0.200105	0.800419	0.611692	0.00800419	0.00611692	0.268105	4.09995e-08	4.09995e-08	1	0	0	1	0	0
AAAAAATCTT	10	40	10	104.945	195226834	149.195	137324104	400	4	0.095288	0.381152	0.291282	0.00381152	0.00291282	0.268105	1.95236e-08	1.95236e-08	1	0	0	1	0	0
AAAAAATGGG	20	101	10	104.945	195226834	149.195	137324104	1010	5.05	0.190576	0.962409	0.735486	0.00962409	0.00735486	0.338483	4.9297e-08	4.9297e-08	1	0	0	1	0	0
AAAAAATGTGTAAGTCT	6	24	17	104.945	195226834	149.195	137324104	408	4	0.0571728	0.228691	0.174769	0.00388775	0.00297107	0.455779	1.9914e-08	1.9914e-08	1	0	0	1	0	0
AAAAAATGTTAT	10	41	12	104.945	195226834	149.195	137324104	492	4.1	0.095288	0.390681	0.298564	0.00468817	0.00358277	0.32977	2.4014e-08	2.4014e-08	1	0	0	1	0	0
AAAAAATTGAC	7	28	11	104.945	195226834	149.195	137324104	308	4	0.0667016	0.266806	0.203897	0.00293487	0.00224287	0.294916	1.50331e-08	1.50331e-08	1	0	0	1	0	0
AAAAAATTGG	13	52	10	104.945	195226834	149.195	137324104	520	4	0.123874	0.495498	0.378666	0.00495498	0.00378666	0.268105	2.53806e-08	2.53806e-08	1	0	0	1	0	0
AAAAAC	99	402	6	104.945	195226834	149.195	137324104	2412	4.06061	0.943351	3.83058	2.92738	0.0229835	0.0175643	0.163301	1.17727e-07	1.17727e-07	1	0	0	1	0	0
AAAAACAAAAC	107	855	11	104.945	195226834	149.195	137324104	9405	7.99065	1.01958	8.14713	6.22615	0.0896184	0.0684876	0.589143	4.59047e-07	4.59047e-07	1	0	0	1	1	0
AAAAACAAAAG	6	28	11	104.945	195226834	149.195	137324104	308	4.66667	0.0571728	0.266806	0.203897	0.00293487	0.00224287	0.344069	1.50331e-08	1.50331e-08	1	0	0	1	0	0
AAAAACAACTGTT	73	454	13	104.945	195226834	149.195	137324104	5902	6.21918	0.695603	4.32608	3.30605	0.056239	0.0429786	0.541903	2.8807e-07	2.8807e-07	1	0	0	1	1	0
AAAAACAATCTTTTCGTC	6	26	18	104.945	195226834	149.195	137324104	468	4.33333	0.0571728	0.247749	0.189333	0.00445948	0.003408	0.522806	2.28426e-08	2.28426e-08	1	0	0	1	1	0
AAAAACAATGTTTTTAAC	8	34	18	104.945	195226834	149.195	137324104	612	4.25	0.0762304	0.323979	0.247589	0.00583163	0.00445661	0.512752	2.9871e-08	2.9871e-08	1	0	0	1	1	0
AAAAACACTTTCAAATATCTT	19	77	21	104.945	195226834	149.195	137324104	1617	4.05263	0.181047	0.733718	0.560717	0.0154081	0.0117751	0.57043	7.8924e-08	7.8924e-08	1	0	0	1	1	0
AAAAACACTTTTTCTTTG	54	246	18	104.945	195226834	149.195	137324104	4428	4.55556	0.514555	2.34409	1.79138	0.0421935	0.0322449	0.549616	2.16126e-07	2.16126e-07	1	0	0	1	1	0
AAAAACAGACGGACAG	39	156	16	104.945	195226834	149.195	137324104	2496	4	0.371623	1.48649	1.136	0.0237839	0.018176	0.428969	1.21827e-07	1.21827e-07	1	0	0	1	0	0
AAAAACATATTTTTCATT	8	32	18	104.945	195226834	149.195	137324104	576	4	0.0762304	0.304922	0.233025	0.00548859	0.00419446	0.48259	2.81139e-08	2.81139e-08	1	0	0	1	0	0
AAAAACATG	6	24	9	104.945	195226834	149.195	137324104	216	4	0.0571728	0.228691	0.174769	0.00205822	0.00157292	0.241295	1.05427e-08	1.05427e-08	1	0	0	1	0	0
AAAAACCACATGAAG	18	99	15	104.945	195226834	149.195	137324104	1485	5.5	0.171518	0.943351	0.720922	0.0141503	0.0108138	0.552967	7.24812e-08	7.24812e-08	1	0	0	1	1	0
AAAAACCATATCATGGTTGC	32	138	20	104.945	195226834	149.195	137324104	2760	4.3125	0.304922	1.31497	1.00492	0.0262995	0.0200984	0.578102	1.34713e-07	1.34713e-07	1	0	0	1	1	0
AAAAACG	6	25	7	104.945	195226834	149.195	137324104	175	4.16667	0.0571728	0.23822	0.182051	0.00166754	0.00127436	0.195494	8.54155e-09	8.54155e-09	1	0	0	1	0	0
AAAAACT	4	20	7	104.945	195226834	149.195	137324104	140	5	0.0381152	0.190576	0.145641	0.00133403	0.00101949	0.234592	6.83324e-09	6.83324e-09	1	0	0	1	0	0
AAAAACTAGTAAG	19	135	13	104.945	195226834	149.195	137324104	1755	7.10526	0.181047	1.28639	0.983076	0.016723	0.01278	0.619112	8.56596e-08	8.56596e-08	1	0	0	1	1	0
AAAAACTCCTG	23	109	11	104.945	195226834	149.195	137324104	1199	4.73913	0.219162	1.03864	0.793743	0.011425	0.00873117	0.349411	5.85218e-08	5.85218e-08	1	0	0	1	0	0
AAAAACTCGGAAGTCG	1	4	16	104.945	195226834	149.195	137324104	64	4	0.0095288	0.0381152	0.0291282	0.000609843	0.000466051	0.428969	3.12377e-09	3.12377e-09	1	0	0	1	0	0
AAAAACTCTTCATCC	10	42	15	104.945	195226834	149.195	137324104	630	4.2	0.095288	0.40021	0.305846	0.00600315	0.00458769	0.422266	3.07496e-08	3.07496e-08	1	0	0	1	0	0
AAAAACTCTTTTCGTGG	25	103	17	104.945	195226834	149.195	137324104	1751	4.12	0.23822	0.981467	0.75005	0.0166849	0.0127509	0.469453	8.54643e-08	8.54643e-08	1	0	0	1	0	0
AAAAACTGTTCGATTTTTACTAGT	4	24	24	104.945	195226834	149.195	137324104	576	6	0.0381152	0.228691	0.174769	0.00548859	0.00419446	0.965179	2.81139e-08	2.81139e-08	1	0	0	1	1	0
AAAAACTTAATG	4	20	12	104.945	195226834	149.195	137324104	240	5	0.0381152	0.190576	0.145641	0.00228691	0.00174769	0.402158	1.17141e-08	1.17141e-08	1	0	0	1	0	0
AAAAACTTCCGCTCGGCACTT	10	40	21	104.945	195226834	149.195	137324104	840	4	0.095288	0.381152	0.291282	0.00800419	0.00611692	0.563021	4.09995e-08	4.09995e-08	1	0	0	1	1	0
AAAAAG	136	597	6	104.945	195226834	149.195	137324104	3582	4.38971	1.29592	5.6887	4.34738	0.0341322	0.0260843	0.176536	1.74833e-07	1.74833e-07	1	0	0	1	0	0
AAAAAGAAAAT	10	40	11	104.945	195226834	149.195	137324104	440	4	0.095288	0.381152	0.291282	0.00419267	0.0032041	0.294916	2.14759e-08	2.14759e-08	1	0	0	1	0	0
AAAAAGAAGAAGAAGAAAT	19	85	19	104.945	195226834	149.195	137324104	1615	4.47368	0.181047	0.809948	0.618974	0.015389	0.0117605	0.569724	7.88263e-08	7.88263e-08	1	0	0	1	1	0
AAAAAGAGTGCTTCTTCCACAG	16	64	22	104.945	195226834	149.195	137324104	1408	4	0.152461	0.609843	0.466051	0.0134166	0.0102531	0.589832	6.87229e-08	6.87229e-08	1	0	0	1	1	0
AAAAAGCACCTTT	35	185	13	104.945	195226834	149.195	137324104	2405	5.28571	0.333508	1.76283	1.34718	0.0229168	0.0175133	0.460567	1.17385e-07	1.17385e-07	1	0	0	1	0	0
AAAAAGCCAGAC	27	111	12	104.945	195226834	149.195	137324104	1332	4.11111	0.257278	1.0577	0.808307	0.0126924	0.00969968	0.330663	6.50134e-08	6.50134e-08	1	0	0	1	0	0
AAAAAGG	21	154	7	104.945	195226834	149.195	137324104	1078	7.33333	0.200105	1.46744	1.12143	0.010272	0.00785004	0.344069	5.2616e-08	5.2616e-08	1	0	0	1	0	0
AAAAAGGAACG	5	27	11	104.945	195226834	149.195	137324104	297	5.4	0.047644	0.257278	0.196615	0.00283005	0.00216277	0.398137	1.44962e-08	1.44962e-08	1	0	0	1	0	0
AAAAAGGAG	15	69	9	104.945	195226834	149.195	137324104	621	4.6	0.142932	0.657487	0.502461	0.00591739	0.00452215	0.277489	3.03103e-08	3.03103e-08	1	0	0	1	0	0
AAAAAGGCTTAATTCG	11	49	16	104.945	195226834	149.195	137324104	784	4.45455	0.104817	0.466911	0.35682	0.00747058	0.00570912	0.477715	3.82662e-08	3.82662e-08	1	0	0	1	0	0
AAAAAGGGGGT	12	62	11	104.945	195226834	149.195	137324104	682	5.16667	0.114346	0.590786	0.451487	0.00649864	0.00496635	0.380933	3.32877e-08	3.32877e-08	1	0	0	1	0	0
AAAAAGGGGTCAAGGGCGTT	4	16	20	104.945	195226834	149.195	137324104	320	4	0.0381152	0.152461	0.116513	0.00304922	0.00233025	0.536211	1.56188e-08	1.56188e-08	1	0	0	1	1	0
AAAAAGT	20	94	7	104.945	195226834	149.195	137324104	658	4.7	0.190576	0.895707	0.684512	0.00626995	0.00479158	0.220517	3.21162e-08	3.21162e-08	1	0	0	1	0	0
AAAAAGTAT	7	31	9	104.945	195226834	149.195	137324104	279	4.42857	0.0667016	0.295393	0.225743	0.00265854	0.00203169	0.267148	1.36177e-08	1.36177e-08	1	0	0	1	0	0
AAAAAGTCATAAC	52	326	13	104.945	195226834	149.195	137324104	4238	6.26923	0.495498	3.10639	2.37395	0.0403831	0.0308613	0.546265	2.06852e-07	2.06852e-07	1	0	0	1	1	0
AAAAAGTCCAAGAAG	7	28	15	104.945	195226834	149.195	137324104	420	4	0.0667016	0.266806	0.203897	0.0040021	0.00305846	0.402158	2.04997e-08	2.04997e-08	1	0	0	1	0	0
AAAAAGTGACC	26	160	11	104.945	195226834	149.195	137324104	1760	6.15385	0.247749	1.52461	1.16513	0.0167707	0.0128164	0.453717	8.59036e-08	8.59036e-08	1	0	0	1	0	0
AAAAAGTGACGTTTCAACTGTC	4	16	22	104.945	195226834	149.195	137324104	352	4	0.0381152	0.152461	0.116513	0.00335414	0.00256328	0.589832	1.71807e-08	1.71807e-08	1	0	0	1	1	0
AAAAAGTGGCGCTGGG	46	186	16	104.945	195226834	149.195	137324104	2976	4.04348	0.438325	1.77236	1.35446	0.0283577	0.0216714	0.433631	1.45255e-07	1.45255e-07	1	0	0	1	0	0
AAAAAGTGTC	12	57	10	104.945	195226834	149.195	137324104	570	4.75	0.114346	0.543142	0.415076	0.00543142	0.00415076	0.318375	2.78211e-08	2.78211e-08	1	0	0	1	0	0
AAAAAT	803	3452	6	104.945	195226834	149.195	137324104	20712	4.29888	7.65163	32.8934	25.1376	0.197361	0.150826	0.172883	1.01093e-06	1.01093e-06	1	0	0	1	0	0
AAAAATAATAATT	12	60	13	104.945	195226834	149.195	137324104	780	5	0.114346	0.571728	0.436923	0.00743247	0.00567999	0.435671	3.80709e-08	3.80709e-08	1	0	0	1	0	0
AAAAATAGGT	48	263	10	104.945	195226834	149.195	137324104	2630	5.47917	0.457383	2.50608	1.91518	0.0250608	0.0191518	0.367249	1.28367e-07	1.28367e-07	1	0	0	1	0	0
AAAAATATTTG	76	480	11	104.945	195226834	149.195	137324104	5280	6.31579	0.724189	4.57383	3.49538	0.0503121	0.0384492	0.465657	2.57711e-07	2.57711e-07	1	0	0	1	0	0
AAAAATATTTTTAACAAAATT	6	28	21	104.945	195226834	149.195	137324104	588	4.66667	0.0571728	0.266806	0.203897	0.00560294	0.00428184	0.656858	2.86996e-08	2.86996e-08	1	0	0	1	1	0
AAAAATC	5	20	7	104.945	195226834	149.195	137324104	140	4	0.047644	0.190576	0.145641	0.00133403	0.00101949	0.187674	6.83324e-09	6.83324e-09	1	0	0	1	0	0
AAAAATCAATC	19	90	11	104.945	195226834	149.195	137324104	990	4.73684	0.181047	0.857592	0.655384	0.00943351	0.00720922	0.349243	4.83208e-08	4.83208e-08	1	0	0	1	0	0
AAAAATCACAT	35	163	11	104.945	195226834	149.195	137324104	1793	4.65714	0.333508	1.55319	1.18697	0.0170851	0.0130567	0.343366	8.75143e-08	8.75143e-08	1	0	0	1	0	0
AAAAATCATCGGATTTTG	22	98	18	104.945	195226834	149.195	137324104	1764	4.45455	0.209634	0.933823	0.71364	0.0168088	0.0128455	0.537429	8.60989e-08	8.60989e-08	1	0	0	1	1	0
AAAAATCC	29	116	8	104.945	195226834	149.195	137324104	928	4	0.276335	1.10534	0.844717	0.00884273	0.00675774	0.214484	4.52946e-08	4.52946e-08	1	0	0	1	0	0
AAAAATG	8	32	7	104.945	195226834	149.195	137324104	224	4	0.0762304	0.304922	0.233025	0.00213445	0.00163118	0.187674	1.09332e-08	1.09332e-08	1	0	0	1	0	0
AAAAATGAATT	27	143	11	104.945	195226834	149.195	137324104	1573	5.2963	0.257278	1.36262	1.04133	0.0149888	0.0114547	0.390491	7.67764e-08	7.67764e-08	1	0	0	1	0	0
AAAAATGACTTC	41	256	12	104.945	195226834	149.195	137324104	3072	6.2439	0.390681	2.43937	1.8642	0.0292725	0.0223704	0.502207	1.49941e-07	1.49941e-07	1	0	0	1	1	0
AAAAATGCTTTCTGCAGATAGC	40	164	22	104.945	195226834	149.195	137324104	3608	4.1	0.381152	1.56272	1.19426	0.0343799	0.0262736	0.604578	1.76102e-07	1.76102e-07	1	0	0	1	1	0
AAAAATGTC	20	82	9	104.945	195226834	149.195	137324104	738	4.1	0.190576	0.781362	0.597128	0.00703226	0.00537415	0.247327	3.6021e-08	3.6021e-08	1	0	0	1	0	0
AAAAATGTCTTTTGACGTT	8	36	19	104.945	195226834	149.195	137324104	684	4.5	0.0762304	0.343037	0.262154	0.0065177	0.00498092	0.573075	3.33853e-08	3.33853e-08	1	0	0	1	1	0
AAAAATGTGAAAACATTTG	29	120	19	104.945	195226834	149.195	137324104	2280	4.13793	0.276335	1.14346	0.873845	0.0217257	0.0166031	0.526966	1.11284e-07	1.11284e-07	1	0	0	1	1	0
AAAAATT	64	264	7	104.945	195226834	149.195	137324104	1848	4.125	0.609843	2.5156	1.92246	0.0176092	0.0134572	0.193539	9.01988e-08	9.01988e-08	1	0	0	1	0	0
AAAAATTATCGATAATTAT	35	157	19	104.945	195226834	149.195	137324104	2983	4.48571	0.333508	1.49602	1.14328	0.0284244	0.0217223	0.571256	1.45597e-07	1.45597e-07	1	0	0	1	1	0
AAAAATTCACGAATTTTAC	4	16	19	104.945	195226834	149.195	137324104	304	4	0.0381152	0.152461	0.116513	0.00289676	0.00221374	0.5094	1.48379e-08	1.48379e-08	1	0	0	1	1	0
AAAAATTCAT	35	180	10	104.945	195226834	149.195	137324104	1800	5.14286	0.333508	1.71518	1.31077	0.0171518	0.0131077	0.344707	8.7856e-08	8.7856e-08	1	0	0	1	0	0
AAAAATTCCG	6	26	10	104.945	195226834	149.195	137324104	260	4.33333	0.0571728	0.247749	0.189333	0.00247749	0.00189333	0.290448	1.26903e-08	1.26903e-08	1	0	0	1	0	0
AAAAATTTAC	15	60	10	104.945	195226834	149.195	137324104	600	4	0.142932	0.571728	0.436923	0.00571728	0.00436923	0.268105	2.92853e-08	2.92853e-08	1	0	0	1	0	0
AAAAC	1032	5679	5	104.945	195226834	149.195	137324104	28395	5.50291	9.83372	54.1141	41.3547	0.27057	0.206774	0.18442	1.38593e-06	1.38593e-06	1	0	0	1	0	0
AAAACAAAC	101	770	9	104.945	195226834	149.195	137324104	6930	7.62376	0.962409	7.33718	5.60717	0.0660346	0.0504646	0.459894	3.38246e-07	3.38246e-07	1	0	0	1	0	0
AAAACAAACGAAATTCGTTT	33	152	20	104.945	195226834	149.195	137324104	3040	4.60606	0.31445	1.44838	1.10687	0.0289676	0.0221374	0.617455	1.48379e-07	1.48379e-07	1	0	0	1	1	0
AAAACAAAGTTTCGCCG	4	24	17	104.945	195226834	149.195	137324104	408	6	0.0381152	0.228691	0.174769	0.00388775	0.00297107	0.683669	1.9914e-08	1.9914e-08	1	0	0	1	1	0
AAAACAAATGT	2	10	11	104.945	195226834	149.195	137324104	110	5	0.0190576	0.095288	0.0728204	0.00104817	0.000801025	0.368645	5.36898e-09	5.36898e-09	1	0	0	1	0	0
AAAACAACACAC	19	81	12	104.945	195226834	149.195	137324104	972	4.26316	0.181047	0.771833	0.589845	0.009262	0.00707815	0.342893	4.74422e-08	4.74422e-08	1	0	0	1	0	0
AAAACAACACT	29	125	11	104.945	195226834	149.195	137324104	1375	4.31034	0.276335	1.1911	0.910255	0.0131021	0.0100128	0.317797	6.71122e-08	6.71122e-08	1	0	0	1	0	0
AAAACAACCCCGGAC	90	458	15	104.945	195226834	149.195	137324104	6870	5.08889	0.857592	4.36419	3.33518	0.0654629	0.0500276	0.511634	3.35317e-07	3.35317e-07	1	0	0	1	1	0
AAAACAACTCCGGAC	87	458	15	104.945	195226834	149.195	137324104	6870	5.26437	0.829006	4.36419	3.33518	0.0654629	0.0500276	0.529277	3.35317e-07	3.35317e-07	1	0	0	1	1	0
AAAACAAGCATC	22	89	12	104.945	195226834	149.195	137324104	1068	4.04545	0.209634	0.848063	0.648102	0.0101768	0.00777722	0.325382	5.21279e-08	5.21279e-08	1	0	0	1	0	0
AAAACAAGGCAACC	33	142	14	104.945	195226834	149.195	137324104	1988	4.30303	0.31445	1.35309	1.03405	0.0189433	0.0144767	0.403783	9.7032e-08	9.7032e-08	1	0	0	1	0	0
AAAACAATTATTGTG	31	172	15	104.945	195226834	149.195	137324104	2580	5.54839	0.295393	1.63895	1.25251	0.0245843	0.0187877	0.557832	1.25927e-07	1.25927e-07	1	0	0	1	1	0
AAAACAC	8	32	7	104.945	195226834	149.195	137324104	224	4	0.0762304	0.304922	0.233025	0.00213445	0.00163118	0.187674	1.09332e-08	1.09332e-08	1	0	0	1	0	0
AAAACACACAGAC	20	100	13	104.945	195226834	149.195	137324104	1300	5	0.190576	0.95288	0.728204	0.0123874	0.00946666	0.435671	6.34515e-08	6.34515e-08	1	0	0	1	0	0
AAAACACACAT	2	8	11	104.945	195226834	149.195	137324104	88	4	0.0190576	0.0762304	0.0582563	0.000838535	0.00064082	0.294916	4.29518e-09	4.29518e-09	1	0	0	1	0	0
AAAACACAGAGTAGCG	11	47	16	104.945	195226834	149.195	137324104	752	4.27273	0.104817	0.447854	0.342256	0.00716566	0.0054761	0.458217	3.67043e-08	3.67043e-08	1	0	0	1	0	0
AAAACACATTT	36	182	11	104.945	195226834	149.195	137324104	2002	5.05556	0.343037	1.73424	1.32533	0.0190767	0.0145786	0.372741	9.77154e-08	9.77154e-08	1	0	0	1	0	0
AAAACACCTAGAATC	2	8	15	104.945	195226834	149.195	137324104	120	4	0.0190576	0.0762304	0.0582563	0.00114346	0.000873845	0.402158	5.85707e-09	5.85707e-09	1	0	0	1	0	0
AAAACACTATTGTGTG	84	509	16	104.945	195226834	149.195	137324104	8144	6.05952	0.800419	4.85016	3.70656	0.0776026	0.059305	0.649836	3.97499e-07	3.97499e-07	1	0	0	1	1	0
AAAACACTGAGTG	57	236	13	104.945	195226834	149.195	137324104	3068	4.14035	0.543142	2.2488	1.71856	0.0292344	0.0223413	0.360766	1.49746e-07	1.49746e-07	1	0	0	1	0	0
AAAACACTGTGTTG	294	2210	14	104.945	195226834	149.195	137324104	30940	7.51701	2.80147	21.0587	16.0933	0.294821	0.225306	0.705373	1.51015e-06	1.51015e-06	1	0	0	1	1	0
AAAACAG	18	72	7	104.945	195226834	149.195	137324104	504	4	0.171518	0.686074	0.524307	0.00480252	0.00367015	0.187674	2.45997e-08	2.45997e-08	1	0	0	1	0	0
AAAACAGCGC	36	145	10	104.945	195226834	149.195	137324104	1450	4.02778	0.343037	1.38168	1.0559	0.0138168	0.010559	0.269967	7.07729e-08	7.07729e-08	1	0	0	1	0	0
AAAACAGCTGGAAC	15	111	14	104.945	195226834	149.195	137324104	1554	7.4	0.142932	1.0577	0.808307	0.0148078	0.0113163	0.694393	7.5849e-08	7.5849e-08	1	0	0	1	1	0
AAAACAGCTTCAGCCG	103	593	16	104.945	195226834	149.195	137324104	9488	5.75728	0.981467	5.65058	4.31825	0.0904093	0.069092	0.617423	4.63099e-07	4.63099e-07	1	0	0	1	1	0
AAAACAGGGGAGG	18	79	13	104.945	195226834	149.195	137324104	1027	4.38889	0.171518	0.752775	0.575281	0.00978608	0.00747866	0.382423	5.01267e-08	5.01267e-08	1	0	0	1	0	0
AAAACAGGTCAGGTC	68	298	15	104.945	195226834	149.195	137324104	4470	4.38235	0.647959	2.83958	2.17005	0.0425937	0.0325507	0.4406	2.18176e-07	2.18176e-07	1	0	0	1	0	0
AAAACAGT	4	20	8	104.945	195226834	149.195	137324104	160	5	0.0381152	0.190576	0.145641	0.00152461	0.00116513	0.268105	7.80942e-09	7.80942e-09	1	0	0	1	0	0
AAAACAGTGCC	4	16	11	104.945	195226834	149.195	137324104	176	4	0.0381152	0.152461	0.116513	0.00167707	0.00128164	0.294916	8.59036e-09	8.59036e-09	1	0	0	1	0	0
AAAACAT	22	277	7	104.945	195226834	149.195	137324104	1939	12.5909	0.209634	2.63948	2.01713	0.0184763	0.0141199	0.590746	9.46404e-08	9.46404e-08	1	0	0	1	1	0
AAAACATAACACCC	2	14	14	104.945	195226834	149.195	137324104	196	7	0.0190576	0.133403	0.101949	0.00186765	0.00142728	0.656858	9.56654e-09	9.56654e-09	1	0	0	1	1	0
AAAACATAT	34	228	9	104.945	195226834	149.195	137324104	2052	6.70588	0.323979	2.17257	1.66031	0.0195531	0.0149428	0.404524	1.00156e-07	1.00156e-07	1	0	0	1	0	0
AAAACATATAGTAAAT	10	50	16	104.945	195226834	149.195	137324104	800	5	0.095288	0.47644	0.364102	0.00762304	0.00582563	0.536211	3.90471e-08	3.90471e-08	1	0	0	1	1	0
AAAACATCCTCGAATG	33	138	16	104.945	195226834	149.195	137324104	2208	4.18182	0.31445	1.31497	1.00492	0.0210396	0.0160788	0.448467	1.0777e-07	1.0777e-07	1	0	0	1	0	0
AAAACATCGCCAAACAT	12	50	17	104.945	195226834	149.195	137324104	850	4.16667	0.114346	0.47644	0.364102	0.00809948	0.00618974	0.47477	4.14875e-08	4.14875e-08	1	0	0	1	0	0
AAAACATGTGTG	55	427	12	104.945	195226834	149.195	137324104	5124	7.76364	0.524084	4.0688	3.10943	0.0488256	0.0373132	0.624442	2.50097e-07	2.50097e-07	1	0	0	1	1	0
AAAACATGTTG	43	198	11	104.945	195226834	149.195	137324104	2178	4.60465	0.409739	1.8867	1.44184	0.0207537	0.0158603	0.339496	1.06306e-07	1.06306e-07	1	0	0	1	0	0
AAAACATTTGTTACGT	121	624	16	104.945	195226834	149.195	137324104	9984	5.15702	1.15299	5.94597	4.54399	0.0951356	0.0727039	0.553051	4.87308e-07	4.87308e-07	1	0	0	1	1	0
AAAACC	14	56	6	104.945	195226834	149.195	137324104	336	4	0.133403	0.533613	0.407794	0.00320168	0.00244677	0.160863	1.63998e-08	1.63998e-08	1	0	0	1	0	0
AAAACCAAC	29	152	9	104.945	195226834	149.195	137324104	1368	5.24138	0.276335	1.44838	1.10687	0.0130354	0.00996183	0.316179	6.67705e-08	6.67705e-08	1	0	0	1	0	0
AAAACCACCTAATATCACCT	10	40	20	104.945	195226834	149.195	137324104	800	4	0.095288	0.381152	0.291282	0.00762304	0.00582563	0.536211	3.90471e-08	3.90471e-08	1	0	0	1	1	0
AAAACCCCTTCCC	35	163	13	104.945	195226834	149.195	137324104	2119	4.65714	0.333508	1.55319	1.18697	0.0201915	0.0154306	0.405797	1.03426e-07	1.03426e-07	1	0	0	1	0	0
AAAACCCGACAACAGC	58	270	16	104.945	195226834	149.195	137324104	4320	4.65517	0.552671	2.57278	1.96615	0.0411644	0.0314584	0.499231	2.10854e-07	2.10854e-07	1	0	0	1	0	0
AAAACCCGGATGACCC	7	28	16	104.945	195226834	149.195	137324104	448	4	0.0667016	0.266806	0.203897	0.0042689	0.00326236	0.428969	2.18664e-08	2.18664e-08	1	0	0	1	0	0
AAAACCGGCTG	16	74	11	104.945	195226834	149.195	137324104	814	4.625	0.152461	0.705131	0.538871	0.00775645	0.00592758	0.340997	3.97304e-08	3.97304e-08	1	0	0	1	0	0
AAAACCTCTCCTACTT	71	455	16	104.945	195226834	149.195	137324104	7280	6.40845	0.676545	4.33561	3.31333	0.0693697	0.0530133	0.687256	3.55329e-07	3.55329e-07	1	0	0	1	1	0
AAAACCTTTAGTCCGT	26	142	16	104.945	195226834	149.195	137324104	2272	5.46154	0.247749	1.35309	1.03405	0.0216494	0.0165448	0.585707	1.10894e-07	1.10894e-07	1	0	0	1	1	0
AAAACCTTTTCACAACGTG	50	218	19	104.945	195226834	149.195	137324104	4142	4.36	0.47644	2.07728	1.58749	0.0394683	0.0301622	0.555246	2.02166e-07	2.02166e-07	1	0	0	1	1	0
AAAACCTTTTCACAATGTG	376	1591	19	104.945	195226834	149.195	137324104	30229	4.23138	3.58283	15.1603	11.5857	0.288046	0.220129	0.538867	1.47544e-06	1.47544e-06	1	0	0	1	1	0
AAAACG	1	4	6	104.945	195226834	149.195	137324104	24	4	0.0095288	0.0381152	0.0291282	0.000228691	0.000174769	0.160863	1.17141e-09	1.17141e-09	1	0	0	1	0	0
AAAACGAAAC	52	300	10	104.945	195226834	149.195	137324104	3000	5.76923	0.495498	2.85864	2.18461	0.0285864	0.0218461	0.386691	1.46427e-07	1.46427e-07	1	0	0	1	0	0
AAAACGAAAGC	8	40	11	104.945	195226834	149.195	137324104	440	5	0.0762304	0.381152	0.291282	0.00419267	0.0032041	0.368645	2.14759e-08	2.14759e-08	1	0	0	1	0	0
AAAACGAACG	232	1168	10	104.945	195226834	149.195	137324104	11680	5.03448	2.21068	11.1296	8.50543	0.111296	0.0850543	0.337443	5.70088e-07	5.70088e-07	1	0	0	1	0	0
AAAACGAATGT	26	113	11	104.945	195226834	149.195	137324104	1243	4.34615	0.247749	1.07675	0.822871	0.0118443	0.00905158	0.320438	6.06694e-08	6.06694e-08	1	0	0	1	0	0
AAAACGAATTTTCGCCC	2	8	17	104.945	195226834	149.195	137324104	136	4	0.0190576	0.0762304	0.0582563	0.00129592	0.000990358	0.455779	6.63801e-09	6.63801e-09	1	0	0	1	0	0
AAAACGACCGAACGAC	20	102	16	104.945	195226834	149.195	137324104	1632	5.1	0.190576	0.971938	0.742768	0.015551	0.0118843	0.546935	7.96561e-08	7.96561e-08	1	0	0	1	1	0
AAAACGAGTATGAGT	82	557	15	104.945	195226834	149.195	137324104	8355	6.79268	0.781362	5.30754	4.0561	0.0796131	0.0608415	0.682933	4.07798e-07	4.07798e-07	1	0	0	1	1	0
AAAACGCAACT	14	75	11	104.945	195226834	149.195	137324104	825	5.35714	0.133403	0.71466	0.546153	0.00786126	0.00600769	0.394977	4.02673e-08	4.02673e-08	1	0	0	1	0	0
AAAACGCCCAAGTGG	115	470	15	104.945	195226834	149.195	137324104	7050	4.08696	1.09581	4.47854	3.42256	0.0671781	0.0513384	0.410901	3.44103e-07	3.44103e-07	1	0	0	1	0	0
AAAACGCCGAATCCC	147	591	15	104.945	195226834	149.195	137324104	8865	4.02041	1.40073	5.63152	4.30369	0.0844728	0.0645553	0.40421	4.32691e-07	4.32691e-07	1	0	0	1	0	0
AAAACGCCGAGTAGCG	5	20	16	104.945	195226834	149.195	137324104	320	4	0.047644	0.190576	0.145641	0.00304922	0.00233025	0.428969	1.56188e-08	1.56188e-08	1	0	0	1	0	0
AAAACGCCTGTT	4	20	12	104.945	195226834	149.195	137324104	240	5	0.0381152	0.190576	0.145641	0.00228691	0.00174769	0.402158	1.17141e-08	1.17141e-08	1	0	0	1	0	0
AAAACGCTGGCTT	97	465	13	104.945	195226834	149.195	137324104	6045	4.79381	0.924294	4.43089	3.38615	0.0576016	0.0440199	0.417705	2.9505e-07	2.9505e-07	1	0	0	1	0	0
AAAACGCTTCCGCAGGCG	53	229	18	104.945	195226834	149.195	137324104	4122	4.32075	0.505027	2.1821	1.66759	0.0392777	0.0300166	0.521288	2.0119e-07	2.0119e-07	1	0	0	1	1	0
AAAACGGCCCTCCTCCTG	2	8	18	104.945	195226834	149.195	137324104	144	4	0.0190576	0.0762304	0.0582563	0.00137215	0.00104861	0.48259	7.02848e-09	7.02848e-09	1	0	0	1	0	0
AAAACGGCTGCTT	1	6	13	104.945	195226834	149.195	137324104	78	6	0.0095288	0.0571728	0.0436923	0.000743247	0.000567999	0.522806	3.80709e-09	3.80709e-09	1	0	0	1	1	0
AAAACGGGTAAGG	15	93	13	104.945	195226834	149.195	137324104	1209	6.2	0.142932	0.886179	0.67723	0.0115203	0.00880399	0.540232	5.90099e-08	5.90099e-08	1	0	0	1	1	0
AAAACGGTCCTCCTCCTG	7	42	18	104.945	195226834	149.195	137324104	756	6	0.0667016	0.40021	0.305846	0.00720377	0.00550522	0.723885	3.68995e-08	3.68995e-08	1	0	0	1	1	0
AAAACGTAACGT	81	596	12	104.945	195226834	149.195	137324104	7152	7.35802	0.771833	5.67917	4.3401	0.06815	0.0520812	0.591818	3.49081e-07	3.49081e-07	1	0	0	1	1	0
AAAACGTACGTTTCATACGT	52	213	20	104.945	195226834	149.195	137324104	4260	4.09615	0.495498	2.02963	1.55108	0.0405927	0.0310215	0.549101	2.07926e-07	2.07926e-07	1	0	0	1	1	0
AAAACGTCATAAC	111	571	13	104.945	195226834	149.195	137324104	7423	5.14414	1.0577	5.44095	4.15805	0.0707323	0.0540546	0.448231	3.62308e-07	3.62308e-07	1	0	0	1	0	0
AAAACGTGTG	10	40	10	104.945	195226834	149.195	137324104	400	4	0.095288	0.381152	0.291282	0.00381152	0.00291282	0.268105	1.95236e-08	1.95236e-08	1	0	0	1	0	0
AAAACGTTTGTGTCAAG	269	1117	17	104.945	195226834	149.195	137324104	18989	4.15242	2.56325	10.6437	8.13404	0.180942	0.138279	0.473146	9.26832e-07	9.26832e-07	1	0	0	1	0	0
AAAACGTTTGTGTCAAT	254	1303	17	104.945	195226834	149.195	137324104	22151	5.12992	2.42032	12.416	9.4885	0.211073	0.161305	0.584528	1.08117e-06	1.08117e-06	1	0	0	1	1	0
AAAACT	10	40	6	104.945	195226834	149.195	137324104	240	4	0.095288	0.381152	0.291282	0.00228691	0.00174769	0.160863	1.17141e-08	1.17141e-08	1	0	0	1	0	0
AAAACTAAACT	37	357	11	104.945	195226834	149.195	137324104	3927	9.64865	0.352566	3.40178	2.59969	0.0374196	0.0285966	0.711385	1.91672e-07	1.91672e-07	1	0	0	1	1	0
AAAACTAGCGC	7	28	11	104.945	195226834	149.195	137324104	308	4	0.0667016	0.266806	0.203897	0.00293487	0.00224287	0.294916	1.50331e-08	1.50331e-08	1	0	0	1	0	0
AAAACTC	46	198	7	104.945	195226834	149.195	137324104	1386	4.30435	0.438325	1.8867	1.44184	0.0132069	0.0100929	0.201953	6.76491e-08	6.76491e-08	1	0	0	1	0	0
AAAACTCGGG	8	45	10	104.945	195226834	149.195	137324104	450	5.625	0.0762304	0.428796	0.327692	0.00428796	0.00327692	0.377023	2.1964e-08	2.1964e-08	1	0	0	1	0	0
AAAACTCTTGGAGCT	4	24	15	104.945	195226834	149.195	137324104	360	6	0.0381152	0.228691	0.174769	0.00343037	0.00262154	0.603237	1.75712e-08	1.75712e-08	1	0	0	1	1	0
AAAACTG	8	32	7	104.945	195226834	149.195	137324104	224	4	0.0762304	0.304922	0.233025	0.00213445	0.00163118	0.187674	1.09332e-08	1.09332e-08	1	0	0	1	0	0
AAAACTGAACT	14	91	11	104.945	195226834	149.195	137324104	1001	6.5	0.133403	0.867121	0.662666	0.00953833	0.00728932	0.479238	4.88577e-08	4.88577e-08	1	0	0	1	0	0
AAAACTGAATCTATTT	12	48	16	104.945	195226834	149.195	137324104	768	4	0.114346	0.457383	0.349538	0.00731812	0.00559261	0.428969	3.74852e-08	3.74852e-08	1	0	0	1	0	0
AAAACTGAATTTTAAATCTTG	8	38	21	104.945	195226834	149.195	137324104	798	4.75	0.0762304	0.362094	0.276718	0.00760398	0.00581107	0.668588	3.89495e-08	3.89495e-08	1	0	0	1	1	0
AAAACTGATTTCT	7	28	13	104.945	195226834	149.195	137324104	364	4	0.0667016	0.266806	0.203897	0.00346848	0.00265066	0.348537	1.77664e-08	1.77664e-08	1	0	0	1	0	0
AAAACTGCGTTC	4	16	12	104.945	195226834	149.195	137324104	192	4	0.0381152	0.152461	0.116513	0.00182953	0.00139815	0.321726	9.3713e-09	9.3713e-09	1	0	0	1	0	0
AAAACTGTGAT	30	165	11	104.945	195226834	149.195	137324104	1815	5.5	0.285864	1.57225	1.20154	0.0172948	0.0132169	0.405509	8.85881e-08	8.85881e-08	1	0	0	1	0	0
AAAACTGTTTG	6	24	11	104.945	195226834	149.195	137324104	264	4	0.0571728	0.228691	0.174769	0.0025156	0.00192246	0.294916	1.28855e-08	1.28855e-08	1	0	0	1	0	0
AAAACTT	49	196	7	104.945	195226834	149.195	137324104	1372	4	0.466911	1.86765	1.42728	0.0130735	0.00999096	0.187674	6.69658e-08	6.69658e-08	1	0	0	1	0	0
AAAACTTCGTG	2	8	11	104.945	195226834	149.195	137324104	88	4	0.0190576	0.0762304	0.0582563	0.000838535	0.00064082	0.294916	4.29518e-09	4.29518e-09	1	0	0	1	0	0
AAAACTTTTCACCCAG	31	171	16	104.945	195226834	149.195	137324104	2736	5.51613	0.295393	1.62943	1.24523	0.0260708	0.0199237	0.591562	1.33541e-07	1.33541e-07	1	0	0	1	1	0
AAAAG	208	1358	5	104.945	195226834	149.195	137324104	6790	6.52885	1.98199	12.9401	9.88901	0.0647006	0.0494451	0.218802	3.31412e-07	3.31412e-07	1	0	0	1	0	0
AAAAGAAAAGAAAAGAG	17	76	17	104.945	195226834	149.195	137324104	1292	4.47059	0.16199	0.724189	0.553435	0.0123112	0.0094084	0.5094	6.30611e-08	6.30611e-08	1	0	0	1	1	0
AAAAGAAAGAAAGAGAGAGAG	2	8	21	104.945	195226834	149.195	137324104	168	4	0.0190576	0.0762304	0.0582563	0.00160084	0.00122338	0.563021	8.19989e-09	8.19989e-09	1	0	0	1	1	0
AAAAGAAAGGTGCTAG	29	132	16	104.945	195226834	149.195	137324104	2112	4.55172	0.276335	1.2578	0.96123	0.0201248	0.0153797	0.488137	1.03084e-07	1.03084e-07	1	0	0	1	0	0
AAAAGAAATAAGAAG	10	40	15	104.945	195226834	149.195	137324104	600	4	0.095288	0.381152	0.291282	0.00571728	0.00436923	0.402158	2.92853e-08	2.92853e-08	1	0	0	1	0	0
AAAAGAACGAATGGAC	4	16	16	104.945	195226834	149.195	137324104	256	4	0.0381152	0.152461	0.116513	0.00243937	0.0018642	0.428969	1.24951e-08	1.24951e-08	1	0	0	1	0	0
AAAAGAAGACATG	1	4	13	104.945	195226834	149.195	137324104	52	4	0.0095288	0.0381152	0.0291282	0.000495498	0.000378666	0.348537	2.53806e-09	2.53806e-09	1	0	0	1	0	0
AAAAGAAGC	8	36	9	104.945	195226834	149.195	137324104	324	4.5	0.0762304	0.343037	0.262154	0.00308733	0.00235938	0.271457	1.58141e-08	1.58141e-08	1	0	0	1	0	0
AAAAGAAGGAGGTAAG	1	4	16	104.945	195226834	149.195	137324104	64	4	0.0095288	0.0381152	0.0291282	0.000609843	0.000466051	0.428969	3.12377e-09	3.12377e-09	1	0	0	1	0	0
AAAAGAAGTT	47	358	10	104.945	195226834	149.195	137324104	3580	7.61702	0.447854	3.41131	2.60697	0.0341131	0.0260697	0.510541	1.74736e-07	1.74736e-07	1	0	0	1	1	0
AAAAGAATAAC	72	290	11	104.945	195226834	149.195	137324104	3190	4.02778	0.686074	2.76335	2.11179	0.0303969	0.0232297	0.296964	1.557e-07	1.557e-07	1	0	0	1	0	0
AAAAGACAAGC	8	34	11	104.945	195226834	149.195	137324104	374	4.25	0.0762304	0.323979	0.247589	0.00356377	0.00272348	0.313348	1.82545e-08	1.82545e-08	1	0	0	1	0	0
AAAAGACATCCC	111	530	12	104.945	195226834	149.195	137324104	6360	4.77477	1.0577	5.05027	3.85948	0.0606032	0.0463138	0.384043	3.10424e-07	3.10424e-07	1	0	0	1	0	0
AAAAGACCAATG	27	132	12	104.945	195226834	149.195	137324104	1584	4.88889	0.257278	1.2578	0.96123	0.0150936	0.0115348	0.393221	7.73133e-08	7.73133e-08	1	0	0	1	0	0
AAAAGACCACTTTTGTACTGC	262	1362	21	104.945	195226834	149.195	137324104	28602	5.19847	2.49655	12.9782	9.91814	0.272543	0.208281	0.731713	1.39603e-06	1.39603e-06	1	0	0	1	1	0
AAAAGACCCAATGGGAC	74	380	17	104.945	195226834	149.195	137324104	6460	5.13514	0.705131	3.62094	2.76718	0.0615561	0.047042	0.585122	3.15305e-07	3.15305e-07	1	0	0	1	1	0
AAAAGACGTTTCG	75	442	13	104.945	195226834	149.195	137324104	5746	5.89333	0.71466	4.21173	3.21866	0.0547525	0.0418426	0.513511	2.80456e-07	2.80456e-07	1	0	0	1	1	0
AAAAGACTGTCT	44	181	12	104.945	195226834	149.195	137324104	2172	4.11364	0.419267	1.72471	1.31805	0.0206966	0.0158166	0.330866	1.06013e-07	1.06013e-07	1	0	0	1	0	0
AAAAGACTT	6	44	9	104.945	195226834	149.195	137324104	396	7.33333	0.0571728	0.419267	0.32041	0.00377341	0.00288369	0.442374	1.93283e-08	1.93283e-08	1	0	0	1	0	0
AAAAGAG	13	64	7	104.945	195226834	149.195	137324104	448	4.92308	0.123874	0.609843	0.466051	0.0042689	0.00326236	0.230983	2.18664e-08	2.18664e-08	1	0	0	1	0	0
AAAAGAGAAGAAGACAG	46	193	17	104.945	195226834	149.195	137324104	3281	4.19565	0.438325	1.83906	1.40543	0.031264	0.0238924	0.478073	1.60142e-07	1.60142e-07	1	0	0	1	0	0
AAAAGAGAAGAAGAG	93	416	15	104.945	195226834	149.195	137324104	6240	4.47312	0.886179	3.96398	3.02933	0.0594597	0.0454399	0.449725	3.04567e-07	3.04567e-07	1	0	0	1	0	0
AAAAGAGAAGAAGAGAC	12	61	17	104.945	195226834	149.195	137324104	1037	5.08333	0.114346	0.581257	0.444205	0.00988137	0.00755148	0.579219	5.06148e-08	5.06148e-08	1	0	0	1	1	0
AAAAGAGAAGAAGAGAGG	2	8	18	104.945	195226834	149.195	137324104	144	4	0.0190576	0.0762304	0.0582563	0.00137215	0.00104861	0.48259	7.02848e-09	7.02848e-09	1	0	0	1	0	0
AAAAGAGAAGAG	116	467	12	104.945	195226834	149.195	137324104	5604	4.02586	1.10534	4.44995	3.40071	0.0533994	0.0408086	0.323807	2.73525e-07	2.73525e-07	1	0	0	1	0	0
AAAAGAGAG	11	46	9	104.945	195226834	149.195	137324104	414	4.18182	0.104817	0.438325	0.334974	0.00394492	0.00301477	0.252263	2.02069e-08	2.02069e-08	1	0	0	1	0	0
AAAAGAGAGACGAGAGAG	20	89	18	104.945	195226834	149.195	137324104	1602	4.45	0.190576	0.848063	0.648102	0.0152651	0.0116658	0.536881	7.81918e-08	7.81918e-08	1	0	0	1	1	0
AAAAGAGAGCAAATGCG	17	71	17	104.945	195226834	149.195	137324104	1207	4.17647	0.16199	0.676545	0.517025	0.0115013	0.00878943	0.475887	5.89123e-08	5.89123e-08	1	0	0	1	0	0
AAAAGAGCACAAGTGCG	50	273	17	104.945	195226834	149.195	137324104	4641	5.46	0.47644	2.60136	1.988	0.0442232	0.033796	0.622139	2.26522e-07	2.26522e-07	1	0	0	1	1	0
AAAAGAGGACAGGGAG	27	158	16	104.945	195226834	149.195	137324104	2528	5.85185	0.257278	1.50555	1.15056	0.0240888	0.018409	0.627565	1.23389e-07	1.23389e-07	1	0	0	1	1	0
AAAAGAGGC	6	24	9	104.945	195226834	149.195	137324104	216	4	0.0571728	0.228691	0.174769	0.00205822	0.00157292	0.241295	1.05427e-08	1.05427e-08	1	0	0	1	0	0
AAAAGAGGTCGTTC	127	703	14	104.945	195226834	149.195	137324104	9842	5.53543	1.21016	6.69875	5.11928	0.0937825	0.0716699	0.519428	4.80377e-07	4.80377e-07	1	0	0	1	1	0
AAAAGAT	880	6309	7	104.945	195226834	149.195	137324104	44163	7.16932	8.38535	60.1172	45.9424	0.420821	0.321597	0.336373	2.15555e-06	2.15555e-06	1	0	0	1	0	0
AAAAGATCACAAATATTGTG	32	152	20	104.945	195226834	149.195	137324104	3040	4.75	0.304922	1.44838	1.10687	0.0289676	0.0221374	0.63675	1.48379e-07	1.48379e-07	1	0	0	1	1	0
AAAAGATCACAATGTG	10346	53421	16	104.945	195226834	149.195	137324104	854736	5.16344	98.585	509.038	389.014	8.14461	6.22422	0.553739	4.17187e-05	4.17187e-05	1	0	1	1	1	0
AAAAGATCACAGTGTG	2178	10262	16	104.945	195226834	149.195	137324104	164192	4.71166	20.7537	97.7846	74.7283	1.56455	1.19565	0.505289	8.01403e-06	8.01403e-06	1	0	0	1	1	0
AAAAGATCACTGTGTG	12	57	16	104.945	195226834	149.195	137324104	912	4.75	0.114346	0.543142	0.415076	0.00869027	0.00664122	0.5094	4.45137e-08	4.45137e-08	1	0	0	1	1	0
AAAAGATCATCACAATGTG	17	80	19	104.945	195226834	149.195	137324104	1520	4.70588	0.16199	0.762304	0.582563	0.0144838	0.0110687	0.599294	7.41895e-08	7.41895e-08	1	0	0	1	1	0
AAAAGATCCACAATGTG	119	706	17	104.945	195226834	149.195	137324104	12002	5.93277	1.13393	6.72733	5.14112	0.114365	0.0873991	0.676009	5.85804e-07	5.85804e-07	1	0	0	1	1	0
AAAAGATCCTGATACC	4	16	16	104.945	195226834	149.195	137324104	256	4	0.0381152	0.152461	0.116513	0.00243937	0.0018642	0.428969	1.24951e-08	1.24951e-08	1	0	0	1	0	0
AAAAGATGCCTTTTC	22	123	15	104.945	195226834	149.195	137324104	1845	5.59091	0.209634	1.17204	0.895691	0.0175806	0.0134354	0.562107	9.00524e-08	9.00524e-08	1	0	0	1	1	0
AAAAGATT	3	12	8	104.945	195226834	149.195	137324104	96	4	0.0285864	0.114346	0.0873845	0.000914765	0.000699076	0.214484	4.68565e-09	4.68565e-09	1	0	0	1	0	0
AAAAGATTACAATGTG	57	250	16	104.945	195226834	149.195	137324104	4000	4.38596	0.543142	2.3822	1.82051	0.0381152	0.0291282	0.47036	1.95236e-07	1.95236e-07	1	0	0	1	0	0
AAAAGCACCCTTT	60	255	13	104.945	195226834	149.195	137324104	3315	4.25	0.571728	2.42984	1.85692	0.031588	0.02414	0.370321	1.61801e-07	1.61801e-07	1	0	0	1	0	0
AAAAGCACCTTTC	106	549	13	104.945	195226834	149.195	137324104	7137	5.17925	1.01005	5.23131	3.99784	0.0680071	0.0519719	0.45129	3.48349e-07	3.48349e-07	1	0	0	1	0	0
AAAAGCACTTTT	56	270	12	104.945	195226834	149.195	137324104	3240	4.82143	0.533613	2.57278	1.96615	0.0308733	0.0235938	0.387795	1.58141e-07	1.58141e-07	1	0	0	1	0	0
AAAAGCAGAC	10	44	10	104.945	195226834	149.195	137324104	440	4.4	0.095288	0.419267	0.32041	0.00419267	0.0032041	0.294916	2.14759e-08	2.14759e-08	1	0	0	1	0	0
AAAAGCAGATT	49	203	11	104.945	195226834	149.195	137324104	2233	4.14286	0.466911	1.93435	1.47825	0.0212778	0.0162608	0.305449	1.0899e-07	1.0899e-07	1	0	0	1	0	0
AAAAGCAGTC	4	16	10	104.945	195226834	149.195	137324104	160	4	0.0381152	0.152461	0.116513	0.00152461	0.00116513	0.268105	7.80942e-09	7.80942e-09	1	0	0	1	0	0
AAAAGCCATTTCGCCCG	142	623	17	104.945	195226834	149.195	137324104	10591	4.38732	1.35309	5.93644	4.53671	0.10092	0.0771241	0.499913	5.16935e-07	5.16935e-07	1	0	0	1	0	0
AAAAGCCC	5	20	8	104.945	195226834	149.195	137324104	160	4	0.047644	0.190576	0.145641	0.00152461	0.00116513	0.214484	7.80942e-09	7.80942e-09	1	0	0	1	0	0
AAAAGCCCGAATGACTC	42	182	17	104.945	195226834	149.195	137324104	3094	4.33333	0.40021	1.73424	1.32533	0.0294821	0.0225306	0.493761	1.51015e-07	1.51015e-07	1	0	0	1	0	0
AAAAGCCTATTTCGACATACG	26	108	21	104.945	195226834	149.195	137324104	2268	4.15385	0.247749	1.02911	0.786461	0.0216113	0.0165157	0.584676	1.10699e-07	1.10699e-07	1	0	0	1	1	0
AAAAGCG	12	48	7	104.945	195226834	149.195	137324104	336	4	0.114346	0.457383	0.349538	0.00320168	0.00244677	0.187674	1.63998e-08	1.63998e-08	1	0	0	1	0	0
AAAAGCGACAACGTGC	47	198	16	104.945	195226834	149.195	137324104	3168	4.21277	0.447854	1.8867	1.44184	0.0301872	0.0230695	0.451786	1.54627e-07	1.54627e-07	1	0	0	1	0	0
AAAAGCGATAGAAACTGCTAG	23	103	21	104.945	195226834	149.195	137324104	2163	4.47826	0.219162	0.981467	0.75005	0.0206108	0.0157511	0.630339	1.05574e-07	1.05574e-07	1	0	0	1	1	0
AAAAGCT	19	95	7	104.945	195226834	149.195	137324104	665	5	0.181047	0.905236	0.691794	0.00633665	0.00484256	0.234592	3.24579e-08	3.24579e-08	1	0	0	1	0	0
AAAAGCTACTAGC	160	1340	13	104.945	195226834	149.195	137324104	17420	8.375	1.52461	12.7686	9.75794	0.165992	0.126853	0.729749	8.50251e-07	8.50251e-07	1	0	0	1	1	0
AAAAGCTATAGTTCGT	12	48	16	104.945	195226834	149.195	137324104	768	4	0.114346	0.457383	0.349538	0.00731812	0.00559261	0.428969	3.74852e-08	3.74852e-08	1	0	0	1	0	0
AAAAGCTCAC	18	87	10	104.945	195226834	149.195	137324104	870	4.83333	0.171518	0.829006	0.633538	0.00829006	0.00633538	0.323961	4.24637e-08	4.24637e-08	1	0	0	1	0	0
AAAAGCTCACAATGTG	28	118	16	104.945	195226834	149.195	137324104	1888	4.21429	0.266806	1.1244	0.859281	0.0179904	0.0137485	0.451949	9.21512e-08	9.21512e-08	1	0	0	1	0	0
AAAAGG	22	96	6	104.945	195226834	149.195	137324104	576	4.36364	0.209634	0.914765	0.699076	0.00548859	0.00419446	0.175487	2.81139e-08	2.81139e-08	1	0	0	1	0	0
AAAAGGAAAGG	78	368	11	104.945	195226834	149.195	137324104	4048	4.71795	0.743247	3.5066	2.67979	0.0385726	0.0294777	0.34785	1.97578e-07	1.97578e-07	1	0	0	1	0	0
AAAAGGAAAT	12	77	10	104.945	195226834	149.195	137324104	770	6.41667	0.114346	0.733718	0.560717	0.00733718	0.00560717	0.430086	3.75828e-08	3.75828e-08	1	0	0	1	0	0
AAAAGGAACAGTGACGTC	77	411	18	104.945	195226834	149.195	137324104	7398	5.33766	0.733718	3.91634	2.99292	0.0704941	0.0538726	0.643975	3.61088e-07	3.61088e-07	1	0	0	1	1	0
AAAAGGACAGACGGAC	157	787	16	104.945	195226834	149.195	137324104	12592	5.01274	1.49602	7.49917	5.73097	0.119987	0.0916955	0.537577	6.14601e-07	6.14601e-07	1	0	0	1	1	0
AAAAGGACGAATGGCAC	2	8	17	104.945	195226834	149.195	137324104	136	4	0.0190576	0.0762304	0.0582563	0.00129592	0.000990358	0.455779	6.63801e-09	6.63801e-09	1	0	0	1	0	0
AAAAGGAGATCGTCACCG	34	140	18	104.945	195226834	149.195	137324104	2520	4.11765	0.323979	1.33403	1.01949	0.0240126	0.0183507	0.496784	1.22998e-07	1.22998e-07	1	0	0	1	0	0
AAAAGGAGTTCT	47	276	12	104.945	195226834	149.195	137324104	3312	5.87234	0.447854	2.62995	2.00984	0.0315594	0.0241181	0.472322	1.61655e-07	1.61655e-07	1	0	0	1	0	0
AAAAGGATCGTC	15	72	12	104.945	195226834	149.195	137324104	864	4.8	0.142932	0.686074	0.524307	0.00823289	0.00629168	0.386072	4.21709e-08	4.21709e-08	1	0	0	1	0	0
AAAAGGCATT	4	26	10	104.945	195226834	149.195	137324104	260	6.5	0.0381152	0.247749	0.189333	0.00247749	0.00189333	0.435671	1.26903e-08	1.26903e-08	1	0	0	1	0	0
AAAAGGCCACTTTTGTACTAC	7	29	21	104.945	195226834	149.195	137324104	609	4.14286	0.0667016	0.276335	0.211179	0.00580304	0.00443476	0.583129	2.97246e-08	2.97246e-08	1	0	0	1	1	0
AAAAGGCCCAACGAGAC	4	16	17	104.945	195226834	149.195	137324104	272	4	0.0381152	0.152461	0.116513	0.00259183	0.00198072	0.455779	1.3276e-08	1.3276e-08	1	0	0	1	0	0
AAAAGGCCGAATCACCG	12	52	17	104.945	195226834	149.195	137324104	884	4.33333	0.114346	0.495498	0.378666	0.00842346	0.00643733	0.493761	4.3147e-08	4.3147e-08	1	0	0	1	0	0
AAAAGGCCGAATCGCG	30	155	16	104.945	195226834	149.195	137324104	2480	5.16667	0.285864	1.47696	1.12872	0.0236314	0.0180595	0.554085	1.21046e-07	1.21046e-07	1	0	0	1	1	0
AAAAGGCCGAATGAGAC	11	48	17	104.945	195226834	149.195	137324104	816	4.36364	0.104817	0.457383	0.349538	0.0077755	0.00594215	0.497214	3.9828e-08	3.9828e-08	1	0	0	1	0	0
AAAAGGCCGAATGGGGC	33	142	17	104.945	195226834	149.195	137324104	2414	4.30303	0.31445	1.35309	1.03405	0.0230025	0.0175789	0.490308	1.17825e-07	1.17825e-07	1	0	0	1	0	0
AAAAGGCGAAAGAGGCCG	81	379	18	104.945	195226834	149.195	137324104	6822	4.67901	0.771833	3.61142	2.75989	0.0650055	0.0496781	0.564511	3.32974e-07	3.32974e-07	1	0	0	1	1	0
AAAAGGCGCATTACGT	84	432	16	104.945	195226834	149.195	137324104	6912	5.14286	0.800419	4.11644	3.14584	0.0658631	0.0503335	0.551531	3.37367e-07	3.37367e-07	1	0	0	1	1	0
AAAAGGCGCATTAGGT	531	2282	16	104.945	195226834	149.195	137324104	36512	4.29755	5.05979	21.7447	16.6176	0.347916	0.265882	0.460879	1.78211e-06	1.78211e-06	1	0	0	1	0	0
AAAAGGGAAAGGGGG	29	119	15	104.945	195226834	149.195	137324104	1785	4.10345	0.276335	1.13393	0.866563	0.0170089	0.0129984	0.412559	8.71238e-08	8.71238e-08	1	0	0	1	0	0
AAAAGGGAACAG	161	745	12	104.945	195226834	149.195	137324104	8940	4.62733	1.53414	7.09896	5.42512	0.0851875	0.0651015	0.372184	4.36351e-07	4.36351e-07	1	0	0	1	0	0
AAAAGGGACCTTT	25	174	13	104.945	195226834	149.195	137324104	2262	6.96	0.23822	1.65801	1.26708	0.0215542	0.016472	0.606454	1.10406e-07	1.10406e-07	1	0	0	1	1	0
AAAAGGGACGTC	40	183	12	104.945	195226834	149.195	137324104	2196	4.575	0.381152	1.74377	1.33261	0.0209253	0.0159914	0.367975	1.07184e-07	1.07184e-07	1	0	0	1	0	0
AAAAGGGCGAAAGAGAC	1	4	17	104.945	195226834	149.195	137324104	68	4	0.0095288	0.0381152	0.0291282	0.000647959	0.000495179	0.455779	3.319e-09	3.319e-09	1	0	0	1	0	0
AAAAGGGCGGAATTTC	17	85	16	104.945	195226834	149.195	137324104	1360	5	0.16199	0.809948	0.618974	0.0129592	0.00990358	0.536211	6.63801e-08	6.63801e-08	1	0	0	1	1	0
AAAAGGGGAC	25	100	10	104.945	195226834	149.195	137324104	1000	4	0.23822	0.95288	0.728204	0.0095288	0.00728204	0.268105	4.88089e-08	4.88089e-08	1	0	0	1	0	0
AAAAGGGGACAG	74	319	12	104.945	195226834	149.195	137324104	3828	4.31081	0.705131	3.03969	2.32297	0.0364763	0.0278757	0.346726	1.8684e-07	1.8684e-07	1	0	0	1	0	0
AAAAGGGGGAAGGC	64	298	14	104.945	195226834	149.195	137324104	4172	4.65625	0.609843	2.83958	2.17005	0.0397542	0.0303807	0.436928	2.03631e-07	2.03631e-07	1	0	0	1	0	0
AAAAGGGGGGATAC	9	40	14	104.945	195226834	149.195	137324104	560	4.44444	0.0857592	0.381152	0.291282	0.00533613	0.00407794	0.417053	2.7333e-08	2.7333e-08	1	0	0	1	0	0
AAAAGGGGT	41	171	9	104.945	195226834	149.195	137324104	1539	4.17073	0.390681	1.62943	1.24523	0.0146648	0.0112071	0.251594	7.51169e-08	7.51169e-08	1	0	0	1	0	0
AAAAGGGTAGTC	39	171	12	104.945	195226834	149.195	137324104	2052	4.38462	0.371623	1.62943	1.24523	0.0195531	0.0149428	0.352662	1.00156e-07	1.00156e-07	1	0	0	1	0	0
AAAAGGGTCACAG	35	170	13	104.945	195226834	149.195	137324104	2210	4.85714	0.333508	1.6199	1.23795	0.0210587	0.0160933	0.423224	1.07868e-07	1.07868e-07	1	0	0	1	0	0
AAAAGGT	15	60	7	104.945	195226834	149.195	137324104	420	4	0.142932	0.571728	0.436923	0.0040021	0.00305846	0.187674	2.04997e-08	2.04997e-08	1	0	0	1	0	0
AAAAGGTATACGTATACGT	108	539	19	104.945	195226834	149.195	137324104	10241	4.99074	1.02911	5.13602	3.92502	0.0975845	0.0745754	0.635571	4.99852e-07	4.99852e-07	1	0	0	1	1	0
AAAAGGTCGAATGAGAC	791	4237	17	104.945	195226834	149.195	137324104	72029	5.35651	7.53728	40.3735	30.854	0.68635	0.524518	0.610347	3.51565e-06	3.51565e-06	1	0	0	1	1	0
AAAAGGTGAACCGGTG	151	669	16	104.945	195226834	149.195	137324104	10704	4.43046	1.43885	6.37477	4.87169	0.101996	0.077947	0.475133	5.2245e-07	5.2245e-07	1	0	0	1	0	0
AAAAGGTGCACCGCTG	57	262	16	104.945	195226834	149.195	137324104	4192	4.59649	0.543142	2.49655	1.9079	0.0399447	0.0305263	0.492938	2.04607e-07	2.04607e-07	1	0	0	1	0	0
AAAAGGTGGACCAGCTG	162	671	17	104.945	195226834	149.195	137324104	11407	4.14198	1.54367	6.39383	4.88625	0.108695	0.0830663	0.471957	5.56763e-07	5.56763e-07	1	0	0	1	0	0
AAAAGGTGGACGGGCG	60	294	16	104.945	195226834	149.195	137324104	4704	4.9	0.571728	2.80147	2.14092	0.0448235	0.0342547	0.525487	2.29597e-07	2.29597e-07	1	0	0	1	1	0
AAAAGGTGGGTCGGTG	49	208	16	104.945	195226834	149.195	137324104	3328	4.2449	0.466911	1.98199	1.51466	0.0317119	0.0242346	0.455232	1.62436e-07	1.62436e-07	1	0	0	1	0	0
AAAAGT	32	128	6	104.945	195226834	149.195	137324104	768	4	0.304922	1.21969	0.932101	0.00731812	0.00559261	0.160863	3.74852e-08	3.74852e-08	1	0	0	1	0	0
AAAAGTAACT	4	16	10	104.945	195226834	149.195	137324104	160	4	0.0381152	0.152461	0.116513	0.00152461	0.00116513	0.268105	7.80942e-09	7.80942e-09	1	0	0	1	0	0
AAAAGTAAGTAAGT	96	506	14	104.945	195226834	149.195	137324104	7084	5.27083	0.914765	4.82157	3.68471	0.067502	0.051586	0.494599	3.45762e-07	3.45762e-07	1	0	0	1	0	0
AAAAGTACTTTAAAGAG	69	316	17	104.945	195226834	149.195	137324104	5372	4.57971	0.657487	3.0111	2.30113	0.0511887	0.0391191	0.521834	2.62201e-07	2.62201e-07	1	0	0	1	1	0
AAAAGTACTTTG	24	140	12	104.945	195226834	149.195	137324104	1680	5.83333	0.228691	1.33403	1.01949	0.0160084	0.0122338	0.469184	8.19989e-08	8.19989e-08	1	0	0	1	0	0
AAAAGTAGAGCGGGTGG	69	298	17	104.945	195226834	149.195	137324104	5066	4.31884	0.657487	2.83958	2.17005	0.0482729	0.0368908	0.492109	2.47266e-07	2.47266e-07	1	0	0	1	0	0
AAAAGTAGGTGGTGAAG	43	244	17	104.945	195226834	149.195	137324104	4148	5.67442	0.409739	2.32503	1.77682	0.0395255	0.0302059	0.64657	2.02459e-07	2.02459e-07	1	0	0	1	1	0
AAAAGTAGGTTGG	66	314	13	104.945	195226834	149.195	137324104	4082	4.75758	0.628901	2.99204	2.28656	0.0388966	0.0297253	0.414548	1.99238e-07	1.99238e-07	1	0	0	1	0	0
AAAAGTAGTAGCC	8	32	13	104.945	195226834	149.195	137324104	416	4	0.0762304	0.304922	0.233025	0.00396398	0.00302933	0.348537	2.03045e-08	2.03045e-08	1	0	0	1	0	0
AAAAGTAGTCGAC	128	535	13	104.945	195226834	149.195	137324104	6955	4.17969	1.21969	5.09791	3.89589	0.0662728	0.0506466	0.364194	3.39466e-07	3.39466e-07	1	0	0	1	0	0
AAAAGTAGTGGAC	186	1408	13	104.945	195226834	149.195	137324104	18304	7.56989	1.77236	13.4166	10.2531	0.174415	0.133291	0.659597	8.93398e-07	8.93398e-07	1	0	0	1	1	0
AAAAGTATGGG	8	32	11	104.945	195226834	149.195	137324104	352	4	0.0762304	0.304922	0.233025	0.00335414	0.00256328	0.294916	1.71807e-08	1.71807e-08	1	0	0	1	0	0
AAAAGTC	6	24	7	104.945	195226834	149.195	137324104	168	4	0.0571728	0.228691	0.174769	0.00160084	0.00122338	0.187674	8.19989e-09	8.19989e-09	1	0	0	1	0	0
AAAAGTG	12	50	7	104.945	195226834	149.195	137324104	350	4.16667	0.114346	0.47644	0.364102	0.00333508	0.00254871	0.195494	1.70831e-08	1.70831e-08	1	0	0	1	0	0
AAAAGTGAAGAGAAG	2	8	15	104.945	195226834	149.195	137324104	120	4	0.0190576	0.0762304	0.0582563	0.00114346	0.000873845	0.402158	5.85707e-09	5.85707e-09	1	0	0	1	0	0
AAAAGTGACTCAGTCCTGAGTC	11	45	22	104.945	195226834	149.195	137324104	990	4.09091	0.104817	0.428796	0.327692	0.00943351	0.00720922	0.603237	4.83208e-08	4.83208e-08	1	0	0	1	1	0
AAAAGTGACTGTTGAACTGTC	1	4	21	104.945	195226834	149.195	137324104	84	4	0.0095288	0.0381152	0.0291282	0.000800419	0.000611692	0.563021	4.09995e-09	4.09995e-09	1	0	0	1	1	0
AAAAGTGAGCTTTGTATG	37	156	18	104.945	195226834	149.195	137324104	2808	4.21622	0.352566	1.48649	1.136	0.0267569	0.020448	0.508676	1.37055e-07	1.37055e-07	1	0	0	1	1	0
AAAAGTGATAG	59	239	11	104.945	195226834	149.195	137324104	2629	4.05085	0.562199	2.27738	1.74041	0.0250512	0.0191445	0.298665	1.28319e-07	1.28319e-07	1	0	0	1	0	0
AAAAGTGCGGC	14	70	11	104.945	195226834	149.195	137324104	770	5	0.133403	0.667016	0.509743	0.00733718	0.00560717	0.368645	3.75828e-08	3.75828e-08	1	0	0	1	0	0
AAAAGTGCTAT	33	147	11	104.945	195226834	149.195	137324104	1617	4.45455	0.31445	1.40073	1.07046	0.0154081	0.0117751	0.328429	7.8924e-08	7.8924e-08	1	0	0	1	0	0
AAAAGTGCTGTTG	34	175	13	104.945	195226834	149.195	137324104	2275	5.14706	0.323979	1.66754	1.27436	0.021678	0.0165666	0.448485	1.1104e-07	1.1104e-07	1	0	0	1	0	0
AAAAGTGCTTTC	242	1020	12	104.945	195226834	149.195	137324104	12240	4.21488	2.30597	9.71938	7.42768	0.116633	0.0891322	0.339009	5.97421e-07	5.97421e-07	1	0	0	1	0	0
AAAAGTGCTTTCTATAGAACGC	286	1160	22	104.945	195226834	149.195	137324104	25520	4.05594	2.72524	11.0534	8.44717	0.243175	0.185838	0.598081	1.2456e-06	1.2456e-06	1	0	0	1	1	0
AAAAGTGGTCT	24	103	11	104.945	195226834	149.195	137324104	1133	4.29167	0.228691	0.981467	0.75005	0.0107961	0.00825055	0.31642	5.53005e-08	5.53005e-08	1	0	0	1	0	0
AAAAGTGTACT	120	568	11	104.945	195226834	149.195	137324104	6248	4.73333	1.14346	5.41236	4.1362	0.059536	0.0454982	0.348984	3.04958e-07	3.04958e-07	1	0	0	1	0	0
AAAAGTGTATAC	680	2842	12	104.945	195226834	149.195	137324104	34104	4.17941	6.47959	27.0809	20.6956	0.32497	0.248347	0.336157	1.66458e-06	1.66458e-06	1	0	0	1	0	0
AAAAGTGTC	22	88	9	104.945	195226834	149.195	137324104	792	4	0.209634	0.838535	0.64082	0.00754681	0.00576738	0.241295	3.86566e-08	3.86566e-08	1	0	0	1	0	0
AAAAGTGTGAGCGTTCACCG	22	96	20	104.945	195226834	149.195	137324104	1920	4.36364	0.209634	0.914765	0.699076	0.0182953	0.0139815	0.584957	9.3713e-08	9.3713e-08	1	0	0	1	1	0
AAAAGTGTGAT	20	112	11	104.945	195226834	149.195	137324104	1232	5.6	0.190576	1.06723	0.815589	0.0117395	0.00897148	0.412882	6.01325e-08	6.01325e-08	1	0	0	1	0	0
AAAAGTGTGTGTTGGT	46	218	16	104.945	195226834	149.195	137324104	3488	4.73913	0.438325	2.07728	1.58749	0.0332365	0.0253998	0.508235	1.70245e-07	1.70245e-07	1	0	0	1	1	0
AAAAGTGTTGT	56	259	11	104.945	195226834	149.195	137324104	2849	4.625	0.533613	2.46796	1.88605	0.0271476	0.0207465	0.340997	1.39056e-07	1.39056e-07	1	0	0	1	0	0
AAAAGTT	4	16	7	104.945	195226834	149.195	137324104	112	4	0.0381152	0.152461	0.116513	0.00106723	0.000815589	0.187674	5.46659e-09	5.46659e-09	1	0	0	1	0	0
AAAAGTTCACTTC	160	1031	13	104.945	195226834	149.195	137324104	13403	6.44375	1.52461	9.8242	7.50779	0.127715	0.0976012	0.561471	6.54185e-07	6.54185e-07	1	0	0	1	1	0
AAAAGTTCATTTTGAGTGCTC	6	24	21	104.945	195226834	149.195	137324104	504	4	0.0571728	0.228691	0.174769	0.00480252	0.00367015	0.563021	2.45997e-08	2.45997e-08	1	0	0	1	1	0
AAAAGTTCCATGGG	17	72	14	104.945	195226834	149.195	137324104	1008	4.23529	0.16199	0.686074	0.524307	0.00960503	0.0073403	0.397427	4.91993e-08	4.91993e-08	1	0	0	1	0	0
AAAAGTTCCATTGG	58	353	14	104.945	195226834	149.195	137324104	4942	6.08621	0.552671	3.36367	2.57056	0.0470913	0.0359879	0.571111	2.41213e-07	2.41213e-07	1	0	0	1	1	0
AAAAGTTCCCAGTGC	35	201	15	104.945	195226834	149.195	137324104	3015	5.74286	0.333508	1.91529	1.46369	0.0287293	0.0219554	0.577384	1.47159e-07	1.47159e-07	1	0	0	1	1	0
AAAAGTTCCCTTGGC	6	36	15	104.945	195226834	149.195	137324104	540	6	0.0571728	0.343037	0.262154	0.00514555	0.0039323	0.603237	2.63568e-08	2.63568e-08	1	0	0	1	1	0
AAAAGTTCGTTGATTTTACGAAC	2	8	23	104.945	195226834	149.195	137324104	184	4	0.0190576	0.0762304	0.0582563	0.0017533	0.0013399	0.616642	8.98083e-09	8.98083e-09	1	0	0	1	1	0
AAAAGTTTCTG	11	50	11	104.945	195226834	149.195	137324104	550	4.54545	0.104817	0.47644	0.364102	0.00524084	0.00400512	0.335132	2.68449e-08	2.68449e-08	1	0	0	1	0	0
AAAAGTTTGATTATTTGTTC	2	9	20	104.945	195226834	149.195	137324104	180	4.5	0.0190576	0.0857592	0.0655384	0.00171518	0.00131077	0.603237	8.7856e-09	8.7856e-09	1	0	0	1	1	0
AAAAT	1797	9877	5	104.945	195226834	149.195	137324104	49385	5.49638	17.1233	94.116	71.9247	0.47058	0.359624	0.184201	2.41043e-06	2.41043e-06	1	0	0	1	0	0
AAAATAAAT	370	2110	9	104.945	195226834	149.195	137324104	18990	5.7027	3.52566	20.1058	15.3651	0.180952	0.138286	0.344008	9.26881e-07	9.26881e-07	1	0	0	1	0	0
AAAATAACAAC	14	65	11	104.945	195226834	149.195	137324104	715	4.64286	0.133403	0.619372	0.473333	0.00681309	0.00520666	0.342313	3.48983e-08	3.48983e-08	1	0	0	1	0	0
AAAATAACCACAACC	11	47	15	104.945	195226834	149.195	137324104	705	4.27273	0.104817	0.447854	0.342256	0.00671781	0.00513384	0.429578	3.44103e-08	3.44103e-08	1	0	0	1	0	0
AAAATAACCCCGCGGAC	24	106	17	104.945	195226834	149.195	137324104	1802	4.41667	0.228691	1.01005	0.771897	0.0171709	0.0131222	0.503256	8.79536e-08	8.79536e-08	1	0	0	1	1	0
AAAATAACCCTCGAC	7	29	15	104.945	195226834	149.195	137324104	435	4.14286	0.0667016	0.276335	0.211179	0.00414503	0.00316769	0.416521	2.12319e-08	2.12319e-08	1	0	0	1	0	0
AAAATAACGCCCGTTC	18	88	16	104.945	195226834	149.195	137324104	1408	4.88889	0.171518	0.838535	0.64082	0.0134166	0.0102531	0.524295	6.87229e-08	6.87229e-08	1	0	0	1	1	0
AAAATAACGCCCTATC	70	344	16	104.945	195226834	149.195	137324104	5504	4.91429	0.667016	3.27791	2.50502	0.0524465	0.0400804	0.527019	2.68644e-07	2.68644e-07	1	0	0	1	1	0
AAAATAACTCCGGAT	35	141	15	104.945	195226834	149.195	137324104	2115	4.02857	0.333508	1.34356	1.02677	0.0201534	0.0154015	0.405031	1.03231e-07	1.03231e-07	1	0	0	1	0	0
AAAATAACTT	10	40	10	104.945	195226834	149.195	137324104	400	4	0.095288	0.381152	0.291282	0.00381152	0.00291282	0.268105	1.95236e-08	1.95236e-08	1	0	0	1	0	0
AAAATAAGCAAGGG	25	119	14	104.945	195226834	149.195	137324104	1666	4.76	0.23822	1.13393	0.866563	0.015875	0.0121319	0.446664	8.13156e-08	8.13156e-08	1	0	0	1	0	0
AAAATAATTT	4	16	10	104.945	195226834	149.195	137324104	160	4	0.0381152	0.152461	0.116513	0.00152461	0.00116513	0.268105	7.80942e-09	7.80942e-09	1	0	0	1	0	0
AAAATAC	42	181	7	104.945	195226834	149.195	137324104	1267	4.30952	0.40021	1.72471	1.31805	0.012073	0.00922635	0.202196	6.18408e-08	6.18408e-08	1	0	0	1	0	0
AAAATACATGT	16	100	11	104.945	195226834	149.195	137324104	1100	6.25	0.152461	0.95288	0.728204	0.0104817	0.00801025	0.460806	5.36898e-08	5.36898e-08	1	0	0	1	0	0
AAAATACGTTTCG	132	704	13	104.945	195226834	149.195	137324104	9152	5.33333	1.2578	6.70828	5.12656	0.0872076	0.0666453	0.464716	4.46699e-07	4.46699e-07	1	0	0	1	0	0
AAAATAG	29	116	7	104.945	195226834	149.195	137324104	812	4	0.276335	1.10534	0.844717	0.00773739	0.00591302	0.187674	3.96328e-08	3.96328e-08	1	0	0	1	0	0
AAAATAGAACCTCCT	10	42	15	104.945	195226834	149.195	137324104	630	4.2	0.095288	0.40021	0.305846	0.00600315	0.00458769	0.422266	3.07496e-08	3.07496e-08	1	0	0	1	0	0
AAAATAGACTTT	46	242	12	104.945	195226834	149.195	137324104	2904	5.26087	0.438325	2.30597	1.76225	0.0276716	0.0211471	0.42314	1.41741e-07	1.41741e-07	1	0	0	1	0	0
AAAATAGAG	37	149	9	104.945	195226834	149.195	137324104	1341	4.02703	0.352566	1.41979	1.08502	0.0127781	0.00976522	0.242925	6.54527e-08	6.54527e-08	1	0	0	1	0	0
AAAATAGT	2	8	8	104.945	195226834	149.195	137324104	64	4	0.0190576	0.0762304	0.0582563	0.000609843	0.000466051	0.214484	3.12377e-09	3.12377e-09	1	0	0	1	0	0
AAAATAGTGACTATCTTCAC	14	56	20	104.945	195226834	149.195	137324104	1120	4	0.133403	0.533613	0.407794	0.0106723	0.00815589	0.536211	5.46659e-08	5.46659e-08	1	0	0	1	1	0
AAAATAT	39	194	7	104.945	195226834	149.195	137324104	1358	4.97436	0.371623	1.84859	1.41272	0.0129401	0.00988901	0.233389	6.62825e-08	6.62825e-08	1	0	0	1	0	0
AAAATATCACAGTGTG	5	25	16	104.945	195226834	149.195	137324104	400	5	0.047644	0.23822	0.182051	0.00381152	0.00291282	0.536211	1.95236e-08	1.95236e-08	1	0	0	1	1	0
AAAATATCGATGAATCACCGAT	95	394	22	104.945	195226834	149.195	137324104	8668	4.14737	0.905236	3.75435	2.86912	0.0825957	0.0631207	0.611563	4.23075e-07	4.23075e-07	1	0	0	1	1	0
AAAATATGTG	214	907	10	104.945	195226834	149.195	137324104	9070	4.23832	2.03916	8.64262	6.60481	0.0864262	0.0660481	0.284079	4.42697e-07	4.42697e-07	1	0	0	1	0	0
AAAATATGTTTAATGAAATT	27	114	20	104.945	195226834	149.195	137324104	2280	4.22222	0.257278	1.08628	0.830153	0.0217257	0.0166031	0.566	1.11284e-07	1.11284e-07	1	0	0	1	1	0
AAAATC	32	128	6	104.945	195226834	149.195	137324104	768	4	0.304922	1.21969	0.932101	0.00731812	0.00559261	0.160863	3.74852e-08	3.74852e-08	1	0	0	1	0	0
AAAATCAAATC	52	325	11	104.945	195226834	149.195	137324104	3575	6.25	0.495498	3.09686	2.36666	0.0340655	0.0260333	0.460806	1.74492e-07	1.74492e-07	1	0	0	1	0	0
AAAATCAACAGAAAATCAAG	4	16	20	104.945	195226834	149.195	137324104	320	4	0.0381152	0.152461	0.116513	0.00304922	0.00233025	0.536211	1.56188e-08	1.56188e-08	1	0	0	1	1	0
AAAATCAATGCCGG	9	42	14	104.945	195226834	149.195	137324104	588	4.66667	0.0857592	0.40021	0.305846	0.00560294	0.00428184	0.437906	2.86996e-08	2.86996e-08	1	0	0	1	0	0
AAAATCACAATCACCT	17	77	16	104.945	195226834	149.195	137324104	1232	4.52941	0.16199	0.733718	0.560717	0.0117395	0.00897148	0.485744	6.01325e-08	6.01325e-08	1	0	0	1	0	0
AAAATCACCCAC	1	5	12	104.945	195226834	149.195	137324104	60	5	0.0095288	0.047644	0.0364102	0.000571728	0.000436923	0.402158	2.92853e-09	2.92853e-09	1	0	0	1	0	0
AAAATCATCGGATTTTGG	4	16	18	104.945	195226834	149.195	137324104	288	4	0.0381152	0.152461	0.116513	0.0027443	0.00209723	0.48259	1.4057e-08	1.4057e-08	1	0	0	1	0	0
AAAATCATGATG	34	154	12	104.945	195226834	149.195	137324104	1848	4.52941	0.323979	1.46744	1.12143	0.0176092	0.0134572	0.364308	9.01988e-08	9.01988e-08	1	0	0	1	0	0
AAAATCC	10	40	7	104.945	195226834	149.195	137324104	280	4	0.095288	0.381152	0.291282	0.00266806	0.00203897	0.187674	1.36665e-08	1.36665e-08	1	0	0	1	0	0
AAAATCCAGACCAGCC	36	164	16	104.945	195226834	149.195	137324104	2624	4.55556	0.343037	1.56272	1.19426	0.0250036	0.0191081	0.488548	1.28074e-07	1.28074e-07	1	0	0	1	0	0
AAAATCCCCACGGCG	10	50	15	104.945	195226834	149.195	137324104	750	5	0.095288	0.47644	0.364102	0.0071466	0.00546153	0.502698	3.66067e-08	3.66067e-08	1	0	0	1	1	0
AAAATCCGGAC	26	108	11	104.945	195226834	149.195	137324104	1188	4.15385	0.247749	1.02911	0.786461	0.0113202	0.00865107	0.306259	5.79849e-08	5.79849e-08	1	0	0	1	0	0
AAAATCCGGACAAACC	32	135	16	104.945	195226834	149.195	137324104	2160	4.21875	0.304922	1.28639	0.983076	0.0205822	0.0157292	0.452428	1.05427e-07	1.05427e-07	1	0	0	1	0	0
AAAATCGCAACTCAAAG	8	36	17	104.945	195226834	149.195	137324104	612	4.5	0.0762304	0.343037	0.262154	0.00583163	0.00445661	0.512752	2.9871e-08	2.9871e-08	1	0	0	1	1	0
AAAATCGTGAAGTAGAC	2	8	17	104.945	195226834	149.195	137324104	136	4	0.0190576	0.0762304	0.0582563	0.00129592	0.000990358	0.455779	6.63801e-09	6.63801e-09	1	0	0	1	0	0
AAAATCT	9	61	7	104.945	195226834	149.195	137324104	427	6.77778	0.0857592	0.581257	0.444205	0.0040688	0.00310943	0.318003	2.08414e-08	2.08414e-08	1	0	0	1	0	0
AAAATCTACTTACG	1	4	14	104.945	195226834	149.195	137324104	56	4	0.0095288	0.0381152	0.0291282	0.000533613	0.000407794	0.375348	2.7333e-09	2.7333e-09	1	0	0	1	0	0
AAAATCTATCC	5	20	11	104.945	195226834	149.195	137324104	220	4	0.047644	0.190576	0.145641	0.00209634	0.00160205	0.294916	1.0738e-08	1.0738e-08	1	0	0	1	0	0
AAAATCTATTTATAGAC	2	8	17	104.945	195226834	149.195	137324104	136	4	0.0190576	0.0762304	0.0582563	0.00129592	0.000990358	0.455779	6.63801e-09	6.63801e-09	1	0	0	1	0	0
AAAATCTCAC	54	228	10	104.945	195226834	149.195	137324104	2280	4.22222	0.514555	2.17257	1.66031	0.0217257	0.0166031	0.283	1.11284e-07	1.11284e-07	1	0	0	1	0	0
AAAATCTCTG	6	24	10	104.945	195226834	149.195	137324104	240	4	0.0571728	0.228691	0.174769	0.00228691	0.00174769	0.268105	1.17141e-08	1.17141e-08	1	0	0	1	0	0
AAAATCTGAAT	4	16	11	104.945	195226834	149.195	137324104	176	4	0.0381152	0.152461	0.116513	0.00167707	0.00128164	0.294916	8.59036e-09	8.59036e-09	1	0	0	1	0	0
AAAATCTTCAG	8	32	11	104.945	195226834	149.195	137324104	352	4	0.0762304	0.304922	0.233025	0.00335414	0.00256328	0.294916	1.71807e-08	1.71807e-08	1	0	0	1	0	0
AAAATCTTTG	58	242	10	104.945	195226834	149.195	137324104	2420	4.17241	0.552671	2.30597	1.76225	0.0230597	0.0176225	0.279662	1.18117e-07	1.18117e-07	1	0	0	1	0	0
AAAATG	385	2723	6	104.945	195226834	149.195	137324104	16338	7.07273	3.66859	25.9469	19.829	0.155682	0.118974	0.284435	7.97439e-07	7.97439e-07	1	0	0	1	0	0
AAAATGAACAT	6	24	11	104.945	195226834	149.195	137324104	264	4	0.0571728	0.228691	0.174769	0.0025156	0.00192246	0.294916	1.28855e-08	1.28855e-08	1	0	0	1	0	0
AAAATGAAT	27	141	9	104.945	195226834	149.195	137324104	1269	5.22222	0.257278	1.34356	1.02677	0.0120921	0.00924091	0.315024	6.19385e-08	6.19385e-08	1	0	0	1	0	0
AAAATGAATG	37	218	10	104.945	195226834	149.195	137324104	2180	5.89189	0.352566	2.07728	1.58749	0.0207728	0.0158749	0.394912	1.06403e-07	1.06403e-07	1	0	0	1	0	0
AAAATGAATGAATG	11	52	14	104.945	195226834	149.195	137324104	728	4.72727	0.104817	0.495498	0.378666	0.00693697	0.00530133	0.443593	3.55329e-08	3.55329e-08	1	0	0	1	0	0
AAAATGAATTTTCGCCC	33	141	17	104.945	195226834	149.195	137324104	2397	4.27273	0.31445	1.34356	1.02677	0.0228405	0.0174551	0.486855	1.16995e-07	1.16995e-07	1	0	0	1	0	0
AAAATGATTC	11	45	10	104.945	195226834	149.195	137324104	450	4.09091	0.104817	0.428796	0.327692	0.00428796	0.00327692	0.274199	2.1964e-08	2.1964e-08	1	0	0	1	0	0
AAAATGCATG	4	16	10	104.945	195226834	149.195	137324104	160	4	0.0381152	0.152461	0.116513	0.00152461	0.00116513	0.268105	7.80942e-09	7.80942e-09	1	0	0	1	0	0
AAAATGCCATTGAAATGCCATT	1	4	22	104.945	195226834	149.195	137324104	88	4	0.0095288	0.0381152	0.0291282	0.000838535	0.00064082	0.589832	4.29518e-09	4.29518e-09	1	0	0	1	1	0
AAAATGG	27	108	7	104.945	195226834	149.195	137324104	756	4	0.257278	1.02911	0.786461	0.00720377	0.00550522	0.187674	3.68995e-08	3.68995e-08	1	0	0	1	0	0
AAAATGGACATGGAC	19	89	15	104.945	195226834	149.195	137324104	1335	4.68421	0.181047	0.848063	0.648102	0.012721	0.00972153	0.470948	6.51599e-08	6.51599e-08	1	0	0	1	0	0
AAAATGGGGGCGTTGGC	4	16	17	104.945	195226834	149.195	137324104	272	4	0.0381152	0.152461	0.116513	0.00259183	0.00198072	0.455779	1.3276e-08	1.3276e-08	1	0	0	1	0	0
AAAATGGTC	57	231	9	104.945	195226834	149.195	137324104	2079	4.05263	0.543142	2.20115	1.68215	0.0198104	0.0151394	0.24447	1.01474e-07	1.01474e-07	1	0	0	1	0	0
AAAATGT	39	156	7	104.945	195226834	149.195	137324104	1092	4	0.371623	1.48649	1.136	0.0104055	0.00795199	0.187674	5.32993e-08	5.32993e-08	1	0	0	1	0	0
AAAATGTAATCTTGT	22	113	15	104.945	195226834	149.195	137324104	1695	5.13636	0.209634	1.07675	0.822871	0.0161513	0.0123431	0.516408	8.2731e-08	8.2731e-08	1	0	0	1	1	0
AAAATGTACCACAGTGTCACC	4	20	21	104.945	195226834	149.195	137324104	420	5	0.0381152	0.190576	0.145641	0.0040021	0.00305846	0.703777	2.04997e-08	2.04997e-08	1	0	0	1	1	0
AAAATGTAGC	4831	23427	10	104.945	195226834	149.195	137324104	234270	4.84931	46.0336	223.231	170.596	2.23231	1.70596	0.325031	1.14345e-05	1.14345e-05	1	0	0	1	0	0
AAAATGTATG	13	68	10	104.945	195226834	149.195	137324104	680	5.23077	0.123874	0.647959	0.495179	0.00647959	0.00495179	0.350599	3.319e-08	3.319e-08	1	0	0	1	0	0
AAAATGTCATTG	55	465	12	104.945	195226834	149.195	137324104	5580	8.45455	0.524084	4.43089	3.38615	0.0531707	0.0406338	0.680013	2.72354e-07	2.72354e-07	1	0	0	1	1	0
AAAATGTCC	6	30	9	104.945	195226834	149.195	137324104	270	5	0.0571728	0.285864	0.218461	0.00257278	0.00196615	0.301619	1.31784e-08	1.31784e-08	1	0	0	1	0	0
AAAATGTCGAATGAGAC	38	169	17	104.945	195226834	149.195	137324104	2873	4.44737	0.362094	1.61037	1.23067	0.0273762	0.0209213	0.506755	1.40228e-07	1.40228e-07	1	0	0	1	1	0
AAAATGTGAC	35	173	10	104.945	195226834	149.195	137324104	1730	4.94286	0.333508	1.64848	1.25979	0.0164848	0.0125979	0.331302	8.44394e-08	8.44394e-08	1	0	0	1	0	0
AAAATGTGATG	18	74	11	104.945	195226834	149.195	137324104	814	4.11111	0.171518	0.705131	0.538871	0.00775645	0.00592758	0.303108	3.97304e-08	3.97304e-08	1	0	0	1	0	0
AAAATGTGG	3	12	9	104.945	195226834	149.195	137324104	108	4	0.0285864	0.114346	0.0873845	0.00102911	0.000786461	0.241295	5.27136e-09	5.27136e-09	1	0	0	1	0	0
AAAATGTGGCGTTGG	56	232	15	104.945	195226834	149.195	137324104	3480	4.14286	0.533613	2.21068	1.68943	0.0331602	0.0253415	0.416521	1.69855e-07	1.69855e-07	1	0	0	1	0	0
AAAATGTGTCACAC	22	120	14	104.945	195226834	149.195	137324104	1680	5.45455	0.209634	1.14346	0.873845	0.0160084	0.0122338	0.511838	8.19989e-08	8.19989e-08	1	0	0	1	1	0
AAAATGTTGG	2	8	10	104.945	195226834	149.195	137324104	80	4	0.0190576	0.0762304	0.0582563	0.000762304	0.000582563	0.268105	3.90471e-09	3.90471e-09	1	0	0	1	0	0
AAAATT	600	2731	6	104.945	195226834	149.195	137324104	16386	4.55167	5.71728	26.0232	19.8873	0.156139	0.119324	0.183049	7.99782e-07	7.99782e-07	1	0	0	1	0	0
AAAATTAAAG	7	28	10	104.945	195226834	149.195	137324104	280	4	0.0667016	0.266806	0.203897	0.00266806	0.00203897	0.268105	1.36665e-08	1.36665e-08	1	0	0	1	0	0
AAAATTAGAAGGCG	24	105	14	104.945	195226834	149.195	137324104	1470	4.375	0.228691	1.00052	0.764614	0.0140073	0.0107046	0.410536	7.1749e-08	7.1749e-08	1	0	0	1	0	0
AAAATTAGCT	20	94	10	104.945	195226834	149.195	137324104	940	4.7	0.190576	0.895707	0.684512	0.00895707	0.00684512	0.315024	4.58803e-08	4.58803e-08	1	0	0	1	0	0
AAAATTAGGAC	32	128	11	104.945	195226834	149.195	137324104	1408	4	0.304922	1.21969	0.932101	0.0134166	0.0102531	0.294916	6.87229e-08	6.87229e-08	1	0	0	1	0	0
AAAATTAGGCGAATTTGGCC	9	36	20	104.945	195226834	149.195	137324104	720	4	0.0857592	0.343037	0.262154	0.00686074	0.00524307	0.536211	3.51424e-08	3.51424e-08	1	0	0	1	1	0
AAAATTAGTCG	19	76	11	104.945	195226834	149.195	137324104	836	4	0.181047	0.724189	0.553435	0.00796608	0.00608779	0.294916	4.08042e-08	4.08042e-08	1	0	0	1	0	0
AAAATTATAATTAT	6	24	14	104.945	195226834	149.195	137324104	336	4	0.0571728	0.228691	0.174769	0.00320168	0.00244677	0.375348	1.63998e-08	1.63998e-08	1	0	0	1	0	0
AAAATTCATTTCAT	9	36	14	104.945	195226834	149.195	137324104	504	4	0.0857592	0.343037	0.262154	0.00480252	0.00367015	0.375348	2.45997e-08	2.45997e-08	1	0	0	1	0	0
AAAATTCCCAAGAAT	7	28	15	104.945	195226834	149.195	137324104	420	4	0.0667016	0.266806	0.203897	0.0040021	0.00305846	0.402158	2.04997e-08	2.04997e-08	1	0	0	1	0	0
AAAATTCCCTTTCGTCCGGCCG	13	58	22	104.945	195226834	149.195	137324104	1276	4.46154	0.123874	0.552671	0.422358	0.0121588	0.00929189	0.657889	6.22801e-08	6.22801e-08	1	0	0	1	1	0
AAAATTCGAAACG	95	444	13	104.945	195226834	149.195	137324104	5772	4.67368	0.905236	4.23079	3.23323	0.0550002	0.042032	0.407238	2.81725e-07	2.81725e-07	1	0	0	1	0	0
AAAATTCGAATGG	102	680	13	104.945	195226834	149.195	137324104	8840	6.66667	0.971938	6.47959	4.95179	0.0842346	0.0643733	0.580895	4.3147e-07	4.3147e-07	1	0	0	1	1	0
AAAATTG	28	112	7	104.945	195226834	149.195	137324104	784	4	0.266806	1.06723	0.815589	0.00747058	0.00570912	0.187674	3.82662e-08	3.82662e-08	1	0	0	1	0	0
AAAATTGACT	14	56	10	104.945	195226834	149.195	137324104	560	4	0.133403	0.533613	0.407794	0.00533613	0.00407794	0.268105	2.7333e-08	2.7333e-08	1	0	0	1	0	0
AAAATTGAT	53	212	9	104.945	195226834	149.195	137324104	1908	4	0.505027	2.02011	1.54379	0.018181	0.0138941	0.241295	9.31273e-08	9.31273e-08	1	0	0	1	0	0
AAAATTGGAT	10	44	10	104.945	195226834	149.195	137324104	440	4.4	0.095288	0.419267	0.32041	0.00419267	0.0032041	0.294916	2.14759e-08	2.14759e-08	1	0	0	1	0	0
AAAATTGGGAAGGAAG	37	151	16	104.945	195226834	149.195	137324104	2416	4.08108	0.352566	1.43885	1.09959	0.0230216	0.0175934	0.437664	1.17922e-07	1.17922e-07	1	0	0	1	0	0
AAAATTGTTAT	4	24	11	104.945	195226834	149.195	137324104	264	6	0.0381152	0.228691	0.174769	0.0025156	0.00192246	0.442374	1.28855e-08	1.28855e-08	1	0	0	1	0	0
AAAATTT	13	52	7	104.945	195226834	149.195	137324104	364	4	0.123874	0.495498	0.378666	0.00346848	0.00265066	0.187674	1.77664e-08	1.77664e-08	1	0	0	1	0	0
AAAATTTCATTT	30	164	12	104.945	195226834	149.195	137324104	1968	5.46667	0.285864	1.56272	1.19426	0.0187527	0.0143311	0.439693	9.60559e-08	9.60559e-08	1	0	0	1	0	0
AAAATTTGC	2	8	9	104.945	195226834	149.195	137324104	72	4	0.0190576	0.0762304	0.0582563	0.000686074	0.000524307	0.241295	3.51424e-09	3.51424e-09	1	0	0	1	0	0
AAAATTTGGATAAAATTTTATAT	20	90	23	104.945	195226834	149.195	137324104	2070	4.5	0.190576	0.857592	0.655384	0.0197246	0.0150738	0.693723	1.01034e-07	1.01034e-07	1	0	0	1	1	0
AAAATTTGTAAAATTTTGG	8	32	19	104.945	195226834	149.195	137324104	608	4	0.0762304	0.304922	0.233025	0.00579351	0.00442748	0.5094	2.96758e-08	2.96758e-08	1	0	0	1	1	0
AAAC	5581	38395	4	104.945	195226834	149.195	137324104	153580	6.87959	53.1802	365.858	279.594	1.46343	1.11838	0.184446	7.49607e-06	7.49607e-06	1	0	0	0	0	0
AAACAAACCAACCAAC	25	103	16	104.945	195226834	149.195	137324104	1648	4.12	0.23822	0.981467	0.75005	0.0157035	0.0120008	0.441838	8.0437e-08	8.0437e-08	1	0	0	1	0	0
AAACAAAG	338	1829	8	104.945	195226834	149.195	137324104	14632	5.41124	3.22074	17.4282	13.3189	0.139425	0.106551	0.290157	7.14171e-07	7.14171e-07	1	0	0	1	0	0
AAACAAAGAAACACAC	47	255	16	104.945	195226834	149.195	137324104	4080	5.42553	0.447854	2.42984	1.85692	0.0388775	0.0297107	0.581846	1.9914e-07	1.9914e-07	1	0	0	1	1	0
AAACAAAT	703	2850	8	104.945	195226834	149.195	137324104	22800	4.05405	6.69875	27.1571	20.7538	0.217257	0.166031	0.217383	1.11284e-06	1.11284e-06	1	0	0	1	0	0
AAACAAATGTC	97	453	11	104.945	195226834	149.195	137324104	4983	4.6701	0.924294	4.31655	3.29877	0.047482	0.0362864	0.344322	2.43215e-07	2.43215e-07	1	0	0	1	0	0
AAACAAATGTG	10592	77112	11	104.945	195226834	149.195	137324104	848232	7.28021	100.929	734.785	561.533	8.08264	6.17686	0.536763	4.14013e-05	4.14013e-05	1	0	1	1	1	0
AAACAAATGTGTG	470	3274	13	104.945	195226834	149.195	137324104	42562	6.96596	4.47854	31.1973	23.8414	0.405565	0.309938	0.606974	2.0774e-06	2.0774e-06	1	0	0	1	1	0
AAACAAATTG	8	33	10	104.945	195226834	149.195	137324104	330	4.125	0.0762304	0.31445	0.240307	0.0031445	0.00240307	0.276484	1.61069e-08	1.61069e-08	1	0	0	1	0	0
AAACAAC	7	93	7	104.945	195226834	149.195	137324104	651	13.2857	0.0667016	0.886179	0.67723	0.00620325	0.00474061	0.623345	3.17746e-08	3.17746e-08	1	0	0	1	1	0
AAACAACAAAG	44	194	11	104.945	195226834	149.195	137324104	2134	4.40909	0.419267	1.84859	1.41272	0.0203345	0.0155399	0.325078	1.04158e-07	1.04158e-07	1	0	0	1	0	0
AAACAACAACACAG	17	72	14	104.945	195226834	149.195	137324104	1008	4.23529	0.16199	0.686074	0.524307	0.00960503	0.0073403	0.397427	4.91993e-08	4.91993e-08	1	0	0	1	0	0
AAACAACACTGAT	17	77	13	104.945	195226834	149.195	137324104	1001	4.52941	0.16199	0.733718	0.560717	0.00953833	0.00728932	0.394667	4.88577e-08	4.88577e-08	1	0	0	1	0	0
AAACAACACTT	50	271	11	104.945	195226834	149.195	137324104	2981	5.42	0.47644	2.58231	1.97343	0.0284054	0.0217078	0.399611	1.45499e-07	1.45499e-07	1	0	0	1	0	0
AAACAACATCCACT	89	634	14	104.945	195226834	149.195	137324104	8876	7.1236	0.848063	6.04126	4.61682	0.0845777	0.0646354	0.668456	4.33228e-07	4.33228e-07	1	0	0	1	1	0
AAACAACCACTTCCC	237	1125	15	104.945	195226834	149.195	137324104	16875	4.74684	2.25833	10.7199	8.1923	0.160799	0.122884	0.477245	8.2365e-07	8.2365e-07	1	0	0	1	0	0
AAACAACCCGACCCG	1	6	15	104.945	195226834	149.195	137324104	90	6	0.0095288	0.0571728	0.0436923	0.000857592	0.000655384	0.603237	4.3928e-09	4.3928e-09	1	0	0	1	1	0
AAACAACGAACGTGT	158	947	15	104.945	195226834	149.195	137324104	14205	5.99367	1.50555	9.02378	6.89609	0.135357	0.103441	0.602601	6.9333e-07	6.9333e-07	1	0	0	1	1	0
AAACAACTTC	2	10	10	104.945	195226834	149.195	137324104	100	5	0.0190576	0.095288	0.0728204	0.00095288	0.000728204	0.335132	4.88089e-09	4.88089e-09	1	0	0	1	0	0
AAACAAG	26	104	7	104.945	195226834	149.195	137324104	728	4	0.247749	0.990995	0.757332	0.00693697	0.00530133	0.187674	3.55329e-08	3.55329e-08	1	0	0	1	0	0
AAACAAGATGC	224	992	11	104.945	195226834	149.195	137324104	10912	4.42857	2.13445	9.45257	7.22379	0.103978	0.0794617	0.326514	5.32602e-07	5.32602e-07	1	0	0	1	0	0
AAACAAGGGAAGCAG	42	172	15	104.945	195226834	149.195	137324104	2580	4.09524	0.40021	1.63895	1.25251	0.0245843	0.0187877	0.411733	1.25927e-07	1.25927e-07	1	0	0	1	0	0
AAACAAGTCAATG	40	160	13	104.945	195226834	149.195	137324104	2080	4	0.381152	1.52461	1.16513	0.0198199	0.0151466	0.348537	1.01522e-07	1.01522e-07	1	0	0	1	0	0
AAACAAGTGTG	33	174	11	104.945	195226834	149.195	137324104	1914	5.27273	0.31445	1.65801	1.26708	0.0182381	0.0139378	0.388753	9.34202e-08	9.34202e-08	1	0	0	1	0	0
AAACAAGTTCTGT	32	134	13	104.945	195226834	149.195	137324104	1742	4.1875	0.304922	1.27686	0.975794	0.0165992	0.0126853	0.364875	8.50251e-08	8.50251e-08	1	0	0	1	0	0
AAACAAT	40	358	7	104.945	195226834	149.195	137324104	2506	8.95	0.381152	3.41131	2.60697	0.0238792	0.0182488	0.41992	1.22315e-07	1.22315e-07	1	0	0	1	0	0
AAACAATATCAAC	4	28	13	104.945	195226834	149.195	137324104	364	7	0.0381152	0.266806	0.203897	0.00346848	0.00265066	0.60994	1.77664e-08	1.77664e-08	1	0	0	1	1	0
AAACAATCAG	39	175	10	104.945	195226834	149.195	137324104	1750	4.48718	0.371623	1.66754	1.27436	0.0166754	0.0127436	0.300759	8.54155e-08	8.54155e-08	1	0	0	1	0	0
AAACAATCCGACCCG	22	112	15	104.945	195226834	149.195	137324104	1680	5.09091	0.209634	1.06723	0.815589	0.0160084	0.0122338	0.511838	8.19989e-08	8.19989e-08	1	0	0	1	1	0
AAACAATGG	19	114	9	104.945	195226834	149.195	137324104	1026	6	0.181047	1.08628	0.830153	0.00977655	0.00747138	0.361942	5.00779e-08	5.00779e-08	1	0	0	1	0	0
AAACAATTGAAT	73	459	12	104.945	195226834	149.195	137324104	5508	6.28767	0.695603	4.37372	3.34246	0.0524846	0.0401095	0.505728	2.68839e-07	2.68839e-07	1	0	0	1	1	0
AAACAC	39	159	6	104.945	195226834	149.195	137324104	954	4.07692	0.371623	1.51508	1.15784	0.00909048	0.00694707	0.163957	4.65637e-08	4.65637e-08	1	0	0	1	0	0
AAACACAAAT	8	32	10	104.945	195226834	149.195	137324104	320	4	0.0762304	0.304922	0.233025	0.00304922	0.00233025	0.268105	1.56188e-08	1.56188e-08	1	0	0	1	0	0
AAACACAAATGC	44	207	12	104.945	195226834	149.195	137324104	2484	4.70455	0.419267	1.97246	1.50738	0.0236695	0.0180886	0.378394	1.21241e-07	1.21241e-07	1	0	0	1	0	0
AAACACAACCACACGG	44	233	16	104.945	195226834	149.195	137324104	3728	5.29545	0.419267	2.22021	1.69672	0.0355234	0.0271475	0.567896	1.81959e-07	1.81959e-07	1	0	0	1	1	0
AAACACAAGGGT	108	481	12	104.945	195226834	149.195	137324104	5772	4.4537	1.02911	4.58335	3.50266	0.0550002	0.042032	0.358219	2.81725e-07	2.81725e-07	1	0	0	1	0	0
AAACACAATTGCCAC	10	44	15	104.945	195226834	149.195	137324104	660	4.4	0.095288	0.419267	0.32041	0.00628901	0.00480615	0.442374	3.22139e-08	3.22139e-08	1	0	0	1	0	0
AAACACACAAC	88	386	11	104.945	195226834	149.195	137324104	4246	4.38636	0.838535	3.67812	2.81087	0.0404593	0.0309196	0.323402	2.07242e-07	2.07242e-07	1	0	0	1	0	0
AAACACACACACCC	13	58	14	104.945	195226834	149.195	137324104	812	4.46154	0.123874	0.552671	0.422358	0.00773739	0.00591302	0.418657	3.96328e-08	3.96328e-08	1	0	0	1	0	0
AAACACACAGACGGCG	26	118	16	104.945	195226834	149.195	137324104	1888	4.53846	0.247749	1.1244	0.859281	0.0179904	0.0137485	0.486714	9.21512e-08	9.21512e-08	1	0	0	1	0	0
AAACACACCT	10	56	10	104.945	195226834	149.195	137324104	560	5.6	0.095288	0.533613	0.407794	0.00533613	0.00407794	0.375348	2.7333e-08	2.7333e-08	1	0	0	1	0	0
AAACACACTAG	16	82	11	104.945	195226834	149.195	137324104	902	5.125	0.152461	0.781362	0.597128	0.00859498	0.0065684	0.377861	4.40256e-08	4.40256e-08	1	0	0	1	0	0
AAACACAGACACAC	40	163	14	104.945	195226834	149.195	137324104	2282	4.075	0.381152	1.55319	1.18697	0.0217447	0.0166176	0.382385	1.11382e-07	1.11382e-07	1	0	0	1	0	0
AAACACAGACGGACAG	37	152	16	104.945	195226834	149.195	137324104	2432	4.10811	0.352566	1.44838	1.10687	0.023174	0.0177099	0.440562	1.18703e-07	1.18703e-07	1	0	0	1	0	0
AAACACAGTGC	20	159	11	104.945	195226834	149.195	137324104	1749	7.95	0.190576	1.51508	1.15784	0.0166659	0.0127363	0.586145	8.53667e-08	8.53667e-08	1	0	0	1	1	0
AAACACATACGAGTG	792	3772	15	104.945	195226834	149.195	137324104	56580	4.76263	7.54681	35.9426	27.4679	0.53914	0.412018	0.478832	2.76161e-06	2.76161e-06	1	0	0	1	0	0
AAACACATATGAGTG	131	815	15	104.945	195226834	149.195	137324104	12225	6.22137	1.24827	7.76597	5.93486	0.11649	0.089023	0.625494	5.96689e-07	5.96689e-07	1	0	0	1	1	0
AAACACATGTG	71	627	11	104.945	195226834	149.195	137324104	6897	8.83099	0.676545	5.97456	4.56584	0.0657202	0.0502242	0.6511	3.36635e-07	3.36635e-07	1	0	0	1	1	0
AAACACATTAGTGTCGTCC	2	8	19	104.945	195226834	149.195	137324104	152	4	0.0190576	0.0762304	0.0582563	0.00144838	0.00110687	0.5094	7.41895e-09	7.41895e-09	1	0	0	1	1	0
AAACACATTTGCTTCACATATGTG	24	101	24	104.945	195226834	149.195	137324104	2424	4.20833	0.228691	0.962409	0.735486	0.0230978	0.0176517	0.676966	1.18313e-07	1.18313e-07	1	0	0	1	1	0
AAACACCACCGCTG	145	814	14	104.945	195226834	149.195	137324104	11396	5.61379	1.38168	7.75645	5.92758	0.10859	0.0829862	0.526781	5.56226e-07	5.56226e-07	1	0	0	1	1	0
AAACACCACGGTCC	9	37	14	104.945	195226834	149.195	137324104	518	4.11111	0.0857592	0.352566	0.269436	0.00493592	0.0037721	0.385774	2.5283e-08	2.5283e-08	1	0	0	1	0	0
AAACACCACTGAT	124	759	13	104.945	195226834	149.195	137324104	9867	6.12097	1.18157	7.23236	5.52707	0.0940207	0.0718519	0.533346	4.81597e-07	4.81597e-07	1	0	0	1	1	0
AAACACCAGTG	151	810	11	104.945	195226834	149.195	137324104	8910	5.36424	1.43885	7.71833	5.89845	0.0849016	0.064883	0.3955	4.34887e-07	4.34887e-07	1	0	0	1	0	0
AAACACCCGAGGTAT	9	39	15	104.945	195226834	149.195	137324104	585	4.33333	0.0857592	0.371623	0.284	0.00557435	0.00426	0.435671	2.85532e-08	2.85532e-08	1	0	0	1	0	0
AAACACCGATG	44	184	11	104.945	195226834	149.195	137324104	2024	4.18182	0.419267	1.7533	1.3399	0.0192863	0.0147389	0.308321	9.87892e-08	9.87892e-08	1	0	0	1	0	0
AAACACG	4	16	7	104.945	195226834	149.195	137324104	112	4	0.0381152	0.152461	0.116513	0.00106723	0.000815589	0.187674	5.46659e-09	5.46659e-09	1	0	0	1	0	0
AAACACGTTGTG	74	335	12	104.945	195226834	149.195	137324104	4020	4.52703	0.705131	3.19215	2.43948	0.0383058	0.0292738	0.364116	1.96212e-07	1.96212e-07	1	0	0	1	0	0
AAACACT	8	32	7	104.945	195226834	149.195	137324104	224	4	0.0762304	0.304922	0.233025	0.00213445	0.00163118	0.187674	1.09332e-08	1.09332e-08	1	0	0	1	0	0
AAACACTATCTCCC	64	366	14	104.945	195226834	149.195	137324104	5124	5.71875	0.609843	3.48754	2.66523	0.0488256	0.0373132	0.53663	2.50097e-07	2.50097e-07	1	0	0	1	1	0
AAACACTGAAACGTC	26	169	15	104.945	195226834	149.195	137324104	2535	6.5	0.247749	1.61037	1.23067	0.0241555	0.01846	0.653507	1.23731e-07	1.23731e-07	1	0	0	1	1	0
AAACACTGCTATGTC	218	945	15	104.945	195226834	149.195	137324104	14175	4.33486	2.07728	9.00472	6.88153	0.135071	0.103223	0.435825	6.91866e-07	6.91866e-07	1	0	0	1	0	0
AAACACTTTCGACGCCG	54	239	17	104.945	195226834	149.195	137324104	4063	4.42593	0.514555	2.27738	1.74041	0.0387155	0.0295869	0.504311	1.9831e-07	1.9831e-07	1	0	0	1	1	0
AAACAG	43	184	6	104.945	195226834	149.195	137324104	1104	4.27907	0.409739	1.7533	1.3399	0.0105198	0.00803938	0.172086	5.3885e-08	5.3885e-08	1	0	0	1	0	0
AAACAGAAACG	276	2793	11	104.945	195226834	149.195	137324104	30723	10.1196	2.62995	26.6139	20.3387	0.292753	0.223726	0.746105	1.49956e-06	1.49956e-06	1	0	0	1	1	0
AAACAGAC	574	2626	8	104.945	195226834	149.195	137324104	21008	4.57491	5.46953	25.0226	19.1226	0.200181	0.152981	0.245312	1.02538e-06	1.02538e-06	1	0	0	1	0	0
AAACAGACAGAC	1780	8289	12	104.945	195226834	149.195	137324104	99468	4.65674	16.9613	78.9842	60.3609	0.947811	0.72433	0.374549	4.85492e-06	4.85492e-06	1	0	0	1	0	0
AAACAGACAGAT	19	76	12	104.945	195226834	149.195	137324104	912	4	0.181047	0.724189	0.553435	0.00869027	0.00664122	0.321726	4.45137e-08	4.45137e-08	1	0	0	1	0	0
AAACAGACAGCAGGG	6	34	15	104.945	195226834	149.195	137324104	510	5.66667	0.0571728	0.323979	0.247589	0.00485969	0.00371384	0.569724	2.48925e-08	2.48925e-08	1	0	0	1	1	0
AAACAGACAGCC	3	14	12	104.945	195226834	149.195	137324104	168	4.66667	0.0285864	0.133403	0.101949	0.00160084	0.00122338	0.375348	8.19989e-09	8.19989e-09	1	0	0	1	0	0
AAACAGACAGGCACGC	54	242	16	104.945	195226834	149.195	137324104	3872	4.48148	0.514555	2.30597	1.76225	0.0368955	0.0281961	0.480604	1.88988e-07	1.88988e-07	1	0	0	1	0	0
AAACAGACCGGAC	35	195	13	104.945	195226834	149.195	137324104	2535	5.57143	0.333508	1.85812	1.42	0.0241555	0.01846	0.485462	1.23731e-07	1.23731e-07	1	0	0	1	0	0
AAACAGACGG	2	8	10	104.945	195226834	149.195	137324104	80	4	0.0190576	0.0762304	0.0582563	0.000762304	0.000582563	0.268105	3.90471e-09	3.90471e-09	1	0	0	1	0	0
AAACAGAGAGCGAGAG	28	164	16	104.945	195226834	149.195	137324104	2624	5.85714	0.266806	1.56272	1.19426	0.0250036	0.0191081	0.628133	1.28074e-07	1.28074e-07	1	0	0	1	1	0
AAACAGAGGTCAGTTG	189	941	16	104.945	195226834	149.195	137324104	15056	4.97884	1.80094	8.9666	6.8524	0.143466	0.109638	0.533941	7.34866e-07	7.34866e-07	1	0	0	1	1	0
AAACAGC	12	60	7	104.945	195226834	149.195	137324104	420	5	0.114346	0.571728	0.436923	0.0040021	0.00305846	0.234592	2.04997e-08	2.04997e-08	1	0	0	1	0	0
AAACAGCACGGTCC	173	956	14	104.945	195226834	149.195	137324104	13384	5.52601	1.64848	9.10954	6.96163	0.127533	0.0974629	0.518544	6.53258e-07	6.53258e-07	1	0	0	1	1	0
AAACAGCACTGAT	58	417	13	104.945	195226834	149.195	137324104	5421	7.18966	0.552671	3.97351	3.03661	0.0516556	0.039476	0.626465	2.64593e-07	2.64593e-07	1	0	0	1	1	0
AAACAGCACTGTCC	10	42	14	104.945	195226834	149.195	137324104	588	4.2	0.095288	0.40021	0.305846	0.00560294	0.00428184	0.394115	2.86996e-08	2.86996e-08	1	0	0	1	0	0
AAACAGG	11	44	7	104.945	195226834	149.195	137324104	308	4	0.104817	0.419267	0.32041	0.00293487	0.00224287	0.187674	1.50331e-08	1.50331e-08	1	0	0	1	0	0
AAACAGGAACGTCAATGG	35	147	18	104.945	195226834	149.195	137324104	2646	4.2	0.333508	1.40073	1.07046	0.0252132	0.0192683	0.506719	1.29148e-07	1.29148e-07	1	0	0	1	1	0
AAACAGGAAGAGGTAG	45	211	16	104.945	195226834	149.195	137324104	3376	4.68889	0.428796	2.01058	1.53651	0.0321692	0.0245842	0.502847	1.64779e-07	1.64779e-07	1	0	0	1	1	0
AAACAGGCACATGC	30	168	14	104.945	195226834	149.195	137324104	2352	5.6	0.285864	1.60084	1.22338	0.0224117	0.0171274	0.525487	1.14798e-07	1.14798e-07	1	0	0	1	1	0
AAACAGGGGTCTGGACGC	31	134	18	104.945	195226834	149.195	137324104	2412	4.32258	0.295393	1.27686	0.975794	0.0229835	0.0175643	0.521508	1.17727e-07	1.17727e-07	1	0	0	1	1	0
AAACAGGTCAC	2	12	11	104.945	195226834	149.195	137324104	132	6	0.0190576	0.114346	0.0873845	0.0012578	0.00096123	0.442374	6.44277e-09	6.44277e-09	1	0	0	1	0	0
AAACAGTAATC	11	64	11	104.945	195226834	149.195	137324104	704	5.81818	0.104817	0.609843	0.466051	0.00670828	0.00512656	0.428969	3.43614e-08	3.43614e-08	1	0	0	1	0	0
AAACAGTACCAAACAT	46	184	16	104.945	195226834	149.195	137324104	2944	4	0.438325	1.7533	1.3399	0.0280528	0.0214383	0.428969	1.43693e-07	1.43693e-07	1	0	0	1	0	0
AAACAGTACTATG	9	52	13	104.945	195226834	149.195	137324104	676	5.77778	0.0857592	0.495498	0.378666	0.00644147	0.00492266	0.503442	3.29948e-08	3.29948e-08	1	0	0	1	1	0
AAACAGTAGCACC	23	94	13	104.945	195226834	149.195	137324104	1222	4.08696	0.219162	0.895707	0.684512	0.0116442	0.00889866	0.356114	5.96444e-08	5.96444e-08	1	0	0	1	0	0
AAACAGTCAAC	7	28	11	104.945	195226834	149.195	137324104	308	4	0.0667016	0.266806	0.203897	0.00293487	0.00224287	0.294916	1.50331e-08	1.50331e-08	1	0	0	1	0	0
AAACAGTCGCAGGGAC	26	135	16	104.945	195226834	149.195	137324104	2160	5.19231	0.247749	1.28639	0.983076	0.0205822	0.0157292	0.556834	1.05427e-07	1.05427e-07	1	0	0	1	1	0
AAACAGTCGCT	7	41	11	104.945	195226834	149.195	137324104	451	5.85714	0.0667016	0.390681	0.298564	0.00429749	0.0032842	0.431841	2.20128e-08	2.20128e-08	1	0	0	1	0	0
AAACAGTGACAGT	117	824	13	104.945	195226834	149.195	137324104	10712	7.04274	1.11487	7.85173	6.0004	0.102073	0.0780052	0.613664	5.22841e-07	5.22841e-07	1	0	0	1	1	0
AAACAGTGTGTAC	86	636	13	104.945	195226834	149.195	137324104	8268	7.39535	0.819477	6.06032	4.63138	0.0787841	0.0602079	0.644388	4.03552e-07	4.03552e-07	1	0	0	1	1	0
AAACAGTGTTGACTCAAC	123	543	18	104.945	195226834	149.195	137324104	9774	4.41463	1.17204	5.17414	3.95415	0.0931345	0.0711747	0.532614	4.77058e-07	4.77058e-07	1	0	0	1	1	0
AAACAGTTCCTGTATAC	57	272	17	104.945	195226834	149.195	137324104	4624	4.77193	0.543142	2.59183	1.98072	0.0440612	0.0336722	0.543737	2.25692e-07	2.25692e-07	1	0	0	1	1	0
AAACAGTTCTTCTGAAC	145	678	17	104.945	195226834	149.195	137324104	11526	4.67586	1.38168	6.46053	4.93723	0.109829	0.0839328	0.53279	5.62571e-07	5.62571e-07	1	0	0	1	1	0
AAACAGTTGTAAACTGTTAC	322	1541	20	104.945	195226834	149.195	137324104	30820	4.78571	3.06827	14.6839	11.2216	0.293678	0.224433	0.641538	1.50429e-06	1.50429e-06	1	0	0	1	1	0
AAACAGTTGTT	257	1729	11	104.945	195226834	149.195	137324104	19019	6.72763	2.4489	16.4753	12.5907	0.181228	0.138497	0.496021	9.28296e-07	9.28296e-07	1	0	0	1	0	0
AAACAT	642	7822	6	104.945	195226834	149.195	137324104	46932	12.1838	6.11749	74.5343	56.9601	0.447206	0.341761	0.489981	2.2907e-06	2.2907e-06	1	0	0	1	0	0
AAACATAAATT	2	8	11	104.945	195226834	149.195	137324104	88	4	0.0190576	0.0762304	0.0582563	0.000838535	0.00064082	0.294916	4.29518e-09	4.29518e-09	1	0	0	1	0	0
AAACATAAGTTAT	9	36	13	104.945	195226834	149.195	137324104	468	4	0.0857592	0.343037	0.262154	0.00445948	0.003408	0.348537	2.28426e-08	2.28426e-08	1	0	0	1	0	0
AAACATACAGAC	118	478	12	104.945	195226834	149.195	137324104	5736	4.05085	1.1244	4.55477	3.48082	0.0546572	0.0417698	0.325816	2.79968e-07	2.79968e-07	1	0	0	1	0	0
AAACATACAGTAC	9	49	13	104.945	195226834	149.195	137324104	637	5.44444	0.0857592	0.466911	0.35682	0.00606985	0.00463866	0.474398	3.10913e-08	3.10913e-08	1	0	0	1	0	0
AAACATACAT	2	8	10	104.945	195226834	149.195	137324104	80	4	0.0190576	0.0762304	0.0582563	0.000762304	0.000582563	0.268105	3.90471e-09	3.90471e-09	1	0	0	1	0	0
AAACATACATACG	34	148	13	104.945	195226834	149.195	137324104	1924	4.35294	0.323979	1.41026	1.07774	0.0183334	0.0140107	0.37929	9.39083e-08	9.39083e-08	1	0	0	1	0	0
AAACATACGTATGTCGCC	49	211	18	104.945	195226834	149.195	137324104	3798	4.30612	0.466911	2.01058	1.53651	0.0361904	0.0276572	0.519523	1.85376e-07	1.85376e-07	1	0	0	1	1	0
AAACATAGTAAGTG	174	854	14	104.945	195226834	149.195	137324104	11956	4.90805	1.65801	8.1376	6.21886	0.113926	0.0870641	0.460556	5.83559e-07	5.83559e-07	1	0	0	1	0	0
AAACATATCAGGAAC	26	111	15	104.945	195226834	149.195	137324104	1665	4.26923	0.247749	1.0577	0.808307	0.0158655	0.0121246	0.429226	8.12668e-08	8.12668e-08	1	0	0	1	0	0
AAACATATGTAGGG	62	330	14	104.945	195226834	149.195	137324104	4620	5.32258	0.590786	3.1445	2.40307	0.0440231	0.033643	0.499454	2.25497e-07	2.25497e-07	1	0	0	1	0	0
AAACATATTATGT	23	134	13	104.945	195226834	149.195	137324104	1742	5.82609	0.219162	1.27686	0.975794	0.0165992	0.0126853	0.507652	8.50251e-08	8.50251e-08	1	0	0	1	1	0
AAACATC	4	16	7	104.945	195226834	149.195	137324104	112	4	0.0381152	0.152461	0.116513	0.00106723	0.000815589	0.187674	5.46659e-09	5.46659e-09	1	0	0	1	0	0
AAACATCAATCCATCC	55	270	16	104.945	195226834	149.195	137324104	4320	4.90909	0.524084	2.57278	1.96615	0.0411644	0.0314584	0.526462	2.10854e-07	2.10854e-07	1	0	0	1	1	0
AAACATCACCAATG	13	65	14	104.945	195226834	149.195	137324104	910	5	0.123874	0.619372	0.473333	0.00867121	0.00662666	0.469184	4.44161e-08	4.44161e-08	1	0	0	1	0	0
AAACATCAGTG	4	16	11	104.945	195226834	149.195	137324104	176	4	0.0381152	0.152461	0.116513	0.00167707	0.00128164	0.294916	8.59036e-09	8.59036e-09	1	0	0	1	0	0
AAACATCCATCCATCATCC	45	183	19	104.945	195226834	149.195	137324104	3477	4.06667	0.428796	1.74377	1.33261	0.0331316	0.0253197	0.51789	1.69708e-07	1.69708e-07	1	0	0	1	1	0
AAACATCCCCCAAATACC	22	88	18	104.945	195226834	149.195	137324104	1584	4	0.209634	0.838535	0.64082	0.0150936	0.0115348	0.48259	7.73133e-08	7.73133e-08	1	0	0	1	0	0
AAACATCCTCAAATGG	33	143	16	104.945	195226834	149.195	137324104	2288	4.33333	0.31445	1.36262	1.04133	0.0218019	0.0166613	0.464716	1.11675e-07	1.11675e-07	1	0	0	1	0	0
AAACATGAT	2	10	9	104.945	195226834	149.195	137324104	90	5	0.0190576	0.095288	0.0728204	0.000857592	0.000655384	0.301619	4.3928e-09	4.3928e-09	1	0	0	1	0	0
AAACATGCAGTAC	22	131	13	104.945	195226834	149.195	137324104	1703	5.95455	0.209634	1.24827	0.953948	0.0162276	0.0124013	0.518845	8.31215e-08	8.31215e-08	1	0	0	1	1	0
AAACATGCTCAGCTCCCC	76	329	18	104.945	195226834	149.195	137324104	5922	4.32895	0.724189	3.13498	2.39579	0.0564296	0.0431243	0.522276	2.89046e-07	2.89046e-07	1	0	0	1	1	0
AAACATGCTCAGCTCCCT	17	78	18	104.945	195226834	149.195	137324104	1404	4.58824	0.16199	0.743247	0.567999	0.0133784	0.010224	0.553559	6.85277e-08	6.85277e-08	1	0	0	1	1	0
AAACATGCTTAGACG	11	44	15	104.945	195226834	149.195	137324104	660	4	0.104817	0.419267	0.32041	0.00628901	0.00480615	0.402158	3.22139e-08	3.22139e-08	1	0	0	1	0	0
AAACATGTCACTTTGT	20	84	16	104.945	195226834	149.195	137324104	1344	4.2	0.190576	0.800419	0.611692	0.0128067	0.00978707	0.450417	6.55991e-08	6.55991e-08	1	0	0	1	0	0
AAACATGTCATGGTTTATGG	2	8	20	104.945	195226834	149.195	137324104	160	4	0.0190576	0.0762304	0.0582563	0.00152461	0.00116513	0.536211	7.80942e-09	7.80942e-09	1	0	0	1	1	0
AAACATGTTGAC	39	213	12	104.945	195226834	149.195	137324104	2556	5.46154	0.371623	2.02963	1.55108	0.0243556	0.0186129	0.43928	1.24755e-07	1.24755e-07	1	0	0	1	0	0
AAACATT	16	68	7	104.945	195226834	149.195	137324104	476	4.25	0.152461	0.647959	0.495179	0.00453571	0.00346625	0.199403	2.3233e-08	2.3233e-08	1	0	0	1	0	0
AAACATTCACATAC	50	208	14	104.945	195226834	149.195	137324104	2912	4.16	0.47644	1.98199	1.51466	0.0277479	0.0212053	0.390361	1.42131e-07	1.42131e-07	1	0	0	1	0	0
AAACATTCTT	19	168	10	104.945	195226834	149.195	137324104	1680	8.84211	0.181047	1.60084	1.22338	0.0160084	0.0122338	0.592654	8.19989e-08	8.19989e-08	1	0	0	1	1	0
AAACATTTC	22	108	9	104.945	195226834	149.195	137324104	972	4.90909	0.209634	1.02911	0.786461	0.009262	0.00707815	0.296135	4.74422e-08	4.74422e-08	1	0	0	1	0	0
AAACC	425	2360	5	104.945	195226834	149.195	137324104	11800	5.55294	4.04974	22.488	17.1856	0.11244	0.0859281	0.186097	5.75945e-07	5.75945e-07	1	0	0	1	0	0
AAACCAAACCCATG	97	634	14	104.945	195226834	149.195	137324104	8876	6.53608	0.924294	6.04126	4.61682	0.0845777	0.0646354	0.613326	4.33228e-07	4.33228e-07	1	0	0	1	1	0
AAACCAAACTGACT	15	89	14	104.945	195226834	149.195	137324104	1246	5.93333	0.142932	0.848063	0.648102	0.0118729	0.00907343	0.556766	6.08159e-08	6.08159e-08	1	0	0	1	1	0
AAACCAAAGCCTCTG	32	131	15	104.945	195226834	149.195	137324104	1965	4.09375	0.304922	1.24827	0.953948	0.0187241	0.0143092	0.411584	9.59094e-08	9.59094e-08	1	0	0	1	0	0
AAACCAAAGGAAG	1	5	13	104.945	195226834	149.195	137324104	65	5	0.0095288	0.047644	0.0364102	0.000619372	0.000473333	0.435671	3.17258e-09	3.17258e-09	1	0	0	1	0	0
AAACCAACC	161	1161	9	104.945	195226834	149.195	137324104	10449	7.21118	1.53414	11.0629	8.45445	0.0995665	0.0760901	0.435005	5.10004e-07	5.10004e-07	1	0	0	1	0	0
AAACCAACCCAACCC	4	16	15	104.945	195226834	149.195	137324104	240	4	0.0381152	0.152461	0.116513	0.00228691	0.00174769	0.402158	1.17141e-08	1.17141e-08	1	0	0	1	0	0
AAACCAACTAC	64	523	11	104.945	195226834	149.195	137324104	5753	8.17188	0.609843	4.98356	3.80851	0.0548192	0.0418936	0.602504	2.80797e-07	2.80797e-07	1	0	0	1	1	0
AAACCAAGCAAGGAGG	101	499	16	104.945	195226834	149.195	137324104	7984	4.94059	0.962409	4.75487	3.63374	0.076078	0.0581398	0.52984	3.8969e-07	3.8969e-07	1	0	0	1	1	0
AAACCAATCCACATATCC	41	166	18	104.945	195226834	149.195	137324104	2988	4.04878	0.390681	1.58178	1.20882	0.0284721	0.0217587	0.488475	1.45841e-07	1.45841e-07	1	0	0	1	0	0
AAACCAATGTTAC	108	681	13	104.945	195226834	149.195	137324104	8853	6.30556	1.02911	6.48911	4.95907	0.0843585	0.0644679	0.54943	4.32105e-07	4.32105e-07	1	0	0	1	1	0
AAACCACACACCCC	32	146	14	104.945	195226834	149.195	137324104	2044	4.5625	0.304922	1.39121	1.06318	0.0194769	0.0148845	0.428131	9.97653e-08	9.97653e-08	1	0	0	1	0	0
AAACCACATTAGTG	264	1093	14	104.945	195226834	149.195	137324104	15302	4.14015	2.5156	10.415	7.95927	0.14581	0.11143	0.388499	7.46873e-07	7.46873e-07	1	0	0	1	0	0
AAACCACCGGACG	13	61	13	104.945	195226834	149.195	137324104	793	4.69231	0.123874	0.581257	0.444205	0.00755634	0.00577466	0.408861	3.87054e-08	3.87054e-08	1	0	0	1	0	0
AAACCACGTCTGCAGAC	72	335	17	104.945	195226834	149.195	137324104	5695	4.65278	0.686074	3.19215	2.43948	0.0542665	0.0414712	0.53016	2.77967e-07	2.77967e-07	1	0	0	1	1	0
AAACCACTTGTGGGGTCT	9	39	18	104.945	195226834	149.195	137324104	702	4.33333	0.0857592	0.371623	0.284	0.00668922	0.00511199	0.522806	3.42638e-08	3.42638e-08	1	0	0	1	1	0
AAACCAGAACCTC	28	140	13	104.945	195226834	149.195	137324104	1820	5	0.266806	1.33403	1.01949	0.0173424	0.0132533	0.435671	8.88322e-08	8.88322e-08	1	0	0	1	0	0
AAACCAGTGGGAC	28	138	13	104.945	195226834	149.195	137324104	1794	4.92857	0.266806	1.31497	1.00492	0.0170947	0.013064	0.429447	8.75631e-08	8.75631e-08	1	0	0	1	0	0
AAACCAT	2	12	7	104.945	195226834	149.195	137324104	84	6	0.0190576	0.114346	0.0873845	0.000800419	0.000611692	0.281511	4.09995e-09	4.09995e-09	1	0	0	1	0	0
AAACCATACGTATG	185	1020	14	104.945	195226834	149.195	137324104	14280	5.51351	1.76283	9.71938	7.42768	0.136071	0.103988	0.517371	6.96991e-07	6.96991e-07	1	0	0	1	1	0
AAACCCAAACCGGTCCC	31	126	17	104.945	195226834	149.195	137324104	2142	4.06452	0.295393	1.20063	0.917537	0.0204107	0.0155981	0.46313	1.04549e-07	1.04549e-07	1	0	0	1	0	0
AAACCCAACTGCCAAAG	5	27	17	104.945	195226834	149.195	137324104	459	5.4	0.047644	0.257278	0.196615	0.00437372	0.00334246	0.615302	2.24033e-08	2.24033e-08	1	0	0	1	1	0
AAACCCACGACTTTGT	14	58	16	104.945	195226834	149.195	137324104	928	4.14286	0.133403	0.552671	0.422358	0.00884273	0.00675774	0.444289	4.52946e-08	4.52946e-08	1	0	0	1	0	0
AAACCCAGAACC	1	4	12	104.945	195226834	149.195	137324104	48	4	0.0095288	0.0381152	0.0291282	0.000457383	0.000349538	0.321726	2.34283e-09	2.34283e-09	1	0	0	1	0	0
AAACCCAGCTGAAG	23	94	14	104.945	195226834	149.195	137324104	1316	4.08696	0.219162	0.895707	0.684512	0.0125399	0.00958317	0.383507	6.42325e-08	6.42325e-08	1	0	0	1	0	0
AAACCCCACTACGGGCTCTGCCCC	4	16	24	104.945	195226834	149.195	137324104	384	4	0.0381152	0.152461	0.116513	0.00365906	0.0027963	0.643453	1.87426e-08	1.87426e-08	1	0	0	1	1	0
AAACCCCATATCCATAC	77	330	17	104.945	195226834	149.195	137324104	5610	4.28571	0.733718	3.1445	2.40307	0.0534566	0.0408523	0.488335	2.73818e-07	2.73818e-07	1	0	0	1	0	0
AAACCCCATTGTAC	25	141	14	104.945	195226834	149.195	137324104	1974	5.64	0.23822	1.34356	1.02677	0.0188099	0.0143748	0.52924	9.63487e-08	9.63487e-08	1	0	0	1	1	0
AAACCCCATTTACC	106	499	14	104.945	195226834	149.195	137324104	6986	4.70755	1.01005	4.75487	3.63374	0.0665682	0.0508724	0.441742	3.40979e-07	3.40979e-07	1	0	0	1	0	0
AAACCCCCGTCATT	41	179	14	104.945	195226834	149.195	137324104	2506	4.36585	0.390681	1.70566	1.30349	0.0238792	0.0182488	0.409678	1.22315e-07	1.22315e-07	1	0	0	1	0	0
AAACCCCGGAATAAT	1	4	15	104.945	195226834	149.195	137324104	60	4	0.0095288	0.0381152	0.0291282	0.000571728	0.000436923	0.402158	2.92853e-09	2.92853e-09	1	0	0	1	0	0
AAACCCCT	4	16	8	104.945	195226834	149.195	137324104	128	4	0.0381152	0.152461	0.116513	0.00121969	0.000932101	0.214484	6.24754e-09	6.24754e-09	1	0	0	1	0	0
AAACCCGAACCTT	38	155	13	104.945	195226834	149.195	137324104	2015	4.07895	0.362094	1.47696	1.12872	0.0192005	0.0146733	0.355416	9.83499e-08	9.83499e-08	1	0	0	1	0	0
AAACCCGACC	53	218	10	104.945	195226834	149.195	137324104	2180	4.11321	0.505027	2.07728	1.58749	0.0207728	0.0158749	0.275693	1.06403e-07	1.06403e-07	1	0	0	1	0	0
AAACCCGACCCGACC	2	8	15	104.945	195226834	149.195	137324104	120	4	0.0190576	0.0762304	0.0582563	0.00114346	0.000873845	0.402158	5.85707e-09	5.85707e-09	1	0	0	1	0	0
AAACCCGACCGACCTG	12	65	16	104.945	195226834	149.195	137324104	1040	5.41667	0.114346	0.619372	0.473333	0.00990995	0.00757332	0.580895	5.07612e-08	5.07612e-08	1	0	0	1	1	0
AAACCCTCTAATT	4	16	13	104.945	195226834	149.195	137324104	208	4	0.0381152	0.152461	0.116513	0.00198199	0.00151466	0.348537	1.01522e-08	1.01522e-08	1	0	0	1	0	0
AAACCCTTCATCCAG	12	52	15	104.945	195226834	149.195	137324104	780	4.33333	0.114346	0.495498	0.378666	0.00743247	0.00567999	0.435671	3.80709e-08	3.80709e-08	1	0	0	1	0	0
AAACCG	25	100	6	104.945	195226834	149.195	137324104	600	4	0.23822	0.95288	0.728204	0.00571728	0.00436923	0.160863	2.92853e-08	2.92853e-08	1	0	0	1	0	0
AAACCGAACC	25	116	10	104.945	195226834	149.195	137324104	1160	4.64	0.23822	1.10534	0.844717	0.0110534	0.00844717	0.311002	5.66183e-08	5.66183e-08	1	0	0	1	0	0
AAACCGAACGGCGCAAC	16	65	17	104.945	195226834	149.195	137324104	1105	4.0625	0.152461	0.619372	0.473333	0.0105293	0.00804666	0.462901	5.39338e-08	5.39338e-08	1	0	0	1	0	0
AAACCGACCCG	22	90	11	104.945	195226834	149.195	137324104	990	4.09091	0.209634	0.857592	0.655384	0.00943351	0.00720922	0.301619	4.83208e-08	4.83208e-08	1	0	0	1	0	0
AAACCGGGTGTAACG	88	428	15	104.945	195226834	149.195	137324104	6420	4.86364	0.838535	4.07833	3.11671	0.0611749	0.0467507	0.488988	3.13353e-07	3.13353e-07	1	0	0	1	0	0
AAACCGTACACT	6	47	12	104.945	195226834	149.195	137324104	564	7.83333	0.0571728	0.447854	0.342256	0.00537424	0.00410707	0.630048	2.75282e-08	2.75282e-08	1	0	0	1	1	0
AAACCGTCTCC	36	147	11	104.945	195226834	149.195	137324104	1617	4.08333	0.343037	1.40073	1.07046	0.0154081	0.0117751	0.30106	7.8924e-08	7.8924e-08	1	0	0	1	0	0
AAACCGTGAAGTTTGT	39	218	16	104.945	195226834	149.195	137324104	3488	5.58974	0.371623	2.07728	1.58749	0.0332365	0.0253998	0.599456	1.70245e-07	1.70245e-07	1	0	0	1	1	0
AAACCGTTGCTAAGG	128	882	15	104.945	195226834	149.195	137324104	13230	6.89062	1.21969	8.4044	6.42276	0.126066	0.0963414	0.69278	6.45741e-07	6.45741e-07	1	0	0	1	1	0
AAACCGTTTGCAAG	45	204	14	104.945	195226834	149.195	137324104	2856	4.53333	0.428796	1.94388	1.48554	0.0272143	0.0207975	0.425394	1.39398e-07	1.39398e-07	1	0	0	1	0	0
AAACCT	71	294	6	104.945	195226834	149.195	137324104	1764	4.14085	0.676545	2.80147	2.14092	0.0168088	0.0128455	0.166527	8.60989e-08	8.60989e-08	1	0	0	1	0	0
AAACCTAAAGCTTCC	145	744	15	104.945	195226834	149.195	137324104	11160	5.13103	1.38168	7.08943	5.41784	0.106341	0.0812676	0.515872	5.44707e-07	5.44707e-07	1	0	0	1	1	0
AAACCTAC	4	16	8	104.945	195226834	149.195	137324104	128	4	0.0381152	0.152461	0.116513	0.00121969	0.000932101	0.214484	6.24754e-09	6.24754e-09	1	0	0	1	0	0
AAACCTACT	2	8	9	104.945	195226834	149.195	137324104	72	4	0.0190576	0.0762304	0.0582563	0.000686074	0.000524307	0.241295	3.51424e-09	3.51424e-09	1	0	0	1	0	0
AAACCTACTCATT	428	1794	13	104.945	195226834	149.195	137324104	23322	4.19159	4.07833	17.0947	13.064	0.222231	0.169832	0.365231	1.13832e-06	1.13832e-06	1	0	0	1	0	0
AAACCTACTTG	25	100	11	104.945	195226834	149.195	137324104	1100	4	0.23822	0.95288	0.728204	0.0104817	0.00801025	0.294916	5.36898e-08	5.36898e-08	1	0	0	1	0	0
AAACCTAGATAGTTGG	40	196	16	104.945	195226834	149.195	137324104	3136	4.9	0.381152	1.86765	1.42728	0.0298823	0.0228365	0.525487	1.53065e-07	1.53065e-07	1	0	0	1	1	0
AAACCTCCGCTCCAGACC	34	150	18	104.945	195226834	149.195	137324104	2700	4.41176	0.323979	1.42932	1.09231	0.0257278	0.0196615	0.532268	1.31784e-07	1.31784e-07	1	0	0	1	1	0
AAACCTCGTACT	136	617	12	104.945	195226834	149.195	137324104	7404	4.53676	1.29592	5.87927	4.49302	0.0705513	0.0539162	0.364899	3.61381e-07	3.61381e-07	1	0	0	1	0	0
AAACCTG	46	226	7	104.945	195226834	149.195	137324104	1582	4.91304	0.438325	2.15351	1.64574	0.0150746	0.0115202	0.230512	7.72156e-08	7.72156e-08	1	0	0	1	0	0
AAACCTGATGGAACCCATG	4	16	19	104.945	195226834	149.195	137324104	304	4	0.0381152	0.152461	0.116513	0.00289676	0.00221374	0.5094	1.48379e-08	1.48379e-08	1	0	0	1	1	0
AAACCTGCAGTGAGT	30	183	15	104.945	195226834	149.195	137324104	2745	6.1	0.285864	1.74377	1.33261	0.0261566	0.0199892	0.613291	1.3398e-07	1.3398e-07	1	0	0	1	1	0
AAACCTGCGT	6	24	10	104.945	195226834	149.195	137324104	240	4	0.0571728	0.228691	0.174769	0.00228691	0.00174769	0.268105	1.17141e-08	1.17141e-08	1	0	0	1	0	0
AAACCTT	20	80	7	104.945	195226834	149.195	137324104	560	4	0.190576	0.762304	0.582563	0.00533613	0.00407794	0.187674	2.7333e-08	2.7333e-08	1	0	0	1	0	0
AAACCTTACAACCGAC	23	132	16	104.945	195226834	149.195	137324104	2112	5.73913	0.219162	1.2578	0.96123	0.0201248	0.0153797	0.615477	1.03084e-07	1.03084e-07	1	0	0	1	1	0
AAACCTTGCTACAAG	27	151	15	104.945	195226834	149.195	137324104	2265	5.59259	0.257278	1.43885	1.09959	0.0215827	0.0164938	0.562277	1.10552e-07	1.10552e-07	1	0	0	1	1	0
AAACCTTGT	2	8	9	104.945	195226834	149.195	137324104	72	4	0.0190576	0.0762304	0.0582563	0.000686074	0.000524307	0.241295	3.51424e-09	3.51424e-09	1	0	0	1	0	0
AAACCTTTCCCATC	6	24	14	104.945	195226834	149.195	137324104	336	4	0.0571728	0.228691	0.174769	0.00320168	0.00244677	0.375348	1.63998e-08	1.63998e-08	1	0	0	1	0	0
AAACCTTTCCCATG	114	537	14	104.945	195226834	149.195	137324104	7518	4.71053	1.08628	5.11697	3.91046	0.0716375	0.0547464	0.442021	3.66945e-07	3.66945e-07	1	0	0	1	0	0
AAACG	11	55	5	104.945	195226834	149.195	137324104	275	5	0.104817	0.524084	0.400512	0.00262042	0.00200256	0.167566	1.34224e-08	1.34224e-08	1	0	0	1	0	0
AAACGAAAGTG	20	164	11	104.945	195226834	149.195	137324104	1804	8.2	0.190576	1.56272	1.19426	0.01719	0.0131368	0.604578	8.80512e-08	8.80512e-08	1	0	0	1	1	0
AAACGAAATAC	241	1595	11	104.945	195226834	149.195	137324104	17545	6.61826	2.29644	15.1984	11.6149	0.167183	0.127763	0.487957	8.56352e-07	8.56352e-07	1	0	0	1	0	0
AAACGAACATTATCGTTTACAT	63	285	22	104.945	195226834	149.195	137324104	6270	4.52381	0.600315	2.71571	2.07538	0.0597456	0.0456584	0.667072	3.06032e-07	3.06032e-07	1	0	0	1	1	0
AAACGAACATTCGACGT	4	28	17	104.945	195226834	149.195	137324104	476	7	0.0381152	0.266806	0.203897	0.00453571	0.00346625	0.797614	2.3233e-08	2.3233e-08	1	0	0	1	1	0
AAACGAACCCGACCC	211	869	15	104.945	195226834	149.195	137324104	13035	4.11848	2.01058	8.28053	6.3281	0.124208	0.0949214	0.41407	6.36224e-07	6.36224e-07	1	0	0	1	0	0
AAACGAACCCGGCCC	85	348	15	104.945	195226834	149.195	137324104	5220	4.09412	0.809948	3.31602	2.53415	0.0497403	0.0380123	0.411621	2.54782e-07	2.54782e-07	1	0	0	1	0	0
AAACGAACCTTTCCG	4	16	15	104.945	195226834	149.195	137324104	240	4	0.0381152	0.152461	0.116513	0.00228691	0.00174769	0.402158	1.17141e-08	1.17141e-08	1	0	0	1	0	0
AAACGAACGACCC	180	1169	13	104.945	195226834	149.195	137324104	15197	6.49444	1.71518	11.1392	8.51271	0.144809	0.110665	0.565889	7.41749e-07	7.41749e-07	1	0	0	1	1	0
AAACGAACTTCG	39	158	12	104.945	195226834	149.195	137324104	1896	4.05128	0.371623	1.50555	1.15056	0.0180666	0.0138068	0.325851	9.25416e-08	9.25416e-08	1	0	0	1	0	0
AAACGAAGGTG	50	334	11	104.945	195226834	149.195	137324104	3674	6.68	0.47644	3.18262	2.4322	0.0350088	0.0267542	0.49251	1.79324e-07	1.79324e-07	1	0	0	1	0	0
AAACGAAT	12	75	8	104.945	195226834	149.195	137324104	600	6.25	0.114346	0.71466	0.546153	0.00571728	0.00436923	0.335132	2.92853e-08	2.92853e-08	1	0	0	1	0	0
AAACGAATGTC	32	165	11	104.945	195226834	149.195	137324104	1815	5.15625	0.304922	1.57225	1.20154	0.0172948	0.0132169	0.380165	8.85881e-08	8.85881e-08	1	0	0	1	0	0
AAACGAATGTG	7352	66548	11	104.945	195226834	149.195	137324104	732028	9.05169	70.0558	634.123	484.605	6.97535	5.33066	0.667372	3.57295e-05	3.57295e-05	1	0	1	1	1	0
AAACGAATTTCGGT	301	1298	14	104.945	195226834	149.195	137324104	18172	4.31229	2.86817	12.3684	9.45209	0.173157	0.132329	0.404652	8.86955e-07	8.86955e-07	1	0	0	1	0	0
AAACGACAATCATCGTTTAGT	6	28	21	104.945	195226834	149.195	137324104	588	4.66667	0.0571728	0.266806	0.203897	0.00560294	0.00428184	0.656858	2.86996e-08	2.86996e-08	1	0	0	1	1	0
AAACGACAGTCGTTGAAGT	62	279	19	104.945	195226834	149.195	137324104	5301	4.5	0.590786	2.65854	2.03169	0.0505122	0.0386021	0.573075	2.58736e-07	2.58736e-07	1	0	0	1	1	0
AAACGACATCGACTC	71	375	15	104.945	195226834	149.195	137324104	5625	5.28169	0.676545	3.5733	2.73077	0.0535995	0.0409615	0.531019	2.7455e-07	2.7455e-07	1	0	0	1	1	0
AAACGACATTGTGTC	27	152	15	104.945	195226834	149.195	137324104	2280	5.62963	0.257278	1.44838	1.10687	0.0217257	0.0166031	0.566	1.11284e-07	1.11284e-07	1	0	0	1	1	0
AAACGACGACCC	148	764	12	104.945	195226834	149.195	137324104	9168	5.16216	1.41026	7.28001	5.56348	0.0873601	0.0667618	0.415201	4.4748e-07	4.4748e-07	1	0	0	1	0	0
AAACGACGTCCAT	48	332	13	104.945	195226834	149.195	137324104	4316	6.91667	0.457383	3.16356	2.41764	0.0411263	0.0314293	0.602679	2.10659e-07	2.10659e-07	1	0	0	1	1	0
AAACGACTCTACTCGTTCATAT	4	16	22	104.945	195226834	149.195	137324104	352	4	0.0381152	0.152461	0.116513	0.00335414	0.00256328	0.589832	1.71807e-08	1.71807e-08	1	0	0	1	1	0
AAACGAGAT	20	106	9	104.945	195226834	149.195	137324104	954	5.3	0.190576	1.01005	0.771897	0.00909048	0.00694707	0.319716	4.65637e-08	4.65637e-08	1	0	0	1	0	0
AAACGAGTGTG	21	182	11	104.945	195226834	149.195	137324104	2002	8.66667	0.200105	1.73424	1.32533	0.0190767	0.0145786	0.638985	9.77154e-08	9.77154e-08	1	0	0	1	1	0
AAACGATCAAATCGATCT	10	42	18	104.945	195226834	149.195	137324104	756	4.2	0.095288	0.40021	0.305846	0.00720377	0.00550522	0.506719	3.68995e-08	3.68995e-08	1	0	0	1	1	0
AAACGATCACACATC	11	55	15	104.945	195226834	149.195	137324104	825	5	0.104817	0.524084	0.400512	0.00786126	0.00600769	0.502698	4.02673e-08	4.02673e-08	1	0	0	1	1	0
AAACGATGCGAGGG	33	218	14	104.945	195226834	149.195	137324104	3052	6.60606	0.31445	2.07728	1.58749	0.0290819	0.0222248	0.619892	1.48965e-07	1.48965e-07	1	0	0	1	1	0
AAACGATGTTCCAGCG	95	489	16	104.945	195226834	149.195	137324104	7824	5.14737	0.905236	4.65958	3.56092	0.0745534	0.0569747	0.552015	3.81881e-07	3.81881e-07	1	0	0	1	1	0
AAACGCAAATGC	47	254	12	104.945	195226834	149.195	137324104	3048	5.40426	0.447854	2.42032	1.84964	0.0290438	0.0221957	0.434673	1.48769e-07	1.48769e-07	1	0	0	1	0	0
AAACGCAATCAAGCCTC	55	250	17	104.945	195226834	149.195	137324104	4250	4.54545	0.524084	2.3822	1.82051	0.0404974	0.0309487	0.517931	2.07438e-07	2.07438e-07	1	0	0	1	1	0
AAACGCAGTTAGCAAC	231	1236	16	104.945	195226834	149.195	137324104	19776	5.35065	2.20115	11.7776	9.0006	0.188442	0.14401	0.573815	9.65244e-07	9.65244e-07	1	0	0	1	1	0
AAACGCCGAATGCCG	20	86	15	104.945	195226834	149.195	137324104	1290	4.3	0.190576	0.819477	0.626256	0.0122922	0.00939384	0.43232	6.29635e-08	6.29635e-08	1	0	0	1	0	0
AAACGCCGCTAGGGGTTCTGCCCC	7	30	24	104.945	195226834	149.195	137324104	720	4.28571	0.0667016	0.285864	0.218461	0.00686074	0.00524307	0.689414	3.51424e-08	3.51424e-08	1	0	0	1	1	0
AAACGG	14	56	6	104.945	195226834	149.195	137324104	336	4	0.133403	0.533613	0.407794	0.00320168	0.00244677	0.160863	1.63998e-08	1.63998e-08	1	0	0	1	0	0
AAACGGAACATAGTCC	48	236	16	104.945	195226834	149.195	137324104	3776	4.91667	0.457383	2.2488	1.71856	0.0359808	0.027497	0.527274	1.84302e-07	1.84302e-07	1	0	0	1	1	0
AAACGGAC	145	941	8	104.945	195226834	149.195	137324104	7528	6.48966	1.38168	8.9666	6.8524	0.0717328	0.0548192	0.347982	3.67433e-07	3.67433e-07	1	0	0	1	0	0
AAACGGACAGACGGACC	1663	7223	17	104.945	195226834	149.195	137324104	122791	4.34336	15.8464	68.8265	52.5982	1.17005	0.894169	0.494903	5.99329e-06	5.99329e-06	1	0	0	1	0	0
AAACGGACGAATAGAC	17	90	16	104.945	195226834	149.195	137324104	1440	5.29412	0.16199	0.857592	0.655384	0.0137215	0.0104861	0.567753	7.02848e-08	7.02848e-08	1	0	0	1	1	0
AAACGGACGGTC	16	98	12	104.945	195226834	149.195	137324104	1176	6.125	0.152461	0.933823	0.71364	0.0112059	0.00856368	0.492644	5.73992e-08	5.73992e-08	1	0	0	1	0	0
AAACGGACGTAC	31	179	12	104.945	195226834	149.195	137324104	2148	5.77419	0.295393	1.70566	1.30349	0.0204679	0.0156418	0.464428	1.04841e-07	1.04841e-07	1	0	0	1	0	0
AAACGGACGTACAGAC	97	468	16	104.945	195226834	149.195	137324104	7488	4.82474	0.924294	4.45948	3.408	0.0713517	0.0545279	0.517416	3.65481e-07	3.65481e-07	1	0	0	1	1	0
AAACGGAGTGCT	130	586	12	104.945	195226834	149.195	137324104	7032	4.50769	1.23874	5.58388	4.26728	0.0670065	0.0512073	0.362561	3.43224e-07	3.43224e-07	1	0	0	1	0	0
AAACGGAGTTTCGGTT	21	86	16	104.945	195226834	149.195	137324104	1376	4.09524	0.200105	0.819477	0.626256	0.0131116	0.0100201	0.439182	6.7161e-08	6.7161e-08	1	0	0	1	0	0
AAACGGATGGAC	30	145	12	104.945	195226834	149.195	137324104	1740	4.83333	0.285864	1.38168	1.0559	0.0165801	0.0126708	0.388753	8.49274e-08	8.49274e-08	1	0	0	1	0	0
AAACGGCCAGTAAGCTGACCTTC	34	136	23	104.945	195226834	149.195	137324104	3128	4	0.323979	1.29592	0.990358	0.0298061	0.0227782	0.616642	1.52674e-07	1.52674e-07	1	0	0	1	1	0
AAACGGG	33	217	7	104.945	195226834	149.195	137324104	1519	6.57576	0.31445	2.06775	1.5802	0.0144743	0.0110614	0.308524	7.41407e-08	7.41407e-08	1	0	0	1	0	0
AAACGGGGCGAC	21	91	12	104.945	195226834	149.195	137324104	1092	4.33333	0.200105	0.867121	0.662666	0.0104055	0.00795199	0.348537	5.32993e-08	5.32993e-08	1	0	0	1	0	0
AAACGGGGCGAG	1	4	12	104.945	195226834	149.195	137324104	48	4	0.0095288	0.0381152	0.0291282	0.000457383	0.000349538	0.321726	2.34283e-09	2.34283e-09	1	0	0	1	0	0
AAACGGGGCGAT	49	336	12	104.945	195226834	149.195	137324104	4032	6.85714	0.466911	3.20168	2.44677	0.0384201	0.0293612	0.551531	1.96797e-07	1.96797e-07	1	0	0	1	1	0
AAACGGGTAAG	22	102	11	104.945	195226834	149.195	137324104	1122	4.63636	0.209634	0.971938	0.742768	0.0106913	0.00817045	0.341834	5.47636e-08	5.47636e-08	1	0	0	1	0	0
AAACGGGTGAG	31	190	11	104.945	195226834	149.195	137324104	2090	6.12903	0.295393	1.81047	1.38359	0.0199152	0.0152195	0.451887	1.02011e-07	1.02011e-07	1	0	0	1	0	0
AAACGGGTTAGCCG	78	366	14	104.945	195226834	149.195	137324104	5124	4.69231	0.743247	3.48754	2.66523	0.0488256	0.0373132	0.440312	2.50097e-07	2.50097e-07	1	0	0	1	0	0
AAACGGTACACT	1	4	12	104.945	195226834	149.195	137324104	48	4	0.0095288	0.0381152	0.0291282	0.000457383	0.000349538	0.321726	2.34283e-09	2.34283e-09	1	0	0	1	0	0
AAACGGTGGAAGTGT	2	8	15	104.945	195226834	149.195	137324104	120	4	0.0190576	0.0762304	0.0582563	0.00114346	0.000873845	0.402158	5.85707e-09	5.85707e-09	1	0	0	1	0	0
AAACGGTGGGTGGTCG	108	489	16	104.945	195226834	149.195	137324104	7824	4.52778	1.02911	4.65958	3.56092	0.0745534	0.0569747	0.485569	3.81881e-07	3.81881e-07	1	0	0	1	0	0
AAACGGTGGTGT	38	178	12	104.945	195226834	149.195	137324104	2136	4.68421	0.362094	1.69613	1.2962	0.0203535	0.0155544	0.376759	1.04256e-07	1.04256e-07	1	0	0	1	0	0
AAACGGTTAGCCG	25	123	13	104.945	195226834	149.195	137324104	1599	4.92	0.23822	1.17204	0.895691	0.0152366	0.011644	0.428701	7.80454e-08	7.80454e-08	1	0	0	1	0	0
AAACGGTTAGGTGCCAG	8	32	17	104.945	195226834	149.195	137324104	544	4	0.0762304	0.304922	0.233025	0.00518367	0.00396143	0.455779	2.6552e-08	2.6552e-08	1	0	0	1	0	0
AAACGT	32	140	6	104.945	195226834	149.195	137324104	840	4.375	0.304922	1.33403	1.01949	0.00800419	0.00611692	0.175944	4.09995e-08	4.09995e-08	1	0	0	1	0	0
AAACGTAAGAC	15	115	11	104.945	195226834	149.195	137324104	1265	7.66667	0.142932	1.09581	0.837435	0.0120539	0.00921178	0.565256	6.17432e-08	6.17432e-08	1	0	0	1	1	0
AAACGTAATCCGTACGTC	6	24	18	104.945	195226834	149.195	137324104	432	4	0.0571728	0.228691	0.174769	0.00411644	0.00314584	0.48259	2.10854e-08	2.10854e-08	1	0	0	1	0	0
AAACGTACAAGTAGTACGT	199	875	19	104.945	195226834	149.195	137324104	16625	4.39698	1.89623	8.3377	6.37179	0.158416	0.121064	0.559956	8.11448e-07	8.11448e-07	1	0	0	1	1	0
AAACGTACAATGTACGTGTG	41	164	20	104.945	195226834	149.195	137324104	3280	4	0.390681	1.56272	1.19426	0.0312545	0.0238851	0.536211	1.60093e-07	1.60093e-07	1	0	0	1	1	0
AAACGTACATCGGTG	134	688	15	104.945	195226834	149.195	137324104	10320	5.13433	1.27686	6.55582	5.01005	0.0983372	0.0751507	0.516203	5.03708e-07	5.03708e-07	1	0	0	1	1	0
AAACGTACCT	19	91	10	104.945	195226834	149.195	137324104	910	4.78947	0.181047	0.867121	0.662666	0.00867121	0.00662666	0.321021	4.44161e-08	4.44161e-08	1	0	0	1	0	0
AAACGTAGTATT	10	40	12	104.945	195226834	149.195	137324104	480	4	0.095288	0.381152	0.291282	0.00457383	0.00349538	0.321726	2.34283e-08	2.34283e-08	1	0	0	1	0	0
AAACGTATTTGCG	62	278	13	104.945	195226834	149.195	137324104	3614	4.48387	0.590786	2.64901	2.02441	0.0344371	0.0263173	0.390699	1.76395e-07	1.76395e-07	1	0	0	1	0	0
AAACGTC	7	28	7	104.945	195226834	149.195	137324104	196	4	0.0667016	0.266806	0.203897	0.00186765	0.00142728	0.187674	9.56654e-09	9.56654e-09	1	0	0	1	0	0
AAACGTCAGTG	55	487	11	104.945	195226834	149.195	137324104	5357	8.85455	0.524084	4.64053	3.54635	0.0510458	0.0390099	0.652837	2.61469e-07	2.61469e-07	1	0	0	1	1	0
AAACGTCATCCATGACTG	54	256	18	104.945	195226834	149.195	137324104	4608	4.74074	0.514555	2.43937	1.8642	0.0439087	0.0335557	0.571958	2.24911e-07	2.24911e-07	1	0	0	1	1	0
AAACGTCGGACTTTGT	40	183	16	104.945	195226834	149.195	137324104	2928	4.575	0.381152	1.74377	1.33261	0.0279003	0.0213218	0.490633	1.42912e-07	1.42912e-07	1	0	0	1	0	0
AAACGTCTCCTAAT	41	172	14	104.945	195226834	149.195	137324104	2408	4.19512	0.390681	1.63895	1.25251	0.0229454	0.0175352	0.393657	1.17532e-07	1.17532e-07	1	0	0	1	0	0
AAACGTCTGGAACATTCTAG	25	118	20	104.945	195226834	149.195	137324104	2360	4.72	0.23822	1.1244	0.859281	0.022488	0.0171856	0.632729	1.15189e-07	1.15189e-07	1	0	0	1	1	0
AAACGTCTTCATCAG	16	77	15	104.945	195226834	149.195	137324104	1155	4.8125	0.152461	0.733718	0.560717	0.0110058	0.00841076	0.483846	5.63743e-08	5.63743e-08	1	0	0	1	0	0
AAACGTGACATCACACT	29	129	17	104.945	195226834	149.195	137324104	2193	4.44828	0.276335	1.22922	0.939384	0.0208967	0.0159695	0.506858	1.07038e-07	1.07038e-07	1	0	0	1	1	0
AAACGTGACGTCGCACT	64	273	17	104.945	195226834	149.195	137324104	4641	4.26562	0.609843	2.60136	1.988	0.0442232	0.033796	0.486046	2.26522e-07	2.26522e-07	1	0	0	1	0	0
AAACGTGACTC	25	117	11	104.945	195226834	149.195	137324104	1287	4.68	0.23822	1.11487	0.851999	0.0122636	0.00937199	0.345052	6.2817e-08	6.2817e-08	1	0	0	1	0	0
AAACGTGG	5	24	8	104.945	195226834	149.195	137324104	192	4.8	0.047644	0.228691	0.174769	0.00182953	0.00139815	0.257381	9.3713e-09	9.3713e-09	1	0	0	1	0	0
AAACGTT	14	56	7	104.945	195226834	149.195	137324104	392	4	0.133403	0.533613	0.407794	0.00373529	0.00285456	0.187674	1.91331e-08	1.91331e-08	1	0	0	1	0	0
AAACGTTAACG	10	43	11	104.945	195226834	149.195	137324104	473	4.3	0.095288	0.409739	0.313128	0.00450712	0.00344441	0.317035	2.30866e-08	2.30866e-08	1	0	0	1	0	0
AAACGTTACACT	141	661	12	104.945	195226834	149.195	137324104	7932	4.68794	1.34356	6.29854	4.81343	0.0755825	0.0577612	0.377059	3.87152e-07	3.87152e-07	1	0	0	1	0	0
AAACGTTAGAGCCGCT	19	83	16	104.945	195226834	149.195	137324104	1328	4.36842	0.181047	0.790891	0.60441	0.0126542	0.00967055	0.468479	6.48182e-08	6.48182e-08	1	0	0	1	0	0
AAACGTTAGTG	26	137	11	104.945	195226834	149.195	137324104	1507	5.26923	0.247749	1.30545	0.99764	0.0143599	0.010974	0.388495	7.3555e-08	7.3555e-08	1	0	0	1	0	0
AAACGTTATATG	119	947	12	104.945	195226834	149.195	137324104	11364	7.95798	1.13393	9.02378	6.89609	0.108285	0.0827531	0.640074	5.54664e-07	5.54664e-07	1	0	0	1	1	0
AAACGTTC	2	8	8	104.945	195226834	149.195	137324104	64	4	0.0190576	0.0762304	0.0582563	0.000609843	0.000466051	0.214484	3.12377e-09	3.12377e-09	1	0	0	1	0	0
AAACGTTCACAAGGTG	98	629	16	104.945	195226834	149.195	137324104	10064	6.41837	0.933823	5.99362	4.5804	0.0958979	0.0732865	0.68832	4.91213e-07	4.91213e-07	1	0	0	1	1	0
AAACGTTCACTGC	270	1843	13	104.945	195226834	149.195	137324104	23959	6.82593	2.57278	17.5616	13.4208	0.228301	0.17447	0.594772	1.16941e-06	1.16941e-06	1	0	0	1	1	0
AAACGTTGGGCGGAAAG	4	28	17	104.945	195226834	149.195	137324104	476	7	0.0381152	0.266806	0.203897	0.00453571	0.00346625	0.797614	2.3233e-08	2.3233e-08	1	0	0	1	1	0
AAACGTTGTACT	15	71	12	104.945	195226834	149.195	137324104	852	4.73333	0.142932	0.676545	0.517025	0.00811854	0.0062043	0.38071	4.15852e-08	4.15852e-08	1	0	0	1	0	0
AAACT	217	1126	5	104.945	195226834	149.195	137324104	5630	5.18894	2.06775	10.7294	8.19958	0.0536472	0.0409979	0.173898	2.74794e-07	2.74794e-07	1	0	0	1	0	0
AAACTAAAGATTCTAC	1	4	16	104.945	195226834	149.195	137324104	64	4	0.0095288	0.0381152	0.0291282	0.000609843	0.000466051	0.428969	3.12377e-09	3.12377e-09	1	0	0	1	0	0
AAACTAAAGT	14	98	10	104.945	195226834	149.195	137324104	980	7	0.133403	0.933823	0.71364	0.00933823	0.0071364	0.469184	4.78327e-08	4.78327e-08	1	0	0	1	0	0
AAACTAAAGTG	24	172	11	104.945	195226834	149.195	137324104	1892	7.16667	0.228691	1.63895	1.25251	0.0180285	0.0137776	0.528391	9.23464e-08	9.23464e-08	1	0	0	1	1	0
AAACTAAATAC	220	951	11	104.945	195226834	149.195	137324104	10461	4.32273	2.09634	9.06189	6.92522	0.0996808	0.0761774	0.31871	5.1059e-07	5.1059e-07	1	0	0	1	0	0
AAACTAACAAC	127	602	11	104.945	195226834	149.195	137324104	6622	4.74016	1.21016	5.73634	4.38379	0.0630997	0.0482217	0.349487	3.23212e-07	3.23212e-07	1	0	0	1	0	0
AAACTAACAACAAC	86	423	14	104.945	195226834	149.195	137324104	5922	4.9186	0.819477	4.03068	3.0803	0.0564296	0.0431243	0.461547	2.89046e-07	2.89046e-07	1	0	0	1	0	0
AAACTAACCAACAGAC	68	335	16	104.945	195226834	149.195	137324104	5360	4.92647	0.647959	3.19215	2.43948	0.0510744	0.0390317	0.528325	2.61616e-07	2.61616e-07	1	0	0	1	1	0
AAACTAAGTCCCACT	223	1440	15	104.945	195226834	149.195	137324104	21600	6.4574	2.12492	13.7215	10.4861	0.205822	0.157292	0.649224	1.05427e-06	1.05427e-06	1	0	0	1	1	0
AAACTAATTCACATATGTG	76	390	19	104.945	195226834	149.195	137324104	7410	5.13158	0.724189	3.71623	2.84	0.0706084	0.0539599	0.653507	3.61674e-07	3.61674e-07	1	0	0	1	1	0
AAACTAC	23	116	7	104.945	195226834	149.195	137324104	812	5.04348	0.219162	1.10534	0.844717	0.00773739	0.00591302	0.236632	3.96328e-08	3.96328e-08	1	0	0	1	0	0
AAACTACAACCTGTC	18	73	15	104.945	195226834	149.195	137324104	1095	4.05556	0.171518	0.695603	0.531589	0.010434	0.00797384	0.407744	5.34457e-08	5.34457e-08	1	0	0	1	0	0
AAACTACC	22	91	8	104.945	195226834	149.195	137324104	728	4.13636	0.209634	0.867121	0.662666	0.00693697	0.00530133	0.221796	3.55329e-08	3.55329e-08	1	0	0	1	0	0
AAACTACCAAC	6	27	11	104.945	195226834	149.195	137324104	297	4.5	0.0571728	0.257278	0.196615	0.00283005	0.00216277	0.33178	1.44962e-08	1.44962e-08	1	0	0	1	0	0
AAACTACGGAATGG	4	18	14	104.945	195226834	149.195	137324104	252	4.5	0.0381152	0.171518	0.131077	0.00240126	0.00183507	0.422266	1.22998e-08	1.22998e-08	1	0	0	1	0	0
AAACTACTTCCTTTG	22	109	15	104.945	195226834	149.195	137324104	1635	4.95455	0.209634	1.03864	0.793743	0.0155796	0.0119061	0.498128	7.98025e-08	7.98025e-08	1	0	0	1	0	0
AAACTAGGGACG	31	137	12	104.945	195226834	149.195	137324104	1644	4.41935	0.295393	1.30545	0.99764	0.0156654	0.0119717	0.355456	8.02418e-08	8.02418e-08	1	0	0	1	0	0
AAACTAGTT	2	8	9	104.945	195226834	149.195	137324104	72	4	0.0190576	0.0762304	0.0582563	0.000686074	0.000524307	0.241295	3.51424e-09	3.51424e-09	1	0	0	1	0	0
AAACTAT	16	64	7	104.945	195226834	149.195	137324104	448	4	0.152461	0.609843	0.466051	0.0042689	0.00326236	0.187674	2.18664e-08	2.18664e-08	1	0	0	1	0	0
AAACTATATT	2	8	10	104.945	195226834	149.195	137324104	80	4	0.0190576	0.0762304	0.0582563	0.000762304	0.000582563	0.268105	3.90471e-09	3.90471e-09	1	0	0	1	0	0
AAACTATCGAACCCC	16	78	15	104.945	195226834	149.195	137324104	1170	4.875	0.152461	0.743247	0.567999	0.0111487	0.00851999	0.49013	5.71064e-08	5.71064e-08	1	0	0	1	0	0
AAACTATTTCACATATGTG	28	143	19	104.945	195226834	149.195	137324104	2717	5.10714	0.266806	1.36262	1.04133	0.0258898	0.0197853	0.650395	1.32614e-07	1.32614e-07	1	0	0	1	1	0
AAACTC	31	124	6	104.945	195226834	149.195	137324104	744	4	0.295393	1.18157	0.902973	0.00708943	0.00541784	0.160863	3.63138e-08	3.63138e-08	1	0	0	1	0	0
AAACTCAAGATC	33	178	12	104.945	195226834	149.195	137324104	2136	5.39394	0.31445	1.69613	1.2962	0.0203535	0.0155544	0.433843	1.04256e-07	1.04256e-07	1	0	0	1	0	0
AAACTCAAGTG	8	36	11	104.945	195226834	149.195	137324104	396	4.5	0.0762304	0.343037	0.262154	0.00377341	0.00288369	0.33178	1.93283e-08	1.93283e-08	1	0	0	1	0	0
AAACTCAGT	19	93	9	104.945	195226834	149.195	137324104	837	4.89474	0.181047	0.886179	0.67723	0.00797561	0.00609507	0.295269	4.0853e-08	4.0853e-08	1	0	0	1	0	0
AAACTCATAGCTC	68	317	13	104.945	195226834	149.195	137324104	4121	4.66176	0.647959	3.02063	2.30841	0.0392682	0.0300093	0.406199	2.01141e-07	2.01141e-07	1	0	0	1	0	0
AAACTCCCCTATGGG	8	40	15	104.945	195226834	149.195	137324104	600	5	0.0762304	0.381152	0.291282	0.00571728	0.00436923	0.502698	2.92853e-08	2.92853e-08	1	0	0	1	1	0
AAACTCCGCCCTCCT	43	222	15	104.945	195226834	149.195	137324104	3330	5.16279	0.409739	2.11539	1.61661	0.0317309	0.0242492	0.519065	1.62534e-07	1.62534e-07	1	0	0	1	1	0
AAACTCCGCCTCAAAGGG	44	176	18	104.945	195226834	149.195	137324104	3168	4	0.419267	1.67707	1.28164	0.0301872	0.0230695	0.48259	1.54627e-07	1.54627e-07	1	0	0	1	0	0
AAACTCCGGATGGTAC	42	232	16	104.945	195226834	149.195	137324104	3712	5.52381	0.40021	2.21068	1.68943	0.0353709	0.0270309	0.592385	1.81179e-07	1.81179e-07	1	0	0	1	1	0
AAACTCGACTGTT	291	1249	13	104.945	195226834	149.195	137324104	16237	4.2921	2.77288	11.9015	9.09527	0.154719	0.118239	0.373989	7.9251e-07	7.9251e-07	1	0	0	1	0	0
AAACTCGCAT	13	63	10	104.945	195226834	149.195	137324104	630	4.84615	0.123874	0.600315	0.458769	0.00600315	0.00458769	0.32482	3.07496e-08	3.07496e-08	1	0	0	1	0	0
AAACTCGTCAT	3	12	11	104.945	195226834	149.195	137324104	132	4	0.0285864	0.114346	0.0873845	0.0012578	0.00096123	0.294916	6.44277e-09	6.44277e-09	1	0	0	1	0	0
AAACTCGTTCCTGAG	8	36	15	104.945	195226834	149.195	137324104	540	4.5	0.0762304	0.343037	0.262154	0.00514555	0.0039323	0.452428	2.63568e-08	2.63568e-08	1	0	0	1	0	0
AAACTCGTTGAGTTGT	4	24	16	104.945	195226834	149.195	137324104	384	6	0.0381152	0.228691	0.174769	0.00365906	0.0027963	0.643453	1.87426e-08	1.87426e-08	1	0	0	1	1	0
AAACTCTACCATGG	38	211	14	104.945	195226834	149.195	137324104	2954	5.55263	0.362094	2.01058	1.53651	0.0281481	0.0215112	0.521042	1.44181e-07	1.44181e-07	1	0	0	1	1	0
AAACTCTCATCTGAAG	53	240	16	104.945	195226834	149.195	137324104	3840	4.5283	0.505027	2.28691	1.74769	0.0365906	0.027963	0.485625	1.87426e-07	1.87426e-07	1	0	0	1	0	0
AAACTCTCCCAATT	48	194	14	104.945	195226834	149.195	137324104	2716	4.04167	0.457383	1.84859	1.41272	0.0258802	0.019778	0.379257	1.32565e-07	1.32565e-07	1	0	0	1	0	0
AAACTCTCTCTCCTTCTC	21	104	18	104.945	195226834	149.195	137324104	1872	4.95238	0.200105	0.990995	0.757332	0.0178379	0.013632	0.597492	9.13702e-08	9.13702e-08	1	0	0	1	1	0
AAACTG	46	184	6	104.945	195226834	149.195	137324104	1104	4	0.438325	1.7533	1.3399	0.0105198	0.00803938	0.160863	5.3885e-08	5.3885e-08	1	0	0	1	0	0
AAACTGAAGAT	181	1418	11	104.945	195226834	149.195	137324104	15598	7.83425	1.72471	13.5118	10.3259	0.14863	0.113585	0.577612	7.61321e-07	7.61321e-07	1	0	0	1	1	0
AAACTGAC	4	16	8	104.945	195226834	149.195	137324104	128	4	0.0381152	0.152461	0.116513	0.00121969	0.000932101	0.214484	6.24754e-09	6.24754e-09	1	0	0	1	0	0
AAACTGACTAACCC	81	336	14	104.945	195226834	149.195	137324104	4704	4.14815	0.771833	3.20168	2.44677	0.0448235	0.0342547	0.389249	2.29597e-07	2.29597e-07	1	0	0	1	0	0
AAACTGACTGCC	85	418	12	104.945	195226834	149.195	137324104	5016	4.91765	0.809948	3.98304	3.04389	0.0477965	0.0365267	0.395534	2.44825e-07	2.44825e-07	1	0	0	1	0	0
AAACTGAGATGTC	186	1000	13	104.945	195226834	149.195	137324104	13000	5.37634	1.77236	9.5288	7.28204	0.123874	0.0946666	0.468464	6.34515e-07	6.34515e-07	1	0	0	1	0	0
AAACTGAGGATGCTAG	25	116	16	104.945	195226834	149.195	137324104	1856	4.64	0.23822	1.10534	0.844717	0.0176855	0.0135155	0.497604	9.05893e-08	9.05893e-08	1	0	0	1	0	0
AAACTGCCAGTAC	61	461	13	104.945	195226834	149.195	137324104	5993	7.55738	0.581257	4.39278	3.35702	0.0571061	0.0436413	0.658506	2.92512e-07	2.92512e-07	1	0	0	1	1	0
AAACTGCTTACTT	35	169	13	104.945	195226834	149.195	137324104	2197	4.82857	0.333508	1.61037	1.23067	0.0209348	0.0159986	0.420734	1.07233e-07	1.07233e-07	1	0	0	1	0	0
AAACTGGCACGC	91	469	12	104.945	195226834	149.195	137324104	5628	5.15385	0.867121	4.46901	3.41528	0.0536281	0.0409833	0.414532	2.74696e-07	2.74696e-07	1	0	0	1	0	0
AAACTGGGGTTACC	8	33	14	104.945	195226834	149.195	137324104	462	4.125	0.0762304	0.31445	0.240307	0.00440231	0.0033643	0.387077	2.25497e-08	2.25497e-08	1	0	0	1	0	0
AAACTGGTCAGAGAAG	79	416	16	104.945	195226834	149.195	137324104	6656	5.26582	0.752775	3.96398	3.02933	0.0634237	0.0484693	0.564718	3.24872e-07	3.24872e-07	1	0	0	1	1	0
AAACTGT	4	16	7	104.945	195226834	149.195	137324104	112	4	0.0381152	0.152461	0.116513	0.00106723	0.000815589	0.187674	5.46659e-09	5.46659e-09	1	0	0	1	0	0
AAACTGTAAGTC	17	81	12	104.945	195226834	149.195	137324104	972	4.76471	0.16199	0.771833	0.589845	0.009262	0.00707815	0.383233	4.74422e-08	4.74422e-08	1	0	0	1	0	0
AAACTGTACACT	148	701	12	104.945	195226834	149.195	137324104	8412	4.73649	1.41026	6.67969	5.10471	0.0801563	0.0612565	0.380963	4.1058e-07	4.1058e-07	1	0	0	1	0	0
AAACTGTACTGGC	12	66	13	104.945	195226834	149.195	137324104	858	5.5	0.114346	0.628901	0.480615	0.00817571	0.00624799	0.479238	4.1878e-08	4.1878e-08	1	0	0	1	0	0
AAACTGTCCT	27	121	10	104.945	195226834	149.195	137324104	1210	4.48148	0.257278	1.15299	0.881127	0.0115299	0.00881127	0.300377	5.90587e-08	5.90587e-08	1	0	0	1	0	0
AAACTGTTGCTAG	21	134	13	104.945	195226834	149.195	137324104	1742	6.38095	0.200105	1.27686	0.975794	0.0165992	0.0126853	0.556	8.50251e-08	8.50251e-08	1	0	0	1	1	0
AAACTT	93	417	6	104.945	195226834	149.195	137324104	2502	4.48387	0.886179	3.97351	3.03661	0.0238411	0.0182197	0.180323	1.2212e-07	1.2212e-07	1	0	0	1	0	0
AAACTTAACTT	14	86	11	104.945	195226834	149.195	137324104	946	6.14286	0.133403	0.819477	0.626256	0.00901425	0.00688881	0.452907	4.61732e-08	4.61732e-08	1	0	0	1	0	0
AAACTTACTAAGG	17	75	13	104.945	195226834	149.195	137324104	975	4.41176	0.16199	0.71466	0.546153	0.00929058	0.00709999	0.384416	4.75887e-08	4.75887e-08	1	0	0	1	0	0
AAACTTAGTG	2	8	10	104.945	195226834	149.195	137324104	80	4	0.0190576	0.0762304	0.0582563	0.000762304	0.000582563	0.268105	3.90471e-09	3.90471e-09	1	0	0	1	0	0
AAACTTCCAATGG	48	244	13	104.945	195226834	149.195	137324104	3172	5.08333	0.457383	2.32503	1.77682	0.0302254	0.0230986	0.442932	1.54822e-07	1.54822e-07	1	0	0	1	0	0
AAACTTCCCGTGAGTC	6	25	16	104.945	195226834	149.195	137324104	400	4.16667	0.0571728	0.23822	0.182051	0.00381152	0.00291282	0.446842	1.95236e-08	1.95236e-08	1	0	0	1	0	0
AAACTTCGACTAT	52	249	13	104.945	195226834	149.195	137324104	3237	4.78846	0.495498	2.37267	1.81323	0.0308447	0.023572	0.417239	1.57994e-07	1.57994e-07	1	0	0	1	0	0
AAACTTG	25	100	7	104.945	195226834	149.195	137324104	700	4	0.23822	0.95288	0.728204	0.00667016	0.00509743	0.187674	3.41662e-08	3.41662e-08	1	0	0	1	0	0
AAACTTGTGC	1	4	10	104.945	195226834	149.195	137324104	40	4	0.0095288	0.0381152	0.0291282	0.000381152	0.000291282	0.268105	1.95236e-09	1.95236e-09	1	0	0	1	0	0
AAACTTTAGAGCTCACCCTGG	4	16	21	104.945	195226834	149.195	137324104	336	4	0.0381152	0.152461	0.116513	0.00320168	0.00244677	0.563021	1.63998e-08	1.63998e-08	1	0	0	1	1	0
AAACTTTAGTTCGTAG	9	39	16	104.945	195226834	149.195	137324104	624	4.33333	0.0857592	0.371623	0.284	0.00594597	0.00454399	0.464716	3.04567e-08	3.04567e-08	1	0	0	1	0	0
AAACTTTCAAATTTCACC	4	24	18	104.945	195226834	149.195	137324104	432	6	0.0381152	0.228691	0.174769	0.00411644	0.00314584	0.723885	2.10854e-08	2.10854e-08	1	0	0	1	1	0
AAACTTTCCCCAGG	36	241	14	104.945	195226834	149.195	137324104	3374	6.69444	0.343037	2.29644	1.75497	0.0321502	0.0245696	0.628186	1.64681e-07	1.64681e-07	1	0	0	1	1	0
AAACTTTCGCATGG	68	329	14	104.945	195226834	149.195	137324104	4606	4.83824	0.647959	3.13498	2.39579	0.0438897	0.0335411	0.454005	2.24814e-07	2.24814e-07	1	0	0	1	0	0
AAACTTTCGGTGGCG	28	119	15	104.945	195226834	149.195	137324104	1785	4.25	0.266806	1.13393	0.866563	0.0170089	0.0129984	0.427293	8.71238e-08	8.71238e-08	1	0	0	1	0	0
AAACTTTGAG	6	28	10	104.945	195226834	149.195	137324104	280	4.66667	0.0571728	0.266806	0.203897	0.00266806	0.00203897	0.31279	1.36665e-08	1.36665e-08	1	0	0	1	0	0
AAACTTTGGT	4	16	10	104.945	195226834	149.195	137324104	160	4	0.0381152	0.152461	0.116513	0.00152461	0.00116513	0.268105	7.80942e-09	7.80942e-09	1	0	0	1	0	0
AAAG	1882	16312	4	104.945	195226834	149.195	137324104	65248	8.66738	17.9332	155.434	118.785	0.621735	0.475139	0.232377	3.18468e-06	3.18468e-06	1	0	0	0	0	0
AAAGAAAGAAC	14	86	11	104.945	195226834	149.195	137324104	946	6.14286	0.133403	0.819477	0.626256	0.00901425	0.00688881	0.452907	4.61732e-08	4.61732e-08	1	0	0	1	0	0
AAAGAAAGAAG	458	2082	11	104.945	195226834	149.195	137324104	22902	4.54585	4.36419	19.839	15.1612	0.218229	0.166773	0.335161	1.11782e-06	1.11782e-06	1	0	0	1	0	0
AAAGAAAGAAT	6	30	11	104.945	195226834	149.195	137324104	330	5	0.0571728	0.285864	0.218461	0.0031445	0.00240307	0.368645	1.61069e-08	1.61069e-08	1	0	0	1	0	0
AAAGAAAGAATG	4	28	12	104.945	195226834	149.195	137324104	336	7	0.0381152	0.266806	0.203897	0.00320168	0.00244677	0.563021	1.63998e-08	1.63998e-08	1	0	0	1	1	0
AAAGAAAGACAGAAG	66	339	15	104.945	195226834	149.195	137324104	5085	5.13636	0.628901	3.23026	2.46861	0.048454	0.0370292	0.516408	2.48193e-07	2.48193e-07	1	0	0	1	1	0
AAAGAAAGAGAGAG	26	132	14	104.945	195226834	149.195	137324104	1848	5.07692	0.247749	1.2578	0.96123	0.0176092	0.0134572	0.476403	9.01988e-08	9.01988e-08	1	0	0	1	0	0
AAAGAAATCGGGACGCG	46	197	17	104.945	195226834	149.195	137324104	3349	4.28261	0.438325	1.87717	1.43456	0.031912	0.0243876	0.487981	1.63461e-07	1.63461e-07	1	0	0	1	0	0
AAAGAAATCGGGACGGG	218	883	17	104.945	195226834	149.195	137324104	15011	4.05046	2.07728	8.41393	6.43004	0.143037	0.109311	0.461529	7.3267e-07	7.3267e-07	1	0	0	1	0	0
AAAGAAATCGGGATGGG	153	642	17	104.945	195226834	149.195	137324104	10914	4.19608	1.45791	6.11749	4.67507	0.103997	0.0794762	0.478121	5.327e-07	5.327e-07	1	0	0	1	0	0
AAAGAACCCCAGGCG	96	471	15	104.945	195226834	149.195	137324104	7065	4.90625	0.914765	4.48807	3.42984	0.067321	0.0514476	0.493272	3.44835e-07	3.44835e-07	1	0	0	1	0	0
AAAGAACGAAAGAGAG	15	72	16	104.945	195226834	149.195	137324104	1152	4.8	0.142932	0.686074	0.524307	0.0109772	0.00838891	0.514762	5.62278e-08	5.62278e-08	1	0	0	1	1	0
AAAGAACGCCACACCC	23	95	16	104.945	195226834	149.195	137324104	1520	4.13043	0.219162	0.905236	0.691794	0.0144838	0.0110687	0.442957	7.41895e-08	7.41895e-08	1	0	0	1	0	0
AAAGAACGGCACACCC	267	1166	16	104.945	195226834	149.195	137324104	18656	4.36704	2.54419	11.1106	8.49086	0.177769	0.135854	0.468331	9.10578e-07	9.10578e-07	1	0	0	1	0	0
AAAGAAG	821	6484	7	104.945	195226834	149.195	137324104	45388	7.89769	7.82315	61.7848	47.2168	0.432493	0.330517	0.370547	2.21534e-06	2.21534e-06	1	0	0	1	0	0
AAAGAAGAAATCGGG	57	247	15	104.945	195226834	149.195	137324104	3705	4.33333	0.543142	2.35361	1.79866	0.0353042	0.02698	0.435671	1.80837e-07	1.80837e-07	1	0	0	1	0	0
AAAGAAGAACTCCG	77	429	14	104.945	195226834	149.195	137324104	6006	5.57143	0.733718	4.08786	3.124	0.05723	0.0437359	0.522806	2.93146e-07	2.93146e-07	1	0	0	1	1	0
AAAGAAGAAG	388	1644	10	104.945	195226834	149.195	137324104	16440	4.23711	3.69718	15.6654	11.9717	0.156654	0.119717	0.283998	8.02418e-07	8.02418e-07	1	0	0	1	0	0
AAAGAAGAGAGAATGT	157	686	16	104.945	195226834	149.195	137324104	10976	4.36943	1.49602	6.53676	4.99548	0.104588	0.0799277	0.468587	5.35726e-07	5.35726e-07	1	0	0	1	0	0
AAAGAAGCTATCGGC	266	1139	15	104.945	195226834	149.195	137324104	17085	4.28195	2.53466	10.8533	8.29425	0.1628	0.124414	0.430506	8.339e-07	8.339e-07	1	0	0	1	0	0
AAAGAAGCTGAGACT	35	149	15	104.945	195226834	149.195	137324104	2235	4.25714	0.333508	1.41979	1.08502	0.0212969	0.0162754	0.428011	1.09088e-07	1.09088e-07	1	0	0	1	0	0
AAAGAAGGAG	11	61	10	104.945	195226834	149.195	137324104	610	5.54545	0.104817	0.581257	0.444205	0.00581257	0.00444205	0.371692	2.97734e-08	2.97734e-08	1	0	0	1	0	0
AAAGAAGGCT	30	180	10	104.945	195226834	149.195	137324104	1800	6	0.285864	1.71518	1.31077	0.0171518	0.0131077	0.402158	8.7856e-08	8.7856e-08	1	0	0	1	0	0
AAAGAAGGGGTCGTC	85	389	15	104.945	195226834	149.195	137324104	5835	4.57647	0.809948	3.7067	2.83271	0.0556006	0.0424907	0.460116	2.848e-07	2.848e-07	1	0	0	1	0	0
AAAGAAGTAGTGGT	280	1432	14	104.945	195226834	149.195	137324104	20048	5.11429	2.66806	13.6452	10.4279	0.191033	0.14599	0.479909	9.7852e-07	9.7852e-07	1	0	0	1	0	0
AAAGAAGTCCATTGGTCTTAC	6	26	21	104.945	195226834	149.195	137324104	546	4.33333	0.0571728	0.247749	0.189333	0.00520273	0.003976	0.60994	2.66496e-08	2.66496e-08	1	0	0	1	1	0
AAAGAAGTCGATGGTT	99	537	16	104.945	195226834	149.195	137324104	8592	5.42424	0.943351	5.11697	3.91046	0.0818715	0.0625673	0.581708	4.19366e-07	4.19366e-07	1	0	0	1	1	0
AAAGAAT	11	48	7	104.945	195226834	149.195	137324104	336	4.36364	0.104817	0.457383	0.349538	0.00320168	0.00244677	0.204735	1.63998e-08	1.63998e-08	1	0	0	1	0	0
AAAGAATCTTTAAAGATTATTT	9	36	22	104.945	195226834	149.195	137324104	792	4	0.0857592	0.343037	0.262154	0.00754681	0.00576738	0.589832	3.86566e-08	3.86566e-08	1	0	0	1	1	0
AAAGAC	46	270	6	104.945	195226834	149.195	137324104	1620	5.86957	0.438325	2.57278	1.96615	0.0154367	0.0117969	0.236049	7.90704e-08	7.90704e-08	1	0	0	1	0	0
AAAGACAAAGTC	246	1858	12	104.945	195226834	149.195	137324104	22296	7.55285	2.34409	17.7045	13.53	0.212454	0.16236	0.607488	1.08824e-06	1.08824e-06	1	0	0	1	1	0
AAAGACACATG	6	30	11	104.945	195226834	149.195	137324104	330	5	0.0571728	0.285864	0.218461	0.0031445	0.00240307	0.368645	1.61069e-08	1.61069e-08	1	0	0	1	0	0
AAAGACACCGGTC	67	397	13	104.945	195226834	149.195	137324104	5161	5.92537	0.63843	3.78293	2.89097	0.0491782	0.0375826	0.516303	2.51903e-07	2.51903e-07	1	0	0	1	1	0
AAAGACAGACAGACGG	57	252	16	104.945	195226834	149.195	137324104	4032	4.42105	0.543142	2.40126	1.83507	0.0384201	0.0293612	0.474123	1.96797e-07	1.96797e-07	1	0	0	1	0	0
AAAGACAGACGGACAG	216	908	16	104.945	195226834	149.195	137324104	14528	4.2037	2.05822	8.65215	6.61209	0.138434	0.105794	0.450814	7.09095e-07	7.09095e-07	1	0	0	1	0	0
AAAGACAGGCGGACGG	37	174	16	104.945	195226834	149.195	137324104	2784	4.7027	0.352566	1.65801	1.26708	0.0265282	0.0202732	0.504328	1.35884e-07	1.35884e-07	1	0	0	1	1	0
AAAGACATACGCATCG	182	799	16	104.945	195226834	149.195	137324104	12784	4.39011	1.73424	7.61351	5.81835	0.121816	0.0930936	0.470805	6.23973e-07	6.23973e-07	1	0	0	1	0	0
AAAGACC	16	64	7	104.945	195226834	149.195	137324104	448	4	0.152461	0.609843	0.466051	0.0042689	0.00326236	0.187674	2.18664e-08	2.18664e-08	1	0	0	1	0	0
AAAGACCATAC	17	88	11	104.945	195226834	149.195	137324104	968	5.17647	0.16199	0.838535	0.64082	0.00922388	0.00704902	0.381656	4.7247e-08	4.7247e-08	1	0	0	1	0	0
AAAGACCGG	8	32	9	104.945	195226834	149.195	137324104	288	4	0.0762304	0.304922	0.233025	0.0027443	0.00209723	0.241295	1.4057e-08	1.4057e-08	1	0	0	1	0	0
AAAGACCTATCGGTC	90	569	15	104.945	195226834	149.195	137324104	8535	6.32222	0.857592	5.42189	4.14348	0.0813283	0.0621522	0.635633	4.16584e-07	4.16584e-07	1	0	0	1	1	0
AAAGACCTCGGCCT	136	718	14	104.945	195226834	149.195	137324104	10052	5.27941	1.29592	6.84168	5.22851	0.0957835	0.0731991	0.495404	4.90627e-07	4.90627e-07	1	0	0	1	0	0
AAAGACGAT	10	40	9	104.945	195226834	149.195	137324104	360	4	0.095288	0.381152	0.291282	0.00343037	0.00262154	0.241295	1.75712e-08	1.75712e-08	1	0	0	1	0	0
AAAGACGGACACACGG	140	746	16	104.945	195226834	149.195	137324104	11936	5.32857	1.33403	7.10849	5.4324	0.113736	0.0869185	0.571448	5.82583e-07	5.82583e-07	1	0	0	1	1	0
AAAGACGGACAG	291	1176	12	104.945	195226834	149.195	137324104	14112	4.04124	2.77288	11.2059	8.56368	0.13447	0.102764	0.325043	6.88791e-07	6.88791e-07	1	0	0	1	0	0
AAAGACGGTTAAC	243	1608	13	104.945	195226834	149.195	137324104	20904	6.61728	2.3155	15.3223	11.7095	0.19919	0.152224	0.576592	1.0203e-06	1.0203e-06	1	0	0	1	1	0
AAAGACTAGACAGACG	94	422	16	104.945	195226834	149.195	137324104	6752	4.48936	0.895707	4.02115	3.07302	0.0643385	0.0491684	0.481449	3.29558e-07	3.29558e-07	1	0	0	1	0	0
AAAGACTAT	10	41	9	104.945	195226834	149.195	137324104	369	4.1	0.095288	0.390681	0.298564	0.00351613	0.00268707	0.247327	1.80105e-08	1.80105e-08	1	0	0	1	0	0
AAAGACTCTTAAGAC	96	617	15	104.945	195226834	149.195	137324104	9255	6.42708	0.914765	5.87927	4.49302	0.0881891	0.0673953	0.646176	4.51726e-07	4.51726e-07	1	0	0	1	1	0
AAAGACTCTTAATCG	46	199	15	104.945	195226834	149.195	137324104	2985	4.32609	0.438325	1.89623	1.44913	0.0284435	0.0217369	0.434943	1.45694e-07	1.45694e-07	1	0	0	1	0	0
AAAGACTGTTGTCT	45	347	14	104.945	195226834	149.195	137324104	4858	7.71111	0.428796	3.30649	2.52687	0.0462909	0.0353762	0.723587	2.37114e-07	2.37114e-07	1	0	0	1	1	0
AAAGACTTTGAT	2	8	12	104.945	195226834	149.195	137324104	96	4	0.0190576	0.0762304	0.0582563	0.000914765	0.000699076	0.321726	4.68565e-09	4.68565e-09	1	0	0	1	0	0
AAAGAG	66	407	6	104.945	195226834	149.195	137324104	2442	6.16667	0.628901	3.87822	2.96379	0.0232693	0.0177827	0.247998	1.19191e-07	1.19191e-07	1	0	0	1	0	0
AAAGAGAAGAAGAGAGG	63	282	17	104.945	195226834	149.195	137324104	4794	4.47619	0.600315	2.68712	2.05354	0.0456811	0.0349101	0.510039	2.3399e-07	2.3399e-07	1	0	0	1	1	0
AAAGAGAAGGAAG	11	56	13	104.945	195226834	149.195	137324104	728	5.09091	0.104817	0.533613	0.407794	0.00693697	0.00530133	0.443593	3.55329e-08	3.55329e-08	1	0	0	1	0	0
AAAGAGACAGACAGAC	57	324	16	104.945	195226834	149.195	137324104	5184	5.68421	0.543142	3.08733	2.35938	0.0493973	0.0377501	0.609587	2.53025e-07	2.53025e-07	1	0	0	1	1	0
AAAGAGACCAGATGG	51	216	15	104.945	195226834	149.195	137324104	3240	4.23529	0.485969	2.05822	1.57292	0.0308733	0.0235938	0.425814	1.58141e-07	1.58141e-07	1	0	0	1	0	0
AAAGAGACCGGTC	4	16	13	104.945	195226834	149.195	137324104	208	4	0.0381152	0.152461	0.116513	0.00198199	0.00151466	0.348537	1.01522e-08	1.01522e-08	1	0	0	1	0	0
AAAGAGACGGAC	52	256	12	104.945	195226834	149.195	137324104	3072	4.92308	0.495498	2.43937	1.8642	0.0292725	0.0223704	0.395971	1.49941e-07	1.49941e-07	1	0	0	1	0	0
AAAGAGACTCAGAGTC	125	596	16	104.945	195226834	149.195	137324104	9536	4.768	1.1911	5.67917	4.3401	0.0908667	0.0694416	0.511331	4.65441e-07	4.65441e-07	1	0	0	1	1	0
AAAGAGAGAAG	26	165	11	104.945	195226834	149.195	137324104	1815	6.34615	0.247749	1.57225	1.20154	0.0172948	0.0132169	0.467896	8.85881e-08	8.85881e-08	1	0	0	1	0	0
AAAGAGAGACAG	80	381	12	104.945	195226834	149.195	137324104	4572	4.7625	0.762304	3.63047	2.77446	0.0435657	0.0332935	0.383056	2.23154e-07	2.23154e-07	1	0	0	1	0	0
AAAGAGAGAGAGAGAGG	5	23	17	104.945	195226834	149.195	137324104	391	4.6	0.047644	0.219162	0.167487	0.00372576	0.00284728	0.524146	1.90843e-08	1.90843e-08	1	0	0	1	1	0
AAAGAGAGAGTTGGTGTC	230	1027	18	104.945	195226834	149.195	137324104	18486	4.46522	2.19162	9.78608	7.47866	0.176149	0.134616	0.538717	9.02281e-07	9.02281e-07	1	0	0	1	1	0
AAAGAGAGATAGAAG	40	267	15	104.945	195226834	149.195	137324104	4005	6.675	0.381152	2.54419	1.94431	0.0381629	0.0291646	0.671101	1.9548e-07	1.9548e-07	1	0	0	1	1	0
AAAGAGAGCGAGAG	218	1163	14	104.945	195226834	149.195	137324104	16282	5.33486	2.07728	11.082	8.46902	0.155148	0.118566	0.500607	7.94706e-07	7.94706e-07	1	0	0	1	1	0
AAAGAGAGGGGGTC	29	120	14	104.945	195226834	149.195	137324104	1680	4.13793	0.276335	1.14346	0.873845	0.0160084	0.0122338	0.388291	8.19989e-08	8.19989e-08	1	0	0	1	0	0
AAAGAGAGTGAGT	121	809	13	104.945	195226834	149.195	137324104	10517	6.68595	1.15299	7.7088	5.89117	0.100214	0.0765852	0.582575	5.13323e-07	5.13323e-07	1	0	0	1	1	0
AAAGAGATATCTAGATAGATATCT	3	12	24	104.945	195226834	149.195	137324104	288	4	0.0285864	0.114346	0.0873845	0.0027443	0.00209723	0.643453	1.4057e-08	1.4057e-08	1	0	0	1	1	0
AAAGAGG	11	55	7	104.945	195226834	149.195	137324104	385	5	0.104817	0.524084	0.400512	0.00366859	0.00280359	0.234592	1.87914e-08	1.87914e-08	1	0	0	1	0	0
AAAGAGGACTTT	66	435	12	104.945	195226834	149.195	137324104	5220	6.59091	0.628901	4.14503	3.16769	0.0497403	0.0380123	0.530118	2.54782e-07	2.54782e-07	1	0	0	1	1	0
AAAGAGGGAGAGG	53	251	13	104.945	195226834	149.195	137324104	3263	4.73585	0.505027	2.39173	1.82779	0.0310925	0.0237613	0.412655	1.59263e-07	1.59263e-07	1	0	0	1	0	0
AAAGAGGGCGAGAG	66	345	14	104.945	195226834	149.195	137324104	4830	5.22727	0.628901	3.28744	2.5123	0.0460241	0.0351723	0.490511	2.35747e-07	2.35747e-07	1	0	0	1	0	0
AAAGAGGTC	25	123	9	104.945	195226834	149.195	137324104	1107	4.92	0.23822	1.17204	0.895691	0.0105484	0.00806122	0.296793	5.40314e-08	5.40314e-08	1	0	0	1	0	0
AAAGAGGTGAGTAATATG	13	57	18	104.945	195226834	149.195	137324104	1026	4.38462	0.123874	0.543142	0.415076	0.00977655	0.00747138	0.528993	5.00779e-08	5.00779e-08	1	0	0	1	1	0
AAAGAGGTGGAATTCG	25	108	16	104.945	195226834	149.195	137324104	1728	4.32	0.23822	1.02911	0.786461	0.0164658	0.0125834	0.463286	8.43417e-08	8.43417e-08	1	0	0	1	0	0
AAAGAGTACAAGTGCTCTAC	37	160	20	104.945	195226834	149.195	137324104	3200	4.32432	0.352566	1.52461	1.16513	0.0304922	0.0233025	0.579687	1.56188e-07	1.56188e-07	1	0	0	1	1	0
AAAGAGTATTT	31	272	11	104.945	195226834	149.195	137324104	2992	8.77419	0.295393	2.59183	1.98072	0.0285102	0.0217879	0.646912	1.46036e-07	1.46036e-07	1	0	0	1	1	0
AAAGAGTTGCATCT	25	129	14	104.945	195226834	149.195	137324104	1806	5.16	0.23822	1.22922	0.939384	0.017209	0.0131514	0.484198	8.81488e-08	8.81488e-08	1	0	0	1	0	0
AAAGAT	1596	7450	6	104.945	195226834	149.195	137324104	44700	4.66792	15.208	70.9896	54.2512	0.425937	0.325507	0.187724	2.18176e-06	2.18176e-06	1	0	0	1	0	0
AAAGATAAAGATG	172	800	13	104.945	195226834	149.195	137324104	10400	4.65116	1.63895	7.62304	5.82563	0.0990995	0.0757332	0.405276	5.07612e-07	5.07612e-07	1	0	0	1	0	0
AAAGATACCTTTAAATGACCTTC	23	102	23	104.945	195226834	149.195	137324104	2346	4.43478	0.219162	0.971938	0.742768	0.0223546	0.0170837	0.683669	1.14506e-07	1.14506e-07	1	0	0	1	1	0
AAAGATAGAGAGCGAGAG	51	229	18	104.945	195226834	149.195	137324104	4122	4.4902	0.485969	2.1821	1.66759	0.0392777	0.0300166	0.541731	2.0119e-07	2.0119e-07	1	0	0	1	1	0
AAAGATAGTCG	26	129	11	104.945	195226834	149.195	137324104	1419	4.96154	0.247749	1.22922	0.939384	0.0135214	0.0103332	0.365809	6.92598e-08	6.92598e-08	1	0	0	1	0	0
AAAGATATCCAGGACCAG	39	156	18	104.945	195226834	149.195	137324104	2808	4	0.371623	1.48649	1.136	0.0267569	0.020448	0.48259	1.37055e-07	1.37055e-07	1	0	0	1	0	0
AAAGATATCCC	4	16	11	104.945	195226834	149.195	137324104	176	4	0.0381152	0.152461	0.116513	0.00167707	0.00128164	0.294916	8.59036e-09	8.59036e-09	1	0	0	1	0	0
AAAGATATCTCTTC	137	596	14	104.945	195226834	149.195	137324104	8344	4.35036	1.30545	5.67917	4.3401	0.0795083	0.0607614	0.408225	4.07261e-07	4.07261e-07	1	0	0	1	0	0
AAAGATCACATTG	76	470	13	104.945	195226834	149.195	137324104	6110	6.18421	0.724189	4.47854	3.42256	0.058221	0.0444933	0.538857	2.98222e-07	2.98222e-07	1	0	0	1	1	0
AAAGATCATCG	15	64	11	104.945	195226834	149.195	137324104	704	4.26667	0.142932	0.609843	0.466051	0.00670828	0.00512656	0.314577	3.43614e-08	3.43614e-08	1	0	0	1	0	0
AAAGATCCTCACC	44	210	13	104.945	195226834	149.195	137324104	2730	4.77273	0.419267	2.00105	1.52923	0.0260136	0.01988	0.415868	1.33248e-07	1.33248e-07	1	0	0	1	0	0
AAAGATCGCTCCTGGG	22	121	16	104.945	195226834	149.195	137324104	1936	5.5	0.209634	1.15299	0.881127	0.0184478	0.014098	0.589832	9.4494e-08	9.4494e-08	1	0	0	1	1	0
AAAGATG	22	88	7	104.945	195226834	149.195	137324104	616	4	0.209634	0.838535	0.64082	0.00586974	0.00448574	0.187674	3.00663e-08	3.00663e-08	1	0	0	1	0	0
AAAGATGAAAT	6	24	11	104.945	195226834	149.195	137324104	264	4	0.0571728	0.228691	0.174769	0.0025156	0.00192246	0.294916	1.28855e-08	1.28855e-08	1	0	0	1	0	0
AAAGATGACTAGTCCG	45	207	16	104.945	195226834	149.195	137324104	3312	4.6	0.428796	1.97246	1.50738	0.0315594	0.0241181	0.493314	1.61655e-07	1.61655e-07	1	0	0	1	0	0
AAAGATGCAGG	44	259	11	104.945	195226834	149.195	137324104	2849	5.88636	0.419267	2.46796	1.88605	0.0271476	0.0207465	0.433996	1.39056e-07	1.39056e-07	1	0	0	1	0	0
AAAGATGCTAGAAAGGTGCTAG	19	77	22	104.945	195226834	149.195	137324104	1694	4.05263	0.181047	0.733718	0.560717	0.0161418	0.0123358	0.597593	8.26822e-08	8.26822e-08	1	0	0	1	1	0
AAAGATGGATGATGGCTC	144	682	18	104.945	195226834	149.195	137324104	12276	4.73611	1.37215	6.49864	4.96635	0.116976	0.0893944	0.5714	5.99178e-07	5.99178e-07	1	0	0	1	1	0
AAAGATGTATGG	2	8	12	104.945	195226834	149.195	137324104	96	4	0.0190576	0.0762304	0.0582563	0.000914765	0.000699076	0.321726	4.68565e-09	4.68565e-09	1	0	0	1	0	0
AAAGATGTG	31	231	9	104.945	195226834	149.195	137324104	2079	7.45161	0.295393	2.20115	1.68215	0.0198104	0.0151394	0.449509	1.01474e-07	1.01474e-07	1	0	0	1	0	0
AAAGATGTTCT	10	44	11	104.945	195226834	149.195	137324104	484	4.4	0.095288	0.419267	0.32041	0.00461194	0.00352451	0.324408	2.36235e-08	2.36235e-08	1	0	0	1	0	0
AAAGATT	8	40	7	104.945	195226834	149.195	137324104	280	5	0.0762304	0.381152	0.291282	0.00266806	0.00203897	0.234592	1.36665e-08	1.36665e-08	1	0	0	1	0	0
AAAGATTAAAGGAAATCTTT	30	147	20	104.945	195226834	149.195	137324104	2940	4.9	0.285864	1.40073	1.07046	0.0280147	0.0214092	0.656858	1.43498e-07	1.43498e-07	1	0	0	1	1	0
AAAGATTACTCCCAC	8	32	15	104.945	195226834	149.195	137324104	480	4	0.0762304	0.304922	0.233025	0.00457383	0.00349538	0.402158	2.34283e-08	2.34283e-08	1	0	0	1	0	0
AAAGC	43	215	5	104.945	195226834	149.195	137324104	1075	5	0.409739	2.04869	1.56564	0.0102435	0.0078282	0.167566	5.24695e-08	5.24695e-08	1	0	0	1	0	0
AAAGCAAATGC	44	381	11	104.945	195226834	149.195	137324104	4191	8.65909	0.419267	3.63047	2.77446	0.0399352	0.030519	0.638426	2.04558e-07	2.04558e-07	1	0	0	1	1	0
AAAGCAACCGACC	40	251	13	104.945	195226834	149.195	137324104	3263	6.275	0.381152	2.39173	1.82779	0.0310925	0.0237613	0.546767	1.59263e-07	1.59263e-07	1	0	0	1	1	0
AAAGCAACGCG	46	235	11	104.945	195226834	149.195	137324104	2585	5.1087	0.438325	2.23927	1.71128	0.024632	0.0188241	0.376659	1.26171e-07	1.26171e-07	1	0	0	1	0	0
AAAGCAAGGAGGGAAG	28	124	16	104.945	195226834	149.195	137324104	1984	4.42857	0.266806	1.18157	0.902973	0.0189051	0.0144476	0.47493	9.68368e-08	9.68368e-08	1	0	0	1	0	0
AAAGCAAGTGT	43	299	11	104.945	195226834	149.195	137324104	3289	6.95349	0.409739	2.84911	2.17733	0.0313402	0.0239506	0.512674	1.60532e-07	1.60532e-07	1	0	0	1	1	0
AAAGCACC	25	169	8	104.945	195226834	149.195	137324104	1352	6.76	0.23822	1.61037	1.23067	0.0128829	0.00984532	0.362479	6.59896e-08	6.59896e-08	1	0	0	1	0	0
AAAGCACCAGTCAGTG	230	1293	16	104.945	195226834	149.195	137324104	20688	5.62174	2.19162	12.3207	9.41568	0.197132	0.150651	0.602887	1.00976e-06	1.00976e-06	1	0	0	1	1	0
AAAGCACCG	18	87	9	104.945	195226834	149.195	137324104	783	4.83333	0.171518	0.829006	0.633538	0.00746105	0.00570184	0.291565	3.82174e-08	3.82174e-08	1	0	0	1	0	0
AAAGCACCTACGCACT	22	118	16	104.945	195226834	149.195	137324104	1888	5.36364	0.209634	1.1244	0.859281	0.0179904	0.0137485	0.575208	9.21512e-08	9.21512e-08	1	0	0	1	1	0
AAAGCACCTAGTGG	11	54	14	104.945	195226834	149.195	137324104	756	4.90909	0.104817	0.514555	0.39323	0.00720377	0.00550522	0.460654	3.68995e-08	3.68995e-08	1	0	0	1	0	0
AAAGCACTTTGAAAGGGCTTG	4	16	21	104.945	195226834	149.195	137324104	336	4	0.0381152	0.152461	0.116513	0.00320168	0.00244677	0.563021	1.63998e-08	1.63998e-08	1	0	0	1	1	0
AAAGCAGAAGC	194	1830	11	104.945	195226834	149.195	137324104	20130	9.43299	1.84859	17.4377	13.3261	0.191815	0.146588	0.695485	9.82523e-07	9.82523e-07	1	0	0	1	1	0
AAAGCAGCTTAG	78	575	12	104.945	195226834	149.195	137324104	6900	7.37179	0.743247	5.47906	4.18717	0.0657487	0.0502461	0.592925	3.36781e-07	3.36781e-07	1	0	0	1	1	0
AAAGCAGGGG	24	108	10	104.945	195226834	149.195	137324104	1080	4.5	0.228691	1.02911	0.786461	0.0102911	0.00786461	0.301619	5.27136e-08	5.27136e-08	1	0	0	1	0	0
AAAGCAGT	6	26	8	104.945	195226834	149.195	137324104	208	4.33333	0.0571728	0.247749	0.189333	0.00198199	0.00151466	0.232358	1.01522e-08	1.01522e-08	1	0	0	1	0	0
AAAGCAGTGAAGGGG	261	1215	15	104.945	195226834	149.195	137324104	18225	4.65517	2.48702	11.5775	8.84768	0.173662	0.132715	0.468029	8.89542e-07	8.89542e-07	1	0	0	1	0	0
AAAGCAGTTGTAC	48	403	13	104.945	195226834	149.195	137324104	5239	8.39583	0.457383	3.84011	2.93466	0.0499214	0.0381506	0.731565	2.5571e-07	2.5571e-07	1	0	0	1	1	0
AAAGCAT	5	20	7	104.945	195226834	149.195	137324104	140	4	0.047644	0.190576	0.145641	0.00133403	0.00101949	0.187674	6.83324e-09	6.83324e-09	1	0	0	1	0	0
AAAGCATTGTT	34	155	11	104.945	195226834	149.195	137324104	1705	4.55882	0.323979	1.47696	1.12872	0.0162466	0.0124159	0.336117	8.32191e-08	8.32191e-08	1	0	0	1	0	0
AAAGCCAAGTGAGAGGT	2	8	17	104.945	195226834	149.195	137324104	136	4	0.0190576	0.0762304	0.0582563	0.00129592	0.000990358	0.455779	6.63801e-09	6.63801e-09	1	0	0	1	0	0
AAAGCCACACAGACAG	38	161	16	104.945	195226834	149.195	137324104	2576	4.23684	0.362094	1.53414	1.17241	0.0245462	0.0187585	0.454368	1.25732e-07	1.25732e-07	1	0	0	1	0	0
AAAGCCATCCT	12	66	11	104.945	195226834	149.195	137324104	726	5.5	0.114346	0.628901	0.480615	0.00691791	0.00528676	0.405509	3.54352e-08	3.54352e-08	1	0	0	1	0	0
AAAGCCATCTAGCTG	52	285	15	104.945	195226834	149.195	137324104	4275	5.48077	0.495498	2.71571	2.07538	0.0407356	0.0311307	0.551034	2.08658e-07	2.08658e-07	1	0	0	1	1	0
AAAGCCCATATCCATAC	8	32	17	104.945	195226834	149.195	137324104	544	4	0.0762304	0.304922	0.233025	0.00518367	0.00396143	0.455779	2.6552e-08	2.6552e-08	1	0	0	1	0	0
AAAGCCCCATGCCAGC	193	775	16	104.945	195226834	149.195	137324104	12400	4.01554	1.83906	7.38482	5.64358	0.118157	0.0902973	0.430636	6.0523e-07	6.0523e-07	1	0	0	1	0	0
AAAGCCCTCGATTTCGCC	30	120	18	104.945	195226834	149.195	137324104	2160	4	0.285864	1.14346	0.873845	0.0205822	0.0157292	0.48259	1.05427e-07	1.05427e-07	1	0	0	1	0	0
AAAGCCGCTAG	42	269	11	104.945	195226834	149.195	137324104	2959	6.40476	0.40021	2.56325	1.95887	0.0281957	0.0215476	0.472217	1.44425e-07	1.44425e-07	1	0	0	1	0	0
AAAGCCGTCGCAAGT	303	1428	15	104.945	195226834	149.195	137324104	21420	4.71287	2.88723	13.6071	10.3988	0.204107	0.155981	0.47383	1.04549e-06	1.04549e-06	1	0	0	1	0	0
AAAGCCTATGACCTATG	51	217	17	104.945	195226834	149.195	137324104	3689	4.2549	0.485969	2.06775	1.5802	0.0351518	0.0268635	0.484824	1.80056e-07	1.80056e-07	1	0	0	1	0	0
AAAGCGACTGG	26	104	11	104.945	195226834	149.195	137324104	1144	4	0.247749	0.990995	0.757332	0.010901	0.00833066	0.294916	5.58374e-08	5.58374e-08	1	0	0	1	0	0
AAAGCGAGCCCG	12	53	12	104.945	195226834	149.195	137324104	636	4.41667	0.114346	0.505027	0.385948	0.00606032	0.00463138	0.35524	3.10424e-08	3.10424e-08	1	0	0	1	0	0
AAAGCGCATATGCGAAATTC	17	78	20	104.945	195226834	149.195	137324104	1560	4.58824	0.16199	0.743247	0.567999	0.0148649	0.01136	0.615065	7.61418e-08	7.61418e-08	1	0	0	1	1	0
AAAGCGGCTAG	4	16	11	104.945	195226834	149.195	137324104	176	4	0.0381152	0.152461	0.116513	0.00167707	0.00128164	0.294916	8.59036e-09	8.59036e-09	1	0	0	1	0	0
AAAGCGTACATTTGCTT	40	167	17	104.945	195226834	149.195	137324104	2839	4.175	0.381152	1.59131	1.2161	0.0270523	0.0206737	0.47572	1.38568e-07	1.38568e-07	1	0	0	1	0	0
AAAGCGTACCTATC	48	203	14	104.945	195226834	149.195	137324104	2842	4.22917	0.457383	1.93435	1.47825	0.0270809	0.0206956	0.396852	1.38715e-07	1.38715e-07	1	0	0	1	0	0
AAAGCGTGACGTCCAC	62	277	16	104.945	195226834	149.195	137324104	4432	4.46774	0.590786	2.63948	2.01713	0.0422317	0.032274	0.47913	2.16321e-07	2.16321e-07	1	0	0	1	0	0
AAAGCTAACACATCCGAGGAG	57	243	21	104.945	195226834	149.195	137324104	5103	4.26316	0.543142	2.3155	1.76954	0.0486255	0.0371603	0.600062	2.49072e-07	2.49072e-07	1	0	0	1	1	0
AAAGCTAATGGG	27	213	12	104.945	195226834	149.195	137324104	2556	7.88889	0.257278	2.02963	1.55108	0.0243556	0.0186129	0.634516	1.24755e-07	1.24755e-07	1	0	0	1	1	0
AAAGCTACAACG	27	131	12	104.945	195226834	149.195	137324104	1572	4.85185	0.257278	1.24827	0.953948	0.0149793	0.0114474	0.390242	7.67276e-08	7.67276e-08	1	0	0	1	0	0
AAAGCTACACCG	53	249	12	104.945	195226834	149.195	137324104	2988	4.69811	0.505027	2.37267	1.81323	0.0284721	0.0217587	0.377877	1.45841e-07	1.45841e-07	1	0	0	1	0	0
AAAGCTCCTACGGACT	382	1981	16	104.945	195226834	149.195	137324104	31696	5.18586	3.64	18.8766	14.4257	0.302025	0.230812	0.556143	1.54705e-06	1.54705e-06	1	0	0	1	1	0
AAAGCTGAACCGC	32	138	13	104.945	195226834	149.195	137324104	1794	4.3125	0.304922	1.31497	1.00492	0.0170947	0.013064	0.375766	8.75631e-08	8.75631e-08	1	0	0	1	0	0
AAAGCTGAACGG	29	139	12	104.945	195226834	149.195	137324104	1668	4.7931	0.276335	1.3245	1.0122	0.015894	0.0121464	0.385517	8.14132e-08	8.14132e-08	1	0	0	1	0	0
AAAGCTGTAG	7	28	10	104.945	195226834	149.195	137324104	280	4	0.0667016	0.266806	0.203897	0.00266806	0.00203897	0.268105	1.36665e-08	1.36665e-08	1	0	0	1	0	0
AAAGCTGTTCTGGACT	153	812	16	104.945	195226834	149.195	137324104	12992	5.30719	1.45791	7.73739	5.91302	0.123798	0.0946083	0.569154	6.34125e-07	6.34125e-07	1	0	0	1	1	0
AAAGCTTCCACGGACT	152	656	16	104.945	195226834	149.195	137324104	10496	4.31579	1.44838	6.25089	4.77702	0.100014	0.0764323	0.462835	5.12298e-07	5.12298e-07	1	0	0	1	0	0
AAAGCTTCCCATTGC	78	351	15	104.945	195226834	149.195	137324104	5265	4.5	0.743247	3.34461	2.556	0.0501691	0.03834	0.452428	2.56979e-07	2.56979e-07	1	0	0	1	0	0
AAAGCTTCCCTTTC	47	205	14	104.945	195226834	149.195	137324104	2870	4.3617	0.447854	1.9534	1.49282	0.0273477	0.0208995	0.409289	1.40081e-07	1.40081e-07	1	0	0	1	0	0
AAAGCTTCTACCGACT	238	1005	16	104.945	195226834	149.195	137324104	16080	4.22269	2.26786	9.57645	7.31845	0.153223	0.117095	0.45285	7.84847e-07	7.84847e-07	1	0	0	1	0	0
AAAGCTTCTACGAACT	650	2822	16	104.945	195226834	149.195	137324104	45152	4.34154	6.19372	26.8903	20.5499	0.430244	0.328799	0.465596	2.20382e-06	2.20382e-06	1	0	0	1	0	0
AAAGCTTCTACGAGCT	42	204	16	104.945	195226834	149.195	137324104	3264	4.85714	0.40021	1.94388	1.48554	0.031102	0.0237686	0.520891	1.59312e-07	1.59312e-07	1	0	0	1	1	0
AAAGCTTCTATCGACT	754	3029	16	104.945	195226834	149.195	137324104	48464	4.01724	7.18472	28.8627	22.0573	0.461804	0.352917	0.430818	2.36547e-06	2.36547e-06	1	0	0	1	0	0
AAAGCTTGCTGCAAG	4	16	15	104.945	195226834	149.195	137324104	240	4	0.0381152	0.152461	0.116513	0.00228691	0.00174769	0.402158	1.17141e-08	1.17141e-08	1	0	0	1	0	0
AAAGCTTGGCTTGGAGT	70	297	17	104.945	195226834	149.195	137324104	5049	4.24286	0.667016	2.83005	2.16277	0.0481109	0.036767	0.483452	2.46436e-07	2.46436e-07	1	0	0	1	0	0
AAAGG	198	2810	5	104.945	195226834	149.195	137324104	14050	14.1919	1.8867	26.7759	20.4625	0.13388	0.102313	0.475616	6.85765e-07	6.85765e-07	1	0	0	1	0	0
AAAGGAAAGTAGG	12	48	13	104.945	195226834	149.195	137324104	624	4	0.114346	0.457383	0.349538	0.00594597	0.00454399	0.348537	3.04567e-08	3.04567e-08	1	0	0	1	0	0
AAAGGAAATGG	6	54	11	104.945	195226834	149.195	137324104	594	9	0.0571728	0.514555	0.39323	0.00566011	0.00432553	0.663561	2.89925e-08	2.89925e-08	1	0	0	1	1	0
AAAGGAACG	2	8	9	104.945	195226834	149.195	137324104	72	4	0.0190576	0.0762304	0.0582563	0.000686074	0.000524307	0.241295	3.51424e-09	3.51424e-09	1	0	0	1	0	0
AAAGGAACTGACG	15	64	13	104.945	195226834	149.195	137324104	832	4.26667	0.142932	0.609843	0.466051	0.00792796	0.00605866	0.371773	4.0609e-08	4.0609e-08	1	0	0	1	0	0
AAAGGAAG	587	2637	8	104.945	195226834	149.195	137324104	21096	4.49233	5.59341	25.1275	19.2027	0.20102	0.153622	0.240884	1.02967e-06	1.02967e-06	1	0	0	1	0	0
AAAGGAAGACTTACTC	322	1320	16	104.945	195226834	149.195	137324104	21120	4.09938	3.06827	12.578	9.6123	0.201248	0.153797	0.439626	1.03084e-06	1.03084e-06	1	0	0	1	0	0
AAAGGAAGG	420	3439	9	104.945	195226834	149.195	137324104	30951	8.1881	4.0021	32.7696	25.0429	0.294926	0.225387	0.493936	1.51068e-06	1.51068e-06	1	0	0	1	0	0
AAAGGAAGGAAGG	113	538	13	104.945	195226834	149.195	137324104	6994	4.76106	1.07675	5.1265	3.91774	0.0666444	0.0509306	0.414852	3.41369e-07	3.41369e-07	1	0	0	1	0	0
AAAGGAATC	23	205	9	104.945	195226834	149.195	137324104	1845	8.91304	0.219162	1.9534	1.49282	0.0175806	0.0134354	0.537668	9.00524e-08	9.00524e-08	1	0	0	1	1	0
AAAGGACAGGG	1	7	11	104.945	195226834	149.195	137324104	77	7	0.0095288	0.0667016	0.0509743	0.000733718	0.000560717	0.516103	3.75828e-09	3.75828e-09	1	0	0	1	1	0
AAAGGACATGG	72	485	11	104.945	195226834	149.195	137324104	5335	6.73611	0.686074	4.62147	3.53179	0.0508362	0.0388497	0.496647	2.60395e-07	2.60395e-07	1	0	0	1	0	0
AAAGGACGAATGGGACG	18	103	17	104.945	195226834	149.195	137324104	1751	5.72222	0.171518	0.981467	0.75005	0.0166849	0.0127509	0.652017	8.54643e-08	8.54643e-08	1	0	0	1	1	0
AAAGGAGAC	8	32	9	104.945	195226834	149.195	137324104	288	4	0.0762304	0.304922	0.233025	0.0027443	0.00209723	0.241295	1.4057e-08	1.4057e-08	1	0	0	1	0	0
AAAGGAGGAGT	15	65	11	104.945	195226834	149.195	137324104	715	4.33333	0.142932	0.619372	0.473333	0.00681309	0.00520666	0.319492	3.48983e-08	3.48983e-08	1	0	0	1	0	0
AAAGGAGGG	1	5	9	104.945	195226834	149.195	137324104	45	5	0.0095288	0.047644	0.0364102	0.000428796	0.000327692	0.301619	2.1964e-09	2.1964e-09	1	0	0	1	0	0
AAAGGAGGTC	22	117	10	104.945	195226834	149.195	137324104	1170	5.31818	0.209634	1.11487	0.851999	0.0111487	0.00851999	0.356458	5.71064e-08	5.71064e-08	1	0	0	1	0	0
AAAGGAGTTCCTCACG	59	284	16	104.945	195226834	149.195	137324104	4544	4.81356	0.562199	2.70618	2.0681	0.0432989	0.0330896	0.516217	2.21788e-07	2.21788e-07	1	0	0	1	1	0
AAAGGATAAGG	10	58	11	104.945	195226834	149.195	137324104	638	5.8	0.095288	0.552671	0.422358	0.00607938	0.00464594	0.427628	3.11401e-08	3.11401e-08	1	0	0	1	0	0
AAAGGATCACAATGTGAGTG	6	24	20	104.945	195226834	149.195	137324104	480	4	0.0571728	0.228691	0.174769	0.00457383	0.00349538	0.536211	2.34283e-08	2.34283e-08	1	0	0	1	1	0
AAAGGATTCTCTACG	172	729	15	104.945	195226834	149.195	137324104	10935	4.23837	1.63895	6.9465	5.30861	0.104197	0.0796291	0.426124	5.33725e-07	5.33725e-07	1	0	0	1	0	0
AAAGGCAAGG	111	562	10	104.945	195226834	149.195	137324104	5620	5.06306	1.0577	5.35519	4.09251	0.0535519	0.0409251	0.339359	2.74306e-07	2.74306e-07	1	0	0	1	0	0
AAAGGCACGAATGAG	7	28	15	104.945	195226834	149.195	137324104	420	4	0.0667016	0.266806	0.203897	0.0040021	0.00305846	0.402158	2.04997e-08	2.04997e-08	1	0	0	1	0	0
AAAGGCAGGAGCTC	46	206	14	104.945	195226834	149.195	137324104	2884	4.47826	0.438325	1.96293	1.5001	0.0274811	0.0210014	0.420226	1.40765e-07	1.40765e-07	1	0	0	1	0	0
AAAGGCAGGGCACTAC	193	812	16	104.945	195226834	149.195	137324104	12992	4.20725	1.83906	7.73739	5.91302	0.123798	0.0946083	0.451195	6.34125e-07	6.34125e-07	1	0	0	1	0	0
AAAGGCCACCTCTTC	103	580	15	104.945	195226834	149.195	137324104	8700	5.63107	0.981467	5.52671	4.22358	0.0829006	0.0633538	0.566145	4.24637e-07	4.24637e-07	1	0	0	1	1	0
AAAGGCCGAACCCCG	19	78	15	104.945	195226834	149.195	137324104	1170	4.10526	0.181047	0.743247	0.567999	0.0111487	0.00851999	0.412741	5.71064e-08	5.71064e-08	1	0	0	1	0	0
AAAGGCCGAATGAGGCG	27	115	17	104.945	195226834	149.195	137324104	1955	4.25926	0.257278	1.09581	0.837435	0.0186288	0.0142364	0.48532	9.54214e-08	9.54214e-08	1	0	0	1	0	0
AAAGGCCGAATGCTAG	120	562	16	104.945	195226834	149.195	137324104	8992	4.68333	1.14346	5.35519	4.09251	0.085683	0.0654801	0.502251	4.38889e-07	4.38889e-07	1	0	0	1	1	0
AAAGGCCGAATGGAAC	1	4	16	104.945	195226834	149.195	137324104	64	4	0.0095288	0.0381152	0.0291282	0.000609843	0.000466051	0.428969	3.12377e-09	3.12377e-09	1	0	0	1	0	0
AAAGGCCGAATGGTAC	245	1040	16	104.945	195226834	149.195	137324104	16640	4.2449	2.33456	9.90995	7.57332	0.158559	0.121173	0.455232	8.1218e-07	8.1218e-07	1	0	0	1	0	0
AAAGGCCGATTGGCG	62	282	15	104.945	195226834	149.195	137324104	4230	4.54839	0.590786	2.68712	2.05354	0.0403068	0.030803	0.457293	2.06462e-07	2.06462e-07	1	0	0	1	0	0
AAAGGCGCATCGGGCAATGTGACCT	2	8	25	104.945	195226834	149.195	137324104	200	4	0.0190576	0.0762304	0.0582563	0.00190576	0.00145641	0.670264	9.76178e-09	9.76178e-09	1	0	0	1	1	0
AAAGGCGCTAG	37	184	11	104.945	195226834	149.195	137324104	2024	4.97297	0.352566	1.7533	1.3399	0.0192863	0.0147389	0.366652	9.87892e-08	9.87892e-08	1	0	0	1	0	0
AAAGGCGGAATCTC	169	943	14	104.945	195226834	149.195	137324104	13202	5.57988	1.61037	8.98566	6.86697	0.125799	0.0961375	0.523599	6.44375e-07	6.44375e-07	1	0	0	1	1	0
AAAGGCGGAATTCGAT	50	260	16	104.945	195226834	149.195	137324104	4160	5.2	0.47644	2.47749	1.89333	0.0396398	0.0302933	0.557659	2.03045e-07	2.03045e-07	1	0	0	1	1	0
AAAGGCTAACTTCCT	81	339	15	104.945	195226834	149.195	137324104	5085	4.18519	0.771833	3.23026	2.46861	0.048454	0.0370292	0.420777	2.48193e-07	2.48193e-07	1	0	0	1	0	0
AAAGGCTCTTATG	89	592	13	104.945	195226834	149.195	137324104	7696	6.65169	0.848063	5.64105	4.31097	0.0733337	0.0560426	0.57959	3.75633e-07	3.75633e-07	1	0	0	1	1	0
AAAGGCTGAATGCCG	40	258	15	104.945	195226834	149.195	137324104	3870	6.45	0.381152	2.45843	1.87877	0.0368765	0.0281815	0.64848	1.8889e-07	1.8889e-07	1	0	0	1	1	0
AAAGGG	38	170	6	104.945	195226834	149.195	137324104	1020	4.47368	0.362094	1.6199	1.23795	0.00971938	0.00742768	0.179913	4.97851e-08	4.97851e-08	1	0	0	1	0	0
AAAGGGAAATC	25	138	11	104.945	195226834	149.195	137324104	1518	5.52	0.23822	1.31497	1.00492	0.0144647	0.0110541	0.406984	7.40919e-08	7.40919e-08	1	0	0	1	0	0
AAAGGGAATGACGTCAG	7	28	17	104.945	195226834	149.195	137324104	476	4	0.0667016	0.266806	0.203897	0.00453571	0.00346625	0.455779	2.3233e-08	2.3233e-08	1	0	0	1	0	0
AAAGGGAATGGG	103	428	12	104.945	195226834	149.195	137324104	5136	4.15534	0.981467	4.07833	3.11671	0.0489399	0.0374006	0.334221	2.50682e-07	2.50682e-07	1	0	0	1	0	0
AAAGGGACAGACGGAC	86	420	16	104.945	195226834	149.195	137324104	6720	4.88372	0.819477	4.0021	3.05846	0.0640336	0.0489353	0.523741	3.27996e-07	3.27996e-07	1	0	0	1	1	0
AAAGGGACGATATTGG	108	459	16	104.945	195226834	149.195	137324104	7344	4.25	1.02911	4.37372	3.34246	0.0699795	0.0534793	0.455779	3.58452e-07	3.58452e-07	1	0	0	1	0	0
AAAGGGACGG	2	10	10	104.945	195226834	149.195	137324104	100	5	0.0190576	0.095288	0.0728204	0.00095288	0.000728204	0.335132	4.88089e-09	4.88089e-09	1	0	0	1	0	0
AAAGGGACTCGAAGAGACC	41	196	19	104.945	195226834	149.195	137324104	3724	4.78049	0.390681	1.86765	1.42728	0.0354853	0.0271183	0.608795	1.81764e-07	1.81764e-07	1	0	0	1	1	0
AAAGGGAGAGAGAG	32	182	14	104.945	195226834	149.195	137324104	2548	5.6875	0.304922	1.73424	1.32533	0.0242794	0.0185546	0.533697	1.24365e-07	1.24365e-07	1	0	0	1	1	0
AAAGGGAGAGAGAGGGGG	9	37	18	104.945	195226834	149.195	137324104	666	4.11111	0.0857592	0.352566	0.269436	0.00634618	0.00484984	0.495995	3.25067e-08	3.25067e-08	1	0	0	1	0	0
AAAGGGAGAGGACACTCTGG	14	57	20	104.945	195226834	149.195	137324104	1140	4.07143	0.133403	0.543142	0.415076	0.0108628	0.00830153	0.545786	5.56421e-08	5.56421e-08	1	0	0	1	1	0
AAAGGGCCGAATGCC	49	249	15	104.945	195226834	149.195	137324104	3735	5.08163	0.466911	2.37267	1.81323	0.0355901	0.0271984	0.510905	1.82301e-07	1.82301e-07	1	0	0	1	1	0
AAAGGGGAACTATAG	2	8	15	104.945	195226834	149.195	137324104	120	4	0.0190576	0.0762304	0.0582563	0.00114346	0.000873845	0.402158	5.85707e-09	5.85707e-09	1	0	0	1	0	0
AAAGGGGCC	2	10	9	104.945	195226834	149.195	137324104	90	5	0.0190576	0.095288	0.0728204	0.000857592	0.000655384	0.301619	4.3928e-09	4.3928e-09	1	0	0	1	0	0
AAAGGGGCTAG	50	297	11	104.945	195226834	149.195	137324104	3267	5.94	0.47644	2.83005	2.16277	0.0311306	0.0237904	0.43795	1.59459e-07	1.59459e-07	1	0	0	1	0	0
AAAGGGGGAGAG	23	154	12	104.945	195226834	149.195	137324104	1848	6.69565	0.219162	1.46744	1.12143	0.0176092	0.0134572	0.538542	9.01988e-08	9.01988e-08	1	0	0	1	1	0
AAAGGGGGTG	2	8	10	104.945	195226834	149.195	137324104	80	4	0.0190576	0.0762304	0.0582563	0.000762304	0.000582563	0.268105	3.90471e-09	3.90471e-09	1	0	0	1	0	0
AAAGGGGTCGTC	421	1970	12	104.945	195226834	149.195	137324104	23640	4.67933	4.01163	18.7717	14.3456	0.225261	0.172147	0.376367	1.15384e-06	1.15384e-06	1	0	0	1	0	0
AAAGGGTAATCAG	88	473	13	104.945	195226834	149.195	137324104	6149	5.375	0.838535	4.50712	3.44441	0.0585926	0.0447773	0.468347	3.00126e-07	3.00126e-07	1	0	0	1	0	0
AAAGGGTATCATAGATG	34	175	17	104.945	195226834	149.195	137324104	2975	5.14706	0.323979	1.66754	1.27436	0.0283482	0.0216641	0.586481	1.45206e-07	1.45206e-07	1	0	0	1	1	0
AAAGGGTCCACCCTTCCCT	10	52	19	104.945	195226834	149.195	137324104	988	5.2	0.095288	0.495498	0.378666	0.00941446	0.00719466	0.66222	4.82232e-08	4.82232e-08	1	0	0	1	1	0
AAAGGGTCGTCC	18	100	12	104.945	195226834	149.195	137324104	1200	5.55556	0.171518	0.95288	0.728204	0.0114346	0.00873845	0.446842	5.85707e-08	5.85707e-08	1	0	0	1	0	0
AAAGGGTCGTCG	94	411	12	104.945	195226834	149.195	137324104	4932	4.37234	0.895707	3.91634	2.99292	0.0469961	0.035915	0.351674	2.40725e-07	2.40725e-07	1	0	0	1	0	0
AAAGGGTCTTAACCTTGTC	9	41	19	104.945	195226834	149.195	137324104	779	4.55556	0.0857592	0.390681	0.298564	0.00742294	0.00567271	0.58015	3.80221e-08	3.80221e-08	1	0	0	1	1	0
AAAGGGTG	8	36	8	104.945	195226834	149.195	137324104	288	4.5	0.0762304	0.343037	0.262154	0.0027443	0.00209723	0.241295	1.4057e-08	1.4057e-08	1	0	0	1	0	0
AAAGGGTGTAC	64	403	11	104.945	195226834	149.195	137324104	4433	6.29688	0.609843	3.84011	2.93466	0.0422412	0.0322813	0.464262	2.1637e-07	2.1637e-07	1	0	0	1	0	0
AAAGGGTTC	4	20	9	104.945	195226834	149.195	137324104	180	5	0.0381152	0.190576	0.145641	0.00171518	0.00131077	0.301619	8.7856e-09	8.7856e-09	1	0	0	1	0	0
AAAGGTAAC	2	8	9	104.945	195226834	149.195	137324104	72	4	0.0190576	0.0762304	0.0582563	0.000686074	0.000524307	0.241295	3.51424e-09	3.51424e-09	1	0	0	1	0	0
AAAGGTACTAG	57	278	11	104.945	195226834	149.195	137324104	3058	4.87719	0.543142	2.64901	2.02441	0.0291391	0.0222685	0.359591	1.49258e-07	1.49258e-07	1	0	0	1	0	0
AAAGGTACTGACG	36	163	13	104.945	195226834	149.195	137324104	2119	4.52778	0.343037	1.55319	1.18697	0.0201915	0.0154306	0.394525	1.03426e-07	1.03426e-07	1	0	0	1	0	0
AAAGGTAGGGAAGG	22	108	14	104.945	195226834	149.195	137324104	1512	4.90909	0.209634	1.02911	0.786461	0.0144075	0.0110104	0.460654	7.3799e-08	7.3799e-08	1	0	0	1	0	0
AAAGGTAGTGGTGAAT	7	32	16	104.945	195226834	149.195	137324104	512	4.57143	0.0667016	0.304922	0.233025	0.00487875	0.00372841	0.49025	2.49901e-08	2.49901e-08	1	0	0	1	0	0
AAAGGTCGAATCCTCG	277	1343	16	104.945	195226834	149.195	137324104	21488	4.84838	2.63948	12.7972	9.77978	0.204755	0.156477	0.51995	1.04881e-06	1.04881e-06	1	0	0	1	1	0
AAAGGTCGAATGAGACT	201	1012	17	104.945	195226834	149.195	137324104	17204	5.03483	1.91529	9.64315	7.36943	0.163934	0.12528	0.573692	8.39708e-07	8.39708e-07	1	0	0	1	1	0
AAAGGTCGAATGCACC	138	792	16	104.945	195226834	149.195	137324104	12672	5.73913	1.31497	7.54681	5.76738	0.120749	0.092278	0.615477	6.18506e-07	6.18506e-07	1	0	0	1	1	0
AAAGGTGAACTGCAGG	16	70	16	104.945	195226834	149.195	137324104	1120	4.375	0.152461	0.667016	0.509743	0.0106723	0.00815589	0.469184	5.46659e-08	5.46659e-08	1	0	0	1	0	0
AAAGGTGAATACT	88	384	13	104.945	195226834	149.195	137324104	4992	4.36364	0.838535	3.65906	2.7963	0.0475678	0.036352	0.380222	2.43654e-07	2.43654e-07	1	0	0	1	0	0
AAAGGTGATT	6	24	10	104.945	195226834	149.195	137324104	240	4	0.0571728	0.228691	0.174769	0.00228691	0.00174769	0.268105	1.17141e-08	1.17141e-08	1	0	0	1	0	0
AAAGGTGCAGG	33	170	11	104.945	195226834	149.195	137324104	1870	5.15152	0.31445	1.6199	1.23795	0.0178189	0.0136174	0.379816	9.12726e-08	9.12726e-08	1	0	0	1	0	0
AAAGGTGCATGG	75	340	12	104.945	195226834	149.195	137324104	4080	4.53333	0.71466	3.23979	2.47589	0.0388775	0.0297107	0.364623	1.9914e-07	1.9914e-07	1	0	0	1	0	0
AAAGGTGCCCCGT	31	144	13	104.945	195226834	149.195	137324104	1872	4.64516	0.295393	1.37215	1.04861	0.0178379	0.013632	0.404753	9.13702e-08	9.13702e-08	1	0	0	1	0	0
AAAGGTGCCGC	6	38	11	104.945	195226834	149.195	137324104	418	6.33333	0.0571728	0.362094	0.276718	0.00398304	0.00304389	0.46695	2.04021e-08	2.04021e-08	1	0	0	1	0	0
AAAGGTGCGACGAAGTGCCGC	23	94	21	104.945	195226834	149.195	137324104	1974	4.08696	0.219162	0.895707	0.684512	0.0188099	0.0143748	0.575261	9.63487e-08	9.63487e-08	1	0	0	1	1	0
AAAGGTGCTAGAAGCAGCTAG	37	158	21	104.945	195226834	149.195	137324104	3318	4.27027	0.352566	1.50555	1.15056	0.0316166	0.0241618	0.601063	1.61948e-07	1.61948e-07	1	0	0	1	1	0
AAAGGTGCTAGAGCTCG	21	113	17	104.945	195226834	149.195	137324104	1921	5.38095	0.200105	1.07675	0.822871	0.0183048	0.0139888	0.613132	9.37619e-08	9.37619e-08	1	0	0	1	1	0
AAAGGTGCTATGGCCAG	45	203	17	104.945	195226834	149.195	137324104	3451	4.51111	0.428796	1.93435	1.47825	0.0328839	0.0251303	0.514018	1.68439e-07	1.68439e-07	1	0	0	1	1	0
AAAGGTGCTGG	28	149	11	104.945	195226834	149.195	137324104	1639	5.32143	0.266806	1.41979	1.08502	0.0156177	0.0119353	0.392344	7.99977e-08	7.99977e-08	1	0	0	1	0	0
AAAGGTGCTGT	37	157	11	104.945	195226834	149.195	137324104	1727	4.24324	0.352566	1.49602	1.14328	0.0164562	0.0125761	0.31285	8.42929e-08	8.42929e-08	1	0	0	1	0	0
AAAGGTGGAACGATAG	104	570	16	104.945	195226834	149.195	137324104	9120	5.48077	0.990995	5.43142	4.15076	0.0869027	0.0664122	0.58777	4.45137e-07	4.45137e-07	1	0	0	1	1	0
AAAGGTGGACCACTGG	9	38	16	104.945	195226834	149.195	137324104	608	4.22222	0.0857592	0.362094	0.276718	0.00579351	0.00442748	0.4528	2.96758e-08	2.96758e-08	1	0	0	1	0	0
AAAGGTGGTAG	80	474	11	104.945	195226834	149.195	137324104	5214	5.925	0.762304	4.51665	3.45169	0.0496832	0.0379686	0.436844	2.54489e-07	2.54489e-07	1	0	0	1	0	0
AAAGGTGTGTGGC	77	418	13	104.945	195226834	149.195	137324104	5434	5.42857	0.733718	3.98304	3.04389	0.0517795	0.0395706	0.473015	2.65227e-07	2.65227e-07	1	0	0	1	0	0
AAAGGTGTTCGGC	4	20	13	104.945	195226834	149.195	137324104	260	5	0.0381152	0.190576	0.145641	0.00247749	0.00189333	0.435671	1.26903e-08	1.26903e-08	1	0	0	1	0	0
AAAGGTGTTCT	129	608	11	104.945	195226834	149.195	137324104	6688	4.71318	1.22922	5.79351	4.42748	0.0637286	0.0487023	0.347498	3.26434e-07	3.26434e-07	1	0	0	1	0	0
AAAGGTTC	22	96	8	104.945	195226834	149.195	137324104	768	4.36364	0.209634	0.914765	0.699076	0.00731812	0.00559261	0.233983	3.74852e-08	3.74852e-08	1	0	0	1	0	0
AAAGGTTCGATGGG	345	1396	14	104.945	195226834	149.195	137324104	19544	4.04638	3.28744	13.3022	10.1657	0.186231	0.14232	0.379699	9.53921e-07	9.53921e-07	1	0	0	1	0	0
AAAGGTTGCACGAGCT	173	698	16	104.945	195226834	149.195	137324104	11168	4.03468	1.64848	6.6511	5.08287	0.106418	0.0813259	0.432688	5.45098e-07	5.45098e-07	1	0	0	1	0	0
AAAGGTTGCGTTGG	49	297	14	104.945	195226834	149.195	137324104	4158	6.06122	0.466911	2.83005	2.16277	0.0396208	0.0302787	0.568766	2.02947e-07	2.02947e-07	1	0	0	1	1	0
AAAGGTTGGGTGC	26	126	13	104.945	195226834	149.195	137324104	1638	4.84615	0.247749	1.20063	0.917537	0.0156082	0.011928	0.422266	7.99489e-08	7.99489e-08	1	0	0	1	0	0
AAAGGTTGTC	2	14	10	104.945	195226834	149.195	137324104	140	7	0.0190576	0.133403	0.101949	0.00133403	0.00101949	0.469184	6.83324e-09	6.83324e-09	1	0	0	1	0	0
AAAGT	90	541	5	104.945	195226834	149.195	137324104	2705	6.01111	0.857592	5.15508	3.93959	0.0257754	0.0196979	0.201451	1.32028e-07	1.32028e-07	1	0	0	1	0	0
AAAGTAAATGAGGTCAC	58	250	17	104.945	195226834	149.195	137324104	4250	4.31034	0.552671	2.3822	1.82051	0.0404974	0.0309487	0.491141	2.07438e-07	2.07438e-07	1	0	0	1	0	0
AAAGTAAATGCGGGTAG	40	164	17	104.945	195226834	149.195	137324104	2788	4.1	0.381152	1.56272	1.19426	0.0265663	0.0203023	0.467174	1.36079e-07	1.36079e-07	1	0	0	1	0	0
AAAGTAACGAT	21	88	11	104.945	195226834	149.195	137324104	968	4.19048	0.200105	0.838535	0.64082	0.00922388	0.00704902	0.30896	4.7247e-08	4.7247e-08	1	0	0	1	0	0
AAAGTAACGCCAGAC	314	1806	15	104.945	195226834	149.195	137324104	27090	5.75159	2.99204	17.209	13.1514	0.258135	0.197271	0.578262	1.32223e-06	1.32223e-06	1	0	0	1	1	0
AAAGTAACGCCTGAC	282	1362	15	104.945	195226834	149.195	137324104	20430	4.82979	2.68712	12.9782	9.91814	0.194673	0.148772	0.485585	9.97165e-07	9.97165e-07	1	0	0	1	0	0
AAAGTAACTGG	30	130	11	104.945	195226834	149.195	137324104	1430	4.33333	0.285864	1.23874	0.946666	0.0136262	0.0104133	0.319492	6.97967e-08	6.97967e-08	1	0	0	1	0	0
AAAGTAAGT	42	371	9	104.945	195226834	149.195	137324104	3339	8.83333	0.40021	3.53519	2.70164	0.0318167	0.0243147	0.53286	1.62973e-07	1.62973e-07	1	0	0	1	1	0
AAAGTAATATAAATATTATTGTG	2	8	23	104.945	195226834	149.195	137324104	184	4	0.0190576	0.0762304	0.0582563	0.0017533	0.0013399	0.616642	8.98083e-09	8.98083e-09	1	0	0	1	1	0
AAAGTAATATC	37	175	11	104.945	195226834	149.195	137324104	1925	4.72973	0.352566	1.66754	1.27436	0.0183429	0.0140179	0.348718	9.39571e-08	9.39571e-08	1	0	0	1	0	0
AAAGTAATTTGG	2	8	12	104.945	195226834	149.195	137324104	96	4	0.0190576	0.0762304	0.0582563	0.000914765	0.000699076	0.321726	4.68565e-09	4.68565e-09	1	0	0	1	0	0
AAAGTAC	22	116	7	104.945	195226834	149.195	137324104	812	5.27273	0.209634	1.10534	0.844717	0.00773739	0.00591302	0.247388	3.96328e-08	3.96328e-08	1	0	0	1	0	0
AAAGTACAAGT	56	273	11	104.945	195226834	149.195	137324104	3003	4.875	0.533613	2.60136	1.988	0.028615	0.021868	0.359429	1.46573e-07	1.46573e-07	1	0	0	1	0	0
AAAGTACACC	6	24	10	104.945	195226834	149.195	137324104	240	4	0.0571728	0.228691	0.174769	0.00228691	0.00174769	0.268105	1.17141e-08	1.17141e-08	1	0	0	1	0	0
AAAGTACACT	47	255	10	104.945	195226834	149.195	137324104	2550	5.42553	0.447854	2.42984	1.85692	0.0242984	0.0185692	0.363654	1.24463e-07	1.24463e-07	1	0	0	1	0	0
AAAGTACACTGT	62	248	12	104.945	195226834	149.195	137324104	2976	4	0.590786	2.36314	1.80595	0.0283577	0.0216714	0.321726	1.45255e-07	1.45255e-07	1	0	0	1	0	0
AAAGTACACTTTGCAGTAGAACTGT	11	44	25	104.945	195226834	149.195	137324104	1100	4	0.104817	0.419267	0.32041	0.0104817	0.00801025	0.670264	5.36898e-08	5.36898e-08	1	0	0	1	1	0
AAAGTACATACT	10	40	12	104.945	195226834	149.195	137324104	480	4	0.095288	0.381152	0.291282	0.00457383	0.00349538	0.321726	2.34283e-08	2.34283e-08	1	0	0	1	0	0
AAAGTACCAGAAGATCC	79	432	17	104.945	195226834	149.195	137324104	7344	5.46835	0.752775	4.11644	3.14584	0.0699795	0.0534793	0.623091	3.58452e-07	3.58452e-07	1	0	0	1	1	0
AAAGTACCCAAGACT	9	61	15	104.945	195226834	149.195	137324104	915	6.77778	0.0857592	0.581257	0.444205	0.00871885	0.00666307	0.681435	4.46601e-08	4.46601e-08	1	0	0	1	1	0
AAAGTACCCTGTGAC	24	141	15	104.945	195226834	149.195	137324104	2115	5.875	0.228691	1.34356	1.02677	0.0201534	0.0154015	0.59067	1.03231e-07	1.03231e-07	1	0	0	1	1	0
AAAGTACGCTTACACC	48	318	16	104.945	195226834	149.195	137324104	5088	6.625	0.457383	3.03016	2.31569	0.0484825	0.037051	0.710479	2.4834e-07	2.4834e-07	1	0	0	1	1	0
AAAGTACTCGTTACGTCAGCT	50	205	21	104.945	195226834	149.195	137324104	4305	4.1	0.47644	1.9534	1.49282	0.0410215	0.0313492	0.577097	2.10122e-07	2.10122e-07	1	0	0	1	1	0
AAAGTACTTTAAT	21	165	13	104.945	195226834	149.195	137324104	2145	7.85714	0.200105	1.57225	1.20154	0.0204393	0.01562	0.684626	1.04695e-07	1.04695e-07	1	0	0	1	1	0
AAAGTAG	4	16	7	104.945	195226834	149.195	137324104	112	4	0.0381152	0.152461	0.116513	0.00106723	0.000815589	0.187674	5.46659e-09	5.46659e-09	1	0	0	1	0	0
AAAGTAGAGGC	25	114	11	104.945	195226834	149.195	137324104	1254	4.56	0.23822	1.08628	0.830153	0.0119491	0.00913168	0.336204	6.12063e-08	6.12063e-08	1	0	0	1	0	0
AAAGTAGCTGATCTGCC	85	481	17	104.945	195226834	149.195	137324104	8177	5.65882	0.809948	4.58335	3.50266	0.077917	0.0595453	0.644794	3.9911e-07	3.9911e-07	1	0	0	1	1	0
AAAGTAGGGCC	5	53	11	104.945	195226834	149.195	137324104	583	10.6	0.047644	0.505027	0.385948	0.00555529	0.00424543	0.781527	2.84556e-08	2.84556e-08	1	0	0	1	1	0
AAAGTAGGGCTGCG	24	140	14	104.945	195226834	149.195	137324104	1960	5.83333	0.228691	1.33403	1.01949	0.0186765	0.0142728	0.547382	9.56654e-08	9.56654e-08	1	0	0	1	1	0
AAAGTAGGGGAGT	49	215	13	104.945	195226834	149.195	137324104	2795	4.38776	0.466911	2.04869	1.56564	0.026633	0.0203533	0.382324	1.36421e-07	1.36421e-07	1	0	0	1	0	0
AAAGTAGTCCTAG	132	535	13	104.945	195226834	149.195	137324104	6955	4.05303	1.2578	5.09791	3.89589	0.0662728	0.0506466	0.353158	3.39466e-07	3.39466e-07	1	0	0	1	0	0
AAAGTAGTCGATGGTT	120	557	16	104.945	195226834	149.195	137324104	8912	4.64167	1.14346	5.30754	4.0561	0.0849207	0.0648976	0.497782	4.34985e-07	4.34985e-07	1	0	0	1	0	0
AAAGTAGTCTCAC	916	4296	13	104.945	195226834	149.195	137324104	55848	4.68996	8.72838	40.9357	31.2837	0.532165	0.406688	0.408656	2.72588e-06	2.72588e-06	1	0	0	1	0	0
AAAGTAT	8	32	7	104.945	195226834	149.195	137324104	224	4	0.0762304	0.304922	0.233025	0.00213445	0.00163118	0.187674	1.09332e-08	1.09332e-08	1	0	0	1	0	0
AAAGTATATC	17	70	10	104.945	195226834	149.195	137324104	700	4.11765	0.16199	0.667016	0.509743	0.00667016	0.00509743	0.275991	3.41662e-08	3.41662e-08	1	0	0	1	0	0
AAAGTATGACT	66	541	11	104.945	195226834	149.195	137324104	5951	8.19697	0.628901	5.15508	3.93959	0.0567059	0.0433354	0.604354	2.90462e-07	2.90462e-07	1	0	0	1	1	0
AAAGTATGT	50	321	9	104.945	195226834	149.195	137324104	2889	6.42	0.47644	3.05875	2.33754	0.0275287	0.0210378	0.387278	1.41009e-07	1.41009e-07	1	0	0	1	0	0
AAAGTATTCTAGTCTAG	162	944	17	104.945	195226834	149.195	137324104	16048	5.82716	1.54367	8.99519	6.87425	0.152918	0.116862	0.663975	7.83285e-07	7.83285e-07	1	0	0	1	1	0
AAAGTC	342	1523	6	104.945	195226834	149.195	137324104	9138	4.45322	3.25885	14.5124	11.0906	0.0870742	0.0665433	0.17909	4.46016e-07	4.46016e-07	1	0	0	1	0	0
AAAGTCAAGTC	425	2815	11	104.945	195226834	149.195	137324104	30965	6.62353	4.04974	26.8236	20.499	0.295059	0.225488	0.488346	1.51137e-06	1.51137e-06	1	0	0	1	0	0
AAAGTCAAGTGTC	22	101	13	104.945	195226834	149.195	137324104	1313	4.59091	0.209634	0.962409	0.735486	0.0125113	0.00956132	0.400025	6.40861e-08	6.40861e-08	1	0	0	1	0	0
AAAGTCACGCAGTAC	55	240	15	104.945	195226834	149.195	137324104	3600	4.36364	0.524084	2.28691	1.74769	0.0343037	0.0262154	0.438718	1.75712e-07	1.75712e-07	1	0	0	1	0	0
AAAGTCACTGT	37	183	11	104.945	195226834	149.195	137324104	2013	4.94595	0.352566	1.74377	1.33261	0.0191815	0.0146588	0.36466	9.82523e-08	9.82523e-08	1	0	0	1	0	0
AAAGTCAGACTGACAG	1161	5015	16	104.945	195226834	149.195	137324104	80240	4.31955	11.0629	47.7869	36.5194	0.764591	0.584311	0.463238	3.91642e-06	3.91642e-06	1	0	0	1	0	0
AAAGTCC	8	32	7	104.945	195226834	149.195	137324104	224	4	0.0762304	0.304922	0.233025	0.00213445	0.00163118	0.187674	1.09332e-08	1.09332e-08	1	0	0	1	0	0
AAAGTCCATCTCTAGT	69	276	16	104.945	195226834	149.195	137324104	4416	4	0.657487	2.62995	2.00984	0.0420792	0.0321575	0.428969	2.1554e-07	2.1554e-07	1	0	0	1	0	0
AAAGTCGACAGCT	44	231	13	104.945	195226834	149.195	137324104	3003	5.25	0.419267	2.20115	1.68215	0.028615	0.021868	0.457455	1.46573e-07	1.46573e-07	1	0	0	1	0	0
AAAGTCGACATCTGTC	128	737	16	104.945	195226834	149.195	137324104	11792	5.75781	1.21969	7.02273	5.36687	0.112364	0.0858698	0.61748	5.75554e-07	5.75554e-07	1	0	0	1	1	0
AAAGTCGCACAATATC	36	213	16	104.945	195226834	149.195	137324104	3408	5.91667	0.343037	2.02963	1.55108	0.0324742	0.0248172	0.634516	1.66341e-07	1.66341e-07	1	0	0	1	1	0
AAAGTCGCACAT	4	16	12	104.945	195226834	149.195	137324104	192	4	0.0381152	0.152461	0.116513	0.00182953	0.00139815	0.321726	9.3713e-09	9.3713e-09	1	0	0	1	0	0
AAAGTCGCC	2	13	9	104.945	195226834	149.195	137324104	117	6.5	0.0190576	0.123874	0.0946666	0.00111487	0.000851999	0.392104	5.71064e-09	5.71064e-09	1	0	0	1	0	0
AAAGTCGCCAAG	49	280	12	104.945	195226834	149.195	137324104	3360	5.71429	0.466911	2.66806	2.03897	0.0320168	0.0244677	0.459609	1.63998e-07	1.63998e-07	1	0	0	1	0	0
AAAGTCGGACAGACGG	22	92	16	104.945	195226834	149.195	137324104	1472	4.18182	0.209634	0.87665	0.669948	0.0140264	0.0107192	0.448467	7.18467e-08	7.18467e-08	1	0	0	1	0	0
AAAGTCGGC	2	10	9	104.945	195226834	149.195	137324104	90	5	0.0190576	0.095288	0.0728204	0.000857592	0.000655384	0.301619	4.3928e-09	4.3928e-09	1	0	0	1	0	0
AAAGTCGGCGGCAGCT	33	136	16	104.945	195226834	149.195	137324104	2176	4.12121	0.31445	1.29592	0.990358	0.0207347	0.0158457	0.441968	1.06208e-07	1.06208e-07	1	0	0	1	0	0
AAAGTCGGGAAATGAACG	71	304	18	104.945	195226834	149.195	137324104	5472	4.28169	0.676545	2.89676	2.21374	0.0521416	0.0398473	0.516575	2.67082e-07	2.67082e-07	1	0	0	1	1	0
AAAGTCGGTC	14	86	10	104.945	195226834	149.195	137324104	860	6.14286	0.133403	0.819477	0.626256	0.00819477	0.00626256	0.411733	4.19756e-08	4.19756e-08	1	0	0	1	0	0
AAAGTCGTAACGTCG	282	1149	15	104.945	195226834	149.195	137324104	17235	4.07447	2.68712	10.9486	8.36707	0.164229	0.125506	0.409645	8.41221e-07	8.41221e-07	1	0	0	1	0	0
AAAGTCGTAATGTCG	43	199	15	104.945	195226834	149.195	137324104	2985	4.62791	0.409739	1.89623	1.44913	0.0284435	0.0217369	0.465288	1.45694e-07	1.45694e-07	1	0	0	1	0	0
AAAGTCGTTCC	8	40	11	104.945	195226834	149.195	137324104	440	5	0.0762304	0.381152	0.291282	0.00419267	0.0032041	0.368645	2.14759e-08	2.14759e-08	1	0	0	1	0	0
AAAGTCGTTCGTATGT	409	1933	16	104.945	195226834	149.195	137324104	30928	4.72616	3.89728	18.4192	14.0762	0.294707	0.225219	0.506844	1.50956e-06	1.50956e-06	1	0	0	1	1	0
AAAGTCTACTTACG	202	954	14	104.945	195226834	149.195	137324104	13356	4.72277	1.92482	9.09048	6.94707	0.127267	0.097259	0.44317	6.51891e-07	6.51891e-07	1	0	0	1	0	0
AAAGTCTACTTACGAACG	109	585	18	104.945	195226834	149.195	137324104	10530	5.36697	1.03864	5.57435	4.26	0.100338	0.0766799	0.647511	5.13957e-07	5.13957e-07	1	0	0	1	1	0
AAAGTCTACTTCAG	197	1384	14	104.945	195226834	149.195	137324104	19376	7.02538	1.87717	13.1879	10.0783	0.18463	0.141097	0.65924	9.45721e-07	9.45721e-07	1	0	0	1	1	0
AAAGTCTACTTCCG	60	251	14	104.945	195226834	149.195	137324104	3514	4.18333	0.571728	2.39173	1.82779	0.0334842	0.0255891	0.392551	1.71514e-07	1.71514e-07	1	0	0	1	0	0
AAAGTCTAT	16	64	9	104.945	195226834	149.195	137324104	576	4	0.152461	0.609843	0.466051	0.00548859	0.00419446	0.241295	2.81139e-08	2.81139e-08	1	0	0	1	0	0
AAAGTCTCAACAC	23	102	13	104.945	195226834	149.195	137324104	1326	4.43478	0.219162	0.971938	0.742768	0.0126352	0.00965599	0.386421	6.47206e-08	6.47206e-08	1	0	0	1	0	0
AAAGTCTGAGGAGGTG	104	563	16	104.945	195226834	149.195	137324104	9008	5.41346	0.990995	5.36472	4.09979	0.0858355	0.0655966	0.580551	4.3967e-07	4.3967e-07	1	0	0	1	1	0
AAAGTCTGAGTCT	67	379	13	104.945	195226834	149.195	137324104	4927	5.65672	0.63843	3.61142	2.75989	0.0469484	0.0358786	0.492894	2.40481e-07	2.40481e-07	1	0	0	1	0	0
AAAGTCTGG	4	16	9	104.945	195226834	149.195	137324104	144	4	0.0381152	0.152461	0.116513	0.00137215	0.00104861	0.241295	7.02848e-09	7.02848e-09	1	0	0	1	0	0
AAAGTG	93	373	6	104.945	195226834	149.195	137324104	2238	4.01075	0.886179	3.55424	2.7162	0.0213255	0.0162972	0.161296	1.09234e-07	1.09234e-07	1	0	0	1	0	0
AAAGTGAACGAGGTCAG	20	82	17	104.945	195226834	149.195	137324104	1394	4.1	0.190576	0.781362	0.597128	0.0132832	0.0101512	0.467174	6.80396e-08	6.80396e-08	1	0	0	1	0	0
AAAGTGAATGACGTCAG	238	1183	17	104.945	195226834	149.195	137324104	20111	4.97059	2.26786	11.2726	8.61466	0.191634	0.146449	0.566373	9.81595e-07	9.81595e-07	1	0	0	1	1	0
AAAGTGAATGAGGGCAC	1	4	17	104.945	195226834	149.195	137324104	68	4	0.0095288	0.0381152	0.0291282	0.000647959	0.000495179	0.455779	3.319e-09	3.319e-09	1	0	0	1	0	0
AAAGTGAATGAGGTAAG	53	223	17	104.945	195226834	149.195	137324104	3791	4.20755	0.505027	2.12492	1.6239	0.0361237	0.0276062	0.479428	1.85034e-07	1.85034e-07	1	0	0	1	0	0
AAAGTGAATGAGGTCAC	491	2076	17	104.945	195226834	149.195	137324104	35292	4.22811	4.67864	19.7818	15.1175	0.336291	0.256998	0.481771	1.72256e-06	1.72256e-06	1	0	0	1	0	0
AAAGTGAATGAGGTCAG	3682	15517	17	104.945	195226834	149.195	137324104	263789	4.21429	35.0851	147.858	112.995	2.51359	1.92092	0.480196	1.28752e-05	1.28752e-05	1	0	0	1	0	0
AAAGTGACAGATGTC	2211	10054	15	104.945	195226834	149.195	137324104	150810	4.54726	21.0682	95.8026	73.2137	1.43704	1.0982	0.45718	7.36087e-06	7.36087e-06	1	0	0	1	0	0
AAAGTGACAGGTGTC	9	38	15	104.945	195226834	149.195	137324104	570	4.22222	0.0857592	0.362094	0.276718	0.00543142	0.00415076	0.4245	2.78211e-08	2.78211e-08	1	0	0	1	0	0
AAAGTGACC	27	145	9	104.945	195226834	149.195	137324104	1305	5.37037	0.257278	1.38168	1.0559	0.0124351	0.00950307	0.323961	6.36956e-08	6.36956e-08	1	0	0	1	0	0
AAAGTGACGGGGTG	39	171	14	104.945	195226834	149.195	137324104	2394	4.38462	0.371623	1.62943	1.24523	0.022812	0.0174332	0.411439	1.16848e-07	1.16848e-07	1	0	0	1	0	0
AAAGTGACTAC	22	110	11	104.945	195226834	149.195	137324104	1210	5	0.209634	1.04817	0.801025	0.0115299	0.00881127	0.368645	5.90587e-08	5.90587e-08	1	0	0	1	0	0
AAAGTGACTCG	26	116	11	104.945	195226834	149.195	137324104	1276	4.46154	0.247749	1.10534	0.844717	0.0121588	0.00929189	0.328945	6.22801e-08	6.22801e-08	1	0	0	1	0	0
AAAGTGAGAACTCGG	138	554	15	104.945	195226834	149.195	137324104	8310	4.01449	1.31497	5.27896	4.03425	0.0791843	0.0605138	0.403615	4.05602e-07	4.05602e-07	1	0	0	1	0	0
AAAGTGAGGAGTGTGTGT	10	46	18	104.945	195226834	149.195	137324104	828	4.6	0.095288	0.438325	0.334974	0.00788985	0.00602953	0.554978	4.04138e-08	4.04138e-08	1	0	0	1	1	0
AAAGTGAGGTCAC	40	216	13	104.945	195226834	149.195	137324104	2808	5.4	0.381152	2.05822	1.57292	0.0267569	0.020448	0.470525	1.37055e-07	1.37055e-07	1	0	0	1	0	0
AAAGTGAGGTGAG	200	1101	13	104.945	195226834	149.195	137324104	14313	5.505	1.90576	10.4912	8.01753	0.136386	0.104228	0.479674	6.98601e-07	6.98601e-07	1	0	0	1	0	0
AAAGTGAGTGAGGTCAG	223	895	17	104.945	195226834	149.195	137324104	15215	4.01345	2.12492	8.52828	6.51743	0.144981	0.110796	0.457312	7.42627e-07	7.42627e-07	1	0	0	1	0	0
AAAGTGATATCAAGTC	65	288	16	104.945	195226834	149.195	137324104	4608	4.43077	0.619372	2.7443	2.09723	0.0439087	0.0335557	0.475165	2.24911e-07	2.24911e-07	1	0	0	1	0	0
AAAGTGATGCACCGCGT	35	168	17	104.945	195226834	149.195	137324104	2856	4.8	0.333508	1.60084	1.22338	0.0272143	0.0207975	0.546935	1.39398e-07	1.39398e-07	1	0	0	1	1	0
AAAGTGCAAGGCACTGG	75	338	17	104.945	195226834	149.195	137324104	5746	4.50667	0.71466	3.22074	2.46133	0.0547525	0.0418426	0.513511	2.80456e-07	2.80456e-07	1	0	0	1	1	0
AAAGTGCAATCGCATGTGCG	20	80	20	104.945	195226834	149.195	137324104	1600	4	0.190576	0.762304	0.582563	0.0152461	0.0116513	0.536211	7.80942e-08	7.80942e-08	1	0	0	1	1	0
AAAGTGCTAGGAGCT	127	635	15	104.945	195226834	149.195	137324104	9525	5	1.21016	6.05079	4.6241	0.0907618	0.0693615	0.502698	4.64905e-07	4.64905e-07	1	0	0	1	1	0
AAAGTGCTCTGTTCCG	111	456	16	104.945	195226834	149.195	137324104	7296	4.10811	1.0577	4.34513	3.32061	0.0695221	0.0531298	0.440562	3.5611e-07	3.5611e-07	1	0	0	1	0	0
AAAGTGCTGTTCTGGC	54	226	16	104.945	195226834	149.195	137324104	3616	4.18519	0.514555	2.15351	1.64574	0.0344562	0.0263319	0.448828	1.76493e-07	1.76493e-07	1	0	0	1	0	0
AAAGTGCTTCTGAC	23	112	14	104.945	195226834	149.195	137324104	1568	4.86957	0.219162	1.06723	0.815589	0.0149412	0.0114182	0.456945	7.65323e-08	7.65323e-08	1	0	0	1	0	0
AAAGTGCTTCTGGC	9	50	14	104.945	195226834	149.195	137324104	700	5.55556	0.0857592	0.47644	0.364102	0.00667016	0.00509743	0.521316	3.41662e-08	3.41662e-08	1	0	0	1	1	0
AAAGTGG	2	12	7	104.945	195226834	149.195	137324104	84	6	0.0190576	0.114346	0.0873845	0.000800419	0.000611692	0.281511	4.09995e-09	4.09995e-09	1	0	0	1	0	0
AAAGTGGAACG	104	578	11	104.945	195226834	149.195	137324104	6358	5.55769	0.990995	5.50765	4.20902	0.0605841	0.0462992	0.409763	3.10327e-07	3.10327e-07	1	0	0	1	0	0
AAAGTGGACATGTTC	58	356	15	104.945	195226834	149.195	137324104	5340	6.13793	0.552671	3.39225	2.59241	0.0508838	0.0388861	0.617105	2.60639e-07	2.60639e-07	1	0	0	1	1	0
AAAGTGGCCACCCATCCC	9	37	18	104.945	195226834	149.195	137324104	666	4.11111	0.0857592	0.352566	0.269436	0.00634618	0.00484984	0.495995	3.25067e-08	3.25067e-08	1	0	0	1	0	0
AAAGTGGCTAC	67	294	11	104.945	195226834	149.195	137324104	3234	4.38806	0.63843	2.80147	2.14092	0.0308161	0.0235501	0.323527	1.57848e-07	1.57848e-07	1	0	0	1	0	0
AAAGTGGCTCC	11	44	11	104.945	195226834	149.195	137324104	484	4	0.104817	0.419267	0.32041	0.00461194	0.00352451	0.294916	2.36235e-08	2.36235e-08	1	0	0	1	0	0
AAAGTGGGACG	9	36	11	104.945	195226834	149.195	137324104	396	4	0.0857592	0.343037	0.262154	0.00377341	0.00288369	0.294916	1.93283e-08	1.93283e-08	1	0	0	1	0	0
AAAGTGGGTAC	19	95	11	104.945	195226834	149.195	137324104	1045	5	0.181047	0.905236	0.691794	0.0099576	0.00760973	0.368645	5.10053e-08	5.10053e-08	1	0	0	1	0	0
AAAGTGGTC	24	103	9	104.945	195226834	149.195	137324104	927	4.29167	0.228691	0.981467	0.75005	0.0088332	0.00675045	0.258889	4.52458e-08	4.52458e-08	1	0	0	1	0	0
AAAGTGT	8	32	7	104.945	195226834	149.195	137324104	224	4	0.0762304	0.304922	0.233025	0.00213445	0.00163118	0.187674	1.09332e-08	1.09332e-08	1	0	0	1	0	0
AAAGTGTACAATCATC	6	26	16	104.945	195226834	149.195	137324104	416	4.33333	0.0571728	0.247749	0.189333	0.00396398	0.00302933	0.464716	2.03045e-08	2.03045e-08	1	0	0	1	0	0
AAAGTGTACTACTGT	121	624	15	104.945	195226834	149.195	137324104	9360	5.15702	1.15299	5.94597	4.54399	0.0891896	0.0681599	0.518485	4.56851e-07	4.56851e-07	1	0	0	1	1	0
AAAGTGTATTC	42	184	11	104.945	195226834	149.195	137324104	2024	4.38095	0.40021	1.7533	1.3399	0.0192863	0.0147389	0.323003	9.87892e-08	9.87892e-08	1	0	0	1	0	0
AAAGTGTCGAT	4	16	11	104.945	195226834	149.195	137324104	176	4	0.0381152	0.152461	0.116513	0.00167707	0.00128164	0.294916	8.59036e-09	8.59036e-09	1	0	0	1	0	0
AAAGTGTGAC	102	519	10	104.945	195226834	149.195	137324104	5190	5.08824	0.971938	4.94545	3.77938	0.0494545	0.0377938	0.341046	2.53318e-07	2.53318e-07	1	0	0	1	0	0
AAAGTGTGGAGAAGGTGCGGC	4	16	21	104.945	195226834	149.195	137324104	336	4	0.0381152	0.152461	0.116513	0.00320168	0.00244677	0.563021	1.63998e-08	1.63998e-08	1	0	0	1	1	0
AAAGTGTGGTCAC	4	16	13	104.945	195226834	149.195	137324104	208	4	0.0381152	0.152461	0.116513	0.00198199	0.00151466	0.348537	1.01522e-08	1.01522e-08	1	0	0	1	0	0
AAAGTGTTGTT	21	120	11	104.945	195226834	149.195	137324104	1320	5.71429	0.200105	1.14346	0.873845	0.012578	0.0096123	0.421309	6.44277e-08	6.44277e-08	1	0	0	1	0	0
AAAGTT	6	24	6	104.945	195226834	149.195	137324104	144	4	0.0571728	0.228691	0.174769	0.00137215	0.00104861	0.160863	7.02848e-09	7.02848e-09	1	0	0	1	0	0
AAAGTTAAATTAC	25	114	13	104.945	195226834	149.195	137324104	1482	4.56	0.23822	1.08628	0.830153	0.0141217	0.010792	0.397332	7.23348e-08	7.23348e-08	1	0	0	1	0	0
AAAGTTAACACAGTTAACC	416	2150	19	104.945	195226834	149.195	137324104	40850	5.16827	3.96398	20.4869	15.6564	0.389252	0.297471	0.658179	1.99384e-06	1.99384e-06	1	0	0	1	1	0
AAAGTTAACC	183	772	10	104.945	195226834	149.195	137324104	7720	4.21858	1.74377	7.35624	5.62174	0.0735624	0.0562174	0.282756	3.76805e-07	3.76805e-07	1	0	0	1	0	0
AAAGTTAACCCACGTTAACC	14	64	20	104.945	195226834	149.195	137324104	1280	4.57143	0.133403	0.609843	0.466051	0.0121969	0.00932101	0.612812	6.24754e-08	6.24754e-08	1	0	0	1	1	0
AAAGTTAACCTAGTTAACC	51	237	19	104.945	195226834	149.195	137324104	4503	4.64706	0.485969	2.25833	1.72584	0.0429082	0.032791	0.591803	2.19786e-07	2.19786e-07	1	0	0	1	1	0
AAAGTTAACGAAG	2	8	13	104.945	195226834	149.195	137324104	104	4	0.0190576	0.0762304	0.0582563	0.000990995	0.000757332	0.348537	5.07612e-09	5.07612e-09	1	0	0	1	0	0
AAAGTTAACGTAG	39	167	13	104.945	195226834	149.195	137324104	2171	4.28205	0.371623	1.59131	1.2161	0.020687	0.0158093	0.373113	1.05964e-07	1.05964e-07	1	0	0	1	0	0
AAAGTTACGGGACGTTACGTGACGT	4	20	25	104.945	195226834	149.195	137324104	500	5	0.0381152	0.190576	0.145641	0.0047644	0.00364102	0.837829	2.44044e-08	2.44044e-08	1	0	0	1	1	0
AAAGTTACTTGAAC	190	1201	14	104.945	195226834	149.195	137324104	16814	6.32105	1.81047	11.4441	8.74573	0.160217	0.12244	0.593148	8.20672e-07	8.20672e-07	1	0	0	1	1	0
AAAGTTATT	3	12	9	104.945	195226834	149.195	137324104	108	4	0.0285864	0.114346	0.0873845	0.00102911	0.000786461	0.241295	5.27136e-09	5.27136e-09	1	0	0	1	0	0
AAAGTTCAAG	8	32	10	104.945	195226834	149.195	137324104	320	4	0.0762304	0.304922	0.233025	0.00304922	0.00233025	0.268105	1.56188e-08	1.56188e-08	1	0	0	1	0	0
AAAGTTCACCCGGAG	36	157	15	104.945	195226834	149.195	137324104	2355	4.36111	0.343037	1.49602	1.14328	0.0224403	0.0171492	0.438464	1.14945e-07	1.14945e-07	1	0	0	1	0	0
AAAGTTCACTGGCTG	280	1401	15	104.945	195226834	149.195	137324104	21015	5.00357	2.66806	13.3499	10.2021	0.200248	0.153032	0.503057	1.02572e-06	1.02572e-06	1	0	0	1	1	0
AAAGTTCACTGGGTG	454	2938	15	104.945	195226834	149.195	137324104	44070	6.47137	4.32608	27.9956	21.3946	0.419934	0.32092	0.650628	2.15101e-06	2.15101e-06	1	0	0	1	1	0
AAAGTTCATT	11	44	10	104.945	195226834	149.195	137324104	440	4	0.104817	0.419267	0.32041	0.00419267	0.0032041	0.268105	2.14759e-08	2.14759e-08	1	0	0	1	0	0
AAAGTTCCACTGGCG	49	211	15	104.945	195226834	149.195	137324104	3165	4.30612	0.466911	2.01058	1.53651	0.0301587	0.0230477	0.432936	1.5448e-07	1.5448e-07	1	0	0	1	0	0
AAAGTTCCCAACACT	20	88	15	104.945	195226834	149.195	137324104	1320	4.4	0.190576	0.838535	0.64082	0.012578	0.0096123	0.442374	6.44277e-08	6.44277e-08	1	0	0	1	0	0
AAAGTTCCCAAGCCG	61	312	15	104.945	195226834	149.195	137324104	4680	5.11475	0.581257	2.97299	2.272	0.0445948	0.03408	0.514235	2.28426e-07	2.28426e-07	1	0	0	1	1	0
AAAGTTCCCAAGGGG	134	710	15	104.945	195226834	149.195	137324104	10650	5.29851	1.27686	6.76545	5.17025	0.101482	0.0775538	0.532709	5.19815e-07	5.19815e-07	1	0	0	1	1	0
AAAGTTCCCCAGGCG	27	137	15	104.945	195226834	149.195	137324104	2055	5.07407	0.257278	1.30545	0.99764	0.0195817	0.0149646	0.510145	1.00302e-07	1.00302e-07	1	0	0	1	1	0
AAAGTTCCTTGCG	76	322	13	104.945	195226834	149.195	137324104	4186	4.23684	0.724189	3.06827	2.34482	0.0398876	0.0304826	0.369174	2.04314e-07	2.04314e-07	1	0	0	1	0	0
AAAGTTCGACCTATTC	34	183	16	104.945	195226834	149.195	137324104	2928	5.38235	0.323979	1.74377	1.33261	0.0279003	0.0213218	0.577215	1.42912e-07	1.42912e-07	1	0	0	1	1	0
AAAGTTGAGCTGAAC	125	679	15	104.945	195226834	149.195	137324104	10185	5.432	1.1911	6.47006	4.94451	0.0970509	0.0741676	0.546131	4.97118e-07	4.97118e-07	1	0	0	1	1	0
AAAGTTGCTAC	7	39	11	104.945	195226834	149.195	137324104	429	5.57143	0.0667016	0.371623	0.284	0.00408786	0.003124	0.410776	2.0939e-08	2.0939e-08	1	0	0	1	0	0
AAAGTTGCTCGG	6	24	12	104.945	195226834	149.195	137324104	288	4	0.0571728	0.228691	0.174769	0.0027443	0.00209723	0.321726	1.4057e-08	1.4057e-08	1	0	0	1	0	0
AAAGTTGGAAGATGGG	12	52	16	104.945	195226834	149.195	137324104	832	4.33333	0.114346	0.495498	0.378666	0.00792796	0.00605866	0.464716	4.0609e-08	4.0609e-08	1	0	0	1	0	0
AAAGTTGGTGC	13	57	11	104.945	195226834	149.195	137324104	627	4.38462	0.123874	0.543142	0.415076	0.00597456	0.00456584	0.323273	3.06032e-08	3.06032e-08	1	0	0	1	0	0
AAAGTTGTGCG	24	96	11	104.945	195226834	149.195	137324104	1056	4	0.228691	0.914765	0.699076	0.0100624	0.00768984	0.294916	5.15422e-08	5.15422e-08	1	0	0	1	0	0
AAAT	13090	87523	4	104.945	195226834	149.195	137324104	350092	6.68625	124.732	833.989	637.346	3.33596	2.54938	0.179262	1.70876e-05	1.70876e-05	1	1	0	0	0	0
AAATAAATGG	7	28	10	104.945	195226834	149.195	137324104	280	4	0.0667016	0.266806	0.203897	0.00266806	0.00203897	0.268105	1.36665e-08	1.36665e-08	1	0	0	1	0	0
AAATAAC	123	1635	7	104.945	195226834	149.195	137324104	11445	13.2927	1.17204	15.5796	11.9061	0.109057	0.083343	0.623672	5.58618e-07	5.58618e-07	1	0	0	1	1	0
AAATAACAGTCGAG	7	28	14	104.945	195226834	149.195	137324104	392	4	0.0667016	0.266806	0.203897	0.00373529	0.00285456	0.375348	1.91331e-08	1.91331e-08	1	0	0	1	0	0
AAATAACAT	6	24	9	104.945	195226834	149.195	137324104	216	4	0.0571728	0.228691	0.174769	0.00205822	0.00157292	0.241295	1.05427e-08	1.05427e-08	1	0	0	1	0	0
AAATAACCACGGACC	4	16	15	104.945	195226834	149.195	137324104	240	4	0.0381152	0.152461	0.116513	0.00228691	0.00174769	0.402158	1.17141e-08	1.17141e-08	1	0	0	1	0	0
AAATAACCCCCGACC	2	8	15	104.945	195226834	149.195	137324104	120	4	0.0190576	0.0762304	0.0582563	0.00114346	0.000873845	0.402158	5.85707e-09	5.85707e-09	1	0	0	1	0	0
AAATAACCCCGACT	27	168	14	104.945	195226834	149.195	137324104	2352	6.22222	0.257278	1.60084	1.22338	0.0224117	0.0171274	0.583874	1.14798e-07	1.14798e-07	1	0	0	1	1	0
AAATAACCCCGGACC	334	1444	15	104.945	195226834	149.195	137324104	21660	4.32335	3.18262	13.7596	10.5153	0.206394	0.157729	0.434668	1.0572e-06	1.0572e-06	1	0	0	1	0	0
AAATAACCCCGGTCG	39	165	15	104.945	195226834	149.195	137324104	2475	4.23077	0.371623	1.57225	1.20154	0.0235838	0.0180231	0.42536	1.20802e-07	1.20802e-07	1	0	0	1	0	0
AAATAACCCCTTACT	42	182	15	104.945	195226834	149.195	137324104	2730	4.33333	0.40021	1.73424	1.32533	0.0260136	0.01988	0.435671	1.33248e-07	1.33248e-07	1	0	0	1	0	0
AAATAACCGCCGGGTGGG	4	16	18	104.945	195226834	149.195	137324104	288	4	0.0381152	0.152461	0.116513	0.0027443	0.00209723	0.48259	1.4057e-08	1.4057e-08	1	0	0	1	0	0
AAATAACCGCCT	4	20	12	104.945	195226834	149.195	137324104	240	5	0.0381152	0.190576	0.145641	0.00228691	0.00174769	0.402158	1.17141e-08	1.17141e-08	1	0	0	1	0	0
AAATAACTT	1	5	9	104.945	195226834	149.195	137324104	45	5	0.0095288	0.047644	0.0364102	0.000428796	0.000327692	0.301619	2.1964e-09	2.1964e-09	1	0	0	1	0	0
AAATAACTTAGGT	4	16	13	104.945	195226834	149.195	137324104	208	4	0.0381152	0.152461	0.116513	0.00198199	0.00151466	0.348537	1.01522e-08	1.01522e-08	1	0	0	1	0	0
AAATAAG	23	92	7	104.945	195226834	149.195	137324104	644	4	0.219162	0.87665	0.669948	0.00613655	0.00468964	0.187674	3.14329e-08	3.14329e-08	1	0	0	1	0	0
AAATAAGAACGCATATGCG	22	103	19	104.945	195226834	149.195	137324104	1957	4.68182	0.209634	0.981467	0.75005	0.0186479	0.014251	0.59623	9.5519e-08	9.5519e-08	1	0	0	1	1	0
AAATAAGCGCTCACTC	18	76	16	104.945	195226834	149.195	137324104	1216	4.22222	0.171518	0.724189	0.553435	0.011587	0.00885496	0.4528	5.93516e-08	5.93516e-08	1	0	0	1	0	0
AAATAAGTAAT	11	52	11	104.945	195226834	149.195	137324104	572	4.72727	0.104817	0.495498	0.378666	0.00545048	0.00416533	0.348537	2.79187e-08	2.79187e-08	1	0	0	1	0	0
AAATAAT	173	921	7	104.945	195226834	149.195	137324104	6447	5.3237	1.64848	8.77603	6.70676	0.0614322	0.0469473	0.24978	3.14671e-07	3.14671e-07	1	0	0	1	0	0
AAATAATCGCAGACGG	32	142	16	104.945	195226834	149.195	137324104	2272	4.4375	0.304922	1.35309	1.03405	0.0216494	0.0165448	0.475887	1.10894e-07	1.10894e-07	1	0	0	1	0	0
AAATAATTTG	25	126	10	104.945	195226834	149.195	137324104	1260	5.04	0.23822	1.20063	0.917537	0.0120063	0.00917537	0.337813	6.14992e-08	6.14992e-08	1	0	0	1	0	0
AAATAC	364	1597	6	104.945	195226834	149.195	137324104	9582	4.38736	3.46848	15.2175	11.6294	0.091305	0.0697765	0.176441	4.67687e-07	4.67687e-07	1	0	0	1	0	0
AAATACAACAGTGTTGT	7	30	17	104.945	195226834	149.195	137324104	510	4.28571	0.0667016	0.285864	0.218461	0.00485969	0.00371384	0.488335	2.48925e-08	2.48925e-08	1	0	0	1	0	0
AAATACAACAGTTGT	158	1061	15	104.945	195226834	149.195	137324104	15915	6.71519	1.50555	10.1101	7.72625	0.151651	0.115894	0.675142	7.76793e-07	7.76793e-07	1	0	0	1	1	0
AAATACAAT	31	164	9	104.945	195226834	149.195	137324104	1476	5.29032	0.295393	1.56272	1.19426	0.0140645	0.0107483	0.319132	7.20419e-08	7.20419e-08	1	0	0	1	0	0
AAATACAGCAGTTCTGC	42	211	17	104.945	195226834	149.195	137324104	3587	5.02381	0.40021	2.01058	1.53651	0.0341798	0.0261207	0.572437	1.75077e-07	1.75077e-07	1	0	0	1	1	0
AAATACATCCAAC	1302	11030	13	104.945	195226834	149.195	137324104	143390	8.47158	12.4065	105.103	80.3209	1.36634	1.04417	0.738165	6.9987e-06	6.9987e-06	1	0	0	1	1	0
AAATACATCCACC	2	8	13	104.945	195226834	149.195	137324104	104	4	0.0190576	0.0762304	0.0582563	0.000990995	0.000757332	0.348537	5.07612e-09	5.07612e-09	1	0	0	1	0	0
AAATACATCCAGC	15	67	13	104.945	195226834	149.195	137324104	871	4.46667	0.142932	0.63843	0.487897	0.00829959	0.00634266	0.3892	4.25125e-08	4.25125e-08	1	0	0	1	0	0
AAATACCCATCAGT	85	660	14	104.945	195226834	149.195	137324104	9240	7.76471	0.809948	6.28901	4.80615	0.0880461	0.0672861	0.728616	4.50994e-07	4.50994e-07	1	0	0	1	1	0
AAATACCGAAG	4	16	11	104.945	195226834	149.195	137324104	176	4	0.0381152	0.152461	0.116513	0.00167707	0.00128164	0.294916	8.59036e-09	8.59036e-09	1	0	0	1	0	0
AAATACCGGGG	2	12	11	104.945	195226834	149.195	137324104	132	6	0.0190576	0.114346	0.0873845	0.0012578	0.00096123	0.442374	6.44277e-09	6.44277e-09	1	0	0	1	0	0
AAATACCGGTC	7	32	11	104.945	195226834	149.195	137324104	352	4.57143	0.0667016	0.304922	0.233025	0.00335414	0.00256328	0.337047	1.71807e-08	1.71807e-08	1	0	0	1	0	0
AAATACGATCGC	6	24	12	104.945	195226834	149.195	137324104	288	4	0.0571728	0.228691	0.174769	0.0027443	0.00209723	0.321726	1.4057e-08	1.4057e-08	1	0	0	1	0	0
AAATACGCACAGATAGT	35	141	17	104.945	195226834	149.195	137324104	2397	4.02857	0.333508	1.34356	1.02677	0.0228405	0.0174551	0.459035	1.16995e-07	1.16995e-07	1	0	0	1	0	0
AAATACGCATC	6	26	11	104.945	195226834	149.195	137324104	286	4.33333	0.0571728	0.247749	0.189333	0.00272524	0.00208266	0.319492	1.39593e-08	1.39593e-08	1	0	0	1	0	0
AAATACGTATTCACACGTCC	630	2850	20	104.945	195226834	149.195	137324104	57000	4.52381	6.00315	27.1571	20.7538	0.543142	0.415076	0.606429	2.78211e-06	2.78211e-06	1	0	0	1	1	0
AAATACGTATTCACACGTCT	142	688	20	104.945	195226834	149.195	137324104	13760	4.84507	1.35309	6.55582	5.01005	0.131116	0.100201	0.649495	6.7161e-07	6.7161e-07	1	0	0	1	1	0
AAATACGTATTGACACGTCC	44	211	20	104.945	195226834	149.195	137324104	4220	4.79545	0.419267	2.01058	1.53651	0.0402115	0.0307302	0.642844	2.05973e-07	2.05973e-07	1	0	0	1	1	0
AAATACGTT	2	8	9	104.945	195226834	149.195	137324104	72	4	0.0190576	0.0762304	0.0582563	0.000686074	0.000524307	0.241295	3.51424e-09	3.51424e-09	1	0	0	1	0	0
AAATACT	7	28	7	104.945	195226834	149.195	137324104	196	4	0.0667016	0.266806	0.203897	0.00186765	0.00142728	0.187674	9.56654e-09	9.56654e-09	1	0	0	1	0	0
AAATACTC	17	83	8	104.945	195226834	149.195	137324104	664	4.88235	0.16199	0.790891	0.60441	0.00632712	0.00483528	0.261797	3.24091e-08	3.24091e-08	1	0	0	1	0	0
AAATACTTGTGGG	6	25	13	104.945	195226834	149.195	137324104	325	4.16667	0.0571728	0.23822	0.182051	0.00309686	0.00236666	0.363059	1.58629e-08	1.58629e-08	1	0	0	1	0	0
AAATAG	27	115	6	104.945	195226834	149.195	137324104	690	4.25926	0.257278	1.09581	0.837435	0.00657487	0.00502461	0.17129	3.36781e-08	3.36781e-08	1	0	0	1	0	0
AAATAGAAATCAG	4	16	13	104.945	195226834	149.195	137324104	208	4	0.0381152	0.152461	0.116513	0.00198199	0.00151466	0.348537	1.01522e-08	1.01522e-08	1	0	0	1	0	0
AAATAGAACG	50	304	10	104.945	195226834	149.195	137324104	3040	6.08	0.47644	2.89676	2.21374	0.0289676	0.0221374	0.40752	1.48379e-07	1.48379e-07	1	0	0	1	0	0
AAATAGAAGGC	22	112	11	104.945	195226834	149.195	137324104	1232	5.09091	0.209634	1.06723	0.815589	0.0117395	0.00897148	0.375348	6.01325e-08	6.01325e-08	1	0	0	1	0	0
AAATAGAAGGG	3	15	11	104.945	195226834	149.195	137324104	165	5	0.0285864	0.142932	0.109231	0.00157225	0.00120154	0.368645	8.05346e-09	8.05346e-09	1	0	0	1	0	0
AAATAGACAGTCC	40	326	13	104.945	195226834	149.195	137324104	4238	8.15	0.381152	3.10639	2.37395	0.0403831	0.0308613	0.710144	2.06852e-07	2.06852e-07	1	0	0	1	1	0
AAATAGACCTGACAGAC	23	93	17	104.945	195226834	149.195	137324104	1581	4.04348	0.219162	0.886179	0.67723	0.015065	0.0115129	0.460733	7.71668e-08	7.71668e-08	1	0	0	1	0	0
AAATAGACGGCAATGG	74	383	16	104.945	195226834	149.195	137324104	6128	5.17568	0.705131	3.64953	2.78902	0.0583925	0.0446244	0.555051	2.99101e-07	2.99101e-07	1	0	0	1	1	0
AAATAGACGT	3	12	10	104.945	195226834	149.195	137324104	120	4	0.0285864	0.114346	0.0873845	0.00114346	0.000873845	0.268105	5.85707e-09	5.85707e-09	1	0	0	1	0	0
AAATAGACTCAATGAC	10	46	16	104.945	195226834	149.195	137324104	736	4.6	0.095288	0.438325	0.334974	0.0070132	0.00535958	0.493314	3.59233e-08	3.59233e-08	1	0	0	1	0	0
AAATAGAGTAGC	28	131	12	104.945	195226834	149.195	137324104	1572	4.67857	0.266806	1.24827	0.953948	0.0149793	0.0114474	0.376305	7.67276e-08	7.67276e-08	1	0	0	1	0	0
AAATAGCAACTAT	24	122	13	104.945	195226834	149.195	137324104	1586	5.08333	0.228691	1.16251	0.888409	0.0151127	0.0115493	0.442932	7.74109e-08	7.74109e-08	1	0	0	1	0	0
AAATAGCACCAGAGG	27	120	15	104.945	195226834	149.195	137324104	1800	4.44444	0.257278	1.14346	0.873845	0.0171518	0.0131077	0.446842	8.7856e-08	8.7856e-08	1	0	0	1	0	0
AAATAGGCCAGG	4	16	12	104.945	195226834	149.195	137324104	192	4	0.0381152	0.152461	0.116513	0.00182953	0.00139815	0.321726	9.3713e-09	9.3713e-09	1	0	0	1	0	0
AAATAGGTGC	8	52	10	104.945	195226834	149.195	137324104	520	6.5	0.0762304	0.495498	0.378666	0.00495498	0.00378666	0.435671	2.53806e-08	2.53806e-08	1	0	0	1	0	0
AAATAGGTGGTT	8	32	12	104.945	195226834	149.195	137324104	384	4	0.0762304	0.304922	0.233025	0.00365906	0.0027963	0.321726	1.87426e-08	1.87426e-08	1	0	0	1	0	0
AAATAGGTT	2	8	9	104.945	195226834	149.195	137324104	72	4	0.0190576	0.0762304	0.0582563	0.000686074	0.000524307	0.241295	3.51424e-09	3.51424e-09	1	0	0	1	0	0
AAATAGT	34	174	7	104.945	195226834	149.195	137324104	1218	5.11765	0.323979	1.65801	1.26708	0.0116061	0.00886953	0.240112	5.94492e-08	5.94492e-08	1	0	0	1	0	0
AAATAGTAT	21	118	9	104.945	195226834	149.195	137324104	1062	5.61905	0.200105	1.1244	0.859281	0.0101196	0.00773353	0.338962	5.1835e-08	5.1835e-08	1	0	0	1	0	0
AAATAGTATTAC	36	187	12	104.945	195226834	149.195	137324104	2244	5.19444	0.343037	1.78189	1.36174	0.0213826	0.0163409	0.417798	1.09527e-07	1.09527e-07	1	0	0	1	0	0
AAATAGTCAGT	3	12	11	104.945	195226834	149.195	137324104	132	4	0.0285864	0.114346	0.0873845	0.0012578	0.00096123	0.294916	6.44277e-09	6.44277e-09	1	0	0	1	0	0
AAATAGTGGT	2	8	10	104.945	195226834	149.195	137324104	80	4	0.0190576	0.0762304	0.0582563	0.000762304	0.000582563	0.268105	3.90471e-09	3.90471e-09	1	0	0	1	0	0
AAATAT	317	1508	6	104.945	195226834	149.195	137324104	9048	4.7571	3.02063	14.3694	10.9813	0.0862166	0.0658879	0.191311	4.41623e-07	4.41623e-07	1	0	0	1	0	0
AAATATAAC	6	30	9	104.945	195226834	149.195	137324104	270	5	0.0571728	0.285864	0.218461	0.00257278	0.00196615	0.301619	1.31784e-08	1.31784e-08	1	0	0	1	0	0
AAATATAAT	52	217	9	104.945	195226834	149.195	137324104	1953	4.17308	0.495498	2.06775	1.5802	0.0186098	0.0142218	0.251736	9.53237e-08	9.53237e-08	1	0	0	1	0	0
AAATATAATAT	7	28	11	104.945	195226834	149.195	137324104	308	4	0.0667016	0.266806	0.203897	0.00293487	0.00224287	0.294916	1.50331e-08	1.50331e-08	1	0	0	1	0	0
AAATATAC	83	511	8	104.945	195226834	149.195	137324104	4088	6.15663	0.790891	4.86922	3.72112	0.0389537	0.029769	0.330125	1.99531e-07	1.99531e-07	1	0	0	1	0	0
AAATATACTATTCGCACGC	8	32	19	104.945	195226834	149.195	137324104	608	4	0.0762304	0.304922	0.233025	0.00579351	0.00442748	0.5094	2.96758e-08	2.96758e-08	1	0	0	1	1	0
AAATATAGT	24	156	9	104.945	195226834	149.195	137324104	1404	6.5	0.228691	1.48649	1.136	0.0133784	0.010224	0.392104	6.85277e-08	6.85277e-08	1	0	0	1	0	0
AAATATATAC	11	45	10	104.945	195226834	149.195	137324104	450	4.09091	0.104817	0.428796	0.327692	0.00428796	0.00327692	0.274199	2.1964e-08	2.1964e-08	1	0	0	1	0	0
AAATATATC	2	8	9	104.945	195226834	149.195	137324104	72	4	0.0190576	0.0762304	0.0582563	0.000686074	0.000524307	0.241295	3.51424e-09	3.51424e-09	1	0	0	1	0	0
AAATATATGC	40	240	10	104.945	195226834	149.195	137324104	2400	6	0.381152	2.28691	1.74769	0.0228691	0.0174769	0.402158	1.17141e-07	1.17141e-07	1	0	0	1	0	0
AAATATATT	14	56	9	104.945	195226834	149.195	137324104	504	4	0.133403	0.533613	0.407794	0.00480252	0.00367015	0.241295	2.45997e-08	2.45997e-08	1	0	0	1	0	0
AAATATC	8	32	7	104.945	195226834	149.195	137324104	224	4	0.0762304	0.304922	0.233025	0.00213445	0.00163118	0.187674	1.09332e-08	1.09332e-08	1	0	0	1	0	0
AAATATCCAACTGTTG	14	64	16	104.945	195226834	149.195	137324104	1024	4.57143	0.133403	0.609843	0.466051	0.00975749	0.00745681	0.49025	4.99803e-08	4.99803e-08	1	0	0	1	0	0
AAATATCCGCATTAGGACAATT	4	20	22	104.945	195226834	149.195	137324104	440	5	0.0381152	0.190576	0.145641	0.00419267	0.0032041	0.73729	2.14759e-08	2.14759e-08	1	0	0	1	1	0
AAATATCGCAGAGATG	103	425	16	104.945	195226834	149.195	137324104	6800	4.12621	0.981467	4.04974	3.09487	0.0647959	0.0495179	0.442504	3.319e-07	3.319e-07	1	0	0	1	0	0
AAATATCGGGT	12	56	11	104.945	195226834	149.195	137324104	616	4.66667	0.114346	0.533613	0.407794	0.00586974	0.00448574	0.344069	3.00663e-08	3.00663e-08	1	0	0	1	0	0
AAATATG	29	143	7	104.945	195226834	149.195	137324104	1001	4.93103	0.276335	1.36262	1.04133	0.00953833	0.00728932	0.231356	4.88577e-08	4.88577e-08	1	0	0	1	0	0
AAATATGACC	12	52	10	104.945	195226834	149.195	137324104	520	4.33333	0.114346	0.495498	0.378666	0.00495498	0.00378666	0.290448	2.53806e-08	2.53806e-08	1	0	0	1	0	0
AAATATT	18	88	7	104.945	195226834	149.195	137324104	616	4.88889	0.171518	0.838535	0.64082	0.00586974	0.00448574	0.229379	3.00663e-08	3.00663e-08	1	0	0	1	0	0
AAATATTAAGC	46	221	11	104.945	195226834	149.195	137324104	2431	4.80435	0.438325	2.10587	1.60933	0.0231645	0.0177026	0.35422	1.18654e-07	1.18654e-07	1	0	0	1	0	0
AAATATTAGAT	10	40	11	104.945	195226834	149.195	137324104	440	4	0.095288	0.381152	0.291282	0.00419267	0.0032041	0.294916	2.14759e-08	2.14759e-08	1	0	0	1	0	0
AAATATTCTCGAATATTCTC	6	26	20	104.945	195226834	149.195	137324104	520	4.33333	0.0571728	0.247749	0.189333	0.00495498	0.00378666	0.580895	2.53806e-08	2.53806e-08	1	0	0	1	1	0
AAATC	1369	7581	5	104.945	195226834	149.195	137324104	37905	5.53762	13.0449	72.2379	55.2052	0.361189	0.276026	0.185583	1.8501e-06	1.8501e-06	1	0	0	1	0	0
AAATCAAATCATTG	58	307	14	104.945	195226834	149.195	137324104	4298	5.2931	0.552671	2.92534	2.23559	0.0409548	0.0312982	0.496688	2.09781e-07	2.09781e-07	1	0	0	1	0	0
AAATCAAATG	159	1718	10	104.945	195226834	149.195	137324104	17180	10.805	1.51508	16.3705	12.5105	0.163705	0.125105	0.724222	8.38537e-07	8.38537e-07	1	0	0	1	1	0
AAATCAACGGT	14	70	11	104.945	195226834	149.195	137324104	770	5	0.133403	0.667016	0.509743	0.00733718	0.00560717	0.368645	3.75828e-08	3.75828e-08	1	0	0	1	0	0
AAATCAAGAAT	2	8	11	104.945	195226834	149.195	137324104	88	4	0.0190576	0.0762304	0.0582563	0.000838535	0.00064082	0.294916	4.29518e-09	4.29518e-09	1	0	0	1	0	0
AAATCAAGATGGCGCCGG	10	42	18	104.945	195226834	149.195	137324104	756	4.2	0.095288	0.40021	0.305846	0.00720377	0.00550522	0.506719	3.68995e-08	3.68995e-08	1	0	0	1	1	0
AAATCAATC	42	203	9	104.945	195226834	149.195	137324104	1827	4.83333	0.40021	1.93435	1.47825	0.0174091	0.0133043	0.291565	8.91738e-08	8.91738e-08	1	0	0	1	0	0
AAATCAATGG	2	8	10	104.945	195226834	149.195	137324104	80	4	0.0190576	0.0762304	0.0582563	0.000762304	0.000582563	0.268105	3.90471e-09	3.90471e-09	1	0	0	1	0	0
AAATCACAAG	2	8	10	104.945	195226834	149.195	137324104	80	4	0.0190576	0.0762304	0.0582563	0.000762304	0.000582563	0.268105	3.90471e-09	3.90471e-09	1	0	0	1	0	0
AAATCACAAGT	128	584	11	104.945	195226834	149.195	137324104	6424	4.5625	1.21969	5.56482	4.25271	0.061213	0.0467798	0.336389	3.13548e-07	3.13548e-07	1	0	0	1	0	0
AAATCACAAGTGTG	320	2341	14	104.945	195226834	149.195	137324104	32774	7.31562	3.04922	22.3069	17.0473	0.312297	0.238662	0.686476	1.59966e-06	1.59966e-06	1	0	0	1	1	0
AAATCACCAGC	103	504	11	104.945	195226834	149.195	137324104	5544	4.8932	0.981467	4.80252	3.67015	0.0528277	0.0403716	0.360771	2.70596e-07	2.70596e-07	1	0	0	1	0	0
AAATCAGAAT	7	28	10	104.945	195226834	149.195	137324104	280	4	0.0667016	0.266806	0.203897	0.00266806	0.00203897	0.268105	1.36665e-08	1.36665e-08	1	0	0	1	0	0
AAATCAGCGATGGC	35	150	14	104.945	195226834	149.195	137324104	2100	4.28571	0.333508	1.42932	1.09231	0.0200105	0.0152923	0.402158	1.02499e-07	1.02499e-07	1	0	0	1	0	0
AAATCAGGTCATTAAC	27	136	16	104.945	195226834	149.195	137324104	2176	5.03704	0.257278	1.29592	0.990358	0.0207347	0.0158457	0.540183	1.06208e-07	1.06208e-07	1	0	0	1	1	0
AAATCAT	38	152	7	104.945	195226834	149.195	137324104	1064	4	0.362094	1.44838	1.10687	0.0101386	0.00774809	0.187674	5.19326e-08	5.19326e-08	1	0	0	1	0	0
AAATCATCGGTGAC	256	1289	14	104.945	195226834	149.195	137324104	18046	5.03516	2.43937	12.2826	9.38655	0.171957	0.131412	0.472483	8.80805e-07	8.80805e-07	1	0	0	1	0	0
AAATCATG	11	55	8	104.945	195226834	149.195	137324104	440	5	0.104817	0.524084	0.400512	0.00419267	0.0032041	0.268105	2.14759e-08	2.14759e-08	1	0	0	1	0	0
AAATCATTAC	14	70	10	104.945	195226834	149.195	137324104	700	5	0.133403	0.667016	0.509743	0.00667016	0.00509743	0.335132	3.41662e-08	3.41662e-08	1	0	0	1	0	0
AAATCATTGAC	63	304	11	104.945	195226834	149.195	137324104	3344	4.8254	0.600315	2.89676	2.21374	0.0318643	0.0243512	0.355772	1.63217e-07	1.63217e-07	1	0	0	1	0	0
AAATCC	47	224	6	104.945	195226834	149.195	137324104	1344	4.76596	0.447854	2.13445	1.63118	0.0128067	0.00978707	0.191667	6.55991e-08	6.55991e-08	1	0	0	1	0	0
AAATCCCATT	82	333	10	104.945	195226834	149.195	137324104	3330	4.06098	0.781362	3.17309	2.42492	0.0317309	0.0242492	0.272192	1.62534e-07	1.62534e-07	1	0	0	1	0	0
AAATCCCCATCAGT	39	202	14	104.945	195226834	149.195	137324104	2828	5.17949	0.371623	1.92482	1.47097	0.0269475	0.0205936	0.486027	1.38032e-07	1.38032e-07	1	0	0	1	0	0
AAATCCCCCAGCAGCT	18	75	16	104.945	195226834	149.195	137324104	1200	4.16667	0.171518	0.71466	0.546153	0.0114346	0.00873845	0.446842	5.85707e-08	5.85707e-08	1	0	0	1	0	0
AAATCCCCCGCCAAC	8	32	15	104.945	195226834	149.195	137324104	480	4	0.0762304	0.304922	0.233025	0.00457383	0.00349538	0.402158	2.34283e-08	2.34283e-08	1	0	0	1	0	0
AAATCCCCCTCCAAC	25	100	15	104.945	195226834	149.195	137324104	1500	4	0.23822	0.95288	0.728204	0.0142932	0.0109231	0.402158	7.32133e-08	7.32133e-08	1	0	0	1	0	0
AAATCCCGACAACG	142	1015	14	104.945	195226834	149.195	137324104	14210	7.14789	1.35309	9.67173	7.39127	0.135404	0.103478	0.670736	6.93574e-07	6.93574e-07	1	0	0	1	1	0
AAATCCCGAGC	2	8	11	104.945	195226834	149.195	137324104	88	4	0.0190576	0.0762304	0.0582563	0.000838535	0.00064082	0.294916	4.29518e-09	4.29518e-09	1	0	0	1	0	0
AAATCCCTATCAGT	450	2526	14	104.945	195226834	149.195	137324104	35364	5.61333	4.28796	24.0698	18.3944	0.336977	0.257522	0.526738	1.72608e-06	1.72608e-06	1	0	0	1	1	0
AAATCCCTCTTCG	9	39	13	104.945	195226834	149.195	137324104	507	4.33333	0.0857592	0.371623	0.284	0.0048311	0.003692	0.377582	2.47461e-08	2.47461e-08	1	0	0	1	0	0
AAATCCCTGGTCGAT	42	173	15	104.945	195226834	149.195	137324104	2595	4.11905	0.40021	1.64848	1.25979	0.0247272	0.0188969	0.414127	1.26659e-07	1.26659e-07	1	0	0	1	0	0
AAATCCGAACACC	30	128	13	104.945	195226834	149.195	137324104	1664	4.26667	0.285864	1.21969	0.932101	0.0158559	0.0121173	0.371773	8.1218e-08	8.1218e-08	1	0	0	1	0	0
AAATCCGCCATGCCTC	72	305	16	104.945	195226834	149.195	137324104	4880	4.23611	0.686074	2.90628	2.22102	0.0465006	0.0355364	0.45429	2.38187e-07	2.38187e-07	1	0	0	1	0	0
AAATCCGGACGACC	34	212	14	104.945	195226834	149.195	137324104	2968	6.23529	0.323979	2.02011	1.54379	0.0282815	0.0216131	0.585101	1.44865e-07	1.44865e-07	1	0	0	1	1	0
AAATCCGGATGACCAT	9	36	16	104.945	195226834	149.195	137324104	576	4	0.0857592	0.343037	0.262154	0.00548859	0.00419446	0.428969	2.81139e-08	2.81139e-08	1	0	0	1	0	0
AAATCCGGATGGACG	27	109	15	104.945	195226834	149.195	137324104	1635	4.03704	0.257278	1.03864	0.793743	0.0155796	0.0119061	0.405882	7.98025e-08	7.98025e-08	1	0	0	1	0	0
AAATCCTTAAGG	40	170	12	104.945	195226834	149.195	137324104	2040	4.25	0.381152	1.6199	1.23795	0.0194388	0.0148554	0.341834	9.95701e-08	9.95701e-08	1	0	0	1	0	0
AAATCG	19	76	6	104.945	195226834	149.195	137324104	456	4	0.181047	0.724189	0.553435	0.00434513	0.00332061	0.160863	2.22568e-08	2.22568e-08	1	0	0	1	0	0
AAATCGAACACC	132	542	12	104.945	195226834	149.195	137324104	6504	4.10606	1.2578	5.16461	3.94687	0.0619753	0.0473624	0.330257	3.17453e-07	3.17453e-07	1	0	0	1	0	0
AAATCGAGGTAC	31	158	12	104.945	195226834	149.195	137324104	1896	5.09677	0.295393	1.50555	1.15056	0.0180666	0.0138068	0.409942	9.25416e-08	9.25416e-08	1	0	0	1	0	0
AAATCGATCACGTTC	44	196	15	104.945	195226834	149.195	137324104	2940	4.45455	0.419267	1.86765	1.42728	0.0280147	0.0214092	0.447858	1.43498e-07	1.43498e-07	1	0	0	1	0	0
AAATCGCATT	11	60	10	104.945	195226834	149.195	137324104	600	5.45455	0.104817	0.571728	0.436923	0.00571728	0.00436923	0.365598	2.92853e-08	2.92853e-08	1	0	0	1	0	0
AAATCGG	1	4	7	104.945	195226834	149.195	137324104	28	4	0.0095288	0.0381152	0.0291282	0.000266806	0.000203897	0.187674	1.36665e-09	1.36665e-09	1	0	0	1	0	0
AAATCGGGTC	8	44	10	104.945	195226834	149.195	137324104	440	5.5	0.0762304	0.419267	0.32041	0.00419267	0.0032041	0.368645	2.14759e-08	2.14759e-08	1	0	0	1	0	0
AAATCGGGTG	12	64	10	104.945	195226834	149.195	137324104	640	5.33333	0.114346	0.609843	0.466051	0.00609843	0.00466051	0.357474	3.12377e-08	3.12377e-08	1	0	0	1	0	0
AAATCGTAAGATTAC	26	182	15	104.945	195226834	149.195	137324104	2730	7	0.247749	1.73424	1.32533	0.0260136	0.01988	0.703777	1.33248e-07	1.33248e-07	1	0	0	1	1	0
AAATCGTAATATCAC	75	327	15	104.945	195226834	149.195	137324104	4905	4.36	0.71466	3.11592	2.38123	0.0467388	0.0357184	0.438352	2.39408e-07	2.39408e-07	1	0	0	1	0	0
AAATCGTCACT	14	61	11	104.945	195226834	149.195	137324104	671	4.35714	0.133403	0.581257	0.444205	0.00639383	0.00488625	0.321248	3.27508e-08	3.27508e-08	1	0	0	1	0	0
AAATCGTCATCAGTT	172	892	15	104.945	195226834	149.195	137324104	13380	5.18605	1.63895	8.49969	6.49558	0.127495	0.0974337	0.521403	6.53063e-07	6.53063e-07	1	0	0	1	1	0
AAATCGTCTTACG	429	2558	13	104.945	195226834	149.195	137324104	33254	5.9627	4.08786	24.3747	18.6275	0.316871	0.242157	0.519556	1.62309e-06	1.62309e-06	1	0	0	1	1	0
AAATCGTGCTGCGGTG	18	84	16	104.945	195226834	149.195	137324104	1344	4.66667	0.171518	0.800419	0.611692	0.0128067	0.00978707	0.500463	6.55991e-08	6.55991e-08	1	0	0	1	1	0
AAATCGTTCGTCACTG	21	90	16	104.945	195226834	149.195	137324104	1440	4.28571	0.200105	0.857592	0.655384	0.0137215	0.0104861	0.459609	7.02848e-08	7.02848e-08	1	0	0	1	0	0
AAATCT	128	523	6	104.945	195226834	149.195	137324104	3138	4.08594	1.21969	4.98356	3.80851	0.0299014	0.0228511	0.164319	1.53162e-07	1.53162e-07	1	0	0	1	0	0
AAATCTAATCT	51	354	11	104.945	195226834	149.195	137324104	3894	6.94118	0.485969	3.3732	2.57784	0.0371052	0.0283563	0.511766	1.90062e-07	1.90062e-07	1	0	0	1	1	0
AAATCTAGTTGTC	24	98	13	104.945	195226834	149.195	137324104	1274	4.08333	0.228691	0.933823	0.71364	0.0121397	0.00927732	0.355798	6.21825e-08	6.21825e-08	1	0	0	1	0	0
AAATCTC	3	12	7	104.945	195226834	149.195	137324104	84	4	0.0285864	0.114346	0.0873845	0.000800419	0.000611692	0.187674	4.09995e-09	4.09995e-09	1	0	0	1	0	0
AAATCTCAGT	18	78	10	104.945	195226834	149.195	137324104	780	4.33333	0.171518	0.743247	0.567999	0.00743247	0.00567999	0.290448	3.80709e-08	3.80709e-08	1	0	0	1	0	0
AAATCTCATATCTCC	29	145	15	104.945	195226834	149.195	137324104	2175	5	0.276335	1.38168	1.0559	0.0207251	0.0158384	0.502698	1.06159e-07	1.06159e-07	1	0	0	1	1	0
AAATCTCATTG	6	28	11	104.945	195226834	149.195	137324104	308	4.66667	0.0571728	0.266806	0.203897	0.00293487	0.00224287	0.344069	1.50331e-08	1.50331e-08	1	0	0	1	0	0
AAATCTCCATTT	56	255	12	104.945	195226834	149.195	137324104	3060	4.55357	0.533613	2.42984	1.85692	0.0291581	0.0222831	0.366251	1.49355e-07	1.49355e-07	1	0	0	1	0	0
AAATCTG	8	32	7	104.945	195226834	149.195	137324104	224	4	0.0762304	0.304922	0.233025	0.00213445	0.00163118	0.187674	1.09332e-08	1.09332e-08	1	0	0	1	0	0
AAATCTGATACCG	29	145	13	104.945	195226834	149.195	137324104	1885	5	0.276335	1.38168	1.0559	0.0179618	0.0137267	0.435671	9.20047e-08	9.20047e-08	1	0	0	1	0	0
AAATCTGCTCGATGT	122	489	15	104.945	195226834	149.195	137324104	7335	4.0082	1.16251	4.65958	3.56092	0.0698938	0.0534138	0.402982	3.58013e-07	3.58013e-07	1	0	0	1	0	0
AAATCTT	7	28	7	104.945	195226834	149.195	137324104	196	4	0.0667016	0.266806	0.203897	0.00186765	0.00142728	0.187674	9.56654e-09	9.56654e-09	1	0	0	1	0	0
AAATCTTAATT	4	20	11	104.945	195226834	149.195	137324104	220	5	0.0381152	0.190576	0.145641	0.00209634	0.00160205	0.368645	1.0738e-08	1.0738e-08	1	0	0	1	0	0
AAATCTTCAGG	2	8	11	104.945	195226834	149.195	137324104	88	4	0.0190576	0.0762304	0.0582563	0.000838535	0.00064082	0.294916	4.29518e-09	4.29518e-09	1	0	0	1	0	0
AAATG	159	834	5	104.945	195226834	149.195	137324104	4170	5.24528	1.51508	7.94702	6.07322	0.0397351	0.0303661	0.175786	2.03533e-07	2.03533e-07	1	0	0	1	0	0
AAATGAAATT	36	267	10	104.945	195226834	149.195	137324104	2670	7.41667	0.343037	2.54419	1.94431	0.0254419	0.0194431	0.497112	1.3032e-07	1.3032e-07	1	0	0	1	0	0
AAATGAAG	9	51	8	104.945	195226834	149.195	137324104	408	5.66667	0.0857592	0.485969	0.371384	0.00388775	0.00297107	0.303853	1.9914e-08	1.9914e-08	1	0	0	1	0	0
AAATGAAGAAGACTG	16	69	15	104.945	195226834	149.195	137324104	1035	4.3125	0.152461	0.657487	0.502461	0.00986231	0.00753691	0.433577	5.05172e-08	5.05172e-08	1	0	0	1	0	0
AAATGAAGACATG	201	899	13	104.945	195226834	149.195	137324104	11687	4.47264	1.91529	8.56639	6.54656	0.111363	0.0851052	0.38972	5.70429e-07	5.70429e-07	1	0	0	1	0	0
AAATGAAGTCATG	26	231	13	104.945	195226834	149.195	137324104	3003	8.88462	0.247749	2.20115	1.68215	0.028615	0.021868	0.774154	1.46573e-07	1.46573e-07	1	0	0	1	1	0
AAATGAAT	215	1280	8	104.945	195226834	149.195	137324104	10240	5.95349	2.04869	12.1969	9.32101	0.0975749	0.0745681	0.319232	4.99803e-07	4.99803e-07	1	0	0	1	0	0
AAATGAATG	729	9013	9	104.945	195226834	149.195	137324104	81117	12.3635	6.9465	85.8831	65.6331	0.772948	0.590697	0.745813	3.95923e-06	3.95923e-06	1	0	0	1	1	0
AAATGAATGAAC	14	79	12	104.945	195226834	149.195	137324104	948	5.64286	0.133403	0.752775	0.575281	0.0090333	0.00690338	0.453864	4.62708e-08	4.62708e-08	1	0	0	1	0	0
AAATGAATTG	226	1612	10	104.945	195226834	149.195	137324104	16120	7.13274	2.15351	15.3604	11.7387	0.153604	0.117387	0.478082	7.86799e-07	7.86799e-07	1	0	0	1	0	0
AAATGAC	4	20	7	104.945	195226834	149.195	137324104	140	5	0.0381152	0.190576	0.145641	0.00133403	0.00101949	0.234592	6.83324e-09	6.83324e-09	1	0	0	1	0	0
AAATGACACTTGTG	141	581	14	104.945	195226834	149.195	137324104	8134	4.12057	1.34356	5.53623	4.23087	0.0775073	0.0592321	0.386661	3.97011e-07	3.97011e-07	1	0	0	1	0	0
AAATGACAGGT	61	318	11	104.945	195226834	149.195	137324104	3498	5.21311	0.581257	3.03016	2.31569	0.0333318	0.0254726	0.384358	1.70733e-07	1.70733e-07	1	0	0	1	0	0
AAATGACGGGG	19	115	11	104.945	195226834	149.195	137324104	1265	6.05263	0.181047	1.09581	0.837435	0.0120539	0.00921178	0.446254	6.17432e-08	6.17432e-08	1	0	0	1	0	0
AAATGACGGGT	56	330	11	104.945	195226834	149.195	137324104	3630	5.89286	0.533613	3.1445	2.40307	0.0345896	0.0264338	0.434474	1.77176e-07	1.77176e-07	1	0	0	1	0	0
AAATGACGTCCGT	42	174	13	104.945	195226834	149.195	137324104	2262	4.14286	0.40021	1.65801	1.26708	0.0215542	0.016472	0.360985	1.10406e-07	1.10406e-07	1	0	0	1	0	0
AAATGACTACCAC	44	189	13	104.945	195226834	149.195	137324104	2457	4.29545	0.419267	1.80094	1.37631	0.0234123	0.017892	0.374281	1.19923e-07	1.19923e-07	1	0	0	1	0	0
AAATGACTC	17	89	9	104.945	195226834	149.195	137324104	801	5.23529	0.16199	0.848063	0.648102	0.00763257	0.00583292	0.315812	3.90959e-08	3.90959e-08	1	0	0	1	0	0
AAATGACTGACGGCAT	138	587	16	104.945	195226834	149.195	137324104	9392	4.25362	1.31497	5.59341	4.27456	0.0894945	0.0683929	0.456168	4.58413e-07	4.58413e-07	1	0	0	1	0	0
AAATGACTTACGTCTG	64	359	16	104.945	195226834	149.195	137324104	5744	5.60938	0.609843	3.42084	2.61425	0.0547334	0.0418281	0.601562	2.80358e-07	2.80358e-07	1	0	0	1	1	0
AAATGAGAACAC	252	1403	12	104.945	195226834	149.195	137324104	16836	5.56746	2.40126	13.3689	10.2167	0.160427	0.1226	0.4478	8.21746e-07	8.21746e-07	1	0	0	1	0	0
AAATGAGACAGTGATCGCCCCG	4	16	22	104.945	195226834	149.195	137324104	352	4	0.0381152	0.152461	0.116513	0.00335414	0.00256328	0.589832	1.71807e-08	1.71807e-08	1	0	0	1	1	0
AAATGAGATCAC	125	516	12	104.945	195226834	149.195	137324104	6192	4.128	1.1911	4.91686	3.75753	0.0590023	0.0450904	0.332022	3.02225e-07	3.02225e-07	1	0	0	1	0	0
AAATGAGCAG	25	180	10	104.945	195226834	149.195	137324104	1800	7.2	0.23822	1.71518	1.31077	0.0171518	0.0131077	0.48259	8.7856e-08	8.7856e-08	1	0	0	1	0	0
AAATGAGTGAAT	111	635	12	104.945	195226834	149.195	137324104	7620	5.72072	1.0577	6.05079	4.6241	0.0726095	0.0554892	0.460127	3.71924e-07	3.71924e-07	1	0	0	1	0	0
AAATGAT	73	312	7	104.945	195226834	149.195	137324104	2184	4.27397	0.695603	2.97299	2.272	0.0208109	0.015904	0.200528	1.06599e-07	1.06599e-07	1	0	0	1	0	0
AAATGATGGGGGT	28	126	13	104.945	195226834	149.195	137324104	1638	4.5	0.266806	1.20063	0.917537	0.0156082	0.011928	0.392104	7.99489e-08	7.99489e-08	1	0	0	1	0	0
AAATGATGGGT	1443	7874	11	104.945	195226834	149.195	137324104	86614	5.45669	13.7501	75.0298	57.3388	0.825328	0.630727	0.402316	4.22753e-06	4.22753e-06	1	0	0	1	0	0
AAATGATGGTGC	144	950	12	104.945	195226834	149.195	137324104	11400	6.59722	1.37215	9.05236	6.91794	0.108628	0.0830153	0.530625	5.56421e-07	5.56421e-07	1	0	0	1	1	0
AAATGATGTGT	12	50	11	104.945	195226834	149.195	137324104	550	4.16667	0.114346	0.47644	0.364102	0.00524084	0.00400512	0.307204	2.68449e-08	2.68449e-08	1	0	0	1	0	0
AAATGATTATGTC	61	288	13	104.945	195226834	149.195	137324104	3744	4.72131	0.581257	2.7443	2.09723	0.0356758	0.027264	0.411388	1.8274e-07	1.8274e-07	1	0	0	1	0	0
AAATGATTC	55	517	9	104.945	195226834	149.195	137324104	4653	9.4	0.524084	4.92639	3.76482	0.0443375	0.0338833	0.567043	2.27108e-07	2.27108e-07	1	0	0	1	1	0
AAATGC	20	120	6	104.945	195226834	149.195	137324104	720	6	0.190576	1.14346	0.873845	0.00686074	0.00524307	0.241295	3.51424e-08	3.51424e-08	1	0	0	1	0	0
AAATGCAAATGGC	19	82	13	104.945	195226834	149.195	137324104	1066	4.31579	0.181047	0.781362	0.597128	0.0101577	0.00776266	0.376053	5.20303e-08	5.20303e-08	1	0	0	1	0	0
AAATGCAAGC	114	580	10	104.945	195226834	149.195	137324104	5800	5.08772	1.08628	5.52671	4.22358	0.0552671	0.0422358	0.341011	2.83091e-07	2.83091e-07	1	0	0	1	0	0
AAATGCACC	36	195	9	104.945	195226834	149.195	137324104	1755	5.41667	0.343037	1.85812	1.42	0.016723	0.01278	0.326753	8.56596e-08	8.56596e-08	1	0	0	1	0	0
AAATGCCACCACC	12	60	13	104.945	195226834	149.195	137324104	780	5	0.114346	0.571728	0.436923	0.00743247	0.00567999	0.435671	3.80709e-08	3.80709e-08	1	0	0	1	0	0
AAATGCCATGC	4	16	11	104.945	195226834	149.195	137324104	176	4	0.0381152	0.152461	0.116513	0.00167707	0.00128164	0.294916	8.59036e-09	8.59036e-09	1	0	0	1	0	0
AAATGCCATTG	41	261	11	104.945	195226834	149.195	137324104	2871	6.36585	0.390681	2.48702	1.90061	0.0273572	0.0209067	0.469348	1.4013e-07	1.4013e-07	1	0	0	1	0	0
AAATGCCCGCACCGAC	37	152	16	104.945	195226834	149.195	137324104	2432	4.10811	0.352566	1.44838	1.10687	0.023174	0.0177099	0.440562	1.18703e-07	1.18703e-07	1	0	0	1	0	0
AAATGCGAACTCGCATCGC	39	156	19	104.945	195226834	149.195	137324104	2964	4	0.371623	1.48649	1.136	0.0282434	0.021584	0.5094	1.4467e-07	1.4467e-07	1	0	0	1	1	0
AAATGCGAATC	27	153	11	104.945	195226834	149.195	137324104	1683	5.66667	0.257278	1.45791	1.11415	0.016037	0.0122557	0.417798	8.21453e-08	8.21453e-08	1	0	0	1	0	0
AAATGCGAGGAAGCGCAGGG	21	87	20	104.945	195226834	149.195	137324104	1740	4.14286	0.200105	0.829006	0.633538	0.0165801	0.0126708	0.555361	8.49274e-08	8.49274e-08	1	0	0	1	1	0
AAATGCGATCGCACATGCG	57	260	19	104.945	195226834	149.195	137324104	4940	4.5614	0.543142	2.47749	1.89333	0.0470723	0.0359733	0.580895	2.41116e-07	2.41116e-07	1	0	0	1	1	0
AAATGCGATGC	53	289	11	104.945	195226834	149.195	137324104	3179	5.45283	0.505027	2.75382	2.10451	0.0302921	0.0231496	0.402032	1.55163e-07	1.55163e-07	1	0	0	1	0	0
AAATGCGGCG	9	38	10	104.945	195226834	149.195	137324104	380	4.22222	0.0857592	0.362094	0.276718	0.00362094	0.00276718	0.283	1.85474e-08	1.85474e-08	1	0	0	1	0	0
AAATGCTAAGC	14	110	11	104.945	195226834	149.195	137324104	1210	7.85714	0.133403	1.04817	0.801025	0.0115299	0.00881127	0.579299	5.90587e-08	5.90587e-08	1	0	0	1	1	0
AAATGCTCTTAAGTATACTT	19	98	20	104.945	195226834	149.195	137324104	1960	5.15789	0.181047	0.933823	0.71364	0.0186765	0.0142728	0.69143	9.56654e-08	9.56654e-08	1	0	0	1	1	0
AAATGCTGTAAGC	78	534	13	104.945	195226834	149.195	137324104	6942	6.84615	0.743247	5.08838	3.88861	0.0661489	0.0505519	0.596535	3.38831e-07	3.38831e-07	1	0	0	1	1	0
AAATGCTGTATGGT	39	170	14	104.945	195226834	149.195	137324104	2380	4.35897	0.371623	1.6199	1.23795	0.0226786	0.0173313	0.409033	1.16165e-07	1.16165e-07	1	0	0	1	0	0
AAATGCTGTCTC	38	169	12	104.945	195226834	149.195	137324104	2028	4.44737	0.362094	1.61037	1.23067	0.0193244	0.014768	0.357709	9.89844e-08	9.89844e-08	1	0	0	1	0	0
AAATGG	80	380	6	104.945	195226834	149.195	137324104	2280	4.75	0.762304	3.62094	2.76718	0.0217257	0.0166031	0.191025	1.11284e-07	1.11284e-07	1	0	0	1	0	0
AAATGGAATTT	14	67	11	104.945	195226834	149.195	137324104	737	4.78571	0.133403	0.63843	0.487897	0.00702273	0.00536687	0.352846	3.59721e-08	3.59721e-08	1	0	0	1	0	0
AAATGGACGCGTCG	31	128	14	104.945	195226834	149.195	137324104	1792	4.12903	0.295393	1.21969	0.932101	0.0170756	0.0130494	0.387456	8.74655e-08	8.74655e-08	1	0	0	1	0	0
AAATGGACGTACGGACGGAC	20	84	20	104.945	195226834	149.195	137324104	1680	4.2	0.190576	0.800419	0.611692	0.0160084	0.0122338	0.563021	8.19989e-08	8.19989e-08	1	0	0	1	1	0
AAATGGACTCAATGAC	43	283	16	104.945	195226834	149.195	137324104	4528	6.5814	0.409739	2.69665	2.06082	0.0431464	0.0329731	0.705803	2.21007e-07	2.21007e-07	1	0	0	1	1	0
AAATGGAGACTGATCT	88	385	16	104.945	195226834	149.195	137324104	6160	4.375	0.838535	3.66859	2.80359	0.0586974	0.0448574	0.469184	3.00663e-07	3.00663e-07	1	0	0	1	0	0
AAATGGATGGGT	201	1103	12	104.945	195226834	149.195	137324104	13236	5.48756	1.91529	10.5103	8.03209	0.126123	0.0963851	0.441374	6.46034e-07	6.46034e-07	1	0	0	1	0	0
AAATGGCAACGG	71	307	12	104.945	195226834	149.195	137324104	3684	4.32394	0.676545	2.92534	2.23559	0.0351041	0.026827	0.347782	1.79812e-07	1.79812e-07	1	0	0	1	0	0
AAATGGCACATTTGACTTC	63	268	19	104.945	195226834	149.195	137324104	5092	4.25397	0.600315	2.55372	1.95159	0.0485207	0.0370802	0.541743	2.48535e-07	2.48535e-07	1	0	0	1	1	0
AAATGGCAGGC	2	8	11	104.945	195226834	149.195	137324104	88	4	0.0190576	0.0762304	0.0582563	0.000838535	0.00064082	0.294916	4.29518e-09	4.29518e-09	1	0	0	1	0	0
AAATGGCAT	10	40	9	104.945	195226834	149.195	137324104	360	4	0.095288	0.381152	0.291282	0.00343037	0.00262154	0.241295	1.75712e-08	1.75712e-08	1	0	0	1	0	0
AAATGGCATGT	10	40	11	104.945	195226834	149.195	137324104	440	4	0.095288	0.381152	0.291282	0.00419267	0.0032041	0.294916	2.14759e-08	2.14759e-08	1	0	0	1	0	0
AAATGGCGGGT	18	87	11	104.945	195226834	149.195	137324104	957	4.83333	0.171518	0.829006	0.633538	0.00911906	0.00696891	0.356357	4.67101e-08	4.67101e-08	1	0	0	1	0	0
AAATGGCTGGCAT	147	601	13	104.945	195226834	149.195	137324104	7813	4.08844	1.40073	5.72681	4.37651	0.0744485	0.0568946	0.356243	3.81344e-07	3.81344e-07	1	0	0	1	0	0
AAATGGGAATTATCGCCCCGCC	4	16	22	104.945	195226834	149.195	137324104	352	4	0.0381152	0.152461	0.116513	0.00335414	0.00256328	0.589832	1.71807e-08	1.71807e-08	1	0	0	1	1	0
AAATGGGAG	20	84	9	104.945	195226834	149.195	137324104	756	4.2	0.190576	0.800419	0.611692	0.00720377	0.00550522	0.25336	3.68995e-08	3.68995e-08	1	0	0	1	0	0
AAATGGGCAGTCAGGGGAT	55	240	19	104.945	195226834	149.195	137324104	4560	4.36364	0.524084	2.28691	1.74769	0.0434513	0.0332061	0.555709	2.22568e-07	2.22568e-07	1	0	0	1	1	0
AAATGGGGTTGGT	160	692	13	104.945	195226834	149.195	137324104	8996	4.325	1.52461	6.59393	5.03917	0.0857211	0.0655093	0.376856	4.39085e-07	4.39085e-07	1	0	0	1	0	0
AAATGGT	2	8	7	104.945	195226834	149.195	137324104	56	4	0.0190576	0.0762304	0.0582563	0.000533613	0.000407794	0.187674	2.7333e-09	2.7333e-09	1	0	0	1	0	0
AAATGGTATGC	19	99	11	104.945	195226834	149.195	137324104	1089	5.21053	0.181047	0.943351	0.720922	0.0103769	0.00793014	0.384167	5.31529e-08	5.31529e-08	1	0	0	1	0	0
AAATGGTC	4	16	8	104.945	195226834	149.195	137324104	128	4	0.0381152	0.152461	0.116513	0.00121969	0.000932101	0.214484	6.24754e-09	6.24754e-09	1	0	0	1	0	0
AAATGGTCC	26	105	9	104.945	195226834	149.195	137324104	945	4.03846	0.247749	1.00052	0.764614	0.00900472	0.00688153	0.243615	4.61244e-08	4.61244e-08	1	0	0	1	0	0
AAATGGTCTAATCGAC	114	496	16	104.945	195226834	149.195	137324104	7936	4.35088	1.08628	4.72629	3.61189	0.0756206	0.0577903	0.466597	3.87347e-07	3.87347e-07	1	0	0	1	0	0
AAATGGTGC	7	41	9	104.945	195226834	149.195	137324104	369	5.85714	0.0667016	0.390681	0.298564	0.00351613	0.00268707	0.353325	1.80105e-08	1.80105e-08	1	0	0	1	0	0
AAATGGTGGACG	32	170	12	104.945	195226834	149.195	137324104	2040	5.3125	0.304922	1.6199	1.23795	0.0194388	0.0148554	0.427293	9.95701e-08	9.95701e-08	1	0	0	1	0	0
AAATGGTGGGGCCATGCGCGACGC	4	16	24	104.945	195226834	149.195	137324104	384	4	0.0381152	0.152461	0.116513	0.00365906	0.0027963	0.643453	1.87426e-08	1.87426e-08	1	0	0	1	1	0
AAATGGTGTAAT	136	729	12	104.945	195226834	149.195	137324104	8748	5.36029	1.29592	6.9465	5.30861	0.083358	0.0637033	0.431137	4.2698e-07	4.2698e-07	1	0	0	1	0	0
AAATGT	191	827	6	104.945	195226834	149.195	137324104	4962	4.32984	1.82	7.88032	6.02225	0.0472819	0.0361335	0.174128	2.4219e-07	2.4219e-07	1	0	0	1	0	0
AAATGTAATAC	53	284	11	104.945	195226834	149.195	137324104	3124	5.35849	0.505027	2.70618	2.0681	0.029768	0.0227491	0.395076	1.52479e-07	1.52479e-07	1	0	0	1	0	0
AAATGTAATGT	54	554	11	104.945	195226834	149.195	137324104	6094	10.2593	0.514555	5.27896	4.03425	0.0580685	0.0443768	0.756405	2.97441e-07	2.97441e-07	1	0	0	1	1	0
AAATGTACC	4	16	9	104.945	195226834	149.195	137324104	144	4	0.0381152	0.152461	0.116513	0.00137215	0.00104861	0.241295	7.02848e-09	7.02848e-09	1	0	0	1	0	0
AAATGTACGTG	3	18	11	104.945	195226834	149.195	137324104	198	6	0.0285864	0.171518	0.131077	0.0018867	0.00144184	0.442374	9.66416e-09	9.66416e-09	1	0	0	1	0	0
AAATGTATATG	5	34	11	104.945	195226834	149.195	137324104	374	6.8	0.047644	0.323979	0.247589	0.00356377	0.00272348	0.501357	1.82545e-08	1.82545e-08	1	0	0	1	1	0
AAATGTATG	106	893	9	104.945	195226834	149.195	137324104	8037	8.42453	1.01005	8.50922	6.50286	0.076583	0.0585258	0.508199	3.92277e-07	3.92277e-07	1	0	0	1	1	0
AAATGTC	54	236	7	104.945	195226834	149.195	137324104	1652	4.37037	0.514555	2.2488	1.71856	0.0157416	0.0120299	0.205051	8.06323e-08	8.06323e-08	1	0	0	1	0	0
AAATGTCAATCAAC	298	1248	14	104.945	195226834	149.195	137324104	17472	4.18792	2.83958	11.8919	9.08799	0.166487	0.127232	0.392981	8.52789e-07	8.52789e-07	1	0	0	1	0	0
AAATGTCACAT	50	437	11	104.945	195226834	149.195	137324104	4807	8.74	0.47644	4.16409	3.18225	0.045805	0.0350048	0.644391	2.34624e-07	2.34624e-07	1	0	0	1	1	0
AAATGTCACCTCCTACC	97	392	17	104.945	195226834	149.195	137324104	6664	4.04124	0.924294	3.73529	2.85456	0.0634999	0.0485275	0.460478	3.25262e-07	3.25262e-07	1	0	0	1	0	0
AAATGTCATACG	162	981	12	104.945	195226834	149.195	137324104	11772	6.05556	1.54367	9.34776	7.14368	0.112173	0.0857242	0.487058	5.74578e-07	5.74578e-07	1	0	0	1	0	0
AAATGTCATGTC	326	1856	12	104.945	195226834	149.195	137324104	22272	5.69325	3.10639	17.6855	13.5155	0.212225	0.162186	0.457917	1.08707e-06	1.08707e-06	1	0	0	1	0	0
AAATGTCATTG	183	1477	11	104.945	195226834	149.195	137324104	16247	8.07104	1.74377	14.074	10.7556	0.154814	0.118311	0.595069	7.92998e-07	7.92998e-07	1	0	0	1	1	0
AAATGTCCACGGACG	23	112	15	104.945	195226834	149.195	137324104	1680	4.86957	0.219162	1.06723	0.815589	0.0160084	0.0122338	0.489584	8.19989e-08	8.19989e-08	1	0	0	1	0	0
AAATGTCCAGTTGTCC	307	1804	16	104.945	195226834	149.195	137324104	28864	5.87622	2.92534	17.19	13.1368	0.275039	0.210189	0.630179	1.40882e-06	1.40882e-06	1	0	0	1	1	0
AAATGTG	53	245	7	104.945	195226834	149.195	137324104	1715	4.62264	0.505027	2.33456	1.7841	0.0163419	0.0124887	0.216887	8.37072e-08	8.37072e-08	1	0	0	1	0	0
AAATGTGAAGAGATCAC	104	490	17	104.945	195226834	149.195	137324104	8330	4.71154	0.990995	4.66911	3.5682	0.0793749	0.0606594	0.536855	4.06578e-07	4.06578e-07	1	0	0	1	1	0
AAATGTGAATCAC	745	5914	13	104.945	195226834	149.195	137324104	76882	7.93826	7.09896	56.3533	43.066	0.732593	0.559858	0.691694	3.75252e-06	3.75252e-06	1	0	0	1	1	0
AAATGTGACCCCCC	27	116	14	104.945	195226834	149.195	137324104	1624	4.2963	0.257278	1.10534	0.844717	0.0154748	0.011826	0.403151	7.92656e-08	7.92656e-08	1	0	0	1	0	0
AAATGTGACG	10	40	10	104.945	195226834	149.195	137324104	400	4	0.095288	0.381152	0.291282	0.00381152	0.00291282	0.268105	1.95236e-08	1.95236e-08	1	0	0	1	0	0
AAATGTGAGCT	19	88	11	104.945	195226834	149.195	137324104	968	4.63158	0.181047	0.838535	0.64082	0.00922388	0.00704902	0.341482	4.7247e-08	4.7247e-08	1	0	0	1	0	0
AAATGTGAGGCG	25	105	12	104.945	195226834	149.195	137324104	1260	4.2	0.23822	1.00052	0.764614	0.0120063	0.00917537	0.337813	6.14992e-08	6.14992e-08	1	0	0	1	0	0
AAATGTGATTCAC	166	1009	13	104.945	195226834	149.195	137324104	13117	6.07831	1.58178	9.61456	7.34758	0.124989	0.0955186	0.529629	6.40226e-07	6.40226e-07	1	0	0	1	1	0
AAATGTGCAGT	39	201	11	104.945	195226834	149.195	137324104	2211	5.15385	0.371623	1.91529	1.46369	0.0210682	0.0161006	0.379988	1.07916e-07	1.07916e-07	1	0	0	1	0	0
AAATGTGGAAGATGGGT	51	284	17	104.945	195226834	149.195	137324104	4828	5.56863	0.485969	2.70618	2.0681	0.0460051	0.0351577	0.634516	2.35649e-07	2.35649e-07	1	0	0	1	1	0
AAATGTGGGACATT	4	16	14	104.945	195226834	149.195	137324104	224	4	0.0381152	0.152461	0.116513	0.00213445	0.00163118	0.375348	1.09332e-08	1.09332e-08	1	0	0	1	0	0
AAATGTGGTCAC	41	204	12	104.945	195226834	149.195	137324104	2448	4.97561	0.390681	1.94388	1.48554	0.0233265	0.0178264	0.400196	1.19484e-07	1.19484e-07	1	0	0	1	0	0
AAATGTGGTCACATATGTGATCAC	4	20	24	104.945	195226834	149.195	137324104	480	5	0.0381152	0.190576	0.145641	0.00457383	0.00349538	0.804316	2.34283e-08	2.34283e-08	1	0	0	1	1	0
AAATGTGTAGG	28	139	11	104.945	195226834	149.195	137324104	1529	4.96429	0.266806	1.3245	1.0122	0.0145695	0.0111342	0.366012	7.46288e-08	7.46288e-08	1	0	0	1	0	0
AAATGTGTCCGTTACC	13	73	16	104.945	195226834	149.195	137324104	1168	5.61538	0.123874	0.695603	0.531589	0.0111296	0.00850543	0.602206	5.70088e-08	5.70088e-08	1	0	0	1	1	0
AAATGTGTGTG	15	82	11	104.945	195226834	149.195	137324104	902	5.46667	0.142932	0.781362	0.597128	0.00859498	0.0065684	0.403052	4.40256e-08	4.40256e-08	1	0	0	1	0	0
AAATGTT	36	151	7	104.945	195226834	149.195	137324104	1057	4.19444	0.343037	1.43885	1.09959	0.0100719	0.00769712	0.196797	5.1591e-08	5.1591e-08	1	0	0	1	0	0
AAATGTTAAC	53	589	10	104.945	195226834	149.195	137324104	5890	11.1132	0.505027	5.61246	4.28912	0.0561246	0.0428912	0.744878	2.87484e-07	2.87484e-07	1	0	0	1	1	0
AAATGTTAATCAAC	263	1132	14	104.945	195226834	149.195	137324104	15848	4.30418	2.50608	10.7866	8.24327	0.151012	0.115406	0.403891	7.73523e-07	7.73523e-07	1	0	0	1	0	0
AAATGTTACAGTCCTAAGACTGT	15	64	23	104.945	195226834	149.195	137324104	1472	4.26667	0.142932	0.609843	0.466051	0.0140264	0.0107192	0.657752	7.18467e-08	7.18467e-08	1	0	0	1	1	0
AAATGTTAGTCCAC	44	229	14	104.945	195226834	149.195	137324104	3206	5.20455	0.419267	2.1821	1.66759	0.0305493	0.0233462	0.488378	1.56481e-07	1.56481e-07	1	0	0	1	0	0
AAATGTTCAACAGTTGACC	193	911	19	104.945	195226834	149.195	137324104	17309	4.72021	1.83906	8.68074	6.63394	0.164934	0.126045	0.601119	8.44833e-07	8.44833e-07	1	0	0	1	1	0
AAATGTTCATGTAAC	20	90	15	104.945	195226834	149.195	137324104	1350	4.5	0.190576	0.857592	0.655384	0.0128639	0.00983076	0.452428	6.5892e-08	6.5892e-08	1	0	0	1	0	0
AAATGTTCGAATGCC	81	352	15	104.945	195226834	149.195	137324104	5280	4.34568	0.771833	3.35414	2.56328	0.0503121	0.0384492	0.436913	2.57711e-07	2.57711e-07	1	0	0	1	0	0
AAATGTTGCCCGGGG	25	105	15	104.945	195226834	149.195	137324104	1575	4.2	0.23822	1.00052	0.764614	0.0150079	0.0114692	0.422266	7.6874e-08	7.6874e-08	1	0	0	1	0	0
AAATGTTGGTAAGTGCGGT	37	153	19	104.945	195226834	149.195	137324104	2907	4.13514	0.352566	1.45791	1.11415	0.0277002	0.0211689	0.52661	1.41887e-07	1.41887e-07	1	0	0	1	1	0
AAATGTTGTATG	127	872	12	104.945	195226834	149.195	137324104	10464	6.86614	1.21016	8.30912	6.34994	0.0997094	0.0761993	0.552255	5.10736e-07	5.10736e-07	1	0	0	1	1	0
AAATT	1831	9745	5	104.945	195226834	149.195	137324104	48725	5.32223	17.4472	92.8582	70.9635	0.464291	0.354818	0.178365	2.37821e-06	2.37821e-06	1	0	0	1	0	0
AAATTAAATTT	30	204	11	104.945	195226834	149.195	137324104	2244	6.8	0.285864	1.94388	1.48554	0.0213826	0.0163409	0.501357	1.09527e-07	1.09527e-07	1	0	0	1	1	0
AAATTAACCACCT	420	1803	13	104.945	195226834	149.195	137324104	23439	4.29286	4.0021	17.1804	13.1295	0.223346	0.170684	0.374055	1.14403e-06	1.14403e-06	1	0	0	1	0	0
AAATTAACCGCCC	21	94	13	104.945	195226834	149.195	137324104	1222	4.47619	0.200105	0.895707	0.684512	0.0116442	0.00889866	0.39003	5.96444e-08	5.96444e-08	1	0	0	1	0	0
AAATTAAGGG	9	37	10	104.945	195226834	149.195	137324104	370	4.11111	0.0857592	0.352566	0.269436	0.00352566	0.00269436	0.275553	1.80593e-08	1.80593e-08	1	0	0	1	0	0
AAATTAAGGGTG	13	63	12	104.945	195226834	149.195	137324104	756	4.84615	0.123874	0.600315	0.458769	0.00720377	0.00550522	0.389784	3.68995e-08	3.68995e-08	1	0	0	1	0	0
AAATTAATACAAG	16	126	13	104.945	195226834	149.195	137324104	1638	7.875	0.152461	1.20063	0.917537	0.0156082	0.011928	0.686182	7.99489e-08	7.99489e-08	1	0	0	1	1	0
AAATTAATG	130	760	9	104.945	195226834	149.195	137324104	6840	5.84615	1.23874	7.24189	5.53435	0.065177	0.0498092	0.352662	3.33853e-07	3.33853e-07	1	0	0	1	0	0
AAATTAATTG	31	258	10	104.945	195226834	149.195	137324104	2580	8.32258	0.295393	2.45843	1.87877	0.0245843	0.0187877	0.557832	1.25927e-07	1.25927e-07	1	0	0	1	1	0
AAATTACGTCACATGACGTT	47	194	20	104.945	195226834	149.195	137324104	3880	4.12766	0.447854	1.84859	1.41272	0.0369718	0.0282543	0.553324	1.89378e-07	1.89378e-07	1	0	0	1	1	0
AAATTAGACAGTACG	25	124	15	104.945	195226834	149.195	137324104	1860	4.96	0.23822	1.18157	0.902973	0.0177236	0.0135446	0.498676	9.07845e-08	9.07845e-08	1	0	0	1	0	0
AAATTAGAT	4	24	9	104.945	195226834	149.195	137324104	216	6	0.0381152	0.228691	0.174769	0.00205822	0.00157292	0.361942	1.05427e-08	1.05427e-08	1	0	0	1	0	0
AAATTAGGGGT	6	24	11	104.945	195226834	149.195	137324104	264	4	0.0571728	0.228691	0.174769	0.0025156	0.00192246	0.294916	1.28855e-08	1.28855e-08	1	0	0	1	0	0
AAATTAT	38	261	7	104.945	195226834	149.195	137324104	1827	6.86842	0.362094	2.48702	1.90061	0.0174091	0.0133043	0.322256	8.91738e-08	8.91738e-08	1	0	0	1	0	0
AAATTATAACGG	2	10	12	104.945	195226834	149.195	137324104	120	5	0.0190576	0.095288	0.0728204	0.00114346	0.000873845	0.402158	5.85707e-09	5.85707e-09	1	0	0	1	0	0
AAATTATGGGT	28	113	11	104.945	195226834	149.195	137324104	1243	4.03571	0.266806	1.07675	0.822871	0.0118443	0.00905158	0.297549	6.06694e-08	6.06694e-08	1	0	0	1	0	0
AAATTC	195	910	6	104.945	195226834	149.195	137324104	5460	4.66667	1.85812	8.67121	6.62666	0.0520273	0.03976	0.187674	2.66496e-07	2.66496e-07	1	0	0	1	0	0
AAATTCAATC	4	20	10	104.945	195226834	149.195	137324104	200	5	0.0381152	0.190576	0.145641	0.00190576	0.00145641	0.335132	9.76178e-09	9.76178e-09	1	0	0	1	0	0
AAATTCACATGTGTGAATTGT	25	100	21	104.945	195226834	149.195	137324104	2100	4	0.23822	0.95288	0.728204	0.0200105	0.0152923	0.563021	1.02499e-07	1.02499e-07	1	0	0	1	1	0
AAATTCC	19	80	7	104.945	195226834	149.195	137324104	560	4.21053	0.181047	0.762304	0.582563	0.00533613	0.00407794	0.197551	2.7333e-08	2.7333e-08	1	0	0	1	0	0
AAATTCCAAGAATTATATAG	3	12	20	104.945	195226834	149.195	137324104	240	4	0.0285864	0.114346	0.0873845	0.00228691	0.00174769	0.536211	1.17141e-08	1.17141e-08	1	0	0	1	1	0
AAATTCCAGTC	13	52	11	104.945	195226834	149.195	137324104	572	4	0.123874	0.495498	0.378666	0.00545048	0.00416533	0.294916	2.79187e-08	2.79187e-08	1	0	0	1	0	0
AAATTCCATCAGCCC	66	356	15	104.945	195226834	149.195	137324104	5340	5.39394	0.628901	3.39225	2.59241	0.0508838	0.0388861	0.542304	2.60639e-07	2.60639e-07	1	0	0	1	1	0
AAATTCCGCATTGATGGTC	2	8	19	104.945	195226834	149.195	137324104	152	4	0.0190576	0.0762304	0.0582563	0.00144838	0.00110687	0.5094	7.41895e-09	7.41895e-09	1	0	0	1	1	0
AAATTCCGTT	4	16	10	104.945	195226834	149.195	137324104	160	4	0.0381152	0.152461	0.116513	0.00152461	0.00116513	0.268105	7.80942e-09	7.80942e-09	1	0	0	1	0	0
AAATTCG	6	24	7	104.945	195226834	149.195	137324104	168	4	0.0571728	0.228691	0.174769	0.00160084	0.00122338	0.187674	8.19989e-09	8.19989e-09	1	0	0	1	0	0
AAATTCGAATCG	272	1807	12	104.945	195226834	149.195	137324104	21684	6.64338	2.59183	17.2185	13.1587	0.206623	0.157904	0.534338	1.05837e-06	1.05837e-06	1	0	0	1	1	0
AAATTCGATG	17	68	10	104.945	195226834	149.195	137324104	680	4	0.16199	0.647959	0.495179	0.00647959	0.00495179	0.268105	3.319e-08	3.319e-08	1	0	0	1	0	0
AAATTCGATGT	16	87	11	104.945	195226834	149.195	137324104	957	5.4375	0.152461	0.829006	0.633538	0.00911906	0.00696891	0.400901	4.67101e-08	4.67101e-08	1	0	0	1	0	0
AAATTCGGGAAATTTCGTT	4	16	19	104.945	195226834	149.195	137324104	304	4	0.0381152	0.152461	0.116513	0.00289676	0.00221374	0.5094	1.48379e-08	1.48379e-08	1	0	0	1	1	0
AAATTCT	4	16	7	104.945	195226834	149.195	137324104	112	4	0.0381152	0.152461	0.116513	0.00106723	0.000815589	0.187674	5.46659e-09	5.46659e-09	1	0	0	1	0	0
AAATTCTAGAACTCGCACAC	42	196	20	104.945	195226834	149.195	137324104	3920	4.66667	0.40021	1.86765	1.42728	0.0373529	0.0285456	0.625579	1.91331e-07	1.91331e-07	1	0	0	1	1	0
AAATTCTATT	1	4	10	104.945	195226834	149.195	137324104	40	4	0.0095288	0.0381152	0.0291282	0.000381152	0.000291282	0.268105	1.95236e-09	1.95236e-09	1	0	0	1	0	0
AAATTCTTGG	9	36	10	104.945	195226834	149.195	137324104	360	4	0.0857592	0.343037	0.262154	0.00343037	0.00262154	0.268105	1.75712e-08	1.75712e-08	1	0	0	1	0	0
AAATTG	277	1230	6	104.945	195226834	149.195	137324104	7380	4.44043	2.63948	11.7204	8.95691	0.0703226	0.0537415	0.178576	3.6021e-07	3.6021e-07	1	0	0	1	0	0
AAATTGAACGGGGTG	138	562	15	104.945	195226834	149.195	137324104	8430	4.07246	1.31497	5.35519	4.09251	0.0803278	0.0613876	0.409444	4.11459e-07	4.11459e-07	1	0	0	1	0	0
AAATTGAATTG	27	127	11	104.945	195226834	149.195	137324104	1397	4.7037	0.257278	1.21016	0.924819	0.0133117	0.010173	0.346799	6.8186e-08	6.8186e-08	1	0	0	1	0	0
AAATTGAGG	20	99	9	104.945	195226834	149.195	137324104	891	4.95	0.190576	0.943351	0.720922	0.00849016	0.0064883	0.298602	4.34887e-08	4.34887e-08	1	0	0	1	0	0
AAATTGAGT	23	109	9	104.945	195226834	149.195	137324104	981	4.73913	0.219162	1.03864	0.793743	0.00934776	0.00714368	0.285882	4.78815e-08	4.78815e-08	1	0	0	1	0	0
AAATTGAGTAGGG	11	48	13	104.945	195226834	149.195	137324104	624	4.36364	0.104817	0.457383	0.349538	0.00594597	0.00454399	0.380222	3.04567e-08	3.04567e-08	1	0	0	1	0	0
AAATTGATAACT	21	85	12	104.945	195226834	149.195	137324104	1020	4.04762	0.200105	0.809948	0.618974	0.00971938	0.00742768	0.325557	4.97851e-08	4.97851e-08	1	0	0	1	0	0
AAATTGATTC	23	92	10	104.945	195226834	149.195	137324104	920	4	0.219162	0.87665	0.669948	0.0087665	0.00669948	0.268105	4.49042e-08	4.49042e-08	1	0	0	1	0	0
AAATTGC	11	48	7	104.945	195226834	149.195	137324104	336	4.36364	0.104817	0.457383	0.349538	0.00320168	0.00244677	0.204735	1.63998e-08	1.63998e-08	1	0	0	1	0	0
AAATTGCGACTGATCT	18	73	16	104.945	195226834	149.195	137324104	1168	4.05556	0.171518	0.695603	0.531589	0.0111296	0.00850543	0.434927	5.70088e-08	5.70088e-08	1	0	0	1	0	0
AAATTGG	37	167	7	104.945	195226834	149.195	137324104	1169	4.51351	0.352566	1.59131	1.2161	0.0111392	0.00851271	0.211767	5.70576e-08	5.70576e-08	1	0	0	1	0	0
AAATTGGCT	24	110	9	104.945	195226834	149.195	137324104	990	4.58333	0.228691	1.04817	0.801025	0.00943351	0.00720922	0.276484	4.83208e-08	4.83208e-08	1	0	0	1	0	0
AAATTGT	15	60	7	104.945	195226834	149.195	137324104	420	4	0.142932	0.571728	0.436923	0.0040021	0.00305846	0.187674	2.04997e-08	2.04997e-08	1	0	0	1	0	0
AAATTGTCAAGGAGAC	209	928	16	104.945	195226834	149.195	137324104	14848	4.44019	1.99152	8.84273	6.75774	0.141484	0.108124	0.476176	7.24714e-07	7.24714e-07	1	0	0	1	0	0
AAATTGTCGACAATTATC	2	8	18	104.945	195226834	149.195	137324104	144	4	0.0190576	0.0762304	0.0582563	0.00137215	0.00104861	0.48259	7.02848e-09	7.02848e-09	1	0	0	1	0	0
AAATTGTGAAATTTCACC	7	28	18	104.945	195226834	149.195	137324104	504	4	0.0667016	0.266806	0.203897	0.00480252	0.00367015	0.48259	2.45997e-08	2.45997e-08	1	0	0	1	0	0
AAATTGTGTTGGACAC	2	8	16	104.945	195226834	149.195	137324104	128	4	0.0190576	0.0762304	0.0582563	0.00121969	0.000932101	0.428969	6.24754e-09	6.24754e-09	1	0	0	1	0	0
AAATTT	220	882	6	104.945	195226834	149.195	137324104	5292	4.00909	2.09634	8.4044	6.42276	0.0504264	0.0385366	0.161229	2.58297e-07	2.58297e-07	1	0	0	1	0	0
AAATTTAACTTGCTACC	90	460	17	104.945	195226834	149.195	137324104	7820	5.11111	0.857592	4.38325	3.34974	0.0745152	0.0569456	0.582385	3.81685e-07	3.81685e-07	1	0	0	1	1	0
AAATTTAATGAAATTTCTTG	32	136	20	104.945	195226834	149.195	137324104	2720	4.25	0.304922	1.29592	0.990358	0.0259183	0.0198072	0.569724	1.3276e-07	1.3276e-07	1	0	0	1	1	0
AAATTTAGACT	2	8	11	104.945	195226834	149.195	137324104	88	4	0.0190576	0.0762304	0.0582563	0.000838535	0.00064082	0.294916	4.29518e-09	4.29518e-09	1	0	0	1	0	0
AAATTTC	11	44	7	104.945	195226834	149.195	137324104	308	4	0.104817	0.419267	0.32041	0.00293487	0.00224287	0.187674	1.50331e-08	1.50331e-08	1	0	0	1	0	0
AAATTTCAATG	4	16	11	104.945	195226834	149.195	137324104	176	4	0.0381152	0.152461	0.116513	0.00167707	0.00128164	0.294916	8.59036e-09	8.59036e-09	1	0	0	1	0	0
AAATTTCACG	75	328	10	104.945	195226834	149.195	137324104	3280	4.37333	0.71466	3.12545	2.38851	0.0312545	0.0238851	0.293129	1.60093e-07	1.60093e-07	1	0	0	1	0	0
AAC	1879	18529	3	104.945	195226834	149.195	137324104	55587	9.8611	17.9046	176.559	134.929	0.529678	0.404787	0.198286	2.71314e-06	2.71314e-06	1	0	0	0	0	0
AACAACAACAACGCCCAC	31	129	18	104.945	195226834	149.195	137324104	2322	4.16129	0.295393	1.22922	0.939384	0.0221259	0.0169089	0.502049	1.13334e-07	1.13334e-07	1	0	0	1	1	0
AACAACAACACGGCTC	27	109	16	104.945	195226834	149.195	137324104	1744	4.03704	0.257278	1.03864	0.793743	0.0166182	0.0126999	0.432941	8.51227e-08	8.51227e-08	1	0	0	1	0	0
AACAACAACAGTGCC	22	112	15	104.945	195226834	149.195	137324104	1680	5.09091	0.209634	1.06723	0.815589	0.0160084	0.0122338	0.511838	8.19989e-08	8.19989e-08	1	0	0	1	1	0
AACAACAACCACACCAGCACC	2	10	21	104.945	195226834	149.195	137324104	210	5	0.0190576	0.095288	0.0728204	0.00200105	0.00152923	0.703777	1.02499e-08	1.02499e-08	1	0	0	1	1	0
AACAACAACCACAGC	52	276	15	104.945	195226834	149.195	137324104	4140	5.30769	0.495498	2.62995	2.00984	0.0394492	0.0301477	0.533633	2.02069e-07	2.02069e-07	1	0	0	1	1	0
AACAACAACTGCTACTGC	3	12	18	104.945	195226834	149.195	137324104	216	4	0.0285864	0.114346	0.0873845	0.00205822	0.00157292	0.48259	1.05427e-08	1.05427e-08	1	0	0	1	0	0
AACAACACAACACACC	54	240	16	104.945	195226834	149.195	137324104	3840	4.44444	0.514555	2.28691	1.74769	0.0365906	0.027963	0.476632	1.87426e-07	1.87426e-07	1	0	0	1	0	0
AACAACACAATACACC	4	16	16	104.945	195226834	149.195	137324104	256	4	0.0381152	0.152461	0.116513	0.00243937	0.0018642	0.428969	1.24951e-08	1.24951e-08	1	0	0	1	0	0
AACAACACC	42	326	9	104.945	195226834	149.195	137324104	2934	7.7619	0.40021	3.10639	2.37395	0.0279575	0.0213655	0.468227	1.43205e-07	1.43205e-07	1	0	0	1	0	0
AACAACACCCGTTGAAT	40	205	17	104.945	195226834	149.195	137324104	3485	5.125	0.381152	1.9534	1.49282	0.0332079	0.0253779	0.583967	1.70099e-07	1.70099e-07	1	0	0	1	1	0
AACAACAGCAACAAT	25	131	15	104.945	195226834	149.195	137324104	1965	5.24	0.23822	1.24827	0.953948	0.0187241	0.0143092	0.526827	9.59094e-08	9.59094e-08	1	0	0	1	1	0
AACAACAGGTGTG	11	55	13	104.945	195226834	149.195	137324104	715	5	0.104817	0.524084	0.400512	0.00681309	0.00520666	0.435671	3.48983e-08	3.48983e-08	1	0	0	1	0	0
AACAACAGTG	29	155	10	104.945	195226834	149.195	137324104	1550	5.34483	0.276335	1.47696	1.12872	0.0147696	0.0112872	0.358244	7.56538e-08	7.56538e-08	1	0	0	1	0	0
AACAACAT	28	184	8	104.945	195226834	149.195	137324104	1472	6.57143	0.266806	1.7533	1.3399	0.0140264	0.0107192	0.352367	7.18467e-08	7.18467e-08	1	0	0	1	0	0
AACAACATACAC	90	438	12	104.945	195226834	149.195	137324104	5256	4.86667	0.857592	4.17362	3.18953	0.0500834	0.0382744	0.391434	2.56539e-07	2.56539e-07	1	0	0	1	0	0
AACAACATC	35	147	9	104.945	195226834	149.195	137324104	1323	4.2	0.333508	1.40073	1.07046	0.0126066	0.00963414	0.25336	6.45741e-08	6.45741e-08	1	0	0	1	0	0
AACAACATCAC	8	32	11	104.945	195226834	149.195	137324104	352	4	0.0762304	0.304922	0.233025	0.00335414	0.00256328	0.294916	1.71807e-08	1.71807e-08	1	0	0	1	0	0
AACAACATGTGTC	205	1303	13	104.945	195226834	149.195	137324104	16939	6.3561	1.9534	12.416	9.4885	0.161408	0.123351	0.553834	8.26774e-07	8.26774e-07	1	0	0	1	1	0
AACAACATT	23	96	9	104.945	195226834	149.195	137324104	864	4.17391	0.219162	0.914765	0.699076	0.00823289	0.00629168	0.251786	4.21709e-08	4.21709e-08	1	0	0	1	0	0
AACAACATTGAGT	77	443	13	104.945	195226834	149.195	137324104	5759	5.75325	0.733718	4.22126	3.22594	0.0548764	0.0419373	0.501305	2.8109e-07	2.8109e-07	1	0	0	1	1	0
AACAACC	25	189	7	104.945	195226834	149.195	137324104	1323	7.56	0.23822	1.80094	1.37631	0.0126066	0.00963414	0.354703	6.45741e-08	6.45741e-08	1	0	0	1	0	0
AACAACCAACTGGACT	344	2332	16	104.945	195226834	149.195	137324104	37312	6.77907	3.27791	22.2212	16.9817	0.355539	0.271708	0.727002	1.82116e-06	1.82116e-06	1	0	0	1	1	0
AACAACCATT	4	16	10	104.945	195226834	149.195	137324104	160	4	0.0381152	0.152461	0.116513	0.00152461	0.00116513	0.268105	7.80942e-09	7.80942e-09	1	0	0	1	0	0
AACAACCGACTGGACT	37	195	16	104.945	195226834	149.195	137324104	3120	5.27027	0.352566	1.85812	1.42	0.0297299	0.02272	0.565195	1.52284e-07	1.52284e-07	1	0	0	1	1	0
AACAACCTAATT	10	42	12	104.945	195226834	149.195	137324104	504	4.2	0.095288	0.40021	0.305846	0.00480252	0.00367015	0.337813	2.45997e-08	2.45997e-08	1	0	0	1	0	0
AACAACCTTCCTG	112	743	13	104.945	195226834	149.195	137324104	9659	6.63393	1.06723	7.0799	5.41056	0.0920387	0.0703373	0.578042	4.71445e-07	4.71445e-07	1	0	0	1	1	0
AACAACGCTACTT	64	392	13	104.945	195226834	149.195	137324104	5096	6.125	0.609843	3.73529	2.85456	0.0485588	0.0371093	0.533697	2.4873e-07	2.4873e-07	1	0	0	1	1	0
AACAACGGCTGCAC	38	180	14	104.945	195226834	149.195	137324104	2520	4.73684	0.362094	1.71518	1.31077	0.0240126	0.0183507	0.444491	1.22998e-07	1.22998e-07	1	0	0	1	0	0
AACAACGTCACCC	58	386	13	104.945	195226834	149.195	137324104	5018	6.65517	0.552671	3.67812	2.81087	0.0478155	0.0365413	0.579894	2.44923e-07	2.44923e-07	1	0	0	1	1	0
AACAACTAACACT	121	674	13	104.945	195226834	149.195	137324104	8762	5.57025	1.15299	6.42241	4.9081	0.0834914	0.0638053	0.485359	4.27663e-07	4.27663e-07	1	0	0	1	0	0
AACAACTAACTAACTG	28	165	16	104.945	195226834	149.195	137324104	2640	5.89286	0.266806	1.57225	1.20154	0.025156	0.0192246	0.631963	1.28855e-07	1.28855e-07	1	0	0	1	1	0
AACAACTACCAT	129	659	12	104.945	195226834	149.195	137324104	7908	5.10853	1.22922	6.27948	4.79887	0.0753538	0.0575864	0.410887	3.85981e-07	3.85981e-07	1	0	0	1	0	0
AACAACTACTACAACACC	13	52	18	104.945	195226834	149.195	137324104	936	4	0.123874	0.495498	0.378666	0.00891896	0.00681599	0.48259	4.56851e-08	4.56851e-08	1	0	0	1	0	0
AACAACTACTGACC	7	28	14	104.945	195226834	149.195	137324104	392	4	0.0667016	0.266806	0.203897	0.00373529	0.00285456	0.375348	1.91331e-08	1.91331e-08	1	0	0	1	0	0
AACAACTATCCAGTG	123	772	15	104.945	195226834	149.195	137324104	11580	6.27642	1.17204	7.35624	5.62174	0.110344	0.0843261	0.631029	5.65207e-07	5.65207e-07	1	0	0	1	1	0
AACAACTGAGTG	310	1963	12	104.945	195226834	149.195	137324104	23556	6.33226	2.95393	18.705	14.2946	0.22446	0.171536	0.509314	1.14974e-06	1.14974e-06	1	0	0	1	1	0
AACAACTGAGTT	112	891	12	104.945	195226834	149.195	137324104	10692	7.95536	1.06723	8.49016	6.4883	0.101882	0.0778596	0.639862	5.21865e-07	5.21865e-07	1	0	0	1	1	0
AACAACTGCTACTGC	935	5737	15	104.945	195226834	149.195	137324104	86055	6.13583	8.90943	54.6667	41.7771	0.820001	0.626656	0.616893	4.20025e-06	4.20025e-06	1	0	0	1	1	0
AACAACTGCTCCTGC	1	5	15	104.945	195226834	149.195	137324104	75	5	0.0095288	0.047644	0.0364102	0.00071466	0.000546153	0.502698	3.66067e-09	3.66067e-09	1	0	0	1	1	0
AACAACTGTAG	33	277	11	104.945	195226834	149.195	137324104	3047	8.39394	0.31445	2.63948	2.01713	0.0290343	0.0221884	0.618877	1.48721e-07	1.48721e-07	1	0	0	1	1	0
AACAACTGTTG	2	10	11	104.945	195226834	149.195	137324104	110	5	0.0190576	0.095288	0.0728204	0.00104817	0.000801025	0.368645	5.36898e-09	5.36898e-09	1	0	0	1	0	0
AACAAG	9	36	6	104.945	195226834	149.195	137324104	216	4	0.0857592	0.343037	0.262154	0.00205822	0.00157292	0.160863	1.05427e-08	1.05427e-08	1	0	0	1	0	0
AACAAGAACCCAGTCC	9	36	16	104.945	195226834	149.195	137324104	576	4	0.0857592	0.343037	0.262154	0.00548859	0.00419446	0.428969	2.81139e-08	2.81139e-08	1	0	0	1	0	0
AACAAGAACGAGAAG	23	101	15	104.945	195226834	149.195	137324104	1515	4.3913	0.219162	0.962409	0.735486	0.0144361	0.0110323	0.4415	7.39454e-08	7.39454e-08	1	0	0	1	0	0
AACAAGAC	51	207	8	104.945	195226834	149.195	137324104	1656	4.05882	0.485969	1.97246	1.50738	0.0157797	0.0120591	0.217639	8.08275e-08	8.08275e-08	1	0	0	1	0	0
AACAAGACAACAAGTC	51	214	16	104.945	195226834	149.195	137324104	3424	4.19608	0.485969	2.03916	1.55836	0.0326266	0.0249337	0.449997	1.67122e-07	1.67122e-07	1	0	0	1	0	0
AACAAGACAGACAGAC	106	510	16	104.945	195226834	149.195	137324104	8160	4.81132	1.01005	4.85969	3.71384	0.077755	0.0594215	0.515976	3.9828e-07	3.9828e-07	1	0	0	1	1	0
AACAAGAGAGACTT	129	754	14	104.945	195226834	149.195	137324104	10556	5.84496	1.22922	7.18472	5.49066	0.100586	0.0768692	0.548473	5.15227e-07	5.15227e-07	1	0	0	1	1	0
AACAAGAGGGG	76	446	11	104.945	195226834	149.195	137324104	4906	5.86842	0.724189	4.24985	3.24779	0.0467483	0.0357257	0.432673	2.39456e-07	2.39456e-07	1	0	0	1	0	0
AACAAGCAATAGCT	150	899	14	104.945	195226834	149.195	137324104	12586	5.99333	1.42932	8.56639	6.54656	0.11993	0.0916518	0.562396	6.14309e-07	6.14309e-07	1	0	0	1	1	0
AACAAGCACGAGTGCCCC	65	267	18	104.945	195226834	149.195	137324104	4806	4.10769	0.619372	2.54419	1.94431	0.0457954	0.0349975	0.495583	2.34575e-07	2.34575e-07	1	0	0	1	0	0
AACAAGCACTG	32	146	11	104.945	195226834	149.195	137324104	1606	4.5625	0.304922	1.39121	1.06318	0.0153033	0.011695	0.336389	7.83871e-08	7.83871e-08	1	0	0	1	0	0
AACAAGCAGTGTTGACTC	14	56	18	104.945	195226834	149.195	137324104	1008	4	0.133403	0.533613	0.407794	0.00960503	0.0073403	0.48259	4.91993e-08	4.91993e-08	1	0	0	1	0	0
AACAAGGCGGAATTCG	75	398	16	104.945	195226834	149.195	137324104	6368	5.30667	0.71466	3.79246	2.89825	0.0606794	0.046372	0.569098	3.10815e-07	3.10815e-07	1	0	0	1	1	0
AACAAGGTAGTAAGTC	34	151	16	104.945	195226834	149.195	137324104	2416	4.44118	0.323979	1.43885	1.09959	0.0230216	0.0175934	0.476281	1.17922e-07	1.17922e-07	1	0	0	1	0	0
AACAAGGTTGCACC	11	68	14	104.945	195226834	149.195	137324104	952	6.18182	0.104817	0.647959	0.495179	0.00907142	0.0069325	0.580083	4.64661e-08	4.64661e-08	1	0	0	1	1	0
AACAAGT	121	1901	7	104.945	195226834	149.195	137324104	13307	15.7107	1.15299	18.1143	13.8432	0.1268	0.0969021	0.737124	6.495e-07	6.495e-07	1	0	0	1	1	0
AACAAGTAATG	48	215	11	104.945	195226834	149.195	137324104	2365	4.47917	0.457383	2.04869	1.56564	0.0225356	0.017222	0.330244	1.15433e-07	1.15433e-07	1	0	0	1	0	0
AACAAGTGTTAATC	2	8	14	104.945	195226834	149.195	137324104	112	4	0.0190576	0.0762304	0.0582563	0.00106723	0.000815589	0.375348	5.46659e-09	5.46659e-09	1	0	0	1	0	0
AACAAGTGTTGT	65	295	12	104.945	195226834	149.195	137324104	3540	4.53846	0.619372	2.811	2.1482	0.033732	0.0257784	0.365036	1.72783e-07	1.72783e-07	1	0	0	1	0	0
AACAAGTTG	36	280	9	104.945	195226834	149.195	137324104	2520	7.77778	0.343037	2.66806	2.03897	0.0240126	0.0183507	0.469184	1.22998e-07	1.22998e-07	1	0	0	1	0	0
AACAAGTTGCTC	11	57	12	104.945	195226834	149.195	137324104	684	5.18182	0.104817	0.543142	0.415076	0.0065177	0.00498092	0.416782	3.33853e-08	3.33853e-08	1	0	0	1	0	0
AACAAGTTGTAC	23	119	12	104.945	195226834	149.195	137324104	1428	5.17391	0.219162	1.13393	0.866563	0.0136071	0.0103988	0.416146	6.96991e-08	6.96991e-08	1	0	0	1	0	0
AACAAT	102	493	6	104.945	195226834	149.195	137324104	2958	4.83333	0.971938	4.6977	3.59005	0.0281862	0.0215403	0.194376	1.44377e-07	1.44377e-07	1	0	0	1	0	0
AACAATAGAAGAAGACAT	17	75	18	104.945	195226834	149.195	137324104	1350	4.41176	0.16199	0.71466	0.546153	0.0128639	0.00983076	0.532268	6.5892e-08	6.5892e-08	1	0	0	1	1	0
AACAATAGTGTC	35	204	12	104.945	195226834	149.195	137324104	2448	5.82857	0.333508	1.94388	1.48554	0.0233265	0.0178264	0.468801	1.19484e-07	1.19484e-07	1	0	0	1	0	0
AACAATATCCCCTTC	40	174	15	104.945	195226834	149.195	137324104	2610	4.35	0.381152	1.65801	1.26708	0.0248702	0.0190061	0.437347	1.27391e-07	1.27391e-07	1	0	0	1	0	0
AACAATATGTGACAGTGG	31	136	18	104.945	195226834	149.195	137324104	2448	4.3871	0.295393	1.29592	0.990358	0.0233265	0.0178264	0.529292	1.19484e-07	1.19484e-07	1	0	0	1	1	0
AACAATATTG	13	52	10	104.945	195226834	149.195	137324104	520	4	0.123874	0.495498	0.378666	0.00495498	0.00378666	0.268105	2.53806e-08	2.53806e-08	1	0	0	1	0	0
AACAATATTGG	10	50	11	104.945	195226834	149.195	137324104	550	5	0.095288	0.47644	0.364102	0.00524084	0.00400512	0.368645	2.68449e-08	2.68449e-08	1	0	0	1	0	0
AACAATC	11	49	7	104.945	195226834	149.195	137324104	343	4.45455	0.104817	0.466911	0.35682	0.00326838	0.00249774	0.209	1.67414e-08	1.67414e-08	1	0	0	1	0	0
AACAATCAAT	4	16	10	104.945	195226834	149.195	137324104	160	4	0.0381152	0.152461	0.116513	0.00152461	0.00116513	0.268105	7.80942e-09	7.80942e-09	1	0	0	1	0	0
AACAATCCGG	4	16	10	104.945	195226834	149.195	137324104	160	4	0.0381152	0.152461	0.116513	0.00152461	0.00116513	0.268105	7.80942e-09	7.80942e-09	1	0	0	1	0	0
AACAATCGTCCTGCCAGCAGC	59	258	21	104.945	195226834	149.195	137324104	5418	4.37288	0.562199	2.45843	1.87877	0.0516271	0.0394541	0.615506	2.64446e-07	2.64446e-07	1	0	0	1	1	0
AACAATCTCGGTGGC	1	4	15	104.945	195226834	149.195	137324104	60	4	0.0095288	0.0381152	0.0291282	0.000571728	0.000436923	0.402158	2.92853e-09	2.92853e-09	1	0	0	1	0	0
AACAATG	16	64	7	104.945	195226834	149.195	137324104	448	4	0.152461	0.609843	0.466051	0.0042689	0.00326236	0.187674	2.18664e-08	2.18664e-08	1	0	0	1	0	0
AACAATGATGTGG	10	80	13	104.945	195226834	149.195	137324104	1040	8	0.095288	0.762304	0.582563	0.00990995	0.00757332	0.697074	5.07612e-08	5.07612e-08	1	0	0	1	1	0
AACAATGCTC	8	32	10	104.945	195226834	149.195	137324104	320	4	0.0762304	0.304922	0.233025	0.00304922	0.00233025	0.268105	1.56188e-08	1.56188e-08	1	0	0	1	0	0
AACAATGGCACCT	52	225	13	104.945	195226834	149.195	137324104	2925	4.32692	0.495498	2.14398	1.63846	0.0278717	0.0213	0.377023	1.42766e-07	1.42766e-07	1	0	0	1	0	0
AACAATGTC	35	181	9	104.945	195226834	149.195	137324104	1629	5.17143	0.333508	1.72471	1.31805	0.0155224	0.0118624	0.31196	7.95097e-08	7.95097e-08	1	0	0	1	0	0
AACAATGTTGACCTAC	65	272	16	104.945	195226834	149.195	137324104	4352	4.18462	0.619372	2.59183	1.98072	0.0414693	0.0316915	0.448767	2.12416e-07	2.12416e-07	1	0	0	1	0	0
AACAATGTTGATCTAC	22	103	16	104.945	195226834	149.195	137324104	1648	4.68182	0.209634	0.981467	0.75005	0.0157035	0.0120008	0.502088	8.0437e-08	8.0437e-08	1	0	0	1	1	0
AACAATGTTGCCG	19	134	13	104.945	195226834	149.195	137324104	1742	7.05263	0.181047	1.27686	0.975794	0.0165992	0.0126853	0.614526	8.50251e-08	8.50251e-08	1	0	0	1	1	0
AACAATT	47	219	7	104.945	195226834	149.195	137324104	1533	4.65957	0.447854	2.08681	1.59477	0.0146077	0.0111634	0.21862	7.4824e-08	7.4824e-08	1	0	0	1	0	0
AACAATTACAATGT	14	63	14	104.945	195226834	149.195	137324104	882	4.5	0.133403	0.600315	0.458769	0.0084044	0.00642276	0.422266	4.30494e-08	4.30494e-08	1	0	0	1	0	0
AACAATTATAC	17	82	11	104.945	195226834	149.195	137324104	902	4.82353	0.16199	0.781362	0.597128	0.00859498	0.0065684	0.355634	4.40256e-08	4.40256e-08	1	0	0	1	0	0
AACAATTATG	27	125	10	104.945	195226834	149.195	137324104	1250	4.62963	0.257278	1.1911	0.910255	0.011911	0.00910255	0.310307	6.10111e-08	6.10111e-08	1	0	0	1	0	0
AACAATTATT	20	170	10	104.945	195226834	149.195	137324104	1700	8.5	0.190576	1.6199	1.23795	0.016199	0.0123795	0.569724	8.29751e-08	8.29751e-08	1	0	0	1	1	0
AACAATTCACACATGTGAATT	52	260	21	104.945	195226834	149.195	137324104	5460	5	0.495498	2.47749	1.89333	0.0520273	0.03976	0.703777	2.66496e-07	2.66496e-07	1	0	0	1	1	0
AACAATTCGCCGGGC	4	16	15	104.945	195226834	149.195	137324104	240	4	0.0381152	0.152461	0.116513	0.00228691	0.00174769	0.402158	1.17141e-08	1.17141e-08	1	0	0	1	0	0
AACAC	70	386	5	104.945	195226834	149.195	137324104	1930	5.51429	0.667016	3.67812	2.81087	0.0183906	0.0140543	0.184801	9.42011e-08	9.42011e-08	1	0	0	1	0	0
AACACAACATC	1598	11769	11	104.945	195226834	149.195	137324104	129459	7.36483	15.227	112.144	85.7024	1.23359	0.942726	0.543002	6.31875e-06	6.31875e-06	1	0	0	1	1	0
AACACAACGTC	24	170	11	104.945	195226834	149.195	137324104	1870	7.08333	0.228691	1.6199	1.23795	0.0178189	0.0136174	0.522247	9.12726e-08	9.12726e-08	1	0	0	1	1	0
AACACAAGCACCTCAC	343	1799	16	104.945	195226834	149.195	137324104	28784	5.2449	3.26838	17.1423	13.1004	0.274277	0.209606	0.562474	1.40491e-06	1.40491e-06	1	0	0	1	1	0
AACACAATAACGCCG	52	234	15	104.945	195226834	149.195	137324104	3510	4.5	0.495498	2.22974	1.704	0.0334461	0.02556	0.452428	1.71319e-07	1.71319e-07	1	0	0	1	0	0
AACACAATATC	8	56	11	104.945	195226834	149.195	137324104	616	7	0.0762304	0.533613	0.407794	0.00586974	0.00448574	0.516103	3.00663e-08	3.00663e-08	1	0	0	1	1	0
AACACAATGTTGT	170	1230	13	104.945	195226834	149.195	137324104	15990	7.23529	1.6199	11.7204	8.95691	0.152366	0.11644	0.630442	7.80454e-07	7.80454e-07	1	0	0	1	1	0
AACACAATTGCTG	49	227	13	104.945	195226834	149.195	137324104	2951	4.63265	0.466911	2.16304	1.65302	0.0281195	0.0214893	0.403663	1.44035e-07	1.44035e-07	1	0	0	1	0	0
AACACACAATGTC	89	541	13	104.945	195226834	149.195	137324104	7033	6.07865	0.848063	5.15508	3.93959	0.0670161	0.0512146	0.529659	3.43273e-07	3.43273e-07	1	0	0	1	1	0
AACACACACTATCCAT	41	173	16	104.945	195226834	149.195	137324104	2768	4.21951	0.390681	1.64848	1.25979	0.0263757	0.0201567	0.45251	1.35103e-07	1.35103e-07	1	0	0	1	0	0
AACACACAGTGTTCCC	290	1484	16	104.945	195226834	149.195	137324104	23744	5.11724	2.76335	14.1407	10.8066	0.226252	0.172905	0.548784	1.15892e-06	1.15892e-06	1	0	0	1	1	0
AACACACCCCCAG	9	45	13	104.945	195226834	149.195	137324104	585	5	0.0857592	0.428796	0.327692	0.00557435	0.00426	0.435671	2.85532e-08	2.85532e-08	1	0	0	1	0	0
AACACACGGTGAATG	4	16	15	104.945	195226834	149.195	137324104	240	4	0.0381152	0.152461	0.116513	0.00228691	0.00174769	0.402158	1.17141e-08	1.17141e-08	1	0	0	1	0	0
AACACACGTATGCGTT	44	180	16	104.945	195226834	149.195	137324104	2880	4.09091	0.419267	1.71518	1.31077	0.027443	0.0209723	0.438718	1.4057e-07	1.4057e-07	1	0	0	1	0	0
AACACACTAAGCT	32	130	13	104.945	195226834	149.195	137324104	1690	4.0625	0.304922	1.23874	0.946666	0.0161037	0.0123067	0.353983	8.2487e-08	8.2487e-08	1	0	0	1	0	0
AACACACTGGGCGTTACT	114	464	18	104.945	195226834	149.195	137324104	8352	4.07018	1.08628	4.42136	3.37887	0.0795846	0.0608196	0.491056	4.07652e-07	4.07652e-07	1	0	0	1	0	0
AACACACTTAG	29	138	11	104.945	195226834	149.195	137324104	1518	4.75862	0.276335	1.31497	1.00492	0.0144647	0.0110541	0.350848	7.40919e-08	7.40919e-08	1	0	0	1	0	0
AACACACTTCACTC	212	1261	14	104.945	195226834	149.195	137324104	17654	5.94811	2.02011	12.0158	9.18266	0.168221	0.128557	0.558152	8.61672e-07	8.61672e-07	1	0	0	1	1	0
AACACACTTCGGCAC	106	478	15	104.945	195226834	149.195	137324104	7170	4.50943	1.01005	4.55477	3.48082	0.0683215	0.0522122	0.453376	3.4996e-07	3.4996e-07	1	0	0	1	0	0
AACACAGACG	14	119	10	104.945	195226834	149.195	137324104	1190	8.5	0.133403	1.13393	0.866563	0.0113393	0.00866563	0.569724	5.80826e-08	5.80826e-08	1	0	0	1	1	0
AACACAGCTGGTG	229	1546	13	104.945	195226834	149.195	137324104	20098	6.75109	2.1821	14.7315	11.258	0.19151	0.146354	0.588251	9.80961e-07	9.80961e-07	1	0	0	1	1	0
AACACAGCTGTCTTGACAGCT	38	152	21	104.945	195226834	149.195	137324104	3192	4	0.362094	1.44838	1.10687	0.0304159	0.0232443	0.563021	1.55798e-07	1.55798e-07	1	0	0	1	1	0
AACACAGTCCAACACG	35	163	16	104.945	195226834	149.195	137324104	2608	4.65714	0.333508	1.55319	1.18697	0.0248511	0.0189916	0.499442	1.27294e-07	1.27294e-07	1	0	0	1	0	0
AACACATAGAT	23	145	11	104.945	195226834	149.195	137324104	1595	6.30435	0.219162	1.38168	1.0559	0.0151984	0.0116149	0.464813	7.78502e-08	7.78502e-08	1	0	0	1	0	0
AACACATC	3	15	8	104.945	195226834	149.195	137324104	120	5	0.0285864	0.142932	0.109231	0.00114346	0.000873845	0.268105	5.85707e-09	5.85707e-09	1	0	0	1	0	0
AACACATTGACAGC	95	457	14	104.945	195226834	149.195	137324104	6398	4.81053	0.905236	4.35466	3.32789	0.0609653	0.0465905	0.451405	3.12279e-07	3.12279e-07	1	0	0	1	0	0
AACACC	46	184	6	104.945	195226834	149.195	137324104	1104	4	0.438325	1.7533	1.3399	0.0105198	0.00803938	0.160863	5.3885e-08	5.3885e-08	1	0	0	1	0	0
AACACCAACTGC	160	1162	12	104.945	195226834	149.195	137324104	13944	7.2625	1.52461	11.0725	8.46173	0.13287	0.101541	0.584135	6.80591e-07	6.80591e-07	1	0	0	1	1	0
AACACCACATCGC	58	402	13	104.945	195226834	149.195	137324104	5226	6.93103	0.552671	3.83058	2.92738	0.0497975	0.038056	0.603931	2.55075e-07	2.55075e-07	1	0	0	1	1	0
AACACCACGGTAGTTAC	16	76	17	104.945	195226834	149.195	137324104	1292	4.75	0.152461	0.724189	0.553435	0.0123112	0.0094084	0.541238	6.30611e-08	6.30611e-08	1	0	0	1	1	0
AACACCATCTATCACG	137	742	16	104.945	195226834	149.195	137324104	11872	5.41606	1.30545	7.07037	5.40328	0.113126	0.0864524	0.58083	5.79459e-07	5.79459e-07	1	0	0	1	1	0
AACACCCAC	1	4	9	104.945	195226834	149.195	137324104	36	4	0.0095288	0.0381152	0.0291282	0.000343037	0.000262154	0.241295	1.75712e-09	1.75712e-09	1	0	0	1	0	0
AACACCCACGTC	6	24	12	104.945	195226834	149.195	137324104	288	4	0.0571728	0.228691	0.174769	0.0027443	0.00209723	0.321726	1.4057e-08	1.4057e-08	1	0	0	1	0	0
AACACCCAGGGCGTTATT	52	210	18	104.945	195226834	149.195	137324104	3780	4.03846	0.495498	2.00105	1.52923	0.0360189	0.0275261	0.48723	1.84498e-07	1.84498e-07	1	0	0	1	0	0
AACACCCCGGTAATG	1	5	15	104.945	195226834	149.195	137324104	75	5	0.0095288	0.047644	0.0364102	0.00071466	0.000546153	0.502698	3.66067e-09	3.66067e-09	1	0	0	1	1	0
AACACCCCGTTAATG	144	703	15	104.945	195226834	149.195	137324104	10545	4.88194	1.37215	6.69875	5.11928	0.100481	0.0767891	0.490828	5.1469e-07	5.1469e-07	1	0	0	1	0	0
AACACCCGGTGGTT	22	126	14	104.945	195226834	149.195	137324104	1764	5.72727	0.209634	1.20063	0.917537	0.0168088	0.0128455	0.537429	8.60989e-08	8.60989e-08	1	0	0	1	1	0
AACACCCTTACATCCT	6	26	16	104.945	195226834	149.195	137324104	416	4.33333	0.0571728	0.247749	0.189333	0.00396398	0.00302933	0.464716	2.03045e-08	2.03045e-08	1	0	0	1	0	0
AACACCG	2	18	7	104.945	195226834	149.195	137324104	126	9	0.0190576	0.171518	0.131077	0.00120063	0.000917537	0.422266	6.14992e-09	6.14992e-09	1	0	0	1	0	0
AACACCGAAGGT	58	295	12	104.945	195226834	149.195	137324104	3540	5.08621	0.552671	2.811	2.1482	0.033732	0.0257784	0.409092	1.72783e-07	1.72783e-07	1	0	0	1	0	0
AACACCGAATACGG	24	109	14	104.945	195226834	149.195	137324104	1526	4.54167	0.228691	1.03864	0.793743	0.014541	0.0111124	0.426176	7.44823e-08	7.44823e-08	1	0	0	1	0	0
AACACCGAATCCG	167	941	13	104.945	195226834	149.195	137324104	12233	5.63473	1.59131	8.9666	6.8524	0.116566	0.0890812	0.490978	5.97079e-07	5.97079e-07	1	0	0	1	0	0
AACACCGACACC	13	58	12	104.945	195226834	149.195	137324104	696	4.46154	0.123874	0.552671	0.422358	0.00663205	0.0050683	0.358849	3.3971e-08	3.3971e-08	1	0	0	1	0	0
AACACCGCAACTACCC	73	343	16	104.945	195226834	149.195	137324104	5488	4.69863	0.695603	3.26838	2.49774	0.0522941	0.0399639	0.503891	2.67863e-07	2.67863e-07	1	0	0	1	1	0
AACACCGGACATAAT	41	191	15	104.945	195226834	149.195	137324104	2865	4.65854	0.390681	1.82	1.39087	0.0273	0.0208631	0.468367	1.39837e-07	1.39837e-07	1	0	0	1	0	0
AACACCGTAGGT	477	2263	12	104.945	195226834	149.195	137324104	27156	4.74423	4.54524	21.5637	16.4793	0.258764	0.197751	0.381587	1.32545e-06	1.32545e-06	1	0	0	1	0	0
AACACCGTCAGCCG	102	414	14	104.945	195226834	149.195	137324104	5796	4.05882	0.971938	3.94492	3.01477	0.0552289	0.0422067	0.380867	2.82896e-07	2.82896e-07	1	0	0	1	0	0
AACACCGTGGTCAATTC	91	394	17	104.945	195226834	149.195	137324104	6698	4.32967	0.867121	3.75435	2.86912	0.0638239	0.0487751	0.493343	3.26922e-07	3.26922e-07	1	0	0	1	0	0
AACACCTCACAGAT	45	223	14	104.945	195226834	149.195	137324104	3122	4.95556	0.428796	2.12492	1.6239	0.0297489	0.0227345	0.465014	1.52381e-07	1.52381e-07	1	0	0	1	0	0
AACACCTTCACCT	88	479	13	104.945	195226834	149.195	137324104	6227	5.44318	0.838535	4.5643	3.4881	0.0593359	0.0453453	0.474288	3.03933e-07	3.03933e-07	1	0	0	1	0	0
AACACG	18	74	6	104.945	195226834	149.195	137324104	444	4.11111	0.171518	0.705131	0.538871	0.00423079	0.00323323	0.165332	2.16711e-08	2.16711e-08	1	0	0	1	0	0
AACACGAACACGT	63	422	13	104.945	195226834	149.195	137324104	5486	6.69841	0.600315	4.02115	3.07302	0.052275	0.0399493	0.583661	2.67766e-07	2.67766e-07	1	0	0	1	1	0
AACACGAACGGTC	30	135	13	104.945	195226834	149.195	137324104	1755	4.5	0.285864	1.28639	0.983076	0.016723	0.01278	0.392104	8.56596e-08	8.56596e-08	1	0	0	1	0	0
AACACGAACTG	8	42	11	104.945	195226834	149.195	137324104	462	5.25	0.0762304	0.40021	0.305846	0.00440231	0.0033643	0.387077	2.25497e-08	2.25497e-08	1	0	0	1	0	0
AACACGAATCCAGTCC	61	312	16	104.945	195226834	149.195	137324104	4992	5.11475	0.581257	2.97299	2.272	0.0475678	0.036352	0.548517	2.43654e-07	2.43654e-07	1	0	0	1	1	0
AACACGCAATACTG	64	347	14	104.945	195226834	149.195	137324104	4858	5.42188	0.609843	3.30649	2.52687	0.0462909	0.0353762	0.508772	2.37114e-07	2.37114e-07	1	0	0	1	1	0
AACACGT	2	8	7	104.945	195226834	149.195	137324104	56	4	0.0190576	0.0762304	0.0582563	0.000533613	0.000407794	0.187674	2.7333e-09	2.7333e-09	1	0	0	1	0	0
AACACGTACAGTGGACGTGC	8	36	20	104.945	195226834	149.195	137324104	720	4.5	0.0762304	0.343037	0.262154	0.00686074	0.00524307	0.603237	3.51424e-08	3.51424e-08	1	0	0	1	1	0
AACACGTACGAATACATACT	76	349	20	104.945	195226834	149.195	137324104	6980	4.59211	0.724189	3.32555	2.54143	0.066511	0.0508287	0.615584	3.40686e-07	3.40686e-07	1	0	0	1	1	0
AACACGTCATGAGACGTTAC	22	93	20	104.945	195226834	149.195	137324104	1860	4.22727	0.209634	0.886179	0.67723	0.0177236	0.0135446	0.566677	9.07845e-08	9.07845e-08	1	0	0	1	1	0
AACACGTCCAATACGTAT	48	203	18	104.945	195226834	149.195	137324104	3654	4.22917	0.457383	1.93435	1.47825	0.0348182	0.0266086	0.510238	1.78348e-07	1.78348e-07	1	0	0	1	1	0
AACACGTCCGAATACGTACT	2	8	20	104.945	195226834	149.195	137324104	160	4	0.0190576	0.0762304	0.0582563	0.00152461	0.00116513	0.536211	7.80942e-09	7.80942e-09	1	0	0	1	1	0
AACACGTCTTGTG	79	420	13	104.945	195226834	149.195	137324104	5460	5.31646	0.752775	4.0021	3.05846	0.0520273	0.03976	0.463245	2.66496e-07	2.66496e-07	1	0	0	1	0	0
AACACT	14	56	6	104.945	195226834	149.195	137324104	336	4	0.133403	0.533613	0.407794	0.00320168	0.00244677	0.160863	1.63998e-08	1.63998e-08	1	0	0	1	0	0
AACACTAACT	23	110	10	104.945	195226834	149.195	137324104	1100	4.78261	0.219162	1.04817	0.801025	0.0104817	0.00801025	0.320561	5.36898e-08	5.36898e-08	1	0	0	1	0	0
AACACTAATCCACC	41	165	14	104.945	195226834	149.195	137324104	2310	4.02439	0.390681	1.57225	1.20154	0.0220115	0.0168215	0.377636	1.12749e-07	1.12749e-07	1	0	0	1	0	0
AACACTACTT	23	129	10	104.945	195226834	149.195	137324104	1290	5.6087	0.219162	1.22922	0.939384	0.0122922	0.00939384	0.37593	6.29635e-08	6.29635e-08	1	0	0	1	0	0
AACACTATG	100	820	9	104.945	195226834	149.195	137324104	7380	8.2	0.95288	7.81362	5.97128	0.0703226	0.0537415	0.494654	3.6021e-07	3.6021e-07	1	0	0	1	0	0
AACACTATTG	34	300	10	104.945	195226834	149.195	137324104	3000	8.82353	0.323979	2.85864	2.18461	0.0285864	0.0218461	0.591409	1.46427e-07	1.46427e-07	1	0	0	1	1	0
AACACTATTGCTG	128	620	13	104.945	195226834	149.195	137324104	8060	4.84375	1.21969	5.90786	4.51487	0.0768021	0.0586933	0.422057	3.934e-07	3.934e-07	1	0	0	1	0	0
AACACTC	2	8	7	104.945	195226834	149.195	137324104	56	4	0.0190576	0.0762304	0.0582563	0.000533613	0.000407794	0.187674	2.7333e-09	2.7333e-09	1	0	0	1	0	0
AACACTCCGTTCAGT	45	280	15	104.945	195226834	149.195	137324104	4200	6.22222	0.428796	2.66806	2.03897	0.040021	0.0305846	0.625579	2.04997e-07	2.04997e-07	1	0	0	1	1	0
AACACTCGGG	29	131	10	104.945	195226834	149.195	137324104	1310	4.51724	0.276335	1.24827	0.953948	0.0124827	0.00953948	0.302774	6.39396e-08	6.39396e-08	1	0	0	1	0	0
AACACTCGTCATATT	54	364	15	104.945	195226834	149.195	137324104	5460	6.74074	0.514555	3.46848	2.65066	0.0520273	0.03976	0.677711	2.66496e-07	2.66496e-07	1	0	0	1	1	0
AACACTCTAAGCATCCC	130	620	17	104.945	195226834	149.195	137324104	10540	4.76923	1.23874	5.90786	4.51487	0.100434	0.0767527	0.543429	5.14446e-07	5.14446e-07	1	0	0	1	1	0
AACACTCTATACC	99	589	13	104.945	195226834	149.195	137324104	7657	5.94949	0.943351	5.61246	4.28912	0.072962	0.0557586	0.518405	3.7373e-07	3.7373e-07	1	0	0	1	1	0
AACACTCTGGGAAGAGGGAG	41	168	20	104.945	195226834	149.195	137324104	3360	4.09756	0.390681	1.60084	1.22338	0.0320168	0.0244677	0.549289	1.63998e-07	1.63998e-07	1	0	0	1	1	0
AACACTCTTAG	20	121	11	104.945	195226834	149.195	137324104	1331	6.05	0.190576	1.15299	0.881127	0.0126828	0.0096924	0.44606	6.49646e-08	6.49646e-08	1	0	0	1	0	0
AACACTG	19	82	7	104.945	195226834	149.195	137324104	574	4.31579	0.181047	0.781362	0.597128	0.00546953	0.00417989	0.20249	2.80163e-08	2.80163e-08	1	0	0	1	0	0
AACACTGAGCACC	137	796	13	104.945	195226834	149.195	137324104	10348	5.81022	1.30545	7.58493	5.79651	0.098604	0.0753546	0.506269	5.05074e-07	5.05074e-07	1	0	0	1	1	0
AACACTGAGTGGTACT	135	852	16	104.945	195226834	149.195	137324104	13632	6.31111	1.28639	8.11854	6.2043	0.129897	0.0992688	0.676817	6.65363e-07	6.65363e-07	1	0	0	1	1	0
AACACTGATAT	46	266	11	104.945	195226834	149.195	137324104	2926	5.78261	0.438325	2.53466	1.93702	0.0278813	0.0213073	0.426346	1.42815e-07	1.42815e-07	1	0	0	1	0	0
AACACTGGGACAGAGGT	2	8	17	104.945	195226834	149.195	137324104	136	4	0.0190576	0.0762304	0.0582563	0.00129592	0.000990358	0.455779	6.63801e-09	6.63801e-09	1	0	0	1	0	0
AACACTGGGACAGAGTT	179	779	17	104.945	195226834	149.195	137324104	13243	4.35196	1.70566	7.42294	5.67271	0.12619	0.0964361	0.495883	6.46376e-07	6.46376e-07	1	0	0	1	0	0
AACACTGTAATATT	36	205	14	104.945	195226834	149.195	137324104	2870	5.69444	0.343037	1.9534	1.49282	0.0273477	0.0208995	0.534349	1.40081e-07	1.40081e-07	1	0	0	1	1	0
AACACTGTGTGCTGGG	19	81	16	104.945	195226834	149.195	137324104	1296	4.26316	0.181047	0.771833	0.589845	0.0123493	0.00943753	0.45719	6.32563e-08	6.32563e-08	1	0	0	1	0	0
AACACTGTGTGGTGCG	407	1661	16	104.945	195226834	149.195	137324104	26576	4.08108	3.87822	15.8273	12.0955	0.253237	0.193528	0.437664	1.29714e-06	1.29714e-06	1	0	0	1	0	0
AACACTGTGTGGTGGG	7081	31307	16	104.945	195226834	149.195	137324104	500912	4.42127	67.4735	298.318	227.979	4.77309	3.64766	0.474146	2.4449e-05	2.4449e-05	1	0	0	1	0	0
AACACTGTTGAT	28	129	12	104.945	195226834	149.195	137324104	1548	4.60714	0.266806	1.22922	0.939384	0.0147506	0.0112726	0.37056	7.55561e-08	7.55561e-08	1	0	0	1	0	0
AACACTTAGAC	21	109	11	104.945	195226834	149.195	137324104	1199	5.19048	0.200105	1.03864	0.793743	0.011425	0.00873117	0.382689	5.85218e-08	5.85218e-08	1	0	0	1	0	0
AACACTTATAC	73	352	11	104.945	195226834	149.195	137324104	3872	4.82192	0.695603	3.35414	2.56328	0.0368955	0.0281961	0.355515	1.88988e-07	1.88988e-07	1	0	0	1	0	0
AACACTTATG	11	49	10	104.945	195226834	149.195	137324104	490	4.45455	0.104817	0.466911	0.35682	0.00466911	0.0035682	0.298572	2.39163e-08	2.39163e-08	1	0	0	1	0	0
AACACTTCC	148	655	9	104.945	195226834	149.195	137324104	5895	4.42568	1.41026	6.24137	4.76974	0.0561723	0.0429276	0.266973	2.87728e-07	2.87728e-07	1	0	0	1	0	0
AACACTTCCGAACTGGCT	96	485	18	104.945	195226834	149.195	137324104	8730	5.05208	0.914765	4.62147	3.53179	0.0831864	0.0635722	0.609521	4.26101e-07	4.26101e-07	1	0	0	1	1	0
AACACTTCGT	121	493	10	104.945	195226834	149.195	137324104	4930	4.07438	1.15299	4.6977	3.59005	0.046977	0.0359005	0.273091	2.40628e-07	2.40628e-07	1	0	0	1	0	0
AACACTTCTAG	25	104	11	104.945	195226834	149.195	137324104	1144	4.16	0.23822	0.990995	0.757332	0.010901	0.00833066	0.306713	5.58374e-08	5.58374e-08	1	0	0	1	0	0
AACACTTCTAT	8	32	11	104.945	195226834	149.195	137324104	352	4	0.0762304	0.304922	0.233025	0.00335414	0.00256328	0.294916	1.71807e-08	1.71807e-08	1	0	0	1	0	0
AACACTTCTGTGT	62	390	13	104.945	195226834	149.195	137324104	5070	6.29032	0.590786	3.71623	2.84	0.048311	0.03692	0.548103	2.47461e-07	2.47461e-07	1	0	0	1	1	0
AACACTTGACC	67	304	11	104.945	195226834	149.195	137324104	3344	4.53731	0.63843	2.89676	2.21374	0.0318643	0.0243512	0.334532	1.63217e-07	1.63217e-07	1	0	0	1	0	0
AACACTTGCTAC	12	48	12	104.945	195226834	149.195	137324104	576	4	0.114346	0.457383	0.349538	0.00548859	0.00419446	0.321726	2.81139e-08	2.81139e-08	1	0	0	1	0	0
AACACTTGTAT	16	88	11	104.945	195226834	149.195	137324104	968	5.5	0.152461	0.838535	0.64082	0.00922388	0.00704902	0.405509	4.7247e-08	4.7247e-08	1	0	0	1	0	0
AACACTTGTGAATT	31	131	14	104.945	195226834	149.195	137324104	1834	4.22581	0.295393	1.24827	0.953948	0.0174758	0.0133553	0.396537	8.95155e-08	8.95155e-08	1	0	0	1	0	0
AACAG	36	190	5	104.945	195226834	149.195	137324104	950	5.27778	0.343037	1.81047	1.38359	0.00905236	0.00691794	0.176875	4.63684e-08	4.63684e-08	1	0	0	1	0	0
AACAGAACAGACG	159	1062	13	104.945	195226834	149.195	137324104	13806	6.67925	1.51508	10.1196	7.73353	0.131555	0.100536	0.581991	6.73855e-07	6.73855e-07	1	0	0	1	1	0
AACAGAAGAACGT	170	733	13	104.945	195226834	149.195	137324104	9529	4.31176	1.6199	6.98461	5.33774	0.0908	0.0693906	0.375702	4.651e-07	4.651e-07	1	0	0	1	0	0
AACAGAAGCATGGGT	260	1506	15	104.945	195226834	149.195	137324104	22590	5.79231	2.47749	14.3504	10.9668	0.215256	0.164501	0.582356	1.10259e-06	1.10259e-06	1	0	0	1	1	0
AACAGAATAGGTCGTC	109	584	16	104.945	195226834	149.195	137324104	9344	5.3578	1.03864	5.56482	4.25271	0.0890371	0.0680434	0.574582	4.5607e-07	4.5607e-07	1	0	0	1	1	0
AACAGAC	28	186	7	104.945	195226834	149.195	137324104	1302	6.64286	0.266806	1.77236	1.35446	0.0124065	0.00948122	0.311673	6.35492e-08	6.35492e-08	1	0	0	1	0	0
AACAGACAG	583	5083	9	104.945	195226834	149.195	137324104	45747	8.7187	5.55529	48.4349	37.0146	0.435914	0.333132	0.525944	2.23286e-06	2.23286e-06	1	0	0	1	1	0
AACAGACAGACAG	465	2628	13	104.945	195226834	149.195	137324104	34164	5.65161	4.43089	25.0417	19.1372	0.325542	0.248784	0.492449	1.66751e-06	1.66751e-06	1	0	0	1	0	0
AACAGACAGACCGACC	81	419	16	104.945	195226834	149.195	137324104	6704	5.17284	0.771833	3.99257	3.05118	0.0638811	0.0488188	0.554747	3.27215e-07	3.27215e-07	1	0	0	1	1	0
AACAGACAGACGGGCG	13	78	16	104.945	195226834	149.195	137324104	1248	6	0.123874	0.743247	0.567999	0.0118919	0.00908799	0.643453	6.09135e-08	6.09135e-08	1	0	0	1	1	0
AACAGACAGAGTGGCG	86	409	16	104.945	195226834	149.195	137324104	6544	4.75581	0.819477	3.89728	2.97836	0.0623565	0.0476537	0.510024	3.19405e-07	3.19405e-07	1	0	0	1	1	0
AACAGACAGCTCCT	120	601	14	104.945	195226834	149.195	137324104	8414	5.00833	1.14346	5.72681	4.37651	0.0801753	0.0612711	0.469966	4.10678e-07	4.10678e-07	1	0	0	1	0	0
AACAGACAGGCG	82	568	12	104.945	195226834	149.195	137324104	6816	6.92683	0.781362	5.41236	4.1362	0.0649483	0.0496344	0.557136	3.32681e-07	3.32681e-07	1	0	0	1	1	0
AACAGACCAGAT	41	360	12	104.945	195226834	149.195	137324104	4320	8.78049	0.390681	3.43037	2.62154	0.0411644	0.0314584	0.706229	2.10854e-07	2.10854e-07	1	0	0	1	1	0
AACAGACCCTGAC	187	1254	13	104.945	195226834	149.195	137324104	16302	6.70588	1.78189	11.9491	9.13168	0.155339	0.118712	0.584312	7.95682e-07	7.95682e-07	1	0	0	1	1	0
AACAGACCGACC	77	350	12	104.945	195226834	149.195	137324104	4200	4.54545	0.733718	3.33508	2.54871	0.040021	0.0305846	0.365598	2.04997e-07	2.04997e-07	1	0	0	1	0	0
AACAGACCTGATGGAT	27	113	16	104.945	195226834	149.195	137324104	1808	4.18519	0.257278	1.07675	0.822871	0.0172281	0.0131659	0.448828	8.82465e-08	8.82465e-08	1	0	0	1	0	0
AACAGACG	222	946	8	104.945	195226834	149.195	137324104	7568	4.26126	2.11539	9.01425	6.88881	0.072114	0.0551105	0.228493	3.69386e-07	3.69386e-07	1	0	0	1	0	0
AACAGACGAATG	97	487	12	104.945	195226834	149.195	137324104	5844	5.02062	0.924294	4.64053	3.54635	0.0556863	0.0425563	0.403817	2.85239e-07	2.85239e-07	1	0	0	1	0	0
AACAGACGACGGACG	210	1065	15	104.945	195226834	149.195	137324104	15975	5.07143	2.00105	10.1482	7.75538	0.152223	0.116331	0.509879	7.79722e-07	7.79722e-07	1	0	0	1	1	0
AACAGACGACGGTTGGACT	35	144	19	104.945	195226834	149.195	137324104	2736	4.11429	0.333508	1.37215	1.04861	0.0260708	0.0199237	0.523955	1.33541e-07	1.33541e-07	1	0	0	1	1	0
AACAGACGACGTACG	4	16	15	104.945	195226834	149.195	137324104	240	4	0.0381152	0.152461	0.116513	0.00228691	0.00174769	0.402158	1.17141e-08	1.17141e-08	1	0	0	1	0	0
AACAGACGGAAG	20	100	12	104.945	195226834	149.195	137324104	1200	5	0.190576	0.95288	0.728204	0.0114346	0.00873845	0.402158	5.85707e-08	5.85707e-08	1	0	0	1	0	0
AACAGACGGAC	78	359	11	104.945	195226834	149.195	137324104	3949	4.60256	0.743247	3.42084	2.61425	0.0376292	0.0287568	0.339342	1.92746e-07	1.92746e-07	1	0	0	1	0	0
AACAGACGGACAGAC	109	519	15	104.945	195226834	149.195	137324104	7785	4.76147	1.03864	4.94545	3.77938	0.0741817	0.0566907	0.478716	3.79977e-07	3.79977e-07	1	0	0	1	0	0
AACAGACGGACCGACG	94	384	16	104.945	195226834	149.195	137324104	6144	4.08511	0.895707	3.65906	2.7963	0.058545	0.0447409	0.438096	2.99882e-07	2.99882e-07	1	0	0	1	0	0
AACAGACGGATAGACG	87	403	16	104.945	195226834	149.195	137324104	6448	4.63218	0.829006	3.84011	2.93466	0.0614417	0.0469546	0.496765	3.1472e-07	3.1472e-07	1	0	0	1	0	0
AACAGACGGCC	105	755	11	104.945	195226834	149.195	137324104	8305	7.19048	1.00052	7.19425	5.49794	0.0791367	0.0604774	0.530147	4.05358e-07	4.05358e-07	1	0	0	1	1	0
AACAGAGAGAGAT	6	24	13	104.945	195226834	149.195	137324104	312	4	0.0571728	0.228691	0.174769	0.00297299	0.002272	0.348537	1.52284e-08	1.52284e-08	1	0	0	1	0	0
AACAGAGATC	30	129	10	104.945	195226834	149.195	137324104	1290	4.3	0.285864	1.22922	0.939384	0.0122922	0.00939384	0.288213	6.29635e-08	6.29635e-08	1	0	0	1	0	0
AACAGAGGGACG	26	118	12	104.945	195226834	149.195	137324104	1416	4.53846	0.247749	1.1244	0.859281	0.0134928	0.0103114	0.365036	6.91134e-08	6.91134e-08	1	0	0	1	0	0
AACAGAGGTAGCACAG	29	121	16	104.945	195226834	149.195	137324104	1936	4.17241	0.276335	1.15299	0.881127	0.0184478	0.014098	0.447459	9.4494e-08	9.4494e-08	1	0	0	1	0	0
AACAGATACTT	2	12	11	104.945	195226834	149.195	137324104	132	6	0.0190576	0.114346	0.0873845	0.0012578	0.00096123	0.442374	6.44277e-09	6.44277e-09	1	0	0	1	0	0
AACAGATCACAGTGTG	265	1738	16	104.945	195226834	149.195	137324104	27808	6.55849	2.52513	16.5611	12.6562	0.264977	0.202499	0.703347	1.35728e-06	1.35728e-06	1	0	0	1	1	0
AACAGATGATG	8	66	11	104.945	195226834	149.195	137324104	726	8.25	0.0762304	0.628901	0.480615	0.00691791	0.00528676	0.608264	3.54352e-08	3.54352e-08	1	0	0	1	1	0
AACAGATGGCAC	43	189	12	104.945	195226834	149.195	137324104	2268	4.39535	0.409739	1.80094	1.37631	0.0216113	0.0165157	0.353525	1.10699e-07	1.10699e-07	1	0	0	1	0	0
AACAGATGGTATC	148	1117	13	104.945	195226834	149.195	137324104	14521	7.5473	1.41026	10.6437	8.13404	0.138368	0.105743	0.657628	7.08754e-07	7.08754e-07	1	0	0	1	1	0
AACAGC	34	188	6	104.945	195226834	149.195	137324104	1128	5.52941	0.323979	1.79141	1.36902	0.0107485	0.00821414	0.22237	5.50564e-08	5.50564e-08	1	0	0	1	0	0
AACAGCAACATC	33	135	12	104.945	195226834	149.195	137324104	1620	4.09091	0.31445	1.28639	0.983076	0.0154367	0.0117969	0.329038	7.90704e-08	7.90704e-08	1	0	0	1	0	0
AACAGCAATG	10	40	10	104.945	195226834	149.195	137324104	400	4	0.095288	0.381152	0.291282	0.00381152	0.00291282	0.268105	1.95236e-08	1.95236e-08	1	0	0	1	0	0
AACAGCAGAGTAG	134	822	13	104.945	195226834	149.195	137324104	10686	6.13433	1.27686	7.83268	5.98584	0.101825	0.0778159	0.53451	5.21572e-07	5.21572e-07	1	0	0	1	1	0
AACAGCAGTTGGC	14	62	13	104.945	195226834	149.195	137324104	806	4.42857	0.133403	0.590786	0.451487	0.00768021	0.00586933	0.38588	3.934e-08	3.934e-08	1	0	0	1	0	0
AACAGCATCATCT	48	270	13	104.945	195226834	149.195	137324104	3510	5.625	0.457383	2.57278	1.96615	0.0334461	0.02556	0.49013	1.71319e-07	1.71319e-07	1	0	0	1	0	0
AACAGCATGCACCGC	16	66	15	104.945	195226834	149.195	137324104	990	4.125	0.152461	0.628901	0.480615	0.00943351	0.00720922	0.414726	4.83208e-08	4.83208e-08	1	0	0	1	0	0
AACAGCCACTGGGAACCACTGGC	22	91	23	104.945	195226834	149.195	137324104	2093	4.13636	0.209634	0.867121	0.662666	0.0199438	0.0152413	0.637664	1.02157e-07	1.02157e-07	1	0	0	1	1	0
AACAGCCAGTCTC	299	2095	13	104.945	195226834	149.195	137324104	27235	7.00669	2.84911	19.9628	15.2559	0.259517	0.198326	0.610523	1.32931e-06	1.32931e-06	1	0	0	1	1	0
AACAGCCATGCAC	330	1954	13	104.945	195226834	149.195	137324104	25402	5.92121	3.1445	18.6193	14.2291	0.242051	0.184978	0.51594	1.23984e-06	1.23984e-06	1	0	0	1	1	0
AACAGCGGCTTC	97	582	12	104.945	195226834	149.195	137324104	6984	6	0.924294	5.54576	4.23815	0.0665492	0.0508578	0.48259	3.40881e-07	3.40881e-07	1	0	0	1	0	0
AACAGCTAACT	14	56	11	104.945	195226834	149.195	137324104	616	4	0.133403	0.533613	0.407794	0.00586974	0.00448574	0.294916	3.00663e-08	3.00663e-08	1	0	0	1	0	0
AACAGCTAGTCGTT	7	28	14	104.945	195226834	149.195	137324104	392	4	0.0667016	0.266806	0.203897	0.00373529	0.00285456	0.375348	1.91331e-08	1.91331e-08	1	0	0	1	0	0
AACAGCTATTGAGTGACG	81	419	18	104.945	195226834	149.195	137324104	7542	5.17284	0.771833	3.99257	3.05118	0.0718662	0.0549212	0.62409	3.68117e-07	3.68117e-07	1	0	0	1	1	0
AACAGCTCACTAACC	7	28	15	104.945	195226834	149.195	137324104	420	4	0.0667016	0.266806	0.203897	0.0040021	0.00305846	0.402158	2.04997e-08	2.04997e-08	1	0	0	1	0	0
AACAGCTGACTCTAC	26	149	15	104.945	195226834	149.195	137324104	2235	5.73077	0.247749	1.41979	1.08502	0.0212969	0.0162754	0.576169	1.09088e-07	1.09088e-07	1	0	0	1	1	0
AACAGCTGAGAGCC	53	255	14	104.945	195226834	149.195	137324104	3570	4.81132	0.505027	2.42984	1.85692	0.0340178	0.0259969	0.451479	1.74248e-07	1.74248e-07	1	0	0	1	0	0
AACAGCTTCGTTAGTG	7	42	16	104.945	195226834	149.195	137324104	672	6	0.0667016	0.40021	0.305846	0.00640336	0.00489353	0.643453	3.27996e-08	3.27996e-08	1	0	0	1	1	0
AACAGCTTGTCCTAC	103	626	15	104.945	195226834	149.195	137324104	9390	6.07767	0.981467	5.96503	4.55856	0.0894755	0.0683784	0.611046	4.58315e-07	4.58315e-07	1	0	0	1	1	0
AACAGGACAG	45	301	10	104.945	195226834	149.195	137324104	3010	6.68889	0.428796	2.86817	2.19189	0.0286817	0.0219189	0.448332	1.46915e-07	1.46915e-07	1	0	0	1	0	0
AACAGGACGAGTT	404	2830	13	104.945	195226834	149.195	137324104	36790	7.00495	3.84964	26.9665	20.6082	0.350565	0.267906	0.610371	1.79568e-06	1.79568e-06	1	0	0	1	1	0
AACAGGACGGG	8	34	11	104.945	195226834	149.195	137324104	374	4.25	0.0762304	0.323979	0.247589	0.00356377	0.00272348	0.313348	1.82545e-08	1.82545e-08	1	0	0	1	0	0
AACAGGAGTGGCC	30	177	13	104.945	195226834	149.195	137324104	2301	5.9	0.285864	1.6866	1.28892	0.0219258	0.016756	0.514092	1.12309e-07	1.12309e-07	1	0	0	1	1	0
AACAGGAGTGTCC	79	487	13	104.945	195226834	149.195	137324104	6331	6.16456	0.752775	4.64053	3.54635	0.0603268	0.0461026	0.537144	3.09009e-07	3.09009e-07	1	0	0	1	1	0
AACAGGCAATGTAG	160	984	14	104.945	195226834	149.195	137324104	13776	6.15	1.52461	9.37634	7.16553	0.131269	0.100317	0.577097	6.72391e-07	6.72391e-07	1	0	0	1	1	0
AACAGGCGTAGGG	1	5	13	104.945	195226834	149.195	137324104	65	5	0.0095288	0.047644	0.0364102	0.000619372	0.000473333	0.435671	3.17258e-09	3.17258e-09	1	0	0	1	0	0
AACAGGCGTTAC	43	298	12	104.945	195226834	149.195	137324104	3576	6.93023	0.409739	2.83958	2.17005	0.034075	0.0260406	0.55741	1.74541e-07	1.74541e-07	1	0	0	1	1	0
AACAGGCGTTAT	32	165	12	104.945	195226834	149.195	137324104	1980	5.15625	0.304922	1.57225	1.20154	0.018867	0.0144184	0.414726	9.66416e-08	9.66416e-08	1	0	0	1	0	0
AACAGGCGTTCC	20	97	12	104.945	195226834	149.195	137324104	1164	4.85	0.190576	0.924294	0.706358	0.0110915	0.0084763	0.390093	5.68135e-08	5.68135e-08	1	0	0	1	0	0
AACAGGCGTTGT	4	16	12	104.945	195226834	149.195	137324104	192	4	0.0381152	0.152461	0.116513	0.00182953	0.00139815	0.321726	9.3713e-09	9.3713e-09	1	0	0	1	0	0
AACAGGCTTAGGG	97	540	13	104.945	195226834	149.195	137324104	7020	5.56701	0.924294	5.14555	3.9323	0.0668922	0.0511199	0.485077	3.42638e-07	3.42638e-07	1	0	0	1	0	0
AACAGGGAAGG	38	261	11	104.945	195226834	149.195	137324104	2871	6.86842	0.362094	2.48702	1.90061	0.0273572	0.0209067	0.506402	1.4013e-07	1.4013e-07	1	0	0	1	1	0
AACAGGGAGATCG	452	2405	13	104.945	195226834	149.195	137324104	31265	5.3208	4.30702	22.9168	17.5133	0.297918	0.227673	0.463624	1.52601e-06	1.52601e-06	1	0	0	1	0	0
AACAGGGATCGCCCCTT	77	328	17	104.945	195226834	149.195	137324104	5576	4.25974	0.733718	3.12545	2.38851	0.0531326	0.0406047	0.485375	2.72158e-07	2.72158e-07	1	0	0	1	0	0
AACAGGGTAGTACTT	78	451	15	104.945	195226834	149.195	137324104	6765	5.78205	0.743247	4.29749	3.2842	0.0644623	0.049263	0.581325	3.30192e-07	3.30192e-07	1	0	0	1	1	0
AACAGGGTTAATT	4	16	13	104.945	195226834	149.195	137324104	208	4	0.0381152	0.152461	0.116513	0.00198199	0.00151466	0.348537	1.01522e-08	1.01522e-08	1	0	0	1	0	0
AACAGT	18	106	6	104.945	195226834	149.195	137324104	636	5.88889	0.171518	1.01005	0.771897	0.00606032	0.00463138	0.236826	3.10424e-08	3.10424e-08	1	0	0	1	0	0
AACAGTAATG	41	222	10	104.945	195226834	149.195	137324104	2220	5.41463	0.390681	2.11539	1.61661	0.0211539	0.0161661	0.362923	1.08356e-07	1.08356e-07	1	0	0	1	0	0
AACAGTACCG	6	26	10	104.945	195226834	149.195	137324104	260	4.33333	0.0571728	0.247749	0.189333	0.00247749	0.00189333	0.290448	1.26903e-08	1.26903e-08	1	0	0	1	0	0
AACAGTAGACCTTC	8	32	14	104.945	195226834	149.195	137324104	448	4	0.0762304	0.304922	0.233025	0.0042689	0.00326236	0.375348	2.18664e-08	2.18664e-08	1	0	0	1	0	0
AACAGTAGGGAAGAG	193	1073	15	104.945	195226834	149.195	137324104	16095	5.55959	1.83906	10.2244	7.81363	0.153366	0.117204	0.558958	7.85579e-07	7.85579e-07	1	0	0	1	1	0
AACAGTAGGTAAGAG	4	16	15	104.945	195226834	149.195	137324104	240	4	0.0381152	0.152461	0.116513	0.00228691	0.00174769	0.402158	1.17141e-08	1.17141e-08	1	0	0	1	0	0
AACAGTATTCACCGC	21	96	15	104.945	195226834	149.195	137324104	1440	4.57143	0.200105	0.914765	0.699076	0.0137215	0.0104861	0.459609	7.02848e-08	7.02848e-08	1	0	0	1	0	0
AACAGTATTCTAT	25	203	13	104.945	195226834	149.195	137324104	2639	8.12	0.23822	1.93435	1.47825	0.0251465	0.0192173	0.70753	1.28807e-07	1.28807e-07	1	0	0	1	1	0
AACAGTCAGCG	30	140	11	104.945	195226834	149.195	137324104	1540	4.66667	0.285864	1.33403	1.01949	0.0146744	0.0112143	0.344069	7.51657e-08	7.51657e-08	1	0	0	1	0	0
AACAGTCAGTG	641	4696	11	104.945	195226834	149.195	137324104	51656	7.32605	6.10796	44.7473	34.1965	0.49222	0.376161	0.540142	2.52127e-06	2.52127e-06	1	0	0	1	1	0
AACAGTCAGTT	77	727	11	104.945	195226834	149.195	137324104	7997	9.44156	0.733718	6.92744	5.29405	0.0762018	0.0582345	0.696117	3.90325e-07	3.90325e-07	1	0	0	1	1	0
AACAGTGAATG	62	380	11	104.945	195226834	149.195	137324104	4180	6.12903	0.590786	3.62094	2.76718	0.0398304	0.0304389	0.451887	2.04021e-07	2.04021e-07	1	0	0	1	0	0
AACAGTGAG	17	74	9	104.945	195226834	149.195	137324104	666	4.35294	0.16199	0.705131	0.538871	0.00634618	0.00484984	0.262586	3.25067e-08	3.25067e-08	1	0	0	1	0	0
AACAGTGAGCACC	131	849	13	104.945	195226834	149.195	137324104	11037	6.48092	1.24827	8.08995	6.18245	0.105169	0.0803719	0.56471	5.38704e-07	5.38704e-07	1	0	0	1	1	0
AACAGTGATC	38	165	10	104.945	195226834	149.195	137324104	1650	4.34211	0.362094	1.57225	1.20154	0.0157225	0.0120154	0.291035	8.05346e-08	8.05346e-08	1	0	0	1	0	0
AACAGTGATGTTAACGGG	263	1116	18	104.945	195226834	149.195	137324104	20088	4.24335	2.50608	10.6341	8.12676	0.191415	0.146282	0.511949	9.80473e-07	9.80473e-07	1	0	0	1	1	0
AACAGTGCATCTC	580	3709	13	104.945	195226834	149.195	137324104	48217	6.39483	5.52671	35.3423	27.0091	0.45945	0.351118	0.557209	2.35342e-06	2.35342e-06	1	0	0	1	1	0
AACAGTGTGCG	7	43	11	104.945	195226834	149.195	137324104	473	6.14286	0.0667016	0.409739	0.313128	0.00450712	0.00344441	0.452907	2.30866e-08	2.30866e-08	1	0	0	1	0	0
AACAGTGTGG	8	54	10	104.945	195226834	149.195	137324104	540	6.75	0.0762304	0.514555	0.39323	0.00514555	0.0039323	0.452428	2.63568e-08	2.63568e-08	1	0	0	1	0	0
AACAGTGTGTGGTGGG	554	2387	16	104.945	195226834	149.195	137324104	38192	4.30866	5.27896	22.7453	17.3822	0.363924	0.278116	0.46207	1.86411e-06	1.86411e-06	1	0	0	1	0	0
AACAGTTAGTCTGC	84	366	14	104.945	195226834	149.195	137324104	5124	4.35714	0.800419	3.48754	2.66523	0.0488256	0.0373132	0.408861	2.50097e-07	2.50097e-07	1	0	0	1	0	0
AACAGTTAGTCTGT	411	2087	14	104.945	195226834	149.195	137324104	29218	5.07786	3.91634	19.8866	15.1976	0.278413	0.212767	0.476491	1.4261e-06	1.4261e-06	1	0	0	1	0	0
AACAGTTATACGGCGG	90	490	16	104.945	195226834	149.195	137324104	7840	5.44444	0.857592	4.66911	3.5682	0.0747058	0.0570912	0.583874	3.82662e-07	3.82662e-07	1	0	0	1	1	0
AACAGTTATTGTAT	26	159	14	104.945	195226834	149.195	137324104	2226	6.11538	0.247749	1.51508	1.15784	0.0212111	0.0162098	0.573849	1.08649e-07	1.08649e-07	1	0	0	1	1	0
AACAGTTCATGC	262	1118	12	104.945	195226834	149.195	137324104	13416	4.26718	2.49655	10.6532	8.14132	0.127838	0.0976959	0.343216	6.5482e-07	6.5482e-07	1	0	0	1	0	0
AACAGTTCGCCGTTCG	84	397	16	104.945	195226834	149.195	137324104	6352	4.72619	0.800419	3.78293	2.89097	0.060527	0.0462555	0.506847	3.10034e-07	3.10034e-07	1	0	0	1	1	0
AACAGTTGACGAGT	100	550	14	104.945	195226834	149.195	137324104	7700	5.5	0.95288	5.24084	4.00512	0.0733718	0.0560717	0.516103	3.75828e-07	3.75828e-07	1	0	0	1	1	0
AACAGTTGACGATT	262	1383	14	104.945	195226834	149.195	137324104	19362	5.27863	2.49655	13.1783	10.0711	0.184497	0.140995	0.49533	9.45037e-07	9.45037e-07	1	0	0	1	0	0
AACAGTTGATT	10	44	11	104.945	195226834	149.195	137324104	484	4.4	0.095288	0.419267	0.32041	0.00461194	0.00352451	0.324408	2.36235e-08	2.36235e-08	1	0	0	1	0	0
AACAT	290	1726	5	104.945	195226834	149.195	137324104	8630	5.95172	2.76335	16.4467	12.5688	0.0822336	0.062844	0.199461	4.21221e-07	4.21221e-07	1	0	0	1	0	0
AACATAACCGAACCG	146	746	15	104.945	195226834	149.195	137324104	11190	5.10959	1.39121	7.10849	5.4324	0.106627	0.0814861	0.513716	5.46171e-07	5.46171e-07	1	0	0	1	1	0
AACATAACTAT	166	1524	11	104.945	195226834	149.195	137324104	16764	9.18072	1.58178	14.5219	11.0978	0.159741	0.122076	0.676885	8.18232e-07	8.18232e-07	1	0	0	1	1	0
AACATAAGGAT	86	798	11	104.945	195226834	149.195	137324104	8778	9.27907	0.819477	7.60398	5.81107	0.0836438	0.0639218	0.684136	4.28444e-07	4.28444e-07	1	0	0	1	1	0
AACATAATGTCACGT	119	627	15	104.945	195226834	149.195	137324104	9405	5.26891	1.13393	5.97456	4.56584	0.0896184	0.0684876	0.529733	4.59047e-07	4.59047e-07	1	0	0	1	1	0
AACATAATT	13	52	9	104.945	195226834	149.195	137324104	468	4	0.123874	0.495498	0.378666	0.00445948	0.003408	0.241295	2.28426e-08	2.28426e-08	1	0	0	1	0	0
AACATAC	13	58	7	104.945	195226834	149.195	137324104	406	4.46154	0.123874	0.552671	0.422358	0.00386869	0.00295651	0.209328	1.98164e-08	1.98164e-08	1	0	0	1	0	0
AACATACACACTGTGT	68	450	16	104.945	195226834	149.195	137324104	7200	6.61765	0.647959	4.28796	3.27692	0.0686074	0.0524307	0.709691	3.51424e-07	3.51424e-07	1	0	0	1	1	0
AACATACAGACGG	87	416	13	104.945	195226834	149.195	137324104	5408	4.78161	0.829006	3.96398	3.02933	0.0515318	0.0393813	0.416642	2.63958e-07	2.63958e-07	1	0	0	1	0	0
AACATACAGTCACAC	43	264	15	104.945	195226834	149.195	137324104	3960	6.13953	0.409739	2.5156	1.92246	0.0377341	0.0288369	0.617266	1.93283e-07	1.93283e-07	1	0	0	1	1	0
AACATACATTG	2	10	11	104.945	195226834	149.195	137324104	110	5	0.0190576	0.095288	0.0728204	0.00104817	0.000801025	0.368645	5.36898e-09	5.36898e-09	1	0	0	1	0	0
AACATACGAGAC	21	98	12	104.945	195226834	149.195	137324104	1176	4.66667	0.200105	0.933823	0.71364	0.0112059	0.00856368	0.375348	5.73992e-08	5.73992e-08	1	0	0	1	0	0
AACATACGAGG	5	30	11	104.945	195226834	149.195	137324104	330	6	0.047644	0.285864	0.218461	0.0031445	0.00240307	0.442374	1.61069e-08	1.61069e-08	1	0	0	1	0	0
AACATACGTAT	59	391	11	104.945	195226834	149.195	137324104	4301	6.62712	0.562199	3.72576	2.84728	0.0409834	0.0313201	0.488611	2.09927e-07	2.09927e-07	1	0	0	1	0	0
AACATACGTGACAC	6	51	14	104.945	195226834	149.195	137324104	714	8.5	0.0571728	0.485969	0.371384	0.00680357	0.00519938	0.797614	3.48495e-08	3.48495e-08	1	0	0	1	1	0
AACATACTTCCTCT	39	213	14	104.945	195226834	149.195	137324104	2982	5.46154	0.371623	2.02963	1.55108	0.0284149	0.0217151	0.512494	1.45548e-07	1.45548e-07	1	0	0	1	1	0
AACATAGC	19	117	8	104.945	195226834	149.195	137324104	936	6.15789	0.181047	1.11487	0.851999	0.00891896	0.00681599	0.330193	4.56851e-08	4.56851e-08	1	0	0	1	0	0
AACATAGGAT	19	79	10	104.945	195226834	149.195	137324104	790	4.15789	0.181047	0.752775	0.575281	0.00752775	0.00575281	0.278689	3.8559e-08	3.8559e-08	1	0	0	1	0	0
AACATAGTCCAGTGG	161	870	15	104.945	195226834	149.195	137324104	13050	5.40373	1.53414	8.29006	6.33538	0.124351	0.0950307	0.543288	6.36956e-07	6.36956e-07	1	0	0	1	1	0
AACATAGTCCTCTAC	83	543	15	104.945	195226834	149.195	137324104	8145	6.54217	0.790891	5.17414	3.95415	0.0776121	0.0593122	0.657747	3.97548e-07	3.97548e-07	1	0	0	1	1	0
AACATAGTGCG	15	66	11	104.945	195226834	149.195	137324104	726	4.4	0.142932	0.628901	0.480615	0.00691791	0.00528676	0.324408	3.54352e-08	3.54352e-08	1	0	0	1	0	0
AACATAT	27	150	7	104.945	195226834	149.195	137324104	1050	5.55556	0.257278	1.42932	1.09231	0.0100052	0.00764614	0.260658	5.12493e-08	5.12493e-08	1	0	0	1	0	0
AACATATACATAT	3	15	13	104.945	195226834	149.195	137324104	195	5	0.0285864	0.142932	0.109231	0.00185812	0.00142	0.435671	9.51773e-09	9.51773e-09	1	0	0	1	0	0
AACATATAG	9	60	9	104.945	195226834	149.195	137324104	540	6.66667	0.0857592	0.571728	0.436923	0.00514555	0.0039323	0.402158	2.63568e-08	2.63568e-08	1	0	0	1	0	0
AACATATATAG	6	24	11	104.945	195226834	149.195	137324104	264	4	0.0571728	0.228691	0.174769	0.0025156	0.00192246	0.294916	1.28855e-08	1.28855e-08	1	0	0	1	0	0
AACATATATG	44	347	10	104.945	195226834	149.195	137324104	3470	7.88636	0.419267	3.30649	2.52687	0.0330649	0.0252687	0.528594	1.69367e-07	1.69367e-07	1	0	0	1	1	0
AACATATCAC	32	178	10	104.945	195226834	149.195	137324104	1780	5.5625	0.304922	1.69613	1.2962	0.0169613	0.012962	0.372834	8.68798e-08	8.68798e-08	1	0	0	1	0	0
AACATATCAGTAT	24	133	13	104.945	195226834	149.195	137324104	1729	5.54167	0.228691	1.26733	0.968512	0.0164753	0.0125907	0.482869	8.43905e-08	8.43905e-08	1	0	0	1	0	0
AACATATCATT	4	20	11	104.945	195226834	149.195	137324104	220	5	0.0381152	0.190576	0.145641	0.00209634	0.00160205	0.368645	1.0738e-08	1.0738e-08	1	0	0	1	0	0
AACATC	80	338	6	104.945	195226834	149.195	137324104	2028	4.225	0.762304	3.22074	2.46133	0.0193244	0.014768	0.169912	9.89844e-08	9.89844e-08	1	0	0	1	0	0
AACATCAACT	29	157	10	104.945	195226834	149.195	137324104	1570	5.41379	0.276335	1.49602	1.14328	0.0149602	0.0114328	0.362867	7.66299e-08	7.66299e-08	1	0	0	1	0	0
AACATCAAGAC	6	26	11	104.945	195226834	149.195	137324104	286	4.33333	0.0571728	0.247749	0.189333	0.00272524	0.00208266	0.319492	1.39593e-08	1.39593e-08	1	0	0	1	0	0
AACATCACAATG	131	652	12	104.945	195226834	149.195	137324104	7824	4.9771	1.24827	6.21278	4.74789	0.0745534	0.0569747	0.400316	3.81881e-07	3.81881e-07	1	0	0	1	0	0
AACATCACTT	67	405	10	104.945	195226834	149.195	137324104	4050	6.04478	0.63843	3.85917	2.94923	0.0385917	0.0294923	0.405159	1.97676e-07	1.97676e-07	1	0	0	1	0	0
AACATCAGCGTC	49	233	12	104.945	195226834	149.195	137324104	2796	4.7551	0.466911	2.22021	1.69672	0.0266425	0.0203606	0.382461	1.3647e-07	1.3647e-07	1	0	0	1	0	0
AACATCAGGTTCAGATG	29	128	17	104.945	195226834	149.195	137324104	2176	4.41379	0.276335	1.21969	0.932101	0.0207347	0.0158457	0.502929	1.06208e-07	1.06208e-07	1	0	0	1	1	0
AACATCAGGTTCAGGTG	51	212	17	104.945	195226834	149.195	137324104	3604	4.15686	0.485969	2.02011	1.54379	0.0343418	0.0262445	0.473653	1.75907e-07	1.75907e-07	1	0	0	1	0	0
AACATCAGTTGG	168	1407	12	104.945	195226834	149.195	137324104	16884	8.375	1.60084	13.407	10.2458	0.160884	0.12295	0.673615	8.24089e-07	8.24089e-07	1	0	0	1	1	0
AACATCATC	12	99	9	104.945	195226834	149.195	137324104	891	8.25	0.114346	0.943351	0.720922	0.00849016	0.0064883	0.497671	4.34887e-08	4.34887e-08	1	0	0	1	0	0
AACATCATCACTCCCT	77	369	16	104.945	195226834	149.195	137324104	5904	4.79221	0.733718	3.51613	2.68707	0.0562581	0.0429932	0.513927	2.88168e-07	2.88168e-07	1	0	0	1	1	0
AACATCATCAGTACC	170	1111	15	104.945	195226834	149.195	137324104	16665	6.53529	1.6199	10.5865	8.09035	0.158797	0.121355	0.657055	8.134e-07	8.134e-07	1	0	0	1	1	0
AACATCCCGATACCAG	30	158	16	104.945	195226834	149.195	137324104	2528	5.26667	0.285864	1.50555	1.15056	0.0240888	0.018409	0.564809	1.23389e-07	1.23389e-07	1	0	0	1	1	0
AACATCCGTAGG	143	1043	12	104.945	195226834	149.195	137324104	12516	7.29371	1.36262	9.93854	7.59517	0.119262	0.091142	0.586645	6.10892e-07	6.10892e-07	1	0	0	1	1	0
AACATCCT	14	84	8	104.945	195226834	149.195	137324104	672	6	0.133403	0.800419	0.611692	0.00640336	0.00489353	0.321726	3.27996e-08	3.27996e-08	1	0	0	1	0	0
AACATCGAAGG	104	619	11	104.945	195226834	149.195	137324104	6809	5.95192	0.990995	5.89833	4.50758	0.0648816	0.0495834	0.438829	3.3234e-07	3.3234e-07	1	0	0	1	0	0
AACATCGACAGTCT	20	87	14	104.945	195226834	149.195	137324104	1218	4.35	0.190576	0.829006	0.633538	0.0116061	0.00886953	0.40819	5.94492e-08	5.94492e-08	1	0	0	1	0	0
AACATCGATTAATATCGATG	12	61	20	104.945	195226834	149.195	137324104	1220	5.08333	0.114346	0.581257	0.444205	0.0116251	0.00888409	0.681435	5.95468e-08	5.95468e-08	1	0	0	1	1	0
AACATCGCAACTGTGAC	208	891	17	104.945	195226834	149.195	137324104	15147	4.28365	1.98199	8.49016	6.4883	0.144333	0.110301	0.4881	7.39308e-07	7.39308e-07	1	0	0	1	0	0
AACATCGCTCACATC	543	2808	15	104.945	195226834	149.195	137324104	42120	5.17127	5.17414	26.7569	20.448	0.401353	0.30672	0.519917	2.05583e-06	2.05583e-06	1	0	0	1	1	0
AACATCGGTATT	49	243	12	104.945	195226834	149.195	137324104	2916	4.95918	0.466911	2.3155	1.76954	0.027786	0.0212344	0.398875	1.42327e-07	1.42327e-07	1	0	0	1	0	0
AACATCT	3	12	7	104.945	195226834	149.195	137324104	84	4	0.0285864	0.114346	0.0873845	0.000800419	0.000611692	0.187674	4.09995e-09	4.09995e-09	1	0	0	1	0	0
AACATCTCCCAGCT	29	159	14	104.945	195226834	149.195	137324104	2226	5.48276	0.276335	1.51508	1.15784	0.0212111	0.0162098	0.514485	1.08649e-07	1.08649e-07	1	0	0	1	1	0
AACATCTGTCAACC	39	227	14	104.945	195226834	149.195	137324104	3178	5.82051	0.371623	2.16304	1.65302	0.0302825	0.0231423	0.546179	1.55115e-07	1.55115e-07	1	0	0	1	1	0
AACATCTTCCAACTTCC	144	627	17	104.945	195226834	149.195	137324104	10659	4.35417	1.37215	5.97456	4.56584	0.101568	0.0776193	0.496135	5.20254e-07	5.20254e-07	1	0	0	1	0	0
AACATG	286	2125	6	104.945	195226834	149.195	137324104	12750	7.43007	2.72524	20.2487	15.4743	0.121492	0.092846	0.298806	6.22313e-07	6.22313e-07	1	0	0	1	0	0
AACATGAATGTC	67	303	12	104.945	195226834	149.195	137324104	3636	4.52239	0.63843	2.88723	2.20646	0.0346467	0.0264775	0.363743	1.77469e-07	1.77469e-07	1	0	0	1	0	0
AACATGACGTATT	30	123	13	104.945	195226834	149.195	137324104	1599	4.1	0.285864	1.17204	0.895691	0.0152366	0.011644	0.35725	7.80454e-08	7.80454e-08	1	0	0	1	0	0
AACATGATCGGGAAGCG	188	772	17	104.945	195226834	149.195	137324104	13124	4.10638	1.79141	7.35624	5.62174	0.125056	0.0955695	0.467901	6.40568e-07	6.40568e-07	1	0	0	1	0	0
AACATGC	4	16	7	104.945	195226834	149.195	137324104	112	4	0.0381152	0.152461	0.116513	0.00106723	0.000815589	0.187674	5.46659e-09	5.46659e-09	1	0	0	1	0	0
AACATGCATCTCC	51	232	13	104.945	195226834	149.195	137324104	3016	4.54902	0.485969	2.21068	1.68943	0.0287389	0.0219626	0.396375	1.47208e-07	1.47208e-07	1	0	0	1	0	0
AACATGCATGC	22	133	11	104.945	195226834	149.195	137324104	1463	6.04545	0.209634	1.26733	0.968512	0.0139406	0.0106536	0.445725	7.14074e-08	7.14074e-08	1	0	0	1	0	0
AACATGCGTGCACTAC	65	272	16	104.945	195226834	149.195	137324104	4352	4.18462	0.619372	2.59183	1.98072	0.0414693	0.0316915	0.448767	2.12416e-07	2.12416e-07	1	0	0	1	0	0
AACATGCTGTATTC	33	231	14	104.945	195226834	149.195	137324104	3234	7	0.31445	2.20115	1.68215	0.0308161	0.0235501	0.656858	1.57848e-07	1.57848e-07	1	0	0	1	1	0
AACATGGTAATAG	57	314	13	104.945	195226834	149.195	137324104	4082	5.50877	0.543142	2.99204	2.28656	0.0388966	0.0297253	0.480003	1.99238e-07	1.99238e-07	1	0	0	1	0	0
AACATGT	18	98	7	104.945	195226834	149.195	137324104	686	5.44444	0.171518	0.933823	0.71364	0.00653676	0.00499548	0.255445	3.34829e-08	3.34829e-08	1	0	0	1	0	0
AACATGTAGCT	6	26	11	104.945	195226834	149.195	137324104	286	4.33333	0.0571728	0.247749	0.189333	0.00272524	0.00208266	0.319492	1.39593e-08	1.39593e-08	1	0	0	1	0	0
AACATGTCGTCACTG	204	1204	15	104.945	195226834	149.195	137324104	18060	5.90196	1.94388	11.4727	8.76758	0.17209	0.131514	0.59338	8.81488e-07	8.81488e-07	1	0	0	1	1	0
AACATGTGGTCAGC	4	16	14	104.945	195226834	149.195	137324104	224	4	0.0381152	0.152461	0.116513	0.00213445	0.00163118	0.375348	1.09332e-08	1.09332e-08	1	0	0	1	0	0
AACATGTGTCAAT	4	16	13	104.945	195226834	149.195	137324104	208	4	0.0381152	0.152461	0.116513	0.00198199	0.00151466	0.348537	1.01522e-08	1.01522e-08	1	0	0	1	0	0
AACATGTGTCATGCC	66	285	15	104.945	195226834	149.195	137324104	4275	4.31818	0.628901	2.71571	2.07538	0.0407356	0.0311307	0.434148	2.08658e-07	2.08658e-07	1	0	0	1	0	0
AACATT	294	3099	6	104.945	195226834	149.195	137324104	18594	10.5408	2.80147	29.5298	22.5671	0.177179	0.135402	0.423907	9.07552e-07	9.07552e-07	1	0	0	1	0	0
AACATTACCG	144	622	10	104.945	195226834	149.195	137324104	6220	4.31944	1.37215	5.92692	4.52943	0.0592692	0.0452943	0.289517	3.03591e-07	3.03591e-07	1	0	0	1	0	0
AACATTACCGGGT	82	396	13	104.945	195226834	149.195	137324104	5148	4.82927	0.781362	3.77341	2.88369	0.0490543	0.037488	0.420795	2.51268e-07	2.51268e-07	1	0	0	1	0	0
AACATTACCGTGT	125	543	13	104.945	195226834	149.195	137324104	7059	4.344	1.1911	5.17414	3.95415	0.0672638	0.0514039	0.378511	3.44542e-07	3.44542e-07	1	0	0	1	0	0
AACATTACGAATATTCG	6	24	17	104.945	195226834	149.195	137324104	408	4	0.0571728	0.228691	0.174769	0.00388775	0.00297107	0.455779	1.9914e-08	1.9914e-08	1	0	0	1	0	0
AACATTACGTCGACG	42	206	15	104.945	195226834	149.195	137324104	3090	4.90476	0.40021	1.96293	1.5001	0.029444	0.0225015	0.493122	1.50819e-07	1.50819e-07	1	0	0	1	0	0
AACATTAGTAC	13	52	11	104.945	195226834	149.195	137324104	572	4	0.123874	0.495498	0.378666	0.00545048	0.00416533	0.294916	2.79187e-08	2.79187e-08	1	0	0	1	0	0
AACATTC	96	432	7	104.945	195226834	149.195	137324104	3024	4.5	0.914765	4.11644	3.14584	0.0288151	0.0220209	0.211133	1.47598e-07	1.47598e-07	1	0	0	1	0	0
AACATTCACCATT	130	1029	13	104.945	195226834	149.195	137324104	13377	7.91538	1.23874	9.80514	7.49322	0.127467	0.0974119	0.689701	6.52916e-07	6.52916e-07	1	0	0	1	1	0
AACATTCACTAATAC	39	211	15	104.945	195226834	149.195	137324104	3165	5.41026	0.371623	2.01058	1.53651	0.0301587	0.0230477	0.543945	1.5448e-07	1.5448e-07	1	0	0	1	1	0
AACATTG	29	116	7	104.945	195226834	149.195	137324104	812	4	0.276335	1.10534	0.844717	0.00773739	0.00591302	0.187674	3.96328e-08	3.96328e-08	1	0	0	1	0	0
AACATTGACAT	17	111	11	104.945	195226834	149.195	137324104	1221	6.52941	0.16199	1.0577	0.808307	0.0116347	0.00889137	0.481407	5.95956e-08	5.95956e-08	1	0	0	1	0	0
AACATTGACGGTC	4	24	13	104.945	195226834	149.195	137324104	312	6	0.0381152	0.228691	0.174769	0.00297299	0.002272	0.522806	1.52284e-08	1.52284e-08	1	0	0	1	1	0
AACATTGACTGTC	135	928	13	104.945	195226834	149.195	137324104	12064	6.87407	1.28639	8.84273	6.75774	0.114955	0.0878506	0.598967	5.8883e-07	5.8883e-07	1	0	0	1	1	0
AACATTGATTGTC	1	5	13	104.945	195226834	149.195	137324104	65	5	0.0095288	0.047644	0.0364102	0.000619372	0.000473333	0.435671	3.17258e-09	3.17258e-09	1	0	0	1	0	0
AACATTGGATG	74	342	11	104.945	195226834	149.195	137324104	3762	4.62162	0.705131	3.25885	2.49046	0.0358474	0.027395	0.340747	1.83619e-07	1.83619e-07	1	0	0	1	0	0
AACATTGGATGTG	221	1682	13	104.945	195226834	149.195	137324104	21866	7.61086	2.10587	16.0274	12.2484	0.208357	0.159229	0.663167	1.06725e-06	1.06725e-06	1	0	0	1	1	0
AACATTGGCCTCTTC	98	497	15	104.945	195226834	149.195	137324104	7455	5.07143	0.933823	4.73581	3.61918	0.0710372	0.0542876	0.509879	3.6387e-07	3.6387e-07	1	0	0	1	1	0
AACATTGGCTAATGATACGT	100	489	20	104.945	195226834	149.195	137324104	9780	4.89	0.95288	4.65958	3.56092	0.0931917	0.0712184	0.655518	4.77351e-07	4.77351e-07	1	0	0	1	1	0
AACATTGGCTAT	31	136	12	104.945	195226834	149.195	137324104	1632	4.3871	0.295393	1.29592	0.990358	0.015551	0.0118843	0.352861	7.96561e-08	7.96561e-08	1	0	0	1	0	0
AACATTGGGAC	20	82	11	104.945	195226834	149.195	137324104	902	4.1	0.190576	0.781362	0.597128	0.00859498	0.0065684	0.302289	4.40256e-08	4.40256e-08	1	0	0	1	0	0
AACATTGGTT	2	16	10	104.945	195226834	149.195	137324104	160	8	0.0190576	0.152461	0.116513	0.00152461	0.00116513	0.536211	7.80942e-09	7.80942e-09	1	0	0	1	1	0
AACATTGTCAATTG	383	2637	14	104.945	195226834	149.195	137324104	36918	6.88512	3.64953	25.1275	19.2027	0.351784	0.268838	0.646078	1.80193e-06	1.80193e-06	1	0	0	1	1	0
AACC	30007	670276	4	104.945	195226834	149.195	137324104	2681104	22.3373	285.931	6386.93	4880.98	25.5477	19.5239	0.598876	0.000130862	0.000130862	1	1	1	0	1	0
AACCAACCAACT	130	690	12	104.945	195226834	149.195	137324104	8280	5.30769	1.23874	6.57487	5.02461	0.0788985	0.0602953	0.426906	4.04138e-07	4.04138e-07	1	0	0	1	0	0
AACCAACCACC	15	114	11	104.945	195226834	149.195	137324104	1254	7.6	0.142932	1.08628	0.830153	0.0119491	0.00913168	0.56034	6.12063e-08	6.12063e-08	1	0	0	1	1	0
AACCAACCC	429	3631	9	104.945	195226834	149.195	137324104	32679	8.46387	4.08786	34.5991	26.4411	0.311392	0.23797	0.510572	1.59503e-06	1.59503e-06	1	0	0	1	1	0
AACCAACCTAT	167	806	11	104.945	195226834	149.195	137324104	8866	4.82635	1.59131	7.68021	5.86933	0.0844824	0.0645626	0.355842	4.3274e-07	4.3274e-07	1	0	0	1	0	0
AACCAACCTCTCG	47	323	13	104.945	195226834	149.195	137324104	4199	6.87234	0.447854	3.0778	2.3521	0.0400114	0.0305773	0.598816	2.04948e-07	2.04948e-07	1	0	0	1	1	0
AACCAACCTTGTCC	99	456	14	104.945	195226834	149.195	137324104	6384	4.60606	0.943351	4.34513	3.32061	0.0608319	0.0464886	0.432218	3.11596e-07	3.11596e-07	1	0	0	1	0	0
AACCAACG	80	451	8	104.945	195226834	149.195	137324104	3608	5.6375	0.762304	4.29749	3.2842	0.0343799	0.0262736	0.302289	1.76102e-07	1.76102e-07	1	0	0	1	0	0
AACCAACGAACG	89	541	12	104.945	195226834	149.195	137324104	6492	6.07865	0.848063	5.15508	3.93959	0.061861	0.047275	0.488916	3.16867e-07	3.16867e-07	1	0	0	1	0	0
AACCAACGACAG	180	753	12	104.945	195226834	149.195	137324104	9036	4.18333	1.71518	7.17519	5.48338	0.0861023	0.0658005	0.336472	4.41037e-07	4.41037e-07	1	0	0	1	0	0
AACCAACGGCTCACT	81	403	15	104.945	195226834	149.195	137324104	6045	4.97531	0.771833	3.84011	2.93466	0.0576016	0.0440199	0.500215	2.9505e-07	2.9505e-07	1	0	0	1	1	0
AACCAACTAATC	11	53	12	104.945	195226834	149.195	137324104	636	4.81818	0.104817	0.505027	0.385948	0.00606032	0.00463138	0.387534	3.10424e-08	3.10424e-08	1	0	0	1	0	0
AACCAACTAGCCACCC	95	439	16	104.945	195226834	149.195	137324104	7024	4.62105	0.905236	4.18314	3.19682	0.0669303	0.0511491	0.495572	3.42834e-07	3.42834e-07	1	0	0	1	0	0
AACCAAGC	28	210	8	104.945	195226834	149.195	137324104	1680	7.5	0.266806	2.00105	1.52923	0.0160084	0.0122338	0.402158	8.19989e-08	8.19989e-08	1	0	0	1	0	0
AACCAAGCTAGCCAT	100	626	15	104.945	195226834	149.195	137324104	9390	6.26	0.95288	5.96503	4.55856	0.0894755	0.0683784	0.629377	4.58315e-07	4.58315e-07	1	0	0	1	1	0
AACCAAGGTTCATCGTCC	35	143	18	104.945	195226834	149.195	137324104	2574	4.08571	0.333508	1.36262	1.04133	0.0245271	0.018744	0.492931	1.25634e-07	1.25634e-07	1	0	0	1	0	0
AACCAAGTAGAACCTGAG	41	175	18	104.945	195226834	149.195	137324104	3150	4.26829	0.390681	1.66754	1.27436	0.0300157	0.0229384	0.514959	1.53748e-07	1.53748e-07	1	0	0	1	1	0
AACCAAGTGAT	22	183	11	104.945	195226834	149.195	137324104	2013	8.31818	0.209634	1.74377	1.33261	0.0191815	0.0146588	0.613291	9.82523e-08	9.82523e-08	1	0	0	1	1	0
AACCAAGTT	159	764	9	104.945	195226834	149.195	137324104	6876	4.80503	1.51508	7.28001	5.56348	0.06552	0.0500713	0.289857	3.3561e-07	3.3561e-07	1	0	0	1	0	0
AACCAAGTTAGGT	105	535	13	104.945	195226834	149.195	137324104	6955	5.09524	1.00052	5.09791	3.89589	0.0662728	0.0506466	0.44397	3.39466e-07	3.39466e-07	1	0	0	1	0	0
AACCAAT	42	168	7	104.945	195226834	149.195	137324104	1176	4	0.40021	1.60084	1.22338	0.0112059	0.00856368	0.187674	5.73992e-08	5.73992e-08	1	0	0	1	0	0
AACCAATCATC	6	32	11	104.945	195226834	149.195	137324104	352	5.33333	0.0571728	0.304922	0.233025	0.00335414	0.00256328	0.393221	1.71807e-08	1.71807e-08	1	0	0	1	0	0
AACCAATCCCCATCC	122	571	15	104.945	195226834	149.195	137324104	8565	4.68033	1.16251	5.44095	4.15805	0.0816142	0.0623707	0.470558	4.18048e-07	4.18048e-07	1	0	0	1	0	0
AACCAATGAC	4	16	10	104.945	195226834	149.195	137324104	160	4	0.0381152	0.152461	0.116513	0.00152461	0.00116513	0.268105	7.80942e-09	7.80942e-09	1	0	0	1	0	0
AACCAATGCGGACC	255	1124	14	104.945	195226834	149.195	137324104	15736	4.40784	2.42984	10.7104	8.18502	0.149945	0.11459	0.413618	7.68056e-07	7.68056e-07	1	0	0	1	0	0
AACCAATGCGGACCAACT	20	121	18	104.945	195226834	149.195	137324104	2178	6.05	0.190576	1.15299	0.881127	0.0207537	0.0158603	0.729917	1.06306e-07	1.06306e-07	1	0	0	1	1	0
AACCAATGTACTC	53	260	13	104.945	195226834	149.195	137324104	3380	4.90566	0.505027	2.47749	1.89333	0.0322074	0.0246133	0.427451	1.64974e-07	1.64974e-07	1	0	0	1	0	0
AACCAATGTG	32	170	10	104.945	195226834	149.195	137324104	1700	5.3125	0.304922	1.6199	1.23795	0.016199	0.0123795	0.356078	8.29751e-08	8.29751e-08	1	0	0	1	0	0
AACCAATGTGC	27	120	11	104.945	195226834	149.195	137324104	1320	4.44444	0.257278	1.14346	0.873845	0.012578	0.0096123	0.327684	6.44277e-08	6.44277e-08	1	0	0	1	0	0
AACCAATTCG	50	460	10	104.945	195226834	149.195	137324104	4600	9.2	0.47644	4.38325	3.34974	0.0438325	0.0334974	0.616642	2.24521e-07	2.24521e-07	1	0	0	1	1	0
AACCAATTCGACCAGC	392	2104	16	104.945	195226834	149.195	137324104	33664	5.36735	3.73529	20.0486	15.3214	0.320778	0.245143	0.575606	1.6431e-06	1.6431e-06	1	0	0	1	1	0
AACCAATTGGACCAGC	6	28	16	104.945	195226834	149.195	137324104	448	4.66667	0.0571728	0.266806	0.203897	0.0042689	0.00326236	0.500463	2.18664e-08	2.18664e-08	1	0	0	1	1	0
AACCAC	13	52	6	104.945	195226834	149.195	137324104	312	4	0.123874	0.495498	0.378666	0.00297299	0.002272	0.160863	1.52284e-08	1.52284e-08	1	0	0	1	0	0
AACCACAGGCAGCCAGTGGC	6	28	20	104.945	195226834	149.195	137324104	560	4.66667	0.0571728	0.266806	0.203897	0.00533613	0.00407794	0.625579	2.7333e-08	2.7333e-08	1	0	0	1	1	0
AACCACATAATGTGATTGAGTC	14	68	22	104.945	195226834	149.195	137324104	1496	4.85714	0.133403	0.647959	0.495179	0.0142551	0.0108939	0.716224	7.30181e-08	7.30181e-08	1	0	0	1	1	0
AACCACATTACC	87	392	12	104.945	195226834	149.195	137324104	4704	4.50575	0.829006	3.73529	2.85456	0.0448235	0.0342547	0.362405	2.29597e-07	2.29597e-07	1	0	0	1	0	0
AACCACC	28	112	7	104.945	195226834	149.195	137324104	784	4	0.266806	1.06723	0.815589	0.00747058	0.00570912	0.187674	3.82662e-08	3.82662e-08	1	0	0	1	0	0
AACCACCACCAC	57	238	12	104.945	195226834	149.195	137324104	2856	4.17544	0.543142	2.26786	1.73313	0.0272143	0.0207975	0.335837	1.39398e-07	1.39398e-07	1	0	0	1	0	0
AACCACCACCCTTATCT	179	755	17	104.945	195226834	149.195	137324104	12835	4.21788	1.70566	7.19425	5.49794	0.122302	0.093465	0.480605	6.26462e-07	6.26462e-07	1	0	0	1	0	0
AACCACCCTTC	29	121	11	104.945	195226834	149.195	137324104	1331	4.17241	0.276335	1.15299	0.881127	0.0126828	0.0096924	0.307628	6.49646e-08	6.49646e-08	1	0	0	1	0	0
AACCACCCTTGCCG	194	833	14	104.945	195226834	149.195	137324104	11662	4.29381	1.84859	7.93749	6.06594	0.111125	0.0849232	0.402918	5.69209e-07	5.69209e-07	1	0	0	1	0	0
AACCACCCTTGTCT	15	69	14	104.945	195226834	149.195	137324104	966	4.6	0.142932	0.657487	0.502461	0.00920482	0.00703445	0.43165	4.71494e-08	4.71494e-08	1	0	0	1	0	0
AACCACCGGTTG	33	163	12	104.945	195226834	149.195	137324104	1956	4.93939	0.31445	1.55319	1.18697	0.0186383	0.0142437	0.397283	9.54702e-08	9.54702e-08	1	0	0	1	0	0
AACCACCGTTGCTTG	241	1182	15	104.945	195226834	149.195	137324104	17730	4.90456	2.29644	11.263	8.60737	0.168946	0.129111	0.493103	8.65381e-07	8.65381e-07	1	0	0	1	0	0
AACCACCTAACCTAATT	24	116	17	104.945	195226834	149.195	137324104	1972	4.83333	0.228691	1.10534	0.844717	0.0187908	0.0143602	0.550733	9.62511e-08	9.62511e-08	1	0	0	1	1	0
AACCACCTAATG	4	16	12	104.945	195226834	149.195	137324104	192	4	0.0381152	0.152461	0.116513	0.00182953	0.00139815	0.321726	9.3713e-09	9.3713e-09	1	0	0	1	0	0
AACCACCTAATT	1527	6233	12	104.945	195226834	149.195	137324104	74796	4.08186	14.5505	59.393	45.389	0.712716	0.544668	0.328311	3.65071e-06	3.65071e-06	1	0	0	1	0	0
AACCACGCTAATT	19	78	13	104.945	195226834	149.195	137324104	1014	4.10526	0.181047	0.743247	0.567999	0.00966221	0.00738399	0.357709	4.94922e-08	4.94922e-08	1	0	0	1	0	0
AACCACGTAGTACT	45	192	14	104.945	195226834	149.195	137324104	2688	4.26667	0.428796	1.82953	1.39815	0.0256134	0.0195741	0.400371	1.31198e-07	1.31198e-07	1	0	0	1	0	0
AACCACTCGCTTCTC	211	1181	15	104.945	195226834	149.195	137324104	17715	5.59716	2.01058	11.2535	8.60009	0.168803	0.129001	0.562735	8.64649e-07	8.64649e-07	1	0	0	1	1	0
AACCACTGAAGTTAT	41	207	15	104.945	195226834	149.195	137324104	3105	5.04878	0.390681	1.97246	1.50738	0.0295869	0.0226107	0.507602	1.51552e-07	1.51552e-07	1	0	0	1	1	0
AACCACTGAGTCAGTAGC	176	989	18	104.945	195226834	149.195	137324104	17802	5.61932	1.67707	9.42399	7.20194	0.169632	0.129635	0.677956	8.68896e-07	8.68896e-07	1	0	0	1	1	0
AACCACTGCTGACCACTACTG	24	101	21	104.945	195226834	149.195	137324104	2121	4.20833	0.228691	0.962409	0.735486	0.0202106	0.0154452	0.592345	1.03524e-07	1.03524e-07	1	0	0	1	1	0
AACCACTGGG	171	803	10	104.945	195226834	149.195	137324104	8030	4.69591	1.62943	7.65163	5.84748	0.0765163	0.0584748	0.314749	3.91935e-07	3.91935e-07	1	0	0	1	0	0
AACCACTGGTCT	116	764	12	104.945	195226834	149.195	137324104	9168	6.58621	1.10534	7.28001	5.56348	0.0873601	0.0667618	0.529739	4.4748e-07	4.4748e-07	1	0	0	1	1	0
AACCACTTCAG	52	239	11	104.945	195226834	149.195	137324104	2629	4.59615	0.495498	2.27738	1.74041	0.0250512	0.0191445	0.33887	1.28319e-07	1.28319e-07	1	0	0	1	0	0
AACCACTTCGC	11	44	11	104.945	195226834	149.195	137324104	484	4	0.104817	0.419267	0.32041	0.00461194	0.00352451	0.294916	2.36235e-08	2.36235e-08	1	0	0	1	0	0
AACCACTTGACCG	145	690	13	104.945	195226834	149.195	137324104	8970	4.75862	1.38168	6.57487	5.02461	0.0854734	0.0653199	0.414639	4.37816e-07	4.37816e-07	1	0	0	1	0	0
AACCACTTGCGACT	124	621	14	104.945	195226834	149.195	137324104	8694	5.00806	1.18157	5.91739	4.52215	0.0828434	0.0633101	0.469941	4.24344e-07	4.24344e-07	1	0	0	1	0	0
AACCAG	50	231	6	104.945	195226834	149.195	137324104	1386	4.62	0.47644	2.20115	1.68215	0.0132069	0.0100929	0.185797	6.76491e-08	6.76491e-08	1	0	0	1	0	0
AACCAGAACCTCG	40	162	13	104.945	195226834	149.195	137324104	2106	4.05	0.381152	1.54367	1.17969	0.0200677	0.015336	0.352894	1.02791e-07	1.02791e-07	1	0	0	1	0	0
AACCAGAATC	4	20	10	104.945	195226834	149.195	137324104	200	5	0.0381152	0.190576	0.145641	0.00190576	0.00145641	0.335132	9.76178e-09	9.76178e-09	1	0	0	1	0	0
AACCAGAGC	14	62	9	104.945	195226834	149.195	137324104	558	4.42857	0.133403	0.590786	0.451487	0.00531707	0.00406338	0.267148	2.72354e-08	2.72354e-08	1	0	0	1	0	0
AACCAGAGTTGAC	121	770	13	104.945	195226834	149.195	137324104	10010	6.36364	1.15299	7.33718	5.60717	0.0953833	0.0728932	0.554491	4.88577e-07	4.88577e-07	1	0	0	1	1	0
AACCAGATCACTTCCC	30	120	16	104.945	195226834	149.195	137324104	1920	4	0.285864	1.14346	0.873845	0.0182953	0.0139815	0.428969	9.3713e-08	9.3713e-08	1	0	0	1	0	0
AACCAGATGGG	12	60	11	104.945	195226834	149.195	137324104	660	5	0.114346	0.571728	0.436923	0.00628901	0.00480615	0.368645	3.22139e-08	3.22139e-08	1	0	0	1	0	0
AACCAGCATAGT	12	72	12	104.945	195226834	149.195	137324104	864	6	0.114346	0.686074	0.524307	0.00823289	0.00629168	0.48259	4.21709e-08	4.21709e-08	1	0	0	1	0	0
AACCAGCCAGCCAGCC	17	75	16	104.945	195226834	149.195	137324104	1200	4.41176	0.16199	0.71466	0.546153	0.0114346	0.00873845	0.473127	5.85707e-08	5.85707e-08	1	0	0	1	0	0
AACCAGCTGCCCCCTG	4	20	16	104.945	195226834	149.195	137324104	320	5	0.0381152	0.190576	0.145641	0.00304922	0.00233025	0.536211	1.56188e-08	1.56188e-08	1	0	0	1	1	0
[truncated: 3,289 more rows]
