# Supplementary material for: Profiles of telomeric repeats in Insecta reveal diverse forms of telomeric motifs in Hymenopterans
Source: Life Sci Alliance. 2022 Apr 1;5(7):e202101163. doi: 10.26508/lsa.202101163 (PMC8977481; doi:10.26508/lsa.202101163)
Supplement: Supplemental Data 3. — Tandem repeat statistics for 50 species without simple tandem type TRM. [file LSA-2021-01163_Supplemental_Data_3.zip › DataS3/VESVE_output.csv.0.filtered.xlsx]

## Sheet: Sheet1
Unnamed: 0	reads	repeats	unit_len	avg_genome_cov	genome_size	eff_read_len	num_reads	repeats_total_len	repeats_per_read	reads_per_genome	repeats_per_genome	repeats_per_million_reads	repeats_len_per_genome	repeats_len_per_million_reads	percent_repeats_len_per_read	percent_repeats_len_per_genome	percent_repeat_unit_in_sequences	avg_genome_cov_filter	repeat_containing_reads_filter	repeats_len_per_million_reads_filter	unit_len_filter	percent_repeats_len_per_read_filter	qualified
AAAAAAC	2154	8629	7	1185.42	200605717	151	1574842816	60403	4.00604	1.81708	7.2793	5.47928	0.0509551	0.0383549	0.18571	2.54006e-07	2.54006e-07	1	0	0	1	0	0
AAAAAACTGTGATCTGAATCT	3	18	21	1185.42	200605717	151	1574842816	378	6	0.00253076	0.0151845	0.0114297	0.000318875	0.000240024	0.834437	1.58956e-09	1.58956e-09	1	0	0	1	1	0
AAAAAAG	125765	540517	7	1185.42	200605717	151	1574842816	3783619	4.29783	106.094	455.972	343.22	3.19181	2.40254	0.199237	1.59108e-05	1.59108e-05	1	1	0	1	0	0
AAAAAAT	15114	64963	7	1185.42	200605717	151	1574842816	454741	4.2982	12.75	54.8018	41.2505	0.383613	0.288753	0.199254	1.91227e-06	1.91227e-06	1	1	0	1	0	0
AAAAAATTC	480	2979	9	1185.42	200605717	151	1574842816	26811	6.20625	0.404921	2.51304	1.89162	0.0226174	0.0170246	0.369909	1.12745e-07	1.12745e-07	1	0	0	1	0	0
AAAAAC	17785	77254	6	1185.42	200605717	151	1574842816	463524	4.34377	15.0032	65.1704	49.0551	0.391022	0.29433	0.1726	1.94921e-06	1.94921e-06	1	1	0	1	0	0
AAAAACATG	2	21	9	1185.42	200605717	151	1574842816	189	10.5	0.00168717	0.0177153	0.0133347	0.000159438	0.000120012	0.625828	7.94781e-10	7.94781e-10	1	0	0	1	1	0
AAAAACG	2	8	7	1185.42	200605717	151	1574842816	56	4	0.00168717	0.00674868	0.00507987	4.72408e-05	3.55591e-05	0.18543	2.35491e-10	2.35491e-10	1	0	0	1	0	0
AAAAACTGTGTTCTGAATCGATTTG	4	18	25	1185.42	200605717	151	1574842816	450	4.5	0.00337434	0.0151845	0.0114297	0.000379614	0.000285743	0.745033	1.89234e-09	1.89234e-09	1	0	0	1	1	0
AAAAAG	406788	1828171	6	1185.42	200605717	151	1574842816	10969026	4.49416	343.16	1542.22	1160.86	9.25331	6.96516	0.178576	4.61269e-05	4.61269e-05	1	1	1	1	0	0
AAAAAGG	2213	9447	7	1185.42	200605717	151	1574842816	66129	4.26887	1.86685	7.96935	5.99869	0.0557855	0.0419909	0.197894	2.78085e-07	2.78085e-07	1	0	0	1	0	0
AAAAAGGT	1	4	8	1185.42	200605717	151	1574842816	32	4	0.000843586	0.00337434	0.00253994	2.69947e-05	2.03195e-05	0.211921	1.34566e-10	1.34566e-10	1	0	0	1	0	0
AAAAAGT	278	1112	7	1185.42	200605717	151	1574842816	7784	4	0.234517	0.938067	0.706102	0.00656647	0.00494272	0.18543	3.27332e-08	3.27332e-08	1	0	0	1	0	0
AAAAAGTCTCG	1	4	11	1185.42	200605717	151	1574842816	44	4	0.000843586	0.00337434	0.00253994	3.71178e-05	2.79393e-05	0.291391	1.85028e-10	1.85028e-10	1	0	0	1	0	0
AAAAAT	80047	379100	6	1185.42	200605717	151	1574842816	2274600	4.73597	67.5265	319.803	240.722	1.91882	1.44433	0.188184	9.56513e-06	9.56513e-06	1	1	0	1	0	0
AAAAATC	6	24	7	1185.42	200605717	151	1574842816	168	4	0.00506151	0.0202461	0.0152396	0.000141722	0.000106677	0.18543	7.06472e-10	7.06472e-10	1	0	0	1	0	0
AAAAATG	2354	10803	7	1185.42	200605717	151	1574842816	75621	4.58921	1.9858	9.11325	6.85973	0.0637928	0.0480181	0.212745	3.18001e-07	3.18001e-07	1	0	0	1	0	0
AAAAATT	1646	8957	7	1185.42	200605717	151	1574842816	62699	5.44168	1.38854	7.556	5.68755	0.052892	0.0398129	0.252263	2.63661e-07	2.63661e-07	1	0	0	1	0	0
AAAAC	54463	325933	5	1185.42	200605717	151	1574842816	1629665	5.98448	45.9442	274.952	206.962	1.37476	1.03481	0.198162	6.85305e-06	6.85305e-06	1	1	0	1	0	0
AAAACAACACACACCATCCC	1	6	20	1185.42	200605717	151	1574842816	120	6	0.000843586	0.00506151	0.0038099	0.00010123	7.61981e-05	0.794702	5.04623e-10	5.04623e-10	1	0	0	1	1	0
AAAACAAGGAT	337	1479	11	1185.42	200605717	151	1574842816	16269	4.38872	0.284288	1.24766	0.939141	0.0137243	0.0103306	0.319708	6.84143e-08	6.84143e-08	1	0	0	1	0	0
AAAACAATAG	1	4	10	1185.42	200605717	151	1574842816	40	4	0.000843586	0.00337434	0.00253994	3.37434e-05	2.53994e-05	0.264901	1.68208e-10	1.68208e-10	1	0	0	1	0	0
AAAACAATTGTGTGAAAGAGTGTC	2	8	24	1185.42	200605717	151	1574842816	192	4	0.00168717	0.00674868	0.00507987	0.000161968	0.000121917	0.635762	8.07397e-10	8.07397e-10	1	0	0	1	1	0
AAAACACTTTTG	654	3241	12	1185.42	200605717	151	1574842816	38892	4.95566	0.551705	2.73406	2.05798	0.0328087	0.0246958	0.393827	1.63548e-07	1.63548e-07	1	0	0	1	0	0
AAAACAG	1	4	7	1185.42	200605717	151	1574842816	28	4	0.000843586	0.00337434	0.00253994	2.36204e-05	1.77796e-05	0.18543	1.17745e-10	1.17745e-10	1	0	0	1	0	0
AAAACAT	2	8	7	1185.42	200605717	151	1574842816	56	4	0.00168717	0.00674868	0.00507987	4.72408e-05	3.55591e-05	0.18543	2.35491e-10	2.35491e-10	1	0	0	1	0	0
AAAACC	8	33	6	1185.42	200605717	151	1574842816	198	4.125	0.00674868	0.0278383	0.0209545	0.00016703	0.000125727	0.163907	8.32628e-10	8.32628e-10	1	0	0	1	0	0
AAAACCC	3	12	7	1185.42	200605717	151	1574842816	84	4	0.00253076	0.010123	0.00761981	7.08612e-05	5.33387e-05	0.18543	3.53236e-10	3.53236e-10	1	0	0	1	0	0
AAAACCTCAGAACAGAT	1	4	17	1185.42	200605717	151	1574842816	68	4	0.000843586	0.00337434	0.00253994	5.73638e-05	4.31789e-05	0.450331	2.85953e-10	2.85953e-10	1	0	0	1	0	0
AAAACG	3545	16387	6	1185.42	200605717	151	1574842816	98322	4.62257	2.99051	13.8238	10.4055	0.082943	0.0624329	0.183678	4.13463e-07	4.13463e-07	1	0	0	1	0	0
AAAACT	215	860	6	1185.42	200605717	151	1574842816	5160	4	0.181371	0.725484	0.546086	0.0043529	0.00327652	0.15894	2.16988e-08	2.16988e-08	1	0	0	1	0	0
AAAACTCACACACAGAGAGCACAAT	2	11	25	1185.42	200605717	151	1574842816	275	5.5	0.00168717	0.00927944	0.00698482	0.000231986	0.000174621	0.910596	1.15643e-09	1.15643e-09	1	0	0	1	1	0
AAAACTGTAC	1	4	10	1185.42	200605717	151	1574842816	40	4	0.000843586	0.00337434	0.00253994	3.37434e-05	2.53994e-05	0.264901	1.68208e-10	1.68208e-10	1	0	0	1	0	0
AAAAG	552827	3235926	5	1185.42	200605717	151	1574842816	16179630	5.85342	466.357	2729.78	2054.76	13.6489	10.2738	0.193822	6.80385e-05	6.80385e-05	1	1	1	1	0	0
AAAAGAAAAGATATAACGGAGAG	40	185	23	1185.42	200605717	151	1574842816	4255	4.625	0.0337434	0.156063	0.117472	0.00358946	0.00270186	0.70447	1.78931e-08	1.78931e-08	1	0	0	1	1	0
AAAAGAG	1859	7955	7	1185.42	200605717	151	1574842816	55685	4.27918	1.56823	6.71072	5.0513	0.0469751	0.0353591	0.198373	2.34166e-07	2.34166e-07	1	0	0	1	0	0
AAAAGAGAAT	284	1151	10	1185.42	200605717	151	1574842816	11510	4.05282	0.239578	0.970967	0.730867	0.00970967	0.00730867	0.268398	4.84018e-08	4.84018e-08	1	0	0	1	0	0
AAAAGAGGAGG	480	2553	11	1185.42	200605717	151	1574842816	28083	5.31875	0.404921	2.15367	1.62111	0.0236904	0.0178323	0.387459	1.18094e-07	1.18094e-07	1	0	0	1	0	0
AAAAGAT	545	2773	7	1185.42	200605717	151	1574842816	19411	5.08807	0.459754	2.33926	1.76081	0.0163748	0.0123257	0.235871	8.1627e-08	8.1627e-08	1	0	0	1	0	0
AAAAGC	1489	6732	6	1185.42	200605717	151	1574842816	40392	4.52116	1.2561	5.67902	4.27471	0.0340741	0.0256483	0.179649	1.69856e-07	1.69856e-07	1	0	0	1	0	0
AAAAGCT	1	6	7	1185.42	200605717	151	1574842816	42	6	0.000843586	0.00506151	0.0038099	3.54306e-05	2.66693e-05	0.278146	1.76618e-10	1.76618e-10	1	0	0	1	0	0
AAAAGCTT	2	8	8	1185.42	200605717	151	1574842816	64	4	0.00168717	0.00674868	0.00507987	5.39895e-05	4.0639e-05	0.211921	2.69132e-10	2.69132e-10	1	0	0	1	0	0
AAAAGG	4332	18653	6	1185.42	200605717	151	1574842816	111918	4.30586	3.65441	15.7354	11.8444	0.0944124	0.0710661	0.171094	4.70637e-07	4.70637e-07	1	0	0	1	0	0
AAAAGGG	276	1104	7	1185.42	200605717	151	1574842816	7728	4	0.23283	0.931318	0.701022	0.00651923	0.00490716	0.18543	3.24977e-08	3.24977e-08	1	0	0	1	0	0
AAAAGGTAACAGGACAGAG	2	9	19	1185.42	200605717	151	1574842816	171	4.5	0.00168717	0.00759227	0.00571486	0.000144253	0.000108582	0.566225	7.19088e-10	7.19088e-10	1	0	0	1	1	0
AAAAGT	1576	6607	6	1185.42	200605717	151	1574842816	39642	4.19226	1.32949	5.57357	4.19534	0.0334414	0.025172	0.16658	1.66702e-07	1.66702e-07	1	0	0	1	0	0
AAAAGTG	2	8	7	1185.42	200605717	151	1574842816	56	4	0.00168717	0.00674868	0.00507987	4.72408e-05	3.55591e-05	0.18543	2.35491e-10	2.35491e-10	1	0	0	1	0	0
AAAAT	186714	1216646	5	1185.42	200605717	151	1574842816	6083230	6.51609	157.509	1026.35	772.551	5.13173	3.86275	0.215765	2.55812e-05	2.55812e-05	1	1	0	1	0	0
AAAATAAATT	367	1614	10	1185.42	200605717	151	1574842816	16140	4.39782	0.309596	1.36155	1.02486	0.0136155	0.0102486	0.291246	6.78718e-08	6.78718e-08	1	0	0	1	0	0
AAAATAAGG	354	1529	9	1185.42	200605717	151	1574842816	13761	4.31921	0.298629	1.28984	0.970891	0.0116086	0.00873801	0.257436	5.78676e-08	5.78676e-08	1	0	0	1	0	0
AAAATAC	3	12	7	1185.42	200605717	151	1574842816	84	4	0.00253076	0.010123	0.00761981	7.08612e-05	5.33387e-05	0.18543	3.53236e-10	3.53236e-10	1	0	0	1	0	0
AAAATAG	240	1157	7	1185.42	200605717	151	1574842816	8099	4.82083	0.202461	0.976029	0.734676	0.0068322	0.00514274	0.223482	3.40579e-08	3.40579e-08	1	0	0	1	0	0
AAAATAT	1430	6419	7	1185.42	200605717	151	1574842816	44933	4.48881	1.20633	5.41498	4.07596	0.0379048	0.0285317	0.208091	1.88952e-07	1.88952e-07	1	0	0	1	0	0
AAAATC	2307	13373	6	1185.42	200605717	151	1574842816	80238	5.79671	1.94615	11.2813	8.49164	0.0676876	0.0509498	0.230333	3.37416e-07	3.37416e-07	1	0	0	1	0	0
AAAATCAAT	1	4	9	1185.42	200605717	151	1574842816	36	4	0.000843586	0.00337434	0.00253994	3.03691e-05	2.28594e-05	0.238411	1.51387e-10	1.51387e-10	1	0	0	1	0	0
AAAATCAT	2	8	8	1185.42	200605717	151	1574842816	64	4	0.00168717	0.00674868	0.00507987	5.39895e-05	4.0639e-05	0.211921	2.69132e-10	2.69132e-10	1	0	0	1	0	0
AAAATCG	2	8	7	1185.42	200605717	151	1574842816	56	4	0.00168717	0.00674868	0.00507987	4.72408e-05	3.55591e-05	0.18543	2.35491e-10	2.35491e-10	1	0	0	1	0	0
AAAATG	9144	46263	6	1185.42	200605717	151	1574842816	277578	5.05938	7.71375	39.0268	29.3763	0.234161	0.176258	0.201035	1.16727e-06	1.16727e-06	1	0	0	1	0	0
AAAATGACTAT	288	1176	11	1185.42	200605717	151	1574842816	12936	4.08333	0.242953	0.992057	0.746741	0.0109126	0.00821415	0.297461	5.43984e-08	5.43984e-08	1	0	0	1	0	0
AAAATGC	2	9	7	1185.42	200605717	151	1574842816	63	4.5	0.00168717	0.00759227	0.00571486	5.31459e-05	4.0004e-05	0.208609	2.64927e-10	2.64927e-10	1	0	0	1	0	0
AAAATGG	224	900	7	1185.42	200605717	151	1574842816	6300	4.01786	0.188963	0.759227	0.571486	0.00531459	0.0040004	0.186258	2.64927e-08	2.64927e-08	1	0	0	1	0	0
AAAATGT	709	3678	7	1185.42	200605717	151	1574842816	25746	5.18759	0.598102	3.10271	2.33547	0.021719	0.0163483	0.240484	1.08267e-07	1.08267e-07	1	0	0	1	0	0
AAAATGTAGGGAAAGAGTGTGGG	6	24	23	1185.42	200605717	151	1574842816	552	4	0.00506151	0.0202461	0.0152396	0.000465659	0.000350511	0.609272	2.32127e-09	2.32127e-09	1	0	0	1	1	0
AAAATT	6793	37342	6	1185.42	200605717	151	1574842816	224052	5.49713	5.73048	31.5012	23.7116	0.189007	0.142269	0.218429	9.42182e-07	9.42182e-07	1	0	0	1	0	0
AAAATTG	324	1296	7	1185.42	200605717	151	1574842816	9072	4	0.273322	1.09329	0.822939	0.00765301	0.00576057	0.18543	3.81495e-08	3.81495e-08	1	0	0	1	0	0
AAAATTGCCG	445	2163	10	1185.42	200605717	151	1574842816	21630	4.86067	0.375396	1.82468	1.37347	0.0182468	0.0137347	0.321899	9.09583e-08	9.09583e-08	1	0	0	1	0	0
AAAATTT	1	4	7	1185.42	200605717	151	1574842816	28	4	0.000843586	0.00337434	0.00253994	2.36204e-05	1.77796e-05	0.18543	1.17745e-10	1.17745e-10	1	0	0	1	0	0
AAAC	147655	1098748	4	1185.42	200605717	151	1574842816	4394992	7.44132	124.56	926.888	697.687	3.70755	2.79075	0.197121	1.84818e-05	1.84818e-05	1	1	0	0	0	0
AAACAAAG	1041	4617	8	1185.42	200605717	151	1574842816	36936	4.43516	0.878173	3.89483	2.93172	0.0311587	0.0234538	0.234975	1.55323e-07	1.55323e-07	1	0	0	1	0	0
AAACAAC	440	1760	7	1185.42	200605717	151	1574842816	12320	4	0.371178	1.48471	1.11757	0.010393	0.007823	0.18543	5.1808e-08	5.1808e-08	1	0	0	1	0	0
AAACAACCACT	1	5	11	1185.42	200605717	151	1574842816	55	5	0.000843586	0.00421793	0.00317492	4.63972e-05	3.49241e-05	0.364238	2.31286e-10	2.31286e-10	1	0	0	1	0	0
AAACAACCCACGACC	13	59	15	1185.42	200605717	151	1574842816	885	4.53846	0.0109666	0.0497715	0.0374641	0.000746573	0.000561961	0.450841	3.7216e-09	3.7216e-09	1	0	0	1	0	0
AAACAAG	2	8	7	1185.42	200605717	151	1574842816	56	4	0.00168717	0.00674868	0.00507987	4.72408e-05	3.55591e-05	0.18543	2.35491e-10	2.35491e-10	1	0	0	1	0	0
AAACAATAT	434	1923	9	1185.42	200605717	151	1574842816	17307	4.43088	0.366116	1.62222	1.22107	0.0145999	0.0109897	0.264092	7.27793e-08	7.27793e-08	1	0	0	1	0	0
AAACAC	2847	13069	6	1185.42	200605717	151	1574842816	78414	4.59045	2.40169	11.0248	8.29861	0.0661489	0.0497916	0.182402	3.29746e-07	3.29746e-07	1	0	0	1	0	0
AAACACAACAC	1	5	11	1185.42	200605717	151	1574842816	55	5	0.000843586	0.00421793	0.00317492	4.63972e-05	3.49241e-05	0.364238	2.31286e-10	2.31286e-10	1	0	0	1	0	0
AAACACAAG	1	4	9	1185.42	200605717	151	1574842816	36	4	0.000843586	0.00337434	0.00253994	3.03691e-05	2.28594e-05	0.238411	1.51387e-10	1.51387e-10	1	0	0	1	0	0
AAACACAATATCAGCACCAACAG	2	9	23	1185.42	200605717	151	1574842816	207	4.5	0.00168717	0.00759227	0.00571486	0.000174622	0.000131442	0.68543	8.70475e-10	8.70475e-10	1	0	0	1	1	0
AAACACACACACCT	1	4	14	1185.42	200605717	151	1574842816	56	4	0.000843586	0.00337434	0.00253994	4.72408e-05	3.55591e-05	0.370861	2.35491e-10	2.35491e-10	1	0	0	1	0	0
AAACACACACTAAG	2	8	14	1185.42	200605717	151	1574842816	112	4	0.00168717	0.00674868	0.00507987	9.44816e-05	7.11182e-05	0.370861	4.70982e-10	4.70982e-10	1	0	0	1	0	0
AAACACACAGACAT	1	4	14	1185.42	200605717	151	1574842816	56	4	0.000843586	0.00337434	0.00253994	4.72408e-05	3.55591e-05	0.370861	2.35491e-10	2.35491e-10	1	0	0	1	0	0
AAACACACAGTAAGATACCAGT	1	5	22	1185.42	200605717	151	1574842816	110	5	0.000843586	0.00421793	0.00317492	9.27944e-05	6.98482e-05	0.728477	4.62571e-10	4.62571e-10	1	0	0	1	1	0
AAACACACCCTAGCC	4	19	15	1185.42	200605717	151	1574842816	285	4.75	0.00337434	0.0160281	0.0120647	0.000240422	0.00018097	0.471854	1.19848e-09	1.19848e-09	1	0	0	1	0	0
AAACACC	2	8	7	1185.42	200605717	151	1574842816	56	4	0.00168717	0.00674868	0.00507987	4.72408e-05	3.55591e-05	0.18543	2.35491e-10	2.35491e-10	1	0	0	1	0	0
AAACACCACAC	3	13	11	1185.42	200605717	151	1574842816	143	4.33333	0.00253076	0.0109666	0.00825479	0.000120633	9.08027e-05	0.315673	6.01342e-10	6.01342e-10	1	0	0	1	0	0
AAACACCAGGT	1	4	11	1185.42	200605717	151	1574842816	44	4	0.000843586	0.00337434	0.00253994	3.71178e-05	2.79393e-05	0.291391	1.85028e-10	1.85028e-10	1	0	0	1	0	0
AAACACCC	1	5	8	1185.42	200605717	151	1574842816	40	5	0.000843586	0.00421793	0.00317492	3.37434e-05	2.53994e-05	0.264901	1.68208e-10	1.68208e-10	1	0	0	1	0	0
AAACACCCCCACAAT	1	4	15	1185.42	200605717	151	1574842816	60	4	0.000843586	0.00337434	0.00253994	5.06151e-05	3.8099e-05	0.397351	2.52312e-10	2.52312e-10	1	0	0	1	0	0
AAACACCT	1	4	8	1185.42	200605717	151	1574842816	32	4	0.000843586	0.00337434	0.00253994	2.69947e-05	2.03195e-05	0.211921	1.34566e-10	1.34566e-10	1	0	0	1	0	0
AAACACGCAACTGAGACATCACC	1	4	23	1185.42	200605717	151	1574842816	92	4	0.000843586	0.00337434	0.00253994	7.76099e-05	5.84185e-05	0.609272	3.86878e-10	3.86878e-10	1	0	0	1	1	0
AAACACGGAGATCAAACTGAATAGG	6	24	25	1185.42	200605717	151	1574842816	600	4	0.00506151	0.0202461	0.0152396	0.000506151	0.00038099	0.662252	2.52312e-09	2.52312e-09	1	0	0	1	1	0
AAACACTCTTTCCCTACACGACTTT	1	6	25	1185.42	200605717	151	1574842816	150	6	0.000843586	0.00506151	0.0038099	0.000126538	9.52476e-05	0.993377	6.30779e-10	6.30779e-10	1	0	0	1	1	0
AAACAG	495	2591	6	1185.42	200605717	151	1574842816	15546	5.23434	0.417575	2.18573	1.64524	0.0131144	0.00987146	0.207987	6.53739e-08	6.53739e-08	1	0	0	1	0	0
AAACAGACAGAGTT	3	13	14	1185.42	200605717	151	1574842816	182	4.33333	0.00253076	0.0109666	0.00825479	0.000153533	0.000115567	0.401766	7.65345e-10	7.65345e-10	1	0	0	1	0	0
AAACAGAGGT	1	5	10	1185.42	200605717	151	1574842816	50	5	0.000843586	0.00421793	0.00317492	4.21793e-05	3.17492e-05	0.331126	2.1026e-10	2.1026e-10	1	0	0	1	0	0
AAACAGATCTACACTCTATTTC	6	27	22	1185.42	200605717	151	1574842816	594	4.5	0.00506151	0.0227768	0.0171446	0.00050109	0.00037718	0.655629	2.49788e-09	2.49788e-09	1	0	0	1	1	0
AAACAGCACACTGAT	4	16	15	1185.42	200605717	151	1574842816	240	4	0.00337434	0.0134974	0.0101597	0.000202461	0.000152396	0.397351	1.00925e-09	1.00925e-09	1	0	0	1	0	0
AAACAGCCT	1	4	9	1185.42	200605717	151	1574842816	36	4	0.000843586	0.00337434	0.00253994	3.03691e-05	2.28594e-05	0.238411	1.51387e-10	1.51387e-10	1	0	0	1	0	0
AAACAGGAACGGCTT	14	87	15	1185.42	200605717	151	1574842816	1305	6.21429	0.0118102	0.0733919	0.0552436	0.00110088	0.000828654	0.617313	5.48778e-09	5.48778e-09	1	0	0	1	1	0
AAACAGTCT	1	4	9	1185.42	200605717	151	1574842816	36	4	0.000843586	0.00337434	0.00253994	3.03691e-05	2.28594e-05	0.238411	1.51387e-10	1.51387e-10	1	0	0	1	0	0
AAACAT	465	2877	6	1185.42	200605717	151	1574842816	17262	6.1871	0.392267	2.427	1.82685	0.014562	0.0109611	0.245845	7.259e-08	7.259e-08	1	0	0	1	0	0
AAACATAATCG	492	2220	11	1185.42	200605717	151	1574842816	24420	4.5122	0.415044	1.87276	1.40966	0.0206004	0.0155063	0.328703	1.02691e-07	1.02691e-07	1	0	0	1	0	0
AAACATAT	796	4254	8	1185.42	200605717	151	1574842816	34032	5.34422	0.671494	3.58861	2.70122	0.0287089	0.0216098	0.283138	1.43111e-07	1.43111e-07	1	0	0	1	0	0
AAACATCACTC	1	6	11	1185.42	200605717	151	1574842816	66	6	0.000843586	0.00506151	0.0038099	5.56766e-05	4.19089e-05	0.437086	2.77543e-10	2.77543e-10	1	0	0	1	0	0
AAACATCAGGT	1	4	11	1185.42	200605717	151	1574842816	44	4	0.000843586	0.00337434	0.00253994	3.71178e-05	2.79393e-05	0.291391	1.85028e-10	1.85028e-10	1	0	0	1	0	0
AAACATTCTACACAGGACAGATCGG	6	24	25	1185.42	200605717	151	1574842816	600	4	0.00506151	0.0202461	0.0152396	0.000506151	0.00038099	0.662252	2.52312e-09	2.52312e-09	1	0	0	1	1	0
AAACC	1451	7609	5	1185.42	200605717	151	1574842816	38045	5.24397	1.22404	6.41884	4.83159	0.0320942	0.024158	0.173641	1.59987e-07	1.59987e-07	1	0	0	1	0	0
AAACCAACACCGCAC	6	30	15	1185.42	200605717	151	1574842816	450	5	0.00506151	0.0253076	0.0190495	0.000379614	0.000285743	0.496689	1.89234e-09	1.89234e-09	1	0	0	1	0	0
AAACCAACTAGCGAC	12	86	15	1185.42	200605717	151	1574842816	1290	7.16667	0.010123	0.0725484	0.0546086	0.00108823	0.000819129	0.711921	5.4247e-09	5.4247e-09	1	0	0	1	1	0
AAACCAATATCAGCACCAACAG	2	11	22	1185.42	200605717	151	1574842816	242	5.5	0.00168717	0.00927944	0.00698482	0.000204148	0.000153666	0.801325	1.01766e-09	1.01766e-09	1	0	0	1	1	0
AAACCACATCACCTTCCATAT	1	4	21	1185.42	200605717	151	1574842816	84	4	0.000843586	0.00337434	0.00253994	7.08612e-05	5.33387e-05	0.556291	3.53236e-10	3.53236e-10	1	0	0	1	1	0
AAACCAGACCCATGTAAG	1	4	18	1185.42	200605717	151	1574842816	72	4	0.000843586	0.00337434	0.00253994	6.07382e-05	4.57188e-05	0.476821	3.02774e-10	3.02774e-10	1	0	0	1	0	0
AAACCC	3	14	6	1185.42	200605717	151	1574842816	84	4.66667	0.00253076	0.0118102	0.00888978	7.08612e-05	5.33387e-05	0.18543	3.53236e-10	3.53236e-10	1	0	0	1	0	0
AAACCCAAGCCCGTCACC	1	5	18	1185.42	200605717	151	1574842816	90	5	0.000843586	0.00421793	0.00317492	7.59227e-05	5.71486e-05	0.596026	3.78467e-10	3.78467e-10	1	0	0	1	1	0
AAACCCACACACACAC	1	4	16	1185.42	200605717	151	1574842816	64	4	0.000843586	0.00337434	0.00253994	5.39895e-05	4.0639e-05	0.423841	2.69132e-10	2.69132e-10	1	0	0	1	0	0
AAACCCACCAACCTCCAGTCG	1	4	21	1185.42	200605717	151	1574842816	84	4	0.000843586	0.00337434	0.00253994	7.08612e-05	5.33387e-05	0.556291	3.53236e-10	3.53236e-10	1	0	0	1	1	0
AAACCCAGTGGTTAGTTAT	2	8	19	1185.42	200605717	151	1574842816	152	4	0.00168717	0.00674868	0.00507987	0.000128225	9.65176e-05	0.503311	6.39189e-10	6.39189e-10	1	0	0	1	1	0
AAACCCATGCAG	1	6	12	1185.42	200605717	151	1574842816	72	6	0.000843586	0.00506151	0.0038099	6.07382e-05	4.57188e-05	0.476821	3.02774e-10	3.02774e-10	1	0	0	1	0	0
AAACCCT	6	57	7	1185.42	200605717	151	1574842816	399	9.5	0.00506151	0.0480844	0.0361941	0.000336591	0.000253359	0.440397	1.67787e-09	1.67787e-09	1	0	0	1	0	0
AAACCCTACCACAGT	1	4	15	1185.42	200605717	151	1574842816	60	4	0.000843586	0.00337434	0.00253994	5.06151e-05	3.8099e-05	0.397351	2.52312e-10	2.52312e-10	1	0	0	1	0	0
AAACCCTGTAGT	4	17	12	1185.42	200605717	151	1574842816	204	4.25	0.00337434	0.014341	0.0107947	0.000172091	0.000129537	0.337748	8.57859e-10	8.57859e-10	1	0	0	1	0	0
AAACCG	296	1446	6	1185.42	200605717	151	1574842816	8676	4.88514	0.249701	1.21982	0.918187	0.00731895	0.00550912	0.194111	3.64842e-08	3.64842e-08	1	0	0	1	0	0
AAACCGAGCCTGCCC	4	23	15	1185.42	200605717	151	1574842816	345	5.75	0.00337434	0.0194025	0.0146046	0.000291037	0.000219069	0.571192	1.45079e-09	1.45079e-09	1	0	0	1	1	0
AAACCGGGTCAATCGGAAGAAGGCG	2	9	25	1185.42	200605717	151	1574842816	225	4.5	0.00168717	0.00759227	0.00571486	0.000189807	0.000142871	0.745033	9.46168e-10	9.46168e-10	1	0	0	1	1	0
AAACCGTGCTCAGTC	2	9	15	1185.42	200605717	151	1574842816	135	4.5	0.00168717	0.00759227	0.00571486	0.000113884	8.57228e-05	0.44702	5.67701e-10	5.67701e-10	1	0	0	1	0	0
AAACCT	3	19	6	1185.42	200605717	151	1574842816	114	6.33333	0.00253076	0.0160281	0.0120647	9.61688e-05	7.23882e-05	0.251656	4.79392e-10	4.79392e-10	1	0	0	1	0	0
AAACCTAAACT	2	21	11	1185.42	200605717	151	1574842816	231	10.5	0.00168717	0.0177153	0.0133347	0.000194868	0.000146681	0.764901	9.71399e-10	9.71399e-10	1	0	0	1	1	0
AAACCTGACCCTGGGTAT	4	16	18	1185.42	200605717	151	1574842816	288	4	0.00337434	0.0134974	0.0101597	0.000242953	0.000182875	0.476821	1.2111e-09	1.2111e-09	1	0	0	1	0	0
AAACG	46648	286107	5	1185.42	200605717	151	1574842816	1430535	6.13332	39.3516	241.356	181.673	1.20678	0.908367	0.20309	6.01567e-06	6.01567e-06	1	1	0	1	0	0
AAACGAATGAGCCAC	4	31	15	1185.42	200605717	151	1574842816	465	7.75	0.00337434	0.0261512	0.0196845	0.000392267	0.000295268	0.769868	1.95541e-09	1.95541e-09	1	0	0	1	1	0
AAACGAATGATGCCC	2	8	15	1185.42	200605717	151	1574842816	120	4	0.00168717	0.00674868	0.00507987	0.00010123	7.61981e-05	0.397351	5.04623e-10	5.04623e-10	1	0	0	1	0	0
AAACGAG	597	2389	7	1185.42	200605717	151	1574842816	16723	4.00168	0.503621	2.01533	1.51698	0.0141073	0.0106188	0.185508	7.03234e-08	7.03234e-08	1	0	0	1	0	0
AAACGAGGTGGGTGG	1	4	15	1185.42	200605717	151	1574842816	60	4	0.000843586	0.00337434	0.00253994	5.06151e-05	3.8099e-05	0.397351	2.52312e-10	2.52312e-10	1	0	0	1	0	0
AAACGAGT	547	2452	8	1185.42	200605717	151	1574842816	19616	4.48263	0.461441	2.06847	1.55698	0.0165478	0.0124558	0.23749	8.2489e-08	8.2489e-08	1	0	0	1	0	0
AAACGAT	509	2744	7	1185.42	200605717	151	1574842816	19208	5.39096	0.429385	2.3148	1.7424	0.0162036	0.0121968	0.249912	8.07733e-08	8.07733e-08	1	0	0	1	0	0
AAACGC	722	3620	6	1185.42	200605717	151	1574842816	21720	5.01385	0.609069	3.05378	2.29864	0.0183227	0.0137919	0.199226	9.13368e-08	9.13368e-08	1	0	0	1	0	0
AAACGG	195	780	6	1185.42	200605717	151	1574842816	4680	4	0.164499	0.657997	0.495288	0.00394798	0.00297173	0.15894	1.96803e-08	1.96803e-08	1	0	0	1	0	0
AAACGGCAGAGGTGG	5	27	15	1185.42	200605717	151	1574842816	405	5.4	0.00421793	0.0227768	0.0171446	0.000341652	0.000257169	0.536424	1.7031e-09	1.7031e-09	1	0	0	1	1	0
AAACGGTGCAGCAGG	1	4	15	1185.42	200605717	151	1574842816	60	4	0.000843586	0.00337434	0.00253994	5.06151e-05	3.8099e-05	0.397351	2.52312e-10	2.52312e-10	1	0	0	1	0	0
AAACGGTTCCATCGC	2	11	15	1185.42	200605717	151	1574842816	165	5.5	0.00168717	0.00927944	0.00698482	0.000139192	0.000104772	0.546358	6.93857e-10	6.93857e-10	1	0	0	1	1	0
AAACGT	1667	6674	6	1185.42	200605717	151	1574842816	40044	4.0036	1.40626	5.63009	4.23788	0.0337805	0.0254273	0.159083	1.68393e-07	1.68393e-07	1	0	0	1	0	0
AAACGTAGT	687	3198	9	1185.42	200605717	151	1574842816	28782	4.65502	0.579543	2.69779	2.03068	0.0242801	0.0182761	0.277452	1.21034e-07	1.21034e-07	1	0	0	1	0	0
AAACGTC	409	2515	7	1185.42	200605717	151	1574842816	17605	6.14914	0.345027	2.12162	1.59698	0.0148513	0.0111789	0.28506	7.40324e-08	7.40324e-08	1	0	0	1	0	0
AAACT	4259	32422	5	1185.42	200605717	151	1574842816	162110	7.61259	3.59283	27.3507	20.5875	0.136754	0.102937	0.252072	6.81704e-07	6.81704e-07	1	0	0	1	0	0
AAACTACAGTATACAATACCAC	2	9	22	1185.42	200605717	151	1574842816	198	4.5	0.00168717	0.00759227	0.00571486	0.00016703	0.000125727	0.655629	8.32628e-10	8.32628e-10	1	0	0	1	1	0
AAACTACCTGTCAGAGGAGGT	2	8	21	1185.42	200605717	151	1574842816	168	4	0.00168717	0.00674868	0.00507987	0.000141722	0.000106677	0.556291	7.06472e-10	7.06472e-10	1	0	0	1	1	0
AAACTAG	349	1396	7	1185.42	200605717	151	1574842816	9772	4	0.294411	1.17765	0.886438	0.00824352	0.00620506	0.18543	4.10931e-08	4.10931e-08	1	0	0	1	0	0
AAACTAGAGGCT	2	10	12	1185.42	200605717	151	1574842816	120	5	0.00168717	0.00843586	0.00634984	0.00010123	7.61981e-05	0.397351	5.04623e-10	5.04623e-10	1	0	0	1	0	0
AAACTAT	331	1598	7	1185.42	200605717	151	1574842816	11186	4.82779	0.279227	1.34805	1.0147	0.00943635	0.00710293	0.223805	4.70393e-08	4.70393e-08	1	0	0	1	0	0
AAACTC	1	4	6	1185.42	200605717	151	1574842816	24	4	0.000843586	0.00337434	0.00253994	2.02461e-05	1.52396e-05	0.15894	1.00925e-10	1.00925e-10	1	0	0	1	0	0
AAACTCACCGCCGCC	2	8	15	1185.42	200605717	151	1574842816	120	4	0.00168717	0.00674868	0.00507987	0.00010123	7.61981e-05	0.397351	5.04623e-10	5.04623e-10	1	0	0	1	0	0
AAACTCTCTCTAACTCCCT	2	8	19	1185.42	200605717	151	1574842816	152	4	0.00168717	0.00674868	0.00507987	0.000128225	9.65176e-05	0.503311	6.39189e-10	6.39189e-10	1	0	0	1	1	0
AAACTG	6	24	6	1185.42	200605717	151	1574842816	144	4	0.00506151	0.0202461	0.0152396	0.000121476	9.14377e-05	0.15894	6.05548e-10	6.05548e-10	1	0	0	1	0	0
AAACTGAG	565	2535	8	1185.42	200605717	151	1574842816	20280	4.48673	0.476626	2.13849	1.60968	0.0171079	0.0128775	0.237707	8.52813e-08	8.52813e-08	1	0	0	1	0	0
AAACTT	473	1892	6	1185.42	200605717	151	1574842816	11352	4	0.399016	1.59606	1.20139	0.00957638	0.00720834	0.15894	4.77373e-08	4.77373e-08	1	0	0	1	0	0
AAACTTC	1	4	7	1185.42	200605717	151	1574842816	28	4	0.000843586	0.00337434	0.00253994	2.36204e-05	1.77796e-05	0.18543	1.17745e-10	1.17745e-10	1	0	0	1	0	0
AAACTTGAACG	437	1967	11	1185.42	200605717	151	1574842816	21637	4.50114	0.368647	1.65933	1.24901	0.0182527	0.0137391	0.327898	9.09877e-08	9.09877e-08	1	0	0	1	0	0
AAAG	1469921	11224798	4	1185.42	200605717	151	1574842816	44899192	7.63633	1240	9469.08	7127.57	37.8763	28.5103	0.202287	0.00018881	0.00018881	1	1	1	0	0	0
AAAGAAAGG	412	1824	9	1185.42	200605717	151	1574842816	16416	4.42718	0.347557	1.5387	1.15821	0.0138483	0.0104239	0.263872	6.90324e-08	6.90324e-08	1	0	0	1	0	0
AAAGAAAGGCCAAAGGAGATAGG	7	28	23	1185.42	200605717	151	1574842816	644	4	0.0059051	0.0236204	0.0177796	0.000543269	0.00040893	0.609272	2.70814e-09	2.70814e-09	1	0	0	1	1	0
AAAGAAC	2	8	7	1185.42	200605717	151	1574842816	56	4	0.00168717	0.00674868	0.00507987	4.72408e-05	3.55591e-05	0.18543	2.35491e-10	2.35491e-10	1	0	0	1	0	0
AAAGAACGTACG	323	1469	12	1185.42	200605717	151	1574842816	17628	4.54799	0.272478	1.23923	0.932792	0.0148707	0.0111935	0.361429	7.41291e-08	7.41291e-08	1	0	0	1	0	0
AAAGAAG	3869	17689	7	1185.42	200605717	151	1574842816	123823	4.57198	3.26383	14.9222	11.2322	0.104455	0.0786256	0.211946	5.207e-07	5.207e-07	1	0	0	1	0	0
AAAGAAGATTGAAGAGTGCCGGACT	2	9	25	1185.42	200605717	151	1574842816	225	4.5	0.00168717	0.00759227	0.00571486	0.000189807	0.000142871	0.745033	9.46168e-10	9.46168e-10	1	0	0	1	1	0
AAAGAAGGAG	1	4	10	1185.42	200605717	151	1574842816	40	4	0.000843586	0.00337434	0.00253994	3.37434e-05	2.53994e-05	0.264901	1.68208e-10	1.68208e-10	1	0	0	1	0	0
AAAGAAT	426	1705	7	1185.42	200605717	151	1574842816	11935	4.00235	0.359367	1.43831	1.08265	0.0100682	0.00757853	0.185539	5.0189e-08	5.0189e-08	1	0	0	1	0	0
AAAGAATG	8190	35615	8	1185.42	200605717	151	1574842816	284920	4.3486	6.90897	30.0443	22.615	0.240354	0.18092	0.230389	1.19814e-06	1.19814e-06	1	0	0	1	0	0
AAAGAC	2083	11413	6	1185.42	200605717	151	1574842816	68478	5.47912	1.75719	9.62784	7.24707	0.0577671	0.0434824	0.217713	2.87963e-07	2.87963e-07	1	0	0	1	0	0
AAAGACGAG	540	2740	9	1185.42	200605717	151	1574842816	24660	5.07407	0.455536	2.31142	1.73986	0.0208028	0.0156587	0.302428	1.037e-07	1.037e-07	1	0	0	1	0	0
AAAGAG	323398	1554153	6	1185.42	200605717	151	1574842816	9324918	4.8057	272.814	1311.06	986.862	7.86637	5.92117	0.190955	3.92131e-05	3.92131e-05	1	1	1	1	0	0
AAAGAGCCCCGGTGTAT	1	4	17	1185.42	200605717	151	1574842816	68	4	0.000843586	0.00337434	0.00253994	5.73638e-05	4.31789e-05	0.450331	2.85953e-10	2.85953e-10	1	0	0	1	0	0
AAAGAGG	345	1380	7	1185.42	200605717	151	1574842816	9660	4	0.291037	1.16415	0.876278	0.00814904	0.00613395	0.18543	4.06222e-08	4.06222e-08	1	0	0	1	0	0
AAAGAGGGGCGAGAGC	1	5	16	1185.42	200605717	151	1574842816	80	5	0.000843586	0.00421793	0.00317492	6.74868e-05	5.07987e-05	0.529801	3.36415e-10	3.36415e-10	1	0	0	1	1	0
AAAGAGTGTAGAGTCGTGTAGGG	1	4	23	1185.42	200605717	151	1574842816	92	4	0.000843586	0.00337434	0.00253994	7.76099e-05	5.84185e-05	0.609272	3.86878e-10	3.86878e-10	1	0	0	1	1	0
AAAGAGTGTAGGATAATAAGGGG	4	16	23	1185.42	200605717	151	1574842816	368	4	0.00337434	0.0134974	0.0101597	0.000310439	0.000233674	0.609272	1.54751e-09	1.54751e-09	1	0	0	1	1	0
AAAGAT	10702	48271	6	1185.42	200605717	151	1574842816	289626	4.51047	9.02805	40.7207	30.6513	0.244324	0.183908	0.179224	1.21793e-06	1.21793e-06	1	0	0	1	0	0
AAAGATAAGACAAAGGAGATAGG	12	55	23	1185.42	200605717	151	1574842816	1265	4.58333	0.010123	0.0463972	0.0349241	0.00106714	0.000803255	0.698124	5.31957e-09	5.31957e-09	1	0	0	1	1	0
AAAGATAAGATAAAGGAGATAGG	2	11	23	1185.42	200605717	151	1574842816	253	5.5	0.00168717	0.00927944	0.00698482	0.000213427	0.000160651	0.837748	1.06391e-09	1.06391e-09	1	0	0	1	1	0
AAAGATAAGATTTGAGGAGATAGG	8	33	24	1185.42	200605717	151	1574842816	792	4.125	0.00674868	0.0278383	0.0209545	0.00066812	0.000502907	0.655629	3.33051e-09	3.33051e-09	1	0	0	1	1	0
AAAGATAC	1	4	8	1185.42	200605717	151	1574842816	32	4	0.000843586	0.00337434	0.00253994	2.69947e-05	2.03195e-05	0.211921	1.34566e-10	1.34566e-10	1	0	0	1	0	0
AAAGATG	2	8	7	1185.42	200605717	151	1574842816	56	4	0.00168717	0.00674868	0.00507987	4.72408e-05	3.55591e-05	0.18543	2.35491e-10	2.35491e-10	1	0	0	1	0	0
AAAGATGAAATGGGGCTCAAATGG	2	9	24	1185.42	200605717	151	1574842816	216	4.5	0.00168717	0.00759227	0.00571486	0.000182214	0.000137157	0.715232	9.08321e-10	9.08321e-10	1	0	0	1	1	0
AAAGATT	203	813	7	1185.42	200605717	151	1574842816	5691	4.00493	0.171248	0.685835	0.516242	0.00480085	0.00361369	0.185659	2.39317e-08	2.39317e-08	1	0	0	1	0	0
AAAGATTATTCGT	2014	9088	13	1185.42	200605717	151	1574842816	118144	4.51241	1.69898	7.66651	5.77073	0.0996646	0.0750196	0.388486	4.96818e-07	4.96818e-07	1	0	0	1	0	0
AAAGC	3854	23010	5	1185.42	200605717	151	1574842816	115050	5.97042	3.25118	19.4109	14.611	0.0970545	0.0730549	0.197696	4.83807e-07	4.83807e-07	1	0	0	1	0	0
AAAGCAGGGCAGTGTGT	1	4	17	1185.42	200605717	151	1574842816	68	4	0.000843586	0.00337434	0.00253994	5.73638e-05	4.31789e-05	0.450331	2.85953e-10	2.85953e-10	1	0	0	1	0	0
AAAGCCAATTCGAGCAGCTGATTC	2	11	24	1185.42	200605717	151	1574842816	264	5.5	0.00168717	0.00927944	0.00698482	0.000222707	0.000167636	0.874172	1.11017e-09	1.11017e-09	1	0	0	1	1	0
AAAGCCCAATATTCCTAACTC	1	4	21	1185.42	200605717	151	1574842816	84	4	0.000843586	0.00337434	0.00253994	7.08612e-05	5.33387e-05	0.556291	3.53236e-10	3.53236e-10	1	0	0	1	1	0
AAAGCG	1	4	6	1185.42	200605717	151	1574842816	24	4	0.000843586	0.00337434	0.00253994	2.02461e-05	1.52396e-05	0.15894	1.00925e-10	1.00925e-10	1	0	0	1	0	0
AAAGCGACCCCGATG	4	18	15	1185.42	200605717	151	1574842816	270	4.5	0.00337434	0.0151845	0.0114297	0.000227768	0.000171446	0.44702	1.1354e-09	1.1354e-09	1	0	0	1	0	0
AAAGCGG	182	728	7	1185.42	200605717	151	1574842816	5096	4	0.153533	0.61413	0.462268	0.00429891	0.00323588	0.18543	2.14297e-08	2.14297e-08	1	0	0	1	0	0
AAAGCT	3	15	6	1185.42	200605717	151	1574842816	90	5	0.00253076	0.0126538	0.00952476	7.59227e-05	5.71486e-05	0.198675	3.78467e-10	3.78467e-10	1	0	0	1	0	0
AAAGCTGTGTACGT	2	8	14	1185.42	200605717	151	1574842816	112	4	0.00168717	0.00674868	0.00507987	9.44816e-05	7.11182e-05	0.370861	4.70982e-10	4.70982e-10	1	0	0	1	0	0
AAAGCTT	1	4	7	1185.42	200605717	151	1574842816	28	4	0.000843586	0.00337434	0.00253994	2.36204e-05	1.77796e-05	0.18543	1.17745e-10	1.17745e-10	1	0	0	1	0	0
AAAGG	27168	169065	5	1185.42	200605717	151	1574842816	845325	6.22295	22.9185	142.621	107.354	0.713104	0.536768	0.206058	3.55475e-06	3.55475e-06	1	1	0	1	0	0
AAAGGC	369	2070	6	1185.42	200605717	151	1574842816	12420	5.60976	0.311283	1.74622	1.31442	0.0104773	0.0078865	0.222904	5.22285e-08	5.22285e-08	1	0	0	1	0	0
AAAGGG	1240	5653	6	1185.42	200605717	151	1574842816	33918	4.55887	1.04605	4.76879	3.58956	0.0286127	0.0215374	0.181147	1.42632e-07	1.42632e-07	1	0	0	1	0	0
AAAGGGG	256	1024	7	1185.42	200605717	151	1574842816	7168	4	0.215958	0.863832	0.650224	0.00604682	0.00455157	0.18543	3.01428e-08	3.01428e-08	1	0	0	1	0	0
AAAGGGTGG	308	1346	9	1185.42	200605717	151	1574842816	12114	4.37013	0.259824	1.13547	0.854688	0.0102192	0.0076922	0.260471	5.09417e-08	5.09417e-08	1	0	0	1	0	0
AAAGGT	885	4157	6	1185.42	200605717	151	1574842816	24942	4.69718	0.746573	3.50679	2.63963	0.0210407	0.0158378	0.186643	1.04886e-07	1.04886e-07	1	0	0	1	0	0
AAAGT	7249	48845	5	1185.42	200605717	151	1574842816	244225	6.73817	6.11515	41.2049	31.0158	0.206025	0.155079	0.223118	1.02701e-06	1.02701e-06	1	0	0	1	0	0
AAAGTAAC	760	3524	8	1185.42	200605717	151	1574842816	28192	4.63684	0.641125	2.9728	2.23768	0.0237824	0.0179015	0.245661	1.18553e-07	1.18553e-07	1	0	0	1	0	0
AAAGTAT	3	12	7	1185.42	200605717	151	1574842816	84	4	0.00253076	0.010123	0.00761981	7.08612e-05	5.33387e-05	0.18543	3.53236e-10	3.53236e-10	1	0	0	1	0	0
AAAGTC	137	548	6	1185.42	200605717	151	1574842816	3288	4	0.115571	0.462285	0.347971	0.00277371	0.00208783	0.15894	1.38267e-08	1.38267e-08	1	0	0	1	0	0
AAAGTG	2	9	6	1185.42	200605717	151	1574842816	54	4.5	0.00168717	0.00759227	0.00571486	4.55536e-05	3.42891e-05	0.178808	2.2708e-10	2.2708e-10	1	0	0	1	0	0
AAAGTGTGT	1	5	9	1185.42	200605717	151	1574842816	45	5	0.000843586	0.00421793	0.00317492	3.79614e-05	2.85743e-05	0.298013	1.89234e-10	1.89234e-10	1	0	0	1	0	0
AAAT	993852	7681924	4	1185.42	200605717	151	1574842816	30727696	7.72944	838.399	6480.36	4877.9	25.9214	19.5116	0.204754	0.000129216	0.000129216	1	1	1	0	0	0
AAATAAC	233	932	7	1185.42	200605717	151	1574842816	6524	4	0.196555	0.786222	0.591805	0.00550355	0.00414264	0.18543	2.74347e-08	2.74347e-08	1	0	0	1	0	0
AAATAAG	594	2376	7	1185.42	200605717	151	1574842816	16632	4	0.50109	2.00436	1.50872	0.0140305	0.0105611	0.18543	6.99408e-08	6.99408e-08	1	0	0	1	0	0
AAATAAT	5219	25055	7	1185.42	200605717	151	1574842816	175385	4.80073	4.40267	21.136	15.9095	0.147952	0.111367	0.22255	7.37528e-07	7.37528e-07	1	0	0	1	0	0
AAATAATGT	463	2096	9	1185.42	200605717	151	1574842816	18864	4.527	0.39058	1.76816	1.33093	0.0159134	0.0119783	0.269821	7.93267e-08	7.93267e-08	1	0	0	1	0	0
AAATAC	793	3173	6	1185.42	200605717	151	1574842816	19038	4.00126	0.668963	2.6767	2.0148	0.0160602	0.0120888	0.158991	8.00584e-08	8.00584e-08	1	0	0	1	0	0
AAATAG	11024	56779	6	1185.42	200605717	151	1574842816	340674	5.15049	9.29969	47.8979	36.0538	0.287388	0.216323	0.204655	1.4326e-06	1.4326e-06	1	0	0	1	0	0
AAATAGAAG	417	1873	9	1185.42	200605717	151	1574842816	16857	4.49161	0.351775	1.58004	1.18933	0.0142203	0.0107039	0.267712	7.08869e-08	7.08869e-08	1	0	0	1	0	0
AAATAGG	239	956	7	1185.42	200605717	151	1574842816	6692	4	0.201617	0.806468	0.607045	0.00564527	0.00424931	0.18543	2.81411e-08	2.81411e-08	1	0	0	1	0	0
AAATAGT	78	312	7	1185.42	200605717	151	1574842816	2184	4	0.0657997	0.263199	0.198115	0.00184239	0.00138681	0.18543	9.18414e-09	9.18414e-09	1	0	0	1	0	0
AAATAT	26758	146814	6	1185.42	200605717	151	1574842816	880884	5.48673	22.5727	123.85	93.2245	0.743101	0.559347	0.218016	3.70429e-06	3.70429e-06	1	1	0	1	0	0
AAATATAG	511	2320	8	1185.42	200605717	151	1574842816	18560	4.54012	0.431072	1.95712	1.47316	0.0156569	0.0117853	0.240536	7.80484e-08	7.80484e-08	1	0	0	1	0	0
AAATATATATT	364	1583	11	1185.42	200605717	151	1574842816	17413	4.3489	0.307065	1.3354	1.00518	0.0146894	0.011057	0.316807	7.3225e-08	7.3225e-08	1	0	0	1	0	0
AAATATATG	544	2790	9	1185.42	200605717	151	1574842816	25110	5.12868	0.458911	2.3536	1.77161	0.0211824	0.0159444	0.305683	1.05592e-07	1.05592e-07	1	0	0	1	0	0
AAATATC	405	1980	7	1185.42	200605717	151	1574842816	13860	4.88889	0.341652	1.6703	1.25727	0.0116921	0.00880088	0.226637	5.8284e-08	5.8284e-08	1	0	0	1	0	0
AAATATCT	693	3154	8	1185.42	200605717	151	1574842816	25232	4.55123	0.584605	2.66067	2.00274	0.0212854	0.0160219	0.241125	1.06105e-07	1.06105e-07	1	0	0	1	0	0
AAATATG	317	1552	7	1185.42	200605717	151	1574842816	10864	4.8959	0.267417	1.30924	0.985495	0.00916471	0.00689847	0.226962	4.56852e-08	4.56852e-08	1	0	0	1	0	0
AAATATT	1546	6717	7	1185.42	200605717	151	1574842816	47019	4.34476	1.30418	5.66636	4.26519	0.0396646	0.0298563	0.201413	1.97724e-07	1.97724e-07	1	0	0	1	0	0
AAATATTATAT	3	18	11	1185.42	200605717	151	1574842816	198	6	0.00253076	0.0151845	0.0114297	0.00016703	0.000125727	0.437086	8.32628e-10	8.32628e-10	1	0	0	1	0	0
AAATC	9522	56107	5	1185.42	200605717	151	1574842816	280535	5.89235	8.03262	47.3311	35.627	0.236655	0.178135	0.195111	1.1797e-06	1.1797e-06	1	0	0	1	0	0
AAATCAATG	476	2439	9	1185.42	200605717	151	1574842816	21951	5.12395	0.401547	2.05751	1.54873	0.0185175	0.0139385	0.305401	9.23082e-08	9.23082e-08	1	0	0	1	0	0
AAATCAC	901	7858	7	1185.42	200605717	151	1574842816	55006	8.72142	0.760071	6.6289	4.9897	0.0464023	0.0349279	0.404304	2.31311e-07	2.31311e-07	1	0	0	1	0	0
AAATCACAACTGAGGATGTGTT	2	11	22	1185.42	200605717	151	1574842816	242	5.5	0.00168717	0.00927944	0.00698482	0.000204148	0.000153666	0.801325	1.01766e-09	1.01766e-09	1	0	0	1	1	0
AAATCAT	1	4	7	1185.42	200605717	151	1574842816	28	4	0.000843586	0.00337434	0.00253994	2.36204e-05	1.77796e-05	0.18543	1.17745e-10	1.17745e-10	1	0	0	1	0	0
AAATCC	2	8	6	1185.42	200605717	151	1574842816	48	4	0.00168717	0.00674868	0.00507987	4.04921e-05	3.04792e-05	0.15894	2.01849e-10	2.01849e-10	1	0	0	1	0	0
AAATCG	3075	17437	6	1185.42	200605717	151	1574842816	104622	5.67057	2.59403	14.7096	11.0722	0.0882576	0.0664333	0.225321	4.39956e-07	4.39956e-07	1	0	0	1	0	0
AAATCGCCACACCGC	25	107	15	1185.42	200605717	151	1574842816	1605	4.28	0.0210896	0.0902637	0.0679433	0.00135395	0.00101915	0.425166	6.74933e-09	6.74933e-09	1	0	0	1	0	0
AAATCGCTGCCCTTC	2	13	15	1185.42	200605717	151	1574842816	195	6.5	0.00168717	0.0109666	0.00825479	0.000164499	0.000123822	0.645695	8.20012e-10	8.20012e-10	1	0	0	1	1	0
AAATCGTT	402	1848	8	1185.42	200605717	151	1574842816	14784	4.59701	0.339121	1.55895	1.17345	0.0124716	0.0093876	0.24355	6.21696e-08	6.21696e-08	1	0	0	1	0	0
AAATCT	134	536	6	1185.42	200605717	151	1574842816	3216	4	0.11304	0.452162	0.340351	0.00271297	0.00204211	0.15894	1.35239e-08	1.35239e-08	1	0	0	1	0	0
AAATCTTGG	1	4	9	1185.42	200605717	151	1574842816	36	4	0.000843586	0.00337434	0.00253994	3.03691e-05	2.28594e-05	0.238411	1.51387e-10	1.51387e-10	1	0	0	1	0	0
AAATG	28341	186963	5	1185.42	200605717	151	1574842816	934815	6.59691	23.9081	157.719	118.719	0.788596	0.593593	0.218441	3.93108e-06	3.93108e-06	1	1	0	1	0	0
AAATGAATGAAATT	433	2147	14	1185.42	200605717	151	1574842816	30058	4.95843	0.365273	1.81118	1.36331	0.0253565	0.0190863	0.459722	1.264e-07	1.264e-07	1	0	0	1	0	0
AAATGACTGGGTGACTGGTG	1	5	20	1185.42	200605717	151	1574842816	100	5	0.000843586	0.00421793	0.00317492	8.43586e-05	6.34984e-05	0.662252	4.20519e-10	4.20519e-10	1	0	0	1	1	0
AAATGAGATG	1	4	10	1185.42	200605717	151	1574842816	40	4	0.000843586	0.00337434	0.00253994	3.37434e-05	2.53994e-05	0.264901	1.68208e-10	1.68208e-10	1	0	0	1	0	0
AAATGAT	396	1586	7	1185.42	200605717	151	1574842816	11102	4.00505	0.33406	1.33793	1.00708	0.00936549	0.00704959	0.185665	4.6686e-08	4.6686e-08	1	0	0	1	0	0
AAATGC	501	3493	6	1185.42	200605717	151	1574842816	20958	6.97206	0.422636	2.94664	2.218	0.0176799	0.013308	0.277035	8.81324e-08	8.81324e-08	1	0	0	1	0	0
AAATGCCGGTAATGGGCCGATAAT	1	4	24	1185.42	200605717	151	1574842816	96	4	0.000843586	0.00337434	0.00253994	8.09842e-05	6.09585e-05	0.635762	4.03698e-10	4.03698e-10	1	0	0	1	1	0
AAATGG	193	772	6	1185.42	200605717	151	1574842816	4632	4	0.162812	0.651248	0.490208	0.00390749	0.00294125	0.15894	1.94784e-08	1.94784e-08	1	0	0	1	0	0
AAATGGCGTTCGGC	259	1040	14	1185.42	200605717	151	1574842816	14560	4.01544	0.218489	0.877329	0.660383	0.0122826	0.00924537	0.372293	6.12276e-08	6.12276e-08	1	0	0	1	0	0
AAATGGGCAGGTCGC	263	1232	15	1185.42	200605717	151	1574842816	18480	4.68441	0.221863	1.0393	0.7823	0.0155895	0.0117345	0.465339	7.77119e-08	7.77119e-08	1	0	0	1	0	0
AAATGGTTCTGCG	444	1817	13	1185.42	200605717	151	1574842816	23621	4.09234	0.374552	1.53279	1.15377	0.0199263	0.014999	0.352321	9.93308e-08	9.93308e-08	1	0	0	1	0	0
AAATGT	1237	6540	6	1185.42	200605717	151	1574842816	39240	5.28698	1.04352	5.51705	4.1528	0.0331023	0.0249168	0.210079	1.65012e-07	1.65012e-07	1	0	0	1	0	0
AAATGTGTGACAGGT	2	8	15	1185.42	200605717	151	1574842816	120	4	0.00168717	0.00674868	0.00507987	0.00010123	7.61981e-05	0.397351	5.04623e-10	5.04623e-10	1	0	0	1	0	0
AAATGTT	932	4080	7	1185.42	200605717	151	1574842816	28560	4.37768	0.786222	3.44183	2.59073	0.0240928	0.0181351	0.202939	1.201e-07	1.201e-07	1	0	0	1	0	0
AAATT	32730	229932	5	1185.42	200605717	151	1574842816	1149660	7.02511	27.6106	193.967	146.003	0.969837	0.730016	0.23262	4.83454e-06	4.83454e-06	1	1	0	1	0	0
AAATTAATAC	506	2275	10	1185.42	200605717	151	1574842816	22750	4.49605	0.426854	1.91916	1.44459	0.0191916	0.0144459	0.297751	9.56681e-08	9.56681e-08	1	0	0	1	0	0
AAATTAC	526	2576	7	1185.42	200605717	151	1574842816	18032	4.89734	0.443726	2.17308	1.63572	0.0152115	0.01145	0.227029	7.5828e-08	7.5828e-08	1	0	0	1	0	0
AAATTAG	3	12	7	1185.42	200605717	151	1574842816	84	4	0.00253076	0.010123	0.00761981	7.08612e-05	5.33387e-05	0.18543	3.53236e-10	3.53236e-10	1	0	0	1	0	0
AAATTAT	1422	6631	7	1185.42	200605717	151	1574842816	46417	4.66315	1.19958	5.59382	4.21058	0.0391567	0.0294741	0.216173	1.95192e-07	1.95192e-07	1	0	0	1	0	0
AAATTATG	467	2844	8	1185.42	200605717	151	1574842816	22752	6.08994	0.393954	2.39916	1.80589	0.0191933	0.0144472	0.322646	9.56765e-08	9.56765e-08	1	0	0	1	0	0
AAATTC	1820	8348	6	1185.42	200605717	151	1574842816	50088	4.58681	1.53533	7.04225	5.30085	0.0422535	0.0318051	0.182257	2.1063e-07	2.1063e-07	1	0	0	1	0	0
AAATTCG	1	5	7	1185.42	200605717	151	1574842816	35	5	0.000843586	0.00421793	0.00317492	2.95255e-05	2.22244e-05	0.231788	1.47182e-10	1.47182e-10	1	0	0	1	0	0
AAATTCGATT	513	2273	10	1185.42	200605717	151	1574842816	22730	4.4308	0.432759	1.91747	1.44332	0.0191747	0.0144332	0.29343	9.5584e-08	9.5584e-08	1	0	0	1	0	0
AAATTCT	521	2980	7	1185.42	200605717	151	1574842816	20860	5.71977	0.439508	2.51389	1.89225	0.0175972	0.0132458	0.265155	8.77203e-08	8.77203e-08	1	0	0	1	0	0
AAATTG	2551	15301	6	1185.42	200605717	151	1574842816	91806	5.99804	2.15199	12.9077	9.71589	0.0774462	0.0582953	0.238333	3.86062e-07	3.86062e-07	1	0	0	1	0	0
AAATTGAATT	1	4	10	1185.42	200605717	151	1574842816	40	4	0.000843586	0.00337434	0.00253994	3.37434e-05	2.53994e-05	0.264901	1.68208e-10	1.68208e-10	1	0	0	1	0	0
AAATTGT	212	848	7	1185.42	200605717	151	1574842816	5936	4	0.17884	0.715361	0.538466	0.00500752	0.00376927	0.18543	2.4962e-08	2.4962e-08	1	0	0	1	0	0
AAATTT	51	207	6	1185.42	200605717	151	1574842816	1242	4.05882	0.0430229	0.174622	0.131442	0.00104773	0.00078865	0.161278	5.22285e-09	5.22285e-09	1	0	0	1	0	0
AAATTTC	516	2064	7	1185.42	200605717	151	1574842816	14448	4	0.43529	1.74116	1.31061	0.0121881	0.00917425	0.18543	6.07566e-08	6.07566e-08	1	0	0	1	0	0
AAC	505060	6823735	3	1185.42	200605717	151	1574842816	20471205	13.5107	426.061	5756.4	4332.96	17.2692	12.9989	0.268425	8.60853e-05	8.60853e-05	1	1	1	0	0	0
AACAACAATACAGCACGGG	1	7	19	1185.42	200605717	151	1574842816	133	7	0.000843586	0.0059051	0.00444489	0.000112197	8.44529e-05	0.880795	5.59291e-10	5.59291e-10	1	0	0	1	1	0
AACAACACAC	2	8	10	1185.42	200605717	151	1574842816	80	4	0.00168717	0.00674868	0.00507987	6.74868e-05	5.07987e-05	0.264901	3.36415e-10	3.36415e-10	1	0	0	1	0	0
AACAACACAGG	2	8	11	1185.42	200605717	151	1574842816	88	4	0.00168717	0.00674868	0.00507987	7.42355e-05	5.58786e-05	0.291391	3.70057e-10	3.70057e-10	1	0	0	1	0	0
AACAACACTGACTACAACACCCCT	1	4	24	1185.42	200605717	151	1574842816	96	4	0.000843586	0.00337434	0.00253994	8.09842e-05	6.09585e-05	0.635762	4.03698e-10	4.03698e-10	1	0	0	1	1	0
AACAACAGTCAG	2	8	12	1185.42	200605717	151	1574842816	96	4	0.00168717	0.00674868	0.00507987	8.09842e-05	6.09585e-05	0.317881	4.03698e-10	4.03698e-10	1	0	0	1	0	0
AACAACCATAT	2	9	11	1185.42	200605717	151	1574842816	99	4.5	0.00168717	0.00759227	0.00571486	8.3515e-05	6.28634e-05	0.327815	4.16314e-10	4.16314e-10	1	0	0	1	0	0
AACAACCCCC	1	4	10	1185.42	200605717	151	1574842816	40	4	0.000843586	0.00337434	0.00253994	3.37434e-05	2.53994e-05	0.264901	1.68208e-10	1.68208e-10	1	0	0	1	0	0
AACAACG	414	2034	7	1185.42	200605717	151	1574842816	14238	4.91304	0.349244	1.71585	1.29156	0.012011	0.0090409	0.227757	5.98735e-08	5.98735e-08	1	0	0	1	0	0
AACAACTATCAACT	2	11	14	1185.42	200605717	151	1574842816	154	5.5	0.00168717	0.00927944	0.00698482	0.000129912	9.77875e-05	0.509934	6.476e-10	6.476e-10	1	0	0	1	1	0
AACAAG	7671	83139	6	1185.42	200605717	151	1574842816	498834	10.8381	6.47114	70.1349	52.7919	0.420809	0.316752	0.430653	2.09769e-06	2.09769e-06	1	0	0	1	0	0
AACAAGCG	791	7828	8	1185.42	200605717	151	1574842816	62624	9.89633	0.667276	6.60359	4.97065	0.0528287	0.0397652	0.524309	2.63346e-07	2.63346e-07	1	0	0	1	1	0
AACAAGGGATGGGGT	368	1587	15	1185.42	200605717	151	1574842816	23805	4.3125	0.310439	1.33877	1.00772	0.0200816	0.0151158	0.428394	1.00105e-07	1.00105e-07	1	0	0	1	0	0
AACAAGT	1	4	7	1185.42	200605717	151	1574842816	28	4	0.000843586	0.00337434	0.00253994	2.36204e-05	1.77796e-05	0.18543	1.17745e-10	1.17745e-10	1	0	0	1	0	0
AACAAT	317691	1816990	6	1185.42	200605717	151	1574842816	10901940	5.71936	268	1532.79	1153.76	9.19672	6.92256	0.227259	4.58448e-05	4.58448e-05	1	1	1	1	0	0
AACAATAAGAAT	69386	453683	12	1185.42	200605717	151	1574842816	5444196	6.53854	58.533	382.72	288.081	4.59265	3.45698	0.519619	2.28939e-05	2.28939e-05	1	1	0	1	1	0
AACAATAAGCAGTATCCCGT	3	15	20	1185.42	200605717	151	1574842816	300	5	0.00253076	0.0126538	0.00952476	0.000253076	0.000190495	0.662252	1.26156e-09	1.26156e-09	1	0	0	1	1	0
AACAATATACTAACAC	2	8	16	1185.42	200605717	151	1574842816	128	4	0.00168717	0.00674868	0.00507987	0.000107979	8.1278e-05	0.423841	5.38265e-10	5.38265e-10	1	0	0	1	0	0
AACAATT	1	4	7	1185.42	200605717	151	1574842816	28	4	0.000843586	0.00337434	0.00253994	2.36204e-05	1.77796e-05	0.18543	1.17745e-10	1.17745e-10	1	0	0	1	0	0
AACAC	4087	27160	5	1185.42	200605717	151	1574842816	135800	6.64546	3.44773	22.9118	17.2462	0.114559	0.0862308	0.220048	5.71065e-07	5.71065e-07	1	0	0	1	0	0
AACACAACATC	2	8	11	1185.42	200605717	151	1574842816	88	4	0.00168717	0.00674868	0.00507987	7.42355e-05	5.58786e-05	0.291391	3.70057e-10	3.70057e-10	1	0	0	1	0	0
AACACAACCAC	5	23	11	1185.42	200605717	151	1574842816	253	4.6	0.00421793	0.0194025	0.0146046	0.000213427	0.000160651	0.335099	1.06391e-09	1.06391e-09	1	0	0	1	0	0
AACACAC	13	62	7	1185.42	200605717	151	1574842816	434	4.76923	0.0109666	0.0523023	0.039369	0.000366116	0.000275583	0.22109	1.82505e-09	1.82505e-09	1	0	0	1	0	0
AACACACAACACTAC	1	4	15	1185.42	200605717	151	1574842816	60	4	0.000843586	0.00337434	0.00253994	5.06151e-05	3.8099e-05	0.397351	2.52312e-10	2.52312e-10	1	0	0	1	0	0
AACACACAACCC	1	4	12	1185.42	200605717	151	1574842816	48	4	0.000843586	0.00337434	0.00253994	4.04921e-05	3.04792e-05	0.317881	2.01849e-10	2.01849e-10	1	0	0	1	0	0
AACACACACACACTCCCC	1	4	18	1185.42	200605717	151	1574842816	72	4	0.000843586	0.00337434	0.00253994	6.07382e-05	4.57188e-05	0.476821	3.02774e-10	3.02774e-10	1	0	0	1	0	0
AACACACACACACTGTTG	1	4	18	1185.42	200605717	151	1574842816	72	4	0.000843586	0.00337434	0.00253994	6.07382e-05	4.57188e-05	0.476821	3.02774e-10	3.02774e-10	1	0	0	1	0	0
AACACACACACATT	1	4	14	1185.42	200605717	151	1574842816	56	4	0.000843586	0.00337434	0.00253994	4.72408e-05	3.55591e-05	0.370861	2.35491e-10	2.35491e-10	1	0	0	1	0	0
AACACACACT	3	15	10	1185.42	200605717	151	1574842816	150	5	0.00253076	0.0126538	0.00952476	0.000126538	9.52476e-05	0.331126	6.30779e-10	6.30779e-10	1	0	0	1	0	0
AACACACAGGACCCT	1	5	15	1185.42	200605717	151	1574842816	75	5	0.000843586	0.00421793	0.00317492	6.32689e-05	4.76238e-05	0.496689	3.15389e-10	3.15389e-10	1	0	0	1	0	0
AACACACATAGAAT	1	4	14	1185.42	200605717	151	1574842816	56	4	0.000843586	0.00337434	0.00253994	4.72408e-05	3.55591e-05	0.370861	2.35491e-10	2.35491e-10	1	0	0	1	0	0
AACACACATCACGT	1	5	14	1185.42	200605717	151	1574842816	70	5	0.000843586	0.00421793	0.00317492	5.9051e-05	4.44489e-05	0.463576	2.94363e-10	2.94363e-10	1	0	0	1	0	0
AACACACATCCT	2	8	12	1185.42	200605717	151	1574842816	96	4	0.00168717	0.00674868	0.00507987	8.09842e-05	6.09585e-05	0.317881	4.03698e-10	4.03698e-10	1	0	0	1	0	0
AACACACCTAT	1	4	11	1185.42	200605717	151	1574842816	44	4	0.000843586	0.00337434	0.00253994	3.71178e-05	2.79393e-05	0.291391	1.85028e-10	1.85028e-10	1	0	0	1	0	0
AACACACCTC	3	12	10	1185.42	200605717	151	1574842816	120	4	0.00253076	0.010123	0.00761981	0.00010123	7.61981e-05	0.264901	5.04623e-10	5.04623e-10	1	0	0	1	0	0
AACACACT	22	128	8	1185.42	200605717	151	1574842816	1024	5.81818	0.0185589	0.107979	0.081278	0.000863832	0.000650224	0.308248	4.30612e-09	4.30612e-09	1	0	0	1	0	0
AACACACTACACAC	1	4	14	1185.42	200605717	151	1574842816	56	4	0.000843586	0.00337434	0.00253994	4.72408e-05	3.55591e-05	0.370861	2.35491e-10	2.35491e-10	1	0	0	1	0	0
AACACACTACAGTACAACATC	2	9	21	1185.42	200605717	151	1574842816	189	4.5	0.00168717	0.00759227	0.00571486	0.000159438	0.000120012	0.625828	7.94781e-10	7.94781e-10	1	0	0	1	1	0
AACACACTGTCACT	4	16	14	1185.42	200605717	151	1574842816	224	4	0.00337434	0.0134974	0.0101597	0.000188963	0.000142236	0.370861	9.41963e-10	9.41963e-10	1	0	0	1	0	0
AACACAG	463	2246	7	1185.42	200605717	151	1574842816	15722	4.85097	0.39058	1.89469	1.42617	0.0132629	0.00998322	0.224879	6.6114e-08	6.6114e-08	1	0	0	1	0	0
AACACAGAACAGCGG	1	5	15	1185.42	200605717	151	1574842816	75	5	0.000843586	0.00421793	0.00317492	6.32689e-05	4.76238e-05	0.496689	3.15389e-10	3.15389e-10	1	0	0	1	0	0
AACACAGAC	1	4	9	1185.42	200605717	151	1574842816	36	4	0.000843586	0.00337434	0.00253994	3.03691e-05	2.28594e-05	0.238411	1.51387e-10	1.51387e-10	1	0	0	1	0	0
AACACAGAG	2	12	9	1185.42	200605717	151	1574842816	108	6	0.00168717	0.010123	0.00761981	9.11072e-05	6.85783e-05	0.357616	4.54161e-10	4.54161e-10	1	0	0	1	0	0
AACACAGGCAGCACG	8	44	15	1185.42	200605717	151	1574842816	660	5.5	0.00674868	0.0371178	0.0279393	0.000556766	0.000419089	0.546358	2.77543e-09	2.77543e-09	1	0	0	1	1	0
AACACATCAT	1	4	10	1185.42	200605717	151	1574842816	40	4	0.000843586	0.00337434	0.00253994	3.37434e-05	2.53994e-05	0.264901	1.68208e-10	1.68208e-10	1	0	0	1	0	0
AACACATGCCCTCCC	4	16	15	1185.42	200605717	151	1574842816	240	4	0.00337434	0.0134974	0.0101597	0.000202461	0.000152396	0.397351	1.00925e-09	1.00925e-09	1	0	0	1	0	0
AACACC	2155	11361	6	1185.42	200605717	151	1574842816	68166	5.27193	1.81793	9.58398	7.21405	0.0575039	0.0432843	0.20948	2.86651e-07	2.86651e-07	1	0	0	1	0	0
AACACCAAGACAGTTACCTAGCTAC	1	4	25	1185.42	200605717	151	1574842816	100	4	0.000843586	0.00337434	0.00253994	8.43586e-05	6.34984e-05	0.662252	4.20519e-10	4.20519e-10	1	0	0	1	1	0
AACACCAATGTCCGATCTTCTCT	4	18	23	1185.42	200605717	151	1574842816	414	4.5	0.00337434	0.0151845	0.0114297	0.000349244	0.000262883	0.68543	1.74095e-09	1.74095e-09	1	0	0	1	1	0
AACACCACACACACAGTCACAGG	2	9	23	1185.42	200605717	151	1574842816	207	4.5	0.00168717	0.00759227	0.00571486	0.000174622	0.000131442	0.68543	8.70475e-10	8.70475e-10	1	0	0	1	1	0
AACACCACACC	3	12	11	1185.42	200605717	151	1574842816	132	4	0.00253076	0.010123	0.00761981	0.000111353	8.38179e-05	0.291391	5.55085e-10	5.55085e-10	1	0	0	1	0	0
AACACCACAGCACC	2	8	14	1185.42	200605717	151	1574842816	112	4	0.00168717	0.00674868	0.00507987	9.44816e-05	7.11182e-05	0.370861	4.70982e-10	4.70982e-10	1	0	0	1	0	0
AACACCACCAAT	13	58	12	1185.42	200605717	151	1574842816	696	4.46154	0.0109666	0.048928	0.0368291	0.000587136	0.000441949	0.354559	2.92681e-09	2.92681e-09	1	0	0	1	0	0
AACACCACCCACGCC	1	4	15	1185.42	200605717	151	1574842816	60	4	0.000843586	0.00337434	0.00253994	5.06151e-05	3.8099e-05	0.397351	2.52312e-10	2.52312e-10	1	0	0	1	0	0
AACACCACCGTGCGC	2	11	15	1185.42	200605717	151	1574842816	165	5.5	0.00168717	0.00927944	0.00698482	0.000139192	0.000104772	0.546358	6.93857e-10	6.93857e-10	1	0	0	1	1	0
AACACCC	2	8	7	1185.42	200605717	151	1574842816	56	4	0.00168717	0.00674868	0.00507987	4.72408e-05	3.55591e-05	0.18543	2.35491e-10	2.35491e-10	1	0	0	1	0	0
AACACCCGACTAAGC	6	38	15	1185.42	200605717	151	1574842816	570	6.33333	0.00506151	0.0320563	0.0241294	0.000480844	0.000361941	0.629139	2.39696e-09	2.39696e-09	1	0	0	1	1	0
AACACCCGAGCGCGT	4	16	15	1185.42	200605717	151	1574842816	240	4	0.00337434	0.0134974	0.0101597	0.000202461	0.000152396	0.397351	1.00925e-09	1.00925e-09	1	0	0	1	0	0
AACACCCGCAACCCC	18	84	15	1185.42	200605717	151	1574842816	1260	4.66667	0.0151845	0.0708612	0.0533387	0.00106292	0.00080008	0.463576	5.29854e-09	5.29854e-09	1	0	0	1	0	0
AACACCCTAACTGCC	2	14	15	1185.42	200605717	151	1574842816	210	7	0.00168717	0.0118102	0.00888978	0.000177153	0.000133347	0.695364	8.8309e-10	8.8309e-10	1	0	0	1	1	0
AACACCCTACAATACCATCT	1	4	20	1185.42	200605717	151	1574842816	80	4	0.000843586	0.00337434	0.00253994	6.74868e-05	5.07987e-05	0.529801	3.36415e-10	3.36415e-10	1	0	0	1	1	0
AACACCCTACCCAGAT	2	8	16	1185.42	200605717	151	1574842816	128	4	0.00168717	0.00674868	0.00507987	0.000107979	8.1278e-05	0.423841	5.38265e-10	5.38265e-10	1	0	0	1	0	0
AACACCGATAGCGTGGAT	1	4	18	1185.42	200605717	151	1574842816	72	4	0.000843586	0.00337434	0.00253994	6.07382e-05	4.57188e-05	0.476821	3.02774e-10	3.02774e-10	1	0	0	1	0	0
AACACCTAACTACT	4	27	14	1185.42	200605717	151	1574842816	378	6.75	0.00337434	0.0227768	0.0171446	0.000318875	0.000240024	0.625828	1.58956e-09	1.58956e-09	1	0	0	1	1	0
AACACCTCCTAGTAG	2	8	15	1185.42	200605717	151	1574842816	120	4	0.00168717	0.00674868	0.00507987	0.00010123	7.61981e-05	0.397351	5.04623e-10	5.04623e-10	1	0	0	1	0	0
AACACCTGCAG	2	8	11	1185.42	200605717	151	1574842816	88	4	0.00168717	0.00674868	0.00507987	7.42355e-05	5.58786e-05	0.291391	3.70057e-10	3.70057e-10	1	0	0	1	0	0
AACACG	183	738	6	1185.42	200605717	151	1574842816	4428	4.03279	0.154376	0.622566	0.468618	0.0037354	0.00281171	0.160243	1.86206e-08	1.86206e-08	1	0	0	1	0	0
AACACGG	5	20	7	1185.42	200605717	151	1574842816	140	4	0.00421793	0.0168717	0.0126997	0.000118102	8.88978e-05	0.18543	5.88727e-10	5.88727e-10	1	0	0	1	0	0
AACACT	735	3720	6	1185.42	200605717	151	1574842816	22320	5.06122	0.620035	3.13814	2.36214	0.0188288	0.0141728	0.201108	9.38599e-08	9.38599e-08	1	0	0	1	0	0
AACACTAC	3	13	8	1185.42	200605717	151	1574842816	104	4.33333	0.00253076	0.0109666	0.00825479	8.77329e-05	6.60383e-05	0.229581	4.3734e-10	4.3734e-10	1	0	0	1	0	0
AACACTACACTAC	1	5	13	1185.42	200605717	151	1574842816	65	5	0.000843586	0.00421793	0.00317492	5.48331e-05	4.1274e-05	0.430464	2.73337e-10	2.73337e-10	1	0	0	1	0	0
AACACTACAGCACAC	1	4	15	1185.42	200605717	151	1574842816	60	4	0.000843586	0.00337434	0.00253994	5.06151e-05	3.8099e-05	0.397351	2.52312e-10	2.52312e-10	1	0	0	1	0	0
AACACTACCACCACCAC	1	4	17	1185.42	200605717	151	1574842816	68	4	0.000843586	0.00337434	0.00253994	5.73638e-05	4.31789e-05	0.450331	2.85953e-10	2.85953e-10	1	0	0	1	0	0
AACACTCACACCAGAATACACTAC	2	10	24	1185.42	200605717	151	1574842816	240	5	0.00168717	0.00843586	0.00634984	0.000202461	0.000152396	0.794702	1.00925e-09	1.00925e-09	1	0	0	1	1	0
AACACTGATACAACCAC	4	18	17	1185.42	200605717	151	1574842816	306	4.5	0.00337434	0.0151845	0.0114297	0.000258137	0.000194305	0.506623	1.28679e-09	1.28679e-09	1	0	0	1	1	0
AACACTGTGCCAACCCC	1	4	17	1185.42	200605717	151	1574842816	68	4	0.000843586	0.00337434	0.00253994	5.73638e-05	4.31789e-05	0.450331	2.85953e-10	2.85953e-10	1	0	0	1	0	0
AACAG	27403	478539	5	1185.42	200605717	151	1574842816	2392695	17.463	23.1168	403.689	303.865	2.01844	1.51932	0.578246	1.00617e-05	1.00617e-05	1	1	0	1	1	0
AACAGAACTAG	41	361	11	1185.42	200605717	151	1574842816	3971	8.80488	0.034587	0.304534	0.229229	0.00334988	0.00252152	0.641415	1.66988e-08	1.66988e-08	1	0	0	1	1	0
AACAGAC	1	4	7	1185.42	200605717	151	1574842816	28	4	0.000843586	0.00337434	0.00253994	2.36204e-05	1.77796e-05	0.18543	1.17745e-10	1.17745e-10	1	0	0	1	0	0
AACAGACACAACATTAGAG	4	20	19	1185.42	200605717	151	1574842816	380	5	0.00337434	0.0168717	0.0126997	0.000320563	0.000241294	0.629139	1.59797e-09	1.59797e-09	1	0	0	1	1	0
AACAGACAGCACCCAGTCACACTGT	1	4	25	1185.42	200605717	151	1574842816	100	4	0.000843586	0.00337434	0.00253994	8.43586e-05	6.34984e-05	0.662252	4.20519e-10	4.20519e-10	1	0	0	1	1	0
AACAGACAGGTAT	2	13	13	1185.42	200605717	151	1574842816	169	6.5	0.00168717	0.0109666	0.00825479	0.000142566	0.000107312	0.559603	7.10677e-10	7.10677e-10	1	0	0	1	1	0
AACAGACCCAC	1	4	11	1185.42	200605717	151	1574842816	44	4	0.000843586	0.00337434	0.00253994	3.71178e-05	2.79393e-05	0.291391	1.85028e-10	1.85028e-10	1	0	0	1	0	0
AACAGAG	1	4	7	1185.42	200605717	151	1574842816	28	4	0.000843586	0.00337434	0.00253994	2.36204e-05	1.77796e-05	0.18543	1.17745e-10	1.17745e-10	1	0	0	1	0	0
AACAGAGTTGATGAT	1	8	15	1185.42	200605717	151	1574842816	120	8	0.000843586	0.00674868	0.00507987	0.00010123	7.61981e-05	0.794702	5.04623e-10	5.04623e-10	1	0	0	1	1	0
AACAGAT	1	4	7	1185.42	200605717	151	1574842816	28	4	0.000843586	0.00337434	0.00253994	2.36204e-05	1.77796e-05	0.18543	1.17745e-10	1.17745e-10	1	0	0	1	0	0
AACAGATCGGTTGC	9595	49306	14	1185.42	200605717	151	1574842816	690284	5.13872	8.0942	41.5938	31.3085	0.582314	0.438319	0.476437	2.90278e-06	2.90278e-06	1	0	0	1	0	0
AACAGC	28868	162289	6	1185.42	200605717	151	1574842816	973734	5.62176	24.3526	136.905	103.051	0.821428	0.618306	0.223381	4.09474e-06	4.09474e-06	1	1	0	1	0	0
AACAGCAAGGAC	892	4209	12	1185.42	200605717	151	1574842816	50508	4.71861	0.752478	3.55065	2.67265	0.0426078	0.0320718	0.374989	2.12396e-07	2.12396e-07	1	0	0	1	0	0
AACAGCACACAGAGAGAGGG	1	4	20	1185.42	200605717	151	1574842816	80	4	0.000843586	0.00337434	0.00253994	6.74868e-05	5.07987e-05	0.529801	3.36415e-10	3.36415e-10	1	0	0	1	1	0
AACAGCCCCATGCT	1	4	14	1185.42	200605717	151	1574842816	56	4	0.000843586	0.00337434	0.00253994	4.72408e-05	3.55591e-05	0.370861	2.35491e-10	2.35491e-10	1	0	0	1	0	0
AACAGCGGCTATCAGCAGCTCT	1	4	22	1185.42	200605717	151	1574842816	88	4	0.000843586	0.00337434	0.00253994	7.42355e-05	5.58786e-05	0.582781	3.70057e-10	3.70057e-10	1	0	0	1	1	0
AACAGG	624	2497	6	1185.42	200605717	151	1574842816	14982	4.0016	0.526397	2.10643	1.58556	0.0126386	0.00951333	0.159004	6.30022e-08	6.30022e-08	1	0	0	1	0	0
AACAGGACAGT	1	5	11	1185.42	200605717	151	1574842816	55	5	0.000843586	0.00421793	0.00317492	4.63972e-05	3.49241e-05	0.364238	2.31286e-10	2.31286e-10	1	0	0	1	0	0
AACAGGACGGTAGCCCCCCGAGG	1	4	23	1185.42	200605717	151	1574842816	92	4	0.000843586	0.00337434	0.00253994	7.76099e-05	5.84185e-05	0.609272	3.86878e-10	3.86878e-10	1	0	0	1	1	0
AACAGGAGGAGAC	2	15	13	1185.42	200605717	151	1574842816	195	7.5	0.00168717	0.0126538	0.00952476	0.000164499	0.000123822	0.645695	8.20012e-10	8.20012e-10	1	0	0	1	1	0
AACAGGAGT	4	23	9	1185.42	200605717	151	1574842816	207	5.75	0.00337434	0.0194025	0.0146046	0.000174622	0.000131442	0.342715	8.70475e-10	8.70475e-10	1	0	0	1	0	0
AACAGGCAC	1	13	9	1185.42	200605717	151	1574842816	117	13	0.000843586	0.0109666	0.00825479	9.86995e-05	7.42931e-05	0.774834	4.92007e-10	4.92007e-10	1	0	0	1	1	0
AACAGGGGAG	1	7	10	1185.42	200605717	151	1574842816	70	7	0.000843586	0.0059051	0.00444489	5.9051e-05	4.44489e-05	0.463576	2.94363e-10	2.94363e-10	1	0	0	1	0	0
AACAGGGTGGAGGT	1	7	14	1185.42	200605717	151	1574842816	98	7	0.000843586	0.0059051	0.00444489	8.26714e-05	6.22284e-05	0.649007	4.12109e-10	4.12109e-10	1	0	0	1	1	0
AACAGGGTTGACGGACATT	1	4	19	1185.42	200605717	151	1574842816	76	4	0.000843586	0.00337434	0.00253994	6.41125e-05	4.82588e-05	0.503311	3.19595e-10	3.19595e-10	1	0	0	1	1	0
AACAGGTATGCACTGAGGCCC	1	4	21	1185.42	200605717	151	1574842816	84	4	0.000843586	0.00337434	0.00253994	7.08612e-05	5.33387e-05	0.556291	3.53236e-10	3.53236e-10	1	0	0	1	1	0
AACAGT	1254	5159	6	1185.42	200605717	151	1574842816	30954	4.11404	1.05786	4.35206	3.27588	0.0261123	0.0196553	0.163472	1.30168e-07	1.30168e-07	1	0	0	1	0	0
AACAGTAGAGG	1	4	11	1185.42	200605717	151	1574842816	44	4	0.000843586	0.00337434	0.00253994	3.71178e-05	2.79393e-05	0.291391	1.85028e-10	1.85028e-10	1	0	0	1	0	0
AACAGTGGACCGAGG	2	10	15	1185.42	200605717	151	1574842816	150	5	0.00168717	0.00843586	0.00634984	0.000126538	9.52476e-05	0.496689	6.30779e-10	6.30779e-10	1	0	0	1	0	0
AACAGTGTATTGGGGATGT	4	20	19	1185.42	200605717	151	1574842816	380	5	0.00337434	0.0168717	0.0126997	0.000320563	0.000241294	0.629139	1.59797e-09	1.59797e-09	1	0	0	1	1	0
AACAGTTATCAGCCTCATAT	7	28	20	1185.42	200605717	151	1574842816	560	4	0.0059051	0.0236204	0.0177796	0.000472408	0.000355591	0.529801	2.35491e-09	2.35491e-09	1	0	0	1	1	0
AACAT	994	5952	5	1185.42	200605717	151	1574842816	29760	5.98793	0.838524	5.02102	3.77942	0.0251051	0.0188971	0.198276	1.25147e-07	1.25147e-07	1	0	0	1	0	0
AACATAACCAT	1	5	11	1185.42	200605717	151	1574842816	55	5	0.000843586	0.00421793	0.00317492	4.63972e-05	3.49241e-05	0.364238	2.31286e-10	2.31286e-10	1	0	0	1	0	0
AACATAC	279	1377	7	1185.42	200605717	151	1574842816	9639	4.93548	0.23536	1.16162	0.874373	0.00813132	0.00612061	0.228797	4.05338e-08	4.05338e-08	1	0	0	1	0	0
AACATACAGGCTAT	3	15	14	1185.42	200605717	151	1574842816	210	5	0.00253076	0.0126538	0.00952476	0.000177153	0.000133347	0.463576	8.8309e-10	8.8309e-10	1	0	0	1	0	0
AACATACAGT	2	8	10	1185.42	200605717	151	1574842816	80	4	0.00168717	0.00674868	0.00507987	6.74868e-05	5.07987e-05	0.264901	3.36415e-10	3.36415e-10	1	0	0	1	0	0
AACATACT	2	9	8	1185.42	200605717	151	1574842816	72	4.5	0.00168717	0.00759227	0.00571486	6.07382e-05	4.57188e-05	0.238411	3.02774e-10	3.02774e-10	1	0	0	1	0	0
AACATAG	3	12	7	1185.42	200605717	151	1574842816	84	4	0.00253076	0.010123	0.00761981	7.08612e-05	5.33387e-05	0.18543	3.53236e-10	3.53236e-10	1	0	0	1	0	0
AACATAGACACT	3	14	12	1185.42	200605717	151	1574842816	168	4.66667	0.00253076	0.0118102	0.00888978	0.000141722	0.000106677	0.370861	7.06472e-10	7.06472e-10	1	0	0	1	0	0
AACATAGCCGCCACC	2	12	15	1185.42	200605717	151	1574842816	180	6	0.00168717	0.010123	0.00761981	0.000151845	0.000114297	0.596026	7.56935e-10	7.56935e-10	1	0	0	1	1	0
AACATAT	383	1534	7	1185.42	200605717	151	1574842816	10738	4.00522	0.323093	1.29406	0.974065	0.00905842	0.00681846	0.185673	4.51554e-08	4.51554e-08	1	0	0	1	0	0
AACATATTACCACCAGCATACAT	1	4	23	1185.42	200605717	151	1574842816	92	4	0.000843586	0.00337434	0.00253994	7.76099e-05	5.84185e-05	0.609272	3.86878e-10	3.86878e-10	1	0	0	1	1	0
AACATC	3029	17203	6	1185.42	200605717	151	1574842816	103218	5.67943	2.55522	14.5122	10.9236	0.0870732	0.0655418	0.225673	4.34052e-07	4.34052e-07	1	0	0	1	0	0
AACATCAC	3	13	8	1185.42	200605717	151	1574842816	104	4.33333	0.00253076	0.0109666	0.00825479	8.77329e-05	6.60383e-05	0.229581	4.3734e-10	4.3734e-10	1	0	0	1	0	0
AACATCACCCACGCC	225	939	15	1185.42	200605717	151	1574842816	14085	4.17333	0.189807	0.792127	0.59625	0.0118819	0.00894375	0.41457	5.92301e-08	5.92301e-08	1	0	0	1	0	0
AACATCACTAATATC	2	8	15	1185.42	200605717	151	1574842816	120	4	0.00168717	0.00674868	0.00507987	0.00010123	7.61981e-05	0.397351	5.04623e-10	5.04623e-10	1	0	0	1	0	0
AACATCC	1	5	7	1185.42	200605717	151	1574842816	35	5	0.000843586	0.00421793	0.00317492	2.95255e-05	2.22244e-05	0.231788	1.47182e-10	1.47182e-10	1	0	0	1	0	0
AACATCCACC	1	4	10	1185.42	200605717	151	1574842816	40	4	0.000843586	0.00337434	0.00253994	3.37434e-05	2.53994e-05	0.264901	1.68208e-10	1.68208e-10	1	0	0	1	0	0
AACATCCACT	12	50	10	1185.42	200605717	151	1574842816	500	4.16667	0.010123	0.0421793	0.0317492	0.000421793	0.000317492	0.275938	2.1026e-09	2.1026e-09	1	0	0	1	0	0
AACATCCACTCAGAC	46	298	15	1185.42	200605717	151	1574842816	4470	6.47826	0.0388049	0.251389	0.189225	0.00377083	0.00283838	0.643536	1.87972e-08	1.87972e-08	1	0	0	1	1	0
AACATCCAGGAC	2	8	12	1185.42	200605717	151	1574842816	96	4	0.00168717	0.00674868	0.00507987	8.09842e-05	6.09585e-05	0.317881	4.03698e-10	4.03698e-10	1	0	0	1	0	0
AACATCCCACC	2	8	11	1185.42	200605717	151	1574842816	88	4	0.00168717	0.00674868	0.00507987	7.42355e-05	5.58786e-05	0.291391	3.70057e-10	3.70057e-10	1	0	0	1	0	0
AACATCCCACTGTCC	19	111	15	1185.42	200605717	151	1574842816	1665	5.84211	0.0160281	0.093638	0.0704832	0.00140457	0.00105725	0.580342	7.00164e-09	7.00164e-09	1	0	0	1	1	0
AACATCCTCACCTACCCC	3	12	18	1185.42	200605717	151	1574842816	216	4	0.00253076	0.010123	0.00761981	0.000182214	0.000137157	0.476821	9.08321e-10	9.08321e-10	1	0	0	1	0	0
AACATCT	2	13	7	1185.42	200605717	151	1574842816	91	6.5	0.00168717	0.0109666	0.00825479	7.67663e-05	5.77835e-05	0.301325	3.82672e-10	3.82672e-10	1	0	0	1	0	0
AACATG	531	2127	6	1185.42	200605717	151	1574842816	12762	4.00565	0.447944	1.79431	1.35061	0.0107658	0.00810367	0.159165	5.36667e-08	5.36667e-08	1	0	0	1	0	0
AACATGAGGGAATGGTAG	1	4	18	1185.42	200605717	151	1574842816	72	4	0.000843586	0.00337434	0.00253994	6.07382e-05	4.57188e-05	0.476821	3.02774e-10	3.02774e-10	1	0	0	1	0	0
AACATGCGACGTTCC	2	11	15	1185.42	200605717	151	1574842816	165	5.5	0.00168717	0.00927944	0.00698482	0.000139192	0.000104772	0.546358	6.93857e-10	6.93857e-10	1	0	0	1	1	0
AACATGG	431	1724	7	1185.42	200605717	151	1574842816	12068	4	0.363585	1.45434	1.09471	0.0101804	0.00766299	0.18543	5.07483e-08	5.07483e-08	1	0	0	1	0	0
AACATGTGATATGTCTG	1	5	17	1185.42	200605717	151	1574842816	85	5	0.000843586	0.00421793	0.00317492	7.17048e-05	5.39736e-05	0.562914	3.57441e-10	3.57441e-10	1	0	0	1	1	0
AACATT	741	2968	6	1185.42	200605717	151	1574842816	17808	4.0054	0.625097	2.50376	1.88463	0.0150226	0.0113078	0.159155	7.48861e-08	7.48861e-08	1	0	0	1	0	0
AACATTGGTGTGAG	2	9	14	1185.42	200605717	151	1574842816	126	4.5	0.00168717	0.00759227	0.00571486	0.000106292	8.0008e-05	0.417219	5.29854e-10	5.29854e-10	1	0	0	1	0	0
AACC	95604	808751	4	1185.42	200605717	151	1574842816	3235004	8.45938	80.6502	682.251	513.544	2.729	2.05418	0.22409	1.36038e-05	1.36038e-05	1	1	0	0	0	0
AACCAACCACACACACACACAC	1	4	22	1185.42	200605717	151	1574842816	88	4	0.000843586	0.00337434	0.00253994	7.42355e-05	5.58786e-05	0.582781	3.70057e-10	3.70057e-10	1	0	0	1	1	0
AACCAC	40	178	6	1185.42	200605717	151	1574842816	1068	4.45	0.0337434	0.150158	0.113027	0.000900949	0.000678163	0.176821	4.49115e-09	4.49115e-09	1	0	0	1	0	0
AACCACACAC	3	13	10	1185.42	200605717	151	1574842816	130	4.33333	0.00253076	0.0109666	0.00825479	0.000109666	8.25479e-05	0.286976	5.46675e-10	5.46675e-10	1	0	0	1	0	0
AACCACACAGT	2	8	11	1185.42	200605717	151	1574842816	88	4	0.00168717	0.00674868	0.00507987	7.42355e-05	5.58786e-05	0.291391	3.70057e-10	3.70057e-10	1	0	0	1	0	0
AACCACACTAC	2	8	11	1185.42	200605717	151	1574842816	88	4	0.00168717	0.00674868	0.00507987	7.42355e-05	5.58786e-05	0.291391	3.70057e-10	3.70057e-10	1	0	0	1	0	0
AACCACATCAC	2	9	11	1185.42	200605717	151	1574842816	99	4.5	0.00168717	0.00759227	0.00571486	8.3515e-05	6.28634e-05	0.327815	4.16314e-10	4.16314e-10	1	0	0	1	0	0
AACCACC	220	881	7	1185.42	200605717	151	1574842816	6167	4.00455	0.185589	0.743199	0.559421	0.00520239	0.00391595	0.185641	2.59334e-08	2.59334e-08	1	0	0	1	0	0
AACCACCACAC	4	20	11	1185.42	200605717	151	1574842816	220	5	0.00337434	0.0168717	0.0126997	0.000185589	0.000139696	0.364238	9.25142e-10	9.25142e-10	1	0	0	1	0	0
AACCACCACCTAC	3	12	13	1185.42	200605717	151	1574842816	156	4	0.00253076	0.010123	0.00761981	0.000131599	9.90575e-05	0.344371	6.5601e-10	6.5601e-10	1	0	0	1	0	0
AACCACCCT	2	10	9	1185.42	200605717	151	1574842816	90	5	0.00168717	0.00843586	0.00634984	7.59227e-05	5.71486e-05	0.298013	3.78467e-10	3.78467e-10	1	0	0	1	0	0
AACCACCT	1	13	8	1185.42	200605717	151	1574842816	104	13	0.000843586	0.0109666	0.00825479	8.77329e-05	6.60383e-05	0.688742	4.3734e-10	4.3734e-10	1	0	0	1	1	0
AACCACCTGTCTGTCGACCC	2	8	20	1185.42	200605717	151	1574842816	160	4	0.00168717	0.00674868	0.00507987	0.000134974	0.000101597	0.529801	6.72831e-10	6.72831e-10	1	0	0	1	1	0
AACCACTATAC	1	4	11	1185.42	200605717	151	1574842816	44	4	0.000843586	0.00337434	0.00253994	3.71178e-05	2.79393e-05	0.291391	1.85028e-10	1.85028e-10	1	0	0	1	0	0
AACCACTCTG	1	5	10	1185.42	200605717	151	1574842816	50	5	0.000843586	0.00421793	0.00317492	4.21793e-05	3.17492e-05	0.331126	2.1026e-10	2.1026e-10	1	0	0	1	0	0
AACCACTGTCAGAGACTAAG	1	4	20	1185.42	200605717	151	1574842816	80	4	0.000843586	0.00337434	0.00253994	6.74868e-05	5.07987e-05	0.529801	3.36415e-10	3.36415e-10	1	0	0	1	1	0
AACCAG	6	34	6	1185.42	200605717	151	1574842816	204	5.66667	0.00506151	0.0286819	0.0215895	0.000172091	0.000129537	0.225166	8.57859e-10	8.57859e-10	1	0	0	1	0	0
AACCAGAGTCAG	2	8	12	1185.42	200605717	151	1574842816	96	4	0.00168717	0.00674868	0.00507987	8.09842e-05	6.09585e-05	0.317881	4.03698e-10	4.03698e-10	1	0	0	1	0	0
AACCAGTTAGTGTCTAGT	1	4	18	1185.42	200605717	151	1574842816	72	4	0.000843586	0.00337434	0.00253994	6.07382e-05	4.57188e-05	0.476821	3.02774e-10	3.02774e-10	1	0	0	1	0	0
AACCAT	480	1921	6	1185.42	200605717	151	1574842816	11526	4.00208	0.404921	1.62053	1.2198	0.00972317	0.00731883	0.159023	4.8469e-08	4.8469e-08	1	0	0	1	0	0
AACCATC	2	13	7	1185.42	200605717	151	1574842816	91	6.5	0.00168717	0.0109666	0.00825479	7.67663e-05	5.77835e-05	0.301325	3.82672e-10	3.82672e-10	1	0	0	1	0	0
AACCATCCAGACCATAAT	1	4	18	1185.42	200605717	151	1574842816	72	4	0.000843586	0.00337434	0.00253994	6.07382e-05	4.57188e-05	0.476821	3.02774e-10	3.02774e-10	1	0	0	1	0	0
AACCATGAGAGAGGGGTCAGG	1	4	21	1185.42	200605717	151	1574842816	84	4	0.000843586	0.00337434	0.00253994	7.08612e-05	5.33387e-05	0.556291	3.53236e-10	3.53236e-10	1	0	0	1	1	0
AACCATTACAC	2	10	11	1185.42	200605717	151	1574842816	110	5	0.00168717	0.00843586	0.00634984	9.27944e-05	6.98482e-05	0.364238	4.62571e-10	4.62571e-10	1	0	0	1	0	0
AACCATTCTAACCCT	1	4	15	1185.42	200605717	151	1574842816	60	4	0.000843586	0.00337434	0.00253994	5.06151e-05	3.8099e-05	0.397351	2.52312e-10	2.52312e-10	1	0	0	1	0	0
AACCC	869	4769	5	1185.42	200605717	151	1574842816	23845	5.48792	0.733076	4.02306	3.02824	0.0201153	0.0151412	0.181719	1.00273e-07	1.00273e-07	1	0	0	1	0	0
AACCCAACCTGCGAC	2	10	15	1185.42	200605717	151	1574842816	150	5	0.00168717	0.00843586	0.00634984	0.000126538	9.52476e-05	0.496689	6.30779e-10	6.30779e-10	1	0	0	1	0	0
AACCCAC	4	16	7	1185.42	200605717	151	1574842816	112	4	0.00337434	0.0134974	0.0101597	9.44816e-05	7.11182e-05	0.18543	4.70982e-10	4.70982e-10	1	0	0	1	0	0
AACCCACATT	2	11	10	1185.42	200605717	151	1574842816	110	5.5	0.00168717	0.00927944	0.00698482	9.27944e-05	6.98482e-05	0.364238	4.62571e-10	4.62571e-10	1	0	0	1	0	0
AACCCACCAGCCACC	4	24	15	1185.42	200605717	151	1574842816	360	6	0.00337434	0.0202461	0.0152396	0.000303691	0.000228594	0.596026	1.51387e-09	1.51387e-09	1	0	0	1	1	0
AACCCACCATACCCCTC	1	4	17	1185.42	200605717	151	1574842816	68	4	0.000843586	0.00337434	0.00253994	5.73638e-05	4.31789e-05	0.450331	2.85953e-10	2.85953e-10	1	0	0	1	0	0
AACCCACGTCTCCTC	14	62	15	1185.42	200605717	151	1574842816	930	4.42857	0.0118102	0.0523023	0.039369	0.000784535	0.000590535	0.439924	3.91083e-09	3.91083e-09	1	0	0	1	0	0
AACCCACTCGGG	1	5	12	1185.42	200605717	151	1574842816	60	5	0.000843586	0.00421793	0.00317492	5.06151e-05	3.8099e-05	0.397351	2.52312e-10	2.52312e-10	1	0	0	1	0	0
AACCCAGACACACACACAC	2	10	19	1185.42	200605717	151	1574842816	190	5	0.00168717	0.00843586	0.00634984	0.000160281	0.000120647	0.629139	7.98986e-10	7.98986e-10	1	0	0	1	1	0
AACCCAGGATAACT	2	11	14	1185.42	200605717	151	1574842816	154	5.5	0.00168717	0.00927944	0.00698482	0.000129912	9.77875e-05	0.509934	6.476e-10	6.476e-10	1	0	0	1	1	0
AACCCATACATCCAC	1	4	15	1185.42	200605717	151	1574842816	60	4	0.000843586	0.00337434	0.00253994	5.06151e-05	3.8099e-05	0.397351	2.52312e-10	2.52312e-10	1	0	0	1	0	0
AACCCATACATCCAT	1	7	15	1185.42	200605717	151	1574842816	105	7	0.000843586	0.0059051	0.00444489	8.85765e-05	6.66733e-05	0.695364	4.41545e-10	4.41545e-10	1	0	0	1	1	0
AACCCATAGACTCGG	4	16	15	1185.42	200605717	151	1574842816	240	4	0.00337434	0.0134974	0.0101597	0.000202461	0.000152396	0.397351	1.00925e-09	1.00925e-09	1	0	0	1	0	0
AACCCC	140	670	6	1185.42	200605717	151	1574842816	4020	4.78571	0.118102	0.565202	0.425439	0.00339121	0.00255264	0.190161	1.69049e-08	1.69049e-08	1	0	0	1	0	0
AACCCCAGAGAGAGAGAG	1	4	18	1185.42	200605717	151	1574842816	72	4	0.000843586	0.00337434	0.00253994	6.07382e-05	4.57188e-05	0.476821	3.02774e-10	3.02774e-10	1	0	0	1	0	0
AACCCCAGCC	1	7	10	1185.42	200605717	151	1574842816	70	7	0.000843586	0.0059051	0.00444489	5.9051e-05	4.44489e-05	0.463576	2.94363e-10	2.94363e-10	1	0	0	1	0	0
AACCCCATCACCGCG	2	9	15	1185.42	200605717	151	1574842816	135	4.5	0.00168717	0.00759227	0.00571486	0.000113884	8.57228e-05	0.44702	5.67701e-10	5.67701e-10	1	0	0	1	0	0
AACCCCC	6	24	7	1185.42	200605717	151	1574842816	168	4	0.00506151	0.0202461	0.0152396	0.000141722	0.000106677	0.18543	7.06472e-10	7.06472e-10	1	0	0	1	0	0
AACCCCCAATCTCACCCCTG	1	4	20	1185.42	200605717	151	1574842816	80	4	0.000843586	0.00337434	0.00253994	6.74868e-05	5.07987e-05	0.529801	3.36415e-10	3.36415e-10	1	0	0	1	1	0
AACCCCCCCGG	1	4	11	1185.42	200605717	151	1574842816	44	4	0.000843586	0.00337434	0.00253994	3.71178e-05	2.79393e-05	0.291391	1.85028e-10	1.85028e-10	1	0	0	1	0	0
AACCCCG	1	4	7	1185.42	200605717	151	1574842816	28	4	0.000843586	0.00337434	0.00253994	2.36204e-05	1.77796e-05	0.18543	1.17745e-10	1.17745e-10	1	0	0	1	0	0
AACCCCGACGC	970	4468	11	1185.42	200605717	151	1574842816	49148	4.60619	0.818278	3.76914	2.83711	0.0414605	0.0312082	0.33555	2.06677e-07	2.06677e-07	1	0	0	1	0	0
AACCCCGAGGC	2	8	11	1185.42	200605717	151	1574842816	88	4	0.00168717	0.00674868	0.00507987	7.42355e-05	5.58786e-05	0.291391	3.70057e-10	3.70057e-10	1	0	0	1	0	0
AACCCCGGCCG	1	4	11	1185.42	200605717	151	1574842816	44	4	0.000843586	0.00337434	0.00253994	3.71178e-05	2.79393e-05	0.291391	1.85028e-10	1.85028e-10	1	0	0	1	0	0
AACCCCT	1	4	7	1185.42	200605717	151	1574842816	28	4	0.000843586	0.00337434	0.00253994	2.36204e-05	1.77796e-05	0.18543	1.17745e-10	1.17745e-10	1	0	0	1	0	0
AACCCG	4	29	6	1185.42	200605717	151	1574842816	174	7.25	0.00337434	0.024464	0.0184145	0.000146784	0.000110487	0.288079	7.31703e-10	7.31703e-10	1	0	0	1	0	0
AACCCGACCCC	1	4	11	1185.42	200605717	151	1574842816	44	4	0.000843586	0.00337434	0.00253994	3.71178e-05	2.79393e-05	0.291391	1.85028e-10	1.85028e-10	1	0	0	1	0	0
AACCCGACGCTACCC	1	4	15	1185.42	200605717	151	1574842816	60	4	0.000843586	0.00337434	0.00253994	5.06151e-05	3.8099e-05	0.397351	2.52312e-10	2.52312e-10	1	0	0	1	0	0
AACCCGCACACACAGAC	1	4	17	1185.42	200605717	151	1574842816	68	4	0.000843586	0.00337434	0.00253994	5.73638e-05	4.31789e-05	0.450331	2.85953e-10	2.85953e-10	1	0	0	1	0	0
AACCCT	2640	26867	6	1185.42	200605717	151	1574842816	161202	10.1769	2.22707	22.6646	17.0601	0.135988	0.102361	0.40438	6.77885e-07	6.77885e-07	1	0	0	1	0	0
AACCCTAACCCTATCT	2	8	16	1185.42	200605717	151	1574842816	128	4	0.00168717	0.00674868	0.00507987	0.000107979	8.1278e-05	0.423841	5.38265e-10	5.38265e-10	1	0	0	1	0	0
AACCCTAACCCTCTAGTT	1	4	18	1185.42	200605717	151	1574842816	72	4	0.000843586	0.00337434	0.00253994	6.07382e-05	4.57188e-05	0.476821	3.02774e-10	3.02774e-10	1	0	0	1	0	0
AACCCTAACTAGAGACT	2	10	17	1185.42	200605717	151	1574842816	170	5	0.00168717	0.00843586	0.00634984	0.00014341	0.000107947	0.562914	7.14883e-10	7.14883e-10	1	0	0	1	1	0
AACCCTAACTATCT	2	9	14	1185.42	200605717	151	1574842816	126	4.5	0.00168717	0.00759227	0.00571486	0.000106292	8.0008e-05	0.417219	5.29854e-10	5.29854e-10	1	0	0	1	0	0
AACCCTACACATACCC	1	4	16	1185.42	200605717	151	1574842816	64	4	0.000843586	0.00337434	0.00253994	5.39895e-05	4.0639e-05	0.423841	2.69132e-10	2.69132e-10	1	0	0	1	0	0
AACCCTACCTAACCT	1	4	15	1185.42	200605717	151	1574842816	60	4	0.000843586	0.00337434	0.00253994	5.06151e-05	3.8099e-05	0.397351	2.52312e-10	2.52312e-10	1	0	0	1	0	0
AACCCTACCTAGTCT	2	9	15	1185.42	200605717	151	1574842816	135	4.5	0.00168717	0.00759227	0.00571486	0.000113884	8.57228e-05	0.44702	5.67701e-10	5.67701e-10	1	0	0	1	0	0
AACCCTACTGTCAATAC	6	26	17	1185.42	200605717	151	1574842816	442	4.33333	0.00506151	0.0219332	0.0165096	0.000372865	0.000280663	0.487859	1.85869e-09	1.85869e-09	1	0	0	1	0	0
AACCCTAGCACTTGTGG	2	15	17	1185.42	200605717	151	1574842816	255	7.5	0.00168717	0.0126538	0.00952476	0.000215114	0.000161921	0.844371	1.07232e-09	1.07232e-09	1	0	0	1	1	0
AACCCTCACCC	1	4	11	1185.42	200605717	151	1574842816	44	4	0.000843586	0.00337434	0.00253994	3.71178e-05	2.79393e-05	0.291391	1.85028e-10	1.85028e-10	1	0	0	1	0	0
AACCCTCACGC	84	349	11	1185.42	200605717	151	1574842816	3839	4.15476	0.0708612	0.294411	0.221609	0.00323853	0.0024377	0.302665	1.61437e-08	1.61437e-08	1	0	0	1	0	0
AACCCTGACGC	3845518	22683380	11	1185.42	200605717	151	1574842816	249517180	5.89865	3244.02	19135.4	14403.6	210.489	158.439	0.429703	0.00104927	0.00104927	1	1	1	1	0	0
AACCCTGACT	2	9	10	1185.42	200605717	151	1574842816	90	4.5	0.00168717	0.00759227	0.00571486	7.59227e-05	5.71486e-05	0.298013	3.78467e-10	3.78467e-10	1	0	0	1	0	0
AACCCTGATCCT	2	8	12	1185.42	200605717	151	1574842816	96	4	0.00168717	0.00674868	0.00507987	8.09842e-05	6.09585e-05	0.317881	4.03698e-10	4.03698e-10	1	0	0	1	0	0
AACCCTGTACT	2	9	11	1185.42	200605717	151	1574842816	99	4.5	0.00168717	0.00759227	0.00571486	8.3515e-05	6.28634e-05	0.327815	4.16314e-10	4.16314e-10	1	0	0	1	0	0
AACCCTGTCCCT	4	17	12	1185.42	200605717	151	1574842816	204	4.25	0.00337434	0.014341	0.0107947	0.000172091	0.000129537	0.337748	8.57859e-10	8.57859e-10	1	0	0	1	0	0
AACCCTGTCT	1	7	10	1185.42	200605717	151	1574842816	70	7	0.000843586	0.0059051	0.00444489	5.9051e-05	4.44489e-05	0.463576	2.94363e-10	2.94363e-10	1	0	0	1	0	0
AACCG	742	3712	5	1185.42	200605717	151	1574842816	18560	5.0027	0.62594	3.13139	2.35706	0.0156569	0.0117853	0.165652	7.80484e-08	7.80484e-08	1	0	0	1	0	0
AACCGACAGAAGGACACTGGAG	1	4	22	1185.42	200605717	151	1574842816	88	4	0.000843586	0.00337434	0.00253994	7.42355e-05	5.58786e-05	0.582781	3.70057e-10	3.70057e-10	1	0	0	1	1	0
AACCGAGGAATGACC	4	24	15	1185.42	200605717	151	1574842816	360	6	0.00337434	0.0202461	0.0152396	0.000303691	0.000228594	0.596026	1.51387e-09	1.51387e-09	1	0	0	1	1	0
AACCGAGTAGAGACCACTG	5	23	19	1185.42	200605717	151	1574842816	437	4.6	0.00421793	0.0194025	0.0146046	0.000368647	0.000277488	0.578808	1.83767e-09	1.83767e-09	1	0	0	1	1	0
AACCGCCACCACCAC	85	367	15	1185.42	200605717	151	1574842816	5505	4.31765	0.0717048	0.309596	0.233039	0.00464394	0.00349559	0.428905	2.31496e-08	2.31496e-08	1	0	0	1	0	0
AACCGCCCTCACACC	7	33	15	1185.42	200605717	151	1574842816	495	4.71429	0.0059051	0.0278383	0.0209545	0.000417575	0.000314317	0.468307	2.08157e-09	2.08157e-09	1	0	0	1	0	0
AACCGCGACCACACC	1	4	15	1185.42	200605717	151	1574842816	60	4	0.000843586	0.00337434	0.00253994	5.06151e-05	3.8099e-05	0.397351	2.52312e-10	2.52312e-10	1	0	0	1	0	0
AACCGG	1	4	6	1185.42	200605717	151	1574842816	24	4	0.000843586	0.00337434	0.00253994	2.02461e-05	1.52396e-05	0.15894	1.00925e-10	1.00925e-10	1	0	0	1	0	0
AACCGTGACGC	8	32	11	1185.42	200605717	151	1574842816	352	4	0.00674868	0.0269947	0.0203195	0.000296942	0.000223514	0.291391	1.48023e-09	1.48023e-09	1	0	0	1	0	0
AACCT	2133	13560	5	1185.42	200605717	151	1574842816	67800	6.35724	1.79937	11.439	8.61038	0.0571951	0.0430519	0.210505	2.85112e-07	2.85112e-07	1	0	0	1	0	0
AACCTATCTT	6	26	10	1185.42	200605717	151	1574842816	260	4.33333	0.00506151	0.0219332	0.0165096	0.000219332	0.000165096	0.286976	1.09335e-09	1.09335e-09	1	0	0	1	0	0
AACCTC	451	2207	6	1185.42	200605717	151	1574842816	13242	4.89357	0.380457	1.86179	1.40141	0.0111708	0.00840846	0.194446	5.56852e-08	5.56852e-08	1	0	0	1	0	0
AACCTCACCAC	2	16	11	1185.42	200605717	151	1574842816	176	8	0.00168717	0.0134974	0.0101597	0.000148471	0.000111757	0.582781	7.40114e-10	7.40114e-10	1	0	0	1	1	0
AACCTCC	65	267	7	1185.42	200605717	151	1574842816	1869	4.10769	0.0548331	0.225237	0.169541	0.00157666	0.00118679	0.190423	7.8595e-09	7.8595e-09	1	0	0	1	0	0
AACCTCCCCTCT	2	8	12	1185.42	200605717	151	1574842816	96	4	0.00168717	0.00674868	0.00507987	8.09842e-05	6.09585e-05	0.317881	4.03698e-10	4.03698e-10	1	0	0	1	0	0
AACCTCCCTTC	1	4	11	1185.42	200605717	151	1574842816	44	4	0.000843586	0.00337434	0.00253994	3.71178e-05	2.79393e-05	0.291391	1.85028e-10	1.85028e-10	1	0	0	1	0	0
AACCTCCTAC	1	5	10	1185.42	200605717	151	1574842816	50	5	0.000843586	0.00421793	0.00317492	4.21793e-05	3.17492e-05	0.331126	2.1026e-10	2.1026e-10	1	0	0	1	0	0
AACCTCT	1	4	7	1185.42	200605717	151	1574842816	28	4	0.000843586	0.00337434	0.00253994	2.36204e-05	1.77796e-05	0.18543	1.17745e-10	1.17745e-10	1	0	0	1	0	0
AACCTCTCTACTAGGACACT	1	5	20	1185.42	200605717	151	1574842816	100	5	0.000843586	0.00421793	0.00317492	8.43586e-05	6.34984e-05	0.662252	4.20519e-10	4.20519e-10	1	0	0	1	1	0
AACCTGGGCCTCT	1	4	13	1185.42	200605717	151	1574842816	52	4	0.000843586	0.00337434	0.00253994	4.38664e-05	3.30192e-05	0.344371	2.1867e-10	2.1867e-10	1	0	0	1	0	0
AACCTGTACTCCTACCT	2	8	17	1185.42	200605717	151	1574842816	136	4	0.00168717	0.00674868	0.00507987	0.000114728	8.63578e-05	0.450331	5.71906e-10	5.71906e-10	1	0	0	1	0	0
AACCTGTAG	1	6	9	1185.42	200605717	151	1574842816	54	6	0.000843586	0.00506151	0.0038099	4.55536e-05	3.42891e-05	0.357616	2.2708e-10	2.2708e-10	1	0	0	1	0	0
AACCTTCTATCTATATAC	1	4	18	1185.42	200605717	151	1574842816	72	4	0.000843586	0.00337434	0.00253994	6.07382e-05	4.57188e-05	0.476821	3.02774e-10	3.02774e-10	1	0	0	1	0	0
AACCTTCTGACT	6	25	12	1185.42	200605717	151	1574842816	300	4.16667	0.00506151	0.0210896	0.0158746	0.000253076	0.000190495	0.331126	1.26156e-09	1.26156e-09	1	0	0	1	0	0
AACG	488436	4921448	4	1185.42	200605717	151	1574842816	19685792	10.0759	412.038	4151.66	3125.04	16.6067	12.5002	0.266912	8.27825e-05	8.27825e-05	1	1	1	0	0	0
AACGAACTACCAGCC	2	9	15	1185.42	200605717	151	1574842816	135	4.5	0.00168717	0.00759227	0.00571486	0.000113884	8.57228e-05	0.44702	5.67701e-10	5.67701e-10	1	0	0	1	0	0
AACGAAG	487	1948	7	1185.42	200605717	151	1574842816	13636	4	0.410826	1.6433	1.23695	0.0115031	0.00865864	0.18543	5.7342e-08	5.7342e-08	1	0	0	1	0	0
AACGAAT	439	2145	7	1185.42	200605717	151	1574842816	15015	4.8861	0.370334	1.80949	1.36204	0.0126664	0.00953428	0.226508	6.3141e-08	6.3141e-08	1	0	0	1	0	0
AACGAC	70950	530472	6	1185.42	200605717	151	1574842816	3182832	7.4767	59.8524	447.499	336.841	2.68499	2.02105	0.297087	1.33844e-05	1.33844e-05	1	1	0	1	0	0
AACGACACTCCTACC	35	159	15	1185.42	200605717	151	1574842816	2385	4.54286	0.0295255	0.13413	0.100962	0.00201195	0.00151444	0.451277	1.00294e-08	1.00294e-08	1	0	0	1	0	0
AACGACC	1	4	7	1185.42	200605717	151	1574842816	28	4	0.000843586	0.00337434	0.00253994	2.36204e-05	1.77796e-05	0.18543	1.17745e-10	1.17745e-10	1	0	0	1	0	0
AACGACG	1343	7538	7	1185.42	200605717	151	1574842816	52766	5.61281	1.13294	6.35895	4.78651	0.0445126	0.0335056	0.260196	2.21891e-07	2.21891e-07	1	0	0	1	0	0
AACGAG	4204	17978	6	1185.42	200605717	151	1574842816	107868	4.2764	3.54643	15.166	11.4157	0.0909959	0.0684945	0.169923	4.53606e-07	4.53606e-07	1	0	0	1	0	0
AACGAGG	1	4	7	1185.42	200605717	151	1574842816	28	4	0.000843586	0.00337434	0.00253994	2.36204e-05	1.77796e-05	0.18543	1.17745e-10	1.17745e-10	1	0	0	1	0	0
AACGAT	7613	35334	6	1185.42	200605717	151	1574842816	212004	4.64127	6.42222	29.8073	22.4365	0.178844	0.134619	0.184421	8.91518e-07	8.91518e-07	1	0	0	1	0	0
AACGATAATAATAAT	4024115	16385619	15	1185.42	200605717	151	1574842816	245784285	4.07186	3394.69	13822.7	10404.6	207.34	156.069	0.404489	0.00103357	0.00103357	1	1	1	1	0	0
AACGATAGGGTGGCG	2	10	15	1185.42	200605717	151	1574842816	150	5	0.00168717	0.00843586	0.00634984	0.000126538	9.52476e-05	0.496689	6.30779e-10	6.30779e-10	1	0	0	1	0	0
AACGATC	1	4	7	1185.42	200605717	151	1574842816	28	4	0.000843586	0.00337434	0.00253994	2.36204e-05	1.77796e-05	0.18543	1.17745e-10	1.17745e-10	1	0	0	1	0	0
AACGATCCGAGCCGC	2	10	15	1185.42	200605717	151	1574842816	150	5	0.00168717	0.00843586	0.00634984	0.000126538	9.52476e-05	0.496689	6.30779e-10	6.30779e-10	1	0	0	1	0	0
AACGATG	478	2337	7	1185.42	200605717	151	1574842816	16359	4.88912	0.403234	1.97146	1.48396	0.0138002	0.0103877	0.226648	6.87927e-08	6.87927e-08	1	0	0	1	0	0
AACGATGG	489	2541	8	1185.42	200605717	151	1574842816	20328	5.19632	0.412513	2.14355	1.61349	0.0171484	0.012908	0.275302	8.54831e-08	8.54831e-08	1	0	0	1	0	0
AACGC	3157	21950	5	1185.42	200605717	151	1574842816	109750	6.9528	2.6632	18.5167	13.9379	0.0925835	0.0696895	0.230225	4.6152e-07	4.6152e-07	1	0	0	1	0	0
AACGCACAGAGGAAG	12	75	15	1185.42	200605717	151	1574842816	1125	6.25	0.010123	0.0632689	0.0476238	0.000949034	0.000714357	0.620861	4.73084e-09	4.73084e-09	1	0	0	1	1	0
AACGCACCCCGCACC	1	4	15	1185.42	200605717	151	1574842816	60	4	0.000843586	0.00337434	0.00253994	5.06151e-05	3.8099e-05	0.397351	2.52312e-10	2.52312e-10	1	0	0	1	0	0
AACGCAGCGATCAGT	1	5	15	1185.42	200605717	151	1574842816	75	5	0.000843586	0.00421793	0.00317492	6.32689e-05	4.76238e-05	0.496689	3.15389e-10	3.15389e-10	1	0	0	1	0	0
AACGCC	1070	4594	6	1185.42	200605717	151	1574842816	27564	4.29346	0.902637	3.87543	2.91712	0.0232526	0.0175027	0.170601	1.15912e-07	1.15912e-07	1	0	0	1	0	0
AACGCG	1138	5940	6	1185.42	200605717	151	1574842816	35640	5.21968	0.96	5.0109	3.7718	0.0300654	0.0226308	0.207405	1.49873e-07	1.49873e-07	1	0	0	1	0	0
AACGCGGACGC	2	8	11	1185.42	200605717	151	1574842816	88	4	0.00168717	0.00674868	0.00507987	7.42355e-05	5.58786e-05	0.291391	3.70057e-10	3.70057e-10	1	0	0	1	0	0
AACGCGGCAGTGAGG	2	8	15	1185.42	200605717	151	1574842816	120	4	0.00168717	0.00674868	0.00507987	0.00010123	7.61981e-05	0.397351	5.04623e-10	5.04623e-10	1	0	0	1	0	0
AACGCTAGCTCTGGT	2	8	15	1185.42	200605717	151	1574842816	120	4	0.00168717	0.00674868	0.00507987	0.00010123	7.61981e-05	0.397351	5.04623e-10	5.04623e-10	1	0	0	1	0	0
AACGG	4067	23380	5	1185.42	200605717	151	1574842816	116900	5.74871	3.43086	19.723	14.8459	0.0986152	0.0742296	0.190355	4.91587e-07	4.91587e-07	1	0	0	1	0	0
AACGGAC	1	4	7	1185.42	200605717	151	1574842816	28	4	0.000843586	0.00337434	0.00253994	2.36204e-05	1.77796e-05	0.18543	1.17745e-10	1.17745e-10	1	0	0	1	0	0
AACGGACG	3559	15387	8	1185.42	200605717	151	1574842816	123096	4.32341	3.00232	12.9803	9.7705	0.103842	0.078164	0.229055	5.17642e-07	5.17642e-07	1	0	0	1	0	0
AACGGC	7990	38547	6	1185.42	200605717	151	1574842816	231282	4.82441	6.74025	32.5177	24.4767	0.195106	0.14686	0.191698	9.72585e-07	9.72585e-07	1	0	0	1	0	0
AACGGCGT	1	4	8	1185.42	200605717	151	1574842816	32	4	0.000843586	0.00337434	0.00253994	2.69947e-05	2.03195e-05	0.211921	1.34566e-10	1.34566e-10	1	0	0	1	0	0
AACGGG	209	836	6	1185.42	200605717	151	1574842816	5016	4	0.176309	0.705238	0.530847	0.00423143	0.00318508	0.15894	2.10932e-08	2.10932e-08	1	0	0	1	0	0
AACGGGAGTCGAGAG	1	4	15	1185.42	200605717	151	1574842816	60	4	0.000843586	0.00337434	0.00253994	5.06151e-05	3.8099e-05	0.397351	2.52312e-10	2.52312e-10	1	0	0	1	0	0
AACGGGCGCTGCAGT	2	9	15	1185.42	200605717	151	1574842816	135	4.5	0.00168717	0.00759227	0.00571486	0.000113884	8.57228e-05	0.44702	5.67701e-10	5.67701e-10	1	0	0	1	0	0
AACGGT	2	8	6	1185.42	200605717	151	1574842816	48	4	0.00168717	0.00674868	0.00507987	4.04921e-05	3.04792e-05	0.15894	2.01849e-10	2.01849e-10	1	0	0	1	0	0
AACGT	5355	39080	5	1185.42	200605717	151	1574842816	195400	7.29785	4.5174	32.9673	24.8152	0.164837	0.124076	0.241651	8.21695e-07	8.21695e-07	1	0	0	1	0	0
AACGTAGTAT	388	1742	10	1185.42	200605717	151	1574842816	17420	4.48969	0.327311	1.46953	1.10614	0.0146953	0.0110614	0.297331	7.32544e-08	7.32544e-08	1	0	0	1	0	0
AACGTATCTCTTCCGATCTGACT	4	20	23	1185.42	200605717	151	1574842816	460	5	0.00337434	0.0168717	0.0126997	0.000388049	0.000292093	0.761589	1.93439e-09	1.93439e-09	1	0	0	1	1	0
AACGTATGG	2	8	9	1185.42	200605717	151	1574842816	72	4	0.00168717	0.00674868	0.00507987	6.07382e-05	4.57188e-05	0.238411	3.02774e-10	3.02774e-10	1	0	0	1	0	0
AACGTC	1754	7682	6	1185.42	200605717	151	1574842816	46092	4.3797	1.47965	6.48042	4.87795	0.0388825	0.0292677	0.174028	1.93826e-07	1.93826e-07	1	0	0	1	0	0
AACGTCG	589	2604	7	1185.42	200605717	151	1574842816	18228	4.42105	0.496872	2.1967	1.6535	0.0153769	0.0115745	0.204949	7.66522e-08	7.66522e-08	1	0	0	1	0	0
AACGTCGGTGT	498	2592	11	1185.42	200605717	151	1574842816	28512	5.20482	0.420106	2.18657	1.64588	0.0240523	0.0181047	0.379159	1.19898e-07	1.19898e-07	1	0	0	1	0	0
AACGTCGT	488	2872	8	1185.42	200605717	151	1574842816	22976	5.88525	0.41167	2.42278	1.82367	0.0193822	0.0145894	0.311801	9.66185e-08	9.66185e-08	1	0	0	1	0	0
AACGTG	3955	22178	6	1185.42	200605717	151	1574842816	133068	5.60759	3.33638	18.709	14.0827	0.112254	0.0844961	0.222818	5.59577e-07	5.59577e-07	1	0	0	1	0	0
AACGTGGGATGATGC	4	21	15	1185.42	200605717	151	1574842816	315	5.25	0.00337434	0.0177153	0.0133347	0.000265729	0.00020002	0.521523	1.32464e-09	1.32464e-09	1	0	0	1	1	0
AACGTGT	1	4	7	1185.42	200605717	151	1574842816	28	4	0.000843586	0.00337434	0.00253994	2.36204e-05	1.77796e-05	0.18543	1.17745e-10	1.17745e-10	1	0	0	1	0	0
AACGTT	26	106	6	1185.42	200605717	151	1574842816	636	4.07692	0.0219332	0.0894201	0.0673083	0.00053652	0.00040385	0.161997	2.6745e-09	2.6745e-09	1	0	0	1	0	0
AACT	5805	51145	4	1185.42	200605717	151	1574842816	204580	8.81051	4.89701	43.1452	32.4763	0.172581	0.129905	0.233391	8.60298e-07	8.60298e-07	1	0	0	0	0	0
AACTAACTACTAC	3	12	13	1185.42	200605717	151	1574842816	156	4	0.00253076	0.010123	0.00761981	0.000131599	9.90575e-05	0.344371	6.5601e-10	6.5601e-10	1	0	0	1	0	0
AACTAAT	1	4	7	1185.42	200605717	151	1574842816	28	4	0.000843586	0.00337434	0.00253994	2.36204e-05	1.77796e-05	0.18543	1.17745e-10	1.17745e-10	1	0	0	1	0	0
AACTAATACTACCAT	1	4	15	1185.42	200605717	151	1574842816	60	4	0.000843586	0.00337434	0.00253994	5.06151e-05	3.8099e-05	0.397351	2.52312e-10	2.52312e-10	1	0	0	1	0	0
AACTAATT	733	3025	8	1185.42	200605717	151	1574842816	24200	4.12688	0.618348	2.55185	1.92083	0.0204148	0.0153666	0.218642	1.01766e-07	1.01766e-07	1	0	0	1	0	0
AACTAC	133	587	6	1185.42	200605717	151	1574842816	3522	4.41353	0.112197	0.495185	0.372736	0.00297111	0.00223641	0.175372	1.48107e-08	1.48107e-08	1	0	0	1	0	0
AACTACAGACAGAG	1	6	14	1185.42	200605717	151	1574842816	84	6	0.000843586	0.00506151	0.0038099	7.08612e-05	5.33387e-05	0.556291	3.53236e-10	3.53236e-10	1	0	0	1	1	0
AACTACCATACTACT	2	13	15	1185.42	200605717	151	1574842816	195	6.5	0.00168717	0.0109666	0.00825479	0.000164499	0.000123822	0.645695	8.20012e-10	8.20012e-10	1	0	0	1	1	0
AACTACCCT	1	4	9	1185.42	200605717	151	1574842816	36	4	0.000843586	0.00337434	0.00253994	3.03691e-05	2.28594e-05	0.238411	1.51387e-10	1.51387e-10	1	0	0	1	0	0
AACTACCTAT	2	11	10	1185.42	200605717	151	1574842816	110	5.5	0.00168717	0.00927944	0.00698482	9.27944e-05	6.98482e-05	0.364238	4.62571e-10	4.62571e-10	1	0	0	1	0	0
AACTACG	239	1175	7	1185.42	200605717	151	1574842816	8225	4.91632	0.201617	0.991213	0.746106	0.00693849	0.00522274	0.227909	3.45877e-08	3.45877e-08	1	0	0	1	0	0
AACTACT	142	568	7	1185.42	200605717	151	1574842816	3976	4	0.119789	0.479157	0.360671	0.0033541	0.0025247	0.18543	1.67198e-08	1.67198e-08	1	0	0	1	0	0
AACTAGAACTG	9	69	11	1185.42	200605717	151	1574842816	759	7.66667	0.00759227	0.0582074	0.0438139	0.000640281	0.000481953	0.558499	3.19174e-09	3.19174e-09	1	0	0	1	1	0
AACTAGAGTACT	1	4	12	1185.42	200605717	151	1574842816	48	4	0.000843586	0.00337434	0.00253994	4.04921e-05	3.04792e-05	0.317881	2.01849e-10	2.01849e-10	1	0	0	1	0	0
AACTAGGCTACTACATCT	1	4	18	1185.42	200605717	151	1574842816	72	4	0.000843586	0.00337434	0.00253994	6.07382e-05	4.57188e-05	0.476821	3.02774e-10	3.02774e-10	1	0	0	1	0	0
AACTAGGGGTAGAGTC	4	16	16	1185.42	200605717	151	1574842816	256	4	0.00337434	0.0134974	0.0101597	0.000215958	0.000162556	0.423841	1.07653e-09	1.07653e-09	1	0	0	1	0	0
AACTAGGGGTAGTC	6	38	14	1185.42	200605717	151	1574842816	532	6.33333	0.00506151	0.0320563	0.0241294	0.000448788	0.000337811	0.587196	2.23716e-09	2.23716e-09	1	0	0	1	1	0
AACTAGT	1	4	7	1185.42	200605717	151	1574842816	28	4	0.000843586	0.00337434	0.00253994	2.36204e-05	1.77796e-05	0.18543	1.17745e-10	1.17745e-10	1	0	0	1	0	0
AACTAT	402	1952	6	1185.42	200605717	151	1574842816	11712	4.85572	0.339121	1.64668	1.23949	0.00988007	0.00743693	0.192943	4.92512e-08	4.92512e-08	1	0	0	1	0	0
AACTATAGCCAATAC	720	4202	15	1185.42	200605717	151	1574842816	63030	5.83611	0.607382	3.54475	2.6682	0.0531712	0.040023	0.579746	2.65053e-07	2.65053e-07	1	0	0	1	1	0
AACTATT	567	3515	7	1185.42	200605717	151	1574842816	24605	6.19929	0.478313	2.9652	2.23197	0.0207564	0.0156238	0.287385	1.03469e-07	1.03469e-07	1	0	0	1	0	0
AACTATTATGATAAT	2	8	15	1185.42	200605717	151	1574842816	120	4	0.00168717	0.00674868	0.00507987	0.00010123	7.61981e-05	0.397351	5.04623e-10	5.04623e-10	1	0	0	1	0	0
AACTC	3213	21036	5	1185.42	200605717	151	1574842816	105180	6.54715	2.71044	17.7457	13.3575	0.0887283	0.0667876	0.216793	4.42302e-07	4.42302e-07	1	0	0	1	0	0
AACTCAC	1	4	7	1185.42	200605717	151	1574842816	28	4	0.000843586	0.00337434	0.00253994	2.36204e-05	1.77796e-05	0.18543	1.17745e-10	1.17745e-10	1	0	0	1	0	0
AACTCAGGACTCTACAGTGTAAT	1	4	23	1185.42	200605717	151	1574842816	92	4	0.000843586	0.00337434	0.00253994	7.76099e-05	5.84185e-05	0.609272	3.86878e-10	3.86878e-10	1	0	0	1	1	0
AACTCAGTCTATTAC	8	40	15	1185.42	200605717	151	1574842816	600	5	0.00674868	0.0337434	0.0253994	0.000506151	0.00038099	0.496689	2.52312e-09	2.52312e-09	1	0	0	1	0	0
AACTCC	4	19	6	1185.42	200605717	151	1574842816	114	4.75	0.00337434	0.0160281	0.0120647	9.61688e-05	7.23882e-05	0.188742	4.79392e-10	4.79392e-10	1	0	0	1	0	0
AACTCG	123	592	6	1185.42	200605717	151	1574842816	3552	4.81301	0.103761	0.499403	0.375911	0.00299642	0.00225546	0.191245	1.49368e-08	1.49368e-08	1	0	0	1	0	0
AACTCGCGGCTGCCC	1	4	15	1185.42	200605717	151	1574842816	60	4	0.000843586	0.00337434	0.00253994	5.06151e-05	3.8099e-05	0.397351	2.52312e-10	2.52312e-10	1	0	0	1	0	0
AACTCGT	316	1264	7	1185.42	200605717	151	1574842816	8848	4	0.266573	1.06629	0.80262	0.00746405	0.00561834	0.18543	3.72075e-08	3.72075e-08	1	0	0	1	0	0
AACTCT	1659	8717	6	1185.42	200605717	151	1574842816	52302	5.25437	1.39951	7.35354	5.53516	0.0441212	0.0332109	0.208783	2.1994e-07	2.1994e-07	1	0	0	1	0	0
AACTCTAC	1	6	8	1185.42	200605717	151	1574842816	48	6	0.000843586	0.00506151	0.0038099	4.04921e-05	3.04792e-05	0.317881	2.01849e-10	2.01849e-10	1	0	0	1	0	0
AACTCTACTCT	4	35	11	1185.42	200605717	151	1574842816	385	8.75	0.00337434	0.0295255	0.0222244	0.00032478	0.000244469	0.637417	1.619e-09	1.619e-09	1	0	0	1	1	0
AACTCTCTCT	3	13	10	1185.42	200605717	151	1574842816	130	4.33333	0.00253076	0.0109666	0.00825479	0.000109666	8.25479e-05	0.286976	5.46675e-10	5.46675e-10	1	0	0	1	0	0
AACTG	2014	15647	5	1185.42	200605717	151	1574842816	78235	7.76912	1.69898	13.1996	9.93559	0.0659979	0.049678	0.257256	3.28993e-07	3.28993e-07	1	0	0	1	0	0
AACTGC	1147	5341	6	1185.42	200605717	151	1574842816	32046	4.6565	0.967593	4.50559	3.39145	0.0270335	0.0203487	0.185026	1.3476e-07	1.3476e-07	1	0	0	1	0	0
AACTGG	1	4	6	1185.42	200605717	151	1574842816	24	4	0.000843586	0.00337434	0.00253994	2.02461e-05	1.52396e-05	0.15894	1.00925e-10	1.00925e-10	1	0	0	1	0	0
AACTGGC	1	4	7	1185.42	200605717	151	1574842816	28	4	0.000843586	0.00337434	0.00253994	2.36204e-05	1.77796e-05	0.18543	1.17745e-10	1.17745e-10	1	0	0	1	0	0
AACTGGG	1	4	7	1185.42	200605717	151	1574842816	28	4	0.000843586	0.00337434	0.00253994	2.36204e-05	1.77796e-05	0.18543	1.17745e-10	1.17745e-10	1	0	0	1	0	0
AACTGGGCGAGGTGG	1	4	15	1185.42	200605717	151	1574842816	60	4	0.000843586	0.00337434	0.00253994	5.06151e-05	3.8099e-05	0.397351	2.52312e-10	2.52312e-10	1	0	0	1	0	0
AACTGT	1	4	6	1185.42	200605717	151	1574842816	24	4	0.000843586	0.00337434	0.00253994	2.02461e-05	1.52396e-05	0.15894	1.00925e-10	1.00925e-10	1	0	0	1	0	0
AACTGTATGGCGCCTATAGTCACT	1	4	24	1185.42	200605717	151	1574842816	96	4	0.000843586	0.00337434	0.00253994	8.09842e-05	6.09585e-05	0.635762	4.03698e-10	4.03698e-10	1	0	0	1	1	0
AACTT	1456	9266	5	1185.42	200605717	151	1574842816	46330	6.36401	1.22826	7.81666	5.88376	0.0390833	0.0294188	0.210729	1.94827e-07	1.94827e-07	1	0	0	1	0	0
AACTTACACCATCTCACT	1	4	18	1185.42	200605717	151	1574842816	72	4	0.000843586	0.00337434	0.00253994	6.07382e-05	4.57188e-05	0.476821	3.02774e-10	3.02774e-10	1	0	0	1	0	0
AACTTAT	350	1400	7	1185.42	200605717	151	1574842816	9800	4	0.295255	1.18102	0.888978	0.00826714	0.00622284	0.18543	4.12109e-08	4.12109e-08	1	0	0	1	0	0
AACTTC	1	4	6	1185.42	200605717	151	1574842816	24	4	0.000843586	0.00337434	0.00253994	2.02461e-05	1.52396e-05	0.15894	1.00925e-10	1.00925e-10	1	0	0	1	0	0
AACTTCCTCCATCAC	1	4	15	1185.42	200605717	151	1574842816	60	4	0.000843586	0.00337434	0.00253994	5.06151e-05	3.8099e-05	0.397351	2.52312e-10	2.52312e-10	1	0	0	1	0	0
AACTTCG	1	4	7	1185.42	200605717	151	1574842816	28	4	0.000843586	0.00337434	0.00253994	2.36204e-05	1.77796e-05	0.18543	1.17745e-10	1.17745e-10	1	0	0	1	0	0
AACTTG	2	8	6	1185.42	200605717	151	1574842816	48	4	0.00168717	0.00674868	0.00507987	4.04921e-05	3.04792e-05	0.15894	2.01849e-10	2.01849e-10	1	0	0	1	0	0
AACTTGC	1	4	7	1185.42	200605717	151	1574842816	28	4	0.000843586	0.00337434	0.00253994	2.36204e-05	1.77796e-05	0.18543	1.17745e-10	1.17745e-10	1	0	0	1	0	0
AACTTGT	1	4	7	1185.42	200605717	151	1574842816	28	4	0.000843586	0.00337434	0.00253994	2.36204e-05	1.77796e-05	0.18543	1.17745e-10	1.17745e-10	1	0	0	1	0	0
AAG	2941860	32715702	3	1185.42	200605717	151	1574842816	98147106	11.1208	2481.71	27598.5	20773.9	82.7955	62.3218	0.220942	0.000412727	0.000412727	1	1	1	0	0	0
AAGAAGAG	1527	6264	8	1185.42	200605717	151	1574842816	50112	4.10216	1.28816	5.28422	3.97754	0.0422738	0.0318203	0.217333	2.10731e-07	2.10731e-07	1	0	0	1	0	0
AAGAAGG	1019	4076	7	1185.42	200605717	151	1574842816	28532	4	0.859614	3.43845	2.58819	0.0240692	0.0181174	0.18543	1.19983e-07	1.19983e-07	1	0	0	1	0	0
AAGAAGT	177	708	7	1185.42	200605717	151	1574842816	4956	4	0.149315	0.597259	0.449569	0.00418081	0.00314698	0.18543	2.08409e-08	2.08409e-08	1	0	0	1	0	0
AAGAAT	297262	2595447	6	1185.42	200605717	151	1574842816	15572682	8.73118	250.766	2189.48	1648.07	13.1369	9.8884	0.346934	6.54861e-05	6.54861e-05	1	1	1	1	0	0
AAGAATT	2	9	7	1185.42	200605717	151	1574842816	63	4.5	0.00168717	0.00759227	0.00571486	5.31459e-05	4.0004e-05	0.208609	2.64927e-10	2.64927e-10	1	0	0	1	0	0
AAGAC	2653	22474	5	1185.42	200605717	151	1574842816	112370	8.47116	2.23803	18.9587	14.2706	0.0947937	0.0713532	0.280502	4.72537e-07	4.72537e-07	1	0	0	1	0	0
AAGACAAGACAT	4	26	12	1185.42	200605717	151	1574842816	312	6.5	0.00337434	0.0219332	0.0165096	0.000263199	0.000198115	0.516556	1.31202e-09	1.31202e-09	1	0	0	1	1	0
AAGACAAGACT	4	48	11	1185.42	200605717	151	1574842816	528	12	0.00337434	0.0404921	0.0304792	0.000445413	0.000335272	0.874172	2.22034e-09	2.22034e-09	1	0	0	1	1	0
AAGACAGGATGGTGGACGATGAG	2	10	23	1185.42	200605717	151	1574842816	230	5	0.00168717	0.00843586	0.00634984	0.000194025	0.000146046	0.761589	9.67194e-10	9.67194e-10	1	0	0	1	1	0
AAGACC	3	16	6	1185.42	200605717	151	1574842816	96	5.33333	0.00253076	0.0134974	0.0101597	8.09842e-05	6.09585e-05	0.211921	4.03698e-10	4.03698e-10	1	0	0	1	0	0
AAGACCACCACCTAAGACCACCT	1	4	23	1185.42	200605717	151	1574842816	92	4	0.000843586	0.00337434	0.00253994	7.76099e-05	5.84185e-05	0.609272	3.86878e-10	3.86878e-10	1	0	0	1	1	0
AAGACCAGGTAGGATG	2	11	16	1185.42	200605717	151	1574842816	176	5.5	0.00168717	0.00927944	0.00698482	0.000148471	0.000111757	0.582781	7.40114e-10	7.40114e-10	1	0	0	1	1	0
AAGACCCGATGGCCG	1	6	15	1185.42	200605717	151	1574842816	90	6	0.000843586	0.00506151	0.0038099	7.59227e-05	5.71486e-05	0.596026	3.78467e-10	3.78467e-10	1	0	0	1	1	0
AAGACCG	3	15	7	1185.42	200605717	151	1574842816	105	5	0.00253076	0.0126538	0.00952476	8.85765e-05	6.66733e-05	0.231788	4.41545e-10	4.41545e-10	1	0	0	1	0	0
AAGACCTCCCTCCTACTG	1	4	18	1185.42	200605717	151	1574842816	72	4	0.000843586	0.00337434	0.00253994	6.07382e-05	4.57188e-05	0.476821	3.02774e-10	3.02774e-10	1	0	0	1	0	0
AAGACG	32287	204504	6	1185.42	200605717	151	1574842816	1227024	6.33394	27.2368	172.517	129.857	1.0351	0.779141	0.25168	5.15987e-06	5.15987e-06	1	1	0	1	0	0
AAGACT	642	3171	6	1185.42	200605717	151	1574842816	19026	4.93925	0.541582	2.67501	2.01353	0.0160501	0.0120812	0.196262	8.0008e-08	8.0008e-08	1	0	0	1	0	0
AAGACTCGGACGCAC	14	61	15	1185.42	200605717	151	1574842816	915	4.35714	0.0118102	0.0514587	0.038734	0.000771881	0.00058101	0.432829	3.84775e-09	3.84775e-09	1	0	0	1	0	0
AAGAG	95846	658338	5	1185.42	200605717	151	1574842816	3291690	6.86871	80.8543	555.364	418.034	2.77682	2.09017	0.227441	1.38422e-05	1.38422e-05	1	1	0	1	0	0
AAGAGACAG	1	10	9	1185.42	200605717	151	1574842816	90	10	0.000843586	0.00843586	0.00634984	7.59227e-05	5.71486e-05	0.596026	3.78467e-10	3.78467e-10	1	0	0	1	1	0
AAGAGAG	1405	6651	7	1185.42	200605717	151	1574842816	46557	4.73381	1.18524	5.61069	4.22328	0.0392748	0.029563	0.219448	1.95781e-07	1.95781e-07	1	0	0	1	0	0
AAGAGAGG	783	3588	8	1185.42	200605717	151	1574842816	28704	4.58238	0.660528	3.02679	2.27832	0.0242143	0.0182266	0.242775	1.20706e-07	1.20706e-07	1	0	0	1	0	0
AAGAGAT	529	2116	7	1185.42	200605717	151	1574842816	14812	4	0.446257	1.78503	1.34363	0.0124952	0.00940538	0.18543	6.22873e-08	6.22873e-08	1	0	0	1	0	0
AAGAGATC	1	4	8	1185.42	200605717	151	1574842816	32	4	0.000843586	0.00337434	0.00253994	2.69947e-05	2.03195e-05	0.211921	1.34566e-10	1.34566e-10	1	0	0	1	0	0
AAGAGC	736	3277	6	1185.42	200605717	151	1574842816	19662	4.45245	0.620879	2.76443	2.08084	0.0165866	0.0124851	0.176918	8.26825e-08	8.26825e-08	1	0	0	1	0	0
AAGAGG	21262	94188	6	1185.42	200605717	151	1574842816	565128	4.42987	17.9363	79.4556	59.8079	0.476734	0.358847	0.176022	2.37647e-06	2.37647e-06	1	1	0	1	0	0
AAGAGGACCAT	2	9	11	1185.42	200605717	151	1574842816	99	4.5	0.00168717	0.00759227	0.00571486	8.3515e-05	6.28634e-05	0.327815	4.16314e-10	4.16314e-10	1	0	0	1	0	0
AAGAGGACTGGCCGC	2	8	15	1185.42	200605717	151	1574842816	120	4	0.00168717	0.00674868	0.00507987	0.00010123	7.61981e-05	0.397351	5.04623e-10	5.04623e-10	1	0	0	1	0	0
AAGAGGAG	502	2273	8	1185.42	200605717	151	1574842816	18184	4.52789	0.42348	1.91747	1.44332	0.0153398	0.0115465	0.239888	7.64672e-08	7.64672e-08	1	0	0	1	0	0
AAGAGGAGACAGAGAG	2	10	16	1185.42	200605717	151	1574842816	160	5	0.00168717	0.00843586	0.00634984	0.000134974	0.000101597	0.529801	6.72831e-10	6.72831e-10	1	0	0	1	1	0
AAGAGGAGAGGAGGACAGCAGAAT	1	4	24	1185.42	200605717	151	1574842816	96	4	0.000843586	0.00337434	0.00253994	8.09842e-05	6.09585e-05	0.635762	4.03698e-10	4.03698e-10	1	0	0	1	1	0
AAGAGGAGCGGG	2	8	12	1185.42	200605717	151	1574842816	96	4	0.00168717	0.00674868	0.00507987	8.09842e-05	6.09585e-05	0.317881	4.03698e-10	4.03698e-10	1	0	0	1	0	0
AAGAGGC	112	448	7	1185.42	200605717	151	1574842816	3136	4	0.0944816	0.377926	0.284473	0.00264548	0.00199131	0.18543	1.31875e-08	1.31875e-08	1	0	0	1	0	0
AAGAGGG	1	4	7	1185.42	200605717	151	1574842816	28	4	0.000843586	0.00337434	0.00253994	2.36204e-05	1.77796e-05	0.18543	1.17745e-10	1.17745e-10	1	0	0	1	0	0
AAGAGGGTGTCATGT	2	15	15	1185.42	200605717	151	1574842816	225	7.5	0.00168717	0.0126538	0.00952476	0.000189807	0.000142871	0.745033	9.46168e-10	9.46168e-10	1	0	0	1	1	0
AAGAGGTATT	1	4	10	1185.42	200605717	151	1574842816	40	4	0.000843586	0.00337434	0.00253994	3.37434e-05	2.53994e-05	0.264901	1.68208e-10	1.68208e-10	1	0	0	1	0	0
AAGAGT	3569	17648	6	1185.42	200605717	151	1574842816	105888	4.9448	3.01076	14.8876	11.2062	0.0893256	0.0672372	0.196482	4.45279e-07	4.45279e-07	1	0	0	1	0	0
AAGAGTAG	274	1217	8	1185.42	200605717	151	1574842816	9736	4.44161	0.231142	1.02664	0.772776	0.00821315	0.0061822	0.235317	4.09418e-08	4.09418e-08	1	0	0	1	0	0
AAGAT	1093	5469	5	1185.42	200605717	151	1574842816	27345	5.00366	0.922039	4.61357	3.47273	0.0230678	0.0173636	0.165684	1.14991e-07	1.14991e-07	1	0	0	1	0	0
AAGATAC	348	1392	7	1185.42	200605717	151	1574842816	9744	4	0.293568	1.17427	0.883898	0.0082199	0.00618728	0.18543	4.09754e-08	4.09754e-08	1	0	0	1	0	0
AAGATAG	249	996	7	1185.42	200605717	151	1574842816	6972	4	0.210053	0.840211	0.632444	0.00588148	0.00442711	0.18543	2.93186e-08	2.93186e-08	1	0	0	1	0	0
AAGATAGGGATAGAGTG	2	12	17	1185.42	200605717	151	1574842816	204	6	0.00168717	0.010123	0.00761981	0.000172091	0.000129537	0.675497	8.57859e-10	8.57859e-10	1	0	0	1	1	0
AAGATAT	1	4	7	1185.42	200605717	151	1574842816	28	4	0.000843586	0.00337434	0.00253994	2.36204e-05	1.77796e-05	0.18543	1.17745e-10	1.17745e-10	1	0	0	1	0	0
AAGATC	936	3744	6	1185.42	200605717	151	1574842816	22464	4	0.789596	3.15838	2.37738	0.0189503	0.0142643	0.15894	9.44654e-08	9.44654e-08	1	0	0	1	0	0
AAGATCACCGT	464	2602	11	1185.42	200605717	151	1574842816	28622	5.60776	0.391424	2.19501	1.65223	0.0241451	0.0181745	0.408512	1.20361e-07	1.20361e-07	1	0	0	1	0	0
AAGATCG	4	16	7	1185.42	200605717	151	1574842816	112	4	0.00337434	0.0134974	0.0101597	9.44816e-05	7.11182e-05	0.18543	4.70982e-10	4.70982e-10	1	0	0	1	0	0
AAGATCGAT	467	2084	9	1185.42	200605717	151	1574842816	18756	4.46253	0.393954	1.75803	1.32331	0.0158223	0.0119098	0.265978	7.88726e-08	7.88726e-08	1	0	0	1	0	0
AAGATCT	3	13	7	1185.42	200605717	151	1574842816	91	4.33333	0.00253076	0.0109666	0.00825479	7.67663e-05	5.77835e-05	0.200883	3.82672e-10	3.82672e-10	1	0	0	1	0	0
AAGATG	12964	67167	6	1185.42	200605717	151	1574842816	403002	5.18104	10.9362	56.6611	42.65	0.339967	0.2559	0.205869	1.6947e-06	1.6947e-06	1	1	0	1	0	0
AAGATGAGGAGTGGGTGGGTGTG	1	4	23	1185.42	200605717	151	1574842816	92	4	0.000843586	0.00337434	0.00253994	7.76099e-05	5.84185e-05	0.609272	3.86878e-10	3.86878e-10	1	0	0	1	1	0
AAGATT	1012	7193	6	1185.42	200605717	151	1574842816	43158	7.10771	0.853709	6.06791	4.56744	0.0364075	0.0274046	0.282425	1.81488e-07	1.81488e-07	1	0	0	1	0	0
AAGC	67229	534857	4	1185.42	200605717	151	1574842816	2139428	7.95575	56.7134	451.198	339.626	1.80479	1.3585	0.210748	8.99671e-06	8.99671e-06	1	1	0	0	0	0
AAGCAC	390	1560	6	1185.42	200605717	151	1574842816	9360	4	0.328998	1.31599	0.990575	0.00789596	0.00594345	0.15894	3.93606e-08	3.93606e-08	1	0	0	1	0	0
AAGCACACACT	1	4	11	1185.42	200605717	151	1574842816	44	4	0.000843586	0.00337434	0.00253994	3.71178e-05	2.79393e-05	0.291391	1.85028e-10	1.85028e-10	1	0	0	1	0	0
AAGCACCGACCCCGC	2	12	15	1185.42	200605717	151	1574842816	180	6	0.00168717	0.010123	0.00761981	0.000151845	0.000114297	0.596026	7.56935e-10	7.56935e-10	1	0	0	1	1	0
AAGCAG	2215	10049	6	1185.42	200605717	151	1574842816	60294	4.53679	1.86854	8.47719	6.38095	0.0508631	0.0382857	0.18027	2.53548e-07	2.53548e-07	1	0	0	1	0	0
AAGCAGC	2	8	7	1185.42	200605717	151	1574842816	56	4	0.00168717	0.00674868	0.00507987	4.72408e-05	3.55591e-05	0.18543	2.35491e-10	2.35491e-10	1	0	0	1	0	0
AAGCAGGAGCAGCGAATATACCGAT	1	4	25	1185.42	200605717	151	1574842816	100	4	0.000843586	0.00337434	0.00253994	8.43586e-05	6.34984e-05	0.662252	4.20519e-10	4.20519e-10	1	0	0	1	1	0
AAGCAT	2	8	6	1185.42	200605717	151	1574842816	48	4	0.00168717	0.00674868	0.00507987	4.04921e-05	3.04792e-05	0.15894	2.01849e-10	2.01849e-10	1	0	0	1	0	0
AAGCC	3484	23503	5	1185.42	200605717	151	1574842816	117515	6.74598	2.93905	19.8268	14.924	0.099134	0.0746201	0.223377	4.94173e-07	4.94173e-07	1	0	0	1	0	0
AAGCCC	4	16	6	1185.42	200605717	151	1574842816	96	4	0.00337434	0.0134974	0.0101597	8.09842e-05	6.09585e-05	0.15894	4.03698e-10	4.03698e-10	1	0	0	1	0	0
AAGCCG	780	4109	6	1185.42	200605717	151	1574842816	24654	5.26795	0.657997	3.46629	2.60915	0.0207978	0.0156549	0.209322	1.03675e-07	1.03675e-07	1	0	0	1	0	0
AAGCCGGG	1	7	8	1185.42	200605717	151	1574842816	56	7	0.000843586	0.0059051	0.00444489	4.72408e-05	3.55591e-05	0.370861	2.35491e-10	2.35491e-10	1	0	0	1	0	0
AAGCCT	1	4	6	1185.42	200605717	151	1574842816	24	4	0.000843586	0.00337434	0.00253994	2.02461e-05	1.52396e-05	0.15894	1.00925e-10	1.00925e-10	1	0	0	1	0	0
AAGCG	6	30	5	1185.42	200605717	151	1574842816	150	5	0.00506151	0.0253076	0.0190495	0.000126538	9.52476e-05	0.165563	6.30779e-10	6.30779e-10	1	0	0	1	0	0
AAGCGCATACAT	1115	4732	12	1185.42	200605717	151	1574842816	56784	4.24395	0.940598	3.99185	3.00474	0.0479022	0.0360569	0.337267	2.38788e-07	2.38788e-07	1	0	0	1	0	0
AAGCGCGAGTACAGGACAGATCGG	4	16	24	1185.42	200605717	151	1574842816	384	4	0.00337434	0.0134974	0.0101597	0.000323937	0.000243834	0.635762	1.61479e-09	1.61479e-09	1	0	0	1	1	0
AAGCGG	1	4	6	1185.42	200605717	151	1574842816	24	4	0.000843586	0.00337434	0.00253994	2.02461e-05	1.52396e-05	0.15894	1.00925e-10	1.00925e-10	1	0	0	1	0	0
AAGCT	925	6522	5	1185.42	200605717	151	1574842816	32610	7.05081	0.780317	5.50187	4.14137	0.0275093	0.0207068	0.233471	1.37131e-07	1.37131e-07	1	0	0	1	0	0
AAGCTC	435	1744	6	1185.42	200605717	151	1574842816	10464	4.0092	0.36696	1.47121	1.10741	0.00882728	0.00664447	0.159306	4.40031e-08	4.40031e-08	1	0	0	1	0	0
AAGCTG	370	1482	6	1185.42	200605717	151	1574842816	8892	4.00541	0.312127	1.25019	0.941046	0.00750116	0.00564628	0.159155	3.73926e-08	3.73926e-08	1	0	0	1	0	0
AAGCTGT	1	4	7	1185.42	200605717	151	1574842816	28	4	0.000843586	0.00337434	0.00253994	2.36204e-05	1.77796e-05	0.18543	1.17745e-10	1.17745e-10	1	0	0	1	0	0
AAGG	293272	2385367	4	1185.42	200605717	151	1574842816	9541468	8.13363	247.4	2012.26	1514.67	8.04904	6.05868	0.21546	4.01237e-05	4.01237e-05	1	1	1	0	0	0
AAGGAAT	543	2625	7	1185.42	200605717	151	1574842816	18375	4.83425	0.458067	2.21441	1.66683	0.0155009	0.0116678	0.224104	7.72704e-08	7.72704e-08	1	0	0	1	0	0
AAGGACACACACT	2	8	13	1185.42	200605717	151	1574842816	104	4	0.00168717	0.00674868	0.00507987	8.77329e-05	6.60383e-05	0.344371	4.3734e-10	4.3734e-10	1	0	0	1	0	0
AAGGACATCCGGCAG	2	18	15	1185.42	200605717	151	1574842816	270	9	0.00168717	0.0151845	0.0114297	0.000227768	0.000171446	0.89404	1.1354e-09	1.1354e-09	1	0	0	1	1	0
AAGGACCAC	2	8	9	1185.42	200605717	151	1574842816	72	4	0.00168717	0.00674868	0.00507987	6.07382e-05	4.57188e-05	0.238411	3.02774e-10	3.02774e-10	1	0	0	1	0	0
AAGGACCCGAGACATGCATTCGC	2	8	23	1185.42	200605717	151	1574842816	184	4	0.00168717	0.00674868	0.00507987	0.00015522	0.000116837	0.609272	7.73755e-10	7.73755e-10	1	0	0	1	1	0
AAGGACG	1672	8156	7	1185.42	200605717	151	1574842816	57092	4.87799	1.41048	6.88028	5.17893	0.048162	0.0362525	0.226132	2.40083e-07	2.40083e-07	1	0	0	1	0	0
AAGGAG	11855	56453	6	1185.42	200605717	151	1574842816	338718	4.76196	10.0007	47.6229	35.8468	0.285738	0.215081	0.189217	1.42437e-06	1.42437e-06	1	0	0	1	0	0
AAGGAGACAGGCTGT	1	4	15	1185.42	200605717	151	1574842816	60	4	0.000843586	0.00337434	0.00253994	5.06151e-05	3.8099e-05	0.397351	2.52312e-10	2.52312e-10	1	0	0	1	0	0
AAGGAGAGACACACACACACAG	1	4	22	1185.42	200605717	151	1574842816	88	4	0.000843586	0.00337434	0.00253994	7.42355e-05	5.58786e-05	0.582781	3.70057e-10	3.70057e-10	1	0	0	1	1	0
AAGGAGAT	2	8	8	1185.42	200605717	151	1574842816	64	4	0.00168717	0.00674868	0.00507987	5.39895e-05	4.0639e-05	0.211921	2.69132e-10	2.69132e-10	1	0	0	1	0	0
AAGGAGG	617	2468	7	1185.42	200605717	151	1574842816	17276	4	0.520492	2.08197	1.56714	0.0145738	0.01097	0.18543	7.26489e-08	7.26489e-08	1	0	0	1	0	0
AAGGAGGGATAATG	4	17	14	1185.42	200605717	151	1574842816	238	4.25	0.00337434	0.014341	0.0107947	0.000200773	0.000151126	0.39404	1.00084e-09	1.00084e-09	1	0	0	1	0	0
AAGGAGGGATAGAG	1	4	14	1185.42	200605717	151	1574842816	56	4	0.000843586	0.00337434	0.00253994	4.72408e-05	3.55591e-05	0.370861	2.35491e-10	2.35491e-10	1	0	0	1	0	0
AAGGAGGGGGGT	2	8	12	1185.42	200605717	151	1574842816	96	4	0.00168717	0.00674868	0.00507987	8.09842e-05	6.09585e-05	0.317881	4.03698e-10	4.03698e-10	1	0	0	1	0	0
AAGGAT	1547	7171	6	1185.42	200605717	151	1574842816	43026	4.63542	1.30503	6.04935	4.55347	0.0362961	0.0273208	0.184189	1.80933e-07	1.80933e-07	1	0	0	1	0	0
AAGGATG	2	8	7	1185.42	200605717	151	1574842816	56	4	0.00168717	0.00674868	0.00507987	4.72408e-05	3.55591e-05	0.18543	2.35491e-10	2.35491e-10	1	0	0	1	0	0
AAGGATGGCGTGAGC	10	47	15	1185.42	200605717	151	1574842816	705	4.7	0.00843586	0.0396485	0.0298442	0.000594728	0.000447664	0.466887	2.96466e-09	2.96466e-09	1	0	0	1	0	0
AAGGC	4385	31019	5	1185.42	200605717	151	1574842816	155095	7.07389	3.69912	26.1672	19.6966	0.130836	0.0984828	0.234235	6.52204e-07	6.52204e-07	1	0	0	1	0	0
AAGGCAGAGAGACAGACAC	1	5	19	1185.42	200605717	151	1574842816	95	5	0.000843586	0.00421793	0.00317492	8.01406e-05	6.03235e-05	0.629139	3.99493e-10	3.99493e-10	1	0	0	1	1	0
AAGGCAGGC	285	1448	9	1185.42	200605717	151	1574842816	13032	5.0807	0.240422	1.22151	0.919457	0.0109936	0.00827511	0.302823	5.48021e-08	5.48021e-08	1	0	0	1	0	0
AAGGCAGTAG	2	11	10	1185.42	200605717	151	1574842816	110	5.5	0.00168717	0.00927944	0.00698482	9.27944e-05	6.98482e-05	0.364238	4.62571e-10	4.62571e-10	1	0	0	1	0	0
AAGGCC	1	4	6	1185.42	200605717	151	1574842816	24	4	0.000843586	0.00337434	0.00253994	2.02461e-05	1.52396e-05	0.15894	1.00925e-10	1.00925e-10	1	0	0	1	0	0
AAGGCG	1634	7280	6	1185.42	200605717	151	1574842816	43680	4.45532	1.37842	6.1413	4.62268	0.0368478	0.0277361	0.177033	1.83683e-07	1.83683e-07	1	0	0	1	0	0
AAGGG	5638	31622	5	1185.42	200605717	151	1574842816	158110	5.60873	4.75614	26.6759	20.0795	0.133379	0.100397	0.185719	6.64883e-07	6.64883e-07	1	0	0	1	0	0
AAGGGAG	1	4	7	1185.42	200605717	151	1574842816	28	4	0.000843586	0.00337434	0.00253994	2.36204e-05	1.77796e-05	0.18543	1.17745e-10	1.17745e-10	1	0	0	1	0	0
AAGGGAGCAGAGGGT	2	14	15	1185.42	200605717	151	1574842816	210	7	0.00168717	0.0118102	0.00888978	0.000177153	0.000133347	0.695364	8.8309e-10	8.8309e-10	1	0	0	1	1	0
AAGGGAGGTGGATGC	4	26	15	1185.42	200605717	151	1574842816	390	6.5	0.00337434	0.0219332	0.0165096	0.000328998	0.000247644	0.645695	1.64002e-09	1.64002e-09	1	0	0	1	1	0
AAGGGAGTGAGATTGGCTAGATCGG	1	4	25	1185.42	200605717	151	1574842816	100	4	0.000843586	0.00337434	0.00253994	8.43586e-05	6.34984e-05	0.662252	4.20519e-10	4.20519e-10	1	0	0	1	1	0
AAGGGAT	235	940	7	1185.42	200605717	151	1574842816	6580	4	0.198243	0.79297	0.596885	0.00555079	0.00417819	0.18543	2.76702e-08	2.76702e-08	1	0	0	1	0	0
AAGGGATTGGTAGATGTCTGTGTAT	1	5	25	1185.42	200605717	151	1574842816	125	5	0.000843586	0.00421793	0.00317492	0.000105448	7.9373e-05	0.827815	5.25649e-10	5.25649e-10	1	0	0	1	1	0
AAGGGCAGT	1	5	9	1185.42	200605717	151	1574842816	45	5	0.000843586	0.00421793	0.00317492	3.79614e-05	2.85743e-05	0.298013	1.89234e-10	1.89234e-10	1	0	0	1	0	0
AAGGGCATAGGC	1	4	12	1185.42	200605717	151	1574842816	48	4	0.000843586	0.00337434	0.00253994	4.04921e-05	3.04792e-05	0.317881	2.01849e-10	2.01849e-10	1	0	0	1	0	0
AAGGGG	78	318	6	1185.42	200605717	151	1574842816	1908	4.07692	0.0657997	0.26826	0.201925	0.00160956	0.00121155	0.161997	8.02351e-09	8.02351e-09	1	0	0	1	0	0
AAGGGGAGGAAGTGGGG	1	5	17	1185.42	200605717	151	1574842816	85	5	0.000843586	0.00421793	0.00317492	7.17048e-05	5.39736e-05	0.562914	3.57441e-10	3.57441e-10	1	0	0	1	1	0
AAGGGGCAC	1	4	9	1185.42	200605717	151	1574842816	36	4	0.000843586	0.00337434	0.00253994	3.03691e-05	2.28594e-05	0.238411	1.51387e-10	1.51387e-10	1	0	0	1	0	0
AAGGGGG	5	20	7	1185.42	200605717	151	1574842816	140	4	0.00421793	0.0168717	0.0126997	0.000118102	8.88978e-05	0.18543	5.88727e-10	5.88727e-10	1	0	0	1	0	0
AAGGGGTG	1	4	8	1185.42	200605717	151	1574842816	32	4	0.000843586	0.00337434	0.00253994	2.69947e-05	2.03195e-05	0.211921	1.34566e-10	1.34566e-10	1	0	0	1	0	0
AAGGGT	385	2197	6	1185.42	200605717	151	1574842816	13182	5.70649	0.32478	1.85336	1.39506	0.0111201	0.00837036	0.226748	5.54328e-08	5.54328e-08	1	0	0	1	0	0
AAGGGTG	1	4	7	1185.42	200605717	151	1574842816	28	4	0.000843586	0.00337434	0.00253994	2.36204e-05	1.77796e-05	0.18543	1.17745e-10	1.17745e-10	1	0	0	1	0	0
AAGGGTGTGT	2	14	10	1185.42	200605717	151	1574842816	140	7	0.00168717	0.0118102	0.00888978	0.000118102	8.88978e-05	0.463576	5.88727e-10	5.88727e-10	1	0	0	1	0	0
AAGGT	2972	21410	5	1185.42	200605717	151	1574842816	107050	7.2039	2.50714	18.0612	13.595	0.0903058	0.067975	0.23854	4.50166e-07	4.50166e-07	1	0	0	1	0	0
AAGGTAATGCGGTCG	6	33	15	1185.42	200605717	151	1574842816	495	5.5	0.00506151	0.0278383	0.0209545	0.000417575	0.000314317	0.546358	2.08157e-09	2.08157e-09	1	0	0	1	1	0
AAGGTG	1	4	6	1185.42	200605717	151	1574842816	24	4	0.000843586	0.00337434	0.00253994	2.02461e-05	1.52396e-05	0.15894	1.00925e-10	1.00925e-10	1	0	0	1	0	0
AAGGTGAGGTATTGAT	1	6	16	1185.42	200605717	151	1574842816	96	6	0.000843586	0.00506151	0.0038099	8.09842e-05	6.09585e-05	0.635762	4.03698e-10	4.03698e-10	1	0	0	1	1	0
AAGGTGC	472	1888	7	1185.42	200605717	151	1574842816	13216	4	0.398172	1.59269	1.19885	0.0111488	0.00839195	0.18543	5.55758e-08	5.55758e-08	1	0	0	1	0	0
AAGGTGGAC	724	4517	9	1185.42	200605717	151	1574842816	40653	6.23895	0.610756	3.81048	2.86822	0.0342943	0.025814	0.371858	1.70954e-07	1.70954e-07	1	0	0	1	0	0
AAGT	122622	1050063	4	1185.42	200605717	151	1574842816	4200252	8.56341	103.442	885.818	666.773	3.54327	2.66709	0.226845	1.76629e-05	1.76629e-05	1	1	0	0	0	0
AAGTACC	287	1148	7	1185.42	200605717	151	1574842816	8036	4	0.242109	0.968436	0.728962	0.00677905	0.00510273	0.18543	3.37929e-08	3.37929e-08	1	0	0	1	0	0
AAGTAG	8187	41464	6	1185.42	200605717	151	1574842816	248784	5.06461	6.90644	34.9784	26.329	0.209871	0.157974	0.201243	1.04618e-06	1.04618e-06	1	0	0	1	0	0
AAGTAGC	619	2713	7	1185.42	200605717	151	1574842816	18991	4.38288	0.522179	2.28865	1.72271	0.0160205	0.012059	0.20318	7.98608e-08	7.98608e-08	1	0	0	1	0	0
AAGTAT	207	1244	6	1185.42	200605717	151	1574842816	7464	6.00966	0.174622	1.04942	0.78992	0.00629652	0.00473952	0.238795	3.13876e-08	3.13876e-08	1	0	0	1	0	0
AAGTATT	317	1769	7	1185.42	200605717	151	1574842816	12383	5.58044	0.267417	1.4923	1.12329	0.0104461	0.00786301	0.258696	5.20729e-08	5.20729e-08	1	0	0	1	0	0
AAGTC	1171	6831	5	1185.42	200605717	151	1574842816	34155	5.83348	0.987839	5.76253	4.33758	0.0288127	0.0216879	0.193161	1.43628e-07	1.43628e-07	1	0	0	1	0	0
AAGTCACTCACGCAC	2	8	15	1185.42	200605717	151	1574842816	120	4	0.00168717	0.00674868	0.00507987	0.00010123	7.61981e-05	0.397351	5.04623e-10	5.04623e-10	1	0	0	1	0	0
AAGTCAGATGC	499	2444	11	1185.42	200605717	151	1574842816	26884	4.8978	0.420949	2.06172	1.5519	0.022679	0.0170709	0.356793	1.13052e-07	1.13052e-07	1	0	0	1	0	0
AAGTCATGTGGGCGG	6	33	15	1185.42	200605717	151	1574842816	495	5.5	0.00506151	0.0278383	0.0209545	0.000417575	0.000314317	0.546358	2.08157e-09	2.08157e-09	1	0	0	1	1	0
AAGTCC	1	4	6	1185.42	200605717	151	1574842816	24	4	0.000843586	0.00337434	0.00253994	2.02461e-05	1.52396e-05	0.15894	1.00925e-10	1.00925e-10	1	0	0	1	0	0
AAGTCCCT	2	29	8	1185.42	200605717	151	1574842816	232	14.5	0.00168717	0.024464	0.0184145	0.000195712	0.000147316	0.768212	9.75605e-10	9.75605e-10	1	0	0	1	1	0
AAGTCG	802	3908	6	1185.42	200605717	151	1574842816	23448	4.87282	0.676556	3.29673	2.48152	0.0197804	0.0148891	0.193622	9.86033e-08	9.86033e-08	1	0	0	1	0	0
AAGTCGT	1	6	7	1185.42	200605717	151	1574842816	42	6	0.000843586	0.00506151	0.0038099	3.54306e-05	2.66693e-05	0.278146	1.76618e-10	1.76618e-10	1	0	0	1	0	0
AAGTCT	331	1637	6	1185.42	200605717	151	1574842816	9822	4.94562	0.279227	1.38095	1.03947	0.0082857	0.00623681	0.196515	4.13034e-08	4.13034e-08	1	0	0	1	0	0
AAGTG	1883	12153	5	1185.42	200605717	151	1574842816	60765	6.45406	1.58847	10.2521	7.71696	0.0512605	0.0385848	0.213711	2.55528e-07	2.55528e-07	1	0	0	1	0	0
AAGTGAATGGTCGGCTAGATTGAT	2	9	24	1185.42	200605717	151	1574842816	216	4.5	0.00168717	0.00759227	0.00571486	0.000182214	0.000137157	0.715232	9.08321e-10	9.08321e-10	1	0	0	1	1	0
AAGTGAGGGGAGGAGGGCGT	1	4	20	1185.42	200605717	151	1574842816	80	4	0.000843586	0.00337434	0.00253994	6.74868e-05	5.07987e-05	0.529801	3.36415e-10	3.36415e-10	1	0	0	1	1	0
AAGTGAGT	657	2990	8	1185.42	200605717	151	1574842816	23920	4.55099	0.554236	2.52232	1.8986	0.0201786	0.0151888	0.241112	1.00588e-07	1.00588e-07	1	0	0	1	0	0
AAGTGC	1	5	6	1185.42	200605717	151	1574842816	30	5	0.000843586	0.00421793	0.00317492	2.53076e-05	1.90495e-05	0.198675	1.26156e-10	1.26156e-10	1	0	0	1	0	0
AAGTGG	2488	12467	6	1185.42	200605717	151	1574842816	74802	5.01085	2.09884	10.517	7.91635	0.0631019	0.0474981	0.199107	3.14557e-07	3.14557e-07	1	0	0	1	0	0
AAGTGGCGGCAGTGGTGG	1	4	18	1185.42	200605717	151	1574842816	72	4	0.000843586	0.00337434	0.00253994	6.07382e-05	4.57188e-05	0.476821	3.02774e-10	3.02774e-10	1	0	0	1	0	0
AAGTGGGAGGGGAGG	1	4	15	1185.42	200605717	151	1574842816	60	4	0.000843586	0.00337434	0.00253994	5.06151e-05	3.8099e-05	0.397351	2.52312e-10	2.52312e-10	1	0	0	1	0	0
AAGTGGGGTGTGGTG	1	4	15	1185.42	200605717	151	1574842816	60	4	0.000843586	0.00337434	0.00253994	5.06151e-05	3.8099e-05	0.397351	2.52312e-10	2.52312e-10	1	0	0	1	0	0
AAGTGT	2176	14560	6	1185.42	200605717	151	1574842816	87360	6.69118	1.83564	12.2826	9.24537	0.0736956	0.0554722	0.265875	3.67366e-07	3.67366e-07	1	0	0	1	0	0
AAT	34234618	451085545	3	1185.42	200605717	151	1574842816	1353256635	13.1763	28879.8	380529	286432	1141.59	859.296	0.261781	0.0056907	0.0056907	1	1	1	0	0	0
AATAATAATAATGATGAT	22540	97050	18	1185.42	200605717	151	1574842816	1746900	4.30568	19.0144	81.87	61.6252	1.47366	1.10925	0.51326	7.34605e-06	7.34605e-06	1	1	0	1	1	0
AATAATAATGAC	8594	39495	12	1185.42	200605717	151	1574842816	473940	4.59565	7.24977	33.3174	25.0787	0.399809	0.300944	0.365217	1.99301e-06	1.99301e-06	1	0	0	1	0	0
AATAATACATAATAC	4	24	15	1185.42	200605717	151	1574842816	360	6	0.00337434	0.0202461	0.0152396	0.000303691	0.000228594	0.596026	1.51387e-09	1.51387e-09	1	0	0	1	1	0
AATAATAGTGG	1	4	11	1185.42	200605717	151	1574842816	44	4	0.000843586	0.00337434	0.00253994	3.71178e-05	2.79393e-05	0.291391	1.85028e-10	1.85028e-10	1	0	0	1	0	0
AATAATATAATAGTGT	1	5	16	1185.42	200605717	151	1574842816	80	5	0.000843586	0.00421793	0.00317492	6.74868e-05	5.07987e-05	0.529801	3.36415e-10	3.36415e-10	1	0	0	1	1	0
AATAATATAT	330	1681	10	1185.42	200605717	151	1574842816	16810	5.09394	0.278383	1.41807	1.06741	0.0141807	0.0106741	0.337347	7.06893e-08	7.06893e-08	1	0	0	1	0	0
AATAATATT	17448	84046	9	1185.42	200605717	151	1574842816	756414	4.81694	14.7189	70.9	53.3679	0.6381	0.480311	0.287102	3.18087e-06	3.18087e-06	1	1	0	1	0	0
AATAATC	429	1716	7	1185.42	200605717	151	1574842816	12012	4	0.361898	1.44759	1.08963	0.0101331	0.00762743	0.18543	5.05128e-08	5.05128e-08	1	0	0	1	0	0
AATAATGAT	1155814	5824011	9	1185.42	200605717	151	1574842816	52416099	5.03888	975.028	4913.05	3698.15	44.2175	33.2834	0.300331	0.00022042	0.00022042	1	1	1	1	0	0
AATAATGATCT	396	1741	11	1185.42	200605717	151	1574842816	19151	4.39646	0.33406	1.46868	1.10551	0.0161555	0.0121606	0.320272	8.05336e-08	8.05336e-08	1	0	0	1	0	0
AATAATT	5366	26401	7	1185.42	200605717	151	1574842816	184807	4.92005	4.52668	22.2715	16.7642	0.155901	0.117349	0.228082	7.77149e-07	7.77149e-07	1	0	0	1	0	0
AATAC	4574	37437	5	1185.42	200605717	151	1574842816	187185	8.18474	3.85856	31.5813	23.7719	0.157907	0.118859	0.271018	7.87149e-07	7.87149e-07	1	0	0	1	0	0
AATACACCAC	1	4	10	1185.42	200605717	151	1574842816	40	4	0.000843586	0.00337434	0.00253994	3.37434e-05	2.53994e-05	0.264901	1.68208e-10	1.68208e-10	1	0	0	1	0	0
AATACAG	182	728	7	1185.42	200605717	151	1574842816	5096	4	0.153533	0.61413	0.462268	0.00429891	0.00323588	0.18543	2.14297e-08	2.14297e-08	1	0	0	1	0	0
AATACAGGACT	3	12	11	1185.42	200605717	151	1574842816	132	4	0.00253076	0.010123	0.00761981	0.000111353	8.38179e-05	0.291391	5.55085e-10	5.55085e-10	1	0	0	1	0	0
AATACAGGG	4	36	9	1185.42	200605717	151	1574842816	324	9	0.00337434	0.0303691	0.0228594	0.000273322	0.000205735	0.536424	1.36248e-09	1.36248e-09	1	0	0	1	1	0
AATACAT	1127	5290	7	1185.42	200605717	151	1574842816	37030	4.69388	0.950721	4.46257	3.35907	0.031238	0.0235135	0.217597	1.55718e-07	1.55718e-07	1	0	0	1	0	0
AATACATATCCCC	3	14	13	1185.42	200605717	151	1574842816	182	4.66667	0.00253076	0.0118102	0.00888978	0.000153533	0.000115567	0.401766	7.65345e-10	7.65345e-10	1	0	0	1	0	0
AATACC	1555	7373	6	1185.42	200605717	151	1574842816	44238	4.74148	1.31178	6.21976	4.68174	0.0373185	0.0280904	0.188403	1.86029e-07	1.86029e-07	1	0	0	1	0	0
AATACCCCCAGTCTCCTCCT	1	4	20	1185.42	200605717	151	1574842816	80	4	0.000843586	0.00337434	0.00253994	6.74868e-05	5.07987e-05	0.529801	3.36415e-10	3.36415e-10	1	0	0	1	1	0
AATACCT	5	20	7	1185.42	200605717	151	1574842816	140	4	0.00421793	0.0168717	0.0126997	0.000118102	8.88978e-05	0.18543	5.88727e-10	5.88727e-10	1	0	0	1	0	0
AATACG	2829	16542	6	1185.42	200605717	151	1574842816	99252	5.8473	2.3865	13.9546	10.5039	0.0837276	0.0630234	0.232343	4.17374e-07	4.17374e-07	1	0	0	1	0	0
AATACGT	3	12	7	1185.42	200605717	151	1574842816	84	4	0.00253076	0.010123	0.00761981	7.08612e-05	5.33387e-05	0.18543	3.53236e-10	3.53236e-10	1	0	0	1	0	0
AATACGTAT	1	4	9	1185.42	200605717	151	1574842816	36	4	0.000843586	0.00337434	0.00253994	3.03691e-05	2.28594e-05	0.238411	1.51387e-10	1.51387e-10	1	0	0	1	0	0
AATACT	5453	29936	6	1185.42	200605717	151	1574842816	179616	5.48982	4.60007	25.2536	19.0089	0.151521	0.114053	0.218139	7.5532e-07	7.5532e-07	1	0	0	1	0	0
AATACTCCCTCAGCACTGATATCAC	1	5	25	1185.42	200605717	151	1574842816	125	5	0.000843586	0.00421793	0.00317492	0.000105448	7.9373e-05	0.827815	5.25649e-10	5.25649e-10	1	0	0	1	1	0
AATAG	8059	53751	5	1185.42	200605717	151	1574842816	268755	6.66969	6.79846	45.3436	34.131	0.226718	0.170655	0.220851	1.13017e-06	1.13017e-06	1	0	0	1	0	0
AATAGAATAGAATAT	1182	7084	15	1185.42	200605717	151	1574842816	106260	5.99323	0.997118	5.97596	4.49823	0.0896394	0.0674734	0.595354	4.46844e-07	4.46844e-07	1	0	0	1	1	0
AATAGAATAT	12	51	10	1185.42	200605717	151	1574842816	510	4.25	0.010123	0.0430229	0.0323842	0.000430229	0.000323842	0.281457	2.14465e-09	2.14465e-09	1	0	0	1	0	0
AATAGAG	492	1968	7	1185.42	200605717	151	1574842816	13776	4	0.415044	1.66018	1.24965	0.0116212	0.00874754	0.18543	5.79307e-08	5.79307e-08	1	0	0	1	0	0
AATAGAGGAGTAGCAGT	1	4	17	1185.42	200605717	151	1574842816	68	4	0.000843586	0.00337434	0.00253994	5.73638e-05	4.31789e-05	0.450331	2.85953e-10	2.85953e-10	1	0	0	1	0	0
AATAGAT	251	1004	7	1185.42	200605717	151	1574842816	7028	4	0.21174	0.84696	0.637524	0.00592872	0.00446267	0.18543	2.95541e-08	2.95541e-08	1	0	0	1	0	0
AATAGC	438	1756	6	1185.42	200605717	151	1574842816	10536	4.00913	0.36949	1.48134	1.11503	0.00888802	0.00669019	0.159303	4.43059e-08	4.43059e-08	1	0	0	1	0	0
AATAGCCCACTCCCG	66	298	15	1185.42	200605717	151	1574842816	4470	4.51515	0.0556766	0.251389	0.189225	0.00377083	0.00283838	0.448525	1.87972e-08	1.87972e-08	1	0	0	1	0	0
AATAGCG	337	1348	7	1185.42	200605717	151	1574842816	9436	4	0.284288	1.13715	0.855958	0.00796007	0.00599171	0.18543	3.96802e-08	3.96802e-08	1	0	0	1	0	0
AATAGCTCC	1	4	9	1185.42	200605717	151	1574842816	36	4	0.000843586	0.00337434	0.00253994	3.03691e-05	2.28594e-05	0.238411	1.51387e-10	1.51387e-10	1	0	0	1	0	0
AATAGCTCCTCTATCT	1	4	16	1185.42	200605717	151	1574842816	64	4	0.000843586	0.00337434	0.00253994	5.39895e-05	4.0639e-05	0.423841	2.69132e-10	2.69132e-10	1	0	0	1	0	0
AATAGG	568	2751	6	1185.42	200605717	151	1574842816	16506	4.84331	0.479157	2.3207	1.74684	0.0139242	0.010481	0.192449	6.94109e-08	6.94109e-08	1	0	0	1	0	0
AATAGGCACACACACACACACACAG	1	4	25	1185.42	200605717	151	1574842816	100	4	0.000843586	0.00337434	0.00253994	8.43586e-05	6.34984e-05	0.662252	4.20519e-10	4.20519e-10	1	0	0	1	1	0
AATAGGCTACATCAG	2	8	15	1185.42	200605717	151	1574842816	120	4	0.00168717	0.00674868	0.00507987	0.00010123	7.61981e-05	0.397351	5.04623e-10	5.04623e-10	1	0	0	1	0	0
AATAGT	46505	257235	6	1185.42	200605717	151	1574842816	1543410	5.53134	39.2309	217	163.34	1.302	0.980041	0.219788	6.49034e-06	6.49034e-06	1	1	0	1	0	0
AATAT	57821	421262	5	1185.42	200605717	151	1574842816	2106310	7.28562	48.777	355.371	267.495	1.77685	1.33747	0.241246	8.85744e-06	8.85744e-06	1	1	0	1	0	0
AATATAC	66	264	7	1185.42	200605717	151	1574842816	1848	4	0.0556766	0.222707	0.167636	0.00155895	0.00117345	0.18543	7.77119e-09	7.77119e-09	1	0	0	1	0	0
AATATACACC	1	5	10	1185.42	200605717	151	1574842816	50	5	0.000843586	0.00421793	0.00317492	4.21793e-05	3.17492e-05	0.331126	2.1026e-10	2.1026e-10	1	0	0	1	0	0
AATATACAT	702	2840	9	1185.42	200605717	151	1574842816	25560	4.04558	0.592197	2.39578	1.80335	0.021562	0.0162302	0.241128	1.07485e-07	1.07485e-07	1	0	0	1	0	0
AATATACCACCTC	2	11	13	1185.42	200605717	151	1574842816	143	5.5	0.00168717	0.00927944	0.00698482	0.000120633	9.08027e-05	0.47351	6.01342e-10	6.01342e-10	1	0	0	1	0	0
AATATAG	309	1236	7	1185.42	200605717	151	1574842816	8652	4	0.260668	1.04267	0.78484	0.0072987	0.00549388	0.18543	3.63833e-08	3.63833e-08	1	0	0	1	0	0
AATATAGACCAGTACAGAGGGGT	1	4	23	1185.42	200605717	151	1574842816	92	4	0.000843586	0.00337434	0.00253994	7.76099e-05	5.84185e-05	0.609272	3.86878e-10	3.86878e-10	1	0	0	1	1	0
AATATAT	16505	80840	7	1185.42	200605717	151	1574842816	565880	4.89791	13.9234	68.1955	51.3321	0.477368	0.359325	0.227055	2.37963e-06	2.37963e-06	1	1	0	1	0	0
AATATATGACT	456	1968	11	1185.42	200605717	151	1574842816	21648	4.31579	0.384675	1.66018	1.24965	0.0182619	0.0137461	0.314395	9.1034e-08	9.1034e-08	1	0	0	1	0	0
AATATC	378	1517	6	1185.42	200605717	151	1574842816	9102	4.01323	0.318875	1.27972	0.963271	0.00767832	0.00577962	0.159466	3.82757e-08	3.82757e-08	1	0	0	1	0	0
AATATCG	2	8	7	1185.42	200605717	151	1574842816	56	4	0.00168717	0.00674868	0.00507987	4.72408e-05	3.55591e-05	0.18543	2.35491e-10	2.35491e-10	1	0	0	1	0	0
AATATCT	1	4	7	1185.42	200605717	151	1574842816	28	4	0.000843586	0.00337434	0.00253994	2.36204e-05	1.77796e-05	0.18543	1.17745e-10	1.17745e-10	1	0	0	1	0	0
AATATCTCGGTCT	1	5	13	1185.42	200605717	151	1574842816	65	5	0.000843586	0.00421793	0.00317492	5.48331e-05	4.1274e-05	0.430464	2.73337e-10	2.73337e-10	1	0	0	1	0	0
AATATG	1046	4845	6	1185.42	200605717	151	1574842816	29070	4.63193	0.882391	4.08717	3.0765	0.024523	0.018459	0.18405	1.22245e-07	1.22245e-07	1	0	0	1	0	0
AATATGAT	392	2216	8	1185.42	200605717	151	1574842816	17728	5.65306	0.330686	1.86939	1.40712	0.0149551	0.011257	0.2995	7.45496e-08	7.45496e-08	1	0	0	1	0	0
AATATGT	855	4335	7	1185.42	200605717	151	1574842816	30345	5.07018	0.721266	3.65694	2.75266	0.0255986	0.0192686	0.235041	1.27607e-07	1.27607e-07	1	0	0	1	0	0
AATATT	8635	41540	6	1185.42	200605717	151	1574842816	249240	4.81065	7.28436	35.0425	26.3772	0.210255	0.158263	0.191152	1.0481e-06	1.0481e-06	1	0	0	1	0	0
AATATTC	3	12	7	1185.42	200605717	151	1574842816	84	4	0.00253076	0.010123	0.00761981	7.08612e-05	5.33387e-05	0.18543	3.53236e-10	3.53236e-10	1	0	0	1	0	0
AATC	31932	282432	4	1185.42	200605717	151	1574842816	1129728	8.8448	26.9374	238.256	179.34	0.953022	0.717359	0.234299	4.75072e-06	4.75072e-06	1	1	0	0	0	0
AATCAC	659	2653	6	1185.42	200605717	151	1574842816	15918	4.0258	0.555923	2.23803	1.68461	0.0134282	0.0101077	0.159965	6.69382e-08	6.69382e-08	1	0	0	1	0	0
AATCACAATCAG	6	30	12	1185.42	200605717	151	1574842816	360	5	0.00506151	0.0253076	0.0190495	0.000303691	0.000228594	0.397351	1.51387e-09	1.51387e-09	1	0	0	1	0	0
AATCACG	1	4	7	1185.42	200605717	151	1574842816	28	4	0.000843586	0.00337434	0.00253994	2.36204e-05	1.77796e-05	0.18543	1.17745e-10	1.17745e-10	1	0	0	1	0	0
AATCAG	1471	5898	6	1185.42	200605717	151	1574842816	35388	4.00952	1.24091	4.97547	3.74514	0.0298528	0.0224708	0.159319	1.48813e-07	1.48813e-07	1	0	0	1	0	0
AATCAGCCTCAG	1	4	12	1185.42	200605717	151	1574842816	48	4	0.000843586	0.00337434	0.00253994	4.04921e-05	3.04792e-05	0.317881	2.01849e-10	2.01849e-10	1	0	0	1	0	0
AATCAGT	473	3270	7	1185.42	200605717	151	1574842816	22890	6.91332	0.399016	2.75852	2.0764	0.0193097	0.0145348	0.320485	9.62568e-08	9.62568e-08	1	0	0	1	0	0
AATCAGTAGG	1	4	10	1185.42	200605717	151	1574842816	40	4	0.000843586	0.00337434	0.00253994	3.37434e-05	2.53994e-05	0.264901	1.68208e-10	1.68208e-10	1	0	0	1	0	0
AATCAT	9604	45731	6	1185.42	200605717	151	1574842816	274386	4.76166	8.1018	38.578	29.0385	0.231468	0.174231	0.189205	1.15385e-06	1.15385e-06	1	0	0	1	0	0
AATCATAGGTGGCCG	2	8	15	1185.42	200605717	151	1574842816	120	4	0.00168717	0.00674868	0.00507987	0.00010123	7.61981e-05	0.397351	5.04623e-10	5.04623e-10	1	0	0	1	0	0
AATCATC	2	8	7	1185.42	200605717	151	1574842816	56	4	0.00168717	0.00674868	0.00507987	4.72408e-05	3.55591e-05	0.18543	2.35491e-10	2.35491e-10	1	0	0	1	0	0
AATCATCACTCACACTC	1	4	17	1185.42	200605717	151	1574842816	68	4	0.000843586	0.00337434	0.00253994	5.73638e-05	4.31789e-05	0.450331	2.85953e-10	2.85953e-10	1	0	0	1	0	0
AATCATGCCCATTAG	2	10	15	1185.42	200605717	151	1574842816	150	5	0.00168717	0.00843586	0.00634984	0.000126538	9.52476e-05	0.496689	6.30779e-10	6.30779e-10	1	0	0	1	0	0
AATCATT	529	2116	7	1185.42	200605717	151	1574842816	14812	4	0.446257	1.78503	1.34363	0.0124952	0.00940538	0.18543	6.22873e-08	6.22873e-08	1	0	0	1	0	0
AATCC	1623	9197	5	1185.42	200605717	151	1574842816	45985	5.66667	1.36914	7.75846	5.83995	0.0387923	0.0291997	0.187638	1.93376e-07	1.93376e-07	1	0	0	1	0	0
AATCCACACGCCCCC	2	8	15	1185.42	200605717	151	1574842816	120	4	0.00168717	0.00674868	0.00507987	0.00010123	7.61981e-05	0.397351	5.04623e-10	5.04623e-10	1	0	0	1	0	0
AATCCAT	281	1127	7	1185.42	200605717	151	1574842816	7889	4.01068	0.237048	0.950721	0.715627	0.00665505	0.00500939	0.185925	3.31748e-08	3.31748e-08	1	0	0	1	0	0
AATCCC	3	12	6	1185.42	200605717	151	1574842816	72	4	0.00253076	0.010123	0.00761981	6.07382e-05	4.57188e-05	0.15894	3.02774e-10	3.02774e-10	1	0	0	1	0	0
AATCCCTCCCCTCAGGGTGG	1	6	20	1185.42	200605717	151	1574842816	120	6	0.000843586	0.00506151	0.0038099	0.00010123	7.61981e-05	0.794702	5.04623e-10	5.04623e-10	1	0	0	1	1	0
AATCCGATGCTGCCC	1	4	15	1185.42	200605717	151	1574842816	60	4	0.000843586	0.00337434	0.00253994	5.06151e-05	3.8099e-05	0.397351	2.52312e-10	2.52312e-10	1	0	0	1	0	0
AATCCGATGGGGAGT	6	41	15	1185.42	200605717	151	1574842816	615	6.83333	0.00506151	0.034587	0.0260343	0.000518805	0.000390515	0.678808	2.58619e-09	2.58619e-09	1	0	0	1	1	0
AATCCT	4	16	6	1185.42	200605717	151	1574842816	96	4	0.00337434	0.0134974	0.0101597	8.09842e-05	6.09585e-05	0.15894	4.03698e-10	4.03698e-10	1	0	0	1	0	0
AATCCTCGCATCCAC	27	129	15	1185.42	200605717	151	1574842816	1935	4.77778	0.0227768	0.108823	0.0819129	0.00163234	0.00122869	0.474614	8.13705e-09	8.13705e-09	1	0	0	1	0	0
AATCG	19348	116201	5	1185.42	200605717	151	1574842816	581005	6.00584	16.3217	98.0255	73.7858	0.490127	0.368929	0.198869	2.44324e-06	2.44324e-06	1	1	0	1	0	0
AATCGACCGCCACAG	7	45	15	1185.42	200605717	151	1574842816	675	6.42857	0.0059051	0.0379614	0.0285743	0.00056942	0.000428614	0.6386	2.8385e-09	2.8385e-09	1	0	0	1	1	0
AATCGAGC	4	19	8	1185.42	200605717	151	1574842816	152	4.75	0.00337434	0.0160281	0.0120647	0.000128225	9.65176e-05	0.251656	6.39189e-10	6.39189e-10	1	0	0	1	0	0
AATCGAT	731	3594	7	1185.42	200605717	151	1574842816	25158	4.91655	0.616661	3.03185	2.28213	0.0212229	0.0159749	0.22792	1.05794e-07	1.05794e-07	1	0	0	1	0	0
AATCGC	469	1877	6	1185.42	200605717	151	1574842816	11262	4.00213	0.395642	1.58341	1.19186	0.00950046	0.00715119	0.159025	4.73589e-08	4.73589e-08	1	0	0	1	0	0
AATCGCATTACCCGC	8	36	15	1185.42	200605717	151	1574842816	540	4.5	0.00674868	0.0303691	0.0228594	0.000455536	0.000342891	0.44702	2.2708e-09	2.2708e-09	1	0	0	1	0	0
AATCGGAGCCAG	5	20	12	1185.42	200605717	151	1574842816	240	4	0.00421793	0.0168717	0.0126997	0.000202461	0.000152396	0.317881	1.00925e-09	1.00925e-09	1	0	0	1	0	0
AATCGGCGTGGTGGC	7	31	15	1185.42	200605717	151	1574842816	465	4.42857	0.0059051	0.0261512	0.0196845	0.000392267	0.000295268	0.439924	1.95541e-09	1.95541e-09	1	0	0	1	0	0
AATCGT	3880	18530	6	1185.42	200605717	151	1574842816	111180	4.77577	3.27311	15.6316	11.7663	0.0937898	0.0705975	0.189766	4.67533e-07	4.67533e-07	1	0	0	1	0	0
AATCGTACAC	977	4355	10	1185.42	200605717	151	1574842816	43550	4.45752	0.824183	3.67382	2.76536	0.0367382	0.0276536	0.2952	1.83136e-07	1.83136e-07	1	0	0	1	0	0
AATCGTCAT	500	2264	9	1185.42	200605717	151	1574842816	20376	4.528	0.421793	1.90988	1.4376	0.0171889	0.0129384	0.269881	8.5685e-08	8.5685e-08	1	0	0	1	0	0
AATCGTG	2	8	7	1185.42	200605717	151	1574842816	56	4	0.00168717	0.00674868	0.00507987	4.72408e-05	3.55591e-05	0.18543	2.35491e-10	2.35491e-10	1	0	0	1	0	0
AATCGTGTGGTGTGTGTGTGTGT	1	4	23	1185.42	200605717	151	1574842816	92	4	0.000843586	0.00337434	0.00253994	7.76099e-05	5.84185e-05	0.609272	3.86878e-10	3.86878e-10	1	0	0	1	1	0
AATCT	2231	13390	5	1185.42	200605717	151	1574842816	66950	6.00179	1.88204	11.2956	8.50244	0.0564781	0.0425122	0.198735	2.81538e-07	2.81538e-07	1	0	0	1	0	0
AATCTACCT	2	14	9	1185.42	200605717	151	1574842816	126	7	0.00168717	0.0118102	0.00888978	0.000106292	8.0008e-05	0.417219	5.29854e-10	5.29854e-10	1	0	0	1	0	0
AATCTAT	186	920	7	1185.42	200605717	151	1574842816	6440	4.94624	0.156907	0.776099	0.584185	0.00543269	0.0040893	0.229296	2.70814e-08	2.70814e-08	1	0	0	1	0	0
AATCTC	951	4409	6	1185.42	200605717	151	1574842816	26454	4.63617	0.80225	3.71937	2.79964	0.0223162	0.0167979	0.184219	1.11244e-07	1.11244e-07	1	0	0	1	0	0
AATCTCG	215	860	7	1185.42	200605717	151	1574842816	6020	4	0.181371	0.725484	0.546086	0.00507839	0.0038226	0.18543	2.53153e-08	2.53153e-08	1	0	0	1	0	0
AATCTG	18	94	6	1185.42	200605717	151	1574842816	564	5.22222	0.0151845	0.079297	0.0596885	0.000475782	0.000358131	0.207506	2.37173e-09	2.37173e-09	1	0	0	1	0	0
AATCTGG	1	4	7	1185.42	200605717	151	1574842816	28	4	0.000843586	0.00337434	0.00253994	2.36204e-05	1.77796e-05	0.18543	1.17745e-10	1.17745e-10	1	0	0	1	0	0
AATG	122860	1059333	4	1185.42	200605717	151	1574842816	4237332	8.62228	103.643	893.638	672.66	3.57455	2.69064	0.228405	1.78188e-05	1.78188e-05	1	1	0	0	0	0
AATGAC	4168	27366	6	1185.42	200605717	151	1574842816	164196	6.56574	3.51606	23.0856	17.377	0.138513	0.104262	0.26089	6.90476e-07	6.90476e-07	1	0	0	1	0	0
AATGACCCTCCCCGAT	1	4	16	1185.42	200605717	151	1574842816	64	4	0.000843586	0.00337434	0.00253994	5.39895e-05	4.0639e-05	0.423841	2.69132e-10	2.69132e-10	1	0	0	1	0	0
AATGAG	2652	14109	6	1185.42	200605717	151	1574842816	84654	5.32014	2.23719	11.9021	8.95899	0.0714129	0.0537539	0.211396	3.55986e-07	3.55986e-07	1	0	0	1	0	0
AATGAGAATGGGAGTGGGCTAGTG	1	5	24	1185.42	200605717	151	1574842816	120	5	0.000843586	0.00421793	0.00317492	0.00010123	7.61981e-05	0.794702	5.04623e-10	5.04623e-10	1	0	0	1	1	0
AATGAGC	4	20	7	1185.42	200605717	151	1574842816	140	5	0.00337434	0.0168717	0.0126997	0.000118102	8.88978e-05	0.231788	5.88727e-10	5.88727e-10	1	0	0	1	0	0
AATGAT	1431669	13483690	6	1185.42	200605717	151	1574842816	80902140	9.41816	1207.74	11374.6	8561.93	68.2479	51.3716	0.374232	0.000340209	0.000340209	1	1	1	1	0	0
AATGATC	1	4	7	1185.42	200605717	151	1574842816	28	4	0.000843586	0.00337434	0.00253994	2.36204e-05	1.77796e-05	0.18543	1.17745e-10	1.17745e-10	1	0	0	1	0	0
AATGATG	6	56	7	1185.42	200605717	151	1574842816	392	9.33333	0.00506151	0.0472408	0.0355591	0.000330686	0.000248914	0.432671	1.64844e-09	1.64844e-09	1	0	0	1	0	0
AATGATGACCATACAT	1	5	16	1185.42	200605717	151	1574842816	80	5	0.000843586	0.00421793	0.00317492	6.74868e-05	5.07987e-05	0.529801	3.36415e-10	3.36415e-10	1	0	0	1	1	0
AATGC	3958	26169	5	1185.42	200605717	151	1574842816	130845	6.61167	3.33891	22.0758	16.6169	0.110379	0.0830845	0.21893	5.50228e-07	5.50228e-07	1	0	0	1	0	0
AATGCAGGGGAGTGTGTGT	1	5	19	1185.42	200605717	151	1574842816	95	5	0.000843586	0.00421793	0.00317492	8.01406e-05	6.03235e-05	0.629139	3.99493e-10	3.99493e-10	1	0	0	1	1	0
AATGCG	5	20	6	1185.42	200605717	151	1574842816	120	4	0.00421793	0.0168717	0.0126997	0.00010123	7.61981e-05	0.15894	5.04623e-10	5.04623e-10	1	0	0	1	0	0
AATGCT	707	3474	6	1185.42	200605717	151	1574842816	20844	4.91372	0.596415	2.93062	2.20593	0.0175837	0.0132356	0.195247	8.7653e-08	8.7653e-08	1	0	0	1	0	0
AATGG	2933	15907	5	1185.42	200605717	151	1574842816	79535	5.42346	2.47424	13.4189	10.1007	0.0670946	0.0505035	0.179585	3.3446e-07	3.3446e-07	1	0	0	1	0	0
AATGGACCCTATC	1	4	13	1185.42	200605717	151	1574842816	52	4	0.000843586	0.00337434	0.00253994	4.38664e-05	3.30192e-05	0.344371	2.1867e-10	2.1867e-10	1	0	0	1	0	0
AATGGACG	913	4708	8	1185.42	200605717	151	1574842816	37664	5.15663	0.770194	3.9716	2.9895	0.0317728	0.023916	0.273199	1.58384e-07	1.58384e-07	1	0	0	1	0	0
AATGGATCCTGTC	1	5	13	1185.42	200605717	151	1574842816	65	5	0.000843586	0.00421793	0.00317492	5.48331e-05	4.1274e-05	0.430464	2.73337e-10	2.73337e-10	1	0	0	1	0	0
AATGGC	508	2475	6	1185.42	200605717	151	1574842816	14850	4.87205	0.428541	2.08787	1.57159	0.0125272	0.00942951	0.193591	6.24471e-08	6.24471e-08	1	0	0	1	0	0
AATGGCTCACACCTC	2	9	15	1185.42	200605717	151	1574842816	135	4.5	0.00168717	0.00759227	0.00571486	0.000113884	8.57228e-05	0.44702	5.67701e-10	5.67701e-10	1	0	0	1	0	0
AATGGG	2	8	6	1185.42	200605717	151	1574842816	48	4	0.00168717	0.00674868	0.00507987	4.04921e-05	3.04792e-05	0.15894	2.01849e-10	2.01849e-10	1	0	0	1	0	0
AATGGGCAGAGACGG	4	21	15	1185.42	200605717	151	1574842816	315	5.25	0.00337434	0.0177153	0.0133347	0.000265729	0.00020002	0.521523	1.32464e-09	1.32464e-09	1	0	0	1	1	0
AATGGGG	335	1340	7	1185.42	200605717	151	1574842816	9380	4	0.282601	1.1304	0.850879	0.00791283	0.00595615	0.18543	3.94447e-08	3.94447e-08	1	0	0	1	0	0
AATGGGGTGGAGGCG	2	8	15	1185.42	200605717	151	1574842816	120	4	0.00168717	0.00674868	0.00507987	0.00010123	7.61981e-05	0.397351	5.04623e-10	5.04623e-10	1	0	0	1	0	0
AATGGGTATGGT	24	151	12	1185.42	200605717	151	1574842816	1812	6.29167	0.0202461	0.127381	0.0958826	0.00152858	0.00115059	0.5	7.61981e-09	7.61981e-09	1	0	0	1	0	0
AATGGGTCCCACACCCCCCTGGGC	1	5	24	1185.42	200605717	151	1574842816	120	5	0.000843586	0.00421793	0.00317492	0.00010123	7.61981e-05	0.794702	5.04623e-10	5.04623e-10	1	0	0	1	1	0
AATGGGTGAGGAGGG	4	17	15	1185.42	200605717	151	1574842816	255	4.25	0.00337434	0.014341	0.0107947	0.000215114	0.000161921	0.422185	1.07232e-09	1.07232e-09	1	0	0	1	0	0
AATGGGTGGAGCGGC	9	39	15	1185.42	200605717	151	1574842816	585	4.33333	0.00759227	0.0328998	0.0247644	0.000493498	0.000371466	0.430464	2.46004e-09	2.46004e-09	1	0	0	1	0	0
AATGGT	772	3707	6	1185.42	200605717	151	1574842816	22242	4.80181	0.651248	3.12717	2.35389	0.018763	0.0141233	0.190801	9.35319e-08	9.35319e-08	1	0	0	1	0	0
AATGGTATGGT	15	137	11	1185.42	200605717	151	1574842816	1507	9.13333	0.0126538	0.115571	0.0869928	0.00127128	0.000956921	0.665342	6.33722e-09	6.33722e-09	1	0	0	1	1	0
AATGGTG	4	17	7	1185.42	200605717	151	1574842816	119	4.25	0.00337434	0.014341	0.0107947	0.000100387	7.55631e-05	0.19702	5.00418e-10	5.00418e-10	1	0	0	1	0	0
AATGGTGTGTGTGGAT	1	5	16	1185.42	200605717	151	1574842816	80	5	0.000843586	0.00421793	0.00317492	6.74868e-05	5.07987e-05	0.529801	3.36415e-10	3.36415e-10	1	0	0	1	1	0
AATGT	7107	54949	5	1185.42	200605717	151	1574842816	274745	7.73167	5.99536	46.3542	34.8917	0.231771	0.174459	0.256016	1.15536e-06	1.15536e-06	1	0	0	1	0	0
AATGTAC	488	1952	7	1185.42	200605717	151	1574842816	13664	4	0.41167	1.64668	1.23949	0.0115268	0.00867642	0.18543	5.74597e-08	5.74597e-08	1	0	0	1	0	0
AATGTACCAC	2	20	10	1185.42	200605717	151	1574842816	200	10	0.00168717	0.0168717	0.0126997	0.000168717	0.000126997	0.662252	8.41038e-10	8.41038e-10	1	0	0	1	1	0
AATGTAT	1310	6249	7	1185.42	200605717	151	1574842816	43743	4.77023	1.1051	5.27157	3.96802	0.036901	0.0277761	0.221136	1.83948e-07	1.83948e-07	1	0	0	1	0	0
AATGTC	461	1847	6	1185.42	200605717	151	1574842816	11082	4.00651	0.388893	1.5581	1.17282	0.00934862	0.00703689	0.159199	4.66019e-08	4.66019e-08	1	0	0	1	0	0
AATGTCGGGTAGGGC	1	5	15	1185.42	200605717	151	1574842816	75	5	0.000843586	0.00421793	0.00317492	6.32689e-05	4.76238e-05	0.496689	3.15389e-10	3.15389e-10	1	0	0	1	0	0
AATGTCGTATATCCCATAT	1	4	19	1185.42	200605717	151	1574842816	76	4	0.000843586	0.00337434	0.00253994	6.41125e-05	4.82588e-05	0.503311	3.19595e-10	3.19595e-10	1	0	0	1	1	0
AATGTCTAGGCCACGTCTGGGC	1	6	22	1185.42	200605717	151	1574842816	132	6	0.000843586	0.00506151	0.0038099	0.000111353	8.38179e-05	0.874172	5.55085e-10	5.55085e-10	1	0	0	1	1	0
AATGTCTCCT	1	4	10	1185.42	200605717	151	1574842816	40	4	0.000843586	0.00337434	0.00253994	3.37434e-05	2.53994e-05	0.264901	1.68208e-10	1.68208e-10	1	0	0	1	0	0
AATGTG	1270	12116	6	1185.42	200605717	151	1574842816	72696	9.54016	1.07135	10.2209	7.69347	0.0613253	0.0461608	0.379079	3.05701e-07	3.05701e-07	1	0	0	1	0	0
AATGTGAGTGTGTAT	1	4	15	1185.42	200605717	151	1574842816	60	4	0.000843586	0.00337434	0.00253994	5.06151e-05	3.8099e-05	0.397351	2.52312e-10	2.52312e-10	1	0	0	1	0	0
AATGTGTCCCGCCTG	33	155	15	1185.42	200605717	151	1574842816	2325	4.69697	0.0278383	0.130756	0.0984225	0.00196134	0.00147634	0.466586	9.77707e-09	9.77707e-09	1	0	0	1	0	0
AATGTGTGTGTGTGCGGGGCGTGT	2	8	24	1185.42	200605717	151	1574842816	192	4	0.00168717	0.00674868	0.00507987	0.000161968	0.000121917	0.635762	8.07397e-10	8.07397e-10	1	0	0	1	1	0
AATT	62056	442575	4	1185.42	200605717	151	1574842816	1770300	7.13186	52.3495	373.35	281.028	1.4934	1.12411	0.188924	7.44445e-06	7.44445e-06	1	1	0	0	0	0
AATTAC	1568	7306	6	1185.42	200605717	151	1574842816	43836	4.65944	1.32274	6.16324	4.63919	0.0369794	0.0278352	0.185143	1.84339e-07	1.84339e-07	1	0	0	1	0	0
AATTAG	3083	17773	6	1185.42	200605717	151	1574842816	106638	5.76484	2.60077	14.993	11.2856	0.0899583	0.0677134	0.229066	4.48433e-07	4.48433e-07	1	0	0	1	0	0
AATTAT	4436	20656	6	1185.42	200605717	151	1574842816	123936	4.65645	3.74215	17.4251	13.1162	0.104551	0.0786974	0.185024	5.21175e-07	5.21175e-07	1	0	0	1	0	0
AATTATCACTCACACTC	1	4	17	1185.42	200605717	151	1574842816	68	4	0.000843586	0.00337434	0.00253994	5.73638e-05	4.31789e-05	0.450331	2.85953e-10	2.85953e-10	1	0	0	1	0	0
AATTATGGACG	413	1809	11	1185.42	200605717	151	1574842816	19899	4.38015	0.348401	1.52605	1.14869	0.0167865	0.0126355	0.319083	8.36791e-08	8.36791e-08	1	0	0	1	0	0
AATTC	7023	44119	5	1185.42	200605717	151	1574842816	220595	6.28207	5.9245	37.2182	28.0149	0.186091	0.140074	0.208016	9.27644e-07	9.27644e-07	1	0	0	1	0	0
AATTCC	523	2092	6	1185.42	200605717	151	1574842816	12552	4	0.441195	1.76478	1.32839	0.0105887	0.00797032	0.15894	5.27836e-08	5.27836e-08	1	0	0	1	0	0
AATTCCACCGCC	656	2669	12	1185.42	200605717	151	1574842816	32028	4.0686	0.553392	2.25153	1.69477	0.0270184	0.0203373	0.323332	1.34684e-07	1.34684e-07	1	0	0	1	0	0
AATTCG	1	4	6	1185.42	200605717	151	1574842816	24	4	0.000843586	0.00337434	0.00253994	2.02461e-05	1.52396e-05	0.15894	1.00925e-10	1.00925e-10	1	0	0	1	0	0
AATTCGATC	665	3444	9	1185.42	200605717	151	1574842816	30996	5.17895	0.560984	2.90531	2.18688	0.0261478	0.019682	0.308679	1.30344e-07	1.30344e-07	1	0	0	1	0	0
AATTGC	9	36	6	1185.42	200605717	151	1574842816	216	4	0.00759227	0.0303691	0.0228594	0.000182214	0.000137157	0.15894	9.08321e-10	9.08321e-10	1	0	0	1	0	0
AC	2387225	38422486	2	1185.42	200605717	151	1574842816	76844972	16.095	2013.83	32412.7	24397.7	64.8253	48.7953	0.213179	0.000323148	0.000323148	1	1	1	0	0	0
ACACACACACACAGCCCC	1	4	18	1185.42	200605717	151	1574842816	72	4	0.000843586	0.00337434	0.00253994	6.07382e-05	4.57188e-05	0.476821	3.02774e-10	3.02774e-10	1	0	0	1	0	0
ACACACACACACCGCTC	1	4	17	1185.42	200605717	151	1574842816	68	4	0.000843586	0.00337434	0.00253994	5.73638e-05	4.31789e-05	0.450331	2.85953e-10	2.85953e-10	1	0	0	1	0	0
ACACACACACAGCAGGT	1	4	17	1185.42	200605717	151	1574842816	68	4	0.000843586	0.00337434	0.00253994	5.73638e-05	4.31789e-05	0.450331	2.85953e-10	2.85953e-10	1	0	0	1	0	0
ACACACACACCAG	1	5	13	1185.42	200605717	151	1574842816	65	5	0.000843586	0.00421793	0.00317492	5.48331e-05	4.1274e-05	0.430464	2.73337e-10	2.73337e-10	1	0	0	1	0	0
ACACACACACTCACACACAG	1	4	20	1185.42	200605717	151	1574842816	80	4	0.000843586	0.00337434	0.00253994	6.74868e-05	5.07987e-05	0.529801	3.36415e-10	3.36415e-10	1	0	0	1	1	0
ACACACACACTCGG	1	4	14	1185.42	200605717	151	1574842816	56	4	0.000843586	0.00337434	0.00253994	4.72408e-05	3.55591e-05	0.370861	2.35491e-10	2.35491e-10	1	0	0	1	0	0
ACACACACAGACACTCACTC	1	4	20	1185.42	200605717	151	1574842816	80	4	0.000843586	0.00337434	0.00253994	6.74868e-05	5.07987e-05	0.529801	3.36415e-10	3.36415e-10	1	0	0	1	1	0
ACACACACAGACATATACAG	2	8	20	1185.42	200605717	151	1574842816	160	4	0.00168717	0.00674868	0.00507987	0.000134974	0.000101597	0.529801	6.72831e-10	6.72831e-10	1	0	0	1	1	0
ACACACACAGAGACACGC	2	8	18	1185.42	200605717	151	1574842816	144	4	0.00168717	0.00674868	0.00507987	0.000121476	9.14377e-05	0.476821	6.05548e-10	6.05548e-10	1	0	0	1	0	0
ACACACACAGGGAGAGAGAGAG	2	9	22	1185.42	200605717	151	1574842816	198	4.5	0.00168717	0.00759227	0.00571486	0.00016703	0.000125727	0.655629	8.32628e-10	8.32628e-10	1	0	0	1	1	0
ACACACACATATACAT	2619	12389	16	1185.42	200605717	151	1574842816	198224	4.73043	2.20935	10.4512	7.86682	0.167219	0.125869	0.501238	8.3357e-07	8.3357e-07	1	0	0	1	1	0
ACACACACCCTACCCCCT	1	4	18	1185.42	200605717	151	1574842816	72	4	0.000843586	0.00337434	0.00253994	6.07382e-05	4.57188e-05	0.476821	3.02774e-10	3.02774e-10	1	0	0	1	0	0
ACACACACGCATACACC	1	5	17	1185.42	200605717	151	1574842816	85	5	0.000843586	0.00421793	0.00317492	7.17048e-05	5.39736e-05	0.562914	3.57441e-10	3.57441e-10	1	0	0	1	1	0
ACACACACTG	1	5	10	1185.42	200605717	151	1574842816	50	5	0.000843586	0.00421793	0.00317492	4.21793e-05	3.17492e-05	0.331126	2.1026e-10	2.1026e-10	1	0	0	1	0	0
ACACACACTGACGCGCGCGC	1	4	20	1185.42	200605717	151	1574842816	80	4	0.000843586	0.00337434	0.00253994	6.74868e-05	5.07987e-05	0.529801	3.36415e-10	3.36415e-10	1	0	0	1	1	0
ACACACAGACACACTC	3	14	16	1185.42	200605717	151	1574842816	224	4.66667	0.00253076	0.0118102	0.00888978	0.000188963	0.000142236	0.494481	9.41963e-10	9.41963e-10	1	0	0	1	0	0
ACACACAGAG	4	16	10	1185.42	200605717	151	1574842816	160	4	0.00337434	0.0134974	0.0101597	0.000134974	0.000101597	0.264901	6.72831e-10	6.72831e-10	1	0	0	1	0	0
ACACACAGAGACAGAGAGAG	1	4	20	1185.42	200605717	151	1574842816	80	4	0.000843586	0.00337434	0.00253994	6.74868e-05	5.07987e-05	0.529801	3.36415e-10	3.36415e-10	1	0	0	1	1	0
ACACACAGGAG	2	9	11	1185.42	200605717	151	1574842816	99	4.5	0.00168717	0.00759227	0.00571486	8.3515e-05	6.28634e-05	0.327815	4.16314e-10	4.16314e-10	1	0	0	1	0	0
ACACACAGGAGAGAG	2	8	15	1185.42	200605717	151	1574842816	120	4	0.00168717	0.00674868	0.00507987	0.00010123	7.61981e-05	0.397351	5.04623e-10	5.04623e-10	1	0	0	1	0	0
ACACACAGGCACGC	1	4	14	1185.42	200605717	151	1574842816	56	4	0.000843586	0.00337434	0.00253994	4.72408e-05	3.55591e-05	0.370861	2.35491e-10	2.35491e-10	1	0	0	1	0	0
ACACACAGGGAGAG	2	8	14	1185.42	200605717	151	1574842816	112	4	0.00168717	0.00674868	0.00507987	9.44816e-05	7.11182e-05	0.370861	4.70982e-10	4.70982e-10	1	0	0	1	0	0
ACACACATACATATACACAT	1	4	20	1185.42	200605717	151	1574842816	80	4	0.000843586	0.00337434	0.00253994	6.74868e-05	5.07987e-05	0.529801	3.36415e-10	3.36415e-10	1	0	0	1	1	0
ACACACATGC	1	5	10	1185.42	200605717	151	1574842816	50	5	0.000843586	0.00421793	0.00317492	4.21793e-05	3.17492e-05	0.331126	2.1026e-10	2.1026e-10	1	0	0	1	0	0
ACACACC	6	26	7	1185.42	200605717	151	1574842816	182	4.33333	0.00506151	0.0219332	0.0165096	0.000153533	0.000115567	0.200883	7.65345e-10	7.65345e-10	1	0	0	1	0	0
ACACACCACAG	1	4	11	1185.42	200605717	151	1574842816	44	4	0.000843586	0.00337434	0.00253994	3.71178e-05	2.79393e-05	0.291391	1.85028e-10	1.85028e-10	1	0	0	1	0	0
ACACACCATCCTGC	2	8	14	1185.42	200605717	151	1574842816	112	4	0.00168717	0.00674868	0.00507987	9.44816e-05	7.11182e-05	0.370861	4.70982e-10	4.70982e-10	1	0	0	1	0	0
ACACACCC	1342	5575	8	1185.42	200605717	151	1574842816	44600	4.15425	1.13209	4.70299	3.54004	0.0376239	0.0283203	0.220093	1.87552e-07	1.87552e-07	1	0	0	1	0	0
ACACACCCAG	1	4	10	1185.42	200605717	151	1574842816	40	4	0.000843586	0.00337434	0.00253994	3.37434e-05	2.53994e-05	0.264901	1.68208e-10	1.68208e-10	1	0	0	1	0	0
ACACACCCAT	3	16	10	1185.42	200605717	151	1574842816	160	5.33333	0.00253076	0.0134974	0.0101597	0.000134974	0.000101597	0.353201	6.72831e-10	6.72831e-10	1	0	0	1	0	0
ACACACCCTCACCCT	1	4	15	1185.42	200605717	151	1574842816	60	4	0.000843586	0.00337434	0.00253994	5.06151e-05	3.8099e-05	0.397351	2.52312e-10	2.52312e-10	1	0	0	1	0	0
ACACACCCTCCTACC	9	42	15	1185.42	200605717	151	1574842816	630	4.66667	0.00759227	0.0354306	0.0266693	0.000531459	0.00040004	0.463576	2.64927e-09	2.64927e-09	1	0	0	1	0	0
ACACACCGACACTGATAGATAT	1	4	22	1185.42	200605717	151	1574842816	88	4	0.000843586	0.00337434	0.00253994	7.42355e-05	5.58786e-05	0.582781	3.70057e-10	3.70057e-10	1	0	0	1	1	0
ACACACCTAT	3	15	10	1185.42	200605717	151	1574842816	150	5	0.00253076	0.0126538	0.00952476	0.000126538	9.52476e-05	0.331126	6.30779e-10	6.30779e-10	1	0	0	1	0	0
ACACACCTCC	3	13	10	1185.42	200605717	151	1574842816	130	4.33333	0.00253076	0.0109666	0.00825479	0.000109666	8.25479e-05	0.286976	5.46675e-10	5.46675e-10	1	0	0	1	0	0
ACACACCTGAT	1	4	11	1185.42	200605717	151	1574842816	44	4	0.000843586	0.00337434	0.00253994	3.71178e-05	2.79393e-05	0.291391	1.85028e-10	1.85028e-10	1	0	0	1	0	0
ACACACGC	6151	27643	8	1185.42	200605717	151	1574842816	221144	4.49407	5.18889	23.3192	17.5529	0.186554	0.140423	0.238096	9.29953e-07	9.29953e-07	1	0	0	1	0	0
ACACACGCACACAG	1	4	14	1185.42	200605717	151	1574842816	56	4	0.000843586	0.00337434	0.00253994	4.72408e-05	3.55591e-05	0.370861	2.35491e-10	2.35491e-10	1	0	0	1	0	0
ACACACGCACCCAGACCC	1	4	18	1185.42	200605717	151	1574842816	72	4	0.000843586	0.00337434	0.00253994	6.07382e-05	4.57188e-05	0.476821	3.02774e-10	3.02774e-10	1	0	0	1	0	0
ACACACT	12	97	7	1185.42	200605717	151	1574842816	679	8.08333	0.010123	0.0818278	0.0615934	0.000572795	0.000431154	0.374724	2.85533e-09	2.85533e-09	1	0	0	1	0	0
ACACACTACT	4	18	10	1185.42	200605717	151	1574842816	180	4.5	0.00337434	0.0151845	0.0114297	0.000151845	0.000114297	0.298013	7.56935e-10	7.56935e-10	1	0	0	1	0	0
ACACACTAT	3	12	9	1185.42	200605717	151	1574842816	108	4	0.00253076	0.010123	0.00761981	9.11072e-05	6.85783e-05	0.238411	4.54161e-10	4.54161e-10	1	0	0	1	0	0
ACACACTCTCCCTCTCTCTCTG	1	5	22	1185.42	200605717	151	1574842816	110	5	0.000843586	0.00421793	0.00317492	9.27944e-05	6.98482e-05	0.728477	4.62571e-10	4.62571e-10	1	0	0	1	1	0
ACACAG	3548	15425	6	1185.42	200605717	151	1574842816	92550	4.34752	2.99304	13.0123	9.79463	0.0780738	0.0587678	0.172749	3.89191e-07	3.89191e-07	1	0	0	1	0	0
ACACAGACAG	8	36	10	1185.42	200605717	151	1574842816	360	4.5	0.00674868	0.0303691	0.0228594	0.000303691	0.000228594	0.298013	1.51387e-09	1.51387e-09	1	0	0	1	0	0
ACACAGACAGAGGG	1	5	14	1185.42	200605717	151	1574842816	70	5	0.000843586	0.00421793	0.00317492	5.9051e-05	4.44489e-05	0.463576	2.94363e-10	2.94363e-10	1	0	0	1	0	0
ACACAGAGAGAGAGAGAGAT	1	4	20	1185.42	200605717	151	1574842816	80	4	0.000843586	0.00337434	0.00253994	6.74868e-05	5.07987e-05	0.529801	3.36415e-10	3.36415e-10	1	0	0	1	1	0
ACACAGC	348	1536	7	1185.42	200605717	151	1574842816	10752	4.41379	0.293568	1.29575	0.975335	0.00907023	0.00682735	0.204613	4.52142e-08	4.52142e-08	1	0	0	1	0	0
ACACAGGGGAGACAG	2	9	15	1185.42	200605717	151	1574842816	135	4.5	0.00168717	0.00759227	0.00571486	0.000113884	8.57228e-05	0.44702	5.67701e-10	5.67701e-10	1	0	0	1	0	0
ACACAT	36715	236931	6	1185.42	200605717	151	1574842816	1421586	6.45325	30.9722	199.872	150.447	1.19923	0.902684	0.25642	5.97804e-06	5.97804e-06	1	1	0	1	0	0
ACACATAGTCTCTAT	2	8	15	1185.42	200605717	151	1574842816	120	4	0.00168717	0.00674868	0.00507987	0.00010123	7.61981e-05	0.397351	5.04623e-10	5.04623e-10	1	0	0	1	0	0
ACACATCGCCACGCC	1	6	15	1185.42	200605717	151	1574842816	90	6	0.000843586	0.00506151	0.0038099	7.59227e-05	5.71486e-05	0.596026	3.78467e-10	3.78467e-10	1	0	0	1	1	0
ACACATCTCCCACTACACTATCT	2	10	23	1185.42	200605717	151	1574842816	230	5	0.00168717	0.00843586	0.00634984	0.000194025	0.000146046	0.761589	9.67194e-10	9.67194e-10	1	0	0	1	1	0
ACACC	2267	13307	5	1185.42	200605717	151	1574842816	66535	5.86987	1.91241	11.2256	8.44973	0.056128	0.0422487	0.194367	2.79792e-07	2.79792e-07	1	0	0	1	0	0
ACACCACACT	2	8	10	1185.42	200605717	151	1574842816	80	4	0.00168717	0.00674868	0.00507987	6.74868e-05	5.07987e-05	0.264901	3.36415e-10	3.36415e-10	1	0	0	1	0	0
ACACCACAGCACTATCATGG	1	4	20	1185.42	200605717	151	1574842816	80	4	0.000843586	0.00337434	0.00253994	6.74868e-05	5.07987e-05	0.529801	3.36415e-10	3.36415e-10	1	0	0	1	1	0
ACACCACAGGTAT	1	4	13	1185.42	200605717	151	1574842816	52	4	0.000843586	0.00337434	0.00253994	4.38664e-05	3.30192e-05	0.344371	2.1867e-10	2.1867e-10	1	0	0	1	0	0
ACACCACATC	1	4	10	1185.42	200605717	151	1574842816	40	4	0.000843586	0.00337434	0.00253994	3.37434e-05	2.53994e-05	0.264901	1.68208e-10	1.68208e-10	1	0	0	1	0	0
ACACCACCATC	1	6	11	1185.42	200605717	151	1574842816	66	6	0.000843586	0.00506151	0.0038099	5.56766e-05	4.19089e-05	0.437086	2.77543e-10	2.77543e-10	1	0	0	1	0	0
ACACCACCCCC	1	4	11	1185.42	200605717	151	1574842816	44	4	0.000843586	0.00337434	0.00253994	3.71178e-05	2.79393e-05	0.291391	1.85028e-10	1.85028e-10	1	0	0	1	0	0
ACACCACCGCCCTAT	27	117	15	1185.42	200605717	151	1574842816	1755	4.33333	0.0227768	0.0986995	0.0742931	0.00148049	0.0011144	0.430464	7.38011e-09	7.38011e-09	1	0	0	1	0	0
ACACCACGCACCACG	1	4	15	1185.42	200605717	151	1574842816	60	4	0.000843586	0.00337434	0.00253994	5.06151e-05	3.8099e-05	0.397351	2.52312e-10	2.52312e-10	1	0	0	1	0	0
ACACCACTACTACC	3	13	14	1185.42	200605717	151	1574842816	182	4.33333	0.00253076	0.0109666	0.00825479	0.000153533	0.000115567	0.401766	7.65345e-10	7.65345e-10	1	0	0	1	0	0
ACACCATACCC	2	10	11	1185.42	200605717	151	1574842816	110	5	0.00168717	0.00843586	0.00634984	9.27944e-05	6.98482e-05	0.364238	4.62571e-10	4.62571e-10	1	0	0	1	0	0
ACACCATCACAT	2	13	12	1185.42	200605717	151	1574842816	156	6.5	0.00168717	0.0109666	0.00825479	0.000131599	9.90575e-05	0.516556	6.5601e-10	6.5601e-10	1	0	0	1	1	0
ACACCC	1002	4040	6	1185.42	200605717	151	1574842816	24240	4.03194	0.845273	3.40809	2.56534	0.0204485	0.015392	0.160209	1.01934e-07	1.01934e-07	1	0	0	1	0	0
ACACCCACACCCACTG	1	5	16	1185.42	200605717	151	1574842816	80	5	0.000843586	0.00421793	0.00317492	6.74868e-05	5.07987e-05	0.529801	3.36415e-10	3.36415e-10	1	0	0	1	1	0
ACACCCACAGATAGCC	1	4	16	1185.42	200605717	151	1574842816	64	4	0.000843586	0.00337434	0.00253994	5.39895e-05	4.0639e-05	0.423841	2.69132e-10	2.69132e-10	1	0	0	1	0	0
ACACCCACAGCCACC	2	8	15	1185.42	200605717	151	1574842816	120	4	0.00168717	0.00674868	0.00507987	0.00010123	7.61981e-05	0.397351	5.04623e-10	5.04623e-10	1	0	0	1	0	0
ACACCCACAGTCGCC	4	19	15	1185.42	200605717	151	1574842816	285	4.75	0.00337434	0.0160281	0.0120647	0.000240422	0.00018097	0.471854	1.19848e-09	1.19848e-09	1	0	0	1	0	0
ACACCCACAT	1	9	10	1185.42	200605717	151	1574842816	90	9	0.000843586	0.00759227	0.00571486	7.59227e-05	5.71486e-05	0.596026	3.78467e-10	3.78467e-10	1	0	0	1	1	0
ACACCCACTACAGACT	1	4	16	1185.42	200605717	151	1574842816	64	4	0.000843586	0.00337434	0.00253994	5.39895e-05	4.0639e-05	0.423841	2.69132e-10	2.69132e-10	1	0	0	1	0	0
ACACCCC	1	4	7	1185.42	200605717	151	1574842816	28	4	0.000843586	0.00337434	0.00253994	2.36204e-05	1.77796e-05	0.18543	1.17745e-10	1.17745e-10	1	0	0	1	0	0
ACACCCCACCTCCCTACCC	1	4	19	1185.42	200605717	151	1574842816	76	4	0.000843586	0.00337434	0.00253994	6.41125e-05	4.82588e-05	0.503311	3.19595e-10	3.19595e-10	1	0	0	1	1	0
ACACCCCAGTCGCGT	1	6	15	1185.42	200605717	151	1574842816	90	6	0.000843586	0.00506151	0.0038099	7.59227e-05	5.71486e-05	0.596026	3.78467e-10	3.78467e-10	1	0	0	1	1	0
ACACCCG	1	4	7	1185.42	200605717	151	1574842816	28	4	0.000843586	0.00337434	0.00253994	2.36204e-05	1.77796e-05	0.18543	1.17745e-10	1.17745e-10	1	0	0	1	0	0
ACACCCGTCCGAGTC	2	9	15	1185.42	200605717	151	1574842816	135	4.5	0.00168717	0.00759227	0.00571486	0.000113884	8.57228e-05	0.44702	5.67701e-10	5.67701e-10	1	0	0	1	0	0
ACACCCT	1	4	7	1185.42	200605717	151	1574842816	28	4	0.000843586	0.00337434	0.00253994	2.36204e-05	1.77796e-05	0.18543	1.17745e-10	1.17745e-10	1	0	0	1	0	0
ACACCCTGTGCACCTGCGAGGGTGC	1	5	25	1185.42	200605717	151	1574842816	125	5	0.000843586	0.00421793	0.00317492	0.000105448	7.9373e-05	0.827815	5.25649e-10	5.25649e-10	1	0	0	1	1	0
ACACCG	187	749	6	1185.42	200605717	151	1574842816	4494	4.00535	0.157751	0.631846	0.475603	0.00379107	0.00285362	0.159153	1.88981e-08	1.88981e-08	1	0	0	1	0	0
ACACCGCCATC	2	8	11	1185.42	200605717	151	1574842816	88	4	0.00168717	0.00674868	0.00507987	7.42355e-05	5.58786e-05	0.291391	3.70057e-10	3.70057e-10	1	0	0	1	0	0
ACACCGTCCACACTCTCC	2	8	18	1185.42	200605717	151	1574842816	144	4	0.00168717	0.00674868	0.00507987	0.000121476	9.14377e-05	0.476821	6.05548e-10	6.05548e-10	1	0	0	1	0	0
ACACCT	444	2133	6	1185.42	200605717	151	1574842816	12798	4.80405	0.374552	1.79937	1.35442	0.0107962	0.00812653	0.19089	5.3818e-08	5.3818e-08	1	0	0	1	0	0
ACACCTCACG	1	4	10	1185.42	200605717	151	1574842816	40	4	0.000843586	0.00337434	0.00253994	3.37434e-05	2.53994e-05	0.264901	1.68208e-10	1.68208e-10	1	0	0	1	0	0
ACACCTCC	5	20	8	1185.42	200605717	151	1574842816	160	4	0.00421793	0.0168717	0.0126997	0.000134974	0.000101597	0.211921	6.72831e-10	6.72831e-10	1	0	0	1	0	0
ACACCTCCTACTCACACTCT	1	4	20	1185.42	200605717	151	1574842816	80	4	0.000843586	0.00337434	0.00253994	6.74868e-05	5.07987e-05	0.529801	3.36415e-10	3.36415e-10	1	0	0	1	1	0
ACACCTCCTCCTCTGGTCCAT	1	5	21	1185.42	200605717	151	1574842816	105	5	0.000843586	0.00421793	0.00317492	8.85765e-05	6.66733e-05	0.695364	4.41545e-10	4.41545e-10	1	0	0	1	1	0
ACACCTCTACT	3	13	11	1185.42	200605717	151	1574842816	143	4.33333	0.00253076	0.0109666	0.00825479	0.000120633	9.08027e-05	0.315673	6.01342e-10	6.01342e-10	1	0	0	1	0	0
ACACCTCTAT	2	12	10	1185.42	200605717	151	1574842816	120	6	0.00168717	0.010123	0.00761981	0.00010123	7.61981e-05	0.397351	5.04623e-10	5.04623e-10	1	0	0	1	0	0
ACACG	1764	9735	5	1185.42	200605717	151	1574842816	48675	5.51871	1.48808	8.21231	6.18157	0.0410615	0.0309078	0.182739	2.04688e-07	2.04688e-07	1	0	0	1	0	0
ACACGAT	1	4	7	1185.42	200605717	151	1574842816	28	4	0.000843586	0.00337434	0.00253994	2.36204e-05	1.77796e-05	0.18543	1.17745e-10	1.17745e-10	1	0	0	1	0	0
ACACGC	23721	114232	6	1185.42	200605717	151	1574842816	685392	4.81565	20.0107	96.3645	72.5355	0.578187	0.435213	0.19135	2.88221e-06	2.88221e-06	1	1	0	1	0	0
ACACGCAGGCAGAGAGAGAG	1	4	20	1185.42	200605717	151	1574842816	80	4	0.000843586	0.00337434	0.00253994	6.74868e-05	5.07987e-05	0.529801	3.36415e-10	3.36415e-10	1	0	0	1	1	0
ACACGCT	489	1956	7	1185.42	200605717	151	1574842816	13692	4	0.412513	1.65005	1.24203	0.0115504	0.0086942	0.18543	5.75775e-08	5.75775e-08	1	0	0	1	0	0
ACACGCTGT	1	7	9	1185.42	200605717	151	1574842816	63	7	0.000843586	0.0059051	0.00444489	5.31459e-05	4.0004e-05	0.417219	2.64927e-10	2.64927e-10	1	0	0	1	0	0
ACACGG	635	2815	6	1185.42	200605717	151	1574842816	16890	4.43307	0.535677	2.37469	1.78748	0.0142482	0.0107249	0.176149	7.10257e-08	7.10257e-08	1	0	0	1	0	0
ACACGGCC	1	8	8	1185.42	200605717	151	1574842816	64	8	0.000843586	0.00674868	0.00507987	5.39895e-05	4.0639e-05	0.423841	2.69132e-10	2.69132e-10	1	0	0	1	0	0
ACACGGTCAGTGTGAG	2	10	16	1185.42	200605717	151	1574842816	160	5	0.00168717	0.00843586	0.00634984	0.000134974	0.000101597	0.529801	6.72831e-10	6.72831e-10	1	0	0	1	1	0
ACACGT	2339	10478	6	1185.42	200605717	151	1574842816	62868	4.47969	1.97315	8.83909	6.65336	0.0530345	0.0399202	0.178001	2.64372e-07	2.64372e-07	1	0	0	1	0	0
ACACT	824	5187	5	1185.42	200605717	151	1574842816	25935	6.2949	0.695115	4.37568	3.29366	0.0218784	0.0164683	0.20844	1.09062e-07	1.09062e-07	1	0	0	1	0	0
ACACTAG	1	4	7	1185.42	200605717	151	1574842816	28	4	0.000843586	0.00337434	0.00253994	2.36204e-05	1.77796e-05	0.18543	1.17745e-10	1.17745e-10	1	0	0	1	0	0
ACACTAT	409	1636	7	1185.42	200605717	151	1574842816	11452	4	0.345027	1.38011	1.03883	0.00966074	0.00727184	0.18543	4.81579e-08	4.81579e-08	1	0	0	1	0	0
ACACTC	750	3530	6	1185.42	200605717	151	1574842816	21180	4.70667	0.632689	2.97786	2.24149	0.0178671	0.013449	0.18702	8.9066e-08	8.9066e-08	1	0	0	1	0	0
ACACTCACC	1	4	9	1185.42	200605717	151	1574842816	36	4	0.000843586	0.00337434	0.00253994	3.03691e-05	2.28594e-05	0.238411	1.51387e-10	1.51387e-10	1	0	0	1	0	0
ACACTCACTC	2	8	10	1185.42	200605717	151	1574842816	80	4	0.00168717	0.00674868	0.00507987	6.74868e-05	5.07987e-05	0.264901	3.36415e-10	3.36415e-10	1	0	0	1	0	0
ACACTCACTGTGCTGTAGGT	1	5	20	1185.42	200605717	151	1574842816	100	5	0.000843586	0.00421793	0.00317492	8.43586e-05	6.34984e-05	0.662252	4.20519e-10	4.20519e-10	1	0	0	1	1	0
ACACTCAGACAG	1	4	12	1185.42	200605717	151	1574842816	48	4	0.000843586	0.00337434	0.00253994	4.04921e-05	3.04792e-05	0.317881	2.01849e-10	2.01849e-10	1	0	0	1	0	0
ACACTCC	1	4	7	1185.42	200605717	151	1574842816	28	4	0.000843586	0.00337434	0.00253994	2.36204e-05	1.77796e-05	0.18543	1.17745e-10	1.17745e-10	1	0	0	1	0	0
ACACTCTACCTACCTACGC	2	11	19	1185.42	200605717	151	1574842816	209	5.5	0.00168717	0.00927944	0.00698482	0.000176309	0.000132712	0.692053	8.78885e-10	8.78885e-10	1	0	0	1	1	0
ACACTCTCT	2	8	9	1185.42	200605717	151	1574842816	72	4	0.00168717	0.00674868	0.00507987	6.07382e-05	4.57188e-05	0.238411	3.02774e-10	3.02774e-10	1	0	0	1	0	0
ACACTGACACTGAG	3	12	14	1185.42	200605717	151	1574842816	168	4	0.00253076	0.010123	0.00761981	0.000141722	0.000106677	0.370861	7.06472e-10	7.06472e-10	1	0	0	1	0	0
ACACTGACCATATACCCCT	2	8	19	1185.42	200605717	151	1574842816	152	4	0.00168717	0.00674868	0.00507987	0.000128225	9.65176e-05	0.503311	6.39189e-10	6.39189e-10	1	0	0	1	1	0
ACACTGACCCTC	1	4	12	1185.42	200605717	151	1574842816	48	4	0.000843586	0.00337434	0.00253994	4.04921e-05	3.04792e-05	0.317881	2.01849e-10	2.01849e-10	1	0	0	1	0	0
ACACTGCCCC	1	7	10	1185.42	200605717	151	1574842816	70	7	0.000843586	0.0059051	0.00444489	5.9051e-05	4.44489e-05	0.463576	2.94363e-10	2.94363e-10	1	0	0	1	0	0
ACACTGGATC	1	5	10	1185.42	200605717	151	1574842816	50	5	0.000843586	0.00421793	0.00317492	4.21793e-05	3.17492e-05	0.331126	2.1026e-10	2.1026e-10	1	0	0	1	0	0
ACACTGGGGTATCTGTCACAT	1	4	21	1185.42	200605717	151	1574842816	84	4	0.000843586	0.00337434	0.00253994	7.08612e-05	5.33387e-05	0.556291	3.53236e-10	3.53236e-10	1	0	0	1	1	0
ACACTGTCACC	1	4	11	1185.42	200605717	151	1574842816	44	4	0.000843586	0.00337434	0.00253994	3.71178e-05	2.79393e-05	0.291391	1.85028e-10	1.85028e-10	1	0	0	1	0	0
ACAG	148155	1142445	4	1185.42	200605717	151	1574842816	4569780	7.71115	124.981	963.75	725.434	3.855	2.90174	0.204269	1.92168e-05	1.92168e-05	1	1	0	0	0	0
ACAGACAGACAGGGACAGACAGGG	1	4	24	1185.42	200605717	151	1574842816	96	4	0.000843586	0.00337434	0.00253994	8.09842e-05	6.09585e-05	0.635762	4.03698e-10	4.03698e-10	1	0	0	1	1	0
ACAGACAGACAGGGATG	1	7	17	1185.42	200605717	151	1574842816	119	7	0.000843586	0.0059051	0.00444489	0.000100387	7.55631e-05	0.788079	5.00418e-10	5.00418e-10	1	0	0	1	1	0
ACAGACAGAGGG	2	8	12	1185.42	200605717	151	1574842816	96	4	0.00168717	0.00674868	0.00507987	8.09842e-05	6.09585e-05	0.317881	4.03698e-10	4.03698e-10	1	0	0	1	0	0
ACAGACAGCCATATACAGCC	1	5	20	1185.42	200605717	151	1574842816	100	5	0.000843586	0.00421793	0.00317492	8.43586e-05	6.34984e-05	0.662252	4.20519e-10	4.20519e-10	1	0	0	1	1	0
ACAGACCGAGCGGGAGAG	2	11	18	1185.42	200605717	151	1574842816	198	5.5	0.00168717	0.00927944	0.00698482	0.00016703	0.000125727	0.655629	8.32628e-10	8.32628e-10	1	0	0	1	1	0
ACAGACGCATC	2	9	11	1185.42	200605717	151	1574842816	99	4.5	0.00168717	0.00759227	0.00571486	8.3515e-05	6.28634e-05	0.327815	4.16314e-10	4.16314e-10	1	0	0	1	0	0
ACAGACGGACAGAGAGGGAG	2	9	20	1185.42	200605717	151	1574842816	180	4.5	0.00168717	0.00759227	0.00571486	0.000151845	0.000114297	0.596026	7.56935e-10	7.56935e-10	1	0	0	1	1	0
ACAGACGGAGG	2	8	11	1185.42	200605717	151	1574842816	88	4	0.00168717	0.00674868	0.00507987	7.42355e-05	5.58786e-05	0.291391	3.70057e-10	3.70057e-10	1	0	0	1	0	0
ACAGAG	41291	231042	6	1185.42	200605717	151	1574842816	1386252	5.59546	34.8325	194.904	146.708	1.16942	0.880248	0.222336	5.82946e-06	5.82946e-06	1	1	0	1	0	0
ACAGAGAGACAGTCAG	1	5	16	1185.42	200605717	151	1574842816	80	5	0.000843586	0.00421793	0.00317492	6.74868e-05	5.07987e-05	0.529801	3.36415e-10	3.36415e-10	1	0	0	1	1	0
ACAGAGAGAGAGACGG	4	17	16	1185.42	200605717	151	1574842816	272	4.25	0.00337434	0.014341	0.0107947	0.000229455	0.000172716	0.450331	1.14381e-09	1.14381e-09	1	0	0	1	0	0
ACAGAGAGAGGGAGACAGGGAGAG	2	8	24	1185.42	200605717	151	1574842816	192	4	0.00168717	0.00674868	0.00507987	0.000161968	0.000121917	0.635762	8.07397e-10	8.07397e-10	1	0	0	1	1	0
ACAGAGAGAGGGCGAG	2	12	16	1185.42	200605717	151	1574842816	192	6	0.00168717	0.010123	0.00761981	0.000161968	0.000121917	0.635762	8.07397e-10	8.07397e-10	1	0	0	1	1	0
ACAGAGAGGTAGT	2	11	13	1185.42	200605717	151	1574842816	143	5.5	0.00168717	0.00927944	0.00698482	0.000120633	9.08027e-05	0.47351	6.01342e-10	6.01342e-10	1	0	0	1	0	0
ACAGAGAGTGAGAG	1426	7890	14	1185.42	200605717	151	1574842816	110460	5.53296	1.20295	6.65589	5.01002	0.0931825	0.0701403	0.51299	4.64506e-07	4.64506e-07	1	0	0	1	1	0
ACAGAGCC	1	6	8	1185.42	200605717	151	1574842816	48	6	0.000843586	0.00506151	0.0038099	4.04921e-05	3.04792e-05	0.317881	2.01849e-10	2.01849e-10	1	0	0	1	0	0
ACAGAGG	1	6	7	1185.42	200605717	151	1574842816	42	6	0.000843586	0.00506151	0.0038099	3.54306e-05	2.66693e-05	0.278146	1.76618e-10	1.76618e-10	1	0	0	1	0	0
ACAGAGGGAGCGGGAGAGAGAG	2	8	22	1185.42	200605717	151	1574842816	176	4	0.00168717	0.00674868	0.00507987	0.000148471	0.000111757	0.582781	7.40114e-10	7.40114e-10	1	0	0	1	1	0
ACAGAGGTAG	1	4	10	1185.42	200605717	151	1574842816	40	4	0.000843586	0.00337434	0.00253994	3.37434e-05	2.53994e-05	0.264901	1.68208e-10	1.68208e-10	1	0	0	1	0	0
ACAGAGTGAGGGCAG	2	10	15	1185.42	200605717	151	1574842816	150	5	0.00168717	0.00843586	0.00634984	0.000126538	9.52476e-05	0.496689	6.30779e-10	6.30779e-10	1	0	0	1	0	0
ACAGAGTGGTGAGGG	1	5	15	1185.42	200605717	151	1574842816	75	5	0.000843586	0.00421793	0.00317492	6.32689e-05	4.76238e-05	0.496689	3.15389e-10	3.15389e-10	1	0	0	1	0	0
ACAGAT	530	2438	6	1185.42	200605717	151	1574842816	14628	4.6	0.4471	2.05666	1.54809	0.01234	0.00928855	0.182781	6.15135e-08	6.15135e-08	1	0	0	1	0	0
ACAGATAGATGCCCCTACTAT	1	4	21	1185.42	200605717	151	1574842816	84	4	0.000843586	0.00337434	0.00253994	7.08612e-05	5.33387e-05	0.556291	3.53236e-10	3.53236e-10	1	0	0	1	1	0
ACAGC	530	3105	5	1185.42	200605717	151	1574842816	15525	5.85849	0.4471	2.61933	1.97163	0.0130967	0.00985813	0.19399	6.52856e-08	6.52856e-08	1	0	0	1	0	0
ACAGCACCACGG	1	5	12	1185.42	200605717	151	1574842816	60	5	0.000843586	0.00421793	0.00317492	5.06151e-05	3.8099e-05	0.397351	2.52312e-10	2.52312e-10	1	0	0	1	0	0
ACAGCAGCC	1	5	9	1185.42	200605717	151	1574842816	45	5	0.000843586	0.00421793	0.00317492	3.79614e-05	2.85743e-05	0.298013	1.89234e-10	1.89234e-10	1	0	0	1	0	0
ACAGCCAG	487	2229	8	1185.42	200605717	151	1574842816	17832	4.577	0.410826	1.88035	1.41538	0.0150428	0.011323	0.24249	7.4987e-08	7.4987e-08	1	0	0	1	0	0
ACAGCCATACCCAGCT	1	4	16	1185.42	200605717	151	1574842816	64	4	0.000843586	0.00337434	0.00253994	5.39895e-05	4.0639e-05	0.423841	2.69132e-10	2.69132e-10	1	0	0	1	0	0
ACAGCCCAGT	1	5	10	1185.42	200605717	151	1574842816	50	5	0.000843586	0.00421793	0.00317492	4.21793e-05	3.17492e-05	0.331126	2.1026e-10	2.1026e-10	1	0	0	1	0	0
ACAGCCTCC	1	4	9	1185.42	200605717	151	1574842816	36	4	0.000843586	0.00337434	0.00253994	3.03691e-05	2.28594e-05	0.238411	1.51387e-10	1.51387e-10	1	0	0	1	0	0
ACAGCCTCTATCACCCTC	2	11	18	1185.42	200605717	151	1574842816	198	5.5	0.00168717	0.00927944	0.00698482	0.00016703	0.000125727	0.655629	8.32628e-10	8.32628e-10	1	0	0	1	1	0
ACAGCG	574	2746	6	1185.42	200605717	151	1574842816	16476	4.78397	0.484218	2.31649	1.74367	0.0138989	0.010462	0.190092	6.92847e-08	6.92847e-08	1	0	0	1	0	0
ACAGCGTGGTG	1	5	11	1185.42	200605717	151	1574842816	55	5	0.000843586	0.00421793	0.00317492	4.63972e-05	3.49241e-05	0.364238	2.31286e-10	2.31286e-10	1	0	0	1	0	0
ACAGCT	152	741	6	1185.42	200605717	151	1574842816	4446	4.875	0.128225	0.625097	0.470523	0.00375058	0.00282314	0.193709	1.86963e-08	1.86963e-08	1	0	0	1	0	0
ACAGCTATCCCCCCC	1	4	15	1185.42	200605717	151	1574842816	60	4	0.000843586	0.00337434	0.00253994	5.06151e-05	3.8099e-05	0.397351	2.52312e-10	2.52312e-10	1	0	0	1	0	0
ACAGG	481	3286	5	1185.42	200605717	151	1574842816	16430	6.8316	0.405765	2.77202	2.08656	0.0138601	0.0104328	0.226212	6.90913e-08	6.90913e-08	1	0	0	1	0	0
ACAGGACGCGGG	2	8	12	1185.42	200605717	151	1574842816	96	4	0.00168717	0.00674868	0.00507987	8.09842e-05	6.09585e-05	0.317881	4.03698e-10	4.03698e-10	1	0	0	1	0	0
ACAGGACTAGG	4	18	11	1185.42	200605717	151	1574842816	198	4.5	0.00337434	0.0151845	0.0114297	0.00016703	0.000125727	0.327815	8.32628e-10	8.32628e-10	1	0	0	1	0	0
ACAGGAGGGAGG	1	6	12	1185.42	200605717	151	1574842816	72	6	0.000843586	0.00506151	0.0038099	6.07382e-05	4.57188e-05	0.476821	3.02774e-10	3.02774e-10	1	0	0	1	0	0
ACAGGAGTCT	2	9	10	1185.42	200605717	151	1574842816	90	4.5	0.00168717	0.00759227	0.00571486	7.59227e-05	5.71486e-05	0.298013	3.78467e-10	3.78467e-10	1	0	0	1	0	0
ACAGGC	3	21	6	1185.42	200605717	151	1574842816	126	7	0.00253076	0.0177153	0.0133347	0.000106292	8.0008e-05	0.278146	5.29854e-10	5.29854e-10	1	0	0	1	0	0
ACAGGCAGAGAGAGCGAGCCAG	2	8	22	1185.42	200605717	151	1574842816	176	4	0.00168717	0.00674868	0.00507987	0.000148471	0.000111757	0.582781	7.40114e-10	7.40114e-10	1	0	0	1	1	0
ACAGGCTGACTG	1	5	12	1185.42	200605717	151	1574842816	60	5	0.000843586	0.00421793	0.00317492	5.06151e-05	3.8099e-05	0.397351	2.52312e-10	2.52312e-10	1	0	0	1	0	0
ACAGGG	320	1296	6	1185.42	200605717	151	1574842816	7776	4.05	0.269947	1.09329	0.822939	0.00655972	0.00493764	0.160927	3.26996e-08	3.26996e-08	1	0	0	1	0	0
ACAGGGCAGG	1	5	10	1185.42	200605717	151	1574842816	50	5	0.000843586	0.00421793	0.00317492	4.21793e-05	3.17492e-05	0.331126	2.1026e-10	2.1026e-10	1	0	0	1	0	0
ACAGGGGGTAG	1	4	11	1185.42	200605717	151	1574842816	44	4	0.000843586	0.00337434	0.00253994	3.71178e-05	2.79393e-05	0.291391	1.85028e-10	1.85028e-10	1	0	0	1	0	0
ACAGGGGGTGATAG	1	6	14	1185.42	200605717	151	1574842816	84	6	0.000843586	0.00506151	0.0038099	7.08612e-05	5.33387e-05	0.556291	3.53236e-10	3.53236e-10	1	0	0	1	1	0
ACAGGGTGGGG	1	4	11	1185.42	200605717	151	1574842816	44	4	0.000843586	0.00337434	0.00253994	3.71178e-05	2.79393e-05	0.291391	1.85028e-10	1.85028e-10	1	0	0	1	0	0
ACAGGT	1	4	6	1185.42	200605717	151	1574842816	24	4	0.000843586	0.00337434	0.00253994	2.02461e-05	1.52396e-05	0.15894	1.00925e-10	1.00925e-10	1	0	0	1	0	0
ACAGGTCCCTCCAGTCT	1	4	17	1185.42	200605717	151	1574842816	68	4	0.000843586	0.00337434	0.00253994	5.73638e-05	4.31789e-05	0.450331	2.85953e-10	2.85953e-10	1	0	0	1	0	0
ACAGGTGATGAT	2	8	12	1185.42	200605717	151	1574842816	96	4	0.00168717	0.00674868	0.00507987	8.09842e-05	6.09585e-05	0.317881	4.03698e-10	4.03698e-10	1	0	0	1	0	0
ACAGT	868	5393	5	1185.42	200605717	151	1574842816	26965	6.21313	0.732232	4.54946	3.42447	0.0227473	0.0171223	0.205733	1.13393e-07	1.13393e-07	1	0	0	1	0	0
ACAGTACTACT	551	2435	11	1185.42	200605717	151	1574842816	26785	4.41924	0.464816	2.05413	1.54619	0.0225954	0.017008	0.321931	1.12636e-07	1.12636e-07	1	0	0	1	0	0
ACAGTAGAGT	1	5	10	1185.42	200605717	151	1574842816	50	5	0.000843586	0.00421793	0.00317492	4.21793e-05	3.17492e-05	0.331126	2.1026e-10	2.1026e-10	1	0	0	1	0	0
ACAGTAGGATGGACT	2	8	15	1185.42	200605717	151	1574842816	120	4	0.00168717	0.00674868	0.00507987	0.00010123	7.61981e-05	0.397351	5.04623e-10	5.04623e-10	1	0	0	1	0	0
ACAGTAT	1	4	7	1185.42	200605717	151	1574842816	28	4	0.000843586	0.00337434	0.00253994	2.36204e-05	1.77796e-05	0.18543	1.17745e-10	1.17745e-10	1	0	0	1	0	0
ACAGTATATACTCTCTGATGGT	1	4	22	1185.42	200605717	151	1574842816	88	4	0.000843586	0.00337434	0.00253994	7.42355e-05	5.58786e-05	0.582781	3.70057e-10	3.70057e-10	1	0	0	1	1	0
ACAGTCAGAGAGAGAGTC	2	8	18	1185.42	200605717	151	1574842816	144	4	0.00168717	0.00674868	0.00507987	0.000121476	9.14377e-05	0.476821	6.05548e-10	6.05548e-10	1	0	0	1	0	0
ACAGTCCAGACTCCT	1	4	15	1185.42	200605717	151	1574842816	60	4	0.000843586	0.00337434	0.00253994	5.06151e-05	3.8099e-05	0.397351	2.52312e-10	2.52312e-10	1	0	0	1	0	0
ACAGTCGTGGCTCAT	2	10	15	1185.42	200605717	151	1574842816	150	5	0.00168717	0.00843586	0.00634984	0.000126538	9.52476e-05	0.496689	6.30779e-10	6.30779e-10	1	0	0	1	0	0
ACAGTGAGAGT	1	5	11	1185.42	200605717	151	1574842816	55	5	0.000843586	0.00421793	0.00317492	4.63972e-05	3.49241e-05	0.364238	2.31286e-10	2.31286e-10	1	0	0	1	0	0
ACAGTGAGGC	1	6	10	1185.42	200605717	151	1574842816	60	6	0.000843586	0.00506151	0.0038099	5.06151e-05	3.8099e-05	0.397351	2.52312e-10	2.52312e-10	1	0	0	1	0	0
ACAGTGATGATCT	1	5	13	1185.42	200605717	151	1574842816	65	5	0.000843586	0.00421793	0.00317492	5.48331e-05	4.1274e-05	0.430464	2.73337e-10	2.73337e-10	1	0	0	1	0	0
ACAGTGCGGATGGCT	1	4	15	1185.42	200605717	151	1574842816	60	4	0.000843586	0.00337434	0.00253994	5.06151e-05	3.8099e-05	0.397351	2.52312e-10	2.52312e-10	1	0	0	1	0	0
ACAGTGG	2	8	7	1185.42	200605717	151	1574842816	56	4	0.00168717	0.00674868	0.00507987	4.72408e-05	3.55591e-05	0.18543	2.35491e-10	2.35491e-10	1	0	0	1	0	0
ACAGTGGG	2	10	8	1185.42	200605717	151	1574842816	80	5	0.00168717	0.00843586	0.00634984	6.74868e-05	5.07987e-05	0.264901	3.36415e-10	3.36415e-10	1	0	0	1	0	0
ACAT	2010456	21146667	4	1185.42	200605717	151	1574842816	84586668	10.5183	1695.99	17839	13427.8	71.3561	53.7112	0.278632	0.000355703	0.000355703	1	1	1	0	0	0
ACATACATCAT	851	3668	11	1185.42	200605717	151	1574842816	40348	4.31022	0.717891	3.09427	2.32912	0.034037	0.0256203	0.31399	1.69671e-07	1.69671e-07	1	0	0	1	0	0
ACATACCCCTCACTG	1	4	15	1185.42	200605717	151	1574842816	60	4	0.000843586	0.00337434	0.00253994	5.06151e-05	3.8099e-05	0.397351	2.52312e-10	2.52312e-10	1	0	0	1	0	0
ACATACCCTCT	1	4	11	1185.42	200605717	151	1574842816	44	4	0.000843586	0.00337434	0.00253994	3.71178e-05	2.79393e-05	0.291391	1.85028e-10	1.85028e-10	1	0	0	1	0	0
ACATACT	3	12	7	1185.42	200605717	151	1574842816	84	4	0.00253076	0.010123	0.00761981	7.08612e-05	5.33387e-05	0.18543	3.53236e-10	3.53236e-10	1	0	0	1	0	0
ACATACTGCCACTCC	2	11	15	1185.42	200605717	151	1574842816	165	5.5	0.00168717	0.00927944	0.00698482	0.000139192	0.000104772	0.546358	6.93857e-10	6.93857e-10	1	0	0	1	1	0
ACATAG	401	1605	6	1185.42	200605717	151	1574842816	9630	4.00249	0.338278	1.35395	1.01915	0.00812373	0.0061149	0.159039	4.0496e-08	4.0496e-08	1	0	0	1	0	0
ACATAGG	1	4	7	1185.42	200605717	151	1574842816	28	4	0.000843586	0.00337434	0.00253994	2.36204e-05	1.77796e-05	0.18543	1.17745e-10	1.17745e-10	1	0	0	1	0	0
ACATAGT	485	1940	7	1185.42	200605717	151	1574842816	13580	4	0.409139	1.63656	1.23187	0.0114559	0.00862308	0.18543	5.71065e-08	5.71065e-08	1	0	0	1	0	0
ACATAT	167738	994515	6	1185.42	200605717	151	1574842816	5967090	5.92898	141.501	838.959	631.501	5.03375	3.78901	0.235589	2.50928e-05	2.50928e-05	1	1	0	1	0	0
ACATC	2	34	5	1185.42	200605717	151	1574842816	170	17	0.00168717	0.0286819	0.0215895	0.00014341	0.000107947	0.562914	7.14883e-10	7.14883e-10	1	0	0	1	1	0
ACATCACCACC	2	8	11	1185.42	200605717	151	1574842816	88	4	0.00168717	0.00674868	0.00507987	7.42355e-05	5.58786e-05	0.291391	3.70057e-10	3.70057e-10	1	0	0	1	0	0
ACATCACCAGTCC	2	12	13	1185.42	200605717	151	1574842816	156	6	0.00168717	0.010123	0.00761981	0.000131599	9.90575e-05	0.516556	6.5601e-10	6.5601e-10	1	0	0	1	1	0
ACATCACCCT	1	4	10	1185.42	200605717	151	1574842816	40	4	0.000843586	0.00337434	0.00253994	3.37434e-05	2.53994e-05	0.264901	1.68208e-10	1.68208e-10	1	0	0	1	0	0
ACATCAT	817	3268	7	1185.42	200605717	151	1574842816	22876	4	0.689209	2.75684	2.07513	0.0192979	0.0145259	0.18543	9.6198e-08	9.6198e-08	1	0	0	1	0	0
ACATCATATAT	823	3489	11	1185.42	200605717	151	1574842816	38379	4.23937	0.694271	2.94327	2.21546	0.032376	0.0243701	0.308828	1.61391e-07	1.61391e-07	1	0	0	1	0	0
ACATCC	429	2403	6	1185.42	200605717	151	1574842816	14418	5.6014	0.361898	2.02714	1.52587	0.0121628	0.0091552	0.222572	6.06305e-08	6.06305e-08	1	0	0	1	0	0
ACATCCC	5	20	7	1185.42	200605717	151	1574842816	140	4	0.00421793	0.0168717	0.0126997	0.000118102	8.88978e-05	0.18543	5.88727e-10	5.88727e-10	1	0	0	1	0	0
ACATCCCCCTAGCTCACTG	1	4	19	1185.42	200605717	151	1574842816	76	4	0.000843586	0.00337434	0.00253994	6.41125e-05	4.82588e-05	0.503311	3.19595e-10	3.19595e-10	1	0	0	1	1	0
ACATCG	1171	5178	6	1185.42	200605717	151	1574842816	31068	4.42186	0.987839	4.36809	3.28795	0.0262085	0.0197277	0.175703	1.30647e-07	1.30647e-07	1	0	0	1	0	0
ACATCGCCACCTCGG	7	31	15	1185.42	200605717	151	1574842816	465	4.42857	0.0059051	0.0261512	0.0196845	0.000392267	0.000295268	0.439924	1.95541e-09	1.95541e-09	1	0	0	1	0	0
ACATCT	811	4299	6	1185.42	200605717	151	1574842816	25794	5.30086	0.684148	3.62657	2.7298	0.0217594	0.0163788	0.21063	1.08469e-07	1.08469e-07	1	0	0	1	0	0
ACATCTACCATC	17	76	12	1185.42	200605717	151	1574842816	912	4.47059	0.014341	0.0641125	0.0482588	0.00076935	0.000579105	0.355279	3.83514e-09	3.83514e-09	1	0	0	1	0	0
ACATCTACCCCATCC	2	10	15	1185.42	200605717	151	1574842816	150	5	0.00168717	0.00843586	0.00634984	0.000126538	9.52476e-05	0.496689	6.30779e-10	6.30779e-10	1	0	0	1	0	0
ACATCTC	247	1168	7	1185.42	200605717	151	1574842816	8176	4.72874	0.208366	0.985308	0.741661	0.00689716	0.00519163	0.219213	3.43817e-08	3.43817e-08	1	0	0	1	0	0
ACATG	1	7	5	1185.42	200605717	151	1574842816	35	7	0.000843586	0.0059051	0.00444489	2.95255e-05	2.22244e-05	0.231788	1.47182e-10	1.47182e-10	1	0	0	1	0	0
ACATGC	3140	15048	6	1185.42	200605717	151	1574842816	90288	4.79236	2.64886	12.6943	9.55524	0.0761657	0.0573314	0.190425	3.79678e-07	3.79678e-07	1	0	0	1	0	0
ACATGCATGGTCGAT	1	4	15	1185.42	200605717	151	1574842816	60	4	0.000843586	0.00337434	0.00253994	5.06151e-05	3.8099e-05	0.397351	2.52312e-10	2.52312e-10	1	0	0	1	0	0
ACATGCCT	1	4	8	1185.42	200605717	151	1574842816	32	4	0.000843586	0.00337434	0.00253994	2.69947e-05	2.03195e-05	0.211921	1.34566e-10	1.34566e-10	1	0	0	1	0	0
ACATGGGCG	3	18	9	1185.42	200605717	151	1574842816	162	6	0.00253076	0.0151845	0.0114297	0.000136661	0.000102867	0.357616	6.81241e-10	6.81241e-10	1	0	0	1	0	0
ACATGT	16	66	6	1185.42	200605717	151	1574842816	396	4.125	0.0134974	0.0556766	0.0419089	0.00033406	0.000251454	0.163907	1.66526e-09	1.66526e-09	1	0	0	1	0	0
ACC	189469	1934062	3	1185.42	200605717	151	1574842816	5802186	10.2078	159.833	1631.55	1228.1	4.89464	3.6843	0.202804	2.43993e-05	2.43993e-05	1	1	0	0	0	0
ACCACCC	1	4	7	1185.42	200605717	151	1574842816	28	4	0.000843586	0.00337434	0.00253994	2.36204e-05	1.77796e-05	0.18543	1.17745e-10	1.17745e-10	1	0	0	1	0	0
ACCACCCCCC	1	4	10	1185.42	200605717	151	1574842816	40	4	0.000843586	0.00337434	0.00253994	3.37434e-05	2.53994e-05	0.264901	1.68208e-10	1.68208e-10	1	0	0	1	0	0
ACCACCCTGG	2	9	10	1185.42	200605717	151	1574842816	90	4.5	0.00168717	0.00759227	0.00571486	7.59227e-05	5.71486e-05	0.298013	3.78467e-10	3.78467e-10	1	0	0	1	0	0
ACCACCGCTAGACCC	1	5	15	1185.42	200605717	151	1574842816	75	5	0.000843586	0.00421793	0.00317492	6.32689e-05	4.76238e-05	0.496689	3.15389e-10	3.15389e-10	1	0	0	1	0	0
ACCACCT	2	8	7	1185.42	200605717	151	1574842816	56	4	0.00168717	0.00674868	0.00507987	4.72408e-05	3.55591e-05	0.18543	2.35491e-10	2.35491e-10	1	0	0	1	0	0
ACCACG	3027	16915	6	1185.42	200605717	151	1574842816	101490	5.58804	2.55353	14.2693	10.7408	0.0856155	0.0644445	0.222041	4.26785e-07	4.26785e-07	1	0	0	1	0	0
ACCACGCC	2	11	8	1185.42	200605717	151	1574842816	88	5.5	0.00168717	0.00927944	0.00698482	7.42355e-05	5.58786e-05	0.291391	3.70057e-10	3.70057e-10	1	0	0	1	0	0
ACCACGG	1	4	7	1185.42	200605717	151	1574842816	28	4	0.000843586	0.00337434	0.00253994	2.36204e-05	1.77796e-05	0.18543	1.17745e-10	1.17745e-10	1	0	0	1	0	0
ACCACGTCAGCCCTC	2	11	15	1185.42	200605717	151	1574842816	165	5.5	0.00168717	0.00927944	0.00698482	0.000139192	0.000104772	0.546358	6.93857e-10	6.93857e-10	1	0	0	1	1	0
ACCACT	3071	16821	6	1185.42	200605717	151	1574842816	100926	5.47737	2.59065	14.19	10.6811	0.0851397	0.0640864	0.217644	4.24413e-07	4.24413e-07	1	0	0	1	0	0
ACCACTACCT	2	14	10	1185.42	200605717	151	1574842816	140	7	0.00168717	0.0118102	0.00888978	0.000118102	8.88978e-05	0.463576	5.88727e-10	5.88727e-10	1	0	0	1	0	0
ACCACTAG	1	5	8	1185.42	200605717	151	1574842816	40	5	0.000843586	0.00421793	0.00317492	3.37434e-05	2.53994e-05	0.264901	1.68208e-10	1.68208e-10	1	0	0	1	0	0
ACCACTAT	1	9	8	1185.42	200605717	151	1574842816	72	9	0.000843586	0.00759227	0.00571486	6.07382e-05	4.57188e-05	0.476821	3.02774e-10	3.02774e-10	1	0	0	1	0	0
ACCACTCCCTACCGG	1	4	15	1185.42	200605717	151	1574842816	60	4	0.000843586	0.00337434	0.00253994	5.06151e-05	3.8099e-05	0.397351	2.52312e-10	2.52312e-10	1	0	0	1	0	0
ACCACTCCCTC	4	16	11	1185.42	200605717	151	1574842816	176	4	0.00337434	0.0134974	0.0101597	0.000148471	0.000111757	0.291391	7.40114e-10	7.40114e-10	1	0	0	1	0	0
ACCAG	1543	9650	5	1185.42	200605717	151	1574842816	48250	6.25405	1.30165	8.1406	6.1276	0.040703	0.030638	0.207088	2.02901e-07	2.02901e-07	1	0	0	1	0	0
ACCAGACT	2	10	8	1185.42	200605717	151	1574842816	80	5	0.00168717	0.00843586	0.00634984	6.74868e-05	5.07987e-05	0.264901	3.36415e-10	3.36415e-10	1	0	0	1	0	0
ACCAGAGACCAGGAG	1	6	15	1185.42	200605717	151	1574842816	90	6	0.000843586	0.00506151	0.0038099	7.59227e-05	5.71486e-05	0.596026	3.78467e-10	3.78467e-10	1	0	0	1	1	0
ACCAGAGAGAG	4	17	11	1185.42	200605717	151	1574842816	187	4.25	0.00337434	0.014341	0.0107947	0.000157751	0.000118742	0.309603	7.86371e-10	7.86371e-10	1	0	0	1	0	0
ACCAGAGGAG	1	4	10	1185.42	200605717	151	1574842816	40	4	0.000843586	0.00337434	0.00253994	3.37434e-05	2.53994e-05	0.264901	1.68208e-10	1.68208e-10	1	0	0	1	0	0
ACCAGC	3945	23323	6	1185.42	200605717	151	1574842816	139938	5.91204	3.32795	19.6749	14.8097	0.11805	0.0888584	0.234916	5.88466e-07	5.88466e-07	1	0	0	1	0	0
ACCAGCACCGACCTC	6	24	15	1185.42	200605717	151	1574842816	360	4	0.00506151	0.0202461	0.0152396	0.000303691	0.000228594	0.397351	1.51387e-09	1.51387e-09	1	0	0	1	0	0
ACCAGCAGC	1043	4215	9	1185.42	200605717	151	1574842816	37935	4.04123	0.87986	3.55571	2.67646	0.0320014	0.0240881	0.240868	1.59524e-07	1.59524e-07	1	0	0	1	0	0
ACCAGCAGCACG	1	4	12	1185.42	200605717	151	1574842816	48	4	0.000843586	0.00337434	0.00253994	4.04921e-05	3.04792e-05	0.317881	2.01849e-10	2.01849e-10	1	0	0	1	0	0
ACCAGCT	1	6	7	1185.42	200605717	151	1574842816	42	6	0.000843586	0.00506151	0.0038099	3.54306e-05	2.66693e-05	0.278146	1.76618e-10	1.76618e-10	1	0	0	1	0	0
ACCAGG	3	23	6	1185.42	200605717	151	1574842816	138	7.66667	0.00253076	0.0194025	0.0146046	0.000116415	8.76278e-05	0.304636	5.80317e-10	5.80317e-10	1	0	0	1	0	0
ACCAGGAG	1	4	8	1185.42	200605717	151	1574842816	32	4	0.000843586	0.00337434	0.00253994	2.69947e-05	2.03195e-05	0.211921	1.34566e-10	1.34566e-10	1	0	0	1	0	0
ACCAGGGATAGGGGACCGGG	1	5	20	1185.42	200605717	151	1574842816	100	5	0.000843586	0.00421793	0.00317492	8.43586e-05	6.34984e-05	0.662252	4.20519e-10	4.20519e-10	1	0	0	1	1	0
ACCAGGGGAGAGG	1	5	13	1185.42	200605717	151	1574842816	65	5	0.000843586	0.00421793	0.00317492	5.48331e-05	4.1274e-05	0.430464	2.73337e-10	2.73337e-10	1	0	0	1	0	0
ACCAGGGTAGAGG	1	4	13	1185.42	200605717	151	1574842816	52	4	0.000843586	0.00337434	0.00253994	4.38664e-05	3.30192e-05	0.344371	2.1867e-10	2.1867e-10	1	0	0	1	0	0
ACCAGT	3167	18105	6	1185.42	200605717	151	1574842816	108630	5.71677	2.67164	15.2731	11.4964	0.0916387	0.0689783	0.227156	4.5681e-07	4.5681e-07	1	0	0	1	0	0
ACCAGTATG	4	24	9	1185.42	200605717	151	1574842816	216	6	0.00337434	0.0202461	0.0152396	0.000182214	0.000137157	0.357616	9.08321e-10	9.08321e-10	1	0	0	1	0	0
ACCAGTC	1	4	7	1185.42	200605717	151	1574842816	28	4	0.000843586	0.00337434	0.00253994	2.36204e-05	1.77796e-05	0.18543	1.17745e-10	1.17745e-10	1	0	0	1	0	0
ACCAT	3758	30272	5	1185.42	200605717	151	1574842816	151360	8.05535	3.17019	25.537	19.2222	0.127685	0.0961112	0.266733	6.36498e-07	6.36498e-07	1	0	0	1	0	0
ACCATATACCT	2	14	11	1185.42	200605717	151	1574842816	154	7	0.00168717	0.0118102	0.00888978	0.000129912	9.77875e-05	0.509934	6.476e-10	6.476e-10	1	0	0	1	1	0
ACCATC	19736	96109	6	1185.42	200605717	151	1574842816	576654	4.86973	16.649	81.0762	61.0277	0.486457	0.366166	0.193499	2.42494e-06	2.42494e-06	1	1	0	1	0	0
ACCATCACTCC	1	4	11	1185.42	200605717	151	1574842816	44	4	0.000843586	0.00337434	0.00253994	3.71178e-05	2.79393e-05	0.291391	1.85028e-10	1.85028e-10	1	0	0	1	0	0
ACCATCATCT	1	4	10	1185.42	200605717	151	1574842816	40	4	0.000843586	0.00337434	0.00253994	3.37434e-05	2.53994e-05	0.264901	1.68208e-10	1.68208e-10	1	0	0	1	0	0
ACCATCC	2	9	7	1185.42	200605717	151	1574842816	63	4.5	0.00168717	0.00759227	0.00571486	5.31459e-05	4.0004e-05	0.208609	2.64927e-10	2.64927e-10	1	0	0	1	0	0
ACCATCCTCGTCGCC	2	14	15	1185.42	200605717	151	1574842816	210	7	0.00168717	0.0118102	0.00888978	0.000177153	0.000133347	0.695364	8.8309e-10	8.8309e-10	1	0	0	1	1	0
ACCATCT	346	1676	7	1185.42	200605717	151	1574842816	11732	4.84393	0.291881	1.41385	1.06423	0.00989695	0.00744963	0.224553	4.93353e-08	4.93353e-08	1	0	0	1	0	0
ACCATCTGCCCAGCG	2	8	15	1185.42	200605717	151	1574842816	120	4	0.00168717	0.00674868	0.00507987	0.00010123	7.61981e-05	0.397351	5.04623e-10	5.04623e-10	1	0	0	1	0	0
ACCATG	1	4	6	1185.42	200605717	151	1574842816	24	4	0.000843586	0.00337434	0.00253994	2.02461e-05	1.52396e-05	0.15894	1.00925e-10	1.00925e-10	1	0	0	1	0	0
ACCATGACG	448	2651	9	1185.42	200605717	151	1574842816	23859	5.91741	0.377926	2.23635	1.68334	0.0201271	0.0151501	0.352693	1.00332e-07	1.00332e-07	1	0	0	1	0	0
ACCC	390	2499	4	1185.42	200605717	151	1574842816	9996	6.40769	0.328998	2.10812	1.58683	0.00843248	0.0063473	0.16974	4.20351e-08	4.20351e-08	1	0	0	0	0	0
ACCCACCCACTACCCCG	1	4	17	1185.42	200605717	151	1574842816	68	4	0.000843586	0.00337434	0.00253994	5.73638e-05	4.31789e-05	0.450331	2.85953e-10	2.85953e-10	1	0	0	1	0	0
ACCCACCCATCATCC	1	4	15	1185.42	200605717	151	1574842816	60	4	0.000843586	0.00337434	0.00253994	5.06151e-05	3.8099e-05	0.397351	2.52312e-10	2.52312e-10	1	0	0	1	0	0
ACCCACT	3	13	7	1185.42	200605717	151	1574842816	91	4.33333	0.00253076	0.0109666	0.00825479	7.67663e-05	5.77835e-05	0.200883	3.82672e-10	3.82672e-10	1	0	0	1	0	0
ACCCACTAGTAT	1	4	12	1185.42	200605717	151	1574842816	48	4	0.000843586	0.00337434	0.00253994	4.04921e-05	3.04792e-05	0.317881	2.01849e-10	2.01849e-10	1	0	0	1	0	0
ACCCACTGCCCTCAG	2	12	15	1185.42	200605717	151	1574842816	180	6	0.00168717	0.010123	0.00761981	0.000151845	0.000114297	0.596026	7.56935e-10	7.56935e-10	1	0	0	1	1	0
ACCCAG	4	20	6	1185.42	200605717	151	1574842816	120	5	0.00337434	0.0168717	0.0126997	0.00010123	7.61981e-05	0.198675	5.04623e-10	5.04623e-10	1	0	0	1	0	0
ACCCAGG	2	8	7	1185.42	200605717	151	1574842816	56	4	0.00168717	0.00674868	0.00507987	4.72408e-05	3.55591e-05	0.18543	2.35491e-10	2.35491e-10	1	0	0	1	0	0
ACCCAGGACCTCC	2	8	13	1185.42	200605717	151	1574842816	104	4	0.00168717	0.00674868	0.00507987	8.77329e-05	6.60383e-05	0.344371	4.3734e-10	4.3734e-10	1	0	0	1	0	0
ACCCAGGCAGTGAT	1	4	14	1185.42	200605717	151	1574842816	56	4	0.000843586	0.00337434	0.00253994	4.72408e-05	3.55591e-05	0.370861	2.35491e-10	2.35491e-10	1	0	0	1	0	0
ACCCAT	3	12	6	1185.42	200605717	151	1574842816	72	4	0.00253076	0.010123	0.00761981	6.07382e-05	4.57188e-05	0.15894	3.02774e-10	3.02774e-10	1	0	0	1	0	0
ACCCATC	1	4	7	1185.42	200605717	151	1574842816	28	4	0.000843586	0.00337434	0.00253994	2.36204e-05	1.77796e-05	0.18543	1.17745e-10	1.17745e-10	1	0	0	1	0	0
ACCCATCACTGCTCACTG	1	5	18	1185.42	200605717	151	1574842816	90	5	0.000843586	0.00421793	0.00317492	7.59227e-05	5.71486e-05	0.596026	3.78467e-10	3.78467e-10	1	0	0	1	1	0
ACCCATCATCC	7	33	11	1185.42	200605717	151	1574842816	363	4.71429	0.0059051	0.0278383	0.0209545	0.000306222	0.000230499	0.343425	1.52648e-09	1.52648e-09	1	0	0	1	0	0
ACCCATCGCTC	405	1955	11	1185.42	200605717	151	1574842816	21505	4.82716	0.341652	1.64921	1.24139	0.0181413	0.0136553	0.351647	9.04327e-08	9.04327e-08	1	0	0	1	0	0
ACCCC	677	3510	5	1185.42	200605717	151	1574842816	17550	5.18464	0.571107	2.96099	2.22879	0.0148049	0.011144	0.171677	7.38011e-08	7.38011e-08	1	0	0	1	0	0
ACCCCACT	1	4	8	1185.42	200605717	151	1574842816	32	4	0.000843586	0.00337434	0.00253994	2.69947e-05	2.03195e-05	0.211921	1.34566e-10	1.34566e-10	1	0	0	1	0	0
ACCCCACTCC	219	919	10	1185.42	200605717	151	1574842816	9190	4.19635	0.184745	0.775255	0.58355	0.00775255	0.0058355	0.277904	3.86457e-08	3.86457e-08	1	0	0	1	0	0
ACCCCACTG	1	4	9	1185.42	200605717	151	1574842816	36	4	0.000843586	0.00337434	0.00253994	3.03691e-05	2.28594e-05	0.238411	1.51387e-10	1.51387e-10	1	0	0	1	0	0
ACCCCATCCCCTCCCCTC	1	4	18	1185.42	200605717	151	1574842816	72	4	0.000843586	0.00337434	0.00253994	6.07382e-05	4.57188e-05	0.476821	3.02774e-10	3.02774e-10	1	0	0	1	0	0
ACCCCC	729	3053	6	1185.42	200605717	151	1574842816	18318	4.18793	0.614974	2.57547	1.93861	0.0154528	0.0116316	0.166408	7.70307e-08	7.70307e-08	1	0	0	1	0	0
ACCCCCC	26	105	7	1185.42	200605717	151	1574842816	735	4.03846	0.0219332	0.0885765	0.0666733	0.000620035	0.000466713	0.187213	3.09082e-09	3.09082e-09	1	0	0	1	0	0
ACCCCCGACCGAG	1	4	13	1185.42	200605717	151	1574842816	52	4	0.000843586	0.00337434	0.00253994	4.38664e-05	3.30192e-05	0.344371	2.1867e-10	2.1867e-10	1	0	0	1	0	0
ACCCCCGCTCCATC	1	5	14	1185.42	200605717	151	1574842816	70	5	0.000843586	0.00421793	0.00317492	5.9051e-05	4.44489e-05	0.463576	2.94363e-10	2.94363e-10	1	0	0	1	0	0
ACCCCCT	2	9	7	1185.42	200605717	151	1574842816	63	4.5	0.00168717	0.00759227	0.00571486	5.31459e-05	4.0004e-05	0.208609	2.64927e-10	2.64927e-10	1	0	0	1	0	0
ACCCCCTCATCCCTCACT	1	5	18	1185.42	200605717	151	1574842816	90	5	0.000843586	0.00421793	0.00317492	7.59227e-05	5.71486e-05	0.596026	3.78467e-10	3.78467e-10	1	0	0	1	1	0
ACCCCG	2	8	6	1185.42	200605717	151	1574842816	48	4	0.00168717	0.00674868	0.00507987	4.04921e-05	3.04792e-05	0.15894	2.01849e-10	2.01849e-10	1	0	0	1	0	0
ACCCCGCAG	1	4	9	1185.42	200605717	151	1574842816	36	4	0.000843586	0.00337434	0.00253994	3.03691e-05	2.28594e-05	0.238411	1.51387e-10	1.51387e-10	1	0	0	1	0	0
ACCCCGCCCCG	2	8	11	1185.42	200605717	151	1574842816	88	4	0.00168717	0.00674868	0.00507987	7.42355e-05	5.58786e-05	0.291391	3.70057e-10	3.70057e-10	1	0	0	1	0	0
ACCCCT	106	451	6	1185.42	200605717	151	1574842816	2706	4.25472	0.0894201	0.380457	0.286378	0.00228274	0.00171827	0.169062	1.13792e-08	1.13792e-08	1	0	0	1	0	0
ACCCCTACT	1	4	9	1185.42	200605717	151	1574842816	36	4	0.000843586	0.00337434	0.00253994	3.03691e-05	2.28594e-05	0.238411	1.51387e-10	1.51387e-10	1	0	0	1	0	0
ACCCCTCCCAGCTCG	1	5	15	1185.42	200605717	151	1574842816	75	5	0.000843586	0.00421793	0.00317492	6.32689e-05	4.76238e-05	0.496689	3.15389e-10	3.15389e-10	1	0	0	1	0	0
ACCCG	8	44	5	1185.42	200605717	151	1574842816	220	5.5	0.00674868	0.0371178	0.0279393	0.000185589	0.000139696	0.182119	9.25142e-10	9.25142e-10	1	0	0	1	0	0
ACCCGATAGTGCTGG	2	10	15	1185.42	200605717	151	1574842816	150	5	0.00168717	0.00843586	0.00634984	0.000126538	9.52476e-05	0.496689	6.30779e-10	6.30779e-10	1	0	0	1	0	0
ACCCGC	12	48	6	1185.42	200605717	151	1574842816	288	4	0.010123	0.0404921	0.0304792	0.000242953	0.000182875	0.15894	1.2111e-09	1.2111e-09	1	0	0	1	0	0
ACCCGCTATCATCC	1	4	14	1185.42	200605717	151	1574842816	56	4	0.000843586	0.00337434	0.00253994	4.72408e-05	3.55591e-05	0.370861	2.35491e-10	2.35491e-10	1	0	0	1	0	0
ACCCGGACGCG	1	6	11	1185.42	200605717	151	1574842816	66	6	0.000843586	0.00506151	0.0038099	5.56766e-05	4.19089e-05	0.437086	2.77543e-10	2.77543e-10	1	0	0	1	0	0
ACCCGT	787	3838	6	1185.42	200605717	151	1574842816	23028	4.87675	0.663902	3.23768	2.43707	0.0194261	0.0146224	0.193778	9.68372e-08	9.68372e-08	1	0	0	1	0	0
ACCCGTGACGC	1	4	11	1185.42	200605717	151	1574842816	44	4	0.000843586	0.00337434	0.00253994	3.71178e-05	2.79393e-05	0.291391	1.85028e-10	1.85028e-10	1	0	0	1	0	0
ACCCGTGCCGC	2	9	11	1185.42	200605717	151	1574842816	99	4.5	0.00168717	0.00759227	0.00571486	8.3515e-05	6.28634e-05	0.327815	4.16314e-10	4.16314e-10	1	0	0	1	0	0
ACCCT	588	3497	5	1185.42	200605717	151	1574842816	17485	5.94728	0.496028	2.95002	2.22054	0.0147501	0.0111027	0.19693	7.35278e-08	7.35278e-08	1	0	0	1	0	0
ACCCTAT	360	1442	7	1185.42	200605717	151	1574842816	10094	4.00556	0.303691	1.21645	0.915647	0.00851515	0.00640953	0.185688	4.24472e-08	4.24472e-08	1	0	0	1	0	0
ACCCTC	2808	13470	6	1185.42	200605717	151	1574842816	80820	4.79701	2.36879	11.3631	8.55323	0.0681786	0.0513194	0.19061	3.39864e-07	3.39864e-07	1	0	0	1	0	0
ACCCTCACTGCCTCC	1	5	15	1185.42	200605717	151	1574842816	75	5	0.000843586	0.00421793	0.00317492	6.32689e-05	4.76238e-05	0.496689	3.15389e-10	3.15389e-10	1	0	0	1	0	0
ACCCTCC	1	4	7	1185.42	200605717	151	1574842816	28	4	0.000843586	0.00337434	0.00253994	2.36204e-05	1.77796e-05	0.18543	1.17745e-10	1.17745e-10	1	0	0	1	0	0
ACCCTCCATCCATCCATCATCT	1	4	22	1185.42	200605717	151	1574842816	88	4	0.000843586	0.00337434	0.00253994	7.42355e-05	5.58786e-05	0.582781	3.70057e-10	3.70057e-10	1	0	0	1	1	0
ACCCTCCCGCC	1	4	11	1185.42	200605717	151	1574842816	44	4	0.000843586	0.00337434	0.00253994	3.71178e-05	2.79393e-05	0.291391	1.85028e-10	1.85028e-10	1	0	0	1	0	0
ACCCTCCTC	3	12	9	1185.42	200605717	151	1574842816	108	4	0.00253076	0.010123	0.00761981	9.11072e-05	6.85783e-05	0.238411	4.54161e-10	4.54161e-10	1	0	0	1	0	0
ACCCTCT	215	1019	7	1185.42	200605717	151	1574842816	7133	4.73953	0.181371	0.859614	0.647049	0.0060173	0.00452934	0.219714	2.99956e-08	2.99956e-08	1	0	0	1	0	0
ACCCTCTCGCTGCTGC	2	9	16	1185.42	200605717	151	1574842816	144	4.5	0.00168717	0.00759227	0.00571486	0.000121476	9.14377e-05	0.476821	6.05548e-10	6.05548e-10	1	0	0	1	0	0
ACCCTCTCTC	340	1452	10	1185.42	200605717	151	1574842816	14520	4.27059	0.286819	1.22489	0.921997	0.0122489	0.00921997	0.28282	6.10594e-08	6.10594e-08	1	0	0	1	0	0
ACCCTG	46	228	6	1185.42	200605717	151	1574842816	1368	4.95652	0.0388049	0.192338	0.144776	0.00115403	0.000868658	0.196948	5.7527e-09	5.7527e-09	1	0	0	1	0	0
ACCG	40405	335355	4	1185.42	200605717	151	1574842816	1341420	8.29984	34.0851	282.901	212.945	1.1316	0.85178	0.219863	5.64093e-06	5.64093e-06	1	1	0	0	0	0
ACCGACG	493	2212	7	1185.42	200605717	151	1574842816	15484	4.48682	0.415888	1.86601	1.40458	0.0130621	0.00983209	0.207998	6.51132e-08	6.51132e-08	1	0	0	1	0	0
ACCGACGAGATGGCG	12	56	15	1185.42	200605717	151	1574842816	840	4.66667	0.010123	0.0472408	0.0355591	0.000708612	0.000533387	0.463576	3.53236e-09	3.53236e-09	1	0	0	1	0	0
ACCGAG	11	44	6	1185.42	200605717	151	1574842816	264	4	0.00927944	0.0371178	0.0279393	0.000222707	0.000167636	0.15894	1.11017e-09	1.11017e-09	1	0	0	1	0	0
ACCGAT	5	21	6	1185.42	200605717	151	1574842816	126	4.2	0.00421793	0.0177153	0.0133347	0.000106292	8.0008e-05	0.166887	5.29854e-10	5.29854e-10	1	0	0	1	0	0
ACCGC	7200	42900	5	1185.42	200605717	151	1574842816	214500	5.95833	6.07382	36.1898	27.2408	0.180949	0.136204	0.197296	9.02014e-07	9.02014e-07	1	0	0	1	0	0
ACCGCATCAG	1	4	10	1185.42	200605717	151	1574842816	40	4	0.000843586	0.00337434	0.00253994	3.37434e-05	2.53994e-05	0.264901	1.68208e-10	1.68208e-10	1	0	0	1	0	0
ACCGCC	7018	31846	6	1185.42	200605717	151	1574842816	191076	4.53776	5.92028	26.8648	20.2217	0.161189	0.12133	0.180308	8.03511e-07	8.03511e-07	1	0	0	1	0	0
ACCGCCC	234	938	7	1185.42	200605717	151	1574842816	6566	4.00855	0.197399	0.791283	0.595615	0.00553898	0.0041693	0.185827	2.76113e-08	2.76113e-08	1	0	0	1	0	0
ACCGCCTCAGCCACG	4	19	15	1185.42	200605717	151	1574842816	285	4.75	0.00337434	0.0160281	0.0120647	0.000240422	0.00018097	0.471854	1.19848e-09	1.19848e-09	1	0	0	1	0	0
ACCGCTCAGCCC	1	4	12	1185.42	200605717	151	1574842816	48	4	0.000843586	0.00337434	0.00253994	4.04921e-05	3.04792e-05	0.317881	2.01849e-10	2.01849e-10	1	0	0	1	0	0
ACCGG	364	1821	5	1185.42	200605717	151	1574842816	9105	5.00275	0.307065	1.53617	1.15631	0.00768085	0.00578153	0.165654	3.82883e-08	3.82883e-08	1	0	0	1	0	0
ACCGGC	372	1676	6	1185.42	200605717	151	1574842816	10056	4.50538	0.313814	1.41385	1.06423	0.0084831	0.0063854	0.179022	4.22874e-08	4.22874e-08	1	0	0	1	0	0
ACCGT	1392	8104	5	1185.42	200605717	151	1574842816	40520	5.82184	1.17427	6.83642	5.14591	0.0341821	0.0257296	0.192776	1.70394e-07	1.70394e-07	1	0	0	1	0	0
ACCGTC	1407	8011	6	1185.42	200605717	151	1574842816	48066	5.69367	1.18692	6.75796	5.08686	0.0405478	0.0305211	0.226239	2.02127e-07	2.02127e-07	1	0	0	1	0	0
ACCGTCG	1	4	7	1185.42	200605717	151	1574842816	28	4	0.000843586	0.00337434	0.00253994	2.36204e-05	1.77796e-05	0.18543	1.17745e-10	1.17745e-10	1	0	0	1	0	0
ACCGTCT	1	5	7	1185.42	200605717	151	1574842816	35	5	0.000843586	0.00421793	0.00317492	2.95255e-05	2.22244e-05	0.231788	1.47182e-10	1.47182e-10	1	0	0	1	0	0
ACCGTG	3	12	6	1185.42	200605717	151	1574842816	72	4	0.00253076	0.010123	0.00761981	6.07382e-05	4.57188e-05	0.15894	3.02774e-10	3.02774e-10	1	0	0	1	0	0
ACCGTGACGCC	1	4	11	1185.42	200605717	151	1574842816	44	4	0.000843586	0.00337434	0.00253994	3.71178e-05	2.79393e-05	0.291391	1.85028e-10	1.85028e-10	1	0	0	1	0	0
ACCGTGACGCG	2	8	11	1185.42	200605717	151	1574842816	88	4	0.00168717	0.00674868	0.00507987	7.42355e-05	5.58786e-05	0.291391	3.70057e-10	3.70057e-10	1	0	0	1	0	0
ACCT	163281	1477833	4	1185.42	200605717	151	1574842816	5911332	9.05086	137.741	1246.68	938.4	4.98671	3.7536	0.239758	2.48583e-05	2.48583e-05	1	1	0	0	0	0
ACCTACT	1	4	7	1185.42	200605717	151	1574842816	28	4	0.000843586	0.00337434	0.00253994	2.36204e-05	1.77796e-05	0.18543	1.17745e-10	1.17745e-10	1	0	0	1	0	0
ACCTACTCCAGCCCG	2	8	15	1185.42	200605717	151	1574842816	120	4	0.00168717	0.00674868	0.00507987	0.00010123	7.61981e-05	0.397351	5.04623e-10	5.04623e-10	1	0	0	1	0	0
ACCTAT	595	3472	6	1185.42	200605717	151	1574842816	20832	5.83529	0.501933	2.92893	2.20466	0.0175736	0.013228	0.231866	8.76026e-08	8.76026e-08	1	0	0	1	0	0
ACCTC	5563	37087	5	1185.42	200605717	151	1574842816	185435	6.66673	4.69287	31.2861	23.5497	0.15643	0.117748	0.220753	7.7979e-07	7.7979e-07	1	0	0	1	0	0
ACCTCACCTCACT	2	8	13	1185.42	200605717	151	1574842816	104	4	0.00168717	0.00674868	0.00507987	8.77329e-05	6.60383e-05	0.344371	4.3734e-10	4.3734e-10	1	0	0	1	0	0
ACCTCATCCCCTCACT	1	4	16	1185.42	200605717	151	1574842816	64	4	0.000843586	0.00337434	0.00253994	5.39895e-05	4.0639e-05	0.423841	2.69132e-10	2.69132e-10	1	0	0	1	0	0
ACCTCC	6728	31612	6	1185.42	200605717	151	1574842816	189672	4.69857	5.67564	26.6674	20.0731	0.160005	0.120439	0.186698	7.97607e-07	7.97607e-07	1	0	0	1	0	0
ACCTCCATC	2	8	9	1185.42	200605717	151	1574842816	72	4	0.00168717	0.00674868	0.00507987	6.07382e-05	4.57188e-05	0.238411	3.02774e-10	3.02774e-10	1	0	0	1	0	0
ACCTCCC	3	12	7	1185.42	200605717	151	1574842816	84	4	0.00253076	0.010123	0.00761981	7.08612e-05	5.33387e-05	0.18543	3.53236e-10	3.53236e-10	1	0	0	1	0	0
ACCTCCCGGAG	2	9	11	1185.42	200605717	151	1574842816	99	4.5	0.00168717	0.00759227	0.00571486	8.3515e-05	6.28634e-05	0.327815	4.16314e-10	4.16314e-10	1	0	0	1	0	0
ACCTCCG	1	4	7	1185.42	200605717	151	1574842816	28	4	0.000843586	0.00337434	0.00253994	2.36204e-05	1.77796e-05	0.18543	1.17745e-10	1.17745e-10	1	0	0	1	0	0
ACCTCCTCCATCACCTGCTCCATC	1	4	24	1185.42	200605717	151	1574842816	96	4	0.000843586	0.00337434	0.00253994	8.09842e-05	6.09585e-05	0.635762	4.03698e-10	4.03698e-10	1	0	0	1	1	0
ACCTCCTGCCTCCTC	2	9	15	1185.42	200605717	151	1574842816	135	4.5	0.00168717	0.00759227	0.00571486	0.000113884	8.57228e-05	0.44702	5.67701e-10	5.67701e-10	1	0	0	1	0	0
ACCTCG	3	13	6	1185.42	200605717	151	1574842816	78	4.33333	0.00253076	0.0109666	0.00825479	6.57997e-05	4.95288e-05	0.172185	3.28005e-10	3.28005e-10	1	0	0	1	0	0
ACCTCGTGC	1	4	9	1185.42	200605717	151	1574842816	36	4	0.000843586	0.00337434	0.00253994	3.03691e-05	2.28594e-05	0.238411	1.51387e-10	1.51387e-10	1	0	0	1	0	0
ACCTCT	1555	9201	6	1185.42	200605717	151	1574842816	55206	5.91704	1.31178	7.76183	5.84249	0.046571	0.0350549	0.235114	2.32152e-07	2.32152e-07	1	0	0	1	0	0
ACCTCTACT	15	75	9	1185.42	200605717	151	1574842816	675	5	0.0126538	0.0632689	0.0476238	0.00056942	0.000428614	0.298013	2.8385e-09	2.8385e-09	1	0	0	1	0	0
ACCTCTATAT	1	7	10	1185.42	200605717	151	1574842816	70	7	0.000843586	0.0059051	0.00444489	5.9051e-05	4.44489e-05	0.463576	2.94363e-10	2.94363e-10	1	0	0	1	0	0
ACCTCTATCG	474	2333	10	1185.42	200605717	151	1574842816	23330	4.92194	0.39986	1.96809	1.48142	0.0196809	0.0148142	0.325956	9.81071e-08	9.81071e-08	1	0	0	1	0	0
ACCTCTGCACTCCGATCTATCC	2	9	22	1185.42	200605717	151	1574842816	198	4.5	0.00168717	0.00759227	0.00571486	0.00016703	0.000125727	0.655629	8.32628e-10	8.32628e-10	1	0	0	1	1	0
ACCTGC	448	1793	6	1185.42	200605717	151	1574842816	10758	4.00223	0.377926	1.51255	1.13853	0.00907529	0.00683116	0.159029	4.52395e-08	4.52395e-08	1	0	0	1	0	0
ACCTGCTCTCTCTACTCTCCTCC	2	9	23	1185.42	200605717	151	1574842816	207	4.5	0.00168717	0.00759227	0.00571486	0.000174622	0.000131442	0.68543	8.70475e-10	8.70475e-10	1	0	0	1	1	0
ACCTGGG	1	4	7	1185.42	200605717	151	1574842816	28	4	0.000843586	0.00337434	0.00253994	2.36204e-05	1.77796e-05	0.18543	1.17745e-10	1.17745e-10	1	0	0	1	0	0
ACG	992357	11593633	3	1185.42	200605717	151	1574842816	34780899	11.6829	837.138	9780.22	7361.77	29.3407	22.0853	0.232111	0.00014626	0.00014626	1	1	1	0	0	0
ACGACGAGCACTGAG	2	17	15	1185.42	200605717	151	1574842816	255	8.5	0.00168717	0.014341	0.0107947	0.000215114	0.000161921	0.844371	1.07232e-09	1.07232e-09	1	0	0	1	1	0
ACGACGC	261	1666	7	1185.42	200605717	151	1574842816	11662	6.38314	0.220176	1.40541	1.05788	0.00983789	0.00740518	0.295907	4.9041e-08	4.9041e-08	1	0	0	1	0	0
ACGACGGATGCTGCC	2	9	15	1185.42	200605717	151	1574842816	135	4.5	0.00168717	0.00759227	0.00571486	0.000113884	8.57228e-05	0.44702	5.67701e-10	5.67701e-10	1	0	0	1	0	0
ACGACGT	1	4	7	1185.42	200605717	151	1574842816	28	4	0.000843586	0.00337434	0.00253994	2.36204e-05	1.77796e-05	0.18543	1.17745e-10	1.17745e-10	1	0	0	1	0	0
ACGACT	16947	80601	6	1185.42	200605717	151	1574842816	483606	4.75606	14.2962	67.9938	51.1803	0.407963	0.307082	0.188983	2.03366e-06	2.03366e-06	1	1	0	1	0	0
ACGAG	14301	86185	5	1185.42	200605717	151	1574842816	430925	6.0265	12.0641	72.7044	54.7261	0.363522	0.27363	0.199553	1.81212e-06	1.81212e-06	1	1	0	1	0	0
ACGAGAGAGAG	1	5	11	1185.42	200605717	151	1574842816	55	5	0.000843586	0.00421793	0.00317492	4.63972e-05	3.49241e-05	0.364238	2.31286e-10	2.31286e-10	1	0	0	1	0	0
ACGAGC	2418	12347	6	1185.42	200605717	151	1574842816	74082	5.10629	2.03979	10.4158	7.84015	0.0624945	0.0470409	0.202899	3.11529e-07	3.11529e-07	1	0	0	1	0	0
ACGAGG	18116	98308	6	1185.42	200605717	151	1574842816	589848	5.42658	15.2824	82.9312	62.424	0.497587	0.374544	0.215626	2.48042e-06	2.48042e-06	1	1	0	1	0	0
ACGAGGAGAG	434	2028	10	1185.42	200605717	151	1574842816	20280	4.67281	0.366116	1.71079	1.28775	0.0171079	0.0128775	0.309458	8.52813e-08	8.52813e-08	1	0	0	1	0	0
ACGAGGG	603	2412	7	1185.42	200605717	151	1574842816	16884	4	0.508682	2.03473	1.53158	0.0142431	0.0107211	0.18543	7.10005e-08	7.10005e-08	1	0	0	1	0	0
ACGAGT	4	16	6	1185.42	200605717	151	1574842816	96	4	0.00337434	0.0134974	0.0101597	8.09842e-05	6.09585e-05	0.15894	4.03698e-10	4.03698e-10	1	0	0	1	0	0
ACGAT	12788	80484	5	1185.42	200605717	151	1574842816	402420	6.29371	10.7878	67.8951	51.1061	0.339476	0.25553	0.208401	1.69225e-06	1.69225e-06	1	1	0	1	0	0
ACGATAG	2	8	7	1185.42	200605717	151	1574842816	56	4	0.00168717	0.00674868	0.00507987	4.72408e-05	3.55591e-05	0.18543	2.35491e-10	2.35491e-10	1	0	0	1	0	0
ACGATAT	1	4	7	1185.42	200605717	151	1574842816	28	4	0.000843586	0.00337434	0.00253994	2.36204e-05	1.77796e-05	0.18543	1.17745e-10	1.17745e-10	1	0	0	1	0	0
ACGATC	2084	8368	6	1185.42	200605717	151	1574842816	50208	4.01536	1.75803	7.05912	5.31355	0.0423547	0.0318813	0.159551	2.11134e-07	2.11134e-07	1	0	0	1	0	0
ACGATCG	2	8	7	1185.42	200605717	151	1574842816	56	4	0.00168717	0.00674868	0.00507987	4.72408e-05	3.55591e-05	0.18543	2.35491e-10	2.35491e-10	1	0	0	1	0	0
ACGATG	35737	179461	6	1185.42	200605717	151	1574842816	1076766	5.02171	30.1472	151.391	113.955	0.908344	0.683729	0.199538	4.52801e-06	4.52801e-06	1	1	0	1	0	0
ACGATGC	2	8	7	1185.42	200605717	151	1574842816	56	4	0.00168717	0.00674868	0.00507987	4.72408e-05	3.55591e-05	0.18543	2.35491e-10	2.35491e-10	1	0	0	1	0	0
ACGC	83663	617058	4	1185.42	200605717	151	1574842816	2468232	7.37552	70.5769	520.541	391.822	2.08216	1.56729	0.195378	1.03794e-05	1.03794e-05	1	1	0	0	0	0
ACGCACGT	647	3043	8	1185.42	200605717	151	1574842816	24344	4.70325	0.5458	2.56703	1.93226	0.0205362	0.0154581	0.249179	1.02371e-07	1.02371e-07	1	0	0	1	0	0
ACGCAG	459	1842	6	1185.42	200605717	151	1574842816	11052	4.01307	0.387206	1.55388	1.16964	0.00932331	0.00701784	0.15946	4.64758e-08	4.64758e-08	1	0	0	1	0	0
ACGCAGCAGCCGCCT	1	5	15	1185.42	200605717	151	1574842816	75	5	0.000843586	0.00421793	0.00317492	6.32689e-05	4.76238e-05	0.496689	3.15389e-10	3.15389e-10	1	0	0	1	0	0
ACGCAGCCCTG	712	3030	11	1185.42	200605717	151	1574842816	33330	4.25562	0.600633	2.55606	1.924	0.0281167	0.021164	0.310012	1.40159e-07	1.40159e-07	1	0	0	1	0	0
ACGCAGCCGCG	1	4	11	1185.42	200605717	151	1574842816	44	4	0.000843586	0.00337434	0.00253994	3.71178e-05	2.79393e-05	0.291391	1.85028e-10	1.85028e-10	1	0	0	1	0	0
ACGCAGCCGTG	1	4	11	1185.42	200605717	151	1574842816	44	4	0.000843586	0.00337434	0.00253994	3.71178e-05	2.79393e-05	0.291391	1.85028e-10	1.85028e-10	1	0	0	1	0	0
ACGCAT	5	20	6	1185.42	200605717	151	1574842816	120	4	0.00421793	0.0168717	0.0126997	0.00010123	7.61981e-05	0.15894	5.04623e-10	5.04623e-10	1	0	0	1	0	0
ACGCC	412	2062	5	1185.42	200605717	151	1574842816	10310	5.00485	0.347557	1.73947	1.30934	0.00869737	0.00654669	0.165724	4.33555e-08	4.33555e-08	1	0	0	1	0	0
ACGCCC	3	12	6	1185.42	200605717	151	1574842816	72	4	0.00253076	0.010123	0.00761981	6.07382e-05	4.57188e-05	0.15894	3.02774e-10	3.02774e-10	1	0	0	1	0	0
ACGCCCCTCATC	1	5	12	1185.42	200605717	151	1574842816	60	5	0.000843586	0.00421793	0.00317492	5.06151e-05	3.8099e-05	0.397351	2.52312e-10	2.52312e-10	1	0	0	1	0	0
ACGCCCG	1	4	7	1185.42	200605717	151	1574842816	28	4	0.000843586	0.00337434	0.00253994	2.36204e-05	1.77796e-05	0.18543	1.17745e-10	1.17745e-10	1	0	0	1	0	0
ACGCCG	5857	28821	6	1185.42	200605717	151	1574842816	172926	4.92078	4.94088	24.313	18.3009	0.145878	0.109805	0.195528	7.27187e-07	7.27187e-07	1	0	0	1	0	0
ACGCCGC	267	1068	7	1185.42	200605717	151	1574842816	7476	4	0.225237	0.900949	0.678163	0.00630665	0.00474714	0.18543	3.1438e-08	3.1438e-08	1	0	0	1	0	0
ACGCG	2473	12388	5	1185.42	200605717	151	1574842816	61940	5.0093	2.08619	10.4503	7.86618	0.0522517	0.0393309	0.165871	2.6047e-07	2.6047e-07	1	0	0	1	0	0
ACGCGACGGCCACGT	1	5	15	1185.42	200605717	151	1574842816	75	5	0.000843586	0.00421793	0.00317492	6.32689e-05	4.76238e-05	0.496689	3.15389e-10	3.15389e-10	1	0	0	1	0	0
ACGCGAGCCTG	1	4	11	1185.42	200605717	151	1574842816	44	4	0.000843586	0.00337434	0.00253994	3.71178e-05	2.79393e-05	0.291391	1.85028e-10	1.85028e-10	1	0	0	1	0	0
ACGCGC	786	3795	6	1185.42	200605717	151	1574842816	22770	4.82824	0.663058	3.20141	2.40976	0.0192084	0.0144586	0.191851	9.57522e-08	9.57522e-08	1	0	0	1	0	0
ACGCGT	2	8	6	1185.42	200605717	151	1574842816	48	4	0.00168717	0.00674868	0.00507987	4.04921e-05	3.04792e-05	0.15894	2.01849e-10	2.01849e-10	1	0	0	1	0	0
ACGCTAG	405	1954	7	1185.42	200605717	151	1574842816	13678	4.82469	0.341652	1.64837	1.24076	0.0115386	0.00868531	0.223661	5.75186e-08	5.75186e-08	1	0	0	1	0	0
ACGCTC	3	12	6	1185.42	200605717	151	1574842816	72	4	0.00253076	0.010123	0.00761981	6.07382e-05	4.57188e-05	0.15894	3.02774e-10	3.02774e-10	1	0	0	1	0	0
ACGCTG	5	20	6	1185.42	200605717	151	1574842816	120	4	0.00421793	0.0168717	0.0126997	0.00010123	7.61981e-05	0.15894	5.04623e-10	5.04623e-10	1	0	0	1	0	0
ACGG	18491	136221	4	1185.42	200605717	151	1574842816	544884	7.36688	15.5987	114.914	86.4982	0.459656	0.345993	0.195149	2.29134e-06	2.29134e-06	1	1	0	0	0	0
ACGGAG	757	3221	6	1185.42	200605717	151	1574842816	19326	4.25495	0.638594	2.71719	2.04528	0.0163031	0.0122717	0.169071	8.12695e-08	8.12695e-08	1	0	0	1	0	0
ACGGAT	669	3104	6	1185.42	200605717	151	1574842816	18624	4.63976	0.564359	2.61849	1.97099	0.0157109	0.0118259	0.184361	7.83175e-08	7.83175e-08	1	0	0	1	0	0
ACGGC	4444	25183	5	1185.42	200605717	151	1574842816	125915	5.66674	3.74889	21.244	15.9908	0.10622	0.079954	0.18764	5.29497e-07	5.29497e-07	1	0	0	1	0	0
ACGGCCC	1	4	7	1185.42	200605717	151	1574842816	28	4	0.000843586	0.00337434	0.00253994	2.36204e-05	1.77796e-05	0.18543	1.17745e-10	1.17745e-10	1	0	0	1	0	0
ACGGCG	11549	56383	6	1185.42	200605717	151	1574842816	338298	4.88207	9.74257	47.5639	35.8023	0.285383	0.214814	0.193989	1.42261e-06	1.42261e-06	1	0	0	1	0	0
ACGGCT	195	941	6	1185.42	200605717	151	1574842816	5646	4.82564	0.164499	0.793814	0.59752	0.00476288	0.00358512	0.191747	2.37425e-08	2.37425e-08	1	0	0	1	0	0
ACGGCTGCTGACTAG	2	14	15	1185.42	200605717	151	1574842816	210	7	0.00168717	0.0118102	0.00888978	0.000177153	0.000133347	0.695364	8.8309e-10	8.8309e-10	1	0	0	1	1	0
ACGGG	1765	10543	5	1185.42	200605717	151	1574842816	52715	5.97337	1.48893	8.89392	6.69464	0.0444696	0.0334732	0.197794	2.21677e-07	2.21677e-07	1	0	0	1	0	0
ACGGGC	812	4070	6	1185.42	200605717	151	1574842816	24420	5.01232	0.684991	3.43339	2.58438	0.0206004	0.0155063	0.199165	1.02691e-07	1.02691e-07	1	0	0	1	0	0
ACGGGG	339	2215	6	1185.42	200605717	151	1574842816	13290	6.53392	0.285976	1.86854	1.40649	0.0112113	0.00843894	0.259626	5.5887e-08	5.5887e-08	1	0	0	1	0	0
ACGGGGG	2	8	7	1185.42	200605717	151	1574842816	56	4	0.00168717	0.00674868	0.00507987	4.72408e-05	3.55591e-05	0.18543	2.35491e-10	2.35491e-10	1	0	0	1	0	0
ACGT	25272	161573	4	1185.42	200605717	151	1574842816	646292	6.39336	21.3191	136.301	102.596	0.545203	0.410385	0.169361	2.71778e-06	2.71778e-06	1	1	0	0	0	0
ACGTAG	1030	6406	6	1185.42	200605717	151	1574842816	38436	6.21942	0.868893	5.40401	4.06771	0.0324241	0.0244062	0.247129	1.61631e-07	1.61631e-07	1	0	0	1	0	0
ACGTAT	778	3119	6	1185.42	200605717	151	1574842816	18714	4.009	0.65631	2.63114	1.98052	0.0157869	0.0118831	0.159298	7.8696e-08	7.8696e-08	1	0	0	1	0	0
ACGTC	877	6288	5	1185.42	200605717	151	1574842816	31440	7.1699	0.739825	5.30447	3.99278	0.0265223	0.0199639	0.237414	1.32211e-07	1.32211e-07	1	0	0	1	0	0
ACGTCC	613	3323	6	1185.42	200605717	151	1574842816	19938	5.42088	0.517118	2.80323	2.11005	0.0168194	0.0126603	0.215399	8.38431e-08	8.38431e-08	1	0	0	1	0	0
ACGTCG	2868	11858	6	1185.42	200605717	151	1574842816	71148	4.13459	2.4194	10.0032	7.52964	0.0600194	0.0451778	0.164288	2.99191e-07	2.99191e-07	1	0	0	1	0	0
ACGTCGC	1154	7431	7	1185.42	200605717	151	1574842816	52017	6.43934	0.973498	6.26868	4.71857	0.0438808	0.03303	0.298513	2.18741e-07	2.18741e-07	1	0	0	1	0	0
ACGTCTCTGCC	2	14	11	1185.42	200605717	151	1574842816	154	7	0.00168717	0.0118102	0.00888978	0.000129912	9.77875e-05	0.509934	6.476e-10	6.476e-10	1	0	0	1	1	0
ACGTGC	10	40	6	1185.42	200605717	151	1574842816	240	4	0.00843586	0.0337434	0.0253994	0.000202461	0.000152396	0.15894	1.00925e-09	1.00925e-09	1	0	0	1	0	0
ACT	521869	6672550	3	1185.42	200605717	151	1574842816	20017650	12.7859	440.241	5628.87	4236.96	16.8866	12.7109	0.254024	8.41781e-05	8.41781e-05	1	1	1	0	0	0
ACTAG	1020	5405	5	1185.42	200605717	151	1574842816	27025	5.29902	0.860457	4.55958	3.43209	0.0227979	0.0171604	0.175464	1.13645e-07	1.13645e-07	1	0	0	1	0	0
ACTAGACTATG	8	83	11	1185.42	200605717	151	1574842816	913	10.375	0.00674868	0.0700176	0.0527037	0.000770194	0.00057974	0.755795	3.83934e-09	3.83934e-09	1	0	0	1	1	0
ACTAGC	395	2213	6	1185.42	200605717	151	1574842816	13278	5.60253	0.333216	1.86685	1.40522	0.0112011	0.00843132	0.222617	5.58365e-08	5.58365e-08	1	0	0	1	0	0
ACTAGCC	1	4	7	1185.42	200605717	151	1574842816	28	4	0.000843586	0.00337434	0.00253994	2.36204e-05	1.77796e-05	0.18543	1.17745e-10	1.17745e-10	1	0	0	1	0	0
ACTAGG	226	905	6	1185.42	200605717	151	1574842816	5430	4.00442	0.19065	0.763445	0.574661	0.00458067	0.00344796	0.159116	2.28342e-08	2.28342e-08	1	0	0	1	0	0
ACTAGGAGGGAG	2	14	12	1185.42	200605717	151	1574842816	168	7	0.00168717	0.0118102	0.00888978	0.000141722	0.000106677	0.556291	7.06472e-10	7.06472e-10	1	0	0	1	1	0
ACTAGT	205	823	6	1185.42	200605717	151	1574842816	4938	4.01463	0.172935	0.694271	0.522592	0.00416563	0.00313555	0.159522	2.07652e-08	2.07652e-08	1	0	0	1	0	0
ACTAT	6590	50383	5	1185.42	200605717	151	1574842816	251915	7.64537	5.55923	42.5024	31.9924	0.212512	0.159962	0.253158	1.05935e-06	1.05935e-06	1	0	0	1	0	0
ACTATAT	752	3405	7	1185.42	200605717	151	1574842816	23835	4.52793	0.634376	2.87241	2.16212	0.0201069	0.0151348	0.209904	1.00231e-07	1.00231e-07	1	0	0	1	0	0
ACTATC	1026	5282	6	1185.42	200605717	151	1574842816	31692	5.14815	0.865519	4.45582	3.35399	0.0267349	0.0201239	0.204562	1.33271e-07	1.33271e-07	1	0	0	1	0	0
ACTATCT	1	4	7	1185.42	200605717	151	1574842816	28	4	0.000843586	0.00337434	0.00253994	2.36204e-05	1.77796e-05	0.18543	1.17745e-10	1.17745e-10	1	0	0	1	0	0
ACTATG	429	2004	6	1185.42	200605717	151	1574842816	12024	4.67133	0.361898	1.69055	1.27251	0.0101433	0.00763505	0.185616	5.05632e-08	5.05632e-08	1	0	0	1	0	0
ACTC	90558	737892	4	1185.42	200605717	151	1574842816	2951568	8.14828	76.3934	622.475	468.55	2.4899	1.8742	0.215848	1.24119e-05	1.24119e-05	1	1	0	0	0	0
ACTCACTCTCTGGGC	2	13	15	1185.42	200605717	151	1574842816	195	6.5	0.00168717	0.0109666	0.00825479	0.000164499	0.000123822	0.645695	8.20012e-10	8.20012e-10	1	0	0	1	1	0
ACTCAG	1	5	6	1185.42	200605717	151	1574842816	30	5	0.000843586	0.00421793	0.00317492	2.53076e-05	1.90495e-05	0.198675	1.26156e-10	1.26156e-10	1	0	0	1	0	0
ACTCAGTCAGTCAGC	1	4	15	1185.42	200605717	151	1574842816	60	4	0.000843586	0.00337434	0.00253994	5.06151e-05	3.8099e-05	0.397351	2.52312e-10	2.52312e-10	1	0	0	1	0	0
ACTCAT	3	12	6	1185.42	200605717	151	1574842816	72	4	0.00253076	0.010123	0.00761981	6.07382e-05	4.57188e-05	0.15894	3.02774e-10	3.02774e-10	1	0	0	1	0	0
ACTCC	2023	12224	5	1185.42	200605717	151	1574842816	61120	6.04251	1.70657	10.312	7.76204	0.05156	0.0388102	0.200083	2.57021e-07	2.57021e-07	1	0	0	1	0	0
ACTCCC	10	43	6	1185.42	200605717	151	1574842816	258	4.3	0.00843586	0.0362742	0.0273043	0.000217645	0.000163826	0.170861	1.08494e-09	1.08494e-09	1	0	0	1	0	0
ACTCCCT	45	207	7	1185.42	200605717	151	1574842816	1449	4.6	0.0379614	0.174622	0.131442	0.00122236	0.000920092	0.213245	6.09332e-09	6.09332e-09	1	0	0	1	0	0
ACTCCG	7	28	6	1185.42	200605717	151	1574842816	168	4	0.0059051	0.0236204	0.0177796	0.000141722	0.000106677	0.15894	7.06472e-10	7.06472e-10	1	0	0	1	0	0
ACTCCT	1018	4359	6	1185.42	200605717	151	1574842816	26154	4.28193	0.85877	3.67719	2.7679	0.0220631	0.0166074	0.170143	1.09983e-07	1.09983e-07	1	0	0	1	0	0
ACTCCTCT	1	5	8	1185.42	200605717	151	1574842816	40	5	0.000843586	0.00421793	0.00317492	3.37434e-05	2.53994e-05	0.264901	1.68208e-10	1.68208e-10	1	0	0	1	0	0
ACTCCTCTCT	3	14	10	1185.42	200605717	151	1574842816	140	4.66667	0.00253076	0.0118102	0.00888978	0.000118102	8.88978e-05	0.309051	5.88727e-10	5.88727e-10	1	0	0	1	0	0
ACTCG	11605	70728	5	1185.42	200605717	151	1574842816	353640	6.09461	9.78981	59.6651	44.9111	0.298326	0.224556	0.201808	1.48712e-06	1.48712e-06	1	0	0	1	0	0
ACTCGC	2	8	6	1185.42	200605717	151	1574842816	48	4	0.00168717	0.00674868	0.00507987	4.04921e-05	3.04792e-05	0.15894	2.01849e-10	2.01849e-10	1	0	0	1	0	0
ACTCT	6104	44141	5	1185.42	200605717	151	1574842816	220705	7.23149	5.14925	37.2367	28.0288	0.186184	0.140144	0.239453	9.28107e-07	9.28107e-07	1	0	0	1	0	0
ACTCTC	8210	34548	6	1185.42	200605717	151	1574842816	207288	4.20804	6.92584	29.1442	21.9374	0.174865	0.131625	0.167207	8.71686e-07	8.71686e-07	1	0	0	1	0	0
ACTCTCC	18	72	7	1185.42	200605717	151	1574842816	504	4	0.0151845	0.0607382	0.0457188	0.000425167	0.000320032	0.18543	2.11942e-09	2.11942e-09	1	0	0	1	0	0
ACTCTCT	147	794	7	1185.42	200605717	151	1574842816	5558	5.40136	0.124007	0.669807	0.504177	0.00468865	0.00352924	0.250394	2.33725e-08	2.33725e-08	1	0	0	1	0	0
ACTCTCTCGCCCTCGCGC	1	7	18	1185.42	200605717	151	1574842816	126	7	0.000843586	0.0059051	0.00444489	0.000106292	8.0008e-05	0.834437	5.29854e-10	5.29854e-10	1	0	0	1	1	0
ACTCTCTGCCGCCCC	1	4	15	1185.42	200605717	151	1574842816	60	4	0.000843586	0.00337434	0.00253994	5.06151e-05	3.8099e-05	0.397351	2.52312e-10	2.52312e-10	1	0	0	1	0	0
ACTCTG	1	4	6	1185.42	200605717	151	1574842816	24	4	0.000843586	0.00337434	0.00253994	2.02461e-05	1.52396e-05	0.15894	1.00925e-10	1.00925e-10	1	0	0	1	0	0
ACTCTGCCCTGGGCCCT	1	4	17	1185.42	200605717	151	1574842816	68	4	0.000843586	0.00337434	0.00253994	5.73638e-05	4.31789e-05	0.450331	2.85953e-10	2.85953e-10	1	0	0	1	0	0
ACTG	16810	139457	4	1185.42	200605717	151	1574842816	557828	8.29607	14.1807	117.644	88.553	0.470576	0.354212	0.219764	2.34577e-06	2.34577e-06	1	1	0	0	0	0
ACTGACTGG	492	2225	9	1185.42	200605717	151	1574842816	20025	4.52236	0.415044	1.87698	1.41284	0.0168928	0.0127156	0.269545	8.4209e-08	8.4209e-08	1	0	0	1	0	0
ACTGAG	523	2138	6	1185.42	200605717	151	1574842816	12828	4.08795	0.441195	1.80359	1.3576	0.0108215	0.00814557	0.162435	5.39442e-08	5.39442e-08	1	0	0	1	0	0
ACTGAT	5	20	6	1185.42	200605717	151	1574842816	120	4	0.00421793	0.0168717	0.0126997	0.00010123	7.61981e-05	0.15894	5.04623e-10	5.04623e-10	1	0	0	1	0	0
ACTGC	1396	7844	5	1185.42	200605717	151	1574842816	39220	5.61891	1.17765	6.61709	4.98081	0.0330854	0.0249041	0.186057	1.64928e-07	1.64928e-07	1	0	0	1	0	0
ACTGCG	468	2300	6	1185.42	200605717	151	1574842816	13800	4.91453	0.394798	1.94025	1.46046	0.0116415	0.00876278	0.195279	5.80317e-08	5.80317e-08	1	0	0	1	0	0
ACTGCT	7928	43201	6	1185.42	200605717	151	1574842816	259206	5.44917	6.68795	36.4437	27.4319	0.218662	0.164592	0.216523	1.09001e-06	1.09001e-06	1	0	0	1	0	0
ACTGG	337	1994	5	1185.42	200605717	151	1574842816	9970	5.91691	0.284288	1.68211	1.26616	0.00841055	0.00633079	0.195924	4.19258e-08	4.19258e-08	1	0	0	1	0	0
ACTGGC	198	964	6	1185.42	200605717	151	1574842816	5784	4.86869	0.16703	0.813216	0.612125	0.0048793	0.00367275	0.193458	2.43228e-08	2.43228e-08	1	0	0	1	0	0
ACTGGG	3	12	6	1185.42	200605717	151	1574842816	72	4	0.00253076	0.010123	0.00761981	6.07382e-05	4.57188e-05	0.15894	3.02774e-10	3.02774e-10	1	0	0	1	0	0
ACTGGGAGG	2	12	9	1185.42	200605717	151	1574842816	108	6	0.00168717	0.010123	0.00761981	9.11072e-05	6.85783e-05	0.357616	4.54161e-10	4.54161e-10	1	0	0	1	0	0
AG	32685072	558495226	2	1185.42	200605717	151	1574842816	1116990452	17.0872	27572.7	471139	354636	942.277	709.271	0.22632	0.00469716	0.00469716	1	1	1	0	0	0
AGAGAGAGAGAGAGGGGCAGGG	2	8	22	1185.42	200605717	151	1574842816	176	4	0.00168717	0.00674868	0.00507987	0.000148471	0.000111757	0.582781	7.40114e-10	7.40114e-10	1	0	0	1	1	0
AGAGAGAGGGGGGC	1	4	14	1185.42	200605717	151	1574842816	56	4	0.000843586	0.00337434	0.00253994	4.72408e-05	3.55591e-05	0.370861	2.35491e-10	2.35491e-10	1	0	0	1	0	0
AGAGAGATGG	3	12	10	1185.42	200605717	151	1574842816	120	4	0.00253076	0.010123	0.00761981	0.00010123	7.61981e-05	0.264901	5.04623e-10	5.04623e-10	1	0	0	1	0	0
AGAGAGC	1	6	7	1185.42	200605717	151	1574842816	42	6	0.000843586	0.00506151	0.0038099	3.54306e-05	2.66693e-05	0.278146	1.76618e-10	1.76618e-10	1	0	0	1	0	0
AGAGAGCAGGAGCCCGG	2	8	17	1185.42	200605717	151	1574842816	136	4	0.00168717	0.00674868	0.00507987	0.000114728	8.63578e-05	0.450331	5.71906e-10	5.71906e-10	1	0	0	1	0	0
AGAGAGG	1394	5680	7	1185.42	200605717	151	1574842816	39760	4.07461	1.17596	4.79157	3.60671	0.033541	0.025247	0.188889	1.67198e-07	1.67198e-07	1	0	0	1	0	0
AGAGAGGCAGAGCGAGCGGG	2	9	20	1185.42	200605717	151	1574842816	180	4.5	0.00168717	0.00759227	0.00571486	0.000151845	0.000114297	0.596026	7.56935e-10	7.56935e-10	1	0	0	1	1	0
AGAGAGGGATG	1	4	11	1185.42	200605717	151	1574842816	44	4	0.000843586	0.00337434	0.00253994	3.71178e-05	2.79393e-05	0.291391	1.85028e-10	1.85028e-10	1	0	0	1	0	0
AGAGAT	118434	580664	6	1185.42	200605717	151	1574842816	3483984	4.90285	99.9092	489.84	368.712	2.93904	2.21227	0.194815	1.46508e-05	1.46508e-05	1	1	0	1	0	0
AGAGATGG	221	949	8	1185.42	200605717	151	1574842816	7592	4.29412	0.186432	0.800563	0.6026	0.0064045	0.0048208	0.227503	3.19258e-08	3.19258e-08	1	0	0	1	0	0
AGAGATGGCGATGGGG	1	5	16	1185.42	200605717	151	1574842816	80	5	0.000843586	0.00421793	0.00317492	6.74868e-05	5.07987e-05	0.529801	3.36415e-10	3.36415e-10	1	0	0	1	1	0
AGAGC	4499	33408	5	1185.42	200605717	151	1574842816	167040	7.42565	3.79529	28.1825	21.2135	0.140913	0.106068	0.245882	7.02435e-07	7.02435e-07	1	0	0	1	0	0
AGAGCAGCATC	1	5	11	1185.42	200605717	151	1574842816	55	5	0.000843586	0.00421793	0.00317492	4.63972e-05	3.49241e-05	0.364238	2.31286e-10	2.31286e-10	1	0	0	1	0	0
AGAGCAGGGG	1	4	10	1185.42	200605717	151	1574842816	40	4	0.000843586	0.00337434	0.00253994	3.37434e-05	2.53994e-05	0.264901	1.68208e-10	1.68208e-10	1	0	0	1	0	0
AGAGCC	4	16	6	1185.42	200605717	151	1574842816	96	4	0.00337434	0.0134974	0.0101597	8.09842e-05	6.09585e-05	0.15894	4.03698e-10	4.03698e-10	1	0	0	1	0	0
AGAGCG	11610	59702	6	1185.42	200605717	151	1574842816	358212	5.14229	9.79403	50.3637	37.9098	0.302182	0.227459	0.204329	1.50635e-06	1.50635e-06	1	0	0	1	0	0
AGAGCGGGCGAGGCGC	2	14	16	1185.42	200605717	151	1574842816	224	7	0.00168717	0.0118102	0.00888978	0.000188963	0.000142236	0.741722	9.41963e-10	9.41963e-10	1	0	0	1	1	0
AGAGCT	9	37	6	1185.42	200605717	151	1574842816	222	4.11111	0.00759227	0.0312127	0.0234944	0.000187276	0.000140966	0.163355	9.33553e-10	9.33553e-10	1	0	0	1	0	0
AGAGG	17683	107572	5	1185.42	200605717	151	1574842816	537860	6.08336	14.9171	90.7462	68.3065	0.453731	0.341532	0.201436	2.2618e-06	2.2618e-06	1	1	0	1	0	0
AGAGGAGAGGAGAGGAGAGGG	1	4	21	1185.42	200605717	151	1574842816	84	4	0.000843586	0.00337434	0.00253994	7.08612e-05	5.33387e-05	0.556291	3.53236e-10	3.53236e-10	1	0	0	1	1	0
AGAGGC	1097	4398	6	1185.42	200605717	151	1574842816	26388	4.00912	0.925413	3.71009	2.79266	0.0222605	0.016756	0.159303	1.10967e-07	1.10967e-07	1	0	0	1	0	0
AGAGGCT	1	4	7	1185.42	200605717	151	1574842816	28	4	0.000843586	0.00337434	0.00253994	2.36204e-05	1.77796e-05	0.18543	1.17745e-10	1.17745e-10	1	0	0	1	0	0
AGAGGCTG	3	13	8	1185.42	200605717	151	1574842816	104	4.33333	0.00253076	0.0109666	0.00825479	8.77329e-05	6.60383e-05	0.229581	4.3734e-10	4.3734e-10	1	0	0	1	0	0
AGAGGG	17196	75732	6	1185.42	200605717	151	1574842816	454392	4.40405	14.5063	63.8864	48.0886	0.383319	0.288532	0.174995	1.91081e-06	1.91081e-06	1	1	0	1	0	0
AGAGGGC	286	1406	7	1185.42	200605717	151	1574842816	9842	4.91608	0.241265	1.18608	0.892788	0.00830257	0.00624951	0.227898	4.13875e-08	4.13875e-08	1	0	0	1	0	0
AGAGGGG	2	9	7	1185.42	200605717	151	1574842816	63	4.5	0.00168717	0.00759227	0.00571486	5.31459e-05	4.0004e-05	0.208609	2.64927e-10	2.64927e-10	1	0	0	1	0	0
AGAGGGGCAGGG	1	5	12	1185.42	200605717	151	1574842816	60	5	0.000843586	0.00421793	0.00317492	5.06151e-05	3.8099e-05	0.397351	2.52312e-10	2.52312e-10	1	0	0	1	0	0
AGAT	836750	7109908	4	1185.42	200605717	151	1574842816	28439632	8.49705	705.87	5997.82	4514.68	23.9913	18.0587	0.225087	0.000119594	0.000119594	1	1	1	0	0	0
AGATAGG	2	8	7	1185.42	200605717	151	1574842816	56	4	0.00168717	0.00674868	0.00507987	4.72408e-05	3.55591e-05	0.18543	2.35491e-10	2.35491e-10	1	0	0	1	0	0
AGATAT	8075	47249	6	1185.42	200605717	151	1574842816	283494	5.85127	6.81195	39.8586	30.0024	0.239151	0.180014	0.232501	1.19215e-06	1.19215e-06	1	0	0	1	0	0
AGATC	2896	22400	5	1185.42	200605717	151	1574842816	112000	7.73481	2.44302	18.8963	14.2236	0.0944816	0.0711182	0.256119	4.70982e-07	4.70982e-07	1	0	0	1	0	0
AGATCAT	260	1268	7	1185.42	200605717	151	1574842816	8876	4.87692	0.219332	1.06967	0.80516	0.00748767	0.00563612	0.226083	3.73253e-08	3.73253e-08	1	0	0	1	0	0
AGATCG	4333	20000	6	1185.42	200605717	151	1574842816	120000	4.61574	3.65526	16.8717	12.6997	0.10123	0.0761981	0.183407	5.04623e-07	5.04623e-07	1	0	0	1	0	0
AGATCGGCTGCAGC	4700	19708	14	1185.42	200605717	151	1574842816	275912	4.19319	3.96485	16.6254	12.5143	0.232755	0.1752	0.388773	1.16026e-06	1.16026e-06	1	0	0	1	0	0
AGATCT	22	88	6	1185.42	200605717	151	1574842816	528	4	0.0185589	0.0742355	0.0558786	0.000445413	0.000335272	0.15894	2.22034e-09	2.22034e-09	1	0	0	1	0	0
AGATG	3020	20985	5	1185.42	200605717	151	1574842816	104925	6.94868	2.54763	17.7026	13.3251	0.0885132	0.0666257	0.230089	4.4123e-07	4.4123e-07	1	0	0	1	0	0
AGATGC	1272	5537	6	1185.42	200605717	151	1574842816	33222	4.35299	1.07304	4.67093	3.51591	0.0280256	0.0210954	0.172966	1.39705e-07	1.39705e-07	1	0	0	1	0	0
AGATGCG	1	4	7	1185.42	200605717	151	1574842816	28	4	0.000843586	0.00337434	0.00253994	2.36204e-05	1.77796e-05	0.18543	1.17745e-10	1.17745e-10	1	0	0	1	0	0
AGATGG	328	1575	6	1185.42	200605717	151	1574842816	9450	4.80183	0.276696	1.32865	1.0001	0.00797188	0.0060006	0.190801	3.97391e-08	3.97391e-08	1	0	0	1	0	0
AGATGGAGGGATGG	1	4	14	1185.42	200605717	151	1574842816	56	4	0.000843586	0.00337434	0.00253994	4.72408e-05	3.55591e-05	0.370861	2.35491e-10	2.35491e-10	1	0	0	1	0	0
AGATGGG	108	444	7	1185.42	200605717	151	1574842816	3108	4.11111	0.0911072	0.374552	0.281933	0.00262186	0.00197353	0.190581	1.30697e-08	1.30697e-08	1	0	0	1	0	0
AGC	366581	3334672	3	1185.42	200605717	151	1574842816	10004016	9.09669	309.242	2813.08	2117.46	8.43924	6.35239	0.180729	4.20688e-05	4.20688e-05	1	1	1	0	0	0
AGCAGG	761	3095	6	1185.42	200605717	151	1574842816	18570	4.06702	0.641969	2.6109	1.96528	0.0156654	0.0117917	0.161603	7.80904e-08	7.80904e-08	1	0	0	1	0	0
AGCAT	3115	21358	5	1185.42	200605717	151	1574842816	106790	6.8565	2.62777	18.0173	13.562	0.0900865	0.0678099	0.227036	4.49072e-07	4.49072e-07	1	0	0	1	0	0
AGCATAT	1	5	7	1185.42	200605717	151	1574842816	35	5	0.000843586	0.00421793	0.00317492	2.95255e-05	2.22244e-05	0.231788	1.47182e-10	1.47182e-10	1	0	0	1	0	0
AGCATC	5526	29447	6	1185.42	200605717	151	1574842816	176682	5.32881	4.66165	24.8411	18.6984	0.149046	0.11219	0.211741	7.42982e-07	7.42982e-07	1	0	0	1	0	0
AGCATCATC	768	3470	9	1185.42	200605717	151	1574842816	31230	4.51823	0.647874	2.92724	2.20339	0.0263452	0.0198306	0.269298	1.31328e-07	1.31328e-07	1	0	0	1	0	0
AGCATG	2	10	6	1185.42	200605717	151	1574842816	60	5	0.00168717	0.00843586	0.00634984	5.06151e-05	3.8099e-05	0.198675	2.52312e-10	2.52312e-10	1	0	0	1	0	0
AGCC	21507	186124	4	1185.42	200605717	151	1574842816	744496	8.65411	18.143	157.012	118.186	0.628046	0.472743	0.229248	3.13075e-06	3.13075e-06	1	1	0	0	0	0
AGCCAT	388	1907	6	1185.42	200605717	151	1574842816	11442	4.91495	0.327311	1.60872	1.21091	0.00965231	0.00726549	0.195296	4.81158e-08	4.81158e-08	1	0	0	1	0	0
AGCCATCC	296	1528	8	1185.42	200605717	151	1574842816	12224	5.16216	0.249701	1.289	0.970256	0.010312	0.00776204	0.273492	5.14043e-08	5.14043e-08	1	0	0	1	0	0
AGCCC	8	59	5	1185.42	200605717	151	1574842816	295	7.375	0.00674868	0.0497715	0.0374641	0.000248858	0.00018732	0.244205	1.24053e-09	1.24053e-09	1	0	0	1	0	0
AGCCCC	3	17	6	1185.42	200605717	151	1574842816	102	5.66667	0.00253076	0.014341	0.0107947	8.60457e-05	6.47684e-05	0.225166	4.2893e-10	4.2893e-10	1	0	0	1	0	0
AGCCCG	664	2667	6	1185.42	200605717	151	1574842816	16002	4.01657	0.560141	2.24984	1.6935	0.0134991	0.010161	0.159599	6.72915e-08	6.72915e-08	1	0	0	1	0	0
AGCCCTC	2	8	7	1185.42	200605717	151	1574842816	56	4	0.00168717	0.00674868	0.00507987	4.72408e-05	3.55591e-05	0.18543	2.35491e-10	2.35491e-10	1	0	0	1	0	0
AGCCG	717	3599	5	1185.42	200605717	151	1574842816	17995	5.01953	0.604851	3.03606	2.28531	0.0151803	0.0114265	0.166209	7.56724e-08	7.56724e-08	1	0	0	1	0	0
AGCCGC	1181	5293	6	1185.42	200605717	151	1574842816	31758	4.4818	0.996275	4.4651	3.36097	0.0267906	0.0201658	0.178085	1.33548e-07	1.33548e-07	1	0	0	1	0	0
AGCCGG	1	4	6	1185.42	200605717	151	1574842816	24	4	0.000843586	0.00337434	0.00253994	2.02461e-05	1.52396e-05	0.15894	1.00925e-10	1.00925e-10	1	0	0	1	0	0
AGCCT	1453	9384	5	1185.42	200605717	151	1574842816	46920	6.45836	1.22573	7.91621	5.95869	0.039581	0.0297934	0.213853	1.97308e-07	1.97308e-07	1	0	0	1	0	0
AGCCTC	417	1689	6	1185.42	200605717	151	1574842816	10134	4.05036	0.351775	1.42482	1.07249	0.0085489	0.00643493	0.160941	4.26154e-08	4.26154e-08	1	0	0	1	0	0
AGCCTG	7	34	6	1185.42	200605717	151	1574842816	204	4.85714	0.0059051	0.0286819	0.0215895	0.000172091	0.000129537	0.192999	8.57859e-10	8.57859e-10	1	0	0	1	0	0
AGCG	31578	204474	4	1185.42	200605717	151	1574842816	817896	6.4752	26.6387	172.491	129.838	0.689965	0.519351	0.171529	3.43941e-06	3.43941e-06	1	1	0	0	0	0
AGCGAGCT	274	1135	8	1185.42	200605717	151	1574842816	9080	4.14234	0.231142	0.95747	0.720707	0.00765976	0.00576565	0.219461	3.81831e-08	3.81831e-08	1	0	0	1	0	0
AGCGCC	2	8	6	1185.42	200605717	151	1574842816	48	4	0.00168717	0.00674868	0.00507987	4.04921e-05	3.04792e-05	0.15894	2.01849e-10	2.01849e-10	1	0	0	1	0	0
AGCGCG	42	169	6	1185.42	200605717	151	1574842816	1014	4.02381	0.0354306	0.142566	0.107312	0.000855396	0.000643874	0.159886	4.26406e-09	4.26406e-09	1	0	0	1	0	0
AGCGCGCGAGGCAGGG	1	7	16	1185.42	200605717	151	1574842816	112	7	0.000843586	0.0059051	0.00444489	9.44816e-05	7.11182e-05	0.741722	4.70982e-10	4.70982e-10	1	0	0	1	1	0
AGCGCGGGAGGGAGGC	2	9	16	1185.42	200605717	151	1574842816	144	4.5	0.00168717	0.00759227	0.00571486	0.000121476	9.14377e-05	0.476821	6.05548e-10	6.05548e-10	1	0	0	1	0	0
AGCGG	513	3313	5	1185.42	200605717	151	1574842816	16565	6.45809	0.432759	2.7948	2.1037	0.013974	0.0105185	0.213844	6.9659e-08	6.9659e-08	1	0	0	1	0	0
AGCGGC	933	3735	6	1185.42	200605717	151	1574842816	22410	4.00322	0.787065	3.15079	2.37167	0.0189048	0.01423	0.159068	9.42384e-08	9.42384e-08	1	0	0	1	0	0
AGCGGCATG	6	49	9	1185.42	200605717	151	1574842816	441	8.16667	0.00506151	0.0413357	0.0311142	0.000372021	0.000280028	0.486755	1.85449e-09	1.85449e-09	1	0	0	1	0	0
AGCGGG	870	3910	6	1185.42	200605717	151	1574842816	23460	4.49425	0.733919	3.29842	2.48279	0.0197905	0.0148967	0.17858	9.86538e-08	9.86538e-08	1	0	0	1	0	0
AGCGGGCG	384	1707	8	1185.42	200605717	151	1574842816	13656	4.44531	0.323937	1.44	1.08392	0.01152	0.00867134	0.235513	5.74261e-08	5.74261e-08	1	0	0	1	0	0
AGCT	10880	70222	4	1185.42	200605717	151	1574842816	280888	6.45423	9.17821	59.2383	44.5898	0.236953	0.178359	0.170973	1.18119e-06	1.18119e-06	1	0	0	0	0	0
AGCTC	276	1382	5	1185.42	200605717	151	1574842816	6910	5.00725	0.23283	1.16584	0.877548	0.00582918	0.00438774	0.165803	2.90579e-08	2.90579e-08	1	0	0	1	0	0
AGCTCC	5	20	6	1185.42	200605717	151	1574842816	120	4	0.00421793	0.0168717	0.0126997	0.00010123	7.61981e-05	0.15894	5.04623e-10	5.04623e-10	1	0	0	1	0	0
AGCTCG	3	12	6	1185.42	200605717	151	1574842816	72	4	0.00253076	0.010123	0.00761981	6.07382e-05	4.57188e-05	0.15894	3.02774e-10	3.02774e-10	1	0	0	1	0	0
AGCTGC	7	28	6	1185.42	200605717	151	1574842816	168	4	0.0059051	0.0236204	0.0177796	0.000141722	0.000106677	0.15894	7.06472e-10	7.06472e-10	1	0	0	1	0	0
AGG	493892	4817036	3	1185.42	200605717	151	1574842816	14451108	9.75322	416.64	4063.58	3058.74	12.1907	9.17622	0.193773	6.07697e-05	6.07697e-05	1	1	1	0	0	0
AGGAGGG	254	1017	7	1185.42	200605717	151	1574842816	7119	4.00394	0.214271	0.857927	0.645779	0.00600549	0.00452045	0.185613	2.99368e-08	2.99368e-08	1	0	0	1	0	0
AGGAGGGAGGC	3	12	11	1185.42	200605717	151	1574842816	132	4	0.00253076	0.010123	0.00761981	0.000111353	8.38179e-05	0.291391	5.55085e-10	5.55085e-10	1	0	0	1	0	0
AGGAT	5697	41937	5	1185.42	200605717	151	1574842816	209685	7.36124	4.80591	35.3774	26.6293	0.176887	0.133147	0.24375	8.81766e-07	8.81766e-07	1	0	0	1	0	0
AGGATC	330	1321	6	1185.42	200605717	151	1574842816	7926	4.00303	0.278383	1.11438	0.838814	0.00668626	0.00503288	0.159061	3.33304e-08	3.33304e-08	1	0	0	1	0	0
AGGATCG	623	2493	7	1185.42	200605717	151	1574842816	17451	4.00161	0.525554	2.10306	1.58302	0.0147214	0.0110811	0.185505	7.33848e-08	7.33848e-08	1	0	0	1	0	0
AGGATG	16010	78605	6	1185.42	200605717	151	1574842816	471630	4.90974	13.5058	66.31	49.9129	0.39786	0.299478	0.195089	1.98329e-06	1.98329e-06	1	1	0	1	0	0
AGGATGG	1	4	7	1185.42	200605717	151	1574842816	28	4	0.000843586	0.00337434	0.00253994	2.36204e-05	1.77796e-05	0.18543	1.17745e-10	1.17745e-10	1	0	0	1	0	0
AGGC	27824	211647	4	1185.42	200605717	151	1574842816	846588	7.60663	23.4719	178.542	134.392	0.714169	0.53757	0.2015	3.56007e-06	3.56007e-06	1	1	0	0	0	0
AGGCAT	3	12	6	1185.42	200605717	151	1574842816	72	4	0.00253076	0.010123	0.00761981	6.07382e-05	4.57188e-05	0.15894	3.02774e-10	3.02774e-10	1	0	0	1	0	0
AGGCC	770	4117	5	1185.42	200605717	151	1574842816	20585	5.34675	0.649561	3.47304	2.61423	0.0173652	0.0130711	0.177045	8.65639e-08	8.65639e-08	1	0	0	1	0	0
AGGCCAGGGG	1	5	10	1185.42	200605717	151	1574842816	50	5	0.000843586	0.00421793	0.00317492	4.21793e-05	3.17492e-05	0.331126	2.1026e-10	2.1026e-10	1	0	0	1	0	0
AGGCCG	6	24	6	1185.42	200605717	151	1574842816	144	4	0.00506151	0.0202461	0.0152396	0.000121476	9.14377e-05	0.15894	6.05548e-10	6.05548e-10	1	0	0	1	0	0
AGGCCGGC	1	4	8	1185.42	200605717	151	1574842816	32	4	0.000843586	0.00337434	0.00253994	2.69947e-05	2.03195e-05	0.211921	1.34566e-10	1.34566e-10	1	0	0	1	0	0
AGGCG	2560	16351	5	1185.42	200605717	151	1574842816	81755	6.38711	2.15958	13.7935	10.3826	0.0689673	0.0519131	0.211494	3.43795e-07	3.43795e-07	1	0	0	1	0	0
AGGCGC	42	174	6	1185.42	200605717	151	1574842816	1044	4.14286	0.0354306	0.146784	0.110487	0.000880703	0.000662923	0.164617	4.39022e-09	4.39022e-09	1	0	0	1	0	0
AGGCGG	1019	4359	6	1185.42	200605717	151	1574842816	26154	4.27772	0.859614	3.67719	2.7679	0.0220631	0.0166074	0.169976	1.09983e-07	1.09983e-07	1	0	0	1	0	0
AGGG	25150	164586	4	1185.42	200605717	151	1574842816	658344	6.54417	21.2162	138.842	104.509	0.55537	0.418038	0.173356	2.76846e-06	2.76846e-06	1	1	0	0	0	0
AGGGAT	805	3225	6	1185.42	200605717	151	1574842816	19350	4.00621	0.679086	2.72056	2.04782	0.0163234	0.0122869	0.159187	8.13705e-08	8.13705e-08	1	0	0	1	0	0
AGGGATG	702	3138	7	1185.42	200605717	151	1574842816	21966	4.47009	0.592197	2.64717	1.99258	0.0185302	0.0139481	0.207223	9.23712e-08	9.23712e-08	1	0	0	1	0	0
AGGGATGCG	1	4	9	1185.42	200605717	151	1574842816	36	4	0.000843586	0.00337434	0.00253994	3.03691e-05	2.28594e-05	0.238411	1.51387e-10	1.51387e-10	1	0	0	1	0	0
AGGGC	1510	8833	5	1185.42	200605717	151	1574842816	44165	5.84967	1.27381	7.45139	5.60881	0.037257	0.0280441	0.193698	1.85722e-07	1.85722e-07	1	0	0	1	0	0
AGGGCC	1	15	6	1185.42	200605717	151	1574842816	90	15	0.000843586	0.0126538	0.00952476	7.59227e-05	5.71486e-05	0.596026	3.78467e-10	3.78467e-10	1	0	0	1	1	0
AGGGCG	698	4153	6	1185.42	200605717	151	1574842816	24918	5.94986	0.588823	3.50341	2.63709	0.0210205	0.0158225	0.236418	1.04785e-07	1.04785e-07	1	0	0	1	0	0
AGGGCGG	579	2737	7	1185.42	200605717	151	1574842816	19159	4.72712	0.488436	2.30889	1.73795	0.0161623	0.0121657	0.219138	8.05673e-08	8.05673e-08	1	0	0	1	0	0
AGGGG	2646	13826	5	1185.42	200605717	151	1574842816	69130	5.22525	2.23213	11.6634	8.77929	0.0583171	0.0438964	0.173021	2.90705e-07	2.90705e-07	1	0	0	1	0	0
AGGGGAT	6	24	7	1185.42	200605717	151	1574842816	168	4	0.00506151	0.0202461	0.0152396	0.000141722	0.000106677	0.18543	7.06472e-10	7.06472e-10	1	0	0	1	0	0
AGGGGC	1	4	6	1185.42	200605717	151	1574842816	24	4	0.000843586	0.00337434	0.00253994	2.02461e-05	1.52396e-05	0.15894	1.00925e-10	1.00925e-10	1	0	0	1	0	0
AGGGGCG	128	563	7	1185.42	200605717	151	1574842816	3941	4.39844	0.107979	0.474939	0.357496	0.00332457	0.00250247	0.203901	1.65727e-08	1.65727e-08	1	0	0	1	0	0
AGGGGG	2789	11649	6	1185.42	200605717	151	1574842816	69894	4.17677	2.35276	9.82693	7.39693	0.0589616	0.0443816	0.165964	2.93918e-07	2.93918e-07	1	0	0	1	0	0
AGGGGGG	75	307	7	1185.42	200605717	151	1574842816	2149	4.09333	0.0632689	0.258981	0.19494	0.00181287	0.00136458	0.189757	9.03696e-09	9.03696e-09	1	0	0	1	0	0
AT	9797636	166074107	2	1185.42	200605717	151	1574842816	332148214	16.9504	8265.14	140098	105454	280.195	210.909	0.224509	0.00139675	0.00139675	1	1	1	0	0	0
ATATATC	682	3403	7	1185.42	200605717	151	1574842816	23821	4.98974	0.575325	2.87072	2.16085	0.0200951	0.015126	0.231312	1.00172e-07	1.00172e-07	1	0	0	1	0	0
ATATC	2642	19547	5	1185.42	200605717	151	1574842816	97735	7.39856	2.22875	16.4896	12.412	0.0824478	0.0620602	0.244985	4.10994e-07	4.10994e-07	1	0	0	1	0	0
ATATCC	8	32	6	1185.42	200605717	151	1574842816	192	4	0.00674868	0.0269947	0.0203195	0.000161968	0.000121917	0.15894	8.07397e-10	8.07397e-10	1	0	0	1	0	0
ATATCG	20	80	6	1185.42	200605717	151	1574842816	480	4	0.0168717	0.0674868	0.0507987	0.000404921	0.000304792	0.15894	2.01849e-09	2.01849e-09	1	0	0	1	0	0
ATATGC	164	663	6	1185.42	200605717	151	1574842816	3978	4.04268	0.138348	0.559297	0.420994	0.00335578	0.00252597	0.160636	1.67283e-08	1.67283e-08	1	0	0	1	0	0
ATC	1375194	20957848	3	1185.42	200605717	151	1574842816	62873544	15.2399	1160.09	17679.7	13307.9	53.0392	39.9237	0.30278	0.000264395	0.000264395	1	1	1	0	0	0
ATCATCATCC	4	16	10	1185.42	200605717	151	1574842816	160	4	0.00337434	0.0134974	0.0101597	0.000134974	0.000101597	0.264901	6.72831e-10	6.72831e-10	1	0	0	1	0	0
ATCATCC	15	75	7	1185.42	200605717	151	1574842816	525	5	0.0126538	0.0632689	0.0476238	0.000442882	0.000333367	0.231788	2.20773e-09	2.20773e-09	1	0	0	1	0	0
ATCATCG	842	3368	7	1185.42	200605717	151	1574842816	23576	4	0.710299	2.8412	2.13863	0.0198884	0.0149704	0.18543	9.91416e-08	9.91416e-08	1	0	0	1	0	0
ATCATG	835	3452	6	1185.42	200605717	151	1574842816	20712	4.13413	0.704394	2.91206	2.19196	0.0174723	0.0131518	0.16427	8.70979e-08	8.70979e-08	1	0	0	1	0	0
ATCATGG	2	22	7	1185.42	200605717	151	1574842816	154	11	0.00168717	0.0185589	0.0139696	0.000129912	9.77875e-05	0.509934	6.476e-10	6.476e-10	1	0	0	1	1	0
ATCC	326017	5326612	4	1185.42	200605717	151	1574842816	21306448	16.3384	275.023	4493.45	3382.31	17.9738	13.5293	0.432807	8.95977e-05	8.95977e-05	1	1	1	0	0	0
ATCCATCGC	547	2461	9	1185.42	200605717	151	1574842816	22149	4.49909	0.461441	2.07606	1.5627	0.0186846	0.0140643	0.268157	9.31408e-08	9.31408e-08	1	0	0	1	0	0
ATCCC	1750	9566	5	1185.42	200605717	151	1574842816	47830	5.46629	1.47627	8.06974	6.07426	0.0403487	0.0303713	0.181003	2.01134e-07	2.01134e-07	1	0	0	1	0	0
ATCCCC	340	1872	6	1185.42	200605717	151	1574842816	11232	5.50588	0.286819	1.57919	1.18869	0.00947515	0.00713214	0.218777	4.72327e-08	4.72327e-08	1	0	0	1	0	0
ATCCCCC	10	40	7	1185.42	200605717	151	1574842816	280	4	0.00843586	0.0337434	0.0253994	0.000236204	0.000177796	0.18543	1.17745e-09	1.17745e-09	1	0	0	1	0	0
ATCCG	4126	24644	5	1185.42	200605717	151	1574842816	123220	5.97286	3.48063	20.7893	15.6485	0.103947	0.0782427	0.197777	5.18164e-07	5.18164e-07	1	0	0	1	0	0
ATCCGC	1	4	6	1185.42	200605717	151	1574842816	24	4	0.000843586	0.00337434	0.00253994	2.02461e-05	1.52396e-05	0.15894	1.00925e-10	1.00925e-10	1	0	0	1	0	0
ATCG	69273	455735	4	1185.42	200605717	151	1574842816	1822940	6.57883	58.4377	384.451	289.384	1.53781	1.15754	0.174274	7.66581e-06	7.66581e-06	1	1	0	0	0	0
ATCGC	4235	24307	5	1185.42	200605717	151	1574842816	121535	5.73955	3.57258	20.505	15.4346	0.102525	0.0771728	0.190051	5.11078e-07	5.11078e-07	1	0	0	1	0	0
ATCGCC	5470	27832	6	1185.42	200605717	151	1574842816	166992	5.08812	4.61441	23.4787	17.6729	0.140872	0.106037	0.202177	7.02233e-07	7.02233e-07	1	0	0	1	0	0
ATCGCG	9	37	6	1185.42	200605717	151	1574842816	222	4.11111	0.00759227	0.0312127	0.0234944	0.000187276	0.000140966	0.163355	9.33553e-10	9.33553e-10	1	0	0	1	0	0
ATCGGC	629	2780	6	1185.42	200605717	151	1574842816	16680	4.41971	0.530615	2.34517	1.76526	0.014071	0.0105915	0.175618	7.01426e-08	7.01426e-08	1	0	0	1	0	0
ATGC	16868	108023	4	1185.42	200605717	151	1574842816	432092	6.40402	14.2296	91.1266	68.5929	0.364507	0.274372	0.169643	1.81703e-06	1.81703e-06	1	1	0	0	0	0
ATGCC	946	5796	5	1185.42	200605717	151	1574842816	28980	6.12685	0.798032	4.88942	3.68037	0.0244471	0.0184018	0.202876	1.21866e-07	1.21866e-07	1	0	0	1	0	0
ATGCCC	495	2413	6	1185.42	200605717	151	1574842816	14478	4.87475	0.417575	2.03557	1.53222	0.0122134	0.0091933	0.193699	6.08828e-08	6.08828e-08	1	0	0	1	0	0
CCCCCCG	32	131	7	1185.42	200605717	151	1574842816	917	4.09375	0.0269947	0.11051	0.0831829	0.000773568	0.00058228	0.189776	3.85616e-09	3.85616e-09	1	0	0	1	0	0
CCCCCG	808	3391	6	1185.42	200605717	151	1574842816	20346	4.19678	0.681617	2.8606	2.15323	0.0171636	0.0129194	0.16676	8.55588e-08	8.55588e-08	1	0	0	1	0	0
CCCCG	149	756	5	1185.42	200605717	151	1574842816	3780	5.07383	0.125694	0.637751	0.480048	0.00318875	0.00240024	0.168007	1.58956e-08	1.58956e-08	1	0	0	1	0	0
CCCCGG	3	13	6	1185.42	200605717	151	1574842816	78	4.33333	0.00253076	0.0109666	0.00825479	6.57997e-05	4.95288e-05	0.172185	3.28005e-10	3.28005e-10	1	0	0	1	0	0
CCCG	101	647	4	1185.42	200605717	151	1574842816	2588	6.40594	0.0852021	0.5458	0.410835	0.0021832	0.00164334	0.169694	1.0883e-08	1.0883e-08	1	0	0	0	0	0
CCCGCCG	1	4	7	1185.42	200605717	151	1574842816	28	4	0.000843586	0.00337434	0.00253994	2.36204e-05	1.77796e-05	0.18543	1.17745e-10	1.17745e-10	1	0	0	1	0	0
CCCGCG	18	72	6	1185.42	200605717	151	1574842816	432	4	0.0151845	0.0607382	0.0457188	0.000364429	0.000274313	0.15894	1.81664e-09	1.81664e-09	1	0	0	1	0	0
CCCGCGCCCGG	1	4	11	1185.42	200605717	151	1574842816	44	4	0.000843586	0.00337434	0.00253994	3.71178e-05	2.79393e-05	0.291391	1.85028e-10	1.85028e-10	1	0	0	1	0	0
CCCGG	135	678	5	1185.42	200605717	151	1574842816	3390	5.02222	0.113884	0.571951	0.430519	0.00285976	0.0021526	0.166299	1.42556e-08	1.42556e-08	1	0	0	1	0	0
CCCGGG	1	4	6	1185.42	200605717	151	1574842816	24	4	0.000843586	0.00337434	0.00253994	2.02461e-05	1.52396e-05	0.15894	1.00925e-10	1.00925e-10	1	0	0	1	0	0
CCG	33064	315895	3	1185.42	200605717	151	1574842816	947685	9.55405	27.8923	266.484	200.588	0.799453	0.601765	0.189815	3.9852e-06	3.9852e-06	1	1	0	0	0	0
CCGCG	856	4295	5	1185.42	200605717	151	1574842816	21475	5.01752	0.722109	3.6232	2.72726	0.018116	0.0136363	0.166143	9.03065e-08	9.03065e-08	1	0	0	1	0	0
CCGCGCG	1	4	7	1185.42	200605717	151	1574842816	28	4	0.000843586	0.00337434	0.00253994	2.36204e-05	1.77796e-05	0.18543	1.17745e-10	1.17745e-10	1	0	0	1	0	0
CCGCGG	7	28	6	1185.42	200605717	151	1574842816	168	4	0.0059051	0.0236204	0.0177796	0.000141722	0.000106677	0.15894	7.06472e-10	7.06472e-10	1	0	0	1	0	0
CCGG	35	223	4	1185.42	200605717	151	1574842816	892	6.37143	0.0295255	0.18812	0.141601	0.000752478	0.000566406	0.16878	3.75103e-09	3.75103e-09	1	0	0	0	0	0
CCGGCG	7	31	6	1185.42	200605717	151	1574842816	186	4.42857	0.0059051	0.0261512	0.0196845	0.000156907	0.000118107	0.17597	7.82166e-10	7.82166e-10	1	0	0	1	0	0
CG	7747	96275	2	1185.42	200605717	151	1574842816	192550	12.4274	6.53526	81.2162	61.1331	0.162432	0.122266	0.164601	8.0971e-07	8.0971e-07	1	0	0	0	0	0
