# Supplementary material for: Profiles of telomeric repeats in Insecta reveal diverse forms of telomeric motifs in Hymenopterans
Source: Life Sci Alliance. 2022 Apr 1;5(7):e202101163. doi: 10.26508/lsa.202101163 (PMC8977481; doi:10.26508/lsa.202101163)
Supplement: Supplemental Data 4. — TRM identification results and genome data statistics for insect species covered in this research. [file LSA-2021-01163_Supplemental_Data_4.xlsx]

## Sheet: Sheet1
Supplemental Data S4. TRM identification results and genome data statistics for insect species covered in this research.
Species name	Common name	Species_code	TRIP_call	Experimental_support	References	Long-read assembly support	Phylum	Class	Order	Superfamily	Family	Subfamily	Genus	average_read_len	num_reads	num_bases	genome size	avg_genome_cov	data link
Frankliniella occidentalis	western flower thrips	FRAOC	TTAGG	TTAGG	10.1139/g03-100		Arthropoda	Insecta	Thysanoptera	Thripoidea	Thripidae	Thripinae	Frankliniella	101	225309136	22756222736	263737329	86.28	PRJNA203209
Machilis hrabei	jumping bristletails	MACHR	TTAGG	TTAGG	10.1139/g03-100		Arthropoda	Insecta	Archaeognatha		Machilidae		Machilis	101	530040666	53534107266	1322594187	40.48	PRJNA171753
Stenopsyche tienmushanensis	caddisfly	STETI	TTAGG	TTAGG	10.1139/g03-100		Arthropoda	Insecta	Trichoptera	Philopotamoidea	Stenopsychidae	Stenopsychinae	Stenopsyche	150	271194132	40679119800	451494475	90.1	PRJNA436868
Limnephilus lunatus	caddisfly	LIMLU	TTAGG	TTAGG	10.1128/MCB.13.3.142		Arthropoda	Insecta	Trichoptera	Limnephiloidea	Limnephilidae	Limnephilinae	Limnephilus	101	317297692	32047066892	1310510128	24.45	PRJNA203303
Lepisma saccharina	silverfish	LEPSA	TTAGG	TTAGG	10.1139/g03-100		Arthropoda	Insecta	Zygentoma		Lepismatidae		Lepisma	103.33	1342080459	138682000000	5905580032	23.48	generated in this research
Xenos vesparum	xenos	XENVE	TTAGG	NR			Arthropoda	Insecta	Strepsiptera		Xenidae		Xenos	100	193549698	19354969800	155727465	124.29	PRJNA274178
Amphinemura sulcicollis	stoneflies	AMPSU	TTAGG	TTAGG*	10.1139/g03-100		Arthropoda	Insecta	Plecoptera	Nemouroidea	Nemouridae	Amphinemurinae	Amphinemura	151	41566378	6276523078	271924966	23.08	PRJNA315680
pediculus humanus	human louse	PEDHU	TTAGG	TTAGG	10.1073/pnas.1003379107		Arthropoda	Insecta	Phthiraptera		Pediculidae		Pediculus	100	315083348	31508334800	108367462	290.75	PRJNA349478
Cryptotermes secundus	powderpost termite	CRYSE	TTAGG	TTAGG*	10.1139/g03-100		Arthropoda	Insecta	Isoptera		Kalotermitidae	Cryptotermitinae	Cryptotermes	150	236358296	35453744400	998064252	35.52	PRJNA381866
Zootermopsis nevadensis	eusocial termite	ZOONE	TTAGG	TTAGG	10.1128/MCB.13.3.142		Arthropoda	Insecta	Isoptera		Termopsidae	Termopsinae	Zootermopsis	100	219108840	21910884000	464273917	47.19	PRJNA203242
Blattella asahinai	Asian cockroach	BLAAS	TTAGG	TTAGG	10.1046/j.1432-1033.2000.01323.x		Arthropoda	Insecta	Blattodea	Blaberoidea	Ectobiidae	Blattellinae	Blattella	99.41	387395132	38512415948	1763370666	21.84	PRJNA545466
Labritermes buttelreepeni	labritermes	LABBU	TTAGG	TTAGG*	10.1046/j.1432-1033.2000.01323.x		Arthropoda	Insecta	Blattodea	Blattoidea	Termitidae	Termitinae	Labritermes	149.09	93081770	13878018026	5237693	2649.64	PRJNA560101
Timema cristinae	walking stick	TIMCR	TTAGG	TTAGG*	10.1002/mmnd.201300001		Arthropoda	Insecta	Phasmatodea	Timematoidea	Timematidae		Timema	100	222842796	22284279600	1100654316	20.25	PRJNA357256
Timema podura	walking stick	TIMPO	absent	TTAGG*	10.1002/mmnd.201300001		Arthropoda	Insecta	Phasmatodea	Timematoidea	Timematidae		Timema	150	178859122	26828868300	1100654316	24.38	PRJNA371785
Eyprepocnemis plorans	grasshopper	EYPPL	TTAGG	TTAGG	10.1159/000341571		Arthropoda	Insecta	Orthoptera	Acridoidea	Acrididae	Eyprepocnemidinae	Eyprepocnemis	101	149450770	15094527770	41642132	362.48	PRJNA304726
Libellula angelina	bekko tombo	LIBAN	absent	–(TTAGG)	10.1159/000486088		Arthropoda	Insecta	Odonata	Cavilabiata	Libellulidae		Libellula	151	160044678	24166746378	1072799907	22.53	PRJNA514415
Ladona fulva	bekko tombo	LADFU	absent	–(TTAGG)	10.1159/000486088		Arthropoda	Insecta	Odonata	Cavilabiata	Libellulidae		Ladona	101	1860314582	187892000000	1072799907	175.14	PRJNA194433
Coenagrion scitulum	dainty damselfly	COESC	absent	–(TTAGG)	10.1139/g03-100		Arthropoda	Insecta	Odonata	Coenagrionoidea	Coenagrionidae		Coenagrion	101	690494388	69739933188	1323368550	52.7	PRJNA514415
Rhinocypha anisoptera	jewel damselflies	RHIAN	absent	NR			Arthropoda	Insecta	Odonata	Calopterygoidea	Chlorocyphidae		Rhinocypha	150	243685320	36552798000	1870081963	19.55	PRJNA504960
Calopteryx splendens	Broad-winged damselflies	CALSP	absent	NR			Arthropoda	Insecta	Odonata	Calopterygoidea	Calopterygidae		Calopteryx	151	53992120	8152810120	1323368550	6.16	PRJNA315816
Bombyx mori	silk moth	BOMMO	TTAGG	TTAGG	10.1128/MCB.13.3.142		Arthropoda	Insecta	Lepidoptera	Bombycoidea	Bombycidae	Bombycinae	Bombyx	250	892405126	223101000000	431723578	516.77	PRJEB22206
Chrysoperla carnea	green lacewings	CHRCA	absent	–(TTAGG)	10.1023/A:1020175912128		Arthropoda	Insecta	Neuroptera		Chrysopidae	Chrysopinae	Chrysoperla	151	679906080	102665818080	767746728	133.724	PRJNA588406
Tenodera sinensis	mantids	TENSI	TTAGG	TTAGG	10.1139/g03-100		Arthropoda	Insecta	Mantodea		Mantidae	Mantinae	Tenodera	150	1091366148	163704922200	1763370666	92.8364	PRJNA564646
Rhodnius robustus	assassin bug	RHORO	TTAGG	TTAGG	10.3897/CompCytogen.v10i3.9960		Arthropoda	Insecta	Hemiptera	Reduvioidea	Reduviidae	Triatominae	Rhodnius	100.22	685578126	68707867490	564634549	121.69	PRJNA429761
Rhodnius prolixus	assassin bug	RHOPR	TTAGG	TTAGG	10.3897/CompCytogen.v10i3.9960		Arthropoda	Insecta	Hemiptera	Reduvioidea	Reduviidae	Triatominae	Rhodnius	100.4	354520732	35592690432	564634549	63.04	PRJNA429761
Rhodnius pictipes	assassin bug	RHOPI	TTAGG	TTAGG	10.3897/CompCytogen.v10i3.9960		Arthropoda	Insecta	Hemiptera	Reduvioidea	Reduviidae	Triatominae	Rhodnius	100.5	621830134	62493928467	564634549	110.68	PRJNA429761
Stiretrus anchorago	stink bugs	STIAN	absent	–(TTAGG)	10.3897/CompCytogen.v5i4.2307		Arthropoda	Insecta	Hemiptera	Pentatomoidea	Pentatomidae	Asopinae	Stiretrus	150.47	375581051	56514209502	866304666	65.24	PRJNA345234
Euschistus heros	stink bugs	EUSHE	absent	–(TTAGG)	10.3897/CompCytogen.v5i4.2307		Arthropoda	Insecta	Hemiptera	Pentatomoidea	Pentatomidae	Pentatominae	Euschistus	125	382885444	47860680500	1325158962	36.12	PRJNA489772
Nesidiocoris tenuis	plant bugs	NESTE	absent	–(TTAGG)	10.3897/CompCytogen.v5i4.2307		Arthropoda	Insecta	Hemiptera	Cimicoidea	Miridae	Bryocorinae	Nesidiocoris	119.41	988511868	118034000000	332776242	354.69	PRJEB35378
Chrysis ignita	cuckoo wasps	CHRIG	absent	–(TTAGG,TTAGGG)	10.1007/s00114-017-1507-z		Arthropoda	Insecta	Hymenoptera	Chrysidoidea	Chrysididae	Chrysidinae	Chrysis	151	50490546	7624072446	139902298	54.4957	PRJNA607895
Vespa velutina	yellow-legged hornet	VESVE	absent	–(TTAGG,TTAGGG)	10.1007/s00114-017-1507-z		Arthropoda	Insecta	Hymenoptera	Vespoidea	Vespidae	Vespinae	Vespa	151	1574842816	237801000000	200605717	1185.42	PRJEB22206
Polistes perplexus	European paper wasp	POLPE	absent	–(TTAGG,TTAGGG)	10.1007/s00114-017-1507-z		Arthropoda	Insecta	Hymenoptera	Vespoidea	Vespidae	Polistinae	Polistes	150	446322648	66948397200	204516353	327.35	PRJNA482994
Polistes metricus	European paper wasp	POLME	absent	–(TTAGG,TTAGGG)	10.1007/s00114-017-1507-z		Arthropoda	Insecta	Hymenoptera	Vespoidea	Vespidae	Polistinae	Polistes	150	250273915	37541087250	218756368	171.61	PRJNA482994
Polistes gallicus	European paper wasp	POLGA	absent	–(TTAGG,TTAGGG)	10.1007/s00114-017-1507-z		Arthropoda	Insecta	Hymenoptera	Vespoidea	Vespidae	Polistinae	Polistes	126	88500004	11151000504	200605717	55.59	PRJNA477544
Polistes fuscatus	European paper wasp	POLFU	absent	–(TTAGG,TTAGGG)	10.1007/s00114-017-1507-z		Arthropoda	Insecta	Hymenoptera	Vespoidea	Vespidae	Polistinae	Polistes	150.56	610587244	91932068625	214680644	428.23	PRJNA482994
Polistes dorsalis	European paper wasp	POLDO	absent	–(TTAGG,TTAGGG)	10.1007/s00114-017-1507-z		Arthropoda	Insecta	Hymenoptera	Vespoidea	Vespidae	Polistinae	Polistes	150.09	332314174	49876513795	204516353	243.88	PRJNA482994
Polistes carolina	European paper wasp	POLCA	absent	–(TTAGG,TTAGGG)	10.1007/s00114-017-1507-z		Arthropoda	Insecta	Hymenoptera	Vespoidea	Vespidae	Polistinae	Polistes	150	362535407	54380311050	197095956	275.91	PRJNA482994
Athalia rosae rosae	turnip sawfly	ATHRO	TTAGG	TTAGG	10.1007/s10709-018-0019-x		Arthropoda	Insecta	Hymenoptera	Tenthredinoidea	Tenthredinidae	Allantinae	Athalia rosae	101	884678140	89352492140	155765535	573.63	PRJNA167403
Apterogyna ZA01	Bradynobaenidae wasp	APTZA	absent	NR			Arthropoda	Insecta	Hymenoptera	Scolioidea	Bradynobaenidae	Apterogyninae	Apterogyna	100	54486072	5448607200	295928905	18.4119	PRJNA195615
Ammophila sabulosa	sapygid wasp	AMMSA	absent	–(TTAGG,TTAGGG)	10.1007/s00114-017-1507-z		Arthropoda	Insecta	Hymenoptera	Apoidea	Sphecidae	Ammophilinae	Ammophila	151	51519028	7779373228	211195745	36.83	PRJNA607895
Sapyga quinquepunctata	sapygid wasp	SAPQU	absent	–(TTAGG,TTAGGG)*	10.1007/s00114-017-1507-z		Arthropoda	Insecta	Hymenoptera	Pompiloidea	Sapygidae		Sapyga	151	195278380	29487035380	211195745	139.62	PRJNA607895
Anoplius infuscatus	spider wasps	ANOIN	absent	–(TTAGG,TTAGGG)	10.1007/s00114-017-1507-z		Arthropoda	Insecta	Hymenoptera	Pompiloidea	Pompilidae	Pompilinae	Anoplius	151	9580278	1446621920	211195745	6.85	PRJNA607895
Orussus abietinus	parasitic wood wasp	ORUAB	TTAGG	NR			Arthropoda	Insecta	Hymenoptera	Orussoidea	Orussidae		Orussus	101	550205888	55570794688	186318180	298.26	PRJNA171756
Diadromus collaris	ichneumon wasps	DIACO	absent	–(TTAGG)	10.1007/s10709-014-9776-3		Arthropoda	Insecta	Hymenoptera	Ichneumonoidea	Ichneumonidae	Ichneumoninae	Diadromus	65.34	924186859	60383159677	188922525	319.62	PRJNA307299
Diadegma semiclausum	ichneumon wasps	DIASE	absent	–(TTAGG)	10.1007/s10709-014-9776-3		Arthropoda	Insecta	Hymenoptera	Ichneumonoidea	Ichneumonidae	Ichneumoninae	Diadromus	73.51	939798687	69081651870	168496476	409.99	PRJNA307298
Hyposoter didymator	ichneumon wasps	HYPDI	absent	–(TTAGG)	10.1007/s10709-014-9776-3		Arthropoda	Insecta	Hymenoptera	Ichneumonoidea	Ichneumonidae	Campopleginae	Hyposoter	109.37	225329095	24643300100	168496476	146.25	PRJNA589497
Fopius arisanus	Braconid parasitoid wasp	FOPAR	absent	NR			Arthropoda	Insecta	Hymenoptera	Ichneumonoidea	Braconidae	Opiinae	Fopius	100	414373433	41437343300	140978447	293.93	PRJNA258104
Diachasma alloeum	Braconid parasitoid wasp	DIAAL	absent	NR			Arthropoda	Insecta	Hymenoptera	Ichneumonoidea	Braconidae	Opiinae	Diachasma	100.03	1821317205	182188000000	360538188	505.32	PRJNA284396
Microplitis demolitor	Braconid parasitoid wasp	MICDE	absent	NR			Arthropoda	Insecta	Hymenoptera	Ichneumonoidea	Braconidae	Microgastrinae	Microplitis	100	1294035024	129404000000	205866017	628.58	PRJNA195937
Cotesia vestalis	Braconid parasitoid wasp	COTVE	absent	NR			Arthropoda	Insecta	Hymenoptera	Ichneumonoidea	Braconidae	Microgastrinae	Cotesia	100	35736526	3573652600	131999552	27.07	PRJNA307296
Lysiphlebus fabarum	Braconid parasitoid wasp	LYSFA	absent	NR			Arthropoda	Insecta	Hymenoptera	Ichneumonoidea	Braconidae	Aphidiinae	Lysiphlebus	150	805505720	120826000000	140705580	858.71	PRJNA505237
Aphidius ervi	Braconid parasitoid wasp	APHER	absent	NR			Arthropoda	Insecta	Hymenoptera	Ichneumonoidea	Braconidae	Aphidiinae	Aphidius	96.77	784836928	75951289979	127607671	595.19	PRJNA540742
Solenopsis invicta	fire ant	SOLIN	TTAGG	TTAGG	10.1073/pnas.1009690108		Arthropoda	Insecta	Hymenoptera	Formicoidea	Formicidae	Myrmicinae	Solenopsis	150	679689768	101953000000	409691510	248.85	PRJNA396161
Solenopsis geminata	fire ant	SOLGE	TTAGG	TTAGG	10.1093/jhered/93.4.282		Arthropoda	Insecta	Hymenoptera	Formicoidea	Formicidae	Myrmicinae	Solenopsis	150	50282482	7542372300	409691510	18.41	PRJNA396161
Cataglyphis niger	desert ant	CATNI	TTAGG	TTAGG	10.3897/CompCytogen.v12i1.217		Arthropoda	Insecta	Hymenoptera	Formicoidea	Formicidae	Formicinae	Cataglyphis	125	811378302	101422000000	295928905	342.73	PRJNA494690
Aulacus striatus	Aulacidae wasp	AULST	absent	NR			Arthropoda	Insecta	Hymenoptera	Evanioidea	Aulacidae		Aulacus	151	30933360	4670937360	295928905	15.78	PRJNA607895
Ibalia leucospoides	Ibaliidae wasp	IBALE	absent	NR			Arthropoda	Insecta	Hymenoptera	Cynipoidea	Ibaliidae		Ibalia	151	12829610	1937271110	225894424	8.58	PRJNA607895
Phaenoglyphis villosa	Figitidae wasp	PHAVI	absent	NR			Arthropoda	Insecta	Hymenoptera	Cynipoidea	Figitidae	Charipinae	Phaenoglyphis	150	33094010	4964101500	314955021	15.76	PRJEB13424
Leptopilina heterotoma	Figitidae wasp	LEPHE	absent	NR			Arthropoda	Insecta	Hymenoptera	Cynipoidea	Figitidae	Eucoilinae	Leptopilina	100	253310706	25331070600	453522008	55.85	PRJNA499032
Leptopilina boulardi	Figitidae wasp	LEPBO	absent	NR			Arthropoda	Insecta	Hymenoptera	Cynipoidea	Figitidae	Eucoilinae	Leptopilina	168.86	418483658	70665994700	283039056	249.67	PRJNA429194
Alloxysta arcuata	gall wasp	ALLAR	absent	NR			Arthropoda	Insecta	Hymenoptera	Cynipoidea	Figitidae	Charipinae	Alloxysta	150	40318652	6047797800	314955021	19.2	PRJEB13424
Synergus umbraculus	gall wasp	SYNUM	absent	–(TTAGG)	10.1007/s10709-014-9776-3		Arthropoda	Insecta	Hymenoptera	Cynipoidea	Cynipidae	Cynipinae	Synergus	150	344235777	51635366550	235159360	219.58	PRJEB20883
Synergus japonicus	gall wasp	SYNJA	absent	–(TTAGG)	10.1007/s10709-014-9776-3		Arthropoda	Insecta	Hymenoptera	Cynipoidea	Cynipidae	Cynipinae	Synergus	150	122603886	18390582900	225894424	81.41	PRJEB13424
Pseudoneuroterus saliens	gall wasp	PSESA	absent	–(TTAGG)	10.1007/s10709-014-9776-3		Arthropoda	Insecta	Hymenoptera	Cynipoidea	Cynipidae	Cynipinae	Pseudoneuroterus	150	508715308	76307296200	1811304538	42.13	PRJEB20883
Neuroterus quercusbaccarum	gall wasp	NEUQU	absent	–(TTAGG)	10.1007/s10709-014-9776-3		Arthropoda	Insecta	Hymenoptera	Cynipoidea	Cynipidae	Cynipinae	Neuroterus	150	354247582	53137137300	2283939580	23.27	PRJEB20883
Diplolepis spinosa	gall wasp	DIPSP	absent	–(TTAGG)	10.1007/s10709-014-9776-3		Arthropoda	Insecta	Hymenoptera	Cynipoidea	Cynipidae	Cynipinae	Diplolepis	89.85	225557702	20267371938	225894424	89.72	PRJEB13424
Callirhytis sp. RG_2019_326	gall wasp	CALRG	absent	–(TTAGG)	10.1007/s10709-014-9776-3		Arthropoda	Insecta	Hymenoptera	Cynipoidea	Cynipidae	Cynipinae	Callirhytis	150	168763236	25314485400	1116274994	22.68	PRJNA562060
Andricus quercuslanigera	gall wasp	ANDQU	absent	–(TTAGG)	10.1007/s10709-014-9776-3		Arthropoda	Insecta	Hymenoptera	Cynipoidea	Cynipidae	Cynipinae	Andricus	150	178849748	26827462200	1335835538	20.08	PRJNA549678
Andricus inflator	gall wasp	ANDIN	absent	–(TTAGG)	10.1007/s10709-014-9776-3		Arthropoda	Insecta	Hymenoptera	Cynipoidea	Cynipidae	Cynipinae	Andricus	150	416142770	62421415500	1651881132	37.79	PRJEB20883
Andricus grossulariae	gall wasp	ANDGR	absent	–(TTAGG)	10.1007/s10709-014-9776-3		Arthropoda	Insecta	Hymenoptera	Cynipoidea	Cynipidae	Cynipinae	Andricus	150.71	1200579774	180935000000	1412432003	128.1	PRJNA521608
Andricus curvator	gall wasp	ANDCU	absent	–(TTAGG)	10.1007/s10709-014-9776-3		Arthropoda	Insecta	Hymenoptera	Cynipoidea	Cynipidae	Cynipinae	Andricus	150	383193178	57478976700	1496550106	38.41	PRJEB20883
Trichogramma pretiosum	Trichogramma wasp	TRIPR	TTACTTGGG	NR			Arthropoda	Insecta	Hymenoptera	Chalcidoidea	Trichogrammatidae		Trichogramma	116.56	529723274	61746275974	186935496	330.31	PRJNA168121
Trichogramma evanescens	Trichogramma wasp	TRIEV	TTACTTGGG	NR			Arthropoda	Insecta	Hymenoptera	Chalcidoidea	Trichogrammatidae		Trichogramma	150	775691562	116354000000	186935496	622.43	PRJEB36429
Torymus auratus	Torymidae wasp	TORAU	TTATTGGG	–(TTAGG)	10.1007/s10709-014-9776-3		Arthropoda	Insecta	Hymenoptera	Chalcidoidea	Torymidae	Toryminae	Torymus	150	195031302	29254695300	397870892	73.53	PRJEB20883
Trichomalopsis sarcophagae	jewel wasp	TRISA	TTATTGGG	NR			Arthropoda	Insecta	Hymenoptera	Chalcidoidea	Pteromalidae	Pteromalinae	Trichomalopsis	138	902058132	124484000000	256302759	485.69	generated in this research
Nasonia vitripennis, AsymCx strain	jewel wasp	NASVI	TTATTGGG	TTATTGGG	10.1126/sciadv.aaz9808	YES	Arthropoda	Insecta	Hymenoptera	Chalcidoidea	Pteromalidae	Pteromalinae	Nasonia	138	911503368	125787000000	295129023	426.21	generated in this research
Nasonia vitripennis, LabII strain	jewel wasp	NvlabII	TTATTGGG	NR		YES	Arthropoda	Insecta	Hymenoptera	Chalcidoidea	Pteromalidae	Pteromalinae	Nasonia	137.032	806976903	110581832347	295129023	374.69	generated in this research
Nasonia vitripennis, V12.1 strain	jewel wasp	NvV12	TTATTGGG	NR		YES	Arthropoda	Insecta	Hymenoptera	Chalcidoidea	Pteromalidae	Pteromalinae	Nasonia	136.5	870957506	118885699569	295129023	402.826	generated in this research
Nasonia oneida, NONY 11/36 strain	jewel wasp	NASON	TTATTGGG	NR			Arthropoda	Insecta	Hymenoptera	Chalcidoidea	Pteromalidae	Pteromalinae	Nasonia	132.306	546239080	72270921328	267884934	269.783	generated in this research
Nasonia oneida, NoNYAUD109 strain	jewel wasp	NoNYAUD109	TTATTGGG	NR			Arthropoda	Insecta	Hymenoptera	Chalcidoidea	Pteromalidae	Pteromalinae	Nasonia	136.5	400620272	54684667128	267884934	204.135	generated in this research
Nasonia longicornis	jewel wasp	NlMTMC13A	TTATTGGG	NR			Arthropoda	Insecta	Hymenoptera	Chalcidoidea	Pteromalidae	Pteromalinae	Nasonia	136.5	451213292	61590614358	269507686	228.53	generated in this research
Nasonia giraulti, RV2X strain	jewel wasp	NASGI_rv2x	TTATTGGG	NR		YES	Arthropoda	Insecta	Hymenoptera	Chalcidoidea	Pteromalidae	Pteromalinae	Nasonia	131.273	278610078	36573881759	264410857	138.322	generated in this research
Nasonia giraulti, G10 strain	jewel wasp	NgG10	TTATTGGG	NR		YES	Arthropoda	Insecta	Hymenoptera	Chalcidoidea	Pteromalidae	Pteromalinae	Nasonia	136.5	510490034	69681889641	264410857	263.536	generated in this research
Nasonia giraulti, VA19_008U strain	jewel wasp	NgVA19_008U	TTATTGGG	NR		YES	Arthropoda	Insecta	Hymenoptera	Chalcidoidea	Pteromalidae	Pteromalinae	Nasonia	136.5	447898250	61138111125	264410857	231.224	generated in this research
Muscidifurax uniraptor	jewel wasp	MUSUN	TTATTGGG	NR		YES	Arthropoda	Insecta	Hymenoptera	Chalcidoidea	Pteromalidae	Pteromalinae	Muscidifurax	136.5	840210110	114689000000	335544320	341.8	generated in this research
Ormyrus pomaceus	Ormyridae wasp	ORMPO	TTATTGGG	NR			Arthropoda	Insecta	Hymenoptera	Chalcidoidea	Ormyridae		Ormyrus	150	134069108	20110366200	263296421	76.38	PRJEB20883
Ormyrus nitidulus	Ormyridae wasp	ORMNI	TTATTGGG	NR			Arthropoda	Insecta	Hymenoptera	Chalcidoidea	Ormyridae		Ormyrus	150	129483890	19422583500	259884369	74.74	PRJEB20883
Megastigmus stigmatizans	Megastigmidae wasp	MEGST	TTATTGGG	NR			Arthropoda	Insecta	Hymenoptera	Chalcidoidea	Megastigmidae	T:Megastigminae	Megastigmus	150	181569772	27235465800	577876374	47.13	PRJEB20883
Bootanomyia dorsalis	Megastigmidae wasp	BOODO	TTATTGGG	NR			Arthropoda	Insecta	Hymenoptera	Chalcidoidea	Megastigmidae	T:Megastigminae	Bootanomyia	150	215157322	32273598300	577361771	55.9	PRJEB20883
Eurytoma adleriae	Eurytomidae wasp	EURAD	TTATTGGG	–(TTAGG)	10.1007/s10709-014-9776-3		Arthropoda	Insecta	Hymenoptera	Chalcidoidea	Eurytomidae	Eurytominae	Eurytoma	150	226043409	33906511350	393847642	86.09	PRJEB20883
Eupelmus annulatus	Eupelmidae wasp	EUPAN	TTATTGGG	NR			Arthropoda	Insecta	Hymenoptera	Chalcidoidea	Eupelmidae	Eurytominae	Eupelmus	150	108952986	16342947900	314955021	51.89	PRJEB20883
Oobius primorskyensis	Encyrtidae wasp	OOBPR	absent	NR			Arthropoda	Insecta	Hymenoptera	Chalcidoidea	Encyrtidae	Encyrtinae	Oobius	151	220843158	33347316858	503815983	66.19	PRJNA171748
Copidosoma floridanum	Encyrtidae wasp	COPFL	absent	NR			Arthropoda	Insecta	Hymenoptera	Chalcidoidea	Encyrtidae	Encyrtinae	Copidosoma	101	818602472	82678849672	503815983	164.11	PRJNA171748
Aphelinus certus	Aphelinidae wasp	APHCE	absent	NR			Arthropoda	Insecta	Hymenoptera	Chalcidoidea	Aphelinidae	Aphelininae	Aphelinus	150	217336594	32600489100	275780432	118.21	PRJNA508982
Ceratosolen solmsi	fig wasp	CERSO	TTATTGGGG**	NR			Arthropoda	Insecta	Hymenoptera	Chalcidoidea	Agaonidae	Agaoninae	Ceratosolen	98.39	361527554	35570512838	275780432	128.98	PRJNA178998
Eupristina verticillata	fig wasp	EUPVE	TTATTGGG	NR	10.1016/j.cell.2020.09.043	YES	Arthropoda	Insecta	Hymenoptera	Chalcidoidea	Agaonidae	Agaoninae	Eupristina	-	-	-	-	-	PRJCA002187
Cephus cinctus	wheat stem sawfly	CEPCI	TTAGG	NR			Arthropoda	Insecta	Hymenoptera	Cephoidea	Cephidae		Cephus	100	104322030	10432203000	159172346	65.54	PRJNA168335
Philanthus triangulum	Crabronidae wasp	PHITR	absent	–(TTAGG,TTAGGG)	10.1007/s00114-017-1507-z		Arthropoda	Insecta	Hymenoptera	Apoidea	Crabronidae	Philanthinae	Philanthus	151	50070510	7560647010	211195745	35.8	PRJNA607895
Mellinus arvensis	Crabronidae wasp	MELAR	absent	–(TTAGG,TTAGGG)	10.1007/s00114-017-1507-z		Arthropoda	Insecta	Hymenoptera	Apoidea	Crabronidae	Mellininae	Mellinus	151	27434948	4142677148	211195745	19.62	PRJNA607895
Apis cerana japonica	honey bee	APICE	TTAGG	TTAGG	10.1101/gr.5085606		Arthropoda	Insecta	Hymenoptera	Apoidea	Apidae	Apinae	Apis	100	613060940	61306094000	211195745	290.28	PRJDB5799
Parameletus columbiae	mayfly	PARCO	absent	NR			Arthropoda	Insecta	Ephemeroptera		Siphlonuridae		Parameletus	288.77	44688530	12904708236	448234373	28.79	PRJNA433159
Paraleptophlebia vaciva	mayfly	PARVA	absent	NR			Arthropoda	Insecta	Ephemeroptera	Leptophlebioidea	Leptophlebiidae	Leptophlebiinae	Paraleptophlebia	292	47771421	13949079999	448234373	31.12	PRJNA433159
Ephemera danica	mayfly	EPHDA	absent	NR			Arthropoda	Insecta	Ephemeroptera		Ephemeridae		Ephemera	101	942695691	95212264791	448234373	212.42	PRJNA171755
Cloeon dipterum	mayfly	CLODI	absent	–(TTAGG)	doi.org/10.1139/g03-100		Arthropoda	Insecta	Ephemeroptera		Baetidae		Cloeon	251	641006702	160893000000	174117300	924.05	PRJEB34721
Phryxe vulgaris	true flies	PHRVU	absent	NR			Arthropoda	Insecta	Diptera	Oestroidea	Tachinidae	Exoristinae	Phryxe	151	18579494	2805503594	169018756	16.6	PRJNA607895
Eristalis dimidiata	flower flies	ERIDI	absent	NR			Arthropoda	Insecta	Diptera	Syrphoidea	Syrphidae	Eristalinae	Eristalis	100	78081204	7808120400	169018756	46.2	PRJNA268391
Trichosia splendens	dark-winged fungus gnats	TRISP	absent	TSRT	10.1007/s00412-010-0282-9		Arthropoda	Insecta	Diptera	Sciaroidea	Sciaridae		Trichosia	149.2	137324104	20488076260	195226834	104.94	PRJNA369264
Phytosciara flavipes	dark-winged fungus gnats	PHYFL	absent	TSRT	10.1007/s10577-012-9287-y		Arthropoda	Insecta	Diptera	Sciaroidea	Sciaridae		Phytosciara	150.24	143191039	21513647248	195226834	110.2	PRJNA369255
Sarcophaga peregrina	flesh flies	SARPE	absent	NR			Arthropoda	Insecta	Diptera	Oestroidea	Sarcophagidae	Sarcophaginae	Sarcophaga	150	311925790	46788868500	473527192	98.81	PRJNA509973
Megaselia scalaris	humpbacked flies	MEGSC	absent	NR			Arthropoda	Insecta	Diptera	Platypezoidea	Phoridae	Metopininae	Megaselia	75	305971307	22947848025	303739249	75.55	PRJNA183066
Megaselia abdita	humpbacked flies	MEGAB	absent	NR			Arthropoda	Insecta	Diptera	Platypezoidea	Phoridae	Metopininae	Megaselia	90	155211996	13969079640	303739249	45.99	PRJNA183066
Drosophila melanogaster	fruit fly	DROME	absent	TSRT	10.1007/s004120000094		Arthropoda	Insecta	Diptera	Ephydroidea	Drosophilidae	Drosophilinae	Drosophila	104.61	584806575	61179424125	144121962	424.5	PRJNA606147
Anopheles gambiae	mosquito	ANOGA	absent	LCTTR	10.1128/MCB.17.9.5176		Arthropoda	Insecta	Diptera	Culicoidea	Culicidae	Anophelinae	Anopheles	76.47	223183056	17066648938	252454096	67.6	PRJNA171933
Anopheles coluzzii	mosquito	ANOCO	absent	LCTTR	10.1046/j.1365-2583.1998.71054.x		Arthropoda	Insecta	Diptera	Culicoidea	Culicidae	Anophelinae	Anopheles	125.23	593580683	74331787925	209529067	354.76	PRJNA295940
Aedes albopictus	mosquito	AEDAL	absent	LCTTR	10.1046/j.1365-2583.2001.00245.x		Arthropoda	Insecta	Diptera	Culicoidea	Culicidae	Culicinae	Aedes	116.8	458379966	53538759804	1776217663	30.14	PRJNA275735
Polypedilum vanderplanki	lake flies	POLVA	absent	LCTTR	10.1046/j.1365-2583.2000.00193.x		Arthropoda	Insecta	Diptera	Chironomoidea	Chironomidae	Chironominae	Polypedilum	101	318187316	32136918916	150778722	213.14	PRJDB1558
Polypedilum nubifer	lake flies	POLNU	absent	LCTTR	10.1111/imb.12087		Arthropoda	Insecta	Diptera	Chironomoidea	Chironomidae	Chironominae	Polypedilum	101	34676218	3502298018	150778722	23.23	PRJDB2914
Chironomus riparius	lake flies	CHIRI	absent	LCTTR	10.1023/A:1014257808705		Arthropoda	Insecta	Diptera	Chironomoidea	Chironomidae	Chironominae	Chironomus	111.56	736553828	82172661292	150778722	544.99	PRJEB15223
Proctacanthus coquilletti	assassin fly	PROCO	absent	–(TTAGG)	10.1128/MCB.13.3.142		Arthropoda	Insecta	Diptera	Asiloidea	Asilidae	Asilinae	Proctacanthus	246.38	404554012	99672741094	208901127	477.13	PRJNA343047
Dasypogon diadema	assassin fly	DASDI	absent	–(TTAGG)	10.1128/MCB.13.3.142		Arthropoda	Insecta	Diptera	Asiloidea	Asilidae	Dasypogoninae	Dasypogon	150	176257355	26438603250	504049904	52.45	PRJNA361480
Anisolabis maritima	common earwigs	ANIMA	absent	NR			Arthropoda	Insecta	Dermaptera	Anisolabidoidea	Anisolabididae		Anisolabis	148.62	170268781	25304674606	641579612	39.44	PRJNA497080
Phylacinus fisheri	darkling beetle	PHYFI	TCAGG	TCAGG	10.1007/s00412-011-0317-x		Arthropoda	Insecta	Coleoptera	Tenebrionoidea	Tenebrionidae	Tenebrionina	Phylacinus	151	68549334	10350949434	641579612	16.13	PRJNA443422
Dorylogaster longipes	rove beetles	DORLO	absent	NR			Arthropoda	Insecta	Coleoptera	Staphylinoidea	Staphylinidae	Aleocharinae	Dorylogaster	150.11	149478934	22438804186	887065838	25.3	PRJNA342857
Popillia japonica	scarab beetles	POPJA	absent	–(TTAGG)	10.1111/jzs.12332		Arthropoda	Insecta	Coleoptera	Scarabaeoidea	Scarabaeidae	Rutelinae	Popillia	149.72	450042427	67382099291	529295032	127.31	PRJNA358717
Oryctes minor	scarab beetles	ORYMI	absent	–(TTAGG)	10.1111/jzs.12332		Arthropoda	Insecta	Coleoptera	Scarabaeoidea	Scarabaeidae	Dynastinae	Oryctes	63.16	289743048	18300376580	371596880	49.25	PRJEB36751
Onthophagus taurus	scarab beetles	ONTTA	absent	–(TTAGG)	10.1111/jzs.12332		Arthropoda	Insecta	Coleoptera	Scarabaeoidea	Scarabaeidae	Scarabaeinae	Onthophagus	101	231340428	23365383228	261534774	89.34	PRJNA167478
Marronus borbonicus	scarab beetles	MARBO	absent	–(TTAGG)	10.1111/jzs.12332		Arthropoda	Insecta	Coleoptera	Scarabaeoidea	Scarabaeidae	Dynastinae	Marronus	149.5	714550532	106824000000	378031493	282.58	PRJEB34604
Chrysina resplendens	scarab beetles	CHRRE	absent	–(TTAGG)	10.1111/jzs.12332		Arthropoda	Insecta	Coleoptera	Scarabaeoidea	Scarabaeidae	Rutelinae	Chrysina	148.35	224517647	33306189845	611353466	54.48	PRJNA341359
Harmonia axyridis	ladybugs	HARAX	TTAGG	TTAGG	10.3897/CompCytogen.v9i3.5263		Arthropoda	Insecta	Coleoptera	Cucujoidea	Coccinellidae	Coccinellinae	Harmonia	106	107132070	11355999420	412982755	27.5	PRJDB6162
*: literature reported TRM are from another family in the same superfamily
**: the TRM call is the top candidate, but they do not meet the "dominant" rule (best_candidate_enrichment ≥ 3) cutoff, additional evidence from the genome assembly (see Table S8)
TSRT: Telomere specific retrotransposons
LCTTR: Long complex terminal tandem repeats
