# Supplementary material for: Profiles of telomeric repeats in Insecta reveal diverse forms of telomeric motifs in Hymenopterans
Source: Life Sci Alliance. 2022 Apr 1;5(7):e202101163. doi: 10.26508/lsa.202101163 (PMC8977481; doi:10.26508/lsa.202101163)
Supplement: Supplemental Data 5. — Tandem repeat statistics and TRIP TRM calls for arthropods species that are not listed in Supplemental Data 2 or Supplemental Data 3. [file LSA-2021-01163_Supplemental_Data_5.zip]

Archive with 61 entries (60 files):
- DataS5/
- DataS5/ALLAR_output.csv.0.filtered.xlsx
- DataS5/ANIMA_output.csv.0.filtered.xlsx
- DataS5/APHCE_output.csv.1.filtered.xlsx
- DataS5/APHER_output.csv.1.filtered.xlsx
- DataS5/APTZA_output.csv.0.filtered.xlsx
- DataS5/AULST_output.csv.0.filtered.xlsx
- DataS5/BLANI_output.csv.0.filtered.xlsx
- DataS5/BOODO_output.csv.3.filtered.xlsx
- DataS5/CALSP_output.csv.0.filtered.xlsx
- DataS5/CAMAU_output.csv.4.filtered.xlsx
- DataS5/CEPCI_output.csv.1.filtered.xlsx
- DataS5/CERSO_output.csv.0.filtered.xlsx
- DataS5/COPFL_output.csv.1.filtered.xlsx
- DataS5/COTVE_output.csv.0.filtered.xlsx
- DataS5/DIAAL_output.csv.5.filtered.xlsx
- DataS5/DORLO_output.csv.0.filtered.xlsx
- DataS5/EPHDA_output.csv.3.filtered.xlsx
- DataS5/ERIDI_output.csv.9.filtered.xlsx
- DataS5/EUPAN_output.csv.1.filtered.xlsx
- DataS5/EURAD_output.csv.3.filtered.xlsx
- DataS5/FOPAR_output.csv.1.filtered.xlsx
- DataS5/IBALE_output.csv.0.filtered.xlsx
- DataS5/LEPBO_output.csv.3.filtered.xlsx
- DataS5/LEPHE_output.csv.1.filtered.xlsx
- DataS5/LYSFA_output.csv.0.filtered.xlsx
- DataS5/MEGAB_output.csv.8.filtered.xlsx
- DataS5/MEGSC_output.csv.9.filtered.xlsx
- DataS5/MEGST_output.csv.1.filtered.xlsx
- DataS5/Mell_output.csv.1.filtered.xlsx
- DataS5/MICDE_output.csv.0.filtered.xlsx
- DataS5/MUSUN_output.csv.1.filtered.xlsx
- DataS5/NASGI_r16a_output.csv.1.filtered.xlsx
- DataS5/NASGI_rv2x_output.csv.1.filtered.xlsx
- DataS5/NASLO_output.csv.1.filtered.xlsx
- DataS5/NASON_output.csv.1.filtered.xlsx
- DataS5/NgG10_output.csv.1.filtered.xlsx
- DataS5/NgVA19_008U_output.csv.1.filtered.xlsx
- DataS5/NlMTMC13A_output.csv.1.filtered.xlsx
- DataS5/NoNYAUD109_output.csv.1.filtered.xlsx
- DataS5/NvAsymCx2_output.csv.1.filtered.xlsx
- DataS5/Nvlabii_output.csv.2.filtered.xlsx
- DataS5/NvR511_output.csv.1.filtered.xlsx
- DataS5/NvV12_output.csv.3.filtered.xlsx
- DataS5/OOBPR_output.csv.0.filtered.xlsx
- DataS5/ORMNI_output.csv.1.filtered.xlsx
- DataS5/ORMPO_output.csv.1.filtered.xlsx
- DataS5/ORUAB_output.csv.1.filtered.xlsx
- DataS5/PARCO_output.csv.0.filtered.xlsx
- DataS5/PARVA_output.csv.0.filtered.xlsx
- DataS5/PHAVI_output.csv.0.filtered.xlsx
- DataS5/PHRVU_output.csv.0.filtered.xlsx
- DataS5/PLENI_output.csv.0.filtered.xlsx
- DataS5/RHIAN_output.csv.5.filtered.xlsx
- DataS5/SARPE_output.csv.2.filtered.xlsx
- DataS5/TIMPO_output.csv.5.filtered.xlsx
- DataS5/TORAU_output.csv.1.filtered.xlsx
- DataS5/TRIEV_output.csv.1.filtered.xlsx
- DataS5/TRIPR_output.csv.1.filtered.xlsx
- DataS5/TRISA_output.csv.1.filtered.xlsx
- DataS5/XENVE_output.csv.1.filtered.xlsx
