# Supplementary material for: Profiles of telomeric repeats in Insecta reveal diverse forms of telomeric motifs in Hymenopterans
Source: Life Sci Alliance. 2022 Apr 1;5(7):e202101163. doi: 10.26508/lsa.202101163 (PMC8977481; doi:10.26508/lsa.202101163)
Supplement: Supplemental Data 5. — Tandem repeat statistics and TRIP TRM calls for arthropods species that are not listed in Supplemental Data 2 or Supplemental Data 3. [file LSA-2021-01163_Supplemental_Data_5.zip › DataS5/ALLAR_output.csv.0.filtered.xlsx]

## Sheet: Sheet1
Unnamed: 0	reads	repeats	unit_len	avg_genome_cov	genome_size	eff_read_len	num_reads	repeats_total_len	repeats_per_read	reads_per_genome	repeats_per_genome	repeats_per_million_reads	repeats_len_per_genome	repeats_len_per_million_reads	percent_repeats_len_per_read	percent_repeats_len_per_genome	percent_repeat_unit_in_sequences	avg_genome_cov_filter	repeat_containing_reads_filter	repeats_len_per_million_reads_filter	unit_len_filter	percent_repeats_len_per_read_filter	qualified
AAAAAAAGGT	17	68	10	19.2021	314955021	150	40318652	680	4	0.88532	3.54128	1.68656	0.0354128	0.0168656	0.266667	1.12438e-07	1.12438e-07	1	0	0	1	0	0
AAAAAATGAT	21	84	10	19.2021	314955021	150	40318652	840	4	1.09363	4.37452	2.0834	0.0437452	0.020834	0.266667	1.38894e-07	1.38894e-07	1	0	0	1	0	0
AAAAAATTAGG	10	40	11	19.2021	314955021	150	40318652	440	4	0.520776	2.08311	0.992097	0.0229142	0.0109131	0.293333	7.27538e-08	7.27538e-08	1	0	0	1	0	0
AAAAAG	67	350	6	19.2021	314955021	150	40318652	2100	5.22388	3.4892	18.2272	8.68085	0.109363	0.0520851	0.208955	3.47234e-07	3.47234e-07	1	0	0	1	0	0
AAAAAT	84	363	6	19.2021	314955021	150	40318652	2178	4.32143	4.37452	18.9042	9.00328	0.113425	0.0540197	0.172857	3.60131e-07	3.60131e-07	1	0	0	1	0	0
AAAAATC	2	10	7	19.2021	314955021	150	40318652	70	5	0.104155	0.520776	0.248024	0.00364543	0.00173617	0.233333	1.15745e-08	1.15745e-08	1	0	0	1	0	0
AAAAATG	35	140	7	19.2021	314955021	150	40318652	980	4	1.82272	7.29087	3.47234	0.0510361	0.0243064	0.186667	1.62042e-07	1.62042e-07	1	0	0	1	0	0
AAAAATTAAGGGATGATG	21	85	18	19.2021	314955021	150	40318652	1530	4.04762	1.09363	4.4266	2.10821	0.0796788	0.0379477	0.485714	2.52985e-07	2.52985e-07	1	0	0	1	0	0
AAAAATTAT	7	28	9	19.2021	314955021	150	40318652	252	4	0.364543	1.45817	0.694468	0.0131236	0.00625021	0.24	4.16681e-08	4.16681e-08	1	0	0	1	0	0
AAAAC	23	116	5	19.2021	314955021	150	40318652	580	5.04348	1.19779	6.04101	2.87708	0.030205	0.0143854	0.168116	9.59027e-08	9.59027e-08	1	0	0	1	0	0
AAAACT	15	60	6	19.2021	314955021	150	40318652	360	4	0.781165	3.12466	1.48814	0.0187479	0.00892887	0.16	5.95258e-08	5.95258e-08	1	0	0	1	0	0
AAAACTTATATTTCTTTCTC	29	148	20	19.2021	314955021	150	40318652	2960	5.10345	1.51025	7.70749	3.67076	0.15415	0.0734152	0.68046	4.89434e-07	4.89434e-07	1	0	0	1	1	0
AAAAG	3	25	5	19.2021	314955021	150	40318652	125	8.33333	0.156233	1.30194	0.62006	0.0065097	0.0031003	0.277778	2.06687e-08	2.06687e-08	1	0	0	1	0	0
AAAAGAAG	23	106	8	19.2021	314955021	150	40318652	848	4.6087	1.19779	5.52023	2.62906	0.0441618	0.0210324	0.245797	1.40216e-07	1.40216e-07	1	0	0	1	0	0
AAAAGAG	15	60	7	19.2021	314955021	150	40318652	420	4	0.781165	3.12466	1.48814	0.0218726	0.010417	0.186667	6.94468e-08	6.94468e-08	1	0	0	1	0	0
AAAAGG	5	25	6	19.2021	314955021	150	40318652	150	5	0.260388	1.30194	0.62006	0.00781165	0.00372036	0.2	2.48024e-08	2.48024e-08	1	0	0	1	0	0
AAAAGGAAGAGG	10	45	12	19.2021	314955021	150	40318652	540	4.5	0.520776	2.34349	1.11611	0.0281219	0.0133933	0.36	8.92887e-08	8.92887e-08	1	0	0	1	0	0
AAAAGGAGAAAGAGG	10	43	15	19.2021	314955021	150	40318652	645	4.3	0.520776	2.23934	1.0665	0.0335901	0.0159976	0.43	1.0665e-07	1.0665e-07	1	0	0	1	0	0
AAAAGGT	15	60	7	19.2021	314955021	150	40318652	420	4	0.781165	3.12466	1.48814	0.0218726	0.010417	0.186667	6.94468e-08	6.94468e-08	1	0	0	1	0	0
AAAAGTAT	20	88	8	19.2021	314955021	150	40318652	704	4.4	1.04155	4.58283	2.18261	0.0366627	0.0174609	0.234667	1.16406e-07	1.16406e-07	1	0	0	1	0	0
AAAAGTCC	17	68	8	19.2021	314955021	150	40318652	544	4	0.88532	3.54128	1.68656	0.0283302	0.0134925	0.213333	8.99501e-08	8.99501e-08	1	0	0	1	0	0
AAAAT	269	1422	5	19.2021	314955021	150	40318652	7110	5.28625	14.0089	74.0544	35.269	0.370272	0.176345	0.176208	1.17563e-06	1.17563e-06	1	0	0	1	0	0
AAAATAATG	14	56	9	19.2021	314955021	150	40318652	504	4	0.729087	2.91635	1.38894	0.0262471	0.0125004	0.24	8.33361e-08	8.33361e-08	1	0	0	1	0	0
AAAATACAC	15	67	9	19.2021	314955021	150	40318652	603	4.46667	0.781165	3.4892	1.66176	0.0314028	0.0149559	0.268	9.97057e-08	9.97057e-08	1	0	0	1	0	0
AAAATACTC	13	52	9	19.2021	314955021	150	40318652	468	4	0.677009	2.70804	1.28973	0.0243723	0.0116075	0.24	7.73835e-08	7.73835e-08	1	0	0	1	0	0
AAAATACTTCAAAGAACTTC	20	83	20	19.2021	314955021	150	40318652	1660	4.15	1.04155	4.32244	2.0586	0.0864489	0.041172	0.553333	2.7448e-07	2.7448e-07	1	0	0	1	1	0
AAAATAT	13	52	7	19.2021	314955021	150	40318652	364	4	0.677009	2.70804	1.28973	0.0189563	0.00902808	0.186667	6.01872e-08	6.01872e-08	1	0	0	1	0	0
AAAATC	16	64	6	19.2021	314955021	150	40318652	384	4	0.833242	3.33297	1.58735	0.0199978	0.00952413	0.16	6.34942e-08	6.34942e-08	1	0	0	1	0	0
AAAATG	78	355	6	19.2021	314955021	150	40318652	2130	4.55128	4.06206	18.4876	8.80486	0.110925	0.0528291	0.182051	3.52194e-07	3.52194e-07	1	0	0	1	0	0
AAAATGG	14	69	7	19.2021	314955021	150	40318652	483	4.92857	0.729087	3.59336	1.71137	0.0251535	0.0119796	0.23	7.98638e-08	7.98638e-08	1	0	0	1	0	0
AAAATT	114	477	6	19.2021	314955021	150	40318652	2862	4.18421	5.93685	24.841	11.8308	0.149046	0.0709845	0.167368	4.7323e-07	4.7323e-07	1	0	0	1	0	0
AAAATTC	21	100	7	19.2021	314955021	150	40318652	700	4.7619	1.09363	5.20776	2.48024	0.0364543	0.0173617	0.222222	1.15745e-07	1.15745e-07	1	0	0	1	0	0
AAAATTCAAATG	6	34	12	19.2021	314955021	150	40318652	408	5.66667	0.312466	1.77064	0.843282	0.0212477	0.0101194	0.453333	6.74626e-08	6.74626e-08	1	0	0	1	0	0
AAAATTG	11	44	7	19.2021	314955021	150	40318652	308	4	0.572854	2.29142	1.09131	0.0160399	0.00763914	0.186667	5.09276e-08	5.09276e-08	1	0	0	1	0	0
AAAATTTCTCAG	11	51	12	19.2021	314955021	150	40318652	612	4.63636	0.572854	2.65596	1.26492	0.0318715	0.0151791	0.370909	1.01194e-07	1.01194e-07	1	0	0	1	0	0
AAAC	111	718	4	19.2021	314955021	150	40318652	2872	6.46847	5.78062	37.3917	17.8081	0.149567	0.0712325	0.172492	4.74884e-07	4.74884e-07	1	0	0	0	0	0
AAACAT	39	199	6	19.2021	314955021	150	40318652	1194	5.10256	2.03103	10.3634	4.93568	0.0621807	0.0296141	0.204103	1.97427e-07	1.97427e-07	1	0	0	1	0	0
AAACATTAC	12	48	9	19.2021	314955021	150	40318652	432	4	0.624932	2.49973	1.19052	0.0224975	0.0107146	0.24	7.1431e-08	7.1431e-08	1	0	0	1	0	0
AAACG	18	90	5	19.2021	314955021	150	40318652	450	5	0.937397	4.68699	2.23222	0.0234349	0.0111611	0.166667	7.44072e-08	7.44072e-08	1	0	0	1	0	0
AAACT	70	495	5	19.2021	314955021	150	40318652	2475	7.07143	3.64543	25.7784	12.2772	0.128892	0.061386	0.235714	4.0924e-07	4.0924e-07	1	0	0	1	0	0
AAACTGC	12	48	7	19.2021	314955021	150	40318652	336	4	0.624932	2.49973	1.19052	0.0174981	0.00833361	0.186667	5.55574e-08	5.55574e-08	1	0	0	1	0	0
AAAG	326	2269	4	19.2021	314955021	150	40318652	9076	6.96012	16.9773	118.164	56.2767	0.472657	0.225107	0.185603	1.50071e-06	1.50071e-06	1	0	0	0	0	0
AAAGAAC	10	40	7	19.2021	314955021	150	40318652	280	4	0.520776	2.08311	0.992097	0.0145817	0.00694468	0.186667	4.62978e-08	4.62978e-08	1	0	0	1	0	0
AAAGAACTTCAAAGGAGTTCC	73	353	21	19.2021	314955021	150	40318652	7413	4.83562	3.80167	18.3834	8.75525	0.386052	0.18386	0.676986	1.22574e-06	1.22574e-06	1	0	0	1	1	0
AAAGACATTC	20	91	10	19.2021	314955021	150	40318652	910	4.55	1.04155	4.73907	2.25702	0.0473907	0.0225702	0.303333	1.50468e-07	1.50468e-07	1	0	0	1	0	0
AAAGACTTG	9	42	9	19.2021	314955021	150	40318652	378	4.66667	0.468699	2.18726	1.0417	0.0196853	0.00937531	0.28	6.25021e-08	6.25021e-08	1	0	0	1	0	0
AAAGAG	55	239	6	19.2021	314955021	150	40318652	1434	4.34545	2.86427	12.4466	5.92778	0.0746793	0.0355667	0.173818	2.37111e-07	2.37111e-07	1	0	0	1	0	0
AAAGAGG	30	120	7	19.2021	314955021	150	40318652	840	4	1.56233	6.24932	2.97629	0.0437452	0.020834	0.186667	1.38894e-07	1.38894e-07	1	0	0	1	0	0
AAAGCGAGGC	17	77	10	19.2021	314955021	150	40318652	770	4.52941	0.88532	4.00998	1.90979	0.0400998	0.0190979	0.301961	1.27319e-07	1.27319e-07	1	0	0	1	0	0
AAAGG	9	45	5	19.2021	314955021	150	40318652	225	5	0.468699	2.34349	1.11611	0.0117175	0.00558054	0.166667	3.72036e-08	3.72036e-08	1	0	0	1	0	0
AAAGGG	7	28	6	19.2021	314955021	150	40318652	168	4	0.364543	1.45817	0.694468	0.00874904	0.00416681	0.16	2.77787e-08	2.77787e-08	1	0	0	1	0	0
AAAGGGACTG	94	974	10	19.2021	314955021	150	40318652	9740	10.3617	4.8953	50.7236	24.1576	0.507236	0.241576	0.69078	1.6105e-06	1.6105e-06	1	0	0	1	1	0
AAAGGTT	11	55	7	19.2021	314955021	150	40318652	385	5	0.572854	2.86427	1.36413	0.0200499	0.00954893	0.233333	6.36595e-08	6.36595e-08	1	0	0	1	0	0
AAAGT	54	270	5	19.2021	314955021	150	40318652	1350	5	2.81219	14.061	6.69665	0.0703048	0.0334833	0.166667	2.23222e-07	2.23222e-07	1	0	0	1	0	0
AAAGTAT	16	91	7	19.2021	314955021	150	40318652	637	5.6875	0.833242	4.73907	2.25702	0.0331735	0.0157991	0.265417	1.05328e-07	1.05328e-07	1	0	0	1	0	0
AAAGTC	15	60	6	19.2021	314955021	150	40318652	360	4	0.781165	3.12466	1.48814	0.0187479	0.00892887	0.16	5.95258e-08	5.95258e-08	1	0	0	1	0	0
AAAGTG	78	393	6	19.2021	314955021	150	40318652	2358	5.03846	4.06206	20.4665	9.74735	0.122799	0.0584841	0.201538	3.89894e-07	3.89894e-07	1	0	0	1	0	0
AAAGTT	18	84	6	19.2021	314955021	150	40318652	504	4.66667	0.937397	4.37452	2.0834	0.0262471	0.0125004	0.186667	8.33361e-08	8.33361e-08	1	0	0	1	0	0
AAAGTTGTGCAAGTGC	59	265	16	19.2021	314955021	150	40318652	4240	4.49153	3.07258	13.8006	6.57264	0.220809	0.105162	0.479096	7.01082e-07	7.01082e-07	1	0	0	1	0	0
AAAT	1395	9359	4	19.2021	314955021	150	40318652	37436	6.70896	72.6483	487.395	232.126	1.94958	0.928503	0.178906	6.19002e-06	6.19002e-06	1	0	0	0	0	0
AAATAAG	13	52	7	19.2021	314955021	150	40318652	364	4	0.677009	2.70804	1.28973	0.0189563	0.00902808	0.186667	6.01872e-08	6.01872e-08	1	0	0	1	0	0
AAATAAT	21	90	7	19.2021	314955021	150	40318652	630	4.28571	1.09363	4.68699	2.23222	0.0328089	0.0156255	0.2	1.0417e-07	1.0417e-07	1	0	0	1	0	0
AAATAATAATC	5	20	11	19.2021	314955021	150	40318652	220	4	0.260388	1.04155	0.496048	0.0114571	0.00545653	0.293333	3.63769e-08	3.63769e-08	1	0	0	1	0	0
AAATAATG	11	44	8	19.2021	314955021	150	40318652	352	4	0.572854	2.29142	1.09131	0.0183313	0.00873045	0.213333	5.8203e-08	5.8203e-08	1	0	0	1	0	0
AAATAATTCAAT	5	20	12	19.2021	314955021	150	40318652	240	4	0.260388	1.04155	0.496048	0.0124986	0.00595258	0.32	3.96839e-08	3.96839e-08	1	0	0	1	0	0
AAATAC	527	2492	6	19.2021	314955021	150	40318652	14952	4.72865	27.4449	129.777	61.8076	0.778665	0.370846	0.189146	2.4723e-06	2.4723e-06	1	0	0	1	0	0
AAATAG	57	255	6	19.2021	314955021	150	40318652	1530	4.47368	2.96843	13.2798	6.32462	0.0796788	0.0379477	0.178947	2.52985e-07	2.52985e-07	1	0	0	1	0	0
AAATAGT	35	140	7	19.2021	314955021	150	40318652	980	4	1.82272	7.29087	3.47234	0.0510361	0.0243064	0.186667	1.62042e-07	1.62042e-07	1	0	0	1	0	0
AAATAT	97	418	6	19.2021	314955021	150	40318652	2508	4.30928	5.05153	21.7685	10.3674	0.130611	0.0622045	0.172371	4.14696e-07	4.14696e-07	1	0	0	1	0	0
AAATATGTAAGTAT	17	78	14	19.2021	314955021	150	40318652	1092	4.58824	0.88532	4.06206	1.93459	0.0568688	0.0270842	0.428235	1.80562e-07	1.80562e-07	1	0	0	1	0	0
AAATATT	4	16	7	19.2021	314955021	150	40318652	112	4	0.208311	0.833242	0.396839	0.0058327	0.00277787	0.186667	1.85191e-08	1.85191e-08	1	0	0	1	0	0
AAATC	269	1543	5	19.2021	314955021	150	40318652	7715	5.73606	14.0089	80.3558	38.2701	0.401779	0.191351	0.191202	1.27567e-06	1.27567e-06	1	0	0	1	0	0
AAATCACG	13	60	8	19.2021	314955021	150	40318652	480	4.61538	0.677009	3.12466	1.48814	0.0249973	0.0119052	0.246154	7.93677e-08	7.93677e-08	1	0	0	1	0	0
AAATCAG	20	100	7	19.2021	314955021	150	40318652	700	5	1.04155	5.20776	2.48024	0.0364543	0.0173617	0.233333	1.15745e-07	1.15745e-07	1	0	0	1	0	0
AAATCG	10	50	6	19.2021	314955021	150	40318652	300	5	0.520776	2.60388	1.24012	0.0156233	0.00744072	0.2	4.96048e-08	4.96048e-08	1	0	0	1	0	0
AAATCT	9	36	6	19.2021	314955021	150	40318652	216	4	0.468699	1.87479	0.892887	0.0112488	0.00535732	0.16	3.57155e-08	3.57155e-08	1	0	0	1	0	0
AAATCTCCTTGC	27	206	12	19.2021	314955021	150	40318652	2472	7.62963	1.4061	10.728	5.1093	0.128736	0.0613116	0.61037	4.08744e-07	4.08744e-07	1	0	0	1	1	0
AAATCTT	23	114	7	19.2021	314955021	150	40318652	798	4.95652	1.19779	5.93685	2.82748	0.041558	0.0197923	0.231304	1.31949e-07	1.31949e-07	1	0	0	1	0	0
AAATG	121	693	5	19.2021	314955021	150	40318652	3465	5.72727	6.30139	36.0898	17.1881	0.180449	0.0859404	0.190909	5.72936e-07	5.72936e-07	1	0	0	1	0	0
AAATGAGG	11	44	8	19.2021	314955021	150	40318652	352	4	0.572854	2.29142	1.09131	0.0183313	0.00873045	0.213333	5.8203e-08	5.8203e-08	1	0	0	1	0	0
AAATGCT	9	36	7	19.2021	314955021	150	40318652	252	4	0.468699	1.87479	0.892887	0.0131236	0.00625021	0.186667	4.16681e-08	4.16681e-08	1	0	0	1	0	0
AAATGG	32	144	6	19.2021	314955021	150	40318652	864	4.5	1.66648	7.49918	3.57155	0.0449951	0.0214293	0.18	1.42862e-07	1.42862e-07	1	0	0	1	0	0
AAATGGAATG	375	3779	10	19.2021	314955021	150	40318652	37790	10.0773	19.5291	196.801	93.7283	1.96801	0.937283	0.671822	6.24856e-06	6.24856e-06	1	0	0	1	1	0
AAATGT	26	104	6	19.2021	314955021	150	40318652	624	4	1.35402	5.41607	2.57945	0.0324964	0.0154767	0.16	1.03178e-07	1.03178e-07	1	0	0	1	0	0
AAATGTT	17	68	7	19.2021	314955021	150	40318652	476	4	0.88532	3.54128	1.68656	0.024789	0.011806	0.186667	7.87063e-08	7.87063e-08	1	0	0	1	0	0
AAATT	295	1513	5	19.2021	314955021	150	40318652	7565	5.12881	15.3629	78.7935	37.5261	0.393967	0.18763	0.17096	1.25087e-06	1.25087e-06	1	0	0	1	0	0
AAATTAC	47	215	7	19.2021	314955021	150	40318652	1505	4.57447	2.44765	11.1967	5.33252	0.0783768	0.0373276	0.213475	2.48851e-07	2.48851e-07	1	0	0	1	0	0
AAATTAT	43	184	7	19.2021	314955021	150	40318652	1288	4.27907	2.23934	9.58229	4.56364	0.067076	0.0319455	0.19969	2.1297e-07	2.1297e-07	1	0	0	1	0	0
AAATTATAT	3	14	9	19.2021	314955021	150	40318652	126	4.66667	0.156233	0.729087	0.347234	0.00656178	0.0031251	0.28	2.0834e-08	2.0834e-08	1	0	0	1	0	0
AAATTATC	29	129	8	19.2021	314955021	150	40318652	1032	4.44828	1.51025	6.71802	3.19951	0.0537441	0.0255961	0.237241	1.70641e-07	1.70641e-07	1	0	0	1	0	0
AAATTATGT	6	28	9	19.2021	314955021	150	40318652	252	4.66667	0.312466	1.45817	0.694468	0.0131236	0.00625021	0.28	4.16681e-08	4.16681e-08	1	0	0	1	0	0
AAATTC	219	894	6	19.2021	314955021	150	40318652	5364	4.08219	11.405	46.5574	22.1734	0.279344	0.13304	0.163288	8.86934e-07	8.86934e-07	1	0	0	1	0	0
AAATTCT	5	20	7	19.2021	314955021	150	40318652	140	4	0.260388	1.04155	0.496048	0.00729087	0.00347234	0.186667	2.31489e-08	2.31489e-08	1	0	0	1	0	0
AAATTCTAT	13	60	9	19.2021	314955021	150	40318652	540	4.61538	0.677009	3.12466	1.48814	0.0281219	0.0133933	0.276923	8.92887e-08	8.92887e-08	1	0	0	1	0	0
AAATTG	194	1003	6	19.2021	314955021	150	40318652	6018	5.1701	10.1031	52.2339	24.8768	0.313403	0.149261	0.206804	9.95073e-07	9.95073e-07	1	0	0	1	0	0
AAATTGT	14	56	7	19.2021	314955021	150	40318652	392	4	0.729087	2.91635	1.38894	0.0204144	0.00972255	0.186667	6.4817e-08	6.4817e-08	1	0	0	1	0	0
AAATTT	32	147	6	19.2021	314955021	150	40318652	882	4.59375	1.66648	7.65541	3.64596	0.0459325	0.0218757	0.18375	1.45838e-07	1.45838e-07	1	0	0	1	0	0
AAATTTC	9	36	7	19.2021	314955021	150	40318652	252	4	0.468699	1.87479	0.892887	0.0131236	0.00625021	0.186667	4.16681e-08	4.16681e-08	1	0	0	1	0	0
AAC	534	4912	3	19.2021	314955021	150	40318652	14736	9.1985	27.8095	255.805	121.829	0.767416	0.365488	0.18397	2.43659e-06	2.43659e-06	1	0	0	0	0	0
AACAAG	8	39	6	19.2021	314955021	150	40318652	234	4.875	0.416621	2.03103	0.967294	0.0121862	0.00580377	0.195	3.86918e-08	3.86918e-08	1	0	0	1	0	0
AACAAT	14	56	6	19.2021	314955021	150	40318652	336	4	0.729087	2.91635	1.38894	0.0174981	0.00833361	0.16	5.55574e-08	5.55574e-08	1	0	0	1	0	0
AACAATAACAATAAT	23	105	15	19.2021	314955021	150	40318652	1575	4.56522	1.19779	5.46815	2.60425	0.0820223	0.0390638	0.456522	2.60425e-07	2.60425e-07	1	0	0	1	0	0
AACAATTGATCC	7	29	12	19.2021	314955021	150	40318652	348	4.14286	0.364543	1.51025	0.71927	0.018123	0.00863124	0.331429	5.75416e-08	5.75416e-08	1	0	0	1	0	0
AACAC	16	93	5	19.2021	314955021	150	40318652	465	5.8125	0.833242	4.84322	2.30662	0.0242161	0.0115331	0.19375	7.68875e-08	7.68875e-08	1	0	0	1	0	0
AACAGT	5	20	6	19.2021	314955021	150	40318652	120	4	0.260388	1.04155	0.496048	0.00624932	0.00297629	0.16	1.98419e-08	1.98419e-08	1	0	0	1	0	0
AACAT	356	7649	5	19.2021	314955021	150	40318652	38245	21.486	18.5396	398.342	189.714	1.99171	0.948568	0.716199	6.32379e-06	6.32379e-06	1	0	0	1	1	0
AACATAC	9	36	7	19.2021	314955021	150	40318652	252	4	0.468699	1.87479	0.892887	0.0131236	0.00625021	0.186667	4.16681e-08	4.16681e-08	1	0	0	1	0	0
AACATAT	26	104	7	19.2021	314955021	150	40318652	728	4	1.35402	5.41607	2.57945	0.0379125	0.0180562	0.186667	1.20374e-07	1.20374e-07	1	0	0	1	0	0
AACATCAT	5	22	8	19.2021	314955021	150	40318652	176	4.4	0.260388	1.14571	0.545653	0.00916566	0.00436523	0.234667	2.91015e-08	2.91015e-08	1	0	0	1	0	0
AACATG	14	56	6	19.2021	314955021	150	40318652	336	4	0.729087	2.91635	1.38894	0.0174981	0.00833361	0.16	5.55574e-08	5.55574e-08	1	0	0	1	0	0
AACATGT	33	147	7	19.2021	314955021	150	40318652	1029	4.45455	1.71856	7.65541	3.64596	0.0535879	0.0255217	0.207879	1.70145e-07	1.70145e-07	1	0	0	1	0	0
AACATT	42	168	6	19.2021	314955021	150	40318652	1008	4	2.18726	8.74904	4.16681	0.0524943	0.0250008	0.16	1.66672e-07	1.66672e-07	1	0	0	1	0	0
AACATTATAAT	20	83	11	19.2021	314955021	150	40318652	913	4.15	1.04155	4.32244	2.0586	0.0475469	0.0226446	0.304333	1.50964e-07	1.50964e-07	1	0	0	1	0	0
AACATTC	13	52	7	19.2021	314955021	150	40318652	364	4	0.677009	2.70804	1.28973	0.0189563	0.00902808	0.186667	6.01872e-08	6.01872e-08	1	0	0	1	0	0
AACCACT	15	60	7	19.2021	314955021	150	40318652	420	4	0.781165	3.12466	1.48814	0.0218726	0.010417	0.186667	6.94468e-08	6.94468e-08	1	0	0	1	0	0
AACCAGG	7	28	7	19.2021	314955021	150	40318652	196	4	0.364543	1.45817	0.694468	0.0102072	0.00486127	0.186667	3.24085e-08	3.24085e-08	1	0	0	1	0	0
AACCC	9	45	5	19.2021	314955021	150	40318652	225	5	0.468699	2.34349	1.11611	0.0117175	0.00558054	0.166667	3.72036e-08	3.72036e-08	1	0	0	1	0	0
AACCCT	1	6	6	19.2021	314955021	150	40318652	36	6	0.0520776	0.312466	0.148814	0.00187479	0.000892887	0.24	5.95258e-09	5.95258e-09	1	0	0	1	0	0
AACCGAATCATC	27	127	12	19.2021	314955021	150	40318652	1524	4.7037	1.4061	6.61386	3.14991	0.0793663	0.0377989	0.376296	2.51993e-07	2.51993e-07	1	0	0	1	0	0
AACCGAGTCATC	14	63	12	19.2021	314955021	150	40318652	756	4.5	0.729087	3.28089	1.56255	0.0393707	0.0187506	0.36	1.25004e-07	1.25004e-07	1	0	0	1	0	0
AACCGCTGGTGTCGC	1	4	15	19.2021	314955021	150	40318652	60	4	0.0520776	0.208311	0.0992097	0.00312466	0.00148814	0.4	9.92097e-09	9.92097e-09	1	0	0	1	0	0
AACCT	20	100	5	19.2021	314955021	150	40318652	500	5	1.04155	5.20776	2.48024	0.0260388	0.0124012	0.166667	8.26747e-08	8.26747e-08	1	0	0	1	0	0
AACCTC	14	145	6	19.2021	314955021	150	40318652	870	10.3571	0.729087	7.55126	3.59635	0.0453075	0.0215781	0.414286	1.43854e-07	1.43854e-07	1	0	0	1	0	0
AACCTCC	6	30	7	19.2021	314955021	150	40318652	210	5	0.312466	1.56233	0.744072	0.0109363	0.00520851	0.233333	3.47234e-08	3.47234e-08	1	0	0	1	0	0
AACCTG	23	103	6	19.2021	314955021	150	40318652	618	4.47826	1.19779	5.364	2.55465	0.032184	0.0153279	0.17913	1.02186e-07	1.02186e-07	1	0	0	1	0	0
AACCTTC	348	2092	7	19.2021	314955021	150	40318652	14644	6.01149	18.123	108.946	51.8867	0.762625	0.363207	0.280536	2.42138e-06	2.42138e-06	1	0	0	1	0	0
AACCTTCC	4	16	8	19.2021	314955021	150	40318652	128	4	0.208311	0.833242	0.396839	0.00666594	0.00317471	0.213333	2.11647e-08	2.11647e-08	1	0	0	1	0	0
AACG	30	246	4	19.2021	314955021	150	40318652	984	8.2	1.56233	12.8111	6.10139	0.0512444	0.0244056	0.218667	1.62704e-07	1.62704e-07	1	0	0	0	0	0
AACGAC	17	68	6	19.2021	314955021	150	40318652	408	4	0.88532	3.54128	1.68656	0.0212477	0.0101194	0.16	6.74626e-08	6.74626e-08	1	0	0	1	0	0
AACGACGAGAGG	19	82	12	19.2021	314955021	150	40318652	984	4.31579	0.989475	4.27037	2.0338	0.0512444	0.0244056	0.345263	1.62704e-07	1.62704e-07	1	0	0	1	0	0
AACGAT	14	56	6	19.2021	314955021	150	40318652	336	4	0.729087	2.91635	1.38894	0.0174981	0.00833361	0.16	5.55574e-08	5.55574e-08	1	0	0	1	0	0
AACGGC	19	163	6	19.2021	314955021	150	40318652	978	8.57895	0.989475	8.48865	4.04279	0.0509319	0.0242568	0.343158	1.61712e-07	1.61712e-07	1	0	0	1	0	0
AACGGG	10	48	6	19.2021	314955021	150	40318652	288	4.8	0.520776	2.49973	1.19052	0.0149984	0.0071431	0.192	4.76206e-08	4.76206e-08	1	0	0	1	0	0
AACGGT	11	44	6	19.2021	314955021	150	40318652	264	4	0.572854	2.29142	1.09131	0.0137485	0.00654784	0.16	4.36523e-08	4.36523e-08	1	0	0	1	0	0
AACGTGT	16	92	7	19.2021	314955021	150	40318652	644	5.75	0.833242	4.79114	2.28182	0.033538	0.0159728	0.268333	1.06485e-07	1.06485e-07	1	0	0	1	0	0
AACGTT	27	108	6	19.2021	314955021	150	40318652	648	4	1.4061	5.62438	2.67866	0.0337463	0.016072	0.16	1.07146e-07	1.07146e-07	1	0	0	1	0	0
AACT	145	914	4	19.2021	314955021	150	40318652	3656	6.30345	7.55126	47.599	22.6694	0.190396	0.0906776	0.168092	6.04518e-07	6.04518e-07	1	0	0	0	0	0
AACTAC	52	214	6	19.2021	314955021	150	40318652	1284	4.11538	2.70804	11.1446	5.30772	0.0668677	0.0318463	0.164615	2.12309e-07	2.12309e-07	1	0	0	1	0	0
AACTAT	35	176	6	19.2021	314955021	150	40318652	1056	5.02857	1.82272	9.16566	4.36523	0.054994	0.0261914	0.201143	1.74609e-07	1.74609e-07	1	0	0	1	0	0
AACTATC	16	64	7	19.2021	314955021	150	40318652	448	4	0.833242	3.33297	1.58735	0.0233308	0.0111115	0.186667	7.40766e-08	7.40766e-08	1	0	0	1	0	0
AACTCTACATATCG	18	76	14	19.2021	314955021	150	40318652	1064	4.22222	0.937397	3.9579	1.88498	0.0554106	0.0263898	0.394074	1.75932e-07	1.75932e-07	1	0	0	1	0	0
AACTGCG	14	56	7	19.2021	314955021	150	40318652	392	4	0.729087	2.91635	1.38894	0.0204144	0.00972255	0.186667	6.4817e-08	6.4817e-08	1	0	0	1	0	0
AACTGT	22	98	6	19.2021	314955021	150	40318652	588	4.45455	1.14571	5.10361	2.43064	0.0306217	0.0145838	0.178182	9.72255e-08	9.72255e-08	1	0	0	1	0	0
AACTT	30	176	5	19.2021	314955021	150	40318652	880	5.86667	1.56233	9.16566	4.36523	0.0458283	0.0218261	0.195556	1.45508e-07	1.45508e-07	1	0	0	1	0	0
AACTTAT	22	168	7	19.2021	314955021	150	40318652	1176	7.63636	1.14571	8.74904	4.16681	0.0612433	0.0291676	0.356364	1.94451e-07	1.94451e-07	1	0	0	1	0	0
AACTTCC	4	16	7	19.2021	314955021	150	40318652	112	4	0.208311	0.833242	0.396839	0.0058327	0.00277787	0.186667	1.85191e-08	1.85191e-08	1	0	0	1	0	0
AACTTCGAAG	17	68	10	19.2021	314955021	150	40318652	680	4	0.88532	3.54128	1.68656	0.0354128	0.0168656	0.266667	1.12438e-07	1.12438e-07	1	0	0	1	0	0
AACTTG	15	60	6	19.2021	314955021	150	40318652	360	4	0.781165	3.12466	1.48814	0.0187479	0.00892887	0.16	5.95258e-08	5.95258e-08	1	0	0	1	0	0
AAG	2495	24031	3	19.2021	314955021	150	40318652	72093	9.63166	129.934	1251.48	596.027	3.75443	1.78808	0.192633	1.19205e-05	1.19205e-05	1	0	0	0	0	0
AAGAAGC	22	88	7	19.2021	314955021	150	40318652	616	4	1.14571	4.58283	2.18261	0.0320798	0.0152783	0.186667	1.01855e-07	1.01855e-07	1	0	0	1	0	0
AAGAAT	23	97	6	19.2021	314955021	150	40318652	582	4.21739	1.19779	5.05153	2.40583	0.0303092	0.014435	0.168696	9.62334e-08	9.62334e-08	1	0	0	1	0	0
AAGAATG	64	372	7	19.2021	314955021	150	40318652	2604	5.8125	3.33297	19.3729	9.2265	0.13561	0.0645855	0.27125	4.3057e-07	4.3057e-07	1	0	0	1	0	0
AAGAATGATCG	6	27	11	19.2021	314955021	150	40318652	297	4.5	0.312466	1.4061	0.669665	0.0154671	0.00736632	0.33	4.91088e-08	4.91088e-08	1	0	0	1	0	0
AAGAATT	13	52	7	19.2021	314955021	150	40318652	364	4	0.677009	2.70804	1.28973	0.0189563	0.00902808	0.186667	6.01872e-08	6.01872e-08	1	0	0	1	0	0
AAGACAGAC	109	970	9	19.2021	314955021	150	40318652	8730	8.89908	5.67646	50.5153	24.0583	0.454638	0.216525	0.533945	1.4435e-06	1.4435e-06	1	0	0	1	1	0
AAGACAGACAGAC	128	549	13	19.2021	314955021	150	40318652	7137	4.28906	6.66594	28.5906	13.6165	0.371678	0.177015	0.371719	1.1801e-06	1.1801e-06	1	0	0	1	0	0
AAGACCAATAATCC	111	561	14	19.2021	314955021	150	40318652	7854	5.05405	5.78062	29.2156	13.9142	0.409018	0.194798	0.471712	1.29865e-06	1.29865e-06	1	0	0	1	0	0
AAGACTATTC	14	57	10	19.2021	314955021	150	40318652	570	4.07143	0.729087	2.96843	1.41374	0.0296843	0.0141374	0.271429	9.42492e-08	9.42492e-08	1	0	0	1	0	0
AAGACTTCAG	6	24	10	19.2021	314955021	150	40318652	240	4	0.312466	1.24986	0.595258	0.0124986	0.00595258	0.266667	3.96839e-08	3.96839e-08	1	0	0	1	0	0
AAGAG	55	333	5	19.2021	314955021	150	40318652	1665	6.05455	2.86427	17.3419	8.2592	0.0867093	0.041296	0.201818	2.75307e-07	2.75307e-07	1	0	0	1	0	0
AAGAGAAGG	20	111	9	19.2021	314955021	150	40318652	999	5.55	1.04155	5.78062	2.75307	0.0520256	0.0247776	0.333	1.65184e-07	1.65184e-07	1	0	0	1	0	0
AAGAGG	1	4	6	19.2021	314955021	150	40318652	24	4	0.0520776	0.208311	0.0992097	0.00124986	0.000595258	0.16	3.96839e-09	3.96839e-09	1	0	0	1	0	0
AAGAGGAGG	8	40	9	19.2021	314955021	150	40318652	360	5	0.416621	2.08311	0.992097	0.0187479	0.00892887	0.3	5.95258e-08	5.95258e-08	1	0	0	1	0	0
AAGAT	93	630	5	19.2021	314955021	150	40318652	3150	6.77419	4.84322	32.8089	15.6255	0.164045	0.0781276	0.225806	5.20851e-07	5.20851e-07	1	0	0	1	0	0
AAGATAC	18	72	7	19.2021	314955021	150	40318652	504	4	0.937397	3.74959	1.78577	0.0262471	0.0125004	0.186667	8.33361e-08	8.33361e-08	1	0	0	1	0	0
AAGATACTTC	9	43	10	19.2021	314955021	150	40318652	430	4.77778	0.468699	2.23934	1.0665	0.0223934	0.010665	0.318519	7.11003e-08	7.11003e-08	1	0	0	1	0	0
AAGATAT	21	84	7	19.2021	314955021	150	40318652	588	4	1.09363	4.37452	2.0834	0.0306217	0.0145838	0.186667	9.72255e-08	9.72255e-08	1	0	0	1	0	0
AAGATATAT	33	161	9	19.2021	314955021	150	40318652	1449	4.87879	1.71856	8.3845	3.99319	0.0754605	0.0359387	0.292727	2.39591e-07	2.39591e-07	1	0	0	1	0	0
AAGATCCTCTG	15	68	11	19.2021	314955021	150	40318652	748	4.53333	0.781165	3.54128	1.68656	0.0389541	0.0185522	0.332444	1.23681e-07	1.23681e-07	1	0	0	1	0	0
AAGATG	21	84	6	19.2021	314955021	150	40318652	504	4	1.09363	4.37452	2.0834	0.0262471	0.0125004	0.16	8.33361e-08	8.33361e-08	1	0	0	1	0	0
AAGATGACAT	10	40	10	19.2021	314955021	150	40318652	400	4	0.520776	2.08311	0.992097	0.0208311	0.00992097	0.266667	6.61398e-08	6.61398e-08	1	0	0	1	0	0
AAGATGG	28	317	7	19.2021	314955021	150	40318652	2219	11.3214	1.45817	16.5086	7.86237	0.11556	0.0550366	0.528333	3.6691e-07	3.6691e-07	1	0	0	1	1	0
AAGC	22	132	4	19.2021	314955021	150	40318652	528	6	1.14571	6.87425	3.27392	0.027497	0.0130957	0.16	8.73045e-08	8.73045e-08	1	0	0	0	0	0
AAGCATG	16	64	7	19.2021	314955021	150	40318652	448	4	0.833242	3.33297	1.58735	0.0233308	0.0111115	0.186667	7.40766e-08	7.40766e-08	1	0	0	1	0	0
AAGCGT	29	304	6	19.2021	314955021	150	40318652	1824	10.4828	1.51025	15.8316	7.53993	0.0949896	0.0452396	0.41931	3.01597e-07	3.01597e-07	1	0	0	1	0	0
AAGCGTGAGCGT	131	1048	12	19.2021	314955021	150	40318652	12576	8	6.82217	54.5774	25.9929	0.654928	0.311915	0.64	2.07943e-06	2.07943e-06	1	0	0	1	1	0
AAGCTTCGC	15	82	9	19.2021	314955021	150	40318652	738	5.46667	0.781165	4.27037	2.0338	0.0384333	0.0183042	0.328	1.22028e-07	1.22028e-07	1	0	0	1	0	0
AAGG	151	1008	4	19.2021	314955021	150	40318652	4032	6.6755	7.86372	52.4943	25.0008	0.209977	0.100003	0.178013	6.66689e-07	6.66689e-07	1	0	0	0	0	0
AAGGAC	13	85	6	19.2021	314955021	150	40318652	510	6.53846	0.677009	4.4266	2.10821	0.0265596	0.0126492	0.261538	8.43282e-08	8.43282e-08	1	0	0	1	0	0
AAGGAG	263	2308	6	19.2021	314955021	150	40318652	13848	8.77567	13.6964	120.195	57.244	0.721171	0.343464	0.351027	2.28976e-06	2.28976e-06	1	0	0	1	0	0
AAGGATC	28	124	7	19.2021	314955021	150	40318652	868	4.42857	1.45817	6.45763	3.0755	0.0452034	0.0215285	0.206667	1.43523e-07	1.43523e-07	1	0	0	1	0	0
AAGGGACTGG	5	31	10	19.2021	314955021	150	40318652	310	6.2	0.260388	1.61441	0.768875	0.0161441	0.00768875	0.413333	5.12583e-08	5.12583e-08	1	0	0	1	0	0
AAGGGGATACCGG	26	119	13	19.2021	314955021	150	40318652	1547	4.57692	1.35402	6.19724	2.95149	0.0805641	0.0383693	0.396667	2.55796e-07	2.55796e-07	1	0	0	1	0	0
AAGGT	11	93	5	19.2021	314955021	150	40318652	465	8.45455	0.572854	4.84322	2.30662	0.0242161	0.0115331	0.281818	7.68875e-08	7.68875e-08	1	0	0	1	0	0
AAGGTACTGG	238	2333	10	19.2021	314955021	150	40318652	23330	9.80252	12.3945	121.497	57.864	1.21497	0.57864	0.653501	3.8576e-06	3.8576e-06	1	0	0	1	1	0
AAGGTAG	26	128	7	19.2021	314955021	150	40318652	896	4.92308	1.35402	6.66594	3.17471	0.0466616	0.022223	0.229744	1.48153e-07	1.48153e-07	1	0	0	1	0	0
AAGGTG	4	16	6	19.2021	314955021	150	40318652	96	4	0.208311	0.833242	0.396839	0.00499945	0.00238103	0.16	1.58735e-08	1.58735e-08	1	0	0	1	0	0
AAGT	47	284	4	19.2021	314955021	150	40318652	1136	6.04255	2.44765	14.79	7.04389	0.0591602	0.0281755	0.161135	1.87837e-07	1.87837e-07	1	0	0	0	0	0
AAGTAAT	11	65	7	19.2021	314955021	150	40318652	455	5.90909	0.572854	3.38505	1.61216	0.0236953	0.0112851	0.275758	7.5234e-08	7.5234e-08	1	0	0	1	0	0
AAGTAC	12	48	6	19.2021	314955021	150	40318652	288	4	0.624932	2.49973	1.19052	0.0149984	0.0071431	0.16	4.76206e-08	4.76206e-08	1	0	0	1	0	0
AAGTAG	39	156	6	19.2021	314955021	150	40318652	936	4	2.03103	8.12411	3.86918	0.0487447	0.0232151	0.16	1.54767e-07	1.54767e-07	1	0	0	1	0	0
AAGTAGG	8	32	7	19.2021	314955021	150	40318652	224	4	0.416621	1.66648	0.793677	0.0116654	0.00555574	0.186667	3.70383e-08	3.70383e-08	1	0	0	1	0	0
AAGTAT	16	89	6	19.2021	314955021	150	40318652	534	5.5625	0.833242	4.63491	2.20742	0.0278095	0.0132445	0.2225	8.82966e-08	8.82966e-08	1	0	0	1	0	0
AAGTATG	16	99	7	19.2021	314955021	150	40318652	693	6.1875	0.833242	5.15569	2.45544	0.0360898	0.0171881	0.28875	1.14587e-07	1.14587e-07	1	0	0	1	0	0
AAGTATT	3	12	7	19.2021	314955021	150	40318652	84	4	0.156233	0.624932	0.297629	0.00437452	0.0020834	0.186667	1.38894e-08	1.38894e-08	1	0	0	1	0	0
AAGTC	15	75	5	19.2021	314955021	150	40318652	375	5	0.781165	3.90582	1.86018	0.0195291	0.00930091	0.166667	6.2006e-08	6.2006e-08	1	0	0	1	0	0
AAGTCC	7	28	6	19.2021	314955021	150	40318652	168	4	0.364543	1.45817	0.694468	0.00874904	0.00416681	0.16	2.77787e-08	2.77787e-08	1	0	0	1	0	0
AAGTCCTATTG	17	75	11	19.2021	314955021	150	40318652	825	4.41176	0.88532	3.90582	1.86018	0.0429641	0.020462	0.323529	1.36413e-07	1.36413e-07	1	0	0	1	0	0
AAGTGACTGC	14	56	10	19.2021	314955021	150	40318652	560	4	0.729087	2.91635	1.38894	0.0291635	0.0138894	0.266667	9.25957e-08	9.25957e-08	1	0	0	1	0	0
AAGTGG	16	97	6	19.2021	314955021	150	40318652	582	6.0625	0.833242	5.05153	2.40583	0.0303092	0.014435	0.2425	9.62334e-08	9.62334e-08	1	0	0	1	0	0
AAGTGGG	18	72	7	19.2021	314955021	150	40318652	504	4	0.937397	3.74959	1.78577	0.0262471	0.0125004	0.186667	8.33361e-08	8.33361e-08	1	0	0	1	0	0
AAGTGT	31	136	6	19.2021	314955021	150	40318652	816	4.3871	1.61441	7.08256	3.37313	0.0424954	0.0202388	0.175484	1.34925e-07	1.34925e-07	1	0	0	1	0	0
AAT	5499	54404	3	19.2021	314955021	150	40318652	163212	9.89344	286.375	2833.23	1349.35	8.4997	4.04805	0.197869	2.6987e-05	2.6987e-05	1	0	1	0	0	0
AATAATC	16	64	7	19.2021	314955021	150	40318652	448	4	0.833242	3.33297	1.58735	0.0233308	0.0111115	0.186667	7.40766e-08	7.40766e-08	1	0	0	1	0	0
AATAATG	20	88	7	19.2021	314955021	150	40318652	616	4.4	1.04155	4.58283	2.18261	0.0320798	0.0152783	0.205333	1.01855e-07	1.01855e-07	1	0	0	1	0	0
AATAC	166	1342	5	19.2021	314955021	150	40318652	6710	8.08434	8.64489	69.8882	33.2848	0.349441	0.166424	0.269478	1.10949e-06	1.10949e-06	1	0	0	1	0	0
AATACAT	10	40	7	19.2021	314955021	150	40318652	280	4	0.520776	2.08311	0.992097	0.0145817	0.00694468	0.186667	4.62978e-08	4.62978e-08	1	0	0	1	0	0
AATACC	30	260	6	19.2021	314955021	150	40318652	1560	8.66667	1.56233	13.5402	6.44863	0.0812411	0.0386918	0.346667	2.57945e-07	2.57945e-07	1	0	0	1	0	0
AATACTC	15	60	7	19.2021	314955021	150	40318652	420	4	0.781165	3.12466	1.48814	0.0218726	0.010417	0.186667	6.94468e-08	6.94468e-08	1	0	0	1	0	0
AATAG	641	13381	5	19.2021	314955021	150	40318652	66905	20.8752	33.3818	696.851	331.881	3.48425	1.65941	0.69584	1.10627e-05	1.10627e-05	1	0	0	1	1	0
AATAGAT	16	74	7	19.2021	314955021	150	40318652	518	4.625	0.833242	3.85375	1.83538	0.0269762	0.0128477	0.215833	8.5651e-08	8.5651e-08	1	0	0	1	0	0
AATAGG	16	64	6	19.2021	314955021	150	40318652	384	4	0.833242	3.33297	1.58735	0.0199978	0.00952413	0.16	6.34942e-08	6.34942e-08	1	0	0	1	0	0
AATAGGACTCC	8	32	11	19.2021	314955021	150	40318652	352	4	0.416621	1.66648	0.793677	0.0183313	0.00873045	0.293333	5.8203e-08	5.8203e-08	1	0	0	1	0	0
AATAGT	49	285	6	19.2021	314955021	150	40318652	1710	5.81633	2.5518	14.8421	7.06869	0.0890528	0.0424121	0.232653	2.82748e-07	2.82748e-07	1	0	0	1	0	0
AATAT	425	2312	5	19.2021	314955021	150	40318652	11560	5.44	22.133	120.403	57.3432	0.602017	0.286716	0.181333	1.91144e-06	1.91144e-06	1	0	0	1	0	0
AATATAC	87	462	7	19.2021	314955021	150	40318652	3234	5.31034	4.53075	24.0599	11.4587	0.168419	0.080211	0.247816	5.3474e-07	5.3474e-07	1	0	0	1	0	0
AATATAG	9	44	7	19.2021	314955021	150	40318652	308	4.88889	0.468699	2.29142	1.09131	0.0160399	0.00763914	0.228148	5.09276e-08	5.09276e-08	1	0	0	1	0	0
AATATAT	24	102	7	19.2021	314955021	150	40318652	714	4.25	1.24986	5.31192	2.52985	0.0371834	0.0177089	0.198333	1.1806e-07	1.1806e-07	1	0	0	1	0	0
AATATATG	3	12	8	19.2021	314955021	150	40318652	96	4	0.156233	0.624932	0.297629	0.00499945	0.00238103	0.213333	1.58735e-08	1.58735e-08	1	0	0	1	0	0
AATATC	54	216	6	19.2021	314955021	150	40318652	1296	4	2.81219	11.2488	5.35732	0.0674926	0.0321439	0.16	2.14293e-07	2.14293e-07	1	0	0	1	0	0
AATATCC	1	4	7	19.2021	314955021	150	40318652	28	4	0.0520776	0.208311	0.0992097	0.00145817	0.000694468	0.186667	4.62978e-09	4.62978e-09	1	0	0	1	0	0
AATATCT	7	28	7	19.2021	314955021	150	40318652	196	4	0.364543	1.45817	0.694468	0.0102072	0.00486127	0.186667	3.24085e-08	3.24085e-08	1	0	0	1	0	0
AATATG	186	948	6	19.2021	314955021	150	40318652	5688	5.09677	9.68644	49.3696	23.5127	0.296218	0.141076	0.203871	9.40508e-07	9.40508e-07	1	0	0	1	0	0
AATATGT	18	111	7	19.2021	314955021	150	40318652	777	6.16667	0.937397	5.78062	2.75307	0.0404643	0.0192715	0.287778	1.28477e-07	1.28477e-07	1	0	0	1	0	0
AATATT	14	62	6	19.2021	314955021	150	40318652	372	4.42857	0.729087	3.22881	1.53775	0.0193729	0.0092265	0.177143	6.151e-08	6.151e-08	1	0	0	1	0	0
AATATTAG	9	53	8	19.2021	314955021	150	40318652	424	5.88889	0.468699	2.76011	1.31453	0.0220809	0.0105162	0.314074	7.01082e-08	7.01082e-08	1	0	0	1	0	0
AATC	1541	11174	4	19.2021	314955021	150	40318652	44696	7.25114	80.2516	581.916	277.142	2.32766	1.10857	0.193364	7.39046e-06	7.39046e-06	1	0	0	0	0	0
AATCAC	10	40	6	19.2021	314955021	150	40318652	240	4	0.520776	2.08311	0.992097	0.0124986	0.00595258	0.16	3.96839e-08	3.96839e-08	1	0	0	1	0	0
AATCACG	15	75	7	19.2021	314955021	150	40318652	525	5	0.781165	3.90582	1.86018	0.0273408	0.0130213	0.233333	8.68085e-08	8.68085e-08	1	0	0	1	0	0
AATCACTCACG	20	103	11	19.2021	314955021	150	40318652	1133	5.15	1.04155	5.364	2.55465	0.059004	0.0281011	0.377667	1.87341e-07	1.87341e-07	1	0	0	1	0	0
AATCAGT	7	28	7	19.2021	314955021	150	40318652	196	4	0.364543	1.45817	0.694468	0.0102072	0.00486127	0.186667	3.24085e-08	3.24085e-08	1	0	0	1	0	0
AATCAT	35	140	6	19.2021	314955021	150	40318652	840	4	1.82272	7.29087	3.47234	0.0437452	0.020834	0.16	1.38894e-07	1.38894e-07	1	0	0	1	0	0
AATCATC	13	52	7	19.2021	314955021	150	40318652	364	4	0.677009	2.70804	1.28973	0.0189563	0.00902808	0.186667	6.01872e-08	6.01872e-08	1	0	0	1	0	0
AATCATCAATG	53	216	11	19.2021	314955021	150	40318652	2376	4.07547	2.76011	11.2488	5.35732	0.123736	0.0589305	0.298868	3.9287e-07	3.9287e-07	1	0	0	1	0	0
AATCATG	8	32	7	19.2021	314955021	150	40318652	224	4	0.416621	1.66648	0.793677	0.0116654	0.00555574	0.186667	3.70383e-08	3.70383e-08	1	0	0	1	0	0
AATCC	4	24	5	19.2021	314955021	150	40318652	120	6	0.208311	1.24986	0.595258	0.00624932	0.00297629	0.2	1.98419e-08	1.98419e-08	1	0	0	1	0	0
AATCCAT	9	36	7	19.2021	314955021	150	40318652	252	4	0.468699	1.87479	0.892887	0.0131236	0.00625021	0.186667	4.16681e-08	4.16681e-08	1	0	0	1	0	0
AATCCG	1	4	6	19.2021	314955021	150	40318652	24	4	0.0520776	0.208311	0.0992097	0.00124986	0.000595258	0.16	3.96839e-09	3.96839e-09	1	0	0	1	0	0
AATCCT	55	220	6	19.2021	314955021	150	40318652	1320	4	2.86427	11.4571	5.45653	0.0687425	0.0327392	0.16	2.18261e-07	2.18261e-07	1	0	0	1	0	0
AATCCTATCCT	32	148	11	19.2021	314955021	150	40318652	1628	4.625	1.66648	7.70749	3.67076	0.0847824	0.0403783	0.339167	2.69189e-07	2.69189e-07	1	0	0	1	0	0
AATCGT	27	108	6	19.2021	314955021	150	40318652	648	4	1.4061	5.62438	2.67866	0.0337463	0.016072	0.16	1.07146e-07	1.07146e-07	1	0	0	1	0	0
AATCGTG	7	28	7	19.2021	314955021	150	40318652	196	4	0.364543	1.45817	0.694468	0.0102072	0.00486127	0.186667	3.24085e-08	3.24085e-08	1	0	0	1	0	0
AATCT	65	365	5	19.2021	314955021	150	40318652	1825	5.61538	3.38505	19.0083	9.05288	0.0950417	0.0452644	0.187179	3.01763e-07	3.01763e-07	1	0	0	1	0	0
AATCTAC	13	52	7	19.2021	314955021	150	40318652	364	4	0.677009	2.70804	1.28973	0.0189563	0.00902808	0.186667	6.01872e-08	6.01872e-08	1	0	0	1	0	0
AATCTAG	19	76	7	19.2021	314955021	150	40318652	532	4	0.989475	3.9579	1.88498	0.0277053	0.0131949	0.186667	8.79659e-08	8.79659e-08	1	0	0	1	0	0
AATCTG	29	141	6	19.2021	314955021	150	40318652	846	4.86207	1.51025	7.34295	3.49714	0.0440577	0.0209828	0.194483	1.39886e-07	1.39886e-07	1	0	0	1	0	0
AATG	1137	8223	4	19.2021	314955021	150	40318652	32892	7.23219	59.2123	428.234	203.95	1.71294	0.815801	0.192858	5.43867e-06	5.43867e-06	1	0	0	0	0	0
AATGACTG	10	50	8	19.2021	314955021	150	40318652	400	5	0.520776	2.60388	1.24012	0.0208311	0.00992097	0.266667	6.61398e-08	6.61398e-08	1	0	0	1	0	0
AATGAG	21	84	6	19.2021	314955021	150	40318652	504	4	1.09363	4.37452	2.0834	0.0262471	0.0125004	0.16	8.33361e-08	8.33361e-08	1	0	0	1	0	0
AATGAGGTGAG	23	143	11	19.2021	314955021	150	40318652	1573	6.21739	1.19779	7.4471	3.54675	0.0819181	0.0390142	0.455942	2.60095e-07	2.60095e-07	1	0	0	1	0	0
AATGAT	79	562	6	19.2021	314955021	150	40318652	3372	7.11392	4.11413	29.2676	13.939	0.175606	0.0836337	0.284557	5.57558e-07	5.57558e-07	1	0	0	1	0	0
AATGATG	29	150	7	19.2021	314955021	150	40318652	1050	5.17241	1.51025	7.81165	3.72036	0.0546815	0.0260425	0.241379	1.73617e-07	1.73617e-07	1	0	0	1	0	0
AATGCTCG	9	36	8	19.2021	314955021	150	40318652	288	4	0.468699	1.87479	0.892887	0.0149984	0.0071431	0.213333	4.76206e-08	4.76206e-08	1	0	0	1	0	0
AATGG	67	407	5	19.2021	314955021	150	40318652	2035	6.07463	3.4892	21.1956	10.0946	0.105978	0.0504729	0.202488	3.36486e-07	3.36486e-07	1	0	0	1	0	0
AATGGAATGT	171	1408	10	19.2021	314955021	150	40318652	14080	8.23392	8.90528	73.3253	34.9218	0.733253	0.349218	0.548928	2.32812e-06	2.32812e-06	1	0	0	1	1	0
AATGGAG	12	72	7	19.2021	314955021	150	40318652	504	6	0.624932	3.74959	1.78577	0.0262471	0.0125004	0.28	8.33361e-08	8.33361e-08	1	0	0	1	0	0
AATGGC	15	60	6	19.2021	314955021	150	40318652	360	4	0.781165	3.12466	1.48814	0.0187479	0.00892887	0.16	5.95258e-08	5.95258e-08	1	0	0	1	0	0
AATGGT	15	60	6	19.2021	314955021	150	40318652	360	4	0.781165	3.12466	1.48814	0.0187479	0.00892887	0.16	5.95258e-08	5.95258e-08	1	0	0	1	0	0
AATGGTG	3	12	7	19.2021	314955021	150	40318652	84	4	0.156233	0.624932	0.297629	0.00437452	0.0020834	0.186667	1.38894e-08	1.38894e-08	1	0	0	1	0	0
AATGT	2220	53921	5	19.2021	314955021	150	40318652	269605	24.2887	115.612	2808.08	1337.37	14.0404	6.68686	0.809625	4.4579e-05	4.4579e-05	1	0	1	1	1	0
AATGTAG	1	4	7	19.2021	314955021	150	40318652	28	4	0.0520776	0.208311	0.0992097	0.00145817	0.000694468	0.186667	4.62978e-09	4.62978e-09	1	0	0	1	0	0
AATGTAT	47	202	7	19.2021	314955021	150	40318652	1414	4.29787	2.44765	10.5197	5.01009	0.0736378	0.0350706	0.200567	2.33804e-07	2.33804e-07	1	0	0	1	0	0
AATGTC	25	100	6	19.2021	314955021	150	40318652	600	4	1.30194	5.20776	2.48024	0.0312466	0.0148814	0.16	9.92097e-08	9.92097e-08	1	0	0	1	0	0
AATGTG	159	1034	6	19.2021	314955021	150	40318652	6204	6.50314	8.28034	53.8483	25.6457	0.32309	0.153874	0.260126	1.02583e-06	1.02583e-06	1	0	0	1	0	0
AATGTGATGG	9	49	10	19.2021	314955021	150	40318652	490	5.44444	0.468699	2.5518	1.21532	0.025518	0.0121532	0.362963	8.10212e-08	8.10212e-08	1	0	0	1	0	0
AATGTGGG	13	72	8	19.2021	314955021	150	40318652	576	5.53846	0.677009	3.74959	1.78577	0.0299967	0.0142862	0.295385	9.52413e-08	9.52413e-08	1	0	0	1	0	0
AATGTGT	7	28	7	19.2021	314955021	150	40318652	196	4	0.364543	1.45817	0.694468	0.0102072	0.00486127	0.186667	3.24085e-08	3.24085e-08	1	0	0	1	0	0
AATT	250	1671	4	19.2021	314955021	150	40318652	6684	6.684	13.0194	87.0217	41.4448	0.348087	0.165779	0.17824	1.1052e-06	1.1052e-06	1	0	0	0	0	0
AATTAC	170	724	6	19.2021	314955021	150	40318652	4344	4.25882	8.8532	37.7042	17.9569	0.226225	0.107742	0.170353	7.18278e-07	7.18278e-07	1	0	0	1	0	0
AATTAG	45	180	6	19.2021	314955021	150	40318652	1080	4	2.34349	9.37397	4.46443	0.0562438	0.0267866	0.16	1.78577e-07	1.78577e-07	1	0	0	1	0	0
AATTAT	40	172	6	19.2021	314955021	150	40318652	1032	4.3	2.08311	8.95735	4.26602	0.0537441	0.0255961	0.172	1.70641e-07	1.70641e-07	1	0	0	1	0	0
AATTATC	3	12	7	19.2021	314955021	150	40318652	84	4	0.156233	0.624932	0.297629	0.00437452	0.0020834	0.186667	1.38894e-08	1.38894e-08	1	0	0	1	0	0
AATTATG	12	48	7	19.2021	314955021	150	40318652	336	4	0.624932	2.49973	1.19052	0.0174981	0.00833361	0.186667	5.55574e-08	5.55574e-08	1	0	0	1	0	0
AATTC	164	857	5	19.2021	314955021	150	40318652	4285	5.22561	8.54073	44.6305	21.2557	0.223153	0.106278	0.174187	7.08522e-07	7.08522e-07	1	0	0	1	0	0
AATTCAC	1	4	7	19.2021	314955021	150	40318652	28	4	0.0520776	0.208311	0.0992097	0.00145817	0.000694468	0.186667	4.62978e-09	4.62978e-09	1	0	0	1	0	0
AATTCC	17	68	6	19.2021	314955021	150	40318652	408	4	0.88532	3.54128	1.68656	0.0212477	0.0101194	0.16	6.74626e-08	6.74626e-08	1	0	0	1	0	0
AATTCCCTC	15	71	9	19.2021	314955021	150	40318652	639	4.73333	0.781165	3.69751	1.76097	0.0332776	0.0158487	0.284	1.05658e-07	1.05658e-07	1	0	0	1	0	0
AATTCTC	10	40	7	19.2021	314955021	150	40318652	280	4	0.520776	2.08311	0.992097	0.0145817	0.00694468	0.186667	4.62978e-08	4.62978e-08	1	0	0	1	0	0
AC	2563	36269	2	19.2021	314955021	150	40318652	72538	14.151	133.475	1888.8	899.559	3.77761	1.79912	0.18868	1.19941e-05	1.19941e-05	1	0	0	0	0	0
ACACATC	11	51	7	19.2021	314955021	150	40318652	357	4.63636	0.572854	2.65596	1.26492	0.0185917	0.00885446	0.216364	5.90298e-08	5.90298e-08	1	0	0	1	0	0
ACACG	7	40	5	19.2021	314955021	150	40318652	200	5.71429	0.364543	2.08311	0.992097	0.0104155	0.00496048	0.190476	3.30699e-08	3.30699e-08	1	0	0	1	0	0
ACACGAT	14	56	7	19.2021	314955021	150	40318652	392	4	0.729087	2.91635	1.38894	0.0204144	0.00972255	0.186667	6.4817e-08	6.4817e-08	1	0	0	1	0	0
ACACT	25	176	5	19.2021	314955021	150	40318652	880	7.04	1.30194	9.16566	4.36523	0.0458283	0.0218261	0.234667	1.45508e-07	1.45508e-07	1	0	0	1	0	0
ACACTC	11	44	6	19.2021	314955021	150	40318652	264	4	0.572854	2.29142	1.09131	0.0137485	0.00654784	0.16	4.36523e-08	4.36523e-08	1	0	0	1	0	0
ACAG	5096	50876	4	19.2021	314955021	150	40318652	203504	9.98352	265.388	2649.5	1261.85	10.598	5.04739	0.266227	3.36493e-05	3.36493e-05	1	0	1	0	0	0
ACAGACAT	70	568	8	19.2021	314955021	150	40318652	4544	8.11429	3.64543	29.5801	14.0878	0.236641	0.112702	0.432762	7.51348e-07	7.51348e-07	1	0	0	1	0	0
ACAGAG	1	4	6	19.2021	314955021	150	40318652	24	4	0.0520776	0.208311	0.0992097	0.00124986	0.000595258	0.16	3.96839e-09	3.96839e-09	1	0	0	1	0	0
ACAGGCAG	63	457	8	19.2021	314955021	150	40318652	3656	7.25397	3.28089	23.7995	11.3347	0.190396	0.0906776	0.386878	6.04518e-07	6.04518e-07	1	0	0	1	0	0
ACAGGG	1	4	6	19.2021	314955021	150	40318652	24	4	0.0520776	0.208311	0.0992097	0.00124986	0.000595258	0.16	3.96839e-09	3.96839e-09	1	0	0	1	0	0
ACAGT	49	336	5	19.2021	314955021	150	40318652	1680	6.85714	2.5518	17.4981	8.33361	0.0874904	0.0416681	0.228571	2.77787e-07	2.77787e-07	1	0	0	1	0	0
ACAGTAG	21	116	7	19.2021	314955021	150	40318652	812	5.52381	1.09363	6.04101	2.87708	0.042287	0.0201396	0.257778	1.34264e-07	1.34264e-07	1	0	0	1	0	0
ACAGTAT	8	32	7	19.2021	314955021	150	40318652	224	4	0.416621	1.66648	0.793677	0.0116654	0.00555574	0.186667	3.70383e-08	3.70383e-08	1	0	0	1	0	0
ACAGTATATC	13	52	10	19.2021	314955021	150	40318652	520	4	0.677009	2.70804	1.28973	0.0270804	0.0128973	0.266667	8.59817e-08	8.59817e-08	1	0	0	1	0	0
ACAGTC	13	74	6	19.2021	314955021	150	40318652	444	5.69231	0.677009	3.85375	1.83538	0.0231225	0.0110123	0.227692	7.34152e-08	7.34152e-08	1	0	0	1	0	0
ACAGTG	3	12	6	19.2021	314955021	150	40318652	72	4	0.156233	0.624932	0.297629	0.00374959	0.00178577	0.16	1.19052e-08	1.19052e-08	1	0	0	1	0	0
ACAT	8689	131287	4	19.2021	314955021	150	40318652	525148	15.1096	452.503	6837.12	3256.23	27.3485	13.0249	0.402922	8.68329e-05	8.68329e-05	1	0	1	0	0	0
ACATACATGCAT	52	211	12	19.2021	314955021	150	40318652	2532	4.05769	2.70804	10.9884	5.23331	0.131861	0.0627997	0.324615	4.18665e-07	4.18665e-07	1	0	0	1	0	0
ACATACT	16	64	7	19.2021	314955021	150	40318652	448	4	0.833242	3.33297	1.58735	0.0233308	0.0111115	0.186667	7.40766e-08	7.40766e-08	1	0	0	1	0	0
ACATAG	21	118	6	19.2021	314955021	150	40318652	708	5.61905	1.09363	6.14516	2.92669	0.036871	0.0175601	0.224762	1.17067e-07	1.17067e-07	1	0	0	1	0	0
ACATAT	113	709	6	19.2021	314955021	150	40318652	4254	6.27434	5.88477	36.923	17.5849	0.221538	0.105509	0.250973	7.03397e-07	7.03397e-07	1	0	0	1	0	0
ACATATG	13	71	7	19.2021	314955021	150	40318652	497	5.46154	0.677009	3.69751	1.76097	0.0258826	0.0123268	0.254872	8.21787e-08	8.21787e-08	1	0	0	1	0	0
ACATC	38928	568193	5	19.2021	314955021	150	40318652	2840965	14.596	2027.28	29590.1	14092.6	147.951	70.4628	0.486533	0.000469752	0.000469752	1	1	1	1	0	0
ACATCAG	1	7	7	19.2021	314955021	150	40318652	49	7	0.0520776	0.364543	0.173617	0.0025518	0.00121532	0.326667	8.10212e-09	8.10212e-09	1	0	0	1	0	0
ACATCATAT	23	115	9	19.2021	314955021	150	40318652	1035	5	1.19779	5.98893	2.85228	0.0539004	0.0256705	0.3	1.71137e-07	1.71137e-07	1	0	0	1	0	0
ACATCC	8	32	6	19.2021	314955021	150	40318652	192	4	0.416621	1.66648	0.793677	0.00999891	0.00476206	0.16	3.17471e-08	3.17471e-08	1	0	0	1	0	0
ACATCCG	1	6	7	19.2021	314955021	150	40318652	42	6	0.0520776	0.312466	0.148814	0.00218726	0.0010417	0.28	6.94468e-09	6.94468e-09	1	0	0	1	0	0
ACATCTAT	13	56	8	19.2021	314955021	150	40318652	448	4.30769	0.677009	2.91635	1.38894	0.0233308	0.0111115	0.229744	7.40766e-08	7.40766e-08	1	0	0	1	0	0
ACATG	55	411	5	19.2021	314955021	150	40318652	2055	7.47273	2.86427	21.4039	10.1938	0.10702	0.050969	0.249091	3.39793e-07	3.39793e-07	1	0	0	1	0	0
ACATGCAT	36	150	8	19.2021	314955021	150	40318652	1200	4.16667	1.87479	7.81165	3.72036	0.0624932	0.0297629	0.222222	1.98419e-07	1.98419e-07	1	0	0	1	0	0
ACATGG	16	146	6	19.2021	314955021	150	40318652	876	9.125	0.833242	7.60334	3.62115	0.04562	0.0217269	0.365	1.44846e-07	1.44846e-07	1	0	0	1	0	0
ACC	103	878	3	19.2021	314955021	150	40318652	2634	8.52427	5.364	45.7242	21.7765	0.137172	0.0653296	0.170485	4.3553e-07	4.3553e-07	1	0	0	0	0	0
ACCAGCGGC	1	4	9	19.2021	314955021	150	40318652	36	4	0.0520776	0.208311	0.0992097	0.00187479	0.000892887	0.24	5.95258e-09	5.95258e-09	1	0	0	1	0	0
ACCAGT	11	44	6	19.2021	314955021	150	40318652	264	4	0.572854	2.29142	1.09131	0.0137485	0.00654784	0.16	4.36523e-08	4.36523e-08	1	0	0	1	0	0
ACCAT	58	379	5	19.2021	314955021	150	40318652	1895	6.53448	3.0205	19.7374	9.40012	0.0986871	0.0470006	0.217816	3.13337e-07	3.13337e-07	1	0	0	1	0	0
ACCATAT	22	88	7	19.2021	314955021	150	40318652	616	4	1.14571	4.58283	2.18261	0.0320798	0.0152783	0.186667	1.01855e-07	1.01855e-07	1	0	0	1	0	0
ACCATATAT	5	23	9	19.2021	314955021	150	40318652	207	4.6	0.260388	1.19779	0.570456	0.0107801	0.0051341	0.276	3.42273e-08	3.42273e-08	1	0	0	1	0	0
ACCATC	78	436	6	19.2021	314955021	150	40318652	2616	5.58974	4.06206	22.7058	10.8139	0.136235	0.0648831	0.22359	4.32554e-07	4.32554e-07	1	0	0	1	0	0
ACCATCT	9	36	7	19.2021	314955021	150	40318652	252	4	0.468699	1.87479	0.892887	0.0131236	0.00625021	0.186667	4.16681e-08	4.16681e-08	1	0	0	1	0	0
ACCCCG	7	28	6	19.2021	314955021	150	40318652	168	4	0.364543	1.45817	0.694468	0.00874904	0.00416681	0.16	2.77787e-08	2.77787e-08	1	0	0	1	0	0
ACCCGATC	3	12	8	19.2021	314955021	150	40318652	96	4	0.156233	0.624932	0.297629	0.00499945	0.00238103	0.213333	1.58735e-08	1.58735e-08	1	0	0	1	0	0
ACCCGC	2	14	6	19.2021	314955021	150	40318652	84	7	0.104155	0.729087	0.347234	0.00437452	0.0020834	0.28	1.38894e-08	1.38894e-08	1	0	0	1	0	0
ACCCTC	2	8	6	19.2021	314955021	150	40318652	48	4	0.104155	0.416621	0.198419	0.00249973	0.00119052	0.16	7.93677e-09	7.93677e-09	1	0	0	1	0	0
ACCCTCC	1	5	7	19.2021	314955021	150	40318652	35	5	0.0520776	0.260388	0.124012	0.00182272	0.000868085	0.233333	5.78723e-09	5.78723e-09	1	0	0	1	0	0
ACCT	91	617	4	19.2021	314955021	150	40318652	2468	6.78022	4.73907	32.1319	15.3031	0.128528	0.0612124	0.180806	4.08082e-07	4.08082e-07	1	0	0	0	0	0
ACCTAGC	1	10	7	19.2021	314955021	150	40318652	70	10	0.0520776	0.520776	0.248024	0.00364543	0.00173617	0.466667	1.15745e-08	1.15745e-08	1	0	0	1	0	0
ACCTAGT	16	64	7	19.2021	314955021	150	40318652	448	4	0.833242	3.33297	1.58735	0.0233308	0.0111115	0.186667	7.40766e-08	7.40766e-08	1	0	0	1	0	0
ACCTAT	34	136	6	19.2021	314955021	150	40318652	816	4	1.77064	7.08256	3.37313	0.0424954	0.0202388	0.16	1.34925e-07	1.34925e-07	1	0	0	1	0	0
ACCTC	12	60	5	19.2021	314955021	150	40318652	300	5	0.624932	3.12466	1.48814	0.0156233	0.00744072	0.166667	4.96048e-08	4.96048e-08	1	0	0	1	0	0
ACCTCT	36	160	6	19.2021	314955021	150	40318652	960	4.44444	1.87479	8.33242	3.96839	0.0499945	0.0238103	0.177778	1.58735e-07	1.58735e-07	1	0	0	1	0	0
ACCTG	15	75	5	19.2021	314955021	150	40318652	375	5	0.781165	3.90582	1.86018	0.0195291	0.00930091	0.166667	6.2006e-08	6.2006e-08	1	0	0	1	0	0
ACCTGC	10	40	6	19.2021	314955021	150	40318652	240	4	0.520776	2.08311	0.992097	0.0124986	0.00595258	0.16	3.96839e-08	3.96839e-08	1	0	0	1	0	0
ACG	83	832	3	19.2021	314955021	150	40318652	2496	10.0241	4.32244	43.3286	20.6356	0.129986	0.0619068	0.200482	4.12712e-07	4.12712e-07	1	0	0	0	0	0
ACGACGCCG	1	4	9	19.2021	314955021	150	40318652	36	4	0.0520776	0.208311	0.0992097	0.00187479	0.000892887	0.24	5.95258e-09	5.95258e-09	1	0	0	1	0	0
ACGACT	16	95	6	19.2021	314955021	150	40318652	570	5.9375	0.833242	4.94738	2.35623	0.0296843	0.0141374	0.2375	9.42492e-08	9.42492e-08	1	0	0	1	0	0
ACGAG	11	55	5	19.2021	314955021	150	40318652	275	5	0.572854	2.86427	1.36413	0.0143214	0.00682066	0.166667	4.54711e-08	4.54711e-08	1	0	0	1	0	0
ACGAT	78	433	5	19.2021	314955021	150	40318652	2165	5.55128	4.06206	22.5496	10.7394	0.112748	0.0536972	0.185043	3.57982e-07	3.57982e-07	1	0	0	1	0	0
ACGATC	14	56	6	19.2021	314955021	150	40318652	336	4	0.729087	2.91635	1.38894	0.0174981	0.00833361	0.16	5.55574e-08	5.55574e-08	1	0	0	1	0	0
ACGATG	7	52	6	19.2021	314955021	150	40318652	312	7.42857	0.364543	2.70804	1.28973	0.0162482	0.00773835	0.297143	5.1589e-08	5.1589e-08	1	0	0	1	0	0
ACGC	15	90	4	19.2021	314955021	150	40318652	360	6	0.781165	4.68699	2.23222	0.0187479	0.00892887	0.16	5.95258e-08	5.95258e-08	1	0	0	0	0	0
ACGCCGGGC	1	5	9	19.2021	314955021	150	40318652	45	5	0.0520776	0.260388	0.124012	0.00234349	0.00111611	0.3	7.44072e-09	7.44072e-09	1	0	0	1	0	0
ACGCGAGTC	2	18	9	19.2021	314955021	150	40318652	162	9	0.104155	0.937397	0.446443	0.00843658	0.00401799	0.54	2.67866e-08	2.67866e-08	1	0	0	1	1	0
ACGCTCATGCG	2	8	11	19.2021	314955021	150	40318652	88	4	0.104155	0.416621	0.198419	0.00458283	0.00218261	0.293333	1.45508e-08	1.45508e-08	1	0	0	1	0	0
ACGG	10	60	4	19.2021	314955021	150	40318652	240	6	0.520776	3.12466	1.48814	0.0124986	0.00595258	0.16	3.96839e-08	3.96839e-08	1	0	0	0	0	0
ACGTC	7222	86106	5	19.2021	314955021	150	40318652	430530	11.9227	376.105	4484.2	2135.64	22.421	10.6782	0.397425	7.11879e-05	7.11879e-05	1	0	1	1	0	0
ACT	415	4761	3	19.2021	314955021	150	40318652	14283	11.4723	21.6122	247.942	118.084	0.743825	0.354253	0.229446	2.36169e-06	2.36169e-06	1	0	0	0	0	0
ACTACTG	13	52	7	19.2021	314955021	150	40318652	364	4	0.677009	2.70804	1.28973	0.0189563	0.00902808	0.186667	6.01872e-08	6.01872e-08	1	0	0	1	0	0
ACTAG	38	205	5	19.2021	314955021	150	40318652	1025	5.39474	1.97895	10.6759	5.0845	0.0533796	0.0254225	0.179825	1.69483e-07	1.69483e-07	1	0	0	1	0	0
ACTAGAG	14	56	7	19.2021	314955021	150	40318652	392	4	0.729087	2.91635	1.38894	0.0204144	0.00972255	0.186667	6.4817e-08	6.4817e-08	1	0	0	1	0	0
ACTAGGG	2	14	7	19.2021	314955021	150	40318652	98	7	0.104155	0.729087	0.347234	0.00510361	0.00243064	0.326667	1.62042e-08	1.62042e-08	1	0	0	1	0	0
ACTAT	118	1002	5	19.2021	314955021	150	40318652	5010	8.49153	6.14516	52.1818	24.852	0.260909	0.12426	0.283051	8.28401e-07	8.28401e-07	1	0	0	1	0	0
ACTATAT	36	259	7	19.2021	314955021	150	40318652	1813	7.19444	1.87479	13.4881	6.42383	0.0944168	0.0449668	0.335741	2.99779e-07	2.99779e-07	1	0	0	1	0	0
ACTATC	9	36	6	19.2021	314955021	150	40318652	216	4	0.468699	1.87479	0.892887	0.0112488	0.00535732	0.16	3.57155e-08	3.57155e-08	1	0	0	1	0	0
ACTATGG	1	7	7	19.2021	314955021	150	40318652	49	7	0.0520776	0.364543	0.173617	0.0025518	0.00121532	0.326667	8.10212e-09	8.10212e-09	1	0	0	1	0	0
ACTC	44	420	4	19.2021	314955021	150	40318652	1680	9.54545	2.29142	21.8726	10.417	0.0874904	0.0416681	0.254545	2.77787e-07	2.77787e-07	1	0	0	0	0	0
ACTCAG	18	72	6	19.2021	314955021	150	40318652	432	4	0.937397	3.74959	1.78577	0.0224975	0.0107146	0.16	7.1431e-08	7.1431e-08	1	0	0	1	0	0
ACTCAT	10	56	6	19.2021	314955021	150	40318652	336	5.6	0.520776	2.91635	1.38894	0.0174981	0.00833361	0.224	5.55574e-08	5.55574e-08	1	0	0	1	0	0
ACTCCTC	5	20	7	19.2021	314955021	150	40318652	140	4	0.260388	1.04155	0.496048	0.00729087	0.00347234	0.186667	2.31489e-08	2.31489e-08	1	0	0	1	0	0
ACTCT	5	25	5	19.2021	314955021	150	40318652	125	5	0.260388	1.30194	0.62006	0.0065097	0.0031003	0.166667	2.06687e-08	2.06687e-08	1	0	0	1	0	0
ACTCTC	7	28	6	19.2021	314955021	150	40318652	168	4	0.364543	1.45817	0.694468	0.00874904	0.00416681	0.16	2.77787e-08	2.77787e-08	1	0	0	1	0	0
ACTCTG	12	60	6	19.2021	314955021	150	40318652	360	5	0.624932	3.12466	1.48814	0.0187479	0.00892887	0.2	5.95258e-08	5.95258e-08	1	0	0	1	0	0
ACTG	55	504	4	19.2021	314955021	150	40318652	2016	9.16364	2.86427	26.2471	12.5004	0.104989	0.0500017	0.244364	3.33344e-07	3.33344e-07	1	0	0	0	0	0
ACTGAT	18	96	6	19.2021	314955021	150	40318652	576	5.33333	0.937397	4.99945	2.38103	0.0299967	0.0142862	0.213333	9.52413e-08	9.52413e-08	1	0	0	1	0	0
ACTGCT	20	98	6	19.2021	314955021	150	40318652	588	4.9	1.04155	5.10361	2.43064	0.0306217	0.0145838	0.196	9.72255e-08	9.72255e-08	1	0	0	1	0	0
AG	4194	59551	2	19.2021	314955021	150	40318652	119102	14.1991	218.414	3101.28	1477.01	6.20255	2.95402	0.189321	1.96934e-05	1.96934e-05	1	0	0	0	0	0
AGAGAT	49	489	6	19.2021	314955021	150	40318652	2934	9.97959	2.5518	25.466	12.1284	0.152796	0.0727703	0.399184	4.85135e-07	4.85135e-07	1	0	0	1	0	0
AGAGC	7	35	5	19.2021	314955021	150	40318652	175	5	0.364543	1.82272	0.868085	0.00911359	0.00434042	0.166667	2.89362e-08	2.89362e-08	1	0	0	1	0	0
AGAGCC	31	155	6	19.2021	314955021	150	40318652	930	5	1.61441	8.07203	3.84437	0.0484322	0.0230662	0.2	1.53775e-07	1.53775e-07	1	0	0	1	0	0
AGAGG	10	60	5	19.2021	314955021	150	40318652	300	6	0.520776	3.12466	1.48814	0.0156233	0.00744072	0.2	4.96048e-08	4.96048e-08	1	0	0	1	0	0
AGAGGC	20	80	6	19.2021	314955021	150	40318652	480	4	1.04155	4.16621	1.98419	0.0249973	0.0119052	0.16	7.93677e-08	7.93677e-08	1	0	0	1	0	0
AGAGGG	12	49	6	19.2021	314955021	150	40318652	294	4.08333	0.624932	2.5518	1.21532	0.0153108	0.00729191	0.163333	4.86127e-08	4.86127e-08	1	0	0	1	0	0
AGAT	1024	24465	4	19.2021	314955021	150	40318652	97860	23.8916	53.3275	1274.08	606.791	5.09632	2.42716	0.637109	1.61811e-05	1.61811e-05	1	0	0	0	1	0
AGATAT	69	447	6	19.2021	314955021	150	40318652	2682	6.47826	3.59336	23.2787	11.0867	0.139672	0.0665201	0.25913	4.43467e-07	4.43467e-07	1	0	0	1	0	0
AGATC	43	337	5	19.2021	314955021	150	40318652	1685	7.83721	2.23934	17.5502	8.35841	0.0877508	0.0417921	0.26124	2.78614e-07	2.78614e-07	1	0	0	1	0	0
AGATG	205	3110	5	19.2021	314955021	150	40318652	15550	15.1707	10.6759	161.961	77.1355	0.809807	0.385678	0.505691	2.57118e-06	2.57118e-06	1	0	0	1	1	0
AGC	49	467	3	19.2021	314955021	150	40318652	1401	9.53061	2.5518	24.3203	11.5827	0.0729608	0.0347482	0.190612	2.31655e-07	2.31655e-07	1	0	0	0	0	0
AGCAT	24	120	5	19.2021	314955021	150	40318652	600	5	1.24986	6.24932	2.97629	0.0312466	0.0148814	0.166667	9.92097e-08	9.92097e-08	1	0	0	1	0	0
AGCATC	23	92	6	19.2021	314955021	150	40318652	552	4	1.19779	4.79114	2.28182	0.0287469	0.0136909	0.16	9.12729e-08	9.12729e-08	1	0	0	1	0	0
AGCATG	20	80	6	19.2021	314955021	150	40318652	480	4	1.04155	4.16621	1.98419	0.0249973	0.0119052	0.16	7.93677e-08	7.93677e-08	1	0	0	1	0	0
AGCCCC	1	4	6	19.2021	314955021	150	40318652	24	4	0.0520776	0.208311	0.0992097	0.00124986	0.000595258	0.16	3.96839e-09	3.96839e-09	1	0	0	1	0	0
AGCCG	22	167	5	19.2021	314955021	150	40318652	835	7.59091	1.14571	8.69697	4.142	0.0434848	0.02071	0.25303	1.38067e-07	1.38067e-07	1	0	0	1	0	0
AGCCGCTG	2	15	8	19.2021	314955021	150	40318652	120	7.5	0.104155	0.781165	0.372036	0.00624932	0.00297629	0.4	1.98419e-08	1.98419e-08	1	0	0	1	0	0
AGCCT	47	304	5	19.2021	314955021	150	40318652	1520	6.46809	2.44765	15.8316	7.53993	0.079158	0.0376997	0.215603	2.51331e-07	2.51331e-07	1	0	0	1	0	0
AGG	90	767	3	19.2021	314955021	150	40318652	2301	8.52222	4.68699	39.9435	19.0235	0.119831	0.0570704	0.170444	3.80469e-07	3.80469e-07	1	0	0	0	0	0
AGGAT	41	205	5	19.2021	314955021	150	40318652	1025	5	2.13518	10.6759	5.0845	0.0533796	0.0254225	0.166667	1.69483e-07	1.69483e-07	1	0	0	1	0	0
AGGATC	13	52	6	19.2021	314955021	150	40318652	312	4	0.677009	2.70804	1.28973	0.0162482	0.00773835	0.16	5.1589e-08	5.1589e-08	1	0	0	1	0	0
AGGATG	12	48	6	19.2021	314955021	150	40318652	288	4	0.624932	2.49973	1.19052	0.0149984	0.0071431	0.16	4.76206e-08	4.76206e-08	1	0	0	1	0	0
AGGC	57	421	4	19.2021	314955021	150	40318652	1684	7.38596	2.96843	21.9247	10.4418	0.0876987	0.0417673	0.196959	2.78448e-07	2.78448e-07	1	0	0	0	0	0
AGGCG	17	85	5	19.2021	314955021	150	40318652	425	5	0.88532	4.4266	2.10821	0.022133	0.010541	0.166667	7.02735e-08	7.02735e-08	1	0	0	1	0	0
AGGCGG	3	23	6	19.2021	314955021	150	40318652	138	7.66667	0.156233	1.19779	0.570456	0.00718671	0.00342273	0.306667	2.28182e-08	2.28182e-08	1	0	0	1	0	0
AGGG	8	48	4	19.2021	314955021	150	40318652	192	6	0.416621	2.49973	1.19052	0.00999891	0.00476206	0.16	3.17471e-08	3.17471e-08	1	0	0	0	0	0
AGGGAT	1	4	6	19.2021	314955021	150	40318652	24	4	0.0520776	0.208311	0.0992097	0.00124986	0.000595258	0.16	3.96839e-09	3.96839e-09	1	0	0	1	0	0
AGGGG	2	11	5	19.2021	314955021	150	40318652	55	5.5	0.104155	0.572854	0.272827	0.00286427	0.00136413	0.183333	9.09422e-09	9.09422e-09	1	0	0	1	0	0
AGGGGG	3	12	6	19.2021	314955021	150	40318652	72	4	0.156233	0.624932	0.297629	0.00374959	0.00178577	0.16	1.19052e-08	1.19052e-08	1	0	0	1	0	0
AGGGGGGG	1	4	8	19.2021	314955021	150	40318652	32	4	0.0520776	0.208311	0.0992097	0.00166648	0.000793677	0.213333	5.29118e-09	5.29118e-09	1	0	0	1	0	0
AT	2936	38025	2	19.2021	314955021	150	40318652	76050	12.9513	152.9	1980.25	943.112	3.9605	1.88622	0.172684	1.25748e-05	1.25748e-05	1	0	0	0	0	0
ATATATC	29	238	7	19.2021	314955021	150	40318652	1666	8.2069	1.51025	12.3945	5.90298	0.0867613	0.0413208	0.382989	2.75472e-07	2.75472e-07	1	0	0	1	0	0
ATATC	389	6530	5	19.2021	314955021	150	40318652	32650	16.7866	20.2582	340.067	161.96	1.70033	0.809799	0.559554	5.39866e-06	5.39866e-06	1	0	0	1	1	0
ATATCATATCATC	93	492	13	19.2021	314955021	150	40318652	6396	5.29032	4.84322	25.6222	12.2028	0.333089	0.158636	0.458495	1.05758e-06	1.05758e-06	1	0	0	1	0	0
ATATCC	12	56	6	19.2021	314955021	150	40318652	336	4.66667	0.624932	2.91635	1.38894	0.0174981	0.00833361	0.186667	5.55574e-08	5.55574e-08	1	0	0	1	0	0
ATATCG	31	124	6	19.2021	314955021	150	40318652	744	4	1.61441	6.45763	3.0755	0.0387458	0.018453	0.16	1.2302e-07	1.2302e-07	1	0	0	1	0	0
ATC	1909	38248	3	19.2021	314955021	150	40318652	114744	20.0356	99.4162	1991.87	948.643	5.9756	2.84593	0.400712	1.89729e-05	1.89729e-05	1	0	0	0	0	0
ATCATG	8	32	6	19.2021	314955021	150	40318652	192	4	0.416621	1.66648	0.793677	0.00999891	0.00476206	0.16	3.17471e-08	3.17471e-08	1	0	0	1	0	0
ATCC	108	2110	4	19.2021	314955021	150	40318652	8440	19.537	5.62438	109.884	52.3331	0.439535	0.209332	0.520988	1.39555e-06	1.39555e-06	1	0	0	0	1	0
ATCCC	5	30	5	19.2021	314955021	150	40318652	150	6	0.260388	1.56233	0.744072	0.00781165	0.00372036	0.2	2.48024e-08	2.48024e-08	1	0	0	1	0	0
ATCGC	82	744	5	19.2021	314955021	150	40318652	3720	9.07317	4.27037	38.7458	18.453	0.193729	0.092265	0.302439	6.151e-07	6.151e-07	1	0	0	1	0	0
ATCGCC	4	16	6	19.2021	314955021	150	40318652	96	4	0.208311	0.833242	0.396839	0.00499945	0.00238103	0.16	1.58735e-08	1.58735e-08	1	0	0	1	0	0
ATGC	2	12	4	19.2021	314955021	150	40318652	48	6	0.104155	0.624932	0.297629	0.00249973	0.00119052	0.16	7.93677e-09	7.93677e-09	1	0	0	0	0	0
ATGCC	14	70	5	19.2021	314955021	150	40318652	350	5	0.729087	3.64543	1.73617	0.0182272	0.00868085	0.166667	5.78723e-08	5.78723e-08	1	0	0	1	0	0
ATGCCC	1	4	6	19.2021	314955021	150	40318652	24	4	0.0520776	0.208311	0.0992097	0.00124986	0.000595258	0.16	3.96839e-09	3.96839e-09	1	0	0	1	0	0
CCCCG	1	5	5	19.2021	314955021	150	40318652	25	5	0.0520776	0.260388	0.124012	0.00130194	0.00062006	0.166667	4.13374e-09	4.13374e-09	1	0	0	1	0	0
CCG	34	272	3	19.2021	314955021	150	40318652	816	8	1.77064	14.1651	6.74626	0.0424954	0.0202388	0.16	1.34925e-07	1.34925e-07	1	0	0	0	0	0
