# Supplementary material for: Profiles of telomeric repeats in Insecta reveal diverse forms of telomeric motifs in Hymenopterans
Source: Life Sci Alliance. 2022 Apr 1;5(7):e202101163. doi: 10.26508/lsa.202101163 (PMC8977481; doi:10.26508/lsa.202101163)
Supplement: Supplemental Data 5. — Tandem repeat statistics and TRIP TRM calls for arthropods species that are not listed in Supplemental Data 2 or Supplemental Data 3. [file LSA-2021-01163_Supplemental_Data_5.zip › DataS5/ANIMA_output.csv.0.filtered.xlsx]

## Sheet: Sheet1
Unnamed: 0	reads	repeats	unit_len	avg_genome_cov	genome_size	eff_read_len	num_reads	repeats_total_len	repeats_per_read	reads_per_genome	repeats_per_genome	repeats_per_million_reads	repeats_len_per_genome	repeats_len_per_million_reads	percent_repeats_len_per_read	percent_repeats_len_per_genome	percent_repeat_unit_in_sequences	avg_genome_cov_filter	repeat_containing_reads_filter	repeats_len_per_million_reads_filter	unit_len_filter	percent_repeats_len_per_read_filter	qualified
AAAAAAAAGGAAAAAGG	1	4	17	39.4412	641579612	148.616	170268781	68	4	0.0253542	0.101417	0.0234923	0.00172409	0.000399369	0.457555	2.68725e-09	2.68725e-09	1	0	0	1	0	0
AAAAAAC	87	486	7	39.4412	641579612	148.616	170268781	3402	5.58621	2.20581	12.3221	2.85431	0.086255	0.0199802	0.263117	1.34442e-07	1.34442e-07	1	0	0	1	0	0
AAAAAAG	3	12	7	39.4412	641579612	148.616	170268781	84	4	0.0760626	0.30425	0.0704768	0.00212975	0.000493338	0.188405	3.31954e-09	3.31954e-09	1	0	0	1	0	0
AAAAAAGAACTAGTTCATT	30	123	19	39.4412	641579612	148.616	170268781	2337	4.1	0.760626	3.11857	0.722387	0.0592527	0.0137254	0.524169	9.23545e-08	9.23545e-08	1	0	0	1	1	0
AAAAAAGAGAAAAAGAAGAAAAGG	1	4	24	39.4412	641579612	148.616	170268781	96	4	0.0253542	0.101417	0.0234923	0.002434	0.000563814	0.64596	3.79377e-09	3.79377e-09	1	0	0	1	1	0
AAAAAAGTCGAG	2	13	12	39.4412	641579612	148.616	170268781	156	6.5	0.0507084	0.329605	0.0763499	0.00395525	0.000916198	0.524842	6.16487e-09	6.16487e-09	1	0	0	1	1	0
AAAAAAGTGC	2	8	10	39.4412	641579612	148.616	170268781	80	4	0.0507084	0.202834	0.0469845	0.00202834	0.000469845	0.26915	3.16147e-09	3.16147e-09	1	0	0	1	0	0
AAAAAAT	135	619	7	39.4412	641579612	148.616	170268781	4333	4.58519	3.42282	15.6942	3.63543	0.10986	0.025448	0.215968	1.71233e-07	1.71233e-07	1	0	0	1	0	0
AAAAAC	319	1377	6	39.4412	641579612	148.616	170268781	8262	4.31661	8.08799	34.9127	8.08721	0.209476	0.0485233	0.174272	3.26501e-07	3.26501e-07	1	0	0	1	0	0
AAAAACAG	32	138	8	39.4412	641579612	148.616	170268781	1104	4.3125	0.811334	3.49888	0.810483	0.027991	0.00648387	0.232142	4.36283e-08	4.36283e-08	1	0	0	1	0	0
AAAAACCGAAAAGTAGAAAAT	1	4	21	39.4412	641579612	148.616	170268781	84	4	0.0253542	0.101417	0.0234923	0.00212975	0.000493338	0.565215	3.31954e-09	3.31954e-09	1	0	0	1	1	0
AAAAACG	25	140	7	39.4412	641579612	148.616	170268781	980	5.6	0.633855	3.54959	0.822229	0.0248471	0.00575561	0.263767	3.8728e-08	3.8728e-08	1	0	0	1	0	0
AAAAACGAAG	5	31	10	39.4412	641579612	148.616	170268781	310	6.2	0.126771	0.78598	0.182065	0.0078598	0.00182065	0.417182	1.22507e-08	1.22507e-08	1	0	0	1	0	0
AAAAACGTG	16	70	9	39.4412	641579612	148.616	170268781	630	4.375	0.405667	1.77479	0.411115	0.0159731	0.00370003	0.264944	2.48966e-08	2.48966e-08	1	0	0	1	0	0
AAAAAG	424	1866	6	39.4412	641579612	148.616	170268781	11196	4.40094	10.7502	47.3109	10.9591	0.283866	0.0657549	0.177677	4.42448e-07	4.42448e-07	1	0	0	1	0	0
AAAAAGAAAAAGAAG	4	16	15	39.4412	641579612	148.616	170268781	240	4	0.101417	0.405667	0.0939691	0.00608501	0.00140954	0.403725	9.48441e-09	9.48441e-09	1	0	0	1	0	0
AAAAAGAAAGAGAAAGAAG	1	4	19	39.4412	641579612	148.616	170268781	76	4	0.0253542	0.101417	0.0234923	0.00192692	0.000446353	0.511385	3.0034e-09	3.0034e-09	1	0	0	1	1	0
AAAAAGAACTAATCCTC	21	95	17	39.4412	641579612	148.616	170268781	1615	4.52381	0.532438	2.40865	0.557941	0.040947	0.009485	0.517473	6.38222e-08	6.38222e-08	1	0	0	1	1	0
AAAAAGAACTAGTTC	149	742	15	39.4412	641579612	148.616	170268781	11130	4.97987	3.77777	18.8128	4.35782	0.282192	0.0653672	0.502624	4.3984e-07	4.3984e-07	1	0	0	1	1	0
AAAAAGACGTAGTTGCTCGTT	11	53	21	39.4412	641579612	148.616	170268781	1113	4.81818	0.278896	1.34377	0.311273	0.0282192	0.00653672	0.680827	4.3984e-08	4.3984e-08	1	0	0	1	1	0
AAAAAGAG	4	18	8	39.4412	641579612	148.616	170268781	144	4.5	0.101417	0.456375	0.105715	0.003651	0.000845722	0.242235	5.69065e-09	5.69065e-09	1	0	0	1	0	0
AAAAAGAGGAAAAAGG	1	5	16	39.4412	641579612	148.616	170268781	80	5	0.0253542	0.126771	0.0293653	0.00202834	0.000469845	0.5383	3.16147e-09	3.16147e-09	1	0	0	1	1	0
AAAAAGCG	16	108	8	39.4412	641579612	148.616	170268781	864	6.75	0.405667	2.73825	0.634291	0.021906	0.00507433	0.363352	3.41439e-08	3.41439e-08	1	0	0	1	0	0
AAAAAGGAAAAGAAGGAG	1	4	18	39.4412	641579612	148.616	170268781	72	4	0.0253542	0.101417	0.0234923	0.0018255	0.000422861	0.48447	2.84532e-09	2.84532e-09	1	0	0	1	0	0
AAAAAGTGGGGTATG	2	11	15	39.4412	641579612	148.616	170268781	165	5.5	0.0507084	0.278896	0.0646037	0.00418344	0.000969056	0.555122	6.52053e-09	6.52053e-09	1	0	0	1	1	0
AAAAAT	1932	8043	6	39.4412	641579612	148.616	170268781	48258	4.16304	48.9843	203.924	47.2371	1.22354	0.283422	0.168072	1.90708e-06	1.90708e-06	1	0	0	1	0	0
AAAAATAAAT	2	8	10	39.4412	641579612	148.616	170268781	80	4	0.0507084	0.202834	0.0469845	0.00202834	0.000469845	0.26915	3.16147e-09	3.16147e-09	1	0	0	1	0	0
AAAAATAATG	14	56	10	39.4412	641579612	148.616	170268781	560	4	0.354959	1.41983	0.328892	0.0141983	0.00328892	0.26915	2.21303e-08	2.21303e-08	1	0	0	1	0	0
AAAAATATGACAAAGTACAAAAG	10	40	23	39.4412	641579612	148.616	170268781	920	4	0.253542	1.01417	0.234923	0.0233259	0.00540322	0.619045	3.63569e-08	3.63569e-08	1	0	0	1	1	0
AAAAATC	27	108	7	39.4412	641579612	148.616	170268781	756	4	0.684563	2.73825	0.634291	0.0191678	0.00444004	0.188405	2.98759e-08	2.98759e-08	1	0	0	1	0	0
AAAAATCCCGC	94	411	11	39.4412	641579612	148.616	170268781	4521	4.37234	2.38329	10.4206	2.41383	0.114626	0.0265521	0.323624	1.78663e-07	1.78663e-07	1	0	0	1	0	0
AAAAATG	11	50	7	39.4412	641579612	148.616	170268781	350	4.54545	0.278896	1.26771	0.293653	0.00887397	0.00205557	0.214097	1.38314e-08	1.38314e-08	1	0	0	1	0	0
AAAAATGAAATTTTATTTCTC	96	388	21	39.4412	641579612	148.616	170268781	8148	4.04167	2.434	9.83743	2.27875	0.206586	0.0478538	0.571102	3.21996e-07	3.21996e-07	1	0	0	1	1	0
AAAAATGTAG	1	4	10	39.4412	641579612	148.616	170268781	40	4	0.0253542	0.101417	0.0234923	0.00101417	0.000234923	0.26915	1.58074e-09	1.58074e-09	1	0	0	1	0	0
AAAAATT	12	48	7	39.4412	641579612	148.616	170268781	336	4	0.30425	1.217	0.281907	0.00851901	0.00197335	0.188405	1.32782e-08	1.32782e-08	1	0	0	1	0	0
AAAAC	274	1853	5	39.4412	641579612	148.616	170268781	9265	6.76277	6.94705	46.9813	10.8828	0.234907	0.054414	0.227525	3.66138e-07	3.66138e-07	1	0	0	1	0	0
AAAACAAGAAGTCCTCCAATGTC	1	5	23	39.4412	641579612	148.616	170268781	115	5	0.0253542	0.126771	0.0293653	0.00291573	0.000675403	0.773806	4.54461e-09	4.54461e-09	1	0	0	1	1	0
AAAACAAGACCTCCAATCTC	1	7	20	39.4412	641579612	148.616	170268781	140	7	0.0253542	0.177479	0.0411115	0.00354959	0.000822229	0.942025	5.53257e-09	5.53257e-09	1	0	0	1	1	0
AAAACAAGTCCTCCAATCACCTC	1	4	23	39.4412	641579612	148.616	170268781	92	4	0.0253542	0.101417	0.0234923	0.00233259	0.000540322	0.619045	3.63569e-09	3.63569e-09	1	0	0	1	1	0
AAAACAC	13	52	7	39.4412	641579612	148.616	170268781	364	4	0.329605	1.31842	0.305399	0.00922893	0.0021378	0.188405	1.43847e-08	1.43847e-08	1	0	0	1	0	0
AAAACACAC	2	15	9	39.4412	641579612	148.616	170268781	135	7.5	0.0507084	0.380313	0.088096	0.00342282	0.000792864	0.45419	5.33498e-09	5.33498e-09	1	0	0	1	0	0
AAAACC	10	41	6	39.4412	641579612	148.616	170268781	246	4.1	0.253542	1.03952	0.240796	0.00623713	0.00144477	0.165527	9.72152e-09	9.72152e-09	1	0	0	1	0	0
AAAACCCT	2	9	8	39.4412	641579612	148.616	170268781	72	4.5	0.0507084	0.228188	0.0528576	0.0018255	0.000422861	0.242235	2.84532e-09	2.84532e-09	1	0	0	1	0	0
AAAACCTTGAAGCTCGTG	2	11	18	39.4412	641579612	148.616	170268781	198	5.5	0.0507084	0.278896	0.0646037	0.00502013	0.00116287	0.666146	7.82464e-09	7.82464e-09	1	0	0	1	1	0
AAAACG	42	168	6	39.4412	641579612	148.616	170268781	1008	4	1.06488	4.2595	0.986675	0.025557	0.00592005	0.16149	3.98345e-08	3.98345e-08	1	0	0	1	0	0
AAAACGCG	4	24	8	39.4412	641579612	148.616	170268781	192	6	0.101417	0.608501	0.140954	0.00486801	0.00112763	0.32298	7.58753e-09	7.58753e-09	1	0	0	1	0	0
AAAACGTT	6	24	8	39.4412	641579612	148.616	170268781	192	4	0.152125	0.608501	0.140954	0.00486801	0.00112763	0.21532	7.58753e-09	7.58753e-09	1	0	0	1	0	0
AAAACT	11	44	6	39.4412	641579612	148.616	170268781	264	4	0.278896	1.11558	0.258415	0.00669351	0.00155049	0.16149	1.04329e-08	1.04329e-08	1	0	0	1	0	0
AAAAG	246	1463	5	39.4412	641579612	148.616	170268781	7315	5.94715	6.23713	37.0932	8.5923	0.185466	0.0429615	0.200085	2.89077e-07	2.89077e-07	1	0	0	1	0	0
AAAAGAACTAATCCC	21	101	15	39.4412	641579612	148.616	170268781	1515	4.80952	0.532438	2.56077	0.59318	0.0384116	0.0088977	0.485431	5.98704e-08	5.98704e-08	1	0	0	1	0	0
AAAAGAACTAATCTTT	126	652	16	39.4412	641579612	148.616	170268781	10432	5.1746	3.19463	16.5309	3.82924	0.264495	0.0612678	0.557098	4.12256e-07	4.12256e-07	1	0	0	1	1	0
AAAAGAACTAGTTCAAC	175	898	17	39.4412	641579612	148.616	170268781	15266	5.13143	4.43698	22.7681	5.27401	0.387057	0.0896582	0.586978	6.03288e-07	6.03288e-07	1	0	0	1	1	0
AAAAGAACTAGTTCAAT	35	197	17	39.4412	641579612	148.616	170268781	3349	5.62857	0.887397	4.99478	1.15699	0.0849112	0.0196689	0.643845	1.32347e-07	1.32347e-07	1	0	0	1	1	0
AAAAGAACTAGTTCAC	165	781	16	39.4412	641579612	148.616	170268781	12496	4.73333	4.18344	19.8016	4.58687	0.316826	0.0733898	0.509591	4.93822e-07	4.93822e-07	1	0	0	1	1	0
AAAAGAACTAGTTCCC	17	79	16	39.4412	641579612	148.616	170268781	1264	4.64706	0.431021	2.00298	0.463972	0.0320477	0.00742356	0.500302	4.99512e-08	4.99512e-08	1	0	0	1	1	0
AAAAGAAG	22	96	8	39.4412	641579612	148.616	170268781	768	4.36364	0.557792	2.434	0.563814	0.019472	0.00451052	0.234894	3.03501e-08	3.03501e-08	1	0	0	1	0	0
AAAAGAAGAAGAAAG	2	12	15	39.4412	641579612	148.616	170268781	180	6	0.0507084	0.30425	0.0704768	0.00456375	0.00105715	0.605587	7.11331e-09	7.11331e-09	1	0	0	1	1	0
AAAAGACAG	2	12	9	39.4412	641579612	148.616	170268781	108	6	0.0507084	0.30425	0.0704768	0.00273825	0.000634291	0.363352	4.26799e-09	4.26799e-09	1	0	0	1	0	0
AAAAGAG	8	33	7	39.4412	641579612	148.616	170268781	231	4.125	0.202834	0.836688	0.193811	0.00585682	0.00135668	0.194293	9.12875e-09	9.12875e-09	1	0	0	1	0	0
AAAAGATTAGTTCACC	54	227	16	39.4412	641579612	148.616	170268781	3632	4.2037	1.36913	5.7554	1.33319	0.0920864	0.021331	0.452571	1.43531e-07	1.43531e-07	1	0	0	1	0	0
AAAAGC	17	118	6	39.4412	641579612	148.616	170268781	708	6.94118	0.431021	2.99179	0.693022	0.0179508	0.00415813	0.280233	2.7979e-08	2.7979e-08	1	0	0	1	0	0
AAAAGCAAGAAG	1	5	12	39.4412	641579612	148.616	170268781	60	5	0.0253542	0.126771	0.0293653	0.00152125	0.000352384	0.403725	2.3711e-09	2.3711e-09	1	0	0	1	0	0
AAAAGCG	1	8	7	39.4412	641579612	148.616	170268781	56	8	0.0253542	0.202834	0.0469845	0.00141983	0.000328892	0.37681	2.21303e-09	2.21303e-09	1	0	0	1	0	0
AAAAGG	54	216	6	39.4412	641579612	148.616	170268781	1296	4	1.36913	5.47651	1.26858	0.032859	0.0076115	0.16149	5.12158e-08	5.12158e-08	1	0	0	1	0	0
AAAAGGGG	3	37	8	39.4412	641579612	148.616	170268781	296	12.3333	0.0760626	0.938105	0.217303	0.00750484	0.00173843	0.663903	1.16974e-08	1.16974e-08	1	0	0	1	1	0
AAAAGT	18	72	6	39.4412	641579612	148.616	170268781	432	4	0.456375	1.8255	0.422861	0.010953	0.00253717	0.16149	1.70719e-08	1.70719e-08	1	0	0	1	0	0
AAAAGTG	2	8	7	39.4412	641579612	148.616	170268781	56	4	0.0507084	0.202834	0.0469845	0.00141983	0.000328892	0.188405	2.21303e-09	2.21303e-09	1	0	0	1	0	0
AAAAGTGC	41	285	8	39.4412	641579612	148.616	170268781	2280	6.95122	1.03952	7.22595	1.67382	0.0578076	0.0133906	0.374184	9.01019e-08	9.01019e-08	1	0	0	1	0	0
AAAAGTGT	1	4	8	39.4412	641579612	148.616	170268781	32	4	0.0253542	0.101417	0.0234923	0.000811334	0.000187938	0.21532	1.26459e-09	1.26459e-09	1	0	0	1	0	0
AAAAGTTTAAATTCAAATGT	3	12	20	39.4412	641579612	148.616	170268781	240	4	0.0760626	0.30425	0.0704768	0.00608501	0.00140954	0.5383	9.48441e-09	9.48441e-09	1	0	0	1	1	0
AAAAT	2925	15728	5	39.4412	641579612	148.616	170268781	78640	5.37709	74.161	398.771	92.3716	1.99385	0.461858	0.180906	3.10773e-06	3.10773e-06	1	0	0	1	0	0
AAAATAAATATTAAAATTTT	16	64	20	39.4412	641579612	148.616	170268781	1280	4	0.405667	1.62267	0.375876	0.0324534	0.00751753	0.5383	5.05835e-08	5.05835e-08	1	0	0	1	1	0
AAAATAAATTATTATTATAATAATT	4	18	25	39.4412	641579612	148.616	170268781	450	4.5	0.101417	0.456375	0.105715	0.0114094	0.00264288	0.756984	1.77833e-08	1.77833e-08	1	0	0	1	1	0
AAAATAATATTTCTGATATTATTT	5	20	24	39.4412	641579612	148.616	170268781	480	4	0.126771	0.507084	0.117461	0.01217	0.00281907	0.64596	1.89688e-08	1.89688e-08	1	0	0	1	1	0
AAAATAATTTCCAAATTCAG	1	4	20	39.4412	641579612	148.616	170268781	80	4	0.0253542	0.101417	0.0234923	0.00202834	0.000469845	0.5383	3.16147e-09	3.16147e-09	1	0	0	1	1	0
AAAATAC	14	56	7	39.4412	641579612	148.616	170268781	392	4	0.354959	1.41983	0.328892	0.00993884	0.00230224	0.188405	1.54912e-08	1.54912e-08	1	0	0	1	0	0
AAAATAT	27	144	7	39.4412	641579612	148.616	170268781	1008	5.33333	0.684563	3.651	0.845722	0.025557	0.00592005	0.251207	3.98345e-08	3.98345e-08	1	0	0	1	0	0
AAAATC	58	247	6	39.4412	641579612	148.616	170268781	1482	4.25862	1.47054	6.26249	1.45065	0.0375749	0.00870389	0.171931	5.85663e-08	5.85663e-08	1	0	0	1	0	0
AAAATCAACATC	3	16	12	39.4412	641579612	148.616	170268781	192	5.33333	0.0760626	0.405667	0.0939691	0.00486801	0.00112763	0.43064	7.58753e-09	7.58753e-09	1	0	0	1	0	0
AAAATCCTC	3	23	9	39.4412	641579612	148.616	170268781	207	7.66667	0.0760626	0.583146	0.135081	0.00524832	0.00121572	0.464284	8.18031e-09	8.18031e-09	1	0	0	1	0	0
AAAATCGATCTTTAACAATCAAT	20	85	23	39.4412	641579612	148.616	170268781	1955	4.25	0.507084	2.15511	0.499211	0.0495674	0.0114818	0.657735	7.72585e-08	7.72585e-08	1	0	0	1	1	0
AAAATG	97	456	6	39.4412	641579612	148.616	170268781	2736	4.70103	2.45936	11.5615	2.67812	0.0693691	0.0160687	0.189792	1.08122e-07	1.08122e-07	1	0	0	1	0	0
AAAATGAACTAATCCC	122	656	16	39.4412	641579612	148.616	170268781	10496	5.37705	3.09321	16.6324	3.85273	0.266118	0.0616437	0.578893	4.14785e-07	4.14785e-07	1	0	0	1	1	0
AAAATGAACTAGTTCAC	177	897	17	39.4412	641579612	148.616	170268781	15249	5.0678	4.48769	22.7427	5.26814	0.386626	0.0895584	0.579699	6.02616e-07	6.02616e-07	1	0	0	1	1	0
AAAATGAAT	1	4	9	39.4412	641579612	148.616	170268781	36	4	0.0253542	0.101417	0.0234923	0.000912751	0.00021143	0.242235	1.42266e-09	1.42266e-09	1	0	0	1	0	0
AAAATGGACTC	3	17	11	39.4412	641579612	148.616	170268781	187	5.66667	0.0760626	0.431021	0.0998421	0.00474123	0.00109826	0.419425	7.38994e-09	7.38994e-09	1	0	0	1	0	0
AAAATT	566	2414	6	39.4412	641579612	148.616	170268781	14484	4.26502	14.3505	61.205	14.1776	0.36723	0.0850655	0.172189	5.72384e-07	5.72384e-07	1	0	0	1	0	0
AAAATTAAATT	27	218	11	39.4412	641579612	148.616	170268781	2398	8.07407	0.684563	5.52721	1.28033	0.0607994	0.0140836	0.597613	9.47651e-08	9.47651e-08	1	0	0	1	1	0
AAAATTAATT	28	142	10	39.4412	641579612	148.616	170268781	1420	5.07143	0.709917	3.6003	0.833976	0.036003	0.00833976	0.341244	5.61161e-08	5.61161e-08	1	0	0	1	0	0
AAAATTC	16	71	7	39.4412	641579612	148.616	170268781	497	4.4375	0.405667	1.80015	0.416988	0.012601	0.00291891	0.209012	1.96406e-08	1.96406e-08	1	0	0	1	0	0
AAAATTCCCGC	6	26	11	39.4412	641579612	148.616	170268781	286	4.33333	0.152125	0.659209	0.1527	0.0072513	0.0016797	0.320737	1.13023e-08	1.13023e-08	1	0	0	1	0	0
AAAATTCTATTTATGACGTGG	4	16	21	39.4412	641579612	148.616	170268781	336	4	0.101417	0.405667	0.0939691	0.00851901	0.00197335	0.565215	1.32782e-08	1.32782e-08	1	0	0	1	1	0
AAAATTGCGGG	31	124	11	39.4412	641579612	148.616	170268781	1364	4	0.78598	3.14392	0.72826	0.0345831	0.00801086	0.296065	5.39031e-08	5.39031e-08	1	0	0	1	0	0
AAAATTT	13	52	7	39.4412	641579612	148.616	170268781	364	4	0.329605	1.31842	0.305399	0.00922893	0.0021378	0.188405	1.43847e-08	1.43847e-08	1	0	0	1	0	0
AAAC	1583	10111	4	39.4412	641579612	148.616	170268781	40444	6.38724	40.1357	256.356	59.3826	1.02542	0.23753	0.171913	1.59828e-06	1.59828e-06	1	0	0	0	0	0
AAACAACTACACCACCAACTG	93	440	21	39.4412	641579612	148.616	170268781	9240	4.73118	2.35794	11.1558	2.58415	0.234273	0.0542671	0.668534	3.6515e-07	3.6515e-07	1	0	0	1	1	0
AAACAAG	1	5	7	39.4412	641579612	148.616	170268781	35	5	0.0253542	0.126771	0.0293653	0.000887397	0.000205557	0.235506	1.38314e-09	1.38314e-09	1	0	0	1	0	0
AAACAAGTCCTCTCATCTCT	2	11	20	39.4412	641579612	148.616	170268781	220	5.5	0.0507084	0.278896	0.0646037	0.00557792	0.00129207	0.740162	8.69405e-09	8.69405e-09	1	0	0	1	1	0
AAACAATATAGCCTCAT	2	8	17	39.4412	641579612	148.616	170268781	136	4	0.0507084	0.202834	0.0469845	0.00344817	0.000798737	0.457555	5.3745e-09	5.3745e-09	1	0	0	1	0	0
AAACAC	70	289	6	39.4412	641579612	148.616	170268781	1734	4.12857	1.77479	7.32736	1.69732	0.0439642	0.0101839	0.166681	6.85249e-08	6.85249e-08	1	0	0	1	0	0
AAACACC	16	64	7	39.4412	641579612	148.616	170268781	448	4	0.405667	1.62267	0.375876	0.0113587	0.00263113	0.188405	1.77042e-08	1.77042e-08	1	0	0	1	0	0
AAACACCTCAGAACCTCTCCGGC	1	4	23	39.4412	641579612	148.616	170268781	92	4	0.0253542	0.101417	0.0234923	0.00233259	0.000540322	0.619045	3.63569e-09	3.63569e-09	1	0	0	1	1	0
AAACACTG	1	4	8	39.4412	641579612	148.616	170268781	32	4	0.0253542	0.101417	0.0234923	0.000811334	0.000187938	0.21532	1.26459e-09	1.26459e-09	1	0	0	1	0	0
AAACAG	88	1232	6	39.4412	641579612	148.616	170268781	7392	14	2.23117	31.2364	7.23562	0.187418	0.0434137	0.565215	2.9212e-07	2.9212e-07	1	0	0	1	1	0
AAACAGCG	1	4	8	39.4412	641579612	148.616	170268781	32	4	0.0253542	0.101417	0.0234923	0.000811334	0.000187938	0.21532	1.26459e-09	1.26459e-09	1	0	0	1	0	0
AAACAT	32	128	6	39.4412	641579612	148.616	170268781	768	4	0.811334	3.24534	0.751753	0.019472	0.00451052	0.16149	3.03501e-08	3.03501e-08	1	0	0	1	0	0
AAACATT	7	28	7	39.4412	641579612	148.616	170268781	196	4	0.177479	0.709917	0.164446	0.00496942	0.00115112	0.188405	7.7456e-09	7.7456e-09	1	0	0	1	0	0
AAACC	17	94	5	39.4412	641579612	148.616	170268781	470	5.52941	0.431021	2.38329	0.552068	0.0119165	0.00276034	0.18603	1.85736e-08	1.85736e-08	1	0	0	1	0	0
AAACCAGTTAG	1	4	11	39.4412	641579612	148.616	170268781	44	4	0.0253542	0.101417	0.0234923	0.00111558	0.000258415	0.296065	1.73881e-09	1.73881e-09	1	0	0	1	0	0
AAACCAT	1	10	7	39.4412	641579612	148.616	170268781	70	10	0.0253542	0.253542	0.0587307	0.00177479	0.000411115	0.471012	2.76629e-09	2.76629e-09	1	0	0	1	0	0
AAACCC	2	8	6	39.4412	641579612	148.616	170268781	48	4	0.0507084	0.202834	0.0469845	0.001217	0.000281907	0.16149	1.89688e-09	1.89688e-09	1	0	0	1	0	0
AAACCCT	150	1253	7	39.4412	641579612	148.616	170268781	8771	8.35333	3.80313	31.7688	7.35895	0.222382	0.0515127	0.393452	3.46616e-07	3.46616e-07	1	0	0	1	0	0
AAACCCTAATGT	3	14	12	39.4412	641579612	148.616	170268781	168	4.66667	0.0760626	0.354959	0.0822229	0.0042595	0.000986675	0.37681	6.63909e-09	6.63909e-09	1	0	0	1	0	0
AAACCGTTGAAG	1	5	12	39.4412	641579612	148.616	170268781	60	5	0.0253542	0.126771	0.0293653	0.00152125	0.000352384	0.403725	2.3711e-09	2.3711e-09	1	0	0	1	0	0
AAACCT	26	123	6	39.4412	641579612	148.616	170268781	738	4.73077	0.659209	3.11857	0.722387	0.0187114	0.00433432	0.190993	2.91646e-08	2.91646e-08	1	0	0	1	0	0
AAACCTCCAC	4	24	10	39.4412	641579612	148.616	170268781	240	6	0.101417	0.608501	0.140954	0.00608501	0.00140954	0.403725	9.48441e-09	9.48441e-09	1	0	0	1	0	0
AAACCTGGGAACG	1	4	13	39.4412	641579612	148.616	170268781	52	4	0.0253542	0.101417	0.0234923	0.00131842	0.000305399	0.349895	2.05496e-09	2.05496e-09	1	0	0	1	0	0
AAACG	46	357	5	39.4412	641579612	148.616	170268781	1785	7.76087	1.16629	9.05145	2.09669	0.0452572	0.0104834	0.261105	7.05403e-08	7.05403e-08	1	0	0	1	0	0
AAACGAAGAAGG	1	4	12	39.4412	641579612	148.616	170268781	48	4	0.0253542	0.101417	0.0234923	0.001217	0.000281907	0.32298	1.89688e-09	1.89688e-09	1	0	0	1	0	0
AAACGAC	16	64	7	39.4412	641579612	148.616	170268781	448	4	0.405667	1.62267	0.375876	0.0113587	0.00263113	0.188405	1.77042e-08	1.77042e-08	1	0	0	1	0	0
AAACGAGCATCCTACTTATATGTGC	2	8	25	39.4412	641579612	148.616	170268781	200	4	0.0507084	0.202834	0.0469845	0.00507084	0.00117461	0.672875	7.90368e-09	7.90368e-09	1	0	0	1	1	0
AAACGCCACAGACGAGGAGGC	1	4	21	39.4412	641579612	148.616	170268781	84	4	0.0253542	0.101417	0.0234923	0.00212975	0.000493338	0.565215	3.31954e-09	3.31954e-09	1	0	0	1	1	0
AAACGCCTCAGAACCAGCCCTCC	2	8	23	39.4412	641579612	148.616	170268781	184	4	0.0507084	0.202834	0.0469845	0.00466517	0.00108064	0.619045	7.27138e-09	7.27138e-09	1	0	0	1	1	0
AAACGCG	8	32	7	39.4412	641579612	148.616	170268781	224	4	0.202834	0.811334	0.187938	0.00567934	0.00131557	0.188405	8.85212e-09	8.85212e-09	1	0	0	1	0	0
AAACGCGGCTGGCGG	1	4	15	39.4412	641579612	148.616	170268781	60	4	0.0253542	0.101417	0.0234923	0.00152125	0.000352384	0.403725	2.3711e-09	2.3711e-09	1	0	0	1	0	0
AAACGCTAAGTCCCGCATGG	2	8	20	39.4412	641579612	148.616	170268781	160	4	0.0507084	0.202834	0.0469845	0.00405667	0.000939691	0.5383	6.32294e-09	6.32294e-09	1	0	0	1	1	0
AAACGCTAAGTTCGGCACGG	14	60	20	39.4412	641579612	148.616	170268781	1200	4.28571	0.354959	1.52125	0.352384	0.030425	0.00704768	0.57675	4.74221e-08	4.74221e-08	1	0	0	1	1	0
AAACGT	23	92	6	39.4412	641579612	148.616	170268781	552	4	0.583146	2.33259	0.540322	0.0139955	0.00324193	0.16149	2.18142e-08	2.18142e-08	1	0	0	1	0	0
AAACT	14	85	5	39.4412	641579612	148.616	170268781	425	6.07143	0.354959	2.15511	0.499211	0.0107755	0.00249605	0.204266	1.67953e-08	1.67953e-08	1	0	0	1	0	0
AAACTACTAT	2	8	10	39.4412	641579612	148.616	170268781	80	4	0.0507084	0.202834	0.0469845	0.00202834	0.000469845	0.26915	3.16147e-09	3.16147e-09	1	0	0	1	0	0
AAACTATG	1	4	8	39.4412	641579612	148.616	170268781	32	4	0.0253542	0.101417	0.0234923	0.000811334	0.000187938	0.21532	1.26459e-09	1.26459e-09	1	0	0	1	0	0
AAACTC	3	12	6	39.4412	641579612	148.616	170268781	72	4	0.0760626	0.30425	0.0704768	0.0018255	0.000422861	0.16149	2.84532e-09	2.84532e-09	1	0	0	1	0	0
AAACTCCAGAAGGTG	3	18	15	39.4412	641579612	148.616	170268781	270	6	0.0760626	0.456375	0.105715	0.00684563	0.00158573	0.605587	1.067e-08	1.067e-08	1	0	0	1	1	0
AAACTCTGAGGGTCCT	1	6	16	39.4412	641579612	148.616	170268781	96	6	0.0253542	0.152125	0.0352384	0.002434	0.000563814	0.64596	3.79377e-09	3.79377e-09	1	0	0	1	1	0
AAACTG	5	20	6	39.4412	641579612	148.616	170268781	120	4	0.126771	0.507084	0.117461	0.0030425	0.000704768	0.16149	4.74221e-09	4.74221e-09	1	0	0	1	0	0
AAACTGAATCAC	1	4	12	39.4412	641579612	148.616	170268781	48	4	0.0253542	0.101417	0.0234923	0.001217	0.000281907	0.32298	1.89688e-09	1.89688e-09	1	0	0	1	0	0
AAACTGATGACTCAAGTTC	35	141	19	39.4412	641579612	148.616	170268781	2679	4.02857	0.887397	3.57494	0.828102	0.0679239	0.0157339	0.515038	1.0587e-07	1.0587e-07	1	0	0	1	1	0
AAACTT	11	44	6	39.4412	641579612	148.616	170268781	264	4	0.278896	1.11558	0.258415	0.00669351	0.00155049	0.16149	1.04329e-08	1.04329e-08	1	0	0	1	0	0
AAACTTGTTCATCGCG	1	6	16	39.4412	641579612	148.616	170268781	96	6	0.0253542	0.152125	0.0352384	0.002434	0.000563814	0.64596	3.79377e-09	3.79377e-09	1	0	0	1	1	0
AAAG	1263	12863	4	39.4412	641579612	148.616	170268781	51452	10.1845	32.0223	326.131	75.5453	1.30452	0.302181	0.274115	2.0333e-06	2.0333e-06	1	0	0	0	0	0
AAAGAAAGAG	5	24	10	39.4412	641579612	148.616	170268781	240	4.8	0.126771	0.608501	0.140954	0.00608501	0.00140954	0.32298	9.48441e-09	9.48441e-09	1	0	0	1	0	0
AAAGAACTAGTTCACC	112	461	16	39.4412	641579612	148.616	170268781	7376	4.11607	2.83967	11.6883	2.70748	0.187013	0.0433197	0.443136	2.91488e-07	2.91488e-07	1	0	0	1	0	0
AAAGAACTAGTTCACT	44	305	16	39.4412	641579612	148.616	170268781	4880	6.93182	1.11558	7.73303	1.79129	0.123728	0.0286606	0.746279	1.9285e-07	1.9285e-07	1	0	0	1	1	0
AAAGAACTAGTTCATC	165	1042	16	39.4412	641579612	148.616	170268781	16672	6.31515	4.18344	26.4191	6.11974	0.422705	0.0979158	0.679889	6.58851e-07	6.58851e-07	1	0	0	1	1	0
AAAGAAG	4	28	7	39.4412	641579612	148.616	170268781	196	7	0.101417	0.709917	0.164446	0.00496942	0.00115112	0.329709	7.7456e-09	7.7456e-09	1	0	0	1	0	0
AAAGAAGAAT	3	12	10	39.4412	641579612	148.616	170268781	120	4	0.0760626	0.30425	0.0704768	0.0030425	0.000704768	0.26915	4.74221e-09	4.74221e-09	1	0	0	1	0	0
AAAGAAGG	8	78	8	39.4412	641579612	148.616	170268781	624	9.75	0.202834	1.97763	0.458099	0.015821	0.00366479	0.524842	2.46595e-08	2.46595e-08	1	0	0	1	1	0
AAAGAAGGCG	4	16	10	39.4412	641579612	148.616	170268781	160	4	0.101417	0.405667	0.0939691	0.00405667	0.000939691	0.26915	6.32294e-09	6.32294e-09	1	0	0	1	0	0
AAAGAAT	13	52	7	39.4412	641579612	148.616	170268781	364	4	0.329605	1.31842	0.305399	0.00922893	0.0021378	0.188405	1.43847e-08	1.43847e-08	1	0	0	1	0	0
AAAGAATG	6	24	8	39.4412	641579612	148.616	170268781	192	4	0.152125	0.608501	0.140954	0.00486801	0.00112763	0.21532	7.58753e-09	7.58753e-09	1	0	0	1	0	0
AAAGAC	87	643	6	39.4412	641579612	148.616	170268781	3858	7.3908	2.20581	16.3027	3.77638	0.0978165	0.0226583	0.298385	1.52462e-07	1.52462e-07	1	0	0	1	0	0
AAAGAG	712	8585	6	39.4412	641579612	148.616	170268781	51510	12.0576	18.0522	217.666	50.4203	1.30599	0.302522	0.486795	2.03559e-06	2.03559e-06	1	0	0	1	0	0
AAAGAGAAG	3	12	9	39.4412	641579612	148.616	170268781	108	4	0.0760626	0.30425	0.0704768	0.00273825	0.000634291	0.242235	4.26799e-09	4.26799e-09	1	0	0	1	0	0
AAAGAGAAGG	16	64	10	39.4412	641579612	148.616	170268781	640	4	0.405667	1.62267	0.375876	0.0162267	0.00375876	0.26915	2.52918e-08	2.52918e-08	1	0	0	1	0	0
AAAGAGAG	628	2746	8	39.4412	641579612	148.616	170268781	21968	4.37261	15.9224	69.6226	16.1274	0.556981	0.12902	0.235378	8.6814e-07	8.6814e-07	1	0	0	1	0	0
AAAGAGAGAAAGAGGGAG	2	12	18	39.4412	641579612	148.616	170268781	216	6	0.0507084	0.30425	0.0704768	0.00547651	0.00126858	0.726705	8.53597e-09	8.53597e-09	1	0	0	1	1	0
AAAGAGAGAT	1	6	10	39.4412	641579612	148.616	170268781	60	6	0.0253542	0.152125	0.0352384	0.00152125	0.000352384	0.403725	2.3711e-09	2.3711e-09	1	0	0	1	0	0
AAAGAGAGCG	4	16	10	39.4412	641579612	148.616	170268781	160	4	0.101417	0.405667	0.0939691	0.00405667	0.000939691	0.26915	6.32294e-09	6.32294e-09	1	0	0	1	0	0
AAAGAGAGTCAGGT	17	82	14	39.4412	641579612	148.616	170268781	1148	4.82353	0.431021	2.07904	0.481592	0.0291066	0.00674228	0.454388	4.53671e-08	4.53671e-08	1	0	0	1	0	0
AAAGAGG	15	66	7	39.4412	641579612	148.616	170268781	462	4.4	0.380313	1.67338	0.387622	0.0117136	0.00271336	0.207245	1.82575e-08	1.82575e-08	1	0	0	1	0	0
AAAGAT	21	97	6	39.4412	641579612	148.616	170268781	582	4.61905	0.532438	2.45936	0.569688	0.0147561	0.00341813	0.186482	2.29997e-08	2.29997e-08	1	0	0	1	0	0
AAAGATAAG	1	8	9	39.4412	641579612	148.616	170268781	72	8	0.0253542	0.202834	0.0469845	0.0018255	0.000422861	0.48447	2.84532e-09	2.84532e-09	1	0	0	1	0	0
AAAGATAAGGG	1	4	11	39.4412	641579612	148.616	170268781	44	4	0.0253542	0.101417	0.0234923	0.00111558	0.000258415	0.296065	1.73881e-09	1.73881e-09	1	0	0	1	0	0
AAAGATAG	4	43	8	39.4412	641579612	148.616	170268781	344	10.75	0.101417	1.09023	0.252542	0.00872184	0.00202034	0.578672	1.35943e-08	1.35943e-08	1	0	0	1	1	0
AAAGATATT	2	14	9	39.4412	641579612	148.616	170268781	126	7	0.0507084	0.354959	0.0822229	0.00319463	0.000740006	0.423911	4.97932e-09	4.97932e-09	1	0	0	1	0	0
AAAGATTAT	5	30	9	39.4412	641579612	148.616	170268781	270	6	0.126771	0.760626	0.176192	0.00684563	0.00158573	0.363352	1.067e-08	1.067e-08	1	0	0	1	0	0
AAAGC	15	131	5	39.4412	641579612	148.616	170268781	655	8.73333	0.380313	3.3214	0.769372	0.016607	0.00384686	0.293822	2.58845e-08	2.58845e-08	1	0	0	1	0	0
AAAGCAAGTCCTCCAATCTC	6	31	20	39.4412	641579612	148.616	170268781	620	5.16667	0.152125	0.78598	0.182065	0.0157196	0.0036413	0.695304	2.45014e-08	2.45014e-08	1	0	0	1	1	0
AAAGCCACCGGGAGG	2	8	15	39.4412	641579612	148.616	170268781	120	4	0.0507084	0.202834	0.0469845	0.0030425	0.000704768	0.403725	4.74221e-09	4.74221e-09	1	0	0	1	0	0
AAAGCCCGGCGATGAC	4	16	16	39.4412	641579612	148.616	170268781	256	4	0.101417	0.405667	0.0939691	0.00649067	0.00150351	0.43064	1.01167e-08	1.01167e-08	1	0	0	1	0	0
AAAGCG	7	40	6	39.4412	641579612	148.616	170268781	240	5.71429	0.177479	1.01417	0.234923	0.00608501	0.00140954	0.2307	9.48441e-09	9.48441e-09	1	0	0	1	0	0
AAAGCTCC	2	15	8	39.4412	641579612	148.616	170268781	120	7.5	0.0507084	0.380313	0.088096	0.0030425	0.000704768	0.403725	4.74221e-09	4.74221e-09	1	0	0	1	0	0
AAAGG	78	631	5	39.4412	641579612	148.616	170268781	3155	8.08974	1.97763	15.9985	3.70591	0.0799925	0.0185295	0.272169	1.24681e-07	1.24681e-07	1	0	0	1	0	0
AAAGGAAGAGGT	1	4	12	39.4412	641579612	148.616	170268781	48	4	0.0253542	0.101417	0.0234923	0.001217	0.000281907	0.32298	1.89688e-09	1.89688e-09	1	0	0	1	0	0
AAAGGAAGGG	2	10	10	39.4412	641579612	148.616	170268781	100	5	0.0507084	0.253542	0.0587307	0.00253542	0.000587307	0.336437	3.95184e-09	3.95184e-09	1	0	0	1	0	0
AAAGGAAGGGGCG	2	16	13	39.4412	641579612	148.616	170268781	208	8	0.0507084	0.405667	0.0939691	0.00527367	0.0012216	0.69979	8.21983e-09	8.21983e-09	1	0	0	1	1	0
AAAGGAT	7	28	7	39.4412	641579612	148.616	170268781	196	4	0.177479	0.709917	0.164446	0.00496942	0.00115112	0.188405	7.7456e-09	7.7456e-09	1	0	0	1	0	0
AAAGGATAATT	2	12	11	39.4412	641579612	148.616	170268781	132	6	0.0507084	0.30425	0.0704768	0.00334675	0.000775245	0.444097	5.21643e-09	5.21643e-09	1	0	0	1	0	0
AAAGGC	9	38	6	39.4412	641579612	148.616	170268781	228	4.22222	0.228188	0.963459	0.223177	0.00578076	0.00133906	0.170462	9.01019e-09	9.01019e-09	1	0	0	1	0	0
AAAGGG	6	24	6	39.4412	641579612	148.616	170268781	144	4	0.152125	0.608501	0.140954	0.003651	0.000845722	0.16149	5.69065e-09	5.69065e-09	1	0	0	1	0	0
AAAGGGAAGG	1	6	10	39.4412	641579612	148.616	170268781	60	6	0.0253542	0.152125	0.0352384	0.00152125	0.000352384	0.403725	2.3711e-09	2.3711e-09	1	0	0	1	0	0
AAAGGGAGGCAG	4	22	12	39.4412	641579612	148.616	170268781	264	5.5	0.101417	0.557792	0.129207	0.00669351	0.00155049	0.444097	1.04329e-08	1.04329e-08	1	0	0	1	0	0
AAAGGGAGGGAAGAG	1	5	15	39.4412	641579612	148.616	170268781	75	5	0.0253542	0.126771	0.0293653	0.00190156	0.00044048	0.504656	2.96388e-09	2.96388e-09	1	0	0	1	1	0
AAAGGTCAG	2	10	9	39.4412	641579612	148.616	170268781	90	5	0.0507084	0.253542	0.0587307	0.00228188	0.000528576	0.302794	3.55666e-09	3.55666e-09	1	0	0	1	0	0
AAAGT	48	245	5	39.4412	641579612	148.616	170268781	1225	5.10417	1.217	6.21178	1.4389	0.0310589	0.00719451	0.171723	4.841e-08	4.841e-08	1	0	0	1	0	0
AAAGTAAG	1	4	8	39.4412	641579612	148.616	170268781	32	4	0.0253542	0.101417	0.0234923	0.000811334	0.000187938	0.21532	1.26459e-09	1.26459e-09	1	0	0	1	0	0
AAAGTAT	5	20	7	39.4412	641579612	148.616	170268781	140	4	0.126771	0.507084	0.117461	0.00354959	0.000822229	0.188405	5.53257e-09	5.53257e-09	1	0	0	1	0	0
AAAGTCTATTATATTCGACG	2	8	20	39.4412	641579612	148.616	170268781	160	4	0.0507084	0.202834	0.0469845	0.00405667	0.000939691	0.5383	6.32294e-09	6.32294e-09	1	0	0	1	1	0
AAAGTG	15	80	6	39.4412	641579612	148.616	170268781	480	5.33333	0.380313	2.02834	0.469845	0.01217	0.00281907	0.21532	1.89688e-08	1.89688e-08	1	0	0	1	0	0
AAAGTGAG	2	8	8	39.4412	641579612	148.616	170268781	64	4	0.0507084	0.202834	0.0469845	0.00162267	0.000375876	0.21532	2.52918e-09	2.52918e-09	1	0	0	1	0	0
AAAGTGAGG	1	7	9	39.4412	641579612	148.616	170268781	63	7	0.0253542	0.177479	0.0411115	0.00159731	0.000370003	0.423911	2.48966e-09	2.48966e-09	1	0	0	1	0	0
AAAGTGC	25	183	7	39.4412	641579612	148.616	170268781	1281	7.32	0.633855	4.63982	1.07477	0.0324787	0.0075234	0.344781	5.06231e-08	5.06231e-08	1	0	0	1	0	0
AAAGTGG	2	14	7	39.4412	641579612	148.616	170268781	98	7	0.0507084	0.354959	0.0822229	0.00248471	0.000575561	0.329709	3.8728e-09	3.8728e-09	1	0	0	1	0	0
AAAGTGTGATGACTCAAGTTC	9	40	21	39.4412	641579612	148.616	170268781	840	4.44444	0.228188	1.01417	0.234923	0.0212975	0.00493338	0.628016	3.31954e-08	3.31954e-08	1	0	0	1	1	0
AAAGTT	3111	32044	6	39.4412	641579612	148.616	170268781	192264	10.3002	78.8769	812.45	188.197	4.8747	1.12918	0.415846	7.59796e-06	7.59796e-06	1	0	0	1	0	0
AAAT	40963	262865	4	39.4412	641579612	148.616	170268781	1051460	6.41713	1038.58	6664.73	1543.82	26.6589	6.1753	0.172717	4.1552e-05	4.1552e-05	1	1	1	0	0	0
AAATAAATAAATAAATTTATTT	1	4	22	39.4412	641579612	148.616	170268781	88	4	0.0253542	0.101417	0.0234923	0.00223117	0.00051683	0.59213	3.47762e-09	3.47762e-09	1	0	0	1	1	0
AAATAAATATAAATATAGAAT	1	4	21	39.4412	641579612	148.616	170268781	84	4	0.0253542	0.101417	0.0234923	0.00212975	0.000493338	0.565215	3.31954e-09	3.31954e-09	1	0	0	1	1	0
AAATAAATATATTTATATATTTAT	4	16	24	39.4412	641579612	148.616	170268781	384	4	0.101417	0.405667	0.0939691	0.00973601	0.00225526	0.64596	1.51751e-08	1.51751e-08	1	0	0	1	1	0
AAATAAATC	3	15	9	39.4412	641579612	148.616	170268781	135	5	0.0760626	0.380313	0.088096	0.00342282	0.000792864	0.302794	5.33498e-09	5.33498e-09	1	0	0	1	0	0
AAATAAATTTAAGTAAATTT	23	118	20	39.4412	641579612	148.616	170268781	2360	5.13043	0.583146	2.99179	0.693022	0.0598359	0.0138604	0.690428	9.32634e-08	9.32634e-08	1	0	0	1	1	0
AAATAAT	78	335	7	39.4412	641579612	148.616	170268781	2345	4.29487	1.97763	8.49365	1.96748	0.0594556	0.0137723	0.202294	9.26706e-08	9.26706e-08	1	0	0	1	0	0
AAATAATG	27	125	8	39.4412	641579612	148.616	170268781	1000	4.62963	0.684563	3.16927	0.734133	0.0253542	0.00587307	0.249213	3.95184e-08	3.95184e-08	1	0	0	1	0	0
AAATAATTTAAATTATATAAC	18	73	21	39.4412	641579612	148.616	170268781	1533	4.05556	0.456375	1.85086	0.428734	0.038868	0.00900341	0.573065	6.05817e-08	6.05817e-08	1	0	0	1	1	0
AAATAC	136	548	6	39.4412	641579612	148.616	170268781	3288	4.02941	3.44817	13.8941	3.21844	0.0833646	0.0193106	0.162677	1.29936e-07	1.29936e-07	1	0	0	1	0	0
AAATACAAATTCAAATACAC	2	8	20	39.4412	641579612	148.616	170268781	160	4	0.0507084	0.202834	0.0469845	0.00405667	0.000939691	0.5383	6.32294e-09	6.32294e-09	1	0	0	1	1	0
AAATACAAATTCACTCACATC	2	10	21	39.4412	641579612	148.616	170268781	210	5	0.0507084	0.253542	0.0587307	0.00532438	0.00123334	0.706519	8.29886e-09	8.29886e-09	1	0	0	1	1	0
AAATACGC	2	8	8	39.4412	641579612	148.616	170268781	64	4	0.0507084	0.202834	0.0469845	0.00162267	0.000375876	0.21532	2.52918e-09	2.52918e-09	1	0	0	1	0	0
AAATACT	3	16	7	39.4412	641579612	148.616	170268781	112	5.33333	0.0760626	0.405667	0.0939691	0.00283967	0.000657784	0.251207	4.42606e-09	4.42606e-09	1	0	0	1	0	0
AAATACTT	12	123	8	39.4412	641579612	148.616	170268781	984	10.25	0.30425	3.11857	0.722387	0.0249485	0.0057791	0.551757	3.88861e-08	3.88861e-08	1	0	0	1	1	0
AAATAG	182	735	6	39.4412	641579612	148.616	170268781	4410	4.03846	4.61446	18.6353	4.3167	0.111812	0.0259002	0.163043	1.74276e-07	1.74276e-07	1	0	0	1	0	0
AAATAGCGATTTAAGGGGG	1	4	19	39.4412	641579612	148.616	170268781	76	4	0.0253542	0.101417	0.0234923	0.00192692	0.000446353	0.511385	3.0034e-09	3.0034e-09	1	0	0	1	1	0
AAATAGGTAT	1	4	10	39.4412	641579612	148.616	170268781	40	4	0.0253542	0.101417	0.0234923	0.00101417	0.000234923	0.26915	1.58074e-09	1.58074e-09	1	0	0	1	0	0
AAATAT	380	1611	6	39.4412	641579612	148.616	170268781	9666	4.23947	9.63459	40.8456	9.46151	0.245074	0.0567691	0.171158	3.81985e-07	3.81985e-07	1	0	0	1	0	0
AAATATAATT	15	60	10	39.4412	641579612	148.616	170268781	600	4	0.380313	1.52125	0.352384	0.0152125	0.00352384	0.26915	2.3711e-08	2.3711e-08	1	0	0	1	0	0
AAATATT	16	64	7	39.4412	641579612	148.616	170268781	448	4	0.405667	1.62267	0.375876	0.0113587	0.00263113	0.188405	1.77042e-08	1.77042e-08	1	0	0	1	0	0
AAATC	77	424	5	39.4412	641579612	148.616	170268781	2120	5.50649	1.95227	10.7502	2.49018	0.0537509	0.0124509	0.185259	8.3779e-08	8.3779e-08	1	0	0	1	0	0
AAATCC	15	73	6	39.4412	641579612	148.616	170268781	438	4.86667	0.380313	1.85086	0.428734	0.0111051	0.0025724	0.196479	1.73091e-08	1.73091e-08	1	0	0	1	0	0
AAATCG	23	97	6	39.4412	641579612	148.616	170268781	582	4.21739	0.583146	2.45936	0.569688	0.0147561	0.00341813	0.170267	2.29997e-08	2.29997e-08	1	0	0	1	0	0
AAATCGAAGGCG	2	10	12	39.4412	641579612	148.616	170268781	120	5	0.0507084	0.253542	0.0587307	0.0030425	0.000704768	0.403725	4.74221e-09	4.74221e-09	1	0	0	1	0	0
AAATCGTG	1	6	8	39.4412	641579612	148.616	170268781	48	6	0.0253542	0.152125	0.0352384	0.001217	0.000281907	0.32298	1.89688e-09	1.89688e-09	1	0	0	1	0	0
AAATCT	60	248	6	39.4412	641579612	148.616	170268781	1488	4.13333	1.52125	6.28784	1.45652	0.037727	0.00873912	0.166873	5.88034e-08	5.88034e-08	1	0	0	1	0	0
AAATG	29	152	5	39.4412	641579612	148.616	170268781	760	5.24138	0.735272	3.85384	0.892706	0.0192692	0.00446353	0.17634	3.0034e-08	3.0034e-08	1	0	0	1	0	0
AAATGATCCCAGGCCCGC	1	4	18	39.4412	641579612	148.616	170268781	72	4	0.0253542	0.101417	0.0234923	0.0018255	0.000422861	0.48447	2.84532e-09	2.84532e-09	1	0	0	1	0	0
AAATGATGTAT	2	8	11	39.4412	641579612	148.616	170268781	88	4	0.0507084	0.202834	0.0469845	0.00223117	0.00051683	0.296065	3.47762e-09	3.47762e-09	1	0	0	1	0	0
AAATGC	1	9	6	39.4412	641579612	148.616	170268781	54	9	0.0253542	0.228188	0.0528576	0.00136913	0.000317146	0.363352	2.13399e-09	2.13399e-09	1	0	0	1	0	0
AAATGCACAAGTACGCAAGTACGC	5	22	24	39.4412	641579612	148.616	170268781	528	4.4	0.126771	0.557792	0.129207	0.013387	0.00310098	0.710556	2.08657e-08	2.08657e-08	1	0	0	1	1	0
AAATGCTCCACTCACAGACC	1	6	20	39.4412	641579612	148.616	170268781	120	6	0.0253542	0.152125	0.0352384	0.0030425	0.000704768	0.80745	4.74221e-09	4.74221e-09	1	0	0	1	1	0
AAATGG	14	56	6	39.4412	641579612	148.616	170268781	336	4	0.354959	1.41983	0.328892	0.00851901	0.00197335	0.16149	1.32782e-08	1.32782e-08	1	0	0	1	0	0
AAATGT	17	73	6	39.4412	641579612	148.616	170268781	438	4.29412	0.431021	1.85086	0.428734	0.0111051	0.0025724	0.173364	1.73091e-08	1.73091e-08	1	0	0	1	0	0
AAATGTGC	15	61	8	39.4412	641579612	148.616	170268781	488	4.06667	0.380313	1.54661	0.358257	0.0123728	0.00286606	0.218909	1.9285e-08	1.9285e-08	1	0	0	1	0	0
AAATGTGTTCTATGCTACGGCACT	1	4	24	39.4412	641579612	148.616	170268781	96	4	0.0253542	0.101417	0.0234923	0.002434	0.000563814	0.64596	3.79377e-09	3.79377e-09	1	0	0	1	1	0
AAATGTTAGGGGATCCCTT	13	58	19	39.4412	641579612	148.616	170268781	1102	4.46154	0.329605	1.47054	0.340638	0.0279403	0.00647212	0.570391	4.35493e-08	4.35493e-08	1	0	0	1	1	0
AAATGTTAGGGGTTCCCTT	2	12	19	39.4412	641579612	148.616	170268781	228	6	0.0507084	0.30425	0.0704768	0.00578076	0.00133906	0.767077	9.01019e-09	9.01019e-09	1	0	0	1	1	0
AAATT	1075	5523	5	39.4412	641579612	148.616	170268781	27615	5.13767	27.2558	140.031	32.437	0.700156	0.162185	0.172851	1.0913e-06	1.0913e-06	1	0	0	1	0	0
AAATTAT	1	4	7	39.4412	641579612	148.616	170268781	28	4	0.0253542	0.101417	0.0234923	0.000709917	0.000164446	0.188405	1.10651e-09	1.10651e-09	1	0	0	1	0	0
AAATTATTATTACATAATAAT	1	4	21	39.4412	641579612	148.616	170268781	84	4	0.0253542	0.101417	0.0234923	0.00212975	0.000493338	0.565215	3.31954e-09	3.31954e-09	1	0	0	1	1	0
AAATTATTG	6	24	9	39.4412	641579612	148.616	170268781	216	4	0.152125	0.608501	0.140954	0.00547651	0.00126858	0.242235	8.53597e-09	8.53597e-09	1	0	0	1	0	0
AAATTC	95	403	6	39.4412	641579612	148.616	170268781	2418	4.24211	2.40865	10.2177	2.36685	0.0613064	0.0142011	0.171264	9.55555e-08	9.55555e-08	1	0	0	1	0	0
AAATTCTATAAGAATGT	5	20	17	39.4412	641579612	148.616	170268781	340	4	0.126771	0.507084	0.117461	0.00862043	0.00199684	0.457555	1.34363e-08	1.34363e-08	1	0	0	1	0	0
AAATTG	34	169	6	39.4412	641579612	148.616	170268781	1014	4.97059	0.862043	4.28486	0.992548	0.0257092	0.00595529	0.200675	4.00716e-08	4.00716e-08	1	0	0	1	0	0
AAATTGAAGCTCGTG	6	30	15	39.4412	641579612	148.616	170268781	450	5	0.152125	0.760626	0.176192	0.0114094	0.00264288	0.504656	1.77833e-08	1.77833e-08	1	0	0	1	1	0
AAATTGATGAAG	1	4	12	39.4412	641579612	148.616	170268781	48	4	0.0253542	0.101417	0.0234923	0.001217	0.000281907	0.32298	1.89688e-09	1.89688e-09	1	0	0	1	0	0
AAATTGT	2	10	7	39.4412	641579612	148.616	170268781	70	5	0.0507084	0.253542	0.0587307	0.00177479	0.000411115	0.235506	2.76629e-09	2.76629e-09	1	0	0	1	0	0
AAATTT	191	792	6	39.4412	641579612	148.616	170268781	4752	4.1466	4.84265	20.0805	4.65147	0.120483	0.0279088	0.167408	1.87791e-07	1.87791e-07	1	0	0	1	0	0
AAATTTAAGT	2	8	10	39.4412	641579612	148.616	170268781	80	4	0.0507084	0.202834	0.0469845	0.00202834	0.000469845	0.26915	3.16147e-09	3.16147e-09	1	0	0	1	0	0
AAATTTAATTGTTAATTATAT	17	73	21	39.4412	641579612	148.616	170268781	1533	4.29412	0.431021	1.85086	0.428734	0.038868	0.00900341	0.606775	6.05817e-08	6.05817e-08	1	0	0	1	1	0
AAATTTC	3	12	7	39.4412	641579612	148.616	170268781	84	4	0.0760626	0.30425	0.0704768	0.00212975	0.000493338	0.188405	3.31954e-09	3.31954e-09	1	0	0	1	0	0
AAATTTCCCGC	1	4	11	39.4412	641579612	148.616	170268781	44	4	0.0253542	0.101417	0.0234923	0.00111558	0.000258415	0.296065	1.73881e-09	1.73881e-09	1	0	0	1	0	0
AAC	15581	141723	3	39.4412	641579612	148.616	170268781	425169	9.09589	395.044	3593.27	832.349	10.7798	2.49705	0.183612	1.6802e-05	1.6802e-05	1	1	0	0	0	0
AACAACAAG	3	21	9	39.4412	641579612	148.616	170268781	189	7	0.0760626	0.532438	0.123334	0.00479194	0.00111001	0.423911	7.46898e-09	7.46898e-09	1	0	0	1	0	0
AACAACAAT	3	17	9	39.4412	641579612	148.616	170268781	153	5.66667	0.0760626	0.431021	0.0998421	0.00387919	0.000898579	0.343166	6.04631e-09	6.04631e-09	1	0	0	1	0	0
AACAACAGT	1	14	9	39.4412	641579612	148.616	170268781	126	14	0.0253542	0.354959	0.0822229	0.00319463	0.000740006	0.847822	4.97932e-09	4.97932e-09	1	0	0	1	1	0
AACAACATC	2	22	9	39.4412	641579612	148.616	170268781	198	11	0.0507084	0.557792	0.129207	0.00502013	0.00116287	0.666146	7.82464e-09	7.82464e-09	1	0	0	1	1	0
AACAACATG	90	664	9	39.4412	641579612	148.616	170268781	5976	7.37778	2.28188	16.8352	3.89972	0.151517	0.0350974	0.446789	2.36162e-07	2.36162e-07	1	0	0	1	0	0
AACAACGTC	3	18	9	39.4412	641579612	148.616	170268781	162	6	0.0760626	0.456375	0.105715	0.00410738	0.000951437	0.363352	6.40198e-09	6.40198e-09	1	0	0	1	0	0
AACAACGTG	337	2437	9	39.4412	641579612	148.616	170268781	21933	7.23145	8.54436	61.7882	14.3127	0.556094	0.128814	0.437928	8.66757e-07	8.66757e-07	1	0	0	1	0	0
AACAAG	28	114	6	39.4412	641579612	148.616	170268781	684	4.07143	0.709917	2.89038	0.66953	0.0173423	0.00401718	0.164374	2.70306e-08	2.70306e-08	1	0	0	1	0	0
AACAAGAACACCCCCATCATC	1	4	21	39.4412	641579612	148.616	170268781	84	4	0.0253542	0.101417	0.0234923	0.00212975	0.000493338	0.565215	3.31954e-09	3.31954e-09	1	0	0	1	1	0
AACAAGAAG	4	31	9	39.4412	641579612	148.616	170268781	279	7.75	0.101417	0.78598	0.182065	0.00707382	0.00163859	0.46933	1.10256e-08	1.10256e-08	1	0	0	1	0	0
AACAAGATG	6	68	9	39.4412	641579612	148.616	170268781	612	11.3333	0.152125	1.72409	0.399369	0.0155168	0.00359432	0.686332	2.41853e-08	2.41853e-08	1	0	0	1	1	0
AACAAGCCCTCCAAGCCCTG	2	8	20	39.4412	641579612	148.616	170268781	160	4	0.0507084	0.202834	0.0469845	0.00405667	0.000939691	0.5383	6.32294e-09	6.32294e-09	1	0	0	1	1	0
AACAAGCCCTCCAAGCTCTG	3	18	20	39.4412	641579612	148.616	170268781	360	6	0.0760626	0.456375	0.105715	0.00912751	0.0021143	0.80745	1.42266e-08	1.42266e-08	1	0	0	1	1	0
AACAAGGTG	3	28	9	39.4412	641579612	148.616	170268781	252	9.33333	0.0760626	0.709917	0.164446	0.00638926	0.00148001	0.565215	9.95863e-09	9.95863e-09	1	0	0	1	1	0
AACAAGTCCTCCAACCTCAC	2	13	20	39.4412	641579612	148.616	170268781	260	6.5	0.0507084	0.329605	0.0763499	0.00659209	0.001527	0.874737	1.02748e-08	1.02748e-08	1	0	0	1	1	0
AACAAGTCCTCCAAGCTCTC	5	21	20	39.4412	641579612	148.616	170268781	420	4.2	0.126771	0.532438	0.123334	0.0106488	0.00246669	0.565215	1.65977e-08	1.65977e-08	1	0	0	1	1	0
AACAAGTCCTCCGAGCTCTG	1	4	20	39.4412	641579612	148.616	170268781	80	4	0.0253542	0.101417	0.0234923	0.00202834	0.000469845	0.5383	3.16147e-09	3.16147e-09	1	0	0	1	1	0
AACAAGTTCTCCAATAACGG	1	4	20	39.4412	641579612	148.616	170268781	80	4	0.0253542	0.101417	0.0234923	0.00202834	0.000469845	0.5383	3.16147e-09	3.16147e-09	1	0	0	1	1	0
AACAAT	23	92	6	39.4412	641579612	148.616	170268781	552	4	0.583146	2.33259	0.540322	0.0139955	0.00324193	0.16149	2.18142e-08	2.18142e-08	1	0	0	1	0	0
AACAC	5	25	5	39.4412	641579612	148.616	170268781	125	5	0.126771	0.633855	0.146827	0.00316927	0.000734133	0.168219	4.9398e-09	4.9398e-09	1	0	0	1	0	0
AACACAACCATTCAG	16	71	15	39.4412	641579612	148.616	170268781	1065	4.4375	0.405667	1.80015	0.416988	0.0270022	0.00625482	0.447882	4.20871e-08	4.20871e-08	1	0	0	1	0	0
AACACC	55	220	6	39.4412	641579612	148.616	170268781	1320	4	1.39448	5.57792	1.29207	0.0334675	0.00775245	0.16149	5.21643e-08	5.21643e-08	1	0	0	1	0	0
AACACCAACGACGCCGAC	1	4	18	39.4412	641579612	148.616	170268781	72	4	0.0253542	0.101417	0.0234923	0.0018255	0.000422861	0.48447	2.84532e-09	2.84532e-09	1	0	0	1	0	0
AACACCAGT	2	10	9	39.4412	641579612	148.616	170268781	90	5	0.0507084	0.253542	0.0587307	0.00228188	0.000528576	0.302794	3.55666e-09	3.55666e-09	1	0	0	1	0	0
AACACCGTG	65	414	9	39.4412	641579612	148.616	170268781	3726	6.36923	1.64802	10.4966	2.43145	0.0944697	0.021883	0.385713	1.47246e-07	1.47246e-07	1	0	0	1	0	0
AACACGG	4	16	7	39.4412	641579612	148.616	170268781	112	4	0.101417	0.405667	0.0939691	0.00283967	0.000657784	0.188405	4.42606e-09	4.42606e-09	1	0	0	1	0	0
AACACTGATGAC	7	33	12	39.4412	641579612	148.616	170268781	396	4.71429	0.177479	0.836688	0.193811	0.0100403	0.00232573	0.380655	1.56493e-08	1.56493e-08	1	0	0	1	0	0
AACAG	10	54	5	39.4412	641579612	148.616	170268781	270	5.4	0.253542	1.36913	0.317146	0.00684563	0.00158573	0.181676	1.067e-08	1.067e-08	1	0	0	1	0	0
AACAGAACCAGGTGAACC	11	60	18	39.4412	641579612	148.616	170268781	1080	5.45455	0.278896	1.52125	0.352384	0.0273825	0.00634291	0.660641	4.26799e-08	4.26799e-08	1	0	0	1	1	0
AACAGACAGACG	2	8	12	39.4412	641579612	148.616	170268781	96	4	0.0507084	0.202834	0.0469845	0.002434	0.000563814	0.32298	3.79377e-09	3.79377e-09	1	0	0	1	0	0
AACAGACAGCTCTGGTG	1	5	17	39.4412	641579612	148.616	170268781	85	5	0.0253542	0.126771	0.0293653	0.00215511	0.000499211	0.571944	3.35906e-09	3.35906e-09	1	0	0	1	1	0
AACAGACCCT	6	39	10	39.4412	641579612	148.616	170268781	390	6.5	0.152125	0.988814	0.22905	0.00988814	0.0022905	0.437369	1.54122e-08	1.54122e-08	1	0	0	1	0	0
AACAGAG	7	54	7	39.4412	641579612	148.616	170268781	378	7.71429	0.177479	1.36913	0.317146	0.00958389	0.00222002	0.363352	1.4938e-08	1.4938e-08	1	0	0	1	0	0
AACAGC	7068	101850	6	39.4412	641579612	148.616	170268781	611100	14.41	179.203	2582.32	598.172	15.4939	3.58903	0.581768	2.41497e-05	2.41497e-05	1	0	0	1	1	0
AACAGCAAT	1	5	9	39.4412	641579612	148.616	170268781	45	5	0.0253542	0.126771	0.0293653	0.00114094	0.000264288	0.302794	1.77833e-09	1.77833e-09	1	0	0	1	0	0
AACAGCAGTAGCAGCAACATC	4	22	21	39.4412	641579612	148.616	170268781	462	5.5	0.101417	0.557792	0.129207	0.0117136	0.00271336	0.77717	1.82575e-08	1.82575e-08	1	0	0	1	1	0
AACAGCCTG	4	24	9	39.4412	641579612	148.616	170268781	216	6	0.101417	0.608501	0.140954	0.00547651	0.00126858	0.363352	8.53597e-09	8.53597e-09	1	0	0	1	0	0
AACAGCGTG	5	45	9	39.4412	641579612	148.616	170268781	405	9	0.126771	1.14094	0.264288	0.0102684	0.00237859	0.545029	1.60049e-08	1.60049e-08	1	0	0	1	1	0
AACAGCTTCGG	1	6	11	39.4412	641579612	148.616	170268781	66	6	0.0253542	0.152125	0.0352384	0.00167338	0.000387622	0.444097	2.60821e-09	2.60821e-09	1	0	0	1	0	0
AACAGG	142	701	6	39.4412	641579612	148.616	170268781	4206	4.93662	3.6003	17.7733	4.11702	0.10664	0.0247021	0.199304	1.66214e-07	1.66214e-07	1	0	0	1	0	0
AACAGGAGGAAG	1	4	12	39.4412	641579612	148.616	170268781	48	4	0.0253542	0.101417	0.0234923	0.001217	0.000281907	0.32298	1.89688e-09	1.89688e-09	1	0	0	1	0	0
AACAGGGCCGTCGCTG	5	21	16	39.4412	641579612	148.616	170268781	336	4.2	0.126771	0.532438	0.123334	0.00851901	0.00197335	0.452172	1.32782e-08	1.32782e-08	1	0	0	1	0	0
AACAGGT	9	36	7	39.4412	641579612	148.616	170268781	252	4	0.228188	0.912751	0.21143	0.00638926	0.00148001	0.188405	9.95863e-09	9.95863e-09	1	0	0	1	0	0
AACAGGTATGGATACCTATG	2	8	20	39.4412	641579612	148.616	170268781	160	4	0.0507084	0.202834	0.0469845	0.00405667	0.000939691	0.5383	6.32294e-09	6.32294e-09	1	0	0	1	1	0
AACAGT	19	76	6	39.4412	641579612	148.616	170268781	456	4	0.48173	1.92692	0.446353	0.0115615	0.00267812	0.16149	1.80204e-08	1.80204e-08	1	0	0	1	0	0
AACAGTG	1	4	7	39.4412	641579612	148.616	170268781	28	4	0.0253542	0.101417	0.0234923	0.000709917	0.000164446	0.188405	1.10651e-09	1.10651e-09	1	0	0	1	0	0
AACAGTTCC	1	4	9	39.4412	641579612	148.616	170268781	36	4	0.0253542	0.101417	0.0234923	0.000912751	0.00021143	0.242235	1.42266e-09	1.42266e-09	1	0	0	1	0	0
AACAT	13	66	5	39.4412	641579612	148.616	170268781	330	5.07692	0.329605	1.67338	0.387622	0.00836688	0.00193811	0.170807	1.30411e-08	1.30411e-08	1	0	0	1	0	0
AACATAC	6	24	7	39.4412	641579612	148.616	170268781	168	4	0.152125	0.608501	0.140954	0.0042595	0.000986675	0.188405	6.63909e-09	6.63909e-09	1	0	0	1	0	0
AACATC	82	355	6	39.4412	641579612	148.616	170268781	2130	4.32927	2.07904	9.00074	2.08494	0.0540044	0.0125096	0.174783	8.41742e-08	8.41742e-08	1	0	0	1	0	0
AACATCTTCTTCACTCTTCACC	9	36	22	39.4412	641579612	148.616	170268781	792	4	0.228188	0.912751	0.21143	0.0200805	0.00465147	0.59213	3.12986e-08	3.12986e-08	1	0	0	1	1	0
AACATG	29	141	6	39.4412	641579612	148.616	170268781	846	4.86207	0.735272	3.57494	0.828102	0.0214496	0.00496861	0.196294	3.34326e-08	3.34326e-08	1	0	0	1	0	0
AACATGC	2	8	7	39.4412	641579612	148.616	170268781	56	4	0.0507084	0.202834	0.0469845	0.00141983	0.000328892	0.188405	2.21303e-09	2.21303e-09	1	0	0	1	0	0
AACATGGCCGTCGCTG	5	20	16	39.4412	641579612	148.616	170268781	320	4	0.126771	0.507084	0.117461	0.00811334	0.00187938	0.43064	1.26459e-08	1.26459e-08	1	0	0	1	0	0
AACATGTCCTCCAGCATCTC	1	4	20	39.4412	641579612	148.616	170268781	80	4	0.0253542	0.101417	0.0234923	0.00202834	0.000469845	0.5383	3.16147e-09	3.16147e-09	1	0	0	1	1	0
AACATT	98	410	6	39.4412	641579612	148.616	170268781	2460	4.18367	2.48471	10.3952	2.40796	0.0623713	0.0144477	0.168905	9.72152e-08	9.72152e-08	1	0	0	1	0	0
AACATTAGGGTC	14	117	12	39.4412	641579612	148.616	170268781	1404	8.35714	0.354959	2.96644	0.687149	0.0355973	0.00824579	0.674797	5.54838e-08	5.54838e-08	1	0	0	1	1	0
AACC	202	1292	4	39.4412	641579612	148.616	170268781	5168	6.39604	5.12155	32.7576	7.588	0.13103	0.030352	0.172149	2.04231e-07	2.04231e-07	1	0	0	0	0	0
AACCAC	6	26	6	39.4412	641579612	148.616	170268781	156	4.33333	0.152125	0.659209	0.1527	0.00395525	0.000916198	0.174947	6.16487e-09	6.16487e-09	1	0	0	1	0	0
AACCACAGCGCAAGTCCTCC	1	4	20	39.4412	641579612	148.616	170268781	80	4	0.0253542	0.101417	0.0234923	0.00202834	0.000469845	0.5383	3.16147e-09	3.16147e-09	1	0	0	1	1	0
AACCACATACCTACCACTTACC	2	9	22	39.4412	641579612	148.616	170268781	198	4.5	0.0507084	0.228188	0.0528576	0.00502013	0.00116287	0.666146	7.82464e-09	7.82464e-09	1	0	0	1	1	0
AACCACGTG	38	274	9	39.4412	641579612	148.616	170268781	2466	7.21053	0.963459	6.94705	1.60922	0.0625234	0.014483	0.43666	9.74523e-08	9.74523e-08	1	0	0	1	0	0
AACCACTAC	1	10	9	39.4412	641579612	148.616	170268781	90	10	0.0253542	0.253542	0.0587307	0.00228188	0.000528576	0.605587	3.55666e-09	3.55666e-09	1	0	0	1	1	0
AACCAG	17	110	6	39.4412	641579612	148.616	170268781	660	6.47059	0.431021	2.78896	0.646037	0.0167338	0.00387622	0.261234	2.60821e-08	2.60821e-08	1	0	0	1	0	0
AACCAGGAC	5	21	9	39.4412	641579612	148.616	170268781	189	4.2	0.126771	0.532438	0.123334	0.00479194	0.00111001	0.254347	7.46898e-09	7.46898e-09	1	0	0	1	0	0
AACCAT	20	80	6	39.4412	641579612	148.616	170268781	480	4	0.507084	2.02834	0.469845	0.01217	0.00281907	0.16149	1.89688e-08	1.89688e-08	1	0	0	1	0	0
AACCATAGGGTGTCATTCCAGT	1	4	22	39.4412	641579612	148.616	170268781	88	4	0.0253542	0.101417	0.0234923	0.00223117	0.00051683	0.59213	3.47762e-09	3.47762e-09	1	0	0	1	1	0
AACCCACACCAATGG	1	4	15	39.4412	641579612	148.616	170268781	60	4	0.0253542	0.101417	0.0234923	0.00152125	0.000352384	0.403725	2.3711e-09	2.3711e-09	1	0	0	1	0	0
AACCCACTG	1	6	9	39.4412	641579612	148.616	170268781	54	6	0.0253542	0.152125	0.0352384	0.00136913	0.000317146	0.363352	2.13399e-09	2.13399e-09	1	0	0	1	0	0
AACCCC	7	28	6	39.4412	641579612	148.616	170268781	168	4	0.177479	0.709917	0.164446	0.0042595	0.000986675	0.16149	6.63909e-09	6.63909e-09	1	0	0	1	0	0
AACCCCATTG	1	4	10	39.4412	641579612	148.616	170268781	40	4	0.0253542	0.101417	0.0234923	0.00101417	0.000234923	0.26915	1.58074e-09	1.58074e-09	1	0	0	1	0	0
AACCCCC	1	4	7	39.4412	641579612	148.616	170268781	28	4	0.0253542	0.101417	0.0234923	0.000709917	0.000164446	0.188405	1.10651e-09	1.10651e-09	1	0	0	1	0	0
AACCCCGGG	4	46	9	39.4412	641579612	148.616	170268781	414	11.5	0.101417	1.16629	0.270161	0.0104966	0.00243145	0.696425	1.63606e-08	1.63606e-08	1	0	0	1	1	0
AACCCCGTG	6	27	9	39.4412	641579612	148.616	170268781	243	4.5	0.152125	0.684563	0.158573	0.00616107	0.00142716	0.272514	9.60297e-09	9.60297e-09	1	0	0	1	0	0
AACCCCT	3	17	7	39.4412	641579612	148.616	170268781	119	5.66667	0.0760626	0.431021	0.0998421	0.00301715	0.000698895	0.266907	4.70269e-09	4.70269e-09	1	0	0	1	0	0
AACCCG	2	12	6	39.4412	641579612	148.616	170268781	72	6	0.0507084	0.30425	0.0704768	0.0018255	0.000422861	0.242235	2.84532e-09	2.84532e-09	1	0	0	1	0	0
AACCCT	3380	26429	6	39.4412	641579612	148.616	170268781	158574	7.81923	85.6972	670.086	155.219	4.02052	0.931316	0.315682	6.26659e-06	6.26659e-06	1	0	0	1	0	0
AACCCTT	2	16	7	39.4412	641579612	148.616	170268781	112	8	0.0507084	0.405667	0.0939691	0.00283967	0.000657784	0.37681	4.42606e-09	4.42606e-09	1	0	0	1	0	0
AACCG	1342	21082	5	39.4412	641579612	148.616	170268781	105410	15.7094	34.0253	534.517	123.816	2.67259	0.61908	0.528523	4.16563e-06	4.16563e-06	1	0	0	1	1	0
AACCGACCCG	1	4	10	39.4412	641579612	148.616	170268781	40	4	0.0253542	0.101417	0.0234923	0.00101417	0.000234923	0.26915	1.58074e-09	1.58074e-09	1	0	0	1	0	0
AACCGCGTG	16	171	9	39.4412	641579612	148.616	170268781	1539	10.6875	0.405667	4.33557	1.00429	0.0390201	0.00903865	0.647221	6.08188e-08	6.08188e-08	1	0	0	1	1	0
AACCGG	1	5	6	39.4412	641579612	148.616	170268781	30	5	0.0253542	0.126771	0.0293653	0.000760626	0.000176192	0.201862	1.18555e-09	1.18555e-09	1	0	0	1	0	0
AACCT	870	16040	5	39.4412	641579612	148.616	170268781	80200	18.4368	22.0581	406.681	94.204	2.03341	0.47102	0.620282	3.16937e-06	3.16937e-06	1	0	0	1	1	0
AACCTC	7	28	6	39.4412	641579612	148.616	170268781	168	4	0.177479	0.709917	0.164446	0.0042595	0.000986675	0.16149	6.63909e-09	6.63909e-09	1	0	0	1	0	0
AACCTCAGAACGGGTCCTCC	2	10	20	39.4412	641579612	148.616	170268781	200	5	0.0507084	0.253542	0.0587307	0.00507084	0.00117461	0.672875	7.90368e-09	7.90368e-09	1	0	0	1	1	0
AACCTGGCCGTCGCTG	9	41	16	39.4412	641579612	148.616	170268781	656	4.55556	0.228188	1.03952	0.240796	0.0166324	0.00385273	0.490451	2.59241e-08	2.59241e-08	1	0	0	1	0	0
AACG	136	895	4	39.4412	641579612	148.616	170268781	3580	6.58088	3.44817	22.692	5.2564	0.090768	0.0210256	0.177124	1.41476e-07	1.41476e-07	1	0	0	0	0	0
AACGAAGAAG	60	250	10	39.4412	641579612	148.616	170268781	2500	4.16667	1.52125	6.33855	1.46827	0.0633855	0.0146827	0.280365	9.8796e-08	9.8796e-08	1	0	0	1	0	0
AACGAAGAAT	1	4	10	39.4412	641579612	148.616	170268781	40	4	0.0253542	0.101417	0.0234923	0.00101417	0.000234923	0.26915	1.58074e-09	1.58074e-09	1	0	0	1	0	0
AACGAAGATG	104	448	10	39.4412	641579612	148.616	170268781	4480	4.30769	2.63684	11.3587	2.63113	0.113587	0.0263113	0.289854	1.77042e-07	1.77042e-07	1	0	0	1	0	0
AACGAAGG	1	4	8	39.4412	641579612	148.616	170268781	32	4	0.0253542	0.101417	0.0234923	0.000811334	0.000187938	0.21532	1.26459e-09	1.26459e-09	1	0	0	1	0	0
AACGAAGGAAGC	3	12	12	39.4412	641579612	148.616	170268781	144	4	0.0760626	0.30425	0.0704768	0.003651	0.000845722	0.32298	5.69065e-09	5.69065e-09	1	0	0	1	0	0
AACGAAT	2	27	7	39.4412	641579612	148.616	170268781	189	13.5	0.0507084	0.684563	0.158573	0.00479194	0.00111001	0.635867	7.46898e-09	7.46898e-09	1	0	0	1	1	0
AACGAC	50	265	6	39.4412	641579612	148.616	170268781	1590	5.3	1.26771	6.71886	1.55636	0.0403132	0.00933818	0.213974	6.28342e-08	6.28342e-08	1	0	0	1	0	0
AACGACATG	6	49	9	39.4412	641579612	148.616	170268781	441	8.16667	0.152125	1.24236	0.28778	0.0111812	0.00259002	0.494563	1.74276e-08	1.74276e-08	1	0	0	1	0	0
AACGACGTC	1	9	9	39.4412	641579612	148.616	170268781	81	9	0.0253542	0.228188	0.0528576	0.00205369	0.000475718	0.545029	3.20099e-09	3.20099e-09	1	0	0	1	1	0
AACGAG	19	76	6	39.4412	641579612	148.616	170268781	456	4	0.48173	1.92692	0.446353	0.0115615	0.00267812	0.16149	1.80204e-08	1.80204e-08	1	0	0	1	0	0
AACGAGC	18	72	7	39.4412	641579612	148.616	170268781	504	4	0.456375	1.8255	0.422861	0.0127785	0.00296003	0.188405	1.99173e-08	1.99173e-08	1	0	0	1	0	0
AACGAT	2	8	6	39.4412	641579612	148.616	170268781	48	4	0.0507084	0.202834	0.0469845	0.001217	0.000281907	0.16149	1.89688e-09	1.89688e-09	1	0	0	1	0	0
AACGC	29	158	5	39.4412	641579612	148.616	170268781	790	5.44828	0.735272	4.00596	0.927945	0.0200298	0.00463972	0.1833	3.12195e-08	3.12195e-08	1	0	0	1	0	0
AACGCC	2	10	6	39.4412	641579612	148.616	170268781	60	5	0.0507084	0.253542	0.0587307	0.00152125	0.000352384	0.201862	2.3711e-09	2.3711e-09	1	0	0	1	0	0
AACGCCGCCCGC	1	7	12	39.4412	641579612	148.616	170268781	84	7	0.0253542	0.177479	0.0411115	0.00212975	0.000493338	0.565215	3.31954e-09	3.31954e-09	1	0	0	1	1	0
AACGCGAGAGAG	1	6	12	39.4412	641579612	148.616	170268781	72	6	0.0253542	0.152125	0.0352384	0.0018255	0.000422861	0.48447	2.84532e-09	2.84532e-09	1	0	0	1	0	0
AACGG	5	33	5	39.4412	641579612	148.616	170268781	165	6.6	0.126771	0.836688	0.193811	0.00418344	0.000969056	0.222049	6.52053e-09	6.52053e-09	1	0	0	1	0	0
AACGGC	9	39	6	39.4412	641579612	148.616	170268781	234	4.33333	0.228188	0.988814	0.22905	0.00593288	0.0013743	0.174947	9.2473e-09	9.2473e-09	1	0	0	1	0	0
AACGGG	17	68	6	39.4412	641579612	148.616	170268781	408	4	0.431021	1.72409	0.399369	0.0103445	0.00239621	0.16149	1.61235e-08	1.61235e-08	1	0	0	1	0	0
AACGGTGGC	4	16	9	39.4412	641579612	148.616	170268781	144	4	0.101417	0.405667	0.0939691	0.003651	0.000845722	0.242235	5.69065e-09	5.69065e-09	1	0	0	1	0	0
AACGT	22	120	5	39.4412	641579612	148.616	170268781	600	5.45455	0.557792	3.0425	0.704768	0.0152125	0.00352384	0.183511	2.3711e-08	2.3711e-08	1	0	0	1	0	0
AACGTAACGTAT	2	14	12	39.4412	641579612	148.616	170268781	168	7	0.0507084	0.354959	0.0822229	0.0042595	0.000986675	0.565215	6.63909e-09	6.63909e-09	1	0	0	1	1	0
AACGTG	38	197	6	39.4412	641579612	148.616	170268781	1182	5.18421	0.963459	4.99478	1.15699	0.0299687	0.00694197	0.209299	4.67107e-08	4.67107e-08	1	0	0	1	0	0
AACGTGGAC	7	38	9	39.4412	641579612	148.616	170268781	342	5.42857	0.177479	0.963459	0.223177	0.00867113	0.00200859	0.328747	1.35153e-08	1.35153e-08	1	0	0	1	0	0
AACGTGGGAT	1	7	10	39.4412	641579612	148.616	170268781	70	7	0.0253542	0.177479	0.0411115	0.00177479	0.000411115	0.471012	2.76629e-09	2.76629e-09	1	0	0	1	0	0
AACT	44	265	4	39.4412	641579612	148.616	170268781	1060	6.02273	1.11558	6.71886	1.55636	0.0268754	0.00622545	0.162102	4.18895e-08	4.18895e-08	1	0	0	0	0	0
AACTAAT	7	34	7	39.4412	641579612	148.616	170268781	238	4.85714	0.177479	0.862043	0.199684	0.0060343	0.00139779	0.228777	9.40538e-09	9.40538e-09	1	0	0	1	0	0
AACTAATCACCAGATG	31	174	16	39.4412	641579612	148.616	170268781	2784	5.6129	0.78598	4.41163	1.02191	0.0705861	0.0163506	0.604285	1.10019e-07	1.10019e-07	1	0	0	1	1	0
AACTAC	15	104	6	39.4412	641579612	148.616	170268781	624	6.93333	0.380313	2.63684	0.610799	0.015821	0.00366479	0.279916	2.46595e-08	2.46595e-08	1	0	0	1	0	0
AACTACAGAGCTACCAG	1	4	17	39.4412	641579612	148.616	170268781	68	4	0.0253542	0.101417	0.0234923	0.00172409	0.000399369	0.457555	2.68725e-09	2.68725e-09	1	0	0	1	0	0
AACTACAGG	1	11	9	39.4412	641579612	148.616	170268781	99	11	0.0253542	0.278896	0.0646037	0.00251007	0.000581434	0.666146	3.91232e-09	3.91232e-09	1	0	0	1	1	0
AACTACTGT	1	4	9	39.4412	641579612	148.616	170268781	36	4	0.0253542	0.101417	0.0234923	0.000912751	0.00021143	0.242235	1.42266e-09	1.42266e-09	1	0	0	1	0	0
AACTAGTTCATCAAGG	30	128	16	39.4412	641579612	148.616	170268781	2048	4.26667	0.760626	3.24534	0.751753	0.0519254	0.012028	0.459349	8.09337e-08	8.09337e-08	1	0	0	1	0	0
AACTAT	7	28	6	39.4412	641579612	148.616	170268781	168	4	0.177479	0.709917	0.164446	0.0042595	0.000986675	0.16149	6.63909e-09	6.63909e-09	1	0	0	1	0	0
AACTATG	10	40	7	39.4412	641579612	148.616	170268781	280	4	0.253542	1.01417	0.234923	0.00709917	0.00164446	0.188405	1.10651e-08	1.10651e-08	1	0	0	1	0	0
AACTC	27	161	5	39.4412	641579612	148.616	170268781	805	5.96296	0.684563	4.08203	0.945564	0.0204101	0.00472782	0.200616	3.18123e-08	3.18123e-08	1	0	0	1	0	0
AACTCC	3	12	6	39.4412	641579612	148.616	170268781	72	4	0.0760626	0.30425	0.0704768	0.0018255	0.000422861	0.16149	2.84532e-09	2.84532e-09	1	0	0	1	0	0
AACTCCCTAAGAATCACAG	1	6	19	39.4412	641579612	148.616	170268781	114	6	0.0253542	0.152125	0.0352384	0.00289038	0.00066953	0.767077	4.5051e-09	4.5051e-09	1	0	0	1	1	0
AACTCCG	1	8	7	39.4412	641579612	148.616	170268781	56	8	0.0253542	0.202834	0.0469845	0.00141983	0.000328892	0.37681	2.21303e-09	2.21303e-09	1	0	0	1	0	0
AACTCTGAGGGCCCTG	2	8	16	39.4412	641579612	148.616	170268781	128	4	0.0507084	0.202834	0.0469845	0.00324534	0.000751753	0.43064	5.05835e-09	5.05835e-09	1	0	0	1	0	0
AACTCTGAGGGCCCTT	3	14	16	39.4412	641579612	148.616	170268781	224	4.66667	0.0760626	0.354959	0.0822229	0.00567934	0.00131557	0.502413	8.85212e-09	8.85212e-09	1	0	0	1	1	0
AACTGAGCCGT	2	8	11	39.4412	641579612	148.616	170268781	88	4	0.0507084	0.202834	0.0469845	0.00223117	0.00051683	0.296065	3.47762e-09	3.47762e-09	1	0	0	1	0	0
AACTGC	13	52	6	39.4412	641579612	148.616	170268781	312	4	0.329605	1.31842	0.305399	0.00791051	0.0018324	0.16149	1.23297e-08	1.23297e-08	1	0	0	1	0	0
AACTGCGACAGCTGGCGG	2	8	18	39.4412	641579612	148.616	170268781	144	4	0.0507084	0.202834	0.0469845	0.003651	0.000845722	0.48447	5.69065e-09	5.69065e-09	1	0	0	1	0	0
AACTGCGATCCT	1	4	12	39.4412	641579612	148.616	170268781	48	4	0.0253542	0.101417	0.0234923	0.001217	0.000281907	0.32298	1.89688e-09	1.89688e-09	1	0	0	1	0	0
AACTGGACAATGACAAGGAC	2	9	20	39.4412	641579612	148.616	170268781	180	4.5	0.0507084	0.228188	0.0528576	0.00456375	0.00105715	0.605587	7.11331e-09	7.11331e-09	1	0	0	1	1	0
AACTGT	64	256	6	39.4412	641579612	148.616	170268781	1536	4	1.62267	6.49067	1.50351	0.038944	0.00902103	0.16149	6.07002e-08	6.07002e-08	1	0	0	1	0	0
AACTT	1	8	5	39.4412	641579612	148.616	170268781	40	8	0.0253542	0.202834	0.0469845	0.00101417	0.000234923	0.26915	1.58074e-09	1.58074e-09	1	0	0	1	0	0
AACTTAGT	2	11	8	39.4412	641579612	148.616	170268781	88	5.5	0.0507084	0.278896	0.0646037	0.00223117	0.00051683	0.296065	3.47762e-09	3.47762e-09	1	0	0	1	0	0
AACTTC	75	317	6	39.4412	641579612	148.616	170268781	1902	4.22667	1.90156	8.03728	1.86176	0.0482237	0.0111706	0.170641	7.5164e-08	7.5164e-08	1	0	0	1	0	0
AACTTCTC	1	5	8	39.4412	641579612	148.616	170268781	40	5	0.0253542	0.126771	0.0293653	0.00101417	0.000234923	0.26915	1.58074e-09	1.58074e-09	1	0	0	1	0	0
AACTTGCGATTGCGACTTACT	2	9	21	39.4412	641579612	148.616	170268781	189	4.5	0.0507084	0.228188	0.0528576	0.00479194	0.00111001	0.635867	7.46898e-09	7.46898e-09	1	0	0	1	1	0
AACTTGGAGCTAATTGCTCCAG	10	45	22	39.4412	641579612	148.616	170268781	990	4.5	0.253542	1.14094	0.264288	0.0251007	0.00581434	0.666146	3.91232e-08	3.91232e-08	1	0	0	1	1	0
AAG	4625	43073	3	39.4412	641579612	148.616	170268781	129219	9.31308	117.263	1092.08	252.971	3.27624	0.758912	0.187996	5.10653e-06	5.10653e-06	1	0	0	0	0	0
AAGAAGAATG	2	10	10	39.4412	641579612	148.616	170268781	100	5	0.0507084	0.253542	0.0587307	0.00253542	0.000587307	0.336437	3.95184e-09	3.95184e-09	1	0	0	1	0	0
AAGAAGAT	2407	11103	8	39.4412	641579612	148.616	170268781	88824	4.6128	61.0275	281.508	65.2087	2.25206	0.521669	0.248307	3.51018e-06	3.51018e-06	1	0	0	1	0	0
AAGAAGCCGATGAGGGG	1	5	17	39.4412	641579612	148.616	170268781	85	5	0.0253542	0.126771	0.0293653	0.00215511	0.000499211	0.571944	3.35906e-09	3.35906e-09	1	0	0	1	1	0
AAGAAGG	7	30	7	39.4412	641579612	148.616	170268781	210	4.28571	0.177479	0.760626	0.176192	0.00532438	0.00123334	0.201862	8.29886e-09	8.29886e-09	1	0	0	1	0	0
AAGAAGGAAGAGCCT	2	10	15	39.4412	641579612	148.616	170268781	150	5	0.0507084	0.253542	0.0587307	0.00380313	0.00088096	0.504656	5.92776e-09	5.92776e-09	1	0	0	1	1	0
AAGAAGGTACTGGGATGACAG	7	35	21	39.4412	641579612	148.616	170268781	735	5	0.177479	0.887397	0.205557	0.0186353	0.0043167	0.706519	2.9046e-08	2.9046e-08	1	0	0	1	1	0
AAGAAT	31	165	6	39.4412	641579612	148.616	170268781	990	5.32258	0.78598	4.18344	0.969056	0.0251007	0.00581434	0.214886	3.91232e-08	3.91232e-08	1	0	0	1	0	0
AAGAATCCTC	1	4	10	39.4412	641579612	148.616	170268781	40	4	0.0253542	0.101417	0.0234923	0.00101417	0.000234923	0.26915	1.58074e-09	1.58074e-09	1	0	0	1	0	0
AAGAATG	3	27	7	39.4412	641579612	148.616	170268781	189	9	0.0760626	0.684563	0.158573	0.00479194	0.00111001	0.423911	7.46898e-09	7.46898e-09	1	0	0	1	0	0
AAGAATGATG	2	8	10	39.4412	641579612	148.616	170268781	80	4	0.0507084	0.202834	0.0469845	0.00202834	0.000469845	0.26915	3.16147e-09	3.16147e-09	1	0	0	1	0	0
AAGAATGG	1	4	8	39.4412	641579612	148.616	170268781	32	4	0.0253542	0.101417	0.0234923	0.000811334	0.000187938	0.21532	1.26459e-09	1.26459e-09	1	0	0	1	0	0
AAGAATT	15	60	7	39.4412	641579612	148.616	170268781	420	4	0.380313	1.52125	0.352384	0.0106488	0.00246669	0.188405	1.65977e-08	1.65977e-08	1	0	0	1	0	0
AAGAC	22	111	5	39.4412	641579612	148.616	170268781	555	5.04545	0.557792	2.81432	0.65191	0.0140716	0.00325955	0.169748	2.19327e-08	2.19327e-08	1	0	0	1	0	0
AAGACAG	2	19	7	39.4412	641579612	148.616	170268781	133	9.5	0.0507084	0.48173	0.111588	0.00337211	0.000781118	0.447462	5.25595e-09	5.25595e-09	1	0	0	1	0	0
AAGACAGACAGACAGG	3	17	16	39.4412	641579612	148.616	170268781	272	5.66667	0.0760626	0.431021	0.0998421	0.00689634	0.00159747	0.610073	1.0749e-08	1.0749e-08	1	0	0	1	1	0
AAGACC	5	20	6	39.4412	641579612	148.616	170268781	120	4	0.126771	0.507084	0.117461	0.0030425	0.000704768	0.16149	4.74221e-09	4.74221e-09	1	0	0	1	0	0
AAGACG	14	213	6	39.4412	641579612	148.616	170268781	1278	15.2143	0.354959	5.40044	1.25096	0.0324027	0.00750578	0.614239	5.05045e-08	5.05045e-08	1	0	0	1	1	0
AAGAG	108	679	5	39.4412	641579612	148.616	170268781	3395	6.28704	2.73825	17.2155	3.98781	0.0860775	0.0199391	0.211519	1.34165e-07	1.34165e-07	1	0	0	1	0	0
AAGAGAAT	2	8	8	39.4412	641579612	148.616	170268781	64	4	0.0507084	0.202834	0.0469845	0.00162267	0.000375876	0.21532	2.52918e-09	2.52918e-09	1	0	0	1	0	0
AAGAGAG	11	54	7	39.4412	641579612	148.616	170268781	378	4.90909	0.278896	1.36913	0.317146	0.00958389	0.00222002	0.231224	1.4938e-08	1.4938e-08	1	0	0	1	0	0
AAGAGAGG	3	18	8	39.4412	641579612	148.616	170268781	144	6	0.0760626	0.456375	0.105715	0.003651	0.000845722	0.32298	5.69065e-09	5.69065e-09	1	0	0	1	0	0
AAGAGAGGGAGG	1	4	12	39.4412	641579612	148.616	170268781	48	4	0.0253542	0.101417	0.0234923	0.001217	0.000281907	0.32298	1.89688e-09	1.89688e-09	1	0	0	1	0	0
AAGAGAGTAT	2	12	10	39.4412	641579612	148.616	170268781	120	6	0.0507084	0.30425	0.0704768	0.0030425	0.000704768	0.403725	4.74221e-09	4.74221e-09	1	0	0	1	0	0
AAGAGAT	11	59	7	39.4412	641579612	148.616	170268781	413	5.36364	0.278896	1.4959	0.346511	0.0104713	0.00242558	0.252634	1.63211e-08	1.63211e-08	1	0	0	1	0	0
AAGAGG	156	658	6	39.4412	641579612	148.616	170268781	3948	4.21795	3.95525	16.6831	3.86448	0.100098	0.0231869	0.170289	1.56019e-07	1.56019e-07	1	0	0	1	0	0
AAGAGGAG	1	4	8	39.4412	641579612	148.616	170268781	32	4	0.0253542	0.101417	0.0234923	0.000811334	0.000187938	0.21532	1.26459e-09	1.26459e-09	1	0	0	1	0	0
AAGAGGAGAG	1	4	10	39.4412	641579612	148.616	170268781	40	4	0.0253542	0.101417	0.0234923	0.00101417	0.000234923	0.26915	1.58074e-09	1.58074e-09	1	0	0	1	0	0
AAGAGGGTGGAG	2	8	12	39.4412	641579612	148.616	170268781	96	4	0.0507084	0.202834	0.0469845	0.002434	0.000563814	0.32298	3.79377e-09	3.79377e-09	1	0	0	1	0	0
AAGAGT	11	44	6	39.4412	641579612	148.616	170268781	264	4	0.278896	1.11558	0.258415	0.00669351	0.00155049	0.16149	1.04329e-08	1.04329e-08	1	0	0	1	0	0
AAGAT	2	10	5	39.4412	641579612	148.616	170268781	50	5	0.0507084	0.253542	0.0587307	0.00126771	0.000293653	0.168219	1.97592e-09	1.97592e-09	1	0	0	1	0	0
AAGATAAGGG	1	5	10	39.4412	641579612	148.616	170268781	50	5	0.0253542	0.126771	0.0293653	0.00126771	0.000293653	0.336437	1.97592e-09	1.97592e-09	1	0	0	1	0	0
AAGATCAC	7	28	8	39.4412	641579612	148.616	170268781	224	4	0.177479	0.709917	0.164446	0.00567934	0.00131557	0.21532	8.85212e-09	8.85212e-09	1	0	0	1	0	0
AAGATG	3160	12661	6	39.4412	641579612	148.616	170268781	75966	4.00665	80.1193	321.009	74.3589	1.92606	0.446153	0.161758	3.00205e-06	3.00205e-06	1	0	0	1	0	0
AAGATGT	11	50	7	39.4412	641579612	148.616	170268781	350	4.54545	0.278896	1.26771	0.293653	0.00887397	0.00205557	0.214097	1.38314e-08	1.38314e-08	1	0	0	1	0	0
AAGATT	9	36	6	39.4412	641579612	148.616	170268781	216	4	0.228188	0.912751	0.21143	0.00547651	0.00126858	0.16149	8.53597e-09	8.53597e-09	1	0	0	1	0	0
AAGATTAT	5	20	8	39.4412	641579612	148.616	170268781	160	4	0.126771	0.507084	0.117461	0.00405667	0.000939691	0.21532	6.32294e-09	6.32294e-09	1	0	0	1	0	0
AAGATTG	2	8	7	39.4412	641579612	148.616	170268781	56	4	0.0507084	0.202834	0.0469845	0.00141983	0.000328892	0.188405	2.21303e-09	2.21303e-09	1	0	0	1	0	0
AAGC	31	318	4	39.4412	641579612	148.616	170268781	1272	10.2581	0.78598	8.06263	1.86764	0.0322505	0.00747054	0.276096	5.02674e-08	5.02674e-08	1	0	0	0	0	0
AAGCAAGG	16	166	8	39.4412	641579612	148.616	170268781	1328	10.375	0.405667	4.2088	0.974929	0.0336704	0.00779943	0.558486	5.24804e-08	5.24804e-08	1	0	0	1	1	0
AAGCACCT	2	28	8	39.4412	641579612	148.616	170268781	224	14	0.0507084	0.709917	0.164446	0.00567934	0.00131557	0.75362	8.85212e-09	8.85212e-09	1	0	0	1	1	0
AAGCAG	19	76	6	39.4412	641579612	148.616	170268781	456	4	0.48173	1.92692	0.446353	0.0115615	0.00267812	0.16149	1.80204e-08	1.80204e-08	1	0	0	1	0	0
AAGCAGGC	1	14	8	39.4412	641579612	148.616	170268781	112	14	0.0253542	0.354959	0.0822229	0.00283967	0.000657784	0.75362	4.42606e-09	4.42606e-09	1	0	0	1	1	0
AAGCAT	12	48	6	39.4412	641579612	148.616	170268781	288	4	0.30425	1.217	0.281907	0.00730201	0.00169144	0.16149	1.13813e-08	1.13813e-08	1	0	0	1	0	0
AAGCC	3	15	5	39.4412	641579612	148.616	170268781	75	5	0.0760626	0.380313	0.088096	0.00190156	0.00044048	0.168219	2.96388e-09	2.96388e-09	1	0	0	1	0	0
AAGCCAC	2	8	7	39.4412	641579612	148.616	170268781	56	4	0.0507084	0.202834	0.0469845	0.00141983	0.000328892	0.188405	2.21303e-09	2.21303e-09	1	0	0	1	0	0
AAGCCTGAGGACGAG	2	11	15	39.4412	641579612	148.616	170268781	165	5.5	0.0507084	0.278896	0.0646037	0.00418344	0.000969056	0.555122	6.52053e-09	6.52053e-09	1	0	0	1	1	0
AAGCGCCT	2	8	8	39.4412	641579612	148.616	170268781	64	4	0.0507084	0.202834	0.0469845	0.00162267	0.000375876	0.21532	2.52918e-09	2.52918e-09	1	0	0	1	0	0
AAGCGGGC	1	4	8	39.4412	641579612	148.616	170268781	32	4	0.0253542	0.101417	0.0234923	0.000811334	0.000187938	0.21532	1.26459e-09	1.26459e-09	1	0	0	1	0	0
AAGCT	2	15	5	39.4412	641579612	148.616	170268781	75	7.5	0.0507084	0.380313	0.088096	0.00190156	0.00044048	0.252328	2.96388e-09	2.96388e-09	1	0	0	1	0	0
AAGCTAC	4	16	7	39.4412	641579612	148.616	170268781	112	4	0.101417	0.405667	0.0939691	0.00283967	0.000657784	0.188405	4.42606e-09	4.42606e-09	1	0	0	1	0	0
AAGCTAGAGCTG	5	23	12	39.4412	641579612	148.616	170268781	276	4.6	0.126771	0.583146	0.135081	0.00699776	0.00162097	0.371427	1.09071e-08	1.09071e-08	1	0	0	1	0	0
AAGCTCTCCACAAGTCCTCC	3	13	20	39.4412	641579612	148.616	170268781	260	4.33333	0.0760626	0.329605	0.0763499	0.00659209	0.001527	0.583158	1.02748e-08	1.02748e-08	1	0	0	1	1	0
AAGCTCTCTACGAGAC	4	21	16	39.4412	641579612	148.616	170268781	336	5.25	0.101417	0.532438	0.123334	0.00851901	0.00197335	0.565215	1.32782e-08	1.32782e-08	1	0	0	1	1	0
AAGCTG	16	64	6	39.4412	641579612	148.616	170268781	384	4	0.405667	1.62267	0.375876	0.00973601	0.00225526	0.16149	1.51751e-08	1.51751e-08	1	0	0	1	0	0
AAGCTT	1	4	6	39.4412	641579612	148.616	170268781	24	4	0.0253542	0.101417	0.0234923	0.000608501	0.000140954	0.16149	9.48441e-10	9.48441e-10	1	0	0	1	0	0
AAGCTTC	7	28	7	39.4412	641579612	148.616	170268781	196	4	0.177479	0.709917	0.164446	0.00496942	0.00115112	0.188405	7.7456e-09	7.7456e-09	1	0	0	1	0	0
AAGG	220	1561	4	39.4412	641579612	148.616	170268781	6244	7.09545	5.57792	39.5779	9.16786	0.158312	0.0366714	0.190974	2.46753e-07	2.46753e-07	1	0	0	0	0	0
AAGGAAGGACGG	3	15	12	39.4412	641579612	148.616	170268781	180	5	0.0760626	0.380313	0.088096	0.00456375	0.00105715	0.403725	7.11331e-09	7.11331e-09	1	0	0	1	0	0
AAGGAG	93	635	6	39.4412	641579612	148.616	170268781	3810	6.82796	2.35794	16.0999	3.7294	0.0965995	0.0223764	0.275662	1.50565e-07	1.50565e-07	1	0	0	1	0	0
AAGGAT	45	837	6	39.4412	641579612	148.616	170268781	5022	18.6	1.14094	21.2215	4.91576	0.127329	0.0294945	0.750928	1.98461e-07	1.98461e-07	1	0	0	1	1	0
AAGGATGAGTGGG	2	12	13	39.4412	641579612	148.616	170268781	156	6	0.0507084	0.30425	0.0704768	0.00395525	0.000916198	0.524842	6.16487e-09	6.16487e-09	1	0	0	1	1	0
AAGGC	3	19	5	39.4412	641579612	148.616	170268781	95	6.33333	0.0760626	0.48173	0.111588	0.00240865	0.000557941	0.213077	3.75425e-09	3.75425e-09	1	0	0	1	0	0
AAGGCG	21	84	6	39.4412	641579612	148.616	170268781	504	4	0.532438	2.12975	0.493338	0.0127785	0.00296003	0.16149	1.99173e-08	1.99173e-08	1	0	0	1	0	0
AAGGG	36	254	5	39.4412	641579612	148.616	170268781	1270	7.05556	0.912751	6.43997	1.49176	0.0321998	0.0074588	0.237375	5.01884e-08	5.01884e-08	1	0	0	1	0	0
AAGGGACG	1	7	8	39.4412	641579612	148.616	170268781	56	7	0.0253542	0.177479	0.0411115	0.00141983	0.000328892	0.37681	2.21303e-09	2.21303e-09	1	0	0	1	0	0
AAGGGAGG	1	4	8	39.4412	641579612	148.616	170268781	32	4	0.0253542	0.101417	0.0234923	0.000811334	0.000187938	0.21532	1.26459e-09	1.26459e-09	1	0	0	1	0	0
AAGGGCTACGAGCAG	1	4	15	39.4412	641579612	148.616	170268781	60	4	0.0253542	0.101417	0.0234923	0.00152125	0.000352384	0.403725	2.3711e-09	2.3711e-09	1	0	0	1	0	0
AAGGGG	21	88	6	39.4412	641579612	148.616	170268781	528	4.19048	0.532438	2.23117	0.51683	0.013387	0.00310098	0.16918	2.08657e-08	2.08657e-08	1	0	0	1	0	0
AAGGGT	5	20	6	39.4412	641579612	148.616	170268781	120	4	0.126771	0.507084	0.117461	0.0030425	0.000704768	0.16149	4.74221e-09	4.74221e-09	1	0	0	1	0	0
AAGGGTAGCAGAGGTAGC	1	4	18	39.4412	641579612	148.616	170268781	72	4	0.0253542	0.101417	0.0234923	0.0018255	0.000422861	0.48447	2.84532e-09	2.84532e-09	1	0	0	1	0	0
AAGGGTCC	2	28	8	39.4412	641579612	148.616	170268781	224	14	0.0507084	0.709917	0.164446	0.00567934	0.00131557	0.75362	8.85212e-09	8.85212e-09	1	0	0	1	1	0
AAGGTC	11	44	6	39.4412	641579612	148.616	170268781	264	4	0.278896	1.11558	0.258415	0.00669351	0.00155049	0.16149	1.04329e-08	1.04329e-08	1	0	0	1	0	0
AAGGTCAGG	1	8	9	39.4412	641579612	148.616	170268781	72	8	0.0253542	0.202834	0.0469845	0.0018255	0.000422861	0.48447	2.84532e-09	2.84532e-09	1	0	0	1	0	0
AAGGTCGAGGCACTG	1	4	15	39.4412	641579612	148.616	170268781	60	4	0.0253542	0.101417	0.0234923	0.00152125	0.000352384	0.403725	2.3711e-09	2.3711e-09	1	0	0	1	0	0
AAGGTGGGTAGATGGTAGTG	1	4	20	39.4412	641579612	148.616	170268781	80	4	0.0253542	0.101417	0.0234923	0.00202834	0.000469845	0.5383	3.16147e-09	3.16147e-09	1	0	0	1	1	0
AAGT	41	253	4	39.4412	641579612	148.616	170268781	1012	6.17073	1.03952	6.41461	1.48589	0.0256584	0.00594354	0.166085	3.99926e-08	3.99926e-08	1	0	0	0	0	0
AAGTAAT	7	28	7	39.4412	641579612	148.616	170268781	196	4	0.177479	0.709917	0.164446	0.00496942	0.00115112	0.188405	7.7456e-09	7.7456e-09	1	0	0	1	0	0
AAGTAG	7941	127144	6	39.4412	641579612	148.616	170268781	762864	16.0111	201.338	3223.63	746.725	19.3418	4.48035	0.646407	3.01472e-05	3.01472e-05	1	0	1	1	1	0
AAGTAT	30	126	6	39.4412	641579612	148.616	170268781	756	4.2	0.760626	3.19463	0.740006	0.0191678	0.00444004	0.169564	2.98759e-08	2.98759e-08	1	0	0	1	0	0
AAGTATG	2	18	7	39.4412	641579612	148.616	170268781	126	9	0.0507084	0.456375	0.105715	0.00319463	0.000740006	0.423911	4.97932e-09	4.97932e-09	1	0	0	1	0	0
AAGTC	5	25	5	39.4412	641579612	148.616	170268781	125	5	0.126771	0.633855	0.146827	0.00316927	0.000734133	0.168219	4.9398e-09	4.9398e-09	1	0	0	1	0	0
AAGTCG	11	44	6	39.4412	641579612	148.616	170268781	264	4	0.278896	1.11558	0.258415	0.00669351	0.00155049	0.16149	1.04329e-08	1.04329e-08	1	0	0	1	0	0
AAGTG	12	86	5	39.4412	641579612	148.616	170268781	430	7.16667	0.30425	2.18046	0.505084	0.0109023	0.00252542	0.241113	1.69929e-08	1.69929e-08	1	0	0	1	0	0
AAGTGAC	1	4	7	39.4412	641579612	148.616	170268781	28	4	0.0253542	0.101417	0.0234923	0.000709917	0.000164446	0.188405	1.10651e-09	1.10651e-09	1	0	0	1	0	0
AAGTGAGCC	924	9261	9	39.4412	641579612	148.616	170268781	83349	10.0227	23.4273	234.805	54.3905	2.11325	0.489514	0.606964	3.29382e-06	3.29382e-06	1	0	0	1	1	0
AAGTGAGT	3	12	8	39.4412	641579612	148.616	170268781	96	4	0.0760626	0.30425	0.0704768	0.002434	0.000563814	0.21532	3.79377e-09	3.79377e-09	1	0	0	1	0	0
AAGTGAT	22	88	7	39.4412	641579612	148.616	170268781	616	4	0.557792	2.23117	0.51683	0.0156182	0.00361781	0.188405	2.43433e-08	2.43433e-08	1	0	0	1	0	0
AAGTGC	28	127	6	39.4412	641579612	148.616	170268781	762	4.53571	0.709917	3.21998	0.74588	0.0193199	0.00447528	0.183118	3.0113e-08	3.0113e-08	1	0	0	1	0	0
AAGTGCGAGAGTGCGC	1	5	16	39.4412	641579612	148.616	170268781	80	5	0.0253542	0.126771	0.0293653	0.00202834	0.000469845	0.5383	3.16147e-09	3.16147e-09	1	0	0	1	1	0
AAGTGG	17	113	6	39.4412	641579612	148.616	170268781	678	6.64706	0.431021	2.86502	0.663657	0.0171901	0.00398194	0.268358	2.67935e-08	2.67935e-08	1	0	0	1	0	0
AAGTGGGAGTGAT	1	6	13	39.4412	641579612	148.616	170268781	78	6	0.0253542	0.152125	0.0352384	0.00197763	0.000458099	0.524842	3.08243e-09	3.08243e-09	1	0	0	1	1	0
AAGTGGT	4	22	7	39.4412	641579612	148.616	170268781	154	5.5	0.101417	0.557792	0.129207	0.00390455	0.000904452	0.259057	6.08583e-09	6.08583e-09	1	0	0	1	0	0
AAGTGGTCGGT	1	6	11	39.4412	641579612	148.616	170268781	66	6	0.0253542	0.152125	0.0352384	0.00167338	0.000387622	0.444097	2.60821e-09	2.60821e-09	1	0	0	1	0	0
AAGTGGTCGTGGAGAGCGC	1	4	19	39.4412	641579612	148.616	170268781	76	4	0.0253542	0.101417	0.0234923	0.00192692	0.000446353	0.511385	3.0034e-09	3.0034e-09	1	0	0	1	1	0
AAGTGT	2	12	6	39.4412	641579612	148.616	170268781	72	6	0.0507084	0.30425	0.0704768	0.0018255	0.000422861	0.242235	2.84532e-09	2.84532e-09	1	0	0	1	0	0
AAT	82944	864515	3	39.4412	641579612	148.616	170268781	2593545	10.4229	2102.98	21919.1	5077.35	65.7572	15.2321	0.210399	0.000102493	0.000102493	1	1	1	0	0	0
AATAATAGT	2	8	9	39.4412	641579612	148.616	170268781	72	4	0.0507084	0.202834	0.0469845	0.0018255	0.000422861	0.242235	2.84532e-09	2.84532e-09	1	0	0	1	0	0
AATAATC	12	48	7	39.4412	641579612	148.616	170268781	336	4	0.30425	1.217	0.281907	0.00851901	0.00197335	0.188405	1.32782e-08	1.32782e-08	1	0	0	1	0	0
AATAATGATTAATAGATATT	1	4	20	39.4412	641579612	148.616	170268781	80	4	0.0253542	0.101417	0.0234923	0.00202834	0.000469845	0.5383	3.16147e-09	3.16147e-09	1	0	0	1	1	0
AATAATT	33	132	7	39.4412	641579612	148.616	170268781	924	4	0.836688	3.34675	0.775245	0.0234273	0.00542671	0.188405	3.6515e-08	3.6515e-08	1	0	0	1	0	0
AATAC	72	393	5	39.4412	641579612	148.616	170268781	1965	5.45833	1.8255	9.9642	2.30812	0.049821	0.0115406	0.183639	7.76536e-08	7.76536e-08	1	0	0	1	0	0
AATACAG	2	18	7	39.4412	641579612	148.616	170268781	126	9	0.0507084	0.456375	0.105715	0.00319463	0.000740006	0.423911	4.97932e-09	4.97932e-09	1	0	0	1	0	0
AATACAT	4	16	7	39.4412	641579612	148.616	170268781	112	4	0.101417	0.405667	0.0939691	0.00283967	0.000657784	0.188405	4.42606e-09	4.42606e-09	1	0	0	1	0	0
AATACC	20	93	6	39.4412	641579612	148.616	170268781	558	4.65	0.507084	2.35794	0.546195	0.0141476	0.00327717	0.187732	2.20513e-08	2.20513e-08	1	0	0	1	0	0
AATACT	36	154	6	39.4412	641579612	148.616	170268781	924	4.27778	0.912751	3.90455	0.904452	0.0234273	0.00542671	0.172705	3.6515e-08	3.6515e-08	1	0	0	1	0	0
AATACTACT	6	50	9	39.4412	641579612	148.616	170268781	450	8.33333	0.152125	1.26771	0.293653	0.0114094	0.00264288	0.504656	1.77833e-08	1.77833e-08	1	0	0	1	1	0
AATAG	85	529	5	39.4412	641579612	148.616	170268781	2645	6.22353	2.15511	13.4124	3.10685	0.0670618	0.0155343	0.209383	1.04526e-07	1.04526e-07	1	0	0	1	0	0
AATAGC	51	204	6	39.4412	641579612	148.616	170268781	1224	4	1.29306	5.17226	1.19811	0.0310335	0.00718863	0.16149	4.83705e-08	4.83705e-08	1	0	0	1	0	0
AATAGGC	3	12	7	39.4412	641579612	148.616	170268781	84	4	0.0760626	0.30425	0.0704768	0.00212975	0.000493338	0.188405	3.31954e-09	3.31954e-09	1	0	0	1	0	0
AATAGGG	1	5	7	39.4412	641579612	148.616	170268781	35	5	0.0253542	0.126771	0.0293653	0.000887397	0.000205557	0.235506	1.38314e-09	1.38314e-09	1	0	0	1	0	0
AATAGT	50	200	6	39.4412	641579612	148.616	170268781	1200	4	1.26771	5.07084	1.17461	0.030425	0.00704768	0.16149	4.74221e-08	4.74221e-08	1	0	0	1	0	0
AATAGTGG	3	21	8	39.4412	641579612	148.616	170268781	168	7	0.0760626	0.532438	0.123334	0.0042595	0.000986675	0.37681	6.63909e-09	6.63909e-09	1	0	0	1	0	0
AATAT	687	3762	5	39.4412	641579612	148.616	170268781	18810	5.47598	17.4183	95.3825	22.0945	0.476912	0.110472	0.184233	7.43341e-07	7.43341e-07	1	0	0	1	0	0
AATATAG	6	34	7	39.4412	641579612	148.616	170268781	238	5.66667	0.152125	0.862043	0.199684	0.0060343	0.00139779	0.266907	9.40538e-09	9.40538e-09	1	0	0	1	0	0
AATATAT	57	250	7	39.4412	641579612	148.616	170268781	1750	4.38596	1.44519	6.33855	1.46827	0.0443698	0.0102779	0.206584	6.91572e-08	6.91572e-08	1	0	0	1	0	0
AATATATAG	7	28	9	39.4412	641579612	148.616	170268781	252	4	0.177479	0.709917	0.164446	0.00638926	0.00148001	0.242235	9.95863e-09	9.95863e-09	1	0	0	1	0	0
AATATC	268	1085	6	39.4412	641579612	148.616	170268781	6510	4.04851	6.79492	27.5093	6.37228	0.165056	0.0382337	0.163448	2.57265e-07	2.57265e-07	1	0	0	1	0	0
AATATG	34	136	6	39.4412	641579612	148.616	170268781	816	4	0.862043	3.44817	0.798737	0.020689	0.00479242	0.16149	3.2247e-08	3.2247e-08	1	0	0	1	0	0
AATATT	48	208	6	39.4412	641579612	148.616	170268781	1248	4.33333	1.217	5.27367	1.2216	0.031642	0.00732959	0.174947	4.9319e-08	4.9319e-08	1	0	0	1	0	0
AATC	684	4270	4	39.4412	641579612	148.616	170268781	17080	6.24269	17.3423	108.262	25.078	0.43305	0.100312	0.168022	6.74974e-07	6.74974e-07	1	0	0	0	0	0
AATCAGCT	2	8	8	39.4412	641579612	148.616	170268781	64	4	0.0507084	0.202834	0.0469845	0.00162267	0.000375876	0.21532	2.52918e-09	2.52918e-09	1	0	0	1	0	0
AATCAT	20	80	6	39.4412	641579612	148.616	170268781	480	4	0.507084	2.02834	0.469845	0.01217	0.00281907	0.16149	1.89688e-08	1.89688e-08	1	0	0	1	0	0
AATCATCGCTGG	2	8	12	39.4412	641579612	148.616	170268781	96	4	0.0507084	0.202834	0.0469845	0.002434	0.000563814	0.32298	3.79377e-09	3.79377e-09	1	0	0	1	0	0
AATCC	14	70	5	39.4412	641579612	148.616	170268781	350	5	0.354959	1.77479	0.411115	0.00887397	0.00205557	0.168219	1.38314e-08	1.38314e-08	1	0	0	1	0	0
AATCCAATTC	1	4	10	39.4412	641579612	148.616	170268781	40	4	0.0253542	0.101417	0.0234923	0.00101417	0.000234923	0.26915	1.58074e-09	1.58074e-09	1	0	0	1	0	0
AATCCAG	2	12	7	39.4412	641579612	148.616	170268781	84	6	0.0507084	0.30425	0.0704768	0.00212975	0.000493338	0.282607	3.31954e-09	3.31954e-09	1	0	0	1	0	0
AATCCAT	1	4	7	39.4412	641579612	148.616	170268781	28	4	0.0253542	0.101417	0.0234923	0.000709917	0.000164446	0.188405	1.10651e-09	1.10651e-09	1	0	0	1	0	0
AATCCATCGCAG	3	12	12	39.4412	641579612	148.616	170268781	144	4	0.0760626	0.30425	0.0704768	0.003651	0.000845722	0.32298	5.69065e-09	5.69065e-09	1	0	0	1	0	0
AATCCC	1	4	6	39.4412	641579612	148.616	170268781	24	4	0.0253542	0.101417	0.0234923	0.000608501	0.000140954	0.16149	9.48441e-10	9.48441e-10	1	0	0	1	0	0
AATCCT	1	6	6	39.4412	641579612	148.616	170268781	36	6	0.0253542	0.152125	0.0352384	0.000912751	0.00021143	0.242235	1.42266e-09	1.42266e-09	1	0	0	1	0	0
AATCCTCAG	2	9	9	39.4412	641579612	148.616	170268781	81	4.5	0.0507084	0.228188	0.0528576	0.00205369	0.000475718	0.272514	3.20099e-09	3.20099e-09	1	0	0	1	0	0
AATCGGAGTCGG	4	17	12	39.4412	641579612	148.616	170268781	204	4.25	0.101417	0.431021	0.0998421	0.00517226	0.00119811	0.343166	8.06175e-09	8.06175e-09	1	0	0	1	0	0
AATCGGTCATCGC	2	12	13	39.4412	641579612	148.616	170268781	156	6	0.0507084	0.30425	0.0704768	0.00395525	0.000916198	0.524842	6.16487e-09	6.16487e-09	1	0	0	1	1	0
AATCGTGG	3	19	8	39.4412	641579612	148.616	170268781	152	6.33333	0.0760626	0.48173	0.111588	0.00385384	0.000892706	0.340923	6.0068e-09	6.0068e-09	1	0	0	1	0	0
AATCT	11	72	5	39.4412	641579612	148.616	170268781	360	6.54545	0.278896	1.8255	0.422861	0.00912751	0.0021143	0.220214	1.42266e-08	1.42266e-08	1	0	0	1	0	0
AATCTACTATAGTGTAG	2	9	17	39.4412	641579612	148.616	170268781	153	4.5	0.0507084	0.228188	0.0528576	0.00387919	0.000898579	0.514749	6.04631e-09	6.04631e-09	1	0	0	1	1	0
AATCTAT	1	4	7	39.4412	641579612	148.616	170268781	28	4	0.0253542	0.101417	0.0234923	0.000709917	0.000164446	0.188405	1.10651e-09	1.10651e-09	1	0	0	1	0	0
AATCTC	1	4	6	39.4412	641579612	148.616	170268781	24	4	0.0253542	0.101417	0.0234923	0.000608501	0.000140954	0.16149	9.48441e-10	9.48441e-10	1	0	0	1	0	0
AATCTG	2	8	6	39.4412	641579612	148.616	170268781	48	4	0.0507084	0.202834	0.0469845	0.001217	0.000281907	0.16149	1.89688e-09	1.89688e-09	1	0	0	1	0	0
AATCTGACCACG	1	4	12	39.4412	641579612	148.616	170268781	48	4	0.0253542	0.101417	0.0234923	0.001217	0.000281907	0.32298	1.89688e-09	1.89688e-09	1	0	0	1	0	0
AATCTGC	2	10	7	39.4412	641579612	148.616	170268781	70	5	0.0507084	0.253542	0.0587307	0.00177479	0.000411115	0.235506	2.76629e-09	2.76629e-09	1	0	0	1	0	0
AATCTGG	3	12	7	39.4412	641579612	148.616	170268781	84	4	0.0760626	0.30425	0.0704768	0.00212975	0.000493338	0.188405	3.31954e-09	3.31954e-09	1	0	0	1	0	0
AATG	2385	15555	4	39.4412	641579612	148.616	170268781	62220	6.52201	60.4698	394.384	91.3556	1.57754	0.365422	0.17554	2.45883e-06	2.45883e-06	1	0	0	0	0	0
AATGACC	1	10	7	39.4412	641579612	148.616	170268781	70	10	0.0253542	0.253542	0.0587307	0.00177479	0.000411115	0.471012	2.76629e-09	2.76629e-09	1	0	0	1	0	0
AATGACGGC	3	12	9	39.4412	641579612	148.616	170268781	108	4	0.0760626	0.30425	0.0704768	0.00273825	0.000634291	0.242235	4.26799e-09	4.26799e-09	1	0	0	1	0	0
AATGAG	9	43	6	39.4412	641579612	148.616	170268781	258	4.77778	0.228188	1.09023	0.252542	0.00654138	0.00151525	0.192891	1.01957e-08	1.01957e-08	1	0	0	1	0	0
AATGAGAG	14	88	8	39.4412	641579612	148.616	170268781	704	6.28571	0.354959	2.23117	0.51683	0.0178494	0.00413464	0.33836	2.78209e-08	2.78209e-08	1	0	0	1	0	0
AATGAGT	12	48	7	39.4412	641579612	148.616	170268781	336	4	0.30425	1.217	0.281907	0.00851901	0.00197335	0.188405	1.32782e-08	1.32782e-08	1	0	0	1	0	0
AATGAT	34	173	6	39.4412	641579612	148.616	170268781	1038	5.08824	0.862043	4.38628	1.01604	0.0263177	0.00609624	0.205425	4.10201e-08	4.10201e-08	1	0	0	1	0	0
AATGATGATCACG	1	6	13	39.4412	641579612	148.616	170268781	78	6	0.0253542	0.152125	0.0352384	0.00197763	0.000458099	0.524842	3.08243e-09	3.08243e-09	1	0	0	1	1	0
AATGATGGGAT	1	4	11	39.4412	641579612	148.616	170268781	44	4	0.0253542	0.101417	0.0234923	0.00111558	0.000258415	0.296065	1.73881e-09	1.73881e-09	1	0	0	1	0	0
AATGATGGTG	3	15	10	39.4412	641579612	148.616	170268781	150	5	0.0760626	0.380313	0.088096	0.00380313	0.00088096	0.336437	5.92776e-09	5.92776e-09	1	0	0	1	0	0
AATGCGG	1	4	7	39.4412	641579612	148.616	170268781	28	4	0.0253542	0.101417	0.0234923	0.000709917	0.000164446	0.188405	1.10651e-09	1.10651e-09	1	0	0	1	0	0
AATGCT	14	56	6	39.4412	641579612	148.616	170268781	336	4	0.354959	1.41983	0.328892	0.00851901	0.00197335	0.16149	1.32782e-08	1.32782e-08	1	0	0	1	0	0
AATGCTG	24	96	7	39.4412	641579612	148.616	170268781	672	4	0.608501	2.434	0.563814	0.017038	0.0039467	0.188405	2.65564e-08	2.65564e-08	1	0	0	1	0	0
AATGG	40	260	5	39.4412	641579612	148.616	170268781	1300	6.5	1.01417	6.59209	1.527	0.0329605	0.00763499	0.218684	5.13739e-08	5.13739e-08	1	0	0	1	0	0
AATGGACAG	1	4	9	39.4412	641579612	148.616	170268781	36	4	0.0253542	0.101417	0.0234923	0.000912751	0.00021143	0.242235	1.42266e-09	1.42266e-09	1	0	0	1	0	0
AATGGAG	1	5	7	39.4412	641579612	148.616	170268781	35	5	0.0253542	0.126771	0.0293653	0.000887397	0.000205557	0.235506	1.38314e-09	1.38314e-09	1	0	0	1	0	0
AATGGAT	9	36	7	39.4412	641579612	148.616	170268781	252	4	0.228188	0.912751	0.21143	0.00638926	0.00148001	0.188405	9.95863e-09	9.95863e-09	1	0	0	1	0	0
AATGGC	6	36	6	39.4412	641579612	148.616	170268781	216	6	0.152125	0.912751	0.21143	0.00547651	0.00126858	0.242235	8.53597e-09	8.53597e-09	1	0	0	1	0	0
AATGGCACCC	2	9	10	39.4412	641579612	148.616	170268781	90	4.5	0.0507084	0.228188	0.0528576	0.00228188	0.000528576	0.302794	3.55666e-09	3.55666e-09	1	0	0	1	0	0
AATGGG	15	60	6	39.4412	641579612	148.616	170268781	360	4	0.380313	1.52125	0.352384	0.00912751	0.0021143	0.16149	1.42266e-08	1.42266e-08	1	0	0	1	0	0
AATGGTC	2	10	7	39.4412	641579612	148.616	170268781	70	5	0.0507084	0.253542	0.0587307	0.00177479	0.000411115	0.235506	2.76629e-09	2.76629e-09	1	0	0	1	0	0
AATGGTGATGGC	1	5	12	39.4412	641579612	148.616	170268781	60	5	0.0253542	0.126771	0.0293653	0.00152125	0.000352384	0.403725	2.3711e-09	2.3711e-09	1	0	0	1	0	0
AATGT	24	120	5	39.4412	641579612	148.616	170268781	600	5	0.608501	3.0425	0.704768	0.0152125	0.00352384	0.168219	2.3711e-08	2.3711e-08	1	0	0	1	0	0
AATGTAC	6	24	7	39.4412	641579612	148.616	170268781	168	4	0.152125	0.608501	0.140954	0.0042595	0.000986675	0.188405	6.63909e-09	6.63909e-09	1	0	0	1	0	0
AATGTAT	1	4	7	39.4412	641579612	148.616	170268781	28	4	0.0253542	0.101417	0.0234923	0.000709917	0.000164446	0.188405	1.10651e-09	1.10651e-09	1	0	0	1	0	0
AATGTC	43	184	6	39.4412	641579612	148.616	170268781	1104	4.27907	1.09023	4.66517	1.08064	0.027991	0.00648387	0.172757	4.36283e-08	4.36283e-08	1	0	0	1	0	0
AATT	1155	7298	4	39.4412	641579612	148.616	170268781	29192	6.31861	29.2841	185.035	42.8616	0.74014	0.171447	0.170065	1.15362e-06	1.15362e-06	1	0	0	0	0	0
AATTAC	32	128	6	39.4412	641579612	148.616	170268781	768	4	0.811334	3.24534	0.751753	0.019472	0.00451052	0.16149	3.03501e-08	3.03501e-08	1	0	0	1	0	0
AATTAG	6	39	6	39.4412	641579612	148.616	170268781	234	6.5	0.152125	0.988814	0.22905	0.00593288	0.0013743	0.262421	9.2473e-09	9.2473e-09	1	0	0	1	0	0
AATTAT	33	132	6	39.4412	641579612	148.616	170268781	792	4	0.836688	3.34675	0.775245	0.0200805	0.00465147	0.16149	3.12986e-08	3.12986e-08	1	0	0	1	0	0
AATTATAC	3	12	8	39.4412	641579612	148.616	170268781	96	4	0.0760626	0.30425	0.0704768	0.002434	0.000563814	0.21532	3.79377e-09	3.79377e-09	1	0	0	1	0	0
AATTC	77	395	5	39.4412	641579612	148.616	170268781	1975	5.12987	1.95227	10.0149	2.31986	0.0500745	0.0115993	0.172588	7.80488e-08	7.80488e-08	1	0	0	1	0	0
AATTCAG	12	48	7	39.4412	641579612	148.616	170268781	336	4	0.30425	1.217	0.281907	0.00851901	0.00197335	0.188405	1.32782e-08	1.32782e-08	1	0	0	1	0	0
AATTCAGC	1	4	8	39.4412	641579612	148.616	170268781	32	4	0.0253542	0.101417	0.0234923	0.000811334	0.000187938	0.21532	1.26459e-09	1.26459e-09	1	0	0	1	0	0
AATTCC	35	159	6	39.4412	641579612	148.616	170268781	954	4.54286	0.887397	4.03132	0.933818	0.0241879	0.00560291	0.183406	3.77005e-08	3.77005e-08	1	0	0	1	0	0
AC	26043	397442	2	39.4412	641579612	148.616	170268781	794884	15.261	660.299	10076.8	2334.2	20.1536	4.66841	0.205375	3.14125e-05	3.14125e-05	1	1	1	0	0	0
ACACAGC	2	16	7	39.4412	641579612	148.616	170268781	112	8	0.0507084	0.405667	0.0939691	0.00283967	0.000657784	0.37681	4.42606e-09	4.42606e-09	1	0	0	1	0	0
ACACAGCCAGTGACG	5	27	15	39.4412	641579612	148.616	170268781	405	5.4	0.126771	0.684563	0.158573	0.0102684	0.00237859	0.545029	1.60049e-08	1.60049e-08	1	0	0	1	1	0
ACACAGTCTCAGCC	7	46	14	39.4412	641579612	148.616	170268781	644	6.57143	0.177479	1.16629	0.270161	0.0163281	0.00378226	0.619045	2.54498e-08	2.54498e-08	1	0	0	1	1	0
ACACAT	29	116	6	39.4412	641579612	148.616	170268781	696	4	0.735272	2.94109	0.681276	0.0176465	0.00408765	0.16149	2.75048e-08	2.75048e-08	1	0	0	1	0	0
ACACATACAT	1	6	10	39.4412	641579612	148.616	170268781	60	6	0.0253542	0.152125	0.0352384	0.00152125	0.000352384	0.403725	2.3711e-09	2.3711e-09	1	0	0	1	0	0
ACACC	1	7	5	39.4412	641579612	148.616	170268781	35	7	0.0253542	0.177479	0.0411115	0.000887397	0.000205557	0.235506	1.38314e-09	1.38314e-09	1	0	0	1	0	0
ACACCAGTATC	2	9	11	39.4412	641579612	148.616	170268781	99	4.5	0.0507084	0.228188	0.0528576	0.00251007	0.000581434	0.333073	3.91232e-09	3.91232e-09	1	0	0	1	0	0
ACACCAT	28	131	7	39.4412	641579612	148.616	170268781	917	4.67857	0.709917	3.3214	0.769372	0.0232498	0.0053856	0.220367	3.62384e-08	3.62384e-08	1	0	0	1	0	0
ACACCC	5	20	6	39.4412	641579612	148.616	170268781	120	4	0.126771	0.507084	0.117461	0.0030425	0.000704768	0.16149	4.74221e-09	4.74221e-09	1	0	0	1	0	0
ACACCCATAG	4	16	10	39.4412	641579612	148.616	170268781	160	4	0.101417	0.405667	0.0939691	0.00405667	0.000939691	0.26915	6.32294e-09	6.32294e-09	1	0	0	1	0	0
ACACCG	7	28	6	39.4412	641579612	148.616	170268781	168	4	0.177479	0.709917	0.164446	0.0042595	0.000986675	0.16149	6.63909e-09	6.63909e-09	1	0	0	1	0	0
ACACCGACGGGATGGATGGG	2	12	20	39.4412	641579612	148.616	170268781	240	6	0.0507084	0.30425	0.0704768	0.00608501	0.00140954	0.80745	9.48441e-09	9.48441e-09	1	0	0	1	1	0
ACACCGTGG	30	230	9	39.4412	641579612	148.616	170268781	2070	7.66667	0.760626	5.83146	1.35081	0.0524832	0.0121572	0.464284	8.18031e-08	8.18031e-08	1	0	0	1	0	0
ACACCT	13	63	6	39.4412	641579612	148.616	170268781	378	4.84615	0.329605	1.59731	0.370003	0.00958389	0.00222002	0.195651	1.4938e-08	1.4938e-08	1	0	0	1	0	0
ACACCTGCC	2	9	9	39.4412	641579612	148.616	170268781	81	4.5	0.0507084	0.228188	0.0528576	0.00205369	0.000475718	0.272514	3.20099e-09	3.20099e-09	1	0	0	1	0	0
ACACGC	74	311	6	39.4412	641579612	148.616	170268781	1866	4.2027	1.87621	7.88515	1.82652	0.0473109	0.0109591	0.169674	7.37413e-08	7.37413e-08	1	0	0	1	0	0
ACACGGCACGG	1	4	11	39.4412	641579612	148.616	170268781	44	4	0.0253542	0.101417	0.0234923	0.00111558	0.000258415	0.296065	1.73881e-09	1.73881e-09	1	0	0	1	0	0
ACACGTACT	3	12	9	39.4412	641579612	148.616	170268781	108	4	0.0760626	0.30425	0.0704768	0.00273825	0.000634291	0.242235	4.26799e-09	4.26799e-09	1	0	0	1	0	0
ACACT	8	40	5	39.4412	641579612	148.616	170268781	200	5	0.202834	1.01417	0.234923	0.00507084	0.00117461	0.168219	7.90368e-09	7.90368e-09	1	0	0	1	0	0
ACACTAGG	2	12	8	39.4412	641579612	148.616	170268781	96	6	0.0507084	0.30425	0.0704768	0.002434	0.000563814	0.32298	3.79377e-09	3.79377e-09	1	0	0	1	0	0
ACACTATACT	1	4	10	39.4412	641579612	148.616	170268781	40	4	0.0253542	0.101417	0.0234923	0.00101417	0.000234923	0.26915	1.58074e-09	1.58074e-09	1	0	0	1	0	0
ACACTATAT	2	22	9	39.4412	641579612	148.616	170268781	198	11	0.0507084	0.557792	0.129207	0.00502013	0.00116287	0.666146	7.82464e-09	7.82464e-09	1	0	0	1	1	0
ACACTC	2	8	6	39.4412	641579612	148.616	170268781	48	4	0.0507084	0.202834	0.0469845	0.001217	0.000281907	0.16149	1.89688e-09	1.89688e-09	1	0	0	1	0	0
ACACTG	11	56	6	39.4412	641579612	148.616	170268781	336	5.09091	0.278896	1.41983	0.328892	0.00851901	0.00197335	0.205533	1.32782e-08	1.32782e-08	1	0	0	1	0	0
ACAG	663	4471	4	39.4412	641579612	148.616	170268781	17884	6.74359	16.8098	113.359	26.2585	0.453434	0.105034	0.181504	7.06747e-07	7.06747e-07	1	0	0	0	0	0
ACAGACAGACAGACGG	2	14	16	39.4412	641579612	148.616	170268781	224	7	0.0507084	0.354959	0.0822229	0.00567934	0.00131557	0.75362	8.85212e-09	8.85212e-09	1	0	0	1	1	0
ACAGACAGAG	2	14	10	39.4412	641579612	148.616	170268781	140	7	0.0507084	0.354959	0.0822229	0.00354959	0.000822229	0.471012	5.53257e-09	5.53257e-09	1	0	0	1	0	0
ACAGACTGGCTGACCGACTC	1	6	20	39.4412	641579612	148.616	170268781	120	6	0.0253542	0.152125	0.0352384	0.0030425	0.000704768	0.80745	4.74221e-09	4.74221e-09	1	0	0	1	1	0
ACAGAG	61	645	6	39.4412	641579612	148.616	170268781	3870	10.5738	1.54661	16.3535	3.78813	0.0981207	0.0227288	0.426889	1.52936e-07	1.52936e-07	1	0	0	1	0	0
ACAGAGAG	7	35	8	39.4412	641579612	148.616	170268781	280	5	0.177479	0.887397	0.205557	0.00709917	0.00164446	0.26915	1.10651e-08	1.10651e-08	1	0	0	1	0	0
ACAGAGC	1	16	7	39.4412	641579612	148.616	170268781	112	16	0.0253542	0.405667	0.0939691	0.00283967	0.000657784	0.75362	4.42606e-09	4.42606e-09	1	0	0	1	1	0
ACAGAGCCTCAGCC	1	5	14	39.4412	641579612	148.616	170268781	70	5	0.0253542	0.126771	0.0293653	0.00177479	0.000411115	0.471012	2.76629e-09	2.76629e-09	1	0	0	1	0	0
ACAGAGTCTCAGCC	3	21	14	39.4412	641579612	148.616	170268781	294	7	0.0760626	0.532438	0.123334	0.00745413	0.00172668	0.659417	1.16184e-08	1.16184e-08	1	0	0	1	1	0
ACAGAT	14	56	6	39.4412	641579612	148.616	170268781	336	4	0.354959	1.41983	0.328892	0.00851901	0.00197335	0.16149	1.32782e-08	1.32782e-08	1	0	0	1	0	0
ACAGC	3	29	5	39.4412	641579612	148.616	170268781	145	9.66667	0.0760626	0.735272	0.170319	0.00367636	0.000851595	0.325223	5.73017e-09	5.73017e-09	1	0	0	1	0	0
ACAGCACC	2	8	8	39.4412	641579612	148.616	170268781	64	4	0.0507084	0.202834	0.0469845	0.00162267	0.000375876	0.21532	2.52918e-09	2.52918e-09	1	0	0	1	0	0
ACAGCG	2	8	6	39.4412	641579612	148.616	170268781	48	4	0.0507084	0.202834	0.0469845	0.001217	0.000281907	0.16149	1.89688e-09	1.89688e-09	1	0	0	1	0	0
ACAGCT	20	80	6	39.4412	641579612	148.616	170268781	480	4	0.507084	2.02834	0.469845	0.01217	0.00281907	0.16149	1.89688e-08	1.89688e-08	1	0	0	1	0	0
ACAGCTACT	2	22	9	39.4412	641579612	148.616	170268781	198	11	0.0507084	0.557792	0.129207	0.00502013	0.00116287	0.666146	7.82464e-09	7.82464e-09	1	0	0	1	1	0
ACAGG	5	25	5	39.4412	641579612	148.616	170268781	125	5	0.126771	0.633855	0.146827	0.00316927	0.000734133	0.168219	4.9398e-09	4.9398e-09	1	0	0	1	0	0
ACAGGCAGACT	1	4	11	39.4412	641579612	148.616	170268781	44	4	0.0253542	0.101417	0.0234923	0.00111558	0.000258415	0.296065	1.73881e-09	1.73881e-09	1	0	0	1	0	0
ACAGGG	8	32	6	39.4412	641579612	148.616	170268781	192	4	0.202834	0.811334	0.187938	0.00486801	0.00112763	0.16149	7.58753e-09	7.58753e-09	1	0	0	1	0	0
ACAGGGCGCAGTGGGGC	1	4	17	39.4412	641579612	148.616	170268781	68	4	0.0253542	0.101417	0.0234923	0.00172409	0.000399369	0.457555	2.68725e-09	2.68725e-09	1	0	0	1	0	0
ACAGGTGGTCAGTCCAG	1	4	17	39.4412	641579612	148.616	170268781	68	4	0.0253542	0.101417	0.0234923	0.00172409	0.000399369	0.457555	2.68725e-09	2.68725e-09	1	0	0	1	0	0
ACAGTC	53	226	6	39.4412	641579612	148.616	170268781	1356	4.26415	1.34377	5.73005	1.32731	0.0343803	0.00796388	0.172154	5.35869e-08	5.35869e-08	1	0	0	1	0	0
ACAGTG	2	8	6	39.4412	641579612	148.616	170268781	48	4	0.0507084	0.202834	0.0469845	0.001217	0.000281907	0.16149	1.89688e-09	1.89688e-09	1	0	0	1	0	0
ACAT	718	5200	4	39.4412	641579612	148.616	170268781	20800	7.24234	18.2043	131.842	30.5399	0.527367	0.12216	0.194928	8.21983e-07	8.21983e-07	1	0	0	0	0	0
ACATACT	1	5	7	39.4412	641579612	148.616	170268781	35	5	0.0253542	0.126771	0.0293653	0.000887397	0.000205557	0.235506	1.38314e-09	1.38314e-09	1	0	0	1	0	0
ACATAG	2	18	6	39.4412	641579612	148.616	170268781	108	9	0.0507084	0.456375	0.105715	0.00273825	0.000634291	0.363352	4.26799e-09	4.26799e-09	1	0	0	1	0	0
ACATAGT	12	48	7	39.4412	641579612	148.616	170268781	336	4	0.30425	1.217	0.281907	0.00851901	0.00197335	0.188405	1.32782e-08	1.32782e-08	1	0	0	1	0	0
ACATAT	31	155	6	39.4412	641579612	148.616	170268781	930	5	0.78598	3.9299	0.910325	0.0235794	0.00546195	0.201862	3.67521e-08	3.67521e-08	1	0	0	1	0	0
ACATC	5	25	5	39.4412	641579612	148.616	170268781	125	5	0.126771	0.633855	0.146827	0.00316927	0.000734133	0.168219	4.9398e-09	4.9398e-09	1	0	0	1	0	0
ACATCACG	9	48	8	39.4412	641579612	148.616	170268781	384	5.33333	0.228188	1.217	0.281907	0.00973601	0.00225526	0.287093	1.51751e-08	1.51751e-08	1	0	0	1	0	0
ACATCAGTG	3	15	9	39.4412	641579612	148.616	170268781	135	5	0.0760626	0.380313	0.088096	0.00342282	0.000792864	0.302794	5.33498e-09	5.33498e-09	1	0	0	1	0	0
ACATCC	6910	31410	6	39.4412	641579612	148.616	170268781	188460	4.54559	175.197	796.375	184.473	4.77825	1.10684	0.183517	7.44764e-06	7.44764e-06	1	0	0	1	0	0
ACATCG	4	20	6	39.4412	641579612	148.616	170268781	120	5	0.101417	0.507084	0.117461	0.0030425	0.000704768	0.201862	4.74221e-09	4.74221e-09	1	0	0	1	0	0
ACATCT	6	36	6	39.4412	641579612	148.616	170268781	216	6	0.152125	0.912751	0.21143	0.00547651	0.00126858	0.242235	8.53597e-09	8.53597e-09	1	0	0	1	0	0
ACATCTGGGAT	1	6	11	39.4412	641579612	148.616	170268781	66	6	0.0253542	0.152125	0.0352384	0.00167338	0.000387622	0.444097	2.60821e-09	2.60821e-09	1	0	0	1	0	0
ACATG	34	170	5	39.4412	641579612	148.616	170268781	850	5	0.862043	4.31021	0.998421	0.0215511	0.00499211	0.168219	3.35906e-08	3.35906e-08	1	0	0	1	0	0
ACATGATGATGAT	1	4	13	39.4412	641579612	148.616	170268781	52	4	0.0253542	0.101417	0.0234923	0.00131842	0.000305399	0.349895	2.05496e-09	2.05496e-09	1	0	0	1	0	0
ACATGC	43	188	6	39.4412	641579612	148.616	170268781	1128	4.37209	1.09023	4.76659	1.10414	0.0285995	0.00662482	0.176512	4.45767e-08	4.45767e-08	1	0	0	1	0	0
ACATGG	25	119	6	39.4412	641579612	148.616	170268781	714	4.76	0.633855	3.01715	0.698895	0.0181029	0.00419337	0.192173	2.82161e-08	2.82161e-08	1	0	0	1	0	0
ACATGGTGAGAGGCTGGAGG	1	6	20	39.4412	641579612	148.616	170268781	120	6	0.0253542	0.152125	0.0352384	0.0030425	0.000704768	0.80745	4.74221e-09	4.74221e-09	1	0	0	1	1	0
ACATGT	3	12	6	39.4412	641579612	148.616	170268781	72	4	0.0760626	0.30425	0.0704768	0.0018255	0.000422861	0.16149	2.84532e-09	2.84532e-09	1	0	0	1	0	0
ACC	316	2740	3	39.4412	641579612	148.616	170268781	8220	8.67089	8.01193	69.4705	16.0922	0.208411	0.0482766	0.175033	3.24841e-07	3.24841e-07	1	0	0	0	0	0
ACCACCCG	1	8	8	39.4412	641579612	148.616	170268781	64	8	0.0253542	0.202834	0.0469845	0.00162267	0.000375876	0.43064	2.52918e-09	2.52918e-09	1	0	0	1	0	0
ACCACG	1	5	6	39.4412	641579612	148.616	170268781	30	5	0.0253542	0.126771	0.0293653	0.000760626	0.000176192	0.201862	1.18555e-09	1.18555e-09	1	0	0	1	0	0
ACCACT	5	62	6	39.4412	641579612	148.616	170268781	372	12.4	0.126771	1.57196	0.36413	0.00943176	0.00218478	0.500619	1.47008e-08	1.47008e-08	1	0	0	1	1	0
ACCACTGGGAT	2	14	11	39.4412	641579612	148.616	170268781	154	7	0.0507084	0.354959	0.0822229	0.00390455	0.000904452	0.518114	6.08583e-09	6.08583e-09	1	0	0	1	1	0
ACCAG	8	48	5	39.4412	641579612	148.616	170268781	240	6	0.202834	1.217	0.281907	0.00608501	0.00140954	0.201862	9.48441e-09	9.48441e-09	1	0	0	1	0	0
ACCAGC	11	75	6	39.4412	641579612	148.616	170268781	450	6.81818	0.278896	1.90156	0.44048	0.0114094	0.00264288	0.275267	1.77833e-08	1.77833e-08	1	0	0	1	0	0
ACCAGCAGCCCCGC	1	4	14	39.4412	641579612	148.616	170268781	56	4	0.0253542	0.101417	0.0234923	0.00141983	0.000328892	0.37681	2.21303e-09	2.21303e-09	1	0	0	1	0	0
ACCAGG	41	164	6	39.4412	641579612	148.616	170268781	984	4	1.03952	4.15809	0.963183	0.0249485	0.0057791	0.16149	3.88861e-08	3.88861e-08	1	0	0	1	0	0
ACCAGGC	2	16	7	39.4412	641579612	148.616	170268781	112	8	0.0507084	0.405667	0.0939691	0.00283967	0.000657784	0.37681	4.42606e-09	4.42606e-09	1	0	0	1	0	0
ACCAGGTCCGGCGACG	2	8	16	39.4412	641579612	148.616	170268781	128	4	0.0507084	0.202834	0.0469845	0.00324534	0.000751753	0.43064	5.05835e-09	5.05835e-09	1	0	0	1	0	0
ACCAGT	2	8	6	39.4412	641579612	148.616	170268781	48	4	0.0507084	0.202834	0.0469845	0.001217	0.000281907	0.16149	1.89688e-09	1.89688e-09	1	0	0	1	0	0
ACCAGTGC	14	71	8	39.4412	641579612	148.616	170268781	568	5.07143	0.354959	1.80015	0.416988	0.0144012	0.0033359	0.272995	2.24464e-08	2.24464e-08	1	0	0	1	0	0
ACCAGTGCC	2	8	9	39.4412	641579612	148.616	170268781	72	4	0.0507084	0.202834	0.0469845	0.0018255	0.000422861	0.242235	2.84532e-09	2.84532e-09	1	0	0	1	0	0
ACCATAG	1	4	7	39.4412	641579612	148.616	170268781	28	4	0.0253542	0.101417	0.0234923	0.000709917	0.000164446	0.188405	1.10651e-09	1.10651e-09	1	0	0	1	0	0
ACCATC	50	228	6	39.4412	641579612	148.616	170268781	1368	4.56	1.26771	5.78076	1.33906	0.0346845	0.00803436	0.184099	5.40612e-08	5.40612e-08	1	0	0	1	0	0
ACCATG	18	78	6	39.4412	641579612	148.616	170268781	468	4.33333	0.456375	1.97763	0.458099	0.0118658	0.0027486	0.174947	1.84946e-08	1.84946e-08	1	0	0	1	0	0
ACCATGC	5	49	7	39.4412	641579612	148.616	170268781	343	9.8	0.126771	1.24236	0.28778	0.00869649	0.00201446	0.461592	1.35548e-08	1.35548e-08	1	0	0	1	0	0
ACCC	1	6	4	39.4412	641579612	148.616	170268781	24	6	0.0253542	0.152125	0.0352384	0.000608501	0.000140954	0.16149	9.48441e-10	9.48441e-10	1	0	0	0	0	0
ACCCATAGAG	4	16	10	39.4412	641579612	148.616	170268781	160	4	0.101417	0.405667	0.0939691	0.00405667	0.000939691	0.26915	6.32294e-09	6.32294e-09	1	0	0	1	0	0
ACCCC	4	20	5	39.4412	641579612	148.616	170268781	100	5	0.101417	0.507084	0.117461	0.00253542	0.000587307	0.168219	3.95184e-09	3.95184e-09	1	0	0	1	0	0
ACCCCATAG	2	8	9	39.4412	641579612	148.616	170268781	72	4	0.0507084	0.202834	0.0469845	0.0018255	0.000422861	0.242235	2.84532e-09	2.84532e-09	1	0	0	1	0	0
ACCCCC	19	79	6	39.4412	641579612	148.616	170268781	474	4.15789	0.48173	2.00298	0.463972	0.0120179	0.00278383	0.167865	1.87317e-08	1.87317e-08	1	0	0	1	0	0
ACCCG	2	11	5	39.4412	641579612	148.616	170268781	55	5.5	0.0507084	0.278896	0.0646037	0.00139448	0.000323019	0.185041	2.17351e-09	2.17351e-09	1	0	0	1	0	0
ACCCGAG	5	20	7	39.4412	641579612	148.616	170268781	140	4	0.126771	0.507084	0.117461	0.00354959	0.000822229	0.188405	5.53257e-09	5.53257e-09	1	0	0	1	0	0
ACCCGC	3	18	6	39.4412	641579612	148.616	170268781	108	6	0.0760626	0.456375	0.105715	0.00273825	0.000634291	0.242235	4.26799e-09	4.26799e-09	1	0	0	1	0	0
ACCCT	4	32	5	39.4412	641579612	148.616	170268781	160	8	0.101417	0.811334	0.187938	0.00405667	0.000939691	0.26915	6.32294e-09	6.32294e-09	1	0	0	1	0	0
ACCCTC	15	60	6	39.4412	641579612	148.616	170268781	360	4	0.380313	1.52125	0.352384	0.00912751	0.0021143	0.16149	1.42266e-08	1.42266e-08	1	0	0	1	0	0
ACCCTGGG	1	11	8	39.4412	641579612	148.616	170268781	88	11	0.0253542	0.278896	0.0646037	0.00223117	0.00051683	0.59213	3.47762e-09	3.47762e-09	1	0	0	1	1	0
ACCG	32	202	4	39.4412	641579612	148.616	170268781	808	6.3125	0.811334	5.12155	1.18636	0.0204862	0.00474544	0.169901	3.19309e-08	3.19309e-08	1	0	0	0	0	0
ACCGACCT	1	8	8	39.4412	641579612	148.616	170268781	64	8	0.0253542	0.202834	0.0469845	0.00162267	0.000375876	0.43064	2.52918e-09	2.52918e-09	1	0	0	1	0	0
ACCGC	2	13	5	39.4412	641579612	148.616	170268781	65	6.5	0.0507084	0.329605	0.0763499	0.00164802	0.000381749	0.218684	2.5687e-09	2.5687e-09	1	0	0	1	0	0
ACCGCC	32	131	6	39.4412	641579612	148.616	170268781	786	4.09375	0.811334	3.3214	0.769372	0.0199284	0.00461623	0.165275	3.10615e-08	3.10615e-08	1	0	0	1	0	0
ACCGCCAGGCCACGCG	1	4	16	39.4412	641579612	148.616	170268781	64	4	0.0253542	0.101417	0.0234923	0.00162267	0.000375876	0.43064	2.52918e-09	2.52918e-09	1	0	0	1	0	0
ACCGCTC	1	4	7	39.4412	641579612	148.616	170268781	28	4	0.0253542	0.101417	0.0234923	0.000709917	0.000164446	0.188405	1.10651e-09	1.10651e-09	1	0	0	1	0	0
ACCGGC	9	37	6	39.4412	641579612	148.616	170268781	222	4.11111	0.228188	0.938105	0.217303	0.00562863	0.00130382	0.165976	8.77308e-09	8.77308e-09	1	0	0	1	0	0
ACCGGG	5	21	6	39.4412	641579612	148.616	170268781	126	4.2	0.126771	0.532438	0.123334	0.00319463	0.000740006	0.169564	4.97932e-09	4.97932e-09	1	0	0	1	0	0
ACCGTAG	2	9	7	39.4412	641579612	148.616	170268781	63	4.5	0.0507084	0.228188	0.0528576	0.00159731	0.000370003	0.211956	2.48966e-09	2.48966e-09	1	0	0	1	0	0
ACCGTC	1	10	6	39.4412	641579612	148.616	170268781	60	10	0.0253542	0.253542	0.0587307	0.00152125	0.000352384	0.403725	2.3711e-09	2.3711e-09	1	0	0	1	0	0
ACCT	106	767	4	39.4412	641579612	148.616	170268781	3068	7.23585	2.68754	19.4467	4.50464	0.0777867	0.0180186	0.194753	1.21242e-07	1.21242e-07	1	0	0	0	0	0
ACCTAGCG	1	9	8	39.4412	641579612	148.616	170268781	72	9	0.0253542	0.228188	0.0528576	0.0018255	0.000422861	0.48447	2.84532e-09	2.84532e-09	1	0	0	1	0	0
ACCTC	1346	6742	5	39.4412	641579612	148.616	170268781	33710	5.00892	34.1267	170.938	39.5962	0.85469	0.197981	0.168519	1.33216e-06	1.33216e-06	1	0	0	1	0	0
ACCTCACTC	6	26	9	39.4412	641579612	148.616	170268781	234	4.33333	0.152125	0.659209	0.1527	0.00593288	0.0013743	0.262421	9.2473e-09	9.2473e-09	1	0	0	1	0	0
ACCTCC	20	80	6	39.4412	641579612	148.616	170268781	480	4	0.507084	2.02834	0.469845	0.01217	0.00281907	0.16149	1.89688e-08	1.89688e-08	1	0	0	1	0	0
ACCTCT	4	16	6	39.4412	641579612	148.616	170268781	96	4	0.101417	0.405667	0.0939691	0.002434	0.000563814	0.16149	3.79377e-09	3.79377e-09	1	0	0	1	0	0
ACCTG	2	21	5	39.4412	641579612	148.616	170268781	105	10.5	0.0507084	0.532438	0.123334	0.00266219	0.000616672	0.353259	4.14943e-09	4.14943e-09	1	0	0	1	0	0
ACCTGC	1	5	6	39.4412	641579612	148.616	170268781	30	5	0.0253542	0.126771	0.0293653	0.000760626	0.000176192	0.201862	1.18555e-09	1.18555e-09	1	0	0	1	0	0
ACCTGCCT	1	6	8	39.4412	641579612	148.616	170268781	48	6	0.0253542	0.152125	0.0352384	0.001217	0.000281907	0.32298	1.89688e-09	1.89688e-09	1	0	0	1	0	0
ACCTGG	23	112	6	39.4412	641579612	148.616	170268781	672	4.86957	0.583146	2.83967	0.657784	0.017038	0.0039467	0.196596	2.65564e-08	2.65564e-08	1	0	0	1	0	0
ACG	1290	11700	3	39.4412	641579612	148.616	170268781	35100	9.06977	32.7069	296.644	68.7149	0.889932	0.206145	0.183085	1.3871e-06	1.3871e-06	1	0	0	0	0	0
ACGACGATG	3	15	9	39.4412	641579612	148.616	170268781	135	5	0.0760626	0.380313	0.088096	0.00342282	0.000792864	0.302794	5.33498e-09	5.33498e-09	1	0	0	1	0	0
ACGACT	2	10	6	39.4412	641579612	148.616	170268781	60	5	0.0507084	0.253542	0.0587307	0.00152125	0.000352384	0.201862	2.3711e-09	2.3711e-09	1	0	0	1	0	0
ACGAGCG	1	4	7	39.4412	641579612	148.616	170268781	28	4	0.0253542	0.101417	0.0234923	0.000709917	0.000164446	0.188405	1.10651e-09	1.10651e-09	1	0	0	1	0	0
ACGAGG	39	157	6	39.4412	641579612	148.616	170268781	942	4.02564	0.988814	3.98061	0.922072	0.0238837	0.00553243	0.162525	3.72263e-08	3.72263e-08	1	0	0	1	0	0
ACGAGT	2	8	6	39.4412	641579612	148.616	170268781	48	4	0.0507084	0.202834	0.0469845	0.001217	0.000281907	0.16149	1.89688e-09	1.89688e-09	1	0	0	1	0	0
ACGAT	29	145	5	39.4412	641579612	148.616	170268781	725	5	0.735272	3.67636	0.851595	0.0183818	0.00425797	0.168219	2.86508e-08	2.86508e-08	1	0	0	1	0	0
ACGATC	64	280	6	39.4412	641579612	148.616	170268781	1680	4.375	1.62267	7.09917	1.64446	0.042595	0.00986675	0.17663	6.63909e-08	6.63909e-08	1	0	0	1	0	0
ACGATCC	6	24	7	39.4412	641579612	148.616	170268781	168	4	0.152125	0.608501	0.140954	0.0042595	0.000986675	0.188405	6.63909e-09	6.63909e-09	1	0	0	1	0	0
ACGATG	208	2372	6	39.4412	641579612	148.616	170268781	14232	11.4038	5.27367	60.1401	13.9309	0.360841	0.0835855	0.460402	5.62426e-07	5.62426e-07	1	0	0	1	0	0
ACGATGATG	712	5066	9	39.4412	641579612	148.616	170268781	45594	7.11517	18.0522	128.444	29.753	1.156	0.267777	0.430886	1.8018e-06	1.8018e-06	1	0	0	1	0	0
ACGC	55	405	4	39.4412	641579612	148.616	170268781	1620	7.36364	1.39448	10.2684	2.37859	0.0410738	0.00951437	0.198192	6.40198e-08	6.40198e-08	1	0	0	0	0	0
ACGCAG	6	24	6	39.4412	641579612	148.616	170268781	144	4	0.152125	0.608501	0.140954	0.003651	0.000845722	0.16149	5.69065e-09	5.69065e-09	1	0	0	1	0	0
ACGCCG	46	187	6	39.4412	641579612	148.616	170268781	1122	4.06522	1.16629	4.74123	1.09826	0.0284474	0.00658958	0.164123	4.43396e-08	4.43396e-08	1	0	0	1	0	0
ACGCTCT	1	4	7	39.4412	641579612	148.616	170268781	28	4	0.0253542	0.101417	0.0234923	0.000709917	0.000164446	0.188405	1.10651e-09	1.10651e-09	1	0	0	1	0	0
ACGG	33	227	4	39.4412	641579612	148.616	170268781	908	6.87879	0.836688	5.7554	1.33319	0.0230216	0.00533275	0.185143	3.58827e-08	3.58827e-08	1	0	0	0	0	0
ACGGCAG	1	4	7	39.4412	641579612	148.616	170268781	28	4	0.0253542	0.101417	0.0234923	0.000709917	0.000164446	0.188405	1.10651e-09	1.10651e-09	1	0	0	1	0	0
ACGGCG	68	276	6	39.4412	641579612	148.616	170268781	1656	4.05882	1.72409	6.99776	1.62097	0.0419865	0.0097258	0.163865	6.54425e-08	6.54425e-08	1	0	0	1	0	0
ACGGCGACT	1	4	9	39.4412	641579612	148.616	170268781	36	4	0.0253542	0.101417	0.0234923	0.000912751	0.00021143	0.242235	1.42266e-09	1.42266e-09	1	0	0	1	0	0
ACGGCGGCATGG	6	33	12	39.4412	641579612	148.616	170268781	396	5.5	0.152125	0.836688	0.193811	0.0100403	0.00232573	0.444097	1.56493e-08	1.56493e-08	1	0	0	1	0	0
ACGGCT	8	39	6	39.4412	641579612	148.616	170268781	234	4.875	0.202834	0.988814	0.22905	0.00593288	0.0013743	0.196816	9.2473e-09	9.2473e-09	1	0	0	1	0	0
ACGGGAG	4	16	7	39.4412	641579612	148.616	170268781	112	4	0.101417	0.405667	0.0939691	0.00283967	0.000657784	0.188405	4.42606e-09	4.42606e-09	1	0	0	1	0	0
ACGT	2	12	4	39.4412	641579612	148.616	170268781	48	6	0.0507084	0.30425	0.0704768	0.001217	0.000281907	0.16149	1.89688e-09	1.89688e-09	1	0	0	0	0	0
ACGTACT	1	6	7	39.4412	641579612	148.616	170268781	42	6	0.0253542	0.152125	0.0352384	0.00106488	0.000246669	0.282607	1.65977e-09	1.65977e-09	1	0	0	1	0	0
ACGTAT	9	36	6	39.4412	641579612	148.616	170268781	216	4	0.228188	0.912751	0.21143	0.00547651	0.00126858	0.16149	8.53597e-09	8.53597e-09	1	0	0	1	0	0
ACGTC	7	39	5	39.4412	641579612	148.616	170268781	195	5.57143	0.177479	0.988814	0.22905	0.00494407	0.00114525	0.187444	7.70609e-09	7.70609e-09	1	0	0	1	0	0
ACGTCCG	1	4	7	39.4412	641579612	148.616	170268781	28	4	0.0253542	0.101417	0.0234923	0.000709917	0.000164446	0.188405	1.10651e-09	1.10651e-09	1	0	0	1	0	0
ACT	3859	72636	3	39.4412	641579612	148.616	170268781	217908	18.8225	97.8418	1841.63	426.596	5.52488	1.27979	0.379955	8.61137e-06	8.61137e-06	1	0	0	0	0	0
ACTAG	4	20	5	39.4412	641579612	148.616	170268781	100	5	0.101417	0.507084	0.117461	0.00253542	0.000587307	0.168219	3.95184e-09	3.95184e-09	1	0	0	1	0	0
ACTAGCT	3	24	7	39.4412	641579612	148.616	170268781	168	8	0.0760626	0.608501	0.140954	0.0042595	0.000986675	0.37681	6.63909e-09	6.63909e-09	1	0	0	1	0	0
ACTAGT	20	80	6	39.4412	641579612	148.616	170268781	480	4	0.507084	2.02834	0.469845	0.01217	0.00281907	0.16149	1.89688e-08	1.89688e-08	1	0	0	1	0	0
ACTAT	100	500	5	39.4412	641579612	148.616	170268781	2500	5	2.53542	12.6771	2.93653	0.0633855	0.0146827	0.168219	9.8796e-08	9.8796e-08	1	0	0	1	0	0
ACTATAT	5	20	7	39.4412	641579612	148.616	170268781	140	4	0.126771	0.507084	0.117461	0.00354959	0.000822229	0.188405	5.53257e-09	5.53257e-09	1	0	0	1	0	0
ACTATATATATATC	1	4	14	39.4412	641579612	148.616	170268781	56	4	0.0253542	0.101417	0.0234923	0.00141983	0.000328892	0.37681	2.21303e-09	2.21303e-09	1	0	0	1	0	0
ACTATC	26	104	6	39.4412	641579612	148.616	170268781	624	4	0.659209	2.63684	0.610799	0.015821	0.00366479	0.16149	2.46595e-08	2.46595e-08	1	0	0	1	0	0
ACTATCCATG	2	12	10	39.4412	641579612	148.616	170268781	120	6	0.0507084	0.30425	0.0704768	0.0030425	0.000704768	0.403725	4.74221e-09	4.74221e-09	1	0	0	1	0	0
ACTATCGC	17	110	8	39.4412	641579612	148.616	170268781	880	6.47059	0.431021	2.78896	0.646037	0.0223117	0.0051683	0.348312	3.47762e-08	3.47762e-08	1	0	0	1	0	0
ACTC	298	3418	4	39.4412	641579612	148.616	170268781	13672	11.4698	7.55555	86.6606	20.0741	0.346643	0.0802966	0.30871	5.40295e-07	5.40295e-07	1	0	0	0	0	0
ACTCAT	25	100	6	39.4412	641579612	148.616	170268781	600	4	0.633855	2.53542	0.587307	0.0152125	0.00352384	0.16149	2.3711e-08	2.3711e-08	1	0	0	1	0	0
ACTCCG	33	135	6	39.4412	641579612	148.616	170268781	810	4.09091	0.836688	3.42282	0.792864	0.0205369	0.00475718	0.16516	3.20099e-08	3.20099e-08	1	0	0	1	0	0
ACTCCT	4	20	6	39.4412	641579612	148.616	170268781	120	5	0.101417	0.507084	0.117461	0.0030425	0.000704768	0.201862	4.74221e-09	4.74221e-09	1	0	0	1	0	0
ACTCGC	1	4	6	39.4412	641579612	148.616	170268781	24	4	0.0253542	0.101417	0.0234923	0.000608501	0.000140954	0.16149	9.48441e-10	9.48441e-10	1	0	0	1	0	0
ACTCGCTC	7	37	8	39.4412	641579612	148.616	170268781	296	5.28571	0.177479	0.938105	0.217303	0.00750484	0.00173843	0.28453	1.16974e-08	1.16974e-08	1	0	0	1	0	0
ACTCGG	2	8	6	39.4412	641579612	148.616	170268781	48	4	0.0507084	0.202834	0.0469845	0.001217	0.000281907	0.16149	1.89688e-09	1.89688e-09	1	0	0	1	0	0
ACTCT	10	51	5	39.4412	641579612	148.616	170268781	255	5.1	0.253542	1.29306	0.299526	0.00646532	0.00149763	0.171583	1.00772e-08	1.00772e-08	1	0	0	1	0	0
ACTCTC	32	153	6	39.4412	641579612	148.616	170268781	918	4.78125	0.811334	3.87919	0.898579	0.0232751	0.00539148	0.193031	3.62779e-08	3.62779e-08	1	0	0	1	0	0
ACTCTCACTCTG	1	4	12	39.4412	641579612	148.616	170268781	48	4	0.0253542	0.101417	0.0234923	0.001217	0.000281907	0.32298	1.89688e-09	1.89688e-09	1	0	0	1	0	0
ACTCTCGC	2	8	8	39.4412	641579612	148.616	170268781	64	4	0.0507084	0.202834	0.0469845	0.00162267	0.000375876	0.21532	2.52918e-09	2.52918e-09	1	0	0	1	0	0
ACTG	103	699	4	39.4412	641579612	148.616	170268781	2796	6.78641	2.61148	17.7226	4.10527	0.0708903	0.0164211	0.182656	1.10493e-07	1.10493e-07	1	0	0	0	0	0
ACTGATGATGATGGATG	4	20	17	39.4412	641579612	148.616	170268781	340	5	0.101417	0.507084	0.117461	0.00862043	0.00199684	0.571944	1.34363e-08	1.34363e-08	1	0	0	1	1	0
ACTGC	20	100	5	39.4412	641579612	148.616	170268781	500	5	0.507084	2.53542	0.587307	0.0126771	0.00293653	0.168219	1.97592e-08	1.97592e-08	1	0	0	1	0	0
ACTGCC	6	44	6	39.4412	641579612	148.616	170268781	264	7.33333	0.152125	1.11558	0.258415	0.00669351	0.00155049	0.296065	1.04329e-08	1.04329e-08	1	0	0	1	0	0
ACTGCT	19	218	6	39.4412	641579612	148.616	170268781	1308	11.4737	0.48173	5.52721	1.28033	0.0331633	0.00768197	0.463221	5.16901e-08	5.16901e-08	1	0	0	1	0	0
ACTGCTC	16	64	7	39.4412	641579612	148.616	170268781	448	4	0.405667	1.62267	0.375876	0.0113587	0.00263113	0.188405	1.77042e-08	1.77042e-08	1	0	0	1	0	0
ACTGG	2	12	5	39.4412	641579612	148.616	170268781	60	6	0.0507084	0.30425	0.0704768	0.00152125	0.000352384	0.201862	2.3711e-09	2.3711e-09	1	0	0	1	0	0
ACTGGC	1	5	6	39.4412	641579612	148.616	170268781	30	5	0.0253542	0.126771	0.0293653	0.000760626	0.000176192	0.201862	1.18555e-09	1.18555e-09	1	0	0	1	0	0
AG	200341	3249905	2	39.4412	641579612	148.616	170268781	6499810	16.2219	5079.48	82398.7	19086.9	164.797	38.1738	0.218306	0.000256862	0.000256862	1	1	1	0	0	0
AGAGAGAGAT	3	13	10	39.4412	641579612	148.616	170268781	130	4.33333	0.0760626	0.329605	0.0763499	0.00329605	0.000763499	0.291579	5.13739e-09	5.13739e-09	1	0	0	1	0	0
AGAGAGATAT	1	4	10	39.4412	641579612	148.616	170268781	40	4	0.0253542	0.101417	0.0234923	0.00101417	0.000234923	0.26915	1.58074e-09	1.58074e-09	1	0	0	1	0	0
AGAGAGC	5	20	7	39.4412	641579612	148.616	170268781	140	4	0.126771	0.507084	0.117461	0.00354959	0.000822229	0.188405	5.53257e-09	5.53257e-09	1	0	0	1	0	0
AGAGAGG	1	4	7	39.4412	641579612	148.616	170268781	28	4	0.0253542	0.101417	0.0234923	0.000709917	0.000164446	0.188405	1.10651e-09	1.10651e-09	1	0	0	1	0	0
AGAGAGGAT	1	13	9	39.4412	641579612	148.616	170268781	117	13	0.0253542	0.329605	0.0763499	0.00296644	0.000687149	0.787264	4.62365e-09	4.62365e-09	1	0	0	1	1	0
AGAGAT	25	168	6	39.4412	641579612	148.616	170268781	1008	6.72	0.633855	4.2595	0.986675	0.025557	0.00592005	0.271303	3.98345e-08	3.98345e-08	1	0	0	1	0	0
AGAGC	10	54	5	39.4412	641579612	148.616	170268781	270	5.4	0.253542	1.36913	0.317146	0.00684563	0.00158573	0.181676	1.067e-08	1.067e-08	1	0	0	1	0	0
AGAGCC	9	97	6	39.4412	641579612	148.616	170268781	582	10.7778	0.228188	2.45936	0.569688	0.0147561	0.00341813	0.435126	2.29997e-08	2.29997e-08	1	0	0	1	0	0
AGAGCG	14	72	6	39.4412	641579612	148.616	170268781	432	5.14286	0.354959	1.8255	0.422861	0.010953	0.00253717	0.20763	1.70719e-08	1.70719e-08	1	0	0	1	0	0
AGAGCT	4	16	6	39.4412	641579612	148.616	170268781	96	4	0.101417	0.405667	0.0939691	0.002434	0.000563814	0.16149	3.79377e-09	3.79377e-09	1	0	0	1	0	0
AGAGCTG	9	36	7	39.4412	641579612	148.616	170268781	252	4	0.228188	0.912751	0.21143	0.00638926	0.00148001	0.188405	9.95863e-09	9.95863e-09	1	0	0	1	0	0
AGAGG	126	723	5	39.4412	641579612	148.616	170268781	3615	5.7381	3.19463	18.3311	4.24623	0.0916554	0.0212311	0.193051	1.42859e-07	1.42859e-07	1	0	0	1	0	0
AGAGGC	44	176	6	39.4412	641579612	148.616	170268781	1056	4	1.11558	4.46234	1.03366	0.026774	0.00620196	0.16149	4.17314e-08	4.17314e-08	1	0	0	1	0	0
AGAGGG	78	360	6	39.4412	641579612	148.616	170268781	2160	4.61538	1.97763	9.12751	2.1143	0.0547651	0.0126858	0.186335	8.53597e-08	8.53597e-08	1	0	0	1	0	0
AGAT	703	5220	4	39.4412	641579612	148.616	170268781	20880	7.42532	17.824	132.349	30.6574	0.529396	0.12263	0.199852	8.25144e-07	8.25144e-07	1	0	0	0	0	0
AGATAT	68	277	6	39.4412	641579612	148.616	170268781	1662	4.07353	1.72409	7.02311	1.62684	0.0421387	0.00976104	0.164459	6.56796e-08	6.56796e-08	1	0	0	1	0	0
AGATATATCCC	2	19	11	39.4412	641579612	148.616	170268781	209	9.5	0.0507084	0.48173	0.111588	0.00529903	0.00122747	0.703154	8.25934e-09	8.25934e-09	1	0	0	1	1	0
AGATCAT	8	32	7	39.4412	641579612	148.616	170268781	224	4	0.202834	0.811334	0.187938	0.00567934	0.00131557	0.188405	8.85212e-09	8.85212e-09	1	0	0	1	0	0
AGATCG	37	170	6	39.4412	641579612	148.616	170268781	1020	4.59459	0.938105	4.31021	0.998421	0.0258613	0.00599053	0.185495	4.03088e-08	4.03088e-08	1	0	0	1	0	0
AGATCT	53	212	6	39.4412	641579612	148.616	170268781	1272	4	1.34377	5.37509	1.24509	0.0322505	0.00747054	0.16149	5.02674e-08	5.02674e-08	1	0	0	1	0	0
AGATG	47	266	5	39.4412	641579612	148.616	170268781	1330	5.65957	1.19165	6.74422	1.56224	0.0337211	0.00781118	0.190409	5.25595e-08	5.25595e-08	1	0	0	1	0	0
AGATGG	16	80	6	39.4412	641579612	148.616	170268781	480	5	0.405667	2.02834	0.469845	0.01217	0.00281907	0.201862	1.89688e-08	1.89688e-08	1	0	0	1	0	0
AGC	218	1894	3	39.4412	641579612	148.616	170268781	5682	8.68807	5.52721	48.0208	11.1236	0.144063	0.0333708	0.17538	2.24543e-07	2.24543e-07	1	0	0	0	0	0
AGCAGCAGCCGC	4	16	12	39.4412	641579612	148.616	170268781	192	4	0.101417	0.405667	0.0939691	0.00486801	0.00112763	0.32298	7.58753e-09	7.58753e-09	1	0	0	1	0	0
AGCAGG	18	101	6	39.4412	641579612	148.616	170268781	606	5.61111	0.456375	2.56077	0.59318	0.0153646	0.00355908	0.226535	2.39481e-08	2.39481e-08	1	0	0	1	0	0
AGCAT	6	30	5	39.4412	641579612	148.616	170268781	150	5	0.152125	0.760626	0.176192	0.00380313	0.00088096	0.168219	5.92776e-09	5.92776e-09	1	0	0	1	0	0
AGCATC	15	100	6	39.4412	641579612	148.616	170268781	600	6.66667	0.380313	2.53542	0.587307	0.0152125	0.00352384	0.26915	2.3711e-08	2.3711e-08	1	0	0	1	0	0
AGCC	32	209	4	39.4412	641579612	148.616	170268781	836	6.53125	0.811334	5.29903	1.22747	0.0211961	0.00490988	0.175789	3.30374e-08	3.30374e-08	1	0	0	0	0	0
AGCCATCC	5	65	8	39.4412	641579612	148.616	170268781	520	13	0.126771	1.64802	0.381749	0.0131842	0.00305399	0.69979	2.05496e-08	2.05496e-08	1	0	0	1	1	0
AGCCCG	8	35	6	39.4412	641579612	148.616	170268781	210	4.375	0.202834	0.887397	0.205557	0.00532438	0.00123334	0.17663	8.29886e-09	8.29886e-09	1	0	0	1	0	0
AGCCGCGGAGCTC	1	4	13	39.4412	641579612	148.616	170268781	52	4	0.0253542	0.101417	0.0234923	0.00131842	0.000305399	0.349895	2.05496e-09	2.05496e-09	1	0	0	1	0	0
AGCCGG	28	112	6	39.4412	641579612	148.616	170268781	672	4	0.709917	2.83967	0.657784	0.017038	0.0039467	0.16149	2.65564e-08	2.65564e-08	1	0	0	1	0	0
AGCCTC	4	20	6	39.4412	641579612	148.616	170268781	120	5	0.101417	0.507084	0.117461	0.0030425	0.000704768	0.201862	4.74221e-09	4.74221e-09	1	0	0	1	0	0
AGCCTCATCCTCC	1	5	13	39.4412	641579612	148.616	170268781	65	5	0.0253542	0.126771	0.0293653	0.00164802	0.000381749	0.437369	2.5687e-09	2.5687e-09	1	0	0	1	0	0
AGCCTG	2	8	6	39.4412	641579612	148.616	170268781	48	4	0.0507084	0.202834	0.0469845	0.001217	0.000281907	0.16149	1.89688e-09	1.89688e-09	1	0	0	1	0	0
AGCCTGG	1	4	7	39.4412	641579612	148.616	170268781	28	4	0.0253542	0.101417	0.0234923	0.000709917	0.000164446	0.188405	1.10651e-09	1.10651e-09	1	0	0	1	0	0
AGCG	23	143	4	39.4412	641579612	148.616	170268781	572	6.21739	0.583146	3.62565	0.839849	0.0145026	0.00335939	0.167341	2.26045e-08	2.26045e-08	1	0	0	0	0	0
AGCGAT	1	4	6	39.4412	641579612	148.616	170268781	24	4	0.0253542	0.101417	0.0234923	0.000608501	0.000140954	0.16149	9.48441e-10	9.48441e-10	1	0	0	1	0	0
AGCGATG	1	5	7	39.4412	641579612	148.616	170268781	35	5	0.0253542	0.126771	0.0293653	0.000887397	0.000205557	0.235506	1.38314e-09	1.38314e-09	1	0	0	1	0	0
AGCGGC	24	96	6	39.4412	641579612	148.616	170268781	576	4	0.608501	2.434	0.563814	0.014604	0.00338289	0.16149	2.27626e-08	2.27626e-08	1	0	0	1	0	0
AGCT	21	126	4	39.4412	641579612	148.616	170268781	504	6	0.532438	3.19463	0.740006	0.0127785	0.00296003	0.16149	1.99173e-08	1.99173e-08	1	0	0	0	0	0
AGCTATG	3	12	7	39.4412	641579612	148.616	170268781	84	4	0.0760626	0.30425	0.0704768	0.00212975	0.000493338	0.188405	3.31954e-09	3.31954e-09	1	0	0	1	0	0
AGCTGC	29	116	6	39.4412	641579612	148.616	170268781	696	4	0.735272	2.94109	0.681276	0.0176465	0.00408765	0.16149	2.75048e-08	2.75048e-08	1	0	0	1	0	0
AGG	2018	17398	3	39.4412	641579612	148.616	170268781	52194	8.62141	51.1648	441.112	102.18	1.32334	0.306539	0.174034	2.06262e-06	2.06262e-06	1	0	0	0	0	0
AGGAGGG	1	4	7	39.4412	641579612	148.616	170268781	28	4	0.0253542	0.101417	0.0234923	0.000709917	0.000164446	0.188405	1.10651e-09	1.10651e-09	1	0	0	1	0	0
AGGAT	23	198	5	39.4412	641579612	148.616	170268781	990	8.6087	0.583146	5.02013	1.16287	0.0251007	0.00581434	0.289629	3.91232e-08	3.91232e-08	1	0	0	1	0	0
AGGATAT	7	28	7	39.4412	641579612	148.616	170268781	196	4	0.177479	0.709917	0.164446	0.00496942	0.00115112	0.188405	7.7456e-09	7.7456e-09	1	0	0	1	0	0
AGGATC	1	7	6	39.4412	641579612	148.616	170268781	42	7	0.0253542	0.177479	0.0411115	0.00106488	0.000246669	0.282607	1.65977e-09	1.65977e-09	1	0	0	1	0	0
AGGATG	73	865	6	39.4412	641579612	148.616	170268781	5190	11.8493	1.85086	21.9314	5.0802	0.131588	0.0304812	0.478386	2.051e-07	2.051e-07	1	0	0	1	0	0
AGGC	47	351	4	39.4412	641579612	148.616	170268781	1404	7.46809	1.19165	8.89932	2.06145	0.0355973	0.00824579	0.201003	5.54838e-08	5.54838e-08	1	0	0	0	0	0
AGGCAGGG	3	20	8	39.4412	641579612	148.616	170268781	160	6.66667	0.0760626	0.507084	0.117461	0.00405667	0.000939691	0.358867	6.32294e-09	6.32294e-09	1	0	0	1	0	0
AGGCAT	1	4	6	39.4412	641579612	148.616	170268781	24	4	0.0253542	0.101417	0.0234923	0.000608501	0.000140954	0.16149	9.48441e-10	9.48441e-10	1	0	0	1	0	0
AGGCCC	5	20	6	39.4412	641579612	148.616	170268781	120	4	0.126771	0.507084	0.117461	0.0030425	0.000704768	0.16149	4.74221e-09	4.74221e-09	1	0	0	1	0	0
AGGCGAT	11	44	7	39.4412	641579612	148.616	170268781	308	4	0.278896	1.11558	0.258415	0.00780909	0.0018089	0.188405	1.21717e-08	1.21717e-08	1	0	0	1	0	0
AGGCGC	1	5	6	39.4412	641579612	148.616	170268781	30	5	0.0253542	0.126771	0.0293653	0.000760626	0.000176192	0.201862	1.18555e-09	1.18555e-09	1	0	0	1	0	0
AGGG	22	138	4	39.4412	641579612	148.616	170268781	552	6.27273	0.557792	3.49888	0.810483	0.0139955	0.00324193	0.16883	2.18142e-08	2.18142e-08	1	0	0	0	0	0
AGGGAT	10	50	6	39.4412	641579612	148.616	170268781	300	5	0.253542	1.26771	0.293653	0.00760626	0.00176192	0.201862	1.18555e-08	1.18555e-08	1	0	0	1	0	0
AGGGATGGCGGC	2	9	12	39.4412	641579612	148.616	170268781	108	4.5	0.0507084	0.228188	0.0528576	0.00273825	0.000634291	0.363352	4.26799e-09	4.26799e-09	1	0	0	1	0	0
AGGGC	1	6	5	39.4412	641579612	148.616	170268781	30	6	0.0253542	0.152125	0.0352384	0.000760626	0.000176192	0.201862	1.18555e-09	1.18555e-09	1	0	0	1	0	0
AGGGCG	2	16	6	39.4412	641579612	148.616	170268781	96	8	0.0507084	0.405667	0.0939691	0.002434	0.000563814	0.32298	3.79377e-09	3.79377e-09	1	0	0	1	0	0
AGGGG	83	427	5	39.4412	641579612	148.616	170268781	2135	5.14458	2.1044	10.8262	2.5078	0.0541312	0.012539	0.173083	8.43718e-08	8.43718e-08	1	0	0	1	0	0
AGGGGG	68	272	6	39.4412	641579612	148.616	170268781	1632	4	1.72409	6.89634	1.59747	0.041378	0.00958485	0.16149	6.4494e-08	6.4494e-08	1	0	0	1	0	0
AGGGGGG	1	4	7	39.4412	641579612	148.616	170268781	28	4	0.0253542	0.101417	0.0234923	0.000709917	0.000164446	0.188405	1.10651e-09	1.10651e-09	1	0	0	1	0	0
AT	95604	1373035	2	39.4412	641579612	148.616	170268781	2746070	14.3617	2423.96	34812.2	8063.93	69.6244	16.1279	0.193272	0.00010852	0.00010852	1	1	1	0	0	0
ATATATC	4	23	7	39.4412	641579612	148.616	170268781	161	5.75	0.101417	0.583146	0.135081	0.00408203	0.000945564	0.270832	6.36246e-09	6.36246e-09	1	0	0	1	0	0
ATATC	15	76	5	39.4412	641579612	148.616	170268781	380	5.06667	0.380313	1.92692	0.446353	0.00963459	0.00223177	0.170462	1.5017e-08	1.5017e-08	1	0	0	1	0	0
ATATCATC	8	34	8	39.4412	641579612	148.616	170268781	272	4.25	0.202834	0.862043	0.199684	0.00689634	0.00159747	0.228777	1.0749e-08	1.0749e-08	1	0	0	1	0	0
ATATCC	8	32	6	39.4412	641579612	148.616	170268781	192	4	0.202834	0.811334	0.187938	0.00486801	0.00112763	0.16149	7.58753e-09	7.58753e-09	1	0	0	1	0	0
ATATCCC	1	4	7	39.4412	641579612	148.616	170268781	28	4	0.0253542	0.101417	0.0234923	0.000709917	0.000164446	0.188405	1.10651e-09	1.10651e-09	1	0	0	1	0	0
ATC	7585	70286	3	39.4412	641579612	148.616	170268781	210858	9.26645	192.312	1782.04	412.794	5.34613	1.23838	0.187055	8.33277e-06	8.33277e-06	1	0	0	0	0	0
ATCATCCATCC	1	4	11	39.4412	641579612	148.616	170268781	44	4	0.0253542	0.101417	0.0234923	0.00111558	0.000258415	0.296065	1.73881e-09	1.73881e-09	1	0	0	1	0	0
ATCATG	1	4	6	39.4412	641579612	148.616	170268781	24	4	0.0253542	0.101417	0.0234923	0.000608501	0.000140954	0.16149	9.48441e-10	9.48441e-10	1	0	0	1	0	0
ATCC	208	1478	4	39.4412	641579612	148.616	170268781	5912	7.10577	5.27367	37.4735	8.68039	0.149894	0.0347216	0.191252	2.33633e-07	2.33633e-07	1	0	0	0	0	0
ATCCC	17	85	5	39.4412	641579612	148.616	170268781	425	5	0.431021	2.15511	0.499211	0.0107755	0.00249605	0.168219	1.67953e-08	1.67953e-08	1	0	0	1	0	0
ATCCCC	1	4	6	39.4412	641579612	148.616	170268781	24	4	0.0253542	0.101417	0.0234923	0.000608501	0.000140954	0.16149	9.48441e-10	9.48441e-10	1	0	0	1	0	0
ATCCCG	8	38	6	39.4412	641579612	148.616	170268781	228	4.75	0.202834	0.963459	0.223177	0.00578076	0.00133906	0.191769	9.01019e-09	9.01019e-09	1	0	0	1	0	0
ATCCGC	1	4	6	39.4412	641579612	148.616	170268781	24	4	0.0253542	0.101417	0.0234923	0.000608501	0.000140954	0.16149	9.48441e-10	9.48441e-10	1	0	0	1	0	0
ATCGCC	3	20	6	39.4412	641579612	148.616	170268781	120	6.66667	0.0760626	0.507084	0.117461	0.0030425	0.000704768	0.26915	4.74221e-09	4.74221e-09	1	0	0	1	0	0
ATCGGC	10	40	6	39.4412	641579612	148.616	170268781	240	4	0.253542	1.01417	0.234923	0.00608501	0.00140954	0.16149	9.48441e-09	9.48441e-09	1	0	0	1	0	0
ATGC	33	199	4	39.4412	641579612	148.616	170268781	796	6.0303	0.836688	5.04548	1.16874	0.0201819	0.00467496	0.162306	3.14566e-08	3.14566e-08	1	0	0	0	0	0
CCCCCG	1	4	6	39.4412	641579612	148.616	170268781	24	4	0.0253542	0.101417	0.0234923	0.000608501	0.000140954	0.16149	9.48441e-10	9.48441e-10	1	0	0	1	0	0
CCCCGGG	7	28	7	39.4412	641579612	148.616	170268781	196	4	0.177479	0.709917	0.164446	0.00496942	0.00115112	0.188405	7.7456e-09	7.7456e-09	1	0	0	1	0	0
CCG	209	1822	3	39.4412	641579612	148.616	170268781	5466	8.7177	5.29903	46.1953	10.7007	0.138586	0.0321022	0.175978	2.16008e-07	2.16008e-07	1	0	0	0	0	0
CG	4	48	2	39.4412	641579612	148.616	170268781	96	12	0.101417	1.217	0.281907	0.002434	0.000563814	0.16149	3.79377e-09	3.79377e-09	1	0	0	0	0	0
