# Supplementary material for: Profiles of telomeric repeats in Insecta reveal diverse forms of telomeric motifs in Hymenopterans
Source: Life Sci Alliance. 2022 Apr 1;5(7):e202101163. doi: 10.26508/lsa.202101163 (PMC8977481; doi:10.26508/lsa.202101163)
Supplement: Supplemental Data 5. — Tandem repeat statistics and TRIP TRM calls for arthropods species that are not listed in Supplemental Data 2 or Supplemental Data 3. [file LSA-2021-01163_Supplemental_Data_5.zip › DataS5/APHCE_output.csv.1.filtered.xlsx]

## Sheet: Sheet1
Unnamed: 0	reads	repeats	unit_len	avg_genome_cov	genome_size	eff_read_len	num_reads	repeats_total_len	repeats_per_read	reads_per_genome	repeats_per_genome	repeats_per_million_reads	repeats_len_per_genome	repeats_len_per_million_reads	percent_repeats_len_per_read	percent_repeats_len_per_genome	percent_repeat_unit_in_sequences	avg_genome_cov_filter	repeat_containing_reads_filter	repeats_len_per_million_reads_filter	unit_len_filter	percent_repeats_len_per_read_filter	qualified
AAAAAAACC	8	40	9	118.212	275780432	150	217336594	360	5	0.0676752	0.338376	0.184046	0.00304538	0.00165642	0.3	1.10428e-08	1.10428e-08	1	0	0	1	0	0
AAAAAACCC	31	164	9	118.212	275780432	150	217336594	1476	5.29032	0.262241	1.38734	0.75459	0.0124861	0.00679131	0.317419	4.52754e-08	4.52754e-08	1	0	0	1	0	0
AAAAAAG	152	800	7	118.212	275780432	150	217336594	5600	5.26316	1.28583	6.76752	3.68093	0.0473726	0.0257665	0.245614	1.71777e-07	1.71777e-07	1	0	0	1	0	0
AAAAAAGGGGTCC	1	5	13	118.212	275780432	150	217336594	65	5	0.0084594	0.042297	0.0230058	0.000549861	0.000299075	0.433333	1.99384e-09	1.99384e-09	1	0	0	1	0	0
AAAAAAGGGGTTC	250	1060	13	118.212	275780432	150	217336594	13780	4.24	2.11485	8.96696	4.87723	0.11657	0.063404	0.367467	4.22693e-07	4.22693e-07	1	0	0	1	0	0
AAAAAAT	26	104	7	118.212	275780432	150	217336594	728	4	0.219944	0.879777	0.47852	0.00615844	0.00334964	0.186667	2.2331e-08	2.2331e-08	1	0	0	1	0	0
AAAAAATACC	1	4	10	118.212	275780432	150	217336594	40	4	0.0084594	0.0338376	0.0184046	0.000338376	0.000184046	0.266667	1.22698e-09	1.22698e-09	1	0	0	1	0	0
AAAAAC	79	332	6	118.212	275780432	150	217336594	1992	4.20253	0.668292	2.80852	1.52758	0.0168511	0.00916551	0.168101	6.11034e-08	6.11034e-08	1	0	0	1	0	0
AAAAAG	482	2034	6	118.212	275780432	150	217336594	12204	4.21992	4.07743	17.2064	9.35876	0.103238	0.0561525	0.168797	3.7435e-07	3.7435e-07	1	0	0	1	0	0
AAAAAGCTATGGGGTC	1	5	16	118.212	275780432	150	217336594	80	5	0.0084594	0.042297	0.0230058	0.000676752	0.000368093	0.533333	2.45395e-09	2.45395e-09	1	0	0	1	1	0
AAAAAGG	59	236	7	118.212	275780432	150	217336594	1652	4	0.499104	1.99642	1.08587	0.0139749	0.00760111	0.186667	5.06741e-08	5.06741e-08	1	0	0	1	0	0
AAAAAGGTGGTGGCG	1	6	15	118.212	275780432	150	217336594	90	6	0.0084594	0.0507564	0.0276069	0.000761346	0.000414104	0.6	2.76069e-09	2.76069e-09	1	0	0	1	1	0
AAAAAGT	1	4	7	118.212	275780432	150	217336594	28	4	0.0084594	0.0338376	0.0184046	0.000236863	0.000128832	0.186667	8.58883e-10	8.58883e-10	1	0	0	1	0	0
AAAAAT	377	1508	6	118.212	275780432	150	217336594	9048	4	3.18919	12.7568	6.93855	0.0765406	0.0416313	0.16	2.77542e-07	2.77542e-07	1	0	0	1	0	0
AAAAATAAC	1	5	9	118.212	275780432	150	217336594	45	5	0.0084594	0.042297	0.0230058	0.000380673	0.000207052	0.3	1.38035e-09	1.38035e-09	1	0	0	1	0	0
AAAAATTTT	2	9	9	118.212	275780432	150	217336594	81	4.5	0.0169188	0.0761346	0.0414104	0.000685211	0.000372694	0.27	2.48463e-09	2.48463e-09	1	0	0	1	0	0
AAAAC	173	868	5	118.212	275780432	150	217336594	4340	5.01734	1.46348	7.34276	3.99381	0.0367138	0.019969	0.167245	1.33127e-07	1.33127e-07	1	0	0	1	0	0
AAAACAAACAAACAAAC	1	4	17	118.212	275780432	150	217336594	68	4	0.0084594	0.0338376	0.0184046	0.000575239	0.000312879	0.453333	2.08586e-09	2.08586e-09	1	0	0	1	0	0
AAAACAAGAAAC	1	6	12	118.212	275780432	150	217336594	72	6	0.0084594	0.0507564	0.0276069	0.000609076	0.000331283	0.48	2.20856e-09	2.20856e-09	1	0	0	1	0	0
AAAACAATC	1	4	9	118.212	275780432	150	217336594	36	4	0.0084594	0.0338376	0.0184046	0.000304538	0.000165642	0.24	1.10428e-09	1.10428e-09	1	0	0	1	0	0
AAAACAC	6	46	7	118.212	275780432	150	217336594	322	7.66667	0.0507564	0.389132	0.211653	0.00272393	0.00148157	0.357778	9.87715e-09	9.87715e-09	1	0	0	1	0	0
AAAACAG	1	8	7	118.212	275780432	150	217336594	56	8	0.0084594	0.0676752	0.0368093	0.000473726	0.000257665	0.373333	1.71777e-09	1.71777e-09	1	0	0	1	0	0
AAAACAT	89	356	7	118.212	275780432	150	217336594	2492	4	0.752886	3.01154	1.63801	0.0210808	0.0114661	0.186667	7.64406e-08	7.64406e-08	1	0	0	1	0	0
AAAACATTAACGCTAACTCAAT	1	5	22	118.212	275780432	150	217336594	110	5	0.0084594	0.042297	0.0230058	0.000930534	0.000506127	0.733333	3.37418e-09	3.37418e-09	1	0	0	1	1	0
AAAACATTTCTTTGAGAAGAT	1	4	21	118.212	275780432	150	217336594	84	4	0.0084594	0.0338376	0.0184046	0.000710589	0.000386497	0.56	2.57665e-09	2.57665e-09	1	0	0	1	1	0
AAAACCAACAC	1	11	11	118.212	275780432	150	217336594	121	11	0.0084594	0.0930534	0.0506127	0.00102359	0.00055674	0.806667	3.7116e-09	3.7116e-09	1	0	0	1	1	0
AAAACCC	1	4	7	118.212	275780432	150	217336594	28	4	0.0084594	0.0338376	0.0184046	0.000236863	0.000128832	0.186667	8.58883e-10	8.58883e-10	1	0	0	1	0	0
AAAACG	84	336	6	118.212	275780432	150	217336594	2016	4	0.710589	2.84236	1.54599	0.0170541	0.00927593	0.16	6.18396e-08	6.18396e-08	1	0	0	1	0	0
AAAACGACAGAGGCAGCG	1	5	18	118.212	275780432	150	217336594	90	5	0.0084594	0.042297	0.0230058	0.000761346	0.000414104	0.6	2.76069e-09	2.76069e-09	1	0	0	1	1	0
AAAACGTAAACACTACTTCCCGTAC	1	4	25	118.212	275780432	150	217336594	100	4	0.0084594	0.0338376	0.0184046	0.00084594	0.000460116	0.666667	3.06744e-09	3.06744e-09	1	0	0	1	1	0
AAAACTATGGCG	1	4	12	118.212	275780432	150	217336594	48	4	0.0084594	0.0338376	0.0184046	0.000406051	0.000220856	0.32	1.47237e-09	1.47237e-09	1	0	0	1	0	0
AAAAG	151	941	5	118.212	275780432	150	217336594	4705	6.23179	1.27737	7.96029	4.32969	0.0398015	0.0216484	0.207726	1.44323e-07	1.44323e-07	1	0	0	1	0	0
AAAAGAACGATG	1	7	12	118.212	275780432	150	217336594	84	7	0.0084594	0.0592158	0.0322081	0.000710589	0.000386497	0.56	2.57665e-09	2.57665e-09	1	0	0	1	1	0
AAAAGAAG	1	5	8	118.212	275780432	150	217336594	40	5	0.0084594	0.042297	0.0230058	0.000338376	0.000184046	0.266667	1.22698e-09	1.22698e-09	1	0	0	1	0	0
AAAAGAG	15	60	7	118.212	275780432	150	217336594	420	4	0.126891	0.507564	0.276069	0.00355295	0.00193249	0.186667	1.28832e-08	1.28832e-08	1	0	0	1	0	0
AAAAGCCGTCATC	1	4	13	118.212	275780432	150	217336594	52	4	0.0084594	0.0338376	0.0184046	0.000439889	0.00023926	0.346667	1.59507e-09	1.59507e-09	1	0	0	1	0	0
AAAAGG	2	18	6	118.212	275780432	150	217336594	108	9	0.0169188	0.152269	0.0828208	0.000913615	0.000496925	0.36	3.31283e-09	3.31283e-09	1	0	0	1	0	0
AAAAGGG	1	7	7	118.212	275780432	150	217336594	49	7	0.0084594	0.0592158	0.0322081	0.00041451	0.000225457	0.326667	1.50304e-09	1.50304e-09	1	0	0	1	0	0
AAAAGGGGGTGAG	2	8	13	118.212	275780432	150	217336594	104	4	0.0169188	0.0676752	0.0368093	0.000879777	0.00047852	0.346667	3.19014e-09	3.19014e-09	1	0	0	1	0	0
AAAAGGTCGT	1	6	10	118.212	275780432	150	217336594	60	6	0.0084594	0.0507564	0.0276069	0.000507564	0.000276069	0.4	1.84046e-09	1.84046e-09	1	0	0	1	0	0
AAAAGT	360	1501	6	118.212	275780432	150	217336594	9006	4.16944	3.04538	12.6976	6.90634	0.0761853	0.041438	0.166778	2.76254e-07	2.76254e-07	1	0	0	1	0	0
AAAAGTC	1	7	7	118.212	275780432	150	217336594	49	7	0.0084594	0.0592158	0.0322081	0.00041451	0.000225457	0.326667	1.50304e-09	1.50304e-09	1	0	0	1	0	0
AAAAGTG	2	12	7	118.212	275780432	150	217336594	84	6	0.0169188	0.101513	0.0552139	0.000710589	0.000386497	0.28	2.57665e-09	2.57665e-09	1	0	0	1	0	0
AAAAGTTC	1	4	8	118.212	275780432	150	217336594	32	4	0.0084594	0.0338376	0.0184046	0.000270701	0.000147237	0.213333	9.8158e-10	9.8158e-10	1	0	0	1	0	0
AAAAT	833	4462	5	118.212	275780432	150	217336594	22310	5.35654	7.04668	37.7458	20.5304	0.188729	0.102652	0.178551	6.84346e-07	6.84346e-07	1	0	0	1	0	0
AAAATAAATGAAAT	1	4	14	118.212	275780432	150	217336594	56	4	0.0084594	0.0338376	0.0184046	0.000473726	0.000257665	0.373333	1.71777e-09	1.71777e-09	1	0	0	1	0	0
AAAATAACC	4	19	9	118.212	275780432	150	217336594	171	4.75	0.0338376	0.160729	0.087422	0.00144656	0.000786798	0.285	5.24532e-09	5.24532e-09	1	0	0	1	0	0
AAAATAC	161	847	7	118.212	275780432	150	217336594	5929	5.26087	1.36196	7.16511	3.89718	0.0501558	0.0272803	0.245507	1.81868e-07	1.81868e-07	1	0	0	1	0	0
AAAATAG	170	680	7	118.212	275780432	150	217336594	4760	4	1.4381	5.75239	3.12879	0.0402667	0.0219015	0.186667	1.4601e-07	1.4601e-07	1	0	0	1	0	0
AAAATAGATATAAT	1	5	14	118.212	275780432	150	217336594	70	5	0.0084594	0.042297	0.0230058	0.000592158	0.000322081	0.466667	2.14721e-09	2.14721e-09	1	0	0	1	0	0
AAAATAT	57	228	7	118.212	275780432	150	217336594	1596	4	0.482186	1.92874	1.04906	0.0135012	0.00734345	0.186667	4.89563e-08	4.89563e-08	1	0	0	1	0	0
AAAATC	176	704	6	118.212	275780432	150	217336594	4224	4	1.48885	5.95541	3.23922	0.0357325	0.0194353	0.16	1.29569e-07	1.29569e-07	1	0	0	1	0	0
AAAATCAG	112	683	8	118.212	275780432	150	217336594	5464	6.09821	0.947452	5.77777	3.14259	0.0462221	0.0251407	0.325238	1.67605e-07	1.67605e-07	1	0	0	1	0	0
AAAATCC	1	4	7	118.212	275780432	150	217336594	28	4	0.0084594	0.0338376	0.0184046	0.000236863	0.000128832	0.186667	8.58883e-10	8.58883e-10	1	0	0	1	0	0
AAAATG	1603	6685	6	118.212	275780432	150	217336594	40110	4.17031	13.5604	56.5511	30.7587	0.339306	0.184552	0.166812	1.23035e-06	1.23035e-06	1	0	0	1	0	0
AAAATGC	84	336	7	118.212	275780432	150	217336594	2352	4	0.710589	2.84236	1.54599	0.0198965	0.0108219	0.186667	7.21462e-08	7.21462e-08	1	0	0	1	0	0
AAAATGG	1	4	7	118.212	275780432	150	217336594	28	4	0.0084594	0.0338376	0.0184046	0.000236863	0.000128832	0.186667	8.58883e-10	8.58883e-10	1	0	0	1	0	0
AAAATT	448	1793	6	118.212	275780432	150	217336594	10758	4.00223	3.78981	15.1677	8.24988	0.0910062	0.0494993	0.160089	3.29995e-07	3.29995e-07	1	0	0	1	0	0
AAAATTC	1	4	7	118.212	275780432	150	217336594	28	4	0.0084594	0.0338376	0.0184046	0.000236863	0.000128832	0.186667	8.58883e-10	8.58883e-10	1	0	0	1	0	0
AAAATTT	43	208	7	118.212	275780432	150	217336594	1456	4.83721	0.363754	1.75955	0.957041	0.0123169	0.00669929	0.225736	4.46619e-08	4.46619e-08	1	0	0	1	0	0
AAAATTTCAAATTTTCC	87	401	17	118.212	275780432	150	217336594	6817	4.6092	0.735967	3.39222	1.84506	0.0576677	0.0313661	0.522375	2.09107e-07	2.09107e-07	1	0	0	1	1	0
AAAATTTCCAAATTTATC	81	324	18	118.212	275780432	150	217336594	5832	4	0.685211	2.74084	1.49078	0.0493352	0.026834	0.48	1.78893e-07	1.78893e-07	1	0	0	1	0	0
AAAATTTCTCAAATTTTCC	515	2240	19	118.212	275780432	150	217336594	42560	4.34951	4.35659	18.949	10.3066	0.360032	0.195825	0.550939	1.3055e-06	1.3055e-06	1	0	0	1	1	0
AAAATTTGT	71	332	9	118.212	275780432	150	217336594	2988	4.67606	0.600617	2.80852	1.52758	0.0252767	0.0137483	0.280563	9.16551e-08	9.16551e-08	1	0	0	1	0	0
AAAC	924	6576	4	118.212	275780432	150	217336594	26304	7.11688	7.81648	55.629	30.2572	0.222516	0.121029	0.189784	8.06859e-07	8.06859e-07	1	0	0	0	0	0
AAACAAC	2	12	7	118.212	275780432	150	217336594	84	6	0.0169188	0.101513	0.0552139	0.000710589	0.000386497	0.28	2.57665e-09	2.57665e-09	1	0	0	1	0	0
AAACAACAC	1	8	9	118.212	275780432	150	217336594	72	8	0.0084594	0.0676752	0.0368093	0.000609076	0.000331283	0.48	2.20856e-09	2.20856e-09	1	0	0	1	0	0
AAACAACCC	2	12	9	118.212	275780432	150	217336594	108	6	0.0169188	0.101513	0.0552139	0.000913615	0.000496925	0.36	3.31283e-09	3.31283e-09	1	0	0	1	0	0
AAACAAT	1	4	7	118.212	275780432	150	217336594	28	4	0.0084594	0.0338376	0.0184046	0.000236863	0.000128832	0.186667	8.58883e-10	8.58883e-10	1	0	0	1	0	0
AAACAC	45	293	6	118.212	275780432	150	217336594	1758	6.51111	0.380673	2.4786	1.34814	0.0148716	0.00808884	0.260444	5.39256e-08	5.39256e-08	1	0	0	1	0	0
AAACACACAG	1	7	10	118.212	275780432	150	217336594	70	7	0.0084594	0.0592158	0.0322081	0.000592158	0.000322081	0.466667	2.14721e-09	2.14721e-09	1	0	0	1	0	0
AAACACAGAG	1	8	10	118.212	275780432	150	217336594	80	8	0.0084594	0.0676752	0.0368093	0.000676752	0.000368093	0.533333	2.45395e-09	2.45395e-09	1	0	0	1	1	0
AAACAGCAC	1	8	9	118.212	275780432	150	217336594	72	8	0.0084594	0.0676752	0.0368093	0.000609076	0.000331283	0.48	2.20856e-09	2.20856e-09	1	0	0	1	0	0
AAACAGCATAAGACT	1	4	15	118.212	275780432	150	217336594	60	4	0.0084594	0.0338376	0.0184046	0.000507564	0.000276069	0.4	1.84046e-09	1.84046e-09	1	0	0	1	0	0
AAACATACACACACTACATACCC	1	4	23	118.212	275780432	150	217336594	92	4	0.0084594	0.0338376	0.0184046	0.000778264	0.000423307	0.613333	2.82204e-09	2.82204e-09	1	0	0	1	1	0
AAACC	1	21	5	118.212	275780432	150	217336594	105	21	0.0084594	0.177647	0.0966243	0.000888237	0.000483122	0.7	3.22081e-09	3.22081e-09	1	0	0	1	1	0
AAACCAAAT	2	11	9	118.212	275780432	150	217336594	99	5.5	0.0169188	0.0930534	0.0506127	0.00083748	0.000455515	0.33	3.03676e-09	3.03676e-09	1	0	0	1	0	0
AAACCAAT	1	5	8	118.212	275780432	150	217336594	40	5	0.0084594	0.042297	0.0230058	0.000338376	0.000184046	0.266667	1.22698e-09	1.22698e-09	1	0	0	1	0	0
AAACCAC	1	7	7	118.212	275780432	150	217336594	49	7	0.0084594	0.0592158	0.0322081	0.00041451	0.000225457	0.326667	1.50304e-09	1.50304e-09	1	0	0	1	0	0
AAACCACACACC	1	4	12	118.212	275780432	150	217336594	48	4	0.0084594	0.0338376	0.0184046	0.000406051	0.000220856	0.32	1.47237e-09	1.47237e-09	1	0	0	1	0	0
AAACCACCAAGACTG	1	8	15	118.212	275780432	150	217336594	120	8	0.0084594	0.0676752	0.0368093	0.00101513	0.000552139	0.8	3.68093e-09	3.68093e-09	1	0	0	1	1	0
AAACCCAC	1	6	8	118.212	275780432	150	217336594	48	6	0.0084594	0.0507564	0.0276069	0.000406051	0.000220856	0.32	1.47237e-09	1.47237e-09	1	0	0	1	0	0
AAACCCACC	1	5	9	118.212	275780432	150	217336594	45	5	0.0084594	0.042297	0.0230058	0.000380673	0.000207052	0.3	1.38035e-09	1.38035e-09	1	0	0	1	0	0
AAACCCAGCTAAG	1	4	13	118.212	275780432	150	217336594	52	4	0.0084594	0.0338376	0.0184046	0.000439889	0.00023926	0.346667	1.59507e-09	1.59507e-09	1	0	0	1	0	0
AAACCCT	13	76	7	118.212	275780432	150	217336594	532	5.84615	0.109972	0.642914	0.349688	0.0045004	0.00244782	0.272821	1.63188e-08	1.63188e-08	1	0	0	1	0	0
AAACCGTTGGTC	2	8	12	118.212	275780432	150	217336594	96	4	0.0169188	0.0676752	0.0368093	0.000812102	0.000441711	0.32	2.94474e-09	2.94474e-09	1	0	0	1	0	0
AAACG	235	1397	5	118.212	275780432	150	217336594	6985	5.94468	1.98796	11.8178	6.42782	0.0590889	0.0321391	0.198156	2.14261e-07	2.14261e-07	1	0	0	1	0	0
AAACGT	90	360	6	118.212	275780432	150	217336594	2160	4	0.761346	3.04538	1.65642	0.0182723	0.0099385	0.16	6.62567e-08	6.62567e-08	1	0	0	1	0	0
AAACGTG	2	8	7	118.212	275780432	150	217336594	56	4	0.0169188	0.0676752	0.0368093	0.000473726	0.000257665	0.186667	1.71777e-09	1.71777e-09	1	0	0	1	0	0
AAACTAG	1	4	7	118.212	275780432	150	217336594	28	4	0.0084594	0.0338376	0.0184046	0.000236863	0.000128832	0.186667	8.58883e-10	8.58883e-10	1	0	0	1	0	0
AAACTAGCTTTACCAAGC	1	4	18	118.212	275780432	150	217336594	72	4	0.0084594	0.0338376	0.0184046	0.000609076	0.000331283	0.48	2.20856e-09	2.20856e-09	1	0	0	1	0	0
AAACTC	81	324	6	118.212	275780432	150	217336594	1944	4	0.685211	2.74084	1.49078	0.0164451	0.00894465	0.16	5.9631e-08	5.9631e-08	1	0	0	1	0	0
AAACTGGTATG	2110	10096	11	118.212	275780432	150	217336594	111056	4.78483	17.8493	85.4061	46.4533	0.939467	0.510986	0.350888	3.40657e-06	3.40657e-06	1	0	0	1	0	0
AAACTTAGCTGTG	1	4	13	118.212	275780432	150	217336594	52	4	0.0084594	0.0338376	0.0184046	0.000439889	0.00023926	0.346667	1.59507e-09	1.59507e-09	1	0	0	1	0	0
AAAG	2055	15335	4	118.212	275780432	150	217336594	61340	7.46229	17.3841	129.725	70.5588	0.518899	0.282235	0.198994	1.88157e-06	1.88157e-06	1	0	0	0	0	0
AAAGAACAG	182	1117	9	118.212	275780432	150	217336594	10053	6.13736	1.53961	9.44914	5.13949	0.0850423	0.0462554	0.368242	3.0837e-07	3.0837e-07	1	0	0	1	0	0
AAAGAACTT	1	8	9	118.212	275780432	150	217336594	72	8	0.0084594	0.0676752	0.0368093	0.000609076	0.000331283	0.48	2.20856e-09	2.20856e-09	1	0	0	1	0	0
AAAGAAG	81	399	7	118.212	275780432	150	217336594	2793	4.92593	0.685211	3.3753	1.83586	0.0236271	0.012851	0.229877	8.56736e-08	8.56736e-08	1	0	0	1	0	0
AAAGAAGAGAG	1	6	11	118.212	275780432	150	217336594	66	6	0.0084594	0.0507564	0.0276069	0.00055832	0.000303676	0.44	2.02451e-09	2.02451e-09	1	0	0	1	0	0
AAAGAC	2	10	6	118.212	275780432	150	217336594	60	5	0.0169188	0.084594	0.0460116	0.000507564	0.000276069	0.2	1.84046e-09	1.84046e-09	1	0	0	1	0	0
AAAGACTG	1	4	8	118.212	275780432	150	217336594	32	4	0.0084594	0.0338376	0.0184046	0.000270701	0.000147237	0.213333	9.8158e-10	9.8158e-10	1	0	0	1	0	0
AAAGAG	997	4149	6	118.212	275780432	150	217336594	24894	4.16148	8.43402	35.098	19.0902	0.210588	0.114541	0.166459	7.63608e-07	7.63608e-07	1	0	0	1	0	0
AAAGAGG	1	5	7	118.212	275780432	150	217336594	35	5	0.0084594	0.042297	0.0230058	0.000296079	0.000161041	0.233333	1.0736e-09	1.0736e-09	1	0	0	1	0	0
AAAGAGGAGGAGACAAGG	1	6	18	118.212	275780432	150	217336594	108	6	0.0084594	0.0507564	0.0276069	0.000913615	0.000496925	0.72	3.31283e-09	3.31283e-09	1	0	0	1	1	0
AAAGAGT	1	5	7	118.212	275780432	150	217336594	35	5	0.0084594	0.042297	0.0230058	0.000296079	0.000161041	0.233333	1.0736e-09	1.0736e-09	1	0	0	1	0	0
AAAGAT	257	1152	6	118.212	275780432	150	217336594	6912	4.48249	2.17406	9.74522	5.30053	0.0584713	0.0318032	0.1793	2.12021e-07	2.12021e-07	1	0	0	1	0	0
AAAGATAACAGTAAC	1	6	15	118.212	275780432	150	217336594	90	6	0.0084594	0.0507564	0.0276069	0.000761346	0.000414104	0.6	2.76069e-09	2.76069e-09	1	0	0	1	1	0
AAAGATT	73	292	7	118.212	275780432	150	217336594	2044	4	0.617536	2.47014	1.34354	0.017291	0.00940477	0.186667	6.26984e-08	6.26984e-08	1	0	0	1	0	0
AAAGC	111	579	5	118.212	275780432	150	217336594	2895	5.21622	0.938993	4.89799	2.66407	0.02449	0.0133204	0.173874	8.88023e-08	8.88023e-08	1	0	0	1	0	0
AAAGCAG	1	4	7	118.212	275780432	150	217336594	28	4	0.0084594	0.0338376	0.0184046	0.000236863	0.000128832	0.186667	8.58883e-10	8.58883e-10	1	0	0	1	0	0
AAAGCTCCCCTGACATCTAATC	1	4	22	118.212	275780432	150	217336594	88	4	0.0084594	0.0338376	0.0184046	0.000744427	0.000404902	0.586667	2.69935e-09	2.69935e-09	1	0	0	1	1	0
AAAGG	1	5	5	118.212	275780432	150	217336594	25	5	0.0084594	0.042297	0.0230058	0.000211485	0.000115029	0.166667	7.6686e-10	7.6686e-10	1	0	0	1	0	0
AAAGGAG	1	13	7	118.212	275780432	150	217336594	91	13	0.0084594	0.109972	0.0598151	0.000769805	0.000418705	0.606667	2.79137e-09	2.79137e-09	1	0	0	1	1	0
AAAGGC	19	76	6	118.212	275780432	150	217336594	456	4	0.160729	0.642914	0.349688	0.00385748	0.00209813	0.16	1.39875e-08	1.39875e-08	1	0	0	1	0	0
AAAGGG	65	260	6	118.212	275780432	150	217336594	1560	4	0.549861	2.19944	1.1963	0.0131967	0.00717781	0.16	4.7852e-08	4.7852e-08	1	0	0	1	0	0
AAAGGGGGGGAGG	1	4	13	118.212	275780432	150	217336594	52	4	0.0084594	0.0338376	0.0184046	0.000439889	0.00023926	0.346667	1.59507e-09	1.59507e-09	1	0	0	1	0	0
AAAGGTAGAAGATGTG	1	4	16	118.212	275780432	150	217336594	64	4	0.0084594	0.0338376	0.0184046	0.000541401	0.000294474	0.426667	1.96316e-09	1.96316e-09	1	0	0	1	0	0
AAAGGTC	85	485	7	118.212	275780432	150	217336594	3395	5.70588	0.719049	4.10281	2.23156	0.0287196	0.0156209	0.266275	1.0414e-07	1.0414e-07	1	0	0	1	0	0
AAAGGTG	61	244	7	118.212	275780432	150	217336594	1708	4	0.516023	2.06409	1.12268	0.0144486	0.00785878	0.186667	5.23919e-08	5.23919e-08	1	0	0	1	0	0
AAAGT	287	1794	5	118.212	275780432	150	217336594	8970	6.25087	2.42785	15.1762	8.25448	0.0758808	0.0412724	0.208362	2.75149e-07	2.75149e-07	1	0	0	1	0	0
AAAGTAAGATC	1	4	11	118.212	275780432	150	217336594	44	4	0.0084594	0.0338376	0.0184046	0.000372213	0.000202451	0.293333	1.34967e-09	1.34967e-09	1	0	0	1	0	0
AAAGTC	1	4	6	118.212	275780432	150	217336594	24	4	0.0084594	0.0338376	0.0184046	0.000203025	0.000110428	0.16	7.36185e-10	7.36185e-10	1	0	0	1	0	0
AAAGTCC	2	8	7	118.212	275780432	150	217336594	56	4	0.0169188	0.0676752	0.0368093	0.000473726	0.000257665	0.186667	1.71777e-09	1.71777e-09	1	0	0	1	0	0
AAAGTG	1209	4836	6	118.212	275780432	150	217336594	29016	4	10.2274	40.9096	22.2512	0.245458	0.133507	0.16	8.90048e-07	8.90048e-07	1	0	0	1	0	0
AAAGTGAATTACACG	1	5	15	118.212	275780432	150	217336594	75	5	0.0084594	0.042297	0.0230058	0.000634455	0.000345087	0.5	2.30058e-09	2.30058e-09	1	0	0	1	0	0
AAAGTGAGAGT	1	4	11	118.212	275780432	150	217336594	44	4	0.0084594	0.0338376	0.0184046	0.000372213	0.000202451	0.293333	1.34967e-09	1.34967e-09	1	0	0	1	0	0
AAAGTGGTATG	1193	5092	11	118.212	275780432	150	217336594	56012	4.26823	10.0921	43.0752	23.4291	0.473828	0.25772	0.313004	1.71813e-06	1.71813e-06	1	0	0	1	0	0
AAAGTT	37	148	6	118.212	275780432	150	217336594	888	4	0.312998	1.25199	0.680971	0.00751194	0.00408583	0.16	2.72389e-08	2.72389e-08	1	0	0	1	0	0
AAAGTTC	2	13	7	118.212	275780432	150	217336594	91	6.5	0.0169188	0.109972	0.0598151	0.000769805	0.000418705	0.303333	2.79137e-09	2.79137e-09	1	0	0	1	0	0
AAAGTTG	2	8	7	118.212	275780432	150	217336594	56	4	0.0169188	0.0676752	0.0368093	0.000473726	0.000257665	0.186667	1.71777e-09	1.71777e-09	1	0	0	1	0	0
AAAT	4562	30980	4	118.212	275780432	150	217336594	123920	6.79088	38.5918	262.072	142.544	1.04829	0.570175	0.18109	3.80117e-06	3.80117e-06	1	0	0	0	0	0
AAATAAATGATGATGATGAAT	1	4	21	118.212	275780432	150	217336594	84	4	0.0084594	0.0338376	0.0184046	0.000710589	0.000386497	0.56	2.57665e-09	2.57665e-09	1	0	0	1	1	0
AAATAAATT	4	26	9	118.212	275780432	150	217336594	234	6.5	0.0338376	0.219944	0.11963	0.0019795	0.00107667	0.39	7.17781e-09	7.17781e-09	1	0	0	1	0	0
AAATAAC	75	300	7	118.212	275780432	150	217336594	2100	4	0.634455	2.53782	1.38035	0.0177647	0.00966243	0.186667	6.44162e-08	6.44162e-08	1	0	0	1	0	0
AAATAACCC	22088	193651	9	118.212	275780432	150	217336594	1742859	8.76725	186.851	1638.17	891.019	14.7435	8.01917	0.526035	5.34611e-05	5.34611e-05	1	1	1	1	1	1
AAATAAT	57	228	7	118.212	275780432	150	217336594	1596	4	0.482186	1.92874	1.04906	0.0135012	0.00734345	0.186667	4.89563e-08	4.89563e-08	1	0	0	1	0	0
AAATAC	91	364	6	118.212	275780432	150	217336594	2184	4	0.769805	3.07922	1.67482	0.0184753	0.0100489	0.16	6.69929e-08	6.69929e-08	1	0	0	1	0	0
AAATACCCC	11	48	9	118.212	275780432	150	217336594	432	4.36364	0.0930534	0.406051	0.220856	0.00365446	0.0019877	0.261818	1.32513e-08	1.32513e-08	1	0	0	1	0	0
AAATAT	487	2288	6	118.212	275780432	150	217336594	13728	4.69815	4.11973	19.3551	10.5274	0.116131	0.0631647	0.187926	4.21098e-07	4.21098e-07	1	0	0	1	0	0
AAATATC	72	288	7	118.212	275780432	150	217336594	2016	4	0.609076	2.43631	1.32513	0.0170541	0.00927593	0.186667	6.18396e-08	6.18396e-08	1	0	0	1	0	0
AAATATG	77	377	7	118.212	275780432	150	217336594	2639	4.8961	0.651373	3.18919	1.73464	0.0223243	0.0121425	0.228485	8.09497e-08	8.09497e-08	1	0	0	1	0	0
AAATATT	33	132	7	118.212	275780432	150	217336594	924	4	0.27916	1.11664	0.607353	0.00781648	0.00425147	0.186667	2.83431e-08	2.83431e-08	1	0	0	1	0	0
AAATC	652	4022	5	118.212	275780432	150	217336594	20110	6.16871	5.51553	34.0237	18.5059	0.170118	0.0925293	0.205624	6.16862e-07	6.16862e-07	1	0	0	1	0	0
AAATCAGAATC	2	26	11	118.212	275780432	150	217336594	286	13	0.0169188	0.219944	0.11963	0.00241939	0.00131593	0.953333	8.77287e-09	8.77287e-09	1	0	0	1	1	0
AAATCC	92	368	6	118.212	275780432	150	217336594	2208	4	0.778264	3.11306	1.69323	0.0186783	0.0101594	0.16	6.7729e-08	6.7729e-08	1	0	0	1	0	0
AAATCCC	1	4	7	118.212	275780432	150	217336594	28	4	0.0084594	0.0338376	0.0184046	0.000236863	0.000128832	0.186667	8.58883e-10	8.58883e-10	1	0	0	1	0	0
AAATCCG	1	4	7	118.212	275780432	150	217336594	28	4	0.0084594	0.0338376	0.0184046	0.000236863	0.000128832	0.186667	8.58883e-10	8.58883e-10	1	0	0	1	0	0
AAATCG	47	188	6	118.212	275780432	150	217336594	1128	4	0.397592	1.59037	0.865018	0.0095422	0.00519011	0.16	3.46007e-08	3.46007e-08	1	0	0	1	0	0
AAATCGATCATAGGC	1	4	15	118.212	275780432	150	217336594	60	4	0.0084594	0.0338376	0.0184046	0.000507564	0.000276069	0.4	1.84046e-09	1.84046e-09	1	0	0	1	0	0
AAATCGC	1	4	7	118.212	275780432	150	217336594	28	4	0.0084594	0.0338376	0.0184046	0.000236863	0.000128832	0.186667	8.58883e-10	8.58883e-10	1	0	0	1	0	0
AAATCGT	1	4	7	118.212	275780432	150	217336594	28	4	0.0084594	0.0338376	0.0184046	0.000236863	0.000128832	0.186667	8.58883e-10	8.58883e-10	1	0	0	1	0	0
AAATCT	1499	6561	6	118.212	275780432	150	217336594	39366	4.37692	12.6806	55.5021	30.1882	0.333013	0.181129	0.175077	1.20753e-06	1.20753e-06	1	0	0	1	0	0
AAATCTCGCG	58	233	10	118.212	275780432	150	217336594	2330	4.01724	0.490645	1.97104	1.07207	0.0197104	0.0107207	0.267816	7.14713e-08	7.14713e-08	1	0	0	1	0	0
AAATG	196	1099	5	118.212	275780432	150	217336594	5495	5.60714	1.65804	9.29688	5.05667	0.0464844	0.0252834	0.186905	1.68556e-07	1.68556e-07	1	0	0	1	0	0
AAATGGAGG	1	4	9	118.212	275780432	150	217336594	36	4	0.0084594	0.0338376	0.0184046	0.000304538	0.000165642	0.24	1.10428e-09	1.10428e-09	1	0	0	1	0	0
AAATGGT	1	4	7	118.212	275780432	150	217336594	28	4	0.0084594	0.0338376	0.0184046	0.000236863	0.000128832	0.186667	8.58883e-10	8.58883e-10	1	0	0	1	0	0
AAATGT	1	4	6	118.212	275780432	150	217336594	24	4	0.0084594	0.0338376	0.0184046	0.000203025	0.000110428	0.16	7.36185e-10	7.36185e-10	1	0	0	1	0	0
AAATGTCTG	1	4	9	118.212	275780432	150	217336594	36	4	0.0084594	0.0338376	0.0184046	0.000304538	0.000165642	0.24	1.10428e-09	1.10428e-09	1	0	0	1	0	0
AAATT	439	2388	5	118.212	275780432	150	217336594	11940	5.43964	3.71367	20.201	10.9876	0.101005	0.0549378	0.181321	3.66252e-07	3.66252e-07	1	0	0	1	0	0
AAATTAT	49	196	7	118.212	275780432	150	217336594	1372	4	0.41451	1.65804	0.901827	0.0116063	0.00631279	0.186667	4.20853e-08	4.20853e-08	1	0	0	1	0	0
AAATTC	24	102	6	118.212	275780432	150	217336594	612	4.25	0.203025	0.862858	0.469318	0.00517715	0.00281591	0.17	1.87727e-08	1.87727e-08	1	0	0	1	0	0
AAATTCCG	82	380	8	118.212	275780432	150	217336594	3040	4.63415	0.69367	3.21457	1.74844	0.0257166	0.0139875	0.247154	9.32501e-08	9.32501e-08	1	0	0	1	0	0
AAATTG	242	968	6	118.212	275780432	150	217336594	5808	4	2.04717	8.18869	4.45392	0.0491322	0.0267235	0.16	1.78157e-07	1.78157e-07	1	0	0	1	0	0
AAATTT	3	12	6	118.212	275780432	150	217336594	72	4	0.0253782	0.101513	0.0552139	0.000609076	0.000331283	0.16	2.20856e-09	2.20856e-09	1	0	0	1	0	0
AAATTTC	1	4	7	118.212	275780432	150	217336594	28	4	0.0084594	0.0338376	0.0184046	0.000236863	0.000128832	0.186667	8.58883e-10	8.58883e-10	1	0	0	1	0	0
AAATTTCTC	111	830	9	118.212	275780432	150	217336594	7470	7.47748	0.938993	7.0213	3.81896	0.0631917	0.0343706	0.448649	2.29138e-07	2.29138e-07	1	0	0	1	0	0
AAC	11910	126708	3	118.212	275780432	150	217336594	380124	10.6388	100.751	1071.87	583.004	3.21562	1.74901	0.212776	1.16601e-05	1.16601e-05	1	0	0	0	0	0
AACAACAGG	1	6	9	118.212	275780432	150	217336594	54	6	0.0084594	0.0507564	0.0276069	0.000456807	0.000248463	0.36	1.65642e-09	1.65642e-09	1	0	0	1	0	0
AACAACATC	1	4	9	118.212	275780432	150	217336594	36	4	0.0084594	0.0338376	0.0184046	0.000304538	0.000165642	0.24	1.10428e-09	1.10428e-09	1	0	0	1	0	0
AACAACC	3	35	7	118.212	275780432	150	217336594	245	11.6667	0.0253782	0.296079	0.161041	0.00207255	0.00112728	0.544444	7.51522e-09	7.51522e-09	1	0	0	1	1	0
AACAACCAC	3	12	9	118.212	275780432	150	217336594	108	4	0.0253782	0.101513	0.0552139	0.000913615	0.000496925	0.24	3.31283e-09	3.31283e-09	1	0	0	1	0	0
AACAACG	2	12	7	118.212	275780432	150	217336594	84	6	0.0169188	0.101513	0.0552139	0.000710589	0.000386497	0.28	2.57665e-09	2.57665e-09	1	0	0	1	0	0
AACAACGT	1	5	8	118.212	275780432	150	217336594	40	5	0.0084594	0.042297	0.0230058	0.000338376	0.000184046	0.266667	1.22698e-09	1.22698e-09	1	0	0	1	0	0
AACAAG	197	1024	6	118.212	275780432	150	217336594	6144	5.19797	1.6665	8.66242	4.71159	0.0519745	0.0282695	0.207919	1.88463e-07	1.88463e-07	1	0	0	1	0	0
AACAAGTC	1	4	8	118.212	275780432	150	217336594	32	4	0.0084594	0.0338376	0.0184046	0.000270701	0.000147237	0.213333	9.8158e-10	9.8158e-10	1	0	0	1	0	0
AACAAGTGGAAGATGTC	1	5	17	118.212	275780432	150	217336594	85	5	0.0084594	0.042297	0.0230058	0.000719049	0.000391098	0.566667	2.60732e-09	2.60732e-09	1	0	0	1	1	0
AACAAT	58	263	6	118.212	275780432	150	217336594	1578	4.53448	0.490645	2.22482	1.2101	0.0133489	0.00726063	0.181379	4.84042e-08	4.84042e-08	1	0	0	1	0	0
AACAATAATAGC	1	4	12	118.212	275780432	150	217336594	48	4	0.0084594	0.0338376	0.0184046	0.000406051	0.000220856	0.32	1.47237e-09	1.47237e-09	1	0	0	1	0	0
AACAATC	1	5	7	118.212	275780432	150	217336594	35	5	0.0084594	0.042297	0.0230058	0.000296079	0.000161041	0.233333	1.0736e-09	1.0736e-09	1	0	0	1	0	0
AACAATTAT	1	4	9	118.212	275780432	150	217336594	36	4	0.0084594	0.0338376	0.0184046	0.000304538	0.000165642	0.24	1.10428e-09	1.10428e-09	1	0	0	1	0	0
AACAC	6	66	5	118.212	275780432	150	217336594	330	11	0.0507564	0.55832	0.303676	0.0027916	0.00151838	0.366667	1.01225e-08	1.01225e-08	1	0	0	1	0	0
AACACAC	10	69	7	118.212	275780432	150	217336594	483	6.9	0.084594	0.583698	0.31748	0.00408589	0.00222236	0.322	1.48157e-08	1.48157e-08	1	0	0	1	0	0
AACACACACAT	1	7	11	118.212	275780432	150	217336594	77	7	0.0084594	0.0592158	0.0322081	0.000651373	0.000354289	0.513333	2.36193e-09	2.36193e-09	1	0	0	1	1	0
AACACACCCTCTGAG	1	9	15	118.212	275780432	150	217336594	135	9	0.0084594	0.0761346	0.0414104	0.00114202	0.000621156	0.9	4.14104e-09	4.14104e-09	1	0	0	1	1	0
AACACAT	1	5	7	118.212	275780432	150	217336594	35	5	0.0084594	0.042297	0.0230058	0.000296079	0.000161041	0.233333	1.0736e-09	1.0736e-09	1	0	0	1	0	0
AACACATCC	1	5	9	118.212	275780432	150	217336594	45	5	0.0084594	0.042297	0.0230058	0.000380673	0.000207052	0.3	1.38035e-09	1.38035e-09	1	0	0	1	0	0
AACACC	2	9	6	118.212	275780432	150	217336594	54	4.5	0.0169188	0.0761346	0.0414104	0.000456807	0.000248463	0.18	1.65642e-09	1.65642e-09	1	0	0	1	0	0
AACACCT	2	8	7	118.212	275780432	150	217336594	56	4	0.0169188	0.0676752	0.0368093	0.000473726	0.000257665	0.186667	1.71777e-09	1.71777e-09	1	0	0	1	0	0
AACACG	1	4	6	118.212	275780432	150	217336594	24	4	0.0084594	0.0338376	0.0184046	0.000203025	0.000110428	0.16	7.36185e-10	7.36185e-10	1	0	0	1	0	0
AACACTCC	2	27	8	118.212	275780432	150	217336594	216	13.5	0.0169188	0.228404	0.124231	0.00182723	0.00099385	0.72	6.62567e-09	6.62567e-09	1	0	0	1	1	0
AACACTTAACTATCT	1	8	15	118.212	275780432	150	217336594	120	8	0.0084594	0.0676752	0.0368093	0.00101513	0.000552139	0.8	3.68093e-09	3.68093e-09	1	0	0	1	1	0
AACAGC	1498	6747	6	118.212	275780432	150	217336594	40482	4.50401	12.6722	57.0755	31.044	0.342453	0.186264	0.18016	1.24176e-06	1.24176e-06	1	0	0	1	0	0
AACAGCAAG	92	459	9	118.212	275780432	150	217336594	4131	4.98913	0.778264	3.88286	2.11193	0.0349458	0.0190074	0.299348	1.26716e-07	1.26716e-07	1	0	0	1	0	0
AACAGT	1	4	6	118.212	275780432	150	217336594	24	4	0.0084594	0.0338376	0.0184046	0.000203025	0.000110428	0.16	7.36185e-10	7.36185e-10	1	0	0	1	0	0
AACAGTC	2	10	7	118.212	275780432	150	217336594	70	5	0.0169188	0.084594	0.0460116	0.000592158	0.000322081	0.233333	2.14721e-09	2.14721e-09	1	0	0	1	0	0
AACAGTG	1	4	7	118.212	275780432	150	217336594	28	4	0.0084594	0.0338376	0.0184046	0.000236863	0.000128832	0.186667	8.58883e-10	8.58883e-10	1	0	0	1	0	0
AACAGTTCTC	1	4	10	118.212	275780432	150	217336594	40	4	0.0084594	0.0338376	0.0184046	0.000338376	0.000184046	0.266667	1.22698e-09	1.22698e-09	1	0	0	1	0	0
AACAT	83	559	5	118.212	275780432	150	217336594	2795	6.73494	0.70213	4.7288	2.57205	0.023644	0.0128602	0.224498	8.57349e-08	8.57349e-08	1	0	0	1	0	0
AACATC	69	276	6	118.212	275780432	150	217336594	1656	4	0.583698	2.33479	1.26992	0.0140088	0.00761952	0.16	5.07968e-08	5.07968e-08	1	0	0	1	0	0
AACATCCCC	79	331	9	118.212	275780432	150	217336594	2979	4.18987	0.668292	2.80006	1.52298	0.0252005	0.0137068	0.251392	9.1379e-08	9.1379e-08	1	0	0	1	0	0
AACATG	347	1625	6	118.212	275780432	150	217336594	9750	4.683	2.93541	13.7465	7.47688	0.0824791	0.0448613	0.18732	2.99075e-07	2.99075e-07	1	0	0	1	0	0
AACATGAACCCC	1	5	12	118.212	275780432	150	217336594	60	5	0.0084594	0.042297	0.0230058	0.000507564	0.000276069	0.4	1.84046e-09	1.84046e-09	1	0	0	1	0	0
AACATT	94	376	6	118.212	275780432	150	217336594	2256	4	0.795183	3.18073	1.73004	0.0190844	0.0103802	0.16	6.92014e-08	6.92014e-08	1	0	0	1	0	0
AACC	67	459	4	118.212	275780432	150	217336594	1836	6.85075	0.56678	3.88286	2.11193	0.0155315	0.00844773	0.182687	5.63182e-08	5.63182e-08	1	0	0	0	0	0
AACCAAG	1	4	7	118.212	275780432	150	217336594	28	4	0.0084594	0.0338376	0.0184046	0.000236863	0.000128832	0.186667	8.58883e-10	8.58883e-10	1	0	0	1	0	0
AACCAC	3	35	6	118.212	275780432	150	217336594	210	11.6667	0.0253782	0.296079	0.161041	0.00177647	0.000966243	0.466667	6.44162e-09	6.44162e-09	1	0	0	1	0	0
AACCACACAC	4	18	10	118.212	275780432	150	217336594	180	4.5	0.0338376	0.152269	0.0828208	0.00152269	0.000828208	0.3	5.52139e-09	5.52139e-09	1	0	0	1	0	0
AACCACCAGCCACC	1	4	14	118.212	275780432	150	217336594	56	4	0.0084594	0.0338376	0.0184046	0.000473726	0.000257665	0.373333	1.71777e-09	1.71777e-09	1	0	0	1	0	0
AACCACTCTTCTT	3	19	13	118.212	275780432	150	217336594	247	6.33333	0.0253782	0.160729	0.087422	0.00208947	0.00113649	0.548889	7.57657e-09	7.57657e-09	1	0	0	1	1	0
AACCAGC	1	7	7	118.212	275780432	150	217336594	49	7	0.0084594	0.0592158	0.0322081	0.00041451	0.000225457	0.326667	1.50304e-09	1.50304e-09	1	0	0	1	0	0
AACCAGTAATGT	1	5	12	118.212	275780432	150	217336594	60	5	0.0084594	0.042297	0.0230058	0.000507564	0.000276069	0.4	1.84046e-09	1.84046e-09	1	0	0	1	0	0
AACCAT	93	457	6	118.212	275780432	150	217336594	2742	4.91398	0.786724	3.86594	2.10273	0.0231957	0.0126164	0.196559	8.41092e-08	8.41092e-08	1	0	0	1	0	0
AACCATC	1	4	7	118.212	275780432	150	217336594	28	4	0.0084594	0.0338376	0.0184046	0.000236863	0.000128832	0.186667	8.58883e-10	8.58883e-10	1	0	0	1	0	0
AACCATCGC	1	4	9	118.212	275780432	150	217336594	36	4	0.0084594	0.0338376	0.0184046	0.000304538	0.000165642	0.24	1.10428e-09	1.10428e-09	1	0	0	1	0	0
AACCC	25	145	5	118.212	275780432	150	217336594	725	5.8	0.211485	1.22661	0.667168	0.00613306	0.00333584	0.193333	2.22389e-08	2.22389e-08	1	0	0	1	0	0
AACCCAG	1	7	7	118.212	275780432	150	217336594	49	7	0.0084594	0.0592158	0.0322081	0.00041451	0.000225457	0.326667	1.50304e-09	1.50304e-09	1	0	0	1	0	0
AACCCC	23	111	6	118.212	275780432	150	217336594	666	4.82609	0.194566	0.938993	0.510729	0.00563396	0.00306437	0.193043	2.04291e-08	2.04291e-08	1	0	0	1	0	0
AACCCCC	3	12	7	118.212	275780432	150	217336594	84	4	0.0253782	0.101513	0.0552139	0.000710589	0.000386497	0.186667	2.57665e-09	2.57665e-09	1	0	0	1	0	0
AACCCCCCT	1	4	9	118.212	275780432	150	217336594	36	4	0.0084594	0.0338376	0.0184046	0.000304538	0.000165642	0.24	1.10428e-09	1.10428e-09	1	0	0	1	0	0
AACCCCGTAGCACCCTACCTCT	1	5	22	118.212	275780432	150	217336594	110	5	0.0084594	0.042297	0.0230058	0.000930534	0.000506127	0.733333	3.37418e-09	3.37418e-09	1	0	0	1	1	0
AACCCCT	1	7	7	118.212	275780432	150	217336594	49	7	0.0084594	0.0592158	0.0322081	0.00041451	0.000225457	0.326667	1.50304e-09	1.50304e-09	1	0	0	1	0	0
AACCCT	4	40	6	118.212	275780432	150	217336594	240	10	0.0338376	0.338376	0.184046	0.00203025	0.00110428	0.4	7.36185e-09	7.36185e-09	1	0	0	1	0	0
AACCGC	88	352	6	118.212	275780432	150	217336594	2112	4	0.744427	2.97771	1.61961	0.0178662	0.00971765	0.16	6.47843e-08	6.47843e-08	1	0	0	1	0	0
AACCGCGACGCC	1	6	12	118.212	275780432	150	217336594	72	6	0.0084594	0.0507564	0.0276069	0.000609076	0.000331283	0.48	2.20856e-09	2.20856e-09	1	0	0	1	0	0
AACCGG	1	4	6	118.212	275780432	150	217336594	24	4	0.0084594	0.0338376	0.0184046	0.000203025	0.000110428	0.16	7.36185e-10	7.36185e-10	1	0	0	1	0	0
AACCGT	83	332	6	118.212	275780432	150	217336594	1992	4	0.70213	2.80852	1.52758	0.0168511	0.00916551	0.16	6.11034e-08	6.11034e-08	1	0	0	1	0	0
AACCT	110	1012	5	118.212	275780432	150	217336594	5060	9.2	0.930534	8.56091	4.65637	0.0428045	0.0232819	0.306667	1.55212e-07	1.55212e-07	1	0	0	1	0	0
AACCTC	2	18	6	118.212	275780432	150	217336594	108	9	0.0169188	0.152269	0.0828208	0.000913615	0.000496925	0.36	3.31283e-09	3.31283e-09	1	0	0	1	0	0
AACCTCTACGGGGCG	1	4	15	118.212	275780432	150	217336594	60	4	0.0084594	0.0338376	0.0184046	0.000507564	0.000276069	0.4	1.84046e-09	1.84046e-09	1	0	0	1	0	0
AACCTCTGC	1	4	9	118.212	275780432	150	217336594	36	4	0.0084594	0.0338376	0.0184046	0.000304538	0.000165642	0.24	1.10428e-09	1.10428e-09	1	0	0	1	0	0
AACCTG	100	400	6	118.212	275780432	150	217336594	2400	4	0.84594	3.38376	1.84046	0.0203025	0.0110428	0.16	7.36185e-08	7.36185e-08	1	0	0	1	0	0
AACCTGAGTGGGTCT	1	4	15	118.212	275780432	150	217336594	60	4	0.0084594	0.0338376	0.0184046	0.000507564	0.000276069	0.4	1.84046e-09	1.84046e-09	1	0	0	1	0	0
AACCTGC	1	5	7	118.212	275780432	150	217336594	35	5	0.0084594	0.042297	0.0230058	0.000296079	0.000161041	0.233333	1.0736e-09	1.0736e-09	1	0	0	1	0	0
AACCTGG	1	11	7	118.212	275780432	150	217336594	77	11	0.0084594	0.0930534	0.0506127	0.000651373	0.000354289	0.513333	2.36193e-09	2.36193e-09	1	0	0	1	1	0
AACCTGTC	1	4	8	118.212	275780432	150	217336594	32	4	0.0084594	0.0338376	0.0184046	0.000270701	0.000147237	0.213333	9.8158e-10	9.8158e-10	1	0	0	1	0	0
AACCTGTGTGATG	1	5	13	118.212	275780432	150	217336594	65	5	0.0084594	0.042297	0.0230058	0.000549861	0.000299075	0.433333	1.99384e-09	1.99384e-09	1	0	0	1	0	0
AACG	1106	8298	4	118.212	275780432	150	217336594	33192	7.50271	9.35609	70.1961	38.1804	0.280784	0.152722	0.200072	1.01814e-06	1.01814e-06	1	0	0	0	0	0
AACGAC	2	9	6	118.212	275780432	150	217336594	54	4.5	0.0169188	0.0761346	0.0414104	0.000456807	0.000248463	0.18	1.65642e-09	1.65642e-09	1	0	0	1	0	0
AACGAG	1	8	6	118.212	275780432	150	217336594	48	8	0.0084594	0.0676752	0.0368093	0.000406051	0.000220856	0.32	1.47237e-09	1.47237e-09	1	0	0	1	0	0
AACGAGATTCGCACG	1	5	15	118.212	275780432	150	217336594	75	5	0.0084594	0.042297	0.0230058	0.000634455	0.000345087	0.5	2.30058e-09	2.30058e-09	1	0	0	1	0	0
AACGAGC	1	6	7	118.212	275780432	150	217336594	42	6	0.0084594	0.0507564	0.0276069	0.000355295	0.000193249	0.28	1.28832e-09	1.28832e-09	1	0	0	1	0	0
AACGATG	1	4	7	118.212	275780432	150	217336594	28	4	0.0084594	0.0338376	0.0184046	0.000236863	0.000128832	0.186667	8.58883e-10	8.58883e-10	1	0	0	1	0	0
AACGC	81	632	5	118.212	275780432	150	217336594	3160	7.80247	0.685211	5.34634	2.90793	0.0267317	0.0145397	0.260082	9.69311e-08	9.69311e-08	1	0	0	1	0	0
AACGCC	35	140	6	118.212	275780432	150	217336594	840	4	0.296079	1.18432	0.644162	0.00710589	0.00386497	0.16	2.57665e-08	2.57665e-08	1	0	0	1	0	0
AACGCG	76	304	6	118.212	275780432	150	217336594	1824	4	0.642914	2.57166	1.39875	0.0154299	0.00839251	0.16	5.59501e-08	5.59501e-08	1	0	0	1	0	0
AACGGC	1	9	6	118.212	275780432	150	217336594	54	9	0.0084594	0.0761346	0.0414104	0.000456807	0.000248463	0.36	1.65642e-09	1.65642e-09	1	0	0	1	0	0
AACGGTAAG	1	4	9	118.212	275780432	150	217336594	36	4	0.0084594	0.0338376	0.0184046	0.000304538	0.000165642	0.24	1.10428e-09	1.10428e-09	1	0	0	1	0	0
AACT	109	654	4	118.212	275780432	150	217336594	2616	6	0.922074	5.53244	3.00916	0.0221298	0.0120366	0.16	8.02442e-08	8.02442e-08	1	0	0	0	0	0
AACTAC	111	444	6	118.212	275780432	150	217336594	2664	4	0.938993	3.75597	2.04291	0.0225358	0.0122575	0.16	8.17166e-08	8.17166e-08	1	0	0	1	0	0
AACTACATGAT	1	4	11	118.212	275780432	150	217336594	44	4	0.0084594	0.0338376	0.0184046	0.000372213	0.000202451	0.293333	1.34967e-09	1.34967e-09	1	0	0	1	0	0
AACTAGGTAGTC	1	5	12	118.212	275780432	150	217336594	60	5	0.0084594	0.042297	0.0230058	0.000507564	0.000276069	0.4	1.84046e-09	1.84046e-09	1	0	0	1	0	0
AACTAT	169	846	6	118.212	275780432	150	217336594	5076	5.00592	1.42964	7.15665	3.89258	0.0429399	0.0233555	0.200237	1.55703e-07	1.55703e-07	1	0	0	1	0	0
AACTATT	1	6	7	118.212	275780432	150	217336594	42	6	0.0084594	0.0507564	0.0276069	0.000355295	0.000193249	0.28	1.28832e-09	1.28832e-09	1	0	0	1	0	0
AACTCACC	1	4	8	118.212	275780432	150	217336594	32	4	0.0084594	0.0338376	0.0184046	0.000270701	0.000147237	0.213333	9.8158e-10	9.8158e-10	1	0	0	1	0	0
AACTCAT	1	5	7	118.212	275780432	150	217336594	35	5	0.0084594	0.042297	0.0230058	0.000296079	0.000161041	0.233333	1.0736e-09	1.0736e-09	1	0	0	1	0	0
AACTCC	1	4	6	118.212	275780432	150	217336594	24	4	0.0084594	0.0338376	0.0184046	0.000203025	0.000110428	0.16	7.36185e-10	7.36185e-10	1	0	0	1	0	0
AACTCGG	2	8	7	118.212	275780432	150	217336594	56	4	0.0169188	0.0676752	0.0368093	0.000473726	0.000257665	0.186667	1.71777e-09	1.71777e-09	1	0	0	1	0	0
AACTCTAACTTACATGTAGAC	1	6	21	118.212	275780432	150	217336594	126	6	0.0084594	0.0507564	0.0276069	0.00106588	0.000579746	0.84	3.86497e-09	3.86497e-09	1	0	0	1	1	0
AACTCTTGATCGCTAAGACGGG	1	5	22	118.212	275780432	150	217336594	110	5	0.0084594	0.042297	0.0230058	0.000930534	0.000506127	0.733333	3.37418e-09	3.37418e-09	1	0	0	1	1	0
AACTG	1	5	5	118.212	275780432	150	217336594	25	5	0.0084594	0.042297	0.0230058	0.000211485	0.000115029	0.166667	7.6686e-10	7.6686e-10	1	0	0	1	0	0
AACTGTC	1	9	7	118.212	275780432	150	217336594	63	9	0.0084594	0.0761346	0.0414104	0.000532942	0.000289873	0.42	1.93249e-09	1.93249e-09	1	0	0	1	0	0
AACTT	161	805	5	118.212	275780432	150	217336594	4025	5	1.36196	6.80981	3.70393	0.0340491	0.0185197	0.166667	1.23464e-07	1.23464e-07	1	0	0	1	0	0
AACTTAT	34	136	7	118.212	275780432	150	217336594	952	4	0.287619	1.15048	0.625757	0.00805334	0.0043803	0.186667	2.9202e-08	2.9202e-08	1	0	0	1	0	0
AACTTC	92	368	6	118.212	275780432	150	217336594	2208	4	0.778264	3.11306	1.69323	0.0186783	0.0101594	0.16	6.7729e-08	6.7729e-08	1	0	0	1	0	0
AACTTCGTCTTC	1	4	12	118.212	275780432	150	217336594	48	4	0.0084594	0.0338376	0.0184046	0.000406051	0.000220856	0.32	1.47237e-09	1.47237e-09	1	0	0	1	0	0
AACTTG	1	7	6	118.212	275780432	150	217336594	42	7	0.0084594	0.0592158	0.0322081	0.000355295	0.000193249	0.28	1.28832e-09	1.28832e-09	1	0	0	1	0	0
AAG	10952	110174	3	118.212	275780432	150	217336594	330522	10.0597	92.6473	932.005	506.928	2.79602	1.52078	0.201194	1.01386e-05	1.01386e-05	1	0	0	0	0	0
AAGAAGCGGACG	1	4	12	118.212	275780432	150	217336594	48	4	0.0084594	0.0338376	0.0184046	0.000406051	0.000220856	0.32	1.47237e-09	1.47237e-09	1	0	0	1	0	0
AAGAAGG	77	371	7	118.212	275780432	150	217336594	2597	4.81818	0.651373	3.13844	1.70703	0.0219691	0.0119492	0.224848	7.96614e-08	7.96614e-08	1	0	0	1	0	0
AAGAATC	1	4	7	118.212	275780432	150	217336594	28	4	0.0084594	0.0338376	0.0184046	0.000236863	0.000128832	0.186667	8.58883e-10	8.58883e-10	1	0	0	1	0	0
AAGACC	85	349	6	118.212	275780432	150	217336594	2094	4.10588	0.719049	2.95233	1.6058	0.017714	0.00963482	0.164235	6.42322e-08	6.42322e-08	1	0	0	1	0	0
AAGACG	165	660	6	118.212	275780432	150	217336594	3960	4	1.3958	5.5832	3.03676	0.0334992	0.0182206	0.16	1.21471e-07	1.21471e-07	1	0	0	1	0	0
AAGACTC	1	5	7	118.212	275780432	150	217336594	35	5	0.0084594	0.042297	0.0230058	0.000296079	0.000161041	0.233333	1.0736e-09	1.0736e-09	1	0	0	1	0	0
AAGAG	104	683	5	118.212	275780432	150	217336594	3415	6.56731	0.879777	5.77777	3.14259	0.0288888	0.015713	0.21891	1.04753e-07	1.04753e-07	1	0	0	1	0	0
AAGAGAAGATAG	1	6	12	118.212	275780432	150	217336594	72	6	0.0084594	0.0507564	0.0276069	0.000609076	0.000331283	0.48	2.20856e-09	2.20856e-09	1	0	0	1	0	0
AAGAGAG	61	297	7	118.212	275780432	150	217336594	2079	4.86885	0.516023	2.51244	1.36654	0.0175871	0.00956581	0.227213	6.3772e-08	6.3772e-08	1	0	0	1	0	0
AAGAGATGGGAGAATAGGTATTCG	1	5	24	118.212	275780432	150	217336594	120	5	0.0084594	0.042297	0.0230058	0.00101513	0.000552139	0.8	3.68093e-09	3.68093e-09	1	0	0	1	1	0
AAGAGC	60	291	6	118.212	275780432	150	217336594	1746	4.85	0.507564	2.46168	1.33894	0.0147701	0.00803362	0.194	5.35575e-08	5.35575e-08	1	0	0	1	0	0
AAGAGCTAG	1	4	9	118.212	275780432	150	217336594	36	4	0.0084594	0.0338376	0.0184046	0.000304538	0.000165642	0.24	1.10428e-09	1.10428e-09	1	0	0	1	0	0
AAGAGG	94	416	6	118.212	275780432	150	217336594	2496	4.42553	0.795183	3.51911	1.91408	0.0211147	0.0114845	0.177021	7.65633e-08	7.65633e-08	1	0	0	1	0	0
AAGAGGAG	2	8	8	118.212	275780432	150	217336594	64	4	0.0169188	0.0676752	0.0368093	0.000541401	0.000294474	0.213333	1.96316e-09	1.96316e-09	1	0	0	1	0	0
AAGAGGG	1	5	7	118.212	275780432	150	217336594	35	5	0.0084594	0.042297	0.0230058	0.000296079	0.000161041	0.233333	1.0736e-09	1.0736e-09	1	0	0	1	0	0
AAGAGGTCG	1	5	9	118.212	275780432	150	217336594	45	5	0.0084594	0.042297	0.0230058	0.000380673	0.000207052	0.3	1.38035e-09	1.38035e-09	1	0	0	1	0	0
AAGAGT	1	13	6	118.212	275780432	150	217336594	78	13	0.0084594	0.109972	0.0598151	0.000659833	0.00035889	0.52	2.3926e-09	2.3926e-09	1	0	0	1	1	0
AAGAGTGGTC	2	9	10	118.212	275780432	150	217336594	90	4.5	0.0169188	0.0761346	0.0414104	0.000761346	0.000414104	0.3	2.76069e-09	2.76069e-09	1	0	0	1	0	0
AAGAT	257	1677	5	118.212	275780432	150	217336594	8385	6.52529	2.17406	14.1864	7.71614	0.070932	0.0385807	0.21751	2.57205e-07	2.57205e-07	1	0	0	1	0	0
AAGATAC	92	368	7	118.212	275780432	150	217336594	2576	4	0.778264	3.11306	1.69323	0.0217914	0.0118526	0.186667	7.90172e-08	7.90172e-08	1	0	0	1	0	0
AAGATC	81	324	6	118.212	275780432	150	217336594	1944	4	0.685211	2.74084	1.49078	0.0164451	0.00894465	0.16	5.9631e-08	5.9631e-08	1	0	0	1	0	0
AAGATG	348	1491	6	118.212	275780432	150	217336594	8946	4.28448	2.94387	12.613	6.86033	0.0756778	0.041162	0.171379	2.74413e-07	2.74413e-07	1	0	0	1	0	0
AAGATGAAGGGATGAC	1	4	16	118.212	275780432	150	217336594	64	4	0.0084594	0.0338376	0.0184046	0.000541401	0.000294474	0.426667	1.96316e-09	1.96316e-09	1	0	0	1	0	0
AAGATGG	1	6	7	118.212	275780432	150	217336594	42	6	0.0084594	0.0507564	0.0276069	0.000355295	0.000193249	0.28	1.28832e-09	1.28832e-09	1	0	0	1	0	0
AAGC	348	2303	4	118.212	275780432	150	217336594	9212	6.61782	2.94387	19.482	10.5965	0.077928	0.0423859	0.176475	2.82572e-07	2.82572e-07	1	0	0	0	0	0
AAGCAC	1	4	6	118.212	275780432	150	217336594	24	4	0.0084594	0.0338376	0.0184046	0.000203025	0.000110428	0.16	7.36185e-10	7.36185e-10	1	0	0	1	0	0
AAGCACACACC	1	4	11	118.212	275780432	150	217336594	44	4	0.0084594	0.0338376	0.0184046	0.000372213	0.000202451	0.293333	1.34967e-09	1.34967e-09	1	0	0	1	0	0
AAGCACCAG	1	4	9	118.212	275780432	150	217336594	36	4	0.0084594	0.0338376	0.0184046	0.000304538	0.000165642	0.24	1.10428e-09	1.10428e-09	1	0	0	1	0	0
AAGCACT	1	7	7	118.212	275780432	150	217336594	49	7	0.0084594	0.0592158	0.0322081	0.00041451	0.000225457	0.326667	1.50304e-09	1.50304e-09	1	0	0	1	0	0
AAGCAG	78	312	6	118.212	275780432	150	217336594	1872	4	0.659833	2.63933	1.43556	0.015836	0.00861337	0.16	5.74225e-08	5.74225e-08	1	0	0	1	0	0
AAGCAGC	67	268	7	118.212	275780432	150	217336594	1876	4	0.56678	2.26712	1.23311	0.0158698	0.00863177	0.186667	5.75451e-08	5.75451e-08	1	0	0	1	0	0
AAGCAGCTGG	57	255	10	118.212	275780432	150	217336594	2550	4.47368	0.482186	2.15715	1.1733	0.0215715	0.011733	0.298246	7.82197e-08	7.82197e-08	1	0	0	1	0	0
AAGCAGTAGTCAGT	1	4	14	118.212	275780432	150	217336594	56	4	0.0084594	0.0338376	0.0184046	0.000473726	0.000257665	0.373333	1.71777e-09	1.71777e-09	1	0	0	1	0	0
AAGCATAGGCAGGC	1	4	14	118.212	275780432	150	217336594	56	4	0.0084594	0.0338376	0.0184046	0.000473726	0.000257665	0.373333	1.71777e-09	1.71777e-09	1	0	0	1	0	0
AAGCCC	141	638	6	118.212	275780432	150	217336594	3828	4.52482	1.19277	5.39709	2.93554	0.0323826	0.0176132	0.180993	1.17422e-07	1.17422e-07	1	0	0	1	0	0
AAGCCT	1	4	6	118.212	275780432	150	217336594	24	4	0.0084594	0.0338376	0.0184046	0.000203025	0.000110428	0.16	7.36185e-10	7.36185e-10	1	0	0	1	0	0
AAGCCTC	1	4	7	118.212	275780432	150	217336594	28	4	0.0084594	0.0338376	0.0184046	0.000236863	0.000128832	0.186667	8.58883e-10	8.58883e-10	1	0	0	1	0	0
AAGCG	1	5	5	118.212	275780432	150	217336594	25	5	0.0084594	0.042297	0.0230058	0.000211485	0.000115029	0.166667	7.6686e-10	7.6686e-10	1	0	0	1	0	0
AAGCGGATATTCGGAT	257	1465	16	118.212	275780432	150	217336594	23440	5.70039	2.17406	12.393	6.7407	0.198288	0.107851	0.608042	7.19008e-07	7.19008e-07	1	0	0	1	1	0
AAGCGGG	63	252	7	118.212	275780432	150	217336594	1764	4	0.532942	2.13177	1.15949	0.0149224	0.00811644	0.186667	5.41096e-08	5.41096e-08	1	0	0	1	0	0
AAGCGTG	2	8	7	118.212	275780432	150	217336594	56	4	0.0169188	0.0676752	0.0368093	0.000473726	0.000257665	0.186667	1.71777e-09	1.71777e-09	1	0	0	1	0	0
AAGCTC	139	775	6	118.212	275780432	150	217336594	4650	5.57554	1.17586	6.55603	3.5659	0.0393362	0.0213954	0.223022	1.42636e-07	1.42636e-07	1	0	0	1	0	0
AAGG	4537	32034	4	118.212	275780432	150	217336594	128136	7.06061	38.3803	270.988	147.393	1.08395	0.589574	0.188283	3.93049e-06	3.93049e-06	1	0	0	0	0	0
AAGGAC	87	505	6	118.212	275780432	150	217336594	3030	5.8046	0.735967	4.27199	2.32358	0.025632	0.0139415	0.232184	9.29434e-08	9.29434e-08	1	0	0	1	0	0
AAGGACAATAGC	1	5	12	118.212	275780432	150	217336594	60	5	0.0084594	0.042297	0.0230058	0.000507564	0.000276069	0.4	1.84046e-09	1.84046e-09	1	0	0	1	0	0
AAGGAG	58	232	6	118.212	275780432	150	217336594	1392	4	0.490645	1.96258	1.06747	0.0117755	0.00640481	0.16	4.26987e-08	4.26987e-08	1	0	0	1	0	0
AAGGAGGG	1	4	8	118.212	275780432	150	217336594	32	4	0.0084594	0.0338376	0.0184046	0.000270701	0.000147237	0.213333	9.8158e-10	9.8158e-10	1	0	0	1	0	0
AAGGAT	166	919	6	118.212	275780432	150	217336594	5514	5.53614	1.40426	7.77418	4.22846	0.0466451	0.0253708	0.221446	1.69139e-07	1.69139e-07	1	0	0	1	0	0
AAGGATACGAATGACAGG	1	6	18	118.212	275780432	150	217336594	108	6	0.0084594	0.0507564	0.0276069	0.000913615	0.000496925	0.72	3.31283e-09	3.31283e-09	1	0	0	1	1	0
AAGGATCAGTCCTGC	29	116	15	118.212	275780432	150	217336594	1740	4	0.245322	0.98129	0.533734	0.0147193	0.00800601	0.4	5.33734e-08	5.33734e-08	1	0	0	1	0	0
AAGGATG	3	16	7	118.212	275780432	150	217336594	112	5.33333	0.0253782	0.13535	0.0736185	0.000947452	0.00051533	0.248889	3.43553e-09	3.43553e-09	1	0	0	1	0	0
AAGGC	47	235	5	118.212	275780432	150	217336594	1175	5	0.397592	1.98796	1.08127	0.00993979	0.00540636	0.166667	3.60424e-08	3.60424e-08	1	0	0	1	0	0
AAGGCAGAGAGG	3	16	12	118.212	275780432	150	217336594	192	5.33333	0.0253782	0.13535	0.0736185	0.0016242	0.000883422	0.426667	5.88948e-09	5.88948e-09	1	0	0	1	0	0
AAGGCC	79	316	6	118.212	275780432	150	217336594	1896	4	0.668292	2.67317	1.45397	0.016039	0.0087238	0.16	5.81586e-08	5.81586e-08	1	0	0	1	0	0
AAGGCG	67	390	6	118.212	275780432	150	217336594	2340	5.8209	0.56678	3.29916	1.79445	0.019795	0.0107667	0.232836	7.17781e-08	7.17781e-08	1	0	0	1	0	0
AAGGCGCGATTG	1	4	12	118.212	275780432	150	217336594	48	4	0.0084594	0.0338376	0.0184046	0.000406051	0.000220856	0.32	1.47237e-09	1.47237e-09	1	0	0	1	0	0
AAGGCTG	1	5	7	118.212	275780432	150	217336594	35	5	0.0084594	0.042297	0.0230058	0.000296079	0.000161041	0.233333	1.0736e-09	1.0736e-09	1	0	0	1	0	0
AAGGG	139	912	5	118.212	275780432	150	217336594	4560	6.56115	1.17586	7.71497	4.19626	0.0385748	0.0209813	0.218705	1.39875e-07	1.39875e-07	1	0	0	1	0	0
AAGGGC	2	8	6	118.212	275780432	150	217336594	48	4	0.0169188	0.0676752	0.0368093	0.000406051	0.000220856	0.16	1.47237e-09	1.47237e-09	1	0	0	1	0	0
AAGGGG	65	260	6	118.212	275780432	150	217336594	1560	4	0.549861	2.19944	1.1963	0.0131967	0.00717781	0.16	4.7852e-08	4.7852e-08	1	0	0	1	0	0
AAGGGGAC	1	4	8	118.212	275780432	150	217336594	32	4	0.0084594	0.0338376	0.0184046	0.000270701	0.000147237	0.213333	9.8158e-10	9.8158e-10	1	0	0	1	0	0
AAGT	108	648	4	118.212	275780432	150	217336594	2592	6	0.913615	5.48169	2.98155	0.0219268	0.0119262	0.16	7.9508e-08	7.9508e-08	1	0	0	0	0	0
AAGTAC	3	12	6	118.212	275780432	150	217336594	72	4	0.0253782	0.101513	0.0552139	0.000609076	0.000331283	0.16	2.20856e-09	2.20856e-09	1	0	0	1	0	0
AAGTAG	69	285	6	118.212	275780432	150	217336594	1710	4.13043	0.583698	2.41093	1.31133	0.0144656	0.00786798	0.165217	5.24532e-08	5.24532e-08	1	0	0	1	0	0
AAGTAT	1	4	6	118.212	275780432	150	217336594	24	4	0.0084594	0.0338376	0.0184046	0.000203025	0.000110428	0.16	7.36185e-10	7.36185e-10	1	0	0	1	0	0
AAGTC	76	455	5	118.212	275780432	150	217336594	2275	5.98684	0.642914	3.84902	2.09353	0.0192451	0.0104676	0.199561	6.97842e-08	6.97842e-08	1	0	0	1	0	0
AAGTCAG	5	23	7	118.212	275780432	150	217336594	161	4.6	0.042297	0.194566	0.105827	0.00136196	0.000740786	0.214667	4.93858e-09	4.93858e-09	1	0	0	1	0	0
AAGTCCATT	1	5	9	118.212	275780432	150	217336594	45	5	0.0084594	0.042297	0.0230058	0.000380673	0.000207052	0.3	1.38035e-09	1.38035e-09	1	0	0	1	0	0
AAGTCCTATG	86	398	10	118.212	275780432	150	217336594	3980	4.62791	0.727508	3.36684	1.83126	0.0336684	0.0183126	0.308527	1.22084e-07	1.22084e-07	1	0	0	1	0	0
AAGTG	1	17	5	118.212	275780432	150	217336594	85	17	0.0084594	0.14381	0.0782197	0.000719049	0.000391098	0.566667	2.60732e-09	2.60732e-09	1	0	0	1	1	0
AAGTGAGT	6	24	8	118.212	275780432	150	217336594	192	4	0.0507564	0.203025	0.110428	0.0016242	0.000883422	0.213333	5.88948e-09	5.88948e-09	1	0	0	1	0	0
AAGTGC	1	4	6	118.212	275780432	150	217336594	24	4	0.0084594	0.0338376	0.0184046	0.000203025	0.000110428	0.16	7.36185e-10	7.36185e-10	1	0	0	1	0	0
AAGTGTATGT	1	4	10	118.212	275780432	150	217336594	40	4	0.0084594	0.0338376	0.0184046	0.000338376	0.000184046	0.266667	1.22698e-09	1.22698e-09	1	0	0	1	0	0
AAT	25681	310729	3	118.212	275780432	150	217336594	932187	12.0996	217.246	2628.58	1429.71	7.88574	4.28914	0.241991	2.85943e-05	2.85943e-05	1	1	1	0	0	0
AATAATC	95	380	7	118.212	275780432	150	217336594	2660	4	0.803643	3.21457	1.74844	0.022502	0.0122391	0.186667	8.15939e-08	8.15939e-08	1	0	0	1	0	0
AATAATT	79	316	7	118.212	275780432	150	217336594	2212	4	0.668292	2.67317	1.45397	0.0187122	0.0101778	0.186667	6.78517e-08	6.78517e-08	1	0	0	1	0	0
AATAC	252	1334	5	118.212	275780432	150	217336594	6670	5.29365	2.13177	11.2848	6.13794	0.0564242	0.0306897	0.176455	2.04598e-07	2.04598e-07	1	0	0	1	0	0
AATACAC	2	14	7	118.212	275780432	150	217336594	98	7	0.0169188	0.118432	0.0644162	0.000829021	0.000450913	0.326667	3.00609e-09	3.00609e-09	1	0	0	1	0	0
AATACACTATCCAGT	1	6	15	118.212	275780432	150	217336594	90	6	0.0084594	0.0507564	0.0276069	0.000761346	0.000414104	0.6	2.76069e-09	2.76069e-09	1	0	0	1	1	0
AATACATATACATATGTATATCAT	1	4	24	118.212	275780432	150	217336594	96	4	0.0084594	0.0338376	0.0184046	0.000812102	0.000441711	0.64	2.94474e-09	2.94474e-09	1	0	0	1	1	0
AATACATTG	1	4	9	118.212	275780432	150	217336594	36	4	0.0084594	0.0338376	0.0184046	0.000304538	0.000165642	0.24	1.10428e-09	1.10428e-09	1	0	0	1	0	0
AATACC	1	15	6	118.212	275780432	150	217336594	90	15	0.0084594	0.126891	0.0690174	0.000761346	0.000414104	0.6	2.76069e-09	2.76069e-09	1	0	0	1	1	0
AATACCACACAC	1	8	12	118.212	275780432	150	217336594	96	8	0.0084594	0.0676752	0.0368093	0.000812102	0.000441711	0.64	2.94474e-09	2.94474e-09	1	0	0	1	1	0
AATACG	1	4	6	118.212	275780432	150	217336594	24	4	0.0084594	0.0338376	0.0184046	0.000203025	0.000110428	0.16	7.36185e-10	7.36185e-10	1	0	0	1	0	0
AATACGC	1	4	7	118.212	275780432	150	217336594	28	4	0.0084594	0.0338376	0.0184046	0.000236863	0.000128832	0.186667	8.58883e-10	8.58883e-10	1	0	0	1	0	0
AATACT	75	300	6	118.212	275780432	150	217336594	1800	4	0.634455	2.53782	1.38035	0.0152269	0.00828208	0.16	5.52139e-08	5.52139e-08	1	0	0	1	0	0
AATACTC	72	288	7	118.212	275780432	150	217336594	2016	4	0.609076	2.43631	1.32513	0.0170541	0.00927593	0.186667	6.18396e-08	6.18396e-08	1	0	0	1	0	0
AATAG	727	4019	5	118.212	275780432	150	217336594	20095	5.5282	6.14998	33.9983	18.4921	0.169992	0.0924603	0.184273	6.16402e-07	6.16402e-07	1	0	0	1	0	0
AATAGAC	1	10	7	118.212	275780432	150	217336594	70	10	0.0084594	0.084594	0.0460116	0.000592158	0.000322081	0.466667	2.14721e-09	2.14721e-09	1	0	0	1	0	0
AATAGGC	54	216	7	118.212	275780432	150	217336594	1512	4	0.456807	1.82723	0.99385	0.0127906	0.00695695	0.186667	4.63797e-08	4.63797e-08	1	0	0	1	0	0
AATAGGG	1	9	7	118.212	275780432	150	217336594	63	9	0.0084594	0.0761346	0.0414104	0.000532942	0.000289873	0.42	1.93249e-09	1.93249e-09	1	0	0	1	0	0
AATAGGT	2	22	7	118.212	275780432	150	217336594	154	11	0.0169188	0.186107	0.101225	0.00130275	0.000708578	0.513333	4.72386e-09	4.72386e-09	1	0	0	1	1	0
AATAT	415	2141	5	118.212	275780432	150	217336594	10705	5.15904	3.51065	18.1116	9.85108	0.0905578	0.0492554	0.171968	3.28369e-07	3.28369e-07	1	0	0	1	0	0
AATATAG	144	632	7	118.212	275780432	150	217336594	4424	4.38889	1.21815	5.34634	2.90793	0.0374244	0.0203555	0.204815	1.35703e-07	1.35703e-07	1	0	0	1	0	0
AATATAT	62	466	7	118.212	275780432	150	217336594	3262	7.51613	0.524483	3.94208	2.14414	0.0275945	0.015009	0.350753	1.0006e-07	1.0006e-07	1	0	0	1	0	0
AATATATATCT	32	147	11	118.212	275780432	150	217336594	1617	4.59375	0.270701	1.24353	0.67637	0.0136788	0.00744007	0.336875	4.96005e-08	4.96005e-08	1	0	0	1	0	0
AATATC	241	1122	6	118.212	275780432	150	217336594	6732	4.6556	2.03871	9.49144	5.1625	0.0569487	0.030975	0.186224	2.065e-07	2.065e-07	1	0	0	1	0	0
AATATG	162	716	6	118.212	275780432	150	217336594	4296	4.41975	1.37042	6.05693	3.29443	0.0363416	0.0197666	0.17679	1.31777e-07	1.31777e-07	1	0	0	1	0	0
AATATT	171	760	6	118.212	275780432	150	217336594	4560	4.44444	1.44656	6.42914	3.49688	0.0385748	0.0209813	0.177778	1.39875e-07	1.39875e-07	1	0	0	1	0	0
AATC	5733	42729	4	118.212	275780432	150	217336594	170916	7.45317	48.4977	361.462	196.603	1.44585	0.786412	0.198751	5.24274e-06	5.24274e-06	1	0	0	0	0	0
AATCAG	201	906	6	118.212	275780432	150	217336594	5436	4.50746	1.70034	7.66421	4.16865	0.0459853	0.0250119	0.180299	1.66746e-07	1.66746e-07	1	0	0	1	0	0
AATCATCCC	1	6	9	118.212	275780432	150	217336594	54	6	0.0084594	0.0507564	0.0276069	0.000456807	0.000248463	0.36	1.65642e-09	1.65642e-09	1	0	0	1	0	0
AATCC	1	7	5	118.212	275780432	150	217336594	35	7	0.0084594	0.0592158	0.0322081	0.000296079	0.000161041	0.233333	1.0736e-09	1.0736e-09	1	0	0	1	0	0
AATCCAG	12	48	7	118.212	275780432	150	217336594	336	4	0.101513	0.406051	0.220856	0.00284236	0.00154599	0.186667	1.03066e-08	1.03066e-08	1	0	0	1	0	0
AATCCC	1	6	6	118.212	275780432	150	217336594	36	6	0.0084594	0.0507564	0.0276069	0.000304538	0.000165642	0.24	1.10428e-09	1.10428e-09	1	0	0	1	0	0
AATCCCC	1	4	7	118.212	275780432	150	217336594	28	4	0.0084594	0.0338376	0.0184046	0.000236863	0.000128832	0.186667	8.58883e-10	8.58883e-10	1	0	0	1	0	0
AATCCG	2	8	6	118.212	275780432	150	217336594	48	4	0.0169188	0.0676752	0.0368093	0.000406051	0.000220856	0.16	1.47237e-09	1.47237e-09	1	0	0	1	0	0
AATCCGC	1	4	7	118.212	275780432	150	217336594	28	4	0.0084594	0.0338376	0.0184046	0.000236863	0.000128832	0.186667	8.58883e-10	8.58883e-10	1	0	0	1	0	0
AATCCGTGC	1	5	9	118.212	275780432	150	217336594	45	5	0.0084594	0.042297	0.0230058	0.000380673	0.000207052	0.3	1.38035e-09	1.38035e-09	1	0	0	1	0	0
AATCCTC	1	11	7	118.212	275780432	150	217336594	77	11	0.0084594	0.0930534	0.0506127	0.000651373	0.000354289	0.513333	2.36193e-09	2.36193e-09	1	0	0	1	1	0
AATCG	69	345	5	118.212	275780432	150	217336594	1725	5	0.583698	2.91849	1.5874	0.0145925	0.007937	0.166667	5.29133e-08	5.29133e-08	1	0	0	1	0	0
AATCGGGATG	76	330	10	118.212	275780432	150	217336594	3300	4.34211	0.642914	2.7916	1.51838	0.027916	0.0151838	0.289474	1.01225e-07	1.01225e-07	1	0	0	1	0	0
AATCGGGTACCCGTATC	94	394	17	118.212	275780432	150	217336594	6698	4.19149	0.795183	3.333	1.81286	0.056661	0.0308186	0.475035	2.05457e-07	2.05457e-07	1	0	0	1	0	0
AATCT	3068	16493	5	118.212	275780432	150	217336594	82465	5.37581	25.9534	139.521	75.8869	0.697604	0.379434	0.179194	2.52956e-06	2.52956e-06	1	0	0	1	0	0
AATCTC	138	552	6	118.212	275780432	150	217336594	3312	4	1.1674	4.66959	2.53984	0.0280175	0.015239	0.16	1.01594e-07	1.01594e-07	1	0	0	1	0	0
AATCTCC	1	6	7	118.212	275780432	150	217336594	42	6	0.0084594	0.0507564	0.0276069	0.000355295	0.000193249	0.28	1.28832e-09	1.28832e-09	1	0	0	1	0	0
AATCTG	848	3465	6	118.212	275780432	150	217336594	20790	4.08608	7.17357	29.3118	15.943	0.175871	0.0956581	0.163443	6.3772e-07	6.3772e-07	1	0	0	1	0	0
AATG	1274	8730	4	118.212	275780432	150	217336594	34920	6.85243	10.7773	73.8505	40.1681	0.295402	0.160672	0.182732	1.07115e-06	1.07115e-06	1	0	0	0	0	0
AATGAC	69	401	6	118.212	275780432	150	217336594	2406	5.81159	0.583698	3.39222	1.84506	0.0203533	0.0110704	0.232464	7.38026e-08	7.38026e-08	1	0	0	1	0	0
AATGAG	1	7	6	118.212	275780432	150	217336594	42	7	0.0084594	0.0592158	0.0322081	0.000355295	0.000193249	0.28	1.28832e-09	1.28832e-09	1	0	0	1	0	0
AATGAT	175	827	6	118.212	275780432	150	217336594	4962	4.72571	1.48039	6.99592	3.80516	0.0419755	0.0228309	0.189029	1.52206e-07	1.52206e-07	1	0	0	1	0	0
AATGATACCGTCGCGAG	1	5	17	118.212	275780432	150	217336594	85	5	0.0084594	0.042297	0.0230058	0.000719049	0.000391098	0.566667	2.60732e-09	2.60732e-09	1	0	0	1	1	0
AATGCAC	1	4	7	118.212	275780432	150	217336594	28	4	0.0084594	0.0338376	0.0184046	0.000236863	0.000128832	0.186667	8.58883e-10	8.58883e-10	1	0	0	1	0	0
AATGCCCACTGGC	1	11	13	118.212	275780432	150	217336594	143	11	0.0084594	0.0930534	0.0506127	0.00120969	0.000657966	0.953333	4.38644e-09	4.38644e-09	1	0	0	1	1	0
AATGG	111	804	5	118.212	275780432	150	217336594	4020	7.24324	0.938993	6.80135	3.69933	0.0340068	0.0184967	0.241441	1.23311e-07	1.23311e-07	1	0	0	1	0	0
AATGGACGCGTGGG	1	4	14	118.212	275780432	150	217336594	56	4	0.0084594	0.0338376	0.0184046	0.000473726	0.000257665	0.373333	1.71777e-09	1.71777e-09	1	0	0	1	0	0
AATGGCT	1	6	7	118.212	275780432	150	217336594	42	6	0.0084594	0.0507564	0.0276069	0.000355295	0.000193249	0.28	1.28832e-09	1.28832e-09	1	0	0	1	0	0
AATGGG	1	9	6	118.212	275780432	150	217336594	54	9	0.0084594	0.0761346	0.0414104	0.000456807	0.000248463	0.36	1.65642e-09	1.65642e-09	1	0	0	1	0	0
AATGGT	154	689	6	118.212	275780432	150	217336594	4134	4.47403	1.30275	5.82852	3.1702	0.0349711	0.0190212	0.178961	1.26808e-07	1.26808e-07	1	0	0	1	0	0
AATGGTAT	1	4	8	118.212	275780432	150	217336594	32	4	0.0084594	0.0338376	0.0184046	0.000270701	0.000147237	0.213333	9.8158e-10	9.8158e-10	1	0	0	1	0	0
AATGGTC	3	16	7	118.212	275780432	150	217336594	112	5.33333	0.0253782	0.13535	0.0736185	0.000947452	0.00051533	0.248889	3.43553e-09	3.43553e-09	1	0	0	1	0	0
AATGT	76	447	5	118.212	275780432	150	217336594	2235	5.88158	0.642914	3.78135	2.05672	0.0189067	0.0102836	0.196053	6.85573e-08	6.85573e-08	1	0	0	1	0	0
AATGTC	11	44	6	118.212	275780432	150	217336594	264	4	0.0930534	0.372213	0.202451	0.00223328	0.00121471	0.16	8.09804e-09	8.09804e-09	1	0	0	1	0	0
AATGTGGG	3	16	8	118.212	275780432	150	217336594	128	5.33333	0.0253782	0.13535	0.0736185	0.0010828	0.000588948	0.284444	3.92632e-09	3.92632e-09	1	0	0	1	0	0
AATGTGGGATG	1	4	11	118.212	275780432	150	217336594	44	4	0.0084594	0.0338376	0.0184046	0.000372213	0.000202451	0.293333	1.34967e-09	1.34967e-09	1	0	0	1	0	0
AATT	687	4448	4	118.212	275780432	150	217336594	17792	6.47453	5.8116	37.6274	20.466	0.15051	0.0818638	0.172654	5.45759e-07	5.45759e-07	1	0	0	0	0	0
AATTAC	120	565	6	118.212	275780432	150	217336594	3390	4.70833	1.01513	4.77956	2.59965	0.0286774	0.0155979	0.188333	1.03986e-07	1.03986e-07	1	0	0	1	0	0
AATTACT	93	402	7	118.212	275780432	150	217336594	2814	4.32258	0.786724	3.40068	1.84967	0.0238047	0.0129477	0.20172	8.63177e-08	8.63177e-08	1	0	0	1	0	0
AATTAG	71	284	6	118.212	275780432	150	217336594	1704	4	0.600617	2.40247	1.30673	0.0144148	0.00784037	0.16	5.22692e-08	5.22692e-08	1	0	0	1	0	0
AATTAGTAGG	1	4	10	118.212	275780432	150	217336594	40	4	0.0084594	0.0338376	0.0184046	0.000338376	0.000184046	0.266667	1.22698e-09	1.22698e-09	1	0	0	1	0	0
AATTAT	17	68	6	118.212	275780432	150	217336594	408	4	0.14381	0.575239	0.312879	0.00345143	0.00187727	0.16	1.25151e-08	1.25151e-08	1	0	0	1	0	0
AATTATC	117	508	7	118.212	275780432	150	217336594	3556	4.34188	0.989749	4.29737	2.33739	0.0300816	0.0163617	0.202621	1.09078e-07	1.09078e-07	1	0	0	1	0	0
AATTATG	84	336	7	118.212	275780432	150	217336594	2352	4	0.710589	2.84236	1.54599	0.0198965	0.0108219	0.186667	7.21462e-08	7.21462e-08	1	0	0	1	0	0
AATTC	314	2170	5	118.212	275780432	150	217336594	10850	6.91083	2.65625	18.3569	9.98451	0.0917844	0.0499226	0.230361	3.32817e-07	3.32817e-07	1	0	0	1	0	0
AATTCC	79	316	6	118.212	275780432	150	217336594	1896	4	0.668292	2.67317	1.45397	0.016039	0.0087238	0.16	5.81586e-08	5.81586e-08	1	0	0	1	0	0
AATTCCG	2	8	7	118.212	275780432	150	217336594	56	4	0.0169188	0.0676752	0.0368093	0.000473726	0.000257665	0.186667	1.71777e-09	1.71777e-09	1	0	0	1	0	0
AATTGAC	1	5	7	118.212	275780432	150	217336594	35	5	0.0084594	0.042297	0.0230058	0.000296079	0.000161041	0.233333	1.0736e-09	1.0736e-09	1	0	0	1	0	0
AATTGCCATAC	1	4	11	118.212	275780432	150	217336594	44	4	0.0084594	0.0338376	0.0184046	0.000372213	0.000202451	0.293333	1.34967e-09	1.34967e-09	1	0	0	1	0	0
AC	508556	11187894	2	118.212	275780432	150	217336594	22375788	21.9993	4302.08	94642.8	51477.3	189.286	102.955	0.293324	0.000686364	0.000686364	1	1	1	0	0	0
ACACACC	1	9	7	118.212	275780432	150	217336594	63	9	0.0084594	0.0761346	0.0414104	0.000532942	0.000289873	0.42	1.93249e-09	1.93249e-09	1	0	0	1	0	0
ACACACCACACC	2	8	12	118.212	275780432	150	217336594	96	4	0.0169188	0.0676752	0.0368093	0.000812102	0.000441711	0.32	2.94474e-09	2.94474e-09	1	0	0	1	0	0
ACACACCGC	1	4	9	118.212	275780432	150	217336594	36	4	0.0084594	0.0338376	0.0184046	0.000304538	0.000165642	0.24	1.10428e-09	1.10428e-09	1	0	0	1	0	0
ACACACT	3	34	7	118.212	275780432	150	217336594	238	11.3333	0.0253782	0.287619	0.156439	0.00201334	0.00109508	0.528889	7.3005e-09	7.3005e-09	1	0	0	1	1	0
ACACACTCC	1	4	9	118.212	275780432	150	217336594	36	4	0.0084594	0.0338376	0.0184046	0.000304538	0.000165642	0.24	1.10428e-09	1.10428e-09	1	0	0	1	0	0
ACACAG	109	510	6	118.212	275780432	150	217336594	3060	4.6789	0.922074	4.31429	2.34659	0.0258858	0.0140795	0.187156	9.38636e-08	9.38636e-08	1	0	0	1	0	0
ACACAGACAG	2	12	10	118.212	275780432	150	217336594	120	6	0.0169188	0.101513	0.0552139	0.00101513	0.000552139	0.4	3.68093e-09	3.68093e-09	1	0	0	1	0	0
ACACAT	20	97	6	118.212	275780432	150	217336594	582	4.85	0.169188	0.820561	0.446312	0.00492337	0.00267787	0.194	1.78525e-08	1.78525e-08	1	0	0	1	0	0
ACACC	3	18	5	118.212	275780432	150	217336594	90	6	0.0253782	0.152269	0.0828208	0.000761346	0.000414104	0.2	2.76069e-09	2.76069e-09	1	0	0	1	0	0
ACACCAT	2	19	7	118.212	275780432	150	217336594	133	9.5	0.0169188	0.160729	0.087422	0.0011251	0.000611954	0.443333	4.07969e-09	4.07969e-09	1	0	0	1	0	0
ACACCC	142	612	6	118.212	275780432	150	217336594	3672	4.30986	1.20123	5.17715	2.81591	0.0310629	0.0168955	0.172394	1.12636e-07	1.12636e-07	1	0	0	1	0	0
ACACG	94	595	5	118.212	275780432	150	217336594	2975	6.32979	0.795183	5.03334	2.73769	0.0251667	0.0136884	0.210993	9.12563e-08	9.12563e-08	1	0	0	1	0	0
ACACGC	1732	10664	6	118.212	275780432	150	217336594	63984	6.15704	14.6517	90.211	49.0667	0.541266	0.2944	0.246282	1.96267e-06	1.96267e-06	1	0	0	1	0	0
ACACGCACATACT	1	5	13	118.212	275780432	150	217336594	65	5	0.0084594	0.042297	0.0230058	0.000549861	0.000299075	0.433333	1.99384e-09	1.99384e-09	1	0	0	1	0	0
ACACGCCCGCG	1	5	11	118.212	275780432	150	217336594	55	5	0.0084594	0.042297	0.0230058	0.000465267	0.000253064	0.366667	1.68709e-09	1.68709e-09	1	0	0	1	0	0
ACACGCT	1	7	7	118.212	275780432	150	217336594	49	7	0.0084594	0.0592158	0.0322081	0.00041451	0.000225457	0.326667	1.50304e-09	1.50304e-09	1	0	0	1	0	0
ACACGG	90	360	6	118.212	275780432	150	217336594	2160	4	0.761346	3.04538	1.65642	0.0182723	0.0099385	0.16	6.62567e-08	6.62567e-08	1	0	0	1	0	0
ACACGT	33	132	6	118.212	275780432	150	217336594	792	4	0.27916	1.11664	0.607353	0.00669984	0.00364412	0.16	2.42941e-08	2.42941e-08	1	0	0	1	0	0
ACACTC	199	864	6	118.212	275780432	150	217336594	5184	4.34171	1.68342	7.30892	3.9754	0.0438535	0.0238524	0.173668	1.59016e-07	1.59016e-07	1	0	0	1	0	0
ACACTCCAT	1	4	9	118.212	275780432	150	217336594	36	4	0.0084594	0.0338376	0.0184046	0.000304538	0.000165642	0.24	1.10428e-09	1.10428e-09	1	0	0	1	0	0
ACACTG	12	53	6	118.212	275780432	150	217336594	318	4.41667	0.101513	0.448348	0.243861	0.00269009	0.00146317	0.176667	9.75445e-09	9.75445e-09	1	0	0	1	0	0
ACAG	4699	47722	4	118.212	275780432	150	217336594	190888	10.1558	39.7507	403.699	219.576	1.6148	0.878306	0.270821	5.85537e-06	5.85537e-06	1	0	0	0	0	0
ACAGAG	870	4263	6	118.212	275780432	150	217336594	25578	4.9	7.35967	36.0624	19.6147	0.216374	0.117688	0.196	7.84589e-07	7.84589e-07	1	0	0	1	0	0
ACAGC	115	584	5	118.212	275780432	150	217336594	2920	5.07826	0.97283	4.94029	2.68708	0.0247014	0.0134354	0.169275	8.95692e-08	8.95692e-08	1	0	0	1	0	0
ACAGCC	25	100	6	118.212	275780432	150	217336594	600	4	0.211485	0.84594	0.460116	0.00507564	0.00276069	0.16	1.84046e-08	1.84046e-08	1	0	0	1	0	0
ACAGCCG	1	5	7	118.212	275780432	150	217336594	35	5	0.0084594	0.042297	0.0230058	0.000296079	0.000161041	0.233333	1.0736e-09	1.0736e-09	1	0	0	1	0	0
ACAGCG	1	4	6	118.212	275780432	150	217336594	24	4	0.0084594	0.0338376	0.0184046	0.000203025	0.000110428	0.16	7.36185e-10	7.36185e-10	1	0	0	1	0	0
ACAGCGCTG	1	7	9	118.212	275780432	150	217336594	63	7	0.0084594	0.0592158	0.0322081	0.000532942	0.000289873	0.42	1.93249e-09	1.93249e-09	1	0	0	1	0	0
ACAGCTC	60	240	7	118.212	275780432	150	217336594	1680	4	0.507564	2.03025	1.10428	0.0142118	0.00772995	0.186667	5.1533e-08	5.1533e-08	1	0	0	1	0	0
ACAGGGG	1	4	7	118.212	275780432	150	217336594	28	4	0.0084594	0.0338376	0.0184046	0.000236863	0.000128832	0.186667	8.58883e-10	8.58883e-10	1	0	0	1	0	0
ACAGGTATACGGTAT	307	1597	15	118.212	275780432	150	217336594	23955	5.20195	2.59703	13.5097	7.34805	0.202645	0.110221	0.520195	7.34805e-07	7.34805e-07	1	0	0	1	1	0
ACAGT	79	395	5	118.212	275780432	150	217336594	1975	5	0.668292	3.34146	1.81746	0.0167073	0.00908729	0.166667	6.05819e-08	6.05819e-08	1	0	0	1	0	0
ACAGTAG	1	4	7	118.212	275780432	150	217336594	28	4	0.0084594	0.0338376	0.0184046	0.000236863	0.000128832	0.186667	8.58883e-10	8.58883e-10	1	0	0	1	0	0
ACAGTG	99	396	6	118.212	275780432	150	217336594	2376	4	0.83748	3.34992	1.82206	0.0200995	0.0109324	0.16	7.28823e-08	7.28823e-08	1	0	0	1	0	0
ACAT	30588	257053	4	118.212	275780432	150	217336594	1028212	8.40372	258.756	2174.51	1182.74	8.69805	4.73097	0.224099	3.15398e-05	3.15398e-05	1	1	1	0	0	0
ACATAT	799	3386	6	118.212	275780432	150	217336594	20316	4.2378	6.75906	28.6435	15.5795	0.171861	0.0934771	0.169512	6.23181e-07	6.23181e-07	1	0	0	1	0	0
ACATC	2	19	5	118.212	275780432	150	217336594	95	9.5	0.0169188	0.160729	0.087422	0.000803643	0.00043711	0.316667	2.91407e-09	2.91407e-09	1	0	0	1	0	0
ACATCT	2635	13310	6	118.212	275780432	150	217336594	79860	5.05123	22.2905	112.595	61.2414	0.675567	0.367448	0.202049	2.44966e-06	2.44966e-06	1	0	0	1	0	0
ACATCTC	1	4	7	118.212	275780432	150	217336594	28	4	0.0084594	0.0338376	0.0184046	0.000236863	0.000128832	0.186667	8.58883e-10	8.58883e-10	1	0	0	1	0	0
ACATGCGAGT	1	6	10	118.212	275780432	150	217336594	60	6	0.0084594	0.0507564	0.0276069	0.000507564	0.000276069	0.4	1.84046e-09	1.84046e-09	1	0	0	1	0	0
ACATGT	49	196	6	118.212	275780432	150	217336594	1176	4	0.41451	1.65804	0.901827	0.00994825	0.00541096	0.16	3.60731e-08	3.60731e-08	1	0	0	1	0	0
ACC	5821	52999	3	118.212	275780432	150	217336594	158997	9.10479	49.2421	448.34	243.857	1.34502	0.73157	0.182096	4.87714e-06	4.87714e-06	1	0	0	0	0	0
ACCACG	27	108	6	118.212	275780432	150	217336594	648	4	0.228404	0.913615	0.496925	0.00548169	0.00298155	0.16	1.9877e-08	1.9877e-08	1	0	0	1	0	0
ACCACT	50	223	6	118.212	275780432	150	217336594	1338	4.46	0.42297	1.88645	1.02606	0.0113187	0.00615635	0.1784	4.10423e-08	4.10423e-08	1	0	0	1	0	0
ACCACTG	1	6	7	118.212	275780432	150	217336594	42	6	0.0084594	0.0507564	0.0276069	0.000355295	0.000193249	0.28	1.28832e-09	1.28832e-09	1	0	0	1	0	0
ACCAG	81	405	5	118.212	275780432	150	217336594	2025	5	0.685211	3.42606	1.86347	0.0171303	0.00931734	0.166667	6.21156e-08	6.21156e-08	1	0	0	1	0	0
ACCAGC	619	2918	6	118.212	275780432	150	217336594	17508	4.71405	5.23637	24.6845	13.4262	0.148107	0.0805571	0.188562	5.37047e-07	5.37047e-07	1	0	0	1	0	0
ACCAGCG	62	307	7	118.212	275780432	150	217336594	2149	4.95161	0.524483	2.59703	1.41256	0.0181792	0.00988789	0.231075	6.59193e-08	6.59193e-08	1	0	0	1	0	0
ACCAGT	83	332	6	118.212	275780432	150	217336594	1992	4	0.70213	2.80852	1.52758	0.0168511	0.00916551	0.16	6.11034e-08	6.11034e-08	1	0	0	1	0	0
ACCAT	2	13	5	118.212	275780432	150	217336594	65	6.5	0.0169188	0.109972	0.0598151	0.000549861	0.000299075	0.216667	1.99384e-09	1.99384e-09	1	0	0	1	0	0
ACCATC	2	9	6	118.212	275780432	150	217336594	54	4.5	0.0169188	0.0761346	0.0414104	0.000456807	0.000248463	0.18	1.65642e-09	1.65642e-09	1	0	0	1	0	0
ACCC	11	69	4	118.212	275780432	150	217336594	276	6.27273	0.0930534	0.583698	0.31748	0.00233479	0.00126992	0.167273	8.46613e-09	8.46613e-09	1	0	0	0	0	0
ACCCAG	1	4	6	118.212	275780432	150	217336594	24	4	0.0084594	0.0338376	0.0184046	0.000203025	0.000110428	0.16	7.36185e-10	7.36185e-10	1	0	0	1	0	0
ACCCC	12	62	5	118.212	275780432	150	217336594	310	5.16667	0.101513	0.524483	0.285272	0.00262241	0.00142636	0.172222	9.50906e-09	9.50906e-09	1	0	0	1	0	0
ACCCCC	31	135	6	118.212	275780432	150	217336594	810	4.35484	0.262241	1.14202	0.621156	0.00685211	0.00372694	0.174194	2.48463e-08	2.48463e-08	1	0	0	1	0	0
ACCCCCC	1	4	7	118.212	275780432	150	217336594	28	4	0.0084594	0.0338376	0.0184046	0.000236863	0.000128832	0.186667	8.58883e-10	8.58883e-10	1	0	0	1	0	0
ACCCCCG	10	40	7	118.212	275780432	150	217336594	280	4	0.084594	0.338376	0.184046	0.00236863	0.00128832	0.186667	8.58883e-09	8.58883e-09	1	0	0	1	0	0
ACCCCG	17	68	6	118.212	275780432	150	217336594	408	4	0.14381	0.575239	0.312879	0.00345143	0.00187727	0.16	1.25151e-08	1.25151e-08	1	0	0	1	0	0
ACCCG	59	352	5	118.212	275780432	150	217336594	1760	5.9661	0.499104	2.97771	1.61961	0.0148885	0.00809804	0.19887	5.39869e-08	5.39869e-08	1	0	0	1	0	0
ACCCTATC	1	4	8	118.212	275780432	150	217336594	32	4	0.0084594	0.0338376	0.0184046	0.000270701	0.000147237	0.213333	9.8158e-10	9.8158e-10	1	0	0	1	0	0
ACCCTC	1	4	6	118.212	275780432	150	217336594	24	4	0.0084594	0.0338376	0.0184046	0.000203025	0.000110428	0.16	7.36185e-10	7.36185e-10	1	0	0	1	0	0
ACCCTG	3	12	6	118.212	275780432	150	217336594	72	4	0.0253782	0.101513	0.0552139	0.000609076	0.000331283	0.16	2.20856e-09	2.20856e-09	1	0	0	1	0	0
ACCG	2877	20035	4	118.212	275780432	150	217336594	80140	6.96385	24.3377	169.484	92.1842	0.677936	0.368737	0.185703	2.45825e-06	2.45825e-06	1	0	0	0	0	0
ACCGATG	1	14	7	118.212	275780432	150	217336594	98	14	0.0084594	0.118432	0.0644162	0.000829021	0.000450913	0.653333	3.00609e-09	3.00609e-09	1	0	0	1	1	0
ACCGC	1	5	5	118.212	275780432	150	217336594	25	5	0.0084594	0.042297	0.0230058	0.000211485	0.000115029	0.166667	7.6686e-10	7.6686e-10	1	0	0	1	0	0
ACCGCAG	1	4	7	118.212	275780432	150	217336594	28	4	0.0084594	0.0338376	0.0184046	0.000236863	0.000128832	0.186667	8.58883e-10	8.58883e-10	1	0	0	1	0	0
ACCGCC	173	728	6	118.212	275780432	150	217336594	4368	4.20809	1.46348	6.15844	3.34964	0.0369506	0.0200979	0.168324	1.33986e-07	1.33986e-07	1	0	0	1	0	0
ACCGCCG	1	4	7	118.212	275780432	150	217336594	28	4	0.0084594	0.0338376	0.0184046	0.000236863	0.000128832	0.186667	8.58883e-10	8.58883e-10	1	0	0	1	0	0
ACCGCG	65	260	6	118.212	275780432	150	217336594	1560	4	0.549861	2.19944	1.1963	0.0131967	0.00717781	0.16	4.7852e-08	4.7852e-08	1	0	0	1	0	0
ACCGCTGCC	1	4	9	118.212	275780432	150	217336594	36	4	0.0084594	0.0338376	0.0184046	0.000304538	0.000165642	0.24	1.10428e-09	1.10428e-09	1	0	0	1	0	0
ACCGGCACTCCATCT	1	9	15	118.212	275780432	150	217336594	135	9	0.0084594	0.0761346	0.0414104	0.00114202	0.000621156	0.9	4.14104e-09	4.14104e-09	1	0	0	1	1	0
ACCGGG	77	308	6	118.212	275780432	150	217336594	1848	4	0.651373	2.60549	1.41716	0.015633	0.00850294	0.16	5.66863e-08	5.66863e-08	1	0	0	1	0	0
ACCGTCT	1	4	7	118.212	275780432	150	217336594	28	4	0.0084594	0.0338376	0.0184046	0.000236863	0.000128832	0.186667	8.58883e-10	8.58883e-10	1	0	0	1	0	0
ACCT	294	1772	4	118.212	275780432	150	217336594	7088	6.02721	2.48706	14.99	8.15325	0.0599602	0.032613	0.160726	2.1742e-07	2.1742e-07	1	0	0	0	0	0
ACCTAT	5	20	6	118.212	275780432	150	217336594	120	4	0.042297	0.169188	0.0920232	0.00101513	0.000552139	0.16	3.68093e-09	3.68093e-09	1	0	0	1	0	0
ACCTATG	58	232	7	118.212	275780432	150	217336594	1624	4	0.490645	1.96258	1.06747	0.0137381	0.00747228	0.186667	4.98152e-08	4.98152e-08	1	0	0	1	0	0
ACCTCATGC	1	4	9	118.212	275780432	150	217336594	36	4	0.0084594	0.0338376	0.0184046	0.000304538	0.000165642	0.24	1.10428e-09	1.10428e-09	1	0	0	1	0	0
ACCTCC	153	615	6	118.212	275780432	150	217336594	3690	4.01961	1.29429	5.20253	2.82971	0.0312152	0.0169783	0.160784	1.13188e-07	1.13188e-07	1	0	0	1	0	0
ACCTCCAG	2	10	8	118.212	275780432	150	217336594	80	5	0.0169188	0.084594	0.0460116	0.000676752	0.000368093	0.266667	2.45395e-09	2.45395e-09	1	0	0	1	0	0
ACCTCG	94	377	6	118.212	275780432	150	217336594	2262	4.01064	0.795183	3.18919	1.73464	0.0191352	0.0104078	0.160426	6.93855e-08	6.93855e-08	1	0	0	1	0	0
ACCTCGC	16	64	7	118.212	275780432	150	217336594	448	4	0.13535	0.541401	0.294474	0.00378981	0.00206132	0.186667	1.37421e-08	1.37421e-08	1	0	0	1	0	0
ACCTCTCTCGG	1	4	11	118.212	275780432	150	217336594	44	4	0.0084594	0.0338376	0.0184046	0.000372213	0.000202451	0.293333	1.34967e-09	1.34967e-09	1	0	0	1	0	0
ACCTGCAGCTGC	1	4	12	118.212	275780432	150	217336594	48	4	0.0084594	0.0338376	0.0184046	0.000406051	0.000220856	0.32	1.47237e-09	1.47237e-09	1	0	0	1	0	0
ACCTGCC	1	7	7	118.212	275780432	150	217336594	49	7	0.0084594	0.0592158	0.0322081	0.00041451	0.000225457	0.326667	1.50304e-09	1.50304e-09	1	0	0	1	0	0
ACG	24937	234896	3	118.212	275780432	150	217336594	704688	9.41958	210.952	1987.08	1080.79	5.96123	3.24238	0.188392	2.16159e-05	2.16159e-05	1	1	0	0	0	0
ACGACT	47	188	6	118.212	275780432	150	217336594	1128	4	0.397592	1.59037	0.865018	0.0095422	0.00519011	0.16	3.46007e-08	3.46007e-08	1	0	0	1	0	0
ACGAGG	336	1413	6	118.212	275780432	150	217336594	8478	4.20536	2.84236	11.9531	6.50144	0.0717188	0.0390086	0.168214	2.60057e-07	2.60057e-07	1	0	0	1	0	0
ACGAGT	32	128	6	118.212	275780432	150	217336594	768	4	0.270701	1.0828	0.588948	0.00649682	0.00353369	0.16	2.35579e-08	2.35579e-08	1	0	0	1	0	0
ACGATAG	52	208	7	118.212	275780432	150	217336594	1456	4	0.439889	1.75955	0.957041	0.0123169	0.00669929	0.186667	4.46619e-08	4.46619e-08	1	0	0	1	0	0
ACGATC	145	648	6	118.212	275780432	150	217336594	3888	4.46897	1.22661	5.48169	2.98155	0.0328901	0.0178893	0.178759	1.19262e-07	1.19262e-07	1	0	0	1	0	0
ACGATG	127	584	6	118.212	275780432	150	217336594	3504	4.59843	1.07434	4.94029	2.68708	0.0296417	0.0161225	0.183937	1.07483e-07	1.07483e-07	1	0	0	1	0	0
ACGC	4449	41698	4	118.212	275780432	150	217336594	166792	9.37244	37.6359	352.74	191.859	1.41096	0.767436	0.249932	5.11624e-06	5.11624e-06	1	0	0	0	0	0
ACGCAG	1	4	6	118.212	275780432	150	217336594	24	4	0.0084594	0.0338376	0.0184046	0.000203025	0.000110428	0.16	7.36185e-10	7.36185e-10	1	0	0	1	0	0
ACGCCC	1	4	6	118.212	275780432	150	217336594	24	4	0.0084594	0.0338376	0.0184046	0.000203025	0.000110428	0.16	7.36185e-10	7.36185e-10	1	0	0	1	0	0
ACGCCCAGCCAG	1	4	12	118.212	275780432	150	217336594	48	4	0.0084594	0.0338376	0.0184046	0.000406051	0.000220856	0.32	1.47237e-09	1.47237e-09	1	0	0	1	0	0
ACGCCCG	25	100	7	118.212	275780432	150	217336594	700	4	0.211485	0.84594	0.460116	0.00592158	0.00322081	0.186667	2.14721e-08	2.14721e-08	1	0	0	1	0	0
ACGCCG	92	372	6	118.212	275780432	150	217336594	2232	4.04348	0.778264	3.1469	1.71163	0.0188814	0.0102698	0.161739	6.84652e-08	6.84652e-08	1	0	0	1	0	0
ACGCCTC	1	5	7	118.212	275780432	150	217336594	35	5	0.0084594	0.042297	0.0230058	0.000296079	0.000161041	0.233333	1.0736e-09	1.0736e-09	1	0	0	1	0	0
ACGCG	278	1442	5	118.212	275780432	150	217336594	7210	5.18705	2.35171	12.1984	6.63487	0.0609922	0.0331743	0.172902	2.21162e-07	2.21162e-07	1	0	0	1	0	0
ACGCGC	1	4	6	118.212	275780432	150	217336594	24	4	0.0084594	0.0338376	0.0184046	0.000203025	0.000110428	0.16	7.36185e-10	7.36185e-10	1	0	0	1	0	0
ACGCGGATGG	1	5	10	118.212	275780432	150	217336594	50	5	0.0084594	0.042297	0.0230058	0.00042297	0.000230058	0.333333	1.53372e-09	1.53372e-09	1	0	0	1	0	0
ACGCTCG	40	160	7	118.212	275780432	150	217336594	1120	4	0.338376	1.3535	0.736185	0.00947452	0.0051533	0.186667	3.43553e-08	3.43553e-08	1	0	0	1	0	0
ACGG	1222	8506	4	118.212	275780432	150	217336594	34024	6.96072	10.3374	71.9556	39.1374	0.287822	0.15655	0.185619	1.04367e-06	1.04367e-06	1	0	0	0	0	0
ACGGAGG	1	4	7	118.212	275780432	150	217336594	28	4	0.0084594	0.0338376	0.0184046	0.000236863	0.000128832	0.186667	8.58883e-10	8.58883e-10	1	0	0	1	0	0
ACGGAGT	1	5	7	118.212	275780432	150	217336594	35	5	0.0084594	0.042297	0.0230058	0.000296079	0.000161041	0.233333	1.0736e-09	1.0736e-09	1	0	0	1	0	0
ACGGCC	81	324	6	118.212	275780432	150	217336594	1944	4	0.685211	2.74084	1.49078	0.0164451	0.00894465	0.16	5.9631e-08	5.9631e-08	1	0	0	1	0	0
ACGGCG	35	175	6	118.212	275780432	150	217336594	1050	5	0.296079	1.48039	0.805203	0.00888237	0.00483122	0.2	3.22081e-08	3.22081e-08	1	0	0	1	0	0
ACGGCT	11	44	6	118.212	275780432	150	217336594	264	4	0.0930534	0.372213	0.202451	0.00223328	0.00121471	0.16	8.09804e-09	8.09804e-09	1	0	0	1	0	0
ACGGGAG	1	5	7	118.212	275780432	150	217336594	35	5	0.0084594	0.042297	0.0230058	0.000296079	0.000161041	0.233333	1.0736e-09	1.0736e-09	1	0	0	1	0	0
ACGGGCGG	1	4	8	118.212	275780432	150	217336594	32	4	0.0084594	0.0338376	0.0184046	0.000270701	0.000147237	0.213333	9.8158e-10	9.8158e-10	1	0	0	1	0	0
ACGGGG	43	207	6	118.212	275780432	150	217336594	1242	4.81395	0.363754	1.75109	0.95244	0.0105066	0.00571464	0.192558	3.80976e-08	3.80976e-08	1	0	0	1	0	0
ACGGGGG	5	25	7	118.212	275780432	150	217336594	175	5	0.042297	0.211485	0.115029	0.00148039	0.000805203	0.233333	5.36802e-09	5.36802e-09	1	0	0	1	0	0
ACGT	26970	192358	4	118.212	275780432	150	217336594	769432	7.1323	228.15	1627.23	885.07	6.50893	3.54028	0.190195	2.36019e-05	2.36019e-05	1	1	0	0	0	0
ACGTCG	1	4	6	118.212	275780432	150	217336594	24	4	0.0084594	0.0338376	0.0184046	0.000203025	0.000110428	0.16	7.36185e-10	7.36185e-10	1	0	0	1	0	0
ACT	4963	69505	3	118.212	275780432	150	217336594	208515	14.0046	41.984	587.97	319.803	1.76391	0.95941	0.280093	6.39607e-06	6.39607e-06	1	0	0	0	0	0
ACTACTC	1	6	7	118.212	275780432	150	217336594	42	6	0.0084594	0.0507564	0.0276069	0.000355295	0.000193249	0.28	1.28832e-09	1.28832e-09	1	0	0	1	0	0
ACTACTG	4	20	7	118.212	275780432	150	217336594	140	5	0.0338376	0.169188	0.0920232	0.00118432	0.000644162	0.233333	4.29441e-09	4.29441e-09	1	0	0	1	0	0
ACTACTGCT	2	11	9	118.212	275780432	150	217336594	99	5.5	0.0169188	0.0930534	0.0506127	0.00083748	0.000455515	0.33	3.03676e-09	3.03676e-09	1	0	0	1	0	0
ACTAT	1	5	5	118.212	275780432	150	217336594	25	5	0.0084594	0.042297	0.0230058	0.000211485	0.000115029	0.166667	7.6686e-10	7.6686e-10	1	0	0	1	0	0
ACTATAT	1	4	7	118.212	275780432	150	217336594	28	4	0.0084594	0.0338376	0.0184046	0.000236863	0.000128832	0.186667	8.58883e-10	8.58883e-10	1	0	0	1	0	0
ACTATG	92	368	6	118.212	275780432	150	217336594	2208	4	0.778264	3.11306	1.69323	0.0186783	0.0101594	0.16	6.7729e-08	6.7729e-08	1	0	0	1	0	0
ACTATGGAGT	1	4	10	118.212	275780432	150	217336594	40	4	0.0084594	0.0338376	0.0184046	0.000338376	0.000184046	0.266667	1.22698e-09	1.22698e-09	1	0	0	1	0	0
ACTC	920	6840	4	118.212	275780432	150	217336594	27360	7.43478	7.78264	57.8623	31.4719	0.231449	0.125888	0.198261	8.39251e-07	8.39251e-07	1	0	0	0	0	0
ACTCATC	3	13	7	118.212	275780432	150	217336594	91	4.33333	0.0253782	0.109972	0.0598151	0.000769805	0.000418705	0.202222	2.79137e-09	2.79137e-09	1	0	0	1	0	0
ACTCC	1	6	5	118.212	275780432	150	217336594	30	6	0.0084594	0.0507564	0.0276069	0.000253782	0.000138035	0.2	9.20232e-10	9.20232e-10	1	0	0	1	0	0
ACTCCATATC	1	4	10	118.212	275780432	150	217336594	40	4	0.0084594	0.0338376	0.0184046	0.000338376	0.000184046	0.266667	1.22698e-09	1.22698e-09	1	0	0	1	0	0
ACTCCG	51	204	6	118.212	275780432	150	217336594	1224	4	0.431429	1.72572	0.938636	0.0103543	0.00563182	0.16	3.75454e-08	3.75454e-08	1	0	0	1	0	0
ACTCCGGCG	1	8	9	118.212	275780432	150	217336594	72	8	0.0084594	0.0676752	0.0368093	0.000609076	0.000331283	0.48	2.20856e-09	2.20856e-09	1	0	0	1	0	0
ACTCCT	35	140	6	118.212	275780432	150	217336594	840	4	0.296079	1.18432	0.644162	0.00710589	0.00386497	0.16	2.57665e-08	2.57665e-08	1	0	0	1	0	0
ACTCCTCG	1	4	8	118.212	275780432	150	217336594	32	4	0.0084594	0.0338376	0.0184046	0.000270701	0.000147237	0.213333	9.8158e-10	9.8158e-10	1	0	0	1	0	0
ACTCG	106	638	5	118.212	275780432	150	217336594	3190	6.01887	0.896696	5.39709	2.93554	0.0269855	0.0146777	0.200629	9.78513e-08	9.78513e-08	1	0	0	1	0	0
ACTCGGG	33	132	7	118.212	275780432	150	217336594	924	4	0.27916	1.11664	0.607353	0.00781648	0.00425147	0.186667	2.83431e-08	2.83431e-08	1	0	0	1	0	0
ACTCTC	85	450	6	118.212	275780432	150	217336594	2700	5.29412	0.719049	3.80673	2.07052	0.0228404	0.0124231	0.211765	8.28208e-08	8.28208e-08	1	0	0	1	0	0
ACTCTCC	1	6	7	118.212	275780432	150	217336594	42	6	0.0084594	0.0507564	0.0276069	0.000355295	0.000193249	0.28	1.28832e-09	1.28832e-09	1	0	0	1	0	0
ACTCTCG	46	184	7	118.212	275780432	150	217336594	1288	4	0.389132	1.55653	0.846613	0.0108957	0.00592629	0.186667	3.95086e-08	3.95086e-08	1	0	0	1	0	0
ACTCTCT	59	236	7	118.212	275780432	150	217336594	1652	4	0.499104	1.99642	1.08587	0.0139749	0.00760111	0.186667	5.06741e-08	5.06741e-08	1	0	0	1	0	0
ACTCTG	1	4	6	118.212	275780432	150	217336594	24	4	0.0084594	0.0338376	0.0184046	0.000203025	0.000110428	0.16	7.36185e-10	7.36185e-10	1	0	0	1	0	0
ACTG	830	5440	4	118.212	275780432	150	217336594	21760	6.55422	7.0213	46.0191	25.0303	0.184076	0.100121	0.174779	6.67475e-07	6.67475e-07	1	0	0	0	0	0
ACTGAG	67	268	6	118.212	275780432	150	217336594	1608	4	0.56678	2.26712	1.23311	0.0136027	0.00739866	0.16	4.93244e-08	4.93244e-08	1	0	0	1	0	0
ACTGAGG	1	4	7	118.212	275780432	150	217336594	28	4	0.0084594	0.0338376	0.0184046	0.000236863	0.000128832	0.186667	8.58883e-10	8.58883e-10	1	0	0	1	0	0
ACTGC	187	972	5	118.212	275780432	150	217336594	4860	5.19786	1.58191	8.22253	4.47233	0.0411127	0.0223616	0.173262	1.49078e-07	1.49078e-07	1	0	0	1	0	0
ACTGCAGCTCGGCGG	1	5	15	118.212	275780432	150	217336594	75	5	0.0084594	0.042297	0.0230058	0.000634455	0.000345087	0.5	2.30058e-09	2.30058e-09	1	0	0	1	0	0
ACTGCC	91	457	6	118.212	275780432	150	217336594	2742	5.02198	0.769805	3.86594	2.10273	0.0231957	0.0126164	0.200879	8.41092e-08	8.41092e-08	1	0	0	1	0	0
ACTGCCG	4	25	7	118.212	275780432	150	217336594	175	6.25	0.0338376	0.211485	0.115029	0.00148039	0.000805203	0.291667	5.36802e-09	5.36802e-09	1	0	0	1	0	0
ACTGCG	87	422	6	118.212	275780432	150	217336594	2532	4.85057	0.735967	3.56986	1.94169	0.0214192	0.0116501	0.194023	7.76675e-08	7.76675e-08	1	0	0	1	0	0
ACTGCT	99	649	6	118.212	275780432	150	217336594	3894	6.55556	0.83748	5.49015	2.98615	0.0329409	0.0179169	0.262222	1.19446e-07	1.19446e-07	1	0	0	1	0	0
ACTGGG	70	280	6	118.212	275780432	150	217336594	1680	4	0.592158	2.36863	1.28832	0.0142118	0.00772995	0.16	5.1533e-08	5.1533e-08	1	0	0	1	0	0
AG	769620	15833502	2	118.212	275780432	150	217336594	31667004	20.5731	6510.52	133942	72852.4	267.884	145.705	0.274309	0.000971366	0.000971366	1	1	1	0	0	0
AGAGAGAGGGAT	1	4	12	118.212	275780432	150	217336594	48	4	0.0084594	0.0338376	0.0184046	0.000406051	0.000220856	0.32	1.47237e-09	1.47237e-09	1	0	0	1	0	0
AGAGAGATGG	1	7	10	118.212	275780432	150	217336594	70	7	0.0084594	0.0592158	0.0322081	0.000592158	0.000322081	0.466667	2.14721e-09	2.14721e-09	1	0	0	1	0	0
AGAGAGG	137	798	7	118.212	275780432	150	217336594	5586	5.82482	1.15894	6.7506	3.67172	0.0472542	0.0257021	0.271825	1.71347e-07	1.71347e-07	1	0	0	1	0	0
AGAGAT	221	1456	6	118.212	275780432	150	217336594	8736	6.58824	1.86953	12.3169	6.69929	0.0739013	0.0401957	0.263529	2.67971e-07	2.67971e-07	1	0	0	1	0	0
AGAGATG	1	7	7	118.212	275780432	150	217336594	49	7	0.0084594	0.0592158	0.0322081	0.00041451	0.000225457	0.326667	1.50304e-09	1.50304e-09	1	0	0	1	0	0
AGAGC	1305	25583	5	118.212	275780432	150	217336594	127915	19.6038	11.0395	216.417	117.711	1.08208	0.588557	0.653461	3.92371e-06	3.92371e-06	1	0	0	1	1	0
AGAGCC	130	868	6	118.212	275780432	150	217336594	5208	6.67692	1.09972	7.34276	3.99381	0.0440565	0.0239628	0.267077	1.59752e-07	1.59752e-07	1	0	0	1	0	0
AGAGCG	174	696	6	118.212	275780432	150	217336594	4176	4	1.47193	5.88774	3.20241	0.0353264	0.0192144	0.16	1.28096e-07	1.28096e-07	1	0	0	1	0	0
AGAGCT	244	1052	6	118.212	275780432	150	217336594	6312	4.31148	2.06409	8.89928	4.84042	0.0533957	0.0290425	0.172459	1.93617e-07	1.93617e-07	1	0	0	1	0	0
AGAGG	589	3237	5	118.212	275780432	150	217336594	16185	5.49576	4.98258	27.3831	14.8939	0.136915	0.0744697	0.183192	4.96465e-07	4.96465e-07	1	0	0	1	0	0
AGAGGC	157	668	6	118.212	275780432	150	217336594	4008	4.25478	1.32813	5.65088	3.07357	0.0339053	0.0184414	0.170191	1.22943e-07	1.22943e-07	1	0	0	1	0	0
AGAGGCGC	1	4	8	118.212	275780432	150	217336594	32	4	0.0084594	0.0338376	0.0184046	0.000270701	0.000147237	0.213333	9.8158e-10	9.8158e-10	1	0	0	1	0	0
AGAGGG	342	1482	6	118.212	275780432	150	217336594	8892	4.33333	2.89311	12.5368	6.81892	0.0752209	0.0409135	0.173333	2.72757e-07	2.72757e-07	1	0	0	1	0	0
AGAT	13563	95776	4	118.212	275780432	150	217336594	383104	7.06156	114.735	810.207	440.681	3.24083	1.76272	0.188308	1.17515e-05	1.17515e-05	1	1	0	0	0	0
AGATAT	919	3929	6	118.212	275780432	150	217336594	23574	4.2753	7.77418	33.237	18.0779	0.199422	0.108468	0.171012	7.23118e-07	7.23118e-07	1	0	0	1	0	0
AGATC	153	973	5	118.212	275780432	150	217336594	4865	6.35948	1.29429	8.23099	4.47693	0.041155	0.0223846	0.211983	1.49231e-07	1.49231e-07	1	0	0	1	0	0
AGATCG	86	344	6	118.212	275780432	150	217336594	2064	4	0.727508	2.91003	1.5828	0.0174602	0.00949679	0.16	6.33119e-08	6.33119e-08	1	0	0	1	0	0
AGATCT	92	368	6	118.212	275780432	150	217336594	2208	4	0.778264	3.11306	1.69323	0.0186783	0.0101594	0.16	6.7729e-08	6.7729e-08	1	0	0	1	0	0
AGATG	101	694	5	118.212	275780432	150	217336594	3470	6.87129	0.854399	5.87082	3.1932	0.0293541	0.015966	0.229043	1.0644e-07	1.0644e-07	1	0	0	1	0	0
AGATGG	75	300	6	118.212	275780432	150	217336594	1800	4	0.634455	2.53782	1.38035	0.0152269	0.00828208	0.16	5.52139e-08	5.52139e-08	1	0	0	1	0	0
AGC	107409	1042718	3	118.212	275780432	150	217336594	3128154	9.70792	908.615	8820.76	4797.71	26.4623	14.3931	0.194158	9.59542e-05	9.59542e-05	1	1	1	0	0	0
AGCAGCATC	1	4	9	118.212	275780432	150	217336594	36	4	0.0084594	0.0338376	0.0184046	0.000304538	0.000165642	0.24	1.10428e-09	1.10428e-09	1	0	0	1	0	0
AGCAGG	150	661	6	118.212	275780432	150	217336594	3966	4.40667	1.26891	5.59166	3.04137	0.03355	0.0182482	0.176267	1.21655e-07	1.21655e-07	1	0	0	1	0	0
AGCAGGAGGCAGG	1	7	13	118.212	275780432	150	217336594	91	7	0.0084594	0.0592158	0.0322081	0.000769805	0.000418705	0.606667	2.79137e-09	2.79137e-09	1	0	0	1	1	0
AGCAGGGG	3	12	8	118.212	275780432	150	217336594	96	4	0.0253782	0.101513	0.0552139	0.000812102	0.000441711	0.213333	2.94474e-09	2.94474e-09	1	0	0	1	0	0
AGCATC	247	1203	6	118.212	275780432	150	217336594	7218	4.87045	2.08947	10.1767	5.53519	0.0610599	0.0332112	0.194818	2.21408e-07	2.21408e-07	1	0	0	1	0	0
AGCC	2446	17746	4	118.212	275780432	150	217336594	70984	7.25511	20.6917	150.12	81.6521	0.600482	0.326609	0.19347	2.17739e-06	2.17739e-06	1	0	0	0	0	0
AGCCC	80	400	5	118.212	275780432	150	217336594	2000	5	0.676752	3.38376	1.84046	0.0169188	0.00920232	0.166667	6.13488e-08	6.13488e-08	1	0	0	1	0	0
AGCCCC	168	687	6	118.212	275780432	150	217336594	4122	4.08929	1.42118	5.8116	3.161	0.0348696	0.018966	0.163571	1.2644e-07	1.2644e-07	1	0	0	1	0	0
AGCCCCCCCC	1	4	10	118.212	275780432	150	217336594	40	4	0.0084594	0.0338376	0.0184046	0.000338376	0.000184046	0.266667	1.22698e-09	1.22698e-09	1	0	0	1	0	0
AGCCCCG	50	201	7	118.212	275780432	150	217336594	1407	4.02	0.42297	1.70034	0.924833	0.0119024	0.00647383	0.1876	4.31589e-08	4.31589e-08	1	0	0	1	0	0
AGCCCG	366	1613	6	118.212	275780432	150	217336594	9678	4.4071	3.09614	13.645	7.42167	0.08187	0.04453	0.176284	2.96867e-07	2.96867e-07	1	0	0	1	0	0
AGCCG	469	2463	5	118.212	275780432	150	217336594	12315	5.2516	3.96746	20.8355	11.3327	0.104177	0.0566633	0.175053	3.77755e-07	3.77755e-07	1	0	0	1	0	0
AGCCGC	97	423	6	118.212	275780432	150	217336594	2538	4.36082	0.820561	3.57832	1.94629	0.0214699	0.0116777	0.174433	7.78516e-08	7.78516e-08	1	0	0	1	0	0
AGCCGCC	32	129	7	118.212	275780432	150	217336594	903	4.03125	0.270701	1.09126	0.593549	0.00763883	0.00415485	0.188125	2.7699e-08	2.7699e-08	1	0	0	1	0	0
AGCCGG	113	452	6	118.212	275780432	150	217336594	2712	4	0.955912	3.82365	2.07972	0.0229419	0.0124783	0.16	8.31889e-08	8.31889e-08	1	0	0	1	0	0
AGCCGGG	59	236	7	118.212	275780432	150	217336594	1652	4	0.499104	1.99642	1.08587	0.0139749	0.00760111	0.186667	5.06741e-08	5.06741e-08	1	0	0	1	0	0
AGCCTC	112	511	6	118.212	275780432	150	217336594	3066	4.5625	0.947452	4.32275	2.35119	0.0259365	0.0141072	0.1825	9.40477e-08	9.40477e-08	1	0	0	1	0	0
AGCCTCC	64	422	7	118.212	275780432	150	217336594	2954	6.59375	0.541401	3.56986	1.94169	0.0249891	0.0135918	0.307708	9.06121e-08	9.06121e-08	1	0	0	1	0	0
AGCCTG	82	328	6	118.212	275780432	150	217336594	1968	4	0.69367	2.77468	1.50918	0.0166481	0.00905508	0.16	6.03672e-08	6.03672e-08	1	0	0	1	0	0
AGCG	7227	44214	4	118.212	275780432	150	217336594	176856	6.11789	61.1361	374.024	203.436	1.49609	0.813742	0.163144	5.42495e-06	5.42495e-06	1	0	0	0	0	0
AGCGAGGAT	1	10	9	118.212	275780432	150	217336594	90	10	0.0084594	0.084594	0.0460116	0.000761346	0.000414104	0.6	2.76069e-09	2.76069e-09	1	0	0	1	1	0
AGCGCC	71	284	6	118.212	275780432	150	217336594	1704	4	0.600617	2.40247	1.30673	0.0144148	0.00784037	0.16	5.22692e-08	5.22692e-08	1	0	0	1	0	0
AGCGGATGG	1	4	9	118.212	275780432	150	217336594	36	4	0.0084594	0.0338376	0.0184046	0.000304538	0.000165642	0.24	1.10428e-09	1.10428e-09	1	0	0	1	0	0
AGCGGC	25	101	6	118.212	275780432	150	217336594	606	4.04	0.211485	0.854399	0.464717	0.00512639	0.0027883	0.1616	1.85887e-08	1.85887e-08	1	0	0	1	0	0
AGCGGCCATG	58	246	10	118.212	275780432	150	217336594	2460	4.24138	0.490645	2.08101	1.13188	0.0208101	0.0113188	0.282759	7.5459e-08	7.5459e-08	1	0	0	1	0	0
AGCTC	148	879	5	118.212	275780432	150	217336594	4395	5.93919	1.25199	7.43581	4.04442	0.037179	0.0202221	0.197973	1.34814e-07	1.34814e-07	1	0	0	1	0	0
AGCTCC	18	72	6	118.212	275780432	150	217336594	432	4	0.152269	0.609076	0.331283	0.00365446	0.0019877	0.16	1.32513e-08	1.32513e-08	1	0	0	1	0	0
AGCTCG	1	4	6	118.212	275780432	150	217336594	24	4	0.0084594	0.0338376	0.0184046	0.000203025	0.000110428	0.16	7.36185e-10	7.36185e-10	1	0	0	1	0	0
AGCTGC	1	4	6	118.212	275780432	150	217336594	24	4	0.0084594	0.0338376	0.0184046	0.000203025	0.000110428	0.16	7.36185e-10	7.36185e-10	1	0	0	1	0	0
AGG	19431	179898	3	118.212	275780432	150	217336594	539694	9.2583	164.375	1521.83	827.739	4.56549	2.48322	0.185166	1.65548e-05	1.65548e-05	1	1	0	0	0	0
AGGAGGC	61	419	7	118.212	275780432	150	217336594	2933	6.86885	0.516023	3.54449	1.92789	0.0248114	0.0134952	0.320546	8.9968e-08	8.9968e-08	1	0	0	1	0	0
AGGAT	1	5	5	118.212	275780432	150	217336594	25	5	0.0084594	0.042297	0.0230058	0.000211485	0.000115029	0.166667	7.6686e-10	7.6686e-10	1	0	0	1	0	0
AGGATG	167	835	6	118.212	275780432	150	217336594	5010	5	1.41272	7.0636	3.84197	0.0423816	0.0230518	0.2	1.53679e-07	1.53679e-07	1	0	0	1	0	0
AGGC	1964	13598	4	118.212	275780432	150	217336594	54392	6.92363	16.6143	115.031	62.5665	0.460123	0.250266	0.18463	1.66844e-06	1.66844e-06	1	0	0	0	0	0
AGGCC	47	235	5	118.212	275780432	150	217336594	1175	5	0.397592	1.98796	1.08127	0.00993979	0.00540636	0.166667	3.60424e-08	3.60424e-08	1	0	0	1	0	0
AGGCCC	2	8	6	118.212	275780432	150	217336594	48	4	0.0169188	0.0676752	0.0368093	0.000406051	0.000220856	0.16	1.47237e-09	1.47237e-09	1	0	0	1	0	0
AGGCCG	32	128	6	118.212	275780432	150	217336594	768	4	0.270701	1.0828	0.588948	0.00649682	0.00353369	0.16	2.35579e-08	2.35579e-08	1	0	0	1	0	0
AGGCG	108	675	5	118.212	275780432	150	217336594	3375	6.25	0.913615	5.71009	3.10578	0.0285505	0.0155289	0.208333	1.03526e-07	1.03526e-07	1	0	0	1	0	0
AGGCGCG	46	184	7	118.212	275780432	150	217336594	1288	4	0.389132	1.55653	0.846613	0.0108957	0.00592629	0.186667	3.95086e-08	3.95086e-08	1	0	0	1	0	0
AGGCGG	1	4	6	118.212	275780432	150	217336594	24	4	0.0084594	0.0338376	0.0184046	0.000203025	0.000110428	0.16	7.36185e-10	7.36185e-10	1	0	0	1	0	0
AGGCGGCC	39	162	8	118.212	275780432	150	217336594	1296	4.15385	0.329916	1.37042	0.745388	0.0109634	0.0059631	0.221538	3.9754e-08	3.9754e-08	1	0	0	1	0	0
AGGG	1404	8752	4	118.212	275780432	150	217336594	35008	6.23362	11.877	74.0366	40.2693	0.296147	0.161077	0.16623	1.07385e-06	1.07385e-06	1	0	0	0	0	0
AGGGCG	145	619	6	118.212	275780432	150	217336594	3714	4.26897	1.22661	5.23637	2.84812	0.0314182	0.0170887	0.170759	1.13925e-07	1.13925e-07	1	0	0	1	0	0
AGGGG	83	463	5	118.212	275780432	150	217336594	2315	5.57831	0.70213	3.9167	2.13034	0.0195835	0.0106517	0.185944	7.10112e-08	7.10112e-08	1	0	0	1	0	0
AGGGGC	97	399	6	118.212	275780432	150	217336594	2394	4.1134	0.820561	3.3753	1.83586	0.0202518	0.0110152	0.164536	7.34345e-08	7.34345e-08	1	0	0	1	0	0
AGGGGG	52	209	6	118.212	275780432	150	217336594	1254	4.01923	0.439889	1.76801	0.961642	0.0106081	0.00576985	0.160769	3.84657e-08	3.84657e-08	1	0	0	1	0	0
AGGGGGG	6	24	7	118.212	275780432	150	217336594	168	4	0.0507564	0.203025	0.110428	0.00142118	0.000772995	0.186667	5.1533e-09	5.1533e-09	1	0	0	1	0	0
AT	164937	3032294	2	118.212	275780432	150	217336594	6064588	18.3846	1395.27	25651.4	13952.1	51.3027	27.9041	0.245127	0.000186028	0.000186028	1	1	1	0	0	0
ATATATC	6	24	7	118.212	275780432	150	217336594	168	4	0.0507564	0.203025	0.110428	0.00142118	0.000772995	0.186667	5.1533e-09	5.1533e-09	1	0	0	1	0	0
ATATC	102	510	5	118.212	275780432	150	217336594	2550	5	0.862858	4.31429	2.34659	0.0215715	0.011733	0.166667	7.82197e-08	7.82197e-08	1	0	0	1	0	0
ATATCC	533	2216	6	118.212	275780432	150	217336594	13296	4.1576	4.50886	18.746	10.1962	0.112476	0.061177	0.166304	4.07847e-07	4.07847e-07	1	0	0	1	0	0
ATC	9740	101045	3	118.212	275780432	150	217336594	303135	10.3742	82.3945	854.78	464.924	2.56434	1.39477	0.207485	9.29848e-06	9.29848e-06	1	0	0	0	0	0
ATCC	1319	20651	4	118.212	275780432	150	217336594	82604	15.6566	11.1579	174.695	95.0185	0.69878	0.380074	0.417508	2.53383e-06	2.53383e-06	1	0	0	0	0	0
ATCCG	73	365	5	118.212	275780432	150	217336594	1825	5	0.617536	3.08768	1.67942	0.0154384	0.00839711	0.166667	5.59808e-08	5.59808e-08	1	0	0	1	0	0
ATCCGATCCGCC	1	5	12	118.212	275780432	150	217336594	60	5	0.0084594	0.042297	0.0230058	0.000507564	0.000276069	0.4	1.84046e-09	1.84046e-09	1	0	0	1	0	0
ATCG	323	1938	4	118.212	275780432	150	217336594	7752	6	2.73238	16.3943	8.91704	0.0655772	0.0356682	0.16	2.37788e-07	2.37788e-07	1	0	0	0	0	0
ATCGC	64	379	5	118.212	275780432	150	217336594	1895	5.92188	0.541401	3.20611	1.74384	0.0160306	0.00871919	0.197396	5.8128e-08	5.8128e-08	1	0	0	1	0	0
ATCGCC	1	4	6	118.212	275780432	150	217336594	24	4	0.0084594	0.0338376	0.0184046	0.000203025	0.000110428	0.16	7.36185e-10	7.36185e-10	1	0	0	1	0	0
ATGC	83	498	4	118.212	275780432	150	217336594	1992	6	0.70213	4.21278	2.29138	0.0168511	0.00916551	0.16	6.11034e-08	6.11034e-08	1	0	0	0	0	0
ATGCCGCCC	2	9	9	118.212	275780432	150	217336594	81	4.5	0.0169188	0.0761346	0.0414104	0.000685211	0.000372694	0.27	2.48463e-09	2.48463e-09	1	0	0	1	0	0
ATGCGCCC	1	4	8	118.212	275780432	150	217336594	32	4	0.0084594	0.0338376	0.0184046	0.000270701	0.000147237	0.213333	9.8158e-10	9.8158e-10	1	0	0	1	0	0
CCCCCCG	4	16	7	118.212	275780432	150	217336594	112	4	0.0338376	0.13535	0.0736185	0.000947452	0.00051533	0.186667	3.43553e-09	3.43553e-09	1	0	0	1	0	0
CCCCCG	42	173	6	118.212	275780432	150	217336594	1038	4.11905	0.355295	1.46348	0.796	0.00878085	0.004776	0.164762	3.184e-08	3.184e-08	1	0	0	1	0	0
CCCCCGG	1	4	7	118.212	275780432	150	217336594	28	4	0.0084594	0.0338376	0.0184046	0.000236863	0.000128832	0.186667	8.58883e-10	8.58883e-10	1	0	0	1	0	0
CCCCG	41	205	5	118.212	275780432	150	217336594	1025	5	0.346835	1.73418	0.943237	0.00867088	0.00471619	0.166667	3.14412e-08	3.14412e-08	1	0	0	1	0	0
CCCCGG	69	368	6	118.212	275780432	150	217336594	2208	5.33333	0.583698	3.11306	1.69323	0.0186783	0.0101594	0.213333	6.7729e-08	6.7729e-08	1	0	0	1	0	0
CCCCGGG	1	4	7	118.212	275780432	150	217336594	28	4	0.0084594	0.0338376	0.0184046	0.000236863	0.000128832	0.186667	8.58883e-10	8.58883e-10	1	0	0	1	0	0
CCCG	122	764	4	118.212	275780432	150	217336594	3056	6.2623	1.03205	6.46298	3.51528	0.0258519	0.0140611	0.166995	9.37409e-08	9.37409e-08	1	0	0	0	0	0
CCCGCG	127	508	6	118.212	275780432	150	217336594	3048	4	1.07434	4.29737	2.33739	0.0257842	0.0140243	0.16	9.34955e-08	9.34955e-08	1	0	0	1	0	0
CCCGG	149	812	5	118.212	275780432	150	217336594	4060	5.44966	1.26045	6.86903	3.73614	0.0343451	0.0186807	0.181655	1.24538e-07	1.24538e-07	1	0	0	1	0	0
CCG	43719	385195	3	118.212	275780432	150	217336594	1155585	8.8107	369.836	3258.52	1772.34	9.77555	5.31703	0.176214	3.54469e-05	3.54469e-05	1	1	1	0	0	0
CCGCG	197	991	5	118.212	275780432	150	217336594	4955	5.03046	1.6665	8.38326	4.55975	0.0419163	0.0227987	0.167682	1.51992e-07	1.51992e-07	1	0	0	1	0	0
CCGCGCG	43	172	7	118.212	275780432	150	217336594	1204	4	0.363754	1.45502	0.791399	0.0101851	0.00553979	0.186667	3.6932e-08	3.6932e-08	1	0	0	1	0	0
CCGG	12	72	4	118.212	275780432	150	217336594	288	6	0.101513	0.609076	0.331283	0.00243631	0.00132513	0.16	8.83422e-09	8.83422e-09	1	0	0	0	0	0
CG	230	2871	2	118.212	275780432	150	217336594	5742	12.4826	1.94566	24.2869	13.2099	0.0485738	0.0264198	0.166435	1.76132e-07	1.76132e-07	1	0	0	0	0	0
