# Supplementary material for: Profiles of telomeric repeats in Insecta reveal diverse forms of telomeric motifs in Hymenopterans
Source: Life Sci Alliance. 2022 Apr 1;5(7):e202101163. doi: 10.26508/lsa.202101163 (PMC8977481; doi:10.26508/lsa.202101163)
Supplement: Supplemental Data 5. — Tandem repeat statistics and TRIP TRM calls for arthropods species that are not listed in Supplemental Data 2 or Supplemental Data 3. [file LSA-2021-01163_Supplemental_Data_5.zip › DataS5/APHER_output.csv.1.filtered.xlsx]

## Sheet: Sheet1
Unnamed: 0	reads	repeats	unit_len	avg_genome_cov	genome_size	eff_read_len	num_reads	repeats_total_len	repeats_per_read	reads_per_genome	repeats_per_genome	repeats_per_million_reads	repeats_len_per_genome	repeats_len_per_million_reads	percent_repeats_len_per_read	percent_repeats_len_per_genome	percent_repeat_unit_in_sequences	avg_genome_cov_filter	repeat_containing_reads_filter	repeats_len_per_million_reads_filter	unit_len_filter	percent_repeats_len_per_read_filter	qualified
AAAAAAAAAGAGGT	2	10	14	595.194	127607671	96.7733	784836928	140	5	0.00336025	0.0168013	0.0127415	0.000235218	0.000178381	0.72334	1.84329e-09	1.84329e-09	1	0	0	1	1	0
AAAAAAC	3	12	7	595.194	127607671	96.7733	784836928	84	4	0.00504038	0.0201615	0.0152898	0.000141131	0.000107029	0.289336	1.10597e-09	1.10597e-09	1	0	0	1	0	0
AAAAAACCCT	16	130	10	595.194	127607671	96.7733	784836928	1300	8.125	0.026882	0.218416	0.16564	0.00218416	0.0016564	0.839591	1.71162e-08	1.71162e-08	1	0	0	1	1	0
AAAAAAG	7	28	7	595.194	127607671	96.7733	784836928	196	4	0.0117609	0.0470435	0.0356762	0.000329305	0.000249733	0.289336	2.5806e-09	2.5806e-09	1	0	0	1	0	0
AAAAAAT	2644	10576	7	595.194	127607671	96.7733	784836928	74032	4	4.44225	17.769	13.4754	0.124383	0.0943279	0.289336	9.7473e-07	9.7473e-07	1	0	0	1	0	0
AAAAAATAAAG	2	10	11	595.194	127607671	96.7733	784836928	110	5	0.00336025	0.0168013	0.0127415	0.000184814	0.000140157	0.568338	1.4483e-09	1.4483e-09	1	0	0	1	1	0
AAAAAC	2704	12655	6	595.194	127607671	96.7733	784836928	75930	4.6801	4.54306	21.262	16.1244	0.127572	0.0967462	0.290169	9.9972e-07	9.9972e-07	1	0	0	1	0	0
AAAAACAAAAAGAAAAAG	2	8	18	595.194	127607671	96.7733	784836928	144	4	0.00336025	0.013441	0.0101932	0.000241938	0.000183478	0.744007	1.89595e-09	1.89595e-09	1	0	0	1	1	0
AAAAAG	2699	22962	6	595.194	127607671	96.7733	784836928	137772	8.5076	4.53466	38.579	29.257	0.231474	0.175542	0.527476	1.81395e-06	1.81395e-06	1	0	0	1	1	0
AAAAAGC	4	20	7	595.194	127607671	96.7733	784836928	140	5	0.0067205	0.0336025	0.025483	0.000235218	0.000178381	0.36167	1.84329e-09	1.84329e-09	1	0	0	1	0	0
AAAAAGGAAGG	4	18	11	595.194	127607671	96.7733	784836928	198	4.5	0.0067205	0.0302423	0.0229347	0.000332665	0.000252282	0.511505	2.60693e-09	2.60693e-09	1	0	0	1	1	0
AAAAAT	10718	43971	6	595.194	127607671	96.7733	784836928	263826	4.10254	18.0076	73.8768	56.0257	0.443261	0.336154	0.25436	3.47362e-06	3.47362e-06	1	0	0	1	0	0
AAAAATG	1	4	7	595.194	127607671	96.7733	784836928	28	4	0.00168013	0.0067205	0.0050966	4.70435e-05	3.56762e-05	0.289336	3.68657e-10	3.68657e-10	1	0	0	1	0	0
AAAAATT	671	2913	7	595.194	127607671	96.7733	784836928	20391	4.34128	1.12736	4.8942	3.7116	0.0342594	0.0259812	0.314022	2.68475e-07	2.68475e-07	1	0	0	1	0	0
AAAAC	78	410	5	595.194	127607671	96.7733	784836928	2050	5.25641	0.13105	0.688851	0.522402	0.00344426	0.00261201	0.271584	2.6991e-08	2.6991e-08	1	0	0	1	0	0
AAAACACAC	1	4	9	595.194	127607671	96.7733	784836928	36	4	0.00168013	0.0067205	0.0050966	6.04845e-05	4.58694e-05	0.372003	4.73988e-10	4.73988e-10	1	0	0	1	0	0
AAAACACTT	2095	9742	9	595.194	127607671	96.7733	784836928	87678	4.65012	3.51986	16.3678	12.4128	0.14731	0.111715	0.432465	1.1544e-06	1.1544e-06	1	0	0	1	0	0
AAAACC	2	9	6	595.194	127607671	96.7733	784836928	54	4.5	0.00336025	0.0151211	0.0114674	9.07268e-05	6.88041e-05	0.279002	7.10982e-10	7.10982e-10	1	0	0	1	0	0
AAAACG	150	600	6	595.194	127607671	96.7733	784836928	3600	4	0.252019	1.00808	0.76449	0.00604845	0.00458694	0.248002	4.73988e-08	4.73988e-08	1	0	0	1	0	0
AAAACT	228	912	6	595.194	127607671	96.7733	784836928	5472	4	0.383069	1.53227	1.16202	0.00919364	0.00697215	0.248002	7.20462e-08	7.20462e-08	1	0	0	1	0	0
AAAAG	283	1419	5	595.194	127607671	96.7733	784836928	7095	5.01413	0.475475	2.3841	1.80802	0.0119205	0.00904009	0.259066	9.34151e-08	9.34151e-08	1	0	0	1	0	0
AAAAGACAGTC	1	6	11	595.194	127607671	96.7733	784836928	66	6	0.00168013	0.0100808	0.0076449	0.000110888	8.40939e-05	0.682006	8.68978e-10	8.68978e-10	1	0	0	1	1	0
AAAAGAGTATCC	4	20	12	595.194	127607671	96.7733	784836928	240	5	0.0067205	0.0336025	0.025483	0.00040323	0.000305796	0.620005	3.15992e-09	3.15992e-09	1	0	0	1	1	0
AAAAGATGTAGCTAAGG	2706351	11777332	17	595.194	127607671	96.7733	784836928	200214644	4.35174	4547.01	19787.4	15006.1	336.386	255.103	0.764462	0.00263609	0.00263609	1	1	1	1	1	1
AAAAGC	2	8	6	595.194	127607671	96.7733	784836928	48	4	0.00336025	0.013441	0.0101932	8.0646e-05	6.11592e-05	0.248002	6.31984e-10	6.31984e-10	1	0	0	1	0	0
AAAAGCGTAAAAGTGT	1	4	16	595.194	127607671	96.7733	784836928	64	4	0.00168013	0.0067205	0.0050966	0.000107528	8.15456e-05	0.661339	8.42645e-10	8.42645e-10	1	0	0	1	1	0
AAAAGG	2	8	6	595.194	127607671	96.7733	784836928	48	4	0.00336025	0.013441	0.0101932	8.0646e-05	6.11592e-05	0.248002	6.31984e-10	6.31984e-10	1	0	0	1	0	0
AAAAGT	14	76	6	595.194	127607671	96.7733	784836928	456	5.42857	0.0235218	0.12769	0.0968354	0.000766137	0.000581012	0.336574	6.00385e-09	6.00385e-09	1	0	0	1	0	0
AAAAT	21695	144391	5	595.194	127607671	96.7733	784836928	721955	6.6555	36.4503	242.595	183.976	1.21297	0.919879	0.34387	9.5055e-06	9.5055e-06	1	1	0	1	0	0
AAAATAC	1	4	7	595.194	127607671	96.7733	784836928	28	4	0.00168013	0.0067205	0.0050966	4.70435e-05	3.56762e-05	0.289336	3.68657e-10	3.68657e-10	1	0	0	1	0	0
AAAATCCAG	1	4	9	595.194	127607671	96.7733	784836928	36	4	0.00168013	0.0067205	0.0050966	6.04845e-05	4.58694e-05	0.372003	4.73988e-10	4.73988e-10	1	0	0	1	0	0
AAAATG	4671	53996	6	595.194	127607671	96.7733	784836928	323976	11.5598	7.84786	90.72	68.799	0.54432	0.412794	0.716716	4.26558e-06	4.26558e-06	1	0	0	1	1	0
AAAATGAGAATGGTCCGGACC	1	4	21	595.194	127607671	96.7733	784836928	84	4	0.00168013	0.0067205	0.0050966	0.000141131	0.000107029	0.868008	1.10597e-09	1.10597e-09	1	0	0	1	1	0
AAAATGC	1	4	7	595.194	127607671	96.7733	784836928	28	4	0.00168013	0.0067205	0.0050966	4.70435e-05	3.56762e-05	0.289336	3.68657e-10	3.68657e-10	1	0	0	1	0	0
AAAATGT	258	1192	7	595.194	127607671	96.7733	784836928	8344	4.62016	0.433472	2.00271	1.51879	0.014019	0.0106315	0.334194	1.0986e-07	1.0986e-07	1	0	0	1	0	0
AAAATT	15357	63230	6	595.194	127607671	96.7733	784836928	379380	4.11734	25.8017	106.234	80.5645	0.637406	0.483387	0.255277	4.99504e-06	4.99504e-06	1	1	0	1	0	0
AAAATTG	328	1312	7	595.194	127607671	96.7733	784836928	9184	4	0.551081	2.20432	1.67168	0.0154303	0.0117018	0.289336	1.2092e-07	1.2092e-07	1	0	0	1	0	0
AAAATTT	2	8	7	595.194	127607671	96.7733	784836928	56	4	0.00336025	0.013441	0.0101932	9.4087e-05	7.13524e-05	0.289336	7.37315e-10	7.37315e-10	1	0	0	1	0	0
AAAC	6068	39714	4	595.194	127607671	96.7733	784836928	158856	6.54483	10.195	66.7245	50.6016	0.266898	0.202406	0.270522	2.09155e-06	2.09155e-06	1	0	0	0	0	0
AAACAAT	669	3036	7	595.194	127607671	96.7733	784836928	21252	4.53812	1.124	5.10086	3.86832	0.035706	0.0270782	0.32826	2.79811e-07	2.79811e-07	1	0	0	1	0	0
AAACAC	4	16	6	595.194	127607671	96.7733	784836928	96	4	0.0067205	0.026882	0.0203864	0.000161292	0.000122318	0.248002	1.26397e-09	1.26397e-09	1	0	0	1	0	0
AAACAG	5	20	6	595.194	127607671	96.7733	784836928	120	4	0.00840063	0.0336025	0.025483	0.000201615	0.000152898	0.248002	1.57996e-09	1.57996e-09	1	0	0	1	0	0
AAACAGAGT	2	14	9	595.194	127607671	96.7733	784836928	126	7	0.00336025	0.0235218	0.0178381	0.000211696	0.000160543	0.651006	1.65896e-09	1.65896e-09	1	0	0	1	1	0
AAACAT	932	3877	6	595.194	127607671	96.7733	784836928	23262	4.15987	1.56588	6.51385	4.93988	0.0390831	0.0296393	0.257914	3.06275e-07	3.06275e-07	1	0	0	1	0	0
AAACATGTATAC	6	24	12	595.194	127607671	96.7733	784836928	288	4	0.0100808	0.040323	0.0305796	0.000483876	0.000366955	0.496004	3.7919e-09	3.7919e-09	1	0	0	1	0	0
AAACC	513	2671	5	595.194	127607671	96.7733	784836928	13355	5.20663	0.861904	4.48761	3.40325	0.0224381	0.0170163	0.269011	1.75836e-07	1.75836e-07	1	0	0	1	0	0
AAACCAGATCCAG	2	8	13	595.194	127607671	96.7733	784836928	104	4	0.00336025	0.013441	0.0101932	0.000174733	0.000132512	0.537338	1.3693e-09	1.3693e-09	1	0	0	1	1	0
AAACCCT	4	35	7	595.194	127607671	96.7733	784836928	245	8.75	0.0067205	0.0588044	0.0445953	0.000411631	0.000312167	0.632922	3.22575e-09	3.22575e-09	1	0	0	1	1	0
AAACCT	3346	13419	6	595.194	127607671	96.7733	784836928	80514	4.01046	5.6217	22.5456	17.0978	0.135274	0.102587	0.248651	1.06007e-06	1.06007e-06	1	0	0	1	0	0
AAACGCGTC	1	4	9	595.194	127607671	96.7733	784836928	36	4	0.00168013	0.0067205	0.0050966	6.04845e-05	4.58694e-05	0.372003	4.73988e-10	4.73988e-10	1	0	0	1	0	0
AAACGG	1	4	6	595.194	127607671	96.7733	784836928	24	4	0.00168013	0.0067205	0.0050966	4.0323e-05	3.05796e-05	0.248002	3.15992e-10	3.15992e-10	1	0	0	1	0	0
AAACGT	845	8184	6	595.194	127607671	96.7733	784836928	49104	9.68521	1.41971	13.7501	10.4276	0.0825009	0.0625659	0.600488	6.4652e-07	6.4652e-07	1	0	0	1	1	0
AAACGTCCG	2	8	9	595.194	127607671	96.7733	784836928	72	4	0.00336025	0.013441	0.0101932	0.000120969	9.17388e-05	0.372003	9.47976e-10	9.47976e-10	1	0	0	1	0	0
AAACT	1	10	5	595.194	127607671	96.7733	784836928	50	10	0.00168013	0.0168013	0.0127415	8.40063e-05	6.37075e-05	0.516671	6.58317e-10	6.58317e-10	1	0	0	1	1	0
AAACTACG	4	16	8	595.194	127607671	96.7733	784836928	128	4	0.0067205	0.026882	0.0203864	0.000215056	0.000163091	0.33067	1.68529e-09	1.68529e-09	1	0	0	1	0	0
AAACTATTCGATAAATTATTCGAT	2	8	24	595.194	127607671	96.7733	784836928	192	4	0.00336025	0.013441	0.0101932	0.000322584	0.000244637	0.992009	2.52794e-09	2.52794e-09	1	0	0	1	1	0
AAACTCGTTACCCTAGG	2	9	17	595.194	127607671	96.7733	784836928	153	4.5	0.00336025	0.0151211	0.0114674	0.000257059	0.000194945	0.790507	2.01445e-09	2.01445e-09	1	0	0	1	1	0
AAACTCTTT	1	4	9	595.194	127607671	96.7733	784836928	36	4	0.00168013	0.0067205	0.0050966	6.04845e-05	4.58694e-05	0.372003	4.73988e-10	4.73988e-10	1	0	0	1	0	0
AAACTGAAGAATAAAG	2	12	16	595.194	127607671	96.7733	784836928	192	6	0.00336025	0.0201615	0.0152898	0.000322584	0.000244637	0.992009	2.52794e-09	2.52794e-09	1	0	0	1	1	0
AAACTGCAG	5	21	9	595.194	127607671	96.7733	784836928	189	4.2	0.00840063	0.0352826	0.0267572	0.000317544	0.000240814	0.390603	2.48844e-09	2.48844e-09	1	0	0	1	0	0
AAAG	2064	12907	4	595.194	127607671	96.7733	784836928	51628	6.25339	3.46778	21.6854	16.4455	0.0867415	0.0657818	0.258476	6.79751e-07	6.79751e-07	1	0	0	0	0	0
AAAGAAAGCG	1	7	10	595.194	127607671	96.7733	784836928	70	7	0.00168013	0.0117609	0.00891905	0.000117609	8.91905e-05	0.72334	9.21643e-10	9.21643e-10	1	0	0	1	1	0
AAAGAAAT	7	39	8	595.194	127607671	96.7733	784836928	312	5.57143	0.0117609	0.0655249	0.0496919	0.000524199	0.000397535	0.460575	4.1079e-09	4.1079e-09	1	0	0	1	0	0
AAAGAATG	2	8	8	595.194	127607671	96.7733	784836928	64	4	0.00336025	0.013441	0.0101932	0.000107528	8.15456e-05	0.33067	8.42645e-10	8.42645e-10	1	0	0	1	0	0
AAAGAC	34	136	6	595.194	127607671	96.7733	784836928	816	4	0.0571243	0.228497	0.173284	0.00137098	0.00103971	0.248002	1.07437e-08	1.07437e-08	1	0	0	1	0	0
AAAGACAAATAAGC	1	5	14	595.194	127607671	96.7733	784836928	70	5	0.00168013	0.00840063	0.00637075	0.000117609	8.91905e-05	0.72334	9.21643e-10	9.21643e-10	1	0	0	1	1	0
AAAGAG	547	2189	6	595.194	127607671	96.7733	784836928	13134	4.00183	0.919028	3.67779	2.78911	0.0220668	0.0167347	0.248116	1.72927e-07	1.72927e-07	1	0	0	1	0	0
AAAGAGAAGAAGGAGAAG	2	8	18	595.194	127607671	96.7733	784836928	144	4	0.00336025	0.013441	0.0101932	0.000241938	0.000183478	0.744007	1.89595e-09	1.89595e-09	1	0	0	1	1	0
AAAGAGAGGGTTGAATC	1	5	17	595.194	127607671	96.7733	784836928	85	5	0.00168013	0.00840063	0.00637075	0.000142811	0.000108303	0.878341	1.11914e-09	1.11914e-09	1	0	0	1	1	0
AAAGAGAT	285	1249	8	595.194	127607671	96.7733	784836928	9992	4.38246	0.478836	2.09848	1.59141	0.0167878	0.0127313	0.362286	1.31558e-07	1.31558e-07	1	0	0	1	0	0
AAAGAT	10710	122675	6	595.194	127607671	96.7733	784836928	736050	11.4542	17.9941	206.109	156.306	1.23666	0.937838	0.71017	9.69108e-06	9.69108e-06	1	0	0	1	1	0
AAAGC	115	579	5	595.194	127607671	96.7733	784836928	2895	5.03478	0.193214	0.972792	0.737733	0.00486396	0.00368866	0.260133	3.81165e-08	3.81165e-08	1	0	0	1	0	0
AAAGCAACC	433	1901	9	595.194	127607671	96.7733	784836928	17109	4.3903	0.727494	3.19392	2.42216	0.0287453	0.0217994	0.408302	2.25263e-07	2.25263e-07	1	0	0	1	0	0
AAAGCAAGC	3211	13219	9	595.194	127607671	96.7733	784836928	118971	4.11679	5.39488	22.2096	16.843	0.199886	0.151587	0.382864	1.56641e-06	1.56641e-06	1	0	0	1	0	0
AAAGCC	1	4	6	595.194	127607671	96.7733	784836928	24	4	0.00168013	0.0067205	0.0050966	4.0323e-05	3.05796e-05	0.248002	3.15992e-10	3.15992e-10	1	0	0	1	0	0
AAAGCCAACTCCTGC	3	12	15	595.194	127607671	96.7733	784836928	180	4	0.00504038	0.0201615	0.0152898	0.000302423	0.000229347	0.620005	2.36994e-09	2.36994e-09	1	0	0	1	1	0
AAAGG	4	32	5	595.194	127607671	96.7733	784836928	160	8	0.0067205	0.053764	0.0407728	0.00026882	0.000203864	0.413337	2.10661e-09	2.10661e-09	1	0	0	1	0	0
AAAGGAGAGTTGAG	2	10	14	595.194	127607671	96.7733	784836928	140	5	0.00336025	0.0168013	0.0127415	0.000235218	0.000178381	0.72334	1.84329e-09	1.84329e-09	1	0	0	1	1	0
AAAGGC	2	8	6	595.194	127607671	96.7733	784836928	48	4	0.00336025	0.013441	0.0101932	8.0646e-05	6.11592e-05	0.248002	6.31984e-10	6.31984e-10	1	0	0	1	0	0
AAAGTAGTGTG	2	8	11	595.194	127607671	96.7733	784836928	88	4	0.00336025	0.013441	0.0101932	0.000147851	0.000112125	0.454671	1.15864e-09	1.15864e-09	1	0	0	1	0	0
AAAGTAT	1729	7590	7	595.194	127607671	96.7733	784836928	53130	4.38982	2.90494	12.7521	9.6708	0.089265	0.0676956	0.317533	6.99527e-07	6.99527e-07	1	0	0	1	0	0
AAAGTCCG	4	30	8	595.194	127607671	96.7733	784836928	240	7.5	0.0067205	0.0504038	0.0382245	0.00040323	0.000305796	0.620005	3.15992e-09	3.15992e-09	1	0	0	1	1	0
AAAGTCCGATAGTCCG	1	5	16	595.194	127607671	96.7733	784836928	80	5	0.00168013	0.00840063	0.00637075	0.00013441	0.000101932	0.826674	1.05331e-09	1.05331e-09	1	0	0	1	1	0
AAAGTG	3	12	6	595.194	127607671	96.7733	784836928	72	4	0.00504038	0.0201615	0.0152898	0.000120969	9.17388e-05	0.248002	9.47976e-10	9.47976e-10	1	0	0	1	0	0
AAAGTGAAG	1	5	9	595.194	127607671	96.7733	784836928	45	5	0.00168013	0.00840063	0.00637075	7.56056e-05	5.73368e-05	0.465004	5.92485e-10	5.92485e-10	1	0	0	1	0	0
AAAT	281350	2085903	4	595.194	127607671	96.7733	784836928	8343612	7.41391	472.703	3504.58	2657.75	14.0183	10.631	0.306444	0.000109855	0.000109855	1	1	1	0	0	0
AAATAAGC	150	702	8	595.194	127607671	96.7733	784836928	5616	4.68	0.252019	1.17945	0.894453	0.00943558	0.00715563	0.386883	7.39421e-08	7.39421e-08	1	0	0	1	0	0
AAATAAT	2367	10548	7	595.194	127607671	96.7733	784836928	73836	4.45627	3.97686	17.722	13.4397	0.124054	0.0940781	0.32234	9.72149e-07	9.72149e-07	1	0	0	1	0	0
AAATAC	2922	12132	6	595.194	127607671	96.7733	784836928	72792	4.15195	4.90933	20.3833	15.458	0.1223	0.0927479	0.257423	9.58404e-07	9.58404e-07	1	0	0	1	0	0
AAATACG	10	82	7	595.194	127607671	96.7733	784836928	574	8.2	0.0168013	0.13777	0.10448	0.000964392	0.000731362	0.593139	7.55748e-09	7.55748e-09	1	0	0	1	1	0
AAATACGATATACG	2	10	14	595.194	127607671	96.7733	784836928	140	5	0.00336025	0.0168013	0.0127415	0.000235218	0.000178381	0.72334	1.84329e-09	1.84329e-09	1	0	0	1	1	0
AAATACT	83	332	7	595.194	127607671	96.7733	784836928	2324	4	0.13945	0.557802	0.423018	0.00390461	0.00296112	0.289336	3.05986e-08	3.05986e-08	1	0	0	1	0	0
AAATAG	2	8	6	595.194	127607671	96.7733	784836928	48	4	0.00336025	0.013441	0.0101932	8.0646e-05	6.11592e-05	0.248002	6.31984e-10	6.31984e-10	1	0	0	1	0	0
AAATAGC	1	4	7	595.194	127607671	96.7733	784836928	28	4	0.00168013	0.0067205	0.0050966	4.70435e-05	3.56762e-05	0.289336	3.68657e-10	3.68657e-10	1	0	0	1	0	0
AAATAT	1948	10505	6	595.194	127607671	96.7733	784836928	63030	5.39271	3.27288	17.6497	13.3849	0.105898	0.0803097	0.334351	8.29874e-07	8.29874e-07	1	0	0	1	0	0
AAATATAC	346	1520	8	595.194	127607671	96.7733	784836928	12160	4.39306	0.581323	2.55379	1.93671	0.0204303	0.0154937	0.363163	1.60103e-07	1.60103e-07	1	0	0	1	0	0
AAATATCTGT	506	3359	10	595.194	127607671	96.7733	784836928	33590	6.63834	0.850143	5.64354	4.27987	0.0564354	0.0427987	0.685968	4.42257e-07	4.42257e-07	1	0	0	1	1	0
AAATATT	360	1504	7	595.194	127607671	96.7733	784836928	10528	4.17778	0.604845	2.52691	1.91632	0.0176884	0.0134143	0.302195	1.38615e-07	1.38615e-07	1	0	0	1	0	0
AAATCAGAAT	2	13	10	595.194	127607671	96.7733	784836928	130	6.5	0.00336025	0.0218416	0.016564	0.000218416	0.00016564	0.671673	1.71162e-09	1.71162e-09	1	0	0	1	1	0
AAATCC	1	4	6	595.194	127607671	96.7733	784836928	24	4	0.00168013	0.0067205	0.0050966	4.0323e-05	3.05796e-05	0.248002	3.15992e-10	3.15992e-10	1	0	0	1	0	0
AAATCTCAG	5	20	9	595.194	127607671	96.7733	784836928	180	4	0.00840063	0.0336025	0.025483	0.000302423	0.000229347	0.372003	2.36994e-09	2.36994e-09	1	0	0	1	0	0
AAATCTTC	1	7	8	595.194	127607671	96.7733	784836928	56	7	0.00168013	0.0117609	0.00891905	9.4087e-05	7.13524e-05	0.578672	7.37315e-10	7.37315e-10	1	0	0	1	1	0
AAATG	1524	18066	5	595.194	127607671	96.7733	784836928	90330	11.8543	2.56051	30.3531	23.0188	0.151766	0.115094	0.612479	1.18931e-06	1.18931e-06	1	0	0	1	1	0
AAATGC	387	1548	6	595.194	127607671	96.7733	784836928	9288	4	0.650208	2.60083	1.97238	0.015605	0.0118343	0.248002	1.22289e-07	1.22289e-07	1	0	0	1	0	0
AAATGGTT	1	7	8	595.194	127607671	96.7733	784836928	56	7	0.00168013	0.0117609	0.00891905	9.4087e-05	7.13524e-05	0.578672	7.37315e-10	7.37315e-10	1	0	0	1	1	0
AAATGT	9522	120116	6	595.194	127607671	96.7733	784836928	720696	12.6146	15.9982	201.81	153.046	1.21086	0.918275	0.782111	9.48892e-06	9.48892e-06	1	0	0	1	1	0
AAATGTTC	2	20	8	595.194	127607671	96.7733	784836928	160	10	0.00336025	0.0336025	0.025483	0.00026882	0.000203864	0.826674	2.10661e-09	2.10661e-09	1	0	0	1	1	0
AAATT	3676	20081	5	595.194	127607671	96.7733	784836928	100405	5.46273	6.17614	33.7386	25.5862	0.168693	0.127931	0.282244	1.32197e-06	1.32197e-06	1	0	0	1	0	0
AAATTAC	1	4	7	595.194	127607671	96.7733	784836928	28	4	0.00168013	0.0067205	0.0050966	4.70435e-05	3.56762e-05	0.289336	3.68657e-10	3.68657e-10	1	0	0	1	0	0
AAATTC	3	12	6	595.194	127607671	96.7733	784836928	72	4	0.00504038	0.0201615	0.0152898	0.000120969	9.17388e-05	0.248002	9.47976e-10	9.47976e-10	1	0	0	1	0	0
AAATTCT	305	1454	7	595.194	127607671	96.7733	784836928	10178	4.76721	0.512438	2.4429	1.85261	0.0171003	0.0129683	0.344831	1.34007e-07	1.34007e-07	1	0	0	1	0	0
AAATTG	96	469	6	595.194	127607671	96.7733	784836928	2814	4.88542	0.161292	0.787979	0.597576	0.00472787	0.00358546	0.302899	3.70501e-08	3.70501e-08	1	0	0	1	0	0
AAATTT	1063	4254	6	595.194	127607671	96.7733	784836928	25524	4.00188	1.78597	7.14725	5.42023	0.0428835	0.0325214	0.248119	3.36057e-07	3.36057e-07	1	0	0	1	0	0
AAC	452436	6487458	3	595.194	127607671	96.7733	784836928	19462374	14.339	760.149	10899.7	8265.99	32.6992	24.798	0.444511	0.000256248	0.000256248	1	1	1	0	0	0
AACAACT	354	1416	7	595.194	127607671	96.7733	784836928	9912	4	0.594764	2.37906	1.8042	0.0166534	0.0126294	0.289336	1.30505e-07	1.30505e-07	1	0	0	1	0	0
AACAAG	3121	24999	6	595.194	127607671	96.7733	784836928	149994	8.00993	5.24367	42.0014	31.8525	0.252009	0.191115	0.49662	1.97487e-06	1.97487e-06	1	0	0	1	0	0
AACAAGAGAAGG	2	8	12	595.194	127607671	96.7733	784836928	96	4	0.00336025	0.013441	0.0101932	0.000161292	0.000122318	0.496004	1.26397e-09	1.26397e-09	1	0	0	1	0	0
AACAAT	6461	51139	6	595.194	127607671	96.7733	784836928	306834	7.91503	10.8553	85.9199	65.1588	0.51552	0.390953	0.490736	4.03988e-06	4.03988e-06	1	0	0	1	0	0
AACAATAAT	75	380	9	595.194	127607671	96.7733	784836928	3420	5.06667	0.126009	0.638448	0.484177	0.00574603	0.00435759	0.471204	4.50289e-08	4.50289e-08	1	0	0	1	0	0
AACACAAT	88	377	8	595.194	127607671	96.7733	784836928	3016	4.28409	0.147851	0.633407	0.480355	0.00506726	0.00384284	0.354155	3.97097e-08	3.97097e-08	1	0	0	1	0	0
AACACAGTACC	2	8	11	595.194	127607671	96.7733	784836928	88	4	0.00336025	0.013441	0.0101932	0.000147851	0.000112125	0.454671	1.15864e-09	1.15864e-09	1	0	0	1	0	0
AACACC	241	975	6	595.194	127607671	96.7733	784836928	5850	4.04564	0.40491	1.63812	1.2423	0.00982873	0.00745378	0.250832	7.7023e-08	7.7023e-08	1	0	0	1	0	0
AACACCATG	1	5	9	595.194	127607671	96.7733	784836928	45	5	0.00168013	0.00840063	0.00637075	7.56056e-05	5.73368e-05	0.465004	5.92485e-10	5.92485e-10	1	0	0	1	0	0
AACACCGGCG	7	32	10	595.194	127607671	96.7733	784836928	320	4.57143	0.0117609	0.053764	0.0407728	0.00053764	0.000407728	0.472385	4.21323e-09	4.21323e-09	1	0	0	1	0	0
AACACG	1	4	6	595.194	127607671	96.7733	784836928	24	4	0.00168013	0.0067205	0.0050966	4.0323e-05	3.05796e-05	0.248002	3.15992e-10	3.15992e-10	1	0	0	1	0	0
AACAG	2	22	5	595.194	127607671	96.7733	784836928	110	11	0.00336025	0.0369628	0.0280313	0.000184814	0.000140157	0.568338	1.4483e-09	1.4483e-09	1	0	0	1	1	0
AACAGC	1777	7688	6	595.194	127607671	96.7733	784836928	46128	4.32639	2.98558	12.9168	9.79567	0.0775008	0.058774	0.268239	6.07337e-07	6.07337e-07	1	0	0	1	0	0
AACAGGAATAGT	2	8	12	595.194	127607671	96.7733	784836928	96	4	0.00336025	0.013441	0.0101932	0.000161292	0.000122318	0.496004	1.26397e-09	1.26397e-09	1	0	0	1	0	0
AACAGTGAC	574	2519	9	595.194	127607671	96.7733	784836928	22671	4.3885	0.964392	4.23224	3.20958	0.0380901	0.0288863	0.408134	2.98494e-07	2.98494e-07	1	0	0	1	0	0
AACAT	232	1644	5	595.194	127607671	96.7733	784836928	8220	7.08621	0.389789	2.76213	2.0947	0.0138106	0.0104735	0.366124	1.08227e-07	1.08227e-07	1	0	0	1	0	0
AACATC	10793	66077	6	595.194	127607671	96.7733	784836928	396462	6.12221	18.1336	111.018	84.192	0.666106	0.505152	0.37958	5.21995e-06	5.21995e-06	1	0	0	1	0	0
AACATCCCTACACCTC	1	6	16	595.194	127607671	96.7733	784836928	96	6	0.00168013	0.0100808	0.0076449	0.000161292	0.000122318	0.992009	1.26397e-09	1.26397e-09	1	0	0	1	1	0
AACATCGAG	1	5	9	595.194	127607671	96.7733	784836928	45	5	0.00168013	0.00840063	0.00637075	7.56056e-05	5.73368e-05	0.465004	5.92485e-10	5.92485e-10	1	0	0	1	0	0
AACATG	1	4	6	595.194	127607671	96.7733	784836928	24	4	0.00168013	0.0067205	0.0050966	4.0323e-05	3.05796e-05	0.248002	3.15992e-10	3.15992e-10	1	0	0	1	0	0
AACATGACTAC	2	12	11	595.194	127607671	96.7733	784836928	132	6	0.00336025	0.0201615	0.0152898	0.000221777	0.000168188	0.682006	1.73796e-09	1.73796e-09	1	0	0	1	1	0
AACATT	382	1528	6	595.194	127607671	96.7733	784836928	9168	4	0.641808	2.56723	1.9469	0.0154034	0.0116814	0.248002	1.20709e-07	1.20709e-07	1	0	0	1	0	0
AACC	8102	50460	4	595.194	127607671	96.7733	784836928	201840	6.22809	13.6124	84.7791	64.2936	0.339116	0.257174	0.25743	2.65749e-06	2.65749e-06	1	0	0	0	0	0
AACCAC	543	2491	6	595.194	127607671	96.7733	784836928	14946	4.58748	0.912308	4.18519	3.17391	0.0251112	0.0190434	0.284426	1.96784e-07	1.96784e-07	1	0	0	1	0	0
AACCAG	2	10	6	595.194	127607671	96.7733	784836928	60	5	0.00336025	0.0168013	0.0127415	0.000100808	7.6449e-05	0.310003	7.8998e-10	7.8998e-10	1	0	0	1	0	0
AACCAGAAG	79	338	9	595.194	127607671	96.7733	784836928	3042	4.27848	0.13273	0.567882	0.430663	0.00511094	0.00387596	0.397902	4.0052e-08	4.0052e-08	1	0	0	1	0	0
AACCATC	3	15	7	595.194	127607671	96.7733	784836928	105	5	0.00504038	0.0252019	0.0191123	0.000176413	0.000133786	0.36167	1.38246e-09	1.38246e-09	1	0	0	1	0	0
AACCC	1	5	5	595.194	127607671	96.7733	784836928	25	5	0.00168013	0.00840063	0.00637075	4.20031e-05	3.18538e-05	0.258336	3.29158e-10	3.29158e-10	1	0	0	1	0	0
AACCCT	23	197	6	595.194	127607671	96.7733	784836928	1182	8.56522	0.0386429	0.330985	0.251008	0.00198591	0.00150605	0.531048	1.55626e-08	1.55626e-08	1	0	0	1	1	0
AACCCTAAT	4	34	9	595.194	127607671	96.7733	784836928	306	8.5	0.0067205	0.0571243	0.0433211	0.000514118	0.00038989	0.790507	4.0289e-09	4.0289e-09	1	0	0	1	1	0
AACCCTCATCCTAACCTT	2	8	18	595.194	127607671	96.7733	784836928	144	4	0.00336025	0.013441	0.0101932	0.000241938	0.000183478	0.744007	1.89595e-09	1.89595e-09	1	0	0	1	1	0
AACCCTG	2	8	7	595.194	127607671	96.7733	784836928	56	4	0.00336025	0.013441	0.0101932	9.4087e-05	7.13524e-05	0.289336	7.37315e-10	7.37315e-10	1	0	0	1	0	0
AACCGAGGCCAGTGCCT	1	4	17	595.194	127607671	96.7733	784836928	68	4	0.00168013	0.0067205	0.0050966	0.000114249	8.66422e-05	0.702673	8.95311e-10	8.95311e-10	1	0	0	1	1	0
AACCGCTG	1	5	8	595.194	127607671	96.7733	784836928	40	5	0.00168013	0.00840063	0.00637075	6.7205e-05	5.0966e-05	0.413337	5.26653e-10	5.26653e-10	1	0	0	1	0	0
AACCGG	6	24	6	595.194	127607671	96.7733	784836928	144	4	0.0100808	0.040323	0.0305796	0.000241938	0.000183478	0.248002	1.89595e-09	1.89595e-09	1	0	0	1	0	0
AACCGGAC	1	5	8	595.194	127607671	96.7733	784836928	40	5	0.00168013	0.00840063	0.00637075	6.7205e-05	5.0966e-05	0.413337	5.26653e-10	5.26653e-10	1	0	0	1	0	0
AACCT	95	1135	5	595.194	127607671	96.7733	784836928	5675	11.9474	0.159612	1.90694	1.44616	0.00953471	0.0072308	0.617286	7.47189e-08	7.47189e-08	1	0	0	1	1	0
AACCTAGTACAGAAG	1	6	15	595.194	127607671	96.7733	784836928	90	6	0.00168013	0.0100808	0.0076449	0.000151211	0.000114674	0.930008	1.18497e-09	1.18497e-09	1	0	0	1	1	0
AACCTC	363	1452	6	595.194	127607671	96.7733	784836928	8712	4	0.609885	2.43954	1.85007	0.0146373	0.0111004	0.248002	1.14705e-07	1.14705e-07	1	0	0	1	0	0
AACCTG	9	57	6	595.194	127607671	96.7733	784836928	342	6.33333	0.0151211	0.0957671	0.0726266	0.000574603	0.000435759	0.39267	4.50289e-09	4.50289e-09	1	0	0	1	0	0
AACGAC	348	1476	6	595.194	127607671	96.7733	784836928	8856	4.24138	0.584684	2.47986	1.88065	0.0148792	0.0112839	0.262968	1.16601e-07	1.16601e-07	1	0	0	1	0	0
AACGAG	1	4	6	595.194	127607671	96.7733	784836928	24	4	0.00168013	0.0067205	0.0050966	4.0323e-05	3.05796e-05	0.248002	3.15992e-10	3.15992e-10	1	0	0	1	0	0
AACGAT	1	4	6	595.194	127607671	96.7733	784836928	24	4	0.00168013	0.0067205	0.0050966	4.0323e-05	3.05796e-05	0.248002	3.15992e-10	3.15992e-10	1	0	0	1	0	0
AACGATTCCAGATACT	3	15	16	595.194	127607671	96.7733	784836928	240	5	0.00504038	0.0252019	0.0191123	0.00040323	0.000305796	0.826674	3.15992e-09	3.15992e-09	1	0	0	1	1	0
AACGCATTC	3	17	9	595.194	127607671	96.7733	784836928	153	5.66667	0.00504038	0.0285621	0.0216606	0.000257059	0.000194945	0.527005	2.01445e-09	2.01445e-09	1	0	0	1	1	0
AACGCCTTG	2	10	9	595.194	127607671	96.7733	784836928	90	5	0.00336025	0.0168013	0.0127415	0.000151211	0.000114674	0.465004	1.18497e-09	1.18497e-09	1	0	0	1	0	0
AACGCGAC	3	24	8	595.194	127607671	96.7733	784836928	192	8	0.00504038	0.040323	0.0305796	0.000322584	0.000244637	0.661339	2.52794e-09	2.52794e-09	1	0	0	1	1	0
AACGGAAGTGGAATGGATTGAG	1	4	22	595.194	127607671	96.7733	784836928	88	4	0.00168013	0.0067205	0.0050966	0.000147851	0.000112125	0.909341	1.15864e-09	1.15864e-09	1	0	0	1	1	0
AACGGC	2	8	6	595.194	127607671	96.7733	784836928	48	4	0.00336025	0.013441	0.0101932	8.0646e-05	6.11592e-05	0.248002	6.31984e-10	6.31984e-10	1	0	0	1	0	0
AACGGGCTC	1	4	9	595.194	127607671	96.7733	784836928	36	4	0.00168013	0.0067205	0.0050966	6.04845e-05	4.58694e-05	0.372003	4.73988e-10	4.73988e-10	1	0	0	1	0	0
AACGT	1	6	5	595.194	127607671	96.7733	784836928	30	6	0.00168013	0.0100808	0.0076449	5.04038e-05	3.82245e-05	0.310003	3.9499e-10	3.9499e-10	1	0	0	1	0	0
AACGTC	91	364	6	595.194	127607671	96.7733	784836928	2184	4	0.152891	0.611566	0.463791	0.00366939	0.00278274	0.248002	2.87553e-08	2.87553e-08	1	0	0	1	0	0
AACGTG	1315	5452	6	595.194	127607671	96.7733	784836928	32712	4.14601	2.20936	9.16004	6.94667	0.0549603	0.04168	0.257055	4.30697e-07	4.30697e-07	1	0	0	1	0	0
AACT	479	3762	4	595.194	127607671	96.7733	784836928	15048	7.85386	0.80478	6.32063	4.79335	0.0252825	0.0191734	0.324629	1.98127e-07	1.98127e-07	1	0	0	0	0	0
AACTAC	339	1360	6	595.194	127607671	96.7733	784836928	8160	4.0118	0.569562	2.28497	1.73284	0.0137098	0.0103971	0.248734	1.07437e-07	1.07437e-07	1	0	0	1	0	0
AACTACT	80	320	7	595.194	127607671	96.7733	784836928	2240	4	0.13441	0.53764	0.407728	0.00376348	0.0028541	0.289336	2.94926e-08	2.94926e-08	1	0	0	1	0	0
AACTACTTAT	8	44	10	595.194	127607671	96.7733	784836928	440	5.5	0.013441	0.0739255	0.0560626	0.000739255	0.000560626	0.568338	5.79319e-09	5.79319e-09	1	0	0	1	1	0
AACTAT	2085	19133	6	595.194	127607671	96.7733	784836928	114798	9.1765	3.50306	32.1458	24.3783	0.192875	0.14627	0.568948	1.51147e-06	1.51147e-06	1	0	0	1	1	0
AACTC	21276	216401	5	595.194	127607671	96.7733	784836928	1082005	10.1711	35.7463	363.581	275.727	1.8179	1.37864	0.525513	1.4246e-05	1.4246e-05	1	1	0	1	1	0
AACTCC	94	376	6	595.194	127607671	96.7733	784836928	2256	4	0.157932	0.631727	0.47908	0.00379036	0.00287448	0.248002	2.97032e-08	2.97032e-08	1	0	0	1	0	0
AACTCTGCC	5	33	9	595.194	127607671	96.7733	784836928	297	6.6	0.00840063	0.0554441	0.042047	0.000498997	0.000378423	0.613805	3.9104e-09	3.9104e-09	1	0	0	1	1	0
AACTG	13915	197383	5	595.194	127607671	96.7733	784836928	986915	14.1849	23.3789	331.628	251.496	1.65814	1.25748	0.732893	1.29941e-05	1.29941e-05	1	1	0	1	1	0
AACTGAATT	1	5	9	595.194	127607671	96.7733	784836928	45	5	0.00168013	0.00840063	0.00637075	7.56056e-05	5.73368e-05	0.465004	5.92485e-10	5.92485e-10	1	0	0	1	0	0
AACTGC	2	11	6	595.194	127607671	96.7733	784836928	66	5.5	0.00336025	0.0184814	0.0140157	0.000110888	8.40939e-05	0.341003	8.68978e-10	8.68978e-10	1	0	0	1	0	0
AACTGTG	1	5	7	595.194	127607671	96.7733	784836928	35	5	0.00168013	0.00840063	0.00637075	5.88044e-05	4.45953e-05	0.36167	4.60822e-10	4.60822e-10	1	0	0	1	0	0
AACTTAT	466	2543	7	595.194	127607671	96.7733	784836928	17801	5.45708	0.782938	4.27256	3.24016	0.0299079	0.0226811	0.394732	2.34374e-07	2.34374e-07	1	0	0	1	0	0
AACTTC	1	4	6	595.194	127607671	96.7733	784836928	24	4	0.00168013	0.0067205	0.0050966	4.0323e-05	3.05796e-05	0.248002	3.15992e-10	3.15992e-10	1	0	0	1	0	0
AACTTCAAG	712	3528	9	595.194	127607671	96.7733	784836928	31752	4.95506	1.19625	5.92748	4.4952	0.0533473	0.0404568	0.460824	4.18057e-07	4.18057e-07	1	0	0	1	0	0
AACTTCTGC	18	121	9	595.194	127607671	96.7733	784836928	1089	6.72222	0.0302423	0.203295	0.154172	0.00182966	0.00138755	0.625172	1.43381e-08	1.43381e-08	1	0	0	1	1	0
AAG	41028	480750	3	595.194	127607671	96.7733	784836928	1442250	11.7176	68.9322	807.72	612.548	2.42316	1.83764	0.363249	1.89891e-05	1.89891e-05	1	1	0	0	0	0
AAGAAT	361	1444	6	595.194	127607671	96.7733	784836928	8664	4	0.606525	2.4261	1.83987	0.0145566	0.0110392	0.248002	1.14073e-07	1.14073e-07	1	0	0	1	0	0
AAGAATAG	379	1728	8	595.194	127607671	96.7733	784836928	13824	4.55937	0.636767	2.90326	2.20173	0.023226	0.0176139	0.376911	1.82011e-07	1.82011e-07	1	0	0	1	0	0
AAGAATCCAGTG	1	6	12	595.194	127607671	96.7733	784836928	72	6	0.00168013	0.0100808	0.0076449	0.000120969	9.17388e-05	0.744007	9.47976e-10	9.47976e-10	1	0	0	1	1	0
AAGAATCTGT	1259	5685	10	595.194	127607671	96.7733	784836928	56850	4.51549	2.11528	9.55151	7.24354	0.0955151	0.0724354	0.466605	7.48506e-07	7.48506e-07	1	0	0	1	0	0
AAGACAGTG	2	10	9	595.194	127607671	96.7733	784836928	90	5	0.00336025	0.0168013	0.0127415	0.000151211	0.000114674	0.465004	1.18497e-09	1.18497e-09	1	0	0	1	0	0
AAGACAT	404	2505	7	595.194	127607671	96.7733	784836928	17535	6.2005	0.678771	4.20871	3.19175	0.029461	0.0223422	0.448506	2.30872e-07	2.30872e-07	1	0	0	1	0	0
AAGACC	1894	9949	6	595.194	127607671	96.7733	784836928	59694	5.2529	3.18216	16.7156	12.6765	0.100293	0.0760591	0.325683	7.85951e-07	7.85951e-07	1	0	0	1	0	0
AAGACCCC	1	10	8	595.194	127607671	96.7733	784836928	80	10	0.00168013	0.0168013	0.0127415	0.00013441	0.000101932	0.826674	1.05331e-09	1.05331e-09	1	0	0	1	1	0
AAGACCTC	2	18	8	595.194	127607671	96.7733	784836928	144	9	0.00336025	0.0302423	0.0229347	0.000241938	0.000183478	0.744007	1.89595e-09	1.89595e-09	1	0	0	1	1	0
AAGACG	5	20	6	595.194	127607671	96.7733	784836928	120	4	0.00840063	0.0336025	0.025483	0.000201615	0.000152898	0.248002	1.57996e-09	1.57996e-09	1	0	0	1	0	0
AAGACT	1	4	6	595.194	127607671	96.7733	784836928	24	4	0.00168013	0.0067205	0.0050966	4.0323e-05	3.05796e-05	0.248002	3.15992e-10	3.15992e-10	1	0	0	1	0	0
AAGAG	512	2662	5	595.194	127607671	96.7733	784836928	13310	5.19922	0.860224	4.47249	3.39179	0.0223625	0.0169589	0.268629	1.75244e-07	1.75244e-07	1	0	0	1	0	0
AAGAGAATAGAT	3	12	12	595.194	127607671	96.7733	784836928	144	4	0.00504038	0.0201615	0.0152898	0.000241938	0.000183478	0.496004	1.89595e-09	1.89595e-09	1	0	0	1	0	0
AAGAGAGG	1	4	8	595.194	127607671	96.7733	784836928	32	4	0.00168013	0.0067205	0.0050966	5.3764e-05	4.07728e-05	0.33067	4.21323e-10	4.21323e-10	1	0	0	1	0	0
AAGAGAGT	6	30	8	595.194	127607671	96.7733	784836928	240	5	0.0100808	0.0504038	0.0382245	0.00040323	0.000305796	0.413337	3.15992e-09	3.15992e-09	1	0	0	1	0	0
AAGAGAT	1	4	7	595.194	127607671	96.7733	784836928	28	4	0.00168013	0.0067205	0.0050966	4.70435e-05	3.56762e-05	0.289336	3.68657e-10	3.68657e-10	1	0	0	1	0	0
AAGAGC	2	13	6	595.194	127607671	96.7733	784836928	78	6.5	0.00336025	0.0218416	0.016564	0.00013105	9.93837e-05	0.403004	1.02697e-09	1.02697e-09	1	0	0	1	0	0
AAGAGCTTATGTG	1	4	13	595.194	127607671	96.7733	784836928	52	4	0.00168013	0.0067205	0.0050966	8.73665e-05	6.62558e-05	0.537338	6.84649e-10	6.84649e-10	1	0	0	1	1	0
AAGAGG	348	1392	6	595.194	127607671	96.7733	784836928	8352	4	0.584684	2.33873	1.77362	0.0140324	0.0106417	0.248002	1.09965e-07	1.09965e-07	1	0	0	1	0	0
AAGAGGGTATTC	2	12	12	595.194	127607671	96.7733	784836928	144	6	0.00336025	0.0201615	0.0152898	0.000241938	0.000183478	0.744007	1.89595e-09	1.89595e-09	1	0	0	1	1	0
AAGAT	4425	54109	5	595.194	127607671	96.7733	784836928	270545	12.228	7.43455	90.9099	68.943	0.454549	0.344715	0.631787	3.56209e-06	3.56209e-06	1	0	0	1	1	0
AAGATATAT	15	67	9	595.194	127607671	96.7733	784836928	603	4.46667	0.0252019	0.112568	0.0853681	0.00101312	0.000768312	0.415404	7.9393e-09	7.9393e-09	1	0	0	1	0	0
AAGATC	1251	5923	6	595.194	127607671	96.7733	784836928	35538	4.73461	2.10184	9.95138	7.54679	0.0597083	0.0452807	0.293549	4.67905e-07	4.67905e-07	1	0	0	1	0	0
AAGATG	5173	27169	6	595.194	127607671	96.7733	784836928	163014	5.25208	8.69129	45.6473	34.6174	0.273884	0.207704	0.325632	2.1463e-06	2.1463e-06	1	0	0	1	0	0
AAGATGACC	2	22	9	595.194	127607671	96.7733	784836928	198	11	0.00336025	0.0369628	0.0280313	0.000332665	0.000252282	1.02301	2.60693e-09	2.60693e-09	1	0	0	1	1	0
AAGC	1837	16510	4	595.194	127607671	96.7733	784836928	66040	8.98748	3.08639	27.7389	21.0362	0.110955	0.0841449	0.371486	8.69505e-07	8.69505e-07	1	0	0	0	0	0
AAGCAAGT	7	38	8	595.194	127607671	96.7733	784836928	304	5.42857	0.0117609	0.0638448	0.0484177	0.000510758	0.000387342	0.448766	4.00257e-09	4.00257e-09	1	0	0	1	0	0
AAGCAC	832	4385	6	595.194	127607671	96.7733	784836928	26310	5.27043	1.39786	7.36735	5.58715	0.0442041	0.0335229	0.32677	3.46406e-07	3.46406e-07	1	0	0	1	0	0
AAGCAG	16	118	6	595.194	127607671	96.7733	784836928	708	7.375	0.026882	0.198255	0.15035	0.00118953	0.000902098	0.457254	9.32176e-09	9.32176e-09	1	0	0	1	0	0
AAGCAGT	1	4	7	595.194	127607671	96.7733	784836928	28	4	0.00168013	0.0067205	0.0050966	4.70435e-05	3.56762e-05	0.289336	3.68657e-10	3.68657e-10	1	0	0	1	0	0
AAGCATCTACC	2	8	11	595.194	127607671	96.7733	784836928	88	4	0.00336025	0.013441	0.0101932	0.000147851	0.000112125	0.454671	1.15864e-09	1.15864e-09	1	0	0	1	0	0
AAGCCAT	1	4	7	595.194	127607671	96.7733	784836928	28	4	0.00168013	0.0067205	0.0050966	4.70435e-05	3.56762e-05	0.289336	3.68657e-10	3.68657e-10	1	0	0	1	0	0
AAGCCG	2	9	6	595.194	127607671	96.7733	784836928	54	4.5	0.00336025	0.0151211	0.0114674	9.07268e-05	6.88041e-05	0.279002	7.10982e-10	7.10982e-10	1	0	0	1	0	0
AAGCCTG	1	8	7	595.194	127607671	96.7733	784836928	56	8	0.00168013	0.013441	0.0101932	9.4087e-05	7.13524e-05	0.578672	7.37315e-10	7.37315e-10	1	0	0	1	1	0
AAGCT	2	30	5	595.194	127607671	96.7733	784836928	150	15	0.00336025	0.0504038	0.0382245	0.000252019	0.000191123	0.775007	1.97495e-09	1.97495e-09	1	0	0	1	1	0
AAGCTC	2	8	6	595.194	127607671	96.7733	784836928	48	4	0.00336025	0.013441	0.0101932	8.0646e-05	6.11592e-05	0.248002	6.31984e-10	6.31984e-10	1	0	0	1	0	0
AAGG	2276	13771	4	595.194	127607671	96.7733	784836928	55084	6.05053	3.82396	23.137	17.5463	0.092548	0.0701853	0.250091	7.25254e-07	7.25254e-07	1	0	0	0	0	0
AAGGAG	2	8	6	595.194	127607671	96.7733	784836928	48	4	0.00336025	0.013441	0.0101932	8.0646e-05	6.11592e-05	0.248002	6.31984e-10	6.31984e-10	1	0	0	1	0	0
AAGGCAGAGACAGC	2	8	14	595.194	127607671	96.7733	784836928	112	4	0.00336025	0.013441	0.0101932	0.000188174	0.000142705	0.578672	1.47463e-09	1.47463e-09	1	0	0	1	1	0
AAGGCTCACT	1	5	10	595.194	127607671	96.7733	784836928	50	5	0.00168013	0.00840063	0.00637075	8.40063e-05	6.37075e-05	0.516671	6.58317e-10	6.58317e-10	1	0	0	1	1	0
AAGGG	1	5	5	595.194	127607671	96.7733	784836928	25	5	0.00168013	0.00840063	0.00637075	4.20031e-05	3.18538e-05	0.258336	3.29158e-10	3.29158e-10	1	0	0	1	0	0
AAGGGAAGTG	2	8	10	595.194	127607671	96.7733	784836928	80	4	0.00336025	0.013441	0.0101932	0.00013441	0.000101932	0.413337	1.05331e-09	1.05331e-09	1	0	0	1	0	0
AAGGGATGGCAGACGGGG	2	8	18	595.194	127607671	96.7733	784836928	144	4	0.00336025	0.013441	0.0101932	0.000241938	0.000183478	0.744007	1.89595e-09	1.89595e-09	1	0	0	1	1	0
AAGGGC	6	33	6	595.194	127607671	96.7733	784836928	198	5.5	0.0100808	0.0554441	0.042047	0.000332665	0.000252282	0.341003	2.60693e-09	2.60693e-09	1	0	0	1	0	0
AAGGTC	2046	9436	6	595.194	127607671	96.7733	784836928	56616	4.61193	3.43754	15.8537	12.0229	0.095122	0.0721373	0.285942	7.45425e-07	7.45425e-07	1	0	0	1	0	0
AAGGTG	1	5	6	595.194	127607671	96.7733	784836928	30	5	0.00168013	0.00840063	0.00637075	5.04038e-05	3.82245e-05	0.310003	3.9499e-10	3.9499e-10	1	0	0	1	0	0
AAGT	558	3596	4	595.194	127607671	96.7733	784836928	14384	6.44444	0.93751	6.04173	4.58184	0.0241669	0.0183274	0.266373	1.89385e-07	1.89385e-07	1	0	0	0	0	0
AAGTATTAT	2	8	9	595.194	127607671	96.7733	784836928	72	4	0.00336025	0.013441	0.0101932	0.000120969	9.17388e-05	0.372003	9.47976e-10	9.47976e-10	1	0	0	1	0	0
AAGTC	530	2650	5	595.194	127607671	96.7733	784836928	13250	5	0.890466	4.45233	3.3765	0.0222617	0.0168825	0.258336	1.74454e-07	1.74454e-07	1	0	0	1	0	0
AAGTCAATC	1	8	9	595.194	127607671	96.7733	784836928	72	8	0.00168013	0.013441	0.0101932	0.000120969	9.17388e-05	0.744007	9.47976e-10	9.47976e-10	1	0	0	1	1	0
AAGTCAGG	1	12	8	595.194	127607671	96.7733	784836928	96	12	0.00168013	0.0201615	0.0152898	0.000161292	0.000122318	0.992009	1.26397e-09	1.26397e-09	1	0	0	1	1	0
AAGTCC	284	1136	6	595.194	127607671	96.7733	784836928	6816	4	0.477156	1.90862	1.44743	0.0114517	0.00868461	0.248002	8.97417e-08	8.97417e-08	1	0	0	1	0	0
AAGTGAG	1	6	7	595.194	127607671	96.7733	784836928	42	6	0.00168013	0.0100808	0.0076449	7.05653e-05	5.35143e-05	0.434004	5.52986e-10	5.52986e-10	1	0	0	1	0	0
AAGTGG	185	740	6	595.194	127607671	96.7733	784836928	4440	4	0.310823	1.24329	0.942871	0.00745976	0.00565723	0.248002	5.84585e-08	5.84585e-08	1	0	0	1	0	0
AAGTGGAATGG	32	163	11	595.194	127607671	96.7733	784836928	1793	5.09375	0.053764	0.27386	0.207686	0.00301246	0.00228455	0.578995	2.36072e-08	2.36072e-08	1	0	0	1	1	0
AAT	567745	7372608	3	595.194	127607671	96.7733	784836928	22117824	12.9858	953.883	12386.9	9393.81	37.1607	28.1814	0.402563	0.000291211	0.000291211	1	1	1	0	0	0
AATAATATATT	85	405	11	595.194	127607671	96.7733	784836928	4455	4.76471	0.142811	0.680451	0.516031	0.00748496	0.00567634	0.541593	5.8656e-08	5.8656e-08	1	0	0	1	1	0
AATAATG	215	860	7	595.194	127607671	96.7733	784836928	6020	4	0.361227	1.44491	1.09577	0.0101144	0.00767038	0.289336	7.92613e-08	7.92613e-08	1	0	0	1	0	0
AATAATT	462	1913	7	595.194	127607671	96.7733	784836928	13391	4.14069	0.776218	3.21408	2.43745	0.0224986	0.0170621	0.299513	1.7631e-07	1.7631e-07	1	0	0	1	0	0
AATAC	935	7074	5	595.194	127607671	96.7733	784836928	35370	7.56578	1.57092	11.8852	9.01334	0.059426	0.0450667	0.390902	4.65693e-07	4.65693e-07	1	0	0	1	0	0
AATACC	108	432	6	595.194	127607671	96.7733	784836928	2592	4	0.181454	0.725814	0.550433	0.00435488	0.0033026	0.248002	3.41271e-08	3.41271e-08	1	0	0	1	0	0
AATACT	814	3257	6	595.194	127607671	96.7733	784836928	19542	4.00123	1.36762	5.47217	4.14991	0.032833	0.0248994	0.248078	2.57296e-07	2.57296e-07	1	0	0	1	0	0
AATACTCTAT	1	4	10	595.194	127607671	96.7733	784836928	40	4	0.00168013	0.0067205	0.0050966	6.7205e-05	5.0966e-05	0.413337	5.26653e-10	5.26653e-10	1	0	0	1	0	0
AATAG	112	560	5	595.194	127607671	96.7733	784836928	2800	5	0.188174	0.94087	0.713524	0.00470435	0.00356762	0.258336	3.68657e-08	3.68657e-08	1	0	0	1	0	0
AATAGT	1823	7310	6	595.194	127607671	96.7733	784836928	43860	4.00987	3.06287	12.2817	9.31404	0.0736903	0.0558842	0.248614	5.77475e-07	5.77475e-07	1	0	0	1	0	0
AATAGTGAC	6386	49544	9	595.194	127607671	96.7733	784836928	445896	7.75822	10.7293	83.2401	63.1265	0.749161	0.568138	0.721521	5.87082e-06	5.87082e-06	1	0	0	1	1	0
AATAT	15059	154156	5	595.194	127607671	96.7733	784836928	770780	10.2368	25.301	259.001	196.418	1.29501	0.982089	0.528906	1.01483e-05	1.01483e-05	1	1	0	1	1	0
AATATAC	495	1980	7	595.194	127607671	96.7733	784836928	13860	4	0.831662	3.32665	2.52282	0.0232865	0.0176597	0.289336	1.82485e-07	1.82485e-07	1	0	0	1	0	0
AATATAG	1	5	7	595.194	127607671	96.7733	784836928	35	5	0.00168013	0.00840063	0.00637075	5.88044e-05	4.45953e-05	0.36167	4.60822e-10	4.60822e-10	1	0	0	1	0	0
AATATAT	271	1258	7	595.194	127607671	96.7733	784836928	8806	4.64207	0.455314	2.1136	1.60288	0.0147952	0.0112202	0.335779	1.15943e-07	1.15943e-07	1	0	0	1	0	0
AATATC	2767	15882	6	595.194	127607671	96.7733	784836928	95292	5.73979	4.64891	26.6837	20.2361	0.160102	0.121416	0.35587	1.25465e-06	1.25465e-06	1	0	0	1	0	0
AATATG	1457	10959	6	595.194	127607671	96.7733	784836928	65754	7.52162	2.44794	18.4125	13.9634	0.110475	0.0837805	0.466345	8.65739e-07	8.65739e-07	1	0	0	1	0	0
AATATT	987	4234	6	595.194	127607671	96.7733	784836928	25404	4.28977	1.65828	7.11365	5.39475	0.0426819	0.0323685	0.265968	3.34478e-07	3.34478e-07	1	0	0	1	0	0
AATATTAGC	557	2377	9	595.194	127607671	96.7733	784836928	21393	4.2675	0.93583	3.99366	3.02865	0.0359429	0.0272579	0.396881	2.81667e-07	2.81667e-07	1	0	0	1	0	0
AATC	11274	112145	4	595.194	127607671	96.7733	784836928	448580	9.94722	18.9417	188.418	142.89	0.753671	0.571558	0.411156	5.90615e-06	5.90615e-06	1	0	0	0	0	0
AATCAC	534	2137	6	595.194	127607671	96.7733	784836928	12822	4.00187	0.897187	3.59043	2.72286	0.0215426	0.0163372	0.248118	1.68819e-07	1.68819e-07	1	0	0	1	0	0
AATCACAG	246	1378	8	595.194	127607671	96.7733	784836928	11024	5.60163	0.413311	2.31521	1.75578	0.0185217	0.0140462	0.463072	1.45146e-07	1.45146e-07	1	0	0	1	0	0
AATCAG	3498	17232	6	595.194	127607671	96.7733	784836928	103392	4.92624	5.87708	28.9519	21.9562	0.173711	0.131737	0.30543	1.36129e-06	1.36129e-06	1	0	0	1	0	0
AATCAT	746	3640	6	595.194	127607671	96.7733	784836928	21840	4.87936	1.25337	6.11566	4.63791	0.0366939	0.0278274	0.302523	2.87553e-07	2.87553e-07	1	0	0	1	0	0
AATCATCT	141	678	8	595.194	127607671	96.7733	784836928	5424	4.80851	0.236898	1.13912	0.863874	0.009113	0.00691099	0.397507	7.14142e-08	7.14142e-08	1	0	0	1	0	0
AATCCACAGG	16	68	10	595.194	127607671	96.7733	784836928	680	4.25	0.026882	0.114249	0.0866422	0.00114249	0.000866422	0.439171	8.95311e-09	8.95311e-09	1	0	0	1	0	0
AATCCAG	6	46	7	595.194	127607671	96.7733	784836928	322	7.66667	0.0100808	0.0772858	0.0586109	0.000541	0.000410276	0.55456	4.23956e-09	4.23956e-09	1	0	0	1	1	0
AATCCATGAGC	2	8	11	595.194	127607671	96.7733	784836928	88	4	0.00336025	0.013441	0.0101932	0.000147851	0.000112125	0.454671	1.15864e-09	1.15864e-09	1	0	0	1	0	0
AATCCCAT	149	653	8	595.194	127607671	96.7733	784836928	5224	4.38255	0.250339	1.09712	0.83202	0.00877697	0.00665616	0.362294	6.87809e-08	6.87809e-08	1	0	0	1	0	0
AATCCTCTG	1	4	9	595.194	127607671	96.7733	784836928	36	4	0.00168013	0.0067205	0.0050966	6.04845e-05	4.58694e-05	0.372003	4.73988e-10	4.73988e-10	1	0	0	1	0	0
AATCCTGC	243	1881	8	595.194	127607671	96.7733	784836928	15048	7.74074	0.40827	3.16032	2.39668	0.0252825	0.0191734	0.639907	1.98127e-07	1.98127e-07	1	0	0	1	1	0
AATCG	183	915	5	595.194	127607671	96.7733	784836928	4575	5	0.307463	1.53731	1.16585	0.00768657	0.00582924	0.258336	6.0236e-08	6.0236e-08	1	0	0	1	0	0
AATCGC	1	5	6	595.194	127607671	96.7733	784836928	30	5	0.00168013	0.00840063	0.00637075	5.04038e-05	3.82245e-05	0.310003	3.9499e-10	3.9499e-10	1	0	0	1	0	0
AATCGGT	94	376	7	595.194	127607671	96.7733	784836928	2632	4	0.157932	0.631727	0.47908	0.00442209	0.00335356	0.289336	3.46538e-08	3.46538e-08	1	0	0	1	0	0
AATCT	6	30	5	595.194	127607671	96.7733	784836928	150	5	0.0100808	0.0504038	0.0382245	0.000252019	0.000191123	0.258336	1.97495e-09	1.97495e-09	1	0	0	1	0	0
AATCTCCGC	1	4	9	595.194	127607671	96.7733	784836928	36	4	0.00168013	0.0067205	0.0050966	6.04845e-05	4.58694e-05	0.372003	4.73988e-10	4.73988e-10	1	0	0	1	0	0
AATG	6729	53174	4	595.194	127607671	96.7733	784836928	212696	7.90221	11.3056	89.339	67.7517	0.357356	0.271007	0.326628	2.80043e-06	2.80043e-06	1	0	0	0	0	0
AATGAC	2289	14810	6	595.194	127607671	96.7733	784836928	88860	6.47007	3.84581	24.8827	18.8702	0.149296	0.113221	0.401148	1.16996e-06	1.16996e-06	1	0	0	1	0	0
AATGACT	83	407	7	595.194	127607671	96.7733	784836928	2849	4.90361	0.13945	0.683811	0.518579	0.00478668	0.00363005	0.354698	3.75109e-08	3.75109e-08	1	0	0	1	0	0
AATGAG	726	3348	6	595.194	127607671	96.7733	784836928	20088	4.61157	1.21977	5.62506	4.26585	0.0337504	0.0255951	0.28592	2.64485e-07	2.64485e-07	1	0	0	1	0	0
AATGAGAG	2	14	8	595.194	127607671	96.7733	784836928	112	7	0.00336025	0.0235218	0.0178381	0.000188174	0.000142705	0.578672	1.47463e-09	1.47463e-09	1	0	0	1	1	0
AATGAT	13110	94156	6	595.194	127607671	96.7733	784836928	564936	7.182	22.0264	158.194	119.969	0.949163	0.719813	0.445288	7.43814e-06	7.43814e-06	1	1	0	1	0	0
AATGATC	573	3123	7	595.194	127607671	96.7733	784836928	21861	5.45026	0.962712	5.24703	3.97917	0.0367292	0.0278542	0.394239	2.87829e-07	2.87829e-07	1	0	0	1	0	0
AATGCAG	3	26	7	595.194	127607671	96.7733	784836928	182	8.66667	0.00504038	0.0436833	0.0331279	0.000305783	0.000231895	0.626894	2.39627e-09	2.39627e-09	1	0	0	1	1	0
AATGCC	1	4	6	595.194	127607671	96.7733	784836928	24	4	0.00168013	0.0067205	0.0050966	4.0323e-05	3.05796e-05	0.248002	3.15992e-10	3.15992e-10	1	0	0	1	0	0
AATGCT	2	8	6	595.194	127607671	96.7733	784836928	48	4	0.00336025	0.013441	0.0101932	8.0646e-05	6.11592e-05	0.248002	6.31984e-10	6.31984e-10	1	0	0	1	0	0
AATGCTACC	250	1095	9	595.194	127607671	96.7733	784836928	9855	4.38	0.420031	1.83974	1.39519	0.0165576	0.0125567	0.407344	1.29754e-07	1.29754e-07	1	0	0	1	0	0
AATGG	217	1310	5	595.194	127607671	96.7733	784836928	6550	6.03687	0.364587	2.20096	1.66914	0.0110048	0.00834568	0.311908	8.62395e-08	8.62395e-08	1	0	0	1	0	0
AATGGATGTGG	13	71	11	595.194	127607671	96.7733	784836928	781	5.46154	0.0218416	0.119289	0.0904647	0.00131218	0.000995111	0.6208	1.02829e-08	1.02829e-08	1	0	0	1	1	0
AATGGG	1	4	6	595.194	127607671	96.7733	784836928	24	4	0.00168013	0.0067205	0.0050966	4.0323e-05	3.05796e-05	0.248002	3.15992e-10	3.15992e-10	1	0	0	1	0	0
AATGGGTGAGG	2	9	11	595.194	127607671	96.7733	784836928	99	4.5	0.00336025	0.0151211	0.0114674	0.000166332	0.000126141	0.511505	1.30347e-09	1.30347e-09	1	0	0	1	1	0
AATGGT	1250	6266	6	595.194	127607671	96.7733	784836928	37596	5.0128	2.10016	10.5277	7.98382	0.063166	0.0479029	0.310796	4.95001e-07	4.95001e-07	1	0	0	1	0	0
AATGTAT	413	2267	7	595.194	127607671	96.7733	784836928	15869	5.4891	0.693892	3.80884	2.8885	0.0266619	0.0202195	0.397049	2.08937e-07	2.08937e-07	1	0	0	1	0	0
AATGTC	4	16	6	595.194	127607671	96.7733	784836928	96	4	0.0067205	0.026882	0.0203864	0.000161292	0.000122318	0.248002	1.26397e-09	1.26397e-09	1	0	0	1	0	0
AATGTG	488	3401	6	595.194	127607671	96.7733	784836928	20406	6.96926	0.819901	5.71411	4.33338	0.0342846	0.0260003	0.432098	2.68672e-07	2.68672e-07	1	0	0	1	0	0
AATT	10463	65848	4	595.194	127607671	96.7733	784836928	263392	6.29341	17.5791	110.633	83.9002	0.442532	0.335601	0.26013	3.46791e-06	3.46791e-06	1	0	0	0	0	0
AATTAG	688	2752	6	595.194	127607671	96.7733	784836928	16512	4	1.15593	4.6237	3.50646	0.0277422	0.0210388	0.248002	2.17402e-07	2.17402e-07	1	0	0	1	0	0
AATTAT	525	2100	6	595.194	127607671	96.7733	784836928	12600	4	0.882066	3.52826	2.67572	0.0211696	0.0160543	0.248002	1.65896e-07	1.65896e-07	1	0	0	1	0	0
AATTC	85	425	5	595.194	127607671	96.7733	784836928	2125	5	0.142811	0.714053	0.541514	0.00357027	0.00270757	0.258336	2.79785e-08	2.79785e-08	1	0	0	1	0	0
AATTCC	226	1135	6	595.194	127607671	96.7733	784836928	6810	5.02212	0.379708	1.90694	1.44616	0.0114417	0.00867696	0.311374	8.96627e-08	8.96627e-08	1	0	0	1	0	0
AC	102110	1751199	2	595.194	127607671	96.7733	784836928	3502398	17.1501	171.558	2942.23	2231.29	5.88447	4.46258	0.354439	4.61137e-05	4.61137e-05	1	1	1	0	0	0
ACACACAGAT	204	835	10	595.194	127607671	96.7733	784836928	8350	4.09314	0.342746	1.4029	1.06392	0.014029	0.0106392	0.422961	1.09939e-07	1.09939e-07	1	0	0	1	0	0
ACACACC	1	6	7	595.194	127607671	96.7733	784836928	42	6	0.00168013	0.0100808	0.0076449	7.05653e-05	5.35143e-05	0.434004	5.52986e-10	5.52986e-10	1	0	0	1	0	0
ACACAT	217	874	6	595.194	127607671	96.7733	784836928	5244	4.02765	0.364587	1.46843	1.11361	0.00881058	0.00668164	0.249716	6.90443e-08	6.90443e-08	1	0	0	1	0	0
ACACATGGG	1	4	9	595.194	127607671	96.7733	784836928	36	4	0.00168013	0.0067205	0.0050966	6.04845e-05	4.58694e-05	0.372003	4.73988e-10	4.73988e-10	1	0	0	1	0	0
ACACCC	4	16	6	595.194	127607671	96.7733	784836928	96	4	0.0067205	0.026882	0.0203864	0.000161292	0.000122318	0.248002	1.26397e-09	1.26397e-09	1	0	0	1	0	0
ACACCT	3	17	6	595.194	127607671	96.7733	784836928	102	5.66667	0.00504038	0.0285621	0.0216606	0.000171373	0.000129963	0.351336	1.34297e-09	1.34297e-09	1	0	0	1	0	0
ACACCTC	2	12	7	595.194	127607671	96.7733	784836928	84	6	0.00336025	0.0201615	0.0152898	0.000141131	0.000107029	0.434004	1.10597e-09	1.10597e-09	1	0	0	1	0	0
ACACCTCAT	1	4	9	595.194	127607671	96.7733	784836928	36	4	0.00168013	0.0067205	0.0050966	6.04845e-05	4.58694e-05	0.372003	4.73988e-10	4.73988e-10	1	0	0	1	0	0
ACACCTGGGG	2	8	10	595.194	127607671	96.7733	784836928	80	4	0.00336025	0.013441	0.0101932	0.00013441	0.000101932	0.413337	1.05331e-09	1.05331e-09	1	0	0	1	0	0
ACACGC	1	4	6	595.194	127607671	96.7733	784836928	24	4	0.00168013	0.0067205	0.0050966	4.0323e-05	3.05796e-05	0.248002	3.15992e-10	3.15992e-10	1	0	0	1	0	0
ACACGGTGG	1	6	9	595.194	127607671	96.7733	784836928	54	6	0.00168013	0.0100808	0.0076449	9.07268e-05	6.88041e-05	0.558005	7.10982e-10	7.10982e-10	1	0	0	1	1	0
ACACTATC	4274	33898	8	595.194	127607671	96.7733	784836928	271184	7.93121	7.18085	56.9529	43.1911	0.455623	0.345529	0.655653	3.5705e-06	3.5705e-06	1	0	0	1	1	0
ACACTG	5	20	6	595.194	127607671	96.7733	784836928	120	4	0.00840063	0.0336025	0.025483	0.000201615	0.000152898	0.248002	1.57996e-09	1.57996e-09	1	0	0	1	0	0
ACAG	656	3973	4	595.194	127607671	96.7733	784836928	15892	6.0564	1.10216	6.67514	5.0622	0.0267005	0.0202488	0.250334	2.09239e-07	2.09239e-07	1	0	0	0	0	0
ACAGAG	4	19	6	595.194	127607671	96.7733	784836928	114	4.75	0.0067205	0.0319224	0.0242089	0.000191534	0.000145253	0.294503	1.50096e-09	1.50096e-09	1	0	0	1	0	0
ACAGAGGGG	1	4	9	595.194	127607671	96.7733	784836928	36	4	0.00168013	0.0067205	0.0050966	6.04845e-05	4.58694e-05	0.372003	4.73988e-10	4.73988e-10	1	0	0	1	0	0
ACAGATG	2	14	7	595.194	127607671	96.7733	784836928	98	7	0.00336025	0.0235218	0.0178381	0.000164652	0.000124867	0.506338	1.2903e-09	1.2903e-09	1	0	0	1	1	0
ACAGCACC	1	12	8	595.194	127607671	96.7733	784836928	96	12	0.00168013	0.0201615	0.0152898	0.000161292	0.000122318	0.992009	1.26397e-09	1.26397e-09	1	0	0	1	1	0
ACAGCC	314	1268	6	595.194	127607671	96.7733	784836928	7608	4.03822	0.527559	2.1304	1.61562	0.0127824	0.00969373	0.250372	1.00169e-07	1.00169e-07	1	0	0	1	0	0
ACAGCTCCC	1	4	9	595.194	127607671	96.7733	784836928	36	4	0.00168013	0.0067205	0.0050966	6.04845e-05	4.58694e-05	0.372003	4.73988e-10	4.73988e-10	1	0	0	1	0	0
ACAGGC	2	10	6	595.194	127607671	96.7733	784836928	60	5	0.00336025	0.0168013	0.0127415	0.000100808	7.6449e-05	0.310003	7.8998e-10	7.8998e-10	1	0	0	1	0	0
ACAGGCAG	2	8	8	595.194	127607671	96.7733	784836928	64	4	0.00336025	0.013441	0.0101932	0.000107528	8.15456e-05	0.33067	8.42645e-10	8.42645e-10	1	0	0	1	0	0
ACAGGCAGGG	1	4	10	595.194	127607671	96.7733	784836928	40	4	0.00168013	0.0067205	0.0050966	6.7205e-05	5.0966e-05	0.413337	5.26653e-10	5.26653e-10	1	0	0	1	0	0
ACAGGCGCCG	2	8	10	595.194	127607671	96.7733	784836928	80	4	0.00336025	0.013441	0.0101932	0.00013441	0.000101932	0.413337	1.05331e-09	1.05331e-09	1	0	0	1	0	0
ACAGGGT	2	8	7	595.194	127607671	96.7733	784836928	56	4	0.00336025	0.013441	0.0101932	9.4087e-05	7.13524e-05	0.289336	7.37315e-10	7.37315e-10	1	0	0	1	0	0
ACAGGTAG	1	4	8	595.194	127607671	96.7733	784836928	32	4	0.00168013	0.0067205	0.0050966	5.3764e-05	4.07728e-05	0.33067	4.21323e-10	4.21323e-10	1	0	0	1	0	0
ACAGGTGGTCACGACATG	1	4	18	595.194	127607671	96.7733	784836928	72	4	0.00168013	0.0067205	0.0050966	0.000120969	9.17388e-05	0.744007	9.47976e-10	9.47976e-10	1	0	0	1	1	0
ACAGTACCC	1	4	9	595.194	127607671	96.7733	784836928	36	4	0.00168013	0.0067205	0.0050966	6.04845e-05	4.58694e-05	0.372003	4.73988e-10	4.73988e-10	1	0	0	1	0	0
ACAGTAG	3	18	7	595.194	127607671	96.7733	784836928	126	6	0.00504038	0.0302423	0.0229347	0.000211696	0.000160543	0.434004	1.65896e-09	1.65896e-09	1	0	0	1	0	0
ACAGTC	1	4	6	595.194	127607671	96.7733	784836928	24	4	0.00168013	0.0067205	0.0050966	4.0323e-05	3.05796e-05	0.248002	3.15992e-10	3.15992e-10	1	0	0	1	0	0
ACAGTCAG	2	8	8	595.194	127607671	96.7733	784836928	64	4	0.00336025	0.013441	0.0101932	0.000107528	8.15456e-05	0.33067	8.42645e-10	8.42645e-10	1	0	0	1	0	0
ACAGTGATG	2	8	9	595.194	127607671	96.7733	784836928	72	4	0.00336025	0.013441	0.0101932	0.000120969	9.17388e-05	0.372003	9.47976e-10	9.47976e-10	1	0	0	1	0	0
ACAT	35222	528570	4	595.194	127607671	96.7733	784836928	2114280	15.0068	59.1774	888.064	673.477	3.55225	2.69391	0.620287	2.78373e-05	2.78373e-05	1	1	0	0	1	0
ACATAT	310	1337	6	595.194	127607671	96.7733	784836928	8022	4.3129	0.520839	2.24633	1.70354	0.013478	0.0102212	0.267402	1.0562e-07	1.0562e-07	1	0	0	1	0	0
ACATCCATCC	5	31	10	595.194	127607671	96.7733	784836928	310	6.2	0.00840063	0.0520839	0.0394987	0.000520839	0.000394987	0.640672	4.08156e-09	4.08156e-09	1	0	0	1	1	0
ACATCCCGG	1	4	9	595.194	127607671	96.7733	784836928	36	4	0.00168013	0.0067205	0.0050966	6.04845e-05	4.58694e-05	0.372003	4.73988e-10	4.73988e-10	1	0	0	1	0	0
ACATCG	1	4	6	595.194	127607671	96.7733	784836928	24	4	0.00168013	0.0067205	0.0050966	4.0323e-05	3.05796e-05	0.248002	3.15992e-10	3.15992e-10	1	0	0	1	0	0
ACATCT	328	1828	6	595.194	127607671	96.7733	784836928	10968	5.57317	0.551081	3.07127	2.32915	0.0184276	0.0139749	0.34554	1.44408e-07	1.44408e-07	1	0	0	1	0	0
ACATG	229	1145	5	595.194	127607671	96.7733	784836928	5725	5	0.384749	1.92374	1.4589	0.00961872	0.00729451	0.258336	7.53773e-08	7.53773e-08	1	0	0	1	0	0
ACATGAG	6827	40739	7	595.194	127607671	96.7733	784836928	285173	5.96734	11.4702	68.4466	51.9076	0.479126	0.363353	0.431641	3.75468e-06	3.75468e-06	1	0	0	1	0	0
ACATGC	1	4	6	595.194	127607671	96.7733	784836928	24	4	0.00168013	0.0067205	0.0050966	4.0323e-05	3.05796e-05	0.248002	3.15992e-10	3.15992e-10	1	0	0	1	0	0
ACATGG	1	4	6	595.194	127607671	96.7733	784836928	24	4	0.00168013	0.0067205	0.0050966	4.0323e-05	3.05796e-05	0.248002	3.15992e-10	3.15992e-10	1	0	0	1	0	0
ACATGGG	1	4	7	595.194	127607671	96.7733	784836928	28	4	0.00168013	0.0067205	0.0050966	4.70435e-05	3.56762e-05	0.289336	3.68657e-10	3.68657e-10	1	0	0	1	0	0
ACC	17943	150573	3	595.194	127607671	96.7733	784836928	451719	8.39174	30.1465	252.981	191.853	0.758944	0.575558	0.260146	5.94748e-06	5.94748e-06	1	1	0	0	0	0
ACCACG	567	2269	6	595.194	127607671	96.7733	784836928	13614	4.00176	0.952631	3.8122	2.89105	0.0228732	0.0173463	0.248112	1.79246e-07	1.79246e-07	1	0	0	1	0	0
ACCACGCAGGACGGC	2	8	15	595.194	127607671	96.7733	784836928	120	4	0.00336025	0.013441	0.0101932	0.000201615	0.000152898	0.620005	1.57996e-09	1.57996e-09	1	0	0	1	1	0
ACCACT	1604	6421	6	595.194	127607671	96.7733	784836928	38526	4.00312	2.69492	10.7881	8.18132	0.0647285	0.0490879	0.248195	5.07246e-07	5.07246e-07	1	0	0	1	0	0
ACCAG	6	42	5	595.194	127607671	96.7733	784836928	210	7	0.0100808	0.0705653	0.0535143	0.000352826	0.000267572	0.36167	2.76493e-09	2.76493e-09	1	0	0	1	0	0
ACCAGC	81	329	6	595.194	127607671	96.7733	784836928	1974	4.06173	0.13609	0.552761	0.419195	0.00331657	0.00251517	0.251829	2.59903e-08	2.59903e-08	1	0	0	1	0	0
ACCAGG	162	855	6	595.194	127607671	96.7733	784836928	5130	5.27778	0.27218	1.43651	1.0894	0.00861904	0.00653639	0.327225	6.75433e-08	6.75433e-08	1	0	0	1	0	0
ACCAGT	61	245	6	595.194	127607671	96.7733	784836928	1470	4.01639	0.102488	0.411631	0.312167	0.00246978	0.001873	0.249019	1.93545e-08	1.93545e-08	1	0	0	1	0	0
ACCAGTCCTCG	2	8	11	595.194	127607671	96.7733	784836928	88	4	0.00336025	0.013441	0.0101932	0.000147851	0.000112125	0.454671	1.15864e-09	1.15864e-09	1	0	0	1	0	0
ACCAT	2	10	5	595.194	127607671	96.7733	784836928	50	5	0.00336025	0.0168013	0.0127415	8.40063e-05	6.37075e-05	0.258336	6.58317e-10	6.58317e-10	1	0	0	1	0	0
ACCATC	8718	83257	6	595.194	127607671	96.7733	784836928	499542	9.55001	14.6473	139.882	106.082	0.839293	0.636491	0.592106	6.57714e-06	6.57714e-06	1	0	0	1	1	0
ACCATCATC	1527	6539	9	595.194	127607671	96.7733	784836928	58851	4.28225	2.56555	10.9863	8.33167	0.098877	0.074985	0.398253	7.74852e-07	7.74852e-07	1	0	0	1	0	0
ACCC	12	77	4	595.194	127607671	96.7733	784836928	308	6.41667	0.0201615	0.12937	0.0981096	0.000517479	0.000392438	0.265225	4.05523e-09	4.05523e-09	1	0	0	0	0	0
ACCCAG	1	4	6	595.194	127607671	96.7733	784836928	24	4	0.00168013	0.0067205	0.0050966	4.0323e-05	3.05796e-05	0.248002	3.15992e-10	3.15992e-10	1	0	0	1	0	0
ACCCAGG	1	4	7	595.194	127607671	96.7733	784836928	28	4	0.00168013	0.0067205	0.0050966	4.70435e-05	3.56762e-05	0.289336	3.68657e-10	3.68657e-10	1	0	0	1	0	0
ACCCAT	2	8	6	595.194	127607671	96.7733	784836928	48	4	0.00336025	0.013441	0.0101932	8.0646e-05	6.11592e-05	0.248002	6.31984e-10	6.31984e-10	1	0	0	1	0	0
ACCCCC	7	28	6	595.194	127607671	96.7733	784836928	168	4	0.0117609	0.0470435	0.0356762	0.000282261	0.000214057	0.248002	2.21194e-09	2.21194e-09	1	0	0	1	0	0
ACCCTC	1	4	6	595.194	127607671	96.7733	784836928	24	4	0.00168013	0.0067205	0.0050966	4.0323e-05	3.05796e-05	0.248002	3.15992e-10	3.15992e-10	1	0	0	1	0	0
ACCGACGCC	2	8	9	595.194	127607671	96.7733	784836928	72	4	0.00336025	0.013441	0.0101932	0.000120969	9.17388e-05	0.372003	9.47976e-10	9.47976e-10	1	0	0	1	0	0
ACCGAG	9183	40652	6	595.194	127607671	96.7733	784836928	243912	4.42688	15.4286	68.3004	51.7967	0.409803	0.31078	0.274469	3.21143e-06	3.21143e-06	1	0	0	1	0	0
ACCGCGAGG	1	4	9	595.194	127607671	96.7733	784836928	36	4	0.00168013	0.0067205	0.0050966	6.04845e-05	4.58694e-05	0.372003	4.73988e-10	4.73988e-10	1	0	0	1	0	0
ACCGCTC	2	8	7	595.194	127607671	96.7733	784836928	56	4	0.00336025	0.013441	0.0101932	9.4087e-05	7.13524e-05	0.289336	7.37315e-10	7.37315e-10	1	0	0	1	0	0
ACCGCTCCGCCG	2	10	12	595.194	127607671	96.7733	784836928	120	5	0.00336025	0.0168013	0.0127415	0.000201615	0.000152898	0.620005	1.57996e-09	1.57996e-09	1	0	0	1	1	0
ACCGGC	1	4	6	595.194	127607671	96.7733	784836928	24	4	0.00168013	0.0067205	0.0050966	4.0323e-05	3.05796e-05	0.248002	3.15992e-10	3.15992e-10	1	0	0	1	0	0
ACCGGCGGC	1	4	9	595.194	127607671	96.7733	784836928	36	4	0.00168013	0.0067205	0.0050966	6.04845e-05	4.58694e-05	0.372003	4.73988e-10	4.73988e-10	1	0	0	1	0	0
ACCGGG	1	4	6	595.194	127607671	96.7733	784836928	24	4	0.00168013	0.0067205	0.0050966	4.0323e-05	3.05796e-05	0.248002	3.15992e-10	3.15992e-10	1	0	0	1	0	0
ACCT	1818	11465	4	595.194	127607671	96.7733	784836928	45860	6.30638	3.05447	19.2626	14.6081	0.0770505	0.0584325	0.260666	6.03808e-07	6.03808e-07	1	0	0	0	0	0
ACCTCC	2	8	6	595.194	127607671	96.7733	784836928	48	4	0.00336025	0.013441	0.0101932	8.0646e-05	6.11592e-05	0.248002	6.31984e-10	6.31984e-10	1	0	0	1	0	0
ACCTCT	111	444	6	595.194	127607671	96.7733	784836928	2664	4	0.186494	0.745976	0.565723	0.00447585	0.00339434	0.248002	3.50751e-08	3.50751e-08	1	0	0	1	0	0
ACCTGC	6	24	6	595.194	127607671	96.7733	784836928	144	4	0.0100808	0.040323	0.0305796	0.000241938	0.000183478	0.248002	1.89595e-09	1.89595e-09	1	0	0	1	0	0
ACCTGG	4	26	6	595.194	127607671	96.7733	784836928	156	6.5	0.0067205	0.0436833	0.0331279	0.0002621	0.000198767	0.403004	2.05395e-09	2.05395e-09	1	0	0	1	0	0
ACG	4266	36608	3	595.194	127607671	96.7733	784836928	109824	8.58134	7.16741	61.506	46.6441	0.184518	0.139932	0.266024	1.44598e-06	1.44598e-06	1	0	0	0	0	0
ACGACT	3569	37486	6	595.194	127607671	96.7733	784836928	224916	10.5032	5.99637	62.9812	47.7628	0.377887	0.286577	0.651206	2.96132e-06	2.96132e-06	1	0	0	1	1	0
ACGAG	4067	25505	5	595.194	127607671	96.7733	784836928	127525	6.27121	6.83307	42.8516	32.4972	0.214258	0.162486	0.324015	1.67904e-06	1.67904e-06	1	0	0	1	0	0
ACGAGAGAGAGG	1	4	12	595.194	127607671	96.7733	784836928	48	4	0.00168013	0.0067205	0.0050966	8.0646e-05	6.11592e-05	0.496004	6.31984e-10	6.31984e-10	1	0	0	1	0	0
ACGAGC	1	4	6	595.194	127607671	96.7733	784836928	24	4	0.00168013	0.0067205	0.0050966	4.0323e-05	3.05796e-05	0.248002	3.15992e-10	3.15992e-10	1	0	0	1	0	0
ACGAGG	1	4	6	595.194	127607671	96.7733	784836928	24	4	0.00168013	0.0067205	0.0050966	4.0323e-05	3.05796e-05	0.248002	3.15992e-10	3.15992e-10	1	0	0	1	0	0
ACGAT	4096	27446	5	595.194	127607671	96.7733	784836928	137230	6.70068	6.88179	46.1127	34.9703	0.230564	0.174852	0.346205	1.80682e-06	1.80682e-06	1	0	0	1	0	0
ACGATG	695	2782	6	595.194	127607671	96.7733	784836928	16692	4.00288	1.16769	4.67411	3.54469	0.0280446	0.0212681	0.248181	2.19772e-07	2.19772e-07	1	0	0	1	0	0
ACGATGGGCCAGTGGCAG	2	8	18	595.194	127607671	96.7733	784836928	144	4	0.00336025	0.013441	0.0101932	0.000241938	0.000183478	0.744007	1.89595e-09	1.89595e-09	1	0	0	1	1	0
ACGC	4	26	4	595.194	127607671	96.7733	784836928	104	6.5	0.0067205	0.0436833	0.0331279	0.000174733	0.000132512	0.268669	1.3693e-09	1.3693e-09	1	0	0	0	0	0
ACGCACTG	1	4	8	595.194	127607671	96.7733	784836928	32	4	0.00168013	0.0067205	0.0050966	5.3764e-05	4.07728e-05	0.33067	4.21323e-10	4.21323e-10	1	0	0	1	0	0
ACGCAT	2	8	6	595.194	127607671	96.7733	784836928	48	4	0.00336025	0.013441	0.0101932	8.0646e-05	6.11592e-05	0.248002	6.31984e-10	6.31984e-10	1	0	0	1	0	0
ACGCCG	2	8	6	595.194	127607671	96.7733	784836928	48	4	0.00336025	0.013441	0.0101932	8.0646e-05	6.11592e-05	0.248002	6.31984e-10	6.31984e-10	1	0	0	1	0	0
ACGCCTC	2	17	7	595.194	127607671	96.7733	784836928	119	8.5	0.00336025	0.0285621	0.0216606	0.000199935	0.000151624	0.614839	1.56679e-09	1.56679e-09	1	0	0	1	1	0
ACGG	1	6	4	595.194	127607671	96.7733	784836928	24	6	0.00168013	0.0100808	0.0076449	4.0323e-05	3.05796e-05	0.248002	3.15992e-10	3.15992e-10	1	0	0	0	0	0
ACGGCC	3	12	6	595.194	127607671	96.7733	784836928	72	4	0.00504038	0.0201615	0.0152898	0.000120969	9.17388e-05	0.248002	9.47976e-10	9.47976e-10	1	0	0	1	0	0
ACGGCCTGG	1	4	9	595.194	127607671	96.7733	784836928	36	4	0.00168013	0.0067205	0.0050966	6.04845e-05	4.58694e-05	0.372003	4.73988e-10	4.73988e-10	1	0	0	1	0	0
ACGGCGG	2	10	7	595.194	127607671	96.7733	784836928	70	5	0.00336025	0.0168013	0.0127415	0.000117609	8.91905e-05	0.36167	9.21643e-10	9.21643e-10	1	0	0	1	0	0
ACGGCT	2	9	6	595.194	127607671	96.7733	784836928	54	4.5	0.00336025	0.0151211	0.0114674	9.07268e-05	6.88041e-05	0.279002	7.10982e-10	7.10982e-10	1	0	0	1	0	0
ACGGGAG	620	3357	7	595.194	127607671	96.7733	784836928	23499	5.41452	1.04168	5.64018	4.27732	0.0394813	0.0299413	0.391653	3.09396e-07	3.09396e-07	1	0	0	1	0	0
ACGGGG	1	4	6	595.194	127607671	96.7733	784836928	24	4	0.00168013	0.0067205	0.0050966	4.0323e-05	3.05796e-05	0.248002	3.15992e-10	3.15992e-10	1	0	0	1	0	0
ACGGGGG	1	4	7	595.194	127607671	96.7733	784836928	28	4	0.00168013	0.0067205	0.0050966	4.70435e-05	3.56762e-05	0.289336	3.68657e-10	3.68657e-10	1	0	0	1	0	0
ACGTCC	3	12	6	595.194	127607671	96.7733	784836928	72	4	0.00504038	0.0201615	0.0152898	0.000120969	9.17388e-05	0.248002	9.47976e-10	9.47976e-10	1	0	0	1	0	0
ACT	20589	213122	3	595.194	127607671	96.7733	784836928	639366	10.3513	34.5921	358.072	271.549	1.07421	0.814648	0.320892	8.41811e-06	8.41811e-06	1	1	0	0	0	0
ACTAT	3	18	5	595.194	127607671	96.7733	784836928	90	6	0.00504038	0.0302423	0.0229347	0.000151211	0.000114674	0.310003	1.18497e-09	1.18497e-09	1	0	0	1	0	0
ACTATAT	5311	37553	7	595.194	127607671	96.7733	784836928	262871	7.0708	8.92314	63.0937	47.8482	0.441656	0.334937	0.511459	3.46105e-06	3.46105e-06	1	0	0	1	1	0
ACTATC	1330	9521	6	595.194	127607671	96.7733	784836928	57126	7.15865	2.23457	15.9965	12.1312	0.0959788	0.0727871	0.44384	7.5214e-07	7.5214e-07	1	0	0	1	0	0
ACTATCGG	1	10	8	595.194	127607671	96.7733	784836928	80	10	0.00168013	0.0168013	0.0127415	0.00013441	0.000101932	0.826674	1.05331e-09	1.05331e-09	1	0	0	1	1	0
ACTC	3803	28180	4	595.194	127607671	96.7733	784836928	112720	7.40994	6.38952	47.3459	35.9055	0.189384	0.143622	0.30628	1.48411e-06	1.48411e-06	1	0	0	0	0	0
ACTCAGC	1	13	7	595.194	127607671	96.7733	784836928	91	13	0.00168013	0.0218416	0.016564	0.000152891	0.000115948	0.940342	1.19814e-09	1.19814e-09	1	0	0	1	1	0
ACTCAGTCTG	1	4	10	595.194	127607671	96.7733	784836928	40	4	0.00168013	0.0067205	0.0050966	6.7205e-05	5.0966e-05	0.413337	5.26653e-10	5.26653e-10	1	0	0	1	0	0
ACTCATG	252	1177	7	595.194	127607671	96.7733	784836928	8239	4.67063	0.423392	1.97751	1.49967	0.0138426	0.0104977	0.337846	1.08477e-07	1.08477e-07	1	0	0	1	0	0
ACTCCCT	3	12	7	595.194	127607671	96.7733	784836928	84	4	0.00504038	0.0201615	0.0152898	0.000141131	0.000107029	0.289336	1.10597e-09	1.10597e-09	1	0	0	1	0	0
ACTCCG	1544	6438	6	595.194	127607671	96.7733	784836928	38628	4.16969	2.59411	10.8166	8.20298	0.0648999	0.0492179	0.258523	5.08589e-07	5.08589e-07	1	0	0	1	0	0
ACTCCGGGG	1	4	9	595.194	127607671	96.7733	784836928	36	4	0.00168013	0.0067205	0.0050966	6.04845e-05	4.58694e-05	0.372003	4.73988e-10	4.73988e-10	1	0	0	1	0	0
ACTCTCTCTCC	1	5	11	595.194	127607671	96.7733	784836928	55	5	0.00168013	0.00840063	0.00637075	9.24069e-05	7.00783e-05	0.568338	7.24148e-10	7.24148e-10	1	0	0	1	1	0
ACTCTG	4	19	6	595.194	127607671	96.7733	784836928	114	4.75	0.0067205	0.0319224	0.0242089	0.000191534	0.000145253	0.294503	1.50096e-09	1.50096e-09	1	0	0	1	0	0
ACTG	2058	16203	4	595.194	127607671	96.7733	784836928	64812	7.87318	3.4577	27.2231	20.6451	0.108892	0.0825802	0.325428	8.53336e-07	8.53336e-07	1	0	0	0	0	0
ACTGAT	418	1672	6	595.194	127607671	96.7733	784836928	10032	4	0.702292	2.80917	2.13038	0.016855	0.0127823	0.248002	1.32085e-07	1.32085e-07	1	0	0	1	0	0
ACTGCCTG	1	11	8	595.194	127607671	96.7733	784836928	88	11	0.00168013	0.0184814	0.0140157	0.000147851	0.000112125	0.909341	1.15864e-09	1.15864e-09	1	0	0	1	1	0
ACTGCT	3	12	6	595.194	127607671	96.7733	784836928	72	4	0.00504038	0.0201615	0.0152898	0.000120969	9.17388e-05	0.248002	9.47976e-10	9.47976e-10	1	0	0	1	0	0
ACTGG	124	621	5	595.194	127607671	96.7733	784836928	3105	5.00806	0.208336	1.04336	0.791247	0.00521679	0.00395624	0.258752	4.08815e-08	4.08815e-08	1	0	0	1	0	0
ACTGGCTG	3	12	8	595.194	127607671	96.7733	784836928	96	4	0.00504038	0.0201615	0.0152898	0.000161292	0.000122318	0.33067	1.26397e-09	1.26397e-09	1	0	0	1	0	0
AG	49113	712103	2	595.194	127607671	96.7733	784836928	1424206	14.4993	82.516	1196.42	907.326	2.39284	1.81465	0.299654	1.87516e-05	1.87516e-05	1	1	0	0	0	0
AGAGAGC	7	46	7	595.194	127607671	96.7733	784836928	322	6.57143	0.0117609	0.0772858	0.0586109	0.000541	0.000410276	0.475338	4.23956e-09	4.23956e-09	1	0	0	1	0	0
AGAGAT	742	7461	6	595.194	127607671	96.7733	784836928	44766	10.0553	1.24665	12.5354	9.50643	0.0752125	0.0570386	0.623431	5.89404e-07	5.89404e-07	1	0	0	1	1	0
AGAGC	2	11	5	595.194	127607671	96.7733	784836928	55	5.5	0.00336025	0.0184814	0.0140157	9.24069e-05	7.00783e-05	0.284169	7.24148e-10	7.24148e-10	1	0	0	1	0	0
AGAGCC	3	20	6	595.194	127607671	96.7733	784836928	120	6.66667	0.00504038	0.0336025	0.025483	0.000201615	0.000152898	0.413337	1.57996e-09	1.57996e-09	1	0	0	1	0	0
AGAGG	1	5	5	595.194	127607671	96.7733	784836928	25	5	0.00168013	0.00840063	0.00637075	4.20031e-05	3.18538e-05	0.258336	3.29158e-10	3.29158e-10	1	0	0	1	0	0
AGAGGC	4	16	6	595.194	127607671	96.7733	784836928	96	4	0.0067205	0.026882	0.0203864	0.000161292	0.000122318	0.248002	1.26397e-09	1.26397e-09	1	0	0	1	0	0
AGAGGG	2	8	6	595.194	127607671	96.7733	784836928	48	4	0.00336025	0.013441	0.0101932	8.0646e-05	6.11592e-05	0.248002	6.31984e-10	6.31984e-10	1	0	0	1	0	0
AGAT	4866	59607	4	595.194	127607671	96.7733	784836928	238428	12.2497	8.17549	100.147	75.9483	0.400589	0.303793	0.506325	3.13922e-06	3.13922e-06	1	0	0	0	1	0
AGATG	474	2370	5	595.194	127607671	96.7733	784836928	11850	5	0.796379	3.9819	3.01974	0.0199095	0.0150987	0.258336	1.56021e-07	1.56021e-07	1	0	0	1	0	0
AGATGAT	1	6	7	595.194	127607671	96.7733	784836928	42	6	0.00168013	0.0100808	0.0076449	7.05653e-05	5.35143e-05	0.434004	5.52986e-10	5.52986e-10	1	0	0	1	0	0
AGATGCT	75	302	7	595.194	127607671	96.7733	784836928	2114	4.02667	0.126009	0.507398	0.384793	0.00355178	0.00269355	0.291265	2.78336e-08	2.78336e-08	1	0	0	1	0	0
AGATGCTG	136	822	8	595.194	127607671	96.7733	784836928	6576	6.04412	0.228497	1.38106	1.04735	0.0110485	0.00837881	0.499651	8.65818e-08	8.65818e-08	1	0	0	1	0	0
AGATGG	2	8	6	595.194	127607671	96.7733	784836928	48	4	0.00336025	0.013441	0.0101932	8.0646e-05	6.11592e-05	0.248002	6.31984e-10	6.31984e-10	1	0	0	1	0	0
AGC	10335	89451	3	595.194	127607671	96.7733	784836928	268353	8.65515	17.3641	150.289	113.974	0.450867	0.341922	0.268312	3.53323e-06	3.53323e-06	1	0	0	0	0	0
AGCAGG	3	13	6	595.194	127607671	96.7733	784836928	78	4.33333	0.00504038	0.0218416	0.016564	0.00013105	9.93837e-05	0.268669	1.02697e-09	1.02697e-09	1	0	0	1	0	0
AGCATAT	14659	90929	7	595.194	127607671	96.7733	784836928	636503	6.20295	24.629	152.772	115.857	1.0694	0.811	0.448684	8.38041e-06	8.38041e-06	1	1	0	1	0	0
AGCATC	217	869	6	595.194	127607671	96.7733	784836928	5214	4.00461	0.364587	1.46003	1.10724	0.00876017	0.00664342	0.248288	6.86493e-08	6.86493e-08	1	0	0	1	0	0
AGCATG	1	8	6	595.194	127607671	96.7733	784836928	48	8	0.00168013	0.013441	0.0101932	8.0646e-05	6.11592e-05	0.496004	6.31984e-10	6.31984e-10	1	0	0	1	0	0
AGCC	2	12	4	595.194	127607671	96.7733	784836928	48	6	0.00336025	0.0201615	0.0152898	8.0646e-05	6.11592e-05	0.248002	6.31984e-10	6.31984e-10	1	0	0	0	0	0
AGCCAT	2	8	6	595.194	127607671	96.7733	784836928	48	4	0.00336025	0.013441	0.0101932	8.0646e-05	6.11592e-05	0.248002	6.31984e-10	6.31984e-10	1	0	0	1	0	0
AGCCCC	1	4	6	595.194	127607671	96.7733	784836928	24	4	0.00168013	0.0067205	0.0050966	4.0323e-05	3.05796e-05	0.248002	3.15992e-10	3.15992e-10	1	0	0	1	0	0
AGCCCG	5	28	6	595.194	127607671	96.7733	784836928	168	5.6	0.00840063	0.0470435	0.0356762	0.000282261	0.000214057	0.347203	2.21194e-09	2.21194e-09	1	0	0	1	0	0
AGCCCGAGGCCG	1	4	12	595.194	127607671	96.7733	784836928	48	4	0.00168013	0.0067205	0.0050966	8.0646e-05	6.11592e-05	0.496004	6.31984e-10	6.31984e-10	1	0	0	1	0	0
AGCCGCC	1	4	7	595.194	127607671	96.7733	784836928	28	4	0.00168013	0.0067205	0.0050966	4.70435e-05	3.56762e-05	0.289336	3.68657e-10	3.68657e-10	1	0	0	1	0	0
AGCCGG	2	8	6	595.194	127607671	96.7733	784836928	48	4	0.00336025	0.013441	0.0101932	8.0646e-05	6.11592e-05	0.248002	6.31984e-10	6.31984e-10	1	0	0	1	0	0
AGCCTC	3	14	6	595.194	127607671	96.7733	784836928	84	4.66667	0.00504038	0.0235218	0.0178381	0.000141131	0.000107029	0.289336	1.10597e-09	1.10597e-09	1	0	0	1	0	0
AGCCTG	1	4	6	595.194	127607671	96.7733	784836928	24	4	0.00168013	0.0067205	0.0050966	4.0323e-05	3.05796e-05	0.248002	3.15992e-10	3.15992e-10	1	0	0	1	0	0
AGCCTGG	3	12	7	595.194	127607671	96.7733	784836928	84	4	0.00504038	0.0201615	0.0152898	0.000141131	0.000107029	0.289336	1.10597e-09	1.10597e-09	1	0	0	1	0	0
AGCGAT	2	18	6	595.194	127607671	96.7733	784836928	108	9	0.00336025	0.0302423	0.0229347	0.000181454	0.000137608	0.558005	1.42196e-09	1.42196e-09	1	0	0	1	1	0
AGCGATCAGGG	1	4	11	595.194	127607671	96.7733	784836928	44	4	0.00168013	0.0067205	0.0050966	7.39255e-05	5.60626e-05	0.454671	5.79319e-10	5.79319e-10	1	0	0	1	0	0
AGCGCC	1	6	6	595.194	127607671	96.7733	784836928	36	6	0.00168013	0.0100808	0.0076449	6.04845e-05	4.58694e-05	0.372003	4.73988e-10	4.73988e-10	1	0	0	1	0	0
AGCGGGC	1	4	7	595.194	127607671	96.7733	784836928	28	4	0.00168013	0.0067205	0.0050966	4.70435e-05	3.56762e-05	0.289336	3.68657e-10	3.68657e-10	1	0	0	1	0	0
AGCTC	7	61	5	595.194	127607671	96.7733	784836928	305	8.71429	0.0117609	0.102488	0.0777232	0.000512438	0.000388616	0.450242	4.01573e-09	4.01573e-09	1	0	0	1	0	0
AGCTCC	1	5	6	595.194	127607671	96.7733	784836928	30	5	0.00168013	0.00840063	0.00637075	5.04038e-05	3.82245e-05	0.310003	3.9499e-10	3.9499e-10	1	0	0	1	0	0
AGCTCCGGC	2	8	9	595.194	127607671	96.7733	784836928	72	4	0.00336025	0.013441	0.0101932	0.000120969	9.17388e-05	0.372003	9.47976e-10	9.47976e-10	1	0	0	1	0	0
AGG	1410	11800	3	595.194	127607671	96.7733	784836928	35400	8.36879	2.36898	19.8255	15.035	0.0594764	0.0451049	0.259435	4.66088e-07	4.66088e-07	1	0	0	0	0	0
AGGATG	5	23	6	595.194	127607671	96.7733	784836928	138	4.6	0.00840063	0.0386429	0.0293055	0.000231857	0.000175833	0.285203	1.81695e-09	1.81695e-09	1	0	0	1	0	0
AGGC	7	53	4	595.194	127607671	96.7733	784836928	212	7.57143	0.0117609	0.0890466	0.06753	0.000356187	0.00027012	0.312955	2.79126e-09	2.79126e-09	1	0	0	0	0	0
AGGCCC	1	4	6	595.194	127607671	96.7733	784836928	24	4	0.00168013	0.0067205	0.0050966	4.0323e-05	3.05796e-05	0.248002	3.15992e-10	3.15992e-10	1	0	0	1	0	0
AGGGC	1	5	5	595.194	127607671	96.7733	784836928	25	5	0.00168013	0.00840063	0.00637075	4.20031e-05	3.18538e-05	0.258336	3.29158e-10	3.29158e-10	1	0	0	1	0	0
AGGGGG	2	8	6	595.194	127607671	96.7733	784836928	48	4	0.00336025	0.013441	0.0101932	8.0646e-05	6.11592e-05	0.248002	6.31984e-10	6.31984e-10	1	0	0	1	0	0
AT	49694	656119	2	595.194	127607671	96.7733	784836928	1312238	13.2032	83.4921	1102.36	835.994	2.20472	1.67199	0.272868	1.72774e-05	1.72774e-05	1	1	0	0	0	0
ATATCC	478	1912	6	595.194	127607671	96.7733	784836928	11472	4	0.8031	3.2124	2.43617	0.0192744	0.014617	0.248002	1.51044e-07	1.51044e-07	1	0	0	1	0	0
ATC	667845	11473087	3	595.194	127607671	96.7733	784836928	34419261	17.1793	1122.06	19276.2	14618.4	57.8287	43.8553	0.532562	0.000453175	0.000453175	1	1	1	0	1	0
ATCATCC	5	28	7	595.194	127607671	96.7733	784836928	196	5.6	0.00840063	0.0470435	0.0356762	0.000329305	0.000249733	0.40507	2.5806e-09	2.5806e-09	1	0	0	1	0	0
ATCATG	1	4	6	595.194	127607671	96.7733	784836928	24	4	0.00168013	0.0067205	0.0050966	4.0323e-05	3.05796e-05	0.248002	3.15992e-10	3.15992e-10	1	0	0	1	0	0
ATCC	1371	11747	4	595.194	127607671	96.7733	784836928	46988	8.5682	2.30345	19.7364	14.9674	0.0789457	0.0598698	0.354155	6.1866e-07	6.1866e-07	1	0	0	0	0	0
ATCCGC	1	4	6	595.194	127607671	96.7733	784836928	24	4	0.00168013	0.0067205	0.0050966	4.0323e-05	3.05796e-05	0.248002	3.15992e-10	3.15992e-10	1	0	0	1	0	0
ATCGC	2	18	5	595.194	127607671	96.7733	784836928	90	9	0.00336025	0.0302423	0.0229347	0.000151211	0.000114674	0.465004	1.18497e-09	1.18497e-09	1	0	0	1	0	0
ATCGCC	1	4	6	595.194	127607671	96.7733	784836928	24	4	0.00168013	0.0067205	0.0050966	4.0323e-05	3.05796e-05	0.248002	3.15992e-10	3.15992e-10	1	0	0	1	0	0
ATCGGC	333	1334	6	595.194	127607671	96.7733	784836928	8004	4.00601	0.559482	2.24129	1.69972	0.0134477	0.0101983	0.248375	1.05383e-07	1.05383e-07	1	0	0	1	0	0
ATGC	1	6	4	595.194	127607671	96.7733	784836928	24	6	0.00168013	0.0100808	0.0076449	4.0323e-05	3.05796e-05	0.248002	3.15992e-10	3.15992e-10	1	0	0	0	0	0
ATGCC	2	11	5	595.194	127607671	96.7733	784836928	55	5.5	0.00336025	0.0184814	0.0140157	9.24069e-05	7.00783e-05	0.284169	7.24148e-10	7.24148e-10	1	0	0	1	0	0
CCCCCG	1	4	6	595.194	127607671	96.7733	784836928	24	4	0.00168013	0.0067205	0.0050966	4.0323e-05	3.05796e-05	0.248002	3.15992e-10	3.15992e-10	1	0	0	1	0	0
CCCGG	2	14	5	595.194	127607671	96.7733	784836928	70	7	0.00336025	0.0235218	0.0178381	0.000117609	8.91905e-05	0.36167	9.21643e-10	9.21643e-10	1	0	0	1	0	0
CCG	4	35	3	595.194	127607671	96.7733	784836928	105	8.75	0.0067205	0.0588044	0.0445953	0.000176413	0.000133786	0.271252	1.38246e-09	1.38246e-09	1	0	0	0	0	0
CG	1	12	2	595.194	127607671	96.7733	784836928	24	12	0.00168013	0.0201615	0.0152898	4.0323e-05	3.05796e-05	0.248002	3.15992e-10	3.15992e-10	1	0	0	0	0	0
