# Supplementary material for: Profiles of telomeric repeats in Insecta reveal diverse forms of telomeric motifs in Hymenopterans
Source: Life Sci Alliance. 2022 Apr 1;5(7):e202101163. doi: 10.26508/lsa.202101163 (PMC8977481; doi:10.26508/lsa.202101163)
Supplement: Supplemental Data 5. — Tandem repeat statistics and TRIP TRM calls for arthropods species that are not listed in Supplemental Data 2 or Supplemental Data 3. [file LSA-2021-01163_Supplemental_Data_5.zip › DataS5/APTZA_output.csv.0.filtered.xlsx]

## Sheet: Sheet1
Unnamed: 0	reads	repeats	unit_len	avg_genome_cov	genome_size	eff_read_len	num_reads	repeats_total_len	repeats_per_read	reads_per_genome	repeats_per_genome	repeats_per_million_reads	repeats_len_per_genome	repeats_len_per_million_reads	percent_repeats_len_per_read	percent_repeats_len_per_genome	percent_repeat_unit_in_sequences	avg_genome_cov_filter	repeat_containing_reads_filter	repeats_len_per_million_reads_filter	unit_len_filter	percent_repeats_len_per_read_filter	qualified
AAAAAAT	18	90	7	100	284200000	100	54486072	630	5	0.18	0.9	1.6518	0.0063	0.0115626	0.35	2.21675e-08	1.15626e-07	1	0	0	1	0	0
AAAAAATTT	4	16	9	100	284200000	100	54486072	144	4	0.04	0.16	0.293653	0.00144	0.00264288	0.36	5.06685e-09	2.64288e-08	1	0	0	1	0	0
AAAAAC	7	40	6	100	284200000	100	54486072	240	5.71429	0.07	0.4	0.734133	0.0024	0.0044048	0.342857	8.44476e-09	4.4048e-08	1	0	0	1	0	0
AAAAACAG	2	18	8	100	284200000	100	54486072	144	9	0.02	0.18	0.33036	0.00144	0.00264288	0.72	5.06685e-09	2.64288e-08	1	0	0	1	1	0
AAAAACCCCAT	13	63	11	100	284200000	100	54486072	693	4.84615	0.13	0.63	1.15626	0.00693	0.0127188	0.533077	2.43842e-08	1.27188e-07	1	0	0	1	1	0
AAAAAG	5	20	6	100	284200000	100	54486072	120	4	0.05	0.2	0.367066	0.0012	0.0022024	0.24	4.22238e-09	2.2024e-08	1	0	0	1	0	0
AAAAAGAC	2	23	8	100	284200000	100	54486072	184	11.5	0.02	0.23	0.422126	0.00184	0.00337701	0.92	6.47431e-09	3.37701e-08	1	0	0	1	1	0
AAAAAGAG	14	59	8	100	284200000	100	54486072	472	4.21429	0.14	0.59	1.08285	0.00472	0.00866276	0.337143	1.6608e-08	8.66276e-08	1	0	0	1	0	0
AAAAAGG	5	20	7	100	284200000	100	54486072	140	4	0.05	0.2	0.367066	0.0014	0.00256946	0.28	4.92611e-09	2.56946e-08	1	0	0	1	0	0
AAAAAGT	3	12	7	100	284200000	100	54486072	84	4	0.03	0.12	0.22024	0.00084	0.00154168	0.28	2.95567e-09	1.54168e-08	1	0	0	1	0	0
AAAAAT	23	96	6	100	284200000	100	54486072	576	4.17391	0.23	0.96	1.76192	0.00576	0.0105715	0.250435	2.02674e-08	1.05715e-07	1	0	0	1	0	0
AAAAATAC	18	87	8	100	284200000	100	54486072	696	4.83333	0.18	0.87	1.59674	0.00696	0.0127739	0.386667	2.44898e-08	1.27739e-07	1	0	0	1	0	0
AAAAATATC	2	11	9	100	284200000	100	54486072	99	5.5	0.02	0.11	0.201886	0.00099	0.00181698	0.495	3.48346e-09	1.81698e-08	1	0	0	1	0	0
AAAAATTAG	46	196	9	100	284200000	100	54486072	1764	4.26087	0.46	1.96	3.59725	0.01764	0.0323752	0.383478	6.2069e-08	3.23752e-07	1	0	0	1	0	0
AAAAC	3	15	5	100	284200000	100	54486072	75	5	0.03	0.15	0.2753	0.00075	0.0013765	0.25	2.63899e-09	1.3765e-08	1	0	0	1	0	0
AAAACAG	2	28	7	100	284200000	100	54486072	196	14	0.02	0.28	0.513893	0.00196	0.00359725	0.98	6.89655e-09	3.59725e-08	1	0	0	1	1	0
AAAACATGGCACAAAGAG	2	10	18	100	284200000	100	54486072	180	5	0.02	0.1	0.183533	0.0018	0.0033036	0.9	6.33357e-09	3.3036e-08	1	0	0	1	1	0
AAAACT	1	6	6	100	284200000	100	54486072	36	6	0.01	0.06	0.11012	0.00036	0.000660719	0.36	1.26671e-09	6.60719e-09	1	0	0	1	0	0
AAAAG	15	79	5	100	284200000	100	54486072	395	5.26667	0.15	0.79	1.44991	0.00395	0.00724956	0.263333	1.38987e-08	7.24956e-08	1	0	0	1	0	0
AAAAGACC	8	34	8	100	284200000	100	54486072	272	4.25	0.08	0.34	0.624013	0.00272	0.0049921	0.34	9.57072e-09	4.9921e-08	1	0	0	1	0	0
AAAAGACTCTTG	2	10	12	100	284200000	100	54486072	120	5	0.02	0.1	0.183533	0.0012	0.0022024	0.6	4.22238e-09	2.2024e-08	1	0	0	1	1	0
AAAAGAG	24	114	7	100	284200000	100	54486072	798	4.75	0.24	1.14	2.09228	0.00798	0.0146459	0.3325	2.80788e-08	1.46459e-07	1	0	0	1	0	0
AAAAGAGTCTTG	2	9	12	100	284200000	100	54486072	108	4.5	0.02	0.09	0.16518	0.00108	0.00198216	0.54	3.80014e-09	1.98216e-08	1	0	0	1	1	0
AAAAGCAAG	10	42	9	100	284200000	100	54486072	378	4.2	0.1	0.42	0.770839	0.00378	0.00693755	0.378	1.33005e-08	6.93755e-08	1	0	0	1	0	0
AAAAGCAGAGATCCG	1	6	15	100	284200000	100	54486072	90	6	0.01	0.06	0.11012	0.0009	0.0016518	0.9	3.16678e-09	1.6518e-08	1	0	0	1	1	0
AAAAGCG	8	32	7	100	284200000	100	54486072	224	4	0.08	0.32	0.587306	0.00224	0.00411114	0.28	7.88177e-09	4.11114e-08	1	0	0	1	0	0
AAAAGG	41	268	6	100	284200000	100	54486072	1608	6.53659	0.41	2.68	4.91869	0.01608	0.0295121	0.392195	5.65799e-08	2.95121e-07	1	0	0	1	0	0
AAAAGGAGAGATCCG	1	6	15	100	284200000	100	54486072	90	6	0.01	0.06	0.11012	0.0009	0.0016518	0.9	3.16678e-09	1.6518e-08	1	0	0	1	1	0
AAAAGTAGTCCAGGC	1	4	15	100	284200000	100	54486072	60	4	0.01	0.04	0.0734133	0.0006	0.0011012	0.6	2.11119e-09	1.1012e-08	1	0	0	1	1	0
AAAAGTAT	19	76	8	100	284200000	100	54486072	608	4	0.19	0.76	1.39485	0.00608	0.0111588	0.32	2.13934e-08	1.11588e-07	1	0	0	1	0	0
AAAAGTG	2	8	7	100	284200000	100	54486072	56	4	0.02	0.08	0.146827	0.00056	0.00102779	0.28	1.97044e-09	1.02779e-08	1	0	0	1	0	0
AAAAT	46	256	5	100	284200000	100	54486072	1280	5.56522	0.46	2.56	4.69845	0.0128	0.0234922	0.278261	4.50387e-08	2.34922e-07	1	0	0	1	0	0
AAAATAAAT	19	84	9	100	284200000	100	54486072	756	4.42105	0.19	0.84	1.54168	0.00756	0.0138751	0.397895	2.6601e-08	1.38751e-07	1	0	0	1	0	0
AAAATAG	21	102	7	100	284200000	100	54486072	714	4.85714	0.21	1.02	1.87204	0.00714	0.0131043	0.34	2.51232e-08	1.31043e-07	1	0	0	1	0	0
AAAATAT	65	337	7	100	284200000	100	54486072	2359	5.18462	0.65	3.37	6.18507	0.02359	0.0432955	0.362923	8.30049e-08	4.32955e-07	1	0	0	1	0	0
AAAATATT	12	62	8	100	284200000	100	54486072	496	5.16667	0.12	0.62	1.13791	0.00496	0.00910324	0.413333	1.74525e-08	9.10324e-08	1	0	0	1	0	0
AAAATC	76	439	6	100	284200000	100	54486072	2634	5.77632	0.76	4.39	8.0571	0.02634	0.0483426	0.346579	9.26812e-08	4.83426e-07	1	0	0	1	0	0
AAAATCAGC	2	8	9	100	284200000	100	54486072	72	4	0.02	0.08	0.146827	0.00072	0.00132144	0.36	2.53343e-09	1.32144e-08	1	0	0	1	0	0
AAAATCAGT	17	75	9	100	284200000	100	54486072	675	4.41176	0.17	0.75	1.3765	0.00675	0.0123885	0.397059	2.37509e-08	1.23885e-07	1	0	0	1	0	0
AAAATCATC	969	4379	9	100	284200000	100	54486072	39411	4.51909	9.69	43.79	80.3692	0.39411	0.723322	0.406718	1.38673e-06	7.23322e-06	1	0	0	1	0	0
AAAATCATG	11	67	9	100	284200000	100	54486072	603	6.09091	0.11	0.67	1.22967	0.00603	0.011067	0.548182	2.12175e-08	1.1067e-07	1	0	0	1	1	0
AAAATCT	7	50	7	100	284200000	100	54486072	350	7.14286	0.07	0.5	0.917666	0.0035	0.00642366	0.5	1.23153e-08	6.42366e-08	1	0	0	1	0	0
AAAATG	4	19	6	100	284200000	100	54486072	114	4.75	0.04	0.19	0.348713	0.00114	0.00209228	0.285	4.01126e-09	2.09228e-08	1	0	0	1	0	0
AAAATGAAATG	2	12	11	100	284200000	100	54486072	132	6	0.02	0.12	0.22024	0.00132	0.00242264	0.66	4.64462e-09	2.42264e-08	1	0	0	1	1	0
AAAATGT	23	133	7	100	284200000	100	54486072	931	5.78261	0.23	1.33	2.44099	0.00931	0.0170869	0.404783	3.27586e-08	1.70869e-07	1	0	0	1	0	0
AAAATT	18	89	6	100	284200000	100	54486072	534	4.94444	0.18	0.89	1.63344	0.00534	0.00980067	0.296667	1.87896e-08	9.80067e-08	1	0	0	1	0	0
AAAATTC	5	20	7	100	284200000	100	54486072	140	4	0.05	0.2	0.367066	0.0014	0.00256946	0.28	4.92611e-09	2.56946e-08	1	0	0	1	0	0
AAAATTCTC	2	14	9	100	284200000	100	54486072	126	7	0.02	0.14	0.256946	0.00126	0.00231252	0.63	4.4335e-09	2.31252e-08	1	0	0	1	1	0
AAAATTTGGGAAATTCGG	1	4	18	100	284200000	100	54486072	72	4	0.01	0.04	0.0734133	0.00072	0.00132144	0.72	2.53343e-09	1.32144e-08	1	0	0	1	1	0
AAAATTTTATACAT	1	4	14	100	284200000	100	54486072	56	4	0.01	0.04	0.0734133	0.00056	0.00102779	0.56	1.97044e-09	1.02779e-08	1	0	0	1	1	0
AAAC	100	852	4	100	284200000	100	54486072	3408	8.52	1	8.52	15.637	0.03408	0.0625481	0.3408	1.19916e-07	6.25481e-07	1	0	0	0	0	0
AAACAAACATAC	1	8	12	100	284200000	100	54486072	96	8	0.01	0.08	0.146827	0.00096	0.00176192	0.96	3.3779e-09	1.76192e-08	1	0	0	1	1	0
AAACAAAT	36	218	8	100	284200000	100	54486072	1744	6.05556	0.36	2.18	4.00102	0.01744	0.0320082	0.484444	6.13652e-08	3.20082e-07	1	0	0	1	0	0
AAACAAG	3	31	7	100	284200000	100	54486072	217	10.3333	0.03	0.31	0.568953	0.00217	0.00398267	0.723333	7.63547e-09	3.98267e-08	1	0	0	1	1	0
AAACAAGC	2	18	8	100	284200000	100	54486072	144	9	0.02	0.18	0.33036	0.00144	0.00264288	0.72	5.06685e-09	2.64288e-08	1	0	0	1	1	0
AAACAATTCAATTC	1	4	14	100	284200000	100	54486072	56	4	0.01	0.04	0.0734133	0.00056	0.00102779	0.56	1.97044e-09	1.02779e-08	1	0	0	1	1	0
AAACACTGCGGAGGG	1	4	15	100	284200000	100	54486072	60	4	0.01	0.04	0.0734133	0.0006	0.0011012	0.6	2.11119e-09	1.1012e-08	1	0	0	1	1	0
AAACAG	3	12	6	100	284200000	100	54486072	72	4	0.03	0.12	0.22024	0.00072	0.00132144	0.24	2.53343e-09	1.32144e-08	1	0	0	1	0	0
AAACAGAACAG	1	4	11	100	284200000	100	54486072	44	4	0.01	0.04	0.0734133	0.00044	0.000807546	0.44	1.54821e-09	8.07546e-09	1	0	0	1	0	0
AAACAT	19	131	6	100	284200000	100	54486072	786	6.89474	0.19	1.31	2.40428	0.00786	0.0144257	0.413684	2.76566e-08	1.44257e-07	1	0	0	1	0	0
AAACATATT	11	44	9	100	284200000	100	54486072	396	4	0.11	0.44	0.807546	0.00396	0.00726791	0.36	1.39338e-08	7.26791e-08	1	0	0	1	0	0
AAACATCAG	9	41	9	100	284200000	100	54486072	369	4.55556	0.09	0.41	0.752486	0.00369	0.00677237	0.41	1.29838e-08	6.77237e-08	1	0	0	1	0	0
AAACCATCGTG	6	24	11	100	284200000	100	54486072	264	4	0.06	0.24	0.44048	0.00264	0.00484527	0.44	9.28923e-09	4.84527e-08	1	0	0	1	0	0
AAACCGGG	6	28	8	100	284200000	100	54486072	224	4.66667	0.06	0.28	0.513893	0.00224	0.00411114	0.373333	7.88177e-09	4.11114e-08	1	0	0	1	0	0
AAACCT	10	55	6	100	284200000	100	54486072	330	5.5	0.1	0.55	1.00943	0.0033	0.00605659	0.33	1.16115e-08	6.05659e-08	1	0	0	1	0	0
AAACG	11	55	5	100	284200000	100	54486072	275	5	0.11	0.55	1.00943	0.00275	0.00504716	0.25	9.67628e-09	5.04716e-08	1	0	0	1	0	0
AAACGAAC	2	13	8	100	284200000	100	54486072	104	6.5	0.02	0.13	0.238593	0.00104	0.00190874	0.52	3.65939e-09	1.90874e-08	1	0	0	1	1	0
AAACGACC	12	53	8	100	284200000	100	54486072	424	4.41667	0.12	0.53	0.972726	0.00424	0.00778181	0.353333	1.49191e-08	7.78181e-08	1	0	0	1	0	0
AAACGAT	2	8	7	100	284200000	100	54486072	56	4	0.02	0.08	0.146827	0.00056	0.00102779	0.28	1.97044e-09	1.02779e-08	1	0	0	1	0	0
AAACGGG	6	24	7	100	284200000	100	54486072	168	4	0.06	0.24	0.44048	0.00168	0.00308336	0.28	5.91133e-09	3.08336e-08	1	0	0	1	0	0
AAACGTC	1	4	7	100	284200000	100	54486072	28	4	0.01	0.04	0.0734133	0.00028	0.000513893	0.28	9.85222e-10	5.13893e-09	1	0	0	1	0	0
AAACTAGC	8	35	8	100	284200000	100	54486072	280	4.375	0.08	0.35	0.642366	0.0028	0.00513893	0.35	9.85222e-09	5.13893e-08	1	0	0	1	0	0
AAACTC	9	36	6	100	284200000	100	54486072	216	4	0.09	0.36	0.660719	0.00216	0.00396432	0.24	7.60028e-09	3.96432e-08	1	0	0	1	0	0
AAACTT	33	142	6	100	284200000	100	54486072	852	4.30303	0.33	1.42	2.60617	0.00852	0.015637	0.258182	2.99789e-08	1.5637e-07	1	0	0	1	0	0
AAAG	98	807	4	100	284200000	100	54486072	3228	8.23469	0.98	8.07	14.8111	0.03228	0.0592445	0.329388	1.13582e-07	5.92445e-07	1	0	0	0	0	0
AAAGAAG	4	16	7	100	284200000	100	54486072	112	4	0.04	0.16	0.293653	0.00112	0.00205557	0.28	3.94089e-09	2.05557e-08	1	0	0	1	0	0
AAAGAAGAAG	1	5	10	100	284200000	100	54486072	50	5	0.01	0.05	0.0917666	0.0005	0.000917666	0.5	1.75932e-09	9.17666e-09	1	0	0	1	0	0
AAAGAAGC	2	21	8	100	284200000	100	54486072	168	10.5	0.02	0.21	0.38542	0.00168	0.00308336	0.84	5.91133e-09	3.08336e-08	1	0	0	1	1	0
AAAGAAGGC	2	11	9	100	284200000	100	54486072	99	5.5	0.02	0.11	0.201886	0.00099	0.00181698	0.495	3.48346e-09	1.81698e-08	1	0	0	1	0	0
AAAGAC	29	177	6	100	284200000	100	54486072	1062	6.10345	0.29	1.77	3.24854	0.01062	0.0194912	0.366207	3.73681e-08	1.94912e-07	1	0	0	1	0	0
AAAGAG	54	216	6	100	284200000	100	54486072	1296	4	0.54	2.16	3.96432	0.01296	0.0237859	0.24	4.56017e-08	2.37859e-07	1	0	0	1	0	0
AAAGAGAGAAAGTG	1	4	14	100	284200000	100	54486072	56	4	0.01	0.04	0.0734133	0.00056	0.00102779	0.56	1.97044e-09	1.02779e-08	1	0	0	1	1	0
AAAGAGGAAGAAGAGAGG	1	5	18	100	284200000	100	54486072	90	5	0.01	0.05	0.0917666	0.0009	0.0016518	0.9	3.16678e-09	1.6518e-08	1	0	0	1	1	0
AAAGAGGG	25	112	8	100	284200000	100	54486072	896	4.48	0.25	1.12	2.05557	0.00896	0.0164446	0.3584	3.15271e-08	1.64446e-07	1	0	0	1	0	0
AAAGAGT	34	174	7	100	284200000	100	54486072	1218	5.11765	0.34	1.74	3.19348	0.01218	0.0223543	0.358235	4.28571e-08	2.23543e-07	1	0	0	1	0	0
AAAGAT	7	28	6	100	284200000	100	54486072	168	4	0.07	0.28	0.513893	0.00168	0.00308336	0.24	5.91133e-09	3.08336e-08	1	0	0	1	0	0
AAAGATAT	42	317	8	100	284200000	100	54486072	2536	7.54762	0.42	3.17	5.818	0.02536	0.046544	0.60381	8.92329e-08	4.6544e-07	1	0	0	1	1	0
AAAGATG	4	56	7	100	284200000	100	54486072	392	14	0.04	0.56	1.02779	0.00392	0.0071945	0.98	1.37931e-08	7.1945e-08	1	0	0	1	1	0
AAAGATTC	4	39	8	100	284200000	100	54486072	312	9.75	0.04	0.39	0.715779	0.00312	0.00572623	0.78	1.09782e-08	5.72623e-08	1	0	0	1	1	0
AAAGCC	2	8	6	100	284200000	100	54486072	48	4	0.02	0.08	0.146827	0.00048	0.000880959	0.24	1.68895e-09	8.80959e-09	1	0	0	1	0	0
AAAGCCG	12	78	7	100	284200000	100	54486072	546	6.5	0.12	0.78	1.43156	0.00546	0.0100209	0.455	1.92118e-08	1.00209e-07	1	0	0	1	0	0
AAAGCG	2	8	6	100	284200000	100	54486072	48	4	0.02	0.08	0.146827	0.00048	0.000880959	0.24	1.68895e-09	8.80959e-09	1	0	0	1	0	0
AAAGCGGG	2	11	8	100	284200000	100	54486072	88	5.5	0.02	0.11	0.201886	0.00088	0.00161509	0.44	3.09641e-09	1.61509e-08	1	0	0	1	0	0
AAAGG	16	86	5	100	284200000	100	54486072	430	5.375	0.16	0.86	1.57839	0.0043	0.00789193	0.26875	1.51302e-08	7.89193e-08	1	0	0	1	0	0
AAAGGAAGGG	2	15	10	100	284200000	100	54486072	150	7.5	0.02	0.15	0.2753	0.0015	0.002753	0.75	5.27797e-09	2.753e-08	1	0	0	1	1	0
AAAGGC	13	154	6	100	284200000	100	54486072	924	11.8462	0.13	1.54	2.82641	0.00924	0.0169585	0.710769	3.25123e-08	1.69585e-07	1	0	0	1	1	0
AAAGGG	14	90	6	100	284200000	100	54486072	540	6.42857	0.14	0.9	1.6518	0.0054	0.00991079	0.385714	1.90007e-08	9.91079e-08	1	0	0	1	0	0
AAAGT	16	121	5	100	284200000	100	54486072	605	7.5625	0.16	1.21	2.22075	0.00605	0.0111038	0.378125	2.12878e-08	1.11038e-07	1	0	0	1	0	0
AAAGTAT	5	20	7	100	284200000	100	54486072	140	4	0.05	0.2	0.367066	0.0014	0.00256946	0.28	4.92611e-09	2.56946e-08	1	0	0	1	0	0
AAAGTCAAGTC	2	16	11	100	284200000	100	54486072	176	8	0.02	0.16	0.293653	0.00176	0.00323018	0.88	6.19282e-09	3.23018e-08	1	0	0	1	1	0
AAAGTTG	18	94	7	100	284200000	100	54486072	658	5.22222	0.18	0.94	1.72521	0.00658	0.0120765	0.365556	2.31527e-08	1.20765e-07	1	0	0	1	0	0
AAAT	1337	10577	4	100	284200000	100	54486072	42308	7.91099	13.37	105.77	194.123	0.42308	0.776492	0.31644	1.48867e-06	7.76492e-06	1	0	0	0	0	0
AAATAAATAAT	1	9	11	100	284200000	100	54486072	99	9	0.01	0.09	0.16518	0.00099	0.00181698	0.99	3.48346e-09	1.81698e-08	1	0	0	1	1	0
AAATAACTTAGCGTCATAC	2	9	19	100	284200000	100	54486072	171	4.5	0.02	0.09	0.16518	0.00171	0.00313842	0.855	6.01689e-09	3.13842e-08	1	0	0	1	1	0
AAATAAT	12	48	7	100	284200000	100	54486072	336	4	0.12	0.48	0.880959	0.00336	0.00616671	0.28	1.18227e-08	6.16671e-08	1	0	0	1	0	0
AAATAC	15	60	6	100	284200000	100	54486072	360	4	0.15	0.6	1.1012	0.0036	0.00660719	0.24	1.26671e-08	6.60719e-08	1	0	0	1	0	0
AAATACAG	197	818	8	100	284200000	100	54486072	6544	4.15228	1.97	8.18	15.013	0.06544	0.120104	0.332183	2.3026e-07	1.20104e-06	1	0	0	1	0	0
AAATACGGT	12	59	9	100	284200000	100	54486072	531	4.91667	0.12	0.59	1.08285	0.00531	0.00974561	0.4425	1.8684e-08	9.74561e-08	1	0	0	1	0	0
AAATAG	56	318	6	100	284200000	100	54486072	1908	5.67857	0.56	3.18	5.83635	0.01908	0.0350181	0.340714	6.71358e-08	3.50181e-07	1	0	0	1	0	0
AAATAGAATAG	3	19	11	100	284200000	100	54486072	209	6.33333	0.03	0.19	0.348713	0.00209	0.00383584	0.696667	7.35398e-09	3.83584e-08	1	0	0	1	1	0
AAATAGACGAAG	2	8	12	100	284200000	100	54486072	96	4	0.02	0.08	0.146827	0.00096	0.00176192	0.48	3.3779e-09	1.76192e-08	1	0	0	1	0	0
AAATAT	97	431	6	100	284200000	100	54486072	2586	4.4433	0.97	4.31	7.91028	0.02586	0.0474617	0.266598	9.09923e-08	4.74617e-07	1	0	0	1	0	0
AAATATCTTAATAC	18	94	14	100	284200000	100	54486072	1316	5.22222	0.18	0.94	1.72521	0.01316	0.024153	0.731111	4.63054e-08	2.4153e-07	1	0	0	1	1	0
AAATATT	1	4	7	100	284200000	100	54486072	28	4	0.01	0.04	0.0734133	0.00028	0.000513893	0.28	9.85222e-10	5.13893e-09	1	0	0	1	0	0
AAATC	35	279	5	100	284200000	100	54486072	1395	7.97143	0.35	2.79	5.12057	0.01395	0.0256029	0.398571	4.90852e-08	2.56029e-07	1	0	0	1	0	0
AAATCAATC	4	34	9	100	284200000	100	54486072	306	8.5	0.04	0.34	0.624013	0.00306	0.00561611	0.765	1.07671e-08	5.61611e-08	1	0	0	1	1	0
AAATCAATG	7	28	9	100	284200000	100	54486072	252	4	0.07	0.28	0.513893	0.00252	0.00462504	0.36	8.867e-09	4.62504e-08	1	0	0	1	0	0
AAATCAATTC	17	131	10	100	284200000	100	54486072	1310	7.70588	0.17	1.31	2.40428	0.0131	0.0240428	0.770588	4.60943e-08	2.40428e-07	1	0	0	1	1	0
AAATCATAG	51	208	9	100	284200000	100	54486072	1872	4.07843	0.51	2.08	3.81749	0.01872	0.0343574	0.367059	6.58691e-08	3.43574e-07	1	0	0	1	0	0
AAATCATCC	80	439	9	100	284200000	100	54486072	3951	5.4875	0.8	4.39	8.0571	0.03951	0.0725139	0.493875	1.39022e-07	7.25139e-07	1	0	0	1	0	0
AAATCATCG	1008	6711	9	100	284200000	100	54486072	60399	6.65774	10.08	67.11	123.169	0.60399	1.10852	0.599196	2.12523e-06	1.10852e-05	1	0	0	1	1	0
AAATCATGT	2	8	9	100	284200000	100	54486072	72	4	0.02	0.08	0.146827	0.00072	0.00132144	0.36	2.53343e-09	1.32144e-08	1	0	0	1	0	0
AAATCATTG	22857	102152	9	100	284200000	100	54486072	919368	4.46918	228.57	1021.52	1874.83	9.19368	16.8734	0.402226	3.23493e-05	0.000168734	1	1	1	1	0	0
AAATCCAATCC	1	6	11	100	284200000	100	54486072	66	6	0.01	0.06	0.11012	0.00066	0.00121132	0.66	2.32231e-09	1.21132e-08	1	0	0	1	1	0
AAATCCATG	30	136	9	100	284200000	100	54486072	1224	4.53333	0.3	1.36	2.49605	0.01224	0.0224645	0.408	4.30683e-08	2.24645e-07	1	0	0	1	0	0
AAATCCTTGT	60	252	10	100	284200000	100	54486072	2520	4.2	0.6	2.52	4.62504	0.0252	0.0462504	0.42	8.867e-08	4.62504e-07	1	0	0	1	0	0
AAATCT	4	16	6	100	284200000	100	54486072	96	4	0.04	0.16	0.293653	0.00096	0.00176192	0.24	3.3779e-09	1.76192e-08	1	0	0	1	0	0
AAATCTTGG	5	28	9	100	284200000	100	54486072	252	5.6	0.05	0.28	0.513893	0.00252	0.00462504	0.504	8.867e-09	4.62504e-08	1	0	0	1	1	0
AAATCTTGT	66	290	9	100	284200000	100	54486072	2610	4.39394	0.66	2.9	5.32246	0.0261	0.0479022	0.395455	9.18367e-08	4.79022e-07	1	0	0	1	0	0
AAATG	2	29	5	100	284200000	100	54486072	145	14.5	0.02	0.29	0.532246	0.00145	0.00266123	0.725	5.10204e-09	2.66123e-08	1	0	0	1	1	0
AAATGAAT	1	4	8	100	284200000	100	54486072	32	4	0.01	0.04	0.0734133	0.00032	0.000587306	0.32	1.12597e-09	5.87306e-09	1	0	0	1	0	0
AAATGCAC	10	47	8	100	284200000	100	54486072	376	4.7	0.1	0.47	0.862606	0.00376	0.00690085	0.376	1.32301e-08	6.90085e-08	1	0	0	1	0	0
AAATGCAGTGG	36	150	11	100	284200000	100	54486072	1650	4.16667	0.36	1.5	2.753	0.0165	0.030283	0.458333	5.80577e-08	3.0283e-07	1	0	0	1	0	0
AAATGCC	7	28	7	100	284200000	100	54486072	196	4	0.07	0.28	0.513893	0.00196	0.00359725	0.28	6.89655e-09	3.59725e-08	1	0	0	1	0	0
AAATGGC	9	36	7	100	284200000	100	54486072	252	4	0.09	0.36	0.660719	0.00252	0.00462504	0.28	8.867e-09	4.62504e-08	1	0	0	1	0	0
AAATGGT	8	32	7	100	284200000	100	54486072	224	4	0.08	0.32	0.587306	0.00224	0.00411114	0.28	7.88177e-09	4.11114e-08	1	0	0	1	0	0
AAATGT	1	7	6	100	284200000	100	54486072	42	7	0.01	0.07	0.128473	0.00042	0.000770839	0.42	1.47783e-09	7.70839e-09	1	0	0	1	0	0
AAATGTAATGT	1	9	11	100	284200000	100	54486072	99	9	0.01	0.09	0.16518	0.00099	0.00181698	0.99	3.48346e-09	1.81698e-08	1	0	0	1	1	0
AAATT	7	44	5	100	284200000	100	54486072	220	6.28571	0.07	0.44	0.807546	0.0022	0.00403773	0.314286	7.74103e-09	4.03773e-08	1	0	0	1	0	0
AAATTACAAT	13	55	10	100	284200000	100	54486072	550	4.23077	0.13	0.55	1.00943	0.0055	0.0100943	0.423077	1.93526e-08	1.00943e-07	1	0	0	1	0	0
AAATTAG	4	16	7	100	284200000	100	54486072	112	4	0.04	0.16	0.293653	0.00112	0.00205557	0.28	3.94089e-09	2.05557e-08	1	0	0	1	0	0
AAATTAGAC	8	32	9	100	284200000	100	54486072	288	4	0.08	0.32	0.587306	0.00288	0.00528575	0.36	1.01337e-08	5.28575e-08	1	0	0	1	0	0
AAATTAGTG	10	42	9	100	284200000	100	54486072	378	4.2	0.1	0.42	0.770839	0.00378	0.00693755	0.378	1.33005e-08	6.93755e-08	1	0	0	1	0	0
AAATTATAG	10	50	9	100	284200000	100	54486072	450	5	0.1	0.5	0.917666	0.0045	0.00825899	0.45	1.58339e-08	8.25899e-08	1	0	0	1	0	0
AAATTCT	4	16	7	100	284200000	100	54486072	112	4	0.04	0.16	0.293653	0.00112	0.00205557	0.28	3.94089e-09	2.05557e-08	1	0	0	1	0	0
AAATTGGTAG	17	73	10	100	284200000	100	54486072	730	4.29412	0.17	0.73	1.33979	0.0073	0.0133979	0.429412	2.56861e-08	1.33979e-07	1	0	0	1	0	0
AAC	183	2144	3	100	284200000	100	54486072	6432	11.7158	1.83	21.44	39.3495	0.06432	0.118049	0.351475	2.26319e-07	1.18049e-06	1	0	0	0	0	0
AACAAG	17	68	6	100	284200000	100	54486072	408	4	0.17	0.68	1.24803	0.00408	0.00748815	0.24	1.43561e-08	7.48815e-08	1	0	0	1	0	0
AACAAT	39	214	6	100	284200000	100	54486072	1284	5.48718	0.39	2.14	3.92761	0.01284	0.0235657	0.329231	4.51795e-08	2.35657e-07	1	0	0	1	0	0
AACACC	1	4	6	100	284200000	100	54486072	24	4	0.01	0.04	0.0734133	0.00024	0.00044048	0.24	8.44476e-10	4.4048e-09	1	0	0	1	0	0
AACACG	1	4	6	100	284200000	100	54486072	24	4	0.01	0.04	0.0734133	0.00024	0.00044048	0.24	8.44476e-10	4.4048e-09	1	0	0	1	0	0
AACAG	12	60	5	100	284200000	100	54486072	300	5	0.12	0.6	1.1012	0.003	0.00550599	0.25	1.05559e-08	5.50599e-08	1	0	0	1	0	0
AACAGAACG	3	25	9	100	284200000	100	54486072	225	8.33333	0.03	0.25	0.458833	0.00225	0.0041295	0.75	7.91696e-09	4.1295e-08	1	0	0	1	1	0
AACAGAACTAG	8	54	11	100	284200000	100	54486072	594	6.75	0.08	0.54	0.991079	0.00594	0.0109019	0.7425	2.09008e-08	1.09019e-07	1	0	0	1	1	0
AACAGAAG	2	18	8	100	284200000	100	54486072	144	9	0.02	0.18	0.33036	0.00144	0.00264288	0.72	5.06685e-09	2.64288e-08	1	0	0	1	1	0
AACAGAAGGCTG	14	69	12	100	284200000	100	54486072	828	4.92857	0.14	0.69	1.26638	0.00828	0.0151965	0.591429	2.91344e-08	1.51965e-07	1	0	0	1	1	0
AACAGAGAG	29	130	9	100	284200000	100	54486072	1170	4.48276	0.29	1.3	2.38593	0.0117	0.0214734	0.403448	4.11682e-08	2.14734e-07	1	0	0	1	0	0
AACAGAGGG	14	77	9	100	284200000	100	54486072	693	5.5	0.14	0.77	1.41321	0.00693	0.0127188	0.495	2.43842e-08	1.27188e-07	1	0	0	1	0	0
AACAGC	99	415	6	100	284200000	100	54486072	2490	4.19192	0.99	4.15	7.61663	0.0249	0.0456998	0.251515	8.76144e-08	4.56998e-07	1	0	0	1	0	0
AACAGCATC	13	54	9	100	284200000	100	54486072	486	4.15385	0.13	0.54	0.991079	0.00486	0.00891971	0.373846	1.71006e-08	8.91971e-08	1	0	0	1	0	0
AACAGCCAGCAGCC	1	7	14	100	284200000	100	54486072	98	7	0.01	0.07	0.128473	0.00098	0.00179862	0.98	3.44828e-09	1.79862e-08	1	0	0	1	1	0
AACAGT	10	48	6	100	284200000	100	54486072	288	4.8	0.1	0.48	0.880959	0.00288	0.00528575	0.288	1.01337e-08	5.28575e-08	1	0	0	1	0	0
AACAT	6	97	5	100	284200000	100	54486072	485	16.1667	0.06	0.97	1.78027	0.00485	0.00890136	0.808333	1.70654e-08	8.90136e-08	1	0	0	1	1	0
AACATAG	7	28	7	100	284200000	100	54486072	196	4	0.07	0.28	0.513893	0.00196	0.00359725	0.28	6.89655e-09	3.59725e-08	1	0	0	1	0	0
AACATC	6	28	6	100	284200000	100	54486072	168	4.66667	0.06	0.28	0.513893	0.00168	0.00308336	0.28	5.91133e-09	3.08336e-08	1	0	0	1	0	0
AACATGTTAAT	3	13	11	100	284200000	100	54486072	143	4.33333	0.03	0.13	0.238593	0.00143	0.00262452	0.476667	5.03167e-09	2.62452e-08	1	0	0	1	0	0
AACATT	2	32	6	100	284200000	100	54486072	192	16	0.02	0.32	0.587306	0.00192	0.00352384	0.96	6.75581e-09	3.52384e-08	1	0	0	1	1	0
AACC	10	84	4	100	284200000	100	54486072	336	8.4	0.1	0.84	1.54168	0.00336	0.00616671	0.336	1.18227e-08	6.16671e-08	1	0	0	0	0	0
AACCAC	1	4	6	100	284200000	100	54486072	24	4	0.01	0.04	0.0734133	0.00024	0.00044048	0.24	8.44476e-10	4.4048e-09	1	0	0	1	0	0
AACCACCCG	5	23	9	100	284200000	100	54486072	207	4.6	0.05	0.23	0.422126	0.00207	0.00379914	0.414	7.2836e-09	3.79914e-08	1	0	0	1	0	0
AACCCGG	4	16	7	100	284200000	100	54486072	112	4	0.04	0.16	0.293653	0.00112	0.00205557	0.28	3.94089e-09	2.05557e-08	1	0	0	1	0	0
AACCCT	4	60	6	100	284200000	100	54486072	360	15	0.04	0.6	1.1012	0.0036	0.00660719	0.9	1.26671e-08	6.60719e-08	1	0	0	1	1	0
AACCG	1	5	5	100	284200000	100	54486072	25	5	0.01	0.05	0.0917666	0.00025	0.000458833	0.25	8.79662e-10	4.58833e-09	1	0	0	1	0	0
AACCGATGC	7	30	9	100	284200000	100	54486072	270	4.28571	0.07	0.3	0.550599	0.0027	0.00495539	0.385714	9.50035e-09	4.95539e-08	1	0	0	1	0	0
AACCGC	17	71	6	100	284200000	100	54486072	426	4.17647	0.17	0.71	1.30309	0.00426	0.00781851	0.250588	1.49894e-08	7.81851e-08	1	0	0	1	0	0
AACCGGGAG	6	24	9	100	284200000	100	54486072	216	4	0.06	0.24	0.44048	0.00216	0.00396432	0.36	7.60028e-09	3.96432e-08	1	0	0	1	0	0
AACCT	30	443	5	100	284200000	100	54486072	2215	14.7667	0.3	4.43	8.13052	0.02215	0.0406526	0.738333	7.79381e-08	4.06526e-07	1	0	0	1	1	0
AACCTACTAG	5	20	10	100	284200000	100	54486072	200	4	0.05	0.2	0.367066	0.002	0.00367066	0.4	7.0373e-09	3.67066e-08	1	0	0	1	0	0
AACCTG	1	6	6	100	284200000	100	54486072	36	6	0.01	0.06	0.11012	0.00036	0.000660719	0.36	1.26671e-09	6.60719e-09	1	0	0	1	0	0
AACG	104	913	4	100	284200000	100	54486072	3652	8.77885	1.04	9.13	16.7566	0.03652	0.0670263	0.351154	1.28501e-07	6.70263e-07	1	0	0	0	0	0
AACGAAGACCGC	3	12	12	100	284200000	100	54486072	144	4	0.03	0.12	0.22024	0.00144	0.00264288	0.48	5.06685e-09	2.64288e-08	1	0	0	1	0	0
AACGAC	16	89	6	100	284200000	100	54486072	534	5.5625	0.16	0.89	1.63344	0.00534	0.00980067	0.33375	1.87896e-08	9.80067e-08	1	0	0	1	0	0
AACGACGC	1	4	8	100	284200000	100	54486072	32	4	0.01	0.04	0.0734133	0.00032	0.000587306	0.32	1.12597e-09	5.87306e-09	1	0	0	1	0	0
AACGAG	11	55	6	100	284200000	100	54486072	330	5	0.11	0.55	1.00943	0.0033	0.00605659	0.3	1.16115e-08	6.05659e-08	1	0	0	1	0	0
AACGAGACGG	8	36	10	100	284200000	100	54486072	360	4.5	0.08	0.36	0.660719	0.0036	0.00660719	0.45	1.26671e-08	6.60719e-08	1	0	0	1	0	0
AACGAGGAGG	8	38	10	100	284200000	100	54486072	380	4.75	0.08	0.38	0.697426	0.0038	0.00697426	0.475	1.33709e-08	6.97426e-08	1	0	0	1	0	0
AACGAGT	36	144	7	100	284200000	100	54486072	1008	4	0.36	1.44	2.64288	0.01008	0.0185001	0.28	3.5468e-08	1.85001e-07	1	0	0	1	0	0
AACGATG	10	76	7	100	284200000	100	54486072	532	7.6	0.1	0.76	1.39485	0.00532	0.00976396	0.532	1.87192e-08	9.76396e-08	1	0	0	1	1	0
AACGCC	2	12	6	100	284200000	100	54486072	72	6	0.02	0.12	0.22024	0.00072	0.00132144	0.36	2.53343e-09	1.32144e-08	1	0	0	1	0	0
AACGCG	3	14	6	100	284200000	100	54486072	84	4.66667	0.03	0.14	0.256946	0.00084	0.00154168	0.28	2.95567e-09	1.54168e-08	1	0	0	1	0	0
AACGGC	5	27	6	100	284200000	100	54486072	162	5.4	0.05	0.27	0.495539	0.00162	0.00297324	0.324	5.70021e-09	2.97324e-08	1	0	0	1	0	0
AACGGCAC	3	12	8	100	284200000	100	54486072	96	4	0.03	0.12	0.22024	0.00096	0.00176192	0.32	3.3779e-09	1.76192e-08	1	0	0	1	0	0
AACGGGC	7	28	7	100	284200000	100	54486072	196	4	0.07	0.28	0.513893	0.00196	0.00359725	0.28	6.89655e-09	3.59725e-08	1	0	0	1	0	0
AACGT	15	75	5	100	284200000	100	54486072	375	5	0.15	0.75	1.3765	0.00375	0.00688249	0.25	1.31949e-08	6.88249e-08	1	0	0	1	0	0
AACGTG	4	30	6	100	284200000	100	54486072	180	7.5	0.04	0.3	0.550599	0.0018	0.0033036	0.45	6.33357e-09	3.3036e-08	1	0	0	1	0	0
AACT	2	50	4	100	284200000	100	54486072	200	25	0.02	0.5	0.917666	0.002	0.00367066	1	7.0373e-09	3.67066e-08	1	0	0	0	1	0
AACTAGAACTG	44	289	11	100	284200000	100	54486072	3179	6.56818	0.44	2.89	5.30411	0.03179	0.0583452	0.7225	1.11858e-07	5.83452e-07	1	0	0	1	1	0
AACTC	14	109	5	100	284200000	100	54486072	545	7.78571	0.14	1.09	2.00051	0.00545	0.0100026	0.389286	1.91766e-08	1.00026e-07	1	0	0	1	0	0
AACTCACTG	6	26	9	100	284200000	100	54486072	234	4.33333	0.06	0.26	0.477186	0.00234	0.00429468	0.39	8.23364e-09	4.29468e-08	1	0	0	1	0	0
AACTCAGTTC	239	1744	10	100	284200000	100	54486072	17440	7.29707	2.39	17.44	32.0082	0.1744	0.320082	0.729707	6.13652e-07	3.20082e-06	1	0	0	1	1	0
AACTCC	4	20	6	100	284200000	100	54486072	120	5	0.04	0.2	0.367066	0.0012	0.0022024	0.3	4.22238e-09	2.2024e-08	1	0	0	1	0	0
AACTTG	2	30	6	100	284200000	100	54486072	180	15	0.02	0.3	0.550599	0.0018	0.0033036	0.9	6.33357e-09	3.3036e-08	1	0	0	1	1	0
AAG	556	5651	3	100	284200000	100	54486072	16953	10.1637	5.56	56.51	103.715	0.16953	0.311144	0.30491	5.96517e-07	3.11144e-06	1	0	0	0	0	0
AAGAAGC	7	28	7	100	284200000	100	54486072	196	4	0.07	0.28	0.513893	0.00196	0.00359725	0.28	6.89655e-09	3.59725e-08	1	0	0	1	0	0
AAGAAGCAG	1	7	9	100	284200000	100	54486072	63	7	0.01	0.07	0.128473	0.00063	0.00115626	0.63	2.21675e-09	1.15626e-08	1	0	0	1	1	0
AAGAAGG	5	34	7	100	284200000	100	54486072	238	6.8	0.05	0.34	0.624013	0.00238	0.00436809	0.476	8.37438e-09	4.36809e-08	1	0	0	1	0	0
AAGAAT	3	35	6	100	284200000	100	54486072	210	11.6667	0.03	0.35	0.642366	0.0021	0.0038542	0.7	7.38916e-09	3.8542e-08	1	0	0	1	1	0
AAGAATAG	10	54	8	100	284200000	100	54486072	432	5.4	0.1	0.54	0.991079	0.00432	0.00792863	0.432	1.52006e-08	7.92863e-08	1	0	0	1	0	0
AAGAATC	6	79	7	100	284200000	100	54486072	553	13.1667	0.06	0.79	1.44991	0.00553	0.0101494	0.921667	1.94581e-08	1.01494e-07	1	0	0	1	1	0
AAGAATCC	4	38	8	100	284200000	100	54486072	304	9.5	0.04	0.38	0.697426	0.00304	0.00557941	0.76	1.06967e-08	5.57941e-08	1	0	0	1	1	0
AAGAATTAC	11	56	9	100	284200000	100	54486072	504	5.09091	0.11	0.56	1.02779	0.00504	0.00925007	0.458182	1.7734e-08	9.25007e-08	1	0	0	1	0	0
AAGACAG	1	8	7	100	284200000	100	54486072	56	8	0.01	0.08	0.146827	0.00056	0.00102779	0.56	1.97044e-09	1.02779e-08	1	0	0	1	1	0
AAGACAT	2	8	7	100	284200000	100	54486072	56	4	0.02	0.08	0.146827	0.00056	0.00102779	0.28	1.97044e-09	1.02779e-08	1	0	0	1	0	0
AAGACC	6	68	6	100	284200000	100	54486072	408	11.3333	0.06	0.68	1.24803	0.00408	0.00748815	0.68	1.43561e-08	7.48815e-08	1	0	0	1	1	0
AAGACG	24	96	6	100	284200000	100	54486072	576	4	0.24	0.96	1.76192	0.00576	0.0105715	0.24	2.02674e-08	1.05715e-07	1	0	0	1	0	0
AAGACTG	63	334	7	100	284200000	100	54486072	2338	5.30159	0.63	3.34	6.13001	0.02338	0.04291	0.371111	8.2266e-08	4.291e-07	1	0	0	1	0	0
AAGAG	29	212	5	100	284200000	100	54486072	1060	7.31034	0.29	2.12	3.8909	0.0106	0.0194545	0.365517	3.72977e-08	1.94545e-07	1	0	0	1	0	0
AAGAGAG	18	77	7	100	284200000	100	54486072	539	4.27778	0.18	0.77	1.41321	0.00539	0.00989244	0.299444	1.89655e-08	9.89244e-08	1	0	0	1	0	0
AAGAGAGC	40	175	8	100	284200000	100	54486072	1400	4.375	0.4	1.75	3.21183	0.014	0.0256946	0.35	4.92611e-08	2.56946e-07	1	0	0	1	0	0
AAGAGC	10	56	6	100	284200000	100	54486072	336	5.6	0.1	0.56	1.02779	0.00336	0.00616671	0.336	1.18227e-08	6.16671e-08	1	0	0	1	0	0
AAGAGCAAGC	1	6	10	100	284200000	100	54486072	60	6	0.01	0.06	0.11012	0.0006	0.0011012	0.6	2.11119e-09	1.1012e-08	1	0	0	1	1	0
AAGAGG	24	96	6	100	284200000	100	54486072	576	4	0.24	0.96	1.76192	0.00576	0.0105715	0.24	2.02674e-08	1.05715e-07	1	0	0	1	0	0
AAGAGT	11	55	6	100	284200000	100	54486072	330	5	0.11	0.55	1.00943	0.0033	0.00605659	0.3	1.16115e-08	6.05659e-08	1	0	0	1	0	0
AAGAGTGTGG	7	30	10	100	284200000	100	54486072	300	4.28571	0.07	0.3	0.550599	0.003	0.00550599	0.428571	1.05559e-08	5.50599e-08	1	0	0	1	0	0
AAGATAC	19	76	7	100	284200000	100	54486072	532	4	0.19	0.76	1.39485	0.00532	0.00976396	0.28	1.87192e-08	9.76396e-08	1	0	0	1	0	0
AAGATAG	10	40	7	100	284200000	100	54486072	280	4	0.1	0.4	0.734133	0.0028	0.00513893	0.28	9.85222e-09	5.13893e-08	1	0	0	1	0	0
AAGATC	20	89	6	100	284200000	100	54486072	534	4.45	0.2	0.89	1.63344	0.00534	0.00980067	0.267	1.87896e-08	9.80067e-08	1	0	0	1	0	0
AAGATTC	5	54	7	100	284200000	100	54486072	378	10.8	0.05	0.54	0.991079	0.00378	0.00693755	0.756	1.33005e-08	6.93755e-08	1	0	0	1	1	0
AAGATTGT	5	20	8	100	284200000	100	54486072	160	4	0.05	0.2	0.367066	0.0016	0.00293653	0.32	5.62984e-09	2.93653e-08	1	0	0	1	0	0
AAGC	247	4590	4	100	284200000	100	54486072	18360	18.583	2.47	45.9	84.2417	0.1836	0.336967	0.74332	6.46024e-07	3.36967e-06	1	0	0	0	1	0
AAGCACTC	1	4	8	100	284200000	100	54486072	32	4	0.01	0.04	0.0734133	0.00032	0.000587306	0.32	1.12597e-09	5.87306e-09	1	0	0	1	0	0
AAGCAG	7	28	6	100	284200000	100	54486072	168	4	0.07	0.28	0.513893	0.00168	0.00308336	0.24	5.91133e-09	3.08336e-08	1	0	0	1	0	0
AAGCAGCAC	8	36	9	100	284200000	100	54486072	324	4.5	0.08	0.36	0.660719	0.00324	0.00594647	0.405	1.14004e-08	5.94647e-08	1	0	0	1	0	0
AAGCCTTGTCT	2	8	11	100	284200000	100	54486072	88	4	0.02	0.08	0.146827	0.00088	0.00161509	0.44	3.09641e-09	1.61509e-08	1	0	0	1	0	0
AAGCGAG	10	49	7	100	284200000	100	54486072	343	4.9	0.1	0.49	0.899312	0.00343	0.00629519	0.343	1.2069e-08	6.29519e-08	1	0	0	1	0	0
AAGCGGC	3	15	7	100	284200000	100	54486072	105	5	0.03	0.15	0.2753	0.00105	0.0019271	0.35	3.69458e-09	1.9271e-08	1	0	0	1	0	0
AAGCTC	10	46	6	100	284200000	100	54486072	276	4.6	0.1	0.46	0.844252	0.00276	0.00506551	0.276	9.71147e-09	5.06551e-08	1	0	0	1	0	0
AAGG	192	1334	4	100	284200000	100	54486072	5336	6.94792	1.92	13.34	24.4833	0.05336	0.0979333	0.277917	1.87755e-07	9.79333e-07	1	0	0	0	0	0
AAGGAAT	2	22	7	100	284200000	100	54486072	154	11	0.02	0.22	0.403773	0.00154	0.00282641	0.77	5.41872e-09	2.82641e-08	1	0	0	1	1	0
AAGGAC	21	106	6	100	284200000	100	54486072	636	5.04762	0.21	1.06	1.94545	0.00636	0.0116727	0.302857	2.23786e-08	1.16727e-07	1	0	0	1	0	0
AAGGACGG	2	21	8	100	284200000	100	54486072	168	10.5	0.02	0.21	0.38542	0.00168	0.00308336	0.84	5.91133e-09	3.08336e-08	1	0	0	1	1	0
AAGGAG	43	185	6	100	284200000	100	54486072	1110	4.30233	0.43	1.85	3.39536	0.0111	0.0203722	0.25814	3.9057e-08	2.03722e-07	1	0	0	1	0	0
AAGGAGGG	9	39	8	100	284200000	100	54486072	312	4.33333	0.09	0.39	0.715779	0.00312	0.00572623	0.346667	1.09782e-08	5.72623e-08	1	0	0	1	0	0
AAGGAT	3	32	6	100	284200000	100	54486072	192	10.6667	0.03	0.32	0.587306	0.00192	0.00352384	0.64	6.75581e-09	3.52384e-08	1	0	0	1	1	0
AAGGC	12	92	5	100	284200000	100	54486072	460	7.66667	0.12	0.92	1.6885	0.0046	0.00844252	0.383333	1.61858e-08	8.44252e-08	1	0	0	1	0	0
AAGGCAGAG	14	60	9	100	284200000	100	54486072	540	4.28571	0.14	0.6	1.1012	0.0054	0.00991079	0.385714	1.90007e-08	9.91079e-08	1	0	0	1	0	0
AAGGCG	13	52	6	100	284200000	100	54486072	312	4	0.13	0.52	0.954372	0.00312	0.00572623	0.24	1.09782e-08	5.72623e-08	1	0	0	1	0	0
AAGGCT	206	1973	6	100	284200000	100	54486072	11838	9.57767	2.06	19.73	36.2111	0.11838	0.217267	0.57466	4.16538e-07	2.17267e-06	1	0	0	1	1	0
AAGGCTATGGCT	2	14	12	100	284200000	100	54486072	168	7	0.02	0.14	0.256946	0.00168	0.00308336	0.84	5.91133e-09	3.08336e-08	1	0	0	1	1	0
AAGGG	2	10	5	100	284200000	100	54486072	50	5	0.02	0.1	0.183533	0.0005	0.000917666	0.25	1.75932e-09	9.17666e-09	1	0	0	1	0	0
AAGGGC	10	56	6	100	284200000	100	54486072	336	5.6	0.1	0.56	1.02779	0.00336	0.00616671	0.336	1.18227e-08	6.16671e-08	1	0	0	1	0	0
AAGGGG	5	24	6	100	284200000	100	54486072	144	4.8	0.05	0.24	0.44048	0.00144	0.00264288	0.288	5.06685e-09	2.64288e-08	1	0	0	1	0	0
AAGGGGC	3	12	7	100	284200000	100	54486072	84	4	0.03	0.12	0.22024	0.00084	0.00154168	0.28	2.95567e-09	1.54168e-08	1	0	0	1	0	0
AAGGGTGC	6	26	8	100	284200000	100	54486072	208	4.33333	0.06	0.26	0.477186	0.00208	0.00381749	0.346667	7.31879e-09	3.81749e-08	1	0	0	1	0	0
AAGGT	9	83	5	100	284200000	100	54486072	415	9.22222	0.09	0.83	1.52333	0.00415	0.00761663	0.461111	1.46024e-08	7.61663e-08	1	0	0	1	0	0
AAGGTAG	8	51	7	100	284200000	100	54486072	357	6.375	0.08	0.51	0.936019	0.00357	0.00655213	0.44625	1.25616e-08	6.55213e-08	1	0	0	1	0	0
AAGGTCATGTC	15	63	11	100	284200000	100	54486072	693	4.2	0.15	0.63	1.15626	0.00693	0.0127188	0.462	2.43842e-08	1.27188e-07	1	0	0	1	0	0
AAGT	28	193	4	100	284200000	100	54486072	772	6.89286	0.28	1.93	3.54219	0.00772	0.0141688	0.275714	2.7164e-08	1.41688e-07	1	0	0	0	0	0
AAGTAAT	25	118	7	100	284200000	100	54486072	826	4.72	0.25	1.18	2.16569	0.00826	0.0151598	0.3304	2.9064e-08	1.51598e-07	1	0	0	1	0	0
AAGTAT	4	27	6	100	284200000	100	54486072	162	6.75	0.04	0.27	0.495539	0.00162	0.00297324	0.405	5.70021e-09	2.97324e-08	1	0	0	1	0	0
AAGTATAG	122	771	8	100	284200000	100	54486072	6168	6.31967	1.22	7.71	14.1504	0.06168	0.113203	0.505574	2.1703e-07	1.13203e-06	1	0	0	1	1	0
AAGTC	37	256	5	100	284200000	100	54486072	1280	6.91892	0.37	2.56	4.69845	0.0128	0.0234922	0.345946	4.50387e-08	2.34922e-07	1	0	0	1	0	0
AAGTCAATTC	2	8	10	100	284200000	100	54486072	80	4	0.02	0.08	0.146827	0.0008	0.00146827	0.4	2.81492e-09	1.46827e-08	1	0	0	1	0	0
AAGTCATCG	66	415	9	100	284200000	100	54486072	3735	6.28788	0.66	4.15	7.61663	0.03735	0.0685496	0.565909	1.31422e-07	6.85496e-07	1	0	0	1	1	0
AAGTCC	2	32	6	100	284200000	100	54486072	192	16	0.02	0.32	0.587306	0.00192	0.00352384	0.96	6.75581e-09	3.52384e-08	1	0	0	1	1	0
AAGTCGTC	84	338	8	100	284200000	100	54486072	2704	4.02381	0.84	3.38	6.20342	0.02704	0.0496274	0.321905	9.51443e-08	4.96274e-07	1	0	0	1	0	0
AAGTG	2	40	5	100	284200000	100	54486072	200	20	0.02	0.4	0.734133	0.002	0.00367066	1	7.0373e-09	3.67066e-08	1	0	0	1	1	0
AAGTGC	7	34	6	100	284200000	100	54486072	204	4.85714	0.07	0.34	0.624013	0.00204	0.00374408	0.291429	7.17804e-09	3.74408e-08	1	0	0	1	0	0
AAT	405	4557	3	100	284200000	100	54486072	13671	11.2519	4.05	45.57	83.6361	0.13671	0.250908	0.337556	4.81034e-07	2.50908e-06	1	0	0	0	0	0
AATAC	48	341	5	100	284200000	100	54486072	1705	7.10417	0.48	3.41	6.25848	0.01705	0.0312924	0.355208	5.9993e-08	3.12924e-07	1	0	0	1	0	0
AATACAG	20	80	7	100	284200000	100	54486072	560	4	0.2	0.8	1.46827	0.0056	0.0102779	0.28	1.97044e-08	1.02779e-07	1	0	0	1	0	0
AATACATG	11	78	8	100	284200000	100	54486072	624	7.09091	0.11	0.78	1.43156	0.00624	0.0114525	0.567273	2.19564e-08	1.14525e-07	1	0	0	1	1	0
AATACTGCTGCG	7	28	12	100	284200000	100	54486072	336	4	0.07	0.28	0.513893	0.00336	0.00616671	0.48	1.18227e-08	6.16671e-08	1	0	0	1	0	0
AATAG	13	112	5	100	284200000	100	54486072	560	8.61538	0.13	1.12	2.05557	0.0056	0.0102779	0.430769	1.97044e-08	1.02779e-07	1	0	0	1	0	0
AATAGAG	15	60	7	100	284200000	100	54486072	420	4	0.15	0.6	1.1012	0.0042	0.00770839	0.28	1.47783e-08	7.70839e-08	1	0	0	1	0	0
AATAGG	9	36	6	100	284200000	100	54486072	216	4	0.09	0.36	0.660719	0.00216	0.00396432	0.24	7.60028e-09	3.96432e-08	1	0	0	1	0	0
AATAGT	68	398	6	100	284200000	100	54486072	2388	5.85294	0.68	3.98	7.30462	0.02388	0.0438277	0.351176	8.40253e-08	4.38277e-07	1	0	0	1	0	0
AATAGTAT	18	131	8	100	284200000	100	54486072	1048	7.27778	0.18	1.31	2.40428	0.01048	0.0192343	0.582222	3.68754e-08	1.92343e-07	1	0	0	1	1	0
AATAT	127	981	5	100	284200000	100	54486072	4905	7.72441	1.27	9.81	18.0046	0.04905	0.090023	0.38622	1.7259e-07	9.0023e-07	1	0	0	1	0	0
AATATAATGT	27	141	10	100	284200000	100	54486072	1410	5.22222	0.27	1.41	2.58782	0.0141	0.0258782	0.522222	4.96129e-08	2.58782e-07	1	0	0	1	1	0
AATATAC	22	119	7	100	284200000	100	54486072	833	5.40909	0.22	1.19	2.18404	0.00833	0.0152883	0.378636	2.93103e-08	1.52883e-07	1	0	0	1	0	0
AATATACCAATATACT	8	36	16	100	284200000	100	54486072	576	4.5	0.08	0.36	0.660719	0.00576	0.0105715	0.72	2.02674e-08	1.05715e-07	1	0	0	1	1	0
AATATAG	2607	14473	7	100	284200000	100	54486072	101311	5.55159	26.07	144.73	265.628	1.01311	1.85939	0.388611	3.56478e-06	1.85939e-05	1	0	0	1	0	0
AATATAT	17	73	7	100	284200000	100	54486072	511	4.29412	0.17	0.73	1.33979	0.00511	0.00937854	0.300588	1.79803e-08	9.37854e-08	1	0	0	1	0	0
AATATG	6	24	6	100	284200000	100	54486072	144	4	0.06	0.24	0.44048	0.00144	0.00264288	0.24	5.06685e-09	2.64288e-08	1	0	0	1	0	0
AATATGACC	30	123	9	100	284200000	100	54486072	1107	4.1	0.3	1.23	2.25746	0.01107	0.0203171	0.369	3.89514e-08	2.03171e-07	1	0	0	1	0	0
AATATGG	17	68	7	100	284200000	100	54486072	476	4	0.17	0.68	1.24803	0.00476	0.00873618	0.28	1.67488e-08	8.73618e-08	1	0	0	1	0	0
AATC	65	406	4	100	284200000	100	54486072	1624	6.24615	0.65	4.06	7.45145	0.01624	0.0298058	0.249846	5.71429e-08	2.98058e-07	1	0	0	0	0	0
AATCAT	6	29	6	100	284200000	100	54486072	174	4.83333	0.06	0.29	0.532246	0.00174	0.00319348	0.29	6.12245e-09	3.19348e-08	1	0	0	1	0	0
AATCATC	8	68	7	100	284200000	100	54486072	476	8.5	0.08	0.68	1.24803	0.00476	0.00873618	0.595	1.67488e-08	8.73618e-08	1	0	0	1	1	0
AATCCC	1	4	6	100	284200000	100	54486072	24	4	0.01	0.04	0.0734133	0.00024	0.00044048	0.24	8.44476e-10	4.4048e-09	1	0	0	1	0	0
AATCCGG	1	6	7	100	284200000	100	54486072	42	6	0.01	0.06	0.11012	0.00042	0.000770839	0.42	1.47783e-09	7.70839e-09	1	0	0	1	0	0
AATCG	7	46	5	100	284200000	100	54486072	230	6.57143	0.07	0.46	0.844252	0.0023	0.00422126	0.328571	8.09289e-09	4.22126e-08	1	0	0	1	0	0
AATCGC	4	18	6	100	284200000	100	54486072	108	4.5	0.04	0.18	0.33036	0.00108	0.00198216	0.27	3.80014e-09	1.98216e-08	1	0	0	1	0	0
AATCGG	11	44	6	100	284200000	100	54486072	264	4	0.11	0.44	0.807546	0.00264	0.00484527	0.24	9.28923e-09	4.84527e-08	1	0	0	1	0	0
AATCT	2	10	5	100	284200000	100	54486072	50	5	0.02	0.1	0.183533	0.0005	0.000917666	0.25	1.75932e-09	9.17666e-09	1	0	0	1	0	0
AATCTAC	8	32	7	100	284200000	100	54486072	224	4	0.08	0.32	0.587306	0.00224	0.00411114	0.28	7.88177e-09	4.11114e-08	1	0	0	1	0	0
AATCTAG	50	215	7	100	284200000	100	54486072	1505	4.3	0.5	2.15	3.94596	0.01505	0.0276217	0.301	5.29557e-08	2.76217e-07	1	0	0	1	0	0
AATG	21	128	4	100	284200000	100	54486072	512	6.09524	0.21	1.28	2.34922	0.00512	0.0093969	0.24381	1.80155e-08	9.3969e-08	1	0	0	0	0	0
AATGAC	28	152	6	100	284200000	100	54486072	912	5.42857	0.28	1.52	2.7897	0.00912	0.0167382	0.325714	3.20901e-08	1.67382e-07	1	0	0	1	0	0
AATGAGTG	4	16	8	100	284200000	100	54486072	128	4	0.04	0.16	0.293653	0.00128	0.00234922	0.32	4.50387e-09	2.34922e-08	1	0	0	1	0	0
AATGAT	13	52	6	100	284200000	100	54486072	312	4	0.13	0.52	0.954372	0.00312	0.00572623	0.24	1.09782e-08	5.72623e-08	1	0	0	1	0	0
AATGC	49	245	5	100	284200000	100	54486072	1225	5	0.49	2.45	4.49656	0.01225	0.0224828	0.25	4.31034e-08	2.24828e-07	1	0	0	1	0	0
AATGCACG	10	54	8	100	284200000	100	54486072	432	5.4	0.1	0.54	0.991079	0.00432	0.00792863	0.432	1.52006e-08	7.92863e-08	1	0	0	1	0	0
AATGCC	10	47	6	100	284200000	100	54486072	282	4.7	0.1	0.47	0.862606	0.00282	0.00517563	0.282	9.92259e-09	5.17563e-08	1	0	0	1	0	0
AATGCG	1	4	6	100	284200000	100	54486072	24	4	0.01	0.04	0.0734133	0.00024	0.00044048	0.24	8.44476e-10	4.4048e-09	1	0	0	1	0	0
AATGCT	12	48	6	100	284200000	100	54486072	288	4	0.12	0.48	0.880959	0.00288	0.00528575	0.24	1.01337e-08	5.28575e-08	1	0	0	1	0	0
AATGG	15	102	5	100	284200000	100	54486072	510	6.8	0.15	1.02	1.87204	0.0051	0.00936019	0.34	1.79451e-08	9.36019e-08	1	0	0	1	0	0
AATGGT	11	49	6	100	284200000	100	54486072	294	4.45455	0.11	0.49	0.899312	0.00294	0.00539587	0.267273	1.03448e-08	5.39587e-08	1	0	0	1	0	0
AATGT	4	25	5	100	284200000	100	54486072	125	6.25	0.04	0.25	0.458833	0.00125	0.00229416	0.3125	4.39831e-09	2.29416e-08	1	0	0	1	0	0
AATGTAG	174	1807	7	100	284200000	100	54486072	12649	10.3851	1.74	18.07	33.1644	0.12649	0.232151	0.726954	4.45074e-07	2.32151e-06	1	0	0	1	1	0
AATGTC	1	4	6	100	284200000	100	54486072	24	4	0.01	0.04	0.0734133	0.00024	0.00044048	0.24	8.44476e-10	4.4048e-09	1	0	0	1	0	0
AATGTG	4	16	6	100	284200000	100	54486072	96	4	0.04	0.16	0.293653	0.00096	0.00176192	0.24	3.3779e-09	1.76192e-08	1	0	0	1	0	0
AATT	4	27	4	100	284200000	100	54486072	108	6.75	0.04	0.27	0.495539	0.00108	0.00198216	0.27	3.80014e-09	1.98216e-08	1	0	0	0	0	0
AATTACT	13	73	7	100	284200000	100	54486072	511	5.61538	0.13	0.73	1.33979	0.00511	0.00937854	0.393077	1.79803e-08	9.37854e-08	1	0	0	1	0	0
AATTAG	8	32	6	100	284200000	100	54486072	192	4	0.08	0.32	0.587306	0.00192	0.00352384	0.24	6.75581e-09	3.52384e-08	1	0	0	1	0	0
AATTAT	1	4	6	100	284200000	100	54486072	24	4	0.01	0.04	0.0734133	0.00024	0.00044048	0.24	8.44476e-10	4.4048e-09	1	0	0	1	0	0
AATTC	293	5158	5	100	284200000	100	54486072	25790	17.6041	2.93	51.58	94.6664	0.2579	0.473332	0.880205	9.0746e-07	4.73332e-06	1	0	0	1	1	0
AATTCGAC	26	108	8	100	284200000	100	54486072	864	4.15385	0.26	1.08	1.98216	0.00864	0.0158573	0.332308	3.04011e-08	1.58573e-07	1	0	0	1	0	0
AC	3090	79906	2	100	284200000	100	54486072	159812	25.8595	30.9	799.06	1466.54	1.59812	2.93308	0.517191	5.62322e-06	2.93308e-05	1	0	0	0	1	0
ACACACAG	39	324	8	100	284200000	100	54486072	2592	8.30769	0.39	3.24	5.94647	0.02592	0.0475718	0.664615	9.12034e-08	4.75718e-07	1	0	0	1	1	0
ACACACGC	282	1790	8	100	284200000	100	54486072	14320	6.34752	2.82	17.9	32.8524	0.1432	0.262819	0.507801	5.03871e-07	2.62819e-06	1	0	0	1	1	0
ACACAT	145	1959	6	100	284200000	100	54486072	11754	13.5103	1.45	19.59	35.9541	0.11754	0.215725	0.810621	4.13582e-07	2.15725e-06	1	0	0	1	1	0
ACACC	33	184	5	100	284200000	100	54486072	920	5.57576	0.33	1.84	3.37701	0.0092	0.016885	0.278788	3.23716e-08	1.6885e-07	1	0	0	1	0	0
ACACCGG	1	4	7	100	284200000	100	54486072	28	4	0.01	0.04	0.0734133	0.00028	0.000513893	0.28	9.85222e-10	5.13893e-09	1	0	0	1	0	0
ACACCT	8	32	6	100	284200000	100	54486072	192	4	0.08	0.32	0.587306	0.00192	0.00352384	0.24	6.75581e-09	3.52384e-08	1	0	0	1	0	0
ACACGC	421	3512	6	100	284200000	100	54486072	21072	8.34204	4.21	35.12	64.4568	0.21072	0.386741	0.500523	7.4145e-07	3.86741e-06	1	0	0	1	1	0
ACACGCGC	24	219	8	100	284200000	100	54486072	1752	9.125	0.24	2.19	4.01938	0.01752	0.032155	0.73	6.16467e-08	3.2155e-07	1	0	0	1	1	0
ACACT	7	38	5	100	284200000	100	54486072	190	5.42857	0.07	0.38	0.697426	0.0019	0.00348713	0.271429	6.68543e-09	3.48713e-08	1	0	0	1	0	0
ACACTC	138	1637	6	100	284200000	100	54486072	9822	11.8623	1.38	16.37	30.0444	0.09822	0.180266	0.711739	3.45602e-07	1.80266e-06	1	0	0	1	1	0
ACAG	4182	82126	4	100	284200000	100	54486072	328504	19.638	41.82	821.26	1507.28	3.28504	6.02914	0.785519	1.15589e-05	6.02914e-05	1	0	1	0	1	0
ACAGACAGAG	7	28	10	100	284200000	100	54486072	280	4	0.07	0.28	0.513893	0.0028	0.00513893	0.4	9.85222e-09	5.13893e-08	1	0	0	1	0	0
ACAGACC	2	10	7	100	284200000	100	54486072	70	5	0.02	0.1	0.183533	0.0007	0.00128473	0.35	2.46305e-09	1.28473e-08	1	0	0	1	0	0
ACAGACG	4	16	7	100	284200000	100	54486072	112	4	0.04	0.16	0.293653	0.00112	0.00205557	0.28	3.94089e-09	2.05557e-08	1	0	0	1	0	0
ACAGACGG	18	85	8	100	284200000	100	54486072	680	4.72222	0.18	0.85	1.56003	0.0068	0.0124803	0.377778	2.39268e-08	1.24803e-07	1	0	0	1	0	0
ACAGAG	33	140	6	100	284200000	100	54486072	840	4.24242	0.33	1.4	2.56946	0.0084	0.0154168	0.254545	2.95567e-08	1.54168e-07	1	0	0	1	0	0
ACAGAGAG	701	6085	8	100	284200000	100	54486072	48680	8.68046	7.01	60.85	111.68	0.4868	0.893439	0.694437	1.71288e-06	8.93439e-06	1	0	0	1	1	0
ACAGCC	13	66	6	100	284200000	100	54486072	396	5.07692	0.13	0.66	1.21132	0.00396	0.00726791	0.304615	1.39338e-08	7.26791e-08	1	0	0	1	0	0
ACAGCG	1	7	6	100	284200000	100	54486072	42	7	0.01	0.07	0.128473	0.00042	0.000770839	0.42	1.47783e-09	7.70839e-09	1	0	0	1	0	0
ACAGCGACG	6	29	9	100	284200000	100	54486072	261	4.83333	0.06	0.29	0.532246	0.00261	0.00479022	0.435	9.18367e-09	4.79022e-08	1	0	0	1	0	0
ACAGCT	2	26	6	100	284200000	100	54486072	156	13	0.02	0.26	0.477186	0.00156	0.00286312	0.78	5.48909e-09	2.86312e-08	1	0	0	1	1	0
ACAGG	4	24	5	100	284200000	100	54486072	120	6	0.04	0.24	0.44048	0.0012	0.0022024	0.3	4.22238e-09	2.2024e-08	1	0	0	1	0	0
ACAGGCAG	543	4533	8	100	284200000	100	54486072	36264	8.34807	5.43	45.33	83.1956	0.36264	0.665565	0.667845	1.276e-06	6.65565e-06	1	0	0	1	1	0
ACAGGCC	6	24	7	100	284200000	100	54486072	168	4	0.06	0.24	0.44048	0.00168	0.00308336	0.28	5.91133e-09	3.08336e-08	1	0	0	1	0	0
ACAGGG	2	27	6	100	284200000	100	54486072	162	13.5	0.02	0.27	0.495539	0.00162	0.00297324	0.81	5.70021e-09	2.97324e-08	1	0	0	1	1	0
ACAGGGAG	3	14	8	100	284200000	100	54486072	112	4.66667	0.03	0.14	0.256946	0.00112	0.00205557	0.373333	3.94089e-09	2.05557e-08	1	0	0	1	0	0
ACAGGGG	1	5	7	100	284200000	100	54486072	35	5	0.01	0.05	0.0917666	0.00035	0.000642366	0.35	1.23153e-09	6.42366e-09	1	0	0	1	0	0
ACAGGGTCAGG	854	5574	11	100	284200000	100	54486072	61314	6.52693	8.54	55.74	102.301	0.61314	1.12532	0.717963	2.15742e-06	1.12532e-05	1	0	0	1	1	0
ACAGGTG	8	81	7	100	284200000	100	54486072	567	10.125	0.08	0.81	1.48662	0.00567	0.0104063	0.70875	1.99507e-08	1.04063e-07	1	0	0	1	1	0
ACAGT	10	101	5	100	284200000	100	54486072	505	10.1	0.1	1.01	1.85368	0.00505	0.00926842	0.505	1.77692e-08	9.26842e-08	1	0	0	1	1	0
ACAGTC	3	14	6	100	284200000	100	54486072	84	4.66667	0.03	0.14	0.256946	0.00084	0.00154168	0.28	2.95567e-09	1.54168e-08	1	0	0	1	0	0
ACAGTG	7	35	6	100	284200000	100	54486072	210	5	0.07	0.35	0.642366	0.0021	0.0038542	0.3	7.38916e-09	3.8542e-08	1	0	0	1	0	0
ACAT	401	3710	4	100	284200000	100	54486072	14840	9.25187	4.01	37.1	68.0908	0.1484	0.272363	0.370075	5.22167e-07	2.72363e-06	1	0	0	0	0	0
ACATACGT	10	49	8	100	284200000	100	54486072	392	4.9	0.1	0.49	0.899312	0.00392	0.0071945	0.392	1.37931e-08	7.1945e-08	1	0	0	1	0	0
ACATAT	35	166	6	100	284200000	100	54486072	996	4.74286	0.35	1.66	3.04665	0.00996	0.0182799	0.284571	3.50457e-08	1.82799e-07	1	0	0	1	0	0
ACATATG	1	4	7	100	284200000	100	54486072	28	4	0.01	0.04	0.0734133	0.00028	0.000513893	0.28	9.85222e-10	5.13893e-09	1	0	0	1	0	0
ACATCAG	8	68	7	100	284200000	100	54486072	476	8.5	0.08	0.68	1.24803	0.00476	0.00873618	0.595	1.67488e-08	8.73618e-08	1	0	0	1	1	0
ACATCG	1	5	6	100	284200000	100	54486072	30	5	0.01	0.05	0.0917666	0.0003	0.000550599	0.3	1.05559e-09	5.50599e-09	1	0	0	1	0	0
ACATCT	17	184	6	100	284200000	100	54486072	1104	10.8235	0.17	1.84	3.37701	0.01104	0.0202621	0.649412	3.88459e-08	2.02621e-07	1	0	0	1	1	0
ACATG	2	10	5	100	284200000	100	54486072	50	5	0.02	0.1	0.183533	0.0005	0.000917666	0.25	1.75932e-09	9.17666e-09	1	0	0	1	0	0
ACATGAG	15	165	7	100	284200000	100	54486072	1155	11	0.15	1.65	3.0283	0.01155	0.0211981	0.77	4.06404e-08	2.11981e-07	1	0	0	1	1	0
ACATGCAT	2	8	8	100	284200000	100	54486072	64	4	0.02	0.08	0.146827	0.00064	0.00117461	0.32	2.25194e-09	1.17461e-08	1	0	0	1	0	0
ACATGCATACGTGCAT	10	43	16	100	284200000	100	54486072	688	4.3	0.1	0.43	0.789193	0.00688	0.0126271	0.688	2.42083e-08	1.26271e-07	1	0	0	1	1	0
ACATGCT	1	4	7	100	284200000	100	54486072	28	4	0.01	0.04	0.0734133	0.00028	0.000513893	0.28	9.85222e-10	5.13893e-09	1	0	0	1	0	0
ACATGG	12	48	6	100	284200000	100	54486072	288	4	0.12	0.48	0.880959	0.00288	0.00528575	0.24	1.01337e-08	5.28575e-08	1	0	0	1	0	0
ACC	62	541	3	100	284200000	100	54486072	1623	8.72581	0.62	5.41	9.92914	0.01623	0.0297874	0.261774	5.71077e-08	2.97874e-07	1	0	0	0	0	0
ACCACG	14	65	6	100	284200000	100	54486072	390	4.64286	0.14	0.65	1.19297	0.0039	0.00715779	0.278571	1.37227e-08	7.15779e-08	1	0	0	1	0	0
ACCACT	1	16	6	100	284200000	100	54486072	96	16	0.01	0.16	0.293653	0.00096	0.00176192	0.96	3.3779e-09	1.76192e-08	1	0	0	1	1	0
ACCAG	28	172	5	100	284200000	100	54486072	860	6.14286	0.28	1.72	3.15677	0.0086	0.0157839	0.307143	3.02604e-08	1.57839e-07	1	0	0	1	0	0
ACCAGAG	13	52	7	100	284200000	100	54486072	364	4	0.13	0.52	0.954372	0.00364	0.00668061	0.28	1.28079e-08	6.68061e-08	1	0	0	1	0	0
ACCAGC	16	64	6	100	284200000	100	54486072	384	4	0.16	0.64	1.17461	0.00384	0.00704767	0.24	1.35116e-08	7.04767e-08	1	0	0	1	0	0
ACCAGG	10	43	6	100	284200000	100	54486072	258	4.3	0.1	0.43	0.789193	0.00258	0.00473516	0.258	9.07811e-09	4.73516e-08	1	0	0	1	0	0
ACCATC	2	8	6	100	284200000	100	54486072	48	4	0.02	0.08	0.146827	0.00048	0.000880959	0.24	1.68895e-09	8.80959e-09	1	0	0	1	0	0
ACCATCCACTGCAGC	9	36	15	100	284200000	100	54486072	540	4	0.09	0.36	0.660719	0.0054	0.00991079	0.6	1.90007e-08	9.91079e-08	1	0	0	1	1	0
ACCATGATCATG	1	5	12	100	284200000	100	54486072	60	5	0.01	0.05	0.0917666	0.0006	0.0011012	0.6	2.11119e-09	1.1012e-08	1	0	0	1	1	0
ACCCACGC	1	4	8	100	284200000	100	54486072	32	4	0.01	0.04	0.0734133	0.00032	0.000587306	0.32	1.12597e-09	5.87306e-09	1	0	0	1	0	0
ACCCAGGC	8	35	8	100	284200000	100	54486072	280	4.375	0.08	0.35	0.642366	0.0028	0.00513893	0.35	9.85222e-09	5.13893e-08	1	0	0	1	0	0
ACCCCC	1	4	6	100	284200000	100	54486072	24	4	0.01	0.04	0.0734133	0.00024	0.00044048	0.24	8.44476e-10	4.4048e-09	1	0	0	1	0	0
ACCCCG	3	12	6	100	284200000	100	54486072	72	4	0.03	0.12	0.22024	0.00072	0.00132144	0.24	2.53343e-09	1.32144e-08	1	0	0	1	0	0
ACCCG	57	343	5	100	284200000	100	54486072	1715	6.01754	0.57	3.43	6.29519	0.01715	0.0314759	0.300877	6.03448e-08	3.14759e-07	1	0	0	1	0	0
ACCCGC	4	17	6	100	284200000	100	54486072	102	4.25	0.04	0.17	0.312006	0.00102	0.00187204	0.255	3.58902e-09	1.87204e-08	1	0	0	1	0	0
ACCCT	1	5	5	100	284200000	100	54486072	25	5	0.01	0.05	0.0917666	0.00025	0.000458833	0.25	8.79662e-10	4.58833e-09	1	0	0	1	0	0
ACCCTAG	4	23	7	100	284200000	100	54486072	161	5.75	0.04	0.23	0.422126	0.00161	0.00295488	0.4025	5.66502e-09	2.95488e-08	1	0	0	1	0	0
ACCCTCT	1	4	7	100	284200000	100	54486072	28	4	0.01	0.04	0.0734133	0.00028	0.000513893	0.28	9.85222e-10	5.13893e-09	1	0	0	1	0	0
ACCCTG	18	107	6	100	284200000	100	54486072	642	5.94444	0.18	1.07	1.9638	0.00642	0.0117828	0.356667	2.25897e-08	1.17828e-07	1	0	0	1	0	0
ACCG	11	69	4	100	284200000	100	54486072	276	6.27273	0.11	0.69	1.26638	0.00276	0.00506551	0.250909	9.71147e-09	5.06551e-08	1	0	0	0	0	0
ACCGACTG	1	6	8	100	284200000	100	54486072	48	6	0.01	0.06	0.11012	0.00048	0.000880959	0.48	1.68895e-09	8.80959e-09	1	0	0	1	0	0
ACCGC	10	50	5	100	284200000	100	54486072	250	5	0.1	0.5	0.917666	0.0025	0.00458833	0.25	8.79662e-09	4.58833e-08	1	0	0	1	0	0
ACCGCC	17	77	6	100	284200000	100	54486072	462	4.52941	0.17	0.77	1.41321	0.00462	0.00847923	0.271765	1.62562e-08	8.47923e-08	1	0	0	1	0	0
ACCGCG	6	24	6	100	284200000	100	54486072	144	4	0.06	0.24	0.44048	0.00144	0.00264288	0.24	5.06685e-09	2.64288e-08	1	0	0	1	0	0
ACCGCT	3	12	6	100	284200000	100	54486072	72	4	0.03	0.12	0.22024	0.00072	0.00132144	0.24	2.53343e-09	1.32144e-08	1	0	0	1	0	0
ACCGGCGGC	1	4	9	100	284200000	100	54486072	36	4	0.01	0.04	0.0734133	0.00036	0.000660719	0.36	1.26671e-09	6.60719e-09	1	0	0	1	0	0
ACCGGTAGC	3	12	9	100	284200000	100	54486072	108	4	0.03	0.12	0.22024	0.00108	0.00198216	0.36	3.80014e-09	1.98216e-08	1	0	0	1	0	0
ACCGT	5	25	5	100	284200000	100	54486072	125	5	0.05	0.25	0.458833	0.00125	0.00229416	0.25	4.39831e-09	2.29416e-08	1	0	0	1	0	0
ACCGTC	1	4	6	100	284200000	100	54486072	24	4	0.01	0.04	0.0734133	0.00024	0.00044048	0.24	8.44476e-10	4.4048e-09	1	0	0	1	0	0
ACCGTG	10	40	6	100	284200000	100	54486072	240	4	0.1	0.4	0.734133	0.0024	0.0044048	0.24	8.44476e-09	4.4048e-08	1	0	0	1	0	0
ACCT	63	457	4	100	284200000	100	54486072	1828	7.25397	0.63	4.57	8.38746	0.01828	0.0335499	0.290159	6.43209e-08	3.35499e-07	1	0	0	0	0	0
ACCTAG	35	187	6	100	284200000	100	54486072	1122	5.34286	0.35	1.87	3.43207	0.01122	0.0205924	0.320571	3.94792e-08	2.05924e-07	1	0	0	1	0	0
ACCTAGATAGG	1	4	11	100	284200000	100	54486072	44	4	0.01	0.04	0.0734133	0.00044	0.000807546	0.44	1.54821e-09	8.07546e-09	1	0	0	1	0	0
ACCTC	19	120	5	100	284200000	100	54486072	600	6.31579	0.19	1.2	2.2024	0.006	0.011012	0.315789	2.11119e-08	1.1012e-07	1	0	0	1	0	0
ACCTCC	5	20	6	100	284200000	100	54486072	120	4	0.05	0.2	0.367066	0.0012	0.0022024	0.24	4.22238e-09	2.2024e-08	1	0	0	1	0	0
ACCTCG	27	123	6	100	284200000	100	54486072	738	4.55556	0.27	1.23	2.25746	0.00738	0.0135447	0.273333	2.59676e-08	1.35447e-07	1	0	0	1	0	0
ACCTCT	12	73	6	100	284200000	100	54486072	438	6.08333	0.12	0.73	1.33979	0.00438	0.00803875	0.365	1.54117e-08	8.03875e-08	1	0	0	1	0	0
ACCTG	85387	699569	5	100	284200000	100	54486072	3497845	8.19292	853.87	6995.69	12839.4	34.9785	64.197	0.409646	0.000123077	0.00064197	1	1	1	1	0	0
ACCTGG	33	166	6	100	284200000	100	54486072	996	5.0303	0.33	1.66	3.04665	0.00996	0.0182799	0.301818	3.50457e-08	1.82799e-07	1	0	0	1	0	0
ACG	277	2592	3	100	284200000	100	54486072	7776	9.3574	2.77	25.92	47.5718	0.07776	0.142715	0.280722	2.7361e-07	1.42715e-06	1	0	0	0	0	0
ACGACTGCG	108	652	9	100	284200000	100	54486072	5868	6.03704	1.08	6.52	11.9664	0.05868	0.107697	0.543333	2.06474e-07	1.07697e-06	1	0	0	1	1	0
ACGAG	27	181	5	100	284200000	100	54486072	905	6.7037	0.27	1.81	3.32195	0.00905	0.0166097	0.335185	3.18438e-08	1.66097e-07	1	0	0	1	0	0
ACGAGCCGAT	5	22	10	100	284200000	100	54486072	220	4.4	0.05	0.22	0.403773	0.0022	0.00403773	0.44	7.74103e-09	4.03773e-08	1	0	0	1	0	0
ACGAGG	1	5	6	100	284200000	100	54486072	30	5	0.01	0.05	0.0917666	0.0003	0.000550599	0.3	1.05559e-09	5.50599e-09	1	0	0	1	0	0
ACGATC	5	20	6	100	284200000	100	54486072	120	4	0.05	0.2	0.367066	0.0012	0.0022024	0.24	4.22238e-09	2.2024e-08	1	0	0	1	0	0
ACGATG	32	154	6	100	284200000	100	54486072	924	4.8125	0.32	1.54	2.82641	0.00924	0.0169585	0.28875	3.25123e-08	1.69585e-07	1	0	0	1	0	0
ACGATGC	6	28	7	100	284200000	100	54486072	196	4.66667	0.06	0.28	0.513893	0.00196	0.00359725	0.326667	6.89655e-09	3.59725e-08	1	0	0	1	0	0
ACGC	1227	16433	4	100	284200000	100	54486072	65732	13.3928	12.27	164.33	301.6	0.65732	1.2064	0.535713	2.31288e-06	1.2064e-05	1	0	0	0	1	0
ACGCACGGG	7	41	9	100	284200000	100	54486072	369	5.85714	0.07	0.41	0.752486	0.00369	0.00677237	0.527143	1.29838e-08	6.77237e-08	1	0	0	1	1	0
ACGCCAGC	3	16	8	100	284200000	100	54486072	128	5.33333	0.03	0.16	0.293653	0.00128	0.00234922	0.426667	4.50387e-09	2.34922e-08	1	0	0	1	0	0
ACGCCC	2	8	6	100	284200000	100	54486072	48	4	0.02	0.08	0.146827	0.00048	0.000880959	0.24	1.68895e-09	8.80959e-09	1	0	0	1	0	0
ACGCCG	28	165	6	100	284200000	100	54486072	990	5.89286	0.28	1.65	3.0283	0.0099	0.0181698	0.353571	3.48346e-08	1.81698e-07	1	0	0	1	0	0
ACGCCGT	1	5	7	100	284200000	100	54486072	35	5	0.01	0.05	0.0917666	0.00035	0.000642366	0.35	1.23153e-09	6.42366e-09	1	0	0	1	0	0
ACGCG	6	30	5	100	284200000	100	54486072	150	5	0.06	0.3	0.550599	0.0015	0.002753	0.25	5.27797e-09	2.753e-08	1	0	0	1	0	0
ACGCGC	3	13	6	100	284200000	100	54486072	78	4.33333	0.03	0.13	0.238593	0.00078	0.00143156	0.26	2.74455e-09	1.43156e-08	1	0	0	1	0	0
ACGCGG	6	35	6	100	284200000	100	54486072	210	5.83333	0.06	0.35	0.642366	0.0021	0.0038542	0.35	7.38916e-09	3.8542e-08	1	0	0	1	0	0
ACGCTGCC	8	49	8	100	284200000	100	54486072	392	6.125	0.08	0.49	0.899312	0.00392	0.0071945	0.49	1.37931e-08	7.1945e-08	1	0	0	1	0	0
ACGG	40	305	4	100	284200000	100	54486072	1220	7.625	0.4	3.05	5.59776	0.0122	0.022391	0.305	4.29275e-08	2.2391e-07	1	0	0	0	0	0
ACGGACTG	2	10	8	100	284200000	100	54486072	80	5	0.02	0.1	0.183533	0.0008	0.00146827	0.4	2.81492e-09	1.46827e-08	1	0	0	1	0	0
ACGGC	4	27	5	100	284200000	100	54486072	135	6.75	0.04	0.27	0.495539	0.00135	0.0024777	0.3375	4.75018e-09	2.4777e-08	1	0	0	1	0	0
ACGGCG	25	116	6	100	284200000	100	54486072	696	4.64	0.25	1.16	2.12898	0.00696	0.0127739	0.2784	2.44898e-08	1.27739e-07	1	0	0	1	0	0
ACGGCGCAGC	1	4	10	100	284200000	100	54486072	40	4	0.01	0.04	0.0734133	0.0004	0.000734133	0.4	1.40746e-09	7.34133e-09	1	0	0	1	0	0
ACGGCTGCG	7	38	9	100	284200000	100	54486072	342	5.42857	0.07	0.38	0.697426	0.00342	0.00627683	0.488571	1.20338e-08	6.27683e-08	1	0	0	1	0	0
ACGGGAT	4	16	7	100	284200000	100	54486072	112	4	0.04	0.16	0.293653	0.00112	0.00205557	0.28	3.94089e-09	2.05557e-08	1	0	0	1	0	0
ACGGGG	4	16	6	100	284200000	100	54486072	96	4	0.04	0.16	0.293653	0.00096	0.00176192	0.24	3.3779e-09	1.76192e-08	1	0	0	1	0	0
ACGT	1	6	4	100	284200000	100	54486072	24	6	0.01	0.06	0.11012	0.00024	0.00044048	0.24	8.44476e-10	4.4048e-09	1	0	0	0	0	0
ACGTC	58	695	5	100	284200000	100	54486072	3475	11.9828	0.58	6.95	12.7556	0.03475	0.0637778	0.599138	1.22273e-07	6.37778e-07	1	0	0	1	1	0
ACGTCAGC	2	9	8	100	284200000	100	54486072	72	4.5	0.02	0.09	0.16518	0.00072	0.00132144	0.36	2.53343e-09	1.32144e-08	1	0	0	1	0	0
ACGTCC	16	64	6	100	284200000	100	54486072	384	4	0.16	0.64	1.17461	0.00384	0.00704767	0.24	1.35116e-08	7.04767e-08	1	0	0	1	0	0
ACT	111	1121	3	100	284200000	100	54486072	3363	10.0991	1.11	11.21	20.5741	0.03363	0.0617222	0.302973	1.18332e-07	6.17222e-07	1	0	0	0	0	0
ACTAGACTATG	2	18	11	100	284200000	100	54486072	198	9	0.02	0.18	0.33036	0.00198	0.00363396	0.99	6.96692e-09	3.63396e-08	1	0	0	1	1	0
ACTAT	5	25	5	100	284200000	100	54486072	125	5	0.05	0.25	0.458833	0.00125	0.00229416	0.25	4.39831e-09	2.29416e-08	1	0	0	1	0	0
ACTATAT	4	16	7	100	284200000	100	54486072	112	4	0.04	0.16	0.293653	0.00112	0.00205557	0.28	3.94089e-09	2.05557e-08	1	0	0	1	0	0
ACTATGAGAG	8	32	10	100	284200000	100	54486072	320	4	0.08	0.32	0.587306	0.0032	0.00587306	0.4	1.12597e-08	5.87306e-08	1	0	0	1	0	0
ACTC	305	2886	4	100	284200000	100	54486072	11544	9.4623	3.05	28.86	52.9677	0.11544	0.211871	0.378492	4.06193e-07	2.11871e-06	1	0	0	0	0	0
ACTCACTCTC	10	50	10	100	284200000	100	54486072	500	5	0.1	0.5	0.917666	0.005	0.00917666	0.5	1.75932e-08	9.17666e-08	1	0	0	1	0	0
ACTCCG	2	9	6	100	284200000	100	54486072	54	4.5	0.02	0.09	0.16518	0.00054	0.000991079	0.27	1.90007e-09	9.91079e-09	1	0	0	1	0	0
ACTCCGC	7	38	7	100	284200000	100	54486072	266	5.42857	0.07	0.38	0.697426	0.00266	0.00488198	0.38	9.35961e-09	4.88198e-08	1	0	0	1	0	0
ACTCCT	6	43	6	100	284200000	100	54486072	258	7.16667	0.06	0.43	0.789193	0.00258	0.00473516	0.43	9.07811e-09	4.73516e-08	1	0	0	1	0	0
ACTCCTGCTCCT	1	4	12	100	284200000	100	54486072	48	4	0.01	0.04	0.0734133	0.00048	0.000880959	0.48	1.68895e-09	8.80959e-09	1	0	0	1	0	0
ACTCG	3	15	5	100	284200000	100	54486072	75	5	0.03	0.15	0.2753	0.00075	0.0013765	0.25	2.63899e-09	1.3765e-08	1	0	0	1	0	0
ACTCGCC	5	20	7	100	284200000	100	54486072	140	4	0.05	0.2	0.367066	0.0014	0.00256946	0.28	4.92611e-09	2.56946e-08	1	0	0	1	0	0
ACTCGGGGG	1	4	9	100	284200000	100	54486072	36	4	0.01	0.04	0.0734133	0.00036	0.000660719	0.36	1.26671e-09	6.60719e-09	1	0	0	1	0	0
ACTCTAT	26	168	7	100	284200000	100	54486072	1176	6.46154	0.26	1.68	3.08336	0.01176	0.0215835	0.452308	4.13793e-08	2.15835e-07	1	0	0	1	0	0
ACTCTC	175	1949	6	100	284200000	100	54486072	11694	11.1371	1.75	19.49	35.7706	0.11694	0.214624	0.668229	4.11471e-07	2.14624e-06	1	0	0	1	1	0
ACTG	23	179	4	100	284200000	100	54486072	716	7.78261	0.23	1.79	3.28524	0.00716	0.013141	0.311304	2.51935e-08	1.3141e-07	1	0	0	0	0	0
ACTGAGAG	26	192	8	100	284200000	100	54486072	1536	7.38462	0.26	1.92	3.52384	0.01536	0.0281907	0.590769	5.40464e-08	2.81907e-07	1	0	0	1	1	0
ACTGAT	15	60	6	100	284200000	100	54486072	360	4	0.15	0.6	1.1012	0.0036	0.00660719	0.24	1.26671e-08	6.60719e-08	1	0	0	1	0	0
ACTGCCG	5	20	7	100	284200000	100	54486072	140	4	0.05	0.2	0.367066	0.0014	0.00256946	0.28	4.92611e-09	2.56946e-08	1	0	0	1	0	0
ACTGCG	6	24	6	100	284200000	100	54486072	144	4	0.06	0.24	0.44048	0.00144	0.00264288	0.24	5.06685e-09	2.64288e-08	1	0	0	1	0	0
ACTGCGG	1	6	7	100	284200000	100	54486072	42	6	0.01	0.06	0.11012	0.00042	0.000770839	0.42	1.47783e-09	7.70839e-09	1	0	0	1	0	0
ACTGCT	11	71	6	100	284200000	100	54486072	426	6.45455	0.11	0.71	1.30309	0.00426	0.00781851	0.387273	1.49894e-08	7.81851e-08	1	0	0	1	0	0
ACTGG	16	94	5	100	284200000	100	54486072	470	5.875	0.16	0.94	1.72521	0.0047	0.00862606	0.29375	1.65376e-08	8.62606e-08	1	0	0	1	0	0
ACTGGCCTC	2	8	9	100	284200000	100	54486072	72	4	0.02	0.08	0.146827	0.00072	0.00132144	0.36	2.53343e-09	1.32144e-08	1	0	0	1	0	0
ACTGGG	4	28	6	100	284200000	100	54486072	168	7	0.04	0.28	0.513893	0.00168	0.00308336	0.42	5.91133e-09	3.08336e-08	1	0	0	1	0	0
AG	31117	639650	2	100	284200000	100	54486072	1279300	20.5563	311.17	6396.5	11739.7	12.793	23.4794	0.411126	4.50141e-05	0.000234794	1	1	1	0	0	0
AGAGAGAGCG	6	26	10	100	284200000	100	54486072	260	4.33333	0.06	0.26	0.477186	0.0026	0.00477186	0.433333	9.14849e-09	4.77186e-08	1	0	0	1	0	0
AGAGAGAGGC	6	26	10	100	284200000	100	54486072	260	4.33333	0.06	0.26	0.477186	0.0026	0.00477186	0.433333	9.14849e-09	4.77186e-08	1	0	0	1	0	0
AGAGAGAT	19	81	8	100	284200000	100	54486072	648	4.26316	0.19	0.81	1.48662	0.00648	0.0118929	0.341053	2.28008e-08	1.18929e-07	1	0	0	1	0	0
AGAGAGCC	4	20	8	100	284200000	100	54486072	160	5	0.04	0.2	0.367066	0.0016	0.00293653	0.4	5.62984e-09	2.93653e-08	1	0	0	1	0	0
AGAGAGCG	137	880	8	100	284200000	100	54486072	7040	6.42336	1.37	8.8	16.1509	0.0704	0.129207	0.513869	2.47713e-07	1.29207e-06	1	0	0	1	1	0
AGAGAGG	21	103	7	100	284200000	100	54486072	721	4.90476	0.21	1.03	1.89039	0.00721	0.0132327	0.343333	2.53695e-08	1.32327e-07	1	0	0	1	0	0
AGAGAGGAGG	3	12	10	100	284200000	100	54486072	120	4	0.03	0.12	0.22024	0.0012	0.0022024	0.4	4.22238e-09	2.2024e-08	1	0	0	1	0	0
AGAGAGGGG	11	44	9	100	284200000	100	54486072	396	4	0.11	0.44	0.807546	0.00396	0.00726791	0.36	1.39338e-08	7.26791e-08	1	0	0	1	0	0
AGAGAT	32	233	6	100	284200000	100	54486072	1398	7.28125	0.32	2.33	4.27632	0.01398	0.0256579	0.436875	4.91907e-08	2.56579e-07	1	0	0	1	0	0
AGAGATCG	4	22	8	100	284200000	100	54486072	176	5.5	0.04	0.22	0.403773	0.00176	0.00323018	0.44	6.19282e-09	3.23018e-08	1	0	0	1	0	0
AGAGATG	9	52	7	100	284200000	100	54486072	364	5.77778	0.09	0.52	0.954372	0.00364	0.00668061	0.404444	1.28079e-08	6.68061e-08	1	0	0	1	0	0
AGAGCAGCAGCC	4	19	12	100	284200000	100	54486072	228	4.75	0.04	0.19	0.348713	0.00228	0.00418456	0.57	8.02252e-09	4.18456e-08	1	0	0	1	1	0
AGAGCG	45	188	6	100	284200000	100	54486072	1128	4.17778	0.45	1.88	3.45042	0.01128	0.0207025	0.250667	3.96904e-08	2.07025e-07	1	0	0	1	0	0
AGAGG	56	301	5	100	284200000	100	54486072	1505	5.375	0.56	3.01	5.52435	0.01505	0.0276217	0.26875	5.29557e-08	2.76217e-07	1	0	0	1	0	0
AGAGGC	1	4	6	100	284200000	100	54486072	24	4	0.01	0.04	0.0734133	0.00024	0.00044048	0.24	8.44476e-10	4.4048e-09	1	0	0	1	0	0
AGAGGG	64	284	6	100	284200000	100	54486072	1704	4.4375	0.64	2.84	5.21234	0.01704	0.031274	0.26625	5.99578e-08	3.1274e-07	1	0	0	1	0	0
AGAT	586	5152	4	100	284200000	100	54486072	20608	8.79181	5.86	51.52	94.5563	0.20608	0.378225	0.351672	7.25123e-07	3.78225e-06	1	0	0	0	0	0
AGATAGCT	29	157	8	100	284200000	100	54486072	1256	5.41379	0.29	1.57	2.88147	0.01256	0.0230518	0.433103	4.41942e-08	2.30518e-07	1	0	0	1	0	0
AGATAT	17	117	6	100	284200000	100	54486072	702	6.88235	0.17	1.17	2.14734	0.00702	0.012884	0.412941	2.47009e-08	1.2884e-07	1	0	0	1	0	0
AGATC	8	40	5	100	284200000	100	54486072	200	5	0.08	0.4	0.734133	0.002	0.00367066	0.25	7.0373e-09	3.67066e-08	1	0	0	1	0	0
AGATCC	14	89	6	100	284200000	100	54486072	534	6.35714	0.14	0.89	1.63344	0.00534	0.00980067	0.381429	1.87896e-08	9.80067e-08	1	0	0	1	0	0
AGATGG	3	22	6	100	284200000	100	54486072	132	7.33333	0.03	0.22	0.403773	0.00132	0.00242264	0.44	4.64462e-09	2.42264e-08	1	0	0	1	0	0
AGC	317	2962	3	100	284200000	100	54486072	8886	9.34385	3.17	29.62	54.3625	0.08886	0.163088	0.280315	3.12667e-07	1.63088e-06	1	0	0	0	0	0
AGCAGCC	2	8	7	100	284200000	100	54486072	56	4	0.02	0.08	0.146827	0.00056	0.00102779	0.28	1.97044e-09	1.02779e-08	1	0	0	1	0	0
AGCAGCGGG	7	32	9	100	284200000	100	54486072	288	4.57143	0.07	0.32	0.587306	0.00288	0.00528575	0.411429	1.01337e-08	5.28575e-08	1	0	0	1	0	0
AGCAGG	6	27	6	100	284200000	100	54486072	162	4.5	0.06	0.27	0.495539	0.00162	0.00297324	0.27	5.70021e-09	2.97324e-08	1	0	0	1	0	0
AGCAGGG	2	10	7	100	284200000	100	54486072	70	5	0.02	0.1	0.183533	0.0007	0.00128473	0.35	2.46305e-09	1.28473e-08	1	0	0	1	0	0
AGCATC	37	159	6	100	284200000	100	54486072	954	4.2973	0.37	1.59	2.91818	0.00954	0.0175091	0.257838	3.35679e-08	1.75091e-07	1	0	0	1	0	0
AGCC	14	84	4	100	284200000	100	54486072	336	6	0.14	0.84	1.54168	0.00336	0.00616671	0.24	1.18227e-08	6.16671e-08	1	0	0	0	0	0
AGCCCC	4	16	6	100	284200000	100	54486072	96	4	0.04	0.16	0.293653	0.00096	0.00176192	0.24	3.3779e-09	1.76192e-08	1	0	0	1	0	0
AGCCG	2	21	5	100	284200000	100	54486072	105	10.5	0.02	0.21	0.38542	0.00105	0.0019271	0.525	3.69458e-09	1.9271e-08	1	0	0	1	1	0
AGCCGC	31	127	6	100	284200000	100	54486072	762	4.09677	0.31	1.27	2.33087	0.00762	0.0139852	0.245806	2.68121e-08	1.39852e-07	1	0	0	1	0	0
AGCCGG	8	38	6	100	284200000	100	54486072	228	4.75	0.08	0.38	0.697426	0.00228	0.00418456	0.285	8.02252e-09	4.18456e-08	1	0	0	1	0	0
AGCCTC	8	32	6	100	284200000	100	54486072	192	4	0.08	0.32	0.587306	0.00192	0.00352384	0.24	6.75581e-09	3.52384e-08	1	0	0	1	0	0
AGCCTG	4	16	6	100	284200000	100	54486072	96	4	0.04	0.16	0.293653	0.00096	0.00176192	0.24	3.3779e-09	1.76192e-08	1	0	0	1	0	0
AGCG	41	268	4	100	284200000	100	54486072	1072	6.53659	0.41	2.68	4.91869	0.01072	0.0196748	0.261463	3.77199e-08	1.96748e-07	1	0	0	0	0	0
AGCGCC	3	12	6	100	284200000	100	54486072	72	4	0.03	0.12	0.22024	0.00072	0.00132144	0.24	2.53343e-09	1.32144e-08	1	0	0	1	0	0
AGCGGC	8	38	6	100	284200000	100	54486072	228	4.75	0.08	0.38	0.697426	0.00228	0.00418456	0.285	8.02252e-09	4.18456e-08	1	0	0	1	0	0
AGCTC	5	25	5	100	284200000	100	54486072	125	5	0.05	0.25	0.458833	0.00125	0.00229416	0.25	4.39831e-09	2.29416e-08	1	0	0	1	0	0
AGCTCC	10	49	6	100	284200000	100	54486072	294	4.9	0.1	0.49	0.899312	0.00294	0.00539587	0.294	1.03448e-08	5.39587e-08	1	0	0	1	0	0
AGCTGC	9	36	6	100	284200000	100	54486072	216	4	0.09	0.36	0.660719	0.00216	0.00396432	0.24	7.60028e-09	3.96432e-08	1	0	0	1	0	0
AGG	50	405	3	100	284200000	100	54486072	1215	8.1	0.5	4.05	7.43309	0.01215	0.0222993	0.243	4.27516e-08	2.22993e-07	1	0	0	0	0	0
AGGAT	10	65	5	100	284200000	100	54486072	325	6.5	0.1	0.65	1.19297	0.00325	0.00596483	0.325	1.14356e-08	5.96483e-08	1	0	0	1	0	0
AGGATAT	29	148	7	100	284200000	100	54486072	1036	5.10345	0.29	1.48	2.71629	0.01036	0.019014	0.357241	3.64532e-08	1.9014e-07	1	0	0	1	0	0
AGGATG	20	80	6	100	284200000	100	54486072	480	4	0.2	0.8	1.46827	0.0048	0.00880959	0.24	1.68895e-08	8.80959e-08	1	0	0	1	0	0
AGGC	117	1602	4	100	284200000	100	54486072	6408	13.6923	1.17	16.02	29.402	0.06408	0.117608	0.547692	2.25475e-07	1.17608e-06	1	0	0	0	1	0
AGGCC	1	5	5	100	284200000	100	54486072	25	5	0.01	0.05	0.0917666	0.00025	0.000458833	0.25	8.79662e-10	4.58833e-09	1	0	0	1	0	0
AGGCG	13	65	5	100	284200000	100	54486072	325	5	0.13	0.65	1.19297	0.00325	0.00596483	0.25	1.14356e-08	5.96483e-08	1	0	0	1	0	0
AGGCGATC	2	8	8	100	284200000	100	54486072	64	4	0.02	0.08	0.146827	0.00064	0.00117461	0.32	2.25194e-09	1.17461e-08	1	0	0	1	0	0
AGGCGG	1	4	6	100	284200000	100	54486072	24	4	0.01	0.04	0.0734133	0.00024	0.00044048	0.24	8.44476e-10	4.4048e-09	1	0	0	1	0	0
AGGG	4	24	4	100	284200000	100	54486072	96	6	0.04	0.24	0.44048	0.00096	0.00176192	0.24	3.3779e-09	1.76192e-08	1	0	0	0	0	0
AGGGC	62	350	5	100	284200000	100	54486072	1750	5.64516	0.62	3.5	6.42366	0.0175	0.0321183	0.282258	6.15764e-08	3.21183e-07	1	0	0	1	0	0
AGGGCC	6	24	6	100	284200000	100	54486072	144	4	0.06	0.24	0.44048	0.00144	0.00264288	0.24	5.06685e-09	2.64288e-08	1	0	0	1	0	0
AGGGCG	1	4	6	100	284200000	100	54486072	24	4	0.01	0.04	0.0734133	0.00024	0.00044048	0.24	8.44476e-10	4.4048e-09	1	0	0	1	0	0
AGGGG	1	5	5	100	284200000	100	54486072	25	5	0.01	0.05	0.0917666	0.00025	0.000458833	0.25	8.79662e-10	4.58833e-09	1	0	0	1	0	0
AGGGGG	5	20	6	100	284200000	100	54486072	120	4	0.05	0.2	0.367066	0.0012	0.0022024	0.24	4.22238e-09	2.2024e-08	1	0	0	1	0	0
AT	1342	26497	2	100	284200000	100	54486072	52994	19.7444	13.42	264.97	486.308	0.52994	0.972616	0.394888	1.86467e-06	9.72616e-06	1	0	0	0	0	0
ATATCC	17	68	6	100	284200000	100	54486072	408	4	0.17	0.68	1.24803	0.00408	0.00748815	0.24	1.43561e-08	7.48815e-08	1	0	0	1	0	0
ATC	224	2499	3	100	284200000	100	54486072	7497	11.1562	2.24	24.99	45.8649	0.07497	0.137595	0.334688	2.63793e-07	1.37595e-06	1	0	0	0	0	0
ATCATCC	30	325	7	100	284200000	100	54486072	2275	10.8333	0.3	3.25	5.96483	0.02275	0.0417538	0.758333	8.00493e-08	4.17538e-07	1	0	0	1	1	0
ATCATCGGG	3	12	9	100	284200000	100	54486072	108	4	0.03	0.12	0.22024	0.00108	0.00198216	0.36	3.80014e-09	1.98216e-08	1	0	0	1	0	0
ATCC	850	16932	4	100	284200000	100	54486072	67728	19.92	8.5	169.32	310.758	0.67728	1.24303	0.7968	2.38311e-06	1.24303e-05	1	0	0	0	1	0
ATCCCG	2	8	6	100	284200000	100	54486072	48	4	0.02	0.08	0.146827	0.00048	0.000880959	0.24	1.68895e-09	8.80959e-09	1	0	0	1	0	0
ATCCG	6	30	5	100	284200000	100	54486072	150	5	0.06	0.3	0.550599	0.0015	0.002753	0.25	5.27797e-09	2.753e-08	1	0	0	1	0	0
ATCCGC	5	25	6	100	284200000	100	54486072	150	5	0.05	0.25	0.458833	0.0015	0.002753	0.3	5.27797e-09	2.753e-08	1	0	0	1	0	0
ATCCGGGC	2	9	8	100	284200000	100	54486072	72	4.5	0.02	0.09	0.16518	0.00072	0.00132144	0.36	2.53343e-09	1.32144e-08	1	0	0	1	0	0
ATCG	20	120	4	100	284200000	100	54486072	480	6	0.2	1.2	2.2024	0.0048	0.00880959	0.24	1.68895e-08	8.80959e-08	1	0	0	0	0	0
ATCGGC	19	82	6	100	284200000	100	54486072	492	4.31579	0.19	0.82	1.50497	0.00492	0.00902983	0.258947	1.73118e-08	9.02983e-08	1	0	0	1	0	0
ATGC	15	90	4	100	284200000	100	54486072	360	6	0.15	0.9	1.6518	0.0036	0.00660719	0.24	1.26671e-08	6.60719e-08	1	0	0	0	0	0
CCCCG	1	5	5	100	284200000	100	54486072	25	5	0.01	0.05	0.0917666	0.00025	0.000458833	0.25	8.79662e-10	4.58833e-09	1	0	0	1	0	0
CCCGG	2	13	5	100	284200000	100	54486072	65	6.5	0.02	0.13	0.238593	0.00065	0.00119297	0.325	2.28712e-09	1.19297e-08	1	0	0	1	0	0
CCG	53	464	3	100	284200000	100	54486072	1392	8.75472	0.53	4.64	8.51594	0.01392	0.0255478	0.262642	4.89796e-08	2.55478e-07	1	0	0	0	0	0
CCGCGG	1	4	6	100	284200000	100	54486072	24	4	0.01	0.04	0.0734133	0.00024	0.00044048	0.24	8.44476e-10	4.4048e-09	1	0	0	1	0	0
CG	23	312	2	100	284200000	100	54486072	624	13.5652	0.23	3.12	5.72623	0.00624	0.0114525	0.271304	2.19564e-08	1.14525e-07	1	0	0	0	0	0
