# Supplementary material for: Profiles of telomeric repeats in Insecta reveal diverse forms of telomeric motifs in Hymenopterans
Source: Life Sci Alliance. 2022 Apr 1;5(7):e202101163. doi: 10.26508/lsa.202101163 (PMC8977481; doi:10.26508/lsa.202101163)
Supplement: Supplemental Data 5. — Tandem repeat statistics and TRIP TRM calls for arthropods species that are not listed in Supplemental Data 2 or Supplemental Data 3. [file LSA-2021-01163_Supplemental_Data_5.zip › DataS5/AULST_output.csv.0.filtered.xlsx]

## Sheet: Sheet1
Unnamed: 0	reads	repeats	unit_len	avg_genome_cov	genome_size	eff_read_len	num_reads	repeats_total_len	repeats_per_read	reads_per_genome	repeats_per_genome	repeats_per_million_reads	repeats_len_per_genome	repeats_len_per_million_reads	percent_repeats_len_per_read	percent_repeats_len_per_genome	percent_repeat_unit_in_sequences	avg_genome_cov_filter	repeat_containing_reads_filter	repeats_len_per_million_reads_filter	unit_len_filter	percent_repeats_len_per_read_filter	qualified
AAAAAAAGG	21	98	9	15.78	295928905	151	30933360	882	4.66667	1.3308	6.21039	3.1681	0.0558935	0.0285129	0.278146	1.88875e-07	1.88827e-07	1	0	0	1	0	0
AAAAAAC	30	120	7	15.78	295928905	151	30933360	840	4	1.90114	7.60456	3.87931	0.0532319	0.0271551	0.18543	1.79881e-07	1.79835e-07	1	0	0	1	0	0
AAAAAAG	31	130	7	15.78	295928905	151	30933360	910	4.19355	1.96451	8.23828	4.20258	0.0576679	0.0294181	0.194403	1.94871e-07	1.94822e-07	1	0	0	1	0	0
AAAAAAT	7	28	7	15.78	295928905	151	30933360	196	4	0.443599	1.7744	0.905172	0.0124208	0.0063362	0.18543	4.19722e-08	4.19616e-08	1	0	0	1	0	0
AAAAAATTG	4	16	9	15.78	295928905	151	30933360	144	4	0.253485	1.01394	0.517241	0.00912548	0.00465517	0.238411	3.08367e-08	3.08289e-08	1	0	0	1	0	0
AAAAAC	223	976	6	15.78	295928905	151	30933360	5856	4.37668	14.1318	61.8504	31.5517	0.371103	0.18931	0.173908	1.25403e-06	1.25371e-06	1	0	0	1	0	0
AAAAACGCAACAGCAG	4	19	16	15.78	295928905	151	30933360	304	4.75	0.253485	1.20406	0.614224	0.0192649	0.00982758	0.503311	6.50997e-08	6.50833e-08	1	0	0	1	1	0
AAAAAG	165	756	6	15.78	295928905	151	30933360	4536	4.58182	10.4563	47.9087	24.4396	0.287452	0.146638	0.182059	9.71357e-07	9.71111e-07	1	0	0	1	0	0
AAAAAGAGAG	7	28	10	15.78	295928905	151	30933360	280	4	0.443599	1.7744	0.905172	0.017744	0.00905172	0.264901	5.99603e-08	5.99451e-08	1	0	0	1	0	0
AAAAAT	66	272	6	15.78	295928905	151	30933360	1632	4.12121	4.18251	17.237	8.7931	0.103422	0.0527586	0.163757	3.49483e-07	3.49395e-07	1	0	0	1	0	0
AAAAATACG	2	10	9	15.78	295928905	151	30933360	90	5	0.126743	0.633714	0.323276	0.00570342	0.00290948	0.298013	1.92729e-08	1.92681e-08	1	0	0	1	0	0
AAAAATACGAAGTTTAG	1	4	17	15.78	295928905	151	30933360	68	4	0.0633714	0.253485	0.12931	0.00430925	0.00219827	0.450331	1.45618e-08	1.45581e-08	1	0	0	1	0	0
AAAAATCGT	36	151	9	15.78	295928905	151	30933360	1359	4.19444	2.28137	9.56907	4.88146	0.0861217	0.0439332	0.25	2.91021e-07	2.90948e-07	1	0	0	1	0	0
AAAAATTCGAAGTTTAG	1	4	17	15.78	295928905	151	30933360	68	4	0.0633714	0.253485	0.12931	0.00430925	0.00219827	0.450331	1.45618e-08	1.45581e-08	1	0	0	1	0	0
AAAAC	652	3744	5	15.78	295928905	151	30933360	18720	5.74233	41.3181	237.262	121.034	1.18631	0.605172	0.190143	4.00877e-06	4.00776e-06	1	0	0	1	0	0
AAAACC	32	163	6	15.78	295928905	151	30933360	978	5.09375	2.02788	10.3295	5.26939	0.0619772	0.0316164	0.202401	2.09433e-07	2.0938e-07	1	0	0	1	0	0
AAAACGACTG	12	50	10	15.78	295928905	151	30933360	500	4.16667	0.760456	3.16857	1.61638	0.0316857	0.0161638	0.275938	1.07072e-07	1.07045e-07	1	0	0	1	0	0
AAAAG	663	4348	5	15.78	295928905	151	30933360	21740	6.55807	42.0152	275.539	140.56	1.37769	0.702801	0.217155	4.65549e-06	4.65431e-06	1	0	0	1	0	0
AAAAGAAG	12	56	8	15.78	295928905	151	30933360	448	4.66667	0.760456	3.5488	1.81034	0.0283904	0.0144827	0.247241	9.59364e-08	9.59122e-08	1	0	0	1	0	0
AAAAGAATTTCTTGGATCC	2	8	19	15.78	295928905	151	30933360	152	4	0.126743	0.506971	0.25862	0.00963245	0.00491379	0.503311	3.25499e-08	3.25416e-08	1	0	0	1	1	0
AAAAGC	30	130	6	15.78	295928905	151	30933360	780	4.33333	1.90114	8.23828	4.20258	0.0494297	0.0252155	0.172185	1.67032e-07	1.6699e-07	1	0	0	1	0	0
AAAAGG	2	8	6	15.78	295928905	151	30933360	48	4	0.126743	0.506971	0.25862	0.00304183	0.00155172	0.15894	1.02789e-08	1.02763e-08	1	0	0	1	0	0
AAAAGGAG	24	121	8	15.78	295928905	151	30933360	968	5.04167	1.52091	7.66793	3.91163	0.0613435	0.0312931	0.267108	2.07291e-07	2.07239e-07	1	0	0	1	0	0
AAAAGGG	30	120	7	15.78	295928905	151	30933360	840	4	1.90114	7.60456	3.87931	0.0532319	0.0271551	0.18543	1.79881e-07	1.79835e-07	1	0	0	1	0	0
AAAAGGT	8	40	7	15.78	295928905	151	30933360	280	5	0.506971	2.53485	1.2931	0.017744	0.00905172	0.231788	5.99603e-08	5.99451e-08	1	0	0	1	0	0
AAAAGTAAG	6	26	9	15.78	295928905	151	30933360	234	4.33333	0.380228	1.64766	0.840517	0.0148289	0.00756465	0.258278	5.01097e-08	5.0097e-08	1	0	0	1	0	0
AAAAT	190	1199	5	15.78	295928905	151	30933360	5995	6.31053	12.0406	75.9823	38.7607	0.379911	0.193804	0.208958	1.28379e-06	1.28347e-06	1	0	0	1	0	0
AAAATAAGATCGGAAGAGG	2	8	19	15.78	295928905	151	30933360	152	4	0.126743	0.506971	0.25862	0.00963245	0.00491379	0.503311	3.25499e-08	3.25416e-08	1	0	0	1	1	0
AAAATAATGG	2	8	10	15.78	295928905	151	30933360	80	4	0.126743	0.506971	0.25862	0.00506971	0.0025862	0.264901	1.71315e-08	1.71272e-08	1	0	0	1	0	0
AAAATAATTC	2	12	10	15.78	295928905	151	30933360	120	6	0.126743	0.760456	0.387931	0.00760456	0.00387931	0.397351	2.56973e-08	2.56908e-08	1	0	0	1	0	0
AAAATAC	3	12	7	15.78	295928905	151	30933360	84	4	0.190114	0.760456	0.387931	0.00532319	0.00271551	0.18543	1.79881e-08	1.79835e-08	1	0	0	1	0	0
AAAATACAG	32	146	9	15.78	295928905	151	30933360	1314	4.5625	2.02788	9.25222	4.71982	0.08327	0.0424784	0.271937	2.81385e-07	2.81314e-07	1	0	0	1	0	0
AAAATAG	4	20	7	15.78	295928905	151	30933360	140	5	0.253485	1.26743	0.646551	0.00887199	0.00452586	0.231788	2.99801e-08	2.99726e-08	1	0	0	1	0	0
AAAATAGAG	4	16	9	15.78	295928905	151	30933360	144	4	0.253485	1.01394	0.517241	0.00912548	0.00465517	0.238411	3.08367e-08	3.08289e-08	1	0	0	1	0	0
AAAATATATTATATATATAATAT	1	5	23	15.78	295928905	151	30933360	115	5	0.0633714	0.316857	0.161638	0.00728771	0.00371767	0.761589	2.46265e-08	2.46203e-08	1	0	0	1	1	0
AAAATATG	2	8	8	15.78	295928905	151	30933360	64	4	0.126743	0.506971	0.25862	0.00405577	0.00206896	0.211921	1.37052e-08	1.37017e-08	1	0	0	1	0	0
AAAATCG	4	20	7	15.78	295928905	151	30933360	140	5	0.253485	1.26743	0.646551	0.00887199	0.00452586	0.231788	2.99801e-08	2.99726e-08	1	0	0	1	0	0
AAAATCT	1	4	7	15.78	295928905	151	30933360	28	4	0.0633714	0.253485	0.12931	0.0017744	0.000905172	0.18543	5.99603e-09	5.99451e-09	1	0	0	1	0	0
AAAATCTG	10	51	8	15.78	295928905	151	30933360	408	5.1	0.633714	3.23194	1.64871	0.0258555	0.0131896	0.270199	8.73707e-08	8.73486e-08	1	0	0	1	0	0
AAAATG	16	74	6	15.78	295928905	151	30933360	444	4.625	1.01394	4.68948	2.39224	0.0281369	0.0143534	0.183775	9.50799e-08	9.50559e-08	1	0	0	1	0	0
AAAATGG	6	30	7	15.78	295928905	151	30933360	210	5	0.380228	1.90114	0.969827	0.013308	0.00678879	0.231788	4.49702e-08	4.49589e-08	1	0	0	1	0	0
AAAATT	8	36	6	15.78	295928905	151	30933360	216	4.5	0.506971	2.28137	1.16379	0.0136882	0.00698275	0.178808	4.62551e-08	4.62434e-08	1	0	0	1	0	0
AAAATTAAATT	2	8	11	15.78	295928905	151	30933360	88	4	0.126743	0.506971	0.25862	0.00557668	0.00284483	0.291391	1.88447e-08	1.88399e-08	1	0	0	1	0	0
AAAATTC	7	28	7	15.78	295928905	151	30933360	196	4	0.443599	1.7744	0.905172	0.0124208	0.0063362	0.18543	4.19722e-08	4.19616e-08	1	0	0	1	0	0
AAAATTCCG	2	10	9	15.78	295928905	151	30933360	90	5	0.126743	0.633714	0.323276	0.00570342	0.00290948	0.298013	1.92729e-08	1.92681e-08	1	0	0	1	0	0
AAAATTCT	2	8	8	15.78	295928905	151	30933360	64	4	0.126743	0.506971	0.25862	0.00405577	0.00206896	0.211921	1.37052e-08	1.37017e-08	1	0	0	1	0	0
AAAATTGAAGGT	6	24	12	15.78	295928905	151	30933360	288	4	0.380228	1.52091	0.775861	0.018251	0.00931034	0.317881	6.16734e-08	6.16579e-08	1	0	0	1	0	0
AAAATTGTT	4	16	9	15.78	295928905	151	30933360	144	4	0.253485	1.01394	0.517241	0.00912548	0.00465517	0.238411	3.08367e-08	3.08289e-08	1	0	0	1	0	0
AAAC	1058	7205	4	15.78	295928905	151	30933360	28820	6.81002	67.0469	456.591	232.92	1.82636	0.93168	0.180398	6.17163e-06	6.17007e-06	1	0	0	0	0	0
AAACAAACAACC	2	8	12	15.78	295928905	151	30933360	96	4	0.126743	0.506971	0.25862	0.00608365	0.00310345	0.317881	2.05578e-08	2.05526e-08	1	0	0	1	0	0
AAACAC	42	232	6	15.78	295928905	151	30933360	1392	5.52381	2.6616	14.7022	7.49999	0.0882129	0.045	0.219489	2.98088e-07	2.98013e-07	1	0	0	1	0	0
AAACACAG	6	24	8	15.78	295928905	151	30933360	192	4	0.380228	1.52091	0.775861	0.0121673	0.00620689	0.211921	4.11156e-08	4.11052e-08	1	0	0	1	0	0
AAACACTGAGAGGCAG	8	32	16	15.78	295928905	151	30933360	512	4	0.506971	2.02788	1.03448	0.0324461	0.0165517	0.423841	1.09642e-07	1.09614e-07	1	0	0	1	0	0
AAACAGAGAAAGAG	1	6	14	15.78	295928905	151	30933360	84	6	0.0633714	0.380228	0.193965	0.00532319	0.00271551	0.556291	1.79881e-08	1.79835e-08	1	0	0	1	1	0
AAACAT	3	12	6	15.78	295928905	151	30933360	72	4	0.190114	0.760456	0.387931	0.00456274	0.00232758	0.15894	1.54184e-08	1.54145e-08	1	0	0	1	0	0
AAACATAC	7	38	8	15.78	295928905	151	30933360	304	5.42857	0.443599	2.40811	1.22845	0.0192649	0.00982758	0.287606	6.50997e-08	6.50833e-08	1	0	0	1	0	0
AAACC	84	448	5	15.78	295928905	151	30933360	2240	5.33333	5.32319	28.3904	14.4827	0.141952	0.0724137	0.1766	4.79682e-07	4.79561e-07	1	0	0	1	0	0
AAACCC	15	61	6	15.78	295928905	151	30933360	366	4.06667	0.95057	3.86565	1.97198	0.0231939	0.0118319	0.161589	7.83767e-08	7.83569e-08	1	0	0	1	0	0
AAACCCC	4	20	7	15.78	295928905	151	30933360	140	5	0.253485	1.26743	0.646551	0.00887199	0.00452586	0.231788	2.99801e-08	2.99726e-08	1	0	0	1	0	0
AAACCCT	21	236	7	15.78	295928905	151	30933360	1652	11.2381	1.3308	14.9556	7.6293	0.104689	0.0534051	0.520971	3.53766e-07	3.53676e-07	1	0	0	1	1	0
AAACCG	7	34	6	15.78	295928905	151	30933360	204	4.85714	0.443599	2.15463	1.09914	0.0129278	0.00659482	0.192999	4.36853e-08	4.36743e-08	1	0	0	1	0	0
AAACCGT	2	12	7	15.78	295928905	151	30933360	84	6	0.126743	0.760456	0.387931	0.00532319	0.00271551	0.278146	1.79881e-08	1.79835e-08	1	0	0	1	0	0
AAACCT	26	204	6	15.78	295928905	151	30933360	1224	7.84615	1.64766	12.9278	6.59482	0.0775665	0.0395689	0.311768	2.62112e-07	2.62046e-07	1	0	0	1	0	0
AAACCTCTTCCGATCT	6	27	16	15.78	295928905	151	30933360	432	4.5	0.380228	1.71103	0.872844	0.0273764	0.0139655	0.476821	9.25101e-08	9.24868e-08	1	0	0	1	0	0
AAACCTTAG	2	9	9	15.78	295928905	151	30933360	81	4.5	0.126743	0.570342	0.290948	0.00513308	0.00261853	0.268212	1.73457e-08	1.73413e-08	1	0	0	1	0	0
AAACCTTCG	4	16	9	15.78	295928905	151	30933360	144	4	0.253485	1.01394	0.517241	0.00912548	0.00465517	0.238411	3.08367e-08	3.08289e-08	1	0	0	1	0	0
AAACG	92	546	5	15.78	295928905	151	30933360	2730	5.93478	5.83016	34.6008	17.6508	0.173004	0.0882542	0.196516	5.84613e-07	5.84465e-07	1	0	0	1	0	0
AAACGAG	10	40	7	15.78	295928905	151	30933360	280	4	0.633714	2.53485	1.2931	0.017744	0.00905172	0.18543	5.99603e-08	5.99451e-08	1	0	0	1	0	0
AAACGAT	2	10	7	15.78	295928905	151	30933360	70	5	0.126743	0.633714	0.323276	0.00443599	0.00226293	0.231788	1.49901e-08	1.49863e-08	1	0	0	1	0	0
AAACGG	20	100	6	15.78	295928905	151	30933360	600	5	1.26743	6.33714	3.23276	0.0380228	0.0193965	0.198675	1.28486e-07	1.28454e-07	1	0	0	1	0	0
AAACGTT	6	24	7	15.78	295928905	151	30933360	168	4	0.380228	1.52091	0.775861	0.0106464	0.00543103	0.18543	3.59762e-08	3.59671e-08	1	0	0	1	0	0
AAACT	24	152	5	15.78	295928905	151	30933360	760	6.33333	1.52091	9.63245	4.91379	0.0481622	0.0245689	0.209713	1.62749e-07	1.62708e-07	1	0	0	1	0	0
AAACTG	15	60	6	15.78	295928905	151	30933360	360	4	0.95057	3.80228	1.93965	0.0228137	0.0116379	0.15894	7.70918e-08	7.70723e-08	1	0	0	1	0	0
AAACTT	5	20	6	15.78	295928905	151	30933360	120	4	0.316857	1.26743	0.646551	0.00760456	0.00387931	0.15894	2.56973e-08	2.56908e-08	1	0	0	1	0	0
AAACTTTGT	1	5	9	15.78	295928905	151	30933360	45	5	0.0633714	0.316857	0.161638	0.00285171	0.00145474	0.298013	9.63647e-09	9.63404e-09	1	0	0	1	0	0
AAAG	5567	49765	4	15.78	295928905	151	30933360	199060	8.93929	352.788	3153.68	1608.78	12.6147	6.43512	0.236802	4.26275e-05	4.26167e-05	1	0	1	0	0	0
AAAGAACG	27	136	8	15.78	295928905	151	30933360	1088	5.03704	1.71103	8.6185	4.39655	0.068948	0.0351724	0.266863	2.32989e-07	2.3293e-07	1	0	0	1	0	0
AAAGAAG	24	129	7	15.78	295928905	151	30933360	903	5.375	1.52091	8.1749	4.17026	0.0572243	0.0291918	0.249172	1.93372e-07	1.93323e-07	1	0	0	1	0	0
AAAGAAGG	88	444	8	15.78	295928905	151	30933360	3552	5.04545	5.57668	28.1369	14.3534	0.225095	0.114827	0.267309	7.60639e-07	7.60447e-07	1	0	0	1	0	0
AAAGAC	22	103	6	15.78	295928905	151	30933360	618	4.68182	1.39417	6.52725	3.32974	0.0391635	0.0199784	0.186033	1.32341e-07	1.32307e-07	1	0	0	1	0	0
AAAGAG	533	3250	6	15.78	295928905	151	30933360	19500	6.09756	33.7769	205.957	105.065	1.23574	0.630387	0.242287	4.17581e-06	4.17475e-06	1	0	0	1	0	0
AAAGAGG	19	76	7	15.78	295928905	151	30933360	532	4	1.20406	4.81622	2.45689	0.0337136	0.0171983	0.18543	1.13925e-07	1.13896e-07	1	0	0	1	0	0
AAAGAT	4	20	6	15.78	295928905	151	30933360	120	5	0.253485	1.26743	0.646551	0.00760456	0.00387931	0.198675	2.56973e-08	2.56908e-08	1	0	0	1	0	0
AAAGATCGGAAG	13	64	12	15.78	295928905	151	30933360	768	4.92308	0.823828	4.05577	2.06896	0.0486692	0.0248276	0.391238	1.64462e-07	1.64421e-07	1	0	0	1	0	0
AAAGATCGGAAGAGCGGAG	2	8	19	15.78	295928905	151	30933360	152	4	0.126743	0.506971	0.25862	0.00963245	0.00491379	0.503311	3.25499e-08	3.25416e-08	1	0	0	1	1	0
AAAGATG	10	68	7	15.78	295928905	151	30933360	476	6.8	0.633714	4.30925	2.19827	0.0301648	0.0153879	0.315232	1.01932e-07	1.01907e-07	1	0	0	1	0	0
AAAGC	173	1219	5	15.78	295928905	151	30933360	6095	7.04624	10.9632	77.2497	39.4073	0.386248	0.197036	0.233319	1.30521e-06	1.30488e-06	1	0	0	1	0	0
AAAGCC	32	163	6	15.78	295928905	151	30933360	978	5.09375	2.02788	10.3295	5.26939	0.0619772	0.0316164	0.202401	2.09433e-07	2.0938e-07	1	0	0	1	0	0
AAAGCCG	8	32	7	15.78	295928905	151	30933360	224	4	0.506971	2.02788	1.03448	0.0141952	0.00724137	0.18543	4.79682e-08	4.79561e-08	1	0	0	1	0	0
AAAGCGCTTAAGAAATAAT	2	8	19	15.78	295928905	151	30933360	152	4	0.126743	0.506971	0.25862	0.00963245	0.00491379	0.503311	3.25499e-08	3.25416e-08	1	0	0	1	1	0
AAAGCGGAGGAGGGAG	2	13	16	15.78	295928905	151	30933360	208	6.5	0.126743	0.823828	0.420258	0.0131812	0.00672413	0.688742	4.45419e-08	4.45307e-08	1	0	0	1	1	0
AAAGG	550	4063	5	15.78	295928905	151	30933360	20315	7.38727	34.8542	257.478	131.347	1.28739	0.656734	0.244612	4.35033e-06	4.34923e-06	1	0	0	1	0	0
AAAGGAG	5	32	7	15.78	295928905	151	30933360	224	6.4	0.316857	2.02788	1.03448	0.0141952	0.00724137	0.296689	4.79682e-08	4.79561e-08	1	0	0	1	0	0
AAAGGATGAGGG	3	12	12	15.78	295928905	151	30933360	144	4	0.190114	0.760456	0.387931	0.00912548	0.00465517	0.317881	3.08367e-08	3.08289e-08	1	0	0	1	0	0
AAAGGG	34	158	6	15.78	295928905	151	30933360	948	4.64706	2.15463	10.0127	5.10775	0.060076	0.0306465	0.184651	2.03008e-07	2.02957e-07	1	0	0	1	0	0
AAAGGGC	2	18	7	15.78	295928905	151	30933360	126	9	0.126743	1.14068	0.581896	0.00798479	0.00407327	0.417219	2.69821e-08	2.69753e-08	1	0	0	1	0	0
AAAGGGGCCTC	1	5	11	15.78	295928905	151	30933360	55	5	0.0633714	0.316857	0.161638	0.00348542	0.00177802	0.364238	1.17779e-08	1.17749e-08	1	0	0	1	0	0
AAAGGT	3	14	6	15.78	295928905	151	30933360	84	4.66667	0.190114	0.887199	0.452586	0.00532319	0.00271551	0.18543	1.79881e-08	1.79835e-08	1	0	0	1	0	0
AAAGT	25	201	5	15.78	295928905	151	30933360	1005	8.04	1.58428	12.7376	6.49784	0.0636882	0.0324892	0.266225	2.15215e-07	2.1516e-07	1	0	0	1	0	0
AAAGTCTAACT	2	8	11	15.78	295928905	151	30933360	88	4	0.126743	0.506971	0.25862	0.00557668	0.00284483	0.291391	1.88447e-08	1.88399e-08	1	0	0	1	0	0
AAAGTT	5	20	6	15.78	295928905	151	30933360	120	4	0.316857	1.26743	0.646551	0.00760456	0.00387931	0.15894	2.56973e-08	2.56908e-08	1	0	0	1	0	0
AAAGTTCATGGT	2	8	12	15.78	295928905	151	30933360	96	4	0.126743	0.506971	0.25862	0.00608365	0.00310345	0.317881	2.05578e-08	2.05526e-08	1	0	0	1	0	0
AAAT	762	5684	4	15.78	295928905	151	30933360	22736	7.45932	48.289	360.203	183.75	1.44081	0.734999	0.197598	4.86877e-06	4.86755e-06	1	0	0	0	0	0
AAATAAATACG	2	8	11	15.78	295928905	151	30933360	88	4	0.126743	0.506971	0.25862	0.00557668	0.00284483	0.291391	1.88447e-08	1.88399e-08	1	0	0	1	0	0
AAATAAATG	4	24	9	15.78	295928905	151	30933360	216	6	0.253485	1.52091	0.775861	0.0136882	0.00698275	0.357616	4.62551e-08	4.62434e-08	1	0	0	1	0	0
AAATAAG	3	13	7	15.78	295928905	151	30933360	91	4.33333	0.190114	0.823828	0.420258	0.00576679	0.00294181	0.200883	1.94871e-08	1.94822e-08	1	0	0	1	0	0
AAATAAGT	4	16	8	15.78	295928905	151	30933360	128	4	0.253485	1.01394	0.517241	0.00811153	0.00413793	0.211921	2.74104e-08	2.74035e-08	1	0	0	1	0	0
AAATAAT	40	179	7	15.78	295928905	151	30933360	1253	4.475	2.53485	11.3435	5.78663	0.0794043	0.0405064	0.20745	2.68322e-07	2.68255e-07	1	0	0	1	0	0
AAATAC	6	28	6	15.78	295928905	151	30933360	168	4.66667	0.380228	1.7744	0.905172	0.0106464	0.00543103	0.18543	3.59762e-08	3.59671e-08	1	0	0	1	0	0
AAATACAGAATTTCAG	14	56	16	15.78	295928905	151	30933360	896	4	0.887199	3.5488	1.81034	0.0567807	0.0289655	0.423841	1.91873e-07	1.91824e-07	1	0	0	1	0	0
AAATACAGCC	1	4	10	15.78	295928905	151	30933360	40	4	0.0633714	0.253485	0.12931	0.00253485	0.0012931	0.264901	8.56575e-09	8.56359e-09	1	0	0	1	0	0
AAATAT	5	25	6	15.78	295928905	151	30933360	150	5	0.316857	1.58428	0.808189	0.0095057	0.00484913	0.198675	3.21216e-08	3.21135e-08	1	0	0	1	0	0
AAATATC	7	28	7	15.78	295928905	151	30933360	196	4	0.443599	1.7744	0.905172	0.0124208	0.0063362	0.18543	4.19722e-08	4.19616e-08	1	0	0	1	0	0
AAATATG	5	21	7	15.78	295928905	151	30933360	147	4.2	0.316857	1.3308	0.678879	0.00931559	0.00475215	0.194702	3.14791e-08	3.14712e-08	1	0	0	1	0	0
AAATATT	4	18	7	15.78	295928905	151	30933360	126	4.5	0.253485	1.14068	0.581896	0.00798479	0.00407327	0.208609	2.69821e-08	2.69753e-08	1	0	0	1	0	0
AAATC	98	577	5	15.78	295928905	151	30933360	2885	5.88776	6.21039	36.5653	18.653	0.182826	0.093265	0.194959	6.17805e-07	6.17649e-07	1	0	0	1	0	0
AAATCCCATTG	4	18	11	15.78	295928905	151	30933360	198	4.5	0.253485	1.14068	0.581896	0.0125475	0.00640086	0.327815	4.24005e-08	4.23898e-08	1	0	0	1	0	0
AAATCCCTTG	7	29	10	15.78	295928905	151	30933360	290	4.14286	0.443599	1.83777	0.937499	0.0183777	0.00937499	0.274361	6.21017e-08	6.2086e-08	1	0	0	1	0	0
AAATCCTAG	2	8	9	15.78	295928905	151	30933360	72	4	0.126743	0.506971	0.25862	0.00456274	0.00232758	0.238411	1.54184e-08	1.54145e-08	1	0	0	1	0	0
AAATCGGAAG	2	9	10	15.78	295928905	151	30933360	90	4.5	0.126743	0.570342	0.290948	0.00570342	0.00290948	0.298013	1.92729e-08	1.92681e-08	1	0	0	1	0	0
AAATCT	4	18	6	15.78	295928905	151	30933360	108	4.5	0.253485	1.14068	0.581896	0.00684411	0.00349138	0.178808	2.31275e-08	2.31217e-08	1	0	0	1	0	0
AAATCTAAG	2	8	9	15.78	295928905	151	30933360	72	4	0.126743	0.506971	0.25862	0.00456274	0.00232758	0.238411	1.54184e-08	1.54145e-08	1	0	0	1	0	0
AAATCTTAG	2	8	9	15.78	295928905	151	30933360	72	4	0.126743	0.506971	0.25862	0.00456274	0.00232758	0.238411	1.54184e-08	1.54145e-08	1	0	0	1	0	0
AAATG	27	145	5	15.78	295928905	151	30933360	725	5.37037	1.71103	9.18885	4.6875	0.0459442	0.0234375	0.177827	1.55254e-07	1.55215e-07	1	0	0	1	0	0
AAATGAT	1	4	7	15.78	295928905	151	30933360	28	4	0.0633714	0.253485	0.12931	0.0017744	0.000905172	0.18543	5.99603e-09	5.99451e-09	1	0	0	1	0	0
AAATGC	12	48	6	15.78	295928905	151	30933360	288	4	0.760456	3.04183	1.55172	0.018251	0.00931034	0.15894	6.16734e-08	6.16579e-08	1	0	0	1	0	0
AAATGCAG	12	54	8	15.78	295928905	151	30933360	432	4.5	0.760456	3.42205	1.74569	0.0273764	0.0139655	0.238411	9.25101e-08	9.24868e-08	1	0	0	1	0	0
AAATGG	16	68	6	15.78	295928905	151	30933360	408	4.25	1.01394	4.30925	2.19827	0.0258555	0.0131896	0.168874	8.73707e-08	8.73486e-08	1	0	0	1	0	0
AAATGT	4	20	6	15.78	295928905	151	30933360	120	5	0.253485	1.26743	0.646551	0.00760456	0.00387931	0.198675	2.56973e-08	2.56908e-08	1	0	0	1	0	0
AAATGTG	10	44	7	15.78	295928905	151	30933360	308	4.4	0.633714	2.78834	1.42241	0.0195184	0.00995689	0.203974	6.59563e-08	6.59397e-08	1	0	0	1	0	0
AAATT	71	385	5	15.78	295928905	151	30933360	1925	5.42254	4.49937	24.398	12.4461	0.12199	0.0622305	0.179554	4.12227e-07	4.12123e-07	1	0	0	1	0	0
AAATTAATT	8	41	9	15.78	295928905	151	30933360	369	5.125	0.506971	2.59823	1.32543	0.023384	0.0119289	0.305464	7.90191e-08	7.89991e-08	1	0	0	1	0	0
AAATTAC	1	4	7	15.78	295928905	151	30933360	28	4	0.0633714	0.253485	0.12931	0.0017744	0.000905172	0.18543	5.99603e-09	5.99451e-09	1	0	0	1	0	0
AAATTACC	4	16	8	15.78	295928905	151	30933360	128	4	0.253485	1.01394	0.517241	0.00811153	0.00413793	0.211921	2.74104e-08	2.74035e-08	1	0	0	1	0	0
AAATTC	15	64	6	15.78	295928905	151	30933360	384	4.26667	0.95057	4.05577	2.06896	0.0243346	0.0124138	0.169536	8.22312e-08	8.22105e-08	1	0	0	1	0	0
AAATTCAAG	1	4	9	15.78	295928905	151	30933360	36	4	0.0633714	0.253485	0.12931	0.00228137	0.00116379	0.238411	7.70918e-09	7.70723e-09	1	0	0	1	0	0
AAATTCAGT	4	16	9	15.78	295928905	151	30933360	144	4	0.253485	1.01394	0.517241	0.00912548	0.00465517	0.238411	3.08367e-08	3.08289e-08	1	0	0	1	0	0
AAATTCTAT	3	13	9	15.78	295928905	151	30933360	117	4.33333	0.190114	0.823828	0.420258	0.00741445	0.00378232	0.258278	2.50548e-08	2.50485e-08	1	0	0	1	0	0
AAATTCTGC	16	68	9	15.78	295928905	151	30933360	612	4.25	1.01394	4.30925	2.19827	0.0387833	0.0197845	0.253311	1.31056e-07	1.31023e-07	1	0	0	1	0	0
AAATTG	14	84	6	15.78	295928905	151	30933360	504	6	0.887199	5.32319	2.71551	0.0319392	0.0162931	0.238411	1.07929e-07	1.07901e-07	1	0	0	1	0	0
AAATTGC	6	28	7	15.78	295928905	151	30933360	196	4.66667	0.380228	1.7744	0.905172	0.0124208	0.0063362	0.216336	4.19722e-08	4.19616e-08	1	0	0	1	0	0
AAATTGT	2	10	7	15.78	295928905	151	30933360	70	5	0.126743	0.633714	0.323276	0.00443599	0.00226293	0.231788	1.49901e-08	1.49863e-08	1	0	0	1	0	0
AAATTT	8	32	6	15.78	295928905	151	30933360	192	4	0.506971	2.02788	1.03448	0.0121673	0.00620689	0.15894	4.11156e-08	4.11052e-08	1	0	0	1	0	0
AAATTTAAGGTAGCC	2	8	15	15.78	295928905	151	30933360	120	4	0.126743	0.506971	0.25862	0.00760456	0.00387931	0.397351	2.56973e-08	2.56908e-08	1	0	0	1	0	0
AAC	1332	12414	3	15.78	295928905	151	30933360	37242	9.31982	84.4106	786.692	401.314	2.36008	1.20394	0.185162	7.97515e-06	7.97313e-06	1	0	0	0	0	0
AACAAG	20	80	6	15.78	295928905	151	30933360	480	4	1.26743	5.06971	2.5862	0.0304183	0.0155172	0.15894	1.02789e-07	1.02763e-07	1	0	0	1	0	0
AACAAGAAG	33	138	9	15.78	295928905	151	30933360	1242	4.18182	2.09125	8.74525	4.4612	0.0787072	0.0401508	0.249247	2.65967e-07	2.659e-07	1	0	0	1	0	0
AACAAT	70	319	6	15.78	295928905	151	30933360	1914	4.55714	4.43599	20.2155	10.3125	0.121293	0.0618749	0.181079	4.09871e-07	4.09768e-07	1	0	0	1	0	0
AACAC	9	45	5	15.78	295928905	151	30933360	225	5	0.570342	2.85171	1.45474	0.0142586	0.0072737	0.165563	4.81824e-08	4.81702e-08	1	0	0	1	0	0
AACACACAGGGTCAC	1	4	15	15.78	295928905	151	30933360	60	4	0.0633714	0.253485	0.12931	0.00380228	0.00193965	0.397351	1.28486e-08	1.28454e-08	1	0	0	1	0	0
AACACACAGGGTTAC	1	4	15	15.78	295928905	151	30933360	60	4	0.0633714	0.253485	0.12931	0.00380228	0.00193965	0.397351	1.28486e-08	1.28454e-08	1	0	0	1	0	0
AACACT	4	40	6	15.78	295928905	151	30933360	240	10	0.253485	2.53485	1.2931	0.0152091	0.00775861	0.397351	5.13945e-08	5.13815e-08	1	0	0	1	0	0
AACAG	43	332	5	15.78	295928905	151	30933360	1660	7.72093	2.72497	21.0393	10.7327	0.105196	0.0536637	0.25566	3.55479e-07	3.55389e-07	1	0	0	1	0	0
AACAGAT	16	64	7	15.78	295928905	151	30933360	448	4	1.01394	4.05577	2.06896	0.0283904	0.0144827	0.18543	9.59364e-08	9.59122e-08	1	0	0	1	0	0
AACAGC	9	40	6	15.78	295928905	151	30933360	240	4.44444	0.570342	2.53485	1.2931	0.0152091	0.00775861	0.1766	5.13945e-08	5.13815e-08	1	0	0	1	0	0
AACAGCAGCACAGCC	6	24	15	15.78	295928905	151	30933360	360	4	0.380228	1.52091	0.775861	0.0228137	0.0116379	0.397351	7.70918e-08	7.70723e-08	1	0	0	1	0	0
AACAGCT	8	34	7	15.78	295928905	151	30933360	238	4.25	0.506971	2.15463	1.09914	0.0150824	0.00769396	0.19702	5.09662e-08	5.09534e-08	1	0	0	1	0	0
AACAGG	6	24	6	15.78	295928905	151	30933360	144	4	0.380228	1.52091	0.775861	0.00912548	0.00465517	0.15894	3.08367e-08	3.08289e-08	1	0	0	1	0	0
AACAT	39	276	5	15.78	295928905	151	30933360	1380	7.07692	2.47148	17.4905	8.92241	0.0874525	0.044612	0.234335	2.95519e-07	2.95444e-07	1	0	0	1	0	0
AACATC	3	12	6	15.78	295928905	151	30933360	72	4	0.190114	0.760456	0.387931	0.00456274	0.00232758	0.15894	1.54184e-08	1.54145e-08	1	0	0	1	0	0
AACATT	2	8	6	15.78	295928905	151	30933360	48	4	0.126743	0.506971	0.25862	0.00304183	0.00155172	0.15894	1.02789e-08	1.02763e-08	1	0	0	1	0	0
AACC	201	1622	4	15.78	295928905	151	30933360	6488	8.06965	12.7376	102.788	52.4353	0.411153	0.209741	0.213766	1.38937e-06	1.38901e-06	1	0	0	0	0	0
AACCAG	4	16	6	15.78	295928905	151	30933360	96	4	0.253485	1.01394	0.517241	0.00608365	0.00310345	0.15894	2.05578e-08	2.05526e-08	1	0	0	1	0	0
AACCAT	18	72	6	15.78	295928905	151	30933360	432	4	1.14068	4.56274	2.32758	0.0273764	0.0139655	0.15894	9.25101e-08	9.24868e-08	1	0	0	1	0	0
AACCATC	2	8	7	15.78	295928905	151	30933360	56	4	0.126743	0.506971	0.25862	0.0035488	0.00181034	0.18543	1.19921e-08	1.1989e-08	1	0	0	1	0	0
AACCC	97	525	5	15.78	295928905	151	30933360	2625	5.41237	6.14702	33.27	16.972	0.16635	0.0848598	0.179218	5.62128e-07	5.61986e-07	1	0	0	1	0	0
AACCCG	1	5	6	15.78	295928905	151	30933360	30	5	0.0633714	0.316857	0.161638	0.00190114	0.000969827	0.198675	6.42432e-09	6.42269e-09	1	0	0	1	0	0
AACCCT	342	4126	6	15.78	295928905	151	30933360	24756	12.0643	21.673	261.47	133.384	1.56882	0.800301	0.479377	5.30135e-06	5.30001e-06	1	0	0	1	0	0
AACCG	45	267	5	15.78	295928905	151	30933360	1335	5.93333	2.85171	16.9202	8.63146	0.0846008	0.0431573	0.196468	2.85882e-07	2.8581e-07	1	0	0	1	0	0
AACCGAG	4	16	7	15.78	295928905	151	30933360	112	4	0.253485	1.01394	0.517241	0.00709759	0.00362069	0.18543	2.39841e-08	2.39781e-08	1	0	0	1	0	0
AACCGCT	2	8	7	15.78	295928905	151	30933360	56	4	0.126743	0.506971	0.25862	0.0035488	0.00181034	0.18543	1.19921e-08	1.1989e-08	1	0	0	1	0	0
AACCGG	1	4	6	15.78	295928905	151	30933360	24	4	0.0633714	0.253485	0.12931	0.00152091	0.000775861	0.15894	5.13945e-09	5.13815e-09	1	0	0	1	0	0
AACCGT	7	35	6	15.78	295928905	151	30933360	210	5	0.443599	2.218	1.13146	0.013308	0.00678879	0.198675	4.49702e-08	4.49589e-08	1	0	0	1	0	0
AACCT	132158	1263660	5	15.78	295928905	151	30933360	6318300	9.56174	8375.03	80079.8	40851	400.399	204.255	0.316614	0.00135303	0.00135268	1	1	1	1	0	0
AACCTAACGT	6	24	10	15.78	295928905	151	30933360	240	4	0.380228	1.52091	0.775861	0.0152091	0.00775861	0.264901	5.13945e-08	5.13815e-08	1	0	0	1	0	0
AACCTAG	6	26	7	15.78	295928905	151	30933360	182	4.33333	0.380228	1.64766	0.840517	0.0115336	0.00588362	0.200883	3.89742e-08	3.89643e-08	1	0	0	1	0	0
AACCTCCCT	2	11	9	15.78	295928905	151	30933360	99	5.5	0.126743	0.697085	0.355603	0.00627376	0.00320043	0.327815	2.12002e-08	2.11949e-08	1	0	0	1	0	0
AACCTGACCT	1736	9741	10	15.78	295928905	151	30933360	97410	5.61118	110.013	617.3	314.903	6.173	3.14903	0.371601	2.08598e-05	2.08545e-05	1	0	0	1	0	0
AACCTGGAT	12	50	9	15.78	295928905	151	30933360	450	4.16667	0.760456	3.16857	1.61638	0.0285171	0.0145474	0.248344	9.63647e-08	9.63404e-08	1	0	0	1	0	0
AACG	1196	13058	4	15.78	295928905	151	30933360	52232	10.9181	75.7921	827.503	422.133	3.31001	1.68853	0.28922	1.11852e-05	1.11823e-05	1	0	0	0	0	0
AACGAAG	16	64	7	15.78	295928905	151	30933360	448	4	1.01394	4.05577	2.06896	0.0283904	0.0144827	0.18543	9.59364e-08	9.59122e-08	1	0	0	1	0	0
AACGAAGG	31	187	8	15.78	295928905	151	30933360	1496	6.03226	1.96451	11.8504	6.04525	0.0948035	0.048362	0.31959	3.20359e-07	3.20278e-07	1	0	0	1	0	0
AACGAATG	1	4	8	15.78	295928905	151	30933360	32	4	0.0633714	0.253485	0.12931	0.00202788	0.00103448	0.211921	6.8526e-09	6.85087e-09	1	0	0	1	0	0
AACGAC	45	222	6	15.78	295928905	151	30933360	1332	4.93333	2.85171	14.0684	7.17672	0.0844106	0.0430603	0.196026	2.8524e-07	2.85168e-07	1	0	0	1	0	0
AACGACG	28	170	7	15.78	295928905	151	30933360	1190	6.07143	1.7744	10.7731	5.49568	0.0754119	0.0384698	0.281457	2.54831e-07	2.54767e-07	1	0	0	1	0	0
AACGAG	34	177	6	15.78	295928905	151	30933360	1062	5.20588	2.15463	11.2167	5.72198	0.0673004	0.0343319	0.206856	2.27421e-07	2.27363e-07	1	0	0	1	0	0
AACGAGAG	6	24	8	15.78	295928905	151	30933360	192	4	0.380228	1.52091	0.775861	0.0121673	0.00620689	0.211921	4.11156e-08	4.11052e-08	1	0	0	1	0	0
AACGAGCG	8	32	8	15.78	295928905	151	30933360	256	4	0.506971	2.02788	1.03448	0.0162231	0.00827585	0.211921	5.48208e-08	5.4807e-08	1	0	0	1	0	0
AACGAGG	6	32	7	15.78	295928905	151	30933360	224	5.33333	0.380228	2.02788	1.03448	0.0141952	0.00724137	0.247241	4.79682e-08	4.79561e-08	1	0	0	1	0	0
AACGAT	25	110	6	15.78	295928905	151	30933360	660	4.4	1.58428	6.97085	3.55603	0.0418251	0.0213362	0.174834	1.41335e-07	1.41299e-07	1	0	0	1	0	0
AACGATTC	12	48	8	15.78	295928905	151	30933360	384	4	0.760456	3.04183	1.55172	0.0243346	0.0124138	0.211921	8.22312e-08	8.22105e-08	1	0	0	1	0	0
AACGC	58	338	5	15.78	295928905	151	30933360	1690	5.82759	3.67554	21.4195	10.9267	0.107098	0.0546336	0.192966	3.61903e-07	3.61812e-07	1	0	0	1	0	0
AACGCATCGAAGCCG	4	17	15	15.78	295928905	151	30933360	255	4.25	0.253485	1.07731	0.549568	0.0161597	0.00824353	0.422185	5.46067e-08	5.45929e-08	1	0	0	1	0	0
AACGG	80	460	5	15.78	295928905	151	30933360	2300	5.75	5.06971	29.1508	14.8707	0.145754	0.0743534	0.190397	4.92531e-07	4.92407e-07	1	0	0	1	0	0
AACGGC	18	72	6	15.78	295928905	151	30933360	432	4	1.14068	4.56274	2.32758	0.0273764	0.0139655	0.15894	9.25101e-08	9.24868e-08	1	0	0	1	0	0
AACGGG	4	16	6	15.78	295928905	151	30933360	96	4	0.253485	1.01394	0.517241	0.00608365	0.00310345	0.15894	2.05578e-08	2.05526e-08	1	0	0	1	0	0
AACGGGT	8	48	7	15.78	295928905	151	30933360	336	6	0.506971	3.04183	1.55172	0.0212928	0.0108621	0.278146	7.19523e-08	7.19342e-08	1	0	0	1	0	0
AACGGT	16	78	6	15.78	295928905	151	30933360	468	4.875	1.01394	4.94297	2.52155	0.0296578	0.0151293	0.193709	1.00219e-07	1.00194e-07	1	0	0	1	0	0
AACGT	9	59	5	15.78	295928905	151	30933360	295	6.55556	0.570342	3.73891	1.90733	0.0186946	0.00953663	0.217071	6.31724e-08	6.31565e-08	1	0	0	1	0	0
AACGTAGTAC	4	16	10	15.78	295928905	151	30933360	160	4	0.253485	1.01394	0.517241	0.0101394	0.00517241	0.264901	3.4263e-08	3.42544e-08	1	0	0	1	0	0
AACGTC	4	16	6	15.78	295928905	151	30933360	96	4	0.253485	1.01394	0.517241	0.00608365	0.00310345	0.15894	2.05578e-08	2.05526e-08	1	0	0	1	0	0
AACGTCC	6	24	7	15.78	295928905	151	30933360	168	4	0.380228	1.52091	0.775861	0.0106464	0.00543103	0.18543	3.59762e-08	3.59671e-08	1	0	0	1	0	0
AACGTG	2	8	6	15.78	295928905	151	30933360	48	4	0.126743	0.506971	0.25862	0.00304183	0.00155172	0.15894	1.02789e-08	1.02763e-08	1	0	0	1	0	0
AACGTGC	6	32	7	15.78	295928905	151	30933360	224	5.33333	0.380228	2.02788	1.03448	0.0141952	0.00724137	0.247241	4.79682e-08	4.79561e-08	1	0	0	1	0	0
AACT	97	686	4	15.78	295928905	151	30933360	2744	7.07216	6.14702	43.4728	22.1767	0.173891	0.0887068	0.187342	5.87611e-07	5.87462e-07	1	0	0	0	0	0
AACTAC	3	12	6	15.78	295928905	151	30933360	72	4	0.190114	0.760456	0.387931	0.00456274	0.00232758	0.15894	1.54184e-08	1.54145e-08	1	0	0	1	0	0
AACTACCAC	1	5	9	15.78	295928905	151	30933360	45	5	0.0633714	0.316857	0.161638	0.00285171	0.00145474	0.298013	9.63647e-09	9.63404e-09	1	0	0	1	0	0
AACTACGAT	2	8	9	15.78	295928905	151	30933360	72	4	0.126743	0.506971	0.25862	0.00456274	0.00232758	0.238411	1.54184e-08	1.54145e-08	1	0	0	1	0	0
AACTAGATCGGAAGAG	4	26	16	15.78	295928905	151	30933360	416	6.5	0.253485	1.64766	0.840517	0.0263625	0.0134483	0.688742	8.90838e-08	8.90614e-08	1	0	0	1	1	0
AACTCC	8	32	6	15.78	295928905	151	30933360	192	4	0.506971	2.02788	1.03448	0.0121673	0.00620689	0.15894	4.11156e-08	4.11052e-08	1	0	0	1	0	0
AACTCGG	6	42	7	15.78	295928905	151	30933360	294	7	0.380228	2.6616	1.35776	0.0186312	0.0095043	0.324503	6.29583e-08	6.29424e-08	1	0	0	1	0	0
AACTCT	1	5	6	15.78	295928905	151	30933360	30	5	0.0633714	0.316857	0.161638	0.00190114	0.000969827	0.198675	6.42432e-09	6.42269e-09	1	0	0	1	0	0
AACTG	53	406	5	15.78	295928905	151	30933360	2030	7.66038	3.35868	25.7288	13.125	0.128644	0.0656249	0.253655	4.34712e-07	4.34602e-07	1	0	0	1	0	0
AACTGAATAG	34	169	10	15.78	295928905	151	30933360	1690	4.97059	2.15463	10.7098	5.46336	0.107098	0.0546336	0.329178	3.61903e-07	3.61812e-07	1	0	0	1	0	0
AACTGC	6	24	6	15.78	295928905	151	30933360	144	4	0.380228	1.52091	0.775861	0.00912548	0.00465517	0.15894	3.08367e-08	3.08289e-08	1	0	0	1	0	0
AACTGG	66	433	6	15.78	295928905	151	30933360	2598	6.56061	4.18251	27.4398	13.9978	0.164639	0.083987	0.260686	5.56346e-07	5.56205e-07	1	0	0	1	0	0
AACTGTGGAAG	47	218	11	15.78	295928905	151	30933360	2398	4.6383	2.97845	13.815	7.04741	0.151965	0.0775215	0.337889	5.13517e-07	5.13387e-07	1	0	0	1	0	0
AACTT	39	236	5	15.78	295928905	151	30933360	1180	6.05128	2.47148	14.9556	7.6293	0.0747782	0.0381465	0.200374	2.5269e-07	2.52626e-07	1	0	0	1	0	0
AAG	32188	454793	3	15.78	295928905	151	30933360	1364379	14.1293	2039.8	28820.8	14702.3	86.4625	44.107	0.280714	0.000292173	0.0002921	1	1	1	0	0	0
AAGAAGAG	32	138	8	15.78	295928905	151	30933360	1104	4.3125	2.02788	8.74525	4.4612	0.069962	0.0356896	0.228477	2.36415e-07	2.36355e-07	1	0	0	1	0	0
AAGAAGAGG	233	960	9	15.78	295928905	151	30933360	8640	4.12017	14.7655	60.8365	31.0345	0.547529	0.27931	0.245573	1.8502e-06	1.84974e-06	1	0	0	1	0	0
AAGAAGATCGG	382	1926	11	15.78	295928905	151	30933360	21186	5.04188	24.2079	122.053	62.2629	1.34259	0.684892	0.36729	4.53685e-06	4.53571e-06	1	0	0	1	0	0
AAGAAGATCGGAAGAGGAT	1	4	19	15.78	295928905	151	30933360	76	4	0.0633714	0.253485	0.12931	0.00481622	0.00245689	0.503311	1.62749e-08	1.62708e-08	1	0	0	1	1	0
AAGAAGATG	4	16	9	15.78	295928905	151	30933360	144	4	0.253485	1.01394	0.517241	0.00912548	0.00465517	0.238411	3.08367e-08	3.08289e-08	1	0	0	1	0	0
AAGAAGCGAG	14	60	10	15.78	295928905	151	30933360	600	4.28571	0.887199	3.80228	1.93965	0.0380228	0.0193965	0.283822	1.28486e-07	1.28454e-07	1	0	0	1	0	0
AAGAAGG	63	307	7	15.78	295928905	151	30933360	2149	4.87302	3.9924	19.455	9.92456	0.136185	0.0694719	0.225901	4.60195e-07	4.60079e-07	1	0	0	1	0	0
AAGAAGGAG	186	859	9	15.78	295928905	151	30933360	7731	4.61828	11.7871	54.436	27.7694	0.489924	0.249924	0.275262	1.65555e-06	1.65513e-06	1	0	0	1	0	0
AAGAAGTCGG	5	23	10	15.78	295928905	151	30933360	230	4.6	0.316857	1.45754	0.743534	0.0145754	0.00743534	0.304636	4.92531e-08	4.92407e-08	1	0	0	1	0	0
AAGAAGTGG	36	154	9	15.78	295928905	151	30933360	1386	4.27778	2.28137	9.75919	4.97844	0.0878327	0.044806	0.254967	2.96803e-07	2.96728e-07	1	0	0	1	0	0
AAGAAT	143	684	6	15.78	295928905	151	30933360	4104	4.78322	9.0621	43.346	22.112	0.260076	0.132672	0.190062	8.78846e-07	8.78624e-07	1	0	0	1	0	0
AAGAATAAT	2	8	9	15.78	295928905	151	30933360	72	4	0.126743	0.506971	0.25862	0.00456274	0.00232758	0.238411	1.54184e-08	1.54145e-08	1	0	0	1	0	0
AAGAATCGG	14	67	9	15.78	295928905	151	30933360	603	4.78571	0.887199	4.24588	2.16595	0.0382129	0.0194935	0.285241	1.29129e-07	1.29096e-07	1	0	0	1	0	0
AAGAATG	1	6	7	15.78	295928905	151	30933360	42	6	0.0633714	0.380228	0.193965	0.0026616	0.00135776	0.278146	8.99404e-09	8.99177e-09	1	0	0	1	0	0
AAGAATTATT	2	8	10	15.78	295928905	151	30933360	80	4	0.126743	0.506971	0.25862	0.00506971	0.0025862	0.264901	1.71315e-08	1.71272e-08	1	0	0	1	0	0
AAGAATTGCT	6	26	10	15.78	295928905	151	30933360	260	4.33333	0.380228	1.64766	0.840517	0.0164766	0.00840517	0.286976	5.56774e-08	5.56633e-08	1	0	0	1	0	0
AAGAC	447	5660	5	15.78	295928905	151	30933360	28300	12.6622	28.327	358.682	182.974	1.79341	0.91487	0.419278	6.06027e-06	6.05874e-06	1	0	0	1	0	0
AAGACC	20	86	6	15.78	295928905	151	30933360	516	4.3	1.26743	5.44994	2.78017	0.0326996	0.016681	0.170861	1.10498e-07	1.1047e-07	1	0	0	1	0	0
AAGACG	205	1038	6	15.78	295928905	151	30933360	6228	5.06341	12.9911	65.7795	33.556	0.394677	0.201336	0.201195	1.33369e-06	1.33335e-06	1	0	0	1	0	0
AAGACT	1	4	6	15.78	295928905	151	30933360	24	4	0.0633714	0.253485	0.12931	0.00152091	0.000775861	0.15894	5.13945e-09	5.13815e-09	1	0	0	1	0	0
AAGAG	1997	22847	5	15.78	295928905	151	30933360	114235	11.4407	126.553	1447.85	738.588	7.23923	3.69294	0.37883	2.44627e-05	2.44565e-05	1	0	0	1	0	0
AAGAGAATAGATCGG	3	13	15	15.78	295928905	151	30933360	195	4.33333	0.190114	0.823828	0.420258	0.0123574	0.00630387	0.430464	4.17581e-08	4.17475e-08	1	0	0	1	0	0
AAGAGAATCGG	18	77	11	15.78	295928905	151	30933360	847	4.27778	1.14068	4.87959	2.48922	0.0536755	0.0273814	0.311626	1.8138e-07	1.81334e-07	1	0	0	1	0	0
AAGAGAC	22	88	7	15.78	295928905	151	30933360	616	4	1.39417	5.57668	2.84483	0.0390368	0.0199138	0.18543	1.31913e-07	1.31879e-07	1	0	0	1	0	0
AAGAGACATTAGATCGG	6	24	17	15.78	295928905	151	30933360	408	4	0.380228	1.52091	0.775861	0.0258555	0.0131896	0.450331	8.73707e-08	8.73486e-08	1	0	0	1	0	0
AAGAGACGG	8	66	9	15.78	295928905	151	30933360	594	8.25	0.506971	4.18251	2.13362	0.0376426	0.0192026	0.491722	1.27201e-07	1.27169e-07	1	0	0	1	0	0
AAGAGAG	71	314	7	15.78	295928905	151	30933360	2198	4.42254	4.49937	19.8986	10.1509	0.13929	0.071056	0.205018	4.70688e-07	4.70569e-07	1	0	0	1	0	0
AAGAGAGACGG	15	69	11	15.78	295928905	151	30933360	759	4.6	0.95057	4.37262	2.2306	0.0480989	0.0245366	0.335099	1.62535e-07	1.62494e-07	1	0	0	1	0	0
AAGAGAGAG	104	478	9	15.78	295928905	151	30933360	4302	4.59615	6.59062	30.2915	15.4526	0.272624	0.139073	0.273943	9.21247e-07	9.21014e-07	1	0	0	1	0	0
AAGAGAGATCCGG	6	25	13	15.78	295928905	151	30933360	325	4.16667	0.380228	1.58428	0.808189	0.0205957	0.0105065	0.35872	6.95968e-08	6.95792e-08	1	0	0	1	0	0
AAGAGAGATCG	14	58	11	15.78	295928905	151	30933360	638	4.14286	0.887199	3.67554	1.875	0.0404309	0.020625	0.301798	1.36624e-07	1.36589e-07	1	0	0	1	0	0
AAGAGAGCGG	1	5	10	15.78	295928905	151	30933360	50	5	0.0633714	0.316857	0.161638	0.00316857	0.00161638	0.331126	1.07072e-08	1.07045e-08	1	0	0	1	0	0
AAGAGATCGG	3129	19211	10	15.78	295928905	151	30933360	192110	6.13966	198.289	1217.43	621.045	12.1743	6.21045	0.4066	4.11392e-05	4.11288e-05	1	0	1	1	0	0
AAGAGATGG	2	9	9	15.78	295928905	151	30933360	81	4.5	0.126743	0.570342	0.290948	0.00513308	0.00261853	0.268212	1.73457e-08	1.73413e-08	1	0	0	1	0	0
AAGAGC	58	407	6	15.78	295928905	151	30933360	2442	7.01724	3.67554	25.7921	13.1573	0.154753	0.0789439	0.278831	5.22939e-07	5.22807e-07	1	0	0	1	0	0
AAGAGCATCGG	2	10	11	15.78	295928905	151	30933360	110	5	0.126743	0.633714	0.323276	0.00697085	0.00355603	0.364238	2.35558e-08	2.35499e-08	1	0	0	1	0	0
AAGAGCCATTAGATCGG	2	9	17	15.78	295928905	151	30933360	153	4.5	0.126743	0.570342	0.290948	0.00969582	0.00494612	0.506623	3.2764e-08	3.27557e-08	1	0	0	1	1	0
AAGAGCGGAGACAGATCGG	2	8	19	15.78	295928905	151	30933360	152	4	0.126743	0.506971	0.25862	0.00963245	0.00491379	0.503311	3.25499e-08	3.25416e-08	1	0	0	1	1	0
AAGAGG	1033	8795	6	15.78	295928905	151	30933360	52770	8.51404	65.4626	557.351	284.321	3.34411	1.70593	0.338306	1.13004e-05	1.12975e-05	1	0	0	1	0	0
AAGAGGATCGG	12	50	11	15.78	295928905	151	30933360	550	4.16667	0.760456	3.16857	1.61638	0.0348542	0.0177802	0.303532	1.17779e-07	1.17749e-07	1	0	0	1	0	0
AAGAGGCT	23	115	8	15.78	295928905	151	30933360	920	5	1.45754	7.28771	3.71767	0.0583016	0.0297414	0.264901	1.97012e-07	1.96963e-07	1	0	0	1	0	0
AAGAT	7	43	5	15.78	295928905	151	30933360	215	6.14286	0.443599	2.72497	1.39009	0.0136248	0.00695043	0.203406	4.60409e-08	4.60293e-08	1	0	0	1	0	0
AAGATAG	1	4	7	15.78	295928905	151	30933360	28	4	0.0633714	0.253485	0.12931	0.0017744	0.000905172	0.18543	5.99603e-09	5.99451e-09	1	0	0	1	0	0
AAGATC	8	32	6	15.78	295928905	151	30933360	192	4	0.506971	2.02788	1.03448	0.0121673	0.00620689	0.15894	4.11156e-08	4.11052e-08	1	0	0	1	0	0
AAGATCC	4	16	7	15.78	295928905	151	30933360	112	4	0.253485	1.01394	0.517241	0.00709759	0.00362069	0.18543	2.39841e-08	2.39781e-08	1	0	0	1	0	0
AAGATCGG	44	288	8	15.78	295928905	151	30933360	2304	6.54545	2.78834	18.251	9.31034	0.146008	0.0744827	0.346779	4.93387e-07	4.93263e-07	1	0	0	1	0	0
AAGATCGTCGTAT	6	26	13	15.78	295928905	151	30933360	338	4.33333	0.380228	1.64766	0.840517	0.0214195	0.0109267	0.373068	7.23806e-08	7.23623e-08	1	0	0	1	0	0
AAGATG	26	106	6	15.78	295928905	151	30933360	636	4.07692	1.64766	6.71736	3.42672	0.0403042	0.0205603	0.161997	1.36195e-07	1.36161e-07	1	0	0	1	0	0
AAGATGG	18	76	7	15.78	295928905	151	30933360	532	4.22222	1.14068	4.81622	2.45689	0.0337136	0.0171983	0.195732	1.13925e-07	1.13896e-07	1	0	0	1	0	0
AAGC	185	1354	4	15.78	295928905	151	30933360	5416	7.31892	11.7237	85.8048	43.7715	0.343219	0.175086	0.193879	1.1598e-06	1.15951e-06	1	0	0	0	0	0
AAGCAATGT	4	16	9	15.78	295928905	151	30933360	144	4	0.253485	1.01394	0.517241	0.00912548	0.00465517	0.238411	3.08367e-08	3.08289e-08	1	0	0	1	0	0
AAGCAC	1	4	6	15.78	295928905	151	30933360	24	4	0.0633714	0.253485	0.12931	0.00152091	0.000775861	0.15894	5.13945e-09	5.13815e-09	1	0	0	1	0	0
AAGCAG	4	16	6	15.78	295928905	151	30933360	96	4	0.253485	1.01394	0.517241	0.00608365	0.00310345	0.15894	2.05578e-08	2.05526e-08	1	0	0	1	0	0
AAGCAGAGATCGG	6	36	13	15.78	295928905	151	30933360	468	6	0.380228	2.28137	1.16379	0.0296578	0.0151293	0.516556	1.00219e-07	1.00194e-07	1	0	0	1	1	0
AAGCAGATCGG	74	308	11	15.78	295928905	151	30933360	3388	4.16216	4.68948	19.5184	9.95689	0.214702	0.109526	0.303204	7.25519e-07	7.25336e-07	1	0	0	1	0	0
AAGCAGGG	10	40	8	15.78	295928905	151	30933360	320	4	0.633714	2.53485	1.2931	0.0202788	0.0103448	0.211921	6.8526e-08	6.85087e-08	1	0	0	1	0	0
AAGCAGT	2	8	7	15.78	295928905	151	30933360	56	4	0.126743	0.506971	0.25862	0.0035488	0.00181034	0.18543	1.19921e-08	1.1989e-08	1	0	0	1	0	0
AAGCC	63	430	5	15.78	295928905	151	30933360	2150	6.8254	3.9924	27.2497	13.9009	0.136248	0.0695043	0.226007	4.60409e-07	4.60293e-07	1	0	0	1	0	0
AAGCCAG	8	32	7	15.78	295928905	151	30933360	224	4	0.506971	2.02788	1.03448	0.0141952	0.00724137	0.18543	4.79682e-08	4.79561e-08	1	0	0	1	0	0
AAGCCC	22	132	6	15.78	295928905	151	30933360	792	6	1.39417	8.36502	4.26724	0.0501901	0.0256034	0.238411	1.69602e-07	1.69559e-07	1	0	0	1	0	0
AAGCCCG	2	8	7	15.78	295928905	151	30933360	56	4	0.126743	0.506971	0.25862	0.0035488	0.00181034	0.18543	1.19921e-08	1.1989e-08	1	0	0	1	0	0
AAGCCG	4	16	6	15.78	295928905	151	30933360	96	4	0.253485	1.01394	0.517241	0.00608365	0.00310345	0.15894	2.05578e-08	2.05526e-08	1	0	0	1	0	0
AAGCG	4	28	5	15.78	295928905	151	30933360	140	7	0.253485	1.7744	0.905172	0.00887199	0.00452586	0.231788	2.99801e-08	2.99726e-08	1	0	0	1	0	0
AAGCT	55	321	5	15.78	295928905	151	30933360	1605	5.83636	3.48542	20.3422	10.3771	0.101711	0.0518857	0.193257	3.43701e-07	3.43614e-07	1	0	0	1	0	0
AAGCTCCG	20	88	8	15.78	295928905	151	30933360	704	4.4	1.26743	5.57668	2.84483	0.0446134	0.0227586	0.233113	1.50757e-07	1.50719e-07	1	0	0	1	0	0
AAGG	8828	104084	4	15.78	295928905	151	30933360	416336	11.7902	559.442	6595.94	3364.78	26.3838	13.4591	0.312324	8.91558e-05	8.91333e-05	1	0	1	0	0	0
AAGGAAGGGAAGGAGG	7	34	16	15.78	295928905	151	30933360	544	4.85714	0.443599	2.15463	1.09914	0.034474	0.0175862	0.514664	1.16494e-07	1.16465e-07	1	0	0	1	1	0
AAGGAC	378	3875	6	15.78	295928905	151	30933360	23250	10.2513	23.9544	245.564	125.269	1.47338	0.751616	0.407337	4.97884e-06	4.97759e-06	1	0	0	1	0	0
AAGGACAAGGAG	130	623	12	15.78	295928905	151	30933360	7476	4.79231	8.23828	39.4804	20.1401	0.473764	0.241681	0.380846	1.60094e-06	1.60054e-06	1	0	0	1	0	0
AAGGAG	432	4131	6	15.78	295928905	151	30933360	24786	9.5625	27.3764	261.787	133.545	1.57072	0.801271	0.379967	5.30777e-06	5.30643e-06	1	0	0	1	0	0
AAGGAGAG	12	48	8	15.78	295928905	151	30933360	384	4	0.760456	3.04183	1.55172	0.0243346	0.0124138	0.211921	8.22312e-08	8.22105e-08	1	0	0	1	0	0
AAGGAGATCGG	82	427	11	15.78	295928905	151	30933360	4697	5.20732	5.19645	27.0596	13.8039	0.297655	0.151843	0.379341	1.00583e-06	1.00558e-06	1	0	0	1	0	0
AAGGAT	8	34	6	15.78	295928905	151	30933360	204	4.25	0.506971	2.15463	1.09914	0.0129278	0.00659482	0.168874	4.36853e-08	4.36743e-08	1	0	0	1	0	0
AAGGATAG	11	46	8	15.78	295928905	151	30933360	368	4.18182	0.697085	2.91508	1.48707	0.0233207	0.0118965	0.221553	7.88049e-08	7.8785e-08	1	0	0	1	0	0
AAGGATGTGT	2	8	10	15.78	295928905	151	30933360	80	4	0.126743	0.506971	0.25862	0.00506971	0.0025862	0.264901	1.71315e-08	1.71272e-08	1	0	0	1	0	0
AAGGC	39	207	5	15.78	295928905	151	30933360	1035	5.30769	2.47148	13.1179	6.6918	0.0655894	0.033459	0.175751	2.21639e-07	2.21583e-07	1	0	0	1	0	0
AAGGCATC	2	8	8	15.78	295928905	151	30933360	64	4	0.126743	0.506971	0.25862	0.00405577	0.00206896	0.211921	1.37052e-08	1.37017e-08	1	0	0	1	0	0
AAGGCG	6	24	6	15.78	295928905	151	30933360	144	4	0.380228	1.52091	0.775861	0.00912548	0.00465517	0.15894	3.08367e-08	3.08289e-08	1	0	0	1	0	0
AAGGCGCCCATGGG	2	8	14	15.78	295928905	151	30933360	112	4	0.126743	0.506971	0.25862	0.00709759	0.00362069	0.370861	2.39841e-08	2.39781e-08	1	0	0	1	0	0
AAGGCTG	4	16	7	15.78	295928905	151	30933360	112	4	0.253485	1.01394	0.517241	0.00709759	0.00362069	0.18543	2.39841e-08	2.39781e-08	1	0	0	1	0	0
AAGGG	380	2466	5	15.78	295928905	151	30933360	12330	6.48947	24.0811	156.274	79.7198	0.781369	0.398599	0.214883	2.64039e-06	2.63973e-06	1	0	0	1	0	0
AAGGGG	33	143	6	15.78	295928905	151	30933360	858	4.33333	2.09125	9.0621	4.62284	0.0543726	0.027737	0.172185	1.83735e-07	1.83689e-07	1	0	0	1	0	0
AAGGGT	17	80	6	15.78	295928905	151	30933360	480	4.70588	1.07731	5.06971	2.5862	0.0304183	0.0155172	0.186989	1.02789e-07	1.02763e-07	1	0	0	1	0	0
AAGGGTG	4	16	7	15.78	295928905	151	30933360	112	4	0.253485	1.01394	0.517241	0.00709759	0.00362069	0.18543	2.39841e-08	2.39781e-08	1	0	0	1	0	0
AAGGT	28	196	5	15.78	295928905	151	30933360	980	7	1.7744	12.4208	6.3362	0.0621039	0.031681	0.231788	2.09861e-07	2.09808e-07	1	0	0	1	0	0
AAGGTACG	8	34	8	15.78	295928905	151	30933360	272	4.25	0.506971	2.15463	1.09914	0.017237	0.0087931	0.225166	5.82471e-08	5.82324e-08	1	0	0	1	0	0
AAGGTACGG	16	70	9	15.78	295928905	151	30933360	630	4.375	1.01394	4.43599	2.26293	0.039924	0.0203664	0.260762	1.34911e-07	1.34877e-07	1	0	0	1	0	0
AAGGTATGGGTGTGG	2	8	15	15.78	295928905	151	30933360	120	4	0.126743	0.506971	0.25862	0.00760456	0.00387931	0.397351	2.56973e-08	2.56908e-08	1	0	0	1	0	0
AAGT	13784	100262	4	15.78	295928905	151	30933360	401048	7.2738	873.511	6353.74	3241.23	25.415	12.9649	0.192683	8.5882e-05	8.58603e-05	1	1	1	0	0	0
AAGTAC	2	12	6	15.78	295928905	151	30933360	72	6	0.126743	0.760456	0.387931	0.00456274	0.00232758	0.238411	1.54184e-08	1.54145e-08	1	0	0	1	0	0
AAGTAG	4	24	6	15.78	295928905	151	30933360	144	6	0.253485	1.52091	0.775861	0.00912548	0.00465517	0.238411	3.08367e-08	3.08289e-08	1	0	0	1	0	0
AAGTAGATCGG	2	19	11	15.78	295928905	151	30933360	209	9.5	0.126743	1.20406	0.614224	0.0132446	0.00675646	0.692053	4.47561e-08	4.47448e-08	1	0	0	1	1	0
AAGTAGGGAG	4	16	10	15.78	295928905	151	30933360	160	4	0.253485	1.01394	0.517241	0.0101394	0.00517241	0.264901	3.4263e-08	3.42544e-08	1	0	0	1	0	0
AAGTC	15	75	5	15.78	295928905	151	30933360	375	5	0.95057	4.75285	2.42457	0.0237643	0.0121228	0.165563	8.03039e-08	8.02837e-08	1	0	0	1	0	0
AAGTCATT	8	96	8	15.78	295928905	151	30933360	768	12	0.506971	6.08365	3.10345	0.0486692	0.0248276	0.635762	1.64462e-07	1.64421e-07	1	0	0	1	1	0
AAGTCCGT	8	35	8	15.78	295928905	151	30933360	280	4.375	0.506971	2.218	1.13146	0.017744	0.00905172	0.231788	5.99603e-08	5.99451e-08	1	0	0	1	0	0
AAGTCG	33	136	6	15.78	295928905	151	30933360	816	4.12121	2.09125	8.6185	4.39655	0.051711	0.0263793	0.163757	1.74741e-07	1.74697e-07	1	0	0	1	0	0
AAGTCT	4	20	6	15.78	295928905	151	30933360	120	5	0.253485	1.26743	0.646551	0.00760456	0.00387931	0.198675	2.56973e-08	2.56908e-08	1	0	0	1	0	0
AAGTG	16	96	5	15.78	295928905	151	30933360	480	6	1.01394	6.08365	3.10345	0.0304183	0.0155172	0.198675	1.02789e-07	1.02763e-07	1	0	0	1	0	0
AAGTGG	3	16	6	15.78	295928905	151	30933360	96	5.33333	0.190114	1.01394	0.517241	0.00608365	0.00310345	0.211921	2.05578e-08	2.05526e-08	1	0	0	1	0	0
AAT	1013	9937	3	15.78	295928905	151	30933360	29811	9.80948	64.1952	629.721	321.239	1.88916	0.963717	0.19489	6.38384e-06	6.38223e-06	1	0	0	0	0	0
AATAATCTAT	2	8	10	15.78	295928905	151	30933360	80	4	0.126743	0.506971	0.25862	0.00506971	0.0025862	0.264901	1.71315e-08	1.71272e-08	1	0	0	1	0	0
AATAC	90	750	5	15.78	295928905	151	30933360	3750	8.33333	5.70342	47.5285	24.2457	0.237643	0.121228	0.275938	8.03039e-07	8.02837e-07	1	0	0	1	0	0
AATACAT	13	57	7	15.78	295928905	151	30933360	399	4.38462	0.823828	3.61217	1.84267	0.0252852	0.0128987	0.20326	8.54434e-08	8.54218e-08	1	0	0	1	0	0
AATACT	5	23	6	15.78	295928905	151	30933360	138	4.6	0.316857	1.45754	0.743534	0.00874525	0.0044612	0.182781	2.95519e-08	2.95444e-08	1	0	0	1	0	0
AATAG	17	143	5	15.78	295928905	151	30933360	715	8.41176	1.07731	9.0621	4.62284	0.0453105	0.0231142	0.278535	1.53113e-07	1.53074e-07	1	0	0	1	0	0
AATAGAATTAGCATACTATATACT	1	4	24	15.78	295928905	151	30933360	96	4	0.0633714	0.253485	0.12931	0.00608365	0.00310345	0.635762	2.05578e-08	2.05526e-08	1	0	0	1	1	0
AATAGAG	12	48	7	15.78	295928905	151	30933360	336	4	0.760456	3.04183	1.55172	0.0212928	0.0108621	0.18543	7.19523e-08	7.19342e-08	1	0	0	1	0	0
AATAGAT	93	388	7	15.78	295928905	151	30933360	2716	4.17204	5.89354	24.5881	12.5431	0.172117	0.0878016	0.193406	5.81615e-07	5.81468e-07	1	0	0	1	0	0
AATAGC	2	8	6	15.78	295928905	151	30933360	48	4	0.126743	0.506971	0.25862	0.00304183	0.00155172	0.15894	1.02789e-08	1.02763e-08	1	0	0	1	0	0
AATAGCT	6	28	7	15.78	295928905	151	30933360	196	4.66667	0.380228	1.7744	0.905172	0.0124208	0.0063362	0.216336	4.19722e-08	4.19616e-08	1	0	0	1	0	0
AATAGGG	6	30	7	15.78	295928905	151	30933360	210	5	0.380228	1.90114	0.969827	0.013308	0.00678879	0.231788	4.49702e-08	4.49589e-08	1	0	0	1	0	0
AATAGT	6	24	6	15.78	295928905	151	30933360	144	4	0.380228	1.52091	0.775861	0.00912548	0.00465517	0.15894	3.08367e-08	3.08289e-08	1	0	0	1	0	0
AATAT	11	66	5	15.78	295928905	151	30933360	330	6	0.697085	4.18251	2.13362	0.0209125	0.0106681	0.198675	7.06675e-08	7.06496e-08	1	0	0	1	0	0
AATATAT	2	18	7	15.78	295928905	151	30933360	126	9	0.126743	1.14068	0.581896	0.00798479	0.00407327	0.417219	2.69821e-08	2.69753e-08	1	0	0	1	0	0
AATATATG	1	4	8	15.78	295928905	151	30933360	32	4	0.0633714	0.253485	0.12931	0.00202788	0.00103448	0.211921	6.8526e-09	6.85087e-09	1	0	0	1	0	0
AATATC	4	20	6	15.78	295928905	151	30933360	120	5	0.253485	1.26743	0.646551	0.00760456	0.00387931	0.198675	2.56973e-08	2.56908e-08	1	0	0	1	0	0
AATATG	2	13	6	15.78	295928905	151	30933360	78	6.5	0.126743	0.823828	0.420258	0.00494297	0.00252155	0.258278	1.67032e-08	1.6699e-08	1	0	0	1	0	0
AATC	3775	25561	4	15.78	295928905	151	30933360	102244	6.77113	239.227	1619.84	826.325	6.47934	3.3053	0.179368	2.18949e-05	2.18894e-05	1	0	0	0	0	0
AATCAC	4	16	6	15.78	295928905	151	30933360	96	4	0.253485	1.01394	0.517241	0.00608365	0.00310345	0.15894	2.05578e-08	2.05526e-08	1	0	0	1	0	0
AATCACAG	1	13	8	15.78	295928905	151	30933360	104	13	0.0633714	0.823828	0.420258	0.00659062	0.00336207	0.688742	2.2271e-08	2.22653e-08	1	0	0	1	1	0
AATCAGG	10	58	7	15.78	295928905	151	30933360	406	5.8	0.633714	3.67554	1.875	0.0257288	0.013125	0.268874	8.69424e-08	8.69205e-08	1	0	0	1	0	0
AATCAT	8	34	6	15.78	295928905	151	30933360	204	4.25	0.506971	2.15463	1.09914	0.0129278	0.00659482	0.168874	4.36853e-08	4.36743e-08	1	0	0	1	0	0
AATCATC	1	5	7	15.78	295928905	151	30933360	35	5	0.0633714	0.316857	0.161638	0.002218	0.00113146	0.231788	7.49503e-09	7.49314e-09	1	0	0	1	0	0
AATCC	26	160	5	15.78	295928905	151	30933360	800	6.15385	1.64766	10.1394	5.17241	0.0506971	0.025862	0.20377	1.71315e-07	1.71272e-07	1	0	0	1	0	0
AATCCACCCACCACCTCACCT	4	18	21	15.78	295928905	151	30933360	378	4.5	0.253485	1.14068	0.581896	0.0239544	0.0122198	0.625828	8.09464e-08	8.09259e-08	1	0	0	1	1	0
AATCCATC	24	114	8	15.78	295928905	151	30933360	912	4.75	1.52091	7.22433	3.68534	0.0577947	0.0294827	0.251656	1.95299e-07	1.9525e-07	1	0	0	1	0	0
AATCCC	20	124	6	15.78	295928905	151	30933360	744	6.2	1.26743	7.85805	4.00862	0.0471483	0.0240517	0.246358	1.59323e-07	1.59283e-07	1	0	0	1	0	0
AATCCT	8	34	6	15.78	295928905	151	30933360	204	4.25	0.506971	2.15463	1.09914	0.0129278	0.00659482	0.168874	4.36853e-08	4.36743e-08	1	0	0	1	0	0
AATCG	35	277	5	15.78	295928905	151	30933360	1385	7.91429	2.218	17.5539	8.95473	0.0877693	0.0447737	0.262062	2.96589e-07	2.96514e-07	1	0	0	1	0	0
AATCGAATGGAATGC	2	16	15	15.78	295928905	151	30933360	240	8	0.126743	1.01394	0.517241	0.0152091	0.00775861	0.794702	5.13945e-08	5.13815e-08	1	0	0	1	1	0
AATCGC	6	26	6	15.78	295928905	151	30933360	156	4.33333	0.380228	1.64766	0.840517	0.00988593	0.0050431	0.172185	3.34064e-08	3.3398e-08	1	0	0	1	0	0
AATCGG	2	8	6	15.78	295928905	151	30933360	48	4	0.126743	0.506971	0.25862	0.00304183	0.00155172	0.15894	1.02789e-08	1.02763e-08	1	0	0	1	0	0
AATCGGC	8	32	7	15.78	295928905	151	30933360	224	4	0.506971	2.02788	1.03448	0.0141952	0.00724137	0.18543	4.79682e-08	4.79561e-08	1	0	0	1	0	0
AATCGGCT	16	72	8	15.78	295928905	151	30933360	576	4.5	1.01394	4.56274	2.32758	0.0365019	0.0186207	0.238411	1.23347e-07	1.23316e-07	1	0	0	1	0	0
AATCGT	3	12	6	15.78	295928905	151	30933360	72	4	0.190114	0.760456	0.387931	0.00456274	0.00232758	0.15894	1.54184e-08	1.54145e-08	1	0	0	1	0	0
AATCGTC	1	4	7	15.78	295928905	151	30933360	28	4	0.0633714	0.253485	0.12931	0.0017744	0.000905172	0.18543	5.99603e-09	5.99451e-09	1	0	0	1	0	0
AATCT	12	60	5	15.78	295928905	151	30933360	300	5	0.760456	3.80228	1.93965	0.0190114	0.00969827	0.165563	6.42432e-08	6.42269e-08	1	0	0	1	0	0
AATCTC	24	173	6	15.78	295928905	151	30933360	1038	7.20833	1.52091	10.9632	5.59267	0.0657795	0.033556	0.286424	2.22281e-07	2.22225e-07	1	0	0	1	0	0
AATCTG	9	36	6	15.78	295928905	151	30933360	216	4	0.570342	2.28137	1.16379	0.0136882	0.00698275	0.15894	4.62551e-08	4.62434e-08	1	0	0	1	0	0
AATG	507	3469	4	15.78	295928905	151	30933360	13876	6.84221	32.1293	219.835	112.144	0.879341	0.448577	0.181251	2.97146e-06	2.97071e-06	1	0	0	0	0	0
AATGAATGG	4	32	9	15.78	295928905	151	30933360	288	8	0.253485	2.02788	1.03448	0.018251	0.00931034	0.476821	6.16734e-08	6.16579e-08	1	0	0	1	0	0
AATGAATTG	4	33	9	15.78	295928905	151	30933360	297	8.25	0.253485	2.09125	1.06681	0.0188213	0.00960128	0.491722	6.36007e-08	6.35847e-08	1	0	0	1	0	0
AATGAC	15	62	6	15.78	295928905	151	30933360	372	4.13333	0.95057	3.92902	2.00431	0.0235741	0.0120259	0.164238	7.96615e-08	7.96414e-08	1	0	0	1	0	0
AATGACCAGCCC	2	10	12	15.78	295928905	151	30933360	120	5	0.126743	0.633714	0.323276	0.00760456	0.00387931	0.397351	2.56973e-08	2.56908e-08	1	0	0	1	0	0
AATGAT	26	115	6	15.78	295928905	151	30933360	690	4.42308	1.64766	7.28771	3.71767	0.0437262	0.022306	0.175751	1.47759e-07	1.47722e-07	1	0	0	1	0	0
AATGC	73	426	5	15.78	295928905	151	30933360	2130	5.83562	4.62611	26.9962	13.7715	0.134981	0.0688577	0.193232	4.56126e-07	4.56011e-07	1	0	0	1	0	0
AATGCC	10	40	6	15.78	295928905	151	30933360	240	4	0.633714	2.53485	1.2931	0.0152091	0.00775861	0.15894	5.13945e-08	5.13815e-08	1	0	0	1	0	0
AATGCG	10	61	6	15.78	295928905	151	30933360	366	6.1	0.633714	3.86565	1.97198	0.0231939	0.0118319	0.242384	7.83767e-08	7.83569e-08	1	0	0	1	0	0
AATGCGG	2	8	7	15.78	295928905	151	30933360	56	4	0.126743	0.506971	0.25862	0.0035488	0.00181034	0.18543	1.19921e-08	1.1989e-08	1	0	0	1	0	0
AATGCT	1	6	6	15.78	295928905	151	30933360	36	6	0.0633714	0.380228	0.193965	0.00228137	0.00116379	0.238411	7.70918e-09	7.70723e-09	1	0	0	1	0	0
AATGG	12028	80624	5	15.78	295928905	151	30933360	403120	6.70303	762.231	5109.25	2606.38	25.5463	13.0319	0.221955	8.63257e-05	8.63039e-05	1	1	1	1	0	0
AATGGC	54	220	6	15.78	295928905	151	30933360	1320	4.07407	3.42205	13.9417	7.11206	0.0836502	0.0426724	0.161884	2.8267e-07	2.82599e-07	1	0	0	1	0	0
AATGGG	4	16	6	15.78	295928905	151	30933360	96	4	0.253485	1.01394	0.517241	0.00608365	0.00310345	0.15894	2.05578e-08	2.05526e-08	1	0	0	1	0	0
AATGGT	9	36	6	15.78	295928905	151	30933360	216	4	0.570342	2.28137	1.16379	0.0136882	0.00698275	0.15894	4.62551e-08	4.62434e-08	1	0	0	1	0	0
AATGT	41	261	5	15.78	295928905	151	30933360	1305	6.36585	2.59823	16.5399	8.43749	0.0826996	0.0421875	0.21079	2.79458e-07	2.79387e-07	1	0	0	1	0	0
AATGTC	4	16	6	15.78	295928905	151	30933360	96	4	0.253485	1.01394	0.517241	0.00608365	0.00310345	0.15894	2.05578e-08	2.05526e-08	1	0	0	1	0	0
AATGTG	4	16	6	15.78	295928905	151	30933360	96	4	0.253485	1.01394	0.517241	0.00608365	0.00310345	0.15894	2.05578e-08	2.05526e-08	1	0	0	1	0	0
AATGTGG	8	32	7	15.78	295928905	151	30933360	224	4	0.506971	2.02788	1.03448	0.0141952	0.00724137	0.18543	4.79682e-08	4.79561e-08	1	0	0	1	0	0
AATT	119	773	4	15.78	295928905	151	30933360	3092	6.4958	7.54119	48.9861	24.9892	0.195944	0.0999568	0.172074	6.62133e-07	6.61966e-07	1	0	0	0	0	0
AATTAC	20	93	6	15.78	295928905	151	30933360	558	4.65	1.26743	5.89354	3.00646	0.0353612	0.0180388	0.184768	1.19492e-07	1.19462e-07	1	0	0	1	0	0
AATTAG	5	24	6	15.78	295928905	151	30933360	144	4.8	0.316857	1.52091	0.775861	0.00912548	0.00465517	0.190728	3.08367e-08	3.08289e-08	1	0	0	1	0	0
AATTATC	2	8	7	15.78	295928905	151	30933360	56	4	0.126743	0.506971	0.25862	0.0035488	0.00181034	0.18543	1.19921e-08	1.1989e-08	1	0	0	1	0	0
AATTC	16	103	5	15.78	295928905	151	30933360	515	6.4375	1.01394	6.52725	3.32974	0.0326362	0.0166487	0.213162	1.10284e-07	1.10256e-07	1	0	0	1	0	0
AATTCCC	16	72	7	15.78	295928905	151	30933360	504	4.5	1.01394	4.56274	2.32758	0.0319392	0.0162931	0.208609	1.07929e-07	1.07901e-07	1	0	0	1	0	0
AATTGAC	2	8	7	15.78	295928905	151	30933360	56	4	0.126743	0.506971	0.25862	0.0035488	0.00181034	0.18543	1.19921e-08	1.1989e-08	1	0	0	1	0	0
AATTGAGCC	2	8	9	15.78	295928905	151	30933360	72	4	0.126743	0.506971	0.25862	0.00456274	0.00232758	0.238411	1.54184e-08	1.54145e-08	1	0	0	1	0	0
AC	42394	841422	2	15.78	295928905	151	30933360	1682844	19.8477	2686.57	53322.1	27201.1	106.644	54.4022	0.262883	0.000360371	0.00036028	1	1	1	0	0	0
ACACACACATACACGCC	1	5	17	15.78	295928905	151	30933360	85	5	0.0633714	0.316857	0.161638	0.00538657	0.00274784	0.562914	1.82022e-08	1.81976e-08	1	0	0	1	1	0
ACACACC	3	14	7	15.78	295928905	151	30933360	98	4.66667	0.190114	0.887199	0.452586	0.00621039	0.0031681	0.216336	2.09861e-08	2.09808e-08	1	0	0	1	0	0
ACACACGCACGCC	1	4	13	15.78	295928905	151	30933360	52	4	0.0633714	0.253485	0.12931	0.00329531	0.00168103	0.344371	1.11355e-08	1.11327e-08	1	0	0	1	0	0
ACACAGAG	246	1753	8	15.78	295928905	151	30933360	14024	7.12602	15.5894	111.09	56.6702	0.88872	0.453362	0.377537	3.00315e-06	3.0024e-06	1	0	0	1	0	0
ACACAGAT	6	24	8	15.78	295928905	151	30933360	192	4	0.380228	1.52091	0.775861	0.0121673	0.00620689	0.211921	4.11156e-08	4.11052e-08	1	0	0	1	0	0
ACACAGC	6	25	7	15.78	295928905	151	30933360	175	4.16667	0.380228	1.58428	0.808189	0.01109	0.00565732	0.193157	3.74752e-08	3.74657e-08	1	0	0	1	0	0
ACACAT	5	24	6	15.78	295928905	151	30933360	144	4.8	0.316857	1.52091	0.775861	0.00912548	0.00465517	0.190728	3.08367e-08	3.08289e-08	1	0	0	1	0	0
ACACC	7	44	5	15.78	295928905	151	30933360	220	6.28571	0.443599	2.78834	1.42241	0.0139417	0.00711206	0.208136	4.71116e-08	4.70998e-08	1	0	0	1	0	0
ACACCC	1	4	6	15.78	295928905	151	30933360	24	4	0.0633714	0.253485	0.12931	0.00152091	0.000775861	0.15894	5.13945e-09	5.13815e-09	1	0	0	1	0	0
ACACCG	6	28	6	15.78	295928905	151	30933360	168	4.66667	0.380228	1.7744	0.905172	0.0106464	0.00543103	0.18543	3.59762e-08	3.59671e-08	1	0	0	1	0	0
ACACCGT	12	72	7	15.78	295928905	151	30933360	504	6	0.760456	4.56274	2.32758	0.0319392	0.0162931	0.278146	1.07929e-07	1.07901e-07	1	0	0	1	0	0
ACACG	14	82	5	15.78	295928905	151	30933360	410	5.85714	0.887199	5.19645	2.65086	0.0259823	0.0132543	0.193945	8.7799e-08	8.77768e-08	1	0	0	1	0	0
ACACGAG	6	32	7	15.78	295928905	151	30933360	224	5.33333	0.380228	2.02788	1.03448	0.0141952	0.00724137	0.247241	4.79682e-08	4.79561e-08	1	0	0	1	0	0
ACACGC	92	449	6	15.78	295928905	151	30933360	2694	4.88043	5.83016	28.4537	14.5151	0.170722	0.0870904	0.193925	5.76904e-07	5.76758e-07	1	0	0	1	0	0
ACACGG	2	8	6	15.78	295928905	151	30933360	48	4	0.126743	0.506971	0.25862	0.00304183	0.00155172	0.15894	1.02789e-08	1.02763e-08	1	0	0	1	0	0
ACACGGGACT	1	4	10	15.78	295928905	151	30933360	40	4	0.0633714	0.253485	0.12931	0.00253485	0.0012931	0.264901	8.56575e-09	8.56359e-09	1	0	0	1	0	0
ACACGT	11	52	6	15.78	295928905	151	30933360	312	4.72727	0.697085	3.29531	1.68103	0.0197719	0.0100862	0.187839	6.68129e-08	6.6796e-08	1	0	0	1	0	0
ACACT	22	167	5	15.78	295928905	151	30933360	835	7.59091	1.39417	10.583	5.3987	0.0529151	0.0269935	0.251355	1.7881e-07	1.78765e-07	1	0	0	1	0	0
ACACTC	25	119	6	15.78	295928905	151	30933360	714	4.76	1.58428	7.54119	3.84698	0.0452471	0.0230819	0.189139	1.52899e-07	1.5286e-07	1	0	0	1	0	0
ACACTCT	10	46	7	15.78	295928905	151	30933360	322	4.6	0.633714	2.91508	1.48707	0.0204056	0.0104095	0.213245	6.89543e-08	6.89369e-08	1	0	0	1	0	0
ACAG	1996	19356	4	15.78	295928905	151	30933360	77424	9.69739	126.489	1226.62	625.732	4.90646	2.50293	0.256885	1.65799e-05	1.65757e-05	1	0	0	0	0	0
ACAGAG	2429	22638	6	15.78	295928905	151	30933360	135828	9.31988	153.929	1434.6	731.831	8.6076	4.39099	0.370327	2.90867e-05	2.90794e-05	1	0	1	1	0	0
ACAGAGAG	2119	15601	8	15.78	295928905	151	30933360	124808	7.36244	134.284	988.657	504.342	7.90925	4.03474	0.390063	2.67269e-05	2.67201e-05	1	0	1	1	0	0
ACAGAGAGAG	1310	7689	10	15.78	295928905	151	30933360	76890	5.86947	83.0165	487.262	248.567	4.87262	2.48567	0.388706	1.64655e-05	1.64614e-05	1	0	0	1	0	0
ACAGAGG	180	1460	7	15.78	295928905	151	30933360	10220	8.11111	11.4068	92.5222	47.1982	0.647655	0.330388	0.376012	2.18855e-06	2.188e-06	1	0	0	1	0	0
ACAGAGGG	8	35	8	15.78	295928905	151	30933360	280	4.375	0.506971	2.218	1.13146	0.017744	0.00905172	0.231788	5.99603e-08	5.99451e-08	1	0	0	1	0	0
ACAGAGT	4	16	7	15.78	295928905	151	30933360	112	4	0.253485	1.01394	0.517241	0.00709759	0.00362069	0.18543	2.39841e-08	2.39781e-08	1	0	0	1	0	0
ACAGAT	4	16	6	15.78	295928905	151	30933360	96	4	0.253485	1.01394	0.517241	0.00608365	0.00310345	0.15894	2.05578e-08	2.05526e-08	1	0	0	1	0	0
ACAGATCGGGAGAGC	2	11	15	15.78	295928905	151	30933360	165	5.5	0.126743	0.697085	0.355603	0.0104563	0.00533405	0.546358	3.53337e-08	3.53248e-08	1	0	0	1	1	0
ACAGC	49	374	5	15.78	295928905	151	30933360	1870	7.63265	3.1052	23.7009	12.0905	0.118504	0.0604525	0.252737	4.00449e-07	4.00348e-07	1	0	0	1	0	0
ACAGCC	13	73	6	15.78	295928905	151	30933360	438	5.61538	0.823828	4.62611	2.35991	0.0277567	0.0141595	0.223128	9.3795e-08	9.37713e-08	1	0	0	1	0	0
ACAGCCC	1	4	7	15.78	295928905	151	30933360	28	4	0.0633714	0.253485	0.12931	0.0017744	0.000905172	0.18543	5.99603e-09	5.99451e-09	1	0	0	1	0	0
ACAGCG	20	90	6	15.78	295928905	151	30933360	540	4.5	1.26743	5.70342	2.90948	0.0342205	0.0174569	0.178808	1.15638e-07	1.15608e-07	1	0	0	1	0	0
ACAGCGAGCCACGCCC	1	5	16	15.78	295928905	151	30933360	80	5	0.0633714	0.316857	0.161638	0.00506971	0.0025862	0.529801	1.71315e-08	1.71272e-08	1	0	0	1	1	0
ACAGG	27	215	5	15.78	295928905	151	30933360	1075	7.96296	1.71103	13.6248	6.95043	0.0681242	0.0347521	0.263674	2.30205e-07	2.30147e-07	1	0	0	1	0	0
ACAGGACC	2	8	8	15.78	295928905	151	30933360	64	4	0.126743	0.506971	0.25862	0.00405577	0.00206896	0.211921	1.37052e-08	1.37017e-08	1	0	0	1	0	0
ACAGGG	18	88	6	15.78	295928905	151	30933360	528	4.88889	1.14068	5.57668	2.84483	0.0334601	0.017069	0.19426	1.13068e-07	1.13039e-07	1	0	0	1	0	0
ACAGGT	4	16	6	15.78	295928905	151	30933360	96	4	0.253485	1.01394	0.517241	0.00608365	0.00310345	0.15894	2.05578e-08	2.05526e-08	1	0	0	1	0	0
ACAGT	24	166	5	15.78	295928905	151	30933360	830	6.91667	1.52091	10.5196	5.36637	0.0525982	0.0268319	0.229029	1.77739e-07	1.77695e-07	1	0	0	1	0	0
ACAGTC	2	8	6	15.78	295928905	151	30933360	48	4	0.126743	0.506971	0.25862	0.00304183	0.00155172	0.15894	1.02789e-08	1.02763e-08	1	0	0	1	0	0
ACAT	877	6978	4	15.78	295928905	151	30933360	27912	7.95667	55.5767	442.205	225.582	1.76882	0.902327	0.210773	5.97718e-06	5.97567e-06	1	0	0	0	0	0
ACATACCT	2	8	8	15.78	295928905	151	30933360	64	4	0.126743	0.506971	0.25862	0.00405577	0.00206896	0.211921	1.37052e-08	1.37017e-08	1	0	0	1	0	0
ACATAG	2	12	6	15.78	295928905	151	30933360	72	6	0.126743	0.760456	0.387931	0.00456274	0.00232758	0.238411	1.54184e-08	1.54145e-08	1	0	0	1	0	0
ACATAT	21	90	6	15.78	295928905	151	30933360	540	4.28571	1.3308	5.70342	2.90948	0.0342205	0.0174569	0.170293	1.15638e-07	1.15608e-07	1	0	0	1	0	0
ACATC	13	66	5	15.78	295928905	151	30933360	330	5.07692	0.823828	4.18251	2.13362	0.0209125	0.0106681	0.16811	7.06675e-08	7.06496e-08	1	0	0	1	0	0
ACATCATAGT	2	8	10	15.78	295928905	151	30933360	80	4	0.126743	0.506971	0.25862	0.00506971	0.0025862	0.264901	1.71315e-08	1.71272e-08	1	0	0	1	0	0
ACATCC	4	36	6	15.78	295928905	151	30933360	216	9	0.253485	2.28137	1.16379	0.0136882	0.00698275	0.357616	4.62551e-08	4.62434e-08	1	0	0	1	0	0
ACATCG	9	43	6	15.78	295928905	151	30933360	258	4.77778	0.570342	2.72497	1.39009	0.0163498	0.00834051	0.189845	5.52491e-08	5.52352e-08	1	0	0	1	0	0
ACATG	1	5	5	15.78	295928905	151	30933360	25	5	0.0633714	0.316857	0.161638	0.00158428	0.000808189	0.165563	5.3536e-09	5.35224e-09	1	0	0	1	0	0
ACATGC	10	50	6	15.78	295928905	151	30933360	300	5	0.633714	3.16857	1.61638	0.0190114	0.00969827	0.198675	6.42432e-08	6.42269e-08	1	0	0	1	0	0
ACATGCCACTCATGCCTC	4	26	18	15.78	295928905	151	30933360	468	6.5	0.253485	1.64766	0.840517	0.0296578	0.0151293	0.774834	1.00219e-07	1.00194e-07	1	0	0	1	1	0
ACATGGT	2	8	7	15.78	295928905	151	30933360	56	4	0.126743	0.506971	0.25862	0.0035488	0.00181034	0.18543	1.19921e-08	1.1989e-08	1	0	0	1	0	0
ACATGT	4	16	6	15.78	295928905	151	30933360	96	4	0.253485	1.01394	0.517241	0.00608365	0.00310345	0.15894	2.05578e-08	2.05526e-08	1	0	0	1	0	0
ACC	262	2400	3	15.78	295928905	151	30933360	7200	9.16031	16.6033	152.091	77.5861	0.456274	0.232758	0.181993	1.54184e-06	1.54145e-06	1	0	0	0	0	0
ACCACCACCTCGACCTCCTCTCC	1	4	23	15.78	295928905	151	30933360	92	4	0.0633714	0.253485	0.12931	0.00583016	0.00297414	0.609272	1.97012e-08	1.96963e-08	1	0	0	1	1	0
ACCACCTCCCTC	4	17	12	15.78	295928905	151	30933360	204	4.25	0.253485	1.07731	0.549568	0.0129278	0.00659482	0.337748	4.36853e-08	4.36743e-08	1	0	0	1	0	0
ACCACG	13	56	6	15.78	295928905	151	30933360	336	4.30769	0.823828	3.5488	1.81034	0.0212928	0.0108621	0.171167	7.19523e-08	7.19342e-08	1	0	0	1	0	0
ACCACT	66	367	6	15.78	295928905	151	30933360	2202	5.56061	4.18251	23.2573	11.8642	0.139544	0.0711853	0.220951	4.71545e-07	4.71426e-07	1	0	0	1	0	0
ACCACTG	2	12	7	15.78	295928905	151	30933360	84	6	0.126743	0.760456	0.387931	0.00532319	0.00271551	0.278146	1.79881e-08	1.79835e-08	1	0	0	1	0	0
ACCAG	72	481	5	15.78	295928905	151	30933360	2405	6.68056	4.56274	30.4816	15.5496	0.152408	0.0777478	0.22121	5.15016e-07	5.14886e-07	1	0	0	1	0	0
ACCAGC	5	20	6	15.78	295928905	151	30933360	120	4	0.316857	1.26743	0.646551	0.00760456	0.00387931	0.15894	2.56973e-08	2.56908e-08	1	0	0	1	0	0
ACCAGCC	6	24	7	15.78	295928905	151	30933360	168	4	0.380228	1.52091	0.775861	0.0106464	0.00543103	0.18543	3.59762e-08	3.59671e-08	1	0	0	1	0	0
ACCAT	15	109	5	15.78	295928905	151	30933360	545	7.26667	0.95057	6.90748	3.5237	0.0345374	0.0176185	0.240618	1.16708e-07	1.16679e-07	1	0	0	1	0	0
ACCATC	156	852	6	15.78	295928905	151	30933360	5112	5.46154	9.88593	53.9924	27.5431	0.323954	0.165258	0.217015	1.0947e-06	1.09443e-06	1	0	0	1	0	0
ACCATCACCATCTCCATC	1	5	18	15.78	295928905	151	30933360	90	5	0.0633714	0.316857	0.161638	0.00570342	0.00290948	0.596026	1.92729e-08	1.92681e-08	1	0	0	1	1	0
ACCATGC	4	22	7	15.78	295928905	151	30933360	154	5.5	0.253485	1.39417	0.711206	0.00975919	0.00497844	0.254967	3.29782e-08	3.29698e-08	1	0	0	1	0	0
ACCATGCCAT	8	34	10	15.78	295928905	151	30933360	340	4.25	0.506971	2.15463	1.09914	0.0215463	0.0109914	0.281457	7.28089e-08	7.27905e-08	1	0	0	1	0	0
ACCC	2	12	4	15.78	295928905	151	30933360	48	6	0.126743	0.760456	0.387931	0.00304183	0.00155172	0.15894	1.02789e-08	1.02763e-08	1	0	0	0	0	0
ACCCC	3	16	5	15.78	295928905	151	30933360	80	5.33333	0.190114	1.01394	0.517241	0.00506971	0.0025862	0.1766	1.71315e-08	1.71272e-08	1	0	0	1	0	0
ACCCCAGC	2	8	8	15.78	295928905	151	30933360	64	4	0.126743	0.506971	0.25862	0.00405577	0.00206896	0.211921	1.37052e-08	1.37017e-08	1	0	0	1	0	0
ACCCCC	2	8	6	15.78	295928905	151	30933360	48	4	0.126743	0.506971	0.25862	0.00304183	0.00155172	0.15894	1.02789e-08	1.02763e-08	1	0	0	1	0	0
ACCCCCC	2	8	7	15.78	295928905	151	30933360	56	4	0.126743	0.506971	0.25862	0.0035488	0.00181034	0.18543	1.19921e-08	1.1989e-08	1	0	0	1	0	0
ACCCCG	2	8	6	15.78	295928905	151	30933360	48	4	0.126743	0.506971	0.25862	0.00304183	0.00155172	0.15894	1.02789e-08	1.02763e-08	1	0	0	1	0	0
ACCCG	4	27	5	15.78	295928905	151	30933360	135	6.75	0.253485	1.71103	0.872844	0.00855513	0.00436422	0.22351	2.89094e-08	2.89021e-08	1	0	0	1	0	0
ACCCGCT	2	8	7	15.78	295928905	151	30933360	56	4	0.126743	0.506971	0.25862	0.0035488	0.00181034	0.18543	1.19921e-08	1.1989e-08	1	0	0	1	0	0
ACCCGCTC	2	8	8	15.78	295928905	151	30933360	64	4	0.126743	0.506971	0.25862	0.00405577	0.00206896	0.211921	1.37052e-08	1.37017e-08	1	0	0	1	0	0
ACCCGT	4	16	6	15.78	295928905	151	30933360	96	4	0.253485	1.01394	0.517241	0.00608365	0.00310345	0.15894	2.05578e-08	2.05526e-08	1	0	0	1	0	0
ACCCT	13	76	5	15.78	295928905	151	30933360	380	5.84615	0.823828	4.81622	2.45689	0.0240811	0.0122845	0.193581	8.13747e-08	8.13541e-08	1	0	0	1	0	0
ACCCTC	27	173	6	15.78	295928905	151	30933360	1038	6.40741	1.71103	10.9632	5.59267	0.0657795	0.033556	0.254599	2.22281e-07	2.22225e-07	1	0	0	1	0	0
ACCCTCTC	21	92	8	15.78	295928905	151	30933360	736	4.38095	1.3308	5.83016	2.97414	0.0466413	0.0237931	0.232103	1.5761e-07	1.5757e-07	1	0	0	1	0	0
ACCCTG	176	1276	6	15.78	295928905	151	30933360	7656	7.25	11.1534	80.8619	41.25	0.485171	0.2475	0.288079	1.63949e-06	1.63907e-06	1	0	0	1	0	0
ACCG	2721	23514	4	15.78	295928905	151	30933360	94056	8.64168	172.433	1490.11	760.15	5.96046	3.0406	0.228919	2.01415e-05	2.01364e-05	1	0	0	0	0	0
ACCGACG	8	40	7	15.78	295928905	151	30933360	280	5	0.506971	2.53485	1.2931	0.017744	0.00905172	0.231788	5.99603e-08	5.99451e-08	1	0	0	1	0	0
ACCGACTG	6470	34343	8	15.78	295928905	151	30933360	274744	5.30804	410.013	2176.36	1110.23	17.4109	8.8818	0.281221	5.88347e-05	5.88199e-05	1	0	1	1	0	0
ACCGAG	28	128	6	15.78	295928905	151	30933360	768	4.57143	1.7744	8.11153	4.13793	0.0486692	0.0248276	0.181646	1.64462e-07	1.64421e-07	1	0	0	1	0	0
ACCGAGC	2	8	7	15.78	295928905	151	30933360	56	4	0.126743	0.506971	0.25862	0.0035488	0.00181034	0.18543	1.19921e-08	1.1989e-08	1	0	0	1	0	0
ACCGAGG	2	8	7	15.78	295928905	151	30933360	56	4	0.126743	0.506971	0.25862	0.0035488	0.00181034	0.18543	1.19921e-08	1.1989e-08	1	0	0	1	0	0
ACCGAT	4	18	6	15.78	295928905	151	30933360	108	4.5	0.253485	1.14068	0.581896	0.00684411	0.00349138	0.178808	2.31275e-08	2.31217e-08	1	0	0	1	0	0
ACCGATCT	46	286	8	15.78	295928905	151	30933360	2288	6.21739	2.91508	18.1242	9.24568	0.144994	0.0739655	0.329398	4.89961e-07	4.89837e-07	1	0	0	1	0	0
ACCGC	16	81	5	15.78	295928905	151	30933360	405	5.0625	1.01394	5.13308	2.61853	0.0256654	0.0130927	0.167632	8.67283e-08	8.67064e-08	1	0	0	1	0	0
ACCGCATCCTCATCAGC	1	4	17	15.78	295928905	151	30933360	68	4	0.0633714	0.253485	0.12931	0.00430925	0.00219827	0.450331	1.45618e-08	1.45581e-08	1	0	0	1	0	0
ACCGCC	13	52	6	15.78	295928905	151	30933360	312	4	0.823828	3.29531	1.68103	0.0197719	0.0100862	0.15894	6.68129e-08	6.6796e-08	1	0	0	1	0	0
ACCGCG	2	8	6	15.78	295928905	151	30933360	48	4	0.126743	0.506971	0.25862	0.00304183	0.00155172	0.15894	1.02789e-08	1.02763e-08	1	0	0	1	0	0
ACCGCT	4	20	6	15.78	295928905	151	30933360	120	5	0.253485	1.26743	0.646551	0.00760456	0.00387931	0.198675	2.56973e-08	2.56908e-08	1	0	0	1	0	0
ACCGG	2	10	5	15.78	295928905	151	30933360	50	5	0.126743	0.633714	0.323276	0.00316857	0.00161638	0.165563	1.07072e-08	1.07045e-08	1	0	0	1	0	0
ACCGGAG	2	8	7	15.78	295928905	151	30933360	56	4	0.126743	0.506971	0.25862	0.0035488	0.00181034	0.18543	1.19921e-08	1.1989e-08	1	0	0	1	0	0
ACCGGC	4	16	6	15.78	295928905	151	30933360	96	4	0.253485	1.01394	0.517241	0.00608365	0.00310345	0.15894	2.05578e-08	2.05526e-08	1	0	0	1	0	0
ACCGGCG	4	22	7	15.78	295928905	151	30933360	154	5.5	0.253485	1.39417	0.711206	0.00975919	0.00497844	0.254967	3.29782e-08	3.29698e-08	1	0	0	1	0	0
ACCGGG	4	16	6	15.78	295928905	151	30933360	96	4	0.253485	1.01394	0.517241	0.00608365	0.00310345	0.15894	2.05578e-08	2.05526e-08	1	0	0	1	0	0
ACCGT	4	22	5	15.78	295928905	151	30933360	110	5.5	0.253485	1.39417	0.711206	0.00697085	0.00355603	0.182119	2.35558e-08	2.35499e-08	1	0	0	1	0	0
ACCGTC	16	68	6	15.78	295928905	151	30933360	408	4.25	1.01394	4.30925	2.19827	0.0258555	0.0131896	0.168874	8.73707e-08	8.73486e-08	1	0	0	1	0	0
ACCT	147	1870	4	15.78	295928905	151	30933360	7480	12.7211	9.31559	118.504	60.4525	0.474018	0.24181	0.336982	1.6018e-06	1.60139e-06	1	0	0	0	0	0
ACCTAG	14	57	6	15.78	295928905	151	30933360	342	4.07143	0.887199	3.61217	1.84267	0.021673	0.011056	0.161779	7.32372e-08	7.32187e-08	1	0	0	1	0	0
ACCTC	41	299	5	15.78	295928905	151	30933360	1495	7.29268	2.59823	18.948	9.66594	0.0947402	0.0483297	0.24148	3.20145e-07	3.20064e-07	1	0	0	1	0	0
ACCTCC	9	36	6	15.78	295928905	151	30933360	216	4	0.570342	2.28137	1.16379	0.0136882	0.00698275	0.15894	4.62551e-08	4.62434e-08	1	0	0	1	0	0
ACCTCT	28	126	6	15.78	295928905	151	30933360	756	4.5	1.7744	7.98479	4.07327	0.0479087	0.0244396	0.178808	1.61893e-07	1.61852e-07	1	0	0	1	0	0
ACCTCTCT	3	18	8	15.78	295928905	151	30933360	144	6	0.190114	1.14068	0.581896	0.00912548	0.00465517	0.317881	3.08367e-08	3.08289e-08	1	0	0	1	0	0
ACCTCTCTCT	2	8	10	15.78	295928905	151	30933360	80	4	0.126743	0.506971	0.25862	0.00506971	0.0025862	0.264901	1.71315e-08	1.71272e-08	1	0	0	1	0	0
ACCTG	87	475	5	15.78	295928905	151	30933360	2375	5.45977	5.51331	30.1014	15.3556	0.150507	0.076778	0.180787	5.08592e-07	5.08463e-07	1	0	0	1	0	0
ACCTGACTG	14	60	9	15.78	295928905	151	30933360	540	4.28571	0.887199	3.80228	1.93965	0.0342205	0.0174569	0.25544	1.15638e-07	1.15608e-07	1	0	0	1	0	0
ACCTGACTGACTG	8	45	13	15.78	295928905	151	30933360	585	5.625	0.506971	2.85171	1.45474	0.0370722	0.0189116	0.484272	1.25274e-07	1.25243e-07	1	0	0	1	0	0
ACCTGC	2	10	6	15.78	295928905	151	30933360	60	5	0.126743	0.633714	0.323276	0.00380228	0.00193965	0.198675	1.28486e-08	1.28454e-08	1	0	0	1	0	0
ACCTGCGCT	10	48	9	15.78	295928905	151	30933360	432	4.8	0.633714	3.04183	1.55172	0.0273764	0.0139655	0.286093	9.25101e-08	9.24868e-08	1	0	0	1	0	0
ACG	4050	41374	3	15.78	295928905	151	30933360	124122	10.2158	256.654	2621.93	1337.52	7.86578	4.01256	0.202963	2.658e-05	2.65733e-05	1	0	1	0	0	0
ACGACT	12	57	6	15.78	295928905	151	30933360	342	4.75	0.760456	3.61217	1.84267	0.021673	0.011056	0.188742	7.32372e-08	7.32187e-08	1	0	0	1	0	0
ACGACTG	23	157	7	15.78	295928905	151	30933360	1099	6.82609	1.45754	9.9493	5.07543	0.0696451	0.035528	0.316441	2.35344e-07	2.35285e-07	1	0	0	1	0	0
ACGAG	80	574	5	15.78	295928905	151	30933360	2870	7.175	5.06971	36.3752	18.556	0.181876	0.0927801	0.237583	6.14593e-07	6.14438e-07	1	0	0	1	0	0
ACGAGAGAG	170	964	9	15.78	295928905	151	30933360	8676	5.67059	10.7731	61.09	31.1638	0.54981	0.280474	0.337982	1.85791e-06	1.85744e-06	1	0	0	1	0	0
ACGAGAGAGT	4	20	10	15.78	295928905	151	30933360	200	5	0.253485	1.26743	0.646551	0.0126743	0.00646551	0.331126	4.28288e-08	4.2818e-08	1	0	0	1	0	0
ACGAGC	13	54	6	15.78	295928905	151	30933360	324	4.15385	0.823828	3.42205	1.74569	0.0205323	0.0104741	0.165053	6.93826e-08	6.93651e-08	1	0	0	1	0	0
ACGAGCC	4	16	7	15.78	295928905	151	30933360	112	4	0.253485	1.01394	0.517241	0.00709759	0.00362069	0.18543	2.39841e-08	2.39781e-08	1	0	0	1	0	0
ACGAGG	159	739	6	15.78	295928905	151	30933360	4434	4.6478	10.076	46.8314	23.8901	0.280989	0.14334	0.184681	9.49514e-07	9.49274e-07	1	0	0	1	0	0
ACGAGGAGG	51	224	9	15.78	295928905	151	30933360	2016	4.39216	3.23194	14.1952	7.24137	0.127757	0.0651724	0.261784	4.31714e-07	4.31605e-07	1	0	0	1	0	0
ACGAGT	1	4	6	15.78	295928905	151	30933360	24	4	0.0633714	0.253485	0.12931	0.00152091	0.000775861	0.15894	5.13945e-09	5.13815e-09	1	0	0	1	0	0
ACGAGTG	12	48	7	15.78	295928905	151	30933360	336	4	0.760456	3.04183	1.55172	0.0212928	0.0108621	0.18543	7.19523e-08	7.19342e-08	1	0	0	1	0	0
ACGAT	58	364	5	15.78	295928905	151	30933360	1820	6.27586	3.67554	23.0672	11.7672	0.115336	0.0588362	0.20781	3.89742e-07	3.89643e-07	1	0	0	1	0	0
ACGATC	10	61	6	15.78	295928905	151	30933360	366	6.1	0.633714	3.86565	1.97198	0.0231939	0.0118319	0.242384	7.83767e-08	7.83569e-08	1	0	0	1	0	0
ACGATG	739	4135	6	15.78	295928905	151	30933360	24810	5.5954	46.8314	262.041	133.674	1.57224	0.802047	0.222334	5.31291e-06	5.31157e-06	1	0	0	1	0	0
ACGATGC	2	8	7	15.78	295928905	151	30933360	56	4	0.126743	0.506971	0.25862	0.0035488	0.00181034	0.18543	1.19921e-08	1.1989e-08	1	0	0	1	0	0
ACGC	980	7027	4	15.78	295928905	151	30933360	28108	7.17041	62.1039	445.311	227.166	1.78124	0.908663	0.189945	6.01916e-06	6.01764e-06	1	0	0	0	0	0
ACGCC	8	56	5	15.78	295928905	151	30933360	280	7	0.506971	3.5488	1.81034	0.017744	0.00905172	0.231788	5.99603e-08	5.99451e-08	1	0	0	1	0	0
ACGCCATC	8	32	8	15.78	295928905	151	30933360	256	4	0.506971	2.02788	1.03448	0.0162231	0.00827585	0.211921	5.48208e-08	5.4807e-08	1	0	0	1	0	0
ACGCCG	20	94	6	15.78	295928905	151	30933360	564	4.7	1.26743	5.95691	3.03879	0.0357414	0.0182327	0.186755	1.20777e-07	1.20747e-07	1	0	0	1	0	0
ACGCG	62	347	5	15.78	295928905	151	30933360	1735	5.59677	3.92902	21.9899	11.2177	0.109949	0.0560883	0.185324	3.7154e-07	3.71446e-07	1	0	0	1	0	0
ACGCGAT	2	8	7	15.78	295928905	151	30933360	56	4	0.126743	0.506971	0.25862	0.0035488	0.00181034	0.18543	1.19921e-08	1.1989e-08	1	0	0	1	0	0
ACGCGC	1	4	6	15.78	295928905	151	30933360	24	4	0.0633714	0.253485	0.12931	0.00152091	0.000775861	0.15894	5.13945e-09	5.13815e-09	1	0	0	1	0	0
ACGCGG	4	16	6	15.78	295928905	151	30933360	96	4	0.253485	1.01394	0.517241	0.00608365	0.00310345	0.15894	2.05578e-08	2.05526e-08	1	0	0	1	0	0
ACGCT	4	20	5	15.78	295928905	151	30933360	100	5	0.253485	1.26743	0.646551	0.00633714	0.00323276	0.165563	2.14144e-08	2.1409e-08	1	0	0	1	0	0
ACGCTCT	2	10	7	15.78	295928905	151	30933360	70	5	0.126743	0.633714	0.323276	0.00443599	0.00226293	0.231788	1.49901e-08	1.49863e-08	1	0	0	1	0	0
ACGG	280	1912	4	15.78	295928905	151	30933360	7648	6.82857	17.744	121.166	61.8103	0.484664	0.247241	0.180889	1.63777e-06	1.63736e-06	1	0	0	0	0	0
ACGGAG	6	26	6	15.78	295928905	151	30933360	156	4.33333	0.380228	1.64766	0.840517	0.00988593	0.0050431	0.172185	3.34064e-08	3.3398e-08	1	0	0	1	0	0
ACGGAGAG	14	111	8	15.78	295928905	151	30933360	888	7.92857	0.887199	7.03422	3.58836	0.0562738	0.0287069	0.420057	1.9016e-07	1.90112e-07	1	0	0	1	0	0
ACGGAGAGAGAGGAG	2	8	15	15.78	295928905	151	30933360	120	4	0.126743	0.506971	0.25862	0.00760456	0.00387931	0.397351	2.56973e-08	2.56908e-08	1	0	0	1	0	0
ACGGAT	40	202	6	15.78	295928905	151	30933360	1212	5.05	2.53485	12.801	6.53017	0.0768061	0.039181	0.200662	2.59542e-07	2.59477e-07	1	0	0	1	0	0
ACGGATGG	51	211	8	15.78	295928905	151	30933360	1688	4.13725	3.23194	13.3714	6.82111	0.106971	0.0545689	0.219192	3.61475e-07	3.61384e-07	1	0	0	1	0	0
ACGGC	14	70	5	15.78	295928905	151	30933360	350	5	0.887199	4.43599	2.26293	0.02218	0.0113146	0.165563	7.49503e-08	7.49314e-08	1	0	0	1	0	0
ACGGCG	22	90	6	15.78	295928905	151	30933360	540	4.09091	1.39417	5.70342	2.90948	0.0342205	0.0174569	0.162553	1.15638e-07	1.15608e-07	1	0	0	1	0	0
ACGGCGG	2	8	7	15.78	295928905	151	30933360	56	4	0.126743	0.506971	0.25862	0.0035488	0.00181034	0.18543	1.19921e-08	1.1989e-08	1	0	0	1	0	0
ACGGCT	30	192	6	15.78	295928905	151	30933360	1152	6.4	1.90114	12.1673	6.20689	0.0730038	0.0372413	0.254305	2.46694e-07	2.46631e-07	1	0	0	1	0	0
ACGGCTCT	12	62	8	15.78	295928905	151	30933360	496	5.16667	0.760456	3.92902	2.00431	0.0314322	0.0160345	0.273731	1.06215e-07	1.06189e-07	1	0	0	1	0	0
ACGGG	14	74	5	15.78	295928905	151	30933360	370	5.28571	0.887199	4.68948	2.39224	0.0234474	0.0119612	0.175024	7.92332e-08	7.92132e-08	1	0	0	1	0	0
ACGGGC	7	40	6	15.78	295928905	151	30933360	240	5.71429	0.443599	2.53485	1.2931	0.0152091	0.00775861	0.227058	5.13945e-08	5.13815e-08	1	0	0	1	0	0
ACGGGCAG	54	269	8	15.78	295928905	151	30933360	2152	4.98148	3.42205	17.0469	8.69611	0.136375	0.0695689	0.26392	4.60838e-07	4.60721e-07	1	0	0	1	0	0
ACGGGG	4	16	6	15.78	295928905	151	30933360	96	4	0.253485	1.01394	0.517241	0.00608365	0.00310345	0.15894	2.05578e-08	2.05526e-08	1	0	0	1	0	0
ACGT	15	90	4	15.78	295928905	151	30933360	360	6	0.95057	5.70342	2.90948	0.0228137	0.0116379	0.15894	7.70918e-08	7.70723e-08	1	0	0	0	0	0
ACGTAG	17	84	6	15.78	295928905	151	30933360	504	4.94118	1.07731	5.32319	2.71551	0.0319392	0.0162931	0.196338	1.07929e-07	1.07901e-07	1	0	0	1	0	0
ACGTAGG	11	74	7	15.78	295928905	151	30933360	518	6.72727	0.697085	4.68948	2.39224	0.0328264	0.0167457	0.31186	1.10927e-07	1.10899e-07	1	0	0	1	0	0
ACGTAT	6	24	6	15.78	295928905	151	30933360	144	4	0.380228	1.52091	0.775861	0.00912548	0.00465517	0.15894	3.08367e-08	3.08289e-08	1	0	0	1	0	0
ACGTC	20	104	5	15.78	295928905	151	30933360	520	5.2	1.26743	6.59062	3.36207	0.0329531	0.0168103	0.172185	1.11355e-07	1.11327e-07	1	0	0	1	0	0
ACGTCG	1	4	6	15.78	295928905	151	30933360	24	4	0.0633714	0.253485	0.12931	0.00152091	0.000775861	0.15894	5.13945e-09	5.13815e-09	1	0	0	1	0	0
ACT	518	6149	3	15.78	295928905	151	30933360	18447	11.8707	32.8264	389.67	198.782	1.16901	0.596346	0.235841	3.95031e-06	3.94931e-06	1	0	0	0	0	0
ACTACTAT	2	10	8	15.78	295928905	151	30933360	80	5	0.126743	0.633714	0.323276	0.00506971	0.0025862	0.264901	1.71315e-08	1.71272e-08	1	0	0	1	0	0
ACTAGCAGC	7	28	9	15.78	295928905	151	30933360	252	4	0.443599	1.7744	0.905172	0.0159696	0.00814654	0.238411	5.39643e-08	5.39506e-08	1	0	0	1	0	0
ACTAGGCCG	4	16	9	15.78	295928905	151	30933360	144	4	0.253485	1.01394	0.517241	0.00912548	0.00465517	0.238411	3.08367e-08	3.08289e-08	1	0	0	1	0	0
ACTAT	28	159	5	15.78	295928905	151	30933360	795	5.67857	1.7744	10.076	5.14008	0.0503802	0.0257004	0.188032	1.70244e-07	1.70201e-07	1	0	0	1	0	0
ACTATCATC	2	8	9	15.78	295928905	151	30933360	72	4	0.126743	0.506971	0.25862	0.00456274	0.00232758	0.238411	1.54184e-08	1.54145e-08	1	0	0	1	0	0
ACTATGCCATGAT	5	20	13	15.78	295928905	151	30933360	260	4	0.316857	1.26743	0.646551	0.0164766	0.00840517	0.344371	5.56774e-08	5.56633e-08	1	0	0	1	0	0
ACTATGCTAT	2	10	10	15.78	295928905	151	30933360	100	5	0.126743	0.633714	0.323276	0.00633714	0.00323276	0.331126	2.14144e-08	2.1409e-08	1	0	0	1	0	0
ACTC	3098	38627	4	15.78	295928905	151	30933360	154508	12.4684	196.324	2447.85	1248.72	9.79138	4.99487	0.330288	3.30869e-05	3.30786e-05	1	0	1	0	0	0
ACTCC	106	561	5	15.78	295928905	151	30933360	2805	5.29245	6.71736	35.5513	18.1358	0.177757	0.0906788	0.175247	6.00674e-07	6.00522e-07	1	0	0	1	0	0
ACTCCACTCCTCC	1	4	13	15.78	295928905	151	30933360	52	4	0.0633714	0.253485	0.12931	0.00329531	0.00168103	0.344371	1.11355e-08	1.11327e-08	1	0	0	1	0	0
ACTCCATC	6	36	8	15.78	295928905	151	30933360	288	6	0.380228	2.28137	1.16379	0.018251	0.00931034	0.317881	6.16734e-08	6.16579e-08	1	0	0	1	0	0
ACTCCC	12	67	6	15.78	295928905	151	30933360	402	5.58333	0.760456	4.24588	2.16595	0.0254753	0.0129957	0.221854	8.60858e-08	8.60641e-08	1	0	0	1	0	0
ACTCCT	10	48	6	15.78	295928905	151	30933360	288	4.8	0.633714	3.04183	1.55172	0.018251	0.00931034	0.190728	6.16734e-08	6.16579e-08	1	0	0	1	0	0
ACTCG	52	318	5	15.78	295928905	151	30933360	1590	6.11538	3.29531	20.1521	10.2802	0.10076	0.0514008	0.202496	3.40489e-07	3.40403e-07	1	0	0	1	0	0
ACTCGC	31	174	6	15.78	295928905	151	30933360	1044	5.6129	1.96451	11.0266	5.625	0.0661597	0.03375	0.223029	2.23566e-07	2.2351e-07	1	0	0	1	0	0
ACTCT	25	214	5	15.78	295928905	151	30933360	1070	8.56	1.58428	13.5615	6.9181	0.0678074	0.0345905	0.283444	2.29134e-07	2.29076e-07	1	0	0	1	0	0
ACTCTC	92	544	6	15.78	295928905	151	30933360	3264	5.91304	5.83016	34.474	17.5862	0.206844	0.105517	0.234955	6.98966e-07	6.98789e-07	1	0	0	1	0	0
ACTCTCCT	4	17	8	15.78	295928905	151	30933360	136	4.25	0.253485	1.07731	0.549568	0.0086185	0.00439655	0.225166	2.91236e-08	2.91162e-08	1	0	0	1	0	0
ACTCTCG	25	126	7	15.78	295928905	151	30933360	882	5.04	1.58428	7.98479	4.07327	0.0558935	0.0285129	0.233642	1.88875e-07	1.88827e-07	1	0	0	1	0	0
ACTCTCT	10	40	7	15.78	295928905	151	30933360	280	4	0.633714	2.53485	1.2931	0.017744	0.00905172	0.18543	5.99603e-08	5.99451e-08	1	0	0	1	0	0
ACTCTCTC	436	2577	8	15.78	295928905	151	30933360	20616	5.91055	27.6299	163.308	83.3081	1.30646	0.666465	0.313142	4.41479e-06	4.41368e-06	1	0	0	1	0	0
ACTCTCTCTC	222	941	10	15.78	295928905	151	30933360	9410	4.23874	14.0684	59.6324	30.4202	0.596324	0.304202	0.280711	2.01509e-06	2.01458e-06	1	0	0	1	0	0
ACTG	538111	5313613	4	15.78	295928905	151	30933360	21254452	9.87457	34100.8	336731	171776	1346.92	687.105	0.261578	0.00455151	0.00455036	1	1	1	0	0	0
ACTGACTGCG	100	461	10	15.78	295928905	151	30933360	4610	4.61	6.33714	29.2142	14.903	0.292142	0.14903	0.305298	9.87203e-07	9.86954e-07	1	0	0	1	0	0
ACTGC	22	140	5	15.78	295928905	151	30933360	700	6.36364	1.39417	8.87199	4.52586	0.0443599	0.0226293	0.210716	1.49901e-07	1.49863e-07	1	0	0	1	0	0
ACTGCC	24	133	6	15.78	295928905	151	30933360	798	5.54167	1.52091	8.42839	4.29957	0.0505703	0.0257974	0.220199	1.70887e-07	1.70844e-07	1	0	0	1	0	0
ACTGCCGCT	2	8	9	15.78	295928905	151	30933360	72	4	0.126743	0.506971	0.25862	0.00456274	0.00232758	0.238411	1.54184e-08	1.54145e-08	1	0	0	1	0	0
ACTGCT	164	1088	6	15.78	295928905	151	30933360	6528	6.63415	10.3929	68.948	35.1724	0.413688	0.211034	0.263608	1.39793e-06	1.39758e-06	1	0	0	1	0	0
ACTGG	22	110	5	15.78	295928905	151	30933360	550	5	1.39417	6.97085	3.55603	0.0348542	0.0177802	0.165563	1.17779e-07	1.17749e-07	1	0	0	1	0	0
ACTGGATC	40	188	8	15.78	295928905	151	30933360	1504	4.7	2.53485	11.9138	6.07758	0.0953105	0.0486206	0.249007	3.22072e-07	3.21991e-07	1	0	0	1	0	0
ACTGGCTG	23	133	8	15.78	295928905	151	30933360	1064	5.78261	1.45754	8.42839	4.29957	0.0674271	0.0343965	0.306363	2.27849e-07	2.27792e-07	1	0	0	1	0	0
AG	1593874	39745936	2	15.78	295928905	151	30933360	79491872	24.9367	101006	2.51875e+06	1.28489e+06	5037.51	2569.78	0.330287	0.0170227	0.0170184	1	1	1	0	0	0
AGAGAGAT	505	4738	8	15.78	295928905	151	30933360	37904	9.38218	32.0025	300.253	153.168	2.40203	1.22534	0.497069	8.11691e-06	8.11486e-06	1	0	0	1	0	0
AGAGAGATAGAT	83	504	12	15.78	295928905	151	30933360	6048	6.07229	5.25982	31.9392	16.2931	0.38327	0.195517	0.482566	1.29514e-06	1.29482e-06	1	0	0	1	0	0
AGAGAGATG	31	182	9	15.78	295928905	151	30933360	1638	5.87097	1.96451	11.5336	5.88362	0.103802	0.0529525	0.349925	3.50768e-07	3.50679e-07	1	0	0	1	0	0
AGAGAGCG	894	5025	8	15.78	295928905	151	30933360	40200	5.62081	56.654	318.441	162.446	2.54753	1.29957	0.297791	8.60858e-06	8.60641e-06	1	0	0	1	0	0
AGAGAGG	650	3568	7	15.78	295928905	151	30933360	24976	5.48923	41.1914	226.109	115.345	1.58276	0.807413	0.254468	5.34846e-06	5.34711e-06	1	0	0	1	0	0
AGAGAGGG	1885	7759	8	15.78	295928905	151	30933360	62072	4.11618	119.455	491.698	250.83	3.93359	2.00664	0.218076	1.32923e-05	1.3289e-05	1	0	0	1	0	0
AGAGAT	229	2686	6	15.78	295928905	151	30933360	16116	11.7293	14.512	170.215	86.8318	1.02129	0.520991	0.466063	3.45114e-06	3.45027e-06	1	0	0	1	0	0
AGAGATAGAT	14	72	10	15.78	295928905	151	30933360	720	5.14286	0.887199	4.56274	2.32758	0.0456274	0.0232758	0.340587	1.54184e-07	1.54145e-07	1	0	0	1	0	0
AGAGATAT	6	32	8	15.78	295928905	151	30933360	256	5.33333	0.380228	2.02788	1.03448	0.0162231	0.00827585	0.282561	5.48208e-08	5.4807e-08	1	0	0	1	0	0
AGAGATC	10	40	7	15.78	295928905	151	30933360	280	4	0.633714	2.53485	1.2931	0.017744	0.00905172	0.18543	5.99603e-08	5.99451e-08	1	0	0	1	0	0
AGAGATG	2	8	7	15.78	295928905	151	30933360	56	4	0.126743	0.506971	0.25862	0.0035488	0.00181034	0.18543	1.19921e-08	1.1989e-08	1	0	0	1	0	0
AGAGC	130	937	5	15.78	295928905	151	30933360	4685	7.20769	8.23828	59.379	30.2909	0.296895	0.151455	0.238665	1.00326e-06	1.00301e-06	1	0	0	1	0	0
AGAGCC	2	20	6	15.78	295928905	151	30933360	120	10	0.126743	1.26743	0.646551	0.00760456	0.00387931	0.397351	2.56973e-08	2.56908e-08	1	0	0	1	0	0
AGAGCCC	10	44	7	15.78	295928905	151	30933360	308	4.4	0.633714	2.78834	1.42241	0.0195184	0.00995689	0.203974	6.59563e-08	6.59397e-08	1	0	0	1	0	0
AGAGCCCG	2	14	8	15.78	295928905	151	30933360	112	7	0.126743	0.887199	0.452586	0.00709759	0.00362069	0.370861	2.39841e-08	2.39781e-08	1	0	0	1	0	0
AGAGCG	533	3030	6	15.78	295928905	151	30933360	18180	5.6848	33.7769	192.015	97.9525	1.15209	0.587715	0.225886	3.89314e-06	3.89215e-06	1	0	0	1	0	0
AGAGCT	6	36	6	15.78	295928905	151	30933360	216	6	0.380228	2.28137	1.16379	0.0136882	0.00698275	0.238411	4.62551e-08	4.62434e-08	1	0	0	1	0	0
AGAGG	856	5639	5	15.78	295928905	151	30933360	28195	6.58762	54.2459	357.351	182.295	1.78676	0.911476	0.218133	6.03779e-06	6.03626e-06	1	0	0	1	0	0
AGAGGAT	4	20	7	15.78	295928905	151	30933360	140	5	0.253485	1.26743	0.646551	0.00887199	0.00452586	0.231788	2.99801e-08	2.99726e-08	1	0	0	1	0	0
AGAGGC	31	149	6	15.78	295928905	151	30933360	894	4.80645	1.96451	9.44233	4.81681	0.056654	0.0289008	0.190985	1.91445e-07	1.91396e-07	1	0	0	1	0	0
AGAGGCG	6	30	7	15.78	295928905	151	30933360	210	5	0.380228	1.90114	0.969827	0.013308	0.00678879	0.231788	4.49702e-08	4.49589e-08	1	0	0	1	0	0
AGAGGG	1829	9173	6	15.78	295928905	151	30933360	55038	5.01531	115.906	581.305	296.541	3.48783	1.77924	0.199284	1.1786e-05	1.17831e-05	1	0	0	1	0	0
AGAT	874	7348	4	15.78	295928905	151	30933360	29392	8.40732	55.3866	465.653	237.543	1.86261	0.950172	0.222711	6.29412e-06	6.29253e-06	1	0	0	0	0	0
AGATAT	14	117	6	15.78	295928905	151	30933360	702	8.35714	0.887199	7.41445	3.78232	0.0444867	0.0226939	0.332072	1.50329e-07	1.50291e-07	1	0	0	1	0	0
AGATC	13	78	5	15.78	295928905	151	30933360	390	6	0.823828	4.94297	2.52155	0.0247148	0.0126077	0.198675	8.35161e-08	8.3495e-08	1	0	0	1	0	0
AGATCC	14	60	6	15.78	295928905	151	30933360	360	4.28571	0.887199	3.80228	1.93965	0.0228137	0.0116379	0.170293	7.70918e-08	7.70723e-08	1	0	0	1	0	0
AGATCG	44	202	6	15.78	295928905	151	30933360	1212	4.59091	2.78834	12.801	6.53017	0.0768061	0.039181	0.18242	2.59542e-07	2.59477e-07	1	0	0	1	0	0
AGATCGAT	12	90	8	15.78	295928905	151	30933360	720	7.5	0.760456	5.70342	2.90948	0.0456274	0.0232758	0.397351	1.54184e-07	1.54145e-07	1	0	0	1	0	0
AGATG	14	76	5	15.78	295928905	151	30933360	380	5.42857	0.887199	4.81622	2.45689	0.0240811	0.0122845	0.179754	8.13747e-08	8.13541e-08	1	0	0	1	0	0
AGATGC	18	84	6	15.78	295928905	151	30933360	504	4.66667	1.14068	5.32319	2.71551	0.0319392	0.0162931	0.18543	1.07929e-07	1.07901e-07	1	0	0	1	0	0
AGATGG	18	80	6	15.78	295928905	151	30933360	480	4.44444	1.14068	5.06971	2.5862	0.0304183	0.0155172	0.1766	1.02789e-07	1.02763e-07	1	0	0	1	0	0
AGATGGAT	19	81	8	15.78	295928905	151	30933360	648	4.26316	1.20406	5.13308	2.61853	0.0410646	0.0209483	0.225863	1.38765e-07	1.3873e-07	1	0	0	1	0	0
AGC	1672	15625	3	15.78	295928905	151	30933360	46875	9.3451	105.957	990.177	505.118	2.97053	1.51535	0.185664	1.0038e-05	1.00355e-05	1	0	0	0	0	0
AGCAGG	13	59	6	15.78	295928905	151	30933360	354	4.53846	0.823828	3.73891	1.90733	0.0224335	0.011444	0.180336	7.58069e-08	7.57878e-08	1	0	0	1	0	0
AGCAT	145	1500	5	15.78	295928905	151	30933360	7500	10.3448	9.18885	95.057	48.4913	0.475285	0.242457	0.342544	1.60608e-06	1.60567e-06	1	0	0	1	0	0
AGCATC	23	125	6	15.78	295928905	151	30933360	750	5.43478	1.45754	7.92142	4.04094	0.0475285	0.0242457	0.215952	1.60608e-07	1.60567e-07	1	0	0	1	0	0
AGCATCC	8	32	7	15.78	295928905	151	30933360	224	4	0.506971	2.02788	1.03448	0.0141952	0.00724137	0.18543	4.79682e-08	4.79561e-08	1	0	0	1	0	0
AGCC	321	3379	4	15.78	295928905	151	30933360	13516	10.5265	20.3422	214.132	109.235	0.856527	0.436939	0.278847	2.89437e-06	2.89364e-06	1	0	0	0	0	0
AGCCAGCG	6	29	8	15.78	295928905	151	30933360	232	4.83333	0.380228	1.83777	0.937499	0.0147022	0.00749999	0.256071	4.96814e-08	4.96688e-08	1	0	0	1	0	0
AGCCAT	2	10	6	15.78	295928905	151	30933360	60	5	0.126743	0.633714	0.323276	0.00380228	0.00193965	0.198675	1.28486e-08	1.28454e-08	1	0	0	1	0	0
AGCCC	2	12	5	15.78	295928905	151	30933360	60	6	0.126743	0.760456	0.387931	0.00380228	0.00193965	0.198675	1.28486e-08	1.28454e-08	1	0	0	1	0	0
AGCCCC	5	20	6	15.78	295928905	151	30933360	120	4	0.316857	1.26743	0.646551	0.00760456	0.00387931	0.15894	2.56973e-08	2.56908e-08	1	0	0	1	0	0
AGCCCCTCCTGC	1	5	12	15.78	295928905	151	30933360	60	5	0.0633714	0.316857	0.161638	0.00380228	0.00193965	0.397351	1.28486e-08	1.28454e-08	1	0	0	1	0	0
AGCCCG	14	60	6	15.78	295928905	151	30933360	360	4.28571	0.887199	3.80228	1.93965	0.0228137	0.0116379	0.170293	7.70918e-08	7.70723e-08	1	0	0	1	0	0
AGCCCT	24	113	6	15.78	295928905	151	30933360	678	4.70833	1.52091	7.16096	3.65301	0.0429658	0.0219181	0.187086	1.4519e-07	1.45153e-07	1	0	0	1	0	0
AGCCCTC	1	4	7	15.78	295928905	151	30933360	28	4	0.0633714	0.253485	0.12931	0.0017744	0.000905172	0.18543	5.99603e-09	5.99451e-09	1	0	0	1	0	0
AGCCG	19	112	5	15.78	295928905	151	30933360	560	5.89474	1.20406	7.09759	3.62069	0.035488	0.0181034	0.19519	1.19921e-07	1.1989e-07	1	0	0	1	0	0
AGCCGC	19	86	6	15.78	295928905	151	30933360	516	4.52632	1.20406	5.44994	2.78017	0.0326996	0.016681	0.179854	1.10498e-07	1.1047e-07	1	0	0	1	0	0
AGCCGCC	2	12	7	15.78	295928905	151	30933360	84	6	0.126743	0.760456	0.387931	0.00532319	0.00271551	0.278146	1.79881e-08	1.79835e-08	1	0	0	1	0	0
AGCCGG	4	18	6	15.78	295928905	151	30933360	108	4.5	0.253485	1.14068	0.581896	0.00684411	0.00349138	0.178808	2.31275e-08	2.31217e-08	1	0	0	1	0	0
AGCCGGG	4	16	7	15.78	295928905	151	30933360	112	4	0.253485	1.01394	0.517241	0.00709759	0.00362069	0.18543	2.39841e-08	2.39781e-08	1	0	0	1	0	0
AGCCT	16	80	5	15.78	295928905	151	30933360	400	5	1.01394	5.06971	2.5862	0.0253485	0.012931	0.165563	8.56575e-08	8.56359e-08	1	0	0	1	0	0
AGCCTC	25	138	6	15.78	295928905	151	30933360	828	5.52	1.58428	8.74525	4.4612	0.0524715	0.0267672	0.219338	1.77311e-07	1.77266e-07	1	0	0	1	0	0
AGCCTCG	2	9	7	15.78	295928905	151	30933360	63	4.5	0.126743	0.570342	0.290948	0.0039924	0.00203664	0.208609	1.34911e-08	1.34877e-08	1	0	0	1	0	0
AGCCTG	20	100	6	15.78	295928905	151	30933360	600	5	1.26743	6.33714	3.23276	0.0380228	0.0193965	0.198675	1.28486e-07	1.28454e-07	1	0	0	1	0	0
AGCG	329	2159	4	15.78	295928905	151	30933360	8636	6.56231	20.8492	136.819	69.7952	0.547275	0.279181	0.173836	1.84935e-06	1.84888e-06	1	0	0	0	0	0
AGCGAT	10	48	6	15.78	295928905	151	30933360	288	4.8	0.633714	3.04183	1.55172	0.018251	0.00931034	0.190728	6.16734e-08	6.16579e-08	1	0	0	1	0	0
AGCGCG	13	58	6	15.78	295928905	151	30933360	348	4.46154	0.823828	3.67554	1.875	0.0220532	0.01125	0.17728	7.45221e-08	7.45032e-08	1	0	0	1	0	0
AGCGGC	14	68	6	15.78	295928905	151	30933360	408	4.85714	0.887199	4.30925	2.19827	0.0258555	0.0131896	0.192999	8.73707e-08	8.73486e-08	1	0	0	1	0	0
AGCTAGG	4	16	7	15.78	295928905	151	30933360	112	4	0.253485	1.01394	0.517241	0.00709759	0.00362069	0.18543	2.39841e-08	2.39781e-08	1	0	0	1	0	0
AGCTCC	2	8	6	15.78	295928905	151	30933360	48	4	0.126743	0.506971	0.25862	0.00304183	0.00155172	0.15894	1.02789e-08	1.02763e-08	1	0	0	1	0	0
AGG	6198	59524	3	15.78	295928905	151	30933360	178572	9.60374	392.776	3772.12	1924.27	11.3163	5.7728	0.190803	3.82401e-05	3.82304e-05	1	0	1	0	0	0
AGGAT	59	421	5	15.78	295928905	151	30933360	2105	7.13559	3.73891	26.6793	13.6099	0.133397	0.0680495	0.236278	4.50773e-07	4.50659e-07	1	0	0	1	0	0
AGGATC	8	36	6	15.78	295928905	151	30933360	216	4.5	0.506971	2.28137	1.16379	0.0136882	0.00698275	0.178808	4.62551e-08	4.62434e-08	1	0	0	1	0	0
AGGATCG	19	80	7	15.78	295928905	151	30933360	560	4.21053	1.20406	5.06971	2.5862	0.035488	0.0181034	0.19519	1.19921e-07	1.1989e-07	1	0	0	1	0	0
AGGATG	42	220	6	15.78	295928905	151	30933360	1320	5.2381	2.6616	13.9417	7.11206	0.0836502	0.0426724	0.208136	2.8267e-07	2.82599e-07	1	0	0	1	0	0
AGGATGG	57	380	7	15.78	295928905	151	30933360	2660	6.66667	3.61217	24.0811	12.2845	0.168568	0.0859913	0.309051	5.69623e-07	5.69479e-07	1	0	0	1	0	0
AGGC	1636	17245	4	15.78	295928905	151	30933360	68980	10.541	103.676	1092.84	557.489	4.37136	2.22995	0.279231	1.47716e-05	1.47679e-05	1	0	0	0	0	0
AGGCC	8	44	5	15.78	295928905	151	30933360	220	5.5	0.506971	2.78834	1.42241	0.0139417	0.00711206	0.182119	4.71116e-08	4.70998e-08	1	0	0	1	0	0
AGGCG	68	396	5	15.78	295928905	151	30933360	1980	5.82353	4.30925	25.0951	12.8017	0.125475	0.0640086	0.192832	4.24005e-07	4.23898e-07	1	0	0	1	0	0
AGGCGC	12	76	6	15.78	295928905	151	30933360	456	6.33333	0.760456	4.81622	2.45689	0.0288973	0.0147414	0.251656	9.76496e-08	9.76249e-08	1	0	0	1	0	0
AGGCGG	2	8	6	15.78	295928905	151	30933360	48	4	0.126743	0.506971	0.25862	0.00304183	0.00155172	0.15894	1.02789e-08	1.02763e-08	1	0	0	1	0	0
AGGG	230	1460	4	15.78	295928905	151	30933360	5840	6.34783	14.5754	92.5222	47.1982	0.370089	0.188793	0.168154	1.2506e-06	1.25028e-06	1	0	0	0	0	0
AGGGAT	6	32	6	15.78	295928905	151	30933360	192	5.33333	0.380228	2.02788	1.03448	0.0121673	0.00620689	0.211921	4.11156e-08	4.11052e-08	1	0	0	1	0	0
AGGGATCG	9	39	8	15.78	295928905	151	30933360	312	4.33333	0.570342	2.47148	1.26077	0.0197719	0.0100862	0.229581	6.68129e-08	6.6796e-08	1	0	0	1	0	0
AGGGC	66	469	5	15.78	295928905	151	30933360	2345	7.10606	4.18251	29.7212	15.1616	0.148606	0.0758081	0.2353	5.02167e-07	5.02041e-07	1	0	0	1	0	0
AGGGCC	9	48	6	15.78	295928905	151	30933360	288	5.33333	0.570342	3.04183	1.55172	0.018251	0.00931034	0.211921	6.16734e-08	6.16579e-08	1	0	0	1	0	0
AGGGCG	22	97	6	15.78	295928905	151	30933360	582	4.40909	1.39417	6.14702	3.13577	0.0368821	0.0188146	0.175196	1.24632e-07	1.246e-07	1	0	0	1	0	0
AGGGG	24	126	5	15.78	295928905	151	30933360	630	5.25	1.52091	7.98479	4.07327	0.039924	0.0203664	0.173841	1.34911e-07	1.34877e-07	1	0	0	1	0	0
AGGGGG	11	46	6	15.78	295928905	151	30933360	276	4.18182	0.697085	2.91508	1.48707	0.0174905	0.00892241	0.166165	5.91037e-08	5.90888e-08	1	0	0	1	0	0
AT	691	10676	2	15.78	295928905	151	30933360	21352	15.4501	43.7896	676.553	345.129	1.35311	0.690258	0.204637	4.5724e-06	4.57125e-06	1	0	0	0	0	0
ATATATATC	1	4	9	15.78	295928905	151	30933360	36	4	0.0633714	0.253485	0.12931	0.00228137	0.00116379	0.238411	7.70918e-09	7.70723e-09	1	0	0	1	0	0
ATATATC	2	10	7	15.78	295928905	151	30933360	70	5	0.126743	0.633714	0.323276	0.00443599	0.00226293	0.231788	1.49901e-08	1.49863e-08	1	0	0	1	0	0
ATATC	5	29	5	15.78	295928905	151	30933360	145	5.8	0.316857	1.83777	0.937499	0.00918885	0.0046875	0.192053	3.10509e-08	3.1043e-08	1	0	0	1	0	0
ATC	4304	43007	3	15.78	295928905	151	30933360	129021	9.99233	272.75	2725.41	1390.31	8.17624	4.17093	0.198523	2.76291e-05	2.76221e-05	1	0	1	0	0	0
ATCATCC	4	24	7	15.78	295928905	151	30933360	168	6	0.253485	1.52091	0.775861	0.0106464	0.00543103	0.278146	3.59762e-08	3.59671e-08	1	0	0	1	0	0
ATCC	5164	50576	4	15.78	295928905	151	30933360	202304	9.79396	327.25	3205.07	1635	12.8203	6.53999	0.259443	4.33222e-05	4.33112e-05	1	0	1	0	0	0
ATCCC	25	129	5	15.78	295928905	151	30933360	645	5.16	1.58428	8.1749	4.17026	0.0408745	0.0208513	0.170861	1.38123e-07	1.38088e-07	1	0	0	1	0	0
ATCCCCGCG	16	80	9	15.78	295928905	151	30933360	720	5	1.01394	5.06971	2.5862	0.0456274	0.0232758	0.298013	1.54184e-07	1.54145e-07	1	0	0	1	0	0
ATCCCG	4	16	6	15.78	295928905	151	30933360	96	4	0.253485	1.01394	0.517241	0.00608365	0.00310345	0.15894	2.05578e-08	2.05526e-08	1	0	0	1	0	0
ATCCCGCG	6	24	8	15.78	295928905	151	30933360	192	4	0.380228	1.52091	0.775861	0.0121673	0.00620689	0.211921	4.11156e-08	4.11052e-08	1	0	0	1	0	0
ATCCG	11	57	5	15.78	295928905	151	30933360	285	5.18182	0.697085	3.61217	1.84267	0.0180608	0.00921335	0.171583	6.1031e-08	6.10156e-08	1	0	0	1	0	0
ATCG	102	624	4	15.78	295928905	151	30933360	2496	6.11765	6.46388	39.5437	20.1724	0.158175	0.0806896	0.162057	5.34503e-07	5.34368e-07	1	0	0	0	0	0
ATCGC	57	343	5	15.78	295928905	151	30933360	1715	6.01754	3.61217	21.7364	11.0884	0.108682	0.0554418	0.199256	3.67257e-07	3.67164e-07	1	0	0	1	0	0
ATCGCC	62	336	6	15.78	295928905	151	30933360	2016	5.41935	3.92902	21.2928	10.8621	0.127757	0.0651724	0.215339	4.31714e-07	4.31605e-07	1	0	0	1	0	0
ATCGGC	17	121	6	15.78	295928905	151	30933360	726	7.11765	1.07731	7.66793	3.91163	0.0460076	0.0234698	0.28282	1.55468e-07	1.55429e-07	1	0	0	1	0	0
ATGC	15	94	4	15.78	295928905	151	30933360	376	6.26667	0.95057	5.95691	3.03879	0.0238276	0.0121552	0.166004	8.05181e-08	8.04978e-08	1	0	0	0	0	0
CCCCCCCCCG	1	4	10	15.78	295928905	151	30933360	40	4	0.0633714	0.253485	0.12931	0.00253485	0.0012931	0.264901	8.56575e-09	8.56359e-09	1	0	0	1	0	0
CCCCG	1	5	5	15.78	295928905	151	30933360	25	5	0.0633714	0.316857	0.161638	0.00158428	0.000808189	0.165563	5.3536e-09	5.35224e-09	1	0	0	1	0	0
CCCGGCGG	2	8	8	15.78	295928905	151	30933360	64	4	0.126743	0.506971	0.25862	0.00405577	0.00206896	0.211921	1.37052e-08	1.37017e-08	1	0	0	1	0	0
CCG	535	4578	3	15.78	295928905	151	30933360	13734	8.55701	33.9037	290.114	147.996	0.870342	0.443987	0.170007	2.94105e-06	2.94031e-06	1	0	0	0	0	0
CCGCG	12	66	5	15.78	295928905	151	30933360	330	5.5	0.760456	4.18251	2.13362	0.0209125	0.0106681	0.182119	7.06675e-08	7.06496e-08	1	0	0	1	0	0
CCGGCG	4	16	6	15.78	295928905	151	30933360	96	4	0.253485	1.01394	0.517241	0.00608365	0.00310345	0.15894	2.05578e-08	2.05526e-08	1	0	0	1	0	0
CG	122	1506	2	15.78	295928905	151	30933360	3012	12.3443	7.73131	95.4373	48.6853	0.190875	0.0973706	0.1635	6.45001e-07	6.44838e-07	1	0	0	0	0	0
