# Supplementary material for: Profiles of telomeric repeats in Insecta reveal diverse forms of telomeric motifs in Hymenopterans
Source: Life Sci Alliance. 2022 Apr 1;5(7):e202101163. doi: 10.26508/lsa.202101163 (PMC8977481; doi:10.26508/lsa.202101163)
Supplement: Supplemental Data 5. — Tandem repeat statistics and TRIP TRM calls for arthropods species that are not listed in Supplemental Data 2 or Supplemental Data 3. [file LSA-2021-01163_Supplemental_Data_5.zip › DataS5/BLANI_output.csv.0.filtered.xlsx]

## Sheet: Sheet1
Unnamed: 0	reads	repeats	unit_len	avg_genome_cov	genome_size	eff_read_len	num_reads	repeats_total_len	repeats_per_read	reads_per_genome	repeats_per_genome	repeats_per_million_reads	repeats_len_per_genome	repeats_len_per_million_reads	percent_repeats_len_per_read	percent_repeats_len_per_genome	percent_repeat_unit_in_sequences	avg_genome_cov_filter	repeat_containing_reads_filter	repeats_len_per_million_reads_filter	unit_len_filter	percent_repeats_len_per_read_filter	qualified
AAAAAAAATACAAAATACAAAATAG	1	4	25	23.81	275780432	103.58	63391435	100	4	0.0419992	0.167997	0.0631	0.00419992	0.0015775	0.965437	1.52292e-08	1.52298e-08	1	0	0	1	1	0
AAAAAAATTATTATTAT	1	6	17	23.81	275780432	103.58	63391435	102	6	0.0419992	0.251995	0.09465	0.00428391	0.00160905	0.984746	1.55338e-08	1.55344e-08	1	0	0	1	1	0
AAAAAAC	11	53	7	23.81	275780432	103.58	63391435	371	4.81818	0.461991	2.22596	0.836075	0.0155817	0.00585253	0.325616	5.65003e-08	5.65025e-08	1	0	0	1	0	0
AAAAAAG	33	139	7	23.81	275780432	103.58	63391435	973	4.21212	1.38597	5.83788	2.19273	0.0408652	0.0153491	0.284658	1.4818e-07	1.48186e-07	1	0	0	1	0	0
AAAAAAGAAT	1	7	10	23.81	275780432	103.58	63391435	70	7	0.0419992	0.293994	0.110425	0.00293994	0.00110425	0.675806	1.06604e-08	1.06608e-08	1	0	0	1	1	0
AAAAAAGAGACT	1	4	12	23.81	275780432	103.58	63391435	48	4	0.0419992	0.167997	0.0631	0.00201596	0.0007572	0.46341	7.31002e-09	7.31029e-09	1	0	0	1	0	0
AAAAAAT	28	117	7	23.81	275780432	103.58	63391435	819	4.17857	1.17598	4.9139	1.84568	0.0343973	0.0129197	0.28239	1.24727e-07	1.24732e-07	1	0	0	1	0	0
AAAAAATAAAT	1	4	11	23.81	275780432	103.58	63391435	44	4	0.0419992	0.167997	0.0631	0.00184796	0.0006941	0.424792	6.70085e-09	6.7011e-09	1	0	0	1	0	0
AAAAAATAATATAT	1	5	14	23.81	275780432	103.58	63391435	70	5	0.0419992	0.209996	0.078875	0.00293994	0.00110425	0.675806	1.06604e-08	1.06608e-08	1	0	0	1	1	0
AAAAAATATATAT	1	6	13	23.81	275780432	103.58	63391435	78	6	0.0419992	0.251995	0.09465	0.00327593	0.00123045	0.753041	1.18788e-08	1.18792e-08	1	0	0	1	1	0
AAAAAC	51	219	6	23.81	275780432	103.58	63391435	1314	4.29412	2.14196	9.19782	3.45473	0.0551869	0.0207284	0.248742	2.00112e-07	2.00119e-07	1	0	0	1	0	0
AAAAACCTCGAG	1	5	12	23.81	275780432	103.58	63391435	60	5	0.0419992	0.209996	0.078875	0.00251995	0.0009465	0.579262	9.13752e-09	9.13787e-09	1	0	0	1	1	0
AAAAACG	2	8	7	23.81	275780432	103.58	63391435	56	4	0.0839983	0.335993	0.1262	0.00235195	0.0008834	0.270322	8.52835e-09	8.52867e-09	1	0	0	1	0	0
AAAAACT	1	4	7	23.81	275780432	103.58	63391435	28	4	0.0419992	0.167997	0.0631	0.00117598	0.0004417	0.270322	4.26418e-09	4.26434e-09	1	0	0	1	0	0
AAAAAG	71	291	6	23.81	275780432	103.58	63391435	1746	4.09859	2.98194	12.2218	4.59053	0.0733305	0.0275432	0.237416	2.65902e-07	2.65912e-07	1	0	0	1	0	0
AAAAAGG	3	14	7	23.81	275780432	103.58	63391435	98	4.66667	0.125997	0.587988	0.22085	0.00411592	0.00154595	0.315376	1.49246e-08	1.49252e-08	1	0	0	1	0	0
AAAAAGGTGC	4	16	10	23.81	275780432	103.58	63391435	160	4	0.167997	0.671987	0.2524	0.00671987	0.002524	0.386175	2.43667e-08	2.43676e-08	1	0	0	1	0	0
AAAAAT	411	1681	6	23.81	275780432	103.58	63391435	10086	4.09002	17.2617	70.6006	26.5178	0.423604	0.159107	0.23692	1.53602e-06	1.53608e-06	1	0	0	1	0	0
AAAAATACCAATATATAAT	2	10	19	23.81	275780432	103.58	63391435	190	5	0.0839983	0.419992	0.15775	0.00797984	0.00299725	0.917165	2.89355e-08	2.89366e-08	1	0	0	1	1	0
AAAAATAGTAT	17	109	11	23.81	275780432	103.58	63391435	1199	6.41176	0.713986	4.57791	1.71948	0.050357	0.0189142	0.680917	1.82598e-07	1.82605e-07	1	0	0	1	1	0
AAAAATAT	67	272	8	23.81	275780432	103.58	63391435	2176	4.0597	2.81394	11.4238	4.2908	0.0913902	0.0343264	0.313551	3.31387e-07	3.314e-07	1	0	0	1	0	0
AAAAATATAGATAGATAGGT	1	4	20	23.81	275780432	103.58	63391435	80	4	0.0419992	0.167997	0.0631	0.00335993	0.001262	0.77235	1.21834e-08	1.21838e-08	1	0	0	1	1	0
AAAAATATATGAAAATTTAT	2	8	20	23.81	275780432	103.58	63391435	160	4	0.0839983	0.335993	0.1262	0.00671987	0.002524	0.77235	2.43667e-08	2.43676e-08	1	0	0	1	1	0
AAAAATC	1	4	7	23.81	275780432	103.58	63391435	28	4	0.0419992	0.167997	0.0631	0.00117598	0.0004417	0.270322	4.26418e-09	4.26434e-09	1	0	0	1	0	0
AAAAATCAAGTG	3	12	12	23.81	275780432	103.58	63391435	144	4	0.125997	0.50399	0.1893	0.00604788	0.0022716	0.46341	2.19301e-08	2.19309e-08	1	0	0	1	0	0
AAAAATCCG	233	991	9	23.81	275780432	103.58	63391435	8919	4.25322	9.7858	41.6212	15.633	0.374591	0.140697	0.369559	1.35829e-06	1.35834e-06	1	0	0	1	0	0
AAAAATGAAG	1	4	10	23.81	275780432	103.58	63391435	40	4	0.0419992	0.167997	0.0631	0.00167997	0.000631	0.386175	6.09168e-09	6.09191e-09	1	0	0	1	0	0
AAAAATGCTTG	1	5	11	23.81	275780432	103.58	63391435	55	5	0.0419992	0.209996	0.078875	0.00230995	0.000867625	0.530991	8.37606e-09	8.37638e-09	1	0	0	1	1	0
AAAAATTAT	4	16	9	23.81	275780432	103.58	63391435	144	4	0.167997	0.671987	0.2524	0.00604788	0.0022716	0.347557	2.19301e-08	2.19309e-08	1	0	0	1	0	0
AAAAATTG	21	115	8	23.81	275780432	103.58	63391435	920	5.47619	0.881982	4.8299	1.81413	0.0386392	0.014513	0.422954	1.40109e-07	1.40114e-07	1	0	0	1	0	0
AAAAATTGT	1	6	9	23.81	275780432	103.58	63391435	54	6	0.0419992	0.251995	0.09465	0.00226795	0.00085185	0.521336	8.22377e-09	8.22408e-09	1	0	0	1	1	0
AAAAC	31	163	5	23.81	275780432	103.58	63391435	815	5.25806	1.30197	6.84586	2.57133	0.0342293	0.0128566	0.253817	1.24118e-07	1.24123e-07	1	0	0	1	0	0
AAAACAATATAAAACATTAT	2	9	20	23.81	275780432	103.58	63391435	180	4.5	0.0839983	0.377992	0.141975	0.00755985	0.0028395	0.868894	2.74126e-08	2.74136e-08	1	0	0	1	1	0
AAAACG	3	23	6	23.81	275780432	103.58	63391435	138	7.66667	0.125997	0.965981	0.362825	0.00579588	0.00217695	0.444101	2.10163e-08	2.10171e-08	1	0	0	1	0	0
AAAACGCG	1	4	8	23.81	275780432	103.58	63391435	32	4	0.0419992	0.167997	0.0631	0.00134397	0.0005048	0.30894	4.87334e-09	4.87353e-09	1	0	0	1	0	0
AAAACT	3	14	6	23.81	275780432	103.58	63391435	84	4.66667	0.125997	0.587988	0.22085	0.00352793	0.0013251	0.270322	1.27925e-08	1.2793e-08	1	0	0	1	0	0
AAAAG	40	212	5	23.81	275780432	103.58	63391435	1060	5.3	1.67997	8.90382	3.3443	0.0445191	0.0167215	0.255841	1.6143e-07	1.61436e-07	1	0	0	1	0	0
AAAAGAAACTGTTAGAT	1	5	17	23.81	275780432	103.58	63391435	85	5	0.0419992	0.209996	0.078875	0.00356993	0.00134088	0.820622	1.29448e-08	1.29453e-08	1	0	0	1	1	0
AAAAGAAGATAATG	1	4	14	23.81	275780432	103.58	63391435	56	4	0.0419992	0.167997	0.0631	0.00235195	0.0008834	0.540645	8.52835e-09	8.52867e-09	1	0	0	1	1	0
AAAAGAGC	2	11	8	23.81	275780432	103.58	63391435	88	5.5	0.0839983	0.461991	0.173525	0.00369593	0.0013882	0.424792	1.34017e-08	1.34022e-08	1	0	0	1	0	0
AAAAGATAACTAT	1	4	13	23.81	275780432	103.58	63391435	52	4	0.0419992	0.167997	0.0631	0.00218396	0.0008203	0.502027	7.91919e-09	7.91948e-09	1	0	0	1	1	0
AAAAGATTTTCT	1	4	12	23.81	275780432	103.58	63391435	48	4	0.0419992	0.167997	0.0631	0.00201596	0.0007572	0.46341	7.31002e-09	7.31029e-09	1	0	0	1	0	0
AAAAGCC	1	5	7	23.81	275780432	103.58	63391435	35	5	0.0419992	0.209996	0.078875	0.00146997	0.000552125	0.337903	5.33022e-09	5.33042e-09	1	0	0	1	0	0
AAAAGG	321	1285	6	23.81	275780432	103.58	63391435	7710	4.00312	13.4817	53.9689	20.2709	0.323814	0.121625	0.231885	1.17417e-06	1.17422e-06	1	0	0	1	0	0
AAAAGGGAAGG	3	15	11	23.81	275780432	103.58	63391435	165	5	0.125997	0.629987	0.236625	0.00692986	0.00260288	0.530991	2.51282e-08	2.51291e-08	1	0	0	1	1	0
AAAAT	102	556	5	23.81	275780432	103.58	63391435	2780	5.45098	4.28391	23.3515	8.7709	0.116758	0.0438545	0.263129	4.23372e-07	4.23388e-07	1	0	0	1	0	0
AAAATAAAATAAGAT	1	4	15	23.81	275780432	103.58	63391435	60	4	0.0419992	0.167997	0.0631	0.00251995	0.0009465	0.579262	9.13752e-09	9.13787e-09	1	0	0	1	1	0
AAAATAAAATATTTCTGAAT	1	4	20	23.81	275780432	103.58	63391435	80	4	0.0419992	0.167997	0.0631	0.00335993	0.001262	0.77235	1.21834e-08	1.21838e-08	1	0	0	1	1	0
AAAATAAATTG	1	8	11	23.81	275780432	103.58	63391435	88	8	0.0419992	0.335993	0.1262	0.00369593	0.0013882	0.849585	1.34017e-08	1.34022e-08	1	0	0	1	1	0
AAAATAATAGACT	1	5	13	23.81	275780432	103.58	63391435	65	5	0.0419992	0.209996	0.078875	0.00272995	0.00102538	0.627534	9.89898e-09	9.89935e-09	1	0	0	1	1	0
AAAATAATTCG	1	5	11	23.81	275780432	103.58	63391435	55	5	0.0419992	0.209996	0.078875	0.00230995	0.000867625	0.530991	8.37606e-09	8.37638e-09	1	0	0	1	1	0
AAAATAATTG	15	60	10	23.81	275780432	103.58	63391435	600	4	0.629987	2.51995	0.9465	0.0251995	0.009465	0.386175	9.13752e-08	9.13787e-08	1	0	0	1	0	0
AAAATAG	1	4	7	23.81	275780432	103.58	63391435	28	4	0.0419992	0.167997	0.0631	0.00117598	0.0004417	0.270322	4.26418e-09	4.26434e-09	1	0	0	1	0	0
AAAATAGTAT	2	8	10	23.81	275780432	103.58	63391435	80	4	0.0839983	0.335993	0.1262	0.00335993	0.001262	0.386175	1.21834e-08	1.21838e-08	1	0	0	1	0	0
AAAATAT	7	28	7	23.81	275780432	103.58	63391435	196	4	0.293994	1.17598	0.4417	0.00823184	0.0030919	0.270322	2.98492e-08	2.98504e-08	1	0	0	1	0	0
AAAATATTCTATAAT	13	81	15	23.81	275780432	103.58	63391435	1215	6.23077	0.545989	3.40193	1.27778	0.051029	0.0191666	0.902313	1.85035e-07	1.85042e-07	1	0	0	1	1	0
AAAATC	8	47	6	23.81	275780432	103.58	63391435	282	5.875	0.335993	1.97396	0.741425	0.0118438	0.00444855	0.340317	4.29464e-08	4.2948e-08	1	0	0	1	0	0
AAAATCATATG	1	4	11	23.81	275780432	103.58	63391435	44	4	0.0419992	0.167997	0.0631	0.00184796	0.0006941	0.424792	6.70085e-09	6.7011e-09	1	0	0	1	0	0
AAAATG	3	13	6	23.81	275780432	103.58	63391435	78	4.33333	0.125997	0.545989	0.205075	0.00327593	0.00123045	0.251014	1.18788e-08	1.18792e-08	1	0	0	1	0	0
AAAATTATAAAT	13	66	12	23.81	275780432	103.58	63391435	792	5.07692	0.545989	2.77194	1.04115	0.0332633	0.0124938	0.588174	1.20615e-07	1.2062e-07	1	0	0	1	1	0
AAAATTATAATATAATAT	1	5	18	23.81	275780432	103.58	63391435	90	5	0.0419992	0.209996	0.078875	0.00377992	0.00141975	0.868894	1.37063e-08	1.37068e-08	1	0	0	1	1	0
AAAATTC	8	34	7	23.81	275780432	103.58	63391435	238	4.25	0.335993	1.42797	0.53635	0.0099958	0.00375445	0.287218	3.62455e-08	3.62469e-08	1	0	0	1	0	0
AAAATTG	1	4	7	23.81	275780432	103.58	63391435	28	4	0.0419992	0.167997	0.0631	0.00117598	0.0004417	0.270322	4.26418e-09	4.26434e-09	1	0	0	1	0	0
AAAATTTAT	41	177	9	23.81	275780432	103.58	63391435	1593	4.31707	1.72197	7.43385	2.79218	0.0669047	0.0251296	0.375108	2.42601e-07	2.4261e-07	1	0	0	1	0	0
AAAATTTTACAG	239	1236	12	23.81	275780432	103.58	63391435	14832	5.17155	10.0378	51.911	19.4979	0.622932	0.233975	0.599137	2.2588e-06	2.25888e-06	1	0	0	1	1	0
AAAC	21	133	4	23.81	275780432	103.58	63391435	532	6.33333	0.881982	5.58589	2.09808	0.0223436	0.0083923	0.244577	8.10194e-08	8.10224e-08	1	0	0	0	0	0
AAACAAACAGC	1	4	11	23.81	275780432	103.58	63391435	44	4	0.0419992	0.167997	0.0631	0.00184796	0.0006941	0.424792	6.70085e-09	6.7011e-09	1	0	0	1	0	0
AAACAC	4	16	6	23.81	275780432	103.58	63391435	96	4	0.167997	0.671987	0.2524	0.00403192	0.0015144	0.231705	1.462e-08	1.46206e-08	1	0	0	1	0	0
AAACAG	2	8	6	23.81	275780432	103.58	63391435	48	4	0.0839983	0.335993	0.1262	0.00201596	0.0007572	0.231705	7.31002e-09	7.31029e-09	1	0	0	1	0	0
AAACATACAT	4	16	10	23.81	275780432	103.58	63391435	160	4	0.167997	0.671987	0.2524	0.00671987	0.002524	0.386175	2.43667e-08	2.43676e-08	1	0	0	1	0	0
AAACATCCAATAATAATATTGTAAT	1	4	25	23.81	275780432	103.58	63391435	100	4	0.0419992	0.167997	0.0631	0.00419992	0.0015775	0.965437	1.52292e-08	1.52298e-08	1	0	0	1	1	0
AAACCG	1	5	6	23.81	275780432	103.58	63391435	30	5	0.0419992	0.209996	0.078875	0.00125997	0.00047325	0.289631	4.56876e-09	4.56893e-09	1	0	0	1	0	0
AAACCGCGCAACG	1	4	13	23.81	275780432	103.58	63391435	52	4	0.0419992	0.167997	0.0631	0.00218396	0.0008203	0.502027	7.91919e-09	7.91948e-09	1	0	0	1	1	0
AAACCGT	17	84	7	23.81	275780432	103.58	63391435	588	4.94118	0.713986	3.52793	1.3251	0.0246955	0.0092757	0.333928	8.95477e-08	8.95511e-08	1	0	0	1	0	0
AAACGCAGCGG	7	28	11	23.81	275780432	103.58	63391435	308	4	0.293994	1.17598	0.4417	0.0129357	0.0048587	0.424792	4.69059e-08	4.69077e-08	1	0	0	1	0	0
AAACGCAGCTTCTG	1	5	14	23.81	275780432	103.58	63391435	70	5	0.0419992	0.209996	0.078875	0.00293994	0.00110425	0.675806	1.06604e-08	1.06608e-08	1	0	0	1	1	0
AAACGCCGC	435	2186	9	23.81	275780432	103.58	63391435	19674	5.02529	18.2696	91.8102	34.4842	0.826291	0.310357	0.436644	2.99619e-06	2.99631e-06	1	0	0	1	0	0
AAACGCGCCAGG	1	4	12	23.81	275780432	103.58	63391435	48	4	0.0419992	0.167997	0.0631	0.00201596	0.0007572	0.46341	7.31002e-09	7.31029e-09	1	0	0	1	0	0
AAACGCGCTG	20	99	10	23.81	275780432	103.58	63391435	990	4.95	0.839983	4.15792	1.56173	0.0415792	0.0156173	0.477891	1.50769e-07	1.50775e-07	1	0	0	1	0	0
AAACGT	2	8	6	23.81	275780432	103.58	63391435	48	4	0.0839983	0.335993	0.1262	0.00201596	0.0007572	0.231705	7.31002e-09	7.31029e-09	1	0	0	1	0	0
AAACTAAAT	3	12	9	23.81	275780432	103.58	63391435	108	4	0.125997	0.50399	0.1893	0.00453591	0.0017037	0.347557	1.64475e-08	1.64482e-08	1	0	0	1	0	0
AAACTATAATAT	2	9	12	23.81	275780432	103.58	63391435	108	4.5	0.0839983	0.377992	0.141975	0.00453591	0.0017037	0.521336	1.64475e-08	1.64482e-08	1	0	0	1	1	0
AAACTCGC	3	12	8	23.81	275780432	103.58	63391435	96	4	0.125997	0.50399	0.1893	0.00403192	0.0015144	0.30894	1.462e-08	1.46206e-08	1	0	0	1	0	0
AAACTGAAATG	1	5	11	23.81	275780432	103.58	63391435	55	5	0.0419992	0.209996	0.078875	0.00230995	0.000867625	0.530991	8.37606e-09	8.37638e-09	1	0	0	1	1	0
AAAG	91	1176	4	23.81	275780432	103.58	63391435	4704	12.9231	3.82192	49.391	18.5514	0.197564	0.0742056	0.499057	7.16382e-07	7.16409e-07	1	0	0	0	0	0
AAAGAAAGAG	1	7	10	23.81	275780432	103.58	63391435	70	7	0.0419992	0.293994	0.110425	0.00293994	0.00110425	0.675806	1.06604e-08	1.06608e-08	1	0	0	1	1	0
AAAGAG	12	58	6	23.81	275780432	103.58	63391435	348	4.83333	0.50399	2.43595	0.91495	0.0146157	0.0054897	0.279977	5.29976e-08	5.29996e-08	1	0	0	1	0	0
AAAGAGAGGTAG	1	4	12	23.81	275780432	103.58	63391435	48	4	0.0419992	0.167997	0.0631	0.00201596	0.0007572	0.46341	7.31002e-09	7.31029e-09	1	0	0	1	0	0
AAAGATGTCCAGT	2	8	13	23.81	275780432	103.58	63391435	104	4	0.0839983	0.335993	0.1262	0.00436791	0.0016406	0.502027	1.58384e-08	1.5839e-08	1	0	0	1	1	0
AAAGCCGACGG	5	23	11	23.81	275780432	103.58	63391435	253	4.6	0.209996	0.965981	0.362825	0.0106258	0.00399108	0.488511	3.85299e-08	3.85313e-08	1	0	0	1	0	0
AAAGCGAGAGCGAG	263	1071	14	23.81	275780432	103.58	63391435	14994	4.07224	11.0458	44.9811	16.895	0.629735	0.23653	0.550409	2.28347e-06	2.28355e-06	1	0	0	1	1	0
AAAGCGAT	2	10	8	23.81	275780432	103.58	63391435	80	5	0.0839983	0.419992	0.15775	0.00335993	0.001262	0.386175	1.21834e-08	1.21838e-08	1	0	0	1	0	0
AAAGCGCAATG	65	262	11	23.81	275780432	103.58	63391435	2882	4.03077	2.72995	11.0038	4.13305	0.121042	0.0454636	0.42806	4.38906e-07	4.38922e-07	1	0	0	1	0	0
AAAGCGTCCGT	17	93	11	23.81	275780432	103.58	63391435	1023	5.47059	0.713986	3.90592	1.46708	0.0429651	0.0161378	0.580966	1.55795e-07	1.55801e-07	1	0	0	1	1	0
AAAGCTATATATTTATAAT	1	4	19	23.81	275780432	103.58	63391435	76	4	0.0419992	0.167997	0.0631	0.00319194	0.0011989	0.733732	1.15742e-08	1.15746e-08	1	0	0	1	1	0
AAAGCTCG	1	4	8	23.81	275780432	103.58	63391435	32	4	0.0419992	0.167997	0.0631	0.00134397	0.0005048	0.30894	4.87334e-09	4.87353e-09	1	0	0	1	0	0
AAAGGAGGGAAT	6	37	12	23.81	275780432	103.58	63391435	444	6.16667	0.251995	1.55397	0.583675	0.0186476	0.0070041	0.714424	6.76177e-08	6.76202e-08	1	0	0	1	1	0
AAAGGGAGGCAGAGACTGAG	1	4	20	23.81	275780432	103.58	63391435	80	4	0.0419992	0.167997	0.0631	0.00335993	0.001262	0.77235	1.21834e-08	1.21838e-08	1	0	0	1	1	0
AAAGGTTCTCCG	1	4	12	23.81	275780432	103.58	63391435	48	4	0.0419992	0.167997	0.0631	0.00201596	0.0007572	0.46341	7.31002e-09	7.31029e-09	1	0	0	1	0	0
AAAGTATATAGTCT	1	4	14	23.81	275780432	103.58	63391435	56	4	0.0419992	0.167997	0.0631	0.00235195	0.0008834	0.540645	8.52835e-09	8.52867e-09	1	0	0	1	1	0
AAAGTGTAT	4	23	9	23.81	275780432	103.58	63391435	207	5.75	0.167997	0.965981	0.362825	0.00869383	0.00326543	0.499614	3.15244e-08	3.15256e-08	1	0	0	1	0	0
AAAT	234	1739	4	23.81	275780432	103.58	63391435	6956	7.43162	9.8278	73.0365	27.4327	0.292146	0.109731	0.286991	1.05934e-06	1.05938e-06	1	0	0	0	0	0
AAATAAATAATAAATATTTATAAT	1	4	24	23.81	275780432	103.58	63391435	96	4	0.0419992	0.167997	0.0631	0.00403192	0.0015144	0.92682	1.462e-08	1.46206e-08	1	0	0	1	1	0
AAATAAATAATAATAATAT	112	587	19	23.81	275780432	103.58	63391435	11153	5.24107	4.70391	24.6535	9.25993	0.468417	0.175939	0.961386	1.69851e-06	1.69858e-06	1	0	0	1	1	0
AAATAAATATATAT	3	14	14	23.81	275780432	103.58	63391435	196	4.66667	0.125997	0.587988	0.22085	0.00823184	0.0030919	0.630752	2.98492e-08	2.98504e-08	1	0	0	1	1	0
AAATAAC	5	24	7	23.81	275780432	103.58	63391435	168	4.8	0.209996	1.00798	0.3786	0.00705586	0.0026502	0.324387	2.55851e-08	2.5586e-08	1	0	0	1	0	0
AAATAACTAT	1	5	10	23.81	275780432	103.58	63391435	50	5	0.0419992	0.209996	0.078875	0.00209996	0.00078875	0.482719	7.6146e-09	7.61489e-09	1	0	0	1	0	0
AAATAAGAAGG	2	8	11	23.81	275780432	103.58	63391435	88	4	0.0839983	0.335993	0.1262	0.00369593	0.0013882	0.424792	1.34017e-08	1.34022e-08	1	0	0	1	0	0
AAATAAT	7	31	7	23.81	275780432	103.58	63391435	217	4.42857	0.293994	1.30197	0.489025	0.00911382	0.00342318	0.299286	3.30474e-08	3.30486e-08	1	0	0	1	0	0
AAATAATAAT	26	110	10	23.81	275780432	103.58	63391435	1100	4.23077	1.09198	4.61991	1.73525	0.0461991	0.0173525	0.408454	1.67521e-07	1.67528e-07	1	0	0	1	0	0
AAATAATAT	5	23	9	23.81	275780432	103.58	63391435	207	4.6	0.209996	0.965981	0.362825	0.00869383	0.00326543	0.399691	3.15244e-08	3.15256e-08	1	0	0	1	0	0
AAATAATATATAAATTATATAT	1	4	22	23.81	275780432	103.58	63391435	88	4	0.0419992	0.167997	0.0631	0.00369593	0.0013882	0.849585	1.34017e-08	1.34022e-08	1	0	0	1	1	0
AAATAATTATAATGT	5	20	15	23.81	275780432	103.58	63391435	300	4	0.209996	0.839983	0.3155	0.0125997	0.0047325	0.579262	4.56876e-08	4.56893e-08	1	0	0	1	1	0
AAATAATTATAATTTATCAAT	1	6	21	23.81	275780432	103.58	63391435	126	6	0.0419992	0.251995	0.09465	0.00529189	0.00198765	1.21645	1.91888e-08	1.91895e-08	1	0	0	1	1	0
AAATACT	7	28	7	23.81	275780432	103.58	63391435	196	4	0.293994	1.17598	0.4417	0.00823184	0.0030919	0.270322	2.98492e-08	2.98504e-08	1	0	0	1	0	0
AAATAGCCGAAG	1	9	12	23.81	275780432	103.58	63391435	108	9	0.0419992	0.377992	0.141975	0.00453591	0.0017037	1.04267	1.64475e-08	1.64482e-08	1	0	0	1	1	0
AAATAGT	5	20	7	23.81	275780432	103.58	63391435	140	4	0.209996	0.839983	0.3155	0.00587988	0.0022085	0.270322	2.13209e-08	2.13217e-08	1	0	0	1	0	0
AAATAGTATAAT	1	4	12	23.81	275780432	103.58	63391435	48	4	0.0419992	0.167997	0.0631	0.00201596	0.0007572	0.46341	7.31002e-09	7.31029e-09	1	0	0	1	0	0
AAATAGTATATC	1	7	12	23.81	275780432	103.58	63391435	84	7	0.0419992	0.293994	0.110425	0.00352793	0.0013251	0.810967	1.27925e-08	1.2793e-08	1	0	0	1	1	0
AAATAT	54	244	6	23.81	275780432	103.58	63391435	1464	4.51852	2.26795	10.2478	3.8491	0.0614868	0.0230946	0.261741	2.22956e-07	2.22964e-07	1	0	0	1	0	0
AAATATAACTTAT	1	4	13	23.81	275780432	103.58	63391435	52	4	0.0419992	0.167997	0.0631	0.00218396	0.0008203	0.502027	7.91919e-09	7.91948e-09	1	0	0	1	1	0
AAATATAGTTAT	1	6	12	23.81	275780432	103.58	63391435	72	6	0.0419992	0.251995	0.09465	0.00302394	0.0011358	0.695115	1.0965e-08	1.09654e-08	1	0	0	1	1	0
AAATATATAAT	19	80	11	23.81	275780432	103.58	63391435	880	4.21053	0.797984	3.35993	1.262	0.0369593	0.013882	0.44715	1.34017e-07	1.34022e-07	1	0	0	1	0	0
AAATATATAT	8	43	10	23.81	275780432	103.58	63391435	430	5.375	0.335993	1.80596	0.678325	0.0180596	0.00678325	0.518923	6.54856e-08	6.5488e-08	1	0	0	1	1	0
AAATATATATATAATTTC	3	12	18	23.81	275780432	103.58	63391435	216	4	0.125997	0.50399	0.1893	0.00907182	0.0034074	0.695115	3.28951e-08	3.28963e-08	1	0	0	1	1	0
AAATATATTAGT	1	4	12	23.81	275780432	103.58	63391435	48	4	0.0419992	0.167997	0.0631	0.00201596	0.0007572	0.46341	7.31002e-09	7.31029e-09	1	0	0	1	0	0
AAATATATTATATATTATAAT	1	4	21	23.81	275780432	103.58	63391435	84	4	0.0419992	0.167997	0.0631	0.00352793	0.0013251	0.810967	1.27925e-08	1.2793e-08	1	0	0	1	1	0
AAATATT	2	10	7	23.81	275780432	103.58	63391435	70	5	0.0839983	0.419992	0.15775	0.00293994	0.00110425	0.337903	1.06604e-08	1.06608e-08	1	0	0	1	0	0
AAATATTAT	3	12	9	23.81	275780432	103.58	63391435	108	4	0.125997	0.50399	0.1893	0.00453591	0.0017037	0.347557	1.64475e-08	1.64482e-08	1	0	0	1	0	0
AAATATTATAAGTTCTCT	4	16	18	23.81	275780432	103.58	63391435	288	4	0.167997	0.671987	0.2524	0.0120958	0.0045432	0.695115	4.38601e-08	4.38618e-08	1	0	0	1	1	0
AAATC	1	5	5	23.81	275780432	103.58	63391435	25	5	0.0419992	0.209996	0.078875	0.00104998	0.000394375	0.241359	3.8073e-09	3.80744e-09	1	0	0	1	0	0
AAATCATG	1	4	8	23.81	275780432	103.58	63391435	32	4	0.0419992	0.167997	0.0631	0.00134397	0.0005048	0.30894	4.87334e-09	4.87353e-09	1	0	0	1	0	0
AAATCATTCTCAATTATTGT	1	5	20	23.81	275780432	103.58	63391435	100	5	0.0419992	0.209996	0.078875	0.00419992	0.0015775	0.965437	1.52292e-08	1.52298e-08	1	0	0	1	1	0
AAATCCCAACGTG	1	4	13	23.81	275780432	103.58	63391435	52	4	0.0419992	0.167997	0.0631	0.00218396	0.0008203	0.502027	7.91919e-09	7.91948e-09	1	0	0	1	1	0
AAATCCGAAT	1	4	10	23.81	275780432	103.58	63391435	40	4	0.0419992	0.167997	0.0631	0.00167997	0.000631	0.386175	6.09168e-09	6.09191e-09	1	0	0	1	0	0
AAATCG	1	4	6	23.81	275780432	103.58	63391435	24	4	0.0419992	0.167997	0.0631	0.00100798	0.0003786	0.231705	3.65501e-09	3.65515e-09	1	0	0	1	0	0
AAATCGAAGC	508	2417	10	23.81	275780432	103.58	63391435	24170	4.75787	21.3356	101.512	38.1282	1.01512	0.381282	0.459343	3.6809e-06	3.68104e-06	1	0	0	1	0	0
AAATCT	32	128	6	23.81	275780432	103.58	63391435	768	4	1.34397	5.37589	2.0192	0.0322554	0.0121152	0.231705	1.1696e-07	1.16965e-07	1	0	0	1	0	0
AAATG	1	5	5	23.81	275780432	103.58	63391435	25	5	0.0419992	0.209996	0.078875	0.00104998	0.000394375	0.241359	3.8073e-09	3.80744e-09	1	0	0	1	0	0
AAATGC	2	8	6	23.81	275780432	103.58	63391435	48	4	0.0839983	0.335993	0.1262	0.00201596	0.0007572	0.231705	7.31002e-09	7.31029e-09	1	0	0	1	0	0
AAATT	1	5	5	23.81	275780432	103.58	63391435	25	5	0.0419992	0.209996	0.078875	0.00104998	0.000394375	0.241359	3.8073e-09	3.80744e-09	1	0	0	1	0	0
AAATTACGAAT	1	4	11	23.81	275780432	103.58	63391435	44	4	0.0419992	0.167997	0.0631	0.00184796	0.0006941	0.424792	6.70085e-09	6.7011e-09	1	0	0	1	0	0
AAATTAGG	3	12	8	23.81	275780432	103.58	63391435	96	4	0.125997	0.50399	0.1893	0.00403192	0.0015144	0.30894	1.462e-08	1.46206e-08	1	0	0	1	0	0
AAATTAT	2	8	7	23.81	275780432	103.58	63391435	56	4	0.0839983	0.335993	0.1262	0.00235195	0.0008834	0.270322	8.52835e-09	8.52867e-09	1	0	0	1	0	0
AAATTATTAT	2	11	10	23.81	275780432	103.58	63391435	110	5.5	0.0839983	0.461991	0.173525	0.00461991	0.00173525	0.530991	1.67521e-08	1.67528e-08	1	0	0	1	1	0
AAATTATTATAAT	11	48	13	23.81	275780432	103.58	63391435	624	4.36364	0.461991	2.01596	0.7572	0.0262075	0.0098436	0.547666	9.50302e-08	9.50338e-08	1	0	0	1	1	0
AAATTATTATTAGAATTATTAT	5	29	22	23.81	275780432	103.58	63391435	638	5.8	0.209996	1.21798	0.457475	0.0267955	0.0100645	1.2319	9.71623e-08	9.7166e-08	1	0	0	1	1	0
AAATTC	1	4	6	23.81	275780432	103.58	63391435	24	4	0.0419992	0.167997	0.0631	0.00100798	0.0003786	0.231705	3.65501e-09	3.65515e-09	1	0	0	1	0	0
AAATTCC	2	8	7	23.81	275780432	103.58	63391435	56	4	0.0839983	0.335993	0.1262	0.00235195	0.0008834	0.270322	8.52835e-09	8.52867e-09	1	0	0	1	0	0
AAATTCCATTG	2	8	11	23.81	275780432	103.58	63391435	88	4	0.0839983	0.335993	0.1262	0.00369593	0.0013882	0.424792	1.34017e-08	1.34022e-08	1	0	0	1	0	0
AAATTCTAT	1	5	9	23.81	275780432	103.58	63391435	45	5	0.0419992	0.209996	0.078875	0.00188996	0.000709875	0.434447	6.85314e-09	6.8534e-09	1	0	0	1	0	0
AAATTCTATAGTAATATAGTATTC	1	4	24	23.81	275780432	103.58	63391435	96	4	0.0419992	0.167997	0.0631	0.00403192	0.0015144	0.92682	1.462e-08	1.46206e-08	1	0	0	1	1	0
AAATTG	1	4	6	23.81	275780432	103.58	63391435	24	4	0.0419992	0.167997	0.0631	0.00100798	0.0003786	0.231705	3.65501e-09	3.65515e-09	1	0	0	1	0	0
AAATTGAATACT	15	75	12	23.81	275780432	103.58	63391435	900	5	0.629987	3.14994	1.18313	0.0377992	0.0141975	0.579262	1.37063e-07	1.37068e-07	1	0	0	1	1	0
AAATTGATATAAT	1	5	13	23.81	275780432	103.58	63391435	65	5	0.0419992	0.209996	0.078875	0.00272995	0.00102538	0.627534	9.89898e-09	9.89935e-09	1	0	0	1	1	0
AAATTGATATATAT	1	5	14	23.81	275780432	103.58	63391435	70	5	0.0419992	0.209996	0.078875	0.00293994	0.00110425	0.675806	1.06604e-08	1.06608e-08	1	0	0	1	1	0
AAATTTATC	1	4	9	23.81	275780432	103.58	63391435	36	4	0.0419992	0.167997	0.0631	0.00151197	0.0005679	0.347557	5.48251e-09	5.48272e-09	1	0	0	1	0	0
AAC	1230	11949	3	23.81	275780432	103.58	63391435	35847	9.71463	51.659	501.848	188.495	1.50554	0.565486	0.281366	5.45921e-06	5.45942e-06	1	0	0	0	0	0
AACAACTACCCACCTCTGTCGTCAG	1	4	25	23.81	275780432	103.58	63391435	100	4	0.0419992	0.167997	0.0631	0.00419992	0.0015775	0.965437	1.52292e-08	1.52298e-08	1	0	0	1	1	0
AACAAT	333	2858	6	23.81	275780432	103.58	63391435	17148	8.58258	13.9857	120.034	45.085	0.720202	0.27051	0.497157	2.6115e-06	2.6116e-06	1	0	0	1	0	0
AACACC	1	4	6	23.81	275780432	103.58	63391435	24	4	0.0419992	0.167997	0.0631	0.00100798	0.0003786	0.231705	3.65501e-09	3.65515e-09	1	0	0	1	0	0
AACACGC	1	4	7	23.81	275780432	103.58	63391435	28	4	0.0419992	0.167997	0.0631	0.00117598	0.0004417	0.270322	4.26418e-09	4.26434e-09	1	0	0	1	0	0
AACAGAG	2	16	7	23.81	275780432	103.58	63391435	112	8	0.0839983	0.671987	0.2524	0.00470391	0.0017668	0.540645	1.70567e-08	1.70573e-08	1	0	0	1	1	0
AACAGC	384	1901	6	23.81	275780432	103.58	63391435	11406	4.95052	16.1277	79.8404	29.9883	0.479042	0.17993	0.286765	1.73704e-06	1.73711e-06	1	0	0	1	0	0
AACAGGG	1	4	7	23.81	275780432	103.58	63391435	28	4	0.0419992	0.167997	0.0631	0.00117598	0.0004417	0.270322	4.26418e-09	4.26434e-09	1	0	0	1	0	0
AACAGGGGCAGC	1	4	12	23.81	275780432	103.58	63391435	48	4	0.0419992	0.167997	0.0631	0.00201596	0.0007572	0.46341	7.31002e-09	7.31029e-09	1	0	0	1	0	0
AACAT	5	25	5	23.81	275780432	103.58	63391435	125	5	0.209996	1.04998	0.394375	0.0052499	0.00197188	0.241359	1.90365e-08	1.90372e-08	1	0	0	1	0	0
AACATC	1	6	6	23.81	275780432	103.58	63391435	36	6	0.0419992	0.251995	0.09465	0.00151197	0.0005679	0.347557	5.48251e-09	5.48272e-09	1	0	0	1	0	0
AACATCAG	2	10	8	23.81	275780432	103.58	63391435	80	5	0.0839983	0.419992	0.15775	0.00335993	0.001262	0.386175	1.21834e-08	1.21838e-08	1	0	0	1	0	0
AACATG	1	4	6	23.81	275780432	103.58	63391435	24	4	0.0419992	0.167997	0.0631	0.00100798	0.0003786	0.231705	3.65501e-09	3.65515e-09	1	0	0	1	0	0
AACATTCCT	31	186	9	23.81	275780432	103.58	63391435	1674	6	1.30197	7.81184	2.93415	0.0703066	0.0264074	0.521336	2.54937e-07	2.54946e-07	1	0	0	1	1	0
AACC	309	1882	4	23.81	275780432	103.58	63391435	7528	6.09061	12.9777	79.0424	29.6886	0.31617	0.118754	0.235204	1.14645e-06	1.1465e-06	1	0	0	0	0	0
AACCAC	1	6	6	23.81	275780432	103.58	63391435	36	6	0.0419992	0.251995	0.09465	0.00151197	0.0005679	0.347557	5.48251e-09	5.48272e-09	1	0	0	1	0	0
AACCACG	1	4	7	23.81	275780432	103.58	63391435	28	4	0.0419992	0.167997	0.0631	0.00117598	0.0004417	0.270322	4.26418e-09	4.26434e-09	1	0	0	1	0	0
AACCAT	3	13	6	23.81	275780432	103.58	63391435	78	4.33333	0.125997	0.545989	0.205075	0.00327593	0.00123045	0.251014	1.18788e-08	1.18792e-08	1	0	0	1	0	0
AACCCAAT	17	79	8	23.81	275780432	103.58	63391435	632	4.64706	0.713986	3.31793	1.24623	0.0265435	0.0099698	0.358916	9.62486e-08	9.62522e-08	1	0	0	1	0	0
AACCCG	11	44	6	23.81	275780432	103.58	63391435	264	4	0.461991	1.84796	0.6941	0.0110878	0.0041646	0.231705	4.02051e-08	4.02066e-08	1	0	0	1	0	0
AACCCGC	5	21	7	23.81	275780432	103.58	63391435	147	4.2	0.209996	0.881982	0.331275	0.00617388	0.00231893	0.283839	2.23869e-08	2.23878e-08	1	0	0	1	0	0
AACCCGGTCGCT	2	9	12	23.81	275780432	103.58	63391435	108	4.5	0.0839983	0.377992	0.141975	0.00453591	0.0017037	0.521336	1.64475e-08	1.64482e-08	1	0	0	1	1	0
AACCCT	2	18	6	23.81	275780432	103.58	63391435	108	9	0.0839983	0.755985	0.28395	0.00453591	0.0017037	0.521336	1.64475e-08	1.64482e-08	1	0	0	1	1	0
AACCGACGATACTG	55	230	14	23.81	275780432	103.58	63391435	3220	4.18182	2.30995	9.65981	3.62825	0.135237	0.0507955	0.56522	4.9038e-07	4.90399e-07	1	0	0	1	1	0
AACCGCGTGGAG	1	5	12	23.81	275780432	103.58	63391435	60	5	0.0419992	0.209996	0.078875	0.00251995	0.0009465	0.579262	9.13752e-09	9.13787e-09	1	0	0	1	1	0
AACCGGGACG	118	543	10	23.81	275780432	103.58	63391435	5430	4.60169	4.9559	22.8055	8.56583	0.228055	0.0856583	0.444265	8.26946e-07	8.26977e-07	1	0	0	1	0	0
AACCT	18	339	5	23.81	275780432	103.58	63391435	1695	18.8333	0.755985	14.2377	5.34773	0.0711886	0.0267386	0.90912	2.58135e-07	2.58145e-07	1	0	0	1	1	0
AACCTAATAGGT	1	4	12	23.81	275780432	103.58	63391435	48	4	0.0419992	0.167997	0.0631	0.00201596	0.0007572	0.46341	7.31002e-09	7.31029e-09	1	0	0	1	0	0
AACCTCGAGCG	71	289	11	23.81	275780432	103.58	63391435	3179	4.07042	2.98194	12.1378	4.55898	0.133515	0.0501487	0.432271	4.84136e-07	4.84155e-07	1	0	0	1	0	0
AACCTCGCAGTCG	2	8	13	23.81	275780432	103.58	63391435	104	4	0.0839983	0.335993	0.1262	0.00436791	0.0016406	0.502027	1.58384e-08	1.5839e-08	1	0	0	1	1	0
AACCTCGCCCC	1	5	11	23.81	275780432	103.58	63391435	55	5	0.0419992	0.209996	0.078875	0.00230995	0.000867625	0.530991	8.37606e-09	8.37638e-09	1	0	0	1	1	0
AACG	2	13	4	23.81	275780432	103.58	63391435	52	6.5	0.0839983	0.545989	0.205075	0.00218396	0.0008203	0.251014	7.91919e-09	7.91948e-09	1	0	0	0	0	0
AACGAC	25	106	6	23.81	275780432	103.58	63391435	636	4.24	1.04998	4.45191	1.67215	0.0267115	0.0100329	0.245607	9.68577e-08	9.68614e-08	1	0	0	1	0	0
AACGAG	159	640	6	23.81	275780432	103.58	63391435	3840	4.02516	6.67787	26.8795	10.096	0.161277	0.060576	0.233162	5.84801e-07	5.84823e-07	1	0	0	1	0	0
AACGAGCGCGT	1	4	11	23.81	275780432	103.58	63391435	44	4	0.0419992	0.167997	0.0631	0.00184796	0.0006941	0.424792	6.70085e-09	6.7011e-09	1	0	0	1	0	0
AACGAGGACACG	1	4	12	23.81	275780432	103.58	63391435	48	4	0.0419992	0.167997	0.0631	0.00201596	0.0007572	0.46341	7.31002e-09	7.31029e-09	1	0	0	1	0	0
AACGCAACTATTC	2	13	13	23.81	275780432	103.58	63391435	169	6.5	0.0839983	0.545989	0.205075	0.00709786	0.00266598	0.815795	2.57374e-08	2.57383e-08	1	0	0	1	1	0
AACGCC	1	4	6	23.81	275780432	103.58	63391435	24	4	0.0419992	0.167997	0.0631	0.00100798	0.0003786	0.231705	3.65501e-09	3.65515e-09	1	0	0	1	0	0
AACGCCGCC	1	5	9	23.81	275780432	103.58	63391435	45	5	0.0419992	0.209996	0.078875	0.00188996	0.000709875	0.434447	6.85314e-09	6.8534e-09	1	0	0	1	0	0
AACGCGACG	3	12	9	23.81	275780432	103.58	63391435	108	4	0.125997	0.50399	0.1893	0.00453591	0.0017037	0.347557	1.64475e-08	1.64482e-08	1	0	0	1	0	0
AACGCTGC	43	175	8	23.81	275780432	103.58	63391435	1400	4.06977	1.80596	7.34985	2.76063	0.0587988	0.022085	0.314328	2.13209e-07	2.13217e-07	1	0	0	1	0	0
AACGCTGCT	27	124	9	23.81	275780432	103.58	63391435	1116	4.59259	1.13398	5.2079	1.9561	0.0468711	0.0176049	0.399047	1.69958e-07	1.69964e-07	1	0	0	1	0	0
AACGG	290	2536	5	23.81	275780432	103.58	63391435	12680	8.74483	12.1798	106.51	40.0054	0.532549	0.200027	0.422129	1.93106e-06	1.93114e-06	1	0	0	1	0	0
AACGGCAGC	1	4	9	23.81	275780432	103.58	63391435	36	4	0.0419992	0.167997	0.0631	0.00151197	0.0005679	0.347557	5.48251e-09	5.48272e-09	1	0	0	1	0	0
AACGGCGG	4	24	8	23.81	275780432	103.58	63391435	192	6	0.167997	1.00798	0.3786	0.00806384	0.0030288	0.46341	2.92401e-08	2.92412e-08	1	0	0	1	0	0
AACGGGG	30	120	7	23.81	275780432	103.58	63391435	840	4	1.25997	5.0399	1.893	0.0352793	0.013251	0.270322	1.27925e-07	1.2793e-07	1	0	0	1	0	0
AACGGGGCTC	1	5	10	23.81	275780432	103.58	63391435	50	5	0.0419992	0.209996	0.078875	0.00209996	0.00078875	0.482719	7.6146e-09	7.61489e-09	1	0	0	1	0	0
AACGTCGAG	1	6	9	23.81	275780432	103.58	63391435	54	6	0.0419992	0.251995	0.09465	0.00226795	0.00085185	0.521336	8.22377e-09	8.22408e-09	1	0	0	1	1	0
AACGTGGCGAGG	1	4	12	23.81	275780432	103.58	63391435	48	4	0.0419992	0.167997	0.0631	0.00201596	0.0007572	0.46341	7.31002e-09	7.31029e-09	1	0	0	1	0	0
AACT	1	7	4	23.81	275780432	103.58	63391435	28	7	0.0419992	0.293994	0.110425	0.00117598	0.0004417	0.270322	4.26418e-09	4.26434e-09	1	0	0	0	0	0
AACTAACTATAT	1	4	12	23.81	275780432	103.58	63391435	48	4	0.0419992	0.167997	0.0631	0.00201596	0.0007572	0.46341	7.31002e-09	7.31029e-09	1	0	0	1	0	0
AACTAT	6	27	6	23.81	275780432	103.58	63391435	162	4.5	0.251995	1.13398	0.425925	0.00680386	0.00255555	0.260668	2.46713e-08	2.46722e-08	1	0	0	1	0	0
AACTCGCGC	311	1347	9	23.81	275780432	103.58	63391435	12123	4.33119	13.0617	56.5729	21.2489	0.509156	0.19124	0.376334	1.84624e-06	1.84631e-06	1	0	0	1	0	0
AACTGCACC	38	215	9	23.81	275780432	103.58	63391435	1935	5.65789	1.59597	9.02982	3.39163	0.0812684	0.0305246	0.491611	2.94685e-07	2.94696e-07	1	0	0	1	0	0
AACTTGCCAAT	1	5	11	23.81	275780432	103.58	63391435	55	5	0.0419992	0.209996	0.078875	0.00230995	0.000867625	0.530991	8.37606e-09	8.37638e-09	1	0	0	1	1	0
AAG	536	5610	3	23.81	275780432	103.58	63391435	16830	10.4664	22.5115	235.615	88.4978	0.706846	0.265493	0.30314	2.56307e-06	2.56317e-06	1	0	0	0	0	0
AAGAAGAAGACG	323	1352	12	23.81	275780432	103.58	63391435	16224	4.18576	13.5657	56.7829	21.3278	0.681394	0.255934	0.484931	2.47079e-06	2.47088e-06	1	0	0	1	0	0
AAGAAT	494	1976	6	23.81	275780432	103.58	63391435	11856	4	20.7476	82.9903	31.1714	0.497942	0.187028	0.231705	1.80557e-06	1.80564e-06	1	0	0	1	0	0
AAGAATAT	6	24	8	23.81	275780432	103.58	63391435	192	4	0.251995	1.00798	0.3786	0.00806384	0.0030288	0.30894	2.92401e-08	2.92412e-08	1	0	0	1	0	0
AAGAATC	1	4	7	23.81	275780432	103.58	63391435	28	4	0.0419992	0.167997	0.0631	0.00117598	0.0004417	0.270322	4.26418e-09	4.26434e-09	1	0	0	1	0	0
AAGACG	43	172	6	23.81	275780432	103.58	63391435	1032	4	1.80596	7.22386	2.7133	0.0433431	0.0162798	0.231705	1.57165e-07	1.57171e-07	1	0	0	1	0	0
AAGACGGAAGAG	2	10	12	23.81	275780432	103.58	63391435	120	5	0.0839983	0.419992	0.15775	0.0050399	0.001893	0.579262	1.8275e-08	1.82757e-08	1	0	0	1	1	0
AAGACGGCG	58	255	9	23.81	275780432	103.58	63391435	2295	4.39655	2.43595	10.7098	4.02263	0.0963881	0.0362036	0.382014	3.4951e-07	3.49523e-07	1	0	0	1	0	0
AAGAG	4	21	5	23.81	275780432	103.58	63391435	105	5.25	0.167997	0.881982	0.331275	0.00440991	0.00165638	0.253427	1.59907e-08	1.59913e-08	1	0	0	1	0	0
AAGAGAG	9	36	7	23.81	275780432	103.58	63391435	252	4	0.377992	1.51197	0.5679	0.0105838	0.0039753	0.270322	3.83776e-08	3.8379e-08	1	0	0	1	0	0
AAGAGATGCG	457	2609	10	23.81	275780432	103.58	63391435	26090	5.70897	19.1936	109.576	41.157	1.09576	0.41157	0.551165	3.9733e-06	3.97345e-06	1	0	0	1	1	0
AAGAGCC	2	8	7	23.81	275780432	103.58	63391435	56	4	0.0839983	0.335993	0.1262	0.00235195	0.0008834	0.270322	8.52835e-09	8.52867e-09	1	0	0	1	0	0
AAGAGCGAG	7	52	9	23.81	275780432	103.58	63391435	468	7.42857	0.293994	2.18396	0.8203	0.0196556	0.0073827	0.645464	7.12727e-08	7.12754e-08	1	0	0	1	1	0
AAGAGCGGAGGCG	96	415	13	23.81	275780432	103.58	63391435	5395	4.32292	4.03192	17.4297	6.54663	0.226585	0.0851061	0.542556	8.21615e-07	8.21646e-07	1	0	0	1	1	0
AAGAGG	13	57	6	23.81	275780432	103.58	63391435	342	4.38462	0.545989	2.39395	0.899175	0.0143637	0.00539505	0.253984	5.20839e-08	5.20858e-08	1	0	0	1	0	0
AAGAGT	1	4	6	23.81	275780432	103.58	63391435	24	4	0.0419992	0.167997	0.0631	0.00100798	0.0003786	0.231705	3.65501e-09	3.65515e-09	1	0	0	1	0	0
AAGAT	6	30	5	23.81	275780432	103.58	63391435	150	5	0.251995	1.25997	0.47325	0.00629987	0.00236625	0.241359	2.28438e-08	2.28447e-08	1	0	0	1	0	0
AAGATC	1	5	6	23.81	275780432	103.58	63391435	30	5	0.0419992	0.209996	0.078875	0.00125997	0.00047325	0.289631	4.56876e-09	4.56893e-09	1	0	0	1	0	0
AAGATG	1	7	6	23.81	275780432	103.58	63391435	42	7	0.0419992	0.293994	0.110425	0.00176396	0.00066255	0.405484	6.39626e-09	6.39651e-09	1	0	0	1	0	0
AAGCAG	1	4	6	23.81	275780432	103.58	63391435	24	4	0.0419992	0.167997	0.0631	0.00100798	0.0003786	0.231705	3.65501e-09	3.65515e-09	1	0	0	1	0	0
AAGCAT	13	52	6	23.81	275780432	103.58	63391435	312	4	0.545989	2.18396	0.8203	0.0131037	0.0049218	0.231705	4.75151e-08	4.75169e-08	1	0	0	1	0	0
AAGCCG	35	140	6	23.81	275780432	103.58	63391435	840	4	1.46997	5.87988	2.2085	0.0352793	0.013251	0.231705	1.27925e-07	1.2793e-07	1	0	0	1	0	0
AAGCCGC	2	19	7	23.81	275780432	103.58	63391435	133	9.5	0.0839983	0.797984	0.299725	0.00558589	0.00209808	0.642016	2.02548e-08	2.02556e-08	1	0	0	1	1	0
AAGCGAGTCAG	1	5	11	23.81	275780432	103.58	63391435	55	5	0.0419992	0.209996	0.078875	0.00230995	0.000867625	0.530991	8.37606e-09	8.37638e-09	1	0	0	1	1	0
AAGCGCGGAAGG	1	4	12	23.81	275780432	103.58	63391435	48	4	0.0419992	0.167997	0.0631	0.00201596	0.0007572	0.46341	7.31002e-09	7.31029e-09	1	0	0	1	0	0
AAGCGCTCGGGGC	1	4	13	23.81	275780432	103.58	63391435	52	4	0.0419992	0.167997	0.0631	0.00218396	0.0008203	0.502027	7.91919e-09	7.91948e-09	1	0	0	1	1	0
AAGCGGTGG	1	4	9	23.81	275780432	103.58	63391435	36	4	0.0419992	0.167997	0.0631	0.00151197	0.0005679	0.347557	5.48251e-09	5.48272e-09	1	0	0	1	0	0
AAGCT	4	20	5	23.81	275780432	103.58	63391435	100	5	0.167997	0.839983	0.3155	0.00419992	0.0015775	0.241359	1.52292e-08	1.52298e-08	1	0	0	1	0	0
AAGCTCGTGTCG	270	1233	12	23.81	275780432	103.58	63391435	14796	4.56667	11.3398	51.785	19.4506	0.62142	0.233407	0.52906	2.25331e-06	2.2534e-06	1	0	0	1	1	0
AAGCTG	5	20	6	23.81	275780432	103.58	63391435	120	4	0.209996	0.839983	0.3155	0.0050399	0.001893	0.231705	1.8275e-08	1.82757e-08	1	0	0	1	0	0
AAGG	16	141	4	23.81	275780432	103.58	63391435	564	8.8125	0.671987	5.92188	2.22428	0.0236875	0.0088971	0.340317	8.58927e-08	8.58959e-08	1	0	0	0	0	0
AAGGAG	2	8	6	23.81	275780432	103.58	63391435	48	4	0.0839983	0.335993	0.1262	0.00201596	0.0007572	0.231705	7.31002e-09	7.31029e-09	1	0	0	1	0	0
AAGGAGCGGGAC	5	23	12	23.81	275780432	103.58	63391435	276	4.6	0.209996	0.965981	0.362825	0.0115918	0.0043539	0.532921	4.20326e-08	4.20342e-08	1	0	0	1	1	0
AAGGAGGACG	2	10	10	23.81	275780432	103.58	63391435	100	5	0.0839983	0.419992	0.15775	0.00419992	0.0015775	0.482719	1.52292e-08	1.52298e-08	1	0	0	1	0	0
AAGGCACAGCGG	1	5	12	23.81	275780432	103.58	63391435	60	5	0.0419992	0.209996	0.078875	0.00251995	0.0009465	0.579262	9.13752e-09	9.13787e-09	1	0	0	1	1	0
AAGGCG	59	309	6	23.81	275780432	103.58	63391435	1854	5.23729	2.47795	12.9777	4.87448	0.0778664	0.0292469	0.303376	2.82349e-07	2.8236e-07	1	0	0	1	0	0
AAGGCGCGATCACG	1	4	14	23.81	275780432	103.58	63391435	56	4	0.0419992	0.167997	0.0631	0.00235195	0.0008834	0.540645	8.52835e-09	8.52867e-09	1	0	0	1	1	0
AAGGCTCC	2	8	8	23.81	275780432	103.58	63391435	64	4	0.0839983	0.335993	0.1262	0.00268795	0.0010096	0.30894	9.74669e-09	9.74706e-09	1	0	0	1	0	0
AAGGGACAGGCC	3	12	12	23.81	275780432	103.58	63391435	144	4	0.125997	0.50399	0.1893	0.00604788	0.0022716	0.46341	2.19301e-08	2.19309e-08	1	0	0	1	0	0
AAGGGAGCGCGG	236	1060	12	23.81	275780432	103.58	63391435	12720	4.49153	9.9118	44.5191	16.7215	0.534229	0.200658	0.520354	1.93715e-06	1.93723e-06	1	0	0	1	1	0
AAGT	3	24	4	23.81	275780432	103.58	63391435	96	8	0.125997	1.00798	0.3786	0.00403192	0.0015144	0.30894	1.462e-08	1.46206e-08	1	0	0	0	0	0
AAGTCG	1	5	6	23.81	275780432	103.58	63391435	30	5	0.0419992	0.209996	0.078875	0.00125997	0.00047325	0.289631	4.56876e-09	4.56893e-09	1	0	0	1	0	0
AAGTCGAG	2	8	8	23.81	275780432	103.58	63391435	64	4	0.0839983	0.335993	0.1262	0.00268795	0.0010096	0.30894	9.74669e-09	9.74706e-09	1	0	0	1	0	0
AAGTCGGTGGG	1	5	11	23.81	275780432	103.58	63391435	55	5	0.0419992	0.209996	0.078875	0.00230995	0.000867625	0.530991	8.37606e-09	8.37638e-09	1	0	0	1	1	0
AAGTCGT	1	4	7	23.81	275780432	103.58	63391435	28	4	0.0419992	0.167997	0.0631	0.00117598	0.0004417	0.270322	4.26418e-09	4.26434e-09	1	0	0	1	0	0
AAT	4666	51045	3	23.81	275780432	103.58	63391435	153135	10.9398	195.968	2143.85	805.235	6.43154	2.4157	0.31685	2.33212e-05	2.33221e-05	1	0	0	0	0	0
AATAATAATAG	3	12	11	23.81	275780432	103.58	63391435	132	4	0.125997	0.50399	0.1893	0.00554389	0.0020823	0.424792	2.01025e-08	2.01033e-08	1	0	0	1	0	0
AATAATAATAT	1	4	11	23.81	275780432	103.58	63391435	44	4	0.0419992	0.167997	0.0631	0.00184796	0.0006941	0.424792	6.70085e-09	6.7011e-09	1	0	0	1	0	0
AATAATAGAT	3	15	10	23.81	275780432	103.58	63391435	150	5	0.125997	0.629987	0.236625	0.00629987	0.00236625	0.482719	2.28438e-08	2.28447e-08	1	0	0	1	0	0
AATAATATAT	3	15	10	23.81	275780432	103.58	63391435	150	5	0.125997	0.629987	0.236625	0.00629987	0.00236625	0.482719	2.28438e-08	2.28447e-08	1	0	0	1	0	0
AATAATATCC	372	1812	10	23.81	275780432	103.58	63391435	18120	4.87097	15.6237	76.1025	28.5843	0.761025	0.285843	0.470261	2.75953e-06	2.75964e-06	1	0	0	1	0	0
AATAATATGAT	2	8	11	23.81	275780432	103.58	63391435	88	4	0.0839983	0.335993	0.1262	0.00369593	0.0013882	0.424792	1.34017e-08	1.34022e-08	1	0	0	1	0	0
AATAATG	3	12	7	23.81	275780432	103.58	63391435	84	4	0.125997	0.50399	0.1893	0.00352793	0.0013251	0.270322	1.27925e-08	1.2793e-08	1	0	0	1	0	0
AATAATTATCT	7	37	11	23.81	275780432	103.58	63391435	407	5.28571	0.293994	1.55397	0.583675	0.0170937	0.00642043	0.561333	6.19829e-08	6.19852e-08	1	0	0	1	1	0
AATAC	2	10	5	23.81	275780432	103.58	63391435	50	5	0.0839983	0.419992	0.15775	0.00209996	0.00078875	0.241359	7.6146e-09	7.61489e-09	1	0	0	1	0	0
AATACGCCTGCG	1	6	12	23.81	275780432	103.58	63391435	72	6	0.0419992	0.251995	0.09465	0.00302394	0.0011358	0.695115	1.0965e-08	1.09654e-08	1	0	0	1	1	0
AATACGTATTAT	2	8	12	23.81	275780432	103.58	63391435	96	4	0.0839983	0.335993	0.1262	0.00403192	0.0015144	0.46341	1.462e-08	1.46206e-08	1	0	0	1	0	0
AATACT	310	1540	6	23.81	275780432	103.58	63391435	9240	4.96774	13.0197	64.6787	24.2935	0.388072	0.145761	0.287763	1.40718e-06	1.40723e-06	1	0	0	1	0	0
AATACTAT	2	8	8	23.81	275780432	103.58	63391435	64	4	0.0839983	0.335993	0.1262	0.00268795	0.0010096	0.30894	9.74669e-09	9.74706e-09	1	0	0	1	0	0
AATAG	6	30	5	23.81	275780432	103.58	63391435	150	5	0.251995	1.25997	0.47325	0.00629987	0.00236625	0.241359	2.28438e-08	2.28447e-08	1	0	0	1	0	0
AATAGAATAT	7	28	10	23.81	275780432	103.58	63391435	280	4	0.293994	1.17598	0.4417	0.0117598	0.004417	0.386175	4.26418e-08	4.26434e-08	1	0	0	1	0	0
AATAGAT	4	16	7	23.81	275780432	103.58	63391435	112	4	0.167997	0.671987	0.2524	0.00470391	0.0017668	0.270322	1.70567e-08	1.70573e-08	1	0	0	1	0	0
AATAGCG	1	4	7	23.81	275780432	103.58	63391435	28	4	0.0419992	0.167997	0.0631	0.00117598	0.0004417	0.270322	4.26418e-09	4.26434e-09	1	0	0	1	0	0
AATAGCGGC	11	47	9	23.81	275780432	103.58	63391435	423	4.27273	0.461991	1.97396	0.741425	0.0177656	0.00667283	0.371255	6.44195e-08	6.4422e-08	1	0	0	1	0	0
AATAGT	5	25	6	23.81	275780432	103.58	63391435	150	5	0.209996	1.04998	0.394375	0.00629987	0.00236625	0.289631	2.28438e-08	2.28447e-08	1	0	0	1	0	0
AATAT	503	2719	5	23.81	275780432	103.58	63391435	13595	5.40557	21.1256	114.196	42.8922	0.570979	0.214461	0.260937	2.07041e-06	2.07049e-06	1	0	0	1	0	0
AATATAC	1	4	7	23.81	275780432	103.58	63391435	28	4	0.0419992	0.167997	0.0631	0.00117598	0.0004417	0.270322	4.26418e-09	4.26434e-09	1	0	0	1	0	0
AATATACATAT	16	88	11	23.81	275780432	103.58	63391435	968	5.5	0.671987	3.69593	1.3882	0.0406552	0.0152702	0.58409	1.47419e-07	1.47424e-07	1	0	0	1	1	0
AATATAT	18	73	7	23.81	275780432	103.58	63391435	511	4.05556	0.755985	3.06594	1.15158	0.0214616	0.00806103	0.274077	7.78212e-08	7.78242e-08	1	0	0	1	0	0
AATATC	6	48	6	23.81	275780432	103.58	63391435	288	8	0.251995	2.01596	0.7572	0.0120958	0.0045432	0.46341	4.38601e-08	4.38618e-08	1	0	0	1	0	0
AATATCTAATGAT	32	147	13	23.81	275780432	103.58	63391435	1911	4.59375	1.34397	6.17388	2.31893	0.0802604	0.030146	0.576547	2.9103e-07	2.91041e-07	1	0	0	1	1	0
AATATCTAT	1	4	9	23.81	275780432	103.58	63391435	36	4	0.0419992	0.167997	0.0631	0.00151197	0.0005679	0.347557	5.48251e-09	5.48272e-09	1	0	0	1	0	0
AATATG	5	20	6	23.81	275780432	103.58	63391435	120	4	0.209996	0.839983	0.3155	0.0050399	0.001893	0.231705	1.8275e-08	1.82757e-08	1	0	0	1	0	0
AATATGT	3	12	7	23.81	275780432	103.58	63391435	84	4	0.125997	0.50399	0.1893	0.00352793	0.0013251	0.270322	1.27925e-08	1.2793e-08	1	0	0	1	0	0
AATATTATAATG	2	9	12	23.81	275780432	103.58	63391435	108	4.5	0.0839983	0.377992	0.141975	0.00453591	0.0017037	0.521336	1.64475e-08	1.64482e-08	1	0	0	1	1	0
AATC	6	53	4	23.81	275780432	103.58	63391435	212	8.83333	0.251995	2.22596	0.836075	0.00890382	0.0033443	0.341121	3.22859e-08	3.22871e-08	1	0	0	0	0	0
AATCAC	21	180	6	23.81	275780432	103.58	63391435	1080	8.57143	0.881982	7.55985	2.8395	0.0453591	0.017037	0.496511	1.64475e-07	1.64482e-07	1	0	0	1	0	0
AATCAG	1	4	6	23.81	275780432	103.58	63391435	24	4	0.0419992	0.167997	0.0631	0.00100798	0.0003786	0.231705	3.65501e-09	3.65515e-09	1	0	0	1	0	0
AATCAGGCTGT	382	1639	11	23.81	275780432	103.58	63391435	18029	4.29058	16.0437	68.8366	25.8552	0.757203	0.284408	0.455651	2.74567e-06	2.74578e-06	1	0	0	1	0	0
AATCAT	2	10	6	23.81	275780432	103.58	63391435	60	5	0.0839983	0.419992	0.15775	0.00251995	0.0009465	0.289631	9.13752e-09	9.13787e-09	1	0	0	1	0	0
AATCATTGCCCC	85	342	12	23.81	275780432	103.58	63391435	4104	4.02353	3.56993	14.3637	5.39505	0.172365	0.0647406	0.466136	6.25006e-07	6.2503e-07	1	0	0	1	0	0
AATCCGCGACCG	314	1274	12	23.81	275780432	103.58	63391435	15288	4.05732	13.1877	53.5069	20.0974	0.642083	0.241168	0.470051	2.32824e-06	2.32833e-06	1	0	0	1	0	0
AATCCGGCC	1	5	9	23.81	275780432	103.58	63391435	45	5	0.0419992	0.209996	0.078875	0.00188996	0.000709875	0.434447	6.85314e-09	6.8534e-09	1	0	0	1	0	0
AATCCTCGGGTAG	29	165	13	23.81	275780432	103.58	63391435	2145	5.68966	1.21798	6.92986	2.60288	0.0900882	0.0338374	0.714091	3.26666e-07	3.26679e-07	1	0	0	1	1	0
AATCGACGC	31	147	9	23.81	275780432	103.58	63391435	1323	4.74194	1.30197	6.17388	2.31893	0.0555649	0.0208703	0.412024	2.01482e-07	2.0149e-07	1	0	0	1	0	0
AATCGCCCGCGC	2	10	12	23.81	275780432	103.58	63391435	120	5	0.0839983	0.419992	0.15775	0.0050399	0.001893	0.579262	1.8275e-08	1.82757e-08	1	0	0	1	1	0
AATCGCCTCCT	8	37	11	23.81	275780432	103.58	63391435	407	4.625	0.335993	1.55397	0.583675	0.0170937	0.00642043	0.491166	6.19829e-08	6.19852e-08	1	0	0	1	0	0
AATCGCTGGC	2	11	10	23.81	275780432	103.58	63391435	110	5.5	0.0839983	0.461991	0.173525	0.00461991	0.00173525	0.530991	1.67521e-08	1.67528e-08	1	0	0	1	1	0
AATCGGG	80	320	7	23.81	275780432	103.58	63391435	2240	4	3.35993	13.4397	5.048	0.0940781	0.035336	0.270322	3.41134e-07	3.41147e-07	1	0	0	1	0	0
AATCGGTACGTGT	150	656	13	23.81	275780432	103.58	63391435	8528	4.37333	6.29987	27.5514	10.3484	0.358169	0.134529	0.548883	1.29875e-06	1.2988e-06	1	0	0	1	1	0
AATCGTCTCCT	1	4	11	23.81	275780432	103.58	63391435	44	4	0.0419992	0.167997	0.0631	0.00184796	0.0006941	0.424792	6.70085e-09	6.7011e-09	1	0	0	1	0	0
AATCTATATAT	1	4	11	23.81	275780432	103.58	63391435	44	4	0.0419992	0.167997	0.0631	0.00184796	0.0006941	0.424792	6.70085e-09	6.7011e-09	1	0	0	1	0	0
AATCTC	1	4	6	23.81	275780432	103.58	63391435	24	4	0.0419992	0.167997	0.0631	0.00100798	0.0003786	0.231705	3.65501e-09	3.65515e-09	1	0	0	1	0	0
AATG	13	83	4	23.81	275780432	103.58	63391435	332	6.38462	0.545989	3.48593	1.30933	0.0139437	0.0052373	0.246558	5.0561e-08	5.05629e-08	1	0	0	0	0	0
AATGAC	2	8	6	23.81	275780432	103.58	63391435	48	4	0.0839983	0.335993	0.1262	0.00201596	0.0007572	0.231705	7.31002e-09	7.31029e-09	1	0	0	1	0	0
AATGAT	2	8	6	23.81	275780432	103.58	63391435	48	4	0.0839983	0.335993	0.1262	0.00201596	0.0007572	0.231705	7.31002e-09	7.31029e-09	1	0	0	1	0	0
AATGG	4	34	5	23.81	275780432	103.58	63391435	170	8.5	0.167997	1.42797	0.53635	0.00713986	0.00268175	0.410311	2.58896e-08	2.58906e-08	1	0	0	1	0	0
AATGGATCGCCT	156	653	12	23.81	275780432	103.58	63391435	7836	4.1859	6.55187	27.4255	10.3011	0.329105	0.123613	0.484947	1.19336e-06	1.19341e-06	1	0	0	1	0	0
AATGGCT	1	4	7	23.81	275780432	103.58	63391435	28	4	0.0419992	0.167997	0.0631	0.00117598	0.0004417	0.270322	4.26418e-09	4.26434e-09	1	0	0	1	0	0
AATGGT	6	27	6	23.81	275780432	103.58	63391435	162	4.5	0.251995	1.13398	0.425925	0.00680386	0.00255555	0.260668	2.46713e-08	2.46722e-08	1	0	0	1	0	0
AATGT	5	34	5	23.81	275780432	103.58	63391435	170	6.8	0.209996	1.42797	0.53635	0.00713986	0.00268175	0.328249	2.58896e-08	2.58906e-08	1	0	0	1	0	0
AATGTAT	4	16	7	23.81	275780432	103.58	63391435	112	4	0.167997	0.671987	0.2524	0.00470391	0.0017668	0.270322	1.70567e-08	1.70573e-08	1	0	0	1	0	0
AATGTGCCTCG	1	4	11	23.81	275780432	103.58	63391435	44	4	0.0419992	0.167997	0.0631	0.00184796	0.0006941	0.424792	6.70085e-09	6.7011e-09	1	0	0	1	0	0
AATTACC	1	4	7	23.81	275780432	103.58	63391435	28	4	0.0419992	0.167997	0.0631	0.00117598	0.0004417	0.270322	4.26418e-09	4.26434e-09	1	0	0	1	0	0
AATTAGCGACTG	1	5	12	23.81	275780432	103.58	63391435	60	5	0.0419992	0.209996	0.078875	0.00251995	0.0009465	0.579262	9.13752e-09	9.13787e-09	1	0	0	1	1	0
AATTAT	10	40	6	23.81	275780432	103.58	63391435	240	4	0.419992	1.67997	0.631	0.0100798	0.003786	0.231705	3.65501e-08	3.65515e-08	1	0	0	1	0	0
AATTC	2	10	5	23.81	275780432	103.58	63391435	50	5	0.0839983	0.419992	0.15775	0.00209996	0.00078875	0.241359	7.6146e-09	7.61489e-09	1	0	0	1	0	0
AATTCC	2	8	6	23.81	275780432	103.58	63391435	48	4	0.0839983	0.335993	0.1262	0.00201596	0.0007572	0.231705	7.31002e-09	7.31029e-09	1	0	0	1	0	0
AATTCGC	1	4	7	23.81	275780432	103.58	63391435	28	4	0.0419992	0.167997	0.0631	0.00117598	0.0004417	0.270322	4.26418e-09	4.26434e-09	1	0	0	1	0	0
AC	2541	40614	2	23.81	275780432	103.58	63391435	81228	15.9835	106.72	1705.75	640.686	3.41151	1.28137	0.308621	1.23704e-05	1.23708e-05	1	0	0	0	0	0
ACACACACATATAT	3	15	14	23.81	275780432	103.58	63391435	210	5	0.125997	0.629987	0.236625	0.00881982	0.00331275	0.675806	3.19813e-08	3.19825e-08	1	0	0	1	1	0
ACACAT	1	4	6	23.81	275780432	103.58	63391435	24	4	0.0419992	0.167997	0.0631	0.00100798	0.0003786	0.231705	3.65501e-09	3.65515e-09	1	0	0	1	0	0
ACACCC	3	12	6	23.81	275780432	103.58	63391435	72	4	0.125997	0.50399	0.1893	0.00302394	0.0011358	0.231705	1.0965e-08	1.09654e-08	1	0	0	1	0	0
ACACCCGC	1	4	8	23.81	275780432	103.58	63391435	32	4	0.0419992	0.167997	0.0631	0.00134397	0.0005048	0.30894	4.87334e-09	4.87353e-09	1	0	0	1	0	0
ACACCGCGT	1	4	9	23.81	275780432	103.58	63391435	36	4	0.0419992	0.167997	0.0631	0.00151197	0.0005679	0.347557	5.48251e-09	5.48272e-09	1	0	0	1	0	0
ACACG	34	226	5	23.81	275780432	103.58	63391435	1130	6.64706	1.42797	9.49181	3.56515	0.0474591	0.0178258	0.320866	1.7209e-07	1.72096e-07	1	0	0	1	0	0
ACACGAGTGCAG	3	14	12	23.81	275780432	103.58	63391435	168	4.66667	0.125997	0.587988	0.22085	0.00705586	0.0026502	0.540645	2.55851e-08	2.5586e-08	1	0	0	1	1	0
ACACGC	244	1275	6	23.81	275780432	103.58	63391435	7650	5.22541	10.2478	53.5489	20.1131	0.321294	0.120679	0.302688	1.16503e-06	1.16508e-06	1	0	0	1	0	0
ACACGCGGAG	305	1787	10	23.81	275780432	103.58	63391435	17870	5.85902	12.8097	75.0525	28.1899	0.750525	0.281899	0.565651	2.72146e-06	2.72156e-06	1	0	0	1	1	0
ACAG	234	2075	4	23.81	275780432	103.58	63391435	8300	8.86752	9.8278	87.1483	32.7331	0.348593	0.130933	0.342441	1.26402e-06	1.26407e-06	1	0	0	0	0	0
ACAGACGTC	2	8	9	23.81	275780432	103.58	63391435	72	4	0.0839983	0.335993	0.1262	0.00302394	0.0011358	0.347557	1.0965e-08	1.09654e-08	1	0	0	1	0	0
ACAGAG	397	1588	6	23.81	275780432	103.58	63391435	9528	4	16.6737	66.6947	25.0507	0.400168	0.150304	0.231705	1.45104e-06	1.45109e-06	1	0	0	1	0	0
ACAGC	1	5	5	23.81	275780432	103.58	63391435	25	5	0.0419992	0.209996	0.078875	0.00104998	0.000394375	0.241359	3.8073e-09	3.80744e-09	1	0	0	1	0	0
ACAGCCG	4	28	7	23.81	275780432	103.58	63391435	196	7	0.167997	1.17598	0.4417	0.00823184	0.0030919	0.473064	2.98492e-08	2.98504e-08	1	0	0	1	0	0
ACAGCCGGAGCC	1	5	12	23.81	275780432	103.58	63391435	60	5	0.0419992	0.209996	0.078875	0.00251995	0.0009465	0.579262	9.13752e-09	9.13787e-09	1	0	0	1	1	0
ACAGGATG	1	4	8	23.81	275780432	103.58	63391435	32	4	0.0419992	0.167997	0.0631	0.00134397	0.0005048	0.30894	4.87334e-09	4.87353e-09	1	0	0	1	0	0
ACAGGCG	1	4	7	23.81	275780432	103.58	63391435	28	4	0.0419992	0.167997	0.0631	0.00117598	0.0004417	0.270322	4.26418e-09	4.26434e-09	1	0	0	1	0	0
ACAGGTCTG	3	21	9	23.81	275780432	103.58	63391435	189	7	0.125997	0.881982	0.331275	0.00793784	0.00298148	0.608226	2.87832e-08	2.87843e-08	1	0	0	1	1	0
ACAT	157	1194	4	23.81	275780432	103.58	63391435	4776	7.6051	6.59387	50.147	18.8354	0.200588	0.0753414	0.29369	7.27347e-07	7.27374e-07	1	0	0	0	0	0
ACATACATATATAT	2	12	14	23.81	275780432	103.58	63391435	168	6	0.0839983	0.50399	0.1893	0.00705586	0.0026502	0.810967	2.55851e-08	2.5586e-08	1	0	0	1	1	0
ACATAT	8	35	6	23.81	275780432	103.58	63391435	210	4.375	0.335993	1.46997	0.552125	0.00881982	0.00331275	0.253427	3.19813e-08	3.19825e-08	1	0	0	1	0	0
ACATCGGGGGCG	2	10	12	23.81	275780432	103.58	63391435	120	5	0.0839983	0.419992	0.15775	0.0050399	0.001893	0.579262	1.8275e-08	1.82757e-08	1	0	0	1	1	0
ACC	111	1054	3	23.81	275780432	103.58	63391435	3162	9.4955	4.66191	44.2671	16.6269	0.132801	0.0498806	0.275019	4.81547e-07	4.81566e-07	1	0	0	0	0	0
ACCACG	16	80	6	23.81	275780432	103.58	63391435	480	5	0.671987	3.35993	1.262	0.0201596	0.007572	0.289631	7.31002e-08	7.31029e-08	1	0	0	1	0	0
ACCACT	2	23	6	23.81	275780432	103.58	63391435	138	11.5	0.0839983	0.965981	0.362825	0.00579588	0.00217695	0.666152	2.10163e-08	2.10171e-08	1	0	0	1	1	0
ACCAGC	2	8	6	23.81	275780432	103.58	63391435	48	4	0.0839983	0.335993	0.1262	0.00201596	0.0007572	0.231705	7.31002e-09	7.31029e-09	1	0	0	1	0	0
ACCAGG	2	10	6	23.81	275780432	103.58	63391435	60	5	0.0839983	0.419992	0.15775	0.00251995	0.0009465	0.289631	9.13752e-09	9.13787e-09	1	0	0	1	0	0
ACCAGGC	1	4	7	23.81	275780432	103.58	63391435	28	4	0.0419992	0.167997	0.0631	0.00117598	0.0004417	0.270322	4.26418e-09	4.26434e-09	1	0	0	1	0	0
ACCATC	6	29	6	23.81	275780432	103.58	63391435	174	4.83333	0.251995	1.21798	0.457475	0.00730785	0.00274485	0.279977	2.64988e-08	2.64998e-08	1	0	0	1	0	0
ACCCACGC	19	90	8	23.81	275780432	103.58	63391435	720	4.73684	0.797984	3.77992	1.41975	0.0302394	0.011358	0.36585	1.0965e-07	1.09654e-07	1	0	0	1	0	0
ACCCC	5	25	5	23.81	275780432	103.58	63391435	125	5	0.209996	1.04998	0.394375	0.0052499	0.00197188	0.241359	1.90365e-08	1.90372e-08	1	0	0	1	0	0
ACCCCC	2	8	6	23.81	275780432	103.58	63391435	48	4	0.0839983	0.335993	0.1262	0.00201596	0.0007572	0.231705	7.31002e-09	7.31029e-09	1	0	0	1	0	0
ACCCCCGACGCG	98	521	12	23.81	275780432	103.58	63391435	6252	5.31633	4.11592	21.8816	8.21878	0.262579	0.0986253	0.61591	9.5213e-07	9.52166e-07	1	0	0	1	1	0
ACCCCG	13	74	6	23.81	275780432	103.58	63391435	444	5.69231	0.545989	3.10794	1.16735	0.0186476	0.0070041	0.329734	6.76177e-08	6.76202e-08	1	0	0	1	0	0
ACCCTATCGGCC	17	72	12	23.81	275780432	103.58	63391435	864	4.23529	0.713986	3.02394	1.1358	0.0362873	0.0136296	0.490669	1.3158e-07	1.31585e-07	1	0	0	1	0	0
ACCG	162	1826	4	23.81	275780432	103.58	63391435	7304	11.2716	6.80386	76.6905	28.8052	0.306762	0.115221	0.435281	1.11234e-06	1.11238e-06	1	0	0	0	0	0
ACCGAGT	12	60	7	23.81	275780432	103.58	63391435	420	5	0.50399	2.51995	0.9465	0.0176396	0.0066255	0.337903	6.39626e-08	6.39651e-08	1	0	0	1	0	0
ACCGAGTGGG	1	4	10	23.81	275780432	103.58	63391435	40	4	0.0419992	0.167997	0.0631	0.00167997	0.000631	0.386175	6.09168e-09	6.09191e-09	1	0	0	1	0	0
ACCGCAGCCC	17	68	10	23.81	275780432	103.58	63391435	680	4	0.713986	2.85594	1.0727	0.0285594	0.010727	0.386175	1.03559e-07	1.03562e-07	1	0	0	1	0	0
ACCGCC	3	14	6	23.81	275780432	103.58	63391435	84	4.66667	0.125997	0.587988	0.22085	0.00352793	0.0013251	0.270322	1.27925e-08	1.2793e-08	1	0	0	1	0	0
ACCGCGATGCCG	259	1183	12	23.81	275780432	103.58	63391435	14196	4.56757	10.8778	49.685	18.6618	0.59622	0.223942	0.529164	2.16194e-06	2.16202e-06	1	0	0	1	1	0
ACCGCGC	6	24	7	23.81	275780432	103.58	63391435	168	4	0.251995	1.00798	0.3786	0.00705586	0.0026502	0.270322	2.55851e-08	2.5586e-08	1	0	0	1	0	0
ACCGCGTCC	288	1345	9	23.81	275780432	103.58	63391435	12105	4.67014	12.0958	56.4889	21.2174	0.5084	0.190956	0.405785	1.84349e-06	1.84356e-06	1	0	0	1	0	0
ACCGCTACCT	3	21	10	23.81	275780432	103.58	63391435	210	7	0.125997	0.881982	0.331275	0.00881982	0.00331275	0.675806	3.19813e-08	3.19825e-08	1	0	0	1	1	0
ACCGCTGCC	1	5	9	23.81	275780432	103.58	63391435	45	5	0.0419992	0.209996	0.078875	0.00188996	0.000709875	0.434447	6.85314e-09	6.8534e-09	1	0	0	1	0	0
ACCGGACGGCG	1	4	11	23.81	275780432	103.58	63391435	44	4	0.0419992	0.167997	0.0631	0.00184796	0.0006941	0.424792	6.70085e-09	6.7011e-09	1	0	0	1	0	0
ACCGGCGAT	146	831	9	23.81	275780432	103.58	63391435	7479	5.69178	6.13188	34.9013	13.109	0.314112	0.117981	0.494555	1.13899e-06	1.13903e-06	1	0	0	1	0	0
ACCGGCT	10	41	7	23.81	275780432	103.58	63391435	287	4.1	0.419992	1.72197	0.646775	0.0120538	0.00452743	0.277081	4.37078e-08	4.37095e-08	1	0	0	1	0	0
ACCT	3	18	4	23.81	275780432	103.58	63391435	72	6	0.125997	0.755985	0.28395	0.00302394	0.0011358	0.231705	1.0965e-08	1.09654e-08	1	0	0	0	0	0
ACCTATATAT	14	56	10	23.81	275780432	103.58	63391435	560	4	0.587988	2.35195	0.8834	0.0235195	0.008834	0.386175	8.52835e-08	8.52867e-08	1	0	0	1	0	0
ACCTCCCGG	2	8	9	23.81	275780432	103.58	63391435	72	4	0.0839983	0.335993	0.1262	0.00302394	0.0011358	0.347557	1.0965e-08	1.09654e-08	1	0	0	1	0	0
ACCTCGACGCCGG	1	5	13	23.81	275780432	103.58	63391435	65	5	0.0419992	0.209996	0.078875	0.00272995	0.00102538	0.627534	9.89898e-09	9.89935e-09	1	0	0	1	1	0
ACCTCTCTCT	1	5	10	23.81	275780432	103.58	63391435	50	5	0.0419992	0.209996	0.078875	0.00209996	0.00078875	0.482719	7.6146e-09	7.61489e-09	1	0	0	1	0	0
ACG	864	10976	3	23.81	275780432	103.58	63391435	32928	12.7037	36.2873	460.983	173.146	1.38295	0.519439	0.367939	5.01467e-06	5.01486e-06	1	0	0	0	0	0
ACGACTCGGCC	1	5	11	23.81	275780432	103.58	63391435	55	5	0.0419992	0.209996	0.078875	0.00230995	0.000867625	0.530991	8.37606e-09	8.37638e-09	1	0	0	1	1	0
ACGAG	14	83	5	23.81	275780432	103.58	63391435	415	5.92857	0.587988	3.48593	1.30933	0.0174297	0.00654663	0.286183	6.32012e-08	6.32036e-08	1	0	0	1	0	0
ACGAGAG	1	6	7	23.81	275780432	103.58	63391435	42	6	0.0419992	0.251995	0.09465	0.00176396	0.00066255	0.405484	6.39626e-09	6.39651e-09	1	0	0	1	0	0
ACGAGC	1	4	6	23.81	275780432	103.58	63391435	24	4	0.0419992	0.167997	0.0631	0.00100798	0.0003786	0.231705	3.65501e-09	3.65515e-09	1	0	0	1	0	0
ACGAGCCGAT	1	4	10	23.81	275780432	103.58	63391435	40	4	0.0419992	0.167997	0.0631	0.00167997	0.000631	0.386175	6.09168e-09	6.09191e-09	1	0	0	1	0	0
ACGAGG	3	19	6	23.81	275780432	103.58	63391435	114	6.33333	0.125997	0.797984	0.299725	0.0047879	0.00179835	0.366866	1.73613e-08	1.73619e-08	1	0	0	1	0	0
ACGAGGAGGCGC	160	689	12	23.81	275780432	103.58	63391435	8268	4.30625	6.71987	28.9374	10.869	0.347249	0.130428	0.49889	1.25915e-06	1.2592e-06	1	0	0	1	0	0
ACGAGGCG	208	845	8	23.81	275780432	103.58	63391435	6760	4.0625	8.73583	35.4893	13.3299	0.283914	0.106639	0.313767	1.02949e-06	1.02953e-06	1	0	0	1	0	0
ACGATC	1	4	6	23.81	275780432	103.58	63391435	24	4	0.0419992	0.167997	0.0631	0.00100798	0.0003786	0.231705	3.65501e-09	3.65515e-09	1	0	0	1	0	0
ACGATGGCG	65	582	9	23.81	275780432	103.58	63391435	5238	8.95385	2.72995	24.4435	9.18105	0.219992	0.0826295	0.777994	7.97706e-07	7.97736e-07	1	0	0	1	1	0
ACGC	1398	13846	4	23.81	275780432	103.58	63391435	55384	9.90415	58.7148	581.52	218.421	2.32608	0.873683	0.382473	8.43454e-06	8.43486e-06	1	0	0	0	0	0
ACGCAGCCGACGG	3	14	13	23.81	275780432	103.58	63391435	182	4.66667	0.125997	0.587988	0.22085	0.00764385	0.00287105	0.585699	2.77171e-08	2.77182e-08	1	0	0	1	1	0
ACGCCG	154	855	6	23.81	275780432	103.58	63391435	5130	5.55195	6.46787	35.9093	13.4876	0.215456	0.0809258	0.321603	7.81258e-07	7.81287e-07	1	0	0	1	0	0
ACGCG	2	10	5	23.81	275780432	103.58	63391435	50	5	0.0839983	0.419992	0.15775	0.00209996	0.00078875	0.241359	7.6146e-09	7.61489e-09	1	0	0	1	0	0
ACGCGC	7	34	6	23.81	275780432	103.58	63391435	204	4.85714	0.293994	1.42797	0.53635	0.00856783	0.0032181	0.281356	3.10676e-08	3.10687e-08	1	0	0	1	0	0
ACGCGCCCT	40	174	9	23.81	275780432	103.58	63391435	1566	4.35	1.67997	7.30785	2.74485	0.0657707	0.0247037	0.377969	2.38489e-07	2.38498e-07	1	0	0	1	0	0
ACGCGGAG	1	4	8	23.81	275780432	103.58	63391435	32	4	0.0419992	0.167997	0.0631	0.00134397	0.0005048	0.30894	4.87334e-09	4.87353e-09	1	0	0	1	0	0
ACGCGGGGG	1	5	9	23.81	275780432	103.58	63391435	45	5	0.0419992	0.209996	0.078875	0.00188996	0.000709875	0.434447	6.85314e-09	6.8534e-09	1	0	0	1	0	0
ACGCTC	1	5	6	23.81	275780432	103.58	63391435	30	5	0.0419992	0.209996	0.078875	0.00125997	0.00047325	0.289631	4.56876e-09	4.56893e-09	1	0	0	1	0	0
ACGCTCCACTCGG	3	14	13	23.81	275780432	103.58	63391435	182	4.66667	0.125997	0.587988	0.22085	0.00764385	0.00287105	0.585699	2.77171e-08	2.77182e-08	1	0	0	1	1	0
ACGCTCGGG	2	16	9	23.81	275780432	103.58	63391435	144	8	0.0839983	0.671987	0.2524	0.00604788	0.0022716	0.695115	2.19301e-08	2.19309e-08	1	0	0	1	1	0
ACGGAG	4	26	6	23.81	275780432	103.58	63391435	156	6.5	0.167997	1.09198	0.41015	0.00655187	0.0024609	0.376521	2.37576e-08	2.37585e-08	1	0	0	1	0	0
ACGGAT	1	4	6	23.81	275780432	103.58	63391435	24	4	0.0419992	0.167997	0.0631	0.00100798	0.0003786	0.231705	3.65501e-09	3.65515e-09	1	0	0	1	0	0
ACGGATAGAG	13	77	10	23.81	275780432	103.58	63391435	770	5.92308	0.545989	3.23394	1.21468	0.0323394	0.0121468	0.571836	1.17265e-07	1.17269e-07	1	0	0	1	1	0
ACGGCAGCG	1	4	9	23.81	275780432	103.58	63391435	36	4	0.0419992	0.167997	0.0631	0.00151197	0.0005679	0.347557	5.48251e-09	5.48272e-09	1	0	0	1	0	0
ACGGCCCCCGCTG	235	973	13	23.81	275780432	103.58	63391435	12649	4.14043	9.8698	40.8652	15.3491	0.531247	0.199538	0.519652	1.92634e-06	1.92641e-06	1	0	0	1	1	0
ACGGCCCCGG	5	25	10	23.81	275780432	103.58	63391435	250	5	0.209996	1.04998	0.394375	0.0104998	0.00394375	0.482719	3.8073e-08	3.80744e-08	1	0	0	1	0	0
ACGGCG	549	2886	6	23.81	275780432	103.58	63391435	17316	5.25683	23.0575	121.21	45.5267	0.727257	0.27316	0.304508	2.63709e-06	2.63719e-06	1	0	0	1	0	0
ACGGGAGAGCG	7	30	11	23.81	275780432	103.58	63391435	330	4.28571	0.293994	1.25997	0.47325	0.0138597	0.00520575	0.455135	5.02564e-08	5.02583e-08	1	0	0	1	0	0
ACGGGAGGCG	16	112	10	23.81	275780432	103.58	63391435	1120	7	0.671987	4.70391	1.7668	0.0470391	0.017668	0.675806	1.70567e-07	1.70573e-07	1	0	0	1	1	0
ACGGGC	1	5	6	23.81	275780432	103.58	63391435	30	5	0.0419992	0.209996	0.078875	0.00125997	0.00047325	0.289631	4.56876e-09	4.56893e-09	1	0	0	1	0	0
ACGTCATCGCCGG	1	4	13	23.81	275780432	103.58	63391435	52	4	0.0419992	0.167997	0.0631	0.00218396	0.0008203	0.502027	7.91919e-09	7.91948e-09	1	0	0	1	1	0
ACT	430	5252	3	23.81	275780432	103.58	63391435	15756	12.214	18.0596	220.58	82.8503	0.661739	0.248551	0.353754	2.39951e-06	2.3996e-06	1	0	0	0	0	0
ACTAT	3	21	5	23.81	275780432	103.58	63391435	105	7	0.125997	0.881982	0.331275	0.00440991	0.00165638	0.337903	1.59907e-08	1.59913e-08	1	0	0	1	0	0
ACTATAT	3	12	7	23.81	275780432	103.58	63391435	84	4	0.125997	0.50399	0.1893	0.00352793	0.0013251	0.270322	1.27925e-08	1.2793e-08	1	0	0	1	0	0
ACTATATATAT	3	15	11	23.81	275780432	103.58	63391435	165	5	0.125997	0.629987	0.236625	0.00692986	0.00260288	0.530991	2.51282e-08	2.51291e-08	1	0	0	1	1	0
ACTC	365	2196	4	23.81	275780432	103.58	63391435	8784	6.01644	15.3297	92.2302	34.6419	0.368921	0.138568	0.23234	1.33773e-06	1.33778e-06	1	0	0	0	0	0
ACTCCC	1	4	6	23.81	275780432	103.58	63391435	24	4	0.0419992	0.167997	0.0631	0.00100798	0.0003786	0.231705	3.65501e-09	3.65515e-09	1	0	0	1	0	0
ACTCCG	197	790	6	23.81	275780432	103.58	63391435	4740	4.01015	8.27383	33.1793	12.4623	0.199076	0.0747735	0.232293	7.21864e-07	7.21891e-07	1	0	0	1	0	0
ACTCGC	1	5	6	23.81	275780432	103.58	63391435	30	5	0.0419992	0.209996	0.078875	0.00125997	0.00047325	0.289631	4.56876e-09	4.56893e-09	1	0	0	1	0	0
ACTCGCGC	1	4	8	23.81	275780432	103.58	63391435	32	4	0.0419992	0.167997	0.0631	0.00134397	0.0005048	0.30894	4.87334e-09	4.87353e-09	1	0	0	1	0	0
ACTCGCGCC	1	5	9	23.81	275780432	103.58	63391435	45	5	0.0419992	0.209996	0.078875	0.00188996	0.000709875	0.434447	6.85314e-09	6.8534e-09	1	0	0	1	0	0
ACTCGCT	1	4	7	23.81	275780432	103.58	63391435	28	4	0.0419992	0.167997	0.0631	0.00117598	0.0004417	0.270322	4.26418e-09	4.26434e-09	1	0	0	1	0	0
ACTCTC	4	19	6	23.81	275780432	103.58	63391435	114	4.75	0.167997	0.797984	0.299725	0.0047879	0.00179835	0.27515	1.73613e-08	1.73619e-08	1	0	0	1	0	0
ACTCTCGCTC	4	21	10	23.81	275780432	103.58	63391435	210	5.25	0.167997	0.881982	0.331275	0.00881982	0.00331275	0.506855	3.19813e-08	3.19825e-08	1	0	0	1	1	0
ACTCTCTC	21	87	8	23.81	275780432	103.58	63391435	696	4.14286	0.881982	3.65393	1.37243	0.0292314	0.0109794	0.319974	1.05995e-07	1.05999e-07	1	0	0	1	0	0
ACTCTGGGGCGG	1	4	12	23.81	275780432	103.58	63391435	48	4	0.0419992	0.167997	0.0631	0.00201596	0.0007572	0.46341	7.31002e-09	7.31029e-09	1	0	0	1	0	0
ACTG	1	8	4	23.81	275780432	103.58	63391435	32	8	0.0419992	0.335993	0.1262	0.00134397	0.0005048	0.30894	4.87334e-09	4.87353e-09	1	0	0	0	0	0
ACTGCCTGCG	2	12	10	23.81	275780432	103.58	63391435	120	6	0.0839983	0.50399	0.1893	0.0050399	0.001893	0.579262	1.8275e-08	1.82757e-08	1	0	0	1	1	0
ACTGCGCG	1	5	8	23.81	275780432	103.58	63391435	40	5	0.0419992	0.209996	0.078875	0.00167997	0.000631	0.386175	6.09168e-09	6.09191e-09	1	0	0	1	0	0
ACTGGC	1	7	6	23.81	275780432	103.58	63391435	42	7	0.0419992	0.293994	0.110425	0.00176396	0.00066255	0.405484	6.39626e-09	6.39651e-09	1	0	0	1	0	0
AG	60753	985593	2	23.81	275780432	103.58	63391435	1971186	16.223	2551.57	41394.1	15547.7	82.7882	31.0955	0.313245	0.000300196	0.000300207	1	1	1	0	0	0
AGAGAGATGG	3	12	10	23.81	275780432	103.58	63391435	120	4	0.125997	0.50399	0.1893	0.0050399	0.001893	0.386175	1.8275e-08	1.82757e-08	1	0	0	1	0	0
AGAGC	5	33	5	23.81	275780432	103.58	63391435	165	6.6	0.209996	1.38597	0.520575	0.00692986	0.00260288	0.318594	2.51282e-08	2.51291e-08	1	0	0	1	0	0
AGAGCC	2	12	6	23.81	275780432	103.58	63391435	72	6	0.0839983	0.50399	0.1893	0.00302394	0.0011358	0.347557	1.0965e-08	1.09654e-08	1	0	0	1	0	0
AGAGCG	307	1568	6	23.81	275780432	103.58	63391435	9408	5.10749	12.8937	65.8547	24.7352	0.395128	0.148411	0.295858	1.43276e-06	1.43282e-06	1	0	0	1	0	0
AGAGCGAGCGGG	5	20	12	23.81	275780432	103.58	63391435	240	4	0.209996	0.839983	0.3155	0.0100798	0.003786	0.46341	3.65501e-08	3.65515e-08	1	0	0	1	0	0
AGAGCGAGGC	1	5	10	23.81	275780432	103.58	63391435	50	5	0.0419992	0.209996	0.078875	0.00209996	0.00078875	0.482719	7.6146e-09	7.61489e-09	1	0	0	1	0	0
AGAGCGCAGG	2	10	10	23.81	275780432	103.58	63391435	100	5	0.0839983	0.419992	0.15775	0.00419992	0.0015775	0.482719	1.52292e-08	1.52298e-08	1	0	0	1	0	0
AGAGCGGG	1	4	8	23.81	275780432	103.58	63391435	32	4	0.0419992	0.167997	0.0631	0.00134397	0.0005048	0.30894	4.87334e-09	4.87353e-09	1	0	0	1	0	0
AGAGG	72	476	5	23.81	275780432	103.58	63391435	2380	6.61111	3.02394	19.9916	7.5089	0.099958	0.0375445	0.319131	3.62455e-07	3.62469e-07	1	0	0	1	0	0
AGAGGAGCGG	117	594	10	23.81	275780432	103.58	63391435	5940	5.07692	4.9139	24.9475	9.37035	0.249475	0.0937035	0.490145	9.04615e-07	9.04649e-07	1	0	0	1	0	0
AGAGGG	221	900	6	23.81	275780432	103.58	63391435	5400	4.0724	9.28181	37.7992	14.1975	0.226795	0.085185	0.235899	8.22377e-07	8.22408e-07	1	0	0	1	0	0
AGAGGGCGGCG	129	528	11	23.81	275780432	103.58	63391435	5808	4.09302	5.41789	22.1756	8.3292	0.243931	0.0916212	0.434671	8.84512e-07	8.84545e-07	1	0	0	1	0	0
AGAGGGGGCGC	1	4	11	23.81	275780432	103.58	63391435	44	4	0.0419992	0.167997	0.0631	0.00184796	0.0006941	0.424792	6.70085e-09	6.7011e-09	1	0	0	1	0	0
AGAT	1381	9784	4	23.81	275780432	103.58	63391435	39136	7.08472	58.0008	410.92	154.343	1.64368	0.61737	0.273594	5.9601e-06	5.96033e-06	1	0	0	0	0	0
AGATAT	2	8	6	23.81	275780432	103.58	63391435	48	4	0.0839983	0.335993	0.1262	0.00201596	0.0007572	0.231705	7.31002e-09	7.31029e-09	1	0	0	1	0	0
AGATATATAT	1	4	10	23.81	275780432	103.58	63391435	40	4	0.0419992	0.167997	0.0631	0.00167997	0.000631	0.386175	6.09168e-09	6.09191e-09	1	0	0	1	0	0
AGATCC	2	8	6	23.81	275780432	103.58	63391435	48	4	0.0839983	0.335993	0.1262	0.00201596	0.0007572	0.231705	7.31002e-09	7.31029e-09	1	0	0	1	0	0
AGATCGAGGG	1	5	10	23.81	275780432	103.58	63391435	50	5	0.0419992	0.209996	0.078875	0.00209996	0.00078875	0.482719	7.6146e-09	7.61489e-09	1	0	0	1	0	0
AGATGGAT	1	4	8	23.81	275780432	103.58	63391435	32	4	0.0419992	0.167997	0.0631	0.00134397	0.0005048	0.30894	4.87334e-09	4.87353e-09	1	0	0	1	0	0
AGC	926	9794	3	23.81	275780432	103.58	63391435	29382	10.5767	38.8912	411.34	154.5	1.23402	0.463501	0.306333	4.47464e-06	4.47481e-06	1	0	0	0	0	0
AGCAGCGGC	5	21	9	23.81	275780432	103.58	63391435	189	4.2	0.209996	0.881982	0.331275	0.00793784	0.00298148	0.364935	2.87832e-08	2.87843e-08	1	0	0	1	0	0
AGCATC	281	1402	6	23.81	275780432	103.58	63391435	8412	4.98932	11.8018	58.8828	22.1166	0.353297	0.132699	0.289013	1.28108e-06	1.28113e-06	1	0	0	1	0	0
AGCCAGG	149	783	7	23.81	275780432	103.58	63391435	5481	5.25503	6.25787	32.8853	12.3518	0.230197	0.0864628	0.355138	8.34713e-07	8.34744e-07	1	0	0	1	0	0
AGCCCG	40	264	6	23.81	275780432	103.58	63391435	1584	6.6	1.67997	11.0878	4.1646	0.0665267	0.0249876	0.382313	2.41231e-07	2.4124e-07	1	0	0	1	0	0
AGCCGC	1	5	6	23.81	275780432	103.58	63391435	30	5	0.0419992	0.209996	0.078875	0.00125997	0.00047325	0.289631	4.56876e-09	4.56893e-09	1	0	0	1	0	0
AGCCGCCGATCG	7	29	12	23.81	275780432	103.58	63391435	348	4.14286	0.293994	1.21798	0.457475	0.0146157	0.0054897	0.47996	5.29976e-08	5.29996e-08	1	0	0	1	0	0
AGCCGG	5	21	6	23.81	275780432	103.58	63391435	126	4.2	0.209996	0.881982	0.331275	0.00529189	0.00198765	0.24329	1.91888e-08	1.91895e-08	1	0	0	1	0	0
AGCCTC	21	125	6	23.81	275780432	103.58	63391435	750	5.95238	0.881982	5.2499	1.97188	0.0314994	0.0118313	0.344799	1.14219e-07	1.14223e-07	1	0	0	1	0	0
AGCCTG	8	84	6	23.81	275780432	103.58	63391435	504	10.5	0.335993	3.52793	1.3251	0.0211676	0.0079506	0.608226	7.67552e-08	7.67581e-08	1	0	0	1	1	0
AGCG	1	7	4	23.81	275780432	103.58	63391435	28	7	0.0419992	0.293994	0.110425	0.00117598	0.0004417	0.270322	4.26418e-09	4.26434e-09	1	0	0	0	0	0
AGCGATCGAGGG	1	6	12	23.81	275780432	103.58	63391435	72	6	0.0419992	0.251995	0.09465	0.00302394	0.0011358	0.695115	1.0965e-08	1.09654e-08	1	0	0	1	1	0
AGCGGAGGC	2	8	9	23.81	275780432	103.58	63391435	72	4	0.0839983	0.335993	0.1262	0.00302394	0.0011358	0.347557	1.0965e-08	1.09654e-08	1	0	0	1	0	0
AGCGGC	12	67	6	23.81	275780432	103.58	63391435	402	5.58333	0.50399	2.81394	1.05693	0.0168837	0.00634155	0.323422	6.12214e-08	6.12237e-08	1	0	0	1	0	0
AGCGGG	167	815	6	23.81	275780432	103.58	63391435	4890	4.88024	7.01386	34.2293	12.8566	0.205376	0.0771398	0.282694	7.44708e-07	7.44736e-07	1	0	0	1	0	0
AGCTC	7	43	5	23.81	275780432	103.58	63391435	215	6.14286	0.293994	1.80596	0.678325	0.00902982	0.00339163	0.296527	3.27428e-08	3.2744e-08	1	0	0	1	0	0
AGG	277	2766	3	23.81	275780432	103.58	63391435	8298	9.98556	11.6338	116.17	43.6337	0.348509	0.130901	0.289213	1.26372e-06	1.26377e-06	1	0	0	0	0	0
AGGAGGCGCGGG	10	44	12	23.81	275780432	103.58	63391435	528	4.4	0.419992	1.84796	0.6941	0.0221756	0.0083292	0.509751	8.04102e-08	8.04132e-08	1	0	0	1	1	0
AGGAGGGC	1	4	8	23.81	275780432	103.58	63391435	32	4	0.0419992	0.167997	0.0631	0.00134397	0.0005048	0.30894	4.87334e-09	4.87353e-09	1	0	0	1	0	0
AGGAGGGCG	39	177	9	23.81	275780432	103.58	63391435	1593	4.53846	1.63797	7.43385	2.79218	0.0669047	0.0251296	0.394344	2.42601e-07	2.4261e-07	1	0	0	1	0	0
AGGATG	7	43	6	23.81	275780432	103.58	63391435	258	6.14286	0.293994	1.80596	0.678325	0.0108358	0.00406995	0.355833	3.92913e-08	3.92928e-08	1	0	0	1	0	0
AGGCGG	4	18	6	23.81	275780432	103.58	63391435	108	4.5	0.167997	0.755985	0.28395	0.00453591	0.0017037	0.260668	1.64475e-08	1.64482e-08	1	0	0	1	0	0
AGGG	3	20	4	23.81	275780432	103.58	63391435	80	6.66667	0.125997	0.839983	0.3155	0.00335993	0.001262	0.25745	1.21834e-08	1.21838e-08	1	0	0	0	0	0
AGGGCG	61	308	6	23.81	275780432	103.58	63391435	1848	5.04918	2.56195	12.9357	4.8587	0.0776144	0.0291522	0.29248	2.81436e-07	2.81446e-07	1	0	0	1	0	0
AGGGG	1	5	5	23.81	275780432	103.58	63391435	25	5	0.0419992	0.209996	0.078875	0.00104998	0.000394375	0.241359	3.8073e-09	3.80744e-09	1	0	0	1	0	0
AGGGGCGGCGG	2	8	11	23.81	275780432	103.58	63391435	88	4	0.0839983	0.335993	0.1262	0.00369593	0.0013882	0.424792	1.34017e-08	1.34022e-08	1	0	0	1	0	0
AGGGGG	3	12	6	23.81	275780432	103.58	63391435	72	4	0.125997	0.50399	0.1893	0.00302394	0.0011358	0.231705	1.0965e-08	1.09654e-08	1	0	0	1	0	0
AGGGGGG	1	4	7	23.81	275780432	103.58	63391435	28	4	0.0419992	0.167997	0.0631	0.00117598	0.0004417	0.270322	4.26418e-09	4.26434e-09	1	0	0	1	0	0
AT	14657	217598	2	23.81	275780432	103.58	63391435	435196	14.846	615.582	9138.93	3432.61	18.2779	6.86522	0.286658	6.62769e-05	6.62794e-05	1	1	1	0	0	0
ATATATCATCATC	1	4	13	23.81	275780432	103.58	63391435	52	4	0.0419992	0.167997	0.0631	0.00218396	0.0008203	0.502027	7.91919e-09	7.91948e-09	1	0	0	1	1	0
ATATC	3	18	5	23.81	275780432	103.58	63391435	90	6	0.125997	0.755985	0.28395	0.00377992	0.00141975	0.289631	1.37063e-08	1.37068e-08	1	0	0	1	0	0
ATC	205	1659	3	23.81	275780432	103.58	63391435	4977	8.09268	8.60983	69.6766	26.1707	0.20903	0.0785122	0.234389	7.57957e-07	7.57986e-07	1	0	0	0	0	0
ATCCCG	1	4	6	23.81	275780432	103.58	63391435	24	4	0.0419992	0.167997	0.0631	0.00100798	0.0003786	0.231705	3.65501e-09	3.65515e-09	1	0	0	1	0	0
ATCCCGCG	3	13	8	23.81	275780432	103.58	63391435	104	4.33333	0.125997	0.545989	0.205075	0.00436791	0.0016406	0.334685	1.58384e-08	1.5839e-08	1	0	0	1	0	0
ATCCGCATCCGCC	1	4	13	23.81	275780432	103.58	63391435	52	4	0.0419992	0.167997	0.0631	0.00218396	0.0008203	0.502027	7.91919e-09	7.91948e-09	1	0	0	1	1	0
ATCGCC	11	69	6	23.81	275780432	103.58	63391435	414	6.27273	0.461991	2.89794	1.08848	0.0173877	0.00653085	0.363356	6.30489e-08	6.30513e-08	1	0	0	1	0	0
CCCGG	1	5	5	23.81	275780432	103.58	63391435	25	5	0.0419992	0.209996	0.078875	0.00104998	0.000394375	0.241359	3.8073e-09	3.80744e-09	1	0	0	1	0	0
CCG	785	7296	3	23.81	275780432	103.58	63391435	21888	9.29427	32.9693	306.426	115.094	0.919278	0.345283	0.269191	3.33337e-06	3.33349e-06	1	0	0	0	0	0
CCGGCG	1	4	6	23.81	275780432	103.58	63391435	24	4	0.0419992	0.167997	0.0631	0.00100798	0.0003786	0.231705	3.65501e-09	3.65515e-09	1	0	0	1	0	0
CG	3	36	2	23.81	275780432	103.58	63391435	72	12	0.125997	1.51197	0.5679	0.00302394	0.0011358	0.231705	1.0965e-08	1.09654e-08	1	0	0	0	0	0
