# Supplementary material for: Profiles of telomeric repeats in Insecta reveal diverse forms of telomeric motifs in Hymenopterans
Source: Life Sci Alliance. 2022 Apr 1;5(7):e202101163. doi: 10.26508/lsa.202101163 (PMC8977481; doi:10.26508/lsa.202101163)
Supplement: Supplemental Data 5. — Tandem repeat statistics and TRIP TRM calls for arthropods species that are not listed in Supplemental Data 2 or Supplemental Data 3. [file LSA-2021-01163_Supplemental_Data_5.zip › DataS5/BOODO_output.csv.3.filtered.xlsx]

## Sheet: Sheet1
Unnamed: 0	reads	repeats	unit_len	avg_genome_cov	genome_size	eff_read_len	num_reads	repeats_total_len	repeats_per_read	reads_per_genome	repeats_per_genome	repeats_per_million_reads	repeats_len_per_genome	repeats_len_per_million_reads	percent_repeats_len_per_read	percent_repeats_len_per_genome	percent_repeat_unit_in_sequences	avg_genome_cov_filter	repeat_containing_reads_filter	repeats_len_per_million_reads_filter	unit_len_filter	percent_repeats_len_per_read_filter	qualified
AAAAAAAGT	63	259	9	55.8984	577361771	150	215157322	2331	4.11111	1.12704	4.63341	1.20377	0.0417007	0.0108339	0.246667	7.22262e-08	7.22262e-08	1	0	0	1	0	0
AAAAAAC	25	100	7	55.8984	577361771	150	215157322	700	4	0.44724	1.78896	0.464776	0.0125227	0.00325343	0.186667	2.16896e-08	2.16896e-08	1	0	0	1	0	0
AAAAAAG	517	2968	7	55.8984	577361771	150	215157322	20776	5.74081	9.24892	53.0963	13.7946	0.371674	0.0965619	0.267905	6.43746e-07	6.43746e-07	1	0	0	1	0	0
AAAAAAGAG	17	74	9	55.8984	577361771	150	215157322	666	4.35294	0.304123	1.32383	0.343934	0.0119145	0.00309541	0.261176	2.06361e-08	2.06361e-08	1	0	0	1	0	0
AAAAAAGAGAG	14	61	11	55.8984	577361771	150	215157322	671	4.35714	0.250454	1.09127	0.283513	0.0120039	0.00311865	0.319524	2.0791e-08	2.0791e-08	1	0	0	1	0	0
AAAAAAGG	55	311	8	55.8984	577361771	150	215157322	2488	5.65455	0.983928	5.56367	1.44545	0.0445093	0.0115636	0.301576	7.70909e-08	7.70909e-08	1	0	0	1	0	0
AAAAAAT	141	649	7	55.8984	577361771	150	215157322	4543	4.60284	2.52243	11.6104	3.0164	0.0812725	0.0211148	0.214799	1.40765e-07	1.40765e-07	1	0	0	1	0	0
AAAAAATGG	32	174	9	55.8984	577361771	150	215157322	1566	5.4375	0.572467	3.11279	0.808711	0.0280151	0.0072784	0.32625	4.85226e-08	4.85226e-08	1	0	0	1	0	0
AAAAAC	239	1265	6	55.8984	577361771	150	215157322	7590	5.29289	4.27561	22.6303	5.87942	0.135782	0.0352765	0.211715	2.35177e-07	2.35177e-07	1	0	0	1	0	0
AAAAACCC	58	291	8	55.8984	577361771	150	215157322	2328	5.01724	1.0376	5.20587	1.3525	0.041647	0.01082	0.267586	7.21333e-08	7.21333e-08	1	0	0	1	0	0
AAAAACCCGATTAACCC	1	4	17	55.8984	577361771	150	215157322	68	4	0.0178896	0.0715584	0.018591	0.00121649	0.000316048	0.453333	2.10699e-09	2.10699e-09	1	0	0	1	0	0
AAAAACG	21	90	7	55.8984	577361771	150	215157322	630	4.28571	0.375682	1.61006	0.418299	0.0112704	0.00292809	0.2	1.95206e-08	1.95206e-08	1	0	0	1	0	0
AAAAAG	1688	8260	6	55.8984	577361771	150	215157322	49560	4.89336	30.1976	147.768	38.3905	0.886609	0.230343	0.195735	1.53562e-06	1.53562e-06	1	0	0	1	0	0
AAAAAGAAAG	67	272	10	55.8984	577361771	150	215157322	2720	4.0597	1.1986	4.86597	1.26419	0.0486597	0.0126419	0.270647	8.42794e-08	8.42794e-08	1	0	0	1	0	0
AAAAAGAG	172	713	8	55.8984	577361771	150	215157322	5704	4.14535	3.07701	12.7553	3.31385	0.102042	0.0265108	0.221085	1.76739e-07	1.76739e-07	1	0	0	1	0	0
AAAAAGG	6	25	7	55.8984	577361771	150	215157322	175	4.16667	0.107338	0.44724	0.116194	0.00313068	0.000813358	0.194444	5.42239e-09	5.42239e-09	1	0	0	1	0	0
AAAAAGGAGG	36	162	10	55.8984	577361771	150	215157322	1620	4.5	0.644026	2.89812	0.752937	0.0289812	0.00752937	0.3	5.01958e-08	5.01958e-08	1	0	0	1	0	0
AAAAAGGGGG	1	5	10	55.8984	577361771	150	215157322	50	5	0.0178896	0.089448	0.0232388	0.00089448	0.000232388	0.333333	1.54925e-09	1.54925e-09	1	0	0	1	0	0
AAAAAT	1494	6735	6	55.8984	577361771	150	215157322	40410	4.50803	26.7271	120.486	31.3027	0.722919	0.187816	0.180321	1.25211e-06	1.25211e-06	1	0	0	1	0	0
AAAAATAAT	126	575	9	55.8984	577361771	150	215157322	5175	4.56349	2.25409	10.2865	2.67246	0.0925787	0.0240522	0.27381	1.60348e-07	1.60348e-07	1	0	0	1	0	0
AAAAATATACT	21	84	11	55.8984	577361771	150	215157322	924	4	0.375682	1.50273	0.390412	0.01653	0.00429453	0.293333	2.86302e-08	2.86302e-08	1	0	0	1	0	0
AAAAATCAT	34	138	9	55.8984	577361771	150	215157322	1242	4.05882	0.608246	2.46876	0.641391	0.0222189	0.00577252	0.243529	3.84835e-08	3.84835e-08	1	0	0	1	0	0
AAAAATGCCAAT	41	175	12	55.8984	577361771	150	215157322	2100	4.26829	0.733474	3.13068	0.813358	0.0375682	0.0097603	0.341463	6.50687e-08	6.50687e-08	1	0	0	1	0	0
AAAAATT	458	1998	7	55.8984	577361771	150	215157322	13986	4.36245	8.19344	35.7434	9.28623	0.250204	0.0650036	0.203581	4.33357e-07	4.33357e-07	1	0	0	1	0	0
AAAAC	291	1560	5	55.8984	577361771	150	215157322	7800	5.36082	5.20587	27.9078	7.25051	0.139539	0.0362525	0.178694	2.41684e-07	2.41684e-07	1	0	0	1	0	0
AAAACAATACG	2	16	11	55.8984	577361771	150	215157322	176	8	0.0357792	0.286234	0.0743642	0.00314857	0.000818006	0.586667	5.45337e-09	5.45337e-09	1	0	0	1	1	0
AAAACAATAGG	1	6	11	55.8984	577361771	150	215157322	66	6	0.0178896	0.107338	0.0278866	0.00118071	0.000306752	0.44	2.04502e-09	2.04502e-09	1	0	0	1	0	0
AAAACACTG	43	190	9	55.8984	577361771	150	215157322	1710	4.4186	0.769253	3.39902	0.883075	0.0305912	0.00794767	0.265116	5.29845e-08	5.29845e-08	1	0	0	1	0	0
AAAACAGGTAGACAG	1	5	15	55.8984	577361771	150	215157322	75	5	0.0178896	0.089448	0.0232388	0.00134172	0.000348582	0.5	2.32388e-09	2.32388e-09	1	0	0	1	0	0
AAAACAT	49	196	7	55.8984	577361771	150	215157322	1372	4	0.87659	3.50636	0.910961	0.0245445	0.00637673	0.186667	4.25115e-08	4.25115e-08	1	0	0	1	0	0
AAAACC	9	36	6	55.8984	577361771	150	215157322	216	4	0.161006	0.644026	0.167319	0.00386415	0.00100392	0.16	6.69278e-09	6.69278e-09	1	0	0	1	0	0
AAAACG	122	612	6	55.8984	577361771	150	215157322	3672	5.01639	2.18253	10.9484	2.84443	0.0656906	0.0170666	0.200656	1.13777e-07	1.13777e-07	1	0	0	1	0	0
AAAACT	121	553	6	55.8984	577361771	150	215157322	3318	4.57025	2.16464	9.89295	2.57021	0.0593577	0.0154213	0.18281	1.02808e-07	1.02808e-07	1	0	0	1	0	0
AAAACTT	37	150	7	55.8984	577361771	150	215157322	1050	4.05405	0.661915	2.68344	0.697164	0.0187841	0.00488015	0.189189	3.25343e-08	3.25343e-08	1	0	0	1	0	0
AAAAG	519	2973	5	55.8984	577361771	150	215157322	14865	5.72832	9.2847	53.1858	13.8178	0.265929	0.069089	0.190944	4.60593e-07	4.60593e-07	1	0	0	1	0	0
AAAAGAAT	97	505	8	55.8984	577361771	150	215157322	4040	5.20619	1.73529	9.03425	2.34712	0.072274	0.018777	0.277663	1.2518e-07	1.2518e-07	1	0	0	1	0	0
AAAAGAG	4	16	7	55.8984	577361771	150	215157322	112	4	0.0715584	0.286234	0.0743642	0.00200364	0.000520549	0.186667	3.47033e-09	3.47033e-09	1	0	0	1	0	0
AAAAGC	84	385	6	55.8984	577361771	150	215157322	2310	4.58333	1.50273	6.8875	1.78939	0.041325	0.0107363	0.183333	7.15755e-08	7.15755e-08	1	0	0	1	0	0
AAAAGCCAAT	38	192	10	55.8984	577361771	150	215157322	1920	5.05263	0.679805	3.4348	0.89237	0.034348	0.0089237	0.336842	5.94914e-08	5.94914e-08	1	0	0	1	0	0
AAAAGG	67	339	6	55.8984	577361771	150	215157322	2034	5.0597	1.1986	6.06457	1.57559	0.0363874	0.00945355	0.202388	6.30237e-08	6.30237e-08	1	0	0	1	0	0
AAAAGT	79	350	6	55.8984	577361771	150	215157322	2100	4.43038	1.41328	6.26136	1.62672	0.0375682	0.0097603	0.177215	6.50687e-08	6.50687e-08	1	0	0	1	0	0
AAAAGTG	47	188	7	55.8984	577361771	150	215157322	1316	4	0.840811	3.36324	0.873779	0.0235427	0.00611645	0.186667	4.07764e-08	4.07764e-08	1	0	0	1	0	0
AAAAGTGC	1	4	8	55.8984	577361771	150	215157322	32	4	0.0178896	0.0715584	0.018591	0.000572467	0.000148728	0.213333	9.91523e-10	9.91523e-10	1	0	0	1	0	0
AAAAT	5882	33486	5	55.8984	577361771	150	215157322	167430	5.69296	105.227	599.051	155.635	2.99526	0.778175	0.189765	5.18783e-06	5.18783e-06	1	0	0	1	0	0
AAAATAC	23	129	7	55.8984	577361771	150	215157322	903	5.6087	0.411461	2.30776	0.599561	0.0161543	0.00419693	0.261739	2.79795e-08	2.79795e-08	1	0	0	1	0	0
AAAATAG	39	189	7	55.8984	577361771	150	215157322	1323	4.84615	0.697694	3.38113	0.878427	0.0236679	0.00614899	0.226154	4.09933e-08	4.09933e-08	1	0	0	1	0	0
AAAATAGAAT	72	503	10	55.8984	577361771	150	215157322	5030	6.98611	1.28805	8.99847	2.33782	0.0899847	0.0233782	0.465741	1.55855e-07	1.55855e-07	1	0	0	1	0	0
AAAATAT	3931	19190	7	55.8984	577361771	150	215157322	134330	4.88171	70.324	343.301	89.1906	2.40311	0.624334	0.227813	4.16223e-06	4.16223e-06	1	0	0	1	0	0
AAAATC	28	115	6	55.8984	577361771	150	215157322	690	4.10714	0.500909	2.0573	0.534493	0.0123438	0.00320696	0.164286	2.13797e-08	2.13797e-08	1	0	0	1	0	0
AAAATCAATT	28	157	10	55.8984	577361771	150	215157322	1570	5.60714	0.500909	2.80867	0.729699	0.0280867	0.00729699	0.37381	4.86466e-08	4.86466e-08	1	0	0	1	0	0
AAAATCG	45	180	7	55.8984	577361771	150	215157322	1260	4	0.805032	3.22013	0.836597	0.0225409	0.00585618	0.186667	3.90412e-08	3.90412e-08	1	0	0	1	0	0
AAAATCT	43	265	7	55.8984	577361771	150	215157322	1855	6.16279	0.769253	4.74074	1.23166	0.0331852	0.0086216	0.287597	5.74773e-08	5.74773e-08	1	0	0	1	0	0
AAAATG	389	1825	6	55.8984	577361771	150	215157322	10950	4.69152	6.95905	32.6485	8.48217	0.195891	0.050893	0.187661	3.39287e-07	3.39287e-07	1	0	0	1	0	0
AAAATGAAT	41	188	9	55.8984	577361771	150	215157322	1692	4.58537	0.733474	3.36324	0.873779	0.0302692	0.00786401	0.275122	5.24268e-08	5.24268e-08	1	0	0	1	0	0
AAAATGATG	36	163	9	55.8984	577361771	150	215157322	1467	4.52778	0.644026	2.916	0.757585	0.026244	0.00681827	0.271667	4.54551e-08	4.54551e-08	1	0	0	1	0	0
AAAATGGAT	3278	13125	9	55.8984	577361771	150	215157322	118125	4.00397	58.6421	234.801	61.0019	2.11321	0.549017	0.240238	3.66011e-06	3.66011e-06	1	0	0	1	0	0
AAAATT	4796	19620	6	55.8984	577361771	150	215157322	117720	4.09091	85.7985	350.994	91.1891	2.10596	0.547135	0.163636	3.64756e-06	3.64756e-06	1	0	0	1	0	0
AAAATTC	45	180	7	55.8984	577361771	150	215157322	1260	4	0.805032	3.22013	0.836597	0.0225409	0.00585618	0.186667	3.90412e-08	3.90412e-08	1	0	0	1	0	0
AAAATTCACT	63	253	10	55.8984	577361771	150	215157322	2530	4.01587	1.12704	4.52607	1.17588	0.0452607	0.0117588	0.267725	7.83923e-08	7.83923e-08	1	0	0	1	0	0
AAAATTG	123	580	7	55.8984	577361771	150	215157322	4060	4.71545	2.20042	10.376	2.6957	0.0726318	0.0188699	0.220054	1.25799e-07	1.25799e-07	1	0	0	1	0	0
AAAATTTCATT	34	185	11	55.8984	577361771	150	215157322	2035	5.44118	0.608246	3.30958	0.859836	0.0364053	0.0094582	0.39902	6.30546e-08	6.30546e-08	1	0	0	1	0	0
AAAC	1615	22715	4	55.8984	577361771	150	215157322	90860	14.065	28.8917	406.362	105.574	1.62545	0.422296	0.375067	2.8153e-06	2.8153e-06	1	0	0	0	0	0
AAACAAACAAACGAAC	1	4	16	55.8984	577361771	150	215157322	64	4	0.0178896	0.0715584	0.018591	0.00114493	0.000297457	0.426667	1.98305e-09	1.98305e-09	1	0	0	1	0	0
AAACAAGC	15	82	8	55.8984	577361771	150	215157322	656	5.46667	0.268344	1.46695	0.381116	0.0117356	0.00304893	0.291556	2.03262e-08	2.03262e-08	1	0	0	1	0	0
AAACAAT	41	203	7	55.8984	577361771	150	215157322	1421	4.95122	0.733474	3.63159	0.943496	0.0254211	0.00660447	0.231057	4.40298e-08	4.40298e-08	1	0	0	1	0	0
AAACAC	95	447	6	55.8984	577361771	150	215157322	2682	4.70526	1.69951	7.99665	2.07755	0.0479799	0.0124653	0.188211	8.3102e-08	8.3102e-08	1	0	0	1	0	0
AAACACACAG	9	41	10	55.8984	577361771	150	215157322	410	4.55556	0.161006	0.733474	0.190558	0.00733474	0.00190558	0.303704	1.27039e-08	1.27039e-08	1	0	0	1	0	0
AAACAT	245	1018	6	55.8984	577361771	150	215157322	6108	4.1551	4.38295	18.2116	4.73142	0.10927	0.0283885	0.166204	1.89257e-07	1.89257e-07	1	0	0	1	0	0
AAACATC	30	120	7	55.8984	577361771	150	215157322	840	4	0.536688	2.14675	0.557731	0.0150273	0.00390412	0.186667	2.60275e-08	2.60275e-08	1	0	0	1	0	0
AAACATCAGC	12	54	10	55.8984	577361771	150	215157322	540	4.5	0.214675	0.966038	0.250979	0.00966038	0.00250979	0.3	1.67319e-08	1.67319e-08	1	0	0	1	0	0
AAACATCC	44	182	8	55.8984	577361771	150	215157322	1456	4.13636	0.787142	3.25591	0.845893	0.0260473	0.00676714	0.220606	4.51143e-08	4.51143e-08	1	0	0	1	0	0
AAACATTC	50	211	8	55.8984	577361771	150	215157322	1688	4.22	0.89448	3.77471	0.980678	0.0301976	0.00784542	0.225067	5.23028e-08	5.23028e-08	1	0	0	1	0	0
AAACCAAC	64	337	8	55.8984	577361771	150	215157322	2696	5.26562	1.14493	6.0288	1.5663	0.0482304	0.0125304	0.280833	8.35358e-08	8.35358e-08	1	0	0	1	0	0
AAACCAAT	3	17	8	55.8984	577361771	150	215157322	136	5.66667	0.0536688	0.304123	0.079012	0.00243299	0.000632096	0.302222	4.21397e-09	4.21397e-09	1	0	0	1	0	0
AAACCC	1	4	6	55.8984	577361771	150	215157322	24	4	0.0178896	0.0715584	0.018591	0.00042935	0.000111546	0.16	7.43642e-10	7.43642e-10	1	0	0	1	0	0
AAACCCT	33	166	7	55.8984	577361771	150	215157322	1162	5.0303	0.590357	2.96967	0.771528	0.0207877	0.0054007	0.234747	3.60047e-08	3.60047e-08	1	0	0	1	0	0
AAACG	66	786	5	55.8984	577361771	150	215157322	3930	11.9091	1.18071	14.0612	3.65314	0.0703061	0.0182657	0.39697	1.21771e-07	1.21771e-07	1	0	0	1	0	0
AAACGAAC	46	397	8	55.8984	577361771	150	215157322	3176	8.63043	0.822922	7.10217	1.84516	0.0568174	0.0147613	0.46029	9.84086e-08	9.84086e-08	1	0	0	1	0	0
AAACGAAG	14	64	8	55.8984	577361771	150	215157322	512	4.57143	0.250454	1.14493	0.297457	0.00915948	0.00237965	0.24381	1.58644e-08	1.58644e-08	1	0	0	1	0	0
AAACGAG	105	420	7	55.8984	577361771	150	215157322	2940	4	1.87841	7.51363	1.95206	0.0525954	0.0136644	0.186667	9.10961e-08	9.10961e-08	1	0	0	1	0	0
AAACGAGC	9	43	8	55.8984	577361771	150	215157322	344	4.77778	0.161006	0.769253	0.199854	0.00615402	0.00159883	0.254815	1.06589e-08	1.06589e-08	1	0	0	1	0	0
AAACGGC	68	294	7	55.8984	577361771	150	215157322	2058	4.32353	1.21649	5.25954	1.36644	0.0368168	0.00956509	0.201765	6.37673e-08	6.37673e-08	1	0	0	1	0	0
AAACGT	32	128	6	55.8984	577361771	150	215157322	768	4	0.572467	2.28987	0.594914	0.0137392	0.00356948	0.16	2.37965e-08	2.37965e-08	1	0	0	1	0	0
AAACT	40	224	5	55.8984	577361771	150	215157322	1120	5.6	0.715584	4.00727	1.0411	0.0200364	0.00520549	0.186667	3.47033e-08	3.47033e-08	1	0	0	1	0	0
AAACTC	1013	4410	6	55.8984	577361771	150	215157322	26460	4.35341	18.1222	78.8931	20.4966	0.473359	0.12298	0.174136	8.19865e-07	8.19865e-07	1	0	0	1	0	0
AAACTCGCACC	28	122	11	55.8984	577361771	150	215157322	1342	4.35714	0.500909	2.18253	0.567027	0.0240078	0.0062373	0.319524	4.1582e-08	4.1582e-08	1	0	0	1	0	0
AAACTGACC	46	192	9	55.8984	577361771	150	215157322	1728	4.17391	0.822922	3.4348	0.89237	0.0309132	0.00803133	0.250435	5.35422e-08	5.35422e-08	1	0	0	1	0	0
AAACTT	53	229	6	55.8984	577361771	150	215157322	1374	4.32075	0.948149	4.09672	1.06434	0.0245803	0.00638602	0.17283	4.25735e-08	4.25735e-08	1	0	0	1	0	0
AAACTTT	110	440	7	55.8984	577361771	150	215157322	3080	4	1.96786	7.87142	2.04502	0.0551	0.0143151	0.186667	9.5434e-08	9.5434e-08	1	0	0	1	0	0
AAAG	2947	21623	4	55.8984	577361771	150	215157322	86492	7.33729	52.7207	386.827	100.499	1.54731	0.401994	0.195661	2.67996e-06	2.67996e-06	1	0	0	0	0	0
AAAGAAG	521	2436	7	55.8984	577361771	150	215157322	17052	4.67562	9.32048	43.5791	11.3219	0.305053	0.0792536	0.218196	5.28358e-07	5.28358e-07	1	0	0	1	0	0
AAAGAAT	429	2025	7	55.8984	577361771	150	215157322	14175	4.72028	7.67464	36.2264	9.41172	0.253585	0.065882	0.22028	4.39213e-07	4.39213e-07	1	0	0	1	0	0
AAAGAC	14	56	6	55.8984	577361771	150	215157322	336	4	0.250454	1.00182	0.260275	0.00601091	0.00156165	0.16	1.0411e-08	1.0411e-08	1	0	0	1	0	0
AAAGACAGAGAGATAG	1	4	16	55.8984	577361771	150	215157322	64	4	0.0178896	0.0715584	0.018591	0.00114493	0.000297457	0.426667	1.98305e-09	1.98305e-09	1	0	0	1	0	0
AAAGACT	11	44	7	55.8984	577361771	150	215157322	308	4	0.196786	0.787142	0.204502	0.00551	0.00143151	0.186667	9.5434e-09	9.5434e-09	1	0	0	1	0	0
AAAGAG	2436	11547	6	55.8984	577361771	150	215157322	69282	4.74015	43.5791	206.571	53.6677	1.23943	0.322006	0.189606	2.14671e-06	2.14671e-06	1	0	0	1	0	0
AAAGAGC	31	168	7	55.8984	577361771	150	215157322	1176	5.41935	0.554578	3.00545	0.780824	0.0210382	0.00546577	0.252903	3.64385e-08	3.64385e-08	1	0	0	1	0	0
AAAGAGG	27	108	7	55.8984	577361771	150	215157322	756	4	0.483019	1.93208	0.501958	0.0135245	0.00351371	0.186667	2.34247e-08	2.34247e-08	1	0	0	1	0	0
AAAGAGGAAT	32	129	10	55.8984	577361771	150	215157322	1290	4.03125	0.572467	2.30776	0.599561	0.0230776	0.00599561	0.26875	3.99708e-08	3.99708e-08	1	0	0	1	0	0
AAAGAGGG	59	237	8	55.8984	577361771	150	215157322	1896	4.01695	1.05549	4.23984	1.10152	0.0339187	0.00881216	0.214237	5.87477e-08	5.87477e-08	1	0	0	1	0	0
AAAGAT	155	620	6	55.8984	577361771	150	215157322	3720	4	2.77289	11.0916	2.88161	0.0665493	0.0172897	0.16	1.15264e-07	1.15264e-07	1	0	0	1	0	0
AAAGATAAGGAT	63	259	12	55.8984	577361771	150	215157322	3108	4.11111	1.12704	4.63341	1.20377	0.0556009	0.0144452	0.328889	9.63016e-08	9.63016e-08	1	0	0	1	0	0
AAAGATCAT	70	357	9	55.8984	577361771	150	215157322	3213	5.1	1.25227	6.38659	1.65925	0.0574793	0.0149333	0.306	9.95551e-08	9.95551e-08	1	0	0	1	0	0
AAAGATTT	37	171	8	55.8984	577361771	150	215157322	1368	4.62162	0.661915	3.05912	0.794767	0.024473	0.00635814	0.246486	4.23876e-08	4.23876e-08	1	0	0	1	0	0
AAAGC	20	120	5	55.8984	577361771	150	215157322	600	6	0.357792	2.14675	0.557731	0.0107338	0.00278866	0.2	1.8591e-08	1.8591e-08	1	0	0	1	0	0
AAAGCAGAACAC	2	8	12	55.8984	577361771	150	215157322	96	4	0.0357792	0.143117	0.0371821	0.0017174	0.000446185	0.32	2.97457e-09	2.97457e-09	1	0	0	1	0	0
AAAGCAGAGC	32	180	10	55.8984	577361771	150	215157322	1800	5.625	0.572467	3.22013	0.836597	0.0322013	0.00836597	0.375	5.57731e-08	5.57731e-08	1	0	0	1	0	0
AAAGCAGCC	34	154	9	55.8984	577361771	150	215157322	1386	4.52941	0.608246	2.755	0.715755	0.024795	0.0064418	0.271765	4.29453e-08	4.29453e-08	1	0	0	1	0	0
AAAGCC	24	96	6	55.8984	577361771	150	215157322	576	4	0.42935	1.7174	0.446185	0.0103044	0.00267711	0.16	1.78474e-08	1.78474e-08	1	0	0	1	0	0
AAAGCTCGGC	5	20	10	55.8984	577361771	150	215157322	200	4	0.089448	0.357792	0.0929552	0.00357792	0.000929552	0.266667	6.19702e-09	6.19702e-09	1	0	0	1	0	0
AAAGCTGC	48	258	8	55.8984	577361771	150	215157322	2064	5.375	0.858701	4.61552	1.19912	0.0369241	0.00959298	0.286667	6.39532e-08	6.39532e-08	1	0	0	1	0	0
AAAGG	133	845	5	55.8984	577361771	150	215157322	4225	6.35338	2.37932	15.1167	3.92736	0.0755836	0.0196368	0.211779	1.30912e-07	1.30912e-07	1	0	0	1	0	0
AAAGGAAG	53	236	8	55.8984	577361771	150	215157322	1888	4.45283	0.948149	4.22195	1.09687	0.0337756	0.00877497	0.237484	5.84998e-08	5.84998e-08	1	0	0	1	0	0
AAAGGAG	25	112	7	55.8984	577361771	150	215157322	784	4.48	0.44724	2.00364	0.520549	0.0140254	0.00364385	0.209067	2.42923e-08	2.42923e-08	1	0	0	1	0	0
AAAGGAGCG	51	262	9	55.8984	577361771	150	215157322	2358	5.13725	0.91237	4.68708	1.21771	0.0421837	0.0109594	0.308235	7.30628e-08	7.30628e-08	1	0	0	1	0	0
AAAGGAGGG	45	197	9	55.8984	577361771	150	215157322	1773	4.37778	0.805032	3.52425	0.915609	0.0317183	0.00824048	0.262667	5.49365e-08	5.49365e-08	1	0	0	1	0	0
AAAGGC	25	122	6	55.8984	577361771	150	215157322	732	4.88	0.44724	2.18253	0.567027	0.0130952	0.00340216	0.1952	2.26811e-08	2.26811e-08	1	0	0	1	0	0
AAAGGG	20	96	6	55.8984	577361771	150	215157322	576	4.8	0.357792	1.7174	0.446185	0.0103044	0.00267711	0.192	1.78474e-08	1.78474e-08	1	0	0	1	0	0
AAAGGGGT	14	59	8	55.8984	577361771	150	215157322	472	4.21429	0.250454	1.05549	0.274218	0.00844389	0.00219374	0.224762	1.4625e-08	1.4625e-08	1	0	0	1	0	0
AAAGGT	26	104	6	55.8984	577361771	150	215157322	624	4	0.46513	1.86052	0.483367	0.0111631	0.0029002	0.16	1.93347e-08	1.93347e-08	1	0	0	1	0	0
AAAGT	62	390	5	55.8984	577361771	150	215157322	1950	6.29032	1.10916	6.97694	1.81263	0.0348847	0.00906314	0.209677	6.04209e-08	6.04209e-08	1	0	0	1	0	0
AAAGTAC	46	184	7	55.8984	577361771	150	215157322	1288	4	0.822922	3.29169	0.855188	0.0230418	0.00598632	0.186667	3.99088e-08	3.99088e-08	1	0	0	1	0	0
AAAGTC	26	104	6	55.8984	577361771	150	215157322	624	4	0.46513	1.86052	0.483367	0.0111631	0.0029002	0.16	1.93347e-08	1.93347e-08	1	0	0	1	0	0
AAAGTT	61	250	6	55.8984	577361771	150	215157322	1500	4.09836	1.09127	4.4724	1.16194	0.0268344	0.00697164	0.163934	4.64776e-08	4.64776e-08	1	0	0	1	0	0
AAAT	51117	386472	4	55.8984	577361771	150	215157322	1545888	7.56054	914.463	6913.83	1796.23	27.6553	7.18492	0.201614	4.78995e-05	4.78995e-05	1	1	1	0	0	0
AAATAAATAT	32	137	10	55.8984	577361771	150	215157322	1370	4.28125	0.572467	2.45088	0.636743	0.0245088	0.00636743	0.285417	4.24496e-08	4.24496e-08	1	0	0	1	0	0
AAATAAC	35	174	7	55.8984	577361771	150	215157322	1218	4.97143	0.626136	3.11279	0.808711	0.0217895	0.00566097	0.232	3.77398e-08	3.77398e-08	1	0	0	1	0	0
AAATAACGTG	52	227	10	55.8984	577361771	150	215157322	2270	4.36538	0.930259	4.06094	1.05504	0.0406094	0.0105504	0.291026	7.03361e-08	7.03361e-08	1	0	0	1	0	0
AAATAACTGG	36	180	10	55.8984	577361771	150	215157322	1800	5	0.644026	3.22013	0.836597	0.0322013	0.00836597	0.333333	5.57731e-08	5.57731e-08	1	0	0	1	0	0
AAATAAGAAT	2	8	10	55.8984	577361771	150	215157322	80	4	0.0357792	0.143117	0.0371821	0.00143117	0.000371821	0.266667	2.47881e-09	2.47881e-09	1	0	0	1	0	0
AAATAAGT	41	196	8	55.8984	577361771	150	215157322	1568	4.78049	0.733474	3.50636	0.910961	0.0280509	0.00728769	0.254959	4.85846e-08	4.85846e-08	1	0	0	1	0	0
AAATAAT	200	851	7	55.8984	577361771	150	215157322	5957	4.255	3.57792	15.224	3.95525	0.106568	0.0276867	0.198567	1.84578e-07	1.84578e-07	1	0	0	1	0	0
AAATAATTAAATCAG	67	334	15	55.8984	577361771	150	215157322	5010	4.98507	1.1986	5.97513	1.55235	0.0896269	0.0232853	0.498507	1.55235e-07	1.55235e-07	1	0	0	1	0	0
AAATAC	354	1565	6	55.8984	577361771	150	215157322	9390	4.4209	6.33292	27.9972	7.27375	0.167983	0.0436425	0.176836	2.9095e-07	2.9095e-07	1	0	0	1	0	0
AAATACT	85	340	7	55.8984	577361771	150	215157322	2380	4	1.52062	6.08246	1.58024	0.0425772	0.0110617	0.186667	7.37445e-08	7.37445e-08	1	0	0	1	0	0
AAATAG	60	240	6	55.8984	577361771	150	215157322	1440	4	1.07338	4.2935	1.11546	0.025761	0.00669278	0.16	4.46185e-08	4.46185e-08	1	0	0	1	0	0
AAATAGAT	73	589	8	55.8984	577361771	150	215157322	4712	8.06849	1.30594	10.537	2.73753	0.0842958	0.0219003	0.43032	1.46002e-07	1.46002e-07	1	0	0	1	0	0
AAATAGC	6	24	7	55.8984	577361771	150	215157322	168	4	0.107338	0.42935	0.111546	0.00300545	0.000780824	0.186667	5.20549e-09	5.20549e-09	1	0	0	1	0	0
AAATAGT	33	163	7	55.8984	577361771	150	215157322	1141	4.93939	0.590357	2.916	0.757585	0.020412	0.0053031	0.230505	3.5354e-08	3.5354e-08	1	0	0	1	0	0
AAATAT	484	2187	6	55.8984	577361771	150	215157322	13122	4.5186	8.65857	39.1246	10.1647	0.234747	0.0609879	0.180744	4.06586e-07	4.06586e-07	1	0	0	1	0	0
AAATATCT	3	14	8	55.8984	577361771	150	215157322	112	4.66667	0.0536688	0.250454	0.0650687	0.00200364	0.000520549	0.248889	3.47033e-09	3.47033e-09	1	0	0	1	0	0
AAATATG	141	1812	7	55.8984	577361771	150	215157322	12684	12.8511	2.52243	32.416	8.42174	0.226912	0.0589522	0.599716	3.93015e-07	3.93015e-07	1	0	0	1	1	0
AAATATGT	103	413	8	55.8984	577361771	150	215157322	3304	4.00971	1.84263	7.3884	1.91953	0.0591072	0.0153562	0.213851	1.02375e-07	1.02375e-07	1	0	0	1	0	0
AAATATT	113	516	7	55.8984	577361771	150	215157322	3612	4.56637	2.02152	9.23103	2.39825	0.0646172	0.0167877	0.213097	1.11918e-07	1.11918e-07	1	0	0	1	0	0
AAATC	409	4091	5	55.8984	577361771	150	215157322	20455	10.0024	7.31685	73.1864	19.014	0.365932	0.09507	0.333415	6.338e-07	6.338e-07	1	0	0	1	0	0
AAATCAAT	60	280	8	55.8984	577361771	150	215157322	2240	4.66667	1.07338	5.00909	1.30137	0.0400727	0.010411	0.248889	6.94066e-08	6.94066e-08	1	0	0	1	0	0
AAATCACC	35	140	8	55.8984	577361771	150	215157322	1120	4	0.626136	2.50454	0.650687	0.0200364	0.00520549	0.213333	3.47033e-08	3.47033e-08	1	0	0	1	0	0
AAATCT	21	84	6	55.8984	577361771	150	215157322	504	4	0.375682	1.50273	0.390412	0.00901636	0.00234247	0.16	1.56165e-08	1.56165e-08	1	0	0	1	0	0
AAATCTT	6	24	7	55.8984	577361771	150	215157322	168	4	0.107338	0.42935	0.111546	0.00300545	0.000780824	0.186667	5.20549e-09	5.20549e-09	1	0	0	1	0	0
AAATG	73	536	5	55.8984	577361771	150	215157322	2680	7.34247	1.30594	9.58883	2.4912	0.0479441	0.012456	0.244749	8.304e-08	8.304e-08	1	0	0	1	0	0
AAATGAAG	39	164	8	55.8984	577361771	150	215157322	1312	4.20513	0.697694	2.93389	0.762233	0.0234712	0.00609786	0.224274	4.06524e-08	4.06524e-08	1	0	0	1	0	0
AAATGAAT	204	1608	8	55.8984	577361771	150	215157322	12864	7.88235	3.64948	28.7665	7.4736	0.230132	0.0597888	0.420392	3.98592e-07	3.98592e-07	1	0	0	1	0	0
AAATGCGAC	55	423	9	55.8984	577361771	150	215157322	3807	7.69091	0.983928	7.5673	1.966	0.0681057	0.017694	0.461455	1.1796e-07	1.1796e-07	1	0	0	1	0	0
AAATGG	1	4	6	55.8984	577361771	150	215157322	24	4	0.0178896	0.0715584	0.018591	0.00042935	0.000111546	0.16	7.43642e-10	7.43642e-10	1	0	0	1	0	0
AAATGGT	18	78	7	55.8984	577361771	150	215157322	546	4.33333	0.322013	1.39539	0.362525	0.00976772	0.00253768	0.202222	1.69179e-08	1.69179e-08	1	0	0	1	0	0
AAATGT	57	933	6	55.8984	577361771	150	215157322	5598	16.3684	1.01971	16.691	4.33636	0.100146	0.0260182	0.654737	1.73454e-07	1.73454e-07	1	0	0	1	1	0
AAATGTATT	53	245	9	55.8984	577361771	150	215157322	2205	4.62264	0.948149	4.38295	1.1387	0.0394466	0.0102483	0.277358	6.83221e-08	6.83221e-08	1	0	0	1	0	0
AAATGTCAT	24	96	9	55.8984	577361771	150	215157322	864	4	0.42935	1.7174	0.446185	0.0154566	0.00401567	0.24	2.67711e-08	2.67711e-08	1	0	0	1	0	0
AAATT	593	3337	5	55.8984	577361771	150	215157322	16685	5.62732	10.6085	59.6976	15.5096	0.298488	0.0775479	0.187577	5.16986e-07	5.16986e-07	1	0	0	1	0	0
AAATTAC	55	355	7	55.8984	577361771	150	215157322	2485	6.45455	0.983928	6.35081	1.64996	0.0444557	0.0115497	0.301212	7.69979e-08	7.69979e-08	1	0	0	1	0	0
AAATTAT	190	777	7	55.8984	577361771	150	215157322	5439	4.08947	3.39902	13.9002	3.61131	0.0973015	0.0252792	0.190842	1.68528e-07	1.68528e-07	1	0	0	1	0	0
AAATTC	139	622	6	55.8984	577361771	150	215157322	3732	4.47482	2.48665	11.1273	2.89091	0.066764	0.0173454	0.178993	1.15636e-07	1.15636e-07	1	0	0	1	0	0
AAATTCG	40	160	7	55.8984	577361771	150	215157322	1120	4	0.715584	2.86234	0.743642	0.0200364	0.00520549	0.186667	3.47033e-08	3.47033e-08	1	0	0	1	0	0
AAATTG	32	128	6	55.8984	577361771	150	215157322	768	4	0.572467	2.28987	0.594914	0.0137392	0.00356948	0.16	2.37965e-08	2.37965e-08	1	0	0	1	0	0
AAATTGAATT	69	475	10	55.8984	577361771	150	215157322	4750	6.88406	1.23438	8.49756	2.20769	0.0849756	0.0220769	0.458937	1.47179e-07	1.47179e-07	1	0	0	1	0	0
AAATTGT	29	116	7	55.8984	577361771	150	215157322	812	4	0.518798	2.07519	0.53914	0.0145264	0.00377398	0.186667	2.51599e-08	2.51599e-08	1	0	0	1	0	0
AAATTGTCCGG	3	16	11	55.8984	577361771	150	215157322	176	5.33333	0.0536688	0.286234	0.0743642	0.00314857	0.000818006	0.391111	5.45337e-09	5.45337e-09	1	0	0	1	0	0
AAATTT	191	779	6	55.8984	577361771	150	215157322	4674	4.07853	3.41691	13.936	3.62061	0.083616	0.0217236	0.163141	1.44824e-07	1.44824e-07	1	0	0	1	0	0
AAC	9505	134947	3	55.8984	577361771	150	215157322	404841	14.1975	170.041	2414.15	627.202	7.24244	1.8816	0.28395	1.2544e-05	1.2544e-05	1	0	0	0	0	0
AACAACAACCAC	38	167	12	55.8984	577361771	150	215157322	2004	4.39474	0.679805	2.98756	0.776176	0.0358508	0.00931411	0.351579	6.20941e-08	6.20941e-08	1	0	0	1	0	0
AACAACAAG	17	174	9	55.8984	577361771	150	215157322	1566	10.2353	0.304123	3.11279	0.808711	0.0280151	0.0072784	0.614118	4.85226e-08	4.85226e-08	1	0	0	1	1	0
AACAACAAT	123	925	9	55.8984	577361771	150	215157322	8325	7.52033	2.20042	16.5479	4.29918	0.148931	0.0386926	0.45122	2.57951e-07	2.57951e-07	1	0	0	1	0	0
AACAACAGC	420	1755	9	55.8984	577361771	150	215157322	15795	4.17857	7.51363	31.3962	8.15682	0.282566	0.0734114	0.250714	4.89409e-07	4.89409e-07	1	0	0	1	0	0
AACAACCAC	50	282	9	55.8984	577361771	150	215157322	2538	5.64	0.89448	5.04487	1.31067	0.0454038	0.011796	0.3384	7.86401e-08	7.86401e-08	1	0	0	1	0	0
AACAACCC	42	282	8	55.8984	577361771	150	215157322	2256	6.71429	0.751363	5.04487	1.31067	0.0403589	0.0104854	0.358095	6.99023e-08	6.99023e-08	1	0	0	1	0	0
AACAACCCCATTAACCC	1	5	17	55.8984	577361771	150	215157322	85	5	0.0178896	0.089448	0.0232388	0.00152062	0.00039506	0.566667	2.63373e-09	2.63373e-09	1	0	0	1	1	0
AACAACCCGACTAACCC	2	8	17	55.8984	577361771	150	215157322	136	4	0.0357792	0.143117	0.0371821	0.00243299	0.000632096	0.453333	4.21397e-09	4.21397e-09	1	0	0	1	0	0
AACAACCCGATTAACCC	1492	7617	17	55.8984	577361771	150	215157322	129489	5.10523	26.6913	136.265	35.402	2.31651	0.601834	0.578592	4.01223e-06	4.01223e-06	1	0	0	1	1	0
AACAACCCGCTTAACCC	1	5	17	55.8984	577361771	150	215157322	85	5	0.0178896	0.089448	0.0232388	0.00152062	0.00039506	0.566667	2.63373e-09	2.63373e-09	1	0	0	1	1	0
AACAACGC	40	160	8	55.8984	577361771	150	215157322	1280	4	0.715584	2.86234	0.743642	0.0228987	0.00594914	0.213333	3.96609e-08	3.96609e-08	1	0	0	1	0	0
AACAACGTC	50	223	9	55.8984	577361771	150	215157322	2007	4.46	0.89448	3.98938	1.03645	0.0359044	0.00932806	0.2676	6.21871e-08	6.21871e-08	1	0	0	1	0	0
AACAAG	128	1594	6	55.8984	577361771	150	215157322	9564	12.4531	2.28987	28.516	7.40853	0.171096	0.0444512	0.498125	2.96341e-07	2.96341e-07	1	0	0	1	0	0
AACAAGAGC	45	212	9	55.8984	577361771	150	215157322	1908	4.71111	0.805032	3.7926	0.985326	0.0341334	0.00886793	0.282667	5.91195e-08	5.91195e-08	1	0	0	1	0	0
AACAAT	1369	18093	6	55.8984	577361771	150	215157322	108558	13.2162	24.4909	323.677	84.092	1.94206	0.504552	0.528649	3.36368e-06	3.36368e-06	1	0	0	1	1	0
AACAATATC	2	23	9	55.8984	577361771	150	215157322	207	11.5	0.0357792	0.411461	0.106899	0.00370315	0.000962087	0.69	6.41391e-09	6.41391e-09	1	0	0	1	1	0
AACAATT	23	102	7	55.8984	577361771	150	215157322	714	4.43478	0.411461	1.82474	0.474072	0.0127732	0.0033185	0.206957	2.21233e-08	2.21233e-08	1	0	0	1	0	0
AACACAC	3	15	7	55.8984	577361771	150	215157322	105	5	0.0536688	0.268344	0.0697164	0.00187841	0.000488015	0.233333	3.25343e-09	3.25343e-09	1	0	0	1	0	0
AACACAGC	54	301	8	55.8984	577361771	150	215157322	2408	5.57407	0.966038	5.38477	1.39898	0.0430782	0.0111918	0.297284	7.46121e-08	7.46121e-08	1	0	0	1	0	0
AACACAT	38	182	7	55.8984	577361771	150	215157322	1274	4.78947	0.679805	3.25591	0.845893	0.0227914	0.00592125	0.223509	3.9475e-08	3.9475e-08	1	0	0	1	0	0
AACACC	62	281	6	55.8984	577361771	150	215157322	1686	4.53226	1.10916	5.02698	1.30602	0.0301619	0.00783613	0.18129	5.22408e-08	5.22408e-08	1	0	0	1	0	0
AACACG	14	62	6	55.8984	577361771	150	215157322	372	4.42857	0.250454	1.10916	0.288161	0.00665493	0.00172897	0.177143	1.15264e-08	1.15264e-08	1	0	0	1	0	0
AACACT	52	590	6	55.8984	577361771	150	215157322	3540	11.3462	0.930259	10.5549	2.74218	0.0633292	0.0164531	0.453846	1.09687e-07	1.09687e-07	1	0	0	1	0	0
AACAGAATAGAATAG	1	4	15	55.8984	577361771	150	215157322	60	4	0.0178896	0.0715584	0.018591	0.00107338	0.000278866	0.4	1.8591e-09	1.8591e-09	1	0	0	1	0	0
AACAGC	1893	9833	6	55.8984	577361771	150	215157322	58998	5.1944	33.865	175.908	45.7014	1.05545	0.274209	0.207776	1.82806e-06	1.82806e-06	1	0	0	1	0	0
AACAGCAAT	47	473	9	55.8984	577361771	150	215157322	4257	10.0638	0.840811	8.46178	2.19839	0.076156	0.0197855	0.60383	1.31903e-07	1.31903e-07	1	0	0	1	1	0
AACAGCATC	38	209	9	55.8984	577361771	150	215157322	1881	5.5	0.679805	3.73893	0.971382	0.0336503	0.00874244	0.33	5.82829e-08	5.82829e-08	1	0	0	1	0	0
AACAGCG	35	192	7	55.8984	577361771	150	215157322	1344	5.48571	0.626136	3.4348	0.89237	0.0240436	0.00624659	0.256	4.16439e-08	4.16439e-08	1	0	0	1	0	0
AACAGCGGAGC	37	231	11	55.8984	577361771	150	215157322	2541	6.24324	0.661915	4.1325	1.07363	0.0454575	0.01181	0.457838	7.87331e-08	7.87331e-08	1	0	0	1	0	0
AACAGG	63	355	6	55.8984	577361771	150	215157322	2130	5.63492	1.12704	6.35081	1.64996	0.0381048	0.00989973	0.225397	6.59982e-08	6.59982e-08	1	0	0	1	0	0
AACAGT	175	3119	6	55.8984	577361771	150	215157322	18714	17.8229	3.13068	55.7977	14.4964	0.334786	0.0869782	0.712914	5.79855e-07	5.79855e-07	1	0	0	1	1	0
AACATAC	5	20	7	55.8984	577361771	150	215157322	140	4	0.089448	0.357792	0.0929552	0.00250454	0.000650687	0.186667	4.33791e-09	4.33791e-09	1	0	0	1	0	0
AACATC	45	180	6	55.8984	577361771	150	215157322	1080	4	0.805032	3.22013	0.836597	0.0193208	0.00501958	0.16	3.34639e-08	3.34639e-08	1	0	0	1	0	0
AACATGC	36	144	7	55.8984	577361771	150	215157322	1008	4	0.644026	2.5761	0.669278	0.0180327	0.00468494	0.186667	3.1233e-08	3.1233e-08	1	0	0	1	0	0
AACATGT	23	92	7	55.8984	577361771	150	215157322	644	4	0.411461	1.64584	0.427594	0.0115209	0.00299316	0.186667	1.99544e-08	1.99544e-08	1	0	0	1	0	0
AACATTGC	47	234	8	55.8984	577361771	150	215157322	1872	4.97872	0.840811	4.18617	1.08758	0.0334893	0.00870061	0.265532	5.80041e-08	5.80041e-08	1	0	0	1	0	0
AACC	168	1109	4	55.8984	577361771	150	215157322	4436	6.60119	3.00545	19.8396	5.15437	0.0793583	0.0206175	0.176032	1.3745e-07	1.3745e-07	1	0	0	0	0	0
AACCAC	173	953	6	55.8984	577361771	150	215157322	5718	5.50867	3.0949	17.0488	4.42932	0.102293	0.0265759	0.220347	1.77173e-07	1.77173e-07	1	0	0	1	0	0
AACCAT	50	442	6	55.8984	577361771	150	215157322	2652	8.84	0.89448	7.9072	2.05431	0.0474432	0.0123259	0.3536	8.21724e-08	8.21724e-08	1	0	0	1	0	0
AACCC	4219	22768	5	55.8984	577361771	150	215157322	113840	5.39654	75.4762	407.31	105.82	2.03655	0.529101	0.179885	3.52734e-06	3.52734e-06	1	0	0	1	0	0
AACCCAAGAAGCCGATT	1	5	17	55.8984	577361771	150	215157322	85	5	0.0178896	0.089448	0.0232388	0.00152062	0.00039506	0.566667	2.63373e-09	2.63373e-09	1	0	0	1	1	0
AACCCAAT	175319	2615842	8	55.8984	577361771	150	215157322	20926736	14.9205	3136.39	46796.4	12157.8	374.371	97.2625	0.795758	0.000648417	0.000648417	1	1	1	1	1	1
AACCCAATAACCCGATT	17997	95987	17	55.8984	577361771	150	215157322	1631779	5.3335	321.959	1717.17	446.125	29.1919	7.58412	0.604463	5.05608e-05	5.05608e-05	1	1	1	1	1	1
AACCCAATAAGCCGATT	21122	119440	17	55.8984	577361771	150	215157322	2030480	5.65477	377.864	2136.73	555.129	36.3245	9.43719	0.640874	6.29146e-05	6.29146e-05	1	1	1	1	1	1
AACCCAATACCCCGATT	6	30	17	55.8984	577361771	150	215157322	510	5	0.107338	0.536688	0.139433	0.0091237	0.00237036	0.566667	1.58024e-08	1.58024e-08	1	0	0	1	1	0
AACCCAATAGCCCGATT	573	3662	17	55.8984	577361771	150	215157322	62254	6.39092	10.2507	65.5117	17.0201	1.1137	0.289342	0.724305	1.92895e-06	1.92895e-06	1	0	0	1	1	0
AACCCATC	38	184	8	55.8984	577361771	150	215157322	1472	4.84211	0.679805	3.29169	0.855188	0.0263335	0.00684151	0.258246	4.561e-08	4.561e-08	1	0	0	1	0	0
AACCCC	1	4	6	55.8984	577361771	150	215157322	24	4	0.0178896	0.0715584	0.018591	0.00042935	0.000111546	0.16	7.43642e-10	7.43642e-10	1	0	0	1	0	0
AACCCCATAGCCCGATT	1	5	17	55.8984	577361771	150	215157322	85	5	0.0178896	0.089448	0.0232388	0.00152062	0.00039506	0.566667	2.63373e-09	2.63373e-09	1	0	0	1	1	0
AACCCCC	1	4	7	55.8984	577361771	150	215157322	28	4	0.0178896	0.0715584	0.018591	0.000500909	0.000130137	0.186667	8.67582e-10	8.67582e-10	1	0	0	1	0	0
AACCCCGC	22	99	8	55.8984	577361771	150	215157322	792	4.5	0.393571	1.77107	0.460128	0.0141686	0.00368103	0.24	2.45402e-08	2.45402e-08	1	0	0	1	0	0
AACCCG	459	2098	6	55.8984	577361771	150	215157322	12588	4.57081	8.21133	37.5324	9.751	0.225194	0.058506	0.182832	3.9004e-07	3.9004e-07	1	0	0	1	0	0
AACCCGATAACCCGATT	84	489	17	55.8984	577361771	150	215157322	8313	5.82143	1.50273	8.74801	2.27276	0.148716	0.0386368	0.659762	2.57579e-07	2.57579e-07	1	0	0	1	1	0
AACCCGATT	31	252	9	55.8984	577361771	150	215157322	2268	8.12903	0.554578	4.50818	1.17124	0.0405736	0.0105411	0.487742	7.02742e-08	7.02742e-08	1	0	0	1	0	0
AACCCT	5	70	6	55.8984	577361771	150	215157322	420	14	0.089448	1.25227	0.325343	0.00751363	0.00195206	0.56	1.30137e-08	1.30137e-08	1	0	0	1	1	0
AACCGACC	10	51	8	55.8984	577361771	150	215157322	408	5.1	0.178896	0.91237	0.237036	0.00729896	0.00189629	0.272	1.26419e-08	1.26419e-08	1	0	0	1	0	0
AACCGACGGC	5	24	10	55.8984	577361771	150	215157322	240	4.8	0.089448	0.42935	0.111546	0.0042935	0.00111546	0.32	7.43642e-09	7.43642e-09	1	0	0	1	0	0
AACCGC	17	119	6	55.8984	577361771	150	215157322	714	7	0.304123	2.12886	0.553084	0.0127732	0.0033185	0.28	2.21233e-08	2.21233e-08	1	0	0	1	0	0
AACCGCATCCC	2	8	11	55.8984	577361771	150	215157322	88	4	0.0357792	0.143117	0.0371821	0.00157428	0.000409003	0.293333	2.72669e-09	2.72669e-09	1	0	0	1	0	0
AACCGT	33	132	6	55.8984	577361771	150	215157322	792	4	0.590357	2.36143	0.613505	0.0141686	0.00368103	0.16	2.45402e-08	2.45402e-08	1	0	0	1	0	0
AACCT	38	190	5	55.8984	577361771	150	215157322	950	5	0.679805	3.39902	0.883075	0.0169951	0.00441537	0.166667	2.94358e-08	2.94358e-08	1	0	0	1	0	0
AACCTAT	43	172	7	55.8984	577361771	150	215157322	1204	4	0.769253	3.07701	0.799415	0.0215391	0.00559591	0.186667	3.7306e-08	3.7306e-08	1	0	0	1	0	0
AACCTC	37	222	6	55.8984	577361771	150	215157322	1332	6	0.661915	3.97149	1.0318	0.0238289	0.00619082	0.24	4.12721e-08	4.12721e-08	1	0	0	1	0	0
AACCTCAGC	153	636	9	55.8984	577361771	150	215157322	5724	4.15686	2.73711	11.3778	2.95598	0.1024	0.0266038	0.249412	1.77359e-07	1.77359e-07	1	0	0	1	0	0
AACCTCTCGGC	27	119	11	55.8984	577361771	150	215157322	1309	4.40741	0.483019	2.12886	0.553084	0.0234175	0.00608392	0.32321	4.05595e-08	4.05595e-08	1	0	0	1	0	0
AACG	2143	27108	4	55.8984	577361771	150	215157322	108432	12.6496	38.3374	484.951	125.992	1.93981	0.503966	0.337322	3.35977e-06	3.35977e-06	1	0	0	0	0	0
AACGAC	279	1339	6	55.8984	577361771	150	215157322	8034	4.79928	4.9912	23.9542	6.22335	0.143725	0.0373401	0.191971	2.48934e-07	2.48934e-07	1	0	0	1	0	0
AACGACCCCGTGCGGAGCACGCAG	1	6	24	55.8984	577361771	150	215157322	144	6	0.0178896	0.107338	0.0278866	0.0025761	0.000669278	0.96	4.46185e-09	4.46185e-09	1	0	0	1	1	0
AACGACG	10	40	7	55.8984	577361771	150	215157322	280	4	0.178896	0.715584	0.18591	0.00500909	0.00130137	0.186667	8.67582e-09	8.67582e-09	1	0	0	1	0	0
AACGACT	56	224	7	55.8984	577361771	150	215157322	1568	4	1.00182	4.00727	1.0411	0.0280509	0.00728769	0.186667	4.85846e-08	4.85846e-08	1	0	0	1	0	0
AACGAG	1	4	6	55.8984	577361771	150	215157322	24	4	0.0178896	0.0715584	0.018591	0.00042935	0.000111546	0.16	7.43642e-10	7.43642e-10	1	0	0	1	0	0
AACGAGAG	155	671	8	55.8984	577361771	150	215157322	5368	4.32903	2.77289	12.0039	3.11865	0.0960314	0.0249492	0.230882	1.66328e-07	1.66328e-07	1	0	0	1	0	0
AACGAGTC	26	117	8	55.8984	577361771	150	215157322	936	4.5	0.46513	2.09308	0.543788	0.0167447	0.00435031	0.24	2.9002e-08	2.9002e-08	1	0	0	1	0	0
AACGAT	79	746	6	55.8984	577361771	150	215157322	4476	9.44304	1.41328	13.3456	3.46723	0.0800739	0.0208034	0.377722	1.38689e-07	1.38689e-07	1	0	0	1	0	0
AACGATC	12	71	7	55.8984	577361771	150	215157322	497	5.91667	0.214675	1.27016	0.329991	0.00889113	0.00230994	0.276111	1.53996e-08	1.53996e-08	1	0	0	1	0	0
AACGC	52	260	5	55.8984	577361771	150	215157322	1300	5	0.930259	4.6513	1.20842	0.0232565	0.00604209	0.166667	4.02806e-08	4.02806e-08	1	0	0	1	0	0
AACGCAC	9	62	7	55.8984	577361771	150	215157322	434	6.88889	0.161006	1.10916	0.288161	0.00776409	0.00201713	0.321481	1.34475e-08	1.34475e-08	1	0	0	1	0	0
AACGCAGTC	54	287	9	55.8984	577361771	150	215157322	2583	5.31481	0.966038	5.13432	1.33391	0.0462088	0.0120052	0.318889	8.00345e-08	8.00345e-08	1	0	0	1	0	0
AACGCC	35	140	6	55.8984	577361771	150	215157322	840	4	0.626136	2.50454	0.650687	0.0150273	0.00390412	0.16	2.60275e-08	2.60275e-08	1	0	0	1	0	0
AACGCCGCC	42	169	9	55.8984	577361771	150	215157322	1521	4.02381	0.751363	3.02334	0.785472	0.0272101	0.00706925	0.241429	4.71283e-08	4.71283e-08	1	0	0	1	0	0
AACGCG	15	60	6	55.8984	577361771	150	215157322	360	4	0.268344	1.07338	0.278866	0.00644026	0.00167319	0.16	1.11546e-08	1.11546e-08	1	0	0	1	0	0
AACGCGCTC	35	141	9	55.8984	577361771	150	215157322	1269	4.02857	0.626136	2.52243	0.655334	0.0227019	0.00589801	0.241714	3.93201e-08	3.93201e-08	1	0	0	1	0	0
AACGGATGGAG	16	68	11	55.8984	577361771	150	215157322	748	4.25	0.286234	1.21649	0.316048	0.0133814	0.00347653	0.311667	2.31768e-08	2.31768e-08	1	0	0	1	0	0
AACGGC	378	2124	6	55.8984	577361771	150	215157322	12744	5.61905	6.76227	37.9975	9.87185	0.227985	0.0592311	0.224762	3.94874e-07	3.94874e-07	1	0	0	1	0	0
AACGGCG	26	145	7	55.8984	577361771	150	215157322	1015	5.57692	0.46513	2.59399	0.673925	0.0181579	0.00471748	0.260256	3.14499e-08	3.14499e-08	1	0	0	1	0	0
AACGT	55	601	5	55.8984	577361771	150	215157322	3005	10.9273	0.983928	10.7516	2.7933	0.0537582	0.0139665	0.364242	9.31102e-08	9.31102e-08	1	0	0	1	0	0
AACGTAT	3	12	7	55.8984	577361771	150	215157322	84	4	0.0536688	0.214675	0.0557731	0.00150273	0.000390412	0.186667	2.60275e-09	2.60275e-09	1	0	0	1	0	0
AACGTC	45	650	6	55.8984	577361771	150	215157322	3900	14.4444	0.805032	11.6282	3.02105	0.0697694	0.0181263	0.577778	1.20842e-07	1.20842e-07	1	0	0	1	1	0
AACGTGT	18	84	7	55.8984	577361771	150	215157322	588	4.66667	0.322013	1.50273	0.390412	0.0105191	0.00273288	0.217778	1.82192e-08	1.82192e-08	1	0	0	1	0	0
AACGTT	20	96	6	55.8984	577361771	150	215157322	576	4.8	0.357792	1.7174	0.446185	0.0103044	0.00267711	0.192	1.78474e-08	1.78474e-08	1	0	0	1	0	0
AACT	22	152	4	55.8984	577361771	150	215157322	608	6.90909	0.393571	2.71922	0.70646	0.0108769	0.00282584	0.184242	1.88389e-08	1.88389e-08	1	0	0	0	0	0
AACTAC	29	116	6	55.8984	577361771	150	215157322	696	4	0.518798	2.07519	0.53914	0.0124512	0.00323484	0.16	2.15656e-08	2.15656e-08	1	0	0	1	0	0
AACTACT	42	208	7	55.8984	577361771	150	215157322	1456	4.95238	0.751363	3.72104	0.966734	0.0260473	0.00676714	0.231111	4.51143e-08	4.51143e-08	1	0	0	1	0	0
AACTAT	218	3242	6	55.8984	577361771	150	215157322	19452	14.8716	3.89993	57.9981	15.068	0.347989	0.0904083	0.594862	6.02722e-07	6.02722e-07	1	0	0	1	1	0
AACTATCT	38	263	8	55.8984	577361771	150	215157322	2104	6.92105	0.679805	4.70496	1.22236	0.0376397	0.00977889	0.369123	6.51926e-08	6.51926e-08	1	0	0	1	0	0
AACTATT	46	184	7	55.8984	577361771	150	215157322	1288	4	0.822922	3.29169	0.855188	0.0230418	0.00598632	0.186667	3.99088e-08	3.99088e-08	1	0	0	1	0	0
AACTC	73	407	5	55.8984	577361771	150	215157322	2035	5.57534	1.30594	7.28107	1.89164	0.0364053	0.0094582	0.185845	6.30546e-08	6.30546e-08	1	0	0	1	0	0
AACTCAT	2	14	7	55.8984	577361771	150	215157322	98	7	0.0357792	0.250454	0.0650687	0.00175318	0.000455481	0.326667	3.03654e-09	3.03654e-09	1	0	0	1	0	0
AACTCC	60	240	6	55.8984	577361771	150	215157322	1440	4	1.07338	4.2935	1.11546	0.025761	0.00669278	0.16	4.46185e-08	4.46185e-08	1	0	0	1	0	0
AACTCCG	16	72	7	55.8984	577361771	150	215157322	504	4.5	0.286234	1.28805	0.334639	0.00901636	0.00234247	0.21	1.56165e-08	1.56165e-08	1	0	0	1	0	0
AACTCG	33	162	6	55.8984	577361771	150	215157322	972	4.90909	0.590357	2.89812	0.752937	0.0173887	0.00451762	0.196364	3.01175e-08	3.01175e-08	1	0	0	1	0	0
AACTCT	10	40	6	55.8984	577361771	150	215157322	240	4	0.178896	0.715584	0.18591	0.0042935	0.00111546	0.16	7.43642e-09	7.43642e-09	1	0	0	1	0	0
AACTCTCT	23	117	8	55.8984	577361771	150	215157322	936	5.08696	0.411461	2.09308	0.543788	0.0167447	0.00435031	0.271304	2.9002e-08	2.9002e-08	1	0	0	1	0	0
AACTCTG	3	12	7	55.8984	577361771	150	215157322	84	4	0.0536688	0.214675	0.0557731	0.00150273	0.000390412	0.186667	2.60275e-09	2.60275e-09	1	0	0	1	0	0
AACTCTGTC	31	149	9	55.8984	577361771	150	215157322	1341	4.80645	0.554578	2.66555	0.692517	0.02399	0.00623265	0.288387	4.1551e-08	4.1551e-08	1	0	0	1	0	0
AACTG	90	530	5	55.8984	577361771	150	215157322	2650	5.88889	1.61006	9.48149	2.46331	0.0474074	0.0123166	0.196296	8.21105e-08	8.21105e-08	1	0	0	1	0	0
AACTGAAT	6	24	8	55.8984	577361771	150	215157322	192	4	0.107338	0.42935	0.111546	0.0034348	0.00089237	0.213333	5.94914e-09	5.94914e-09	1	0	0	1	0	0
AACTGC	18	72	6	55.8984	577361771	150	215157322	432	4	0.322013	1.28805	0.334639	0.00772831	0.00200783	0.16	1.33856e-08	1.33856e-08	1	0	0	1	0	0
AACTGCAAG	33	157	9	55.8984	577361771	150	215157322	1413	4.75758	0.590357	2.80867	0.729699	0.025278	0.00656729	0.285455	4.37819e-08	4.37819e-08	1	0	0	1	0	0
AACTGCC	29	143	7	55.8984	577361771	150	215157322	1001	4.93103	0.518798	2.55821	0.66463	0.0179075	0.00465241	0.230115	3.10161e-08	3.10161e-08	1	0	0	1	0	0
AACTGCG	9	36	7	55.8984	577361771	150	215157322	252	4	0.161006	0.644026	0.167319	0.00450818	0.00117124	0.186667	7.80824e-09	7.80824e-09	1	0	0	1	0	0
AACTGG	1	5	6	55.8984	577361771	150	215157322	30	5	0.0178896	0.089448	0.0232388	0.000536688	0.000139433	0.2	9.29552e-10	9.29552e-10	1	0	0	1	0	0
AACTT	48	240	5	55.8984	577361771	150	215157322	1200	5	0.858701	4.2935	1.11546	0.0214675	0.00557731	0.166667	3.71821e-08	3.71821e-08	1	0	0	1	0	0
AACTTC	21	84	6	55.8984	577361771	150	215157322	504	4	0.375682	1.50273	0.390412	0.00901636	0.00234247	0.16	1.56165e-08	1.56165e-08	1	0	0	1	0	0
AACTTCCCC	22	92	9	55.8984	577361771	150	215157322	828	4.18182	0.393571	1.64584	0.427594	0.0148126	0.00384835	0.250909	2.56556e-08	2.56556e-08	1	0	0	1	0	0
AACTTG	6	24	6	55.8984	577361771	150	215157322	144	4	0.107338	0.42935	0.111546	0.0025761	0.000669278	0.16	4.46185e-09	4.46185e-09	1	0	0	1	0	0
AACTTGT	22	106	7	55.8984	577361771	150	215157322	742	4.81818	0.393571	1.8963	0.492663	0.0132741	0.00344864	0.224848	2.29909e-08	2.29909e-08	1	0	0	1	0	0
AAG	43776	468575	3	55.8984	577361771	150	215157322	1405725	10.7039	783.135	8382.62	2177.83	25.1479	6.53348	0.214078	4.35565e-05	4.35565e-05	1	1	1	0	0	0
AAGAAGAGGG	23	100	10	55.8984	577361771	150	215157322	1000	4.34783	0.411461	1.78896	0.464776	0.0178896	0.00464776	0.289855	3.09851e-08	3.09851e-08	1	0	0	1	0	0
AAGAAGCAAGACCT	2	8	14	55.8984	577361771	150	215157322	112	4	0.0357792	0.143117	0.0371821	0.00200364	0.000520549	0.373333	3.47033e-09	3.47033e-09	1	0	0	1	0	0
AAGAAGCGG	30	128	9	55.8984	577361771	150	215157322	1152	4.26667	0.536688	2.28987	0.594914	0.0206088	0.00535422	0.256	3.56948e-08	3.56948e-08	1	0	0	1	0	0
AAGAAGGTG	44	276	9	55.8984	577361771	150	215157322	2484	6.27273	0.787142	4.93753	1.28278	0.0444378	0.011545	0.376364	7.69669e-08	7.69669e-08	1	0	0	1	0	0
AAGAAT	151	842	6	55.8984	577361771	150	215157322	5052	5.57616	2.70133	15.063	3.91342	0.0903783	0.0234805	0.223046	1.56537e-07	1.56537e-07	1	0	0	1	0	0
AAGAATG	54	342	7	55.8984	577361771	150	215157322	2394	6.33333	0.966038	6.11824	1.58953	0.0428277	0.0111267	0.295556	7.41783e-08	7.41783e-08	1	0	0	1	0	0
AAGAC	42	447	5	55.8984	577361771	150	215157322	2235	10.6429	0.751363	7.99665	2.07755	0.0399833	0.0103877	0.354762	6.92517e-08	6.92517e-08	1	0	0	1	0	0
AAGACAG	133	538	7	55.8984	577361771	150	215157322	3766	4.04511	2.37932	9.6246	2.5005	0.0673722	0.0175035	0.188772	1.1669e-07	1.1669e-07	1	0	0	1	0	0
AAGACC	42	177	6	55.8984	577361771	150	215157322	1062	4.21429	0.751363	3.16646	0.822654	0.0189988	0.00493592	0.168571	3.29062e-08	3.29062e-08	1	0	0	1	0	0
AAGACCAAGACG	69	302	12	55.8984	577361771	150	215157322	3624	4.37681	1.23438	5.40266	1.40362	0.0648319	0.0168435	0.350145	1.1229e-07	1.1229e-07	1	0	0	1	0	0
AAGACG	263	1125	6	55.8984	577361771	150	215157322	6750	4.27757	4.70496	20.1258	5.22873	0.120755	0.0313724	0.171103	2.09149e-07	2.09149e-07	1	0	0	1	0	0
AAGAG	727	7487	5	55.8984	577361771	150	215157322	37435	10.2985	13.0057	133.939	34.7978	0.669697	0.173989	0.343283	1.15993e-06	1.15993e-06	1	0	0	1	0	0
AAGAGACC	49	222	8	55.8984	577361771	150	215157322	1776	4.53061	0.87659	3.97149	1.0318	0.0317719	0.00825443	0.241633	5.50295e-08	5.50295e-08	1	0	0	1	0	0
AAGAGAG	530	2256	7	55.8984	577361771	150	215157322	15792	4.2566	9.48149	40.3589	10.4854	0.282513	0.0733975	0.198642	4.89316e-07	4.89316e-07	1	0	0	1	0	0
AAGAGAGAGAGACAG	1	4	15	55.8984	577361771	150	215157322	60	4	0.0178896	0.0715584	0.018591	0.00107338	0.000278866	0.4	1.8591e-09	1.8591e-09	1	0	0	1	0	0
AAGAGC	254	1223	6	55.8984	577361771	150	215157322	7338	4.81496	4.54396	21.879	5.68421	0.131274	0.0341053	0.192598	2.27369e-07	2.27369e-07	1	0	0	1	0	0
AAGAGCAG	51	217	8	55.8984	577361771	150	215157322	1736	4.2549	0.91237	3.88204	1.00856	0.0310563	0.00806851	0.226928	5.37901e-08	5.37901e-08	1	0	0	1	0	0
AAGAGCC	7	28	7	55.8984	577361771	150	215157322	196	4	0.125227	0.500909	0.130137	0.00350636	0.000910961	0.186667	6.07308e-09	6.07308e-09	1	0	0	1	0	0
AAGAGG	563	4596	6	55.8984	577361771	150	215157322	27576	8.16341	10.0718	82.2206	21.3611	0.493324	0.128167	0.326536	8.54445e-07	8.54445e-07	1	0	0	1	0	0
AAGAGGAGCG	54	238	10	55.8984	577361771	150	215157322	2380	4.40741	0.966038	4.25772	1.10617	0.0425772	0.0110617	0.293827	7.37445e-08	7.37445e-08	1	0	0	1	0	0
AAGAGGG	95	399	7	55.8984	577361771	150	215157322	2793	4.2	1.69951	7.13795	1.85446	0.0499657	0.0129812	0.196	8.65413e-08	8.65413e-08	1	0	0	1	0	0
AAGAGGGAGG	29	126	10	55.8984	577361771	150	215157322	1260	4.34483	0.518798	2.25409	0.585618	0.0225409	0.00585618	0.289655	3.90412e-08	3.90412e-08	1	0	0	1	0	0
AAGAGT	61	263	6	55.8984	577361771	150	215157322	1578	4.31148	1.09127	4.70496	1.22236	0.0282298	0.00733417	0.172459	4.88945e-08	4.88945e-08	1	0	0	1	0	0
AAGAT	1379	7524	5	55.8984	577361771	150	215157322	37620	5.45613	24.6698	134.601	34.9698	0.673007	0.174849	0.181871	1.16566e-06	1.16566e-06	1	0	0	1	0	0
AAGATC	1	5	6	55.8984	577361771	150	215157322	30	5	0.0178896	0.089448	0.0232388	0.000536688	0.000139433	0.2	9.29552e-10	9.29552e-10	1	0	0	1	0	0
AAGATG	373	1719	6	55.8984	577361771	150	215157322	10314	4.60858	6.67282	30.7522	7.9895	0.184513	0.047937	0.184343	3.1958e-07	3.1958e-07	1	0	0	1	0	0
AAGATGACTGAAT	13	70	13	55.8984	577361771	150	215157322	910	5.38462	0.232565	1.25227	0.325343	0.0162795	0.00422946	0.466667	2.81964e-08	2.81964e-08	1	0	0	1	0	0
AAGATTC	39	156	7	55.8984	577361771	150	215157322	1092	4	0.697694	2.79078	0.725051	0.0195354	0.00507536	0.186667	3.38357e-08	3.38357e-08	1	0	0	1	0	0
AAGATTGAT	62	521	9	55.8984	577361771	150	215157322	4689	8.40323	1.10916	9.32048	2.42148	0.0838843	0.0217934	0.504194	1.45289e-07	1.45289e-07	1	0	0	1	1	0
AAGATTGGT	29	219	9	55.8984	577361771	150	215157322	1971	7.55172	0.518798	3.91782	1.01786	0.0352604	0.00916074	0.453103	6.10716e-08	6.10716e-08	1	0	0	1	0	0
AAGC	1085	13107	4	55.8984	577361771	150	215157322	52428	12.0802	19.4102	234.479	60.9182	0.937916	0.243673	0.322138	1.62449e-06	1.62449e-06	1	0	0	0	0	0
AAGCACAC	52	253	8	55.8984	577361771	150	215157322	2024	4.86538	0.930259	4.52607	1.17588	0.0362086	0.00940707	0.259487	6.27138e-08	6.27138e-08	1	0	0	1	0	0
AAGCAG	618	2702	6	55.8984	577361771	150	215157322	16212	4.37217	11.0558	48.3377	12.5583	0.290026	0.0753495	0.174887	5.0233e-07	5.0233e-07	1	0	0	1	0	0
AAGCAGGC	20	83	8	55.8984	577361771	150	215157322	664	4.15	0.357792	1.48484	0.385764	0.0118787	0.00308611	0.221333	2.05741e-08	2.05741e-08	1	0	0	1	0	0
AAGCC	93	509	5	55.8984	577361771	150	215157322	2545	5.47312	1.66373	9.10581	2.36571	0.045529	0.0118286	0.182437	7.8857e-08	7.8857e-08	1	0	0	1	0	0
AAGCCAGCC	1	4	9	55.8984	577361771	150	215157322	36	4	0.0178896	0.0715584	0.018591	0.000644026	0.000167319	0.24	1.11546e-09	1.11546e-09	1	0	0	1	0	0
AAGCCC	4	16	6	55.8984	577361771	150	215157322	96	4	0.0715584	0.286234	0.0743642	0.0017174	0.000446185	0.16	2.97457e-09	2.97457e-09	1	0	0	1	0	0
AAGCCG	31	124	6	55.8984	577361771	150	215157322	744	4	0.554578	2.21831	0.576322	0.0133099	0.00345793	0.16	2.30529e-08	2.30529e-08	1	0	0	1	0	0
AAGCCGCCGG	1	4	10	55.8984	577361771	150	215157322	40	4	0.0178896	0.0715584	0.018591	0.000715584	0.00018591	0.266667	1.2394e-09	1.2394e-09	1	0	0	1	0	0
AAGCCGGAGCG	46	227	11	55.8984	577361771	150	215157322	2497	4.93478	0.822922	4.06094	1.05504	0.0446703	0.0116055	0.361884	7.73697e-08	7.73697e-08	1	0	0	1	0	0
AAGCGGC	2	10	7	55.8984	577361771	150	215157322	70	5	0.0357792	0.178896	0.0464776	0.00125227	0.000325343	0.233333	2.16896e-09	2.16896e-09	1	0	0	1	0	0
AAGCTAC	47	214	7	55.8984	577361771	150	215157322	1498	4.55319	0.840811	3.82837	0.994621	0.0267986	0.00696235	0.212482	4.64156e-08	4.64156e-08	1	0	0	1	0	0
AAGCTC	9	36	6	55.8984	577361771	150	215157322	216	4	0.161006	0.644026	0.167319	0.00386415	0.00100392	0.16	6.69278e-09	6.69278e-09	1	0	0	1	0	0
AAGCTTCGC	1	4	9	55.8984	577361771	150	215157322	36	4	0.0178896	0.0715584	0.018591	0.000644026	0.000167319	0.24	1.11546e-09	1.11546e-09	1	0	0	1	0	0
AAGG	2066	15778	4	55.8984	577361771	150	215157322	63112	7.63698	36.9599	282.262	73.3324	1.12905	0.29333	0.203653	1.95553e-06	1.95553e-06	1	0	0	0	0	0
AAGGAC	111	633	6	55.8984	577361771	150	215157322	3798	5.7027	1.98575	11.3241	2.94203	0.0679447	0.0176522	0.228108	1.17681e-07	1.17681e-07	1	0	0	1	0	0
AAGGAG	371	2150	6	55.8984	577361771	150	215157322	12900	5.79515	6.63704	38.4626	9.99269	0.230776	0.0599561	0.231806	3.99708e-07	3.99708e-07	1	0	0	1	0	0
AAGGAGAGG	35	146	9	55.8984	577361771	150	215157322	1314	4.17143	0.626136	2.61188	0.678573	0.0235069	0.00610716	0.250286	4.07144e-08	4.07144e-08	1	0	0	1	0	0
AAGGAGCG	61	352	8	55.8984	577361771	150	215157322	2816	5.77049	1.09127	6.29714	1.63601	0.0503771	0.0130881	0.30776	8.7254e-08	8.7254e-08	1	0	0	1	0	0
AAGGAGG	71	343	7	55.8984	577361771	150	215157322	2401	4.83099	1.27016	6.13613	1.59418	0.0429529	0.0111593	0.225446	7.43952e-08	7.43952e-08	1	0	0	1	0	0
AAGGAGGAC	54	249	9	55.8984	577361771	150	215157322	2241	4.61111	0.966038	4.45451	1.15729	0.0400906	0.0104156	0.276667	6.94376e-08	6.94376e-08	1	0	0	1	0	0
AAGGAT	278	4139	6	55.8984	577361771	150	215157322	24834	14.8885	4.97331	74.0451	19.2371	0.44427	0.115423	0.59554	7.69483e-07	7.69483e-07	1	0	0	1	1	0
AAGGATAGG	45	204	9	55.8984	577361771	150	215157322	1836	4.53333	0.805032	3.64948	0.948143	0.0328453	0.00853329	0.272	5.68886e-08	5.68886e-08	1	0	0	1	0	0
AAGGC	111	673	5	55.8984	577361771	150	215157322	3365	6.06306	1.98575	12.0397	3.12794	0.0601985	0.0156397	0.202102	1.04265e-07	1.04265e-07	1	0	0	1	0	0
AAGGCAG	24	99	7	55.8984	577361771	150	215157322	693	4.125	0.42935	1.77107	0.460128	0.0123975	0.0032209	0.1925	2.14727e-08	2.14727e-08	1	0	0	1	0	0
AAGGCTGC	22	90	8	55.8984	577361771	150	215157322	720	4.09091	0.393571	1.61006	0.418299	0.0128805	0.00334639	0.218182	2.23093e-08	2.23093e-08	1	0	0	1	0	0
AAGGG	126	811	5	55.8984	577361771	150	215157322	4055	6.43651	2.25409	14.5085	3.76933	0.0725423	0.0188467	0.21455	1.25644e-07	1.25644e-07	1	0	0	1	0	0
AAGGGC	2	8	6	55.8984	577361771	150	215157322	48	4	0.0357792	0.143117	0.0371821	0.000858701	0.000223093	0.16	1.48728e-09	1.48728e-09	1	0	0	1	0	0
AAGGGG	3	13	6	55.8984	577361771	150	215157322	78	4.33333	0.0536688	0.232565	0.0604209	0.00139539	0.000362525	0.173333	2.41684e-09	2.41684e-09	1	0	0	1	0	0
AAGGGGG	3	12	7	55.8984	577361771	150	215157322	84	4	0.0536688	0.214675	0.0557731	0.00150273	0.000390412	0.186667	2.60275e-09	2.60275e-09	1	0	0	1	0	0
AAGGGT	31	124	6	55.8984	577361771	150	215157322	744	4	0.554578	2.21831	0.576322	0.0133099	0.00345793	0.16	2.30529e-08	2.30529e-08	1	0	0	1	0	0
AAGGTAG	29	141	7	55.8984	577361771	150	215157322	987	4.86207	0.518798	2.52243	0.655334	0.017657	0.00458734	0.226897	3.05823e-08	3.05823e-08	1	0	0	1	0	0
AAGGTC	122	592	6	55.8984	577361771	150	215157322	3552	4.85246	2.18253	10.5906	2.75148	0.0635439	0.0165089	0.194098	1.10059e-07	1.10059e-07	1	0	0	1	0	0
AAGGTG	138	779	6	55.8984	577361771	150	215157322	4674	5.64493	2.46876	13.936	3.62061	0.083616	0.0217236	0.225797	1.44824e-07	1.44824e-07	1	0	0	1	0	0
AAGGTGG	32	200	7	55.8984	577361771	150	215157322	1400	6.25	0.572467	3.57792	0.929552	0.0250454	0.00650687	0.291667	4.33791e-08	4.33791e-08	1	0	0	1	0	0
AAGGTGGAGG	33	143	10	55.8984	577361771	150	215157322	1430	4.33333	0.590357	2.55821	0.66463	0.0255821	0.0066463	0.288889	4.43087e-08	4.43087e-08	1	0	0	1	0	0
AAGT	613	10848	4	55.8984	577361771	150	215157322	43392	17.6966	10.9663	194.066	50.4189	0.776266	0.201676	0.471909	1.3445e-06	1.3445e-06	1	0	0	0	0	0
AAGTAC	39	192	6	55.8984	577361771	150	215157322	1152	4.92308	0.697694	3.4348	0.89237	0.0206088	0.00535422	0.196923	3.56948e-08	3.56948e-08	1	0	0	1	0	0
AAGTAG	87	427	6	55.8984	577361771	150	215157322	2562	4.90805	1.5564	7.63886	1.98459	0.0458332	0.0119076	0.196322	7.93838e-08	7.93838e-08	1	0	0	1	0	0
AAGTAGAGATAG	221	947	12	55.8984	577361771	150	215157322	11364	4.28507	3.9536	16.9415	4.40143	0.203297	0.0528172	0.342805	3.52114e-07	3.52114e-07	1	0	0	1	0	0
AAGTAGCTCGC	51	234	11	55.8984	577361771	150	215157322	2574	4.58824	0.91237	4.18617	1.08758	0.0460478	0.0119633	0.336471	7.97556e-08	7.97556e-08	1	0	0	1	0	0
AAGTAT	50	200	6	55.8984	577361771	150	215157322	1200	4	0.89448	3.57792	0.929552	0.0214675	0.00557731	0.16	3.71821e-08	3.71821e-08	1	0	0	1	0	0
AAGTATT	31	155	7	55.8984	577361771	150	215157322	1085	5	0.554578	2.77289	0.720403	0.0194102	0.00504282	0.233333	3.36188e-08	3.36188e-08	1	0	0	1	0	0
AAGTC	392	2063	5	55.8984	577361771	150	215157322	10315	5.26276	7.01272	36.9062	9.58833	0.184531	0.0479417	0.175425	3.19611e-07	3.19611e-07	1	0	0	1	0	0
AAGTCC	1	5	6	55.8984	577361771	150	215157322	30	5	0.0178896	0.089448	0.0232388	0.000536688	0.000139433	0.2	9.29552e-10	9.29552e-10	1	0	0	1	0	0
AAGTCG	1	4	6	55.8984	577361771	150	215157322	24	4	0.0178896	0.0715584	0.018591	0.00042935	0.000111546	0.16	7.43642e-10	7.43642e-10	1	0	0	1	0	0
AAGTGGC	27	125	7	55.8984	577361771	150	215157322	875	4.62963	0.483019	2.2362	0.58097	0.0156534	0.00406679	0.216049	2.71119e-08	2.71119e-08	1	0	0	1	0	0
AAGTGT	34	189	6	55.8984	577361771	150	215157322	1134	5.55882	0.608246	3.38113	0.878427	0.0202868	0.00527056	0.222353	3.51371e-08	3.51371e-08	1	0	0	1	0	0
AAT	25272	250775	3	55.8984	577361771	150	215157322	752325	9.92304	452.106	4486.26	1165.54	13.4588	3.49663	0.198461	2.33108e-05	2.33108e-05	1	1	0	0	0	0
AATAATGAT	206	825	9	55.8984	577361771	150	215157322	7425	4.00485	3.68526	14.7589	3.8344	0.13283	0.0345096	0.240291	2.30064e-07	2.30064e-07	1	0	0	1	0	0
AATAATGATCC	45	232	11	55.8984	577361771	150	215157322	2552	5.15556	0.805032	4.15039	1.07828	0.0456543	0.0118611	0.378074	7.90739e-08	7.90739e-08	1	0	0	1	0	0
AATAATGCT	118	1273	9	55.8984	577361771	150	215157322	11457	10.7881	2.11097	22.7735	5.9166	0.204961	0.0532494	0.647288	3.54996e-07	3.54996e-07	1	0	0	1	1	0
AATAATT	414	1744	7	55.8984	577361771	150	215157322	12208	4.21256	7.40629	31.1995	8.1057	0.218396	0.0567399	0.196586	3.78266e-07	3.78266e-07	1	0	0	1	0	0
AATAC	146	738	5	55.8984	577361771	150	215157322	3690	5.05479	2.61188	13.2025	3.43005	0.0660126	0.0171502	0.168493	1.14335e-07	1.14335e-07	1	0	0	1	0	0
AATACACC	38	172	8	55.8984	577361771	150	215157322	1376	4.52632	0.679805	3.07701	0.799415	0.0246161	0.00639532	0.241404	4.26355e-08	4.26355e-08	1	0	0	1	0	0
AATACCCC	13	70	8	55.8984	577361771	150	215157322	560	5.38462	0.232565	1.25227	0.325343	0.0100182	0.00260275	0.287179	1.73516e-08	1.73516e-08	1	0	0	1	0	0
AATACCCCGATTACCCC	1	5	17	55.8984	577361771	150	215157322	85	5	0.0178896	0.089448	0.0232388	0.00152062	0.00039506	0.566667	2.63373e-09	2.63373e-09	1	0	0	1	1	0
AATACGC	17	92	7	55.8984	577361771	150	215157322	644	5.41176	0.304123	1.64584	0.427594	0.0115209	0.00299316	0.252549	1.99544e-08	1.99544e-08	1	0	0	1	0	0
AATACGCATAT	44	183	11	55.8984	577361771	150	215157322	2013	4.15909	0.787142	3.2738	0.85054	0.0360118	0.00935594	0.305	6.2373e-08	6.2373e-08	1	0	0	1	0	0
AATACT	190	874	6	55.8984	577361771	150	215157322	5244	4.6	3.39902	15.6355	4.06214	0.0938131	0.0243729	0.184	1.62486e-07	1.62486e-07	1	0	0	1	0	0
AATAG	5111	117016	5	55.8984	577361771	150	215157322	585080	22.8949	91.4337	2093.37	543.863	10.4668	2.71931	0.763164	1.81288e-05	1.81288e-05	1	0	0	1	1	0
AATAGC	407	4325	6	55.8984	577361771	150	215157322	25950	10.6265	7.28107	77.3725	20.1016	0.464235	0.120609	0.425061	8.04063e-07	8.04063e-07	1	0	0	1	0	0
AATAGCC	34	136	7	55.8984	577361771	150	215157322	952	4	0.608246	2.43299	0.632096	0.0170309	0.00442467	0.186667	2.94978e-08	2.94978e-08	1	0	0	1	0	0
AATAGCCCGATTAGCCC	4	19	17	55.8984	577361771	150	215157322	323	4.75	0.0715584	0.339902	0.0883075	0.00577834	0.00150123	0.538333	1.00082e-08	1.00082e-08	1	0	0	1	1	0
AATAGGT	3	12	7	55.8984	577361771	150	215157322	84	4	0.0536688	0.214675	0.0557731	0.00150273	0.000390412	0.186667	2.60275e-09	2.60275e-09	1	0	0	1	0	0
AATAGT	799	11719	6	55.8984	577361771	150	215157322	70314	14.6671	14.2938	209.648	54.4671	1.25789	0.326803	0.586683	2.17868e-06	2.17868e-06	1	0	0	1	1	0
AATAGTAT	55	224	8	55.8984	577361771	150	215157322	1792	4.07273	0.983928	4.00727	1.0411	0.0320582	0.00832879	0.217212	5.55253e-08	5.55253e-08	1	0	0	1	0	0
AATAGTC	37	148	7	55.8984	577361771	150	215157322	1036	4	0.661915	2.64766	0.687869	0.0185336	0.00481508	0.186667	3.21005e-08	3.21005e-08	1	0	0	1	0	0
AATAT	1386	7603	5	55.8984	577361771	150	215157322	38015	5.48557	24.795	136.015	35.3369	0.680073	0.176685	0.182852	1.1779e-06	1.1779e-06	1	0	0	1	0	0
AATATAATGT	56	274	10	55.8984	577361771	150	215157322	2740	4.89286	1.00182	4.90175	1.27349	0.0490175	0.0127349	0.32619	8.48991e-08	8.48991e-08	1	0	0	1	0	0
AATATAG	39	174	7	55.8984	577361771	150	215157322	1218	4.46154	0.697694	3.11279	0.808711	0.0217895	0.00566097	0.208205	3.77398e-08	3.77398e-08	1	0	0	1	0	0
AATATAT	140	568	7	55.8984	577361771	150	215157322	3976	4.05714	2.50454	10.1613	2.63993	0.0711291	0.0184795	0.189333	1.23197e-07	1.23197e-07	1	0	0	1	0	0
AATATATAATC	26	127	11	55.8984	577361771	150	215157322	1397	4.88462	0.46513	2.27198	0.590266	0.0249918	0.00649292	0.358205	4.32862e-08	4.32862e-08	1	0	0	1	0	0
AATATATAG	60	260	9	55.8984	577361771	150	215157322	2340	4.33333	1.07338	4.6513	1.20842	0.0418617	0.0108758	0.26	7.25051e-08	7.25051e-08	1	0	0	1	0	0
AATATC	3	12	6	55.8984	577361771	150	215157322	72	4	0.0536688	0.214675	0.0557731	0.00128805	0.000334639	0.16	2.23093e-09	2.23093e-09	1	0	0	1	0	0
AATATT	108	432	6	55.8984	577361771	150	215157322	2592	4	1.93208	7.72831	2.00783	0.0463698	0.012047	0.16	8.03133e-08	8.03133e-08	1	0	0	1	0	0
AATC	4444	81023	4	55.8984	577361771	150	215157322	324092	18.232	79.5014	1449.47	376.576	5.79788	1.5063	0.486187	1.0042e-05	1.0042e-05	1	0	0	0	0	0
AATCAATG	68	694	8	55.8984	577361771	150	215157322	5552	10.2059	1.21649	12.4154	3.22555	0.0993231	0.0258044	0.544314	1.72029e-07	1.72029e-07	1	0	0	1	1	0
AATCACTCG	60	433	9	55.8984	577361771	150	215157322	3897	7.21667	1.07338	7.7462	2.01248	0.0697158	0.0181123	0.433	1.20749e-07	1.20749e-07	1	0	0	1	0	0
AATCAG	276	1200	6	55.8984	577361771	150	215157322	7200	4.34783	4.93753	21.4675	5.57731	0.128805	0.0334639	0.173913	2.23093e-07	2.23093e-07	1	0	0	1	0	0
AATCAGTC	51	277	8	55.8984	577361771	150	215157322	2216	5.43137	0.91237	4.95542	1.28743	0.0396434	0.0102994	0.289673	6.86629e-08	6.86629e-08	1	0	0	1	0	0
AATCAT	324	3993	6	55.8984	577361771	150	215157322	23958	12.3241	5.79623	71.4332	18.5585	0.428599	0.111351	0.492963	7.42341e-07	7.42341e-07	1	0	0	1	0	0
AATCCCT	15	60	7	55.8984	577361771	150	215157322	420	4	0.268344	1.07338	0.278866	0.00751363	0.00195206	0.186667	1.30137e-08	1.30137e-08	1	0	0	1	0	0
AATCCT	22	160	6	55.8984	577361771	150	215157322	960	7.27273	0.393571	2.86234	0.743642	0.017174	0.00446185	0.290909	2.97457e-08	2.97457e-08	1	0	0	1	0	0
AATCGAC	4	16	7	55.8984	577361771	150	215157322	112	4	0.0715584	0.286234	0.0743642	0.00200364	0.000520549	0.186667	3.47033e-09	3.47033e-09	1	0	0	1	0	0
AATCGATC	36	276	8	55.8984	577361771	150	215157322	2208	7.66667	0.644026	4.93753	1.28278	0.0395002	0.0102623	0.408889	6.84151e-08	6.84151e-08	1	0	0	1	0	0
AATCGC	36	144	6	55.8984	577361771	150	215157322	864	4	0.644026	2.5761	0.669278	0.0154566	0.00401567	0.16	2.67711e-08	2.67711e-08	1	0	0	1	0	0
AATCGCG	13	52	7	55.8984	577361771	150	215157322	364	4	0.232565	0.930259	0.241684	0.00651181	0.00169179	0.186667	1.12786e-08	1.12786e-08	1	0	0	1	0	0
AATCGGCGGC	21	99	10	55.8984	577361771	150	215157322	990	4.71429	0.375682	1.77107	0.460128	0.0177107	0.00460128	0.314286	3.06752e-08	3.06752e-08	1	0	0	1	0	0
AATCT	619	3808	5	55.8984	577361771	150	215157322	19040	6.15186	11.0737	68.1236	17.6987	0.340618	0.0884934	0.205062	5.89956e-07	5.89956e-07	1	0	0	1	0	0
AATCTAT	31	124	7	55.8984	577361771	150	215157322	868	4	0.554578	2.21831	0.576322	0.0155282	0.00403426	0.186667	2.6895e-08	2.6895e-08	1	0	0	1	0	0
AATCTATCTC	58	334	10	55.8984	577361771	150	215157322	3340	5.75862	1.0376	5.97513	1.55235	0.0597513	0.0155235	0.383908	1.0349e-07	1.0349e-07	1	0	0	1	0	0
AATCTC	17	85	6	55.8984	577361771	150	215157322	510	5	0.304123	1.52062	0.39506	0.0091237	0.00237036	0.2	1.58024e-08	1.58024e-08	1	0	0	1	0	0
AATCTG	75	300	6	55.8984	577361771	150	215157322	1800	4	1.34172	5.36688	1.39433	0.0322013	0.00836597	0.16	5.57731e-08	5.57731e-08	1	0	0	1	0	0
AATG	1355	21339	4	55.8984	577361771	150	215157322	85356	15.7483	24.2404	381.746	99.1786	1.52698	0.396714	0.419956	2.64476e-06	2.64476e-06	1	0	0	0	0	0
AATGAC	735	11463	6	55.8984	577361771	150	215157322	68778	15.5959	13.1489	205.068	53.2773	1.23041	0.319664	0.623837	2.13109e-06	2.13109e-06	1	0	0	1	1	0
AATGACG	71	480	7	55.8984	577361771	150	215157322	3360	6.76056	1.27016	8.58701	2.23093	0.0601091	0.0156165	0.315493	1.0411e-07	1.0411e-07	1	0	0	1	0	0
AATGAG	168	757	6	55.8984	577361771	150	215157322	4542	4.50595	3.00545	13.5424	3.51836	0.0812546	0.0211101	0.180238	1.40734e-07	1.40734e-07	1	0	0	1	0	0
AATGAGAG	73	422	8	55.8984	577361771	150	215157322	3376	5.78082	1.30594	7.54941	1.96136	0.0603953	0.0156908	0.308311	1.04606e-07	1.04606e-07	1	0	0	1	0	0
AATGAGTG	33	179	8	55.8984	577361771	150	215157322	1432	5.42424	0.590357	3.20224	0.831949	0.0256179	0.0066556	0.289293	4.43706e-08	4.43706e-08	1	0	0	1	0	0
AATGAT	1635	27844	6	55.8984	577361771	150	215157322	167064	17.03	29.2495	498.118	129.412	2.98871	0.776474	0.681199	5.17649e-06	5.17649e-06	1	0	0	1	1	0
AATGATGAT	122	757	9	55.8984	577361771	150	215157322	6813	6.20492	2.18253	13.5424	3.51836	0.121882	0.0316652	0.372295	2.11101e-07	2.11101e-07	1	0	0	1	0	0
AATGC	36	180	5	55.8984	577361771	150	215157322	900	5	0.644026	3.22013	0.836597	0.0161006	0.00418299	0.166667	2.78866e-08	2.78866e-08	1	0	0	1	0	0
AATGCC	10	95	6	55.8984	577361771	150	215157322	570	9.5	0.178896	1.69951	0.441537	0.0101971	0.00264922	0.38	1.76615e-08	1.76615e-08	1	0	0	1	0	0
AATGCT	66	1086	6	55.8984	577361771	150	215157322	6516	16.4545	1.18071	19.4281	5.04747	0.116569	0.0302848	0.658182	2.01899e-07	2.01899e-07	1	0	0	1	1	0
AATGG	176	1140	5	55.8984	577361771	150	215157322	5700	6.47727	3.14857	20.3941	5.29845	0.101971	0.0264922	0.215909	1.76615e-07	1.76615e-07	1	0	0	1	0	0
AATGGC	52	371	6	55.8984	577361771	150	215157322	2226	7.13462	0.930259	6.63704	1.72432	0.0398223	0.0103459	0.285385	6.89728e-08	6.89728e-08	1	0	0	1	0	0
AATGGG	35	185	6	55.8984	577361771	150	215157322	1110	5.28571	0.626136	3.30958	0.859836	0.0198575	0.00515902	0.211429	3.43934e-08	3.43934e-08	1	0	0	1	0	0
AATGGT	100	1375	6	55.8984	577361771	150	215157322	8250	13.75	1.78896	24.5982	6.39067	0.147589	0.038344	0.55	2.55627e-07	2.55627e-07	1	0	0	1	1	0
AATGT	176	1047	5	55.8984	577361771	150	215157322	5235	5.94886	3.14857	18.7304	4.86621	0.0936521	0.024331	0.198295	1.62207e-07	1.62207e-07	1	0	0	1	0	0
AATGTAG	431	1807	7	55.8984	577361771	150	215157322	12649	4.19258	7.71042	32.3265	8.39851	0.226286	0.0587895	0.195654	3.9193e-07	3.9193e-07	1	0	0	1	0	0
AATGTAT	31	124	7	55.8984	577361771	150	215157322	868	4	0.554578	2.21831	0.576322	0.0155282	0.00403426	0.186667	2.6895e-08	2.6895e-08	1	0	0	1	0	0
AATT	446	2762	4	55.8984	577361771	150	215157322	11048	6.19283	7.97876	49.4111	12.8371	0.197644	0.0513485	0.165142	3.42323e-07	3.42323e-07	1	0	0	0	0	0
AATTAC	138	590	6	55.8984	577361771	150	215157322	3540	4.27536	2.46876	10.5549	2.74218	0.0633292	0.0164531	0.171014	1.09687e-07	1.09687e-07	1	0	0	1	0	0
AATTAG	846	4594	6	55.8984	577361771	150	215157322	27564	5.43026	15.1346	82.1848	21.3518	0.493109	0.128111	0.21721	8.54073e-07	8.54073e-07	1	0	0	1	0	0
AATTAT	244	991	6	55.8984	577361771	150	215157322	5946	4.06148	4.36506	17.7286	4.60593	0.106372	0.0276356	0.162459	1.84237e-07	1.84237e-07	1	0	0	1	0	0
AATTATC	40	160	7	55.8984	577361771	150	215157322	1120	4	0.715584	2.86234	0.743642	0.0200364	0.00520549	0.186667	3.47033e-08	3.47033e-08	1	0	0	1	0	0
AATTC	379	2429	5	55.8984	577361771	150	215157322	12145	6.40897	6.78016	43.4538	11.2894	0.217269	0.0564471	0.213632	3.76314e-07	3.76314e-07	1	0	0	1	0	0
AATTCAGGCAG	2	8	11	55.8984	577361771	150	215157322	88	4	0.0357792	0.143117	0.0371821	0.00157428	0.000409003	0.293333	2.72669e-09	2.72669e-09	1	0	0	1	0	0
AATTCAGGGAC	1	4	11	55.8984	577361771	150	215157322	44	4	0.0178896	0.0715584	0.018591	0.000787142	0.000204502	0.293333	1.36334e-09	1.36334e-09	1	0	0	1	0	0
AATTCAGGTAG	8	36	11	55.8984	577361771	150	215157322	396	4.5	0.143117	0.644026	0.167319	0.00708428	0.00184051	0.33	1.22701e-08	1.22701e-08	1	0	0	1	0	0
AATTCTCC	75	328	8	55.8984	577361771	150	215157322	2624	4.37333	1.34172	5.86779	1.52447	0.0469423	0.0121957	0.233244	8.13048e-08	8.13048e-08	1	0	0	1	0	0
AATTGATATC	34	136	10	55.8984	577361771	150	215157322	1360	4	0.608246	2.43299	0.632096	0.0243299	0.00632096	0.266667	4.21397e-08	4.21397e-08	1	0	0	1	0	0
AATTGC	56	224	6	55.8984	577361771	150	215157322	1344	4	1.00182	4.00727	1.0411	0.0240436	0.00624659	0.16	4.16439e-08	4.16439e-08	1	0	0	1	0	0
AATTGCC	34	136	7	55.8984	577361771	150	215157322	952	4	0.608246	2.43299	0.632096	0.0170309	0.00442467	0.186667	2.94978e-08	2.94978e-08	1	0	0	1	0	0
AC	316809	5066311	2	55.8984	577361771	150	215157322	10132622	15.9917	5667.59	90634.3	23547	181.269	47.094	0.213223	0.00031396	0.00031396	1	1	1	0	0	0
ACACACAGAT	43	191	10	55.8984	577361771	150	215157322	1910	4.44186	0.769253	3.41691	0.887723	0.0341691	0.00887723	0.296124	5.91815e-08	5.91815e-08	1	0	0	1	0	0
ACACACC	2	8	7	55.8984	577361771	150	215157322	56	4	0.0357792	0.143117	0.0371821	0.00100182	0.000260275	0.186667	1.73516e-09	1.73516e-09	1	0	0	1	0	0
ACACACGAGC	21	89	10	55.8984	577361771	150	215157322	890	4.2381	0.375682	1.59217	0.413651	0.0159217	0.00413651	0.28254	2.75767e-08	2.75767e-08	1	0	0	1	0	0
ACACACGCAT	33	141	10	55.8984	577361771	150	215157322	1410	4.27273	0.590357	2.52243	0.655334	0.0252243	0.00655334	0.284848	4.3689e-08	4.3689e-08	1	0	0	1	0	0
ACACAG	924	4219	6	55.8984	577361771	150	215157322	25314	4.56602	16.53	75.4762	19.6089	0.452857	0.117653	0.182641	7.84356e-07	7.84356e-07	1	0	0	1	0	0
ACACAGAGACATAGAG	1266	6825	16	55.8984	577361771	150	215157322	109200	5.391	22.6482	122.097	31.721	1.95354	0.507536	0.575039	3.38357e-06	3.38357e-06	1	0	0	1	1	0
ACACAGAT	59	251	8	55.8984	577361771	150	215157322	2008	4.25424	1.05549	4.49029	1.16659	0.0359223	0.00933271	0.226893	6.2218e-08	6.2218e-08	1	0	0	1	0	0
ACACAGC	8	32	7	55.8984	577361771	150	215157322	224	4	0.143117	0.572467	0.148728	0.00400727	0.0010411	0.186667	6.94066e-09	6.94066e-09	1	0	0	1	0	0
ACACAGCCGC	27	115	10	55.8984	577361771	150	215157322	1150	4.25926	0.483019	2.0573	0.534493	0.020573	0.00534493	0.283951	3.56328e-08	3.56328e-08	1	0	0	1	0	0
ACACAT	160	640	6	55.8984	577361771	150	215157322	3840	4	2.86234	11.4493	2.97457	0.0686961	0.0178474	0.16	1.18983e-07	1.18983e-07	1	0	0	1	0	0
ACACATATGC	34	163	10	55.8984	577361771	150	215157322	1630	4.79412	0.608246	2.916	0.757585	0.02916	0.00757585	0.319608	5.05057e-08	5.05057e-08	1	0	0	1	0	0
ACACCAGAG	56	343	9	55.8984	577361771	150	215157322	3087	6.125	1.00182	6.13613	1.59418	0.0552252	0.0143476	0.3675	9.56509e-08	9.56509e-08	1	0	0	1	0	0
ACACCAGCC	19	85	9	55.8984	577361771	150	215157322	765	4.47368	0.339902	1.52062	0.39506	0.0136855	0.00355554	0.268421	2.37036e-08	2.37036e-08	1	0	0	1	0	0
ACACCAGCGGC	19	79	11	55.8984	577361771	150	215157322	869	4.15789	0.339902	1.41328	0.367173	0.0155461	0.00403891	0.304912	2.6926e-08	2.6926e-08	1	0	0	1	0	0
ACACCC	194	895	6	55.8984	577361771	150	215157322	5370	4.6134	3.47058	16.0112	4.15975	0.0960672	0.0249585	0.184536	1.6639e-07	1.6639e-07	1	0	0	1	0	0
ACACCCCG	1	5	8	55.8984	577361771	150	215157322	40	5	0.0178896	0.089448	0.0232388	0.000715584	0.00018591	0.266667	1.2394e-09	1.2394e-09	1	0	0	1	0	0
ACACCG	12	48	6	55.8984	577361771	150	215157322	288	4	0.214675	0.858701	0.223093	0.0051522	0.00133856	0.16	8.9237e-09	8.9237e-09	1	0	0	1	0	0
ACACCGC	16	79	7	55.8984	577361771	150	215157322	553	4.9375	0.286234	1.41328	0.367173	0.00989295	0.00257021	0.230417	1.71347e-08	1.71347e-08	1	0	0	1	0	0
ACACCGG	610	3135	7	55.8984	577361771	150	215157322	21945	5.13934	10.9127	56.0839	14.5707	0.392587	0.101995	0.239836	6.79968e-07	6.79968e-07	1	0	0	1	0	0
ACACCT	3	12	6	55.8984	577361771	150	215157322	72	4	0.0536688	0.214675	0.0557731	0.00128805	0.000334639	0.16	2.23093e-09	2.23093e-09	1	0	0	1	0	0
ACACGAG	30	132	7	55.8984	577361771	150	215157322	924	4.4	0.536688	2.36143	0.613505	0.01653	0.00429453	0.205333	2.86302e-08	2.86302e-08	1	0	0	1	0	0
ACACGC	4317	22059	6	55.8984	577361771	150	215157322	132354	5.1098	77.2294	394.627	102.525	2.36776	0.61515	0.204392	4.101e-06	4.101e-06	1	0	0	1	0	0
ACACGG	258	1249	6	55.8984	577361771	150	215157322	7494	4.84109	4.61552	22.3441	5.80505	0.134065	0.0348303	0.193643	2.32202e-07	2.32202e-07	1	0	0	1	0	0
ACACGGC	28	114	7	55.8984	577361771	150	215157322	798	4.07143	0.500909	2.03941	0.529845	0.0142759	0.00370891	0.19	2.47261e-08	2.47261e-08	1	0	0	1	0	0
ACACGGG	85	340	7	55.8984	577361771	150	215157322	2380	4	1.52062	6.08246	1.58024	0.0425772	0.0110617	0.186667	7.37445e-08	7.37445e-08	1	0	0	1	0	0
ACACGGGG	22	89	8	55.8984	577361771	150	215157322	712	4.04545	0.393571	1.59217	0.413651	0.0127374	0.00330921	0.215758	2.20614e-08	2.20614e-08	1	0	0	1	0	0
ACACGT	67	298	6	55.8984	577361771	150	215157322	1788	4.44776	1.1986	5.3311	1.38503	0.0319866	0.0083102	0.17791	5.54013e-08	5.54013e-08	1	0	0	1	0	0
ACACTC	87	478	6	55.8984	577361771	150	215157322	2868	5.49425	1.5564	8.55123	2.22163	0.0513074	0.0133298	0.21977	8.88652e-08	8.88652e-08	1	0	0	1	0	0
ACACTCC	31	144	7	55.8984	577361771	150	215157322	1008	4.64516	0.554578	2.5761	0.669278	0.0180327	0.00468494	0.216774	3.1233e-08	3.1233e-08	1	0	0	1	0	0
ACACTGC	34	175	7	55.8984	577361771	150	215157322	1225	5.14706	0.608246	3.13068	0.813358	0.0219148	0.00569351	0.240196	3.79567e-08	3.79567e-08	1	0	0	1	0	0
ACAG	32311	846890	4	55.8984	577361771	150	215157322	3387560	26.2106	578.031	15150.5	3936.14	60.6021	15.7446	0.698949	0.000104964	0.000104964	1	1	1	0	1	0
ACAGACAGACAGATAG	249	1680	16	55.8984	577361771	150	215157322	26880	6.74699	4.45451	30.0545	7.80824	0.480872	0.124932	0.719679	8.32879e-07	8.32879e-07	1	0	0	1	1	0
ACAGACAGGACGG	33	142	13	55.8984	577361771	150	215157322	1846	4.30303	0.590357	2.54032	0.659982	0.0330242	0.00857977	0.372929	5.71985e-08	5.71985e-08	1	0	0	1	0	0
ACAGACGG	486	3142	8	55.8984	577361771	150	215157322	25136	6.46502	8.69435	56.2091	14.6033	0.449673	0.116826	0.344801	7.78841e-07	7.78841e-07	1	0	0	1	0	0
ACAGAG	90796	525389	6	55.8984	577361771	150	215157322	3152334	5.78648	1624.3	9399	2441.88	56.394	14.6513	0.231459	9.76753e-05	9.76753e-05	1	1	1	1	0	0
ACAGAGACAGAGAG	1694441	7922400	14	55.8984	577361771	150	215157322	110913600	4.67552	30312.9	141729	36821.4	1984.2	515.5	0.436382	0.00343667	0.00343667	1	1	1	1	0	0
ACAGAGAG	278313	1179565	8	55.8984	577361771	150	215157322	9436520	4.23827	4978.91	21101.9	5482.34	168.816	43.8587	0.226041	0.000292391	0.000292391	1	1	1	1	0	0
ACAGAGATAGAG	3437	19741	12	55.8984	577361771	150	215157322	236892	5.74367	61.4866	353.159	91.7515	4.2379	1.10102	0.459494	7.34012e-06	7.34012e-06	1	0	0	1	0	0
ACAGAT	132	657	6	55.8984	577361771	150	215157322	3942	4.97727	2.36143	11.7535	3.05358	0.0705208	0.0183215	0.199091	1.22143e-07	1.22143e-07	1	0	0	1	0	0
ACAGATAG	6344	41812	8	55.8984	577361771	150	215157322	334496	6.59079	113.492	748	194.332	5.984	1.55466	0.351509	1.03644e-05	1.03644e-05	1	0	0	1	0	0
ACAGATAGATAGATAG	137	1126	16	55.8984	577361771	150	215157322	18016	8.21898	2.45088	20.1437	5.23338	0.322299	0.0837341	0.876691	5.58227e-07	5.58227e-07	1	0	0	1	1	0
ACAGATAT	41	183	8	55.8984	577361771	150	215157322	1464	4.46341	0.733474	3.2738	0.85054	0.0261904	0.00680432	0.238049	4.53622e-08	4.53622e-08	1	0	0	1	0	0
ACAGATGG	269	2976	8	55.8984	577361771	150	215157322	23808	11.0632	4.8123	53.2395	13.8317	0.425916	0.110654	0.590037	7.37693e-07	7.37693e-07	1	0	0	1	1	0
ACAGC	83	441	5	55.8984	577361771	150	215157322	2205	5.31325	1.48484	7.88931	2.04966	0.0394466	0.0102483	0.177108	6.83221e-08	6.83221e-08	1	0	0	1	0	0
ACAGCC	118	482	6	55.8984	577361771	150	215157322	2892	4.08475	2.11097	8.62279	2.24022	0.0517367	0.0134413	0.16339	8.96088e-08	8.96088e-08	1	0	0	1	0	0
ACAGCCAG	46	190	8	55.8984	577361771	150	215157322	1520	4.13043	0.822922	3.39902	0.883075	0.0271922	0.0070646	0.22029	4.70973e-08	4.70973e-08	1	0	0	1	0	0
ACAGCCCCT	18	95	9	55.8984	577361771	150	215157322	855	5.27778	0.322013	1.69951	0.441537	0.0152956	0.00397384	0.316667	2.64922e-08	2.64922e-08	1	0	0	1	0	0
ACAGCCG	5	20	7	55.8984	577361771	150	215157322	140	4	0.089448	0.357792	0.0929552	0.00250454	0.000650687	0.186667	4.33791e-09	4.33791e-09	1	0	0	1	0	0
ACAGCG	107	429	6	55.8984	577361771	150	215157322	2574	4.00935	1.91419	7.67464	1.99389	0.0460478	0.0119633	0.160374	7.97556e-08	7.97556e-08	1	0	0	1	0	0
ACAGCGG	1172	6364	7	55.8984	577361771	150	215157322	44548	5.43003	20.9666	113.849	29.5784	0.796946	0.207048	0.253402	1.38032e-06	1.38032e-06	1	0	0	1	0	0
ACAGCT	53	258	6	55.8984	577361771	150	215157322	1548	4.86792	0.948149	4.61552	1.19912	0.0276931	0.00719474	0.194717	4.79649e-08	4.79649e-08	1	0	0	1	0	0
ACAGCTAT	44	186	8	55.8984	577361771	150	215157322	1488	4.22727	0.787142	3.32747	0.864484	0.0266197	0.00691587	0.225455	4.61058e-08	4.61058e-08	1	0	0	1	0	0
ACAGCTG	14	60	7	55.8984	577361771	150	215157322	420	4.28571	0.250454	1.07338	0.278866	0.00751363	0.00195206	0.2	1.30137e-08	1.30137e-08	1	0	0	1	0	0
ACAGG	594	9730	5	55.8984	577361771	150	215157322	48650	16.3805	10.6264	174.066	45.2227	0.870329	0.226114	0.546016	1.50742e-06	1.50742e-06	1	0	0	1	1	0
ACAGGC	77	372	6	55.8984	577361771	150	215157322	2232	4.83117	1.3775	6.65493	1.72897	0.0399296	0.0103738	0.193247	6.91587e-08	6.91587e-08	1	0	0	1	0	0
ACAGGCAG	36	168	8	55.8984	577361771	150	215157322	1344	4.66667	0.644026	3.00545	0.780824	0.0240436	0.00624659	0.248889	4.16439e-08	4.16439e-08	1	0	0	1	0	0
ACAGGCATC	25	124	9	55.8984	577361771	150	215157322	1116	4.96	0.44724	2.21831	0.576322	0.0199648	0.0051869	0.2976	3.45793e-08	3.45793e-08	1	0	0	1	0	0
ACAGGCGGGACGTCGGGC	2	8	18	55.8984	577361771	150	215157322	144	4	0.0357792	0.143117	0.0371821	0.0025761	0.000669278	0.48	4.46185e-09	4.46185e-09	1	0	0	1	0	0
ACAGGCT	4	18	7	55.8984	577361771	150	215157322	126	4.5	0.0715584	0.322013	0.0836597	0.00225409	0.000585618	0.21	3.90412e-09	3.90412e-09	1	0	0	1	0	0
ACAGGG	2005	8638	6	55.8984	577361771	150	215157322	51828	4.30823	35.8686	154.53	40.1474	0.927182	0.240884	0.172329	1.60589e-06	1.60589e-06	1	0	0	1	0	0
ACAGGGC	12	48	7	55.8984	577361771	150	215157322	336	4	0.214675	0.858701	0.223093	0.00601091	0.00156165	0.186667	1.0411e-08	1.0411e-08	1	0	0	1	0	0
ACAGGTAG	35	178	8	55.8984	577361771	150	215157322	1424	5.08571	0.626136	3.18435	0.827302	0.0254748	0.00661841	0.271238	4.41228e-08	4.41228e-08	1	0	0	1	0	0
ACAGT	24	167	5	55.8984	577361771	150	215157322	835	6.95833	0.42935	2.98756	0.776176	0.0149378	0.00388088	0.231944	2.58725e-08	2.58725e-08	1	0	0	1	0	0
ACAGTC	36	144	6	55.8984	577361771	150	215157322	864	4	0.644026	2.5761	0.669278	0.0154566	0.00401567	0.16	2.67711e-08	2.67711e-08	1	0	0	1	0	0
ACAGTG	90	1194	6	55.8984	577361771	150	215157322	7164	13.2667	1.61006	21.3602	5.54943	0.128161	0.0332966	0.530667	2.21977e-07	2.21977e-07	1	0	0	1	1	0
ACAT	1588	11656	4	55.8984	577361771	150	215157322	46624	7.34005	28.4087	208.521	54.1743	0.834085	0.216697	0.195735	1.44465e-06	1.44465e-06	1	0	0	0	0	0
ACATACATAT	67	271	10	55.8984	577361771	150	215157322	2710	4.04478	1.1986	4.84808	1.25954	0.0484808	0.0125954	0.269652	8.39696e-08	8.39696e-08	1	0	0	1	0	0
ACATACCT	32	194	8	55.8984	577361771	150	215157322	1552	6.0625	0.572467	3.47058	0.901666	0.0277647	0.00721333	0.323333	4.80888e-08	4.80888e-08	1	0	0	1	0	0
ACATACT	48	217	7	55.8984	577361771	150	215157322	1519	4.52083	0.858701	3.88204	1.00856	0.0271743	0.00705995	0.210972	4.70663e-08	4.70663e-08	1	0	0	1	0	0
ACATAG	18	72	6	55.8984	577361771	150	215157322	432	4	0.322013	1.28805	0.334639	0.00772831	0.00200783	0.16	1.33856e-08	1.33856e-08	1	0	0	1	0	0
ACATAT	1413	6642	6	55.8984	577361771	150	215157322	39852	4.70064	25.278	118.823	30.8704	0.712936	0.185223	0.188025	1.23482e-06	1.23482e-06	1	0	0	1	0	0
ACATC	35	175	5	55.8984	577361771	150	215157322	875	5	0.626136	3.13068	0.813358	0.0156534	0.00406679	0.166667	2.71119e-08	2.71119e-08	1	0	0	1	0	0
ACATCC	63	257	6	55.8984	577361771	150	215157322	1542	4.07937	1.12704	4.59763	1.19447	0.0275858	0.00716685	0.163175	4.7779e-08	4.7779e-08	1	0	0	1	0	0
ACATCT	34	136	6	55.8984	577361771	150	215157322	816	4	0.608246	2.43299	0.632096	0.0145979	0.00379257	0.16	2.52838e-08	2.52838e-08	1	0	0	1	0	0
ACATCTAT	33	132	8	55.8984	577361771	150	215157322	1056	4	0.590357	2.36143	0.613505	0.0188914	0.00490804	0.213333	3.27202e-08	3.27202e-08	1	0	0	1	0	0
ACATGC	27	108	6	55.8984	577361771	150	215157322	648	4	0.483019	1.93208	0.501958	0.0115925	0.00301175	0.16	2.00783e-08	2.00783e-08	1	0	0	1	0	0
ACATGCCCG	13	52	9	55.8984	577361771	150	215157322	468	4	0.232565	0.930259	0.241684	0.00837233	0.00217515	0.24	1.4501e-08	1.4501e-08	1	0	0	1	0	0
ACC	3681	33207	3	55.8984	577361771	150	215157322	99621	9.02119	65.8516	594.06	154.338	1.78218	0.463015	0.180424	3.08676e-06	3.08676e-06	1	0	0	0	0	0
ACCACG	90	433	6	55.8984	577361771	150	215157322	2598	4.81111	1.61006	7.7462	2.01248	0.0464772	0.0120749	0.192444	8.04992e-08	8.04992e-08	1	0	0	1	0	0
ACCACGAGC	18	86	9	55.8984	577361771	150	215157322	774	4.77778	0.322013	1.53851	0.399708	0.0138466	0.00359737	0.286667	2.39825e-08	2.39825e-08	1	0	0	1	0	0
ACCACT	830	10430	6	55.8984	577361771	150	215157322	62580	12.5663	14.8484	186.589	48.4762	1.11953	0.290857	0.502651	1.93905e-06	1.93905e-06	1	0	0	1	1	0
ACCACTG	1	4	7	55.8984	577361771	150	215157322	28	4	0.0178896	0.0715584	0.018591	0.000500909	0.000130137	0.186667	8.67582e-10	8.67582e-10	1	0	0	1	0	0
ACCAGC	555	2567	6	55.8984	577361771	150	215157322	15402	4.62523	9.92873	45.9226	11.9308	0.275536	0.0715848	0.185009	4.77232e-07	4.77232e-07	1	0	0	1	0	0
ACCAGCCG	12	74	8	55.8984	577361771	150	215157322	592	6.16667	0.214675	1.32383	0.343934	0.0105906	0.00275148	0.328889	1.83432e-08	1.83432e-08	1	0	0	1	0	0
ACCAGG	29	160	6	55.8984	577361771	150	215157322	960	5.51724	0.518798	2.86234	0.743642	0.017174	0.00446185	0.22069	2.97457e-08	2.97457e-08	1	0	0	1	0	0
ACCAGT	30	120	6	55.8984	577361771	150	215157322	720	4	0.536688	2.14675	0.557731	0.0128805	0.00334639	0.16	2.23093e-08	2.23093e-08	1	0	0	1	0	0
ACCATATG	1	4	8	55.8984	577361771	150	215157322	32	4	0.0178896	0.0715584	0.018591	0.000572467	0.000148728	0.213333	9.91523e-10	9.91523e-10	1	0	0	1	0	0
ACCATC	51	212	6	55.8984	577361771	150	215157322	1272	4.15686	0.91237	3.7926	0.985326	0.0227556	0.00591195	0.166275	3.9413e-08	3.9413e-08	1	0	0	1	0	0
ACCC	6	36	4	55.8984	577361771	150	215157322	144	6	0.107338	0.644026	0.167319	0.0025761	0.000669278	0.16	4.46185e-09	4.46185e-09	1	0	0	0	0	0
ACCCAG	68	310	6	55.8984	577361771	150	215157322	1860	4.55882	1.21649	5.54578	1.44081	0.0332747	0.00864484	0.182353	5.76322e-08	5.76322e-08	1	0	0	1	0	0
ACCCAT	14	56	6	55.8984	577361771	150	215157322	336	4	0.250454	1.00182	0.260275	0.00601091	0.00156165	0.16	1.0411e-08	1.0411e-08	1	0	0	1	0	0
ACCCATCC	28	149	8	55.8984	577361771	150	215157322	1192	5.32143	0.500909	2.66555	0.692517	0.0213244	0.00554013	0.28381	3.69342e-08	3.69342e-08	1	0	0	1	0	0
ACCCC	28	148	5	55.8984	577361771	150	215157322	740	5.28571	0.500909	2.64766	0.687869	0.0132383	0.00343934	0.17619	2.2929e-08	2.2929e-08	1	0	0	1	0	0
ACCCCC	8	35	6	55.8984	577361771	150	215157322	210	4.375	0.143117	0.626136	0.162672	0.00375682	0.00097603	0.175	6.50687e-09	6.50687e-09	1	0	0	1	0	0
ACCCCCC	6	24	7	55.8984	577361771	150	215157322	168	4	0.107338	0.42935	0.111546	0.00300545	0.000780824	0.186667	5.20549e-09	5.20549e-09	1	0	0	1	0	0
ACCCCCG	1	4	7	55.8984	577361771	150	215157322	28	4	0.0178896	0.0715584	0.018591	0.000500909	0.000130137	0.186667	8.67582e-10	8.67582e-10	1	0	0	1	0	0
ACCCCG	1	5	6	55.8984	577361771	150	215157322	30	5	0.0178896	0.089448	0.0232388	0.000536688	0.000139433	0.2	9.29552e-10	9.29552e-10	1	0	0	1	0	0
ACCCCT	18	74	6	55.8984	577361771	150	215157322	444	4.11111	0.322013	1.32383	0.343934	0.00794298	0.00206361	0.164444	1.37574e-08	1.37574e-08	1	0	0	1	0	0
ACCCCTCGCT	24	102	10	55.8984	577361771	150	215157322	1020	4.25	0.42935	1.82474	0.474072	0.0182474	0.00474072	0.283333	3.16048e-08	3.16048e-08	1	0	0	1	0	0
ACCCG	30	178	5	55.8984	577361771	150	215157322	890	5.93333	0.536688	3.18435	0.827302	0.0159217	0.00413651	0.197778	2.75767e-08	2.75767e-08	1	0	0	1	0	0
ACCCGAG	7	34	7	55.8984	577361771	150	215157322	238	4.85714	0.125227	0.608246	0.158024	0.00425772	0.00110617	0.226667	7.37445e-09	7.37445e-09	1	0	0	1	0	0
ACCCGG	32	128	6	55.8984	577361771	150	215157322	768	4	0.572467	2.28987	0.594914	0.0137392	0.00356948	0.16	2.37965e-08	2.37965e-08	1	0	0	1	0	0
ACCCTC	48	257	6	55.8984	577361771	150	215157322	1542	5.35417	0.858701	4.59763	1.19447	0.0275858	0.00716685	0.214167	4.7779e-08	4.7779e-08	1	0	0	1	0	0
ACCCTCGCC	4	16	9	55.8984	577361771	150	215157322	144	4	0.0715584	0.286234	0.0743642	0.0025761	0.000669278	0.24	4.46185e-09	4.46185e-09	1	0	0	1	0	0
ACCCTCT	12	48	7	55.8984	577361771	150	215157322	336	4	0.214675	0.858701	0.223093	0.00601091	0.00156165	0.186667	1.0411e-08	1.0411e-08	1	0	0	1	0	0
ACCG	560	3795	4	55.8984	577361771	150	215157322	15180	6.77679	10.0182	67.891	17.6383	0.271564	0.070553	0.180714	4.70354e-07	4.70354e-07	1	0	0	0	0	0
ACCGACCTC	31	141	9	55.8984	577361771	150	215157322	1269	4.54839	0.554578	2.52243	0.655334	0.0227019	0.00589801	0.272903	3.93201e-08	3.93201e-08	1	0	0	1	0	0
ACCGACG	79	380	7	55.8984	577361771	150	215157322	2660	4.81013	1.41328	6.79805	1.76615	0.0475863	0.012363	0.224473	8.24203e-08	8.24203e-08	1	0	0	1	0	0
ACCGAG	53	383	6	55.8984	577361771	150	215157322	2298	7.22642	0.948149	6.85172	1.78009	0.0411103	0.0106806	0.289057	7.12037e-08	7.12037e-08	1	0	0	1	0	0
ACCGAGCG	29	116	8	55.8984	577361771	150	215157322	928	4	0.518798	2.07519	0.53914	0.0166015	0.00431312	0.213333	2.87542e-08	2.87542e-08	1	0	0	1	0	0
ACCGAGTCC	25	116	9	55.8984	577361771	150	215157322	1044	4.64	0.44724	2.07519	0.53914	0.0186767	0.00485226	0.2784	3.23484e-08	3.23484e-08	1	0	0	1	0	0
ACCGAT	4	16	6	55.8984	577361771	150	215157322	96	4	0.0715584	0.286234	0.0743642	0.0017174	0.000446185	0.16	2.97457e-09	2.97457e-09	1	0	0	1	0	0
ACCGATC	30	150	7	55.8984	577361771	150	215157322	1050	5	0.536688	2.68344	0.697164	0.0187841	0.00488015	0.233333	3.25343e-08	3.25343e-08	1	0	0	1	0	0
ACCGC	189	1139	5	55.8984	577361771	150	215157322	5695	6.02646	3.38113	20.3763	5.2938	0.101881	0.026469	0.200882	1.7646e-07	1.7646e-07	1	0	0	1	0	0
ACCGCC	308	1374	6	55.8984	577361771	150	215157322	8244	4.46104	5.51	24.5803	6.38602	0.147482	0.0383161	0.178442	2.55441e-07	2.55441e-07	1	0	0	1	0	0
ACCGCCAGC	14	57	9	55.8984	577361771	150	215157322	513	4.07143	0.250454	1.01971	0.264922	0.00917736	0.0023843	0.244286	1.58953e-08	1.58953e-08	1	0	0	1	0	0
ACCGCCGC	22	91	8	55.8984	577361771	150	215157322	728	4.13636	0.393571	1.62795	0.422946	0.0130236	0.00338357	0.220606	2.25571e-08	2.25571e-08	1	0	0	1	0	0
ACCGCG	49	224	6	55.8984	577361771	150	215157322	1344	4.57143	0.87659	4.00727	1.0411	0.0240436	0.00624659	0.182857	4.16439e-08	4.16439e-08	1	0	0	1	0	0
ACCGCT	90	560	6	55.8984	577361771	150	215157322	3360	6.22222	1.61006	10.0182	2.60275	0.0601091	0.0156165	0.248889	1.0411e-07	1.0411e-07	1	0	0	1	0	0
ACCGCTGC	73	309	8	55.8984	577361771	150	215157322	2472	4.23288	1.30594	5.52789	1.43616	0.0442231	0.0114893	0.225753	7.65951e-08	7.65951e-08	1	0	0	1	0	0
ACCGCTGGG	44	239	9	55.8984	577361771	150	215157322	2151	5.43182	0.787142	4.27561	1.11082	0.0384805	0.00999734	0.325909	6.66489e-08	6.66489e-08	1	0	0	1	0	0
ACCGGAGC	26	111	8	55.8984	577361771	150	215157322	888	4.26923	0.46513	1.98575	0.515902	0.015886	0.00412721	0.227692	2.75148e-08	2.75148e-08	1	0	0	1	0	0
ACCGGC	17	68	6	55.8984	577361771	150	215157322	408	4	0.304123	1.21649	0.316048	0.00729896	0.00189629	0.16	1.26419e-08	1.26419e-08	1	0	0	1	0	0
ACCGGCAGTGG	30	135	11	55.8984	577361771	150	215157322	1485	4.5	0.536688	2.4151	0.627448	0.0265661	0.00690193	0.33	4.60128e-08	4.60128e-08	1	0	0	1	0	0
ACCGGCCAG	29	127	9	55.8984	577361771	150	215157322	1143	4.37931	0.518798	2.27198	0.590266	0.0204478	0.00531239	0.262759	3.54159e-08	3.54159e-08	1	0	0	1	0	0
ACCGGCG	3	15	7	55.8984	577361771	150	215157322	105	5	0.0536688	0.268344	0.0697164	0.00187841	0.000488015	0.233333	3.25343e-09	3.25343e-09	1	0	0	1	0	0
ACCGGG	65	318	6	55.8984	577361771	150	215157322	1908	4.89231	1.16282	5.68889	1.47799	0.0341334	0.00886793	0.195692	5.91195e-08	5.91195e-08	1	0	0	1	0	0
ACCGT	325	1684	5	55.8984	577361771	150	215157322	8420	5.18154	5.81412	30.1261	7.82683	0.15063	0.0391342	0.172718	2.60894e-07	2.60894e-07	1	0	0	1	0	0
ACCGTC	13	75	6	55.8984	577361771	150	215157322	450	5.76923	0.232565	1.34172	0.348582	0.00805032	0.00209149	0.230769	1.39433e-08	1.39433e-08	1	0	0	1	0	0
ACCT	1351	29835	4	55.8984	577361771	150	215157322	119340	22.0836	24.1688	533.736	138.666	2.13494	0.554664	0.588897	3.69776e-06	3.69776e-06	1	0	0	0	1	0
ACCTACGACG	50	229	10	55.8984	577361771	150	215157322	2290	4.58	0.89448	4.09672	1.06434	0.0409672	0.0106434	0.305333	7.09558e-08	7.09558e-08	1	0	0	1	0	0
ACCTAT	313	1924	6	55.8984	577361771	150	215157322	11544	6.14696	5.59944	34.4196	8.94229	0.206518	0.0536538	0.245879	3.57692e-07	3.57692e-07	1	0	0	1	0	0
ACCTATATAT	9	47	10	55.8984	577361771	150	215157322	470	5.22222	0.161006	0.840811	0.218445	0.00840811	0.00218445	0.348148	1.4563e-08	1.4563e-08	1	0	0	1	0	0
ACCTATCT	633	7345	8	55.8984	577361771	150	215157322	58760	11.6035	11.3241	131.399	34.1378	1.05119	0.273102	0.618852	1.82068e-06	1.82068e-06	1	0	0	1	1	0
ACCTC	1	7	5	55.8984	577361771	150	215157322	35	7	0.0178896	0.125227	0.0325343	0.000626136	0.000162672	0.233333	1.08448e-09	1.08448e-09	1	0	0	1	0	0
ACCTCAT	31	165	7	55.8984	577361771	150	215157322	1155	5.32258	0.554578	2.95178	0.766881	0.0206625	0.00536816	0.248387	3.57878e-08	3.57878e-08	1	0	0	1	0	0
ACCTCC	151	719	6	55.8984	577361771	150	215157322	4314	4.76159	2.70133	12.8626	3.34174	0.0771757	0.0200504	0.190464	1.3367e-07	1.3367e-07	1	0	0	1	0	0
ACCTCCCT	58	279	8	55.8984	577361771	150	215157322	2232	4.81034	1.0376	4.9912	1.29673	0.0399296	0.0103738	0.256552	6.91587e-08	6.91587e-08	1	0	0	1	0	0
ACCTCCGCCGCC	15	61	12	55.8984	577361771	150	215157322	732	4.06667	0.268344	1.09127	0.283513	0.0130952	0.00340216	0.325333	2.26811e-08	2.26811e-08	1	0	0	1	0	0
ACCTCCT	21	104	7	55.8984	577361771	150	215157322	728	4.95238	0.375682	1.86052	0.483367	0.0130236	0.00338357	0.231111	2.25571e-08	2.25571e-08	1	0	0	1	0	0
ACCTCCTCC	105	428	9	55.8984	577361771	150	215157322	3852	4.07619	1.87841	7.65675	1.98924	0.0689107	0.0179032	0.244571	1.19355e-07	1.19355e-07	1	0	0	1	0	0
ACCTCCTCCGC	17	74	11	55.8984	577361771	150	215157322	814	4.35294	0.304123	1.32383	0.343934	0.0145621	0.00378328	0.319216	2.52219e-08	2.52219e-08	1	0	0	1	0	0
ACCTCG	20	97	6	55.8984	577361771	150	215157322	582	4.85	0.357792	1.73529	0.450833	0.0104117	0.002705	0.194	1.80333e-08	1.80333e-08	1	0	0	1	0	0
ACCTCGACG	35	152	9	55.8984	577361771	150	215157322	1368	4.34286	0.626136	2.71922	0.70646	0.024473	0.00635814	0.260571	4.23876e-08	4.23876e-08	1	0	0	1	0	0
ACCTCGG	13	52	7	55.8984	577361771	150	215157322	364	4	0.232565	0.930259	0.241684	0.00651181	0.00169179	0.186667	1.12786e-08	1.12786e-08	1	0	0	1	0	0
ACCTCGTCC	20	106	9	55.8984	577361771	150	215157322	954	5.3	0.357792	1.8963	0.492663	0.0170667	0.00443396	0.318	2.95598e-08	2.95598e-08	1	0	0	1	0	0
ACCTCT	1169	15250	6	55.8984	577361771	150	215157322	91500	13.0453	20.9129	272.816	70.8784	1.6369	0.42527	0.521814	2.83513e-06	2.83513e-06	1	0	0	1	1	0
ACCTCTCT	227	1427	8	55.8984	577361771	150	215157322	11416	6.28634	4.06094	25.5285	6.63236	0.204228	0.0530588	0.335272	3.53726e-07	3.53726e-07	1	0	0	1	0	0
ACCTGAGC	1	4	8	55.8984	577361771	150	215157322	32	4	0.0178896	0.0715584	0.018591	0.000572467	0.000148728	0.213333	9.91523e-10	9.91523e-10	1	0	0	1	0	0
ACCTGC	41	164	6	55.8984	577361771	150	215157322	984	4	0.733474	2.93389	0.762233	0.0176034	0.0045734	0.16	3.04893e-08	3.04893e-08	1	0	0	1	0	0
ACCTGCCT	29	139	8	55.8984	577361771	150	215157322	1112	4.7931	0.518798	2.48665	0.646039	0.0198932	0.00516831	0.255632	3.44554e-08	3.44554e-08	1	0	0	1	0	0
ACCTGGGCCTGG	2	8	12	55.8984	577361771	150	215157322	96	4	0.0357792	0.143117	0.0371821	0.0017174	0.000446185	0.32	2.97457e-09	2.97457e-09	1	0	0	1	0	0
ACG	32756	317640	3	55.8984	577361771	150	215157322	952920	9.69715	585.992	5682.45	1476.32	17.0474	4.42895	0.193943	2.95263e-05	2.95263e-05	1	1	1	0	0	0
ACGACGATG	44	182	9	55.8984	577361771	150	215157322	1638	4.13636	0.787142	3.25591	0.845893	0.0293032	0.00761303	0.248182	5.07536e-08	5.07536e-08	1	0	0	1	0	0
ACGACT	126	645	6	55.8984	577361771	150	215157322	3870	5.11905	2.25409	11.5388	2.99781	0.0692328	0.0179868	0.204762	1.19912e-07	1.19912e-07	1	0	0	1	0	0
ACGACTGC	11	49	8	55.8984	577361771	150	215157322	392	4.45455	0.196786	0.87659	0.22774	0.00701272	0.00182192	0.237576	1.21462e-08	1.21462e-08	1	0	0	1	0	0
ACGAG	37	251	5	55.8984	577361771	150	215157322	1255	6.78378	0.661915	4.49029	1.16659	0.0224514	0.00583294	0.226126	3.88863e-08	3.88863e-08	1	0	0	1	0	0
ACGAGAG	34	136	7	55.8984	577361771	150	215157322	952	4	0.608246	2.43299	0.632096	0.0170309	0.00442467	0.186667	2.94978e-08	2.94978e-08	1	0	0	1	0	0
ACGAGC	45	201	6	55.8984	577361771	150	215157322	1206	4.46667	0.805032	3.59581	0.9342	0.0215749	0.0056052	0.178667	3.7368e-08	3.7368e-08	1	0	0	1	0	0
ACGAGCC	81	360	7	55.8984	577361771	150	215157322	2520	4.44444	1.44906	6.44026	1.67319	0.0450818	0.0117124	0.207407	7.80824e-08	7.80824e-08	1	0	0	1	0	0
ACGAGCG	127	625	7	55.8984	577361771	150	215157322	4375	4.92126	2.27198	11.181	2.90485	0.078267	0.020334	0.229659	1.3556e-07	1.3556e-07	1	0	0	1	0	0
ACGAGCGG	1	4	8	55.8984	577361771	150	215157322	32	4	0.0178896	0.0715584	0.018591	0.000572467	0.000148728	0.213333	9.91523e-10	9.91523e-10	1	0	0	1	0	0
ACGAGG	579	2533	6	55.8984	577361771	150	215157322	15198	4.37478	10.3581	45.3144	11.7728	0.271886	0.0706367	0.174991	4.70911e-07	4.70911e-07	1	0	0	1	0	0
ACGAGGAG	24	108	8	55.8984	577361771	150	215157322	864	4.5	0.42935	1.93208	0.501958	0.0154566	0.00401567	0.24	2.67711e-08	2.67711e-08	1	0	0	1	0	0
ACGAGT	17	68	6	55.8984	577361771	150	215157322	408	4	0.304123	1.21649	0.316048	0.00729896	0.00189629	0.16	1.26419e-08	1.26419e-08	1	0	0	1	0	0
ACGAGTAGG	26	127	9	55.8984	577361771	150	215157322	1143	4.88462	0.46513	2.27198	0.590266	0.0204478	0.00531239	0.293077	3.54159e-08	3.54159e-08	1	0	0	1	0	0
ACGAGTC	26	104	7	55.8984	577361771	150	215157322	728	4	0.46513	1.86052	0.483367	0.0130236	0.00338357	0.186667	2.25571e-08	2.25571e-08	1	0	0	1	0	0
ACGAT	26	149	5	55.8984	577361771	150	215157322	745	5.73077	0.46513	2.66555	0.692517	0.0133278	0.00346258	0.191026	2.30839e-08	2.30839e-08	1	0	0	1	0	0
ACGATC	46	185	6	55.8984	577361771	150	215157322	1110	4.02174	0.822922	3.30958	0.859836	0.0198575	0.00515902	0.16087	3.43934e-08	3.43934e-08	1	0	0	1	0	0
ACGATG	520	4106	6	55.8984	577361771	150	215157322	24636	7.89615	9.30259	73.4547	19.0837	0.440728	0.114502	0.315846	7.63348e-07	7.63348e-07	1	0	0	1	0	0
ACGC	2547	20806	4	55.8984	577361771	150	215157322	83224	8.16883	45.5648	372.211	96.7013	1.48884	0.386805	0.217835	2.5787e-06	2.5787e-06	1	0	0	0	0	0
ACGCAG	34	215	6	55.8984	577361771	150	215157322	1290	6.32353	0.608246	3.84626	0.999269	0.0230776	0.00599561	0.252941	3.99708e-08	3.99708e-08	1	0	0	1	0	0
ACGCATCC	59	312	8	55.8984	577361771	150	215157322	2496	5.28814	1.05549	5.58156	1.4501	0.0446524	0.0116008	0.282034	7.73388e-08	7.73388e-08	1	0	0	1	0	0
ACGCCC	1	6	6	55.8984	577361771	150	215157322	36	6	0.0178896	0.107338	0.0278866	0.000644026	0.000167319	0.24	1.11546e-09	1.11546e-09	1	0	0	1	0	0
ACGCCG	165	734	6	55.8984	577361771	150	215157322	4404	4.44848	2.95178	13.131	3.41146	0.0787858	0.0204687	0.177939	1.36458e-07	1.36458e-07	1	0	0	1	0	0
ACGCCGCCGAT	1	6	11	55.8984	577361771	150	215157322	66	6	0.0178896	0.107338	0.0278866	0.00118071	0.000306752	0.44	2.04502e-09	2.04502e-09	1	0	0	1	0	0
ACGCGAG	149	666	7	55.8984	577361771	150	215157322	4662	4.4698	2.66555	11.9145	3.09541	0.0834013	0.0216679	0.208591	1.44452e-07	1.44452e-07	1	0	0	1	0	0
ACGCGATG	81	383	8	55.8984	577361771	150	215157322	3064	4.7284	1.44906	6.85172	1.78009	0.0548137	0.0142407	0.252181	9.49383e-08	9.49383e-08	1	0	0	1	0	0
ACGCGC	69	276	6	55.8984	577361771	150	215157322	1656	4	1.23438	4.93753	1.28278	0.0296252	0.00769669	0.16	5.13113e-08	5.13113e-08	1	0	0	1	0	0
ACGCGCAG	3	13	8	55.8984	577361771	150	215157322	104	4.33333	0.0536688	0.232565	0.0604209	0.00186052	0.000483367	0.231111	3.22245e-09	3.22245e-09	1	0	0	1	0	0
ACGCTCG	29	169	7	55.8984	577361771	150	215157322	1183	5.82759	0.518798	3.02334	0.785472	0.0211634	0.0054983	0.271954	3.66553e-08	3.66553e-08	1	0	0	1	0	0
ACGCTGG	31	124	7	55.8984	577361771	150	215157322	868	4	0.554578	2.21831	0.576322	0.0155282	0.00403426	0.186667	2.6895e-08	2.6895e-08	1	0	0	1	0	0
ACGCTGGAG	28	113	9	55.8984	577361771	150	215157322	1017	4.03571	0.500909	2.02152	0.525197	0.0181937	0.00472677	0.242143	3.15118e-08	3.15118e-08	1	0	0	1	0	0
ACGG	493	5124	4	55.8984	577361771	150	215157322	20496	10.3935	8.81957	91.6663	23.8151	0.366665	0.0952605	0.27716	6.3507e-07	6.3507e-07	1	0	0	0	0	0
ACGGAG	920	11065	6	55.8984	577361771	150	215157322	66390	12.0272	16.4584	197.948	51.4275	1.18769	0.308565	0.481087	2.0571e-06	2.0571e-06	1	0	0	1	0	0
ACGGAGAG	1284	10015	8	55.8984	577361771	150	215157322	80120	7.79984	22.9702	179.164	46.5473	1.43331	0.372379	0.415992	2.48252e-06	2.48252e-06	1	0	0	1	0	0
ACGGAGCC	27	132	8	55.8984	577361771	150	215157322	1056	4.88889	0.483019	2.36143	0.613505	0.0188914	0.00490804	0.260741	3.27202e-08	3.27202e-08	1	0	0	1	0	0
ACGGATAG	1	4	8	55.8984	577361771	150	215157322	32	4	0.0178896	0.0715584	0.018591	0.000572467	0.000148728	0.213333	9.91523e-10	9.91523e-10	1	0	0	1	0	0
ACGGCC	33	185	6	55.8984	577361771	150	215157322	1110	5.60606	0.590357	3.30958	0.859836	0.0198575	0.00515902	0.224242	3.43934e-08	3.43934e-08	1	0	0	1	0	0
ACGGCG	188	802	6	55.8984	577361771	150	215157322	4812	4.26596	3.36324	14.3475	3.72751	0.0860848	0.022365	0.170638	1.491e-07	1.491e-07	1	0	0	1	0	0
ACGGCT	75	301	6	55.8984	577361771	150	215157322	1806	4.01333	1.34172	5.38477	1.39898	0.0323086	0.00839386	0.160533	5.59591e-08	5.59591e-08	1	0	0	1	0	0
ACGGCTC	26	117	7	55.8984	577361771	150	215157322	819	4.5	0.46513	2.09308	0.543788	0.0146516	0.00380652	0.21	2.53768e-08	2.53768e-08	1	0	0	1	0	0
ACGGGAG	12	62	7	55.8984	577361771	150	215157322	434	5.16667	0.214675	1.10916	0.288161	0.00776409	0.00201713	0.241111	1.34475e-08	1.34475e-08	1	0	0	1	0	0
ACGGGCG	47	269	7	55.8984	577361771	150	215157322	1883	5.7234	0.840811	4.8123	1.25025	0.0336861	0.00875174	0.267092	5.83449e-08	5.83449e-08	1	0	0	1	0	0
ACGGGG	37	158	6	55.8984	577361771	150	215157322	948	4.27027	0.661915	2.82656	0.734346	0.0169593	0.00440608	0.170811	2.93739e-08	2.93739e-08	1	0	0	1	0	0
ACGGGGC	6	24	7	55.8984	577361771	150	215157322	168	4	0.107338	0.42935	0.111546	0.00300545	0.000780824	0.186667	5.20549e-09	5.20549e-09	1	0	0	1	0	0
ACGGGGG	2	8	7	55.8984	577361771	150	215157322	56	4	0.0357792	0.143117	0.0371821	0.00100182	0.000260275	0.186667	1.73516e-09	1.73516e-09	1	0	0	1	0	0
ACGT	2462	15626	4	55.8984	577361771	150	215157322	62504	6.34687	44.0442	279.543	72.6259	1.11817	0.290504	0.16925	1.93669e-06	1.93669e-06	1	0	0	0	0	0
ACGTAT	27	108	6	55.8984	577361771	150	215157322	648	4	0.483019	1.93208	0.501958	0.0115925	0.00301175	0.16	2.00783e-08	2.00783e-08	1	0	0	1	0	0
ACGTCC	74	423	6	55.8984	577361771	150	215157322	2538	5.71622	1.32383	7.5673	1.966	0.0454038	0.011796	0.228649	7.86401e-08	7.86401e-08	1	0	0	1	0	0
ACGTCG	52	208	6	55.8984	577361771	150	215157322	1248	4	0.930259	3.72104	0.966734	0.0223262	0.00580041	0.16	3.86694e-08	3.86694e-08	1	0	0	1	0	0
ACGTGC	24	96	6	55.8984	577361771	150	215157322	576	4	0.42935	1.7174	0.446185	0.0103044	0.00267711	0.16	1.78474e-08	1.78474e-08	1	0	0	1	0	0
ACT	5829	89095	3	55.8984	577361771	150	215157322	267285	15.2848	104.278	1593.87	414.092	4.78162	1.24228	0.305696	8.28185e-06	8.28185e-06	1	0	0	0	0	0
ACTACTGCT	126	532	9	55.8984	577361771	150	215157322	4788	4.22222	2.25409	9.51727	2.47261	0.0856554	0.0222535	0.253333	1.48357e-07	1.48357e-07	1	0	0	1	0	0
ACTAGC	3	54	6	55.8984	577361771	150	215157322	324	18	0.0536688	0.966038	0.250979	0.00579623	0.00150587	0.72	1.00392e-08	1.00392e-08	1	0	0	1	1	0
ACTAGCGGC	38	165	9	55.8984	577361771	150	215157322	1485	4.34211	0.679805	2.95178	0.766881	0.0265661	0.00690193	0.260526	4.60128e-08	4.60128e-08	1	0	0	1	0	0
ACTAT	54	279	5	55.8984	577361771	150	215157322	1395	5.16667	0.966038	4.9912	1.29673	0.024956	0.00648363	0.172222	4.32242e-08	4.32242e-08	1	0	0	1	0	0
ACTATAT	137	602	7	55.8984	577361771	150	215157322	4214	4.39416	2.45088	10.7695	2.79795	0.0753868	0.0195857	0.205061	1.30571e-07	1.30571e-07	1	0	0	1	0	0
ACTATC	133	2389	6	55.8984	577361771	150	215157322	14334	17.9624	2.37932	42.7383	11.1035	0.25643	0.066621	0.718496	4.4414e-07	4.4414e-07	1	0	0	1	1	0
ACTATCTCG	35	151	9	55.8984	577361771	150	215157322	1359	4.31429	0.626136	2.70133	0.701812	0.024312	0.00631631	0.258857	4.21087e-08	4.21087e-08	1	0	0	1	0	0
ACTC	2561	50218	4	55.8984	577361771	150	215157322	200872	19.6087	45.8153	898.38	233.401	3.59352	0.933605	0.5229	6.22403e-06	6.22403e-06	1	0	0	0	1	0
ACTCAGC	1	4	7	55.8984	577361771	150	215157322	28	4	0.0178896	0.0715584	0.018591	0.000500909	0.000130137	0.186667	8.67582e-10	8.67582e-10	1	0	0	1	0	0
ACTCAGTC	13	65	8	55.8984	577361771	150	215157322	520	5	0.232565	1.16282	0.302105	0.00930259	0.00241684	0.266667	1.61122e-08	1.61122e-08	1	0	0	1	0	0
ACTCC	44	284	5	55.8984	577361771	150	215157322	1420	6.45455	0.787142	5.08065	1.31996	0.0254032	0.00659982	0.215152	4.39988e-08	4.39988e-08	1	0	0	1	0	0
ACTCCC	35	140	6	55.8984	577361771	150	215157322	840	4	0.626136	2.50454	0.650687	0.0150273	0.00390412	0.16	2.60275e-08	2.60275e-08	1	0	0	1	0	0
ACTCCCC	2	8	7	55.8984	577361771	150	215157322	56	4	0.0357792	0.143117	0.0371821	0.00100182	0.000260275	0.186667	1.73516e-09	1.73516e-09	1	0	0	1	0	0
ACTCCT	44	285	6	55.8984	577361771	150	215157322	1710	6.47727	0.787142	5.09854	1.32461	0.0305912	0.00794767	0.259091	5.29845e-08	5.29845e-08	1	0	0	1	0	0
ACTCCTC	2	8	7	55.8984	577361771	150	215157322	56	4	0.0357792	0.143117	0.0371821	0.00100182	0.000260275	0.186667	1.73516e-09	1.73516e-09	1	0	0	1	0	0
ACTCCTCG	57	282	8	55.8984	577361771	150	215157322	2256	4.94737	1.01971	5.04487	1.31067	0.0403589	0.0104854	0.26386	6.99023e-08	6.99023e-08	1	0	0	1	0	0
ACTCG	79	468	5	55.8984	577361771	150	215157322	2340	5.92405	1.41328	8.37233	2.17515	0.0418617	0.0108758	0.197468	7.25051e-08	7.25051e-08	1	0	0	1	0	0
ACTCGAG	18	92	7	55.8984	577361771	150	215157322	644	5.11111	0.322013	1.64584	0.427594	0.0115209	0.00299316	0.238519	1.99544e-08	1.99544e-08	1	0	0	1	0	0
ACTCGC	78	312	6	55.8984	577361771	150	215157322	1872	4	1.39539	5.58156	1.4501	0.0334893	0.00870061	0.16	5.80041e-08	5.80041e-08	1	0	0	1	0	0
ACTCGCC	49	196	7	55.8984	577361771	150	215157322	1372	4	0.87659	3.50636	0.910961	0.0245445	0.00637673	0.186667	4.25115e-08	4.25115e-08	1	0	0	1	0	0
ACTCGCG	4	16	7	55.8984	577361771	150	215157322	112	4	0.0715584	0.286234	0.0743642	0.00200364	0.000520549	0.186667	3.47033e-09	3.47033e-09	1	0	0	1	0	0
ACTCGGC	22	110	7	55.8984	577361771	150	215157322	770	5	0.393571	1.96786	0.511254	0.013775	0.00357878	0.233333	2.38585e-08	2.38585e-08	1	0	0	1	0	0
ACTCGGCTC	20	82	9	55.8984	577361771	150	215157322	738	4.1	0.357792	1.46695	0.381116	0.0132025	0.00343005	0.246	2.2867e-08	2.2867e-08	1	0	0	1	0	0
ACTCGGG	124	637	7	55.8984	577361771	150	215157322	4459	5.1371	2.21831	11.3957	2.96062	0.0797697	0.0207244	0.239731	1.38162e-07	1.38162e-07	1	0	0	1	0	0
ACTCT	1504	13650	5	55.8984	577361771	150	215157322	68250	9.0758	26.906	244.193	63.4419	1.22097	0.31721	0.302527	2.11473e-06	2.11473e-06	1	0	0	1	0	0
ACTCTAT	28	112	7	55.8984	577361771	150	215157322	784	4	0.500909	2.00364	0.520549	0.0140254	0.00364385	0.186667	2.42923e-08	2.42923e-08	1	0	0	1	0	0
ACTCTC	533	4208	6	55.8984	577361771	150	215157322	25248	7.89493	9.53516	75.2794	19.5578	0.451677	0.117347	0.315797	7.82311e-07	7.82311e-07	1	0	0	1	0	0
ACTCTCG	27	108	7	55.8984	577361771	150	215157322	756	4	0.483019	1.93208	0.501958	0.0135245	0.00351371	0.186667	2.34247e-08	2.34247e-08	1	0	0	1	0	0
ACTCTCT	91	471	7	55.8984	577361771	150	215157322	3297	5.17582	1.62795	8.426	2.1891	0.058982	0.0153237	0.241538	1.02158e-07	1.02158e-07	1	0	0	1	0	0
ACTCTCTCT	5	20	9	55.8984	577361771	150	215157322	180	4	0.089448	0.357792	0.0929552	0.00322013	0.000836597	0.24	5.57731e-09	5.57731e-09	1	0	0	1	0	0
ACTCTG	134	765	6	55.8984	577361771	150	215157322	4590	5.70896	2.39721	13.6855	3.55554	0.0821133	0.0213332	0.228358	1.42222e-07	1.42222e-07	1	0	0	1	0	0
ACTG	3958	107636	4	55.8984	577361771	150	215157322	430544	27.1945	70.807	1925.57	500.266	7.70226	2.00107	0.725188	1.33404e-05	1.33404e-05	1	0	0	0	1	0
ACTGAG	88	352	6	55.8984	577361771	150	215157322	2112	4	1.57428	6.29714	1.63601	0.0377828	0.00981607	0.16	6.54405e-08	6.54405e-08	1	0	0	1	0	0
ACTGAGATCT	100	460	10	55.8984	577361771	150	215157322	4600	4.6	1.78896	8.22922	2.13797	0.0822922	0.0213797	0.306667	1.42531e-07	1.42531e-07	1	0	0	1	0	0
ACTGAGG	108	441	7	55.8984	577361771	150	215157322	3087	4.08333	1.93208	7.88931	2.04966	0.0552252	0.0143476	0.190556	9.56509e-08	9.56509e-08	1	0	0	1	0	0
ACTGAT	164	2924	6	55.8984	577361771	150	215157322	17544	17.8293	2.93389	52.3092	13.5901	0.313855	0.0815403	0.713171	5.43602e-07	5.43602e-07	1	0	0	1	1	0
ACTGC	18	107	5	55.8984	577361771	150	215157322	535	5.94444	0.322013	1.91419	0.497311	0.00957094	0.00248655	0.198148	1.6577e-08	1.6577e-08	1	0	0	1	0	0
ACTGCC	265	3870	6	55.8984	577361771	150	215157322	23220	14.6038	4.74074	69.2328	17.9868	0.415397	0.107921	0.584151	7.19474e-07	7.19474e-07	1	0	0	1	1	0
ACTGCCC	18	93	7	55.8984	577361771	150	215157322	651	5.16667	0.322013	1.66373	0.432242	0.0116461	0.00302569	0.241111	2.01713e-08	2.01713e-08	1	0	0	1	0	0
ACTGCCGCG	35	173	9	55.8984	577361771	150	215157322	1557	4.94286	0.626136	3.0949	0.804063	0.0278541	0.00723657	0.296571	4.82438e-08	4.82438e-08	1	0	0	1	0	0
ACTGCCT	1	4	7	55.8984	577361771	150	215157322	28	4	0.0178896	0.0715584	0.018591	0.000500909	0.000130137	0.186667	8.67582e-10	8.67582e-10	1	0	0	1	0	0
ACTGCG	1	6	6	55.8984	577361771	150	215157322	36	6	0.0178896	0.107338	0.0278866	0.000644026	0.000167319	0.24	1.11546e-09	1.11546e-09	1	0	0	1	0	0
ACTGCT	2364	18094	6	55.8984	577361771	150	215157322	108564	7.65398	42.291	323.694	84.0966	1.94217	0.50458	0.306159	3.36386e-06	3.36386e-06	1	0	0	1	0	0
ACTGGAG	18	72	7	55.8984	577361771	150	215157322	504	4	0.322013	1.28805	0.334639	0.00901636	0.00234247	0.186667	1.56165e-08	1.56165e-08	1	0	0	1	0	0
ACTGGC	28	141	6	55.8984	577361771	150	215157322	846	5.03571	0.500909	2.52243	0.655334	0.0151346	0.00393201	0.201429	2.62134e-08	2.62134e-08	1	0	0	1	0	0
ACTGGCG	41	225	7	55.8984	577361771	150	215157322	1575	5.4878	0.733474	4.02516	1.04575	0.0281761	0.00732022	0.256098	4.88015e-08	4.88015e-08	1	0	0	1	0	0
ACTGGG	135	653	6	55.8984	577361771	150	215157322	3918	4.83704	2.4151	11.6819	3.03499	0.0700915	0.0182099	0.193481	1.214e-07	1.214e-07	1	0	0	1	0	0
AG	2437212	42685084	2	55.8984	577361771	150	215157322	85370168	17.5139	43600.7	763619	198390	1527.24	396.78	0.233519	0.0026452	0.0026452	1	1	1	0	0	0
AGAGAGAGAT	12211	56045	10	55.8984	577361771	150	215157322	560450	4.58971	218.45	1002.62	260.484	10.0262	2.60484	0.305981	1.73656e-05	1.73656e-05	1	1	0	1	0	0
AGAGAGAGCT	26	106	10	55.8984	577361771	150	215157322	1060	4.07692	0.46513	1.8963	0.492663	0.018963	0.00492663	0.271795	3.28442e-08	3.28442e-08	1	0	0	1	0	0
AGAGAGAT	77127	451392	8	55.8984	577361771	150	215157322	3611136	5.85258	1379.77	8075.22	2097.96	64.6018	16.7837	0.312138	0.000111891	0.000111891	1	1	1	1	0	0
AGAGAGATAGAGAT	94184	391332	14	55.8984	577361771	150	215157322	5478648	4.15497	1684.91	7000.77	1818.82	98.0108	25.4635	0.387798	0.000169756	0.000169756	1	1	1	1	0	0
AGAGAGATGG	88	676	10	55.8984	577361771	150	215157322	6760	7.68182	1.57428	12.0934	3.14189	0.120934	0.0314189	0.512121	2.09459e-07	2.09459e-07	1	0	0	1	1	0
AGAGAGC	116	482	7	55.8984	577361771	150	215157322	3374	4.15517	2.07519	8.62279	2.24022	0.0603595	0.0156815	0.193908	1.04544e-07	1.04544e-07	1	0	0	1	0	0
AGAGAGG	187	836	7	55.8984	577361771	150	215157322	5852	4.47059	3.34536	14.9557	3.88553	0.10469	0.0271987	0.208627	1.81325e-07	1.81325e-07	1	0	0	1	0	0
AGAGAGGCC	43	175	9	55.8984	577361771	150	215157322	1575	4.06977	0.769253	3.13068	0.813358	0.0281761	0.00732022	0.244186	4.88015e-08	4.88015e-08	1	0	0	1	0	0
AGAGAT	36450	346250	6	55.8984	577361771	150	215157322	2077500	9.49931	652.076	6194.27	1609.29	37.1656	9.65573	0.379973	6.43715e-05	6.43715e-05	1	1	1	1	0	0
AGAGATAGAT	113	530	10	55.8984	577361771	150	215157322	5300	4.69027	2.02152	9.48149	2.46331	0.0948149	0.0246331	0.312684	1.64221e-07	1.64221e-07	1	0	0	1	0	0
AGAGATAT	1454	6031	8	55.8984	577361771	150	215157322	48248	4.14787	26.0115	107.892	28.0307	0.863137	0.224245	0.22122	1.49497e-06	1.49497e-06	1	0	0	1	0	0
AGAGATCG	12	48	8	55.8984	577361771	150	215157322	384	4	0.214675	0.858701	0.223093	0.00686961	0.00178474	0.213333	1.18983e-08	1.18983e-08	1	0	0	1	0	0
AGAGATGG	3012	16746	8	55.8984	577361771	150	215157322	133968	5.55976	53.8835	299.579	77.8314	2.39663	0.622651	0.296521	4.15101e-06	4.15101e-06	1	0	0	1	0	0
AGAGC	1911	24686	5	55.8984	577361771	150	215157322	123430	12.9178	34.187	441.623	114.735	2.20811	0.573673	0.430595	3.82449e-06	3.82449e-06	1	0	0	1	0	0
AGAGCAGCAGC	48	233	11	55.8984	577361771	150	215157322	2563	4.85417	0.858701	4.16828	1.08293	0.045851	0.0119122	0.355972	7.94148e-08	7.94148e-08	1	0	0	1	0	0
AGAGCC	49	300	6	55.8984	577361771	150	215157322	1800	6.12245	0.87659	5.36688	1.39433	0.0322013	0.00836597	0.244898	5.57731e-08	5.57731e-08	1	0	0	1	0	0
AGAGCCG	99	525	7	55.8984	577361771	150	215157322	3675	5.30303	1.77107	9.39204	2.44007	0.0657443	0.0170805	0.247475	1.1387e-07	1.1387e-07	1	0	0	1	0	0
AGAGCCGC	70	286	8	55.8984	577361771	150	215157322	2288	4.08571	1.25227	5.11643	1.32926	0.0409314	0.0106341	0.217905	7.08939e-08	7.08939e-08	1	0	0	1	0	0
AGAGCG	1990	10377	6	55.8984	577361771	150	215157322	62262	5.21457	35.6003	185.64	48.2298	1.11384	0.289379	0.208583	1.92919e-06	1.92919e-06	1	0	0	1	0	0
AGAGCT	370	6296	6	55.8984	577361771	150	215157322	37776	17.0162	6.61915	112.633	29.2623	0.675798	0.175574	0.680649	1.17049e-06	1.17049e-06	1	0	0	1	1	0
AGAGCTG	33	132	7	55.8984	577361771	150	215157322	924	4	0.590357	2.36143	0.613505	0.01653	0.00429453	0.186667	2.86302e-08	2.86302e-08	1	0	0	1	0	0
AGAGG	788	4514	5	55.8984	577361771	150	215157322	22570	5.72843	14.097	80.7537	20.98	0.403768	0.1049	0.190948	6.99333e-07	6.99333e-07	1	0	0	1	0	0
AGAGGAGCAGC	37	222	11	55.8984	577361771	150	215157322	2442	6	0.661915	3.97149	1.0318	0.0436864	0.0113498	0.44	7.56656e-08	7.56656e-08	1	0	0	1	0	0
AGAGGAGG	68	292	8	55.8984	577361771	150	215157322	2336	4.29412	1.21649	5.22376	1.35715	0.0417901	0.0108572	0.22902	7.23811e-08	7.23811e-08	1	0	0	1	0	0
AGAGGAT	216	2361	7	55.8984	577361771	150	215157322	16527	10.9306	3.86415	42.2373	10.9734	0.295661	0.0768136	0.510093	5.1209e-07	5.1209e-07	1	0	0	1	1	0
AGAGGATAGG	32	134	10	55.8984	577361771	150	215157322	1340	4.1875	0.572467	2.39721	0.6228	0.0239721	0.006228	0.279167	4.152e-08	4.152e-08	1	0	0	1	0	0
AGAGGC	1078	6867	6	55.8984	577361771	150	215157322	41202	6.37013	19.285	122.848	31.9162	0.737087	0.191497	0.254805	1.27665e-06	1.27665e-06	1	0	0	1	0	0
AGAGGCG	44	197	7	55.8984	577361771	150	215157322	1379	4.47727	0.787142	3.52425	0.915609	0.0246698	0.00640926	0.208939	4.27284e-08	4.27284e-08	1	0	0	1	0	0
AGAGGG	2804	13369	6	55.8984	577361771	150	215157322	80214	4.76783	50.1624	239.166	62.1359	1.435	0.372816	0.190713	2.48544e-06	2.48544e-06	1	0	0	1	0	0
AGAGGGAGAT	30	313	10	55.8984	577361771	150	215157322	3130	10.4333	0.536688	5.59944	1.45475	0.0559944	0.0145475	0.695556	9.69833e-08	9.69833e-08	1	0	0	1	1	0
AGAGGGG	6	24	7	55.8984	577361771	150	215157322	168	4	0.107338	0.42935	0.111546	0.00300545	0.000780824	0.186667	5.20549e-09	5.20549e-09	1	0	0	1	0	0
AGAT	69166	1030976	4	55.8984	577361771	150	215157322	4123904	14.9058	1237.35	18443.7	4791.73	73.775	19.1669	0.397489	0.000127779	0.000127779	1	1	1	0	0	0
AGATAGGC	96	1100	8	55.8984	577361771	150	215157322	8800	11.4583	1.7174	19.6786	5.11254	0.157428	0.0409003	0.611111	2.72669e-07	2.72669e-07	1	0	0	1	1	0
AGATAT	614	6563	6	55.8984	577361771	150	215157322	39378	10.6889	10.9842	117.409	30.5033	0.704457	0.18302	0.427557	1.22013e-06	1.22013e-06	1	0	0	1	0	0
AGATATAGC	51	239	9	55.8984	577361771	150	215157322	2151	4.68627	0.91237	4.27561	1.11082	0.0384805	0.00999734	0.281176	6.66489e-08	6.66489e-08	1	0	0	1	0	0
AGATATCTATAT	2	8	12	55.8984	577361771	150	215157322	96	4	0.0357792	0.143117	0.0371821	0.0017174	0.000446185	0.32	2.97457e-09	2.97457e-09	1	0	0	1	0	0
AGATCAT	20	80	7	55.8984	577361771	150	215157322	560	4	0.357792	1.43117	0.371821	0.0100182	0.00260275	0.186667	1.73516e-08	1.73516e-08	1	0	0	1	0	0
AGATCCG	2	8	7	55.8984	577361771	150	215157322	56	4	0.0357792	0.143117	0.0371821	0.00100182	0.000260275	0.186667	1.73516e-09	1.73516e-09	1	0	0	1	0	0
AGATCTC	12	56	7	55.8984	577361771	150	215157322	392	4.66667	0.214675	1.00182	0.260275	0.00701272	0.00182192	0.217778	1.21462e-08	1.21462e-08	1	0	0	1	0	0
AGATG	350	6141	5	55.8984	577361771	150	215157322	30705	17.5457	6.26136	109.86	28.5419	0.5493	0.14271	0.584857	9.51397e-07	9.51397e-07	1	0	0	1	1	0
AGATGC	24	96	6	55.8984	577361771	150	215157322	576	4	0.42935	1.7174	0.446185	0.0103044	0.00267711	0.16	1.78474e-08	1.78474e-08	1	0	0	1	0	0
AGATGG	620	3703	6	55.8984	577361771	150	215157322	22218	5.97258	11.0916	66.2452	17.2107	0.397471	0.103264	0.238903	6.88426e-07	6.88426e-07	1	0	0	1	0	0
AGATGGAT	830	10020	8	55.8984	577361771	150	215157322	80160	12.0723	14.8484	179.254	46.5706	1.43403	0.372565	0.643855	2.48376e-06	2.48376e-06	1	0	0	1	1	0
AGC	173477	1641420	3	55.8984	577361771	150	215157322	4924260	9.46189	3103.43	29364.3	7628.93	88.093	22.8868	0.189238	0.000152579	0.000152579	1	1	1	0	0	0
AGCAGCC	21	84	7	55.8984	577361771	150	215157322	588	4	0.375682	1.50273	0.390412	0.0105191	0.00273288	0.186667	1.82192e-08	1.82192e-08	1	0	0	1	0	0
AGCAGG	181	898	6	55.8984	577361771	150	215157322	5388	4.96133	3.23802	16.0649	4.17369	0.0963892	0.0250421	0.198453	1.66948e-07	1.66948e-07	1	0	0	1	0	0
AGCAGGC	50	257	7	55.8984	577361771	150	215157322	1799	5.14	0.89448	4.59763	1.19447	0.0321834	0.00836132	0.239867	5.57422e-08	5.57422e-08	1	0	0	1	0	0
AGCATC	340	1662	6	55.8984	577361771	150	215157322	9972	4.88824	6.08246	29.7325	7.72458	0.178395	0.0463475	0.195529	3.08983e-07	3.08983e-07	1	0	0	1	0	0
AGCATCC	29	116	7	55.8984	577361771	150	215157322	812	4	0.518798	2.07519	0.53914	0.0145264	0.00377398	0.186667	2.51599e-08	2.51599e-08	1	0	0	1	0	0
AGCC	195	1305	4	55.8984	577361771	150	215157322	5220	6.69231	3.48847	23.3459	6.06533	0.0933837	0.0242613	0.178462	1.61742e-07	1.61742e-07	1	0	0	0	0	0
AGCCAGG	12	60	7	55.8984	577361771	150	215157322	420	5	0.214675	1.07338	0.278866	0.00751363	0.00195206	0.233333	1.30137e-08	1.30137e-08	1	0	0	1	0	0
AGCCAT	2	10	6	55.8984	577361771	150	215157322	60	5	0.0357792	0.178896	0.0464776	0.00107338	0.000278866	0.2	1.8591e-09	1.8591e-09	1	0	0	1	0	0
AGCCC	18	101	5	55.8984	577361771	150	215157322	505	5.61111	0.322013	1.80685	0.469424	0.00903425	0.00234712	0.187037	1.56475e-08	1.56475e-08	1	0	0	1	0	0
AGCCCC	29	127	6	55.8984	577361771	150	215157322	762	4.37931	0.518798	2.27198	0.590266	0.0136319	0.00354159	0.175172	2.36106e-08	2.36106e-08	1	0	0	1	0	0
AGCCCCCCG	1	4	9	55.8984	577361771	150	215157322	36	4	0.0178896	0.0715584	0.018591	0.000644026	0.000167319	0.24	1.11546e-09	1.11546e-09	1	0	0	1	0	0
AGCCCCG	17	68	7	55.8984	577361771	150	215157322	476	4	0.304123	1.21649	0.316048	0.00851545	0.00221233	0.186667	1.47489e-08	1.47489e-08	1	0	0	1	0	0
AGCCCGG	17	68	7	55.8984	577361771	150	215157322	476	4	0.304123	1.21649	0.316048	0.00851545	0.00221233	0.186667	1.47489e-08	1.47489e-08	1	0	0	1	0	0
AGCCG	93	554	5	55.8984	577361771	150	215157322	2770	5.95699	1.66373	9.91084	2.57486	0.0495542	0.0128743	0.198566	8.58287e-08	8.58287e-08	1	0	0	1	0	0
AGCCGC	624	2730	6	55.8984	577361771	150	215157322	16380	4.375	11.1631	48.8386	12.6884	0.293032	0.0761303	0.175	5.07536e-07	5.07536e-07	1	0	0	1	0	0
AGCCGCC	52	274	7	55.8984	577361771	150	215157322	1918	5.26923	0.930259	4.90175	1.27349	0.0343123	0.00891441	0.245897	5.94294e-08	5.94294e-08	1	0	0	1	0	0
AGCCGCG	8	32	7	55.8984	577361771	150	215157322	224	4	0.143117	0.572467	0.148728	0.00400727	0.0010411	0.186667	6.94066e-09	6.94066e-09	1	0	0	1	0	0
AGCCGG	38	158	6	55.8984	577361771	150	215157322	948	4.15789	0.679805	2.82656	0.734346	0.0169593	0.00440608	0.166316	2.93739e-08	2.93739e-08	1	0	0	1	0	0
AGCCTC	46	206	6	55.8984	577361771	150	215157322	1236	4.47826	0.822922	3.68526	0.957439	0.0221115	0.00574463	0.17913	3.82976e-08	3.82976e-08	1	0	0	1	0	0
AGCCTCCCTCC	13	57	11	55.8984	577361771	150	215157322	627	4.38462	0.232565	1.01971	0.264922	0.0112168	0.00291415	0.321538	1.94276e-08	1.94276e-08	1	0	0	1	0	0
AGCCTCGC	45	243	8	55.8984	577361771	150	215157322	1944	5.4	0.805032	4.34717	1.12941	0.0347774	0.00903525	0.288	6.0235e-08	6.0235e-08	1	0	0	1	0	0
AGCCTG	1	4	6	55.8984	577361771	150	215157322	24	4	0.0178896	0.0715584	0.018591	0.00042935	0.000111546	0.16	7.43642e-10	7.43642e-10	1	0	0	1	0	0
AGCCTGATG	36	150	9	55.8984	577361771	150	215157322	1350	4.16667	0.644026	2.68344	0.697164	0.024151	0.00627448	0.25	4.18299e-08	4.18299e-08	1	0	0	1	0	0
AGCCTGG	25	102	7	55.8984	577361771	150	215157322	714	4.08	0.44724	1.82474	0.474072	0.0127732	0.0033185	0.1904	2.21233e-08	2.21233e-08	1	0	0	1	0	0
AGCG	935	5877	4	55.8984	577361771	150	215157322	23508	6.28556	16.7268	105.137	27.3149	0.420549	0.10926	0.167615	7.28397e-07	7.28397e-07	1	0	0	0	0	0
AGCGAGG	3	12	7	55.8984	577361771	150	215157322	84	4	0.0536688	0.214675	0.0557731	0.00150273	0.000390412	0.186667	2.60275e-09	2.60275e-09	1	0	0	1	0	0
AGCGAT	82	461	6	55.8984	577361771	150	215157322	2766	5.62195	1.46695	8.24711	2.14262	0.0494826	0.0128557	0.224878	8.57047e-08	8.57047e-08	1	0	0	1	0	0
AGCGCCG	107	504	7	55.8984	577361771	150	215157322	3528	4.71028	1.91419	9.01636	2.34247	0.0631145	0.0163973	0.219813	1.09315e-07	1.09315e-07	1	0	0	1	0	0
AGCGCG	1	4	6	55.8984	577361771	150	215157322	24	4	0.0178896	0.0715584	0.018591	0.00042935	0.000111546	0.16	7.43642e-10	7.43642e-10	1	0	0	1	0	0
AGCGG	7	35	5	55.8984	577361771	150	215157322	175	5	0.125227	0.626136	0.162672	0.00313068	0.000813358	0.166667	5.42239e-09	5.42239e-09	1	0	0	1	0	0
AGCGGC	1737	8052	6	55.8984	577361771	150	215157322	48312	4.63558	31.0742	144.047	37.4238	0.864282	0.224543	0.185423	1.49695e-06	1.49695e-06	1	0	0	1	0	0
AGCGGCC	1	4	7	55.8984	577361771	150	215157322	28	4	0.0178896	0.0715584	0.018591	0.000500909	0.000130137	0.186667	8.67582e-10	8.67582e-10	1	0	0	1	0	0
AGCGGCG	29	140	7	55.8984	577361771	150	215157322	980	4.82759	0.518798	2.50454	0.650687	0.0175318	0.00455481	0.225287	3.03654e-08	3.03654e-08	1	0	0	1	0	0
AGCGGG	80	360	6	55.8984	577361771	150	215157322	2160	4.5	1.43117	6.44026	1.67319	0.0386415	0.0100392	0.18	6.69278e-08	6.69278e-08	1	0	0	1	0	0
AGCGGGC	385	1660	7	55.8984	577361771	150	215157322	11620	4.31169	6.8875	29.6967	7.71528	0.207877	0.054007	0.201212	3.60047e-07	3.60047e-07	1	0	0	1	0	0
AGCTATCCC	28	116	9	55.8984	577361771	150	215157322	1044	4.14286	0.500909	2.07519	0.53914	0.0186767	0.00485226	0.248571	3.23484e-08	3.23484e-08	1	0	0	1	0	0
AGCTC	25	151	5	55.8984	577361771	150	215157322	755	6.04	0.44724	2.70133	0.701812	0.0135066	0.00350906	0.201333	2.33937e-08	2.33937e-08	1	0	0	1	0	0
AGCTCATATCC	29	137	11	55.8984	577361771	150	215157322	1507	4.72414	0.518798	2.45088	0.636743	0.0269596	0.00700418	0.346437	4.66945e-08	4.66945e-08	1	0	0	1	0	0
AGCTCC	156	782	6	55.8984	577361771	150	215157322	4692	5.01282	2.79078	13.9897	3.63455	0.083938	0.0218073	0.200513	1.45382e-07	1.45382e-07	1	0	0	1	0	0
AGCTCGC	12	48	7	55.8984	577361771	150	215157322	336	4	0.214675	0.858701	0.223093	0.00601091	0.00156165	0.186667	1.0411e-08	1.0411e-08	1	0	0	1	0	0
AGG	16326	151215	3	55.8984	577361771	150	215157322	453645	9.26222	292.066	2705.18	702.811	8.11553	2.10843	0.185244	1.40562e-05	1.40562e-05	1	1	0	0	0	0
AGGAGGC	22	136	7	55.8984	577361771	150	215157322	952	6.18182	0.393571	2.43299	0.632096	0.0170309	0.00442467	0.288485	2.94978e-08	2.94978e-08	1	0	0	1	0	0
AGGAGGCGCG	37	154	10	55.8984	577361771	150	215157322	1540	4.16216	0.661915	2.755	0.715755	0.02755	0.00715755	0.277477	4.7717e-08	4.7717e-08	1	0	0	1	0	0
AGGAGGG	1	4	7	55.8984	577361771	150	215157322	28	4	0.0178896	0.0715584	0.018591	0.000500909	0.000130137	0.186667	8.67582e-10	8.67582e-10	1	0	0	1	0	0
AGGAT	35	175	5	55.8984	577361771	150	215157322	875	5	0.626136	3.13068	0.813358	0.0156534	0.00406679	0.166667	2.71119e-08	2.71119e-08	1	0	0	1	0	0
AGGATG	49	196	6	55.8984	577361771	150	215157322	1176	4	0.87659	3.50636	0.910961	0.0210382	0.00546577	0.16	3.64385e-08	3.64385e-08	1	0	0	1	0	0
AGGATGG	103	1347	7	55.8984	577361771	150	215157322	9429	13.0777	1.84263	24.0973	6.26054	0.168681	0.0438237	0.610291	2.92158e-07	2.92158e-07	1	0	0	1	1	0
AGGC	1251	11226	4	55.8984	577361771	150	215157322	44904	8.97362	22.3799	200.829	52.1758	0.803315	0.208703	0.239297	1.39135e-06	1.39135e-06	1	0	0	0	0	0
AGGCAT	45	180	6	55.8984	577361771	150	215157322	1080	4	0.805032	3.22013	0.836597	0.0193208	0.00501958	0.16	3.34639e-08	3.34639e-08	1	0	0	1	0	0
AGGCCC	36	183	6	55.8984	577361771	150	215157322	1098	5.08333	0.644026	3.2738	0.85054	0.0196428	0.00510324	0.203333	3.40216e-08	3.40216e-08	1	0	0	1	0	0
AGGCCCCATCG	26	110	11	55.8984	577361771	150	215157322	1210	4.23077	0.46513	1.96786	0.511254	0.0216464	0.00562379	0.310256	3.74919e-08	3.74919e-08	1	0	0	1	0	0
AGGCG	87	435	5	55.8984	577361771	150	215157322	2175	5	1.5564	7.78198	2.02178	0.0389099	0.0101089	0.166667	6.73925e-08	6.73925e-08	1	0	0	1	0	0
AGGCGCG	9	36	7	55.8984	577361771	150	215157322	252	4	0.161006	0.644026	0.167319	0.00450818	0.00117124	0.186667	7.80824e-09	7.80824e-09	1	0	0	1	0	0
AGGCGG	100	463	6	55.8984	577361771	150	215157322	2778	4.63	1.78896	8.28288	2.15191	0.0496973	0.0129115	0.1852	8.60766e-08	8.60766e-08	1	0	0	1	0	0
AGGCGGC	34	156	7	55.8984	577361771	150	215157322	1092	4.58824	0.608246	2.79078	0.725051	0.0195354	0.00507536	0.214118	3.38357e-08	3.38357e-08	1	0	0	1	0	0
AGGCGGGC	2	10	8	55.8984	577361771	150	215157322	80	5	0.0357792	0.178896	0.0464776	0.00143117	0.000371821	0.266667	2.47881e-09	2.47881e-09	1	0	0	1	0	0
AGGG	368	2364	4	55.8984	577361771	150	215157322	9456	6.42391	6.58337	42.291	10.9873	0.169164	0.0439492	0.171304	2.92995e-07	2.92995e-07	1	0	0	0	0	0
AGGGAT	532	7710	6	55.8984	577361771	150	215157322	46260	14.4925	9.51727	137.929	35.8342	0.827573	0.215005	0.579699	1.43337e-06	1.43337e-06	1	0	0	1	1	0
AGGGC	23	135	5	55.8984	577361771	150	215157322	675	5.86957	0.411461	2.4151	0.627448	0.0120755	0.00313724	0.195652	2.09149e-08	2.09149e-08	1	0	0	1	0	0
AGGGCC	1	4	6	55.8984	577361771	150	215157322	24	4	0.0178896	0.0715584	0.018591	0.00042935	0.000111546	0.16	7.43642e-10	7.43642e-10	1	0	0	1	0	0
AGGGCG	44	228	6	55.8984	577361771	150	215157322	1368	5.18182	0.787142	4.07883	1.05969	0.024473	0.00635814	0.207273	4.23876e-08	4.23876e-08	1	0	0	1	0	0
AGGGG	15	86	5	55.8984	577361771	150	215157322	430	5.73333	0.268344	1.53851	0.399708	0.00769253	0.00199854	0.191111	1.33236e-08	1.33236e-08	1	0	0	1	0	0
AGGGGC	15	67	6	55.8984	577361771	150	215157322	402	4.46667	0.268344	1.1986	0.3114	0.00719162	0.0018684	0.178667	1.2456e-08	1.2456e-08	1	0	0	1	0	0
AGGGGCG	2	9	7	55.8984	577361771	150	215157322	63	4.5	0.0357792	0.161006	0.0418299	0.00112704	0.000292809	0.21	1.95206e-09	1.95206e-09	1	0	0	1	0	0
AGGGGG	114	474	6	55.8984	577361771	150	215157322	2844	4.15789	2.03941	8.47967	2.20304	0.050878	0.0132182	0.166316	8.81216e-08	8.81216e-08	1	0	0	1	0	0
AGGGGGC	1	4	7	55.8984	577361771	150	215157322	28	4	0.0178896	0.0715584	0.018591	0.000500909	0.000130137	0.186667	8.67582e-10	8.67582e-10	1	0	0	1	0	0
AGGGGGG	3	12	7	55.8984	577361771	150	215157322	84	4	0.0536688	0.214675	0.0557731	0.00150273	0.000390412	0.186667	2.60275e-09	2.60275e-09	1	0	0	1	0	0
AT	127960	1664509	2	55.8984	577361771	150	215157322	3329018	13.008	2289.15	29777.4	7736.24	59.5548	15.4725	0.173441	0.00010315	0.00010315	1	1	1	0	0	0
ATATATC	33	138	7	55.8984	577361771	150	215157322	966	4.18182	0.590357	2.46876	0.641391	0.0172814	0.00448974	0.195152	2.99316e-08	2.99316e-08	1	0	0	1	0	0
ATATC	35	241	5	55.8984	577361771	150	215157322	1205	6.88571	0.626136	4.31139	1.12011	0.021557	0.00560055	0.229524	3.7337e-08	3.7337e-08	1	0	0	1	0	0
ATATCC	32	128	6	55.8984	577361771	150	215157322	768	4	0.572467	2.28987	0.594914	0.0137392	0.00356948	0.16	2.37965e-08	2.37965e-08	1	0	0	1	0	0
ATATCG	38	152	6	55.8984	577361771	150	215157322	912	4	0.679805	2.71922	0.70646	0.0163153	0.00423876	0.16	2.82584e-08	2.82584e-08	1	0	0	1	0	0
ATC	9700	169073	3	55.8984	577361771	150	215157322	507219	17.4302	173.529	3024.65	785.811	9.07395	2.35743	0.348604	1.57162e-05	1.57162e-05	1	0	0	0	0	0
ATCC	2793	47448	4	55.8984	577361771	150	215157322	189792	16.9882	49.9657	848.826	220.527	3.3953	0.882108	0.453018	5.88072e-06	5.88072e-06	1	0	0	0	0	0
ATCCC	27	135	5	55.8984	577361771	150	215157322	675	5	0.483019	2.4151	0.627448	0.0120755	0.00313724	0.166667	2.09149e-08	2.09149e-08	1	0	0	1	0	0
ATCCCC	3	13	6	55.8984	577361771	150	215157322	78	4.33333	0.0536688	0.232565	0.0604209	0.00139539	0.000362525	0.173333	2.41684e-09	2.41684e-09	1	0	0	1	0	0
ATCCG	28	140	5	55.8984	577361771	150	215157322	700	5	0.500909	2.50454	0.650687	0.0125227	0.00325343	0.166667	2.16896e-08	2.16896e-08	1	0	0	1	0	0
ATCG	195	1209	4	55.8984	577361771	150	215157322	4836	6.2	3.48847	21.6285	5.61914	0.0865141	0.0224766	0.165333	1.49844e-07	1.49844e-07	1	0	0	0	0	0
ATCGC	41	205	5	55.8984	577361771	150	215157322	1025	5	0.733474	3.66737	0.952791	0.0183368	0.00476396	0.166667	3.17597e-08	3.17597e-08	1	0	0	1	0	0
ATCGCC	8	47	6	55.8984	577361771	150	215157322	282	5.875	0.143117	0.840811	0.218445	0.00504487	0.00131067	0.235	8.73779e-09	8.73779e-09	1	0	0	1	0	0
ATCGGC	18	166	6	55.8984	577361771	150	215157322	996	9.22222	0.322013	2.96967	0.771528	0.017818	0.00462917	0.368889	3.08611e-08	3.08611e-08	1	0	0	1	0	0
ATCGGCC	18	72	7	55.8984	577361771	150	215157322	504	4	0.322013	1.28805	0.334639	0.00901636	0.00234247	0.186667	1.56165e-08	1.56165e-08	1	0	0	1	0	0
ATGC	17	114	4	55.8984	577361771	150	215157322	456	6.70588	0.304123	2.03941	0.529845	0.00815766	0.00211938	0.178824	1.41292e-08	1.41292e-08	1	0	0	0	0	0
ATGCCC	2	8	6	55.8984	577361771	150	215157322	48	4	0.0357792	0.143117	0.0371821	0.000858701	0.000223093	0.16	1.48728e-09	1.48728e-09	1	0	0	1	0	0
CCCCCCG	2	8	7	55.8984	577361771	150	215157322	56	4	0.0357792	0.143117	0.0371821	0.00100182	0.000260275	0.186667	1.73516e-09	1.73516e-09	1	0	0	1	0	0
CCCCCG	13	55	6	55.8984	577361771	150	215157322	330	4.23077	0.232565	0.983928	0.255627	0.00590357	0.00153376	0.169231	1.02251e-08	1.02251e-08	1	0	0	1	0	0
CCCCG	1	5	5	55.8984	577361771	150	215157322	25	5	0.0178896	0.089448	0.0232388	0.00044724	0.000116194	0.166667	7.74627e-10	7.74627e-10	1	0	0	1	0	0
CCCCGG	35	143	6	55.8984	577361771	150	215157322	858	4.08571	0.626136	2.55821	0.66463	0.0153493	0.00398778	0.163429	2.65852e-08	2.65852e-08	1	0	0	1	0	0
CCCG	7	44	4	55.8984	577361771	150	215157322	176	6.28571	0.125227	0.787142	0.204502	0.00314857	0.000818006	0.167619	5.45337e-09	5.45337e-09	1	0	0	0	0	0
CCCGG	21	117	5	55.8984	577361771	150	215157322	585	5.57143	0.375682	2.09308	0.543788	0.0104654	0.00271894	0.185714	1.81263e-08	1.81263e-08	1	0	0	1	0	0
CCG	38249	349568	3	55.8984	577361771	150	215157322	1048704	9.13927	684.259	6253.63	1624.71	18.7609	4.87413	0.182785	3.24942e-05	3.24942e-05	1	1	1	0	0	0
CCGCG	6	30	5	55.8984	577361771	150	215157322	150	5	0.107338	0.536688	0.139433	0.00268344	0.000697164	0.166667	4.64776e-09	4.64776e-09	1	0	0	1	0	0
CCGCGG	3	12	6	55.8984	577361771	150	215157322	72	4	0.0536688	0.214675	0.0557731	0.00128805	0.000334639	0.16	2.23093e-09	2.23093e-09	1	0	0	1	0	0
CCGGCG	1	4	6	55.8984	577361771	150	215157322	24	4	0.0178896	0.0715584	0.018591	0.00042935	0.000111546	0.16	7.43642e-10	7.43642e-10	1	0	0	1	0	0
CG	15	209	2	55.8984	577361771	150	215157322	418	13.9333	0.268344	3.73893	0.971382	0.00747785	0.00194276	0.185778	1.29518e-08	1.29518e-08	1	0	0	0	0	0
