# Supplementary material for: Profiles of telomeric repeats in Insecta reveal diverse forms of telomeric motifs in Hymenopterans
Source: Life Sci Alliance. 2022 Apr 1;5(7):e202101163. doi: 10.26508/lsa.202101163 (PMC8977481; doi:10.26508/lsa.202101163)
Supplement: Supplemental Data 5. — Tandem repeat statistics and TRIP TRM calls for arthropods species that are not listed in Supplemental Data 2 or Supplemental Data 3. [file LSA-2021-01163_Supplemental_Data_5.zip › DataS5/CALSP_output.csv.0.filtered.xlsx]

## Sheet: Sheet1
Unnamed: 0	reads	repeats	unit_len	avg_genome_cov	genome_size	eff_read_len	num_reads	repeats_total_len	repeats_per_read	reads_per_genome	repeats_per_genome	repeats_per_million_reads	repeats_len_per_genome	repeats_len_per_million_reads	percent_repeats_len_per_read	percent_repeats_len_per_genome	percent_repeat_unit_in_sequences	avg_genome_cov_filter	repeat_containing_reads_filter	repeats_len_per_million_reads_filter	unit_len_filter	percent_repeats_len_per_read_filter	qualified
AAAAAAATAAATACAT	4	19	16	6.16065	1323368550	151	53992120	304	4.75	0.649282	3.08409	0.351903	0.0493454	0.00563045	0.503311	3.72878e-08	3.72878e-08	0	0	0	1	1	0
AAAAAAATAGGAAGG	1	4	15	6.16065	1323368550	151	53992120	60	4	0.162321	0.649282	0.0740849	0.00973923	0.00111127	0.397351	7.35943e-09	7.35943e-09	0	0	0	1	0	0
AAAAAAATGTGTACT	1	4	15	6.16065	1323368550	151	53992120	60	4	0.162321	0.649282	0.0740849	0.00973923	0.00111127	0.397351	7.35943e-09	7.35943e-09	0	0	0	1	0	0
AAAAAAC	1	9	7	6.16065	1323368550	151	53992120	63	9	0.162321	1.46088	0.166691	0.0102262	0.00116684	0.417219	7.7274e-09	7.7274e-09	0	0	0	1	0	0
AAAAAACC	1	11	8	6.16065	1323368550	151	53992120	88	11	0.162321	1.78553	0.203733	0.0142842	0.00162987	0.582781	1.07938e-08	1.07938e-08	0	0	0	1	1	0
AAAAAACCCGTGTGG	10	54	15	6.16065	1323368550	151	53992120	810	5.4	1.62321	8.76531	1.00015	0.13148	0.0150022	0.536424	9.93522e-08	9.93522e-08	0	0	0	1	1	0
AAAAAACTATAATGAT	7	33	16	6.16065	1323368550	151	53992120	528	4.71429	1.13624	5.35658	0.6112	0.0857052	0.0097792	0.499527	6.47629e-08	6.47629e-08	0	0	0	1	0	0
AAAAAAG	2	9	7	6.16065	1323368550	151	53992120	63	4.5	0.324641	1.46088	0.166691	0.0102262	0.00116684	0.208609	7.7274e-09	7.7274e-09	0	0	0	1	0	0
AAAAAAGACATTTTGACTC	2	13	19	6.16065	1323368550	151	53992120	247	6.5	0.324641	2.11017	0.240776	0.0400932	0.00457474	0.817881	3.02963e-08	3.02963e-08	0	0	0	1	1	0
AAAAAATAATTTACT	1	4	15	6.16065	1323368550	151	53992120	60	4	0.162321	0.649282	0.0740849	0.00973923	0.00111127	0.397351	7.35943e-09	7.35943e-09	0	0	0	1	0	0
AAAAAATATAAAT	5	28	13	6.16065	1323368550	151	53992120	364	5.6	0.811603	4.54498	0.518594	0.0590847	0.00674172	0.482119	4.46472e-08	4.46472e-08	0	0	0	1	0	0
AAAAAATCACTTGTCTGCC	1	5	19	6.16065	1323368550	151	53992120	95	5	0.162321	0.811603	0.0926061	0.0154205	0.00175952	0.629139	1.16524e-08	1.16524e-08	0	0	0	1	1	0
AAAAAC	13	114	6	6.16065	1323368550	151	53992120	684	8.76923	2.11017	18.5045	2.11142	0.111027	0.0126685	0.348446	8.38975e-08	8.38975e-08	0	0	0	1	0	0
AAAAACAAC	4	64	9	6.16065	1323368550	151	53992120	576	16	0.649282	10.3885	1.18536	0.0934966	0.0106682	0.953642	7.06505e-08	7.06505e-08	0	0	0	1	1	0
AAAAACAACCCGGGTGGG	1	5	18	6.16065	1323368550	151	53992120	90	5	0.162321	0.811603	0.0926061	0.0146088	0.00166691	0.596026	1.10391e-08	1.10391e-08	0	0	0	1	1	0
AAAAACCCCATCTGGCCG	1	5	18	6.16065	1323368550	151	53992120	90	5	0.162321	0.811603	0.0926061	0.0146088	0.00166691	0.596026	1.10391e-08	1.10391e-08	0	0	0	1	1	0
AAAAACTAATAGGG	2	8	14	6.16065	1323368550	151	53992120	112	4	0.324641	1.29856	0.14817	0.0181799	0.00207438	0.370861	1.37376e-08	1.37376e-08	0	0	0	1	0	0
AAAAAG	15	93	6	6.16065	1323368550	151	53992120	558	6.2	2.43481	15.0958	1.72247	0.0905749	0.0103348	0.246358	6.84427e-08	6.84427e-08	0	0	0	1	0	0
AAAAAGAGAG	1	4	10	6.16065	1323368550	151	53992120	40	4	0.162321	0.649282	0.0740849	0.00649282	0.000740849	0.264901	4.90628e-09	4.90628e-09	0	0	0	1	0	0
AAAAAGAGGAGGAGAAGGAGG	2	8	21	6.16065	1323368550	151	53992120	168	4	0.324641	1.29856	0.14817	0.0272699	0.00311157	0.556291	2.06064e-08	2.06064e-08	0	0	0	1	1	0
AAAAAGGATTAGGG	38	169	14	6.16065	1323368550	151	53992120	2366	4.44737	6.16818	27.4322	3.13009	0.38405	0.0438212	0.412339	2.90207e-07	2.90207e-07	0	0	0	1	0	0
AAAAAGGGAAAGAGGC	12	51	16	6.16065	1323368550	151	53992120	816	4.25	1.94785	8.27835	0.944582	0.132454	0.0151133	0.450331	1.00088e-07	1.00088e-07	0	0	0	1	0	0
AAAAAGGGCCCCGG	4	20	14	6.16065	1323368550	151	53992120	280	5	0.649282	3.24641	0.370424	0.0454498	0.00518594	0.463576	3.4344e-08	3.4344e-08	0	0	0	1	0	0
AAAAAGGGGGGGGGGGG	1	4	17	6.16065	1323368550	151	53992120	68	4	0.162321	0.649282	0.0740849	0.0110378	0.00125944	0.450331	8.34068e-09	8.34068e-09	0	0	0	1	0	0
AAAAAGGGTAAGG	16	86	13	6.16065	1323368550	151	53992120	1118	5.375	2.59713	13.9596	1.59283	0.181474	0.0207067	0.462748	1.37131e-07	1.37131e-07	0	0	0	1	0	0
AAAAAGTGTCAATGAAATGATG	1	4	22	6.16065	1323368550	151	53992120	88	4	0.162321	0.649282	0.0740849	0.0142842	0.00162987	0.582781	1.07938e-08	1.07938e-08	0	0	0	1	1	0
AAAAAGTTACATGAAATG	2	9	18	6.16065	1323368550	151	53992120	162	4.5	0.324641	1.46088	0.166691	0.0262959	0.00300044	0.536424	1.98704e-08	1.98704e-08	0	0	0	1	1	0
AAAAAGTTGAGTTGGAG	5	22	17	6.16065	1323368550	151	53992120	374	4.4	0.811603	3.57105	0.407467	0.0607079	0.00692694	0.495364	4.58738e-08	4.58738e-08	0	0	0	1	0	0
AAAAAT	19	81	6	6.16065	1323368550	151	53992120	486	4.26316	3.08409	13.148	1.50022	0.0788878	0.00900131	0.169397	5.96113e-08	5.96113e-08	0	0	0	1	0	0
AAAAATAAAT	3	13	10	6.16065	1323368550	151	53992120	130	4.33333	0.486962	2.11017	0.240776	0.0211017	0.00240776	0.286976	1.59454e-08	1.59454e-08	0	0	0	1	0	0
AAAAATAATGT	3	12	11	6.16065	1323368550	151	53992120	132	4	0.486962	1.94785	0.222255	0.0214263	0.0024448	0.291391	1.61907e-08	1.61907e-08	0	0	0	1	0	0
AAAAATAATTAAAAGAG	4	16	17	6.16065	1323368550	151	53992120	272	4	0.649282	2.59713	0.29634	0.0441512	0.00503777	0.450331	3.33627e-08	3.33627e-08	0	0	0	1	0	0
AAAAATACTG	7	47	10	6.16065	1323368550	151	53992120	470	6.71429	1.13624	7.62907	0.870497	0.0762907	0.00870497	0.444655	5.76488e-08	5.76488e-08	0	0	0	1	0	0
AAAAATAGATAT	1	4	12	6.16065	1323368550	151	53992120	48	4	0.162321	0.649282	0.0740849	0.00779139	0.000889019	0.317881	5.88754e-09	5.88754e-09	0	0	0	1	0	0
AAAAATAGTCAACAAG	2	8	16	6.16065	1323368550	151	53992120	128	4	0.324641	1.29856	0.14817	0.020777	0.00237072	0.423841	1.57001e-08	1.57001e-08	0	0	0	1	0	0
AAAAATATTTAGAAGGAAATATCAG	6	29	25	6.16065	1323368550	151	53992120	725	4.83333	0.973923	4.7073	0.537115	0.117682	0.0134279	0.800221	8.89264e-08	8.89264e-08	0	0	0	1	1	0
AAAAATCATTGT	1	7	12	6.16065	1323368550	151	53992120	84	7	0.162321	1.13624	0.129649	0.0136349	0.00155578	0.556291	1.03032e-08	1.03032e-08	0	0	0	1	1	0
AAAAATCCATCTG	6	32	13	6.16065	1323368550	151	53992120	416	5.33333	0.973923	5.19426	0.592679	0.0675253	0.00770483	0.459161	5.10254e-08	5.10254e-08	0	0	0	1	0	0
AAAAATT	3	30	7	6.16065	1323368550	151	53992120	210	10	0.486962	4.86962	0.555637	0.0340873	0.00388946	0.463576	2.5758e-08	2.5758e-08	0	0	0	1	0	0
AAAAATTGATGTTTAAACT	2	8	19	6.16065	1323368550	151	53992120	152	4	0.324641	1.29856	0.14817	0.0246727	0.00281523	0.503311	1.86439e-08	1.86439e-08	0	0	0	1	1	0
AAAAATTTAATTT	1	5	13	6.16065	1323368550	151	53992120	65	5	0.162321	0.811603	0.0926061	0.0105508	0.00120388	0.430464	7.97271e-09	7.97271e-09	0	0	0	1	0	0
AAAAC	19	202	5	6.16065	1323368550	151	53992120	1010	10.6316	3.08409	32.7887	3.74129	0.163944	0.0187064	0.352039	1.23884e-07	1.23884e-07	0	0	0	1	0	0
AAAACAAAAT	4	24	10	6.16065	1323368550	151	53992120	240	6	0.649282	3.89569	0.444509	0.0389569	0.00444509	0.397351	2.94377e-08	2.94377e-08	0	0	0	1	0	0
AAAACAAAATAC	6	28	12	6.16065	1323368550	151	53992120	336	4.66667	0.973923	4.54498	0.518594	0.0545397	0.00622313	0.370861	4.12128e-08	4.12128e-08	0	0	0	1	0	0
AAAACAAGAAACAT	6	26	14	6.16065	1323368550	151	53992120	364	4.33333	0.973923	4.22033	0.481552	0.0590847	0.00674172	0.401766	4.46472e-08	4.46472e-08	0	0	0	1	0	0
AAAACAAGTACTACATGC	1	4	18	6.16065	1323368550	151	53992120	72	4	0.162321	0.649282	0.0740849	0.0116871	0.00133353	0.476821	8.83131e-09	8.83131e-09	0	0	0	1	0	0
AAAACAATCC	1	5	10	6.16065	1323368550	151	53992120	50	5	0.162321	0.811603	0.0926061	0.00811603	0.000926061	0.331126	6.13285e-09	6.13285e-09	0	0	0	1	0	0
AAAACACAGAAAACACT	53	224	17	6.16065	1323368550	151	53992120	3808	4.22642	8.60299	36.3598	4.14875	0.618117	0.0705288	0.475822	4.67078e-07	4.67078e-07	0	0	0	1	0	0
AAAACACTTAATAAT	2	8	15	6.16065	1323368550	151	53992120	120	4	0.324641	1.29856	0.14817	0.0194785	0.00222255	0.397351	1.47189e-08	1.47189e-08	0	0	0	1	0	0
AAAACATCGTTT	5	33	12	6.16065	1323368550	151	53992120	396	6.6	0.811603	5.35658	0.6112	0.0642789	0.0073344	0.524503	4.85722e-08	4.85722e-08	0	0	0	1	1	0
AAAACATGAAACATG	11	63	15	6.16065	1323368550	151	53992120	945	5.72727	1.78553	10.2262	1.16684	0.153393	0.0175026	0.568934	1.15911e-07	1.15911e-07	0	0	0	1	1	0
AAAACATGGAACATG	4	17	15	6.16065	1323368550	151	53992120	255	4.25	0.649282	2.75945	0.314861	0.0413917	0.00472291	0.422185	3.12776e-08	3.12776e-08	0	0	0	1	0	0
AAAACATGGGAT	19	91	12	6.16065	1323368550	151	53992120	1092	4.78947	3.08409	14.7712	1.68543	0.177254	0.0202252	0.38062	1.33942e-07	1.33942e-07	0	0	0	1	0	0
AAAACC	2	20	6	6.16065	1323368550	151	53992120	120	10	0.324641	3.24641	0.370424	0.0194785	0.00222255	0.397351	1.47189e-08	1.47189e-08	0	0	0	1	0	0
AAAACCCTCACCCCTAGG	20	86	18	6.16065	1323368550	151	53992120	1548	4.3	3.24641	13.9596	1.59283	0.251272	0.0286709	0.512583	1.89873e-07	1.89873e-07	0	0	0	1	1	0
AAAACCGATTTTGAACTTTG	2	8	20	6.16065	1323368550	151	53992120	160	4	0.324641	1.29856	0.14817	0.0259713	0.0029634	0.529801	1.96251e-08	1.96251e-08	0	0	0	1	1	0
AAAACCTCATATC	2	8	13	6.16065	1323368550	151	53992120	104	4	0.324641	1.29856	0.14817	0.0168813	0.00192621	0.344371	1.27563e-08	1.27563e-08	0	0	0	1	0	0
AAAACCTGGATG	4	17	12	6.16065	1323368550	151	53992120	204	4.25	0.649282	2.75945	0.314861	0.0331134	0.00377833	0.337748	2.5022e-08	2.5022e-08	0	0	0	1	0	0
AAAACGGCGTGGCTCGAG	3	15	18	6.16065	1323368550	151	53992120	270	5	0.486962	2.43481	0.277818	0.0438265	0.00500073	0.596026	3.31174e-08	3.31174e-08	0	0	0	1	1	0
AAAACTACAAG	5	20	11	6.16065	1323368550	151	53992120	220	4	0.811603	3.24641	0.370424	0.0357105	0.00407467	0.291391	2.69846e-08	2.69846e-08	0	0	0	1	0	0
AAAACTAGAGAGG	13	58	13	6.16065	1323368550	151	53992120	754	4.46154	2.11017	9.41459	1.07423	0.12239	0.013965	0.384106	9.24834e-08	9.24834e-08	0	0	0	1	0	0
AAAACTATACTTATTG	7	34	16	6.16065	1323368550	151	53992120	544	4.85714	1.13624	5.5189	0.629722	0.0883024	0.0100755	0.514664	6.67255e-08	6.67255e-08	0	0	0	1	1	0
AAAACTCATCATTATTAT	2	10	18	6.16065	1323368550	151	53992120	180	5	0.324641	1.62321	0.185212	0.0292177	0.00333382	0.596026	2.20783e-08	2.20783e-08	0	0	0	1	1	0
AAAACTGGCATC	2	8	12	6.16065	1323368550	151	53992120	96	4	0.324641	1.29856	0.14817	0.0155828	0.00177804	0.317881	1.17751e-08	1.17751e-08	0	0	0	1	0	0
AAAACTTAAATCTGG	1	4	15	6.16065	1323368550	151	53992120	60	4	0.162321	0.649282	0.0740849	0.00973923	0.00111127	0.397351	7.35943e-09	7.35943e-09	0	0	0	1	0	0
AAAAGAAAGAAG	267	1075	12	6.16065	1323368550	151	53992120	12900	4.02622	43.3396	174.495	19.9103	2.09393	0.238924	0.319964	1.58228e-06	1.58228e-06	0	0	0	1	0	0
AAAAGAAAGAAGGCGCT	9	36	17	6.16065	1323368550	151	53992120	612	4	1.46088	5.84354	0.666764	0.0993402	0.011335	0.450331	7.50661e-08	7.50661e-08	0	0	0	1	0	0
AAAAGAAGAAGAATGG	13	77	16	6.16065	1323368550	151	53992120	1232	5.92308	2.11017	12.4987	1.42613	0.199979	0.0228181	0.627611	1.51114e-07	1.51114e-07	0	0	0	1	1	0
AAAAGAATAGAAGAAG	35	150	16	6.16065	1323368550	151	53992120	2400	4.28571	5.68122	24.3481	2.77818	0.389569	0.0444509	0.454115	2.94377e-07	2.94377e-07	0	0	0	1	0	0
AAAAGACAAC	4	45	10	6.16065	1323368550	151	53992120	450	11.25	0.649282	7.30442	0.833455	0.0730442	0.00833455	0.745033	5.51957e-08	5.51957e-08	0	0	0	1	1	0
AAAAGAGCAAAAGGGAGCAG	11	44	20	6.16065	1323368550	151	53992120	880	4	1.78553	7.1421	0.814934	0.142842	0.0162987	0.529801	1.07938e-07	1.07938e-07	0	0	0	1	1	0
AAAAGAGGGAGAAAGG	2	8	16	6.16065	1323368550	151	53992120	128	4	0.324641	1.29856	0.14817	0.020777	0.00237072	0.423841	1.57001e-08	1.57001e-08	0	0	0	1	0	0
AAAAGATAGAAAG	7	42	13	6.16065	1323368550	151	53992120	546	6	1.13624	6.81746	0.777891	0.088627	0.0101126	0.516556	6.69708e-08	6.69708e-08	0	0	0	1	1	0
AAAAGATGTTTGCAAACGCG	1	4	20	6.16065	1323368550	151	53992120	80	4	0.162321	0.649282	0.0740849	0.0129856	0.0014817	0.529801	9.81257e-09	9.81257e-09	0	0	0	1	1	0
AAAAGATTATAATGAC	6	41	16	6.16065	1323368550	151	53992120	656	6.83333	0.973923	6.65514	0.75937	0.106482	0.0121499	0.724062	8.04631e-08	8.04631e-08	0	0	0	1	1	0
AAAAGC	8	32	6	6.16065	1323368550	151	53992120	192	4	1.29856	5.19426	0.592679	0.0311655	0.00355607	0.15894	2.35502e-08	2.35502e-08	0	0	0	1	0	0
AAAAGCACCAACCCCAAG	1	4	18	6.16065	1323368550	151	53992120	72	4	0.162321	0.649282	0.0740849	0.0116871	0.00133353	0.476821	8.83131e-09	8.83131e-09	0	0	0	1	0	0
AAAAGCACCAACTCCAAG	17	87	18	6.16065	1323368550	151	53992120	1566	5.11765	2.75945	14.1219	1.61135	0.254194	0.0290042	0.610051	1.92081e-07	1.92081e-07	0	0	0	1	1	0
AAAAGCCTAAAAGCTT	2	13	16	6.16065	1323368550	151	53992120	208	6.5	0.324641	2.11017	0.240776	0.0337627	0.00385241	0.688742	2.55127e-08	2.55127e-08	0	0	0	1	1	0
AAAAGCGTGACCCGT	6	26	15	6.16065	1323368550	151	53992120	390	4.33333	0.973923	4.22033	0.481552	0.063305	0.00722328	0.430464	4.78363e-08	4.78363e-08	0	0	0	1	0	0
AAAAGGAGGAAGAAG	12	66	15	6.16065	1323368550	151	53992120	990	5.5	1.94785	10.7132	1.2224	0.160697	0.018336	0.546358	1.21431e-07	1.21431e-07	0	0	0	1	1	0
AAAAGGATTAGGGG	11	53	14	6.16065	1323368550	151	53992120	742	4.81818	1.78553	8.60299	0.981625	0.120442	0.0137427	0.446719	9.10116e-08	9.10116e-08	0	0	0	1	0	0
AAAAGGGAAAGAGGCG	3	13	16	6.16065	1323368550	151	53992120	208	4.33333	0.486962	2.11017	0.240776	0.0337627	0.00385241	0.459161	2.55127e-08	2.55127e-08	0	0	0	1	0	0
AAAAGGGAACCAAG	3	12	14	6.16065	1323368550	151	53992120	168	4	0.486962	1.94785	0.222255	0.0272699	0.00311157	0.370861	2.06064e-08	2.06064e-08	0	0	0	1	0	0
AAAAGGGAATG	3	12	11	6.16065	1323368550	151	53992120	132	4	0.486962	1.94785	0.222255	0.0214263	0.0024448	0.291391	1.61907e-08	1.61907e-08	0	0	0	1	0	0
AAAAGGGGAAGAGGAAGGG	1	5	19	6.16065	1323368550	151	53992120	95	5	0.162321	0.811603	0.0926061	0.0154205	0.00175952	0.629139	1.16524e-08	1.16524e-08	0	0	0	1	1	0
AAAAGGGGAATGCCCAAGG	29	124	19	6.16065	1323368550	151	53992120	2356	4.27586	4.7073	20.1277	2.29663	0.382427	0.043636	0.538022	2.8898e-07	2.8898e-07	0	0	0	1	1	0
AAAAGGGGC	9	37	9	6.16065	1323368550	151	53992120	333	4.11111	1.46088	6.00586	0.685285	0.0540527	0.00616757	0.245033	4.08448e-08	4.08448e-08	0	0	0	1	0	0
AAAAGGTGGCTCAGGGC	3	16	17	6.16065	1323368550	151	53992120	272	5.33333	0.486962	2.59713	0.29634	0.0441512	0.00503777	0.600442	3.33627e-08	3.33627e-08	0	0	0	1	1	0
AAAAGTACAGT	2	9	11	6.16065	1323368550	151	53992120	99	4.5	0.324641	1.46088	0.166691	0.0160697	0.0018336	0.327815	1.21431e-08	1.21431e-08	0	0	0	1	0	0
AAAAGTACTC	1	6	10	6.16065	1323368550	151	53992120	60	6	0.162321	0.973923	0.111127	0.00973923	0.00111127	0.397351	7.35943e-09	7.35943e-09	0	0	0	1	0	0
AAAAGTAGGAATATT	5	29	15	6.16065	1323368550	151	53992120	435	5.8	0.811603	4.7073	0.537115	0.0706094	0.00805673	0.576159	5.33558e-08	5.33558e-08	0	0	0	1	1	0
AAAAGTATAAATTC	2	9	14	6.16065	1323368550	151	53992120	126	4.5	0.324641	1.46088	0.166691	0.0204524	0.00233367	0.417219	1.54548e-08	1.54548e-08	0	0	0	1	0	0
AAAAGTATAGATCG	8	38	14	6.16065	1323368550	151	53992120	532	4.75	1.29856	6.16818	0.703806	0.0863545	0.00985329	0.440397	6.52536e-08	6.52536e-08	0	0	0	1	0	0
AAAAGTATATTAGGGG	2	8	16	6.16065	1323368550	151	53992120	128	4	0.324641	1.29856	0.14817	0.020777	0.00237072	0.423841	1.57001e-08	1.57001e-08	0	0	0	1	0	0
AAAAGTCACGGGGACG	10	42	16	6.16065	1323368550	151	53992120	672	4.2	1.62321	6.81746	0.777891	0.109079	0.0124463	0.445033	8.24256e-08	8.24256e-08	0	0	0	1	0	0
AAAAGTCCAAACCG	40	162	14	6.16065	1323368550	151	53992120	2268	4.05	6.49282	26.2959	3.00044	0.368143	0.0420061	0.375497	2.78186e-07	2.78186e-07	0	0	0	1	0	0
AAAAGTGCTTTGTAGGAAGG	35	163	20	6.16065	1323368550	151	53992120	3260	4.65714	5.68122	26.4582	3.01896	0.529165	0.0603792	0.61684	3.99862e-07	3.99862e-07	0	0	0	1	1	0
AAAAGTGGATCT	1	4	12	6.16065	1323368550	151	53992120	48	4	0.162321	0.649282	0.0740849	0.00779139	0.000889019	0.317881	5.88754e-09	5.88754e-09	0	0	0	1	0	0
AAAAGTTATCGAATCG	4	16	16	6.16065	1323368550	151	53992120	256	4	0.649282	2.59713	0.29634	0.0415541	0.00474143	0.423841	3.14002e-08	3.14002e-08	0	0	0	1	0	0
AAAAGTTCACGTTC	2	8	14	6.16065	1323368550	151	53992120	112	4	0.324641	1.29856	0.14817	0.0181799	0.00207438	0.370861	1.37376e-08	1.37376e-08	0	0	0	1	0	0
AAAAGTTGTAATATTT	1	4	16	6.16065	1323368550	151	53992120	64	4	0.162321	0.649282	0.0740849	0.0103885	0.00118536	0.423841	7.85005e-09	7.85005e-09	0	0	0	1	0	0
AAAAT	26	178	5	6.16065	1323368550	151	53992120	890	6.84615	4.22033	28.8931	3.29678	0.144465	0.0164839	0.226694	1.09165e-07	1.09165e-07	0	0	0	1	0	0
AAAATAAAATTATTG	1	4	15	6.16065	1323368550	151	53992120	60	4	0.162321	0.649282	0.0740849	0.00973923	0.00111127	0.397351	7.35943e-09	7.35943e-09	0	0	0	1	0	0
AAAATAAAGG	1	4	10	6.16065	1323368550	151	53992120	40	4	0.162321	0.649282	0.0740849	0.00649282	0.000740849	0.264901	4.90628e-09	4.90628e-09	0	0	0	1	0	0
AAAATAAAT	10	66	9	6.16065	1323368550	151	53992120	594	6.6	1.62321	10.7132	1.2224	0.0964184	0.0110016	0.393377	7.28583e-08	7.28583e-08	0	0	0	1	0	0
AAAATAAATAATACT	1	4	15	6.16065	1323368550	151	53992120	60	4	0.162321	0.649282	0.0740849	0.00973923	0.00111127	0.397351	7.35943e-09	7.35943e-09	0	0	0	1	0	0
AAAATAATAT	1	4	10	6.16065	1323368550	151	53992120	40	4	0.162321	0.649282	0.0740849	0.00649282	0.000740849	0.264901	4.90628e-09	4.90628e-09	0	0	0	1	0	0
AAAATAATTTCGGGAATAT	5	20	19	6.16065	1323368550	151	53992120	380	4	0.811603	3.24641	0.370424	0.0616818	0.00703806	0.503311	4.66097e-08	4.66097e-08	0	0	0	1	1	0
AAAATAGACTCGAAG	13	78	15	6.16065	1323368550	151	53992120	1170	6	2.11017	12.661	1.44466	0.189915	0.0216698	0.596026	1.43509e-07	1.43509e-07	0	0	0	1	1	0
AAAATAGAGAG	3	13	11	6.16065	1323368550	151	53992120	143	4.33333	0.486962	2.11017	0.240776	0.0232118	0.00264853	0.315673	1.754e-08	1.754e-08	0	0	0	1	0	0
AAAATATATTGAGCT	13	69	15	6.16065	1323368550	151	53992120	1035	5.30769	2.11017	11.2001	1.27796	0.168002	0.0191695	0.527254	1.2695e-07	1.2695e-07	0	0	0	1	1	0
AAAATATCCAT	1	5	11	6.16065	1323368550	151	53992120	55	5	0.162321	0.811603	0.0926061	0.00892763	0.00101867	0.364238	6.74614e-09	6.74614e-09	0	0	0	1	0	0
AAAATATCCGAATGGAATCCGGAT	2	8	24	6.16065	1323368550	151	53992120	192	4	0.324641	1.29856	0.14817	0.0311655	0.00355607	0.635762	2.35502e-08	2.35502e-08	0	0	0	1	1	0
AAAATATCGAAT	6	33	12	6.16065	1323368550	151	53992120	396	5.5	0.973923	5.35658	0.6112	0.0642789	0.0073344	0.437086	4.85722e-08	4.85722e-08	0	0	0	1	0	0
AAAATC	19	124	6	6.16065	1323368550	151	53992120	744	6.52632	3.08409	20.1277	2.29663	0.120766	0.0137798	0.259324	9.12569e-08	9.12569e-08	0	0	0	1	0	0
AAAATCAGATTTTAAACTTC	2	8	20	6.16065	1323368550	151	53992120	160	4	0.324641	1.29856	0.14817	0.0259713	0.0029634	0.529801	1.96251e-08	1.96251e-08	0	0	0	1	1	0
AAAATCCGATTTCAAACTTC	36	150	20	6.16065	1323368550	151	53992120	3000	4.16667	5.84354	24.3481	2.77818	0.486962	0.0555637	0.551876	3.67971e-07	3.67971e-07	0	0	0	1	1	0
AAAATCCGATTTCAAAGTTG	2	8	20	6.16065	1323368550	151	53992120	160	4	0.324641	1.29856	0.14817	0.0259713	0.0029634	0.529801	1.96251e-08	1.96251e-08	0	0	0	1	1	0
AAAATCCGATTTCGAAGTTC	2	13	20	6.16065	1323368550	151	53992120	260	6.5	0.324641	2.11017	0.240776	0.0422033	0.00481552	0.860927	3.18908e-08	3.18908e-08	0	0	0	1	1	0
AAAATCCGATTTCGTAGTTC	4	22	20	6.16065	1323368550	151	53992120	440	5.5	0.649282	3.57105	0.407467	0.071421	0.00814934	0.728477	5.39691e-08	5.39691e-08	0	0	0	1	1	0
AAAATCCGATTTGGATGTTC	1	5	20	6.16065	1323368550	151	53992120	100	5	0.162321	0.811603	0.0926061	0.0162321	0.00185212	0.662252	1.22657e-08	1.22657e-08	0	0	0	1	1	0
AAAATCTGATTTGGATGTTC	1	5	20	6.16065	1323368550	151	53992120	100	5	0.162321	0.811603	0.0926061	0.0162321	0.00185212	0.662252	1.22657e-08	1.22657e-08	0	0	0	1	1	0
AAAATCTTATTTGGAAGTTC	1	6	20	6.16065	1323368550	151	53992120	120	6	0.162321	0.973923	0.111127	0.0194785	0.00222255	0.794702	1.47189e-08	1.47189e-08	0	0	0	1	1	0
AAAATG	3	44	6	6.16065	1323368550	151	53992120	264	14.6667	0.486962	7.1421	0.814934	0.0428526	0.0048896	0.582781	3.23815e-08	3.23815e-08	0	0	0	1	1	0
AAAATGAAAT	2	8	10	6.16065	1323368550	151	53992120	80	4	0.324641	1.29856	0.14817	0.0129856	0.0014817	0.264901	9.81257e-09	9.81257e-09	0	0	0	1	0	0
AAAATGAAT	2	10	9	6.16065	1323368550	151	53992120	90	5	0.324641	1.62321	0.185212	0.0146088	0.00166691	0.298013	1.10391e-08	1.10391e-08	0	0	0	1	0	0
AAAATGCATTTAGAATG	5	25	17	6.16065	1323368550	151	53992120	425	5	0.811603	4.05801	0.463031	0.0689862	0.00787152	0.562914	5.21293e-08	5.21293e-08	0	0	0	1	1	0
AAAATGCGAGGATT	8	59	14	6.16065	1323368550	151	53992120	826	7.375	1.29856	9.57691	1.09275	0.134077	0.0152985	0.683775	1.01315e-07	1.01315e-07	0	0	0	1	1	0
AAAATGGGAG	5	35	10	6.16065	1323368550	151	53992120	350	7	0.811603	5.68122	0.648243	0.0568122	0.00648243	0.463576	4.293e-08	4.293e-08	0	0	0	1	0	0
AAAATGTAAAGTAAAT	6	28	16	6.16065	1323368550	151	53992120	448	4.66667	0.973923	4.54498	0.518594	0.0727196	0.00829751	0.494481	5.49504e-08	5.49504e-08	0	0	0	1	0	0
AAAATGTAATATATAAATT	2	10	19	6.16065	1323368550	151	53992120	190	5	0.324641	1.62321	0.185212	0.0308409	0.00351903	0.629139	2.33048e-08	2.33048e-08	0	0	0	1	1	0
AAAATGTAGAATTAT	4	21	15	6.16065	1323368550	151	53992120	315	5.25	0.649282	3.40873	0.388946	0.051131	0.00583418	0.521523	3.8637e-08	3.8637e-08	0	0	0	1	1	0
AAAATGTAGGATAGGTTT	3	12	18	6.16065	1323368550	151	53992120	216	4	0.486962	1.94785	0.222255	0.0350612	0.00400058	0.476821	2.64939e-08	2.64939e-08	0	0	0	1	0	0
AAAATGTCC	2	13	9	6.16065	1323368550	151	53992120	117	6.5	0.324641	2.11017	0.240776	0.0189915	0.00216698	0.387417	1.43509e-08	1.43509e-08	0	0	0	1	0	0
AAAATGTGCAACCACTG	6	33	17	6.16065	1323368550	151	53992120	561	5.5	0.973923	5.35658	0.6112	0.0910618	0.0103904	0.619205	6.88106e-08	6.88106e-08	0	0	0	1	1	0
AAAATGTGCTGTGTGT	1	4	16	6.16065	1323368550	151	53992120	64	4	0.162321	0.649282	0.0740849	0.0103885	0.00118536	0.423841	7.85005e-09	7.85005e-09	0	0	0	1	0	0
AAAATT	2	8	6	6.16065	1323368550	151	53992120	48	4	0.324641	1.29856	0.14817	0.00779139	0.000889019	0.15894	5.88754e-09	5.88754e-09	0	0	0	1	0	0
AAAATTAAATTG	5	32	12	6.16065	1323368550	151	53992120	384	6.4	0.811603	5.19426	0.592679	0.0623311	0.00711215	0.508609	4.71003e-08	4.71003e-08	0	0	0	1	1	0
AAAATTATTAG	6	28	11	6.16065	1323368550	151	53992120	308	4.66667	0.973923	4.54498	0.518594	0.0499947	0.00570454	0.339956	3.77784e-08	3.77784e-08	0	0	0	1	0	0
AAAATTC	1	4	7	6.16065	1323368550	151	53992120	28	4	0.162321	0.649282	0.0740849	0.00454498	0.000518594	0.18543	3.4344e-09	3.4344e-09	0	0	0	1	0	0
AAAATTCAGATTTG	2	18	14	6.16065	1323368550	151	53992120	252	9	0.324641	2.92177	0.333382	0.0409048	0.00466735	0.834437	3.09096e-08	3.09096e-08	0	0	0	1	1	0
AAAATTCCGATTTCGG	1	7	16	6.16065	1323368550	151	53992120	112	7	0.162321	1.13624	0.129649	0.0181799	0.00207438	0.741722	1.37376e-08	1.37376e-08	0	0	0	1	1	0
AAAC	34	387	4	6.16065	1323368550	151	53992120	1548	11.3824	5.5189	62.818	7.16771	0.251272	0.0286709	0.301519	1.89873e-07	1.89873e-07	0	0	0	0	0	0
AAACAAACAACAAC	1	6	14	6.16065	1323368550	151	53992120	84	6	0.162321	0.973923	0.111127	0.0136349	0.00155578	0.556291	1.03032e-08	1.03032e-08	0	0	0	1	1	0
AAACAAACAT	13	59	10	6.16065	1323368550	151	53992120	590	4.53846	2.11017	9.57691	1.09275	0.0957691	0.0109275	0.30056	7.23677e-08	7.23677e-08	0	0	0	1	0	0
AAACAAATATGGTAAT	1	5	16	6.16065	1323368550	151	53992120	80	5	0.162321	0.811603	0.0926061	0.0129856	0.0014817	0.529801	9.81257e-09	9.81257e-09	0	0	0	1	1	0
AAACAAATGATGAAACTAT	4	17	19	6.16065	1323368550	151	53992120	323	4.25	0.649282	2.75945	0.314861	0.0524295	0.00598235	0.534768	3.96182e-08	3.96182e-08	0	0	0	1	1	0
AAACAAATGTAATGT	6	24	15	6.16065	1323368550	151	53992120	360	4	0.973923	3.89569	0.444509	0.0584354	0.00666764	0.397351	4.41566e-08	4.41566e-08	0	0	0	1	0	0
AAACAAC	5	71	7	6.16065	1323368550	151	53992120	497	14.2	0.811603	11.5248	1.31501	0.0806733	0.00920505	0.658278	6.09606e-08	6.09606e-08	0	0	0	1	1	0
AAACAACAAC	1	4	10	6.16065	1323368550	151	53992120	40	4	0.162321	0.649282	0.0740849	0.00649282	0.000740849	0.264901	4.90628e-09	4.90628e-09	0	0	0	1	0	0
AAACAACGCAACAAATATT	2	8	19	6.16065	1323368550	151	53992120	152	4	0.324641	1.29856	0.14817	0.0246727	0.00281523	0.503311	1.86439e-08	1.86439e-08	0	0	0	1	1	0
AAACAAGAATAGGTC	1	4	15	6.16065	1323368550	151	53992120	60	4	0.162321	0.649282	0.0740849	0.00973923	0.00111127	0.397351	7.35943e-09	7.35943e-09	0	0	0	1	0	0
AAACAATATAGTAAGT	12	72	16	6.16065	1323368550	151	53992120	1152	6	1.94785	11.6871	1.33353	0.186993	0.0213364	0.635762	1.41301e-07	1.41301e-07	0	0	0	1	1	0
AAACAATCAATTTGTTAT	5	21	18	6.16065	1323368550	151	53992120	378	4.2	0.811603	3.40873	0.388946	0.0613572	0.00700102	0.500662	4.63644e-08	4.63644e-08	0	0	0	1	1	0
AAACAATGTATG	11	61	12	6.16065	1323368550	151	53992120	732	5.54545	1.78553	9.90155	1.12979	0.118819	0.0135575	0.440698	8.9785e-08	8.9785e-08	0	0	0	1	0	0
AAACACAAAGTGTCG	6	28	15	6.16065	1323368550	151	53992120	420	4.66667	0.973923	4.54498	0.518594	0.0681746	0.00777891	0.463576	5.1516e-08	5.1516e-08	0	0	0	1	0	0
AAACACAAGTGAATCC	21	138	16	6.16065	1323368550	151	53992120	2208	6.57143	3.40873	22.4002	2.55593	0.358404	0.0408949	0.69631	2.70827e-07	2.70827e-07	0	0	0	1	1	0
AAACACACGGGACTAAC	1	5	17	6.16065	1323368550	151	53992120	85	5	0.162321	0.811603	0.0926061	0.0137972	0.0015743	0.562914	1.04259e-08	1.04259e-08	0	0	0	1	1	0
AAACACGACTTCCTATTTCG	4	16	20	6.16065	1323368550	151	53992120	320	4	0.649282	2.59713	0.29634	0.0519426	0.00592679	0.529801	3.92503e-08	3.92503e-08	0	0	0	1	1	0
AAACACGGGTGAAGG	75	354	15	6.16065	1323368550	151	53992120	5310	4.72	12.174	57.4615	6.55651	0.861922	0.0983477	0.468874	6.51309e-07	6.51309e-07	0	0	0	1	0	0
AAACACTTGCGC	2	9	12	6.16065	1323368550	151	53992120	108	4.5	0.324641	1.46088	0.166691	0.0175306	0.00200029	0.357616	1.3247e-08	1.3247e-08	0	0	0	1	0	0
AAACAG	5	22	6	6.16065	1323368550	151	53992120	132	4.4	0.811603	3.57105	0.407467	0.0214263	0.0024448	0.174834	1.61907e-08	1.61907e-08	0	0	0	1	0	0
AAACAGAGATAGATACATG	10	51	19	6.16065	1323368550	151	53992120	969	5.1	1.62321	8.27835	0.944582	0.157289	0.0179471	0.641722	1.18855e-07	1.18855e-07	0	0	0	1	1	0
AAACAGATATTCTTTAGT	2	9	18	6.16065	1323368550	151	53992120	162	4.5	0.324641	1.46088	0.166691	0.0262959	0.00300044	0.536424	1.98704e-08	1.98704e-08	0	0	0	1	1	0
AAACAGGGAGAAAGG	1	4	15	6.16065	1323368550	151	53992120	60	4	0.162321	0.649282	0.0740849	0.00973923	0.00111127	0.397351	7.35943e-09	7.35943e-09	0	0	0	1	0	0
AAACAGTTCCAAGATTCC	8	35	18	6.16065	1323368550	151	53992120	630	4.375	1.29856	5.68122	0.648243	0.102262	0.0116684	0.521523	7.7274e-08	7.7274e-08	0	0	0	1	1	0
AAACATAATAAT	1	4	12	6.16065	1323368550	151	53992120	48	4	0.162321	0.649282	0.0740849	0.00779139	0.000889019	0.317881	5.88754e-09	5.88754e-09	0	0	0	1	0	0
AAACATACCATGCCAT	4	16	16	6.16065	1323368550	151	53992120	256	4	0.649282	2.59713	0.29634	0.0415541	0.00474143	0.423841	3.14002e-08	3.14002e-08	0	0	0	1	0	0
AAACATAGTTGAAAGAT	6	30	17	6.16065	1323368550	151	53992120	510	5	0.973923	4.86962	0.555637	0.0827835	0.00944582	0.562914	6.25551e-08	6.25551e-08	0	0	0	1	1	0
AAACATATCTTC	13	63	12	6.16065	1323368550	151	53992120	756	4.84615	2.11017	10.2262	1.16684	0.122714	0.014002	0.385125	9.27288e-08	9.27288e-08	0	0	0	1	0	0
AAACATCTAAACGAAGGAGTT	4	20	21	6.16065	1323368550	151	53992120	420	5	0.649282	3.24641	0.370424	0.0681746	0.00777891	0.695364	5.1516e-08	5.1516e-08	0	0	0	1	1	0
AAACATGATGAC	3	12	12	6.16065	1323368550	151	53992120	144	4	0.486962	1.94785	0.222255	0.0233742	0.00266706	0.317881	1.76626e-08	1.76626e-08	0	0	0	1	0	0
AAACATGGAGAAAGG	63	280	15	6.16065	1323368550	151	53992120	4200	4.44444	10.2262	45.4498	5.18594	0.681746	0.0777891	0.441501	5.1516e-07	5.1516e-07	0	0	0	1	0	0
AAACATTCAGATTCT	4	17	15	6.16065	1323368550	151	53992120	255	4.25	0.649282	2.75945	0.314861	0.0413917	0.00472291	0.422185	3.12776e-08	3.12776e-08	0	0	0	1	0	0
AAACATTTACACATATACAC	3	13	20	6.16065	1323368550	151	53992120	260	4.33333	0.486962	2.11017	0.240776	0.0422033	0.00481552	0.573951	3.18908e-08	3.18908e-08	0	0	0	1	1	0
AAACC	36	220	5	6.16065	1323368550	151	53992120	1100	6.11111	5.84354	35.7105	4.07467	0.178553	0.0203733	0.202355	1.34923e-07	1.34923e-07	0	0	0	1	0	0
AAACCACACC	1	4	10	6.16065	1323368550	151	53992120	40	4	0.162321	0.649282	0.0740849	0.00649282	0.000740849	0.264901	4.90628e-09	4.90628e-09	0	0	0	1	0	0
AAACCCAACTCCAACC	2	9	16	6.16065	1323368550	151	53992120	144	4.5	0.324641	1.46088	0.166691	0.0233742	0.00266706	0.476821	1.76626e-08	1.76626e-08	0	0	0	1	0	0
AAACCCAATCGATATG	6	26	16	6.16065	1323368550	151	53992120	416	4.33333	0.973923	4.22033	0.481552	0.0675253	0.00770483	0.459161	5.10254e-08	5.10254e-08	0	0	0	1	0	0
AAACCCT	28	280	7	6.16065	1323368550	151	53992120	1960	10	4.54498	45.4498	5.18594	0.318148	0.0363016	0.463576	2.40408e-07	2.40408e-07	0	0	0	1	0	0
AAACCCTGTCAAGGAGAAGAATAG	13	52	24	6.16065	1323368550	151	53992120	1248	4	2.11017	8.44067	0.963104	0.202576	0.0231145	0.635762	1.53076e-07	1.53076e-07	0	0	0	1	1	0
AAACCCTGTCTTCTCCTCG	5	23	19	6.16065	1323368550	151	53992120	437	4.6	0.811603	3.73337	0.425988	0.0709341	0.00809377	0.578808	5.36012e-08	5.36012e-08	0	0	0	1	1	0
AAACCGTATTATTT	4	16	14	6.16065	1323368550	151	53992120	224	4	0.649282	2.59713	0.29634	0.0363598	0.00414875	0.370861	2.74752e-08	2.74752e-08	0	0	0	1	0	0
AAACCT	1	5	6	6.16065	1323368550	151	53992120	30	5	0.162321	0.811603	0.0926061	0.00486962	0.000555637	0.198675	3.67971e-09	3.67971e-09	0	0	0	1	0	0
AAACCTGAAACTTCTCGATTC	10	44	21	6.16065	1323368550	151	53992120	924	4.4	1.62321	7.1421	0.814934	0.149984	0.0171136	0.611921	1.13335e-07	1.13335e-07	0	0	0	1	1	0
AAACGAAATCCAATTCGG	1	6	18	6.16065	1323368550	151	53992120	108	6	0.162321	0.973923	0.111127	0.0175306	0.00200029	0.715232	1.3247e-08	1.3247e-08	0	0	0	1	1	0
AAACGAAATCGAATTCGG	3	18	18	6.16065	1323368550	151	53992120	324	6	0.486962	2.92177	0.333382	0.0525919	0.00600088	0.715232	3.97409e-08	3.97409e-08	0	0	0	1	1	0
AAACGAAATTGAATTCGG	1	5	18	6.16065	1323368550	151	53992120	90	5	0.162321	0.811603	0.0926061	0.0146088	0.00166691	0.596026	1.10391e-08	1.10391e-08	0	0	0	1	1	0
AAACGAGGATTTGC	4	16	14	6.16065	1323368550	151	53992120	224	4	0.649282	2.59713	0.29634	0.0363598	0.00414875	0.370861	2.74752e-08	2.74752e-08	0	0	0	1	0	0
AAACGATGGAAGGGAGTCGTCG	11	46	22	6.16065	1323368550	151	53992120	1012	4.18182	1.78553	7.46674	0.851976	0.164268	0.0187435	0.609272	1.24129e-07	1.24129e-07	0	0	0	1	1	0
AAACGATTCTTCACG	6	30	15	6.16065	1323368550	151	53992120	450	5	0.973923	4.86962	0.555637	0.0730442	0.00833455	0.496689	5.51957e-08	5.51957e-08	0	0	0	1	0	0
AAACGCACGGCCCC	2	8	14	6.16065	1323368550	151	53992120	112	4	0.324641	1.29856	0.14817	0.0181799	0.00207438	0.370861	1.37376e-08	1.37376e-08	0	0	0	1	0	0
AAACGG	1	4	6	6.16065	1323368550	151	53992120	24	4	0.162321	0.649282	0.0740849	0.00389569	0.000444509	0.15894	2.94377e-09	2.94377e-09	0	0	0	1	0	0
AAACGGAGTTAAC	3	13	13	6.16065	1323368550	151	53992120	169	4.33333	0.486962	2.11017	0.240776	0.0274322	0.00313009	0.373068	2.0729e-08	2.0729e-08	0	0	0	1	0	0
AAACGGGG	1	4	8	6.16065	1323368550	151	53992120	32	4	0.162321	0.649282	0.0740849	0.00519426	0.000592679	0.211921	3.92503e-09	3.92503e-09	0	0	0	1	0	0
AAACGTC	2	19	7	6.16065	1323368550	151	53992120	133	9.5	0.324641	3.08409	0.351903	0.0215886	0.00246332	0.440397	1.63134e-08	1.63134e-08	0	0	0	1	0	0
AAACT	5	25	5	6.16065	1323368550	151	53992120	125	5	0.811603	4.05801	0.463031	0.0202901	0.00231515	0.165563	1.53321e-08	1.53321e-08	0	0	0	1	0	0
AAACTAAATATCAGGGGTT	3	15	19	6.16065	1323368550	151	53992120	285	5	0.486962	2.43481	0.277818	0.0462614	0.00527855	0.629139	3.49573e-08	3.49573e-08	0	0	0	1	1	0
AAACTAAC	1	10	8	6.16065	1323368550	151	53992120	80	10	0.162321	1.62321	0.185212	0.0129856	0.0014817	0.529801	9.81257e-09	9.81257e-09	0	0	0	1	1	0
AAACTACCCTTGAAG	15	72	15	6.16065	1323368550	151	53992120	1080	4.8	2.43481	11.6871	1.33353	0.175306	0.0200029	0.476821	1.3247e-07	1.3247e-07	0	0	0	1	0	0
AAACTAGAACTAT	1	4	13	6.16065	1323368550	151	53992120	52	4	0.162321	0.649282	0.0740849	0.00844067	0.000963104	0.344371	6.37817e-09	6.37817e-09	0	0	0	1	0	0
AAACTAGTGGGAGAG	2	8	15	6.16065	1323368550	151	53992120	120	4	0.324641	1.29856	0.14817	0.0194785	0.00222255	0.397351	1.47189e-08	1.47189e-08	0	0	0	1	0	0
AAACTATCACTCTAT	2	9	15	6.16065	1323368550	151	53992120	135	4.5	0.324641	1.46088	0.166691	0.0219133	0.00250036	0.44702	1.65587e-08	1.65587e-08	0	0	0	1	0	0
AAACTCAAGTGGTTGGATACC	1	5	21	6.16065	1323368550	151	53992120	105	5	0.162321	0.811603	0.0926061	0.0170437	0.00194473	0.695364	1.2879e-08	1.2879e-08	0	0	0	1	1	0
AAACTCTATTTCTCCAC	20	119	17	6.16065	1323368550	151	53992120	2023	5.95	3.24641	19.3161	2.20403	0.328374	0.0374684	0.669868	2.48135e-07	2.48135e-07	0	0	0	1	1	0
AAACTGAAATTTCCCGATTCG	1	6	21	6.16065	1323368550	151	53992120	126	6	0.162321	0.973923	0.111127	0.0204524	0.00233367	0.834437	1.54548e-08	1.54548e-08	0	0	0	1	1	0
AAACTGAAGTATTCAAT	3	12	17	6.16065	1323368550	151	53992120	204	4	0.486962	1.94785	0.222255	0.0331134	0.00377833	0.450331	2.5022e-08	2.5022e-08	0	0	0	1	0	0
AAACTGAATCTTCCCGATTCG	1	5	21	6.16065	1323368550	151	53992120	105	5	0.162321	0.811603	0.0926061	0.0170437	0.00194473	0.695364	1.2879e-08	1.2879e-08	0	0	0	1	1	0
AAACTGACTCTC	2	8	12	6.16065	1323368550	151	53992120	96	4	0.324641	1.29856	0.14817	0.0155828	0.00177804	0.317881	1.17751e-08	1.17751e-08	0	0	0	1	0	0
AAACTGCTAAATC	6	35	13	6.16065	1323368550	151	53992120	455	5.83333	0.973923	5.68122	0.648243	0.0738558	0.00842716	0.502208	5.5809e-08	5.5809e-08	0	0	0	1	1	0
AAACTGTTACAAGCTAT	4	18	17	6.16065	1323368550	151	53992120	306	4.5	0.649282	2.92177	0.333382	0.0496701	0.00566749	0.506623	3.75331e-08	3.75331e-08	0	0	0	1	1	0
AAACTGTTGAAAGCGAAGG	3	14	19	6.16065	1323368550	151	53992120	266	4.66667	0.486962	2.27249	0.259297	0.0431773	0.00492664	0.587196	3.26268e-08	3.26268e-08	0	0	0	1	1	0
AAACTT	3	12	6	6.16065	1323368550	151	53992120	72	4	0.486962	1.94785	0.222255	0.0116871	0.00133353	0.15894	8.83131e-09	8.83131e-09	0	0	0	1	0	0
AAACTTAGAAAGG	1	5	13	6.16065	1323368550	151	53992120	65	5	0.162321	0.811603	0.0926061	0.0105508	0.00120388	0.430464	7.97271e-09	7.97271e-09	0	0	0	1	0	0
AAACTTCCCAAACTTTCAAT	11	57	20	6.16065	1323368550	151	53992120	1140	5.18182	1.78553	9.25227	1.05571	0.185045	0.0211142	0.686334	1.39829e-07	1.39829e-07	0	0	0	1	1	0
AAACTTGCC	6	39	9	6.16065	1323368550	151	53992120	351	6.5	0.973923	6.3305	0.722328	0.0569745	0.00650095	0.387417	4.30526e-08	4.30526e-08	0	0	0	1	0	0
AAACTTGTCACAGTAC	2	8	16	6.16065	1323368550	151	53992120	128	4	0.324641	1.29856	0.14817	0.020777	0.00237072	0.423841	1.57001e-08	1.57001e-08	0	0	0	1	0	0
AAACTTGTTATCGAGACC	1	8	18	6.16065	1323368550	151	53992120	144	8	0.162321	1.29856	0.14817	0.0233742	0.00266706	0.953642	1.76626e-08	1.76626e-08	0	0	0	1	1	0
AAACTTTATCTCTCCAC	6	27	17	6.16065	1323368550	151	53992120	459	4.5	0.973923	4.38265	0.500073	0.0745051	0.00850124	0.506623	5.62996e-08	5.62996e-08	0	0	0	1	1	0
AAACTTTATTTCTCCAC	255	1557	17	6.16065	1323368550	151	53992120	26469	6.10588	41.3917	252.733	28.8375	4.29646	0.490238	0.687417	3.24661e-06	3.24661e-06	0	0	0	1	1	0
AAAG	153	1642	4	6.16065	1323368550	151	53992120	6568	10.732	24.835	266.53	30.4118	1.06612	0.121647	0.284292	8.05612e-07	8.05612e-07	0	0	0	0	0	0
AAAGAAAGAAGAGT	14	68	14	6.16065	1323368550	151	53992120	952	4.85714	2.27249	11.0378	1.25944	0.154529	0.0176322	0.450331	1.1677e-07	1.1677e-07	0	0	0	1	0	0
AAAGAAAGAAGGAGAG	9	50	16	6.16065	1323368550	151	53992120	800	5.55556	1.46088	8.11603	0.926061	0.129856	0.014817	0.588668	9.81257e-08	9.81257e-08	0	0	0	1	1	0
AAAGAAAGAATG	13	54	12	6.16065	1323368550	151	53992120	648	4.15385	2.11017	8.76531	1.00015	0.105184	0.0120018	0.330107	7.94818e-08	7.94818e-08	0	0	0	1	0	0
AAAGAAAGGAATAGGAGAAG	112	449	20	6.16065	1323368550	151	53992120	8980	4.00893	18.1799	72.8819	8.31603	1.45764	0.166321	0.530984	1.10146e-06	1.10146e-06	0	0	0	1	1	0
AAAGAAAT	7	49	8	6.16065	1323368550	151	53992120	392	7	1.13624	7.95371	0.90754	0.0636297	0.00726032	0.370861	4.80816e-08	4.80816e-08	0	0	0	1	0	0
AAAGAAGAGAGGAGG	11	47	15	6.16065	1323368550	151	53992120	705	4.27273	1.78553	7.62907	0.870497	0.114436	0.0130575	0.424443	8.64733e-08	8.64733e-08	0	0	0	1	0	0
AAAGAAGGAAAGG	5	27	13	6.16065	1323368550	151	53992120	351	5.4	0.811603	4.38265	0.500073	0.0569745	0.00650095	0.464901	4.30526e-08	4.30526e-08	0	0	0	1	0	0
AAAGAAGGCATTAG	22	96	14	6.16065	1323368550	151	53992120	1344	4.36364	3.57105	15.5828	1.77804	0.218159	0.0248925	0.404576	1.64851e-07	1.64851e-07	0	0	0	1	0	0
AAAGAAGTAAAT	7	36	12	6.16065	1323368550	151	53992120	432	5.14286	1.13624	5.84354	0.666764	0.0701225	0.00800117	0.408704	5.29879e-08	5.29879e-08	0	0	0	1	0	0
AAAGAAGTAAGGAAAGTGG	4	18	19	6.16065	1323368550	151	53992120	342	4.5	0.649282	2.92177	0.333382	0.0555136	0.00633426	0.566225	4.19487e-08	4.19487e-08	0	0	0	1	1	0
AAAGAATGTGGAT	22	116	13	6.16065	1323368550	151	53992120	1508	5.27273	3.57105	18.8292	2.14846	0.244779	0.02793	0.453943	1.84967e-07	1.84967e-07	0	0	0	1	0	0
AAAGAC	6	56	6	6.16065	1323368550	151	53992120	336	9.33333	0.973923	9.08995	1.03719	0.0545397	0.00622313	0.370861	4.12128e-08	4.12128e-08	0	0	0	1	0	0
AAAGACAC	3	16	8	6.16065	1323368550	151	53992120	128	5.33333	0.486962	2.59713	0.29634	0.020777	0.00237072	0.282561	1.57001e-08	1.57001e-08	0	0	0	1	0	0
AAAGACAGAGAGAG	13	59	14	6.16065	1323368550	151	53992120	826	4.53846	2.11017	9.57691	1.09275	0.134077	0.0152985	0.420785	1.01315e-07	1.01315e-07	0	0	0	1	0	0
AAAGACAGTCACT	2	10	13	6.16065	1323368550	151	53992120	130	5	0.324641	1.62321	0.185212	0.0211017	0.00240776	0.430464	1.59454e-08	1.59454e-08	0	0	0	1	0	0
AAAGACCGAATCT	3	12	13	6.16065	1323368550	151	53992120	156	4	0.486962	1.94785	0.222255	0.025322	0.00288931	0.344371	1.91345e-08	1.91345e-08	0	0	0	1	0	0
AAAGACTAAGGGAAGTAGTG	34	164	20	6.16065	1323368550	151	53992120	3280	4.82353	5.5189	26.6206	3.03748	0.532411	0.0607496	0.638878	4.02315e-07	4.02315e-07	0	0	0	1	1	0
AAAGACTGCTATTAAGC	2	8	17	6.16065	1323368550	151	53992120	136	4	0.324641	1.29856	0.14817	0.0220756	0.00251889	0.450331	1.66814e-08	1.66814e-08	0	0	0	1	0	0
AAAGAG	57	252	6	6.16065	1323368550	151	53992120	1512	4.42105	9.25227	40.9048	4.66735	0.245429	0.0280041	0.175671	1.85458e-07	1.85458e-07	0	0	0	1	0	0
AAAGAGAAAGAGAG	37	208	14	6.16065	1323368550	151	53992120	2912	5.62162	6.00586	33.7627	3.85241	0.472677	0.0539338	0.52121	3.57177e-07	3.57177e-07	0	0	0	1	1	0
AAAGAGACACGG	7	29	12	6.16065	1323368550	151	53992120	348	4.14286	1.13624	4.7073	0.537115	0.0564875	0.00644538	0.329234	4.26847e-08	4.26847e-08	0	0	0	1	0	0
AAAGAGACCAAGAGGC	3	13	16	6.16065	1323368550	151	53992120	208	4.33333	0.486962	2.11017	0.240776	0.0337627	0.00385241	0.459161	2.55127e-08	2.55127e-08	0	0	0	1	0	0
AAAGAGACGGAGAG	59	309	14	6.16065	1323368550	151	53992120	4326	5.23729	9.57691	50.157	5.72306	0.702199	0.0801228	0.485576	5.30615e-07	5.30615e-07	0	0	0	1	0	0
AAAGAGACTGAGTTCTAAGGTAAT	52	213	24	6.16065	1323368550	151	53992120	5112	4.09615	8.44067	34.5743	3.94502	0.829783	0.0946805	0.651044	6.27023e-07	6.27023e-07	0	0	0	1	1	0
AAAGAGAGAAGGAG	64	383	14	6.16065	1323368550	151	53992120	5362	5.98438	10.3885	62.1688	7.09363	0.870363	0.0993108	0.554843	6.57687e-07	6.57687e-07	0	0	0	1	1	0
AAAGAGAGAG	49	197	10	6.16065	1323368550	151	53992120	1970	4.02041	7.95371	31.9771	3.64868	0.319771	0.0364868	0.266252	2.41634e-07	2.41634e-07	0	0	0	1	0	0
AAAGAGAGAGAGAGGGATGG	1	4	20	6.16065	1323368550	151	53992120	80	4	0.162321	0.649282	0.0740849	0.0129856	0.0014817	0.529801	9.81257e-09	9.81257e-09	0	0	0	1	1	0
AAAGAGAGAGAGGG	38	204	14	6.16065	1323368550	151	53992120	2856	5.36842	6.16818	33.1134	3.77833	0.463587	0.0528966	0.497734	3.50309e-07	3.50309e-07	0	0	0	1	0	0
AAAGAGAGAGATAG	70	478	14	6.16065	1323368550	151	53992120	6692	6.82857	11.3624	77.5892	8.85314	1.08625	0.123944	0.633113	8.20821e-07	8.20821e-07	0	0	0	1	1	0
AAAGAGAGAGGAAG	51	325	14	6.16065	1323368550	151	53992120	4550	6.37255	8.27835	52.7542	6.0194	0.738558	0.0842716	0.590832	5.5809e-07	5.5809e-07	0	0	0	1	1	0
AAAGAGAGAGTG	5	23	12	6.16065	1323368550	151	53992120	276	4.6	0.811603	3.73337	0.425988	0.0448005	0.00511186	0.365563	3.38534e-08	3.38534e-08	0	0	0	1	0	0
AAAGAGAGCATAG	26	122	13	6.16065	1323368550	151	53992120	1586	4.69231	4.22033	19.8031	2.25959	0.25744	0.0293747	0.403974	1.94534e-07	1.94534e-07	0	0	0	1	0	0
AAAGAGAGGAGAG	5	23	13	6.16065	1323368550	151	53992120	299	4.6	0.811603	3.73337	0.425988	0.0485338	0.00553785	0.396026	3.66745e-08	3.66745e-08	0	0	0	1	0	0
AAAGAGAGGGAG	43	180	12	6.16065	1323368550	151	53992120	2160	4.18605	6.97978	29.2177	3.33382	0.350612	0.0400058	0.332666	2.64939e-07	2.64939e-07	0	0	0	1	0	0
AAAGAGAGGTAGAG	12	60	14	6.16065	1323368550	151	53992120	840	5	1.94785	9.73923	1.11127	0.136349	0.0155578	0.463576	1.03032e-07	1.03032e-07	0	0	0	1	0	0
AAAGAGATGGAG	11	61	12	6.16065	1323368550	151	53992120	732	5.54545	1.78553	9.90155	1.12979	0.118819	0.0135575	0.440698	8.9785e-08	8.9785e-08	0	0	0	1	0	0
AAAGAGGAAGAGAATG	11	63	16	6.16065	1323368550	151	53992120	1008	5.72727	1.78553	10.2262	1.16684	0.163619	0.0186694	0.606863	1.23638e-07	1.23638e-07	0	0	0	1	1	0
AAAGAGGAGGAGAG	30	171	14	6.16065	1323368550	151	53992120	2394	5.7	4.86962	27.7568	3.16713	0.388595	0.0443398	0.528477	2.93641e-07	2.93641e-07	0	0	0	1	1	0
AAAGAGGAGTAGG	1	5	13	6.16065	1323368550	151	53992120	65	5	0.162321	0.811603	0.0926061	0.0105508	0.00120388	0.430464	7.97271e-09	7.97271e-09	0	0	0	1	0	0
AAAGAGGG	1	4	8	6.16065	1323368550	151	53992120	32	4	0.162321	0.649282	0.0740849	0.00519426	0.000592679	0.211921	3.92503e-09	3.92503e-09	0	0	0	1	0	0
AAAGAGGGAGAATGT	16	66	15	6.16065	1323368550	151	53992120	990	4.125	2.59713	10.7132	1.2224	0.160697	0.018336	0.409768	1.21431e-07	1.21431e-07	0	0	0	1	0	0
AAAGAGGGAGAG	100	470	12	6.16065	1323368550	151	53992120	5640	4.7	16.2321	76.2907	8.70497	0.915488	0.10446	0.37351	6.91786e-07	6.91786e-07	0	0	0	1	0	0
AAAGAGGGAGGGAGAG	21	90	16	6.16065	1323368550	151	53992120	1440	4.28571	3.40873	14.6088	1.66691	0.233742	0.0266706	0.454115	1.76626e-07	1.76626e-07	0	0	0	1	0	0
AAAGAGGTGCTGGGG	1	6	15	6.16065	1323368550	151	53992120	90	6	0.162321	0.973923	0.111127	0.0146088	0.00166691	0.596026	1.10391e-08	1.10391e-08	0	0	0	1	1	0
AAAGAGTG	1	4	8	6.16065	1323368550	151	53992120	32	4	0.162321	0.649282	0.0740849	0.00519426	0.000592679	0.211921	3.92503e-09	3.92503e-09	0	0	0	1	0	0
AAAGAGTGGGAGAG	5	20	14	6.16065	1323368550	151	53992120	280	4	0.811603	3.24641	0.370424	0.0454498	0.00518594	0.370861	3.4344e-08	3.4344e-08	0	0	0	1	0	0
AAAGATGGAATGG	3	13	13	6.16065	1323368550	151	53992120	169	4.33333	0.486962	2.11017	0.240776	0.0274322	0.00313009	0.373068	2.0729e-08	2.0729e-08	0	0	0	1	0	0
AAAGATTACCTTACTGAAGAGACTG	23	104	25	6.16065	1323368550	151	53992120	2600	4.52174	3.73337	16.8813	1.92621	0.422033	0.0481552	0.748632	3.18908e-07	3.18908e-07	0	0	0	1	1	0
AAAGATTTC	1	6	9	6.16065	1323368550	151	53992120	54	6	0.162321	0.973923	0.111127	0.00876531	0.00100015	0.357616	6.62348e-09	6.62348e-09	0	0	0	1	0	0
AAAGC	44	627	5	6.16065	1323368550	151	53992120	3135	14.25	7.1421	101.775	11.6128	0.508875	0.058064	0.471854	3.8453e-07	3.8453e-07	0	0	0	1	0	0
AAAGCAATGGTGGTCTG	4	16	17	6.16065	1323368550	151	53992120	272	4	0.649282	2.59713	0.29634	0.0441512	0.00503777	0.450331	3.33627e-08	3.33627e-08	0	0	0	1	0	0
AAAGCAG	1	4	7	6.16065	1323368550	151	53992120	28	4	0.162321	0.649282	0.0740849	0.00454498	0.000518594	0.18543	3.4344e-09	3.4344e-09	0	0	0	1	0	0
AAAGCAGGACATG	2	8	13	6.16065	1323368550	151	53992120	104	4	0.324641	1.29856	0.14817	0.0168813	0.00192621	0.344371	1.27563e-08	1.27563e-08	0	0	0	1	0	0
AAAGCAGTGATGCAC	32	136	15	6.16065	1323368550	151	53992120	2040	4.25	5.19426	22.0756	2.51889	0.331134	0.0377833	0.422185	2.5022e-07	2.5022e-07	0	0	0	1	0	0
AAAGCATATGCTAAGCATTG	2	8	20	6.16065	1323368550	151	53992120	160	4	0.324641	1.29856	0.14817	0.0259713	0.0029634	0.529801	1.96251e-08	1.96251e-08	0	0	0	1	1	0
AAAGCATTAAGTATTACC	14	77	18	6.16065	1323368550	151	53992120	1386	5.5	2.27249	12.4987	1.42613	0.224976	0.0256704	0.655629	1.70003e-07	1.70003e-07	0	0	0	1	1	0
AAAGCCG	2	8	7	6.16065	1323368550	151	53992120	56	4	0.324641	1.29856	0.14817	0.00908995	0.00103719	0.18543	6.8688e-09	6.8688e-09	0	0	0	1	0	0
AAAGCCTAACTAGCCT	2	8	16	6.16065	1323368550	151	53992120	128	4	0.324641	1.29856	0.14817	0.020777	0.00237072	0.423841	1.57001e-08	1.57001e-08	0	0	0	1	0	0
AAAGCCTATGGC	8	44	12	6.16065	1323368550	151	53992120	528	5.5	1.29856	7.1421	0.814934	0.0857052	0.0097792	0.437086	6.47629e-08	6.47629e-08	0	0	0	1	0	0
AAAGCGAAGGAAGAAG	13	68	16	6.16065	1323368550	151	53992120	1088	5.23077	2.11017	11.0378	1.25944	0.176605	0.0201511	0.554254	1.33451e-07	1.33451e-07	0	0	0	1	1	0
AAAGCTAAGCCAGCTAG	2	8	17	6.16065	1323368550	151	53992120	136	4	0.324641	1.29856	0.14817	0.0220756	0.00251889	0.450331	1.66814e-08	1.66814e-08	0	0	0	1	0	0
AAAGCTG	2	16	7	6.16065	1323368550	151	53992120	112	8	0.324641	2.59713	0.29634	0.0181799	0.00207438	0.370861	1.37376e-08	1.37376e-08	0	0	0	1	0	0
AAAGG	13	113	5	6.16065	1323368550	151	53992120	565	8.69231	2.11017	18.3422	2.0929	0.0917111	0.0104645	0.287825	6.93013e-08	6.93013e-08	0	0	0	1	0	0
AAAGGAAAT	184	2309	9	6.16065	1323368550	151	53992120	20781	12.5489	29.867	374.798	42.7655	3.37318	0.384889	0.747948	2.54894e-06	2.54894e-06	0	0	0	1	1	0
AAAGGAACAGAGAGAG	18	83	16	6.16065	1323368550	151	53992120	1328	4.61111	2.92177	13.4726	1.53726	0.215562	0.0245962	0.488595	1.62889e-07	1.62889e-07	0	0	0	1	0	0
AAAGGAAG	10	54	8	6.16065	1323368550	151	53992120	432	5.4	1.62321	8.76531	1.00015	0.0701225	0.00800117	0.286093	5.29879e-08	5.29879e-08	0	0	0	1	0	0
AAAGGAAGAACTGAAG	14	73	16	6.16065	1323368550	151	53992120	1168	5.21429	2.27249	11.8494	1.35205	0.18959	0.0216328	0.552507	1.43263e-07	1.43263e-07	0	0	0	1	1	0
AAAGGAAGAGAG	15	100	12	6.16065	1323368550	151	53992120	1200	6.66667	2.43481	16.2321	1.85212	0.194785	0.0222255	0.529801	1.47189e-07	1.47189e-07	0	0	0	1	1	0
AAAGGAAGAGAGAG	15	86	14	6.16065	1323368550	151	53992120	1204	5.73333	2.43481	13.9596	1.59283	0.195434	0.0222996	0.531567	1.47679e-07	1.47679e-07	0	0	0	1	1	0
AAAGGACACATTATAATAG	1	4	19	6.16065	1323368550	151	53992120	76	4	0.162321	0.649282	0.0740849	0.0123364	0.00140761	0.503311	9.32194e-09	9.32194e-09	0	0	0	1	1	0
AAAGGACGAGAGGGAATG	9	37	18	6.16065	1323368550	151	53992120	666	4.11111	1.46088	6.00586	0.685285	0.108105	0.0123351	0.490066	8.16896e-08	8.16896e-08	0	0	0	1	0	0
AAAGGAGAAGGAAGAAG	2	9	17	6.16065	1323368550	151	53992120	153	4.5	0.324641	1.46088	0.166691	0.024835	0.00283375	0.506623	1.87665e-08	1.87665e-08	0	0	0	1	1	0
AAAGGAGGAGGG	27	115	12	6.16065	1323368550	151	53992120	1380	4.25926	4.38265	18.6669	2.12994	0.224002	0.0255593	0.338484	1.69267e-07	1.69267e-07	0	0	0	1	0	0
AAAGGATCATAGGATTAGGT	2	8	20	6.16065	1323368550	151	53992120	160	4	0.324641	1.29856	0.14817	0.0259713	0.0029634	0.529801	1.96251e-08	1.96251e-08	0	0	0	1	1	0
AAAGGATGAAGTTGC	2	9	15	6.16065	1323368550	151	53992120	135	4.5	0.324641	1.46088	0.166691	0.0219133	0.00250036	0.44702	1.65587e-08	1.65587e-08	0	0	0	1	0	0
AAAGGCAAGGGAGGG	46	188	15	6.16065	1323368550	151	53992120	2820	4.08696	7.46674	30.5163	3.48199	0.457744	0.0522298	0.405989	3.45893e-07	3.45893e-07	0	0	0	1	0	0
AAAGGCT	2	12	7	6.16065	1323368550	151	53992120	84	6	0.324641	1.94785	0.222255	0.0136349	0.00155578	0.278146	1.03032e-08	1.03032e-08	0	0	0	1	0	0
AAAGGG	2	10	6	6.16065	1323368550	151	53992120	60	5	0.324641	1.62321	0.185212	0.00973923	0.00111127	0.198675	7.35943e-09	7.35943e-09	0	0	0	1	0	0
AAAGGGAAGTACGCCAAGCT	9	42	20	6.16065	1323368550	151	53992120	840	4.66667	1.46088	6.81746	0.777891	0.136349	0.0155578	0.618102	1.03032e-07	1.03032e-07	0	0	0	1	1	0
AAAGGGAATAAGGG	36	226	14	6.16065	1323368550	151	53992120	3164	6.27778	5.84354	36.6844	4.1858	0.513582	0.0586011	0.582046	3.88087e-07	3.88087e-07	0	0	0	1	1	0
AAAGGGAG	2	8	8	6.16065	1323368550	151	53992120	64	4	0.324641	1.29856	0.14817	0.0103885	0.00118536	0.211921	7.85005e-09	7.85005e-09	0	0	0	1	0	0
AAAGGGAGAGGAGGG	1	4	15	6.16065	1323368550	151	53992120	60	4	0.162321	0.649282	0.0740849	0.00973923	0.00111127	0.397351	7.35943e-09	7.35943e-09	0	0	0	1	0	0
AAAGGGAGAGGGAG	22	116	14	6.16065	1323368550	151	53992120	1624	5.27273	3.57105	18.8292	2.14846	0.263609	0.0300785	0.488862	1.99195e-07	1.99195e-07	0	0	0	1	0	0
AAAGGGAGATTTCCGT	4	16	16	6.16065	1323368550	151	53992120	256	4	0.649282	2.59713	0.29634	0.0415541	0.00474143	0.423841	3.14002e-08	3.14002e-08	0	0	0	1	0	0
AAAGGGAGG	6	26	9	6.16065	1323368550	151	53992120	234	4.33333	0.973923	4.22033	0.481552	0.037983	0.00433397	0.258278	2.87018e-08	2.87018e-08	0	0	0	1	0	0
AAAGGGAGGCGAGG	3	15	14	6.16065	1323368550	151	53992120	210	5	0.486962	2.43481	0.277818	0.0340873	0.00388946	0.463576	2.5758e-08	2.5758e-08	0	0	0	1	0	0
AAAGGGAGGGAGGAGAG	1	4	17	6.16065	1323368550	151	53992120	68	4	0.162321	0.649282	0.0740849	0.0110378	0.00125944	0.450331	8.34068e-09	8.34068e-09	0	0	0	1	0	0
AAAGGGGAAGGAAGGAAGACATGT	1	4	24	6.16065	1323368550	151	53992120	96	4	0.162321	0.649282	0.0740849	0.0155828	0.00177804	0.635762	1.17751e-08	1.17751e-08	0	0	0	1	1	0
AAAGGGGACGGGAG	3	13	14	6.16065	1323368550	151	53992120	182	4.33333	0.486962	2.11017	0.240776	0.0295423	0.00337086	0.401766	2.23236e-08	2.23236e-08	0	0	0	1	0	0
AAAGGGGAGAGGG	2	11	13	6.16065	1323368550	151	53992120	143	5.5	0.324641	1.78553	0.203733	0.0232118	0.00264853	0.47351	1.754e-08	1.754e-08	0	0	0	1	0	0
AAAGGGGAGGAGGAAGG	8	33	17	6.16065	1323368550	151	53992120	561	4.125	1.29856	5.35658	0.6112	0.0910618	0.0103904	0.464404	6.88106e-08	6.88106e-08	0	0	0	1	0	0
AAAGGGGGAAGAAGAG	3	12	16	6.16065	1323368550	151	53992120	192	4	0.486962	1.94785	0.222255	0.0311655	0.00355607	0.423841	2.35502e-08	2.35502e-08	0	0	0	1	0	0
AAAGGGGGAGGGGG	1	4	14	6.16065	1323368550	151	53992120	56	4	0.162321	0.649282	0.0740849	0.00908995	0.00103719	0.370861	6.8688e-09	6.8688e-09	0	0	0	1	0	0
AAAGGTATAG	1	4	10	6.16065	1323368550	151	53992120	40	4	0.162321	0.649282	0.0740849	0.00649282	0.000740849	0.264901	4.90628e-09	4.90628e-09	0	0	0	1	0	0
AAAGGTGCATCTTCTAACACT	3	12	21	6.16065	1323368550	151	53992120	252	4	0.486962	1.94785	0.222255	0.0409048	0.00466735	0.556291	3.09096e-08	3.09096e-08	0	0	0	1	1	0
AAAGT	1	5	5	6.16065	1323368550	151	53992120	25	5	0.162321	0.811603	0.0926061	0.00405801	0.000463031	0.165563	3.06643e-09	3.06643e-09	0	0	0	1	0	0
AAAGTACCCTTCCCTCC	2	9	17	6.16065	1323368550	151	53992120	153	4.5	0.324641	1.46088	0.166691	0.024835	0.00283375	0.506623	1.87665e-08	1.87665e-08	0	0	0	1	1	0
AAAGTAGAAGTAAGACGT	12	51	18	6.16065	1323368550	151	53992120	918	4.25	1.94785	8.27835	0.944582	0.14901	0.0170025	0.506623	1.12599e-07	1.12599e-07	0	0	0	1	1	0
AAAGTCAAGTC	24	144	11	6.16065	1323368550	151	53992120	1584	6	3.89569	23.3742	2.66706	0.257116	0.0293376	0.437086	1.94289e-07	1.94289e-07	0	0	0	1	0	0
AAAGTCGATTCGACGATTTG	4	16	20	6.16065	1323368550	151	53992120	320	4	0.649282	2.59713	0.29634	0.0519426	0.00592679	0.529801	3.92503e-08	3.92503e-08	0	0	0	1	1	0
AAAGTCGCGACTACTTC	5	26	17	6.16065	1323368550	151	53992120	442	5.2	0.811603	4.22033	0.481552	0.0717457	0.00818638	0.58543	5.42144e-08	5.42144e-08	0	0	0	1	1	0
AAAGTCTGTGGAGAAAT	15	86	17	6.16065	1323368550	151	53992120	1462	5.73333	2.43481	13.9596	1.59283	0.237313	0.027078	0.645475	1.79325e-07	1.79325e-07	0	0	0	1	1	0
AAAGTCTGTGGAGAGAT	32	180	17	6.16065	1323368550	151	53992120	3060	5.625	5.19426	29.2177	3.33382	0.496701	0.0566749	0.633278	3.75331e-07	3.75331e-07	0	0	0	1	1	0
AAAGTGCCAAC	6	28	11	6.16065	1323368550	151	53992120	308	4.66667	0.973923	4.54498	0.518594	0.0499947	0.00570454	0.339956	3.77784e-08	3.77784e-08	0	0	0	1	0	0
AAAGTGCTAG	4	20	10	6.16065	1323368550	151	53992120	200	5	0.649282	3.24641	0.370424	0.0324641	0.00370424	0.331126	2.45314e-08	2.45314e-08	0	0	0	1	0	0
AAAGTGGAGGAAGGAAG	24	106	17	6.16065	1323368550	151	53992120	1802	4.41667	3.89569	17.206	1.96325	0.292502	0.0333752	0.497241	2.21028e-07	2.21028e-07	0	0	0	1	0	0
AAAGTGGAGGAGATAGAG	25	102	18	6.16065	1323368550	151	53992120	1836	4.08	4.05801	16.5567	1.88916	0.298021	0.034005	0.486358	2.25198e-07	2.25198e-07	0	0	0	1	0	0
AAAGTGTCC	2	17	9	6.16065	1323368550	151	53992120	153	8.5	0.324641	2.75945	0.314861	0.024835	0.00283375	0.506623	1.87665e-08	1.87665e-08	0	0	0	1	1	0
AAAGTGTGAGAGAGTG	13	53	16	6.16065	1323368550	151	53992120	848	4.07692	2.11017	8.60299	0.981625	0.137648	0.015706	0.431992	1.04013e-07	1.04013e-07	0	0	0	1	0	0
AAAGTT	2	8	6	6.16065	1323368550	151	53992120	48	4	0.324641	1.29856	0.14817	0.00779139	0.000889019	0.15894	5.88754e-09	5.88754e-09	0	0	0	1	0	0
AAAGTTAAGGGTGGAATG	6	24	18	6.16065	1323368550	151	53992120	432	4	0.973923	3.89569	0.444509	0.0701225	0.00800117	0.476821	5.29879e-08	5.29879e-08	0	0	0	1	0	0
AAAGTTATTCTAACT	2	8	15	6.16065	1323368550	151	53992120	120	4	0.324641	1.29856	0.14817	0.0194785	0.00222255	0.397351	1.47189e-08	1.47189e-08	0	0	0	1	0	0
AAAGTTCGACCTTC	1	4	14	6.16065	1323368550	151	53992120	56	4	0.162321	0.649282	0.0740849	0.00908995	0.00103719	0.370861	6.8688e-09	6.8688e-09	0	0	0	1	0	0
AAAGTTGAAATCGGATTTG	2	11	19	6.16065	1323368550	151	53992120	209	5.5	0.324641	1.78553	0.203733	0.033925	0.00387094	0.692053	2.56353e-08	2.56353e-08	0	0	0	1	1	0
AAAGTTGAATTG	2	8	12	6.16065	1323368550	151	53992120	96	4	0.324641	1.29856	0.14817	0.0155828	0.00177804	0.317881	1.17751e-08	1.17751e-08	0	0	0	1	0	0
AAAT	830	7156	4	6.16065	1323368550	151	53992120	28624	8.62169	134.726	1161.57	132.538	4.64626	0.530151	0.228389	3.51094e-06	3.51094e-06	0	0	0	0	0	0
AAATAAATAAT	35	246	11	6.16065	1323368550	151	53992120	2706	7.02857	5.68122	39.9309	4.55622	0.439239	0.0501184	0.512015	3.3191e-07	3.3191e-07	0	0	0	1	1	0
AAATAAATAATAG	3	15	13	6.16065	1323368550	151	53992120	195	5	0.486962	2.43481	0.277818	0.0316525	0.00361164	0.430464	2.39181e-08	2.39181e-08	0	0	0	1	0	0
AAATAAATAT	3	20	10	6.16065	1323368550	151	53992120	200	6.66667	0.486962	3.24641	0.370424	0.0324641	0.00370424	0.441501	2.45314e-08	2.45314e-08	0	0	0	1	0	0
AAATAACT	1	12	8	6.16065	1323368550	151	53992120	96	12	0.162321	1.94785	0.222255	0.0155828	0.00177804	0.635762	1.17751e-08	1.17751e-08	0	0	0	1	1	0
AAATAAGGAATGAGGG	5	22	16	6.16065	1323368550	151	53992120	352	4.4	0.811603	3.57105	0.407467	0.0571368	0.00651947	0.466225	4.31753e-08	4.31753e-08	0	0	0	1	0	0
AAATAAGGATAAG	3	14	13	6.16065	1323368550	151	53992120	182	4.66667	0.486962	2.27249	0.259297	0.0295423	0.00337086	0.401766	2.23236e-08	2.23236e-08	0	0	0	1	0	0
AAATAAGGTAT	2	9	11	6.16065	1323368550	151	53992120	99	4.5	0.324641	1.46088	0.166691	0.0160697	0.0018336	0.327815	1.21431e-08	1.21431e-08	0	0	0	1	0	0
AAATAATAAATAATT	6	24	15	6.16065	1323368550	151	53992120	360	4	0.973923	3.89569	0.444509	0.0584354	0.00666764	0.397351	4.41566e-08	4.41566e-08	0	0	0	1	0	0
AAATAATAAT	3	20	10	6.16065	1323368550	151	53992120	200	6.66667	0.486962	3.24641	0.370424	0.0324641	0.00370424	0.441501	2.45314e-08	2.45314e-08	0	0	0	1	0	0
AAATAATACACTAAATATTAAT	2	8	22	6.16065	1323368550	151	53992120	176	4	0.324641	1.29856	0.14817	0.0285684	0.00325973	0.582781	2.15876e-08	2.15876e-08	0	0	0	1	1	0
AAATAATAGATTAT	2	20	14	6.16065	1323368550	151	53992120	280	10	0.324641	3.24641	0.370424	0.0454498	0.00518594	0.927152	3.4344e-08	3.4344e-08	0	0	0	1	1	0
AAATACAGTAACAG	6	27	14	6.16065	1323368550	151	53992120	378	4.5	0.973923	4.38265	0.500073	0.0613572	0.00700102	0.417219	4.63644e-08	4.63644e-08	0	0	0	1	0	0
AAATACATTACAATACC	12	49	17	6.16065	1323368550	151	53992120	833	4.08333	1.94785	7.95371	0.90754	0.135213	0.0154282	0.459713	1.02173e-07	1.02173e-07	0	0	0	1	0	0
AAATAGAAT	2	16	9	6.16065	1323368550	151	53992120	144	8	0.324641	2.59713	0.29634	0.0233742	0.00266706	0.476821	1.76626e-08	1.76626e-08	0	0	0	1	0	0
AAATAGAATACATT	1	4	14	6.16065	1323368550	151	53992120	56	4	0.162321	0.649282	0.0740849	0.00908995	0.00103719	0.370861	6.8688e-09	6.8688e-09	0	0	0	1	0	0
AAATAGAGGGAGGG	10	42	14	6.16065	1323368550	151	53992120	588	4.2	1.62321	6.81746	0.777891	0.0954445	0.0108905	0.389404	7.21224e-08	7.21224e-08	0	0	0	1	0	0
AAATAGATAGATAG	13	88	14	6.16065	1323368550	151	53992120	1232	6.76923	2.11017	14.2842	1.62987	0.199979	0.0228181	0.627611	1.51114e-07	1.51114e-07	0	0	0	1	1	0
AAATAGATAGGTAC	3	14	14	6.16065	1323368550	151	53992120	196	4.66667	0.486962	2.27249	0.259297	0.0318148	0.00363016	0.432671	2.40408e-08	2.40408e-08	0	0	0	1	0	0
AAATAGGAGGATAG	44	193	14	6.16065	1323368550	151	53992120	2702	4.38636	7.1421	31.3279	3.5746	0.43859	0.0500443	0.406683	3.31419e-07	3.31419e-07	0	0	0	1	0	0
AAATAGGCAGATCG	24	127	14	6.16065	1323368550	151	53992120	1778	5.29167	3.89569	20.6147	2.3522	0.288606	0.0329307	0.490618	2.18084e-07	2.18084e-07	0	0	0	1	0	0
AAATAGGGAGAATGT	12	51	15	6.16065	1323368550	151	53992120	765	4.25	1.94785	8.27835	0.944582	0.124175	0.0141687	0.422185	9.38327e-08	9.38327e-08	0	0	0	1	0	0
AAATAGGTATAGGT	11	86	14	6.16065	1323368550	151	53992120	1204	7.81818	1.78553	13.9596	1.59283	0.195434	0.0222996	0.724865	1.47679e-07	1.47679e-07	0	0	0	1	1	0
AAATAGGTGGATAGGTACT	3	17	19	6.16065	1323368550	151	53992120	323	5.66667	0.486962	2.75945	0.314861	0.0524295	0.00598235	0.713024	3.96182e-08	3.96182e-08	0	0	0	1	1	0
AAATAGT	2	8	7	6.16065	1323368550	151	53992120	56	4	0.324641	1.29856	0.14817	0.00908995	0.00103719	0.18543	6.8688e-09	6.8688e-09	0	0	0	1	0	0
AAATAGTT	1	4	8	6.16065	1323368550	151	53992120	32	4	0.162321	0.649282	0.0740849	0.00519426	0.000592679	0.211921	3.92503e-09	3.92503e-09	0	0	0	1	0	0
AAATAT	9	38	6	6.16065	1323368550	151	53992120	228	4.22222	1.46088	6.16818	0.703806	0.0370091	0.00422284	0.16777	2.79658e-08	2.79658e-08	0	0	0	1	0	0
AAATATAACTATCATTCCT	1	4	19	6.16065	1323368550	151	53992120	76	4	0.162321	0.649282	0.0740849	0.0123364	0.00140761	0.503311	9.32194e-09	9.32194e-09	0	0	0	1	1	0
AAATATAAT	5	30	9	6.16065	1323368550	151	53992120	270	6	0.811603	4.86962	0.555637	0.0438265	0.00500073	0.357616	3.31174e-08	3.31174e-08	0	0	0	1	0	0
AAATATACCCT	2	19	11	6.16065	1323368550	151	53992120	209	9.5	0.324641	3.08409	0.351903	0.033925	0.00387094	0.692053	2.56353e-08	2.56353e-08	0	0	0	1	1	0
AAATATACTATTCTCTT	6	25	17	6.16065	1323368550	151	53992120	425	4.16667	0.973923	4.05801	0.463031	0.0689862	0.00787152	0.469095	5.21293e-08	5.21293e-08	0	0	0	1	0	0
AAATATATATCG	6	33	12	6.16065	1323368550	151	53992120	396	5.5	0.973923	5.35658	0.6112	0.0642789	0.0073344	0.437086	4.85722e-08	4.85722e-08	0	0	0	1	0	0
AAATATCCACGGGCG	2	11	15	6.16065	1323368550	151	53992120	165	5.5	0.324641	1.78553	0.203733	0.0267829	0.003056	0.546358	2.02384e-08	2.02384e-08	0	0	0	1	1	0
AAATATGTCCTTC	8	39	13	6.16065	1323368550	151	53992120	507	4.875	1.29856	6.3305	0.722328	0.0822965	0.00939026	0.419702	6.21871e-08	6.21871e-08	0	0	0	1	0	0
AAATC	10	109	5	6.16065	1323368550	151	53992120	545	10.9	1.62321	17.6929	2.01881	0.0884647	0.0100941	0.360927	6.68481e-08	6.68481e-08	0	0	0	1	0	0
AAATCAAATCCGTATACC	4	23	18	6.16065	1323368550	151	53992120	414	5.75	0.649282	3.73337	0.425988	0.0672007	0.00766779	0.68543	5.078e-08	5.078e-08	0	0	0	1	1	0
AAATCAGATTCTGAACCTTC	2	11	20	6.16065	1323368550	151	53992120	220	5.5	0.324641	1.78553	0.203733	0.0357105	0.00407467	0.728477	2.69846e-08	2.69846e-08	0	0	0	1	1	0
AAATCAGATTTG	2	24	12	6.16065	1323368550	151	53992120	288	12	0.324641	3.89569	0.444509	0.0467483	0.00533411	0.953642	3.53252e-08	3.53252e-08	0	0	0	1	1	0
AAATCATATTAGAGT	4	20	15	6.16065	1323368550	151	53992120	300	5	0.649282	3.24641	0.370424	0.0486962	0.00555637	0.496689	3.67971e-08	3.67971e-08	0	0	0	1	0	0
AAATCATGTAACTCG	3	12	15	6.16065	1323368550	151	53992120	180	4	0.486962	1.94785	0.222255	0.0292177	0.00333382	0.397351	2.20783e-08	2.20783e-08	0	0	0	1	0	0
AAATCCCCCTTCAAC	6	28	15	6.16065	1323368550	151	53992120	420	4.66667	0.973923	4.54498	0.518594	0.0681746	0.00777891	0.463576	5.1516e-08	5.1516e-08	0	0	0	1	0	0
AAATCCCGTGG	1	4	11	6.16065	1323368550	151	53992120	44	4	0.162321	0.649282	0.0740849	0.0071421	0.000814934	0.291391	5.39691e-09	5.39691e-09	0	0	0	1	0	0
AAATCCG	2	8	7	6.16065	1323368550	151	53992120	56	4	0.324641	1.29856	0.14817	0.00908995	0.00103719	0.18543	6.8688e-09	6.8688e-09	0	0	0	1	0	0
AAATCCGATTGGAATCTGATTC	2	11	22	6.16065	1323368550	151	53992120	242	5.5	0.324641	1.78553	0.203733	0.0392816	0.00448214	0.801325	2.9683e-08	2.9683e-08	0	0	0	1	1	0
AAATCG	2	8	6	6.16065	1323368550	151	53992120	48	4	0.324641	1.29856	0.14817	0.00779139	0.000889019	0.15894	5.88754e-09	5.88754e-09	0	0	0	1	0	0
AAATCGGAATTCGATTCC	2	13	18	6.16065	1323368550	151	53992120	234	6.5	0.324641	2.11017	0.240776	0.037983	0.00433397	0.774834	2.87018e-08	2.87018e-08	0	0	0	1	1	0
AAATCGT	1	4	7	6.16065	1323368550	151	53992120	28	4	0.162321	0.649282	0.0740849	0.00454498	0.000518594	0.18543	3.4344e-09	3.4344e-09	0	0	0	1	0	0
AAATCGTCGATCGAAGTTGATTATC	1	5	25	6.16065	1323368550	151	53992120	125	5	0.162321	0.811603	0.0926061	0.0202901	0.00231515	0.827815	1.53321e-08	1.53321e-08	0	0	0	1	1	0
AAATCT	19	77	6	6.16065	1323368550	151	53992120	462	4.05263	3.08409	12.4987	1.42613	0.0749921	0.0085568	0.161032	5.66676e-08	5.66676e-08	0	0	0	1	0	0
AAATCTC	2	8	7	6.16065	1323368550	151	53992120	56	4	0.324641	1.29856	0.14817	0.00908995	0.00103719	0.18543	6.8688e-09	6.8688e-09	0	0	0	1	0	0
AAATCTCGGT	1	4	10	6.16065	1323368550	151	53992120	40	4	0.162321	0.649282	0.0740849	0.00649282	0.000740849	0.264901	4.90628e-09	4.90628e-09	0	0	0	1	0	0
AAATCTGAAGGTTC	12	63	14	6.16065	1323368550	151	53992120	882	5.25	1.94785	10.2262	1.16684	0.143167	0.0163357	0.486755	1.08184e-07	1.08184e-07	0	0	0	1	0	0
AAATG	4	40	5	6.16065	1323368550	151	53992120	200	10	0.649282	6.49282	0.740849	0.0324641	0.00370424	0.331126	2.45314e-08	2.45314e-08	0	0	0	1	0	0
AAATGAAGAGAAGTATGG	4	20	18	6.16065	1323368550	151	53992120	360	5	0.649282	3.24641	0.370424	0.0584354	0.00666764	0.596026	4.41566e-08	4.41566e-08	0	0	0	1	1	0
AAATGAATAATCAGC	2	8	15	6.16065	1323368550	151	53992120	120	4	0.324641	1.29856	0.14817	0.0194785	0.00222255	0.397351	1.47189e-08	1.47189e-08	0	0	0	1	0	0
AAATGAATATG	4	20	11	6.16065	1323368550	151	53992120	220	5	0.649282	3.24641	0.370424	0.0357105	0.00407467	0.364238	2.69846e-08	2.69846e-08	0	0	0	1	0	0
AAATGAATG	4	35	9	6.16065	1323368550	151	53992120	315	8.75	0.649282	5.68122	0.648243	0.051131	0.00583418	0.521523	3.8637e-08	3.8637e-08	0	0	0	1	1	0
AAATGAATGAATG	73	513	13	6.16065	1323368550	151	53992120	6669	7.0274	11.8494	83.2704	9.50139	1.08252	0.123518	0.605008	8.18e-07	8.18e-07	0	0	0	1	1	0
AAATGAGTGCTG	2	10	12	6.16065	1323368550	151	53992120	120	5	0.324641	1.62321	0.185212	0.0194785	0.00222255	0.397351	1.47189e-08	1.47189e-08	0	0	0	1	0	0
AAATGC	1	4	6	6.16065	1323368550	151	53992120	24	4	0.162321	0.649282	0.0740849	0.00389569	0.000444509	0.15894	2.94377e-09	2.94377e-09	0	0	0	1	0	0
AAATGGAACGAAC	8	34	13	6.16065	1323368550	151	53992120	442	4.25	1.29856	5.5189	0.629722	0.0717457	0.00818638	0.365894	5.42144e-08	5.42144e-08	0	0	0	1	0	0
AAATGGAATCTGATGGTTG	2	8	19	6.16065	1323368550	151	53992120	152	4	0.324641	1.29856	0.14817	0.0246727	0.00281523	0.503311	1.86439e-08	1.86439e-08	0	0	0	1	1	0
AAATGGAATGG	24	182	11	6.16065	1323368550	151	53992120	2002	7.58333	3.89569	29.5423	3.37086	0.324966	0.0370795	0.552428	2.4556e-07	2.4556e-07	0	0	0	1	1	0
AAATGGAGAATGG	1	4	13	6.16065	1323368550	151	53992120	52	4	0.162321	0.649282	0.0740849	0.00844067	0.000963104	0.344371	6.37817e-09	6.37817e-09	0	0	0	1	0	0
AAATGGAGATGGAAG	11	51	15	6.16065	1323368550	151	53992120	765	4.63636	1.78553	8.27835	0.944582	0.124175	0.0141687	0.460566	9.38327e-08	9.38327e-08	0	0	0	1	0	0
AAATGGATGCGGGAG	3	18	15	6.16065	1323368550	151	53992120	270	6	0.486962	2.92177	0.333382	0.0438265	0.00500073	0.596026	3.31174e-08	3.31174e-08	0	0	0	1	1	0
AAATGGCTAGCAGCG	1	5	15	6.16065	1323368550	151	53992120	75	5	0.162321	0.811603	0.0926061	0.012174	0.00138909	0.496689	9.19928e-09	9.19928e-09	0	0	0	1	0	0
AAATGTACCTT	3	15	11	6.16065	1323368550	151	53992120	165	5	0.486962	2.43481	0.277818	0.0267829	0.003056	0.364238	2.02384e-08	2.02384e-08	0	0	0	1	0	0
AAATGTAGACGTAG	1	6	14	6.16065	1323368550	151	53992120	84	6	0.162321	0.973923	0.111127	0.0136349	0.00155578	0.556291	1.03032e-08	1.03032e-08	0	0	0	1	1	0
AAATGTGCACACAATAT	2	8	17	6.16065	1323368550	151	53992120	136	4	0.324641	1.29856	0.14817	0.0220756	0.00251889	0.450331	1.66814e-08	1.66814e-08	0	0	0	1	0	0
AAATGTGGCACCCGACCG	12	54	18	6.16065	1323368550	151	53992120	972	4.5	1.94785	8.76531	1.00015	0.157776	0.0180026	0.536424	1.19223e-07	1.19223e-07	0	0	0	1	1	0
AAATGTGT	3	12	8	6.16065	1323368550	151	53992120	96	4	0.486962	1.94785	0.222255	0.0155828	0.00177804	0.211921	1.17751e-08	1.17751e-08	0	0	0	1	0	0
AAATT	4	21	5	6.16065	1323368550	151	53992120	105	5.25	0.649282	3.40873	0.388946	0.0170437	0.00194473	0.173841	1.2879e-08	1.2879e-08	0	0	0	1	0	0
AAATTAATTCGAG	3	12	13	6.16065	1323368550	151	53992120	156	4	0.486962	1.94785	0.222255	0.025322	0.00288931	0.344371	1.91345e-08	1.91345e-08	0	0	0	1	0	0
AAATTAATTCGCG	4	16	13	6.16065	1323368550	151	53992120	208	4	0.649282	2.59713	0.29634	0.0337627	0.00385241	0.344371	2.55127e-08	2.55127e-08	0	0	0	1	0	0
AAATTACAAATTTAC	24	144	15	6.16065	1323368550	151	53992120	2160	6	3.89569	23.3742	2.66706	0.350612	0.0400058	0.596026	2.64939e-07	2.64939e-07	0	0	0	1	1	0
AAATTAGGAATTAGG	8	33	15	6.16065	1323368550	151	53992120	495	4.125	1.29856	5.35658	0.6112	0.0803487	0.009168	0.409768	6.07153e-08	6.07153e-08	0	0	0	1	0	0
AAATTAGGGAGGAG	64	329	14	6.16065	1323368550	151	53992120	4606	5.14062	10.3885	53.4035	6.09348	0.747648	0.0853087	0.476614	5.64959e-07	5.64959e-07	0	0	0	1	0	0
AAATTAGTGCCT	6	27	12	6.16065	1323368550	151	53992120	324	4.5	0.973923	4.38265	0.500073	0.0525919	0.00600088	0.357616	3.97409e-08	3.97409e-08	0	0	0	1	0	0
AAATTATCAGTTCC	3	13	14	6.16065	1323368550	151	53992120	182	4.33333	0.486962	2.11017	0.240776	0.0295423	0.00337086	0.401766	2.23236e-08	2.23236e-08	0	0	0	1	0	0
AAATTATCGATT	12	82	12	6.16065	1323368550	151	53992120	984	6.83333	1.94785	13.3103	1.51874	0.159723	0.0182249	0.543046	1.20695e-07	1.20695e-07	0	0	0	1	1	0
AAATTATTATTAT	3	18	13	6.16065	1323368550	151	53992120	234	6	0.486962	2.92177	0.333382	0.037983	0.00433397	0.516556	2.87018e-08	2.87018e-08	0	0	0	1	1	0
AAATTATTCTC	3	12	11	6.16065	1323368550	151	53992120	132	4	0.486962	1.94785	0.222255	0.0214263	0.0024448	0.291391	1.61907e-08	1.61907e-08	0	0	0	1	0	0
AAATTC	12	51	6	6.16065	1323368550	151	53992120	306	4.25	1.94785	8.27835	0.944582	0.0496701	0.00566749	0.168874	3.75331e-08	3.75331e-08	0	0	0	1	0	0
AAATTCGATTCTGAATGTTC	2	14	20	6.16065	1323368550	151	53992120	280	7	0.324641	2.27249	0.259297	0.0454498	0.00518594	0.927152	3.4344e-08	3.4344e-08	0	0	0	1	1	0
AAATTCGGATTCTGAACATG	2	13	20	6.16065	1323368550	151	53992120	260	6.5	0.324641	2.11017	0.240776	0.0422033	0.00481552	0.860927	3.18908e-08	3.18908e-08	0	0	0	1	1	0
AAATTG	3	12	6	6.16065	1323368550	151	53992120	72	4	0.486962	1.94785	0.222255	0.0116871	0.00133353	0.15894	8.83131e-09	8.83131e-09	0	0	0	1	0	0
AAATTGGATGAATG	21	124	14	6.16065	1323368550	151	53992120	1736	5.90476	3.40873	20.1277	2.29663	0.281788	0.0321528	0.547461	2.12933e-07	2.12933e-07	0	0	0	1	1	0
AAATTGGC	2	8	8	6.16065	1323368550	151	53992120	64	4	0.324641	1.29856	0.14817	0.0103885	0.00118536	0.211921	7.85005e-09	7.85005e-09	0	0	0	1	0	0
AAATTGTTATTCTCATAT	1	6	18	6.16065	1323368550	151	53992120	108	6	0.162321	0.973923	0.111127	0.0175306	0.00200029	0.715232	1.3247e-08	1.3247e-08	0	0	0	1	1	0
AAATTT	3	12	6	6.16065	1323368550	151	53992120	72	4	0.486962	1.94785	0.222255	0.0116871	0.00133353	0.15894	8.83131e-09	8.83131e-09	0	0	0	1	0	0
AAATTTACGAATTAC	1	5	15	6.16065	1323368550	151	53992120	75	5	0.162321	0.811603	0.0926061	0.012174	0.00138909	0.496689	9.19928e-09	9.19928e-09	0	0	0	1	0	0
AAATTTAGCACAT	1	4	13	6.16065	1323368550	151	53992120	52	4	0.162321	0.649282	0.0740849	0.00844067	0.000963104	0.344371	6.37817e-09	6.37817e-09	0	0	0	1	0	0
AAC	259	5650	3	6.16065	1323368550	151	53992120	16950	21.8147	42.041	917.111	104.645	2.75133	0.313935	0.433404	2.07904e-06	2.07904e-06	0	0	0	0	0	0
AACAACAACAC	7	39	11	6.16065	1323368550	151	53992120	429	5.57143	1.13624	6.3305	0.722328	0.0696355	0.0079456	0.405866	5.26199e-08	5.26199e-08	0	0	0	1	0	0
AACAACAAG	2	10	9	6.16065	1323368550	151	53992120	90	5	0.324641	1.62321	0.185212	0.0146088	0.00166691	0.298013	1.10391e-08	1.10391e-08	0	0	0	1	0	0
AACAACACAC	1	4	10	6.16065	1323368550	151	53992120	40	4	0.162321	0.649282	0.0740849	0.00649282	0.000740849	0.264901	4.90628e-09	4.90628e-09	0	0	0	1	0	0
AACAACACC	1	7	9	6.16065	1323368550	151	53992120	63	7	0.162321	1.13624	0.129649	0.0102262	0.00116684	0.417219	7.7274e-09	7.7274e-09	0	0	0	1	0	0
AACAACACCACTAC	1	4	14	6.16065	1323368550	151	53992120	56	4	0.162321	0.649282	0.0740849	0.00908995	0.00103719	0.370861	6.8688e-09	6.8688e-09	0	0	0	1	0	0
AACAACACTAAGATAAT	4	19	17	6.16065	1323368550	151	53992120	323	4.75	0.649282	3.08409	0.351903	0.0524295	0.00598235	0.534768	3.96182e-08	3.96182e-08	0	0	0	1	1	0
AACAACC	1	7	7	6.16065	1323368550	151	53992120	49	7	0.162321	1.13624	0.129649	0.00795371	0.00090754	0.324503	6.0102e-09	6.0102e-09	0	0	0	1	0	0
AACAAGG	2	29	7	6.16065	1323368550	151	53992120	203	14.5	0.324641	4.7073	0.537115	0.0329511	0.00375981	0.672185	2.48994e-08	2.48994e-08	0	0	0	1	1	0
AACAAGTAGTATT	9	36	13	6.16065	1323368550	151	53992120	468	4	1.46088	5.84354	0.666764	0.075966	0.00866793	0.344371	5.74035e-08	5.74035e-08	0	0	0	1	0	0
AACAAGTTCTATCTCGCT	42	198	18	6.16065	1323368550	151	53992120	3564	4.71429	6.81746	32.1395	3.6672	0.57851	0.0660096	0.561968	4.3715e-07	4.3715e-07	0	0	0	1	1	0
AACAAT	1	4	6	6.16065	1323368550	151	53992120	24	4	0.162321	0.649282	0.0740849	0.00389569	0.000444509	0.15894	2.94377e-09	2.94377e-09	0	0	0	1	0	0
AACAATCACATTCGATC	9	45	17	6.16065	1323368550	151	53992120	765	5	1.46088	7.30442	0.833455	0.124175	0.0141687	0.562914	9.38327e-08	9.38327e-08	0	0	0	1	1	0
AACAATGTAATGCAATCG	5	21	18	6.16065	1323368550	151	53992120	378	4.2	0.811603	3.40873	0.388946	0.0613572	0.00700102	0.500662	4.63644e-08	4.63644e-08	0	0	0	1	1	0
AACAC	57	968	5	6.16065	1323368550	151	53992120	4840	16.9825	9.25227	157.126	17.9285	0.785631	0.0896427	0.562333	5.9366e-07	5.9366e-07	0	0	0	1	1	0
AACACAAGTGTAGGT	24	125	15	6.16065	1323368550	151	53992120	1875	5.20833	3.89569	20.2901	2.31515	0.304351	0.0347273	0.517384	2.29982e-07	2.29982e-07	0	0	0	1	1	0
AACACACAC	1	7	9	6.16065	1323368550	151	53992120	63	7	0.162321	1.13624	0.129649	0.0102262	0.00116684	0.417219	7.7274e-09	7.7274e-09	0	0	0	1	0	0
AACACACACAC	1	4	11	6.16065	1323368550	151	53992120	44	4	0.162321	0.649282	0.0740849	0.0071421	0.000814934	0.291391	5.39691e-09	5.39691e-09	0	0	0	1	0	0
AACACACT	1	9	8	6.16065	1323368550	151	53992120	72	9	0.162321	1.46088	0.166691	0.0116871	0.00133353	0.476821	8.83131e-09	8.83131e-09	0	0	0	1	0	0
AACACAGGAATAGG	4	16	14	6.16065	1323368550	151	53992120	224	4	0.649282	2.59713	0.29634	0.0363598	0.00414875	0.370861	2.74752e-08	2.74752e-08	0	0	0	1	0	0
AACACATCCATACTGCTGCAT	3	14	21	6.16065	1323368550	151	53992120	294	4.66667	0.486962	2.27249	0.259297	0.0477222	0.00544524	0.649007	3.60612e-08	3.60612e-08	0	0	0	1	1	0
AACACATCCATGGGAGG	84	413	17	6.16065	1323368550	151	53992120	7021	4.91667	13.6349	67.0384	7.64926	1.13965	0.130037	0.553532	8.61175e-07	8.61175e-07	0	0	0	1	1	0
AACACC	1	6	6	6.16065	1323368550	151	53992120	36	6	0.162321	0.973923	0.111127	0.00584354	0.000666764	0.238411	4.41566e-09	4.41566e-09	0	0	0	1	0	0
AACACCACAC	1	7	10	6.16065	1323368550	151	53992120	70	7	0.162321	1.13624	0.129649	0.0113624	0.00129649	0.463576	8.586e-09	8.586e-09	0	0	0	1	0	0
AACACCATGGGTTATC	12	48	16	6.16065	1323368550	151	53992120	768	4	1.94785	7.79139	0.889019	0.124662	0.0142243	0.423841	9.42006e-08	9.42006e-08	0	0	0	1	0	0
AACACCCT	65	704	8	6.16065	1323368550	151	53992120	5632	10.8308	10.5508	114.274	13.0389	0.914189	0.104312	0.573816	6.90805e-07	6.90805e-07	0	0	0	1	1	0
AACACCCTATATCCT	11	55	15	6.16065	1323368550	151	53992120	825	5	1.78553	8.92763	1.01867	0.133914	0.01528	0.496689	1.01192e-07	1.01192e-07	0	0	0	1	0	0
AACACCTACACG	2	11	12	6.16065	1323368550	151	53992120	132	5.5	0.324641	1.78553	0.203733	0.0214263	0.0024448	0.437086	1.61907e-08	1.61907e-08	0	0	0	1	0	0
AACACCTACACTTC	30	135	14	6.16065	1323368550	151	53992120	1890	4.5	4.86962	21.9133	2.50036	0.306786	0.0350051	0.417219	2.31822e-07	2.31822e-07	0	0	0	1	0	0
AACACCTCCATTCAATG	8	34	17	6.16065	1323368550	151	53992120	578	4.25	1.29856	5.5189	0.629722	0.0938213	0.0107053	0.478477	7.08958e-08	7.08958e-08	0	0	0	1	0	0
AACACCTCCC	2	8	10	6.16065	1323368550	151	53992120	80	4	0.324641	1.29856	0.14817	0.0129856	0.0014817	0.264901	9.81257e-09	9.81257e-09	0	0	0	1	0	0
AACACGTGTGGTGG	3	13	14	6.16065	1323368550	151	53992120	182	4.33333	0.486962	2.11017	0.240776	0.0295423	0.00337086	0.401766	2.23236e-08	2.23236e-08	0	0	0	1	0	0
AACACTATTAT	4	17	11	6.16065	1323368550	151	53992120	187	4.25	0.649282	2.75945	0.314861	0.0303539	0.00346347	0.309603	2.29369e-08	2.29369e-08	0	0	0	1	0	0
AACACTGCCTCC	7	29	12	6.16065	1323368550	151	53992120	348	4.14286	1.13624	4.7073	0.537115	0.0564875	0.00644538	0.329234	4.26847e-08	4.26847e-08	0	0	0	1	0	0
AACACTTCCAAGTCC	10	58	15	6.16065	1323368550	151	53992120	870	5.8	1.62321	9.41459	1.07423	0.141219	0.0161135	0.576159	1.06712e-07	1.06712e-07	0	0	0	1	1	0
AACAG	1	29	5	6.16065	1323368550	151	53992120	145	29	0.162321	4.7073	0.537115	0.0235365	0.00268558	0.960265	1.77853e-08	1.77853e-08	0	0	0	1	1	0
AACAGAACCTG	2	19	11	6.16065	1323368550	151	53992120	209	9.5	0.324641	3.08409	0.351903	0.033925	0.00387094	0.692053	2.56353e-08	2.56353e-08	0	0	0	1	1	0
AACAGACAGACTTAC	15	65	15	6.16065	1323368550	151	53992120	975	4.33333	2.43481	10.5508	1.20388	0.158263	0.0180582	0.430464	1.19591e-07	1.19591e-07	0	0	0	1	0	0
AACAGAGATAGAG	10	98	13	6.16065	1323368550	151	53992120	1274	9.8	1.62321	15.9074	1.81508	0.206796	0.023596	0.843709	1.56265e-07	1.56265e-07	0	0	0	1	1	0
AACAGAGC	4	28	8	6.16065	1323368550	151	53992120	224	7	0.649282	4.54498	0.518594	0.0363598	0.00414875	0.370861	2.74752e-08	2.74752e-08	0	0	0	1	0	0
AACAGATTCCTAG	7	29	13	6.16065	1323368550	151	53992120	377	4.14286	1.13624	4.7073	0.537115	0.0611948	0.0069825	0.35667	4.62417e-08	4.62417e-08	0	0	0	1	0	0
AACAGC	3	23	6	6.16065	1323368550	151	53992120	138	7.66667	0.486962	3.73337	0.425988	0.0224002	0.00255593	0.304636	1.69267e-08	1.69267e-08	0	0	0	1	0	0
AACAGCAGATACAGTCTC	4	16	18	6.16065	1323368550	151	53992120	288	4	0.649282	2.59713	0.29634	0.0467483	0.00533411	0.476821	3.53252e-08	3.53252e-08	0	0	0	1	0	0
AACAGGAGAATAAGGAGG	152	684	18	6.16065	1323368550	151	53992120	12312	4.5	24.6727	111.027	12.6685	1.99849	0.228033	0.536424	1.51015e-06	1.51015e-06	0	0	0	1	1	0
AACAGGGAAGAGGAGG	1	5	16	6.16065	1323368550	151	53992120	80	5	0.162321	0.811603	0.0926061	0.0129856	0.0014817	0.529801	9.81257e-09	9.81257e-09	0	0	0	1	1	0
AACAGGGAAGATGAGG	359	1606	16	6.16065	1323368550	151	53992120	25696	4.47354	58.2731	260.687	29.7451	4.17099	0.475921	0.474017	3.1518e-06	3.1518e-06	0	0	0	1	0	0
AACAGGTAGAATAG	8	37	14	6.16065	1323368550	151	53992120	518	4.625	1.29856	6.00586	0.685285	0.084082	0.00959399	0.428808	6.35364e-08	6.35364e-08	0	0	0	1	0	0
AACAGTAACTCT	1	5	12	6.16065	1323368550	151	53992120	60	5	0.162321	0.811603	0.0926061	0.00973923	0.00111127	0.397351	7.35943e-09	7.35943e-09	0	0	0	1	0	0
AACAGTCGAGATCC	6	32	14	6.16065	1323368550	151	53992120	448	5.33333	0.973923	5.19426	0.592679	0.0727196	0.00829751	0.494481	5.49504e-08	5.49504e-08	0	0	0	1	0	0
AACAGTTC	2	10	8	6.16065	1323368550	151	53992120	80	5	0.324641	1.62321	0.185212	0.0129856	0.0014817	0.264901	9.81257e-09	9.81257e-09	0	0	0	1	0	0
AACAT	814	14186	5	6.16065	1323368550	151	53992120	70930	17.4275	132.129	2302.68	262.742	11.5134	1.31371	0.57707	8.70007e-06	8.70007e-06	0	0	0	1	1	0
AACATAACATACCAT	76	428	15	6.16065	1323368550	151	53992120	6420	5.63158	12.3364	69.4732	7.92708	1.0421	0.118906	0.559428	7.87459e-07	7.87459e-07	0	0	0	1	1	0
AACATACCAT	121	995	10	6.16065	1323368550	151	53992120	9950	8.22314	19.6408	161.509	18.4286	1.61509	0.184286	0.544579	1.22044e-06	1.22044e-06	0	0	0	1	1	0
AACATACT	1	16	8	6.16065	1323368550	151	53992120	128	16	0.162321	2.59713	0.29634	0.020777	0.00237072	0.847682	1.57001e-08	1.57001e-08	0	0	0	1	1	0
AACATAGCATAAG	10	81	13	6.16065	1323368550	151	53992120	1053	8.1	1.62321	13.148	1.50022	0.170924	0.0195028	0.697351	1.29158e-07	1.29158e-07	0	0	0	1	1	0
AACATAGTCC	2	8	10	6.16065	1323368550	151	53992120	80	4	0.324641	1.29856	0.14817	0.0129856	0.0014817	0.264901	9.81257e-09	9.81257e-09	0	0	0	1	0	0
AACATATACGT	4	21	11	6.16065	1323368550	151	53992120	231	5.25	0.649282	3.40873	0.388946	0.037496	0.0042784	0.38245	2.83338e-08	2.83338e-08	0	0	0	1	0	0
AACATATCAT	11	92	10	6.16065	1323368550	151	53992120	920	8.36364	1.78553	14.9335	1.70395	0.149335	0.0170395	0.553883	1.12845e-07	1.12845e-07	0	0	0	1	1	0
AACATCAACGAC	2	11	12	6.16065	1323368550	151	53992120	132	5.5	0.324641	1.78553	0.203733	0.0214263	0.0024448	0.437086	1.61907e-08	1.61907e-08	0	0	0	1	0	0
AACATCATC	6	48	9	6.16065	1323368550	151	53992120	432	8	0.973923	7.79139	0.889019	0.0701225	0.00800117	0.476821	5.29879e-08	5.29879e-08	0	0	0	1	0	0
AACATCCTCACCCTCTC	3	13	17	6.16065	1323368550	151	53992120	221	4.33333	0.486962	2.11017	0.240776	0.0358728	0.00409319	0.487859	2.71072e-08	2.71072e-08	0	0	0	1	0	0
AACATG	3	12	6	6.16065	1323368550	151	53992120	72	4	0.486962	1.94785	0.222255	0.0116871	0.00133353	0.15894	8.83131e-09	8.83131e-09	0	0	0	1	0	0
AACATGACAT	102	959	10	6.16065	1323368550	151	53992120	9590	9.40196	16.5567	155.665	17.7619	1.55665	0.177619	0.622646	1.17628e-06	1.17628e-06	0	0	0	1	1	0
AACATGACATAGAG	12	62	14	6.16065	1323368550	151	53992120	868	5.16667	1.94785	10.0639	1.14832	0.140894	0.0160764	0.479029	1.06466e-07	1.06466e-07	0	0	0	1	0	0
AACATGACGGAACATGATGG	1	5	20	6.16065	1323368550	151	53992120	100	5	0.162321	0.811603	0.0926061	0.0162321	0.00185212	0.662252	1.22657e-08	1.22657e-08	0	0	0	1	1	0
AACATGATGG	3	17	10	6.16065	1323368550	151	53992120	170	5.66667	0.486962	2.75945	0.314861	0.0275945	0.00314861	0.375276	2.08517e-08	2.08517e-08	0	0	0	1	0	0
AACATGCCAT	51	415	10	6.16065	1323368550	151	53992120	4150	8.13725	8.27835	67.363	7.68631	0.67363	0.0768631	0.538891	5.09027e-07	5.09027e-07	0	0	0	1	1	0
AACATGGCATTC	11	48	12	6.16065	1323368550	151	53992120	576	4.36364	1.78553	7.79139	0.889019	0.0934966	0.0106682	0.346779	7.06505e-08	7.06505e-08	0	0	0	1	0	0
AACATGTCTCTCTC	10	44	14	6.16065	1323368550	151	53992120	616	4.4	1.62321	7.1421	0.814934	0.0999895	0.0114091	0.407947	7.55568e-08	7.55568e-08	0	0	0	1	0	0
AACATTATATATACG	3	12	15	6.16065	1323368550	151	53992120	180	4	0.486962	1.94785	0.222255	0.0292177	0.00333382	0.397351	2.20783e-08	2.20783e-08	0	0	0	1	0	0
AACATTATTGC	3	12	11	6.16065	1323368550	151	53992120	132	4	0.486962	1.94785	0.222255	0.0214263	0.0024448	0.291391	1.61907e-08	1.61907e-08	0	0	0	1	0	0
AACATTCATACATTAG	4	18	16	6.16065	1323368550	151	53992120	288	4.5	0.649282	2.92177	0.333382	0.0467483	0.00533411	0.476821	3.53252e-08	3.53252e-08	0	0	0	1	0	0
AACATTCTCCCCACTCC	5	21	17	6.16065	1323368550	151	53992120	357	4.2	0.811603	3.40873	0.388946	0.0579484	0.00661208	0.472848	4.37886e-08	4.37886e-08	0	0	0	1	0	0
AACATTCTCCTTCCC	2	8	15	6.16065	1323368550	151	53992120	120	4	0.324641	1.29856	0.14817	0.0194785	0.00222255	0.397351	1.47189e-08	1.47189e-08	0	0	0	1	0	0
AACATTGAGATTGAGC	3	12	16	6.16065	1323368550	151	53992120	192	4	0.486962	1.94785	0.222255	0.0311655	0.00355607	0.423841	2.35502e-08	2.35502e-08	0	0	0	1	0	0
AACATTGAGTGAATGAGGAGAC	9	36	22	6.16065	1323368550	151	53992120	792	4	1.46088	5.84354	0.666764	0.128558	0.0146688	0.582781	9.71444e-08	9.71444e-08	0	0	0	1	1	0
AACATTGCATTG	2	8	12	6.16065	1323368550	151	53992120	96	4	0.324641	1.29856	0.14817	0.0155828	0.00177804	0.317881	1.17751e-08	1.17751e-08	0	0	0	1	0	0
AACC	51	415	4	6.16065	1323368550	151	53992120	1660	8.13725	8.27835	67.363	7.68631	0.269452	0.0307452	0.215556	2.03611e-07	2.03611e-07	0	0	0	0	0	0
AACCAACT	2	34	8	6.16065	1323368550	151	53992120	272	17	0.324641	5.5189	0.629722	0.0441512	0.00503777	0.900662	3.33627e-08	3.33627e-08	0	0	0	1	1	0
AACCAC	5	58	6	6.16065	1323368550	151	53992120	348	11.6	0.811603	9.41459	1.07423	0.0564875	0.00644538	0.460927	4.26847e-08	4.26847e-08	0	0	0	1	0	0
AACCACC	1	10	7	6.16065	1323368550	151	53992120	70	10	0.162321	1.62321	0.185212	0.0113624	0.00129649	0.463576	8.586e-09	8.586e-09	0	0	0	1	0	0
AACCACCAGAGTGATCAG	17	90	18	6.16065	1323368550	151	53992120	1620	5.29412	2.75945	14.6088	1.66691	0.262959	0.0300044	0.631087	1.98704e-07	1.98704e-07	0	0	0	1	1	0
AACCACCCAC	3	12	10	6.16065	1323368550	151	53992120	120	4	0.486962	1.94785	0.222255	0.0194785	0.00222255	0.264901	1.47189e-08	1.47189e-08	0	0	0	1	0	0
AACCAG	5	20	6	6.16065	1323368550	151	53992120	120	4	0.811603	3.24641	0.370424	0.0194785	0.00222255	0.15894	1.47189e-08	1.47189e-08	0	0	0	1	0	0
AACCAGG	2	8	7	6.16065	1323368550	151	53992120	56	4	0.324641	1.29856	0.14817	0.00908995	0.00103719	0.18543	6.8688e-09	6.8688e-09	0	0	0	1	0	0
AACCATACCAT	35	313	11	6.16065	1323368550	151	53992120	3443	8.94286	5.68122	50.8063	5.79714	0.55887	0.0637686	0.651466	4.22308e-07	4.22308e-07	0	0	0	1	1	0
AACCATAGAGTTAGAATAGGAAT	6	26	23	6.16065	1323368550	151	53992120	598	4.33333	0.973923	4.22033	0.481552	0.0970677	0.0110757	0.660044	7.33489e-08	7.33489e-08	0	0	0	1	1	0
AACCATCAACTCTC	1	5	14	6.16065	1323368550	151	53992120	70	5	0.162321	0.811603	0.0926061	0.0113624	0.00129649	0.463576	8.586e-09	8.586e-09	0	0	0	1	0	0
AACCC	286	1952	5	6.16065	1323368550	151	53992120	9760	6.82517	46.4237	316.85	36.1534	1.58425	0.180767	0.225999	1.19713e-06	1.19713e-06	0	0	0	1	0	0
AACCCAACTC	1	4	10	6.16065	1323368550	151	53992120	40	4	0.162321	0.649282	0.0740849	0.00649282	0.000740849	0.264901	4.90628e-09	4.90628e-09	0	0	0	1	0	0
AACCCC	2	8	6	6.16065	1323368550	151	53992120	48	4	0.324641	1.29856	0.14817	0.00779139	0.000889019	0.15894	5.88754e-09	5.88754e-09	0	0	0	1	0	0
AACCCCCGTCGC	1	6	12	6.16065	1323368550	151	53992120	72	6	0.162321	0.973923	0.111127	0.0116871	0.00133353	0.476821	8.83131e-09	8.83131e-09	0	0	0	1	0	0
AACCCCCTCCTCCATC	1	5	16	6.16065	1323368550	151	53992120	80	5	0.162321	0.811603	0.0926061	0.0129856	0.0014817	0.529801	9.81257e-09	9.81257e-09	0	0	0	1	1	0
AACCCCTATGCCAAGT	4	16	16	6.16065	1323368550	151	53992120	256	4	0.649282	2.59713	0.29634	0.0415541	0.00474143	0.423841	3.14002e-08	3.14002e-08	0	0	0	1	0	0
AACCCGATCCC	1	8	11	6.16065	1323368550	151	53992120	88	8	0.162321	1.29856	0.14817	0.0142842	0.00162987	0.582781	1.07938e-08	1.07938e-08	0	0	0	1	1	0
AACCCT	25	332	6	6.16065	1323368550	151	53992120	1992	13.28	4.05801	53.8904	6.14905	0.323343	0.0368943	0.527682	2.44333e-07	2.44333e-07	0	0	0	1	1	0
AACCCTACACTAC	16	113	13	6.16065	1323368550	151	53992120	1469	7.0625	2.59713	18.3422	2.0929	0.238449	0.0272077	0.60803	1.80183e-07	1.80183e-07	0	0	0	1	1	0
AACCCTC	1	4	7	6.16065	1323368550	151	53992120	28	4	0.162321	0.649282	0.0740849	0.00454498	0.000518594	0.18543	3.4344e-09	3.4344e-09	0	0	0	1	0	0
AACCCTCTCCCC	1	4	12	6.16065	1323368550	151	53992120	48	4	0.162321	0.649282	0.0740849	0.00779139	0.000889019	0.317881	5.88754e-09	5.88754e-09	0	0	0	1	0	0
AACCCTCTCCCTCCTCC	5	23	17	6.16065	1323368550	151	53992120	391	4.6	0.811603	3.73337	0.425988	0.0634673	0.0072418	0.517881	4.79589e-08	4.79589e-08	0	0	0	1	1	0
AACCCTTACCCG	4	19	12	6.16065	1323368550	151	53992120	228	4.75	0.649282	3.08409	0.351903	0.0370091	0.00422284	0.377483	2.79658e-08	2.79658e-08	0	0	0	1	0	0
AACCCTTCAGTC	7	31	12	6.16065	1323368550	151	53992120	372	4.42857	1.13624	5.03194	0.574158	0.0603832	0.00688989	0.351939	4.56284e-08	4.56284e-08	0	0	0	1	0	0
AACCGGGACTCG	14	56	12	6.16065	1323368550	151	53992120	672	4	2.27249	9.08995	1.03719	0.109079	0.0124463	0.317881	8.24256e-08	8.24256e-08	0	0	0	1	0	0
AACCGGTACATC	3	19	12	6.16065	1323368550	151	53992120	228	6.33333	0.486962	3.08409	0.351903	0.0370091	0.00422284	0.503311	2.79658e-08	2.79658e-08	0	0	0	1	1	0
AACCGTACCAT	17	110	11	6.16065	1323368550	151	53992120	1210	6.47059	2.75945	17.8553	2.03733	0.196408	0.0224107	0.471367	1.48415e-07	1.48415e-07	0	0	0	1	0	0
AACCGTCCGC	1	4	10	6.16065	1323368550	151	53992120	40	4	0.162321	0.649282	0.0740849	0.00649282	0.000740849	0.264901	4.90628e-09	4.90628e-09	0	0	0	1	0	0
AACCGTCGTAAGTCG	2	8	15	6.16065	1323368550	151	53992120	120	4	0.324641	1.29856	0.14817	0.0194785	0.00222255	0.397351	1.47189e-08	1.47189e-08	0	0	0	1	0	0
AACCGTCTCTCC	8	34	12	6.16065	1323368550	151	53992120	408	4.25	1.29856	5.5189	0.629722	0.0662268	0.00755666	0.337748	5.00441e-08	5.00441e-08	0	0	0	1	0	0
AACCT	14	147	5	6.16065	1323368550	151	53992120	735	10.5	2.27249	23.8611	2.72262	0.119306	0.0136131	0.347682	9.0153e-08	9.0153e-08	0	0	0	1	0	0
AACCTAATCCT	13	59	11	6.16065	1323368550	151	53992120	649	4.53846	2.11017	9.57691	1.09275	0.105346	0.0120203	0.330616	7.96045e-08	7.96045e-08	0	0	0	1	0	0
AACCTACCTCTCCC	20	80	14	6.16065	1323368550	151	53992120	1120	4	3.24641	12.9856	1.4817	0.181799	0.0207438	0.370861	1.37376e-07	1.37376e-07	0	0	0	1	0	0
AACCTATGATTATG	4	32	14	6.16065	1323368550	151	53992120	448	8	0.649282	5.19426	0.592679	0.0727196	0.00829751	0.741722	5.49504e-08	5.49504e-08	0	0	0	1	1	0
AACCTCCGCCGT	4	16	12	6.16065	1323368550	151	53992120	192	4	0.649282	2.59713	0.29634	0.0311655	0.00355607	0.317881	2.35502e-08	2.35502e-08	0	0	0	1	0	0
AACCTCCTTCCTC	4	19	13	6.16065	1323368550	151	53992120	247	4.75	0.649282	3.08409	0.351903	0.0400932	0.00457474	0.40894	3.02963e-08	3.02963e-08	0	0	0	1	0	0
AACCTCTTCCTAG	3	19	13	6.16065	1323368550	151	53992120	247	6.33333	0.486962	3.08409	0.351903	0.0400932	0.00457474	0.545254	3.02963e-08	3.02963e-08	0	0	0	1	1	0
AACCTGCACTACAAT	18	93	15	6.16065	1323368550	151	53992120	1395	5.16667	2.92177	15.0958	1.72247	0.226437	0.0258371	0.513245	1.71107e-07	1.71107e-07	0	0	0	1	1	0
AACCTT	2	10	6	6.16065	1323368550	151	53992120	60	5	0.324641	1.62321	0.185212	0.00973923	0.00111127	0.198675	7.35943e-09	7.35943e-09	0	0	0	1	0	0
AACCTTC	1	4	7	6.16065	1323368550	151	53992120	28	4	0.162321	0.649282	0.0740849	0.00454498	0.000518594	0.18543	3.4344e-09	3.4344e-09	0	0	0	1	0	0
AACCTTGT	3	12	8	6.16065	1323368550	151	53992120	96	4	0.486962	1.94785	0.222255	0.0155828	0.00177804	0.211921	1.17751e-08	1.17751e-08	0	0	0	1	0	0
AACG	7	42	4	6.16065	1323368550	151	53992120	168	6	1.13624	6.81746	0.777891	0.0272699	0.00311157	0.15894	2.06064e-08	2.06064e-08	0	0	0	0	0	0
AACGAACT	3	39	8	6.16065	1323368550	151	53992120	312	13	0.486962	6.3305	0.722328	0.050644	0.00577862	0.688742	3.8269e-08	3.8269e-08	0	0	0	1	1	0
AACGAAGTTCAGATTAGT	12	61	18	6.16065	1323368550	151	53992120	1098	5.08333	1.94785	9.90155	1.12979	0.178228	0.0203363	0.60596	1.34677e-07	1.34677e-07	0	0	0	1	1	0
AACGAATTCACCTACTTG	22	127	18	6.16065	1323368550	151	53992120	2286	5.77273	3.57105	20.6147	2.3522	0.371065	0.0423395	0.68814	2.80394e-07	2.80394e-07	0	0	0	1	1	0
AACGAC	2	14	6	6.16065	1323368550	151	53992120	84	7	0.324641	2.27249	0.259297	0.0136349	0.00155578	0.278146	1.03032e-08	1.03032e-08	0	0	0	1	0	0
AACGAGACAGAG	3	17	12	6.16065	1323368550	151	53992120	204	5.66667	0.486962	2.75945	0.314861	0.0331134	0.00377833	0.450331	2.5022e-08	2.5022e-08	0	0	0	1	0	0
AACGAGAGAGAG	31	126	12	6.16065	1323368550	151	53992120	1512	4.06452	5.03194	20.4524	2.33367	0.245429	0.0280041	0.323008	1.85458e-07	1.85458e-07	0	0	0	1	0	0
AACGATCAGATTCG	2	20	14	6.16065	1323368550	151	53992120	280	10	0.324641	3.24641	0.370424	0.0454498	0.00518594	0.927152	3.4344e-08	3.4344e-08	0	0	0	1	1	0
AACGATCGAATGATCG	1	6	16	6.16065	1323368550	151	53992120	96	6	0.162321	0.973923	0.111127	0.0155828	0.00177804	0.635762	1.17751e-08	1.17751e-08	0	0	0	1	1	0
AACGCC	1	7	6	6.16065	1323368550	151	53992120	42	7	0.162321	1.13624	0.129649	0.00681746	0.000777891	0.278146	5.1516e-09	5.1516e-09	0	0	0	1	0	0
AACGCCCGAATGCG	7	30	14	6.16065	1323368550	151	53992120	420	4.28571	1.13624	4.86962	0.555637	0.0681746	0.00777891	0.397351	5.1516e-08	5.1516e-08	0	0	0	1	0	0
AACGGAAG	1	6	8	6.16065	1323368550	151	53992120	48	6	0.162321	0.973923	0.111127	0.00779139	0.000889019	0.317881	5.88754e-09	5.88754e-09	0	0	0	1	0	0
AACGGAAGGGAG	4	25	12	6.16065	1323368550	151	53992120	300	6.25	0.649282	4.05801	0.463031	0.0486962	0.00555637	0.496689	3.67971e-08	3.67971e-08	0	0	0	1	0	0
AACGGAGAGGGAGTG	4	16	15	6.16065	1323368550	151	53992120	240	4	0.649282	2.59713	0.29634	0.0389569	0.00444509	0.397351	2.94377e-08	2.94377e-08	0	0	0	1	0	0
AACGGAGGGAGG	3	16	12	6.16065	1323368550	151	53992120	192	5.33333	0.486962	2.59713	0.29634	0.0311655	0.00355607	0.423841	2.35502e-08	2.35502e-08	0	0	0	1	0	0
AACGGAGGGAGGCTGG	5	20	16	6.16065	1323368550	151	53992120	320	4	0.811603	3.24641	0.370424	0.0519426	0.00592679	0.423841	3.92503e-08	3.92503e-08	0	0	0	1	0	0
AACGGCC	1	4	7	6.16065	1323368550	151	53992120	28	4	0.162321	0.649282	0.0740849	0.00454498	0.000518594	0.18543	3.4344e-09	3.4344e-09	0	0	0	1	0	0
AACGGG	4	19	6	6.16065	1323368550	151	53992120	114	4.75	0.649282	3.08409	0.351903	0.0185045	0.00211142	0.188742	1.39829e-08	1.39829e-08	0	0	0	1	0	0
AACGGGAACTGG	252	1388	12	6.16065	1323368550	151	53992120	16656	5.50794	40.9048	225.301	25.7075	2.70361	0.308489	0.437717	2.04298e-06	2.04298e-06	0	0	0	1	0	0
AACGGGAGTGAAGG	11	51	14	6.16065	1323368550	151	53992120	714	4.63636	1.78553	8.27835	0.944582	0.115897	0.0132242	0.429862	8.75772e-08	8.75772e-08	0	0	0	1	0	0
AACGGGGCGGC	4	16	11	6.16065	1323368550	151	53992120	176	4	0.649282	2.59713	0.29634	0.0285684	0.00325973	0.291391	2.15876e-08	2.15876e-08	0	0	0	1	0	0
AACGGTAGGTCCTAGGT	4	17	17	6.16065	1323368550	151	53992120	289	4.25	0.649282	2.75945	0.314861	0.0469106	0.00535263	0.478477	3.54479e-08	3.54479e-08	0	0	0	1	0	0
AACGGTATG	4	16	9	6.16065	1323368550	151	53992120	144	4	0.649282	2.59713	0.29634	0.0233742	0.00266706	0.238411	1.76626e-08	1.76626e-08	0	0	0	1	0	0
AACGT	6	100	5	6.16065	1323368550	151	53992120	500	16.6667	0.973923	16.2321	1.85212	0.0811603	0.00926061	0.551876	6.13285e-08	6.13285e-08	0	0	0	1	1	0
AACGTAACTAGGTAT	1	6	15	6.16065	1323368550	151	53992120	90	6	0.162321	0.973923	0.111127	0.0146088	0.00166691	0.596026	1.10391e-08	1.10391e-08	0	0	0	1	1	0
AACGTAAGTGACGT	3	12	14	6.16065	1323368550	151	53992120	168	4	0.486962	1.94785	0.222255	0.0272699	0.00311157	0.370861	2.06064e-08	2.06064e-08	0	0	0	1	0	0
AACGTACATGC	10	47	11	6.16065	1323368550	151	53992120	517	4.7	1.62321	7.62907	0.870497	0.0839197	0.00957547	0.342384	6.34137e-08	6.34137e-08	0	0	0	1	0	0
AACGTAGTGACATT	2	8	14	6.16065	1323368550	151	53992120	112	4	0.324641	1.29856	0.14817	0.0181799	0.00207438	0.370861	1.37376e-08	1.37376e-08	0	0	0	1	0	0
AACGTGACGCCCC	6	29	13	6.16065	1323368550	151	53992120	377	4.83333	0.973923	4.7073	0.537115	0.0611948	0.0069825	0.416115	4.62417e-08	4.62417e-08	0	0	0	1	0	0
AACGTT	2	8	6	6.16065	1323368550	151	53992120	48	4	0.324641	1.29856	0.14817	0.00779139	0.000889019	0.15894	5.88754e-09	5.88754e-09	0	0	0	1	0	0
AACT	1996	63183	4	6.16065	1323368550	151	53992120	252732	31.6548	323.992	10255.9	1170.23	41.0236	4.68091	0.838538	3.09994e-05	3.09994e-05	0	0	1	0	1	0
AACTAAGCTTAACTACGTG	27	135	19	6.16065	1323368550	151	53992120	2565	5	4.38265	21.9133	2.50036	0.416352	0.0475069	0.629139	3.14615e-07	3.14615e-07	0	0	0	1	1	0
AACTAAGGGACAAGGC	3	13	16	6.16065	1323368550	151	53992120	208	4.33333	0.486962	2.11017	0.240776	0.0337627	0.00385241	0.459161	2.55127e-08	2.55127e-08	0	0	0	1	0	0
AACTAC	4	44	6	6.16065	1323368550	151	53992120	264	11	0.649282	7.1421	0.814934	0.0428526	0.0048896	0.437086	3.23815e-08	3.23815e-08	0	0	0	1	0	0
AACTACAAGTATGTGGCACT	3	15	20	6.16065	1323368550	151	53992120	300	5	0.486962	2.43481	0.277818	0.0486962	0.00555637	0.662252	3.67971e-08	3.67971e-08	0	0	0	1	1	0
AACTACACACC	1	4	11	6.16065	1323368550	151	53992120	44	4	0.162321	0.649282	0.0740849	0.0071421	0.000814934	0.291391	5.39691e-09	5.39691e-09	0	0	0	1	0	0
AACTACCT	5	65	8	6.16065	1323368550	151	53992120	520	13	0.811603	10.5508	1.20388	0.0844067	0.00963104	0.688742	6.37817e-08	6.37817e-08	0	0	0	1	1	0
AACTACTATAACTT	11	79	14	6.16065	1323368550	151	53992120	1106	7.18182	1.78553	12.8233	1.46318	0.179527	0.0204845	0.665864	1.35659e-07	1.35659e-07	0	0	0	1	1	0
AACTACTATAATACT	5	21	15	6.16065	1323368550	151	53992120	315	4.2	0.811603	3.40873	0.388946	0.051131	0.00583418	0.417219	3.8637e-08	3.8637e-08	0	0	0	1	0	0
AACTAG	1	4	6	6.16065	1323368550	151	53992120	24	4	0.162321	0.649282	0.0740849	0.00389569	0.000444509	0.15894	2.94377e-09	2.94377e-09	0	0	0	1	0	0
AACTAGAGGTCCTATATAATAG	1	4	22	6.16065	1323368550	151	53992120	88	4	0.162321	0.649282	0.0740849	0.0142842	0.00162987	0.582781	1.07938e-08	1.07938e-08	0	0	0	1	1	0
AACTAGCATGCCTCCTTC	18	74	18	6.16065	1323368550	151	53992120	1332	4.11111	2.92177	12.0117	1.37057	0.216211	0.0246703	0.490066	1.63379e-07	1.63379e-07	0	0	0	1	0	0
AACTAGGGGAGGAGAGT	2	11	17	6.16065	1323368550	151	53992120	187	5.5	0.324641	1.78553	0.203733	0.0303539	0.00346347	0.619205	2.29369e-08	2.29369e-08	0	0	0	1	1	0
AACTAGTTAAT	1	4	11	6.16065	1323368550	151	53992120	44	4	0.162321	0.649282	0.0740849	0.0071421	0.000814934	0.291391	5.39691e-09	5.39691e-09	0	0	0	1	0	0
AACTATACTAG	7	32	11	6.16065	1323368550	151	53992120	352	4.57143	1.13624	5.19426	0.592679	0.0571368	0.00651947	0.333018	4.31753e-08	4.31753e-08	0	0	0	1	0	0
AACTATATATTAACTATT	2	10	18	6.16065	1323368550	151	53992120	180	5	0.324641	1.62321	0.185212	0.0292177	0.00333382	0.596026	2.20783e-08	2.20783e-08	0	0	0	1	1	0
AACTATCT	6	31	8	6.16065	1323368550	151	53992120	248	5.16667	0.973923	5.03194	0.574158	0.0402555	0.00459326	0.273731	3.0419e-08	3.0419e-08	0	0	0	1	0	0
AACTATTGGGC	3	15	11	6.16065	1323368550	151	53992120	165	5	0.486962	2.43481	0.277818	0.0267829	0.003056	0.364238	2.02384e-08	2.02384e-08	0	0	0	1	0	0
AACTC	20461	373676	5	6.16065	1323368550	151	53992120	1868380	18.2628	3321.24	60655.3	6920.94	303.276	34.6047	0.60473	0.00022917	0.00022917	0	1	1	1	1	0
AACTCAACTCAACTGCACTC	118	494	20	6.16065	1323368550	151	53992120	9880	4.18644	19.1538	80.1863	9.14948	1.60373	0.18299	0.554495	1.21185e-06	1.21185e-06	0	0	0	1	1	0
AACTCAACTGCACTC	52	229	15	6.16065	1323368550	151	53992120	3435	4.40385	8.44067	37.1714	4.24136	0.557571	0.0636204	0.437468	4.21327e-07	4.21327e-07	0	0	0	1	0	0
AACTCACCAAT	4	17	11	6.16065	1323368550	151	53992120	187	4.25	0.649282	2.75945	0.314861	0.0303539	0.00346347	0.309603	2.29369e-08	2.29369e-08	0	0	0	1	0	0
AACTCACCTCAATGTAGG	6	35	18	6.16065	1323368550	151	53992120	630	5.83333	0.973923	5.68122	0.648243	0.102262	0.0116684	0.695364	7.7274e-08	7.7274e-08	0	0	0	1	1	0
AACTCACT	4	49	8	6.16065	1323368550	151	53992120	392	12.25	0.649282	7.95371	0.90754	0.0636297	0.00726032	0.649007	4.80816e-08	4.80816e-08	0	0	0	1	1	0
AACTCAT	1	11	7	6.16065	1323368550	151	53992120	77	11	0.162321	1.78553	0.203733	0.0124987	0.00142613	0.509934	9.4446e-09	9.4446e-09	0	0	0	1	1	0
AACTCATATTACCCTCCGT	4	21	19	6.16065	1323368550	151	53992120	399	5.25	0.649282	3.40873	0.388946	0.0647659	0.00738997	0.660596	4.89402e-08	4.89402e-08	0	0	0	1	1	0
AACTCATTCCGATAGTC	14	86	17	6.16065	1323368550	151	53992120	1462	6.14286	2.27249	13.9596	1.59283	0.237313	0.027078	0.69158	1.79325e-07	1.79325e-07	0	0	0	1	1	0
AACTCC	1	4	6	6.16065	1323368550	151	53992120	24	4	0.162321	0.649282	0.0740849	0.00389569	0.000444509	0.15894	2.94377e-09	2.94377e-09	0	0	0	1	0	0
AACTCCCAGGGCGGAGAGG	23	93	19	6.16065	1323368550	151	53992120	1767	4.04348	3.73337	15.0958	1.72247	0.28682	0.032727	0.508782	2.16735e-07	2.16735e-07	0	0	0	1	1	0
AACTCCCTCACACACG	1	4	16	6.16065	1323368550	151	53992120	64	4	0.162321	0.649282	0.0740849	0.0103885	0.00118536	0.423841	7.85005e-09	7.85005e-09	0	0	0	1	0	0
AACTCGC	1	7	7	6.16065	1323368550	151	53992120	49	7	0.162321	1.13624	0.129649	0.00795371	0.00090754	0.324503	6.0102e-09	6.0102e-09	0	0	0	1	0	0
AACTCGTAATCGTGT	4	16	15	6.16065	1323368550	151	53992120	240	4	0.649282	2.59713	0.29634	0.0389569	0.00444509	0.397351	2.94377e-08	2.94377e-08	0	0	0	1	0	0
AACTCT	6	24	6	6.16065	1323368550	151	53992120	144	4	0.973923	3.89569	0.444509	0.0233742	0.00266706	0.15894	1.76626e-08	1.76626e-08	0	0	0	1	0	0
AACTCTACCCACTC	5	22	14	6.16065	1323368550	151	53992120	308	4.4	0.811603	3.57105	0.407467	0.0499947	0.00570454	0.407947	3.77784e-08	3.77784e-08	0	0	0	1	0	0
AACTCTACTC	20	108	10	6.16065	1323368550	151	53992120	1080	5.4	3.24641	17.5306	2.00029	0.175306	0.0200029	0.357616	1.3247e-07	1.3247e-07	0	0	0	1	0	0
AACTCTCCCTGAGG	3	15	14	6.16065	1323368550	151	53992120	210	5	0.486962	2.43481	0.277818	0.0340873	0.00388946	0.463576	2.5758e-08	2.5758e-08	0	0	0	1	0	0
AACTCTCTCTGTGCTG	7	30	16	6.16065	1323368550	151	53992120	480	4.28571	1.13624	4.86962	0.555637	0.0779139	0.00889019	0.454115	5.88754e-08	5.88754e-08	0	0	0	1	0	0
AACTCTGCCTCCT	13	98	13	6.16065	1323368550	151	53992120	1274	7.53846	2.11017	15.9074	1.81508	0.206796	0.023596	0.649007	1.56265e-07	1.56265e-07	0	0	0	1	1	0
AACTG	34	627	5	6.16065	1323368550	151	53992120	3135	18.4412	5.5189	101.775	11.6128	0.508875	0.058064	0.610635	3.8453e-07	3.8453e-07	0	0	0	1	1	0
AACTGAAGGCTT	1	4	12	6.16065	1323368550	151	53992120	48	4	0.162321	0.649282	0.0740849	0.00779139	0.000889019	0.317881	5.88754e-09	5.88754e-09	0	0	0	1	0	0
AACTGACT	1	12	8	6.16065	1323368550	151	53992120	96	12	0.162321	1.94785	0.222255	0.0155828	0.00177804	0.635762	1.17751e-08	1.17751e-08	0	0	0	1	1	0
AACTGAGCCAAGCACC	3	16	16	6.16065	1323368550	151	53992120	256	5.33333	0.486962	2.59713	0.29634	0.0415541	0.00474143	0.565121	3.14002e-08	3.14002e-08	0	0	0	1	1	0
AACTGC	6	28	6	6.16065	1323368550	151	53992120	168	4.66667	0.973923	4.54498	0.518594	0.0272699	0.00311157	0.18543	2.06064e-08	2.06064e-08	0	0	0	1	0	0
AACTGCGGGCGC	2	10	12	6.16065	1323368550	151	53992120	120	5	0.324641	1.62321	0.185212	0.0194785	0.00222255	0.397351	1.47189e-08	1.47189e-08	0	0	0	1	0	0
AACTGCT	2	14	7	6.16065	1323368550	151	53992120	98	7	0.324641	2.27249	0.259297	0.0159074	0.00181508	0.324503	1.20204e-08	1.20204e-08	0	0	0	1	0	0
AACTGGGGTCC	1	5	11	6.16065	1323368550	151	53992120	55	5	0.162321	0.811603	0.0926061	0.00892763	0.00101867	0.364238	6.74614e-09	6.74614e-09	0	0	0	1	0	0
AACTGT	2	8	6	6.16065	1323368550	151	53992120	48	4	0.324641	1.29856	0.14817	0.00779139	0.000889019	0.15894	5.88754e-09	5.88754e-09	0	0	0	1	0	0
AACTGTCGTGACGCC	1	6	15	6.16065	1323368550	151	53992120	90	6	0.162321	0.973923	0.111127	0.0146088	0.00166691	0.596026	1.10391e-08	1.10391e-08	0	0	0	1	1	0
AACTGTGCT	1	5	9	6.16065	1323368550	151	53992120	45	5	0.162321	0.811603	0.0926061	0.00730442	0.000833455	0.298013	5.51957e-09	5.51957e-09	0	0	0	1	0	0
AACTT	6	34	5	6.16065	1323368550	151	53992120	170	5.66667	0.973923	5.5189	0.629722	0.0275945	0.00314861	0.187638	2.08517e-08	2.08517e-08	0	0	0	1	0	0
AACTTACT	2	36	8	6.16065	1323368550	151	53992120	288	18	0.324641	5.84354	0.666764	0.0467483	0.00533411	0.953642	3.53252e-08	3.53252e-08	0	0	0	1	1	0
AACTTAGACGT	13	95	11	6.16065	1323368550	151	53992120	1045	7.30769	2.11017	15.4205	1.75952	0.169625	0.0193547	0.532348	1.28177e-07	1.28177e-07	0	0	0	1	1	0
AACTTAGTCC	2	16	10	6.16065	1323368550	151	53992120	160	8	0.324641	2.59713	0.29634	0.0259713	0.0029634	0.529801	1.96251e-08	1.96251e-08	0	0	0	1	1	0
AACTTATATATTAGT	8	34	15	6.16065	1323368550	151	53992120	510	4.25	1.29856	5.5189	0.629722	0.0827835	0.00944582	0.422185	6.25551e-08	6.25551e-08	0	0	0	1	0	0
AACTTC	1	4	6	6.16065	1323368550	151	53992120	24	4	0.162321	0.649282	0.0740849	0.00389569	0.000444509	0.15894	2.94377e-09	2.94377e-09	0	0	0	1	0	0
AACTTCGACTAC	1	5	12	6.16065	1323368550	151	53992120	60	5	0.162321	0.811603	0.0926061	0.00973923	0.00111127	0.397351	7.35943e-09	7.35943e-09	0	0	0	1	0	0
AACTTCGTATGCTGGACT	2	8	18	6.16065	1323368550	151	53992120	144	4	0.324641	1.29856	0.14817	0.0233742	0.00266706	0.476821	1.76626e-08	1.76626e-08	0	0	0	1	0	0
AACTTG	13	54	6	6.16065	1323368550	151	53992120	324	4.15385	2.11017	8.76531	1.00015	0.0525919	0.00600088	0.165053	3.97409e-08	3.97409e-08	0	0	0	1	0	0
AACTTGGGAATCATTAGTG	2	11	19	6.16065	1323368550	151	53992120	209	5.5	0.324641	1.78553	0.203733	0.033925	0.00387094	0.692053	2.56353e-08	2.56353e-08	0	0	0	1	1	0
AACTTGGGAATGAGCTT	48	213	17	6.16065	1323368550	151	53992120	3621	4.4375	7.79139	34.5743	3.94502	0.587763	0.0670653	0.499586	4.44141e-07	4.44141e-07	0	0	0	1	0	0
AACTTGGGAATTATTAGTG	5	24	19	6.16065	1323368550	151	53992120	456	4.8	0.811603	3.89569	0.444509	0.0740182	0.00844568	0.603974	5.59316e-08	5.59316e-08	0	0	0	1	1	0
AAG	81	1444	3	6.16065	1323368550	151	53992120	4332	17.8272	13.148	234.391	26.7446	0.703173	0.0802339	0.354182	5.31351e-07	5.31351e-07	0	0	0	0	0	0
AAGAAGAAT	1	7	9	6.16065	1323368550	151	53992120	63	7	0.162321	1.13624	0.129649	0.0102262	0.00116684	0.417219	7.7274e-09	7.7274e-09	0	0	0	1	0	0
AAGAAGAATG	9	39	10	6.16065	1323368550	151	53992120	390	4.33333	1.46088	6.3305	0.722328	0.063305	0.00722328	0.286976	4.78363e-08	4.78363e-08	0	0	0	1	0	0
AAGAAGACTAGTAT	9	40	14	6.16065	1323368550	151	53992120	560	4.44444	1.46088	6.49282	0.740849	0.0908995	0.0103719	0.412068	6.8688e-08	6.8688e-08	0	0	0	1	0	0
AAGAAGAGAGAGGG	35	178	14	6.16065	1323368550	151	53992120	2492	5.08571	5.68122	28.8931	3.29678	0.404503	0.0461549	0.471523	3.05661e-07	3.05661e-07	0	0	0	1	0	0
AAGAAGAGG	10	43	9	6.16065	1323368550	151	53992120	387	4.3	1.62321	6.97978	0.796413	0.062818	0.00716771	0.256291	4.74683e-08	4.74683e-08	0	0	0	1	0	0
AAGAAGATCGG	3	20	11	6.16065	1323368550	151	53992120	220	6.66667	0.486962	3.24641	0.370424	0.0357105	0.00407467	0.485651	2.69846e-08	2.69846e-08	0	0	0	1	0	0
AAGAAGGCAAGAGTGG	30	132	16	6.16065	1323368550	151	53992120	2112	4.4	4.86962	21.4263	2.4448	0.342821	0.0391168	0.466225	2.59052e-07	2.59052e-07	0	0	0	1	0	0
AAGAAGGGAAGAGGG	48	206	15	6.16065	1323368550	151	53992120	3090	4.29167	7.79139	33.438	3.81537	0.50157	0.0572306	0.426325	3.7901e-07	3.7901e-07	0	0	0	1	0	0
AAGAAGTATAAGAAT	1	5	15	6.16065	1323368550	151	53992120	75	5	0.162321	0.811603	0.0926061	0.012174	0.00138909	0.496689	9.19928e-09	9.19928e-09	0	0	0	1	0	0
AAGAAT	4	17	6	6.16065	1323368550	151	53992120	102	4.25	0.649282	2.75945	0.314861	0.0165567	0.00188916	0.168874	1.2511e-08	1.2511e-08	0	0	0	1	0	0
AAGAATAAGAGAATTAG	1	4	17	6.16065	1323368550	151	53992120	68	4	0.162321	0.649282	0.0740849	0.0110378	0.00125944	0.450331	8.34068e-09	8.34068e-09	0	0	0	1	0	0
AAGAATATAATGTAT	2	13	15	6.16065	1323368550	151	53992120	195	6.5	0.324641	2.11017	0.240776	0.0316525	0.00361164	0.645695	2.39181e-08	2.39181e-08	0	0	0	1	1	0
AAGAATGAAGG	1	4	11	6.16065	1323368550	151	53992120	44	4	0.162321	0.649282	0.0740849	0.0071421	0.000814934	0.291391	5.39691e-09	5.39691e-09	0	0	0	1	0	0
AAGAATGGATTGGATG	5	27	16	6.16065	1323368550	151	53992120	432	5.4	0.811603	4.38265	0.500073	0.0701225	0.00800117	0.572185	5.29879e-08	5.29879e-08	0	0	0	1	1	0
AAGAATGTGGAT	6	39	12	6.16065	1323368550	151	53992120	468	6.5	0.973923	6.3305	0.722328	0.075966	0.00866793	0.516556	5.74035e-08	5.74035e-08	0	0	0	1	1	0
AAGACACGGAGCGACG	11	46	16	6.16065	1323368550	151	53992120	736	4.18182	1.78553	7.46674	0.851976	0.119468	0.0136316	0.443107	9.02756e-08	9.02756e-08	0	0	0	1	0	0
AAGACAGAGCG	12	55	11	6.16065	1323368550	151	53992120	605	4.58333	1.94785	8.92763	1.01867	0.0982039	0.0112053	0.333885	7.42075e-08	7.42075e-08	0	0	0	1	0	0
AAGACATCCCT	5	21	11	6.16065	1323368550	151	53992120	231	4.2	0.811603	3.40873	0.388946	0.037496	0.0042784	0.30596	2.83338e-08	2.83338e-08	0	0	0	1	0	0
AAGACT	2	10	6	6.16065	1323368550	151	53992120	60	5	0.324641	1.62321	0.185212	0.00973923	0.00111127	0.198675	7.35943e-09	7.35943e-09	0	0	0	1	0	0
AAGAG	4	54	5	6.16065	1323368550	151	53992120	270	13.5	0.649282	8.76531	1.00015	0.0438265	0.00500073	0.44702	3.31174e-08	3.31174e-08	0	0	0	1	0	0
AAGAGAAGGGAG	244	1308	12	6.16065	1323368550	151	53992120	15696	5.36066	39.6062	212.315	24.2258	2.54778	0.290709	0.426012	1.92523e-06	1.92523e-06	0	0	0	1	0	0
AAGAGAAGGGAGG	66	352	13	6.16065	1323368550	151	53992120	4576	5.33333	10.7132	57.1368	6.51947	0.742779	0.0847531	0.459161	5.61279e-07	5.61279e-07	0	0	0	1	0	0
AAGAGAAGGGGCCGGG	12	51	16	6.16065	1323368550	151	53992120	816	4.25	1.94785	8.27835	0.944582	0.132454	0.0151133	0.450331	1.00088e-07	1.00088e-07	0	0	0	1	0	0
AAGAGAAT	1	4	8	6.16065	1323368550	151	53992120	32	4	0.162321	0.649282	0.0740849	0.00519426	0.000592679	0.211921	3.92503e-09	3.92503e-09	0	0	0	1	0	0
AAGAGAATATT	1	4	11	6.16065	1323368550	151	53992120	44	4	0.162321	0.649282	0.0740849	0.0071421	0.000814934	0.291391	5.39691e-09	5.39691e-09	0	0	0	1	0	0
AAGAGAATGGAG	1	5	12	6.16065	1323368550	151	53992120	60	5	0.162321	0.811603	0.0926061	0.00973923	0.00111127	0.397351	7.35943e-09	7.35943e-09	0	0	0	1	0	0
AAGAGAGAG	1	5	9	6.16065	1323368550	151	53992120	45	5	0.162321	0.811603	0.0926061	0.00730442	0.000833455	0.298013	5.51957e-09	5.51957e-09	0	0	0	1	0	0
AAGAGAGAGACAGG	4	20	14	6.16065	1323368550	151	53992120	280	5	0.649282	3.24641	0.370424	0.0454498	0.00518594	0.463576	3.4344e-08	3.4344e-08	0	0	0	1	0	0
AAGAGAGAGAGAAT	14	82	14	6.16065	1323368550	151	53992120	1148	5.85714	2.27249	13.3103	1.51874	0.186344	0.0212624	0.543046	1.4081e-07	1.4081e-07	0	0	0	1	1	0
AAGAGAGAGAGAGT	10	47	14	6.16065	1323368550	151	53992120	658	4.7	1.62321	7.62907	0.870497	0.106807	0.012187	0.435762	8.07084e-08	8.07084e-08	0	0	0	1	0	0
AAGAGAGAGATG	2	11	12	6.16065	1323368550	151	53992120	132	5.5	0.324641	1.78553	0.203733	0.0214263	0.0024448	0.437086	1.61907e-08	1.61907e-08	0	0	0	1	0	0
AAGAGAGAGC	1	4	10	6.16065	1323368550	151	53992120	40	4	0.162321	0.649282	0.0740849	0.00649282	0.000740849	0.264901	4.90628e-09	4.90628e-09	0	0	0	1	0	0
AAGAGAGAGGAGG	7	33	13	6.16065	1323368550	151	53992120	429	4.71429	1.13624	5.35658	0.6112	0.0696355	0.0079456	0.405866	5.26199e-08	5.26199e-08	0	0	0	1	0	0
AAGAGAGAGGGAGG	47	220	14	6.16065	1323368550	151	53992120	3080	4.68085	7.62907	35.7105	4.07467	0.499947	0.0570454	0.433986	3.77784e-07	3.77784e-07	0	0	0	1	0	0
AAGAGAGCGG	45	192	10	6.16065	1323368550	151	53992120	1920	4.26667	7.30442	31.1655	3.55607	0.311655	0.0355607	0.282561	2.35502e-07	2.35502e-07	0	0	0	1	0	0
AAGAGAGGAAGAGTG	183	913	15	6.16065	1323368550	151	53992120	13695	4.98907	29.7047	148.199	16.9099	2.22298	0.253648	0.495603	1.67979e-06	1.67979e-06	0	0	0	1	0	0
AAGAGAGGAATG	33	187	12	6.16065	1323368550	151	53992120	2244	5.66667	5.35658	30.3539	3.46347	0.364247	0.0415616	0.450331	2.75243e-07	2.75243e-07	0	0	0	1	0	0
AAGAGAGGAGAGT	9	64	13	6.16065	1323368550	151	53992120	832	7.11111	1.46088	10.3885	1.18536	0.135051	0.0154097	0.612215	1.02051e-07	1.02051e-07	0	0	0	1	1	0
AAGAGAGGATT	13	53	11	6.16065	1323368550	151	53992120	583	4.07692	2.11017	8.60299	0.981625	0.0946329	0.0107979	0.296994	7.15091e-08	7.15091e-08	0	0	0	1	0	0
AAGAGAGGGAGAG	1	5	13	6.16065	1323368550	151	53992120	65	5	0.162321	0.811603	0.0926061	0.0105508	0.00120388	0.430464	7.97271e-09	7.97271e-09	0	0	0	1	0	0
AAGAGAGGGAGAGG	56	253	14	6.16065	1323368550	151	53992120	3542	4.51786	9.08995	41.0671	4.68587	0.574939	0.0656022	0.418874	4.34451e-07	4.34451e-07	0	0	0	1	0	0
AAGAGAGGGAGG	85	422	12	6.16065	1323368550	151	53992120	5064	4.96471	13.7972	68.4993	7.81596	0.821991	0.0937915	0.394546	6.21136e-07	6.21136e-07	0	0	0	1	0	0
AAGAGAGGGAGGGAGGGAGG	1	4	20	6.16065	1323368550	151	53992120	80	4	0.162321	0.649282	0.0740849	0.0129856	0.0014817	0.529801	9.81257e-09	9.81257e-09	0	0	0	1	1	0
AAGAGAGGGATG	16	90	12	6.16065	1323368550	151	53992120	1080	5.625	2.59713	14.6088	1.66691	0.175306	0.0200029	0.44702	1.3247e-07	1.3247e-07	0	0	0	1	0	0
AAGAGAGGGGAAGG	3	12	14	6.16065	1323368550	151	53992120	168	4	0.486962	1.94785	0.222255	0.0272699	0.00311157	0.370861	2.06064e-08	2.06064e-08	0	0	0	1	0	0
AAGAGAGGGGAGG	9	47	13	6.16065	1323368550	151	53992120	611	5.22222	1.46088	7.62907	0.870497	0.0991779	0.0113165	0.449595	7.49435e-08	7.49435e-08	0	0	0	1	0	0
AAGAGAGGGGC	1	4	11	6.16065	1323368550	151	53992120	44	4	0.162321	0.649282	0.0740849	0.0071421	0.000814934	0.291391	5.39691e-09	5.39691e-09	0	0	0	1	0	0
AAGAGATCGG	12	63	10	6.16065	1323368550	151	53992120	630	5.25	1.94785	10.2262	1.16684	0.102262	0.0116684	0.347682	7.7274e-08	7.7274e-08	0	0	0	1	0	0
AAGAGATGTGGAGG	32	135	14	6.16065	1323368550	151	53992120	1890	4.21875	5.19426	21.9133	2.50036	0.306786	0.0350051	0.391142	2.31822e-07	2.31822e-07	0	0	0	1	0	0
AAGAGCAGAAGGAGAC	32	149	16	6.16065	1323368550	151	53992120	2384	4.65625	5.19426	24.1858	2.75966	0.386972	0.0441546	0.493377	2.92415e-07	2.92415e-07	0	0	0	1	0	0
AAGAGCC	1	4	7	6.16065	1323368550	151	53992120	28	4	0.162321	0.649282	0.0740849	0.00454498	0.000518594	0.18543	3.4344e-09	3.4344e-09	0	0	0	1	0	0
AAGAGCCTACCAC	6	35	13	6.16065	1323368550	151	53992120	455	5.83333	0.973923	5.68122	0.648243	0.0738558	0.00842716	0.502208	5.5809e-08	5.5809e-08	0	0	0	1	1	0
AAGAGCTG	1	4	8	6.16065	1323368550	151	53992120	32	4	0.162321	0.649282	0.0740849	0.00519426	0.000592679	0.211921	3.92503e-09	3.92503e-09	0	0	0	1	0	0
AAGAGG	10	41	6	6.16065	1323368550	151	53992120	246	4.1	1.62321	6.65514	0.75937	0.0399309	0.00455622	0.162914	3.01736e-08	3.01736e-08	0	0	0	1	0	0
AAGAGGAGAGG	36	246	11	6.16065	1323368550	151	53992120	2706	6.83333	5.84354	39.9309	4.55622	0.439239	0.0501184	0.497792	3.3191e-07	3.3191e-07	0	0	0	1	0	0
AAGAGGAGG	30	167	9	6.16065	1323368550	151	53992120	1503	5.56667	4.86962	27.1075	3.09304	0.243968	0.0278374	0.331788	1.84354e-07	1.84354e-07	0	0	0	1	0	0
AAGAGGAGGAGGAATG	17	69	16	6.16065	1323368550	151	53992120	1104	4.05882	2.75945	11.2001	1.27796	0.179202	0.0204474	0.430074	1.35413e-07	1.35413e-07	0	0	0	1	0	0
AAGAGGAGGAGGAGGAGGAG	1	4	20	6.16065	1323368550	151	53992120	80	4	0.162321	0.649282	0.0740849	0.0129856	0.0014817	0.529801	9.81257e-09	9.81257e-09	0	0	0	1	1	0
AAGAGGAGGATGAAGG	9	37	16	6.16065	1323368550	151	53992120	592	4.11111	1.46088	6.00586	0.685285	0.0960938	0.0109646	0.435614	7.2613e-08	7.2613e-08	0	0	0	1	0	0
AAGAGGAGGGAG	7	39	12	6.16065	1323368550	151	53992120	468	5.57143	1.13624	6.3305	0.722328	0.075966	0.00866793	0.442763	5.74035e-08	5.74035e-08	0	0	0	1	0	0
AAGAGGAGGGAGAATG	21	88	16	6.16065	1323368550	151	53992120	1408	4.19048	3.40873	14.2842	1.62987	0.228547	0.0260779	0.444024	1.72701e-07	1.72701e-07	0	0	0	1	0	0
AAGAGGATG	3	12	9	6.16065	1323368550	151	53992120	108	4	0.486962	1.94785	0.222255	0.0175306	0.00200029	0.238411	1.3247e-08	1.3247e-08	0	0	0	1	0	0
AAGAGGCAAGGC	5	31	12	6.16065	1323368550	151	53992120	372	6.2	0.811603	5.03194	0.574158	0.0603832	0.00688989	0.492715	4.56284e-08	4.56284e-08	0	0	0	1	0	0
AAGAGGCACCAT	13	58	12	6.16065	1323368550	151	53992120	696	4.46154	2.11017	9.41459	1.07423	0.112975	0.0128908	0.354559	8.53693e-08	8.53693e-08	0	0	0	1	0	0
AAGAGGCGGAGG	8	46	12	6.16065	1323368550	151	53992120	552	5.75	1.29856	7.46674	0.851976	0.0896009	0.0102237	0.456954	6.77067e-08	6.77067e-08	0	0	0	1	0	0
AAGAGGCTCCTAG	4	24	13	6.16065	1323368550	151	53992120	312	6	0.649282	3.89569	0.444509	0.050644	0.00577862	0.516556	3.8269e-08	3.8269e-08	0	0	0	1	1	0
AAGAGGGAAGAGGGG	11	44	15	6.16065	1323368550	151	53992120	660	4	1.78553	7.1421	0.814934	0.107132	0.012224	0.397351	8.09537e-08	8.09537e-08	0	0	0	1	0	0
AAGAGGGAATATAG	13	78	14	6.16065	1323368550	151	53992120	1092	6	2.11017	12.661	1.44466	0.177254	0.0202252	0.556291	1.33942e-07	1.33942e-07	0	0	0	1	1	0
AAGAGGGAGG	17	71	10	6.16065	1323368550	151	53992120	710	4.17647	2.75945	11.5248	1.31501	0.115248	0.0131501	0.276587	8.70865e-08	8.70865e-08	0	0	0	1	0	0
AAGAGGGAGGG	3	13	11	6.16065	1323368550	151	53992120	143	4.33333	0.486962	2.11017	0.240776	0.0232118	0.00264853	0.315673	1.754e-08	1.754e-08	0	0	0	1	0	0
AAGAGGGATAGAGAGAGG	22	90	18	6.16065	1323368550	151	53992120	1620	4.09091	3.57105	14.6088	1.66691	0.262959	0.0300044	0.487658	1.98704e-07	1.98704e-07	0	0	0	1	0	0
AAGAGGGCTGATGCAGCGGAG	17	68	21	6.16065	1323368550	151	53992120	1428	4	2.75945	11.0378	1.25944	0.231794	0.0264483	0.556291	1.75154e-07	1.75154e-07	0	0	0	1	1	0
AAGAGGGGAGAGG	13	53	13	6.16065	1323368550	151	53992120	689	4.07692	2.11017	8.60299	0.981625	0.111839	0.0127611	0.350993	8.45107e-08	8.45107e-08	0	0	0	1	0	0
AAGAGGGGAGAGT	5	22	13	6.16065	1323368550	151	53992120	286	4.4	0.811603	3.57105	0.407467	0.0464237	0.00529707	0.378808	3.50799e-08	3.50799e-08	0	0	0	1	0	0
AAGAGGGGCGTG	2	8	12	6.16065	1323368550	151	53992120	96	4	0.324641	1.29856	0.14817	0.0155828	0.00177804	0.317881	1.17751e-08	1.17751e-08	0	0	0	1	0	0
AAGAGGGGGGAGTGGGG	1	4	17	6.16065	1323368550	151	53992120	68	4	0.162321	0.649282	0.0740849	0.0110378	0.00125944	0.450331	8.34068e-09	8.34068e-09	0	0	0	1	0	0
AAGAGGTAAGGT	18	104	12	6.16065	1323368550	151	53992120	1248	5.77778	2.92177	16.8813	1.92621	0.202576	0.0231145	0.459161	1.53076e-07	1.53076e-07	0	0	0	1	0	0
AAGAGT	4	22	6	6.16065	1323368550	151	53992120	132	5.5	0.649282	3.57105	0.407467	0.0214263	0.0024448	0.218543	1.61907e-08	1.61907e-08	0	0	0	1	0	0
AAGAGTAGACGATTACAG	2	8	18	6.16065	1323368550	151	53992120	144	4	0.324641	1.29856	0.14817	0.0233742	0.00266706	0.476821	1.76626e-08	1.76626e-08	0	0	0	1	0	0
AAGAGTGAATTGTAGC	7	40	16	6.16065	1323368550	151	53992120	640	5.71429	1.13624	6.49282	0.740849	0.103885	0.0118536	0.605487	7.85005e-08	7.85005e-08	0	0	0	1	1	0
AAGAGTGACTGTAGGC	19	85	16	6.16065	1323368550	151	53992120	1360	4.47368	3.08409	13.7972	1.5743	0.220756	0.0251889	0.474033	1.66814e-07	1.66814e-07	0	0	0	1	0	0
AAGAGTGAGCCG	9	38	12	6.16065	1323368550	151	53992120	456	4.22222	1.46088	6.16818	0.703806	0.0740182	0.00844568	0.335541	5.59316e-08	5.59316e-08	0	0	0	1	0	0
AAGAGTGGAGAGAGG	3	18	15	6.16065	1323368550	151	53992120	270	6	0.486962	2.92177	0.333382	0.0438265	0.00500073	0.596026	3.31174e-08	3.31174e-08	0	0	0	1	1	0
AAGAT	3	29	5	6.16065	1323368550	151	53992120	145	9.66667	0.486962	4.7073	0.537115	0.0235365	0.00268558	0.320088	1.77853e-08	1.77853e-08	0	0	0	1	0	0
AAGATACATG	3	17	10	6.16065	1323368550	151	53992120	170	5.66667	0.486962	2.75945	0.314861	0.0275945	0.00314861	0.375276	2.08517e-08	2.08517e-08	0	0	0	1	0	0
AAGATACTCTAG	4	17	12	6.16065	1323368550	151	53992120	204	4.25	0.649282	2.75945	0.314861	0.0331134	0.00377833	0.337748	2.5022e-08	2.5022e-08	0	0	0	1	0	0
AAGATAGAGAGAGGGG	6	26	16	6.16065	1323368550	151	53992120	416	4.33333	0.973923	4.22033	0.481552	0.0675253	0.00770483	0.459161	5.10254e-08	5.10254e-08	0	0	0	1	0	0
AAGATAGATAGAT	15	103	13	6.16065	1323368550	151	53992120	1339	6.86667	2.43481	16.719	1.90769	0.217347	0.0247999	0.59117	1.64238e-07	1.64238e-07	0	0	0	1	1	0
AAGATATATTAGTAG	1	5	15	6.16065	1323368550	151	53992120	75	5	0.162321	0.811603	0.0926061	0.012174	0.00138909	0.496689	9.19928e-09	9.19928e-09	0	0	0	1	0	0
AAGATC	1	4	6	6.16065	1323368550	151	53992120	24	4	0.162321	0.649282	0.0740849	0.00389569	0.000444509	0.15894	2.94377e-09	2.94377e-09	0	0	0	1	0	0
AAGATCCTTGTCT	5	30	13	6.16065	1323368550	151	53992120	390	6	0.811603	4.86962	0.555637	0.063305	0.00722328	0.516556	4.78363e-08	4.78363e-08	0	0	0	1	1	0
AAGATCGG	2	22	8	6.16065	1323368550	151	53992120	176	11	0.324641	3.57105	0.407467	0.0285684	0.00325973	0.582781	2.15876e-08	2.15876e-08	0	0	0	1	1	0
AAGATG	1	5	6	6.16065	1323368550	151	53992120	30	5	0.162321	0.811603	0.0926061	0.00486962	0.000555637	0.198675	3.67971e-09	3.67971e-09	0	0	0	1	0	0
AAGATGACATTCCTTAGCG	1	7	19	6.16065	1323368550	151	53992120	133	7	0.162321	1.13624	0.129649	0.0215886	0.00246332	0.880795	1.63134e-08	1.63134e-08	0	0	0	1	1	0
AAGATGACGAAGTGG	2	10	15	6.16065	1323368550	151	53992120	150	5	0.324641	1.62321	0.185212	0.0243481	0.00277818	0.496689	1.83986e-08	1.83986e-08	0	0	0	1	0	0
AAGATGACGCAGATGAGGTATCTG	11	47	24	6.16065	1323368550	151	53992120	1128	4.27273	1.78553	7.62907	0.870497	0.183098	0.0208919	0.679109	1.38357e-07	1.38357e-07	0	0	0	1	1	0
AAGATGGAAGTATGCATAG	3	14	19	6.16065	1323368550	151	53992120	266	4.66667	0.486962	2.27249	0.259297	0.0431773	0.00492664	0.587196	3.26268e-08	3.26268e-08	0	0	0	1	1	0
AAGATGGTGATGGTAT	3	15	16	6.16065	1323368550	151	53992120	240	5	0.486962	2.43481	0.277818	0.0389569	0.00444509	0.529801	2.94377e-08	2.94377e-08	0	0	0	1	1	0
AAGATT	5	20	6	6.16065	1323368550	151	53992120	120	4	0.811603	3.24641	0.370424	0.0194785	0.00222255	0.15894	1.47189e-08	1.47189e-08	0	0	0	1	0	0
AAGATTGAGAGGC	7	29	13	6.16065	1323368550	151	53992120	377	4.14286	1.13624	4.7073	0.537115	0.0611948	0.0069825	0.35667	4.62417e-08	4.62417e-08	0	0	0	1	0	0
AAGC	1	6	4	6.16065	1323368550	151	53992120	24	6	0.162321	0.973923	0.111127	0.00389569	0.000444509	0.15894	2.94377e-09	2.94377e-09	0	0	0	0	0	0
AAGCAAGG	2	30	8	6.16065	1323368550	151	53992120	240	15	0.324641	4.86962	0.555637	0.0389569	0.00444509	0.794702	2.94377e-08	2.94377e-08	0	0	0	1	1	0
AAGCAAGGGGAATGG	24	123	15	6.16065	1323368550	151	53992120	1845	5.125	3.89569	19.9654	2.27811	0.299481	0.0341717	0.509106	2.26302e-07	2.26302e-07	0	0	0	1	1	0
AAGCAATAAT	3	12	10	6.16065	1323368550	151	53992120	120	4	0.486962	1.94785	0.222255	0.0194785	0.00222255	0.264901	1.47189e-08	1.47189e-08	0	0	0	1	0	0
AAGCACC	1	10	7	6.16065	1323368550	151	53992120	70	10	0.162321	1.62321	0.185212	0.0113624	0.00129649	0.463576	8.586e-09	8.586e-09	0	0	0	1	0	0
AAGCACTCACTCACGC	2	9	16	6.16065	1323368550	151	53992120	144	4.5	0.324641	1.46088	0.166691	0.0233742	0.00266706	0.476821	1.76626e-08	1.76626e-08	0	0	0	1	0	0
AAGCAG	5	21	6	6.16065	1323368550	151	53992120	126	4.2	0.811603	3.40873	0.388946	0.0204524	0.00233367	0.166887	1.54548e-08	1.54548e-08	0	0	0	1	0	0
AAGCAGGACTC	3	12	11	6.16065	1323368550	151	53992120	132	4	0.486962	1.94785	0.222255	0.0214263	0.0024448	0.291391	1.61907e-08	1.61907e-08	0	0	0	1	0	0
AAGCATACAATATAT	8	35	15	6.16065	1323368550	151	53992120	525	4.375	1.29856	5.68122	0.648243	0.0852183	0.00972364	0.434603	6.4395e-08	6.4395e-08	0	0	0	1	0	0
AAGCC	6	31	5	6.16065	1323368550	151	53992120	155	5.16667	0.973923	5.03194	0.574158	0.0251597	0.00287079	0.171082	1.90118e-08	1.90118e-08	0	0	0	1	0	0
AAGCCAGCTAAGCTACTCCTT	20	97	21	6.16065	1323368550	151	53992120	2037	4.85	3.24641	15.7451	1.79656	0.330647	0.0377277	0.674503	2.49853e-07	2.49853e-07	0	0	0	1	1	0
AAGCCCT	1	4	7	6.16065	1323368550	151	53992120	28	4	0.162321	0.649282	0.0740849	0.00454498	0.000518594	0.18543	3.4344e-09	3.4344e-09	0	0	0	1	0	0
AAGCCG	1	4	6	6.16065	1323368550	151	53992120	24	4	0.162321	0.649282	0.0740849	0.00389569	0.000444509	0.15894	2.94377e-09	2.94377e-09	0	0	0	1	0	0
AAGCCT	3	12	6	6.16065	1323368550	151	53992120	72	4	0.486962	1.94785	0.222255	0.0116871	0.00133353	0.15894	8.83131e-09	8.83131e-09	0	0	0	1	0	0
AAGCCTCGCACCCTT	19	89	15	6.16065	1323368550	151	53992120	1335	4.68421	3.08409	14.4465	1.64839	0.216698	0.0247258	0.465319	1.63747e-07	1.63747e-07	0	0	0	1	0	0
AAGCGTCTCCTTGCT	3	12	15	6.16065	1323368550	151	53992120	180	4	0.486962	1.94785	0.222255	0.0292177	0.00333382	0.397351	2.20783e-08	2.20783e-08	0	0	0	1	0	0
AAGCT	236	4241	5	6.16065	1323368550	151	53992120	21205	17.9703	38.3076	688.401	78.5485	3.44201	0.392742	0.595044	2.60094e-06	2.60094e-06	0	0	0	1	1	0
AAGCTACCTACCC	1	4	13	6.16065	1323368550	151	53992120	52	4	0.162321	0.649282	0.0740849	0.00844067	0.000963104	0.344371	6.37817e-09	6.37817e-09	0	0	0	1	0	0
AAGCTATGCT	3	15	10	6.16065	1323368550	151	53992120	150	5	0.486962	2.43481	0.277818	0.0243481	0.00277818	0.331126	1.83986e-08	1.83986e-08	0	0	0	1	0	0
AAGCTCTCTACTCTCTGTGTC	24	118	21	6.16065	1323368550	151	53992120	2478	4.91667	3.89569	19.1538	2.1855	0.40223	0.0458956	0.683775	3.03944e-07	3.03944e-07	0	0	0	1	1	0
AAGCTGAAGGGAAGTACGCC	15	61	20	6.16065	1323368550	151	53992120	1220	4.06667	2.43481	9.90155	1.12979	0.198031	0.0225959	0.538631	1.49642e-07	1.49642e-07	0	0	0	1	1	0
AAGCTGCACCTGCTG	2	10	15	6.16065	1323368550	151	53992120	150	5	0.324641	1.62321	0.185212	0.0243481	0.00277818	0.496689	1.83986e-08	1.83986e-08	0	0	0	1	0	0
AAGCTGCCGGCGGTGTCTGCG	4	18	21	6.16065	1323368550	151	53992120	378	4.5	0.649282	2.92177	0.333382	0.0613572	0.00700102	0.625828	4.63644e-08	4.63644e-08	0	0	0	1	1	0
AAGCTGTGGTAGGGG	1	4	15	6.16065	1323368550	151	53992120	60	4	0.162321	0.649282	0.0740849	0.00973923	0.00111127	0.397351	7.35943e-09	7.35943e-09	0	0	0	1	0	0
AAGG	221	1839	4	6.16065	1323368550	151	53992120	7356	8.32127	35.8728	298.507	34.0605	1.19403	0.136242	0.220431	9.02266e-07	9.02266e-07	0	0	0	0	0	0
AAGGAAGGAATG	64	289	12	6.16065	1323368550	151	53992120	3468	4.51562	10.3885	46.9106	5.35263	0.562928	0.0642316	0.358858	4.25375e-07	4.25375e-07	0	0	0	1	0	0
AAGGAAGGAGAGAG	3	14	14	6.16065	1323368550	151	53992120	196	4.66667	0.486962	2.27249	0.259297	0.0318148	0.00363016	0.432671	2.40408e-08	2.40408e-08	0	0	0	1	0	0
AAGGAAGGG	3	12	9	6.16065	1323368550	151	53992120	108	4	0.486962	1.94785	0.222255	0.0175306	0.00200029	0.238411	1.3247e-08	1.3247e-08	0	0	0	1	0	0
AAGGAAGGGAG	53	379	11	6.16065	1323368550	151	53992120	4169	7.15094	8.60299	61.5195	7.01954	0.676714	0.077215	0.52093	5.11357e-07	5.11357e-07	0	0	0	1	1	0
AAGGAAGGGATGG	77	450	13	6.16065	1323368550	151	53992120	5850	5.84416	12.4987	73.0442	8.33455	0.949575	0.108349	0.503139	7.17544e-07	7.17544e-07	0	0	0	1	1	0
AAGGAAGGGATGGAGGATGG	10	47	20	6.16065	1323368550	151	53992120	940	4.7	1.62321	7.62907	0.870497	0.152581	0.0174099	0.622517	1.15298e-07	1.15298e-07	0	0	0	1	1	0
AAGGAAGGGGATG	4	17	13	6.16065	1323368550	151	53992120	221	4.25	0.649282	2.75945	0.314861	0.0358728	0.00409319	0.365894	2.71072e-08	2.71072e-08	0	0	0	1	0	0
AAGGAAGGTGG	22	120	11	6.16065	1323368550	151	53992120	1320	5.45455	3.57105	19.4785	2.22255	0.214263	0.024448	0.397351	1.61907e-07	1.61907e-07	0	0	0	1	0	0
AAGGAAGGTGGATAGATACTGG	2	8	22	6.16065	1323368550	151	53992120	176	4	0.324641	1.29856	0.14817	0.0285684	0.00325973	0.582781	2.15876e-08	2.15876e-08	0	0	0	1	1	0
AAGGAATATCAATAGG	2	8	16	6.16065	1323368550	151	53992120	128	4	0.324641	1.29856	0.14817	0.020777	0.00237072	0.423841	1.57001e-08	1.57001e-08	0	0	0	1	0	0
AAGGAATGG	7	49	9	6.16065	1323368550	151	53992120	441	7	1.13624	7.95371	0.90754	0.0715834	0.00816786	0.417219	5.40918e-08	5.40918e-08	0	0	0	1	0	0
AAGGACC	2	8	7	6.16065	1323368550	151	53992120	56	4	0.324641	1.29856	0.14817	0.00908995	0.00103719	0.18543	6.8688e-09	6.8688e-09	0	0	0	1	0	0
AAGGACCACTGG	1	5	12	6.16065	1323368550	151	53992120	60	5	0.162321	0.811603	0.0926061	0.00973923	0.00111127	0.397351	7.35943e-09	7.35943e-09	0	0	0	1	0	0
AAGGACCTGACCT	13	76	13	6.16065	1323368550	151	53992120	988	5.84615	2.11017	12.3364	1.40761	0.160373	0.018299	0.503311	1.21185e-07	1.21185e-07	0	0	0	1	1	0
AAGGACTAGACTAGACT	15	72	17	6.16065	1323368550	151	53992120	1224	4.8	2.43481	11.6871	1.33353	0.19868	0.02267	0.540397	1.50132e-07	1.50132e-07	0	0	0	1	1	0
AAGGACTAGACTAGACTAGACT	1	4	22	6.16065	1323368550	151	53992120	88	4	0.162321	0.649282	0.0740849	0.0142842	0.00162987	0.582781	1.07938e-08	1.07938e-08	0	0	0	1	1	0
AAGGAG	2	9	6	6.16065	1323368550	151	53992120	54	4.5	0.324641	1.46088	0.166691	0.00876531	0.00100015	0.178808	6.62348e-09	6.62348e-09	0	0	0	1	0	0
AAGGAGACAAGGG	4	16	13	6.16065	1323368550	151	53992120	208	4	0.649282	2.59713	0.29634	0.0337627	0.00385241	0.344371	2.55127e-08	2.55127e-08	0	0	0	1	0	0
AAGGAGAGAATGAG	16	79	14	6.16065	1323368550	151	53992120	1106	4.9375	2.59713	12.8233	1.46318	0.179527	0.0204845	0.457781	1.35659e-07	1.35659e-07	0	0	0	1	0	0
AAGGAGAGAGAGAG	91	391	14	6.16065	1323368550	151	53992120	5474	4.2967	14.7712	63.4673	7.2418	0.888543	0.101385	0.39837	6.71425e-07	6.71425e-07	0	0	0	1	0	0
AAGGAGAGAGAGGATGG	2	8	17	6.16065	1323368550	151	53992120	136	4	0.324641	1.29856	0.14817	0.0220756	0.00251889	0.450331	1.66814e-08	1.66814e-08	0	0	0	1	0	0
AAGGAGAGAGAGGGAG	26	108	16	6.16065	1323368550	151	53992120	1728	4.15385	4.22033	17.5306	2.00029	0.28049	0.0320047	0.440143	2.11951e-07	2.11951e-07	0	0	0	1	0	0
AAGGAGAGAGAGTC	12	82	14	6.16065	1323368550	151	53992120	1148	6.83333	1.94785	13.3103	1.51874	0.186344	0.0212624	0.633554	1.4081e-07	1.4081e-07	0	0	0	1	1	0
AAGGAGAGAGGG	10	67	12	6.16065	1323368550	151	53992120	804	6.7	1.62321	10.8755	1.24092	0.130506	0.0148911	0.53245	9.86163e-08	9.86163e-08	0	0	0	1	1	0
AAGGAGAGAGGGAG	42	195	14	6.16065	1323368550	151	53992120	2730	4.64286	6.81746	31.6525	3.61164	0.443135	0.0505629	0.430464	3.34854e-07	3.34854e-07	0	0	0	1	0	0
AAGGAGAGGGAGAG	33	150	14	6.16065	1323368550	151	53992120	2100	4.54545	5.35658	24.3481	2.77818	0.340873	0.0388946	0.421433	2.5758e-07	2.5758e-07	0	0	0	1	0	0
AAGGAGAGGGAGAGAGTGAG	12	50	20	6.16065	1323368550	151	53992120	1000	4.16667	1.94785	8.11603	0.926061	0.162321	0.0185212	0.551876	1.22657e-07	1.22657e-07	0	0	0	1	1	0
AAGGAGGGAGAG	5	44	12	6.16065	1323368550	151	53992120	528	8.8	0.811603	7.1421	0.814934	0.0857052	0.0097792	0.699338	6.47629e-08	6.47629e-08	0	0	0	1	1	0
AAGGAGGGAGAGGG	26	107	14	6.16065	1323368550	151	53992120	1498	4.11538	4.22033	17.3683	1.98177	0.243156	0.0277448	0.381559	1.8374e-07	1.8374e-07	0	0	0	1	0	0
AAGGAGGGAGGAG	2	8	13	6.16065	1323368550	151	53992120	104	4	0.324641	1.29856	0.14817	0.0168813	0.00192621	0.344371	1.27563e-08	1.27563e-08	0	0	0	1	0	0
AAGGAGGGAGTGTGTG	31	126	16	6.16065	1323368550	151	53992120	2016	4.06452	5.03194	20.4524	2.33367	0.327238	0.0373388	0.430677	2.47277e-07	2.47277e-07	0	0	0	1	0	0
AAGGAGGGATAGAGAG	4	20	16	6.16065	1323368550	151	53992120	320	5	0.649282	3.24641	0.370424	0.0519426	0.00592679	0.529801	3.92503e-08	3.92503e-08	0	0	0	1	1	0
AAGGAGGTAGAGAG	19	99	14	6.16065	1323368550	151	53992120	1386	5.21053	3.08409	16.0697	1.8336	0.224976	0.0256704	0.483095	1.70003e-07	1.70003e-07	0	0	0	1	0	0
AAGGAGGTGGTG	16	79	12	6.16065	1323368550	151	53992120	948	4.9375	2.59713	12.8233	1.46318	0.15388	0.0175581	0.392384	1.16279e-07	1.16279e-07	0	0	0	1	0	0
AAGGATAGGATAGGG	5	20	15	6.16065	1323368550	151	53992120	300	4	0.811603	3.24641	0.370424	0.0486962	0.00555637	0.397351	3.67971e-08	3.67971e-08	0	0	0	1	0	0
AAGGATTG	1	4	8	6.16065	1323368550	151	53992120	32	4	0.162321	0.649282	0.0740849	0.00519426	0.000592679	0.211921	3.92503e-09	3.92503e-09	0	0	0	1	0	0
AAGGCAAGTC	2	22	10	6.16065	1323368550	151	53992120	220	11	0.324641	3.57105	0.407467	0.0357105	0.00407467	0.728477	2.69846e-08	2.69846e-08	0	0	0	1	1	0
AAGGCACTAC	1	4	10	6.16065	1323368550	151	53992120	40	4	0.162321	0.649282	0.0740849	0.00649282	0.000740849	0.264901	4.90628e-09	4.90628e-09	0	0	0	1	0	0
AAGGCAGAGCG	1	7	11	6.16065	1323368550	151	53992120	77	7	0.162321	1.13624	0.129649	0.0124987	0.00142613	0.509934	9.4446e-09	9.4446e-09	0	0	0	1	1	0
AAGGCATAAGTAT	2	8	13	6.16065	1323368550	151	53992120	104	4	0.324641	1.29856	0.14817	0.0168813	0.00192621	0.344371	1.27563e-08	1.27563e-08	0	0	0	1	0	0
AAGGCATTCGCTG	3	13	13	6.16065	1323368550	151	53992120	169	4.33333	0.486962	2.11017	0.240776	0.0274322	0.00313009	0.373068	2.0729e-08	2.0729e-08	0	0	0	1	0	0
AAGGCCAAGGTGACTAT	10	52	17	6.16065	1323368550	151	53992120	884	5.2	1.62321	8.44067	0.963104	0.143491	0.0163728	0.58543	1.08429e-07	1.08429e-07	0	0	0	1	1	0
AAGGCCAGTGATGCT	8	38	15	6.16065	1323368550	151	53992120	570	4.75	1.29856	6.16818	0.703806	0.0925227	0.0105571	0.471854	6.99145e-08	6.99145e-08	0	0	0	1	0	0
AAGGCCATTCCT	2	8	12	6.16065	1323368550	151	53992120	96	4	0.324641	1.29856	0.14817	0.0155828	0.00177804	0.317881	1.17751e-08	1.17751e-08	0	0	0	1	0	0
AAGGCTCAGGGCTG	5	22	14	6.16065	1323368550	151	53992120	308	4.4	0.811603	3.57105	0.407467	0.0499947	0.00570454	0.407947	3.77784e-08	3.77784e-08	0	0	0	1	0	0
AAGGG	159	1123	5	6.16065	1323368550	151	53992120	5615	7.06289	25.809	182.286	20.7993	0.91143	0.103997	0.233871	6.8872e-07	6.8872e-07	0	0	0	1	0	0
AAGGGACCCGAG	3	12	12	6.16065	1323368550	151	53992120	144	4	0.486962	1.94785	0.222255	0.0233742	0.00266706	0.317881	1.76626e-08	1.76626e-08	0	0	0	1	0	0
AAGGGACTGACGG	27	123	13	6.16065	1323368550	151	53992120	1599	4.55556	4.38265	19.9654	2.27811	0.259551	0.0296154	0.3922	1.96129e-07	1.96129e-07	0	0	0	1	0	0
AAGGGAGAATGG	31	205	12	6.16065	1323368550	151	53992120	2460	6.6129	5.03194	33.2757	3.79685	0.399309	0.0455622	0.525529	3.01736e-07	3.01736e-07	0	0	0	1	1	0
AAGGGAGACAGAGG	2	8	14	6.16065	1323368550	151	53992120	112	4	0.324641	1.29856	0.14817	0.0181799	0.00207438	0.370861	1.37376e-08	1.37376e-08	0	0	0	1	0	0
AAGGGAGAG	7	29	9	6.16065	1323368550	151	53992120	261	4.14286	1.13624	4.7073	0.537115	0.0423657	0.00483404	0.246925	3.20135e-08	3.20135e-08	0	0	0	1	0	0
AAGGGAGAGAG	13	74	11	6.16065	1323368550	151	53992120	814	5.69231	2.11017	12.0117	1.37057	0.132129	0.0150763	0.414671	9.98429e-08	9.98429e-08	0	0	0	1	0	0
AAGGGAGAGAGG	78	400	12	6.16065	1323368550	151	53992120	4800	5.12821	12.661	64.9282	7.40849	0.779139	0.0889019	0.407539	5.88754e-07	5.88754e-07	0	0	0	1	0	0
AAGGGAGAGAGGAGAG	5	26	16	6.16065	1323368550	151	53992120	416	5.2	0.811603	4.22033	0.481552	0.0675253	0.00770483	0.550993	5.10254e-08	5.10254e-08	0	0	0	1	1	0
AAGGGAGAGAGGAGG	2	8	15	6.16065	1323368550	151	53992120	120	4	0.324641	1.29856	0.14817	0.0194785	0.00222255	0.397351	1.47189e-08	1.47189e-08	0	0	0	1	0	0
AAGGGAGAGGG	1	4	11	6.16065	1323368550	151	53992120	44	4	0.162321	0.649282	0.0740849	0.0071421	0.000814934	0.291391	5.39691e-09	5.39691e-09	0	0	0	1	0	0
AAGGGAGCACCCC	3	12	13	6.16065	1323368550	151	53992120	156	4	0.486962	1.94785	0.222255	0.025322	0.00288931	0.344371	1.91345e-08	1.91345e-08	0	0	0	1	0	0
AAGGGAGGAATG	18	91	12	6.16065	1323368550	151	53992120	1092	5.05556	2.92177	14.7712	1.68543	0.177254	0.0202252	0.401766	1.33942e-07	1.33942e-07	0	0	0	1	0	0
AAGGGAGGATT	18	76	11	6.16065	1323368550	151	53992120	836	4.22222	2.92177	12.3364	1.40761	0.1357	0.0154837	0.307579	1.02541e-07	1.02541e-07	0	0	0	1	0	0
AAGGGAGTGGAGG	6	35	13	6.16065	1323368550	151	53992120	455	5.83333	0.973923	5.68122	0.648243	0.0738558	0.00842716	0.502208	5.5809e-08	5.5809e-08	0	0	0	1	1	0
AAGGGATGAATG	4	16	12	6.16065	1323368550	151	53992120	192	4	0.649282	2.59713	0.29634	0.0311655	0.00355607	0.317881	2.35502e-08	2.35502e-08	0	0	0	1	0	0
AAGGGC	1	7	6	6.16065	1323368550	151	53992120	42	7	0.162321	1.13624	0.129649	0.00681746	0.000777891	0.278146	5.1516e-09	5.1516e-09	0	0	0	1	0	0
AAGGGG	51	263	6	6.16065	1323368550	151	53992120	1578	5.15686	8.27835	42.6903	4.87108	0.256142	0.0292265	0.204908	1.93553e-07	1.93553e-07	0	0	0	1	0	0
AAGGGGAGAGAG	2	10	12	6.16065	1323368550	151	53992120	120	5	0.324641	1.62321	0.185212	0.0194785	0.00222255	0.397351	1.47189e-08	1.47189e-08	0	0	0	1	0	0
AAGGGGAGAGGGAATGG	5	20	17	6.16065	1323368550	151	53992120	340	4	0.811603	3.24641	0.370424	0.055189	0.00629722	0.450331	4.17034e-08	4.17034e-08	0	0	0	1	0	0
AAGGGGAGGAG	4	26	11	6.16065	1323368550	151	53992120	286	6.5	0.649282	4.22033	0.481552	0.0464237	0.00529707	0.47351	3.50799e-08	3.50799e-08	0	0	0	1	0	0
AAGGGGCTCTCGG	3	12	13	6.16065	1323368550	151	53992120	156	4	0.486962	1.94785	0.222255	0.025322	0.00288931	0.344371	1.91345e-08	1.91345e-08	0	0	0	1	0	0
AAGGGGGAATG	3	12	11	6.16065	1323368550	151	53992120	132	4	0.486962	1.94785	0.222255	0.0214263	0.0024448	0.291391	1.61907e-08	1.61907e-08	0	0	0	1	0	0
AAGGGGGGGG	2	8	10	6.16065	1323368550	151	53992120	80	4	0.324641	1.29856	0.14817	0.0129856	0.0014817	0.264901	9.81257e-09	9.81257e-09	0	0	0	1	0	0
AAGGGGGGTGCCAATGGT	1	6	18	6.16065	1323368550	151	53992120	108	6	0.162321	0.973923	0.111127	0.0175306	0.00200029	0.715232	1.3247e-08	1.3247e-08	0	0	0	1	1	0
AAGGGGGTGCGAGGGGGGAGGCG	1	4	23	6.16065	1323368550	151	53992120	92	4	0.162321	0.649282	0.0740849	0.0149335	0.00170395	0.609272	1.12845e-08	1.12845e-08	0	0	0	1	1	0
AAGGGGGTGGTG	3	12	12	6.16065	1323368550	151	53992120	144	4	0.486962	1.94785	0.222255	0.0233742	0.00266706	0.317881	1.76626e-08	1.76626e-08	0	0	0	1	0	0
AAGGGGTGGATGG	2	9	13	6.16065	1323368550	151	53992120	117	4.5	0.324641	1.46088	0.166691	0.0189915	0.00216698	0.387417	1.43509e-08	1.43509e-08	0	0	0	1	0	0
AAGGGTCTACCT	2	8	12	6.16065	1323368550	151	53992120	96	4	0.324641	1.29856	0.14817	0.0155828	0.00177804	0.317881	1.17751e-08	1.17751e-08	0	0	0	1	0	0
AAGGGTGAGGAGG	2	8	13	6.16065	1323368550	151	53992120	104	4	0.324641	1.29856	0.14817	0.0168813	0.00192621	0.344371	1.27563e-08	1.27563e-08	0	0	0	1	0	0
AAGGGTGAGGT	6	34	11	6.16065	1323368550	151	53992120	374	5.66667	0.973923	5.5189	0.629722	0.0607079	0.00692694	0.412804	4.58738e-08	4.58738e-08	0	0	0	1	0	0
AAGGGTGATGCCAT	12	52	14	6.16065	1323368550	151	53992120	728	4.33333	1.94785	8.44067	0.963104	0.118169	0.0134834	0.401766	8.92944e-08	8.92944e-08	0	0	0	1	0	0
AAGGGTGGAGG	2	13	11	6.16065	1323368550	151	53992120	143	6.5	0.324641	2.11017	0.240776	0.0232118	0.00264853	0.47351	1.754e-08	1.754e-08	0	0	0	1	0	0
AAGGT	78548	765832	5	6.16065	1323368550	151	53992120	3829160	9.74986	12750	124310	14184.1	621.551	70.9207	0.322843	0.000469674	0.000469674	0	1	1	1	0	0
AAGGTACATCT	7	57	11	6.16065	1323368550	151	53992120	627	8.14286	1.13624	9.25227	1.05571	0.101775	0.0116128	0.593188	7.6906e-08	7.6906e-08	0	0	0	1	1	0
AAGGTAGAGGGTAG	15	66	14	6.16065	1323368550	151	53992120	924	4.4	2.43481	10.7132	1.2224	0.149984	0.0171136	0.407947	1.13335e-07	1.13335e-07	0	0	0	1	0	0
AAGGTAGGGT	5072	23763	10	6.16065	1323368550	151	53992120	237630	4.68513	823.29	3857.22	440.12	38.5722	4.4012	0.310274	2.9147e-05	2.9147e-05	0	0	1	1	0	0
AAGGTAGGT	17	85	9	6.16065	1323368550	151	53992120	765	5	2.75945	13.7972	1.5743	0.124175	0.0141687	0.298013	9.38327e-08	9.38327e-08	0	0	0	1	0	0
AAGGTC	1	11	6	6.16065	1323368550	151	53992120	66	11	0.162321	1.78553	0.203733	0.0107132	0.0012224	0.437086	8.09537e-09	8.09537e-09	0	0	0	1	0	0
AAGGTG	2	19	6	6.16065	1323368550	151	53992120	114	9.5	0.324641	3.08409	0.351903	0.0185045	0.00211142	0.377483	1.39829e-08	1.39829e-08	0	0	0	1	0	0
AAGGTGGACGGAGGGGG	1	4	17	6.16065	1323368550	151	53992120	68	4	0.162321	0.649282	0.0740849	0.0110378	0.00125944	0.450331	8.34068e-09	8.34068e-09	0	0	0	1	0	0
AAGGTGGAGGG	6	26	11	6.16065	1323368550	151	53992120	286	4.33333	0.973923	4.22033	0.481552	0.0464237	0.00529707	0.315673	3.50799e-08	3.50799e-08	0	0	0	1	0	0
AAGGTGGAGGGAGGG	1	4	15	6.16065	1323368550	151	53992120	60	4	0.162321	0.649282	0.0740849	0.00973923	0.00111127	0.397351	7.35943e-09	7.35943e-09	0	0	0	1	0	0
AAGGTGGGAG	3	14	10	6.16065	1323368550	151	53992120	140	4.66667	0.486962	2.27249	0.259297	0.0227249	0.00259297	0.309051	1.7172e-08	1.7172e-08	0	0	0	1	0	0
AAGGTGGGAGAC	4	17	12	6.16065	1323368550	151	53992120	204	4.25	0.649282	2.75945	0.314861	0.0331134	0.00377833	0.337748	2.5022e-08	2.5022e-08	0	0	0	1	0	0
AAGGTGGGAGGGAG	1	5	14	6.16065	1323368550	151	53992120	70	5	0.162321	0.811603	0.0926061	0.0113624	0.00129649	0.463576	8.586e-09	8.586e-09	0	0	0	1	0	0
AAGT	24	234	4	6.16065	1323368550	151	53992120	936	9.75	3.89569	37.983	4.33397	0.151932	0.0173359	0.258278	1.14807e-07	1.14807e-07	0	0	0	0	0	0
AAGTAAGTATAAGTGT	2	8	16	6.16065	1323368550	151	53992120	128	4	0.324641	1.29856	0.14817	0.020777	0.00237072	0.423841	1.57001e-08	1.57001e-08	0	0	0	1	0	0
AAGTAAGTATAAT	1	7	13	6.16065	1323368550	151	53992120	91	7	0.162321	1.13624	0.129649	0.0147712	0.00168543	0.602649	1.11618e-08	1.11618e-08	0	0	0	1	1	0
AAGTAATAATATTACTATATT	1	4	21	6.16065	1323368550	151	53992120	84	4	0.162321	0.649282	0.0740849	0.0136349	0.00155578	0.556291	1.03032e-08	1.03032e-08	0	0	0	1	1	0
AAGTAC	3	12	6	6.16065	1323368550	151	53992120	72	4	0.486962	1.94785	0.222255	0.0116871	0.00133353	0.15894	8.83131e-09	8.83131e-09	0	0	0	1	0	0
AAGTACTTATGCTATGG	11	49	17	6.16065	1323368550	151	53992120	833	4.45455	1.78553	7.95371	0.90754	0.135213	0.0154282	0.501505	1.02173e-07	1.02173e-07	0	0	0	1	1	0
AAGTAG	1	4	6	6.16065	1323368550	151	53992120	24	4	0.162321	0.649282	0.0740849	0.00389569	0.000444509	0.15894	2.94377e-09	2.94377e-09	0	0	0	1	0	0
AAGTAGAGAGAGAG	10	42	14	6.16065	1323368550	151	53992120	588	4.2	1.62321	6.81746	0.777891	0.0954445	0.0108905	0.389404	7.21224e-08	7.21224e-08	0	0	0	1	0	0
AAGTAGAGAGAGATACAGAG	5	27	20	6.16065	1323368550	151	53992120	540	5.4	0.811603	4.38265	0.500073	0.0876531	0.0100015	0.715232	6.62348e-08	6.62348e-08	0	0	0	1	1	0
AAGTAGAGGGAGAG	22	111	14	6.16065	1323368550	151	53992120	1554	5.04545	3.57105	18.0176	2.05586	0.252246	0.028782	0.46779	1.90609e-07	1.90609e-07	0	0	0	1	0	0
AAGTAGC	1	4	7	6.16065	1323368550	151	53992120	28	4	0.162321	0.649282	0.0740849	0.00454498	0.000518594	0.18543	3.4344e-09	3.4344e-09	0	0	0	1	0	0
AAGTAT	3	12	6	6.16065	1323368550	151	53992120	72	4	0.486962	1.94785	0.222255	0.0116871	0.00133353	0.15894	8.83131e-09	8.83131e-09	0	0	0	1	0	0
AAGTATGTCTCGCAAGTGG	4	16	19	6.16065	1323368550	151	53992120	304	4	0.649282	2.59713	0.29634	0.0493454	0.00563045	0.503311	3.72878e-08	3.72878e-08	0	0	0	1	1	0
AAGTC	15830	151383	5	6.16065	1323368550	151	53992120	756915	9.56304	2569.53	24572.6	2803.8	122.863	14.019	0.316657	9.2841e-05	9.2841e-05	0	1	1	1	0	0
AAGTCAGACAGG	5	20	12	6.16065	1323368550	151	53992120	240	4	0.811603	3.24641	0.370424	0.0389569	0.00444509	0.317881	2.94377e-08	2.94377e-08	0	0	0	1	0	0
AAGTCAGAGTC	1	4	11	6.16065	1323368550	151	53992120	44	4	0.162321	0.649282	0.0740849	0.0071421	0.000814934	0.291391	5.39691e-09	5.39691e-09	0	0	0	1	0	0
AAGTCAGGTC	49	361	10	6.16065	1323368550	151	53992120	3610	7.36735	7.95371	58.5977	6.68616	0.585977	0.0668616	0.487904	4.42792e-07	4.42792e-07	0	0	0	1	0	0
AAGTCATGTC	13214	103667	10	6.16065	1323368550	151	53992120	1036670	7.84524	2144.9	16827.3	1920.04	168.273	19.2004	0.519552	0.000127155	0.000127155	0	1	1	1	1	0
AAGTCGTAGCC	6	42	11	6.16065	1323368550	151	53992120	462	7	0.973923	6.81746	0.777891	0.0749921	0.0085568	0.509934	5.66676e-08	5.66676e-08	0	0	0	1	1	0
AAGTCTAGTC	22275	164772	10	6.16065	1323368550	151	53992120	1647720	7.39717	3615.69	26745.9	3051.78	267.459	30.5178	0.489879	0.000202105	0.000202105	0	1	1	1	0	0
AAGTCTAGTG	15	72	10	6.16065	1323368550	151	53992120	720	4.8	2.43481	11.6871	1.33353	0.116871	0.0133353	0.317881	8.83131e-08	8.83131e-08	0	0	0	1	0	0
AAGTCTGATATACG	3	16	14	6.16065	1323368550	151	53992120	224	5.33333	0.486962	2.59713	0.29634	0.0363598	0.00414875	0.494481	2.74752e-08	2.74752e-08	0	0	0	1	0	0
AAGTCTGTCTGCTGT	10	56	15	6.16065	1323368550	151	53992120	840	5.6	1.62321	9.08995	1.03719	0.136349	0.0155578	0.556291	1.03032e-07	1.03032e-07	0	0	0	1	1	0
AAGTG	4	20	5	6.16065	1323368550	151	53992120	100	5	0.649282	3.24641	0.370424	0.0162321	0.00185212	0.165563	1.22657e-08	1.22657e-08	0	0	0	1	0	0
AAGTGATGACTGATG	8	50	15	6.16065	1323368550	151	53992120	750	6.25	1.29856	8.11603	0.926061	0.12174	0.0138909	0.620861	9.19928e-08	9.19928e-08	0	0	0	1	1	0
AAGTGC	4	22	6	6.16065	1323368550	151	53992120	132	5.5	0.649282	3.57105	0.407467	0.0214263	0.0024448	0.218543	1.61907e-08	1.61907e-08	0	0	0	1	0	0
AAGTGCC	8	32	7	6.16065	1323368550	151	53992120	224	4	1.29856	5.19426	0.592679	0.0363598	0.00414875	0.18543	2.74752e-08	2.74752e-08	0	0	0	1	0	0
AAGTGGAATAGGGTGG	23	93	16	6.16065	1323368550	151	53992120	1488	4.04348	3.73337	15.0958	1.72247	0.241533	0.0275596	0.428448	1.82514e-07	1.82514e-07	0	0	0	1	0	0
AAGTGGAGGAGGGG	1	5	14	6.16065	1323368550	151	53992120	70	5	0.162321	0.811603	0.0926061	0.0113624	0.00129649	0.463576	8.586e-09	8.586e-09	0	0	0	1	0	0
AAGTGGAGTGG	209	1051	11	6.16065	1323368550	151	53992120	11561	5.02871	33.925	170.599	19.4658	1.87659	0.214124	0.36633	1.41804e-06	1.41804e-06	0	0	0	1	0	0
AAGTGGC	1	11	7	6.16065	1323368550	151	53992120	77	11	0.162321	1.78553	0.203733	0.0124987	0.00142613	0.509934	9.4446e-09	9.4446e-09	0	0	0	1	1	0
AAGTGGG	5	23	7	6.16065	1323368550	151	53992120	161	4.6	0.811603	3.73337	0.425988	0.0261336	0.00298192	0.213245	1.97478e-08	1.97478e-08	0	0	0	1	0	0
AAGTGTAATGGTAATC	5	21	16	6.16065	1323368550	151	53992120	336	4.2	0.811603	3.40873	0.388946	0.0545397	0.00622313	0.445033	4.12128e-08	4.12128e-08	0	0	0	1	0	0
AAGTGTATATC	1	4	11	6.16065	1323368550	151	53992120	44	4	0.162321	0.649282	0.0740849	0.0071421	0.000814934	0.291391	5.39691e-09	5.39691e-09	0	0	0	1	0	0
AAGTGTGGTGT	4	17	11	6.16065	1323368550	151	53992120	187	4.25	0.649282	2.75945	0.314861	0.0303539	0.00346347	0.309603	2.29369e-08	2.29369e-08	0	0	0	1	0	0
AAT	1515	14243	3	6.16065	1323368550	151	53992120	42729	9.40132	245.916	2311.93	263.798	6.93579	0.791393	0.186781	5.24101e-06	5.24101e-06	0	0	0	0	0	0
AATAATAATAT	11	44	11	6.16065	1323368550	151	53992120	484	4	1.78553	7.1421	0.814934	0.0785631	0.00896427	0.291391	5.9366e-08	5.9366e-08	0	0	0	1	0	0
AATAATAATATGGT	3	13	14	6.16065	1323368550	151	53992120	182	4.33333	0.486962	2.11017	0.240776	0.0295423	0.00337086	0.401766	2.23236e-08	2.23236e-08	0	0	0	1	0	0
AATAATAGT	1	8	9	6.16065	1323368550	151	53992120	72	8	0.162321	1.29856	0.14817	0.0116871	0.00133353	0.476821	8.83131e-09	8.83131e-09	0	0	0	1	0	0
AATAATATAGG	4	27	11	6.16065	1323368550	151	53992120	297	6.75	0.649282	4.38265	0.500073	0.0482092	0.0055008	0.491722	3.64292e-08	3.64292e-08	0	0	0	1	0	0
AATAATATT	2	14	9	6.16065	1323368550	151	53992120	126	7	0.324641	2.27249	0.259297	0.0204524	0.00233367	0.417219	1.54548e-08	1.54548e-08	0	0	0	1	0	0
AATAATCTACTGTATATATACCATG	1	4	25	6.16065	1323368550	151	53992120	100	4	0.162321	0.649282	0.0740849	0.0162321	0.00185212	0.662252	1.22657e-08	1.22657e-08	0	0	0	1	1	0
AATAATGAGTATG	11	45	13	6.16065	1323368550	151	53992120	585	4.09091	1.78553	7.30442	0.833455	0.0949575	0.0108349	0.352197	7.17544e-08	7.17544e-08	0	0	0	1	0	0
AATAATGTAGAATAG	5	20	15	6.16065	1323368550	151	53992120	300	4	0.811603	3.24641	0.370424	0.0486962	0.00555637	0.397351	3.67971e-08	3.67971e-08	0	0	0	1	0	0
AATAATTATCAATTAATC	3	12	18	6.16065	1323368550	151	53992120	216	4	0.486962	1.94785	0.222255	0.0350612	0.00400058	0.476821	2.64939e-08	2.64939e-08	0	0	0	1	0	0
AATAATTG	6	52	8	6.16065	1323368550	151	53992120	416	8.66667	0.973923	8.44067	0.963104	0.0675253	0.00770483	0.459161	5.10254e-08	5.10254e-08	0	0	0	1	0	0
AATAC	26	188	5	6.16065	1323368550	151	53992120	940	7.23077	4.22033	30.5163	3.48199	0.152581	0.0174099	0.239429	1.15298e-07	1.15298e-07	0	0	0	1	0	0
AATACAATAGCC	4	18	12	6.16065	1323368550	151	53992120	216	4.5	0.649282	2.92177	0.333382	0.0350612	0.00400058	0.357616	2.64939e-08	2.64939e-08	0	0	0	1	0	0
AATACACCTACAT	8	46	13	6.16065	1323368550	151	53992120	598	5.75	1.29856	7.46674	0.851976	0.0970677	0.0110757	0.495033	7.33489e-08	7.33489e-08	0	0	0	1	0	0
AATACCTATAGT	2	10	12	6.16065	1323368550	151	53992120	120	5	0.324641	1.62321	0.185212	0.0194785	0.00222255	0.397351	1.47189e-08	1.47189e-08	0	0	0	1	0	0
AATACGACTAATATAT	1	4	16	6.16065	1323368550	151	53992120	64	4	0.162321	0.649282	0.0740849	0.0103885	0.00118536	0.423841	7.85005e-09	7.85005e-09	0	0	0	1	0	0
AATAG	113	582	5	6.16065	1323368550	151	53992120	2910	5.15044	18.3422	94.4706	10.7794	0.472353	0.0538968	0.170544	3.56932e-07	3.56932e-07	0	0	0	1	0	0
AATAGAATGAATGTAG	5	22	16	6.16065	1323368550	151	53992120	352	4.4	0.811603	3.57105	0.407467	0.0571368	0.00651947	0.466225	4.31753e-08	4.31753e-08	0	0	0	1	0	0
AATAGAATGATATGG	15	66	15	6.16065	1323368550	151	53992120	990	4.4	2.43481	10.7132	1.2224	0.160697	0.018336	0.437086	1.21431e-07	1.21431e-07	0	0	0	1	0	0
AATAGAC	4	16	7	6.16065	1323368550	151	53992120	112	4	0.649282	2.59713	0.29634	0.0181799	0.00207438	0.18543	1.37376e-08	1.37376e-08	0	0	0	1	0	0
AATAGAGAGGGAGGGGTGG	1	5	19	6.16065	1323368550	151	53992120	95	5	0.162321	0.811603	0.0926061	0.0154205	0.00175952	0.629139	1.16524e-08	1.16524e-08	0	0	0	1	1	0
AATAGAGATAGAG	30	202	13	6.16065	1323368550	151	53992120	2626	6.73333	4.86962	32.7887	3.74129	0.426254	0.0486367	0.579691	3.22098e-07	3.22098e-07	0	0	0	1	1	0
AATAGAGGAGGGTGT	1	4	15	6.16065	1323368550	151	53992120	60	4	0.162321	0.649282	0.0740849	0.00973923	0.00111127	0.397351	7.35943e-09	7.35943e-09	0	0	0	1	0	0
AATAGAGGAGTGTGT	30	160	15	6.16065	1323368550	151	53992120	2400	5.33333	4.86962	25.9713	2.9634	0.389569	0.0444509	0.529801	2.94377e-07	2.94377e-07	0	0	0	1	1	0
AATAGAGGGTAG	8	32	12	6.16065	1323368550	151	53992120	384	4	1.29856	5.19426	0.592679	0.0623311	0.00711215	0.317881	4.71003e-08	4.71003e-08	0	0	0	1	0	0
AATAGAGTACTAGTAG	8	42	16	6.16065	1323368550	151	53992120	672	5.25	1.29856	6.81746	0.777891	0.109079	0.0124463	0.556291	8.24256e-08	8.24256e-08	0	0	0	1	1	0
AATAGATTACGGATGGAATG	9	37	20	6.16065	1323368550	151	53992120	740	4.11111	1.46088	6.00586	0.685285	0.120117	0.0137057	0.544518	9.07662e-08	9.07662e-08	0	0	0	1	1	0
AATAGATTCTAGGGAGATTC	2	8	20	6.16065	1323368550	151	53992120	160	4	0.324641	1.29856	0.14817	0.0259713	0.0029634	0.529801	1.96251e-08	1.96251e-08	0	0	0	1	1	0
AATAGCATGC	3	12	10	6.16065	1323368550	151	53992120	120	4	0.486962	1.94785	0.222255	0.0194785	0.00222255	0.264901	1.47189e-08	1.47189e-08	0	0	0	1	0	0
AATAGGACGAG	27	122	11	6.16065	1323368550	151	53992120	1342	4.51852	4.38265	19.8031	2.25959	0.217834	0.0248555	0.329164	1.64606e-07	1.64606e-07	0	0	0	1	0	0
AATAGGAGAGAG	302	1861	12	6.16065	1323368550	151	53992120	22332	6.16225	49.0208	302.079	34.468	3.62494	0.413616	0.489715	2.73918e-06	2.73918e-06	0	0	0	1	0	0
AATAGGGAGATGGAGT	2	10	16	6.16065	1323368550	151	53992120	160	5	0.324641	1.62321	0.185212	0.0259713	0.0029634	0.529801	1.96251e-08	1.96251e-08	0	0	0	1	1	0
AATAGGGCGGC	18	91	11	6.16065	1323368550	151	53992120	1001	5.05556	2.92177	14.7712	1.68543	0.162483	0.0185397	0.368286	1.2278e-07	1.2278e-07	0	0	0	1	0	0
AATAGTACC	2	8	9	6.16065	1323368550	151	53992120	72	4	0.324641	1.29856	0.14817	0.0116871	0.00133353	0.238411	8.83131e-09	8.83131e-09	0	0	0	1	0	0
AATAGTGGAGG	43	223	11	6.16065	1323368550	151	53992120	2453	5.18605	6.97978	36.1975	4.13023	0.398172	0.0454326	0.377791	3.00878e-07	3.00878e-07	0	0	0	1	0	0
AATAGTGTGTAGT	11	62	13	6.16065	1323368550	151	53992120	806	5.63636	1.78553	10.0639	1.14832	0.13083	0.0149281	0.48525	9.88616e-08	9.88616e-08	0	0	0	1	0	0
AATAT	40	301	5	6.16065	1323368550	151	53992120	1505	7.525	6.49282	48.8585	5.57489	0.244292	0.0278744	0.249172	1.84599e-07	1.84599e-07	0	0	0	1	0	0
AATATAC	1	7	7	6.16065	1323368550	151	53992120	49	7	0.162321	1.13624	0.129649	0.00795371	0.00090754	0.324503	6.0102e-09	6.0102e-09	0	0	0	1	0	0
AATATACACT	5	34	10	6.16065	1323368550	151	53992120	340	6.8	0.811603	5.5189	0.629722	0.055189	0.00629722	0.450331	4.17034e-08	4.17034e-08	0	0	0	1	0	0
AATATACGAATATATG	6	24	16	6.16065	1323368550	151	53992120	384	4	0.973923	3.89569	0.444509	0.0623311	0.00711215	0.423841	4.71003e-08	4.71003e-08	0	0	0	1	0	0
AATATACTATAATGATT	1	4	17	6.16065	1323368550	151	53992120	68	4	0.162321	0.649282	0.0740849	0.0110378	0.00125944	0.450331	8.34068e-09	8.34068e-09	0	0	0	1	0	0
AATATAGC	6	33	8	6.16065	1323368550	151	53992120	264	5.5	0.973923	5.35658	0.6112	0.0428526	0.0048896	0.291391	3.23815e-08	3.23815e-08	0	0	0	1	0	0
AATATAGCATATAGC	48	299	15	6.16065	1323368550	151	53992120	4485	6.22917	7.79139	48.5338	5.53785	0.728008	0.0830677	0.618791	5.50117e-07	5.50117e-07	0	0	0	1	1	0
AATATAT	3	18	7	6.16065	1323368550	151	53992120	126	6	0.486962	2.92177	0.333382	0.0204524	0.00233367	0.278146	1.54548e-08	1.54548e-08	0	0	0	1	0	0
AATATATACTATACTAT	2	8	17	6.16065	1323368550	151	53992120	136	4	0.324641	1.29856	0.14817	0.0220756	0.00251889	0.450331	1.66814e-08	1.66814e-08	0	0	0	1	0	0
AATATATATATACATAT	3	12	17	6.16065	1323368550	151	53992120	204	4	0.486962	1.94785	0.222255	0.0331134	0.00377833	0.450331	2.5022e-08	2.5022e-08	0	0	0	1	0	0
AATATC	5	25	6	6.16065	1323368550	151	53992120	150	5	0.811603	4.05801	0.463031	0.0243481	0.00277818	0.198675	1.83986e-08	1.83986e-08	0	0	0	1	0	0
AATATCAATGCATACAATT	3	12	19	6.16065	1323368550	151	53992120	228	4	0.486962	1.94785	0.222255	0.0370091	0.00422284	0.503311	2.79658e-08	2.79658e-08	0	0	0	1	1	0
AATATCCGGTGCTC	10	50	14	6.16065	1323368550	151	53992120	700	5	1.62321	8.11603	0.926061	0.113624	0.0129649	0.463576	8.586e-08	8.586e-08	0	0	0	1	0	0
AATATCGTATCACAT	4	24	15	6.16065	1323368550	151	53992120	360	6	0.649282	3.89569	0.444509	0.0584354	0.00666764	0.596026	4.41566e-08	4.41566e-08	0	0	0	1	1	0
AATATG	3	12	6	6.16065	1323368550	151	53992120	72	4	0.486962	1.94785	0.222255	0.0116871	0.00133353	0.15894	8.83131e-09	8.83131e-09	0	0	0	1	0	0
AATATGACTGACAGACCAGAGC	2	8	22	6.16065	1323368550	151	53992120	176	4	0.324641	1.29856	0.14817	0.0285684	0.00325973	0.582781	2.15876e-08	2.15876e-08	0	0	0	1	1	0
AATATGAGACATGGT	14	94	15	6.16065	1323368550	151	53992120	1410	6.71429	2.27249	15.2581	1.74099	0.228872	0.0261149	0.666982	1.72947e-07	1.72947e-07	0	0	0	1	1	0
AATATGATAT	2	15	10	6.16065	1323368550	151	53992120	150	7.5	0.324641	2.43481	0.277818	0.0243481	0.00277818	0.496689	1.83986e-08	1.83986e-08	0	0	0	1	0	0
AATATT	2	8	6	6.16065	1323368550	151	53992120	48	4	0.324641	1.29856	0.14817	0.00779139	0.000889019	0.15894	5.88754e-09	5.88754e-09	0	0	0	1	0	0
AATATTATAATATTATATAT	1	4	20	6.16065	1323368550	151	53992120	80	4	0.162321	0.649282	0.0740849	0.0129856	0.0014817	0.529801	9.81257e-09	9.81257e-09	0	0	0	1	1	0
AATC	44	493	4	6.16065	1323368550	151	53992120	1972	11.2045	7.1421	80.024	9.13096	0.320096	0.0365238	0.296809	2.4188e-07	2.4188e-07	0	0	0	0	0	0
AATCAATCATGC	1	5	12	6.16065	1323368550	151	53992120	60	5	0.162321	0.811603	0.0926061	0.00973923	0.00111127	0.397351	7.35943e-09	7.35943e-09	0	0	0	1	0	0
AATCACACACAC	3	12	12	6.16065	1323368550	151	53992120	144	4	0.486962	1.94785	0.222255	0.0233742	0.00266706	0.317881	1.76626e-08	1.76626e-08	0	0	0	1	0	0
AATCACACACT	1	4	11	6.16065	1323368550	151	53992120	44	4	0.162321	0.649282	0.0740849	0.0071421	0.000814934	0.291391	5.39691e-09	5.39691e-09	0	0	0	1	0	0
AATCACCGCACC	11	76	12	6.16065	1323368550	151	53992120	912	6.90909	1.78553	12.3364	1.40761	0.148036	0.0168914	0.549067	1.11863e-07	1.11863e-07	0	0	0	1	1	0
AATCACTC	4	16	8	6.16065	1323368550	151	53992120	128	4	0.649282	2.59713	0.29634	0.020777	0.00237072	0.211921	1.57001e-08	1.57001e-08	0	0	0	1	0	0
AATCACTCATTCACTC	9	36	16	6.16065	1323368550	151	53992120	576	4	1.46088	5.84354	0.666764	0.0934966	0.0106682	0.423841	7.06505e-08	7.06505e-08	0	0	0	1	0	0
AATCACTCGTAATGTG	18	73	16	6.16065	1323368550	151	53992120	1168	4.05556	2.92177	11.8494	1.35205	0.18959	0.0216328	0.429728	1.43263e-07	1.43263e-07	0	0	0	1	0	0
AATCAGAGAGCGAGGAG	8	37	17	6.16065	1323368550	151	53992120	629	4.625	1.29856	6.00586	0.685285	0.1021	0.0116498	0.520695	7.71513e-08	7.71513e-08	0	0	0	1	1	0
AATCAGAGTCAGAATCTG	2	16	18	6.16065	1323368550	151	53992120	288	8	0.324641	2.59713	0.29634	0.0467483	0.00533411	0.953642	3.53252e-08	3.53252e-08	0	0	0	1	1	0
AATCAGGCCCCG	1	9	12	6.16065	1323368550	151	53992120	108	9	0.162321	1.46088	0.166691	0.0175306	0.00200029	0.715232	1.3247e-08	1.3247e-08	0	0	0	1	1	0
AATCAT	6	24	6	6.16065	1323368550	151	53992120	144	4	0.973923	3.89569	0.444509	0.0233742	0.00266706	0.15894	1.76626e-08	1.76626e-08	0	0	0	1	0	0
AATCATAC	1	11	8	6.16065	1323368550	151	53992120	88	11	0.162321	1.78553	0.203733	0.0142842	0.00162987	0.582781	1.07938e-08	1.07938e-08	0	0	0	1	1	0
AATCC	3	15	5	6.16065	1323368550	151	53992120	75	5	0.486962	2.43481	0.277818	0.012174	0.00138909	0.165563	9.19928e-09	9.19928e-09	0	0	0	1	0	0
AATCCACCCTCAC	9	43	13	6.16065	1323368550	151	53992120	559	4.77778	1.46088	6.97978	0.796413	0.0907372	0.0103534	0.411332	6.85653e-08	6.85653e-08	0	0	0	1	0	0
AATCCACGCATAGC	8	58	14	6.16065	1323368550	151	53992120	812	7.25	1.29856	9.41459	1.07423	0.131804	0.0150392	0.672185	9.95976e-08	9.95976e-08	0	0	0	1	1	0
AATCCAGAATGATCTG	2	17	16	6.16065	1323368550	151	53992120	272	8.5	0.324641	2.75945	0.314861	0.0441512	0.00503777	0.900662	3.33627e-08	3.33627e-08	0	0	0	1	1	0
AATCCCAATCCTCG	6	33	14	6.16065	1323368550	151	53992120	462	5.5	0.973923	5.35658	0.6112	0.0749921	0.0085568	0.509934	5.66676e-08	5.66676e-08	0	0	0	1	1	0
AATCCCATCTCCCATTCCT	9	39	19	6.16065	1323368550	151	53992120	741	4.33333	1.46088	6.3305	0.722328	0.12028	0.0137242	0.545254	9.08889e-08	9.08889e-08	0	0	0	1	1	0
AATCCCC	36	151	7	6.16065	1323368550	151	53992120	1057	4.19444	5.84354	24.5104	2.7967	0.171573	0.0195769	0.194444	1.29649e-07	1.29649e-07	0	0	0	1	0	0
AATCCCCTCCACCTC	1	4	15	6.16065	1323368550	151	53992120	60	4	0.162321	0.649282	0.0740849	0.00973923	0.00111127	0.397351	7.35943e-09	7.35943e-09	0	0	0	1	0	0
AATCCCTCC	7	35	9	6.16065	1323368550	151	53992120	315	5	1.13624	5.68122	0.648243	0.051131	0.00583418	0.298013	3.8637e-08	3.8637e-08	0	0	0	1	0	0
AATCCCTCTCTCTC	7	46	14	6.16065	1323368550	151	53992120	644	6.57143	1.13624	7.46674	0.851976	0.104534	0.0119277	0.609272	7.89912e-08	7.89912e-08	0	0	0	1	1	0
AATCCGGGGTCGTGG	14	64	15	6.16065	1323368550	151	53992120	960	4.57143	2.27249	10.3885	1.18536	0.155828	0.0177804	0.454115	1.17751e-07	1.17751e-07	0	0	0	1	0	0
AATCCGTACCATCCGTGC	1	5	18	6.16065	1323368550	151	53992120	90	5	0.162321	0.811603	0.0926061	0.0146088	0.00166691	0.596026	1.10391e-08	1.10391e-08	0	0	0	1	1	0
AATCCTCATCCG	5	23	12	6.16065	1323368550	151	53992120	276	4.6	0.811603	3.73337	0.425988	0.0448005	0.00511186	0.365563	3.38534e-08	3.38534e-08	0	0	0	1	0	0
AATCG	2	10	5	6.16065	1323368550	151	53992120	50	5	0.324641	1.62321	0.185212	0.00811603	0.000926061	0.165563	6.13285e-09	6.13285e-09	0	0	0	1	0	0
AATCGAATCGTG	6	29	12	6.16065	1323368550	151	53992120	348	4.83333	0.973923	4.7073	0.537115	0.0564875	0.00644538	0.384106	4.26847e-08	4.26847e-08	0	0	0	1	0	0
AATCGAATCTG	2	10	11	6.16065	1323368550	151	53992120	110	5	0.324641	1.62321	0.185212	0.0178553	0.00203733	0.364238	1.34923e-08	1.34923e-08	0	0	0	1	0	0
AATCGATACACAC	9	45	13	6.16065	1323368550	151	53992120	585	5	1.46088	7.30442	0.833455	0.0949575	0.0108349	0.430464	7.17544e-08	7.17544e-08	0	0	0	1	0	0
AATCGCCATAC	2	16	11	6.16065	1323368550	151	53992120	176	8	0.324641	2.59713	0.29634	0.0285684	0.00325973	0.582781	2.15876e-08	2.15876e-08	0	0	0	1	1	0
AATCGCGGTCTCGTCC	1	4	16	6.16065	1323368550	151	53992120	64	4	0.162321	0.649282	0.0740849	0.0103885	0.00118536	0.423841	7.85005e-09	7.85005e-09	0	0	0	1	0	0
AATCGT	1	5	6	6.16065	1323368550	151	53992120	30	5	0.162321	0.811603	0.0926061	0.00486962	0.000555637	0.198675	3.67971e-09	3.67971e-09	0	0	0	1	0	0
AATCGTCACTGGCT	3	15	14	6.16065	1323368550	151	53992120	210	5	0.486962	2.43481	0.277818	0.0340873	0.00388946	0.463576	2.5758e-08	2.5758e-08	0	0	0	1	0	0
AATCGTCGCTGGCT	5	22	14	6.16065	1323368550	151	53992120	308	4.4	0.811603	3.57105	0.407467	0.0499947	0.00570454	0.407947	3.77784e-08	3.77784e-08	0	0	0	1	0	0
AATCT	42	222	5	6.16065	1323368550	151	53992120	1110	5.28571	6.81746	36.0352	4.11171	0.180176	0.0205586	0.175024	1.36149e-07	1.36149e-07	0	0	0	1	0	0
AATCTACCCTC	1	4	11	6.16065	1323368550	151	53992120	44	4	0.162321	0.649282	0.0740849	0.0071421	0.000814934	0.291391	5.39691e-09	5.39691e-09	0	0	0	1	0	0
AATCTC	7	28	6	6.16065	1323368550	151	53992120	168	4	1.13624	4.54498	0.518594	0.0272699	0.00311157	0.15894	2.06064e-08	2.06064e-08	0	0	0	1	0	0
AATCTCCATTGCATCC	4	20	16	6.16065	1323368550	151	53992120	320	5	0.649282	3.24641	0.370424	0.0519426	0.00592679	0.529801	3.92503e-08	3.92503e-08	0	0	0	1	1	0
AATCTCTC	1	4	8	6.16065	1323368550	151	53992120	32	4	0.162321	0.649282	0.0740849	0.00519426	0.000592679	0.211921	3.92503e-09	3.92503e-09	0	0	0	1	0	0
AATCTGAATTCGCCT	10	42	15	6.16065	1323368550	151	53992120	630	4.2	1.62321	6.81746	0.777891	0.102262	0.0116684	0.417219	7.7274e-08	7.7274e-08	0	0	0	1	0	0
AATCTGC	2	10	7	6.16065	1323368550	151	53992120	70	5	0.324641	1.62321	0.185212	0.0113624	0.00129649	0.231788	8.586e-09	8.586e-09	0	0	0	1	0	0
AATCTGTACATGCC	2	8	14	6.16065	1323368550	151	53992120	112	4	0.324641	1.29856	0.14817	0.0181799	0.00207438	0.370861	1.37376e-08	1.37376e-08	0	0	0	1	0	0
AATCTGTATAG	1	4	11	6.16065	1323368550	151	53992120	44	4	0.162321	0.649282	0.0740849	0.0071421	0.000814934	0.291391	5.39691e-09	5.39691e-09	0	0	0	1	0	0
AATCTGTATCTGT	92	789	13	6.16065	1323368550	151	53992120	10257	8.57609	14.9335	128.071	14.6132	1.66492	0.189972	0.738339	1.25809e-06	1.25809e-06	0	0	0	1	1	0
AATG	108	834	4	6.16065	1323368550	151	53992120	3336	7.72222	17.5306	135.375	15.4467	0.541501	0.0617868	0.204562	4.09184e-07	4.09184e-07	0	0	0	0	0	0
AATGAATGAATGAATGG	6	33	17	6.16065	1323368550	151	53992120	561	5.5	0.973923	5.35658	0.6112	0.0910618	0.0103904	0.619205	6.88106e-08	6.88106e-08	0	0	0	1	1	0
AATGAATGAATGG	11	78	13	6.16065	1323368550	151	53992120	1014	7.09091	1.78553	12.661	1.44466	0.164593	0.0187805	0.610476	1.24374e-07	1.24374e-07	0	0	0	1	1	0
AATGAATGAATTG	53	445	13	6.16065	1323368550	151	53992120	5785	8.39623	8.60299	72.2326	8.24194	0.939024	0.107145	0.722854	7.09571e-07	7.09571e-07	0	0	0	1	1	0
AATGAATGCTGT	1	4	12	6.16065	1323368550	151	53992120	48	4	0.162321	0.649282	0.0740849	0.00779139	0.000889019	0.317881	5.88754e-09	5.88754e-09	0	0	0	1	0	0
AATGAC	2	8	6	6.16065	1323368550	151	53992120	48	4	0.324641	1.29856	0.14817	0.00779139	0.000889019	0.15894	5.88754e-09	5.88754e-09	0	0	0	1	0	0
AATGACC	2	11	7	6.16065	1323368550	151	53992120	77	5.5	0.324641	1.78553	0.203733	0.0124987	0.00142613	0.254967	9.4446e-09	9.4446e-09	0	0	0	1	0	0
AATGACGAG	1	6	9	6.16065	1323368550	151	53992120	54	6	0.162321	0.973923	0.111127	0.00876531	0.00100015	0.357616	6.62348e-09	6.62348e-09	0	0	0	1	0	0
AATGAG	4	52	6	6.16065	1323368550	151	53992120	312	13	0.649282	8.44067	0.963104	0.050644	0.00577862	0.516556	3.8269e-08	3.8269e-08	0	0	0	1	1	0
AATGAGAGAG	10	60	10	6.16065	1323368550	151	53992120	600	6	1.62321	9.73923	1.11127	0.0973923	0.0111127	0.397351	7.35943e-08	7.35943e-08	0	0	0	1	0	0
AATGAGAGAGAGAG	28	120	14	6.16065	1323368550	151	53992120	1680	4.28571	4.54498	19.4785	2.22255	0.272699	0.0311157	0.397351	2.06064e-07	2.06064e-07	0	0	0	1	0	0
AATGAGAGAGAGAGAG	37	175	16	6.16065	1323368550	151	53992120	2800	4.72973	6.00586	28.4061	3.24121	0.454498	0.0518594	0.501163	3.4344e-07	3.4344e-07	0	0	0	1	1	0
AATGAGAGAGAGGG	30	175	14	6.16065	1323368550	151	53992120	2450	5.83333	4.86962	28.4061	3.24121	0.397685	0.045377	0.540839	3.0051e-07	3.0051e-07	0	0	0	1	1	0
AATGAGAGAGGAGAG	10	44	15	6.16065	1323368550	151	53992120	660	4.4	1.62321	7.1421	0.814934	0.107132	0.012224	0.437086	8.09537e-08	8.09537e-08	0	0	0	1	0	0
AATGAGAGGAG	11	81	11	6.16065	1323368550	151	53992120	891	7.36364	1.78553	13.148	1.50022	0.144628	0.0165024	0.536424	1.09287e-07	1.09287e-07	0	0	0	1	1	0
AATGAGAGGAGAG	16	116	13	6.16065	1323368550	151	53992120	1508	7.25	2.59713	18.8292	2.14846	0.244779	0.02793	0.624172	1.84967e-07	1.84967e-07	0	0	0	1	1	0
AATGAGAGGG	15	94	10	6.16065	1323368550	151	53992120	940	6.26667	2.43481	15.2581	1.74099	0.152581	0.0174099	0.415011	1.15298e-07	1.15298e-07	0	0	0	1	0	0
AATGAGAGGGAATGTG	1	4	16	6.16065	1323368550	151	53992120	64	4	0.162321	0.649282	0.0740849	0.0103885	0.00118536	0.423841	7.85005e-09	7.85005e-09	0	0	0	1	0	0
AATGAGGAATGAGTG	57	293	15	6.16065	1323368550	151	53992120	4395	5.14035	9.25227	47.5599	5.42672	0.713399	0.0814008	0.510631	5.39078e-07	5.39078e-07	0	0	0	1	1	0
AATGAGGAG	1	7	9	6.16065	1323368550	151	53992120	63	7	0.162321	1.13624	0.129649	0.0102262	0.00116684	0.417219	7.7274e-09	7.7274e-09	0	0	0	1	0	0
AATGAGGAGGG	6	25	11	6.16065	1323368550	151	53992120	275	4.16667	0.973923	4.05801	0.463031	0.0446381	0.00509334	0.303532	3.37307e-08	3.37307e-08	0	0	0	1	0	0
AATGAGGAGGGG	3	15	12	6.16065	1323368550	151	53992120	180	5	0.486962	2.43481	0.277818	0.0292177	0.00333382	0.397351	2.20783e-08	2.20783e-08	0	0	0	1	0	0
AATGAGGATGAGGAGG	60	250	16	6.16065	1323368550	151	53992120	4000	4.16667	9.73923	40.5801	4.63031	0.649282	0.0740849	0.441501	4.90628e-07	4.90628e-07	0	0	0	1	0	0
AATGAGGGAGAGAGAG	5	20	16	6.16065	1323368550	151	53992120	320	4	0.811603	3.24641	0.370424	0.0519426	0.00592679	0.423841	3.92503e-08	3.92503e-08	0	0	0	1	0	0
AATGAGGGGATGGGAGTGT	1	4	19	6.16065	1323368550	151	53992120	76	4	0.162321	0.649282	0.0740849	0.0123364	0.00140761	0.503311	9.32194e-09	9.32194e-09	0	0	0	1	1	0
AATGAGGTGAGTGGAGG	10	42	17	6.16065	1323368550	151	53992120	714	4.2	1.62321	6.81746	0.777891	0.115897	0.0132242	0.472848	8.75772e-08	8.75772e-08	0	0	0	1	0	0
AATGAGGTGGG	4	16	11	6.16065	1323368550	151	53992120	176	4	0.649282	2.59713	0.29634	0.0285684	0.00325973	0.291391	2.15876e-08	2.15876e-08	0	0	0	1	0	0
AATGAGTAGGAGG	5	23	13	6.16065	1323368550	151	53992120	299	4.6	0.811603	3.73337	0.425988	0.0485338	0.00553785	0.396026	3.66745e-08	3.66745e-08	0	0	0	1	0	0
AATGAT	43	186	6	6.16065	1323368550	151	53992120	1116	4.32558	6.97978	30.1916	3.44495	0.18115	0.0206697	0.171877	1.36885e-07	1.36885e-07	0	0	0	1	0	0
AATGATAGAGAGGT	2	8	14	6.16065	1323368550	151	53992120	112	4	0.324641	1.29856	0.14817	0.0181799	0.00207438	0.370861	1.37376e-08	1.37376e-08	0	0	0	1	0	0
AATGC	221	4015	5	6.16065	1323368550	151	53992120	20075	18.1674	35.8728	651.717	74.3627	3.25858	0.371814	0.60157	2.46234e-06	2.46234e-06	0	0	0	1	1	0
AATGCAATGTGC	13	69	12	6.16065	1323368550	151	53992120	828	5.30769	2.11017	11.2001	1.27796	0.134401	0.0153356	0.421803	1.0156e-07	1.0156e-07	0	0	0	1	0	0
AATGCACCCTCGCTCCC	1	4	17	6.16065	1323368550	151	53992120	68	4	0.162321	0.649282	0.0740849	0.0110378	0.00125944	0.450331	8.34068e-09	8.34068e-09	0	0	0	1	0	0
AATGCAGTG	4	16	9	6.16065	1323368550	151	53992120	144	4	0.649282	2.59713	0.29634	0.0233742	0.00266706	0.238411	1.76626e-08	1.76626e-08	0	0	0	1	0	0
AATGCCCTCCTCCGC	9	39	15	6.16065	1323368550	151	53992120	585	4.33333	1.46088	6.3305	0.722328	0.0949575	0.0108349	0.430464	7.17544e-08	7.17544e-08	0	0	0	1	0	0
AATGCG	2	8	6	6.16065	1323368550	151	53992120	48	4	0.324641	1.29856	0.14817	0.00779139	0.000889019	0.15894	5.88754e-09	5.88754e-09	0	0	0	1	0	0
AATGCTATGC	25	163	10	6.16065	1323368550	151	53992120	1630	6.52	4.05801	26.4582	3.01896	0.264582	0.0301896	0.431788	1.99931e-07	1.99931e-07	0	0	0	1	0	0
AATGG	11	72	5	6.16065	1323368550	151	53992120	360	6.54545	1.78553	11.6871	1.33353	0.0584354	0.00666764	0.216737	4.41566e-08	4.41566e-08	0	0	0	1	0	0
AATGGACGAGGGG	14	60	13	6.16065	1323368550	151	53992120	780	4.28571	2.27249	9.73923	1.11127	0.12661	0.0144466	0.368969	9.56725e-08	9.56725e-08	0	0	0	1	0	0
AATGGAGAATGGG	2	8	13	6.16065	1323368550	151	53992120	104	4	0.324641	1.29856	0.14817	0.0168813	0.00192621	0.344371	1.27563e-08	1.27563e-08	0	0	0	1	0	0
AATGGAGAGAGAGAGG	4	16	16	6.16065	1323368550	151	53992120	256	4	0.649282	2.59713	0.29634	0.0415541	0.00474143	0.423841	3.14002e-08	3.14002e-08	0	0	0	1	0	0
AATGGAGAGAGAGG	5	32	14	6.16065	1323368550	151	53992120	448	6.4	0.811603	5.19426	0.592679	0.0727196	0.00829751	0.593377	5.49504e-08	5.49504e-08	0	0	0	1	1	0
AATGGAGAGGAGG	60	323	13	6.16065	1323368550	151	53992120	4199	5.38333	9.73923	52.4295	5.98235	0.681584	0.0777706	0.463466	5.15037e-07	5.15037e-07	0	0	0	1	0	0
AATGGAGGAGGGAG	17	75	14	6.16065	1323368550	151	53992120	1050	4.41176	2.75945	12.174	1.38909	0.170437	0.0194473	0.409038	1.2879e-07	1.2879e-07	0	0	0	1	0	0
AATGGAGGGG	1	4	10	6.16065	1323368550	151	53992120	40	4	0.162321	0.649282	0.0740849	0.00649282	0.000740849	0.264901	4.90628e-09	4.90628e-09	0	0	0	1	0	0
AATGGCGTC	1	4	9	6.16065	1323368550	151	53992120	36	4	0.162321	0.649282	0.0740849	0.00584354	0.000666764	0.238411	4.41566e-09	4.41566e-09	0	0	0	1	0	0
AATGGGAGAGGCAGGG	18	79	16	6.16065	1323368550	151	53992120	1264	4.38889	2.92177	12.8233	1.46318	0.205173	0.0234108	0.465048	1.55039e-07	1.55039e-07	0	0	0	1	0	0
AATGGGAGCATAGG	8	34	14	6.16065	1323368550	151	53992120	476	4.25	1.29856	5.5189	0.629722	0.0772646	0.0088161	0.39404	5.83848e-08	5.83848e-08	0	0	0	1	0	0
AATGGGAGGG	7	31	10	6.16065	1323368550	151	53992120	310	4.42857	1.13624	5.03194	0.574158	0.0503194	0.00574158	0.293283	3.80237e-08	3.80237e-08	0	0	0	1	0	0
AATGGGAGGGAGGAGGGGTG	1	4	20	6.16065	1323368550	151	53992120	80	4	0.162321	0.649282	0.0740849	0.0129856	0.0014817	0.529801	9.81257e-09	9.81257e-09	0	0	0	1	1	0
AATGGGCATAGGTG	15	77	14	6.16065	1323368550	151	53992120	1078	5.13333	2.43481	12.4987	1.42613	0.174982	0.0199659	0.475938	1.32224e-07	1.32224e-07	0	0	0	1	0	0
AATGGGGATAGAGACGGGGG	3	12	20	6.16065	1323368550	151	53992120	240	4	0.486962	1.94785	0.222255	0.0389569	0.00444509	0.529801	2.94377e-08	2.94377e-08	0	0	0	1	1	0
AATGGGTATAGGTG	2	8	14	6.16065	1323368550	151	53992120	112	4	0.324641	1.29856	0.14817	0.0181799	0.00207438	0.370861	1.37376e-08	1.37376e-08	0	0	0	1	0	0
AATGGTATGTGG	63	406	12	6.16065	1323368550	151	53992120	4872	6.44444	10.2262	65.9021	7.51962	0.790826	0.0902354	0.512141	5.97585e-07	5.97585e-07	0	0	0	1	1	0
AATGGTGGGG	337	1355	10	6.16065	1323368550	151	53992120	13550	4.02077	54.702	219.944	25.0963	2.19944	0.250963	0.266276	1.662e-06	1.662e-06	0	0	0	1	0	0
AATGT	7	39	5	6.16065	1323368550	151	53992120	195	5.57143	1.13624	6.3305	0.722328	0.0316525	0.00361164	0.184484	2.39181e-08	2.39181e-08	0	0	0	1	0	0
AATGTACAATTATAC	2	9	15	6.16065	1323368550	151	53992120	135	4.5	0.324641	1.46088	0.166691	0.0219133	0.00250036	0.44702	1.65587e-08	1.65587e-08	0	0	0	1	0	0
AATGTACCTGTATGGTATG	3	13	19	6.16065	1323368550	151	53992120	247	4.33333	0.486962	2.11017	0.240776	0.0400932	0.00457474	0.545254	3.02963e-08	3.02963e-08	0	0	0	1	1	0
AATGTAGGATGTGAGTAGG	1	4	19	6.16065	1323368550	151	53992120	76	4	0.162321	0.649282	0.0740849	0.0123364	0.00140761	0.503311	9.32194e-09	9.32194e-09	0	0	0	1	1	0
AATGTAGTAGATAGTAGTGAGTGG	4	18	24	6.16065	1323368550	151	53992120	432	4.5	0.649282	2.92177	0.333382	0.0701225	0.00800117	0.715232	5.29879e-08	5.29879e-08	0	0	0	1	1	0
AATGTATGGTGTGGT	329	1522	15	6.16065	1323368550	151	53992120	22830	4.62614	53.4035	247.052	28.1893	3.70578	0.422839	0.45955	2.80026e-06	2.80026e-06	0	0	0	1	0	0
AATGTC	2	8	6	6.16065	1323368550	151	53992120	48	4	0.324641	1.29856	0.14817	0.00779139	0.000889019	0.15894	5.88754e-09	5.88754e-09	0	0	0	1	0	0
AATGTCCCAGG	2	10	11	6.16065	1323368550	151	53992120	110	5	0.324641	1.62321	0.185212	0.0178553	0.00203733	0.364238	1.34923e-08	1.34923e-08	0	0	0	1	0	0
AATGTCGTATAGATGTCGTATATAT	2	10	25	6.16065	1323368550	151	53992120	250	5	0.324641	1.62321	0.185212	0.0405801	0.00463031	0.827815	3.06643e-08	3.06643e-08	0	0	0	1	1	0
AATGTCTGAG	1	4	10	6.16065	1323368550	151	53992120	40	4	0.162321	0.649282	0.0740849	0.00649282	0.000740849	0.264901	4.90628e-09	4.90628e-09	0	0	0	1	0	0
AATGTGAGGGTGG	1	4	13	6.16065	1323368550	151	53992120	52	4	0.162321	0.649282	0.0740849	0.00844067	0.000963104	0.344371	6.37817e-09	6.37817e-09	0	0	0	1	0	0
AATGTGG	4	20	7	6.16065	1323368550	151	53992120	140	5	0.649282	3.24641	0.370424	0.0227249	0.00259297	0.231788	1.7172e-08	1.7172e-08	0	0	0	1	0	0
AATGTGGGC	1	5	9	6.16065	1323368550	151	53992120	45	5	0.162321	0.811603	0.0926061	0.00730442	0.000833455	0.298013	5.51957e-09	5.51957e-09	0	0	0	1	0	0
AATGTGTGACTGT	3	18	13	6.16065	1323368550	151	53992120	234	6	0.486962	2.92177	0.333382	0.037983	0.00433397	0.516556	2.87018e-08	2.87018e-08	0	0	0	1	1	0
AATT	27	172	4	6.16065	1323368550	151	53992120	688	6.37037	4.38265	27.9191	3.18565	0.111677	0.0127426	0.168752	8.43881e-08	8.43881e-08	0	0	0	0	0	0
AATTACAGTAT	4	21	11	6.16065	1323368550	151	53992120	231	5.25	0.649282	3.40873	0.388946	0.037496	0.0042784	0.38245	2.83338e-08	2.83338e-08	0	0	0	1	0	0
AATTACCC	4	16	8	6.16065	1323368550	151	53992120	128	4	0.649282	2.59713	0.29634	0.020777	0.00237072	0.211921	1.57001e-08	1.57001e-08	0	0	0	1	0	0
AATTAG	6	24	6	6.16065	1323368550	151	53992120	144	4	0.973923	3.89569	0.444509	0.0233742	0.00266706	0.15894	1.76626e-08	1.76626e-08	0	0	0	1	0	0
AATTAGCCAGTGAC	13	52	14	6.16065	1323368550	151	53992120	728	4	2.11017	8.44067	0.963104	0.118169	0.0134834	0.370861	8.92944e-08	8.92944e-08	0	0	0	1	0	0
AATTAGG	3	28	7	6.16065	1323368550	151	53992120	196	9.33333	0.486962	4.54498	0.518594	0.0318148	0.00363016	0.432671	2.40408e-08	2.40408e-08	0	0	0	1	0	0
AATTATG	2	17	7	6.16065	1323368550	151	53992120	119	8.5	0.324641	2.75945	0.314861	0.0193161	0.00220403	0.39404	1.45962e-08	1.45962e-08	0	0	0	1	0	0
AATTC	5	25	5	6.16065	1323368550	151	53992120	125	5	0.811603	4.05801	0.463031	0.0202901	0.00231515	0.165563	1.53321e-08	1.53321e-08	0	0	0	1	0	0
AATTCC	6	42	6	6.16065	1323368550	151	53992120	252	7	0.973923	6.81746	0.777891	0.0409048	0.00466735	0.278146	3.09096e-08	3.09096e-08	0	0	0	1	0	0
AATTCTGCCCC	2	13	11	6.16065	1323368550	151	53992120	143	6.5	0.324641	2.11017	0.240776	0.0232118	0.00264853	0.47351	1.754e-08	1.754e-08	0	0	0	1	0	0
AC	4585	88975	2	6.16065	1323368550	151	53992120	177950	19.4057	744.24	14442.5	1647.93	28.8849	3.29585	0.257029	2.18268e-05	2.18268e-05	0	0	0	0	0	0
ACACACACAT	11	51	10	6.16065	1323368550	151	53992120	510	4.63636	1.78553	8.27835	0.944582	0.0827835	0.00944582	0.307044	6.25551e-08	6.25551e-08	0	0	0	1	0	0
ACACACACATATAT	17	68	14	6.16065	1323368550	151	53992120	952	4	2.75945	11.0378	1.25944	0.154529	0.0176322	0.370861	1.1677e-07	1.1677e-07	0	0	0	1	0	0
ACACACACCCACTC	1	5	14	6.16065	1323368550	151	53992120	70	5	0.162321	0.811603	0.0926061	0.0113624	0.00129649	0.463576	8.586e-09	8.586e-09	0	0	0	1	0	0
ACACACAGACAGACAGACAG	1	6	20	6.16065	1323368550	151	53992120	120	6	0.162321	0.973923	0.111127	0.0194785	0.00222255	0.794702	1.47189e-08	1.47189e-08	0	0	0	1	1	0
ACACACAT	13	70	8	6.16065	1323368550	151	53992120	560	5.38462	2.11017	11.3624	1.29649	0.0908995	0.0103719	0.285278	6.8688e-08	6.8688e-08	0	0	0	1	0	0
ACACACATACACAT	5	37	14	6.16065	1323368550	151	53992120	518	7.4	0.811603	6.00586	0.685285	0.084082	0.00959399	0.686093	6.35364e-08	6.35364e-08	0	0	0	1	1	0
ACACACC	2	25	7	6.16065	1323368550	151	53992120	175	12.5	0.324641	4.05801	0.463031	0.0284061	0.00324121	0.57947	2.1465e-08	2.1465e-08	0	0	0	1	1	0
ACACACCCACACATC	1	4	15	6.16065	1323368550	151	53992120	60	4	0.162321	0.649282	0.0740849	0.00973923	0.00111127	0.397351	7.35943e-09	7.35943e-09	0	0	0	1	0	0
ACACACTAGTGTCT	2	8	14	6.16065	1323368550	151	53992120	112	4	0.324641	1.29856	0.14817	0.0181799	0.00207438	0.370861	1.37376e-08	1.37376e-08	0	0	0	1	0	0
ACACACTC	5	57	8	6.16065	1323368550	151	53992120	456	11.4	0.811603	9.25227	1.05571	0.0740182	0.00844568	0.603974	5.59316e-08	5.59316e-08	0	0	0	1	1	0
ACACAG	19	107	6	6.16065	1323368550	151	53992120	642	5.63158	3.08409	17.3683	1.98177	0.10421	0.0118906	0.223771	7.87459e-08	7.87459e-08	0	0	0	1	0	0
ACACAGGC	1	11	8	6.16065	1323368550	151	53992120	88	11	0.162321	1.78553	0.203733	0.0142842	0.00162987	0.582781	1.07938e-08	1.07938e-08	0	0	0	1	1	0
ACACAT	3	15	6	6.16065	1323368550	151	53992120	90	5	0.486962	2.43481	0.277818	0.0146088	0.00166691	0.198675	1.10391e-08	1.10391e-08	0	0	0	1	0	0
ACACATACACATAT	42	223	14	6.16065	1323368550	151	53992120	3122	5.30952	6.81746	36.1975	4.13023	0.506765	0.0578233	0.492274	3.82935e-07	3.82935e-07	0	0	0	1	0	0
ACACATACAT	18	76	10	6.16065	1323368550	151	53992120	760	4.22222	2.92177	12.3364	1.40761	0.123364	0.0140761	0.279617	9.32194e-08	9.32194e-08	0	0	0	1	0	0
ACACATACATGC	11	82	12	6.16065	1323368550	151	53992120	984	7.45455	1.78553	13.3103	1.51874	0.159723	0.0182249	0.592414	1.20695e-07	1.20695e-07	0	0	0	1	1	0
ACACATACCATGCCAT	1323	5886	16	6.16065	1323368550	151	53992120	94176	4.44898	214.75	955.419	109.016	15.2867	1.74425	0.471415	1.15514e-05	1.15514e-05	0	0	0	1	0	0
ACACATACCATGCCGT	1079	4586	16	6.16065	1323368550	151	53992120	73376	4.25023	175.144	744.402	84.9383	11.9104	1.35901	0.450356	9.00009e-06	9.00009e-06	0	0	0	1	0	0
ACACATATACATAT	16	69	14	6.16065	1323368550	151	53992120	966	4.3125	2.59713	11.2001	1.27796	0.156802	0.0178915	0.399834	1.18487e-07	1.18487e-07	0	0	0	1	0	0
ACACATATACGTAT	2	12	14	6.16065	1323368550	151	53992120	168	6	0.324641	1.94785	0.222255	0.0272699	0.00311157	0.556291	2.06064e-08	2.06064e-08	0	0	0	1	1	0
ACACATCTACACCT	6	24	14	6.16065	1323368550	151	53992120	336	4	0.973923	3.89569	0.444509	0.0545397	0.00622313	0.370861	4.12128e-08	4.12128e-08	0	0	0	1	0	0
ACACATGCAT	1	5	10	6.16065	1323368550	151	53992120	50	5	0.162321	0.811603	0.0926061	0.00811603	0.000926061	0.331126	6.13285e-09	6.13285e-09	0	0	0	1	0	0
ACACC	658	9320	5	6.16065	1323368550	151	53992120	46600	14.1641	106.807	1512.83	172.618	7.56414	0.863089	0.469011	5.71582e-06	5.71582e-06	0	0	0	1	0	0
ACACCACACCATACC	150	727	15	6.16065	1323368550	151	53992120	10905	4.84667	24.3481	118.007	13.4649	1.77011	0.201974	0.481457	1.33758e-06	1.33758e-06	0	0	0	1	0	0
ACACCACCATACCAT	13	74	15	6.16065	1323368550	151	53992120	1110	5.69231	2.11017	12.0117	1.37057	0.180176	0.0205586	0.565461	1.36149e-07	1.36149e-07	0	0	0	1	1	0
ACACCAGCCCTCC	29	127	13	6.16065	1323368550	151	53992120	1651	4.37931	4.7073	20.6147	2.3522	0.267991	0.0305785	0.377027	2.02507e-07	2.02507e-07	0	0	0	1	0	0
ACACCAT	1	4	7	6.16065	1323368550	151	53992120	28	4	0.162321	0.649282	0.0740849	0.00454498	0.000518594	0.18543	3.4344e-09	3.4344e-09	0	0	0	1	0	0
ACACCATCCACATCC	7	40	15	6.16065	1323368550	151	53992120	600	5.71429	1.13624	6.49282	0.740849	0.0973923	0.0111127	0.567644	7.35943e-08	7.35943e-08	0	0	0	1	1	0
ACACCC	3	20	6	6.16065	1323368550	151	53992120	120	6.66667	0.486962	3.24641	0.370424	0.0194785	0.00222255	0.264901	1.47189e-08	1.47189e-08	0	0	0	1	0	0
ACACCCCATCCCTC	2	8	14	6.16065	1323368550	151	53992120	112	4	0.324641	1.29856	0.14817	0.0181799	0.00207438	0.370861	1.37376e-08	1.37376e-08	0	0	0	1	0	0
ACACCCGACACTCC	24	117	14	6.16065	1323368550	151	53992120	1638	4.875	3.89569	18.9915	2.16698	0.265881	0.0303378	0.451987	2.00912e-07	2.00912e-07	0	0	0	1	0	0
ACACCCTGCACCC	2	8	13	6.16065	1323368550	151	53992120	104	4	0.324641	1.29856	0.14817	0.0168813	0.00192621	0.344371	1.27563e-08	1.27563e-08	0	0	0	1	0	0
ACACCT	2	8	6	6.16065	1323368550	151	53992120	48	4	0.324641	1.29856	0.14817	0.00779139	0.000889019	0.15894	5.88754e-09	5.88754e-09	0	0	0	1	0	0
ACACCTACATGC	9	43	12	6.16065	1323368550	151	53992120	516	4.77778	1.46088	6.97978	0.796413	0.0837574	0.00955695	0.379691	6.32911e-08	6.32911e-08	0	0	0	1	0	0
ACACCTCTCCC	2	8	11	6.16065	1323368550	151	53992120	88	4	0.324641	1.29856	0.14817	0.0142842	0.00162987	0.291391	1.07938e-08	1.07938e-08	0	0	0	1	0	0
ACACG	3	15	5	6.16065	1323368550	151	53992120	75	5	0.486962	2.43481	0.277818	0.012174	0.00138909	0.165563	9.19928e-09	9.19928e-09	0	0	0	1	0	0
ACACGAGCTAT	3	13	11	6.16065	1323368550	151	53992120	143	4.33333	0.486962	2.11017	0.240776	0.0232118	0.00264853	0.315673	1.754e-08	1.754e-08	0	0	0	1	0	0
ACACGATACAT	5	24	11	6.16065	1323368550	151	53992120	264	4.8	0.811603	3.89569	0.444509	0.0428526	0.0048896	0.349669	3.23815e-08	3.23815e-08	0	0	0	1	0	0
ACACGC	2	8	6	6.16065	1323368550	151	53992120	48	4	0.324641	1.29856	0.14817	0.00779139	0.000889019	0.15894	5.88754e-09	5.88754e-09	0	0	0	1	0	0
ACACGCACCCGCC	4	20	13	6.16065	1323368550	151	53992120	260	5	0.649282	3.24641	0.370424	0.0422033	0.00481552	0.430464	3.18908e-08	3.18908e-08	0	0	0	1	0	0
ACACGGAGCGAG	4	16	12	6.16065	1323368550	151	53992120	192	4	0.649282	2.59713	0.29634	0.0311655	0.00355607	0.317881	2.35502e-08	2.35502e-08	0	0	0	1	0	0
ACACGTGCATACATACAT	2	10	18	6.16065	1323368550	151	53992120	180	5	0.324641	1.62321	0.185212	0.0292177	0.00333382	0.596026	2.20783e-08	2.20783e-08	0	0	0	1	1	0
ACACTACATACT	1	5	12	6.16065	1323368550	151	53992120	60	5	0.162321	0.811603	0.0926061	0.00973923	0.00111127	0.397351	7.35943e-09	7.35943e-09	0	0	0	1	0	0
ACACTATGCTACGCACTACGCT	1	4	22	6.16065	1323368550	151	53992120	88	4	0.162321	0.649282	0.0740849	0.0142842	0.00162987	0.582781	1.07938e-08	1.07938e-08	0	0	0	1	1	0
ACACTCACTCTC	1	4	12	6.16065	1323368550	151	53992120	48	4	0.162321	0.649282	0.0740849	0.00779139	0.000889019	0.317881	5.88754e-09	5.88754e-09	0	0	0	1	0	0
ACACTCAT	1	5	8	6.16065	1323368550	151	53992120	40	5	0.162321	0.811603	0.0926061	0.00649282	0.000740849	0.264901	4.90628e-09	4.90628e-09	0	0	0	1	0	0
ACACTCGCACCCAGT	5	22	15	6.16065	1323368550	151	53992120	330	4.4	0.811603	3.57105	0.407467	0.0535658	0.006112	0.437086	4.04768e-08	4.04768e-08	0	0	0	1	0	0
ACACTCGCTCTC	6	38	12	6.16065	1323368550	151	53992120	456	6.33333	0.973923	6.16818	0.703806	0.0740182	0.00844568	0.503311	5.59316e-08	5.59316e-08	0	0	0	1	1	0
ACACTG	2	26	6	6.16065	1323368550	151	53992120	156	13	0.324641	4.22033	0.481552	0.025322	0.00288931	0.516556	1.91345e-08	1.91345e-08	0	0	0	1	1	0
ACACTGC	4	16	7	6.16065	1323368550	151	53992120	112	4	0.649282	2.59713	0.29634	0.0181799	0.00207438	0.18543	1.37376e-08	1.37376e-08	0	0	0	1	0	0
ACACTGCACTGC	2	8	12	6.16065	1323368550	151	53992120	96	4	0.324641	1.29856	0.14817	0.0155828	0.00177804	0.317881	1.17751e-08	1.17751e-08	0	0	0	1	0	0
ACACTGCGCTGC	3	23	12	6.16065	1323368550	151	53992120	276	7.66667	0.486962	3.73337	0.425988	0.0448005	0.00511186	0.609272	3.38534e-08	3.38534e-08	0	0	0	1	1	0
ACACTGGGAGC	1	5	11	6.16065	1323368550	151	53992120	55	5	0.162321	0.811603	0.0926061	0.00892763	0.00101867	0.364238	6.74614e-09	6.74614e-09	0	0	0	1	0	0
ACACTGTACATGCAT	1	6	15	6.16065	1323368550	151	53992120	90	6	0.162321	0.973923	0.111127	0.0146088	0.00166691	0.596026	1.10391e-08	1.10391e-08	0	0	0	1	1	0
ACAG	38	426	4	6.16065	1323368550	151	53992120	1704	11.2105	6.16818	69.1486	7.89004	0.276594	0.0315602	0.296968	2.09008e-07	2.09008e-07	0	0	0	0	0	0
ACAGACAGAGGT	1	5	12	6.16065	1323368550	151	53992120	60	5	0.162321	0.811603	0.0926061	0.00973923	0.00111127	0.397351	7.35943e-09	7.35943e-09	0	0	0	1	0	0
ACAGACGGAGAGAG	24	142	14	6.16065	1323368550	151	53992120	1988	5.91667	3.89569	23.0495	2.63001	0.322693	0.0368202	0.548565	2.43842e-07	2.43842e-07	0	0	0	1	1	0
ACAGAG	506356	2658957	6	6.16065	1323368550	151	53992120	15953742	5.25116	82192	431603	49247.1	2589.62	295.483	0.208655	0.00195684	0.00195684	0	1	1	1	0	0
ACAGAGAG	2	17	8	6.16065	1323368550	151	53992120	136	8.5	0.324641	2.75945	0.314861	0.0220756	0.00251889	0.450331	1.66814e-08	1.66814e-08	0	0	0	1	0	0
ACAGAGAGAG	23	101	10	6.16065	1323368550	151	53992120	1010	4.3913	3.73337	16.3944	1.87064	0.163944	0.0187064	0.290815	1.23884e-07	1.23884e-07	0	0	0	1	0	0
ACAGAGAGAGAGAT	4	16	14	6.16065	1323368550	151	53992120	224	4	0.649282	2.59713	0.29634	0.0363598	0.00414875	0.370861	2.74752e-08	2.74752e-08	0	0	0	1	0	0
ACAGAGAGAGGGAGAG	8	32	16	6.16065	1323368550	151	53992120	512	4	1.29856	5.19426	0.592679	0.0831081	0.00948287	0.423841	6.28004e-08	6.28004e-08	0	0	0	1	0	0
ACAGAT	3	12	6	6.16065	1323368550	151	53992120	72	4	0.486962	1.94785	0.222255	0.0116871	0.00133353	0.15894	8.83131e-09	8.83131e-09	0	0	0	1	0	0
ACAGATACCTACCCT	2	12	15	6.16065	1323368550	151	53992120	180	6	0.324641	1.94785	0.222255	0.0292177	0.00333382	0.596026	2.20783e-08	2.20783e-08	0	0	0	1	1	0
ACAGATAG	2	28	8	6.16065	1323368550	151	53992120	224	14	0.324641	4.54498	0.518594	0.0363598	0.00414875	0.741722	2.74752e-08	2.74752e-08	0	0	0	1	1	0
ACAGC	57	897	5	6.16065	1323368550	151	53992120	4485	15.7368	9.25227	145.602	16.6135	0.728008	0.0830677	0.521087	5.50117e-07	5.50117e-07	0	0	0	1	1	0
ACAGCATACTGC	7	33	12	6.16065	1323368550	151	53992120	396	4.71429	1.13624	5.35658	0.6112	0.0642789	0.0073344	0.374645	4.85722e-08	4.85722e-08	0	0	0	1	0	0
ACAGCCATAGCCT	9	38	13	6.16065	1323368550	151	53992120	494	4.22222	1.46088	6.16818	0.703806	0.0801863	0.00914948	0.363503	6.05926e-08	6.05926e-08	0	0	0	1	0	0
ACAGCCATGTGAGGC	1	4	15	6.16065	1323368550	151	53992120	60	4	0.162321	0.649282	0.0740849	0.00973923	0.00111127	0.397351	7.35943e-09	7.35943e-09	0	0	0	1	0	0
ACAGCCGACTCTACTG	1	4	16	6.16065	1323368550	151	53992120	64	4	0.162321	0.649282	0.0740849	0.0103885	0.00118536	0.423841	7.85005e-09	7.85005e-09	0	0	0	1	0	0
ACAGCG	2	9	6	6.16065	1323368550	151	53992120	54	4.5	0.324641	1.46088	0.166691	0.00876531	0.00100015	0.178808	6.62348e-09	6.62348e-09	0	0	0	1	0	0
ACAGCTCAGCCTCG	1	4	14	6.16065	1323368550	151	53992120	56	4	0.162321	0.649282	0.0740849	0.00908995	0.00103719	0.370861	6.8688e-09	6.8688e-09	0	0	0	1	0	0
ACAGGATATAGAT	8	57	13	6.16065	1323368550	151	53992120	741	7.125	1.29856	9.25227	1.05571	0.12028	0.0137242	0.613411	9.08889e-08	9.08889e-08	0	0	0	1	1	0
ACAGGCAGTACGGT	10	40	14	6.16065	1323368550	151	53992120	560	4	1.62321	6.49282	0.740849	0.0908995	0.0103719	0.370861	6.8688e-08	6.8688e-08	0	0	0	1	0	0
ACAGGCATAGGGCC	11	63	14	6.16065	1323368550	151	53992120	882	5.72727	1.78553	10.2262	1.16684	0.143167	0.0163357	0.531005	1.08184e-07	1.08184e-07	0	0	0	1	1	0
ACAGGG	1	4	6	6.16065	1323368550	151	53992120	24	4	0.162321	0.649282	0.0740849	0.00389569	0.000444509	0.15894	2.94377e-09	2.94377e-09	0	0	0	1	0	0
ACAGGGAGTGCGGT	2	9	14	6.16065	1323368550	151	53992120	126	4.5	0.324641	1.46088	0.166691	0.0204524	0.00233367	0.417219	1.54548e-08	1.54548e-08	0	0	0	1	0	0
ACAGGGCGGAG	15	66	11	6.16065	1323368550	151	53992120	726	4.4	2.43481	10.7132	1.2224	0.117845	0.0134464	0.32053	8.90491e-08	8.90491e-08	0	0	0	1	0	0
ACAGT	6	30	5	6.16065	1323368550	151	53992120	150	5	0.973923	4.86962	0.555637	0.0243481	0.00277818	0.165563	1.83986e-08	1.83986e-08	0	0	0	1	0	0
ACAGTAGAGACATGTGAG	11	47	18	6.16065	1323368550	151	53992120	846	4.27273	1.78553	7.62907	0.870497	0.137323	0.015669	0.509332	1.03768e-07	1.03768e-07	0	0	0	1	1	0
ACAGTC	1	8	6	6.16065	1323368550	151	53992120	48	8	0.162321	1.29856	0.14817	0.00779139	0.000889019	0.317881	5.88754e-09	5.88754e-09	0	0	0	1	0	0
ACAGTGCAGT	13	105	10	6.16065	1323368550	151	53992120	1050	8.07692	2.11017	17.0437	1.94473	0.170437	0.0194473	0.534896	1.2879e-07	1.2879e-07	0	0	0	1	1	0
ACAGTGGCCTCCG	5	23	13	6.16065	1323368550	151	53992120	299	4.6	0.811603	3.73337	0.425988	0.0485338	0.00553785	0.396026	3.66745e-08	3.66745e-08	0	0	0	1	0	0
ACAT	198	1665	4	6.16065	1323368550	151	53992120	6660	8.40909	32.1395	270.264	30.8378	1.08105	0.123351	0.222757	8.16896e-07	8.16896e-07	0	0	0	0	0	0
ACATACATAT	45	189	10	6.16065	1323368550	151	53992120	1890	4.2	7.30442	30.6786	3.50051	0.306786	0.0350051	0.278146	2.31822e-07	2.31822e-07	0	0	0	1	0	0
ACATACATATATACGCAT	1	5	18	6.16065	1323368550	151	53992120	90	5	0.162321	0.811603	0.0926061	0.0146088	0.00166691	0.596026	1.10391e-08	1.10391e-08	0	0	0	1	1	0
ACATACATGCAT	14	68	12	6.16065	1323368550	151	53992120	816	4.85714	2.27249	11.0378	1.25944	0.132454	0.0151133	0.385998	1.00088e-07	1.00088e-07	0	0	0	1	0	0
ACATACC	5	29	7	6.16065	1323368550	151	53992120	203	5.8	0.811603	4.7073	0.537115	0.0329511	0.00375981	0.268874	2.48994e-08	2.48994e-08	0	0	0	1	0	0
ACATACCATG	53	409	10	6.16065	1323368550	151	53992120	4090	7.71698	8.60299	66.3891	7.57518	0.663891	0.0757518	0.511058	5.01668e-07	5.01668e-07	0	0	0	1	1	0
ACATACCT	6	26	8	6.16065	1323368550	151	53992120	208	4.33333	0.973923	4.22033	0.481552	0.0337627	0.00385241	0.229581	2.55127e-08	2.55127e-08	0	0	0	1	0	0
ACATACCTACTCC	6	29	13	6.16065	1323368550	151	53992120	377	4.83333	0.973923	4.7073	0.537115	0.0611948	0.0069825	0.416115	4.62417e-08	4.62417e-08	0	0	0	1	0	0
ACATACTATCTCAT	13	57	14	6.16065	1323368550	151	53992120	798	4.38462	2.11017	9.25227	1.05571	0.129532	0.0147799	0.406521	9.78804e-08	9.78804e-08	0	0	0	1	0	0
ACATAGCATG	2	12	10	6.16065	1323368550	151	53992120	120	6	0.324641	1.94785	0.222255	0.0194785	0.00222255	0.397351	1.47189e-08	1.47189e-08	0	0	0	1	0	0
ACATAGGTATATGAT	6	31	15	6.16065	1323368550	151	53992120	465	5.16667	0.973923	5.03194	0.574158	0.0754791	0.00861237	0.513245	5.70355e-08	5.70355e-08	0	0	0	1	1	0
ACATAGTGCCTAGAT	4	16	15	6.16065	1323368550	151	53992120	240	4	0.649282	2.59713	0.29634	0.0389569	0.00444509	0.397351	2.94377e-08	2.94377e-08	0	0	0	1	0	0
ACATAT	25	167	6	6.16065	1323368550	151	53992120	1002	6.68	4.05801	27.1075	3.09304	0.162645	0.0185583	0.26543	1.22902e-07	1.22902e-07	0	0	0	1	0	0
ACATATACGCATGCAT	4	23	16	6.16065	1323368550	151	53992120	368	5.75	0.649282	3.73337	0.425988	0.059734	0.00681581	0.609272	4.51378e-08	4.51378e-08	0	0	0	1	1	0
ACATATACTATACT	2	8	14	6.16065	1323368550	151	53992120	112	4	0.324641	1.29856	0.14817	0.0181799	0.00207438	0.370861	1.37376e-08	1.37376e-08	0	0	0	1	0	0
ACATATATACTAT	3	12	13	6.16065	1323368550	151	53992120	156	4	0.486962	1.94785	0.222255	0.025322	0.00288931	0.344371	1.91345e-08	1.91345e-08	0	0	0	1	0	0
ACATATGAGC	2	9	10	6.16065	1323368550	151	53992120	90	4.5	0.324641	1.46088	0.166691	0.0146088	0.00166691	0.298013	1.10391e-08	1.10391e-08	0	0	0	1	0	0
ACATC	2	10	5	6.16065	1323368550	151	53992120	50	5	0.324641	1.62321	0.185212	0.00811603	0.000926061	0.165563	6.13285e-09	6.13285e-09	0	0	0	1	0	0
ACATCACCTCCTC	12	53	13	6.16065	1323368550	151	53992120	689	4.41667	1.94785	8.60299	0.981625	0.111839	0.0127611	0.380243	8.45107e-08	8.45107e-08	0	0	0	1	0	0
ACATCAGAGGC	3	21	11	6.16065	1323368550	151	53992120	231	7	0.486962	3.40873	0.388946	0.037496	0.0042784	0.509934	2.83338e-08	2.83338e-08	0	0	0	1	1	0
ACATCCCGAGCCC	6	27	13	6.16065	1323368550	151	53992120	351	4.5	0.973923	4.38265	0.500073	0.0569745	0.00650095	0.387417	4.30526e-08	4.30526e-08	0	0	0	1	0	0
ACATCCGCC	1	5	9	6.16065	1323368550	151	53992120	45	5	0.162321	0.811603	0.0926061	0.00730442	0.000833455	0.298013	5.51957e-09	5.51957e-09	0	0	0	1	0	0
ACATCGATGCTCTAG	5	21	15	6.16065	1323368550	151	53992120	315	4.2	0.811603	3.40873	0.388946	0.051131	0.00583418	0.417219	3.8637e-08	3.8637e-08	0	0	0	1	0	0
ACATCGGCTACTCGACCCC	1	4	19	6.16065	1323368550	151	53992120	76	4	0.162321	0.649282	0.0740849	0.0123364	0.00140761	0.503311	9.32194e-09	9.32194e-09	0	0	0	1	1	0
ACATCT	634	2587	6	6.16065	1323368550	151	53992120	15522	4.08044	102.911	419.923	47.9144	2.51954	0.287486	0.162137	1.90388e-06	1.90388e-06	0	0	0	1	0	0
ACATCTC	1	5	7	6.16065	1323368550	151	53992120	35	5	0.162321	0.811603	0.0926061	0.00568122	0.000648243	0.231788	4.293e-09	4.293e-09	0	0	0	1	0	0
ACATCTCCCTCC	2	15	12	6.16065	1323368550	151	53992120	180	7.5	0.324641	2.43481	0.277818	0.0292177	0.00333382	0.596026	2.20783e-08	2.20783e-08	0	0	0	1	1	0
ACATG	5316	43855	5	6.16065	1323368550	151	53992120	219275	8.24962	862.896	7118.57	812.248	35.5928	4.06124	0.273166	2.68956e-05	2.68956e-05	0	0	1	1	0	0
ACATGACTAG	3	13	10	6.16065	1323368550	151	53992120	130	4.33333	0.486962	2.11017	0.240776	0.0211017	0.00240776	0.286976	1.59454e-08	1.59454e-08	0	0	0	1	0	0
ACATGACTGAGATG	49	363	14	6.16065	1323368550	151	53992120	5082	7.40816	7.95371	58.9224	6.7232	0.824913	0.0941248	0.68685	6.23343e-07	6.23343e-07	0	0	0	1	1	0
ACATGAG	2	12	7	6.16065	1323368550	151	53992120	84	6	0.324641	1.94785	0.222255	0.0136349	0.00155578	0.278146	1.03032e-08	1.03032e-08	0	0	0	1	0	0
ACATGAGATAGGAG	4	16	14	6.16065	1323368550	151	53992120	224	4	0.649282	2.59713	0.29634	0.0363598	0.00414875	0.370861	2.74752e-08	2.74752e-08	0	0	0	1	0	0
ACATGTATCATGCGC	3	15	15	6.16065	1323368550	151	53992120	225	5	0.486962	2.43481	0.277818	0.0365221	0.00416727	0.496689	2.75978e-08	2.75978e-08	0	0	0	1	0	0
ACC	13	108	3	6.16065	1323368550	151	53992120	324	8.30769	2.11017	17.5306	2.00029	0.0525919	0.00600088	0.165053	3.97409e-08	3.97409e-08	0	0	0	0	0	0
ACCACCAGCCCCTCGCCT	1	4	18	6.16065	1323368550	151	53992120	72	4	0.162321	0.649282	0.0740849	0.0116871	0.00133353	0.476821	8.83131e-09	8.83131e-09	0	0	0	1	0	0
ACCACCCTCCTCTCT	4	16	15	6.16065	1323368550	151	53992120	240	4	0.649282	2.59713	0.29634	0.0389569	0.00444509	0.397351	2.94377e-08	2.94377e-08	0	0	0	1	0	0
ACCACCTACCAGGATGAGT	1	4	19	6.16065	1323368550	151	53992120	76	4	0.162321	0.649282	0.0740849	0.0123364	0.00140761	0.503311	9.32194e-09	9.32194e-09	0	0	0	1	1	0
ACCACCTCC	2	8	9	6.16065	1323368550	151	53992120	72	4	0.324641	1.29856	0.14817	0.0116871	0.00133353	0.238411	8.83131e-09	8.83131e-09	0	0	0	1	0	0
ACCACTATCCACTAG	13	72	15	6.16065	1323368550	151	53992120	1080	5.53846	2.11017	11.6871	1.33353	0.175306	0.0200029	0.550178	1.3247e-07	1.3247e-07	0	0	0	1	1	0
ACCACTATCTCC	4	39	12	6.16065	1323368550	151	53992120	468	9.75	0.649282	6.3305	0.722328	0.075966	0.00866793	0.774834	5.74035e-08	5.74035e-08	0	0	0	1	1	0
ACCACTATGGGGCATCC	8	36	17	6.16065	1323368550	151	53992120	612	4.5	1.29856	5.84354	0.666764	0.0993402	0.011335	0.506623	7.50661e-08	7.50661e-08	0	0	0	1	1	0
ACCACTCACTCT	5	24	12	6.16065	1323368550	151	53992120	288	4.8	0.811603	3.89569	0.444509	0.0467483	0.00533411	0.381457	3.53252e-08	3.53252e-08	0	0	0	1	0	0
ACCACTCATGGACT	17	96	14	6.16065	1323368550	151	53992120	1344	5.64706	2.75945	15.5828	1.77804	0.218159	0.0248925	0.523568	1.64851e-07	1.64851e-07	0	0	0	1	1	0
ACCACTCCCC	11	44	10	6.16065	1323368550	151	53992120	440	4	1.78553	7.1421	0.814934	0.071421	0.00814934	0.264901	5.39691e-08	5.39691e-08	0	0	0	1	0	0
ACCACTCGCCCCTCGC	6	28	16	6.16065	1323368550	151	53992120	448	4.66667	0.973923	4.54498	0.518594	0.0727196	0.00829751	0.494481	5.49504e-08	5.49504e-08	0	0	0	1	0	0
ACCACTCTCCC	3	16	11	6.16065	1323368550	151	53992120	176	5.33333	0.486962	2.59713	0.29634	0.0285684	0.00325973	0.388521	2.15876e-08	2.15876e-08	0	0	0	1	0	0
ACCAG	45	720	5	6.16065	1323368550	151	53992120	3600	16	7.30442	116.871	13.3353	0.584354	0.0666764	0.529801	4.41566e-07	4.41566e-07	0	0	0	1	1	0
ACCAGACTAG	40	254	10	6.16065	1323368550	151	53992120	2540	6.35	6.49282	41.2294	4.70439	0.412294	0.0470439	0.42053	3.11549e-07	3.11549e-07	0	0	0	1	0	0
ACCAGATCC	1	4	9	6.16065	1323368550	151	53992120	36	4	0.162321	0.649282	0.0740849	0.00584354	0.000666764	0.238411	4.41566e-09	4.41566e-09	0	0	0	1	0	0
ACCAGC	3	38	6	6.16065	1323368550	151	53992120	228	12.6667	0.486962	6.16818	0.703806	0.0370091	0.00422284	0.503311	2.79658e-08	2.79658e-08	0	0	0	1	1	0
ACCAGGTGGAG	5	22	11	6.16065	1323368550	151	53992120	242	4.4	0.811603	3.57105	0.407467	0.0392816	0.00448214	0.32053	2.9683e-08	2.9683e-08	0	0	0	1	0	0
ACCAGTGCC	1	4	9	6.16065	1323368550	151	53992120	36	4	0.162321	0.649282	0.0740849	0.00584354	0.000666764	0.238411	4.41566e-09	4.41566e-09	0	0	0	1	0	0
ACCAT	1509882	19280758	5	6.16065	1323368550	151	53992120	96403790	12.7697	245085	3.12966e+06	357103	15648.3	1785.52	0.422838	0.0118246	0.0118246	0	1	1	1	0	0
ACCATACCGT	327	1974	10	6.16065	1323368550	151	53992120	19740	6.0367	53.0788	320.421	36.5609	3.20421	0.365609	0.399781	2.42125e-06	2.42125e-06	0	0	0	1	0	0
ACCATACCTC	23	138	10	6.16065	1323368550	151	53992120	1380	6	3.73337	22.4002	2.55593	0.224002	0.0255593	0.397351	1.69267e-07	1.69267e-07	0	0	0	1	0	0
ACCATAGCAT	112	765	10	6.16065	1323368550	151	53992120	7650	6.83036	18.1799	124.175	14.1687	1.24175	0.141687	0.452342	9.38327e-07	9.38327e-07	0	0	0	1	0	0
ACCATATCAT	46	198	10	6.16065	1323368550	151	53992120	1980	4.30435	7.46674	32.1395	3.6672	0.321395	0.036672	0.285056	2.42861e-07	2.42861e-07	0	0	0	1	0	0
ACCATC	3	21	6	6.16065	1323368550	151	53992120	126	7	0.486962	3.40873	0.388946	0.0204524	0.00233367	0.278146	1.54548e-08	1.54548e-08	0	0	0	1	0	0
ACCATCCACCCTG	4	17	13	6.16065	1323368550	151	53992120	221	4.25	0.649282	2.75945	0.314861	0.0358728	0.00409319	0.365894	2.71072e-08	2.71072e-08	0	0	0	1	0	0
ACCATCGGATCC	6	32	12	6.16065	1323368550	151	53992120	384	5.33333	0.973923	5.19426	0.592679	0.0623311	0.00711215	0.423841	4.71003e-08	4.71003e-08	0	0	0	1	0	0
ACCATG	5	20	6	6.16065	1323368550	151	53992120	120	4	0.811603	3.24641	0.370424	0.0194785	0.00222255	0.15894	1.47189e-08	1.47189e-08	0	0	0	1	0	0
ACCATGCCAT	135	1020	10	6.16065	1323368550	151	53992120	10200	7.55556	21.9133	165.567	18.8916	1.65567	0.188916	0.500368	1.2511e-06	1.2511e-06	0	0	0	1	1	0
ACCATGCCATACCCAT	1	4	16	6.16065	1323368550	151	53992120	64	4	0.162321	0.649282	0.0740849	0.0103885	0.00118536	0.423841	7.85005e-09	7.85005e-09	0	0	0	1	0	0
ACCATGCCATG	2	8	11	6.16065	1323368550	151	53992120	88	4	0.324641	1.29856	0.14817	0.0142842	0.00162987	0.291391	1.07938e-08	1.07938e-08	0	0	0	1	0	0
ACCC	1	6	4	6.16065	1323368550	151	53992120	24	6	0.162321	0.973923	0.111127	0.00389569	0.000444509	0.15894	2.94377e-09	2.94377e-09	0	0	0	0	0	0
ACCCACCTCCT	1	5	11	6.16065	1323368550	151	53992120	55	5	0.162321	0.811603	0.0926061	0.00892763	0.00101867	0.364238	6.74614e-09	6.74614e-09	0	0	0	1	0	0
ACCCACTCCCGT	3	13	12	6.16065	1323368550	151	53992120	156	4.33333	0.486962	2.11017	0.240776	0.025322	0.00288931	0.344371	1.91345e-08	1.91345e-08	0	0	0	1	0	0
ACCCAGAGGACTCATC	3	13	16	6.16065	1323368550	151	53992120	208	4.33333	0.486962	2.11017	0.240776	0.0337627	0.00385241	0.459161	2.55127e-08	2.55127e-08	0	0	0	1	0	0
ACCCATATACT	6	28	11	6.16065	1323368550	151	53992120	308	4.66667	0.973923	4.54498	0.518594	0.0499947	0.00570454	0.339956	3.77784e-08	3.77784e-08	0	0	0	1	0	0
ACCCC	141	861	5	6.16065	1323368550	151	53992120	4305	6.10638	22.8872	139.758	15.9468	0.69879	0.0797339	0.202198	5.28039e-07	5.28039e-07	0	0	0	1	0	0
ACCCCC	1	4	6	6.16065	1323368550	151	53992120	24	4	0.162321	0.649282	0.0740849	0.00389569	0.000444509	0.15894	2.94377e-09	2.94377e-09	0	0	0	1	0	0
ACCCCCC	1	4	7	6.16065	1323368550	151	53992120	28	4	0.162321	0.649282	0.0740849	0.00454498	0.000518594	0.18543	3.4344e-09	3.4344e-09	0	0	0	1	0	0
ACCCCG	1	4	6	6.16065	1323368550	151	53992120	24	4	0.162321	0.649282	0.0740849	0.00389569	0.000444509	0.15894	2.94377e-09	2.94377e-09	0	0	0	1	0	0
ACCCCTCAGCC	1	4	11	6.16065	1323368550	151	53992120	44	4	0.162321	0.649282	0.0740849	0.0071421	0.000814934	0.291391	5.39691e-09	5.39691e-09	0	0	0	1	0	0
ACCCCTCCTCTC	1	5	12	6.16065	1323368550	151	53992120	60	5	0.162321	0.811603	0.0926061	0.00973923	0.00111127	0.397351	7.35943e-09	7.35943e-09	0	0	0	1	0	0
ACCCT	658	4194	5	6.16065	1323368550	151	53992120	20970	6.37386	106.807	680.772	77.678	3.40386	0.38839	0.211055	2.57212e-06	2.57212e-06	0	0	0	1	0	0
ACCCTACTCCG	9	40	11	6.16065	1323368550	151	53992120	440	4.44444	1.46088	6.49282	0.740849	0.071421	0.00814934	0.323767	5.39691e-08	5.39691e-08	0	0	0	1	0	0
ACCCTAGAGCTAG	18	85	13	6.16065	1323368550	151	53992120	1105	4.72222	2.92177	13.7972	1.5743	0.179364	0.0204659	0.406549	1.35536e-07	1.35536e-07	0	0	0	1	0	0
ACCCTC	2	30	6	6.16065	1323368550	151	53992120	180	15	0.324641	4.86962	0.555637	0.0292177	0.00333382	0.596026	2.20783e-08	2.20783e-08	0	0	0	1	1	0
ACCCTCACCCTCTC	24	99	14	6.16065	1323368550	151	53992120	1386	4.125	3.89569	16.0697	1.8336	0.224976	0.0256704	0.38245	1.70003e-07	1.70003e-07	0	0	0	1	0	0
ACCCTCACTCTCT	2	8	13	6.16065	1323368550	151	53992120	104	4	0.324641	1.29856	0.14817	0.0168813	0.00192621	0.344371	1.27563e-08	1.27563e-08	0	0	0	1	0	0
ACCCTCATCACTC	89	456	13	6.16065	1323368550	151	53992120	5928	5.1236	14.4465	74.0182	8.44568	0.962236	0.109794	0.441104	7.27111e-07	7.27111e-07	0	0	0	1	0	0
ACCCTCCACCTC	8	35	12	6.16065	1323368550	151	53992120	420	4.375	1.29856	5.68122	0.648243	0.0681746	0.00777891	0.347682	5.1516e-08	5.1516e-08	0	0	0	1	0	0
ACCCTCCTCC	1	5	10	6.16065	1323368550	151	53992120	50	5	0.162321	0.811603	0.0926061	0.00811603	0.000926061	0.331126	6.13285e-09	6.13285e-09	0	0	0	1	0	0
ACCCTCCTCCAGCC	12	49	14	6.16065	1323368550	151	53992120	686	4.08333	1.94785	7.95371	0.90754	0.111352	0.0127056	0.378587	8.41428e-08	8.41428e-08	0	0	0	1	0	0
ACCCTCCTCTCT	5	22	12	6.16065	1323368550	151	53992120	264	4.4	0.811603	3.57105	0.407467	0.0428526	0.0048896	0.349669	3.23815e-08	3.23815e-08	0	0	0	1	0	0
ACCCTCG	1	5	7	6.16065	1323368550	151	53992120	35	5	0.162321	0.811603	0.0926061	0.00568122	0.000648243	0.231788	4.293e-09	4.293e-09	0	0	0	1	0	0
ACCCTCTACCT	11	45	11	6.16065	1323368550	151	53992120	495	4.09091	1.78553	7.30442	0.833455	0.0803487	0.009168	0.298013	6.07153e-08	6.07153e-08	0	0	0	1	0	0
ACCCTCTACTCT	9	37	12	6.16065	1323368550	151	53992120	444	4.11111	1.46088	6.00586	0.685285	0.0720703	0.00822342	0.326711	5.44597e-08	5.44597e-08	0	0	0	1	0	0
ACCCTCTCCCTCCACTC	8	34	17	6.16065	1323368550	151	53992120	578	4.25	1.29856	5.5189	0.629722	0.0938213	0.0107053	0.478477	7.08958e-08	7.08958e-08	0	0	0	1	0	0
ACCCTCTCTACCTAT	11	56	15	6.16065	1323368550	151	53992120	840	5.09091	1.78553	9.08995	1.03719	0.136349	0.0155578	0.505719	1.03032e-07	1.03032e-07	0	0	0	1	1	0
ACCCTGATCTAT	7	38	12	6.16065	1323368550	151	53992120	456	5.42857	1.13624	6.16818	0.703806	0.0740182	0.00844568	0.43141	5.59316e-08	5.59316e-08	0	0	0	1	0	0
ACCCTGCCCTCT	11	55	12	6.16065	1323368550	151	53992120	660	5	1.78553	8.92763	1.01867	0.107132	0.012224	0.397351	8.09537e-08	8.09537e-08	0	0	0	1	0	0
ACCG	17	146	4	6.16065	1323368550	151	53992120	584	8.58824	2.75945	23.6988	2.7041	0.0947952	0.0108164	0.227503	7.16317e-08	7.16317e-08	0	0	0	0	0	0
ACCGAG	6	30	6	6.16065	1323368550	151	53992120	180	5	0.973923	4.86962	0.555637	0.0292177	0.00333382	0.198675	2.20783e-08	2.20783e-08	0	0	0	1	0	0
ACCGCATCTCCTGC	2	8	14	6.16065	1323368550	151	53992120	112	4	0.324641	1.29856	0.14817	0.0181799	0.00207438	0.370861	1.37376e-08	1.37376e-08	0	0	0	1	0	0
ACCGCGCAGAT	1	5	11	6.16065	1323368550	151	53992120	55	5	0.162321	0.811603	0.0926061	0.00892763	0.00101867	0.364238	6.74614e-09	6.74614e-09	0	0	0	1	0	0
ACCGCT	1	4	6	6.16065	1323368550	151	53992120	24	4	0.162321	0.649282	0.0740849	0.00389569	0.000444509	0.15894	2.94377e-09	2.94377e-09	0	0	0	1	0	0
ACCGCTCCCTCC	5	20	12	6.16065	1323368550	151	53992120	240	4	0.811603	3.24641	0.370424	0.0389569	0.00444509	0.317881	2.94377e-08	2.94377e-08	0	0	0	1	0	0
ACCGGCACCTCCGCAGTC	3	13	18	6.16065	1323368550	151	53992120	234	4.33333	0.486962	2.11017	0.240776	0.037983	0.00433397	0.516556	2.87018e-08	2.87018e-08	0	0	0	1	1	0
ACCGGCTGCCCCGGC	1	4	15	6.16065	1323368550	151	53992120	60	4	0.162321	0.649282	0.0740849	0.00973923	0.00111127	0.397351	7.35943e-09	7.35943e-09	0	0	0	1	0	0
ACCGGGG	1	4	7	6.16065	1323368550	151	53992120	28	4	0.162321	0.649282	0.0740849	0.00454498	0.000518594	0.18543	3.4344e-09	3.4344e-09	0	0	0	1	0	0
ACCGT	731	8503	5	6.16065	1323368550	151	53992120	42515	11.632	118.656	1380.21	157.486	6.90106	0.78743	0.385166	5.21477e-06	5.21477e-06	0	0	0	1	0	0
ACCGTAGCAT	8	85	10	6.16065	1323368550	151	53992120	850	10.625	1.29856	13.7972	1.5743	0.137972	0.015743	0.703642	1.04259e-07	1.04259e-07	0	0	0	1	1	0
ACCGTAGCGT	6	38	10	6.16065	1323368550	151	53992120	380	6.33333	0.973923	6.16818	0.703806	0.0616818	0.00703806	0.419426	4.66097e-08	4.66097e-08	0	0	0	1	0	0
ACCGTGACGAGG	2	8	12	6.16065	1323368550	151	53992120	96	4	0.324641	1.29856	0.14817	0.0155828	0.00177804	0.317881	1.17751e-08	1.17751e-08	0	0	0	1	0	0
ACCT	4016	90479	4	6.16065	1323368550	151	53992120	361916	22.5296	651.879	14686.6	1675.78	58.7464	6.70313	0.596811	4.43916e-05	4.43916e-05	0	0	1	0	1	0
ACCTACCTACTACT	19	108	14	6.16065	1323368550	151	53992120	1512	5.68421	3.08409	17.5306	2.00029	0.245429	0.0280041	0.527013	1.85458e-07	1.85458e-07	0	0	0	1	1	0
ACCTATATAT	2	8	10	6.16065	1323368550	151	53992120	80	4	0.324641	1.29856	0.14817	0.0129856	0.0014817	0.264901	9.81257e-09	9.81257e-09	0	0	0	1	0	0
ACCTATCTAT	1	4	10	6.16065	1323368550	151	53992120	40	4	0.162321	0.649282	0.0740849	0.00649282	0.000740849	0.264901	4.90628e-09	4.90628e-09	0	0	0	1	0	0
ACCTC	17	235	5	6.16065	1323368550	151	53992120	1175	13.8235	2.75945	38.1453	4.35249	0.190727	0.0217624	0.457733	1.44122e-07	1.44122e-07	0	0	0	1	0	0
ACCTCACTCCC	14	72	11	6.16065	1323368550	151	53992120	792	5.14286	2.27249	11.6871	1.33353	0.128558	0.0146688	0.374645	9.71444e-08	9.71444e-08	0	0	0	1	0	0
ACCTCCACT	2	8	9	6.16065	1323368550	151	53992120	72	4	0.324641	1.29856	0.14817	0.0116871	0.00133353	0.238411	8.83131e-09	8.83131e-09	0	0	0	1	0	0
ACCTCCACTCT	39	214	11	6.16065	1323368550	151	53992120	2354	5.48718	6.3305	34.7366	3.96354	0.382103	0.043599	0.399728	2.88735e-07	2.88735e-07	0	0	0	1	0	0
ACCTCCCACTCTCT	1	4	14	6.16065	1323368550	151	53992120	56	4	0.162321	0.649282	0.0740849	0.00908995	0.00103719	0.370861	6.8688e-09	6.8688e-09	0	0	0	1	0	0
ACCTCCCCCTGCATC	1	5	15	6.16065	1323368550	151	53992120	75	5	0.162321	0.811603	0.0926061	0.012174	0.00138909	0.496689	9.19928e-09	9.19928e-09	0	0	0	1	0	0
ACCTCCCGTCTC	1	5	12	6.16065	1323368550	151	53992120	60	5	0.162321	0.811603	0.0926061	0.00973923	0.00111127	0.397351	7.35943e-09	7.35943e-09	0	0	0	1	0	0
ACCTCCCTCACTCT	4	16	14	6.16065	1323368550	151	53992120	224	4	0.649282	2.59713	0.29634	0.0363598	0.00414875	0.370861	2.74752e-08	2.74752e-08	0	0	0	1	0	0
ACCTCCCTCTCCCTCGTCT	4	17	19	6.16065	1323368550	151	53992120	323	4.25	0.649282	2.75945	0.314861	0.0524295	0.00598235	0.534768	3.96182e-08	3.96182e-08	0	0	0	1	1	0
ACCTCCGCAGTC	1	5	12	6.16065	1323368550	151	53992120	60	5	0.162321	0.811603	0.0926061	0.00973923	0.00111127	0.397351	7.35943e-09	7.35943e-09	0	0	0	1	0	0
ACCTCCGCCGTC	5	27	12	6.16065	1323368550	151	53992120	324	5.4	0.811603	4.38265	0.500073	0.0525919	0.00600088	0.429139	3.97409e-08	3.97409e-08	0	0	0	1	0	0
ACCTCCGTCCTCCC	3	19	14	6.16065	1323368550	151	53992120	266	6.33333	0.486962	3.08409	0.351903	0.0431773	0.00492664	0.587196	3.26268e-08	3.26268e-08	0	0	0	1	1	0
ACCTCCTATCTCC	2	13	13	6.16065	1323368550	151	53992120	169	6.5	0.324641	2.11017	0.240776	0.0274322	0.00313009	0.559603	2.0729e-08	2.0729e-08	0	0	0	1	1	0
ACCTCCTCC	1	4	9	6.16065	1323368550	151	53992120	36	4	0.162321	0.649282	0.0740849	0.00584354	0.000666764	0.238411	4.41566e-09	4.41566e-09	0	0	0	1	0	0
ACCTCCTCCTCTCCT	2	8	15	6.16065	1323368550	151	53992120	120	4	0.324641	1.29856	0.14817	0.0194785	0.00222255	0.397351	1.47189e-08	1.47189e-08	0	0	0	1	0	0
ACCTCCTGCCC	2	10	11	6.16065	1323368550	151	53992120	110	5	0.324641	1.62321	0.185212	0.0178553	0.00203733	0.364238	1.34923e-08	1.34923e-08	0	0	0	1	0	0
ACCTCGTCTCC	16	97	11	6.16065	1323368550	151	53992120	1067	6.0625	2.59713	15.7451	1.79656	0.173196	0.0197621	0.441639	1.30875e-07	1.30875e-07	0	0	0	1	0	0
ACCTCT	3	12	6	6.16065	1323368550	151	53992120	72	4	0.486962	1.94785	0.222255	0.0116871	0.00133353	0.15894	8.83131e-09	8.83131e-09	0	0	0	1	0	0
ACCTCTCCCCCATC	1	5	14	6.16065	1323368550	151	53992120	70	5	0.162321	0.811603	0.0926061	0.0113624	0.00129649	0.463576	8.586e-09	8.586e-09	0	0	0	1	0	0
ACCTCTCCCT	19	99	10	6.16065	1323368550	151	53992120	990	5.21053	3.08409	16.0697	1.8336	0.160697	0.018336	0.345068	1.21431e-07	1.21431e-07	0	0	0	1	0	0
ACCTCTCCTCT	21	142	11	6.16065	1323368550	151	53992120	1562	6.7619	3.40873	23.0495	2.63001	0.253545	0.0289301	0.492589	1.9159e-07	1.9159e-07	0	0	0	1	0	0
ACCTCTCT	12	66	8	6.16065	1323368550	151	53992120	528	5.5	1.94785	10.7132	1.2224	0.0857052	0.0097792	0.291391	6.47629e-08	6.47629e-08	0	0	0	1	0	0
ACCTCTCTCTCCCT	19	83	14	6.16065	1323368550	151	53992120	1162	4.36842	3.08409	13.4726	1.53726	0.188616	0.0215217	0.405019	1.42528e-07	1.42528e-07	0	0	0	1	0	0
ACCTG	6	31	5	6.16065	1323368550	151	53992120	155	5.16667	0.973923	5.03194	0.574158	0.0251597	0.00287079	0.171082	1.90118e-08	1.90118e-08	0	0	0	1	0	0
ACCTGCGG	1	4	8	6.16065	1323368550	151	53992120	32	4	0.162321	0.649282	0.0740849	0.00519426	0.000592679	0.211921	3.92503e-09	3.92503e-09	0	0	0	1	0	0
ACCTGGC	1	4	7	6.16065	1323368550	151	53992120	28	4	0.162321	0.649282	0.0740849	0.00454498	0.000518594	0.18543	3.4344e-09	3.4344e-09	0	0	0	1	0	0
ACG	3	36	3	6.16065	1323368550	151	53992120	108	12	0.486962	5.84354	0.666764	0.0175306	0.00200029	0.238411	1.3247e-08	1.3247e-08	0	0	0	0	0	0
ACGACGAGGGCG	1	5	12	6.16065	1323368550	151	53992120	60	5	0.162321	0.811603	0.0926061	0.00973923	0.00111127	0.397351	7.35943e-09	7.35943e-09	0	0	0	1	0	0
ACGAGAGAGAGGGAGT	5	23	16	6.16065	1323368550	151	53992120	368	4.6	0.811603	3.73337	0.425988	0.059734	0.00681581	0.487417	4.51378e-08	4.51378e-08	0	0	0	1	0	0
ACGAGAGGCAGCCTAG	17	71	16	6.16065	1323368550	151	53992120	1136	4.17647	2.75945	11.5248	1.31501	0.184396	0.0210401	0.44254	1.39338e-07	1.39338e-07	0	0	0	1	0	0
ACGAGC	2	16	6	6.16065	1323368550	151	53992120	96	8	0.324641	2.59713	0.29634	0.0155828	0.00177804	0.317881	1.17751e-08	1.17751e-08	0	0	0	1	0	0
ACGAGCTGCCTCACTCCCTCCC	1	4	22	6.16065	1323368550	151	53992120	88	4	0.162321	0.649282	0.0740849	0.0142842	0.00162987	0.582781	1.07938e-08	1.07938e-08	0	0	0	1	1	0
ACGAGG	1	4	6	6.16065	1323368550	151	53992120	24	4	0.162321	0.649282	0.0740849	0.00389569	0.000444509	0.15894	2.94377e-09	2.94377e-09	0	0	0	1	0	0
ACGAT	5	49	5	6.16065	1323368550	151	53992120	245	9.8	0.811603	7.95371	0.90754	0.0397685	0.0045377	0.324503	3.0051e-08	3.0051e-08	0	0	0	1	0	0
ACGC	27	170	4	6.16065	1323368550	151	53992120	680	6.2963	4.38265	27.5945	3.14861	0.110378	0.0125944	0.166789	8.34068e-08	8.34068e-08	0	0	0	0	0	0
ACGCACTCACTC	1	4	12	6.16065	1323368550	151	53992120	48	4	0.162321	0.649282	0.0740849	0.00779139	0.000889019	0.317881	5.88754e-09	5.88754e-09	0	0	0	1	0	0
ACGCCGAGGAGGG	7	51	13	6.16065	1323368550	151	53992120	663	7.28571	1.13624	8.27835	0.944582	0.107619	0.0122796	0.627247	8.13217e-08	8.13217e-08	0	0	0	1	1	0
ACGCCT	1	4	6	6.16065	1323368550	151	53992120	24	4	0.162321	0.649282	0.0740849	0.00389569	0.000444509	0.15894	2.94377e-09	2.94377e-09	0	0	0	1	0	0
ACGCCTGCGCCC	3	13	12	6.16065	1323368550	151	53992120	156	4.33333	0.486962	2.11017	0.240776	0.025322	0.00288931	0.344371	1.91345e-08	1.91345e-08	0	0	0	1	0	0
ACGCT	5	53	5	6.16065	1323368550	151	53992120	265	10.6	0.811603	8.60299	0.981625	0.0430149	0.00490812	0.350993	3.25041e-08	3.25041e-08	0	0	0	1	0	0
ACGG	5	32	4	6.16065	1323368550	151	53992120	128	6.4	0.811603	5.19426	0.592679	0.020777	0.00237072	0.169536	1.57001e-08	1.57001e-08	0	0	0	0	0	0
ACGGAG	10134	48253	6	6.16065	1323368550	151	53992120	289518	4.7615	1644.96	7832.45	893.704	46.9947	5.36223	0.189199	3.55114e-05	3.55114e-05	0	0	1	1	0	0
ACGGAGAGAGGAG	8	46	13	6.16065	1323368550	151	53992120	598	5.75	1.29856	7.46674	0.851976	0.0970677	0.0110757	0.495033	7.33489e-08	7.33489e-08	0	0	0	1	0	0
ACGGAGAGGGG	2	14	11	6.16065	1323368550	151	53992120	154	7	0.324641	2.27249	0.259297	0.0249974	0.00285227	0.509934	1.88892e-08	1.88892e-08	0	0	0	1	1	0
ACGGAGGGAGGAG	3	18	13	6.16065	1323368550	151	53992120	234	6	0.486962	2.92177	0.333382	0.037983	0.00433397	0.516556	2.87018e-08	2.87018e-08	0	0	0	1	1	0
ACGGAGTAGAGAG	4	21	13	6.16065	1323368550	151	53992120	273	5.25	0.649282	3.40873	0.388946	0.0443135	0.00505629	0.451987	3.34854e-08	3.34854e-08	0	0	0	1	0	0
ACGGAGTGG	4	20	9	6.16065	1323368550	151	53992120	180	5	0.649282	3.24641	0.370424	0.0292177	0.00333382	0.298013	2.20783e-08	2.20783e-08	0	0	0	1	0	0
ACGGATCTAGG	2	12	11	6.16065	1323368550	151	53992120	132	6	0.324641	1.94785	0.222255	0.0214263	0.0024448	0.437086	1.61907e-08	1.61907e-08	0	0	0	1	0	0
ACGGCCATCACGTC	5	21	14	6.16065	1323368550	151	53992120	294	4.2	0.811603	3.40873	0.388946	0.0477222	0.00544524	0.389404	3.60612e-08	3.60612e-08	0	0	0	1	0	0
ACGGGACGGGAG	4	18	12	6.16065	1323368550	151	53992120	216	4.5	0.649282	2.92177	0.333382	0.0350612	0.00400058	0.357616	2.64939e-08	2.64939e-08	0	0	0	1	0	0
ACGGGAGAGGCTGGC	1	4	15	6.16065	1323368550	151	53992120	60	4	0.162321	0.649282	0.0740849	0.00973923	0.00111127	0.397351	7.35943e-09	7.35943e-09	0	0	0	1	0	0
ACGGGAGTAGGACGTAGT	9	36	18	6.16065	1323368550	151	53992120	648	4	1.46088	5.84354	0.666764	0.105184	0.0120018	0.476821	7.94818e-08	7.94818e-08	0	0	0	1	0	0
ACGGGATATAGAT	1	4	13	6.16065	1323368550	151	53992120	52	4	0.162321	0.649282	0.0740849	0.00844067	0.000963104	0.344371	6.37817e-09	6.37817e-09	0	0	0	1	0	0
ACGGGGAGAGGAG	3	12	13	6.16065	1323368550	151	53992120	156	4	0.486962	1.94785	0.222255	0.025322	0.00288931	0.344371	1.91345e-08	1.91345e-08	0	0	0	1	0	0
ACGTCATGCAGC	3	12	12	6.16065	1323368550	151	53992120	144	4	0.486962	1.94785	0.222255	0.0233742	0.00266706	0.317881	1.76626e-08	1.76626e-08	0	0	0	1	0	0
ACGTCTC	1	5	7	6.16065	1323368550	151	53992120	35	5	0.162321	0.811603	0.0926061	0.00568122	0.000648243	0.231788	4.293e-09	4.293e-09	0	0	0	1	0	0
ACGTCTCCCATCTC	65	356	14	6.16065	1323368550	151	53992120	4984	5.47692	10.5508	57.7861	6.59355	0.809006	0.0923098	0.507794	6.11323e-07	6.11323e-07	0	0	0	1	1	0
ACT	76	800	3	6.16065	1323368550	151	53992120	2400	10.5263	12.3364	129.856	14.817	0.389569	0.0444509	0.209132	2.94377e-07	2.94377e-07	0	0	0	0	0	0
ACTACTATGAT	9	42	11	6.16065	1323368550	151	53992120	462	4.66667	1.46088	6.81746	0.777891	0.0749921	0.0085568	0.339956	5.66676e-08	5.66676e-08	0	0	0	1	0	0
ACTAG	50720	885968	5	6.16065	1323368550	151	53992120	4429840	17.4678	8232.9	143811	16409.2	719.054	82.046	0.578405	0.000543351	0.000543351	0	1	1	1	1	0
ACTAGACTGG	6	45	10	6.16065	1323368550	151	53992120	450	7.5	0.973923	7.30442	0.833455	0.0730442	0.00833455	0.496689	5.51957e-08	5.51957e-08	0	0	0	1	0	0
ACTAGGG	4	16	7	6.16065	1323368550	151	53992120	112	4	0.649282	2.59713	0.29634	0.0181799	0.00207438	0.18543	1.37376e-08	1.37376e-08	0	0	0	1	0	0
ACTAT	6	42	5	6.16065	1323368550	151	53992120	210	7	0.973923	6.81746	0.777891	0.0340873	0.00388946	0.231788	2.5758e-08	2.5758e-08	0	0	0	1	0	0
ACTATAGGAT	2	21	10	6.16065	1323368550	151	53992120	210	10.5	0.324641	3.40873	0.388946	0.0340873	0.00388946	0.695364	2.5758e-08	2.5758e-08	0	0	0	1	1	0
ACTATATGGAGT	5	36	12	6.16065	1323368550	151	53992120	432	7.2	0.811603	5.84354	0.666764	0.0701225	0.00800117	0.572185	5.29879e-08	5.29879e-08	0	0	0	1	1	0
ACTATCCTG	3	12	9	6.16065	1323368550	151	53992120	108	4	0.486962	1.94785	0.222255	0.0175306	0.00200029	0.238411	1.3247e-08	1.3247e-08	0	0	0	1	0	0
ACTC	140	1049	4	6.16065	1323368550	151	53992120	4196	7.49286	22.7249	170.274	19.4288	0.681097	0.077715	0.198486	5.14669e-07	5.14669e-07	0	0	0	0	0	0
ACTCACTCCCTC	22	121	12	6.16065	1323368550	151	53992120	1452	5.5	3.57105	19.6408	2.24107	0.235689	0.0268928	0.437086	1.78098e-07	1.78098e-07	0	0	0	1	0	0
ACTCACTG	12	62	8	6.16065	1323368550	151	53992120	496	5.16667	1.94785	10.0639	1.14832	0.080511	0.00918653	0.273731	6.08379e-08	6.08379e-08	0	0	0	1	0	0
ACTCAGC	1	16	7	6.16065	1323368550	151	53992120	112	16	0.162321	2.59713	0.29634	0.0181799	0.00207438	0.741722	1.37376e-08	1.37376e-08	0	0	0	1	1	0
ACTCATC	3	12	7	6.16065	1323368550	151	53992120	84	4	0.486962	1.94785	0.222255	0.0136349	0.00155578	0.18543	1.03032e-08	1.03032e-08	0	0	0	1	0	0
ACTCC	357	1882	5	6.16065	1323368550	151	53992120	9410	5.27171	57.9484	305.487	34.8569	1.52744	0.174285	0.17456	1.1542e-06	1.1542e-06	0	0	0	1	0	0
ACTCCACTCTCTCTCC	14	68	16	6.16065	1323368550	151	53992120	1088	4.85714	2.27249	11.0378	1.25944	0.176605	0.0201511	0.514664	1.33451e-07	1.33451e-07	0	0	0	1	1	0
ACTCCAGCCGGAG	1	4	13	6.16065	1323368550	151	53992120	52	4	0.162321	0.649282	0.0740849	0.00844067	0.000963104	0.344371	6.37817e-09	6.37817e-09	0	0	0	1	0	0
ACTCCC	27	144	6	6.16065	1323368550	151	53992120	864	5.33333	4.38265	23.3742	2.66706	0.140245	0.0160023	0.211921	1.05976e-07	1.05976e-07	0	0	0	1	0	0
ACTCCCCCTACTCCT	1	9	15	6.16065	1323368550	151	53992120	135	9	0.162321	1.46088	0.166691	0.0219133	0.00250036	0.89404	1.65587e-08	1.65587e-08	0	0	0	1	1	0
ACTCCCCCTCC	2	9	11	6.16065	1323368550	151	53992120	99	4.5	0.324641	1.46088	0.166691	0.0160697	0.0018336	0.327815	1.21431e-08	1.21431e-08	0	0	0	1	0	0
ACTCCCCCTCTC	1	4	12	6.16065	1323368550	151	53992120	48	4	0.162321	0.649282	0.0740849	0.00779139	0.000889019	0.317881	5.88754e-09	5.88754e-09	0	0	0	1	0	0
ACTCCCTCCC	1	4	10	6.16065	1323368550	151	53992120	40	4	0.162321	0.649282	0.0740849	0.00649282	0.000740849	0.264901	4.90628e-09	4.90628e-09	0	0	0	1	0	0
ACTCCCTCCTC	30	137	11	6.16065	1323368550	151	53992120	1507	4.56667	4.86962	22.2379	2.53741	0.244617	0.0279115	0.332671	1.84844e-07	1.84844e-07	0	0	0	1	0	0
ACTCCCTCCTCC	2	8	12	6.16065	1323368550	151	53992120	96	4	0.324641	1.29856	0.14817	0.0155828	0.00177804	0.317881	1.17751e-08	1.17751e-08	0	0	0	1	0	0
ACTCCCTCTC	2	11	10	6.16065	1323368550	151	53992120	110	5.5	0.324641	1.78553	0.203733	0.0178553	0.00203733	0.364238	1.34923e-08	1.34923e-08	0	0	0	1	0	0
ACTCCCTCTCTCCT	5	22	14	6.16065	1323368550	151	53992120	308	4.4	0.811603	3.57105	0.407467	0.0499947	0.00570454	0.407947	3.77784e-08	3.77784e-08	0	0	0	1	0	0
ACTCCCTCTCTCTC	14	57	14	6.16065	1323368550	151	53992120	798	4.07143	2.27249	9.25227	1.05571	0.129532	0.0147799	0.377483	9.78804e-08	9.78804e-08	0	0	0	1	0	0
ACTCCCTGCATCC	6	29	13	6.16065	1323368550	151	53992120	377	4.83333	0.973923	4.7073	0.537115	0.0611948	0.0069825	0.416115	4.62417e-08	4.62417e-08	0	0	0	1	0	0
ACTCCG	1	4	6	6.16065	1323368550	151	53992120	24	4	0.162321	0.649282	0.0740849	0.00389569	0.000444509	0.15894	2.94377e-09	2.94377e-09	0	0	0	1	0	0
ACTCCT	1	4	6	6.16065	1323368550	151	53992120	24	4	0.162321	0.649282	0.0740849	0.00389569	0.000444509	0.15894	2.94377e-09	2.94377e-09	0	0	0	1	0	0
ACTCCTCCCGCC	1	4	12	6.16065	1323368550	151	53992120	48	4	0.162321	0.649282	0.0740849	0.00779139	0.000889019	0.317881	5.88754e-09	5.88754e-09	0	0	0	1	0	0
ACTCCTCCCTCTCTCTCC	5	21	18	6.16065	1323368550	151	53992120	378	4.2	0.811603	3.40873	0.388946	0.0613572	0.00700102	0.500662	4.63644e-08	4.63644e-08	0	0	0	1	1	0
ACTCCTCTCCTCCC	1	4	14	6.16065	1323368550	151	53992120	56	4	0.162321	0.649282	0.0740849	0.00908995	0.00103719	0.370861	6.8688e-09	6.8688e-09	0	0	0	1	0	0
ACTCG	2	16	5	6.16065	1323368550	151	53992120	80	8	0.324641	2.59713	0.29634	0.0129856	0.0014817	0.264901	9.81257e-09	9.81257e-09	0	0	0	1	0	0
ACTCGATCT	1	5	9	6.16065	1323368550	151	53992120	45	5	0.162321	0.811603	0.0926061	0.00730442	0.000833455	0.298013	5.51957e-09	5.51957e-09	0	0	0	1	0	0
ACTCT	114	2155	5	6.16065	1323368550	151	53992120	10775	18.9035	18.5045	349.801	39.9132	1.749	0.199566	0.625944	1.32163e-06	1.32163e-06	0	0	0	1	1	0
ACTCTCCCTCC	23	128	11	6.16065	1323368550	151	53992120	1408	5.56522	3.73337	20.777	2.37072	0.228547	0.0260779	0.405413	1.72701e-07	1.72701e-07	0	0	0	1	0	0
ACTCTCTCTCCT	14	102	12	6.16065	1323368550	151	53992120	1224	7.28571	2.27249	16.5567	1.88916	0.19868	0.02267	0.578997	1.50132e-07	1.50132e-07	0	0	0	1	1	0
ACTCTCTCTCTCCT	29	150	14	6.16065	1323368550	151	53992120	2100	5.17241	4.7073	24.3481	2.77818	0.340873	0.0388946	0.479562	2.5758e-07	2.5758e-07	0	0	0	1	0	0
ACTCTG	14	58	6	6.16065	1323368550	151	53992120	348	4.14286	2.27249	9.41459	1.07423	0.0564875	0.00644538	0.164617	4.26847e-08	4.26847e-08	0	0	0	1	0	0
ACTG	171	2897	4	6.16065	1323368550	151	53992120	11588	16.9415	27.7568	470.243	53.656	1.88097	0.214624	0.448782	1.42135e-06	1.42135e-06	0	0	0	0	0	0
ACTGAG	9	108	6	6.16065	1323368550	151	53992120	648	12	1.46088	17.5306	2.00029	0.105184	0.0120018	0.476821	7.94818e-08	7.94818e-08	0	0	0	1	0	0
ACTGAT	2	8	6	6.16065	1323368550	151	53992120	48	4	0.324641	1.29856	0.14817	0.00779139	0.000889019	0.15894	5.88754e-09	5.88754e-09	0	0	0	1	0	0
ACTGATAG	1	5	8	6.16065	1323368550	151	53992120	40	5	0.162321	0.811603	0.0926061	0.00649282	0.000740849	0.264901	4.90628e-09	4.90628e-09	0	0	0	1	0	0
ACTGATATGACTGATG	69	442	16	6.16065	1323368550	151	53992120	7072	6.4058	11.2001	71.7457	8.18638	1.14793	0.130982	0.67876	8.67431e-07	8.67431e-07	0	0	0	1	1	0
ACTGC	14	81	5	6.16065	1323368550	151	53992120	405	5.78571	2.27249	13.148	1.50022	0.0657398	0.00750109	0.19158	4.96761e-08	4.96761e-08	0	0	0	1	0	0
ACTGCC	1	4	6	6.16065	1323368550	151	53992120	24	4	0.162321	0.649282	0.0740849	0.00389569	0.000444509	0.15894	2.94377e-09	2.94377e-09	0	0	0	1	0	0
ACTGCCC	3	14	7	6.16065	1323368550	151	53992120	98	4.66667	0.486962	2.27249	0.259297	0.0159074	0.00181508	0.216336	1.20204e-08	1.20204e-08	0	0	0	1	0	0
ACTGCCG	2	12	7	6.16065	1323368550	151	53992120	84	6	0.324641	1.94785	0.222255	0.0136349	0.00155578	0.278146	1.03032e-08	1.03032e-08	0	0	0	1	0	0
ACTGCCTG	1	7	8	6.16065	1323368550	151	53992120	56	7	0.162321	1.13624	0.129649	0.00908995	0.00103719	0.370861	6.8688e-09	6.8688e-09	0	0	0	1	0	0
ACTGCT	2	21	6	6.16065	1323368550	151	53992120	126	10.5	0.324641	3.40873	0.388946	0.0204524	0.00233367	0.417219	1.54548e-08	1.54548e-08	0	0	0	1	0	0
ACTGCTAGAGCTAG	2	8	14	6.16065	1323368550	151	53992120	112	4	0.324641	1.29856	0.14817	0.0181799	0.00207438	0.370861	1.37376e-08	1.37376e-08	0	0	0	1	0	0
ACTGCTG	2	10	7	6.16065	1323368550	151	53992120	70	5	0.324641	1.62321	0.185212	0.0113624	0.00129649	0.231788	8.586e-09	8.586e-09	0	0	0	1	0	0
ACTGG	10	243	5	6.16065	1323368550	151	53992120	1215	24.3	1.62321	39.4439	4.50066	0.197219	0.0225033	0.804636	1.49028e-07	1.49028e-07	0	0	0	1	1	0
ACTGGAGGGCTG	2	13	12	6.16065	1323368550	151	53992120	156	6.5	0.324641	2.11017	0.240776	0.025322	0.00288931	0.516556	1.91345e-08	1.91345e-08	0	0	0	1	1	0
ACTGGCTG	8	46	8	6.16065	1323368550	151	53992120	368	5.75	1.29856	7.46674	0.851976	0.059734	0.00681581	0.304636	4.51378e-08	4.51378e-08	0	0	0	1	0	0
AG	8960	150429	2	6.16065	1323368550	151	53992120	300858	16.789	1454.39	24417.7	2786.13	48.8354	5.57226	0.22237	3.69024e-05	3.69024e-05	0	0	1	0	0	0
AGAGAGAGAGAGGATGGG	1	4	18	6.16065	1323368550	151	53992120	72	4	0.162321	0.649282	0.0740849	0.0116871	0.00133353	0.476821	8.83131e-09	8.83131e-09	0	0	0	1	0	0
AGAGAGAGAT	26	158	10	6.16065	1323368550	151	53992120	1580	6.07692	4.22033	25.6466	2.92635	0.256466	0.0292635	0.402445	1.93798e-07	1.93798e-07	0	0	0	1	0	0
AGAGAGAGATAGGG	17	73	14	6.16065	1323368550	151	53992120	1022	4.29412	2.75945	11.8494	1.35205	0.165892	0.0189287	0.39813	1.25356e-07	1.25356e-07	0	0	0	1	0	0
AGAGAGAGATG	3	15	11	6.16065	1323368550	151	53992120	165	5	0.486962	2.43481	0.277818	0.0267829	0.003056	0.364238	2.02384e-08	2.02384e-08	0	0	0	1	0	0
AGAGAGAGCCT	47	229	11	6.16065	1323368550	151	53992120	2519	4.87234	7.62907	37.1714	4.24136	0.408885	0.046655	0.354939	3.08973e-07	3.08973e-07	0	0	0	1	0	0
AGAGAGAGGGAGGGAT	3	13	16	6.16065	1323368550	151	53992120	208	4.33333	0.486962	2.11017	0.240776	0.0337627	0.00385241	0.459161	2.55127e-08	2.55127e-08	0	0	0	1	0	0
AGAGAGATGGAGGG	38	160	14	6.16065	1323368550	151	53992120	2240	4.21053	6.16818	25.9713	2.9634	0.363598	0.0414875	0.39038	2.74752e-07	2.74752e-07	0	0	0	1	0	0
AGAGAGG	3	12	7	6.16065	1323368550	151	53992120	84	4	0.486962	1.94785	0.222255	0.0136349	0.00155578	0.18543	1.03032e-08	1.03032e-08	0	0	0	1	0	0
AGAGAGGAGGG	36	169	11	6.16065	1323368550	151	53992120	1859	4.69444	5.84354	27.4322	3.13009	0.301754	0.034431	0.341979	2.2802e-07	2.2802e-07	0	0	0	1	0	0
AGAGAGGCAGAGGG	11	53	14	6.16065	1323368550	151	53992120	742	4.81818	1.78553	8.60299	0.981625	0.120442	0.0137427	0.446719	9.10116e-08	9.10116e-08	0	0	0	1	0	0
AGAGAGGGAGAGATGG	9	40	16	6.16065	1323368550	151	53992120	640	4.44444	1.46088	6.49282	0.740849	0.103885	0.0118536	0.470935	7.85005e-08	7.85005e-08	0	0	0	1	0	0
AGAGAGGGAGAGG	25	113	13	6.16065	1323368550	151	53992120	1469	4.52	4.05801	18.3422	2.0929	0.238449	0.0272077	0.389139	1.80183e-07	1.80183e-07	0	0	0	1	0	0
AGAGAGGGAGAT	32	174	12	6.16065	1323368550	151	53992120	2088	5.4375	5.19426	28.2438	3.22269	0.338925	0.0386723	0.432119	2.56108e-07	2.56108e-07	0	0	0	1	0	0
AGAGAGGGAGGAGG	28	112	14	6.16065	1323368550	151	53992120	1568	4	4.54498	18.1799	2.07438	0.254519	0.0290413	0.370861	1.92326e-07	1.92326e-07	0	0	0	1	0	0
AGAGAGGGATG	1	6	11	6.16065	1323368550	151	53992120	66	6	0.162321	0.973923	0.111127	0.0107132	0.0012224	0.437086	8.09537e-09	8.09537e-09	0	0	0	1	0	0
AGAGAGGGATGG	44	207	12	6.16065	1323368550	151	53992120	2484	4.70455	7.1421	33.6004	3.83389	0.403204	0.0460067	0.373871	3.0468e-07	3.0468e-07	0	0	0	1	0	0
AGAGAT	5	20	6	6.16065	1323368550	151	53992120	120	4	0.811603	3.24641	0.370424	0.0194785	0.00222255	0.15894	1.47189e-08	1.47189e-08	0	0	0	1	0	0
AGAGATAGAGG	3	20	11	6.16065	1323368550	151	53992120	220	6.66667	0.486962	3.24641	0.370424	0.0357105	0.00407467	0.485651	2.69846e-08	2.69846e-08	0	0	0	1	0	0
AGAGCC	22	93	6	6.16065	1323368550	151	53992120	558	4.22727	3.57105	15.0958	1.72247	0.0905749	0.0103348	0.167971	6.84427e-08	6.84427e-08	0	0	0	1	0	0
AGAGCCTCCAGCCGGC	3	12	16	6.16065	1323368550	151	53992120	192	4	0.486962	1.94785	0.222255	0.0311655	0.00355607	0.423841	2.35502e-08	2.35502e-08	0	0	0	1	0	0
AGAGCT	1	4	6	6.16065	1323368550	151	53992120	24	4	0.162321	0.649282	0.0740849	0.00389569	0.000444509	0.15894	2.94377e-09	2.94377e-09	0	0	0	1	0	0
AGAGG	6	36	5	6.16065	1323368550	151	53992120	180	6	0.973923	5.84354	0.666764	0.0292177	0.00333382	0.198675	2.20783e-08	2.20783e-08	0	0	0	1	0	0
AGAGGAGGCAGG	4	16	12	6.16065	1323368550	151	53992120	192	4	0.649282	2.59713	0.29634	0.0311655	0.00355607	0.317881	2.35502e-08	2.35502e-08	0	0	0	1	0	0
AGAGGATGAGGAGCAGG	3	14	17	6.16065	1323368550	151	53992120	238	4.66667	0.486962	2.27249	0.259297	0.0386323	0.00440805	0.525386	2.91924e-08	2.91924e-08	0	0	0	1	1	0
AGAGGATGGAGGG	6	37	13	6.16065	1323368550	151	53992120	481	6.16667	0.973923	6.00586	0.685285	0.0780762	0.00890871	0.530905	5.89981e-08	5.89981e-08	0	0	0	1	1	0
AGAGGC	92917	461754	6	6.16065	1323368550	151	53992120	2770524	4.96953	15082.3	74952.2	8552.25	449.713	51.3135	0.197465	0.000339824	0.000339824	0	1	1	1	0	0
AGAGGCAGGAGGC	4	18	13	6.16065	1323368550	151	53992120	234	4.5	0.649282	2.92177	0.333382	0.037983	0.00433397	0.387417	2.87018e-08	2.87018e-08	0	0	0	1	0	0
AGAGGCAGGAGGCGG	3	15	15	6.16065	1323368550	151	53992120	225	5	0.486962	2.43481	0.277818	0.0365221	0.00416727	0.496689	2.75978e-08	2.75978e-08	0	0	0	1	0	0
AGAGGCGCGGAGGG	5	23	14	6.16065	1323368550	151	53992120	322	4.6	0.811603	3.73337	0.425988	0.0522672	0.00596383	0.42649	3.94956e-08	3.94956e-08	0	0	0	1	0	0
AGAGGG	92	411	6	6.16065	1323368550	151	53992120	2466	4.46739	14.9335	66.7137	7.61222	0.400282	0.0456733	0.177512	3.02472e-07	3.02472e-07	0	0	0	1	0	0
AGAGGGCCG	1	5	9	6.16065	1323368550	151	53992120	45	5	0.162321	0.811603	0.0926061	0.00730442	0.000833455	0.298013	5.51957e-09	5.51957e-09	0	0	0	1	0	0
AGAGGGG	1	4	7	6.16065	1323368550	151	53992120	28	4	0.162321	0.649282	0.0740849	0.00454498	0.000518594	0.18543	3.4344e-09	3.4344e-09	0	0	0	1	0	0
AGAGGGGATGGCG	4	16	13	6.16065	1323368550	151	53992120	208	4	0.649282	2.59713	0.29634	0.0337627	0.00385241	0.344371	2.55127e-08	2.55127e-08	0	0	0	1	0	0
AGAGGGGCCGAGG	1	4	13	6.16065	1323368550	151	53992120	52	4	0.162321	0.649282	0.0740849	0.00844067	0.000963104	0.344371	6.37817e-09	6.37817e-09	0	0	0	1	0	0
AGAGGGGGAGGGAGCG	1	4	16	6.16065	1323368550	151	53992120	64	4	0.162321	0.649282	0.0740849	0.0103885	0.00118536	0.423841	7.85005e-09	7.85005e-09	0	0	0	1	0	0
AGAT	736	6654	4	6.16065	1323368550	151	53992120	26616	9.04076	119.468	1080.08	123.24	4.32032	0.492961	0.23949	3.26464e-06	3.26464e-06	0	0	0	0	0	0
AGATAGCATAGCAT	102	507	14	6.16065	1323368550	151	53992120	7098	4.97059	16.5567	82.2965	9.39026	1.15215	0.131464	0.460849	8.7062e-07	8.7062e-07	0	0	0	1	0	0
AGATAT	3	12	6	6.16065	1323368550	151	53992120	72	4	0.486962	1.94785	0.222255	0.0116871	0.00133353	0.15894	8.83131e-09	8.83131e-09	0	0	0	1	0	0
AGATCC	4	16	6	6.16065	1323368550	151	53992120	96	4	0.649282	2.59713	0.29634	0.0155828	0.00177804	0.15894	1.17751e-08	1.17751e-08	0	0	0	1	0	0
AGATG	5	45	5	6.16065	1323368550	151	53992120	225	9	0.811603	7.30442	0.833455	0.0365221	0.00416727	0.298013	2.75978e-08	2.75978e-08	0	0	0	1	0	0
AGATGAGATGGAT	29	224	13	6.16065	1323368550	151	53992120	2912	7.72414	4.7073	36.3598	4.14875	0.472677	0.0539338	0.664992	3.57177e-07	3.57177e-07	0	0	0	1	1	0
AGATGCT	1	4	7	6.16065	1323368550	151	53992120	28	4	0.162321	0.649282	0.0740849	0.00454498	0.000518594	0.18543	3.4344e-09	3.4344e-09	0	0	0	1	0	0
AGATGGATGATAGG	4	27	14	6.16065	1323368550	151	53992120	378	6.75	0.649282	4.38265	0.500073	0.0613572	0.00700102	0.625828	4.63644e-08	4.63644e-08	0	0	0	1	1	0
AGATGGC	3	12	7	6.16065	1323368550	151	53992120	84	4	0.486962	1.94785	0.222255	0.0136349	0.00155578	0.18543	1.03032e-08	1.03032e-08	0	0	0	1	0	0
AGC	8	117	3	6.16065	1323368550	151	53992120	351	14.625	1.29856	18.9915	2.16698	0.0569745	0.00650095	0.290563	4.30526e-08	4.30526e-08	0	0	0	0	0	0
AGCAGCCATAT	2	22	11	6.16065	1323368550	151	53992120	242	11	0.324641	3.57105	0.407467	0.0392816	0.00448214	0.801325	2.9683e-08	2.9683e-08	0	0	0	1	1	0
AGCAGG	14	65	6	6.16065	1323368550	151	53992120	390	4.64286	2.27249	10.5508	1.20388	0.063305	0.00722328	0.184484	4.78363e-08	4.78363e-08	0	0	0	1	0	0
AGCAGGAGGAGG	6	29	12	6.16065	1323368550	151	53992120	348	4.83333	0.973923	4.7073	0.537115	0.0564875	0.00644538	0.384106	4.26847e-08	4.26847e-08	0	0	0	1	0	0
AGCAGGAGGAGGAGG	4	16	15	6.16065	1323368550	151	53992120	240	4	0.649282	2.59713	0.29634	0.0389569	0.00444509	0.397351	2.94377e-08	2.94377e-08	0	0	0	1	0	0
AGCAT	7788	133614	5	6.16065	1323368550	151	53992120	668070	17.1564	1264.15	21688.3	2474.69	108.441	12.3735	0.568093	8.19435e-05	8.19435e-05	0	0	1	1	1	0
AGCATC	1	5	6	6.16065	1323368550	151	53992120	30	5	0.162321	0.811603	0.0926061	0.00486962	0.000555637	0.198675	3.67971e-09	3.67971e-09	0	0	0	1	0	0
AGCATCAGCT	1	7	10	6.16065	1323368550	151	53992120	70	7	0.162321	1.13624	0.129649	0.0113624	0.00129649	0.463576	8.586e-09	8.586e-09	0	0	0	1	0	0
AGCATCATC	4	20	9	6.16065	1323368550	151	53992120	180	5	0.649282	3.24641	0.370424	0.0292177	0.00333382	0.298013	2.20783e-08	2.20783e-08	0	0	0	1	0	0
AGCC	6	36	4	6.16065	1323368550	151	53992120	144	6	0.973923	5.84354	0.666764	0.0233742	0.00266706	0.15894	1.76626e-08	1.76626e-08	0	0	0	0	0	0
AGCCAGCCC	5	30	9	6.16065	1323368550	151	53992120	270	6	0.811603	4.86962	0.555637	0.0438265	0.00500073	0.357616	3.31174e-08	3.31174e-08	0	0	0	1	0	0
AGCCAGGCTCC	2	8	11	6.16065	1323368550	151	53992120	88	4	0.324641	1.29856	0.14817	0.0142842	0.00162987	0.291391	1.07938e-08	1.07938e-08	0	0	0	1	0	0
AGCCCG	1	4	6	6.16065	1323368550	151	53992120	24	4	0.162321	0.649282	0.0740849	0.00389569	0.000444509	0.15894	2.94377e-09	2.94377e-09	0	0	0	1	0	0
AGCCCTAGCCT	1	6	11	6.16065	1323368550	151	53992120	66	6	0.162321	0.973923	0.111127	0.0107132	0.0012224	0.437086	8.09537e-09	8.09537e-09	0	0	0	1	0	0
AGCCCTGC	2	8	8	6.16065	1323368550	151	53992120	64	4	0.324641	1.29856	0.14817	0.0103885	0.00118536	0.211921	7.85005e-09	7.85005e-09	0	0	0	1	0	0
AGCCGAT	2	13	7	6.16065	1323368550	151	53992120	91	6.5	0.324641	2.11017	0.240776	0.0147712	0.00168543	0.301325	1.11618e-08	1.11618e-08	0	0	0	1	0	0
AGCCGG	1	5	6	6.16065	1323368550	151	53992120	30	5	0.162321	0.811603	0.0926061	0.00486962	0.000555637	0.198675	3.67971e-09	3.67971e-09	0	0	0	1	0	0
AGCCTC	4	20	6	6.16065	1323368550	151	53992120	120	5	0.649282	3.24641	0.370424	0.0194785	0.00222255	0.198675	1.47189e-08	1.47189e-08	0	0	0	1	0	0
AGCCTG	1	14	6	6.16065	1323368550	151	53992120	84	14	0.162321	2.27249	0.259297	0.0136349	0.00155578	0.556291	1.03032e-08	1.03032e-08	0	0	0	1	1	0
AGCG	2	14	4	6.16065	1323368550	151	53992120	56	7	0.324641	2.27249	0.259297	0.00908995	0.00103719	0.18543	6.8688e-09	6.8688e-09	0	0	0	0	0	0
AGCGGAGGGAGGC	3	18	13	6.16065	1323368550	151	53992120	234	6	0.486962	2.92177	0.333382	0.037983	0.00433397	0.516556	2.87018e-08	2.87018e-08	0	0	0	1	1	0
AGCGGCCCTGC	1	4	11	6.16065	1323368550	151	53992120	44	4	0.162321	0.649282	0.0740849	0.0071421	0.000814934	0.291391	5.39691e-09	5.39691e-09	0	0	0	1	0	0
AGCTATC	1	13	7	6.16065	1323368550	151	53992120	91	13	0.162321	2.11017	0.240776	0.0147712	0.00168543	0.602649	1.11618e-08	1.11618e-08	0	0	0	1	1	0
AGCTCC	2	15	6	6.16065	1323368550	151	53992120	90	7.5	0.324641	2.43481	0.277818	0.0146088	0.00166691	0.298013	1.10391e-08	1.10391e-08	0	0	0	1	0	0
AGG	74	812	3	6.16065	1323368550	151	53992120	2436	10.973	12.0117	131.804	15.0392	0.395413	0.0451177	0.218006	2.98793e-07	2.98793e-07	0	0	0	0	0	0
AGGAT	2	13	5	6.16065	1323368550	151	53992120	65	6.5	0.324641	2.11017	0.240776	0.0105508	0.00120388	0.215232	7.97271e-09	7.97271e-09	0	0	0	1	0	0
AGGATGGGATGG	6	30	12	6.16065	1323368550	151	53992120	360	5	0.973923	4.86962	0.555637	0.0584354	0.00666764	0.397351	4.41566e-08	4.41566e-08	0	0	0	1	0	0
AGGC	13	86	4	6.16065	1323368550	151	53992120	344	6.61538	2.11017	13.9596	1.59283	0.0558383	0.0063713	0.175242	4.2194e-08	4.2194e-08	0	0	0	0	0	0
AGGCAGGGGCG	2	13	11	6.16065	1323368550	151	53992120	143	6.5	0.324641	2.11017	0.240776	0.0232118	0.00264853	0.47351	1.754e-08	1.754e-08	0	0	0	1	0	0
AGGCAT	4	16	6	6.16065	1323368550	151	53992120	96	4	0.649282	2.59713	0.29634	0.0155828	0.00177804	0.15894	1.17751e-08	1.17751e-08	0	0	0	1	0	0
AGGCGG	1331	6084	6	6.16065	1323368550	151	53992120	36504	4.571	216.049	987.558	112.683	5.92535	0.676099	0.181629	4.47747e-06	4.47747e-06	0	0	0	1	0	0
AGGG	270	1683	4	6.16065	1323368550	151	53992120	6732	6.23333	43.8265	273.185	31.1712	1.09274	0.124685	0.165121	8.25728e-07	8.25728e-07	0	0	0	0	0	0
AGGGAGGGGG	1	4	10	6.16065	1323368550	151	53992120	40	4	0.162321	0.649282	0.0740849	0.00649282	0.000740849	0.264901	4.90628e-09	4.90628e-09	0	0	0	1	0	0
AGGGG	20	122	5	6.16065	1323368550	151	53992120	610	6.1	3.24641	19.8031	2.25959	0.0990155	0.0112979	0.201987	7.48208e-08	7.48208e-08	0	0	0	1	0	0
AGGGGC	22	95	6	6.16065	1323368550	151	53992120	570	4.31818	3.57105	15.4205	1.75952	0.0925227	0.0105571	0.171583	6.99145e-08	6.99145e-08	0	0	0	1	0	0
AGGGGCGG	1	4	8	6.16065	1323368550	151	53992120	32	4	0.162321	0.649282	0.0740849	0.00519426	0.000592679	0.211921	3.92503e-09	3.92503e-09	0	0	0	1	0	0
AGGGGG	42	176	6	6.16065	1323368550	151	53992120	1056	4.19048	6.81746	28.5684	3.25973	0.17141	0.0195584	0.166509	1.29526e-07	1.29526e-07	0	0	0	1	0	0
AGGGGGG	2	8	7	6.16065	1323368550	151	53992120	56	4	0.324641	1.29856	0.14817	0.00908995	0.00103719	0.18543	6.8688e-09	6.8688e-09	0	0	0	1	0	0
AT	59586	1152396	2	6.16065	1323368550	151	53992120	2304792	19.34	9672.03	187058	21343.8	374.115	42.6876	0.25616	0.000282699	0.000282699	0	1	1	0	0	0
ATATC	592	8844	5	6.16065	1323368550	151	53992120	44220	14.9392	96.0938	1435.56	163.802	7.17781	0.819008	0.494675	5.4239e-06	5.4239e-06	0	0	0	1	0	0
ATATCC	3	12	6	6.16065	1323368550	151	53992120	72	4	0.486962	1.94785	0.222255	0.0116871	0.00133353	0.15894	8.83131e-09	8.83131e-09	0	0	0	1	0	0
ATC	119	1435	3	6.16065	1323368550	151	53992120	4305	12.0588	19.3161	232.93	26.578	0.69879	0.0797339	0.239579	5.28039e-07	5.28039e-07	0	0	0	0	0	0
ATCC	891	19593	4	6.16065	1323368550	151	53992120	78372	21.9899	144.628	3180.35	362.886	12.7214	1.45155	0.582514	9.61288e-06	9.61288e-06	0	0	0	0	1	0
ATCCC	245	1450	5	6.16065	1323368550	151	53992120	7250	5.91837	39.7685	235.365	26.8558	1.17682	0.134279	0.195972	8.89264e-07	8.89264e-07	0	0	0	1	0	0
ATCCGC	5	20	6	6.16065	1323368550	151	53992120	120	4	0.811603	3.24641	0.370424	0.0194785	0.00222255	0.15894	1.47189e-08	1.47189e-08	0	0	0	1	0	0
ATCG	13	79	4	6.16065	1323368550	151	53992120	316	6.07692	2.11017	12.8233	1.46318	0.0512933	0.00585271	0.160978	3.87596e-08	3.87596e-08	0	0	0	0	0	0
ATGC	5	31	4	6.16065	1323368550	151	53992120	124	6.2	0.811603	5.03194	0.574158	0.0201277	0.00229663	0.164238	1.52095e-08	1.52095e-08	0	0	0	0	0	0
ATGCC	327	3428	5	6.16065	1323368550	151	53992120	17140	10.4832	53.0788	556.435	63.4907	2.78217	0.317454	0.347125	2.10234e-06	2.10234e-06	0	0	0	1	0	0
CCCCCG	8	34	6	6.16065	1323368550	151	53992120	204	4.25	1.29856	5.5189	0.629722	0.0331134	0.00377833	0.168874	2.5022e-08	2.5022e-08	0	0	0	1	0	0
CCCCGG	1	5	6	6.16065	1323368550	151	53992120	30	5	0.162321	0.811603	0.0926061	0.00486962	0.000555637	0.198675	3.67971e-09	3.67971e-09	0	0	0	1	0	0
CCCGCG	1	5	6	6.16065	1323368550	151	53992120	30	5	0.162321	0.811603	0.0926061	0.00486962	0.000555637	0.198675	3.67971e-09	3.67971e-09	0	0	0	1	0	0
CCG	4	32	3	6.16065	1323368550	151	53992120	96	8	0.649282	5.19426	0.592679	0.0155828	0.00177804	0.15894	1.17751e-08	1.17751e-08	0	0	0	0	0	0
