# Supplementary material for: Profiles of telomeric repeats in Insecta reveal diverse forms of telomeric motifs in Hymenopterans
Source: Life Sci Alliance. 2022 Apr 1;5(7):e202101163. doi: 10.26508/lsa.202101163 (PMC8977481; doi:10.26508/lsa.202101163)
Supplement: Supplemental Data 5. — Tandem repeat statistics and TRIP TRM calls for arthropods species that are not listed in Supplemental Data 2 or Supplemental Data 3. [file LSA-2021-01163_Supplemental_Data_5.zip › DataS5/CAMAU_output.csv.4.filtered.xlsx]

## Sheet: Sheet1
Unnamed: 0	reads	repeats	unit_len	avg_genome_cov	genome_size	eff_read_len	num_reads	repeats_total_len	repeats_per_read	reads_per_genome	repeats_per_genome	repeats_per_million_reads	repeats_len_per_genome	repeats_len_per_million_reads	percent_repeats_len_per_read	percent_repeats_len_per_genome	percent_repeat_unit_in_sequences	avg_genome_cov_filter	repeat_containing_reads_filter	repeats_len_per_million_reads_filter	unit_len_filter	percent_repeats_len_per_read_filter	qualified
AAAAAAAAAAGTATTTAACT	7	29	20	174.464	1032153266	100	1800731087	580	4.14286	0.040123	0.166224	0.0161046	0.00332448	0.000322091	0.828571	3.22091e-09	3.22091e-09	1	0	0	1	1	0
AAAAAAAAACT	2	8	11	174.464	1032153266	100	1800731087	88	4	0.0114637	0.0458549	0.00444264	0.000504403	4.8869e-05	0.44	4.8869e-10	4.8869e-10	1	0	0	1	0	0
AAAAAAAAAGTCCTGTAAG	1	5	19	174.464	1032153266	100	1800731087	95	5	0.00573186	0.0286593	0.00277665	0.000544526	5.27564e-05	0.95	5.27564e-10	5.27564e-10	1	0	0	1	1	0
AAAAAAAACAAACGT	2	8	15	174.464	1032153266	100	1800731087	120	4	0.0114637	0.0458549	0.00444264	0.000687823	6.66396e-05	0.6	6.66396e-10	6.66396e-10	1	0	0	1	1	0
AAAAAAAACCCCTTCCC	3	12	17	174.464	1032153266	100	1800731087	204	4	0.0171956	0.0687823	0.00666396	0.0011693	0.000113287	0.68	1.13287e-09	1.13287e-09	1	0	0	1	1	0
AAAAAAAATTC	6	24	11	174.464	1032153266	100	1800731087	264	4	0.0343911	0.137565	0.0133279	0.00151321	0.000146607	0.44	1.46607e-09	1.46607e-09	1	0	0	1	0	0
AAAAAAACACACAACAC	2	8	17	174.464	1032153266	100	1800731087	136	4	0.0114637	0.0458549	0.00444264	0.000779533	7.55249e-05	0.68	7.55249e-10	7.55249e-10	1	0	0	1	1	0
AAAAAAACATTTTTTATAGAAGTT	3	12	24	174.464	1032153266	100	1800731087	288	4	0.0171956	0.0687823	0.00666396	0.00165077	0.000159935	0.96	1.59935e-09	1.59935e-09	1	0	0	1	1	0
AAAAAAAGC	2	8	9	174.464	1032153266	100	1800731087	72	4	0.0114637	0.0458549	0.00444264	0.000412694	3.99838e-05	0.36	3.99838e-10	3.99838e-10	1	0	0	1	0	0
AAAAAAAGGGGAGG	1	5	14	174.464	1032153266	100	1800731087	70	5	0.00573186	0.0286593	0.00277665	0.00040123	3.88731e-05	0.7	3.88731e-10	3.88731e-10	1	0	0	1	1	0
AAAAAAAGGGGGAGG	2	9	15	174.464	1032153266	100	1800731087	135	4.5	0.0114637	0.0515867	0.00499797	0.000773801	7.49696e-05	0.675	7.49696e-10	7.49696e-10	1	0	0	1	1	0
AAAAAAAGTACACAGCG	3	12	17	174.464	1032153266	100	1800731087	204	4	0.0171956	0.0687823	0.00666396	0.0011693	0.000113287	0.68	1.13287e-09	1.13287e-09	1	0	0	1	1	0
AAAAAAAGTGG	1	4	11	174.464	1032153266	100	1800731087	44	4	0.00573186	0.0229274	0.00222132	0.000252202	2.44345e-05	0.44	2.44345e-10	2.44345e-10	1	0	0	1	0	0
AAAAAAATCACTTCGG	1	6	16	174.464	1032153266	100	1800731087	96	6	0.00573186	0.0343911	0.00333198	0.000550258	5.33117e-05	0.96	5.33117e-10	5.33117e-10	1	0	0	1	1	0
AAAAAAATG	3345	13841	9	174.464	1032153266	100	1800731087	124569	4.13782	19.1731	79.3346	7.68632	0.714012	0.0691769	0.372404	6.91769e-07	6.91769e-07	1	0	0	1	0	0
AAAAAAATGTCGACTTGAGT	2	10	20	174.464	1032153266	100	1800731087	200	5	0.0114637	0.0573186	0.0055533	0.00114637	0.000111066	1	1.11066e-09	1.11066e-09	1	0	0	1	1	0
AAAAAAATGTTTTTACAAAAGCT	1	4	23	174.464	1032153266	100	1800731087	92	4	0.00573186	0.0229274	0.00222132	0.000527331	5.10904e-05	0.92	5.10904e-10	5.10904e-10	1	0	0	1	1	0
AAAAAAATTATACTG	3	12	15	174.464	1032153266	100	1800731087	180	4	0.0171956	0.0687823	0.00666396	0.00103173	9.99594e-05	0.6	9.99594e-10	9.99594e-10	1	0	0	1	1	0
AAAAAAATTCC	1	5	11	174.464	1032153266	100	1800731087	55	5	0.00573186	0.0286593	0.00277665	0.000315252	3.05432e-05	0.55	3.05432e-10	3.05432e-10	1	0	0	1	1	0
AAAAAAATTTC	1	5	11	174.464	1032153266	100	1800731087	55	5	0.00573186	0.0286593	0.00277665	0.000315252	3.05432e-05	0.55	3.05432e-10	3.05432e-10	1	0	0	1	1	0
AAAAAAC	26	112	7	174.464	1032153266	100	1800731087	784	4.30769	0.149028	0.641968	0.062197	0.00449378	0.000435379	0.301538	4.35379e-09	4.35379e-09	1	0	0	1	0	0
AAAAAACACACACCACAC	6	24	18	174.464	1032153266	100	1800731087	432	4	0.0343911	0.137565	0.0133279	0.00247616	0.000239903	0.72	2.39903e-09	2.39903e-09	1	0	0	1	1	0
AAAAAACACTGCACTTGGTCC	5	20	21	174.464	1032153266	100	1800731087	420	4	0.0286593	0.114637	0.0111066	0.00240738	0.000233239	0.84	2.33239e-09	2.33239e-09	1	0	0	1	1	0
AAAAAACACTGTACTTGGTAC	3	12	21	174.464	1032153266	100	1800731087	252	4	0.0171956	0.0687823	0.00666396	0.00144443	0.000139943	0.84	1.39943e-09	1.39943e-09	1	0	0	1	1	0
AAAAAACAGAGACACTTGTTCTCCC	3	12	25	174.464	1032153266	100	1800731087	300	4	0.0171956	0.0687823	0.00666396	0.00171956	0.000166599	1	1.66599e-09	1.66599e-09	1	0	0	1	1	0
AAAAAACATGGTG	7	44	13	174.464	1032153266	100	1800731087	572	6.28571	0.040123	0.252202	0.0244345	0.00327862	0.000317649	0.817143	3.17649e-09	3.17649e-09	1	0	0	1	1	0
AAAAAACCACGGACGAACT	1	5	19	174.464	1032153266	100	1800731087	95	5	0.00573186	0.0286593	0.00277665	0.000544526	5.27564e-05	0.95	5.27564e-10	5.27564e-10	1	0	0	1	1	0
AAAAAACCCT	5	34	10	174.464	1032153266	100	1800731087	340	6.8	0.0286593	0.194883	0.0188812	0.00194883	0.000188812	0.68	1.88812e-09	1.88812e-09	1	0	0	1	1	0
AAAAAACGAGAATGCAAGGATGT	1	4	23	174.464	1032153266	100	1800731087	92	4	0.00573186	0.0229274	0.00222132	0.000527331	5.10904e-05	0.92	5.10904e-10	5.10904e-10	1	0	0	1	1	0
AAAAAACGCACTGCCCCGTCAGG	1	4	23	174.464	1032153266	100	1800731087	92	4	0.00573186	0.0229274	0.00222132	0.000527331	5.10904e-05	0.92	5.10904e-10	5.10904e-10	1	0	0	1	1	0
AAAAAACGGACACACCCAGCGTC	2	8	23	174.464	1032153266	100	1800731087	184	4	0.0114637	0.0458549	0.00444264	0.00105466	0.000102181	0.92	1.02181e-09	1.02181e-09	1	0	0	1	1	0
AAAAAACGTTTAGTACG	6	25	17	174.464	1032153266	100	1800731087	425	4.16667	0.0343911	0.143296	0.0138833	0.00243604	0.000236015	0.708333	2.36015e-09	2.36015e-09	1	0	0	1	1	0
AAAAAACTAAATCCC	1	4	15	174.464	1032153266	100	1800731087	60	4	0.00573186	0.0229274	0.00222132	0.000343911	3.33198e-05	0.6	3.33198e-10	3.33198e-10	1	0	0	1	1	0
AAAAAACTAACTCT	7	49	14	174.464	1032153266	100	1800731087	686	7	0.040123	0.280861	0.0272112	0.00393205	0.000380956	0.98	3.80956e-09	3.80956e-09	1	0	0	1	1	0
AAAAAACTCCAAACTTC	10	42	17	174.464	1032153266	100	1800731087	714	4.2	0.0573186	0.240738	0.0233239	0.00409255	0.000396506	0.714	3.96506e-09	3.96506e-09	1	0	0	1	1	0
AAAAAAG	10	40	7	174.464	1032153266	100	1800731087	280	4	0.0573186	0.229274	0.0222132	0.00160492	0.000155492	0.28	1.55492e-09	1.55492e-09	1	0	0	1	0	0
AAAAAAGAGAG	13	55	11	174.464	1032153266	100	1800731087	605	4.23077	0.0745141	0.315252	0.0305432	0.00346777	0.000335975	0.465385	3.35975e-09	3.35975e-09	1	0	0	1	0	0
AAAAAAGAGATAGAT	7	33	15	174.464	1032153266	100	1800731087	495	4.71429	0.040123	0.189151	0.0183259	0.00283727	0.000274888	0.707143	2.74888e-09	2.74888e-09	1	0	0	1	1	0
AAAAAAGGCATGGACGAACT	6	24	20	174.464	1032153266	100	1800731087	480	4	0.0343911	0.137565	0.0133279	0.00275129	0.000266558	0.8	2.66558e-09	2.66558e-09	1	0	0	1	1	0
AAAAAAGGTAGAGAG	12	51	15	174.464	1032153266	100	1800731087	765	4.25	0.0687823	0.292325	0.0283218	0.00438487	0.000424827	0.6375	4.24827e-09	4.24827e-09	1	0	0	1	1	0
AAAAAAGGTTTGAAG	140	656	15	174.464	1032153266	100	1800731087	9840	4.68571	0.80246	3.7601	0.364296	0.0564015	0.00546445	0.702857	5.46445e-08	5.46445e-08	1	0	0	1	1	0
AAAAAAGTGACTAACT	14	71	16	174.464	1032153266	100	1800731087	1136	5.07143	0.080246	0.406962	0.0394284	0.00651139	0.000630855	0.811429	6.30855e-09	6.30855e-09	1	0	0	1	1	0
AAAAAAGTGG	3	13	10	174.464	1032153266	100	1800731087	130	4.33333	0.0171956	0.0745141	0.00721929	0.000745141	7.21929e-05	0.433333	7.21929e-10	7.21929e-10	1	0	0	1	0	0
AAAAAAGTGTCCATGTGGT	1	4	19	174.464	1032153266	100	1800731087	76	4	0.00573186	0.0229274	0.00222132	0.000435621	4.22051e-05	0.76	4.22051e-10	4.22051e-10	1	0	0	1	1	0
AAAAAAGTTCC	5	25	11	174.464	1032153266	100	1800731087	275	5	0.0286593	0.143296	0.0138833	0.00157626	0.000152716	0.55	1.52716e-09	1.52716e-09	1	0	0	1	1	0
AAAAAAGTTTC	7	39	11	174.464	1032153266	100	1800731087	429	5.57143	0.040123	0.223542	0.0216579	0.00245897	0.000238237	0.612857	2.38237e-09	2.38237e-09	1	0	0	1	1	0
AAAAAAT	45	184	7	174.464	1032153266	100	1800731087	1288	4.08889	0.257934	1.05466	0.102181	0.00738263	0.000715265	0.286222	7.15265e-09	7.15265e-09	1	0	0	1	0	0
AAAAAATAACAGGTACTGGAGC	4	16	22	174.464	1032153266	100	1800731087	352	4	0.0229274	0.0917097	0.00888528	0.00201761	0.000195476	0.88	1.95476e-09	1.95476e-09	1	0	0	1	1	0
AAAAAATAAGAATAAAAT	35	142	18	174.464	1032153266	100	1800731087	2556	4.05714	0.200615	0.813924	0.0788569	0.0146506	0.00141942	0.730286	1.41942e-08	1.41942e-08	1	0	0	1	1	0
AAAAAATAAT	1	5	10	174.464	1032153266	100	1800731087	50	5	0.00573186	0.0286593	0.00277665	0.000286593	2.77665e-05	0.5	2.77665e-10	2.77665e-10	1	0	0	1	0	0
AAAAAATAATGAAAGT	165	744	16	174.464	1032153266	100	1800731087	11904	4.50909	0.945756	4.2645	0.413166	0.068232	0.00661065	0.721455	6.61065e-08	6.61065e-08	1	0	0	1	1	0
AAAAAATAGCAGCATCGCC	2	8	19	174.464	1032153266	100	1800731087	152	4	0.0114637	0.0458549	0.00444264	0.000871242	8.44102e-05	0.76	8.44102e-10	8.44102e-10	1	0	0	1	1	0
AAAAAATATTT	2	18	11	174.464	1032153266	100	1800731087	198	9	0.0114637	0.103173	0.00999594	0.00113491	0.000109955	0.99	1.09955e-09	1.09955e-09	1	0	0	1	1	0
AAAAAATCACTCGTAGAG	1	4	18	174.464	1032153266	100	1800731087	72	4	0.00573186	0.0229274	0.00222132	0.000412694	3.99838e-05	0.72	3.99838e-10	3.99838e-10	1	0	0	1	1	0
AAAAAATCACTTGACCC	3	15	17	174.464	1032153266	100	1800731087	255	5	0.0171956	0.0859779	0.00832995	0.00146162	0.000141609	0.85	1.41609e-09	1.41609e-09	1	0	0	1	1	0
AAAAAATCCAAACAATTCCC	4	16	20	174.464	1032153266	100	1800731087	320	4	0.0229274	0.0917097	0.00888528	0.00183419	0.000177706	0.8	1.77706e-09	1.77706e-09	1	0	0	1	1	0
AAAAAATCGACATGTATCG	2	8	19	174.464	1032153266	100	1800731087	152	4	0.0114637	0.0458549	0.00444264	0.000871242	8.44102e-05	0.76	8.44102e-10	8.44102e-10	1	0	0	1	1	0
AAAAAATGCTGACTTGGGT	2	8	19	174.464	1032153266	100	1800731087	152	4	0.0114637	0.0458549	0.00444264	0.000871242	8.44102e-05	0.76	8.44102e-10	8.44102e-10	1	0	0	1	1	0
AAAAAATGTAAAAACTCCGGT	1	4	21	174.464	1032153266	100	1800731087	84	4	0.00573186	0.0229274	0.00222132	0.000481476	4.66477e-05	0.84	4.66477e-10	4.66477e-10	1	0	0	1	1	0
AAAAAATGTGTCG	1	4	13	174.464	1032153266	100	1800731087	52	4	0.00573186	0.0229274	0.00222132	0.000298057	2.88772e-05	0.52	2.88772e-10	2.88772e-10	1	0	0	1	1	0
AAAAAATTACTAGAACAT	1	5	18	174.464	1032153266	100	1800731087	90	5	0.00573186	0.0286593	0.00277665	0.000515867	4.99797e-05	0.9	4.99797e-10	4.99797e-10	1	0	0	1	1	0
AAAAAATTAGATAGC	12	51	15	174.464	1032153266	100	1800731087	765	4.25	0.0687823	0.292325	0.0283218	0.00438487	0.000424827	0.6375	4.24827e-09	4.24827e-09	1	0	0	1	1	0
AAAAAATTG	14	57	9	174.464	1032153266	100	1800731087	513	4.07143	0.080246	0.326716	0.0316538	0.00294044	0.000284884	0.366429	2.84884e-09	2.84884e-09	1	0	0	1	0	0
AAAAAATTTC	8	44	10	174.464	1032153266	100	1800731087	440	5.5	0.0458549	0.252202	0.0244345	0.00252202	0.000244345	0.55	2.44345e-09	2.44345e-09	1	0	0	1	1	0
AAAAAATTTCT	1	5	11	174.464	1032153266	100	1800731087	55	5	0.00573186	0.0286593	0.00277665	0.000315252	3.05432e-05	0.55	3.05432e-10	3.05432e-10	1	0	0	1	1	0
AAAAAC	91	364	6	174.464	1032153266	100	1800731087	2184	4	0.521599	2.0864	0.20214	0.0125184	0.00121284	0.24	1.21284e-08	1.21284e-08	1	0	0	1	0	0
AAAAACAAACATCATGCATACAC	1	4	23	174.464	1032153266	100	1800731087	92	4	0.00573186	0.0229274	0.00222132	0.000527331	5.10904e-05	0.92	5.10904e-10	5.10904e-10	1	0	0	1	1	0
AAAAACAAACGTT	5	23	13	174.464	1032153266	100	1800731087	299	4.6	0.0286593	0.131833	0.0127726	0.00171383	0.000166044	0.598	1.66044e-09	1.66044e-09	1	0	0	1	1	0
AAAAACAACAGGTATTCCAG	6	28	20	174.464	1032153266	100	1800731087	560	4.66667	0.0343911	0.160492	0.0155492	0.00320984	0.000310985	0.933333	3.10985e-09	3.10985e-09	1	0	0	1	1	0
AAAAACACAC	52	219	10	174.464	1032153266	100	1800731087	2190	4.21154	0.298057	1.25528	0.121617	0.0125528	0.00121617	0.421154	1.21617e-08	1.21617e-08	1	0	0	1	0	0
AAAAACACACACACGC	14	66	16	174.464	1032153266	100	1800731087	1056	4.71429	0.080246	0.378303	0.0366518	0.00605284	0.000586428	0.754286	5.86428e-09	5.86428e-09	1	0	0	1	1	0
AAAAACACACACATAC	1	4	16	174.464	1032153266	100	1800731087	64	4	0.00573186	0.0229274	0.00222132	0.000366839	3.55411e-05	0.64	3.55411e-10	3.55411e-10	1	0	0	1	1	0
AAAAACACACACCT	3	17	14	174.464	1032153266	100	1800731087	238	5.66667	0.0171956	0.0974416	0.00944061	0.00136418	0.000132169	0.793333	1.32169e-09	1.32169e-09	1	0	0	1	1	0
AAAAACACCAACAACATTGAC	3	12	21	174.464	1032153266	100	1800731087	252	4	0.0171956	0.0687823	0.00666396	0.00144443	0.000139943	0.84	1.39943e-09	1.39943e-09	1	0	0	1	1	0
AAAAACACCAC	5	25	11	174.464	1032153266	100	1800731087	275	5	0.0286593	0.143296	0.0138833	0.00157626	0.000152716	0.55	1.52716e-09	1.52716e-09	1	0	0	1	1	0
AAAAACACCATTCGAT	11	60	16	174.464	1032153266	100	1800731087	960	5.45455	0.0630504	0.343911	0.0333198	0.00550258	0.000533117	0.872727	5.33117e-09	5.33117e-09	1	0	0	1	1	0
AAAAACACGTGC	1	6	12	174.464	1032153266	100	1800731087	72	6	0.00573186	0.0343911	0.00333198	0.000412694	3.99838e-05	0.72	3.99838e-10	3.99838e-10	1	0	0	1	1	0
AAAAACACTCACACAAAC	1	5	18	174.464	1032153266	100	1800731087	90	5	0.00573186	0.0286593	0.00277665	0.000515867	4.99797e-05	0.9	4.99797e-10	4.99797e-10	1	0	0	1	1	0
AAAAACACTCCGGCTCCTCAGG	1	4	22	174.464	1032153266	100	1800731087	88	4	0.00573186	0.0229274	0.00222132	0.000504403	4.8869e-05	0.88	4.8869e-10	4.8869e-10	1	0	0	1	1	0
AAAAACAGAG	3	21	10	174.464	1032153266	100	1800731087	210	7	0.0171956	0.120369	0.0116619	0.00120369	0.000116619	0.7	1.16619e-09	1.16619e-09	1	0	0	1	1	0
AAAAACAGCAGGGACAG	3	14	17	174.464	1032153266	100	1800731087	238	4.66667	0.0171956	0.080246	0.00777462	0.00136418	0.000132169	0.793333	1.32169e-09	1.32169e-09	1	0	0	1	1	0
AAAAACAGTTTTGTAGTCAATAC	5	20	23	174.464	1032153266	100	1800731087	460	4	0.0286593	0.114637	0.0111066	0.00263665	0.000255452	0.92	2.55452e-09	2.55452e-09	1	0	0	1	1	0
AAAAACC	1	4	7	174.464	1032153266	100	1800731087	28	4	0.00573186	0.0229274	0.00222132	0.000160492	1.55492e-05	0.28	1.55492e-10	1.55492e-10	1	0	0	1	0	0
AAAAACCAAGGTTT	1	4	14	174.464	1032153266	100	1800731087	56	4	0.00573186	0.0229274	0.00222132	0.000320984	3.10985e-05	0.56	3.10985e-10	3.10985e-10	1	0	0	1	1	0
AAAAACCAAGTCTATGTAAGTTG	4	16	23	174.464	1032153266	100	1800731087	368	4	0.0229274	0.0917097	0.00888528	0.00210932	0.000204361	0.92	2.04361e-09	2.04361e-09	1	0	0	1	1	0
AAAAACCAAGTTTT	1189	6935	14	174.464	1032153266	100	1800731087	97090	5.83263	6.81518	39.7504	3.85121	0.556506	0.053917	0.816569	5.3917e-07	5.3917e-07	1	0	0	1	1	0
AAAAACCACG	1	7	10	174.464	1032153266	100	1800731087	70	7	0.00573186	0.040123	0.00388731	0.00040123	3.88731e-05	0.7	3.88731e-10	3.88731e-10	1	0	0	1	1	0
AAAAACCCAAGTCCC	3	14	15	174.464	1032153266	100	1800731087	210	4.66667	0.0171956	0.080246	0.00777462	0.00120369	0.000116619	0.7	1.16619e-09	1.16619e-09	1	0	0	1	1	0
AAAAACCCAGGAACAT	1	4	16	174.464	1032153266	100	1800731087	64	4	0.00573186	0.0229274	0.00222132	0.000366839	3.55411e-05	0.64	3.55411e-10	3.55411e-10	1	0	0	1	1	0
AAAAACCCGAGTCCC	21	88	15	174.464	1032153266	100	1800731087	1320	4.19048	0.120369	0.504403	0.048869	0.00756605	0.000733036	0.628571	7.33036e-09	7.33036e-09	1	0	0	1	1	0
AAAAACCCTGGAGGGAG	1	4	17	174.464	1032153266	100	1800731087	68	4	0.00573186	0.0229274	0.00222132	0.000389766	3.77624e-05	0.68	3.77624e-10	3.77624e-10	1	0	0	1	1	0
AAAAACCGACTCTGCCGTTATC	1	4	22	174.464	1032153266	100	1800731087	88	4	0.00573186	0.0229274	0.00222132	0.000504403	4.8869e-05	0.88	4.8869e-10	4.8869e-10	1	0	0	1	1	0
AAAAACCGTATCTCTCTTCATT	3	12	22	174.464	1032153266	100	1800731087	264	4	0.0171956	0.0687823	0.00666396	0.00151321	0.000146607	0.88	1.46607e-09	1.46607e-09	1	0	0	1	1	0
AAAAACGAACAGGAATTCCAGC	1	4	22	174.464	1032153266	100	1800731087	88	4	0.00573186	0.0229274	0.00222132	0.000504403	4.8869e-05	0.88	4.8869e-10	4.8869e-10	1	0	0	1	1	0
AAAAACGAGTCCTTGTAAGTTC	4	16	22	174.464	1032153266	100	1800731087	352	4	0.0229274	0.0917097	0.00888528	0.00201761	0.000195476	0.88	1.95476e-09	1.95476e-09	1	0	0	1	1	0
AAAAACGCAATATCAGT	23	94	17	174.464	1032153266	100	1800731087	1598	4.08696	0.131833	0.538795	0.052201	0.00915951	0.000887417	0.694783	8.87417e-09	8.87417e-09	1	0	0	1	1	0
AAAAACGCACATAAACTTT	520	2183	19	174.464	1032153266	100	1800731087	41477	4.19808	2.98057	12.5126	1.21229	0.23774	0.0230334	0.797635	2.30334e-07	2.30334e-07	1	0	0	1	1	0
AAAAACGCACGCAAACCCG	1	5	19	174.464	1032153266	100	1800731087	95	5	0.00573186	0.0286593	0.00277665	0.000544526	5.27564e-05	0.95	5.27564e-10	5.27564e-10	1	0	0	1	1	0
AAAAACGCGCCAACTCGCAG	4	17	20	174.464	1032153266	100	1800731087	340	4.25	0.0229274	0.0974416	0.00944061	0.00194883	0.000188812	0.85	1.88812e-09	1.88812e-09	1	0	0	1	1	0
AAAAACGGGC	1	4	10	174.464	1032153266	100	1800731087	40	4	0.00573186	0.0229274	0.00222132	0.000229274	2.22132e-05	0.4	2.22132e-10	2.22132e-10	1	0	0	1	0	0
AAAAACGTAGCACTTTC	4	16	17	174.464	1032153266	100	1800731087	272	4	0.0229274	0.0917097	0.00888528	0.00155907	0.00015105	0.68	1.5105e-09	1.5105e-09	1	0	0	1	1	0
AAAAACTAACTCTCG	2	8	15	174.464	1032153266	100	1800731087	120	4	0.0114637	0.0458549	0.00444264	0.000687823	6.66396e-05	0.6	6.66396e-10	6.66396e-10	1	0	0	1	1	0
AAAAACTACATAT	6	37	13	174.464	1032153266	100	1800731087	481	6.16667	0.0343911	0.212079	0.0205472	0.00275702	0.000267114	0.801667	2.67114e-09	2.67114e-09	1	0	0	1	1	0
AAAAACTATCTTTC	6	24	14	174.464	1032153266	100	1800731087	336	4	0.0343911	0.137565	0.0133279	0.0019259	0.000186591	0.56	1.86591e-09	1.86591e-09	1	0	0	1	1	0
AAAAACTGAATTTTCCAGGCT	1	4	21	174.464	1032153266	100	1800731087	84	4	0.00573186	0.0229274	0.00222132	0.000481476	4.66477e-05	0.84	4.66477e-10	4.66477e-10	1	0	0	1	1	0
AAAAACTTTCGACCC	6	28	15	174.464	1032153266	100	1800731087	420	4.66667	0.0343911	0.160492	0.0155492	0.00240738	0.000233239	0.7	2.33239e-09	2.33239e-09	1	0	0	1	1	0
AAAAAG	559	2253	6	174.464	1032153266	100	1800731087	13518	4.03041	3.20411	12.9139	1.25116	0.0774832	0.00750695	0.241825	7.50695e-08	7.50695e-08	1	0	0	1	0	0
AAAAAGAAAAGTCTTG	7	38	16	174.464	1032153266	100	1800731087	608	5.42857	0.040123	0.217811	0.0211025	0.00348497	0.000337641	0.868571	3.37641e-09	3.37641e-09	1	0	0	1	1	0
AAAAAGAAAATACAAAT	1	4	17	174.464	1032153266	100	1800731087	68	4	0.00573186	0.0229274	0.00222132	0.000389766	3.77624e-05	0.68	3.77624e-10	3.77624e-10	1	0	0	1	1	0
AAAAAGAAATAGAG	7	29	14	174.464	1032153266	100	1800731087	406	4.14286	0.040123	0.166224	0.0161046	0.00232713	0.000225464	0.58	2.25464e-09	2.25464e-09	1	0	0	1	1	0
AAAAAGAACTCGCGGAGT	103	412	18	174.464	1032153266	100	1800731087	7416	4	0.590381	2.36152	0.228796	0.0425074	0.00411833	0.72	4.11833e-08	4.11833e-08	1	0	0	1	1	0
AAAAAGAATAAGAG	131	524	14	174.464	1032153266	100	1800731087	7336	4	0.750873	3.00349	0.290993	0.0420489	0.0040739	0.56	4.0739e-08	4.0739e-08	1	0	0	1	1	0
AAAAAGACAGTTTTCTTG	5	23	18	174.464	1032153266	100	1800731087	414	4.6	0.0286593	0.131833	0.0127726	0.00237299	0.000229907	0.828	2.29907e-09	2.29907e-09	1	0	0	1	1	0
AAAAAGAG	272	1267	8	174.464	1032153266	100	1800731087	10136	4.65809	1.55907	7.26226	0.703603	0.0580981	0.00562882	0.372647	5.62882e-08	5.62882e-08	1	0	0	1	0	0
AAAAAGAGAAG	5	21	11	174.464	1032153266	100	1800731087	231	4.2	0.0286593	0.120369	0.0116619	0.00132406	0.000128281	0.462	1.28281e-09	1.28281e-09	1	0	0	1	0	0
AAAAAGAGACACAC	14	71	14	174.464	1032153266	100	1800731087	994	5.07143	0.080246	0.406962	0.0394284	0.00569747	0.000551998	0.71	5.51998e-09	5.51998e-09	1	0	0	1	1	0
AAAAAGAGAG	129	538	10	174.464	1032153266	100	1800731087	5380	4.17054	0.73941	3.08374	0.298768	0.0308374	0.00298768	0.417054	2.98768e-08	2.98768e-08	1	0	0	1	0	0
AAAAAGAGAGAAAG	17	71	14	174.464	1032153266	100	1800731087	994	4.17647	0.0974416	0.406962	0.0394284	0.00569747	0.000551998	0.584706	5.51998e-09	5.51998e-09	1	0	0	1	1	0
AAAAAGAGAGACAC	10	46	14	174.464	1032153266	100	1800731087	644	4.6	0.0573186	0.263665	0.0255452	0.00369132	0.000357633	0.644	3.57633e-09	3.57633e-09	1	0	0	1	1	0
AAAAAGAGAGACAGAG	1	4	16	174.464	1032153266	100	1800731087	64	4	0.00573186	0.0229274	0.00222132	0.000366839	3.55411e-05	0.64	3.55411e-10	3.55411e-10	1	0	0	1	1	0
AAAAAGAGAGACAT	18	79	14	174.464	1032153266	100	1800731087	1106	4.38889	0.103173	0.452817	0.0438711	0.00633943	0.000614195	0.614444	6.14195e-09	6.14195e-09	1	0	0	1	1	0
AAAAAGAGAGATAG	6	29	14	174.464	1032153266	100	1800731087	406	4.83333	0.0343911	0.166224	0.0161046	0.00232713	0.000225464	0.676667	2.25464e-09	2.25464e-09	1	0	0	1	1	0
AAAAAGAGCGACAGAG	9	47	16	174.464	1032153266	100	1800731087	752	5.22222	0.0515867	0.269397	0.0261005	0.00431036	0.000417608	0.835556	4.17608e-09	4.17608e-09	1	0	0	1	1	0
AAAAAGAGGGAGAG	1	4	14	174.464	1032153266	100	1800731087	56	4	0.00573186	0.0229274	0.00222132	0.000320984	3.10985e-05	0.56	3.10985e-10	3.10985e-10	1	0	0	1	1	0
AAAAAGAGGGGTAATGTG	3	12	18	174.464	1032153266	100	1800731087	216	4	0.0171956	0.0687823	0.00666396	0.00123808	0.000119951	0.72	1.19951e-09	1.19951e-09	1	0	0	1	1	0
AAAAAGC	8	32	7	174.464	1032153266	100	1800731087	224	4	0.0458549	0.183419	0.0177706	0.00128394	0.000124394	0.28	1.24394e-09	1.24394e-09	1	0	0	1	0	0
AAAAAGCAAAATATGTAT	2	10	18	174.464	1032153266	100	1800731087	180	5	0.0114637	0.0573186	0.0055533	0.00103173	9.99594e-05	0.9	9.99594e-10	9.99594e-10	1	0	0	1	1	0
AAAAAGCAGTCT	6	24	12	174.464	1032153266	100	1800731087	288	4	0.0343911	0.137565	0.0133279	0.00165077	0.000159935	0.48	1.59935e-09	1.59935e-09	1	0	0	1	0	0
AAAAAGCGCCAGCCTGGCTAC	6	24	21	174.464	1032153266	100	1800731087	504	4	0.0343911	0.137565	0.0133279	0.00288886	0.000279886	0.84	2.79886e-09	2.79886e-09	1	0	0	1	1	0
AAAAAGG	40	160	7	174.464	1032153266	100	1800731087	1120	4	0.229274	0.917097	0.0888528	0.00641968	0.00062197	0.28	6.2197e-09	6.2197e-09	1	0	0	1	0	0
AAAAAGGAAGGAAGG	1	4	15	174.464	1032153266	100	1800731087	60	4	0.00573186	0.0229274	0.00222132	0.000343911	3.33198e-05	0.6	3.33198e-10	3.33198e-10	1	0	0	1	1	0
AAAAAGGAGGAATAG	6	31	15	174.464	1032153266	100	1800731087	465	5.16667	0.0343911	0.177688	0.0172152	0.00266531	0.000258228	0.775	2.58228e-09	2.58228e-09	1	0	0	1	1	0
AAAAAGGAGGACTTTTGTTG	1	4	20	174.464	1032153266	100	1800731087	80	4	0.00573186	0.0229274	0.00222132	0.000458549	4.44264e-05	0.8	4.44264e-10	4.44264e-10	1	0	0	1	1	0
AAAAAGGCTTGC	3	13	12	174.464	1032153266	100	1800731087	156	4.33333	0.0171956	0.0745141	0.00721929	0.00089417	8.66315e-05	0.52	8.66315e-10	8.66315e-10	1	0	0	1	1	0
AAAAAGGG	580686	3080928	8	174.464	1032153266	100	1800731087	24647424	5.30567	3328.41	17659.4	1710.93	141.276	13.6875	0.424454	0.000136875	0.000136875	1	1	1	1	0	0
AAAAAGGT	2078	10043	8	174.464	1032153266	100	1800731087	80344	4.83301	11.9108	57.565	5.57718	0.46052	0.0446174	0.386641	4.46174e-07	4.46174e-07	1	0	0	1	0	0
AAAAAGGTAGAGAGAGAG	2	8	18	174.464	1032153266	100	1800731087	144	4	0.0114637	0.0458549	0.00444264	0.000825387	7.99675e-05	0.72	7.99675e-10	7.99675e-10	1	0	0	1	1	0
AAAAAGGTCGACCAGGGTCC	2	8	20	174.464	1032153266	100	1800731087	160	4	0.0114637	0.0458549	0.00444264	0.000917097	8.88528e-05	0.8	8.88528e-10	8.88528e-10	1	0	0	1	1	0
AAAAAGGTCGACTTTTGTCG	18	76	20	174.464	1032153266	100	1800731087	1520	4.22222	0.103173	0.435621	0.0422051	0.00871242	0.000844102	0.844444	8.44102e-09	8.44102e-09	1	0	0	1	1	0
AAAAAGTAAAGGAAACGTACCCGAC	2	8	25	174.464	1032153266	100	1800731087	200	4	0.0114637	0.0458549	0.00444264	0.00114637	0.000111066	1	1.11066e-09	1.11066e-09	1	0	0	1	1	0
AAAAAGTACACACAG	4	20	15	174.464	1032153266	100	1800731087	300	5	0.0229274	0.114637	0.0111066	0.00171956	0.000166599	0.75	1.66599e-09	1.66599e-09	1	0	0	1	1	0
AAAAAGTATTTTT	3	19	13	174.464	1032153266	100	1800731087	247	6.33333	0.0171956	0.108905	0.0105513	0.00141577	0.000137167	0.823333	1.37167e-09	1.37167e-09	1	0	0	1	1	0
AAAAAGTCATATCACTT	2	8	17	174.464	1032153266	100	1800731087	136	4	0.0114637	0.0458549	0.00444264	0.000779533	7.55249e-05	0.68	7.55249e-10	7.55249e-10	1	0	0	1	1	0
AAAAAGTCGTTTTGGAC	2	8	17	174.464	1032153266	100	1800731087	136	4	0.0114637	0.0458549	0.00444264	0.000779533	7.55249e-05	0.68	7.55249e-10	7.55249e-10	1	0	0	1	1	0
AAAAAGTCTTAACTTGAGATT	1	4	21	174.464	1032153266	100	1800731087	84	4	0.00573186	0.0229274	0.00222132	0.000481476	4.66477e-05	0.84	4.66477e-10	4.66477e-10	1	0	0	1	1	0
AAAAAGTGGGCAAAGGGG	18	76	18	174.464	1032153266	100	1800731087	1368	4.22222	0.103173	0.435621	0.0422051	0.00784118	0.000759691	0.76	7.59691e-09	7.59691e-09	1	0	0	1	1	0
AAAAAGTTCC	2	12	10	174.464	1032153266	100	1800731087	120	6	0.0114637	0.0687823	0.00666396	0.000687823	6.66396e-05	0.6	6.66396e-10	6.66396e-10	1	0	0	1	1	0
AAAAAGTTTACTGCAGT	90	410	17	174.464	1032153266	100	1800731087	6970	4.55556	0.515867	2.35006	0.227685	0.039951	0.00387065	0.774444	3.87065e-08	3.87065e-08	1	0	0	1	1	0
AAAAAT	1866	7509	6	174.464	1032153266	100	1800731087	45054	4.02412	10.6956	43.0405	4.16997	0.258243	0.0250198	0.241447	2.50198e-07	2.50198e-07	1	0	0	1	0	0
AAAAATAAATTTTCAT	2	8	16	174.464	1032153266	100	1800731087	128	4	0.0114637	0.0458549	0.00444264	0.000733678	7.10822e-05	0.64	7.10822e-10	7.10822e-10	1	0	0	1	1	0
AAAAATAACGGCACGTCTCGGC	1	4	22	174.464	1032153266	100	1800731087	88	4	0.00573186	0.0229274	0.00222132	0.000504403	4.8869e-05	0.88	4.8869e-10	4.8869e-10	1	0	0	1	1	0
AAAAATAAGCTGATGC	440	2193	16	174.464	1032153266	100	1800731087	35088	4.98409	2.52202	12.57	1.21784	0.201119	0.0194854	0.797455	1.94854e-07	1.94854e-07	1	0	0	1	1	0
AAAAATAAGTGCCAAGCGAG	8	32	20	174.464	1032153266	100	1800731087	640	4	0.0458549	0.183419	0.0177706	0.00366839	0.000355411	0.8	3.55411e-09	3.55411e-09	1	0	0	1	1	0
AAAAATAATACAAAATAATAAC	1	4	22	174.464	1032153266	100	1800731087	88	4	0.00573186	0.0229274	0.00222132	0.000504403	4.8869e-05	0.88	4.8869e-10	4.8869e-10	1	0	0	1	1	0
AAAAATAATTTGGGAC	2	10	16	174.464	1032153266	100	1800731087	160	5	0.0114637	0.0573186	0.0055533	0.000917097	8.88528e-05	0.8	8.88528e-10	8.88528e-10	1	0	0	1	1	0
AAAAATAATTTTCC	10	55	14	174.464	1032153266	100	1800731087	770	5.5	0.0573186	0.315252	0.0305432	0.00441353	0.000427604	0.77	4.27604e-09	4.27604e-09	1	0	0	1	1	0
AAAAATACGTTGTACTCGT	3	12	19	174.464	1032153266	100	1800731087	228	4	0.0171956	0.0687823	0.00666396	0.00130686	0.000126615	0.76	1.26615e-09	1.26615e-09	1	0	0	1	1	0
AAAAATATAACTCTGT	41	182	16	174.464	1032153266	100	1800731087	2912	4.43902	0.235006	1.0432	0.10107	0.0166912	0.00161712	0.710244	1.61712e-08	1.61712e-08	1	0	0	1	1	0
AAAAATATCCACCCTGGGAC	1	4	20	174.464	1032153266	100	1800731087	80	4	0.00573186	0.0229274	0.00222132	0.000458549	4.44264e-05	0.8	4.44264e-10	4.44264e-10	1	0	0	1	1	0
AAAAATATCTGAT	4	20	13	174.464	1032153266	100	1800731087	260	5	0.0229274	0.114637	0.0111066	0.00149028	0.000144386	0.65	1.44386e-09	1.44386e-09	1	0	0	1	1	0
AAAAATATTTC	2	16	11	174.464	1032153266	100	1800731087	176	8	0.0114637	0.0917097	0.00888528	0.00100881	9.77381e-05	0.88	9.77381e-10	9.77381e-10	1	0	0	1	1	0
AAAAATC	1	10	7	174.464	1032153266	100	1800731087	70	10	0.00573186	0.0573186	0.0055533	0.00040123	3.88731e-05	0.7	3.88731e-10	3.88731e-10	1	0	0	1	1	0
AAAAATCATAAACGACGG	6	28	18	174.464	1032153266	100	1800731087	504	4.66667	0.0343911	0.160492	0.0155492	0.00288886	0.000279886	0.84	2.79886e-09	2.79886e-09	1	0	0	1	1	0
AAAAATCCAACCACGCCTTC	5	24	20	174.464	1032153266	100	1800731087	480	4.8	0.0286593	0.137565	0.0133279	0.00275129	0.000266558	0.96	2.66558e-09	2.66558e-09	1	0	0	1	1	0
AAAAATCGACCAGCCC	3	12	16	174.464	1032153266	100	1800731087	192	4	0.0171956	0.0687823	0.00666396	0.00110052	0.000106623	0.64	1.06623e-09	1.06623e-09	1	0	0	1	1	0
AAAAATCGAGAGTTTCG	3	15	17	174.464	1032153266	100	1800731087	255	5	0.0171956	0.0859779	0.00832995	0.00146162	0.000141609	0.85	1.41609e-09	1.41609e-09	1	0	0	1	1	0
AAAAATCTAC	28	127	10	174.464	1032153266	100	1800731087	1270	4.53571	0.160492	0.727946	0.0705269	0.00727946	0.000705269	0.453571	7.05269e-09	7.05269e-09	1	0	0	1	0	0
AAAAATCTTGGTCTTTT	67	292	17	174.464	1032153266	100	1800731087	4964	4.35821	0.384034	1.6737	0.162156	0.0284529	0.00275666	0.740896	2.75666e-08	2.75666e-08	1	0	0	1	1	0
AAAAATG	2	8	7	174.464	1032153266	100	1800731087	56	4	0.0114637	0.0458549	0.00444264	0.000320984	3.10985e-05	0.28	3.10985e-10	3.10985e-10	1	0	0	1	0	0
AAAAATGAATTTTGGTCC	2	8	18	174.464	1032153266	100	1800731087	144	4	0.0114637	0.0458549	0.00444264	0.000825387	7.99675e-05	0.72	7.99675e-10	7.99675e-10	1	0	0	1	1	0
AAAAATGAGTCCAAGTT	6	26	17	174.464	1032153266	100	1800731087	442	4.33333	0.0343911	0.149028	0.0144386	0.00253348	0.000245456	0.736667	2.45456e-09	2.45456e-09	1	0	0	1	1	0
AAAAATGCATGCGTGAGG	1	4	18	174.464	1032153266	100	1800731087	72	4	0.00573186	0.0229274	0.00222132	0.000412694	3.99838e-05	0.72	3.99838e-10	3.99838e-10	1	0	0	1	1	0
AAAAATGCTCTCTTACCGAGAT	6	24	22	174.464	1032153266	100	1800731087	528	4	0.0343911	0.137565	0.0133279	0.00302642	0.000293214	0.88	2.93214e-09	2.93214e-09	1	0	0	1	1	0
AAAAATGGACAATCGGG	1	5	17	174.464	1032153266	100	1800731087	85	5	0.00573186	0.0286593	0.00277665	0.000487208	4.72031e-05	0.85	4.72031e-10	4.72031e-10	1	0	0	1	1	0
AAAAATGGACTTTGGTCAT	2	8	19	174.464	1032153266	100	1800731087	152	4	0.0114637	0.0458549	0.00444264	0.000871242	8.44102e-05	0.76	8.44102e-10	8.44102e-10	1	0	0	1	1	0
AAAAATGTACGTGATAG	10	42	17	174.464	1032153266	100	1800731087	714	4.2	0.0573186	0.240738	0.0233239	0.00409255	0.000396506	0.714	3.96506e-09	3.96506e-09	1	0	0	1	1	0
AAAAATGTATATGATAC	8	32	17	174.464	1032153266	100	1800731087	544	4	0.0458549	0.183419	0.0177706	0.00311813	0.0003021	0.68	3.021e-09	3.021e-09	1	0	0	1	1	0
AAAAATGTGGATCATTC	985	4381	17	174.464	1032153266	100	1800731087	74477	4.44772	5.64588	25.1113	2.4329	0.426891	0.0413593	0.756112	4.13593e-07	4.13593e-07	1	0	0	1	1	0
AAAAATGTTGGGG	5	24	13	174.464	1032153266	100	1800731087	312	4.8	0.0286593	0.137565	0.0133279	0.00178834	0.000173263	0.624	1.73263e-09	1.73263e-09	1	0	0	1	1	0
AAAAATT	10	65	7	174.464	1032153266	100	1800731087	455	6.5	0.0573186	0.372571	0.0360965	0.00260799	0.000252675	0.455	2.52675e-09	2.52675e-09	1	0	0	1	0	0
AAAAATTAACAGGTATTCCAG	3	12	21	174.464	1032153266	100	1800731087	252	4	0.0171956	0.0687823	0.00666396	0.00144443	0.000139943	0.84	1.39943e-09	1.39943e-09	1	0	0	1	1	0
AAAAATTAATCAAGAATT	1	4	18	174.464	1032153266	100	1800731087	72	4	0.00573186	0.0229274	0.00222132	0.000412694	3.99838e-05	0.72	3.99838e-10	3.99838e-10	1	0	0	1	1	0
AAAAATTACAAACGT	5	25	15	174.464	1032153266	100	1800731087	375	5	0.0286593	0.143296	0.0138833	0.00214945	0.000208249	0.75	2.08249e-09	2.08249e-09	1	0	0	1	1	0
AAAAATTACCTTAGGC	4	16	16	174.464	1032153266	100	1800731087	256	4	0.0229274	0.0917097	0.00888528	0.00146736	0.000142164	0.64	1.42164e-09	1.42164e-09	1	0	0	1	1	0
AAAAATTACTT	18	80	11	174.464	1032153266	100	1800731087	880	4.44444	0.103173	0.458549	0.0444264	0.00504403	0.00048869	0.488889	4.8869e-09	4.8869e-09	1	0	0	1	0	0
AAAAATTACTTTAGTGCTT	166	697	19	174.464	1032153266	100	1800731087	13243	4.1988	0.951488	3.9951	0.387065	0.075907	0.00735424	0.797771	7.35424e-08	7.35424e-08	1	0	0	1	1	0
AAAAATTATGTAATTTCC	3	12	18	174.464	1032153266	100	1800731087	216	4	0.0171956	0.0687823	0.00666396	0.00123808	0.000119951	0.72	1.19951e-09	1.19951e-09	1	0	0	1	1	0
AAAAATTATTATTGCAAAGG	280	1191	20	174.464	1032153266	100	1800731087	23820	4.25357	1.60492	6.82664	0.661398	0.136533	0.013228	0.850714	1.3228e-07	1.3228e-07	1	0	0	1	1	0
AAAAATTCAC	2	8	10	174.464	1032153266	100	1800731087	80	4	0.0114637	0.0458549	0.00444264	0.000458549	4.44264e-05	0.4	4.44264e-10	4.44264e-10	1	0	0	1	0	0
AAAAATTCCAACATTTCC	5	22	18	174.464	1032153266	100	1800731087	396	4.4	0.0286593	0.126101	0.0122173	0.00226982	0.000219911	0.792	2.19911e-09	2.19911e-09	1	0	0	1	1	0
AAAAATTGGACGTTAGGTC	1	5	19	174.464	1032153266	100	1800731087	95	5	0.00573186	0.0286593	0.00277665	0.000544526	5.27564e-05	0.95	5.27564e-10	5.27564e-10	1	0	0	1	1	0
AAAAATTGGCGGACCAGGGTCG	1	4	22	174.464	1032153266	100	1800731087	88	4	0.00573186	0.0229274	0.00222132	0.000504403	4.8869e-05	0.88	4.8869e-10	4.8869e-10	1	0	0	1	1	0
AAAAATTGTAGTTAG	6	30	15	174.464	1032153266	100	1800731087	450	5	0.0343911	0.171956	0.0166599	0.00257934	0.000249899	0.75	2.49899e-09	2.49899e-09	1	0	0	1	1	0
AAAAATTTAAGATAGCTGAG	3	12	20	174.464	1032153266	100	1800731087	240	4	0.0171956	0.0687823	0.00666396	0.00137565	0.000133279	0.8	1.33279e-09	1.33279e-09	1	0	0	1	1	0
AAAAATTTTAATAACTTAAAATTTT	1	4	25	174.464	1032153266	100	1800731087	100	4	0.00573186	0.0229274	0.00222132	0.000573186	5.5533e-05	1	5.5533e-10	5.5533e-10	1	0	0	1	1	0
AAAAATTTTAGGCTG	6	26	15	174.464	1032153266	100	1800731087	390	4.33333	0.0343911	0.149028	0.0144386	0.00223542	0.000216579	0.65	2.16579e-09	2.16579e-09	1	0	0	1	1	0
AAAAATTTTC	1	7	10	174.464	1032153266	100	1800731087	70	7	0.00573186	0.040123	0.00388731	0.00040123	3.88731e-05	0.7	3.88731e-10	3.88731e-10	1	0	0	1	1	0
AAAAATTTTG	9	36	10	174.464	1032153266	100	1800731087	360	4	0.0515867	0.206347	0.0199919	0.00206347	0.000199919	0.4	1.99919e-09	1.99919e-09	1	0	0	1	0	0
AAAAC	315	1780	5	174.464	1032153266	100	1800731087	8900	5.65079	1.80553	10.2027	0.988487	0.0510135	0.00494244	0.28254	4.94244e-08	4.94244e-08	1	0	0	1	0	0
AAAACAAAGAGTTCGAGACC	5	24	20	174.464	1032153266	100	1800731087	480	4.8	0.0286593	0.137565	0.0133279	0.00275129	0.000266558	0.96	2.66558e-09	2.66558e-09	1	0	0	1	1	0
AAAACAAATT	1	8	10	174.464	1032153266	100	1800731087	80	8	0.00573186	0.0458549	0.00444264	0.000458549	4.44264e-05	0.8	4.44264e-10	4.44264e-10	1	0	0	1	1	0
AAAACAACTACATTGTATTGTT	1	4	22	174.464	1032153266	100	1800731087	88	4	0.00573186	0.0229274	0.00222132	0.000504403	4.8869e-05	0.88	4.8869e-10	4.8869e-10	1	0	0	1	1	0
AAAACAACTATATTGCTTTGAT	7	28	22	174.464	1032153266	100	1800731087	616	4	0.040123	0.160492	0.0155492	0.00353082	0.000342083	0.88	3.42083e-09	3.42083e-09	1	0	0	1	1	0
AAAACAACTATATTGTTAAGTT	2	8	22	174.464	1032153266	100	1800731087	176	4	0.0114637	0.0458549	0.00444264	0.00100881	9.77381e-05	0.88	9.77381e-10	9.77381e-10	1	0	0	1	1	0
AAAACAACTATATTGTTTACTT	8	32	22	174.464	1032153266	100	1800731087	704	4	0.0458549	0.183419	0.0177706	0.00403523	0.000390952	0.88	3.90952e-09	3.90952e-09	1	0	0	1	1	0
AAAACAACTATCTTGTTTAGTT	2	8	22	174.464	1032153266	100	1800731087	176	4	0.0114637	0.0458549	0.00444264	0.00100881	9.77381e-05	0.88	9.77381e-10	9.77381e-10	1	0	0	1	1	0
AAAACAAGAGACTGTAC	1	5	17	174.464	1032153266	100	1800731087	85	5	0.00573186	0.0286593	0.00277665	0.000487208	4.72031e-05	0.85	4.72031e-10	4.72031e-10	1	0	0	1	1	0
AAAACAAGTCGACATGAGTC	2	10	20	174.464	1032153266	100	1800731087	200	5	0.0114637	0.0573186	0.0055533	0.00114637	0.000111066	1	1.11066e-09	1.11066e-09	1	0	0	1	1	0
AAAACAATATAGTTGTTTCAAC	3	12	22	174.464	1032153266	100	1800731087	264	4	0.0171956	0.0687823	0.00666396	0.00151321	0.000146607	0.88	1.46607e-09	1.46607e-09	1	0	0	1	1	0
AAAACAATGTGTCTTT	3	12	16	174.464	1032153266	100	1800731087	192	4	0.0171956	0.0687823	0.00666396	0.00110052	0.000106623	0.64	1.06623e-09	1.06623e-09	1	0	0	1	1	0
AAAACAC	21	90	7	174.464	1032153266	100	1800731087	630	4.28571	0.120369	0.515867	0.0499797	0.00361107	0.000349858	0.3	3.49858e-09	3.49858e-09	1	0	0	1	0	0
AAAACACAAC	4346	25323	10	174.464	1032153266	100	1800731087	253230	5.82674	24.9106	145.148	14.0626	1.45148	0.140626	0.582674	1.40626e-06	1.40626e-06	1	0	0	1	1	0
AAAACACAACAAACAC	25	101	16	174.464	1032153266	100	1800731087	1616	4.04	0.143296	0.578918	0.0560883	0.00926268	0.000897413	0.6464	8.97413e-09	8.97413e-09	1	0	0	1	1	0
AAAACACAACACAAACCAAC	3	12	20	174.464	1032153266	100	1800731087	240	4	0.0171956	0.0687823	0.00666396	0.00137565	0.000133279	0.8	1.33279e-09	1.33279e-09	1	0	0	1	1	0
AAAACACAACACAGAAC	3	13	17	174.464	1032153266	100	1800731087	221	4.33333	0.0171956	0.0745141	0.00721929	0.00126674	0.000122728	0.736667	1.22728e-09	1.22728e-09	1	0	0	1	1	0
AAAACACAACCACACACAC	4	16	19	174.464	1032153266	100	1800731087	304	4	0.0229274	0.0917097	0.00888528	0.00174248	0.00016882	0.76	1.6882e-09	1.6882e-09	1	0	0	1	1	0
AAAACACACACC	7	31	12	174.464	1032153266	100	1800731087	372	4.42857	0.040123	0.177688	0.0172152	0.00213225	0.000206583	0.531429	2.06583e-09	2.06583e-09	1	0	0	1	1	0
AAAACACACATACACCAC	8	32	18	174.464	1032153266	100	1800731087	576	4	0.0458549	0.183419	0.0177706	0.00330155	0.00031987	0.72	3.1987e-09	3.1987e-09	1	0	0	1	1	0
AAAACACATGGACCAGCAAC	2	10	20	174.464	1032153266	100	1800731087	200	5	0.0114637	0.0573186	0.0055533	0.00114637	0.000111066	1	1.11066e-09	1.11066e-09	1	0	0	1	1	0
AAAACACCAAAACTCTC	6	26	17	174.464	1032153266	100	1800731087	442	4.33333	0.0343911	0.149028	0.0144386	0.00253348	0.000245456	0.736667	2.45456e-09	2.45456e-09	1	0	0	1	1	0
AAAACACCAATACTCC	13	56	16	174.464	1032153266	100	1800731087	896	4.30769	0.0745141	0.320984	0.0310985	0.00513574	0.000497576	0.689231	4.97576e-09	4.97576e-09	1	0	0	1	1	0
AAAACACCATTTCGATC	4	20	17	174.464	1032153266	100	1800731087	340	5	0.0229274	0.114637	0.0111066	0.00194883	0.000188812	0.85	1.88812e-09	1.88812e-09	1	0	0	1	1	0
AAAACACCCATTCGATG	6	24	17	174.464	1032153266	100	1800731087	408	4	0.0343911	0.137565	0.0133279	0.0023386	0.000226575	0.68	2.26575e-09	2.26575e-09	1	0	0	1	1	0
AAAACACGATTTGCACATTC	3	12	20	174.464	1032153266	100	1800731087	240	4	0.0171956	0.0687823	0.00666396	0.00137565	0.000133279	0.8	1.33279e-09	1.33279e-09	1	0	0	1	1	0
AAAACACGC	2	14	9	174.464	1032153266	100	1800731087	126	7	0.0114637	0.080246	0.00777462	0.000722214	6.99716e-05	0.63	6.99716e-10	6.99716e-10	1	0	0	1	1	0
AAAACACGCAACCTGCAT	10	40	18	174.464	1032153266	100	1800731087	720	4	0.0573186	0.229274	0.0222132	0.00412694	0.000399838	0.72	3.99838e-09	3.99838e-09	1	0	0	1	1	0
AAAACACGCACACACC	105	427	16	174.464	1032153266	100	1800731087	6832	4.06667	0.601845	2.4475	0.237126	0.03916	0.00379401	0.650667	3.79401e-08	3.79401e-08	1	0	0	1	1	0
AAAACACGCGCAC	4	16	13	174.464	1032153266	100	1800731087	208	4	0.0229274	0.0917097	0.00888528	0.00119223	0.000115509	0.52	1.15509e-09	1.15509e-09	1	0	0	1	1	0
AAAACACTACACAAACCAAC	1	4	20	174.464	1032153266	100	1800731087	80	4	0.00573186	0.0229274	0.00222132	0.000458549	4.44264e-05	0.8	4.44264e-10	4.44264e-10	1	0	0	1	1	0
AAAACAGACTCGACCTTCGAGTCG	4	16	24	174.464	1032153266	100	1800731087	384	4	0.0229274	0.0917097	0.00888528	0.00220103	0.000213247	0.96	2.13247e-09	2.13247e-09	1	0	0	1	1	0
AAAACAGATACCTTAGTT	3	12	18	174.464	1032153266	100	1800731087	216	4	0.0171956	0.0687823	0.00666396	0.00123808	0.000119951	0.72	1.19951e-09	1.19951e-09	1	0	0	1	1	0
AAAACAGCATGGG	3	21	13	174.464	1032153266	100	1800731087	273	7	0.0171956	0.120369	0.0116619	0.0015648	0.000151605	0.91	1.51605e-09	1.51605e-09	1	0	0	1	1	0
AAAACAGG	1	4	8	174.464	1032153266	100	1800731087	32	4	0.00573186	0.0229274	0.00222132	0.000183419	1.77706e-05	0.32	1.77706e-10	1.77706e-10	1	0	0	1	0	0
AAAACAGTCCTAAAAGGGC	1	4	19	174.464	1032153266	100	1800731087	76	4	0.00573186	0.0229274	0.00222132	0.000435621	4.22051e-05	0.76	4.22051e-10	4.22051e-10	1	0	0	1	1	0
AAAACAGTCGCAAAGACT	4	16	18	174.464	1032153266	100	1800731087	288	4	0.0229274	0.0917097	0.00888528	0.00165077	0.000159935	0.72	1.59935e-09	1.59935e-09	1	0	0	1	1	0
AAAACAGTTACAAGAGAC	12	49	18	174.464	1032153266	100	1800731087	882	4.08333	0.0687823	0.280861	0.0272112	0.0050555	0.000489801	0.735	4.89801e-09	4.89801e-09	1	0	0	1	1	0
AAAACAGTTTCTCTACAGCG	19	78	20	174.464	1032153266	100	1800731087	1560	4.10526	0.108905	0.447085	0.0433157	0.0089417	0.000866315	0.821053	8.66315e-09	8.66315e-09	1	0	0	1	1	0
AAAACAGTTTGCGTGAAACG	4	20	20	174.464	1032153266	100	1800731087	400	5	0.0229274	0.114637	0.0111066	0.00229274	0.000222132	1	2.22132e-09	2.22132e-09	1	0	0	1	1	0
AAAACAT	37	157	7	174.464	1032153266	100	1800731087	1099	4.24324	0.212079	0.899902	0.0871868	0.00629931	0.000610308	0.297027	6.10308e-09	6.10308e-09	1	0	0	1	0	0
AAAACATAAAATCCC	5	23	15	174.464	1032153266	100	1800731087	345	4.6	0.0286593	0.131833	0.0127726	0.00197749	0.000191589	0.69	1.91589e-09	1.91589e-09	1	0	0	1	1	0
AAAACATAAGGTACTCGATCG	3	12	21	174.464	1032153266	100	1800731087	252	4	0.0171956	0.0687823	0.00666396	0.00144443	0.000139943	0.84	1.39943e-09	1.39943e-09	1	0	0	1	1	0
AAAACATAAT	3	16	10	174.464	1032153266	100	1800731087	160	5.33333	0.0171956	0.0917097	0.00888528	0.000917097	8.88528e-05	0.533333	8.88528e-10	8.88528e-10	1	0	0	1	1	0
AAAACATATGTTT	133	616	13	174.464	1032153266	100	1800731087	8008	4.63158	0.762337	3.53082	0.342083	0.0459007	0.00444708	0.602105	4.44708e-08	4.44708e-08	1	0	0	1	1	0
AAAACATCAACTCCC	13	52	15	174.464	1032153266	100	1800731087	780	4	0.0745141	0.298057	0.0288772	0.00447085	0.000433157	0.6	4.33157e-09	4.33157e-09	1	0	0	1	1	0
AAAACATCGTACAGACTC	456	1893	18	174.464	1032153266	100	1800731087	34074	4.15132	2.61373	10.8504	1.05124	0.195307	0.0189223	0.747237	1.89223e-07	1.89223e-07	1	0	0	1	1	0
AAAACATGACAC	4	20	12	174.464	1032153266	100	1800731087	240	5	0.0229274	0.114637	0.0111066	0.00137565	0.000133279	0.6	1.33279e-09	1.33279e-09	1	0	0	1	1	0
AAAACATGACGAGTTTACCGT	5	20	21	174.464	1032153266	100	1800731087	420	4	0.0286593	0.114637	0.0111066	0.00240738	0.000233239	0.84	2.33239e-09	2.33239e-09	1	0	0	1	1	0
AAAACATGACTACCTAGTGC	3	15	20	174.464	1032153266	100	1800731087	300	5	0.0171956	0.0859779	0.00832995	0.00171956	0.000166599	1	1.66599e-09	1.66599e-09	1	0	0	1	1	0
AAAACATGATTTTGTCAAC	4	16	19	174.464	1032153266	100	1800731087	304	4	0.0229274	0.0917097	0.00888528	0.00174248	0.00016882	0.76	1.6882e-09	1.6882e-09	1	0	0	1	1	0
AAAACATTCCTC	6	24	12	174.464	1032153266	100	1800731087	288	4	0.0343911	0.137565	0.0133279	0.00165077	0.000159935	0.48	1.59935e-09	1.59935e-09	1	0	0	1	0	0
AAAACATTGACAAGCC	3	17	16	174.464	1032153266	100	1800731087	272	5.66667	0.0171956	0.0974416	0.00944061	0.00155907	0.00015105	0.906667	1.5105e-09	1.5105e-09	1	0	0	1	1	0
AAAACC	41	187	6	174.464	1032153266	100	1800731087	1122	4.56098	0.235006	1.07186	0.103847	0.00643114	0.00062308	0.273659	6.2308e-09	6.2308e-09	1	0	0	1	0	0
AAAACCAAGACC	347	1745	12	174.464	1032153266	100	1800731087	20940	5.02882	1.98895	10.0021	0.969051	0.120025	0.0116286	0.603458	1.16286e-07	1.16286e-07	1	0	0	1	1	0
AAAACCAAGTATCAAGT	413	1708	17	174.464	1032153266	100	1800731087	29036	4.13559	2.36726	9.79001	0.948504	0.16643	0.0161246	0.703051	1.61246e-07	1.61246e-07	1	0	0	1	1	0
AAAACCACAAACATAC	2	12	16	174.464	1032153266	100	1800731087	192	6	0.0114637	0.0687823	0.00666396	0.00110052	0.000106623	0.96	1.06623e-09	1.06623e-09	1	0	0	1	1	0
AAAACCACCCGGATAATTTAGG	1	4	22	174.464	1032153266	100	1800731087	88	4	0.00573186	0.0229274	0.00222132	0.000504403	4.8869e-05	0.88	4.8869e-10	4.8869e-10	1	0	0	1	1	0
AAAACCACGTGG	5	28	12	174.464	1032153266	100	1800731087	336	5.6	0.0286593	0.160492	0.0155492	0.0019259	0.000186591	0.672	1.86591e-09	1.86591e-09	1	0	0	1	1	0
AAAACCAGAGGTTCGT	22	100	16	174.464	1032153266	100	1800731087	1600	4.54545	0.126101	0.573186	0.055533	0.00917097	0.000888528	0.727273	8.88528e-09	8.88528e-09	1	0	0	1	1	0
AAAACCATGT	3	18	10	174.464	1032153266	100	1800731087	180	6	0.0171956	0.103173	0.00999594	0.00103173	9.99594e-05	0.6	9.99594e-10	9.99594e-10	1	0	0	1	1	0
AAAACCATTTTAGGC	7	30	15	174.464	1032153266	100	1800731087	450	4.28571	0.040123	0.171956	0.0166599	0.00257934	0.000249899	0.642857	2.49899e-09	2.49899e-09	1	0	0	1	1	0
AAAACCCAATACAGTTTCTCGCAC	1	4	24	174.464	1032153266	100	1800731087	96	4	0.00573186	0.0229274	0.00222132	0.000550258	5.33117e-05	0.96	5.33117e-10	5.33117e-10	1	0	0	1	1	0
AAAACCCAATGAGCCTACGG	1	5	20	174.464	1032153266	100	1800731087	100	5	0.00573186	0.0286593	0.00277665	0.000573186	5.5533e-05	1	5.5533e-10	5.5533e-10	1	0	0	1	1	0
AAAACCCCGATTTTAC	2	8	16	174.464	1032153266	100	1800731087	128	4	0.0114637	0.0458549	0.00444264	0.000733678	7.10822e-05	0.64	7.10822e-10	7.10822e-10	1	0	0	1	1	0
AAAACCCGAGGTTCGT	29	150	16	174.464	1032153266	100	1800731087	2400	5.17241	0.166224	0.859779	0.0832995	0.0137565	0.00133279	0.827586	1.33279e-08	1.33279e-08	1	0	0	1	1	0
AAAACCCGGAACTGAGGGAG	1	4	20	174.464	1032153266	100	1800731087	80	4	0.00573186	0.0229274	0.00222132	0.000458549	4.44264e-05	0.8	4.44264e-10	4.44264e-10	1	0	0	1	1	0
AAAACCCTGTCGGCGTACC	8	33	19	174.464	1032153266	100	1800731087	627	4.125	0.0458549	0.189151	0.0183259	0.00359387	0.000348192	0.78375	3.48192e-09	3.48192e-09	1	0	0	1	1	0
AAAACCCTTGGCATAGGCTTT	3	12	21	174.464	1032153266	100	1800731087	252	4	0.0171956	0.0687823	0.00666396	0.00144443	0.000139943	0.84	1.39943e-09	1.39943e-09	1	0	0	1	1	0
AAAACCGAACCTAACCCAAC	5	20	20	174.464	1032153266	100	1800731087	400	4	0.0286593	0.114637	0.0111066	0.00229274	0.000222132	0.8	2.22132e-09	2.22132e-09	1	0	0	1	1	0
AAAACCGACAGTGCTATCAACGAT	1	4	24	174.464	1032153266	100	1800731087	96	4	0.00573186	0.0229274	0.00222132	0.000550258	5.33117e-05	0.96	5.33117e-10	5.33117e-10	1	0	0	1	1	0
AAAACCGAGAGTTCGT	1	4	16	174.464	1032153266	100	1800731087	64	4	0.00573186	0.0229274	0.00222132	0.000366839	3.55411e-05	0.64	3.55411e-10	3.55411e-10	1	0	0	1	1	0
AAAACCGCCAATCTTC	78	318	16	174.464	1032153266	100	1800731087	5088	4.07692	0.447085	1.82273	0.176595	0.0291637	0.00282552	0.652308	2.82552e-08	2.82552e-08	1	0	0	1	1	0
AAAACCGTAAAC	6	24	12	174.464	1032153266	100	1800731087	288	4	0.0343911	0.137565	0.0133279	0.00165077	0.000159935	0.48	1.59935e-09	1.59935e-09	1	0	0	1	0	0
AAAACCGTCAACGCGAC	1	4	17	174.464	1032153266	100	1800731087	68	4	0.00573186	0.0229274	0.00222132	0.000389766	3.77624e-05	0.68	3.77624e-10	3.77624e-10	1	0	0	1	1	0
AAAACCGTCGAGGGAG	19	82	16	174.464	1032153266	100	1800731087	1312	4.31579	0.108905	0.470012	0.0455371	0.0075202	0.000728593	0.690526	7.28593e-09	7.28593e-09	1	0	0	1	1	0
AAAACCT	4	16	7	174.464	1032153266	100	1800731087	112	4	0.0229274	0.0917097	0.00888528	0.000641968	6.2197e-05	0.28	6.2197e-10	6.2197e-10	1	0	0	1	0	0
AAAACCTAACC	3	16	11	174.464	1032153266	100	1800731087	176	5.33333	0.0171956	0.0917097	0.00888528	0.00100881	9.77381e-05	0.586667	9.77381e-10	9.77381e-10	1	0	0	1	1	0
AAAACCTAATTTCAATATC	125	545	19	174.464	1032153266	100	1800731087	10355	4.36	0.716482	3.12386	0.302655	0.0593534	0.00575044	0.8284	5.75044e-08	5.75044e-08	1	0	0	1	1	0
AAAACCTATTGGTTATGTTTAT	3	12	22	174.464	1032153266	100	1800731087	264	4	0.0171956	0.0687823	0.00666396	0.00151321	0.000146607	0.88	1.46607e-09	1.46607e-09	1	0	0	1	1	0
AAAACCTGACGAGTTGTCCAC	1	4	21	174.464	1032153266	100	1800731087	84	4	0.00573186	0.0229274	0.00222132	0.000481476	4.66477e-05	0.84	4.66477e-10	4.66477e-10	1	0	0	1	1	0
AAAACCTGCC	1	4	10	174.464	1032153266	100	1800731087	40	4	0.00573186	0.0229274	0.00222132	0.000229274	2.22132e-05	0.4	2.22132e-10	2.22132e-10	1	0	0	1	0	0
AAAACCTGTTTG	121	526	12	174.464	1032153266	100	1800731087	6312	4.34711	0.693555	3.01496	0.292104	0.0361795	0.00350524	0.521653	3.50524e-08	3.50524e-08	1	0	0	1	1	0
AAAACCTTAACTTCCT	4	21	16	174.464	1032153266	100	1800731087	336	5.25	0.0229274	0.120369	0.0116619	0.0019259	0.000186591	0.84	1.86591e-09	1.86591e-09	1	0	0	1	1	0
AAAACCTTAGAGGGAG	24	96	16	174.464	1032153266	100	1800731087	1536	4	0.137565	0.550258	0.0533117	0.00880413	0.000852987	0.64	8.52987e-09	8.52987e-09	1	0	0	1	1	0
AAAACCTTGG	3	12	10	174.464	1032153266	100	1800731087	120	4	0.0171956	0.0687823	0.00666396	0.000687823	6.66396e-05	0.4	6.66396e-10	6.66396e-10	1	0	0	1	0	0
AAAACGAAGTCCTACGTTTAGCT	4	16	23	174.464	1032153266	100	1800731087	368	4	0.0229274	0.0917097	0.00888528	0.00210932	0.000204361	0.92	2.04361e-09	2.04361e-09	1	0	0	1	1	0
AAAACGAATATGTAGGT	432	1810	17	174.464	1032153266	100	1800731087	30770	4.18981	2.47616	10.3747	1.00515	0.176369	0.0170875	0.712269	1.70875e-07	1.70875e-07	1	0	0	1	1	0
AAAACGACGG	2	8	10	174.464	1032153266	100	1800731087	80	4	0.0114637	0.0458549	0.00444264	0.000458549	4.44264e-05	0.4	4.44264e-10	4.44264e-10	1	0	0	1	0	0
AAAACGACTGTAGGC	3	18	15	174.464	1032153266	100	1800731087	270	6	0.0171956	0.103173	0.00999594	0.0015476	0.000149939	0.9	1.49939e-09	1.49939e-09	1	0	0	1	1	0
AAAACGATTTTCGGC	1	5	15	174.464	1032153266	100	1800731087	75	5	0.00573186	0.0286593	0.00277665	0.000429889	4.16498e-05	0.75	4.16498e-10	4.16498e-10	1	0	0	1	1	0
AAAACGCCATTTGGC	16	70	15	174.464	1032153266	100	1800731087	1050	4.375	0.0917097	0.40123	0.0388731	0.00601845	0.000583097	0.65625	5.83097e-09	5.83097e-09	1	0	0	1	1	0
AAAACGCCCTCGAATGT	2	8	17	174.464	1032153266	100	1800731087	136	4	0.0114637	0.0458549	0.00444264	0.000779533	7.55249e-05	0.68	7.55249e-10	7.55249e-10	1	0	0	1	1	0
AAAACGCGCCTGCTT	6	28	15	174.464	1032153266	100	1800731087	420	4.66667	0.0343911	0.160492	0.0155492	0.00240738	0.000233239	0.7	2.33239e-09	2.33239e-09	1	0	0	1	1	0
AAAACGGCACGTGTCG	1	5	16	174.464	1032153266	100	1800731087	80	5	0.00573186	0.0286593	0.00277665	0.000458549	4.44264e-05	0.8	4.44264e-10	4.44264e-10	1	0	0	1	1	0
AAAACGGCC	4	16	9	174.464	1032153266	100	1800731087	144	4	0.0229274	0.0917097	0.00888528	0.000825387	7.99675e-05	0.36	7.99675e-10	7.99675e-10	1	0	0	1	0	0
AAAACGGCTCATCCT	3	12	15	174.464	1032153266	100	1800731087	180	4	0.0171956	0.0687823	0.00666396	0.00103173	9.99594e-05	0.6	9.99594e-10	9.99594e-10	1	0	0	1	1	0
AAAACGGTCACAAAGG	10	50	16	174.464	1032153266	100	1800731087	800	5	0.0573186	0.286593	0.0277665	0.00458549	0.000444264	0.8	4.44264e-09	4.44264e-09	1	0	0	1	1	0
AAAACGGTCTCAAAGG	17	84	16	174.464	1032153266	100	1800731087	1344	4.94118	0.0974416	0.481476	0.0466477	0.00770362	0.000746364	0.790588	7.46364e-09	7.46364e-09	1	0	0	1	1	0
AAAACGTAAAGGTC	1	6	14	174.464	1032153266	100	1800731087	84	6	0.00573186	0.0343911	0.00333198	0.000481476	4.66477e-05	0.84	4.66477e-10	4.66477e-10	1	0	0	1	1	0
AAAACGTAGAGGTC	5	31	14	174.464	1032153266	100	1800731087	434	6.2	0.0286593	0.177688	0.0172152	0.00248763	0.000241013	0.868	2.41013e-09	2.41013e-09	1	0	0	1	1	0
AAAACGTGCCGTAGCTGTCGGTC	1	4	23	174.464	1032153266	100	1800731087	92	4	0.00573186	0.0229274	0.00222132	0.000527331	5.10904e-05	0.92	5.10904e-10	5.10904e-10	1	0	0	1	1	0
AAAACT	132	574	6	174.464	1032153266	100	1800731087	3444	4.34848	0.756605	3.29009	0.318759	0.0197405	0.00191256	0.260909	1.91256e-08	1.91256e-08	1	0	0	1	0	0
AAAACTAACTCAGACAGGC	8	34	19	174.464	1032153266	100	1800731087	646	4.25	0.0458549	0.194883	0.0188812	0.00370278	0.000358743	0.8075	3.58743e-09	3.58743e-09	1	0	0	1	1	0
AAAACTACCACACTTGCAGT	1	5	20	174.464	1032153266	100	1800731087	100	5	0.00573186	0.0286593	0.00277665	0.000573186	5.5533e-05	1	5.5533e-10	5.5533e-10	1	0	0	1	1	0
AAAACTACTACAACTACT	4	16	18	174.464	1032153266	100	1800731087	288	4	0.0229274	0.0917097	0.00888528	0.00165077	0.000159935	0.72	1.59935e-09	1.59935e-09	1	0	0	1	1	0
AAAACTAGATGAGTTGTCCGC	4	16	21	174.464	1032153266	100	1800731087	336	4	0.0229274	0.0917097	0.00888528	0.0019259	0.000186591	0.84	1.86591e-09	1.86591e-09	1	0	0	1	1	0
AAAACTAGTCGAGTC	9	40	15	174.464	1032153266	100	1800731087	600	4.44444	0.0515867	0.229274	0.0222132	0.00343911	0.000333198	0.666667	3.33198e-09	3.33198e-09	1	0	0	1	1	0
AAAACTAGTTGAG	28	156	13	174.464	1032153266	100	1800731087	2028	5.57143	0.160492	0.89417	0.0866315	0.0116242	0.00112621	0.724286	1.12621e-08	1.12621e-08	1	0	0	1	1	0
AAAACTATATATATATATAT	1	4	20	174.464	1032153266	100	1800731087	80	4	0.00573186	0.0229274	0.00222132	0.000458549	4.44264e-05	0.8	4.44264e-10	4.44264e-10	1	0	0	1	1	0
AAAACTATGTACTTAAT	46	194	17	174.464	1032153266	100	1800731087	3298	4.21739	0.263665	1.11198	0.107734	0.0189037	0.00183148	0.716957	1.83148e-08	1.83148e-08	1	0	0	1	1	0
AAAACTCAATGAGATGTCCGT	2	8	21	174.464	1032153266	100	1800731087	168	4	0.0114637	0.0458549	0.00444264	0.000962952	9.32954e-05	0.84	9.32954e-10	9.32954e-10	1	0	0	1	1	0
AAAACTCACAGTC	4	18	13	174.464	1032153266	100	1800731087	234	4.5	0.0229274	0.103173	0.00999594	0.00134125	0.000129947	0.585	1.29947e-09	1.29947e-09	1	0	0	1	1	0
AAAACTCATGGGGAAAATGGAC	1	4	22	174.464	1032153266	100	1800731087	88	4	0.00573186	0.0229274	0.00222132	0.000504403	4.8869e-05	0.88	4.8869e-10	4.8869e-10	1	0	0	1	1	0
AAAACTCCAAATCTCC	6	24	16	174.464	1032153266	100	1800731087	384	4	0.0343911	0.137565	0.0133279	0.00220103	0.000213247	0.64	2.13247e-09	2.13247e-09	1	0	0	1	1	0
AAAACTCCGATTACCTGGG	4	16	19	174.464	1032153266	100	1800731087	304	4	0.0229274	0.0917097	0.00888528	0.00174248	0.00016882	0.76	1.6882e-09	1.6882e-09	1	0	0	1	1	0
AAAACTCCTTGGAGATGGAGGG	1	4	22	174.464	1032153266	100	1800731087	88	4	0.00573186	0.0229274	0.00222132	0.000504403	4.8869e-05	0.88	4.8869e-10	4.8869e-10	1	0	0	1	1	0
AAAACTCGATGAGTTGTCCGT	1	4	21	174.464	1032153266	100	1800731087	84	4	0.00573186	0.0229274	0.00222132	0.000481476	4.66477e-05	0.84	4.66477e-10	4.66477e-10	1	0	0	1	1	0
AAAACTCGCAGAGTTGCCCGT	1	4	21	174.464	1032153266	100	1800731087	84	4	0.00573186	0.0229274	0.00222132	0.000481476	4.66477e-05	0.84	4.66477e-10	4.66477e-10	1	0	0	1	1	0
AAAACTCGGCAAGATACCCAT	1	4	21	174.464	1032153266	100	1800731087	84	4	0.00573186	0.0229274	0.00222132	0.000481476	4.66477e-05	0.84	4.66477e-10	4.66477e-10	1	0	0	1	1	0
AAAACTCT	4	16	8	174.464	1032153266	100	1800731087	128	4	0.0229274	0.0917097	0.00888528	0.000733678	7.10822e-05	0.32	7.10822e-10	7.10822e-10	1	0	0	1	0	0
AAAACTCTCGACGCTAC	9	39	17	174.464	1032153266	100	1800731087	663	4.33333	0.0515867	0.223542	0.0216579	0.00380022	0.000368184	0.736667	3.68184e-09	3.68184e-09	1	0	0	1	1	0
AAAACTCTGAAAGATGTCCGT	2	8	21	174.464	1032153266	100	1800731087	168	4	0.0114637	0.0458549	0.00444264	0.000962952	9.32954e-05	0.84	9.32954e-10	9.32954e-10	1	0	0	1	1	0
AAAACTCTGCAAGATGTCCCT	2	8	21	174.464	1032153266	100	1800731087	168	4	0.0114637	0.0458549	0.00444264	0.000962952	9.32954e-05	0.84	9.32954e-10	9.32954e-10	1	0	0	1	1	0
AAAACTCTGCGAGATGTCAGT	3	12	21	174.464	1032153266	100	1800731087	252	4	0.0171956	0.0687823	0.00666396	0.00144443	0.000139943	0.84	1.39943e-09	1.39943e-09	1	0	0	1	1	0
AAAACTCTTTAATCTGATT	591	2463	19	174.464	1032153266	100	1800731087	46797	4.16751	3.38753	14.1176	1.36778	0.268234	0.0259878	0.791827	2.59878e-07	2.59878e-07	1	0	0	1	1	0
AAAACTG	4	16	7	174.464	1032153266	100	1800731087	112	4	0.0229274	0.0917097	0.00888528	0.000641968	6.2197e-05	0.28	6.2197e-10	6.2197e-10	1	0	0	1	0	0
AAAACTGAGTCCTATC	3	12	16	174.464	1032153266	100	1800731087	192	4	0.0171956	0.0687823	0.00666396	0.00110052	0.000106623	0.64	1.06623e-09	1.06623e-09	1	0	0	1	1	0
AAAACTGATGTTATCTGACC	1	5	20	174.464	1032153266	100	1800731087	100	5	0.00573186	0.0286593	0.00277665	0.000573186	5.5533e-05	1	5.5533e-10	5.5533e-10	1	0	0	1	1	0
AAAACTT	4	16	7	174.464	1032153266	100	1800731087	112	4	0.0229274	0.0917097	0.00888528	0.000641968	6.2197e-05	0.28	6.2197e-10	6.2197e-10	1	0	0	1	0	0
AAAACTTACAGTC	5	30	13	174.464	1032153266	100	1800731087	390	6	0.0286593	0.171956	0.0166599	0.00223542	0.000216579	0.78	2.16579e-09	2.16579e-09	1	0	0	1	1	0
AAAACTTACCACTCG	6	36	15	174.464	1032153266	100	1800731087	540	6	0.0343911	0.206347	0.0199919	0.0030952	0.000299878	0.9	2.99878e-09	2.99878e-09	1	0	0	1	1	0
AAAACTTACTGAGTTGCCAAT	2	8	21	174.464	1032153266	100	1800731087	168	4	0.0114637	0.0458549	0.00444264	0.000962952	9.32954e-05	0.84	9.32954e-10	9.32954e-10	1	0	0	1	1	0
AAAACTTCC	8	58	9	174.464	1032153266	100	1800731087	522	7.25	0.0458549	0.332448	0.0322091	0.00299203	0.000289882	0.6525	2.89882e-09	2.89882e-09	1	0	0	1	1	0
AAAACTTCCTCGAATAT	7	30	17	174.464	1032153266	100	1800731087	510	4.28571	0.040123	0.171956	0.0166599	0.00292325	0.000283218	0.728571	2.83218e-09	2.83218e-09	1	0	0	1	1	0
AAAACTTGACAAGTTGTCCGT	1	4	21	174.464	1032153266	100	1800731087	84	4	0.00573186	0.0229274	0.00222132	0.000481476	4.66477e-05	0.84	4.66477e-10	4.66477e-10	1	0	0	1	1	0
AAAACTTGACCAGTTCTCCGT	1	4	21	174.464	1032153266	100	1800731087	84	4	0.00573186	0.0229274	0.00222132	0.000481476	4.66477e-05	0.84	4.66477e-10	4.66477e-10	1	0	0	1	1	0
AAAACTTGAGAAATC	7	36	15	174.464	1032153266	100	1800731087	540	5.14286	0.040123	0.206347	0.0199919	0.0030952	0.000299878	0.771429	2.99878e-09	2.99878e-09	1	0	0	1	1	0
AAAACTTGCAGAGTTATCCGT	1	4	21	174.464	1032153266	100	1800731087	84	4	0.00573186	0.0229274	0.00222132	0.000481476	4.66477e-05	0.84	4.66477e-10	4.66477e-10	1	0	0	1	1	0
AAAACTTGCAGCCACGTACGT	2	8	21	174.464	1032153266	100	1800731087	168	4	0.0114637	0.0458549	0.00444264	0.000962952	9.32954e-05	0.84	9.32954e-10	9.32954e-10	1	0	0	1	1	0
AAAACTTGCAGGGTTGTCCGC	1	4	21	174.464	1032153266	100	1800731087	84	4	0.00573186	0.0229274	0.00222132	0.000481476	4.66477e-05	0.84	4.66477e-10	4.66477e-10	1	0	0	1	1	0
AAAACTTGCGGAGATCCCCGT	6	24	21	174.464	1032153266	100	1800731087	504	4	0.0343911	0.137565	0.0133279	0.00288886	0.000279886	0.84	2.79886e-09	2.79886e-09	1	0	0	1	1	0
AAAACTTGCTGATTTGCCAAT	1	4	21	174.464	1032153266	100	1800731087	84	4	0.00573186	0.0229274	0.00222132	0.000481476	4.66477e-05	0.84	4.66477e-10	4.66477e-10	1	0	0	1	1	0
AAAACTTGGCGAGCTGCCCTT	4	16	21	174.464	1032153266	100	1800731087	336	4	0.0229274	0.0917097	0.00888528	0.0019259	0.000186591	0.84	1.86591e-09	1.86591e-09	1	0	0	1	1	0
AAAACTTGGCGAGTTGTCGTT	3	12	21	174.464	1032153266	100	1800731087	252	4	0.0171956	0.0687823	0.00666396	0.00144443	0.000139943	0.84	1.39943e-09	1.39943e-09	1	0	0	1	1	0
AAAACTTTCCACTCC	1	4	15	174.464	1032153266	100	1800731087	60	4	0.00573186	0.0229274	0.00222132	0.000343911	3.33198e-05	0.6	3.33198e-10	3.33198e-10	1	0	0	1	1	0
AAAACTTTCGAAATG	9	43	15	174.464	1032153266	100	1800731087	645	4.77778	0.0515867	0.24647	0.0238792	0.00369705	0.000358188	0.716667	3.58188e-09	3.58188e-09	1	0	0	1	1	0
AAAACTTTGTAATGTTTAAATTG	4	16	23	174.464	1032153266	100	1800731087	368	4	0.0229274	0.0917097	0.00888528	0.00210932	0.000204361	0.92	2.04361e-09	2.04361e-09	1	0	0	1	1	0
AAAAG	311	1808	5	174.464	1032153266	100	1800731087	9040	5.8135	1.78261	10.3632	1.00404	0.051816	0.00502018	0.290675	5.02018e-08	5.02018e-08	1	0	0	1	0	0
AAAAGAAAGCGATC	210	956	14	174.464	1032153266	100	1800731087	13384	4.55238	1.20369	5.47966	0.530895	0.0767152	0.00743254	0.637333	7.43254e-08	7.43254e-08	1	0	0	1	1	0
AAAAGAAAGTG	2	8	11	174.464	1032153266	100	1800731087	88	4	0.0114637	0.0458549	0.00444264	0.000504403	4.8869e-05	0.44	4.8869e-10	4.8869e-10	1	0	0	1	0	0
AAAAGAAGAAG	5	22	11	174.464	1032153266	100	1800731087	242	4.4	0.0286593	0.126101	0.0122173	0.00138711	0.00013439	0.484	1.3439e-09	1.3439e-09	1	0	0	1	0	0
AAAAGAAGGGGAGG	8	32	14	174.464	1032153266	100	1800731087	448	4	0.0458549	0.183419	0.0177706	0.00256787	0.000248788	0.56	2.48788e-09	2.48788e-09	1	0	0	1	1	0
AAAAGAAGTTATGGGG	2	10	16	174.464	1032153266	100	1800731087	160	5	0.0114637	0.0573186	0.0055533	0.000917097	8.88528e-05	0.8	8.88528e-10	8.88528e-10	1	0	0	1	1	0
AAAAGAATCT	11	53	10	174.464	1032153266	100	1800731087	530	4.81818	0.0630504	0.303788	0.0294325	0.00303788	0.000294325	0.481818	2.94325e-09	2.94325e-09	1	0	0	1	0	0
AAAAGAATTTACATG	6	29	15	174.464	1032153266	100	1800731087	435	4.83333	0.0343911	0.166224	0.0161046	0.00249336	0.000241569	0.725	2.41569e-09	2.41569e-09	1	0	0	1	1	0
AAAAGACACCCTCGAAT	6	27	17	174.464	1032153266	100	1800731087	459	4.5	0.0343911	0.15476	0.0149939	0.00263092	0.000254896	0.765	2.54896e-09	2.54896e-09	1	0	0	1	1	0
AAAAGACAGACATTTGACCT	2	10	20	174.464	1032153266	100	1800731087	200	5	0.0114637	0.0573186	0.0055533	0.00114637	0.000111066	1	1.11066e-09	1.11066e-09	1	0	0	1	1	0
AAAAGACAGGATCTTT	3	13	16	174.464	1032153266	100	1800731087	208	4.33333	0.0171956	0.0745141	0.00721929	0.00119223	0.000115509	0.693333	1.15509e-09	1.15509e-09	1	0	0	1	1	0
AAAAGACCGACTGCCT	69	279	16	174.464	1032153266	100	1800731087	4464	4.04348	0.395498	1.59919	0.154937	0.025587	0.00247899	0.646957	2.47899e-08	2.47899e-08	1	0	0	1	1	0
AAAAGACTCGCGC	15	65	13	174.464	1032153266	100	1800731087	845	4.33333	0.0859779	0.372571	0.0360965	0.00484342	0.000469254	0.563333	4.69254e-09	4.69254e-09	1	0	0	1	1	0
AAAAGACTTGTCAGTCAAACTC	1	4	22	174.464	1032153266	100	1800731087	88	4	0.00573186	0.0229274	0.00222132	0.000504403	4.8869e-05	0.88	4.8869e-10	4.8869e-10	1	0	0	1	1	0
AAAAGAG	1	4	7	174.464	1032153266	100	1800731087	28	4	0.00573186	0.0229274	0.00222132	0.000160492	1.55492e-05	0.28	1.55492e-10	1.55492e-10	1	0	0	1	0	0
AAAAGAGAAAGAGAAT	4	24	16	174.464	1032153266	100	1800731087	384	6	0.0229274	0.137565	0.0133279	0.00220103	0.000213247	0.96	2.13247e-09	2.13247e-09	1	0	0	1	1	0
AAAAGAGAG	16	74	9	174.464	1032153266	100	1800731087	666	4.625	0.0917097	0.424157	0.0410944	0.00381742	0.00036985	0.41625	3.6985e-09	3.6985e-09	1	0	0	1	0	0
AAAAGAGAGAAGAGC	14	59	15	174.464	1032153266	100	1800731087	885	4.21429	0.080246	0.33818	0.0327645	0.00507269	0.000491467	0.632143	4.91467e-09	4.91467e-09	1	0	0	1	1	0
AAAAGAGAGAG	13	52	11	174.464	1032153266	100	1800731087	572	4	0.0745141	0.298057	0.0288772	0.00327862	0.000317649	0.44	3.17649e-09	3.17649e-09	1	0	0	1	0	0
AAAAGAGAGAGAAAGAG	4	20	17	174.464	1032153266	100	1800731087	340	5	0.0229274	0.114637	0.0111066	0.00194883	0.000188812	0.85	1.88812e-09	1.88812e-09	1	0	0	1	1	0
AAAAGAGAGAGCG	5	30	13	174.464	1032153266	100	1800731087	390	6	0.0286593	0.171956	0.0166599	0.00223542	0.000216579	0.78	2.16579e-09	2.16579e-09	1	0	0	1	1	0
AAAAGAGAGATAGAGAT	5	20	17	174.464	1032153266	100	1800731087	340	4	0.0286593	0.114637	0.0111066	0.00194883	0.000188812	0.68	1.88812e-09	1.88812e-09	1	0	0	1	1	0
AAAAGAGAGTAGAAATTACCC	7	28	21	174.464	1032153266	100	1800731087	588	4	0.040123	0.160492	0.0155492	0.00337033	0.000326534	0.84	3.26534e-09	3.26534e-09	1	0	0	1	1	0
AAAAGAGGACACACGGCGGG	3	12	20	174.464	1032153266	100	1800731087	240	4	0.0171956	0.0687823	0.00666396	0.00137565	0.000133279	0.8	1.33279e-09	1.33279e-09	1	0	0	1	1	0
AAAAGAGGGC	3	21	10	174.464	1032153266	100	1800731087	210	7	0.0171956	0.120369	0.0116619	0.00120369	0.000116619	0.7	1.16619e-09	1.16619e-09	1	0	0	1	1	0
AAAAGAGT	2	12	8	174.464	1032153266	100	1800731087	96	6	0.0114637	0.0687823	0.00666396	0.000550258	5.33117e-05	0.48	5.33117e-10	5.33117e-10	1	0	0	1	0	0
AAAAGAGTCGACTTTGGTCG	6	24	20	174.464	1032153266	100	1800731087	480	4	0.0343911	0.137565	0.0133279	0.00275129	0.000266558	0.8	2.66558e-09	2.66558e-09	1	0	0	1	1	0
AAAAGAGTTGGGCATCGTGG	29	125	20	174.464	1032153266	100	1800731087	2500	4.31034	0.166224	0.716482	0.0694163	0.0143296	0.00138833	0.862069	1.38833e-08	1.38833e-08	1	0	0	1	1	0
AAAAGAT	34	136	7	174.464	1032153266	100	1800731087	952	4	0.194883	0.779533	0.0755249	0.00545673	0.000528674	0.28	5.28674e-09	5.28674e-09	1	0	0	1	0	0
AAAAGATAAATCCTCG	3	12	16	174.464	1032153266	100	1800731087	192	4	0.0171956	0.0687823	0.00666396	0.00110052	0.000106623	0.64	1.06623e-09	1.06623e-09	1	0	0	1	1	0
AAAAGATAACGGTCTC	7	28	16	174.464	1032153266	100	1800731087	448	4	0.040123	0.160492	0.0155492	0.00256787	0.000248788	0.64	2.48788e-09	2.48788e-09	1	0	0	1	1	0
AAAAGATATACATCCTCTG	41	172	19	174.464	1032153266	100	1800731087	3268	4.19512	0.235006	0.985879	0.0955168	0.0187317	0.00181482	0.797073	1.81482e-08	1.81482e-08	1	0	0	1	1	0
AAAAGATCCTGCACC	1	4	15	174.464	1032153266	100	1800731087	60	4	0.00573186	0.0229274	0.00222132	0.000343911	3.33198e-05	0.6	3.33198e-10	3.33198e-10	1	0	0	1	1	0
AAAAGATCGACAAACT	5	21	16	174.464	1032153266	100	1800731087	336	4.2	0.0286593	0.120369	0.0116619	0.0019259	0.000186591	0.672	1.86591e-09	1.86591e-09	1	0	0	1	1	0
AAAAGC	17	86	6	174.464	1032153266	100	1800731087	516	5.05882	0.0974416	0.49294	0.0477584	0.00295764	0.00028655	0.303529	2.8655e-09	2.8655e-09	1	0	0	1	0	0
AAAAGCAAACGGTCGAGG	39	156	18	174.464	1032153266	100	1800731087	2808	4	0.223542	0.89417	0.0866315	0.0160951	0.00155937	0.72	1.55937e-08	1.55937e-08	1	0	0	1	1	0
AAAAGCACCGAGTAGCACCAT	1	4	21	174.464	1032153266	100	1800731087	84	4	0.00573186	0.0229274	0.00222132	0.000481476	4.66477e-05	0.84	4.66477e-10	4.66477e-10	1	0	0	1	1	0
AAAAGCAGAGTAGCACTAT	19	84	19	174.464	1032153266	100	1800731087	1596	4.42105	0.108905	0.481476	0.0466477	0.00914804	0.000886307	0.84	8.86307e-09	8.86307e-09	1	0	0	1	1	0
AAAAGCATCGTCGTAGAT	6	25	18	174.464	1032153266	100	1800731087	450	4.16667	0.0343911	0.143296	0.0138833	0.00257934	0.000249899	0.75	2.49899e-09	2.49899e-09	1	0	0	1	1	0
AAAAGCC	1	6	7	174.464	1032153266	100	1800731087	42	6	0.00573186	0.0343911	0.00333198	0.000240738	2.33239e-05	0.42	2.33239e-10	2.33239e-10	1	0	0	1	0	0
AAAAGCCAAAGCAAAAGGC	1	4	19	174.464	1032153266	100	1800731087	76	4	0.00573186	0.0229274	0.00222132	0.000435621	4.22051e-05	0.76	4.22051e-10	4.22051e-10	1	0	0	1	1	0
AAAAGCCAAGAGAGGGAACAT	6	24	21	174.464	1032153266	100	1800731087	504	4	0.0343911	0.137565	0.0133279	0.00288886	0.000279886	0.84	2.79886e-09	2.79886e-09	1	0	0	1	1	0
AAAAGCCAAGAGAGGGAATAT	3	12	21	174.464	1032153266	100	1800731087	252	4	0.0171956	0.0687823	0.00666396	0.00144443	0.000139943	0.84	1.39943e-09	1.39943e-09	1	0	0	1	1	0
AAAAGCCAAGTCACTTGGGT	3	15	20	174.464	1032153266	100	1800731087	300	5	0.0171956	0.0859779	0.00832995	0.00171956	0.000166599	1	1.66599e-09	1.66599e-09	1	0	0	1	1	0
AAAAGCCACTTGGCCC	3	12	16	174.464	1032153266	100	1800731087	192	4	0.0171956	0.0687823	0.00666396	0.00110052	0.000106623	0.64	1.06623e-09	1.06623e-09	1	0	0	1	1	0
AAAAGG	1	4	6	174.464	1032153266	100	1800731087	24	4	0.00573186	0.0229274	0.00222132	0.000137565	1.33279e-05	0.24	1.33279e-10	1.33279e-10	1	0	0	1	0	0
AAAAGGAAGGAAGGG	2	8	15	174.464	1032153266	100	1800731087	120	4	0.0114637	0.0458549	0.00444264	0.000687823	6.66396e-05	0.6	6.66396e-10	6.66396e-10	1	0	0	1	1	0
AAAAGGAGAG	13	62	10	174.464	1032153266	100	1800731087	620	4.76923	0.0745141	0.355375	0.0344305	0.00355375	0.000344305	0.476923	3.44305e-09	3.44305e-09	1	0	0	1	0	0
AAAAGGAGGAAG	3	12	12	174.464	1032153266	100	1800731087	144	4	0.0171956	0.0687823	0.00666396	0.000825387	7.99675e-05	0.48	7.99675e-10	7.99675e-10	1	0	0	1	0	0
AAAAGGAGTG	7	35	10	174.464	1032153266	100	1800731087	350	5	0.040123	0.200615	0.0194366	0.00200615	0.000194366	0.5	1.94366e-09	1.94366e-09	1	0	0	1	0	0
AAAAGGC	5	20	7	174.464	1032153266	100	1800731087	140	4	0.0286593	0.114637	0.0111066	0.00080246	7.77462e-05	0.28	7.77462e-10	7.77462e-10	1	0	0	1	0	0
AAAAGGCAAAGC	1	5	12	174.464	1032153266	100	1800731087	60	5	0.00573186	0.0286593	0.00277665	0.000343911	3.33198e-05	0.6	3.33198e-10	3.33198e-10	1	0	0	1	1	0
AAAAGGCCTTAAGGT	5	23	15	174.464	1032153266	100	1800731087	345	4.6	0.0286593	0.131833	0.0127726	0.00197749	0.000191589	0.69	1.91589e-09	1.91589e-09	1	0	0	1	1	0
AAAAGGCCTTAAGTT	10	46	15	174.464	1032153266	100	1800731087	690	4.6	0.0573186	0.263665	0.0255452	0.00395498	0.000383178	0.69	3.83178e-09	3.83178e-09	1	0	0	1	1	0
AAAAGGG	38	156	7	174.464	1032153266	100	1800731087	1092	4.10526	0.217811	0.89417	0.0866315	0.00625919	0.00060642	0.287368	6.0642e-09	6.0642e-09	1	0	0	1	0	0
AAAAGGGAAGAAGATACC	10	43	18	174.464	1032153266	100	1800731087	774	4.3	0.0573186	0.24647	0.0238792	0.00443646	0.000429825	0.774	4.29825e-09	4.29825e-09	1	0	0	1	1	0
AAAAGGGC	17	92	8	174.464	1032153266	100	1800731087	736	5.41176	0.0974416	0.527331	0.0510904	0.00421865	0.000408723	0.432941	4.08723e-09	4.08723e-09	1	0	0	1	0	0
AAAAGGGTGTCAGG	18	75	14	174.464	1032153266	100	1800731087	1050	4.16667	0.103173	0.429889	0.0416498	0.00601845	0.000583097	0.583333	5.83097e-09	5.83097e-09	1	0	0	1	1	0
AAAAGGT	1	4	7	174.464	1032153266	100	1800731087	28	4	0.00573186	0.0229274	0.00222132	0.000160492	1.55492e-05	0.28	1.55492e-10	1.55492e-10	1	0	0	1	0	0
AAAAGGTAAGAGATACCGAT	3	15	20	174.464	1032153266	100	1800731087	300	5	0.0171956	0.0859779	0.00832995	0.00171956	0.000166599	1	1.66599e-09	1.66599e-09	1	0	0	1	1	0
AAAAGGTCAGGATTTTC	2	8	17	174.464	1032153266	100	1800731087	136	4	0.0114637	0.0458549	0.00444264	0.000779533	7.55249e-05	0.68	7.55249e-10	7.55249e-10	1	0	0	1	1	0
AAAAGGTCGAATAGTGTCGG	17	72	20	174.464	1032153266	100	1800731087	1440	4.23529	0.0974416	0.412694	0.0399838	0.00825387	0.000799675	0.847059	7.99675e-09	7.99675e-09	1	0	0	1	1	0
AAAAGGTGATGACGC	33	136	15	174.464	1032153266	100	1800731087	2040	4.12121	0.189151	0.779533	0.0755249	0.011693	0.00113287	0.618182	1.13287e-08	1.13287e-08	1	0	0	1	1	0
AAAAGGTGGT	111	646	10	174.464	1032153266	100	1800731087	6460	5.81982	0.636236	3.70278	0.358743	0.0370278	0.00358743	0.581982	3.58743e-08	3.58743e-08	1	0	0	1	1	0
AAAAGGTTGTAGATTGTAACC	10	40	21	174.464	1032153266	100	1800731087	840	4	0.0573186	0.229274	0.0222132	0.00481476	0.000466477	0.84	4.66477e-09	4.66477e-09	1	0	0	1	1	0
AAAAGT	67	346	6	174.464	1032153266	100	1800731087	2076	5.16418	0.384034	1.98322	0.192144	0.0118993	0.00115287	0.309851	1.15287e-08	1.15287e-08	1	0	0	1	0	0
AAAAGTAAAG	259	1862	10	174.464	1032153266	100	1800731087	18620	7.18919	1.48455	10.6727	1.03402	0.106727	0.0103402	0.718919	1.03402e-07	1.03402e-07	1	0	0	1	1	0
AAAAGTACACAAACC	19	94	15	174.464	1032153266	100	1800731087	1410	4.94737	0.108905	0.538795	0.052201	0.00808192	0.000783015	0.742105	7.83015e-09	7.83015e-09	1	0	0	1	1	0
AAAAGTACAGAAAGTGT	2	8	17	174.464	1032153266	100	1800731087	136	4	0.0114637	0.0458549	0.00444264	0.000779533	7.55249e-05	0.68	7.55249e-10	7.55249e-10	1	0	0	1	1	0
AAAAGTAGAAGACC	118	513	14	174.464	1032153266	100	1800731087	7182	4.34746	0.676359	2.94044	0.284884	0.0411662	0.00398838	0.608644	3.98838e-08	3.98838e-08	1	0	0	1	1	0
AAAAGTAGTAGTAGTAGC	3	15	18	174.464	1032153266	100	1800731087	270	5	0.0171956	0.0859779	0.00832995	0.0015476	0.000149939	0.9	1.49939e-09	1.49939e-09	1	0	0	1	1	0
AAAAGTATGCTGACTTGGGT	9	38	20	174.464	1032153266	100	1800731087	760	4.22222	0.0515867	0.217811	0.0211025	0.00435621	0.000422051	0.844444	4.22051e-09	4.22051e-09	1	0	0	1	1	0
AAAAGTC	8	32	7	174.464	1032153266	100	1800731087	224	4	0.0458549	0.183419	0.0177706	0.00128394	0.000124394	0.28	1.24394e-09	1.24394e-09	1	0	0	1	0	0
AAAAGTCAAAGGCATCTTAC	2	8	20	174.464	1032153266	100	1800731087	160	4	0.0114637	0.0458549	0.00444264	0.000917097	8.88528e-05	0.8	8.88528e-10	8.88528e-10	1	0	0	1	1	0
AAAAGTCACCCG	5	25	12	174.464	1032153266	100	1800731087	300	5	0.0286593	0.143296	0.0138833	0.00171956	0.000166599	0.6	1.66599e-09	1.66599e-09	1	0	0	1	1	0
AAAAGTCACTAGGCCC	1	4	16	174.464	1032153266	100	1800731087	64	4	0.00573186	0.0229274	0.00222132	0.000366839	3.55411e-05	0.64	3.55411e-10	3.55411e-10	1	0	0	1	1	0
AAAAGTCACTATACTTGGTCC	3	12	21	174.464	1032153266	100	1800731087	252	4	0.0171956	0.0687823	0.00666396	0.00144443	0.000139943	0.84	1.39943e-09	1.39943e-09	1	0	0	1	1	0
AAAAGTCAGTCG	3	12	12	174.464	1032153266	100	1800731087	144	4	0.0171956	0.0687823	0.00666396	0.000825387	7.99675e-05	0.48	7.99675e-10	7.99675e-10	1	0	0	1	0	0
AAAAGTCATGAAGCCT	17	74	16	174.464	1032153266	100	1800731087	1184	4.35294	0.0974416	0.424157	0.0410944	0.00678652	0.000657511	0.696471	6.57511e-09	6.57511e-09	1	0	0	1	1	0
AAAAGTCATGTAGCCT	21	91	16	174.464	1032153266	100	1800731087	1456	4.33333	0.120369	0.521599	0.050535	0.00834558	0.00080856	0.693333	8.0856e-09	8.0856e-09	1	0	0	1	1	0
AAAAGTCATGTGATT	184	827	15	174.464	1032153266	100	1800731087	12405	4.49457	1.05466	4.74025	0.459258	0.0711037	0.00688887	0.674185	6.88887e-08	6.88887e-08	1	0	0	1	1	0
AAAAGTCATTTGGGCTT	4	17	17	174.464	1032153266	100	1800731087	289	4.25	0.0229274	0.0974416	0.00944061	0.00165651	0.00016049	0.7225	1.6049e-09	1.6049e-09	1	0	0	1	1	0
AAAAGTCATTTTGGTCT	1	5	17	174.464	1032153266	100	1800731087	85	5	0.00573186	0.0286593	0.00277665	0.000487208	4.72031e-05	0.85	4.72031e-10	4.72031e-10	1	0	0	1	1	0
AAAAGTCCACAAACC	21	106	15	174.464	1032153266	100	1800731087	1590	5.04762	0.120369	0.607577	0.058865	0.00911365	0.000882975	0.757143	8.82975e-09	8.82975e-09	1	0	0	1	1	0
AAAAGTCCACAAACG	13	68	15	174.464	1032153266	100	1800731087	1020	5.23077	0.0745141	0.389766	0.0377624	0.00584649	0.000566437	0.784615	5.66437e-09	5.66437e-09	1	0	0	1	1	0
AAAAGTCCAGCACGACCGACC	5	20	21	174.464	1032153266	100	1800731087	420	4	0.0286593	0.114637	0.0111066	0.00240738	0.000233239	0.84	2.33239e-09	2.33239e-09	1	0	0	1	1	0
AAAAGTCCGTCTCTTCCGACC	2	8	21	174.464	1032153266	100	1800731087	168	4	0.0114637	0.0458549	0.00444264	0.000962952	9.32954e-05	0.84	9.32954e-10	9.32954e-10	1	0	0	1	1	0
AAAAGTCCTAAGTC	162	666	14	174.464	1032153266	100	1800731087	9324	4.11111	0.928561	3.81742	0.36985	0.0534438	0.0051779	0.575556	5.1779e-08	5.1779e-08	1	0	0	1	1	0
AAAAGTCGACTCACTTAAAC	3	15	20	174.464	1032153266	100	1800731087	300	5	0.0171956	0.0859779	0.00832995	0.00171956	0.000166599	1	1.66599e-09	1.66599e-09	1	0	0	1	1	0
AAAAGTCGCCCTCGAAT	2	8	17	174.464	1032153266	100	1800731087	136	4	0.0114637	0.0458549	0.00444264	0.000779533	7.55249e-05	0.68	7.55249e-10	7.55249e-10	1	0	0	1	1	0
AAAAGTCGCGGCGGCC	8	37	16	174.464	1032153266	100	1800731087	592	4.625	0.0458549	0.212079	0.0205472	0.00339326	0.000328755	0.74	3.28755e-09	3.28755e-09	1	0	0	1	1	0
AAAAGTCTCCCG	10	40	12	174.464	1032153266	100	1800731087	480	4	0.0573186	0.229274	0.0222132	0.00275129	0.000266558	0.48	2.66558e-09	2.66558e-09	1	0	0	1	0	0
AAAAGTCTGTAAAGTAACC	6	24	19	174.464	1032153266	100	1800731087	456	4	0.0343911	0.137565	0.0133279	0.00261373	0.00025323	0.76	2.5323e-09	2.5323e-09	1	0	0	1	1	0
AAAAGTCTGTCG	33	182	12	174.464	1032153266	100	1800731087	2184	5.51515	0.189151	1.0432	0.10107	0.0125184	0.00121284	0.661818	1.21284e-08	1.21284e-08	1	0	0	1	1	0
AAAAGTGACAAGTTCG	11	48	16	174.464	1032153266	100	1800731087	768	4.36364	0.0630504	0.275129	0.0266558	0.00440207	0.000426493	0.698182	4.26493e-09	4.26493e-09	1	0	0	1	1	0
AAAAGTGAGAGGGGTG	1	5	16	174.464	1032153266	100	1800731087	80	5	0.00573186	0.0286593	0.00277665	0.000458549	4.44264e-05	0.8	4.44264e-10	4.44264e-10	1	0	0	1	1	0
AAAAGTGGGGTGTG	2	8	14	174.464	1032153266	100	1800731087	112	4	0.0114637	0.0458549	0.00444264	0.000641968	6.2197e-05	0.56	6.2197e-10	6.2197e-10	1	0	0	1	1	0
AAAAGTGTAAAGTTG	131	620	15	174.464	1032153266	100	1800731087	9300	4.73282	0.750873	3.55375	0.344305	0.0533063	0.00516457	0.709924	5.16457e-08	5.16457e-08	1	0	0	1	1	0
AAAAGTGTCCGTGAAACTAGT	7	28	21	174.464	1032153266	100	1800731087	588	4	0.040123	0.160492	0.0155492	0.00337033	0.000326534	0.84	3.26534e-09	3.26534e-09	1	0	0	1	1	0
AAAAGTGTGGC	3	12	11	174.464	1032153266	100	1800731087	132	4	0.0171956	0.0687823	0.00666396	0.000756605	7.33036e-05	0.44	7.33036e-10	7.33036e-10	1	0	0	1	0	0
AAAAGTTATGTAGCCT	20	87	16	174.464	1032153266	100	1800731087	1392	4.35	0.114637	0.498672	0.0483137	0.00797874	0.000773019	0.696	7.73019e-09	7.73019e-09	1	0	0	1	1	0
AAAAGTTCTTG	13	91	11	174.464	1032153266	100	1800731087	1001	7	0.0745141	0.521599	0.050535	0.00573759	0.000555885	0.77	5.55885e-09	5.55885e-09	1	0	0	1	1	0
AAAAGTTGATTTC	5	32	13	174.464	1032153266	100	1800731087	416	6.4	0.0286593	0.183419	0.0177706	0.00238445	0.000231017	0.832	2.31017e-09	2.31017e-09	1	0	0	1	1	0
AAAAGTTTGAGTCCGG	4	21	16	174.464	1032153266	100	1800731087	336	5.25	0.0229274	0.120369	0.0116619	0.0019259	0.000186591	0.84	1.86591e-09	1.86591e-09	1	0	0	1	1	0
AAAAGTTTGCGTTAGACGCCT	1	4	21	174.464	1032153266	100	1800731087	84	4	0.00573186	0.0229274	0.00222132	0.000481476	4.66477e-05	0.84	4.66477e-10	4.66477e-10	1	0	0	1	1	0
AAAAT	1178	6218	5	174.464	1032153266	100	1800731087	31090	5.27844	6.75213	35.6407	3.45304	0.178203	0.0172652	0.263922	1.72652e-07	1.72652e-07	1	0	0	1	0	0
AAAATAAACGCCGTACTCGTAC	4	16	22	174.464	1032153266	100	1800731087	352	4	0.0229274	0.0917097	0.00888528	0.00201761	0.000195476	0.88	1.95476e-09	1.95476e-09	1	0	0	1	1	0
AAAATAAAT	207	976	9	174.464	1032153266	100	1800731087	8784	4.71498	1.18649	5.59429	0.542002	0.0503486	0.00487802	0.424348	4.87802e-08	4.87802e-08	1	0	0	1	0	0
AAAATAAATTTC	4	17	12	174.464	1032153266	100	1800731087	204	4.25	0.0229274	0.0974416	0.00944061	0.0011693	0.000113287	0.51	1.13287e-09	1.13287e-09	1	0	0	1	1	0
AAAATAAATTTCAGGCCCATACTCC	5	20	25	174.464	1032153266	100	1800731087	500	4	0.0286593	0.114637	0.0111066	0.00286593	0.000277665	1	2.77665e-09	2.77665e-09	1	0	0	1	1	0
AAAATAACACAGATG	5	22	15	174.464	1032153266	100	1800731087	330	4.4	0.0286593	0.126101	0.0122173	0.00189151	0.000183259	0.66	1.83259e-09	1.83259e-09	1	0	0	1	1	0
AAAATAACTGTCAT	5	20	14	174.464	1032153266	100	1800731087	280	4	0.0286593	0.114637	0.0111066	0.00160492	0.000155492	0.56	1.55492e-09	1.55492e-09	1	0	0	1	1	0
AAAATAACTTTAGGC	1	4	15	174.464	1032153266	100	1800731087	60	4	0.00573186	0.0229274	0.00222132	0.000343911	3.33198e-05	0.6	3.33198e-10	3.33198e-10	1	0	0	1	1	0
AAAATAAGTAGACCTGAGTC	4	16	20	174.464	1032153266	100	1800731087	320	4	0.0229274	0.0917097	0.00888528	0.00183419	0.000177706	0.8	1.77706e-09	1.77706e-09	1	0	0	1	1	0
AAAATAAGTTATACTCTGAC	2	10	20	174.464	1032153266	100	1800731087	200	5	0.0114637	0.0573186	0.0055533	0.00114637	0.000111066	1	1.11066e-09	1.11066e-09	1	0	0	1	1	0
AAAATAAGTTCGAATG	15	60	16	174.464	1032153266	100	1800731087	960	4	0.0859779	0.343911	0.0333198	0.00550258	0.000533117	0.64	5.33117e-09	5.33117e-09	1	0	0	1	1	0
AAAATAATAGAACTG	68	302	15	174.464	1032153266	100	1800731087	4530	4.44118	0.389766	1.73102	0.16771	0.0259653	0.00251564	0.666176	2.51564e-08	2.51564e-08	1	0	0	1	1	0
AAAATAATATTTCGG	2	8	15	174.464	1032153266	100	1800731087	120	4	0.0114637	0.0458549	0.00444264	0.000687823	6.66396e-05	0.6	6.66396e-10	6.66396e-10	1	0	0	1	1	0
AAAATAATCCTACCT	1	4	15	174.464	1032153266	100	1800731087	60	4	0.00573186	0.0229274	0.00222132	0.000343911	3.33198e-05	0.6	3.33198e-10	3.33198e-10	1	0	0	1	1	0
AAAATAC	35	142	7	174.464	1032153266	100	1800731087	994	4.05714	0.200615	0.813924	0.0788569	0.00569747	0.000551998	0.284	5.51998e-09	5.51998e-09	1	0	0	1	0	0
AAAATACAAC	3	18	10	174.464	1032153266	100	1800731087	180	6	0.0171956	0.103173	0.00999594	0.00103173	9.99594e-05	0.6	9.99594e-10	9.99594e-10	1	0	0	1	1	0
AAAATACAGTATAAG	4	20	15	174.464	1032153266	100	1800731087	300	5	0.0229274	0.114637	0.0111066	0.00171956	0.000166599	0.75	1.66599e-09	1.66599e-09	1	0	0	1	1	0
AAAATACGTCCGGCAAG	5	22	17	174.464	1032153266	100	1800731087	374	4.4	0.0286593	0.126101	0.0122173	0.00214371	0.000207693	0.748	2.07693e-09	2.07693e-09	1	0	0	1	1	0
AAAATAGAGGGCTCGC	7	30	16	174.464	1032153266	100	1800731087	480	4.28571	0.040123	0.171956	0.0166599	0.00275129	0.000266558	0.685714	2.66558e-09	2.66558e-09	1	0	0	1	1	0
AAAATAGGTGGTGGT	6	24	15	174.464	1032153266	100	1800731087	360	4	0.0343911	0.137565	0.0133279	0.00206347	0.000199919	0.6	1.99919e-09	1.99919e-09	1	0	0	1	1	0
AAAATAGTGTTGTGGCTACTATCAC	6	24	25	174.464	1032153266	100	1800731087	600	4	0.0343911	0.137565	0.0133279	0.00343911	0.000333198	1	3.33198e-09	3.33198e-09	1	0	0	1	1	0
AAAATAGTTTGTCCT	6	24	15	174.464	1032153266	100	1800731087	360	4	0.0343911	0.137565	0.0133279	0.00206347	0.000199919	0.6	1.99919e-09	1.99919e-09	1	0	0	1	1	0
AAAATAT	10	52	7	174.464	1032153266	100	1800731087	364	5.2	0.0573186	0.298057	0.0288772	0.0020864	0.00020214	0.364	2.0214e-09	2.0214e-09	1	0	0	1	0	0
AAAATATACCTCAC	4	16	14	174.464	1032153266	100	1800731087	224	4	0.0229274	0.0917097	0.00888528	0.00128394	0.000124394	0.56	1.24394e-09	1.24394e-09	1	0	0	1	1	0
AAAATATATAT	9	38	11	174.464	1032153266	100	1800731087	418	4.22222	0.0515867	0.217811	0.0211025	0.00239592	0.000232128	0.464444	2.32128e-09	2.32128e-09	1	0	0	1	0	0
AAAATATATCTTCATCTGGG	12	49	20	174.464	1032153266	100	1800731087	980	4.08333	0.0687823	0.280861	0.0272112	0.00561722	0.000544223	0.816667	5.44223e-09	5.44223e-09	1	0	0	1	1	0
AAAATATCC	4	17	9	174.464	1032153266	100	1800731087	153	4.25	0.0229274	0.0974416	0.00944061	0.000876974	8.49655e-05	0.3825	8.49655e-10	8.49655e-10	1	0	0	1	0	0
AAAATATCGCACTGCGCAGT	1	5	20	174.464	1032153266	100	1800731087	100	5	0.00573186	0.0286593	0.00277665	0.000573186	5.5533e-05	1	5.5533e-10	5.5533e-10	1	0	0	1	1	0
AAAATATCTTGGTTTCCACGATTTG	3	12	25	174.464	1032153266	100	1800731087	300	4	0.0171956	0.0687823	0.00666396	0.00171956	0.000166599	1	1.66599e-09	1.66599e-09	1	0	0	1	1	0
AAAATATGAAAGTTGATT	2	10	18	174.464	1032153266	100	1800731087	180	5	0.0114637	0.0573186	0.0055533	0.00103173	9.99594e-05	0.9	9.99594e-10	9.99594e-10	1	0	0	1	1	0
AAAATATGATCTATAT	10	41	16	174.464	1032153266	100	1800731087	656	4.1	0.0573186	0.235006	0.0227685	0.0037601	0.000364296	0.656	3.64296e-09	3.64296e-09	1	0	0	1	1	0
AAAATATGTTCTACTGGGAC	2	10	20	174.464	1032153266	100	1800731087	200	5	0.0114637	0.0573186	0.0055533	0.00114637	0.000111066	1	1.11066e-09	1.11066e-09	1	0	0	1	1	0
AAAATATTGAGGTGCTAGCTG	3	12	21	174.464	1032153266	100	1800731087	252	4	0.0171956	0.0687823	0.00666396	0.00144443	0.000139943	0.84	1.39943e-09	1.39943e-09	1	0	0	1	1	0
AAAATATTGCACATGAG	276	1112	17	174.464	1032153266	100	1800731087	18904	4.02899	1.58199	6.37382	0.617527	0.108355	0.010498	0.684928	1.0498e-07	1.0498e-07	1	0	0	1	1	0
AAAATATTGGCGAGCGC	1	4	17	174.464	1032153266	100	1800731087	68	4	0.00573186	0.0229274	0.00222132	0.000389766	3.77624e-05	0.68	3.77624e-10	3.77624e-10	1	0	0	1	1	0
AAAATATTTTCC	3	24	12	174.464	1032153266	100	1800731087	288	8	0.0171956	0.137565	0.0133279	0.00165077	0.000159935	0.96	1.59935e-09	1.59935e-09	1	0	0	1	1	0
AAAATC	51	204	6	174.464	1032153266	100	1800731087	1224	4	0.292325	1.1693	0.113287	0.00701579	0.000679724	0.24	6.79724e-09	6.79724e-09	1	0	0	1	0	0
AAAATCACACGCACAC	2	10	16	174.464	1032153266	100	1800731087	160	5	0.0114637	0.0573186	0.0055533	0.000917097	8.88528e-05	0.8	8.88528e-10	8.88528e-10	1	0	0	1	1	0
AAAATCACGACTGAC	11	45	15	174.464	1032153266	100	1800731087	675	4.09091	0.0630504	0.257934	0.0249899	0.003869	0.000374848	0.613636	3.74848e-09	3.74848e-09	1	0	0	1	1	0
AAAATCACTTAGTATC	4	22	16	174.464	1032153266	100	1800731087	352	5.5	0.0229274	0.126101	0.0122173	0.00201761	0.000195476	0.88	1.95476e-09	1.95476e-09	1	0	0	1	1	0
AAAATCATATAATCGG	71	300	16	174.464	1032153266	100	1800731087	4800	4.22535	0.406962	1.71956	0.166599	0.0275129	0.00266558	0.676056	2.66558e-08	2.66558e-08	1	0	0	1	1	0
AAAATCCCCTGACTATTTAC	2	8	20	174.464	1032153266	100	1800731087	160	4	0.0114637	0.0458549	0.00444264	0.000917097	8.88528e-05	0.8	8.88528e-10	8.88528e-10	1	0	0	1	1	0
AAAATCCTGAGTTC	2	10	14	174.464	1032153266	100	1800731087	140	5	0.0114637	0.0573186	0.0055533	0.00080246	7.77462e-05	0.7	7.77462e-10	7.77462e-10	1	0	0	1	1	0
AAAATCGAAATCAACGCCGCC	3	12	21	174.464	1032153266	100	1800731087	252	4	0.0171956	0.0687823	0.00666396	0.00144443	0.000139943	0.84	1.39943e-09	1.39943e-09	1	0	0	1	1	0
AAAATCGAAGATTCGT	3	12	16	174.464	1032153266	100	1800731087	192	4	0.0171956	0.0687823	0.00666396	0.00110052	0.000106623	0.64	1.06623e-09	1.06623e-09	1	0	0	1	1	0
AAAATCGACCAACCT	3	12	15	174.464	1032153266	100	1800731087	180	4	0.0171956	0.0687823	0.00666396	0.00103173	9.99594e-05	0.6	9.99594e-10	9.99594e-10	1	0	0	1	1	0
AAAATCGAGGAAACGT	15	62	16	174.464	1032153266	100	1800731087	992	4.13333	0.0859779	0.355375	0.0344305	0.005686	0.000550887	0.661333	5.50887e-09	5.50887e-09	1	0	0	1	1	0
AAAATCGAGGGAACGT	1	6	16	174.464	1032153266	100	1800731087	96	6	0.00573186	0.0343911	0.00333198	0.000550258	5.33117e-05	0.96	5.33117e-10	5.33117e-10	1	0	0	1	1	0
AAAATCGTCGAAAGGGG	673	2862	17	174.464	1032153266	100	1800731087	48654	4.2526	3.85754	16.4046	1.58935	0.278878	0.027019	0.722942	2.7019e-07	2.7019e-07	1	0	0	1	1	0
AAAATCGTTCAGTCT	6	24	15	174.464	1032153266	100	1800731087	360	4	0.0343911	0.137565	0.0133279	0.00206347	0.000199919	0.6	1.99919e-09	1.99919e-09	1	0	0	1	1	0
AAAATCT	3	12	7	174.464	1032153266	100	1800731087	84	4	0.0171956	0.0687823	0.00666396	0.000481476	4.66477e-05	0.28	4.66477e-10	4.66477e-10	1	0	0	1	0	0
AAAATCTAAAGTTCAT	1	6	16	174.464	1032153266	100	1800731087	96	6	0.00573186	0.0343911	0.00333198	0.000550258	5.33117e-05	0.96	5.33117e-10	5.33117e-10	1	0	0	1	1	0
AAAATCTATATATATATAT	2	8	19	174.464	1032153266	100	1800731087	152	4	0.0114637	0.0458549	0.00444264	0.000871242	8.44102e-05	0.76	8.44102e-10	8.44102e-10	1	0	0	1	1	0
AAAATCTGTATCAGTC	1	4	16	174.464	1032153266	100	1800731087	64	4	0.00573186	0.0229274	0.00222132	0.000366839	3.55411e-05	0.64	3.55411e-10	3.55411e-10	1	0	0	1	1	0
AAAATG	24	100	6	174.464	1032153266	100	1800731087	600	4.16667	0.137565	0.573186	0.055533	0.00343911	0.000333198	0.25	3.33198e-09	3.33198e-09	1	0	0	1	0	0
AAAATGAAATGGGG	14	57	14	174.464	1032153266	100	1800731087	798	4.07143	0.080246	0.326716	0.0316538	0.00457402	0.000443153	0.57	4.43153e-09	4.43153e-09	1	0	0	1	1	0
AAAATGAAT	186	1447	9	174.464	1032153266	100	1800731087	13023	7.77957	1.06613	8.294	0.803563	0.074646	0.00723206	0.700161	7.23206e-08	7.23206e-08	1	0	0	1	1	0
AAAATGACTTCAGGC	3	17	15	174.464	1032153266	100	1800731087	255	5.66667	0.0171956	0.0974416	0.00944061	0.00146162	0.000141609	0.85	1.41609e-09	1.41609e-09	1	0	0	1	1	0
AAAATGACTTTGGGC	3	15	15	174.464	1032153266	100	1800731087	225	5	0.0171956	0.0859779	0.00832995	0.00128967	0.000124949	0.75	1.24949e-09	1.24949e-09	1	0	0	1	1	0
AAAATGAG	2	8	8	174.464	1032153266	100	1800731087	64	4	0.0114637	0.0458549	0.00444264	0.000366839	3.55411e-05	0.32	3.55411e-10	3.55411e-10	1	0	0	1	0	0
AAAATGAGAAGGTTAAAG	9	37	18	174.464	1032153266	100	1800731087	666	4.11111	0.0515867	0.212079	0.0205472	0.00381742	0.00036985	0.74	3.6985e-09	3.6985e-09	1	0	0	1	1	0
AAAATGATTCAGAAAATGC	4	17	19	174.464	1032153266	100	1800731087	323	4.25	0.0229274	0.0974416	0.00944061	0.00185139	0.000179372	0.8075	1.79372e-09	1.79372e-09	1	0	0	1	1	0
AAAATGC	16	67	7	174.464	1032153266	100	1800731087	469	4.1875	0.0917097	0.384034	0.0372071	0.00268824	0.00026045	0.293125	2.6045e-09	2.6045e-09	1	0	0	1	0	0
AAAATGCACTCACTCTCTC	30	122	19	174.464	1032153266	100	1800731087	2318	4.06667	0.171956	0.699287	0.0677503	0.0132864	0.00128725	0.772667	1.28725e-08	1.28725e-08	1	0	0	1	1	0
AAAATGCAGTTAGAC	1	4	15	174.464	1032153266	100	1800731087	60	4	0.00573186	0.0229274	0.00222132	0.000343911	3.33198e-05	0.6	3.33198e-10	3.33198e-10	1	0	0	1	1	0
AAAATGCCGACTTCAGGG	3	15	18	174.464	1032153266	100	1800731087	270	5	0.0171956	0.0859779	0.00832995	0.0015476	0.000149939	0.9	1.49939e-09	1.49939e-09	1	0	0	1	1	0
AAAATGCCGCTTAGGC	4	16	16	174.464	1032153266	100	1800731087	256	4	0.0229274	0.0917097	0.00888528	0.00146736	0.000142164	0.64	1.42164e-09	1.42164e-09	1	0	0	1	1	0
AAAATGCTCGGGAACATTCG	6	30	20	174.464	1032153266	100	1800731087	600	5	0.0343911	0.171956	0.0166599	0.00343911	0.000333198	1	3.33198e-09	3.33198e-09	1	0	0	1	1	0
AAAATGGACGGGTG	4	16	14	174.464	1032153266	100	1800731087	224	4	0.0229274	0.0917097	0.00888528	0.00128394	0.000124394	0.56	1.24394e-09	1.24394e-09	1	0	0	1	1	0
AAAATGGACTAGTG	14	76	14	174.464	1032153266	100	1800731087	1064	5.42857	0.080246	0.435621	0.0422051	0.0060987	0.000590871	0.76	5.90871e-09	5.90871e-09	1	0	0	1	1	0
AAAATGGACTGGTG	169	835	14	174.464	1032153266	100	1800731087	11690	4.94083	0.968684	4.7861	0.463701	0.0670054	0.00649181	0.691716	6.49181e-08	6.49181e-08	1	0	0	1	1	0
AAAATGGACTTTCGGTCAC	3	12	19	174.464	1032153266	100	1800731087	228	4	0.0171956	0.0687823	0.00666396	0.00130686	0.000126615	0.76	1.26615e-09	1.26615e-09	1	0	0	1	1	0
AAAATGGAGGAAAGTGT	12	49	17	174.464	1032153266	100	1800731087	833	4.08333	0.0687823	0.280861	0.0272112	0.00477464	0.00046259	0.694167	4.6259e-09	4.6259e-09	1	0	0	1	1	0
AAAATGGCGTGAGGC	2	10	15	174.464	1032153266	100	1800731087	150	5	0.0114637	0.0573186	0.0055533	0.000859779	8.32995e-05	0.75	8.32995e-10	8.32995e-10	1	0	0	1	1	0
AAAATGGGGTAGGG	1	4	14	174.464	1032153266	100	1800731087	56	4	0.00573186	0.0229274	0.00222132	0.000320984	3.10985e-05	0.56	3.10985e-10	3.10985e-10	1	0	0	1	1	0
AAAATGGTTTGTT	23	96	13	174.464	1032153266	100	1800731087	1248	4.17391	0.131833	0.550258	0.0533117	0.00715336	0.000693052	0.542609	6.93052e-09	6.93052e-09	1	0	0	1	1	0
AAAATGT	3	15	7	174.464	1032153266	100	1800731087	105	5	0.0171956	0.0859779	0.00832995	0.000601845	5.83097e-05	0.35	5.83097e-10	5.83097e-10	1	0	0	1	0	0
AAAATGTACTGCGGGG	2	8	16	174.464	1032153266	100	1800731087	128	4	0.0114637	0.0458549	0.00444264	0.000733678	7.10822e-05	0.64	7.10822e-10	7.10822e-10	1	0	0	1	1	0
AAAATGTCATCTGCAGAGT	14	57	19	174.464	1032153266	100	1800731087	1083	4.07143	0.080246	0.326716	0.0316538	0.0062076	0.000601422	0.773571	6.01422e-09	6.01422e-09	1	0	0	1	1	0
AAAATGTCCG	3	12	10	174.464	1032153266	100	1800731087	120	4	0.0171956	0.0687823	0.00666396	0.000687823	6.66396e-05	0.4	6.66396e-10	6.66396e-10	1	0	0	1	0	0
AAAATGTGTTCTACTCGGAC	6	29	20	174.464	1032153266	100	1800731087	580	4.83333	0.0343911	0.166224	0.0161046	0.00332448	0.000322091	0.966667	3.22091e-09	3.22091e-09	1	0	0	1	1	0
AAAATGTTACAGTGTT	2	8	16	174.464	1032153266	100	1800731087	128	4	0.0114637	0.0458549	0.00444264	0.000733678	7.10822e-05	0.64	7.10822e-10	7.10822e-10	1	0	0	1	1	0
AAAATGTTACTTGGCT	8	36	16	174.464	1032153266	100	1800731087	576	4.5	0.0458549	0.206347	0.0199919	0.00330155	0.00031987	0.72	3.1987e-09	3.1987e-09	1	0	0	1	1	0
AAAATGTTAGTACGCTCCAC	1	5	20	174.464	1032153266	100	1800731087	100	5	0.00573186	0.0286593	0.00277665	0.000573186	5.5533e-05	1	5.5533e-10	5.5533e-10	1	0	0	1	1	0
AAAATGTTCATTAT	3	14	14	174.464	1032153266	100	1800731087	196	4.66667	0.0171956	0.080246	0.00777462	0.00112344	0.000108845	0.653333	1.08845e-09	1.08845e-09	1	0	0	1	1	0
AAAATGTTCC	2	16	10	174.464	1032153266	100	1800731087	160	8	0.0114637	0.0917097	0.00888528	0.000917097	8.88528e-05	0.8	8.88528e-10	8.88528e-10	1	0	0	1	1	0
AAAATGTTCCCCTGGCT	3	12	17	174.464	1032153266	100	1800731087	204	4	0.0171956	0.0687823	0.00666396	0.0011693	0.000113287	0.68	1.13287e-09	1.13287e-09	1	0	0	1	1	0
AAAATGTTG	4	38	9	174.464	1032153266	100	1800731087	342	9.5	0.0229274	0.217811	0.0211025	0.0019603	0.000189923	0.855	1.89923e-09	1.89923e-09	1	0	0	1	1	0
AAAATGTTGG	8	34	10	174.464	1032153266	100	1800731087	340	4.25	0.0458549	0.194883	0.0188812	0.00194883	0.000188812	0.425	1.88812e-09	1.88812e-09	1	0	0	1	0	0
AAAATGTTTC	2	14	10	174.464	1032153266	100	1800731087	140	7	0.0114637	0.080246	0.00777462	0.00080246	7.77462e-05	0.7	7.77462e-10	7.77462e-10	1	0	0	1	1	0
AAAATGTTTG	15	137	10	174.464	1032153266	100	1800731087	1370	9.13333	0.0859779	0.785264	0.0760802	0.00785264	0.000760802	0.913333	7.60802e-09	7.60802e-09	1	0	0	1	1	0
AAAATGTTTGAGGTC	848	4217	15	174.464	1032153266	100	1800731087	63255	4.97288	4.86061	24.1712	2.34183	0.362569	0.0351274	0.745932	3.51274e-07	3.51274e-07	1	0	0	1	1	0
AAAATT	181	724	6	174.464	1032153266	100	1800731087	4344	4	1.03747	4.14986	0.402059	0.0248992	0.00241235	0.24	2.41235e-08	2.41235e-08	1	0	0	1	0	0
AAAATTAAACATACACG	3	15	17	174.464	1032153266	100	1800731087	255	5	0.0171956	0.0859779	0.00832995	0.00146162	0.000141609	0.85	1.41609e-09	1.41609e-09	1	0	0	1	1	0
AAAATTAAATAC	9	42	12	174.464	1032153266	100	1800731087	504	4.66667	0.0515867	0.240738	0.0233239	0.00288886	0.000279886	0.56	2.79886e-09	2.79886e-09	1	0	0	1	1	0
AAAATTAAATACAACACT	17	69	18	174.464	1032153266	100	1800731087	1242	4.05882	0.0974416	0.395498	0.0383178	0.00711897	0.00068972	0.730588	6.8972e-09	6.8972e-09	1	0	0	1	1	0
AAAATTACAACACGTTTCTGT	2	8	21	174.464	1032153266	100	1800731087	168	4	0.0114637	0.0458549	0.00444264	0.000962952	9.32954e-05	0.84	9.32954e-10	9.32954e-10	1	0	0	1	1	0
AAAATTACACCACGATGCAGT	2	8	21	174.464	1032153266	100	1800731087	168	4	0.0114637	0.0458549	0.00444264	0.000962952	9.32954e-05	0.84	9.32954e-10	9.32954e-10	1	0	0	1	1	0
AAAATTACAGCACTGTGGAGT	1	4	21	174.464	1032153266	100	1800731087	84	4	0.00573186	0.0229274	0.00222132	0.000481476	4.66477e-05	0.84	4.66477e-10	4.66477e-10	1	0	0	1	1	0
AAAATTACCACATCGGCGAATGTGT	1	4	25	174.464	1032153266	100	1800731087	100	4	0.00573186	0.0229274	0.00222132	0.000573186	5.5533e-05	1	5.5533e-10	5.5533e-10	1	0	0	1	1	0
AAAATTACCTCACGGAAGAGT	2	8	21	174.464	1032153266	100	1800731087	168	4	0.0114637	0.0458549	0.00444264	0.000962952	9.32954e-05	0.84	9.32954e-10	9.32954e-10	1	0	0	1	1	0
AAAATTACGTCACGGTGCAGT	2	8	21	174.464	1032153266	100	1800731087	168	4	0.0114637	0.0458549	0.00444264	0.000962952	9.32954e-05	0.84	9.32954e-10	9.32954e-10	1	0	0	1	1	0
AAAATTACTAGAACATAT	5	21	18	174.464	1032153266	100	1800731087	378	4.2	0.0286593	0.120369	0.0116619	0.00216664	0.000209915	0.756	2.09915e-09	2.09915e-09	1	0	0	1	1	0
AAAATTACTCCACAAGAGTAAGGT	2	8	24	174.464	1032153266	100	1800731087	192	4	0.0114637	0.0458549	0.00444264	0.00110052	0.000106623	0.96	1.06623e-09	1.06623e-09	1	0	0	1	1	0
AAAATTAGCAGCAGTGAGT	2	8	19	174.464	1032153266	100	1800731087	152	4	0.0114637	0.0458549	0.00444264	0.000871242	8.44102e-05	0.76	8.44102e-10	8.44102e-10	1	0	0	1	1	0
AAAATTAGGCCAAATG	8	43	16	174.464	1032153266	100	1800731087	688	5.375	0.0458549	0.24647	0.0238792	0.00394352	0.000382067	0.86	3.82067e-09	3.82067e-09	1	0	0	1	1	0
AAAATTCACTGATAAC	4	18	16	174.464	1032153266	100	1800731087	288	4.5	0.0229274	0.103173	0.00999594	0.00165077	0.000159935	0.72	1.59935e-09	1.59935e-09	1	0	0	1	1	0
AAAATTCACTTTGCCT	4	17	16	174.464	1032153266	100	1800731087	272	4.25	0.0229274	0.0974416	0.00944061	0.00155907	0.00015105	0.68	1.5105e-09	1.5105e-09	1	0	0	1	1	0
AAAATTCCGTTCCAGCC	4	16	17	174.464	1032153266	100	1800731087	272	4	0.0229274	0.0917097	0.00888528	0.00155907	0.00015105	0.68	1.5105e-09	1.5105e-09	1	0	0	1	1	0
AAAATTCCTCGCACTGTCAGGT	3	12	22	174.464	1032153266	100	1800731087	264	4	0.0171956	0.0687823	0.00666396	0.00151321	0.000146607	0.88	1.46607e-09	1.46607e-09	1	0	0	1	1	0
AAAATTCCTTGCTTTG	11	47	16	174.464	1032153266	100	1800731087	752	4.27273	0.0630504	0.269397	0.0261005	0.00431036	0.000417608	0.683636	4.17608e-09	4.17608e-09	1	0	0	1	1	0
AAAATTCTATG	21	87	11	174.464	1032153266	100	1800731087	957	4.14286	0.120369	0.498672	0.0483137	0.00548539	0.000531451	0.455714	5.31451e-09	5.31451e-09	1	0	0	1	0	0
AAAATTCTGCGGGAAATG	2	10	18	174.464	1032153266	100	1800731087	180	5	0.0114637	0.0573186	0.0055533	0.00103173	9.99594e-05	0.9	9.99594e-10	9.99594e-10	1	0	0	1	1	0
AAAATTG	6	24	7	174.464	1032153266	100	1800731087	168	4	0.0343911	0.137565	0.0133279	0.000962952	9.32954e-05	0.28	9.32954e-10	9.32954e-10	1	0	0	1	0	0
AAAATTGAGGGTTAGT	3	12	16	174.464	1032153266	100	1800731087	192	4	0.0171956	0.0687823	0.00666396	0.00110052	0.000106623	0.64	1.06623e-09	1.06623e-09	1	0	0	1	1	0
AAAATTGCTTATACATT	107	433	17	174.464	1032153266	100	1800731087	7361	4.04673	0.613309	2.48189	0.240458	0.0421922	0.00408778	0.687944	4.08778e-08	4.08778e-08	1	0	0	1	1	0
AAAATTGTGCGCAAGTAGT	1	4	19	174.464	1032153266	100	1800731087	76	4	0.00573186	0.0229274	0.00222132	0.000435621	4.22051e-05	0.76	4.22051e-10	4.22051e-10	1	0	0	1	1	0
AAAATTT	1	4	7	174.464	1032153266	100	1800731087	28	4	0.00573186	0.0229274	0.00222132	0.000160492	1.55492e-05	0.28	1.55492e-10	1.55492e-10	1	0	0	1	0	0
AAAATTTACGGAGCTTACCGT	6	24	21	174.464	1032153266	100	1800731087	504	4	0.0343911	0.137565	0.0133279	0.00288886	0.000279886	0.84	2.79886e-09	2.79886e-09	1	0	0	1	1	0
AAAATTTCCATACTCC	16	65	16	174.464	1032153266	100	1800731087	1040	4.0625	0.0917097	0.372571	0.0360965	0.00596113	0.000577543	0.65	5.77543e-09	5.77543e-09	1	0	0	1	1	0
AAAATTTCTCAAATGC	1	6	16	174.464	1032153266	100	1800731087	96	6	0.00573186	0.0343911	0.00333198	0.000550258	5.33117e-05	0.96	5.33117e-10	5.33117e-10	1	0	0	1	1	0
AAAATTTCTCTGTGGGCC	19	77	18	174.464	1032153266	100	1800731087	1386	4.05263	0.108905	0.441353	0.0427604	0.00794435	0.000769687	0.729474	7.69687e-09	7.69687e-09	1	0	0	1	1	0
AAAATTTCTCTGTTGGCC	1	4	18	174.464	1032153266	100	1800731087	72	4	0.00573186	0.0229274	0.00222132	0.000412694	3.99838e-05	0.72	3.99838e-10	3.99838e-10	1	0	0	1	1	0
AAAATTTGGAGTTCGGG	6	27	17	174.464	1032153266	100	1800731087	459	4.5	0.0343911	0.15476	0.0149939	0.00263092	0.000254896	0.765	2.54896e-09	2.54896e-09	1	0	0	1	1	0
AAAATTTGGCAAGTTGCATGT	1	4	21	174.464	1032153266	100	1800731087	84	4	0.00573186	0.0229274	0.00222132	0.000481476	4.66477e-05	0.84	4.66477e-10	4.66477e-10	1	0	0	1	1	0
AAAATTTTAG	2	14	10	174.464	1032153266	100	1800731087	140	7	0.0114637	0.080246	0.00777462	0.00080246	7.77462e-05	0.7	7.77462e-10	7.77462e-10	1	0	0	1	1	0
AAAATTTTCCC	2	8	11	174.464	1032153266	100	1800731087	88	4	0.0114637	0.0458549	0.00444264	0.000504403	4.8869e-05	0.44	4.8869e-10	4.8869e-10	1	0	0	1	0	0
AAAC	9644	61620	4	174.464	1032153266	100	1800731087	246480	6.38946	55.278	353.197	34.2194	1.41279	0.136878	0.255579	1.36878e-06	1.36878e-06	1	0	0	0	0	0
AAACAAACAACATCGATAG	1	4	19	174.464	1032153266	100	1800731087	76	4	0.00573186	0.0229274	0.00222132	0.000435621	4.22051e-05	0.76	4.22051e-10	4.22051e-10	1	0	0	1	1	0
AAACAAACACACGC	13	55	14	174.464	1032153266	100	1800731087	770	4.23077	0.0745141	0.315252	0.0305432	0.00441353	0.000427604	0.592308	4.27604e-09	4.27604e-09	1	0	0	1	1	0
AAACAAACACGTAAT	2	8	15	174.464	1032153266	100	1800731087	120	4	0.0114637	0.0458549	0.00444264	0.000687823	6.66396e-05	0.6	6.66396e-10	6.66396e-10	1	0	0	1	1	0
AAACAAACATCACTGGGT	2	8	18	174.464	1032153266	100	1800731087	144	4	0.0114637	0.0458549	0.00444264	0.000825387	7.99675e-05	0.72	7.99675e-10	7.99675e-10	1	0	0	1	1	0
AAACAAACATTCAGC	9	36	15	174.464	1032153266	100	1800731087	540	4	0.0515867	0.206347	0.0199919	0.0030952	0.000299878	0.6	2.99878e-09	2.99878e-09	1	0	0	1	1	0
AAACAAACGTACACAC	13	70	16	174.464	1032153266	100	1800731087	1120	5.38462	0.0745141	0.40123	0.0388731	0.00641968	0.00062197	0.861538	6.2197e-09	6.2197e-09	1	0	0	1	1	0
AAACAAACTCGGATCAATTTCG	1	4	22	174.464	1032153266	100	1800731087	88	4	0.00573186	0.0229274	0.00222132	0.000504403	4.8869e-05	0.88	4.8869e-10	4.8869e-10	1	0	0	1	1	0
AAACAAAGGCAGTCTGTAC	17	80	19	174.464	1032153266	100	1800731087	1520	4.70588	0.0974416	0.458549	0.0444264	0.00871242	0.000844102	0.894118	8.44102e-09	8.44102e-09	1	0	0	1	1	0
AAACAAAGTCTAGGCTTCGGC	1	4	21	174.464	1032153266	100	1800731087	84	4	0.00573186	0.0229274	0.00222132	0.000481476	4.66477e-05	0.84	4.66477e-10	4.66477e-10	1	0	0	1	1	0
AAACAAC	38	174	7	174.464	1032153266	100	1800731087	1218	4.57895	0.217811	0.997343	0.0966274	0.0069814	0.000676392	0.320526	6.76392e-09	6.76392e-09	1	0	0	1	0	0
AAACAACAAAGGTG	171	711	14	174.464	1032153266	100	1800731087	9954	4.15789	0.980148	4.07535	0.39484	0.0570549	0.00552775	0.582105	5.52775e-08	5.52775e-08	1	0	0	1	1	0
AAACAACAAGTAGTTATAGT	11	48	20	174.464	1032153266	100	1800731087	960	4.36364	0.0630504	0.275129	0.0266558	0.00550258	0.000533117	0.872727	5.33117e-09	5.33117e-09	1	0	0	1	1	0
AAACAACAC	74	381	9	174.464	1032153266	100	1800731087	3429	5.14865	0.424157	2.18384	0.211581	0.0196545	0.00190423	0.463378	1.90423e-08	1.90423e-08	1	0	0	1	0	0
AAACAACCAAATTTCC	15	62	16	174.464	1032153266	100	1800731087	992	4.13333	0.0859779	0.355375	0.0344305	0.005686	0.000550887	0.661333	5.50887e-09	5.50887e-09	1	0	0	1	1	0
AAACAACCTTCGGTATG	2	8	17	174.464	1032153266	100	1800731087	136	4	0.0114637	0.0458549	0.00444264	0.000779533	7.55249e-05	0.68	7.55249e-10	7.55249e-10	1	0	0	1	1	0
AAACAACG	3	15	8	174.464	1032153266	100	1800731087	120	5	0.0171956	0.0859779	0.00832995	0.000687823	6.66396e-05	0.4	6.66396e-10	6.66396e-10	1	0	0	1	0	0
AAACAACGCACTTAAGT	3	12	17	174.464	1032153266	100	1800731087	204	4	0.0171956	0.0687823	0.00666396	0.0011693	0.000113287	0.68	1.13287e-09	1.13287e-09	1	0	0	1	1	0
AAACAAGCACGCACGC	1	4	16	174.464	1032153266	100	1800731087	64	4	0.00573186	0.0229274	0.00222132	0.000366839	3.55411e-05	0.64	3.55411e-10	3.55411e-10	1	0	0	1	1	0
AAACAAGCAGGTAACATG	6	25	18	174.464	1032153266	100	1800731087	450	4.16667	0.0343911	0.143296	0.0138833	0.00257934	0.000249899	0.75	2.49899e-09	2.49899e-09	1	0	0	1	1	0
AAACAAGGACGTCCG	2	8	15	174.464	1032153266	100	1800731087	120	4	0.0114637	0.0458549	0.00444264	0.000687823	6.66396e-05	0.6	6.66396e-10	6.66396e-10	1	0	0	1	1	0
AAACAAGTCGACTTGAGTCG	1	4	20	174.464	1032153266	100	1800731087	80	4	0.00573186	0.0229274	0.00222132	0.000458549	4.44264e-05	0.8	4.44264e-10	4.44264e-10	1	0	0	1	1	0
AAACAAT	72	290	7	174.464	1032153266	100	1800731087	2030	4.02778	0.412694	1.66224	0.161046	0.0116357	0.00112732	0.281944	1.12732e-08	1.12732e-08	1	0	0	1	0	0
AAACAATATATATATCTTT	33	143	19	174.464	1032153266	100	1800731087	2717	4.33333	0.189151	0.819656	0.0794122	0.0155735	0.00150883	0.823333	1.50883e-08	1.50883e-08	1	0	0	1	1	0
AAACAATATATATTTCTTT	15	62	19	174.464	1032153266	100	1800731087	1178	4.13333	0.0859779	0.355375	0.0344305	0.00675213	0.000654179	0.785333	6.54179e-09	6.54179e-09	1	0	0	1	1	0
AAACAATATGGTGGCTG	8	32	17	174.464	1032153266	100	1800731087	544	4	0.0458549	0.183419	0.0177706	0.00311813	0.0003021	0.68	3.021e-09	3.021e-09	1	0	0	1	1	0
AAACAATATTTATTT	19	107	15	174.464	1032153266	100	1800731087	1605	5.63158	0.108905	0.613309	0.0594203	0.00919963	0.000891305	0.844737	8.91305e-09	8.91305e-09	1	0	0	1	1	0
AAACAATATTTATTTCTTT	2	10	19	174.464	1032153266	100	1800731087	190	5	0.0114637	0.0573186	0.0055533	0.00108905	0.000105513	0.95	1.05513e-09	1.05513e-09	1	0	0	1	1	0
AAACAATATTTCTTT	39	171	15	174.464	1032153266	100	1800731087	2565	4.38462	0.223542	0.980148	0.0949614	0.0147022	0.00142442	0.657692	1.42442e-08	1.42442e-08	1	0	0	1	1	0
AAACAATGTATGTGCCACGG	2	8	20	174.464	1032153266	100	1800731087	160	4	0.0114637	0.0458549	0.00444264	0.000917097	8.88528e-05	0.8	8.88528e-10	8.88528e-10	1	0	0	1	1	0
AAACAATTACAAGAGACG	1	5	18	174.464	1032153266	100	1800731087	90	5	0.00573186	0.0286593	0.00277665	0.000515867	4.99797e-05	0.9	4.99797e-10	4.99797e-10	1	0	0	1	1	0
AAACAATTGAAAGAGACG	1	4	18	174.464	1032153266	100	1800731087	72	4	0.00573186	0.0229274	0.00222132	0.000412694	3.99838e-05	0.72	3.99838e-10	3.99838e-10	1	0	0	1	1	0
AAACAC	883	8622	6	174.464	1032153266	100	1800731087	51732	9.76444	5.06123	49.4201	4.78806	0.29652	0.0287283	0.585866	2.87283e-07	2.87283e-07	1	0	0	1	1	0
AAACACAAATGCAAACACAC	4	16	20	174.464	1032153266	100	1800731087	320	4	0.0229274	0.0917097	0.00888528	0.00183419	0.000177706	0.8	1.77706e-09	1.77706e-09	1	0	0	1	1	0
AAACACAAC	27	240	9	174.464	1032153266	100	1800731087	2160	8.88889	0.15476	1.37565	0.133279	0.0123808	0.00119951	0.8	1.19951e-08	1.19951e-08	1	0	0	1	1	0
AAACACAACACAACACC	3	14	17	174.464	1032153266	100	1800731087	238	4.66667	0.0171956	0.080246	0.00777462	0.00136418	0.000132169	0.793333	1.32169e-09	1.32169e-09	1	0	0	1	1	0
AAACACAC	1548	7672	8	174.464	1032153266	100	1800731087	61376	4.95607	8.87291	43.9748	4.26049	0.351798	0.0340839	0.396486	3.40839e-07	3.40839e-07	1	0	0	1	0	0
AAACACACAAC	26	139	11	174.464	1032153266	100	1800731087	1529	5.34615	0.149028	0.796728	0.0771909	0.00876401	0.0008491	0.588077	8.491e-09	8.491e-09	1	0	0	1	1	0
AAACACACAAGCACAC	2	8	16	174.464	1032153266	100	1800731087	128	4	0.0114637	0.0458549	0.00444264	0.000733678	7.10822e-05	0.64	7.10822e-10	7.10822e-10	1	0	0	1	1	0
AAACACACACGAGGCG	7	30	16	174.464	1032153266	100	1800731087	480	4.28571	0.040123	0.171956	0.0166599	0.00275129	0.000266558	0.685714	2.66558e-09	2.66558e-09	1	0	0	1	1	0
AAACACACATACAC	9	39	14	174.464	1032153266	100	1800731087	546	4.33333	0.0515867	0.223542	0.0216579	0.00312959	0.00030321	0.606667	3.0321e-09	3.0321e-09	1	0	0	1	1	0
AAACACACATGCACATAT	3	15	18	174.464	1032153266	100	1800731087	270	5	0.0171956	0.0859779	0.00832995	0.0015476	0.000149939	0.9	1.49939e-09	1.49939e-09	1	0	0	1	1	0
AAACACACATTATT	3	12	14	174.464	1032153266	100	1800731087	168	4	0.0171956	0.0687823	0.00666396	0.000962952	9.32954e-05	0.56	9.32954e-10	9.32954e-10	1	0	0	1	1	0
AAACACACCACACAAC	2	8	16	174.464	1032153266	100	1800731087	128	4	0.0114637	0.0458549	0.00444264	0.000733678	7.10822e-05	0.64	7.10822e-10	7.10822e-10	1	0	0	1	1	0
AAACACACCACCACAC	21	93	16	174.464	1032153266	100	1800731087	1488	4.42857	0.120369	0.533063	0.0516457	0.008529	0.000826331	0.708571	8.26331e-09	8.26331e-09	1	0	0	1	1	0
AAACACACCTATGCAC	10	50	16	174.464	1032153266	100	1800731087	800	5	0.0573186	0.286593	0.0277665	0.00458549	0.000444264	0.8	4.44264e-09	4.44264e-09	1	0	0	1	1	0
AAACACACGAATGACTACCTTT	2	8	22	174.464	1032153266	100	1800731087	176	4	0.0114637	0.0458549	0.00444264	0.00100881	9.77381e-05	0.88	9.77381e-10	9.77381e-10	1	0	0	1	1	0
AAACACACGC	8	47	10	174.464	1032153266	100	1800731087	470	5.875	0.0458549	0.269397	0.0261005	0.00269397	0.000261005	0.5875	2.61005e-09	2.61005e-09	1	0	0	1	1	0
AAACACACGCGCACC	4	16	15	174.464	1032153266	100	1800731087	240	4	0.0229274	0.0917097	0.00888528	0.00137565	0.000133279	0.6	1.33279e-09	1.33279e-09	1	0	0	1	1	0
AAACACACTACACACAC	5	25	17	174.464	1032153266	100	1800731087	425	5	0.0286593	0.143296	0.0138833	0.00243604	0.000236015	0.85	2.36015e-09	2.36015e-09	1	0	0	1	1	0
AAACACAGACAGACAC	2	8	16	174.464	1032153266	100	1800731087	128	4	0.0114637	0.0458549	0.00444264	0.000733678	7.10822e-05	0.64	7.10822e-10	7.10822e-10	1	0	0	1	1	0
AAACACAGACATACACAC	15	67	18	174.464	1032153266	100	1800731087	1206	4.46667	0.0859779	0.384034	0.0372071	0.00691262	0.000669728	0.804	6.69728e-09	6.69728e-09	1	0	0	1	1	0
AAACACAGTT	10	54	10	174.464	1032153266	100	1800731087	540	5.4	0.0573186	0.30952	0.0299878	0.0030952	0.000299878	0.54	2.99878e-09	2.99878e-09	1	0	0	1	1	0
AAACACATACAAAG	1	4	14	174.464	1032153266	100	1800731087	56	4	0.00573186	0.0229274	0.00222132	0.000320984	3.10985e-05	0.56	3.10985e-10	3.10985e-10	1	0	0	1	1	0
AAACACATACACACGC	7	34	16	174.464	1032153266	100	1800731087	544	4.85714	0.040123	0.194883	0.0188812	0.00311813	0.0003021	0.777143	3.021e-09	3.021e-09	1	0	0	1	1	0
AAACACATATACACATGCACAC	3	12	22	174.464	1032153266	100	1800731087	264	4	0.0171956	0.0687823	0.00666396	0.00151321	0.000146607	0.88	1.46607e-09	1.46607e-09	1	0	0	1	1	0
AAACACATATATGC	7	33	14	174.464	1032153266	100	1800731087	462	4.71429	0.040123	0.189151	0.0183259	0.00264812	0.000256562	0.66	2.56562e-09	2.56562e-09	1	0	0	1	1	0
AAACACATCACCACCAC	2	8	17	174.464	1032153266	100	1800731087	136	4	0.0114637	0.0458549	0.00444264	0.000779533	7.55249e-05	0.68	7.55249e-10	7.55249e-10	1	0	0	1	1	0
AAACACATCTCCATTAGGGT	14	62	20	174.464	1032153266	100	1800731087	1240	4.42857	0.080246	0.355375	0.0344305	0.0071075	0.000688609	0.885714	6.88609e-09	6.88609e-09	1	0	0	1	1	0
AAACACATGCAAC	7	35	13	174.464	1032153266	100	1800731087	455	5	0.040123	0.200615	0.0194366	0.00260799	0.000252675	0.65	2.52675e-09	2.52675e-09	1	0	0	1	1	0
AAACACATTTAAGTAT	2	8	16	174.464	1032153266	100	1800731087	128	4	0.0114637	0.0458549	0.00444264	0.000733678	7.10822e-05	0.64	7.10822e-10	7.10822e-10	1	0	0	1	1	0
AAACACC	15	62	7	174.464	1032153266	100	1800731087	434	4.13333	0.0859779	0.355375	0.0344305	0.00248763	0.000241013	0.289333	2.41013e-09	2.41013e-09	1	0	0	1	0	0
AAACACCAAATCTCAC	14	60	16	174.464	1032153266	100	1800731087	960	4.28571	0.080246	0.343911	0.0333198	0.00550258	0.000533117	0.685714	5.33117e-09	5.33117e-09	1	0	0	1	1	0
AAACACCAGAGTCCAACGAATT	2	8	22	174.464	1032153266	100	1800731087	176	4	0.0114637	0.0458549	0.00444264	0.00100881	9.77381e-05	0.88	9.77381e-10	9.77381e-10	1	0	0	1	1	0
AAACACCAGATTTGCCAC	3	12	18	174.464	1032153266	100	1800731087	216	4	0.0171956	0.0687823	0.00666396	0.00123808	0.000119951	0.72	1.19951e-09	1.19951e-09	1	0	0	1	1	0
AAACACCCAAAGTGCC	6	24	16	174.464	1032153266	100	1800731087	384	4	0.0343911	0.137565	0.0133279	0.00220103	0.000213247	0.64	2.13247e-09	2.13247e-09	1	0	0	1	1	0
AAACACCCAAATCCCC	5	20	16	174.464	1032153266	100	1800731087	320	4	0.0286593	0.114637	0.0111066	0.00183419	0.000177706	0.64	1.77706e-09	1.77706e-09	1	0	0	1	1	0
AAACACCCAACATTCC	1	4	16	174.464	1032153266	100	1800731087	64	4	0.00573186	0.0229274	0.00222132	0.000366839	3.55411e-05	0.64	3.55411e-10	3.55411e-10	1	0	0	1	1	0
AAACACCCCAAGTCCC	5	24	16	174.464	1032153266	100	1800731087	384	4.8	0.0286593	0.137565	0.0133279	0.00220103	0.000213247	0.768	2.13247e-09	2.13247e-09	1	0	0	1	1	0
AAACACCCTG	6	24	10	174.464	1032153266	100	1800731087	240	4	0.0343911	0.137565	0.0133279	0.00137565	0.000133279	0.4	1.33279e-09	1.33279e-09	1	0	0	1	0	0
AAACACCGGCAG	1	4	12	174.464	1032153266	100	1800731087	48	4	0.00573186	0.0229274	0.00222132	0.000275129	2.66558e-05	0.48	2.66558e-10	2.66558e-10	1	0	0	1	0	0
AAACACCTAC	15	82	10	174.464	1032153266	100	1800731087	820	5.46667	0.0859779	0.470012	0.0455371	0.00470012	0.000455371	0.546667	4.55371e-09	4.55371e-09	1	0	0	1	1	0
AAACACG	6	30	7	174.464	1032153266	100	1800731087	210	5	0.0343911	0.171956	0.0166599	0.00120369	0.000116619	0.35	1.16619e-09	1.16619e-09	1	0	0	1	0	0
AAACACGACAACCC	1	4	14	174.464	1032153266	100	1800731087	56	4	0.00573186	0.0229274	0.00222132	0.000320984	3.10985e-05	0.56	3.10985e-10	3.10985e-10	1	0	0	1	1	0
AAACACGCAAAGTCCC	22	96	16	174.464	1032153266	100	1800731087	1536	4.36364	0.126101	0.550258	0.0533117	0.00880413	0.000852987	0.698182	8.52987e-09	8.52987e-09	1	0	0	1	1	0
AAACACGCACACCG	26	114	14	174.464	1032153266	100	1800731087	1596	4.38462	0.149028	0.653432	0.0633076	0.00914804	0.000886307	0.613846	8.86307e-09	8.86307e-09	1	0	0	1	1	0
AAACACGCCCAATGTCGC	8	32	18	174.464	1032153266	100	1800731087	576	4	0.0458549	0.183419	0.0177706	0.00330155	0.00031987	0.72	3.1987e-09	3.1987e-09	1	0	0	1	1	0
AAACACGCG	1	6	9	174.464	1032153266	100	1800731087	54	6	0.00573186	0.0343911	0.00333198	0.00030952	2.99878e-05	0.54	2.99878e-10	2.99878e-10	1	0	0	1	1	0
AAACACGCGCACAC	1	4	14	174.464	1032153266	100	1800731087	56	4	0.00573186	0.0229274	0.00222132	0.000320984	3.10985e-05	0.56	3.10985e-10	3.10985e-10	1	0	0	1	1	0
AAACACGCGCGC	6	24	12	174.464	1032153266	100	1800731087	288	4	0.0343911	0.137565	0.0133279	0.00165077	0.000159935	0.48	1.59935e-09	1.59935e-09	1	0	0	1	0	0
AAACACGCGCGCAC	3	12	14	174.464	1032153266	100	1800731087	168	4	0.0171956	0.0687823	0.00666396	0.000962952	9.32954e-05	0.56	9.32954e-10	9.32954e-10	1	0	0	1	1	0
AAACACGCTCAC	2	9	12	174.464	1032153266	100	1800731087	108	4.5	0.0114637	0.0515867	0.00499797	0.000619041	5.99756e-05	0.54	5.99756e-10	5.99756e-10	1	0	0	1	1	0
AAACACGTTGGGCATCC	3	12	17	174.464	1032153266	100	1800731087	204	4	0.0171956	0.0687823	0.00666396	0.0011693	0.000113287	0.68	1.13287e-09	1.13287e-09	1	0	0	1	1	0
AAACACTAAGTCCCT	4	24	15	174.464	1032153266	100	1800731087	360	6	0.0229274	0.137565	0.0133279	0.00206347	0.000199919	0.9	1.99919e-09	1.99919e-09	1	0	0	1	1	0
AAACACTC	8	57	8	174.464	1032153266	100	1800731087	456	7.125	0.0458549	0.326716	0.0316538	0.00261373	0.00025323	0.57	2.5323e-09	2.5323e-09	1	0	0	1	1	0
AAACACTCAC	3	12	10	174.464	1032153266	100	1800731087	120	4	0.0171956	0.0687823	0.00666396	0.000687823	6.66396e-05	0.4	6.66396e-10	6.66396e-10	1	0	0	1	0	0
AAACACTGCGGG	1	4	12	174.464	1032153266	100	1800731087	48	4	0.00573186	0.0229274	0.00222132	0.000275129	2.66558e-05	0.48	2.66558e-10	2.66558e-10	1	0	0	1	0	0
AAACACTTTC	1	5	10	174.464	1032153266	100	1800731087	50	5	0.00573186	0.0286593	0.00277665	0.000286593	2.77665e-05	0.5	2.77665e-10	2.77665e-10	1	0	0	1	0	0
AAACACTTTGCAGAAACGC	9	36	19	174.464	1032153266	100	1800731087	684	4	0.0515867	0.206347	0.0199919	0.00392059	0.000379846	0.76	3.79846e-09	3.79846e-09	1	0	0	1	1	0
AAACAG	24	121	6	174.464	1032153266	100	1800731087	726	5.04167	0.137565	0.693555	0.0671949	0.00416133	0.00040317	0.3025	4.0317e-09	4.0317e-09	1	0	0	1	0	0
AAACAGAAACCACGGT	1	4	16	174.464	1032153266	100	1800731087	64	4	0.00573186	0.0229274	0.00222132	0.000366839	3.55411e-05	0.64	3.55411e-10	3.55411e-10	1	0	0	1	1	0
AAACAGACAC	7	29	10	174.464	1032153266	100	1800731087	290	4.14286	0.040123	0.166224	0.0161046	0.00166224	0.000161046	0.414286	1.61046e-09	1.61046e-09	1	0	0	1	0	0
AAACAGACACACAGAG	34	175	16	174.464	1032153266	100	1800731087	2800	5.14706	0.194883	1.00307	0.0971828	0.0160492	0.00155492	0.823529	1.55492e-08	1.55492e-08	1	0	0	1	1	0
AAACAGACATTTGCG	2	12	15	174.464	1032153266	100	1800731087	180	6	0.0114637	0.0687823	0.00666396	0.00103173	9.99594e-05	0.9	9.99594e-10	9.99594e-10	1	0	0	1	1	0
AAACAGAGAG	4	18	10	174.464	1032153266	100	1800731087	180	4.5	0.0229274	0.103173	0.00999594	0.00103173	9.99594e-05	0.45	9.99594e-10	9.99594e-10	1	0	0	1	0	0
AAACAGAGAGAGATAGACAG	8	38	20	174.464	1032153266	100	1800731087	760	4.75	0.0458549	0.217811	0.0211025	0.00435621	0.000422051	0.95	4.22051e-09	4.22051e-09	1	0	0	1	1	0
AAACAGAGGGTTAGCG	2	9	16	174.464	1032153266	100	1800731087	144	4.5	0.0114637	0.0515867	0.00499797	0.000825387	7.99675e-05	0.72	7.99675e-10	7.99675e-10	1	0	0	1	1	0
AAACAGATAGTACAATG	185	768	17	174.464	1032153266	100	1800731087	13056	4.15135	1.06039	4.40207	0.426493	0.0748351	0.00725039	0.70573	7.25039e-08	7.25039e-08	1	0	0	1	1	0
AAACAGC	26	105	7	174.464	1032153266	100	1800731087	735	4.03846	0.149028	0.601845	0.0583097	0.00421291	0.000408168	0.282692	4.08168e-09	4.08168e-09	1	0	0	1	0	0
AAACAGCAAGAG	5	27	12	174.464	1032153266	100	1800731087	324	5.4	0.0286593	0.15476	0.0149939	0.00185712	0.000179927	0.648	1.79927e-09	1.79927e-09	1	0	0	1	1	0
AAACAGCAAGTGTAT	189	832	15	174.464	1032153266	100	1800731087	12480	4.40212	1.08332	4.7689	0.462035	0.0715336	0.00693052	0.660317	6.93052e-08	6.93052e-08	1	0	0	1	1	0
AAACAGCGAGTGGAG	6	28	15	174.464	1032153266	100	1800731087	420	4.66667	0.0343911	0.160492	0.0155492	0.00240738	0.000233239	0.7	2.33239e-09	2.33239e-09	1	0	0	1	1	0
AAACAGCGTCAGTC	519	2359	14	174.464	1032153266	100	1800731087	33026	4.54528	2.97483	13.5215	1.31002	0.1893	0.0183403	0.636339	1.83403e-07	1.83403e-07	1	0	0	1	1	0
AAACAGCTTTCAATTATGAT	165	663	20	174.464	1032153266	100	1800731087	13260	4.01818	0.945756	3.80022	0.368184	0.0760044	0.00736368	0.803636	7.36368e-08	7.36368e-08	1	0	0	1	1	0
AAACAGTAAACTT	247	1249	13	174.464	1032153266	100	1800731087	16237	5.05668	1.41577	7.15909	0.693607	0.0930682	0.00901689	0.657368	9.01689e-08	9.01689e-08	1	0	0	1	1	0
AAACAGTAATTAAGTTAATC	347	1412	20	174.464	1032153266	100	1800731087	28240	4.06916	1.98895	8.09338	0.784126	0.161868	0.0156825	0.813833	1.56825e-07	1.56825e-07	1	0	0	1	1	0
AAACAGTAGTATTC	305	1620	14	174.464	1032153266	100	1800731087	22680	5.31148	1.74822	9.28561	0.899635	0.129999	0.0125949	0.743607	1.25949e-07	1.25949e-07	1	0	0	1	1	0
AAACAGTCACAGGC	10	41	14	174.464	1032153266	100	1800731087	574	4.1	0.0573186	0.235006	0.0227685	0.00329009	0.000318759	0.574	3.18759e-09	3.18759e-09	1	0	0	1	1	0
AAACAGTCACTTC	5	25	13	174.464	1032153266	100	1800731087	325	5	0.0286593	0.143296	0.0138833	0.00186285	0.000180482	0.65	1.80482e-09	1.80482e-09	1	0	0	1	1	0
AAACAGTCAG	3	15	10	174.464	1032153266	100	1800731087	150	5	0.0171956	0.0859779	0.00832995	0.000859779	8.32995e-05	0.5	8.32995e-10	8.32995e-10	1	0	0	1	0	0
AAACAGTCCG	29	131	10	174.464	1032153266	100	1800731087	1310	4.51724	0.166224	0.750873	0.0727482	0.00750873	0.000727482	0.451724	7.27482e-09	7.27482e-09	1	0	0	1	0	0
AAACAGTCGCAGGC	7	29	14	174.464	1032153266	100	1800731087	406	4.14286	0.040123	0.166224	0.0161046	0.00232713	0.000225464	0.58	2.25464e-09	2.25464e-09	1	0	0	1	1	0
AAACAGTCGTTTGTCCC	4	20	17	174.464	1032153266	100	1800731087	340	5	0.0229274	0.114637	0.0111066	0.00194883	0.000188812	0.85	1.88812e-09	1.88812e-09	1	0	0	1	1	0
AAACAGTGTCATGCTTTAC	1	4	19	174.464	1032153266	100	1800731087	76	4	0.00573186	0.0229274	0.00222132	0.000435621	4.22051e-05	0.76	4.22051e-10	4.22051e-10	1	0	0	1	1	0
AAACAGTTAAATTTGG	1	4	16	174.464	1032153266	100	1800731087	64	4	0.00573186	0.0229274	0.00222132	0.000366839	3.55411e-05	0.64	3.55411e-10	3.55411e-10	1	0	0	1	1	0
AAACAGTTATTCGCAACC	23	97	18	174.464	1032153266	100	1800731087	1746	4.21739	0.131833	0.55599	0.053867	0.0100078	0.000969606	0.75913	9.69606e-09	9.69606e-09	1	0	0	1	1	0
AAACAGTTATTCGCGACC	6	26	18	174.464	1032153266	100	1800731087	468	4.33333	0.0343911	0.149028	0.0144386	0.00268251	0.000259894	0.78	2.59894e-09	2.59894e-09	1	0	0	1	1	0
AAACAGTTCG	2	8	10	174.464	1032153266	100	1800731087	80	4	0.0114637	0.0458549	0.00444264	0.000458549	4.44264e-05	0.4	4.44264e-10	4.44264e-10	1	0	0	1	0	0
AAACAT	713	2897	6	174.464	1032153266	100	1800731087	17382	4.06311	4.08681	16.6052	1.60879	0.0996311	0.00965275	0.243787	9.65275e-08	9.65275e-08	1	0	0	1	0	0
AAACATAACGTCACTATCC	8	32	19	174.464	1032153266	100	1800731087	608	4	0.0458549	0.183419	0.0177706	0.00348497	0.000337641	0.76	3.37641e-09	3.37641e-09	1	0	0	1	1	0
AAACATAATC	4	32	10	174.464	1032153266	100	1800731087	320	8	0.0229274	0.183419	0.0177706	0.00183419	0.000177706	0.8	1.77706e-09	1.77706e-09	1	0	0	1	1	0
AAACATAATTAGGAGTTCGGAC	2	8	22	174.464	1032153266	100	1800731087	176	4	0.0114637	0.0458549	0.00444264	0.00100881	9.77381e-05	0.88	9.77381e-10	9.77381e-10	1	0	0	1	1	0
AAACATACATACAC	16	81	14	174.464	1032153266	100	1800731087	1134	5.0625	0.0917097	0.46428	0.0449817	0.00649993	0.000629744	0.70875	6.29744e-09	6.29744e-09	1	0	0	1	1	0
AAACATACATGCC	1	6	13	174.464	1032153266	100	1800731087	78	6	0.00573186	0.0343911	0.00333198	0.000447085	4.33157e-05	0.78	4.33157e-10	4.33157e-10	1	0	0	1	1	0
AAACATACCGAC	9	48	12	174.464	1032153266	100	1800731087	576	5.33333	0.0515867	0.275129	0.0266558	0.00330155	0.00031987	0.64	3.1987e-09	3.1987e-09	1	0	0	1	1	0
AAACATAGGGTACGTCAGTG	5	21	20	174.464	1032153266	100	1800731087	420	4.2	0.0286593	0.120369	0.0116619	0.00240738	0.000233239	0.84	2.33239e-09	2.33239e-09	1	0	0	1	1	0
AAACATATAAATATATATAT	4	18	20	174.464	1032153266	100	1800731087	360	4.5	0.0229274	0.103173	0.00999594	0.00206347	0.000199919	0.9	1.99919e-09	1.99919e-09	1	0	0	1	1	0
AAACATC	6	60	7	174.464	1032153266	100	1800731087	420	10	0.0343911	0.343911	0.0333198	0.00240738	0.000233239	0.7	2.33239e-09	2.33239e-09	1	0	0	1	1	0
AAACATCACCACCTGGTG	1	5	18	174.464	1032153266	100	1800731087	90	5	0.00573186	0.0286593	0.00277665	0.000515867	4.99797e-05	0.9	4.99797e-10	4.99797e-10	1	0	0	1	1	0
AAACATCTCC	4	19	10	174.464	1032153266	100	1800731087	190	4.75	0.0229274	0.108905	0.0105513	0.00108905	0.000105513	0.475	1.05513e-09	1.05513e-09	1	0	0	1	0	0
AAACATCTCTCC	16	82	12	174.464	1032153266	100	1800731087	984	5.125	0.0917097	0.470012	0.0455371	0.00564015	0.000546445	0.615	5.46445e-09	5.46445e-09	1	0	0	1	1	0
AAACATCTGAAATTGC	4	18	16	174.464	1032153266	100	1800731087	288	4.5	0.0229274	0.103173	0.00999594	0.00165077	0.000159935	0.72	1.59935e-09	1.59935e-09	1	0	0	1	1	0
AAACATCTGAGTCCAG	3	12	16	174.464	1032153266	100	1800731087	192	4	0.0171956	0.0687823	0.00666396	0.00110052	0.000106623	0.64	1.06623e-09	1.06623e-09	1	0	0	1	1	0
AAACATG	8	34	7	174.464	1032153266	100	1800731087	238	4.25	0.0458549	0.194883	0.0188812	0.00136418	0.000132169	0.2975	1.32169e-09	1.32169e-09	1	0	0	1	0	0
AAACATGACGTATGT	35	154	15	174.464	1032153266	100	1800731087	2310	4.4	0.200615	0.882706	0.0855208	0.0132406	0.00128281	0.66	1.28281e-08	1.28281e-08	1	0	0	1	1	0
AAACATGCACTGAACTAAAG	2	10	20	174.464	1032153266	100	1800731087	200	5	0.0114637	0.0573186	0.0055533	0.00114637	0.000111066	1	1.11066e-09	1.11066e-09	1	0	0	1	1	0
AAACATGCTCGG	2	8	12	174.464	1032153266	100	1800731087	96	4	0.0114637	0.0458549	0.00444264	0.000550258	5.33117e-05	0.48	5.33117e-10	5.33117e-10	1	0	0	1	0	0
AAACATGGTGAGGATGC	5	22	17	174.464	1032153266	100	1800731087	374	4.4	0.0286593	0.126101	0.0122173	0.00214371	0.000207693	0.748	2.07693e-09	2.07693e-09	1	0	0	1	1	0
AAACATGGTGGATGGAAC	4	17	18	174.464	1032153266	100	1800731087	306	4.25	0.0229274	0.0974416	0.00944061	0.00175395	0.000169931	0.765	1.69931e-09	1.69931e-09	1	0	0	1	1	0
AAACATGTTAACATG	117	572	15	174.464	1032153266	100	1800731087	8580	4.88889	0.670627	3.27862	0.317649	0.0491793	0.00476473	0.733333	4.76473e-08	4.76473e-08	1	0	0	1	1	0
AAACATT	1	4	7	174.464	1032153266	100	1800731087	28	4	0.00573186	0.0229274	0.00222132	0.000160492	1.55492e-05	0.28	1.55492e-10	1.55492e-10	1	0	0	1	0	0
AAACATTATTGGGAAG	37	179	16	174.464	1032153266	100	1800731087	2864	4.83784	0.212079	1.026	0.0994041	0.016416	0.00159047	0.774054	1.59047e-08	1.59047e-08	1	0	0	1	1	0
AAACATTCACT	20	157	11	174.464	1032153266	100	1800731087	1727	7.85	0.114637	0.899902	0.0871868	0.00989892	0.000959055	0.8635	9.59055e-09	9.59055e-09	1	0	0	1	1	0
AAACATTCGGACGGTCG	2	9	17	174.464	1032153266	100	1800731087	153	4.5	0.0114637	0.0515867	0.00499797	0.000876974	8.49655e-05	0.765	8.49655e-10	8.49655e-10	1	0	0	1	1	0
AAACATTGAGCCAGGG	11	49	16	174.464	1032153266	100	1800731087	784	4.45455	0.0630504	0.280861	0.0272112	0.00449378	0.000435379	0.712727	4.35379e-09	4.35379e-09	1	0	0	1	1	0
AAACATTTCC	20	133	10	174.464	1032153266	100	1800731087	1330	6.65	0.114637	0.762337	0.0738589	0.00762337	0.000738589	0.665	7.38589e-09	7.38589e-09	1	0	0	1	1	0
AAACATTTCGT	165	1041	11	174.464	1032153266	100	1800731087	11451	6.30909	0.945756	5.96686	0.578099	0.0656355	0.00635908	0.694	6.35908e-08	6.35908e-08	1	0	0	1	1	0
AAACATTTGAGCATGG	6	26	16	174.464	1032153266	100	1800731087	416	4.33333	0.0343911	0.149028	0.0144386	0.00238445	0.000231017	0.693333	2.31017e-09	2.31017e-09	1	0	0	1	1	0
AAACC	233	2207	5	174.464	1032153266	100	1800731087	11035	9.4721	1.33552	12.6502	1.22561	0.063251	0.00612807	0.473605	6.12807e-08	6.12807e-08	1	0	0	1	0	0
AAACCAAATTCTTTCCC	6	27	17	174.464	1032153266	100	1800731087	459	4.5	0.0343911	0.15476	0.0149939	0.00263092	0.000254896	0.765	2.54896e-09	2.54896e-09	1	0	0	1	1	0
AAACCAACCTAACTC	4	16	15	174.464	1032153266	100	1800731087	240	4	0.0229274	0.0917097	0.00888528	0.00137565	0.000133279	0.6	1.33279e-09	1.33279e-09	1	0	0	1	1	0
AAACCAAGTATTGGTAAT	145	597	18	174.464	1032153266	100	1800731087	10746	4.11724	0.831119	3.42192	0.331532	0.0615945	0.00596758	0.741103	5.96758e-08	5.96758e-08	1	0	0	1	1	0
AAACCAATACC	40	183	11	174.464	1032153266	100	1800731087	2013	4.575	0.229274	1.04893	0.101625	0.0115382	0.00111788	0.50325	1.11788e-08	1.11788e-08	1	0	0	1	1	0
AAACCAATTACGAACTTAC	1	4	19	174.464	1032153266	100	1800731087	76	4	0.00573186	0.0229274	0.00222132	0.000435621	4.22051e-05	0.76	4.22051e-10	4.22051e-10	1	0	0	1	1	0
AAACCAATTCCCAGAC	5	20	16	174.464	1032153266	100	1800731087	320	4	0.0286593	0.114637	0.0111066	0.00183419	0.000177706	0.64	1.77706e-09	1.77706e-09	1	0	0	1	1	0
AAACCAATTGGAGTTTCGGG	1	4	20	174.464	1032153266	100	1800731087	80	4	0.00573186	0.0229274	0.00222132	0.000458549	4.44264e-05	0.8	4.44264e-10	4.44264e-10	1	0	0	1	1	0
AAACCACCTT	16	101	10	174.464	1032153266	100	1800731087	1010	6.3125	0.0917097	0.578918	0.0560883	0.00578918	0.000560883	0.63125	5.60883e-09	5.60883e-09	1	0	0	1	1	0
AAACCACG	1	5	8	174.464	1032153266	100	1800731087	40	5	0.00573186	0.0286593	0.00277665	0.000229274	2.22132e-05	0.4	2.22132e-10	2.22132e-10	1	0	0	1	0	0
AAACCACGCGCTCACGCC	1	4	18	174.464	1032153266	100	1800731087	72	4	0.00573186	0.0229274	0.00222132	0.000412694	3.99838e-05	0.72	3.99838e-10	3.99838e-10	1	0	0	1	1	0
AAACCACGGTTAATTG	6	25	16	174.464	1032153266	100	1800731087	400	4.16667	0.0343911	0.143296	0.0138833	0.00229274	0.000222132	0.666667	2.22132e-09	2.22132e-09	1	0	0	1	1	0
AAACCACTCCAGGAC	11	53	15	174.464	1032153266	100	1800731087	795	4.81818	0.0630504	0.303788	0.0294325	0.00455683	0.000441487	0.722727	4.41487e-09	4.41487e-09	1	0	0	1	1	0
AAACCACTTTGCATTGGCACT	1	4	21	174.464	1032153266	100	1800731087	84	4	0.00573186	0.0229274	0.00222132	0.000481476	4.66477e-05	0.84	4.66477e-10	4.66477e-10	1	0	0	1	1	0
AAACCAGAGTTGACATG	10	43	17	174.464	1032153266	100	1800731087	731	4.3	0.0573186	0.24647	0.0238792	0.00418999	0.000405946	0.731	4.05946e-09	4.05946e-09	1	0	0	1	1	0
AAACCAGCATGTAGTTCC	5	23	18	174.464	1032153266	100	1800731087	414	4.6	0.0286593	0.131833	0.0127726	0.00237299	0.000229907	0.828	2.29907e-09	2.29907e-09	1	0	0	1	1	0
AAACCAGCGGACATG	1	4	15	174.464	1032153266	100	1800731087	60	4	0.00573186	0.0229274	0.00222132	0.000343911	3.33198e-05	0.6	3.33198e-10	3.33198e-10	1	0	0	1	1	0
AAACCAGCT	4	16	9	174.464	1032153266	100	1800731087	144	4	0.0229274	0.0917097	0.00888528	0.000825387	7.99675e-05	0.36	7.99675e-10	7.99675e-10	1	0	0	1	0	0
AAACCAGTTGTAGGAT	6	26	16	174.464	1032153266	100	1800731087	416	4.33333	0.0343911	0.149028	0.0144386	0.00238445	0.000231017	0.693333	2.31017e-09	2.31017e-09	1	0	0	1	1	0
AAACCAGTTTGATT	238	1192	14	174.464	1032153266	100	1800731087	16688	5.0084	1.36418	6.83237	0.661953	0.0956532	0.00926735	0.701176	9.26735e-08	9.26735e-08	1	0	0	1	1	0
AAACCATCTCTCTTCATACAG	4	16	21	174.464	1032153266	100	1800731087	336	4	0.0229274	0.0917097	0.00888528	0.0019259	0.000186591	0.84	1.86591e-09	1.86591e-09	1	0	0	1	1	0
AAACCATCTGACGC	1	5	14	174.464	1032153266	100	1800731087	70	5	0.00573186	0.0286593	0.00277665	0.00040123	3.88731e-05	0.7	3.88731e-10	3.88731e-10	1	0	0	1	1	0
AAACCATCTT	12	74	10	174.464	1032153266	100	1800731087	740	6.16667	0.0687823	0.424157	0.0410944	0.00424157	0.000410944	0.616667	4.10944e-09	4.10944e-09	1	0	0	1	1	0
AAACCATGTGATTTCGGG	5	21	18	174.464	1032153266	100	1800731087	378	4.2	0.0286593	0.120369	0.0116619	0.00216664	0.000209915	0.756	2.09915e-09	2.09915e-09	1	0	0	1	1	0
AAACCC	40	160	6	174.464	1032153266	100	1800731087	960	4	0.229274	0.917097	0.0888528	0.00550258	0.000533117	0.24	5.33117e-09	5.33117e-09	1	0	0	1	0	0
AAACCCAAACCT	3	14	12	174.464	1032153266	100	1800731087	168	4.66667	0.0171956	0.080246	0.00777462	0.000962952	9.32954e-05	0.56	9.32954e-10	9.32954e-10	1	0	0	1	1	0
AAACCCAACC	1	5	10	174.464	1032153266	100	1800731087	50	5	0.00573186	0.0286593	0.00277665	0.000286593	2.77665e-05	0.5	2.77665e-10	2.77665e-10	1	0	0	1	0	0
AAACCCAACCCT	7	28	12	174.464	1032153266	100	1800731087	336	4	0.040123	0.160492	0.0155492	0.0019259	0.000186591	0.48	1.86591e-09	1.86591e-09	1	0	0	1	0	0
AAACCCACTAGTTGGGGC	38	152	18	174.464	1032153266	100	1800731087	2736	4	0.217811	0.871242	0.0844102	0.0156824	0.00151938	0.72	1.51938e-08	1.51938e-08	1	0	0	1	1	0
AAACCCAGGAACATTG	12	57	16	174.464	1032153266	100	1800731087	912	4.75	0.0687823	0.326716	0.0316538	0.00522745	0.000506461	0.76	5.06461e-09	5.06461e-09	1	0	0	1	1	0
AAACCCAGGAGCATTG	14	71	16	174.464	1032153266	100	1800731087	1136	5.07143	0.080246	0.406962	0.0394284	0.00651139	0.000630855	0.811429	6.30855e-09	6.30855e-09	1	0	0	1	1	0
AAACCCATACAC	6	28	12	174.464	1032153266	100	1800731087	336	4.66667	0.0343911	0.160492	0.0155492	0.0019259	0.000186591	0.56	1.86591e-09	1.86591e-09	1	0	0	1	1	0
AAACCCATTCATTCAT	39	185	16	174.464	1032153266	100	1800731087	2960	4.74359	0.223542	1.06039	0.102736	0.0169663	0.00164378	0.758974	1.64378e-08	1.64378e-08	1	0	0	1	1	0
AAACCCCACGTCACC	32	133	15	174.464	1032153266	100	1800731087	1995	4.15625	0.183419	0.762337	0.0738589	0.0114351	0.00110788	0.623437	1.10788e-08	1.10788e-08	1	0	0	1	1	0
AAACCCCACGTCATC	23	102	15	174.464	1032153266	100	1800731087	1530	4.43478	0.131833	0.584649	0.0566437	0.00876974	0.000849655	0.665217	8.49655e-09	8.49655e-09	1	0	0	1	1	0
AAACCCCTTTACAAC	3	13	15	174.464	1032153266	100	1800731087	195	4.33333	0.0171956	0.0745141	0.00721929	0.00111771	0.000108289	0.65	1.08289e-09	1.08289e-09	1	0	0	1	1	0
AAACCCGAGAGGGAGG	5	25	16	174.464	1032153266	100	1800731087	400	5	0.0286593	0.143296	0.0138833	0.00229274	0.000222132	0.8	2.22132e-09	2.22132e-09	1	0	0	1	1	0
AAACCCGGGAACATTG	8	33	16	174.464	1032153266	100	1800731087	528	4.125	0.0458549	0.189151	0.0183259	0.00302642	0.000293214	0.66	2.93214e-09	2.93214e-09	1	0	0	1	1	0
AAACCCT	12	88	7	174.464	1032153266	100	1800731087	616	7.33333	0.0687823	0.504403	0.048869	0.00353082	0.000342083	0.513333	3.42083e-09	3.42083e-09	1	0	0	1	1	0
AAACCCTAACCT	47	225	12	174.464	1032153266	100	1800731087	2700	4.78723	0.269397	1.28967	0.124949	0.015476	0.00149939	0.574468	1.49939e-08	1.49939e-08	1	0	0	1	1	0
AAACCCTCAAACTCCATCT	76	304	19	174.464	1032153266	100	1800731087	5776	4	0.435621	1.74248	0.16882	0.0331072	0.00320759	0.76	3.20759e-08	3.20759e-08	1	0	0	1	1	0
AAACCCTCTCGCACACAC	1	5	18	174.464	1032153266	100	1800731087	90	5	0.00573186	0.0286593	0.00277665	0.000515867	4.99797e-05	0.9	4.99797e-10	4.99797e-10	1	0	0	1	1	0
AAACCCTT	5	20	8	174.464	1032153266	100	1800731087	160	4	0.0286593	0.114637	0.0111066	0.000917097	8.88528e-05	0.32	8.88528e-10	8.88528e-10	1	0	0	1	0	0
AAACCG	79	316	6	174.464	1032153266	100	1800731087	1896	4	0.452817	1.81127	0.175484	0.0108676	0.00105291	0.24	1.05291e-08	1.05291e-08	1	0	0	1	0	0
AAACCGAAAGTC	1	4	12	174.464	1032153266	100	1800731087	48	4	0.00573186	0.0229274	0.00222132	0.000275129	2.66558e-05	0.48	2.66558e-10	2.66558e-10	1	0	0	1	0	0
AAACCGACATTAGCG	5	28	15	174.464	1032153266	100	1800731087	420	5.6	0.0286593	0.160492	0.0155492	0.00240738	0.000233239	0.84	2.33239e-09	2.33239e-09	1	0	0	1	1	0
AAACCGAGAGGGAGAAG	1	5	17	174.464	1032153266	100	1800731087	85	5	0.00573186	0.0286593	0.00277665	0.000487208	4.72031e-05	0.85	4.72031e-10	4.72031e-10	1	0	0	1	1	0
AAACCGAGCGAGTATCGT	2	10	18	174.464	1032153266	100	1800731087	180	5	0.0114637	0.0573186	0.0055533	0.00103173	9.99594e-05	0.9	9.99594e-10	9.99594e-10	1	0	0	1	1	0
AAACCGAGTCGCCTAATC	9	38	18	174.464	1032153266	100	1800731087	684	4.22222	0.0515867	0.217811	0.0211025	0.00392059	0.000379846	0.76	3.79846e-09	3.79846e-09	1	0	0	1	1	0
AAACCGAGTGTC	4	17	12	174.464	1032153266	100	1800731087	204	4.25	0.0229274	0.0974416	0.00944061	0.0011693	0.000113287	0.51	1.13287e-09	1.13287e-09	1	0	0	1	1	0
AAACCGGAGTCTGACCTT	3	12	18	174.464	1032153266	100	1800731087	216	4	0.0171956	0.0687823	0.00666396	0.00123808	0.000119951	0.72	1.19951e-09	1.19951e-09	1	0	0	1	1	0
AAACCGTCATCCACATAGT	13	52	19	174.464	1032153266	100	1800731087	988	4	0.0745141	0.298057	0.0288772	0.00566307	0.000548666	0.76	5.48666e-09	5.48666e-09	1	0	0	1	1	0
AAACCT	502	5325	6	174.464	1032153266	100	1800731087	31950	10.6076	2.87739	30.5221	2.95713	0.183133	0.0177428	0.636454	1.77428e-07	1.77428e-07	1	0	0	1	1	0
AAACCTAACC	728	4357	10	174.464	1032153266	100	1800731087	43570	5.98489	4.17279	24.9737	2.41957	0.249737	0.0241957	0.598489	2.41957e-07	2.41957e-07	1	0	0	1	1	0
AAACCTAACCCAACCTT	5	25	17	174.464	1032153266	100	1800731087	425	5	0.0286593	0.143296	0.0138833	0.00243604	0.000236015	0.85	2.36015e-09	2.36015e-09	1	0	0	1	1	0
AAACCTAACCG	2	8	11	174.464	1032153266	100	1800731087	88	4	0.0114637	0.0458549	0.00444264	0.000504403	4.8869e-05	0.44	4.8869e-10	4.8869e-10	1	0	0	1	0	0
AAACCTAACCT	625	2595	11	174.464	1032153266	100	1800731087	28545	4.152	3.58241	14.8742	1.44108	0.163616	0.0158519	0.45672	1.58519e-07	1.58519e-07	1	0	0	1	0	0
AAACCTAACCTAAAGCT	237	1056	17	174.464	1032153266	100	1800731087	17952	4.4557	1.35845	6.05284	0.586428	0.102898	0.00996928	0.757468	9.96928e-08	9.96928e-08	1	0	0	1	1	0
AAACCTAACCTAACCTT	18	73	17	174.464	1032153266	100	1800731087	1241	4.05556	0.103173	0.418426	0.0405391	0.00711323	0.000689165	0.689444	6.89165e-09	6.89165e-09	1	0	0	1	1	0
AAACCTACAAATTAC	14	64	15	174.464	1032153266	100	1800731087	960	4.57143	0.080246	0.366839	0.0355411	0.00550258	0.000533117	0.685714	5.33117e-09	5.33117e-09	1	0	0	1	1	0
AAACCTACTCTGACCGAAAT	2	10	20	174.464	1032153266	100	1800731087	200	5	0.0114637	0.0573186	0.0055533	0.00114637	0.000111066	1	1.11066e-09	1.11066e-09	1	0	0	1	1	0
AAACCTATTAATTAC	2	9	15	174.464	1032153266	100	1800731087	135	4.5	0.0114637	0.0515867	0.00499797	0.000773801	7.49696e-05	0.675	7.49696e-10	7.49696e-10	1	0	0	1	1	0
AAACCTCAAACTTACC	5	21	16	174.464	1032153266	100	1800731087	336	4.2	0.0286593	0.120369	0.0116619	0.0019259	0.000186591	0.672	1.86591e-09	1.86591e-09	1	0	0	1	1	0
AAACCTCAGATATTGAAGT	473	1987	19	174.464	1032153266	100	1800731087	37753	4.20085	2.71117	11.3892	1.10344	0.216395	0.0209654	0.798161	2.09654e-07	2.09654e-07	1	0	0	1	1	0
AAACCTCATTTATTAAAG	1	4	18	174.464	1032153266	100	1800731087	72	4	0.00573186	0.0229274	0.00222132	0.000412694	3.99838e-05	0.72	3.99838e-10	3.99838e-10	1	0	0	1	1	0
AAACCTCCTCAGCGATC	4	20	17	174.464	1032153266	100	1800731087	340	5	0.0229274	0.114637	0.0111066	0.00194883	0.000188812	0.85	1.88812e-09	1.88812e-09	1	0	0	1	1	0
AAACCTCGCATCATT	6	30	15	174.464	1032153266	100	1800731087	450	5	0.0343911	0.171956	0.0166599	0.00257934	0.000249899	0.75	2.49899e-09	2.49899e-09	1	0	0	1	1	0
AAACCTCGTTAATGC	10	55	15	174.464	1032153266	100	1800731087	825	5.5	0.0573186	0.315252	0.0305432	0.00472878	0.000458147	0.825	4.58147e-09	4.58147e-09	1	0	0	1	1	0
AAACCTCGTTACAGTG	5	28	16	174.464	1032153266	100	1800731087	448	5.6	0.0286593	0.160492	0.0155492	0.00256787	0.000248788	0.896	2.48788e-09	2.48788e-09	1	0	0	1	1	0
AAACCTCTCATCATT	25	122	15	174.464	1032153266	100	1800731087	1830	4.88	0.143296	0.699287	0.0677503	0.0104893	0.00101625	0.732	1.01625e-08	1.01625e-08	1	0	0	1	1	0
AAACCTGAAGAGGGTAACG	2	8	19	174.464	1032153266	100	1800731087	152	4	0.0114637	0.0458549	0.00444264	0.000871242	8.44102e-05	0.76	8.44102e-10	8.44102e-10	1	0	0	1	1	0
AAACCTGACTATCTTCGAGTCG	5	20	22	174.464	1032153266	100	1800731087	440	4	0.0286593	0.114637	0.0111066	0.00252202	0.000244345	0.88	2.44345e-09	2.44345e-09	1	0	0	1	1	0
AAACCTGCAAGAGCCATGG	2	8	19	174.464	1032153266	100	1800731087	152	4	0.0114637	0.0458549	0.00444264	0.000871242	8.44102e-05	0.76	8.44102e-10	8.44102e-10	1	0	0	1	1	0
AAACCTGCACCCACCTAACC	1	4	20	174.464	1032153266	100	1800731087	80	4	0.00573186	0.0229274	0.00222132	0.000458549	4.44264e-05	0.8	4.44264e-10	4.44264e-10	1	0	0	1	1	0
AAACCTGTGAACTGAC	1	4	16	174.464	1032153266	100	1800731087	64	4	0.00573186	0.0229274	0.00222132	0.000366839	3.55411e-05	0.64	3.55411e-10	3.55411e-10	1	0	0	1	1	0
AAACCTGTTGTACTTG	315	1393	16	174.464	1032153266	100	1800731087	22288	4.42222	1.80553	7.98448	0.773575	0.127752	0.0123772	0.707556	1.23772e-07	1.23772e-07	1	0	0	1	1	0
AAACCTTAACCTAACCT	4	20	17	174.464	1032153266	100	1800731087	340	5	0.0229274	0.114637	0.0111066	0.00194883	0.000188812	0.85	1.88812e-09	1.88812e-09	1	0	0	1	1	0
AAACCTTAAT	8	41	10	174.464	1032153266	100	1800731087	410	5.125	0.0458549	0.235006	0.0227685	0.00235006	0.000227685	0.5125	2.27685e-09	2.27685e-09	1	0	0	1	1	0
AAACCTTACCTAACC	230	969	15	174.464	1032153266	100	1800731087	14535	4.21304	1.31833	5.55417	0.538115	0.0833125	0.00807172	0.631957	8.07172e-08	8.07172e-08	1	0	0	1	1	0
AAACCTTCATTAGTTC	294	1183	16	174.464	1032153266	100	1800731087	18928	4.02381	1.68517	6.78079	0.656955	0.108493	0.0105113	0.64381	1.05113e-07	1.05113e-07	1	0	0	1	1	0
AAACCTTCCC	1	6	10	174.464	1032153266	100	1800731087	60	6	0.00573186	0.0343911	0.00333198	0.000343911	3.33198e-05	0.6	3.33198e-10	3.33198e-10	1	0	0	1	1	0
AAACG	7	43	5	174.464	1032153266	100	1800731087	215	6.14286	0.040123	0.24647	0.0238792	0.00123235	0.000119396	0.307143	1.19396e-09	1.19396e-09	1	0	0	1	0	0
AAACGAAACGG	615	3767	11	174.464	1032153266	100	1800731087	41437	6.1252	3.52509	21.5919	2.09193	0.237511	0.0230112	0.673772	2.30112e-07	2.30112e-07	1	0	0	1	1	0
AAACGAAACGT	4	16	11	174.464	1032153266	100	1800731087	176	4	0.0229274	0.0917097	0.00888528	0.00100881	9.77381e-05	0.44	9.77381e-10	9.77381e-10	1	0	0	1	0	0
AAACGAACCTTCAGCAAGC	7	32	19	174.464	1032153266	100	1800731087	608	4.57143	0.040123	0.183419	0.0177706	0.00348497	0.000337641	0.868571	3.37641e-09	3.37641e-09	1	0	0	1	1	0
AAACGAACGTGGGATTT	1	5	17	174.464	1032153266	100	1800731087	85	5	0.00573186	0.0286593	0.00277665	0.000487208	4.72031e-05	0.85	4.72031e-10	4.72031e-10	1	0	0	1	1	0
AAACGAAGGTTGATT	60	293	15	174.464	1032153266	100	1800731087	4395	4.88333	0.343911	1.67943	0.162712	0.0251915	0.00244068	0.7325	2.44068e-08	2.44068e-08	1	0	0	1	1	0
AAACGAC	1	4	7	174.464	1032153266	100	1800731087	28	4	0.00573186	0.0229274	0.00222132	0.000160492	1.55492e-05	0.28	1.55492e-10	1.55492e-10	1	0	0	1	0	0
AAACGACGTGCCTTAGTTATAG	1	4	22	174.464	1032153266	100	1800731087	88	4	0.00573186	0.0229274	0.00222132	0.000504403	4.8869e-05	0.88	4.8869e-10	4.8869e-10	1	0	0	1	1	0
AAACGACGTTTAGGGT	14	58	16	174.464	1032153266	100	1800731087	928	4.14286	0.080246	0.332448	0.0322091	0.00531916	0.000515346	0.662857	5.15346e-09	5.15346e-09	1	0	0	1	1	0
AAACGACTCGATTGTT	4	20	16	174.464	1032153266	100	1800731087	320	5	0.0229274	0.114637	0.0111066	0.00183419	0.000177706	0.8	1.77706e-09	1.77706e-09	1	0	0	1	1	0
AAACGACTTCGGTTG	3	18	15	174.464	1032153266	100	1800731087	270	6	0.0171956	0.103173	0.00999594	0.0015476	0.000149939	0.9	1.49939e-09	1.49939e-09	1	0	0	1	1	0
AAACGACTTTAGGCT	9	39	15	174.464	1032153266	100	1800731087	585	4.33333	0.0515867	0.223542	0.0216579	0.00335314	0.000324868	0.65	3.24868e-09	3.24868e-09	1	0	0	1	1	0
AAACGAGAGTCGGAC	27	137	15	174.464	1032153266	100	1800731087	2055	5.07407	0.15476	0.785264	0.0760802	0.011779	0.0011412	0.761111	1.1412e-08	1.1412e-08	1	0	0	1	1	0
AAACGAGATCG	35	142	11	174.464	1032153266	100	1800731087	1562	4.05714	0.200615	0.813924	0.0788569	0.00895316	0.000867425	0.446286	8.67425e-09	8.67425e-09	1	0	0	1	0	0
AAACGAGATCGTGGTGG	26	110	17	174.464	1032153266	100	1800731087	1870	4.23077	0.149028	0.630504	0.0610863	0.0107186	0.00103847	0.719231	1.03847e-08	1.03847e-08	1	0	0	1	1	0
AAACGAGCATACTTGGGTCG	8	34	20	174.464	1032153266	100	1800731087	680	4.25	0.0458549	0.194883	0.0188812	0.00389766	0.000377624	0.85	3.77624e-09	3.77624e-09	1	0	0	1	1	0
AAACGAGCGAGC	4	20	12	174.464	1032153266	100	1800731087	240	5	0.0229274	0.114637	0.0111066	0.00137565	0.000133279	0.6	1.33279e-09	1.33279e-09	1	0	0	1	1	0
AAACGAGTGACGATCG	2	8	16	174.464	1032153266	100	1800731087	128	4	0.0114637	0.0458549	0.00444264	0.000733678	7.10822e-05	0.64	7.10822e-10	7.10822e-10	1	0	0	1	1	0
AAACGATCACTCTCAGAG	7	32	18	174.464	1032153266	100	1800731087	576	4.57143	0.040123	0.183419	0.0177706	0.00330155	0.00031987	0.822857	3.1987e-09	3.1987e-09	1	0	0	1	1	0
AAACGC	3	12	6	174.464	1032153266	100	1800731087	72	4	0.0171956	0.0687823	0.00666396	0.000412694	3.99838e-05	0.24	3.99838e-10	3.99838e-10	1	0	0	1	0	0
AAACGCAACACTAACC	10	40	16	174.464	1032153266	100	1800731087	640	4	0.0573186	0.229274	0.0222132	0.00366839	0.000355411	0.64	3.55411e-09	3.55411e-09	1	0	0	1	1	0
AAACGCAC	3	15	8	174.464	1032153266	100	1800731087	120	5	0.0171956	0.0859779	0.00832995	0.000687823	6.66396e-05	0.4	6.66396e-10	6.66396e-10	1	0	0	1	0	0
AAACGCACAC	32	212	10	174.464	1032153266	100	1800731087	2120	6.625	0.183419	1.21515	0.11773	0.0121515	0.0011773	0.6625	1.1773e-08	1.1773e-08	1	0	0	1	1	0
AAACGCACACAGAAC	13	61	15	174.464	1032153266	100	1800731087	915	4.69231	0.0745141	0.349643	0.0338751	0.00524465	0.000508127	0.703846	5.08127e-09	5.08127e-09	1	0	0	1	1	0
AAACGCACACGTTGTGAG	4	18	18	174.464	1032153266	100	1800731087	324	4.5	0.0229274	0.103173	0.00999594	0.00185712	0.000179927	0.81	1.79927e-09	1.79927e-09	1	0	0	1	1	0
AAACGCACACTCGTGT	9	40	16	174.464	1032153266	100	1800731087	640	4.44444	0.0515867	0.229274	0.0222132	0.00366839	0.000355411	0.711111	3.55411e-09	3.55411e-09	1	0	0	1	1	0
AAACGCACCT	4	20	10	174.464	1032153266	100	1800731087	200	5	0.0229274	0.114637	0.0111066	0.00114637	0.000111066	0.5	1.11066e-09	1.11066e-09	1	0	0	1	0	0
AAACGCCAGAG	1	5	11	174.464	1032153266	100	1800731087	55	5	0.00573186	0.0286593	0.00277665	0.000315252	3.05432e-05	0.55	3.05432e-10	3.05432e-10	1	0	0	1	1	0
AAACGCCAGGAACGT	270	1143	15	174.464	1032153266	100	1800731087	17145	4.23333	1.5476	6.55151	0.634742	0.0982727	0.00952113	0.635	9.52113e-08	9.52113e-08	1	0	0	1	1	0
AAACGCGAACACACAG	1	4	16	174.464	1032153266	100	1800731087	64	4	0.00573186	0.0229274	0.00222132	0.000366839	3.55411e-05	0.64	3.55411e-10	3.55411e-10	1	0	0	1	1	0
AAACGCGAAGCCC	12	51	13	174.464	1032153266	100	1800731087	663	4.25	0.0687823	0.292325	0.0283218	0.00380022	0.000368184	0.5525	3.68184e-09	3.68184e-09	1	0	0	1	1	0
AAACGCGAGACTG	4	20	13	174.464	1032153266	100	1800731087	260	5	0.0229274	0.114637	0.0111066	0.00149028	0.000144386	0.65	1.44386e-09	1.44386e-09	1	0	0	1	1	0
AAACGCGCACAAGAT	19	85	15	174.464	1032153266	100	1800731087	1275	4.47368	0.108905	0.487208	0.0472031	0.00730812	0.000708046	0.671053	7.08046e-09	7.08046e-09	1	0	0	1	1	0
AAACGCGCACTCGTGT	9	40	16	174.464	1032153266	100	1800731087	640	4.44444	0.0515867	0.229274	0.0222132	0.00366839	0.000355411	0.711111	3.55411e-09	3.55411e-09	1	0	0	1	1	0
AAACGCGCGAACACACAG	7	29	18	174.464	1032153266	100	1800731087	522	4.14286	0.040123	0.166224	0.0161046	0.00299203	0.000289882	0.745714	2.89882e-09	2.89882e-09	1	0	0	1	1	0
AAACGCGCGTGGCGCCCGT	17	72	19	174.464	1032153266	100	1800731087	1368	4.23529	0.0974416	0.412694	0.0399838	0.00784118	0.000759691	0.804706	7.59691e-09	7.59691e-09	1	0	0	1	1	0
AAACGCGGAGGGAGG	9	42	15	174.464	1032153266	100	1800731087	630	4.66667	0.0515867	0.240738	0.0233239	0.00361107	0.000349858	0.7	3.49858e-09	3.49858e-09	1	0	0	1	1	0
AAACGCGTACATTGTATG	6	24	18	174.464	1032153266	100	1800731087	432	4	0.0343911	0.137565	0.0133279	0.00247616	0.000239903	0.72	2.39903e-09	2.39903e-09	1	0	0	1	1	0
AAACGCGTGGTTCGT	8	46	15	174.464	1032153266	100	1800731087	690	5.75	0.0458549	0.263665	0.0255452	0.00395498	0.000383178	0.8625	3.83178e-09	3.83178e-09	1	0	0	1	1	0
AAACGCT	6	24	7	174.464	1032153266	100	1800731087	168	4	0.0343911	0.137565	0.0133279	0.000962952	9.32954e-05	0.28	9.32954e-10	9.32954e-10	1	0	0	1	0	0
AAACGCTATAGGAGCGAATGG	3	12	21	174.464	1032153266	100	1800731087	252	4	0.0171956	0.0687823	0.00666396	0.00144443	0.000139943	0.84	1.39943e-09	1.39943e-09	1	0	0	1	1	0
AAACGCTGTACGGTATCGG	2	8	19	174.464	1032153266	100	1800731087	152	4	0.0114637	0.0458549	0.00444264	0.000871242	8.44102e-05	0.76	8.44102e-10	8.44102e-10	1	0	0	1	1	0
AAACGCTTCATAT	4	16	13	174.464	1032153266	100	1800731087	208	4	0.0229274	0.0917097	0.00888528	0.00119223	0.000115509	0.52	1.15509e-09	1.15509e-09	1	0	0	1	1	0
AAACGGAGGGTTGGCG	5	21	16	174.464	1032153266	100	1800731087	336	4.2	0.0286593	0.120369	0.0116619	0.0019259	0.000186591	0.672	1.86591e-09	1.86591e-09	1	0	0	1	1	0
AAACGGCAACACTGTTGGATGAT	2	8	23	174.464	1032153266	100	1800731087	184	4	0.0114637	0.0458549	0.00444264	0.00105466	0.000102181	0.92	1.02181e-09	1.02181e-09	1	0	0	1	1	0
AAACGGCGATGTGCC	6	24	15	174.464	1032153266	100	1800731087	360	4	0.0343911	0.137565	0.0133279	0.00206347	0.000199919	0.6	1.99919e-09	1.99919e-09	1	0	0	1	1	0
AAACGGTAACCG	1	6	12	174.464	1032153266	100	1800731087	72	6	0.00573186	0.0343911	0.00333198	0.000412694	3.99838e-05	0.72	3.99838e-10	3.99838e-10	1	0	0	1	1	0
AAACGGTACATCGTCC	647	3045	16	174.464	1032153266	100	1800731087	48720	4.70634	3.70851	17.4535	1.69098	0.279256	0.0270557	0.753014	2.70557e-07	2.70557e-07	1	0	0	1	1	0
AAACGT	8	35	6	174.464	1032153266	100	1800731087	210	4.375	0.0458549	0.200615	0.0194366	0.00120369	0.000116619	0.2625	1.16619e-09	1.16619e-09	1	0	0	1	0	0
AAACGTAAGTCATCAGTCC	1	4	19	174.464	1032153266	100	1800731087	76	4	0.00573186	0.0229274	0.00222132	0.000435621	4.22051e-05	0.76	4.22051e-10	4.22051e-10	1	0	0	1	1	0
AAACGTAGGGATG	225	1105	13	174.464	1032153266	100	1800731087	14365	4.91111	1.28967	6.3337	0.61364	0.0823381	0.00797732	0.638444	7.97732e-08	7.97732e-08	1	0	0	1	1	0
AAACGTCAACACCTCC	3	14	16	174.464	1032153266	100	1800731087	224	4.66667	0.0171956	0.080246	0.00777462	0.00128394	0.000124394	0.746667	1.24394e-09	1.24394e-09	1	0	0	1	1	0
AAACGTCACAAGAG	7	42	14	174.464	1032153266	100	1800731087	588	6	0.040123	0.240738	0.0233239	0.00337033	0.000326534	0.84	3.26534e-09	3.26534e-09	1	0	0	1	1	0
AAACGTCACGTC	250	1383	12	174.464	1032153266	100	1800731087	16596	5.532	1.43296	7.92716	0.768021	0.0951259	0.00921626	0.66384	9.21626e-08	9.21626e-08	1	0	0	1	1	0
AAACGTCACTTAGCCT	1	4	16	174.464	1032153266	100	1800731087	64	4	0.00573186	0.0229274	0.00222132	0.000366839	3.55411e-05	0.64	3.55411e-10	3.55411e-10	1	0	0	1	1	0
AAACGTCACTTGGACT	1	5	16	174.464	1032153266	100	1800731087	80	5	0.00573186	0.0286593	0.00277665	0.000458549	4.44264e-05	0.8	4.44264e-10	4.44264e-10	1	0	0	1	1	0
AAACGTCCACTGTTCT	20	80	16	174.464	1032153266	100	1800731087	1280	4	0.114637	0.458549	0.0444264	0.00733678	0.000710822	0.64	7.10822e-09	7.10822e-09	1	0	0	1	1	0
AAACGTCCGGATG	8	33	13	174.464	1032153266	100	1800731087	429	4.125	0.0458549	0.189151	0.0183259	0.00245897	0.000238237	0.53625	2.38237e-09	2.38237e-09	1	0	0	1	1	0
AAACGTCCGTGTTGAGAGTTT	1	4	21	174.464	1032153266	100	1800731087	84	4	0.00573186	0.0229274	0.00222132	0.000481476	4.66477e-05	0.84	4.66477e-10	4.66477e-10	1	0	0	1	1	0
AAACGTGCTCACTG	1	6	14	174.464	1032153266	100	1800731087	84	6	0.00573186	0.0343911	0.00333198	0.000481476	4.66477e-05	0.84	4.66477e-10	4.66477e-10	1	0	0	1	1	0
AAACGTGTGAACTGAC	7	31	16	174.464	1032153266	100	1800731087	496	4.42857	0.040123	0.177688	0.0172152	0.002843	0.000275444	0.708571	2.75444e-09	2.75444e-09	1	0	0	1	1	0
AAACGTGTGACTG	10	41	13	174.464	1032153266	100	1800731087	533	4.1	0.0573186	0.235006	0.0227685	0.00305508	0.000295991	0.533	2.95991e-09	2.95991e-09	1	0	0	1	1	0
AAACGTGTTCGTG	75	336	13	174.464	1032153266	100	1800731087	4368	4.48	0.429889	1.9259	0.186591	0.0250368	0.00242568	0.5824	2.42568e-08	2.42568e-08	1	0	0	1	1	0
AAACGTGTTCTTGATTTG	351	1505	18	174.464	1032153266	100	1800731087	27090	4.28775	2.01188	8.62644	0.835772	0.155276	0.0150439	0.771795	1.50439e-07	1.50439e-07	1	0	0	1	1	0
AAACGTTAACAAAGACCTAC	6	28	20	174.464	1032153266	100	1800731087	560	4.66667	0.0343911	0.160492	0.0155492	0.00320984	0.000310985	0.933333	3.10985e-09	3.10985e-09	1	0	0	1	1	0
AAACGTTACACGTTACAGTTTC	5	20	22	174.464	1032153266	100	1800731087	440	4	0.0286593	0.114637	0.0111066	0.00252202	0.000244345	0.88	2.44345e-09	2.44345e-09	1	0	0	1	1	0
AAACGTTCGAGGCCGGG	2	8	17	174.464	1032153266	100	1800731087	136	4	0.0114637	0.0458549	0.00444264	0.000779533	7.55249e-05	0.68	7.55249e-10	7.55249e-10	1	0	0	1	1	0
AAACT	225	1970	5	174.464	1032153266	100	1800731087	9850	8.75556	1.28967	11.2918	1.094	0.0564588	0.00547	0.437778	5.47e-08	5.47e-08	1	0	0	1	0	0
AAACTAAAGTTCTT	33	187	14	174.464	1032153266	100	1800731087	2618	5.66667	0.189151	1.07186	0.103847	0.015006	0.00145385	0.793333	1.45385e-08	1.45385e-08	1	0	0	1	1	0
AAACTAAATACTTAGT	237	1063	16	174.464	1032153266	100	1800731087	17008	4.48523	1.35845	6.09296	0.590316	0.0974874	0.00944505	0.717637	9.44505e-08	9.44505e-08	1	0	0	1	1	0
AAACTAACCTAACCC	2	8	15	174.464	1032153266	100	1800731087	120	4	0.0114637	0.0458549	0.00444264	0.000687823	6.66396e-05	0.6	6.66396e-10	6.66396e-10	1	0	0	1	1	0
AAACTAACCTT	5	23	11	174.464	1032153266	100	1800731087	253	4.6	0.0286593	0.131833	0.0127726	0.00145016	0.000140498	0.506	1.40498e-09	1.40498e-09	1	0	0	1	1	0
AAACTAACGAACTACTTAC	3	13	19	174.464	1032153266	100	1800731087	247	4.33333	0.0171956	0.0745141	0.00721929	0.00141577	0.000137167	0.823333	1.37167e-09	1.37167e-09	1	0	0	1	1	0
AAACTAACTT	8	32	10	174.464	1032153266	100	1800731087	320	4	0.0458549	0.183419	0.0177706	0.00183419	0.000177706	0.4	1.77706e-09	1.77706e-09	1	0	0	1	0	0
AAACTAATACTGCTGTGTGGCG	2	8	22	174.464	1032153266	100	1800731087	176	4	0.0114637	0.0458549	0.00444264	0.00100881	9.77381e-05	0.88	9.77381e-10	9.77381e-10	1	0	0	1	1	0
AAACTAATATTTGTATTCGG	145	582	20	174.464	1032153266	100	1800731087	11640	4.01379	0.831119	3.33594	0.323202	0.0667188	0.00646404	0.802759	6.46404e-08	6.46404e-08	1	0	0	1	1	0
AAACTACAACCACCACT	1	4	17	174.464	1032153266	100	1800731087	68	4	0.00573186	0.0229274	0.00222132	0.000389766	3.77624e-05	0.68	3.77624e-10	3.77624e-10	1	0	0	1	1	0
AAACTACAGTAGTGT	338	1432	15	174.464	1032153266	100	1800731087	21480	4.23669	1.93737	8.20802	0.795233	0.12312	0.0119285	0.635503	1.19285e-07	1.19285e-07	1	0	0	1	1	0
AAACTACC	4	16	8	174.464	1032153266	100	1800731087	128	4	0.0229274	0.0917097	0.00888528	0.000733678	7.10822e-05	0.32	7.10822e-10	7.10822e-10	1	0	0	1	0	0
AAACTACCTTGTTGAGTG	425	1786	18	174.464	1032153266	100	1800731087	32148	4.20235	2.43604	10.2371	0.991819	0.184268	0.0178527	0.756424	1.78527e-07	1.78527e-07	1	0	0	1	1	0
AAACTACTACTAC	10	48	13	174.464	1032153266	100	1800731087	624	4.8	0.0573186	0.275129	0.0266558	0.00357668	0.000346526	0.624	3.46526e-09	3.46526e-09	1	0	0	1	1	0
AAACTACTGTTAGT	384	2084	14	174.464	1032153266	100	1800731087	29176	5.42708	2.20103	11.9452	1.15731	0.167233	0.0162023	0.759792	1.62023e-07	1.62023e-07	1	0	0	1	1	0
AAACTACTTTAGGCAT	13	58	16	174.464	1032153266	100	1800731087	928	4.46154	0.0745141	0.332448	0.0322091	0.00531916	0.000515346	0.713846	5.15346e-09	5.15346e-09	1	0	0	1	1	0
AAACTAGGGACATCTCAGGG	1	5	20	174.464	1032153266	100	1800731087	100	5	0.00573186	0.0286593	0.00277665	0.000573186	5.5533e-05	1	5.5533e-10	5.5533e-10	1	0	0	1	1	0
AAACTAGTAATAG	146	622	13	174.464	1032153266	100	1800731087	8086	4.26027	0.836851	3.56521	0.345415	0.0463478	0.0044904	0.553836	4.4904e-08	4.4904e-08	1	0	0	1	1	0
AAACTATCGTGACTAATC	4	18	18	174.464	1032153266	100	1800731087	324	4.5	0.0229274	0.103173	0.00999594	0.00185712	0.000179927	0.81	1.79927e-09	1.79927e-09	1	0	0	1	1	0
AAACTATGAGTCCGAGT	73	292	17	174.464	1032153266	100	1800731087	4964	4	0.418426	1.6737	0.162156	0.0284529	0.00275666	0.68	2.75666e-08	2.75666e-08	1	0	0	1	1	0
AAACTC	242	2272	6	174.464	1032153266	100	1800731087	13632	9.38843	1.38711	13.0228	1.26171	0.0781367	0.00757026	0.563306	7.57026e-08	7.57026e-08	1	0	0	1	1	0
AAACTCAACCTC	24	100	12	174.464	1032153266	100	1800731087	1200	4.16667	0.137565	0.573186	0.055533	0.00687823	0.000666396	0.5	6.66396e-09	6.66396e-09	1	0	0	1	0	0
AAACTCAACTC	1864	14519	11	174.464	1032153266	100	1800731087	159709	7.78916	10.6842	83.2208	8.06284	0.915429	0.0886912	0.856808	8.86912e-07	8.86912e-07	1	0	0	1	1	0
AAACTCAATCC	41	214	11	174.464	1032153266	100	1800731087	2354	5.21951	0.235006	1.22662	0.118841	0.0134928	0.00130725	0.574146	1.30725e-08	1.30725e-08	1	0	0	1	1	0
AAACTCACAAATTAC	9	48	15	174.464	1032153266	100	1800731087	720	5.33333	0.0515867	0.275129	0.0266558	0.00412694	0.000399838	0.8	3.99838e-09	3.99838e-09	1	0	0	1	1	0
AAACTCCGGTTACCTGAGGG	5	21	20	174.464	1032153266	100	1800731087	420	4.2	0.0286593	0.120369	0.0116619	0.00240738	0.000233239	0.84	2.33239e-09	2.33239e-09	1	0	0	1	1	0
AAACTCCTAGTTGGGGC	10	42	17	174.464	1032153266	100	1800731087	714	4.2	0.0573186	0.240738	0.0233239	0.00409255	0.000396506	0.714	3.96506e-09	3.96506e-09	1	0	0	1	1	0
AAACTCCTCCAGGAACAC	11	46	18	174.464	1032153266	100	1800731087	828	4.18182	0.0630504	0.263665	0.0255452	0.00474598	0.000459813	0.752727	4.59813e-09	4.59813e-09	1	0	0	1	1	0
AAACTCCTCGGAGATGGGG	52	208	19	174.464	1032153266	100	1800731087	3952	4	0.298057	1.19223	0.115509	0.0226523	0.00219466	0.76	2.19466e-08	2.19466e-08	1	0	0	1	1	0
AAACTCCTGTCCGC	14	59	14	174.464	1032153266	100	1800731087	826	4.21429	0.080246	0.33818	0.0327645	0.00473451	0.000458703	0.59	4.58703e-09	4.58703e-09	1	0	0	1	1	0
AAACTCGCAAAGTCGCCAAGTCCC	3	12	24	174.464	1032153266	100	1800731087	288	4	0.0171956	0.0687823	0.00666396	0.00165077	0.000159935	0.96	1.59935e-09	1.59935e-09	1	0	0	1	1	0
AAACTCGCCAAGTCCC	11	52	16	174.464	1032153266	100	1800731087	832	4.72727	0.0630504	0.298057	0.0288772	0.0047689	0.000462035	0.756364	4.62035e-09	4.62035e-09	1	0	0	1	1	0
AAACTCGGTTGT	10	48	12	174.464	1032153266	100	1800731087	576	4.8	0.0573186	0.275129	0.0266558	0.00330155	0.00031987	0.576	3.1987e-09	3.1987e-09	1	0	0	1	1	0
AAACTCTTTGGTCTC	17	75	15	174.464	1032153266	100	1800731087	1125	4.41176	0.0974416	0.429889	0.0416498	0.00644834	0.000624746	0.661765	6.24746e-09	6.24746e-09	1	0	0	1	1	0
AAACTG	21	89	6	174.464	1032153266	100	1800731087	534	4.2381	0.120369	0.510135	0.0494244	0.00306081	0.000296546	0.254286	2.96546e-09	2.96546e-09	1	0	0	1	0	0
AAACTGAACAACCGAC	409	1733	16	174.464	1032153266	100	1800731087	27728	4.23716	2.34433	9.93331	0.962387	0.158933	0.0153982	0.677946	1.53982e-07	1.53982e-07	1	0	0	1	1	0
AAACTGATAGGTATT	428	1730	15	174.464	1032153266	100	1800731087	25950	4.04206	2.45323	9.91611	0.960721	0.148742	0.0144108	0.606308	1.44108e-07	1.44108e-07	1	0	0	1	1	0
AAACTGCAAGGCACAGAC	19	83	18	174.464	1032153266	100	1800731087	1494	4.36842	0.108905	0.475744	0.0460924	0.00856339	0.000829663	0.786316	8.29663e-09	8.29663e-09	1	0	0	1	1	0
AAACTGCACTCGTCGACACT	4	16	20	174.464	1032153266	100	1800731087	320	4	0.0229274	0.0917097	0.00888528	0.00183419	0.000177706	0.8	1.77706e-09	1.77706e-09	1	0	0	1	1	0
AAACTGCAGTATGTATTT	4	16	18	174.464	1032153266	100	1800731087	288	4	0.0229274	0.0917097	0.00888528	0.00165077	0.000159935	0.72	1.59935e-09	1.59935e-09	1	0	0	1	1	0
AAACTGCATTTACTGAT	6	24	17	174.464	1032153266	100	1800731087	408	4	0.0343911	0.137565	0.0133279	0.0023386	0.000226575	0.68	2.26575e-09	2.26575e-09	1	0	0	1	1	0
AAACTGCATTTCATCC	6	26	16	174.464	1032153266	100	1800731087	416	4.33333	0.0343911	0.149028	0.0144386	0.00238445	0.000231017	0.693333	2.31017e-09	2.31017e-09	1	0	0	1	1	0
AAACTGGAACGGAGCGAGGG	7	32	20	174.464	1032153266	100	1800731087	640	4.57143	0.040123	0.183419	0.0177706	0.00366839	0.000355411	0.914286	3.55411e-09	3.55411e-09	1	0	0	1	1	0
AAACTGGAAGGTTCTG	1	4	16	174.464	1032153266	100	1800731087	64	4	0.00573186	0.0229274	0.00222132	0.000366839	3.55411e-05	0.64	3.55411e-10	3.55411e-10	1	0	0	1	1	0
AAACTGGACTTTCTCATTGGC	1	4	21	174.464	1032153266	100	1800731087	84	4	0.00573186	0.0229274	0.00222132	0.000481476	4.66477e-05	0.84	4.66477e-10	4.66477e-10	1	0	0	1	1	0
AAACTGGCAGCTGTTGCTGGG	2	8	21	174.464	1032153266	100	1800731087	168	4	0.0114637	0.0458549	0.00444264	0.000962952	9.32954e-05	0.84	9.32954e-10	9.32954e-10	1	0	0	1	1	0
AAACTGGTACGCGCACCGAT	4	16	20	174.464	1032153266	100	1800731087	320	4	0.0229274	0.0917097	0.00888528	0.00183419	0.000177706	0.8	1.77706e-09	1.77706e-09	1	0	0	1	1	0
AAACTGTACACAACTCCG	6	25	18	174.464	1032153266	100	1800731087	450	4.16667	0.0343911	0.143296	0.0138833	0.00257934	0.000249899	0.75	2.49899e-09	2.49899e-09	1	0	0	1	1	0
AAACTGTACCTCACT	2	8	15	174.464	1032153266	100	1800731087	120	4	0.0114637	0.0458549	0.00444264	0.000687823	6.66396e-05	0.6	6.66396e-10	6.66396e-10	1	0	0	1	1	0
AAACTGTAGAGCTGGG	31	131	16	174.464	1032153266	100	1800731087	2096	4.22581	0.177688	0.750873	0.0727482	0.012014	0.00116397	0.676129	1.16397e-08	1.16397e-08	1	0	0	1	1	0
AAACTGTCATCCATATAGT	23	102	19	174.464	1032153266	100	1800731087	1938	4.43478	0.131833	0.584649	0.0566437	0.0111083	0.00107623	0.842609	1.07623e-08	1.07623e-08	1	0	0	1	1	0
AAACTGTCCGAATGTT	19	83	16	174.464	1032153266	100	1800731087	1328	4.36842	0.108905	0.475744	0.0460924	0.00761191	0.000737478	0.698947	7.37478e-09	7.37478e-09	1	0	0	1	1	0
AAACTGTCGAGGACCAGG	1	4	18	174.464	1032153266	100	1800731087	72	4	0.00573186	0.0229274	0.00222132	0.000412694	3.99838e-05	0.72	3.99838e-10	3.99838e-10	1	0	0	1	1	0
AAACTGTCTGATTCAAGT	14	58	18	174.464	1032153266	100	1800731087	1044	4.14286	0.080246	0.332448	0.0322091	0.00598406	0.000579765	0.745714	5.79765e-09	5.79765e-09	1	0	0	1	1	0
AAACTGTGT	1	4	9	174.464	1032153266	100	1800731087	36	4	0.00573186	0.0229274	0.00222132	0.000206347	1.99919e-05	0.36	1.99919e-10	1.99919e-10	1	0	0	1	0	0
AAACTGTTAAGCCTGCAC	244	999	18	174.464	1032153266	100	1800731087	17982	4.09426	1.39857	5.72612	0.554775	0.10307	0.00998594	0.736967	9.98594e-08	9.98594e-08	1	0	0	1	1	0
AAACTT	734	3080	6	174.464	1032153266	100	1800731087	18480	4.19619	4.20718	17.6541	1.71042	0.105925	0.0102625	0.251771	1.02625e-07	1.02625e-07	1	0	0	1	0	0
AAACTTAACC	2	8	10	174.464	1032153266	100	1800731087	80	4	0.0114637	0.0458549	0.00444264	0.000458549	4.44264e-05	0.4	4.44264e-10	4.44264e-10	1	0	0	1	0	0
AAACTTACAAATAAC	14	59	15	174.464	1032153266	100	1800731087	885	4.21429	0.080246	0.33818	0.0327645	0.00507269	0.000491467	0.632143	4.91467e-09	4.91467e-09	1	0	0	1	1	0
AAACTTACAAATCAC	12	51	15	174.464	1032153266	100	1800731087	765	4.25	0.0687823	0.292325	0.0283218	0.00438487	0.000424827	0.6375	4.24827e-09	4.24827e-09	1	0	0	1	1	0
AAACTTACAAATTAC	2316	11822	15	174.464	1032153266	100	1800731087	177330	5.10449	13.275	67.762	6.56511	1.01643	0.0984767	0.765674	9.84767e-07	9.84767e-07	1	0	0	1	1	0
AAACTTACCACACCTG	5	21	16	174.464	1032153266	100	1800731087	336	4.2	0.0286593	0.120369	0.0116619	0.0019259	0.000186591	0.672	1.86591e-09	1.86591e-09	1	0	0	1	1	0
AAACTTACCAGCCCC	10	48	15	174.464	1032153266	100	1800731087	720	4.8	0.0573186	0.275129	0.0266558	0.00412694	0.000399838	0.72	3.99838e-09	3.99838e-09	1	0	0	1	1	0
AAACTTACCAGCTCC	6	31	15	174.464	1032153266	100	1800731087	465	5.16667	0.0343911	0.177688	0.0172152	0.00266531	0.000258228	0.775	2.58228e-09	2.58228e-09	1	0	0	1	1	0
AAACTTACTAGGCAGATCCTTGT	1	4	23	174.464	1032153266	100	1800731087	92	4	0.00573186	0.0229274	0.00222132	0.000527331	5.10904e-05	0.92	5.10904e-10	5.10904e-10	1	0	0	1	1	0
AAACTTATTAATTAC	133	590	15	174.464	1032153266	100	1800731087	8850	4.43609	0.762337	3.3818	0.327645	0.0507269	0.00491467	0.665414	4.91467e-08	4.91467e-08	1	0	0	1	1	0
AAACTTCAACCATCCC	5	22	16	174.464	1032153266	100	1800731087	352	4.4	0.0286593	0.126101	0.0122173	0.00201761	0.000195476	0.704	1.95476e-09	1.95476e-09	1	0	0	1	1	0
AAACTTCACGTATGAACTGT	6	24	20	174.464	1032153266	100	1800731087	480	4	0.0343911	0.137565	0.0133279	0.00275129	0.000266558	0.8	2.66558e-09	2.66558e-09	1	0	0	1	1	0
AAACTTCATGAACC	3	13	14	174.464	1032153266	100	1800731087	182	4.33333	0.0171956	0.0745141	0.00721929	0.0010432	0.00010107	0.606667	1.0107e-09	1.0107e-09	1	0	0	1	1	0
AAACTTCCAAGGGAACCG	5	20	18	174.464	1032153266	100	1800731087	360	4	0.0286593	0.114637	0.0111066	0.00206347	0.000199919	0.72	1.99919e-09	1.99919e-09	1	0	0	1	1	0
AAACTTCCTGCTTC	12	63	14	174.464	1032153266	100	1800731087	882	5.25	0.0687823	0.361107	0.0349858	0.0050555	0.000489801	0.735	4.89801e-09	4.89801e-09	1	0	0	1	1	0
AAACTTCGG	2	8	9	174.464	1032153266	100	1800731087	72	4	0.0114637	0.0458549	0.00444264	0.000412694	3.99838e-05	0.36	3.99838e-10	3.99838e-10	1	0	0	1	0	0
AAACTTCTGCCGAAGCCAC	19	76	19	174.464	1032153266	100	1800731087	1444	4	0.108905	0.435621	0.0422051	0.0082768	0.000801897	0.76	8.01897e-09	8.01897e-09	1	0	0	1	1	0
AAACTTCTTTATGCTG	5	20	16	174.464	1032153266	100	1800731087	320	4	0.0286593	0.114637	0.0111066	0.00183419	0.000177706	0.64	1.77706e-09	1.77706e-09	1	0	0	1	1	0
AAACTTGG	23	185	8	174.464	1032153266	100	1800731087	1480	8.04348	0.131833	1.06039	0.102736	0.00848315	0.000821888	0.643478	8.21888e-09	8.21888e-09	1	0	0	1	1	0
AAACTTGGGTTAACCG	4	18	16	174.464	1032153266	100	1800731087	288	4.5	0.0229274	0.103173	0.00999594	0.00165077	0.000159935	0.72	1.59935e-09	1.59935e-09	1	0	0	1	1	0
AAACTTGTGGTACTTAT	249	999	17	174.464	1032153266	100	1800731087	16983	4.01205	1.42723	5.72612	0.554775	0.0973441	0.00943117	0.682048	9.43117e-08	9.43117e-08	1	0	0	1	1	0
AAACTTGTTAATTAC	7	42	15	174.464	1032153266	100	1800731087	630	6	0.040123	0.240738	0.0233239	0.00361107	0.000349858	0.9	3.49858e-09	3.49858e-09	1	0	0	1	1	0
AAACTTTAATACT	14	64	13	174.464	1032153266	100	1800731087	832	4.57143	0.080246	0.366839	0.0355411	0.0047689	0.000462035	0.594286	4.62035e-09	4.62035e-09	1	0	0	1	1	0
AAACTTTACGGACTATTCCGC	1	4	21	174.464	1032153266	100	1800731087	84	4	0.00573186	0.0229274	0.00222132	0.000481476	4.66477e-05	0.84	4.66477e-10	4.66477e-10	1	0	0	1	1	0
AAACTTTCCACACCTG	5	20	16	174.464	1032153266	100	1800731087	320	4	0.0286593	0.114637	0.0111066	0.00183419	0.000177706	0.64	1.77706e-09	1.77706e-09	1	0	0	1	1	0
AAACTTTCTTATTGATAG	202	889	18	174.464	1032153266	100	1800731087	16002	4.40099	1.15784	5.09562	0.493688	0.0917212	0.00888639	0.792178	8.88639e-08	8.88639e-08	1	0	0	1	1	0
AAACTTTGCCGAGTTGGCCGTG	1	4	22	174.464	1032153266	100	1800731087	88	4	0.00573186	0.0229274	0.00222132	0.000504403	4.8869e-05	0.88	4.8869e-10	4.8869e-10	1	0	0	1	1	0
AAACTTTGGGT	10	46	11	174.464	1032153266	100	1800731087	506	4.6	0.0573186	0.263665	0.0255452	0.00290032	0.000280997	0.506	2.80997e-09	2.80997e-09	1	0	0	1	1	0
AAAG	11832	77772	4	174.464	1032153266	100	1800731087	311088	6.57302	67.8193	445.778	43.1891	1.78311	0.172756	0.262921	1.72756e-06	1.72756e-06	1	0	0	0	0	0
AAAGAAAGAG	70	301	10	174.464	1032153266	100	1800731087	3010	4.3	0.40123	1.72529	0.167154	0.0172529	0.00167154	0.43	1.67154e-08	1.67154e-08	1	0	0	1	0	0
AAAGAAAGAGATAG	3	12	14	174.464	1032153266	100	1800731087	168	4	0.0171956	0.0687823	0.00666396	0.000962952	9.32954e-05	0.56	9.32954e-10	9.32954e-10	1	0	0	1	1	0
AAAGAAAGAGCAAGAG	1	5	16	174.464	1032153266	100	1800731087	80	5	0.00573186	0.0286593	0.00277665	0.000458549	4.44264e-05	0.8	4.44264e-10	4.44264e-10	1	0	0	1	1	0
AAAGAAAGATAGAG	2	8	14	174.464	1032153266	100	1800731087	112	4	0.0114637	0.0458549	0.00444264	0.000641968	6.2197e-05	0.56	6.2197e-10	6.2197e-10	1	0	0	1	1	0
AAAGAAAGCAACAG	14	91	14	174.464	1032153266	100	1800731087	1274	6.5	0.080246	0.521599	0.050535	0.00730239	0.00070749	0.91	7.0749e-09	7.0749e-09	1	0	0	1	1	0
AAAGAAAGGAAG	315	1262	12	174.464	1032153266	100	1800731087	15144	4.00635	1.80553	7.2336	0.700826	0.0868032	0.00840992	0.480762	8.40992e-08	8.40992e-08	1	0	0	1	0	0
AAAGAAAGGTAGGTAG	5	20	16	174.464	1032153266	100	1800731087	320	4	0.0286593	0.114637	0.0111066	0.00183419	0.000177706	0.64	1.77706e-09	1.77706e-09	1	0	0	1	1	0
AAAGAAATATTCCAAGGAGT	2	8	20	174.464	1032153266	100	1800731087	160	4	0.0114637	0.0458549	0.00444264	0.000917097	8.88528e-05	0.8	8.88528e-10	8.88528e-10	1	0	0	1	1	0
AAAGAAATTATATATT	1	4	16	174.464	1032153266	100	1800731087	64	4	0.00573186	0.0229274	0.00222132	0.000366839	3.55411e-05	0.64	3.55411e-10	3.55411e-10	1	0	0	1	1	0
AAAGAAATTTCAGCAT	8	38	16	174.464	1032153266	100	1800731087	608	4.75	0.0458549	0.217811	0.0211025	0.00348497	0.000337641	0.76	3.37641e-09	3.37641e-09	1	0	0	1	1	0
AAAGAACACAACAGG	317	1571	15	174.464	1032153266	100	1800731087	23565	4.95584	1.817	9.00475	0.872423	0.135071	0.0130864	0.743375	1.30864e-07	1.30864e-07	1	0	0	1	1	0
AAAGAACATTCAAGG	155	841	15	174.464	1032153266	100	1800731087	12615	5.42581	0.888438	4.82049	0.467033	0.0723074	0.00700549	0.813871	7.00549e-08	7.00549e-08	1	0	0	1	1	0
AAAGAACTAGAGG	7	45	13	174.464	1032153266	100	1800731087	585	6.42857	0.040123	0.257934	0.0249899	0.00335314	0.000324868	0.835714	3.24868e-09	3.24868e-09	1	0	0	1	1	0
AAAGAACTTACCTCGTTAT	2	8	19	174.464	1032153266	100	1800731087	152	4	0.0114637	0.0458549	0.00444264	0.000871242	8.44102e-05	0.76	8.44102e-10	8.44102e-10	1	0	0	1	1	0
AAAGAAGAAATTGGAGGGG	1	5	19	174.464	1032153266	100	1800731087	95	5	0.00573186	0.0286593	0.00277665	0.000544526	5.27564e-05	0.95	5.27564e-10	5.27564e-10	1	0	0	1	1	0
AAAGAAGACAAAGAC	314	1387	15	174.464	1032153266	100	1800731087	20805	4.4172	1.7998	7.95009	0.770243	0.119251	0.0115536	0.66258	1.15536e-07	1.15536e-07	1	0	0	1	1	0
AAAGAAGAGAG	18	78	11	174.464	1032153266	100	1800731087	858	4.33333	0.103173	0.447085	0.0433157	0.00491793	0.000476473	0.476667	4.76473e-09	4.76473e-09	1	0	0	1	0	0
AAAGAAGCCTTCC	9	42	13	174.464	1032153266	100	1800731087	546	4.66667	0.0515867	0.240738	0.0233239	0.00312959	0.00030321	0.606667	3.0321e-09	3.0321e-09	1	0	0	1	1	0
AAAGAAGGAACGAACG	8	32	16	174.464	1032153266	100	1800731087	512	4	0.0458549	0.183419	0.0177706	0.00293471	0.000284329	0.64	2.84329e-09	2.84329e-09	1	0	0	1	1	0
AAAGAAGGATGTATAATT	90	375	18	174.464	1032153266	100	1800731087	6750	4.16667	0.515867	2.14945	0.208249	0.03869	0.00374848	0.75	3.74848e-08	3.74848e-08	1	0	0	1	1	0
AAAGAAT	91	364	7	174.464	1032153266	100	1800731087	2548	4	0.521599	2.0864	0.20214	0.0146048	0.00141498	0.28	1.41498e-08	1.41498e-08	1	0	0	1	0	0
AAAGAATCTCTCGCTTAACATTTCG	1	4	25	174.464	1032153266	100	1800731087	100	4	0.00573186	0.0229274	0.00222132	0.000573186	5.5533e-05	1	5.5533e-10	5.5533e-10	1	0	0	1	1	0
AAAGAATTTATACAGGGGTG	35	146	20	174.464	1032153266	100	1800731087	2920	4.17143	0.200615	0.836851	0.0810782	0.016737	0.00162156	0.834286	1.62156e-08	1.62156e-08	1	0	0	1	1	0
AAAGAC	5	20	6	174.464	1032153266	100	1800731087	120	4	0.0286593	0.114637	0.0111066	0.000687823	6.66396e-05	0.24	6.66396e-10	6.66396e-10	1	0	0	1	0	0
AAAGACACGAGGG	2	8	13	174.464	1032153266	100	1800731087	104	4	0.0114637	0.0458549	0.00444264	0.000596113	5.77543e-05	0.52	5.77543e-10	5.77543e-10	1	0	0	1	1	0
AAAGACACGCACAC	4	16	14	174.464	1032153266	100	1800731087	224	4	0.0229274	0.0917097	0.00888528	0.00128394	0.000124394	0.56	1.24394e-09	1.24394e-09	1	0	0	1	1	0
AAAGACACTCGAGGGG	18	97	16	174.464	1032153266	100	1800731087	1552	5.38889	0.103173	0.55599	0.053867	0.00889584	0.000861872	0.862222	8.61872e-09	8.61872e-09	1	0	0	1	1	0
AAAGACAGAG	10	61	10	174.464	1032153266	100	1800731087	610	6.1	0.0573186	0.349643	0.0338751	0.00349643	0.000338751	0.61	3.38751e-09	3.38751e-09	1	0	0	1	1	0
AAAGACAGCAGGGACGC	15	63	17	174.464	1032153266	100	1800731087	1071	4.2	0.0859779	0.361107	0.0349858	0.00613882	0.000594758	0.714	5.94758e-09	5.94758e-09	1	0	0	1	1	0
AAAGACATCTCGCACGCAC	15	65	19	174.464	1032153266	100	1800731087	1235	4.33333	0.0859779	0.372571	0.0360965	0.00707884	0.000685833	0.823333	6.85833e-09	6.85833e-09	1	0	0	1	1	0
AAAGACCAAGACTTGG	164	719	16	174.464	1032153266	100	1800731087	11504	4.38415	0.940025	4.12121	0.399282	0.0659393	0.00638852	0.701463	6.38852e-08	6.38852e-08	1	0	0	1	1	0
AAAGACCGCCATCTGGC	1	5	17	174.464	1032153266	100	1800731087	85	5	0.00573186	0.0286593	0.00277665	0.000487208	4.72031e-05	0.85	4.72031e-10	4.72031e-10	1	0	0	1	1	0
AAAGACGAGC	1	4	10	174.464	1032153266	100	1800731087	40	4	0.00573186	0.0229274	0.00222132	0.000229274	2.22132e-05	0.4	2.22132e-10	2.22132e-10	1	0	0	1	0	0
AAAGACGAGT	5	21	10	174.464	1032153266	100	1800731087	210	4.2	0.0286593	0.120369	0.0116619	0.00120369	0.000116619	0.42	1.16619e-09	1.16619e-09	1	0	0	1	0	0
AAAGACGCGAGCAAT	2	9	15	174.464	1032153266	100	1800731087	135	4.5	0.0114637	0.0515867	0.00499797	0.000773801	7.49696e-05	0.675	7.49696e-10	7.49696e-10	1	0	0	1	1	0
AAAGACGCGAGGCAAC	1	4	16	174.464	1032153266	100	1800731087	64	4	0.00573186	0.0229274	0.00222132	0.000366839	3.55411e-05	0.64	3.55411e-10	3.55411e-10	1	0	0	1	1	0
AAAGACGCGAGGCCT	26	127	15	174.464	1032153266	100	1800731087	1905	4.88462	0.149028	0.727946	0.0705269	0.0109192	0.0010579	0.732692	1.0579e-08	1.0579e-08	1	0	0	1	1	0
AAAGACGCGAGGCGT	1	4	15	174.464	1032153266	100	1800731087	60	4	0.00573186	0.0229274	0.00222132	0.000343911	3.33198e-05	0.6	3.33198e-10	3.33198e-10	1	0	0	1	1	0
AAAGACGCGATGCAT	43	173	15	174.464	1032153266	100	1800731087	2595	4.02326	0.24647	0.991611	0.0960721	0.0148742	0.00144108	0.603488	1.44108e-08	1.44108e-08	1	0	0	1	1	0
AAAGACGCGTGGCAG	1	4	15	174.464	1032153266	100	1800731087	60	4	0.00573186	0.0229274	0.00222132	0.000343911	3.33198e-05	0.6	3.33198e-10	3.33198e-10	1	0	0	1	1	0
AAAGACGTGCGGAAT	9	36	15	174.464	1032153266	100	1800731087	540	4	0.0515867	0.206347	0.0199919	0.0030952	0.000299878	0.6	2.99878e-09	2.99878e-09	1	0	0	1	1	0
AAAGACGTGGAGTGG	12	52	15	174.464	1032153266	100	1800731087	780	4.33333	0.0687823	0.298057	0.0288772	0.00447085	0.000433157	0.65	4.33157e-09	4.33157e-09	1	0	0	1	1	0
AAAGACT	4	25	7	174.464	1032153266	100	1800731087	175	6.25	0.0229274	0.143296	0.0138833	0.00100307	9.71828e-05	0.4375	9.71828e-10	9.71828e-10	1	0	0	1	0	0
AAAGACTTACCACTC	71	284	15	174.464	1032153266	100	1800731087	4260	4	0.406962	1.62785	0.157714	0.0244177	0.00236571	0.6	2.36571e-08	2.36571e-08	1	0	0	1	1	0
AAAGACTTTGGGTATT	87	425	16	174.464	1032153266	100	1800731087	6800	4.88506	0.498672	2.43604	0.236015	0.0389766	0.00377624	0.781609	3.77624e-08	3.77624e-08	1	0	0	1	1	0
AAAGAG	441	3439	6	174.464	1032153266	100	1800731087	20634	7.79819	2.52775	19.7119	1.90978	0.118271	0.0114587	0.467891	1.14587e-07	1.14587e-07	1	0	0	1	0	0
AAAGAGAAATGTGTCT	2	8	16	174.464	1032153266	100	1800731087	128	4	0.0114637	0.0458549	0.00444264	0.000733678	7.10822e-05	0.64	7.10822e-10	7.10822e-10	1	0	0	1	1	0
AAAGAGAACAG	2	8	11	174.464	1032153266	100	1800731087	88	4	0.0114637	0.0458549	0.00444264	0.000504403	4.8869e-05	0.44	4.8869e-10	4.8869e-10	1	0	0	1	0	0
AAAGAGAAGTGCGGTAACGCCGCC	1	4	24	174.464	1032153266	100	1800731087	96	4	0.00573186	0.0229274	0.00222132	0.000550258	5.33117e-05	0.96	5.33117e-10	5.33117e-10	1	0	0	1	1	0
AAAGAGACACACGC	6	35	14	174.464	1032153266	100	1800731087	490	5.83333	0.0343911	0.200615	0.0194366	0.00280861	0.000272112	0.816667	2.72112e-09	2.72112e-09	1	0	0	1	1	0
AAAGAGACACAGAGAG	17	69	16	174.464	1032153266	100	1800731087	1104	4.05882	0.0974416	0.395498	0.0383178	0.00632797	0.000613084	0.649412	6.13084e-09	6.13084e-09	1	0	0	1	1	0
AAAGAGACAGC	1	7	11	174.464	1032153266	100	1800731087	77	7	0.00573186	0.040123	0.00388731	0.000441353	4.27604e-05	0.77	4.27604e-10	4.27604e-10	1	0	0	1	1	0
AAAGAGAG	2358	14662	8	174.464	1032153266	100	1800731087	117296	6.21798	13.5157	84.0405	8.14225	0.672324	0.065138	0.497439	6.5138e-07	6.5138e-07	1	0	0	1	0	0
AAAGAGAGAAAGGAGAGAGAG	2	8	21	174.464	1032153266	100	1800731087	168	4	0.0114637	0.0458549	0.00444264	0.000962952	9.32954e-05	0.84	9.32954e-10	9.32954e-10	1	0	0	1	1	0
AAAGAGAGAAAGTAATAGAG	3	12	20	174.464	1032153266	100	1800731087	240	4	0.0171956	0.0687823	0.00666396	0.00137565	0.000133279	0.8	1.33279e-09	1.33279e-09	1	0	0	1	1	0
AAAGAGAGAAG	25	154	11	174.464	1032153266	100	1800731087	1694	6.16	0.143296	0.882706	0.0855208	0.00970977	0.000940729	0.6776	9.40729e-09	9.40729e-09	1	0	0	1	1	0
AAAGAGAGAAGGATAG	29	122	16	174.464	1032153266	100	1800731087	1952	4.2069	0.166224	0.699287	0.0677503	0.0111886	0.001084	0.673103	1.084e-08	1.084e-08	1	0	0	1	1	0
AAAGAGAGAG	1605	7215	10	174.464	1032153266	100	1800731087	72150	4.49533	9.19963	41.3553	4.00671	0.413553	0.0400671	0.449533	4.00671e-07	4.00671e-07	1	0	0	1	0	0
AAAGAGAGAGAAAT	9	48	14	174.464	1032153266	100	1800731087	672	5.33333	0.0515867	0.275129	0.0266558	0.00385181	0.000373182	0.746667	3.73182e-09	3.73182e-09	1	0	0	1	1	0
AAAGAGAGAGAATG	15	67	14	174.464	1032153266	100	1800731087	938	4.46667	0.0859779	0.384034	0.0372071	0.00537648	0.0005209	0.625333	5.209e-09	5.209e-09	1	0	0	1	1	0
AAAGAGAGAGAGAAGAGAC	1	4	19	174.464	1032153266	100	1800731087	76	4	0.00573186	0.0229274	0.00222132	0.000435621	4.22051e-05	0.76	4.22051e-10	4.22051e-10	1	0	0	1	1	0
AAAGAGAGAGAGAGAGTGGG	6	24	20	174.464	1032153266	100	1800731087	480	4	0.0343911	0.137565	0.0133279	0.00275129	0.000266558	0.8	2.66558e-09	2.66558e-09	1	0	0	1	1	0
AAAGAGAGAGAGG	4	28	13	174.464	1032153266	100	1800731087	364	7	0.0229274	0.160492	0.0155492	0.0020864	0.00020214	0.91	2.0214e-09	2.0214e-09	1	0	0	1	1	0
AAAGAGAGAGAGTAATAG	12	49	18	174.464	1032153266	100	1800731087	882	4.08333	0.0687823	0.280861	0.0272112	0.0050555	0.000489801	0.735	4.89801e-09	4.89801e-09	1	0	0	1	1	0
AAAGAGAGAGGTGT	6	24	14	174.464	1032153266	100	1800731087	336	4	0.0343911	0.137565	0.0133279	0.0019259	0.000186591	0.56	1.86591e-09	1.86591e-09	1	0	0	1	1	0
AAAGAGAGAT	38	200	10	174.464	1032153266	100	1800731087	2000	5.26316	0.217811	1.14637	0.111066	0.0114637	0.00111066	0.526316	1.11066e-08	1.11066e-08	1	0	0	1	1	0
AAAGAGAGATAGAGAAATTG	5	23	20	174.464	1032153266	100	1800731087	460	4.6	0.0286593	0.131833	0.0127726	0.00263665	0.000255452	0.92	2.55452e-09	2.55452e-09	1	0	0	1	1	0
AAAGAGAGATAGATAG	1	4	16	174.464	1032153266	100	1800731087	64	4	0.00573186	0.0229274	0.00222132	0.000366839	3.55411e-05	0.64	3.55411e-10	3.55411e-10	1	0	0	1	1	0
AAAGAGAGCCGACTTGGGTC	8	32	20	174.464	1032153266	100	1800731087	640	4	0.0458549	0.183419	0.0177706	0.00366839	0.000355411	0.8	3.55411e-09	3.55411e-09	1	0	0	1	1	0
AAAGAGAGCGAGAG	2	10	14	174.464	1032153266	100	1800731087	140	5	0.0114637	0.0573186	0.0055533	0.00080246	7.77462e-05	0.7	7.77462e-10	7.77462e-10	1	0	0	1	1	0
AAAGAGAGGAGAGAG	5	20	15	174.464	1032153266	100	1800731087	300	4	0.0286593	0.114637	0.0111066	0.00171956	0.000166599	0.6	1.66599e-09	1.66599e-09	1	0	0	1	1	0
AAAGAGAGGATGAGGTGGTG	4	16	20	174.464	1032153266	100	1800731087	320	4	0.0229274	0.0917097	0.00888528	0.00183419	0.000177706	0.8	1.77706e-09	1.77706e-09	1	0	0	1	1	0
AAAGAGAGTC	237	1378	10	174.464	1032153266	100	1800731087	13780	5.81435	1.35845	7.8985	0.765245	0.078985	0.00765245	0.581435	7.65245e-08	7.65245e-08	1	0	0	1	1	0
AAAGAGAT	10	40	8	174.464	1032153266	100	1800731087	320	4	0.0573186	0.229274	0.0222132	0.00183419	0.000177706	0.32	1.77706e-09	1.77706e-09	1	0	0	1	0	0
AAAGAGATAG	8	32	10	174.464	1032153266	100	1800731087	320	4	0.0458549	0.183419	0.0177706	0.00183419	0.000177706	0.4	1.77706e-09	1.77706e-09	1	0	0	1	0	0
AAAGAGATAGACATAT	223	892	16	174.464	1032153266	100	1800731087	14272	4	1.2782	5.11282	0.495354	0.0818051	0.00792567	0.64	7.92567e-08	7.92567e-08	1	0	0	1	1	0
AAAGAGATAGATAGAGAG	67	304	18	174.464	1032153266	100	1800731087	5472	4.53731	0.384034	1.74248	0.16882	0.0313647	0.00303877	0.816716	3.03877e-08	3.03877e-08	1	0	0	1	1	0
AAAGAGCGGAG	136	618	11	174.464	1032153266	100	1800731087	6798	4.54412	0.779533	3.54229	0.343194	0.0389652	0.00377513	0.499853	3.77513e-08	3.77513e-08	1	0	0	1	0	0
AAAGAGCGTCGAGACATGC	1173	5001	19	174.464	1032153266	100	1800731087	95019	4.26343	6.72347	28.665	2.77721	0.544635	0.0527669	0.810051	5.27669e-07	5.27669e-07	1	0	0	1	1	0
AAAGAGGAAGAGGTAG	5	22	16	174.464	1032153266	100	1800731087	352	4.4	0.0286593	0.126101	0.0122173	0.00201761	0.000195476	0.704	1.95476e-09	1.95476e-09	1	0	0	1	1	0
AAAGAGGAATG	3	15	11	174.464	1032153266	100	1800731087	165	5	0.0171956	0.0859779	0.00832995	0.000945756	9.16295e-05	0.55	9.16295e-10	9.16295e-10	1	0	0	1	1	0
AAAGAGGAATGAGGAATAAATGTGG	2	8	25	174.464	1032153266	100	1800731087	200	4	0.0114637	0.0458549	0.00444264	0.00114637	0.000111066	1	1.11066e-09	1.11066e-09	1	0	0	1	1	0
AAAGAGGAATGAGTCTGT	2	8	18	174.464	1032153266	100	1800731087	144	4	0.0114637	0.0458549	0.00444264	0.000825387	7.99675e-05	0.72	7.99675e-10	7.99675e-10	1	0	0	1	1	0
AAAGAGGAGAGAG	7	34	13	174.464	1032153266	100	1800731087	442	4.85714	0.040123	0.194883	0.0188812	0.00253348	0.000245456	0.631429	2.45456e-09	2.45456e-09	1	0	0	1	1	0
AAAGAGGATTG	2	8	11	174.464	1032153266	100	1800731087	88	4	0.0114637	0.0458549	0.00444264	0.000504403	4.8869e-05	0.44	4.8869e-10	4.8869e-10	1	0	0	1	0	0
AAAGAGGGAGAG	22	96	12	174.464	1032153266	100	1800731087	1152	4.36364	0.126101	0.550258	0.0533117	0.0066031	0.00063974	0.523636	6.3974e-09	6.3974e-09	1	0	0	1	1	0
AAAGAGGGAGAGAG	37	171	14	174.464	1032153266	100	1800731087	2394	4.62162	0.212079	0.980148	0.0949614	0.0137221	0.00132946	0.647027	1.32946e-08	1.32946e-08	1	0	0	1	1	0
AAAGAGGGAGAGAGTGAG	4	16	18	174.464	1032153266	100	1800731087	288	4	0.0229274	0.0917097	0.00888528	0.00165077	0.000159935	0.72	1.59935e-09	1.59935e-09	1	0	0	1	1	0
AAAGAGGGGAAAGATTGAG	4	16	19	174.464	1032153266	100	1800731087	304	4	0.0229274	0.0917097	0.00888528	0.00174248	0.00016882	0.76	1.6882e-09	1.6882e-09	1	0	0	1	1	0
AAAGAGGGGG	5	22	10	174.464	1032153266	100	1800731087	220	4.4	0.0286593	0.126101	0.0122173	0.00126101	0.000122173	0.44	1.22173e-09	1.22173e-09	1	0	0	1	0	0
AAAGAGGGGGTAGGT	2	8	15	174.464	1032153266	100	1800731087	120	4	0.0114637	0.0458549	0.00444264	0.000687823	6.66396e-05	0.6	6.66396e-10	6.66396e-10	1	0	0	1	1	0
AAAGAGGGGTGAG	3	12	13	174.464	1032153266	100	1800731087	156	4	0.0171956	0.0687823	0.00666396	0.00089417	8.66315e-05	0.52	8.66315e-10	8.66315e-10	1	0	0	1	1	0
AAAGAGGTACTTCTCC	3	15	16	174.464	1032153266	100	1800731087	240	5	0.0171956	0.0859779	0.00832995	0.00137565	0.000133279	0.8	1.33279e-09	1.33279e-09	1	0	0	1	1	0
AAAGAGGTTGGCCAGGC	20	88	17	174.464	1032153266	100	1800731087	1496	4.4	0.114637	0.504403	0.048869	0.00857486	0.000830774	0.748	8.30774e-09	8.30774e-09	1	0	0	1	1	0
AAAGAGGTTGGGCCAGGG	1	4	18	174.464	1032153266	100	1800731087	72	4	0.00573186	0.0229274	0.00222132	0.000412694	3.99838e-05	0.72	3.99838e-10	3.99838e-10	1	0	0	1	1	0
AAAGAGTAAGAGAGATTAC	27	121	19	174.464	1032153266	100	1800731087	2299	4.48148	0.15476	0.693555	0.0671949	0.0131775	0.0012767	0.851481	1.2767e-08	1.2767e-08	1	0	0	1	1	0
AAAGAGTCGCT	3	12	11	174.464	1032153266	100	1800731087	132	4	0.0171956	0.0687823	0.00666396	0.000756605	7.33036e-05	0.44	7.33036e-10	7.33036e-10	1	0	0	1	0	0
AAAGAGTCGGTCGACAGCCCG	2	8	21	174.464	1032153266	100	1800731087	168	4	0.0114637	0.0458549	0.00444264	0.000962952	9.32954e-05	0.84	9.32954e-10	9.32954e-10	1	0	0	1	1	0
AAAGAGTGAGTG	28	121	12	174.464	1032153266	100	1800731087	1452	4.32143	0.160492	0.693555	0.0671949	0.00832266	0.000806339	0.518571	8.06339e-09	8.06339e-09	1	0	0	1	1	0
AAAGAGTGCG	5	23	10	174.464	1032153266	100	1800731087	230	4.6	0.0286593	0.131833	0.0127726	0.00131833	0.000127726	0.46	1.27726e-09	1.27726e-09	1	0	0	1	0	0
AAAGAGTGGAGTGAT	1	4	15	174.464	1032153266	100	1800731087	60	4	0.00573186	0.0229274	0.00222132	0.000343911	3.33198e-05	0.6	3.33198e-10	3.33198e-10	1	0	0	1	1	0
AAAGAGTGTGAG	9	52	12	174.464	1032153266	100	1800731087	624	5.77778	0.0515867	0.298057	0.0288772	0.00357668	0.000346526	0.693333	3.46526e-09	3.46526e-09	1	0	0	1	1	0
AAAGAGTTAAGAATC	171	689	15	174.464	1032153266	100	1800731087	10335	4.02924	0.980148	3.94925	0.382622	0.0592387	0.00573934	0.604386	5.73934e-08	5.73934e-08	1	0	0	1	1	0
AAAGAGTTATTCGCAACC	12	49	18	174.464	1032153266	100	1800731087	882	4.08333	0.0687823	0.280861	0.0272112	0.0050555	0.000489801	0.735	4.89801e-09	4.89801e-09	1	0	0	1	1	0
AAAGAGTTCATGACC	457	2052	15	174.464	1032153266	100	1800731087	30780	4.49015	2.61946	11.7618	1.13954	0.176427	0.0170931	0.673523	1.70931e-07	1.70931e-07	1	0	0	1	1	0
AAAGAGTTCGAGACC	7	36	15	174.464	1032153266	100	1800731087	540	5.14286	0.040123	0.206347	0.0199919	0.0030952	0.000299878	0.771429	2.99878e-09	2.99878e-09	1	0	0	1	1	0
AAAGAT	14	62	6	174.464	1032153266	100	1800731087	372	4.42857	0.080246	0.355375	0.0344305	0.00213225	0.000206583	0.265714	2.06583e-09	2.06583e-09	1	0	0	1	0	0
AAAGATAGAGATATATAT	10	44	18	174.464	1032153266	100	1800731087	792	4.4	0.0573186	0.252202	0.0244345	0.00453963	0.000439821	0.792	4.39821e-09	4.39821e-09	1	0	0	1	1	0
AAAGATAGCG	2	8	10	174.464	1032153266	100	1800731087	80	4	0.0114637	0.0458549	0.00444264	0.000458549	4.44264e-05	0.4	4.44264e-10	4.44264e-10	1	0	0	1	0	0
AAAGATAGTCGAAG	9	41	14	174.464	1032153266	100	1800731087	574	4.55556	0.0515867	0.235006	0.0227685	0.00329009	0.000318759	0.637778	3.18759e-09	3.18759e-09	1	0	0	1	1	0
AAAGATAT	3	12	8	174.464	1032153266	100	1800731087	96	4	0.0171956	0.0687823	0.00666396	0.000550258	5.33117e-05	0.32	5.33117e-10	5.33117e-10	1	0	0	1	0	0
AAAGATATCGTACTG	182	768	15	174.464	1032153266	100	1800731087	11520	4.21978	1.0432	4.40207	0.426493	0.066031	0.0063974	0.632967	6.3974e-08	6.3974e-08	1	0	0	1	1	0
AAAGATCTAAGATAC	67	308	15	174.464	1032153266	100	1800731087	4620	4.59701	0.384034	1.76541	0.171042	0.0264812	0.00256562	0.689552	2.56562e-08	2.56562e-08	1	0	0	1	1	0
AAAGATG	6	24	7	174.464	1032153266	100	1800731087	168	4	0.0343911	0.137565	0.0133279	0.000962952	9.32954e-05	0.28	9.32954e-10	9.32954e-10	1	0	0	1	0	0
AAAGATGAAGAGGTAG	1	4	16	174.464	1032153266	100	1800731087	64	4	0.00573186	0.0229274	0.00222132	0.000366839	3.55411e-05	0.64	3.55411e-10	3.55411e-10	1	0	0	1	1	0
AAAGATGACGACAATATGCC	2	8	20	174.464	1032153266	100	1800731087	160	4	0.0114637	0.0458549	0.00444264	0.000917097	8.88528e-05	0.8	8.88528e-10	8.88528e-10	1	0	0	1	1	0
AAAGATGAGGATAATC	256	1149	16	174.464	1032153266	100	1800731087	18384	4.48828	1.46736	6.5859	0.638074	0.105374	0.0102092	0.718125	1.02092e-07	1.02092e-07	1	0	0	1	1	0
AAAGATGGCCGAAGTCACACCCCC	2	8	24	174.464	1032153266	100	1800731087	192	4	0.0114637	0.0458549	0.00444264	0.00110052	0.000106623	0.96	1.06623e-09	1.06623e-09	1	0	0	1	1	0
AAAGATTCGTT	63	273	11	174.464	1032153266	100	1800731087	3003	4.33333	0.361107	1.5648	0.151605	0.0172128	0.00166766	0.476667	1.66766e-08	1.66766e-08	1	0	0	1	0	0
AAAGATTCTTC	8	33	11	174.464	1032153266	100	1800731087	363	4.125	0.0458549	0.189151	0.0183259	0.00208066	0.000201585	0.45375	2.01585e-09	2.01585e-09	1	0	0	1	0	0
AAAGATTG	10	40	8	174.464	1032153266	100	1800731087	320	4	0.0573186	0.229274	0.0222132	0.00183419	0.000177706	0.32	1.77706e-09	1.77706e-09	1	0	0	1	0	0
AAAGATTGTGGGAGGAAT	2	9	18	174.464	1032153266	100	1800731087	162	4.5	0.0114637	0.0515867	0.00499797	0.000928561	8.99635e-05	0.81	8.99635e-10	8.99635e-10	1	0	0	1	1	0
AAAGC	48	337	5	174.464	1032153266	100	1800731087	1685	7.02083	0.275129	1.93164	0.187146	0.00965818	0.000935731	0.351042	9.35731e-09	9.35731e-09	1	0	0	1	0	0
AAAGCAAAGGGC	13	73	12	174.464	1032153266	100	1800731087	876	5.61538	0.0745141	0.418426	0.0405391	0.00502111	0.000486469	0.673846	4.86469e-09	4.86469e-09	1	0	0	1	1	0
AAAGCAAATGGAACGC	3	14	16	174.464	1032153266	100	1800731087	224	4.66667	0.0171956	0.080246	0.00777462	0.00128394	0.000124394	0.746667	1.24394e-09	1.24394e-09	1	0	0	1	1	0
AAAGCAAATGTAACGC	9	38	16	174.464	1032153266	100	1800731087	608	4.22222	0.0515867	0.217811	0.0211025	0.00348497	0.000337641	0.675556	3.37641e-09	3.37641e-09	1	0	0	1	1	0
AAAGCAACTAGCCCC	2	8	15	174.464	1032153266	100	1800731087	120	4	0.0114637	0.0458549	0.00444264	0.000687823	6.66396e-05	0.6	6.66396e-10	6.66396e-10	1	0	0	1	1	0
AAAGCAAGAGAGTAATTCT	9	42	19	174.464	1032153266	100	1800731087	798	4.66667	0.0515867	0.240738	0.0233239	0.00457402	0.000443153	0.886667	4.43153e-09	4.43153e-09	1	0	0	1	1	0
AAAGCAAGGATGG	1	4	13	174.464	1032153266	100	1800731087	52	4	0.00573186	0.0229274	0.00222132	0.000298057	2.88772e-05	0.52	2.88772e-10	2.88772e-10	1	0	0	1	1	0
AAAGCACAAGGTTG	3	12	14	174.464	1032153266	100	1800731087	168	4	0.0171956	0.0687823	0.00666396	0.000962952	9.32954e-05	0.56	9.32954e-10	9.32954e-10	1	0	0	1	1	0
AAAGCACACAGACCCATCAAT	1	4	21	174.464	1032153266	100	1800731087	84	4	0.00573186	0.0229274	0.00222132	0.000481476	4.66477e-05	0.84	4.66477e-10	4.66477e-10	1	0	0	1	1	0
AAAGCACGAC	18	125	10	174.464	1032153266	100	1800731087	1250	6.94444	0.103173	0.716482	0.0694163	0.00716482	0.000694163	0.694444	6.94163e-09	6.94163e-09	1	0	0	1	1	0
AAAGCACGCGACTCGAC	1	4	17	174.464	1032153266	100	1800731087	68	4	0.00573186	0.0229274	0.00222132	0.000389766	3.77624e-05	0.68	3.77624e-10	3.77624e-10	1	0	0	1	1	0
AAAGCAGTAGACCTCTAT	117	470	18	174.464	1032153266	100	1800731087	8460	4.01709	0.670627	2.69397	0.261005	0.0484915	0.00469809	0.723077	4.69809e-08	4.69809e-08	1	0	0	1	1	0
AAAGCATCGGCCACATAAT	2	8	19	174.464	1032153266	100	1800731087	152	4	0.0114637	0.0458549	0.00444264	0.000871242	8.44102e-05	0.76	8.44102e-10	8.44102e-10	1	0	0	1	1	0
AAAGCATGCATAAGT	27	124	15	174.464	1032153266	100	1800731087	1860	4.59259	0.15476	0.71075	0.0688609	0.0106613	0.00103291	0.688889	1.03291e-08	1.03291e-08	1	0	0	1	1	0
AAAGCATTATGTCCTTCGC	12	48	19	174.464	1032153266	100	1800731087	912	4	0.0687823	0.275129	0.0266558	0.00522745	0.000506461	0.76	5.06461e-09	5.06461e-09	1	0	0	1	1	0
AAAGCC	4	20	6	174.464	1032153266	100	1800731087	120	5	0.0229274	0.114637	0.0111066	0.000687823	6.66396e-05	0.3	6.66396e-10	6.66396e-10	1	0	0	1	0	0
AAAGCCACAGAGAC	5	20	14	174.464	1032153266	100	1800731087	280	4	0.0286593	0.114637	0.0111066	0.00160492	0.000155492	0.56	1.55492e-09	1.55492e-09	1	0	0	1	1	0
AAAGCCACTAGGCCC	40	177	15	174.464	1032153266	100	1800731087	2655	4.425	0.229274	1.01454	0.0982934	0.0152181	0.0014744	0.66375	1.4744e-08	1.4744e-08	1	0	0	1	1	0
AAAGCCACTTGGCCT	5	20	15	174.464	1032153266	100	1800731087	300	4	0.0286593	0.114637	0.0111066	0.00171956	0.000166599	0.6	1.66599e-09	1.66599e-09	1	0	0	1	1	0
AAAGCCC	1	5	7	174.464	1032153266	100	1800731087	35	5	0.00573186	0.0286593	0.00277665	0.000200615	1.94366e-05	0.35	1.94366e-10	1.94366e-10	1	0	0	1	0	0
AAAGCCCCCC	2	8	10	174.464	1032153266	100	1800731087	80	4	0.0114637	0.0458549	0.00444264	0.000458549	4.44264e-05	0.4	4.44264e-10	4.44264e-10	1	0	0	1	0	0
AAAGCCCCCTTTCCGTC	1	4	17	174.464	1032153266	100	1800731087	68	4	0.00573186	0.0229274	0.00222132	0.000389766	3.77624e-05	0.68	3.77624e-10	3.77624e-10	1	0	0	1	1	0
AAAGCCCG	2	10	8	174.464	1032153266	100	1800731087	80	5	0.0114637	0.0573186	0.0055533	0.000458549	4.44264e-05	0.4	4.44264e-10	4.44264e-10	1	0	0	1	0	0
AAAGCCTACTTGAATCCAAG	17	68	20	174.464	1032153266	100	1800731087	1360	4	0.0974416	0.389766	0.0377624	0.00779533	0.000755249	0.8	7.55249e-09	7.55249e-09	1	0	0	1	1	0
AAAGCCTCGGAAATAATAACCT	4	16	22	174.464	1032153266	100	1800731087	352	4	0.0229274	0.0917097	0.00888528	0.00201761	0.000195476	0.88	1.95476e-09	1.95476e-09	1	0	0	1	1	0
AAAGCCTGCTCC	1	5	12	174.464	1032153266	100	1800731087	60	5	0.00573186	0.0286593	0.00277665	0.000343911	3.33198e-05	0.6	3.33198e-10	3.33198e-10	1	0	0	1	1	0
AAAGCGACAGAGAG	3	21	14	174.464	1032153266	100	1800731087	294	7	0.0171956	0.120369	0.0116619	0.00168517	0.000163267	0.98	1.63267e-09	1.63267e-09	1	0	0	1	1	0
AAAGCGAGGTGACATATTTGGCC	4	16	23	174.464	1032153266	100	1800731087	368	4	0.0229274	0.0917097	0.00888528	0.00210932	0.000204361	0.92	2.04361e-09	2.04361e-09	1	0	0	1	1	0
AAAGCGTGTCGATGTGAGTC	10	45	20	174.464	1032153266	100	1800731087	900	4.5	0.0573186	0.257934	0.0249899	0.00515867	0.000499797	0.9	4.99797e-09	4.99797e-09	1	0	0	1	1	0
AAAGCT	9	36	6	174.464	1032153266	100	1800731087	216	4	0.0515867	0.206347	0.0199919	0.00123808	0.000119951	0.24	1.19951e-09	1.19951e-09	1	0	0	1	0	0
AAAGCTAGTATAAAGT	974	4885	16	174.464	1032153266	100	1800731087	78160	5.0154	5.58283	28.0001	2.71279	0.448002	0.0434046	0.802464	4.34046e-07	4.34046e-07	1	0	0	1	1	0
AAAGCTC	1	4	7	174.464	1032153266	100	1800731087	28	4	0.00573186	0.0229274	0.00222132	0.000160492	1.55492e-05	0.28	1.55492e-10	1.55492e-10	1	0	0	1	0	0
AAAGG	58	349	5	174.464	1032153266	100	1800731087	1745	6.01724	0.332448	2.00042	0.19381	0.0100021	0.000969051	0.300862	9.69051e-09	9.69051e-09	1	0	0	1	0	0
AAAGGAAAGTGG	182	1120	12	174.464	1032153266	100	1800731087	13440	6.15385	1.0432	6.41968	0.62197	0.0770362	0.00746364	0.738462	7.46364e-08	7.46364e-08	1	0	0	1	1	0
AAAGGAACGTCGATTTCTCG	1	5	20	174.464	1032153266	100	1800731087	100	5	0.00573186	0.0286593	0.00277665	0.000573186	5.5533e-05	1	5.5533e-10	5.5533e-10	1	0	0	1	1	0
AAAGGAACTGTAGTAGTCAGGG	1	4	22	174.464	1032153266	100	1800731087	88	4	0.00573186	0.0229274	0.00222132	0.000504403	4.8869e-05	0.88	4.8869e-10	4.8869e-10	1	0	0	1	1	0
AAAGGAAG	1048	7739	8	174.464	1032153266	100	1800731087	61912	7.38454	6.00699	44.3588	4.2977	0.354871	0.0343816	0.590763	3.43816e-07	3.43816e-07	1	0	0	1	1	0
AAAGGAAGAGAGAG	4	16	14	174.464	1032153266	100	1800731087	224	4	0.0229274	0.0917097	0.00888528	0.00128394	0.000124394	0.56	1.24394e-09	1.24394e-09	1	0	0	1	1	0
AAAGGAAGGAGAAGAAG	4	18	17	174.464	1032153266	100	1800731087	306	4.5	0.0229274	0.103173	0.00999594	0.00175395	0.000169931	0.765	1.69931e-09	1.69931e-09	1	0	0	1	1	0
AAAGGAATTAGGGGAGGG	4	16	18	174.464	1032153266	100	1800731087	288	4	0.0229274	0.0917097	0.00888528	0.00165077	0.000159935	0.72	1.59935e-09	1.59935e-09	1	0	0	1	1	0
AAAGGAGGAATAGAG	4	19	15	174.464	1032153266	100	1800731087	285	4.75	0.0229274	0.108905	0.0105513	0.00163358	0.000158269	0.7125	1.58269e-09	1.58269e-09	1	0	0	1	1	0
AAAGGAGGGAATAGAG	3	12	16	174.464	1032153266	100	1800731087	192	4	0.0171956	0.0687823	0.00666396	0.00110052	0.000106623	0.64	1.06623e-09	1.06623e-09	1	0	0	1	1	0
AAAGGAGTGG	12	78	10	174.464	1032153266	100	1800731087	780	6.5	0.0687823	0.447085	0.0433157	0.00447085	0.000433157	0.65	4.33157e-09	4.33157e-09	1	0	0	1	1	0
AAAGGATAACGGTCTC	2	8	16	174.464	1032153266	100	1800731087	128	4	0.0114637	0.0458549	0.00444264	0.000733678	7.10822e-05	0.64	7.10822e-10	7.10822e-10	1	0	0	1	1	0
AAAGGATGAACGTGTATGGGAAAT	4	16	24	174.464	1032153266	100	1800731087	384	4	0.0229274	0.0917097	0.00888528	0.00220103	0.000213247	0.96	2.13247e-09	2.13247e-09	1	0	0	1	1	0
AAAGGATGAGAGGGTGAGAG	3	12	20	174.464	1032153266	100	1800731087	240	4	0.0171956	0.0687823	0.00666396	0.00137565	0.000133279	0.8	1.33279e-09	1.33279e-09	1	0	0	1	1	0
AAAGGATGAGGAGGAG	2	8	16	174.464	1032153266	100	1800731087	128	4	0.0114637	0.0458549	0.00444264	0.000733678	7.10822e-05	0.64	7.10822e-10	7.10822e-10	1	0	0	1	1	0
AAAGGATGTC	10	58	10	174.464	1032153266	100	1800731087	580	5.8	0.0573186	0.332448	0.0322091	0.00332448	0.000322091	0.58	3.22091e-09	3.22091e-09	1	0	0	1	1	0
AAAGGATTCAGGAC	14	61	14	174.464	1032153266	100	1800731087	854	4.35714	0.080246	0.349643	0.0338751	0.00489501	0.000474252	0.61	4.74252e-09	4.74252e-09	1	0	0	1	1	0
AAAGGATTGCATGATTGGCT	5	25	20	174.464	1032153266	100	1800731087	500	5	0.0286593	0.143296	0.0138833	0.00286593	0.000277665	1	2.77665e-09	2.77665e-09	1	0	0	1	1	0
AAAGGC	2	10	6	174.464	1032153266	100	1800731087	60	5	0.0114637	0.0573186	0.0055533	0.000343911	3.33198e-05	0.3	3.33198e-10	3.33198e-10	1	0	0	1	0	0
AAAGGCACATTGTCCCCCACGC	3	12	22	174.464	1032153266	100	1800731087	264	4	0.0171956	0.0687823	0.00666396	0.00151321	0.000146607	0.88	1.46607e-09	1.46607e-09	1	0	0	1	1	0
AAAGGCCCGGGGTGAC	9	44	16	174.464	1032153266	100	1800731087	704	4.88889	0.0515867	0.252202	0.0244345	0.00403523	0.000390952	0.782222	3.90952e-09	3.90952e-09	1	0	0	1	1	0
AAAGGCCGAGCAGACTTCGT	1	4	20	174.464	1032153266	100	1800731087	80	4	0.00573186	0.0229274	0.00222132	0.000458549	4.44264e-05	0.8	4.44264e-10	4.44264e-10	1	0	0	1	1	0
AAAGGCCGGGAACATT	8	38	16	174.464	1032153266	100	1800731087	608	4.75	0.0458549	0.217811	0.0211025	0.00348497	0.000337641	0.76	3.37641e-09	3.37641e-09	1	0	0	1	1	0
AAAGGCCTACGCGATTATT	6	24	19	174.464	1032153266	100	1800731087	456	4	0.0343911	0.137565	0.0133279	0.00261373	0.00025323	0.76	2.5323e-09	2.5323e-09	1	0	0	1	1	0
AAAGGCCTATCACTCTGGG	3	12	19	174.464	1032153266	100	1800731087	228	4	0.0171956	0.0687823	0.00666396	0.00130686	0.000126615	0.76	1.26615e-09	1.26615e-09	1	0	0	1	1	0
AAAGGCG	3	12	7	174.464	1032153266	100	1800731087	84	4	0.0171956	0.0687823	0.00666396	0.000481476	4.66477e-05	0.28	4.66477e-10	4.66477e-10	1	0	0	1	0	0
AAAGGCGCGACGCG	8	33	14	174.464	1032153266	100	1800731087	462	4.125	0.0458549	0.189151	0.0183259	0.00264812	0.000256562	0.5775	2.56562e-09	2.56562e-09	1	0	0	1	1	0
AAAGGCGTGATGTCGT	9	47	16	174.464	1032153266	100	1800731087	752	5.22222	0.0515867	0.269397	0.0261005	0.00431036	0.000417608	0.835556	4.17608e-09	4.17608e-09	1	0	0	1	1	0
AAAGGCT	1	4	7	174.464	1032153266	100	1800731087	28	4	0.00573186	0.0229274	0.00222132	0.000160492	1.55492e-05	0.28	1.55492e-10	1.55492e-10	1	0	0	1	0	0
AAAGGCTAGTCTGC	2	10	14	174.464	1032153266	100	1800731087	140	5	0.0114637	0.0573186	0.0055533	0.00080246	7.77462e-05	0.7	7.77462e-10	7.77462e-10	1	0	0	1	1	0
AAAGGCTCAAATGTTCCCGGGC	2	8	22	174.464	1032153266	100	1800731087	176	4	0.0114637	0.0458549	0.00444264	0.00100881	9.77381e-05	0.88	9.77381e-10	9.77381e-10	1	0	0	1	1	0
AAAGGCTTGCCGGACCAGCC	7	31	20	174.464	1032153266	100	1800731087	620	4.42857	0.040123	0.177688	0.0172152	0.00355375	0.000344305	0.885714	3.44305e-09	3.44305e-09	1	0	0	1	1	0
AAAGGG	27	140	6	174.464	1032153266	100	1800731087	840	5.18519	0.15476	0.80246	0.0777462	0.00481476	0.000466477	0.311111	4.66477e-09	4.66477e-09	1	0	0	1	0	0
AAAGGGAAAGGGAGG	216	1009	15	174.464	1032153266	100	1800731087	15135	4.6713	1.23808	5.78344	0.560328	0.0867517	0.00840492	0.700694	8.40492e-08	8.40492e-08	1	0	0	1	1	0
AAAGGGACAGGTGCGGAG	1	4	18	174.464	1032153266	100	1800731087	72	4	0.00573186	0.0229274	0.00222132	0.000412694	3.99838e-05	0.72	3.99838e-10	3.99838e-10	1	0	0	1	1	0
AAAGGGAGAAAGGT	1	4	14	174.464	1032153266	100	1800731087	56	4	0.00573186	0.0229274	0.00222132	0.000320984	3.10985e-05	0.56	3.10985e-10	3.10985e-10	1	0	0	1	1	0
AAAGGGAGAAC	4	21	11	174.464	1032153266	100	1800731087	231	5.25	0.0229274	0.120369	0.0116619	0.00132406	0.000128281	0.5775	1.28281e-09	1.28281e-09	1	0	0	1	1	0
AAAGGGAGAAGAGAGGAG	3	12	18	174.464	1032153266	100	1800731087	216	4	0.0171956	0.0687823	0.00666396	0.00123808	0.000119951	0.72	1.19951e-09	1.19951e-09	1	0	0	1	1	0
AAAGGGAGAGAGAGAT	4	18	16	174.464	1032153266	100	1800731087	288	4.5	0.0229274	0.103173	0.00999594	0.00165077	0.000159935	0.72	1.59935e-09	1.59935e-09	1	0	0	1	1	0
AAAGGGAGGGAGAGAGATGG	1	4	20	174.464	1032153266	100	1800731087	80	4	0.00573186	0.0229274	0.00222132	0.000458549	4.44264e-05	0.8	4.44264e-10	4.44264e-10	1	0	0	1	1	0
AAAGGGC	4	16	7	174.464	1032153266	100	1800731087	112	4	0.0229274	0.0917097	0.00888528	0.000641968	6.2197e-05	0.28	6.2197e-10	6.2197e-10	1	0	0	1	0	0
AAAGGGCAG	2	9	9	174.464	1032153266	100	1800731087	81	4.5	0.0114637	0.0515867	0.00499797	0.00046428	4.49817e-05	0.405	4.49817e-10	4.49817e-10	1	0	0	1	0	0
AAAGGGCATGGC	1	4	12	174.464	1032153266	100	1800731087	48	4	0.00573186	0.0229274	0.00222132	0.000275129	2.66558e-05	0.48	2.66558e-10	2.66558e-10	1	0	0	1	0	0
AAAGGGCCTCAATGTCAT	1	4	18	174.464	1032153266	100	1800731087	72	4	0.00573186	0.0229274	0.00222132	0.000412694	3.99838e-05	0.72	3.99838e-10	3.99838e-10	1	0	0	1	1	0
AAAGGGCGACGAAGCACGACTGC	2	8	23	174.464	1032153266	100	1800731087	184	4	0.0114637	0.0458549	0.00444264	0.00105466	0.000102181	0.92	1.02181e-09	1.02181e-09	1	0	0	1	1	0
AAAGGGG	139	627	7	174.464	1032153266	100	1800731087	4389	4.51079	0.796728	3.59387	0.348192	0.0251571	0.00243734	0.315755	2.43734e-08	2.43734e-08	1	0	0	1	0	0
AAAGGGGATGTACAC	3	14	15	174.464	1032153266	100	1800731087	210	4.66667	0.0171956	0.080246	0.00777462	0.00120369	0.000116619	0.7	1.16619e-09	1.16619e-09	1	0	0	1	1	0
AAAGGGGGAAGAGG	3	15	14	174.464	1032153266	100	1800731087	210	5	0.0171956	0.0859779	0.00832995	0.00120369	0.000116619	0.7	1.16619e-09	1.16619e-09	1	0	0	1	1	0
AAAGGGGGCCAGGCAGGGGC	1	4	20	174.464	1032153266	100	1800731087	80	4	0.00573186	0.0229274	0.00222132	0.000458549	4.44264e-05	0.8	4.44264e-10	4.44264e-10	1	0	0	1	1	0
AAAGGGGTAGTTGT	4	16	14	174.464	1032153266	100	1800731087	224	4	0.0229274	0.0917097	0.00888528	0.00128394	0.000124394	0.56	1.24394e-09	1.24394e-09	1	0	0	1	1	0
AAAGGGGTGATTGCGT	2	8	16	174.464	1032153266	100	1800731087	128	4	0.0114637	0.0458549	0.00444264	0.000733678	7.10822e-05	0.64	7.10822e-10	7.10822e-10	1	0	0	1	1	0
AAAGGGGTGG	4	22	10	174.464	1032153266	100	1800731087	220	5.5	0.0229274	0.126101	0.0122173	0.00126101	0.000122173	0.55	1.22173e-09	1.22173e-09	1	0	0	1	1	0
AAAGGGTACCCCC	3	12	13	174.464	1032153266	100	1800731087	156	4	0.0171956	0.0687823	0.00666396	0.00089417	8.66315e-05	0.52	8.66315e-10	8.66315e-10	1	0	0	1	1	0
AAAGGGTCCCGGATCGAG	9	37	18	174.464	1032153266	100	1800731087	666	4.11111	0.0515867	0.212079	0.0205472	0.00381742	0.00036985	0.74	3.6985e-09	3.6985e-09	1	0	0	1	1	0
AAAGGGTGAGGTGGGGGTTG	1	4	20	174.464	1032153266	100	1800731087	80	4	0.00573186	0.0229274	0.00222132	0.000458549	4.44264e-05	0.8	4.44264e-10	4.44264e-10	1	0	0	1	1	0
AAAGGGTGAGT	20	98	11	174.464	1032153266	100	1800731087	1078	4.9	0.114637	0.561722	0.0544223	0.00617894	0.000598646	0.539	5.98646e-09	5.98646e-09	1	0	0	1	1	0
AAAGGTAAAGTT	187	966	12	174.464	1032153266	100	1800731087	11592	5.16578	1.07186	5.53697	0.536449	0.0664437	0.00643739	0.619893	6.43739e-08	6.43739e-08	1	0	0	1	1	0
AAAGGTAACGTAAGGT	437	1860	16	174.464	1032153266	100	1800731087	29760	4.25629	2.50482	10.6613	1.03291	0.17058	0.0165266	0.681007	1.65266e-07	1.65266e-07	1	0	0	1	1	0
AAAGGTAAGGTGAGG	455	2263	15	174.464	1032153266	100	1800731087	33945	4.97363	2.60799	12.9712	1.25671	0.194568	0.0188507	0.746044	1.88507e-07	1.88507e-07	1	0	0	1	1	0
AAAGGTAATACAAGT	307	1321	15	174.464	1032153266	100	1800731087	19815	4.30293	1.75968	7.57178	0.733591	0.113577	0.0110039	0.64544	1.10039e-07	1.10039e-07	1	0	0	1	1	0
AAAGGTAGAGAGAGAG	2	10	16	174.464	1032153266	100	1800731087	160	5	0.0114637	0.0573186	0.0055533	0.000917097	8.88528e-05	0.8	8.88528e-10	8.88528e-10	1	0	0	1	1	0
AAAGGTC	6	29	7	174.464	1032153266	100	1800731087	203	4.83333	0.0343911	0.166224	0.0161046	0.00116357	0.000112732	0.338333	1.12732e-09	1.12732e-09	1	0	0	1	0	0
AAAGGTCAACCCCAAGGTC	1	4	19	174.464	1032153266	100	1800731087	76	4	0.00573186	0.0229274	0.00222132	0.000435621	4.22051e-05	0.76	4.22051e-10	4.22051e-10	1	0	0	1	1	0
AAAGGTCGGGACGTCTCC	14	64	18	174.464	1032153266	100	1800731087	1152	4.57143	0.080246	0.366839	0.0355411	0.0066031	0.00063974	0.822857	6.3974e-09	6.3974e-09	1	0	0	1	1	0
AAAGGTCGTGACTTCTCC	1	4	18	174.464	1032153266	100	1800731087	72	4	0.00573186	0.0229274	0.00222132	0.000412694	3.99838e-05	0.72	3.99838e-10	3.99838e-10	1	0	0	1	1	0
AAAGGTCTCGGGTCCATTTGCTT	2	8	23	174.464	1032153266	100	1800731087	184	4	0.0114637	0.0458549	0.00444264	0.00105466	0.000102181	0.92	1.02181e-09	1.02181e-09	1	0	0	1	1	0
AAAGGTGACT	13	61	10	174.464	1032153266	100	1800731087	610	4.69231	0.0745141	0.349643	0.0338751	0.00349643	0.000338751	0.469231	3.38751e-09	3.38751e-09	1	0	0	1	0	0
AAAGGTGGTAGTTGGGCGTC	1	4	20	174.464	1032153266	100	1800731087	80	4	0.00573186	0.0229274	0.00222132	0.000458549	4.44264e-05	0.8	4.44264e-10	4.44264e-10	1	0	0	1	1	0
AAAGGTGTAGTTCTCT	2	8	16	174.464	1032153266	100	1800731087	128	4	0.0114637	0.0458549	0.00444264	0.000733678	7.10822e-05	0.64	7.10822e-10	7.10822e-10	1	0	0	1	1	0
AAAGGTT	1	4	7	174.464	1032153266	100	1800731087	28	4	0.00573186	0.0229274	0.00222132	0.000160492	1.55492e-05	0.28	1.55492e-10	1.55492e-10	1	0	0	1	0	0
AAAGGTTCATTAAATCCCCT	7	32	20	174.464	1032153266	100	1800731087	640	4.57143	0.040123	0.183419	0.0177706	0.00366839	0.000355411	0.914286	3.55411e-09	3.55411e-09	1	0	0	1	1	0
AAAGGTTGGGTTAGG	2	8	15	174.464	1032153266	100	1800731087	120	4	0.0114637	0.0458549	0.00444264	0.000687823	6.66396e-05	0.6	6.66396e-10	6.66396e-10	1	0	0	1	1	0
AAAGGTTGGTC	8	39	11	174.464	1032153266	100	1800731087	429	4.875	0.0458549	0.223542	0.0216579	0.00245897	0.000238237	0.53625	2.38237e-09	2.38237e-09	1	0	0	1	1	0
AAAGT	24	224	5	174.464	1032153266	100	1800731087	1120	9.33333	0.137565	1.28394	0.124394	0.00641968	0.00062197	0.466667	6.2197e-09	6.2197e-09	1	0	0	1	0	0
AAAGTAACCACAT	55	330	13	174.464	1032153266	100	1800731087	4290	6	0.315252	1.89151	0.183259	0.0245897	0.00238237	0.78	2.38237e-08	2.38237e-08	1	0	0	1	1	0
AAAGTAACTAGCCCC	61	276	15	174.464	1032153266	100	1800731087	4140	4.52459	0.349643	1.58199	0.153271	0.0237299	0.00229907	0.678689	2.29907e-08	2.29907e-08	1	0	0	1	1	0
AAAGTAACTTGACTCGATTG	10	40	20	174.464	1032153266	100	1800731087	800	4	0.0573186	0.229274	0.0222132	0.00458549	0.000444264	0.8	4.44264e-09	4.44264e-09	1	0	0	1	1	0
AAAGTAATTAGACAT	394	1793	15	174.464	1032153266	100	1800731087	26895	4.55076	2.25835	10.2772	0.995707	0.154158	0.0149356	0.682614	1.49356e-07	1.49356e-07	1	0	0	1	1	0
AAAGTACAAATGTACAG	3	12	17	174.464	1032153266	100	1800731087	204	4	0.0171956	0.0687823	0.00666396	0.0011693	0.000113287	0.68	1.13287e-09	1.13287e-09	1	0	0	1	1	0
AAAGTACACTTCTGT	136	567	15	174.464	1032153266	100	1800731087	8505	4.16912	0.779533	3.24996	0.314872	0.0487494	0.00472308	0.625368	4.72308e-08	4.72308e-08	1	0	0	1	1	0
AAAGTACAGTGGAACCTCGATAT	3	12	23	174.464	1032153266	100	1800731087	276	4	0.0171956	0.0687823	0.00666396	0.00158199	0.000153271	0.92	1.53271e-09	1.53271e-09	1	0	0	1	1	0
AAAGTACATCAATGT	350	1640	15	174.464	1032153266	100	1800731087	24600	4.68571	2.00615	9.40025	0.910741	0.141004	0.0136611	0.702857	1.36611e-07	1.36611e-07	1	0	0	1	1	0
AAAGTACTAGGTAACT	68	300	16	174.464	1032153266	100	1800731087	4800	4.41176	0.389766	1.71956	0.166599	0.0275129	0.00266558	0.705882	2.66558e-08	2.66558e-08	1	0	0	1	1	0
AAAGTACTTCGTTAT	1	5	15	174.464	1032153266	100	1800731087	75	5	0.00573186	0.0286593	0.00277665	0.000429889	4.16498e-05	0.75	4.16498e-10	4.16498e-10	1	0	0	1	1	0
AAAGTAG	1	4	7	174.464	1032153266	100	1800731087	28	4	0.00573186	0.0229274	0.00222132	0.000160492	1.55492e-05	0.28	1.55492e-10	1.55492e-10	1	0	0	1	0	0
AAAGTAGGTTCATGTC	4	20	16	174.464	1032153266	100	1800731087	320	5	0.0229274	0.114637	0.0111066	0.00183419	0.000177706	0.8	1.77706e-09	1.77706e-09	1	0	0	1	1	0
AAAGTAT	3	12	7	174.464	1032153266	100	1800731087	84	4	0.0171956	0.0687823	0.00666396	0.000481476	4.66477e-05	0.28	4.66477e-10	4.66477e-10	1	0	0	1	0	0
AAAGTATACTGATT	1005	5354	14	174.464	1032153266	100	1800731087	74956	5.32736	5.76052	30.6884	2.97324	0.429637	0.0416253	0.745831	4.16253e-07	4.16253e-07	1	0	0	1	1	0
AAAGTATAGAGTAGAG	9	36	16	174.464	1032153266	100	1800731087	576	4	0.0515867	0.206347	0.0199919	0.00330155	0.00031987	0.64	3.1987e-09	3.1987e-09	1	0	0	1	1	0
AAAGTATATTAACAGAAT	375	1609	18	174.464	1032153266	100	1800731087	28962	4.29067	2.14945	9.22256	0.893526	0.166006	0.0160835	0.77232	1.60835e-07	1.60835e-07	1	0	0	1	1	0
AAAGTATCATTATAC	275	1252	15	174.464	1032153266	100	1800731087	18780	4.55273	1.57626	7.17628	0.695273	0.107644	0.0104291	0.682909	1.04291e-07	1.04291e-07	1	0	0	1	1	0
AAAGTATGACTC	2	10	12	174.464	1032153266	100	1800731087	120	5	0.0114637	0.0573186	0.0055533	0.000687823	6.66396e-05	0.6	6.66396e-10	6.66396e-10	1	0	0	1	1	0
AAAGTATGGTAGTGGGAGAG	8	34	20	174.464	1032153266	100	1800731087	680	4.25	0.0458549	0.194883	0.0188812	0.00389766	0.000377624	0.85	3.77624e-09	3.77624e-09	1	0	0	1	1	0
AAAGTATGTAGAGTATAAT	1	4	19	174.464	1032153266	100	1800731087	76	4	0.00573186	0.0229274	0.00222132	0.000435621	4.22051e-05	0.76	4.22051e-10	4.22051e-10	1	0	0	1	1	0
AAAGTATGTAGAGTATGGT	41	165	19	174.464	1032153266	100	1800731087	3135	4.02439	0.235006	0.945756	0.0916295	0.0179694	0.00174096	0.764634	1.74096e-08	1.74096e-08	1	0	0	1	1	0
AAAGTATTGAGAATTG	2	10	16	174.464	1032153266	100	1800731087	160	5	0.0114637	0.0573186	0.0055533	0.000917097	8.88528e-05	0.8	8.88528e-10	8.88528e-10	1	0	0	1	1	0
AAAGTC	1	4	6	174.464	1032153266	100	1800731087	24	4	0.00573186	0.0229274	0.00222132	0.000137565	1.33279e-05	0.24	1.33279e-10	1.33279e-10	1	0	0	1	0	0
AAAGTCACACAGGCT	2	8	15	174.464	1032153266	100	1800731087	120	4	0.0114637	0.0458549	0.00444264	0.000687823	6.66396e-05	0.6	6.66396e-10	6.66396e-10	1	0	0	1	1	0
AAAGTCACCGGTCCT	21	96	15	174.464	1032153266	100	1800731087	1440	4.57143	0.120369	0.550258	0.0533117	0.00825387	0.000799675	0.685714	7.99675e-09	7.99675e-09	1	0	0	1	1	0
AAAGTCACCTAGTCTC	3	18	16	174.464	1032153266	100	1800731087	288	6	0.0171956	0.103173	0.00999594	0.00165077	0.000159935	0.96	1.59935e-09	1.59935e-09	1	0	0	1	1	0
AAAGTCACGAGCCCT	2	10	15	174.464	1032153266	100	1800731087	150	5	0.0114637	0.0573186	0.0055533	0.000859779	8.32995e-05	0.75	8.32995e-10	8.32995e-10	1	0	0	1	1	0
AAAGTCACTAACGTT	3	12	15	174.464	1032153266	100	1800731087	180	4	0.0171956	0.0687823	0.00666396	0.00103173	9.99594e-05	0.6	9.99594e-10	9.99594e-10	1	0	0	1	1	0
AAAGTCACTGGTCCT	9	37	15	174.464	1032153266	100	1800731087	555	4.11111	0.0515867	0.212079	0.0205472	0.00318118	0.000308208	0.616667	3.08208e-09	3.08208e-09	1	0	0	1	1	0
AAAGTCACTTAGCCTC	1	4	16	174.464	1032153266	100	1800731087	64	4	0.00573186	0.0229274	0.00222132	0.000366839	3.55411e-05	0.64	3.55411e-10	3.55411e-10	1	0	0	1	1	0
AAAGTCACTTAGTCTC	7	36	16	174.464	1032153266	100	1800731087	576	5.14286	0.040123	0.206347	0.0199919	0.00330155	0.00031987	0.822857	3.1987e-09	3.1987e-09	1	0	0	1	1	0
AAAGTCAGAGGGCTCGC	6	24	17	174.464	1032153266	100	1800731087	408	4	0.0343911	0.137565	0.0133279	0.0023386	0.000226575	0.68	2.26575e-09	2.26575e-09	1	0	0	1	1	0
AAAGTCAGCGCTTCGC	5	26	16	174.464	1032153266	100	1800731087	416	5.2	0.0286593	0.149028	0.0144386	0.00238445	0.000231017	0.832	2.31017e-09	2.31017e-09	1	0	0	1	1	0
AAAGTCAGGGG	5	31	11	174.464	1032153266	100	1800731087	341	6.2	0.0286593	0.177688	0.0172152	0.00195456	0.000189368	0.682	1.89368e-09	1.89368e-09	1	0	0	1	1	0
AAAGTCAGTAACTCCC	24	104	16	174.464	1032153266	100	1800731087	1664	4.33333	0.137565	0.596113	0.0577543	0.00953781	0.000924069	0.693333	9.24069e-09	9.24069e-09	1	0	0	1	1	0
AAAGTCAGTAGGCCC	1	4	15	174.464	1032153266	100	1800731087	60	4	0.00573186	0.0229274	0.00222132	0.000343911	3.33198e-05	0.6	3.33198e-10	3.33198e-10	1	0	0	1	1	0
AAAGTCAGTAGTCAT	4	16	15	174.464	1032153266	100	1800731087	240	4	0.0229274	0.0917097	0.00888528	0.00137565	0.000133279	0.6	1.33279e-09	1.33279e-09	1	0	0	1	1	0
AAAGTCAGTTAGC	11	66	13	174.464	1032153266	100	1800731087	858	6	0.0630504	0.378303	0.0366518	0.00491793	0.000476473	0.78	4.76473e-09	4.76473e-09	1	0	0	1	1	0
AAAGTCATTACATGGCATTG	3	15	20	174.464	1032153266	100	1800731087	300	5	0.0171956	0.0859779	0.00832995	0.00171956	0.000166599	1	1.66599e-09	1.66599e-09	1	0	0	1	1	0
AAAGTCATTCACACT	98	428	15	174.464	1032153266	100	1800731087	6420	4.36735	0.561722	2.45323	0.237681	0.0367985	0.00356522	0.655102	3.56522e-08	3.56522e-08	1	0	0	1	1	0
AAAGTCATTCGCCCT	1	4	15	174.464	1032153266	100	1800731087	60	4	0.00573186	0.0229274	0.00222132	0.000343911	3.33198e-05	0.6	3.33198e-10	3.33198e-10	1	0	0	1	1	0
AAAGTCATTTCGCCT	16	68	15	174.464	1032153266	100	1800731087	1020	4.25	0.0917097	0.389766	0.0377624	0.00584649	0.000566437	0.6375	5.66437e-09	5.66437e-09	1	0	0	1	1	0
AAAGTCATTTGGCTTG	4	19	16	174.464	1032153266	100	1800731087	304	4.75	0.0229274	0.108905	0.0105513	0.00174248	0.00016882	0.76	1.6882e-09	1.6882e-09	1	0	0	1	1	0
AAAGTCC	66	277	7	174.464	1032153266	100	1800731087	1939	4.19697	0.378303	1.58772	0.153826	0.0111141	0.00107678	0.293788	1.07678e-08	1.07678e-08	1	0	0	1	0	0
AAAGTCCAGCACGACCGAG	9	36	19	174.464	1032153266	100	1800731087	684	4	0.0515867	0.206347	0.0199919	0.00392059	0.000379846	0.76	3.79846e-09	3.79846e-09	1	0	0	1	1	0
AAAGTCCCACTG	16	73	12	174.464	1032153266	100	1800731087	876	4.5625	0.0917097	0.418426	0.0405391	0.00502111	0.000486469	0.5475	4.86469e-09	4.86469e-09	1	0	0	1	1	0
AAAGTCCCGGAGGTTGT	26	108	17	174.464	1032153266	100	1800731087	1836	4.15385	0.149028	0.619041	0.0599756	0.0105237	0.00101959	0.706154	1.01959e-08	1.01959e-08	1	0	0	1	1	0
AAAGTCCTAAGTAC	3641	14565	14	174.464	1032153266	100	1800731087	203910	4.00027	20.8697	83.4845	8.08838	1.16878	0.113237	0.560038	1.13237e-06	1.13237e-06	1	0	0	1	1	0
AAAGTCCTATCAGTGTC	4	16	17	174.464	1032153266	100	1800731087	272	4	0.0229274	0.0917097	0.00888528	0.00155907	0.00015105	0.68	1.5105e-09	1.5105e-09	1	0	0	1	1	0
AAAGTCCTCCAGCCT	12	55	15	174.464	1032153266	100	1800731087	825	4.58333	0.0687823	0.315252	0.0305432	0.00472878	0.000458147	0.6875	4.58147e-09	4.58147e-09	1	0	0	1	1	0
AAAGTCCTGGAGGTTGT	129	563	17	174.464	1032153266	100	1800731087	9571	4.36434	0.73941	3.22704	0.312651	0.0548596	0.00531506	0.741938	5.31506e-08	5.31506e-08	1	0	0	1	1	0
AAAGTCCTGGATGTGG	21	101	16	174.464	1032153266	100	1800731087	1616	4.80952	0.120369	0.578918	0.0560883	0.00926268	0.000897413	0.769524	8.97413e-09	8.97413e-09	1	0	0	1	1	0
AAAGTCCTGGATGTTGT	43	183	17	174.464	1032153266	100	1800731087	3111	4.25581	0.24647	1.04893	0.101625	0.0178318	0.00172763	0.723488	1.72763e-08	1.72763e-08	1	0	0	1	1	0
AAAGTCCTGGATTTGGT	2	8	17	174.464	1032153266	100	1800731087	136	4	0.0114637	0.0458549	0.00444264	0.000779533	7.55249e-05	0.68	7.55249e-10	7.55249e-10	1	0	0	1	1	0
AAAGTCCTTCAGCCT	37	166	15	174.464	1032153266	100	1800731087	2490	4.48649	0.212079	0.951488	0.0921848	0.0142723	0.00138277	0.672973	1.38277e-08	1.38277e-08	1	0	0	1	1	0
AAAGTCCTTCTGTCGCAACC	7	31	20	174.464	1032153266	100	1800731087	620	4.42857	0.040123	0.177688	0.0172152	0.00355375	0.000344305	0.885714	3.44305e-09	3.44305e-09	1	0	0	1	1	0
AAAGTCG	3	12	7	174.464	1032153266	100	1800731087	84	4	0.0171956	0.0687823	0.00666396	0.000481476	4.66477e-05	0.28	4.66477e-10	4.66477e-10	1	0	0	1	0	0
AAAGTCGCTACATCT	2	8	15	174.464	1032153266	100	1800731087	120	4	0.0114637	0.0458549	0.00444264	0.000687823	6.66396e-05	0.6	6.66396e-10	6.66396e-10	1	0	0	1	1	0
AAAGTCGCTCAGCCT	8	33	15	174.464	1032153266	100	1800731087	495	4.125	0.0458549	0.189151	0.0183259	0.00283727	0.000274888	0.61875	2.74888e-09	2.74888e-09	1	0	0	1	1	0
AAAGTCGCTGGGAGTTGT	73	315	18	174.464	1032153266	100	1800731087	5670	4.31507	0.418426	1.80553	0.174929	0.0324996	0.00314872	0.776712	3.14872e-08	3.14872e-08	1	0	0	1	1	0
AAAGTCGGATTACGTCGC	11	44	18	174.464	1032153266	100	1800731087	792	4	0.0630504	0.252202	0.0244345	0.00453963	0.000439821	0.72	4.39821e-09	4.39821e-09	1	0	0	1	1	0
AAAGTCGGTACTCGT	10	44	15	174.464	1032153266	100	1800731087	660	4.4	0.0573186	0.252202	0.0244345	0.00378303	0.000366518	0.66	3.66518e-09	3.66518e-09	1	0	0	1	1	0
AAAGTCGTAAGTCC	83	364	14	174.464	1032153266	100	1800731087	5096	4.38554	0.475744	2.0864	0.20214	0.0292095	0.00282996	0.613976	2.82996e-08	2.82996e-08	1	0	0	1	1	0
AAAGTCGTCTGCACC	2	11	15	174.464	1032153266	100	1800731087	165	5.5	0.0114637	0.0630504	0.00610863	0.000945756	9.16295e-05	0.825	9.16295e-10	9.16295e-10	1	0	0	1	1	0
AAAGTCGTTCAGCAT	6	35	15	174.464	1032153266	100	1800731087	525	5.83333	0.0343911	0.200615	0.0194366	0.00300922	0.000291548	0.875	2.91548e-09	2.91548e-09	1	0	0	1	1	0
AAAGTCGTTCAGCCC	92	423	15	174.464	1032153266	100	1800731087	6345	4.59783	0.527331	2.42458	0.234905	0.0363686	0.00352357	0.689674	3.52357e-08	3.52357e-08	1	0	0	1	1	0
AAAGTCTCCCGCCAGAAGAAATGC	1	4	24	174.464	1032153266	100	1800731087	96	4	0.00573186	0.0229274	0.00222132	0.000550258	5.33117e-05	0.96	5.33117e-10	5.33117e-10	1	0	0	1	1	0
AAAGTG	39	167	6	174.464	1032153266	100	1800731087	1002	4.28205	0.223542	0.95722	0.0927401	0.00574332	0.000556441	0.256923	5.56441e-09	5.56441e-09	1	0	0	1	0	0
AAAGTGAACTTGACCC	1	4	16	174.464	1032153266	100	1800731087	64	4	0.00573186	0.0229274	0.00222132	0.000366839	3.55411e-05	0.64	3.55411e-10	3.55411e-10	1	0	0	1	1	0
AAAGTGAATCCG	2	10	12	174.464	1032153266	100	1800731087	120	5	0.0114637	0.0573186	0.0055533	0.000687823	6.66396e-05	0.6	6.66396e-10	6.66396e-10	1	0	0	1	1	0
AAAGTGACATTGACCC	9	38	16	174.464	1032153266	100	1800731087	608	4.22222	0.0515867	0.217811	0.0211025	0.00348497	0.000337641	0.675556	3.37641e-09	3.37641e-09	1	0	0	1	1	0
AAAGTGACCGC	1	5	11	174.464	1032153266	100	1800731087	55	5	0.00573186	0.0286593	0.00277665	0.000315252	3.05432e-05	0.55	3.05432e-10	3.05432e-10	1	0	0	1	1	0
AAAGTGACGAAATATC	10	44	16	174.464	1032153266	100	1800731087	704	4.4	0.0573186	0.252202	0.0244345	0.00403523	0.000390952	0.704	3.90952e-09	3.90952e-09	1	0	0	1	1	0
AAAGTGAGTC	24	105	10	174.464	1032153266	100	1800731087	1050	4.375	0.137565	0.601845	0.0583097	0.00601845	0.000583097	0.4375	5.83097e-09	5.83097e-09	1	0	0	1	0	0
AAAGTGATGTGAGTGACG	2	10	18	174.464	1032153266	100	1800731087	180	5	0.0114637	0.0573186	0.0055533	0.00103173	9.99594e-05	0.9	9.99594e-10	9.99594e-10	1	0	0	1	1	0
AAAGTGC	7	28	7	174.464	1032153266	100	1800731087	196	4	0.040123	0.160492	0.0155492	0.00112344	0.000108845	0.28	1.08845e-09	1.08845e-09	1	0	0	1	0	0
AAAGTGCATTCATTGGGG	5	24	18	174.464	1032153266	100	1800731087	432	4.8	0.0286593	0.137565	0.0133279	0.00247616	0.000239903	0.864	2.39903e-09	2.39903e-09	1	0	0	1	1	0
AAAGTGCCTCACGTC	9	36	15	174.464	1032153266	100	1800731087	540	4	0.0515867	0.206347	0.0199919	0.0030952	0.000299878	0.6	2.99878e-09	2.99878e-09	1	0	0	1	1	0
AAAGTGCGACGAATGGAGG	1	4	19	174.464	1032153266	100	1800731087	76	4	0.00573186	0.0229274	0.00222132	0.000435621	4.22051e-05	0.76	4.22051e-10	4.22051e-10	1	0	0	1	1	0
AAAGTGCGAGGAATGGAGG	16	65	19	174.464	1032153266	100	1800731087	1235	4.0625	0.0917097	0.372571	0.0360965	0.00707884	0.000685833	0.771875	6.85833e-09	6.85833e-09	1	0	0	1	1	0
AAAGTGCTACGCTCC	9	38	15	174.464	1032153266	100	1800731087	570	4.22222	0.0515867	0.217811	0.0211025	0.00326716	0.000316538	0.633333	3.16538e-09	3.16538e-09	1	0	0	1	1	0
AAAGTGGGAGAG	1	4	12	174.464	1032153266	100	1800731087	48	4	0.00573186	0.0229274	0.00222132	0.000275129	2.66558e-05	0.48	2.66558e-10	2.66558e-10	1	0	0	1	0	0
AAAGTGGGTGAAGTGTGAG	2	8	19	174.464	1032153266	100	1800731087	152	4	0.0114637	0.0458549	0.00444264	0.000871242	8.44102e-05	0.76	8.44102e-10	8.44102e-10	1	0	0	1	1	0
AAAGTGGTAGTACT	2	8	14	174.464	1032153266	100	1800731087	112	4	0.0114637	0.0458549	0.00444264	0.000641968	6.2197e-05	0.56	6.2197e-10	6.2197e-10	1	0	0	1	1	0
AAAGTGGTGATGCGAT	43	187	16	174.464	1032153266	100	1800731087	2992	4.34884	0.24647	1.07186	0.103847	0.0171497	0.00166155	0.695814	1.66155e-08	1.66155e-08	1	0	0	1	1	0
AAAGTGGTGGAGGTGGAGC	3	13	19	174.464	1032153266	100	1800731087	247	4.33333	0.0171956	0.0745141	0.00721929	0.00141577	0.000137167	0.823333	1.37167e-09	1.37167e-09	1	0	0	1	1	0
AAAGTGTAAGTGTAAG	204	816	16	174.464	1032153266	100	1800731087	13056	4	1.1693	4.6772	0.453149	0.0748351	0.00725039	0.64	7.25039e-08	7.25039e-08	1	0	0	1	1	0
AAAGTGTATTCGACAGTT	683	2964	18	174.464	1032153266	100	1800731087	53352	4.33968	3.91486	16.9892	1.646	0.305806	0.029628	0.781142	2.9628e-07	2.9628e-07	1	0	0	1	1	0
AAAGTGTCGCCTTCAGCCTG	12	50	20	174.464	1032153266	100	1800731087	1000	4.16667	0.0687823	0.286593	0.0277665	0.00573186	0.00055533	0.833333	5.5533e-09	5.5533e-09	1	0	0	1	1	0
AAAGTGTCGGCCGACAGCGCG	8	32	21	174.464	1032153266	100	1800731087	672	4	0.0458549	0.183419	0.0177706	0.00385181	0.000373182	0.84	3.73182e-09	3.73182e-09	1	0	0	1	1	0
AAAGTGTCTCACGTCAGGG	5	20	19	174.464	1032153266	100	1800731087	380	4	0.0286593	0.114637	0.0111066	0.00217811	0.000211025	0.76	2.11025e-09	2.11025e-09	1	0	0	1	1	0
AAAGTGTGGTAAC	12	51	13	174.464	1032153266	100	1800731087	663	4.25	0.0687823	0.292325	0.0283218	0.00380022	0.000368184	0.5525	3.68184e-09	3.68184e-09	1	0	0	1	1	0
AAAGTGTGTGACC	17	76	13	174.464	1032153266	100	1800731087	988	4.47059	0.0974416	0.435621	0.0422051	0.00566307	0.000548666	0.581176	5.48666e-09	5.48666e-09	1	0	0	1	1	0
AAAGTGTTATGTAC	1	4	14	174.464	1032153266	100	1800731087	56	4	0.00573186	0.0229274	0.00222132	0.000320984	3.10985e-05	0.56	3.10985e-10	3.10985e-10	1	0	0	1	1	0
AAAGTT	291	1305	6	174.464	1032153266	100	1800731087	7830	4.48454	1.66797	7.48007	0.724706	0.0448804	0.00434823	0.269072	4.34823e-08	4.34823e-08	1	0	0	1	0	0
AAAGTTAGTAGGTAGGTAGT	8	32	20	174.464	1032153266	100	1800731087	640	4	0.0458549	0.183419	0.0177706	0.00366839	0.000355411	0.8	3.55411e-09	3.55411e-09	1	0	0	1	1	0
AAAGTTC	6	24	7	174.464	1032153266	100	1800731087	168	4	0.0343911	0.137565	0.0133279	0.000962952	9.32954e-05	0.28	9.32954e-10	9.32954e-10	1	0	0	1	0	0
AAAGTTCAGATACC	1	4	14	174.464	1032153266	100	1800731087	56	4	0.00573186	0.0229274	0.00222132	0.000320984	3.10985e-05	0.56	3.10985e-10	3.10985e-10	1	0	0	1	1	0
AAAGTTCATTTGACCT	7	29	16	174.464	1032153266	100	1800731087	464	4.14286	0.040123	0.166224	0.0161046	0.00265958	0.000257673	0.662857	2.57673e-09	2.57673e-09	1	0	0	1	1	0
AAAGTTCCTGCGCTCGC	5	25	17	174.464	1032153266	100	1800731087	425	5	0.0286593	0.143296	0.0138833	0.00243604	0.000236015	0.85	2.36015e-09	2.36015e-09	1	0	0	1	1	0
AAAGTTCTGGAACAG	3	12	15	174.464	1032153266	100	1800731087	180	4	0.0171956	0.0687823	0.00666396	0.00103173	9.99594e-05	0.6	9.99594e-10	9.99594e-10	1	0	0	1	1	0
AAAGTTCTGGAGCAG	9	39	15	174.464	1032153266	100	1800731087	585	4.33333	0.0515867	0.223542	0.0216579	0.00335314	0.000324868	0.65	3.24868e-09	3.24868e-09	1	0	0	1	1	0
AAAGTTCTTAAGCT	2	8	14	174.464	1032153266	100	1800731087	112	4	0.0114637	0.0458549	0.00444264	0.000641968	6.2197e-05	0.56	6.2197e-10	6.2197e-10	1	0	0	1	1	0
AAAGTTG	1	4	7	174.464	1032153266	100	1800731087	28	4	0.00573186	0.0229274	0.00222132	0.000160492	1.55492e-05	0.28	1.55492e-10	1.55492e-10	1	0	0	1	0	0
AAAGTTGAATCTTACCTTGGACC	1	4	23	174.464	1032153266	100	1800731087	92	4	0.00573186	0.0229274	0.00222132	0.000527331	5.10904e-05	0.92	5.10904e-10	5.10904e-10	1	0	0	1	1	0
AAAGTTGGCTCTCTTCTTCT	7	35	20	174.464	1032153266	100	1800731087	700	5	0.040123	0.200615	0.0194366	0.0040123	0.000388731	1	3.88731e-09	3.88731e-09	1	0	0	1	1	0
AAAGTTGGTTAGACCAATCT	1	4	20	174.464	1032153266	100	1800731087	80	4	0.00573186	0.0229274	0.00222132	0.000458549	4.44264e-05	0.8	4.44264e-10	4.44264e-10	1	0	0	1	1	0
AAAGTTGTGTCCCTGTG	4	16	17	174.464	1032153266	100	1800731087	272	4	0.0229274	0.0917097	0.00888528	0.00155907	0.00015105	0.68	1.5105e-09	1.5105e-09	1	0	0	1	1	0
AAAT	36528	235442	4	174.464	1032153266	100	1800731087	941768	6.44552	209.373	1349.52	130.748	5.39808	0.522992	0.257821	5.22992e-06	5.22992e-06	1	1	0	0	0	0
AAATAAATAAT	451	2737	11	174.464	1032153266	100	1800731087	30107	6.06874	2.58507	15.6881	1.51994	0.172569	0.0167193	0.667561	1.67193e-07	1.67193e-07	1	0	0	1	1	0
AAATAAATACT	4	16	11	174.464	1032153266	100	1800731087	176	4	0.0229274	0.0917097	0.00888528	0.00100881	9.77381e-05	0.44	9.77381e-10	9.77381e-10	1	0	0	1	0	0
AAATAACAATAATAAT	5	26	16	174.464	1032153266	100	1800731087	416	5.2	0.0286593	0.149028	0.0144386	0.00238445	0.000231017	0.832	2.31017e-09	2.31017e-09	1	0	0	1	1	0
AAATAACAATCTTAC	9	38	15	174.464	1032153266	100	1800731087	570	4.22222	0.0515867	0.217811	0.0211025	0.00326716	0.000316538	0.633333	3.16538e-09	3.16538e-09	1	0	0	1	1	0
AAATAACATTTACGGAGTTGT	2	8	21	174.464	1032153266	100	1800731087	168	4	0.0114637	0.0458549	0.00444264	0.000962952	9.32954e-05	0.84	9.32954e-10	9.32954e-10	1	0	0	1	1	0
AAATAACCCGACCAGAGGCC	1	4	20	174.464	1032153266	100	1800731087	80	4	0.00573186	0.0229274	0.00222132	0.000458549	4.44264e-05	0.8	4.44264e-10	4.44264e-10	1	0	0	1	1	0
AAATAACCTAACACTCGG	10	43	18	174.464	1032153266	100	1800731087	774	4.3	0.0573186	0.24647	0.0238792	0.00443646	0.000429825	0.774	4.29825e-09	4.29825e-09	1	0	0	1	1	0
AAATAACCTTGCCTAACTAG	31	128	20	174.464	1032153266	100	1800731087	2560	4.12903	0.177688	0.733678	0.0710822	0.0146736	0.00142164	0.825806	1.42164e-08	1.42164e-08	1	0	0	1	1	0
AAATAACTCATCAAG	180	962	15	174.464	1032153266	100	1800731087	14430	5.34444	1.03173	5.51405	0.534227	0.0827107	0.00801341	0.801667	8.01341e-08	8.01341e-08	1	0	0	1	1	0
AAATAACTTGATAGTTAT	5	23	18	174.464	1032153266	100	1800731087	414	4.6	0.0286593	0.131833	0.0127726	0.00237299	0.000229907	0.828	2.29907e-09	2.29907e-09	1	0	0	1	1	0
AAATAACTTGGGAAGG	3	15	16	174.464	1032153266	100	1800731087	240	5	0.0171956	0.0859779	0.00832995	0.00137565	0.000133279	0.8	1.33279e-09	1.33279e-09	1	0	0	1	1	0
AAATAAGACAGACAC	14	65	15	174.464	1032153266	100	1800731087	975	4.64286	0.080246	0.372571	0.0360965	0.00558856	0.000541447	0.696429	5.41447e-09	5.41447e-09	1	0	0	1	1	0
AAATAAGACGAGATCG	104	439	16	174.464	1032153266	100	1800731087	7024	4.22115	0.596113	2.51629	0.24379	0.0402606	0.00390064	0.675385	3.90064e-08	3.90064e-08	1	0	0	1	1	0
AAATAAGCCAGAT	24	118	13	174.464	1032153266	100	1800731087	1534	4.91667	0.137565	0.676359	0.0655289	0.00879267	0.000851876	0.639167	8.51876e-09	8.51876e-09	1	0	0	1	1	0
AAATAAT	5	24	7	174.464	1032153266	100	1800731087	168	4.8	0.0286593	0.137565	0.0133279	0.000962952	9.32954e-05	0.336	9.32954e-10	9.32954e-10	1	0	0	1	0	0
AAATAATAATTACAACTAG	321	1412	19	174.464	1032153266	100	1800731087	26828	4.39875	1.83993	8.09338	0.784126	0.153774	0.0148984	0.835763	1.48984e-07	1.48984e-07	1	0	0	1	1	0
AAATAATAGTCATCCTC	3	12	17	174.464	1032153266	100	1800731087	204	4	0.0171956	0.0687823	0.00666396	0.0011693	0.000113287	0.68	1.13287e-09	1.13287e-09	1	0	0	1	1	0
AAATAATATAGAGT	178	774	14	174.464	1032153266	100	1800731087	10836	4.34831	1.02027	4.43646	0.429825	0.0621104	0.00601756	0.608764	6.01756e-08	6.01756e-08	1	0	0	1	1	0
AAATAATATTATCAGTCG	139	648	18	174.464	1032153266	100	1800731087	11664	4.66187	0.796728	3.71424	0.359854	0.0668564	0.00647737	0.839137	6.47737e-08	6.47737e-08	1	0	0	1	1	0
AAATAATGGGG	6	28	11	174.464	1032153266	100	1800731087	308	4.66667	0.0343911	0.160492	0.0155492	0.00176541	0.000171042	0.513333	1.71042e-09	1.71042e-09	1	0	0	1	1	0
AAATAATGGTTAACGTACAT	3	12	20	174.464	1032153266	100	1800731087	240	4	0.0171956	0.0687823	0.00666396	0.00137565	0.000133279	0.8	1.33279e-09	1.33279e-09	1	0	0	1	1	0
AAATAC	108	432	6	174.464	1032153266	100	1800731087	2592	4	0.619041	2.47616	0.239903	0.014857	0.00143942	0.24	1.43942e-08	1.43942e-08	1	0	0	1	0	0
AAATACAAATGACC	56	305	14	174.464	1032153266	100	1800731087	4270	5.44643	0.320984	1.74822	0.169376	0.024475	0.00237126	0.7625	2.37126e-08	2.37126e-08	1	0	0	1	1	0
AAATACAAATGGCC	38	203	14	174.464	1032153266	100	1800731087	2842	5.34211	0.217811	1.16357	0.112732	0.0162899	0.00157825	0.747895	1.57825e-08	1.57825e-08	1	0	0	1	1	0
AAATACAAGAAT	1	8	12	174.464	1032153266	100	1800731087	96	8	0.00573186	0.0458549	0.00444264	0.000550258	5.33117e-05	0.96	5.33117e-10	5.33117e-10	1	0	0	1	1	0
AAATACAGACAGACACAC	7	29	18	174.464	1032153266	100	1800731087	522	4.14286	0.040123	0.166224	0.0161046	0.00299203	0.000289882	0.745714	2.89882e-09	2.89882e-09	1	0	0	1	1	0
AAATACAGACGGACAC	1	6	16	174.464	1032153266	100	1800731087	96	6	0.00573186	0.0343911	0.00333198	0.000550258	5.33117e-05	0.96	5.33117e-10	5.33117e-10	1	0	0	1	1	0
AAATACATATTGCACAAC	13	57	18	174.464	1032153266	100	1800731087	1026	4.38462	0.0745141	0.326716	0.0316538	0.00588089	0.000569769	0.789231	5.69769e-09	5.69769e-09	1	0	0	1	1	0
AAATACATGCTTCTTCTCC	4	17	19	174.464	1032153266	100	1800731087	323	4.25	0.0229274	0.0974416	0.00944061	0.00185139	0.000179372	0.8075	1.79372e-09	1.79372e-09	1	0	0	1	1	0
AAATACC	7	28	7	174.464	1032153266	100	1800731087	196	4	0.040123	0.160492	0.0155492	0.00112344	0.000108845	0.28	1.08845e-09	1.08845e-09	1	0	0	1	0	0
AAATACCACTATGTCCG	1	4	17	174.464	1032153266	100	1800731087	68	4	0.00573186	0.0229274	0.00222132	0.000389766	3.77624e-05	0.68	3.77624e-10	3.77624e-10	1	0	0	1	1	0
AAATACCAGGTACTCGAACGT	2	8	21	174.464	1032153266	100	1800731087	168	4	0.0114637	0.0458549	0.00444264	0.000962952	9.32954e-05	0.84	9.32954e-10	9.32954e-10	1	0	0	1	1	0
AAATACCGACGGACAC	2	10	16	174.464	1032153266	100	1800731087	160	5	0.0114637	0.0573186	0.0055533	0.000917097	8.88528e-05	0.8	8.88528e-10	8.88528e-10	1	0	0	1	1	0
AAATACCTCGGGTCT	11	51	15	174.464	1032153266	100	1800731087	765	4.63636	0.0630504	0.292325	0.0283218	0.00438487	0.000424827	0.695455	4.24827e-09	4.24827e-09	1	0	0	1	1	0
AAATACGATTT	7	33	11	174.464	1032153266	100	1800731087	363	4.71429	0.040123	0.189151	0.0183259	0.00208066	0.000201585	0.518571	2.01585e-09	2.01585e-09	1	0	0	1	1	0
AAATACT	16	86	7	174.464	1032153266	100	1800731087	602	5.375	0.0917097	0.49294	0.0477584	0.00345058	0.000334309	0.37625	3.34309e-09	3.34309e-09	1	0	0	1	0	0
AAATACTCC	4	16	9	174.464	1032153266	100	1800731087	144	4	0.0229274	0.0917097	0.00888528	0.000825387	7.99675e-05	0.36	7.99675e-10	7.99675e-10	1	0	0	1	0	0
AAATACTCCATTCGACATTCAACT	1	4	24	174.464	1032153266	100	1800731087	96	4	0.00573186	0.0229274	0.00222132	0.000550258	5.33117e-05	0.96	5.33117e-10	5.33117e-10	1	0	0	1	1	0
AAATAG	96	393	6	174.464	1032153266	100	1800731087	2358	4.09375	0.550258	2.25262	0.218245	0.0135157	0.00130947	0.245625	1.30947e-08	1.30947e-08	1	0	0	1	0	0
AAATAGACAATTCCTCTGAG	5	25	20	174.464	1032153266	100	1800731087	500	5	0.0286593	0.143296	0.0138833	0.00286593	0.000277665	1	2.77665e-09	2.77665e-09	1	0	0	1	1	0
AAATAGACCATGGCCCCC	3	13	18	174.464	1032153266	100	1800731087	234	4.33333	0.0171956	0.0745141	0.00721929	0.00134125	0.000129947	0.78	1.29947e-09	1.29947e-09	1	0	0	1	1	0
AAATAGAG	14	96	8	174.464	1032153266	100	1800731087	768	6.85714	0.080246	0.550258	0.0533117	0.00440207	0.000426493	0.548571	4.26493e-09	4.26493e-09	1	0	0	1	1	0
AAATAGAGAAATAGAGAACT	290	1205	20	174.464	1032153266	100	1800731087	24100	4.15517	1.66224	6.90689	0.669173	0.138138	0.0133835	0.831034	1.33835e-07	1.33835e-07	1	0	0	1	1	0
AAATAGAGAGAAGG	8	32	14	174.464	1032153266	100	1800731087	448	4	0.0458549	0.183419	0.0177706	0.00256787	0.000248788	0.56	2.48788e-09	2.48788e-09	1	0	0	1	1	0
AAATAGAGAGATAT	11	61	14	174.464	1032153266	100	1800731087	854	5.54545	0.0630504	0.349643	0.0338751	0.00489501	0.000474252	0.776364	4.74252e-09	4.74252e-09	1	0	0	1	1	0
AAATAGAGATAGACAC	11	56	16	174.464	1032153266	100	1800731087	896	5.09091	0.0630504	0.320984	0.0310985	0.00513574	0.000497576	0.814545	4.97576e-09	4.97576e-09	1	0	0	1	1	0
AAATAGAGGG	3	12	10	174.464	1032153266	100	1800731087	120	4	0.0171956	0.0687823	0.00666396	0.000687823	6.66396e-05	0.4	6.66396e-10	6.66396e-10	1	0	0	1	0	0
AAATAGAGGGACAGAGAG	1	4	18	174.464	1032153266	100	1800731087	72	4	0.00573186	0.0229274	0.00222132	0.000412694	3.99838e-05	0.72	3.99838e-10	3.99838e-10	1	0	0	1	1	0
AAATAGAGTGTGTGAGTG	20	82	18	174.464	1032153266	100	1800731087	1476	4.1	0.114637	0.470012	0.0455371	0.00846022	0.000819667	0.738	8.19667e-09	8.19667e-09	1	0	0	1	1	0
AAATAGATGG	2	12	10	174.464	1032153266	100	1800731087	120	6	0.0114637	0.0687823	0.00666396	0.000687823	6.66396e-05	0.6	6.66396e-10	6.66396e-10	1	0	0	1	1	0
AAATAGATGTAATTGGTAT	1	4	19	174.464	1032153266	100	1800731087	76	4	0.00573186	0.0229274	0.00222132	0.000435621	4.22051e-05	0.76	4.22051e-10	4.22051e-10	1	0	0	1	1	0
AAATAGATTGGG	10	70	12	174.464	1032153266	100	1800731087	840	7	0.0573186	0.40123	0.0388731	0.00481476	0.000466477	0.84	4.66477e-09	4.66477e-09	1	0	0	1	1	0
AAATAGATTTAT	1	4	12	174.464	1032153266	100	1800731087	48	4	0.00573186	0.0229274	0.00222132	0.000275129	2.66558e-05	0.48	2.66558e-10	2.66558e-10	1	0	0	1	0	0
AAATAGC	16	64	7	174.464	1032153266	100	1800731087	448	4	0.0917097	0.366839	0.0355411	0.00256787	0.000248788	0.28	2.48788e-09	2.48788e-09	1	0	0	1	0	0
AAATAGGGGT	6	28	10	174.464	1032153266	100	1800731087	280	4.66667	0.0343911	0.160492	0.0155492	0.00160492	0.000155492	0.466667	1.55492e-09	1.55492e-09	1	0	0	1	0	0
AAATAGTCAATTGTC	1291	5968	15	174.464	1032153266	100	1800731087	89520	4.62277	7.39983	34.2077	3.31421	0.513116	0.0497131	0.693416	4.97131e-07	4.97131e-07	1	0	0	1	1	0
AAATAGTCTTCTCGTCG	26	112	17	174.464	1032153266	100	1800731087	1904	4.30769	0.149028	0.641968	0.062197	0.0109135	0.00105735	0.732308	1.05735e-08	1.05735e-08	1	0	0	1	1	0
AAATAGTGACATAAGAGC	294	1235	18	174.464	1032153266	100	1800731087	22230	4.20068	1.68517	7.07884	0.685833	0.127419	0.012345	0.756122	1.2345e-07	1.2345e-07	1	0	0	1	1	0
AAATAT	114	527	6	174.464	1032153266	100	1800731087	3162	4.62281	0.653432	3.02069	0.292659	0.0181241	0.00175595	0.277368	1.75595e-08	1.75595e-08	1	0	0	1	0	0
AAATATATAAGGTGGGT	5	25	17	174.464	1032153266	100	1800731087	425	5	0.0286593	0.143296	0.0138833	0.00243604	0.000236015	0.85	2.36015e-09	2.36015e-09	1	0	0	1	1	0
AAATATATACATATATAC	1	4	18	174.464	1032153266	100	1800731087	72	4	0.00573186	0.0229274	0.00222132	0.000412694	3.99838e-05	0.72	3.99838e-10	3.99838e-10	1	0	0	1	1	0
AAATATATATATAGATAG	2	8	18	174.464	1032153266	100	1800731087	144	4	0.0114637	0.0458549	0.00444264	0.000825387	7.99675e-05	0.72	7.99675e-10	7.99675e-10	1	0	0	1	1	0
AAATATATATATTATACAACTGC	1	4	23	174.464	1032153266	100	1800731087	92	4	0.00573186	0.0229274	0.00222132	0.000527331	5.10904e-05	0.92	5.10904e-10	5.10904e-10	1	0	0	1	1	0
AAATATATG	2	8	9	174.464	1032153266	100	1800731087	72	4	0.0114637	0.0458549	0.00444264	0.000412694	3.99838e-05	0.36	3.99838e-10	3.99838e-10	1	0	0	1	0	0
AAATATCACATTTCAT	10	49	16	174.464	1032153266	100	1800731087	784	4.9	0.0573186	0.280861	0.0272112	0.00449378	0.000435379	0.784	4.35379e-09	4.35379e-09	1	0	0	1	1	0
AAATATCCAGACCCGAGTCG	2	8	20	174.464	1032153266	100	1800731087	160	4	0.0114637	0.0458549	0.00444264	0.000917097	8.88528e-05	0.8	8.88528e-10	8.88528e-10	1	0	0	1	1	0
AAATATCGGTAATTGG	185	820	16	174.464	1032153266	100	1800731087	13120	4.43243	1.06039	4.70012	0.455371	0.075202	0.00728593	0.709189	7.28593e-08	7.28593e-08	1	0	0	1	1	0
AAATATG	3	12	7	174.464	1032153266	100	1800731087	84	4	0.0171956	0.0687823	0.00666396	0.000481476	4.66477e-05	0.28	4.66477e-10	4.66477e-10	1	0	0	1	0	0
AAATATGCCTGATTCGACCC	1	4	20	174.464	1032153266	100	1800731087	80	4	0.00573186	0.0229274	0.00222132	0.000458549	4.44264e-05	0.8	4.44264e-10	4.44264e-10	1	0	0	1	1	0
AAATATGCTCGGG	4	16	13	174.464	1032153266	100	1800731087	208	4	0.0229274	0.0917097	0.00888528	0.00119223	0.000115509	0.52	1.15509e-09	1.15509e-09	1	0	0	1	1	0
AAATATGGCTAACGCAATG	28	119	19	174.464	1032153266	100	1800731087	2261	4.25	0.160492	0.682091	0.0660843	0.0129597	0.0012556	0.8075	1.2556e-08	1.2556e-08	1	0	0	1	1	0
AAATATGTC	7	30	9	174.464	1032153266	100	1800731087	270	4.28571	0.040123	0.171956	0.0166599	0.0015476	0.000149939	0.385714	1.49939e-09	1.49939e-09	1	0	0	1	0	0
AAATATGTTCTGTTGAGACT	1	4	20	174.464	1032153266	100	1800731087	80	4	0.00573186	0.0229274	0.00222132	0.000458549	4.44264e-05	0.8	4.44264e-10	4.44264e-10	1	0	0	1	1	0
AAATATT	17	76	7	174.464	1032153266	100	1800731087	532	4.47059	0.0974416	0.435621	0.0422051	0.00304935	0.000295436	0.312941	2.95436e-09	2.95436e-09	1	0	0	1	0	0
AAATATTAATCCAAATT	45	189	17	174.464	1032153266	100	1800731087	3213	4.2	0.257934	1.08332	0.104957	0.0184165	0.00178428	0.714	1.78428e-08	1.78428e-08	1	0	0	1	1	0
AAATATTATTGCCTCC	1	4	16	174.464	1032153266	100	1800731087	64	4	0.00573186	0.0229274	0.00222132	0.000366839	3.55411e-05	0.64	3.55411e-10	3.55411e-10	1	0	0	1	1	0
AAATATTCCGATTCCAAGTC	5	20	20	174.464	1032153266	100	1800731087	400	4	0.0286593	0.114637	0.0111066	0.00229274	0.000222132	0.8	2.22132e-09	2.22132e-09	1	0	0	1	1	0
AAATATTCTTCCCTGAGC	22	95	18	174.464	1032153266	100	1800731087	1710	4.31818	0.126101	0.544526	0.0527564	0.00980148	0.000949614	0.777273	9.49614e-09	9.49614e-09	1	0	0	1	1	0
AAATATTGCT	3	12	10	174.464	1032153266	100	1800731087	120	4	0.0171956	0.0687823	0.00666396	0.000687823	6.66396e-05	0.4	6.66396e-10	6.66396e-10	1	0	0	1	0	0
AAATATTGG	9	50	9	174.464	1032153266	100	1800731087	450	5.55556	0.0515867	0.286593	0.0277665	0.00257934	0.000249899	0.5	2.49899e-09	2.49899e-09	1	0	0	1	0	0
AAATATTGTGAGGGGAAT	9	38	18	174.464	1032153266	100	1800731087	684	4.22222	0.0515867	0.217811	0.0211025	0.00392059	0.000379846	0.76	3.79846e-09	3.79846e-09	1	0	0	1	1	0
AAATC	275	1468	5	174.464	1032153266	100	1800731087	7340	5.33818	1.57626	8.41437	0.815224	0.0420718	0.00407612	0.266909	4.07612e-08	4.07612e-08	1	0	0	1	0	0
AAATCAACAGACCCAC	1	4	16	174.464	1032153266	100	1800731087	64	4	0.00573186	0.0229274	0.00222132	0.000366839	3.55411e-05	0.64	3.55411e-10	3.55411e-10	1	0	0	1	1	0
AAATCAAGTAATCAGATG	71	285	18	174.464	1032153266	100	1800731087	5130	4.01408	0.406962	1.63358	0.158269	0.0294044	0.00284884	0.722535	2.84884e-08	2.84884e-08	1	0	0	1	1	0
AAATCAATGTGAAATCACTG	581	2566	20	174.464	1032153266	100	1800731087	51320	4.41652	3.33021	14.7079	1.42498	0.294159	0.0284995	0.883305	2.84995e-07	2.84995e-07	1	0	0	1	1	0
AAATCACATGGAGATATT	3622	15362	18	174.464	1032153266	100	1800731087	276516	4.2413	20.7608	88.0528	8.53098	1.58495	0.153558	0.763435	1.53558e-06	1.53558e-06	1	0	0	1	1	0
AAATCACTAACAAATTTAT	210	882	19	174.464	1032153266	100	1800731087	16758	4.2	1.20369	5.0555	0.489801	0.0960545	0.00930622	0.798	9.30622e-08	9.30622e-08	1	0	0	1	1	0
AAATCACTTCC	2	14	11	174.464	1032153266	100	1800731087	154	7	0.0114637	0.080246	0.00777462	0.000882706	8.55208e-05	0.77	8.55208e-10	8.55208e-10	1	0	0	1	1	0
AAATCAG	4	17	7	174.464	1032153266	100	1800731087	119	4.25	0.0229274	0.0974416	0.00944061	0.000682091	6.60843e-05	0.2975	6.60843e-10	6.60843e-10	1	0	0	1	0	0
AAATCAGCAGAGAAGGAG	3	12	18	174.464	1032153266	100	1800731087	216	4	0.0171956	0.0687823	0.00666396	0.00123808	0.000119951	0.72	1.19951e-09	1.19951e-09	1	0	0	1	1	0
AAATCAGTTGACCAAT	300	1449	16	174.464	1032153266	100	1800731087	23184	4.83	1.71956	8.30546	0.804673	0.132887	0.0128748	0.7728	1.28748e-07	1.28748e-07	1	0	0	1	1	0
AAATCATCGTC	1	5	11	174.464	1032153266	100	1800731087	55	5	0.00573186	0.0286593	0.00277665	0.000315252	3.05432e-05	0.55	3.05432e-10	3.05432e-10	1	0	0	1	1	0
AAATCATTACACCTC	4	19	15	174.464	1032153266	100	1800731087	285	4.75	0.0229274	0.108905	0.0105513	0.00163358	0.000158269	0.7125	1.58269e-09	1.58269e-09	1	0	0	1	1	0
AAATCC	4	16	6	174.464	1032153266	100	1800731087	96	4	0.0229274	0.0917097	0.00888528	0.000550258	5.33117e-05	0.24	5.33117e-10	5.33117e-10	1	0	0	1	0	0
AAATCCAG	2	10	8	174.464	1032153266	100	1800731087	80	5	0.0114637	0.0573186	0.0055533	0.000458549	4.44264e-05	0.4	4.44264e-10	4.44264e-10	1	0	0	1	0	0
AAATCCAGCAAGTGTGCG	8	33	18	174.464	1032153266	100	1800731087	594	4.125	0.0458549	0.189151	0.0183259	0.00340472	0.000329866	0.7425	3.29866e-09	3.29866e-09	1	0	0	1	1	0
AAATCCAGGACTTACC	21	86	16	174.464	1032153266	100	1800731087	1376	4.09524	0.120369	0.49294	0.0477584	0.00788703	0.000764134	0.655238	7.64134e-09	7.64134e-09	1	0	0	1	1	0
AAATCCCCAAGTCAGAG	3	12	17	174.464	1032153266	100	1800731087	204	4	0.0171956	0.0687823	0.00666396	0.0011693	0.000113287	0.68	1.13287e-09	1.13287e-09	1	0	0	1	1	0
AAATCCCCAAGTCAGAT	30	124	17	174.464	1032153266	100	1800731087	2108	4.13333	0.171956	0.71075	0.0688609	0.0120828	0.00117064	0.702667	1.17064e-08	1.17064e-08	1	0	0	1	1	0
AAATCCCCACTATGATCTG	13	60	19	174.464	1032153266	100	1800731087	1140	4.61538	0.0745141	0.343911	0.0333198	0.00653432	0.000633076	0.876923	6.33076e-09	6.33076e-09	1	0	0	1	1	0
AAATCCGTCAAGGACACTAGT	5	20	21	174.464	1032153266	100	1800731087	420	4	0.0286593	0.114637	0.0111066	0.00240738	0.000233239	0.84	2.33239e-09	2.33239e-09	1	0	0	1	1	0
AAATCCT	2	8	7	174.464	1032153266	100	1800731087	56	4	0.0114637	0.0458549	0.00444264	0.000320984	3.10985e-05	0.28	3.10985e-10	3.10985e-10	1	0	0	1	0	0
AAATCCTAGCCTTATC	14	59	16	174.464	1032153266	100	1800731087	944	4.21429	0.080246	0.33818	0.0327645	0.00541087	0.000524232	0.674286	5.24232e-09	5.24232e-09	1	0	0	1	1	0
AAATCCTTAC	4	25	10	174.464	1032153266	100	1800731087	250	6.25	0.0229274	0.143296	0.0138833	0.00143296	0.000138833	0.625	1.38833e-09	1.38833e-09	1	0	0	1	1	0
AAATCCTTCTTCTC	2	10	14	174.464	1032153266	100	1800731087	140	5	0.0114637	0.0573186	0.0055533	0.00080246	7.77462e-05	0.7	7.77462e-10	7.77462e-10	1	0	0	1	1	0
AAATCGACAAGGTGTCG	7	32	17	174.464	1032153266	100	1800731087	544	4.57143	0.040123	0.183419	0.0177706	0.00311813	0.0003021	0.777143	3.021e-09	3.021e-09	1	0	0	1	1	0
AAATCGACAAGTGTCG	4	16	16	174.464	1032153266	100	1800731087	256	4	0.0229274	0.0917097	0.00888528	0.00146736	0.000142164	0.64	1.42164e-09	1.42164e-09	1	0	0	1	1	0
AAATCGACACGATGTCG	4	20	17	174.464	1032153266	100	1800731087	340	5	0.0229274	0.114637	0.0111066	0.00194883	0.000188812	0.85	1.88812e-09	1.88812e-09	1	0	0	1	1	0
AAATCGACATATACTGACCC	6	24	20	174.464	1032153266	100	1800731087	480	4	0.0343911	0.137565	0.0133279	0.00275129	0.000266558	0.8	2.66558e-09	2.66558e-09	1	0	0	1	1	0
AAATCGACATGTGCTT	3	12	16	174.464	1032153266	100	1800731087	192	4	0.0171956	0.0687823	0.00666396	0.00110052	0.000106623	0.64	1.06623e-09	1.06623e-09	1	0	0	1	1	0
AAATCGACGTGATATCG	5	20	17	174.464	1032153266	100	1800731087	340	4	0.0286593	0.114637	0.0111066	0.00194883	0.000188812	0.68	1.88812e-09	1.88812e-09	1	0	0	1	1	0
AAATCGAGGGTTGGTG	3	12	16	174.464	1032153266	100	1800731087	192	4	0.0171956	0.0687823	0.00666396	0.00110052	0.000106623	0.64	1.06623e-09	1.06623e-09	1	0	0	1	1	0
AAATCGCACTTCTC	2	9	14	174.464	1032153266	100	1800731087	126	4.5	0.0114637	0.0515867	0.00499797	0.000722214	6.99716e-05	0.63	6.99716e-10	6.99716e-10	1	0	0	1	1	0
AAATCGG	1	4	7	174.464	1032153266	100	1800731087	28	4	0.00573186	0.0229274	0.00222132	0.000160492	1.55492e-05	0.28	1.55492e-10	1.55492e-10	1	0	0	1	0	0
AAATCGGATTCCTGACTT	4	16	18	174.464	1032153266	100	1800731087	288	4	0.0229274	0.0917097	0.00888528	0.00165077	0.000159935	0.72	1.59935e-09	1.59935e-09	1	0	0	1	1	0
AAATCGGGAGTTGGGG	5	29	16	174.464	1032153266	100	1800731087	464	5.8	0.0286593	0.166224	0.0161046	0.00265958	0.000257673	0.928	2.57673e-09	2.57673e-09	1	0	0	1	1	0
AAATCGGTACCCGTCGTT	3	12	18	174.464	1032153266	100	1800731087	216	4	0.0171956	0.0687823	0.00666396	0.00123808	0.000119951	0.72	1.19951e-09	1.19951e-09	1	0	0	1	1	0
AAATCT	7	28	6	174.464	1032153266	100	1800731087	168	4	0.040123	0.160492	0.0155492	0.000962952	9.32954e-05	0.24	9.32954e-10	9.32954e-10	1	0	0	1	0	0
AAATCTAAGAACGCACCCTT	21	84	20	174.464	1032153266	100	1800731087	1680	4	0.120369	0.481476	0.0466477	0.00962952	0.000932954	0.8	9.32954e-09	9.32954e-09	1	0	0	1	1	0
AAATCTACGCACCAGT	3	12	16	174.464	1032153266	100	1800731087	192	4	0.0171956	0.0687823	0.00666396	0.00110052	0.000106623	0.64	1.06623e-09	1.06623e-09	1	0	0	1	1	0
AAATCTATTCATTTGACC	5	20	18	174.464	1032153266	100	1800731087	360	4	0.0286593	0.114637	0.0111066	0.00206347	0.000199919	0.72	1.99919e-09	1.99919e-09	1	0	0	1	1	0
AAATCTCACT	1	4	10	174.464	1032153266	100	1800731087	40	4	0.00573186	0.0229274	0.00222132	0.000229274	2.22132e-05	0.4	2.22132e-10	2.22132e-10	1	0	0	1	0	0
AAATCTCCCAACACC	8	32	15	174.464	1032153266	100	1800731087	480	4	0.0458549	0.183419	0.0177706	0.00275129	0.000266558	0.6	2.66558e-09	2.66558e-09	1	0	0	1	1	0
AAATCTCGCC	4	16	10	174.464	1032153266	100	1800731087	160	4	0.0229274	0.0917097	0.00888528	0.000917097	8.88528e-05	0.4	8.88528e-10	8.88528e-10	1	0	0	1	0	0
AAATCTCGTAGAGTCGAG	2	8	18	174.464	1032153266	100	1800731087	144	4	0.0114637	0.0458549	0.00444264	0.000825387	7.99675e-05	0.72	7.99675e-10	7.99675e-10	1	0	0	1	1	0
AAATCTCGTTACAATATCCCAC	7	28	22	174.464	1032153266	100	1800731087	616	4	0.040123	0.160492	0.0155492	0.00353082	0.000342083	0.88	3.42083e-09	3.42083e-09	1	0	0	1	1	0
AAATCTCTCTATCTCT	8	32	16	174.464	1032153266	100	1800731087	512	4	0.0458549	0.183419	0.0177706	0.00293471	0.000284329	0.64	2.84329e-09	2.84329e-09	1	0	0	1	1	0
AAATCTGCAGT	46	194	11	174.464	1032153266	100	1800731087	2134	4.21739	0.263665	1.11198	0.107734	0.0122318	0.00118507	0.463913	1.18507e-08	1.18507e-08	1	0	0	1	0	0
AAATCTGTACATGAAGGC	4	16	18	174.464	1032153266	100	1800731087	288	4	0.0229274	0.0917097	0.00888528	0.00165077	0.000159935	0.72	1.59935e-09	1.59935e-09	1	0	0	1	1	0
AAATCTGTCTTGGCGAT	4	20	17	174.464	1032153266	100	1800731087	340	5	0.0229274	0.114637	0.0111066	0.00194883	0.000188812	0.85	1.88812e-09	1.88812e-09	1	0	0	1	1	0
AAATG	389	2247	5	174.464	1032153266	100	1800731087	11235	5.77635	2.22969	12.8795	1.24783	0.0643974	0.00623913	0.288817	6.23913e-08	6.23913e-08	1	0	0	1	0	0
AAATGAAATGAATTC	15	60	15	174.464	1032153266	100	1800731087	900	4	0.0859779	0.343911	0.0333198	0.00515867	0.000499797	0.6	4.99797e-09	4.99797e-09	1	0	0	1	1	0
AAATGAACATAGTTCGACCC	3	15	20	174.464	1032153266	100	1800731087	300	5	0.0171956	0.0859779	0.00832995	0.00171956	0.000166599	1	1.66599e-09	1.66599e-09	1	0	0	1	1	0
AAATGAACTATTGTT	71	310	15	174.464	1032153266	100	1800731087	4650	4.3662	0.406962	1.77688	0.172152	0.0266531	0.00258228	0.65493	2.58228e-08	2.58228e-08	1	0	0	1	1	0
AAATGAAGCAGAATGCTC	6	26	18	174.464	1032153266	100	1800731087	468	4.33333	0.0343911	0.149028	0.0144386	0.00268251	0.000259894	0.78	2.59894e-09	2.59894e-09	1	0	0	1	1	0
AAATGAATG	1096	11075	9	174.464	1032153266	100	1800731087	99675	10.1049	6.28212	63.4803	6.15028	0.571323	0.0553525	0.909443	5.53525e-07	5.53525e-07	1	0	0	1	1	0
AAATGAATGAAC	2	8	12	174.464	1032153266	100	1800731087	96	4	0.0114637	0.0458549	0.00444264	0.000550258	5.33117e-05	0.48	5.33117e-10	5.33117e-10	1	0	0	1	0	0
AAATGAATGGG	13	76	11	174.464	1032153266	100	1800731087	836	5.84615	0.0745141	0.435621	0.0422051	0.00479183	0.000464256	0.643077	4.64256e-09	4.64256e-09	1	0	0	1	1	0
AAATGAATTCGAGGT	251	1197	15	174.464	1032153266	100	1800731087	17955	4.76892	1.4387	6.86103	0.66473	0.102915	0.00997095	0.715339	9.97095e-08	9.97095e-08	1	0	0	1	1	0
AAATGAC	3	14	7	174.464	1032153266	100	1800731087	98	4.66667	0.0171956	0.080246	0.00777462	0.000561722	5.44223e-05	0.326667	5.44223e-10	5.44223e-10	1	0	0	1	0	0
AAATGACACGCAATT	11	58	15	174.464	1032153266	100	1800731087	870	5.27273	0.0630504	0.332448	0.0322091	0.00498672	0.000483137	0.790909	4.83137e-09	4.83137e-09	1	0	0	1	1	0
AAATGACTAGGAT	1	4	13	174.464	1032153266	100	1800731087	52	4	0.00573186	0.0229274	0.00222132	0.000298057	2.88772e-05	0.52	2.88772e-10	2.88772e-10	1	0	0	1	1	0
AAATGACTTCAGGAC	3	15	15	174.464	1032153266	100	1800731087	225	5	0.0171956	0.0859779	0.00832995	0.00128967	0.000124949	0.75	1.24949e-09	1.24949e-09	1	0	0	1	1	0
AAATGAGAACTCTGCGGG	39	158	18	174.464	1032153266	100	1800731087	2844	4.05128	0.223542	0.905633	0.0877421	0.0163014	0.00157936	0.729231	1.57936e-08	1.57936e-08	1	0	0	1	1	0
AAATGAGAATGGTGTGGG	1	4	18	174.464	1032153266	100	1800731087	72	4	0.00573186	0.0229274	0.00222132	0.000412694	3.99838e-05	0.72	3.99838e-10	3.99838e-10	1	0	0	1	1	0
AAATGAGAGACAGACGCC	3	12	18	174.464	1032153266	100	1800731087	216	4	0.0171956	0.0687823	0.00666396	0.00123808	0.000119951	0.72	1.19951e-09	1.19951e-09	1	0	0	1	1	0
AAATGAGCTGACAT	377	1974	14	174.464	1032153266	100	1800731087	27636	5.23607	2.16091	11.3147	1.09622	0.158406	0.0153471	0.73305	1.53471e-07	1.53471e-07	1	0	0	1	1	0
AAATGAGGGAAGGAAGTGAG	3	12	20	174.464	1032153266	100	1800731087	240	4	0.0171956	0.0687823	0.00666396	0.00137565	0.000133279	0.8	1.33279e-09	1.33279e-09	1	0	0	1	1	0
AAATGAGGTAGT	15	63	12	174.464	1032153266	100	1800731087	756	4.2	0.0859779	0.361107	0.0349858	0.00433328	0.000419829	0.504	4.19829e-09	4.19829e-09	1	0	0	1	1	0
AAATGATAACTGTCAC	3	12	16	174.464	1032153266	100	1800731087	192	4	0.0171956	0.0687823	0.00666396	0.00110052	0.000106623	0.64	1.06623e-09	1.06623e-09	1	0	0	1	1	0
AAATGATCCAATATTGGGT	9	36	19	174.464	1032153266	100	1800731087	684	4	0.0515867	0.206347	0.0199919	0.00392059	0.000379846	0.76	3.79846e-09	3.79846e-09	1	0	0	1	1	0
AAATGC	34	160	6	174.464	1032153266	100	1800731087	960	4.70588	0.194883	0.917097	0.0888528	0.00550258	0.000533117	0.282353	5.33117e-09	5.33117e-09	1	0	0	1	0	0
AAATGCAATTACGCC	6	24	15	174.464	1032153266	100	1800731087	360	4	0.0343911	0.137565	0.0133279	0.00206347	0.000199919	0.6	1.99919e-09	1.99919e-09	1	0	0	1	1	0
AAATGCACACACCAC	1	6	15	174.464	1032153266	100	1800731087	90	6	0.00573186	0.0343911	0.00333198	0.000515867	4.99797e-05	0.9	4.99797e-10	4.99797e-10	1	0	0	1	1	0
AAATGCACACGTTGTACG	3	15	18	174.464	1032153266	100	1800731087	270	5	0.0171956	0.0859779	0.00832995	0.0015476	0.000149939	0.9	1.49939e-09	1.49939e-09	1	0	0	1	1	0
AAATGCACCTACTGGCGGCT	2	8	20	174.464	1032153266	100	1800731087	160	4	0.0114637	0.0458549	0.00444264	0.000917097	8.88528e-05	0.8	8.88528e-10	8.88528e-10	1	0	0	1	1	0
AAATGCAGAGTTCGTT	3	12	16	174.464	1032153266	100	1800731087	192	4	0.0171956	0.0687823	0.00666396	0.00110052	0.000106623	0.64	1.06623e-09	1.06623e-09	1	0	0	1	1	0
AAATGCAGCTCTATG	2	9	15	174.464	1032153266	100	1800731087	135	4.5	0.0114637	0.0515867	0.00499797	0.000773801	7.49696e-05	0.675	7.49696e-10	7.49696e-10	1	0	0	1	1	0
AAATGCAGTAAG	4	20	12	174.464	1032153266	100	1800731087	240	5	0.0229274	0.114637	0.0111066	0.00137565	0.000133279	0.6	1.33279e-09	1.33279e-09	1	0	0	1	1	0
AAATGCAGTCGGGTT	9	40	15	174.464	1032153266	100	1800731087	600	4.44444	0.0515867	0.229274	0.0222132	0.00343911	0.000333198	0.666667	3.33198e-09	3.33198e-09	1	0	0	1	1	0
AAATGCATACTACAC	158	664	15	174.464	1032153266	100	1800731087	9960	4.20253	0.905633	3.80595	0.368739	0.0570893	0.00553109	0.63038	5.53109e-08	5.53109e-08	1	0	0	1	1	0
AAATGCATTATGTTG	1	4	15	174.464	1032153266	100	1800731087	60	4	0.00573186	0.0229274	0.00222132	0.000343911	3.33198e-05	0.6	3.33198e-10	3.33198e-10	1	0	0	1	1	0
AAATGCC	6	24	7	174.464	1032153266	100	1800731087	168	4	0.0343911	0.137565	0.0133279	0.000962952	9.32954e-05	0.28	9.32954e-10	9.32954e-10	1	0	0	1	0	0
AAATGCCGTCTGCAATAGTG	1	4	20	174.464	1032153266	100	1800731087	80	4	0.00573186	0.0229274	0.00222132	0.000458549	4.44264e-05	0.8	4.44264e-10	4.44264e-10	1	0	0	1	1	0
AAATGCG	6	24	7	174.464	1032153266	100	1800731087	168	4	0.0343911	0.137565	0.0133279	0.000962952	9.32954e-05	0.28	9.32954e-10	9.32954e-10	1	0	0	1	0	0
AAATGCGACTCTGAACTT	3	12	18	174.464	1032153266	100	1800731087	216	4	0.0171956	0.0687823	0.00666396	0.00123808	0.000119951	0.72	1.19951e-09	1.19951e-09	1	0	0	1	1	0
AAATGCGGTTC	6	34	11	174.464	1032153266	100	1800731087	374	5.66667	0.0343911	0.194883	0.0188812	0.00214371	0.000207693	0.623333	2.07693e-09	2.07693e-09	1	0	0	1	1	0
AAATGCGTGGGTGT	1	4	14	174.464	1032153266	100	1800731087	56	4	0.00573186	0.0229274	0.00222132	0.000320984	3.10985e-05	0.56	3.10985e-10	3.10985e-10	1	0	0	1	1	0
AAATGCT	222	944	7	174.464	1032153266	100	1800731087	6608	4.25225	1.27247	5.41087	0.524232	0.0378761	0.00366962	0.297658	3.66962e-08	3.66962e-08	1	0	0	1	0	0
AAATGCTAATGCT	365702	2036248	13	174.464	1032153266	100	1800731087	26471224	5.56805	2096.15	11671.5	1130.79	151.729	14.7003	0.723847	0.000147003	0.000147003	1	1	1	1	1	1
AAATGCTCCTTGGCTC	6	24	16	174.464	1032153266	100	1800731087	384	4	0.0343911	0.137565	0.0133279	0.00220103	0.000213247	0.64	2.13247e-09	2.13247e-09	1	0	0	1	1	0
AAATGCTTGATGGGT	7	29	15	174.464	1032153266	100	1800731087	435	4.14286	0.040123	0.166224	0.0161046	0.00249336	0.000241569	0.621429	2.41569e-09	2.41569e-09	1	0	0	1	1	0
AAATGG	33	135	6	174.464	1032153266	100	1800731087	810	4.09091	0.189151	0.773801	0.0749696	0.0046428	0.000449817	0.245455	4.49817e-09	4.49817e-09	1	0	0	1	0	0
AAATGGAAATGGTG	450	2273	14	174.464	1032153266	100	1800731087	31822	5.05111	2.57934	13.0285	1.26227	0.182399	0.0176717	0.707156	1.76717e-07	1.76717e-07	1	0	0	1	1	0
AAATGGAAGGGGGG	1	4	14	174.464	1032153266	100	1800731087	56	4	0.00573186	0.0229274	0.00222132	0.000320984	3.10985e-05	0.56	3.10985e-10	3.10985e-10	1	0	0	1	1	0
AAATGGAATGATATT	55	240	15	174.464	1032153266	100	1800731087	3600	4.36364	0.315252	1.37565	0.133279	0.0206347	0.00199919	0.654545	1.99919e-08	1.99919e-08	1	0	0	1	1	0
AAATGGAATGGGGG	6	24	14	174.464	1032153266	100	1800731087	336	4	0.0343911	0.137565	0.0133279	0.0019259	0.000186591	0.56	1.86591e-09	1.86591e-09	1	0	0	1	1	0
AAATGGAATGGGGGG	18	75	15	174.464	1032153266	100	1800731087	1125	4.16667	0.103173	0.429889	0.0416498	0.00644834	0.000624746	0.625	6.24746e-09	6.24746e-09	1	0	0	1	1	0
AAATGGACTACCGACACCC	3	14	19	174.464	1032153266	100	1800731087	266	4.66667	0.0171956	0.080246	0.00777462	0.00152467	0.000147718	0.886667	1.47718e-09	1.47718e-09	1	0	0	1	1	0
AAATGGACTAGTGC	3	18	14	174.464	1032153266	100	1800731087	252	6	0.0171956	0.103173	0.00999594	0.00144443	0.000139943	0.84	1.39943e-09	1.39943e-09	1	0	0	1	1	0
AAATGGACTAGTGT	44	198	14	174.464	1032153266	100	1800731087	2772	4.5	0.252202	1.13491	0.109955	0.0158887	0.00153937	0.63	1.53937e-08	1.53937e-08	1	0	0	1	1	0
AAATGGACTGGTGC	32	143	14	174.464	1032153266	100	1800731087	2002	4.46875	0.183419	0.819656	0.0794122	0.0114752	0.00111177	0.625625	1.11177e-08	1.11177e-08	1	0	0	1	1	0
AAATGGACTGGTGG	2	8	14	174.464	1032153266	100	1800731087	112	4	0.0114637	0.0458549	0.00444264	0.000641968	6.2197e-05	0.56	6.2197e-10	6.2197e-10	1	0	0	1	1	0
AAATGGACTGGTGT	244	1170	14	174.464	1032153266	100	1800731087	16380	4.79508	1.39857	6.70627	0.649736	0.0938878	0.00909631	0.671311	9.09631e-08	9.09631e-08	1	0	0	1	1	0
AAATGGAGGGTTAGCG	2	8	16	174.464	1032153266	100	1800731087	128	4	0.0114637	0.0458549	0.00444264	0.000733678	7.10822e-05	0.64	7.10822e-10	7.10822e-10	1	0	0	1	1	0
AAATGGATGGG	2	12	11	174.464	1032153266	100	1800731087	132	6	0.0114637	0.0687823	0.00666396	0.000756605	7.33036e-05	0.66	7.33036e-10	7.33036e-10	1	0	0	1	1	0
AAATGGCTTATGTCTACAC	505	2035	19	174.464	1032153266	100	1800731087	38665	4.0297	2.89459	11.6643	1.1301	0.221622	0.0214718	0.765644	2.14718e-07	2.14718e-07	1	0	0	1	1	0
AAATGGGAATTCTGCGGG	42	172	18	174.464	1032153266	100	1800731087	3096	4.09524	0.240738	0.985879	0.0955168	0.0177458	0.0017193	0.737143	1.7193e-08	1.7193e-08	1	0	0	1	1	0
AAATGGGCACCCACCGACAG	3	14	20	174.464	1032153266	100	1800731087	280	4.66667	0.0171956	0.080246	0.00777462	0.00160492	0.000155492	0.933333	1.55492e-09	1.55492e-09	1	0	0	1	1	0
AAATGGGGAAC	142	904	11	174.464	1032153266	100	1800731087	9944	6.3662	0.813924	5.1816	0.502018	0.0569976	0.0055222	0.700282	5.5222e-08	5.5222e-08	1	0	0	1	1	0
AAATGGGGAAG	105	717	11	174.464	1032153266	100	1800731087	7887	6.82857	0.601845	4.10974	0.398172	0.0452072	0.00437989	0.751143	4.37989e-08	4.37989e-08	1	0	0	1	1	0
AAATGGGGTAGGGT	3	12	14	174.464	1032153266	100	1800731087	168	4	0.0171956	0.0687823	0.00666396	0.000962952	9.32954e-05	0.56	9.32954e-10	9.32954e-10	1	0	0	1	1	0
AAATGGGGTATGCAGGAATGT	6	24	21	174.464	1032153266	100	1800731087	504	4	0.0343911	0.137565	0.0133279	0.00288886	0.000279886	0.84	2.79886e-09	2.79886e-09	1	0	0	1	1	0
AAATGGTGAAGTGCAGTC	371	1506	18	174.464	1032153266	100	1800731087	27108	4.0593	2.12652	8.63218	0.836327	0.155379	0.0150539	0.730674	1.50539e-07	1.50539e-07	1	0	0	1	1	0
AAATGGTTGCAAGGG	6	33	15	174.464	1032153266	100	1800731087	495	5.5	0.0343911	0.189151	0.0183259	0.00283727	0.000274888	0.825	2.74888e-09	2.74888e-09	1	0	0	1	1	0
AAATGGTTGGAAGGG	5	21	15	174.464	1032153266	100	1800731087	315	4.2	0.0286593	0.120369	0.0116619	0.00180553	0.000174929	0.63	1.74929e-09	1.74929e-09	1	0	0	1	1	0
AAATGT	172	705	6	174.464	1032153266	100	1800731087	4230	4.09884	0.985879	4.04096	0.391508	0.0242458	0.00234905	0.24593	2.34905e-08	2.34905e-08	1	0	0	1	0	0
AAATGTAACATTTCAATC	216	944	18	174.464	1032153266	100	1800731087	16992	4.37037	1.23808	5.41087	0.524232	0.0973957	0.00943617	0.786667	9.43617e-08	9.43617e-08	1	0	0	1	1	0
AAATGTAAGTACTCAGG	6	30	17	174.464	1032153266	100	1800731087	510	5	0.0343911	0.171956	0.0166599	0.00292325	0.000283218	0.85	2.83218e-09	2.83218e-09	1	0	0	1	1	0
AAATGTAAGTTACCAGGGGG	1	5	20	174.464	1032153266	100	1800731087	100	5	0.00573186	0.0286593	0.00277665	0.000573186	5.5533e-05	1	5.5533e-10	5.5533e-10	1	0	0	1	1	0
AAATGTACGTCACCCTC	4	16	17	174.464	1032153266	100	1800731087	272	4	0.0229274	0.0917097	0.00888528	0.00155907	0.00015105	0.68	1.5105e-09	1.5105e-09	1	0	0	1	1	0
AAATGTACTTCACAG	181	741	15	174.464	1032153266	100	1800731087	11115	4.09392	1.03747	4.24731	0.4115	0.0637096	0.00617249	0.614088	6.17249e-08	6.17249e-08	1	0	0	1	1	0
AAATGTATACTCTATAC	138	589	17	174.464	1032153266	100	1800731087	10013	4.26812	0.790996	3.37606	0.327089	0.0573931	0.00556052	0.72558	5.56052e-08	5.56052e-08	1	0	0	1	1	0
AAATGTATCAGATATT	411	1998	16	174.464	1032153266	100	1800731087	31968	4.86131	2.35579	11.4522	1.10955	0.183236	0.0177528	0.77781	1.77528e-07	1.77528e-07	1	0	0	1	1	0
AAATGTATTATGGAT	6	24	15	174.464	1032153266	100	1800731087	360	4	0.0343911	0.137565	0.0133279	0.00206347	0.000199919	0.6	1.99919e-09	1.99919e-09	1	0	0	1	1	0
AAATGTC	4	20	7	174.464	1032153266	100	1800731087	140	5	0.0229274	0.114637	0.0111066	0.00080246	7.77462e-05	0.35	7.77462e-10	7.77462e-10	1	0	0	1	0	0
AAATGTCAGT	4	16	10	174.464	1032153266	100	1800731087	160	4	0.0229274	0.0917097	0.00888528	0.000917097	8.88528e-05	0.4	8.88528e-10	8.88528e-10	1	0	0	1	0	0
AAATGTCAGTGTGGC	9	54	15	174.464	1032153266	100	1800731087	810	6	0.0515867	0.30952	0.0299878	0.0046428	0.000449817	0.9	4.49817e-09	4.49817e-09	1	0	0	1	1	0
AAATGTCCCCTGACTGATGT	1	5	20	174.464	1032153266	100	1800731087	100	5	0.00573186	0.0286593	0.00277665	0.000573186	5.5533e-05	1	5.5533e-10	5.5533e-10	1	0	0	1	1	0
AAATGTCCCTCTACAAT	1	4	17	174.464	1032153266	100	1800731087	68	4	0.00573186	0.0229274	0.00222132	0.000389766	3.77624e-05	0.68	3.77624e-10	3.77624e-10	1	0	0	1	1	0
AAATGTCCGG	1	7	10	174.464	1032153266	100	1800731087	70	7	0.00573186	0.040123	0.00388731	0.00040123	3.88731e-05	0.7	3.88731e-10	3.88731e-10	1	0	0	1	1	0
AAATGTCTATGGAT	28	123	14	174.464	1032153266	100	1800731087	1722	4.39286	0.160492	0.705018	0.0683056	0.00987026	0.000956278	0.615	9.56278e-09	9.56278e-09	1	0	0	1	1	0
AAATGTCTCGGGAAGACTCTG	11	44	21	174.464	1032153266	100	1800731087	924	4	0.0630504	0.252202	0.0244345	0.00529624	0.000513125	0.84	5.13125e-09	5.13125e-09	1	0	0	1	1	0
AAATGTCTCTTG	19	111	12	174.464	1032153266	100	1800731087	1332	5.84211	0.108905	0.636236	0.0616416	0.00763483	0.0007397	0.701053	7.397e-09	7.397e-09	1	0	0	1	1	0
AAATGTG	10	40	7	174.464	1032153266	100	1800731087	280	4	0.0573186	0.229274	0.0222132	0.00160492	0.000155492	0.28	1.55492e-09	1.55492e-09	1	0	0	1	0	0
AAATGTGACTCGGAACTT	23	93	18	174.464	1032153266	100	1800731087	1674	4.04348	0.131833	0.533063	0.0516457	0.00959513	0.000929622	0.727826	9.29622e-09	9.29622e-09	1	0	0	1	1	0
AAATGTGGGTAGCTGTCG	2	8	18	174.464	1032153266	100	1800731087	144	4	0.0114637	0.0458549	0.00444264	0.000825387	7.99675e-05	0.72	7.99675e-10	7.99675e-10	1	0	0	1	1	0
AAATGTGTACGTTATG	3	15	16	174.464	1032153266	100	1800731087	240	5	0.0171956	0.0859779	0.00832995	0.00137565	0.000133279	0.8	1.33279e-09	1.33279e-09	1	0	0	1	1	0
AAATGTGTC	1	5	9	174.464	1032153266	100	1800731087	45	5	0.00573186	0.0286593	0.00277665	0.000257934	2.49899e-05	0.45	2.49899e-10	2.49899e-10	1	0	0	1	0	0
AAATGTGTCAGGAATAAG	4	18	18	174.464	1032153266	100	1800731087	324	4.5	0.0229274	0.103173	0.00999594	0.00185712	0.000179927	0.81	1.79927e-09	1.79927e-09	1	0	0	1	1	0
AAATGTGTGTGTAC	34	172	14	174.464	1032153266	100	1800731087	2408	5.05882	0.194883	0.985879	0.0955168	0.0138023	0.00133723	0.708235	1.33723e-08	1.33723e-08	1	0	0	1	1	0
AAATGTGTGTGTAT	20	91	14	174.464	1032153266	100	1800731087	1274	4.55	0.114637	0.521599	0.050535	0.00730239	0.00070749	0.637	7.0749e-09	7.0749e-09	1	0	0	1	1	0
AAATGTT	7	28	7	174.464	1032153266	100	1800731087	196	4	0.040123	0.160492	0.0155492	0.00112344	0.000108845	0.28	1.08845e-09	1.08845e-09	1	0	0	1	0	0
AAATGTTAACCTGCCCAGGG	3	12	20	174.464	1032153266	100	1800731087	240	4	0.0171956	0.0687823	0.00666396	0.00137565	0.000133279	0.8	1.33279e-09	1.33279e-09	1	0	0	1	1	0
AAATGTTAATTTGTGC	180	738	16	174.464	1032153266	100	1800731087	11808	4.1	1.03173	4.23011	0.409834	0.0676818	0.00655734	0.656	6.55734e-08	6.55734e-08	1	0	0	1	1	0
AAATGTTACGGACGACTCAGT	1	4	21	174.464	1032153266	100	1800731087	84	4	0.00573186	0.0229274	0.00222132	0.000481476	4.66477e-05	0.84	4.66477e-10	4.66477e-10	1	0	0	1	1	0
AAATGTTCAGAGGCGTTGTG	1	4	20	174.464	1032153266	100	1800731087	80	4	0.00573186	0.0229274	0.00222132	0.000458549	4.44264e-05	0.8	4.44264e-10	4.44264e-10	1	0	0	1	1	0
AAATGTTCGG	6	36	10	174.464	1032153266	100	1800731087	360	6	0.0343911	0.206347	0.0199919	0.00206347	0.000199919	0.6	1.99919e-09	1.99919e-09	1	0	0	1	1	0
AAATGTTCTCCTGGCTC	3	13	17	174.464	1032153266	100	1800731087	221	4.33333	0.0171956	0.0745141	0.00721929	0.00126674	0.000122728	0.736667	1.22728e-09	1.22728e-09	1	0	0	1	1	0
AAATGTTGG	9	65	9	174.464	1032153266	100	1800731087	585	7.22222	0.0515867	0.372571	0.0360965	0.00335314	0.000324868	0.65	3.24868e-09	3.24868e-09	1	0	0	1	1	0
AAATGTTGGTC	4	32	11	174.464	1032153266	100	1800731087	352	8	0.0229274	0.183419	0.0177706	0.00201761	0.000195476	0.88	1.95476e-09	1.95476e-09	1	0	0	1	1	0
AAATT	90	478	5	174.464	1032153266	100	1800731087	2390	5.31111	0.515867	2.73983	0.265448	0.0136991	0.00132724	0.265556	1.32724e-08	1.32724e-08	1	0	0	1	0	0
AAATTAACTTAGAAT	7	41	15	174.464	1032153266	100	1800731087	615	5.85714	0.040123	0.235006	0.0227685	0.00352509	0.000341528	0.878571	3.41528e-09	3.41528e-09	1	0	0	1	1	0
AAATTAATTG	6	24	10	174.464	1032153266	100	1800731087	240	4	0.0343911	0.137565	0.0133279	0.00137565	0.000133279	0.4	1.33279e-09	1.33279e-09	1	0	0	1	0	0
AAATTAC	1	5	7	174.464	1032153266	100	1800731087	35	5	0.00573186	0.0286593	0.00277665	0.000200615	1.94366e-05	0.35	1.94366e-10	1.94366e-10	1	0	0	1	0	0
AAATTACCCCACGGTGCAGTG	1	4	21	174.464	1032153266	100	1800731087	84	4	0.00573186	0.0229274	0.00222132	0.000481476	4.66477e-05	0.84	4.66477e-10	4.66477e-10	1	0	0	1	1	0
AAATTACGAACATCTG	1	4	16	174.464	1032153266	100	1800731087	64	4	0.00573186	0.0229274	0.00222132	0.000366839	3.55411e-05	0.64	3.55411e-10	3.55411e-10	1	0	0	1	1	0
AAATTACGAACTTAC	141	588	15	174.464	1032153266	100	1800731087	8820	4.17021	0.808192	3.37033	0.326534	0.050555	0.00489801	0.625532	4.89801e-08	4.89801e-08	1	0	0	1	1	0
AAATTACGGAATTCCGAGATTCCG	1	4	24	174.464	1032153266	100	1800731087	96	4	0.00573186	0.0229274	0.00222132	0.000550258	5.33117e-05	0.96	5.33117e-10	5.33117e-10	1	0	0	1	1	0
AAATTACTGAATGAACC	266	1091	17	174.464	1032153266	100	1800731087	18547	4.1015	1.52467	6.25346	0.605865	0.106309	0.0102997	0.697256	1.02997e-07	1.02997e-07	1	0	0	1	1	0
AAATTAGAAGAAGG	19	91	14	174.464	1032153266	100	1800731087	1274	4.78947	0.108905	0.521599	0.050535	0.00730239	0.00070749	0.670526	7.0749e-09	7.0749e-09	1	0	0	1	1	0
AAATTAGACAGAGAG	1	4	15	174.464	1032153266	100	1800731087	60	4	0.00573186	0.0229274	0.00222132	0.000343911	3.33198e-05	0.6	3.33198e-10	3.33198e-10	1	0	0	1	1	0
AAATTAGCAGCAGTGAGTC	6	24	19	174.464	1032153266	100	1800731087	456	4	0.0343911	0.137565	0.0133279	0.00261373	0.00025323	0.76	2.5323e-09	2.5323e-09	1	0	0	1	1	0
AAATTAGTGTCGGGGT	5	25	16	174.464	1032153266	100	1800731087	400	5	0.0286593	0.143296	0.0138833	0.00229274	0.000222132	0.8	2.22132e-09	2.22132e-09	1	0	0	1	1	0
AAATTATACAAATTTCCC	2	9	18	174.464	1032153266	100	1800731087	162	4.5	0.0114637	0.0515867	0.00499797	0.000928561	8.99635e-05	0.81	8.99635e-10	8.99635e-10	1	0	0	1	1	0
AAATTC	66	276	6	174.464	1032153266	100	1800731087	1656	4.18182	0.378303	1.58199	0.153271	0.00949195	0.000919626	0.250909	9.19626e-09	9.19626e-09	1	0	0	1	0	0
AAATTCAGAC	25	170	10	174.464	1032153266	100	1800731087	1700	6.8	0.143296	0.974416	0.0944061	0.00974416	0.000944061	0.68	9.44061e-09	9.44061e-09	1	0	0	1	1	0
AAATTCC	1	4	7	174.464	1032153266	100	1800731087	28	4	0.00573186	0.0229274	0.00222132	0.000160492	1.55492e-05	0.28	1.55492e-10	1.55492e-10	1	0	0	1	0	0
AAATTCCAGGCCCTTGGGT	3	13	19	174.464	1032153266	100	1800731087	247	4.33333	0.0171956	0.0745141	0.00721929	0.00141577	0.000137167	0.823333	1.37167e-09	1.37167e-09	1	0	0	1	1	0
AAATTCCAT	4	35	9	174.464	1032153266	100	1800731087	315	8.75	0.0229274	0.200615	0.0194366	0.00180553	0.000174929	0.7875	1.74929e-09	1.74929e-09	1	0	0	1	1	0
AAATTCCGACTCTCT	1	4	15	174.464	1032153266	100	1800731087	60	4	0.00573186	0.0229274	0.00222132	0.000343911	3.33198e-05	0.6	3.33198e-10	3.33198e-10	1	0	0	1	1	0
AAATTCCGTACTCGTT	9	40	16	174.464	1032153266	100	1800731087	640	4.44444	0.0515867	0.229274	0.0222132	0.00366839	0.000355411	0.711111	3.55411e-09	3.55411e-09	1	0	0	1	1	0
AAATTCCTAGTCTCTCGG	5	24	18	174.464	1032153266	100	1800731087	432	4.8	0.0286593	0.137565	0.0133279	0.00247616	0.000239903	0.864	2.39903e-09	2.39903e-09	1	0	0	1	1	0
AAATTCGACTTGGGCCGAAG	10	41	20	174.464	1032153266	100	1800731087	820	4.1	0.0573186	0.235006	0.0227685	0.00470012	0.000455371	0.82	4.55371e-09	4.55371e-09	1	0	0	1	1	0
AAATTCGAGGCCGACTT	12	54	17	174.464	1032153266	100	1800731087	918	4.5	0.0687823	0.30952	0.0299878	0.00526184	0.000509793	0.765	5.09793e-09	5.09793e-09	1	0	0	1	1	0
AAATTCT	5	20	7	174.464	1032153266	100	1800731087	140	4	0.0286593	0.114637	0.0111066	0.00080246	7.77462e-05	0.28	7.77462e-10	7.77462e-10	1	0	0	1	0	0
AAATTCTACGTCCTCTT	4	20	17	174.464	1032153266	100	1800731087	340	5	0.0229274	0.114637	0.0111066	0.00194883	0.000188812	0.85	1.88812e-09	1.88812e-09	1	0	0	1	1	0
AAATTCTGGCGTATCTTC	1	4	18	174.464	1032153266	100	1800731087	72	4	0.00573186	0.0229274	0.00222132	0.000412694	3.99838e-05	0.72	3.99838e-10	3.99838e-10	1	0	0	1	1	0
AAATTCTTCATTCT	1	5	14	174.464	1032153266	100	1800731087	70	5	0.00573186	0.0286593	0.00277665	0.00040123	3.88731e-05	0.7	3.88731e-10	3.88731e-10	1	0	0	1	1	0
AAATTG	39	423	6	174.464	1032153266	100	1800731087	2538	10.8462	0.223542	2.42458	0.234905	0.0145475	0.00140943	0.650769	1.40943e-08	1.40943e-08	1	0	0	1	1	0
AAATTGAAGAAGTTAT	191	790	16	174.464	1032153266	100	1800731087	12640	4.13613	1.09478	4.52817	0.438711	0.0724507	0.00701937	0.66178	7.01937e-08	7.01937e-08	1	0	0	1	1	0
AAATTGAATACTTGTATAC	292	1247	19	174.464	1032153266	100	1800731087	23693	4.27055	1.6737	7.14763	0.692497	0.135805	0.0131574	0.811404	1.31574e-07	1.31574e-07	1	0	0	1	1	0
AAATTGACGCAACACAATGT	18	79	20	174.464	1032153266	100	1800731087	1580	4.38889	0.103173	0.452817	0.0438711	0.00905633	0.000877421	0.877778	8.77421e-09	8.77421e-09	1	0	0	1	1	0
AAATTGACTAGTGT	6	34	14	174.464	1032153266	100	1800731087	476	5.66667	0.0343911	0.194883	0.0188812	0.00272836	0.000264337	0.793333	2.64337e-09	2.64337e-09	1	0	0	1	1	0
AAATTGCATCGACTCTACT	7	29	19	174.464	1032153266	100	1800731087	551	4.14286	0.040123	0.166224	0.0161046	0.00315825	0.000305987	0.787143	3.05987e-09	3.05987e-09	1	0	0	1	1	0
AAATTGCATTATGATAAC	2	8	18	174.464	1032153266	100	1800731087	144	4	0.0114637	0.0458549	0.00444264	0.000825387	7.99675e-05	0.72	7.99675e-10	7.99675e-10	1	0	0	1	1	0
AAATTGTGGTTGTTG	1	4	15	174.464	1032153266	100	1800731087	60	4	0.00573186	0.0229274	0.00222132	0.000343911	3.33198e-05	0.6	3.33198e-10	3.33198e-10	1	0	0	1	1	0
AAATTGTTGG	10	77	10	174.464	1032153266	100	1800731087	770	7.7	0.0573186	0.441353	0.0427604	0.00441353	0.000427604	0.77	4.27604e-09	4.27604e-09	1	0	0	1	1	0
AAATTT	87	356	6	174.464	1032153266	100	1800731087	2136	4.09195	0.498672	2.04054	0.197697	0.0122432	0.00118618	0.245517	1.18618e-08	1.18618e-08	1	0	0	1	0	0
AAATTTAACGAGTACG	2	10	16	174.464	1032153266	100	1800731087	160	5	0.0114637	0.0573186	0.0055533	0.000917097	8.88528e-05	0.8	8.88528e-10	8.88528e-10	1	0	0	1	1	0
AAATTTAATT	2	9	10	174.464	1032153266	100	1800731087	90	4.5	0.0114637	0.0515867	0.00499797	0.000515867	4.99797e-05	0.45	4.99797e-10	4.99797e-10	1	0	0	1	0	0
AAATTTACGAACTTAC	1	6	16	174.464	1032153266	100	1800731087	96	6	0.00573186	0.0343911	0.00333198	0.000550258	5.33117e-05	0.96	5.33117e-10	5.33117e-10	1	0	0	1	1	0
AAATTTAGACACAGAGAT	2	8	18	174.464	1032153266	100	1800731087	144	4	0.0114637	0.0458549	0.00444264	0.000825387	7.99675e-05	0.72	7.99675e-10	7.99675e-10	1	0	0	1	1	0
AAATTTAGACTTACAGAGAT	1	5	20	174.464	1032153266	100	1800731087	100	5	0.00573186	0.0286593	0.00277665	0.000573186	5.5533e-05	1	5.5533e-10	5.5533e-10	1	0	0	1	1	0
AAATTTATACATATATAC	2	8	18	174.464	1032153266	100	1800731087	144	4	0.0114637	0.0458549	0.00444264	0.000825387	7.99675e-05	0.72	7.99675e-10	7.99675e-10	1	0	0	1	1	0
AAATTTCGAATGTCC	4	16	15	174.464	1032153266	100	1800731087	240	4	0.0229274	0.0917097	0.00888528	0.00137565	0.000133279	0.6	1.33279e-09	1.33279e-09	1	0	0	1	1	0
AAC	16448	367248	3	174.464	1032153266	100	1800731087	1101744	22.3278	94.2776	2105.01	203.944	6.31504	0.611831	0.669835	6.11831e-06	6.11831e-06	1	1	0	0	1	0
AACAACAACACC	146	788	12	174.464	1032153266	100	1800731087	9456	5.39726	0.836851	4.5167	0.4376	0.0542004	0.0052512	0.647671	5.2512e-08	5.2512e-08	1	0	0	1	1	0
AACAACAACACTCAACATC	9	37	19	174.464	1032153266	100	1800731087	703	4.11111	0.0515867	0.212079	0.0205472	0.0040295	0.000390397	0.781111	3.90397e-09	3.90397e-09	1	0	0	1	1	0
AACAACAATAGCTACACC	3	12	18	174.464	1032153266	100	1800731087	216	4	0.0171956	0.0687823	0.00666396	0.00123808	0.000119951	0.72	1.19951e-09	1.19951e-09	1	0	0	1	1	0
AACAACACAC	60	346	10	174.464	1032153266	100	1800731087	3460	5.76667	0.343911	1.98322	0.192144	0.0198322	0.00192144	0.576667	1.92144e-08	1.92144e-08	1	0	0	1	1	0
AACAACACAT	3	12	10	174.464	1032153266	100	1800731087	120	4	0.0171956	0.0687823	0.00666396	0.000687823	6.66396e-05	0.4	6.66396e-10	6.66396e-10	1	0	0	1	0	0
AACAACACC	37	180	9	174.464	1032153266	100	1800731087	1620	4.86486	0.212079	1.03173	0.0999594	0.00928561	0.000899635	0.437838	8.99635e-09	8.99635e-09	1	0	0	1	0	0
AACAACACCGGTATTAG	18	73	17	174.464	1032153266	100	1800731087	1241	4.05556	0.103173	0.418426	0.0405391	0.00711323	0.000689165	0.689444	6.89165e-09	6.89165e-09	1	0	0	1	1	0
AACAACAGAGTCCGGG	8	40	16	174.464	1032153266	100	1800731087	640	5	0.0458549	0.229274	0.0222132	0.00366839	0.000355411	0.8	3.55411e-09	3.55411e-09	1	0	0	1	1	0
AACAACAGCACCAGT	292	1184	15	174.464	1032153266	100	1800731087	17760	4.05479	1.6737	6.78652	0.657511	0.101798	0.00986266	0.608219	9.86266e-08	9.86266e-08	1	0	0	1	1	0
AACAACAGTCAAGTTAG	379	1567	17	174.464	1032153266	100	1800731087	26639	4.13456	2.17237	8.98182	0.870202	0.152691	0.0147934	0.702876	1.47934e-07	1.47934e-07	1	0	0	1	1	0
AACAACATACTG	5	31	12	174.464	1032153266	100	1800731087	372	6.2	0.0286593	0.177688	0.0172152	0.00213225	0.000206583	0.744	2.06583e-09	2.06583e-09	1	0	0	1	1	0
AACAACATCTGTACTGCTTGC	2	8	21	174.464	1032153266	100	1800731087	168	4	0.0114637	0.0458549	0.00444264	0.000962952	9.32954e-05	0.84	9.32954e-10	9.32954e-10	1	0	0	1	1	0
AACAACCAGTACCCGAC	4	18	17	174.464	1032153266	100	1800731087	306	4.5	0.0229274	0.103173	0.00999594	0.00175395	0.000169931	0.765	1.69931e-09	1.69931e-09	1	0	0	1	1	0
AACAACCATCTAACTG	379	1782	16	174.464	1032153266	100	1800731087	28512	4.70185	2.17237	10.2142	0.989598	0.163427	0.0158336	0.752296	1.58336e-07	1.58336e-07	1	0	0	1	1	0
AACAACCGTGGCTG	12	54	14	174.464	1032153266	100	1800731087	756	4.5	0.0687823	0.30952	0.0299878	0.00433328	0.000419829	0.63	4.19829e-09	4.19829e-09	1	0	0	1	1	0
AACAACCGTGGCTT	15	80	14	174.464	1032153266	100	1800731087	1120	5.33333	0.0859779	0.458549	0.0444264	0.00641968	0.00062197	0.746667	6.2197e-09	6.2197e-09	1	0	0	1	1	0
AACAACTACAGCTAC	19	95	15	174.464	1032153266	100	1800731087	1425	5	0.108905	0.544526	0.0527564	0.0081679	0.000791345	0.75	7.91345e-09	7.91345e-09	1	0	0	1	1	0
AACAACTAT	2	11	9	174.464	1032153266	100	1800731087	99	5.5	0.0114637	0.0630504	0.00610863	0.000567454	5.49777e-05	0.495	5.49777e-10	5.49777e-10	1	0	0	1	0	0
AACAACTC	4	20	8	174.464	1032153266	100	1800731087	160	5	0.0229274	0.114637	0.0111066	0.000917097	8.88528e-05	0.4	8.88528e-10	8.88528e-10	1	0	0	1	0	0
AACAAG	3	12	6	174.464	1032153266	100	1800731087	72	4	0.0171956	0.0687823	0.00666396	0.000412694	3.99838e-05	0.24	3.99838e-10	3.99838e-10	1	0	0	1	0	0
AACAAGAGAGAGAG	1	6	14	174.464	1032153266	100	1800731087	84	6	0.00573186	0.0343911	0.00333198	0.000481476	4.66477e-05	0.84	4.66477e-10	4.66477e-10	1	0	0	1	1	0
AACAAGATGGCGATTGGG	3	13	18	174.464	1032153266	100	1800731087	234	4.33333	0.0171956	0.0745141	0.00721929	0.00134125	0.000129947	0.78	1.29947e-09	1.29947e-09	1	0	0	1	1	0
AACAAGCAGGCTGAGGCATTC	8	32	21	174.464	1032153266	100	1800731087	672	4	0.0458549	0.183419	0.0177706	0.00385181	0.000373182	0.84	3.73182e-09	3.73182e-09	1	0	0	1	1	0
AACAAGCCGAGCAGTTAGTGC	3	12	21	174.464	1032153266	100	1800731087	252	4	0.0171956	0.0687823	0.00666396	0.00144443	0.000139943	0.84	1.39943e-09	1.39943e-09	1	0	0	1	1	0
AACAAGCTGC	12	74	10	174.464	1032153266	100	1800731087	740	6.16667	0.0687823	0.424157	0.0410944	0.00424157	0.000410944	0.616667	4.10944e-09	4.10944e-09	1	0	0	1	1	0
AACAAGCTTCC	4	16	11	174.464	1032153266	100	1800731087	176	4	0.0229274	0.0917097	0.00888528	0.00100881	9.77381e-05	0.44	9.77381e-10	9.77381e-10	1	0	0	1	0	0
AACAAGCTTGGCTATT	17	92	16	174.464	1032153266	100	1800731087	1472	5.41176	0.0974416	0.527331	0.0510904	0.00843729	0.000817446	0.865882	8.17446e-09	8.17446e-09	1	0	0	1	1	0
AACAAGG	2	8	7	174.464	1032153266	100	1800731087	56	4	0.0114637	0.0458549	0.00444264	0.000320984	3.10985e-05	0.28	3.10985e-10	3.10985e-10	1	0	0	1	0	0
AACAAGGACGCGAGG	1	4	15	174.464	1032153266	100	1800731087	60	4	0.00573186	0.0229274	0.00222132	0.000343911	3.33198e-05	0.6	3.33198e-10	3.33198e-10	1	0	0	1	1	0
AACAAGT	3	12	7	174.464	1032153266	100	1800731087	84	4	0.0171956	0.0687823	0.00666396	0.000481476	4.66477e-05	0.28	4.66477e-10	4.66477e-10	1	0	0	1	0	0
AACAAGTAGTCTC	5	21	13	174.464	1032153266	100	1800731087	273	4.2	0.0286593	0.120369	0.0116619	0.0015648	0.000151605	0.546	1.51605e-09	1.51605e-09	1	0	0	1	1	0
AACAAGTATTCAAGAG	45	199	16	174.464	1032153266	100	1800731087	3184	4.42222	0.257934	1.14064	0.110511	0.0182502	0.00176817	0.707556	1.76817e-08	1.76817e-08	1	0	0	1	1	0
AACAAGTG	1	4	8	174.464	1032153266	100	1800731087	32	4	0.00573186	0.0229274	0.00222132	0.000183419	1.77706e-05	0.32	1.77706e-10	1.77706e-10	1	0	0	1	0	0
AACAAGTGAGG	24	154	11	174.464	1032153266	100	1800731087	1694	6.41667	0.137565	0.882706	0.0855208	0.00970977	0.000940729	0.705833	9.40729e-09	9.40729e-09	1	0	0	1	1	0
AACAAGTTCGTGATGGAG	5	21	18	174.464	1032153266	100	1800731087	378	4.2	0.0286593	0.120369	0.0116619	0.00216664	0.000209915	0.756	2.09915e-09	2.09915e-09	1	0	0	1	1	0
AACAAT	80	357	6	174.464	1032153266	100	1800731087	2142	4.4625	0.458549	2.04627	0.198253	0.0122776	0.00118952	0.26775	1.18952e-08	1.18952e-08	1	0	0	1	0	0
AACAATAAGT	24	100	10	174.464	1032153266	100	1800731087	1000	4.16667	0.137565	0.573186	0.055533	0.00573186	0.00055533	0.416667	5.5533e-09	5.5533e-09	1	0	0	1	0	0
AACAATACTC	11	56	10	174.464	1032153266	100	1800731087	560	5.09091	0.0630504	0.320984	0.0310985	0.00320984	0.000310985	0.509091	3.10985e-09	3.10985e-09	1	0	0	1	1	0
AACAATACTTGCTCTGT	3	12	17	174.464	1032153266	100	1800731087	204	4	0.0171956	0.0687823	0.00666396	0.0011693	0.000113287	0.68	1.13287e-09	1.13287e-09	1	0	0	1	1	0
AACAATAGGAATAAGG	931	4789	16	174.464	1032153266	100	1800731087	76624	5.14393	5.33636	27.4499	2.65948	0.439198	0.0425516	0.823029	4.25516e-07	4.25516e-07	1	0	0	1	1	0
AACAATATGGACAGT	32	129	15	174.464	1032153266	100	1800731087	1935	4.03125	0.183419	0.73941	0.0716376	0.0110911	0.00107456	0.604688	1.07456e-08	1.07456e-08	1	0	0	1	1	0
AACAATCAAGATATCGCTG	42	177	19	174.464	1032153266	100	1800731087	3363	4.21429	0.240738	1.01454	0.0982934	0.0192762	0.00186757	0.800714	1.86757e-08	1.86757e-08	1	0	0	1	1	0
AACAATCCCAGCATTAGG	1	4	18	174.464	1032153266	100	1800731087	72	4	0.00573186	0.0229274	0.00222132	0.000412694	3.99838e-05	0.72	3.99838e-10	3.99838e-10	1	0	0	1	1	0
AACAATCCCTCACTAACTAC	4	16	20	174.464	1032153266	100	1800731087	320	4	0.0229274	0.0917097	0.00888528	0.00183419	0.000177706	0.8	1.77706e-09	1.77706e-09	1	0	0	1	1	0
AACAATCT	8	46	8	174.464	1032153266	100	1800731087	368	5.75	0.0458549	0.263665	0.0255452	0.00210932	0.000204361	0.46	2.04361e-09	2.04361e-09	1	0	0	1	0	0
AACAATCTAAGCTAGCAG	1	4	18	174.464	1032153266	100	1800731087	72	4	0.00573186	0.0229274	0.00222132	0.000412694	3.99838e-05	0.72	3.99838e-10	3.99838e-10	1	0	0	1	1	0
AACAATCTCTCTCCACCT	9	39	18	174.464	1032153266	100	1800731087	702	4.33333	0.0515867	0.223542	0.0216579	0.00402376	0.000389842	0.78	3.89842e-09	3.89842e-09	1	0	0	1	1	0
AACAATG	7	28	7	174.464	1032153266	100	1800731087	196	4	0.040123	0.160492	0.0155492	0.00112344	0.000108845	0.28	1.08845e-09	1.08845e-09	1	0	0	1	0	0
AACAATGACAGCACCC	3	12	16	174.464	1032153266	100	1800731087	192	4	0.0171956	0.0687823	0.00666396	0.00110052	0.000106623	0.64	1.06623e-09	1.06623e-09	1	0	0	1	1	0
AACAATGACGCGGGG	1	4	15	174.464	1032153266	100	1800731087	60	4	0.00573186	0.0229274	0.00222132	0.000343911	3.33198e-05	0.6	3.33198e-10	3.33198e-10	1	0	0	1	1	0
AACAATGCC	1	6	9	174.464	1032153266	100	1800731087	54	6	0.00573186	0.0343911	0.00333198	0.00030952	2.99878e-05	0.54	2.99878e-10	2.99878e-10	1	0	0	1	1	0
AACAATGCTCGATTAG	186	786	16	174.464	1032153266	100	1800731087	12576	4.22581	1.06613	4.50524	0.436489	0.0720838	0.00698383	0.676129	6.98383e-08	6.98383e-08	1	0	0	1	1	0
AACAATGGTTGTGTGAGG	3	12	18	174.464	1032153266	100	1800731087	216	4	0.0171956	0.0687823	0.00666396	0.00123808	0.000119951	0.72	1.19951e-09	1.19951e-09	1	0	0	1	1	0
AACAATGTAACATGT	118	586	15	174.464	1032153266	100	1800731087	8790	4.9661	0.676359	3.35887	0.325423	0.050383	0.00488135	0.744915	4.88135e-08	4.88135e-08	1	0	0	1	1	0
AACAATT	2	10	7	174.464	1032153266	100	1800731087	70	5	0.0114637	0.0573186	0.0055533	0.00040123	3.88731e-05	0.35	3.88731e-10	3.88731e-10	1	0	0	1	0	0
AACAATTGTAATGGTGGT	16	66	18	174.464	1032153266	100	1800731087	1188	4.125	0.0917097	0.378303	0.0366518	0.00680945	0.000659732	0.7425	6.59732e-09	6.59732e-09	1	0	0	1	1	0
AACAC	16948	212928	5	174.464	1032153266	100	1800731087	1064640	12.5636	97.1435	1220.47	118.245	6.10236	0.591227	0.62818	5.91227e-06	5.91227e-06	1	1	0	1	1	0
AACACAACACATG	16	68	13	174.464	1032153266	100	1800731087	884	4.25	0.0917097	0.389766	0.0377624	0.00506696	0.000490912	0.5525	4.90912e-09	4.90912e-09	1	0	0	1	1	0
AACACAACACCCTCACAC	1	5	18	174.464	1032153266	100	1800731087	90	5	0.00573186	0.0286593	0.00277665	0.000515867	4.99797e-05	0.9	4.99797e-10	4.99797e-10	1	0	0	1	1	0
AACACAACACGAACAGCCGTACC	4	16	23	174.464	1032153266	100	1800731087	368	4	0.0229274	0.0917097	0.00888528	0.00210932	0.000204361	0.92	2.04361e-09	2.04361e-09	1	0	0	1	1	0
AACACAATGACTCGGTGAC	1	4	19	174.464	1032153266	100	1800731087	76	4	0.00573186	0.0229274	0.00222132	0.000435621	4.22051e-05	0.76	4.22051e-10	4.22051e-10	1	0	0	1	1	0
AACACAC	889	7290	7	174.464	1032153266	100	1800731087	51030	8.20022	5.09562	41.7852	4.04836	0.292497	0.0283385	0.574016	2.83385e-07	2.83385e-07	1	0	0	1	1	0
AACACACAACACAGCCACAC	3	12	20	174.464	1032153266	100	1800731087	240	4	0.0171956	0.0687823	0.00666396	0.00137565	0.000133279	0.8	1.33279e-09	1.33279e-09	1	0	0	1	1	0
AACACACAC	812	3838	9	174.464	1032153266	100	1800731087	34542	4.7266	4.65427	21.9989	2.13136	0.19799	0.0191822	0.425394	1.91822e-07	1.91822e-07	1	0	0	1	0	0
AACACACACAACCACACAC	9	36	19	174.464	1032153266	100	1800731087	684	4	0.0515867	0.206347	0.0199919	0.00392059	0.000379846	0.76	3.79846e-09	3.79846e-09	1	0	0	1	1	0
AACACACACAC	733	3092	11	174.464	1032153266	100	1800731087	34012	4.21828	4.20145	17.7229	1.71708	0.194952	0.0188879	0.464011	1.88879e-07	1.88879e-07	1	0	0	1	0	0
AACACACACACCAGT	2	8	15	174.464	1032153266	100	1800731087	120	4	0.0114637	0.0458549	0.00444264	0.000687823	6.66396e-05	0.6	6.66396e-10	6.66396e-10	1	0	0	1	1	0
AACACACACC	604	2909	10	174.464	1032153266	100	1800731087	29090	4.81623	3.46204	16.674	1.61545	0.16674	0.0161545	0.481623	1.61545e-07	1.61545e-07	1	0	0	1	0	0
AACACACACCACACC	6	24	15	174.464	1032153266	100	1800731087	360	4	0.0343911	0.137565	0.0133279	0.00206347	0.000199919	0.6	1.99919e-09	1.99919e-09	1	0	0	1	1	0
AACACACACCCACAC	4	21	15	174.464	1032153266	100	1800731087	315	5.25	0.0229274	0.120369	0.0116619	0.00180553	0.000174929	0.7875	1.74929e-09	1.74929e-09	1	0	0	1	1	0
AACACACACGAGCCAGGG	1	5	18	174.464	1032153266	100	1800731087	90	5	0.00573186	0.0286593	0.00277665	0.000515867	4.99797e-05	0.9	4.99797e-10	4.99797e-10	1	0	0	1	1	0
AACACACACGC	16	65	11	174.464	1032153266	100	1800731087	715	4.0625	0.0917097	0.372571	0.0360965	0.00409828	0.000397061	0.446875	3.97061e-09	3.97061e-09	1	0	0	1	0	0
AACACACACGCG	13	52	12	174.464	1032153266	100	1800731087	624	4	0.0745141	0.298057	0.0288772	0.00357668	0.000346526	0.48	3.46526e-09	3.46526e-09	1	0	0	1	0	0
AACACACACTAACTCACC	1	5	18	174.464	1032153266	100	1800731087	90	5	0.00573186	0.0286593	0.00277665	0.000515867	4.99797e-05	0.9	4.99797e-10	4.99797e-10	1	0	0	1	1	0
AACACACACTACTACTAC	10	43	18	174.464	1032153266	100	1800731087	774	4.3	0.0573186	0.24647	0.0238792	0.00443646	0.000429825	0.774	4.29825e-09	4.29825e-09	1	0	0	1	1	0
AACACACAGACAGT	2	8	14	174.464	1032153266	100	1800731087	112	4	0.0114637	0.0458549	0.00444264	0.000641968	6.2197e-05	0.56	6.2197e-10	6.2197e-10	1	0	0	1	1	0
AACACACAGACGCAC	1	6	15	174.464	1032153266	100	1800731087	90	6	0.00573186	0.0343911	0.00333198	0.000515867	4.99797e-05	0.9	4.99797e-10	4.99797e-10	1	0	0	1	1	0
AACACACATACACCAC	1	4	16	174.464	1032153266	100	1800731087	64	4	0.00573186	0.0229274	0.00222132	0.000366839	3.55411e-05	0.64	3.55411e-10	3.55411e-10	1	0	0	1	1	0
AACACACATGTGGTGCAGT	5	20	19	174.464	1032153266	100	1800731087	380	4	0.0286593	0.114637	0.0111066	0.00217811	0.000211025	0.76	2.11025e-09	2.11025e-09	1	0	0	1	1	0
AACACACATTCTC	14	65	13	174.464	1032153266	100	1800731087	845	4.64286	0.080246	0.372571	0.0360965	0.00484342	0.000469254	0.603571	4.69254e-09	4.69254e-09	1	0	0	1	1	0
AACACACC	50	234	8	174.464	1032153266	100	1800731087	1872	4.68	0.286593	1.34125	0.129947	0.01073	0.00103958	0.3744	1.03958e-08	1.03958e-08	1	0	0	1	0	0
AACACACCCC	1	4	10	174.464	1032153266	100	1800731087	40	4	0.00573186	0.0229274	0.00222132	0.000229274	2.22132e-05	0.4	2.22132e-10	2.22132e-10	1	0	0	1	0	0
AACACACCCGACGTTCGCTCCGCTC	1	4	25	174.464	1032153266	100	1800731087	100	4	0.00573186	0.0229274	0.00222132	0.000573186	5.5533e-05	1	5.5533e-10	5.5533e-10	1	0	0	1	1	0
AACACACCGACAATACT	1	4	17	174.464	1032153266	100	1800731087	68	4	0.00573186	0.0229274	0.00222132	0.000389766	3.77624e-05	0.68	3.77624e-10	3.77624e-10	1	0	0	1	1	0
AACACACCTGACG	1	4	13	174.464	1032153266	100	1800731087	52	4	0.00573186	0.0229274	0.00222132	0.000298057	2.88772e-05	0.52	2.88772e-10	2.88772e-10	1	0	0	1	1	0
AACACACG	2	12	8	174.464	1032153266	100	1800731087	96	6	0.0114637	0.0687823	0.00666396	0.000550258	5.33117e-05	0.48	5.33117e-10	5.33117e-10	1	0	0	1	0	0
AACACACT	11	81	8	174.464	1032153266	100	1800731087	648	7.36364	0.0630504	0.46428	0.0449817	0.00371424	0.000359854	0.589091	3.59854e-09	3.59854e-09	1	0	0	1	1	0
AACACACTACACAAGGGC	18	75	18	174.464	1032153266	100	1800731087	1350	4.16667	0.103173	0.429889	0.0416498	0.00773801	0.000749696	0.75	7.49696e-09	7.49696e-09	1	0	0	1	1	0
AACACACTACCGAATTC	5	20	17	174.464	1032153266	100	1800731087	340	4	0.0286593	0.114637	0.0111066	0.00194883	0.000188812	0.68	1.88812e-09	1.88812e-09	1	0	0	1	1	0
AACACACTCCACAC	2	8	14	174.464	1032153266	100	1800731087	112	4	0.0114637	0.0458549	0.00444264	0.000641968	6.2197e-05	0.56	6.2197e-10	6.2197e-10	1	0	0	1	1	0
AACACACTTACACAC	33	156	15	174.464	1032153266	100	1800731087	2340	4.72727	0.189151	0.89417	0.0866315	0.0134125	0.00129947	0.709091	1.29947e-08	1.29947e-08	1	0	0	1	1	0
AACACAGACACACC	1	4	14	174.464	1032153266	100	1800731087	56	4	0.00573186	0.0229274	0.00222132	0.000320984	3.10985e-05	0.56	3.10985e-10	3.10985e-10	1	0	0	1	1	0
AACACAGCCATCTCAGTAAG	5	20	20	174.464	1032153266	100	1800731087	400	4	0.0286593	0.114637	0.0111066	0.00229274	0.000222132	0.8	2.22132e-09	2.22132e-09	1	0	0	1	1	0
AACACAGGCCCTTCAGGC	30	124	18	174.464	1032153266	100	1800731087	2232	4.13333	0.171956	0.71075	0.0688609	0.0127935	0.0012395	0.744	1.2395e-08	1.2395e-08	1	0	0	1	1	0
AACACAGTTCCGACCGC	3	12	17	174.464	1032153266	100	1800731087	204	4	0.0171956	0.0687823	0.00666396	0.0011693	0.000113287	0.68	1.13287e-09	1.13287e-09	1	0	0	1	1	0
AACACAT	1	5	7	174.464	1032153266	100	1800731087	35	5	0.00573186	0.0286593	0.00277665	0.000200615	1.94366e-05	0.35	1.94366e-10	1.94366e-10	1	0	0	1	0	0
AACACATACCCCAACTT	4	17	17	174.464	1032153266	100	1800731087	289	4.25	0.0229274	0.0974416	0.00944061	0.00165651	0.00016049	0.7225	1.6049e-09	1.6049e-09	1	0	0	1	1	0
AACACATAT	11	56	9	174.464	1032153266	100	1800731087	504	5.09091	0.0630504	0.320984	0.0310985	0.00288886	0.000279886	0.458182	2.79886e-09	2.79886e-09	1	0	0	1	0	0
AACACATGACAC	17	80	12	174.464	1032153266	100	1800731087	960	4.70588	0.0974416	0.458549	0.0444264	0.00550258	0.000533117	0.564706	5.33117e-09	5.33117e-09	1	0	0	1	1	0
AACACATTAGAT	4	16	12	174.464	1032153266	100	1800731087	192	4	0.0229274	0.0917097	0.00888528	0.00110052	0.000106623	0.48	1.06623e-09	1.06623e-09	1	0	0	1	0	0
AACACATTGACACTCGAC	27	115	18	174.464	1032153266	100	1800731087	2070	4.25926	0.15476	0.659164	0.063863	0.0118649	0.00114953	0.766667	1.14953e-08	1.14953e-08	1	0	0	1	1	0
AACACATTGACGCTCGAC	12	52	18	174.464	1032153266	100	1800731087	936	4.33333	0.0687823	0.298057	0.0288772	0.00536502	0.000519789	0.78	5.19789e-09	5.19789e-09	1	0	0	1	1	0
AACACC	4238	39081	6	174.464	1032153266	100	1800731087	234486	9.22157	24.2916	224.007	21.7029	1.34404	0.130217	0.553294	1.30217e-06	1.30217e-06	1	0	0	1	1	0
AACACCAACATCGTAT	5	30	16	174.464	1032153266	100	1800731087	480	6	0.0286593	0.171956	0.0166599	0.00275129	0.000266558	0.96	2.66558e-09	2.66558e-09	1	0	0	1	1	0
AACACCAACCATT	1	4	13	174.464	1032153266	100	1800731087	52	4	0.00573186	0.0229274	0.00222132	0.000298057	2.88772e-05	0.52	2.88772e-10	2.88772e-10	1	0	0	1	1	0
AACACCACAACCACC	2	10	15	174.464	1032153266	100	1800731087	150	5	0.0114637	0.0573186	0.0055533	0.000859779	8.32995e-05	0.75	8.32995e-10	8.32995e-10	1	0	0	1	1	0
AACACCACACAT	5	20	12	174.464	1032153266	100	1800731087	240	4	0.0286593	0.114637	0.0111066	0.00137565	0.000133279	0.48	1.33279e-09	1.33279e-09	1	0	0	1	0	0
AACACCACACTCGCACCACC	7	31	20	174.464	1032153266	100	1800731087	620	4.42857	0.040123	0.177688	0.0172152	0.00355375	0.000344305	0.885714	3.44305e-09	3.44305e-09	1	0	0	1	1	0
AACACCACC	183	745	9	174.464	1032153266	100	1800731087	6705	4.07104	1.04893	4.27023	0.413721	0.0384321	0.00372349	0.366393	3.72349e-08	3.72349e-08	1	0	0	1	0	0
AACACCACCACACC	6	24	14	174.464	1032153266	100	1800731087	336	4	0.0343911	0.137565	0.0133279	0.0019259	0.000186591	0.56	1.86591e-09	1.86591e-09	1	0	0	1	1	0
AACACCACCATCAACC	2	8	16	174.464	1032153266	100	1800731087	128	4	0.0114637	0.0458549	0.00444264	0.000733678	7.10822e-05	0.64	7.10822e-10	7.10822e-10	1	0	0	1	1	0
AACACCACCCTTACTGCC	10	44	18	174.464	1032153266	100	1800731087	792	4.4	0.0573186	0.252202	0.0244345	0.00453963	0.000439821	0.792	4.39821e-09	4.39821e-09	1	0	0	1	1	0
AACACCACCGAGGAAGAT	2	8	18	174.464	1032153266	100	1800731087	144	4	0.0114637	0.0458549	0.00444264	0.000825387	7.99675e-05	0.72	7.99675e-10	7.99675e-10	1	0	0	1	1	0
AACACCACCTCTCCGT	23	94	16	174.464	1032153266	100	1800731087	1504	4.08696	0.131833	0.538795	0.052201	0.00862071	0.000835216	0.653913	8.35216e-09	8.35216e-09	1	0	0	1	1	0
AACACCACCTCTCTGT	20	91	16	174.464	1032153266	100	1800731087	1456	4.55	0.114637	0.521599	0.050535	0.00834558	0.00080856	0.728	8.0856e-09	8.0856e-09	1	0	0	1	1	0
AACACCACTAACACCATC	11	44	18	174.464	1032153266	100	1800731087	792	4	0.0630504	0.252202	0.0244345	0.00453963	0.000439821	0.72	4.39821e-09	4.39821e-09	1	0	0	1	1	0
AACACCAGAGTGTTAGG	478	1923	17	174.464	1032153266	100	1800731087	32691	4.02301	2.73983	11.0224	1.0679	0.18738	0.0181543	0.683912	1.81543e-07	1.81543e-07	1	0	0	1	1	0
AACACCATACTTGCGC	9	36	16	174.464	1032153266	100	1800731087	576	4	0.0515867	0.206347	0.0199919	0.00330155	0.00031987	0.64	3.1987e-09	3.1987e-09	1	0	0	1	1	0
AACACCATCAT	9	37	11	174.464	1032153266	100	1800731087	407	4.11111	0.0515867	0.212079	0.0205472	0.00233287	0.000226019	0.452222	2.26019e-09	2.26019e-09	1	0	0	1	0	0
AACACCC	1	4	7	174.464	1032153266	100	1800731087	28	4	0.00573186	0.0229274	0.00222132	0.000160492	1.55492e-05	0.28	1.55492e-10	1.55492e-10	1	0	0	1	0	0
AACACCCAACATC	18	77	13	174.464	1032153266	100	1800731087	1001	4.27778	0.103173	0.441353	0.0427604	0.00573759	0.000555885	0.556111	5.55885e-09	5.55885e-09	1	0	0	1	1	0
AACACCCAAT	1	4	10	174.464	1032153266	100	1800731087	40	4	0.00573186	0.0229274	0.00222132	0.000229274	2.22132e-05	0.4	2.22132e-10	2.22132e-10	1	0	0	1	0	0
AACACCCACC	1	4	10	174.464	1032153266	100	1800731087	40	4	0.00573186	0.0229274	0.00222132	0.000229274	2.22132e-05	0.4	2.22132e-10	2.22132e-10	1	0	0	1	0	0
AACACCCCATCACACCAC	9	37	18	174.464	1032153266	100	1800731087	666	4.11111	0.0515867	0.212079	0.0205472	0.00381742	0.00036985	0.74	3.6985e-09	3.6985e-09	1	0	0	1	1	0
AACACCCCGATAATCTG	41	165	17	174.464	1032153266	100	1800731087	2805	4.02439	0.235006	0.945756	0.0916295	0.0160779	0.0015577	0.684146	1.5577e-08	1.5577e-08	1	0	0	1	1	0
AACACCG	4	24	7	174.464	1032153266	100	1800731087	168	6	0.0229274	0.137565	0.0133279	0.000962952	9.32954e-05	0.42	9.32954e-10	9.32954e-10	1	0	0	1	0	0
AACACCGATTCG	11	71	12	174.464	1032153266	100	1800731087	852	6.45455	0.0630504	0.406962	0.0394284	0.00488354	0.000473141	0.774545	4.73141e-09	4.73141e-09	1	0	0	1	1	0
AACACCGATTCT	2	14	12	174.464	1032153266	100	1800731087	168	7	0.0114637	0.080246	0.00777462	0.000962952	9.32954e-05	0.84	9.32954e-10	9.32954e-10	1	0	0	1	1	0
AACACCGCCGAGCCGTCCCG	5	24	20	174.464	1032153266	100	1800731087	480	4.8	0.0286593	0.137565	0.0133279	0.00275129	0.000266558	0.96	2.66558e-09	2.66558e-09	1	0	0	1	1	0
AACACCT	7	75	7	174.464	1032153266	100	1800731087	525	10.7143	0.040123	0.429889	0.0416498	0.00300922	0.000291548	0.75	2.91548e-09	2.91548e-09	1	0	0	1	1	0
AACACCTAACCTT	19	108	13	174.464	1032153266	100	1800731087	1404	5.68421	0.108905	0.619041	0.0599756	0.00804753	0.000779683	0.738947	7.79683e-09	7.79683e-09	1	0	0	1	1	0
AACACG	11	75	6	174.464	1032153266	100	1800731087	450	6.81818	0.0630504	0.429889	0.0416498	0.00257934	0.000249899	0.409091	2.49899e-09	2.49899e-09	1	0	0	1	0	0
AACACGAACTAAG	217	923	13	174.464	1032153266	100	1800731087	11999	4.25346	1.24381	5.2905	0.51257	0.0687765	0.0066634	0.552949	6.6634e-08	6.6634e-08	1	0	0	1	1	0
AACACGAAGCTGCC	8	41	14	174.464	1032153266	100	1800731087	574	5.125	0.0458549	0.235006	0.0227685	0.00329009	0.000318759	0.7175	3.18759e-09	3.18759e-09	1	0	0	1	1	0
AACACGACAGATGTTGGTG	1	4	19	174.464	1032153266	100	1800731087	76	4	0.00573186	0.0229274	0.00222132	0.000435621	4.22051e-05	0.76	4.22051e-10	4.22051e-10	1	0	0	1	1	0
AACACGACCCCCCTGCACAGCG	1	4	22	174.464	1032153266	100	1800731087	88	4	0.00573186	0.0229274	0.00222132	0.000504403	4.8869e-05	0.88	4.8869e-10	4.8869e-10	1	0	0	1	1	0
AACACGACTCGGTCGC	2	12	16	174.464	1032153266	100	1800731087	192	6	0.0114637	0.0687823	0.00666396	0.00110052	0.000106623	0.96	1.06623e-09	1.06623e-09	1	0	0	1	1	0
AACACGAGACAT	30	155	12	174.464	1032153266	100	1800731087	1860	5.16667	0.171956	0.888438	0.0860762	0.0106613	0.00103291	0.62	1.03291e-08	1.03291e-08	1	0	0	1	1	0
AACACGC	66	270	7	174.464	1032153266	100	1800731087	1890	4.09091	0.378303	1.5476	0.149939	0.0108332	0.00104957	0.286364	1.04957e-08	1.04957e-08	1	0	0	1	0	0
AACACGCAC	7	34	9	174.464	1032153266	100	1800731087	306	4.85714	0.040123	0.194883	0.0188812	0.00175395	0.000169931	0.437143	1.69931e-09	1.69931e-09	1	0	0	1	0	0
AACACGCACC	160	824	10	174.464	1032153266	100	1800731087	8240	5.15	0.917097	4.72305	0.457592	0.0472305	0.00457592	0.515	4.57592e-08	4.57592e-08	1	0	0	1	1	0
AACACGGCCGCCAAGGTC	6	27	18	174.464	1032153266	100	1800731087	486	4.5	0.0343911	0.15476	0.0149939	0.00278568	0.00026989	0.81	2.6989e-09	2.6989e-09	1	0	0	1	1	0
AACACGGTTCACTGGCGGCCGG	3	12	22	174.464	1032153266	100	1800731087	264	4	0.0171956	0.0687823	0.00666396	0.00151321	0.000146607	0.88	1.46607e-09	1.46607e-09	1	0	0	1	1	0
AACACGTACAAGTACTCTTAC	10	40	21	174.464	1032153266	100	1800731087	840	4	0.0573186	0.229274	0.0222132	0.00481476	0.000466477	0.84	4.66477e-09	4.66477e-09	1	0	0	1	1	0
AACACT	18	95	6	174.464	1032153266	100	1800731087	570	5.27778	0.103173	0.544526	0.0527564	0.00326716	0.000316538	0.316667	3.16538e-09	3.16538e-09	1	0	0	1	0	0
AACACTAAGTGTGGT	2	8	15	174.464	1032153266	100	1800731087	120	4	0.0114637	0.0458549	0.00444264	0.000687823	6.66396e-05	0.6	6.66396e-10	6.66396e-10	1	0	0	1	1	0
AACACTACCCACATTCTC	54	242	18	174.464	1032153266	100	1800731087	4356	4.48148	0.30952	1.38711	0.13439	0.024968	0.00241902	0.806667	2.41902e-08	2.41902e-08	1	0	0	1	1	0
AACACTACTGCTGT	35	140	14	174.464	1032153266	100	1800731087	1960	4	0.200615	0.80246	0.0777462	0.0112344	0.00108845	0.56	1.08845e-08	1.08845e-08	1	0	0	1	1	0
AACACTC	55	275	7	174.464	1032153266	100	1800731087	1925	5	0.315252	1.57626	0.152716	0.0110338	0.00106901	0.35	1.06901e-08	1.06901e-08	1	0	0	1	0	0
AACACTCACACACAC	2	8	15	174.464	1032153266	100	1800731087	120	4	0.0114637	0.0458549	0.00444264	0.000687823	6.66396e-05	0.6	6.66396e-10	6.66396e-10	1	0	0	1	1	0
AACACTCCATGACTT	13	64	15	174.464	1032153266	100	1800731087	960	4.92308	0.0745141	0.366839	0.0355411	0.00550258	0.000533117	0.738462	5.33117e-09	5.33117e-09	1	0	0	1	1	0
AACACTCCTTACAC	3	12	14	174.464	1032153266	100	1800731087	168	4	0.0171956	0.0687823	0.00666396	0.000962952	9.32954e-05	0.56	9.32954e-10	9.32954e-10	1	0	0	1	1	0
AACACTCG	1	4	8	174.464	1032153266	100	1800731087	32	4	0.00573186	0.0229274	0.00222132	0.000183419	1.77706e-05	0.32	1.77706e-10	1.77706e-10	1	0	0	1	0	0
AACACTCGGTAAGTTG	1	4	16	174.464	1032153266	100	1800731087	64	4	0.00573186	0.0229274	0.00222132	0.000366839	3.55411e-05	0.64	3.55411e-10	3.55411e-10	1	0	0	1	1	0
AACACTCTGT	7	29	10	174.464	1032153266	100	1800731087	290	4.14286	0.040123	0.166224	0.0161046	0.00166224	0.000161046	0.414286	1.61046e-09	1.61046e-09	1	0	0	1	0	0
AACACTCTTAGTAGAGT	21	86	17	174.464	1032153266	100	1800731087	1462	4.09524	0.120369	0.49294	0.0477584	0.00837997	0.000811892	0.69619	8.11892e-09	8.11892e-09	1	0	0	1	1	0
AACACTG	44	354	7	174.464	1032153266	100	1800731087	2478	8.04545	0.252202	2.02908	0.196587	0.0142035	0.00137611	0.563182	1.37611e-08	1.37611e-08	1	0	0	1	1	0
AACACTGCACTGCGTC	147	593	16	174.464	1032153266	100	1800731087	9488	4.03401	0.842583	3.39899	0.329311	0.0543839	0.00526897	0.645442	5.26897e-08	5.26897e-08	1	0	0	1	1	0
AACACTGCAGTCCGAG	9	38	16	174.464	1032153266	100	1800731087	608	4.22222	0.0515867	0.217811	0.0211025	0.00348497	0.000337641	0.675556	3.37641e-09	3.37641e-09	1	0	0	1	1	0
AACACTGGACATCCACCAC	2	8	19	174.464	1032153266	100	1800731087	152	4	0.0114637	0.0458549	0.00444264	0.000871242	8.44102e-05	0.76	8.44102e-10	8.44102e-10	1	0	0	1	1	0
AACACTGGC	1	6	9	174.464	1032153266	100	1800731087	54	6	0.00573186	0.0343911	0.00333198	0.00030952	2.99878e-05	0.54	2.99878e-10	2.99878e-10	1	0	0	1	1	0
AACACTT	15	65	7	174.464	1032153266	100	1800731087	455	4.33333	0.0859779	0.372571	0.0360965	0.00260799	0.000252675	0.303333	2.52675e-09	2.52675e-09	1	0	0	1	0	0
AACACTTAAGCAT	7	42	13	174.464	1032153266	100	1800731087	546	6	0.040123	0.240738	0.0233239	0.00312959	0.00030321	0.78	3.0321e-09	3.0321e-09	1	0	0	1	1	0
AACACTTACCACTCC	40	170	15	174.464	1032153266	100	1800731087	2550	4.25	0.229274	0.974416	0.0944061	0.0146162	0.00141609	0.6375	1.41609e-08	1.41609e-08	1	0	0	1	1	0
AACACTTCGCTAACGC	1	4	16	174.464	1032153266	100	1800731087	64	4	0.00573186	0.0229274	0.00222132	0.000366839	3.55411e-05	0.64	3.55411e-10	3.55411e-10	1	0	0	1	1	0
AACAG	981	12243	5	174.464	1032153266	100	1800731087	61215	12.4801	5.62295	70.1751	6.79891	0.350876	0.0339945	0.624006	3.39945e-07	3.39945e-07	1	0	0	1	1	0
AACAGAACAT	6	24	10	174.464	1032153266	100	1800731087	240	4	0.0343911	0.137565	0.0133279	0.00137565	0.000133279	0.4	1.33279e-09	1.33279e-09	1	0	0	1	0	0
AACAGAACCCAACCC	3	15	15	174.464	1032153266	100	1800731087	225	5	0.0171956	0.0859779	0.00832995	0.00128967	0.000124949	0.75	1.24949e-09	1.24949e-09	1	0	0	1	1	0
AACAGAACCCAACCCAACCC	1	5	20	174.464	1032153266	100	1800731087	100	5	0.00573186	0.0286593	0.00277665	0.000573186	5.5533e-05	1	5.5533e-10	5.5533e-10	1	0	0	1	1	0
AACAGAATGGTGTGG	511	2485	15	174.464	1032153266	100	1800731087	37275	4.86301	2.92898	14.2437	1.38	0.213655	0.0206999	0.729452	2.06999e-07	2.06999e-07	1	0	0	1	1	0
AACAGAATTCGAGGATGC	24	107	18	174.464	1032153266	100	1800731087	1926	4.45833	0.137565	0.613309	0.0594203	0.0110396	0.00106957	0.8025	1.06957e-08	1.06957e-08	1	0	0	1	1	0
AACAGACACAC	5	20	11	174.464	1032153266	100	1800731087	220	4	0.0286593	0.114637	0.0111066	0.00126101	0.000122173	0.44	1.22173e-09	1.22173e-09	1	0	0	1	0	0
AACAGACACAGTCATC	5	23	16	174.464	1032153266	100	1800731087	368	4.6	0.0286593	0.131833	0.0127726	0.00210932	0.000204361	0.736	2.04361e-09	2.04361e-09	1	0	0	1	1	0
AACAGACAGAAGAGGAGGAGG	1	4	21	174.464	1032153266	100	1800731087	84	4	0.00573186	0.0229274	0.00222132	0.000481476	4.66477e-05	0.84	4.66477e-10	4.66477e-10	1	0	0	1	1	0
AACAGACCCG	1	4	10	174.464	1032153266	100	1800731087	40	4	0.00573186	0.0229274	0.00222132	0.000229274	2.22132e-05	0.4	2.22132e-10	2.22132e-10	1	0	0	1	0	0
AACAGACCTAGTTCAC	3	12	16	174.464	1032153266	100	1800731087	192	4	0.0171956	0.0687823	0.00666396	0.00110052	0.000106623	0.64	1.06623e-09	1.06623e-09	1	0	0	1	1	0
AACAGACTATACACT	11	45	15	174.464	1032153266	100	1800731087	675	4.09091	0.0630504	0.257934	0.0249899	0.003869	0.000374848	0.613636	3.74848e-09	3.74848e-09	1	0	0	1	1	0
AACAGACTCACATATC	4	16	16	174.464	1032153266	100	1800731087	256	4	0.0229274	0.0917097	0.00888528	0.00146736	0.000142164	0.64	1.42164e-09	1.42164e-09	1	0	0	1	1	0
AACAGACTCTCC	4	16	12	174.464	1032153266	100	1800731087	192	4	0.0229274	0.0917097	0.00888528	0.00110052	0.000106623	0.48	1.06623e-09	1.06623e-09	1	0	0	1	0	0
AACAGACTTCGTATCC	15	67	16	174.464	1032153266	100	1800731087	1072	4.46667	0.0859779	0.384034	0.0372071	0.00614455	0.000595314	0.714667	5.95314e-09	5.95314e-09	1	0	0	1	1	0
AACAGAGAGAGAGG	38	164	14	174.464	1032153266	100	1800731087	2296	4.31579	0.217811	0.940025	0.0910741	0.0131603	0.00127504	0.604211	1.27504e-08	1.27504e-08	1	0	0	1	1	0
AACAGATACTCAG	640	3601	13	174.464	1032153266	100	1800731087	46813	5.62656	3.66839	20.6404	1.99974	0.268325	0.0259967	0.731453	2.59967e-07	2.59967e-07	1	0	0	1	1	0
AACAGATGGGG	1	4	11	174.464	1032153266	100	1800731087	44	4	0.00573186	0.0229274	0.00222132	0.000252202	2.44345e-05	0.44	2.44345e-10	2.44345e-10	1	0	0	1	0	0
AACAGC	123	630	6	174.464	1032153266	100	1800731087	3780	5.12195	0.705018	3.61107	0.349858	0.0216664	0.00209915	0.307317	2.09915e-08	2.09915e-08	1	0	0	1	0	0
AACAGCAATAGC	1	4	12	174.464	1032153266	100	1800731087	48	4	0.00573186	0.0229274	0.00222132	0.000275129	2.66558e-05	0.48	2.66558e-10	2.66558e-10	1	0	0	1	0	0
AACAGCACAG	6	35	10	174.464	1032153266	100	1800731087	350	5.83333	0.0343911	0.200615	0.0194366	0.00200615	0.000194366	0.583333	1.94366e-09	1.94366e-09	1	0	0	1	1	0
AACAGCAGATTAATTGCAAT	415	1738	20	174.464	1032153266	100	1800731087	34760	4.18795	2.37872	9.96197	0.965164	0.199239	0.0193033	0.83759	1.93033e-07	1.93033e-07	1	0	0	1	1	0
AACAGCAGC	21	85	9	174.464	1032153266	100	1800731087	765	4.04762	0.120369	0.487208	0.0472031	0.00438487	0.000424827	0.364286	4.24827e-09	4.24827e-09	1	0	0	1	0	0
AACAGCATACCTGAC	45	189	15	174.464	1032153266	100	1800731087	2835	4.2	0.257934	1.08332	0.104957	0.0162498	0.00157436	0.63	1.57436e-08	1.57436e-08	1	0	0	1	1	0
AACAGCC	9	43	7	174.464	1032153266	100	1800731087	301	4.77778	0.0515867	0.24647	0.0238792	0.00172529	0.000167154	0.334444	1.67154e-09	1.67154e-09	1	0	0	1	0	0
AACAGCCATAATCGATCCG	1	5	19	174.464	1032153266	100	1800731087	95	5	0.00573186	0.0286593	0.00277665	0.000544526	5.27564e-05	0.95	5.27564e-10	5.27564e-10	1	0	0	1	1	0
AACAGCCATCGCC	80	370	13	174.464	1032153266	100	1800731087	4810	4.625	0.458549	2.12079	0.205472	0.0275702	0.00267114	0.60125	2.67114e-08	2.67114e-08	1	0	0	1	1	0
AACAGCCGAGACAGGACC	1	4	18	174.464	1032153266	100	1800731087	72	4	0.00573186	0.0229274	0.00222132	0.000412694	3.99838e-05	0.72	3.99838e-10	3.99838e-10	1	0	0	1	1	0
AACAGCGGCCGT	6	44	12	174.464	1032153266	100	1800731087	528	7.33333	0.0343911	0.252202	0.0244345	0.00302642	0.000293214	0.88	2.93214e-09	2.93214e-09	1	0	0	1	1	0
AACAGCT	5	24	7	174.464	1032153266	100	1800731087	168	4.8	0.0286593	0.137565	0.0133279	0.000962952	9.32954e-05	0.336	9.32954e-10	9.32954e-10	1	0	0	1	0	0
AACAGCTCCGACAGC	59	278	15	174.464	1032153266	100	1800731087	4170	4.71186	0.33818	1.59346	0.154382	0.0239018	0.00231573	0.70678	2.31573e-08	2.31573e-08	1	0	0	1	1	0
AACAGCTCTGATAGC	43	196	15	174.464	1032153266	100	1800731087	2940	4.55814	0.24647	1.12344	0.108845	0.0168517	0.00163267	0.683721	1.63267e-08	1.63267e-08	1	0	0	1	1	0
AACAGCTCTGATATC	5	22	15	174.464	1032153266	100	1800731087	330	4.4	0.0286593	0.126101	0.0122173	0.00189151	0.000183259	0.66	1.83259e-09	1.83259e-09	1	0	0	1	1	0
AACAGCTCTGATGCC	11	54	15	174.464	1032153266	100	1800731087	810	4.90909	0.0630504	0.30952	0.0299878	0.0046428	0.000449817	0.736364	4.49817e-09	4.49817e-09	1	0	0	1	1	0
AACAGCTG	5	20	8	174.464	1032153266	100	1800731087	160	4	0.0286593	0.114637	0.0111066	0.000917097	8.88528e-05	0.32	8.88528e-10	8.88528e-10	1	0	0	1	0	0
AACAGCTGAGACTGGACC	10	44	18	174.464	1032153266	100	1800731087	792	4.4	0.0573186	0.252202	0.0244345	0.00453963	0.000439821	0.792	4.39821e-09	4.39821e-09	1	0	0	1	1	0
AACAGG	14	82	6	174.464	1032153266	100	1800731087	492	5.85714	0.080246	0.470012	0.0455371	0.00282007	0.000273222	0.351429	2.73222e-09	2.73222e-09	1	0	0	1	0	0
AACAGGAAGCTGCC	5	22	14	174.464	1032153266	100	1800731087	308	4.4	0.0286593	0.126101	0.0122173	0.00176541	0.000171042	0.616	1.71042e-09	1.71042e-09	1	0	0	1	1	0
AACAGGAAGGTGGTT	5	24	15	174.464	1032153266	100	1800731087	360	4.8	0.0286593	0.137565	0.0133279	0.00206347	0.000199919	0.72	1.99919e-09	1.99919e-09	1	0	0	1	1	0
AACAGGAGGCATTG	92	376	14	174.464	1032153266	100	1800731087	5264	4.08696	0.527331	2.15518	0.208804	0.0301725	0.00292326	0.572174	2.92326e-08	2.92326e-08	1	0	0	1	1	0
AACAGGC	6	40	7	174.464	1032153266	100	1800731087	280	6.66667	0.0343911	0.229274	0.0222132	0.00160492	0.000155492	0.466667	1.55492e-09	1.55492e-09	1	0	0	1	0	0
AACAGGGAAGTCGTT	24	98	15	174.464	1032153266	100	1800731087	1470	4.08333	0.137565	0.561722	0.0544223	0.00842583	0.000816335	0.6125	8.16335e-09	8.16335e-09	1	0	0	1	1	0
AACAGGGCTTGC	48	234	12	174.464	1032153266	100	1800731087	2808	4.875	0.275129	1.34125	0.129947	0.0160951	0.00155937	0.585	1.55937e-08	1.55937e-08	1	0	0	1	1	0
AACAGGT	4	16	7	174.464	1032153266	100	1800731087	112	4	0.0229274	0.0917097	0.00888528	0.000641968	6.2197e-05	0.28	6.2197e-10	6.2197e-10	1	0	0	1	0	0
AACAGGTAATATATCT	339	1539	16	174.464	1032153266	100	1800731087	24624	4.53982	1.9431	8.82133	0.854653	0.141141	0.0136744	0.726372	1.36744e-07	1.36744e-07	1	0	0	1	1	0
AACAGGTAC	4	16	9	174.464	1032153266	100	1800731087	144	4	0.0229274	0.0917097	0.00888528	0.000825387	7.99675e-05	0.36	7.99675e-10	7.99675e-10	1	0	0	1	0	0
AACAGGTAGCTCGTT	9	51	15	174.464	1032153266	100	1800731087	765	5.66667	0.0515867	0.292325	0.0283218	0.00438487	0.000424827	0.85	4.24827e-09	4.24827e-09	1	0	0	1	1	0
AACAGGTGAAGTTAACG	2	8	17	174.464	1032153266	100	1800731087	136	4	0.0114637	0.0458549	0.00444264	0.000779533	7.55249e-05	0.68	7.55249e-10	7.55249e-10	1	0	0	1	1	0
AACAGT	441	1848	6	174.464	1032153266	100	1800731087	11088	4.19048	2.52775	10.5925	1.02625	0.0635548	0.0061575	0.251429	6.1575e-08	6.1575e-08	1	0	0	1	0	0
AACAGTACAGCC	13	63	12	174.464	1032153266	100	1800731087	756	4.84615	0.0745141	0.361107	0.0349858	0.00433328	0.000419829	0.581538	4.19829e-09	4.19829e-09	1	0	0	1	1	0
AACAGTAGTAGC	20	93	12	174.464	1032153266	100	1800731087	1116	4.65	0.114637	0.533063	0.0516457	0.00639675	0.000619748	0.558	6.19748e-09	6.19748e-09	1	0	0	1	1	0
AACAGTATATGTGTG	4	19	15	174.464	1032153266	100	1800731087	285	4.75	0.0229274	0.108905	0.0105513	0.00163358	0.000158269	0.7125	1.58269e-09	1.58269e-09	1	0	0	1	1	0
AACAGTCACTTGACCT	30	140	16	174.464	1032153266	100	1800731087	2240	4.66667	0.171956	0.80246	0.0777462	0.0128394	0.00124394	0.746667	1.24394e-08	1.24394e-08	1	0	0	1	1	0
AACAGTCAGG	2	10	10	174.464	1032153266	100	1800731087	100	5	0.0114637	0.0573186	0.0055533	0.000573186	5.5533e-05	0.5	5.5533e-10	5.5533e-10	1	0	0	1	0	0
AACAGTCATCATACTG	208	1022	16	174.464	1032153266	100	1800731087	16352	4.91346	1.19223	5.85796	0.567547	0.0937273	0.00908076	0.786154	9.08076e-08	9.08076e-08	1	0	0	1	1	0
AACAGTCATT	20	131	10	174.464	1032153266	100	1800731087	1310	6.55	0.114637	0.750873	0.0727482	0.00750873	0.000727482	0.655	7.27482e-09	7.27482e-09	1	0	0	1	1	0
AACAGTCGCTTGACCT	50	220	16	174.464	1032153266	100	1800731087	3520	4.4	0.286593	1.26101	0.122173	0.0201761	0.00195476	0.704	1.95476e-08	1.95476e-08	1	0	0	1	1	0
AACAGTG	1	4	7	174.464	1032153266	100	1800731087	28	4	0.00573186	0.0229274	0.00222132	0.000160492	1.55492e-05	0.28	1.55492e-10	1.55492e-10	1	0	0	1	0	0
AACAGTGGACGACCAC	15	77	16	174.464	1032153266	100	1800731087	1232	5.13333	0.0859779	0.441353	0.0427604	0.00706165	0.000684167	0.821333	6.84167e-09	6.84167e-09	1	0	0	1	1	0
AACAGTGGACGACCGT	5	21	16	174.464	1032153266	100	1800731087	336	4.2	0.0286593	0.120369	0.0116619	0.0019259	0.000186591	0.672	1.86591e-09	1.86591e-09	1	0	0	1	1	0
AACAGTGGCCCAAGAGGAC	5	22	19	174.464	1032153266	100	1800731087	418	4.4	0.0286593	0.126101	0.0122173	0.00239592	0.000232128	0.836	2.32128e-09	2.32128e-09	1	0	0	1	1	0
AACAGTGTCGAAGGGT	5	20	16	174.464	1032153266	100	1800731087	320	4	0.0286593	0.114637	0.0111066	0.00183419	0.000177706	0.64	1.77706e-09	1.77706e-09	1	0	0	1	1	0
AACAGTTATGACCAT	287	1247	15	174.464	1032153266	100	1800731087	18705	4.34495	1.64504	7.14763	0.692497	0.107214	0.0103874	0.651742	1.03874e-07	1.03874e-07	1	0	0	1	1	0
AACAGTTCAGTC	836	5442	12	174.464	1032153266	100	1800731087	65304	6.50957	4.79183	31.1928	3.02211	0.374313	0.0362653	0.781148	3.62653e-07	3.62653e-07	1	0	0	1	1	0
AACAGTTCATCCC	161	821	13	174.464	1032153266	100	1800731087	10673	5.09938	0.922829	4.70585	0.455926	0.0611761	0.00592704	0.662919	5.92704e-08	5.92704e-08	1	0	0	1	1	0
AACAT	161	921	5	174.464	1032153266	100	1800731087	4605	5.7205	0.922829	5.27904	0.511459	0.0263952	0.00255729	0.286025	2.55729e-08	2.55729e-08	1	0	0	1	0	0
AACATAACC	9	39	9	174.464	1032153266	100	1800731087	351	4.33333	0.0515867	0.223542	0.0216579	0.00201188	0.000194921	0.39	1.94921e-09	1.94921e-09	1	0	0	1	0	0
AACATAACCT	125	595	10	174.464	1032153266	100	1800731087	5950	4.76	0.716482	3.41045	0.330421	0.0341045	0.00330421	0.476	3.30421e-08	3.30421e-08	1	0	0	1	0	0
AACATAACCTCACCT	28	125	15	174.464	1032153266	100	1800731087	1875	4.46429	0.160492	0.716482	0.0694163	0.0107472	0.00104124	0.669643	1.04124e-08	1.04124e-08	1	0	0	1	1	0
AACATAACTTAAGTT	3	15	15	174.464	1032153266	100	1800731087	225	5	0.0171956	0.0859779	0.00832995	0.00128967	0.000124949	0.75	1.24949e-09	1.24949e-09	1	0	0	1	1	0
AACATAAGATTCACAGT	250	1097	17	174.464	1032153266	100	1800731087	18649	4.388	1.43296	6.28785	0.609197	0.106893	0.0103563	0.74596	1.03563e-07	1.03563e-07	1	0	0	1	1	0
AACATAC	7	28	7	174.464	1032153266	100	1800731087	196	4	0.040123	0.160492	0.0155492	0.00112344	0.000108845	0.28	1.08845e-09	1.08845e-09	1	0	0	1	0	0
AACATACATACATACC	9	41	16	174.464	1032153266	100	1800731087	656	4.55556	0.0515867	0.235006	0.0227685	0.0037601	0.000364296	0.728889	3.64296e-09	3.64296e-09	1	0	0	1	1	0
AACATAGACGTGAGG	14	62	15	174.464	1032153266	100	1800731087	930	4.42857	0.080246	0.355375	0.0344305	0.00533063	0.000516457	0.664286	5.16457e-09	5.16457e-09	1	0	0	1	1	0
AACATAGCAATTGAGT	739	3342	16	174.464	1032153266	100	1800731087	53472	4.52233	4.23584	19.1559	1.85591	0.306494	0.0296946	0.723572	2.96946e-07	2.96946e-07	1	0	0	1	1	0
AACATAGGATTCTACG	2	10	16	174.464	1032153266	100	1800731087	160	5	0.0114637	0.0573186	0.0055533	0.000917097	8.88528e-05	0.8	8.88528e-10	8.88528e-10	1	0	0	1	1	0
AACATAT	5	20	7	174.464	1032153266	100	1800731087	140	4	0.0286593	0.114637	0.0111066	0.00080246	7.77462e-05	0.28	7.77462e-10	7.77462e-10	1	0	0	1	0	0
AACATATATAATAT	8	44	14	174.464	1032153266	100	1800731087	616	5.5	0.0458549	0.252202	0.0244345	0.00353082	0.000342083	0.77	3.42083e-09	3.42083e-09	1	0	0	1	1	0
AACATATG	4	16	8	174.464	1032153266	100	1800731087	128	4	0.0229274	0.0917097	0.00888528	0.000733678	7.10822e-05	0.32	7.10822e-10	7.10822e-10	1	0	0	1	0	0
AACATATGT	10	80	9	174.464	1032153266	100	1800731087	720	8	0.0573186	0.458549	0.0444264	0.00412694	0.000399838	0.72	3.99838e-09	3.99838e-09	1	0	0	1	1	0
AACATC	123	566	6	174.464	1032153266	100	1800731087	3396	4.60163	0.705018	3.24423	0.314317	0.0194654	0.0018859	0.276098	1.8859e-08	1.8859e-08	1	0	0	1	0	0
AACATCACC	13	54	9	174.464	1032153266	100	1800731087	486	4.15385	0.0745141	0.30952	0.0299878	0.00278568	0.00026989	0.373846	2.6989e-09	2.6989e-09	1	0	0	1	0	0
AACATCATATCAT	1	4	13	174.464	1032153266	100	1800731087	52	4	0.00573186	0.0229274	0.00222132	0.000298057	2.88772e-05	0.52	2.88772e-10	2.88772e-10	1	0	0	1	1	0
AACATCATGTGGCAGGCTTG	2	8	20	174.464	1032153266	100	1800731087	160	4	0.0114637	0.0458549	0.00444264	0.000917097	8.88528e-05	0.8	8.88528e-10	8.88528e-10	1	0	0	1	1	0
AACATCCAAGGTTCGC	3	12	16	174.464	1032153266	100	1800731087	192	4	0.0171956	0.0687823	0.00666396	0.00110052	0.000106623	0.64	1.06623e-09	1.06623e-09	1	0	0	1	1	0
AACATCCCCAATACC	33	134	15	174.464	1032153266	100	1800731087	2010	4.06061	0.189151	0.768069	0.0744142	0.011521	0.00111621	0.609091	1.11621e-08	1.11621e-08	1	0	0	1	1	0
AACATCG	6	30	7	174.464	1032153266	100	1800731087	210	5	0.0343911	0.171956	0.0166599	0.00120369	0.000116619	0.35	1.16619e-09	1.16619e-09	1	0	0	1	0	0
AACATCGACACTC	7	28	13	174.464	1032153266	100	1800731087	364	4	0.040123	0.160492	0.0155492	0.0020864	0.00020214	0.52	2.0214e-09	2.0214e-09	1	0	0	1	1	0
AACATCGACCCGAGGCG	7	30	17	174.464	1032153266	100	1800731087	510	4.28571	0.040123	0.171956	0.0166599	0.00292325	0.000283218	0.728571	2.83218e-09	2.83218e-09	1	0	0	1	1	0
AACATCGACGTGGGTCGAAT	4	16	20	174.464	1032153266	100	1800731087	320	4	0.0229274	0.0917097	0.00888528	0.00183419	0.000177706	0.8	1.77706e-09	1.77706e-09	1	0	0	1	1	0
AACATCGTTCAGCCT	35	147	15	174.464	1032153266	100	1800731087	2205	4.2	0.200615	0.842583	0.0816335	0.0126387	0.0012245	0.63	1.2245e-08	1.2245e-08	1	0	0	1	1	0
AACATCT	2	12	7	174.464	1032153266	100	1800731087	84	6	0.0114637	0.0687823	0.00666396	0.000481476	4.66477e-05	0.42	4.66477e-10	4.66477e-10	1	0	0	1	0	0
AACATCTAATGAC	236	1079	13	174.464	1032153266	100	1800731087	14027	4.57203	1.35272	6.18467	0.599201	0.0804008	0.00778961	0.594364	7.78961e-08	7.78961e-08	1	0	0	1	1	0
AACATCTCACCAAGTCTCATTCT	6	24	23	174.464	1032153266	100	1800731087	552	4	0.0343911	0.137565	0.0133279	0.00316398	0.000306542	0.92	3.06542e-09	3.06542e-09	1	0	0	1	1	0
AACATCTCGTCGCCG	7	36	15	174.464	1032153266	100	1800731087	540	5.14286	0.040123	0.206347	0.0199919	0.0030952	0.000299878	0.771429	2.99878e-09	2.99878e-09	1	0	0	1	1	0
AACATCTGAATTC	42	201	13	174.464	1032153266	100	1800731087	2613	4.78571	0.240738	1.1521	0.111621	0.0149773	0.00145108	0.622143	1.45108e-08	1.45108e-08	1	0	0	1	1	0
AACATCTTGTATATACACGC	4	16	20	174.464	1032153266	100	1800731087	320	4	0.0229274	0.0917097	0.00888528	0.00183419	0.000177706	0.8	1.77706e-09	1.77706e-09	1	0	0	1	1	0
AACATG	12	48	6	174.464	1032153266	100	1800731087	288	4	0.0687823	0.275129	0.0266558	0.00165077	0.000159935	0.24	1.59935e-09	1.59935e-09	1	0	0	1	0	0
AACATGAAGCATG	374	1711	13	174.464	1032153266	100	1800731087	22243	4.57487	2.14371	9.80721	0.95017	0.127494	0.0123522	0.594733	1.23522e-07	1.23522e-07	1	0	0	1	1	0
AACATGACAATGAC	179	814	14	174.464	1032153266	100	1800731087	11396	4.54749	1.026	4.66573	0.452039	0.0653202	0.00632854	0.636648	6.32854e-08	6.32854e-08	1	0	0	1	1	0
AACATGAGAGCGTGT	27	116	15	174.464	1032153266	100	1800731087	1740	4.2963	0.15476	0.664895	0.0644183	0.00997343	0.000966274	0.644444	9.66274e-09	9.66274e-09	1	0	0	1	1	0
AACATGAGAGTGAATGTGTG	1	4	20	174.464	1032153266	100	1800731087	80	4	0.00573186	0.0229274	0.00222132	0.000458549	4.44264e-05	0.8	4.44264e-10	4.44264e-10	1	0	0	1	1	0
AACATGAGGTATC	3	13	13	174.464	1032153266	100	1800731087	169	4.33333	0.0171956	0.0745141	0.00721929	0.000968684	9.38508e-05	0.563333	9.38508e-10	9.38508e-10	1	0	0	1	1	0
AACATGC	7	32	7	174.464	1032153266	100	1800731087	224	4.57143	0.040123	0.183419	0.0177706	0.00128394	0.000124394	0.32	1.24394e-09	1.24394e-09	1	0	0	1	0	0
AACATGCAACTGACTTCC	3	13	18	174.464	1032153266	100	1800731087	234	4.33333	0.0171956	0.0745141	0.00721929	0.00134125	0.000129947	0.78	1.29947e-09	1.29947e-09	1	0	0	1	1	0
AACATGCACAC	34	225	11	174.464	1032153266	100	1800731087	2475	6.61765	0.194883	1.28967	0.124949	0.0141863	0.00137444	0.727941	1.37444e-08	1.37444e-08	1	0	0	1	1	0
AACATGCACACTCACC	2	8	16	174.464	1032153266	100	1800731087	128	4	0.0114637	0.0458549	0.00444264	0.000733678	7.10822e-05	0.64	7.10822e-10	7.10822e-10	1	0	0	1	1	0
AACATGCACAT	20	110	11	174.464	1032153266	100	1800731087	1210	5.5	0.114637	0.630504	0.0610863	0.00693555	0.000671949	0.605	6.71949e-09	6.71949e-09	1	0	0	1	1	0
AACATGCACGC	4	26	11	174.464	1032153266	100	1800731087	286	6.5	0.0229274	0.149028	0.0144386	0.00163931	0.000158824	0.715	1.58824e-09	1.58824e-09	1	0	0	1	1	0
AACATGCACGCACGC	1	4	15	174.464	1032153266	100	1800731087	60	4	0.00573186	0.0229274	0.00222132	0.000343911	3.33198e-05	0.6	3.33198e-10	3.33198e-10	1	0	0	1	1	0
AACATGCTGG	3	12	10	174.464	1032153266	100	1800731087	120	4	0.0171956	0.0687823	0.00666396	0.000687823	6.66396e-05	0.4	6.66396e-10	6.66396e-10	1	0	0	1	0	0
AACATGCTTCAT	12	65	12	174.464	1032153266	100	1800731087	780	5.41667	0.0687823	0.372571	0.0360965	0.00447085	0.000433157	0.65	4.33157e-09	4.33157e-09	1	0	0	1	1	0
AACATGG	2	8	7	174.464	1032153266	100	1800731087	56	4	0.0114637	0.0458549	0.00444264	0.000320984	3.10985e-05	0.28	3.10985e-10	3.10985e-10	1	0	0	1	0	0
AACATGGAC	2	8	9	174.464	1032153266	100	1800731087	72	4	0.0114637	0.0458549	0.00444264	0.000412694	3.99838e-05	0.36	3.99838e-10	3.99838e-10	1	0	0	1	0	0
AACATGGCCGTCAAGGTC	5	20	18	174.464	1032153266	100	1800731087	360	4	0.0286593	0.114637	0.0111066	0.00206347	0.000199919	0.72	1.99919e-09	1.99919e-09	1	0	0	1	1	0
AACATGGGGTCTTGT	2	8	15	174.464	1032153266	100	1800731087	120	4	0.0114637	0.0458549	0.00444264	0.000687823	6.66396e-05	0.6	6.66396e-10	6.66396e-10	1	0	0	1	1	0
AACATGT	4	38	7	174.464	1032153266	100	1800731087	266	9.5	0.0229274	0.217811	0.0211025	0.00152467	0.000147718	0.665	1.47718e-09	1.47718e-09	1	0	0	1	1	0
AACATGTAAGTACAAT	29	128	16	174.464	1032153266	100	1800731087	2048	4.41379	0.166224	0.733678	0.0710822	0.0117388	0.00113732	0.706207	1.13732e-08	1.13732e-08	1	0	0	1	1	0
AACATGTATATACC	3	18	14	174.464	1032153266	100	1800731087	252	6	0.0171956	0.103173	0.00999594	0.00144443	0.000139943	0.84	1.39943e-09	1.39943e-09	1	0	0	1	1	0
AACATGTATCTATATAGATCTTATT	1	4	25	174.464	1032153266	100	1800731087	100	4	0.00573186	0.0229274	0.00222132	0.000573186	5.5533e-05	1	5.5533e-10	5.5533e-10	1	0	0	1	1	0
AACATGTATGGATTCCT	17	73	17	174.464	1032153266	100	1800731087	1241	4.29412	0.0974416	0.418426	0.0405391	0.00711323	0.000689165	0.73	6.89165e-09	6.89165e-09	1	0	0	1	1	0
AACATGTCTATACC	47	206	14	174.464	1032153266	100	1800731087	2884	4.38298	0.269397	1.18076	0.114398	0.0165307	0.00160157	0.613617	1.60157e-08	1.60157e-08	1	0	0	1	1	0
AACATGTCTGATCTCT	274	1139	16	174.464	1032153266	100	1800731087	18224	4.15693	1.57053	6.52858	0.632521	0.104457	0.0101203	0.665109	1.01203e-07	1.01203e-07	1	0	0	1	1	0
AACATGTGCACTCCG	81	332	15	174.464	1032153266	100	1800731087	4980	4.09877	0.46428	1.90298	0.18437	0.0285446	0.00276554	0.614815	2.76554e-08	2.76554e-08	1	0	0	1	1	0
AACATT	18	72	6	174.464	1032153266	100	1800731087	432	4	0.103173	0.412694	0.0399838	0.00247616	0.000239903	0.24	2.39903e-09	2.39903e-09	1	0	0	1	0	0
AACATTAACCAGCCTAG	2	8	17	174.464	1032153266	100	1800731087	136	4	0.0114637	0.0458549	0.00444264	0.000779533	7.55249e-05	0.68	7.55249e-10	7.55249e-10	1	0	0	1	1	0
AACATTACCCAACCCAACCT	27	110	20	174.464	1032153266	100	1800731087	2200	4.07407	0.15476	0.630504	0.0610863	0.0126101	0.00122173	0.814815	1.22173e-08	1.22173e-08	1	0	0	1	1	0
AACATTAGAACCCGAG	1	4	16	174.464	1032153266	100	1800731087	64	4	0.00573186	0.0229274	0.00222132	0.000366839	3.55411e-05	0.64	3.55411e-10	3.55411e-10	1	0	0	1	1	0
AACATTAGTGAGACTTAAGTGC	2	8	22	174.464	1032153266	100	1800731087	176	4	0.0114637	0.0458549	0.00444264	0.00100881	9.77381e-05	0.88	9.77381e-10	9.77381e-10	1	0	0	1	1	0
AACATTATGCAATCGTGCCT	9	37	20	174.464	1032153266	100	1800731087	740	4.11111	0.0515867	0.212079	0.0205472	0.00424157	0.000410944	0.822222	4.10944e-09	4.10944e-09	1	0	0	1	1	0
AACATTC	5	20	7	174.464	1032153266	100	1800731087	140	4	0.0286593	0.114637	0.0111066	0.00080246	7.77462e-05	0.28	7.77462e-10	7.77462e-10	1	0	0	1	0	0
AACATTCCCCGACTATTCAC	4	16	20	174.464	1032153266	100	1800731087	320	4	0.0229274	0.0917097	0.00888528	0.00183419	0.000177706	0.8	1.77706e-09	1.77706e-09	1	0	0	1	1	0
AACATTCCCCTGGATAT	3	12	17	174.464	1032153266	100	1800731087	204	4	0.0171956	0.0687823	0.00666396	0.0011693	0.000113287	0.68	1.13287e-09	1.13287e-09	1	0	0	1	1	0
AACATTCGAAGCCGGG	2	11	16	174.464	1032153266	100	1800731087	176	5.5	0.0114637	0.0630504	0.00610863	0.00100881	9.77381e-05	0.88	9.77381e-10	9.77381e-10	1	0	0	1	1	0
AACATTCGGGTTC	2	8	13	174.464	1032153266	100	1800731087	104	4	0.0114637	0.0458549	0.00444264	0.000596113	5.77543e-05	0.52	5.77543e-10	5.77543e-10	1	0	0	1	1	0
AACATTCGTACAGATT	4	16	16	174.464	1032153266	100	1800731087	256	4	0.0229274	0.0917097	0.00888528	0.00146736	0.000142164	0.64	1.42164e-09	1.42164e-09	1	0	0	1	1	0
AACATTG	58	232	7	174.464	1032153266	100	1800731087	1624	4	0.332448	1.32979	0.128837	0.00930854	0.000901856	0.28	9.01856e-09	9.01856e-09	1	0	0	1	0	0
AACATTGAACCATG	69	331	14	174.464	1032153266	100	1800731087	4634	4.7971	0.395498	1.89724	0.183814	0.0265614	0.0025734	0.671594	2.5734e-08	2.5734e-08	1	0	0	1	1	0
AACATTGCCATCAAGATC	4	20	18	174.464	1032153266	100	1800731087	360	5	0.0229274	0.114637	0.0111066	0.00206347	0.000199919	0.9	1.99919e-09	1.99919e-09	1	0	0	1	1	0
AACATTGCGCAATCGTGCCC	9	39	20	174.464	1032153266	100	1800731087	780	4.33333	0.0515867	0.223542	0.0216579	0.00447085	0.000433157	0.866667	4.33157e-09	4.33157e-09	1	0	0	1	1	0
AACATTGCGCAATCGTGCCT	16	65	20	174.464	1032153266	100	1800731087	1300	4.0625	0.0917097	0.372571	0.0360965	0.00745141	0.000721929	0.8125	7.21929e-09	7.21929e-09	1	0	0	1	1	0
AACATTGG	2	10	8	174.464	1032153266	100	1800731087	80	5	0.0114637	0.0573186	0.0055533	0.000458549	4.44264e-05	0.4	4.44264e-10	4.44264e-10	1	0	0	1	0	0
AACATTGGCGG	1	4	11	174.464	1032153266	100	1800731087	44	4	0.00573186	0.0229274	0.00222132	0.000252202	2.44345e-05	0.44	2.44345e-10	2.44345e-10	1	0	0	1	0	0
AACC	1607	10286	4	174.464	1032153266	100	1800731087	41144	6.40075	9.21109	58.9579	5.71212	0.235832	0.0228485	0.25603	2.28485e-07	2.28485e-07	1	0	0	0	0	0
AACCAACCCAACCTT	2	10	15	174.464	1032153266	100	1800731087	150	5	0.0114637	0.0573186	0.0055533	0.000859779	8.32995e-05	0.75	8.32995e-10	8.32995e-10	1	0	0	1	1	0
AACCAACCCCTCTACACTC	2	8	19	174.464	1032153266	100	1800731087	152	4	0.0114637	0.0458549	0.00444264	0.000871242	8.44102e-05	0.76	8.44102e-10	8.44102e-10	1	0	0	1	1	0
AACCAACCCGACCTC	7	31	15	174.464	1032153266	100	1800731087	465	4.42857	0.040123	0.177688	0.0172152	0.00266531	0.000258228	0.664286	2.58228e-09	2.58228e-09	1	0	0	1	1	0
AACCAACG	133	1174	8	174.464	1032153266	100	1800731087	9392	8.82707	0.762337	6.7292	0.651957	0.0538336	0.00521566	0.706165	5.21566e-08	5.21566e-08	1	0	0	1	1	0
AACCAACGTGGCTC	2	8	14	174.464	1032153266	100	1800731087	112	4	0.0114637	0.0458549	0.00444264	0.000641968	6.2197e-05	0.56	6.2197e-10	6.2197e-10	1	0	0	1	1	0
AACCAACTACAG	21	107	12	174.464	1032153266	100	1800731087	1284	5.09524	0.120369	0.613309	0.0594203	0.0073597	0.000713044	0.611429	7.13044e-09	7.13044e-09	1	0	0	1	1	0
AACCAACTGCTCTGCTCCT	12	50	19	174.464	1032153266	100	1800731087	950	4.16667	0.0687823	0.286593	0.0277665	0.00544526	0.000527564	0.791667	5.27564e-09	5.27564e-09	1	0	0	1	1	0
AACCAAGTGC	3	12	10	174.464	1032153266	100	1800731087	120	4	0.0171956	0.0687823	0.00666396	0.000687823	6.66396e-05	0.4	6.66396e-10	6.66396e-10	1	0	0	1	0	0
AACCAATT	3	12	8	174.464	1032153266	100	1800731087	96	4	0.0171956	0.0687823	0.00666396	0.000550258	5.33117e-05	0.32	5.33117e-10	5.33117e-10	1	0	0	1	0	0
AACCAC	134	665	6	174.464	1032153266	100	1800731087	3990	4.96269	0.768069	3.81168	0.369294	0.0228701	0.00221577	0.297761	2.21577e-08	2.21577e-08	1	0	0	1	0	0
AACCACAAT	101	482	9	174.464	1032153266	100	1800731087	4338	4.77228	0.578918	2.76275	0.267669	0.0248648	0.00240902	0.429505	2.40902e-08	2.40902e-08	1	0	0	1	0	0
AACCACAATCTCAACCTC	10	40	18	174.464	1032153266	100	1800731087	720	4	0.0573186	0.229274	0.0222132	0.00412694	0.000399838	0.72	3.99838e-09	3.99838e-09	1	0	0	1	1	0
AACCACAC	26	115	8	174.464	1032153266	100	1800731087	920	4.42308	0.149028	0.659164	0.063863	0.00527331	0.000510904	0.353846	5.10904e-09	5.10904e-09	1	0	0	1	0	0
AACCACACCACTCATACC	1	4	18	174.464	1032153266	100	1800731087	72	4	0.00573186	0.0229274	0.00222132	0.000412694	3.99838e-05	0.72	3.99838e-10	3.99838e-10	1	0	0	1	1	0
AACCACAGACAGGACC	6	28	16	174.464	1032153266	100	1800731087	448	4.66667	0.0343911	0.160492	0.0155492	0.00256787	0.000248788	0.746667	2.48788e-09	2.48788e-09	1	0	0	1	1	0
AACCACAGTCGACGTTCCTC	1	4	20	174.464	1032153266	100	1800731087	80	4	0.00573186	0.0229274	0.00222132	0.000458549	4.44264e-05	0.8	4.44264e-10	4.44264e-10	1	0	0	1	1	0
AACCACATCCACTACTAT	2	10	18	174.464	1032153266	100	1800731087	180	5	0.0114637	0.0573186	0.0055533	0.00103173	9.99594e-05	0.9	9.99594e-10	9.99594e-10	1	0	0	1	1	0
AACCACC	8	52	7	174.464	1032153266	100	1800731087	364	6.5	0.0458549	0.298057	0.0288772	0.0020864	0.00020214	0.455	2.0214e-09	2.0214e-09	1	0	0	1	0	0
AACCACCAC	114	603	9	174.464	1032153266	100	1800731087	5427	5.28947	0.653432	3.45631	0.334864	0.0311068	0.00301378	0.476053	3.01378e-08	3.01378e-08	1	0	0	1	0	0
AACCACCC	10	41	8	174.464	1032153266	100	1800731087	328	4.1	0.0573186	0.235006	0.0227685	0.00188005	0.000182148	0.328	1.82148e-09	1.82148e-09	1	0	0	1	0	0
AACCACCCACC	1	4	11	174.464	1032153266	100	1800731087	44	4	0.00573186	0.0229274	0.00222132	0.000252202	2.44345e-05	0.44	2.44345e-10	2.44345e-10	1	0	0	1	0	0
AACCACCCCGGGACT	16	65	15	174.464	1032153266	100	1800731087	975	4.0625	0.0917097	0.372571	0.0360965	0.00558856	0.000541447	0.609375	5.41447e-09	5.41447e-09	1	0	0	1	1	0
AACCACCTAGACT	11	45	13	174.464	1032153266	100	1800731087	585	4.09091	0.0630504	0.257934	0.0249899	0.00335314	0.000324868	0.531818	3.24868e-09	3.24868e-09	1	0	0	1	1	0
AACCACCTCTCGC	58	238	13	174.464	1032153266	100	1800731087	3094	4.10345	0.332448	1.36418	0.132169	0.0177344	0.00171819	0.533448	1.71819e-08	1.71819e-08	1	0	0	1	1	0
AACCACCTTGTATTACTG	19	78	18	174.464	1032153266	100	1800731087	1404	4.10526	0.108905	0.447085	0.0433157	0.00804753	0.000779683	0.738947	7.79683e-09	7.79683e-09	1	0	0	1	1	0
AACCACTAATATTAC	4	18	15	174.464	1032153266	100	1800731087	270	4.5	0.0229274	0.103173	0.00999594	0.0015476	0.000149939	0.675	1.49939e-09	1.49939e-09	1	0	0	1	1	0
AACCACTACATGACT	3	14	15	174.464	1032153266	100	1800731087	210	4.66667	0.0171956	0.080246	0.00777462	0.00120369	0.000116619	0.7	1.16619e-09	1.16619e-09	1	0	0	1	1	0
AACCACTACTACCACCAC	1	4	18	174.464	1032153266	100	1800731087	72	4	0.00573186	0.0229274	0.00222132	0.000412694	3.99838e-05	0.72	3.99838e-10	3.99838e-10	1	0	0	1	1	0
AACCACTATCCGCC	1	4	14	174.464	1032153266	100	1800731087	56	4	0.00573186	0.0229274	0.00222132	0.000320984	3.10985e-05	0.56	3.10985e-10	3.10985e-10	1	0	0	1	1	0
AACCACTCAATAACTTACC	11	48	19	174.464	1032153266	100	1800731087	912	4.36364	0.0630504	0.275129	0.0266558	0.00522745	0.000506461	0.829091	5.06461e-09	5.06461e-09	1	0	0	1	1	0
AACCACTGACCCATG	144	609	15	174.464	1032153266	100	1800731087	9135	4.22917	0.825387	3.4907	0.338196	0.0523605	0.00507294	0.634375	5.07294e-08	5.07294e-08	1	0	0	1	1	0
AACCAG	13	52	6	174.464	1032153266	100	1800731087	312	4	0.0745141	0.298057	0.0288772	0.00178834	0.000173263	0.24	1.73263e-09	1.73263e-09	1	0	0	1	0	0
AACCAGACTAGTATTAT	5	25	17	174.464	1032153266	100	1800731087	425	5	0.0286593	0.143296	0.0138833	0.00243604	0.000236015	0.85	2.36015e-09	2.36015e-09	1	0	0	1	1	0
AACCAGAGGGT	6	38	11	174.464	1032153266	100	1800731087	418	6.33333	0.0343911	0.217811	0.0211025	0.00239592	0.000232128	0.696667	2.32128e-09	2.32128e-09	1	0	0	1	1	0
AACCAGAGT	1	4	9	174.464	1032153266	100	1800731087	36	4	0.00573186	0.0229274	0.00222132	0.000206347	1.99919e-05	0.36	1.99919e-10	1.99919e-10	1	0	0	1	0	0
AACCAGATCTAACCAGT	368	1546	17	174.464	1032153266	100	1800731087	26282	4.20109	2.10932	8.86145	0.85854	0.150645	0.0145952	0.714185	1.45952e-07	1.45952e-07	1	0	0	1	1	0
AACCAGCACACATCGGC	3	13	17	174.464	1032153266	100	1800731087	221	4.33333	0.0171956	0.0745141	0.00721929	0.00126674	0.000122728	0.736667	1.22728e-09	1.22728e-09	1	0	0	1	1	0
AACCAGCATCGTTAGTG	35	144	17	174.464	1032153266	100	1800731087	2448	4.11429	0.200615	0.825387	0.0799675	0.0140316	0.00135945	0.699429	1.35945e-08	1.35945e-08	1	0	0	1	1	0
AACCAGGATTCTGTG	120	487	15	174.464	1032153266	100	1800731087	7305	4.05833	0.687823	2.79141	0.270446	0.0418712	0.00405669	0.60875	4.05669e-08	4.05669e-08	1	0	0	1	1	0
AACCAGTAACCATAGT	657	3196	16	174.464	1032153266	100	1800731087	51136	4.86454	3.76583	18.319	1.77483	0.293104	0.0283974	0.778326	2.83974e-07	2.83974e-07	1	0	0	1	1	0
AACCAGTTATCATTGT	31	134	16	174.464	1032153266	100	1800731087	2144	4.32258	0.177688	0.768069	0.0744142	0.0122891	0.00119063	0.691613	1.19063e-08	1.19063e-08	1	0	0	1	1	0
AACCAGTTCATGGGTG	5	20	16	174.464	1032153266	100	1800731087	320	4	0.0286593	0.114637	0.0111066	0.00183419	0.000177706	0.64	1.77706e-09	1.77706e-09	1	0	0	1	1	0
AACCAGTTGG	70	410	10	174.464	1032153266	100	1800731087	4100	5.85714	0.40123	2.35006	0.227685	0.0235006	0.00227685	0.585714	2.27685e-08	2.27685e-08	1	0	0	1	1	0
AACCAT	20	117	6	174.464	1032153266	100	1800731087	702	5.85	0.114637	0.670627	0.0649736	0.00402376	0.000389842	0.351	3.89842e-09	3.89842e-09	1	0	0	1	0	0
AACCATATCGATATC	37	172	15	174.464	1032153266	100	1800731087	2580	4.64865	0.212079	0.985879	0.0955168	0.0147882	0.00143275	0.697297	1.43275e-08	1.43275e-08	1	0	0	1	1	0
AACCATC	10	40	7	174.464	1032153266	100	1800731087	280	4	0.0573186	0.229274	0.0222132	0.00160492	0.000155492	0.28	1.55492e-09	1.55492e-09	1	0	0	1	0	0
AACCATCATAGGAT	3	18	14	174.464	1032153266	100	1800731087	252	6	0.0171956	0.103173	0.00999594	0.00144443	0.000139943	0.84	1.39943e-09	1.39943e-09	1	0	0	1	1	0
AACCATCCAAGCATAGG	6	24	17	174.464	1032153266	100	1800731087	408	4	0.0343911	0.137565	0.0133279	0.0023386	0.000226575	0.68	2.26575e-09	2.26575e-09	1	0	0	1	1	0
AACCATCCATTC	29	175	12	174.464	1032153266	100	1800731087	2100	6.03448	0.166224	1.00307	0.0971828	0.0120369	0.00116619	0.724138	1.16619e-08	1.16619e-08	1	0	0	1	1	0
AACCATCCCATATACAG	1	5	17	174.464	1032153266	100	1800731087	85	5	0.00573186	0.0286593	0.00277665	0.000487208	4.72031e-05	0.85	4.72031e-10	4.72031e-10	1	0	0	1	1	0
AACCATCCGCTC	1	4	12	174.464	1032153266	100	1800731087	48	4	0.00573186	0.0229274	0.00222132	0.000275129	2.66558e-05	0.48	2.66558e-10	2.66558e-10	1	0	0	1	0	0
AACCATCCGGC	13	72	11	174.464	1032153266	100	1800731087	792	5.53846	0.0745141	0.412694	0.0399838	0.00453963	0.000439821	0.609231	4.39821e-09	4.39821e-09	1	0	0	1	1	0
AACCATGACTC	8	32	11	174.464	1032153266	100	1800731087	352	4	0.0458549	0.183419	0.0177706	0.00201761	0.000195476	0.44	1.95476e-09	1.95476e-09	1	0	0	1	0	0
AACCATGTATCCGGAATGT	15	65	19	174.464	1032153266	100	1800731087	1235	4.33333	0.0859779	0.372571	0.0360965	0.00707884	0.000685833	0.823333	6.85833e-09	6.85833e-09	1	0	0	1	1	0
AACCATGTGAGAGTGGG	1124	4770	17	174.464	1032153266	100	1800731087	81090	4.24377	6.44261	27.341	2.64892	0.464796	0.0450317	0.721441	4.50317e-07	4.50317e-07	1	0	0	1	1	0
AACCATGTGGTGCACAT	6	26	17	174.464	1032153266	100	1800731087	442	4.33333	0.0343911	0.149028	0.0144386	0.00253348	0.000245456	0.736667	2.45456e-09	2.45456e-09	1	0	0	1	1	0
AACCATTACCC	7	47	11	174.464	1032153266	100	1800731087	517	6.71429	0.040123	0.269397	0.0261005	0.00296337	0.000287106	0.738571	2.87106e-09	2.87106e-09	1	0	0	1	1	0
AACCATTATGTCT	9	40	13	174.464	1032153266	100	1800731087	520	4.44444	0.0515867	0.229274	0.0222132	0.00298057	0.000288772	0.577778	2.88772e-09	2.88772e-09	1	0	0	1	1	0
AACCC	1001	6940	5	174.464	1032153266	100	1800731087	34700	6.93307	5.73759	39.7791	3.85399	0.198895	0.01927	0.346653	1.927e-07	1.927e-07	1	0	0	1	0	0
AACCCAACCCT	4	18	11	174.464	1032153266	100	1800731087	198	4.5	0.0229274	0.103173	0.00999594	0.00113491	0.000109955	0.495	1.09955e-09	1.09955e-09	1	0	0	1	0	0
AACCCAACCCTT	3	12	12	174.464	1032153266	100	1800731087	144	4	0.0171956	0.0687823	0.00666396	0.000825387	7.99675e-05	0.48	7.99675e-10	7.99675e-10	1	0	0	1	0	0
AACCCAACCT	3803	17965	10	174.464	1032153266	100	1800731087	179650	4.7239	21.7983	102.973	9.9765	1.02973	0.099765	0.47239	9.9765e-07	9.9765e-07	1	0	0	1	0	0
AACCCAACCTCGCCT	16	69	15	174.464	1032153266	100	1800731087	1035	4.3125	0.0917097	0.395498	0.0383178	0.00593247	0.000574767	0.646875	5.74767e-09	5.74767e-09	1	0	0	1	1	0
AACCCAACCTT	27	144	11	174.464	1032153266	100	1800731087	1584	5.33333	0.15476	0.825387	0.0799675	0.00907926	0.000879643	0.586667	8.79643e-09	8.79643e-09	1	0	0	1	1	0
AACCCAACGC	28	142	10	174.464	1032153266	100	1800731087	1420	5.07143	0.160492	0.813924	0.0788569	0.00813924	0.000788569	0.507143	7.88569e-09	7.88569e-09	1	0	0	1	1	0
AACCCAATTACCCAT	257	1125	15	174.464	1032153266	100	1800731087	16875	4.37743	1.47309	6.44834	0.624746	0.0967251	0.00937119	0.656615	9.37119e-08	9.37119e-08	1	0	0	1	1	0
AACCCAC	2	8	7	174.464	1032153266	100	1800731087	56	4	0.0114637	0.0458549	0.00444264	0.000320984	3.10985e-05	0.28	3.10985e-10	3.10985e-10	1	0	0	1	0	0
AACCCACACCT	33	139	11	174.464	1032153266	100	1800731087	1529	4.21212	0.189151	0.796728	0.0771909	0.00876401	0.0008491	0.463333	8.491e-09	8.491e-09	1	0	0	1	0	0
AACCCAG	1	5	7	174.464	1032153266	100	1800731087	35	5	0.00573186	0.0286593	0.00277665	0.000200615	1.94366e-05	0.35	1.94366e-10	1.94366e-10	1	0	0	1	0	0
AACCCAGACACGAC	52	211	14	174.464	1032153266	100	1800731087	2954	4.05769	0.298057	1.20942	0.117175	0.0169319	0.00164044	0.568077	1.64044e-08	1.64044e-08	1	0	0	1	1	0
AACCCAT	3	12	7	174.464	1032153266	100	1800731087	84	4	0.0171956	0.0687823	0.00666396	0.000481476	4.66477e-05	0.28	4.66477e-10	4.66477e-10	1	0	0	1	0	0
AACCCATCCTATCC	78	382	14	174.464	1032153266	100	1800731087	5348	4.89744	0.447085	2.18957	0.212136	0.030654	0.0029699	0.685641	2.9699e-08	2.9699e-08	1	0	0	1	1	0
AACCCATCTGTAGCTGGTAGCTGT	3	12	24	174.464	1032153266	100	1800731087	288	4	0.0171956	0.0687823	0.00666396	0.00165077	0.000159935	0.96	1.59935e-09	1.59935e-09	1	0	0	1	1	0
AACCCC	9	46	6	174.464	1032153266	100	1800731087	276	5.11111	0.0515867	0.263665	0.0255452	0.00158199	0.000153271	0.306667	1.53271e-09	1.53271e-09	1	0	0	1	0	0
AACCCCAAGACCC	1	5	13	174.464	1032153266	100	1800731087	65	5	0.00573186	0.0286593	0.00277665	0.000372571	3.60965e-05	0.65	3.60965e-10	3.60965e-10	1	0	0	1	1	0
AACCCCAATCC	59	259	11	174.464	1032153266	100	1800731087	2849	4.38983	0.33818	1.48455	0.14383	0.0163301	0.00158214	0.482881	1.58214e-08	1.58214e-08	1	0	0	1	0	0
AACCCCACGC	3	12	10	174.464	1032153266	100	1800731087	120	4	0.0171956	0.0687823	0.00666396	0.000687823	6.66396e-05	0.4	6.66396e-10	6.66396e-10	1	0	0	1	0	0
AACCCCCCTCTATACACGCACCG	1	4	23	174.464	1032153266	100	1800731087	92	4	0.00573186	0.0229274	0.00222132	0.000527331	5.10904e-05	0.92	5.10904e-10	5.10904e-10	1	0	0	1	1	0
AACCCCCTTAAGTACG	4	18	16	174.464	1032153266	100	1800731087	288	4.5	0.0229274	0.103173	0.00999594	0.00165077	0.000159935	0.72	1.59935e-09	1.59935e-09	1	0	0	1	1	0
AACCCCCTTCC	1	5	11	174.464	1032153266	100	1800731087	55	5	0.00573186	0.0286593	0.00277665	0.000315252	3.05432e-05	0.55	3.05432e-10	3.05432e-10	1	0	0	1	1	0
AACCCCT	1	4	7	174.464	1032153266	100	1800731087	28	4	0.00573186	0.0229274	0.00222132	0.000160492	1.55492e-05	0.28	1.55492e-10	1.55492e-10	1	0	0	1	0	0
AACCCCTCCATCTCTCTC	9	36	18	174.464	1032153266	100	1800731087	648	4	0.0515867	0.206347	0.0199919	0.00371424	0.000359854	0.72	3.59854e-09	3.59854e-09	1	0	0	1	1	0
AACCCG	3	14	6	174.464	1032153266	100	1800731087	84	4.66667	0.0171956	0.080246	0.00777462	0.000481476	4.66477e-05	0.28	4.66477e-10	4.66477e-10	1	0	0	1	0	0
AACCCGGTGAGAATCG	2	10	16	174.464	1032153266	100	1800731087	160	5	0.0114637	0.0573186	0.0055533	0.000917097	8.88528e-05	0.8	8.88528e-10	8.88528e-10	1	0	0	1	1	0
AACCCGTATAC	14	73	11	174.464	1032153266	100	1800731087	803	5.21429	0.080246	0.418426	0.0405391	0.00460268	0.00044593	0.573571	4.4593e-09	4.4593e-09	1	0	0	1	1	0
AACCCT	175	1444	6	174.464	1032153266	100	1800731087	8664	8.25143	1.00307	8.2768	0.801897	0.0496608	0.00481138	0.495086	4.81138e-08	4.81138e-08	1	0	0	1	0	0
AACCCTAACCT	277	1267	11	174.464	1032153266	100	1800731087	13937	4.57401	1.58772	7.26226	0.703603	0.0798849	0.00773963	0.503141	7.73963e-08	7.73963e-08	1	0	0	1	1	0
AACCCTAACT	1	4	10	174.464	1032153266	100	1800731087	40	4	0.00573186	0.0229274	0.00222132	0.000229274	2.22132e-05	0.4	2.22132e-10	2.22132e-10	1	0	0	1	0	0
AACCCTAAT	25	194	9	174.464	1032153266	100	1800731087	1746	7.76	0.143296	1.11198	0.107734	0.0100078	0.000969606	0.6984	9.69606e-09	9.69606e-09	1	0	0	1	1	0
AACCCTACGCAGAGCTTCG	5	20	19	174.464	1032153266	100	1800731087	380	4	0.0286593	0.114637	0.0111066	0.00217811	0.000211025	0.76	2.11025e-09	2.11025e-09	1	0	0	1	1	0
AACCCTCCACTTCGCC	10	44	16	174.464	1032153266	100	1800731087	704	4.4	0.0573186	0.252202	0.0244345	0.00403523	0.000390952	0.704	3.90952e-09	3.90952e-09	1	0	0	1	1	0
AACCCTCTACTTCGCC	5	20	16	174.464	1032153266	100	1800731087	320	4	0.0286593	0.114637	0.0111066	0.00183419	0.000177706	0.64	1.77706e-09	1.77706e-09	1	0	0	1	1	0
AACCCTG	4	19	7	174.464	1032153266	100	1800731087	133	4.75	0.0229274	0.108905	0.0105513	0.000762337	7.38589e-05	0.3325	7.38589e-10	7.38589e-10	1	0	0	1	0	0
AACCCTGAATACCTG	438	2050	15	174.464	1032153266	100	1800731087	30750	4.68037	2.51055	11.7503	1.13843	0.176255	0.0170764	0.702055	1.70764e-07	1.70764e-07	1	0	0	1	1	0
AACCCTGAGTACGTG	50	211	15	174.464	1032153266	100	1800731087	3165	4.22	0.286593	1.20942	0.117175	0.0181413	0.00175762	0.633	1.75762e-08	1.75762e-08	1	0	0	1	1	0
AACCCTT	9	54	7	174.464	1032153266	100	1800731087	378	6	0.0515867	0.30952	0.0299878	0.00216664	0.000209915	0.42	2.09915e-09	2.09915e-09	1	0	0	1	0	0
AACCCTTCAC	7	34	10	174.464	1032153266	100	1800731087	340	4.85714	0.040123	0.194883	0.0188812	0.00194883	0.000188812	0.485714	1.88812e-09	1.88812e-09	1	0	0	1	0	0
AACCCTTG	8	62	8	174.464	1032153266	100	1800731087	496	7.75	0.0458549	0.355375	0.0344305	0.002843	0.000275444	0.62	2.75444e-09	2.75444e-09	1	0	0	1	1	0
AACCG	12	115	5	174.464	1032153266	100	1800731087	575	9.58333	0.0687823	0.659164	0.063863	0.00329582	0.000319315	0.479167	3.19315e-09	3.19315e-09	1	0	0	1	0	0
AACCGAACCGG	94	396	11	174.464	1032153266	100	1800731087	4356	4.21277	0.538795	2.26982	0.219911	0.024968	0.00241902	0.463404	2.41902e-08	2.41902e-08	1	0	0	1	0	0
AACCGAACCGT	338	1539	11	174.464	1032153266	100	1800731087	16929	4.55325	1.93737	8.82133	0.854653	0.0970346	0.00940118	0.500858	9.40118e-08	9.40118e-08	1	0	0	1	1	0
AACCGAACCT	30	175	10	174.464	1032153266	100	1800731087	1750	5.83333	0.171956	1.00307	0.0971828	0.0100307	0.000971828	0.583333	9.71828e-09	9.71828e-09	1	0	0	1	1	0
AACCGACGGCCACTCC	2	8	16	174.464	1032153266	100	1800731087	128	4	0.0114637	0.0458549	0.00444264	0.000733678	7.10822e-05	0.64	7.10822e-10	7.10822e-10	1	0	0	1	1	0
AACCGAGCGAGAGTGGC	15	63	17	174.464	1032153266	100	1800731087	1071	4.2	0.0859779	0.361107	0.0349858	0.00613882	0.000594758	0.714	5.94758e-09	5.94758e-09	1	0	0	1	1	0
AACCGAGCTCCGACCGC	1	5	17	174.464	1032153266	100	1800731087	85	5	0.00573186	0.0286593	0.00277665	0.000487208	4.72031e-05	0.85	4.72031e-10	4.72031e-10	1	0	0	1	1	0
AACCGAGGAGGGCGCGT	8	33	17	174.464	1032153266	100	1800731087	561	4.125	0.0458549	0.189151	0.0183259	0.00321557	0.00031154	0.70125	3.1154e-09	3.1154e-09	1	0	0	1	1	0
AACCGAGTCGGACG	1	7	14	174.464	1032153266	100	1800731087	98	7	0.00573186	0.040123	0.00388731	0.000561722	5.44223e-05	0.98	5.44223e-10	5.44223e-10	1	0	0	1	1	0
AACCGAGTGTC	2	18	11	174.464	1032153266	100	1800731087	198	9	0.0114637	0.103173	0.00999594	0.00113491	0.000109955	0.99	1.09955e-09	1.09955e-09	1	0	0	1	1	0
AACCGAGTGTCC	7	56	12	174.464	1032153266	100	1800731087	672	8	0.040123	0.320984	0.0310985	0.00385181	0.000373182	0.96	3.73182e-09	3.73182e-09	1	0	0	1	1	0
AACCGAGTTCCGACCGC	3	13	17	174.464	1032153266	100	1800731087	221	4.33333	0.0171956	0.0745141	0.00721929	0.00126674	0.000122728	0.736667	1.22728e-09	1.22728e-09	1	0	0	1	1	0
AACCGAGTTCTGACAGC	1	5	17	174.464	1032153266	100	1800731087	85	5	0.00573186	0.0286593	0.00277665	0.000487208	4.72031e-05	0.85	4.72031e-10	4.72031e-10	1	0	0	1	1	0
AACCGAGTTGGACG	11	55	14	174.464	1032153266	100	1800731087	770	5	0.0630504	0.315252	0.0305432	0.00441353	0.000427604	0.7	4.27604e-09	4.27604e-09	1	0	0	1	1	0
AACCGATCAATATCGAGAGTTCC	2	8	23	174.464	1032153266	100	1800731087	184	4	0.0114637	0.0458549	0.00444264	0.00105466	0.000102181	0.92	1.02181e-09	1.02181e-09	1	0	0	1	1	0
AACCGC	27	126	6	174.464	1032153266	100	1800731087	756	4.66667	0.15476	0.722214	0.0699716	0.00433328	0.000419829	0.28	4.19829e-09	4.19829e-09	1	0	0	1	0	0
AACCGCC	3	12	7	174.464	1032153266	100	1800731087	84	4	0.0171956	0.0687823	0.00666396	0.000481476	4.66477e-05	0.28	4.66477e-10	4.66477e-10	1	0	0	1	0	0
AACCGCCAGGACAGCCTGCT	1	4	20	174.464	1032153266	100	1800731087	80	4	0.00573186	0.0229274	0.00222132	0.000458549	4.44264e-05	0.8	4.44264e-10	4.44264e-10	1	0	0	1	1	0
AACCGCCGGCTCTGC	1	4	15	174.464	1032153266	100	1800731087	60	4	0.00573186	0.0229274	0.00222132	0.000343911	3.33198e-05	0.6	3.33198e-10	3.33198e-10	1	0	0	1	1	0
[truncated: 2,787 more rows]
