# Supplementary material for: Profiles of telomeric repeats in Insecta reveal diverse forms of telomeric motifs in Hymenopterans
Source: Life Sci Alliance. 2022 Apr 1;5(7):e202101163. doi: 10.26508/lsa.202101163 (PMC8977481; doi:10.26508/lsa.202101163)
Supplement: Supplemental Data 5. — Tandem repeat statistics and TRIP TRM calls for arthropods species that are not listed in Supplemental Data 2 or Supplemental Data 3. [file LSA-2021-01163_Supplemental_Data_5.zip › DataS5/CEPCI_output.csv.1.filtered.xlsx]

## Sheet: Sheet1
Unnamed: 0	reads	repeats	unit_len	avg_genome_cov	genome_size	eff_read_len	num_reads	repeats_total_len	repeats_per_read	reads_per_genome	repeats_per_genome	repeats_per_million_reads	repeats_len_per_genome	repeats_len_per_million_reads	percent_repeats_len_per_read	percent_repeats_len_per_genome	percent_repeat_unit_in_sequences	avg_genome_cov_filter	repeat_containing_reads_filter	repeats_len_per_million_reads_filter	unit_len_filter	percent_repeats_len_per_read_filter	qualified
AAAAAAG	192	801	7	65.54	159172346	100	104322030	5607	4.17188	2.92951	12.2215	7.67815	0.0855508	0.053747	0.292031	5.37473e-07	5.3747e-07	1	0	0	1	0	0
AAAAAAT	69	342	7	65.54	159172346	100	104322030	2394	4.95652	1.05279	5.21819	3.27831	0.0365273	0.0229482	0.346957	2.29483e-07	2.29482e-07	1	0	0	1	0	0
AAAAACCTC	50	210	9	65.54	159172346	100	104322030	1890	4.2	0.762893	3.20415	2.013	0.0288374	0.018117	0.378	1.81171e-07	1.8117e-07	1	0	0	1	0	0
AAAAAG	503	2236	6	65.54	159172346	100	104322030	13416	4.44533	7.6747	34.1166	21.4336	0.204699	0.128602	0.26672	1.28602e-06	1.28602e-06	1	0	0	1	0	0
AAAAAGG	155	763	7	65.54	159172346	100	104322030	5341	4.92258	2.36497	11.6417	7.31389	0.0814922	0.0511972	0.344581	5.11975e-07	5.11972e-07	1	0	0	1	0	0
AAAAAT	346	1384	6	65.54	159172346	100	104322030	8304	4	5.27922	21.1169	13.2666	0.126701	0.0795997	0.24	7.96e-07	7.95997e-07	1	0	0	1	0	0
AAAAATC	13	54	7	65.54	159172346	100	104322030	378	4.15385	0.198352	0.823924	0.517628	0.00576747	0.0036234	0.290769	3.62341e-08	3.6234e-08	1	0	0	1	0	0
AAAAATGGC	43	187	9	65.54	159172346	100	104322030	1683	4.34884	0.656088	2.85322	1.79253	0.025679	0.0161327	0.391395	1.61328e-07	1.61327e-07	1	0	0	1	0	0
AAAAATT	1	4	7	65.54	159172346	100	104322030	28	4	0.0152579	0.0610314	0.0383428	0.00042722	0.0002684	0.28	2.68401e-09	2.684e-09	1	0	0	1	0	0
AAAACC	4	16	6	65.54	159172346	100	104322030	96	4	0.0610314	0.244126	0.153371	0.00146475	0.000920227	0.24	9.20232e-09	9.20227e-09	1	0	0	1	0	0
AAAACCG	30	136	7	65.54	159172346	100	104322030	952	4.53333	0.457736	2.07507	1.30366	0.0145255	0.00912559	0.317333	9.12563e-08	9.12559e-08	1	0	0	1	0	0
AAAACG	9	39	6	65.54	159172346	100	104322030	234	4.33333	0.137321	0.595056	0.373842	0.00357034	0.00224305	0.26	2.24306e-08	2.24305e-08	1	0	0	1	0	0
AAAACGT	14	66	7	65.54	159172346	100	104322030	462	4.71429	0.21361	1.00702	0.632656	0.00704913	0.00442859	0.33	4.42861e-08	4.42859e-08	1	0	0	1	0	0
AAAACTGG	61	278	8	65.54	159172346	100	104322030	2224	4.55738	0.930729	4.24168	2.66483	0.0339335	0.0213186	0.36459	2.13187e-07	2.13186e-07	1	0	0	1	0	0
AAAACTGGC	66	278	9	65.54	159172346	100	104322030	2502	4.21212	1.00702	4.24168	2.66483	0.0381752	0.0239834	0.379091	2.39835e-07	2.39834e-07	1	0	0	1	0	0
AAAACTGT	40	184	8	65.54	159172346	100	104322030	1472	4.6	0.610314	2.80745	1.76377	0.0224596	0.0141102	0.368	1.41102e-07	1.41102e-07	1	0	0	1	0	0
AAAAG	111	557	5	65.54	159172346	100	104322030	2785	5.01802	1.69362	8.49863	5.33924	0.0424931	0.0266962	0.250901	2.66963e-07	2.66962e-07	1	0	0	1	0	0
AAAAGAC	21	84	7	65.54	159172346	100	104322030	588	4	0.320415	1.28166	0.805199	0.00897162	0.00563639	0.28	5.63642e-08	5.63639e-08	1	0	0	1	0	0
AAAAGAG	44	183	7	65.54	159172346	100	104322030	1281	4.15909	0.671346	2.79219	1.75418	0.0195453	0.0122793	0.291136	1.22793e-07	1.22793e-07	1	0	0	1	0	0
AAAAGC	59	247	6	65.54	159172346	100	104322030	1482	4.18644	0.900214	3.76869	2.36767	0.0226121	0.014206	0.251186	1.42061e-07	1.4206e-07	1	0	0	1	0	0
AAAAGCC	45	185	7	65.54	159172346	100	104322030	1295	4.11111	0.686604	2.8227	1.77336	0.0197589	0.0124135	0.287778	1.24135e-07	1.24135e-07	1	0	0	1	0	0
AAAAGCG	86	399	7	65.54	159172346	100	104322030	2793	4.63953	1.31218	6.08789	3.8247	0.0426152	0.0267729	0.324767	2.6773e-07	2.67729e-07	1	0	0	1	0	0
AAAAGG	33	162	6	65.54	159172346	100	104322030	972	4.90909	0.503509	2.47177	1.55288	0.0148306	0.0093173	0.294545	9.31735e-08	9.3173e-08	1	0	0	1	0	0
AAAAGGCGC	3	12	9	65.54	159172346	100	104322030	108	4	0.0457736	0.183094	0.115028	0.00164785	0.00103526	0.36	1.03526e-08	1.03526e-08	1	0	0	1	0	0
AAAAGGG	49	224	7	65.54	159172346	100	104322030	1568	4.57143	0.747635	3.41776	2.1472	0.0239243	0.0150304	0.32	1.50305e-07	1.50304e-07	1	0	0	1	0	0
AAAAGGT	10	40	7	65.54	159172346	100	104322030	280	4	0.152579	0.610314	0.383428	0.0042722	0.002684	0.28	2.68401e-08	2.684e-08	1	0	0	1	0	0
AAAAGGTGG	6	40	9	65.54	159172346	100	104322030	360	6.66667	0.0915471	0.610314	0.383428	0.00549283	0.00345085	0.6	3.45087e-08	3.45085e-08	1	0	0	1	1	0
AAAAGT	22	88	6	65.54	159172346	100	104322030	528	4	0.335673	1.34269	0.843542	0.00805615	0.00506125	0.24	5.06127e-08	5.06125e-08	1	0	0	1	0	0
AAAAT	277	1411	5	65.54	159172346	100	104322030	7055	5.09386	4.22643	21.5288	13.5254	0.107644	0.0676271	0.254693	6.76274e-07	6.76271e-07	1	0	0	1	0	0
AAAATAGCG	52	252	9	65.54	159172346	100	104322030	2268	4.84615	0.793409	3.84498	2.4156	0.0346048	0.0217404	0.436154	2.17405e-07	2.17404e-07	1	0	0	1	0	0
AAAATAT	18	73	7	65.54	159172346	100	104322030	511	4.05556	0.274641	1.11382	0.699756	0.00779677	0.00489829	0.283889	4.89832e-08	4.89829e-08	1	0	0	1	0	0
AAAATC	23	92	6	65.54	159172346	100	104322030	552	4	0.350931	1.40372	0.881885	0.00842234	0.00529131	0.24	5.29133e-08	5.29131e-08	1	0	0	1	0	0
AAAATCAATTG	10	51	11	65.54	159172346	100	104322030	561	5.1	0.152579	0.778151	0.488871	0.00855966	0.00537758	0.561	5.3776e-08	5.37758e-08	1	0	0	1	1	0
AAAATCCT	45	197	8	65.54	159172346	100	104322030	1576	4.37778	0.686604	3.0058	1.88838	0.0240464	0.0151071	0.350222	1.51071e-07	1.51071e-07	1	0	0	1	0	0
AAAATG	102	732	6	65.54	159172346	100	104322030	4392	7.17647	1.5563	11.1688	7.01673	0.0670125	0.0421004	0.430588	4.21006e-07	4.21004e-07	1	0	0	1	0	0
AAAATGG	40	226	7	65.54	159172346	100	104322030	1582	5.65	0.610314	3.44828	2.16637	0.0241379	0.0151646	0.3955	1.51647e-07	1.51646e-07	1	0	0	1	0	0
AAAATGGAATG	49	259	11	65.54	159172346	100	104322030	2849	5.28571	0.747635	3.95179	2.4827	0.0434696	0.0273097	0.581429	2.73098e-07	2.73097e-07	1	0	0	1	1	0
AAAATGTGG	39	156	9	65.54	159172346	100	104322030	1404	4	0.595056	2.38023	1.49537	0.021422	0.0134583	0.36	1.34584e-07	1.34583e-07	1	0	0	1	0	0
AAAATT	62	248	6	65.54	159172346	100	104322030	1488	4	0.945987	3.78395	2.37725	0.0227037	0.0142635	0.24	1.42636e-07	1.42635e-07	1	0	0	1	0	0
AAAATTATC	45	220	9	65.54	159172346	100	104322030	1980	4.88889	0.686604	3.35673	2.10885	0.0302106	0.0189797	0.44	1.89798e-07	1.89797e-07	1	0	0	1	0	0
AAAATTCC	40	169	8	65.54	159172346	100	104322030	1352	4.225	0.610314	2.57858	1.61998	0.0206286	0.0129599	0.338	1.29599e-07	1.29599e-07	1	0	0	1	0	0
AAAATTG	26	138	7	65.54	159172346	100	104322030	966	5.30769	0.396704	2.10558	1.32283	0.0147391	0.00925979	0.371538	9.25983e-08	9.25979e-08	1	0	0	1	0	0
AAAATTGC	40	182	8	65.54	159172346	100	104322030	1456	4.55	0.610314	2.77693	1.7446	0.0222154	0.0139568	0.364	1.39568e-07	1.39568e-07	1	0	0	1	0	0
AAAATTGGT	44	180	9	65.54	159172346	100	104322030	1620	4.09091	0.671346	2.74641	1.72543	0.0247177	0.0155288	0.368182	1.55289e-07	1.55288e-07	1	0	0	1	0	0
AAAC	13	226	4	65.54	159172346	100	104322030	904	17.3846	0.198352	3.44828	2.16637	0.0137931	0.00866548	0.695385	8.66551e-08	8.66548e-08	1	0	0	0	1	0
AAACAAG	39	156	7	65.54	159172346	100	104322030	1092	4	0.595056	2.38023	1.49537	0.0166616	0.0104676	0.28	1.04676e-07	1.04676e-07	1	0	0	1	0	0
AAACACAC	30	142	8	65.54	159172346	100	104322030	1136	4.73333	0.457736	2.16662	1.36117	0.0173329	0.0108894	0.378667	1.08894e-07	1.08894e-07	1	0	0	1	0	0
AAACAG	13	52	6	65.54	159172346	100	104322030	312	4	0.198352	0.793409	0.498457	0.00476045	0.00299074	0.24	2.99075e-08	2.99074e-08	1	0	0	1	0	0
AAACATT	2	8	7	65.54	159172346	100	104322030	56	4	0.0305157	0.122063	0.0766856	0.00085444	0.000536799	0.28	5.36802e-09	5.36799e-09	1	0	0	1	0	0
AAACCAG	22	89	7	65.54	159172346	100	104322030	623	4.04545	0.335673	1.35795	0.853128	0.00950565	0.00597189	0.283182	5.97192e-08	5.97189e-08	1	0	0	1	0	0
AAACCT	24	96	6	65.54	159172346	100	104322030	576	4	0.366189	1.46475	0.920227	0.00878853	0.00552136	0.24	5.52139e-08	5.52136e-08	1	0	0	1	0	0
AAACGAG	5	25	7	65.54	159172346	100	104322030	175	5	0.0762893	0.381446	0.239643	0.00267013	0.0016775	0.35	1.67751e-08	1.6775e-08	1	0	0	1	0	0
AAACGATT	6	24	8	65.54	159172346	100	104322030	192	4	0.0915471	0.366189	0.230057	0.00292951	0.00184045	0.32	1.84046e-08	1.84045e-08	1	0	0	1	0	0
AAACGCGG	1	4	8	65.54	159172346	100	104322030	32	4	0.0152579	0.0610314	0.0383428	0.000488251	0.000306742	0.32	3.06744e-09	3.06742e-09	1	0	0	1	0	0
AAACGCGGG	8	39	9	65.54	159172346	100	104322030	351	4.875	0.122063	0.595056	0.373842	0.00535551	0.00336458	0.43875	3.3646e-08	3.36458e-08	1	0	0	1	0	0
AAACGGC	3	12	7	65.54	159172346	100	104322030	84	4	0.0457736	0.183094	0.115028	0.00128166	0.000805199	0.28	8.05203e-09	8.05199e-09	1	0	0	1	0	0
AAACGGCGC	2	10	9	65.54	159172346	100	104322030	90	5	0.0305157	0.152579	0.095857	0.00137321	0.000862713	0.45	8.62717e-09	8.62713e-09	1	0	0	1	0	0
AAACGTC	27	119	7	65.54	159172346	100	104322030	833	4.40741	0.411962	1.81569	1.1407	0.0127098	0.00798489	0.308519	7.98493e-08	7.98489e-08	1	0	0	1	0	0
AAACTC	9	36	6	65.54	159172346	100	104322030	216	4	0.137321	0.549283	0.345085	0.0032957	0.00207051	0.24	2.07052e-08	2.07051e-08	1	0	0	1	0	0
AAACTCC	3	12	7	65.54	159172346	100	104322030	84	4	0.0457736	0.183094	0.115028	0.00128166	0.000805199	0.28	8.05203e-09	8.05199e-09	1	0	0	1	0	0
AAACTCCCCG	6	24	10	65.54	159172346	100	104322030	240	4	0.0915471	0.366189	0.230057	0.00366189	0.00230057	0.4	2.30058e-08	2.30057e-08	1	0	0	1	0	0
AAACTCCCG	1	4	9	65.54	159172346	100	104322030	36	4	0.0152579	0.0610314	0.0383428	0.000549283	0.000345085	0.36	3.45087e-09	3.45085e-09	1	0	0	1	0	0
AAACTGAT	38	154	8	65.54	159172346	100	104322030	1232	4.05263	0.579799	2.34971	1.4762	0.0187977	0.0118096	0.324211	1.18096e-07	1.18096e-07	1	0	0	1	0	0
AAACTGT	20	86	7	65.54	159172346	100	104322030	602	4.3	0.305157	1.31218	0.82437	0.00918523	0.00577059	0.301	5.77062e-08	5.77059e-08	1	0	0	1	0	0
AAAG	888	6077	4	65.54	159172346	100	104322030	24308	6.84347	13.549	92.722	58.2523	0.370888	0.233009	0.273739	2.3301e-06	2.33009e-06	1	0	0	0	0	0
AAAGAAG	16	64	7	65.54	159172346	100	104322030	448	4	0.244126	0.976503	0.613485	0.00683552	0.00429439	0.28	4.29441e-08	4.29439e-08	1	0	0	1	0	0
AAAGAAGAGG	1	4	10	65.54	159172346	100	104322030	40	4	0.0152579	0.0610314	0.0383428	0.000610314	0.000383428	0.4	3.8343e-09	3.83428e-09	1	0	0	1	0	0
AAAGAC	41	170	6	65.54	159172346	100	104322030	1020	4.14634	0.625572	2.59384	1.62957	0.015563	0.00977742	0.24878	9.77746e-08	9.77742e-08	1	0	0	1	0	0
AAAGACACC	6	27	9	65.54	159172346	100	104322030	243	4.5	0.0915471	0.411962	0.258814	0.00370766	0.00232933	0.405	2.32934e-08	2.32933e-08	1	0	0	1	0	0
AAAGACG	41	184	7	65.54	159172346	100	104322030	1288	4.4878	0.625572	2.80745	1.76377	0.0196521	0.0123464	0.314146	1.23464e-07	1.23464e-07	1	0	0	1	0	0
AAAGAG	256	1330	6	65.54	159172346	100	104322030	7980	5.19531	3.90601	20.293	12.749	0.121758	0.0764939	0.311719	7.64943e-07	7.64939e-07	1	0	0	1	0	0
AAAGAGC	4	16	7	65.54	159172346	100	104322030	112	4	0.0610314	0.244126	0.153371	0.00170888	0.0010736	0.28	1.0736e-08	1.0736e-08	1	0	0	1	0	0
AAAGAGGCGC	10	40	10	65.54	159172346	100	104322030	400	4	0.152579	0.610314	0.383428	0.00610314	0.00383428	0.4	3.8343e-08	3.83428e-08	1	0	0	1	0	0
AAAGAGGGT	2	8	9	65.54	159172346	100	104322030	72	4	0.0305157	0.122063	0.0766856	0.00109857	0.000690171	0.36	6.90174e-09	6.90171e-09	1	0	0	1	0	0
AAAGAGT	9	38	7	65.54	159172346	100	104322030	266	4.22222	0.137321	0.579799	0.364257	0.00405859	0.0025498	0.295556	2.54981e-08	2.5498e-08	1	0	0	1	0	0
AAAGAT	35	140	6	65.54	159172346	100	104322030	840	4	0.534025	2.1361	1.342	0.0128166	0.00805199	0.24	8.05203e-08	8.05199e-08	1	0	0	1	0	0
AAAGATG	27	108	7	65.54	159172346	100	104322030	756	4	0.411962	1.64785	1.03526	0.0115349	0.00724679	0.28	7.24682e-08	7.24679e-08	1	0	0	1	0	0
AAAGATTT	8	32	8	65.54	159172346	100	104322030	256	4	0.122063	0.488251	0.306742	0.00390601	0.00245394	0.32	2.45395e-08	2.45394e-08	1	0	0	1	0	0
AAAGC	89	579	5	65.54	159172346	100	104322030	2895	6.50562	1.35795	8.8343	5.55012	0.0441715	0.0277506	0.325281	2.77507e-07	2.77506e-07	1	0	0	1	0	0
AAAGCAC	3	15	7	65.54	159172346	100	104322030	105	5	0.0457736	0.228868	0.143786	0.00160208	0.0010065	0.35	1.0065e-08	1.0065e-08	1	0	0	1	0	0
AAAGCAG	1	6	7	65.54	159172346	100	104322030	42	6	0.0152579	0.0915471	0.0575142	0.00064083	0.0004026	0.42	4.02601e-09	4.026e-09	1	0	0	1	0	0
AAAGCAGGG	5	20	9	65.54	159172346	100	104322030	180	4	0.0762893	0.305157	0.191714	0.00274641	0.00172543	0.36	1.72543e-08	1.72543e-08	1	0	0	1	0	0
AAAGCC	12	48	6	65.54	159172346	100	104322030	288	4	0.183094	0.732377	0.460114	0.00439426	0.00276068	0.24	2.7607e-08	2.76068e-08	1	0	0	1	0	0
AAAGCCACGTC	4	16	11	65.54	159172346	100	104322030	176	4	0.0610314	0.244126	0.153371	0.00268538	0.00168708	0.44	1.68709e-08	1.68708e-08	1	0	0	1	0	0
AAAGCCG	16	69	7	65.54	159172346	100	104322030	483	4.3125	0.244126	1.05279	0.661414	0.00736955	0.00462989	0.301875	4.62992e-08	4.62989e-08	1	0	0	1	0	0
AAAGCCGGGG	4	17	10	65.54	159172346	100	104322030	170	4.25	0.0610314	0.259384	0.162957	0.00259384	0.00162957	0.425	1.62958e-08	1.62957e-08	1	0	0	1	0	0
AAAGCGCCG	19	76	9	65.54	159172346	100	104322030	684	4	0.289899	1.1596	0.728513	0.0104364	0.00655662	0.36	6.55665e-08	6.55662e-08	1	0	0	1	0	0
AAAGCT	62	275	6	65.54	159172346	100	104322030	1650	4.43548	0.945987	4.19591	2.63607	0.0251755	0.0158164	0.266129	1.58165e-07	1.58164e-07	1	0	0	1	0	0
AAAGCTC	20	93	7	65.54	159172346	100	104322030	651	4.65	0.305157	1.41898	0.89147	0.00993287	0.00624029	0.3255	6.24032e-08	6.24029e-08	1	0	0	1	0	0
AAAGCTGT	56	229	8	65.54	159172346	100	104322030	1832	4.08929	0.85444	3.49405	2.19513	0.0279524	0.017561	0.327143	1.75611e-07	1.7561e-07	1	0	0	1	0	0
AAAGG	42	212	5	65.54	159172346	100	104322030	1060	5.04762	0.64083	3.23467	2.03217	0.0161733	0.0101608	0.252381	1.01609e-07	1.01608e-07	1	0	0	1	0	0
AAAGGAAAT	17	73	9	65.54	159172346	100	104322030	657	4.29412	0.259384	1.11382	0.699756	0.0100244	0.00629781	0.386471	6.29784e-08	6.29781e-08	1	0	0	1	0	0
AAAGGAG	60	241	7	65.54	159172346	100	104322030	1687	4.01667	0.915471	3.67714	2.31015	0.02574	0.0161711	0.281167	1.61712e-07	1.61711e-07	1	0	0	1	0	0
AAAGGAT	3	15	7	65.54	159172346	100	104322030	105	5	0.0457736	0.228868	0.143786	0.00160208	0.0010065	0.35	1.0065e-08	1.0065e-08	1	0	0	1	0	0
AAAGGC	76	374	6	65.54	159172346	100	104322030	2244	4.92105	1.1596	5.70644	3.58505	0.0342386	0.0215103	0.295263	2.15104e-07	2.15103e-07	1	0	0	1	0	0
AAAGGCC	13	59	7	65.54	159172346	100	104322030	413	4.53846	0.198352	0.900214	0.565556	0.0063015	0.0039589	0.317692	3.95891e-08	3.9589e-08	1	0	0	1	0	0
AAAGGCG	25	104	7	65.54	159172346	100	104322030	728	4.16	0.381446	1.58682	0.996913	0.0111077	0.00697839	0.2912	6.97842e-08	6.97839e-08	1	0	0	1	0	0
AAAGGCGC	5	23	8	65.54	159172346	100	104322030	184	4.6	0.0762893	0.350931	0.220471	0.00280745	0.00176377	0.368	1.76378e-08	1.76377e-08	1	0	0	1	0	0
AAAGGGC	34	136	7	65.54	159172346	100	104322030	952	4	0.518767	2.07507	1.30366	0.0145255	0.00912559	0.28	9.12563e-08	9.12559e-08	1	0	0	1	0	0
AAAGGGCGC	11	44	9	65.54	159172346	100	104322030	396	4	0.167836	0.671346	0.421771	0.00604211	0.00379594	0.36	3.79596e-08	3.79594e-08	1	0	0	1	0	0
AAAGGGGGC	12	58	9	65.54	159172346	100	104322030	522	4.83333	0.183094	0.884956	0.555971	0.0079646	0.00500374	0.435	5.00376e-08	5.00374e-08	1	0	0	1	0	0
AAAGGTG	25	104	7	65.54	159172346	100	104322030	728	4.16	0.381446	1.58682	0.996913	0.0111077	0.00697839	0.2912	6.97842e-08	6.97839e-08	1	0	0	1	0	0
AAAGTCG	21	96	7	65.54	159172346	100	104322030	672	4.57143	0.320415	1.46475	0.920227	0.0102533	0.00644159	0.32	6.44162e-08	6.44159e-08	1	0	0	1	0	0
AAAGTGGG	58	237	8	65.54	159172346	100	104322030	1896	4.08621	0.884956	3.61611	2.27181	0.0289289	0.0181745	0.326897	1.81746e-07	1.81745e-07	1	0	0	1	0	0
AAAGTTC	4	16	7	65.54	159172346	100	104322030	112	4	0.0610314	0.244126	0.153371	0.00170888	0.0010736	0.28	1.0736e-08	1.0736e-08	1	0	0	1	0	0
AAAT	1351	10675	4	65.54	159172346	100	104322030	42700	7.90155	20.6134	162.878	102.327	0.651511	0.40931	0.316062	4.09311e-06	4.0931e-06	1	0	0	0	0	0
AAATAACT	58	413	8	65.54	159172346	100	104322030	3304	7.12069	0.884956	6.3015	3.9589	0.050412	0.0316712	0.569655	3.16713e-07	3.16712e-07	1	0	0	1	1	0
AAATAAG	10	40	7	65.54	159172346	100	104322030	280	4	0.152579	0.610314	0.383428	0.0042722	0.002684	0.28	2.68401e-08	2.684e-08	1	0	0	1	0	0
AAATAAT	73	292	7	65.54	159172346	100	104322030	2044	4	1.11382	4.45529	2.79903	0.0311871	0.0195932	0.28	1.95933e-07	1.95932e-07	1	0	0	1	0	0
AAATACACG	82	357	9	65.54	159172346	100	104322030	3213	4.35366	1.25114	5.44706	3.4221	0.0490235	0.0307989	0.391829	3.0799e-07	3.07989e-07	1	0	0	1	0	0
AAATACG	31	124	7	65.54	159172346	100	104322030	868	4	0.472994	1.89197	1.18863	0.0132438	0.00832039	0.28	8.32043e-08	8.32039e-08	1	0	0	1	0	0
AAATACT	34	136	7	65.54	159172346	100	104322030	952	4	0.518767	2.07507	1.30366	0.0145255	0.00912559	0.28	9.12563e-08	9.12559e-08	1	0	0	1	0	0
AAATACTCGCG	3	12	11	65.54	159172346	100	104322030	132	4	0.0457736	0.183094	0.115028	0.00201404	0.00126531	0.44	1.26532e-08	1.26531e-08	1	0	0	1	0	0
AAATAG	23	118	6	65.54	159172346	100	104322030	708	5.13043	0.350931	1.80043	1.13111	0.0108026	0.00678668	0.307826	6.78671e-08	6.78668e-08	1	0	0	1	0	0
AAATAGC	30	120	7	65.54	159172346	100	104322030	840	4	0.457736	1.83094	1.15028	0.0128166	0.00805199	0.28	8.05203e-08	8.05199e-08	1	0	0	1	0	0
AAATAGGG	46	198	8	65.54	159172346	100	104322030	1584	4.30435	0.701861	3.02106	1.89797	0.0241684	0.0151838	0.344348	1.51838e-07	1.51838e-07	1	0	0	1	0	0
AAATAT	17	68	6	65.54	159172346	100	104322030	408	4	0.259384	1.03753	0.651828	0.00622521	0.00391097	0.24	3.91098e-08	3.91097e-08	1	0	0	1	0	0
AAATATTCG	27	125	9	65.54	159172346	100	104322030	1125	4.62963	0.411962	1.90723	1.19821	0.0171651	0.0107839	0.416667	1.0784e-07	1.07839e-07	1	0	0	1	0	0
AAATATTCGT	47	204	10	65.54	159172346	100	104322030	2040	4.34043	0.717119	3.1126	1.95548	0.031126	0.0195548	0.434043	1.95549e-07	1.95548e-07	1	0	0	1	0	0
AAATC	1304	20855	5	65.54	159172346	100	104322030	104275	15.9931	19.8962	318.203	199.91	1.59101	0.999549	0.799655	9.99554e-06	9.99549e-06	1	0	0	1	1	0
AAATCGG	17	68	7	65.54	159172346	100	104322030	476	4	0.259384	1.03753	0.651828	0.00726274	0.00456279	0.28	4.56282e-08	4.56279e-08	1	0	0	1	0	0
AAATCGT	19	79	7	65.54	159172346	100	104322030	553	4.15789	0.289899	1.20537	0.757271	0.0084376	0.00530089	0.291053	5.30092e-08	5.30089e-08	1	0	0	1	0	0
AAATCT	54	280	6	65.54	159172346	100	104322030	1680	5.18519	0.823924	4.2722	2.684	0.0256332	0.016104	0.311111	1.61041e-07	1.6104e-07	1	0	0	1	0	0
AAATCTT	11	44	7	65.54	159172346	100	104322030	308	4	0.167836	0.671346	0.421771	0.00469942	0.0029524	0.28	2.95241e-08	2.9524e-08	1	0	0	1	0	0
AAATGC	31	124	6	65.54	159172346	100	104322030	744	4	0.472994	1.89197	1.18863	0.0113518	0.00713176	0.24	7.1318e-08	7.13176e-08	1	0	0	1	0	0
AAATGCACC	29	125	9	65.54	159172346	100	104322030	1125	4.31034	0.442478	1.90723	1.19821	0.0171651	0.0107839	0.387931	1.0784e-07	1.07839e-07	1	0	0	1	0	0
AAATGCC	3	12	7	65.54	159172346	100	104322030	84	4	0.0457736	0.183094	0.115028	0.00128166	0.000805199	0.28	8.05203e-09	8.05199e-09	1	0	0	1	0	0
AAATGCCG	54	223	8	65.54	159172346	100	104322030	1784	4.12963	0.823924	3.4025	2.13761	0.02722	0.0171009	0.33037	1.7101e-07	1.71009e-07	1	0	0	1	0	0
AAATGG	16	82	6	65.54	159172346	100	104322030	492	5.125	0.244126	1.25114	0.786028	0.00750687	0.00471617	0.3075	4.71619e-08	4.71617e-08	1	0	0	1	0	0
AAATGGAGAG	16	66	10	65.54	159172346	100	104322030	660	4.125	0.244126	1.00702	0.632656	0.0100702	0.00632656	0.4125	6.32659e-08	6.32656e-08	1	0	0	1	0	0
AAATGGC	55	244	7	65.54	159172346	100	104322030	1708	4.43636	0.839182	3.72292	2.33891	0.0260604	0.0163724	0.310545	1.63725e-07	1.63724e-07	1	0	0	1	0	0
AAATGTG	25	100	7	65.54	159172346	100	104322030	700	4	0.381446	1.52579	0.95857	0.0106805	0.00670999	0.28	6.71002e-08	6.70999e-08	1	0	0	1	0	0
AAATGTGG	26	104	8	65.54	159172346	100	104322030	832	4	0.396704	1.58682	0.996913	0.0126945	0.0079753	0.32	7.97534e-08	7.9753e-08	1	0	0	1	0	0
AAATT	76	434	5	65.54	159172346	100	104322030	2170	5.71053	1.1596	6.62191	4.1602	0.0331096	0.020801	0.285526	2.08011e-07	2.0801e-07	1	0	0	1	0	0
AAATTAC	19	126	7	65.54	159172346	100	104322030	882	6.63158	0.289899	1.92249	1.2078	0.0134574	0.00845459	0.464211	8.45463e-08	8.45459e-08	1	0	0	1	0	0
AAATTACC	52	236	8	65.54	159172346	100	104322030	1888	4.53846	0.793409	3.60085	2.26223	0.0288068	0.0180978	0.363077	1.80979e-07	1.80978e-07	1	0	0	1	0	0
AAATTCC	28	129	7	65.54	159172346	100	104322030	903	4.60714	0.42722	1.96826	1.23656	0.0137778	0.00865589	0.3225	8.65593e-08	8.65589e-08	1	0	0	1	0	0
AAATTCCG	35	163	8	65.54	159172346	100	104322030	1304	4.65714	0.534025	2.48703	1.56247	0.0198962	0.0124998	0.372571	1.24998e-07	1.24998e-07	1	0	0	1	0	0
AAATTG	29	116	6	65.54	159172346	100	104322030	696	4	0.442478	1.76991	1.11194	0.0106195	0.00667165	0.24	6.67168e-08	6.67165e-08	1	0	0	1	0	0
AAATTGG	97	391	7	65.54	159172346	100	104322030	2737	4.03093	1.48001	5.96582	3.74801	0.0417608	0.0262361	0.282165	2.62362e-07	2.62361e-07	1	0	0	1	0	0
AAATTGTG	20	91	8	65.54	159172346	100	104322030	728	4.55	0.305157	1.38847	0.872299	0.0111077	0.00697839	0.364	6.97842e-08	6.97839e-08	1	0	0	1	0	0
AAATTT	52	236	6	65.54	159172346	100	104322030	1416	4.53846	0.793409	3.60085	2.26223	0.0216051	0.0135734	0.272308	1.35734e-07	1.35734e-07	1	0	0	1	0	0
AAATTTACC	12	53	9	65.54	159172346	100	104322030	477	4.41667	0.183094	0.808666	0.508042	0.007278	0.00457238	0.3975	4.5724e-08	4.57238e-08	1	0	0	1	0	0
AAC	1402	15054	3	65.54	159172346	100	104322030	45162	10.7375	21.3915	229.692	144.303	0.689075	0.43291	0.322126	4.32911e-06	4.3291e-06	1	0	0	0	0	0
AACAACCG	28	131	8	65.54	159172346	100	104322030	1048	4.67857	0.42722	1.99878	1.25573	0.0159902	0.0100458	0.374286	1.00459e-07	1.00458e-07	1	0	0	1	0	0
AACAATCG	38	170	8	65.54	159172346	100	104322030	1360	4.47368	0.579799	2.59384	1.62957	0.0207507	0.0130366	0.357895	1.30366e-07	1.30366e-07	1	0	0	1	0	0
AACAC	2	11	5	65.54	159172346	100	104322030	55	5.5	0.0305157	0.167836	0.105443	0.000839182	0.000527214	0.275	5.27216e-09	5.27214e-09	1	0	0	1	0	0
AACACCTGC	2	10	9	65.54	159172346	100	104322030	90	5	0.0305157	0.152579	0.095857	0.00137321	0.000862713	0.45	8.62717e-09	8.62713e-09	1	0	0	1	0	0
AACACGGCGAC	12	48	11	65.54	159172346	100	104322030	528	4	0.183094	0.732377	0.460114	0.00805615	0.00506125	0.44	5.06127e-08	5.06125e-08	1	0	0	1	0	0
AACAGC	213	914	6	65.54	159172346	100	104322030	5484	4.29108	3.24992	13.9457	8.76133	0.0836741	0.052568	0.257465	5.25682e-07	5.2568e-07	1	0	0	1	0	0
AACAGCC	9	45	7	65.54	159172346	100	104322030	315	5	0.137321	0.686604	0.431357	0.00480623	0.0030195	0.35	3.01951e-08	3.0195e-08	1	0	0	1	0	0
AACAGCCTAG	5	25	10	65.54	159172346	100	104322030	250	5	0.0762893	0.381446	0.239643	0.00381446	0.00239643	0.5	2.39644e-08	2.39643e-08	1	0	0	1	0	0
AACAGCGATG	9	36	10	65.54	159172346	100	104322030	360	4	0.137321	0.549283	0.345085	0.00549283	0.00345085	0.4	3.45087e-08	3.45085e-08	1	0	0	1	0	0
AACAGGC	47	193	7	65.54	159172346	100	104322030	1351	4.10638	0.717119	2.94477	1.85004	0.0206134	0.0129503	0.287447	1.29503e-07	1.29503e-07	1	0	0	1	0	0
AACAGGGAGG	11	52	10	65.54	159172346	100	104322030	520	4.72727	0.167836	0.793409	0.498457	0.00793409	0.00498457	0.472727	4.98459e-08	4.98457e-08	1	0	0	1	0	0
AACAGTC	32	160	7	65.54	159172346	100	104322030	1120	5	0.488251	2.44126	1.53371	0.0170888	0.010736	0.35	1.0736e-07	1.0736e-07	1	0	0	1	0	0
AACAT	103	515	5	65.54	159172346	100	104322030	2575	5	1.57156	7.8578	4.93664	0.039289	0.0246832	0.25	2.46833e-07	2.46832e-07	1	0	0	1	0	0
AACATAC	7	28	7	65.54	159172346	100	104322030	196	4	0.106805	0.42722	0.2684	0.00299054	0.0018788	0.28	1.87881e-08	1.8788e-08	1	0	0	1	0	0
AACATAGG	9	45	8	65.54	159172346	100	104322030	360	5	0.137321	0.686604	0.431357	0.00549283	0.00345085	0.4	3.45087e-08	3.45085e-08	1	0	0	1	0	0
AACATC	81	324	6	65.54	159172346	100	104322030	1944	4	1.23589	4.94355	3.10577	0.0296613	0.0186346	0.24	1.86347e-07	1.86346e-07	1	0	0	1	0	0
AACATCTAT	1	10	9	65.54	159172346	100	104322030	90	10	0.0152579	0.152579	0.095857	0.00137321	0.000862713	0.9	8.62717e-09	8.62713e-09	1	0	0	1	1	0
AACATGCC	26	135	8	65.54	159172346	100	104322030	1080	5.19231	0.396704	2.05981	1.29407	0.0164785	0.0103526	0.415385	1.03526e-07	1.03526e-07	1	0	0	1	0	0
AACATT	1	4	6	65.54	159172346	100	104322030	24	4	0.0152579	0.0610314	0.0383428	0.000366189	0.000230057	0.24	2.30058e-09	2.30057e-09	1	0	0	1	0	0
AACC	56	359	4	65.54	159172346	100	104322030	1436	6.41071	0.85444	5.47757	3.44127	0.0219103	0.0137651	0.256429	1.37651e-07	1.37651e-07	1	0	0	0	0	0
AACCACC	2	8	7	65.54	159172346	100	104322030	56	4	0.0305157	0.122063	0.0766856	0.00085444	0.000536799	0.28	5.36802e-09	5.36799e-09	1	0	0	1	0	0
AACCACCC	25	114	8	65.54	159172346	100	104322030	912	4.56	0.381446	1.7394	1.09277	0.0139152	0.00874216	0.3648	8.7422e-08	8.74216e-08	1	0	0	1	0	0
AACCAG	34	136	6	65.54	159172346	100	104322030	816	4	0.518767	2.07507	1.30366	0.0124504	0.00782193	0.24	7.82197e-08	7.82193e-08	1	0	0	1	0	0
AACCAGTC	22	96	8	65.54	159172346	100	104322030	768	4.36364	0.335673	1.46475	0.920227	0.011718	0.00736182	0.349091	7.36185e-08	7.36182e-08	1	0	0	1	0	0
AACCATAGG	23	92	9	65.54	159172346	100	104322030	828	4	0.350931	1.40372	0.881885	0.0126335	0.00793696	0.36	7.937e-08	7.93696e-08	1	0	0	1	0	0
AACCATCGAG	20	82	10	65.54	159172346	100	104322030	820	4.1	0.305157	1.25114	0.786028	0.0125114	0.00786028	0.41	7.86031e-08	7.86028e-08	1	0	0	1	0	0
AACCATG	35	150	7	65.54	159172346	100	104322030	1050	4.28571	0.534025	2.28868	1.43786	0.0160208	0.010065	0.3	1.0065e-07	1.0065e-07	1	0	0	1	0	0
AACCATGCTTGG	7	53	12	65.54	159172346	100	104322030	636	7.57143	0.106805	0.808666	0.508042	0.009704	0.00609651	0.908571	6.09653e-08	6.09651e-08	1	0	0	1	1	0
AACCC	26	130	5	65.54	159172346	100	104322030	650	5	0.396704	1.98352	1.24614	0.00991761	0.00623071	0.25	6.23074e-08	6.23071e-08	1	0	0	1	0	0
AACCCACC	22	91	8	65.54	159172346	100	104322030	728	4.13636	0.335673	1.38847	0.872299	0.0111077	0.00697839	0.330909	6.97842e-08	6.97839e-08	1	0	0	1	0	0
AACCCCTTC	5	20	9	65.54	159172346	100	104322030	180	4	0.0762893	0.305157	0.191714	0.00274641	0.00172543	0.36	1.72543e-08	1.72543e-08	1	0	0	1	0	0
AACCCG	15	60	6	65.54	159172346	100	104322030	360	4	0.228868	0.915471	0.575142	0.00549283	0.00345085	0.24	3.45087e-08	3.45085e-08	1	0	0	1	0	0
AACCCT	5	36	6	65.54	159172346	100	104322030	216	7.2	0.0762893	0.549283	0.345085	0.0032957	0.00207051	0.432	2.07052e-08	2.07051e-08	1	0	0	1	0	0
AACCGAGAC	6	24	9	65.54	159172346	100	104322030	216	4	0.0915471	0.366189	0.230057	0.0032957	0.00207051	0.36	2.07052e-08	2.07051e-08	1	0	0	1	0	0
AACCGATC	19	82	8	65.54	159172346	100	104322030	656	4.31579	0.289899	1.25114	0.786028	0.0100092	0.00628822	0.345263	6.28825e-08	6.28822e-08	1	0	0	1	0	0
AACCGCAC	3	12	8	65.54	159172346	100	104322030	96	4	0.0457736	0.183094	0.115028	0.00146475	0.000920227	0.32	9.20232e-09	9.20227e-09	1	0	0	1	0	0
AACCGGC	1	4	7	65.54	159172346	100	104322030	28	4	0.0152579	0.0610314	0.0383428	0.00042722	0.0002684	0.28	2.68401e-09	2.684e-09	1	0	0	1	0	0
AACCGGGGAGC	3	12	11	65.54	159172346	100	104322030	132	4	0.0457736	0.183094	0.115028	0.00201404	0.00126531	0.44	1.26532e-08	1.26531e-08	1	0	0	1	0	0
AACCGT	4	16	6	65.54	159172346	100	104322030	96	4	0.0610314	0.244126	0.153371	0.00146475	0.000920227	0.24	9.20232e-09	9.20227e-09	1	0	0	1	0	0
AACCT	27396	324970	5	65.54	159172346	100	104322030	1624850	11.862	418.004	4958.35	3115.07	24.7917	15.5753	0.593098	0.000155754	0.000155753	1	1	1	1	1	1
AACCTAC	117	496	7	65.54	159172346	100	104322030	3472	4.23932	1.78517	7.5679	4.75451	0.0529753	0.0332816	0.296752	3.32817e-07	3.32816e-07	1	0	0	1	0	0
AACCTACGAG	12	50	10	65.54	159172346	100	104322030	500	4.16667	0.183094	0.762893	0.479285	0.00762893	0.00479285	0.416667	4.79287e-08	4.79285e-08	1	0	0	1	0	0
AACCTCC	8	32	7	65.54	159172346	100	104322030	224	4	0.122063	0.488251	0.306742	0.00341776	0.0021472	0.28	2.14721e-08	2.1472e-08	1	0	0	1	0	0
AACCTGGC	41	173	8	65.54	159172346	100	104322030	1384	4.21951	0.625572	2.63961	1.65833	0.0211169	0.0132666	0.337561	1.32667e-07	1.32666e-07	1	0	0	1	0	0
AACCTTGG	22	88	8	65.54	159172346	100	104322030	704	4	0.335673	1.34269	0.843542	0.0107415	0.00674833	0.32	6.74837e-08	6.74833e-08	1	0	0	1	0	0
AACG	151	1033	4	65.54	159172346	100	104322030	4132	6.84106	2.30394	15.7614	9.90203	0.0630455	0.0396081	0.273642	3.96083e-07	3.96081e-07	1	0	0	0	0	0
AACGAAGGAG	17	70	10	65.54	159172346	100	104322030	700	4.11765	0.259384	1.06805	0.670999	0.0106805	0.00670999	0.411765	6.71002e-08	6.70999e-08	1	0	0	1	0	0
AACGAATCG	5	20	9	65.54	159172346	100	104322030	180	4	0.0762893	0.305157	0.191714	0.00274641	0.00172543	0.36	1.72543e-08	1.72543e-08	1	0	0	1	0	0
AACGAATG	69	306	8	65.54	159172346	100	104322030	2448	4.43478	1.05279	4.6689	2.93323	0.0373512	0.0234658	0.354783	2.34659e-07	2.34658e-07	1	0	0	1	0	0
AACGAG	54	664	6	65.54	159172346	100	104322030	3984	12.2963	0.823924	10.1312	6.36491	0.0607873	0.0381894	0.737778	3.81896e-07	3.81894e-07	1	0	0	1	1	0
AACGAGAT	8	48	8	65.54	159172346	100	104322030	384	6	0.122063	0.732377	0.460114	0.00585902	0.00368091	0.48	3.68093e-08	3.68091e-08	1	0	0	1	0	0
AACGAGC	2	8	7	65.54	159172346	100	104322030	56	4	0.0305157	0.122063	0.0766856	0.00085444	0.000536799	0.28	5.36802e-09	5.36799e-09	1	0	0	1	0	0
AACGAGGGTG	24	96	10	65.54	159172346	100	104322030	960	4	0.366189	1.46475	0.920227	0.0146475	0.00920227	0.4	9.20232e-08	9.20227e-08	1	0	0	1	0	0
AACGAT	4	16	6	65.54	159172346	100	104322030	96	4	0.0610314	0.244126	0.153371	0.00146475	0.000920227	0.24	9.20232e-09	9.20227e-09	1	0	0	1	0	0
AACGATCCCG	14	64	10	65.54	159172346	100	104322030	640	4.57143	0.21361	0.976503	0.613485	0.00976503	0.00613485	0.457143	6.13488e-08	6.13485e-08	1	0	0	1	0	0
AACGATCCTG	19	78	10	65.54	159172346	100	104322030	780	4.10526	0.289899	1.19011	0.747685	0.0119011	0.00747685	0.410526	7.47688e-08	7.47685e-08	1	0	0	1	0	0
AACGATG	13	72	7	65.54	159172346	100	104322030	504	5.53846	0.198352	1.09857	0.690171	0.00768996	0.00483119	0.387692	4.83122e-08	4.83119e-08	1	0	0	1	0	0
AACGATGG	23	112	8	65.54	159172346	100	104322030	896	4.86957	0.350931	1.70888	1.0736	0.013671	0.00858879	0.389565	8.58883e-08	8.58879e-08	1	0	0	1	0	0
AACGATT	27	108	7	65.54	159172346	100	104322030	756	4	0.411962	1.64785	1.03526	0.0115349	0.00724679	0.28	7.24682e-08	7.24679e-08	1	0	0	1	0	0
AACGCACGGGG	14	58	11	65.54	159172346	100	104322030	638	4.14286	0.21361	0.884956	0.555971	0.00973451	0.00611568	0.455714	6.11571e-08	6.11568e-08	1	0	0	1	0	0
AACGCAT	34	145	7	65.54	159172346	100	104322030	1015	4.26471	0.518767	2.21239	1.38993	0.0154867	0.00972949	0.298529	9.72953e-08	9.72949e-08	1	0	0	1	0	0
AACGCC	2	9	6	65.54	159172346	100	104322030	54	4.5	0.0305157	0.137321	0.0862713	0.000823924	0.000517628	0.27	5.1763e-09	5.17628e-09	1	0	0	1	0	0
AACGCGC	34	136	7	65.54	159172346	100	104322030	952	4	0.518767	2.07507	1.30366	0.0145255	0.00912559	0.28	9.12563e-08	9.12559e-08	1	0	0	1	0	0
AACGCGCC	25	109	8	65.54	159172346	100	104322030	872	4.36	0.381446	1.66311	1.04484	0.0133049	0.00835873	0.3488	8.35877e-08	8.35873e-08	1	0	0	1	0	0
AACGG	37	206	5	65.54	159172346	100	104322030	1030	5.56757	0.564541	3.14312	1.97465	0.0157156	0.00987327	0.278378	9.87332e-08	9.87327e-08	1	0	0	1	0	0
AACGGAACGGG	4	17	11	65.54	159172346	100	104322030	187	4.25	0.0610314	0.259384	0.162957	0.00285322	0.00179253	0.4675	1.79253e-08	1.79253e-08	1	0	0	1	0	0
AACGGAATG	6	30	9	65.54	159172346	100	104322030	270	5	0.0915471	0.457736	0.287571	0.00411962	0.00258814	0.45	2.58815e-08	2.58814e-08	1	0	0	1	0	0
AACGGATG	48	223	8	65.54	159172346	100	104322030	1784	4.64583	0.732377	3.4025	2.13761	0.02722	0.0171009	0.371667	1.7101e-07	1.71009e-07	1	0	0	1	0	0
AACGGATT	38	171	8	65.54	159172346	100	104322030	1368	4.5	0.579799	2.60909	1.63916	0.0208727	0.0131132	0.36	1.31133e-07	1.31132e-07	1	0	0	1	0	0
AACGGC	41	181	6	65.54	159172346	100	104322030	1086	4.41463	0.625572	2.76167	1.73501	0.01657	0.0104101	0.264878	1.04101e-07	1.04101e-07	1	0	0	1	0	0
AACGGCC	1	4	7	65.54	159172346	100	104322030	28	4	0.0152579	0.0610314	0.0383428	0.00042722	0.0002684	0.28	2.68401e-09	2.684e-09	1	0	0	1	0	0
AACGGCG	27	111	7	65.54	159172346	100	104322030	777	4.11111	0.411962	1.69362	1.06401	0.0118554	0.00744809	0.287778	7.44813e-08	7.44809e-08	1	0	0	1	0	0
AACGGCT	9	42	7	65.54	159172346	100	104322030	294	4.66667	0.137321	0.64083	0.4026	0.00448581	0.0028182	0.326667	2.81821e-08	2.8182e-08	1	0	0	1	0	0
AACGGCTCG	4	16	9	65.54	159172346	100	104322030	144	4	0.0610314	0.244126	0.153371	0.00219713	0.00138034	0.36	1.38035e-08	1.38034e-08	1	0	0	1	0	0
AACGGG	31	129	6	65.54	159172346	100	104322030	774	4.16129	0.472994	1.96826	1.23656	0.0118096	0.00741933	0.249677	7.41937e-08	7.41933e-08	1	0	0	1	0	0
AACGGGAAT	11	45	9	65.54	159172346	100	104322030	405	4.09091	0.167836	0.686604	0.431357	0.00617943	0.00388221	0.368182	3.88223e-08	3.88221e-08	1	0	0	1	0	0
AACGGGAT	6	43	8	65.54	159172346	100	104322030	344	7.16667	0.0915471	0.656088	0.412185	0.0052487	0.00329748	0.573333	3.2975e-08	3.29748e-08	1	0	0	1	1	0
AACGGGG	23	105	7	65.54	159172346	100	104322030	735	4.56522	0.350931	1.60208	1.0065	0.0112145	0.00704549	0.319565	7.04552e-08	7.04549e-08	1	0	0	1	0	0
AACGT	59	295	5	65.54	159172346	100	104322030	1475	5	0.900214	4.50107	2.82778	0.0225053	0.0141389	0.25	1.4139e-07	1.41389e-07	1	0	0	1	0	0
AACGTAG	3	12	7	65.54	159172346	100	104322030	84	4	0.0457736	0.183094	0.115028	0.00128166	0.000805199	0.28	8.05203e-09	8.05199e-09	1	0	0	1	0	0
AACGTAT	14	65	7	65.54	159172346	100	104322030	455	4.64286	0.21361	0.991761	0.623071	0.00694233	0.00436149	0.325	4.36151e-08	4.36149e-08	1	0	0	1	0	0
AACGTC	93	469	6	65.54	159172346	100	104322030	2814	5.04301	1.41898	7.15594	4.49569	0.0429356	0.0269742	0.302581	2.69743e-07	2.69742e-07	1	0	0	1	0	0
AACGTCGC	10	48	8	65.54	159172346	100	104322030	384	4.8	0.152579	0.732377	0.460114	0.00585902	0.00368091	0.384	3.68093e-08	3.68091e-08	1	0	0	1	0	0
AACGTG	42	203	6	65.54	159172346	100	104322030	1218	4.83333	0.64083	3.09735	1.9459	0.0185841	0.0116754	0.29	1.16754e-07	1.16754e-07	1	0	0	1	0	0
AACGTGC	39	200	7	65.54	159172346	100	104322030	1400	5.12821	0.595056	3.05157	1.91714	0.021361	0.01342	0.358974	1.342e-07	1.342e-07	1	0	0	1	0	0
AACGTGG	61	270	7	65.54	159172346	100	104322030	1890	4.42623	0.930729	4.11962	2.58814	0.0288374	0.018117	0.309836	1.81171e-07	1.8117e-07	1	0	0	1	0	0
AACGTGGCC	2	10	9	65.54	159172346	100	104322030	90	5	0.0305157	0.152579	0.095857	0.00137321	0.000862713	0.45	8.62717e-09	8.62713e-09	1	0	0	1	0	0
AACGTGT	24	96	7	65.54	159172346	100	104322030	672	4	0.366189	1.46475	0.920227	0.0102533	0.00644159	0.28	6.44162e-08	6.44159e-08	1	0	0	1	0	0
AACT	33	198	4	65.54	159172346	100	104322030	792	6	0.503509	3.02106	1.89797	0.0120842	0.00759188	0.24	7.59191e-08	7.59188e-08	1	0	0	0	0	0
AACTACC	6	24	7	65.54	159172346	100	104322030	168	4	0.0915471	0.366189	0.230057	0.00256332	0.0016104	0.28	1.61041e-08	1.6104e-08	1	0	0	1	0	0
AACTACG	41	189	7	65.54	159172346	100	104322030	1323	4.60976	0.625572	2.88374	1.8117	0.0201861	0.0126819	0.322683	1.26819e-07	1.26819e-07	1	0	0	1	0	0
AACTAGATGG	15	60	10	65.54	159172346	100	104322030	600	4	0.228868	0.915471	0.575142	0.00915471	0.00575142	0.4	5.75145e-08	5.75142e-08	1	0	0	1	0	0
AACTC	42	210	5	65.54	159172346	100	104322030	1050	5	0.64083	3.20415	2.013	0.0160208	0.010065	0.25	1.0065e-07	1.0065e-07	1	0	0	1	0	0
AACTCCAGG	17	69	9	65.54	159172346	100	104322030	621	4.05882	0.259384	1.05279	0.661414	0.00947513	0.00595272	0.365294	5.95275e-08	5.95272e-08	1	0	0	1	0	0
AACTCGCTTC	24	130	10	65.54	159172346	100	104322030	1300	5.41667	0.366189	1.98352	1.24614	0.0198352	0.0124614	0.541667	1.24615e-07	1.24614e-07	1	0	0	1	1	0
AACTCGT	15	60	7	65.54	159172346	100	104322030	420	4	0.228868	0.915471	0.575142	0.0064083	0.004026	0.28	4.02601e-08	4.026e-08	1	0	0	1	0	0
AACTCT	22	88	6	65.54	159172346	100	104322030	528	4	0.335673	1.34269	0.843542	0.00805615	0.00506125	0.24	5.06127e-08	5.06125e-08	1	0	0	1	0	0
AACTCTCCCTG	12	48	11	65.54	159172346	100	104322030	528	4	0.183094	0.732377	0.460114	0.00805615	0.00506125	0.44	5.06127e-08	5.06125e-08	1	0	0	1	0	0
AACTG	8	43	5	65.54	159172346	100	104322030	215	5.375	0.122063	0.656088	0.412185	0.00328044	0.00206093	0.26875	2.06094e-08	2.06093e-08	1	0	0	1	0	0
AACTGAACTGAACTTACTG	3	13	19	65.54	159172346	100	104322030	247	4.33333	0.0457736	0.198352	0.124614	0.00376869	0.00236767	0.823333	2.36768e-08	2.36767e-08	1	0	0	1	1	0
AACTGATG	38	154	8	65.54	159172346	100	104322030	1232	4.05263	0.579799	2.34971	1.4762	0.0187977	0.0118096	0.324211	1.18096e-07	1.18096e-07	1	0	0	1	0	0
AACTGC	5	20	6	65.54	159172346	100	104322030	120	4	0.0762893	0.305157	0.191714	0.00183094	0.00115028	0.24	1.15029e-08	1.15028e-08	1	0	0	1	0	0
AACTGCACC	9	43	9	65.54	159172346	100	104322030	387	4.77778	0.137321	0.656088	0.412185	0.00590479	0.00370967	0.43	3.70968e-08	3.70967e-08	1	0	0	1	0	0
AACTGCC	45	209	7	65.54	159172346	100	104322030	1463	4.64444	0.686604	3.18889	2.00341	0.0223222	0.0140239	0.325111	1.40239e-07	1.40239e-07	1	0	0	1	0	0
AACTGG	62	315	6	65.54	159172346	100	104322030	1890	5.08065	0.945987	4.80623	3.0195	0.0288374	0.018117	0.304839	1.81171e-07	1.8117e-07	1	0	0	1	0	0
AACTGGC	95	464	7	65.54	159172346	100	104322030	3248	4.88421	1.4495	7.07965	4.44777	0.0495575	0.0311344	0.341895	3.11345e-07	3.11344e-07	1	0	0	1	0	0
AACTGGGGC	11	49	9	65.54	159172346	100	104322030	441	4.45455	0.167836	0.747635	0.469699	0.00672872	0.0042273	0.400909	4.22731e-08	4.2273e-08	1	0	0	1	0	0
AACTGGT	17	81	7	65.54	159172346	100	104322030	567	4.76471	0.259384	1.23589	0.776442	0.00865121	0.00543509	0.333529	5.43512e-08	5.43509e-08	1	0	0	1	0	0
AACTGT	122	529	6	65.54	159172346	100	104322030	3174	4.33607	1.86146	8.07141	5.07084	0.0484284	0.030425	0.260164	3.04252e-07	3.0425e-07	1	0	0	1	0	0
AACTGTC	18	80	7	65.54	159172346	100	104322030	560	4.44444	0.274641	1.22063	0.766856	0.0085444	0.00536799	0.311111	5.36802e-08	5.36799e-08	1	0	0	1	0	0
AACTTCC	23	95	7	65.54	159172346	100	104322030	665	4.13043	0.350931	1.4495	0.910642	0.0101465	0.00637449	0.28913	6.37452e-08	6.37449e-08	1	0	0	1	0	0
AAG	7172	95900	3	65.54	159172346	100	104322030	287700	13.3714	109.429	1463.23	919.269	4.38969	2.75781	0.401143	2.75782e-05	2.75781e-05	1	0	0	0	0	0
AAGAAGAAGAGG	378	1944	12	65.54	159172346	100	104322030	23328	5.14286	5.76747	29.6613	18.6346	0.355935	0.223615	0.617143	2.23616e-06	2.23615e-06	1	0	0	1	1	0
AAGAAGACG	83	502	9	65.54	159172346	100	104322030	4518	6.04819	1.2664	7.65944	4.81202	0.068935	0.0433082	0.544337	4.33084e-07	4.33082e-07	1	0	0	1	1	0
AAGAAGAGC	53	253	9	65.54	159172346	100	104322030	2277	4.77358	0.808666	3.86024	2.42518	0.0347421	0.0218266	0.429623	2.18267e-07	2.18266e-07	1	0	0	1	0	0
AAGAAGG	362	2182	7	65.54	159172346	100	104322030	15274	6.02762	5.52334	33.2926	20.916	0.233049	0.146412	0.421934	1.46413e-06	1.46412e-06	1	0	0	1	0	0
AAGAAT	8	32	6	65.54	159172346	100	104322030	192	4	0.122063	0.488251	0.306742	0.00292951	0.00184045	0.24	1.84046e-08	1.84045e-08	1	0	0	1	0	0
AAGAATAG	21	94	8	65.54	159172346	100	104322030	752	4.47619	0.320415	1.43424	0.901056	0.0114739	0.00720845	0.358095	7.20848e-08	7.20845e-08	1	0	0	1	0	0
AAGAATG	5	25	7	65.54	159172346	100	104322030	175	5	0.0762893	0.381446	0.239643	0.00267013	0.0016775	0.35	1.67751e-08	1.6775e-08	1	0	0	1	0	0
AAGAC	32	212	5	65.54	159172346	100	104322030	1060	6.625	0.488251	3.23467	2.03217	0.0161733	0.0101608	0.33125	1.01609e-07	1.01608e-07	1	0	0	1	0	0
AAGACAG	6	24	7	65.54	159172346	100	104322030	168	4	0.0915471	0.366189	0.230057	0.00256332	0.0016104	0.28	1.61041e-08	1.6104e-08	1	0	0	1	0	0
AAGACCAGG	34	141	9	65.54	159172346	100	104322030	1269	4.14706	0.518767	2.15136	1.35158	0.0193622	0.0121643	0.373235	1.21643e-07	1.21643e-07	1	0	0	1	0	0
AAGACCGTG	21	89	9	65.54	159172346	100	104322030	801	4.2381	0.320415	1.35795	0.853128	0.0122215	0.00767815	0.381429	7.67818e-08	7.67815e-08	1	0	0	1	0	0
AAGACG	110	1285	6	65.54	159172346	100	104322030	7710	11.6818	1.67836	19.6063	12.3176	0.117638	0.0739058	0.700909	7.39061e-07	7.39058e-07	1	0	0	1	1	0
AAGACGC	11	44	7	65.54	159172346	100	104322030	308	4	0.167836	0.671346	0.421771	0.00469942	0.0029524	0.28	2.95241e-08	2.9524e-08	1	0	0	1	0	0
AAGACGCCG	6	28	9	65.54	159172346	100	104322030	252	4.66667	0.0915471	0.42722	0.2684	0.00384498	0.0024156	0.42	2.41561e-08	2.4156e-08	1	0	0	1	0	0
AAGACGT	9	36	7	65.54	159172346	100	104322030	252	4	0.137321	0.549283	0.345085	0.00384498	0.0024156	0.28	2.41561e-08	2.4156e-08	1	0	0	1	0	0
AAGACTCG	8	33	8	65.54	159172346	100	104322030	264	4.125	0.122063	0.503509	0.316328	0.00402807	0.00253063	0.33	2.53064e-08	2.53063e-08	1	0	0	1	0	0
AAGACTG	9	36	7	65.54	159172346	100	104322030	252	4	0.137321	0.549283	0.345085	0.00384498	0.0024156	0.28	2.41561e-08	2.4156e-08	1	0	0	1	0	0
AAGAG	51	329	5	65.54	159172346	100	104322030	1645	6.45098	0.778151	5.01984	3.1537	0.0250992	0.0157685	0.322549	1.57686e-07	1.57685e-07	1	0	0	1	0	0
AAGAGACAGC	17	73	10	65.54	159172346	100	104322030	730	4.29412	0.259384	1.11382	0.699756	0.0111382	0.00699756	0.429412	6.9976e-08	6.99756e-08	1	0	0	1	0	0
AAGAGAG	8	32	7	65.54	159172346	100	104322030	224	4	0.122063	0.488251	0.306742	0.00341776	0.0021472	0.28	2.14721e-08	2.1472e-08	1	0	0	1	0	0
AAGAGAGAG	40	179	9	65.54	159172346	100	104322030	1611	4.475	0.610314	2.73116	1.71584	0.0245804	0.0154426	0.40275	1.54426e-07	1.54426e-07	1	0	0	1	0	0
AAGAGC	58	265	6	65.54	159172346	100	104322030	1590	4.56897	0.884956	4.04333	2.54021	0.02426	0.0152413	0.274138	1.52413e-07	1.52413e-07	1	0	0	1	0	0
AAGAGCAGCC	3	12	10	65.54	159172346	100	104322030	120	4	0.0457736	0.183094	0.115028	0.00183094	0.00115028	0.4	1.15029e-08	1.15028e-08	1	0	0	1	0	0
AAGAGCAGG	8	48	9	65.54	159172346	100	104322030	432	6	0.122063	0.732377	0.460114	0.00659139	0.00414102	0.54	4.14104e-08	4.14102e-08	1	0	0	1	1	0
AAGAGCC	16	72	7	65.54	159172346	100	104322030	504	4.5	0.244126	1.09857	0.690171	0.00768996	0.00483119	0.315	4.83122e-08	4.83119e-08	1	0	0	1	0	0
AAGAGCCAG	80	330	9	65.54	159172346	100	104322030	2970	4.125	1.22063	5.03509	3.16328	0.0453158	0.0284695	0.37125	2.84697e-07	2.84695e-07	1	0	0	1	0	0
AAGAGCG	16	64	7	65.54	159172346	100	104322030	448	4	0.244126	0.976503	0.613485	0.00683552	0.00429439	0.28	4.29441e-08	4.29439e-08	1	0	0	1	0	0
AAGAGG	102	658	6	65.54	159172346	100	104322030	3948	6.45098	1.5563	10.0397	6.30739	0.060238	0.0378444	0.387059	3.78445e-07	3.78444e-07	1	0	0	1	0	0
AAGAGGATG	15	65	9	65.54	159172346	100	104322030	585	4.33333	0.228868	0.991761	0.623071	0.00892585	0.00560764	0.39	5.60766e-08	5.60764e-08	1	0	0	1	0	0
AAGAGGC	8	32	7	65.54	159172346	100	104322030	224	4	0.122063	0.488251	0.306742	0.00341776	0.0021472	0.28	2.14721e-08	2.1472e-08	1	0	0	1	0	0
AAGAGGGGG	1	4	9	65.54	159172346	100	104322030	36	4	0.0152579	0.0610314	0.0383428	0.000549283	0.000345085	0.36	3.45087e-09	3.45085e-09	1	0	0	1	0	0
AAGAGTACGAGT	70	336	12	65.54	159172346	100	104322030	4032	4.8	1.06805	5.12664	3.2208	0.0615197	0.0386496	0.576	3.86497e-07	3.86496e-07	1	0	0	1	1	0
AAGAGTC	28	112	7	65.54	159172346	100	104322030	784	4	0.42722	1.70888	1.0736	0.0119622	0.00751519	0.28	7.51523e-08	7.51519e-08	1	0	0	1	0	0
AAGAGTG	61	294	7	65.54	159172346	100	104322030	2058	4.81967	0.930729	4.48581	2.8182	0.0314007	0.0197274	0.337377	1.97275e-07	1.97274e-07	1	0	0	1	0	0
AAGAGTGAG	12	48	9	65.54	159172346	100	104322030	432	4	0.183094	0.732377	0.460114	0.00659139	0.00414102	0.36	4.14104e-08	4.14102e-08	1	0	0	1	0	0
AAGAT	25	125	5	65.54	159172346	100	104322030	625	5	0.381446	1.90723	1.19821	0.00953616	0.00599106	0.25	5.99109e-08	5.99106e-08	1	0	0	1	0	0
AAGATCAGTG	21	84	10	65.54	159172346	100	104322030	840	4	0.320415	1.28166	0.805199	0.0128166	0.00805199	0.4	8.05203e-08	8.05199e-08	1	0	0	1	0	0
AAGATCGGG	20	88	9	65.54	159172346	100	104322030	792	4.4	0.305157	1.34269	0.843542	0.0120842	0.00759188	0.396	7.59191e-08	7.59188e-08	1	0	0	1	0	0
AAGATG	172	761	6	65.54	159172346	100	104322030	4566	4.42442	2.62435	11.6112	7.29472	0.0696674	0.0437683	0.265465	4.37685e-07	4.37683e-07	1	0	0	1	0	0
AAGATGAG	9	36	8	65.54	159172346	100	104322030	288	4	0.137321	0.549283	0.345085	0.00439426	0.00276068	0.32	2.7607e-08	2.76068e-08	1	0	0	1	0	0
AAGATGC	47	215	7	65.54	159172346	100	104322030	1505	4.57447	0.717119	3.28044	2.06093	0.0229631	0.0144265	0.320213	1.44265e-07	1.44265e-07	1	0	0	1	0	0
AAGATGG	24	96	7	65.54	159172346	100	104322030	672	4	0.366189	1.46475	0.920227	0.0102533	0.00644159	0.28	6.44162e-08	6.44159e-08	1	0	0	1	0	0
AAGC	24	164	4	65.54	159172346	100	104322030	656	6.83333	0.366189	2.50229	1.57206	0.0100092	0.00628822	0.273333	6.28825e-08	6.28822e-08	1	0	0	0	0	0
AAGCAC	37	148	6	65.54	159172346	100	104322030	888	4	0.564541	2.25816	1.41868	0.013549	0.0085121	0.24	8.51214e-08	8.5121e-08	1	0	0	1	0	0
AAGCACCC	21	100	8	65.54	159172346	100	104322030	800	4.7619	0.320415	1.52579	0.95857	0.0122063	0.00766856	0.380952	7.6686e-08	7.66856e-08	1	0	0	1	0	0
AAGCACT	11	44	7	65.54	159172346	100	104322030	308	4	0.167836	0.671346	0.421771	0.00469942	0.0029524	0.28	2.95241e-08	2.9524e-08	1	0	0	1	0	0
AAGCAG	37	148	6	65.54	159172346	100	104322030	888	4	0.564541	2.25816	1.41868	0.013549	0.0085121	0.24	8.51214e-08	8.5121e-08	1	0	0	1	0	0
AAGCAGC	12	51	7	65.54	159172346	100	104322030	357	4.25	0.183094	0.778151	0.488871	0.00544706	0.0034221	0.2975	3.42211e-08	3.4221e-08	1	0	0	1	0	0
AAGCAGCACG	9	45	10	65.54	159172346	100	104322030	450	5	0.137321	0.686604	0.431357	0.00686604	0.00431357	0.5	4.31359e-08	4.31357e-08	1	0	0	1	0	0
AAGCAGGG	32	146	8	65.54	159172346	100	104322030	1168	4.5625	0.488251	2.22765	1.39951	0.0178212	0.0111961	0.365	1.11962e-07	1.11961e-07	1	0	0	1	0	0
AAGCAT	36	144	6	65.54	159172346	100	104322030	864	4	0.549283	2.19713	1.38034	0.0131828	0.00828205	0.24	8.28209e-08	8.28205e-08	1	0	0	1	0	0
AAGCCAG	25	100	7	65.54	159172346	100	104322030	700	4	0.381446	1.52579	0.95857	0.0106805	0.00670999	0.28	6.71002e-08	6.70999e-08	1	0	0	1	0	0
AAGCCG	27	118	6	65.54	159172346	100	104322030	708	4.37037	0.411962	1.80043	1.13111	0.0108026	0.00678668	0.262222	6.78671e-08	6.78668e-08	1	0	0	1	0	0
AAGCCTTG	46	195	8	65.54	159172346	100	104322030	1560	4.23913	0.701861	2.97528	1.86921	0.0238023	0.0149537	0.33913	1.49538e-07	1.49537e-07	1	0	0	1	0	0
AAGCGAC	23	92	7	65.54	159172346	100	104322030	644	4	0.350931	1.40372	0.881885	0.00982606	0.00617319	0.28	6.17322e-08	6.17319e-08	1	0	0	1	0	0
AAGCGACAG	2	8	9	65.54	159172346	100	104322030	72	4	0.0305157	0.122063	0.0766856	0.00109857	0.000690171	0.36	6.90174e-09	6.90171e-09	1	0	0	1	0	0
AAGCGACCG	32	139	9	65.54	159172346	100	104322030	1251	4.34375	0.488251	2.12084	1.33241	0.0190876	0.0119917	0.390937	1.19918e-07	1.19917e-07	1	0	0	1	0	0
AAGCGAG	18	85	7	65.54	159172346	100	104322030	595	4.72222	0.274641	1.29692	0.814785	0.00907843	0.00570349	0.330556	5.70352e-08	5.70349e-08	1	0	0	1	0	0
AAGCGAGTGG	7	33	10	65.54	159172346	100	104322030	330	4.71429	0.106805	0.503509	0.316328	0.00503509	0.00316328	0.471429	3.1633e-08	3.16328e-08	1	0	0	1	0	0
AAGCGATGG	28	132	9	65.54	159172346	100	104322030	1188	4.71429	0.42722	2.01404	1.26531	0.0181263	0.0113878	0.424286	1.13879e-07	1.13878e-07	1	0	0	1	0	0
AAGCGCAGGG	27	108	10	65.54	159172346	100	104322030	1080	4	0.411962	1.64785	1.03526	0.0164785	0.0103526	0.4	1.03526e-07	1.03526e-07	1	0	0	1	0	0
AAGCGTC	19	79	7	65.54	159172346	100	104322030	553	4.15789	0.289899	1.20537	0.757271	0.0084376	0.00530089	0.291053	5.30092e-08	5.30089e-08	1	0	0	1	0	0
AAGCGTGG	18	81	8	65.54	159172346	100	104322030	648	4.5	0.274641	1.23589	0.776442	0.00988709	0.00621154	0.36	6.21156e-08	6.21154e-08	1	0	0	1	0	0
AAGCTAGGTG	26	112	10	65.54	159172346	100	104322030	1120	4.30769	0.396704	1.70888	1.0736	0.0170888	0.010736	0.430769	1.0736e-07	1.0736e-07	1	0	0	1	0	0
AAGCTCCTGG	2	8	10	65.54	159172346	100	104322030	80	4	0.0305157	0.122063	0.0766856	0.00122063	0.000766856	0.4	7.6686e-09	7.66856e-09	1	0	0	1	0	0
AAGCTGG	35	179	7	65.54	159172346	100	104322030	1253	5.11429	0.534025	2.73116	1.71584	0.0191181	0.0120109	0.358	1.20109e-07	1.20109e-07	1	0	0	1	0	0
AAGG	3303	24099	4	65.54	159172346	100	104322030	96396	7.29609	50.3967	367.699	231.006	1.4708	0.924023	0.291844	9.24028e-06	9.24023e-06	1	0	0	0	0	0
AAGGAAGTGG	12	48	10	65.54	159172346	100	104322030	480	4	0.183094	0.732377	0.460114	0.00732377	0.00460114	0.4	4.60116e-08	4.60114e-08	1	0	0	1	0	0
AAGGAATTAC	58	247	10	65.54	159172346	100	104322030	2470	4.25862	0.884956	3.76869	2.36767	0.0376869	0.0236767	0.425862	2.36768e-07	2.36767e-07	1	0	0	1	0	0
AAGGACG	50	269	7	65.54	159172346	100	104322030	1883	5.38	0.762893	4.10436	2.57855	0.0287305	0.0180499	0.3766	1.805e-07	1.80499e-07	1	0	0	1	0	0
AAGGAG	62	250	6	65.54	159172346	100	104322030	1500	4.03226	0.945987	3.81446	2.39643	0.0228868	0.0143786	0.241935	1.43786e-07	1.43786e-07	1	0	0	1	0	0
AAGGAGAG	47	201	8	65.54	159172346	100	104322030	1608	4.2766	0.717119	3.06683	1.92673	0.0245346	0.0154138	0.342128	1.54139e-07	1.54138e-07	1	0	0	1	0	0
AAGGAGC	10	50	7	65.54	159172346	100	104322030	350	5	0.152579	0.762893	0.479285	0.00534025	0.003355	0.35	3.35501e-08	3.355e-08	1	0	0	1	0	0
AAGGAGCCAGG	1	4	11	65.54	159172346	100	104322030	44	4	0.0152579	0.0610314	0.0383428	0.000671346	0.000421771	0.44	4.21773e-09	4.21771e-09	1	0	0	1	0	0
AAGGAT	69	357	6	65.54	159172346	100	104322030	2142	5.17391	1.05279	5.44706	3.4221	0.0326823	0.0205326	0.310435	2.05327e-07	2.05326e-07	1	0	0	1	0	0
AAGGATCG	86	362	8	65.54	159172346	100	104322030	2896	4.2093	1.31218	5.52334	3.47002	0.0441868	0.0277602	0.336744	2.77603e-07	2.77602e-07	1	0	0	1	0	0
AAGGATG	37	222	7	65.54	159172346	100	104322030	1554	6	0.564541	3.38724	2.12803	0.0237107	0.0148962	0.42	1.48963e-07	1.48962e-07	1	0	0	1	0	0
AAGGATGAC	56	229	9	65.54	159172346	100	104322030	2061	4.08929	0.85444	3.49405	2.19513	0.0314464	0.0197561	0.368036	1.97562e-07	1.97561e-07	1	0	0	1	0	0
AAGGATTC	38	153	8	65.54	159172346	100	104322030	1224	4.02632	0.579799	2.33445	1.46661	0.0186756	0.0117329	0.322105	1.1733e-07	1.17329e-07	1	0	0	1	0	0
AAGGCAG	31	126	7	65.54	159172346	100	104322030	882	4.06452	0.472994	1.92249	1.2078	0.0134574	0.00845459	0.284516	8.45463e-08	8.45459e-08	1	0	0	1	0	0
AAGGCG	28	165	6	65.54	159172346	100	104322030	990	5.89286	0.42722	2.51755	1.58164	0.0151053	0.00948985	0.353571	9.48989e-08	9.48985e-08	1	0	0	1	0	0
AAGGCGG	11	44	7	65.54	159172346	100	104322030	308	4	0.167836	0.671346	0.421771	0.00469942	0.0029524	0.28	2.95241e-08	2.9524e-08	1	0	0	1	0	0
AAGGCGT	27	108	7	65.54	159172346	100	104322030	756	4	0.411962	1.64785	1.03526	0.0115349	0.00724679	0.28	7.24682e-08	7.24679e-08	1	0	0	1	0	0
AAGGCT	9	36	6	65.54	159172346	100	104322030	216	4	0.137321	0.549283	0.345085	0.0032957	0.00207051	0.24	2.07052e-08	2.07051e-08	1	0	0	1	0	0
AAGGCTAGG	62	350	9	65.54	159172346	100	104322030	3150	5.64516	0.945987	5.34025	3.355	0.0480623	0.030195	0.508065	3.01951e-07	3.0195e-07	1	0	0	1	1	0
AAGGCTC	8	57	7	65.54	159172346	100	104322030	399	7.125	0.122063	0.869698	0.546385	0.00608789	0.0038247	0.49875	3.82471e-08	3.8247e-08	1	0	0	1	0	0
AAGGG	16	89	5	65.54	159172346	100	104322030	445	5.5625	0.244126	1.35795	0.853128	0.00678975	0.00426564	0.278125	4.26566e-08	4.26564e-08	1	0	0	1	0	0
AAGGGAG	16	71	7	65.54	159172346	100	104322030	497	4.4375	0.244126	1.08331	0.680585	0.00758316	0.00476409	0.310625	4.76412e-08	4.76409e-08	1	0	0	1	0	0
AAGGGAGC	15	81	8	65.54	159172346	100	104322030	648	5.4	0.228868	1.23589	0.776442	0.00988709	0.00621154	0.432	6.21156e-08	6.21154e-08	1	0	0	1	0	0
AAGGGAGGAG	6	24	10	65.54	159172346	100	104322030	240	4	0.0915471	0.366189	0.230057	0.00366189	0.00230057	0.4	2.30058e-08	2.30057e-08	1	0	0	1	0	0
AAGGGAGT	2	11	8	65.54	159172346	100	104322030	88	5.5	0.0305157	0.167836	0.105443	0.00134269	0.000843542	0.44	8.43546e-09	8.43542e-09	1	0	0	1	0	0
AAGGGC	375	1941	6	65.54	159172346	100	104322030	11646	5.176	5.7217	29.6155	18.6058	0.177693	0.111635	0.31056	1.11636e-06	1.11635e-06	1	0	0	1	0	0
AAGGGCG	101	458	7	65.54	159172346	100	104322030	3206	4.53465	1.54104	6.9881	4.39025	0.0489167	0.0307318	0.317426	3.07319e-07	3.07318e-07	1	0	0	1	0	0
AAGGGCT	35	185	7	65.54	159172346	100	104322030	1295	5.28571	0.534025	2.8227	1.77336	0.0197589	0.0124135	0.37	1.24135e-07	1.24135e-07	1	0	0	1	0	0
AAGGGG	53	234	6	65.54	159172346	100	104322030	1404	4.41509	0.808666	3.57034	2.24305	0.021422	0.0134583	0.264906	1.34584e-07	1.34583e-07	1	0	0	1	0	0
AAGGGGCAG	7	35	9	65.54	159172346	100	104322030	315	5	0.106805	0.534025	0.3355	0.00480623	0.0030195	0.45	3.01951e-08	3.0195e-08	1	0	0	1	0	0
AAGGGGCGG	2	8	9	65.54	159172346	100	104322030	72	4	0.0305157	0.122063	0.0766856	0.00109857	0.000690171	0.36	6.90174e-09	6.90171e-09	1	0	0	1	0	0
AAGGGGGC	1	4	8	65.54	159172346	100	104322030	32	4	0.0152579	0.0610314	0.0383428	0.000488251	0.000306742	0.32	3.06744e-09	3.06742e-09	1	0	0	1	0	0
AAGGGGGCT	9	36	9	65.54	159172346	100	104322030	324	4	0.137321	0.549283	0.345085	0.00494355	0.00310577	0.36	3.10578e-08	3.10577e-08	1	0	0	1	0	0
AAGGGTG	1	4	7	65.54	159172346	100	104322030	28	4	0.0152579	0.0610314	0.0383428	0.00042722	0.0002684	0.28	2.68401e-09	2.684e-09	1	0	0	1	0	0
AAGGT	90	474	5	65.54	159172346	100	104322030	2370	5.26667	1.37321	7.23222	4.54362	0.0361611	0.0227181	0.263333	2.27182e-07	2.27181e-07	1	0	0	1	0	0
AAGGTAC	12	48	7	65.54	159172346	100	104322030	336	4	0.183094	0.732377	0.460114	0.00512664	0.0032208	0.28	3.22081e-08	3.2208e-08	1	0	0	1	0	0
AAGGTAG	7	29	7	65.54	159172346	100	104322030	203	4.14286	0.106805	0.442478	0.277985	0.00309735	0.0019459	0.29	1.94591e-08	1.9459e-08	1	0	0	1	0	0
AAGGTGAGG	22	92	9	65.54	159172346	100	104322030	828	4.18182	0.335673	1.40372	0.881885	0.0126335	0.00793696	0.376364	7.937e-08	7.93696e-08	1	0	0	1	0	0
AAGGTGG	123	560	7	65.54	159172346	100	104322030	3920	4.55285	1.87672	8.5444	5.36799	0.0598108	0.037576	0.318699	3.75761e-07	3.7576e-07	1	0	0	1	0	0
AAGGTGGCC	29	139	9	65.54	159172346	100	104322030	1251	4.7931	0.442478	2.12084	1.33241	0.0190876	0.0119917	0.431379	1.19918e-07	1.19917e-07	1	0	0	1	0	0
AAGGTGGCG	47	222	9	65.54	159172346	100	104322030	1998	4.7234	0.717119	3.38724	2.12803	0.0304852	0.0191522	0.425106	1.91523e-07	1.91522e-07	1	0	0	1	0	0
AAGGTGGTGG	2	8	10	65.54	159172346	100	104322030	80	4	0.0305157	0.122063	0.0766856	0.00122063	0.000766856	0.4	7.6686e-09	7.66856e-09	1	0	0	1	0	0
AAGGTGT	5	20	7	65.54	159172346	100	104322030	140	4	0.0762893	0.305157	0.191714	0.0021361	0.001342	0.28	1.342e-08	1.342e-08	1	0	0	1	0	0
AAGT	199	1633	4	65.54	159172346	100	104322030	6532	8.20603	3.03631	24.9161	15.6535	0.0996643	0.0626138	0.328241	6.26141e-07	6.26138e-07	1	0	0	0	0	0
AAGTAC	3	12	6	65.54	159172346	100	104322030	72	4	0.0457736	0.183094	0.115028	0.00109857	0.000690171	0.24	6.90174e-09	6.90171e-09	1	0	0	1	0	0
AAGTACGGG	18	76	9	65.54	159172346	100	104322030	684	4.22222	0.274641	1.1596	0.728513	0.0104364	0.00655662	0.38	6.55665e-08	6.55662e-08	1	0	0	1	0	0
AAGTAG	21	94	6	65.54	159172346	100	104322030	564	4.47619	0.320415	1.43424	0.901056	0.00860543	0.00540634	0.268571	5.40636e-08	5.40634e-08	1	0	0	1	0	0
AAGTAGC	36	160	7	65.54	159172346	100	104322030	1120	4.44444	0.549283	2.44126	1.53371	0.0170888	0.010736	0.311111	1.0736e-07	1.0736e-07	1	0	0	1	0	0
AAGTAGG	17	77	7	65.54	159172346	100	104322030	539	4.52941	0.259384	1.17486	0.738099	0.00822399	0.00516669	0.317059	5.16672e-08	5.16669e-08	1	0	0	1	0	0
AAGTAGTC	54	237	8	65.54	159172346	100	104322030	1896	4.38889	0.823924	3.61611	2.27181	0.0289289	0.0181745	0.351111	1.81746e-07	1.81745e-07	1	0	0	1	0	0
AAGTATGC	18	72	8	65.54	159172346	100	104322030	576	4	0.274641	1.09857	0.690171	0.00878853	0.00552136	0.32	5.52139e-08	5.52136e-08	1	0	0	1	0	0
AAGTCAGT	189	1447	8	65.54	159172346	100	104322030	11576	7.65608	2.88374	22.0781	13.8705	0.176625	0.110964	0.612487	1.10965e-06	1.10964e-06	1	0	0	1	1	0
AAGTCAGTCAGT	101	676	12	65.54	159172346	100	104322030	8112	6.69307	1.54104	10.3143	6.47994	0.123772	0.0777592	0.803168	7.77596e-07	7.77592e-07	1	0	0	1	1	0
AAGTCC	30	120	6	65.54	159172346	100	104322030	720	4	0.457736	1.83094	1.15028	0.0109857	0.00690171	0.24	6.90174e-08	6.90171e-08	1	0	0	1	0	0
AAGTCCAGT	7	45	9	65.54	159172346	100	104322030	405	6.42857	0.106805	0.686604	0.431357	0.00617943	0.00388221	0.578571	3.88223e-08	3.88221e-08	1	0	0	1	1	0
AAGTCG	8	40	6	65.54	159172346	100	104322030	240	5	0.122063	0.610314	0.383428	0.00366189	0.00230057	0.3	2.30058e-08	2.30057e-08	1	0	0	1	0	0
AAGTCGC	2	8	7	65.54	159172346	100	104322030	56	4	0.0305157	0.122063	0.0766856	0.00085444	0.000536799	0.28	5.36802e-09	5.36799e-09	1	0	0	1	0	0
AAGTG	71	456	5	65.54	159172346	100	104322030	2280	6.42254	1.08331	6.95758	4.37108	0.0347879	0.0218554	0.321127	2.18555e-07	2.18554e-07	1	0	0	1	0	0
AAGTGATCC	11	44	9	65.54	159172346	100	104322030	396	4	0.167836	0.671346	0.421771	0.00604211	0.00379594	0.36	3.79596e-08	3.79594e-08	1	0	0	1	0	0
AAGTGG	63	287	6	65.54	159172346	100	104322030	1722	4.55556	0.961245	4.37901	2.7511	0.026274	0.0165066	0.273333	1.65067e-07	1.65066e-07	1	0	0	1	0	0
AAGTGGACC	6	26	9	65.54	159172346	100	104322030	234	4.33333	0.0915471	0.396704	0.249228	0.00357034	0.00224305	0.39	2.24306e-08	2.24305e-08	1	0	0	1	0	0
AAGTGGAGGCG	1	4	11	65.54	159172346	100	104322030	44	4	0.0152579	0.0610314	0.0383428	0.000671346	0.000421771	0.44	4.21773e-09	4.21771e-09	1	0	0	1	0	0
AAGTGGG	17	92	7	65.54	159172346	100	104322030	644	5.41176	0.259384	1.40372	0.881885	0.00982606	0.00617319	0.378824	6.17322e-08	6.17319e-08	1	0	0	1	0	0
AAGTGT	15	81	6	65.54	159172346	100	104322030	486	5.4	0.228868	1.23589	0.776442	0.00741532	0.00465865	0.324	4.65867e-08	4.65865e-08	1	0	0	1	0	0
AAGTGTC	4	16	7	65.54	159172346	100	104322030	112	4	0.0610314	0.244126	0.153371	0.00170888	0.0010736	0.28	1.0736e-08	1.0736e-08	1	0	0	1	0	0
AAT	10480	113057	3	65.54	159172346	100	104322030	339171	10.7879	159.902	1725.01	1083.73	5.17502	3.25119	0.323636	3.25121e-05	3.25119e-05	1	0	0	0	0	0
AATAATGG	23	110	8	65.54	159172346	100	104322030	880	4.78261	0.350931	1.67836	1.05443	0.0134269	0.00843542	0.382609	8.43546e-08	8.43542e-08	1	0	0	1	0	0
AATAATT	23	93	7	65.54	159172346	100	104322030	651	4.04348	0.350931	1.41898	0.89147	0.00993287	0.00624029	0.283043	6.24032e-08	6.24029e-08	1	0	0	1	0	0
AATACAT	19	93	7	65.54	159172346	100	104322030	651	4.89474	0.289899	1.41898	0.89147	0.00993287	0.00624029	0.342632	6.24032e-08	6.24029e-08	1	0	0	1	0	0
AATACTGCG	22	96	9	65.54	159172346	100	104322030	864	4.36364	0.335673	1.46475	0.920227	0.0131828	0.00828205	0.392727	8.28209e-08	8.28205e-08	1	0	0	1	0	0
AATACTGG	47	195	8	65.54	159172346	100	104322030	1560	4.14894	0.717119	2.97528	1.86921	0.0238023	0.0149537	0.331915	1.49538e-07	1.49537e-07	1	0	0	1	0	0
AATAG	33	165	5	65.54	159172346	100	104322030	825	5	0.503509	2.51755	1.58164	0.0125877	0.00790821	0.25	7.90824e-08	7.90821e-08	1	0	0	1	0	0
AATAGAGGCG	4	18	10	65.54	159172346	100	104322030	180	4.5	0.0610314	0.274641	0.172543	0.00274641	0.00172543	0.45	1.72543e-08	1.72543e-08	1	0	0	1	0	0
AATAGC	40	160	6	65.54	159172346	100	104322030	960	4	0.610314	2.44126	1.53371	0.0146475	0.00920227	0.24	9.20232e-08	9.20227e-08	1	0	0	1	0	0
AATAGCC	67	313	7	65.54	159172346	100	104322030	2191	4.67164	1.02228	4.77571	3.00033	0.03343	0.0210023	0.327015	2.10024e-07	2.10023e-07	1	0	0	1	0	0
AATAGGACGC	7	33	10	65.54	159172346	100	104322030	330	4.71429	0.106805	0.503509	0.316328	0.00503509	0.00316328	0.471429	3.1633e-08	3.16328e-08	1	0	0	1	0	0
AATAGGC	19	79	7	65.54	159172346	100	104322030	553	4.15789	0.289899	1.20537	0.757271	0.0084376	0.00530089	0.291053	5.30092e-08	5.30089e-08	1	0	0	1	0	0
AATAGGG	15	60	7	65.54	159172346	100	104322030	420	4	0.228868	0.915471	0.575142	0.0064083	0.004026	0.28	4.02601e-08	4.026e-08	1	0	0	1	0	0
AATAGGGAGG	9	52	10	65.54	159172346	100	104322030	520	5.77778	0.137321	0.793409	0.498457	0.00793409	0.00498457	0.577778	4.98459e-08	4.98457e-08	1	0	0	1	1	0
AATAGT	84	356	6	65.54	159172346	100	104322030	2136	4.2381	1.28166	5.4318	3.41251	0.0325908	0.0204751	0.254286	2.04752e-07	2.04751e-07	1	0	0	1	0	0
AATAGTAC	12	48	8	65.54	159172346	100	104322030	384	4	0.183094	0.732377	0.460114	0.00585902	0.00368091	0.32	3.68093e-08	3.68091e-08	1	0	0	1	0	0
AATAT	79	438	5	65.54	159172346	100	104322030	2190	5.5443	1.20537	6.68294	4.19854	0.0334147	0.0209927	0.277215	2.09928e-07	2.09927e-07	1	0	0	1	0	0
AATATAGG	18	75	8	65.54	159172346	100	104322030	600	4.16667	0.274641	1.14434	0.718928	0.00915471	0.00575142	0.333333	5.75145e-08	5.75142e-08	1	0	0	1	0	0
AATATAT	46	186	7	65.54	159172346	100	104322030	1302	4.04348	0.701861	2.83796	1.78294	0.0198657	0.0124806	0.283043	1.24806e-07	1.24806e-07	1	0	0	1	0	0
AATATGCC	49	208	8	65.54	159172346	100	104322030	1664	4.2449	0.747635	3.17363	1.99383	0.0253891	0.0159506	0.339592	1.59507e-07	1.59506e-07	1	0	0	1	0	0
AATATGCG	1987	18508	8	65.54	159172346	100	104322030	148064	9.31454	30.3174	282.392	177.412	2.25914	1.4193	0.745164	1.4193e-05	1.4193e-05	1	0	0	1	1	0
AATATGG	2	8	7	65.54	159172346	100	104322030	56	4	0.0305157	0.122063	0.0766856	0.00085444	0.000536799	0.28	5.36802e-09	5.36799e-09	1	0	0	1	0	0
AATATGGAG	13	66	9	65.54	159172346	100	104322030	594	5.07692	0.198352	1.00702	0.632656	0.00906317	0.00569391	0.456923	5.69393e-08	5.69391e-08	1	0	0	1	0	0
AATATGTAT	18	74	9	65.54	159172346	100	104322030	666	4.11111	0.274641	1.12908	0.709342	0.0101617	0.00638408	0.37	6.38411e-08	6.38408e-08	1	0	0	1	0	0
AATATT	22	88	6	65.54	159172346	100	104322030	528	4	0.335673	1.34269	0.843542	0.00805615	0.00506125	0.24	5.06127e-08	5.06125e-08	1	0	0	1	0	0
AATC	2973	48066	4	65.54	159172346	100	104322030	192264	16.1675	45.3616	733.384	460.746	2.93354	1.84299	0.6467	1.84299e-05	1.84299e-05	1	0	0	0	1	0
AATCAATG	749	6636	8	65.54	159172346	100	104322030	53088	8.85981	11.4281	101.251	63.6107	0.810009	0.508886	0.708785	5.08888e-06	5.08886e-06	1	0	0	1	1	0
AATCAC	15	69	6	65.54	159172346	100	104322030	414	4.6	0.228868	1.05279	0.661414	0.00631675	0.00396848	0.276	3.9685e-08	3.96848e-08	1	0	0	1	0	0
AATCACC	36	179	7	65.54	159172346	100	104322030	1253	4.97222	0.549283	2.73116	1.71584	0.0191181	0.0120109	0.348056	1.20109e-07	1.20109e-07	1	0	0	1	0	0
AATCACTC	965	8440	8	65.54	159172346	100	104322030	67520	8.74611	14.7238	128.776	80.9033	1.03021	0.647227	0.699689	6.4723e-06	6.47227e-06	1	0	0	1	1	0
AATCACTCACTCACTC	7	29	16	65.54	159172346	100	104322030	464	4.14286	0.106805	0.442478	0.277985	0.00707965	0.00444777	0.662857	4.44779e-08	4.44777e-08	1	0	0	1	1	0
AATCAGT	28	130	7	65.54	159172346	100	104322030	910	4.64286	0.42722	1.98352	1.24614	0.0138847	0.00872299	0.325	8.72303e-08	8.72299e-08	1	0	0	1	0	0
AATCAGTC	83	356	8	65.54	159172346	100	104322030	2848	4.28916	1.2664	5.4318	3.41251	0.0434544	0.0273001	0.343133	2.73002e-07	2.73001e-07	1	0	0	1	0	0
AATCAT	36	158	6	65.54	159172346	100	104322030	948	4.38889	0.549283	2.41074	1.51454	0.0144644	0.00908725	0.263333	9.08729e-08	9.08725e-08	1	0	0	1	0	0
AATCATCTG	24	107	9	65.54	159172346	100	104322030	963	4.45833	0.366189	1.63259	1.02567	0.0146933	0.00923103	0.40125	9.23107e-08	9.23103e-08	1	0	0	1	0	0
AATCCCG	4	16	7	65.54	159172346	100	104322030	112	4	0.0610314	0.244126	0.153371	0.00170888	0.0010736	0.28	1.0736e-08	1.0736e-08	1	0	0	1	0	0
AATCCGC	7	28	7	65.54	159172346	100	104322030	196	4	0.106805	0.42722	0.2684	0.00299054	0.0018788	0.28	1.87881e-08	1.8788e-08	1	0	0	1	0	0
AATCCGCG	55	246	8	65.54	159172346	100	104322030	1968	4.47273	0.839182	3.75343	2.35808	0.0300275	0.0188647	0.357818	1.88647e-07	1.88647e-07	1	0	0	1	0	0
AATCGAG	26	129	7	65.54	159172346	100	104322030	903	4.96154	0.396704	1.96826	1.23656	0.0137778	0.00865589	0.347308	8.65593e-08	8.65589e-08	1	0	0	1	0	0
AATCGAGTG	79	456	9	65.54	159172346	100	104322030	4104	5.77215	1.20537	6.95758	4.37108	0.0626182	0.0393397	0.519494	3.93399e-07	3.93397e-07	1	0	0	1	1	0
AATCGCC	15	69	7	65.54	159172346	100	104322030	483	4.6	0.228868	1.05279	0.661414	0.00736955	0.00462989	0.322	4.62992e-08	4.62989e-08	1	0	0	1	0	0
AATCGCG	13	52	7	65.54	159172346	100	104322030	364	4	0.198352	0.793409	0.498457	0.00555386	0.0034892	0.28	3.48921e-08	3.4892e-08	1	0	0	1	0	0
AATCGGG	11	56	7	65.54	159172346	100	104322030	392	5.09091	0.167836	0.85444	0.536799	0.00598108	0.0037576	0.356364	3.75761e-08	3.7576e-08	1	0	0	1	0	0
AATCT	21	121	5	65.54	159172346	100	104322030	605	5.7619	0.320415	1.8462	1.15987	0.009231	0.00579935	0.288095	5.79938e-08	5.79935e-08	1	0	0	1	0	0
AATCTC	37	199	6	65.54	159172346	100	104322030	1194	5.37838	0.564541	3.03631	1.90755	0.0182179	0.0114453	0.322703	1.14454e-07	1.14453e-07	1	0	0	1	0	0
AATCTCAG	9759	98246	8	65.54	159172346	100	104322030	785968	10.0672	148.901	1499.02	941.757	11.9922	7.53406	0.805378	7.53409e-05	7.53406e-05	1	0	1	1	1	0
AATCTCGG	273	2661	8	65.54	159172346	100	104322030	21288	9.74725	4.1654	40.6012	25.5076	0.324809	0.20406	0.77978	2.04061e-06	2.0406e-06	1	0	0	1	1	0
AATCTCGT	242	2301	8	65.54	159172346	100	104322030	18408	9.50826	3.6924	35.1083	22.0567	0.280867	0.176454	0.760661	1.76454e-06	1.76454e-06	1	0	0	1	1	0
AATCTGTCTG	3	12	10	65.54	159172346	100	104322030	120	4	0.0457736	0.183094	0.115028	0.00183094	0.00115028	0.4	1.15029e-08	1.15028e-08	1	0	0	1	0	0
AATG	64	447	4	65.54	159172346	100	104322030	1788	6.98438	0.976503	6.82026	4.28481	0.027281	0.0171392	0.279375	1.71393e-07	1.71392e-07	1	0	0	0	0	0
AATGAC	102	592	6	65.54	159172346	100	104322030	3552	5.80392	1.5563	9.03265	5.67474	0.0541959	0.0340484	0.348235	3.40486e-07	3.40484e-07	1	0	0	1	0	0
AATGACAG	25	109	8	65.54	159172346	100	104322030	872	4.36	0.381446	1.66311	1.04484	0.0133049	0.00835873	0.3488	8.35877e-08	8.35873e-08	1	0	0	1	0	0
AATGACTC	19	76	8	65.54	159172346	100	104322030	608	4	0.289899	1.1596	0.728513	0.00927678	0.00582811	0.32	5.82813e-08	5.82811e-08	1	0	0	1	0	0
AATGAG	29	134	6	65.54	159172346	100	104322030	804	4.62069	0.442478	2.04455	1.28448	0.0122673	0.00770691	0.277241	7.70694e-08	7.70691e-08	1	0	0	1	0	0
AATGAGAG	131	899	8	65.54	159172346	100	104322030	7192	6.8626	1.99878	13.7168	8.61755	0.109735	0.0689404	0.549008	6.89407e-07	6.89404e-07	1	0	0	1	1	0
AATGAGAGAG	214	1741	10	65.54	159172346	100	104322030	17410	8.13551	3.26518	26.5639	16.6887	0.265639	0.166887	0.813551	1.66888e-06	1.66887e-06	1	0	0	1	1	0
AATGAT	2	11	6	65.54	159172346	100	104322030	66	5.5	0.0305157	0.167836	0.105443	0.00100702	0.000632656	0.33	6.32659e-09	6.32656e-09	1	0	0	1	0	0
AATGC	3	15	5	65.54	159172346	100	104322030	75	5	0.0457736	0.228868	0.143786	0.00114434	0.000718928	0.25	7.18931e-09	7.18928e-09	1	0	0	1	0	0
AATGCACC	13	62	8	65.54	159172346	100	104322030	496	4.76923	0.198352	0.945987	0.594314	0.0075679	0.00475451	0.381538	4.75453e-08	4.75451e-08	1	0	0	1	0	0
AATGCC	10	40	6	65.54	159172346	100	104322030	240	4	0.152579	0.610314	0.383428	0.00366189	0.00230057	0.24	2.30058e-08	2.30057e-08	1	0	0	1	0	0
AATGCCCTG	1	4	9	65.54	159172346	100	104322030	36	4	0.0152579	0.0610314	0.0383428	0.000549283	0.000345085	0.36	3.45087e-09	3.45085e-09	1	0	0	1	0	0
AATGG	3	19	5	65.54	159172346	100	104322030	95	6.33333	0.0457736	0.289899	0.182128	0.0014495	0.000910642	0.316667	9.10646e-09	9.10642e-09	1	0	0	1	0	0
AATGGACTGACTG	4	16	13	65.54	159172346	100	104322030	208	4	0.0610314	0.244126	0.153371	0.00317363	0.00199383	0.52	1.99384e-08	1.99383e-08	1	0	0	1	1	0
AATGGAGTCGC	7	28	11	65.54	159172346	100	104322030	308	4	0.106805	0.42722	0.2684	0.00469942	0.0029524	0.44	2.95241e-08	2.9524e-08	1	0	0	1	0	0
AATGGATCCC	43	181	10	65.54	159172346	100	104322030	1810	4.2093	0.656088	2.76167	1.73501	0.0276167	0.0173501	0.42093	1.73502e-07	1.73501e-07	1	0	0	1	0	0
AATGGC	99	478	6	65.54	159172346	100	104322030	2868	4.82828	1.51053	7.29326	4.58197	0.0437595	0.0274918	0.289697	2.74919e-07	2.74918e-07	1	0	0	1	0	0
AATGGCG	15	100	7	65.54	159172346	100	104322030	700	6.66667	0.228868	1.52579	0.95857	0.0106805	0.00670999	0.466667	6.71002e-08	6.70999e-08	1	0	0	1	0	0
AATGGCT	12	48	7	65.54	159172346	100	104322030	336	4	0.183094	0.732377	0.460114	0.00512664	0.0032208	0.28	3.22081e-08	3.2208e-08	1	0	0	1	0	0
AATGGGAG	18	83	8	65.54	159172346	100	104322030	664	4.61111	0.274641	1.2664	0.795613	0.0101312	0.00636491	0.368889	6.36494e-08	6.36491e-08	1	0	0	1	0	0
AATGGGC	1	4	7	65.54	159172346	100	104322030	28	4	0.0152579	0.0610314	0.0383428	0.00042722	0.0002684	0.28	2.68401e-09	2.684e-09	1	0	0	1	0	0
AATGGT	61	244	6	65.54	159172346	100	104322030	1464	4	0.930729	3.72292	2.33891	0.0223375	0.0140335	0.24	1.40335e-07	1.40335e-07	1	0	0	1	0	0
AATGGTACGGT	88	501	11	65.54	159172346	100	104322030	5511	5.69318	1.34269	7.64419	4.80244	0.0840861	0.0528268	0.62625	5.2827e-07	5.28268e-07	1	0	0	1	1	0
AATGGTG	4	16	7	65.54	159172346	100	104322030	112	4	0.0610314	0.244126	0.153371	0.00170888	0.0010736	0.28	1.0736e-08	1.0736e-08	1	0	0	1	0	0
AATGGTGG	33	143	8	65.54	159172346	100	104322030	1144	4.33333	0.503509	2.18187	1.37076	0.017455	0.010966	0.346667	1.09661e-07	1.0966e-07	1	0	0	1	0	0
AATGT	50	268	5	65.54	159172346	100	104322030	1340	5.36	0.762893	4.08911	2.56897	0.0204455	0.0128448	0.268	1.28449e-07	1.28448e-07	1	0	0	1	0	0
AATGTAG	5	25	7	65.54	159172346	100	104322030	175	5	0.0762893	0.381446	0.239643	0.00267013	0.0016775	0.35	1.67751e-08	1.6775e-08	1	0	0	1	0	0
AATT	255	1639	4	65.54	159172346	100	104322030	6556	6.42745	3.89075	25.0076	15.711	0.100031	0.0628439	0.257098	6.28442e-07	6.28439e-07	1	0	0	0	0	0
AATTAC	90	360	6	65.54	159172346	100	104322030	2160	4	1.37321	5.49283	3.45085	0.032957	0.0207051	0.24	2.07052e-07	2.07051e-07	1	0	0	1	0	0
AATTACG	44	242	7	65.54	159172346	100	104322030	1694	5.5	0.671346	3.6924	2.31974	0.0258468	0.0162382	0.385	1.62383e-07	1.62382e-07	1	0	0	1	0	0
AATTAGC	61	290	7	65.54	159172346	100	104322030	2030	4.7541	0.930729	4.42478	2.77985	0.0309735	0.019459	0.332787	1.94591e-07	1.9459e-07	1	0	0	1	0	0
AATTAGG	35	159	7	65.54	159172346	100	104322030	1113	4.54286	0.534025	2.426	1.52413	0.016982	0.0106689	0.318	1.06689e-07	1.06689e-07	1	0	0	1	0	0
AATTAT	34	136	6	65.54	159172346	100	104322030	816	4	0.518767	2.07507	1.30366	0.0124504	0.00782193	0.24	7.82197e-08	7.82193e-08	1	0	0	1	0	0
AATTCACTGGC	19	90	11	65.54	159172346	100	104322030	990	4.73684	0.289899	1.37321	0.862713	0.0151053	0.00948985	0.521053	9.48989e-08	9.48985e-08	1	0	0	1	1	0
AATTCAGCAG	1	4	10	65.54	159172346	100	104322030	40	4	0.0152579	0.0610314	0.0383428	0.000610314	0.000383428	0.4	3.8343e-09	3.83428e-09	1	0	0	1	0	0
AATTCGC	4	18	7	65.54	159172346	100	104322030	126	4.5	0.0610314	0.274641	0.172543	0.00192249	0.0012078	0.315	1.2078e-08	1.2078e-08	1	0	0	1	0	0
AATTCTAC	82	372	8	65.54	159172346	100	104322030	2976	4.53659	1.25114	5.67592	3.56588	0.0454074	0.0285271	0.362927	2.85272e-07	2.85271e-07	1	0	0	1	0	0
AATTCTC	29	143	7	65.54	159172346	100	104322030	1001	4.93103	0.442478	2.18187	1.37076	0.0152731	0.00959529	0.345172	9.59533e-08	9.59529e-08	1	0	0	1	0	0
AATTGCC	34	152	7	65.54	159172346	100	104322030	1064	4.47059	0.518767	2.31919	1.45703	0.0162344	0.0101992	0.312941	1.01992e-07	1.01992e-07	1	0	0	1	0	0
AATTGCCC	39	180	8	65.54	159172346	100	104322030	1440	4.61538	0.595056	2.74641	1.72543	0.0219713	0.0138034	0.369231	1.38035e-07	1.38034e-07	1	0	0	1	0	0
AC	4360	72236	2	65.54	159172346	100	104322030	144472	16.5679	66.5243	1102.17	692.433	2.20433	1.38487	0.331358	1.38487e-05	1.38487e-05	1	0	0	0	0	0
ACACACAT	1117	7217	8	65.54	159172346	100	104322030	57736	6.46106	17.043	110.116	69.18	0.880928	0.55344	0.516885	5.53443e-06	5.5344e-06	1	0	0	1	1	0
ACACACT	23	161	7	65.54	159172346	100	104322030	1127	7	0.350931	2.45652	1.5433	0.0171956	0.0108031	0.49	1.08031e-07	1.08031e-07	1	0	0	1	0	0
ACACACTCC	22	95	9	65.54	159172346	100	104322030	855	4.31818	0.335673	1.4495	0.910642	0.0130455	0.00819578	0.388636	8.19581e-08	8.19578e-08	1	0	0	1	0	0
ACACAG	7	28	6	65.54	159172346	100	104322030	168	4	0.106805	0.42722	0.2684	0.00256332	0.0016104	0.24	1.61041e-08	1.6104e-08	1	0	0	1	0	0
ACACAGACAG	198354	883560	10	65.54	159172346	100	104322030	8835600	4.45446	3026.46	13481.2	8469.54	134.812	84.6954	0.445446	0.000846958	0.000846954	1	1	1	1	0	0
ACACAGC	38	189	7	65.54	159172346	100	104322030	1323	4.97368	0.579799	2.88374	1.8117	0.0201861	0.0126819	0.348158	1.26819e-07	1.26819e-07	1	0	0	1	0	0
ACACAGT	8	37	7	65.54	159172346	100	104322030	259	4.625	0.122063	0.564541	0.354671	0.00395179	0.0024827	0.32375	2.48271e-08	2.4827e-08	1	0	0	1	0	0
ACACAT	20	80	6	65.54	159172346	100	104322030	480	4	0.305157	1.22063	0.766856	0.00732377	0.00460114	0.24	4.60116e-08	4.60114e-08	1	0	0	1	0	0
ACACC	133	1616	5	65.54	159172346	100	104322030	8080	12.1504	2.0293	24.6567	15.4905	0.123283	0.0774525	0.607519	7.74528e-07	7.74525e-07	1	0	0	1	1	0
ACACCACACGACACG	10	40	15	65.54	159172346	100	104322030	600	4	0.152579	0.610314	0.383428	0.00915471	0.00575142	0.6	5.75145e-08	5.75142e-08	1	0	0	1	1	0
ACACCCC	1	4	7	65.54	159172346	100	104322030	28	4	0.0152579	0.0610314	0.0383428	0.00042722	0.0002684	0.28	2.68401e-09	2.684e-09	1	0	0	1	0	0
ACACCGGGC	5	20	9	65.54	159172346	100	104322030	180	4	0.0762893	0.305157	0.191714	0.00274641	0.00172543	0.36	1.72543e-08	1.72543e-08	1	0	0	1	0	0
ACACCGTG	37	171	8	65.54	159172346	100	104322030	1368	4.62162	0.564541	2.60909	1.63916	0.0208727	0.0131132	0.36973	1.31133e-07	1.31132e-07	1	0	0	1	0	0
ACACCT	20	86	6	65.54	159172346	100	104322030	516	4.3	0.305157	1.31218	0.82437	0.00787305	0.00494622	0.258	4.94625e-08	4.94622e-08	1	0	0	1	0	0
ACACCTACCT	4	16	10	65.54	159172346	100	104322030	160	4	0.0610314	0.244126	0.153371	0.00244126	0.00153371	0.4	1.53372e-08	1.53371e-08	1	0	0	1	0	0
ACACCTGG	12	54	8	65.54	159172346	100	104322030	432	4.5	0.183094	0.823924	0.517628	0.00659139	0.00414102	0.36	4.14104e-08	4.14102e-08	1	0	0	1	0	0
ACACG	21	119	5	65.54	159172346	100	104322030	595	5.66667	0.320415	1.81569	1.1407	0.00907843	0.00570349	0.283333	5.70352e-08	5.70349e-08	1	0	0	1	0	0
ACACGAG	5	20	7	65.54	159172346	100	104322030	140	4	0.0762893	0.305157	0.191714	0.0021361	0.001342	0.28	1.342e-08	1.342e-08	1	0	0	1	0	0
ACACGC	327	1614	6	65.54	159172346	100	104322030	9684	4.93578	4.98932	24.6262	15.4713	0.147757	0.0928279	0.296147	9.28284e-07	9.28279e-07	1	0	0	1	0	0
ACACGCAT	38	380	8	65.54	159172346	100	104322030	3040	10	0.579799	5.79799	3.64257	0.0463839	0.0291405	0.8	2.91407e-07	2.91405e-07	1	0	0	1	1	0
ACACGCG	6	24	7	65.54	159172346	100	104322030	168	4	0.0915471	0.366189	0.230057	0.00256332	0.0016104	0.28	1.61041e-08	1.6104e-08	1	0	0	1	0	0
ACACGGCG	3	12	8	65.54	159172346	100	104322030	96	4	0.0457736	0.183094	0.115028	0.00146475	0.000920227	0.32	9.20232e-09	9.20227e-09	1	0	0	1	0	0
ACACGGGAG	1	4	9	65.54	159172346	100	104322030	36	4	0.0152579	0.0610314	0.0383428	0.000549283	0.000345085	0.36	3.45087e-09	3.45085e-09	1	0	0	1	0	0
ACACGGGG	10	42	8	65.54	159172346	100	104322030	336	4.2	0.152579	0.64083	0.4026	0.00512664	0.0032208	0.336	3.22081e-08	3.2208e-08	1	0	0	1	0	0
ACACGGTC	3	14	8	65.54	159172346	100	104322030	112	4.66667	0.0457736	0.21361	0.1342	0.00170888	0.0010736	0.373333	1.0736e-08	1.0736e-08	1	0	0	1	0	0
ACACGTG	25	122	7	65.54	159172346	100	104322030	854	4.88	0.381446	1.86146	1.16946	0.0130302	0.00818619	0.3416	8.18623e-08	8.18619e-08	1	0	0	1	0	0
ACACGTGGGC	1	4	10	65.54	159172346	100	104322030	40	4	0.0152579	0.0610314	0.0383428	0.000610314	0.000383428	0.4	3.8343e-09	3.83428e-09	1	0	0	1	0	0
ACACT	189	1343	5	65.54	159172346	100	104322030	6715	7.10582	2.88374	20.4913	12.8736	0.102457	0.064368	0.355291	6.43683e-07	6.4368e-07	1	0	0	1	0	0
ACACTAT	14	56	7	65.54	159172346	100	104322030	392	4	0.21361	0.85444	0.536799	0.00598108	0.0037576	0.28	3.75761e-08	3.7576e-08	1	0	0	1	0	0
ACAG	170	1085	4	65.54	159172346	100	104322030	4340	6.38235	2.59384	16.5548	10.4005	0.0662191	0.041602	0.255294	4.16021e-07	4.1602e-07	1	0	0	0	0	0
ACAGAG	4669	48954	6	65.54	159172346	100	104322030	293724	10.4849	71.2389	746.933	469.259	4.4816	2.81555	0.629094	2.81556e-05	2.81555e-05	1	0	0	1	1	0
ACAGAGAG	45064	223423	8	65.54	159172346	100	104322030	1787384	4.9579	687.58	3408.96	2141.67	27.2717	17.1333	0.396632	0.000171334	0.000171333	1	1	1	1	0	0
ACAGAGAGAG	2087	13501	10	65.54	159172346	100	104322030	135010	6.46909	31.8431	205.996	129.417	2.05996	1.29417	0.646909	1.29417e-05	1.29417e-05	1	0	0	1	1	0
ACAGAGAGGG	25	125	10	65.54	159172346	100	104322030	1250	5	0.381446	1.90723	1.19821	0.0190723	0.0119821	0.5	1.19822e-07	1.19821e-07	1	0	0	1	0	0
ACAGAGAGTG	6	36	10	65.54	159172346	100	104322030	360	6	0.0915471	0.549283	0.345085	0.00549283	0.00345085	0.6	3.45087e-08	3.45085e-08	1	0	0	1	1	0
ACAGAGGCCG	13	56	10	65.54	159172346	100	104322030	560	4.30769	0.198352	0.85444	0.536799	0.0085444	0.00536799	0.430769	5.36802e-08	5.36799e-08	1	0	0	1	0	0
ACAGCAGCAGCAGCG	20	83	15	65.54	159172346	100	104322030	1245	4.15	0.305157	1.2664	0.795613	0.018996	0.0119342	0.6225	1.19343e-07	1.19342e-07	1	0	0	1	1	0
ACAGCCAT	44	255	8	65.54	159172346	100	104322030	2040	5.79545	0.671346	3.89075	2.44435	0.031126	0.0195548	0.463636	1.95549e-07	1.95548e-07	1	0	0	1	0	0
ACAGCCC	9	40	7	65.54	159172346	100	104322030	280	4.44444	0.137321	0.610314	0.383428	0.0042722	0.002684	0.311111	2.68401e-08	2.684e-08	1	0	0	1	0	0
ACAGCGC	15	60	7	65.54	159172346	100	104322030	420	4	0.228868	0.915471	0.575142	0.0064083	0.004026	0.28	4.02601e-08	4.026e-08	1	0	0	1	0	0
ACAGCTG	105	481	7	65.54	159172346	100	104322030	3367	4.58095	1.60208	7.33903	4.61072	0.0513732	0.0322751	0.320667	3.22752e-07	3.22751e-07	1	0	0	1	0	0
ACAGGACG	52	224	8	65.54	159172346	100	104322030	1792	4.30769	0.793409	3.41776	2.1472	0.0273421	0.0171776	0.344615	1.71777e-07	1.71776e-07	1	0	0	1	0	0
ACAGGAT	7	56	7	65.54	159172346	100	104322030	392	8	0.106805	0.85444	0.536799	0.00598108	0.0037576	0.56	3.75761e-08	3.7576e-08	1	0	0	1	1	0
ACAGGATAGT	3	12	10	65.54	159172346	100	104322030	120	4	0.0457736	0.183094	0.115028	0.00183094	0.00115028	0.4	1.15029e-08	1.15028e-08	1	0	0	1	0	0
ACAGGCCC	3	12	8	65.54	159172346	100	104322030	96	4	0.0457736	0.183094	0.115028	0.00146475	0.000920227	0.32	9.20232e-09	9.20227e-09	1	0	0	1	0	0
ACAGGCG	81	402	7	65.54	159172346	100	104322030	2814	4.96296	1.23589	6.13366	3.85345	0.0429356	0.0269742	0.347407	2.69743e-07	2.69742e-07	1	0	0	1	0	0
ACAGGCGT	38	182	8	65.54	159172346	100	104322030	1456	4.78947	0.579799	2.77693	1.7446	0.0222154	0.0139568	0.383158	1.39568e-07	1.39568e-07	1	0	0	1	0	0
ACAGGCT	56	224	7	65.54	159172346	100	104322030	1568	4	0.85444	3.41776	2.1472	0.0239243	0.0150304	0.28	1.50305e-07	1.50304e-07	1	0	0	1	0	0
ACAGGG	9	36	6	65.54	159172346	100	104322030	216	4	0.137321	0.549283	0.345085	0.0032957	0.00207051	0.24	2.07052e-08	2.07051e-08	1	0	0	1	0	0
ACAGGGC	32	176	7	65.54	159172346	100	104322030	1232	5.5	0.488251	2.68538	1.68708	0.0187977	0.0118096	0.385	1.18096e-07	1.18096e-07	1	0	0	1	0	0
ACAGGGGC	5	28	8	65.54	159172346	100	104322030	224	5.6	0.0762893	0.42722	0.2684	0.00341776	0.0021472	0.448	2.14721e-08	2.1472e-08	1	0	0	1	0	0
ACAGGGT	7	28	7	65.54	159172346	100	104322030	196	4	0.106805	0.42722	0.2684	0.00299054	0.0018788	0.28	1.87881e-08	1.8788e-08	1	0	0	1	0	0
ACAGTAG	16	64	7	65.54	159172346	100	104322030	448	4	0.244126	0.976503	0.613485	0.00683552	0.00429439	0.28	4.29441e-08	4.29439e-08	1	0	0	1	0	0
ACAGTAGGG	3	12	9	65.54	159172346	100	104322030	108	4	0.0457736	0.183094	0.115028	0.00164785	0.00103526	0.36	1.03526e-08	1.03526e-08	1	0	0	1	0	0
ACAGTCCG	2	8	8	65.54	159172346	100	104322030	64	4	0.0305157	0.122063	0.0766856	0.000976503	0.000613485	0.32	6.13488e-09	6.13485e-09	1	0	0	1	0	0
ACAGTCCTC	2	8	9	65.54	159172346	100	104322030	72	4	0.0305157	0.122063	0.0766856	0.00109857	0.000690171	0.36	6.90174e-09	6.90171e-09	1	0	0	1	0	0
ACAGTG	16	64	6	65.54	159172346	100	104322030	384	4	0.244126	0.976503	0.613485	0.00585902	0.00368091	0.24	3.68093e-08	3.68091e-08	1	0	0	1	0	0
ACAT	129259	1386642	4	65.54	159172346	100	104322030	5546568	10.7276	1972.22	21157.2	13291.9	84.6287	53.1678	0.429105	0.00053168	0.000531678	1	1	1	0	0	0
ACATACGT	188	1116	8	65.54	159172346	100	104322030	8928	5.93617	2.86848	17.0278	10.6976	0.136222	0.0855812	0.474894	8.55815e-07	8.55812e-07	1	0	0	1	0	0
ACATAGGCG	1	4	9	65.54	159172346	100	104322030	36	4	0.0152579	0.0610314	0.0383428	0.000549283	0.000345085	0.36	3.45087e-09	3.45085e-09	1	0	0	1	0	0
ACATAT	146	642	6	65.54	159172346	100	104322030	3852	4.39726	2.22765	9.79554	6.15402	0.0587733	0.0369241	0.263836	3.69243e-07	3.69241e-07	1	0	0	1	0	0
ACATCAGG	12	48	8	65.54	159172346	100	104322030	384	4	0.183094	0.732377	0.460114	0.00585902	0.00368091	0.32	3.68093e-08	3.68091e-08	1	0	0	1	0	0
ACATCAGTG	48	207	9	65.54	159172346	100	104322030	1863	4.3125	0.732377	3.15838	1.98424	0.0284254	0.0178582	0.388125	1.78582e-07	1.78582e-07	1	0	0	1	0	0
ACATCATCCG	10	40	10	65.54	159172346	100	104322030	400	4	0.152579	0.610314	0.383428	0.00610314	0.00383428	0.4	3.8343e-08	3.83428e-08	1	0	0	1	0	0
ACATCGC	8	32	7	65.54	159172346	100	104322030	224	4	0.122063	0.488251	0.306742	0.00341776	0.0021472	0.28	2.14721e-08	2.1472e-08	1	0	0	1	0	0
ACATCTC	264	2589	7	65.54	159172346	100	104322030	18123	9.80682	4.02807	39.5026	24.8174	0.276518	0.173722	0.686477	1.73722e-06	1.73722e-06	1	0	0	1	1	0
ACATGCG	7	28	7	65.54	159172346	100	104322030	196	4	0.106805	0.42722	0.2684	0.00299054	0.0018788	0.28	1.87881e-08	1.8788e-08	1	0	0	1	0	0
ACATGG	2	10	6	65.54	159172346	100	104322030	60	5	0.0305157	0.152579	0.095857	0.000915471	0.000575142	0.3	5.75145e-09	5.75142e-09	1	0	0	1	0	0
ACC	767	6991	3	65.54	159172346	100	104322030	20973	9.11473	11.7028	106.668	67.0136	0.320003	0.201041	0.273442	2.01042e-06	2.01041e-06	1	0	0	0	0	0
ACCACCATC	29	118	9	65.54	159172346	100	104322030	1062	4.06897	0.442478	1.80043	1.13111	0.0162038	0.01018	0.366207	1.01801e-07	1.018e-07	1	0	0	1	0	0
ACCACCC	6	24	7	65.54	159172346	100	104322030	168	4	0.0915471	0.366189	0.230057	0.00256332	0.0016104	0.28	1.61041e-08	1.6104e-08	1	0	0	1	0	0
ACCACCCT	20	83	8	65.54	159172346	100	104322030	664	4.15	0.305157	1.2664	0.795613	0.0101312	0.00636491	0.332	6.36494e-08	6.36491e-08	1	0	0	1	0	0
ACCACCT	4	33	7	65.54	159172346	100	104322030	231	8.25	0.0610314	0.503509	0.316328	0.00352457	0.0022143	0.5775	2.21431e-08	2.2143e-08	1	0	0	1	1	0
ACCACG	15	61	6	65.54	159172346	100	104322030	366	4.06667	0.228868	0.930729	0.584728	0.00558438	0.00350837	0.244	3.50838e-08	3.50837e-08	1	0	0	1	0	0
ACCACGAGT	34	158	9	65.54	159172346	100	104322030	1422	4.64706	0.518767	2.41074	1.51454	0.0216967	0.0136309	0.418235	1.36309e-07	1.36309e-07	1	0	0	1	0	0
ACCACGC	7	29	7	65.54	159172346	100	104322030	203	4.14286	0.106805	0.442478	0.277985	0.00309735	0.0019459	0.29	1.94591e-08	1.9459e-08	1	0	0	1	0	0
ACCACT	9	40	6	65.54	159172346	100	104322030	240	4.44444	0.137321	0.610314	0.383428	0.00366189	0.00230057	0.266667	2.30058e-08	2.30057e-08	1	0	0	1	0	0
ACCACTC	7	35	7	65.54	159172346	100	104322030	245	5	0.106805	0.534025	0.3355	0.00373818	0.0023485	0.35	2.34851e-08	2.3485e-08	1	0	0	1	0	0
ACCAG	45	252	5	65.54	159172346	100	104322030	1260	5.6	0.686604	3.84498	2.4156	0.0192249	0.012078	0.28	1.2078e-07	1.2078e-07	1	0	0	1	0	0
ACCAGACGCC	2	8	10	65.54	159172346	100	104322030	80	4	0.0305157	0.122063	0.0766856	0.00122063	0.000766856	0.4	7.6686e-09	7.66856e-09	1	0	0	1	0	0
ACCAGAG	114	1133	7	65.54	159172346	100	104322030	7931	9.9386	1.7394	17.2872	10.8606	0.12101	0.0760242	0.695702	7.60246e-07	7.60242e-07	1	0	0	1	1	0
ACCAGAGG	13	53	8	65.54	159172346	100	104322030	424	4.07692	0.198352	0.808666	0.508042	0.00646933	0.00406434	0.326154	4.06436e-08	4.06434e-08	1	0	0	1	0	0
ACCAGC	44	188	6	65.54	159172346	100	104322030	1128	4.27273	0.671346	2.86848	1.80211	0.0172109	0.0108127	0.256364	1.08127e-07	1.08127e-07	1	0	0	1	0	0
ACCAGCC	17	85	7	65.54	159172346	100	104322030	595	5	0.259384	1.29692	0.814785	0.00907843	0.00570349	0.35	5.70352e-08	5.70349e-08	1	0	0	1	0	0
ACCAGCT	31	133	7	65.54	159172346	100	104322030	931	4.29032	0.472994	2.0293	1.2749	0.0142051	0.00892429	0.300323	8.92433e-08	8.92429e-08	1	0	0	1	0	0
ACCAGCTACT	80	336	10	65.54	159172346	100	104322030	3360	4.2	1.22063	5.12664	3.2208	0.0512664	0.032208	0.42	3.22081e-07	3.2208e-07	1	0	0	1	0	0
ACCAGGC	6	32	7	65.54	159172346	100	104322030	224	5.33333	0.0915471	0.488251	0.306742	0.00341776	0.0021472	0.373333	2.14721e-08	2.1472e-08	1	0	0	1	0	0
ACCAGGCTC	3	12	9	65.54	159172346	100	104322030	108	4	0.0457736	0.183094	0.115028	0.00164785	0.00103526	0.36	1.03526e-08	1.03526e-08	1	0	0	1	0	0
ACCAGGG	13	52	7	65.54	159172346	100	104322030	364	4	0.198352	0.793409	0.498457	0.00555386	0.0034892	0.28	3.48921e-08	3.4892e-08	1	0	0	1	0	0
ACCAGGT	36	179	7	65.54	159172346	100	104322030	1253	4.97222	0.549283	2.73116	1.71584	0.0191181	0.0120109	0.348056	1.20109e-07	1.20109e-07	1	0	0	1	0	0
ACCAGT	14	60	6	65.54	159172346	100	104322030	360	4.28571	0.21361	0.915471	0.575142	0.00549283	0.00345085	0.257143	3.45087e-08	3.45085e-08	1	0	0	1	0	0
ACCAGTC	9	36	7	65.54	159172346	100	104322030	252	4	0.137321	0.549283	0.345085	0.00384498	0.0024156	0.28	2.41561e-08	2.4156e-08	1	0	0	1	0	0
ACCAGTGCT	32	178	9	65.54	159172346	100	104322030	1602	5.5625	0.488251	2.7159	1.70626	0.0244431	0.0153563	0.500625	1.53564e-07	1.53563e-07	1	0	0	1	1	0
ACCAT	6980	90678	5	65.54	159172346	100	104322030	453390	12.9911	106.5	1383.55	869.212	6.91776	4.34606	0.649556	4.34608e-05	4.34606e-05	1	0	1	1	1	0
ACCATC	14	68	6	65.54	159172346	100	104322030	408	4.85714	0.21361	1.03753	0.651828	0.00622521	0.00391097	0.291429	3.91098e-08	3.91097e-08	1	0	0	1	0	0
ACCATCAGC	20	81	9	65.54	159172346	100	104322030	729	4.05	0.305157	1.23589	0.776442	0.011123	0.00698798	0.3645	6.98801e-08	6.98798e-08	1	0	0	1	0	0
ACCATCGC	18	75	8	65.54	159172346	100	104322030	600	4.16667	0.274641	1.14434	0.718928	0.00915471	0.00575142	0.333333	5.75145e-08	5.75142e-08	1	0	0	1	0	0
ACCATCT	40	178	7	65.54	159172346	100	104322030	1246	4.45	0.610314	2.7159	1.70626	0.0190113	0.0119438	0.3115	1.19438e-07	1.19438e-07	1	0	0	1	0	0
ACCC	11	66	4	65.54	159172346	100	104322030	264	6	0.167836	1.00702	0.632656	0.00402807	0.00253063	0.24	2.53064e-08	2.53063e-08	1	0	0	0	0	0
ACCCACG	7	28	7	65.54	159172346	100	104322030	196	4	0.106805	0.42722	0.2684	0.00299054	0.0018788	0.28	1.87881e-08	1.8788e-08	1	0	0	1	0	0
ACCCAGC	10	55	7	65.54	159172346	100	104322030	385	5.5	0.152579	0.839182	0.527214	0.00587428	0.0036905	0.385	3.69051e-08	3.6905e-08	1	0	0	1	0	0
ACCCAGT	1	4	7	65.54	159172346	100	104322030	28	4	0.0152579	0.0610314	0.0383428	0.00042722	0.0002684	0.28	2.68401e-09	2.684e-09	1	0	0	1	0	0
ACCCAT	52	421	6	65.54	159172346	100	104322030	2526	8.09615	0.793409	6.42356	4.03558	0.0385413	0.0242135	0.485769	2.42136e-07	2.42135e-07	1	0	0	1	0	0
ACCCATCG	10	40	8	65.54	159172346	100	104322030	320	4	0.152579	0.610314	0.383428	0.00488251	0.00306742	0.32	3.06744e-08	3.06742e-08	1	0	0	1	0	0
ACCCC	14	70	5	65.54	159172346	100	104322030	350	5	0.21361	1.06805	0.670999	0.00534025	0.003355	0.25	3.35501e-08	3.355e-08	1	0	0	1	0	0
ACCCCATCG	10	43	9	65.54	159172346	100	104322030	387	4.3	0.152579	0.656088	0.412185	0.00590479	0.00370967	0.387	3.70968e-08	3.70967e-08	1	0	0	1	0	0
ACCCCC	4	16	6	65.54	159172346	100	104322030	96	4	0.0610314	0.244126	0.153371	0.00146475	0.000920227	0.24	9.20232e-09	9.20227e-09	1	0	0	1	0	0
ACCCCGC	3	15	7	65.54	159172346	100	104322030	105	5	0.0457736	0.228868	0.143786	0.00160208	0.0010065	0.35	1.0065e-08	1.0065e-08	1	0	0	1	0	0
ACCCGCC	6	25	7	65.54	159172346	100	104322030	175	4.16667	0.0915471	0.381446	0.239643	0.00267013	0.0016775	0.291667	1.67751e-08	1.6775e-08	1	0	0	1	0	0
ACCCGT	1	5	6	65.54	159172346	100	104322030	30	5	0.0152579	0.0762893	0.0479285	0.000457736	0.000287571	0.3	2.87572e-09	2.87571e-09	1	0	0	1	0	0
ACCCGTC	5	20	7	65.54	159172346	100	104322030	140	4	0.0762893	0.305157	0.191714	0.0021361	0.001342	0.28	1.342e-08	1.342e-08	1	0	0	1	0	0
ACCCT	5	34	5	65.54	159172346	100	104322030	170	6.8	0.0762893	0.518767	0.325914	0.00259384	0.00162957	0.34	1.62958e-08	1.62957e-08	1	0	0	1	0	0
ACCCTC	9	43	6	65.54	159172346	100	104322030	258	4.77778	0.137321	0.656088	0.412185	0.00393653	0.00247311	0.286667	2.47312e-08	2.47311e-08	1	0	0	1	0	0
ACCCTCC	10	40	7	65.54	159172346	100	104322030	280	4	0.152579	0.610314	0.383428	0.0042722	0.002684	0.28	2.68401e-08	2.684e-08	1	0	0	1	0	0
ACCCTCCGC	2	8	9	65.54	159172346	100	104322030	72	4	0.0305157	0.122063	0.0766856	0.00109857	0.000690171	0.36	6.90174e-09	6.90171e-09	1	0	0	1	0	0
ACCCTCCTG	5	20	9	65.54	159172346	100	104322030	180	4	0.0762893	0.305157	0.191714	0.00274641	0.00172543	0.36	1.72543e-08	1.72543e-08	1	0	0	1	0	0
ACCCTCT	12	60	7	65.54	159172346	100	104322030	420	5	0.183094	0.915471	0.575142	0.0064083	0.004026	0.35	4.02601e-08	4.026e-08	1	0	0	1	0	0
ACCG	29	183	4	65.54	159172346	100	104322030	732	6.31034	0.442478	2.79219	1.75418	0.0111688	0.00701673	0.252414	7.01677e-08	7.01673e-08	1	0	0	0	0	0
ACCGACG	27	109	7	65.54	159172346	100	104322030	763	4.03704	0.411962	1.66311	1.04484	0.0116417	0.00731389	0.282593	7.31392e-08	7.31389e-08	1	0	0	1	0	0
ACCGACT	9	41	7	65.54	159172346	100	104322030	287	4.55556	0.137321	0.625572	0.393014	0.00437901	0.0027511	0.318889	2.75111e-08	2.7511e-08	1	0	0	1	0	0
ACCGACTAGT	35	145	10	65.54	159172346	100	104322030	1450	4.14286	0.534025	2.21239	1.38993	0.0221239	0.0138993	0.414286	1.38993e-07	1.38993e-07	1	0	0	1	0	0
ACCGAGAG	53	259	8	65.54	159172346	100	104322030	2072	4.88679	0.808666	3.95179	2.4827	0.0316143	0.0198616	0.390943	1.98617e-07	1.98616e-07	1	0	0	1	0	0
ACCGATCC	47	210	8	65.54	159172346	100	104322030	1680	4.46809	0.717119	3.20415	2.013	0.0256332	0.016104	0.357447	1.61041e-07	1.6104e-07	1	0	0	1	0	0
ACCGCC	22	102	6	65.54	159172346	100	104322030	612	4.63636	0.335673	1.5563	0.977742	0.00933781	0.00586645	0.278182	5.86648e-08	5.86645e-08	1	0	0	1	0	0
ACCGCCT	9	36	7	65.54	159172346	100	104322030	252	4	0.137321	0.549283	0.345085	0.00384498	0.0024156	0.28	2.41561e-08	2.4156e-08	1	0	0	1	0	0
ACCGCGC	24	96	7	65.54	159172346	100	104322030	672	4	0.366189	1.46475	0.920227	0.0102533	0.00644159	0.28	6.44162e-08	6.44159e-08	1	0	0	1	0	0
ACCGGCG	21	92	7	65.54	159172346	100	104322030	644	4.38095	0.320415	1.40372	0.881885	0.00982606	0.00617319	0.306667	6.17322e-08	6.17319e-08	1	0	0	1	0	0
ACCGGCT	2	10	7	65.54	159172346	100	104322030	70	5	0.0305157	0.152579	0.095857	0.00106805	0.000670999	0.35	6.71002e-09	6.70999e-09	1	0	0	1	0	0
ACCGGCTC	4	17	8	65.54	159172346	100	104322030	136	4.25	0.0610314	0.259384	0.162957	0.00207507	0.00130366	0.34	1.30366e-08	1.30366e-08	1	0	0	1	0	0
ACCGGGG	11	51	7	65.54	159172346	100	104322030	357	4.63636	0.167836	0.778151	0.488871	0.00544706	0.0034221	0.324545	3.42211e-08	3.4221e-08	1	0	0	1	0	0
ACCGGTC	9	36	7	65.54	159172346	100	104322030	252	4	0.137321	0.549283	0.345085	0.00384498	0.0024156	0.28	2.41561e-08	2.4156e-08	1	0	0	1	0	0
ACCGT	626	5973	5	65.54	159172346	100	104322030	29865	9.54153	9.55142	91.1352	57.2554	0.455676	0.286277	0.477077	2.86278e-06	2.86277e-06	1	0	0	1	0	0
ACCGTC	45	214	6	65.54	159172346	100	104322030	1284	4.75556	0.686604	3.26518	2.05134	0.0195911	0.012308	0.285333	1.23081e-07	1.2308e-07	1	0	0	1	0	0
ACCGTCG	1	4	7	65.54	159172346	100	104322030	28	4	0.0152579	0.0610314	0.0383428	0.00042722	0.0002684	0.28	2.68401e-09	2.684e-09	1	0	0	1	0	0
ACCGTCGTC	12	53	9	65.54	159172346	100	104322030	477	4.41667	0.183094	0.808666	0.508042	0.007278	0.00457238	0.3975	4.5724e-08	4.57238e-08	1	0	0	1	0	0
ACCGTG	40	160	6	65.54	159172346	100	104322030	960	4	0.610314	2.44126	1.53371	0.0146475	0.00920227	0.24	9.20232e-08	9.20227e-08	1	0	0	1	0	0
ACCT	1085	7557	4	65.54	159172346	100	104322030	30228	6.96498	16.5548	115.304	72.4392	0.461215	0.289757	0.278599	2.89758e-06	2.89757e-06	1	0	0	0	0	0
ACCTACT	99	420	7	65.54	159172346	100	104322030	2940	4.24242	1.51053	6.4083	4.026	0.0448581	0.028182	0.29697	2.81821e-07	2.8182e-07	1	0	0	1	0	0
ACCTACTCG	10	42	9	65.54	159172346	100	104322030	378	4.2	0.152579	0.64083	0.4026	0.00576747	0.0036234	0.378	3.62341e-08	3.6234e-08	1	0	0	1	0	0
ACCTAGT	63	252	7	65.54	159172346	100	104322030	1764	4	0.961245	3.84498	2.4156	0.0269149	0.0169092	0.28	1.69093e-07	1.69092e-07	1	0	0	1	0	0
ACCTATG	17	73	7	65.54	159172346	100	104322030	511	4.29412	0.259384	1.11382	0.699756	0.00779677	0.00489829	0.300588	4.89832e-08	4.89829e-08	1	0	0	1	0	0
ACCTCAG	6	24	7	65.54	159172346	100	104322030	168	4	0.0915471	0.366189	0.230057	0.00256332	0.0016104	0.28	1.61041e-08	1.6104e-08	1	0	0	1	0	0
ACCTCC	45	208	6	65.54	159172346	100	104322030	1248	4.62222	0.686604	3.17363	1.99383	0.0190418	0.011963	0.277333	1.1963e-07	1.1963e-07	1	0	0	1	0	0
ACCTCCCG	24	96	8	65.54	159172346	100	104322030	768	4	0.366189	1.46475	0.920227	0.011718	0.00736182	0.32	7.36185e-08	7.36182e-08	1	0	0	1	0	0
ACCTCCCGTGC	3	12	11	65.54	159172346	100	104322030	132	4	0.0457736	0.183094	0.115028	0.00201404	0.00126531	0.44	1.26532e-08	1.26531e-08	1	0	0	1	0	0
ACCTCGAGG	8	39	9	65.54	159172346	100	104322030	351	4.875	0.122063	0.595056	0.373842	0.00535551	0.00336458	0.43875	3.3646e-08	3.36458e-08	1	0	0	1	0	0
ACCTCGATAT	9	37	10	65.54	159172346	100	104322030	370	4.11111	0.137321	0.564541	0.354671	0.00564541	0.00354671	0.411111	3.54673e-08	3.54671e-08	1	0	0	1	0	0
ACCTCT	80	574	6	65.54	159172346	100	104322030	3444	7.175	1.22063	8.75801	5.50219	0.0525481	0.0330132	0.4305	3.30133e-07	3.30132e-07	1	0	0	1	0	0
ACCTCTGCTCT	9	40	11	65.54	159172346	100	104322030	440	4.44444	0.137321	0.610314	0.383428	0.00671346	0.00421771	0.488889	4.21773e-08	4.21771e-08	1	0	0	1	0	0
ACCTG	8	40	5	65.54	159172346	100	104322030	200	5	0.122063	0.610314	0.383428	0.00305157	0.00191714	0.25	1.91715e-08	1.91714e-08	1	0	0	1	0	0
ACCTGC	61	244	6	65.54	159172346	100	104322030	1464	4	0.930729	3.72292	2.33891	0.0223375	0.0140335	0.24	1.40335e-07	1.40335e-07	1	0	0	1	0	0
ACCTGCACG	14	56	9	65.54	159172346	100	104322030	504	4	0.21361	0.85444	0.536799	0.00768996	0.00483119	0.36	4.83122e-08	4.83119e-08	1	0	0	1	0	0
ACCTGCC	3	12	7	65.54	159172346	100	104322030	84	4	0.0457736	0.183094	0.115028	0.00128166	0.000805199	0.28	8.05203e-09	8.05199e-09	1	0	0	1	0	0
ACCTGCG	5	30	7	65.54	159172346	100	104322030	210	6	0.0762893	0.457736	0.287571	0.00320415	0.002013	0.42	2.01301e-08	2.013e-08	1	0	0	1	0	0
ACCTGG	6	24	6	65.54	159172346	100	104322030	144	4	0.0915471	0.366189	0.230057	0.00219713	0.00138034	0.24	1.38035e-08	1.38034e-08	1	0	0	1	0	0
ACG	7307	70514	3	65.54	159172346	100	104322030	211542	9.6502	111.489	1075.89	675.926	3.22768	2.02778	0.289506	2.02779e-05	2.02778e-05	1	0	0	0	0	0
ACGACGC	13	57	7	65.54	159172346	100	104322030	399	4.38462	0.198352	0.869698	0.546385	0.00608789	0.0038247	0.306923	3.82471e-08	3.8247e-08	1	0	0	1	0	0
ACGACGCGCC	1	4	10	65.54	159172346	100	104322030	40	4	0.0152579	0.0610314	0.0383428	0.000610314	0.000383428	0.4	3.8343e-09	3.83428e-09	1	0	0	1	0	0
ACGACGT	28	132	7	65.54	159172346	100	104322030	924	4.71429	0.42722	2.01404	1.26531	0.0140983	0.00885719	0.33	8.85723e-08	8.85719e-08	1	0	0	1	0	0
ACGACT	41	178	6	65.54	159172346	100	104322030	1068	4.34146	0.625572	2.7159	1.70626	0.0162954	0.0102375	0.260488	1.02376e-07	1.02375e-07	1	0	0	1	0	0
ACGAGAG	134	1031	7	65.54	159172346	100	104322030	7217	7.69403	2.04455	15.7309	9.88286	0.110116	0.06918	0.538582	6.91803e-07	6.918e-07	1	0	0	1	1	0
ACGAGC	16	64	6	65.54	159172346	100	104322030	384	4	0.244126	0.976503	0.613485	0.00585902	0.00368091	0.24	3.68093e-08	3.68091e-08	1	0	0	1	0	0
ACGAGCAGGAGT	59	254	12	65.54	159172346	100	104322030	3048	4.30508	0.900214	3.8755	2.43477	0.046506	0.0292172	0.51661	2.92174e-07	2.92172e-07	1	0	0	1	1	0
ACGAGCT	50	203	7	65.54	159172346	100	104322030	1421	4.06	0.762893	3.09735	1.9459	0.0216814	0.0136213	0.2842	1.36213e-07	1.36213e-07	1	0	0	1	0	0
ACGAGG	106	464	6	65.54	159172346	100	104322030	2784	4.37736	1.61733	7.07965	4.44777	0.0424779	0.0266866	0.262642	2.66867e-07	2.66866e-07	1	0	0	1	0	0
ACGAGTC	20	95	7	65.54	159172346	100	104322030	665	4.75	0.305157	1.4495	0.910642	0.0101465	0.00637449	0.3325	6.37452e-08	6.37449e-08	1	0	0	1	0	0
ACGAT	5	25	5	65.54	159172346	100	104322030	125	5	0.0762893	0.381446	0.239643	0.00190723	0.00119821	0.25	1.19822e-08	1.19821e-08	1	0	0	1	0	0
ACGATC	132	556	6	65.54	159172346	100	104322030	3336	4.21212	2.01404	8.48337	5.32965	0.0509002	0.0319779	0.252727	3.19781e-07	3.19779e-07	1	0	0	1	0	0
ACGATCC	60	297	7	65.54	159172346	100	104322030	2079	4.95	0.915471	4.53158	2.84695	0.0317211	0.0199287	0.3465	1.99288e-07	1.99287e-07	1	0	0	1	0	0
ACGATG	156	687	6	65.54	159172346	100	104322030	4122	4.40385	2.38023	10.4821	6.58538	0.0628929	0.0395123	0.264231	3.95124e-07	3.95123e-07	1	0	0	1	0	0
ACGATGAGG	18	72	9	65.54	159172346	100	104322030	648	4	0.274641	1.09857	0.690171	0.00988709	0.00621154	0.36	6.21156e-08	6.21154e-08	1	0	0	1	0	0
ACGC	652	4544	4	65.54	159172346	100	104322030	18176	6.96933	9.94812	69.3317	43.5574	0.277327	0.17423	0.278773	1.74231e-06	1.7423e-06	1	0	0	0	0	0
ACGCAG	2	8	6	65.54	159172346	100	104322030	48	4	0.0305157	0.122063	0.0766856	0.000732377	0.000460114	0.24	4.60116e-09	4.60114e-09	1	0	0	1	0	0
ACGCAGC	1	4	7	65.54	159172346	100	104322030	28	4	0.0152579	0.0610314	0.0383428	0.00042722	0.0002684	0.28	2.68401e-09	2.684e-09	1	0	0	1	0	0
ACGCAGG	42	211	7	65.54	159172346	100	104322030	1477	5.02381	0.64083	3.21941	2.02258	0.0225359	0.0141581	0.351667	1.41581e-07	1.41581e-07	1	0	0	1	0	0
ACGCAGGGGC	1	4	10	65.54	159172346	100	104322030	40	4	0.0152579	0.0610314	0.0383428	0.000610314	0.000383428	0.4	3.8343e-09	3.83428e-09	1	0	0	1	0	0
ACGCAGT	21	104	7	65.54	159172346	100	104322030	728	4.95238	0.320415	1.58682	0.996913	0.0111077	0.00697839	0.346667	6.97842e-08	6.97839e-08	1	0	0	1	0	0
ACGCATC	23	97	7	65.54	159172346	100	104322030	679	4.21739	0.350931	1.48001	0.929813	0.0103601	0.00650869	0.295217	6.50872e-08	6.50869e-08	1	0	0	1	0	0
ACGCATCG	5	23	8	65.54	159172346	100	104322030	184	4.6	0.0762893	0.350931	0.220471	0.00280745	0.00176377	0.368	1.76378e-08	1.76377e-08	1	0	0	1	0	0
ACGCATCT	4	16	8	65.54	159172346	100	104322030	128	4	0.0610314	0.244126	0.153371	0.00195301	0.00122697	0.32	1.22698e-08	1.22697e-08	1	0	0	1	0	0
ACGCATCTCG	20	80	10	65.54	159172346	100	104322030	800	4	0.305157	1.22063	0.766856	0.0122063	0.00766856	0.4	7.6686e-08	7.66856e-08	1	0	0	1	0	0
ACGCC	46	236	5	65.54	159172346	100	104322030	1180	5.13043	0.701861	3.60085	2.26223	0.0180043	0.0113111	0.256522	1.13112e-07	1.13111e-07	1	0	0	1	0	0
ACGCCAG	14	67	7	65.54	159172346	100	104322030	469	4.78571	0.21361	1.02228	0.642242	0.00715594	0.00449569	0.335	4.49572e-08	4.49569e-08	1	0	0	1	0	0
ACGCCAGAGG	16	64	10	65.54	159172346	100	104322030	640	4	0.244126	0.976503	0.613485	0.00976503	0.00613485	0.4	6.13488e-08	6.13485e-08	1	0	0	1	0	0
ACGCCCCTC	3	15	9	65.54	159172346	100	104322030	135	5	0.0457736	0.228868	0.143786	0.00205981	0.00129407	0.45	1.29408e-08	1.29407e-08	1	0	0	1	0	0
ACGCCCCTG	3	12	9	65.54	159172346	100	104322030	108	4	0.0457736	0.183094	0.115028	0.00164785	0.00103526	0.36	1.03526e-08	1.03526e-08	1	0	0	1	0	0
ACGCCCG	3	20	7	65.54	159172346	100	104322030	140	6.66667	0.0457736	0.305157	0.191714	0.0021361	0.001342	0.466667	1.342e-08	1.342e-08	1	0	0	1	0	0
ACGCCCTGCG	24	100	10	65.54	159172346	100	104322030	1000	4.16667	0.366189	1.52579	0.95857	0.0152579	0.0095857	0.416667	9.58575e-08	9.5857e-08	1	0	0	1	0	0
ACGCCG	622	2854	6	65.54	159172346	100	104322030	17124	4.58842	9.49039	43.5459	27.3576	0.261276	0.164146	0.275305	1.64146e-06	1.64146e-06	1	0	0	1	0	0
ACGCCGC	3	15	7	65.54	159172346	100	104322030	105	5	0.0457736	0.228868	0.143786	0.00160208	0.0010065	0.35	1.0065e-08	1.0065e-08	1	0	0	1	0	0
ACGCCGGG	30	125	8	65.54	159172346	100	104322030	1000	4.16667	0.457736	1.90723	1.19821	0.0152579	0.0095857	0.333333	9.58575e-08	9.5857e-08	1	0	0	1	0	0
ACGCCTATGG	46	193	10	65.54	159172346	100	104322030	1930	4.19565	0.701861	2.94477	1.85004	0.0294477	0.0185004	0.419565	1.85005e-07	1.85004e-07	1	0	0	1	0	0
ACGCG	22	113	5	65.54	159172346	100	104322030	565	5.13636	0.335673	1.72414	1.08318	0.00862069	0.00541592	0.256818	5.41595e-08	5.41592e-08	1	0	0	1	0	0
ACGCGAG	4	16	7	65.54	159172346	100	104322030	112	4	0.0610314	0.244126	0.153371	0.00170888	0.0010736	0.28	1.0736e-08	1.0736e-08	1	0	0	1	0	0
ACGCGC	53	219	6	65.54	159172346	100	104322030	1314	4.13208	0.808666	3.34147	2.09927	0.0200488	0.0125956	0.247925	1.25957e-07	1.25956e-07	1	0	0	1	0	0
ACGCGCG	11	44	7	65.54	159172346	100	104322030	308	4	0.167836	0.671346	0.421771	0.00469942	0.0029524	0.28	2.95241e-08	2.9524e-08	1	0	0	1	0	0
ACGCGCT	13	53	7	65.54	159172346	100	104322030	371	4.07692	0.198352	0.808666	0.508042	0.00566067	0.0035563	0.285385	3.55631e-08	3.5563e-08	1	0	0	1	0	0
ACGCGGCCC	2	8	9	65.54	159172346	100	104322030	72	4	0.0305157	0.122063	0.0766856	0.00109857	0.000690171	0.36	6.90174e-09	6.90171e-09	1	0	0	1	0	0
ACGCGGG	7	28	7	65.54	159172346	100	104322030	196	4	0.106805	0.42722	0.2684	0.00299054	0.0018788	0.28	1.87881e-08	1.8788e-08	1	0	0	1	0	0
ACGCGTC	16	64	7	65.54	159172346	100	104322030	448	4	0.244126	0.976503	0.613485	0.00683552	0.00429439	0.28	4.29441e-08	4.29439e-08	1	0	0	1	0	0
ACGCTC	19	88	6	65.54	159172346	100	104322030	528	4.63158	0.289899	1.34269	0.843542	0.00805615	0.00506125	0.277895	5.06127e-08	5.06125e-08	1	0	0	1	0	0
ACGCTCG	25	102	7	65.54	159172346	100	104322030	714	4.08	0.381446	1.5563	0.977742	0.0108941	0.00684419	0.2856	6.84422e-08	6.84419e-08	1	0	0	1	0	0
ACGCTCGC	6	27	8	65.54	159172346	100	104322030	216	4.5	0.0915471	0.411962	0.258814	0.0032957	0.00207051	0.36	2.07052e-08	2.07051e-08	1	0	0	1	0	0
ACGCTCGGG	3	12	9	65.54	159172346	100	104322030	108	4	0.0457736	0.183094	0.115028	0.00164785	0.00103526	0.36	1.03526e-08	1.03526e-08	1	0	0	1	0	0
ACGCTG	96	403	6	65.54	159172346	100	104322030	2418	4.19792	1.46475	6.14892	3.86304	0.0368935	0.0231782	0.251875	2.31783e-07	2.31782e-07	1	0	0	1	0	0
ACGCTGC	42	168	7	65.54	159172346	100	104322030	1176	4	0.64083	2.56332	1.6104	0.0179432	0.0112728	0.28	1.12728e-07	1.12728e-07	1	0	0	1	0	0
ACGCTGGATG	30	128	10	65.54	159172346	100	104322030	1280	4.26667	0.457736	1.95301	1.22697	0.0195301	0.0122697	0.426667	1.22698e-07	1.22697e-07	1	0	0	1	0	0
ACGCTGGCCG	6	24	10	65.54	159172346	100	104322030	240	4	0.0915471	0.366189	0.230057	0.00366189	0.00230057	0.4	2.30058e-08	2.30057e-08	1	0	0	1	0	0
ACGG	64	448	4	65.54	159172346	100	104322030	1792	7	0.976503	6.83552	4.29439	0.0273421	0.0171776	0.28	1.71777e-07	1.71776e-07	1	0	0	0	0	0
ACGGAG	101	638	6	65.54	159172346	100	104322030	3828	6.31683	1.54104	9.73451	6.11568	0.0584071	0.0366941	0.37901	3.66942e-07	3.66941e-07	1	0	0	1	0	0
ACGGAGAG	19	83	8	65.54	159172346	100	104322030	664	4.36842	0.289899	1.2664	0.795613	0.0101312	0.00636491	0.349474	6.36494e-08	6.36491e-08	1	0	0	1	0	0
ACGGAGAGAG	99	617	10	65.54	159172346	100	104322030	6170	6.23232	1.51053	9.4141	5.91438	0.094141	0.0591438	0.623232	5.91441e-07	5.91438e-07	1	0	0	1	1	0
ACGGATCGG	1	4	9	65.54	159172346	100	104322030	36	4	0.0152579	0.0610314	0.0383428	0.000549283	0.000345085	0.36	3.45087e-09	3.45085e-09	1	0	0	1	0	0
ACGGATG	12	48	7	65.54	159172346	100	104322030	336	4	0.183094	0.732377	0.460114	0.00512664	0.0032208	0.28	3.22081e-08	3.2208e-08	1	0	0	1	0	0
ACGGC	24	152	5	65.54	159172346	100	104322030	760	6.33333	0.366189	2.31919	1.45703	0.011596	0.00728513	0.316667	7.28517e-08	7.28513e-08	1	0	0	1	0	0
ACGGCG	211	910	6	65.54	159172346	100	104322030	5460	4.3128	3.21941	13.8847	8.72299	0.0833079	0.0523379	0.258768	5.23382e-07	5.23379e-07	1	0	0	1	0	0
ACGGCTC	14	62	7	65.54	159172346	100	104322030	434	4.42857	0.21361	0.945987	0.594314	0.00662191	0.0041602	0.31	4.16021e-08	4.1602e-08	1	0	0	1	0	0
ACGGG	3	16	5	65.54	159172346	100	104322030	80	5.33333	0.0457736	0.244126	0.153371	0.00122063	0.000766856	0.266667	7.6686e-09	7.66856e-09	1	0	0	1	0	0
ACGGGATCC	28	113	9	65.54	159172346	100	104322030	1017	4.03571	0.42722	1.72414	1.08318	0.0155172	0.00974866	0.363214	9.7487e-08	9.74866e-08	1	0	0	1	0	0
ACGGGCC	7	28	7	65.54	159172346	100	104322030	196	4	0.106805	0.42722	0.2684	0.00299054	0.0018788	0.28	1.87881e-08	1.8788e-08	1	0	0	1	0	0
ACGGGCG	11	57	7	65.54	159172346	100	104322030	399	5.18182	0.167836	0.869698	0.546385	0.00608789	0.0038247	0.362727	3.82471e-08	3.8247e-08	1	0	0	1	0	0
ACGGGCT	8	32	7	65.54	159172346	100	104322030	224	4	0.122063	0.488251	0.306742	0.00341776	0.0021472	0.28	2.14721e-08	2.1472e-08	1	0	0	1	0	0
ACGGGGC	14	56	7	65.54	159172346	100	104322030	392	4	0.21361	0.85444	0.536799	0.00598108	0.0037576	0.28	3.75761e-08	3.7576e-08	1	0	0	1	0	0
ACGT	11	66	4	65.54	159172346	100	104322030	264	6	0.167836	1.00702	0.632656	0.00402807	0.00253063	0.24	2.53064e-08	2.53063e-08	1	0	0	0	0	0
ACGTAG	7	28	6	65.54	159172346	100	104322030	168	4	0.106805	0.42722	0.2684	0.00256332	0.0016104	0.24	1.61041e-08	1.6104e-08	1	0	0	1	0	0
ACGTAGC	8	40	7	65.54	159172346	100	104322030	280	5	0.122063	0.610314	0.383428	0.0042722	0.002684	0.35	2.68401e-08	2.684e-08	1	0	0	1	0	0
ACGTAGG	15	75	7	65.54	159172346	100	104322030	525	5	0.228868	1.14434	0.718928	0.00801038	0.00503249	0.35	5.03252e-08	5.03249e-08	1	0	0	1	0	0
ACGTATCGC	1	4	9	65.54	159172346	100	104322030	36	4	0.0152579	0.0610314	0.0383428	0.000549283	0.000345085	0.36	3.45087e-09	3.45085e-09	1	0	0	1	0	0
ACGTC	3	15	5	65.54	159172346	100	104322030	75	5	0.0457736	0.228868	0.143786	0.00114434	0.000718928	0.25	7.18931e-09	7.18928e-09	1	0	0	1	0	0
ACGTCAG	10	42	7	65.54	159172346	100	104322030	294	4.2	0.152579	0.64083	0.4026	0.00448581	0.0028182	0.294	2.81821e-08	2.8182e-08	1	0	0	1	0	0
ACGTCCG	9	36	7	65.54	159172346	100	104322030	252	4	0.137321	0.549283	0.345085	0.00384498	0.0024156	0.28	2.41561e-08	2.4156e-08	1	0	0	1	0	0
ACGTCCTGC	18	85	9	65.54	159172346	100	104322030	765	4.72222	0.274641	1.29692	0.814785	0.0116723	0.00733306	0.425	7.3331e-08	7.33306e-08	1	0	0	1	0	0
ACGTCG	53	212	6	65.54	159172346	100	104322030	1272	4	0.808666	3.23467	2.03217	0.019408	0.012193	0.24	1.21931e-07	1.2193e-07	1	0	0	1	0	0
ACGTCGC	8	36	7	65.54	159172346	100	104322030	252	4.5	0.122063	0.549283	0.345085	0.00384498	0.0024156	0.315	2.41561e-08	2.4156e-08	1	0	0	1	0	0
ACGTGC	19	76	6	65.54	159172346	100	104322030	456	4	0.289899	1.1596	0.728513	0.00695758	0.00437108	0.24	4.3711e-08	4.37108e-08	1	0	0	1	0	0
ACT	1714	16924	3	65.54	159172346	100	104322030	50772	9.87398	26.152	258.224	162.228	0.774672	0.486685	0.296219	4.86688e-06	4.86685e-06	1	0	0	0	0	0
ACTACTAGCG	15	63	10	65.54	159172346	100	104322030	630	4.2	0.228868	0.961245	0.603899	0.00961245	0.00603899	0.42	6.03902e-08	6.03899e-08	1	0	0	1	0	0
ACTAG	28	140	5	65.54	159172346	100	104322030	700	5	0.42722	2.1361	1.342	0.0106805	0.00670999	0.25	6.71002e-08	6.70999e-08	1	0	0	1	0	0
ACTAGAG	11	44	7	65.54	159172346	100	104322030	308	4	0.167836	0.671346	0.421771	0.00469942	0.0029524	0.28	2.95241e-08	2.9524e-08	1	0	0	1	0	0
ACTAGCCCC	8	35	9	65.54	159172346	100	104322030	315	4.375	0.122063	0.534025	0.3355	0.00480623	0.0030195	0.39375	3.01951e-08	3.0195e-08	1	0	0	1	0	0
ACTAGCCG	3	12	8	65.54	159172346	100	104322030	96	4	0.0457736	0.183094	0.115028	0.00146475	0.000920227	0.32	9.20232e-09	9.20227e-09	1	0	0	1	0	0
ACTAGCT	60	319	7	65.54	159172346	100	104322030	2233	5.31667	0.915471	4.86726	3.05784	0.0340708	0.0214049	0.372167	2.1405e-07	2.14049e-07	1	0	0	1	0	0
ACTAGGC	31	144	7	65.54	159172346	100	104322030	1008	4.64516	0.472994	2.19713	1.38034	0.0153799	0.00966239	0.325161	9.66243e-08	9.66239e-08	1	0	0	1	0	0
ACTAGGCG	19	92	8	65.54	159172346	100	104322030	736	4.84211	0.289899	1.40372	0.881885	0.0112298	0.00705508	0.387368	7.05511e-08	7.05508e-08	1	0	0	1	0	0
ACTAT	123	673	5	65.54	159172346	100	104322030	3365	5.47154	1.87672	10.2685	6.45118	0.0513427	0.0322559	0.273577	3.2256e-07	3.22559e-07	1	0	0	1	0	0
ACTATAG	5	24	7	65.54	159172346	100	104322030	168	4.8	0.0762893	0.366189	0.230057	0.00256332	0.0016104	0.336	1.61041e-08	1.6104e-08	1	0	0	1	0	0
ACTATAGCT	21	95	9	65.54	159172346	100	104322030	855	4.52381	0.320415	1.4495	0.910642	0.0130455	0.00819578	0.407143	8.19581e-08	8.19578e-08	1	0	0	1	0	0
ACTATAT	27	121	7	65.54	159172346	100	104322030	847	4.48148	0.411962	1.8462	1.15987	0.0129234	0.00811909	0.313704	8.11913e-08	8.11909e-08	1	0	0	1	0	0
ACTATCG	30	159	7	65.54	159172346	100	104322030	1113	5.3	0.457736	2.426	1.52413	0.016982	0.0106689	0.371	1.06689e-07	1.06689e-07	1	0	0	1	0	0
ACTATCGAG	27	126	9	65.54	159172346	100	104322030	1134	4.66667	0.411962	1.92249	1.2078	0.0173024	0.0108702	0.42	1.08702e-07	1.08702e-07	1	0	0	1	0	0
ACTATCT	19	76	7	65.54	159172346	100	104322030	532	4	0.289899	1.1596	0.728513	0.00811718	0.00509959	0.28	5.09962e-08	5.09959e-08	1	0	0	1	0	0
ACTC	4694	84132	4	65.54	159172346	100	104322030	336528	17.9233	71.6204	1283.67	806.464	5.1347	3.22586	0.716932	3.22587e-05	3.22586e-05	1	0	0	0	1	0
ACTCC	23	134	5	65.54	159172346	100	104322030	670	5.82609	0.350931	2.04455	1.28448	0.0102228	0.00642242	0.291304	6.42245e-08	6.42242e-08	1	0	0	1	0	0
ACTCCC	1	4	6	65.54	159172346	100	104322030	24	4	0.0152579	0.0610314	0.0383428	0.000366189	0.000230057	0.24	2.30058e-09	2.30057e-09	1	0	0	1	0	0
ACTCCCG	11	44	7	65.54	159172346	100	104322030	308	4	0.167836	0.671346	0.421771	0.00469942	0.0029524	0.28	2.95241e-08	2.9524e-08	1	0	0	1	0	0
ACTCCT	26	108	6	65.54	159172346	100	104322030	648	4.15385	0.396704	1.64785	1.03526	0.00988709	0.00621154	0.249231	6.21156e-08	6.21154e-08	1	0	0	1	0	0
ACTCCTGCGC	5	20	10	65.54	159172346	100	104322030	200	4	0.0762893	0.305157	0.191714	0.00305157	0.00191714	0.4	1.91715e-08	1.91714e-08	1	0	0	1	0	0
ACTCG	15	77	5	65.54	159172346	100	104322030	385	5.13333	0.228868	1.17486	0.738099	0.00587428	0.0036905	0.256667	3.69051e-08	3.6905e-08	1	0	0	1	0	0
ACTCGAT	3	12	7	65.54	159172346	100	104322030	84	4	0.0457736	0.183094	0.115028	0.00128166	0.000805199	0.28	8.05203e-09	8.05199e-09	1	0	0	1	0	0
ACTCGC	10	40	6	65.54	159172346	100	104322030	240	4	0.152579	0.610314	0.383428	0.00366189	0.00230057	0.24	2.30058e-08	2.30057e-08	1	0	0	1	0	0
ACTCGCC	3	12	7	65.54	159172346	100	104322030	84	4	0.0457736	0.183094	0.115028	0.00128166	0.000805199	0.28	8.05203e-09	8.05199e-09	1	0	0	1	0	0
ACTCGCT	2	8	7	65.54	159172346	100	104322030	56	4	0.0305157	0.122063	0.0766856	0.00085444	0.000536799	0.28	5.36802e-09	5.36799e-09	1	0	0	1	0	0
ACTCGCTCCC	4	16	10	65.54	159172346	100	104322030	160	4	0.0610314	0.244126	0.153371	0.00244126	0.00153371	0.4	1.53372e-08	1.53371e-08	1	0	0	1	0	0
ACTCGGAGGCT	16	64	11	65.54	159172346	100	104322030	704	4	0.244126	0.976503	0.613485	0.0107415	0.00674833	0.44	6.74837e-08	6.74833e-08	1	0	0	1	0	0
ACTCGGCCC	8	34	9	65.54	159172346	100	104322030	306	4.25	0.122063	0.518767	0.325914	0.0046689	0.00293323	0.3825	2.93324e-08	2.93323e-08	1	0	0	1	0	0
ACTCGGG	2	12	7	65.54	159172346	100	104322030	84	6	0.0305157	0.183094	0.115028	0.00128166	0.000805199	0.42	8.05203e-09	8.05199e-09	1	0	0	1	0	0
ACTCT	41	220	5	65.54	159172346	100	104322030	1100	5.36585	0.625572	3.35673	2.10885	0.0167836	0.0105443	0.268293	1.05443e-07	1.05443e-07	1	0	0	1	0	0
ACTCTC	628	5804	6	65.54	159172346	100	104322030	34824	9.24204	9.58193	88.5566	55.6354	0.53134	0.333813	0.554522	3.33814e-06	3.33813e-06	1	0	0	1	1	0
ACTCTCC	4	16	7	65.54	159172346	100	104322030	112	4	0.0610314	0.244126	0.153371	0.00170888	0.0010736	0.28	1.0736e-08	1.0736e-08	1	0	0	1	0	0
ACTCTCCG	62	463	8	65.54	159172346	100	104322030	3704	7.46774	0.945987	7.06439	4.43818	0.0565151	0.0355054	0.597419	3.55056e-07	3.55054e-07	1	0	0	1	1	0
ACTCTCTC	965	7362	8	65.54	159172346	100	104322030	58896	7.62902	14.7238	112.328	70.5699	0.898627	0.56456	0.610321	5.64562e-06	5.6456e-06	1	0	0	1	1	0
ACTCTCTCTC	183	1055	10	65.54	159172346	100	104322030	10550	5.76503	2.79219	16.097	10.1129	0.16097	0.101129	0.576503	1.0113e-06	1.01129e-06	1	0	0	1	1	0
ACTG	862	10409	4	65.54	159172346	100	104322030	41636	12.0754	13.1523	158.819	99.7776	0.635276	0.39911	0.483016	3.99112e-06	3.9911e-06	1	0	0	0	0	0
ACTGAGG	25	100	7	65.54	159172346	100	104322030	700	4	0.381446	1.52579	0.95857	0.0106805	0.00670999	0.28	6.71002e-08	6.70999e-08	1	0	0	1	0	0
ACTGCC	39	156	6	65.54	159172346	100	104322030	936	4	0.595056	2.38023	1.49537	0.0142814	0.00897222	0.24	8.97226e-08	8.97222e-08	1	0	0	1	0	0
ACTGCCC	4	16	7	65.54	159172346	100	104322030	112	4	0.0610314	0.244126	0.153371	0.00170888	0.0010736	0.28	1.0736e-08	1.0736e-08	1	0	0	1	0	0
ACTGCCG	1	5	7	65.54	159172346	100	104322030	35	5	0.0152579	0.0762893	0.0479285	0.000534025	0.0003355	0.35	3.35501e-09	3.355e-09	1	0	0	1	0	0
ACTGCCT	25	114	7	65.54	159172346	100	104322030	798	4.56	0.381446	1.7394	1.09277	0.0121758	0.00764939	0.3192	7.64943e-08	7.64939e-08	1	0	0	1	0	0
ACTGCG	10	40	6	65.54	159172346	100	104322030	240	4	0.152579	0.610314	0.383428	0.00366189	0.00230057	0.24	2.30058e-08	2.30057e-08	1	0	0	1	0	0
ACTGCT	57	315	6	65.54	159172346	100	104322030	1890	5.52632	0.869698	4.80623	3.0195	0.0288374	0.018117	0.331579	1.81171e-07	1.8117e-07	1	0	0	1	0	0
ACTGCTAT	21	92	8	65.54	159172346	100	104322030	736	4.38095	0.320415	1.40372	0.881885	0.0112298	0.00705508	0.350476	7.05511e-08	7.05508e-08	1	0	0	1	0	0
ACTGCTG	50	200	7	65.54	159172346	100	104322030	1400	4	0.762893	3.05157	1.91714	0.021361	0.01342	0.28	1.342e-07	1.342e-07	1	0	0	1	0	0
ACTGCTGC	13	65	8	65.54	159172346	100	104322030	520	5	0.198352	0.991761	0.623071	0.00793409	0.00498457	0.4	4.98459e-08	4.98457e-08	1	0	0	1	0	0
ACTGGAGGGGG	1	4	11	65.54	159172346	100	104322030	44	4	0.0152579	0.0610314	0.0383428	0.000671346	0.000421771	0.44	4.21773e-09	4.21771e-09	1	0	0	1	0	0
ACTGGCC	4	16	7	65.54	159172346	100	104322030	112	4	0.0610314	0.244126	0.153371	0.00170888	0.0010736	0.28	1.0736e-08	1.0736e-08	1	0	0	1	0	0
ACTGGCCCCGC	4	16	11	65.54	159172346	100	104322030	176	4	0.0610314	0.244126	0.153371	0.00268538	0.00168708	0.44	1.68709e-08	1.68708e-08	1	0	0	1	0	0
ACTGGCG	19	85	7	65.54	159172346	100	104322030	595	4.47368	0.289899	1.29692	0.814785	0.00907843	0.00570349	0.313158	5.70352e-08	5.70349e-08	1	0	0	1	0	0
ACTGGCT	28	157	7	65.54	159172346	100	104322030	1099	5.60714	0.42722	2.39548	1.50496	0.0167684	0.0105347	0.3925	1.05347e-07	1.05347e-07	1	0	0	1	0	0
ACTGGCTGGATG	39	233	12	65.54	159172346	100	104322030	2796	5.97436	0.595056	3.55508	2.23347	0.042661	0.0268016	0.716923	2.68017e-07	2.68016e-07	1	0	0	1	1	0
ACTGGG	11	44	6	65.54	159172346	100	104322030	264	4	0.167836	0.671346	0.421771	0.00402807	0.00253063	0.24	2.53064e-08	2.53063e-08	1	0	0	1	0	0
AG	142556	2458622	2	65.54	159172346	100	104322030	4917244	17.2467	2175.1	37513.3	23567.6	75.0266	47.1352	0.344934	0.000471355	0.000471352	1	1	1	0	0	0
AGAGAGAGAGAT	389	1935	12	65.54	159172346	100	104322030	23220	4.97429	5.93531	29.524	18.5483	0.354287	0.22258	0.596915	2.22581e-06	2.2258e-06	1	0	0	1	1	0
AGAGAGAGAT	110	614	10	65.54	159172346	100	104322030	6140	5.58182	1.67836	9.36832	5.88562	0.0936832	0.0588562	0.558182	5.88565e-07	5.88562e-07	1	0	0	1	1	0
AGAGAGAGC	16	64	9	65.54	159172346	100	104322030	576	4	0.244126	0.976503	0.613485	0.00878853	0.00552136	0.36	5.52139e-08	5.52136e-08	1	0	0	1	0	0
AGAGAGAGGC	51	271	10	65.54	159172346	100	104322030	2710	5.31373	0.778151	4.13488	2.59773	0.0413488	0.0259773	0.531373	2.59774e-07	2.59773e-07	1	0	0	1	1	0
AGAGAGAT	918	7777	8	65.54	159172346	100	104322030	62216	8.47168	14.0067	118.66	74.548	0.949283	0.596384	0.677734	5.96387e-06	5.96384e-06	1	0	0	1	1	0
AGAGAGATAGAGAT	27	146	14	65.54	159172346	100	104322030	2044	5.40741	0.411962	2.22765	1.39951	0.0311871	0.0195932	0.757037	1.95933e-07	1.95932e-07	1	0	0	1	1	0
AGAGAGC	61	265	7	65.54	159172346	100	104322030	1855	4.34426	0.930729	4.04333	2.54021	0.0283033	0.0177815	0.304098	1.77816e-07	1.77815e-07	1	0	0	1	0	0
AGAGAGCC	950	8233	8	65.54	159172346	100	104322030	65864	8.66632	14.495	125.618	78.9191	1.00494	0.631353	0.693305	6.31356e-06	6.31353e-06	1	0	0	1	1	0
AGAGAGCG	667	2996	8	65.54	159172346	100	104322030	23968	4.49175	10.177	45.7125	28.7188	0.3657	0.22975	0.35934	2.29751e-06	2.2975e-06	1	0	0	1	0	0
AGAGAGG	74	312	7	65.54	159172346	100	104322030	2184	4.21622	1.12908	4.76045	2.99074	0.0333232	0.0209352	0.295135	2.09353e-07	2.09352e-07	1	0	0	1	0	0
AGAGAT	2882	37408	6	65.54	159172346	100	104322030	224448	12.9799	43.9731	570.766	358.582	3.4246	2.15149	0.778793	2.1515e-05	2.15149e-05	1	0	0	1	1	0
AGAGATC	8	32	7	65.54	159172346	100	104322030	224	4	0.122063	0.488251	0.306742	0.00341776	0.0021472	0.28	2.14721e-08	2.1472e-08	1	0	0	1	0	0
AGAGATCG	54	232	8	65.54	159172346	100	104322030	1856	4.2963	0.823924	3.53982	2.22388	0.0283186	0.0177911	0.343704	1.77911e-07	1.77911e-07	1	0	0	1	0	0
AGAGATG	52	208	7	65.54	159172346	100	104322030	1456	4	0.793409	3.17363	1.99383	0.0222154	0.0139568	0.28	1.39568e-07	1.39568e-07	1	0	0	1	0	0
AGAGC	11	55	5	65.54	159172346	100	104322030	275	5	0.167836	0.839182	0.527214	0.00419591	0.00263607	0.25	2.63608e-08	2.63607e-08	1	0	0	1	0	0
AGAGCAGG	23	105	8	65.54	159172346	100	104322030	840	4.56522	0.350931	1.60208	1.0065	0.0128166	0.00805199	0.365217	8.05203e-08	8.05199e-08	1	0	0	1	0	0
AGAGCC	1	4	6	65.54	159172346	100	104322030	24	4	0.0152579	0.0610314	0.0383428	0.000366189	0.000230057	0.24	2.30058e-09	2.30057e-09	1	0	0	1	0	0
AGAGCCGCT	10	44	9	65.54	159172346	100	104322030	396	4.4	0.152579	0.671346	0.421771	0.00604211	0.00379594	0.396	3.79596e-08	3.79594e-08	1	0	0	1	0	0
AGAGCCT	21	118	7	65.54	159172346	100	104322030	826	5.61905	0.320415	1.80043	1.13111	0.012603	0.00791779	0.393333	7.91783e-08	7.91779e-08	1	0	0	1	0	0
AGAGCG	280	2070	6	65.54	159172346	100	104322030	12420	7.39286	4.2722	31.5838	19.8424	0.189503	0.119054	0.443571	1.19055e-06	1.19054e-06	1	0	0	1	0	0
AGAGCGGGAGCG	12	72	12	65.54	159172346	100	104322030	864	6	0.183094	1.09857	0.690171	0.0131828	0.00828205	0.72	8.28209e-08	8.28205e-08	1	0	0	1	1	0
AGAGG	181	991	5	65.54	159172346	100	104322030	4955	5.47514	2.76167	15.1205	9.49943	0.0756027	0.0474972	0.273757	4.74974e-07	4.74972e-07	1	0	0	1	0	0
AGAGGAT	27	108	7	65.54	159172346	100	104322030	756	4	0.411962	1.64785	1.03526	0.0115349	0.00724679	0.28	7.24682e-08	7.24679e-08	1	0	0	1	0	0
AGAGGC	2	19	6	65.54	159172346	100	104322030	114	9.5	0.0305157	0.289899	0.182128	0.0017394	0.00109277	0.57	1.09278e-08	1.09277e-08	1	0	0	1	1	0
AGAGGCCAT	6	29	9	65.54	159172346	100	104322030	261	4.83333	0.0915471	0.442478	0.277985	0.0039823	0.00250187	0.435	2.50188e-08	2.50187e-08	1	0	0	1	0	0
AGAGGCG	10	40	7	65.54	159172346	100	104322030	280	4	0.152579	0.610314	0.383428	0.0042722	0.002684	0.28	2.68401e-08	2.684e-08	1	0	0	1	0	0
AGAGGG	3443	15157	6	65.54	159172346	100	104322030	90942	4.40227	52.5328	231.263	145.291	1.38758	0.871743	0.264136	8.71747e-06	8.71743e-06	1	0	0	1	0	0
AGAGGGG	16	64	7	65.54	159172346	100	104322030	448	4	0.244126	0.976503	0.613485	0.00683552	0.00429439	0.28	4.29441e-08	4.29439e-08	1	0	0	1	0	0
AGAT	1519	18890	4	65.54	159172346	100	104322030	75560	12.4358	23.1767	288.221	181.074	1.15288	0.724296	0.497433	7.24299e-06	7.24296e-06	1	0	0	0	0	0
AGATAGC	11	44	7	65.54	159172346	100	104322030	308	4	0.167836	0.671346	0.421771	0.00469942	0.0029524	0.28	2.95241e-08	2.9524e-08	1	0	0	1	0	0
AGATAT	21	99	6	65.54	159172346	100	104322030	594	4.71429	0.320415	1.51053	0.948985	0.00906317	0.00569391	0.282857	5.69393e-08	5.69391e-08	1	0	0	1	0	0
AGATATCG	17	98	8	65.54	159172346	100	104322030	784	5.76471	0.259384	1.49527	0.939399	0.0119622	0.00751519	0.461176	7.51523e-08	7.51519e-08	1	0	0	1	0	0
AGATCAT	607	3344	7	65.54	159172346	100	104322030	23408	5.50906	9.26152	51.0223	32.0546	0.357156	0.224382	0.385634	2.24383e-06	2.24382e-06	1	0	0	1	0	0
AGATCCAGGC	11	45	10	65.54	159172346	100	104322030	450	4.09091	0.167836	0.686604	0.431357	0.00686604	0.00431357	0.409091	4.31359e-08	4.31357e-08	1	0	0	1	0	0
AGATCCTCCT	50	213	10	65.54	159172346	100	104322030	2130	4.26	0.762893	3.24992	2.04175	0.0324992	0.0204175	0.426	2.04176e-07	2.04175e-07	1	0	0	1	0	0
AGATCGGAT	1	4	9	65.54	159172346	100	104322030	36	4	0.0152579	0.0610314	0.0383428	0.000549283	0.000345085	0.36	3.45087e-09	3.45085e-09	1	0	0	1	0	0
AGATCGGCT	3	12	9	65.54	159172346	100	104322030	108	4	0.0457736	0.183094	0.115028	0.00164785	0.00103526	0.36	1.03526e-08	1.03526e-08	1	0	0	1	0	0
AGATGCCC	13	54	8	65.54	159172346	100	104322030	432	4.15385	0.198352	0.823924	0.517628	0.00659139	0.00414102	0.332308	4.14104e-08	4.14102e-08	1	0	0	1	0	0
AGATGCG	32	153	7	65.54	159172346	100	104322030	1071	4.78125	0.488251	2.33445	1.46661	0.0163412	0.0102663	0.334688	1.02663e-07	1.02663e-07	1	0	0	1	0	0
AGATGGCG	8	32	8	65.54	159172346	100	104322030	256	4	0.122063	0.488251	0.306742	0.00390601	0.00245394	0.32	2.45395e-08	2.45394e-08	1	0	0	1	0	0
AGC	3168	29295	3	65.54	159172346	100	104322030	87885	9.24716	48.3369	446.979	280.813	1.34094	0.84244	0.277415	8.42443e-06	8.4244e-06	1	0	0	0	0	0
AGCAGCC	61	250	7	65.54	159172346	100	104322030	1750	4.09836	0.930729	3.81446	2.39643	0.0267013	0.016775	0.286885	1.67751e-07	1.6775e-07	1	0	0	1	0	0
AGCAGCG	39	156	7	65.54	159172346	100	104322030	1092	4	0.595056	2.38023	1.49537	0.0166616	0.0104676	0.28	1.04676e-07	1.04676e-07	1	0	0	1	0	0
AGCAGCTAGG	7	28	10	65.54	159172346	100	104322030	280	4	0.106805	0.42722	0.2684	0.0042722	0.002684	0.4	2.68401e-08	2.684e-08	1	0	0	1	0	0
AGCAGG	6	35	6	65.54	159172346	100	104322030	210	5.83333	0.0915471	0.534025	0.3355	0.00320415	0.002013	0.35	2.01301e-08	2.013e-08	1	0	0	1	0	0
AGCAGGATC	30	128	9	65.54	159172346	100	104322030	1152	4.26667	0.457736	1.95301	1.22697	0.0175771	0.0110427	0.384	1.10428e-07	1.10427e-07	1	0	0	1	0	0
AGCAGGG	8	32	7	65.54	159172346	100	104322030	224	4	0.122063	0.488251	0.306742	0.00341776	0.0021472	0.28	2.14721e-08	2.1472e-08	1	0	0	1	0	0
AGCAGGGG	1	4	8	65.54	159172346	100	104322030	32	4	0.0152579	0.0610314	0.0383428	0.000488251	0.000306742	0.32	3.06744e-09	3.06742e-09	1	0	0	1	0	0
AGCAGGGGCC	12	51	10	65.54	159172346	100	104322030	510	4.25	0.183094	0.778151	0.488871	0.00778151	0.00488871	0.425	4.88873e-08	4.88871e-08	1	0	0	1	0	0
AGCAT	72	373	5	65.54	159172346	100	104322030	1865	5.18056	1.09857	5.69118	3.57547	0.0284559	0.0178773	0.259028	1.78774e-07	1.78773e-07	1	0	0	1	0	0
AGCATC	41	184	6	65.54	159172346	100	104322030	1104	4.4878	0.625572	2.80745	1.76377	0.0168447	0.0105826	0.269268	1.05827e-07	1.05826e-07	1	0	0	1	0	0
AGCC	606	4253	4	65.54	159172346	100	104322030	17012	7.01815	9.24626	64.8917	40.768	0.259567	0.163072	0.280726	1.63073e-06	1.63072e-06	1	0	0	0	0	0
AGCCAGG	2	8	7	65.54	159172346	100	104322030	56	4	0.0305157	0.122063	0.0766856	0.00085444	0.000536799	0.28	5.36802e-09	5.36799e-09	1	0	0	1	0	0
AGCCCAT	35	150	7	65.54	159172346	100	104322030	1050	4.28571	0.534025	2.28868	1.43786	0.0160208	0.010065	0.3	1.0065e-07	1.0065e-07	1	0	0	1	0	0
AGCCCC	1	4	6	65.54	159172346	100	104322030	24	4	0.0152579	0.0610314	0.0383428	0.000366189	0.000230057	0.24	2.30058e-09	2.30057e-09	1	0	0	1	0	0
AGCCCCTCGGC	14	59	11	65.54	159172346	100	104322030	649	4.21429	0.21361	0.900214	0.565556	0.00990235	0.00622112	0.463571	6.22115e-08	6.22112e-08	1	0	0	1	0	0
AGCCGAT	11	44	7	65.54	159172346	100	104322030	308	4	0.167836	0.671346	0.421771	0.00469942	0.0029524	0.28	2.95241e-08	2.9524e-08	1	0	0	1	0	0
AGCCGC	4	18	6	65.54	159172346	100	104322030	108	4.5	0.0610314	0.274641	0.172543	0.00164785	0.00103526	0.27	1.03526e-08	1.03526e-08	1	0	0	1	0	0
AGCCGCC	13	67	7	65.54	159172346	100	104322030	469	5.15385	0.198352	1.02228	0.642242	0.00715594	0.00449569	0.360769	4.49572e-08	4.49569e-08	1	0	0	1	0	0
AGCCGCG	8	32	7	65.54	159172346	100	104322030	224	4	0.122063	0.488251	0.306742	0.00341776	0.0021472	0.28	2.14721e-08	2.1472e-08	1	0	0	1	0	0
AGCCGGC	2	8	7	65.54	159172346	100	104322030	56	4	0.0305157	0.122063	0.0766856	0.00085444	0.000536799	0.28	5.36802e-09	5.36799e-09	1	0	0	1	0	0
AGCCTC	14	84	6	65.54	159172346	100	104322030	504	6	0.21361	1.28166	0.805199	0.00768996	0.00483119	0.36	4.83122e-08	4.83119e-08	1	0	0	1	0	0
AGCCTCC	37	163	7	65.54	159172346	100	104322030	1141	4.40541	0.564541	2.48703	1.56247	0.0174092	0.0109373	0.308378	1.09373e-07	1.09373e-07	1	0	0	1	0	0
AGCCTCCTG	5	20	9	65.54	159172346	100	104322030	180	4	0.0762893	0.305157	0.191714	0.00274641	0.00172543	0.36	1.72543e-08	1.72543e-08	1	0	0	1	0	0
AGCCTGAT	19	83	8	65.54	159172346	100	104322030	664	4.36842	0.289899	1.2664	0.795613	0.0101312	0.00636491	0.349474	6.36494e-08	6.36491e-08	1	0	0	1	0	0
AGCCTGC	1	6	7	65.54	159172346	100	104322030	42	6	0.0152579	0.0915471	0.0575142	0.00064083	0.0004026	0.42	4.02601e-09	4.026e-09	1	0	0	1	0	0
AGCCTGG	3	12	7	65.54	159172346	100	104322030	84	4	0.0457736	0.183094	0.115028	0.00128166	0.000805199	0.28	8.05203e-09	8.05199e-09	1	0	0	1	0	0
AGCCTGGAGG	12	57	10	65.54	159172346	100	104322030	570	4.75	0.183094	0.869698	0.546385	0.00869698	0.00546385	0.475	5.46388e-08	5.46385e-08	1	0	0	1	0	0
AGCG	114	731	4	65.54	159172346	100	104322030	2924	6.41228	1.7394	11.1535	7.00715	0.044614	0.0280286	0.256491	2.80287e-07	2.80286e-07	1	0	0	0	0	0
AGCGAGG	50	200	7	65.54	159172346	100	104322030	1400	4	0.762893	3.05157	1.91714	0.021361	0.01342	0.28	1.342e-07	1.342e-07	1	0	0	1	0	0
AGCGCAGGC	12	48	9	65.54	159172346	100	104322030	432	4	0.183094	0.732377	0.460114	0.00659139	0.00414102	0.36	4.14104e-08	4.14102e-08	1	0	0	1	0	0
AGCGCAT	20	95	7	65.54	159172346	100	104322030	665	4.75	0.305157	1.4495	0.910642	0.0101465	0.00637449	0.3325	6.37452e-08	6.37449e-08	1	0	0	1	0	0
AGCGCC	52	209	6	65.54	159172346	100	104322030	1254	4.01923	0.793409	3.18889	2.00341	0.0191334	0.0120205	0.241154	1.20205e-07	1.20205e-07	1	0	0	1	0	0
AGCGCCATC	11	44	9	65.54	159172346	100	104322030	396	4	0.167836	0.671346	0.421771	0.00604211	0.00379594	0.36	3.79596e-08	3.79594e-08	1	0	0	1	0	0
AGCGCCC	7	35	7	65.54	159172346	100	104322030	245	5	0.106805	0.534025	0.3355	0.00373818	0.0023485	0.35	2.34851e-08	2.3485e-08	1	0	0	1	0	0
AGCGCGC	2	8	7	65.54	159172346	100	104322030	56	4	0.0305157	0.122063	0.0766856	0.00085444	0.000536799	0.28	5.36802e-09	5.36799e-09	1	0	0	1	0	0
AGCGGAGCTG	7	28	10	65.54	159172346	100	104322030	280	4	0.106805	0.42722	0.2684	0.0042722	0.002684	0.4	2.68401e-08	2.684e-08	1	0	0	1	0	0
AGCGGC	5	20	6	65.54	159172346	100	104322030	120	4	0.0762893	0.305157	0.191714	0.00183094	0.00115028	0.24	1.15029e-08	1.15028e-08	1	0	0	1	0	0
AGCGGCG	5	20	7	65.54	159172346	100	104322030	140	4	0.0762893	0.305157	0.191714	0.0021361	0.001342	0.28	1.342e-08	1.342e-08	1	0	0	1	0	0
AGCTATGC	26	104	8	65.54	159172346	100	104322030	832	4	0.396704	1.58682	0.996913	0.0126945	0.0079753	0.32	7.97534e-08	7.9753e-08	1	0	0	1	0	0
AGCTCC	38	184	6	65.54	159172346	100	104322030	1104	4.84211	0.579799	2.80745	1.76377	0.0168447	0.0105826	0.290526	1.05827e-07	1.05826e-07	1	0	0	1	0	0
AGCTGC	25	100	6	65.54	159172346	100	104322030	600	4	0.381446	1.52579	0.95857	0.00915471	0.00575142	0.24	5.75145e-08	5.75142e-08	1	0	0	1	0	0
AGG	1160	10280	3	65.54	159172346	100	104322030	30840	8.86207	17.6991	156.851	98.541	0.470552	0.295623	0.265862	2.95624e-06	2.95623e-06	1	0	0	0	0	0
AGGAGGC	60	277	7	65.54	159172346	100	104322030	1939	4.61667	0.915471	4.22643	2.65524	0.029585	0.0185867	0.323167	1.85868e-07	1.85867e-07	1	0	0	1	0	0
AGGAGGG	2	8	7	65.54	159172346	100	104322030	56	4	0.0305157	0.122063	0.0766856	0.00085444	0.000536799	0.28	5.36802e-09	5.36799e-09	1	0	0	1	0	0
AGGAGGGAGGC	11	44	11	65.54	159172346	100	104322030	484	4	0.167836	0.671346	0.421771	0.0073848	0.00463948	0.44	4.6395e-08	4.63948e-08	1	0	0	1	0	0
AGGAT	20	100	5	65.54	159172346	100	104322030	500	5	0.305157	1.52579	0.95857	0.00762893	0.00479285	0.25	4.79287e-08	4.79285e-08	1	0	0	1	0	0
AGGATC	51	204	6	65.54	159172346	100	104322030	1224	4	0.778151	3.1126	1.95548	0.0186756	0.0117329	0.24	1.1733e-07	1.17329e-07	1	0	0	1	0	0
AGGATG	112	526	6	65.54	159172346	100	104322030	3156	4.69643	1.70888	8.02563	5.04208	0.0481538	0.0302525	0.281786	3.02526e-07	3.02525e-07	1	0	0	1	0	0
AGGATGAT	26	108	8	65.54	159172346	100	104322030	864	4.15385	0.396704	1.64785	1.03526	0.0131828	0.00828205	0.332308	8.28209e-08	8.28205e-08	1	0	0	1	0	0
AGGATGGG	7	28	8	65.54	159172346	100	104322030	224	4	0.106805	0.42722	0.2684	0.00341776	0.0021472	0.32	2.14721e-08	2.1472e-08	1	0	0	1	0	0
AGGC	563	3954	4	65.54	159172346	100	104322030	15816	7.02309	8.59017	60.3296	37.9019	0.241318	0.151607	0.280924	1.51608e-06	1.51607e-06	1	0	0	0	0	0
AGGCCC	1	4	6	65.54	159172346	100	104322030	24	4	0.0152579	0.0610314	0.0383428	0.000366189	0.000230057	0.24	2.30058e-09	2.30057e-09	1	0	0	1	0	0
AGGCCG	13	52	6	65.54	159172346	100	104322030	312	4	0.198352	0.793409	0.498457	0.00476045	0.00299074	0.24	2.99075e-08	2.99074e-08	1	0	0	1	0	0
AGGCGAT	3	12	7	65.54	159172346	100	104322030	84	4	0.0457736	0.183094	0.115028	0.00128166	0.000805199	0.28	8.05203e-09	8.05199e-09	1	0	0	1	0	0
AGGCGATGGC	8	32	10	65.54	159172346	100	104322030	320	4	0.122063	0.488251	0.306742	0.00488251	0.00306742	0.4	3.06744e-08	3.06742e-08	1	0	0	1	0	0
AGGCGC	2	8	6	65.54	159172346	100	104322030	48	4	0.0305157	0.122063	0.0766856	0.000732377	0.000460114	0.24	4.60116e-09	4.60114e-09	1	0	0	1	0	0
AGGCGG	17	80	6	65.54	159172346	100	104322030	480	4.70588	0.259384	1.22063	0.766856	0.00732377	0.00460114	0.282353	4.60116e-08	4.60114e-08	1	0	0	1	0	0
AGGCGGC	2	8	7	65.54	159172346	100	104322030	56	4	0.0305157	0.122063	0.0766856	0.00085444	0.000536799	0.28	5.36802e-09	5.36799e-09	1	0	0	1	0	0
AGGCGGGC	14	56	8	65.54	159172346	100	104322030	448	4	0.21361	0.85444	0.536799	0.00683552	0.00429439	0.32	4.29441e-08	4.29439e-08	1	0	0	1	0	0
AGGG	87	530	4	65.54	159172346	100	104322030	2120	6.09195	1.32743	8.08666	5.08042	0.0323467	0.0203217	0.243678	2.03218e-07	2.03217e-07	1	0	0	0	0	0
AGGGATGG	16	64	8	65.54	159172346	100	104322030	512	4	0.244126	0.976503	0.613485	0.00781202	0.00490788	0.32	4.9079e-08	4.90788e-08	1	0	0	1	0	0
AGGGC	4	20	5	65.54	159172346	100	104322030	100	5	0.0610314	0.305157	0.191714	0.00152579	0.00095857	0.25	9.58575e-09	9.5857e-09	1	0	0	1	0	0
AGGGCGG	2	8	7	65.54	159172346	100	104322030	56	4	0.0305157	0.122063	0.0766856	0.00085444	0.000536799	0.28	5.36802e-09	5.36799e-09	1	0	0	1	0	0
AGGGG	22	117	5	65.54	159172346	100	104322030	585	5.31818	0.335673	1.78517	1.12153	0.00892585	0.00560764	0.265909	5.60766e-08	5.60764e-08	1	0	0	1	0	0
AGGGGC	1	4	6	65.54	159172346	100	104322030	24	4	0.0152579	0.0610314	0.0383428	0.000366189	0.000230057	0.24	2.30058e-09	2.30057e-09	1	0	0	1	0	0
AGGGGCC	2	8	7	65.54	159172346	100	104322030	56	4	0.0305157	0.122063	0.0766856	0.00085444	0.000536799	0.28	5.36802e-09	5.36799e-09	1	0	0	1	0	0
AGGGGCG	3	14	7	65.54	159172346	100	104322030	98	4.66667	0.0457736	0.21361	0.1342	0.00149527	0.000939399	0.326667	9.39403e-09	9.39399e-09	1	0	0	1	0	0
AGGGGCGG	1	4	8	65.54	159172346	100	104322030	32	4	0.0152579	0.0610314	0.0383428	0.000488251	0.000306742	0.32	3.06744e-09	3.06742e-09	1	0	0	1	0	0
AGGGGG	38	153	6	65.54	159172346	100	104322030	918	4.02632	0.579799	2.33445	1.46661	0.0140067	0.00879968	0.241579	8.79972e-08	8.79968e-08	1	0	0	1	0	0
AGGGGGATCG	1	4	10	65.54	159172346	100	104322030	40	4	0.0152579	0.0610314	0.0383428	0.000610314	0.000383428	0.4	3.8343e-09	3.83428e-09	1	0	0	1	0	0
AGGGGGC	24	99	7	65.54	159172346	100	104322030	693	4.125	0.366189	1.51053	0.948985	0.0105737	0.00664289	0.28875	6.64292e-08	6.64289e-08	1	0	0	1	0	0
AGGGGGG	5	21	7	65.54	159172346	100	104322030	147	4.2	0.0762893	0.320415	0.2013	0.00224291	0.0014091	0.294	1.4091e-08	1.4091e-08	1	0	0	1	0	0
AT	72811	1120717	2	65.54	159172346	100	104322030	2241434	15.3921	1110.94	17099.7	10742.9	34.1995	21.4857	0.307843	0.000214858	0.000214857	1	1	1	0	0	0
ATC	3280	32943	3	65.54	159172346	100	104322030	98829	10.0436	50.0458	502.64	315.782	1.50792	0.947345	0.301308	9.4735e-06	9.47345e-06	1	0	0	0	0	0
ATCATGG	11	44	7	65.54	159172346	100	104322030	308	4	0.167836	0.671346	0.421771	0.00469942	0.0029524	0.28	2.95241e-08	2.9524e-08	1	0	0	1	0	0
ATCC	165	1256	4	65.54	159172346	100	104322030	5024	7.61212	2.51755	19.1639	12.0396	0.0766555	0.0481586	0.304485	4.81588e-07	4.81586e-07	1	0	0	0	0	0
ATCCC	1	5	5	65.54	159172346	100	104322030	25	5	0.0152579	0.0762893	0.0479285	0.000381446	0.000239643	0.25	2.39644e-09	2.39643e-09	1	0	0	1	0	0
ATCCCC	23	96	6	65.54	159172346	100	104322030	576	4.17391	0.350931	1.46475	0.920227	0.00878853	0.00552136	0.250435	5.52139e-08	5.52136e-08	1	0	0	1	0	0
ATCCCG	2	8	6	65.54	159172346	100	104322030	48	4	0.0305157	0.122063	0.0766856	0.000732377	0.000460114	0.24	4.60116e-09	4.60114e-09	1	0	0	1	0	0
ATCCG	9	60	5	65.54	159172346	100	104322030	300	6.66667	0.137321	0.915471	0.575142	0.00457736	0.00287571	0.333333	2.87572e-08	2.87571e-08	1	0	0	1	0	0
ATCCGCC	25	100	7	65.54	159172346	100	104322030	700	4	0.381446	1.52579	0.95857	0.0106805	0.00670999	0.28	6.71002e-08	6.70999e-08	1	0	0	1	0	0
ATCCGGC	22	96	7	65.54	159172346	100	104322030	672	4.36364	0.335673	1.46475	0.920227	0.0102533	0.00644159	0.305455	6.44162e-08	6.44159e-08	1	0	0	1	0	0
ATCG	157	978	4	65.54	159172346	100	104322030	3912	6.2293	2.39548	14.9222	9.37482	0.0596887	0.0374993	0.249172	3.74994e-07	3.74993e-07	1	0	0	0	0	0
ATCGC	42	225	5	65.54	159172346	100	104322030	1125	5.35714	0.64083	3.43302	2.15678	0.0171651	0.0107839	0.267857	1.0784e-07	1.07839e-07	1	0	0	1	0	0
ATCGCC	212	992	6	65.54	159172346	100	104322030	5952	4.67925	3.23467	15.1358	9.50902	0.0908148	0.0570541	0.280755	5.70544e-07	5.70541e-07	1	0	0	1	0	0
ATCGCCG	12	48	7	65.54	159172346	100	104322030	336	4	0.183094	0.732377	0.460114	0.00512664	0.0032208	0.28	3.22081e-08	3.2208e-08	1	0	0	1	0	0
ATCGGCGC	19	83	8	65.54	159172346	100	104322030	664	4.36842	0.289899	1.2664	0.795613	0.0101312	0.00636491	0.349474	6.36494e-08	6.36491e-08	1	0	0	1	0	0
ATGCCC	90	412	6	65.54	159172346	100	104322030	2472	4.57778	1.37321	6.28624	3.94931	0.0377174	0.0236959	0.274667	2.3696e-07	2.36959e-07	1	0	0	1	0	0
ATGCGGCCC	3	12	9	65.54	159172346	100	104322030	108	4	0.0457736	0.183094	0.115028	0.00164785	0.00103526	0.36	1.03526e-08	1.03526e-08	1	0	0	1	0	0
CCCCCCG	1	4	7	65.54	159172346	100	104322030	28	4	0.0152579	0.0610314	0.0383428	0.00042722	0.0002684	0.28	2.68401e-09	2.684e-09	1	0	0	1	0	0
CCCCCG	3	12	6	65.54	159172346	100	104322030	72	4	0.0457736	0.183094	0.115028	0.00109857	0.000690171	0.24	6.90174e-09	6.90171e-09	1	0	0	1	0	0
CCG	302	2667	3	65.54	159172346	100	104322030	8001	8.83113	4.60787	40.6927	25.5651	0.122078	0.0766952	0.264934	7.66956e-07	7.66952e-07	1	0	0	0	0	0
CG	82	1001	2	65.54	159172346	100	104322030	2002	12.2073	1.25114	15.2731	9.59529	0.0305462	0.0191906	0.244146	1.91907e-07	1.91906e-07	1	0	0	0	0	0
