# Supplementary material for: Profiles of telomeric repeats in Insecta reveal diverse forms of telomeric motifs in Hymenopterans
Source: Life Sci Alliance. 2022 Apr 1;5(7):e202101163. doi: 10.26508/lsa.202101163 (PMC8977481; doi:10.26508/lsa.202101163)
Supplement: Supplemental Data 5. — Tandem repeat statistics and TRIP TRM calls for arthropods species that are not listed in Supplemental Data 2 or Supplemental Data 3. [file LSA-2021-01163_Supplemental_Data_5.zip › DataS5/CERSO_output.csv.0.filtered.xlsx]

## Sheet: Sheet1
Unnamed: 0	reads	repeats	unit_len	avg_genome_cov	genome_size	eff_read_len	num_reads	repeats_total_len	repeats_per_read	reads_per_genome	repeats_per_genome	repeats_per_million_reads	repeats_len_per_genome	repeats_len_per_million_reads	percent_repeats_len_per_read	percent_repeats_len_per_genome	percent_repeat_unit_in_sequences	avg_genome_cov_filter	repeat_containing_reads_filter	repeats_len_per_million_reads_filter	unit_len_filter	percent_repeats_len_per_read_filter	qualified
AAAAAAAAGG	385	1620	10	93	275780432	98.3895	361527554	16200	4.20779	4.13978	17.4194	4.48099	0.174194	0.0448099	0.427667	6.31639e-07	4.55433e-07	1	0	0	1	0	0
AAAAAAACG	124	567	9	93	275780432	98.3895	361527554	5103	4.57258	1.33333	6.09677	1.56835	0.054871	0.0141151	0.418269	1.98966e-07	1.43462e-07	1	0	0	1	0	0
AAAAAAAGACG	159	672	11	93	275780432	98.3895	361527554	7392	4.22642	1.70968	7.22581	1.85878	0.0794839	0.0204466	0.472516	2.88214e-07	2.07813e-07	1	0	0	1	0	0
AAAAAAATG	354	1619	9	93	275780432	98.3895	361527554	14571	4.57345	3.80645	17.4086	4.47822	0.156677	0.040304	0.418348	5.68124e-07	4.09637e-07	1	0	0	1	0	0
AAAAAAC	18173	86084	7	93	275780432	98.3895	361527554	602588	4.73692	195.409	925.634	238.112	6.47944	1.66678	0.337012	2.34949e-05	1.69407e-05	1	1	0	1	0	0
AAAAAACAATAGAAGAAG	3	12	18	93	275780432	98.3895	361527554	216	4	0.0322581	0.129032	0.0331925	0.00232258	0.000597465	0.731785	8.42185e-09	6.07245e-09	1	0	0	1	1	0
AAAAAACG	583	2433	8	93	275780432	98.3895	361527554	19464	4.17324	6.26882	26.1613	6.72978	0.20929	0.0538382	0.339324	7.58902e-07	5.47195e-07	1	0	0	1	0	0
AAAAAAG	6501	29622	7	93	275780432	98.3895	361527554	207354	4.55653	69.9032	318.516	81.9357	2.22961	0.57355	0.324178	8.08474e-06	5.82938e-06	1	0	0	1	0	0
AAAAAAGC	616	2541	8	93	275780432	98.3895	361527554	20328	4.125	6.62366	27.3226	7.02851	0.218581	0.0562281	0.335402	7.92589e-07	5.71485e-07	1	0	0	1	0	0
AAAAAAGTG	201	1323	9	93	275780432	98.3895	361527554	11907	6.58209	2.16129	14.2258	3.65947	0.128032	0.0329352	0.602085	4.64254e-07	3.34744e-07	1	0	0	1	1	0
AAAAAAT	2426	11261	7	93	275780432	98.3895	361527554	78827	4.6418	26.086	121.086	31.1484	0.847602	0.218039	0.330244	3.07347e-06	2.21608e-06	1	0	0	1	0	0
AAAAAATAAAC	446	2376	11	93	275780432	98.3895	361527554	26136	5.32735	4.7957	25.5484	6.57211	0.281032	0.0722932	0.595601	1.01904e-06	7.34766e-07	1	0	0	1	1	0
AAAAAATCG	72	310	9	93	275780432	98.3895	361527554	2790	4.30556	0.774194	3.33333	0.857473	0.03	0.00771725	0.393843	1.08782e-07	7.84358e-08	1	0	0	1	0	0
AAAAAATTAC	148	755	10	93	275780432	98.3895	361527554	7550	5.10135	1.5914	8.11828	2.08836	0.0811828	0.0208836	0.518485	2.94375e-07	2.12254e-07	1	0	0	1	1	0
AAAAAATTCG	27	140	10	93	275780432	98.3895	361527554	1400	5.18519	0.290323	1.50538	0.387246	0.0150538	0.00387246	0.527006	5.4586e-08	3.93584e-08	1	0	0	1	1	0
AAAAAATTT	1	4	9	93	275780432	98.3895	361527554	36	4	0.0107527	0.0430108	0.0110642	0.000387097	9.95775e-05	0.365893	1.40364e-09	1.01207e-09	1	0	0	1	0	0
AAAAAC	40465	196265	6	93	275780432	98.3895	361527554	1177590	4.85024	435.108	2110.38	542.877	12.6623	3.25726	0.295778	4.59143e-05	3.31058e-05	1	1	0	1	0	0
AAAAACAAAC	929	4090	10	93	275780432	98.3895	361527554	40900	4.40258	9.98925	43.9785	11.3131	0.439785	0.113131	0.447465	1.59469e-06	1.14983e-06	1	0	0	1	0	0
AAAAACAAACG	1	4	11	93	275780432	98.3895	361527554	44	4	0.0107527	0.0430108	0.0110642	0.000473118	0.000121706	0.447202	1.71556e-09	1.23698e-09	1	0	0	1	0	0
AAAAACAAT	344	2913	9	93	275780432	98.3895	361527554	26217	8.46802	3.69892	31.3226	8.05748	0.281903	0.0725173	0.774597	1.0222e-06	7.37043e-07	1	0	0	1	1	0
AAAAACATTGC	83	354	11	93	275780432	98.3895	361527554	3894	4.26506	0.892473	3.80645	0.979178	0.041871	0.010771	0.476836	1.51827e-07	1.09473e-07	1	0	0	1	0	0
AAAAACC	252	1190	7	93	275780432	98.3895	361527554	8330	4.72222	2.70968	12.7957	3.29159	0.0895699	0.0230411	0.335966	3.24787e-07	2.34183e-07	1	0	0	1	0	0
AAAAACG	324	1587	7	93	275780432	98.3895	361527554	11109	4.89815	3.48387	17.0645	4.38971	0.119452	0.0307279	0.348483	4.3314e-07	3.12309e-07	1	0	0	1	0	0
AAAAACT	290	1361	7	93	275780432	98.3895	361527554	9527	4.6931	3.11828	14.6344	3.76458	0.102441	0.0263521	0.333895	3.71458e-07	2.67834e-07	1	0	0	1	0	0
AAAAAG	13578	65439	6	93	275780432	98.3895	361527554	392634	4.81949	146	703.645	181.007	4.22187	1.08604	0.293903	1.53088e-05	1.10382e-05	1	1	0	1	0	0
AAAAAGAAAAGG	439	1835	12	93	275780432	98.3895	361527554	22020	4.17995	4.72043	19.7312	5.07569	0.236774	0.0609082	0.509805	8.58561e-07	6.19052e-07	1	0	0	1	1	0
AAAAAGAAAG	308	1236	10	93	275780432	98.3895	361527554	12360	4.01299	3.31183	13.2903	3.41883	0.132903	0.0341883	0.407867	4.81917e-07	3.47479e-07	1	0	0	1	0	0
AAAAAGAGAT	165	966	10	93	275780432	98.3895	361527554	9660	5.85455	1.77419	10.3871	2.672	0.103871	0.02672	0.595038	3.76644e-07	2.71573e-07	1	0	0	1	1	0
AAAAAGC	424	1988	7	93	275780432	98.3895	361527554	13916	4.68868	4.55914	21.3763	5.49889	0.149634	0.0384922	0.33358	5.42585e-07	3.91223e-07	1	0	0	1	0	0
AAAAAGCGTAT	118	505	11	93	275780432	98.3895	361527554	5555	4.27966	1.26882	5.43011	1.39685	0.0597312	0.0153654	0.478468	2.1659e-07	1.56169e-07	1	0	0	1	0	0
AAAAAGG	99	475	7	93	275780432	98.3895	361527554	3325	4.79798	1.06452	5.10753	1.31387	0.0357527	0.00919709	0.341356	1.29642e-07	9.34763e-08	1	0	0	1	0	0
AAAAAGGGCT	116	497	10	93	275780432	98.3895	361527554	4970	4.28448	1.24731	5.34409	1.37472	0.0534409	0.0137472	0.435461	1.9378e-07	1.39722e-07	1	0	0	1	0	0
AAAAAGTAGGC	129	544	11	93	275780432	98.3895	361527554	5984	4.21705	1.3871	5.84946	1.50473	0.0643441	0.016552	0.471469	2.33316e-07	1.68229e-07	1	0	0	1	0	0
AAAAAT	5715	26596	6	93	275780432	98.3895	361527554	159576	4.65372	61.4516	285.978	73.5656	1.71587	0.441394	0.283794	6.22187e-06	4.48619e-06	1	0	0	1	0	0
AAAAATAC	230	960	8	93	275780432	98.3895	361527554	7680	4.17391	2.47312	10.3226	2.6554	0.0825806	0.0212432	0.339379	2.99443e-07	2.15909e-07	1	0	0	1	0	0
AAAAATACG	232	946	9	93	275780432	98.3895	361527554	8514	4.07759	2.49462	10.172	2.61667	0.0915484	0.0235501	0.37299	3.31961e-07	2.39356e-07	1	0	0	1	0	0
AAAAATAGAGG	190	973	11	93	275780432	98.3895	361527554	10703	5.12105	2.04301	10.4624	2.69136	0.115086	0.0296049	0.572537	4.1731e-07	3.00895e-07	1	0	0	1	1	0
AAAAATC	261	1210	7	93	275780432	98.3895	361527554	8470	4.63602	2.80645	13.0108	3.34691	0.0910753	0.0234284	0.329833	3.30246e-07	2.38119e-07	1	0	0	1	0	0
AAAAATCTC	184	1112	9	93	275780432	98.3895	361527554	10008	6.04348	1.97849	11.957	3.07584	0.107613	0.0276825	0.552816	3.90212e-07	2.81357e-07	1	0	0	1	1	0
AAAAATG	630	3996	7	93	275780432	98.3895	361527554	27972	6.34286	6.77419	42.9677	11.0531	0.300774	0.0773717	0.451268	1.09063e-06	7.86382e-07	1	0	0	1	0	0
AAAAATGT	186	1154	8	93	275780432	98.3895	361527554	9232	6.2043	2	12.4086	3.19201	0.0992688	0.0255361	0.504469	3.59956e-07	2.59541e-07	1	0	0	1	1	0
AAAAATGTCT	151	667	10	93	275780432	98.3895	361527554	6670	4.41722	1.62366	7.17204	1.84495	0.0717204	0.0184495	0.448952	2.60064e-07	1.87515e-07	1	0	0	1	0	0
AAAAATT	586	2832	7	93	275780432	98.3895	361527554	19824	4.83276	6.30108	30.4516	7.83343	0.213161	0.054834	0.343831	7.72938e-07	5.57316e-07	1	0	0	1	0	0
AAAAATTATG	113	488	10	93	275780432	98.3895	361527554	4880	4.31858	1.21505	5.24731	1.34983	0.0524731	0.0134983	0.438927	1.90271e-07	1.37192e-07	1	0	0	1	0	0
AAAAATTC	293	1227	8	93	275780432	98.3895	361527554	9816	4.18771	3.15054	13.1935	3.39393	0.105548	0.0271515	0.340501	3.82726e-07	2.75959e-07	1	0	0	1	0	0
AAAAATTCT	122	709	9	93	275780432	98.3895	361527554	6381	5.81148	1.31183	7.62366	1.96112	0.0686129	0.0176501	0.531594	2.48795e-07	1.7939e-07	1	0	0	1	1	0
AAAAATTCTTG	132	646	11	93	275780432	98.3895	361527554	7106	4.89394	1.41935	6.94624	1.78686	0.0764086	0.0196555	0.547145	2.77063e-07	1.99772e-07	1	0	0	1	1	0
AAAAATTTC	119	517	9	93	275780432	98.3895	361527554	4653	4.34454	1.27957	5.55914	1.43004	0.0500323	0.0128704	0.397409	1.81421e-07	1.30811e-07	1	0	0	1	0	0
AAAAC	26597	159455	5	93	275780432	98.3895	361527554	797275	5.99523	285.989	1714.57	441.059	8.57285	2.2053	0.304668	3.10858e-05	2.24139e-05	1	1	0	1	0	0
AAAACAAAC	668	3872	9	93	275780432	98.3895	361527554	34848	5.79641	7.1828	41.6344	10.7101	0.37471	0.096391	0.530216	1.35872e-06	9.79688e-07	1	0	0	1	1	0
AAAACAAC	402	1657	8	93	275780432	98.3895	361527554	13256	4.12189	4.32258	17.8172	4.58333	0.142538	0.0366666	0.335149	5.16852e-07	3.72668e-07	1	0	0	1	0	0
AAAACAACTAC	109	453	11	93	275780432	98.3895	361527554	4983	4.15596	1.17204	4.87097	1.25302	0.0535806	0.0137832	0.464639	1.94287e-07	1.40088e-07	1	0	0	1	0	0
AAAACAAG	265	1428	8	93	275780432	98.3895	361527554	11424	5.38868	2.84946	15.3548	3.94991	0.122839	0.0315993	0.438151	4.45422e-07	3.21165e-07	1	0	0	1	0	0
AAAACAGAAC	2	8	10	93	275780432	98.3895	361527554	80	4	0.0215054	0.0860215	0.0221283	0.000860215	0.000221283	0.406547	3.1192e-09	2.24905e-09	1	0	0	1	0	0
AAAACATT	196	845	8	93	275780432	98.3895	361527554	6760	4.31122	2.10753	9.08602	2.3373	0.0726882	0.0186984	0.350543	2.63573e-07	1.90045e-07	1	0	0	1	0	0
AAAACC	119	570	6	93	275780432	98.3895	361527554	3420	4.78992	1.27957	6.12903	1.57664	0.0367742	0.00945986	0.292099	1.33346e-07	9.61471e-08	1	0	0	1	0	0
AAAACG	474	2785	6	93	275780432	98.3895	361527554	16710	5.87553	5.09677	29.9462	7.70342	0.179677	0.0462205	0.358302	6.51523e-07	4.69771e-07	1	0	0	1	0	0
AAAACGAAAGC	134	590	11	93	275780432	98.3895	361527554	6490	4.40299	1.44086	6.34409	1.63196	0.0697849	0.0179516	0.492256	2.53045e-07	1.82454e-07	1	0	0	1	0	0
AAAACGACACC	115	483	11	93	275780432	98.3895	361527554	5313	4.2	1.23656	5.19355	1.336	0.057129	0.014696	0.469562	2.07154e-07	1.49365e-07	1	0	0	1	0	0
AAAACT	198	877	6	93	275780432	98.3895	361527554	5262	4.42929	2.12903	9.43011	2.42582	0.0565806	0.0145549	0.270108	2.05166e-07	1.47932e-07	1	0	0	1	0	0
AAAAG	8131	47779	5	93	275780432	98.3895	361527554	238895	5.87615	87.4301	513.753	132.159	2.56876	0.660793	0.298617	9.31452e-06	6.7161e-06	1	0	0	1	0	0
AAAAGAAACG	395	1620	10	93	275780432	98.3895	361527554	16200	4.10127	4.24731	17.4194	4.48099	0.174194	0.0448099	0.41684	6.31639e-07	4.55433e-07	1	0	0	1	0	0
AAAAGAAAG	368	1686	9	93	275780432	98.3895	361527554	15174	4.58152	3.95699	18.129	4.66354	0.163161	0.0419719	0.419086	5.91635e-07	4.26589e-07	1	0	0	1	0	0
AAAAGAACAAGACTG	1	4	15	93	275780432	98.3895	361527554	60	4	0.0107527	0.0430108	0.0110642	0.000645161	0.000165962	0.609821	2.3394e-09	1.68679e-09	1	0	0	1	1	0
AAAAGAAGC	1	5	9	93	275780432	98.3895	361527554	45	5	0.0107527	0.0537634	0.0138302	0.000483871	0.000124472	0.457366	1.75455e-09	1.26509e-09	1	0	0	1	0	0
AAAAGAAGG	82	357	9	93	275780432	98.3895	361527554	3213	4.35366	0.88172	3.83871	0.987477	0.0345484	0.00888729	0.398243	1.25275e-07	9.03276e-08	1	0	0	1	0	0
AAAAGAC	254	1182	7	93	275780432	98.3895	361527554	8274	4.65354	2.73118	12.7097	3.26946	0.0889677	0.0228862	0.33108	3.22604e-07	2.32608e-07	1	0	0	1	0	0
AAAAGAG	109	498	7	93	275780432	98.3895	361527554	3486	4.56881	1.17204	5.35484	1.37749	0.0374839	0.00964242	0.325051	1.35919e-07	9.80025e-08	1	0	0	1	0	0
AAAAGAGGTGG	131	617	11	93	275780432	98.3895	361527554	6787	4.70992	1.4086	6.63441	1.70665	0.0729785	0.0187731	0.526572	2.64625e-07	1.90804e-07	1	0	0	1	1	0
AAAAGC	1413	7677	6	93	275780432	98.3895	361527554	46062	5.43312	15.1935	82.5484	21.2349	0.49529	0.127409	0.331323	1.79596e-06	1.29495e-06	1	0	0	1	0	0
AAAAGCAAAG	161	789	10	93	275780432	98.3895	361527554	7890	4.90062	1.73118	8.48387	2.18241	0.0848387	0.0218241	0.498084	3.07631e-07	2.21813e-07	1	0	0	1	0	0
AAAAGCC	1	4	7	93	275780432	98.3895	361527554	28	4	0.0107527	0.0430108	0.0110642	0.000301075	7.74491e-05	0.284583	1.09172e-09	7.87169e-10	1	0	0	1	0	0
AAAAGCG	82	328	7	93	275780432	98.3895	361527554	2296	4	0.88172	3.52688	0.907261	0.0246882	0.00635083	0.284583	8.95211e-08	6.45478e-08	1	0	0	1	0	0
AAAAGG	241	1079	6	93	275780432	98.3895	361527554	6474	4.47718	2.5914	11.6022	2.98456	0.0696129	0.0179073	0.273028	2.52421e-07	1.82005e-07	1	0	0	1	0	0
AAAAGGC	148	749	7	93	275780432	98.3895	361527554	5243	5.06081	1.5914	8.05376	2.07176	0.0563763	0.0145024	0.360055	2.04425e-07	1.47397e-07	1	0	0	1	0	0
AAAAGTAATT	135	663	10	93	275780432	98.3895	361527554	6630	4.91111	1.45161	7.12903	1.83389	0.0712903	0.0183389	0.49915	2.58504e-07	1.8639e-07	1	0	0	1	0	0
AAAAGTC	133	722	7	93	275780432	98.3895	361527554	5054	5.42857	1.43011	7.76344	1.99708	0.0543441	0.0139796	0.38622	1.97056e-07	1.42084e-07	1	0	0	1	0	0
AAAAGTGGATG	114	480	11	93	275780432	98.3895	361527554	5280	4.21053	1.22581	5.16129	1.3277	0.0567742	0.0146047	0.470739	2.05867e-07	1.48438e-07	1	0	0	1	0	0
AAAAT	9108	51046	5	93	275780432	98.3895	361527554	255230	5.60452	97.9355	548.882	141.195	2.74441	0.705977	0.284813	9.95143e-06	7.17533e-06	1	0	0	1	0	0
AAAATAACT	109	550	9	93	275780432	98.3895	361527554	4950	5.04587	1.17204	5.91398	1.52132	0.0532258	0.0136919	0.461562	1.93001e-07	1.3916e-07	1	0	0	1	0	0
AAAATAAGC	124	545	9	93	275780432	98.3895	361527554	4905	4.39516	1.33333	5.86022	1.50749	0.0527419	0.0135674	0.402039	1.91246e-07	1.37895e-07	1	0	0	1	0	0
AAAATAATG	347	1388	9	93	275780432	98.3895	361527554	12492	4	3.73118	14.9247	3.83926	0.134323	0.0345534	0.365893	4.87063e-07	3.5119e-07	1	0	0	1	0	0
AAAATAC	121	484	7	93	275780432	98.3895	361527554	3388	4	1.30108	5.2043	1.33876	0.0364301	0.00937135	0.284583	1.32098e-07	9.52474e-08	1	0	0	1	0	0
AAAATAT	874	4237	7	93	275780432	98.3895	361527554	29659	4.84783	9.39785	45.5591	11.7197	0.318914	0.082038	0.344903	1.15641e-06	8.33809e-07	1	0	0	1	0	0
AAAATATATTG	103	465	11	93	275780432	98.3895	361527554	5115	4.51456	1.10753	5	1.28621	0.055	0.0141483	0.504731	1.99434e-07	1.43799e-07	1	0	0	1	1	0
AAAATC	457	2050	6	93	275780432	98.3895	361527554	12300	4.48578	4.91398	22.043	5.67038	0.132258	0.0340223	0.273552	4.79577e-07	3.45792e-07	1	0	0	1	0	0
AAAATCAGAG	123	558	10	93	275780432	98.3895	361527554	5580	4.53659	1.32258	6	1.54345	0.06	0.0154345	0.461084	2.17564e-07	1.56872e-07	1	0	0	1	0	0
AAAATCCAGC	142	710	10	93	275780432	98.3895	361527554	7100	5	1.52688	7.63441	1.96389	0.0763441	0.0196389	0.508184	2.76829e-07	1.99604e-07	1	0	0	1	1	0
AAAATCG	100	400	7	93	275780432	98.3895	361527554	2800	4	1.07527	4.30108	1.10642	0.0301075	0.00774491	0.284583	1.09172e-07	7.87169e-08	1	0	0	1	0	0
AAAATCGAG	242	1068	9	93	275780432	98.3895	361527554	9612	4.41322	2.60215	11.4839	2.95413	0.103355	0.0265872	0.403692	3.74772e-07	2.70224e-07	1	0	0	1	0	0
AAAATCT	102	408	7	93	275780432	98.3895	361527554	2856	4	1.09677	4.3871	1.12854	0.0307097	0.00789981	0.284583	1.11356e-07	8.02912e-08	1	0	0	1	0	0
AAAATG	1577	9357	6	93	275780432	98.3895	361527554	56142	5.93342	16.957	100.613	25.8818	0.603677	0.155291	0.361832	2.18898e-06	1.57833e-06	1	0	0	1	0	0
AAAATGCGAT	250	1140	10	93	275780432	98.3895	361527554	11400	4.56	2.68817	12.2581	3.15329	0.122581	0.0315329	0.463464	4.44486e-07	3.2049e-07	1	0	0	1	0	0
AAAATGG	83	512	7	93	275780432	98.3895	361527554	3584	6.16867	0.892473	5.50538	1.41621	0.0385376	0.00991349	0.438875	1.3974e-07	1.00758e-07	1	0	0	1	0	0
AAAATGT	171	684	7	93	275780432	98.3895	361527554	4788	4	1.83871	7.35484	1.89197	0.0514839	0.0132438	0.284583	1.86684e-07	1.34606e-07	1	0	0	1	0	0
AAAATGTAGCG	140	692	11	93	275780432	98.3895	361527554	7612	4.94286	1.50538	7.44086	1.9141	0.0818495	0.0210551	0.552614	2.96792e-07	2.13997e-07	1	0	0	1	1	0
AAAATT	2982	12731	6	93	275780432	98.3895	361527554	76386	4.26928	32.0645	136.892	35.2145	0.821355	0.211287	0.26035	2.97829e-06	2.14745e-06	1	0	0	1	0	0
AAAATTACCG	113	505	10	93	275780432	98.3895	361527554	5050	4.46903	1.21505	5.43011	1.39685	0.0543011	0.0139685	0.454218	1.969e-07	1.41972e-07	1	0	0	1	0	0
AAAATTATCG	163	776	10	93	275780432	98.3895	361527554	7760	4.76074	1.75269	8.34409	2.14645	0.0834409	0.0214645	0.483866	3.02563e-07	2.18158e-07	1	0	0	1	0	0
AAAATTATTG	220	924	10	93	275780432	98.3895	361527554	9240	4.2	2.36559	9.93548	2.55582	0.0993548	0.0255582	0.426875	3.60268e-07	2.59766e-07	1	0	0	1	0	0
AAAATTC	297	1784	7	93	275780432	98.3895	361527554	12488	6.00673	3.19355	19.1828	4.93462	0.13428	0.0345423	0.427354	4.86908e-07	3.51077e-07	1	0	0	1	0	0
AAAATTCAT	161	929	9	93	275780432	98.3895	361527554	8361	5.77019	1.73118	9.98925	2.56965	0.0899032	0.0231269	0.527817	3.25996e-07	2.35054e-07	1	0	0	1	1	0
AAAATTCGCT	145	708	10	93	275780432	98.3895	361527554	7080	4.88276	1.55914	7.6129	1.95836	0.076129	0.0195836	0.496268	2.76049e-07	1.99041e-07	1	0	0	1	0	0
AAAATTCGTC	142	622	10	93	275780432	98.3895	361527554	6220	4.38028	1.52688	6.68817	1.72048	0.0668817	0.0172048	0.445198	2.42518e-07	1.74864e-07	1	0	0	1	0	0
AAAATTCTAT	123	519	10	93	275780432	98.3895	361527554	5190	4.21951	1.32258	5.58065	1.43558	0.0558065	0.0143558	0.428858	2.02358e-07	1.45907e-07	1	0	0	1	0	0
AAAATTCTC	119	579	9	93	275780432	98.3895	361527554	5211	4.86555	1.27957	6.22581	1.60154	0.0560323	0.0144138	0.445067	2.03177e-07	1.46498e-07	1	0	0	1	0	0
AAAATTG	58	232	7	93	275780432	98.3895	361527554	1624	4	0.623656	2.49462	0.641721	0.0174624	0.00449205	0.284583	6.33198e-08	4.56558e-08	1	0	0	1	0	0
AAAATTGCC	106	444	9	93	275780432	98.3895	361527554	3996	4.18868	1.13978	4.77419	1.22812	0.0429677	0.0110531	0.383152	1.55804e-07	1.1234e-07	1	0	0	1	0	0
AAAATTGGAG	150	759	10	93	275780432	98.3895	361527554	7590	5.06	1.6129	8.16129	2.09943	0.0816129	0.0209943	0.514283	2.95934e-07	2.13379e-07	1	0	0	1	1	0
AAAATTT	45	180	7	93	275780432	98.3895	361527554	1260	4	0.483871	1.93548	0.497887	0.0135484	0.00348521	0.284583	4.91274e-08	3.54226e-08	1	0	0	1	0	0
AAAATTTATT	107	531	10	93	275780432	98.3895	361527554	5310	4.96262	1.15054	5.70968	1.46877	0.0570968	0.0146877	0.504385	2.07037e-07	1.49281e-07	1	0	0	1	1	0
AAAATTTCAG	169	838	10	93	275780432	98.3895	361527554	8380	4.95858	1.8172	9.01075	2.31794	0.0901075	0.0231794	0.503975	3.26736e-07	2.35588e-07	1	0	0	1	1	0
AAAATTTGAG	160	875	10	93	275780432	98.3895	361527554	8750	5.46875	1.72043	9.4086	2.42029	0.094086	0.0242029	0.555827	3.41163e-07	2.4599e-07	1	0	0	1	1	0
AAAATTTGGCT	110	516	11	93	275780432	98.3895	361527554	5676	4.69091	1.1828	5.54839	1.42728	0.0610323	0.0157	0.524446	2.21307e-07	1.5957e-07	1	0	0	1	1	0
AAAC	43824	341218	4	93	275780432	98.3895	361527554	1364872	7.7861	471.226	3669.01	943.823	14.676	3.77529	0.316542	5.32164e-05	3.83709e-05	1	1	0	0	0	0
AAACAAATGG	119	532	10	93	275780432	98.3895	361527554	5320	4.47059	1.27957	5.72043	1.47153	0.0572043	0.0147153	0.454377	2.07427e-07	1.49562e-07	1	0	0	1	0	0
AAACAAC	281	1286	7	93	275780432	98.3895	361527554	9002	4.57651	3.02151	13.828	3.55713	0.0967957	0.0248999	0.3256	3.50988e-07	2.53075e-07	1	0	0	1	0	0
AAACAACC	208	888	8	93	275780432	98.3895	361527554	7104	4.26923	2.23656	9.54839	2.45624	0.0763871	0.01965	0.347129	2.76985e-07	1.99716e-07	1	0	0	1	0	0
AAACAACGAC	123	603	10	93	275780432	98.3895	361527554	6030	4.90244	1.32258	6.48387	1.66792	0.0648387	0.0166792	0.498269	2.3511e-07	1.69522e-07	1	0	0	1	0	0
AAACAAGC	178	965	8	93	275780432	98.3895	361527554	7720	5.42135	1.91398	10.3763	2.66923	0.0830108	0.0213538	0.440807	3.01003e-07	2.17034e-07	1	0	0	1	0	0
AAACAAT	336	1440	7	93	275780432	98.3895	361527554	10080	4.28571	3.6129	15.4839	3.9831	0.108387	0.0278817	0.304911	3.9302e-07	2.83381e-07	1	0	0	1	0	0
AAACAC	2291	10453	6	93	275780432	98.3895	361527554	62718	4.56264	24.6344	112.398	28.9134	0.674387	0.173481	0.278239	2.44538e-06	1.7632e-06	1	0	0	1	0	0
AAACACAGAC	56	282	10	93	275780432	98.3895	361527554	2820	5.03571	0.602151	3.03226	0.780024	0.0303226	0.00780024	0.511814	1.09952e-07	7.92791e-08	1	0	0	1	1	0
AAACACGCTG	125	660	10	93	275780432	98.3895	361527554	6600	5.28	1.34409	7.09677	1.82559	0.0709677	0.0182559	0.536643	2.57334e-07	1.85547e-07	1	0	0	1	1	0
AAACAG	127	656	6	93	275780432	98.3895	361527554	3936	5.16535	1.36559	7.05376	1.81452	0.0423226	0.0108871	0.314994	1.53465e-07	1.10653e-07	1	0	0	1	0	0
AAACAGAGAG	111	499	10	93	275780432	98.3895	361527554	4990	4.4955	1.19355	5.36559	1.38025	0.0536559	0.0138025	0.456908	1.9456e-07	1.40285e-07	1	0	0	1	0	0
AAACAGGC	131	546	8	93	275780432	98.3895	361527554	4368	4.16794	1.4086	5.87097	1.51026	0.0469677	0.0120821	0.338893	1.70308e-07	1.22798e-07	1	0	0	1	0	0
AAACAGTGGT	115	503	10	93	275780432	98.3895	361527554	5030	4.37391	1.23656	5.4086	1.39132	0.054086	0.0139132	0.444551	1.9612e-07	1.41409e-07	1	0	0	1	0	0
AAACAT	639	3080	6	93	275780432	98.3895	361527554	18480	4.82003	6.87097	33.1183	8.51941	0.19871	0.0511164	0.293936	7.20536e-07	5.19531e-07	1	0	0	1	0	0
AAACC	271	1788	5	93	275780432	98.3895	361527554	8940	6.59779	2.91398	19.2258	4.94568	0.096129	0.0247284	0.335289	3.48571e-07	2.51332e-07	1	0	0	1	0	0
AAACCAACC	55	282	9	93	275780432	98.3895	361527554	2538	5.12727	0.591398	3.03226	0.780024	0.0272903	0.00702021	0.469008	9.89567e-08	7.13512e-08	1	0	0	1	0	0
AAACCACC	59	256	8	93	275780432	98.3895	361527554	2048	4.33898	0.634409	2.75269	0.708106	0.0220215	0.00566485	0.352801	7.98516e-08	5.75758e-08	1	0	0	1	0	0
AAACCACCCAT	115	485	11	93	275780432	98.3895	361527554	5335	4.21739	1.23656	5.21505	1.34153	0.0573656	0.0147568	0.471507	2.08012e-07	1.49984e-07	1	0	0	1	0	0
AAACCC	57	228	6	93	275780432	98.3895	361527554	1368	4	0.612903	2.45161	0.630657	0.0147097	0.00378394	0.243928	5.33384e-08	3.84588e-08	1	0	0	1	0	0
AAACCCAAT	1	5	9	93	275780432	98.3895	361527554	45	5	0.0107527	0.0537634	0.0138302	0.000483871	0.000124472	0.457366	1.75455e-09	1.26509e-09	1	0	0	1	0	0
AAACCCC	2	9	7	93	275780432	98.3895	361527554	63	4.5	0.0215054	0.0967742	0.0248944	0.000677419	0.000174261	0.320156	2.45637e-09	1.77113e-09	1	0	0	1	0	0
AAACCCT	275	3020	7	93	275780432	98.3895	361527554	21140	10.9818	2.95699	32.4731	8.35344	0.227312	0.0584741	0.78131	8.24249e-07	5.94312e-07	1	0	0	1	1	0
AAACCG	88	618	6	93	275780432	98.3895	361527554	3708	7.02273	0.946237	6.64516	1.70941	0.039871	0.0102565	0.428261	1.44575e-07	1.04244e-07	1	0	0	1	0	0
AAACCTACAAT	195	1038	11	93	275780432	98.3895	361527554	11418	5.32308	2.09677	11.1613	2.87115	0.122774	0.0315827	0.595123	4.45188e-07	3.20996e-07	1	0	0	1	1	0
AAACCTCCGC	54	242	10	93	275780432	98.3895	361527554	2420	4.48148	0.580645	2.60215	0.669382	0.0260215	0.00669382	0.455484	9.43559e-08	6.80339e-08	1	0	0	1	0	0
AAACCTT	93	372	7	93	275780432	98.3895	361527554	2604	4	1	4	1.02897	0.028	0.00720277	0.284583	1.0153e-07	7.32067e-08	1	0	0	1	0	0
AAACG	450	2717	5	93	275780432	98.3895	361527554	13585	6.03778	4.83871	29.2151	7.51533	0.146075	0.0375767	0.30683	5.2968e-07	3.81917e-07	1	0	0	1	0	0
AAACGAAAG	139	564	9	93	275780432	98.3895	361527554	5076	4.05755	1.49462	6.06452	1.56005	0.0545806	0.0140404	0.371157	1.97913e-07	1.42702e-07	1	0	0	1	0	0
AAACGAAG	183	762	8	93	275780432	98.3895	361527554	6096	4.16393	1.96774	8.19355	2.10772	0.0655484	0.0168618	0.338567	2.37683e-07	1.71378e-07	1	0	0	1	0	0
AAACGAC	1	4	7	93	275780432	98.3895	361527554	28	4	0.0107527	0.0430108	0.0110642	0.000301075	7.74491e-05	0.284583	1.09172e-09	7.87169e-10	1	0	0	1	0	0
AAACGACGAGT	78	365	11	93	275780432	98.3895	361527554	4015	4.67949	0.83871	3.92473	1.0096	0.043172	0.0111057	0.523169	1.56545e-07	1.12874e-07	1	0	0	1	1	0
AAACGAG	110	440	7	93	275780432	98.3895	361527554	3080	4	1.1828	4.73118	1.21706	0.0331183	0.00851941	0.284583	1.20089e-07	8.65886e-08	1	0	0	1	0	0
AAACGAGCCC	70	375	10	93	275780432	98.3895	361527554	3750	5.35714	0.752688	4.03226	1.03727	0.0403226	0.0103727	0.544483	1.46213e-07	1.05424e-07	1	0	0	1	1	0
AAACGAT	105	420	7	93	275780432	98.3895	361527554	2940	4	1.12903	4.51613	1.16174	0.0316129	0.00813216	0.284583	1.14631e-07	8.26527e-08	1	0	0	1	0	0
AAACGATT	210	998	8	93	275780432	98.3895	361527554	7984	4.75238	2.25806	10.7312	2.76051	0.0858495	0.0220841	0.386414	3.11296e-07	2.24456e-07	1	0	0	1	0	0
AAACGC	513	3030	6	93	275780432	98.3895	361527554	18180	5.90643	5.51613	32.5806	8.3811	0.195484	0.0502866	0.360187	7.08839e-07	5.11097e-07	1	0	0	1	0	0
AAACGCAC	276	1225	8	93	275780432	98.3895	361527554	9800	4.43841	2.96774	13.172	3.3884	0.105376	0.0271072	0.360885	3.82102e-07	2.75509e-07	1	0	0	1	0	0
AAACGCC	85	340	7	93	275780432	98.3895	361527554	2380	4	0.913978	3.65591	0.940454	0.0255914	0.00658318	0.284583	9.27963e-08	6.69094e-08	1	0	0	1	0	0
AAACGGCGATAG	94	464	12	93	275780432	98.3895	361527554	5568	4.93617	1.01075	4.98925	1.28344	0.059871	0.0154013	0.602036	2.17097e-07	1.56534e-07	1	0	0	1	1	0
AAACGGGAATG	66	327	11	93	275780432	98.3895	361527554	3597	4.95455	0.709677	3.51613	0.904495	0.0386774	0.00994945	0.553921	1.40247e-07	1.01123e-07	1	0	0	1	1	0
AAACGGGTG	58	261	9	93	275780432	98.3895	361527554	2349	4.5	0.623656	2.80645	0.721937	0.0252581	0.00649743	0.411629	9.15876e-08	6.60378e-08	1	0	0	1	0	0
AAACGT	107	428	6	93	275780432	98.3895	361527554	2568	4	1.15054	4.60215	1.18387	0.0276129	0.00710319	0.243928	1.00126e-07	7.21946e-08	1	0	0	1	0	0
AAACGTCGTC	78	378	10	93	275780432	98.3895	361527554	3780	4.84615	0.83871	4.06452	1.04556	0.0406452	0.0104556	0.492548	1.47382e-07	1.06268e-07	1	0	0	1	0	0
AAACGTGAATC	141	624	11	93	275780432	98.3895	361527554	6864	4.42553	1.51613	6.70968	1.72601	0.0738065	0.0189861	0.494777	2.67628e-07	1.92969e-07	1	0	0	1	0	0
AAACT	445	3222	5	93	275780432	98.3895	361527554	16110	7.24045	4.78495	34.6452	8.91218	0.173226	0.0445609	0.367948	6.28129e-07	4.52903e-07	1	0	0	1	0	0
AAACTAT	97	388	7	93	275780432	98.3895	361527554	2716	4	1.04301	4.17204	1.07322	0.0292043	0.00751257	0.284583	1.05897e-07	7.63554e-08	1	0	0	1	0	0
AAACTC	15	60	6	93	275780432	98.3895	361527554	360	4	0.16129	0.645161	0.165962	0.00387097	0.000995775	0.243928	1.40364e-08	1.01207e-08	1	0	0	1	0	0
AAACTCC	1	4	7	93	275780432	98.3895	361527554	28	4	0.0107527	0.0430108	0.0110642	0.000301075	7.74491e-05	0.284583	1.09172e-09	7.87169e-10	1	0	0	1	0	0
AAACTG	1	4	6	93	275780432	98.3895	361527554	24	4	0.0107527	0.0430108	0.0110642	0.000258065	6.6385e-05	0.243928	9.35761e-10	6.74716e-10	1	0	0	1	0	0
AAACTT	1	4	6	93	275780432	98.3895	361527554	24	4	0.0107527	0.0430108	0.0110642	0.000258065	6.6385e-05	0.243928	9.35761e-10	6.74716e-10	1	0	0	1	0	0
AAAG	29138	230053	4	93	275780432	98.3895	361527554	920212	7.89529	313.312	2473.69	636.336	9.89475	2.54534	0.320981	3.58791e-05	2.58701e-05	1	1	0	0	0	0
AAAGAACG	448	2061	8	93	275780432	98.3895	361527554	16488	4.60045	4.8172	22.1613	5.70081	0.17729	0.0456065	0.37406	6.42868e-07	4.6353e-07	1	0	0	1	0	0
AAAGAAG	156	689	7	93	275780432	98.3895	361527554	4823	4.41667	1.67742	7.4086	1.9058	0.0518602	0.0133406	0.314227	1.88049e-07	1.3559e-07	1	0	0	1	0	0
AAAGAAGG	580	2378	8	93	275780432	98.3895	361527554	19024	4.1	6.23656	25.5699	6.57765	0.204559	0.0526212	0.333369	7.41746e-07	5.34825e-07	1	0	0	1	0	0
AAAGAAT	50	200	7	93	275780432	98.3895	361527554	1400	4	0.537634	2.15054	0.553208	0.0150538	0.00387246	0.284583	5.4586e-08	3.93584e-08	1	0	0	1	0	0
AAAGAC	257	1097	6	93	275780432	98.3895	361527554	6582	4.26848	2.76344	11.7957	3.03435	0.0707742	0.0182061	0.260301	2.56632e-07	1.85041e-07	1	0	0	1	0	0
AAAGACTAT	141	595	9	93	275780432	98.3895	361527554	5355	4.21986	1.51613	6.39785	1.64579	0.0575806	0.0148121	0.386004	2.08792e-07	1.50546e-07	1	0	0	1	0	0
AAAGAG	3372	16810	6	93	275780432	98.3895	361527554	100860	4.98517	36.2581	180.753	46.4971	1.08452	0.278983	0.304006	3.93253e-06	2.83549e-06	1	0	0	1	0	0
AAAGAGAAG	102	470	9	93	275780432	98.3895	361527554	4230	4.60784	1.09677	5.05376	1.30004	0.0454839	0.0117004	0.421494	1.64928e-07	1.18919e-07	1	0	0	1	0	0
AAAGAGAGACGAC	103	412	13	93	275780432	98.3895	361527554	5356	4	1.10753	4.43011	1.13961	0.0575914	0.0148149	0.528512	2.08831e-07	1.50574e-07	1	0	0	1	1	0
AAAGAGAGC	65	265	9	93	275780432	98.3895	361527554	2385	4.07692	0.698925	2.84946	0.733001	0.0256452	0.00659701	0.372929	9.29912e-08	6.70499e-08	1	0	0	1	0	0
AAAGAGATCCG	105	423	11	93	275780432	98.3895	361527554	4653	4.02857	1.12903	4.54839	1.17004	0.0500323	0.0128704	0.450397	1.81421e-07	1.30811e-07	1	0	0	1	0	0
AAAGAGC	1	4	7	93	275780432	98.3895	361527554	28	4	0.0107527	0.0430108	0.0110642	0.000301075	7.74491e-05	0.284583	1.09172e-09	7.87169e-10	1	0	0	1	0	0
AAAGAGG	18	72	7	93	275780432	98.3895	361527554	504	4	0.193548	0.774194	0.199155	0.00541935	0.00139408	0.284583	1.9651e-08	1.4169e-08	1	0	0	1	0	0
AAAGAGTGAGC	40	179	11	93	275780432	98.3895	361527554	1969	4.475	0.430108	1.92473	0.495121	0.021172	0.00544633	0.500307	7.67714e-08	5.53548e-08	1	0	0	1	1	0
AAAGAT	532	2402	6	93	275780432	98.3895	361527554	14412	4.51504	5.72043	25.828	6.64403	0.154968	0.0398642	0.275337	5.61924e-07	4.05167e-07	1	0	0	1	0	0
AAAGATAT	146	657	8	93	275780432	98.3895	361527554	5256	4.5	1.56989	7.06452	1.81729	0.0565161	0.0145383	0.365893	2.04932e-07	1.47763e-07	1	0	0	1	0	0
AAAGATCG	126	507	8	93	275780432	98.3895	361527554	4056	4.02381	1.35484	5.45161	1.40238	0.0436129	0.0112191	0.327174	1.58144e-07	1.14027e-07	1	0	0	1	0	0
AAAGATGGAG	69	396	10	93	275780432	98.3895	361527554	3960	5.73913	0.741935	4.25806	1.09535	0.0425806	0.0109535	0.583307	1.54401e-07	1.11328e-07	1	0	0	1	1	0
AAAGC	706	4587	5	93	275780432	98.3895	361527554	22935	6.49717	7.5914	49.3226	12.6878	0.246613	0.0634391	0.330176	8.94236e-07	6.44776e-07	1	0	0	1	0	0
AAAGCAAAGCC	95	404	11	93	275780432	98.3895	361527554	4444	4.25263	1.02151	4.34409	1.11748	0.0477849	0.0122923	0.475447	1.73272e-07	1.24935e-07	1	0	0	1	0	0
AAAGCACGAC	291	1788	10	93	275780432	98.3895	361527554	17880	6.14433	3.12903	19.2258	4.94568	0.192258	0.0494568	0.62449	6.97142e-07	5.02664e-07	1	0	0	1	1	0
AAAGCACGCC	73	391	10	93	275780432	98.3895	361527554	3910	5.35616	0.784946	4.2043	1.08152	0.042043	0.0108152	0.544384	1.52451e-07	1.09923e-07	1	0	0	1	1	0
AAAGCATGTC	135	601	10	93	275780432	98.3895	361527554	6010	4.45185	1.45161	6.46237	1.66239	0.0646237	0.0166239	0.452472	2.3433e-07	1.6896e-07	1	0	0	1	0	0
AAAGCC	1	4	6	93	275780432	98.3895	361527554	24	4	0.0107527	0.0430108	0.0110642	0.000258065	6.6385e-05	0.243928	9.35761e-10	6.74716e-10	1	0	0	1	0	0
AAAGCCAACGCG	80	368	12	93	275780432	98.3895	361527554	4416	4.6	0.860215	3.95699	1.0179	0.0474839	0.0122148	0.561036	1.7218e-07	1.24148e-07	1	0	0	1	1	0
AAAGCTCGTCG	124	582	11	93	275780432	98.3895	361527554	6402	4.69355	1.33333	6.25806	1.60984	0.0688387	0.0177082	0.524741	2.49614e-07	1.79981e-07	1	0	0	1	1	0
AAAGG	666	4485	5	93	275780432	98.3895	361527554	22425	6.73423	7.16129	48.2258	12.4057	0.241129	0.0620285	0.342223	8.74351e-07	6.30438e-07	1	0	0	1	0	0
AAAGGAAGG	99	441	9	93	275780432	98.3895	361527554	3969	4.45455	1.06452	4.74194	1.21982	0.0426774	0.0109784	0.407471	1.54751e-07	1.11581e-07	1	0	0	1	0	0
AAAGGACGTT	176	938	10	93	275780432	98.3895	361527554	9380	5.32955	1.89247	10.086	2.59455	0.10086	0.0259455	0.541678	3.65727e-07	2.63702e-07	1	0	0	1	1	0
AAAGGAG	2	8	7	93	275780432	98.3895	361527554	56	4	0.0215054	0.0860215	0.0221283	0.000602151	0.000154898	0.284583	2.18344e-09	1.57434e-09	1	0	0	1	0	0
AAAGGAGGC	66	283	9	93	275780432	98.3895	361527554	2547	4.28788	0.709677	3.04301	0.78279	0.0273871	0.00704511	0.392226	9.93076e-08	7.16043e-08	1	0	0	1	0	0
AAAGGCTAAG	126	605	10	93	275780432	98.3895	361527554	6050	4.80159	1.35484	6.50538	1.67345	0.0650538	0.0167345	0.488018	2.3589e-07	1.70085e-07	1	0	0	1	0	0
AAAGGG	76	366	6	93	275780432	98.3895	361527554	2196	4.81579	0.817204	3.93548	1.01237	0.0236129	0.00607423	0.293677	8.56221e-08	6.17365e-08	1	0	0	1	0	0
AAAGGGACTGG	114	535	11	93	275780432	98.3895	361527554	5885	4.69298	1.22581	5.75269	1.47983	0.0632796	0.0162782	0.524678	2.29456e-07	1.65446e-07	1	0	0	1	1	0
AAAGGT	80	320	6	93	275780432	98.3895	361527554	1920	4	0.860215	3.44086	0.885133	0.0206452	0.0053108	0.243928	7.48609e-08	5.39773e-08	1	0	0	1	0	0
AAAGGTG	1	4	7	93	275780432	98.3895	361527554	28	4	0.0107527	0.0430108	0.0110642	0.000301075	7.74491e-05	0.284583	1.09172e-09	7.87169e-10	1	0	0	1	0	0
AAAGT	58	290	5	93	275780432	98.3895	361527554	1450	5	0.623656	3.11828	0.802152	0.0155914	0.00401076	0.254092	5.65355e-08	4.07641e-08	1	0	0	1	0	0
AAAGTAACC	85	362	9	93	275780432	98.3895	361527554	3258	4.25882	0.913978	3.89247	1.00131	0.0350323	0.00901176	0.389568	1.2703e-07	9.15927e-08	1	0	0	1	0	0
AAAGTAACG	103	450	9	93	275780432	98.3895	361527554	4050	4.36893	1.10753	4.83871	1.24472	0.0435484	0.0112025	0.39964	1.5791e-07	1.13858e-07	1	0	0	1	0	0
AAAGTAATG	137	604	9	93	275780432	98.3895	361527554	5436	4.40876	1.47312	6.49462	1.67069	0.0584516	0.0150362	0.403283	2.1195e-07	1.52823e-07	1	0	0	1	0	0
AAAGTAGCAT	299	1891	10	93	275780432	98.3895	361527554	18910	6.32441	3.21505	20.3333	5.23058	0.203333	0.0523058	0.642794	7.37302e-07	5.3162e-07	1	0	0	1	1	0
AAAGTAGCGG	192	1181	10	93	275780432	98.3895	361527554	11810	6.15104	2.06452	12.6989	3.26669	0.126989	0.0326669	0.625173	4.60472e-07	3.32017e-07	1	0	0	1	1	0
AAAGTAGCGT	114	649	10	93	275780432	98.3895	361527554	6490	5.69298	1.22581	6.97849	1.79516	0.0697849	0.0179516	0.578617	2.53045e-07	1.82454e-07	1	0	0	1	1	0
AAAGTAT	1	4	7	93	275780432	98.3895	361527554	28	4	0.0107527	0.0430108	0.0110642	0.000301075	7.74491e-05	0.284583	1.09172e-09	7.87169e-10	1	0	0	1	0	0
AAAGTT	252	1102	6	93	275780432	98.3895	361527554	6612	4.37302	2.70968	11.8495	3.04818	0.0710968	0.0182891	0.266676	2.57802e-07	1.85884e-07	1	0	0	1	0	0
AAAGTTG	81	324	7	93	275780432	98.3895	361527554	2268	4	0.870968	3.48387	0.896197	0.0243871	0.00627338	0.284583	8.84294e-08	6.37607e-08	1	0	0	1	0	0
AAAT	82198	596367	4	93	275780432	98.3895	361527554	2385468	7.25525	883.849	6412.55	1649.58	25.6502	6.5983	0.29496	9.30095e-05	6.70631e-05	1	1	1	0	0	0
AAATAAC	54	216	7	93	275780432	98.3895	361527554	1512	4	0.580645	2.32258	0.597465	0.0162581	0.00418225	0.284583	5.89529e-08	4.25071e-08	1	0	0	1	0	0
AAATAACAT	311	1253	9	93	275780432	98.3895	361527554	11277	4.02894	3.34409	13.4731	3.46585	0.121258	0.0311926	0.36854	4.39691e-07	3.17032e-07	1	0	0	1	0	0
AAATAAG	479	2137	7	93	275780432	98.3895	361527554	14959	4.46138	5.15054	22.9785	5.91103	0.160849	0.0413772	0.317408	5.83252e-07	4.20545e-07	1	0	0	1	0	0
AAATAAT	2750	13172	7	93	275780432	98.3895	361527554	92204	4.78982	29.5699	141.634	36.4343	0.991441	0.25504	0.340775	3.59504e-06	2.59215e-06	1	0	0	1	0	0
AAATAC	904	5367	6	93	275780432	98.3895	361527554	32202	5.93695	9.72043	57.7097	14.8453	0.346258	0.089072	0.362048	1.25556e-06	9.053e-07	1	0	0	1	0	0
AAATAG	587	3171	6	93	275780432	98.3895	361527554	19026	5.40204	6.31183	34.0968	8.77112	0.204581	0.0526267	0.329428	7.41824e-07	5.34881e-07	1	0	0	1	0	0
AAATAGC	90	360	7	93	275780432	98.3895	361527554	2520	4	0.967742	3.87097	0.995775	0.0270968	0.00697042	0.284583	9.82549e-08	7.08452e-08	1	0	0	1	0	0
AAATAGG	71	284	7	93	275780432	98.3895	361527554	1988	4	0.763441	3.05376	0.785556	0.0213763	0.00549889	0.284583	7.75122e-08	5.5889e-08	1	0	0	1	0	0
AAATAGT	95	458	7	93	275780432	98.3895	361527554	3206	4.82105	1.02151	4.92473	1.26685	0.0344731	0.00886793	0.342998	1.25002e-07	9.01308e-08	1	0	0	1	0	0
AAATAGTGTAATGATCATTTG	1	4	21	93	275780432	98.3895	361527554	84	4	0.0107527	0.0430108	0.0110642	0.000903226	0.000232347	0.85375	3.27516e-09	2.36151e-09	1	0	0	1	1	0
AAATAT	4648	20347	6	93	275780432	98.3895	361527554	122082	4.37758	49.9785	218.785	56.2806	1.31271	0.337684	0.266954	4.75998e-06	3.43211e-06	1	0	0	1	0	0
AAATATAATT	83	405	10	93	275780432	98.3895	361527554	4050	4.87952	0.892473	4.35484	1.12025	0.0435484	0.0112025	0.495939	1.5791e-07	1.13858e-07	1	0	0	1	0	0
AAATATC	23	106	7	93	275780432	98.3895	361527554	742	4.6087	0.247312	1.13978	0.2932	0.00797849	0.0020524	0.327889	2.89306e-08	2.086e-08	1	0	0	1	0	0
AAATATCGTC	107	456	10	93	275780432	98.3895	361527554	4560	4.26168	1.15054	4.90323	1.26131	0.0490323	0.0126131	0.433144	1.77795e-07	1.28196e-07	1	0	0	1	0	0
AAATATCT	307	1708	8	93	275780432	98.3895	361527554	13664	5.56352	3.30108	18.3656	4.7244	0.146925	0.0377952	0.452367	5.3276e-07	3.84138e-07	1	0	0	1	0	0
AAATATG	261	1779	7	93	275780432	98.3895	361527554	12453	6.81609	2.80645	19.129	4.92079	0.133903	0.0344455	0.484936	4.85543e-07	3.50093e-07	1	0	0	1	0	0
AAATATT	627	2987	7	93	275780432	98.3895	361527554	20909	4.76396	6.74194	32.1183	8.26216	0.224828	0.0578351	0.338935	8.15243e-07	5.87818e-07	1	0	0	1	0	0
AAATC	343	2192	5	93	275780432	98.3895	361527554	10960	6.39067	3.68817	23.5699	6.06316	0.117849	0.0303158	0.324764	4.27331e-07	3.0812e-07	1	0	0	1	0	0
AAATCAG	89	356	7	93	275780432	98.3895	361527554	2492	4	0.956989	3.82796	0.984711	0.0267957	0.00689297	0.284583	9.71632e-08	7.0058e-08	1	0	0	1	0	0
AAATCC	89	357	6	93	275780432	98.3895	361527554	2142	4.01124	0.956989	3.83871	0.987477	0.0230323	0.00592486	0.244614	8.35167e-08	6.02184e-08	1	0	0	1	0	0
AAATCCC	31	147	7	93	275780432	98.3895	361527554	1029	4.74194	0.333333	1.58065	0.406608	0.0110645	0.00284626	0.337369	4.01207e-08	2.89285e-08	1	0	0	1	0	0
AAATCG	68	279	6	93	275780432	98.3895	361527554	1674	4.10294	0.731183	3	0.771725	0.018	0.00463035	0.250206	6.52693e-08	4.70615e-08	1	0	0	1	0	0
AAATCGACTG	84	370	10	93	275780432	98.3895	361527554	3700	4.40476	0.903226	3.97849	1.02344	0.0397849	0.0102344	0.447686	1.44263e-07	1.04019e-07	1	0	0	1	0	0
AAATCT	102	496	6	93	275780432	98.3895	361527554	2976	4.86275	1.09677	5.33333	1.37196	0.032	0.00823174	0.296541	1.16034e-07	8.36648e-08	1	0	0	1	0	0
AAATCTC	142	989	7	93	275780432	98.3895	361527554	6923	6.96479	1.52688	10.6344	2.73561	0.0744409	0.0191493	0.495516	2.69928e-07	1.94628e-07	1	0	0	1	0	0
AAATCTT	185	740	7	93	275780432	98.3895	361527554	5180	4	1.98925	7.95699	2.04687	0.0556989	0.0143281	0.284583	2.01968e-07	1.45626e-07	1	0	0	1	0	0
AAATG	507	2806	5	93	275780432	98.3895	361527554	14030	5.53452	5.45161	30.172	7.76151	0.15086	0.0388076	0.281255	5.4703e-07	3.94428e-07	1	0	0	1	0	0
AAATGAACTAT	1	4	11	93	275780432	98.3895	361527554	44	4	0.0107527	0.0430108	0.0110642	0.000473118	0.000121706	0.447202	1.71556e-09	1.23698e-09	1	0	0	1	0	0
AAATGAAGGAG	125	597	11	93	275780432	98.3895	361527554	6567	4.776	1.34409	6.41935	1.65133	0.0706129	0.0181646	0.533959	2.56048e-07	1.84619e-07	1	0	0	1	1	0
AAATGAC	87	348	7	93	275780432	98.3895	361527554	2436	4	0.935484	3.74194	0.962582	0.0261935	0.00673808	0.284583	9.49797e-08	6.84837e-08	1	0	0	1	0	0
AAATGAT	424	2697	7	93	275780432	98.3895	361527554	18879	6.36085	4.55914	29	7.46001	0.203	0.0522201	0.452548	7.36093e-07	5.30749e-07	1	0	0	1	0	0
AAATGC	116	464	6	93	275780432	98.3895	361527554	2784	4	1.24731	4.98925	1.28344	0.0299355	0.00770066	0.243928	1.08548e-07	7.82671e-08	1	0	0	1	0	0
AAATGCGATTG	120	524	11	93	275780432	98.3895	361527554	5764	4.36667	1.29032	5.63441	1.44941	0.0619785	0.0159435	0.488196	2.24739e-07	1.62044e-07	1	0	0	1	0	0
AAATGGCAAT	148	719	10	93	275780432	98.3895	361527554	7190	4.85811	1.5914	7.73118	1.98878	0.0773118	0.0198878	0.493763	2.80338e-07	2.02134e-07	1	0	0	1	0	0
AAATGT	221	1311	6	93	275780432	98.3895	361527554	7866	5.93213	2.37634	14.0968	3.62628	0.0845806	0.0217577	0.361754	3.06696e-07	2.21138e-07	1	0	0	1	0	0
AAATGTCGCAC	165	816	11	93	275780432	98.3895	361527554	8976	4.94545	1.77419	8.77419	2.25709	0.0965161	0.024828	0.552905	3.49975e-07	2.52344e-07	1	0	0	1	1	0
AAATGTG	231	1023	7	93	275780432	98.3895	361527554	7161	4.42857	2.48387	11	2.82966	0.077	0.0198076	0.315074	2.79208e-07	2.01318e-07	1	0	0	1	0	0
AAATGTGTG	95	438	9	93	275780432	98.3895	361527554	3942	4.61053	1.02151	4.70968	1.21153	0.0423871	0.0109037	0.42174	1.53699e-07	1.10822e-07	1	0	0	1	0	0
AAATGTT	67	268	7	93	275780432	98.3895	361527554	1876	4	0.72043	2.88172	0.741299	0.020172	0.00518909	0.284583	7.31453e-08	5.27403e-08	1	0	0	1	0	0
AAATT	2899	15650	5	93	275780432	98.3895	361527554	78250	5.39841	31.172	168.28	43.2885	0.841398	0.216443	0.274339	3.05097e-06	2.19986e-06	1	0	0	1	0	0
AAATTAC	203	884	7	93	275780432	98.3895	361527554	6188	4.35468	2.1828	9.50538	2.44518	0.0665376	0.0171163	0.309817	2.4127e-07	1.73964e-07	1	0	0	1	0	0
AAATTACGTT	67	333	10	93	275780432	98.3895	361527554	3330	4.97015	0.72043	3.58065	0.921092	0.0358065	0.00921092	0.50515	1.29837e-07	9.36169e-08	1	0	0	1	1	0
AAATTAG	87	348	7	93	275780432	98.3895	361527554	2436	4	0.935484	3.74194	0.962582	0.0261935	0.00673808	0.284583	9.49797e-08	6.84837e-08	1	0	0	1	0	0
AAATTAT	519	2332	7	93	275780432	98.3895	361527554	16324	4.49326	5.58065	25.0753	6.45041	0.175527	0.0451529	0.319676	6.36473e-07	4.58919e-07	1	0	0	1	0	0
AAATTC	606	2976	6	93	275780432	98.3895	361527554	17856	4.91089	6.51613	32	8.23174	0.192	0.0493904	0.299477	6.96206e-07	5.01989e-07	1	0	0	1	0	0
AAATTCAAGCG	97	468	11	93	275780432	98.3895	361527554	5148	4.82474	1.04301	5.03226	1.29451	0.0553548	0.0142396	0.539409	2.00721e-07	1.44727e-07	1	0	0	1	1	0
AAATTCC	82	328	7	93	275780432	98.3895	361527554	2296	4	0.88172	3.52688	0.907261	0.0246882	0.00635083	0.284583	8.95211e-08	6.45478e-08	1	0	0	1	0	0
AAATTCCGC	81	354	9	93	275780432	98.3895	361527554	3186	4.37037	0.870968	3.80645	0.979178	0.0342581	0.00881261	0.399772	1.24222e-07	8.95686e-08	1	0	0	1	0	0
AAATTCGT	230	1047	8	93	275780432	98.3895	361527554	8376	4.55217	2.47312	11.2581	2.89604	0.0900645	0.0231684	0.370135	3.26581e-07	2.35476e-07	1	0	0	1	0	0
AAATTCTGTTGAACT	404	1957	15	93	275780432	98.3895	361527554	29355	4.84406	4.34409	21.043	5.41314	0.315645	0.0811971	0.738503	1.14455e-06	8.25262e-07	1	0	0	1	1	0
AAATTG	598	2649	6	93	275780432	98.3895	361527554	15894	4.42977	6.43011	28.4839	7.32724	0.170903	0.0439635	0.270137	6.19708e-07	4.46831e-07	1	0	0	1	0	0
AAATTGCTC	102	449	9	93	275780432	98.3895	361527554	4041	4.40196	1.09677	4.82796	1.24195	0.0434516	0.0111776	0.402661	1.57559e-07	1.13605e-07	1	0	0	1	0	0
AAATTT	864	3525	6	93	275780432	98.3895	361527554	21150	4.07986	9.29032	37.9032	9.75029	0.227419	0.0585018	0.248799	8.24639e-07	5.94594e-07	1	0	0	1	0	0
AAATTTATG	327	1375	9	93	275780432	98.3895	361527554	12375	4.20489	3.51613	14.7849	3.80331	0.133065	0.0342298	0.384635	4.82502e-07	3.47901e-07	1	0	0	1	0	0
AAATTTC	75	341	7	93	275780432	98.3895	361527554	2387	4.54667	0.806452	3.66667	0.94322	0.0256667	0.00660254	0.323476	9.30692e-08	6.71061e-08	1	0	0	1	0	0
AAC	194273	2192328	3	93	275780432	98.3895	361527554	6576984	11.2848	2088.96	23573.4	6064.07	70.7203	18.1922	0.344085	0.000256437	0.0001849	1	1	1	0	0	0
AACAACACAC	1	4	10	93	275780432	98.3895	361527554	40	4	0.0107527	0.0430108	0.0110642	0.000430108	0.000110642	0.406547	1.5596e-09	1.12453e-09	1	0	0	1	0	0
AACAACATG	24	98	9	93	275780432	98.3895	361527554	882	4.08333	0.258065	1.05376	0.271072	0.00948387	0.00243965	0.373515	3.43892e-08	2.47958e-08	1	0	0	1	0	0
AACAACGAT	434	2016	9	93	275780432	98.3895	361527554	18144	4.64516	4.66667	21.6774	5.57634	0.195097	0.050187	0.424908	7.07435e-07	5.10085e-07	1	0	0	1	0	0
AACAACGCC	51	255	9	93	275780432	98.3895	361527554	2295	5	0.548387	2.74194	0.70534	0.0246774	0.00634806	0.457366	8.94821e-08	6.45197e-08	1	0	0	1	0	0
AACAACGTACAACGTAC	2	8	17	93	275780432	98.3895	361527554	136	4	0.0215054	0.0860215	0.0221283	0.00146237	0.000376182	0.691131	5.30264e-09	3.82339e-09	1	0	0	1	1	0
AACAACGTACAACGTACAACGTAC	2	8	24	93	275780432	98.3895	361527554	192	4	0.0215054	0.0860215	0.0221283	0.00206452	0.00053108	0.975714	7.48609e-09	5.39773e-09	1	0	0	1	1	0
AACAAG	69	277	6	93	275780432	98.3895	361527554	1662	4.01449	0.741935	2.97849	0.766193	0.017871	0.00459716	0.244812	6.48014e-08	4.67241e-08	1	0	0	1	0	0
AACAAT	10672	58909	6	93	275780432	98.3895	361527554	353454	5.51996	114.753	633.43	162.945	3.80058	0.977668	0.336619	1.37812e-05	9.93671e-06	1	0	0	1	0	0
AACAATAAT	5453	24507	9	93	275780432	98.3895	361527554	220563	4.49422	58.6344	263.516	67.7874	2.37165	0.610086	0.411101	8.59976e-06	6.20073e-06	1	0	0	1	0	0
AACAATC	1	4	7	93	275780432	98.3895	361527554	28	4	0.0107527	0.0430108	0.0110642	0.000301075	7.74491e-05	0.284583	1.09172e-09	7.87169e-10	1	0	0	1	0	0
AACAATG	94	376	7	93	275780432	98.3895	361527554	2632	4	1.01075	4.04301	1.04003	0.0283011	0.00728022	0.284583	1.02622e-07	7.39939e-08	1	0	0	1	0	0
AACAATGAT	539	2359	9	93	275780432	98.3895	361527554	21231	4.37662	5.7957	25.3656	6.52509	0.22829	0.0587258	0.400344	8.27797e-07	5.96871e-07	1	0	0	1	0	0
AACAATT	222	1143	7	93	275780432	98.3895	361527554	8001	5.14865	2.3871	12.2903	3.16158	0.0860323	0.0221311	0.366305	3.11959e-07	2.24934e-07	1	0	0	1	0	0
AACAC	226	1887	5	93	275780432	98.3895	361527554	9435	8.34956	2.43011	20.2903	5.21952	0.101452	0.0260976	0.424311	3.67871e-07	2.65248e-07	1	0	0	1	0	0
AACACAC	198	926	7	93	275780432	98.3895	361527554	6482	4.67677	2.12903	9.95699	2.56135	0.0696989	0.0179295	0.332732	2.52733e-07	1.8223e-07	1	0	0	1	0	0
AACACACACG	161	682	10	93	275780432	98.3895	361527554	6820	4.23602	1.73118	7.33333	1.88644	0.0733333	0.0188644	0.430536	2.65912e-07	1.91732e-07	1	0	0	1	0	0
AACACACGCAC	108	481	11	93	275780432	98.3895	361527554	5291	4.4537	1.16129	5.17204	1.33047	0.0568925	0.0146351	0.497927	2.06296e-07	1.48747e-07	1	0	0	1	0	0
AACACC	422	2567	6	93	275780432	98.3895	361527554	15402	6.08294	4.53763	27.6022	7.10043	0.165613	0.0426026	0.37095	6.00524e-07	4.32999e-07	1	0	0	1	0	0
AACACCACC	185	752	9	93	275780432	98.3895	361527554	6768	4.06486	1.98925	8.08602	2.08006	0.0727742	0.0187206	0.371826	2.63885e-07	1.9027e-07	1	0	0	1	0	0
AACACCAGC	242	1098	9	93	275780432	98.3895	361527554	9882	4.53719	2.60215	11.8065	3.03711	0.106258	0.027334	0.415031	3.853e-07	2.77814e-07	1	0	0	1	0	0
AACACCC	128	567	7	93	275780432	98.3895	361527554	3969	4.42969	1.37634	6.09677	1.56835	0.0426774	0.0109784	0.315154	1.54751e-07	1.11581e-07	1	0	0	1	0	0
AACACG	75	361	6	93	275780432	98.3895	361527554	2166	4.81333	0.806452	3.88172	0.998541	0.0232903	0.00599124	0.293527	8.44524e-08	6.08931e-08	1	0	0	1	0	0
AACACGC	153	813	7	93	275780432	98.3895	361527554	5691	5.31373	1.64516	8.74194	2.24879	0.0611935	0.0157415	0.378049	2.21892e-07	1.59992e-07	1	0	0	1	0	0
AACACGGACG	49	225	10	93	275780432	98.3895	361527554	2250	4.59184	0.526882	2.41935	0.622359	0.0241935	0.00622359	0.4667	8.77276e-08	6.32546e-08	1	0	0	1	0	0
AACACGT	106	582	7	93	275780432	98.3895	361527554	4074	5.49057	1.13978	6.25806	1.60984	0.0438065	0.0112689	0.390631	1.58845e-07	1.14533e-07	1	0	0	1	0	0
AACACT	91	453	6	93	275780432	98.3895	361527554	2718	4.97802	0.978495	4.87097	1.25302	0.0292258	0.0075181	0.30357	1.05975e-07	7.64116e-08	1	0	0	1	0	0
AACAGC	11770	63689	6	93	275780432	98.3895	361527554	382134	5.41113	126.559	684.828	176.166	4.10897	1.057	0.329982	1.48994e-05	1.0743e-05	1	0	0	1	0	0
AACAGG	59	287	6	93	275780432	98.3895	361527554	1722	4.86441	0.634409	3.08602	0.793854	0.0185161	0.00476312	0.296642	6.71408e-08	4.84109e-08	1	0	0	1	0	0
AACAGT	405	2010	6	93	275780432	98.3895	361527554	12060	4.96296	4.35484	21.6129	5.55974	0.129677	0.0333585	0.302652	4.7022e-07	3.39045e-07	1	0	0	1	0	0
AACAT	106	530	5	93	275780432	98.3895	361527554	2650	5	1.13978	5.69892	1.466	0.0284946	0.00733001	0.254092	1.03324e-07	7.44999e-08	1	0	0	1	0	0
AACATAC	190	760	7	93	275780432	98.3895	361527554	5320	4	2.04301	8.17204	2.10219	0.0572043	0.0147153	0.284583	2.07427e-07	1.49562e-07	1	0	0	1	0	0
AACATAG	116	737	7	93	275780432	98.3895	361527554	5159	6.35345	1.24731	7.92473	2.03857	0.0554731	0.01427	0.452021	2.0115e-07	1.45036e-07	1	0	0	1	0	0
AACATC	570	2972	6	93	275780432	98.3895	361527554	17832	5.21404	6.12903	31.957	8.22067	0.191742	0.049324	0.317963	6.9527e-07	5.01314e-07	1	0	0	1	0	0
AACATCGAAG	175	1028	10	93	275780432	98.3895	361527554	10280	5.87429	1.88172	11.0538	2.84349	0.110538	0.0284349	0.597044	4.00818e-07	2.89003e-07	1	0	0	1	1	0
AACATCGCC	71	301	9	93	275780432	98.3895	361527554	2709	4.23944	0.763441	3.23656	0.832578	0.029129	0.0074932	0.387795	1.05624e-07	7.61586e-08	1	0	0	1	0	0
AACATG	77	464	6	93	275780432	98.3895	361527554	2784	6.02597	0.827957	4.98925	1.28344	0.0299355	0.00770066	0.367477	1.08548e-07	7.82671e-08	1	0	0	1	0	0
AACATTAGCC	40	178	10	93	275780432	98.3895	361527554	1780	4.45	0.430108	1.91398	0.492355	0.0191398	0.00492355	0.452284	6.94023e-08	5.00414e-08	1	0	0	1	0	0
AACATTATT	122	544	9	93	275780432	98.3895	361527554	4896	4.45902	1.31183	5.84946	1.50473	0.0526452	0.0135425	0.40788	1.90895e-07	1.37642e-07	1	0	0	1	0	0
AACATTC	115	549	7	93	275780432	98.3895	361527554	3843	4.77391	1.23656	5.90323	1.51856	0.0413226	0.0106299	0.339644	1.49839e-07	1.08039e-07	1	0	0	1	0	0
AACC	5411	49377	4	93	275780432	98.3895	361527554	197508	9.1253	58.1828	530.935	136.579	2.12374	0.546315	0.370987	7.70084e-06	5.55258e-06	1	0	0	0	0	0
AACCAACG	443	1968	8	93	275780432	98.3895	361527554	15744	4.44244	4.76344	21.1613	5.44357	0.16929	0.0435485	0.361212	6.13859e-07	4.42614e-07	1	0	0	1	0	0
AACCAAT	24	96	7	93	275780432	98.3895	361527554	672	4	0.258065	1.03226	0.26554	0.00722581	0.00185878	0.284583	2.62013e-08	1.88921e-08	1	0	0	1	0	0
AACCAC	109	570	6	93	275780432	98.3895	361527554	3420	5.22936	1.17204	6.12903	1.57664	0.0367742	0.00945986	0.318897	1.33346e-07	9.61471e-08	1	0	0	1	0	0
AACCACAACCAT	47	203	12	93	275780432	98.3895	361527554	2436	4.31915	0.505376	2.1828	0.561506	0.0261935	0.00673808	0.526782	9.49797e-08	6.84837e-08	1	0	0	1	1	0
AACCACC	120	741	7	93	275780432	98.3895	361527554	5187	6.175	1.29032	7.96774	2.04964	0.0557742	0.0143475	0.439325	2.02241e-07	1.45823e-07	1	0	0	1	0	0
AACCACCATC	97	420	10	93	275780432	98.3895	361527554	4200	4.3299	1.04301	4.51613	1.16174	0.0451613	0.0116174	0.440077	1.63758e-07	1.18075e-07	1	0	0	1	0	0
AACCACCCG	47	221	9	93	275780432	98.3895	361527554	1989	4.70213	0.505376	2.37634	0.611295	0.0213871	0.00550166	0.430119	7.75512e-08	5.59171e-08	1	0	0	1	0	0
AACCACGAC	57	286	9	93	275780432	98.3895	361527554	2574	5.01754	0.612903	3.07527	0.791088	0.0276774	0.00711979	0.458971	1.0036e-07	7.23633e-08	1	0	0	1	0	0
AACCACGACGAC	117	491	12	93	275780432	98.3895	361527554	5892	4.19658	1.25806	5.27957	1.35813	0.0633548	0.0162975	0.511833	2.29729e-07	1.65643e-07	1	0	0	1	1	0
AACCAG	223	892	6	93	275780432	98.3895	361527554	5352	4	2.39785	9.5914	2.46731	0.0575484	0.0148039	0.243928	2.08675e-07	1.50462e-07	1	0	0	1	0	0
AACCAGATACG	96	426	11	93	275780432	98.3895	361527554	4686	4.4375	1.03226	4.58065	1.17833	0.0503871	0.0129617	0.496115	1.82707e-07	1.31738e-07	1	0	0	1	0	0
AACCAGC	29	117	7	93	275780432	98.3895	361527554	819	4.03448	0.311828	1.25806	0.323627	0.00880645	0.00226539	0.287037	3.19328e-08	2.30247e-08	1	0	0	1	0	0
AACCAGCC	33	153	8	93	275780432	98.3895	361527554	1224	4.63636	0.354839	1.64516	0.423204	0.0131613	0.00338563	0.37698	4.77238e-08	3.44105e-08	1	0	0	1	0	0
AACCAGCTC	61	303	9	93	275780432	98.3895	361527554	2727	4.96721	0.655914	3.25806	0.83811	0.0293226	0.00754299	0.454367	1.06326e-07	7.66646e-08	1	0	0	1	0	0
AACCAT	47	259	6	93	275780432	98.3895	361527554	1554	5.51064	0.505376	2.78495	0.716405	0.0167097	0.00429843	0.33605	6.05905e-08	4.36879e-08	1	0	0	1	0	0
AACCATC	25	128	7	93	275780432	98.3895	361527554	896	5.12	0.268817	1.37634	0.354053	0.00963441	0.00247837	0.364267	3.49351e-08	2.51894e-08	1	0	0	1	0	0
AACCATCT	101	404	8	93	275780432	98.3895	361527554	3232	4	1.08602	4.34409	1.11748	0.0347527	0.00893984	0.325238	1.26016e-07	9.08618e-08	1	0	0	1	0	0
AACCATTGGC	112	514	10	93	275780432	98.3895	361527554	5140	4.58929	1.2043	5.52688	1.42175	0.0552688	0.0142175	0.466441	2.00409e-07	1.44502e-07	1	0	0	1	0	0
AACCC	159	909	5	93	275780432	98.3895	361527554	4545	5.71698	1.70968	9.77419	2.51433	0.048871	0.0125717	0.290528	1.7721e-07	1.27774e-07	1	0	0	1	0	0
AACCCACC	120	540	8	93	275780432	98.3895	361527554	4320	4.5	1.29032	5.80645	1.49366	0.0464516	0.0119493	0.365893	1.68437e-07	1.21449e-07	1	0	0	1	0	0
AACCCC	382	1575	6	93	275780432	98.3895	361527554	9450	4.12304	4.10753	16.9355	4.35651	0.101613	0.0261391	0.251432	3.68456e-07	2.65669e-07	1	0	0	1	0	0
AACCCCAAT	4612	38542	9	93	275780432	98.3895	361527554	346878	8.3569	49.5914	414.43	106.609	3.72987	0.959479	0.764432	1.35248e-05	9.75184e-06	1	0	0	1	1	0
AACCCCAGC	30	127	9	93	275780432	98.3895	361527554	1143	4.23333	0.322581	1.36559	0.351287	0.0122903	0.00316158	0.387236	4.45656e-08	3.21334e-08	1	0	0	1	0	0
AACCCCAGT	148	1216	9	93	275780432	98.3895	361527554	10944	8.21622	1.5914	13.0753	3.36351	0.117677	0.0302716	0.751563	4.26707e-07	3.07671e-07	1	0	0	1	1	0
AACCCCC	40	162	7	93	275780432	98.3895	361527554	1134	4.05	0.430108	1.74194	0.448099	0.0121935	0.00313669	0.288141	4.42147e-08	3.18803e-08	1	0	0	1	0	0
AACCCCCCG	2	8	9	93	275780432	98.3895	361527554	72	4	0.0215054	0.0860215	0.0221283	0.000774194	0.000199155	0.365893	2.80728e-09	2.02415e-09	1	0	0	1	0	0
AACCCCG	2	12	7	93	275780432	98.3895	361527554	84	6	0.0215054	0.129032	0.0331925	0.000903226	0.000232347	0.426875	3.27516e-09	2.36151e-09	1	0	0	1	0	0
AACCCCGAT	660	5061	9	93	275780432	98.3895	361527554	45549	7.66818	7.09677	54.4194	13.9989	0.489774	0.12599	0.701433	1.77596e-06	1.28053e-06	1	0	0	1	1	0
AACCCCT	64	296	7	93	275780432	98.3895	361527554	2072	4.625	0.688172	3.1828	0.818748	0.0222796	0.00573124	0.329049	8.07873e-08	5.82505e-08	1	0	0	1	0	0
AACCCCTCGT	71	303	10	93	275780432	98.3895	361527554	3030	4.26761	0.763441	3.25806	0.83811	0.0325806	0.0083811	0.433746	1.1814e-07	8.51829e-08	1	0	0	1	0	0
AACCCT	1	15	6	93	275780432	98.3895	361527554	90	15	0.0107527	0.16129	0.0414906	0.000967742	0.000248944	0.914732	3.5091e-09	2.53019e-09	1	0	0	1	1	0
AACCCTC	6	36	7	93	275780432	98.3895	361527554	252	6	0.0645161	0.387097	0.0995775	0.00270968	0.000697042	0.426875	9.82549e-09	7.08452e-09	1	0	0	1	0	0
AACCG	87	629	5	93	275780432	98.3895	361527554	3145	7.22989	0.935484	6.76344	1.73984	0.0338172	0.0086992	0.367411	1.22624e-07	8.84159e-08	1	0	0	1	0	0
AACCGAG	46	184	7	93	275780432	98.3895	361527554	1288	4	0.494624	1.97849	0.508952	0.0138495	0.00356266	0.284583	5.02192e-08	3.62098e-08	1	0	0	1	0	0
AACCGATGG	84	360	9	93	275780432	98.3895	361527554	3240	4.28571	0.903226	3.87097	0.995775	0.0348387	0.00896197	0.392028	1.26328e-07	9.10867e-08	1	0	0	1	0	0
AACCGC	2	8	6	93	275780432	98.3895	361527554	48	4	0.0215054	0.0860215	0.0221283	0.000516129	0.00013277	0.243928	1.87152e-09	1.34943e-09	1	0	0	1	0	0
AACCGCAATCGC	86	350	12	93	275780432	98.3895	361527554	4200	4.06977	0.924731	3.76344	0.968114	0.0451613	0.0116174	0.496366	1.63758e-07	1.18075e-07	1	0	0	1	0	0
AACCGCC	18	86	7	93	275780432	98.3895	361527554	602	4.77778	0.193548	0.924731	0.23788	0.00647312	0.00166516	0.339919	2.3472e-08	1.69241e-08	1	0	0	1	0	0
AACCGCCG	36	149	8	93	275780432	98.3895	361527554	1192	4.13889	0.387097	1.60215	0.41214	0.0128172	0.00329712	0.336531	4.64761e-08	3.35109e-08	1	0	0	1	0	0
AACCGG	29	116	6	93	275780432	98.3895	361527554	696	4	0.311828	1.24731	0.320861	0.00748387	0.00192516	0.243928	2.71371e-08	1.95668e-08	1	0	0	1	0	0
AACCGGC	41	229	7	93	275780432	98.3895	361527554	1603	5.58537	0.44086	2.46237	0.633423	0.0172366	0.00443396	0.397375	6.2501e-08	4.50654e-08	1	0	0	1	0	0
AACCT	5	47	5	93	275780432	98.3895	361527554	235	9.4	0.0537634	0.505376	0.130004	0.00252688	0.00065002	0.477693	9.16266e-09	6.6066e-09	1	0	0	1	0	0
AACCTC	83	583	6	93	275780432	98.3895	361527554	3498	7.0241	0.892473	6.26882	1.6126	0.0376129	0.00967561	0.428344	1.36387e-07	9.83399e-08	1	0	0	1	0	0
AACCTCCTG	80	363	9	93	275780432	98.3895	361527554	3267	4.5375	0.860215	3.90323	1.00407	0.035129	0.00903666	0.41506	1.2738e-07	9.18457e-08	1	0	0	1	0	0
AACCTCGTCC	44	217	10	93	275780432	98.3895	361527554	2170	4.93182	0.473118	2.33333	0.600231	0.0233333	0.00600231	0.501255	8.46084e-08	6.10056e-08	1	0	0	1	1	0
AACCTGCC	1	5	8	93	275780432	98.3895	361527554	40	5	0.0107527	0.0537634	0.0138302	0.000430108	0.000110642	0.406547	1.5596e-09	1.12453e-09	1	0	0	1	0	0
AACCTT	12	52	6	93	275780432	98.3895	361527554	312	4.33333	0.129032	0.55914	0.143834	0.00335484	0.000863005	0.264256	1.21649e-08	8.77131e-09	1	0	0	1	0	0
AACG	11461	98045	4	93	275780432	98.3895	361527554	392180	8.55466	123.237	1054.25	271.196	4.21699	1.08479	0.347788	1.52911e-05	1.10254e-05	1	0	0	0	0	0
AACGAACGAAGG	289	1163	12	93	275780432	98.3895	361527554	13956	4.02422	3.10753	12.5054	3.21691	0.150065	0.0386029	0.490811	5.44145e-07	3.92347e-07	1	0	0	1	0	0
AACGAAG	155	621	7	93	275780432	98.3895	361527554	4347	4.00645	1.66667	6.67742	1.71771	0.0467419	0.012024	0.285042	1.6949e-07	1.22208e-07	1	0	0	1	0	0
AACGAAGC	557	3592	8	93	275780432	98.3895	361527554	28736	6.44883	5.98925	38.6237	9.93562	0.308989	0.079485	0.524351	1.12042e-06	8.0786e-07	1	0	0	1	1	0
AACGAAGT	90	410	8	93	275780432	98.3895	361527554	3280	4.55556	0.967742	4.4086	1.13408	0.0352688	0.00907261	0.37041	1.27887e-07	9.22112e-08	1	0	0	1	0	0
AACGAC	11515	68950	6	93	275780432	98.3895	361527554	413700	5.98784	123.817	741.398	190.719	4.44839	1.14431	0.365151	1.61302e-05	1.16304e-05	1	0	0	1	0	0
AACGACAG	146	655	8	93	275780432	98.3895	361527554	5240	4.4863	1.56989	7.04301	1.81176	0.0563441	0.0144941	0.364779	2.04308e-07	1.47313e-07	1	0	0	1	0	0
AACGACC	22	88	7	93	275780432	98.3895	361527554	616	4	0.236559	0.946237	0.243412	0.00662366	0.00170388	0.284583	2.40179e-08	1.73177e-08	1	0	0	1	0	0
AACGACG	273	1239	7	93	275780432	98.3895	361527554	8673	4.53846	2.93548	13.3226	3.42712	0.0932581	0.0239899	0.322893	3.38161e-07	2.43826e-07	1	0	0	1	0	0
AACGACGAC	2223	9414	9	93	275780432	98.3895	361527554	84726	4.23482	23.9032	101.226	26.0395	0.911032	0.234356	0.387372	3.30347e-06	2.38192e-06	1	0	0	1	0	0
AACGACGACT	167	682	10	93	275780432	98.3895	361527554	6820	4.08383	1.7957	7.33333	1.88644	0.0733333	0.0188644	0.415068	2.65912e-07	1.91732e-07	1	0	0	1	0	0
AACGACGAT	51	233	9	93	275780432	98.3895	361527554	2097	4.56863	0.548387	2.50538	0.644488	0.0225484	0.00580039	0.417907	8.17621e-08	5.89533e-08	1	0	0	1	0	0
AACGACGCGCTG	96	386	12	93	275780432	98.3895	361527554	4632	4.02083	1.03226	4.15054	1.06769	0.0498065	0.0128123	0.490398	1.80602e-07	1.3022e-07	1	0	0	1	0	0
AACGAG	426	2846	6	93	275780432	98.3895	361527554	17076	6.68075	4.58065	30.6022	7.87215	0.183613	0.0472329	0.407406	6.65794e-07	4.80061e-07	1	0	0	1	0	0
AACGAGAGAG	244	1033	10	93	275780432	98.3895	361527554	10330	4.23361	2.62366	11.1075	2.85732	0.111075	0.0285732	0.430291	4.02767e-07	2.90409e-07	1	0	0	1	0	0
AACGAGC	37	148	7	93	275780432	98.3895	361527554	1036	4	0.397849	1.5914	0.409374	0.0111398	0.00286562	0.284583	4.03937e-08	2.91252e-08	1	0	0	1	0	0
AACGAGCAGCT	99	406	11	93	275780432	98.3895	361527554	4466	4.10101	1.06452	4.36559	1.12301	0.0480215	0.0123531	0.458495	1.74129e-07	1.25553e-07	1	0	0	1	0	0
AACGAGCCCTC	62	253	11	93	275780432	98.3895	361527554	2783	4.08065	0.666667	2.72043	0.699808	0.0299247	0.00769789	0.456218	1.08509e-07	7.8239e-08	1	0	0	1	0	0
AACGAGCCT	65	316	9	93	275780432	98.3895	361527554	2844	4.86154	0.698925	3.39785	0.874069	0.0305806	0.00786662	0.4447	1.10888e-07	7.99539e-08	1	0	0	1	0	0
AACGAGCG	1093	4382	8	93	275780432	98.3895	361527554	35056	4.00915	11.7527	47.1183	12.1208	0.376946	0.0969663	0.325982	1.36683e-06	9.85535e-07	1	0	0	1	0	0
AACGAGGAC	72	334	9	93	275780432	98.3895	361527554	3006	4.63889	0.774194	3.5914	0.923858	0.0323226	0.00831472	0.424334	1.17204e-07	8.45082e-08	1	0	0	1	0	0
AACGAT	1239	7314	6	93	275780432	98.3895	361527554	43884	5.90315	13.3226	78.6452	20.2308	0.471871	0.121385	0.359986	1.71104e-06	1.23372e-06	1	0	0	1	0	0
AACGATAATTC	113	486	11	93	275780432	98.3895	361527554	5346	4.30088	1.21505	5.22581	1.3443	0.0574839	0.0147873	0.480841	2.08441e-07	1.50293e-07	1	0	0	1	0	0
AACGATC	224	1420	7	93	275780432	98.3895	361527554	9940	6.33929	2.4086	15.2688	3.92778	0.106882	0.0274944	0.451014	3.87561e-07	2.79445e-07	1	0	0	1	0	0
AACGATGAC	183	799	9	93	275780432	98.3895	361527554	7191	4.36612	1.96774	8.5914	2.21007	0.0773226	0.0198906	0.399383	2.80377e-07	2.02162e-07	1	0	0	1	0	0
AACGATTATTC	5	20	11	93	275780432	98.3895	361527554	220	4	0.0537634	0.215054	0.0553208	0.00236559	0.000608529	0.447202	8.57781e-09	6.1849e-09	1	0	0	1	0	0
AACGC	546	4079	5	93	275780432	98.3895	361527554	20395	7.4707	5.87097	43.8602	11.2827	0.219301	0.0564134	0.379649	7.95202e-07	5.73368e-07	1	0	0	1	0	0
AACGCAC	86	466	7	93	275780432	98.3895	361527554	3262	5.4186	0.924731	5.01075	1.28898	0.0350753	0.00902283	0.385511	1.27185e-07	9.17052e-08	1	0	0	1	0	0
AACGCACC	72	355	8	93	275780432	98.3895	361527554	2840	4.93056	0.774194	3.8172	0.981945	0.0305376	0.00785556	0.400901	1.10732e-07	7.98414e-08	1	0	0	1	0	0
AACGCAT	131	912	7	93	275780432	98.3895	361527554	6384	6.96183	1.4086	9.80645	2.52263	0.0686452	0.0176584	0.495305	2.48912e-07	1.79474e-07	1	0	0	1	0	0
AACGCATAACGTAC	3	14	14	93	275780432	98.3895	361527554	196	4.66667	0.0322581	0.150538	0.0387246	0.00210753	0.000542144	0.664028	7.64205e-09	5.51018e-09	1	0	0	1	1	0
AACGCATG	1	7	8	93	275780432	98.3895	361527554	56	7	0.0107527	0.0752688	0.0193623	0.000602151	0.000154898	0.569166	2.18344e-09	1.57434e-09	1	0	0	1	1	0
AACGCC	549	3156	6	93	275780432	98.3895	361527554	18936	5.74863	5.90323	33.9355	8.72963	0.203613	0.0523778	0.350564	7.38315e-07	5.32351e-07	1	0	0	1	0	0
AACGCCACCC	64	311	10	93	275780432	98.3895	361527554	3110	4.85938	0.688172	3.34409	0.860239	0.0334409	0.00860239	0.493892	1.21259e-07	8.7432e-08	1	0	0	1	0	0
AACGCCCCCC	2	8	10	93	275780432	98.3895	361527554	80	4	0.0215054	0.0860215	0.0221283	0.000860215	0.000221283	0.406547	3.1192e-09	2.24905e-09	1	0	0	1	0	0
AACGCCCTATT	107	464	11	93	275780432	98.3895	361527554	5104	4.33645	1.15054	4.98925	1.28344	0.0548817	0.0141179	0.484817	1.99005e-07	1.4349e-07	1	0	0	1	0	0
AACGCCGAGCC	33	132	11	93	275780432	98.3895	361527554	1452	4	0.354839	1.41935	0.365117	0.0156129	0.00401629	0.447202	5.66135e-08	4.08203e-08	1	0	0	1	0	0
AACGCGTAACGTAT	2	9	14	93	275780432	98.3895	361527554	126	4.5	0.0215054	0.0967742	0.0248944	0.00135484	0.000348521	0.640312	4.91274e-09	3.54226e-09	1	0	0	1	1	0
AACGCGTAACGTGT	5	21	14	93	275780432	98.3895	361527554	294	4.2	0.0537634	0.225806	0.0580869	0.00316129	0.000813216	0.597625	1.14631e-08	8.26527e-09	1	0	0	1	1	0
AACGCTCAT	112	487	9	93	275780432	98.3895	361527554	4383	4.34821	1.2043	5.23656	1.34706	0.047129	0.0121236	0.397745	1.70893e-07	1.2322e-07	1	0	0	1	0	0
AACGCTCATCC	110	472	11	93	275780432	98.3895	361527554	5192	4.29091	1.1828	5.07527	1.30557	0.055828	0.0143613	0.479726	2.02436e-07	1.45964e-07	1	0	0	1	0	0
AACGG	43	303	5	93	275780432	98.3895	361527554	1515	7.04651	0.462366	3.25806	0.83811	0.0162903	0.00419055	0.358093	5.90699e-08	4.25915e-08	1	0	0	1	0	0
AACGGAAG	92	495	8	93	275780432	98.3895	361527554	3960	5.38043	0.989247	5.32258	1.36919	0.0425806	0.0109535	0.43748	1.54401e-07	1.11328e-07	1	0	0	1	0	0
AACGGC	1694	9835	6	93	275780432	98.3895	361527554	59010	5.80579	18.2151	105.753	27.204	0.634516	0.163224	0.354049	2.3008e-06	1.65896e-06	1	0	0	1	0	0
AACGGCG	157	749	7	93	275780432	98.3895	361527554	5243	4.7707	1.68817	8.05376	2.07176	0.0563763	0.0145024	0.339415	2.04425e-07	1.47397e-07	1	0	0	1	0	0
AACGGCTCGATT	27	108	12	93	275780432	98.3895	361527554	1296	4	0.290323	1.16129	0.298732	0.0139355	0.00358479	0.487857	5.05311e-08	3.64347e-08	1	0	0	1	0	0
AACGGG	269	1757	6	93	275780432	98.3895	361527554	10542	6.5316	2.89247	18.8925	4.85993	0.113355	0.0291596	0.398311	4.11033e-07	2.96369e-07	1	0	0	1	0	0
AACGGGC	4	16	7	93	275780432	98.3895	361527554	112	4	0.0430108	0.172043	0.0442567	0.0012043	0.000309797	0.284583	4.36688e-09	3.14868e-09	1	0	0	1	0	0
AACGGGCG	104	562	8	93	275780432	98.3895	361527554	4496	5.40385	1.11828	6.04301	1.55451	0.0483441	0.0124361	0.439384	1.75299e-07	1.26397e-07	1	0	0	1	0	0
AACGGGG	114	624	7	93	275780432	98.3895	361527554	4368	5.47368	1.22581	6.70968	1.72601	0.0469677	0.0120821	0.38943	1.70308e-07	1.22798e-07	1	0	0	1	0	0
AACGGGT	110	556	7	93	275780432	98.3895	361527554	3892	5.05455	1.1828	5.97849	1.53792	0.0418495	0.0107654	0.35961	1.51749e-07	1.09416e-07	1	0	0	1	0	0
AACGT	376	2711	5	93	275780432	98.3895	361527554	13555	7.21011	4.04301	29.1505	7.49874	0.145753	0.0374937	0.366406	5.2851e-07	3.81074e-07	1	0	0	1	0	0
AACGTAATCG	122	645	10	93	275780432	98.3895	361527554	6450	5.28689	1.31183	6.93548	1.7841	0.0693548	0.017841	0.537342	2.51486e-07	1.8133e-07	1	0	0	1	1	0
AACGTAATG	135	625	9	93	275780432	98.3895	361527554	5625	4.62963	1.45161	6.72043	1.72878	0.0604839	0.015559	0.423487	2.19319e-07	1.58137e-07	1	0	0	1	0	0
AACGTAC	107	1203	7	93	275780432	98.3895	361527554	8421	11.243	1.15054	12.9355	3.32755	0.0905484	0.0232928	0.799892	3.28335e-07	2.36741e-07	1	0	0	1	1	0
AACGTACAACGTAG	1	5	14	93	275780432	98.3895	361527554	70	5	0.0107527	0.0537634	0.0138302	0.000752688	0.000193623	0.711458	2.7293e-09	1.96792e-09	1	0	0	1	1	0
AACGTACAACGTAT	15	78	14	93	275780432	98.3895	361527554	1092	5.2	0.16129	0.83871	0.215751	0.0117419	0.00302052	0.739916	4.25771e-08	3.06996e-08	1	0	0	1	1	0
AACGTACATAGTAC	4	24	14	93	275780432	98.3895	361527554	336	6	0.0430108	0.258065	0.066385	0.0036129	0.00092939	0.85375	1.31007e-08	9.44603e-09	1	0	0	1	1	0
AACGTAT	5387	44133	7	93	275780432	98.3895	361527554	308931	8.1925	57.9247	474.548	122.074	3.32184	0.854516	0.582862	1.20452e-05	8.68503e-06	1	0	0	1	1	0
AACGTC	86	344	6	93	275780432	98.3895	361527554	2064	4	0.924731	3.69892	0.951518	0.0221935	0.00570911	0.243928	8.04754e-08	5.80256e-08	1	0	0	1	0	0
AACGTCAC	86	412	8	93	275780432	98.3895	361527554	3296	4.7907	0.924731	4.43011	1.13961	0.0354409	0.00911687	0.389529	1.28511e-07	9.2661e-08	1	0	0	1	0	0
AACGTCG	92	368	7	93	275780432	98.3895	361527554	2576	4	0.989247	3.95699	1.0179	0.0276989	0.00712532	0.284583	1.00438e-07	7.24195e-08	1	0	0	1	0	0
AACGTCGCATC	73	360	11	93	275780432	98.3895	361527554	3960	4.93151	0.784946	3.87097	0.995775	0.0425806	0.0109535	0.551345	1.54401e-07	1.11328e-07	1	0	0	1	1	0
AACGTCGCCT	75	373	10	93	275780432	98.3895	361527554	3730	4.97333	0.806452	4.01075	1.03173	0.0401075	0.0103173	0.505474	1.45433e-07	1.04862e-07	1	0	0	1	1	0
AACGTCGG	87	401	8	93	275780432	98.3895	361527554	3208	4.6092	0.935484	4.31183	1.10918	0.0344946	0.00887346	0.374771	1.2508e-07	9.01871e-08	1	0	0	1	0	0
AACGTG	109	504	6	93	275780432	98.3895	361527554	3024	4.62385	1.17204	5.41935	1.39408	0.0325161	0.00836451	0.281972	1.17906e-07	8.50142e-08	1	0	0	1	0	0
AACGTGT	88	562	7	93	275780432	98.3895	361527554	3934	6.38636	0.946237	6.04301	1.55451	0.0423011	0.0108816	0.454363	1.53387e-07	1.10597e-07	1	0	0	1	0	0
AACGTGTGACGTGT	8	37	14	93	275780432	98.3895	361527554	518	4.625	0.0860215	0.397849	0.102344	0.00556989	0.00143281	0.658099	2.01968e-08	1.45626e-08	1	0	0	1	1	0
AACT	5790	50405	4	93	275780432	98.3895	361527554	201620	8.70553	62.2581	541.989	139.422	2.16796	0.557689	0.353921	7.86117e-06	5.66818e-06	1	0	0	0	0	0
AACTAAT	222	1173	7	93	275780432	98.3895	361527554	8211	5.28378	2.3871	12.6129	3.24457	0.0882903	0.022712	0.375919	3.20147e-07	2.30837e-07	1	0	0	1	0	0
AACTAC	413	2678	6	93	275780432	98.3895	361527554	16068	6.48426	4.44086	28.7957	7.40746	0.172774	0.0444447	0.395424	6.26492e-07	4.51722e-07	1	0	0	1	0	0
AACTACC	86	344	7	93	275780432	98.3895	361527554	2408	4	0.924731	3.69892	0.951518	0.0258925	0.00666063	0.284583	9.3888e-08	6.76965e-08	1	0	0	1	0	0
AACTACCC	68	323	8	93	275780432	98.3895	361527554	2584	4.75	0.731183	3.47312	0.893431	0.0277849	0.00714745	0.38622	1.0075e-07	7.26444e-08	1	0	0	1	0	0
AACTACCT	295	1187	8	93	275780432	98.3895	361527554	9496	4.02373	3.17204	12.7634	3.28329	0.102108	0.0262663	0.327167	3.70249e-07	2.66963e-07	1	0	0	1	0	0
AACTACCTCT	1	4	10	93	275780432	98.3895	361527554	40	4	0.0107527	0.0430108	0.0110642	0.000430108	0.000110642	0.406547	1.5596e-09	1.12453e-09	1	0	0	1	0	0
AACTACGGT	74	323	9	93	275780432	98.3895	361527554	2907	4.36486	0.795699	3.47312	0.893431	0.0312581	0.00804088	0.399268	1.13344e-07	8.1725e-08	1	0	0	1	0	0
AACTAT	209	1154	6	93	275780432	98.3895	361527554	6924	5.52153	2.24731	12.4086	3.19201	0.0744516	0.0191521	0.336715	2.69967e-07	1.94656e-07	1	0	0	1	0	0
AACTC	138	1296	5	93	275780432	98.3895	361527554	6480	9.3913	1.48387	13.9355	3.58479	0.0696774	0.0179239	0.477251	2.52655e-07	1.82173e-07	1	0	0	1	0	0
AACTCC	254	1302	6	93	275780432	98.3895	361527554	7812	5.12598	2.73118	14	3.60139	0.084	0.0216083	0.312593	3.0459e-07	2.1962e-07	1	0	0	1	0	0
AACTCCC	39	186	7	93	275780432	98.3895	361527554	1302	4.76923	0.419355	2	0.514484	0.014	0.00360139	0.339311	5.0765e-08	3.66034e-08	1	0	0	1	0	0
AACTCGC	203	948	7	93	275780432	98.3895	361527554	6636	4.66995	2.1828	10.1935	2.62221	0.0713548	0.0183554	0.332247	2.58738e-07	1.86559e-07	1	0	0	1	0	0
AACTCT	332	1655	6	93	275780432	98.3895	361527554	9930	4.98494	3.56989	17.7957	4.5778	0.106774	0.0274668	0.303992	3.87171e-07	2.79164e-07	1	0	0	1	0	0
AACTCTCTCC	78	353	10	93	275780432	98.3895	361527554	3530	4.52564	0.83871	3.7957	0.976412	0.037957	0.00976412	0.459972	1.37635e-07	9.92395e-08	1	0	0	1	0	0
AACTCTT	73	292	7	93	275780432	98.3895	361527554	2044	4	0.784946	3.13978	0.807684	0.0219785	0.00565379	0.284583	7.96956e-08	5.74633e-08	1	0	0	1	0	0
AACTG	1	5	5	93	275780432	98.3895	361527554	25	5	0.0107527	0.0537634	0.0138302	0.000268817	6.9151e-05	0.254092	9.74751e-10	7.02829e-10	1	0	0	1	0	0
AACTGC	29	116	6	93	275780432	98.3895	361527554	696	4	0.311828	1.24731	0.320861	0.00748387	0.00192516	0.243928	2.71371e-08	1.95668e-08	1	0	0	1	0	0
AACTGCC	164	739	7	93	275780432	98.3895	361527554	5173	4.5061	1.76344	7.94624	2.0441	0.0556237	0.0143087	0.32059	2.01695e-07	1.45429e-07	1	0	0	1	0	0
AACTGCG	79	388	7	93	275780432	98.3895	361527554	2716	4.91139	0.849462	4.17204	1.07322	0.0292043	0.00751257	0.349425	1.05897e-07	7.63554e-08	1	0	0	1	0	0
AACTGCGT	64	321	8	93	275780432	98.3895	361527554	2568	5.01562	0.688172	3.45161	0.887899	0.0276129	0.00710319	0.407818	1.00126e-07	7.21946e-08	1	0	0	1	0	0
AACTTATTG	1	4	9	93	275780432	98.3895	361527554	36	4	0.0107527	0.0430108	0.0110642	0.000387097	9.95775e-05	0.365893	1.40364e-09	1.01207e-09	1	0	0	1	0	0
AACTTC	221	971	6	93	275780432	98.3895	361527554	5826	4.39367	2.37634	10.4409	2.68583	0.0626452	0.016115	0.267935	2.27156e-07	1.63787e-07	1	0	0	1	0	0
AACTTGT	67	327	7	93	275780432	98.3895	361527554	2289	4.8806	0.72043	3.51613	0.904495	0.0246129	0.00633147	0.347234	8.92482e-08	6.43511e-08	1	0	0	1	0	0
AAG	153898	1893188	3	93	275780432	98.3895	361527554	5679564	12.3016	1654.82	20356.9	5236.64	61.0706	15.7099	0.375088	0.000221446	0.000159671	1	1	1	0	0	0
AAGAAGACG	586	3331	9	93	275780432	98.3895	361527554	29979	5.6843	6.30108	35.8172	9.21368	0.322355	0.0829231	0.519961	1.16888e-06	8.42805e-07	1	0	0	1	1	0
AAGAAGG	76	304	7	93	275780432	98.3895	361527554	2128	4	0.817204	3.26882	0.840876	0.0228817	0.00588614	0.284583	8.29708e-08	5.98248e-08	1	0	0	1	0	0
AAGAAGGGCCG	19	85	11	93	275780432	98.3895	361527554	935	4.47368	0.204301	0.913978	0.235113	0.0100538	0.00258625	0.50016	3.64557e-08	2.62858e-08	1	0	0	1	1	0
AAGAAGTAG	103	445	9	93	275780432	98.3895	361527554	4005	4.32039	1.10753	4.78495	1.23089	0.0430645	0.011078	0.3952	1.56155e-07	1.12593e-07	1	0	0	1	0	0
AAGAAT	2160	11974	6	93	275780432	98.3895	361527554	71844	5.54352	23.2258	128.753	33.1206	0.772516	0.198723	0.338056	2.8012e-06	2.01976e-06	1	0	0	1	0	0
AAGAATAT	123	537	8	93	275780432	98.3895	361527554	4296	4.36585	1.32258	5.77419	1.48536	0.0461935	0.0118829	0.354985	1.67501e-07	1.20774e-07	1	0	0	1	0	0
AAGAATATT	113	533	9	93	275780432	98.3895	361527554	4797	4.71681	1.21505	5.73118	1.4743	0.0515806	0.0132687	0.431462	1.87035e-07	1.34859e-07	1	0	0	1	0	0
AAGAATCGT	77	380	9	93	275780432	98.3895	361527554	3420	4.93506	0.827957	4.08602	1.0511	0.0367742	0.00945986	0.451426	1.33346e-07	9.61471e-08	1	0	0	1	0	0
AAGAATCT	162	930	8	93	275780432	98.3895	361527554	7440	5.74074	1.74194	10	2.57242	0.08	0.0205793	0.466777	2.90086e-07	2.09162e-07	1	0	0	1	0	0
AAGAC	1	5	5	93	275780432	98.3895	361527554	25	5	0.0107527	0.0537634	0.0138302	0.000268817	6.9151e-05	0.254092	9.74751e-10	7.02829e-10	1	0	0	1	0	0
AAGACC	93	509	6	93	275780432	98.3895	361527554	3054	5.47312	1	5.47312	1.40791	0.0328387	0.00844749	0.333762	1.19076e-07	8.58576e-08	1	0	0	1	0	0
AAGACCATTCACC	4	23	13	93	275780432	98.3895	361527554	299	5.75	0.0430108	0.247312	0.0636189	0.00321505	0.000827046	0.759736	1.1658e-08	8.40584e-09	1	0	0	1	1	0
AAGACCG	3	12	7	93	275780432	98.3895	361527554	84	4	0.0322581	0.129032	0.0331925	0.000903226	0.000232347	0.284583	3.27516e-09	2.36151e-09	1	0	0	1	0	0
AAGACG	1609	9033	6	93	275780432	98.3895	361527554	54198	5.61405	17.3011	97.129	24.9856	0.582774	0.149914	0.342356	2.11318e-06	1.52368e-06	1	0	0	1	0	0
AAGACGACG	684	2876	9	93	275780432	98.3895	361527554	25884	4.20468	7.35484	30.9247	7.95513	0.278323	0.0715962	0.384615	1.00922e-06	7.27681e-07	1	0	0	1	0	0
AAGACGATGATG	90	370	12	93	275780432	98.3895	361527554	4440	4.11111	0.967742	3.97849	1.02344	0.0477419	0.0122812	0.501409	1.73116e-07	1.24822e-07	1	0	0	1	1	0
AAGACGG	95	380	7	93	275780432	98.3895	361527554	2660	4	1.02151	4.08602	1.0511	0.0286022	0.00735767	0.284583	1.03713e-07	7.4781e-08	1	0	0	1	0	0
AAGACGGGG	40	163	9	93	275780432	98.3895	361527554	1467	4.075	0.430108	1.75269	0.450865	0.0157742	0.00405778	0.372753	5.71984e-08	4.1242e-08	1	0	0	1	0	0
AAGAG	1231	7741	5	93	275780432	98.3895	361527554	38705	6.28838	13.2366	83.2366	21.4119	0.416183	0.10706	0.319566	1.50911e-06	1.08812e-06	1	0	0	1	0	0
AAGAGAAGGG	123	570	10	93	275780432	98.3895	361527554	5700	4.63415	1.32258	6.12903	1.57664	0.0612903	0.0157664	0.471	2.22243e-07	1.60245e-07	1	0	0	1	0	0
AAGAGAG	1287	6590	7	93	275780432	98.3895	361527554	46130	5.12044	13.8387	70.8602	18.2282	0.496022	0.127597	0.364297	1.79861e-06	1.29686e-06	1	0	0	1	0	0
AAGAGAGAGCAGAG	1	4	14	93	275780432	98.3895	361527554	56	4	0.0107527	0.0430108	0.0110642	0.000602151	0.000154898	0.569166	2.18344e-09	1.57434e-09	1	0	0	1	1	0
AAGAGAGAGT	1108	4445	10	93	275780432	98.3895	361527554	44450	4.01173	11.914	47.7957	12.2951	0.477957	0.122951	0.40774	1.73311e-06	1.24963e-06	1	0	0	1	0	0
AAGAGAGC	521	2094	8	93	275780432	98.3895	361527554	16752	4.01919	5.60215	22.5161	5.79209	0.180129	0.0463367	0.326799	6.53161e-07	4.70952e-07	1	0	0	1	0	0
AAGAGAGG	341	1571	8	93	275780432	98.3895	361527554	12568	4.60704	3.66667	16.8925	4.34545	0.13514	0.0347636	0.374596	4.90027e-07	3.53326e-07	1	0	0	1	0	0
AAGAGAGT	736	3347	8	93	275780432	98.3895	361527554	26776	4.54755	7.91398	35.9892	9.25794	0.287914	0.0740635	0.369759	1.044e-06	7.52758e-07	1	0	0	1	0	0
AAGAGAGTG	117	471	9	93	275780432	98.3895	361527554	4239	4.02564	1.25806	5.06452	1.30281	0.0455806	0.0117252	0.368238	1.65279e-07	1.19172e-07	1	0	0	1	0	0
AAGAGATG	195	937	8	93	275780432	98.3895	361527554	7496	4.80513	2.09677	10.0753	2.59178	0.0806022	0.0207342	0.390703	2.92269e-07	2.10736e-07	1	0	0	1	0	0
AAGAGC	499	2704	6	93	275780432	98.3895	361527554	16224	5.41884	5.36559	29.0753	7.47937	0.174452	0.0448762	0.330452	6.32574e-07	4.56108e-07	1	0	0	1	0	0
AAGAGCC	84	337	7	93	275780432	98.3895	361527554	2359	4.0119	0.903226	3.62366	0.932156	0.0253656	0.00652509	0.28543	9.19775e-08	6.6319e-08	1	0	0	1	0	0
AAGAGCG	78	435	7	93	275780432	98.3895	361527554	3045	5.57692	0.83871	4.67742	1.20323	0.0327419	0.00842259	0.396775	1.18725e-07	8.56046e-08	1	0	0	1	0	0
AAGAGG	2338	12534	6	93	275780432	98.3895	361527554	75204	5.36099	25.1398	134.774	34.6696	0.808645	0.208017	0.326925	2.93221e-06	2.11422e-06	1	0	0	1	0	0
AAGAGGG	66	375	7	93	275780432	98.3895	361527554	2625	5.68182	0.709677	4.03226	1.03727	0.0282258	0.00726086	0.404238	1.02349e-07	7.37971e-08	1	0	0	1	0	0
AAGAGGGAG	66	270	9	93	275780432	98.3895	361527554	2430	4.09091	0.709677	2.90323	0.746831	0.026129	0.00672148	0.374208	9.47458e-08	6.8315e-08	1	0	0	1	0	0
AAGAGGGT	49	380	8	93	275780432	98.3895	361527554	3040	7.7551	0.526882	4.08602	1.0511	0.0326882	0.00840876	0.630563	1.1853e-07	8.5464e-08	1	0	0	1	1	0
AAGAGGTACGG	67	302	11	93	275780432	98.3895	361527554	3322	4.50746	0.72043	3.24731	0.835344	0.0357204	0.00918879	0.503937	1.29525e-07	9.3392e-08	1	0	0	1	1	0
AAGAGGTGAGG	158	795	11	93	275780432	98.3895	361527554	8745	5.03165	1.69892	8.54839	2.199	0.0940323	0.024189	0.562541	3.40968e-07	2.4585e-07	1	0	0	1	1	0
AAGAGGTGG	55	266	9	93	275780432	98.3895	361527554	2394	4.83636	0.591398	2.86022	0.735767	0.0257419	0.0066219	0.442398	9.33421e-08	6.73029e-08	1	0	0	1	0	0
AAGAGT	244	1295	6	93	275780432	98.3895	361527554	7770	5.30738	2.62366	13.9247	3.58202	0.0835484	0.0214921	0.323655	3.02953e-07	2.18439e-07	1	0	0	1	0	0
AAGAGTG	1	5	7	93	275780432	98.3895	361527554	35	5	0.0107527	0.0537634	0.0138302	0.000376344	9.68114e-05	0.355729	1.36465e-09	9.83961e-10	1	0	0	1	0	0
AAGAT	25	125	5	93	275780432	98.3895	361527554	625	5	0.268817	1.34409	0.345755	0.00672043	0.00172878	0.254092	2.43688e-08	1.75707e-08	1	0	0	1	0	0
AAGATAG	28	112	7	93	275780432	98.3895	361527554	784	4	0.301075	1.2043	0.309797	0.00843011	0.00216858	0.284583	3.05682e-08	2.20407e-08	1	0	0	1	0	0
AAGATAT	83	332	7	93	275780432	98.3895	361527554	2324	4	0.892473	3.56989	0.918326	0.0249892	0.00642828	0.284583	9.06128e-08	6.5335e-08	1	0	0	1	0	0
AAGATC	60	242	6	93	275780432	98.3895	361527554	1452	4.03333	0.645161	2.60215	0.669382	0.0156129	0.00401629	0.245961	5.66135e-08	4.08203e-08	1	0	0	1	0	0
AAGATCC	2	8	7	93	275780432	98.3895	361527554	56	4	0.0215054	0.0860215	0.0221283	0.000602151	0.000154898	0.284583	2.18344e-09	1.57434e-09	1	0	0	1	0	0
AAGATG	1592	8802	6	93	275780432	98.3895	361527554	52812	5.52889	17.1183	94.6452	24.3467	0.567871	0.14608	0.337164	2.05914e-06	1.48471e-06	1	0	0	1	0	0
AAGATT	121	591	6	93	275780432	98.3895	361527554	3546	4.8843	1.30108	6.35484	1.63473	0.038129	0.00980838	0.297855	1.38259e-07	9.96893e-08	1	0	0	1	0	0
AAGATTC	82	328	7	93	275780432	98.3895	361527554	2296	4	0.88172	3.52688	0.907261	0.0246882	0.00635083	0.284583	8.95211e-08	6.45478e-08	1	0	0	1	0	0
AAGC	984	8063	4	93	275780432	98.3895	361527554	32252	8.19411	10.5806	86.6989	22.3026	0.346796	0.0892104	0.333129	1.25751e-06	9.06706e-07	1	0	0	0	0	0
AAGCAAT	108	528	7	93	275780432	98.3895	361527554	3696	4.88889	1.16129	5.67742	1.46047	0.0397419	0.0102233	0.347824	1.44107e-07	1.03906e-07	1	0	0	1	0	0
AAGCAATGAC	92	410	10	93	275780432	98.3895	361527554	4100	4.45652	0.989247	4.4086	1.13408	0.044086	0.0113408	0.452947	1.59859e-07	1.15264e-07	1	0	0	1	0	0
AAGCAATT	107	464	8	93	275780432	98.3895	361527554	3712	4.33645	1.15054	4.98925	1.28344	0.039914	0.0102675	0.352594	1.44731e-07	1.04356e-07	1	0	0	1	0	0
AAGCAC	113	543	6	93	275780432	98.3895	361527554	3258	4.80531	1.21505	5.83871	1.50196	0.0350323	0.00901176	0.293038	1.2703e-07	9.15927e-08	1	0	0	1	0	0
AAGCACAC	244	1032	8	93	275780432	98.3895	361527554	8256	4.22951	2.62366	11.0968	2.85455	0.0887742	0.0228364	0.343899	3.21902e-07	2.32102e-07	1	0	0	1	0	0
AAGCACG	225	1266	7	93	275780432	98.3895	361527554	8862	5.62667	2.41935	13.6129	3.50181	0.0952903	0.0245127	0.400314	3.4553e-07	2.49139e-07	1	0	0	1	0	0
AAGCAG	621	2865	6	93	275780432	98.3895	361527554	17190	4.61353	6.67742	30.8065	7.92471	0.184839	0.0475482	0.281343	6.70239e-07	4.83265e-07	1	0	0	1	0	0
AAGCAGGGACG	107	497	11	93	275780432	98.3895	361527554	5467	4.64486	1.15054	5.34409	1.37472	0.0587849	0.0151219	0.519298	2.13159e-07	1.53695e-07	1	0	0	1	1	0
AAGCAT	40	160	6	93	275780432	98.3895	361527554	960	4	0.430108	1.72043	0.442567	0.0103226	0.0026554	0.243928	3.74304e-08	2.69886e-08	1	0	0	1	0	0
AAGCATACG	144	1006	9	93	275780432	98.3895	361527554	9054	6.98611	1.54839	10.8172	2.78264	0.0973548	0.0250437	0.639042	3.53016e-07	2.54537e-07	1	0	0	1	1	0
AAGCATT	102	408	7	93	275780432	98.3895	361527554	2856	4	1.09677	4.3871	1.12854	0.0307097	0.00789981	0.284583	1.11356e-07	8.02912e-08	1	0	0	1	0	0
AAGCC	136	930	5	93	275780432	98.3895	361527554	4650	6.83824	1.46237	10	2.57242	0.05	0.0128621	0.347508	1.81304e-07	1.30726e-07	1	0	0	1	0	0
AAGCCAG	23	93	7	93	275780432	98.3895	361527554	651	4.04348	0.247312	1	0.257242	0.007	0.00180069	0.287677	2.53825e-08	1.83017e-08	1	0	0	1	0	0
AAGCCAT	43	201	7	93	275780432	98.3895	361527554	1407	4.67442	0.462366	2.16129	0.555974	0.015129	0.00389182	0.332565	5.4859e-08	3.95552e-08	1	0	0	1	0	0
AAGCCC	221	1076	6	93	275780432	98.3895	361527554	6456	4.86878	2.37634	11.5699	2.97626	0.0694194	0.0178576	0.296908	2.5172e-07	1.81499e-07	1	0	0	1	0	0
AAGCCG	111	542	6	93	275780432	98.3895	361527554	3252	4.88288	1.19355	5.82796	1.49919	0.0349677	0.00899516	0.297769	1.26796e-07	9.1424e-08	1	0	0	1	0	0
AAGCGAAT	139	799	8	93	275780432	98.3895	361527554	6392	5.7482	1.49462	8.5914	2.21007	0.0687312	0.0176805	0.467383	2.49224e-07	1.79699e-07	1	0	0	1	0	0
AAGCGAATG	146	634	9	93	275780432	98.3895	361527554	5706	4.34247	1.56989	6.8172	1.75367	0.0613548	0.015783	0.397219	2.22477e-07	1.60414e-07	1	0	0	1	0	0
AAGCGAATGTG	71	306	11	93	275780432	98.3895	361527554	3366	4.30986	0.763441	3.29032	0.846409	0.0361935	0.00931049	0.481845	1.3124e-07	9.46289e-08	1	0	0	1	0	0
AAGCGACGATC	212	1439	11	93	275780432	98.3895	361527554	15829	6.78774	2.27957	15.4731	3.98033	0.170204	0.0437837	0.758873	6.17173e-07	4.45003e-07	1	0	0	1	1	0
AAGCGAG	106	566	7	93	275780432	98.3895	361527554	3962	5.33962	1.13978	6.08602	1.56558	0.0426022	0.0109591	0.379892	1.54479e-07	1.11384e-07	1	0	0	1	0	0
AAGCGAGAGAGT	72	313	12	93	275780432	98.3895	361527554	3756	4.34722	0.774194	3.36559	0.865771	0.0403871	0.0103892	0.530206	1.46447e-07	1.05593e-07	1	0	0	1	1	0
AAGCGAGAGCC	95	426	11	93	275780432	98.3895	361527554	4686	4.48421	1.02151	4.58065	1.17833	0.0503871	0.0129617	0.501337	1.82707e-07	1.31738e-07	1	0	0	1	1	0
AAGCGAGG	63	293	8	93	275780432	98.3895	361527554	2344	4.65079	0.677419	3.15054	0.81045	0.0252043	0.0064836	0.378154	9.13926e-08	6.58973e-08	1	0	0	1	0	0
AAGCGGACGGG	61	301	11	93	275780432	98.3895	361527554	3311	4.93443	0.655914	3.23656	0.832578	0.0356022	0.00915836	0.551672	1.29096e-07	9.30827e-08	1	0	0	1	1	0
AAGCGGAGG	51	229	9	93	275780432	98.3895	361527554	2061	4.4902	0.548387	2.46237	0.633423	0.0221613	0.00570081	0.410733	8.03585e-08	5.79413e-08	1	0	0	1	0	0
AAGCGGT	110	599	7	93	275780432	98.3895	361527554	4193	5.44545	1.1828	6.44086	1.65686	0.045086	0.011598	0.387421	1.63485e-07	1.17879e-07	1	0	0	1	0	0
AAGCGTGT	100	562	8	93	275780432	98.3895	361527554	4496	5.62	1.07527	6.04301	1.55451	0.0483441	0.0124361	0.456959	1.75299e-07	1.26397e-07	1	0	0	1	0	0
AAGCTAATAGG	114	477	11	93	275780432	98.3895	361527554	5247	4.18421	1.22581	5.12903	1.3194	0.0564194	0.0145134	0.467797	2.04581e-07	1.4751e-07	1	0	0	1	0	0
AAGCTAT	85	340	7	93	275780432	98.3895	361527554	2380	4	0.913978	3.65591	0.940454	0.0255914	0.00658318	0.284583	9.27963e-08	6.69094e-08	1	0	0	1	0	0
AAGCTC	86	404	6	93	275780432	98.3895	361527554	2424	4.69767	0.924731	4.34409	1.11748	0.0260645	0.00670488	0.286474	9.45118e-08	6.81463e-08	1	0	0	1	0	0
AAGCTCC	67	268	7	93	275780432	98.3895	361527554	1876	4	0.72043	2.88172	0.741299	0.020172	0.00518909	0.284583	7.31453e-08	5.27403e-08	1	0	0	1	0	0
AAGCTG	148	592	6	93	275780432	98.3895	361527554	3552	4	1.5914	6.36559	1.6375	0.0381935	0.00982498	0.243928	1.38493e-07	9.9858e-08	1	0	0	1	0	0
AAGCTTAGCGTGG	68	298	13	93	275780432	98.3895	361527554	3874	4.38235	0.731183	3.2043	0.82428	0.0416559	0.0107156	0.579031	1.51047e-07	1.0891e-07	1	0	0	1	1	0
AAGG	15328	137092	4	93	275780432	98.3895	361527554	548368	8.94389	164.817	1474.11	379.202	5.89643	1.51681	0.363612	2.13809e-05	1.54164e-05	1	1	0	0	0	0
AAGGAAGT	71	332	8	93	275780432	98.3895	361527554	2656	4.67606	0.763441	3.56989	0.918326	0.0285591	0.0073466	0.380208	1.03558e-07	7.46686e-08	1	0	0	1	0	0
AAGGAC	397	2653	6	93	275780432	98.3895	361527554	15918	6.68262	4.26882	28.5269	7.33831	0.171161	0.0440298	0.40752	6.20643e-07	4.47505e-07	1	0	0	1	0	0
AAGGACG	49	196	7	93	275780432	98.3895	361527554	1372	4	0.526882	2.10753	0.542144	0.0147527	0.00379501	0.284583	5.34943e-08	3.85713e-08	1	0	0	1	0	0
AAGGAG	1435	7933	6	93	275780432	98.3895	361527554	47598	5.52822	15.4301	85.3011	21.943	0.511806	0.131658	0.337123	1.85585e-06	1.33813e-06	1	0	0	1	0	0
AAGGAGCG	178	714	8	93	275780432	98.3895	361527554	5712	4.01124	1.91398	7.67742	1.97495	0.0614194	0.0157996	0.326152	2.22711e-07	1.60582e-07	1	0	0	1	0	0
AAGGAGG	202	903	7	93	275780432	98.3895	361527554	6321	4.4703	2.17204	9.70968	2.49773	0.0679677	0.0174841	0.318043	2.46456e-07	1.77703e-07	1	0	0	1	0	0
AAGGAGGTG	116	548	9	93	275780432	98.3895	361527554	4932	4.72414	1.24731	5.89247	1.51579	0.0530323	0.0136421	0.432132	1.92299e-07	1.38654e-07	1	0	0	1	0	0
AAGGAT	137	723	6	93	275780432	98.3895	361527554	4338	5.27737	1.47312	7.77419	1.99985	0.0466452	0.0119991	0.321825	1.69139e-07	1.21955e-07	1	0	0	1	0	0
AAGGATAG	62	293	8	93	275780432	98.3895	361527554	2344	4.72581	0.666667	3.15054	0.81045	0.0252043	0.0064836	0.384253	9.13926e-08	6.58973e-08	1	0	0	1	0	0
AAGGATAGGG	95	426	10	93	275780432	98.3895	361527554	4260	4.48421	1.02151	4.58065	1.17833	0.0458065	0.0117833	0.455761	1.66098e-07	1.19762e-07	1	0	0	1	0	0
AAGGATG	34	136	7	93	275780432	98.3895	361527554	952	4	0.365591	1.46237	0.376182	0.0102366	0.00263327	0.284583	3.71185e-08	2.67637e-08	1	0	0	1	0	0
AAGGC	208	1509	5	93	275780432	98.3895	361527554	7545	7.25481	2.23656	16.2258	4.17396	0.081129	0.0208698	0.368678	2.9418e-07	2.12114e-07	1	0	0	1	0	0
AAGGCAG	51	280	7	93	275780432	98.3895	361527554	1960	5.4902	0.548387	3.01075	0.774491	0.0210753	0.00542144	0.390604	7.64205e-08	5.51018e-08	1	0	0	1	0	0
AAGGCG	506	3226	6	93	275780432	98.3895	361527554	19356	6.37549	5.44086	34.6882	8.92325	0.208129	0.0535395	0.388791	7.54691e-07	5.44159e-07	1	0	0	1	0	0
AAGGCGAG	68	296	8	93	275780432	98.3895	361527554	2368	4.35294	0.731183	3.1828	0.818748	0.0254624	0.00654998	0.353935	9.23284e-08	6.6572e-08	1	0	0	1	0	0
AAGGCGAGT	58	267	9	93	275780432	98.3895	361527554	2403	4.60345	0.623656	2.87097	0.738533	0.0258387	0.0066468	0.421092	9.3693e-08	6.7556e-08	1	0	0	1	0	0
AAGGCGCGGG	75	325	10	93	275780432	98.3895	361527554	3250	4.33333	0.806452	3.49462	0.898963	0.0349462	0.00898963	0.440426	1.26718e-07	9.13678e-08	1	0	0	1	0	0
AAGGCGGCT	46	220	9	93	275780432	98.3895	361527554	1980	4.78261	0.494624	2.36559	0.608529	0.0212903	0.00547676	0.43748	7.72003e-08	5.56641e-08	1	0	0	1	0	0
AAGGCTCGT	89	498	9	93	275780432	98.3895	361527554	4482	5.59551	0.956989	5.35484	1.37749	0.0481935	0.0123974	0.511839	1.74753e-07	1.26003e-07	1	0	0	1	1	0
AAGGG	233	1397	5	93	275780432	98.3895	361527554	6985	5.99571	2.50538	15.0215	3.86416	0.0751075	0.0193208	0.304693	2.72345e-07	1.96371e-07	1	0	0	1	0	0
AAGGGAG	121	843	7	93	275780432	98.3895	361527554	5901	6.96694	1.30108	9.06452	2.33177	0.0634516	0.0163224	0.495669	2.3008e-07	1.65896e-07	1	0	0	1	0	0
AAGGGATGATG	139	758	11	93	275780432	98.3895	361527554	8338	5.45324	1.49462	8.15054	2.09666	0.0896559	0.0230632	0.609675	3.25099e-07	2.34408e-07	1	0	0	1	1	0
AAGGGC	49	284	6	93	275780432	98.3895	361527554	1704	5.79592	0.526882	3.05376	0.785556	0.0183226	0.00471333	0.353447	6.6439e-08	4.79048e-08	1	0	0	1	0	0
AAGGGG	115	488	6	93	275780432	98.3895	361527554	2928	4.24348	1.23656	5.24731	1.34983	0.0314839	0.00809897	0.258776	1.14163e-07	8.23154e-08	1	0	0	1	0	0
AAGGGGG	34	141	7	93	275780432	98.3895	361527554	987	4.14706	0.365591	1.51613	0.390012	0.0106129	0.00273008	0.295046	3.84832e-08	2.77477e-08	1	0	0	1	0	0
AAGGGGT	92	410	7	93	275780432	98.3895	361527554	2870	4.45652	0.989247	4.4086	1.13408	0.0308602	0.00793854	0.317063	1.11901e-07	8.06848e-08	1	0	0	1	0	0
AAGGGT	158	951	6	93	275780432	98.3895	361527554	5706	6.01899	1.69892	10.2258	2.6305	0.0613548	0.015783	0.367051	2.22477e-07	1.60414e-07	1	0	0	1	0	0
AAGGGTATGGGT	110	554	12	93	275780432	98.3895	361527554	6648	5.03636	1.1828	5.95699	1.53239	0.0714839	0.0183886	0.614256	2.59206e-07	1.86896e-07	1	0	0	1	1	0
AAGGGTG	25	100	7	93	275780432	98.3895	361527554	700	4	0.268817	1.07527	0.276604	0.00752688	0.00193623	0.284583	2.7293e-08	1.96792e-08	1	0	0	1	0	0
AAGGTGG	219	1535	7	93	275780432	98.3895	361527554	10745	7.00913	2.35484	16.5054	4.24587	0.115538	0.0297211	0.49867	4.18948e-07	3.02076e-07	1	0	0	1	0	0
AAGT	3491	31104	4	93	275780432	98.3895	361527554	124416	8.90977	37.5376	334.452	86.0349	1.33781	0.34414	0.362224	4.85098e-06	3.49773e-06	1	0	0	0	0	0
AAGTAAT	134	955	7	93	275780432	98.3895	361527554	6685	7.12687	1.44086	10.2688	2.64157	0.0718817	0.018491	0.507047	2.60648e-07	1.87937e-07	1	0	0	1	1	0
AAGTAC	81	324	6	93	275780432	98.3895	361527554	1944	4	0.870968	3.48387	0.896197	0.0209032	0.00537718	0.243928	7.57966e-08	5.4652e-08	1	0	0	1	0	0
AAGTACC	71	284	7	93	275780432	98.3895	361527554	1988	4	0.763441	3.05376	0.785556	0.0213763	0.00549889	0.284583	7.75122e-08	5.5889e-08	1	0	0	1	0	0
AAGTACG	31	124	7	93	275780432	98.3895	361527554	868	4	0.333333	1.33333	0.342989	0.00933333	0.00240092	0.284583	3.38433e-08	2.44022e-08	1	0	0	1	0	0
AAGTACGGCG	72	311	10	93	275780432	98.3895	361527554	3110	4.31944	0.774194	3.34409	0.860239	0.0334409	0.00860239	0.439015	1.21259e-07	8.7432e-08	1	0	0	1	0	0
AAGTAG	495	2511	6	93	275780432	98.3895	361527554	15066	5.07273	5.32258	27	6.94553	0.162	0.0416732	0.309346	5.87424e-07	4.23553e-07	1	0	0	1	0	0
AAGTATGT	107	488	8	93	275780432	98.3895	361527554	3904	4.56075	1.15054	5.24731	1.34983	0.0419785	0.0107986	0.370832	1.52217e-07	1.09754e-07	1	0	0	1	0	0
AAGTCCG	1	4	7	93	275780432	98.3895	361527554	28	4	0.0107527	0.0430108	0.0110642	0.000301075	7.74491e-05	0.284583	1.09172e-09	7.87169e-10	1	0	0	1	0	0
AAGTCGT	78	312	7	93	275780432	98.3895	361527554	2184	4	0.83871	3.35484	0.863005	0.0234839	0.00604103	0.284583	8.51542e-08	6.13992e-08	1	0	0	1	0	0
AAGTG	103	612	5	93	275780432	98.3895	361527554	3060	5.94175	1.10753	6.58065	1.69282	0.0329032	0.00846409	0.30195	1.1931e-07	8.60263e-08	1	0	0	1	0	0
AAGTGACGTG	1	4	10	93	275780432	98.3895	361527554	40	4	0.0107527	0.0430108	0.0110642	0.000430108	0.000110642	0.406547	1.5596e-09	1.12453e-09	1	0	0	1	0	0
AAGTGAGAG	252	1037	9	93	275780432	98.3895	361527554	9333	4.11508	2.70968	11.1505	2.86838	0.100355	0.0258155	0.376419	3.63894e-07	2.6238e-07	1	0	0	1	0	0
AAGTGAGAGG	120	644	10	93	275780432	98.3895	361527554	6440	5.36667	1.29032	6.92473	1.78133	0.0692473	0.0178133	0.545451	2.51096e-07	1.81049e-07	1	0	0	1	1	0
AAGTGCCC	5	23	8	93	275780432	98.3895	361527554	184	4.6	0.0537634	0.247312	0.0636189	0.00197849	0.000508952	0.374024	7.17417e-09	5.17282e-09	1	0	0	1	0	0
AAGTGCCGGAC	87	377	11	93	275780432	98.3895	361527554	4147	4.33333	0.935484	4.05376	1.0428	0.0445914	0.0114708	0.484469	1.61692e-07	1.16585e-07	1	0	0	1	0	0
AAGTGG	80	320	6	93	275780432	98.3895	361527554	1920	4	0.860215	3.44086	0.885133	0.0206452	0.0053108	0.243928	7.48609e-08	5.39773e-08	1	0	0	1	0	0
AAT	467271	5914055	3	93	275780432	98.3895	361527554	17742165	12.6566	5024.42	63592	16358.5	190.776	49.0756	0.385913	0.000691768	0.000498789	1	1	1	0	0	0
AATAATAATC	87	454	10	93	275780432	98.3895	361527554	4540	5.21839	0.935484	4.88172	1.25578	0.0488172	0.0125578	0.530381	1.77015e-07	1.27634e-07	1	0	0	1	1	0
AATAATACGCG	167	796	11	93	275780432	98.3895	361527554	8756	4.76647	1.7957	8.55914	2.20177	0.0941505	0.0242195	0.532894	3.41397e-07	2.46159e-07	1	0	0	1	1	0
AATAATC	1083	6571	7	93	275780432	98.3895	361527554	45997	6.06741	11.6452	70.6559	18.1757	0.494591	0.12723	0.43167	1.79342e-06	1.29312e-06	1	0	0	1	0	0
AATAATCAATC	1	5	11	93	275780432	98.3895	361527554	55	5	0.0107527	0.0537634	0.0138302	0.000591398	0.000152132	0.559003	2.14445e-09	1.54622e-09	1	0	0	1	1	0
AATAATCGGT	138	588	10	93	275780432	98.3895	361527554	5880	4.26087	1.48387	6.32258	1.62643	0.0632258	0.0162643	0.433061	2.29261e-07	1.65305e-07	1	0	0	1	0	0
AATAATG	451	1934	7	93	275780432	98.3895	361527554	13538	4.28825	4.84946	20.7957	5.34952	0.14557	0.0374467	0.305091	5.27847e-07	3.80596e-07	1	0	0	1	0	0
AATAATGAT	6997	28037	9	93	275780432	98.3895	361527554	252333	4.007	75.2366	301.473	77.5515	2.71326	0.697963	0.366533	9.83847e-06	7.09388e-06	1	0	0	1	0	0
AATAATT	1425	6491	7	93	275780432	98.3895	361527554	45437	4.55509	15.3226	69.7957	17.9544	0.48857	0.125681	0.324075	1.77159e-06	1.27738e-06	1	0	0	1	0	0
AATAC	285	1493	5	93	275780432	98.3895	361527554	7465	5.2386	3.06452	16.0538	4.1297	0.0802688	0.0206485	0.266217	2.91061e-07	2.09865e-07	1	0	0	1	0	0
AATACACCTCG	149	823	11	93	275780432	98.3895	361527554	9053	5.52349	1.60215	8.84946	2.27645	0.0973441	0.025041	0.617529	3.52977e-07	2.54509e-07	1	0	0	1	1	0
AATACAT	199	1057	7	93	275780432	98.3895	361527554	7399	5.31156	2.13978	11.3656	2.92371	0.0795591	0.0204659	0.377895	2.88487e-07	2.08009e-07	1	0	0	1	0	0
AATACATTAC	106	446	10	93	275780432	98.3895	361527554	4460	4.20755	1.13978	4.7957	1.23365	0.047957	0.0123365	0.427642	1.73896e-07	1.25385e-07	1	0	0	1	0	0
AATACC	155	730	6	93	275780432	98.3895	361527554	4380	4.70968	1.66667	7.84946	2.01921	0.0470968	0.0121153	0.287206	1.70776e-07	1.23136e-07	1	0	0	1	0	0
AATACCCCC	1	7	9	93	275780432	98.3895	361527554	63	7	0.0107527	0.0752688	0.0193623	0.000677419	0.000174261	0.640312	2.45637e-09	1.77113e-09	1	0	0	1	1	0
AATACG	184	1453	6	93	275780432	98.3895	361527554	8718	7.89674	1.97849	15.6237	4.01906	0.0937419	0.0241143	0.48156	3.39915e-07	2.45091e-07	1	0	0	1	0	0
AATACT	761	4169	6	93	275780432	98.3895	361527554	25014	5.47832	8.1828	44.828	11.5316	0.268968	0.0691897	0.334079	9.75297e-07	7.03223e-07	1	0	0	1	0	0
AATACTC	66	264	7	93	275780432	98.3895	361527554	1848	4	0.709677	2.83871	0.730235	0.019871	0.00511164	0.284583	7.20536e-08	5.19531e-08	1	0	0	1	0	0
AATAG	724	5089	5	93	275780432	98.3895	361527554	25445	7.02901	7.78495	54.7204	14.0764	0.273602	0.0703819	0.357203	9.92101e-07	7.1534e-07	1	0	0	1	0	0
AATAGAATGG	102	545	10	93	275780432	98.3895	361527554	5450	5.34314	1.09677	5.86022	1.50749	0.0586022	0.0150749	0.54306	2.12496e-07	1.53217e-07	1	0	0	1	1	0
AATAGAC	97	388	7	93	275780432	98.3895	361527554	2716	4	1.04301	4.17204	1.07322	0.0292043	0.00751257	0.284583	1.05897e-07	7.63554e-08	1	0	0	1	0	0
AATAGAGAG	366	2167	9	93	275780432	98.3895	361527554	19503	5.92077	3.93548	23.3011	5.99401	0.20971	0.0539461	0.541591	7.60423e-07	5.48291e-07	1	0	0	1	1	0
AATAGAT	368	2095	7	93	275780432	98.3895	361527554	14665	5.69293	3.95699	22.5269	5.79486	0.157688	0.040564	0.405028	5.71789e-07	4.1228e-07	1	0	0	1	0	0
AATAGC	320	1749	6	93	275780432	98.3895	361527554	10494	5.46563	3.44086	18.8065	4.83781	0.112839	0.0290268	0.333305	4.09161e-07	2.9502e-07	1	0	0	1	0	0
AATAGT	2068	11351	6	93	275780432	98.3895	361527554	68106	5.48888	22.2366	122.054	31.3973	0.732323	0.188384	0.334723	2.65546e-06	1.91468e-06	1	0	0	1	0	0
AATAGTATAG	156	825	10	93	275780432	98.3895	361527554	8250	5.28846	1.67742	8.87097	2.28198	0.0887097	0.0228198	0.537503	3.21668e-07	2.31934e-07	1	0	0	1	1	0
AATAT	5587	32848	5	93	275780432	98.3895	361527554	164240	5.87936	60.0753	353.204	90.8589	1.76602	0.454295	0.29878	6.40372e-06	4.61731e-06	1	0	0	1	0	0
AATATAATTCTC	168	731	12	93	275780432	98.3895	361527554	8772	4.35119	1.80645	7.86022	2.02198	0.0943226	0.0242637	0.53069	3.42021e-07	2.46609e-07	1	0	0	1	1	0
AATATAC	117	555	7	93	275780432	98.3895	361527554	3885	4.74359	1.25806	5.96774	1.53515	0.0417742	0.0107461	0.337487	1.51476e-07	1.0922e-07	1	0	0	1	0	0
AATATACGTCG	153	803	11	93	275780432	98.3895	361527554	8833	5.24837	1.64516	8.63441	2.22113	0.0949785	0.0244324	0.58677	3.44399e-07	2.48324e-07	1	0	0	1	1	0
AATATAG	405	1883	7	93	275780432	98.3895	361527554	13181	4.64938	4.35484	20.2473	5.20846	0.141731	0.0364592	0.330784	5.13928e-07	3.7056e-07	1	0	0	1	0	0
AATATAGCC	58	318	9	93	275780432	98.3895	361527554	2862	5.48276	0.623656	3.41935	0.879601	0.0307742	0.00791641	0.501525	1.11589e-07	8.04599e-08	1	0	0	1	1	0
AATATAGG	235	1606	8	93	275780432	98.3895	361527554	12848	6.83404	2.52688	17.2688	4.44226	0.138151	0.0355381	0.555673	5.00944e-07	3.61198e-07	1	0	0	1	1	0
AATATAGGGT	197	1117	10	93	275780432	98.3895	361527554	11170	5.67005	2.11828	12.0108	3.08967	0.120108	0.0308967	0.576286	4.35519e-07	3.14024e-07	1	0	0	1	1	0
AATATAGTC	142	1030	9	93	275780432	98.3895	361527554	9270	7.25352	1.52688	11.0753	2.84902	0.0996774	0.0256412	0.663503	3.61438e-07	2.60609e-07	1	0	0	1	1	0
AATATAT	1515	7244	7	93	275780432	98.3895	361527554	50708	4.78152	16.2903	77.8925	20.0372	0.545247	0.14026	0.340185	1.97711e-06	1.42556e-06	1	0	0	1	0	0
AATATC	57	443	6	93	275780432	98.3895	361527554	2658	7.77193	0.612903	4.76344	1.22536	0.0285806	0.00735214	0.473949	1.03636e-07	7.47248e-08	1	0	0	1	0	0
AATATCGCT	116	567	9	93	275780432	98.3895	361527554	5103	4.88793	1.24731	6.09677	1.56835	0.054871	0.0141151	0.447115	1.98966e-07	1.43462e-07	1	0	0	1	0	0
AATATG	213	928	6	93	275780432	98.3895	361527554	5568	4.35681	2.29032	9.97849	2.56689	0.059871	0.0154013	0.265687	2.17097e-07	1.56534e-07	1	0	0	1	0	0
AATATGAT	36	162	8	93	275780432	98.3895	361527554	1296	4.5	0.387097	1.74194	0.448099	0.0139355	0.00358479	0.365893	5.05311e-08	3.64347e-08	1	0	0	1	0	0
AATATGGCG	91	396	9	93	275780432	98.3895	361527554	3564	4.35165	0.978495	4.25806	1.09535	0.0383226	0.00985817	0.398059	1.3896e-07	1.00195e-07	1	0	0	1	0	0
AATATGTAC	142	606	9	93	275780432	98.3895	361527554	5454	4.26761	1.52688	6.51613	1.67622	0.0586452	0.015086	0.390371	2.12652e-07	1.53329e-07	1	0	0	1	0	0
AATATT	1235	5097	6	93	275780432	98.3895	361527554	30582	4.12713	13.2796	54.8065	14.0985	0.328839	0.0845911	0.251681	1.19239e-06	8.59757e-07	1	0	0	1	0	0
AATATTAGAGGTATC	1	4	15	93	275780432	98.3895	361527554	60	4	0.0107527	0.0430108	0.0110642	0.000645161	0.000165962	0.609821	2.3394e-09	1.68679e-09	1	0	0	1	1	0
AATC	2608	20931	4	93	275780432	98.3895	361527554	83724	8.02569	28.043	225.065	57.896	0.900258	0.231584	0.326282	3.2644e-06	2.35375e-06	1	0	0	0	0	0
AATCAC	184	828	6	93	275780432	98.3895	361527554	4968	4.5	1.97849	8.90323	2.29028	0.0534194	0.0137417	0.27442	1.93702e-07	1.39666e-07	1	0	0	1	0	0
AATCACACATTC	1	7	12	93	275780432	98.3895	361527554	84	7	0.0107527	0.0752688	0.0193623	0.000903226	0.000232347	0.85375	3.27516e-09	2.36151e-09	1	0	0	1	1	0
AATCACAT	4	21	8	93	275780432	98.3895	361527554	168	5.25	0.0430108	0.225806	0.0580869	0.00180645	0.000464695	0.426875	6.55033e-09	4.72301e-09	1	0	0	1	0	0
AATCACC	77	518	7	93	275780432	98.3895	361527554	3626	6.72727	0.827957	5.56989	1.43281	0.0389892	0.0100297	0.478617	1.41378e-07	1.01938e-07	1	0	0	1	0	0
AATCACCGCT	106	460	10	93	275780432	98.3895	361527554	4600	4.33962	1.13978	4.94624	1.27238	0.0494624	0.0127238	0.441066	1.79354e-07	1.29321e-07	1	0	0	1	0	0
AATCAG	105	420	6	93	275780432	98.3895	361527554	2520	4	1.12903	4.51613	1.16174	0.0270968	0.00697042	0.243928	9.82549e-08	7.08452e-08	1	0	0	1	0	0
AATCAT	588	3136	6	93	275780432	98.3895	361527554	18816	5.33333	6.32258	33.7204	8.6743	0.202323	0.0520458	0.325238	7.33636e-07	5.28977e-07	1	0	0	1	0	0
AATCATT	223	1215	7	93	275780432	98.3895	361527554	8505	5.44843	2.39785	13.0645	3.36074	0.0914516	0.0235252	0.387633	3.3161e-07	2.39103e-07	1	0	0	1	0	0
AATCCAC	1	5	7	93	275780432	98.3895	361527554	35	5	0.0107527	0.0537634	0.0138302	0.000376344	9.68114e-05	0.355729	1.36465e-09	9.83961e-10	1	0	0	1	0	0
AATCCATC	123	535	8	93	275780432	98.3895	361527554	4280	4.34959	1.32258	5.75269	1.47983	0.0460215	0.0118387	0.353663	1.66877e-07	1.20324e-07	1	0	0	1	0	0
AATCCC	197	1148	6	93	275780432	98.3895	361527554	6888	5.82741	2.11828	12.3441	3.17541	0.0740645	0.0190525	0.355368	2.68563e-07	1.93644e-07	1	0	0	1	0	0
AATCCCC	10	53	7	93	275780432	98.3895	361527554	371	5.3	0.107527	0.569892	0.1466	0.00398925	0.0010262	0.377073	1.44653e-08	1.043e-08	1	0	0	1	0	0
AATCCCG	1	4	7	93	275780432	98.3895	361527554	28	4	0.0107527	0.0430108	0.0110642	0.000301075	7.74491e-05	0.284583	1.09172e-09	7.87169e-10	1	0	0	1	0	0
AATCCG	129	909	6	93	275780432	98.3895	361527554	5454	7.04651	1.3871	9.77419	2.51433	0.0586452	0.015086	0.429711	2.12652e-07	1.53329e-07	1	0	0	1	0	0
AATCCTC	99	703	7	93	275780432	98.3895	361527554	4921	7.10101	1.06452	7.55914	1.94453	0.052914	0.0136117	0.505207	1.9187e-07	1.38345e-07	1	0	0	1	1	0
AATCG	483	3372	5	93	275780432	98.3895	361527554	16860	6.98137	5.19355	36.2581	9.32709	0.18129	0.0466354	0.354782	6.57372e-07	4.73988e-07	1	0	0	1	0	0
AATCGAC	227	987	7	93	275780432	98.3895	361527554	6909	4.34802	2.44086	10.6129	2.73008	0.0742903	0.0191106	0.309343	2.69382e-07	1.94234e-07	1	0	0	1	0	0
AATCGAGCT	92	369	9	93	275780432	98.3895	361527554	3321	4.01087	0.989247	3.96774	1.02067	0.0357097	0.00918602	0.366887	1.29486e-07	9.33638e-08	1	0	0	1	0	0
AATCGATGGC	92	392	10	93	275780432	98.3895	361527554	3920	4.26087	0.989247	4.21505	1.08429	0.0421505	0.0108429	0.433061	1.52841e-07	1.10204e-07	1	0	0	1	0	0
AATCGC	112	627	6	93	275780432	98.3895	361527554	3762	5.59821	1.2043	6.74194	1.73431	0.0404516	0.0104058	0.341391	1.46681e-07	1.05762e-07	1	0	0	1	0	0
AATCGCC	161	747	7	93	275780432	98.3895	361527554	5229	4.63975	1.73118	8.03226	2.06623	0.0562258	0.0144636	0.330099	2.03879e-07	1.47004e-07	1	0	0	1	0	0
AATCGCCAT	106	489	9	93	275780432	98.3895	361527554	4401	4.61321	1.13978	5.25806	1.35259	0.0473226	0.0121733	0.421985	1.71595e-07	1.23726e-07	1	0	0	1	0	0
AATCGCT	36	144	7	93	275780432	98.3895	361527554	1008	4	0.387097	1.54839	0.39831	0.0108387	0.00278817	0.284583	3.9302e-08	2.83381e-08	1	0	0	1	0	0
AATCGG	120	498	6	93	275780432	98.3895	361527554	2988	4.15	1.29032	5.35484	1.37749	0.032129	0.00826493	0.253076	1.16502e-07	8.40022e-08	1	0	0	1	0	0
AATCGGC	73	292	7	93	275780432	98.3895	361527554	2044	4	0.784946	3.13978	0.807684	0.0219785	0.00565379	0.284583	7.96956e-08	5.74633e-08	1	0	0	1	0	0
AATCGGG	2	8	7	93	275780432	98.3895	361527554	56	4	0.0215054	0.0860215	0.0221283	0.000602151	0.000154898	0.284583	2.18344e-09	1.57434e-09	1	0	0	1	0	0
AATCGT	338	1583	6	93	275780432	98.3895	361527554	9498	4.68343	3.63441	17.0215	4.37864	0.102129	0.0262719	0.285606	3.70327e-07	2.67019e-07	1	0	0	1	0	0
AATCGTCGC	36	156	9	93	275780432	98.3895	361527554	1404	4.33333	0.387097	1.67742	0.431502	0.0150968	0.00388352	0.396384	5.4742e-08	3.94709e-08	1	0	0	1	0	0
AATCGTCGTCGTG	112	450	13	93	275780432	98.3895	361527554	5850	4.01786	1.2043	4.83871	1.24472	0.0629032	0.0161813	0.530871	2.28092e-07	1.64462e-07	1	0	0	1	1	0
AATCGTG	204	1211	7	93	275780432	98.3895	361527554	8477	5.93627	2.19355	13.0215	3.34968	0.0911505	0.0234477	0.422341	3.30519e-07	2.38315e-07	1	0	0	1	0	0
AATCT	75	375	5	93	275780432	98.3895	361527554	1875	5	0.806452	4.03226	1.03727	0.0201613	0.00518633	0.254092	7.31063e-08	5.27122e-08	1	0	0	1	0	0
AATCTC	894	5886	6	93	275780432	98.3895	361527554	35316	6.58389	9.6129	63.2903	16.2809	0.379742	0.0976855	0.4015	1.37697e-06	9.92845e-07	1	0	0	1	0	0
AATCTCC	86	344	7	93	275780432	98.3895	361527554	2408	4	0.924731	3.69892	0.951518	0.0258925	0.00666063	0.284583	9.3888e-08	6.76965e-08	1	0	0	1	0	0
AATCTCG	102	408	7	93	275780432	98.3895	361527554	2856	4	1.09677	4.3871	1.12854	0.0307097	0.00789981	0.284583	1.11356e-07	8.02912e-08	1	0	0	1	0	0
AATCTCTC	460	1877	8	93	275780432	98.3895	361527554	15016	4.08043	4.94624	20.1828	5.19186	0.161462	0.0415349	0.331778	5.85474e-07	4.22147e-07	1	0	0	1	0	0
AATCTCTCT	129	736	9	93	275780432	98.3895	361527554	6624	5.70543	1.3871	7.91398	2.03581	0.0712258	0.0183223	0.521894	2.5827e-07	1.86222e-07	1	0	0	1	1	0
AATCTG	92	368	6	93	275780432	98.3895	361527554	2208	4	0.989247	3.95699	1.0179	0.0237419	0.00610742	0.243928	8.609e-08	6.20739e-08	1	0	0	1	0	0
AATCTGC	58	232	7	93	275780432	98.3895	361527554	1624	4	0.623656	2.49462	0.641721	0.0174624	0.00449205	0.284583	6.33198e-08	4.56558e-08	1	0	0	1	0	0
AATG	1035	7574	4	93	275780432	98.3895	361527554	30296	7.31787	11.129	81.4409	20.95	0.325763	0.0838	0.297506	1.18124e-06	8.51717e-07	1	0	0	0	0	0
AATGAC	683	3325	6	93	275780432	98.3895	361527554	19950	4.86823	7.34409	35.7527	9.19709	0.214516	0.0551825	0.296875	7.77851e-07	5.60858e-07	1	0	0	1	0	0
AATGACG	43	269	7	93	275780432	98.3895	361527554	1883	6.25581	0.462366	2.89247	0.744065	0.0202473	0.00520846	0.445075	7.34182e-08	5.29371e-08	1	0	0	1	0	0
AATGACGAC	127	542	9	93	275780432	98.3895	361527554	4878	4.26772	1.36559	5.82796	1.49919	0.0524516	0.0134927	0.390382	1.90193e-07	1.37136e-07	1	0	0	1	0	0
AATGAG	1342	8023	6	93	275780432	98.3895	361527554	48138	5.97839	14.4301	86.2688	22.1919	0.517613	0.133152	0.364575	1.8769e-06	1.35331e-06	1	0	0	1	0	0
AATGAGAGGCG	80	367	11	93	275780432	98.3895	361527554	4037	4.5875	0.860215	3.94624	1.01514	0.0434086	0.0111665	0.512885	1.57403e-07	1.13493e-07	1	0	0	1	1	0
AATGAGGCTCC	82	346	11	93	275780432	98.3895	361527554	3806	4.21951	0.88172	3.72043	0.95705	0.0409247	0.0105276	0.471744	1.48396e-07	1.06999e-07	1	0	0	1	0	0
AATGAGT	74	296	7	93	275780432	98.3895	361527554	2072	4	0.795699	3.1828	0.818748	0.0222796	0.00573124	0.284583	8.07873e-08	5.82505e-08	1	0	0	1	0	0
AATGAT	12435	73179	6	93	275780432	98.3895	361527554	439074	5.88492	133.71	786.871	202.416	4.72123	1.2145	0.358875	1.71195e-05	1.23438e-05	1	1	0	1	0	0
AATGATCG	229	1038	8	93	275780432	98.3895	361527554	8304	4.53275	2.46237	11.1613	2.87115	0.0892903	0.0229692	0.368556	3.23773e-07	2.33452e-07	1	0	0	1	0	0
AATGCC	223	951	6	93	275780432	98.3895	361527554	5706	4.26457	2.39785	10.2258	2.6305	0.0613548	0.015783	0.260063	2.22477e-07	1.60414e-07	1	0	0	1	0	0
AATGCCTG	81	413	8	93	275780432	98.3895	361527554	3304	5.09877	0.870968	4.44086	1.14237	0.0355269	0.009139	0.414578	1.28823e-07	9.28859e-08	1	0	0	1	0	0
AATGCG	145	580	6	93	275780432	98.3895	361527554	3480	4	1.55914	6.23656	1.6043	0.0374194	0.00962582	0.243928	1.35685e-07	9.78338e-08	1	0	0	1	0	0
AATGCGAGT	110	468	9	93	275780432	98.3895	361527554	4212	4.25455	1.1828	5.03226	1.29451	0.0452903	0.0116506	0.389177	1.64226e-07	1.18413e-07	1	0	0	1	0	0
AATGCGTG	187	981	8	93	275780432	98.3895	361527554	7848	5.24599	2.01075	10.5484	2.71349	0.0843871	0.0217079	0.426549	3.05994e-07	2.20632e-07	1	0	0	1	0	0
AATGCT	161	949	6	93	275780432	98.3895	361527554	5694	5.89441	1.73118	10.2043	2.62497	0.0612258	0.0157498	0.359454	2.22009e-07	1.60076e-07	1	0	0	1	0	0
AATGCTG	75	300	7	93	275780432	98.3895	361527554	2100	4	0.806452	3.22581	0.829812	0.0225806	0.00580869	0.284583	8.18791e-08	5.90377e-08	1	0	0	1	0	0
AATGG	135	819	5	93	275780432	98.3895	361527554	4095	6.06667	1.45161	8.80645	2.26539	0.0440323	0.0113269	0.308299	1.59664e-07	1.15123e-07	1	0	0	1	0	0
AATGGAGCATGG	141	575	12	93	275780432	98.3895	361527554	6900	4.07801	1.51613	6.1828	1.59047	0.0741935	0.0190857	0.497372	2.69031e-07	1.93981e-07	1	0	0	1	0	0
AATGGC	426	2451	6	93	275780432	98.3895	361527554	14706	5.75352	4.58065	26.3548	6.77957	0.158129	0.0406774	0.350862	5.73387e-07	4.13432e-07	1	0	0	1	0	0
AATGGCG	99	518	7	93	275780432	98.3895	361527554	3626	5.23232	1.06452	5.56989	1.43281	0.0389892	0.0100297	0.372258	1.41378e-07	1.01938e-07	1	0	0	1	0	0
AATGGG	325	1626	6	93	275780432	98.3895	361527554	9756	5.00308	3.49462	17.4839	4.49758	0.104903	0.0269855	0.305098	3.80387e-07	2.74272e-07	1	0	0	1	0	0
AATGGGATCAG	110	509	11	93	275780432	98.3895	361527554	5599	4.62727	1.1828	5.47312	1.40791	0.0602043	0.0154871	0.517332	2.18305e-07	1.57406e-07	1	0	0	1	1	0
AATGGGG	75	387	7	93	275780432	98.3895	361527554	2709	5.16	0.806452	4.16129	1.07046	0.029129	0.0074932	0.367112	1.05624e-07	7.61586e-08	1	0	0	1	0	0
AATGGT	246	1462	6	93	275780432	98.3895	361527554	8772	5.94309	2.64516	15.7204	4.04395	0.0943226	0.0242637	0.362422	3.42021e-07	2.46609e-07	1	0	0	1	0	0
AATGGTG	216	1108	7	93	275780432	98.3895	361527554	7756	5.12963	2.32258	11.914	3.06477	0.0833978	0.0214534	0.364952	3.02407e-07	2.18046e-07	1	0	0	1	0	0
AATGT	858	5874	5	93	275780432	98.3895	361527554	29370	6.84615	9.22581	63.1613	16.2477	0.315806	0.0812386	0.347911	1.14514e-06	8.25684e-07	1	0	0	1	0	0
AATGTAG	221	1296	7	93	275780432	98.3895	361527554	9072	5.86425	2.37634	13.9355	3.58479	0.0975484	0.0250935	0.417217	3.53718e-07	2.55043e-07	1	0	0	1	0	0
AATGTAT	324	1800	7	93	275780432	98.3895	361527554	12600	5.55556	3.48387	19.3548	4.97887	0.135484	0.0348521	0.395254	4.91274e-07	3.54226e-07	1	0	0	1	0	0
AATGTC	72	288	6	93	275780432	98.3895	361527554	1728	4	0.774194	3.09677	0.79662	0.0185806	0.00477972	0.243928	6.73748e-08	4.85796e-08	1	0	0	1	0	0
AATGTCG	229	1162	7	93	275780432	98.3895	361527554	8134	5.07424	2.46237	12.4946	3.21414	0.0874624	0.022499	0.361011	3.17145e-07	2.28673e-07	1	0	0	1	0	0
AATGTG	233	1391	6	93	275780432	98.3895	361527554	8346	5.96996	2.50538	14.957	3.84756	0.0897419	0.0230854	0.364061	3.25411e-07	2.34633e-07	1	0	0	1	0	0
AATGTGT	53	212	7	93	275780432	98.3895	361527554	1484	4	0.569892	2.27957	0.586401	0.015957	0.0041048	0.284583	5.78612e-08	4.17199e-08	1	0	0	1	0	0
AATGTGTCCCG	87	360	11	93	275780432	98.3895	361527554	3960	4.13793	0.935484	3.87097	0.995775	0.0425806	0.0109535	0.462623	1.54401e-07	1.11328e-07	1	0	0	1	0	0
AATT	4135	27898	4	93	275780432	98.3895	361527554	111592	6.7468	44.4624	299.978	77.167	1.19991	0.308668	0.274289	4.35098e-06	3.13721e-06	1	0	0	0	0	0
AATTAC	202	1319	6	93	275780432	98.3895	361527554	7914	6.5297	2.17204	14.1828	3.64841	0.0850968	0.0218904	0.398195	3.08567e-07	2.22488e-07	1	0	0	1	0	0
AATTACGGGGG	66	274	11	93	275780432	98.3895	361527554	3014	4.15152	0.709677	2.94624	0.757895	0.0324086	0.00833685	0.464142	1.17516e-07	8.47331e-08	1	0	0	1	0	0
AATTACT	213	933	7	93	275780432	98.3895	361527554	6531	4.38028	2.29032	10.0323	2.58072	0.0702258	0.018065	0.311639	2.54644e-07	1.83607e-07	1	0	0	1	0	0
AATTAG	156	624	6	93	275780432	98.3895	361527554	3744	4	1.67742	6.70968	1.72601	0.0402581	0.0103561	0.243928	1.45979e-07	1.05256e-07	1	0	0	1	0	0
AATTAT	681	2871	6	93	275780432	98.3895	361527554	17226	4.21586	7.32258	30.871	7.9413	0.185226	0.0476478	0.257092	6.71642e-07	4.84278e-07	1	0	0	1	0	0
AATTATC	244	1162	7	93	275780432	98.3895	361527554	8134	4.7623	2.62366	12.4946	3.21414	0.0874624	0.022499	0.338817	3.17145e-07	2.28673e-07	1	0	0	1	0	0
AATTATGCTG	127	558	10	93	275780432	98.3895	361527554	5580	4.3937	1.36559	6	1.54345	0.06	0.0154345	0.446562	2.17564e-07	1.56872e-07	1	0	0	1	0	0
AATTC	118	664	5	93	275780432	98.3895	361527554	3320	5.62712	1.26882	7.13978	1.83665	0.0356989	0.00918326	0.285961	1.29447e-07	9.33357e-08	1	0	0	1	0	0
AATTCAG	2	8	7	93	275780432	98.3895	361527554	56	4	0.0215054	0.0860215	0.0221283	0.000602151	0.000154898	0.284583	2.18344e-09	1.57434e-09	1	0	0	1	0	0
AATTCC	7	33	6	93	275780432	98.3895	361527554	198	4.71429	0.0752688	0.354839	0.0912793	0.00212903	0.000547676	0.287487	7.72003e-09	5.56641e-09	1	0	0	1	0	0
AATTCGC	97	523	7	93	275780432	98.3895	361527554	3661	5.39175	1.04301	5.62366	1.44664	0.0393656	0.0101265	0.383601	1.42743e-07	1.02922e-07	1	0	0	1	0	0
AATTCTC	108	432	7	93	275780432	98.3895	361527554	3024	4	1.16129	4.64516	1.19493	0.0325161	0.00836451	0.284583	1.17906e-07	8.50142e-08	1	0	0	1	0	0
AATTGC	108	432	6	93	275780432	98.3895	361527554	2592	4	1.16129	4.64516	1.19493	0.027871	0.00716958	0.243928	1.01062e-07	7.28693e-08	1	0	0	1	0	0
AC	374207	6153796	2	93	275780432	98.3895	361527554	12307592	16.4449	4023.73	66169.8	17021.7	132.34	34.0433	0.334282	0.000479873	0.000346005	1	1	1	0	0	0
ACACACC	18	72	7	93	275780432	98.3895	361527554	504	4	0.193548	0.774194	0.199155	0.00541935	0.00139408	0.284583	1.9651e-08	1.4169e-08	1	0	0	1	0	0
ACACACCTCC	88	469	10	93	275780432	98.3895	361527554	4690	5.32955	0.946237	5.04301	1.29727	0.0504301	0.0129727	0.541678	1.82863e-07	1.31851e-07	1	0	0	1	1	0
ACACACG	77	309	7	93	275780432	98.3895	361527554	2163	4.01299	0.827957	3.32258	0.854707	0.0232581	0.00598295	0.285507	8.43354e-08	6.08088e-08	1	0	0	1	0	0
ACACACGCGT	93	462	10	93	275780432	98.3895	361527554	4620	4.96774	1	4.96774	1.27791	0.0496774	0.0127791	0.504906	1.80134e-07	1.29883e-07	1	0	0	1	1	0
ACACACT	73	292	7	93	275780432	98.3895	361527554	2044	4	0.784946	3.13978	0.807684	0.0219785	0.00565379	0.284583	7.96956e-08	5.74633e-08	1	0	0	1	0	0
ACACAG	240	1436	6	93	275780432	98.3895	361527554	8616	5.98333	2.58065	15.4409	3.97203	0.0926452	0.0238322	0.364876	3.35938e-07	2.42223e-07	1	0	0	1	0	0
ACACAT	468	2208	6	93	275780432	98.3895	361527554	13248	4.71795	5.03226	23.7419	6.10742	0.142452	0.0366445	0.287711	5.1654e-07	3.72443e-07	1	0	0	1	0	0
ACACATCCGC	44	200	10	93	275780432	98.3895	361527554	2000	4.54545	0.473118	2.15054	0.553208	0.0215054	0.00553208	0.461986	7.79801e-08	5.62263e-08	1	0	0	1	0	0
ACACATCG	170	695	8	93	275780432	98.3895	361527554	5560	4.08824	1.82796	7.47312	1.9224	0.0597849	0.0153792	0.332412	2.16785e-07	1.56309e-07	1	0	0	1	0	0
ACACC	428	2996	5	93	275780432	98.3895	361527554	14980	7	4.60215	32.2151	8.28706	0.161075	0.0414353	0.355729	5.84071e-07	4.21135e-07	1	0	0	1	0	0
ACACCACC	81	390	8	93	275780432	98.3895	361527554	3120	4.81481	0.870968	4.19355	1.07876	0.0335484	0.00863005	0.39149	1.21649e-07	8.77131e-08	1	0	0	1	0	0
ACACCC	377	1729	6	93	275780432	98.3895	361527554	10374	4.58621	4.05376	18.5914	4.78248	0.111548	0.0286949	0.279677	4.04483e-07	2.91646e-07	1	0	0	1	0	0
ACACCCC	5	20	7	93	275780432	98.3895	361527554	140	4	0.0537634	0.215054	0.0553208	0.00150538	0.000387246	0.284583	5.4586e-09	3.93584e-09	1	0	0	1	0	0
ACACCCG	31	147	7	93	275780432	98.3895	361527554	1029	4.74194	0.333333	1.58065	0.406608	0.0110645	0.00284626	0.337369	4.01207e-08	2.89285e-08	1	0	0	1	0	0
ACACCCT	19	125	7	93	275780432	98.3895	361527554	875	6.57895	0.204301	1.34409	0.345755	0.0094086	0.00242029	0.468065	3.41163e-08	2.4599e-08	1	0	0	1	0	0
ACACCG	404	2340	6	93	275780432	98.3895	361527554	14040	5.79208	4.34409	25.1613	6.47254	0.150968	0.0388352	0.353213	5.4742e-07	3.94709e-07	1	0	0	1	0	0
ACACCT	36	144	6	93	275780432	98.3895	361527554	864	4	0.387097	1.54839	0.39831	0.00929032	0.00238986	0.243928	3.36874e-08	2.42898e-08	1	0	0	1	0	0
ACACG	264	1775	5	93	275780432	98.3895	361527554	8875	6.72348	2.83871	19.086	4.90972	0.0954301	0.0245486	0.341677	3.46037e-07	2.49504e-07	1	0	0	1	0	0
ACACGACGCACC	28	125	12	93	275780432	98.3895	361527554	1500	4.46429	0.301075	1.34409	0.345755	0.016129	0.00414906	0.544483	5.8485e-08	4.21698e-08	1	0	0	1	1	0
ACACGAG	68	432	7	93	275780432	98.3895	361527554	3024	6.35294	0.731183	4.64516	1.19493	0.0325161	0.00836451	0.451985	1.17906e-07	8.50142e-08	1	0	0	1	0	0
ACACGAT	10	49	7	93	275780432	98.3895	361527554	343	4.9	0.107527	0.526882	0.135536	0.00368817	0.000948752	0.348614	1.33736e-08	9.64282e-09	1	0	0	1	0	0
ACACGC	15416	75019	6	93	275780432	98.3895	361527554	450114	4.86631	165.763	806.656	207.506	4.83994	1.24503	0.296758	1.755e-05	1.26541e-05	1	1	0	1	0	0
ACACGCC	48	262	7	93	275780432	98.3895	361527554	1834	5.45833	0.516129	2.8172	0.724703	0.0197204	0.00507292	0.388338	7.15077e-08	5.15596e-08	1	0	0	1	0	0
ACACGCG	75	359	7	93	275780432	98.3895	361527554	2513	4.78667	0.806452	3.86022	0.993009	0.0270215	0.00695106	0.340551	9.7982e-08	7.06484e-08	1	0	0	1	0	0
ACACGG	185	905	6	93	275780432	98.3895	361527554	5430	4.89189	1.98925	9.73118	2.50327	0.0583871	0.0150196	0.298318	2.11716e-07	1.52655e-07	1	0	0	1	0	0
ACACGGC	30	229	7	93	275780432	98.3895	361527554	1603	7.63333	0.322581	2.46237	0.633423	0.0172366	0.00443396	0.54308	6.2501e-08	4.50654e-08	1	0	0	1	1	0
ACACGGG	1	5	7	93	275780432	98.3895	361527554	35	5	0.0107527	0.0537634	0.0138302	0.000376344	9.68114e-05	0.355729	1.36465e-09	9.83961e-10	1	0	0	1	0	0
ACACGT	332	1328	6	93	275780432	98.3895	361527554	7968	4	3.56989	14.2796	3.6733	0.0856774	0.0220398	0.243928	3.10673e-07	2.24006e-07	1	0	0	1	0	0
ACACGTAG	88	394	8	93	275780432	98.3895	361527554	3152	4.47727	0.946237	4.23656	1.08982	0.0338925	0.00871856	0.364045	1.22897e-07	8.86127e-08	1	0	0	1	0	0
ACACGTC	1	8	7	93	275780432	98.3895	361527554	56	8	0.0107527	0.0860215	0.0221283	0.000602151	0.000154898	0.569166	2.18344e-09	1.57434e-09	1	0	0	1	1	0
ACACT	371	2104	5	93	275780432	98.3895	361527554	10520	5.67116	3.98925	22.6237	5.81975	0.113118	0.0290988	0.288199	4.10175e-07	2.95751e-07	1	0	0	1	0	0
ACACTC	232	1209	6	93	275780432	98.3895	361527554	7254	5.21121	2.49462	13	3.34414	0.078	0.0200649	0.31779	2.82834e-07	2.03933e-07	1	0	0	1	0	0
ACACTCTC	291	1579	8	93	275780432	98.3895	361527554	12632	5.42612	3.12903	16.9785	4.36758	0.135828	0.0349406	0.441195	4.92522e-07	3.55126e-07	1	0	0	1	0	0
ACACTCTCTC	227	1206	10	93	275780432	98.3895	361527554	12060	5.31278	2.44086	12.9677	3.33585	0.129677	0.0333585	0.539974	4.7022e-07	3.39045e-07	1	0	0	1	1	0
ACAG	23530	194971	4	93	275780432	98.3895	361527554	779884	8.28606	253.011	2096.46	539.298	8.38585	2.15719	0.336868	3.04077e-05	2.1925e-05	1	1	0	0	0	0
ACAGAG	4283	20923	6	93	275780432	98.3895	361527554	125538	4.88513	46.0538	224.978	57.8739	1.34987	0.347243	0.297905	4.89473e-06	3.52927e-06	1	0	0	1	0	0
ACAGAGCGGAG	33	159	11	93	275780432	98.3895	361527554	1749	4.81818	0.354839	1.70968	0.439801	0.0188065	0.00483781	0.538675	6.81936e-08	4.91699e-08	1	0	0	1	1	0
ACAGAGG	46	184	7	93	275780432	98.3895	361527554	1288	4	0.494624	1.97849	0.508952	0.0138495	0.00356266	0.284583	5.02192e-08	3.62098e-08	1	0	0	1	0	0
ACAGAGGG	161	714	8	93	275780432	98.3895	361527554	5712	4.43478	1.73118	7.67742	1.97495	0.0614194	0.0157996	0.36059	2.22711e-07	1.60582e-07	1	0	0	1	0	0
ACAGCACGGC	39	196	10	93	275780432	98.3895	361527554	1960	5.02564	0.419355	2.10753	0.542144	0.0210753	0.00542144	0.51079	7.64205e-08	5.51018e-08	1	0	0	1	1	0
ACAGCATCGACG	72	296	12	93	275780432	98.3895	361527554	3552	4.11111	0.774194	3.1828	0.818748	0.0381935	0.00982498	0.501409	1.38493e-07	9.9858e-08	1	0	0	1	1	0
ACAGCC	94	515	6	93	275780432	98.3895	361527554	3090	5.47872	1.01075	5.53763	1.42451	0.0332258	0.00854707	0.334104	1.20479e-07	8.68697e-08	1	0	0	1	0	0
ACAGCG	576	3290	6	93	275780432	98.3895	361527554	19740	5.71181	6.19355	35.3763	9.10027	0.212258	0.0546016	0.348318	7.69663e-07	5.54954e-07	1	0	0	1	0	0
ACAGCT	178	886	6	93	275780432	98.3895	361527554	5316	4.97753	1.91398	9.52688	2.45071	0.0571613	0.0147043	0.30354	2.07271e-07	1.4945e-07	1	0	0	1	0	0
ACAGG	77	385	5	93	275780432	98.3895	361527554	1925	5	0.827957	4.13978	1.06493	0.0206989	0.00532463	0.254092	7.50558e-08	5.41179e-08	1	0	0	1	0	0
ACAGGC	81	657	6	93	275780432	98.3895	361527554	3942	8.11111	0.870968	7.06452	1.81729	0.0423871	0.0109037	0.494633	1.53699e-07	1.10822e-07	1	0	0	1	0	0
ACAGGCTCT	83	360	9	93	275780432	98.3895	361527554	3240	4.33735	0.892473	3.87097	0.995775	0.0348387	0.00896197	0.396751	1.26328e-07	9.10867e-08	1	0	0	1	0	0
ACAGGG	64	435	6	93	275780432	98.3895	361527554	2610	6.79688	0.688172	4.67742	1.20323	0.0280645	0.00721937	0.414488	1.01764e-07	7.33754e-08	1	0	0	1	0	0
ACAGGT	6	48	6	93	275780432	98.3895	361527554	288	8	0.0645161	0.516129	0.13277	0.00309677	0.00079662	0.487857	1.12291e-08	8.09659e-09	1	0	0	1	0	0
ACAGT	155	913	5	93	275780432	98.3895	361527554	4565	5.89032	1.66667	9.8172	2.5254	0.049086	0.012627	0.299337	1.7799e-07	1.28337e-07	1	0	0	1	0	0
ACAGTC	116	464	6	93	275780432	98.3895	361527554	2784	4	1.24731	4.98925	1.28344	0.0299355	0.00770066	0.243928	1.08548e-07	7.82671e-08	1	0	0	1	0	0
ACAT	28453	265840	4	93	275780432	98.3895	361527554	1063360	9.34313	305.946	2858.49	735.324	11.434	2.9413	0.379842	4.14604e-05	2.98944e-05	1	1	0	0	0	0
ACATACATACTAT	117	486	13	93	275780432	98.3895	361527554	6318	4.15385	1.25806	5.22581	1.3443	0.0679355	0.0174758	0.548839	2.46339e-07	1.77619e-07	1	0	0	1	1	0
ACATACATGT	1	4	10	93	275780432	98.3895	361527554	40	4	0.0107527	0.0430108	0.0110642	0.000430108	0.000110642	0.406547	1.5596e-09	1.12453e-09	1	0	0	1	0	0
ACATACCCAT	356	1525	10	93	275780432	98.3895	361527554	15250	4.28371	3.82796	16.3978	4.21821	0.163978	0.0421821	0.435383	5.94598e-07	4.28726e-07	1	0	0	1	0	0
ACATACG	24	229	7	93	275780432	98.3895	361527554	1603	9.54167	0.258065	2.46237	0.633423	0.0172366	0.00443396	0.67885	6.2501e-08	4.50654e-08	1	0	0	1	1	0
ACATAT	4425	24571	6	93	275780432	98.3895	361527554	147426	5.55277	47.5806	264.204	67.9644	1.58523	0.407786	0.33862	5.74814e-06	4.14461e-06	1	0	0	1	0	0
ACATATACTAT	75	355	11	93	275780432	98.3895	361527554	3905	4.73333	0.806452	3.8172	0.981945	0.0419892	0.0108014	0.529189	1.52256e-07	1.09782e-07	1	0	0	1	1	0
ACATC	158	1131	5	93	275780432	98.3895	361527554	5655	7.15823	1.69892	12.1613	3.12839	0.0608065	0.015642	0.36377	2.20489e-07	1.5898e-07	1	0	0	1	0	0
ACATCACC	84	389	8	93	275780432	98.3895	361527554	3112	4.63095	0.903226	4.1828	1.07599	0.0334624	0.00860792	0.37654	1.21337e-07	8.74882e-08	1	0	0	1	0	0
ACATCATCG	62	289	9	93	275780432	98.3895	361527554	2601	4.66129	0.666667	3.10753	0.799386	0.0279677	0.00719447	0.426383	1.01413e-07	7.31224e-08	1	0	0	1	0	0
ACATCC	105	551	6	93	275780432	98.3895	361527554	3306	5.24762	1.12903	5.92473	1.52409	0.0355484	0.00914453	0.320011	1.28901e-07	9.29422e-08	1	0	0	1	0	0
ACATCCC	76	360	7	93	275780432	98.3895	361527554	2520	4.73684	0.817204	3.87097	0.995775	0.0270968	0.00697042	0.337006	9.82549e-08	7.08452e-08	1	0	0	1	0	0
ACATCCTCG	52	298	9	93	275780432	98.3895	361527554	2682	5.73077	0.55914	3.2043	0.82428	0.0288387	0.00741852	0.524212	1.04571e-07	7.53995e-08	1	0	0	1	1	0
ACATCG	289	1371	6	93	275780432	98.3895	361527554	8226	4.74394	3.10753	14.7419	3.79224	0.0884516	0.0227535	0.289296	3.20732e-07	2.31259e-07	1	0	0	1	0	0
ACATCGCGTACATCGT	13	56	16	93	275780432	98.3895	361527554	896	4.30769	0.139785	0.602151	0.154898	0.00963441	0.00247837	0.700513	3.49351e-08	2.51894e-08	1	0	0	1	1	0
ACATCGT	64	645	7	93	275780432	98.3895	361527554	4515	10.0781	0.688172	6.93548	1.7841	0.0485484	0.0124887	0.717016	1.7604e-07	1.26931e-07	1	0	0	1	1	0
ACATCT	368	1472	6	93	275780432	98.3895	361527554	8832	4	3.95699	15.828	4.07161	0.0949677	0.0244297	0.243928	3.4436e-07	2.48296e-07	1	0	0	1	0	0
ACATG	114	755	5	93	275780432	98.3895	361527554	3775	6.62281	1.22581	8.11828	2.08836	0.0405914	0.0104418	0.336561	1.47187e-07	1.06127e-07	1	0	0	1	0	0
ACATGCAT	109	562	8	93	275780432	98.3895	361527554	4496	5.15596	1.17204	6.04301	1.55451	0.0483441	0.0124361	0.419229	1.75299e-07	1.26397e-07	1	0	0	1	0	0
ACATGCTC	1	12	8	93	275780432	98.3895	361527554	96	12	0.0107527	0.129032	0.0331925	0.00103226	0.00026554	0.975714	3.74304e-09	2.69886e-09	1	0	0	1	1	0
ACC	15356	156719	3	93	275780432	98.3895	361527554	470157	10.2057	165.118	1685.15	433.491	5.05545	1.30047	0.311183	1.83314e-05	1.32176e-05	1	1	0	0	0	0
ACCACCATCC	41	214	10	93	275780432	98.3895	361527554	2140	5.21951	0.44086	2.30108	0.591933	0.0230108	0.00591933	0.530495	8.34387e-08	6.01622e-08	1	0	0	1	1	0
ACCACCC	24	103	7	93	275780432	98.3895	361527554	721	4.29167	0.258065	1.10753	0.284902	0.00775269	0.00199432	0.305334	2.81118e-08	2.02696e-08	1	0	0	1	0	0
ACCACCG	49	281	7	93	275780432	98.3895	361527554	1967	5.73469	0.526882	3.02151	0.777257	0.0211505	0.0054408	0.407999	7.66934e-08	5.52986e-08	1	0	0	1	0	0
ACCACCGCCTC	54	235	11	93	275780432	98.3895	361527554	2585	4.35185	0.580645	2.52688	0.65002	0.0277957	0.00715022	0.486539	1.00789e-07	7.26726e-08	1	0	0	1	0	0
ACCACCGCT	29	119	9	93	275780432	98.3895	361527554	1071	4.10345	0.311828	1.27957	0.329159	0.0115161	0.00296243	0.375355	4.17583e-08	3.01092e-08	1	0	0	1	0	0
ACCACCGTC	69	276	9	93	275780432	98.3895	361527554	2484	4	0.741935	2.96774	0.763427	0.0267097	0.00687085	0.365893	9.68512e-08	6.98331e-08	1	0	0	1	0	0
ACCACCT	483	3339	7	93	275780432	98.3895	361527554	23373	6.91304	5.19355	35.9032	9.23581	0.251323	0.0646507	0.491834	9.11314e-07	6.57089e-07	1	0	0	1	0	0
ACCACCTC	138	618	8	93	275780432	98.3895	361527554	4944	4.47826	1.48387	6.64516	1.70941	0.0531613	0.0136753	0.364125	1.92767e-07	1.38992e-07	1	0	0	1	0	0
ACCACCTCAT	136	574	10	93	275780432	98.3895	361527554	5740	4.22059	1.46237	6.17204	1.58771	0.0617204	0.0158771	0.428967	2.23803e-07	1.6137e-07	1	0	0	1	0	0
ACCACG	965	5281	6	93	275780432	98.3895	361527554	31686	5.47254	10.3763	56.7849	14.6075	0.34071	0.0876448	0.333727	1.23544e-06	8.90794e-07	1	0	0	1	0	0
ACCACGT	22	135	7	93	275780432	98.3895	361527554	945	6.13636	0.236559	1.45161	0.373416	0.0101613	0.00261391	0.436577	3.68456e-08	2.65669e-08	1	0	0	1	0	0
ACCACGTCGCC	36	149	11	93	275780432	98.3895	361527554	1639	4.13889	0.387097	1.60215	0.41214	0.0176237	0.00453354	0.46273	6.39047e-08	4.60775e-08	1	0	0	1	0	0
ACCACT	5036	33365	6	93	275780432	98.3895	361527554	200190	6.6253	54.1505	358.763	92.289	2.15258	0.553734	0.404025	7.80541e-06	5.62798e-06	1	0	0	1	0	0
ACCACTACG	20	80	9	93	275780432	98.3895	361527554	720	4	0.215054	0.860215	0.221283	0.00774194	0.00199155	0.365893	2.80728e-08	2.02415e-08	1	0	0	1	0	0
ACCACTAGC	57	242	9	93	275780432	98.3895	361527554	2178	4.24561	0.612903	2.60215	0.669382	0.0234194	0.00602444	0.38836	8.49203e-08	6.12305e-08	1	0	0	1	0	0
ACCACTC	101	603	7	93	275780432	98.3895	361527554	4221	5.9703	1.08602	6.48387	1.66792	0.0453871	0.0116755	0.424762	1.64577e-07	1.18666e-07	1	0	0	1	0	0
ACCACTCGCC	59	252	10	93	275780432	98.3895	361527554	2520	4.27119	0.634409	2.70968	0.697042	0.0270968	0.00697042	0.43411	9.82549e-08	7.08452e-08	1	0	0	1	0	0
ACCAGC	1393	7789	6	93	275780432	98.3895	361527554	46734	5.59153	14.9785	83.7527	21.5447	0.502516	0.129268	0.340983	1.82216e-06	1.31384e-06	1	0	0	1	0	0
ACCAGCC	14	74	7	93	275780432	98.3895	361527554	518	5.28571	0.150538	0.795699	0.204687	0.00556989	0.00143281	0.376056	2.01968e-08	1.45626e-08	1	0	0	1	0	0
ACCAGCG	39	211	7	93	275780432	98.3895	361527554	1477	5.41026	0.419355	2.26882	0.583635	0.0158817	0.00408544	0.384917	5.75883e-08	4.15232e-08	1	0	0	1	0	0
ACCAGCGAG	77	347	9	93	275780432	98.3895	361527554	3123	4.50649	0.827957	3.73118	0.959816	0.0335806	0.00863835	0.412223	1.21766e-07	8.77974e-08	1	0	0	1	0	0
ACCAGCGTC	51	254	9	93	275780432	98.3895	361527554	2286	4.98039	0.548387	2.73118	0.702574	0.0245806	0.00632317	0.455572	8.91312e-08	6.42667e-08	1	0	0	1	0	0
ACCAGG	1	5	6	93	275780432	98.3895	361527554	30	5	0.0107527	0.0537634	0.0138302	0.000322581	8.29812e-05	0.304911	1.1697e-09	8.43395e-10	1	0	0	1	0	0
ACCAGTCGCTC	54	233	11	93	275780432	98.3895	361527554	2563	4.31481	0.580645	2.50538	0.644488	0.0275591	0.00708936	0.482399	9.99315e-08	7.20541e-08	1	0	0	1	0	0
ACCAT	216	1578	5	93	275780432	98.3895	361527554	7890	7.30556	2.32258	16.9677	4.36481	0.0848387	0.0218241	0.371257	3.07631e-07	2.21813e-07	1	0	0	1	0	0
ACCATAT	83	332	7	93	275780432	98.3895	361527554	2324	4	0.892473	3.56989	0.918326	0.0249892	0.00642828	0.284583	9.06128e-08	6.5335e-08	1	0	0	1	0	0
ACCATC	1501	7677	6	93	275780432	98.3895	361527554	46062	5.11459	16.1398	82.5484	21.2349	0.49529	0.127409	0.311899	1.79596e-06	1.29495e-06	1	0	0	1	0	0
ACCATCACG	37	160	9	93	275780432	98.3895	361527554	1440	4.32432	0.397849	1.72043	0.442567	0.0154839	0.0039831	0.39556	5.61456e-08	4.0483e-08	1	0	0	1	0	0
ACCATCC	139	768	7	93	275780432	98.3895	361527554	5376	5.52518	1.49462	8.25806	2.12432	0.0578065	0.0148702	0.393093	2.0961e-07	1.51136e-07	1	0	0	1	0	0
ACCATCCGCGT	71	367	11	93	275780432	98.3895	361527554	4037	5.16901	0.763441	3.94624	1.01514	0.0434086	0.0111665	0.577899	1.57403e-07	1.13493e-07	1	0	0	1	1	0
ACCATCGC	75	398	8	93	275780432	98.3895	361527554	3184	5.30667	0.806452	4.27957	1.10088	0.0342366	0.00880707	0.431482	1.24144e-07	8.95123e-08	1	0	0	1	0	0
ACCATCTCC	112	568	9	93	275780432	98.3895	361527554	5112	5.07143	1.2043	6.10753	1.57111	0.0549677	0.01414	0.4639	1.99317e-07	1.43715e-07	1	0	0	1	0	0
ACCATG	107	660	6	93	275780432	98.3895	361527554	3960	6.16822	1.15054	7.09677	1.82559	0.0425806	0.0109535	0.376151	1.54401e-07	1.11328e-07	1	0	0	1	0	0
ACCC	178	1101	4	93	275780432	98.3895	361527554	4404	6.18539	1.91398	11.8387	3.04541	0.0473548	0.0121816	0.251466	1.71712e-07	1.2381e-07	1	0	0	0	0	0
ACCCACCG	9	36	8	93	275780432	98.3895	361527554	288	4	0.0967742	0.387097	0.0995775	0.00309677	0.00079662	0.325238	1.12291e-08	8.09659e-09	1	0	0	1	0	0
ACCCACGC	241	986	8	93	275780432	98.3895	361527554	7888	4.09129	2.5914	10.6022	2.72732	0.0848172	0.0218185	0.33266	3.07553e-07	2.21757e-07	1	0	0	1	0	0
ACCCACT	22	147	7	93	275780432	98.3895	361527554	1029	6.68182	0.236559	1.58065	0.406608	0.0110645	0.00284626	0.475383	4.01207e-08	2.89285e-08	1	0	0	1	0	0
ACCCAGCC	1	4	8	93	275780432	98.3895	361527554	32	4	0.0107527	0.0430108	0.0110642	0.000344086	8.85133e-05	0.325238	1.24768e-09	8.99622e-10	1	0	0	1	0	0
ACCCAT	152	671	6	93	275780432	98.3895	361527554	4026	4.41447	1.63441	7.21505	1.85601	0.0432903	0.0111361	0.269204	1.56974e-07	1.13184e-07	1	0	0	1	0	0
ACCCATC	171	763	7	93	275780432	98.3895	361527554	5341	4.46199	1.83871	8.2043	2.11049	0.0574301	0.0147734	0.317452	2.08246e-07	1.50152e-07	1	0	0	1	0	0
ACCCATCGCC	124	503	10	93	275780432	98.3895	361527554	5030	4.05645	1.33333	5.4086	1.39132	0.054086	0.0139132	0.412285	1.9612e-07	1.41409e-07	1	0	0	1	0	0
ACCCC	362	1864	5	93	275780432	98.3895	361527554	9320	5.14917	3.89247	20.043	5.1559	0.100215	0.0257795	0.261673	3.63387e-07	2.62015e-07	1	0	0	1	0	0
ACCCCAT	8	32	7	93	275780432	98.3895	361527554	224	4	0.0860215	0.344086	0.0885133	0.0024086	0.000619593	0.284583	8.73377e-09	6.29735e-09	1	0	0	1	0	0
ACCCCATCCCT	32	129	11	93	275780432	98.3895	361527554	1419	4.03125	0.344086	1.3871	0.356819	0.0152581	0.00392501	0.450696	5.53269e-08	3.98926e-08	1	0	0	1	0	0
ACCCCC	136	556	6	93	275780432	98.3895	361527554	3336	4.08824	1.46237	5.97849	1.53792	0.035871	0.00922751	0.249309	1.30071e-07	9.37855e-08	1	0	0	1	0	0
ACCCCCACTC	1	4	10	93	275780432	98.3895	361527554	40	4	0.0107527	0.0430108	0.0110642	0.000430108	0.000110642	0.406547	1.5596e-09	1.12453e-09	1	0	0	1	0	0
ACCCCCC	11	44	7	93	275780432	98.3895	361527554	308	4	0.11828	0.473118	0.121706	0.00331183	0.000851941	0.284583	1.20089e-08	8.65886e-09	1	0	0	1	0	0
ACCCCCGAT	1	4	9	93	275780432	98.3895	361527554	36	4	0.0107527	0.0430108	0.0110642	0.000387097	9.95775e-05	0.365893	1.40364e-09	1.01207e-09	1	0	0	1	0	0
ACCCCCT	7	32	7	93	275780432	98.3895	361527554	224	4.57143	0.0752688	0.344086	0.0885133	0.0024086	0.000619593	0.325238	8.73377e-09	6.29735e-09	1	0	0	1	0	0
ACCCCCTCG	7	31	9	93	275780432	98.3895	361527554	279	4.42857	0.0752688	0.333333	0.0857473	0.003	0.000771725	0.405096	1.08782e-08	7.84358e-09	1	0	0	1	0	0
ACCCCG	148	664	6	93	275780432	98.3895	361527554	3984	4.48649	1.5914	7.13978	1.83665	0.0428387	0.0110199	0.273595	1.55336e-07	1.12003e-07	1	0	0	1	0	0
ACCCCGC	21	84	7	93	275780432	98.3895	361527554	588	4	0.225806	0.903226	0.232347	0.00632258	0.00162643	0.284583	2.29261e-08	1.65305e-08	1	0	0	1	0	0
ACCCCGG	8	32	7	93	275780432	98.3895	361527554	224	4	0.0860215	0.344086	0.0885133	0.0024086	0.000619593	0.284583	8.73377e-09	6.29735e-09	1	0	0	1	0	0
ACCCCGT	55	239	7	93	275780432	98.3895	361527554	1673	4.34545	0.591398	2.56989	0.661084	0.0179892	0.00462759	0.309161	6.52303e-08	4.70333e-08	1	0	0	1	0	0
ACCCCT	155	690	6	93	275780432	98.3895	361527554	4140	4.45161	1.66667	7.41935	1.90857	0.0445161	0.0114514	0.271469	1.61419e-07	1.16389e-07	1	0	0	1	0	0
ACCCCTC	178	802	7	93	275780432	98.3895	361527554	5614	4.50562	1.91398	8.62366	2.21836	0.0603656	0.0155286	0.320556	2.1889e-07	1.57827e-07	1	0	0	1	0	0
ACCCCTCTCT	1	4	10	93	275780432	98.3895	361527554	40	4	0.0107527	0.0430108	0.0110642	0.000430108	0.000110642	0.406547	1.5596e-09	1.12453e-09	1	0	0	1	0	0
ACCCG	84	520	5	93	275780432	98.3895	361527554	2600	6.19048	0.903226	5.5914	1.43834	0.027957	0.00719171	0.31459	1.01374e-07	7.30943e-08	1	0	0	1	0	0
ACCCGC	63	336	6	93	275780432	98.3895	361527554	2016	5.33333	0.677419	3.6129	0.92939	0.0216774	0.00557634	0.325238	7.86039e-08	5.66762e-08	1	0	0	1	0	0
ACCCGCC	5	20	7	93	275780432	98.3895	361527554	140	4	0.0537634	0.215054	0.0553208	0.00150538	0.000387246	0.284583	5.4586e-09	3.93584e-09	1	0	0	1	0	0
ACCCGCCGC	27	128	9	93	275780432	98.3895	361527554	1152	4.74074	0.290323	1.37634	0.354053	0.0123871	0.00318648	0.433651	4.49165e-08	3.23864e-08	1	0	0	1	0	0
ACCCGCT	20	147	7	93	275780432	98.3895	361527554	1029	7.35	0.215054	1.58065	0.406608	0.0110645	0.00284626	0.522922	4.01207e-08	2.89285e-08	1	0	0	1	1	0
ACCCGT	32	187	6	93	275780432	98.3895	361527554	1122	5.84375	0.344086	2.01075	0.51725	0.0120645	0.0031035	0.356364	4.37468e-08	3.1543e-08	1	0	0	1	0	0
ACCCGTC	132	580	7	93	275780432	98.3895	361527554	4060	4.39394	1.41935	6.23656	1.6043	0.0436559	0.0112301	0.31261	1.583e-07	1.14139e-07	1	0	0	1	0	0
ACCCGTCG	54	244	8	93	275780432	98.3895	361527554	1952	4.51852	0.580645	2.62366	0.674914	0.0209892	0.00539931	0.367398	7.61085e-08	5.48769e-08	1	0	0	1	0	0
ACCCT	217	1284	5	93	275780432	98.3895	361527554	6420	5.91705	2.33333	13.8065	3.5516	0.0690323	0.017758	0.300695	2.50316e-07	1.80487e-07	1	0	0	1	0	0
ACCCTC	496	2433	6	93	275780432	98.3895	361527554	14598	4.90524	5.33333	26.1613	6.72978	0.156968	0.0403787	0.299132	5.69177e-07	4.10396e-07	1	0	0	1	0	0
ACCCTCC	29	122	7	93	275780432	98.3895	361527554	854	4.2069	0.311828	1.31183	0.337457	0.0091828	0.0023622	0.299303	3.32975e-08	2.40087e-08	1	0	0	1	0	0
ACCCTCTCTC	214	956	10	93	275780432	98.3895	361527554	9560	4.46729	2.30108	10.2796	2.64434	0.102796	0.0264434	0.454041	3.72745e-07	2.68762e-07	1	0	0	1	0	0
ACCG	2191	17080	4	93	275780432	98.3895	361527554	68320	7.79553	23.5591	183.656	47.244	0.734624	0.188976	0.316925	2.6638e-06	1.92069e-06	1	0	0	0	0	0
ACCGACCT	192	769	8	93	275780432	98.3895	361527554	6152	4.00521	2.06452	8.26882	2.12709	0.0661505	0.0170167	0.325661	2.39867e-07	1.72952e-07	1	0	0	1	0	0
ACCGACG	33	143	7	93	275780432	98.3895	361527554	1001	4.33333	0.354839	1.53763	0.395544	0.0107634	0.00276881	0.308299	3.9029e-08	2.81413e-08	1	0	0	1	0	0
ACCGACT	2	8	7	93	275780432	98.3895	361527554	56	4	0.0215054	0.0860215	0.0221283	0.000602151	0.000154898	0.284583	2.18344e-09	1.57434e-09	1	0	0	1	0	0
ACCGAG	184	817	6	93	275780432	98.3895	361527554	4902	4.44022	1.97849	8.78495	2.25986	0.0527097	0.0135591	0.270774	1.91129e-07	1.37811e-07	1	0	0	1	0	0
ACCGAGAGAG	52	228	10	93	275780432	98.3895	361527554	2280	4.38462	0.55914	2.45161	0.630657	0.0245161	0.00630657	0.445639	8.88973e-08	6.4098e-08	1	0	0	1	0	0
ACCGAGCCTC	35	147	10	93	275780432	98.3895	361527554	1470	4.2	0.376344	1.58065	0.406608	0.0158065	0.00406608	0.426875	5.73153e-08	4.13264e-08	1	0	0	1	0	0
ACCGAGCCTGCTGAGTCG	1	4	18	93	275780432	98.3895	361527554	72	4	0.0107527	0.0430108	0.0110642	0.000774194	0.000199155	0.731785	2.80728e-09	2.02415e-09	1	0	0	1	1	0
ACCGAGGCC	39	185	9	93	275780432	98.3895	361527554	1665	4.74359	0.419355	1.98925	0.511718	0.0179032	0.00460546	0.433911	6.49184e-08	4.68084e-08	1	0	0	1	0	0
ACCGAGTCT	69	312	9	93	275780432	98.3895	361527554	2808	4.52174	0.741935	3.35484	0.863005	0.0301935	0.00776704	0.413618	1.09484e-07	7.89418e-08	1	0	0	1	0	0
ACCGAT	55	354	6	93	275780432	98.3895	361527554	2124	6.43636	0.591398	3.80645	0.979178	0.0228387	0.00587507	0.392503	8.28148e-08	5.97124e-08	1	0	0	1	0	0
ACCGATGGACG	56	243	11	93	275780432	98.3895	361527554	2673	4.33929	0.602151	2.6129	0.672148	0.0287419	0.00739363	0.485135	1.0422e-07	7.51465e-08	1	0	0	1	0	0
ACCGC	88	546	5	93	275780432	98.3895	361527554	2730	6.20455	0.946237	5.87097	1.51026	0.0293548	0.00755129	0.315305	1.06443e-07	7.6749e-08	1	0	0	1	0	0
ACCGCC	6613	32975	6	93	275780432	98.3895	361527554	197850	4.98639	71.1075	354.57	91.2102	2.12742	0.547261	0.304081	7.71418e-06	5.56219e-06	1	0	0	1	0	0
ACCGCCC	16	64	7	93	275780432	98.3895	361527554	448	4	0.172043	0.688172	0.177027	0.0048172	0.00123919	0.284583	1.74675e-08	1.25947e-08	1	0	0	1	0	0
ACCGCT	15	60	6	93	275780432	98.3895	361527554	360	4	0.16129	0.645161	0.165962	0.00387097	0.000995775	0.243928	1.40364e-08	1.01207e-08	1	0	0	1	0	0
ACCGCTC	75	467	7	93	275780432	98.3895	361527554	3269	6.22667	0.806452	5.02151	1.29174	0.0351505	0.00904219	0.443001	1.27458e-07	9.1902e-08	1	0	0	1	0	0
ACCGCTCC	134	756	8	93	275780432	98.3895	361527554	6048	5.64179	1.44086	8.12903	2.09113	0.0650323	0.016729	0.458731	2.35812e-07	1.70028e-07	1	0	0	1	0	0
ACCGCTGCC	131	621	9	93	275780432	98.3895	361527554	5589	4.74046	1.4086	6.67742	1.71771	0.0600968	0.0154594	0.433625	2.17915e-07	1.57125e-07	1	0	0	1	0	0
ACCGGC	105	458	6	93	275780432	98.3895	361527554	2748	4.3619	1.12903	4.92473	1.26685	0.0295484	0.00760108	0.265998	1.07145e-07	7.7255e-08	1	0	0	1	0	0
ACCGGCATCCC	40	182	11	93	275780432	98.3895	361527554	2002	4.55	0.430108	1.95699	0.503419	0.0215269	0.00553761	0.508693	7.8058e-08	5.62826e-08	1	0	0	1	1	0
ACCGGCG	32	128	7	93	275780432	98.3895	361527554	896	4	0.344086	1.37634	0.354053	0.00963441	0.00247837	0.284583	3.49351e-08	2.51894e-08	1	0	0	1	0	0
ACCGGG	145	580	6	93	275780432	98.3895	361527554	3480	4	1.55914	6.23656	1.6043	0.0374194	0.00962582	0.243928	1.35685e-07	9.78338e-08	1	0	0	1	0	0
ACCGGTC	10	40	7	93	275780432	98.3895	361527554	280	4	0.107527	0.430108	0.110642	0.00301075	0.000774491	0.284583	1.09172e-08	7.87169e-09	1	0	0	1	0	0
ACCGT	30	209	5	93	275780432	98.3895	361527554	1045	6.96667	0.322581	2.24731	0.578103	0.0112366	0.00289051	0.354035	4.07446e-08	2.93783e-08	1	0	0	1	0	0
ACCGTAT	7	35	7	93	275780432	98.3895	361527554	245	5	0.0752688	0.376344	0.0968114	0.00263441	0.00067768	0.355729	9.55256e-09	6.88773e-09	1	0	0	1	0	0
ACCGTC	689	3478	6	93	275780432	98.3895	361527554	20868	5.0479	7.4086	37.3978	9.62029	0.224387	0.0577217	0.307831	8.13644e-07	5.86666e-07	1	0	0	1	0	0
ACCGTCATC	16	75	9	93	275780432	98.3895	361527554	675	4.6875	0.172043	0.806452	0.207453	0.00725806	0.00186708	0.428781	2.63183e-08	1.89764e-08	1	0	0	1	0	0
ACCGTCC	81	538	7	93	275780432	98.3895	361527554	3766	6.64198	0.870968	5.78495	1.48813	0.0404946	0.0104169	0.472549	1.46836e-07	1.05874e-07	1	0	0	1	0	0
ACCGTCCC	60	250	8	93	275780432	98.3895	361527554	2000	4.16667	0.645161	2.68817	0.69151	0.0215054	0.00553208	0.33879	7.79801e-08	5.62263e-08	1	0	0	1	0	0
ACCGTCCTCC	46	191	10	93	275780432	98.3895	361527554	1910	4.15217	0.494624	2.05376	0.528314	0.0205376	0.00528314	0.422014	7.4471e-08	5.36962e-08	1	0	0	1	0	0
ACCGTCGTC	67	304	9	93	275780432	98.3895	361527554	2736	4.53731	0.72043	3.26882	0.840876	0.0294194	0.00756789	0.415042	1.06677e-07	7.69176e-08	1	0	0	1	0	0
ACCT	9575	95887	4	93	275780432	98.3895	361527554	383548	10.0143	102.957	1031.04	265.227	4.12417	1.06091	0.407129	1.49545e-05	1.07828e-05	1	0	0	0	0	0
ACCTACCTCC	76	333	10	93	275780432	98.3895	361527554	3330	4.38158	0.817204	3.58065	0.921092	0.0358065	0.00921092	0.44533	1.29837e-07	9.36169e-08	1	0	0	1	0	0
ACCTACG	67	268	7	93	275780432	98.3895	361527554	1876	4	0.72043	2.88172	0.741299	0.020172	0.00518909	0.284583	7.31453e-08	5.27403e-08	1	0	0	1	0	0
ACCTACGC	93	436	8	93	275780432	98.3895	361527554	3488	4.68817	1	4.68817	1.20599	0.0375054	0.00964795	0.381193	1.35997e-07	9.80587e-08	1	0	0	1	0	0
ACCTACGT	293	1392	8	93	275780432	98.3895	361527554	11136	4.75085	3.15054	14.9677	3.85033	0.119742	0.0308026	0.386289	4.34193e-07	3.13068e-07	1	0	0	1	0	0
ACCTACT	76	305	7	93	275780432	98.3895	361527554	2135	4.01316	0.817204	3.27957	0.843642	0.022957	0.0059055	0.285519	8.32437e-08	6.00216e-08	1	0	0	1	0	0
ACCTACTCC	14	61	9	93	275780432	98.3895	361527554	549	4.35714	0.150538	0.655914	0.168728	0.00590323	0.00151856	0.398562	2.14055e-08	1.54341e-08	1	0	0	1	0	0
ACCTC	1025	8130	5	93	275780432	98.3895	361527554	40650	7.93171	11.0215	87.4194	22.4879	0.437097	0.11244	0.403077	1.58494e-06	1.1428e-06	1	0	0	1	0	0
ACCTCATCC	32	156	9	93	275780432	98.3895	361527554	1404	4.875	0.344086	1.67742	0.431502	0.0150968	0.00388352	0.445932	5.4742e-08	3.94709e-08	1	0	0	1	0	0
ACCTCC	1492	7210	6	93	275780432	98.3895	361527554	43260	4.83244	16.043	77.5269	19.9432	0.465161	0.119659	0.294692	1.68671e-06	1.21618e-06	1	0	0	1	0	0
ACCTCCC	36	171	7	93	275780432	98.3895	361527554	1197	4.75	0.387097	1.83871	0.472993	0.012871	0.00331095	0.337943	4.66711e-08	3.36515e-08	1	0	0	1	0	0
ACCTCCCT	231	998	8	93	275780432	98.3895	361527554	7984	4.32035	2.48387	10.7312	2.76051	0.0858495	0.0220841	0.351285	3.11296e-07	2.24456e-07	1	0	0	1	0	0
ACCTCCGTCTCC	52	221	12	93	275780432	98.3895	361527554	2652	4.25	0.55914	2.37634	0.611295	0.0285161	0.00733554	0.518348	1.03402e-07	7.45561e-08	1	0	0	1	1	0
ACCTCCT	102	695	7	93	275780432	98.3895	361527554	4865	6.81373	1.09677	7.47312	1.9224	0.0523118	0.0134568	0.484768	1.89687e-07	1.36771e-07	1	0	0	1	0	0
ACCTCCTCCT	63	262	10	93	275780432	98.3895	361527554	2620	4.15873	0.677419	2.8172	0.724703	0.028172	0.00724703	0.42268	1.02154e-07	7.36565e-08	1	0	0	1	0	0
ACCTCG	290	1370	6	93	275780432	98.3895	361527554	8220	4.72414	3.11828	14.7312	3.78948	0.0883871	0.0227369	0.288088	3.20498e-07	2.3109e-07	1	0	0	1	0	0
ACCTCGC	52	208	7	93	275780432	98.3895	361527554	1456	4	0.55914	2.23656	0.575337	0.0156559	0.00402736	0.284583	5.67695e-08	4.09328e-08	1	0	0	1	0	0
ACCTCT	910	6094	6	93	275780432	98.3895	361527554	36564	6.6967	9.78495	65.5269	16.8563	0.393161	0.101138	0.408379	1.42563e-06	1.02793e-06	1	0	0	1	0	0
ACCTCTCGCTCT	107	473	12	93	275780432	98.3895	361527554	5676	4.42056	1.15054	5.08602	1.30834	0.0610323	0.0157	0.53915	2.21307e-07	1.5957e-07	1	0	0	1	1	0
ACCTCTCT	835	3553	8	93	275780432	98.3895	361527554	28424	4.25509	8.97849	38.2043	9.82774	0.305634	0.0786219	0.345979	1.10825e-06	7.99089e-07	1	0	0	1	0	0
ACCTCTCTCC	1	4	10	93	275780432	98.3895	361527554	40	4	0.0107527	0.0430108	0.0110642	0.000430108	0.000110642	0.406547	1.5596e-09	1.12453e-09	1	0	0	1	0	0
ACCTCTCTCT	1080	4620	10	93	275780432	98.3895	361527554	46200	4.27778	11.6129	49.6774	12.7791	0.496774	0.127791	0.43478	1.80134e-06	1.29883e-06	1	0	0	1	0	0
ACCTGC	1	4	6	93	275780432	98.3895	361527554	24	4	0.0107527	0.0430108	0.0110642	0.000258065	6.6385e-05	0.243928	9.35761e-10	6.74716e-10	1	0	0	1	0	0
ACCTGGACG	54	234	9	93	275780432	98.3895	361527554	2106	4.33333	0.580645	2.51613	0.647254	0.0226452	0.00582528	0.396384	8.2113e-08	5.92063e-08	1	0	0	1	0	0
ACCTGGGCC	77	359	9	93	275780432	98.3895	361527554	3231	4.66234	0.827957	3.86022	0.993009	0.0347419	0.00893708	0.426479	1.25977e-07	9.08337e-08	1	0	0	1	0	0
ACG	77755	912610	3	93	275780432	98.3895	361527554	2737830	11.737	836.075	9813.01	2524.32	29.439	7.57295	0.357873	0.000106748	7.69691e-05	1	1	1	0	0	0
ACGACGACT	812	3258	9	93	275780432	98.3895	361527554	29322	4.01232	8.73118	35.0323	9.01176	0.31529	0.0811059	0.367019	1.14327e-06	8.24334e-07	1	0	0	1	0	0
ACGACGATAGCC	106	462	12	93	275780432	98.3895	361527554	5544	4.35849	1.13978	4.96774	1.27791	0.0596129	0.0153349	0.53158	2.16161e-07	1.55859e-07	1	0	0	1	1	0
ACGACGC	130	787	7	93	275780432	98.3895	361527554	5509	6.05385	1.39785	8.46237	2.17687	0.0592366	0.0152381	0.430706	2.14796e-07	1.54875e-07	1	0	0	1	0	0
ACGACGCAG	36	159	9	93	275780432	98.3895	361527554	1431	4.41667	0.387097	1.70968	0.439801	0.0153871	0.0039582	0.404007	5.57947e-08	4.023e-08	1	0	0	1	0	0
ACGACGCCG	29	130	9	93	275780432	98.3895	361527554	1170	4.48276	0.311828	1.39785	0.359585	0.0125806	0.00323627	0.410052	4.56183e-08	3.28924e-08	1	0	0	1	0	0
ACGACGGCT	107	461	9	93	275780432	98.3895	361527554	4149	4.30841	1.15054	4.95699	1.27514	0.0446129	0.0114763	0.394104	1.6177e-07	1.16642e-07	1	0	0	1	0	0
ACGACGTAG	106	610	9	93	275780432	98.3895	361527554	5490	5.75472	1.13978	6.55914	1.68728	0.0590323	0.0151856	0.526402	2.14055e-07	1.54341e-07	1	0	0	1	1	0
ACGACT	1728	9461	6	93	275780432	98.3895	361527554	56766	5.47512	18.5806	101.731	26.1695	0.610387	0.157017	0.333884	2.21331e-06	1.59587e-06	1	0	0	1	0	0
ACGACTACT	112	505	9	93	275780432	98.3895	361527554	4545	4.50893	1.2043	5.43011	1.39685	0.048871	0.0125717	0.412446	1.7721e-07	1.27774e-07	1	0	0	1	0	0
ACGACTC	24	96	7	93	275780432	98.3895	361527554	672	4	0.258065	1.03226	0.26554	0.00722581	0.00185878	0.284583	2.62013e-08	1.88921e-08	1	0	0	1	0	0
ACGACTG	70	341	7	93	275780432	98.3895	361527554	2387	4.87143	0.752688	3.66667	0.94322	0.0256667	0.00660254	0.346582	9.30692e-08	6.71061e-08	1	0	0	1	0	0
ACGAG	761	4810	5	93	275780432	98.3895	361527554	24050	6.32063	8.1828	51.7204	13.3047	0.258602	0.0665233	0.321205	9.3771e-07	6.76122e-07	1	0	0	1	0	0
ACGAGAG	622	3184	7	93	275780432	98.3895	361527554	22288	5.11897	6.68817	34.2366	8.80707	0.239656	0.0616495	0.364193	8.6901e-07	6.26586e-07	1	0	0	1	0	0
ACGAGAGAG	723	2911	9	93	275780432	98.3895	361527554	26199	4.02628	7.77419	31.3011	8.05195	0.28171	0.0724675	0.368297	1.0215e-06	7.36537e-07	1	0	0	1	0	0
ACGAGAGT	113	592	8	93	275780432	98.3895	361527554	4736	5.23894	1.21505	6.36559	1.6375	0.0509247	0.0131	0.425975	1.84657e-07	1.33144e-07	1	0	0	1	0	0
ACGAGAT	39	235	7	93	275780432	98.3895	361527554	1645	6.02564	0.419355	2.52688	0.65002	0.0176882	0.00455014	0.428699	6.41386e-08	4.62462e-08	1	0	0	1	0	0
ACGAGATGAG	96	422	10	93	275780432	98.3895	361527554	4220	4.39583	1.03226	4.53763	1.16727	0.0453763	0.0116727	0.446779	1.64538e-07	1.18638e-07	1	0	0	1	0	0
ACGAGC	345	1791	6	93	275780432	98.3895	361527554	10746	5.1913	3.70968	19.2581	4.95398	0.115548	0.0297239	0.316577	4.18987e-07	3.02104e-07	1	0	0	1	0	0
ACGAGCG	181	759	7	93	275780432	98.3895	361527554	5313	4.19337	1.94624	8.16129	2.09943	0.057129	0.014696	0.298341	2.07154e-07	1.49365e-07	1	0	0	1	0	0
ACGAGCT	76	364	7	93	275780432	98.3895	361527554	2548	4.78947	0.817204	3.91398	1.00684	0.0273978	0.00704787	0.340751	9.93466e-08	7.16324e-08	1	0	0	1	0	0
ACGAGCTGGG	56	284	10	93	275780432	98.3895	361527554	2840	5.07143	0.602151	3.05376	0.785556	0.0305376	0.00785556	0.515444	1.10732e-07	7.98414e-08	1	0	0	1	1	0
ACGAGG	2362	11609	6	93	275780432	98.3895	361527554	69654	4.9149	25.3978	124.828	32.111	0.748968	0.192666	0.299721	2.71581e-06	1.95819e-06	1	0	0	1	0	0
ACGAGGAGAG	90	368	10	93	275780432	98.3895	361527554	3680	4.08889	0.967742	3.95699	1.0179	0.0395699	0.010179	0.415582	1.43483e-07	1.03456e-07	1	0	0	1	0	0
ACGAGGG	194	875	7	93	275780432	98.3895	361527554	6125	4.51031	2.08602	9.4086	2.42029	0.0658602	0.016942	0.32089	2.38814e-07	1.72193e-07	1	0	0	1	0	0
ACGAGT	61	244	6	93	275780432	98.3895	361527554	1464	4	0.655914	2.62366	0.674914	0.0157419	0.00404948	0.243928	5.70814e-08	4.11577e-08	1	0	0	1	0	0
ACGAT	37	288	5	93	275780432	98.3895	361527554	1440	7.78378	0.397849	3.09677	0.79662	0.0154839	0.0039831	0.39556	5.61456e-08	4.0483e-08	1	0	0	1	0	0
ACGATAGCG	57	328	9	93	275780432	98.3895	361527554	2952	5.75439	0.612903	3.52688	0.907261	0.0317419	0.00816535	0.526372	1.15099e-07	8.29901e-08	1	0	0	1	1	0
ACGATAT	1918	14410	7	93	275780432	98.3895	361527554	100870	7.51303	20.6237	154.946	39.8586	1.08462	0.279011	0.534521	3.93292e-06	2.83578e-06	1	0	0	1	1	0
ACGATATAGGATAT	13	58	14	93	275780432	98.3895	361527554	812	4.46154	0.139785	0.623656	0.16043	0.00873118	0.00224603	0.63484	3.16599e-08	2.28279e-08	1	0	0	1	1	0
ACGATC	345	2080	6	93	275780432	98.3895	361527554	12480	6.02899	3.70968	22.3656	5.75337	0.134194	0.0345202	0.36766	4.86596e-07	3.50852e-07	1	0	0	1	0	0
ACGATCC	74	383	7	93	275780432	98.3895	361527554	2681	5.17568	0.795699	4.11828	1.05939	0.028828	0.00741576	0.368228	1.04532e-07	7.53714e-08	1	0	0	1	0	0
ACGATCCACGC	101	526	11	93	275780432	98.3895	361527554	5786	5.20792	1.08602	5.65591	1.45494	0.0622151	0.0160043	0.582248	2.25596e-07	1.62663e-07	1	0	0	1	1	0
ACGATG	4566	26128	6	93	275780432	98.3895	361527554	156768	5.7223	49.0968	280.946	72.2711	1.68568	0.433627	0.348958	6.11239e-06	4.40725e-06	1	0	0	1	0	0
ACGATGACT	62	369	9	93	275780432	98.3895	361527554	3321	5.95161	0.666667	3.96774	1.02067	0.0357097	0.00918602	0.544413	1.29486e-07	9.33638e-08	1	0	0	1	1	0
ACGATGATG	1691	7144	9	93	275780432	98.3895	361527554	64296	4.22472	18.1828	76.8172	19.7606	0.691355	0.177845	0.386448	2.5069e-06	1.80756e-06	1	0	0	1	0	0
ACGC	62486	484031	4	93	275780432	98.3895	361527554	1936124	7.74623	671.892	5204.63	1338.85	20.8185	5.3554	0.314921	7.54895e-05	5.44306e-05	1	1	1	0	0	0
ACGCACGCCC	61	294	10	93	275780432	98.3895	361527554	2940	4.81967	0.655914	3.16129	0.813216	0.0316129	0.00813216	0.489856	1.14631e-07	8.26527e-08	1	0	0	1	0	0
ACGCACGGG	75	350	9	93	275780432	98.3895	361527554	3150	4.66667	0.806452	3.76344	0.968114	0.033871	0.00871303	0.426875	1.22819e-07	8.85565e-08	1	0	0	1	0	0
ACGCAG	81	391	6	93	275780432	98.3895	361527554	2346	4.82716	0.870968	4.2043	1.08152	0.0252258	0.00648913	0.29437	9.14706e-08	6.59535e-08	1	0	0	1	0	0
ACGCAGCAG	1	4	9	93	275780432	98.3895	361527554	36	4	0.0107527	0.0430108	0.0110642	0.000387097	9.95775e-05	0.365893	1.40364e-09	1.01207e-09	1	0	0	1	0	0
ACGCAT	295	1584	6	93	275780432	98.3895	361527554	9504	5.36949	3.17204	17.0323	4.38141	0.102194	0.0262885	0.327443	3.70561e-07	2.67188e-07	1	0	0	1	0	0
ACGCC	207	1322	5	93	275780432	98.3895	361527554	6610	6.38647	2.22581	14.2151	3.65671	0.0710753	0.0182835	0.324551	2.57724e-07	1.85828e-07	1	0	0	1	0	0
ACGCCC	56	224	6	93	275780432	98.3895	361527554	1344	4	0.602151	2.4086	0.619593	0.0144516	0.00371756	0.243928	5.24026e-08	3.77841e-08	1	0	0	1	0	0
ACGCCCC	27	134	7	93	275780432	98.3895	361527554	938	4.96296	0.290323	1.44086	0.370649	0.010086	0.00259455	0.353094	3.65727e-08	2.63702e-08	1	0	0	1	0	0
ACGCCCG	40	160	7	93	275780432	98.3895	361527554	1120	4	0.430108	1.72043	0.442567	0.012043	0.00309797	0.284583	4.36688e-08	3.14868e-08	1	0	0	1	0	0
ACGCCG	1205	5734	6	93	275780432	98.3895	361527554	34404	4.75851	12.957	61.6559	15.8605	0.369935	0.0951629	0.290184	1.34141e-06	9.67206e-07	1	0	0	1	0	0
ACGCCGATCT	99	474	10	93	275780432	98.3895	361527554	4740	4.78788	1.06452	5.09677	1.3111	0.0509677	0.013111	0.486625	1.84813e-07	1.33256e-07	1	0	0	1	0	0
ACGCCGGG	28	126	8	93	275780432	98.3895	361527554	1008	4.5	0.301075	1.35484	0.348521	0.0108387	0.00278817	0.365893	3.9302e-08	2.83381e-08	1	0	0	1	0	0
ACGCG	54	311	5	93	275780432	98.3895	361527554	1555	5.75926	0.580645	3.34409	0.860239	0.0167204	0.00430119	0.292677	6.06295e-08	4.3716e-08	1	0	0	1	0	0
ACGCGAG	74	426	7	93	275780432	98.3895	361527554	2982	5.75676	0.795699	4.58065	1.17833	0.0320645	0.00824833	0.409569	1.16268e-07	8.38335e-08	1	0	0	1	0	0
ACGCGC	259	1082	6	93	275780432	98.3895	361527554	6492	4.17761	2.78495	11.6344	2.99286	0.0698065	0.0179571	0.254759	2.53123e-07	1.82511e-07	1	0	0	1	0	0
ACGCGT	46	184	6	93	275780432	98.3895	361527554	1104	4	0.494624	1.97849	0.508952	0.011871	0.00305371	0.243928	4.3045e-08	3.10369e-08	1	0	0	1	0	0
ACGCT	1	5	5	93	275780432	98.3895	361527554	25	5	0.0107527	0.0537634	0.0138302	0.000268817	6.9151e-05	0.254092	9.74751e-10	7.02829e-10	1	0	0	1	0	0
ACGCTC	28	112	6	93	275780432	98.3895	361527554	672	4	0.301075	1.2043	0.309797	0.00722581	0.00185878	0.243928	2.62013e-08	1.88921e-08	1	0	0	1	0	0
ACGCTCC	92	368	7	93	275780432	98.3895	361527554	2576	4	0.989247	3.95699	1.0179	0.0276989	0.00712532	0.284583	1.00438e-07	7.24195e-08	1	0	0	1	0	0
ACGCTCT	28	136	7	93	275780432	98.3895	361527554	952	4.85714	0.301075	1.46237	0.376182	0.0102366	0.00263327	0.345565	3.71185e-08	2.67637e-08	1	0	0	1	0	0
ACGCTGCCG	25	105	9	93	275780432	98.3895	361527554	945	4.2	0.268817	1.12903	0.290434	0.0101613	0.00261391	0.384187	3.68456e-08	2.65669e-08	1	0	0	1	0	0
ACGG	1431	10184	4	93	275780432	98.3895	361527554	40736	7.1167	15.3871	109.505	28.1694	0.438022	0.112677	0.289328	1.5883e-06	1.14522e-06	1	0	0	0	0	0
ACGGAG	205	948	6	93	275780432	98.3895	361527554	5688	4.62439	2.2043	10.1935	2.62221	0.0611613	0.0157332	0.282005	2.21775e-07	1.59908e-07	1	0	0	1	0	0
ACGGAGAG	271	1811	8	93	275780432	98.3895	361527554	14488	6.68266	2.91398	19.4731	5.0093	0.155785	0.0400744	0.543363	5.64888e-07	4.07304e-07	1	0	0	1	1	0
ACGGAGCGGG	65	266	10	93	275780432	98.3895	361527554	2660	4.09231	0.698925	2.86022	0.735767	0.0286022	0.00735767	0.415929	1.03713e-07	7.4781e-08	1	0	0	1	0	0
ACGGAGG	64	257	7	93	275780432	98.3895	361527554	1799	4.01562	0.688172	2.76344	0.710873	0.0193441	0.00497611	0.285695	7.01431e-08	5.05756e-08	1	0	0	1	0	0
ACGGAT	1	4	6	93	275780432	98.3895	361527554	24	4	0.0107527	0.0430108	0.0110642	0.000258065	6.6385e-05	0.243928	9.35761e-10	6.74716e-10	1	0	0	1	0	0
ACGGATGG	427	1750	8	93	275780432	98.3895	361527554	14000	4.09836	4.5914	18.8172	4.84057	0.150538	0.0387246	0.333236	5.4586e-07	3.93584e-07	1	0	0	1	0	0
ACGGC	208	1040	5	93	275780432	98.3895	361527554	5200	5	2.23656	11.1828	2.87668	0.055914	0.0143834	0.254092	2.02748e-07	1.46189e-07	1	0	0	1	0	0
ACGGCAGTG	109	455	9	93	275780432	98.3895	361527554	4095	4.17431	1.17204	4.89247	1.25855	0.0440323	0.0113269	0.381838	1.59664e-07	1.15123e-07	1	0	0	1	0	0
ACGGCC	1	5	6	93	275780432	98.3895	361527554	30	5	0.0107527	0.0537634	0.0138302	0.000322581	8.29812e-05	0.304911	1.1697e-09	8.43395e-10	1	0	0	1	0	0
ACGGCG	1537	7121	6	93	275780432	98.3895	361527554	42726	4.63305	16.5269	76.5699	19.697	0.459419	0.118182	0.282533	1.66589e-06	1.20116e-06	1	0	0	1	0	0
ACGGCGATG	44	189	9	93	275780432	98.3895	361527554	1701	4.29545	0.473118	2.03226	0.522782	0.0182903	0.00470504	0.392919	6.6322e-08	4.78205e-08	1	0	0	1	0	0
ACGGCGGCC	31	143	9	93	275780432	98.3895	361527554	1287	4.6129	0.333333	1.53763	0.395544	0.0138387	0.00355989	0.421957	5.01802e-08	3.61817e-08	1	0	0	1	0	0
ACGGCT	343	2103	6	93	275780432	98.3895	361527554	12618	6.1312	3.68817	22.6129	5.81698	0.135677	0.0349019	0.373893	4.91976e-07	3.54732e-07	1	0	0	1	0	0
ACGGCTCATCC	66	302	11	93	275780432	98.3895	361527554	3322	4.57576	0.709677	3.24731	0.835344	0.0357204	0.00918879	0.511572	1.29525e-07	9.3392e-08	1	0	0	1	1	0
ACGGCTCG	47	203	8	93	275780432	98.3895	361527554	1624	4.31915	0.505376	2.1828	0.561506	0.0174624	0.00449205	0.351188	6.33198e-08	4.56558e-08	1	0	0	1	0	0
ACGGCTGC	52	330	8	93	275780432	98.3895	361527554	2640	6.34615	0.55914	3.54839	0.912793	0.0283871	0.00730235	0.516003	1.02934e-07	7.42188e-08	1	0	0	1	1	0
ACGGG	388	2394	5	93	275780432	98.3895	361527554	11970	6.1701	4.17204	25.7419	6.6219	0.12871	0.0331095	0.313555	4.66711e-07	3.36515e-07	1	0	0	1	0	0
ACGGGAG	56	240	7	93	275780432	98.3895	361527554	1680	4.28571	0.602151	2.58065	0.66385	0.0180645	0.00464695	0.304911	6.55033e-08	4.72301e-08	1	0	0	1	0	0
ACGGGAGAGC	60	249	10	93	275780432	98.3895	361527554	2490	4.15	0.645161	2.67742	0.688744	0.0267742	0.00688744	0.421793	9.70852e-08	7.00018e-08	1	0	0	1	0	0
ACGGGAGCG	39	176	9	93	275780432	98.3895	361527554	1584	4.51282	0.419355	1.89247	0.486823	0.0170323	0.00438141	0.412802	6.17602e-08	4.45313e-08	1	0	0	1	0	0
ACGGGC	45	293	6	93	275780432	98.3895	361527554	1758	6.51111	0.483871	3.15054	0.81045	0.0189032	0.0048627	0.397061	6.85445e-08	4.9423e-08	1	0	0	1	0	0
ACGGGCCTCGG	43	177	11	93	275780432	98.3895	361527554	1947	4.11628	0.462366	1.90323	0.489589	0.0209355	0.00538548	0.460202	7.59136e-08	5.47363e-08	1	0	0	1	0	0
ACGGGCG	47	189	7	93	275780432	98.3895	361527554	1323	4.02128	0.505376	2.03226	0.522782	0.0142258	0.00365947	0.286097	5.15838e-08	3.71937e-08	1	0	0	1	0	0
ACGGGCGG	49	254	8	93	275780432	98.3895	361527554	2032	5.18367	0.526882	2.73118	0.702574	0.0218495	0.0056206	0.421482	7.92277e-08	5.7126e-08	1	0	0	1	0	0
ACGGGG	413	1917	6	93	275780432	98.3895	361527554	11502	4.64165	4.44086	20.6129	5.3025	0.123677	0.031815	0.283057	4.48463e-07	3.23358e-07	1	0	0	1	0	0
ACGGGGG	17	84	7	93	275780432	98.3895	361527554	588	4.94118	0.182796	0.903226	0.232347	0.00632258	0.00162643	0.351544	2.29261e-08	1.65305e-08	1	0	0	1	0	0
ACGT	1191	7574	4	93	275780432	98.3895	361527554	30296	6.35936	12.8065	81.4409	20.95	0.325763	0.0838	0.258538	1.18124e-06	8.51717e-07	1	0	0	0	0	0
ACGTAGGAGAT	194	995	11	93	275780432	98.3895	361527554	10945	5.12887	2.08602	10.6989	2.75221	0.117688	0.0302743	0.57341	4.26746e-07	3.07699e-07	1	0	0	1	1	0
ACGTAGTGGAT	6	26	11	93	275780432	98.3895	361527554	286	4.33333	0.0645161	0.27957	0.0719171	0.00307527	0.000791088	0.484469	1.11511e-08	8.04037e-09	1	0	0	1	0	0
ACGTAT	74	296	6	93	275780432	98.3895	361527554	1776	4	0.795699	3.1828	0.818748	0.0190968	0.00491249	0.243928	6.92463e-08	4.9929e-08	1	0	0	1	0	0
ACGTATC	1	4	7	93	275780432	98.3895	361527554	28	4	0.0107527	0.0430108	0.0110642	0.000301075	7.74491e-05	0.284583	1.09172e-09	7.87169e-10	1	0	0	1	0	0
ACGTATCC	101	636	8	93	275780432	98.3895	361527554	5088	6.29703	1.08602	6.83871	1.7592	0.0547097	0.0140736	0.512008	1.98381e-07	1.4304e-07	1	0	0	1	1	0
ACGTATG	1	10	7	93	275780432	98.3895	361527554	70	10	0.0107527	0.107527	0.0276604	0.000752688	0.000193623	0.711458	2.7293e-09	1.96792e-09	1	0	0	1	1	0
ACGTATGG	77	355	8	93	275780432	98.3895	361527554	2840	4.61039	0.827957	3.8172	0.981945	0.0305376	0.00785556	0.374868	1.10732e-07	7.98414e-08	1	0	0	1	0	0
ACGTC	21	105	5	93	275780432	98.3895	361527554	525	5	0.225806	1.12903	0.290434	0.00564516	0.00145217	0.254092	2.04698e-08	1.47594e-08	1	0	0	1	0	0
ACGTCC	265	1423	6	93	275780432	98.3895	361527554	8538	5.36981	2.84946	15.3011	3.93608	0.0918065	0.0236165	0.327462	3.32897e-07	2.4003e-07	1	0	0	1	0	0
ACGTCG	92	368	6	93	275780432	98.3895	361527554	2208	4	0.989247	3.95699	1.0179	0.0237419	0.00610742	0.243928	8.609e-08	6.20739e-08	1	0	0	1	0	0
ACGTCGC	39	222	7	93	275780432	98.3895	361527554	1554	5.69231	0.419355	2.3871	0.614061	0.0167097	0.00429843	0.404984	6.05905e-08	4.36879e-08	1	0	0	1	0	0
ACT	104266	1592010	3	93	275780432	98.3895	361527554	4776030	15.2687	1121.14	17118.4	4403.56	51.3552	13.2107	0.46556	0.000186218	0.000134269	1	1	1	0	0	0
ACTACTACTCC	113	478	11	93	275780432	98.3895	361527554	5258	4.23009	1.21505	5.13978	1.32217	0.0565376	0.0145438	0.472926	2.0501e-07	1.47819e-07	1	0	0	1	0	0
ACTACTGCC	47	205	9	93	275780432	98.3895	361527554	1845	4.3617	0.505376	2.2043	0.567038	0.0198387	0.00510335	0.398979	7.19366e-08	5.18688e-08	1	0	0	1	0	0
ACTAGAG	101	404	7	93	275780432	98.3895	361527554	2828	4	1.08602	4.34409	1.11748	0.0304086	0.00782236	0.284583	1.10264e-07	7.95041e-08	1	0	0	1	0	0
ACTAGAGAG	81	363	9	93	275780432	98.3895	361527554	3267	4.48148	0.870968	3.90323	1.00407	0.035129	0.00903666	0.409935	1.2738e-07	9.18457e-08	1	0	0	1	0	0
ACTAGC	191	998	6	93	275780432	98.3895	361527554	5988	5.22513	2.05376	10.7312	2.76051	0.0643871	0.0165631	0.31864	2.33472e-07	1.68342e-07	1	0	0	1	0	0
ACTAGCAGTAGC	134	556	12	93	275780432	98.3895	361527554	6672	4.14925	1.44086	5.97849	1.53792	0.0717419	0.018455	0.506061	2.60142e-07	1.87571e-07	1	0	0	1	1	0
ACTAGCT	70	336	7	93	275780432	98.3895	361527554	2352	4.8	0.752688	3.6129	0.92939	0.0252903	0.00650573	0.3415	9.17046e-08	6.61222e-08	1	0	0	1	0	0
ACTAGT	1	4	6	93	275780432	98.3895	361527554	24	4	0.0107527	0.0430108	0.0110642	0.000258065	6.6385e-05	0.243928	9.35761e-10	6.74716e-10	1	0	0	1	0	0
ACTAT	184	1289	5	93	275780432	98.3895	361527554	6445	7.00543	1.97849	13.8602	3.56543	0.0693011	0.0178271	0.356005	2.51291e-07	1.81189e-07	1	0	0	1	0	0
ACTATAT	19	77	7	93	275780432	98.3895	361527554	539	4.05263	0.204301	0.827957	0.212985	0.0057957	0.0014909	0.288328	2.10156e-08	1.5153e-08	1	0	0	1	0	0
ACTATC	488	2483	6	93	275780432	98.3895	361527554	14898	5.08811	5.24731	26.6989	6.86808	0.160194	0.0412085	0.310284	5.80874e-07	4.1883e-07	1	0	0	1	0	0
ACTATG	208	1034	6	93	275780432	98.3895	361527554	6204	4.97115	2.23656	11.1183	2.86009	0.0667097	0.0171605	0.303152	2.41894e-07	1.74414e-07	1	0	0	1	0	0
ACTC	25844	214908	4	93	275780432	98.3895	361527554	859632	8.31559	277.892	2310.84	594.444	9.24335	2.37778	0.338068	3.35171e-05	2.4167e-05	1	1	0	0	0	0
ACTCAT	248	1238	6	93	275780432	98.3895	361527554	7428	4.99194	2.66667	13.3118	3.42436	0.079871	0.0205462	0.304419	2.89618e-07	2.08825e-07	1	0	0	1	0	0
ACTCATCC	86	345	8	93	275780432	98.3895	361527554	2760	4.01163	0.924731	3.70968	0.954284	0.0296774	0.00763427	0.326183	1.07612e-07	7.75924e-08	1	0	0	1	0	0
ACTCATCTC	196	1527	9	93	275780432	98.3895	361527554	13743	7.79082	2.10753	16.4194	4.22374	0.147774	0.0380137	0.712651	5.3584e-07	3.86359e-07	1	0	0	1	1	0
ACTCC	520	3198	5	93	275780432	98.3895	361527554	15990	6.15	5.5914	34.3871	8.8458	0.171935	0.044229	0.312533	6.23451e-07	4.4953e-07	1	0	0	1	0	0
ACTCCAGC	80	454	8	93	275780432	98.3895	361527554	3632	5.675	0.860215	4.88172	1.25578	0.0390538	0.0100463	0.461431	1.41612e-07	1.02107e-07	1	0	0	1	0	0
ACTCCC	200	801	6	93	275780432	98.3895	361527554	4806	4.005	2.15054	8.6129	2.2156	0.0516774	0.0132936	0.244233	1.87386e-07	1.35112e-07	1	0	0	1	0	0
ACTCCCC	5	20	7	93	275780432	98.3895	361527554	140	4	0.0537634	0.215054	0.0553208	0.00150538	0.000387246	0.284583	5.4586e-09	3.93584e-09	1	0	0	1	0	0
ACTCCCG	120	687	7	93	275780432	98.3895	361527554	4809	5.725	1.29032	7.3871	1.90027	0.0517097	0.0133019	0.40731	1.87503e-07	1.35196e-07	1	0	0	1	0	0
ACTCCG	147	785	6	93	275780432	98.3895	361527554	4710	5.34014	1.58065	8.44086	2.17134	0.0506452	0.0130281	0.325653	1.83643e-07	1.32413e-07	1	0	0	1	0	0
ACTCCGAG	169	695	8	93	275780432	98.3895	361527554	5560	4.11243	1.8172	7.47312	1.9224	0.0597849	0.0153792	0.334379	2.16785e-07	1.56309e-07	1	0	0	1	0	0
ACTCCGCC	58	244	8	93	275780432	98.3895	361527554	1952	4.2069	0.623656	2.62366	0.674914	0.0209892	0.00539931	0.342061	7.61085e-08	5.48769e-08	1	0	0	1	0	0
ACTCCT	650	3773	6	93	275780432	98.3895	361527554	22638	5.80462	6.98925	40.5699	10.4363	0.243419	0.0626176	0.353978	8.82656e-07	6.36426e-07	1	0	0	1	0	0
ACTCCTC	55	251	7	93	275780432	98.3895	361527554	1757	4.56364	0.591398	2.69892	0.694276	0.0188925	0.00485993	0.324684	6.85055e-08	4.93948e-08	1	0	0	1	0	0
ACTCCTCTCG	94	396	10	93	275780432	98.3895	361527554	3960	4.21277	1.01075	4.25806	1.09535	0.0425806	0.0109535	0.428172	1.54401e-07	1.11328e-07	1	0	0	1	0	0
ACTCG	751	4697	5	93	275780432	98.3895	361527554	23485	6.25433	8.07527	50.5054	12.9921	0.252527	0.0649605	0.317835	9.15681e-07	6.60238e-07	1	0	0	1	0	0
ACTCGC	381	1574	6	93	275780432	98.3895	361527554	9444	4.13123	4.09677	16.9247	4.35375	0.101548	0.0261225	0.251931	3.68222e-07	2.65501e-07	1	0	0	1	0	0
ACTCGCC	35	186	7	93	275780432	98.3895	361527554	1302	5.31429	0.376344	2	0.514484	0.014	0.00360139	0.378089	5.0765e-08	3.66034e-08	1	0	0	1	0	0
ACTCGCTCACTCTCTC	81	354	16	93	275780432	98.3895	361527554	5664	4.37037	0.870968	3.80645	0.979178	0.0609032	0.0156669	0.710705	2.2084e-07	1.59233e-07	1	0	0	1	1	0
ACTCGG	29	173	6	93	275780432	98.3895	361527554	1038	5.96552	0.311828	1.86022	0.478525	0.0111613	0.00287115	0.36379	4.04717e-08	2.91815e-08	1	0	0	1	0	0
ACTCGGAG	319	1452	8	93	275780432	98.3895	361527554	11616	4.55172	3.43011	15.6129	4.01629	0.124903	0.0321303	0.370098	4.52908e-07	3.26563e-07	1	0	0	1	0	0
ACTCGGC	61	244	7	93	275780432	98.3895	361527554	1708	4	0.655914	2.62366	0.674914	0.0183656	0.0047244	0.284583	6.6595e-08	4.80173e-08	1	0	0	1	0	0
ACTCT	756	5759	5	93	275780432	98.3895	361527554	28795	7.61772	8.12903	61.9247	15.9296	0.309624	0.0796481	0.387121	1.12272e-06	8.09519e-07	1	0	0	1	0	0
ACTCTAT	75	300	7	93	275780432	98.3895	361527554	2100	4	0.806452	3.22581	0.829812	0.0225806	0.00580869	0.284583	8.18791e-08	5.90377e-08	1	0	0	1	0	0
ACTCTC	8447	46617	6	93	275780432	98.3895	361527554	279702	5.51876	90.828	501.258	128.945	3.00755	0.773667	0.336546	1.09056e-05	7.86331e-06	1	0	0	1	0	0
ACTCTCATCTC	97	406	11	93	275780432	98.3895	361527554	4466	4.18557	1.04301	4.36559	1.12301	0.0480215	0.0123531	0.467949	1.74129e-07	1.25553e-07	1	0	0	1	0	0
ACTCTCGC	486	1974	8	93	275780432	98.3895	361527554	15792	4.06173	5.22581	21.2258	5.46016	0.169806	0.0436813	0.330257	6.15731e-07	4.43963e-07	1	0	0	1	0	0
ACTCTCGCC	55	235	9	93	275780432	98.3895	361527554	2115	4.27273	0.591398	2.52688	0.65002	0.0227419	0.00585018	0.39084	8.24639e-08	5.94594e-08	1	0	0	1	0	0
ACTCTCT	173	824	7	93	275780432	98.3895	361527554	5768	4.76301	1.86022	8.86022	2.27922	0.0620215	0.0159545	0.338868	2.24895e-07	1.62157e-07	1	0	0	1	0	0
ACTCTCTCTG	94	411	10	93	275780432	98.3895	361527554	4110	4.37234	1.01075	4.41935	1.13684	0.0441935	0.0113684	0.444391	1.60249e-07	1.15545e-07	1	0	0	1	0	0
ACTCTCTGCTC	81	356	11	93	275780432	98.3895	361527554	3916	4.39506	0.870968	3.82796	0.984711	0.0421075	0.0108318	0.49137	1.52685e-07	1.10091e-07	1	0	0	1	0	0
ACTG	2181	17808	4	93	275780432	98.3895	361527554	71232	8.16506	23.4516	191.484	49.2577	0.765935	0.197031	0.331949	2.77734e-06	2.00256e-06	1	0	0	0	0	0
ACTGAG	193	1187	6	93	275780432	98.3895	361527554	7122	6.15026	2.07527	12.7634	3.28329	0.0765806	0.0196997	0.375056	2.77687e-07	2.00222e-07	1	0	0	1	0	0
ACTGC	47	235	5	93	275780432	98.3895	361527554	1175	5	0.505376	2.52688	0.65002	0.0126344	0.0032501	0.254092	4.58133e-08	3.3033e-08	1	0	0	1	0	0
ACTGCC	246	1108	6	93	275780432	98.3895	361527554	6648	4.50407	2.64516	11.914	3.06477	0.0714839	0.0183886	0.274667	2.59206e-07	1.86896e-07	1	0	0	1	0	0
ACTGCCG	27	108	7	93	275780432	98.3895	361527554	756	4	0.290323	1.16129	0.298732	0.00812903	0.00209113	0.284583	2.94765e-08	2.12536e-08	1	0	0	1	0	0
ACTGCCT	15	60	7	93	275780432	98.3895	361527554	420	4	0.16129	0.645161	0.165962	0.00451613	0.00116174	0.284583	1.63758e-08	1.18075e-08	1	0	0	1	0	0
ACTGCCTG	107	471	8	93	275780432	98.3895	361527554	3768	4.40187	1.15054	5.06452	1.30281	0.0405161	0.0104224	0.357914	1.46914e-07	1.0593e-07	1	0	0	1	0	0
ACTGCCTGG	33	137	9	93	275780432	98.3895	361527554	1233	4.15152	0.354839	1.47312	0.378948	0.0132581	0.00341053	0.379752	4.80747e-08	3.46635e-08	1	0	0	1	0	0
ACTGCG	27	108	6	93	275780432	98.3895	361527554	648	4	0.290323	1.16129	0.298732	0.00696774	0.00179239	0.243928	2.52655e-08	1.82173e-08	1	0	0	1	0	0
ACTGCGG	56	264	7	93	275780432	98.3895	361527554	1848	4.71429	0.602151	2.83871	0.730235	0.019871	0.00511164	0.335402	7.20536e-08	5.19531e-08	1	0	0	1	0	0
ACTGCT	1365	7976	6	93	275780432	98.3895	361527554	47856	5.84322	14.6774	85.7634	22.0619	0.514581	0.132372	0.356332	1.86591e-06	1.34538e-06	1	0	0	1	0	0
ACTGG	144	1008	5	93	275780432	98.3895	361527554	5040	7	1.54839	10.8387	2.78817	0.0541935	0.0139408	0.355729	1.9651e-07	1.4169e-07	1	0	0	1	0	0
ACTGGC	14	56	6	93	275780432	98.3895	361527554	336	4	0.150538	0.602151	0.154898	0.0036129	0.00092939	0.243928	1.31007e-08	9.44603e-09	1	0	0	1	0	0
ACTGGCG	1	4	7	93	275780432	98.3895	361527554	28	4	0.0107527	0.0430108	0.0110642	0.000301075	7.74491e-05	0.284583	1.09172e-09	7.87169e-10	1	0	0	1	0	0
AG	2551751	43944482	2	93	275780432	98.3895	361527554	87888964	17.2213	27438.2	472521	121552	945.043	243.104	0.350064	0.00342679	0.00247084	1	1	1	0	0	0
AGAGAGAT	13477	56788	8	93	275780432	98.3895	361527554	454304	4.2137	144.914	610.624	157.078	4.88499	1.25662	0.342614	1.77133e-05	1.27719e-05	1	1	0	1	0	0
AGAGAGATG	246	1198	9	93	275780432	98.3895	361527554	10782	4.86992	2.64516	12.8817	3.31372	0.115935	0.0298235	0.445467	4.20391e-07	3.03116e-07	1	0	0	1	0	0
AGAGAGATGGGG	93	375	12	93	275780432	98.3895	361527554	4500	4.03226	1	4.03226	1.03727	0.0483871	0.0124472	0.491791	1.75455e-07	1.26509e-07	1	0	0	1	0	0
AGAGAGC	911	4635	7	93	275780432	98.3895	361527554	32445	5.08782	9.7957	49.8387	12.8206	0.348871	0.0897442	0.361977	1.26503e-06	9.12132e-07	1	0	0	1	0	0
AGAGAGCTG	236	1162	9	93	275780432	98.3895	361527554	10458	4.92373	2.53763	12.4946	3.21414	0.112452	0.0289273	0.450389	4.07758e-07	2.94008e-07	1	0	0	1	0	0
AGAGAGG	231	1067	7	93	275780432	98.3895	361527554	7469	4.61905	2.48387	11.4731	2.95137	0.0803118	0.0206596	0.328626	2.91217e-07	2.09977e-07	1	0	0	1	0	0
AGAGAT	16927	97271	6	93	275780432	98.3895	361527554	583626	5.7465	182.011	1045.92	269.056	6.27555	1.61433	0.350434	2.27556e-05	1.64076e-05	1	1	0	1	0	0
AGAGATG	437	2848	7	93	275780432	98.3895	361527554	19936	6.51716	4.69892	30.6237	7.87768	0.214366	0.0551438	0.463669	7.77305e-07	5.60464e-07	1	0	0	1	0	0
AGAGATGG	286	1213	8	93	275780432	98.3895	361527554	9704	4.24126	3.07527	13.043	3.35521	0.104344	0.0268417	0.344855	3.78359e-07	2.7281e-07	1	0	0	1	0	0
AGAGC	989	7420	5	93	275780432	98.3895	361527554	37100	7.50253	10.6344	79.7849	20.524	0.398925	0.10262	0.381267	1.44653e-06	1.043e-06	1	0	0	1	0	0
AGAGCAGAGCG	111	495	11	93	275780432	98.3895	361527554	5445	4.45946	1.19355	5.32258	1.36919	0.0585484	0.0150611	0.49857	2.12301e-07	1.53076e-07	1	0	0	1	0	0
AGAGCC	113	626	6	93	275780432	98.3895	361527554	3756	5.53982	1.21505	6.73118	1.73154	0.0403871	0.0103892	0.33783	1.46447e-07	1.05593e-07	1	0	0	1	0	0
AGAGCCC	70	280	7	93	275780432	98.3895	361527554	1960	4	0.752688	3.01075	0.774491	0.0210753	0.00542144	0.284583	7.64205e-08	5.51018e-08	1	0	0	1	0	0
AGAGCCG	146	761	7	93	275780432	98.3895	361527554	5327	5.21233	1.56989	8.1828	2.10496	0.0572796	0.0147347	0.370835	2.077e-07	1.49759e-07	1	0	0	1	0	0
AGAGCG	1067	5074	6	93	275780432	98.3895	361527554	30444	4.75539	11.4731	54.5591	14.0349	0.327355	0.0842093	0.289994	1.18701e-06	8.55877e-07	1	0	0	1	0	0
AGAGCGAGAT	97	447	10	93	275780432	98.3895	361527554	4470	4.60825	1.04301	4.80645	1.23642	0.0480645	0.0123642	0.468368	1.74285e-07	1.25666e-07	1	0	0	1	0	0
AGAGCT	83	332	6	93	275780432	98.3895	361527554	1992	4	0.892473	3.56989	0.918326	0.0214194	0.00550995	0.243928	7.76681e-08	5.60014e-08	1	0	0	1	0	0
AGAGG	813	4729	5	93	275780432	98.3895	361527554	23645	5.81673	8.74194	50.8495	13.0806	0.254247	0.065403	0.295597	9.21919e-07	6.64736e-07	1	0	0	1	0	0
AGAGGAGATGG	110	474	11	93	275780432	98.3895	361527554	5214	4.30909	1.1828	5.09677	1.3111	0.0560645	0.0144221	0.481759	2.03294e-07	1.46582e-07	1	0	0	1	0	0
AGAGGAT	16	64	7	93	275780432	98.3895	361527554	448	4	0.172043	0.688172	0.177027	0.0048172	0.00123919	0.284583	1.74675e-08	1.25947e-08	1	0	0	1	0	0
AGAGGC	189	966	6	93	275780432	98.3895	361527554	5796	5.11111	2.03226	10.3871	2.672	0.0623226	0.016032	0.311686	2.25986e-07	1.62944e-07	1	0	0	1	0	0
AGAGGCG	75	350	7	93	275780432	98.3895	361527554	2450	4.66667	0.806452	3.76344	0.968114	0.0263441	0.0067768	0.332014	9.55256e-08	6.88773e-08	1	0	0	1	0	0
AGAGGG	1884	8461	6	93	275780432	98.3895	361527554	50766	4.49098	20.2581	90.9785	23.4035	0.545871	0.140421	0.273869	1.97937e-06	1.42719e-06	1	0	0	1	0	0
AGAGGGG	19	76	7	93	275780432	98.3895	361527554	532	4	0.204301	0.817204	0.210219	0.00572043	0.00147153	0.284583	2.07427e-08	1.49562e-08	1	0	0	1	0	0
AGAGGGGC	2	8	8	93	275780432	98.3895	361527554	64	4	0.0215054	0.0860215	0.0221283	0.000688172	0.000177027	0.325238	2.49536e-09	1.79924e-09	1	0	0	1	0	0
AGAT	122411	1292521	4	93	275780432	98.3895	361527554	5170084	10.5589	1316.25	13898.1	3575.17	55.5923	14.3007	0.429268	0.000201582	0.000145347	1	1	1	0	0	0
AGATAGG	100	562	7	93	275780432	98.3895	361527554	3934	5.62	1.07527	6.04301	1.55451	0.0423011	0.0108816	0.399839	1.53387e-07	1.10597e-07	1	0	0	1	0	0
AGATAT	173	743	6	93	275780432	98.3895	361527554	4458	4.2948	1.86022	7.98925	2.05517	0.0479355	0.012331	0.261906	1.73818e-07	1.25329e-07	1	0	0	1	0	0
AGATC	1	5	5	93	275780432	98.3895	361527554	25	5	0.0107527	0.0537634	0.0138302	0.000268817	6.9151e-05	0.254092	9.74751e-10	7.02829e-10	1	0	0	1	0	0
AGATCC	1	4	6	93	275780432	98.3895	361527554	24	4	0.0107527	0.0430108	0.0110642	0.000258065	6.6385e-05	0.243928	9.35761e-10	6.74716e-10	1	0	0	1	0	0
AGATCCG	59	282	7	93	275780432	98.3895	361527554	1974	4.77966	0.634409	3.03226	0.780024	0.0212258	0.00546016	0.340053	7.69663e-08	5.54954e-08	1	0	0	1	0	0
AGATCG	56	265	6	93	275780432	98.3895	361527554	1590	4.73214	0.602151	2.84946	0.733001	0.0170968	0.00439801	0.288576	6.19942e-08	4.46999e-08	1	0	0	1	0	0
AGATCT	70	280	6	93	275780432	98.3895	361527554	1680	4	0.752688	3.01075	0.774491	0.0180645	0.00464695	0.243928	6.55033e-08	4.72301e-08	1	0	0	1	0	0
AGATCTC	43	172	7	93	275780432	98.3895	361527554	1204	4	0.462366	1.84946	0.475759	0.0129462	0.00333031	0.284583	4.6944e-08	3.38483e-08	1	0	0	1	0	0
AGATG	391	2045	5	93	275780432	98.3895	361527554	10225	5.23018	4.2043	21.9892	5.65655	0.109946	0.0282828	0.26579	3.98673e-07	2.87457e-07	1	0	0	1	0	0
AGATGAGC	1	4	8	93	275780432	98.3895	361527554	32	4	0.0107527	0.0430108	0.0110642	0.000344086	8.85133e-05	0.325238	1.24768e-09	8.99622e-10	1	0	0	1	0	0
AGATGAGGCG	57	271	10	93	275780432	98.3895	361527554	2710	4.75439	0.612903	2.91398	0.749597	0.0291398	0.00749597	0.483221	1.05663e-07	7.61867e-08	1	0	0	1	0	0
AGATGAT	99	396	7	93	275780432	98.3895	361527554	2772	4	1.06452	4.25806	1.09535	0.0298065	0.00766747	0.284583	1.0808e-07	7.79297e-08	1	0	0	1	0	0
AGATGC	1	4	6	93	275780432	98.3895	361527554	24	4	0.0107527	0.0430108	0.0110642	0.000258065	6.6385e-05	0.243928	9.35761e-10	6.74716e-10	1	0	0	1	0	0
AGATGCG	93	372	7	93	275780432	98.3895	361527554	2604	4	1	4	1.02897	0.028	0.00720277	0.284583	1.0153e-07	7.32067e-08	1	0	0	1	0	0
AGATGCGAGG	132	574	10	93	275780432	98.3895	361527554	5740	4.34848	1.41935	6.17204	1.58771	0.0617204	0.0158771	0.441966	2.23803e-07	1.6137e-07	1	0	0	1	0	0
AGATGCT	105	420	7	93	275780432	98.3895	361527554	2940	4	1.12903	4.51613	1.16174	0.0316129	0.00813216	0.284583	1.14631e-07	8.26527e-08	1	0	0	1	0	0
AGATGG	850	4569	6	93	275780432	98.3895	361527554	27414	5.37529	9.13978	49.129	12.638	0.294774	0.0758282	0.327797	1.06887e-06	7.70695e-07	1	0	0	1	0	0
AGATGGAT	2856	17981	8	93	275780432	98.3895	361527554	143848	6.29587	30.7097	193.344	49.7362	1.54675	0.397889	0.511914	5.60864e-06	4.04402e-06	1	0	0	1	1	0
AGATGGG	97	462	7	93	275780432	98.3895	361527554	3234	4.76289	1.04301	4.96774	1.27791	0.0347742	0.00894538	0.338859	1.26094e-07	9.0918e-08	1	0	0	1	0	0
AGATGGGGG	16	64	9	93	275780432	98.3895	361527554	576	4	0.172043	0.688172	0.177027	0.00619355	0.00159324	0.365893	2.24583e-08	1.61932e-08	1	0	0	1	0	0
AGC	50245	552177	3	93	275780432	98.3895	361527554	1656531	10.9897	540.269	5937.39	1527.34	17.8122	4.58203	0.335087	6.45882e-05	4.65703e-05	1	1	1	0	0	0
AGCAGG	754	3742	6	93	275780432	98.3895	361527554	22452	4.96286	8.10753	40.2366	10.3505	0.241419	0.0621032	0.302646	8.75404e-07	6.31197e-07	1	0	0	1	0	0
AGCAGGAGG	84	389	9	93	275780432	98.3895	361527554	3501	4.63095	0.903226	4.1828	1.07599	0.0376452	0.00968391	0.423608	1.36504e-07	9.84242e-08	1	0	0	1	0	0
AGCAT	7	35	5	93	275780432	98.3895	361527554	175	5	0.0752688	0.376344	0.0968114	0.00188172	0.000484057	0.254092	6.82326e-09	4.91981e-09	1	0	0	1	0	0
AGCATC	1627	8207	6	93	275780432	98.3895	361527554	49242	5.04425	17.4946	88.2473	22.7009	0.529484	0.136205	0.307609	1.91995e-06	1.38435e-06	1	0	0	1	0	0
AGCATCATC	94	394	9	93	275780432	98.3895	361527554	3546	4.19149	1.01075	4.23656	1.08982	0.038129	0.00980838	0.383409	1.38259e-07	9.96893e-08	1	0	0	1	0	0
AGCATCCG	55	241	8	93	275780432	98.3895	361527554	1928	4.38182	0.591398	2.5914	0.666616	0.0207312	0.00533293	0.356283	7.51728e-08	5.42022e-08	1	0	0	1	0	0
AGCC	592	4221	4	93	275780432	98.3895	361527554	16884	7.13007	6.36559	45.3871	11.6755	0.181548	0.0467018	0.289871	6.58308e-07	4.74663e-07	1	0	0	0	0	0
AGCCAT	74	296	6	93	275780432	98.3895	361527554	1776	4	0.795699	3.1828	0.818748	0.0190968	0.00491249	0.243928	6.92463e-08	4.9929e-08	1	0	0	1	0	0
AGCCATCC	104	424	8	93	275780432	98.3895	361527554	3392	4.07692	1.11828	4.55914	1.1728	0.0364731	0.00938241	0.331493	1.32254e-07	9.53599e-08	1	0	0	1	0	0
AGCCC	110	582	5	93	275780432	98.3895	361527554	2910	5.29091	1.1828	6.25806	1.60984	0.0312903	0.00804918	0.268876	1.13461e-07	8.18093e-08	1	0	0	1	0	0
AGCCCC	75	303	6	93	275780432	98.3895	361527554	1818	4.04	0.806452	3.25806	0.83811	0.0195484	0.00502866	0.246368	7.08839e-08	5.11097e-08	1	0	0	1	0	0
AGCCCCC	4	16	7	93	275780432	98.3895	361527554	112	4	0.0430108	0.172043	0.0442567	0.0012043	0.000309797	0.284583	4.36688e-09	3.14868e-09	1	0	0	1	0	0
AGCCCCG	96	440	7	93	275780432	98.3895	361527554	3080	4.58333	1.03226	4.73118	1.21706	0.0331183	0.00851941	0.326085	1.20089e-07	8.65886e-08	1	0	0	1	0	0
AGCCCG	227	992	6	93	275780432	98.3895	361527554	5952	4.37004	2.44086	10.6667	2.74391	0.064	0.0164635	0.266495	2.32069e-07	1.6733e-07	1	0	0	1	0	0
AGCCG	300	1824	5	93	275780432	98.3895	361527554	9120	6.08	3.22581	19.6129	5.04526	0.0980645	0.0252263	0.308976	3.55589e-07	2.56392e-07	1	0	0	1	0	0
AGCCGATCATC	59	274	11	93	275780432	98.3895	361527554	3014	4.64407	0.634409	2.94624	0.757895	0.0324086	0.00833685	0.519209	1.17516e-07	8.47331e-08	1	0	0	1	1	0
AGCCGC	306	1245	6	93	275780432	98.3895	361527554	7470	4.06863	3.29032	13.3871	3.44372	0.0803226	0.0206623	0.248114	2.91256e-07	2.10005e-07	1	0	0	1	0	0
AGCCGCCTC	18	77	9	93	275780432	98.3895	361527554	693	4.27778	0.193548	0.827957	0.212985	0.00745161	0.00191687	0.391302	2.70201e-08	1.94824e-08	1	0	0	1	0	0
AGCCGG	52	209	6	93	275780432	98.3895	361527554	1254	4.01923	0.55914	2.24731	0.578103	0.0134839	0.00346862	0.245101	4.88935e-08	3.52539e-08	1	0	0	1	0	0
AGCCGGAGG	55	249	9	93	275780432	98.3895	361527554	2241	4.52727	0.591398	2.67742	0.688744	0.0240968	0.0061987	0.414124	8.73767e-08	6.30016e-08	1	0	0	1	0	0
AGCCT	40	200	5	93	275780432	98.3895	361527554	1000	5	0.430108	2.15054	0.553208	0.0107527	0.00276604	0.254092	3.899e-08	2.81132e-08	1	0	0	1	0	0
AGCCTAT	80	320	7	93	275780432	98.3895	361527554	2240	4	0.860215	3.44086	0.885133	0.024086	0.00619593	0.284583	8.73377e-08	6.29735e-08	1	0	0	1	0	0
AGCCTC	107	559	6	93	275780432	98.3895	361527554	3354	5.2243	1.15054	6.01075	1.54622	0.0360645	0.0092773	0.318589	1.30773e-07	9.42916e-08	1	0	0	1	0	0
AGCCTG	21	84	6	93	275780432	98.3895	361527554	504	4	0.225806	0.903226	0.232347	0.00541935	0.00139408	0.243928	1.9651e-08	1.4169e-08	1	0	0	1	0	0
AGCG	2250	14238	4	93	275780432	98.3895	361527554	56952	6.328	24.1935	153.097	39.3829	0.612387	0.157532	0.257263	2.22056e-06	1.6011e-06	1	0	0	0	0	0
AGCGAGG	66	329	7	93	275780432	98.3895	361527554	2303	4.98485	0.709677	3.53763	0.910027	0.0247634	0.00637019	0.354651	8.9794e-08	6.47446e-08	1	0	0	1	0	0
AGCGAGGAGG	46	205	10	93	275780432	98.3895	361527554	2050	4.45652	0.494624	2.2043	0.567038	0.022043	0.00567038	0.452947	7.99296e-08	5.7632e-08	1	0	0	1	0	0
AGCGATGGC	26	122	9	93	275780432	98.3895	361527554	1098	4.69231	0.27957	1.31183	0.337457	0.0118065	0.00303711	0.42922	4.28111e-08	3.08683e-08	1	0	0	1	0	0
AGCGCCG	33	133	7	93	275780432	98.3895	361527554	931	4.0303	0.354839	1.43011	0.367883	0.0100108	0.00257518	0.286739	3.62997e-08	2.61734e-08	1	0	0	1	0	0
AGCGCG	58	232	6	93	275780432	98.3895	361527554	1392	4	0.623656	2.49462	0.641721	0.0149677	0.00385033	0.243928	5.42741e-08	3.91335e-08	1	0	0	1	0	0
AGCGG	53	265	5	93	275780432	98.3895	361527554	1325	5	0.569892	2.84946	0.733001	0.0142473	0.003665	0.254092	5.16618e-08	3.725e-08	1	0	0	1	0	0
AGCGGAGG	120	550	8	93	275780432	98.3895	361527554	4400	4.58333	1.29032	5.91398	1.52132	0.0473118	0.0121706	0.372669	1.71556e-07	1.23698e-07	1	0	0	1	0	0
AGCGGAT	26	104	7	93	275780432	98.3895	361527554	728	4	0.27957	1.11828	0.287668	0.00782796	0.00201368	0.284583	2.83847e-08	2.04664e-08	1	0	0	1	0	0
AGCGGC	749	3362	6	93	275780432	98.3895	361527554	20172	4.48865	8.05376	36.1505	9.29943	0.216903	0.0557966	0.273727	7.86507e-07	5.67099e-07	1	0	0	1	0	0
AGCGGCG	42	168	7	93	275780432	98.3895	361527554	1176	4	0.451613	1.80645	0.464695	0.0126452	0.00325286	0.284583	4.58523e-08	3.30611e-08	1	0	0	1	0	0
AGCGGG	256	1267	6	93	275780432	98.3895	361527554	7602	4.94922	2.75269	13.6237	3.50457	0.0817419	0.0210274	0.301814	2.96402e-07	2.13716e-07	1	0	0	1	0	0
AGCGGGC	63	253	7	93	275780432	98.3895	361527554	1771	4.01587	0.677419	2.72043	0.699808	0.019043	0.00489866	0.285713	6.90513e-08	4.97884e-08	1	0	0	1	0	0
AGCGGGCG	31	170	8	93	275780432	98.3895	361527554	1360	5.48387	0.333333	1.82796	0.470227	0.0146237	0.00376182	0.445891	5.30264e-08	3.82339e-08	1	0	0	1	0	0
AGCGGGG	41	219	7	93	275780432	98.3895	361527554	1533	5.34146	0.44086	2.35484	0.605763	0.0164839	0.00424034	0.380023	5.97717e-08	4.30975e-08	1	0	0	1	0	0
AGCTC	74	370	5	93	275780432	98.3895	361527554	1850	5	0.795699	3.97849	1.02344	0.0198925	0.00511718	0.254092	7.21316e-08	5.20094e-08	1	0	0	1	0	0
AGCTCATC	118	531	8	93	275780432	98.3895	361527554	4248	4.5	1.26882	5.70968	1.46877	0.0456774	0.0117501	0.365893	1.6563e-07	1.19425e-07	1	0	0	1	0	0
AGCTCC	220	1299	6	93	275780432	98.3895	361527554	7794	5.90455	2.36559	13.9677	3.59309	0.0838065	0.0215585	0.360072	3.03888e-07	2.19114e-07	1	0	0	1	0	0
AGCTCGC	16	73	7	93	275780432	98.3895	361527554	511	4.5625	0.172043	0.784946	0.201921	0.00549462	0.00141345	0.324603	1.99239e-08	1.43658e-08	1	0	0	1	0	0
AGG	38868	367433	3	93	275780432	98.3895	361527554	1102299	9.45335	417.935	3950.89	1016.33	11.8527	3.049	0.288243	4.29787e-05	3.09891e-05	1	1	0	0	0	0
AGGAGGATGGG	47	195	11	93	275780432	98.3895	361527554	2145	4.14894	0.505376	2.09677	0.539378	0.0230645	0.00593316	0.463853	8.36336e-08	6.03028e-08	1	0	0	1	0	0
AGGAGGG	46	184	7	93	275780432	98.3895	361527554	1288	4	0.494624	1.97849	0.508952	0.0138495	0.00356266	0.284583	5.02192e-08	3.62098e-08	1	0	0	1	0	0
AGGAT	174	1293	5	93	275780432	98.3895	361527554	6465	7.43103	1.87097	13.9032	3.57649	0.0695161	0.0178825	0.377634	2.52071e-07	1.81752e-07	1	0	0	1	0	0
AGGATAT	11	123	7	93	275780432	98.3895	361527554	861	11.1818	0.11828	1.32258	0.340223	0.00925806	0.00238156	0.795539	3.35704e-08	2.42054e-08	1	0	0	1	1	0
AGGATATATAT	78	339	11	93	275780432	98.3895	361527554	3729	4.34615	0.83871	3.64516	0.937688	0.0400968	0.0103146	0.485902	1.45394e-07	1.04834e-07	1	0	0	1	0	0
AGGATG	3891	24176	6	93	275780432	98.3895	361527554	145056	6.21331	41.8387	259.957	66.8718	1.55974	0.401231	0.378901	5.65574e-06	4.07798e-06	1	0	0	1	0	0
AGGATGG	69	376	7	93	275780432	98.3895	361527554	2632	5.44928	0.741935	4.04301	1.04003	0.0283011	0.00728022	0.387693	1.02622e-07	7.39939e-08	1	0	0	1	0	0
AGGATGGGAT	80	453	10	93	275780432	98.3895	361527554	4530	5.6625	0.860215	4.87097	1.25302	0.0487097	0.0125302	0.575519	1.76625e-07	1.27353e-07	1	0	0	1	1	0
AGGC	1590	12744	4	93	275780432	98.3895	361527554	50976	8.01509	17.0968	137.032	35.2504	0.548129	0.141002	0.325852	1.98756e-06	1.4331e-06	1	0	0	0	0	0
AGGCAT	73	413	6	93	275780432	98.3895	361527554	2478	5.65753	0.784946	4.44086	1.14237	0.0266452	0.00685425	0.345008	9.66173e-08	6.96644e-08	1	0	0	1	0	0
AGGCCC	76	370	6	93	275780432	98.3895	361527554	2220	4.86842	0.817204	3.97849	1.02344	0.023871	0.00614061	0.296887	8.65579e-08	6.24112e-08	1	0	0	1	0	0
AGGCCG	61	244	6	93	275780432	98.3895	361527554	1464	4	0.655914	2.62366	0.674914	0.0157419	0.00404948	0.243928	5.70814e-08	4.11577e-08	1	0	0	1	0	0
AGGCG	782	5052	5	93	275780432	98.3895	361527554	25260	6.46036	8.4086	54.3226	13.974	0.271613	0.0698702	0.328305	9.84888e-07	7.10139e-07	1	0	0	1	0	0
AGGCGG	796	3884	6	93	275780432	98.3895	361527554	23304	4.8794	8.55914	41.7634	10.7433	0.250581	0.0644598	0.297556	9.08624e-07	6.55149e-07	1	0	0	1	0	0
AGGCGGC	41	164	7	93	275780432	98.3895	361527554	1148	4	0.44086	1.76344	0.453631	0.0123441	0.00317541	0.284583	4.47606e-08	3.22739e-08	1	0	0	1	0	0
AGGG	1885	12272	4	93	275780432	98.3895	361527554	49088	6.51034	20.2688	131.957	33.9449	0.527828	0.135779	0.264676	1.91394e-06	1.38002e-06	1	0	0	0	0	0
AGGGAT	415	2257	6	93	275780432	98.3895	361527554	13542	5.43855	4.46237	24.2688	6.24295	0.145613	0.0374577	0.331655	5.28003e-07	3.80709e-07	1	0	0	1	0	0
AGGGATG	209	1111	7	93	275780432	98.3895	361527554	7777	5.31579	2.24731	11.9462	3.07307	0.0836237	0.0215115	0.378196	3.03225e-07	2.18636e-07	1	0	0	1	0	0
AGGGATGG	129	736	8	93	275780432	98.3895	361527554	5888	5.70543	1.3871	7.91398	2.03581	0.0633118	0.0162864	0.463905	2.29573e-07	1.6553e-07	1	0	0	1	0	0
AGGGC	67	436	5	93	275780432	98.3895	361527554	2180	6.50746	0.72043	4.68817	1.20599	0.0234409	0.00602997	0.330699	8.49983e-08	6.12867e-08	1	0	0	1	0	0
AGGGCG	290	1448	6	93	275780432	98.3895	361527554	8688	4.9931	3.11828	15.5699	4.00523	0.0934194	0.0240314	0.30449	3.38745e-07	2.44247e-07	1	0	0	1	0	0
AGGGCGG	29	122	7	93	275780432	98.3895	361527554	854	4.2069	0.311828	1.31183	0.337457	0.0091828	0.0023622	0.299303	3.32975e-08	2.40087e-08	1	0	0	1	0	0
AGGGG	176	922	5	93	275780432	98.3895	361527554	4610	5.23864	1.89247	9.91398	2.55029	0.0495699	0.0127514	0.266219	1.79744e-07	1.29602e-07	1	0	0	1	0	0
AGGGGATG	20	80	8	93	275780432	98.3895	361527554	640	4	0.215054	0.860215	0.221283	0.00688172	0.00177027	0.325238	2.49536e-08	1.79924e-08	1	0	0	1	0	0
AGGGGC	108	555	6	93	275780432	98.3895	361527554	3330	5.13889	1.16129	5.96774	1.53515	0.0358065	0.00921092	0.31338	1.29837e-07	9.36169e-08	1	0	0	1	0	0
AGGGGCG	124	559	7	93	275780432	98.3895	361527554	3913	4.50806	1.33333	6.01075	1.54622	0.0420753	0.0108235	0.32073	1.52568e-07	1.10007e-07	1	0	0	1	0	0
AGGGGG	467	1904	6	93	275780432	98.3895	361527554	11424	4.07709	5.02151	20.4731	5.26654	0.122839	0.0315993	0.248629	4.45422e-07	3.21165e-07	1	0	0	1	0	0
AGGGGGG	15	61	7	93	275780432	98.3895	361527554	427	4.06667	0.16129	0.655914	0.168728	0.0045914	0.0011811	0.289326	1.66487e-08	1.20043e-08	1	0	0	1	0	0
AT	1476956	25012689	2	93	275780432	98.3895	361527554	50025378	16.9353	15881.2	268954	69186.1	537.907	138.372	0.34425	0.00195049	0.00140637	1	1	1	0	0	0
ATATATC	260	1210	7	93	275780432	98.3895	361527554	8470	4.65385	2.7957	13.0108	3.34691	0.0910753	0.0234284	0.331102	3.30246e-07	2.38119e-07	1	0	0	1	0	0
ATATC	178	1088	5	93	275780432	98.3895	361527554	5440	6.11236	1.91398	11.6989	3.00945	0.0584946	0.0150473	0.310621	2.12106e-07	1.52936e-07	1	0	0	1	0	0
ATATCC	187	1016	6	93	275780432	98.3895	361527554	6096	5.43316	2.01075	10.9247	2.8103	0.0655484	0.0168618	0.331325	2.37683e-07	1.71378e-07	1	0	0	1	0	0
ATATCCC	74	521	7	93	275780432	98.3895	361527554	3647	7.04054	0.795699	5.60215	1.44111	0.0392151	0.0100878	0.500905	1.42197e-07	1.02529e-07	1	0	0	1	1	0
ATATCGC	48	328	7	93	275780432	98.3895	361527554	2296	6.83333	0.516129	3.52688	0.907261	0.0246882	0.00635083	0.486163	8.95211e-08	6.45478e-08	1	0	0	1	0	0
ATATGC	1	4	6	93	275780432	98.3895	361527554	24	4	0.0107527	0.0430108	0.0110642	0.000258065	6.6385e-05	0.243928	9.35761e-10	6.74716e-10	1	0	0	1	0	0
ATC	82447	1056668	3	93	275780432	98.3895	361527554	3170004	12.8163	886.527	11362	2922.79	34.0861	8.76836	0.390784	0.000123599	8.91189e-05	1	1	1	0	0	0
ATCATCC	137	711	7	93	275780432	98.3895	361527554	4977	5.18978	1.47312	7.64516	1.96666	0.0535161	0.0137666	0.369231	1.94053e-07	1.39919e-07	1	0	0	1	0	0
ATCATCG	139	756	7	93	275780432	98.3895	361527554	5292	5.43885	1.49462	8.12903	2.09113	0.0569032	0.0146379	0.386951	2.06335e-07	1.48775e-07	1	0	0	1	0	0
ATCC	9992	101905	4	93	275780432	98.3895	361527554	407620	10.1987	107.441	1095.75	281.873	4.38301	1.12749	0.414624	1.58931e-05	1.14595e-05	1	0	0	0	0	0
ATCCATCCCC	61	260	10	93	275780432	98.3895	361527554	2600	4.2623	0.655914	2.7957	0.719171	0.027957	0.00719171	0.433206	1.01374e-07	7.30943e-08	1	0	0	1	0	0
ATCCC	971	5973	5	93	275780432	98.3895	361527554	29865	6.15139	10.4409	64.2258	16.5216	0.321129	0.0826078	0.312604	1.16444e-06	8.396e-07	1	0	0	1	0	0
ATCCCC	853	3809	6	93	275780432	98.3895	361527554	22854	4.46542	9.17204	40.957	10.5358	0.245742	0.0632151	0.272311	8.91078e-07	6.42498e-07	1	0	0	1	0	0
ATCCCCC	88	400	7	93	275780432	98.3895	361527554	2800	4.54545	0.946237	4.30108	1.10642	0.0301075	0.00774491	0.32339	1.09172e-07	7.87169e-08	1	0	0	1	0	0
ATCCCG	137	623	6	93	275780432	98.3895	361527554	3738	4.54745	1.47312	6.69892	1.72324	0.0401935	0.0103395	0.277313	1.45745e-07	1.05087e-07	1	0	0	1	0	0
ATCCG	179	1009	5	93	275780432	98.3895	361527554	5045	5.63687	1.92473	10.8495	2.79094	0.0542473	0.0139547	0.286457	1.96705e-07	1.41831e-07	1	0	0	1	0	0
ATCCGCC	56	233	7	93	275780432	98.3895	361527554	1631	4.16071	0.602151	2.50538	0.644488	0.0175376	0.00451141	0.296017	6.35927e-08	4.58526e-08	1	0	0	1	0	0
ATCG	1244	7993	4	93	275780432	98.3895	361527554	31972	6.42524	13.3763	85.9462	22.109	0.343785	0.0884359	0.261217	1.24659e-06	8.98834e-07	1	0	0	0	0	0
ATCGC	290	1813	5	93	275780432	98.3895	361527554	9065	6.25172	3.11828	19.4946	5.01483	0.0974731	0.0250742	0.317703	3.53445e-07	2.54846e-07	1	0	0	1	0	0
ATCGCC	1143	6003	6	93	275780432	98.3895	361527554	36018	5.25197	12.2903	64.5484	16.6045	0.38729	0.0996273	0.320276	1.40434e-06	1.01258e-06	1	0	0	1	0	0
ATCGCCC	68	325	7	93	275780432	98.3895	361527554	2275	4.77941	0.731183	3.49462	0.898963	0.0244624	0.00629274	0.340035	8.87023e-08	6.39575e-08	1	0	0	1	0	0
ATCGGC	233	1423	6	93	275780432	98.3895	361527554	8538	6.1073	2.50538	15.3011	3.93608	0.0918065	0.0236165	0.372436	3.32897e-07	2.4003e-07	1	0	0	1	0	0
ATCGGGC	48	234	7	93	275780432	98.3895	361527554	1638	4.875	0.516129	2.51613	0.647254	0.0176129	0.00453077	0.346836	6.38657e-08	4.60494e-08	1	0	0	1	0	0
ATGC	20	123	4	93	275780432	98.3895	361527554	492	6.15	0.215054	1.32258	0.340223	0.00529032	0.00136089	0.250027	1.91831e-08	1.38317e-08	1	0	0	0	0	0
CCCCCCG	2	8	7	93	275780432	98.3895	361527554	56	4	0.0215054	0.0860215	0.0221283	0.000602151	0.000154898	0.284583	2.18344e-09	1.57434e-09	1	0	0	1	0	0
CCCCCG	55	223	6	93	275780432	98.3895	361527554	1338	4.05455	0.591398	2.39785	0.616827	0.0143871	0.00370096	0.247255	5.21687e-08	3.76154e-08	1	0	0	1	0	0
CCCCCGG	21	87	7	93	275780432	98.3895	361527554	609	4.14286	0.225806	0.935484	0.240646	0.00654839	0.00168452	0.294747	2.37449e-08	1.71209e-08	1	0	0	1	0	0
CCCCG	53	290	5	93	275780432	98.3895	361527554	1450	5.4717	0.569892	3.11828	0.802152	0.0155914	0.00401076	0.278063	5.65355e-08	4.07641e-08	1	0	0	1	0	0
CCCCGCCG	35	152	8	93	275780432	98.3895	361527554	1216	4.34286	0.376344	1.63441	0.420438	0.0130753	0.00336351	0.353116	4.74119e-08	3.41856e-08	1	0	0	1	0	0
CCCCGCG	41	164	7	93	275780432	98.3895	361527554	1148	4	0.44086	1.76344	0.453631	0.0123441	0.00317541	0.284583	4.47606e-08	3.22739e-08	1	0	0	1	0	0
CCCCGG	143	730	6	93	275780432	98.3895	361527554	4380	5.1049	1.53763	7.84946	2.01921	0.0470968	0.0121153	0.311307	1.70776e-07	1.23136e-07	1	0	0	1	0	0
CCCG	58	369	4	93	275780432	98.3895	361527554	1476	6.36207	0.623656	3.96774	1.02067	0.015871	0.00408268	0.258648	5.75493e-08	4.1495e-08	1	0	0	0	0	0
CCCGCCG	9	36	7	93	275780432	98.3895	361527554	252	4	0.0967742	0.387097	0.0995775	0.00270968	0.000697042	0.284583	9.82549e-09	7.08452e-09	1	0	0	1	0	0
CCCGCG	121	484	6	93	275780432	98.3895	361527554	2904	4	1.30108	5.2043	1.33876	0.0312258	0.00803258	0.243928	1.13227e-07	8.16407e-08	1	0	0	1	0	0
CCCGG	11	55	5	93	275780432	98.3895	361527554	275	5	0.11828	0.591398	0.152132	0.00295699	0.000760661	0.254092	1.07223e-08	7.73112e-09	1	0	0	1	0	0
CCG	12518	123111	3	93	275780432	98.3895	361527554	369333	9.83472	134.602	1323.77	340.53	3.97132	1.02159	0.299871	1.44003e-05	1.03831e-05	1	1	0	0	0	0
CCGCG	7	38	5	93	275780432	98.3895	361527554	190	5.42857	0.0752688	0.408602	0.10511	0.00204301	0.000525548	0.275872	7.40811e-09	5.3415e-09	1	0	0	1	0	0
CCGG	1	6	4	93	275780432	98.3895	361527554	24	6	0.0107527	0.0645161	0.0165962	0.000258065	6.6385e-05	0.243928	9.35761e-10	6.74716e-10	1	0	0	0	0	0
CG	1406	17703	2	93	275780432	98.3895	361527554	35406	12.591	15.1183	190.355	48.9672	0.38071	0.0979344	0.255943	1.38048e-06	9.95375e-07	1	0	0	0	0	0
