# Supplementary material for: Profiles of telomeric repeats in Insecta reveal diverse forms of telomeric motifs in Hymenopterans
Source: Life Sci Alliance. 2022 Apr 1;5(7):e202101163. doi: 10.26508/lsa.202101163 (PMC8977481; doi:10.26508/lsa.202101163)
Supplement: Supplemental Data 5. — Tandem repeat statistics and TRIP TRM calls for arthropods species that are not listed in Supplemental Data 2 or Supplemental Data 3. [file LSA-2021-01163_Supplemental_Data_5.zip › DataS5/COPFL_output.csv.1.filtered.xlsx]

## Sheet: Sheet1
Unnamed: 0	reads	repeats	unit_len	avg_genome_cov	genome_size	eff_read_len	num_reads	repeats_total_len	repeats_per_read	reads_per_genome	repeats_per_genome	repeats_per_million_reads	repeats_len_per_genome	repeats_len_per_million_reads	percent_repeats_len_per_read	percent_repeats_len_per_genome	percent_repeat_unit_in_sequences	avg_genome_cov_filter	repeat_containing_reads_filter	repeats_len_per_million_reads_filter	unit_len_filter	percent_repeats_len_per_read_filter	qualified
AAAAAAC	310	1241	7	139	503815983	101	818602472	8687	4.00323	2.23022	8.92806	1.516	0.0624964	0.010612	0.277451	1.24046e-07	1.05069e-07	1	0	0	1	0	0
AAAAAAG	367	1468	7	139	503815983	101	818602472	10276	4	2.64029	10.5612	1.7933	0.0739281	0.0125531	0.277228	1.46736e-07	1.24288e-07	1	0	0	1	0	0
AAAAAAT	377	1509	7	139	503815983	101	818602472	10563	4.00265	2.71223	10.8561	1.84339	0.0759928	0.0129037	0.277412	1.50834e-07	1.27759e-07	1	0	0	1	0	0
AAAAAC	986	4053	6	139	503815983	101	818602472	24318	4.11055	7.09353	29.1583	4.95112	0.17495	0.0297067	0.244191	3.47249e-07	2.94126e-07	1	0	0	1	0	0
AAAAACCC	27	109	8	139	503815983	101	818602472	872	4.03704	0.194245	0.784173	0.133154	0.00627338	0.00106523	0.319765	1.24517e-08	1.05468e-08	1	0	0	1	0	0
AAAAACT	25	100	7	139	503815983	101	818602472	700	4	0.179856	0.719424	0.122159	0.00503597	0.000855116	0.277228	9.99566e-09	8.46649e-09	1	0	0	1	0	0
AAAAAG	1249	5041	6	139	503815983	101	818602472	30246	4.03603	8.98561	36.2662	6.15806	0.217597	0.0369483	0.239764	4.31898e-07	3.65825e-07	1	0	0	1	0	0
AAAAAT	1614	6631	6	139	503815983	101	818602472	39786	4.10843	11.6115	47.705	8.10039	0.28623	0.0486023	0.244065	5.68125e-07	4.81211e-07	1	0	0	1	0	0
AAAAATG	383	1536	7	139	503815983	101	818602472	10752	4.01044	2.7554	11.0504	1.87637	0.0773525	0.0131346	0.277952	1.53533e-07	1.30045e-07	1	0	0	1	0	0
AAAAATT	1	4	7	139	503815983	101	818602472	28	4	0.00719424	0.028777	0.00488638	0.000201439	3.42046e-05	0.277228	3.99826e-10	3.3866e-10	1	0	0	1	0	0
AAAAC	790	4019	5	139	503815983	101	818602472	20095	5.08734	5.68345	28.9137	4.90959	0.144568	0.0245479	0.251849	2.86947e-07	2.43049e-07	1	0	0	1	0	0
AAAACAT	4	56	7	139	503815983	101	818602472	392	14	0.028777	0.402878	0.0684093	0.00282014	0.000478865	0.970297	5.59757e-09	4.74124e-09	1	0	0	1	1	0
AAAACC	119	583	6	139	503815983	101	818602472	3498	4.89916	0.856115	4.19424	0.712189	0.0251655	0.00427314	0.291039	4.99497e-08	4.23083e-08	1	0	0	1	0	0
AAAACG	83	332	6	139	503815983	101	818602472	1992	4	0.597122	2.38849	0.405569	0.0143309	0.00243342	0.237624	2.84448e-08	2.40932e-08	1	0	0	1	0	0
AAAACT	3	12	6	139	503815983	101	818602472	72	4	0.0215827	0.0863309	0.0146591	0.000517986	8.79548e-05	0.237624	1.02812e-09	8.70839e-10	1	0	0	1	0	0
AAAAG	675	4051	5	139	503815983	101	818602472	20255	6.00148	4.85612	29.1439	4.94868	0.145719	0.0247434	0.297103	2.89231e-07	2.44984e-07	1	0	0	1	0	0
AAAAGAG	2	8	7	139	503815983	101	818602472	56	4	0.0143885	0.057554	0.00977275	0.000402878	6.84093e-05	0.277228	7.99652e-10	6.7732e-10	1	0	0	1	0	0
AAAAGGC	2	10	7	139	503815983	101	818602472	70	5	0.0143885	0.0719424	0.0122159	0.000503597	8.55116e-05	0.346535	9.99566e-10	8.46649e-10	1	0	0	1	0	0
AAAAGT	114	544	6	139	503815983	101	818602472	3264	4.77193	0.820144	3.91367	0.664547	0.023482	0.00398728	0.283481	4.66083e-08	3.94781e-08	1	0	0	1	0	0
AAAAGTAAGG	1	4	10	139	503815983	101	818602472	40	4	0.00719424	0.028777	0.00488638	0.00028777	4.88638e-05	0.39604	5.7118e-10	4.838e-10	1	0	0	1	0	0
AAAAT	1644	8451	5	139	503815983	101	818602472	42255	5.14051	11.8273	60.7986	10.3237	0.303993	0.0516185	0.254481	6.03381e-07	5.11074e-07	1	0	0	1	0	0
AAAATC	61	244	6	139	503815983	101	818602472	1464	4	0.438849	1.7554	0.298069	0.0105324	0.00178841	0.237624	2.09052e-08	1.77071e-08	1	0	0	1	0	0
AAAATT	137	548	6	139	503815983	101	818602472	3288	4	0.985612	3.94245	0.669434	0.0236547	0.0040166	0.237624	4.6951e-08	3.97683e-08	1	0	0	1	0	0
AAAATTC	56	224	7	139	503815983	101	818602472	1568	4	0.402878	1.61151	0.273637	0.0112806	0.00191546	0.277228	2.23903e-08	1.89649e-08	1	0	0	1	0	0
AAAATTGAACCC	236	1019	12	139	503815983	101	818602472	12228	4.3178	1.69784	7.33094	1.2448	0.0879712	0.0149377	0.513006	1.7461e-07	1.47898e-07	1	0	0	1	1	0
AAAC	7214	46701	4	139	503815983	101	818602472	186804	6.47366	51.8993	335.978	57.0497	1.34391	0.228199	0.256383	2.66747e-06	2.25939e-06	1	0	0	0	0	0
AAACAC	9	37	6	139	503815983	101	818602472	222	4.11111	0.0647482	0.266187	0.045199	0.00159712	0.000271194	0.244224	3.17005e-09	2.68509e-09	1	0	0	1	0	0
AAACAGAC	1	7	8	139	503815983	101	818602472	56	7	0.00719424	0.0503597	0.00855116	0.000402878	6.84093e-05	0.554455	7.99652e-10	6.7732e-10	1	0	0	1	1	0
AAACAT	2	8	6	139	503815983	101	818602472	48	4	0.0143885	0.057554	0.00977275	0.000345324	5.86365e-05	0.237624	6.85416e-10	5.8056e-10	1	0	0	1	0	0
AAACC	124	722	5	139	503815983	101	818602472	3610	5.82258	0.892086	5.19424	0.881991	0.0259712	0.00440995	0.288247	5.1549e-08	4.36629e-08	1	0	0	1	0	0
AAACG	6	117	5	139	503815983	101	818602472	585	19.5	0.0431655	0.841727	0.142927	0.00420863	0.000714633	0.965347	8.35351e-09	7.07557e-09	1	0	0	1	1	0
AAACTG	57	229	6	139	503815983	101	818602472	1374	4.01754	0.410072	1.64748	0.279745	0.00988489	0.00167847	0.238666	1.962e-08	1.66185e-08	1	0	0	1	0	0
AAAG	8665	72510	4	139	503815983	101	818602472	290040	8.36815	62.3381	521.655	88.5778	2.08662	0.354311	0.331412	4.14163e-06	3.50803e-06	1	0	0	0	0	0
AAAGAAAGGTTGTCTCT	3	15	17	139	503815983	101	818602472	255	5	0.0215827	0.107914	0.0183239	0.00183453	0.000311507	0.841584	3.64127e-09	3.08422e-09	1	0	0	1	1	0
AAAGAATGAACTGTGCTGT	2	8	19	139	503815983	101	818602472	152	4	0.0143885	0.057554	0.00977275	0.00109353	0.000185682	0.752475	2.17049e-09	1.83844e-09	1	0	0	1	1	0
AAAGAC	3	12	6	139	503815983	101	818602472	72	4	0.0215827	0.0863309	0.0146591	0.000517986	8.79548e-05	0.237624	1.02812e-09	8.70839e-10	1	0	0	1	0	0
AAAGAG	39	158	6	139	503815983	101	818602472	948	4.05128	0.280576	1.13669	0.193012	0.00682014	0.00115807	0.24067	1.3537e-08	1.14661e-08	1	0	0	1	0	0
AAAGAT	96	385	6	139	503815983	101	818602472	2310	4.01042	0.690647	2.76978	0.470314	0.0166187	0.00282188	0.238243	3.29857e-08	2.79394e-08	1	0	0	1	0	0
AAAGC	1	5	5	139	503815983	101	818602472	25	5	0.00719424	0.0359712	0.00610797	0.000179856	3.05399e-05	0.247525	3.56988e-10	3.02375e-10	1	0	0	1	0	0
AAAGG	5	31	5	139	503815983	101	818602472	155	6.2	0.0359712	0.223022	0.0378694	0.00111511	0.000189347	0.306931	2.21332e-09	1.87472e-09	1	0	0	1	0	0
AAAGGATGAGCCAAGTGATGG	1	4	21	139	503815983	101	818602472	84	4	0.00719424	0.028777	0.00488638	0.000604317	0.000102614	0.831683	1.19948e-09	1.01598e-09	1	0	0	1	1	0
AAAGGG	1	4	6	139	503815983	101	818602472	24	4	0.00719424	0.028777	0.00488638	0.000172662	2.93183e-05	0.237624	3.42708e-10	2.9028e-10	1	0	0	1	0	0
AAAGT	132	660	5	139	503815983	101	818602472	3300	5	0.94964	4.7482	0.806252	0.023741	0.00403126	0.247525	4.71224e-08	3.99135e-08	1	0	0	1	0	0
AAAGTG	322	1288	6	139	503815983	101	818602472	7728	4	2.31655	9.26619	1.57341	0.0555971	0.00944048	0.237624	1.10352e-07	9.34701e-08	1	0	0	1	0	0
AAAT	5869	36705	4	139	503815983	101	818602472	146820	6.25405	42.223	264.065	44.8386	1.05626	0.179354	0.247685	2.09652e-06	1.77579e-06	1	0	0	0	0	0
AAATAAT	1	4	7	139	503815983	101	818602472	28	4	0.00719424	0.028777	0.00488638	0.000201439	3.42046e-05	0.277228	3.99826e-10	3.3866e-10	1	0	0	1	0	0
AAATAC	42	168	6	139	503815983	101	818602472	1008	4	0.302158	1.20863	0.205228	0.0072518	0.00123137	0.237624	1.43937e-08	1.21918e-08	1	0	0	1	0	0
AAATAG	2	8	6	139	503815983	101	818602472	48	4	0.0143885	0.057554	0.00977275	0.000345324	5.86365e-05	0.237624	6.85416e-10	5.8056e-10	1	0	0	1	0	0
AAATAT	74	306	6	139	503815983	101	818602472	1836	4.13514	0.532374	2.20144	0.373808	0.0132086	0.00224285	0.245652	2.62172e-08	2.22064e-08	1	0	0	1	0	0
AAATC	4	20	5	139	503815983	101	818602472	100	5	0.028777	0.143885	0.0244319	0.000719424	0.000122159	0.247525	1.42795e-09	1.2095e-09	1	0	0	1	0	0
AAATCAACGTCTG	1	4	13	139	503815983	101	818602472	52	4	0.00719424	0.028777	0.00488638	0.000374101	6.35229e-05	0.514851	7.42534e-10	6.2894e-10	1	0	0	1	1	0
AAATCATGCTATTCCTACCCTAG	1	4	23	139	503815983	101	818602472	92	4	0.00719424	0.028777	0.00488638	0.000661871	0.000112387	0.910891	1.31371e-09	1.11274e-09	1	0	0	1	1	0
AAATCC	1	4	6	139	503815983	101	818602472	24	4	0.00719424	0.028777	0.00488638	0.000172662	2.93183e-05	0.237624	3.42708e-10	2.9028e-10	1	0	0	1	0	0
AAATCGTTC	3	17	9	139	503815983	101	818602472	153	5.66667	0.0215827	0.122302	0.0207671	0.00110072	0.000186904	0.50495	2.18476e-09	1.85053e-09	1	0	0	1	1	0
AAATCT	1671	7315	6	139	503815983	101	818602472	43890	4.37762	12.0216	52.6259	8.93596	0.315755	0.0536158	0.260057	6.26728e-07	5.30849e-07	1	0	0	1	0	0
AAATCTGGTTC	81	400	11	139	503815983	101	818602472	4400	4.93827	0.582734	2.8777	0.488638	0.0316547	0.00537501	0.537832	6.28298e-08	5.3218e-08	1	0	0	1	1	0
AAATG	82	419	5	139	503815983	101	818602472	2095	5.10976	0.589928	3.01439	0.511848	0.0150719	0.00255924	0.252958	2.99156e-08	2.5339e-08	1	0	0	1	0	0
AAATGAACG	10	71	9	139	503815983	101	818602472	639	7.1	0.0719424	0.510791	0.0867332	0.00459712	0.000780599	0.632673	9.12461e-09	7.7287e-09	1	0	0	1	1	0
AAATGGTTGC	1	6	10	139	503815983	101	818602472	60	6	0.00719424	0.0431655	0.00732956	0.000431655	7.32956e-05	0.594059	8.56771e-10	7.257e-10	1	0	0	1	1	0
AAATGT	450	1801	6	139	503815983	101	818602472	10806	4.00222	3.23741	12.9568	2.20009	0.077741	0.0132005	0.237756	1.54304e-07	1.30698e-07	1	0	0	1	0	0
AAATT	211	1057	5	139	503815983	101	818602472	5285	5.00948	1.51799	7.60432	1.29123	0.0380216	0.00645613	0.247994	7.54672e-08	6.3922e-08	1	0	0	1	0	0
AAATTAACG	4	30	9	139	503815983	101	818602472	270	7.5	0.028777	0.215827	0.0366478	0.00194245	0.00032983	0.668317	3.85547e-09	3.26565e-09	1	0	0	1	1	0
AAATTAT	12	48	7	139	503815983	101	818602472	336	4	0.0863309	0.345324	0.0586365	0.00241727	0.000410456	0.277228	4.79791e-09	4.06392e-09	1	0	0	1	0	0
AAATTC	367	1561	6	139	503815983	101	818602472	9366	4.25341	2.64029	11.2302	1.90691	0.0673813	0.0114415	0.252678	1.33742e-07	1.13282e-07	1	0	0	1	0	0
AAATTCG	92	368	7	139	503815983	101	818602472	2576	4	0.661871	2.64748	0.449547	0.0185324	0.00314683	0.277228	3.6784e-08	3.11567e-08	1	0	0	1	0	0
AAATTT	2	8	6	139	503815983	101	818602472	48	4	0.0143885	0.057554	0.00977275	0.000345324	5.86365e-05	0.237624	6.85416e-10	5.8056e-10	1	0	0	1	0	0
AAATTTAAG	79	341	9	139	503815983	101	818602472	3069	4.31646	0.568345	2.45324	0.416564	0.0220791	0.00374907	0.384635	4.38238e-08	3.71195e-08	1	0	0	1	0	0
AAC	121714	1296071	3	139	503815983	101	818602472	3888213	10.6485	875.64	9324.25	1583.27	27.9728	4.74982	0.316292	5.55218e-05	4.70279e-05	1	1	1	0	0	0
AACAACCC	1	6	8	139	503815983	101	818602472	48	6	0.00719424	0.0431655	0.00732956	0.000345324	5.86365e-05	0.475248	6.85416e-10	5.8056e-10	1	0	0	1	0	0
AACAAGT	215	1029	7	139	503815983	101	818602472	7203	4.78605	1.54676	7.40288	1.25702	0.0518201	0.00879914	0.331706	1.02855e-07	8.71202e-08	1	0	0	1	0	0
AACAAT	141	566	6	139	503815983	101	818602472	3396	4.01418	1.01439	4.07194	0.691422	0.0244317	0.00414853	0.238466	4.84932e-08	4.10746e-08	1	0	0	1	0	0
AACAC	13	220	5	139	503815983	101	818602472	1100	16.9231	0.0935252	1.58273	0.268751	0.00791367	0.00134375	0.837776	1.57075e-08	1.33045e-08	1	0	0	1	1	0
AACACT	1	4	6	139	503815983	101	818602472	24	4	0.00719424	0.028777	0.00488638	0.000172662	2.93183e-05	0.237624	3.42708e-10	2.9028e-10	1	0	0	1	0	0
AACAG	1	5	5	139	503815983	101	818602472	25	5	0.00719424	0.0359712	0.00610797	0.000179856	3.05399e-05	0.247525	3.56988e-10	3.02375e-10	1	0	0	1	0	0
AACAGC	807	4650	6	139	503815983	101	818602472	27900	5.76208	5.80576	33.4532	5.68041	0.200719	0.0340825	0.342302	3.98398e-07	3.3745e-07	1	0	0	1	0	0
AACAGG	1	4	6	139	503815983	101	818602472	24	4	0.00719424	0.028777	0.00488638	0.000172662	2.93183e-05	0.237624	3.42708e-10	2.9028e-10	1	0	0	1	0	0
AACAT	59	295	5	139	503815983	101	818602472	1475	5	0.42446	2.1223	0.36037	0.0106115	0.00180185	0.247525	2.10623e-08	1.78401e-08	1	0	0	1	0	0
AACATAGAAT	19	101	10	139	503815983	101	818602472	1010	5.31579	0.136691	0.726619	0.123381	0.00726619	0.00123381	0.526316	1.44223e-08	1.22159e-08	1	0	0	1	1	0
AACATAT	1	4	7	139	503815983	101	818602472	28	4	0.00719424	0.028777	0.00488638	0.000201439	3.42046e-05	0.277228	3.99826e-10	3.3866e-10	1	0	0	1	0	0
AACATC	3	12	6	139	503815983	101	818602472	72	4	0.0215827	0.0863309	0.0146591	0.000517986	8.79548e-05	0.237624	1.02812e-09	8.70839e-10	1	0	0	1	0	0
AACATT	3	12	6	139	503815983	101	818602472	72	4	0.0215827	0.0863309	0.0146591	0.000517986	8.79548e-05	0.237624	1.02812e-09	8.70839e-10	1	0	0	1	0	0
AACC	409	2455	4	139	503815983	101	818602472	9820	6.00244	2.94245	17.6619	2.99901	0.0706475	0.0119961	0.237721	1.40225e-07	1.18773e-07	1	0	0	0	0	0
AACCAC	215	864	6	139	503815983	101	818602472	5184	4.0186	1.54676	6.21583	1.05546	0.037295	0.00633274	0.238729	7.4025e-08	6.27004e-08	1	0	0	1	0	0
AACCACC	2	8	7	139	503815983	101	818602472	56	4	0.0143885	0.057554	0.00977275	0.000402878	6.84093e-05	0.277228	7.99652e-10	6.7732e-10	1	0	0	1	0	0
AACCATGTAATCATGT	1	4	16	139	503815983	101	818602472	64	4	0.00719424	0.028777	0.00488638	0.000460432	7.8182e-05	0.633663	9.13889e-10	7.74079e-10	1	0	0	1	1	0
AACCC	1	8	5	139	503815983	101	818602472	40	8	0.00719424	0.057554	0.00977275	0.00028777	4.88638e-05	0.39604	5.7118e-10	4.838e-10	1	0	0	1	0	0
AACCCAACCT	4	23	10	139	503815983	101	818602472	230	5.75	0.028777	0.165468	0.0280967	0.00165468	0.000280967	0.569307	3.28429e-09	2.78185e-09	1	0	0	1	1	0
AACCCAAT	38341	327591	8	139	503815983	101	818602472	2620728	8.54414	275.835	2356.77	400.183	18.8542	3.20147	0.676764	3.74227e-05	3.16977e-05	1	1	0	1	1	0
AACCCGACCTAACCT	17	69	15	139	503815983	101	818602472	1035	4.05882	0.122302	0.496403	0.08429	0.00744604	0.00126435	0.602796	1.47793e-08	1.25183e-08	1	0	0	1	1	0
AACCCT	5	52	6	139	503815983	101	818602472	312	10.4	0.0359712	0.374101	0.0635229	0.0022446	0.000381137	0.617822	4.45521e-09	3.77364e-09	1	0	0	1	1	0
AACCG	390	1950	5	139	503815983	101	818602472	9750	5	2.80576	14.0288	2.38211	0.0701439	0.0119105	0.247525	1.39225e-07	1.17926e-07	1	0	0	1	0	0
AACCT	4545	65731	5	139	503815983	101	818602472	328655	14.4623	32.6978	472.885	80.2966	2.36442	0.401483	0.715954	4.69303e-06	3.97508e-06	1	0	0	1	1	0
AACCTAT	2	8	7	139	503815983	101	818602472	56	4	0.0143885	0.057554	0.00977275	0.000402878	6.84093e-05	0.277228	7.99652e-10	6.7732e-10	1	0	0	1	0	0
AACG	1841	14502	4	139	503815983	101	818602472	58008	7.87724	13.2446	104.331	17.7156	0.417324	0.0708622	0.31197	8.28326e-07	7.01606e-07	1	0	0	0	0	0
AACGAC	941	4178	6	139	503815983	101	818602472	25068	4.43996	6.76978	30.0576	5.10382	0.180345	0.0306229	0.26376	3.57959e-07	3.03197e-07	1	0	0	1	0	0
AACGAT	116	841	6	139	503815983	101	818602472	5046	7.25	0.834532	6.05036	1.02736	0.0363022	0.00616416	0.430693	7.20544e-08	6.10313e-08	1	0	0	1	0	0
AACGG	2	13	5	139	503815983	101	818602472	65	6.5	0.0143885	0.0935252	0.0158807	0.000467626	7.94036e-05	0.321782	9.28168e-10	7.86174e-10	1	0	0	1	0	0
AACGGTAG	1	4	8	139	503815983	101	818602472	32	4	0.00719424	0.028777	0.00488638	0.000230216	3.9091e-05	0.316832	4.56944e-10	3.8704e-10	1	0	0	1	0	0
AACTAC	8	34	6	139	503815983	101	818602472	204	4.25	0.057554	0.244604	0.0415342	0.00146763	0.000249205	0.252475	2.91302e-09	2.46738e-09	1	0	0	1	0	0
AACTAT	112	506	6	139	503815983	101	818602472	3036	4.51786	0.805755	3.64029	0.618127	0.0218417	0.00370876	0.268388	4.33526e-08	3.67204e-08	1	0	0	1	0	0
AACTC	357	1785	5	139	503815983	101	818602472	8925	5	2.56835	12.8417	2.18055	0.0642086	0.0109027	0.247525	1.27445e-07	1.07948e-07	1	0	0	1	0	0
AACTCC	1	4	6	139	503815983	101	818602472	24	4	0.00719424	0.028777	0.00488638	0.000172662	2.93183e-05	0.237624	3.42708e-10	2.9028e-10	1	0	0	1	0	0
AACTCT	732	3047	6	139	503815983	101	818602472	18282	4.16257	5.26619	21.9209	3.7222	0.131525	0.0223332	0.247281	2.61058e-07	2.21121e-07	1	0	0	1	0	0
AACTCTTATCGACCCCTGGAG	1	4	21	139	503815983	101	818602472	84	4	0.00719424	0.028777	0.00488638	0.000604317	0.000102614	0.831683	1.19948e-09	1.01598e-09	1	0	0	1	1	0
AACTG	1	5	5	139	503815983	101	818602472	25	5	0.00719424	0.0359712	0.00610797	0.000179856	3.05399e-05	0.247525	3.56988e-10	3.02375e-10	1	0	0	1	0	0
AACTGCG	346	1384	7	139	503815983	101	818602472	9688	4	2.48921	9.95683	1.69069	0.0696978	0.0118348	0.277228	1.3834e-07	1.17176e-07	1	0	0	1	0	0
AACTGT	55	220	6	139	503815983	101	818602472	1320	4	0.395683	1.58273	0.268751	0.0094964	0.0016125	0.237624	1.8849e-08	1.59654e-08	1	0	0	1	0	0
AACTT	271	1534	5	139	503815983	101	818602472	7670	5.66052	1.94964	11.036	1.87393	0.0551799	0.00936963	0.280224	1.09524e-07	9.27686e-08	1	0	0	1	0	0
AAG	47170	425666	3	139	503815983	101	818602472	1276998	9.02408	339.353	3062.35	519.991	9.18704	1.55997	0.268042	1.82349e-05	1.54453e-05	1	1	0	0	0	0
AAGAAGG	1	4	7	139	503815983	101	818602472	28	4	0.00719424	0.028777	0.00488638	0.000201439	3.42046e-05	0.277228	3.99826e-10	3.3866e-10	1	0	0	1	0	0
AAGAAT	2	8	6	139	503815983	101	818602472	48	4	0.0143885	0.057554	0.00977275	0.000345324	5.86365e-05	0.237624	6.85416e-10	5.8056e-10	1	0	0	1	0	0
AAGAC	122	821	5	139	503815983	101	818602472	4105	6.72951	0.877698	5.90647	1.00293	0.0295324	0.00501464	0.333144	5.86174e-08	4.96499e-08	1	0	0	1	0	0
AAGACATGAC	4	34	10	139	503815983	101	818602472	340	8.5	0.028777	0.244604	0.0415342	0.00244604	0.000415342	0.841584	4.85503e-09	4.1123e-09	1	0	0	1	1	0
AAGACTAGAC	2	16	10	139	503815983	101	818602472	160	8	0.0143885	0.115108	0.0195455	0.00115108	0.000195455	0.792079	2.28472e-09	1.9352e-09	1	0	0	1	1	0
AAGAG	374	2150	5	139	503815983	101	818602472	10750	5.74866	2.69065	15.4676	2.62643	0.0773381	0.0131321	0.284587	1.53505e-07	1.30021e-07	1	0	0	1	0	0
AAGAGAG	3	17	7	139	503815983	101	818602472	119	5.66667	0.0215827	0.122302	0.0207671	0.000856115	0.00014537	0.392739	1.69926e-09	1.4393e-09	1	0	0	1	0	0
AAGAGG	14	189	6	139	503815983	101	818602472	1134	13.5	0.100719	1.35971	0.230881	0.00815827	0.00138529	0.80198	1.6193e-08	1.37157e-08	1	0	0	1	1	0
AAGAGT	121	484	6	139	503815983	101	818602472	2904	4	0.870504	3.48201	0.591252	0.0208921	0.00354751	0.237624	4.14677e-08	3.51239e-08	1	0	0	1	0	0
AAGAGTC	178	854	7	139	503815983	101	818602472	5978	4.79775	1.28058	6.14388	1.04324	0.0430072	0.00730269	0.332518	8.53629e-08	7.23039e-08	1	0	0	1	0	0
AAGAT	495	2701	5	139	503815983	101	818602472	13505	5.45657	3.56115	19.4317	3.29953	0.0971583	0.0164976	0.270127	1.92845e-07	1.63343e-07	1	0	0	1	0	0
AAGATC	2	8	6	139	503815983	101	818602472	48	4	0.0143885	0.057554	0.00977275	0.000345324	5.86365e-05	0.237624	6.85416e-10	5.8056e-10	1	0	0	1	0	0
AAGATG	159	771	6	139	503815983	101	818602472	4626	4.84906	1.14388	5.54676	0.941849	0.0332806	0.00565109	0.288063	6.6057e-08	5.59514e-08	1	0	0	1	0	0
AAGATT	134	539	6	139	503815983	101	818602472	3234	4.02239	0.964029	3.8777	0.658439	0.0232662	0.00395064	0.238954	4.61799e-08	3.91152e-08	1	0	0	1	0	0
AAGC	625	8881	4	139	503815983	101	818602472	35524	14.2096	4.4964	63.8921	10.849	0.255568	0.0433959	0.562756	5.07265e-07	4.29662e-07	1	0	0	0	1	0
AAGCAG	1	6	6	139	503815983	101	818602472	36	6	0.00719424	0.0431655	0.00732956	0.000258993	4.39774e-05	0.356436	5.14062e-10	4.3542e-10	1	0	0	1	0	0
AAGCAT	2	9	6	139	503815983	101	818602472	54	4.5	0.0143885	0.0647482	0.0109943	0.000388489	6.59661e-05	0.267327	7.71093e-10	6.5313e-10	1	0	0	1	0	0
AAGCC	1	5	5	139	503815983	101	818602472	25	5	0.00719424	0.0359712	0.00610797	0.000179856	3.05399e-05	0.247525	3.56988e-10	3.02375e-10	1	0	0	1	0	0
AAGCCC	1	4	6	139	503815983	101	818602472	24	4	0.00719424	0.028777	0.00488638	0.000172662	2.93183e-05	0.237624	3.42708e-10	2.9028e-10	1	0	0	1	0	0
AAGCCT	1	4	6	139	503815983	101	818602472	24	4	0.00719424	0.028777	0.00488638	0.000172662	2.93183e-05	0.237624	3.42708e-10	2.9028e-10	1	0	0	1	0	0
AAGCTC	1	4	6	139	503815983	101	818602472	24	4	0.00719424	0.028777	0.00488638	0.000172662	2.93183e-05	0.237624	3.42708e-10	2.9028e-10	1	0	0	1	0	0
AAGG	12316	82637	4	139	503815983	101	818602472	330548	6.70973	88.6043	594.511	100.949	2.37804	0.403796	0.265732	4.72006e-06	3.99798e-06	1	1	0	0	0	0
AAGGAG	2	14	6	139	503815983	101	818602472	84	7	0.0143885	0.100719	0.0171023	0.000604317	0.000102614	0.415842	1.19948e-09	1.01598e-09	1	0	0	1	0	0
AAGGAT	187	1032	6	139	503815983	101	818602472	6192	5.51872	1.34532	7.42446	1.26069	0.0445468	0.00756411	0.327845	8.84187e-08	7.48922e-08	1	0	0	1	0	0
AAGGGG	1	4	6	139	503815983	101	818602472	24	4	0.00719424	0.028777	0.00488638	0.000172662	2.93183e-05	0.237624	3.42708e-10	2.9028e-10	1	0	0	1	0	0
AAGGGGT	84	390	7	139	503815983	101	818602472	2730	4.64286	0.604317	2.80576	0.476422	0.0196403	0.00333495	0.321782	3.89831e-08	3.30193e-08	1	0	0	1	0	0
AAGGTCG	241	965	7	139	503815983	101	818602472	6755	4.00415	1.73381	6.94245	1.17884	0.0485971	0.00825187	0.277515	9.64581e-08	8.17017e-08	1	0	0	1	0	0
AAGT	7311	67098	4	139	503815983	101	818602472	268392	9.17768	52.5971	482.719	81.9665	1.93088	0.327866	0.363472	3.83251e-06	3.2462e-06	1	0	0	0	0	0
AAGTAG	120	587	6	139	503815983	101	818602472	3522	4.89167	0.863309	4.22302	0.717076	0.0253381	0.00430245	0.290594	5.02924e-08	4.25986e-08	1	0	0	1	0	0
AAGTAT	491	2069	6	139	503815983	101	818602472	12414	4.21385	3.53237	14.8849	2.52748	0.0893094	0.0151649	0.250328	1.77266e-07	1.50147e-07	1	0	0	1	0	0
AAGTATT	1	4	7	139	503815983	101	818602472	28	4	0.00719424	0.028777	0.00488638	0.000201439	3.42046e-05	0.277228	3.99826e-10	3.3866e-10	1	0	0	1	0	0
AAGTG	1	5	5	139	503815983	101	818602472	25	5	0.00719424	0.0359712	0.00610797	0.000179856	3.05399e-05	0.247525	3.56988e-10	3.02375e-10	1	0	0	1	0	0
AAGTGCATTAGACATACC	6	28	18	139	503815983	101	818602472	504	4.66667	0.0431655	0.201439	0.0342046	0.0036259	0.000615683	0.831683	7.19687e-09	6.09588e-09	1	0	0	1	1	0
AAGTGCT	102	409	7	139	503815983	101	818602472	2863	4.0098	0.733813	2.94245	0.499632	0.0205971	0.00349742	0.277907	4.08822e-08	3.4628e-08	1	0	0	1	0	0
AAGTGG	1	4	6	139	503815983	101	818602472	24	4	0.00719424	0.028777	0.00488638	0.000172662	2.93183e-05	0.237624	3.42708e-10	2.9028e-10	1	0	0	1	0	0
AAT	56110	541569	3	139	503815983	101	818602472	1624707	9.65192	403.669	3896.18	661.578	11.6885	1.98473	0.286691	2.32e-05	1.96508e-05	1	1	0	0	0	0
AATAATC	3	12	7	139	503815983	101	818602472	84	4	0.0215827	0.0863309	0.0146591	0.000604317	0.000102614	0.277228	1.19948e-09	1.01598e-09	1	0	0	1	0	0
AATAATT	1	4	7	139	503815983	101	818602472	28	4	0.00719424	0.028777	0.00488638	0.000201439	3.42046e-05	0.277228	3.99826e-10	3.3866e-10	1	0	0	1	0	0
AATAC	339	1758	5	139	503815983	101	818602472	8790	5.18584	2.43885	12.6475	2.14756	0.0632374	0.0107378	0.256725	1.25517e-07	1.06315e-07	1	0	0	1	0	0
AATACC	114	456	6	139	503815983	101	818602472	2736	4	0.820144	3.28058	0.557047	0.0196835	0.00334228	0.237624	3.90687e-08	3.30919e-08	1	0	0	1	0	0
AATACCCC	1	6	8	139	503815983	101	818602472	48	6	0.00719424	0.0431655	0.00732956	0.000345324	5.86365e-05	0.475248	6.85416e-10	5.8056e-10	1	0	0	1	0	0
AATACG	1	4	6	139	503815983	101	818602472	24	4	0.00719424	0.028777	0.00488638	0.000172662	2.93183e-05	0.237624	3.42708e-10	2.9028e-10	1	0	0	1	0	0
AATACT	32	150	6	139	503815983	101	818602472	900	4.6875	0.230216	1.07914	0.183239	0.00647482	0.00109943	0.278465	1.28516e-08	1.08855e-08	1	0	0	1	0	0
AATAG	345	1865	5	139	503815983	101	818602472	9325	5.4058	2.48201	13.4173	2.27827	0.0670863	0.0113914	0.267614	1.33156e-07	1.12786e-07	1	0	0	1	0	0
AATAGAC	1	14	7	139	503815983	101	818602472	98	14	0.00719424	0.100719	0.0171023	0.000705036	0.000119716	0.970297	1.39939e-09	1.18531e-09	1	0	0	1	1	0
AATAGT	203	1133	6	139	503815983	101	818602472	6798	5.58128	1.46043	8.15108	1.38407	0.0489065	0.0083044	0.331561	9.70721e-08	8.22218e-08	1	0	0	1	0	0
AATAT	104	533	5	139	503815983	101	818602472	2665	5.125	0.748201	3.83453	0.65111	0.0191727	0.00325555	0.253713	3.80549e-08	3.22332e-08	1	0	0	1	0	0
AATATAT	1	4	7	139	503815983	101	818602472	28	4	0.00719424	0.028777	0.00488638	0.000201439	3.42046e-05	0.277228	3.99826e-10	3.3866e-10	1	0	0	1	0	0
AATATC	222	892	6	139	503815983	101	818602472	5352	4.01802	1.59712	6.41727	1.08966	0.0385036	0.00653797	0.238694	7.64239e-08	6.47324e-08	1	0	0	1	0	0
AATATCCC	1	4	8	139	503815983	101	818602472	32	4	0.00719424	0.028777	0.00488638	0.000230216	3.9091e-05	0.316832	4.56944e-10	3.8704e-10	1	0	0	1	0	0
AATATG	1	11	6	139	503815983	101	818602472	66	11	0.00719424	0.0791367	0.0134375	0.00047482	8.06252e-05	0.653465	9.42448e-10	7.98269e-10	1	0	0	1	1	0
AATATT	2	8	6	139	503815983	101	818602472	48	4	0.0143885	0.057554	0.00977275	0.000345324	5.86365e-05	0.237624	6.85416e-10	5.8056e-10	1	0	0	1	0	0
AATC	1175	7537	4	139	503815983	101	818602472	30148	6.41447	8.45324	54.223	9.20716	0.216892	0.0368286	0.254038	4.30499e-07	3.6464e-07	1	0	0	0	0	0
AATCAC	1	4	6	139	503815983	101	818602472	24	4	0.00719424	0.028777	0.00488638	0.000172662	2.93183e-05	0.237624	3.42708e-10	2.9028e-10	1	0	0	1	0	0
AATCAG	142	568	6	139	503815983	101	818602472	3408	4	1.02158	4.08633	0.693865	0.024518	0.00416319	0.237624	4.86646e-08	4.12197e-08	1	0	0	1	0	0
AATCAGT	76	349	7	139	503815983	101	818602472	2443	4.59211	0.546763	2.51079	0.426336	0.0175755	0.00298435	0.318265	3.48848e-08	2.95481e-08	1	0	0	1	0	0
AATCAT	388	1561	6	139	503815983	101	818602472	9366	4.0232	2.79137	11.2302	1.90691	0.0673813	0.0114415	0.239002	1.33742e-07	1.13282e-07	1	0	0	1	0	0
AATCATT	1	5	7	139	503815983	101	818602472	35	5	0.00719424	0.0359712	0.00610797	0.000251799	4.27558e-05	0.346535	4.99783e-10	4.23325e-10	1	0	0	1	0	0
AATCCT	82	328	6	139	503815983	101	818602472	1968	4	0.589928	2.35971	0.400683	0.0141583	0.0024041	0.237624	2.81021e-08	2.38029e-08	1	0	0	1	0	0
AATCG	1	16	5	139	503815983	101	818602472	80	16	0.00719424	0.115108	0.0195455	0.00057554	9.77275e-05	0.792079	1.14236e-09	9.67599e-10	1	0	0	1	1	0
AATCT	2754	14843	5	139	503815983	101	818602472	74215	5.38962	19.8129	106.784	18.1321	0.533921	0.0906606	0.266813	1.05975e-06	8.9763e-07	1	0	0	1	0	0
AATCTG	1020	14672	6	139	503815983	101	818602472	88032	14.3843	7.33813	105.554	17.9232	0.633324	0.107539	0.854514	1.25705e-06	1.06475e-06	1	0	0	1	1	0
AATG	463	4214	4	139	503815983	101	818602472	16856	9.10151	3.33094	30.3165	5.1478	0.121266	0.0205912	0.360456	2.40695e-07	2.03873e-07	1	0	0	0	0	0
AATGAC	261	1284	6	139	503815983	101	818602472	7704	4.91954	1.8777	9.23741	1.56853	0.0554245	0.00941116	0.29225	1.10009e-07	9.31798e-08	1	0	0	1	0	0
AATGAT	63230	263872	6	139	503815983	101	818602472	1583232	4.17321	454.892	1898.36	322.344	11.3902	1.93407	0.247913	2.26078e-05	1.91492e-05	1	1	0	1	0	0
AATGATGAG	1	4	9	139	503815983	101	818602472	36	4	0.00719424	0.028777	0.00488638	0.000258993	4.39774e-05	0.356436	5.14062e-10	4.3542e-10	1	0	0	1	0	0
AATGC	2	17	5	139	503815983	101	818602472	85	8.5	0.0143885	0.122302	0.0207671	0.000611511	0.000103836	0.420792	1.21376e-09	1.02807e-09	1	0	0	1	0	0
AATGCGTG	2	11	8	139	503815983	101	818602472	88	5.5	0.0143885	0.0791367	0.0134375	0.000633094	0.0001075	0.435644	1.2566e-09	1.06436e-09	1	0	0	1	0	0
AATGCT	1	4	6	139	503815983	101	818602472	24	4	0.00719424	0.028777	0.00488638	0.000172662	2.93183e-05	0.237624	3.42708e-10	2.9028e-10	1	0	0	1	0	0
AATGG	60	403	5	139	503815983	101	818602472	2015	6.71667	0.431655	2.89928	0.492302	0.0144964	0.00246151	0.332508	2.87732e-08	2.43714e-08	1	0	0	1	0	0
AATGGC	1417	17100	6	139	503815983	101	818602472	102600	12.0677	10.1942	123.022	20.8893	0.738129	0.125336	0.716896	1.46508e-06	1.24095e-06	1	0	0	1	1	0
AATGGT	184	736	6	139	503815983	101	818602472	4416	4	1.32374	5.29496	0.899093	0.0317698	0.00539456	0.237624	6.30583e-08	5.34115e-08	1	0	0	1	0	0
AATGT	4	21	5	139	503815983	101	818602472	105	5.25	0.028777	0.151079	0.0256535	0.000755396	0.000128267	0.259901	1.49935e-09	1.26997e-09	1	0	0	1	0	0
AATGTC	1	6	6	139	503815983	101	818602472	36	6	0.00719424	0.0431655	0.00732956	0.000258993	4.39774e-05	0.356436	5.14062e-10	4.3542e-10	1	0	0	1	0	0
AATT	84	536	4	139	503815983	101	818602472	2144	6.38095	0.604317	3.85612	0.654774	0.0154245	0.0026191	0.252711	3.06153e-08	2.59317e-08	1	0	0	0	0	0
AATTAC	391	1732	6	139	503815983	101	818602472	10392	4.42967	2.81295	12.4604	2.1158	0.0747626	0.0126948	0.263149	1.48393e-07	1.25691e-07	1	0	0	1	0	0
AATTAG	155	621	6	139	503815983	101	818602472	3726	4.00645	1.11511	4.46763	0.75861	0.0268058	0.00455166	0.238007	5.32054e-08	4.50659e-08	1	0	0	1	0	0
AATTAT	73	293	6	139	503815983	101	818602472	1758	4.0137	0.52518	2.10791	0.357927	0.0126475	0.00214756	0.238438	2.51034e-08	2.1263e-08	1	0	0	1	0	0
AATTATAT	5	20	8	139	503815983	101	818602472	160	4	0.0359712	0.143885	0.0244319	0.00115108	0.000195455	0.316832	2.28472e-09	1.9352e-09	1	0	0	1	0	0
AATTC	2787	14368	5	139	503815983	101	818602472	71840	5.15536	20.0504	103.367	17.5519	0.516835	0.0877593	0.255216	1.02584e-06	8.68904e-07	1	0	0	1	0	0
AATTCCAG	3	12	8	139	503815983	101	818602472	96	4	0.0215827	0.0863309	0.0146591	0.000690647	0.000117273	0.316832	1.37083e-09	1.16112e-09	1	0	0	1	0	0
AATTGC	1	4	6	139	503815983	101	818602472	24	4	0.00719424	0.028777	0.00488638	0.000172662	2.93183e-05	0.237624	3.42708e-10	2.9028e-10	1	0	0	1	0	0
AATTGTATAC	1	4	10	139	503815983	101	818602472	40	4	0.00719424	0.028777	0.00488638	0.00028777	4.88638e-05	0.39604	5.7118e-10	4.838e-10	1	0	0	1	0	0
AC	332787	5462193	2	139	503815983	101	818602472	10924386	16.4135	2394.15	39296.4	6672.58	78.5927	13.3452	0.325019	0.000155995	0.00013213	1	1	1	0	0	0
ACACAG	4	18	6	139	503815983	101	818602472	108	4.5	0.028777	0.129496	0.0219887	0.000776978	0.000131932	0.267327	1.54219e-09	1.30626e-09	1	0	0	1	0	0
ACACAT	13	52	6	139	503815983	101	818602472	312	4	0.0935252	0.374101	0.0635229	0.0022446	0.000381137	0.237624	4.45521e-09	3.77364e-09	1	0	0	1	0	0
ACACC	1	9	5	139	503815983	101	818602472	45	9	0.00719424	0.0647482	0.0109943	0.000323741	5.49717e-05	0.445545	6.42578e-10	5.44275e-10	1	0	0	1	0	0
ACACCC	4	16	6	139	503815983	101	818602472	96	4	0.028777	0.115108	0.0195455	0.000690647	0.000117273	0.237624	1.37083e-09	1.16112e-09	1	0	0	1	0	0
ACACCCAG	1	5	8	139	503815983	101	818602472	40	5	0.00719424	0.0359712	0.00610797	0.00028777	4.88638e-05	0.39604	5.7118e-10	4.838e-10	1	0	0	1	0	0
ACACGC	347	1388	6	139	503815983	101	818602472	8328	4	2.4964	9.98561	1.69557	0.0599137	0.0101734	0.237624	1.1892e-07	1.00727e-07	1	0	0	1	0	0
ACACT	76	381	5	139	503815983	101	818602472	1905	5.01316	0.546763	2.74101	0.465427	0.013705	0.00232714	0.248176	2.72025e-08	2.3041e-08	1	0	0	1	0	0
ACACTC	1	4	6	139	503815983	101	818602472	24	4	0.00719424	0.028777	0.00488638	0.000172662	2.93183e-05	0.237624	3.42708e-10	2.9028e-10	1	0	0	1	0	0
ACACTG	7	28	6	139	503815983	101	818602472	168	4	0.0503597	0.201439	0.0342046	0.00120863	0.000205228	0.237624	2.39896e-09	2.03196e-09	1	0	0	1	0	0
ACAG	861	5392	4	139	503815983	101	818602472	21568	6.26249	6.19424	38.7914	6.58684	0.155165	0.0263473	0.248019	3.0798e-07	2.60865e-07	1	0	0	0	0	0
ACAGAGG	2	18	7	139	503815983	101	818602472	126	9	0.0143885	0.129496	0.0219887	0.000906475	0.000153921	0.623762	1.79922e-09	1.52397e-09	1	0	0	1	1	0
ACAGAT	2	9	6	139	503815983	101	818602472	54	4.5	0.0143885	0.0647482	0.0109943	0.000388489	6.59661e-05	0.267327	7.71093e-10	6.5313e-10	1	0	0	1	0	0
ACAGC	2	10	5	139	503815983	101	818602472	50	5	0.0143885	0.0719424	0.0122159	0.000359712	6.10797e-05	0.247525	7.13975e-10	6.0475e-10	1	0	0	1	0	0
ACAGGACATGG	1	8	11	139	503815983	101	818602472	88	8	0.00719424	0.057554	0.00977275	0.000633094	0.0001075	0.871287	1.2566e-09	1.06436e-09	1	0	0	1	1	0
ACAGGGT	1	4	7	139	503815983	101	818602472	28	4	0.00719424	0.028777	0.00488638	0.000201439	3.42046e-05	0.277228	3.99826e-10	3.3866e-10	1	0	0	1	0	0
ACAGT	102	749	5	139	503815983	101	818602472	3745	7.34314	0.733813	5.38849	0.914974	0.0269424	0.00457487	0.363522	5.34768e-08	4.52957e-08	1	0	0	1	0	0
ACAGTG	193	772	6	139	503815983	101	818602472	4632	4	1.38849	5.55396	0.943071	0.0333237	0.00565842	0.237624	6.61427e-08	5.6024e-08	1	0	0	1	0	0
ACAGTGC	187	748	7	139	503815983	101	818602472	5236	4	1.34532	5.38129	0.913752	0.0376691	0.00639627	0.277228	7.47675e-08	6.33294e-08	1	0	0	1	0	0
ACAT	27151	211207	4	139	503815983	101	818602472	844828	7.77898	195.331	1519.47	258.009	6.0779	1.03204	0.308078	1.20637e-05	1.02182e-05	1	1	0	0	0	0
ACATAG	1	4	6	139	503815983	101	818602472	24	4	0.00719424	0.028777	0.00488638	0.000172662	2.93183e-05	0.237624	3.42708e-10	2.9028e-10	1	0	0	1	0	0
ACATAT	1948	8314	6	139	503815983	101	818602472	49884	4.26797	14.0144	59.8129	10.1563	0.358878	0.060938	0.253543	7.12319e-07	6.03347e-07	1	0	0	1	0	0
ACATC	1	5	5	139	503815983	101	818602472	25	5	0.00719424	0.0359712	0.00610797	0.000179856	3.05399e-05	0.247525	3.56988e-10	3.02375e-10	1	0	0	1	0	0
ACATCATCG	659	4081	9	139	503815983	101	818602472	36729	6.19272	4.74101	29.3597	4.98533	0.264237	0.0448679	0.551826	5.24472e-07	4.44237e-07	1	0	0	1	1	0
ACATCGAT	2	9	8	139	503815983	101	818602472	72	4.5	0.0143885	0.0647482	0.0109943	0.000517986	8.79548e-05	0.356436	1.02812e-09	8.70839e-10	1	0	0	1	0	0
ACATGC	1	4	6	139	503815983	101	818602472	24	4	0.00719424	0.028777	0.00488638	0.000172662	2.93183e-05	0.237624	3.42708e-10	2.9028e-10	1	0	0	1	0	0
ACATGCATGTATATACGTATAT	1	4	22	139	503815983	101	818602472	88	4	0.00719424	0.028777	0.00488638	0.000633094	0.0001075	0.871287	1.2566e-09	1.06436e-09	1	0	0	1	1	0
ACATGGTAT	2	8	9	139	503815983	101	818602472	72	4	0.0143885	0.057554	0.00977275	0.000517986	8.79548e-05	0.356436	1.02812e-09	8.70839e-10	1	0	0	1	0	0
ACATGT	8	32	6	139	503815983	101	818602472	192	4	0.057554	0.230216	0.039091	0.00138129	0.000234546	0.237624	2.74167e-09	2.32224e-09	1	0	0	1	0	0
ACC	12527	106960	3	139	503815983	101	818602472	320880	8.53836	90.1223	769.496	130.662	2.30849	0.391985	0.253615	4.58201e-06	3.88104e-06	1	1	0	0	0	0
ACCACG	707	3113	6	139	503815983	101	818602472	18678	4.40311	5.08633	22.3957	3.80282	0.134374	0.0228169	0.261571	2.66713e-07	2.2591e-07	1	0	0	1	0	0
ACCACT	264458	2441455	6	139	503815983	101	818602472	14648730	9.23192	1902.58	17564.4	2982.47	105.387	17.8948	0.548431	0.000209177	0.000177176	1	1	1	1	1	1
ACCACTACT	5010	22649	9	139	503815983	101	818602472	203841	4.52076	36.0432	162.942	27.6679	1.46648	0.249011	0.40284	2.91075e-06	2.46546e-06	1	0	0	1	0	0
ACCAGC	127	727	6	139	503815983	101	818602472	4362	5.72441	0.913669	5.23022	0.888099	0.0313813	0.00532859	0.340064	6.22872e-08	5.27584e-08	1	0	0	1	0	0
ACCAGTAG	2	8	8	139	503815983	101	818602472	64	4	0.0143885	0.057554	0.00977275	0.000460432	7.8182e-05	0.316832	9.13889e-10	7.74079e-10	1	0	0	1	0	0
ACCAT	4	20	5	139	503815983	101	818602472	100	5	0.028777	0.143885	0.0244319	0.000719424	0.000122159	0.247525	1.42795e-09	1.2095e-09	1	0	0	1	0	0
ACCATC	26	119	6	139	503815983	101	818602472	714	4.57692	0.18705	0.856115	0.14537	0.00513669	0.000872218	0.271896	1.01956e-08	8.63582e-09	1	0	0	1	0	0
ACCC	1	6	4	139	503815983	101	818602472	24	6	0.00719424	0.0431655	0.00732956	0.000172662	2.93183e-05	0.237624	3.42708e-10	2.9028e-10	1	0	0	0	0	0
ACCCCC	22	91	6	139	503815983	101	818602472	546	4.13636	0.158273	0.654676	0.111165	0.00392806	0.00066699	0.245725	7.79661e-09	6.60387e-09	1	0	0	1	0	0
ACCCCCC	1	4	7	139	503815983	101	818602472	28	4	0.00719424	0.028777	0.00488638	0.000201439	3.42046e-05	0.277228	3.99826e-10	3.3866e-10	1	0	0	1	0	0
ACCCCT	37	182	6	139	503815983	101	818602472	1092	4.91892	0.266187	1.30935	0.22233	0.00785612	0.00133398	0.292213	1.55932e-08	1.32077e-08	1	0	0	1	0	0
ACCCT	1	9	5	139	503815983	101	818602472	45	9	0.00719424	0.0647482	0.0109943	0.000323741	5.49717e-05	0.445545	6.42578e-10	5.44275e-10	1	0	0	1	0	0
ACCG	794	5000	4	139	503815983	101	818602472	20000	6.29723	5.71223	35.9712	6.10797	0.143885	0.0244319	0.249395	2.8559e-07	2.419e-07	1	0	0	0	0	0
ACCGAG	174	696	6	139	503815983	101	818602472	4176	4	1.2518	5.00719	0.85023	0.0300432	0.00510138	0.237624	5.96312e-08	5.05087e-08	1	0	0	1	0	0
ACCGCC	133	532	6	139	503815983	101	818602472	3192	4	0.956835	3.82734	0.649888	0.022964	0.00389933	0.237624	4.55802e-08	3.86072e-08	1	0	0	1	0	0
ACCGCT	267	2362	6	139	503815983	101	818602472	14172	8.84644	1.92086	16.9928	2.88541	0.101957	0.0173124	0.525531	2.02369e-07	1.7141e-07	1	0	0	1	1	0
ACCGTC	114	456	6	139	503815983	101	818602472	2736	4	0.820144	3.28058	0.557047	0.0196835	0.00334228	0.237624	3.90687e-08	3.30919e-08	1	0	0	1	0	0
ACCGTG	389	1718	6	139	503815983	101	818602472	10308	4.41645	2.79856	12.3597	2.0987	0.0741583	0.0125922	0.262364	1.47193e-07	1.24675e-07	1	0	0	1	0	0
ACCT	2319	14962	4	139	503815983	101	818602472	59848	6.45192	16.6835	107.64	18.2775	0.430561	0.07311	0.255522	8.546e-07	7.23861e-07	1	0	0	0	0	0
ACCTAG	2	8	6	139	503815983	101	818602472	48	4	0.0143885	0.057554	0.00977275	0.000345324	5.86365e-05	0.237624	6.85416e-10	5.8056e-10	1	0	0	1	0	0
ACCTAT	7	29	6	139	503815983	101	818602472	174	4.14286	0.0503597	0.208633	0.0354262	0.0012518	0.000212557	0.24611	2.48463e-09	2.10453e-09	1	0	0	1	0	0
ACCTCC	65	309	6	139	503815983	101	818602472	1854	4.75385	0.467626	2.22302	0.377473	0.0133381	0.00226484	0.282407	2.64742e-08	2.24241e-08	1	0	0	1	0	0
ACCTCCCT	1	4	8	139	503815983	101	818602472	32	4	0.00719424	0.028777	0.00488638	0.000230216	3.9091e-05	0.316832	4.56944e-10	3.8704e-10	1	0	0	1	0	0
ACCTCT	1	4	6	139	503815983	101	818602472	24	4	0.00719424	0.028777	0.00488638	0.000172662	2.93183e-05	0.237624	3.42708e-10	2.9028e-10	1	0	0	1	0	0
ACCTCTG	1	4	7	139	503815983	101	818602472	28	4	0.00719424	0.028777	0.00488638	0.000201439	3.42046e-05	0.277228	3.99826e-10	3.3866e-10	1	0	0	1	0	0
ACCTGG	182	729	6	139	503815983	101	818602472	4374	4.00549	1.30935	5.2446	0.890542	0.0314676	0.00534325	0.23795	6.24586e-08	5.29035e-08	1	0	0	1	0	0
ACG	69453	636227	3	139	503815983	101	818602472	1908681	9.16054	499.662	4577.17	777.211	13.7315	2.33163	0.272095	2.7255e-05	2.30855e-05	1	1	0	0	0	0
ACGACT	6	25	6	139	503815983	101	818602472	150	4.16667	0.0431655	0.179856	0.0305399	0.00107914	0.000183239	0.247525	2.14193e-09	1.81425e-09	1	0	0	1	0	0
ACGAGG	2	12	6	139	503815983	101	818602472	72	6	0.0143885	0.0863309	0.0146591	0.000517986	8.79548e-05	0.356436	1.02812e-09	8.70839e-10	1	0	0	1	0	0
ACGAGTC	114	456	7	139	503815983	101	818602472	3192	4	0.820144	3.28058	0.557047	0.022964	0.00389933	0.277228	4.55802e-08	3.86072e-08	1	0	0	1	0	0
ACGATC	177	956	6	139	503815983	101	818602472	5736	5.40113	1.27338	6.8777	1.16784	0.0412662	0.00700706	0.320859	8.19073e-08	6.93769e-08	1	0	0	1	0	0
ACGATG	31172	150751	6	139	503815983	101	818602472	904506	4.8361	224.259	1084.54	184.157	6.50724	1.10494	0.287293	1.29159e-05	1.094e-05	1	1	0	1	0	0
ACGC	719	4993	4	139	503815983	101	818602472	19972	6.94437	5.17266	35.9209	6.09942	0.143683	0.0243977	0.275024	2.8519e-07	2.41561e-07	1	0	0	0	0	0
ACGG	3	18	4	139	503815983	101	818602472	72	6	0.0215827	0.129496	0.0219887	0.000517986	8.79548e-05	0.237624	1.02812e-09	8.70839e-10	1	0	0	0	0	0
ACGGAT	12	49	6	139	503815983	101	818602472	294	4.08333	0.0863309	0.352518	0.0598581	0.00211511	0.000359149	0.242574	4.19818e-09	3.55593e-09	1	0	0	1	0	0
ACGGCG	1	4	6	139	503815983	101	818602472	24	4	0.00719424	0.028777	0.00488638	0.000172662	2.93183e-05	0.237624	3.42708e-10	2.9028e-10	1	0	0	1	0	0
ACGGG	2	10	5	139	503815983	101	818602472	50	5	0.0143885	0.0719424	0.0122159	0.000359712	6.10797e-05	0.247525	7.13975e-10	6.0475e-10	1	0	0	1	0	0
ACGT	2	12	4	139	503815983	101	818602472	48	6	0.0143885	0.0863309	0.0146591	0.000345324	5.86365e-05	0.237624	6.85416e-10	5.8056e-10	1	0	0	0	0	0
ACGTAT	13	55	6	139	503815983	101	818602472	330	4.23077	0.0935252	0.395683	0.0671877	0.0023741	0.000403126	0.251333	4.71224e-09	3.99135e-09	1	0	0	1	0	0
ACGTC	145	725	5	139	503815983	101	818602472	3625	5	1.04317	5.21583	0.885656	0.0260791	0.00442828	0.247525	5.17632e-08	4.38443e-08	1	0	0	1	0	0
ACT	2159987	56668979	3	139	503815983	101	818602472	170006937	26.2358	15539.5	407690	69226.5	1223.07	207.679	0.779281	0.00242762	0.00205623	1	1	1	0	1	0
ACTACTGCT	12525	101213	9	139	503815983	101	818602472	910917	8.08088	90.1079	728.151	123.641	6.55336	1.11277	0.720078	1.30074e-05	1.10175e-05	1	1	0	1	1	0
ACTAT	277	1405	5	139	503815983	101	818602472	7025	5.0722	1.99281	10.1079	1.71634	0.0505396	0.0085817	0.251099	1.00314e-07	8.49673e-08	1	0	0	1	0	0
ACTATAT	118	480	7	139	503815983	101	818602472	3360	4.0678	0.848921	3.45324	0.586365	0.0241727	0.00410456	0.281926	4.79791e-08	4.06392e-08	1	0	0	1	0	0
ACTATC	124	597	6	139	503815983	101	818602472	3582	4.81452	0.892086	4.29496	0.729292	0.0257698	0.00437575	0.286011	5.11492e-08	4.33243e-08	1	0	0	1	0	0
ACTATG	2	8	6	139	503815983	101	818602472	48	4	0.0143885	0.057554	0.00977275	0.000345324	5.86365e-05	0.237624	6.85416e-10	5.8056e-10	1	0	0	1	0	0
ACTATGC	2	8	7	139	503815983	101	818602472	56	4	0.0143885	0.057554	0.00977275	0.000402878	6.84093e-05	0.277228	7.99652e-10	6.7732e-10	1	0	0	1	0	0
ACTC	913	8339	4	139	503815983	101	818602472	33356	9.13363	6.56835	59.9928	10.1869	0.239971	0.0407475	0.361728	4.76307e-07	4.03441e-07	1	0	0	0	0	0
ACTCAG	1	5	6	139	503815983	101	818602472	30	5	0.00719424	0.0359712	0.00610797	0.000215827	3.66478e-05	0.29703	4.28385e-10	3.6285e-10	1	0	0	1	0	0
ACTCATG	1	4	7	139	503815983	101	818602472	28	4	0.00719424	0.028777	0.00488638	0.000201439	3.42046e-05	0.277228	3.99826e-10	3.3866e-10	1	0	0	1	0	0
ACTCC	1	5	5	139	503815983	101	818602472	25	5	0.00719424	0.0359712	0.00610797	0.000179856	3.05399e-05	0.247525	3.56988e-10	3.02375e-10	1	0	0	1	0	0
ACTCCC	31	138	6	139	503815983	101	818602472	828	4.45161	0.223022	0.992806	0.16858	0.00595683	0.00101148	0.264452	1.18234e-08	1.00147e-08	1	0	0	1	0	0
ACTCCCTC	1	4	8	139	503815983	101	818602472	32	4	0.00719424	0.028777	0.00488638	0.000230216	3.9091e-05	0.316832	4.56944e-10	3.8704e-10	1	0	0	1	0	0
ACTCCG	6	26	6	139	503815983	101	818602472	156	4.33333	0.0431655	0.18705	0.0317614	0.0011223	0.000190569	0.257426	2.2276e-09	1.88682e-09	1	0	0	1	0	0
ACTCCT	155	624	6	139	503815983	101	818602472	3744	4.02581	1.11511	4.48921	0.762275	0.0269353	0.00457365	0.239157	5.34625e-08	4.52836e-08	1	0	0	1	0	0
ACTCG	205	1025	5	139	503815983	101	818602472	5125	5	1.47482	7.3741	1.25213	0.0368705	0.00626067	0.247525	7.31825e-08	6.19868e-08	1	0	0	1	0	0
ACTCGC	333	1332	6	139	503815983	101	818602472	7992	4	2.39568	9.58273	1.62716	0.0574964	0.00976298	0.237624	1.14122e-07	9.66632e-08	1	0	0	1	0	0
ACTCT	1651	9497	5	139	503815983	101	818602472	47485	5.75227	11.8777	68.3237	11.6015	0.341619	0.0580074	0.284766	6.78062e-07	5.74331e-07	1	0	0	1	0	0
ACTCTC	1	4	6	139	503815983	101	818602472	24	4	0.00719424	0.028777	0.00488638	0.000172662	2.93183e-05	0.237624	3.42708e-10	2.9028e-10	1	0	0	1	0	0
ACTG	684	4108	4	139	503815983	101	818602472	16432	6.00585	4.92086	29.554	5.01831	0.118216	0.0200732	0.237855	2.34641e-07	1.98745e-07	1	0	0	0	0	0
ACTGAGCGGC	2	8	10	139	503815983	101	818602472	80	4	0.0143885	0.057554	0.00977275	0.00057554	9.77275e-05	0.39604	1.14236e-09	9.67599e-10	1	0	0	1	0	0
ACTGAT	10	40	6	139	503815983	101	818602472	240	4	0.0719424	0.28777	0.0488638	0.00172662	0.000293183	0.237624	3.42708e-09	2.9028e-09	1	0	0	1	0	0
ACTGC	2	25	5	139	503815983	101	818602472	125	12.5	0.0143885	0.179856	0.0305399	0.000899281	0.000152699	0.618812	1.78494e-09	1.51187e-09	1	0	0	1	1	0
ACTGCGGCCGGCTCT	2	12	15	139	503815983	101	818602472	180	6	0.0143885	0.0863309	0.0146591	0.00129496	0.000219887	0.891089	2.57031e-09	2.1771e-09	1	0	0	1	1	0
ACTGCT	14626	144906	6	139	503815983	101	818602472	869436	9.90743	105.223	1042.49	177.016	6.25494	1.0621	0.58856	1.24151e-05	1.05158e-05	1	1	0	1	1	0
ACTGCTGCT	1528	9601	9	139	503815983	101	818602472	86409	6.28338	10.9928	69.0719	11.7285	0.621647	0.105557	0.559905	1.23388e-06	1.04512e-06	1	0	0	1	1	0
ACTGG	106	530	5	139	503815983	101	818602472	2650	5	0.76259	3.81295	0.647445	0.0190647	0.00323722	0.247525	3.78407e-08	3.20517e-08	1	0	0	1	0	0
AG	802224	12202476	2	139	503815983	101	818602472	24404952	15.2108	5771.4	87787.6	14906.5	175.575	29.8129	0.301204	0.000348491	0.000295178	1	1	1	0	0	0
AGAGAGG	1	4	7	139	503815983	101	818602472	28	4	0.00719424	0.028777	0.00488638	0.000201439	3.42046e-05	0.277228	3.99826e-10	3.3866e-10	1	0	0	1	0	0
AGAGAT	3	12	6	139	503815983	101	818602472	72	4	0.0215827	0.0863309	0.0146591	0.000517986	8.79548e-05	0.237624	1.02812e-09	8.70839e-10	1	0	0	1	0	0
AGAGC	1	18	5	139	503815983	101	818602472	90	18	0.00719424	0.129496	0.0219887	0.000647482	0.000109943	0.891089	1.28516e-09	1.08855e-09	1	0	0	1	1	0
AGAGCG	2	8	6	139	503815983	101	818602472	48	4	0.0143885	0.057554	0.00977275	0.000345324	5.86365e-05	0.237624	6.85416e-10	5.8056e-10	1	0	0	1	0	0
AGAGG	2	10	5	139	503815983	101	818602472	50	5	0.0143885	0.0719424	0.0122159	0.000359712	6.10797e-05	0.247525	7.13975e-10	6.0475e-10	1	0	0	1	0	0
AGAGGC	186	744	6	139	503815983	101	818602472	4464	4	1.33813	5.35252	0.908866	0.0321151	0.0054532	0.237624	6.37437e-08	5.3992e-08	1	0	0	1	0	0
AGAGGG	14	57	6	139	503815983	101	818602472	342	4.07143	0.100719	0.410072	0.0696309	0.00246043	0.000417785	0.241867	4.88359e-09	4.13649e-09	1	0	0	1	0	0
AGAT	2556	22435	4	139	503815983	101	818602472	89740	8.77739	18.3885	161.403	27.4065	0.645612	0.109626	0.347619	1.28144e-06	1.0854e-06	1	0	0	0	0	0
AGATAT	11	75	6	139	503815983	101	818602472	450	6.81818	0.0791367	0.539568	0.0916196	0.00323741	0.000549717	0.405041	6.42578e-09	5.44275e-09	1	0	0	1	0	0
AGATATC	2	8	7	139	503815983	101	818602472	56	4	0.0143885	0.057554	0.00977275	0.000402878	6.84093e-05	0.277228	7.99652e-10	6.7732e-10	1	0	0	1	0	0
AGATC	2	10	5	139	503815983	101	818602472	50	5	0.0143885	0.0719424	0.0122159	0.000359712	6.10797e-05	0.247525	7.13975e-10	6.0475e-10	1	0	0	1	0	0
AGATCAT	4	23	7	139	503815983	101	818602472	161	5.75	0.028777	0.165468	0.0280967	0.00115827	0.000196677	0.398515	2.299e-09	1.94729e-09	1	0	0	1	0	0
AGATCG	188	913	6	139	503815983	101	818602472	5478	4.85638	1.35252	6.56835	1.11532	0.0394101	0.00669189	0.288498	7.82231e-08	6.62564e-08	1	0	0	1	0	0
AGATCT	1	4	6	139	503815983	101	818602472	24	4	0.00719424	0.028777	0.00488638	0.000172662	2.93183e-05	0.237624	3.42708e-10	2.9028e-10	1	0	0	1	0	0
AGATG	112	620	5	139	503815983	101	818602472	3100	5.53571	0.805755	4.46043	0.757388	0.0223022	0.00378694	0.274045	4.42665e-08	3.74945e-08	1	0	0	1	0	0
AGATGG	1	4	6	139	503815983	101	818602472	24	4	0.00719424	0.028777	0.00488638	0.000172662	2.93183e-05	0.237624	3.42708e-10	2.9028e-10	1	0	0	1	0	0
AGATGGAGC	2	16	9	139	503815983	101	818602472	144	8	0.0143885	0.115108	0.0195455	0.00103597	0.00017591	0.712871	2.05625e-09	1.74168e-09	1	0	0	1	1	0
AGC	38059	385643	3	139	503815983	101	818602472	1156929	10.1328	273.806	2774.41	471.099	8.32323	1.4133	0.300973	1.65204e-05	1.3993e-05	1	1	0	0	0	0
AGCAGG	1	4	6	139	503815983	101	818602472	24	4	0.00719424	0.028777	0.00488638	0.000172662	2.93183e-05	0.237624	3.42708e-10	2.9028e-10	1	0	0	1	0	0
AGCATC	23	92	6	139	503815983	101	818602472	552	4	0.165468	0.661871	0.112387	0.00397122	0.00067432	0.237624	7.88229e-09	6.67644e-09	1	0	0	1	0	0
AGCATCC	1	4	7	139	503815983	101	818602472	28	4	0.00719424	0.028777	0.00488638	0.000201439	3.42046e-05	0.277228	3.99826e-10	3.3866e-10	1	0	0	1	0	0
AGCC	3	18	4	139	503815983	101	818602472	72	6	0.0215827	0.129496	0.0219887	0.000517986	8.79548e-05	0.237624	1.02812e-09	8.70839e-10	1	0	0	0	0	0
AGCCG	351	1852	5	139	503815983	101	818602472	9260	5.27635	2.52518	13.3237	2.26239	0.0666187	0.011312	0.261206	1.32228e-07	1.12e-07	1	0	0	1	0	0
AGCCTC	1	5	6	139	503815983	101	818602472	30	5	0.00719424	0.0359712	0.00610797	0.000215827	3.66478e-05	0.29703	4.28385e-10	3.6285e-10	1	0	0	1	0	0
AGCG	300	2144	4	139	503815983	101	818602472	8576	7.14667	2.15827	15.4245	2.6191	0.0616978	0.0104764	0.283036	1.22461e-07	1.03727e-07	1	0	0	0	0	0
AGCGGC	2	8	6	139	503815983	101	818602472	48	4	0.0143885	0.057554	0.00977275	0.000345324	5.86365e-05	0.237624	6.85416e-10	5.8056e-10	1	0	0	1	0	0
AGCGGG	1	4	6	139	503815983	101	818602472	24	4	0.00719424	0.028777	0.00488638	0.000172662	2.93183e-05	0.237624	3.42708e-10	2.9028e-10	1	0	0	1	0	0
AGCT	153	922	4	139	503815983	101	818602472	3688	6.02614	1.10072	6.63309	1.12631	0.0265324	0.00450524	0.238659	5.26628e-08	4.46063e-08	1	0	0	0	0	0
AGCTAT	268	1072	6	139	503815983	101	818602472	6432	4	1.92806	7.71223	1.30955	0.0462734	0.00785729	0.237624	9.18458e-08	7.7795e-08	1	0	0	1	0	0
AGG	37564	317070	3	139	503815983	101	818602472	951210	8.44079	270.245	2281.08	387.331	6.84324	1.16199	0.250717	1.35828e-05	1.15049e-05	1	1	0	0	0	0
AGGAT	3	28	5	139	503815983	101	818602472	140	9.33333	0.0215827	0.201439	0.0342046	0.00100719	0.000171023	0.462046	1.99913e-09	1.6933e-09	1	0	0	1	0	0
AGGATG	5	20	6	139	503815983	101	818602472	120	4	0.0359712	0.143885	0.0244319	0.000863309	0.000146591	0.237624	1.71354e-09	1.4514e-09	1	0	0	1	0	0
AGGC	135	812	4	139	503815983	101	818602472	3248	6.01481	0.971223	5.84173	0.991934	0.0233669	0.00396774	0.23821	4.63798e-08	3.92845e-08	1	0	0	0	0	0
AGGCGG	196	785	6	139	503815983	101	818602472	4710	4.0051	1.41007	5.64748	0.958951	0.0338849	0.00575371	0.237927	6.72565e-08	5.69674e-08	1	0	0	1	0	0
AGGG	391	2434	4	139	503815983	101	818602472	9736	6.22506	2.81295	17.5108	2.97336	0.0700432	0.0118934	0.246537	1.39025e-07	1.17757e-07	1	0	0	0	0	0
AGGGGG	70	382	6	139	503815983	101	818602472	2292	5.45714	0.503597	2.7482	0.466649	0.0164892	0.00279989	0.324187	3.27286e-08	2.77217e-08	1	0	0	1	0	0
AGGGGGG	2	8	7	139	503815983	101	818602472	56	4	0.0143885	0.057554	0.00977275	0.000402878	6.84093e-05	0.277228	7.99652e-10	6.7732e-10	1	0	0	1	0	0
AT	50156	708456	2	139	503815983	101	818602472	1416912	14.125	360.835	5096.81	865.446	10.1936	1.73089	0.279704	2.02328e-05	1.71375e-05	1	1	0	0	0	0
ATC	765989	8504038	3	139	503815983	101	818602472	25512114	11.102	5510.71	61180.1	10388.5	183.54	31.1654	0.329763	0.0003643	0.000308569	1	1	1	0	0	0
ATCATG	2	8	6	139	503815983	101	818602472	48	4	0.0143885	0.057554	0.00977275	0.000345324	5.86365e-05	0.237624	6.85416e-10	5.8056e-10	1	0	0	1	0	0
ATCC	1461	10087	4	139	503815983	101	818602472	40348	6.90418	10.5108	72.5683	12.3222	0.290273	0.0492889	0.273433	5.7615e-07	4.88009e-07	1	0	0	0	0	0
ATCCC	4	23	5	139	503815983	101	818602472	115	5.75	0.028777	0.165468	0.0280967	0.000827338	0.000140483	0.284653	1.64214e-09	1.39092e-09	1	0	0	1	0	0
ATCCCC	1	4	6	139	503815983	101	818602472	24	4	0.00719424	0.028777	0.00488638	0.000172662	2.93183e-05	0.237624	3.42708e-10	2.9028e-10	1	0	0	1	0	0
ATCCCGGG	1	4	8	139	503815983	101	818602472	32	4	0.00719424	0.028777	0.00488638	0.000230216	3.9091e-05	0.316832	4.56944e-10	3.8704e-10	1	0	0	1	0	0
ATCG	315	1890	4	139	503815983	101	818602472	7560	6	2.26619	13.5971	2.30881	0.0543885	0.00923525	0.237624	1.07953e-07	9.14381e-08	1	0	0	0	0	0
ATCGCC	190	761	6	139	503815983	101	818602472	4566	4.00526	1.36691	5.47482	0.929633	0.0328489	0.0055778	0.237936	6.52002e-08	5.52257e-08	1	0	0	1	0	0
ATGC	123	745	4	139	503815983	101	818602472	2980	6.05691	0.884892	5.35971	0.910088	0.0214388	0.00364035	0.239878	4.25529e-08	3.60431e-08	1	0	0	0	0	0
CCCCCCG	1	4	7	139	503815983	101	818602472	28	4	0.00719424	0.028777	0.00488638	0.000201439	3.42046e-05	0.277228	3.99826e-10	3.3866e-10	1	0	0	1	0	0
CCCCCG	7	28	6	139	503815983	101	818602472	168	4	0.0503597	0.201439	0.0342046	0.00120863	0.000205228	0.237624	2.39896e-09	2.03196e-09	1	0	0	1	0	0
CCG	1263	10607	3	139	503815983	101	818602472	31821	8.39826	9.08633	76.3094	12.9574	0.228928	0.0388723	0.249453	4.54388e-07	3.84875e-07	1	0	0	0	0	0
CCGCGG	1	4	6	139	503815983	101	818602472	24	4	0.00719424	0.028777	0.00488638	0.000172662	2.93183e-05	0.237624	3.42708e-10	2.9028e-10	1	0	0	1	0	0
CG	20	242	2	139	503815983	101	818602472	484	12.1	0.143885	1.74101	0.295626	0.00348201	0.000591252	0.239604	6.91128e-09	5.85398e-09	1	0	0	0	0	0
