# Supplementary material for: Profiles of telomeric repeats in Insecta reveal diverse forms of telomeric motifs in Hymenopterans
Source: Life Sci Alliance. 2022 Apr 1;5(7):e202101163. doi: 10.26508/lsa.202101163 (PMC8977481; doi:10.26508/lsa.202101163)
Supplement: Supplemental Data 5. — Tandem repeat statistics and TRIP TRM calls for arthropods species that are not listed in Supplemental Data 2 or Supplemental Data 3. [file LSA-2021-01163_Supplemental_Data_5.zip › DataS5/COTVE_output.csv.0.filtered.xlsx]

## Sheet: Sheet1
Unnamed: 0	reads	repeats	unit_len	avg_genome_cov	genome_size	eff_read_len	num_reads	repeats_total_len	repeats_per_read	reads_per_genome	repeats_per_genome	repeats_per_million_reads	repeats_len_per_genome	repeats_len_per_million_reads	percent_repeats_len_per_read	percent_repeats_len_per_genome	percent_repeat_unit_in_sequences	avg_genome_cov_filter	repeat_containing_reads_filter	repeats_len_per_million_reads_filter	unit_len_filter	percent_repeats_len_per_read_filter	qualified
AAAAAAC	16	64	7	27.0732	131999552	100	35736526	448	4	0.59099	2.36396	1.79088	0.0165477	0.0125362	0.28	1.25362e-07	1.25362e-07	1	0	0	1	0	0
AAAAAAG	11	44	7	27.0732	131999552	100	35736526	308	4	0.406306	1.62522	1.23123	0.0113766	0.00861863	0.28	8.61863e-08	8.61863e-08	1	0	0	1	0	0
AAAAAAT	205	849	7	27.0732	131999552	100	35736526	5943	4.14146	7.57206	31.3594	23.7572	0.219516	0.1663	0.289902	1.663e-06	1.663e-06	1	0	0	1	0	0
AAAAAATCAATTTTTTATC	1	4	19	27.0732	131999552	100	35736526	76	4	0.0369369	0.147747	0.11193	0.0028072	0.00212668	0.76	2.12668e-08	2.12668e-08	1	0	0	1	1	0
AAAAAC	35	157	6	27.0732	131999552	100	35736526	942	4.48571	1.29279	5.79909	4.39326	0.0347945	0.0263596	0.269143	2.63596e-07	2.63596e-07	1	0	0	1	0	0
AAAAACT	8	87	7	27.0732	131999552	100	35736526	609	10.875	0.295495	3.21351	2.43448	0.0224946	0.0170414	0.76125	1.70414e-07	1.70414e-07	1	0	0	1	1	0
AAAAAG	211	933	6	27.0732	131999552	100	35736526	5598	4.4218	7.79368	34.4621	26.1077	0.206773	0.156646	0.265308	1.56646e-06	1.56646e-06	1	0	0	1	0	0
AAAAAGAT	13	57	8	27.0732	131999552	100	35736526	456	4.38462	0.480179	2.1054	1.59501	0.0168432	0.0127601	0.350769	1.27601e-07	1.27601e-07	1	0	0	1	0	0
AAAAAGT	4	29	7	27.0732	131999552	100	35736526	203	7.25	0.147747	1.07117	0.811495	0.00749819	0.00568046	0.5075	5.68046e-08	5.68046e-08	1	0	0	1	1	0
AAAAAT	1253	5329	6	27.0732	131999552	100	35736526	31974	4.25299	46.2819	196.837	149.119	1.18102	0.894715	0.25518	8.94715e-06	8.94715e-06	1	0	0	1	0	0
AAAAATC	7	34	7	27.0732	131999552	100	35736526	238	4.85714	0.258558	1.25585	0.951408	0.00879098	0.00665985	0.34	6.65985e-08	6.65985e-08	1	0	0	1	0	0
AAAAATT	47	195	7	27.0732	131999552	100	35736526	1365	4.14894	1.73603	7.20269	5.4566	0.0504188	0.0381962	0.290426	3.81962e-07	3.81962e-07	1	0	0	1	0	0
AAAAATTGCAAC	8	51	12	27.0732	131999552	100	35736526	612	6.375	0.295495	1.88378	1.42711	0.0226054	0.0171253	0.765	1.71253e-07	1.71253e-07	1	0	0	1	1	0
AAAAC	38	192	5	27.0732	131999552	100	35736526	960	5.05263	1.4036	7.09188	5.37265	0.0354594	0.0268633	0.252632	2.68633e-07	2.68633e-07	1	0	0	1	0	0
AAAACAG	30	147	7	27.0732	131999552	100	35736526	1029	4.9	1.10811	5.42972	4.11344	0.038008	0.0287941	0.343	2.87941e-07	2.87941e-07	1	0	0	1	0	0
AAAACAGAG	3	12	9	27.0732	131999552	100	35736526	108	4	0.110811	0.443242	0.335791	0.00398918	0.00302212	0.36	3.02212e-08	3.02212e-08	1	0	0	1	0	0
AAAACAT	9	36	7	27.0732	131999552	100	35736526	252	4	0.332432	1.32973	1.00737	0.00930809	0.00705161	0.28	7.05161e-08	7.05161e-08	1	0	0	1	0	0
AAAACATAT	2	14	9	27.0732	131999552	100	35736526	126	7	0.0738737	0.517116	0.391756	0.00465405	0.0035258	0.63	3.5258e-08	3.5258e-08	1	0	0	1	1	0
AAAACG	41	183	6	27.0732	131999552	100	35736526	1098	4.46341	1.51441	6.75945	5.12081	0.0405567	0.0307249	0.267805	3.07249e-07	3.07249e-07	1	0	0	1	0	0
AAAACT	94	392	6	27.0732	131999552	100	35736526	2352	4.17021	3.47207	14.4793	10.9692	0.0868755	0.065815	0.250213	6.5815e-07	6.5815e-07	1	0	0	1	0	0
AAAACTC	38	152	7	27.0732	131999552	100	35736526	1064	4	1.4036	5.6144	4.25335	0.0393008	0.0297735	0.28	2.97735e-07	2.97735e-07	1	0	0	1	0	0
AAAACTT	11	44	7	27.0732	131999552	100	35736526	308	4	0.406306	1.62522	1.23123	0.0113766	0.00861863	0.28	8.61863e-08	8.61863e-08	1	0	0	1	0	0
AAAAG	5	29	5	27.0732	131999552	100	35736526	145	5.8	0.184684	1.07117	0.811495	0.00535585	0.00405747	0.29	4.05747e-08	4.05747e-08	1	0	0	1	0	0
AAAAGACG	7	34	8	27.0732	131999552	100	35736526	272	4.85714	0.258558	1.25585	0.951408	0.0100468	0.00761126	0.388571	7.61126e-08	7.61126e-08	1	0	0	1	0	0
AAAAGAG	3	12	7	27.0732	131999552	100	35736526	84	4	0.110811	0.443242	0.335791	0.0031027	0.00235054	0.28	2.35054e-08	2.35054e-08	1	0	0	1	0	0
AAAAGAGC	4	16	8	27.0732	131999552	100	35736526	128	4	0.147747	0.59099	0.447721	0.00472792	0.00358177	0.32	3.58177e-08	3.58177e-08	1	0	0	1	0	0
AAAAGC	69	306	6	27.0732	131999552	100	35736526	1836	4.43478	2.54864	11.3027	8.56267	0.0678161	0.051376	0.266087	5.1376e-07	5.1376e-07	1	0	0	1	0	0
AAAAGCC	6	24	7	27.0732	131999552	100	35736526	168	4	0.221621	0.886485	0.671582	0.00620539	0.00470107	0.28	4.70107e-08	4.70107e-08	1	0	0	1	0	0
AAAAGG	47	210	6	27.0732	131999552	100	35736526	1260	4.46809	1.73603	7.75674	5.87634	0.0465405	0.035258	0.268085	3.5258e-07	3.5258e-07	1	0	0	1	0	0
AAAAGGG	1	4	7	27.0732	131999552	100	35736526	28	4	0.0369369	0.147747	0.11193	0.00103423	0.000783512	0.28	7.83512e-09	7.83512e-09	1	0	0	1	0	0
AAAAGGT	2	8	7	27.0732	131999552	100	35736526	56	4	0.0738737	0.295495	0.223861	0.00206846	0.00156702	0.28	1.56702e-08	1.56702e-08	1	0	0	1	0	0
AAAAGT	15	85	6	27.0732	131999552	100	35736526	510	5.66667	0.554053	3.13963	2.37852	0.0188378	0.0142711	0.34	1.42711e-07	1.42711e-07	1	0	0	1	0	0
AAAAGTGC	1	4	8	27.0732	131999552	100	35736526	32	4	0.0369369	0.147747	0.11193	0.00118198	0.000895442	0.32	8.95442e-09	8.95442e-09	1	0	0	1	0	0
AAAAT	1320	7075	5	27.0732	131999552	100	35736526	35375	5.35985	48.7567	261.328	197.977	1.30664	0.989884	0.267992	9.89884e-06	9.89884e-06	1	0	0	1	0	0
AAAATAAC	6	25	8	27.0732	131999552	100	35736526	200	4.16667	0.221621	0.923422	0.699564	0.00738737	0.00559651	0.333333	5.59651e-08	5.59651e-08	1	0	0	1	0	0
AAAATAT	49	202	7	27.0732	131999552	100	35736526	1414	4.12245	1.80991	7.46125	5.65248	0.0522287	0.0395674	0.288571	3.95674e-07	3.95674e-07	1	0	0	1	0	0
AAAATC	41	187	6	27.0732	131999552	100	35736526	1122	4.56098	1.51441	6.9072	5.23274	0.0414432	0.0313964	0.273659	3.13964e-07	3.13964e-07	1	0	0	1	0	0
AAAATCC	3	12	7	27.0732	131999552	100	35736526	84	4	0.110811	0.443242	0.335791	0.0031027	0.00235054	0.28	2.35054e-08	2.35054e-08	1	0	0	1	0	0
AAAATG	94	379	6	27.0732	131999552	100	35736526	2274	4.03191	3.47207	13.9991	10.6054	0.0839944	0.0636324	0.241915	6.36324e-07	6.36324e-07	1	0	0	1	0	0
AAAATGAAG	25	107	9	27.0732	131999552	100	35736526	963	4.28	0.923422	3.95225	2.99414	0.0355702	0.0269472	0.3852	2.69472e-07	2.69472e-07	1	0	0	1	0	0
AAAATGT	3	12	7	27.0732	131999552	100	35736526	84	4	0.110811	0.443242	0.335791	0.0031027	0.00235054	0.28	2.35054e-08	2.35054e-08	1	0	0	1	0	0
AAAATT	83	341	6	27.0732	131999552	100	35736526	2046	4.10843	3.06576	12.5955	9.54206	0.0755728	0.0572523	0.246506	5.72523e-07	5.72523e-07	1	0	0	1	0	0
AAAATTT	16	64	7	27.0732	131999552	100	35736526	448	4	0.59099	2.36396	1.79088	0.0165477	0.0125362	0.28	1.25362e-07	1.25362e-07	1	0	0	1	0	0
AAAC	319	2081	4	27.0732	131999552	100	35736526	8324	6.52351	11.7829	76.8656	58.2317	0.307463	0.232927	0.26094	2.32927e-06	2.32927e-06	1	0	0	0	0	0
AAACAAT	26	139	7	27.0732	131999552	100	35736526	973	5.34615	0.960359	5.13423	3.88958	0.0359396	0.027227	0.374231	2.7227e-07	2.7227e-07	1	0	0	1	0	0
AAACACC	10	40	7	27.0732	131999552	100	35736526	280	4	0.369369	1.47747	1.1193	0.0103423	0.00783512	0.28	7.83512e-08	7.83512e-08	1	0	0	1	0	0
AAACAG	161	754	6	27.0732	131999552	100	35736526	4524	4.68323	5.94684	27.8504	21.0989	0.167102	0.126593	0.280994	1.26593e-06	1.26593e-06	1	0	0	1	0	0
AAACAGC	5	20	7	27.0732	131999552	100	35736526	140	4	0.184684	0.738737	0.559651	0.00517116	0.00391756	0.28	3.91756e-08	3.91756e-08	1	0	0	1	0	0
AAACAT	106	424	6	27.0732	131999552	100	35736526	2544	4	3.91531	15.6612	11.8646	0.0939674	0.0711877	0.24	7.11877e-07	7.11877e-07	1	0	0	1	0	0
AAACATC	16	71	7	27.0732	131999552	100	35736526	497	4.4375	0.59099	2.62252	1.98676	0.0183576	0.0139073	0.310625	1.39073e-07	1.39073e-07	1	0	0	1	0	0
AAACCAGAG	1	4	9	27.0732	131999552	100	35736526	36	4	0.0369369	0.147747	0.11193	0.00132973	0.00100737	0.36	1.00737e-08	1.00737e-08	1	0	0	1	0	0
AAACCTT	8	32	7	27.0732	131999552	100	35736526	224	4	0.295495	1.18198	0.895442	0.00827386	0.0062681	0.28	6.2681e-08	6.2681e-08	1	0	0	1	0	0
AAACG	2	10	5	27.0732	131999552	100	35736526	50	5	0.0738737	0.369369	0.279826	0.00184684	0.00139913	0.25	1.39913e-08	1.39913e-08	1	0	0	1	0	0
AAACGAG	19	82	7	27.0732	131999552	100	35736526	574	4.31579	0.701801	3.02882	2.29457	0.0212018	0.016062	0.302105	1.6062e-07	1.6062e-07	1	0	0	1	0	0
AAACGC	1	4	6	27.0732	131999552	100	35736526	24	4	0.0369369	0.147747	0.11193	0.000886485	0.000671582	0.24	6.71582e-09	6.71582e-09	1	0	0	1	0	0
AAACGCTAT	13	54	9	27.0732	131999552	100	35736526	486	4.15385	0.480179	1.99459	1.51106	0.0179513	0.0135995	0.373846	1.35995e-07	1.35995e-07	1	0	0	1	0	0
AAACGGAT	3	12	8	27.0732	131999552	100	35736526	96	4	0.110811	0.443242	0.335791	0.00354594	0.00268633	0.32	2.68633e-08	2.68633e-08	1	0	0	1	0	0
AAACGTT	10	40	7	27.0732	131999552	100	35736526	280	4	0.369369	1.47747	1.1193	0.0103423	0.00783512	0.28	7.83512e-08	7.83512e-08	1	0	0	1	0	0
AAACT	6	30	5	27.0732	131999552	100	35736526	150	5	0.221621	1.10811	0.839477	0.00554053	0.00419739	0.25	4.19739e-08	4.19739e-08	1	0	0	1	0	0
AAACTAT	1	4	7	27.0732	131999552	100	35736526	28	4	0.0369369	0.147747	0.11193	0.00103423	0.000783512	0.28	7.83512e-09	7.83512e-09	1	0	0	1	0	0
AAACTC	6	24	6	27.0732	131999552	100	35736526	144	4	0.221621	0.886485	0.671582	0.00531891	0.00402949	0.24	4.02949e-08	4.02949e-08	1	0	0	1	0	0
AAACTG	11	61	6	27.0732	131999552	100	35736526	366	5.54545	0.406306	2.25315	1.70694	0.0135189	0.0102416	0.332727	1.02416e-07	1.02416e-07	1	0	0	1	0	0
AAACTGGT	31	131	8	27.0732	131999552	100	35736526	1048	4.22581	1.14504	4.83873	3.66572	0.0387098	0.0293257	0.338065	2.93257e-07	2.93257e-07	1	0	0	1	0	0
AAACTT	4	16	6	27.0732	131999552	100	35736526	96	4	0.147747	0.59099	0.447721	0.00354594	0.00268633	0.24	2.68633e-08	2.68633e-08	1	0	0	1	0	0
AAAG	178	1326	4	27.0732	131999552	100	35736526	5304	7.44944	6.57476	48.9783	37.1049	0.195913	0.14842	0.297978	1.4842e-06	1.4842e-06	1	0	0	0	0	0
AAAGAAG	29	120	7	27.0732	131999552	100	35736526	840	4.13793	1.07117	4.43242	3.35791	0.031027	0.0235054	0.289655	2.35054e-07	2.35054e-07	1	0	0	1	0	0
AAAGAAT	15	60	7	27.0732	131999552	100	35736526	420	4	0.554053	2.21621	1.67895	0.0155135	0.0117527	0.28	1.17527e-07	1.17527e-07	1	0	0	1	0	0
AAAGAC	21	84	6	27.0732	131999552	100	35736526	504	4	0.775674	3.1027	2.35054	0.0186162	0.0141032	0.24	1.41032e-07	1.41032e-07	1	0	0	1	0	0
AAAGACAAGGAT	1	4	12	27.0732	131999552	100	35736526	48	4	0.0369369	0.147747	0.11193	0.00177297	0.00134316	0.48	1.34316e-08	1.34316e-08	1	0	0	1	0	0
AAAGACC	5	20	7	27.0732	131999552	100	35736526	140	4	0.184684	0.738737	0.559651	0.00517116	0.00391756	0.28	3.91756e-08	3.91756e-08	1	0	0	1	0	0
AAAGACTG	9	41	8	27.0732	131999552	100	35736526	328	4.55556	0.332432	1.51441	1.14729	0.0121153	0.00917828	0.364444	9.17828e-08	9.17828e-08	1	0	0	1	0	0
AAAGAG	112	495	6	27.0732	131999552	100	35736526	2970	4.41964	4.13693	18.2838	13.8514	0.109703	0.0831082	0.265179	8.31082e-07	8.31082e-07	1	0	0	1	0	0
AAAGAGG	5	20	7	27.0732	131999552	100	35736526	140	4	0.184684	0.738737	0.559651	0.00517116	0.00391756	0.28	3.91756e-08	3.91756e-08	1	0	0	1	0	0
AAAGAGGGG	1	4	9	27.0732	131999552	100	35736526	36	4	0.0369369	0.147747	0.11193	0.00132973	0.00100737	0.36	1.00737e-08	1.00737e-08	1	0	0	1	0	0
AAAGAGT	85	357	7	27.0732	131999552	100	35736526	2499	4.2	3.13963	13.1865	9.98978	0.0923052	0.0699285	0.294	6.99285e-07	6.99285e-07	1	0	0	1	0	0
AAAGAT	56	231	6	27.0732	131999552	100	35736526	1386	4.125	2.06846	8.53242	6.46397	0.0511945	0.0387838	0.2475	3.87838e-07	3.87838e-07	1	0	0	1	0	0
AAAGATG	8	96	7	27.0732	131999552	100	35736526	672	12	0.295495	3.54594	2.68633	0.0248216	0.0188043	0.84	1.88043e-07	1.88043e-07	1	0	0	1	1	0
AAAGATTATT	2	8	10	27.0732	131999552	100	35736526	80	4	0.0738737	0.295495	0.223861	0.00295495	0.00223861	0.4	2.23861e-08	2.23861e-08	1	0	0	1	0	0
AAAGC	13	77	5	27.0732	131999552	100	35736526	385	5.92308	0.480179	2.84414	2.15466	0.0142207	0.0107733	0.296154	1.07733e-07	1.07733e-07	1	0	0	1	0	0
AAAGCAG	16	71	7	27.0732	131999552	100	35736526	497	4.4375	0.59099	2.62252	1.98676	0.0183576	0.0139073	0.310625	1.39073e-07	1.39073e-07	1	0	0	1	0	0
AAAGCT	95	381	6	27.0732	131999552	100	35736526	2286	4.01053	3.509	14.0729	10.6614	0.0844377	0.0639682	0.240632	6.39682e-07	6.39682e-07	1	0	0	1	0	0
AAAGCTG	12	48	7	27.0732	131999552	100	35736526	336	4	0.443242	1.77297	1.34316	0.0124108	0.00940215	0.28	9.40215e-08	9.40215e-08	1	0	0	1	0	0
AAAGCTT	15	77	7	27.0732	131999552	100	35736526	539	5.13333	0.554053	2.84414	2.15466	0.019909	0.0150826	0.359333	1.50826e-07	1.50826e-07	1	0	0	1	0	0
AAAGG	17	85	5	27.0732	131999552	100	35736526	425	5	0.627927	3.13963	2.37852	0.0156982	0.0118926	0.25	1.18926e-07	1.18926e-07	1	0	0	1	0	0
AAAGGAG	2	8	7	27.0732	131999552	100	35736526	56	4	0.0738737	0.295495	0.223861	0.00206846	0.00156702	0.28	1.56702e-08	1.56702e-08	1	0	0	1	0	0
AAAGGAGTGGG	1	4	11	27.0732	131999552	100	35736526	44	4	0.0369369	0.147747	0.11193	0.00162522	0.00123123	0.44	1.23123e-08	1.23123e-08	1	0	0	1	0	0
AAAGGAT	10	42	7	27.0732	131999552	100	35736526	294	4.2	0.369369	1.55135	1.17527	0.0108594	0.00822688	0.294	8.22688e-08	8.22688e-08	1	0	0	1	0	0
AAAGGC	1	4	6	27.0732	131999552	100	35736526	24	4	0.0369369	0.147747	0.11193	0.000886485	0.000671582	0.24	6.71582e-09	6.71582e-09	1	0	0	1	0	0
AAAGGT	41	174	6	27.0732	131999552	100	35736526	1044	4.2439	1.51441	6.42702	4.86897	0.0385621	0.0292138	0.254634	2.92138e-07	2.92138e-07	1	0	0	1	0	0
AAAGT	561	9567	5	27.0732	131999552	100	35736526	47835	17.0535	20.7216	353.375	267.709	1.76688	1.33855	0.852674	1.33855e-05	1.33855e-05	1	0	0	1	1	0
AAAGTAAGT	739	7484	9	27.0732	131999552	100	35736526	67356	10.1272	27.2963	276.436	209.422	2.48792	1.88479	0.911448	1.88479e-05	1.88479e-05	1	0	0	1	1	0
AAAGTAC	326	4325	7	27.0732	131999552	100	35736526	30275	13.2669	12.0414	159.752	121.025	1.11826	0.847172	0.928681	8.47172e-06	8.47172e-06	1	0	0	1	1	0
AAAGTATAT	14	67	9	27.0732	131999552	100	35736526	603	4.78571	0.517116	2.47477	1.87483	0.0222729	0.0168735	0.430714	1.68735e-07	1.68735e-07	1	0	0	1	0	0
AAAGTGT	18	77	7	27.0732	131999552	100	35736526	539	4.27778	0.664864	2.84414	2.15466	0.019909	0.0150826	0.299444	1.50826e-07	1.50826e-07	1	0	0	1	0	0
AAAT	4568	29463	4	27.0732	131999552	100	35736526	117852	6.44987	168.728	1088.27	824.451	4.35308	3.2978	0.257995	3.2978e-05	3.2978e-05	1	0	0	0	0	0
AAATAACTAAATACAATAT	1	5	19	27.0732	131999552	100	35736526	95	5	0.0369369	0.184684	0.139913	0.003509	0.00265834	0.95	2.65834e-08	2.65834e-08	1	0	0	1	1	0
AAATAAG	6	24	7	27.0732	131999552	100	35736526	168	4	0.221621	0.886485	0.671582	0.00620539	0.00470107	0.28	4.70107e-08	4.70107e-08	1	0	0	1	0	0
AAATAAT	52	211	7	27.0732	131999552	100	35736526	1477	4.05769	1.92072	7.79368	5.90432	0.0545558	0.0413303	0.284038	4.13303e-07	4.13303e-07	1	0	0	1	0	0
AAATAC	95	395	6	27.0732	131999552	100	35736526	2370	4.15789	3.509	14.5901	11.0531	0.0875404	0.0663187	0.249474	6.63187e-07	6.63187e-07	1	0	0	1	0	0
AAATACAT	279	2391	8	27.0732	131999552	100	35736526	19128	8.56989	10.3054	88.3161	66.9063	0.706529	0.535251	0.685591	5.35251e-06	5.35251e-06	1	0	0	1	1	0
AAATACG	8	34	7	27.0732	131999552	100	35736526	238	4.25	0.295495	1.25585	0.951408	0.00879098	0.00665985	0.2975	6.65985e-08	6.65985e-08	1	0	0	1	0	0
AAATACT	12	58	7	27.0732	131999552	100	35736526	406	4.83333	0.443242	2.14234	1.62299	0.0149964	0.0113609	0.338333	1.13609e-07	1.13609e-07	1	0	0	1	0	0
AAATAG	41	182	6	27.0732	131999552	100	35736526	1092	4.43902	1.51441	6.72251	5.09283	0.0403351	0.030557	0.266341	3.0557e-07	3.0557e-07	1	0	0	1	0	0
AAATAGT	34	136	7	27.0732	131999552	100	35736526	952	4	1.25585	5.02341	3.80563	0.0351639	0.0266394	0.28	2.66394e-07	2.66394e-07	1	0	0	1	0	0
AAATAT	643	2649	6	27.0732	131999552	100	35736526	15894	4.11975	23.7504	97.8458	74.1258	0.587075	0.444755	0.247185	4.44755e-06	4.44755e-06	1	0	0	1	0	0
AAATATATAAT	1	5	11	27.0732	131999552	100	35736526	55	5	0.0369369	0.184684	0.139913	0.00203153	0.00153904	0.55	1.53904e-08	1.53904e-08	1	0	0	1	1	0
AAATATATG	8	38	9	27.0732	131999552	100	35736526	342	4.75	0.295495	1.4036	1.06334	0.0126324	0.00957004	0.4275	9.57004e-08	9.57004e-08	1	0	0	1	0	0
AAATATT	61	256	7	27.0732	131999552	100	35736526	1792	4.19672	2.25315	9.45584	7.16354	0.0661909	0.0501448	0.29377	5.01448e-07	5.01448e-07	1	0	0	1	0	0
AAATATTGT	27	115	9	27.0732	131999552	100	35736526	1035	4.25926	0.997296	4.24774	3.218	0.0382297	0.028962	0.383333	2.8962e-07	2.8962e-07	1	0	0	1	0	0
AAATCAAT	3	26	8	27.0732	131999552	100	35736526	208	8.66667	0.110811	0.960359	0.727547	0.00768287	0.00582038	0.693333	5.82038e-08	5.82038e-08	1	0	0	1	1	0
AAATCAT	1	4	7	27.0732	131999552	100	35736526	28	4	0.0369369	0.147747	0.11193	0.00103423	0.000783512	0.28	7.83512e-09	7.83512e-09	1	0	0	1	0	0
AAATCG	1	4	6	27.0732	131999552	100	35736526	24	4	0.0369369	0.147747	0.11193	0.000886485	0.000671582	0.24	6.71582e-09	6.71582e-09	1	0	0	1	0	0
AAATCT	38	188	6	27.0732	131999552	100	35736526	1128	4.94737	1.4036	6.94413	5.26072	0.0416648	0.0315643	0.296842	3.15643e-07	3.15643e-07	1	0	0	1	0	0
AAATGAT	17	68	7	27.0732	131999552	100	35736526	476	4	0.627927	2.51171	1.90282	0.017582	0.0133197	0.28	1.33197e-07	1.33197e-07	1	0	0	1	0	0
AAATGC	1	4	6	27.0732	131999552	100	35736526	24	4	0.0369369	0.147747	0.11193	0.000886485	0.000671582	0.24	6.71582e-09	6.71582e-09	1	0	0	1	0	0
AAATGCGT	163	1693	8	27.0732	131999552	100	35736526	13544	10.3865	6.02071	62.5341	47.3745	0.500273	0.378996	0.83092	3.78996e-06	3.78996e-06	1	0	0	1	1	0
AAATGG	11	51	6	27.0732	131999552	100	35736526	306	4.63636	0.406306	1.88378	1.42711	0.0113027	0.00856267	0.278182	8.56267e-08	8.56267e-08	1	0	0	1	0	0
AAATGGT	1	4	7	27.0732	131999552	100	35736526	28	4	0.0369369	0.147747	0.11193	0.00103423	0.000783512	0.28	7.83512e-09	7.83512e-09	1	0	0	1	0	0
AAATGT	87	407	6	27.0732	131999552	100	35736526	2442	4.67816	3.21351	15.0333	11.3889	0.0901998	0.0683334	0.28069	6.83334e-07	6.83334e-07	1	0	0	1	0	0
AAATGTT	24	96	7	27.0732	131999552	100	35736526	672	4	0.886485	3.54594	2.68633	0.0248216	0.0188043	0.28	1.88043e-07	1.88043e-07	1	0	0	1	0	0
AAATT	146	804	5	27.0732	131999552	100	35736526	4020	5.50685	5.39278	29.6972	22.498	0.148486	0.11249	0.275342	1.1249e-06	1.1249e-06	1	0	0	1	0	0
AAATTAC	19	76	7	27.0732	131999552	100	35736526	532	4	0.701801	2.8072	2.12668	0.0196504	0.0148867	0.28	1.48867e-07	1.48867e-07	1	0	0	1	0	0
AAATTAT	47	193	7	27.0732	131999552	100	35736526	1351	4.10638	1.73603	7.12882	5.40064	0.0499017	0.0378045	0.287447	3.78045e-07	3.78045e-07	1	0	0	1	0	0
AAATTC	28	112	6	27.0732	131999552	100	35736526	672	4	1.03423	4.13693	3.13405	0.0248216	0.0188043	0.24	1.88043e-07	1.88043e-07	1	0	0	1	0	0
AAATTG	4	16	6	27.0732	131999552	100	35736526	96	4	0.147747	0.59099	0.447721	0.00354594	0.00268633	0.24	2.68633e-08	2.68633e-08	1	0	0	1	0	0
AAATTGT	7	28	7	27.0732	131999552	100	35736526	196	4	0.258558	1.03423	0.783512	0.00723963	0.00548458	0.28	5.48458e-08	5.48458e-08	1	0	0	1	0	0
AAATTT	60	246	6	27.0732	131999552	100	35736526	1476	4.1	2.21621	9.08647	6.88371	0.0545188	0.0413023	0.246	4.13023e-07	4.13023e-07	1	0	0	1	0	0
AAC	8094	131110	3	27.0732	131999552	100	35736526	393330	16.1984	298.967	4842.79	3668.8	14.5284	11.0064	0.485953	0.000110064	0.000110064	1	0	1	0	0	0
AACAAG	106	432	6	27.0732	131999552	100	35736526	2592	4.07547	3.91531	15.9567	12.0885	0.0957404	0.0725308	0.244528	7.25308e-07	7.25308e-07	1	0	0	1	0	0
AACAAGC	51	204	7	27.0732	131999552	100	35736526	1428	4	1.88378	7.53512	5.70845	0.0527459	0.0399591	0.28	3.99591e-07	3.99591e-07	1	0	0	1	0	0
AACAAGT	1	4	7	27.0732	131999552	100	35736526	28	4	0.0369369	0.147747	0.11193	0.00103423	0.000783512	0.28	7.83512e-09	7.83512e-09	1	0	0	1	0	0
AACAAGTATAAT	5	20	12	27.0732	131999552	100	35736526	240	4	0.184684	0.738737	0.559651	0.00886485	0.00671582	0.48	6.71582e-08	6.71582e-08	1	0	0	1	0	0
AACAAT	371	1703	6	27.0732	131999552	100	35736526	10218	4.5903	13.7036	62.9035	47.6543	0.377421	0.285926	0.275418	2.85926e-06	2.85926e-06	1	0	0	1	0	0
AACAC	40	200	5	27.0732	131999552	100	35736526	1000	5	1.47747	7.38737	5.59651	0.0369369	0.0279826	0.25	2.79826e-07	2.79826e-07	1	0	0	1	0	0
AACACAC	14	56	7	27.0732	131999552	100	35736526	392	4	0.517116	2.06846	1.56702	0.0144793	0.0109692	0.28	1.09692e-07	1.09692e-07	1	0	0	1	0	0
AACACACC	4	16	8	27.0732	131999552	100	35736526	128	4	0.147747	0.59099	0.447721	0.00472792	0.00358177	0.32	3.58177e-08	3.58177e-08	1	0	0	1	0	0
AACACC	89	371	6	27.0732	131999552	100	35736526	2226	4.16854	3.28738	13.7036	10.3815	0.0822215	0.0622892	0.250112	6.22892e-07	6.22892e-07	1	0	0	1	0	0
AACACG	1	4	6	27.0732	131999552	100	35736526	24	4	0.0369369	0.147747	0.11193	0.000886485	0.000671582	0.24	6.71582e-09	6.71582e-09	1	0	0	1	0	0
AACACT	8	32	6	27.0732	131999552	100	35736526	192	4	0.295495	1.18198	0.895442	0.00709188	0.00537265	0.24	5.37265e-08	5.37265e-08	1	0	0	1	0	0
AACACTC	2	8	7	27.0732	131999552	100	35736526	56	4	0.0738737	0.295495	0.223861	0.00206846	0.00156702	0.28	1.56702e-08	1.56702e-08	1	0	0	1	0	0
AACACTG	4	16	7	27.0732	131999552	100	35736526	112	4	0.147747	0.59099	0.447721	0.00413693	0.00313405	0.28	3.13405e-08	3.13405e-08	1	0	0	1	0	0
AACAG	20	107	5	27.0732	131999552	100	35736526	535	5.35	0.738737	3.95225	2.99414	0.0197612	0.0149707	0.2675	1.49707e-07	1.49707e-07	1	0	0	1	0	0
AACAGC	356	1555	6	27.0732	131999552	100	35736526	9330	4.36798	13.1495	57.4368	43.5129	0.344621	0.261077	0.262079	2.61077e-06	2.61077e-06	1	0	0	1	0	0
AACAGCC	18	72	7	27.0732	131999552	100	35736526	504	4	0.664864	2.65945	2.01475	0.0186162	0.0141032	0.28	1.41032e-07	1.41032e-07	1	0	0	1	0	0
AACAGGAT	16	89	8	27.0732	131999552	100	35736526	712	5.5625	0.59099	3.28738	2.49045	0.0262991	0.0199236	0.445	1.99236e-07	1.99236e-07	1	0	0	1	0	0
AACAGT	119	511	6	27.0732	131999552	100	35736526	3066	4.29412	4.39549	18.8747	14.2991	0.113248	0.0857946	0.257647	8.57946e-07	8.57946e-07	1	0	0	1	0	0
AACAGTAGT	11	48	9	27.0732	131999552	100	35736526	432	4.36364	0.406306	1.77297	1.34316	0.0159567	0.0120885	0.392727	1.20885e-07	1.20885e-07	1	0	0	1	0	0
AACAGTC	9	40	7	27.0732	131999552	100	35736526	280	4.44444	0.332432	1.47747	1.1193	0.0103423	0.00783512	0.311111	7.83512e-08	7.83512e-08	1	0	0	1	0	0
AACAGTG	21	91	7	27.0732	131999552	100	35736526	637	4.33333	0.775674	3.36126	2.54641	0.0235288	0.0178249	0.303333	1.78249e-07	1.78249e-07	1	0	0	1	0	0
AACAT	61	310	5	27.0732	131999552	100	35736526	1550	5.08197	2.25315	11.4504	8.6746	0.0572522	0.043373	0.254098	4.3373e-07	4.3373e-07	1	0	0	1	0	0
AACATAAT	10	87	8	27.0732	131999552	100	35736526	696	8.7	0.369369	3.21351	2.43448	0.0257081	0.0194759	0.696	1.94759e-07	1.94759e-07	1	0	0	1	1	0
AACATAATACTATAT	8	34	15	27.0732	131999552	100	35736526	510	4.25	0.295495	1.25585	0.951408	0.0188378	0.0142711	0.6375	1.42711e-07	1.42711e-07	1	0	0	1	1	0
AACATAC	18	72	7	27.0732	131999552	100	35736526	504	4	0.664864	2.65945	2.01475	0.0186162	0.0141032	0.28	1.41032e-07	1.41032e-07	1	0	0	1	0	0
AACATACAT	9	61	9	27.0732	131999552	100	35736526	549	6.77778	0.332432	2.25315	1.70694	0.0202783	0.0153624	0.61	1.53624e-07	1.53624e-07	1	0	0	1	1	0
AACATAG	11	51	7	27.0732	131999552	100	35736526	357	4.63636	0.406306	1.88378	1.42711	0.0131865	0.00998978	0.324545	9.98978e-08	9.98978e-08	1	0	0	1	0	0
AACATAT	67	350	7	27.0732	131999552	100	35736526	2450	5.22388	2.47477	12.9279	9.7939	0.0904953	0.0685573	0.365672	6.85573e-07	6.85573e-07	1	0	0	1	0	0
AACATC	167	742	6	27.0732	131999552	100	35736526	4452	4.44311	6.16846	27.4072	20.7631	0.164443	0.124578	0.266587	1.24578e-06	1.24578e-06	1	0	0	1	0	0
AACATCC	19	77	7	27.0732	131999552	100	35736526	539	4.05263	0.701801	2.84414	2.15466	0.019909	0.0150826	0.283684	1.50826e-07	1.50826e-07	1	0	0	1	0	0
AACATCG	16	64	7	27.0732	131999552	100	35736526	448	4	0.59099	2.36396	1.79088	0.0165477	0.0125362	0.28	1.25362e-07	1.25362e-07	1	0	0	1	0	0
AACATG	58	251	6	27.0732	131999552	100	35736526	1506	4.32759	2.14234	9.27116	7.02363	0.0556269	0.0421418	0.259655	4.21418e-07	4.21418e-07	1	0	0	1	0	0
AACATGC	1	4	7	27.0732	131999552	100	35736526	28	4	0.0369369	0.147747	0.11193	0.00103423	0.000783512	0.28	7.83512e-09	7.83512e-09	1	0	0	1	0	0
AACATGT	1	4	7	27.0732	131999552	100	35736526	28	4	0.0369369	0.147747	0.11193	0.00103423	0.000783512	0.28	7.83512e-09	7.83512e-09	1	0	0	1	0	0
AACATT	40	160	6	27.0732	131999552	100	35736526	960	4	1.47747	5.9099	4.47721	0.0354594	0.0268633	0.24	2.68633e-07	2.68633e-07	1	0	0	1	0	0
AACATTC	13	52	7	27.0732	131999552	100	35736526	364	4	0.480179	1.92072	1.45509	0.013445	0.0101857	0.28	1.01857e-07	1.01857e-07	1	0	0	1	0	0
AACATTGCTCC	16	70	11	27.0732	131999552	100	35736526	770	4.375	0.59099	2.58558	1.95878	0.0284414	0.0215466	0.48125	2.15466e-07	2.15466e-07	1	0	0	1	0	0
AACC	162	1075	4	27.0732	131999552	100	35736526	4300	6.6358	5.98377	39.7071	30.0813	0.158829	0.120325	0.265432	1.20325e-06	1.20325e-06	1	0	0	0	0	0
AACCAAG	1	4	7	27.0732	131999552	100	35736526	28	4	0.0369369	0.147747	0.11193	0.00103423	0.000783512	0.28	7.83512e-09	7.83512e-09	1	0	0	1	0	0
AACCAAGAG	28	125	9	27.0732	131999552	100	35736526	1125	4.46429	1.03423	4.61711	3.49782	0.041554	0.0314804	0.401786	3.14804e-07	3.14804e-07	1	0	0	1	0	0
AACCAC	49	217	6	27.0732	131999552	100	35736526	1302	4.42857	1.80991	8.0153	6.07222	0.0480918	0.0364333	0.265714	3.64333e-07	3.64333e-07	1	0	0	1	0	0
AACCAG	106	467	6	27.0732	131999552	100	35736526	2802	4.40566	3.91531	17.2495	13.0679	0.103497	0.0784072	0.26434	7.84072e-07	7.84072e-07	1	0	0	1	0	0
AACCAGC	22	90	7	27.0732	131999552	100	35736526	630	4.09091	0.812611	3.32432	2.51843	0.0232702	0.017629	0.286364	1.7629e-07	1.7629e-07	1	0	0	1	0	0
AACCAGT	6	24	7	27.0732	131999552	100	35736526	168	4	0.221621	0.886485	0.671582	0.00620539	0.00470107	0.28	4.70107e-08	4.70107e-08	1	0	0	1	0	0
AACCAT	29	116	6	27.0732	131999552	100	35736526	696	4	1.07117	4.28468	3.24598	0.0257081	0.0194759	0.24	1.94759e-07	1.94759e-07	1	0	0	1	0	0
AACCATC	11	44	7	27.0732	131999552	100	35736526	308	4	0.406306	1.62522	1.23123	0.0113766	0.00861863	0.28	8.61863e-08	8.61863e-08	1	0	0	1	0	0
AACCC	12	60	5	27.0732	131999552	100	35736526	300	5	0.443242	2.21621	1.67895	0.0110811	0.00839477	0.25	8.39477e-08	8.39477e-08	1	0	0	1	0	0
AACCCTC	1	4	7	27.0732	131999552	100	35736526	28	4	0.0369369	0.147747	0.11193	0.00103423	0.000783512	0.28	7.83512e-09	7.83512e-09	1	0	0	1	0	0
AACCG	1	5	5	27.0732	131999552	100	35736526	25	5	0.0369369	0.184684	0.139913	0.000923422	0.000699564	0.25	6.99564e-09	6.99564e-09	1	0	0	1	0	0
AACCGAC	5	20	7	27.0732	131999552	100	35736526	140	4	0.184684	0.738737	0.559651	0.00517116	0.00391756	0.28	3.91756e-08	3.91756e-08	1	0	0	1	0	0
AACCGAG	8	33	7	27.0732	131999552	100	35736526	231	4.125	0.295495	1.21892	0.923425	0.00853242	0.00646397	0.28875	6.46397e-08	6.46397e-08	1	0	0	1	0	0
AACCGG	4	16	6	27.0732	131999552	100	35736526	96	4	0.147747	0.59099	0.447721	0.00354594	0.00268633	0.24	2.68633e-08	2.68633e-08	1	0	0	1	0	0
AACCT	21	116	5	27.0732	131999552	100	35736526	580	5.52381	0.775674	4.28468	3.24598	0.0214234	0.0162299	0.27619	1.62299e-07	1.62299e-07	1	0	0	1	0	0
AACCTAC	31	135	7	27.0732	131999552	100	35736526	945	4.35484	1.14504	4.98648	3.77765	0.0349053	0.0264435	0.304839	2.64435e-07	2.64435e-07	1	0	0	1	0	0
AACCTAG	25	100	7	27.0732	131999552	100	35736526	700	4	0.923422	3.69369	2.79826	0.0258558	0.0195878	0.28	1.95878e-07	1.95878e-07	1	0	0	1	0	0
AACCTCG	6	24	7	27.0732	131999552	100	35736526	168	4	0.221621	0.886485	0.671582	0.00620539	0.00470107	0.28	4.70107e-08	4.70107e-08	1	0	0	1	0	0
AACCTG	27	118	6	27.0732	131999552	100	35736526	708	4.37037	0.997296	4.35855	3.30194	0.0261513	0.0198117	0.262222	1.98117e-07	1.98117e-07	1	0	0	1	0	0
AACG	75	555	4	27.0732	131999552	100	35736526	2220	7.4	2.77027	20.5	15.5303	0.0819999	0.0621213	0.296	6.21213e-07	6.21213e-07	1	0	0	0	0	0
AACGAAT	16	64	7	27.0732	131999552	100	35736526	448	4	0.59099	2.36396	1.79088	0.0165477	0.0125362	0.28	1.25362e-07	1.25362e-07	1	0	0	1	0	0
AACGAC	2	9	6	27.0732	131999552	100	35736526	54	4.5	0.0738737	0.332432	0.251843	0.00199459	0.00151106	0.27	1.51106e-08	1.51106e-08	1	0	0	1	0	0
AACGAG	48	197	6	27.0732	131999552	100	35736526	1182	4.10417	1.77297	7.27656	5.51257	0.0436594	0.0330754	0.24625	3.30754e-07	3.30754e-07	1	0	0	1	0	0
AACGAGC	11	44	7	27.0732	131999552	100	35736526	308	4	0.406306	1.62522	1.23123	0.0113766	0.00861863	0.28	8.61863e-08	8.61863e-08	1	0	0	1	0	0
AACGAT	25	100	6	27.0732	131999552	100	35736526	600	4	0.923422	3.69369	2.79826	0.0221621	0.0167895	0.24	1.67895e-07	1.67895e-07	1	0	0	1	0	0
AACGCGAAT	17	75	9	27.0732	131999552	100	35736526	675	4.41176	0.627927	2.77027	2.09869	0.0249324	0.0188882	0.397059	1.88882e-07	1.88882e-07	1	0	0	1	0	0
AACGGAC	7	32	7	27.0732	131999552	100	35736526	224	4.57143	0.258558	1.18198	0.895442	0.00827386	0.0062681	0.32	6.2681e-08	6.2681e-08	1	0	0	1	0	0
AACGGC	2	8	6	27.0732	131999552	100	35736526	48	4	0.0738737	0.295495	0.223861	0.00177297	0.00134316	0.24	1.34316e-08	1.34316e-08	1	0	0	1	0	0
AACGGG	30	136	6	27.0732	131999552	100	35736526	816	4.53333	1.10811	5.02341	3.80563	0.0301405	0.0228338	0.272	2.28338e-07	2.28338e-07	1	0	0	1	0	0
AACGT	11	55	5	27.0732	131999552	100	35736526	275	5	0.406306	2.03153	1.53904	0.0101576	0.00769521	0.25	7.69521e-08	7.69521e-08	1	0	0	1	0	0
AACGTCGG	20	83	8	27.0732	131999552	100	35736526	664	4.15	0.738737	3.06576	2.32255	0.0245261	0.0185804	0.332	1.85804e-07	1.85804e-07	1	0	0	1	0	0
AACGTCT	8	33	7	27.0732	131999552	100	35736526	231	4.125	0.295495	1.21892	0.923425	0.00853242	0.00646397	0.28875	6.46397e-08	6.46397e-08	1	0	0	1	0	0
AACT	85	594	4	27.0732	131999552	100	35736526	2376	6.98824	3.13963	21.9405	16.6216	0.087762	0.0664866	0.279529	6.64866e-07	6.64866e-07	1	0	0	0	0	0
AACTAAT	6	27	7	27.0732	131999552	100	35736526	189	4.5	0.221621	0.997296	0.75553	0.00698107	0.00528871	0.315	5.28871e-08	5.28871e-08	1	0	0	1	0	0
AACTAC	289	1407	6	27.0732	131999552	100	35736526	8442	4.86851	10.6748	51.9702	39.3715	0.311821	0.236229	0.292111	2.36229e-06	2.36229e-06	1	0	0	1	0	0
AACTACAGC	3	12	9	27.0732	131999552	100	35736526	108	4	0.110811	0.443242	0.335791	0.00398918	0.00302212	0.36	3.02212e-08	3.02212e-08	1	0	0	1	0	0
AACTACC	15	60	7	27.0732	131999552	100	35736526	420	4	0.554053	2.21621	1.67895	0.0155135	0.0117527	0.28	1.17527e-07	1.17527e-07	1	0	0	1	0	0
AACTAG	24	140	6	27.0732	131999552	100	35736526	840	5.83333	0.886485	5.17116	3.91756	0.031027	0.0235054	0.35	2.35054e-07	2.35054e-07	1	0	0	1	0	0
AACTAGC	21	84	7	27.0732	131999552	100	35736526	588	4	0.775674	3.1027	2.35054	0.0217189	0.0164538	0.28	1.64538e-07	1.64538e-07	1	0	0	1	0	0
AACTAGT	18	93	7	27.0732	131999552	100	35736526	651	5.16667	0.664864	3.43513	2.60238	0.0240459	0.0182167	0.361667	1.82167e-07	1.82167e-07	1	0	0	1	0	0
AACTAT	268	1114	6	27.0732	131999552	100	35736526	6684	4.15672	9.89908	41.1477	31.1726	0.246886	0.187036	0.249403	1.87036e-06	1.87036e-06	1	0	0	1	0	0
AACTATC	3	12	7	27.0732	131999552	100	35736526	84	4	0.110811	0.443242	0.335791	0.0031027	0.00235054	0.28	2.35054e-08	2.35054e-08	1	0	0	1	0	0
AACTATT	7	28	7	27.0732	131999552	100	35736526	196	4	0.258558	1.03423	0.783512	0.00723963	0.00548458	0.28	5.48458e-08	5.48458e-08	1	0	0	1	0	0
AACTC	66	361	5	27.0732	131999552	100	35736526	1805	5.4697	2.43783	13.3342	10.1017	0.0666711	0.0505085	0.273485	5.05085e-07	5.05085e-07	1	0	0	1	0	0
AACTCAG	8	32	7	27.0732	131999552	100	35736526	224	4	0.295495	1.18198	0.895442	0.00827386	0.0062681	0.28	6.2681e-08	6.2681e-08	1	0	0	1	0	0
AACTCC	36	144	6	27.0732	131999552	100	35736526	864	4	1.32973	5.31891	4.02949	0.0319135	0.0241769	0.24	2.41769e-07	2.41769e-07	1	0	0	1	0	0
AACTCT	20	80	6	27.0732	131999552	100	35736526	480	4	0.738737	2.95495	2.23861	0.0177297	0.0134316	0.24	1.34316e-07	1.34316e-07	1	0	0	1	0	0
AACTCTC	21	89	7	27.0732	131999552	100	35736526	623	4.2381	0.775674	3.28738	2.49045	0.0230117	0.0174331	0.296667	1.74331e-07	1.74331e-07	1	0	0	1	0	0
AACTGAG	13	52	7	27.0732	131999552	100	35736526	364	4	0.480179	1.92072	1.45509	0.013445	0.0101857	0.28	1.01857e-07	1.01857e-07	1	0	0	1	0	0
AACTGCT	20	80	7	27.0732	131999552	100	35736526	560	4	0.738737	2.95495	2.23861	0.0206846	0.0156702	0.28	1.56702e-07	1.56702e-07	1	0	0	1	0	0
AACTGG	72	318	6	27.0732	131999552	100	35736526	1908	4.41667	2.65945	11.7459	8.89846	0.0704756	0.0533908	0.265	5.33908e-07	5.33908e-07	1	0	0	1	0	0
AACTGT	1	4	6	27.0732	131999552	100	35736526	24	4	0.0369369	0.147747	0.11193	0.000886485	0.000671582	0.24	6.71582e-09	6.71582e-09	1	0	0	1	0	0
AACTT	8	44	5	27.0732	131999552	100	35736526	220	5.5	0.295495	1.62522	1.23123	0.00812611	0.00615617	0.275	6.15617e-08	6.15617e-08	1	0	0	1	0	0
AACTTAAT	10	79	8	27.0732	131999552	100	35736526	632	7.9	0.369369	2.91801	2.21062	0.0233441	0.017685	0.632	1.7685e-07	1.7685e-07	1	0	0	1	1	0
AACTTAT	19	76	7	27.0732	131999552	100	35736526	532	4	0.701801	2.8072	2.12668	0.0196504	0.0148867	0.28	1.48867e-07	1.48867e-07	1	0	0	1	0	0
AACTTC	86	344	6	27.0732	131999552	100	35736526	2064	4	3.17657	12.7063	9.62601	0.0762377	0.057756	0.24	5.7756e-07	5.7756e-07	1	0	0	1	0	0
AAG	5856	62723	3	27.0732	131999552	100	35736526	188169	10.7109	216.302	2316.79	1755.15	6.95037	5.26545	0.321327	5.26545e-05	5.26545e-05	1	0	1	0	0	0
AAGAAGG	9	38	7	27.0732	131999552	100	35736526	266	4.22222	0.332432	1.4036	1.06334	0.00982521	0.00744336	0.295556	7.44336e-08	7.44336e-08	1	0	0	1	0	0
AAGAAT	134	596	6	27.0732	131999552	100	35736526	3576	4.44776	4.94954	22.0144	16.6776	0.132086	0.100066	0.266866	1.00066e-06	1.00066e-06	1	0	0	1	0	0
AAGAATG	1	4	7	27.0732	131999552	100	35736526	28	4	0.0369369	0.147747	0.11193	0.00103423	0.000783512	0.28	7.83512e-09	7.83512e-09	1	0	0	1	0	0
AAGAATT	4	16	7	27.0732	131999552	100	35736526	112	4	0.147747	0.59099	0.447721	0.00413693	0.00313405	0.28	3.13405e-08	3.13405e-08	1	0	0	1	0	0
AAGACAG	24	96	7	27.0732	131999552	100	35736526	672	4	0.886485	3.54594	2.68633	0.0248216	0.0188043	0.28	1.88043e-07	1.88043e-07	1	0	0	1	0	0
AAGACAT	4	16	7	27.0732	131999552	100	35736526	112	4	0.147747	0.59099	0.447721	0.00413693	0.00313405	0.28	3.13405e-08	3.13405e-08	1	0	0	1	0	0
AAGACC	87	351	6	27.0732	131999552	100	35736526	2106	4.03448	3.21351	12.9648	9.82188	0.0777891	0.0589313	0.242069	5.89313e-07	5.89313e-07	1	0	0	1	0	0
AAGACCG	9	36	7	27.0732	131999552	100	35736526	252	4	0.332432	1.32973	1.00737	0.00930809	0.00705161	0.28	7.05161e-08	7.05161e-08	1	0	0	1	0	0
AAGACCT	3	12	7	27.0732	131999552	100	35736526	84	4	0.110811	0.443242	0.335791	0.0031027	0.00235054	0.28	2.35054e-08	2.35054e-08	1	0	0	1	0	0
AAGACG	1	4	6	27.0732	131999552	100	35736526	24	4	0.0369369	0.147747	0.11193	0.000886485	0.000671582	0.24	6.71582e-09	6.71582e-09	1	0	0	1	0	0
AAGACT	45	180	6	27.0732	131999552	100	35736526	1080	4	1.66216	6.64864	5.03686	0.0398918	0.0302212	0.24	3.02212e-07	3.02212e-07	1	0	0	1	0	0
AAGACTC	23	92	7	27.0732	131999552	100	35736526	644	4	0.849548	3.39819	2.5744	0.0237873	0.0180208	0.28	1.80208e-07	1.80208e-07	1	0	0	1	0	0
AAGAG	326	1816	5	27.0732	131999552	100	35736526	9080	5.57055	12.0414	67.0774	50.8164	0.335387	0.254082	0.278528	2.54082e-06	2.54082e-06	1	0	0	1	0	0
AAGAGAC	15	60	7	27.0732	131999552	100	35736526	420	4	0.554053	2.21621	1.67895	0.0155135	0.0117527	0.28	1.17527e-07	1.17527e-07	1	0	0	1	0	0
AAGAGAG	1	4	7	27.0732	131999552	100	35736526	28	4	0.0369369	0.147747	0.11193	0.00103423	0.000783512	0.28	7.83512e-09	7.83512e-09	1	0	0	1	0	0
AAGAGC	99	455	6	27.0732	131999552	100	35736526	2730	4.59596	3.65675	16.8063	12.7321	0.100838	0.0763924	0.275758	7.63924e-07	7.63924e-07	1	0	0	1	0	0
AAGAGCC	11	50	7	27.0732	131999552	100	35736526	350	4.54545	0.406306	1.84684	1.39913	0.0129279	0.0097939	0.318182	9.7939e-08	9.7939e-08	1	0	0	1	0	0
AAGAGG	182	730	6	27.0732	131999552	100	35736526	4380	4.01099	6.72251	26.9639	20.4273	0.161784	0.122564	0.240659	1.22564e-06	1.22564e-06	1	0	0	1	0	0
AAGAGT	98	419	6	27.0732	131999552	100	35736526	2514	4.27551	3.61981	15.4765	11.7247	0.0928593	0.0703482	0.256531	7.03482e-07	7.03482e-07	1	0	0	1	0	0
AAGAGTG	39	180	7	27.0732	131999552	100	35736526	1260	4.61538	1.44054	6.64864	5.03686	0.0465405	0.035258	0.323077	3.5258e-07	3.5258e-07	1	0	0	1	0	0
AAGAGTGT	8	37	8	27.0732	131999552	100	35736526	296	4.625	0.295495	1.36666	1.03536	0.0109333	0.00828284	0.37	8.28284e-08	8.28284e-08	1	0	0	1	0	0
AAGAT	67	906	5	27.0732	131999552	100	35736526	4530	13.5224	2.47477	33.4648	25.3522	0.167324	0.126761	0.676119	1.26761e-06	1.26761e-06	1	0	0	1	1	0
AAGATAC	1	4	7	27.0732	131999552	100	35736526	28	4	0.0369369	0.147747	0.11193	0.00103423	0.000783512	0.28	7.83512e-09	7.83512e-09	1	0	0	1	0	0
AAGATAG	5	25	7	27.0732	131999552	100	35736526	175	5	0.184684	0.923422	0.699564	0.00646395	0.00489695	0.35	4.89695e-08	4.89695e-08	1	0	0	1	0	0
AAGATAT	14	56	7	27.0732	131999552	100	35736526	392	4	0.517116	2.06846	1.56702	0.0144793	0.0109692	0.28	1.09692e-07	1.09692e-07	1	0	0	1	0	0
AAGATATT	5	51	8	27.0732	131999552	100	35736526	408	10.2	0.184684	1.88378	1.42711	0.0150702	0.0114169	0.816	1.14169e-07	1.14169e-07	1	0	0	1	1	0
AAGATG	116	816	6	27.0732	131999552	100	35736526	4896	7.03448	4.28468	30.1405	22.8338	0.180843	0.137003	0.422069	1.37003e-06	1.37003e-06	1	0	0	1	0	0
AAGATGG	32	134	7	27.0732	131999552	100	35736526	938	4.1875	1.18198	4.94954	3.74966	0.0346468	0.0262477	0.293125	2.62477e-07	2.62477e-07	1	0	0	1	0	0
AAGATT	11	44	6	27.0732	131999552	100	35736526	264	4	0.406306	1.62522	1.23123	0.00975133	0.0073874	0.24	7.3874e-08	7.3874e-08	1	0	0	1	0	0
AAGC	37	252	4	27.0732	131999552	100	35736526	1008	6.81081	1.36666	9.30809	7.05161	0.0372324	0.0282064	0.272432	2.82064e-07	2.82064e-07	1	0	0	0	0	0
AAGCAAT	8	32	7	27.0732	131999552	100	35736526	224	4	0.295495	1.18198	0.895442	0.00827386	0.0062681	0.28	6.2681e-08	6.2681e-08	1	0	0	1	0	0
AAGCAC	20	80	6	27.0732	131999552	100	35736526	480	4	0.738737	2.95495	2.23861	0.0177297	0.0134316	0.24	1.34316e-07	1.34316e-07	1	0	0	1	0	0
AAGCAG	47	245	6	27.0732	131999552	100	35736526	1470	5.21277	1.73603	9.04953	6.85573	0.0542972	0.0411344	0.312766	4.11344e-07	4.11344e-07	1	0	0	1	0	0
AAGCAGT	2	8	7	27.0732	131999552	100	35736526	56	4	0.0738737	0.295495	0.223861	0.00206846	0.00156702	0.28	1.56702e-08	1.56702e-08	1	0	0	1	0	0
AAGCAT	42	239	6	27.0732	131999552	100	35736526	1434	5.69048	1.55135	8.82791	6.68784	0.0529675	0.040127	0.341429	4.0127e-07	4.0127e-07	1	0	0	1	0	0
AAGCCC	1	7	6	27.0732	131999552	100	35736526	42	7	0.0369369	0.258558	0.195878	0.00155135	0.00117527	0.42	1.17527e-08	1.17527e-08	1	0	0	1	0	0
AAGCCG	38	196	6	27.0732	131999552	100	35736526	1176	5.15789	1.4036	7.23963	5.48458	0.0434378	0.0329075	0.309474	3.29075e-07	3.29075e-07	1	0	0	1	0	0
AAGCGTAG	22	96	8	27.0732	131999552	100	35736526	768	4.36364	0.812611	3.54594	2.68633	0.0283675	0.0214906	0.349091	2.14906e-07	2.14906e-07	1	0	0	1	0	0
AAGCTAC	10	40	7	27.0732	131999552	100	35736526	280	4	0.369369	1.47747	1.1193	0.0103423	0.00783512	0.28	7.83512e-08	7.83512e-08	1	0	0	1	0	0
AAGCTAG	22	88	7	27.0732	131999552	100	35736526	616	4	0.812611	3.25044	2.46247	0.0227531	0.0172373	0.28	1.72373e-07	1.72373e-07	1	0	0	1	0	0
AAGCTAT	1	4	7	27.0732	131999552	100	35736526	28	4	0.0369369	0.147747	0.11193	0.00103423	0.000783512	0.28	7.83512e-09	7.83512e-09	1	0	0	1	0	0
AAGCTC	71	288	6	27.0732	131999552	100	35736526	1728	4.05634	2.62252	10.6378	8.05898	0.0638269	0.0483539	0.24338	4.83539e-07	4.83539e-07	1	0	0	1	0	0
AAGCTCC	14	56	7	27.0732	131999552	100	35736526	392	4	0.517116	2.06846	1.56702	0.0144793	0.0109692	0.28	1.09692e-07	1.09692e-07	1	0	0	1	0	0
AAGCTG	53	212	6	27.0732	131999552	100	35736526	1272	4	1.95765	7.83062	5.93231	0.0469837	0.0355938	0.24	3.55938e-07	3.55938e-07	1	0	0	1	0	0
AAGCTGATG	1	4	9	27.0732	131999552	100	35736526	36	4	0.0369369	0.147747	0.11193	0.00132973	0.00100737	0.36	1.00737e-08	1.00737e-08	1	0	0	1	0	0
AAGCTGT	14	66	7	27.0732	131999552	100	35736526	462	4.71429	0.517116	2.43783	1.84685	0.0170648	0.0129279	0.33	1.29279e-07	1.29279e-07	1	0	0	1	0	0
AAGCTTC	26	141	7	27.0732	131999552	100	35736526	987	5.42308	0.960359	5.2081	3.94554	0.0364567	0.0276188	0.379615	2.76188e-07	2.76188e-07	1	0	0	1	0	0
AAGG	102	656	4	27.0732	131999552	100	35736526	2624	6.43137	3.76756	24.2306	18.3566	0.0969224	0.0734263	0.257255	7.34263e-07	7.34263e-07	1	0	0	0	0	0
AAGGAAT	11	45	7	27.0732	131999552	100	35736526	315	4.09091	0.406306	1.66216	1.25922	0.0116351	0.00881451	0.286364	8.81451e-08	8.81451e-08	1	0	0	1	0	0
AAGGAC	25	100	6	27.0732	131999552	100	35736526	600	4	0.923422	3.69369	2.79826	0.0221621	0.0167895	0.24	1.67895e-07	1.67895e-07	1	0	0	1	0	0
AAGGAG	55	232	6	27.0732	131999552	100	35736526	1392	4.21818	2.03153	8.56935	6.49196	0.0514161	0.0389517	0.253091	3.89517e-07	3.89517e-07	1	0	0	1	0	0
AAGGAGG	11	45	7	27.0732	131999552	100	35736526	315	4.09091	0.406306	1.66216	1.25922	0.0116351	0.00881451	0.286364	8.81451e-08	8.81451e-08	1	0	0	1	0	0
AAGGAT	16	64	6	27.0732	131999552	100	35736526	384	4	0.59099	2.36396	1.79088	0.0141838	0.0107453	0.24	1.07453e-07	1.07453e-07	1	0	0	1	0	0
AAGGC	1	6	5	27.0732	131999552	100	35736526	30	6	0.0369369	0.221621	0.167895	0.00110811	0.000839477	0.3	8.39477e-09	8.39477e-09	1	0	0	1	0	0
AAGGCG	24	100	6	27.0732	131999552	100	35736526	600	4.16667	0.886485	3.69369	2.79826	0.0221621	0.0167895	0.25	1.67895e-07	1.67895e-07	1	0	0	1	0	0
AAGGCT	18	72	6	27.0732	131999552	100	35736526	432	4	0.664864	2.65945	2.01475	0.0159567	0.0120885	0.24	1.20885e-07	1.20885e-07	1	0	0	1	0	0
AAGGGCCT	1	4	8	27.0732	131999552	100	35736526	32	4	0.0369369	0.147747	0.11193	0.00118198	0.000895442	0.32	8.95442e-09	8.95442e-09	1	0	0	1	0	0
AAGGGG	8	33	6	27.0732	131999552	100	35736526	198	4.125	0.295495	1.21892	0.923425	0.0073135	0.00554055	0.2475	5.54055e-08	5.54055e-08	1	0	0	1	0	0
AAGGGT	11	44	6	27.0732	131999552	100	35736526	264	4	0.406306	1.62522	1.23123	0.00975133	0.0073874	0.24	7.3874e-08	7.3874e-08	1	0	0	1	0	0
AAGGGTG	12	52	7	27.0732	131999552	100	35736526	364	4.33333	0.443242	1.92072	1.45509	0.013445	0.0101857	0.303333	1.01857e-07	1.01857e-07	1	0	0	1	0	0
AAGGT	11	55	5	27.0732	131999552	100	35736526	275	5	0.406306	2.03153	1.53904	0.0101576	0.00769521	0.25	7.69521e-08	7.69521e-08	1	0	0	1	0	0
AAGGTAG	58	232	7	27.0732	131999552	100	35736526	1624	4	2.14234	8.56935	6.49196	0.0599855	0.0454437	0.28	4.54437e-07	4.54437e-07	1	0	0	1	0	0
AAGGTAT	53	212	7	27.0732	131999552	100	35736526	1484	4	1.95765	7.83062	5.93231	0.0548143	0.0415261	0.28	4.15261e-07	4.15261e-07	1	0	0	1	0	0
AAGGTGT	22	88	7	27.0732	131999552	100	35736526	616	4	0.812611	3.25044	2.46247	0.0227531	0.0172373	0.28	1.72373e-07	1.72373e-07	1	0	0	1	0	0
AAGT	7364	175032	4	27.0732	131999552	100	35736526	700128	23.7686	272.003	6465.13	4897.85	25.8605	19.5914	0.950744	0.000195914	0.000195914	1	0	1	0	1	0
AAGTAC	29	116	6	27.0732	131999552	100	35736526	696	4	1.07117	4.28468	3.24598	0.0257081	0.0194759	0.24	1.94759e-07	1.94759e-07	1	0	0	1	0	0
AAGTAG	83	377	6	27.0732	131999552	100	35736526	2262	4.54217	3.06576	13.9252	10.5494	0.0835512	0.0632966	0.27253	6.32966e-07	6.32966e-07	1	0	0	1	0	0
AAGTAGAC	1	4	8	27.0732	131999552	100	35736526	32	4	0.0369369	0.147747	0.11193	0.00118198	0.000895442	0.32	8.95442e-09	8.95442e-09	1	0	0	1	0	0
AAGTAGC	12	48	7	27.0732	131999552	100	35736526	336	4	0.443242	1.77297	1.34316	0.0124108	0.00940215	0.28	9.40215e-08	9.40215e-08	1	0	0	1	0	0
AAGTAT	165	718	6	27.0732	131999552	100	35736526	4308	4.35152	6.09458	26.5207	20.0915	0.159124	0.120549	0.261091	1.20549e-06	1.20549e-06	1	0	0	1	0	0
AAGTATT	4	17	7	27.0732	131999552	100	35736526	119	4.25	0.147747	0.627927	0.475704	0.00439549	0.00332993	0.2975	3.32993e-08	3.32993e-08	1	0	0	1	0	0
AAGTCATATATGGCAATATC	1	4	20	27.0732	131999552	100	35736526	80	4	0.0369369	0.147747	0.11193	0.00295495	0.00223861	0.8	2.23861e-08	2.23861e-08	1	0	0	1	1	0
AAGTCC	3	12	6	27.0732	131999552	100	35736526	72	4	0.110811	0.443242	0.335791	0.00265945	0.00201475	0.24	2.01475e-08	2.01475e-08	1	0	0	1	0	0
AAGTCGC	4	16	7	27.0732	131999552	100	35736526	112	4	0.147747	0.59099	0.447721	0.00413693	0.00313405	0.28	3.13405e-08	3.13405e-08	1	0	0	1	0	0
AAGTGATGT	1	4	9	27.0732	131999552	100	35736526	36	4	0.0369369	0.147747	0.11193	0.00132973	0.00100737	0.36	1.00737e-08	1.00737e-08	1	0	0	1	0	0
AAGTGC	19	76	6	27.0732	131999552	100	35736526	456	4	0.701801	2.8072	2.12668	0.0168432	0.0127601	0.24	1.27601e-07	1.27601e-07	1	0	0	1	0	0
AAGTGG	13	52	6	27.0732	131999552	100	35736526	312	4	0.480179	1.92072	1.45509	0.0115243	0.00873056	0.24	8.73056e-08	8.73056e-08	1	0	0	1	0	0
AAGTGT	6	35	6	27.0732	131999552	100	35736526	210	5.83333	0.221621	1.29279	0.97939	0.00775674	0.00587634	0.35	5.87634e-08	5.87634e-08	1	0	0	1	0	0
AAT	11839	131992	3	27.0732	131999552	100	35736526	395976	11.1489	437.296	4875.37	3693.48	14.6261	11.0804	0.334467	0.000110804	0.000110804	1	0	1	0	0	0
AATAATACT	14	58	9	27.0732	131999552	100	35736526	522	4.14286	0.517116	2.14234	1.62299	0.019281	0.0146069	0.372857	1.46069e-07	1.46069e-07	1	0	0	1	0	0
AATAATG	21	84	7	27.0732	131999552	100	35736526	588	4	0.775674	3.1027	2.35054	0.0217189	0.0164538	0.28	1.64538e-07	1.64538e-07	1	0	0	1	0	0
AATAATT	49	197	7	27.0732	131999552	100	35736526	1379	4.02041	1.80991	7.27656	5.51257	0.0509359	0.038588	0.281429	3.8588e-07	3.8588e-07	1	0	0	1	0	0
AATAC	32	170	5	27.0732	131999552	100	35736526	850	5.3125	1.18198	6.27927	4.75704	0.0313963	0.0237852	0.265625	2.37852e-07	2.37852e-07	1	0	0	1	0	0
AATACAG	15	60	7	27.0732	131999552	100	35736526	420	4	0.554053	2.21621	1.67895	0.0155135	0.0117527	0.28	1.17527e-07	1.17527e-07	1	0	0	1	0	0
AATACAGT	18	72	8	27.0732	131999552	100	35736526	576	4	0.664864	2.65945	2.01475	0.0212756	0.016118	0.32	1.6118e-07	1.6118e-07	1	0	0	1	0	0
AATACAT	88	355	7	27.0732	131999552	100	35736526	2485	4.03409	3.25044	13.1126	9.93381	0.0917881	0.0695367	0.282386	6.95367e-07	6.95367e-07	1	0	0	1	0	0
AATACC	19	76	6	27.0732	131999552	100	35736526	456	4	0.701801	2.8072	2.12668	0.0168432	0.0127601	0.24	1.27601e-07	1.27601e-07	1	0	0	1	0	0
AATACG	9	36	6	27.0732	131999552	100	35736526	216	4	0.332432	1.32973	1.00737	0.00797836	0.00604424	0.24	6.04424e-08	6.04424e-08	1	0	0	1	0	0
AATACT	179	854	6	27.0732	131999552	100	35736526	5124	4.77095	6.6117	31.5441	23.8971	0.189265	0.143383	0.286257	1.43383e-06	1.43383e-06	1	0	0	1	0	0
AATAG	141	762	5	27.0732	131999552	100	35736526	3810	5.40426	5.2081	28.1459	21.3227	0.140729	0.106614	0.270213	1.06614e-06	1.06614e-06	1	0	0	1	0	0
AATAGC	61	297	6	27.0732	131999552	100	35736526	1782	4.86885	2.25315	10.9703	8.31082	0.0658215	0.0498649	0.292131	4.98649e-07	4.98649e-07	1	0	0	1	0	0
AATAGT	508	2253	6	27.0732	131999552	100	35736526	13518	4.43504	18.7639	83.2188	63.0447	0.499313	0.378268	0.266102	3.78268e-06	3.78268e-06	1	0	0	1	0	0
AATAGTAT	26	123	8	27.0732	131999552	100	35736526	984	4.73077	0.960359	4.54324	3.44186	0.0363459	0.0275349	0.378462	2.75349e-07	2.75349e-07	1	0	0	1	0	0
AATAGTG	5	20	7	27.0732	131999552	100	35736526	140	4	0.184684	0.738737	0.559651	0.00517116	0.00391756	0.28	3.91756e-08	3.91756e-08	1	0	0	1	0	0
AATAT	275	1498	5	27.0732	131999552	100	35736526	7490	5.44727	10.1576	55.3314	41.9179	0.276657	0.209589	0.272364	2.09589e-06	2.09589e-06	1	0	0	1	0	0
AATATAC	158	751	7	27.0732	131999552	100	35736526	5257	4.75316	5.83603	27.7396	21.0149	0.194177	0.147104	0.332722	1.47104e-06	1.47104e-06	1	0	0	1	0	0
AATATAG	49	225	7	27.0732	131999552	100	35736526	1575	4.59184	1.80991	8.3108	6.29608	0.0581756	0.0440726	0.321429	4.40726e-07	4.40726e-07	1	0	0	1	0	0
AATATAT	28	115	7	27.0732	131999552	100	35736526	805	4.10714	1.03423	4.24774	3.218	0.0297342	0.022526	0.2875	2.2526e-07	2.2526e-07	1	0	0	1	0	0
AATATATAC	17	76	9	27.0732	131999552	100	35736526	684	4.47059	0.627927	2.8072	2.12668	0.0252648	0.0191401	0.402353	1.91401e-07	1.91401e-07	1	0	0	1	0	0
AATATATC	136	1119	8	27.0732	131999552	100	35736526	8952	8.22794	5.02341	41.3324	31.3125	0.330659	0.2505	0.658235	2.505e-06	2.505e-06	1	0	0	1	1	0
AATATC	106	959	6	27.0732	131999552	100	35736526	5754	9.04717	3.91531	35.4225	26.8353	0.212535	0.161012	0.54283	1.61012e-06	1.61012e-06	1	0	0	1	1	0
AATATCTAT	1	4	9	27.0732	131999552	100	35736526	36	4	0.0369369	0.147747	0.11193	0.00132973	0.00100737	0.36	1.00737e-08	1.00737e-08	1	0	0	1	0	0
AATATCTG	15	60	8	27.0732	131999552	100	35736526	480	4	0.554053	2.21621	1.67895	0.0177297	0.0134316	0.32	1.34316e-07	1.34316e-07	1	0	0	1	0	0
AATATG	36	162	6	27.0732	131999552	100	35736526	972	4.5	1.32973	5.98377	4.53318	0.0359026	0.0271991	0.27	2.71991e-07	2.71991e-07	1	0	0	1	0	0
AATATGAT	19	84	8	27.0732	131999552	100	35736526	672	4.42105	0.701801	3.1027	2.35054	0.0248216	0.0188043	0.353684	1.88043e-07	1.88043e-07	1	0	0	1	0	0
AATATGT	12	48	7	27.0732	131999552	100	35736526	336	4	0.443242	1.77297	1.34316	0.0124108	0.00940215	0.28	9.40215e-08	9.40215e-08	1	0	0	1	0	0
AATATT	91	382	6	27.0732	131999552	100	35736526	2292	4.1978	3.36126	14.1099	10.6893	0.0846593	0.0641361	0.251868	6.41361e-07	6.41361e-07	1	0	0	1	0	0
AATC	126	798	4	27.0732	131999552	100	35736526	3192	6.33333	4.65405	29.4756	22.3301	0.117902	0.0893204	0.253333	8.93204e-07	8.93204e-07	1	0	0	0	0	0
AATCAC	22	88	6	27.0732	131999552	100	35736526	528	4	0.812611	3.25044	2.46247	0.0195027	0.0147748	0.24	1.47748e-07	1.47748e-07	1	0	0	1	0	0
AATCAG	117	626	6	27.0732	131999552	100	35736526	3756	5.35043	4.32161	23.1225	17.5171	0.138735	0.105103	0.321026	1.05103e-06	1.05103e-06	1	0	0	1	0	0
AATCAT	118	550	6	27.0732	131999552	100	35736526	3300	4.66102	4.35855	20.3153	15.3904	0.121892	0.0923425	0.279661	9.23425e-07	9.23425e-07	1	0	0	1	0	0
AATCATT	18	72	7	27.0732	131999552	100	35736526	504	4	0.664864	2.65945	2.01475	0.0186162	0.0141032	0.28	1.41032e-07	1.41032e-07	1	0	0	1	0	0
AATCC	5	25	5	27.0732	131999552	100	35736526	125	5	0.184684	0.923422	0.699564	0.00461711	0.00349782	0.25	3.49782e-08	3.49782e-08	1	0	0	1	0	0
AATCCAC	12	53	7	27.0732	131999552	100	35736526	371	4.41667	0.443242	1.95765	1.48308	0.0137036	0.0103815	0.309167	1.03815e-07	1.03815e-07	1	0	0	1	0	0
AATCCG	6	24	6	27.0732	131999552	100	35736526	144	4	0.221621	0.886485	0.671582	0.00531891	0.00402949	0.24	4.02949e-08	4.02949e-08	1	0	0	1	0	0
AATCCTC	14	56	7	27.0732	131999552	100	35736526	392	4	0.517116	2.06846	1.56702	0.0144793	0.0109692	0.28	1.09692e-07	1.09692e-07	1	0	0	1	0	0
AATCGC	17	68	6	27.0732	131999552	100	35736526	408	4	0.627927	2.51171	1.90282	0.0150702	0.0114169	0.24	1.14169e-07	1.14169e-07	1	0	0	1	0	0
AATCGG	2	8	6	27.0732	131999552	100	35736526	48	4	0.0738737	0.295495	0.223861	0.00177297	0.00134316	0.24	1.34316e-08	1.34316e-08	1	0	0	1	0	0
AATCGTAT	23	101	8	27.0732	131999552	100	35736526	808	4.3913	0.849548	3.73062	2.82624	0.029845	0.0226099	0.351304	2.26099e-07	2.26099e-07	1	0	0	1	0	0
AATCT	38	190	5	27.0732	131999552	100	35736526	950	5	1.4036	7.01801	5.31669	0.03509	0.0265834	0.25	2.65834e-07	2.65834e-07	1	0	0	1	0	0
AATCTAT	24	123	7	27.0732	131999552	100	35736526	861	5.125	0.886485	4.54324	3.44186	0.0318026	0.024093	0.35875	2.4093e-07	2.4093e-07	1	0	0	1	0	0
AATCTC	36	144	6	27.0732	131999552	100	35736526	864	4	1.32973	5.31891	4.02949	0.0319135	0.0241769	0.24	2.41769e-07	2.41769e-07	1	0	0	1	0	0
AATCTG	4	16	6	27.0732	131999552	100	35736526	96	4	0.147747	0.59099	0.447721	0.00354594	0.00268633	0.24	2.68633e-08	2.68633e-08	1	0	0	1	0	0
AATG	72	432	4	27.0732	131999552	100	35736526	1728	6	2.65945	15.9567	12.0885	0.0638269	0.0483539	0.24	4.83539e-07	4.83539e-07	1	0	0	0	0	0
AATGAC	15	60	6	27.0732	131999552	100	35736526	360	4	0.554053	2.21621	1.67895	0.0132973	0.0100737	0.24	1.00737e-07	1.00737e-07	1	0	0	1	0	0
AATGAG	130	524	6	27.0732	131999552	100	35736526	3144	4.03077	4.80179	19.3549	14.6629	0.11613	0.0879772	0.241846	8.79772e-07	8.79772e-07	1	0	0	1	0	0
AATGAGG	20	80	7	27.0732	131999552	100	35736526	560	4	0.738737	2.95495	2.23861	0.0206846	0.0156702	0.28	1.56702e-07	1.56702e-07	1	0	0	1	0	0
AATGAT	314	1395	6	27.0732	131999552	100	35736526	8370	4.44268	11.5982	51.5269	39.0357	0.309162	0.234214	0.266561	2.34214e-06	2.34214e-06	1	0	0	1	0	0
AATGCT	18	73	6	27.0732	131999552	100	35736526	438	4.05556	0.664864	2.69639	2.04273	0.0161784	0.0122564	0.243333	1.22564e-07	1.22564e-07	1	0	0	1	0	0
AATGCTG	21	103	7	27.0732	131999552	100	35736526	721	4.90476	0.775674	3.8045	2.88221	0.0266315	0.0201754	0.343333	2.01754e-07	2.01754e-07	1	0	0	1	0	0
AATGG	1	5	5	27.0732	131999552	100	35736526	25	5	0.0369369	0.184684	0.139913	0.000923422	0.000699564	0.25	6.99564e-09	6.99564e-09	1	0	0	1	0	0
AATGGAT	14	56	7	27.0732	131999552	100	35736526	392	4	0.517116	2.06846	1.56702	0.0144793	0.0109692	0.28	1.09692e-07	1.09692e-07	1	0	0	1	0	0
AATGGG	1	4	6	27.0732	131999552	100	35736526	24	4	0.0369369	0.147747	0.11193	0.000886485	0.000671582	0.24	6.71582e-09	6.71582e-09	1	0	0	1	0	0
AATGGGT	1	4	7	27.0732	131999552	100	35736526	28	4	0.0369369	0.147747	0.11193	0.00103423	0.000783512	0.28	7.83512e-09	7.83512e-09	1	0	0	1	0	0
AATGGT	25	100	6	27.0732	131999552	100	35736526	600	4	0.923422	3.69369	2.79826	0.0221621	0.0167895	0.24	1.67895e-07	1.67895e-07	1	0	0	1	0	0
AATGT	81	424	5	27.0732	131999552	100	35736526	2120	5.23457	2.99189	15.6612	11.8646	0.0783062	0.0593231	0.261728	5.93231e-07	5.93231e-07	1	0	0	1	0	0
AATGTAT	20	80	7	27.0732	131999552	100	35736526	560	4	0.738737	2.95495	2.23861	0.0206846	0.0156702	0.28	1.56702e-07	1.56702e-07	1	0	0	1	0	0
AATGTG	9	38	6	27.0732	131999552	100	35736526	228	4.22222	0.332432	1.4036	1.06334	0.00842161	0.00638003	0.253333	6.38003e-08	6.38003e-08	1	0	0	1	0	0
AATGTGT	27	108	7	27.0732	131999552	100	35736526	756	4	0.997296	3.98918	3.02212	0.0279243	0.0211548	0.28	2.11548e-07	2.11548e-07	1	0	0	1	0	0
AATGTGTGT	29	121	9	27.0732	131999552	100	35736526	1089	4.17241	1.07117	4.46936	3.38589	0.0402243	0.030473	0.375517	3.0473e-07	3.0473e-07	1	0	0	1	0	0
AATT	614	3918	4	27.0732	131999552	100	35736526	15672	6.38111	22.6792	144.719	109.636	0.578875	0.438543	0.255244	4.38543e-06	4.38543e-06	1	0	0	0	0	0
AATTAC	136	585	6	27.0732	131999552	100	35736526	3510	4.30147	5.02341	21.6081	16.3698	0.129648	0.0982188	0.258088	9.82188e-07	9.82188e-07	1	0	0	1	0	0
AATTACT	24	111	7	27.0732	131999552	100	35736526	777	4.625	0.886485	4.09999	3.10607	0.0287	0.0217425	0.32375	2.17425e-07	2.17425e-07	1	0	0	1	0	0
AATTAG	45	204	6	27.0732	131999552	100	35736526	1224	4.53333	1.66216	7.53512	5.70845	0.0452107	0.0342507	0.272	3.42507e-07	3.42507e-07	1	0	0	1	0	0
AATTAT	93	377	6	27.0732	131999552	100	35736526	2262	4.05376	3.43513	13.9252	10.5494	0.0835512	0.0632966	0.243226	6.32966e-07	6.32966e-07	1	0	0	1	0	0
AATTATAC	11	45	8	27.0732	131999552	100	35736526	360	4.09091	0.406306	1.66216	1.25922	0.0132973	0.0100737	0.327273	1.00737e-07	1.00737e-07	1	0	0	1	0	0
AATTATATG	2	17	9	27.0732	131999552	100	35736526	153	8.5	0.0738737	0.627927	0.475704	0.00565134	0.00428133	0.765	4.28133e-08	4.28133e-08	1	0	0	1	1	0
AATTATC	25	100	7	27.0732	131999552	100	35736526	700	4	0.923422	3.69369	2.79826	0.0258558	0.0195878	0.28	1.95878e-07	1.95878e-07	1	0	0	1	0	0
AATTATG	20	80	7	27.0732	131999552	100	35736526	560	4	0.738737	2.95495	2.23861	0.0206846	0.0156702	0.28	1.56702e-07	1.56702e-07	1	0	0	1	0	0
AATTC	159	2311	5	27.0732	131999552	100	35736526	11555	14.5346	5.87296	85.3611	64.6677	0.426806	0.323339	0.72673	3.23339e-06	3.23339e-06	1	0	0	1	1	0
AATTCAC	16	64	7	27.0732	131999552	100	35736526	448	4	0.59099	2.36396	1.79088	0.0165477	0.0125362	0.28	1.25362e-07	1.25362e-07	1	0	0	1	0	0
AATTCTC	19	76	7	27.0732	131999552	100	35736526	532	4	0.701801	2.8072	2.12668	0.0196504	0.0148867	0.28	1.48867e-07	1.48867e-07	1	0	0	1	0	0
AC	28969	651526	2	27.0732	131999552	100	35736526	1303052	22.4905	1070.02	24065.3	18231.4	48.1307	36.4627	0.449809	0.000364627	0.000364627	1	1	1	0	0	0
ACACACACAG	1	4	10	27.0732	131999552	100	35736526	40	4	0.0369369	0.147747	0.11193	0.00147747	0.0011193	0.4	1.1193e-08	1.1193e-08	1	0	0	1	0	0
ACACACAT	84	503	8	27.0732	131999552	100	35736526	4024	5.9881	3.1027	18.5792	14.0752	0.148634	0.112602	0.479048	1.12602e-06	1.12602e-06	1	0	0	1	0	0
ACACACC	8	32	7	27.0732	131999552	100	35736526	224	4	0.295495	1.18198	0.895442	0.00827386	0.0062681	0.28	6.2681e-08	6.2681e-08	1	0	0	1	0	0
ACACAG	1	12	6	27.0732	131999552	100	35736526	72	12	0.0369369	0.443242	0.335791	0.00265945	0.00201475	0.72	2.01475e-08	2.01475e-08	1	0	0	1	1	0
ACACAT	34	173	6	27.0732	131999552	100	35736526	1038	5.08824	1.25585	6.39008	4.84099	0.0383405	0.0290459	0.305294	2.90459e-07	2.90459e-07	1	0	0	1	0	0
ACACATACAT	13	87	10	27.0732	131999552	100	35736526	870	6.69231	0.480179	3.21351	2.43448	0.0321351	0.0243448	0.669231	2.43448e-07	2.43448e-07	1	0	0	1	1	0
ACACCC	1	13	6	27.0732	131999552	100	35736526	78	13	0.0369369	0.480179	0.363773	0.00288108	0.00218264	0.78	2.18264e-08	2.18264e-08	1	0	0	1	1	0
ACACCCT	11	44	7	27.0732	131999552	100	35736526	308	4	0.406306	1.62522	1.23123	0.0113766	0.00861863	0.28	8.61863e-08	8.61863e-08	1	0	0	1	0	0
ACACCG	8	32	6	27.0732	131999552	100	35736526	192	4	0.295495	1.18198	0.895442	0.00709188	0.00537265	0.24	5.37265e-08	5.37265e-08	1	0	0	1	0	0
ACACCT	29	136	6	27.0732	131999552	100	35736526	816	4.68966	1.07117	5.02341	3.80563	0.0301405	0.0228338	0.281379	2.28338e-07	2.28338e-07	1	0	0	1	0	0
ACACGC	23	131	6	27.0732	131999552	100	35736526	786	5.69565	0.849548	4.83873	3.66572	0.0290324	0.0219943	0.341739	2.19943e-07	2.19943e-07	1	0	0	1	0	0
ACACGG	5	26	6	27.0732	131999552	100	35736526	156	5.2	0.184684	0.960359	0.727547	0.00576215	0.00436528	0.312	4.36528e-08	4.36528e-08	1	0	0	1	0	0
ACACT	28	140	5	27.0732	131999552	100	35736526	700	5	1.03423	5.17116	3.91756	0.0258558	0.0195878	0.25	1.95878e-07	1.95878e-07	1	0	0	1	0	0
ACACTAT	1	4	7	27.0732	131999552	100	35736526	28	4	0.0369369	0.147747	0.11193	0.00103423	0.000783512	0.28	7.83512e-09	7.83512e-09	1	0	0	1	0	0
ACACTCG	14	65	7	27.0732	131999552	100	35736526	455	4.64286	0.517116	2.4009	1.81887	0.0168063	0.0127321	0.325	1.27321e-07	1.27321e-07	1	0	0	1	0	0
ACACTCT	27	119	7	27.0732	131999552	100	35736526	833	4.40741	0.997296	4.39549	3.32993	0.0307684	0.0233095	0.308519	2.33095e-07	2.33095e-07	1	0	0	1	0	0
ACACTCTAT	12	55	9	27.0732	131999552	100	35736526	495	4.58333	0.443242	2.03153	1.53904	0.0182838	0.0138514	0.4125	1.38514e-07	1.38514e-07	1	0	0	1	0	0
ACACTG	18	72	6	27.0732	131999552	100	35736526	432	4	0.664864	2.65945	2.01475	0.0159567	0.0120885	0.24	1.20885e-07	1.20885e-07	1	0	0	1	0	0
ACACTGAGG	1	4	9	27.0732	131999552	100	35736526	36	4	0.0369369	0.147747	0.11193	0.00132973	0.00100737	0.36	1.00737e-08	1.00737e-08	1	0	0	1	0	0
ACACTGG	8	37	7	27.0732	131999552	100	35736526	259	4.625	0.295495	1.36666	1.03536	0.00956665	0.00724749	0.32375	7.24749e-08	7.24749e-08	1	0	0	1	0	0
ACACTGTCACT	2	8	11	27.0732	131999552	100	35736526	88	4	0.0738737	0.295495	0.223861	0.00325044	0.00246247	0.44	2.46247e-08	2.46247e-08	1	0	0	1	0	0
ACAG	859	15022	4	27.0732	131999552	100	35736526	60088	17.4878	31.7288	554.866	420.354	2.21946	1.68142	0.699511	1.68142e-05	1.68142e-05	1	0	0	0	1	0
ACAGACATATACAT	6	24	14	27.0732	131999552	100	35736526	336	4	0.221621	0.886485	0.671582	0.0124108	0.00940215	0.56	9.40215e-08	9.40215e-08	1	0	0	1	1	0
ACAGACATG	400	3980	9	27.0732	131999552	100	35736526	35820	9.95	14.7747	147.009	111.371	1.32308	1.00234	0.8955	1.00234e-05	1.00234e-05	1	0	0	1	1	0
ACAGACT	48	208	7	27.0732	131999552	100	35736526	1456	4.33333	1.77297	7.68287	5.82038	0.0537801	0.0407426	0.303333	4.07426e-07	4.07426e-07	1	0	0	1	0	0
ACAGAG	50	200	6	27.0732	131999552	100	35736526	1200	4	1.84684	7.38737	5.59651	0.0443242	0.0335791	0.24	3.35791e-07	3.35791e-07	1	0	0	1	0	0
ACAGAGAT	1	12	8	27.0732	131999552	100	35736526	96	12	0.0369369	0.443242	0.335791	0.00354594	0.00268633	0.96	2.68633e-08	2.68633e-08	1	0	0	1	1	0
ACAGAGT	13	57	7	27.0732	131999552	100	35736526	399	4.38462	0.480179	2.1054	1.59501	0.0147378	0.011165	0.306923	1.1165e-07	1.1165e-07	1	0	0	1	0	0
ACAGAT	75	328	6	27.0732	131999552	100	35736526	1968	4.37333	2.77027	12.1153	9.17828	0.0726918	0.0550697	0.2624	5.50697e-07	5.50697e-07	1	0	0	1	0	0
ACAGCC	17	68	6	27.0732	131999552	100	35736526	408	4	0.627927	2.51171	1.90282	0.0150702	0.0114169	0.24	1.14169e-07	1.14169e-07	1	0	0	1	0	0
ACAGG	6	30	5	27.0732	131999552	100	35736526	150	5	0.221621	1.10811	0.839477	0.00554053	0.00419739	0.25	4.19739e-08	4.19739e-08	1	0	0	1	0	0
ACAGGAGCAGGG	1	4	12	27.0732	131999552	100	35736526	48	4	0.0369369	0.147747	0.11193	0.00177297	0.00134316	0.48	1.34316e-08	1.34316e-08	1	0	0	1	0	0
ACAGTAT	23	95	7	27.0732	131999552	100	35736526	665	4.13043	0.849548	3.509	2.65834	0.024563	0.0186084	0.28913	1.86084e-07	1.86084e-07	1	0	0	1	0	0
ACAGTC	26	104	6	27.0732	131999552	100	35736526	624	4	0.960359	3.84143	2.91019	0.0230486	0.0174611	0.24	1.74611e-07	1.74611e-07	1	0	0	1	0	0
ACAGTCT	19	82	7	27.0732	131999552	100	35736526	574	4.31579	0.701801	3.02882	2.29457	0.0212018	0.016062	0.302105	1.6062e-07	1.6062e-07	1	0	0	1	0	0
ACAGTG	19	84	6	27.0732	131999552	100	35736526	504	4.42105	0.701801	3.1027	2.35054	0.0186162	0.0141032	0.265263	1.41032e-07	1.41032e-07	1	0	0	1	0	0
ACAT	54592	1223029	4	27.0732	131999552	100	35736526	4892116	22.4031	2016.46	45174.9	34223.5	180.699	136.894	0.896123	0.00136894	0.00136894	1	1	1	0	1	0
ACATACATACATG	6	39	13	27.0732	131999552	100	35736526	507	6.5	0.221621	1.44054	1.09132	0.018727	0.0141872	0.845	1.41872e-07	1.41872e-07	1	0	0	1	1	0
ACATACATAT	2	10	10	27.0732	131999552	100	35736526	100	5	0.0738737	0.369369	0.279826	0.00369369	0.00279826	0.5	2.79826e-08	2.79826e-08	1	0	0	1	0	0
ACATACGT	38	154	8	27.0732	131999552	100	35736526	1232	4.05263	1.4036	5.68828	4.30932	0.0455062	0.0344745	0.324211	3.44745e-07	3.44745e-07	1	0	0	1	0	0
ACATACT	85	340	7	27.0732	131999552	100	35736526	2380	4	3.13963	12.5585	9.51408	0.0879098	0.0665985	0.28	6.65985e-07	6.65985e-07	1	0	0	1	0	0
ACATACTG	23	92	8	27.0732	131999552	100	35736526	736	4	0.849548	3.39819	2.5744	0.0271855	0.0205952	0.32	2.05952e-07	2.05952e-07	1	0	0	1	0	0
ACATAG	75	346	6	27.0732	131999552	100	35736526	2076	4.61333	2.77027	12.7802	9.68197	0.0766809	0.0580918	0.2768	5.80918e-07	5.80918e-07	1	0	0	1	0	0
ACATAGTC	192	1748	8	27.0732	131999552	100	35736526	13984	9.10417	7.09188	64.5657	48.9135	0.516525	0.391308	0.728333	3.91308e-06	3.91308e-06	1	0	0	1	1	0
ACATAT	201	841	6	27.0732	131999552	100	35736526	5046	4.18408	7.42431	31.0639	23.5333	0.186383	0.1412	0.251045	1.412e-06	1.412e-06	1	0	0	1	0	0
ACATATC	8	32	7	27.0732	131999552	100	35736526	224	4	0.295495	1.18198	0.895442	0.00827386	0.0062681	0.28	6.2681e-08	6.2681e-08	1	0	0	1	0	0
ACATC	31	155	5	27.0732	131999552	100	35736526	775	5	1.14504	5.72522	4.3373	0.0286261	0.0216865	0.25	2.16865e-07	2.16865e-07	1	0	0	1	0	0
ACATCAG	8	32	7	27.0732	131999552	100	35736526	224	4	0.295495	1.18198	0.895442	0.00827386	0.0062681	0.28	6.2681e-08	6.2681e-08	1	0	0	1	0	0
ACATCC	38	153	6	27.0732	131999552	100	35736526	918	4.02632	1.4036	5.65134	4.28133	0.033908	0.025688	0.241579	2.5688e-07	2.5688e-07	1	0	0	1	0	0
ACATCCG	16	71	7	27.0732	131999552	100	35736526	497	4.4375	0.59099	2.62252	1.98676	0.0183576	0.0139073	0.310625	1.39073e-07	1.39073e-07	1	0	0	1	0	0
ACATCGC	1	4	7	27.0732	131999552	100	35736526	28	4	0.0369369	0.147747	0.11193	0.00103423	0.000783512	0.28	7.83512e-09	7.83512e-09	1	0	0	1	0	0
ACATCT	89	363	6	27.0732	131999552	100	35736526	2178	4.07865	3.28738	13.4081	10.1577	0.0804485	0.060946	0.244719	6.0946e-07	6.0946e-07	1	0	0	1	0	0
ACATGC	24	96	6	27.0732	131999552	100	35736526	576	4	0.886485	3.54594	2.68633	0.0212756	0.016118	0.24	1.6118e-07	1.6118e-07	1	0	0	1	0	0
ACATGCT	20	90	7	27.0732	131999552	100	35736526	630	4.5	0.738737	3.32432	2.51843	0.0232702	0.017629	0.315	1.7629e-07	1.7629e-07	1	0	0	1	0	0
ACATGG	7	28	6	27.0732	131999552	100	35736526	168	4	0.258558	1.03423	0.783512	0.00620539	0.00470107	0.24	4.70107e-08	4.70107e-08	1	0	0	1	0	0
ACC	466	4101	3	27.0732	131999552	100	35736526	12303	8.80043	17.2126	151.478	114.757	0.454434	0.34427	0.264013	3.4427e-06	3.4427e-06	1	0	0	0	0	0
ACCACT	1	4	6	27.0732	131999552	100	35736526	24	4	0.0369369	0.147747	0.11193	0.000886485	0.000671582	0.24	6.71582e-09	6.71582e-09	1	0	0	1	0	0
ACCAG	1	5	5	27.0732	131999552	100	35736526	25	5	0.0369369	0.184684	0.139913	0.000923422	0.000699564	0.25	6.99564e-09	6.99564e-09	1	0	0	1	0	0
ACCAGAG	3	14	7	27.0732	131999552	100	35736526	98	4.66667	0.110811	0.517116	0.391756	0.00361981	0.00274229	0.326667	2.74229e-08	2.74229e-08	1	0	0	1	0	0
ACCAGC	42	181	6	27.0732	131999552	100	35736526	1086	4.30952	1.55135	6.68557	5.06485	0.0401134	0.0303891	0.258571	3.03891e-07	3.03891e-07	1	0	0	1	0	0
ACCAGCC	15	72	7	27.0732	131999552	100	35736526	504	4.8	0.554053	2.65945	2.01475	0.0186162	0.0141032	0.336	1.41032e-07	1.41032e-07	1	0	0	1	0	0
ACCAGG	32	132	6	27.0732	131999552	100	35736526	792	4.125	1.18198	4.87567	3.6937	0.029254	0.0221622	0.2475	2.21622e-07	2.21622e-07	1	0	0	1	0	0
ACCAGT	2	8	6	27.0732	131999552	100	35736526	48	4	0.0738737	0.295495	0.223861	0.00177297	0.00134316	0.24	1.34316e-08	1.34316e-08	1	0	0	1	0	0
ACCAGTC	38	188	7	27.0732	131999552	100	35736526	1316	4.94737	1.4036	6.94413	5.26072	0.0486089	0.0368251	0.346316	3.68251e-07	3.68251e-07	1	0	0	1	0	0
ACCAT	40	221	5	27.0732	131999552	100	35736526	1105	5.525	1.47747	8.16305	6.18415	0.0408152	0.0309207	0.27625	3.09207e-07	3.09207e-07	1	0	0	1	0	0
ACCATC	160	662	6	27.0732	131999552	100	35736526	3972	4.1375	5.9099	24.4522	18.5245	0.146713	0.111147	0.24825	1.11147e-06	1.11147e-06	1	0	0	1	0	0
ACCATCC	24	99	7	27.0732	131999552	100	35736526	693	4.125	0.886485	3.65675	2.77027	0.0255973	0.0193919	0.28875	1.93919e-07	1.93919e-07	1	0	0	1	0	0
ACCATCT	61	268	7	27.0732	131999552	100	35736526	1876	4.39344	2.25315	9.89908	7.49933	0.0692936	0.0524953	0.307541	5.24953e-07	5.24953e-07	1	0	0	1	0	0
ACCATG	1	4	6	27.0732	131999552	100	35736526	24	4	0.0369369	0.147747	0.11193	0.000886485	0.000671582	0.24	6.71582e-09	6.71582e-09	1	0	0	1	0	0
ACCC	1	6	4	27.0732	131999552	100	35736526	24	6	0.0369369	0.221621	0.167895	0.000886485	0.000671582	0.24	6.71582e-09	6.71582e-09	1	0	0	0	0	0
ACCCACT	12	48	7	27.0732	131999552	100	35736526	336	4	0.443242	1.77297	1.34316	0.0124108	0.00940215	0.28	9.40215e-08	9.40215e-08	1	0	0	1	0	0
ACCCAG	30	120	6	27.0732	131999552	100	35736526	720	4	1.10811	4.43242	3.35791	0.0265945	0.0201475	0.24	2.01475e-07	2.01475e-07	1	0	0	1	0	0
ACCCATC	2	8	7	27.0732	131999552	100	35736526	56	4	0.0738737	0.295495	0.223861	0.00206846	0.00156702	0.28	1.56702e-08	1.56702e-08	1	0	0	1	0	0
ACCCCC	1	4	6	27.0732	131999552	100	35736526	24	4	0.0369369	0.147747	0.11193	0.000886485	0.000671582	0.24	6.71582e-09	6.71582e-09	1	0	0	1	0	0
ACCCCCC	1	4	7	27.0732	131999552	100	35736526	28	4	0.0369369	0.147747	0.11193	0.00103423	0.000783512	0.28	7.83512e-09	7.83512e-09	1	0	0	1	0	0
ACCCTAGG	3	14	8	27.0732	131999552	100	35736526	112	4.66667	0.110811	0.517116	0.391756	0.00413693	0.00313405	0.373333	3.13405e-08	3.13405e-08	1	0	0	1	0	0
ACCCTC	4	16	6	27.0732	131999552	100	35736526	96	4	0.147747	0.59099	0.447721	0.00354594	0.00268633	0.24	2.68633e-08	2.68633e-08	1	0	0	1	0	0
ACCCTCT	12	54	7	27.0732	131999552	100	35736526	378	4.5	0.443242	1.99459	1.51106	0.0139621	0.0105774	0.315	1.05774e-07	1.05774e-07	1	0	0	1	0	0
ACCGAGG	4	20	7	27.0732	131999552	100	35736526	140	5	0.147747	0.738737	0.559651	0.00517116	0.00391756	0.35	3.91756e-08	3.91756e-08	1	0	0	1	0	0
ACCGCC	3	12	6	27.0732	131999552	100	35736526	72	4	0.110811	0.443242	0.335791	0.00265945	0.00201475	0.24	2.01475e-08	2.01475e-08	1	0	0	1	0	0
ACCGCGT	3	12	7	27.0732	131999552	100	35736526	84	4	0.110811	0.443242	0.335791	0.0031027	0.00235054	0.28	2.35054e-08	2.35054e-08	1	0	0	1	0	0
ACCGGCG	1	4	7	27.0732	131999552	100	35736526	28	4	0.0369369	0.147747	0.11193	0.00103423	0.000783512	0.28	7.83512e-09	7.83512e-09	1	0	0	1	0	0
ACCGTAG	21	84	7	27.0732	131999552	100	35736526	588	4	0.775674	3.1027	2.35054	0.0217189	0.0164538	0.28	1.64538e-07	1.64538e-07	1	0	0	1	0	0
ACCT	332	2421	4	27.0732	131999552	100	35736526	9684	7.29217	12.263	89.4242	67.7458	0.357697	0.270983	0.291687	2.70983e-06	2.70983e-06	1	0	0	0	0	0
ACCTACT	11	44	7	27.0732	131999552	100	35736526	308	4	0.406306	1.62522	1.23123	0.0113766	0.00861863	0.28	8.61863e-08	8.61863e-08	1	0	0	1	0	0
ACCTAGT	15	61	7	27.0732	131999552	100	35736526	427	4.06667	0.554053	2.25315	1.70694	0.015772	0.0119486	0.284667	1.19486e-07	1.19486e-07	1	0	0	1	0	0
ACCTAT	2	8	6	27.0732	131999552	100	35736526	48	4	0.0738737	0.295495	0.223861	0.00177297	0.00134316	0.24	1.34316e-08	1.34316e-08	1	0	0	1	0	0
ACCTATCT	1	5	8	27.0732	131999552	100	35736526	40	5	0.0369369	0.184684	0.139913	0.00147747	0.0011193	0.4	1.1193e-08	1.1193e-08	1	0	0	1	0	0
ACCTC	1	5	5	27.0732	131999552	100	35736526	25	5	0.0369369	0.184684	0.139913	0.000923422	0.000699564	0.25	6.99564e-09	6.99564e-09	1	0	0	1	0	0
ACCTCC	17	75	6	27.0732	131999552	100	35736526	450	4.41176	0.627927	2.77027	2.09869	0.0166216	0.0125922	0.264706	1.25922e-07	1.25922e-07	1	0	0	1	0	0
ACCTCT	28	121	6	27.0732	131999552	100	35736526	726	4.32143	1.03423	4.46936	3.38589	0.0268162	0.0203153	0.259286	2.03153e-07	2.03153e-07	1	0	0	1	0	0
ACG	386	3470	3	27.0732	131999552	100	35736526	10410	8.98964	14.2576	128.171	97.0995	0.384513	0.291299	0.269689	2.91299e-06	2.91299e-06	1	0	0	0	0	0
ACGACT	21	84	6	27.0732	131999552	100	35736526	504	4	0.775674	3.1027	2.35054	0.0186162	0.0141032	0.24	1.41032e-07	1.41032e-07	1	0	0	1	0	0
ACGAGCT	24	122	7	27.0732	131999552	100	35736526	854	5.08333	0.886485	4.5063	3.41387	0.0315441	0.0238971	0.355833	2.38971e-07	2.38971e-07	1	0	0	1	0	0
ACGAGG	77	336	6	27.0732	131999552	100	35736526	2016	4.36364	2.84414	12.4108	9.40215	0.0744647	0.0564129	0.261818	5.64129e-07	5.64129e-07	1	0	0	1	0	0
ACGATAG	2	10	7	27.0732	131999552	100	35736526	70	5	0.0738737	0.369369	0.279826	0.00258558	0.00195878	0.35	1.95878e-08	1.95878e-08	1	0	0	1	0	0
ACGATAT	15	60	7	27.0732	131999552	100	35736526	420	4	0.554053	2.21621	1.67895	0.0155135	0.0117527	0.28	1.17527e-07	1.17527e-07	1	0	0	1	0	0
ACGATC	4	16	6	27.0732	131999552	100	35736526	96	4	0.147747	0.59099	0.447721	0.00354594	0.00268633	0.24	2.68633e-08	2.68633e-08	1	0	0	1	0	0
ACGATG	60	311	6	27.0732	131999552	100	35736526	1866	5.18333	2.21621	11.4874	8.70258	0.0689242	0.0522155	0.311	5.22155e-07	5.22155e-07	1	0	0	1	0	0
ACGC	17	118	4	27.0732	131999552	100	35736526	472	6.94118	0.627927	4.35855	3.30194	0.0174342	0.0132078	0.277647	1.32078e-07	1.32078e-07	1	0	0	0	0	0
ACGCAG	1	4	6	27.0732	131999552	100	35736526	24	4	0.0369369	0.147747	0.11193	0.000886485	0.000671582	0.24	6.71582e-09	6.71582e-09	1	0	0	1	0	0
ACGGAG	1	4	6	27.0732	131999552	100	35736526	24	4	0.0369369	0.147747	0.11193	0.000886485	0.000671582	0.24	6.71582e-09	6.71582e-09	1	0	0	1	0	0
ACGGCT	12	74	6	27.0732	131999552	100	35736526	444	6.16667	0.443242	2.73333	2.07071	0.0164	0.0124243	0.37	1.24243e-07	1.24243e-07	1	0	0	1	0	0
ACGT	14	85	4	27.0732	131999552	100	35736526	340	6.07143	0.517116	3.13963	2.37852	0.0125585	0.00951408	0.242857	9.51408e-08	9.51408e-08	1	0	0	0	0	0
ACGTCC	7	28	6	27.0732	131999552	100	35736526	168	4	0.258558	1.03423	0.783512	0.00620539	0.00470107	0.24	4.70107e-08	4.70107e-08	1	0	0	1	0	0
ACT	1988	22973	3	27.0732	131999552	100	35736526	68919	11.5558	73.4305	848.551	642.844	2.54565	1.92853	0.346675	1.92853e-05	1.92853e-05	1	0	0	0	0	0
ACTACTC	1	4	7	27.0732	131999552	100	35736526	28	4	0.0369369	0.147747	0.11193	0.00103423	0.000783512	0.28	7.83512e-09	7.83512e-09	1	0	0	1	0	0
ACTAG	15	79	5	27.0732	131999552	100	35736526	395	5.26667	0.554053	2.91801	2.21062	0.0145901	0.0110531	0.263333	1.10531e-07	1.10531e-07	1	0	0	1	0	0
ACTAGAT	35	140	7	27.0732	131999552	100	35736526	980	4	1.29279	5.17116	3.91756	0.0361981	0.0274229	0.28	2.74229e-07	2.74229e-07	1	0	0	1	0	0
ACTAGC	16	84	6	27.0732	131999552	100	35736526	504	5.25	0.59099	3.1027	2.35054	0.0186162	0.0141032	0.315	1.41032e-07	1.41032e-07	1	0	0	1	0	0
ACTAGG	8	32	6	27.0732	131999552	100	35736526	192	4	0.295495	1.18198	0.895442	0.00709188	0.00537265	0.24	5.37265e-08	5.37265e-08	1	0	0	1	0	0
ACTAGT	8	33	6	27.0732	131999552	100	35736526	198	4.125	0.295495	1.21892	0.923425	0.0073135	0.00554055	0.2475	5.54055e-08	5.54055e-08	1	0	0	1	0	0
ACTAT	52	305	5	27.0732	131999552	100	35736526	1525	5.86538	1.92072	11.2657	8.53469	0.0563287	0.0426734	0.293269	4.26734e-07	4.26734e-07	1	0	0	1	0	0
ACTATAT	32	146	7	27.0732	131999552	100	35736526	1022	4.5625	1.18198	5.39278	4.08546	0.0377495	0.0285982	0.319375	2.85982e-07	2.85982e-07	1	0	0	1	0	0
ACTATC	34	136	6	27.0732	131999552	100	35736526	816	4	1.25585	5.02341	3.80563	0.0301405	0.0228338	0.24	2.28338e-07	2.28338e-07	1	0	0	1	0	0
ACTATCC	1	4	7	27.0732	131999552	100	35736526	28	4	0.0369369	0.147747	0.11193	0.00103423	0.000783512	0.28	7.83512e-09	7.83512e-09	1	0	0	1	0	0
ACTATCT	14	56	7	27.0732	131999552	100	35736526	392	4	0.517116	2.06846	1.56702	0.0144793	0.0109692	0.28	1.09692e-07	1.09692e-07	1	0	0	1	0	0
ACTATG	28	116	6	27.0732	131999552	100	35736526	696	4.14286	1.03423	4.28468	3.24598	0.0257081	0.0194759	0.248571	1.94759e-07	1.94759e-07	1	0	0	1	0	0
ACTC	108	695	4	27.0732	131999552	100	35736526	2780	6.43519	3.98918	25.6711	19.4479	0.102685	0.0777916	0.257407	7.77916e-07	7.77916e-07	1	0	0	0	0	0
ACTCAG	11	44	6	27.0732	131999552	100	35736526	264	4	0.406306	1.62522	1.23123	0.00975133	0.0073874	0.24	7.3874e-08	7.3874e-08	1	0	0	1	0	0
ACTCAT	95	390	6	27.0732	131999552	100	35736526	2340	4.10526	3.509	14.4054	10.9132	0.0864323	0.0654792	0.246316	6.54792e-07	6.54792e-07	1	0	0	1	0	0
ACTCCAT	6	24	7	27.0732	131999552	100	35736526	168	4	0.221621	0.886485	0.671582	0.00620539	0.00470107	0.28	4.70107e-08	4.70107e-08	1	0	0	1	0	0
ACTCGGC	26	104	7	27.0732	131999552	100	35736526	728	4	0.960359	3.84143	2.91019	0.02689	0.0203713	0.28	2.03713e-07	2.03713e-07	1	0	0	1	0	0
ACTCGGG	9	40	7	27.0732	131999552	100	35736526	280	4.44444	0.332432	1.47747	1.1193	0.0103423	0.00783512	0.311111	7.83512e-08	7.83512e-08	1	0	0	1	0	0
ACTCT	30	169	5	27.0732	131999552	100	35736526	845	5.63333	1.10811	6.24233	4.72906	0.0312117	0.0236453	0.281667	2.36453e-07	2.36453e-07	1	0	0	1	0	0
ACTCTC	48	192	6	27.0732	131999552	100	35736526	1152	4	1.77297	7.09188	5.37265	0.0425513	0.0322359	0.24	3.22359e-07	3.22359e-07	1	0	0	1	0	0
ACTCTCC	16	64	7	27.0732	131999552	100	35736526	448	4	0.59099	2.36396	1.79088	0.0165477	0.0125362	0.28	1.25362e-07	1.25362e-07	1	0	0	1	0	0
ACTCTCT	2	8	7	27.0732	131999552	100	35736526	56	4	0.0738737	0.295495	0.223861	0.00206846	0.00156702	0.28	1.56702e-08	1.56702e-08	1	0	0	1	0	0
ACTG	69	431	4	27.0732	131999552	100	35736526	1724	6.24638	2.54864	15.9198	12.0605	0.0636792	0.048242	0.249855	4.8242e-07	4.8242e-07	1	0	0	0	0	0
ACTGAG	4	16	6	27.0732	131999552	100	35736526	96	4	0.147747	0.59099	0.447721	0.00354594	0.00268633	0.24	2.68633e-08	2.68633e-08	1	0	0	1	0	0
ACTGAT	26	129	6	27.0732	131999552	100	35736526	774	4.96154	0.960359	4.76486	3.60975	0.0285891	0.0216585	0.297692	2.16585e-07	2.16585e-07	1	0	0	1	0	0
ACTGATC	10	40	7	27.0732	131999552	100	35736526	280	4	0.369369	1.47747	1.1193	0.0103423	0.00783512	0.28	7.83512e-08	7.83512e-08	1	0	0	1	0	0
ACTGCC	11	44	6	27.0732	131999552	100	35736526	264	4	0.406306	1.62522	1.23123	0.00975133	0.0073874	0.24	7.3874e-08	7.3874e-08	1	0	0	1	0	0
ACTGCCT	11	44	7	27.0732	131999552	100	35736526	308	4	0.406306	1.62522	1.23123	0.0113766	0.00861863	0.28	8.61863e-08	8.61863e-08	1	0	0	1	0	0
ACTGCG	1	4	6	27.0732	131999552	100	35736526	24	4	0.0369369	0.147747	0.11193	0.000886485	0.000671582	0.24	6.71582e-09	6.71582e-09	1	0	0	1	0	0
ACTGCT	126	581	6	27.0732	131999552	100	35736526	3486	4.61111	4.65405	21.4603	16.2579	0.128762	0.0975473	0.276667	9.75473e-07	9.75473e-07	1	0	0	1	0	0
ACTGGAG	28	119	7	27.0732	131999552	100	35736526	833	4.25	1.03423	4.39549	3.32993	0.0307684	0.0233095	0.2975	2.33095e-07	2.33095e-07	1	0	0	1	0	0
ACTGGG	13	69	6	27.0732	131999552	100	35736526	414	5.30769	0.480179	2.54864	1.9308	0.0152919	0.0115848	0.318462	1.15848e-07	1.15848e-07	1	0	0	1	0	0
AG	3799	62195	2	27.0732	131999552	100	35736526	124390	16.3714	140.323	2297.29	1740.38	4.59458	3.48075	0.327428	3.48075e-05	3.48075e-05	1	0	0	0	0	0
AGAGAT	53	224	6	27.0732	131999552	100	35736526	1344	4.22642	1.95765	8.27386	6.2681	0.0496432	0.0376086	0.253585	3.76086e-07	3.76086e-07	1	0	0	1	0	0
AGAGC	44	237	5	27.0732	131999552	100	35736526	1185	5.38636	1.62522	8.75404	6.63187	0.0437702	0.0331594	0.269318	3.31594e-07	3.31594e-07	1	0	0	1	0	0
AGAGCC	23	92	6	27.0732	131999552	100	35736526	552	4	0.849548	3.39819	2.5744	0.0203892	0.0154464	0.24	1.54464e-07	1.54464e-07	1	0	0	1	0	0
AGAGCCG	15	72	7	27.0732	131999552	100	35736526	504	4.8	0.554053	2.65945	2.01475	0.0186162	0.0141032	0.336	1.41032e-07	1.41032e-07	1	0	0	1	0	0
AGAGCCT	11	48	7	27.0732	131999552	100	35736526	336	4.36364	0.406306	1.77297	1.34316	0.0124108	0.00940215	0.305455	9.40215e-08	9.40215e-08	1	0	0	1	0	0
AGAGCTG	23	124	7	27.0732	131999552	100	35736526	868	5.3913	0.849548	4.58017	3.46984	0.0320612	0.0242889	0.377391	2.42889e-07	2.42889e-07	1	0	0	1	0	0
AGAGG	36	204	5	27.0732	131999552	100	35736526	1020	5.66667	1.32973	7.53512	5.70845	0.0376756	0.0285422	0.283333	2.85422e-07	2.85422e-07	1	0	0	1	0	0
AGAGGC	62	248	6	27.0732	131999552	100	35736526	1488	4	2.29009	9.16034	6.93968	0.0549621	0.0416381	0.24	4.16381e-07	4.16381e-07	1	0	0	1	0	0
AGAGGG	1	4	6	27.0732	131999552	100	35736526	24	4	0.0369369	0.147747	0.11193	0.000886485	0.000671582	0.24	6.71582e-09	6.71582e-09	1	0	0	1	0	0
AGAT	2943	64289	4	27.0732	131999552	100	35736526	257156	21.8447	108.705	2374.63	1798.97	9.49854	7.19589	0.873789	7.19589e-05	7.19589e-05	1	0	1	0	1	0
AGATAT	251	1464	6	27.0732	131999552	100	35736526	8784	5.83267	9.27116	54.0756	40.9665	0.324453	0.245799	0.34996	2.45799e-06	2.45799e-06	1	0	0	1	0	0
AGATCAT	8	32	7	27.0732	131999552	100	35736526	224	4	0.295495	1.18198	0.895442	0.00827386	0.0062681	0.28	6.2681e-08	6.2681e-08	1	0	0	1	0	0
AGATCC	17	68	6	27.0732	131999552	100	35736526	408	4	0.627927	2.51171	1.90282	0.0150702	0.0114169	0.24	1.14169e-07	1.14169e-07	1	0	0	1	0	0
AGATCG	7	28	6	27.0732	131999552	100	35736526	168	4	0.258558	1.03423	0.783512	0.00620539	0.00470107	0.24	4.70107e-08	4.70107e-08	1	0	0	1	0	0
AGATG	55	321	5	27.0732	131999552	100	35736526	1605	5.83636	2.03153	11.8567	8.98241	0.0592837	0.044912	0.291818	4.4912e-07	4.4912e-07	1	0	0	1	0	0
AGATGCG	4	16	7	27.0732	131999552	100	35736526	112	4	0.147747	0.59099	0.447721	0.00413693	0.00313405	0.28	3.13405e-08	3.13405e-08	1	0	0	1	0	0
AGATGG	47	188	6	27.0732	131999552	100	35736526	1128	4	1.73603	6.94413	5.26072	0.0416648	0.0315643	0.24	3.15643e-07	3.15643e-07	1	0	0	1	0	0
AGC	1671	15209	3	27.0732	131999552	100	35736526	45627	9.10174	61.7215	561.773	425.587	1.68532	1.27676	0.273052	1.27676e-05	1.27676e-05	1	0	0	0	0	0
AGCAGCC	1	4	7	27.0732	131999552	100	35736526	28	4	0.0369369	0.147747	0.11193	0.00103423	0.000783512	0.28	7.83512e-09	7.83512e-09	1	0	0	1	0	0
AGCAGG	95	447	6	27.0732	131999552	100	35736526	2682	4.70526	3.509	16.5108	12.5082	0.0990647	0.0750493	0.282316	7.50493e-07	7.50493e-07	1	0	0	1	0	0
AGCAGGG	1	4	7	27.0732	131999552	100	35736526	28	4	0.0369369	0.147747	0.11193	0.00103423	0.000783512	0.28	7.83512e-09	7.83512e-09	1	0	0	1	0	0
AGCATAT	10	50	7	27.0732	131999552	100	35736526	350	5	0.369369	1.84684	1.39913	0.0129279	0.0097939	0.35	9.7939e-08	9.7939e-08	1	0	0	1	0	0
AGCATC	241	1134	6	27.0732	131999552	100	35736526	6804	4.70539	8.90179	41.8864	31.7322	0.251318	0.190393	0.282324	1.90393e-06	1.90393e-06	1	0	0	1	0	0
AGCATCC	45	180	7	27.0732	131999552	100	35736526	1260	4	1.66216	6.64864	5.03686	0.0465405	0.035258	0.28	3.5258e-07	3.5258e-07	1	0	0	1	0	0
AGCATCG	1	4	7	27.0732	131999552	100	35736526	28	4	0.0369369	0.147747	0.11193	0.00103423	0.000783512	0.28	7.83512e-09	7.83512e-09	1	0	0	1	0	0
AGCATG	39	166	6	27.0732	131999552	100	35736526	996	4.25641	1.44054	6.13152	4.64511	0.0367891	0.0278706	0.255385	2.78706e-07	2.78706e-07	1	0	0	1	0	0
AGCATGG	17	68	7	27.0732	131999552	100	35736526	476	4	0.627927	2.51171	1.90282	0.017582	0.0133197	0.28	1.33197e-07	1.33197e-07	1	0	0	1	0	0
AGCC	103	644	4	27.0732	131999552	100	35736526	2576	6.25243	3.8045	23.7873	18.0208	0.0951494	0.0720831	0.250097	7.20831e-07	7.20831e-07	1	0	0	0	0	0
AGCCATC	4	16	7	27.0732	131999552	100	35736526	112	4	0.147747	0.59099	0.447721	0.00413693	0.00313405	0.28	3.13405e-08	3.13405e-08	1	0	0	1	0	0
AGCCCATC	19	79	8	27.0732	131999552	100	35736526	632	4.15789	0.701801	2.91801	2.21062	0.0233441	0.017685	0.332632	1.7685e-07	1.7685e-07	1	0	0	1	0	0
AGCCTC	6	24	6	27.0732	131999552	100	35736526	144	4	0.221621	0.886485	0.671582	0.00531891	0.00402949	0.24	4.02949e-08	4.02949e-08	1	0	0	1	0	0
AGCG	10	60	4	27.0732	131999552	100	35736526	240	6	0.369369	2.21621	1.67895	0.00886485	0.00671582	0.24	6.71582e-08	6.71582e-08	1	0	0	0	0	0
AGCGAGG	10	47	7	27.0732	131999552	100	35736526	329	4.7	0.369369	1.73603	1.31518	0.0121522	0.00920627	0.329	9.20627e-08	9.20627e-08	1	0	0	1	0	0
AGCTATC	14	56	7	27.0732	131999552	100	35736526	392	4	0.517116	2.06846	1.56702	0.0144793	0.0109692	0.28	1.09692e-07	1.09692e-07	1	0	0	1	0	0
AGCTATG	21	87	7	27.0732	131999552	100	35736526	609	4.14286	0.775674	3.21351	2.43448	0.0224946	0.0170414	0.29	1.70414e-07	1.70414e-07	1	0	0	1	0	0
AGCTC	6	38	5	27.0732	131999552	100	35736526	190	6.33333	0.221621	1.4036	1.06334	0.00701801	0.00531669	0.316667	5.31669e-08	5.31669e-08	1	0	0	1	0	0
AGCTCC	378	1843	6	27.0732	131999552	100	35736526	11058	4.87566	13.9621	68.0747	51.5719	0.408448	0.309431	0.29254	3.09431e-06	3.09431e-06	1	0	0	1	0	0
AGCTCCC	15	68	7	27.0732	131999552	100	35736526	476	4.53333	0.554053	2.51171	1.90282	0.017582	0.0133197	0.317333	1.33197e-07	1.33197e-07	1	0	0	1	0	0
AGG	319	2705	3	27.0732	131999552	100	35736526	8115	8.47962	11.7829	99.9142	75.6929	0.299743	0.227079	0.254389	2.27079e-06	2.27079e-06	1	0	0	0	0	0
AGGAGGC	1	4	7	27.0732	131999552	100	35736526	28	4	0.0369369	0.147747	0.11193	0.00103423	0.000783512	0.28	7.83512e-09	7.83512e-09	1	0	0	1	0	0
AGGAT	34	208	5	27.0732	131999552	100	35736526	1040	6.11765	1.25585	7.68287	5.82038	0.0384143	0.0291019	0.305882	2.91019e-07	2.91019e-07	1	0	0	1	0	0
AGGATAT	2	17	7	27.0732	131999552	100	35736526	119	8.5	0.0738737	0.627927	0.475704	0.00439549	0.00332993	0.595	3.32993e-08	3.32993e-08	1	0	0	1	1	0
AGGATC	8	32	6	27.0732	131999552	100	35736526	192	4	0.295495	1.18198	0.895442	0.00709188	0.00537265	0.24	5.37265e-08	5.37265e-08	1	0	0	1	0	0
AGGATCC	8	32	7	27.0732	131999552	100	35736526	224	4	0.295495	1.18198	0.895442	0.00827386	0.0062681	0.28	6.2681e-08	6.2681e-08	1	0	0	1	0	0
AGGATCG	2	9	7	27.0732	131999552	100	35736526	63	4.5	0.0738737	0.332432	0.251843	0.00232702	0.0017629	0.315	1.7629e-08	1.7629e-08	1	0	0	1	0	0
AGGATG	234	948	6	27.0732	131999552	100	35736526	5688	4.05128	8.64323	35.0162	26.5275	0.210097	0.159165	0.243077	1.59165e-06	1.59165e-06	1	0	0	1	0	0
AGGATGG	4	16	7	27.0732	131999552	100	35736526	112	4	0.147747	0.59099	0.447721	0.00413693	0.00313405	0.28	3.13405e-08	3.13405e-08	1	0	0	1	0	0
AGGC	16	112	4	27.0732	131999552	100	35736526	448	7	0.59099	4.13693	3.13405	0.0165477	0.0125362	0.28	1.25362e-07	1.25362e-07	1	0	0	0	0	0
AGGG	11	69	4	27.0732	131999552	100	35736526	276	6.27273	0.406306	2.54864	1.9308	0.0101946	0.00772319	0.250909	7.72319e-08	7.72319e-08	1	0	0	0	0	0
AGGGATG	10	40	7	27.0732	131999552	100	35736526	280	4	0.369369	1.47747	1.1193	0.0103423	0.00783512	0.28	7.83512e-08	7.83512e-08	1	0	0	1	0	0
AGGGGGGG	1	4	8	27.0732	131999552	100	35736526	32	4	0.0369369	0.147747	0.11193	0.00118198	0.000895442	0.32	8.95442e-09	8.95442e-09	1	0	0	1	0	0
AT	1696	25048	2	27.0732	131999552	100	35736526	50096	14.7689	62.6449	925.195	700.908	1.85039	1.40182	0.295377	1.40182e-05	1.40182e-05	1	0	0	0	0	0
ATATC	3	15	5	27.0732	131999552	100	35736526	75	5	0.110811	0.554053	0.419739	0.00277027	0.00209869	0.25	2.09869e-08	2.09869e-08	1	0	0	1	0	0
ATATCC	42	192	6	27.0732	131999552	100	35736526	1152	4.57143	1.55135	7.09188	5.37265	0.0425513	0.0322359	0.274286	3.22359e-07	3.22359e-07	1	0	0	1	0	0
ATATCCC	1	4	7	27.0732	131999552	100	35736526	28	4	0.0369369	0.147747	0.11193	0.00103423	0.000783512	0.28	7.83512e-09	7.83512e-09	1	0	0	1	0	0
ATC	11876	165036	3	27.0732	131999552	100	35736526	495108	13.8966	438.662	6095.91	4618.13	18.2877	13.8544	0.416898	0.000138544	0.000138544	1	0	1	0	0	0
ATCATG	3	12	6	27.0732	131999552	100	35736526	72	4	0.110811	0.443242	0.335791	0.00265945	0.00201475	0.24	2.01475e-08	2.01475e-08	1	0	0	1	0	0
ATCATGG	8	32	7	27.0732	131999552	100	35736526	224	4	0.295495	1.18198	0.895442	0.00827386	0.0062681	0.28	6.2681e-08	6.2681e-08	1	0	0	1	0	0
ATCC	406	7404	4	27.0732	131999552	100	35736526	29616	18.2365	14.9964	273.481	207.183	1.09392	0.828732	0.729458	8.28732e-06	8.28732e-06	1	0	0	0	1	0
ATCCC	11	65	5	27.0732	131999552	100	35736526	325	5.90909	0.406306	2.4009	1.81887	0.0120045	0.00909434	0.295455	9.09434e-08	9.09434e-08	1	0	0	1	0	0
ATCCGCC	16	65	7	27.0732	131999552	100	35736526	455	4.0625	0.59099	2.4009	1.81887	0.0168063	0.0127321	0.284375	1.27321e-07	1.27321e-07	1	0	0	1	0	0
ATCCGCG	11	44	7	27.0732	131999552	100	35736526	308	4	0.406306	1.62522	1.23123	0.0113766	0.00861863	0.28	8.61863e-08	8.61863e-08	1	0	0	1	0	0
ATCGC	1	5	5	27.0732	131999552	100	35736526	25	5	0.0369369	0.184684	0.139913	0.000923422	0.000699564	0.25	6.99564e-09	6.99564e-09	1	0	0	1	0	0
ATCGCC	20	95	6	27.0732	131999552	100	35736526	570	4.75	0.738737	3.509	2.65834	0.021054	0.0159501	0.285	1.59501e-07	1.59501e-07	1	0	0	1	0	0
ATGC	8	57	4	27.0732	131999552	100	35736526	228	7.125	0.295495	2.1054	1.59501	0.00842161	0.00638003	0.285	6.38003e-08	6.38003e-08	1	0	0	0	0	0
ATGCC	1	5	5	27.0732	131999552	100	35736526	25	5	0.0369369	0.184684	0.139913	0.000923422	0.000699564	0.25	6.99564e-09	6.99564e-09	1	0	0	1	0	0
CCG	1	10	3	27.0732	131999552	100	35736526	30	10	0.0369369	0.369369	0.279826	0.00110811	0.000839477	0.3	8.39477e-09	8.39477e-09	1	0	0	0	0	0
CG	7	87	2	27.0732	131999552	100	35736526	174	12.4286	0.258558	3.21351	2.43448	0.00642702	0.00486897	0.248571	4.86897e-08	4.86897e-08	1	0	0	0	0	0
