# Supplementary material for: Profiles of telomeric repeats in Insecta reveal diverse forms of telomeric motifs in Hymenopterans
Source: Life Sci Alliance. 2022 Apr 1;5(7):e202101163. doi: 10.26508/lsa.202101163 (PMC8977481; doi:10.26508/lsa.202101163)
Supplement: Supplemental Data 5. — Tandem repeat statistics and TRIP TRM calls for arthropods species that are not listed in Supplemental Data 2 or Supplemental Data 3. [file LSA-2021-01163_Supplemental_Data_5.zip › DataS5/DIAAL_output.csv.5.filtered.xlsx]

## Sheet: Sheet1
Unnamed: 0	reads	repeats	unit_len	avg_genome_cov	genome_size	eff_read_len	num_reads	repeats_total_len	repeats_per_read	reads_per_genome	repeats_per_genome	repeats_per_million_reads	repeats_len_per_genome	repeats_len_per_million_reads	percent_repeats_len_per_read	percent_repeats_len_per_genome	percent_repeat_unit_in_sequences	avg_genome_cov_filter	repeat_containing_reads_filter	repeats_len_per_million_reads_filter	unit_len_filter	percent_repeats_len_per_read_filter	qualified
AAAAAAATAAAAAGTAGAT	2	8	19	505.323	360538188	100.031	1821317205	152	4	0.00395786	0.0158315	0.00439243	0.000300798	8.34561e-05	0.759764	8.34302e-10	8.34302e-10	1	0	0	1	1	0
AAAAAAATACAAAAC	3	12	15	505.323	360538188	100.031	1821317205	180	4	0.00593679	0.0237472	0.00658864	0.000356208	9.88296e-05	0.599814	9.87989e-10	9.87989e-10	1	0	0	1	1	0
AAAAAAC	9	36	7	505.323	360538188	100.031	1821317205	252	4	0.0178104	0.0712415	0.0197659	0.000498691	0.000138361	0.279913	1.38318e-09	1.38318e-09	1	0	0	1	0	0
AAAAAAG	236	1084	7	505.323	360538188	100.031	1821317205	7588	4.59322	0.467028	2.14516	0.595174	0.0150161	0.00416622	0.321426	4.16492e-08	4.16492e-08	1	0	0	1	0	0
AAAAAAT	239	1215	7	505.323	360538188	100.031	1821317205	8505	5.08368	0.472965	2.4044	0.6671	0.0168308	0.0046697	0.355747	4.66825e-08	4.66825e-08	1	0	0	1	0	0
AAAAAATACAAAAC	1	5	14	505.323	360538188	100.031	1821317205	70	5	0.00197893	0.00989466	0.00274527	0.000138525	3.84337e-05	0.699783	3.84218e-10	3.84218e-10	1	0	0	1	1	0
AAAAAATCCCT	2	8	11	505.323	360538188	100.031	1821317205	88	4	0.00395786	0.0158315	0.00439243	0.000174146	4.83167e-05	0.439863	4.83017e-10	4.83017e-10	1	0	0	1	0	0
AAAAAATCGATAACAAT	6	26	17	505.323	360538188	100.031	1821317205	442	4.33333	0.0118736	0.0514522	0.0142754	0.000874688	0.000242682	0.736438	2.42606e-09	2.42606e-09	1	0	0	1	1	0
AAAAAATGTAACAATTAC	1	4	18	505.323	360538188	100.031	1821317205	72	4	0.00197893	0.00791573	0.00219621	0.000142483	3.95318e-05	0.719776	3.95195e-10	3.95195e-10	1	0	0	1	1	0
AAAAAATTG	8	42	9	505.323	360538188	100.031	1821317205	378	5.25	0.0158315	0.0831151	0.0230602	0.000748036	0.000207542	0.472353	2.07478e-09	2.07478e-09	1	0	0	1	0	0
AAAAAATTTGTTTGTATCC	4	16	19	505.323	360538188	100.031	1821317205	304	4	0.00791573	0.0316629	0.00878485	0.000601595	0.000166912	0.759764	1.6686e-09	1.6686e-09	1	0	0	1	1	0
AAAAAC	518	2083	6	505.323	360538188	100.031	1821317205	12498	4.02124	1.02509	4.12211	1.14368	0.0247327	0.00686207	0.241199	6.85993e-08	6.85993e-08	1	0	0	1	0	0
AAAAACGG	1	6	8	505.323	360538188	100.031	1821317205	48	6	0.00197893	0.0118736	0.00329432	9.49887e-05	2.63546e-05	0.479851	2.63464e-10	2.63464e-10	1	0	0	1	0	0
AAAAACGTGAATTTCGAAG	1	4	19	505.323	360538188	100.031	1821317205	76	4	0.00197893	0.00791573	0.00219621	0.000150399	4.1728e-05	0.759764	4.17151e-10	4.17151e-10	1	0	0	1	1	0
AAAAAG	1087	4623	6	505.323	360538188	100.031	1821317205	27738	4.25299	2.1511	9.1486	2.53827	0.0548916	0.0152296	0.2551	1.52249e-07	1.52249e-07	1	0	0	1	0	0
AAAAAGACAAGGGTAAAACTAAAT	1	4	24	505.323	360538188	100.031	1821317205	96	4	0.00197893	0.00791573	0.00219621	0.000189977	5.27091e-05	0.959702	5.26927e-10	5.26927e-10	1	0	0	1	1	0
AAAAAGAT	2	24	8	505.323	360538188	100.031	1821317205	192	12	0.00395786	0.0474944	0.0131773	0.000379955	0.000105418	0.959702	1.05385e-09	1.05385e-09	1	0	0	1	1	0
AAAAAGATAAAGAT	4	28	14	505.323	360538188	100.031	1821317205	392	7	0.00791573	0.0554101	0.0153735	0.000775741	0.000215229	0.979696	2.15162e-09	2.15162e-09	1	0	0	1	1	0
AAAAAGG	72	288	7	505.323	360538188	100.031	1821317205	2016	4	0.142483	0.569932	0.158127	0.00398953	0.00110689	0.279913	1.10655e-08	1.10655e-08	1	0	0	1	0	0
AAAAAGTAAAAATTAATC	1	4	18	505.323	360538188	100.031	1821317205	72	4	0.00197893	0.00791573	0.00219621	0.000142483	3.95318e-05	0.719776	3.95195e-10	3.95195e-10	1	0	0	1	1	0
AAAAAT	5414	22301	6	505.323	360538188	100.031	1821317205	133806	4.11914	10.7139	44.1321	12.2444	0.264793	0.0734666	0.247071	7.34438e-07	7.34438e-07	1	0	0	1	0	0
AAAAATAAAAT	370	1704	11	505.323	360538188	100.031	1821317205	18744	4.60541	0.732205	3.3721	0.935587	0.0370931	0.0102915	0.506437	1.02883e-07	1.02883e-07	1	0	0	1	1	0
AAAAATATCGAAAACTAT	5	20	18	505.323	360538188	100.031	1821317205	360	4	0.00989466	0.0395786	0.0109811	0.000712415	0.000197659	0.719776	1.97598e-09	1.97598e-09	1	0	0	1	1	0
AAAAATC	104	416	7	505.323	360538188	100.031	1821317205	2912	4	0.205809	0.823235	0.228406	0.00576265	0.00159884	0.279913	1.59835e-08	1.59835e-08	1	0	0	1	0	0
AAAAATCAT	838	4823	9	505.323	360538188	100.031	1821317205	43407	5.75537	1.65834	9.54439	2.64808	0.0858995	0.0238328	0.517822	2.38253e-07	2.38253e-07	1	0	0	1	1	0
AAAAATCATGACAAGTCCG	2	8	19	505.323	360538188	100.031	1821317205	152	4	0.00395786	0.0158315	0.00439243	0.000300798	8.34561e-05	0.759764	8.34302e-10	8.34302e-10	1	0	0	1	1	0
AAAAATCT	1154	5695	8	505.323	360538188	100.031	1821317205	45560	4.93501	2.28369	11.27	3.12686	0.0901601	0.0250149	0.394678	2.50071e-07	2.50071e-07	1	0	0	1	0	0
AAAAATCTATAAAACTCCG	2	10	19	505.323	360538188	100.031	1821317205	190	5	0.00395786	0.0197893	0.00549053	0.000375997	0.00010432	0.949705	1.04288e-09	1.04288e-09	1	0	0	1	1	0
AAAAATCTCCAAAGC	12	48	15	505.323	360538188	100.031	1821317205	720	4	0.0237472	0.0949887	0.0263546	0.00142483	0.000395318	0.599814	3.95195e-09	3.95195e-09	1	0	0	1	1	0
AAAAATG	20	85	7	505.323	360538188	100.031	1821317205	595	4.25	0.0395786	0.168209	0.0466695	0.00117746	0.000326687	0.297408	3.26585e-09	3.26585e-09	1	0	0	1	0	0
AAAAATT	627	3203	7	505.323	360538188	100.031	1821317205	22421	5.10845	1.24079	6.33852	1.75862	0.0443696	0.0123103	0.357481	1.23065e-07	1.23065e-07	1	0	0	1	0	0
AAAAATTC	17851	128128	8	505.323	360538188	100.031	1821317205	1025024	7.17764	35.3259	253.557	70.3491	2.02845	0.562793	0.574033	5.62618e-06	5.62618e-06	1	1	0	1	1	0
AAAAATTTC	8365	33848	9	505.323	360538188	100.031	1821317205	304632	4.04638	16.5538	66.9829	18.5844	0.602846	0.167259	0.364061	1.67207e-06	1.67207e-06	1	0	0	1	0	0
AAAAATTTTATTATTTG	1	5	17	505.323	360538188	100.031	1821317205	85	5	0.00197893	0.00989466	0.00274527	0.000168209	4.66695e-05	0.849736	4.6655e-10	4.6655e-10	1	0	0	1	1	0
AAAAC	53	328	5	505.323	360538188	100.031	1821317205	1640	6.18868	0.104883	0.649089	0.180089	0.00324545	0.000900447	0.309338	9.00167e-09	9.00167e-09	1	0	0	1	0	0
AAAACACCTAAAACT	6336	26809	15	505.323	360538188	100.031	1821317205	402135	4.23122	12.5385	53.0532	14.7196	0.795798	0.220793	0.634486	2.20725e-06	2.20725e-06	1	0	0	1	1	0
AAAACAGCAACACAACGC	1	5	18	505.323	360538188	100.031	1821317205	90	5	0.00197893	0.00989466	0.00274527	0.000178104	4.94148e-05	0.89972	4.93994e-10	4.93994e-10	1	0	0	1	1	0
AAAACAT	74	296	7	505.323	360538188	100.031	1821317205	2072	4	0.146441	0.585764	0.16252	0.00410035	0.00113764	0.279913	1.13728e-08	1.13728e-08	1	0	0	1	0	0
AAAACC	4	16	6	505.323	360538188	100.031	1821317205	96	4	0.00791573	0.0316629	0.00878485	0.000189977	5.27091e-05	0.239925	5.26927e-10	5.26927e-10	1	0	0	1	0	0
AAAACCCT	8	42	8	505.323	360538188	100.031	1821317205	336	5.25	0.0158315	0.0831151	0.0230602	0.000664921	0.000184482	0.41987	1.84425e-09	1.84425e-09	1	0	0	1	0	0
AAAACT	3	12	6	505.323	360538188	100.031	1821317205	72	4	0.00593679	0.0237472	0.00658864	0.000142483	3.95318e-05	0.239925	3.95195e-10	3.95195e-10	1	0	0	1	0	0
AAAACTATCGCGCGT	15	83	15	505.323	360538188	100.031	1821317205	1245	5.53333	0.029684	0.164251	0.0455714	0.00246377	0.000683571	0.829742	6.83359e-09	6.83359e-09	1	0	0	1	1	0
AAAAG	514	3157	5	505.323	360538188	100.031	1821317205	15785	6.14202	1.01717	6.24749	1.73336	0.0312374	0.0086668	0.307006	8.66411e-08	8.66411e-08	1	0	0	1	0	0
AAAAGAG	2	8	7	505.323	360538188	100.031	1821317205	56	4	0.00395786	0.0158315	0.00439243	0.00011082	3.0747e-05	0.279913	3.07374e-10	3.07374e-10	1	0	0	1	0	0
AAAAGAT	119	994	7	505.323	360538188	100.031	1821317205	6958	8.35294	0.235493	1.96706	0.545759	0.0137694	0.00382031	0.584524	3.81913e-08	3.81913e-08	1	0	0	1	1	0
AAAAGATAT	33	237	9	505.323	360538188	100.031	1821317205	2133	7.18182	0.0653047	0.469007	0.130126	0.00422106	0.00117113	0.646163	1.17077e-08	1.17077e-08	1	0	0	1	1	0
AAAAGC	3	12	6	505.323	360538188	100.031	1821317205	72	4	0.00593679	0.0237472	0.00658864	0.000142483	3.95318e-05	0.239925	3.95195e-10	3.95195e-10	1	0	0	1	0	0
AAAAGG	212	949	6	505.323	360538188	100.031	1821317205	5694	4.47642	0.419533	1.87801	0.521051	0.011268	0.00312631	0.268501	3.12534e-08	3.12534e-08	1	0	0	1	0	0
AAAAGGAAGTATTGGGTACCG	1	4	21	505.323	360538188	100.031	1821317205	84	4	0.00197893	0.00791573	0.00219621	0.00016623	4.61205e-05	0.839739	4.61061e-10	4.61061e-10	1	0	0	1	1	0
AAAAGGG	76	345	7	505.323	360538188	100.031	1821317205	2415	4.53947	0.150399	0.682731	0.189423	0.00477912	0.00132596	0.317664	1.32555e-08	1.32555e-08	1	0	0	1	0	0
AAAAGGGT	1	4	8	505.323	360538188	100.031	1821317205	32	4	0.00197893	0.00791573	0.00219621	6.33258e-05	1.75697e-05	0.319901	1.75642e-10	1.75642e-10	1	0	0	1	0	0
AAAAGT	175	1038	6	505.323	360538188	100.031	1821317205	6228	5.93143	0.346313	2.05413	0.569917	0.0123248	0.0034195	0.355775	3.41844e-08	3.41844e-08	1	0	0	1	0	0
AAAAGTAAAGT	63	489	11	505.323	360538188	100.031	1821317205	5379	7.7619	0.124673	0.967697	0.268487	0.0106447	0.00295336	0.853544	2.95244e-08	2.95244e-08	1	0	0	1	1	0
AAAAGTAG	1	6	8	505.323	360538188	100.031	1821317205	48	6	0.00197893	0.0118736	0.00329432	9.49887e-05	2.63546e-05	0.479851	2.63464e-10	2.63464e-10	1	0	0	1	0	0
AAAAGTT	3	39	7	505.323	360538188	100.031	1821317205	273	13	0.00593679	0.0771783	0.0214131	0.000540248	0.000149892	0.909717	1.49845e-09	1.49845e-09	1	0	0	1	1	0
AAAAT	8495	66314	5	505.323	360538188	100.031	1821317205	331570	7.80624	16.811	131.231	36.4099	0.656154	0.18205	0.390191	1.81993e-06	1.81993e-06	1	0	0	1	0	0
AAAATAAAG	5	20	9	505.323	360538188	100.031	1821317205	180	4	0.00989466	0.0395786	0.0109811	0.000356208	9.88296e-05	0.359888	9.87989e-10	9.87989e-10	1	0	0	1	0	0
AAAATAAAT	2808	14591	9	505.323	360538188	100.031	1821317205	131319	5.19623	5.55684	28.8746	8.01123	0.259871	0.0721011	0.467515	7.20787e-07	7.20787e-07	1	0	0	1	0	0
AAAATAATATTC	14	65	12	505.323	360538188	100.031	1821317205	780	4.64286	0.027705	0.128631	0.0356885	0.00154357	0.000428261	0.55697	4.28128e-09	4.28128e-09	1	0	0	1	1	0
AAAATAC	3	12	7	505.323	360538188	100.031	1821317205	84	4	0.00593679	0.0237472	0.00658864	0.00016623	4.61205e-05	0.279913	4.61061e-10	4.61061e-10	1	0	0	1	0	0
AAAATAT	271	2025	7	505.323	360538188	100.031	1821317205	14175	7.47232	0.53629	4.00734	1.11183	0.0280514	0.00778283	0.5229	7.78041e-08	7.78041e-08	1	0	0	1	1	0
AAAATATAAGCGTATCATGT	17	79	20	505.323	360538188	100.031	1821317205	1580	4.64706	0.0336418	0.156336	0.0433752	0.00312671	0.000867504	0.929123	8.67235e-09	8.67235e-09	1	0	0	1	1	0
AAAATATATTAGTAGCAATT	1	4	20	505.323	360538188	100.031	1821317205	80	4	0.00197893	0.00791573	0.00219621	0.000158315	4.39243e-05	0.799751	4.39106e-10	4.39106e-10	1	0	0	1	1	0
AAAATATCGATAACAACG	2	10	18	505.323	360538188	100.031	1821317205	180	5	0.00395786	0.0197893	0.00549053	0.000356208	9.88296e-05	0.89972	9.87989e-10	9.87989e-10	1	0	0	1	1	0
AAAATC	69	305	6	505.323	360538188	100.031	1821317205	1830	4.42029	0.136546	0.603574	0.167461	0.00362144	0.00100477	0.265135	1.00446e-08	1.00446e-08	1	0	0	1	0	0
AAAATCT	57	228	7	505.323	360538188	100.031	1821317205	1596	4	0.112799	0.451196	0.125184	0.00315837	0.000876289	0.279913	8.76017e-09	8.76017e-09	1	0	0	1	0	0
AAAATG	1673	10574	6	505.323	360538188	100.031	1821317205	63444	6.32038	3.31075	20.9252	5.80569	0.125551	0.0348341	0.379105	3.48233e-07	3.48233e-07	1	0	0	1	0	0
AAAATGAAATG	665	3500	11	505.323	360538188	100.031	1821317205	38500	5.26316	1.31599	6.92626	1.92169	0.0761889	0.0211385	0.578768	2.1132e-07	2.1132e-07	1	0	0	1	1	0
AAAATGAAGATG	35	261	12	505.323	360538188	100.031	1821317205	3132	7.45714	0.0692626	0.516501	0.143303	0.00619801	0.00171963	0.894579	1.7191e-08	1.7191e-08	1	0	0	1	1	0
AAAATGAAT	107	752	9	505.323	360538188	100.031	1821317205	6768	7.02804	0.211746	1.48816	0.412888	0.0133934	0.00371599	0.632327	3.71484e-08	3.71484e-08	1	0	0	1	1	0
AAAATGC	1	4	7	505.323	360538188	100.031	1821317205	28	4	0.00197893	0.00791573	0.00219621	5.54101e-05	1.53735e-05	0.279913	1.53687e-10	1.53687e-10	1	0	0	1	0	0
AAAATGGCCG	1	4	10	505.323	360538188	100.031	1821317205	40	4	0.00197893	0.00791573	0.00219621	7.91573e-05	2.19621e-05	0.399876	2.19553e-10	2.19553e-10	1	0	0	1	0	0
AAAATGTC	541	3143	8	505.323	360538188	100.031	1821317205	25144	5.80961	1.0706	6.21978	1.72567	0.0497583	0.0138054	0.464625	1.38011e-07	1.38011e-07	1	0	0	1	0	0
AAAATGTTT	497	2219	9	505.323	360538188	100.031	1821317205	19971	4.46479	0.983529	4.39125	1.21835	0.0395212	0.0109651	0.401706	1.09617e-07	1.09617e-07	1	0	0	1	0	0
AAAATT	1754	7192	6	505.323	360538188	100.031	1821317205	43152	4.10034	3.47105	14.2325	3.94879	0.0853948	0.0236927	0.245944	2.36854e-07	2.36854e-07	1	0	0	1	0	0
AAAATTC	1473	13988	7	505.323	360538188	100.031	1821317205	97916	9.49627	2.91497	27.6813	7.68016	0.193769	0.0537611	0.664532	5.37444e-07	5.37444e-07	1	0	0	1	1	0
AAAATTCAAATTC	14390	66128	13	505.323	360538188	100.031	1821317205	859664	4.59541	28.4768	130.863	36.3078	1.70122	0.472001	0.597218	4.71855e-06	4.71855e-06	1	1	0	1	1	0
AAAATTCC	404	1734	8	505.323	360538188	100.031	1821317205	13872	4.29208	0.799488	3.43147	0.952058	0.0274517	0.00761647	0.34326	7.6141e-08	7.6141e-08	1	0	0	1	0	0
AAAATTCT	1878	8335	8	505.323	360538188	100.031	1821317205	66680	4.43823	3.71643	16.4944	4.57636	0.131955	0.0366109	0.354948	3.65995e-07	3.65995e-07	1	0	0	1	0	0
AAAATTG	189	756	7	505.323	360538188	100.031	1821317205	5292	4	0.374018	1.49607	0.415084	0.0104725	0.00290559	0.279913	2.90469e-08	2.90469e-08	1	0	0	1	0	0
AAAATTGATAACTACAAG	1	4	18	505.323	360538188	100.031	1821317205	72	4	0.00197893	0.00791573	0.00219621	0.000142483	3.95318e-05	0.719776	3.95195e-10	3.95195e-10	1	0	0	1	1	0
AAAATTT	284	1148	7	505.323	360538188	100.031	1821317205	8036	4.04225	0.562017	2.27181	0.630313	0.0159027	0.00441219	0.28287	4.41082e-08	4.41082e-08	1	0	0	1	0	0
AAAATTTGATT	33	136	11	505.323	360538188	100.031	1821317205	1496	4.12121	0.0653047	0.269135	0.0746712	0.00296048	0.000821384	0.453192	8.21128e-09	8.21128e-09	1	0	0	1	0	0
AAAATTTTCC	380	1721	10	505.323	360538188	100.031	1821317205	17210	4.52895	0.751994	3.40574	0.944921	0.0340574	0.00944921	0.452754	9.44627e-08	9.44627e-08	1	0	0	1	0	0
AAAC	7693	51300	4	505.323	360538188	100.031	1821317205	205200	6.6684	15.2239	101.519	28.1664	0.406077	0.112666	0.266653	1.12631e-06	1.12631e-06	1	0	0	0	0	0
AAACAAC	2	21	7	505.323	360538188	100.031	1821317205	147	10.5	0.00395786	0.0415576	0.0115301	0.000290903	8.07108e-05	0.734772	8.06857e-10	8.06857e-10	1	0	0	1	1	0
AAACAACC	20	144	8	505.323	360538188	100.031	1821317205	1152	7.2	0.0395786	0.284966	0.0790637	0.00227973	0.000632509	0.575821	6.32313e-09	6.32313e-09	1	0	0	1	1	0
AAACAC	45	180	6	505.323	360538188	100.031	1821317205	1080	4	0.0890519	0.356208	0.0988296	0.00213725	0.000592977	0.239925	5.92793e-09	5.92793e-09	1	0	0	1	0	0
AAACACATC	3	12	9	505.323	360538188	100.031	1821317205	108	4	0.00593679	0.0237472	0.00658864	0.000213725	5.92977e-05	0.359888	5.92793e-10	5.92793e-10	1	0	0	1	0	0
AAACACC	1	4	7	505.323	360538188	100.031	1821317205	28	4	0.00197893	0.00791573	0.00219621	5.54101e-05	1.53735e-05	0.279913	1.53687e-10	1.53687e-10	1	0	0	1	0	0
AAACACGC	26	120	8	505.323	360538188	100.031	1821317205	960	4.61538	0.0514522	0.237472	0.0658864	0.00189977	0.000527091	0.369116	5.26927e-09	5.26927e-09	1	0	0	1	0	0
AAACAG	1300	6992	6	505.323	360538188	100.031	1821317205	41952	5.37846	2.57261	13.8367	3.83898	0.0830201	0.0230339	0.322607	2.30267e-07	2.30267e-07	1	0	0	1	0	0
AAACAGAG	1778	7706	8	505.323	360538188	100.031	1821317205	61648	4.33408	3.51854	15.2496	4.231	0.121997	0.033848	0.346619	3.38375e-07	3.38375e-07	1	0	0	1	0	0
AAACAT	103	877	6	505.323	360538188	100.031	1821317205	5262	8.51456	0.20383	1.73552	0.48152	0.0104131	0.00288912	0.510715	2.88822e-08	2.88822e-08	1	0	0	1	1	0
AAACATAAAGAT	14	79	12	505.323	360538188	100.031	1821317205	948	5.64286	0.027705	0.156336	0.0433752	0.00187603	0.000520502	0.676932	5.20341e-09	5.20341e-09	1	0	0	1	1	0
AAACATAC	277	2006	8	505.323	360538188	100.031	1821317205	16048	7.24188	0.548164	3.96974	1.1014	0.0317579	0.00881121	0.57917	8.80847e-08	8.80847e-08	1	0	0	1	1	0
AAACATAGT	4	16	9	505.323	360538188	100.031	1821317205	144	4	0.00791573	0.0316629	0.00878485	0.000284966	7.90637e-05	0.359888	7.90391e-10	7.90391e-10	1	0	0	1	0	0
AAACATC	7	28	7	505.323	360538188	100.031	1821317205	196	4	0.0138525	0.0554101	0.0153735	0.000387871	0.000107614	0.279913	1.07581e-09	1.07581e-09	1	0	0	1	0	0
AAACATCC	1	4	8	505.323	360538188	100.031	1821317205	32	4	0.00197893	0.00791573	0.00219621	6.33258e-05	1.75697e-05	0.319901	1.75642e-10	1.75642e-10	1	0	0	1	0	0
AAACATTAT	121	494	9	505.323	360538188	100.031	1821317205	4446	4.08264	0.239451	0.977592	0.271232	0.00879833	0.00244109	0.367324	2.44033e-08	2.44033e-08	1	0	0	1	0	0
AAACC	59	374	5	505.323	360538188	100.031	1821317205	1870	6.33898	0.116757	0.74012	0.205346	0.0037006	0.00102673	0.316851	1.02641e-08	1.02641e-08	1	0	0	1	0	0
AAACCCC	1	4	7	505.323	360538188	100.031	1821317205	28	4	0.00197893	0.00791573	0.00219621	5.54101e-05	1.53735e-05	0.279913	1.53687e-10	1.53687e-10	1	0	0	1	0	0
AAACCCCTT	8	33	9	505.323	360538188	100.031	1821317205	297	4.125	0.0158315	0.0653047	0.0181188	0.000587743	0.000163069	0.371135	1.63018e-09	1.63018e-09	1	0	0	1	0	0
AAACCCT	82	402	7	505.323	360538188	100.031	1821317205	2814	4.90244	0.162272	0.79553	0.220719	0.00556871	0.00154504	0.343064	1.54456e-08	1.54456e-08	1	0	0	1	0	0
AAACCG	18	72	6	505.323	360538188	100.031	1821317205	432	4	0.0356208	0.142483	0.0395318	0.000854898	0.000237191	0.239925	2.37117e-09	2.37117e-09	1	0	0	1	0	0
AAACCGGT	1	4	8	505.323	360538188	100.031	1821317205	32	4	0.00197893	0.00791573	0.00219621	6.33258e-05	1.75697e-05	0.319901	1.75642e-10	1.75642e-10	1	0	0	1	0	0
AAACCT	44	274	6	505.323	360538188	100.031	1821317205	1644	6.22727	0.087073	0.542227	0.150441	0.00325336	0.000902643	0.37352	9.02363e-09	9.02363e-09	1	0	0	1	0	0
AAACG	6	79	5	505.323	360538188	100.031	1821317205	395	13.1667	0.0118736	0.156336	0.0433752	0.000781678	0.000216876	0.658129	2.16809e-09	2.16809e-09	1	0	0	1	1	0
AAACGAAC	115	493	8	505.323	360538188	100.031	1821317205	3944	4.28696	0.227577	0.975613	0.270683	0.00780491	0.00216547	0.34285	2.16479e-08	2.16479e-08	1	0	0	1	0	0
AAACGATAAAGAT	4	28	13	505.323	360538188	100.031	1821317205	364	7	0.00791573	0.0554101	0.0153735	0.000720331	0.000199855	0.909717	1.99793e-09	1.99793e-09	1	0	0	1	1	0
AAACGG	1	5	6	505.323	360538188	100.031	1821317205	30	5	0.00197893	0.00989466	0.00274527	5.93679e-05	1.64716e-05	0.299907	1.64665e-10	1.64665e-10	1	0	0	1	0	0
AAACGTAC	10	76	8	505.323	360538188	100.031	1821317205	608	7.6	0.0197893	0.150399	0.041728	0.00120319	0.000333824	0.607811	3.33721e-09	3.33721e-09	1	0	0	1	1	0
AAACGTT	21	84	7	505.323	360538188	100.031	1821317205	588	4	0.0415576	0.16623	0.0461205	0.00116361	0.000322843	0.279913	3.22743e-09	3.22743e-09	1	0	0	1	0	0
AAACT	12	60	5	505.323	360538188	100.031	1821317205	300	5	0.0237472	0.118736	0.0329432	0.000593679	0.000164716	0.249922	1.64665e-09	1.64665e-09	1	0	0	1	0	0
AAACTC	133	532	6	505.323	360538188	100.031	1821317205	3192	4	0.263198	1.05279	0.292096	0.00631675	0.00175258	0.239925	1.75203e-08	1.75203e-08	1	0	0	1	0	0
AAACTG	287	1384	6	505.323	360538188	100.031	1821317205	8304	4.8223	0.567953	2.73884	0.75989	0.016433	0.00455934	0.289248	4.55792e-08	4.55792e-08	1	0	0	1	0	0
AAACTT	14	56	6	505.323	360538188	100.031	1821317205	336	4	0.027705	0.11082	0.030747	0.000664921	0.000184482	0.239925	1.84425e-09	1.84425e-09	1	0	0	1	0	0
AAACTTATACT	6	36	11	505.323	360538188	100.031	1821317205	396	6	0.0118736	0.0712415	0.0197659	0.000783657	0.000217425	0.659795	2.17358e-09	2.17358e-09	1	0	0	1	1	0
AAACTTATT	2	8	9	505.323	360538188	100.031	1821317205	72	4	0.00395786	0.0158315	0.00439243	0.000142483	3.95318e-05	0.359888	3.95195e-10	3.95195e-10	1	0	0	1	0	0
AAACTTC	226	905	7	505.323	360538188	100.031	1821317205	6335	4.00442	0.447238	1.79093	0.496893	0.0125365	0.00347825	0.280223	3.47717e-08	3.47717e-08	1	0	0	1	0	0
AAAG	4510	35082	4	505.323	360538188	100.031	1821317205	140328	7.77871	8.92498	69.4249	19.2619	0.277699	0.0770475	0.311052	7.70236e-07	7.70236e-07	1	0	0	0	0	0
AAAGAAAGAAG	92	540	11	505.323	360538188	100.031	1821317205	5940	5.86957	0.182062	1.06862	0.296489	0.0117549	0.00326138	0.645452	3.26036e-08	3.26036e-08	1	0	0	1	1	0
AAAGAAATCGGC	1	5	12	505.323	360538188	100.031	1821317205	60	5	0.00197893	0.00989466	0.00274527	0.000118736	3.29432e-05	0.599814	3.2933e-10	3.2933e-10	1	0	0	1	1	0
AAAGAAG	212	1895	7	505.323	360538188	100.031	1821317205	13265	8.93868	0.419533	3.75007	1.04046	0.0262505	0.00728319	0.625513	7.28093e-08	7.28093e-08	1	0	0	1	1	0
AAAGAAGAT	46	203	9	505.323	360538188	100.031	1821317205	1827	4.41304	0.0910308	0.401723	0.111458	0.00361551	0.00100312	0.397051	1.00281e-08	1.00281e-08	1	0	0	1	0	0
AAAGAAT	5	21	7	505.323	360538188	100.031	1821317205	147	4.2	0.00989466	0.0415576	0.0115301	0.000290903	8.07108e-05	0.293909	8.06857e-10	8.06857e-10	1	0	0	1	0	0
AAAGAATAACT	14	79	11	505.323	360538188	100.031	1821317205	869	5.64286	0.027705	0.156336	0.0433752	0.00171969	0.000477127	0.620521	4.76979e-09	4.76979e-09	1	0	0	1	1	0
AAAGAATTTAGTACTATTTACT	2	8	22	505.323	360538188	100.031	1821317205	176	4	0.00395786	0.0158315	0.00439243	0.000348292	9.66334e-05	0.879727	9.66033e-10	9.66033e-10	1	0	0	1	1	0
AAAGAC	235	2779	6	505.323	360538188	100.031	1821317205	16674	11.8255	0.465049	5.49945	1.52582	0.0329967	0.00915491	0.709311	9.15207e-08	9.15207e-08	1	0	0	1	1	0
AAAGACAAAGAT	8	35	12	505.323	360538188	100.031	1821317205	420	4.375	0.0158315	0.0692626	0.0192169	0.000831151	0.000230602	0.524837	2.30531e-09	2.30531e-09	1	0	0	1	1	0
AAAGAG	667	3014	6	505.323	360538188	100.031	1821317205	18084	4.51874	1.31995	5.9645	1.65485	0.035787	0.00992908	0.27104	9.92599e-08	9.92599e-08	1	0	0	1	0	0
AAAGAGAAAGAT	3	12	12	505.323	360538188	100.031	1821317205	144	4	0.00593679	0.0237472	0.00658864	0.000284966	7.90637e-05	0.479851	7.90391e-10	7.90391e-10	1	0	0	1	0	0
AAAGAGAGTG	599	3853	10	505.323	360538188	100.031	1821317205	38530	6.43239	1.18538	7.62482	2.1155	0.0762482	0.021155	0.643039	2.11484e-07	2.11484e-07	1	0	0	1	1	0
AAAGAGCAAAGAT	23	155	13	505.323	360538188	100.031	1821317205	2015	6.73913	0.0455154	0.306734	0.0851032	0.00398755	0.00110634	0.875815	1.106e-08	1.106e-08	1	0	0	1	1	0
AAAGAGGAGGGTGTCAG	3	15	17	505.323	360538188	100.031	1821317205	255	5	0.00593679	0.029684	0.0082358	0.000504628	0.000140009	0.849736	1.39965e-09	1.39965e-09	1	0	0	1	1	0
AAAGAT	13989	211961	6	505.323	360538188	100.031	1821317205	1271766	15.152	27.6833	419.456	116.378	2.51674	0.698267	0.908836	6.9805e-06	6.9805e-06	1	1	0	1	1	0
AAAGATAAAGATAT	4	24	14	505.323	360538188	100.031	1821317205	336	6	0.00791573	0.0474944	0.0131773	0.000664921	0.000184482	0.839739	1.84425e-09	1.84425e-09	1	0	0	1	1	0
AAAGATAAAGCT	13	104	12	505.323	360538188	100.031	1821317205	1248	8	0.0257261	0.205809	0.0571015	0.00246971	0.000685218	0.959702	6.85005e-09	6.85005e-09	1	0	0	1	1	0
AAAGATAAAGGT	15	70	12	505.323	360538188	100.031	1821317205	840	4.66667	0.029684	0.138525	0.0384337	0.0016623	0.000461205	0.559826	4.61061e-09	4.61061e-09	1	0	0	1	1	0
AAAGATAAAGTT	8	54	12	505.323	360538188	100.031	1821317205	648	6.75	0.0158315	0.106862	0.0296489	0.00128235	0.000355786	0.809748	3.55676e-09	3.55676e-09	1	0	0	1	1	0
AAAGATAAATAT	8	45	12	505.323	360538188	100.031	1821317205	540	5.625	0.0158315	0.0890519	0.0247074	0.00106862	0.000296489	0.67479	2.96397e-09	2.96397e-09	1	0	0	1	1	0
AAAGATAACGAT	8	52	12	505.323	360538188	100.031	1821317205	624	6.5	0.0158315	0.102904	0.0285508	0.00123485	0.000342609	0.779758	3.42503e-09	3.42503e-09	1	0	0	1	1	0
AAAGATAAGGAT	14	79	12	505.323	360538188	100.031	1821317205	948	5.64286	0.027705	0.156336	0.0433752	0.00187603	0.000520502	0.676932	5.20341e-09	5.20341e-09	1	0	0	1	1	0
AAAGATAATGAT	29	210	12	505.323	360538188	100.031	1821317205	2520	7.24138	0.057389	0.415576	0.115301	0.00498691	0.00138361	0.868696	1.38318e-08	1.38318e-08	1	0	0	1	1	0
AAAGATACAGAT	2	8	12	505.323	360538188	100.031	1821317205	96	4	0.00395786	0.0158315	0.00439243	0.000189977	5.27091e-05	0.479851	5.26927e-10	5.26927e-10	1	0	0	1	0	0
AAAGATAGAGAT	48	341	12	505.323	360538188	100.031	1821317205	4092	7.10417	0.0949887	0.674816	0.187227	0.00809779	0.00224673	0.852235	2.24603e-08	2.24603e-08	1	0	0	1	1	0
AAAGATAT	3	36	8	505.323	360538188	100.031	1821317205	288	12	0.00593679	0.0712415	0.0197659	0.000569932	0.000158127	0.959702	1.58078e-09	1.58078e-09	1	0	0	1	1	0
AAAGATATAGAT	3	16	12	505.323	360538188	100.031	1821317205	192	5.33333	0.00593679	0.0316629	0.00878485	0.000379955	0.000105418	0.639801	1.05385e-09	1.05385e-09	1	0	0	1	1	0
AAAGATC	3	12	7	505.323	360538188	100.031	1821317205	84	4	0.00593679	0.0237472	0.00658864	0.00016623	4.61205e-05	0.279913	4.61061e-10	4.61061e-10	1	0	0	1	0	0
AAAGATG	2	18	7	505.323	360538188	100.031	1821317205	126	9	0.00395786	0.0356208	0.00988296	0.000249345	6.91807e-05	0.629804	6.91592e-10	6.91592e-10	1	0	0	1	1	0
AAAGATT	69	753	7	505.323	360538188	100.031	1821317205	5271	10.913	0.136546	1.49014	0.413437	0.0104309	0.00289406	0.763676	2.89316e-08	2.89316e-08	1	0	0	1	1	0
AAAGC	25	148	5	505.323	360538188	100.031	1821317205	740	5.92	0.0494733	0.292882	0.0812599	0.00146441	0.000406299	0.295908	4.06173e-09	4.06173e-09	1	0	0	1	0	0
AAAGCAACAACAACT	6	24	15	505.323	360538188	100.031	1821317205	360	4	0.0118736	0.0474944	0.0131773	0.000712415	0.000197659	0.599814	1.97598e-09	1.97598e-09	1	0	0	1	1	0
AAAGCAGAACGGCGG	2	8	15	505.323	360538188	100.031	1821317205	120	4	0.00395786	0.0158315	0.00439243	0.000237472	6.58864e-05	0.599814	6.58659e-10	6.58659e-10	1	0	0	1	1	0
AAAGCC	19	76	6	505.323	360538188	100.031	1821317205	456	4	0.0375997	0.150399	0.041728	0.000902393	0.000250368	0.239925	2.5029e-09	2.5029e-09	1	0	0	1	0	0
AAAGCT	89	1191	6	505.323	360538188	100.031	1821317205	7146	13.382	0.176125	2.35691	0.653922	0.0141414	0.00392353	0.802672	3.92232e-08	3.92232e-08	1	0	0	1	1	0
AAAGG	65	762	5	505.323	360538188	100.031	1821317205	3810	11.7231	0.128631	1.50795	0.418379	0.00753973	0.00209189	0.585972	2.09124e-08	2.09124e-08	1	0	0	1	1	0
AAAGGAACTG	59	462	10	505.323	360538188	100.031	1821317205	4620	7.83051	0.116757	0.914266	0.253663	0.00914266	0.00253663	0.782808	2.53584e-08	2.53584e-08	1	0	0	1	1	0
AAAGGAAGG	2	8	9	505.323	360538188	100.031	1821317205	72	4	0.00395786	0.0158315	0.00439243	0.000142483	3.95318e-05	0.359888	3.95195e-10	3.95195e-10	1	0	0	1	0	0
AAAGGG	49	407	6	505.323	360538188	100.031	1821317205	2442	8.30612	0.0969676	0.805425	0.223465	0.00483255	0.00134079	0.498213	1.34037e-08	1.34037e-08	1	0	0	1	0	0
AAAGGGGAAG	5	21	10	505.323	360538188	100.031	1821317205	210	4.2	0.00989466	0.0415576	0.0115301	0.000415576	0.000115301	0.41987	1.15265e-09	1.15265e-09	1	0	0	1	0	0
AAAGGT	358	3678	6	505.323	360538188	100.031	1821317205	22068	10.2737	0.708457	7.27851	2.01942	0.0436711	0.0121165	0.616233	1.21127e-07	1.21127e-07	1	0	0	1	1	0
AAAGGTAACGGT	4	16	12	505.323	360538188	100.031	1821317205	192	4	0.00791573	0.0316629	0.00878485	0.000379955	0.000105418	0.479851	1.05385e-09	1.05385e-09	1	0	0	1	0	0
AAAGGTCGCG	23	97	10	505.323	360538188	100.031	1821317205	970	4.21739	0.0455154	0.191956	0.0532582	0.00191956	0.000532582	0.421608	5.32416e-09	5.32416e-09	1	0	0	1	0	0
AAAGT	37	208	5	505.323	360538188	100.031	1821317205	1040	5.62162	0.0732205	0.411618	0.114203	0.00205809	0.000571015	0.280994	5.70838e-09	5.70838e-09	1	0	0	1	0	0
AAAGTAAGAGT	12	52	11	505.323	360538188	100.031	1821317205	572	4.33333	0.0237472	0.102904	0.0285508	0.00113195	0.000314058	0.476519	3.13961e-09	3.13961e-09	1	0	0	1	0	0
AAAGTAT	12	53	7	505.323	360538188	100.031	1821317205	371	4.41667	0.0237472	0.104883	0.0290998	0.000734184	0.000203699	0.309071	2.03635e-09	2.03635e-09	1	0	0	1	0	0
AAAGTATTTACT	68	350	12	505.323	360538188	100.031	1821317205	4200	5.14706	0.134567	0.692626	0.192169	0.00831151	0.00230602	0.617455	2.30531e-08	2.30531e-08	1	0	0	1	1	0
AAAGTC	43	177	6	505.323	360538188	100.031	1821317205	1062	4.11628	0.085094	0.350271	0.0971824	0.00210163	0.000583094	0.2469	5.82913e-09	5.82913e-09	1	0	0	1	0	0
AAAGTG	9	36	6	505.323	360538188	100.031	1821317205	216	4	0.0178104	0.0712415	0.0197659	0.000427449	0.000118595	0.239925	1.18559e-09	1.18559e-09	1	0	0	1	0	0
AAAGTGGTAAGG	118	487	12	505.323	360538188	100.031	1821317205	5844	4.12712	0.233514	0.96374	0.267389	0.0115649	0.00320867	0.4951	3.20767e-08	3.20767e-08	1	0	0	1	0	0
AAAGTT	442	3723	6	505.323	360538188	100.031	1821317205	22338	8.42308	0.874688	7.36756	2.04412	0.0442054	0.0122647	0.505228	1.22609e-07	1.22609e-07	1	0	0	1	1	0
AAAGTTG	1	4	7	505.323	360538188	100.031	1821317205	28	4	0.00197893	0.00791573	0.00219621	5.54101e-05	1.53735e-05	0.279913	1.53687e-10	1.53687e-10	1	0	0	1	0	0
AAAT	67361	485477	4	505.323	360538188	100.031	1821317205	1941908	7.20709	133.303	960.726	266.553	3.8429	1.06621	0.288194	1.06588e-05	1.06588e-05	1	1	0	0	0	0
AAATAAATAAT	33	132	11	505.323	360538188	100.031	1821317205	1452	4	0.0653047	0.261219	0.072475	0.00287341	0.000797225	0.439863	7.96978e-09	7.96978e-09	1	0	0	1	0	0
AAATAAATG	1361	7668	9	505.323	360538188	100.031	1821317205	69012	5.63409	2.69333	15.1744	4.21014	0.13657	0.0378913	0.506911	3.78795e-07	3.78795e-07	1	0	0	1	1	0
AAATAAATGG	58	381	10	505.323	360538188	100.031	1821317205	3810	6.56897	0.114778	0.753973	0.209189	0.00753973	0.00209189	0.656692	2.09124e-08	2.09124e-08	1	0	0	1	1	0
AAATAAC	187	748	7	505.323	360538188	100.031	1821317205	5236	4	0.37006	1.48024	0.410692	0.0103617	0.00287484	0.279913	2.87395e-08	2.87395e-08	1	0	0	1	0	0
AAATAACT	155	921	8	505.323	360538188	100.031	1821317205	7368	5.94194	0.306734	1.8226	0.505678	0.0145808	0.00404542	0.475207	4.04417e-08	4.04417e-08	1	0	0	1	0	0
AAATAAG	4	16	7	505.323	360538188	100.031	1821317205	112	4	0.00791573	0.0316629	0.00878485	0.00022164	6.1494e-05	0.279913	6.14749e-10	6.14749e-10	1	0	0	1	0	0
AAATAAGGT	19	147	9	505.323	360538188	100.031	1821317205	1323	7.73684	0.0375997	0.290903	0.0807108	0.00261813	0.000726397	0.696099	7.26172e-09	7.26172e-09	1	0	0	1	1	0
AAATAAT	419	1713	7	505.323	360538188	100.031	1821317205	11991	4.08831	0.829172	3.38991	0.940528	0.0237294	0.0065837	0.286092	6.58165e-08	6.58165e-08	1	0	0	1	0	0
AAATAC	63	284	6	505.323	360538188	100.031	1821317205	1704	4.50794	0.124673	0.562017	0.155931	0.0033721	0.000935587	0.270392	9.35296e-09	9.35296e-09	1	0	0	1	0	0
AAATACTCTACATTTCTC	1	4	18	505.323	360538188	100.031	1821317205	72	4	0.00197893	0.00791573	0.00219621	0.000142483	3.95318e-05	0.719776	3.95195e-10	3.95195e-10	1	0	0	1	1	0
AAATAG	225	931	6	505.323	360538188	100.031	1821317205	5586	4.13778	0.44526	1.84239	0.511169	0.0110543	0.00306701	0.24819	3.06606e-08	3.06606e-08	1	0	0	1	0	0
AAATAGAT	11	45	8	505.323	360538188	100.031	1821317205	360	4.09091	0.0217682	0.0890519	0.0247074	0.000712415	0.000197659	0.327171	1.97598e-09	1.97598e-09	1	0	0	1	0	0
AAATAGC	1	4	7	505.323	360538188	100.031	1821317205	28	4	0.00197893	0.00791573	0.00219621	5.54101e-05	1.53735e-05	0.279913	1.53687e-10	1.53687e-10	1	0	0	1	0	0
AAATAT	578	3552	6	505.323	360538188	100.031	1821317205	21312	6.14533	1.14382	7.02916	1.95024	0.042175	0.0117014	0.368605	1.16978e-07	1.16978e-07	1	0	0	1	0	0
AAATATATAAATATATAAT	4	16	19	505.323	360538188	100.031	1821317205	304	4	0.00791573	0.0316629	0.00878485	0.000601595	0.000166912	0.759764	1.6686e-09	1.6686e-09	1	0	0	1	1	0
AAATATG	10	50	7	505.323	360538188	100.031	1821317205	350	5	0.0197893	0.0989466	0.0274527	0.000692626	0.000192169	0.349891	1.92109e-09	1.92109e-09	1	0	0	1	0	0
AAATATT	411	3279	7	505.323	360538188	100.031	1821317205	22953	7.9781	0.813341	6.48892	1.80035	0.0454224	0.0126024	0.558294	1.25985e-07	1.25985e-07	1	0	0	1	1	0
AAATC	627	3875	5	505.323	360538188	100.031	1821317205	19375	6.18022	1.24079	7.66836	2.12758	0.0383418	0.0106379	0.308915	1.06346e-07	1.06346e-07	1	0	0	1	0	0
AAATCAAGGTC	120	545	11	505.323	360538188	100.031	1821317205	5995	4.54167	0.237472	1.07852	0.299234	0.0118637	0.00329157	0.499428	3.29055e-08	3.29055e-08	1	0	0	1	0	0
AAATCAATC	5	25	9	505.323	360538188	100.031	1821317205	225	5	0.00989466	0.0494733	0.0137263	0.00044526	0.000123537	0.44986	1.23499e-09	1.23499e-09	1	0	0	1	0	0
AAATCAG	13	52	7	505.323	360538188	100.031	1821317205	364	4	0.0257261	0.102904	0.0285508	0.000720331	0.000199855	0.279913	1.99793e-09	1.99793e-09	1	0	0	1	0	0
AAATCAT	1430	11230	7	505.323	360538188	100.031	1821317205	78610	7.85315	2.82987	22.2234	6.16587	0.155564	0.0431611	0.549549	4.31477e-07	4.31477e-07	1	0	0	1	1	0
AAATCC	1	4	6	505.323	360538188	100.031	1821317205	24	4	0.00197893	0.00791573	0.00219621	4.74944e-05	1.31773e-05	0.239925	1.31732e-10	1.31732e-10	1	0	0	1	0	0
AAATCCTAGAG	22	105	11	505.323	360538188	100.031	1821317205	1155	4.77273	0.0435365	0.207788	0.0576506	0.00228567	0.000634156	0.524837	6.33959e-09	6.33959e-09	1	0	0	1	1	0
AAATCG	18	72	6	505.323	360538188	100.031	1821317205	432	4	0.0356208	0.142483	0.0395318	0.000854898	0.000237191	0.239925	2.37117e-09	2.37117e-09	1	0	0	1	0	0
AAATCT	240	965	6	505.323	360538188	100.031	1821317205	5790	4.02083	0.474944	1.90967	0.529836	0.011458	0.00317902	0.241175	3.17803e-08	3.17803e-08	1	0	0	1	0	0
AAATCTT	2	21	7	505.323	360538188	100.031	1821317205	147	10.5	0.00395786	0.0415576	0.0115301	0.000290903	8.07108e-05	0.734772	8.06857e-10	8.06857e-10	1	0	0	1	1	0
AAATG	1117	9306	5	505.323	360538188	100.031	1821317205	46530	8.33124	2.21047	18.4159	5.10949	0.0920797	0.0255474	0.416433	2.55395e-07	2.55395e-07	1	0	0	1	0	0
AAATGAAC	6	40	8	505.323	360538188	100.031	1821317205	320	6.66667	0.0118736	0.0791573	0.0219621	0.000633258	0.000175697	0.533168	1.75642e-09	1.75642e-09	1	0	0	1	1	0
AAATGAATG	2471	12499	9	505.323	360538188	100.031	1821317205	112491	5.05828	4.88994	24.7347	6.86262	0.222612	0.0617635	0.455103	6.17444e-07	6.17444e-07	1	0	0	1	0	0
AAATGAGATG	22	92	10	505.323	360538188	100.031	1821317205	920	4.18182	0.0435365	0.182062	0.0505129	0.00182062	0.000505129	0.418052	5.04972e-09	5.04972e-09	1	0	0	1	0	0
AAATGAGATT	50	373	10	505.323	360538188	100.031	1821317205	3730	7.46	0.0989466	0.738141	0.204797	0.00738141	0.00204797	0.745768	2.04733e-08	2.04733e-08	1	0	0	1	1	0
AAATGAGTG	13	52	9	505.323	360538188	100.031	1821317205	468	4	0.0257261	0.102904	0.0285508	0.00092614	0.000256957	0.359888	2.56877e-09	2.56877e-09	1	0	0	1	0	0
AAATGC	526	2617	6	505.323	360538188	100.031	1821317205	15702	4.97529	1.04092	5.17886	1.43687	0.0310732	0.00862123	0.298424	8.61855e-08	8.61855e-08	1	0	0	1	0	0
AAATGGATGAGGAAG	35	146	15	505.323	360538188	100.031	1821317205	2190	4.17143	0.0692626	0.288924	0.0801618	0.00433386	0.00120243	0.62552	1.20205e-08	1.20205e-08	1	0	0	1	1	0
AAATGT	150	600	6	505.323	360538188	100.031	1821317205	3600	4	0.29684	1.18736	0.329432	0.00712415	0.00197659	0.239925	1.97598e-08	1.97598e-08	1	0	0	1	0	0
AAATGTATG	2	8	9	505.323	360538188	100.031	1821317205	72	4	0.00395786	0.0158315	0.00439243	0.000142483	3.95318e-05	0.359888	3.95195e-10	3.95195e-10	1	0	0	1	0	0
AAATGTT	346	1745	7	505.323	360538188	100.031	1821317205	12215	5.04335	0.68471	3.45324	0.958098	0.0241726	0.00670668	0.352925	6.7046e-08	6.7046e-08	1	0	0	1	0	0
AAATGTTCATG	85	370	11	505.323	360538188	100.031	1821317205	4070	4.35294	0.168209	0.732205	0.20315	0.00805425	0.00223465	0.478675	2.23395e-08	2.23395e-08	1	0	0	1	0	0
AAATT	2589	15967	5	505.323	360538188	100.031	1821317205	79835	6.16725	5.12345	31.5976	8.76673	0.157988	0.0438337	0.308267	4.382e-07	4.382e-07	1	0	0	1	0	0
AAATTAATG	105	442	9	505.323	360538188	100.031	1821317205	3978	4.20952	0.207788	0.874688	0.242682	0.00787219	0.00218413	0.378739	2.18345e-08	2.18345e-08	1	0	0	1	0	0
AAATTAATGT	3	12	10	505.323	360538188	100.031	1821317205	120	4	0.00593679	0.0237472	0.00658864	0.000237472	6.58864e-05	0.399876	6.58659e-10	6.58659e-10	1	0	0	1	0	0
AAATTAC	3	12	7	505.323	360538188	100.031	1821317205	84	4	0.00593679	0.0237472	0.00658864	0.00016623	4.61205e-05	0.279913	4.61061e-10	4.61061e-10	1	0	0	1	0	0
AAATTACAG	192	1002	9	505.323	360538188	100.031	1821317205	9018	5.21875	0.379955	1.98289	0.550151	0.017846	0.00495136	0.469542	4.94982e-08	4.94982e-08	1	0	0	1	0	0
AAATTAT	219	876	7	505.323	360538188	100.031	1821317205	6132	4	0.433386	1.73354	0.480971	0.0121348	0.00336679	0.279913	3.36575e-08	3.36575e-08	1	0	0	1	0	0
AAATTATAATCGTTATCG	1	5	18	505.323	360538188	100.031	1821317205	90	5	0.00197893	0.00989466	0.00274527	0.000178104	4.94148e-05	0.89972	4.93994e-10	4.93994e-10	1	0	0	1	1	0
AAATTATTAGACTG	7	35	14	505.323	360538188	100.031	1821317205	490	5	0.0138525	0.0692626	0.0192169	0.000969676	0.000269036	0.699783	2.68952e-09	2.68952e-09	1	0	0	1	1	0
AAATTC	2206	13922	6	505.323	360538188	100.031	1821317205	83532	6.31097	4.36552	27.5507	7.64392	0.165304	0.0458635	0.378541	4.58493e-07	4.58493e-07	1	0	0	1	0	0
AAATTCAATTC	12810	89148	11	505.323	360538188	100.031	1821317205	980628	6.95925	25.3501	176.418	48.947	1.9406	0.538417	0.76528	5.3825e-06	5.3825e-06	1	1	0	1	1	0
AAATTG	80	356	6	505.323	360538188	100.031	1821317205	2136	4.45	0.158315	0.7045	0.195463	0.004227	0.00117278	0.266917	1.17241e-08	1.17241e-08	1	0	0	1	0	0
AAATTGAAATTTG	12179	64900	13	505.323	360538188	100.031	1821317205	843700	5.32884	24.1014	128.433	35.6336	1.66962	0.463236	0.692535	4.63092e-06	4.63092e-06	1	1	0	1	1	0
AAATTT	236	944	6	505.323	360538188	100.031	1821317205	5664	4	0.467028	1.86811	0.518306	0.0112087	0.00310984	0.239925	3.10887e-08	3.10887e-08	1	0	0	1	0	0
AAATTTATATGTATAG	5	24	16	505.323	360538188	100.031	1821317205	384	4.8	0.00989466	0.0474944	0.0131773	0.00075991	0.000210836	0.767761	2.10771e-09	2.10771e-09	1	0	0	1	1	0
AAATTTC	2808	12141	7	505.323	360538188	100.031	1821317205	84987	4.32372	5.55684	24.0262	6.66605	0.168183	0.0466624	0.302566	4.66479e-07	4.66479e-07	1	0	0	1	0	0
AAC	10308	95508	3	505.323	360538188	100.031	1821317205	286524	9.26542	20.3988	189.004	52.439	0.567011	0.157317	0.277876	1.57268e-06	1.57268e-06	1	0	0	0	0	0
AACAACT	631	2524	7	505.323	360538188	100.031	1821317205	17668	4	1.24871	4.99482	1.38581	0.0349638	0.00970067	0.279913	9.69766e-08	9.69766e-08	1	0	0	1	0	0
AACAAG	26	196	6	505.323	360538188	100.031	1821317205	1176	7.53846	0.0514522	0.387871	0.107614	0.00232722	0.000645687	0.452167	6.45486e-09	6.45486e-09	1	0	0	1	0	0
AACAAT	130	528	6	505.323	360538188	100.031	1821317205	3168	4.06154	0.257261	1.04488	0.2899	0.00626925	0.0017394	0.243617	1.73886e-08	1.73886e-08	1	0	0	1	0	0
AACAATGGC	49	198	9	505.323	360538188	100.031	1821317205	1782	4.04082	0.0969676	0.391828	0.108713	0.00352646	0.000978413	0.36356	9.78109e-09	9.78109e-09	1	0	0	1	0	0
AACAATT	98	392	7	505.323	360538188	100.031	1821317205	2744	4	0.193935	0.775741	0.215229	0.00543019	0.0015066	0.279913	1.50613e-08	1.50613e-08	1	0	0	1	0	0
AACAC	599	5273	5	505.323	360538188	100.031	1821317205	26365	8.80301	1.18538	10.4349	2.89516	0.0521745	0.0144758	0.440014	1.44713e-07	1.44713e-07	1	0	0	1	0	0
AACACAC	3	25	7	505.323	360538188	100.031	1821317205	175	8.33333	0.00593679	0.0494733	0.0137263	0.000346313	9.60843e-05	0.583152	9.60545e-10	9.60545e-10	1	0	0	1	1	0
AACACC	46	355	6	505.323	360538188	100.031	1821317205	2130	7.71739	0.0910308	0.702521	0.194914	0.00421512	0.00116948	0.4629	1.16912e-08	1.16912e-08	1	0	0	1	0	0
AACACCACCGTCAAG	1	5	15	505.323	360538188	100.031	1821317205	75	5	0.00197893	0.00989466	0.00274527	0.00014842	4.1179e-05	0.749767	4.11662e-10	4.11662e-10	1	0	0	1	1	0
AACACCG	1	4	7	505.323	360538188	100.031	1821317205	28	4	0.00197893	0.00791573	0.00219621	5.54101e-05	1.53735e-05	0.279913	1.53687e-10	1.53687e-10	1	0	0	1	0	0
AACAG	667	4198	5	505.323	360538188	100.031	1821317205	20990	6.29385	1.31995	8.30755	2.30493	0.0415378	0.0115246	0.314595	1.1521e-07	1.1521e-07	1	0	0	1	0	0
AACAGAATAG	102	795	10	505.323	360538188	100.031	1821317205	7950	7.79412	0.201851	1.57325	0.436497	0.0157325	0.00436497	0.77917	4.36362e-08	4.36362e-08	1	0	0	1	1	0
AACAGAT	26	138	7	505.323	360538188	100.031	1821317205	966	5.30769	0.0514522	0.273093	0.0757693	0.00191165	0.000530385	0.371423	5.30221e-09	5.30221e-09	1	0	0	1	0	0
AACAGATTC	44	298	9	505.323	360538188	100.031	1821317205	2682	6.77273	0.087073	0.589722	0.163618	0.00530749	0.00147256	0.609356	1.4721e-08	1.4721e-08	1	0	0	1	1	0
AACAGC	96	419	6	505.323	360538188	100.031	1821317205	2514	4.36458	0.189977	0.829172	0.230053	0.00497503	0.00138032	0.261794	1.37989e-08	1.37989e-08	1	0	0	1	0	0
AACAGCC	3	12	7	505.323	360538188	100.031	1821317205	84	4	0.00593679	0.0237472	0.00658864	0.00016623	4.61205e-05	0.279913	4.61061e-10	4.61061e-10	1	0	0	1	0	0
AACAGCCC	2	8	8	505.323	360538188	100.031	1821317205	64	4	0.00395786	0.0158315	0.00439243	0.000126652	3.51394e-05	0.319901	3.51285e-10	3.51285e-10	1	0	0	1	0	0
AACAGCT	35	140	7	505.323	360538188	100.031	1821317205	980	4	0.0692626	0.27705	0.0768674	0.00193935	0.000538072	0.279913	5.37905e-09	5.37905e-09	1	0	0	1	0	0
AACAGG	3	12	6	505.323	360538188	100.031	1821317205	72	4	0.00593679	0.0237472	0.00658864	0.000142483	3.95318e-05	0.239925	3.95195e-10	3.95195e-10	1	0	0	1	0	0
AACAGGCG	12	48	8	505.323	360538188	100.031	1821317205	384	4	0.0237472	0.0949887	0.0263546	0.00075991	0.000210836	0.319901	2.10771e-09	2.10771e-09	1	0	0	1	0	0
AACAGT	1	4	6	505.323	360538188	100.031	1821317205	24	4	0.00197893	0.00791573	0.00219621	4.74944e-05	1.31773e-05	0.239925	1.31732e-10	1.31732e-10	1	0	0	1	0	0
AACAGTATAGCG	19	111	12	505.323	360538188	100.031	1821317205	1332	5.84211	0.0375997	0.219661	0.0609449	0.00263594	0.000731339	0.700835	7.31112e-09	7.31112e-09	1	0	0	1	1	0
AACAGTT	25	100	7	505.323	360538188	100.031	1821317205	700	4	0.0494733	0.197893	0.0549053	0.00138525	0.000384337	0.279913	3.84218e-09	3.84218e-09	1	0	0	1	0	0
AACAT	577	5550	5	505.323	360538188	100.031	1821317205	27750	9.61872	1.14184	10.9831	3.04725	0.0549153	0.0152362	0.480786	1.52315e-07	1.52315e-07	1	0	0	1	0	0
AACATAT	5	20	7	505.323	360538188	100.031	1821317205	140	4	0.00989466	0.0395786	0.0109811	0.00027705	7.68674e-05	0.279913	7.68436e-10	7.68436e-10	1	0	0	1	0	0
AACATC	195	809	6	505.323	360538188	100.031	1821317205	4854	4.14872	0.385892	1.60096	0.444184	0.00960573	0.0026651	0.248846	2.66428e-08	2.66428e-08	1	0	0	1	0	0
AACATCAATCTTC	15	62	13	505.323	360538188	100.031	1821317205	806	4.13333	0.029684	0.122694	0.0340413	0.00159502	0.000442537	0.537166	4.42399e-09	4.42399e-09	1	0	0	1	1	0
AACATG	646	3930	6	505.323	360538188	100.031	1821317205	23580	6.08359	1.27839	7.7772	2.15778	0.0466632	0.0129467	0.364902	1.29427e-07	1.29427e-07	1	0	0	1	0	0
AACATGAACTTG	11	49	12	505.323	360538188	100.031	1821317205	588	4.45455	0.0217682	0.0969676	0.0269036	0.00116361	0.000322843	0.534379	3.22743e-09	3.22743e-09	1	0	0	1	1	0
AACATGC	2	8	7	505.323	360538188	100.031	1821317205	56	4	0.00395786	0.0158315	0.00439243	0.00011082	3.0747e-05	0.279913	3.07374e-10	3.07374e-10	1	0	0	1	0	0
AACATT	1568	8428	6	505.323	360538188	100.031	1821317205	50568	5.375	3.10296	16.6784	4.62742	0.100071	0.0277645	0.3224	2.77559e-07	2.77559e-07	1	0	0	1	0	0
AACATTATAGT	351	1475	11	505.323	360538188	100.031	1821317205	16225	4.20228	0.694605	2.91892	0.809853	0.0321082	0.00890839	0.462107	8.90562e-08	8.90562e-08	1	0	0	1	0	0
AACATTC	5	20	7	505.323	360538188	100.031	1821317205	140	4	0.00989466	0.0395786	0.0109811	0.00027705	7.68674e-05	0.279913	7.68436e-10	7.68436e-10	1	0	0	1	0	0
AACATTG	29	116	7	505.323	360538188	100.031	1821317205	812	4	0.057389	0.229556	0.0636902	0.00160689	0.000445831	0.279913	4.45693e-09	4.45693e-09	1	0	0	1	0	0
AACC	438	3191	4	505.323	360538188	100.031	1821317205	12764	7.28539	0.866772	6.31477	1.75203	0.0252591	0.00700811	0.291325	7.00594e-08	7.00594e-08	1	0	0	0	0	0
AACCAC	185	742	6	505.323	360538188	100.031	1821317205	4452	4.01081	0.366102	1.46837	0.407397	0.0088102	0.00244438	0.240574	2.44363e-08	2.44363e-08	1	0	0	1	0	0
AACCAG	304	1307	6	505.323	360538188	100.031	1821317205	7842	4.29934	0.601595	2.58646	0.717613	0.0155188	0.00430568	0.25788	4.30434e-08	4.30434e-08	1	0	0	1	0	0
AACCAGAGAGAGAG	4	16	14	505.323	360538188	100.031	1821317205	224	4	0.00791573	0.0316629	0.00878485	0.000443281	0.000122988	0.559826	1.2295e-09	1.2295e-09	1	0	0	1	1	0
AACCAGC	1	4	7	505.323	360538188	100.031	1821317205	28	4	0.00197893	0.00791573	0.00219621	5.54101e-05	1.53735e-05	0.279913	1.53687e-10	1.53687e-10	1	0	0	1	0	0
AACCAGTTGGG	8	43	11	505.323	360538188	100.031	1821317205	473	5.375	0.0158315	0.085094	0.0236093	0.000936035	0.000259702	0.591066	2.59621e-09	2.59621e-09	1	0	0	1	1	0
AACCAT	3	33	6	505.323	360538188	100.031	1821317205	198	11	0.00593679	0.0653047	0.0181188	0.000391828	0.000108713	0.659795	1.08679e-09	1.08679e-09	1	0	0	1	1	0
AACCATCAGTGGTAG	42	171	15	505.323	360538188	100.031	1821317205	2565	4.07143	0.0831151	0.338397	0.0938881	0.00507596	0.00140832	0.610525	1.40788e-08	1.40788e-08	1	0	0	1	1	0
AACCC	60	427	5	505.323	360538188	100.031	1821317205	2135	7.11667	0.118736	0.845004	0.234446	0.00422502	0.00117223	0.355723	1.17186e-08	1.17186e-08	1	0	0	1	0	0
AACCCATAACCT	801	5121	12	505.323	360538188	100.031	1821317205	61452	6.39326	1.58512	10.1341	2.8117	0.121609	0.0337404	0.766953	3.37299e-07	3.37299e-07	1	0	0	1	1	0
AACCCG	54	427	6	505.323	360538188	100.031	1821317205	2562	7.90741	0.106862	0.845004	0.234446	0.00507002	0.00140667	0.474297	1.40624e-08	1.40624e-08	1	0	0	1	0	0
AACCCGCCGGTAACCT	857	3575	16	505.323	360538188	100.031	1821317205	57200	4.17153	1.69594	7.07468	1.96287	0.113195	0.0314058	0.667237	3.13961e-07	3.13961e-07	1	0	0	1	1	0
AACCCGCCGTTAACCT	4512	18998	16	505.323	360538188	100.031	1821317205	303968	4.21055	8.92894	37.5957	10.4309	0.601532	0.166895	0.673479	1.66843e-06	1.66843e-06	1	0	0	1	1	0
AACCCGCCTTCAGCCT	1	4	16	505.323	360538188	100.031	1821317205	64	4	0.00197893	0.00791573	0.00219621	0.000126652	3.51394e-05	0.639801	3.51285e-10	3.51285e-10	1	0	0	1	1	0
AACCCGCGGTTAACCT	480	2127	16	505.323	360538188	100.031	1821317205	34032	4.43125	0.949887	4.20919	1.16784	0.067347	0.0186854	0.70878	1.86796e-07	1.86796e-07	1	0	0	1	1	0
AACCCT	24	303	6	505.323	360538188	100.031	1821317205	1818	12.625	0.0474944	0.599616	0.166363	0.0035977	0.000998179	0.757265	9.97869e-09	9.97869e-09	1	0	0	1	1	0
AACCCTAAT	3	26	9	505.323	360538188	100.031	1821317205	234	8.66667	0.00593679	0.0514522	0.0142754	0.00046307	0.000128478	0.779758	1.28439e-09	1.28439e-09	1	0	0	1	1	0
AACCG	6	33	5	505.323	360538188	100.031	1821317205	165	5.5	0.0118736	0.0653047	0.0181188	0.000326524	9.05938e-05	0.274915	9.05656e-10	9.05656e-10	1	0	0	1	0	0
AACCGCC	3	21	7	505.323	360538188	100.031	1821317205	147	7	0.00593679	0.0415576	0.0115301	0.000290903	8.07108e-05	0.489848	8.06857e-10	8.06857e-10	1	0	0	1	0	0
AACCGGATACGGCACCGCGGG	1	4	21	505.323	360538188	100.031	1821317205	84	4	0.00197893	0.00791573	0.00219621	0.00016623	4.61205e-05	0.839739	4.61061e-10	4.61061e-10	1	0	0	1	1	0
AACCT	344447	4915461	5	505.323	360538188	100.031	1821317205	24577305	14.2706	681.637	9727.36	2698.85	48.6368	13.4942	0.713308	0.000134901	0.000134901	1	1	1	1	1	1
AACCTC	210	849	6	505.323	360538188	100.031	1821317205	5094	4.04286	0.415576	1.68011	0.466146	0.0100807	0.00279688	0.242496	2.79601e-08	2.79601e-08	1	0	0	1	0	0
AACCTCTC	1	5	8	505.323	360538188	100.031	1821317205	40	5	0.00197893	0.00989466	0.00274527	7.91573e-05	2.19621e-05	0.399876	2.19553e-10	2.19553e-10	1	0	0	1	0	0
AACCTT	7	84	6	505.323	360538188	100.031	1821317205	504	12	0.0138525	0.16623	0.0461205	0.000997381	0.000276723	0.719776	2.76637e-09	2.76637e-09	1	0	0	1	1	0
AACG	2192	32282	4	505.323	360538188	100.031	1821317205	129128	14.7272	4.33782	63.8839	17.7245	0.255535	0.0708981	0.588905	7.08761e-07	7.08761e-07	1	0	0	0	1	0
AACGAC	18	153	6	505.323	360538188	100.031	1821317205	918	8.5	0.0356208	0.302777	0.0840051	0.00181666	0.000504031	0.509842	5.03874e-09	5.03874e-09	1	0	0	1	1	0
AACGACAGC	2	12	9	505.323	360538188	100.031	1821317205	108	6	0.00395786	0.0237472	0.00658864	0.000213725	5.92977e-05	0.539832	5.92793e-10	5.92793e-10	1	0	0	1	1	0
AACGACG	1	5	7	505.323	360538188	100.031	1821317205	35	5	0.00197893	0.00989466	0.00274527	6.92626e-05	1.92169e-05	0.349891	1.92109e-10	1.92109e-10	1	0	0	1	0	0
AACGAT	398	5635	6	505.323	360538188	100.031	1821317205	33810	14.1583	0.787615	11.1513	3.09391	0.0669077	0.0185635	0.849234	1.85577e-07	1.85577e-07	1	0	0	1	1	0
AACGC	27	150	5	505.323	360538188	100.031	1821317205	750	5.55556	0.0534311	0.29684	0.082358	0.0014842	0.00041179	0.277691	4.11662e-09	4.11662e-09	1	0	0	1	0	0
AACGCACCGT	59	258	10	505.323	360538188	100.031	1821317205	2580	4.37288	0.116757	0.510564	0.141656	0.00510564	0.00141656	0.437152	1.41612e-08	1.41612e-08	1	0	0	1	0	0
AACGCATGT	56	257	9	505.323	360538188	100.031	1821317205	2313	4.58929	0.11082	0.508585	0.141107	0.00457727	0.00126996	0.412907	1.26957e-08	1.26957e-08	1	0	0	1	0	0
AACGCC	1483	10949	6	505.323	360538188	100.031	1821317205	65694	7.38301	2.93476	21.6673	6.01158	0.130004	0.0360695	0.442843	3.60583e-07	3.60583e-07	1	0	0	1	0	0
AACGCT	3	30	6	505.323	360538188	100.031	1821317205	180	10	0.00593679	0.0593679	0.0164716	0.000356208	9.88296e-05	0.599814	9.87989e-10	9.87989e-10	1	0	0	1	1	0
AACGG	28	253	5	505.323	360538188	100.031	1821317205	1265	9.03571	0.0554101	0.50067	0.13891	0.00250335	0.000694552	0.451645	6.94336e-09	6.94336e-09	1	0	0	1	0	0
AACGGAATAG	11	71	10	505.323	360538188	100.031	1821317205	710	6.45455	0.0217682	0.140504	0.0389828	0.00140504	0.000389828	0.645254	3.89707e-09	3.89707e-09	1	0	0	1	1	0
AACGGAG	2	8	7	505.323	360538188	100.031	1821317205	56	4	0.00395786	0.0158315	0.00439243	0.00011082	3.0747e-05	0.279913	3.07374e-10	3.07374e-10	1	0	0	1	0	0
AACGGC	10	42	6	505.323	360538188	100.031	1821317205	252	4.2	0.0197893	0.0831151	0.0230602	0.000498691	0.000138361	0.251922	1.38318e-09	1.38318e-09	1	0	0	1	0	0
AACGT	26	179	5	505.323	360538188	100.031	1821317205	895	6.88462	0.0514522	0.354229	0.0982805	0.00177114	0.000491403	0.344124	4.9125e-09	4.9125e-09	1	0	0	1	0	0
AACGTC	4	16	6	505.323	360538188	100.031	1821317205	96	4	0.00791573	0.0316629	0.00878485	0.000189977	5.27091e-05	0.239925	5.26927e-10	5.26927e-10	1	0	0	1	0	0
AACGTG	110	528	6	505.323	360538188	100.031	1821317205	3168	4.8	0.217682	1.04488	0.2899	0.00626925	0.0017394	0.287911	1.73886e-08	1.73886e-08	1	0	0	1	0	0
AACGTGTGTGACAGATT	6	25	17	505.323	360538188	100.031	1821317205	425	4.16667	0.0118736	0.0494733	0.0137263	0.000841046	0.000233348	0.708113	2.33275e-09	2.33275e-09	1	0	0	1	1	0
AACT	54	324	4	505.323	360538188	100.031	1821317205	1296	6	0.106862	0.641174	0.177893	0.0025647	0.000711573	0.239925	7.11352e-09	7.11352e-09	1	0	0	0	0	0
AACTAACTGCT	22	88	11	505.323	360538188	100.031	1821317205	968	4	0.0435365	0.174146	0.0483167	0.00191561	0.000531483	0.439863	5.31318e-09	5.31318e-09	1	0	0	1	0	0
AACTAAT	4	21	7	505.323	360538188	100.031	1821317205	147	5.25	0.00791573	0.0415576	0.0115301	0.000290903	8.07108e-05	0.367386	8.06857e-10	8.06857e-10	1	0	0	1	0	0
AACTAATG	9	36	8	505.323	360538188	100.031	1821317205	288	4	0.0178104	0.0712415	0.0197659	0.000569932	0.000158127	0.319901	1.58078e-09	1.58078e-09	1	0	0	1	0	0
AACTAC	2580	10323	6	505.323	360538188	100.031	1821317205	61938	4.00116	5.10564	20.4285	5.66788	0.122571	0.0340073	0.239995	3.39967e-07	3.39967e-07	1	0	0	1	0	0
AACTATT	2	18	7	505.323	360538188	100.031	1821317205	126	9	0.00395786	0.0356208	0.00988296	0.000249345	6.91807e-05	0.629804	6.91592e-10	6.91592e-10	1	0	0	1	1	0
AACTC	349	4734	5	505.323	360538188	100.031	1821317205	23670	13.5645	0.690647	9.36826	2.59922	0.0468413	0.0129961	0.678013	1.29921e-07	1.29921e-07	1	0	0	1	1	0
AACTCAGT	395	2047	8	505.323	360538188	100.031	1821317205	16376	5.18228	0.781678	4.05087	1.12391	0.032407	0.00899129	0.414453	8.9885e-08	8.9885e-08	1	0	0	1	0	0
AACTCCACTC	1	4	10	505.323	360538188	100.031	1821317205	40	4	0.00197893	0.00791573	0.00219621	7.91573e-05	2.19621e-05	0.399876	2.19553e-10	2.19553e-10	1	0	0	1	0	0
AACTCCC	1	4	7	505.323	360538188	100.031	1821317205	28	4	0.00197893	0.00791573	0.00219621	5.54101e-05	1.53735e-05	0.279913	1.53687e-10	1.53687e-10	1	0	0	1	0	0
AACTCG	41	178	6	505.323	360538188	100.031	1821317205	1068	4.34146	0.0811362	0.35225	0.0977315	0.0021135	0.000586389	0.260407	5.86207e-09	5.86207e-09	1	0	0	1	0	0
AACTCT	14	162	6	505.323	360538188	100.031	1821317205	972	11.5714	0.027705	0.320587	0.0889466	0.00192352	0.00053368	0.69407	5.33514e-09	5.33514e-09	1	0	0	1	1	0
AACTCTAGT	1	4	9	505.323	360538188	100.031	1821317205	36	4	0.00197893	0.00791573	0.00219621	7.12415e-05	1.97659e-05	0.359888	1.97598e-10	1.97598e-10	1	0	0	1	0	0
AACTCTC	7	68	7	505.323	360538188	100.031	1821317205	476	9.71429	0.0138525	0.134567	0.0373356	0.000941971	0.000261349	0.679789	2.61268e-09	2.61268e-09	1	0	0	1	1	0
AACTCTCTCG	504	3497	10	505.323	360538188	100.031	1821317205	34970	6.93849	0.997381	6.92032	1.92004	0.0692032	0.0192004	0.693634	1.91944e-07	1.91944e-07	1	0	0	1	1	0
AACTG	46	240	5	505.323	360538188	100.031	1821317205	1200	5.21739	0.0910308	0.474944	0.131773	0.00237472	0.000658864	0.260789	6.58659e-09	6.58659e-09	1	0	0	1	0	0
AACTGG	176	705	6	505.323	360538188	100.031	1821317205	4230	4.00568	0.348292	1.39515	0.387082	0.00837088	0.00232249	0.240266	2.32177e-08	2.32177e-08	1	0	0	1	0	0
AACTGT	2	29	6	505.323	360538188	100.031	1821317205	174	14.5	0.00395786	0.057389	0.0159225	0.000344334	9.55353e-05	0.86973	9.55056e-10	9.55056e-10	1	0	0	1	1	0
AACTT	183	1015	5	505.323	360538188	100.031	1821317205	5075	5.54645	0.362144	2.00862	0.557289	0.0100431	0.00278644	0.277236	2.78558e-08	2.78558e-08	1	0	0	1	0	0
AACTTC	132	670	6	505.323	360538188	100.031	1821317205	4020	5.07576	0.261219	1.32588	0.367866	0.0079553	0.00220719	0.304451	2.20651e-08	2.20651e-08	1	0	0	1	0	0
AACTTG	187	748	6	505.323	360538188	100.031	1821317205	4488	4	0.37006	1.48024	0.410692	0.00888144	0.00246415	0.239925	2.46339e-08	2.46339e-08	1	0	0	1	0	0
AACTTGACTTG	396	2062	11	505.323	360538188	100.031	1821317205	22682	5.20707	0.783657	4.08056	1.13215	0.0448861	0.0124536	0.5726	1.24498e-07	1.24498e-07	1	0	0	1	1	0
AAG	152436	3429336	3	505.323	360538188	100.031	1821317205	10288008	22.4969	301.66	6786.42	1882.89	20.3593	5.64866	0.674697	5.64691e-05	5.64691e-05	1	1	1	0	1	0
AAGAAGACGAAGC	55	255	13	505.323	360538188	100.031	1821317205	3315	4.63636	0.108841	0.504628	0.140009	0.00656016	0.00182011	0.60254	1.81955e-08	1.81955e-08	1	0	0	1	1	0
AAGAAGACGAATC	47	258	13	505.323	360538188	100.031	1821317205	3354	5.48936	0.0930098	0.510564	0.141656	0.00663734	0.00184152	0.713395	1.84095e-08	1.84095e-08	1	0	0	1	1	0
AAGAAGAGG	3215	28873	9	505.323	360538188	100.031	1821317205	259857	8.98072	6.36226	57.1377	15.8528	0.514239	0.142675	0.808013	1.42631e-06	1.42631e-06	1	0	0	1	1	0
AAGAAGAGGTCCAGCG	2	8	16	505.323	360538188	100.031	1821317205	128	4	0.00395786	0.0158315	0.00439243	0.000253303	7.02788e-05	0.639801	7.0257e-10	7.0257e-10	1	0	0	1	1	0
AAGAAGATG	2	22	9	505.323	360538188	100.031	1821317205	198	11	0.00395786	0.0435365	0.0120792	0.000391828	0.000108713	0.989692	1.08679e-09	1.08679e-09	1	0	0	1	1	0
AAGAAGATGAAGATG	35	188	15	505.323	360538188	100.031	1821317205	2820	5.37143	0.0692626	0.372039	0.103222	0.00558059	0.00154833	0.805464	1.54785e-08	1.54785e-08	1	0	0	1	1	0
AAGAAGATGAAGC	130	592	13	505.323	360538188	100.031	1821317205	7696	4.55385	0.257261	1.17153	0.325039	0.0152299	0.00422551	0.591816	4.2242e-08	4.2242e-08	1	0	0	1	1	0
AAGAAGG	22	131	7	505.323	360538188	100.031	1821317205	917	5.95455	0.0435365	0.25924	0.071926	0.00181468	0.000503482	0.416689	5.03325e-09	5.03325e-09	1	0	0	1	0	0
AAGAAGGAG	445	3612	9	505.323	360538188	100.031	1821317205	32508	8.11685	0.880624	7.1479	1.98318	0.0643311	0.0178486	0.73029	1.78431e-07	1.78431e-07	1	0	0	1	1	0
AAGAAGGAGG	2	8	10	505.323	360538188	100.031	1821317205	80	4	0.00395786	0.0158315	0.00439243	0.000158315	4.39243e-05	0.399876	4.39106e-10	4.39106e-10	1	0	0	1	0	0
AAGAAGGTG	1	5	9	505.323	360538188	100.031	1821317205	45	5	0.00197893	0.00989466	0.00274527	8.90519e-05	2.47074e-05	0.44986	2.46997e-10	2.46997e-10	1	0	0	1	0	0
AAGAAGTG	2	8	8	505.323	360538188	100.031	1821317205	64	4	0.00395786	0.0158315	0.00439243	0.000126652	3.51394e-05	0.319901	3.51285e-10	3.51285e-10	1	0	0	1	0	0
AAGAAGTGAATGCTAGTAT	47	202	19	505.323	360538188	100.031	1821317205	3838	4.29787	0.0930098	0.399744	0.110909	0.00759514	0.00210727	0.816342	2.10661e-08	2.10661e-08	1	0	0	1	1	0
AAGAAT	227	910	6	505.323	360538188	100.031	1821317205	5460	4.00881	0.449217	1.80083	0.499638	0.010805	0.00299783	0.240454	2.9969e-08	2.9969e-08	1	0	0	1	0	0
AAGAATAG	29	142	8	505.323	360538188	100.031	1821317205	1136	4.89655	0.057389	0.281008	0.0779656	0.00224807	0.000623724	0.391602	6.23531e-09	6.23531e-09	1	0	0	1	0	0
AAGAATG	69	664	7	505.323	360538188	100.031	1821317205	4648	9.62319	0.136546	1.31401	0.364571	0.00919807	0.002552	0.673414	2.55121e-08	2.55121e-08	1	0	0	1	1	0
AAGAATGAG	41	246	9	505.323	360538188	100.031	1821317205	2214	6	0.0811362	0.486817	0.135067	0.00438135	0.0012156	0.539832	1.21523e-08	1.21523e-08	1	0	0	1	1	0
AAGAATT	1	4	7	505.323	360538188	100.031	1821317205	28	4	0.00197893	0.00791573	0.00219621	5.54101e-05	1.53735e-05	0.279913	1.53687e-10	1.53687e-10	1	0	0	1	0	0
AAGAC	1120	5718	5	505.323	360538188	100.031	1821317205	28590	5.10536	2.2164	11.3155	3.13949	0.0565776	0.0156974	0.255189	1.56926e-07	1.56926e-07	1	0	0	1	0	0
AAGACAAGC	3565	26271	9	505.323	360538188	100.031	1821317205	236439	7.36914	7.05489	51.9885	14.4242	0.467897	0.129818	0.663017	1.29777e-06	1.29777e-06	1	0	0	1	1	0
AAGACAAGGC	3	18	10	505.323	360538188	100.031	1821317205	180	6	0.00593679	0.0356208	0.00988296	0.000356208	9.88296e-05	0.599814	9.87989e-10	9.87989e-10	1	0	0	1	1	0
AAGACAC	1	4	7	505.323	360538188	100.031	1821317205	28	4	0.00197893	0.00791573	0.00219621	5.54101e-05	1.53735e-05	0.279913	1.53687e-10	1.53687e-10	1	0	0	1	0	0
AAGACC	139	556	6	505.323	360538188	100.031	1821317205	3336	4	0.275071	1.10029	0.305274	0.00660172	0.00183164	0.239925	1.83107e-08	1.83107e-08	1	0	0	1	0	0
AAGACG	80	597	6	505.323	360538188	100.031	1821317205	3582	7.4625	0.158315	1.18142	0.327785	0.00708853	0.00196671	0.447611	1.9661e-08	1.9661e-08	1	0	0	1	0	0
AAGACGAAGATG	23	124	12	505.323	360538188	100.031	1821317205	1488	5.3913	0.0455154	0.245387	0.0680826	0.00294465	0.000816991	0.646756	8.16737e-09	8.16737e-09	1	0	0	1	1	0
AAGACT	4695	58385	6	505.323	360538188	100.031	1821317205	350310	12.4356	9.29108	115.54	32.0565	0.693239	0.192339	0.745902	1.92279e-06	1.92279e-06	1	0	0	1	1	0
AAGAG	843	4976	5	505.323	360538188	100.031	1821317205	24880	5.90273	1.66824	9.84716	2.73209	0.0492358	0.0136604	0.295045	1.36562e-07	1.36562e-07	1	0	0	1	0	0
AAGAGAG	163	653	7	505.323	360538188	100.031	1821317205	4571	4.00613	0.322566	1.29224	0.358532	0.0090457	0.00250972	0.280342	2.50894e-08	2.50894e-08	1	0	0	1	0	0
AAGAGAGACAGG	16	84	12	505.323	360538188	100.031	1821317205	1008	5.25	0.0316629	0.16623	0.0461205	0.00199476	0.000553446	0.629804	5.53274e-09	5.53274e-09	1	0	0	1	1	0
AAGAGAGAGACAGG	78	329	14	505.323	360538188	100.031	1821317205	4606	4.21795	0.154357	0.651068	0.180638	0.00911496	0.00252894	0.590329	2.52815e-08	2.52815e-08	1	0	0	1	1	0
AAGAGAGAGG	139	1045	10	505.323	360538188	100.031	1821317205	10450	7.51799	0.275071	2.06798	0.573761	0.0206798	0.00573761	0.751565	5.73582e-08	5.73582e-08	1	0	0	1	1	0
AAGAGAGAGGGAGAGG	114	498	16	505.323	360538188	100.031	1821317205	7968	4.36842	0.225598	0.985508	0.273428	0.0157681	0.00437486	0.69873	4.3735e-08	4.3735e-08	1	0	0	1	1	0
AAGAGAGGGTATC	2697	11085	13	505.323	360538188	100.031	1821317205	144105	4.11012	5.33718	21.9365	6.08625	0.285174	0.0791213	0.53415	7.90967e-07	7.90967e-07	1	0	0	1	1	0
AAGAGAGGGTATG	3215	15948	13	505.323	360538188	100.031	1821317205	207324	4.9605	6.36226	31.56	8.7563	0.41028	0.113832	0.644664	1.13797e-06	1.13797e-06	1	0	0	1	1	0
AAGAGC	6	24	6	505.323	360538188	100.031	1821317205	144	4	0.0118736	0.0474944	0.0131773	0.000284966	7.90637e-05	0.239925	7.90391e-10	7.90391e-10	1	0	0	1	0	0
AAGAGG	20542	260595	6	505.323	360538188	100.031	1821317205	1563570	12.686	40.6512	515.7	143.081	3.0942	0.858483	0.760921	8.58216e-06	8.58216e-06	1	1	0	1	1	0
AAGAGGAGG	2658	22315	9	505.323	360538188	100.031	1821317205	200835	8.39541	5.26	44.1599	12.2521	0.397439	0.110269	0.755352	1.10235e-06	1.10235e-06	1	0	0	1	1	0
AAGAGGCT	2	13	8	505.323	360538188	100.031	1821317205	104	6.5	0.00395786	0.0257261	0.00713769	0.000205809	5.71015e-05	0.519838	5.70838e-10	5.70838e-10	1	0	0	1	1	0
AAGAGT	991	6570	6	505.323	360538188	100.031	1821317205	39420	6.62967	1.96112	13.0016	3.60728	0.0780095	0.0216437	0.397656	2.1637e-07	2.1637e-07	1	0	0	1	0	0
AAGAGTGAGAGAG	695	4027	13	505.323	360538188	100.031	1821317205	52351	5.79424	1.37536	7.96916	2.21104	0.103599	0.0287435	0.753018	2.87346e-07	2.87346e-07	1	0	0	1	1	0
AAGAT	1672	9426	5	505.323	360538188	100.031	1821317205	47130	5.63756	3.30877	18.6534	5.17538	0.093267	0.0258769	0.28179	2.58688e-07	2.58688e-07	1	0	0	1	0	0
AAGATAC	30	416	7	505.323	360538188	100.031	1821317205	2912	13.8667	0.0593679	0.823235	0.228406	0.00576265	0.00159884	0.970365	1.59835e-08	1.59835e-08	1	0	0	1	1	0
AAGATAG	14	196	7	505.323	360538188	100.031	1821317205	1372	14	0.027705	0.387871	0.107614	0.00271509	0.000753301	0.979696	7.53067e-09	7.53067e-09	1	0	0	1	1	0
AAGATAT	21	244	7	505.323	360538188	100.031	1821317205	1708	11.619	0.0415576	0.482859	0.133969	0.00338001	0.000937783	0.813081	9.37491e-09	9.37491e-09	1	0	0	1	1	0
AAGATC	259	3574	6	505.323	360538188	100.031	1821317205	21444	13.7992	0.512543	7.0727	1.96232	0.0424362	0.0117739	0.827696	1.17702e-07	1.17702e-07	1	0	0	1	1	0
AAGATCC	244	976	7	505.323	360538188	100.031	1821317205	6832	4	0.482859	1.93144	0.535876	0.0135201	0.00375113	0.279913	3.74997e-08	3.74997e-08	1	0	0	1	0	0
AAGATG	28612	384898	6	505.323	360538188	100.031	1821317205	2309388	13.4523	56.6212	761.687	211.329	4.57012	1.26798	0.806889	1.26758e-05	1.26758e-05	1	1	0	1	1	0
AAGATGAAGATGAG	2	9	14	505.323	360538188	100.031	1821317205	126	4.5	0.00395786	0.0178104	0.00494148	0.000249345	6.91807e-05	0.629804	6.91592e-10	6.91592e-10	1	0	0	1	1	0
AAGATGAAGGATG	28	170	13	505.323	360538188	100.031	1821317205	2210	6.07143	0.0554101	0.336418	0.093339	0.00437344	0.00121341	0.789041	1.21303e-08	1.21303e-08	1	0	0	1	1	0
AAGATGATG	206	1760	9	505.323	360538188	100.031	1821317205	15840	8.54369	0.40766	3.48292	0.966334	0.0313463	0.008697	0.768693	8.6943e-08	8.6943e-08	1	0	0	1	1	0
AAGATGC	21	267	7	505.323	360538188	100.031	1821317205	1869	12.7143	0.0415576	0.528375	0.146597	0.00369862	0.00102618	0.889723	1.02586e-08	1.02586e-08	1	0	0	1	1	0
AAGATGG	2	8	7	505.323	360538188	100.031	1821317205	56	4	0.00395786	0.0158315	0.00439243	0.00011082	3.0747e-05	0.279913	3.07374e-10	3.07374e-10	1	0	0	1	0	0
AAGATT	329	1561	6	505.323	360538188	100.031	1821317205	9366	4.74468	0.651068	3.08911	0.857072	0.0185347	0.00514243	0.284592	5.14083e-08	5.14083e-08	1	0	0	1	0	0
AAGATTC	345	1740	7	505.323	360538188	100.031	1821317205	12180	5.04348	0.682731	3.44334	0.955353	0.0241034	0.00668747	0.352934	6.68539e-08	6.68539e-08	1	0	0	1	0	0
AAGC	16	128	4	505.323	360538188	100.031	1821317205	512	8	0.0316629	0.253303	0.0702788	0.00101321	0.000281115	0.319901	2.81028e-09	2.81028e-09	1	0	0	0	0	0
AAGCACC	1	4	7	505.323	360538188	100.031	1821317205	28	4	0.00197893	0.00791573	0.00219621	5.54101e-05	1.53735e-05	0.279913	1.53687e-10	1.53687e-10	1	0	0	1	0	0
AAGCAGAC	91	528	8	505.323	360538188	100.031	1821317205	4224	5.8022	0.180083	1.04488	0.2899	0.00835901	0.0023192	0.464032	2.31848e-08	2.31848e-08	1	0	0	1	0	0
AAGCAGCCCTT	17	71	11	505.323	360538188	100.031	1821317205	781	4.17647	0.0336418	0.140504	0.0389828	0.00154555	0.000428811	0.459269	4.28677e-09	4.28677e-09	1	0	0	1	0	0
AAGCAGGC	19	116	8	505.323	360538188	100.031	1821317205	928	6.10526	0.0375997	0.229556	0.0636902	0.00183645	0.000509521	0.488269	5.09363e-09	5.09363e-09	1	0	0	1	0	0
AAGCC	4	23	5	505.323	360538188	100.031	1821317205	115	5.75	0.00791573	0.0455154	0.0126282	0.000227577	6.31411e-05	0.287411	6.31215e-10	6.31215e-10	1	0	0	1	0	0
AAGCCG	2400	9623	6	505.323	360538188	100.031	1821317205	57738	4.00958	4.74944	19.0433	5.28354	0.11426	0.0317012	0.2405	3.16914e-07	3.16914e-07	1	0	0	1	0	0
AAGCG	22	110	5	505.323	360538188	100.031	1821317205	550	5	0.0435365	0.217682	0.0603958	0.00108841	0.000301979	0.249922	3.01885e-09	3.01885e-09	1	0	0	1	0	0
AAGCGGAC	32	203	8	505.323	360538188	100.031	1821317205	1624	6.34375	0.0633258	0.401723	0.111458	0.00321378	0.000891662	0.507342	8.91385e-09	8.91385e-09	1	0	0	1	1	0
AAGCT	18	90	5	505.323	360538188	100.031	1821317205	450	5	0.0356208	0.178104	0.0494148	0.000890519	0.000247074	0.249922	2.46997e-09	2.46997e-09	1	0	0	1	0	0
AAGCTC	249	996	6	505.323	360538188	100.031	1821317205	5976	4	0.492754	1.97102	0.546857	0.0118261	0.00328114	0.239925	3.28012e-08	3.28012e-08	1	0	0	1	0	0
AAGCTG	4	33	6	505.323	360538188	100.031	1821317205	198	8.25	0.00791573	0.0653047	0.0181188	0.000391828	0.000108713	0.494846	1.08679e-09	1.08679e-09	1	0	0	1	0	0
AAGCTTC	4	16	7	505.323	360538188	100.031	1821317205	112	4	0.00791573	0.0316629	0.00878485	0.00022164	6.1494e-05	0.279913	6.14749e-10	6.14749e-10	1	0	0	1	0	0
AAGG	1387	8745	4	505.323	360538188	100.031	1821317205	34980	6.30497	2.74478	17.3058	4.80147	0.069223	0.0192059	0.252121	1.91999e-07	1.91999e-07	1	0	0	0	0	0
AAGGAC	5	41	6	505.323	360538188	100.031	1821317205	246	8.2	0.00989466	0.0811362	0.0225112	0.000486817	0.000135067	0.491847	1.35025e-09	1.35025e-09	1	0	0	1	0	0
AAGGAG	1925	22672	6	505.323	360538188	100.031	1821317205	136032	11.7777	3.80944	44.8663	12.4481	0.269198	0.0746888	0.70644	7.46656e-07	7.46656e-07	1	0	0	1	1	0
AAGGAGAGAGAGGGTGAG	1	4	18	505.323	360538188	100.031	1821317205	72	4	0.00197893	0.00791573	0.00219621	0.000142483	3.95318e-05	0.719776	3.95195e-10	3.95195e-10	1	0	0	1	1	0
AAGGAGAGC	8	53	9	505.323	360538188	100.031	1821317205	477	6.625	0.0158315	0.104883	0.0290998	0.00094395	0.000261898	0.596065	2.61817e-09	2.61817e-09	1	0	0	1	1	0
AAGGAGG	2	8	7	505.323	360538188	100.031	1821317205	56	4	0.00395786	0.0158315	0.00439243	0.00011082	3.0747e-05	0.279913	3.07374e-10	3.07374e-10	1	0	0	1	0	0
AAGGAGGAG	83	375	9	505.323	360538188	100.031	1821317205	3375	4.51807	0.164251	0.742099	0.205895	0.00667889	0.00185305	0.4065	1.85248e-08	1.85248e-08	1	0	0	1	0	0
AAGGAT	299	4117	6	505.323	360538188	100.031	1821317205	24702	13.7692	0.5917	8.14726	2.26045	0.0488836	0.0135627	0.825897	1.35585e-07	1.35585e-07	1	0	0	1	1	0
AAGGATG	1	14	7	505.323	360538188	100.031	1821317205	98	14	0.00197893	0.027705	0.00768674	0.000193935	5.38072e-05	0.979696	5.37905e-10	5.37905e-10	1	0	0	1	1	0
AAGGC	21	147	5	505.323	360538188	100.031	1821317205	735	7	0.0415576	0.290903	0.0807108	0.00145451	0.000403554	0.349891	4.03429e-09	4.03429e-09	1	0	0	1	0	0
AAGGCAAT	30	206	8	505.323	360538188	100.031	1821317205	1648	6.86667	0.0593679	0.40766	0.113105	0.00326128	0.00090484	0.549163	9.04559e-09	9.04559e-09	1	0	0	1	1	0
AAGGCAC	3	18	7	505.323	360538188	100.031	1821317205	126	6	0.00593679	0.0356208	0.00988296	0.000249345	6.91807e-05	0.41987	6.91592e-10	6.91592e-10	1	0	0	1	0	0
AAGGCAG	16	108	7	505.323	360538188	100.031	1821317205	756	6.75	0.0316629	0.213725	0.0592977	0.00149607	0.000415084	0.472353	4.14955e-09	4.14955e-09	1	0	0	1	0	0
AAGGCAGCCAGC	17	106	12	505.323	360538188	100.031	1821317205	1272	6.23529	0.0336418	0.209767	0.0581996	0.0025172	0.000698396	0.748003	6.98179e-09	6.98179e-09	1	0	0	1	1	0
AAGGCAGCG	2	12	9	505.323	360538188	100.031	1821317205	108	6	0.00395786	0.0237472	0.00658864	0.000213725	5.92977e-05	0.539832	5.92793e-10	5.92793e-10	1	0	0	1	1	0
AAGGCC	1	4	6	505.323	360538188	100.031	1821317205	24	4	0.00197893	0.00791573	0.00219621	4.74944e-05	1.31773e-05	0.239925	1.31732e-10	1.31732e-10	1	0	0	1	0	0
AAGGCCAAGTC	2	9	11	505.323	360538188	100.031	1821317205	99	4.5	0.00395786	0.0178104	0.00494148	0.000195914	5.43563e-05	0.494846	5.43394e-10	5.43394e-10	1	0	0	1	0	0
AAGGCCG	2	8	7	505.323	360538188	100.031	1821317205	56	4	0.00395786	0.0158315	0.00439243	0.00011082	3.0747e-05	0.279913	3.07374e-10	3.07374e-10	1	0	0	1	0	0
AAGGCCGAC	15	60	9	505.323	360538188	100.031	1821317205	540	4	0.029684	0.118736	0.0329432	0.00106862	0.000296489	0.359888	2.96397e-09	2.96397e-09	1	0	0	1	0	0
AAGGCCTCAG	172	912	10	505.323	360538188	100.031	1821317205	9120	5.30233	0.340376	1.80479	0.500736	0.0180479	0.00500736	0.530068	5.00581e-08	5.00581e-08	1	0	0	1	1	0
AAGGCG	426	1907	6	505.323	360538188	100.031	1821317205	11442	4.47653	0.843025	3.77382	1.04704	0.0226429	0.00628227	0.268508	6.28031e-08	6.28031e-08	1	0	0	1	0	0
AAGGCTC	1	4	7	505.323	360538188	100.031	1821317205	28	4	0.00197893	0.00791573	0.00219621	5.54101e-05	1.53735e-05	0.279913	1.53687e-10	1.53687e-10	1	0	0	1	0	0
AAGGCTGC	2	8	8	505.323	360538188	100.031	1821317205	64	4	0.00395786	0.0158315	0.00439243	0.000126652	3.51394e-05	0.319901	3.51285e-10	3.51285e-10	1	0	0	1	0	0
AAGGG	6	30	5	505.323	360538188	100.031	1821317205	150	5	0.0118736	0.0593679	0.0164716	0.00029684	8.2358e-05	0.249922	8.23324e-10	8.23324e-10	1	0	0	1	0	0
AAGGGACTGGTGACT	20	82	15	505.323	360538188	100.031	1821317205	1230	4.1	0.0395786	0.162272	0.0450224	0.00243409	0.000675335	0.614809	6.75126e-09	6.75126e-09	1	0	0	1	1	0
AAGGGG	115	461	6	505.323	360538188	100.031	1821317205	2766	4.0087	0.227577	0.912287	0.253114	0.00547372	0.00151868	0.240447	1.51821e-08	1.51821e-08	1	0	0	1	0	0
AAGGGGG	7	28	7	505.323	360538188	100.031	1821317205	196	4	0.0138525	0.0554101	0.0153735	0.000387871	0.000107614	0.279913	1.07581e-09	1.07581e-09	1	0	0	1	0	0
AAGGT	16	80	5	505.323	360538188	100.031	1821317205	400	5	0.0316629	0.158315	0.0439243	0.000791573	0.000219621	0.249922	2.19553e-09	2.19553e-09	1	0	0	1	0	0
AAGGTC	150	1078	6	505.323	360538188	100.031	1821317205	6468	7.18667	0.29684	2.13329	0.591879	0.0127997	0.00355128	0.431066	3.55017e-08	3.55017e-08	1	0	0	1	0	0
AAGGTCAAGTC	9110	52499	11	505.323	360538188	100.031	1821317205	577489	5.76279	18.0281	103.892	28.8247	1.14281	0.317072	0.63371	3.16974e-06	3.16974e-06	1	0	0	1	1	0
AAGGTCACAG	38	152	10	505.323	360538188	100.031	1821317205	1520	4	0.0751994	0.300798	0.0834561	0.00300798	0.000834561	0.399876	8.34302e-09	8.34302e-09	1	0	0	1	0	0
AAGGTG	39	494	6	505.323	360538188	100.031	1821317205	2964	12.6667	0.0771783	0.977592	0.271232	0.00586555	0.00162739	0.759764	1.62689e-08	1.62689e-08	1	0	0	1	1	0
AAGT	1526	12713	4	505.323	360538188	100.031	1821317205	50852	8.33093	3.01985	25.1582	6.98011	0.100633	0.0279205	0.333134	2.79118e-07	2.79118e-07	1	0	0	0	0	0
AAGTAAT	3	12	7	505.323	360538188	100.031	1821317205	84	4	0.00593679	0.0237472	0.00658864	0.00016623	4.61205e-05	0.279913	4.61061e-10	4.61061e-10	1	0	0	1	0	0
AAGTAC	175	833	6	505.323	360538188	100.031	1821317205	4998	4.76	0.346313	1.64845	0.457361	0.0098907	0.00274417	0.285511	2.74332e-08	2.74332e-08	1	0	0	1	0	0
AAGTAG	463	1853	6	505.323	360538188	100.031	1821317205	11118	4.00216	0.916245	3.66696	1.0174	0.0220018	0.00610437	0.240055	6.10248e-08	6.10248e-08	1	0	0	1	0	0
AAGTAGC	7	28	7	505.323	360538188	100.031	1821317205	196	4	0.0138525	0.0554101	0.0153735	0.000387871	0.000107614	0.279913	1.07581e-09	1.07581e-09	1	0	0	1	0	0
AAGTAT	25	313	6	505.323	360538188	100.031	1821317205	1878	12.52	0.0494733	0.619406	0.171854	0.00371643	0.00103112	0.750967	1.0308e-08	1.0308e-08	1	0	0	1	1	0
AAGTATC	91	364	7	505.323	360538188	100.031	1821317205	2548	4	0.180083	0.720331	0.199855	0.00504232	0.00139899	0.279913	1.39855e-08	1.39855e-08	1	0	0	1	0	0
AAGTATGT	140	1259	8	505.323	360538188	100.031	1821317205	10072	8.99286	0.27705	2.49147	0.691258	0.0199318	0.00553006	0.719205	5.52835e-08	5.52835e-08	1	0	0	1	1	0
AAGTATT	5	65	7	505.323	360538188	100.031	1821317205	455	13	0.00989466	0.128631	0.0356885	0.000900414	0.000249819	0.909717	2.49742e-09	2.49742e-09	1	0	0	1	1	0
AAGTC	139	856	5	505.323	360538188	100.031	1821317205	4280	6.15827	0.275071	1.69397	0.46999	0.00846983	0.00234995	0.307818	2.34922e-08	2.34922e-08	1	0	0	1	0	0
AAGTCC	1	4	6	505.323	360538188	100.031	1821317205	24	4	0.00197893	0.00791573	0.00219621	4.74944e-05	1.31773e-05	0.239925	1.31732e-10	1.31732e-10	1	0	0	1	0	0
AAGTG	156	979	5	505.323	360538188	100.031	1821317205	4895	6.27564	0.308713	1.93737	0.537523	0.00968687	0.00268762	0.313685	2.68678e-08	2.68678e-08	1	0	0	1	0	0
AAGTGAG	7	28	7	505.323	360538188	100.031	1821317205	196	4	0.0138525	0.0554101	0.0153735	0.000387871	0.000107614	0.279913	1.07581e-09	1.07581e-09	1	0	0	1	0	0
AAGTGC	1	4	6	505.323	360538188	100.031	1821317205	24	4	0.00197893	0.00791573	0.00219621	4.74944e-05	1.31773e-05	0.239925	1.31732e-10	1.31732e-10	1	0	0	1	0	0
AAGTGG	5	20	6	505.323	360538188	100.031	1821317205	120	4	0.00989466	0.0395786	0.0109811	0.000237472	6.58864e-05	0.239925	6.58659e-10	6.58659e-10	1	0	0	1	0	0
AAGTGGATCTCCCTC	9	36	15	505.323	360538188	100.031	1821317205	540	4	0.0178104	0.0712415	0.0197659	0.00106862	0.000296489	0.599814	2.96397e-09	2.96397e-09	1	0	0	1	1	0
AAGTGGG	1	4	7	505.323	360538188	100.031	1821317205	28	4	0.00197893	0.00791573	0.00219621	5.54101e-05	1.53735e-05	0.279913	1.53687e-10	1.53687e-10	1	0	0	1	0	0
AAT	398643	4604557	3	505.323	360538188	100.031	1821317205	13813671	11.5506	788.887	9112.1	2528.15	27.3363	7.58444	0.34641	7.58208e-05	7.58208e-05	1	1	1	0	0	0
AATAATCAT	3	25	9	505.323	360538188	100.031	1821317205	225	8.33333	0.00593679	0.0494733	0.0137263	0.00044526	0.000123537	0.749767	1.23499e-09	1.23499e-09	1	0	0	1	1	0
AATAATCC	82	384	8	505.323	360538188	100.031	1821317205	3072	4.68293	0.162272	0.75991	0.210836	0.00607928	0.00168669	0.374518	1.68617e-08	1.68617e-08	1	0	0	1	0	0
AATAATG	1	4	7	505.323	360538188	100.031	1821317205	28	4	0.00197893	0.00791573	0.00219621	5.54101e-05	1.53735e-05	0.279913	1.53687e-10	1.53687e-10	1	0	0	1	0	0
AATAATGAT	1409	11737	9	505.323	360538188	100.031	1821317205	105633	8.33002	2.78831	23.2267	6.44424	0.20904	0.0579981	0.749469	5.79801e-07	5.79801e-07	1	0	0	1	1	0
AATAATGATGAT	290	1451	12	505.323	360538188	100.031	1821317205	17412	5.00345	0.57389	2.87143	0.796676	0.0344572	0.00956011	0.600227	9.55714e-08	9.55714e-08	1	0	0	1	1	0
AATAATT	1831	11455	7	505.323	360538188	100.031	1821317205	80185	6.25614	3.62342	22.6687	6.2894	0.158681	0.0440258	0.437794	4.40122e-07	4.40122e-07	1	0	0	1	0	0
AATAATTGACTG	11	77	12	505.323	360538188	100.031	1821317205	924	7	0.0217682	0.152378	0.0422771	0.00182853	0.000507325	0.839739	5.07168e-09	5.07168e-09	1	0	0	1	1	0
AATAC	2203	22367	5	505.323	360538188	100.031	1821317205	111835	10.153	4.35959	44.2628	12.2807	0.221314	0.0614034	0.507491	6.13843e-07	6.13843e-07	1	0	0	1	1	0
AATACC	255	1026	6	505.323	360538188	100.031	1821317205	6156	4.02353	0.504628	2.03038	0.563329	0.0121823	0.00337997	0.241337	3.37892e-08	3.37892e-08	1	0	0	1	0	0
AATACCT	179	716	7	505.323	360538188	100.031	1821317205	5012	4	0.354229	1.41691	0.393122	0.0099184	0.00275185	0.279913	2.751e-08	2.751e-08	1	0	0	1	0	0
AATACG	224	896	6	505.323	360538188	100.031	1821317205	5376	4	0.443281	1.77312	0.491952	0.0106387	0.00295171	0.239925	2.95079e-08	2.95079e-08	1	0	0	1	0	0
AATACGAATATGAATATG	1	5	18	505.323	360538188	100.031	1821317205	90	5	0.00197893	0.00989466	0.00274527	0.000178104	4.94148e-05	0.89972	4.93994e-10	4.93994e-10	1	0	0	1	1	0
AATACT	16	121	6	505.323	360538188	100.031	1821317205	726	7.5625	0.0316629	0.239451	0.0664354	0.0014367	0.000398613	0.453609	3.98489e-09	3.98489e-09	1	0	0	1	0	0
AATACTATAC	30	144	10	505.323	360538188	100.031	1821317205	1440	4.8	0.0593679	0.284966	0.0790637	0.00284966	0.000790637	0.479851	7.90391e-09	7.90391e-09	1	0	0	1	0	0
AATACTATAG	81	371	10	505.323	360538188	100.031	1821317205	3710	4.58025	0.160293	0.734184	0.203699	0.00734184	0.00203699	0.457882	2.03635e-08	2.03635e-08	1	0	0	1	0	0
AATACTC	167	760	7	505.323	360538188	100.031	1821317205	5320	4.5509	0.330482	1.50399	0.41728	0.0105279	0.00292096	0.318464	2.92006e-08	2.92006e-08	1	0	0	1	0	0
AATACTG	47	188	7	505.323	360538188	100.031	1821317205	1316	4	0.0930098	0.372039	0.103222	0.00260427	0.000722554	0.279913	7.2233e-09	7.2233e-09	1	0	0	1	0	0
AATAG	17620	121542	5	505.323	360538188	100.031	1821317205	607710	6.89796	34.8688	240.523	66.733	1.20262	0.333665	0.344791	3.33561e-06	3.33561e-06	1	1	0	1	0	0
AATAGAATATAG	976	4055	12	505.323	360538188	100.031	1821317205	48660	4.15471	1.93144	8.02457	2.22641	0.0962948	0.0267169	0.498411	2.67086e-07	2.67086e-07	1	0	0	1	0	0
AATAGAATGG	178	1357	10	505.323	360538188	100.031	1821317205	13570	7.6236	0.35225	2.68541	0.745065	0.0268541	0.00745065	0.762123	7.44834e-08	7.44834e-08	1	0	0	1	1	0
AATAGAATTG	3	29	10	505.323	360538188	100.031	1821317205	290	9.66667	0.00593679	0.057389	0.0159225	0.00057389	0.000159225	0.966366	1.59176e-09	1.59176e-09	1	0	0	1	1	0
AATAGAGTAG	160	1154	10	505.323	360538188	100.031	1821317205	11540	7.2125	0.316629	2.28369	0.633607	0.0228369	0.00633607	0.721026	6.33411e-08	6.33411e-08	1	0	0	1	1	0
AATAGAT	70	877	7	505.323	360538188	100.031	1821317205	6139	12.5286	0.138525	1.73552	0.48152	0.0121487	0.00337064	0.876728	3.36959e-08	3.36959e-08	1	0	0	1	1	0
AATAGATAC	27	108	9	505.323	360538188	100.031	1821317205	972	4	0.0534311	0.213725	0.0592977	0.00192352	0.00053368	0.359888	5.33514e-09	5.33514e-09	1	0	0	1	0	0
AATAGC	170	1030	6	505.323	360538188	100.031	1821317205	6180	6.05882	0.336418	2.0383	0.565525	0.0122298	0.00339315	0.363416	3.39209e-08	3.39209e-08	1	0	0	1	0	0
AATAGCC	1	4	7	505.323	360538188	100.031	1821317205	28	4	0.00197893	0.00791573	0.00219621	5.54101e-05	1.53735e-05	0.279913	1.53687e-10	1.53687e-10	1	0	0	1	0	0
AATAGG	62	755	6	505.323	360538188	100.031	1821317205	4530	12.1774	0.122694	1.49409	0.414535	0.00896456	0.00248721	0.730418	2.48644e-08	2.48644e-08	1	0	0	1	1	0
AATAGGATAG	140	933	10	505.323	360538188	100.031	1821317205	9330	6.66429	0.27705	1.84634	0.512267	0.0184634	0.00512267	0.666222	5.12107e-08	5.12107e-08	1	0	0	1	1	0
AATAGT	1190	6982	6	505.323	360538188	100.031	1821317205	41892	5.86723	2.35493	13.8169	3.83349	0.0829014	0.0230009	0.351924	2.29938e-07	2.29938e-07	1	0	0	1	0	0
AATAT	12997	118305	5	505.323	360538188	100.031	1821317205	591525	9.10249	25.7202	234.117	64.9557	1.17059	0.324779	0.454983	3.24678e-06	3.24678e-06	1	1	0	1	0	0
AATATAATGT	6	54	10	505.323	360538188	100.031	1821317205	540	9	0.0118736	0.106862	0.0296489	0.00106862	0.000296489	0.89972	2.96397e-09	2.96397e-09	1	0	0	1	1	0
AATATAC	32	128	7	505.323	360538188	100.031	1821317205	896	4	0.0633258	0.253303	0.0702788	0.00177312	0.000491952	0.279913	4.91799e-09	4.91799e-09	1	0	0	1	0	0
AATATAG	12	116	7	505.323	360538188	100.031	1821317205	812	9.66667	0.0237472	0.229556	0.0636902	0.00160689	0.000445831	0.676456	4.45693e-09	4.45693e-09	1	0	0	1	1	0
AATATAT	5167	32877	7	505.323	360538188	100.031	1821317205	230139	6.36288	10.2251	65.0613	18.0512	0.455429	0.126359	0.445263	1.26319e-06	1.26319e-06	1	0	0	1	0	0
AATATATATT	5	20	10	505.323	360538188	100.031	1821317205	200	4	0.00989466	0.0395786	0.0109811	0.000395786	0.000109811	0.399876	1.09777e-09	1.09777e-09	1	0	0	1	0	0
AATATC	51	703	6	505.323	360538188	100.031	1821317205	4218	13.7843	0.100926	1.39119	0.385984	0.00834713	0.00231591	0.826802	2.31519e-08	2.31519e-08	1	0	0	1	1	0
AATATCT	1	14	7	505.323	360538188	100.031	1821317205	98	14	0.00197893	0.027705	0.00768674	0.000193935	5.38072e-05	0.979696	5.37905e-10	5.37905e-10	1	0	0	1	1	0
AATATCTATATC	3	12	12	505.323	360538188	100.031	1821317205	144	4	0.00593679	0.0237472	0.00658864	0.000284966	7.90637e-05	0.479851	7.90391e-10	7.90391e-10	1	0	0	1	0	0
AATATG	573	3280	6	505.323	360538188	100.031	1821317205	19680	5.72426	1.13393	6.49089	1.80089	0.0389454	0.0108054	0.343349	1.0802e-07	1.0802e-07	1	0	0	1	0	0
AATATGCCAGTCTACCT	204	816	17	505.323	360538188	100.031	1821317205	13872	4	0.403702	1.61481	0.448027	0.0274517	0.00761647	0.679789	7.6141e-08	7.6141e-08	1	0	0	1	1	0
AATATT	67	293	6	505.323	360538188	100.031	1821317205	1758	4.37313	0.132588	0.579827	0.160873	0.00347896	0.000965235	0.262307	9.64936e-09	9.64936e-09	1	0	0	1	0	0
AATATTCAATTC	742	4038	12	505.323	360538188	100.031	1821317205	48456	5.44205	1.46837	7.99092	2.21708	0.0958911	0.0266049	0.652843	2.65967e-07	2.65967e-07	1	0	0	1	1	0
AATC	13320	88683	4	505.323	360538188	100.031	1821317205	354732	6.65788	26.3594	175.498	48.6917	0.70199	0.194767	0.266233	1.94706e-06	1.94706e-06	1	1	0	0	0	0
AATCAC	1	4	6	505.323	360538188	100.031	1821317205	24	4	0.00197893	0.00791573	0.00219621	4.74944e-05	1.31773e-05	0.239925	1.31732e-10	1.31732e-10	1	0	0	1	0	0
AATCAG	848	3456	6	505.323	360538188	100.031	1821317205	20736	4.07547	1.67813	6.83919	1.89753	0.0410351	0.0113852	0.244452	1.13816e-07	1.13816e-07	1	0	0	1	0	0
AATCAGGAGAGGG	1	4	13	505.323	360538188	100.031	1821317205	52	4	0.00197893	0.00791573	0.00219621	0.000102904	2.85508e-05	0.519838	2.85419e-10	2.85419e-10	1	0	0	1	1	0
AATCAT	121	529	6	505.323	360538188	100.031	1821317205	3174	4.3719	0.239451	1.04685	0.290449	0.00628113	0.00174269	0.262233	1.74215e-08	1.74215e-08	1	0	0	1	0	0
AATCCC	8	110	6	505.323	360538188	100.031	1821317205	660	13.75	0.0158315	0.217682	0.0603958	0.00130609	0.000362375	0.824744	3.62263e-09	3.62263e-09	1	0	0	1	1	0
AATCCG	14	56	6	505.323	360538188	100.031	1821317205	336	4	0.027705	0.11082	0.030747	0.000664921	0.000184482	0.239925	1.84425e-09	1.84425e-09	1	0	0	1	0	0
AATCCT	5	20	6	505.323	360538188	100.031	1821317205	120	4	0.00989466	0.0395786	0.0109811	0.000237472	6.58864e-05	0.239925	6.58659e-10	6.58659e-10	1	0	0	1	0	0
AATCG	21	105	5	505.323	360538188	100.031	1821317205	525	5	0.0415576	0.207788	0.0576506	0.00103894	0.000288253	0.249922	2.88163e-09	2.88163e-09	1	0	0	1	0	0
AATCGATTC	21	84	9	505.323	360538188	100.031	1821317205	756	4	0.0415576	0.16623	0.0461205	0.00149607	0.000415084	0.359888	4.14955e-09	4.14955e-09	1	0	0	1	0	0
AATCGCC	1	5	7	505.323	360538188	100.031	1821317205	35	5	0.00197893	0.00989466	0.00274527	6.92626e-05	1.92169e-05	0.349891	1.92109e-10	1.92109e-10	1	0	0	1	0	0
AATCGT	3	12	6	505.323	360538188	100.031	1821317205	72	4	0.00593679	0.0237472	0.00658864	0.000142483	3.95318e-05	0.239925	3.95195e-10	3.95195e-10	1	0	0	1	0	0
AATCT	515	2958	5	505.323	360538188	100.031	1821317205	14790	5.74369	1.01915	5.85368	1.6241	0.0292684	0.0081205	0.287095	8.11797e-08	8.11797e-08	1	0	0	1	0	0
AATCTAC	21	84	7	505.323	360538188	100.031	1821317205	588	4	0.0415576	0.16623	0.0461205	0.00116361	0.000322843	0.279913	3.22743e-09	3.22743e-09	1	0	0	1	0	0
AATCTAT	22	238	7	505.323	360538188	100.031	1821317205	1666	10.8182	0.0435365	0.470986	0.130675	0.0032969	0.000914723	0.757037	9.14438e-09	9.14438e-09	1	0	0	1	1	0
AATCTC	506	2036	6	505.323	360538188	100.031	1821317205	12216	4.02372	1.00134	4.0291	1.11787	0.0241746	0.00670723	0.241348	6.70515e-08	6.70515e-08	1	0	0	1	0	0
AATCTG	1409	5636	6	505.323	360538188	100.031	1821317205	33816	4	2.78831	11.1533	3.09446	0.0669195	0.0185668	0.239925	1.8561e-07	1.8561e-07	1	0	0	1	0	0
AATG	6994	46851	4	505.323	360538188	100.031	1821317205	187404	6.69874	13.8406	92.7149	25.7237	0.37086	0.102895	0.267866	1.02863e-06	1.02863e-06	1	0	0	0	0	0
AATGAC	322	1290	6	505.323	360538188	100.031	1821317205	7740	4.00621	0.637216	2.55282	0.708279	0.0153169	0.00424967	0.240298	4.24835e-08	4.24835e-08	1	0	0	1	0	0
AATGAG	49	234	6	505.323	360538188	100.031	1821317205	1404	4.77551	0.0969676	0.46307	0.128478	0.00277842	0.000770871	0.286442	7.70631e-09	7.70631e-09	1	0	0	1	0	0
AATGAT	2898	19532	6	505.323	360538188	100.031	1821317205	117192	6.73982	5.73494	38.6525	10.7241	0.231915	0.0643446	0.404264	6.43246e-07	6.43246e-07	1	0	0	1	0	0
AATGATAATT	43	198	10	505.323	360538188	100.031	1821317205	1980	4.60465	0.085094	0.391828	0.108713	0.00391828	0.00108713	0.460322	1.08679e-08	1.08679e-08	1	0	0	1	0	0
AATGATC	41	164	7	505.323	360538188	100.031	1821317205	1148	4	0.0811362	0.324545	0.0900447	0.00227181	0.000630313	0.279913	6.30117e-09	6.30117e-09	1	0	0	1	0	0
AATGATGAT	174	1482	9	505.323	360538188	100.031	1821317205	13338	8.51724	0.344334	2.93278	0.813697	0.026395	0.00732327	0.766314	7.321e-08	7.321e-08	1	0	0	1	1	0
AATGC	219	1113	5	505.323	360538188	100.031	1821317205	5565	5.08219	0.433386	2.20255	0.611096	0.0110128	0.00305548	0.254031	3.05453e-08	3.05453e-08	1	0	0	1	0	0
AATGCC	6	24	6	505.323	360538188	100.031	1821317205	144	4	0.0118736	0.0474944	0.0131773	0.000284966	7.90637e-05	0.239925	7.90391e-10	7.90391e-10	1	0	0	1	0	0
AATGCG	144	584	6	505.323	360538188	100.031	1821317205	3504	4.05556	0.284966	1.1557	0.320647	0.00693418	0.00192388	0.243258	1.92328e-08	1.92328e-08	1	0	0	1	0	0
AATGCT	492	1968	6	505.323	360538188	100.031	1821317205	11808	4	0.973634	3.89454	1.08054	0.0233672	0.00648322	0.239925	6.48121e-08	6.48121e-08	1	0	0	1	0	0
AATGG	1044	8556	5	505.323	360538188	100.031	1821317205	42780	8.1954	2.066	16.9317	4.6977	0.0846587	0.0234885	0.409643	2.34812e-07	2.34812e-07	1	0	0	1	0	0
AATGGAGAG	902	5131	9	505.323	360538188	100.031	1821317205	46179	5.68847	1.785	10.1539	2.81719	0.0913851	0.0253547	0.511803	2.53468e-07	2.53468e-07	1	0	0	1	1	0
AATGGAGTAG	83	407	10	505.323	360538188	100.031	1821317205	4070	4.90361	0.164251	0.805425	0.223465	0.00805425	0.00223465	0.490209	2.23395e-08	2.23395e-08	1	0	0	1	0	0
AATGGC	200	800	6	505.323	360538188	100.031	1821317205	4800	4	0.395786	1.58315	0.439243	0.00949887	0.00263546	0.239925	2.63464e-08	2.63464e-08	1	0	0	1	0	0
AATGGG	107	428	6	505.323	360538188	100.031	1821317205	2568	4	0.211746	0.846983	0.234995	0.0050819	0.00140997	0.239925	1.40953e-08	1.40953e-08	1	0	0	1	0	0
AATGGT	410	1644	6	505.323	360538188	100.031	1821317205	9864	4.00976	0.811362	3.25336	0.902643	0.0195202	0.00541586	0.240511	5.41418e-08	5.41418e-08	1	0	0	1	0	0
AATGT	429	2150	5	505.323	360538188	100.031	1821317205	10750	5.01166	0.848962	4.2547	1.18046	0.0212735	0.00590232	0.250505	5.90049e-08	5.90049e-08	1	0	0	1	0	0
AATGTAC	12	48	7	505.323	360538188	100.031	1821317205	336	4	0.0237472	0.0949887	0.0263546	0.000664921	0.000184482	0.279913	1.84425e-09	1.84425e-09	1	0	0	1	0	0
AATGTACT	14	68	8	505.323	360538188	100.031	1821317205	544	4.85714	0.027705	0.134567	0.0373356	0.00107654	0.000298685	0.388451	2.98592e-09	2.98592e-09	1	0	0	1	0	0
AATGTAT	6	24	7	505.323	360538188	100.031	1821317205	168	4	0.0118736	0.0474944	0.0131773	0.00033246	9.22409e-05	0.279913	9.22123e-10	9.22123e-10	1	0	0	1	0	0
AATGTC	575	2300	6	505.323	360538188	100.031	1821317205	13800	4	1.13789	4.55154	1.26282	0.0273093	0.00757693	0.239925	7.57458e-08	7.57458e-08	1	0	0	1	0	0
AATGTG	51	204	6	505.323	360538188	100.031	1821317205	1224	4	0.100926	0.403702	0.112007	0.00242221	0.000672041	0.239925	6.71832e-09	6.71832e-09	1	0	0	1	0	0
AATT	15672	99447	4	505.323	360538188	100.031	1821317205	397788	6.34552	31.0138	196.799	54.6017	0.787195	0.218407	0.253742	2.18339e-06	2.18339e-06	1	1	0	0	0	0
AATTAC	213	873	6	505.323	360538188	100.031	1821317205	5238	4.09859	0.421512	1.72761	0.479323	0.0103656	0.00287594	0.245839	2.87505e-08	2.87505e-08	1	0	0	1	0	0
AATTACT	20	98	7	505.323	360538188	100.031	1821317205	686	4.9	0.0395786	0.193935	0.0538072	0.00135755	0.00037665	0.342893	3.76533e-09	3.76533e-09	1	0	0	1	0	0
AATTAG	14575	59590	6	505.323	360538188	100.031	1821317205	357540	4.08851	28.8429	117.925	32.7181	0.707547	0.196308	0.245234	1.96247e-06	1.96247e-06	1	1	0	1	0	0
AATTAT	1381	5805	6	505.323	360538188	100.031	1821317205	34830	4.20348	2.7329	11.4877	3.18725	0.0689262	0.0191235	0.25213	1.91176e-07	1.91176e-07	1	0	0	1	0	0
AATTATC	1	4	7	505.323	360538188	100.031	1821317205	28	4	0.00197893	0.00791573	0.00219621	5.54101e-05	1.53735e-05	0.279913	1.53687e-10	1.53687e-10	1	0	0	1	0	0
AATTC	1932	11294	5	505.323	360538188	100.031	1821317205	56470	5.84576	3.8233	22.3501	6.20101	0.11175	0.031005	0.292197	3.09954e-07	3.09954e-07	1	0	0	1	0	0
AATTCC	2	10	6	505.323	360538188	100.031	1821317205	60	5	0.00395786	0.0197893	0.00549053	0.000118736	3.29432e-05	0.299907	3.2933e-10	3.2933e-10	1	0	0	1	0	0
AATTCCG	55	220	7	505.323	360538188	100.031	1821317205	1540	4	0.108841	0.435365	0.120792	0.00304755	0.000845542	0.279913	8.45279e-09	8.45279e-09	1	0	0	1	0	0
AATTCTC	1	4	7	505.323	360538188	100.031	1821317205	28	4	0.00197893	0.00791573	0.00219621	5.54101e-05	1.53735e-05	0.279913	1.53687e-10	1.53687e-10	1	0	0	1	0	0
AATTGAGC	2	8	8	505.323	360538188	100.031	1821317205	64	4	0.00395786	0.0158315	0.00439243	0.000126652	3.51394e-05	0.319901	3.51285e-10	3.51285e-10	1	0	0	1	0	0
AATTGC	16	64	6	505.323	360538188	100.031	1821317205	384	4	0.0316629	0.126652	0.0351394	0.00075991	0.000210836	0.239925	2.10771e-09	2.10771e-09	1	0	0	1	0	0
AC	199948	3372322	2	505.323	360538188	100.031	1821317205	6744644	16.866	395.683	6673.59	1851.58	13.3472	3.70317	0.337215	3.70202e-05	3.70202e-05	1	1	0	0	0	0
ACACACACTC	62	300	10	505.323	360538188	100.031	1821317205	3000	4.83871	0.122694	0.593679	0.164716	0.00593679	0.00164716	0.483721	1.64665e-08	1.64665e-08	1	0	0	1	0	0
ACACACC	25	100	7	505.323	360538188	100.031	1821317205	700	4	0.0494733	0.197893	0.0549053	0.00138525	0.000384337	0.279913	3.84218e-09	3.84218e-09	1	0	0	1	0	0
ACACACGC	11	47	8	505.323	360538188	100.031	1821317205	376	4.27273	0.0217682	0.0930098	0.0258055	0.000744078	0.000206444	0.341712	2.0638e-09	2.0638e-09	1	0	0	1	0	0
ACACACT	7	34	7	505.323	360538188	100.031	1821317205	238	4.85714	0.0138525	0.0672837	0.0186678	0.000470986	0.000130675	0.339894	1.30634e-09	1.30634e-09	1	0	0	1	0	0
ACACAG	2067	10977	6	505.323	360538188	100.031	1821317205	65862	5.3106	4.09045	21.7227	6.02696	0.130336	0.0361617	0.318537	3.61505e-07	3.61505e-07	1	0	0	1	0	0
ACACAGACAG	72	306	10	505.323	360538188	100.031	1821317205	3060	4.25	0.142483	0.605553	0.16801	0.00605553	0.0016801	0.424868	1.67958e-08	1.67958e-08	1	0	0	1	0	0
ACACAGAG	16513	72109	8	505.323	360538188	100.031	1821317205	576872	4.3668	32.6781	142.699	39.5917	1.14159	0.316733	0.349236	3.16635e-06	3.16635e-06	1	1	0	1	0	0
ACACAGAGAG	1666	6973	10	505.323	360538188	100.031	1821317205	69730	4.18547	3.2969	13.7991	3.82855	0.137991	0.0382855	0.418417	3.82736e-07	3.82736e-07	1	0	0	1	0	0
ACACAT	588	2664	6	505.323	360538188	100.031	1821317205	15984	4.53061	1.16361	5.27187	1.46268	0.0316312	0.00877607	0.271752	8.77334e-08	8.77334e-08	1	0	0	1	0	0
ACACC	89	469	5	505.323	360538188	100.031	1821317205	2345	5.26966	0.176125	0.928119	0.257506	0.00464059	0.00128753	0.263401	1.28713e-08	1.28713e-08	1	0	0	1	0	0
ACACCAG	2051	8734	7	505.323	360538188	100.031	1821317205	61138	4.25841	4.05879	17.284	4.79543	0.120988	0.033568	0.297996	3.35576e-07	3.35576e-07	1	0	0	1	0	0
ACACCAGT	115	1020	8	505.323	360538188	100.031	1821317205	8160	8.86957	0.227577	2.01851	0.560034	0.0161481	0.00448027	0.709345	4.47888e-08	4.47888e-08	1	0	0	1	1	0
ACACCC	3	14	6	505.323	360538188	100.031	1821317205	84	4.66667	0.00593679	0.027705	0.00768674	0.00016623	4.61205e-05	0.279913	4.61061e-10	4.61061e-10	1	0	0	1	0	0
ACACCCT	6	24	7	505.323	360538188	100.031	1821317205	168	4	0.0118736	0.0474944	0.0131773	0.00033246	9.22409e-05	0.279913	9.22123e-10	9.22123e-10	1	0	0	1	0	0
ACACCG	1	4	6	505.323	360538188	100.031	1821317205	24	4	0.00197893	0.00791573	0.00219621	4.74944e-05	1.31773e-05	0.239925	1.31732e-10	1.31732e-10	1	0	0	1	0	0
ACACG	28	160	5	505.323	360538188	100.031	1821317205	800	5.71429	0.0554101	0.316629	0.0878485	0.00158315	0.000439243	0.285626	4.39106e-09	4.39106e-09	1	0	0	1	0	0
ACACGAG	3804	15907	7	505.323	360538188	100.031	1821317205	111349	4.18165	7.52785	31.4789	8.73379	0.220352	0.0611365	0.292625	6.11175e-07	6.11175e-07	1	0	0	1	0	0
ACACGC	286	1144	6	505.323	360538188	100.031	1821317205	6864	4	0.565974	2.2639	0.628117	0.0135834	0.0037687	0.239925	3.76753e-08	3.76753e-08	1	0	0	1	0	0
ACACGCC	7	28	7	505.323	360538188	100.031	1821317205	196	4	0.0138525	0.0554101	0.0153735	0.000387871	0.000107614	0.279913	1.07581e-09	1.07581e-09	1	0	0	1	0	0
ACACGG	271	1498	6	505.323	360538188	100.031	1821317205	8988	5.52768	0.53629	2.96444	0.822482	0.0177866	0.00493489	0.331557	4.93336e-08	4.93336e-08	1	0	0	1	0	0
ACACGTGATGTCTGAG	18	73	16	505.323	360538188	100.031	1821317205	1168	4.05556	0.0356208	0.144462	0.0400809	0.00231139	0.000641294	0.648687	6.41095e-09	6.41095e-09	1	0	0	1	1	0
ACACT	112	682	5	505.323	360538188	100.031	1821317205	3410	6.08929	0.22164	1.34963	0.374454	0.00674816	0.00187227	0.30437	1.87169e-08	1.87169e-08	1	0	0	1	0	0
ACACTC	145	648	6	505.323	360538188	100.031	1821317205	3888	4.46897	0.286945	1.28235	0.355786	0.00769409	0.00213472	0.268055	2.13406e-08	2.13406e-08	1	0	0	1	0	0
ACACTG	8	32	6	505.323	360538188	100.031	1821317205	192	4	0.0158315	0.0633258	0.0175697	0.000379955	0.000105418	0.239925	1.05385e-09	1.05385e-09	1	0	0	1	0	0
ACAG	17351	127431	4	505.323	360538188	100.031	1821317205	509724	7.3443	34.3364	252.177	69.9664	1.00871	0.279866	0.293681	2.79779e-06	2.79779e-06	1	1	0	0	0	0
ACAGACAGAG	8046	37599	10	505.323	360538188	100.031	1821317205	375990	4.67301	15.9225	74.4058	20.6439	0.744058	0.206439	0.467155	2.06374e-06	2.06374e-06	1	0	0	1	0	0
ACAGACAT	74	331	8	505.323	360538188	100.031	1821317205	2648	4.47297	0.146441	0.655026	0.181737	0.00524021	0.00145389	0.357727	1.45344e-08	1.45344e-08	1	0	0	1	0	0
ACAGACTGACCTGACTG	14	70	17	505.323	360538188	100.031	1821317205	1190	5	0.027705	0.138525	0.0384337	0.00235493	0.000653373	0.849736	6.5317e-09	6.5317e-09	1	0	0	1	1	0
ACAGAG	952985	8539183	6	505.323	360538188	100.031	1821317205	51235098	8.96046	1885.89	16898.5	4688.47	101.391	28.1308	0.537461	0.000281221	0.000281221	1	1	1	1	1	1
ACAGAGAG	6390518	37287685	8	505.323	360538188	100.031	1821317205	298301480	5.83485	12646.4	73789.8	20472.9	590.318	163.783	0.466643	0.00163732	0.00163732	1	1	1	1	0	0
ACAGAGAGACAGAGAGACAGGCAG	2	8	24	505.323	360538188	100.031	1821317205	192	4	0.00395786	0.0158315	0.00439243	0.000379955	0.000105418	0.959702	1.05385e-09	1.05385e-09	1	0	0	1	1	0
ACAGAGAGAG	5055719	26208256	10	505.323	360538188	100.031	1821317205	262082560	5.18388	10004.9	51864.3	14389.7	518.643	143.897	0.518227	0.00143853	0.00143853	1	1	1	1	1	1
ACAGAGAGG	66	294	9	505.323	360538188	100.031	1821317205	2646	4.45455	0.130609	0.581806	0.161422	0.00523625	0.00145279	0.400785	1.45234e-08	1.45234e-08	1	0	0	1	0	0
ACAGAGATAG	11251	83292	10	505.323	360538188	100.031	1821317205	832920	7.40308	22.265	164.829	45.7317	1.64829	0.457317	0.740078	4.57175e-06	4.57175e-06	1	0	0	1	1	0
ACAGAGCG	294	1645	8	505.323	360538188	100.031	1821317205	13160	5.59524	0.581806	3.25534	0.903192	0.0260427	0.00722554	0.44748	7.2233e-08	7.2233e-08	1	0	0	1	0	0
ACAGAGGGAG	5737	27214	10	505.323	360538188	100.031	1821317205	272140	4.74359	11.3531	53.8546	14.9419	0.538546	0.149419	0.474212	1.49373e-06	1.49373e-06	1	0	0	1	0	0
ACAGAGGGCC	1	6	10	505.323	360538188	100.031	1821317205	60	6	0.00197893	0.0118736	0.00329432	0.000118736	3.29432e-05	0.599814	3.2933e-10	3.2933e-10	1	0	0	1	1	0
ACAGAGGGGG	321	1378	10	505.323	360538188	100.031	1821317205	13780	4.29283	0.635237	2.72697	0.756595	0.0272697	0.00756595	0.42915	7.5636e-08	7.5636e-08	1	0	0	1	0	0
ACAGAGTG	3954	29666	8	505.323	360538188	100.031	1821317205	237328	7.50278	7.82469	58.707	16.2882	0.469656	0.130306	0.600036	1.30265e-06	1.30265e-06	1	0	0	1	1	0
ACAGAT	390	3740	6	505.323	360538188	100.031	1821317205	22440	9.58974	0.771783	7.4012	2.05346	0.0444072	0.0123208	0.575206	1.23169e-07	1.23169e-07	1	0	0	1	1	0
ACAGATCG	532	2469	8	505.323	360538188	100.031	1821317205	19752	4.64098	1.05279	4.88598	1.35561	0.0390879	0.0108449	0.371163	1.08415e-07	1.08415e-07	1	0	0	1	0	0
ACAGATG	2	22	7	505.323	360538188	100.031	1821317205	154	11	0.00395786	0.0435365	0.0120792	0.000304755	8.45542e-05	0.769761	8.45279e-10	8.45279e-10	1	0	0	1	1	0
ACAGC	9	51	5	505.323	360538188	100.031	1821317205	255	5.66667	0.0178104	0.100926	0.0280017	0.000504628	0.000140009	0.283245	1.39965e-09	1.39965e-09	1	0	0	1	0	0
ACAGCAG	1	4	7	505.323	360538188	100.031	1821317205	28	4	0.00197893	0.00791573	0.00219621	5.54101e-05	1.53735e-05	0.279913	1.53687e-10	1.53687e-10	1	0	0	1	0	0
ACAGCC	1291	6702	6	505.323	360538188	100.031	1821317205	40212	5.19132	2.5548	13.2628	3.67975	0.0795768	0.0220785	0.311383	2.20717e-07	2.20717e-07	1	0	0	1	0	0
ACAGCCAGCTAGCCAG	2	12	16	505.323	360538188	100.031	1821317205	192	6	0.00395786	0.0237472	0.00658864	0.000379955	0.000105418	0.959702	1.05385e-09	1.05385e-09	1	0	0	1	1	0
ACAGCG	8	32	6	505.323	360538188	100.031	1821317205	192	4	0.0158315	0.0633258	0.0175697	0.000379955	0.000105418	0.239925	1.05385e-09	1.05385e-09	1	0	0	1	0	0
ACAGCT	245	1197	6	505.323	360538188	100.031	1821317205	7182	4.88571	0.484838	2.36878	0.657217	0.0142127	0.0039433	0.293052	3.94207e-08	3.94207e-08	1	0	0	1	0	0
ACAGG	32	178	5	505.323	360538188	100.031	1821317205	890	5.5625	0.0633258	0.35225	0.0977315	0.00176125	0.000488657	0.278039	4.88506e-09	4.88506e-09	1	0	0	1	0	0
ACAGGC	255	1200	6	505.323	360538188	100.031	1821317205	7200	4.70588	0.504628	2.37472	0.658864	0.0142483	0.00395318	0.282265	3.95195e-08	3.95195e-08	1	0	0	1	0	0
ACAGGG	5876	29187	6	505.323	360538188	100.031	1821317205	175122	4.96715	11.6282	57.7591	16.0252	0.346554	0.0961513	0.297937	9.61214e-07	9.61214e-07	1	0	0	1	0	0
ACAGGGAG	2684	14248	8	505.323	360538188	100.031	1821317205	113984	5.30849	5.31145	28.1958	7.82291	0.225567	0.0625833	0.424548	6.25638e-07	6.25638e-07	1	0	0	1	0	0
ACAGGGAGAG	3200	14259	10	505.323	360538188	100.031	1821317205	142590	4.45594	6.33258	28.2176	7.82895	0.282176	0.0782895	0.445455	7.82652e-07	7.82652e-07	1	0	0	1	0	0
ACAGGGC	11	85	7	505.323	360538188	100.031	1821317205	595	7.72727	0.0217682	0.168209	0.0466695	0.00117746	0.000326687	0.540741	3.26585e-09	3.26585e-09	1	0	0	1	1	0
ACAGGGCTG	3	12	9	505.323	360538188	100.031	1821317205	108	4	0.00593679	0.0237472	0.00658864	0.000213725	5.92977e-05	0.359888	5.92793e-10	5.92793e-10	1	0	0	1	0	0
ACAGGGT	22	109	7	505.323	360538188	100.031	1821317205	763	4.95455	0.0435365	0.215704	0.0598468	0.00150992	0.000418928	0.34671	4.18797e-09	4.18797e-09	1	0	0	1	0	0
ACAGGT	18	142	6	505.323	360538188	100.031	1821317205	852	7.88889	0.0356208	0.281008	0.0779656	0.00168605	0.000467793	0.473186	4.67648e-09	4.67648e-09	1	0	0	1	0	0
ACAGGTCT	2	8	8	505.323	360538188	100.031	1821317205	64	4	0.00395786	0.0158315	0.00439243	0.000126652	3.51394e-05	0.319901	3.51285e-10	3.51285e-10	1	0	0	1	0	0
ACAGT	87	448	5	505.323	360538188	100.031	1821317205	2240	5.14943	0.172167	0.886561	0.245976	0.00443281	0.00122988	0.257391	1.2295e-08	1.2295e-08	1	0	0	1	0	0
ACAGTACTACCACT	17	87	14	505.323	360538188	100.031	1821317205	1218	5.11765	0.0336418	0.172167	0.0477676	0.00241034	0.000668747	0.716248	6.68539e-09	6.68539e-09	1	0	0	1	1	0
ACAGTATAGT	12	53	10	505.323	360538188	100.031	1821317205	530	4.41667	0.0237472	0.104883	0.0290998	0.00104883	0.000290998	0.441529	2.90908e-09	2.90908e-09	1	0	0	1	0	0
ACAGTC	127	508	6	505.323	360538188	100.031	1821317205	3048	4	0.251324	1.0053	0.278919	0.00603178	0.00167351	0.239925	1.67299e-08	1.67299e-08	1	0	0	1	0	0
ACAGTCAG	5	23	8	505.323	360538188	100.031	1821317205	184	4.6	0.00989466	0.0455154	0.0126282	0.000364123	0.000101026	0.367886	1.00994e-09	1.00994e-09	1	0	0	1	0	0
ACAGTG	311	1478	6	505.323	360538188	100.031	1821317205	8868	4.75241	0.615448	2.92486	0.811501	0.0175492	0.004869	0.285056	4.86749e-08	4.86749e-08	1	0	0	1	0	0
ACAT	112736	889114	4	505.323	360538188	100.031	1821317205	3556456	7.88669	223.097	1759.5	488.171	7.03798	1.95268	0.31537	1.95208e-05	1.95208e-05	1	1	0	0	0	0
ACATACATAGT	37	170	11	505.323	360538188	100.031	1821317205	1870	4.59459	0.0732205	0.336418	0.093339	0.0037006	0.00102673	0.505248	1.02641e-08	1.02641e-08	1	0	0	1	1	0
ACATACATCAT	21	91	11	505.323	360538188	100.031	1821317205	1001	4.33333	0.0415576	0.180083	0.0499638	0.00198091	0.000549602	0.476519	5.49431e-09	5.49431e-09	1	0	0	1	0	0
ACATACTATC	19	83	10	505.323	360538188	100.031	1821317205	830	4.36842	0.0375997	0.164251	0.0455714	0.00164251	0.000455714	0.436706	4.55573e-09	4.55573e-09	1	0	0	1	0	0
ACATAG	298	1487	6	505.323	360538188	100.031	1821317205	8922	4.98993	0.589722	2.94267	0.816442	0.017656	0.00489865	0.299303	4.89713e-08	4.89713e-08	1	0	0	1	0	0
ACATAGC	5	25	7	505.323	360538188	100.031	1821317205	175	5	0.00989466	0.0494733	0.0137263	0.000346313	9.60843e-05	0.349891	9.60545e-10	9.60545e-10	1	0	0	1	0	0
ACATAT	422	2774	6	505.323	360538188	100.031	1821317205	16644	6.57346	0.835109	5.48956	1.52307	0.0329373	0.00913844	0.394285	9.1356e-08	9.1356e-08	1	0	0	1	0	0
ACATATACTAT	27	139	11	505.323	360538188	100.031	1821317205	1529	5.14815	0.0534311	0.275071	0.0763184	0.00302579	0.000839502	0.56612	8.39241e-09	8.39241e-09	1	0	0	1	1	0
ACATC	43	644	5	505.323	360538188	100.031	1821317205	3220	14.9767	0.085094	1.27443	0.35359	0.00637216	0.00176795	0.748605	1.7674e-08	1.7674e-08	1	0	0	1	1	0
ACATCC	20	80	6	505.323	360538188	100.031	1821317205	480	4	0.0395786	0.158315	0.0439243	0.000949887	0.000263546	0.239925	2.63464e-09	2.63464e-09	1	0	0	1	0	0
ACATCCATACATG	47	214	13	505.323	360538188	100.031	1821317205	2782	4.55319	0.0930098	0.423491	0.117497	0.00550539	0.00152747	0.591731	1.52699e-08	1.52699e-08	1	0	0	1	1	0
ACATCG	143	619	6	505.323	360538188	100.031	1821317205	3714	4.32867	0.282987	1.22496	0.339864	0.00734975	0.00203918	0.25964	2.03855e-08	2.03855e-08	1	0	0	1	0	0
ACATCT	28	286	6	505.323	360538188	100.031	1821317205	1716	10.2143	0.0554101	0.565974	0.157029	0.00339585	0.000942175	0.612667	9.41883e-09	9.41883e-09	1	0	0	1	1	0
ACATCTAT	4	16	8	505.323	360538188	100.031	1821317205	128	4	0.00791573	0.0316629	0.00878485	0.000253303	7.02788e-05	0.319901	7.0257e-10	7.0257e-10	1	0	0	1	0	0
ACATG	35	247	5	505.323	360538188	100.031	1821317205	1235	7.05714	0.0692626	0.488796	0.135616	0.00244398	0.000678081	0.352748	6.7787e-09	6.7787e-09	1	0	0	1	0	0
ACATGAG	1	4	7	505.323	360538188	100.031	1821317205	28	4	0.00197893	0.00791573	0.00219621	5.54101e-05	1.53735e-05	0.279913	1.53687e-10	1.53687e-10	1	0	0	1	0	0
ACATGC	6	24	6	505.323	360538188	100.031	1821317205	144	4	0.0118736	0.0474944	0.0131773	0.000284966	7.90637e-05	0.239925	7.90391e-10	7.90391e-10	1	0	0	1	0	0
ACATGCATCGG	7	28	11	505.323	360538188	100.031	1821317205	308	4	0.0138525	0.0554101	0.0153735	0.000609511	0.000169108	0.439863	1.69056e-09	1.69056e-09	1	0	0	1	0	0
ACATGCC	10	40	7	505.323	360538188	100.031	1821317205	280	4	0.0197893	0.0791573	0.0219621	0.000554101	0.000153735	0.279913	1.53687e-09	1.53687e-09	1	0	0	1	0	0
ACATGGC	48	192	7	505.323	360538188	100.031	1821317205	1344	4	0.0949887	0.379955	0.105418	0.00265968	0.000737927	0.279913	7.37698e-09	7.37698e-09	1	0	0	1	0	0
ACATGT	5	20	6	505.323	360538188	100.031	1821317205	120	4	0.00989466	0.0395786	0.0109811	0.000237472	6.58864e-05	0.239925	6.58659e-10	6.58659e-10	1	0	0	1	0	0
ACC	4270	40339	3	505.323	360538188	100.031	1821317205	121017	9.44707	8.45004	79.8281	22.1483	0.239484	0.0664448	0.283324	6.64241e-07	6.64241e-07	1	0	0	0	0	0
ACCACCAGC	17	68	9	505.323	360538188	100.031	1821317205	612	4	0.0336418	0.134567	0.0373356	0.00121111	0.000336021	0.359888	3.35916e-09	3.35916e-09	1	0	0	1	0	0
ACCACCC	2	8	7	505.323	360538188	100.031	1821317205	56	4	0.00395786	0.0158315	0.00439243	0.00011082	3.0747e-05	0.279913	3.07374e-10	3.07374e-10	1	0	0	1	0	0
ACCACG	51	253	6	505.323	360538188	100.031	1821317205	1518	4.96078	0.100926	0.50067	0.13891	0.00300402	0.000833463	0.297555	8.33204e-09	8.33204e-09	1	0	0	1	0	0
ACCACT	10	42	6	505.323	360538188	100.031	1821317205	252	4.2	0.0197893	0.0831151	0.0230602	0.000498691	0.000138361	0.251922	1.38318e-09	1.38318e-09	1	0	0	1	0	0
ACCAG	2	10	5	505.323	360538188	100.031	1821317205	50	5	0.00395786	0.0197893	0.00549053	9.89466e-05	2.74527e-05	0.249922	2.74441e-10	2.74441e-10	1	0	0	1	0	0
ACCAGAG	154	616	7	505.323	360538188	100.031	1821317205	4312	4	0.304755	1.21902	0.338217	0.00853315	0.00236752	0.279913	2.36678e-08	2.36678e-08	1	0	0	1	0	0
ACCAGC	79	386	6	505.323	360538188	100.031	1821317205	2316	4.88608	0.156336	0.763868	0.211935	0.00458321	0.00127161	0.293073	1.27121e-08	1.27121e-08	1	0	0	1	0	0
ACCAGCC	3	12	7	505.323	360538188	100.031	1821317205	84	4	0.00593679	0.0237472	0.00658864	0.00016623	4.61205e-05	0.279913	4.61061e-10	4.61061e-10	1	0	0	1	0	0
ACCAGGACTGGGG	2	14	13	505.323	360538188	100.031	1821317205	182	7	0.00395786	0.027705	0.00768674	0.000360166	9.99277e-05	0.909717	9.98966e-10	9.98966e-10	1	0	0	1	1	0
ACCAGTC	1	4	7	505.323	360538188	100.031	1821317205	28	4	0.00197893	0.00791573	0.00219621	5.54101e-05	1.53735e-05	0.279913	1.53687e-10	1.53687e-10	1	0	0	1	0	0
ACCAT	2	12	5	505.323	360538188	100.031	1821317205	60	6	0.00395786	0.0237472	0.00658864	0.000118736	3.29432e-05	0.299907	3.2933e-10	3.2933e-10	1	0	0	1	0	0
ACCATC	1546	19859	6	505.323	360538188	100.031	1821317205	119154	12.8454	3.05943	39.2996	10.9036	0.235798	0.0654219	0.770485	6.54016e-07	6.54016e-07	1	0	0	1	1	0
ACCATCCCCATC	1	5	12	505.323	360538188	100.031	1821317205	60	5	0.00197893	0.00989466	0.00274527	0.000118736	3.29432e-05	0.599814	3.2933e-10	3.2933e-10	1	0	0	1	1	0
ACCCACTC	75	411	8	505.323	360538188	100.031	1821317205	3288	5.48	0.14842	0.813341	0.225661	0.00650673	0.00180529	0.438264	1.80473e-08	1.80473e-08	1	0	0	1	0	0
ACCCAGC	18	72	7	505.323	360538188	100.031	1821317205	504	4	0.0356208	0.142483	0.0395318	0.000997381	0.000276723	0.279913	2.76637e-09	2.76637e-09	1	0	0	1	0	0
ACCCC	99	495	5	505.323	360538188	100.031	1821317205	2475	5	0.195914	0.979571	0.271781	0.00489786	0.00135891	0.249922	1.35848e-08	1.35848e-08	1	0	0	1	0	0
ACCCCC	40	161	6	505.323	360538188	100.031	1821317205	966	4.025	0.0791573	0.318608	0.0883976	0.00191165	0.000530385	0.241425	5.30221e-09	5.30221e-09	1	0	0	1	0	0
ACCCCCC	1	4	7	505.323	360538188	100.031	1821317205	28	4	0.00197893	0.00791573	0.00219621	5.54101e-05	1.53735e-05	0.279913	1.53687e-10	1.53687e-10	1	0	0	1	0	0
ACCCCG	27	111	6	505.323	360538188	100.031	1821317205	666	4.11111	0.0534311	0.219661	0.0609449	0.00131797	0.000365669	0.24659	3.65556e-09	3.65556e-09	1	0	0	1	0	0
ACCCCGT	11	52	7	505.323	360538188	100.031	1821317205	364	4.72727	0.0217682	0.102904	0.0285508	0.000720331	0.000199855	0.330806	1.99793e-09	1.99793e-09	1	0	0	1	0	0
ACCCCT	11	44	6	505.323	360538188	100.031	1821317205	264	4	0.0217682	0.087073	0.0241583	0.000522438	0.00014495	0.239925	1.44905e-09	1.44905e-09	1	0	0	1	0	0
ACCCCTG	2	8	7	505.323	360538188	100.031	1821317205	56	4	0.00395786	0.0158315	0.00439243	0.00011082	3.0747e-05	0.279913	3.07374e-10	3.07374e-10	1	0	0	1	0	0
ACCCGC	199	922	6	505.323	360538188	100.031	1821317205	5532	4.63317	0.393807	1.82457	0.506227	0.0109474	0.00303736	0.277904	3.03642e-08	3.03642e-08	1	0	0	1	0	0
ACCCGCC	43	172	7	505.323	360538188	100.031	1821317205	1204	4	0.085094	0.340376	0.0944371	0.00238263	0.00066106	0.279913	6.60855e-09	6.60855e-09	1	0	0	1	0	0
ACCCGGC	1	6	7	505.323	360538188	100.031	1821317205	42	6	0.00197893	0.0118736	0.00329432	8.31151e-05	2.30602e-05	0.41987	2.30531e-10	2.30531e-10	1	0	0	1	0	0
ACCCGTC	1	7	7	505.323	360538188	100.031	1821317205	49	7	0.00197893	0.0138525	0.00384337	9.69676e-05	2.69036e-05	0.489848	2.68952e-10	2.68952e-10	1	0	0	1	0	0
ACCCT	108	739	5	505.323	360538188	100.031	1821317205	3695	6.84259	0.213725	1.46243	0.40575	0.00731215	0.00202875	0.342023	2.02812e-08	2.02812e-08	1	0	0	1	0	0
ACCCTC	813	4635	6	505.323	360538188	100.031	1821317205	27810	5.70111	1.60887	9.17235	2.54486	0.0550341	0.0152692	0.34196	1.52644e-07	1.52644e-07	1	0	0	1	0	0
ACCCTCGTG	29366	121755	9	505.323	360538188	100.031	1821317205	1095795	4.14612	58.1133	240.945	66.85	2.1685	0.60165	0.373035	6.01463e-06	6.01463e-06	1	1	0	1	0	0
ACCCTCTC	231	1148	8	505.323	360538188	100.031	1821317205	9184	4.9697	0.457133	2.27181	0.630313	0.0181745	0.0050425	0.397452	5.04094e-08	5.04094e-08	1	0	0	1	0	0
ACCCTCTCCTCAT	2849	12929	13	505.323	360538188	100.031	1821317205	168077	4.53808	5.63798	25.5856	7.09871	0.332613	0.0922832	0.589768	9.22545e-07	9.22545e-07	1	0	0	1	1	0
ACCCTCTGCG	442	1924	10	505.323	360538188	100.031	1821317205	19240	4.35294	0.874688	3.80746	1.05638	0.0380746	0.0105638	0.435159	1.05605e-07	1.05605e-07	1	0	0	1	0	0
ACCG	6	37	4	505.323	360538188	100.031	1821317205	148	6.16667	0.0118736	0.0732205	0.020315	0.000292882	8.12599e-05	0.24659	8.12346e-10	8.12346e-10	1	0	0	0	0	0
ACCGAG	42	168	6	505.323	360538188	100.031	1821317205	1008	4	0.0831151	0.33246	0.0922409	0.00199476	0.000553446	0.239925	5.53274e-09	5.53274e-09	1	0	0	1	0	0
ACCGAGAGAG	444	1806	10	505.323	360538188	100.031	1821317205	18060	4.06757	0.878646	3.57395	0.99159	0.0357395	0.0099159	0.40663	9.91282e-08	9.91282e-08	1	0	0	1	0	0
ACCGC	1	5	5	505.323	360538188	100.031	1821317205	25	5	0.00197893	0.00989466	0.00274527	4.94733e-05	1.37263e-05	0.249922	1.37221e-10	1.37221e-10	1	0	0	1	0	0
ACCGCACCTCACCTC	1	4	15	505.323	360538188	100.031	1821317205	60	4	0.00197893	0.00791573	0.00219621	0.000118736	3.29432e-05	0.599814	3.2933e-10	3.2933e-10	1	0	0	1	1	0
ACCGCC	326	1519	6	505.323	360538188	100.031	1821317205	9114	4.65951	0.645132	3.006	0.834012	0.018036	0.00500407	0.279484	5.00252e-08	5.00252e-08	1	0	0	1	0	0
ACCGCCTC	18	99	8	505.323	360538188	100.031	1821317205	792	5.5	0.0356208	0.195914	0.0543563	0.00156731	0.00043485	0.439863	4.34715e-09	4.34715e-09	1	0	0	1	0	0
ACCGCCTG	29	126	8	505.323	360538188	100.031	1821317205	1008	4.34483	0.057389	0.249345	0.0691807	0.00199476	0.000553446	0.347478	5.53274e-09	5.53274e-09	1	0	0	1	0	0
ACCGGAT	4	16	7	505.323	360538188	100.031	1821317205	112	4	0.00791573	0.0316629	0.00878485	0.00022164	6.1494e-05	0.279913	6.14749e-10	6.14749e-10	1	0	0	1	0	0
ACCGGG	4	16	6	505.323	360538188	100.031	1821317205	96	4	0.00791573	0.0316629	0.00878485	0.000189977	5.27091e-05	0.239925	5.26927e-10	5.26927e-10	1	0	0	1	0	0
ACCGTC	6	30	6	505.323	360538188	100.031	1821317205	180	5	0.0118736	0.0593679	0.0164716	0.000356208	9.88296e-05	0.299907	9.87989e-10	9.87989e-10	1	0	0	1	0	0
ACCGTG	598	2393	6	505.323	360538188	100.031	1821317205	14358	4.00167	1.1834	4.73558	1.31388	0.0284135	0.00788331	0.240026	7.88086e-08	7.88086e-08	1	0	0	1	0	0
ACCT	52	351	4	505.323	360538188	100.031	1821317205	1404	6.75	0.102904	0.694605	0.192718	0.00277842	0.000770871	0.269916	7.70631e-09	7.70631e-09	1	0	0	0	0	0
ACCTACCTACCTCTCT	61	310	16	505.323	360538188	100.031	1821317205	4960	5.08197	0.120715	0.613469	0.170206	0.0098155	0.0027233	0.812862	2.72246e-08	2.72246e-08	1	0	0	1	1	0
ACCTAG	53	250	6	505.323	360538188	100.031	1821317205	1500	4.71698	0.104883	0.494733	0.137263	0.0029684	0.00082358	0.282931	8.23324e-09	8.23324e-09	1	0	0	1	0	0
ACCTAT	325	1524	6	505.323	360538188	100.031	1821317205	9144	4.68923	0.643153	3.01589	0.836757	0.0180953	0.00502054	0.281266	5.01898e-08	5.01898e-08	1	0	0	1	0	0
ACCTC	16	183	5	505.323	360538188	100.031	1821317205	915	11.4375	0.0316629	0.362144	0.100477	0.00181072	0.000502384	0.571697	5.02228e-09	5.02228e-09	1	0	0	1	1	0
ACCTCACTCC	14	60	10	505.323	360538188	100.031	1821317205	600	4.28571	0.027705	0.118736	0.0329432	0.00118736	0.000329432	0.428438	3.2933e-09	3.2933e-09	1	0	0	1	0	0
ACCTCAGG	29	263	8	505.323	360538188	100.031	1821317205	2104	9.06897	0.057389	0.520459	0.144401	0.00416367	0.00115521	0.725292	1.15485e-08	1.15485e-08	1	0	0	1	1	0
ACCTCC	196	784	6	505.323	360538188	100.031	1821317205	4704	4	0.387871	1.55148	0.430458	0.00930889	0.00258275	0.239925	2.58194e-08	2.58194e-08	1	0	0	1	0	0
ACCTCG	1	5	6	505.323	360538188	100.031	1821317205	30	5	0.00197893	0.00989466	0.00274527	5.93679e-05	1.64716e-05	0.299907	1.64665e-10	1.64665e-10	1	0	0	1	0	0
ACCTCT	1125	12762	6	505.323	360538188	100.031	1821317205	76572	11.344	2.2263	25.2551	7.00702	0.151531	0.0420421	0.680429	4.2029e-07	4.2029e-07	1	0	0	1	1	0
ACCTCTCAGCTC	18	105	12	505.323	360538188	100.031	1821317205	1260	5.83333	0.0356208	0.207788	0.0576506	0.00249345	0.000691807	0.699783	6.91592e-09	6.91592e-09	1	0	0	1	1	0
ACCTCTCT	1971	17802	8	505.323	360538188	100.031	1821317205	142416	9.03196	3.90047	35.2289	9.77424	0.281831	0.078194	0.722333	7.81697e-07	7.81697e-07	1	0	0	1	1	0
ACCTCTCTCT	4036	22724	10	505.323	360538188	100.031	1821317205	227240	5.63033	7.98697	44.9692	12.4767	0.449692	0.124767	0.562858	1.24728e-06	1.24728e-06	1	0	0	1	1	0
ACCTCTCTCTCT	6031	31411	12	505.323	360538188	100.031	1821317205	376932	5.20826	11.9349	62.1602	17.2463	0.745923	0.206956	0.624797	2.06891e-06	2.06891e-06	1	0	0	1	1	0
ACCTG	2	20	5	505.323	360538188	100.031	1821317205	100	10	0.00395786	0.0395786	0.0109811	0.000197893	5.49053e-05	0.499845	5.48883e-10	5.48883e-10	1	0	0	1	0	0
ACCTGACTGACTG	41	170	13	505.323	360538188	100.031	1821317205	2210	4.14634	0.0811362	0.336418	0.093339	0.00437344	0.00121341	0.538857	1.21303e-08	1.21303e-08	1	0	0	1	1	0
ACG	2882	42136	3	505.323	360538188	100.031	1821317205	126408	14.6204	5.70328	83.3843	23.1349	0.250153	0.0694047	0.438476	6.93832e-07	6.93832e-07	1	0	0	0	0	0
ACGAG	6993	38631	5	505.323	360538188	100.031	1821317205	193155	5.52424	13.8387	76.4481	21.2105	0.38224	0.106052	0.276126	1.06019e-06	1.06019e-06	1	0	0	1	0	0
ACGAGAG	1411	10868	7	505.323	360538188	100.031	1821317205	76076	7.70234	2.79227	21.507	5.96711	0.150549	0.0417698	0.538996	4.17568e-07	4.17568e-07	1	0	0	1	1	0
ACGAGCC	6	24	7	505.323	360538188	100.031	1821317205	168	4	0.0118736	0.0474944	0.0131773	0.00033246	9.22409e-05	0.279913	9.22123e-10	9.22123e-10	1	0	0	1	0	0
ACGAGG	274	1112	6	505.323	360538188	100.031	1821317205	6672	4.05839	0.542227	2.20057	0.610547	0.0132034	0.00366328	0.243428	3.66214e-08	3.66214e-08	1	0	0	1	0	0
ACGAGGC	2317	9574	7	505.323	360538188	100.031	1821317205	67018	4.13207	4.58518	18.9463	5.25664	0.132624	0.0367964	0.289155	3.6785e-07	3.6785e-07	1	0	0	1	0	0
ACGAGGG	1	4	7	505.323	360538188	100.031	1821317205	28	4	0.00197893	0.00791573	0.00219621	5.54101e-05	1.53735e-05	0.279913	1.53687e-10	1.53687e-10	1	0	0	1	0	0
ACGATC	2	10	6	505.323	360538188	100.031	1821317205	60	5	0.00395786	0.0197893	0.00549053	0.000118736	3.29432e-05	0.299907	3.2933e-10	3.2933e-10	1	0	0	1	0	0
ACGATG	614	5826	6	505.323	360538188	100.031	1821317205	34956	9.4886	1.21506	11.5293	3.19878	0.0691755	0.0191927	0.569139	1.91867e-07	1.91867e-07	1	0	0	1	1	0
ACGC	25	209	4	505.323	360538188	100.031	1821317205	836	8.36	0.0494733	0.413597	0.114752	0.00165439	0.000459008	0.334296	4.58866e-09	4.58866e-09	1	0	0	0	0	0
ACGCAG	11	44	6	505.323	360538188	100.031	1821317205	264	4	0.0217682	0.087073	0.0241583	0.000522438	0.00014495	0.239925	1.44905e-09	1.44905e-09	1	0	0	1	0	0
ACGCC	131	700	5	505.323	360538188	100.031	1821317205	3500	5.34351	0.25924	1.38525	0.384337	0.00692626	0.00192169	0.267093	1.92109e-08	1.92109e-08	1	0	0	1	0	0
ACGCCC	5	29	6	505.323	360538188	100.031	1821317205	174	5.8	0.00989466	0.057389	0.0159225	0.000344334	9.55353e-05	0.347892	9.55056e-10	9.55056e-10	1	0	0	1	0	0
ACGCCG	1	4	6	505.323	360538188	100.031	1821317205	24	4	0.00197893	0.00791573	0.00219621	4.74944e-05	1.31773e-05	0.239925	1.31732e-10	1.31732e-10	1	0	0	1	0	0
ACGCGAG	59	236	7	505.323	360538188	100.031	1821317205	1652	4	0.116757	0.467028	0.129577	0.00326919	0.000907036	0.279913	9.06754e-09	9.06754e-09	1	0	0	1	0	0
ACGCGG	1	4	6	505.323	360538188	100.031	1821317205	24	4	0.00197893	0.00791573	0.00219621	4.74944e-05	1.31773e-05	0.239925	1.31732e-10	1.31732e-10	1	0	0	1	0	0
ACGCTC	3	12	6	505.323	360538188	100.031	1821317205	72	4	0.00593679	0.0237472	0.00658864	0.000142483	3.95318e-05	0.239925	3.95195e-10	3.95195e-10	1	0	0	1	0	0
ACGCTGG	9	36	7	505.323	360538188	100.031	1821317205	252	4	0.0178104	0.0712415	0.0197659	0.000498691	0.000138361	0.279913	1.38318e-09	1.38318e-09	1	0	0	1	0	0
ACGG	1291	9871	4	505.323	360538188	100.031	1821317205	39484	7.64601	2.5548	19.534	5.4197	0.0781361	0.0216788	0.305745	2.16721e-07	2.16721e-07	1	0	0	0	0	0
ACGGAG	10912	72157	6	505.323	360538188	100.031	1821317205	432942	6.61263	21.5941	142.794	39.618	0.856763	0.237708	0.396634	2.37634e-06	2.37634e-06	1	0	0	1	0	0
ACGGAGAGAG	1500	10293	10	505.323	360538188	100.031	1821317205	102930	6.862	2.9684	20.3691	5.6514	0.203691	0.056514	0.685987	5.64965e-07	5.64965e-07	1	0	0	1	1	0
ACGGAGATAG	3	12	10	505.323	360538188	100.031	1821317205	120	4	0.00593679	0.0237472	0.00658864	0.000237472	6.58864e-05	0.399876	6.58659e-10	6.58659e-10	1	0	0	1	0	0
ACGGAT	102	409	6	505.323	360538188	100.031	1821317205	2454	4.0098	0.201851	0.809383	0.224563	0.0048563	0.00134738	0.240513	1.34696e-08	1.34696e-08	1	0	0	1	0	0
ACGGC	11	55	5	505.323	360538188	100.031	1821317205	275	5	0.0217682	0.108841	0.0301979	0.000544206	0.00015099	0.249922	1.50943e-09	1.50943e-09	1	0	0	1	0	0
ACGGCCGGC	3	27	9	505.323	360538188	100.031	1821317205	243	9	0.00593679	0.0534311	0.0148244	0.00048088	0.00013342	0.809748	1.33378e-09	1.33378e-09	1	0	0	1	1	0
ACGGCG	59	337	6	505.323	360538188	100.031	1821317205	2022	5.71186	0.116757	0.6669	0.185031	0.0040014	0.00111019	0.342605	1.10984e-08	1.10984e-08	1	0	0	1	0	0
ACGGG	1	5	5	505.323	360538188	100.031	1821317205	25	5	0.00197893	0.00989466	0.00274527	4.94733e-05	1.37263e-05	0.249922	1.37221e-10	1.37221e-10	1	0	0	1	0	0
ACGGGAT	230	1031	7	505.323	360538188	100.031	1821317205	7217	4.48261	0.455154	2.04028	0.566074	0.0142819	0.00396252	0.313685	3.96129e-08	3.96129e-08	1	0	0	1	0	0
ACGGGG	1	4	6	505.323	360538188	100.031	1821317205	24	4	0.00197893	0.00791573	0.00219621	4.74944e-05	1.31773e-05	0.239925	1.31732e-10	1.31732e-10	1	0	0	1	0	0
ACGT	33	198	4	505.323	360538188	100.031	1821317205	792	6	0.0653047	0.391828	0.108713	0.00156731	0.00043485	0.239925	4.34715e-09	4.34715e-09	1	0	0	0	0	0
ACGTAG	117	1005	6	505.323	360538188	100.031	1821317205	6030	8.58974	0.231535	1.98883	0.551798	0.011933	0.00331079	0.515224	3.30976e-08	3.30976e-08	1	0	0	1	1	0
ACGTC	19	125	5	505.323	360538188	100.031	1821317205	625	6.57895	0.0375997	0.247366	0.0686316	0.00123683	0.000343158	0.328845	3.43052e-09	3.43052e-09	1	0	0	1	0	0
ACGTCC	1	4	6	505.323	360538188	100.031	1821317205	24	4	0.00197893	0.00791573	0.00219621	4.74944e-05	1.31773e-05	0.239925	1.31732e-10	1.31732e-10	1	0	0	1	0	0
ACT	78056	2161706	3	505.323	360538188	100.031	1821317205	6485118	27.6943	154.467	4277.87	1186.89	12.8336	3.56067	0.830571	3.55957e-05	3.55957e-05	1	1	0	0	1	0
ACTACTCCT	5	23	9	505.323	360538188	100.031	1821317205	207	4.6	0.00989466	0.0455154	0.0126282	0.000409639	0.000113654	0.413871	1.13619e-09	1.13619e-09	1	0	0	1	0	0
ACTACTGCT	16	108	9	505.323	360538188	100.031	1821317205	972	6.75	0.0316629	0.213725	0.0592977	0.00192352	0.00053368	0.607311	5.33514e-09	5.33514e-09	1	0	0	1	1	0
ACTAG	42	396	5	505.323	360538188	100.031	1821317205	1980	9.42857	0.0831151	0.783657	0.217425	0.00391828	0.00108713	0.471282	1.08679e-08	1.08679e-08	1	0	0	1	0	0
ACTAT	510	3348	5	505.323	360538188	100.031	1821317205	16740	6.56471	1.00926	6.62546	1.83823	0.0331273	0.00919115	0.328133	9.18829e-08	9.18829e-08	1	0	0	1	0	0
ACTATAT	15	105	7	505.323	360538188	100.031	1821317205	735	7	0.029684	0.207788	0.0576506	0.00145451	0.000403554	0.489848	4.03429e-09	4.03429e-09	1	0	0	1	0	0
ACTATC	35	338	6	505.323	360538188	100.031	1821317205	2028	9.65714	0.0692626	0.668879	0.18558	0.00401327	0.00111348	0.579249	1.11313e-08	1.11313e-08	1	0	0	1	1	0
ACTC	4108	35266	4	505.323	360538188	100.031	1821317205	141064	8.58471	8.12945	69.789	19.3629	0.279156	0.0774516	0.343282	7.74276e-07	7.74276e-07	1	0	0	0	0	0
ACTCAGCC	1	4	8	505.323	360538188	100.031	1821317205	32	4	0.00197893	0.00791573	0.00219621	6.33258e-05	1.75697e-05	0.319901	1.75642e-10	1.75642e-10	1	0	0	1	0	0
ACTCAT	3	12	6	505.323	360538188	100.031	1821317205	72	4	0.00593679	0.0237472	0.00658864	0.000142483	3.95318e-05	0.239925	3.95195e-10	3.95195e-10	1	0	0	1	0	0
ACTCATCC	8	42	8	505.323	360538188	100.031	1821317205	336	5.25	0.0158315	0.0831151	0.0230602	0.000664921	0.000184482	0.41987	1.84425e-09	1.84425e-09	1	0	0	1	0	0
ACTCC	126	1547	5	505.323	360538188	100.031	1821317205	7735	12.2778	0.249345	3.06141	0.849385	0.015307	0.00424693	0.613698	4.24561e-08	4.24561e-08	1	0	0	1	1	0
ACTCCC	69	559	6	505.323	360538188	100.031	1821317205	3354	8.10145	0.136546	1.10622	0.306921	0.00663734	0.00184152	0.485936	1.84095e-08	1.84095e-08	1	0	0	1	0	0
ACTCCCT	164	656	7	505.323	360538188	100.031	1821317205	4592	4	0.324545	1.29818	0.360179	0.00908725	0.00252125	0.279913	2.52047e-08	2.52047e-08	1	0	0	1	0	0
ACTCCCTC	1959	14230	8	505.323	360538188	100.031	1821317205	113840	7.26391	3.87673	28.1602	7.81303	0.225282	0.0625042	0.580932	6.24848e-07	6.24848e-07	1	0	0	1	1	0
ACTCCG	4	40	6	505.323	360538188	100.031	1821317205	240	10	0.00791573	0.0791573	0.0219621	0.000474944	0.000131773	0.599814	1.31732e-09	1.31732e-09	1	0	0	1	1	0
ACTCCT	1	4	6	505.323	360538188	100.031	1821317205	24	4	0.00197893	0.00791573	0.00219621	4.74944e-05	1.31773e-05	0.239925	1.31732e-10	1.31732e-10	1	0	0	1	0	0
ACTCCTC	3	12	7	505.323	360538188	100.031	1821317205	84	4	0.00593679	0.0237472	0.00658864	0.00016623	4.61205e-05	0.279913	4.61061e-10	4.61061e-10	1	0	0	1	0	0
ACTCG	12	60	5	505.323	360538188	100.031	1821317205	300	5	0.0237472	0.118736	0.0329432	0.000593679	0.000164716	0.249922	1.64665e-09	1.64665e-09	1	0	0	1	0	0
ACTCGC	257	1028	6	505.323	360538188	100.031	1821317205	6168	4	0.508585	2.03434	0.564427	0.012206	0.00338656	0.239925	3.38551e-08	3.38551e-08	1	0	0	1	0	0
ACTCGCACTCTACTCTCT	3	12	18	505.323	360538188	100.031	1821317205	216	4	0.00593679	0.0237472	0.00658864	0.000427449	0.000118595	0.719776	1.18559e-09	1.18559e-09	1	0	0	1	1	0
ACTCGG	55	310	6	505.323	360538188	100.031	1821317205	1860	5.63636	0.108841	0.613469	0.170206	0.00368081	0.00102124	0.338077	1.02092e-08	1.02092e-08	1	0	0	1	0	0
ACTCT	46	438	5	505.323	360538188	100.031	1821317205	2190	9.52174	0.0910308	0.866772	0.240485	0.00433386	0.00120243	0.475939	1.20205e-08	1.20205e-08	1	0	0	1	0	0
ACTCTAT	158	632	7	505.323	360538188	100.031	1821317205	4424	4	0.312671	1.25068	0.347002	0.00875479	0.00242901	0.279913	2.42826e-08	2.42826e-08	1	0	0	1	0	0
ACTCTC	44547	513404	6	505.323	360538188	100.031	1821317205	3080424	11.525	88.1555	1015.99	281.886	6.09595	1.69132	0.691285	1.69079e-05	1.69079e-05	1	1	0	1	1	0
ACTCTCT	1	4	7	505.323	360538188	100.031	1821317205	28	4	0.00197893	0.00791573	0.00219621	5.54101e-05	1.53735e-05	0.279913	1.53687e-10	1.53687e-10	1	0	0	1	0	0
ACTCTCTC	46742	321526	8	505.323	360538188	100.031	1821317205	2572208	6.87874	92.4992	636.278	176.535	5.09022	1.41228	0.550128	1.41184e-05	1.41184e-05	1	1	0	1	1	0
ACTCTCTCGC	1	4	10	505.323	360538188	100.031	1821317205	40	4	0.00197893	0.00791573	0.00219621	7.91573e-05	2.19621e-05	0.399876	2.19553e-10	2.19553e-10	1	0	0	1	0	0
ACTCTCTCTC	278236	1145982	10	505.323	360538188	100.031	1821317205	11459820	4.11874	550.61	2267.82	629.205	22.6782	6.29205	0.411746	6.2901e-05	6.2901e-05	1	1	1	1	0	0
ACTCTCTG	225	1052	8	505.323	360538188	100.031	1821317205	8416	4.67556	0.44526	2.08184	0.577604	0.0166547	0.00462083	0.373928	4.6194e-08	4.6194e-08	1	0	0	1	0	0
ACTCTG	384	2212	6	505.323	360538188	100.031	1821317205	13272	5.76042	0.75991	4.3774	1.21451	0.0262644	0.00728703	0.345518	7.28477e-08	7.28477e-08	1	0	0	1	0	0
ACTCTGG	4	16	7	505.323	360538188	100.031	1821317205	112	4	0.00791573	0.0316629	0.00878485	0.00022164	6.1494e-05	0.279913	6.14749e-10	6.14749e-10	1	0	0	1	0	0
ACTG	1701	10267	4	505.323	360538188	100.031	1821317205	41068	6.03586	3.36616	20.3177	5.63713	0.0812708	0.0225485	0.241359	2.25415e-07	2.25415e-07	1	0	0	0	0	0
ACTGAG	25	129	6	505.323	360538188	100.031	1821317205	774	5.16	0.0494733	0.255282	0.0708279	0.00153169	0.000424967	0.309504	4.24835e-09	4.24835e-09	1	0	0	1	0	0
ACTGAGAGAG	175	706	10	505.323	360538188	100.031	1821317205	7060	4.03429	0.346313	1.39713	0.387632	0.0139713	0.00387632	0.403303	3.87511e-08	3.87511e-08	1	0	0	1	0	0
ACTGAGC	1	5	7	505.323	360538188	100.031	1821317205	35	5	0.00197893	0.00989466	0.00274527	6.92626e-05	1.92169e-05	0.349891	1.92109e-10	1.92109e-10	1	0	0	1	0	0
ACTGAGCCCG	5	25	10	505.323	360538188	100.031	1821317205	250	5	0.00989466	0.0494733	0.0137263	0.000494733	0.000137263	0.499845	1.37221e-09	1.37221e-09	1	0	0	1	0	0
ACTGAGCTGCCAGCCCATCG	4	16	20	505.323	360538188	100.031	1821317205	320	4	0.00791573	0.0316629	0.00878485	0.000633258	0.000175697	0.799751	1.75642e-09	1.75642e-09	1	0	0	1	1	0
ACTGAT	227	1090	6	505.323	360538188	100.031	1821317205	6540	4.80176	0.449217	2.15704	0.598468	0.0129422	0.00359081	0.288016	3.58969e-08	3.58969e-08	1	0	0	1	0	0
ACTGC	13	65	5	505.323	360538188	100.031	1821317205	325	5	0.0257261	0.128631	0.0356885	0.000643153	0.000178442	0.249922	1.78387e-09	1.78387e-09	1	0	0	1	0	0
ACTGCC	10	40	6	505.323	360538188	100.031	1821317205	240	4	0.0197893	0.0791573	0.0219621	0.000474944	0.000131773	0.239925	1.31732e-09	1.31732e-09	1	0	0	1	0	0
ACTGCT	20	130	6	505.323	360538188	100.031	1821317205	780	6.5	0.0395786	0.257261	0.0713769	0.00154357	0.000428261	0.389879	4.28128e-09	4.28128e-09	1	0	0	1	0	0
ACTGCTG	4	19	7	505.323	360538188	100.031	1821317205	133	4.75	0.00791573	0.0375997	0.010432	0.000263198	7.30241e-05	0.332397	7.30014e-10	7.30014e-10	1	0	0	1	0	0
ACTGG	1	5	5	505.323	360538188	100.031	1821317205	25	5	0.00197893	0.00989466	0.00274527	4.94733e-05	1.37263e-05	0.249922	1.37221e-10	1.37221e-10	1	0	0	1	0	0
ACTGGC	11	60	6	505.323	360538188	100.031	1821317205	360	5.45455	0.0217682	0.118736	0.0329432	0.000712415	0.000197659	0.327171	1.97598e-09	1.97598e-09	1	0	0	1	0	0
ACTGGG	6	24	6	505.323	360538188	100.031	1821317205	144	4	0.0118736	0.0474944	0.0131773	0.000284966	7.90637e-05	0.239925	7.90391e-10	7.90391e-10	1	0	0	1	0	0
AG	47468451	1169215938	2	505.323	360538188	100.031	1821317205	2338431876	24.6314	93936.8	2.3138e+06	641962	4627.6	1283.92	0.492476	0.0128352	0.0128352	1	1	1	0	0	0
AGAGAGAGAT	170867	799775	10	505.323	360538188	100.031	1821317205	7997750	4.68069	338.134	1582.7	439.119	15.827	4.39119	0.467923	4.38983e-05	4.38983e-05	1	1	1	1	0	0
AGAGAGAGCG	305583	1702837	10	505.323	360538188	100.031	1821317205	17028370	5.57242	604.728	3369.8	934.948	33.698	9.34948	0.557069	9.34658e-05	9.34658e-05	1	1	1	1	1	1
AGAGAGAGGC	1548	10236	10	505.323	360538188	100.031	1821317205	102360	6.6124	3.06339	20.2563	5.62011	0.202563	0.0562011	0.661035	5.61836e-07	5.61836e-07	1	0	0	1	1	0
AGAGAGAT	48751	364598	8	505.323	360538188	100.031	1821317205	2916784	7.47878	96.4749	721.514	200.184	5.77212	1.60147	0.598117	1.60097e-05	1.60097e-05	1	1	0	1	1	0
AGAGAGATAGAGAGATGG	4	18	18	505.323	360538188	100.031	1821317205	324	4.5	0.00791573	0.0356208	0.00988296	0.000641174	0.000177893	0.809748	1.77838e-09	1.77838e-09	1	0	0	1	1	0
AGAGAGCG	445986	3174913	8	505.323	360538188	100.031	1821317205	25399304	7.11886	882.576	6282.93	1743.2	50.2635	13.9456	0.569332	0.000139412	0.000139412	1	1	1	1	1	1
AGAGAGCGGG	866	3603	10	505.323	360538188	100.031	1821317205	36030	4.16051	1.71375	7.13009	1.97824	0.0713009	0.0197824	0.415922	1.97762e-07	1.97762e-07	1	0	0	1	0	0
AGAGAGG	3427	15442	7	505.323	360538188	100.031	1821317205	108094	4.50598	6.7818	30.5587	8.47848	0.213911	0.0593494	0.315321	5.93309e-07	5.93309e-07	1	0	0	1	0	0
AGAGAGGC	11880	58181	8	505.323	360538188	100.031	1821317205	465448	4.89739	23.5097	115.136	31.9445	0.92109	0.255556	0.39167	2.55476e-06	2.55476e-06	1	0	0	1	0	0
AGAGAGGGCG	145	632	10	505.323	360538188	100.031	1821317205	6320	4.35862	0.286945	1.25068	0.347002	0.0125068	0.00347002	0.435727	3.46894e-08	3.46894e-08	1	0	0	1	0	0
AGAGAT	7555	76951	6	505.323	360538188	100.031	1821317205	461706	10.1854	14.9508	152.281	42.2502	0.913684	0.253501	0.610937	2.53422e-06	2.53422e-06	1	0	0	1	1	0
AGAGATAT	725	3837	8	505.323	360538188	100.031	1821317205	30696	5.29241	1.43473	7.59316	2.10672	0.0607453	0.0168537	0.423262	1.68485e-07	1.68485e-07	1	0	0	1	0	0
AGAGATATAGAT	5	21	12	505.323	360538188	100.031	1821317205	252	4.2	0.00989466	0.0415576	0.0115301	0.000498691	0.000138361	0.503843	1.38318e-09	1.38318e-09	1	0	0	1	1	0
AGAGATC	1	4	7	505.323	360538188	100.031	1821317205	28	4	0.00197893	0.00791573	0.00219621	5.54101e-05	1.53735e-05	0.279913	1.53687e-10	1.53687e-10	1	0	0	1	0	0
AGAGATCG	59	500	8	505.323	360538188	100.031	1821317205	4000	8.47458	0.116757	0.989466	0.274527	0.00791573	0.00219621	0.677755	2.19553e-08	2.19553e-08	1	0	0	1	1	0
AGAGCC	349	1438	6	505.323	360538188	100.031	1821317205	8628	4.12034	0.690647	2.8457	0.789538	0.0170742	0.00473723	0.247144	4.73576e-08	4.73576e-08	1	0	0	1	0	0
AGAGCCTCAGGGCCTG	8	32	16	505.323	360538188	100.031	1821317205	512	4	0.0158315	0.0633258	0.0175697	0.00101321	0.000281115	0.639801	2.81028e-09	2.81028e-09	1	0	0	1	1	0
AGAGCCTG	65	413	8	505.323	360538188	100.031	1821317205	3304	6.35385	0.128631	0.817299	0.226759	0.00653839	0.00181407	0.50815	1.81351e-08	1.81351e-08	1	0	0	1	1	0
AGAGCG	65928	731262	6	505.323	360538188	100.031	1821317205	4387572	11.0918	130.467	1447.12	401.502	8.6827	2.40901	0.665303	2.40826e-05	2.40826e-05	1	1	0	1	1	0
AGAGCGAGGG	4548	27327	10	505.323	360538188	100.031	1821317205	273270	6.00858	9.00018	54.0783	15.004	0.540783	0.15004	0.600671	1.49993e-06	1.49993e-06	1	0	0	1	1	0
AGAGCT	54	216	6	505.323	360538188	100.031	1821317205	1296	4	0.106862	0.427449	0.118595	0.0025647	0.000711573	0.239925	7.11352e-09	7.11352e-09	1	0	0	1	0	0
AGAGG	1171	6904	5	505.323	360538188	100.031	1821317205	34520	5.89582	2.31733	13.6625	3.79066	0.0683127	0.0189533	0.294699	1.89474e-07	1.89474e-07	1	0	0	1	0	0
AGAGGAGGG	127	800	9	505.323	360538188	100.031	1821317205	7200	6.29921	0.251324	1.58315	0.439243	0.0142483	0.00395318	0.566753	3.95195e-08	3.95195e-08	1	0	0	1	1	0
AGAGGC	4505	27484	6	505.323	360538188	100.031	1821317205	164904	6.10078	8.91509	54.389	15.0902	0.326334	0.0905411	0.365933	9.05129e-07	9.05129e-07	1	0	0	1	0	0
AGAGGG	351814	1684781	6	505.323	360538188	100.031	1821317205	10108686	4.78884	696.216	3334.07	925.034	20.0044	5.55021	0.287241	5.54848e-05	5.54848e-05	1	1	1	1	0	0
AGAGGGCCTC	3	15	10	505.323	360538188	100.031	1821317205	150	5	0.00593679	0.029684	0.0082358	0.00029684	8.2358e-05	0.499845	8.23324e-10	8.23324e-10	1	0	0	1	0	0
AGAGGGCG	4036	22949	8	505.323	360538188	100.031	1821317205	183592	5.68608	7.98697	45.4145	12.6002	0.363316	0.100802	0.454745	1.0077e-06	1.0077e-06	1	0	0	1	0	0
AGAGGGG	65	266	7	505.323	360538188	100.031	1821317205	1862	4.09231	0.128631	0.526396	0.146048	0.00368477	0.00102234	0.286373	1.02202e-08	1.02202e-08	1	0	0	1	0	0
AGAT	24323	393206	4	505.323	360538188	100.031	1821317205	1572824	16.166	48.1335	778.128	215.891	3.11251	0.863564	0.64644	8.63296e-06	8.63296e-06	1	1	0	0	1	0
AGATAT	11581	172654	6	505.323	360538188	100.031	1821317205	1035924	14.9084	22.918	341.67	94.7962	2.05002	0.568777	0.894225	5.68601e-06	5.68601e-06	1	0	0	1	1	0
AGATATAT	62	511	8	505.323	360538188	100.031	1821317205	4088	8.24194	0.122694	1.01123	0.280566	0.00808987	0.00224453	0.65915	2.24383e-08	2.24383e-08	1	0	0	1	1	0
AGATATATATATG	29	116	13	505.323	360538188	100.031	1821317205	1508	4	0.057389	0.229556	0.0636902	0.00298423	0.000827972	0.519838	8.27715e-09	8.27715e-09	1	0	0	1	1	0
AGATATG	2	26	7	505.323	360538188	100.031	1821317205	182	13	0.00395786	0.0514522	0.0142754	0.000360166	9.99277e-05	0.909717	9.98966e-10	9.98966e-10	1	0	0	1	1	0
AGATCAT	423	2211	7	505.323	360538188	100.031	1821317205	15477	5.22695	0.837088	4.37542	1.21396	0.0306279	0.0084977	0.365773	8.49506e-08	8.49506e-08	1	0	0	1	0	0
AGATCC	2	24	6	505.323	360538188	100.031	1821317205	144	12	0.00395786	0.0474944	0.0131773	0.000284966	7.90637e-05	0.719776	7.90391e-10	7.90391e-10	1	0	0	1	1	0
AGATG	100	656	5	505.323	360538188	100.031	1821317205	3280	6.56	0.197893	1.29818	0.360179	0.00649089	0.00180089	0.327898	1.80033e-08	1.80033e-08	1	0	0	1	0	0
AGATGC	346	1385	6	505.323	360538188	100.031	1821317205	8310	4.00289	0.68471	2.74082	0.760439	0.0164449	0.00456263	0.240099	4.56121e-08	4.56121e-08	1	0	0	1	0	0
AGATGG	115	1544	6	505.323	360538188	100.031	1821317205	9264	13.4261	0.227577	3.05547	0.847738	0.0183328	0.00508643	0.805315	5.08485e-08	5.08485e-08	1	0	0	1	1	0
AGC	8331	74162	3	505.323	360538188	100.031	1821317205	222486	8.90193	16.4865	146.762	40.7189	0.440285	0.122157	0.266975	1.22119e-06	1.22119e-06	1	0	0	0	0	0
AGCAGCT	43	172	7	505.323	360538188	100.031	1821317205	1204	4	0.085094	0.340376	0.0944371	0.00238263	0.00066106	0.279913	6.60855e-09	6.60855e-09	1	0	0	1	0	0
AGCAGG	208	856	6	505.323	360538188	100.031	1821317205	5136	4.11538	0.411618	1.69397	0.46999	0.0101638	0.00281994	0.246846	2.81906e-08	2.81906e-08	1	0	0	1	0	0
AGCAGGC	1	4	7	505.323	360538188	100.031	1821317205	28	4	0.00197893	0.00791573	0.00219621	5.54101e-05	1.53735e-05	0.279913	1.53687e-10	1.53687e-10	1	0	0	1	0	0
AGCAT	154	770	5	505.323	360538188	100.031	1821317205	3850	5	0.304755	1.52378	0.422771	0.00761889	0.00211385	0.249922	2.1132e-08	2.1132e-08	1	0	0	1	0	0
AGCATAT	25	149	7	505.323	360538188	100.031	1821317205	1043	5.96	0.0494733	0.294861	0.0818089	0.00206403	0.000572662	0.41707	5.72485e-09	5.72485e-09	1	0	0	1	0	0
AGCATC	25	100	6	505.323	360538188	100.031	1821317205	600	4	0.0494733	0.197893	0.0549053	0.00118736	0.000329432	0.239925	3.2933e-09	3.2933e-09	1	0	0	1	0	0
AGCC	597	3879	4	505.323	360538188	100.031	1821317205	15516	6.49749	1.18142	7.67627	2.12978	0.0307051	0.00851911	0.259819	8.51646e-08	8.51646e-08	1	0	0	0	0	0
AGCCAT	17	68	6	505.323	360538188	100.031	1821317205	408	4	0.0336418	0.134567	0.0373356	0.000807404	0.000224014	0.239925	2.23944e-09	2.23944e-09	1	0	0	1	0	0
AGCCCAT	136	819	7	505.323	360538188	100.031	1821317205	5733	6.02206	0.269135	1.62074	0.449675	0.0113452	0.00314772	0.421413	3.14674e-08	3.14674e-08	1	0	0	1	0	0
AGCCCC	20	80	6	505.323	360538188	100.031	1821317205	480	4	0.0395786	0.158315	0.0439243	0.000949887	0.000263546	0.239925	2.63464e-09	2.63464e-09	1	0	0	1	0	0
AGCCCCCCAT	3	14	10	505.323	360538188	100.031	1821317205	140	4.66667	0.00593679	0.027705	0.00768674	0.00027705	7.68674e-05	0.466522	7.68436e-10	7.68436e-10	1	0	0	1	0	0
AGCCCG	1778	12138	6	505.323	360538188	100.031	1821317205	72828	6.82677	3.51854	24.0203	6.66441	0.144122	0.0399864	0.409479	3.9974e-07	3.9974e-07	1	0	0	1	0	0
AGCCCT	2	18	6	505.323	360538188	100.031	1821317205	108	9	0.00395786	0.0356208	0.00988296	0.000213725	5.92977e-05	0.539832	5.92793e-10	5.92793e-10	1	0	0	1	1	0
AGCCG	164	857	5	505.323	360538188	100.031	1821317205	4285	5.22561	0.324545	1.69594	0.470539	0.00847972	0.00235269	0.261199	2.35196e-08	2.35196e-08	1	0	0	1	0	0
AGCCGC	43	172	6	505.323	360538188	100.031	1821317205	1032	4	0.085094	0.340376	0.0944371	0.00204226	0.000566623	0.239925	5.66447e-09	5.66447e-09	1	0	0	1	0	0
AGCCGCC	2	8	7	505.323	360538188	100.031	1821317205	56	4	0.00395786	0.0158315	0.00439243	0.00011082	3.0747e-05	0.279913	3.07374e-10	3.07374e-10	1	0	0	1	0	0
AGCCGG	2	10	6	505.323	360538188	100.031	1821317205	60	5	0.00395786	0.0197893	0.00549053	0.000118736	3.29432e-05	0.299907	3.2933e-10	3.2933e-10	1	0	0	1	0	0
AGCCTC	50	245	6	505.323	360538188	100.031	1821317205	1470	4.9	0.0989466	0.484838	0.134518	0.00290903	0.000807108	0.293909	8.06857e-09	8.06857e-09	1	0	0	1	0	0
AGCCTG	105	753	6	505.323	360538188	100.031	1821317205	4518	7.17143	0.207788	1.49014	0.413437	0.00894081	0.00248062	0.430152	2.47985e-08	2.47985e-08	1	0	0	1	0	0
AGCG	73	552	4	505.323	360538188	100.031	1821317205	2208	7.56164	0.144462	1.09237	0.303077	0.00436948	0.00121231	0.302372	1.21193e-08	1.21193e-08	1	0	0	0	0	0
AGCGAGGG	2053	11952	8	505.323	360538188	100.031	1821317205	95616	5.82172	4.06275	23.6522	6.56228	0.189218	0.0524983	0.465593	5.2482e-07	5.2482e-07	1	0	0	1	0	0
AGCGAT	6	87	6	505.323	360538188	100.031	1821317205	522	14.5	0.0118736	0.172167	0.0477676	0.001033	0.000286606	0.86973	2.86517e-09	2.86517e-09	1	0	0	1	1	0
AGCGCG	16	64	6	505.323	360538188	100.031	1821317205	384	4	0.0316629	0.126652	0.0351394	0.00075991	0.000210836	0.239925	2.10771e-09	2.10771e-09	1	0	0	1	0	0
AGCGG	108	567	5	505.323	360538188	100.031	1821317205	2835	5.25	0.213725	1.12205	0.311313	0.00561027	0.00155657	0.262418	1.55608e-08	1.55608e-08	1	0	0	1	0	0
AGCGGAGGGG	1	4	10	505.323	360538188	100.031	1821317205	40	4	0.00197893	0.00791573	0.00219621	7.91573e-05	2.19621e-05	0.399876	2.19553e-10	2.19553e-10	1	0	0	1	0	0
AGCGGAT	3	30	7	505.323	360538188	100.031	1821317205	210	10	0.00593679	0.0593679	0.0164716	0.000415576	0.000115301	0.699783	1.15265e-09	1.15265e-09	1	0	0	1	1	0
AGCGGC	760	3040	6	505.323	360538188	100.031	1821317205	18240	4	1.50399	6.01595	1.66912	0.0360957	0.0100147	0.239925	1.00116e-07	1.00116e-07	1	0	0	1	0	0
AGCGGG	11	113	6	505.323	360538188	100.031	1821317205	678	10.2727	0.0217682	0.223619	0.062043	0.00134172	0.000372258	0.616172	3.72142e-09	3.72142e-09	1	0	0	1	1	0
AGCT	820	6028	4	505.323	360538188	100.031	1821317205	24112	7.35122	1.62272	11.929	3.30969	0.047716	0.0132388	0.293957	1.32347e-07	1.32347e-07	1	0	0	0	0	0
AGCTC	20	100	5	505.323	360538188	100.031	1821317205	500	5	0.0395786	0.197893	0.0549053	0.000989466	0.000274527	0.249922	2.74441e-09	2.74441e-09	1	0	0	1	0	0
AGCTCC	48	192	6	505.323	360538188	100.031	1821317205	1152	4	0.0949887	0.379955	0.105418	0.00227973	0.000632509	0.239925	6.32313e-09	6.32313e-09	1	0	0	1	0	0
AGG	5724	49747	3	505.323	360538188	100.031	1821317205	149241	8.69095	11.3274	98.4459	27.3137	0.295338	0.0819412	0.260648	8.19158e-07	8.19158e-07	1	0	0	0	0	0
AGGAGGC	7	28	7	505.323	360538188	100.031	1821317205	196	4	0.0138525	0.0554101	0.0153735	0.000387871	0.000107614	0.279913	1.07581e-09	1.07581e-09	1	0	0	1	0	0
AGGAGGCG	22	144	8	505.323	360538188	100.031	1821317205	1152	6.54545	0.0435365	0.284966	0.0790637	0.00227973	0.000632509	0.523474	6.32313e-09	6.32313e-09	1	0	0	1	1	0
AGGAGGG	60	258	7	505.323	360538188	100.031	1821317205	1806	4.3	0.118736	0.510564	0.141656	0.00357395	0.00099159	0.300906	9.91282e-09	9.91282e-09	1	0	0	1	0	0
AGGAT	6	30	5	505.323	360538188	100.031	1821317205	150	5	0.0118736	0.0593679	0.0164716	0.00029684	8.2358e-05	0.249922	8.23324e-10	8.23324e-10	1	0	0	1	0	0
AGGATAT	34	380	7	505.323	360538188	100.031	1821317205	2660	11.1765	0.0672837	0.751994	0.20864	0.00526396	0.00146048	0.78211	1.46003e-08	1.46003e-08	1	0	0	1	1	0
AGGATATCC	59	272	9	505.323	360538188	100.031	1821317205	2448	4.61017	0.116757	0.538269	0.149342	0.00484442	0.00134408	0.414786	1.34366e-08	1.34366e-08	1	0	0	1	0	0
AGGATC	17	68	6	505.323	360538188	100.031	1821317205	408	4	0.0336418	0.134567	0.0373356	0.000807404	0.000224014	0.239925	2.23944e-09	2.23944e-09	1	0	0	1	0	0
AGGATG	420	2618	6	505.323	360538188	100.031	1821317205	15708	6.23333	0.831151	5.18084	1.43742	0.0310851	0.00862453	0.373884	8.62185e-08	8.62185e-08	1	0	0	1	0	0
AGGC	686	4800	4	505.323	360538188	100.031	1821317205	19200	6.99708	1.35755	9.49887	2.63546	0.0379955	0.0105418	0.279796	1.05385e-07	1.05385e-07	1	0	0	0	0	0
AGGCC	689	3445	5	505.323	360538188	100.031	1821317205	17225	5	1.36348	6.81742	1.89149	0.0340871	0.00945744	0.249922	9.4545e-08	9.4545e-08	1	0	0	1	0	0
AGGCCG	1	4	6	505.323	360538188	100.031	1821317205	24	4	0.00197893	0.00791573	0.00219621	4.74944e-05	1.31773e-05	0.239925	1.31732e-10	1.31732e-10	1	0	0	1	0	0
AGGCG	176	934	5	505.323	360538188	100.031	1821317205	4670	5.30682	0.348292	1.84832	0.512816	0.00924161	0.00256408	0.265258	2.56328e-08	2.56328e-08	1	0	0	1	0	0
AGGCGC	12	48	6	505.323	360538188	100.031	1821317205	288	4	0.0237472	0.0949887	0.0263546	0.000569932	0.000158127	0.239925	1.58078e-09	1.58078e-09	1	0	0	1	0	0
AGGCGG	17	68	6	505.323	360538188	100.031	1821317205	408	4	0.0336418	0.134567	0.0373356	0.000807404	0.000224014	0.239925	2.23944e-09	2.23944e-09	1	0	0	1	0	0
AGGG	8958	60276	4	505.323	360538188	100.031	1821317205	241104	6.72873	17.7273	119.282	33.0947	0.477128	0.132379	0.269066	1.32338e-06	1.32338e-06	1	0	0	0	0	0
AGGGAT	250	3681	6	505.323	360538188	100.031	1821317205	22086	14.724	0.494733	7.28445	2.02106	0.0437067	0.0121264	0.883166	1.21226e-07	1.21226e-07	1	0	0	1	1	0
AGGGATAT	21	236	8	505.323	360538188	100.031	1821317205	1888	11.2381	0.0415576	0.467028	0.129577	0.00373622	0.00103661	0.898768	1.03629e-08	1.03629e-08	1	0	0	1	1	0
AGGGCC	48	407	6	505.323	360538188	100.031	1821317205	2442	8.47917	0.0949887	0.805425	0.223465	0.00483255	0.00134079	0.508592	1.34037e-08	1.34037e-08	1	0	0	1	1	0
AGGGCG	93	392	6	505.323	360538188	100.031	1821317205	2352	4.21505	0.184041	0.775741	0.215229	0.00465445	0.00129137	0.252825	1.29097e-08	1.29097e-08	1	0	0	1	0	0
AGGGG	139	702	5	505.323	360538188	100.031	1821317205	3510	5.05036	0.275071	1.38921	0.385435	0.00694605	0.00192718	0.25244	1.92658e-08	1.92658e-08	1	0	0	1	0	0
AGGGGC	1	4	6	505.323	360538188	100.031	1821317205	24	4	0.00197893	0.00791573	0.00219621	4.74944e-05	1.31773e-05	0.239925	1.31732e-10	1.31732e-10	1	0	0	1	0	0
AGGGGG	3692	15610	6	505.323	360538188	100.031	1821317205	93660	4.22806	7.30621	30.8911	8.57072	0.185347	0.0514243	0.253605	5.14083e-07	5.14083e-07	1	0	0	1	0	0
AGGGGGCGG	1	4	9	505.323	360538188	100.031	1821317205	36	4	0.00197893	0.00791573	0.00219621	7.12415e-05	1.97659e-05	0.359888	1.97598e-10	1.97598e-10	1	0	0	1	0	0
AGGGGGG	41	166	7	505.323	360538188	100.031	1821317205	1162	4.04878	0.0811362	0.328503	0.0911428	0.00229952	0.000638	0.283327	6.37802e-09	6.37802e-09	1	0	0	1	0	0
AT	343429	6391539	2	505.323	360538188	100.031	1821317205	12783078	18.6109	679.622	12648.4	3509.29	25.2968	7.01859	0.372103	7.01641e-05	7.01641e-05	1	1	1	0	0	0
ATATATGCCCC	594	2897	11	505.323	360538188	100.031	1821317205	31867	4.8771	1.17549	5.73296	1.59061	0.0630626	0.0174967	0.536315	1.74912e-07	1.74912e-07	1	0	0	1	1	0
ATATC	440	3195	5	505.323	360538188	100.031	1821317205	15975	7.26136	0.87073	6.32269	1.75422	0.0316134	0.00877112	0.362955	8.7684e-08	8.7684e-08	1	0	0	1	0	0
ATATCC	142	1522	6	505.323	360538188	100.031	1821317205	9132	10.7183	0.281008	3.01193	0.835659	0.0180716	0.00501395	0.642899	5.0124e-08	5.0124e-08	1	0	0	1	1	0
ATC	127200	2902657	3	505.323	360538188	100.031	1821317205	8707971	22.8196	251.72	5744.16	1593.71	17.2325	4.78114	0.684376	4.77965e-05	4.77965e-05	1	1	1	0	1	0
ATCATG	37	148	6	505.323	360538188	100.031	1821317205	888	4	0.0732205	0.292882	0.0812599	0.00175729	0.000487559	0.239925	4.87408e-09	4.87408e-09	1	0	0	1	0	0
ATCC	4713	69116	4	505.323	360538188	100.031	1821317205	276464	14.665	9.3267	136.776	37.9484	0.547103	0.151793	0.586417	1.51746e-06	1.51746e-06	1	0	0	0	1	0
ATCCC	107	535	5	505.323	360538188	100.031	1821317205	2675	5	0.211746	1.05873	0.293743	0.00529364	0.00146872	0.249922	1.46826e-08	1.46826e-08	1	0	0	1	0	0
ATCCCC	2	9	6	505.323	360538188	100.031	1821317205	54	4.5	0.00395786	0.0178104	0.00494148	0.000106862	2.96489e-05	0.269916	2.96397e-10	2.96397e-10	1	0	0	1	0	0
ATCCGC	15	60	6	505.323	360538188	100.031	1821317205	360	4	0.029684	0.118736	0.0329432	0.000712415	0.000197659	0.239925	1.97598e-09	1.97598e-09	1	0	0	1	0	0
ATCG	148	888	4	505.323	360538188	100.031	1821317205	3552	6	0.292882	1.75729	0.487559	0.00702916	0.00195024	0.239925	1.94963e-08	1.94963e-08	1	0	0	0	0	0
ATCGC	54	291	5	505.323	360538188	100.031	1821317205	1455	5.38889	0.106862	0.575869	0.159774	0.00287935	0.000798872	0.269361	7.98624e-09	7.98624e-09	1	0	0	1	0	0
ATCGCC	4	16	6	505.323	360538188	100.031	1821317205	96	4	0.00791573	0.0316629	0.00878485	0.000189977	5.27091e-05	0.239925	5.26927e-10	5.26927e-10	1	0	0	1	0	0
ATCGGC	67	270	6	505.323	360538188	100.031	1821317205	1620	4.02985	0.132588	0.534311	0.148244	0.00320587	0.000889466	0.241716	8.8919e-09	8.8919e-09	1	0	0	1	0	0
ATGC	6	36	4	505.323	360538188	100.031	1821317205	144	6	0.0118736	0.0712415	0.0197659	0.000284966	7.90637e-05	0.239925	7.90391e-10	7.90391e-10	1	0	0	0	0	0
ATGCC	4	20	5	505.323	360538188	100.031	1821317205	100	5	0.00791573	0.0395786	0.0109811	0.000197893	5.49053e-05	0.249922	5.48883e-10	5.48883e-10	1	0	0	1	0	0
CCCCCCG	8	32	7	505.323	360538188	100.031	1821317205	224	4	0.0158315	0.0633258	0.0175697	0.000443281	0.000122988	0.279913	1.2295e-09	1.2295e-09	1	0	0	1	0	0
CCCCCG	62	260	6	505.323	360538188	100.031	1821317205	1560	4.19355	0.122694	0.514522	0.142754	0.00308713	0.000856523	0.251535	8.56257e-09	8.56257e-09	1	0	0	1	0	0
CCCCCGCG	10	46	8	505.323	360538188	100.031	1821317205	368	4.6	0.0197893	0.0910308	0.0252564	0.000728247	0.000202052	0.367886	2.01989e-09	2.01989e-09	1	0	0	1	0	0
CCCCG	1	5	5	505.323	360538188	100.031	1821317205	25	5	0.00197893	0.00989466	0.00274527	4.94733e-05	1.37263e-05	0.249922	1.37221e-10	1.37221e-10	1	0	0	1	0	0
CCCCGCG	9	50	7	505.323	360538188	100.031	1821317205	350	5.55556	0.0178104	0.0989466	0.0274527	0.000692626	0.000192169	0.388768	1.92109e-09	1.92109e-09	1	0	0	1	0	0
CCCCGG	5	20	6	505.323	360538188	100.031	1821317205	120	4	0.00989466	0.0395786	0.0109811	0.000237472	6.58864e-05	0.239925	6.58659e-10	6.58659e-10	1	0	0	1	0	0
CCCG	2	12	4	505.323	360538188	100.031	1821317205	48	6	0.00395786	0.0237472	0.00658864	9.49887e-05	2.63546e-05	0.239925	2.63464e-10	2.63464e-10	1	0	0	0	0	0
CCCGCCG	11	47	7	505.323	360538188	100.031	1821317205	329	4.27273	0.0217682	0.0930098	0.0258055	0.000651068	0.000180638	0.298998	1.80582e-09	1.80582e-09	1	0	0	1	0	0
CCCGCG	54	231	6	505.323	360538188	100.031	1821317205	1386	4.27778	0.106862	0.457133	0.126831	0.0027428	0.000760988	0.256587	7.60751e-09	7.60751e-09	1	0	0	1	0	0
CCCGG	208	1040	5	505.323	360538188	100.031	1821317205	5200	5	0.411618	2.05809	0.571015	0.0102904	0.00285508	0.249922	2.85419e-08	2.85419e-08	1	0	0	1	0	0
CCCGGG	1	4	6	505.323	360538188	100.031	1821317205	24	4	0.00197893	0.00791573	0.00219621	4.74944e-05	1.31773e-05	0.239925	1.31732e-10	1.31732e-10	1	0	0	1	0	0
CCG	1241	10917	3	505.323	360538188	100.031	1821317205	32751	8.79694	2.45585	21.604	5.99401	0.064812	0.017982	0.263826	1.79765e-07	1.79765e-07	1	0	0	0	0	0
CCGCG	37	185	5	505.323	360538188	100.031	1821317205	925	5	0.0732205	0.366102	0.101575	0.00183051	0.000507874	0.249922	5.07716e-09	5.07716e-09	1	0	0	1	0	0
CCGCGG	1	4	6	505.323	360538188	100.031	1821317205	24	4	0.00197893	0.00791573	0.00219621	4.74944e-05	1.31773e-05	0.239925	1.31732e-10	1.31732e-10	1	0	0	1	0	0
CCGGCG	1	4	6	505.323	360538188	100.031	1821317205	24	4	0.00197893	0.00791573	0.00219621	4.74944e-05	1.31773e-05	0.239925	1.31732e-10	1.31732e-10	1	0	0	1	0	0
CG	9	121	2	505.323	360538188	100.031	1821317205	242	13.4444	0.0178104	0.239451	0.0664354	0.000478901	0.000132871	0.268805	1.3283e-09	1.3283e-09	1	0	0	0	0	0
