# Supplementary material for: Profiles of telomeric repeats in Insecta reveal diverse forms of telomeric motifs in Hymenopterans
Source: Life Sci Alliance. 2022 Apr 1;5(7):e202101163. doi: 10.26508/lsa.202101163 (PMC8977481; doi:10.26508/lsa.202101163)
Supplement: Supplemental Data 5. — Tandem repeat statistics and TRIP TRM calls for arthropods species that are not listed in Supplemental Data 2 or Supplemental Data 3. [file LSA-2021-01163_Supplemental_Data_5.zip › DataS5/DORLO_output.csv.0.filtered.xlsx]

## Sheet: Sheet1
Unnamed: 0	reads	repeats	unit_len	avg_genome_cov	genome_size	eff_read_len	num_reads	repeats_total_len	repeats_per_read	reads_per_genome	repeats_per_genome	repeats_per_million_reads	repeats_len_per_genome	repeats_len_per_million_reads	percent_repeats_len_per_read	percent_repeats_len_per_genome	percent_repeat_unit_in_sequences	avg_genome_cov_filter	repeat_containing_reads_filter	repeats_len_per_million_reads_filter	unit_len_filter	percent_repeats_len_per_read_filter	qualified
AAAAAAACC	25	107	9	25.2955	887065838	150.113	149478934	963	4.28	0.988317	4.23	0.71582	0.03807	0.00644238	0.256606	4.29167e-08	4.29167e-08	1	0	0	1	0	0
AAAAAAACTTAGGTAT	6	28	16	25.2955	887065838	150.113	149478934	448	4.66667	0.237196	1.10691	0.187317	0.0177106	0.00299708	0.497401	1.99654e-08	1.99654e-08	1	0	0	1	0	0
AAAAAAAGAAGAG	10	55	13	25.2955	887065838	150.113	149478934	715	5.5	0.395327	2.1743	0.367945	0.0282659	0.00478328	0.476306	3.18644e-08	3.18644e-08	1	0	0	1	0	0
AAAAAAAGG	9	71	9	25.2955	887065838	150.113	149478934	639	7.88889	0.355794	2.80682	0.474983	0.0252614	0.00427485	0.472975	2.84775e-08	2.84775e-08	1	0	0	1	0	0
AAAAAAAGGGG	3	18	11	25.2955	887065838	150.113	149478934	198	6	0.118598	0.711588	0.120418	0.00782747	0.0013246	0.439667	8.824e-09	8.824e-09	1	0	0	1	0	0
AAAAAAATGAAAAATTTTG	12	49	19	25.2955	887065838	150.113	149478934	931	4.08333	0.474392	1.9371	0.327805	0.0368049	0.0062283	0.516831	4.14906e-08	4.14906e-08	1	0	0	1	1	0
AAAAAAATTGAAGTTTTTATT	16	80	21	25.2955	887065838	150.113	149478934	1680	5	0.632523	3.16261	0.535192	0.0664149	0.011239	0.699471	7.48703e-08	7.48703e-08	1	0	0	1	1	0
AAAAAAC	597	2909	7	25.2955	887065838	150.113	149478934	20363	4.8727	23.601	115.001	19.4609	0.805004	0.136227	0.227221	9.0749e-07	9.0749e-07	1	0	0	1	0	0
AAAAAACAACCC	5	35	12	25.2955	887065838	150.113	149478934	420	7	0.197663	1.38364	0.234147	0.0166037	0.00280976	0.559577	1.87176e-08	1.87176e-08	1	0	0	1	1	0
AAAAAACG	4	24	8	25.2955	887065838	150.113	149478934	192	6	0.158131	0.948784	0.160558	0.00759027	0.00128446	0.319758	8.55661e-09	8.55661e-09	1	0	0	1	0	0
AAAAAACGGG	6	30	10	25.2955	887065838	150.113	149478934	300	5	0.237196	1.18598	0.200697	0.0118598	0.00200697	0.333081	1.33697e-08	1.33697e-08	1	0	0	1	0	0
AAAAAAG	117	575	7	25.2955	887065838	150.113	149478934	4025	4.91453	4.62532	22.7313	3.8467	0.159119	0.0269269	0.229171	1.79377e-07	1.79377e-07	1	0	0	1	0	0
AAAAAAGAGAAAAG	4	32	14	25.2955	887065838	150.113	149478934	448	8	0.158131	1.26505	0.214077	0.0177106	0.00299708	0.746102	1.99654e-08	1.99654e-08	1	0	0	1	1	0
AAAAAAGG	9	39	8	25.2955	887065838	150.113	149478934	312	4.33333	0.355794	1.54177	0.260906	0.0123342	0.00208725	0.230936	1.39045e-08	1.39045e-08	1	0	0	1	0	0
AAAAAAT	121	572	7	25.2955	887065838	150.113	149478934	4004	4.72727	4.78345	22.6127	3.82663	0.158289	0.0267864	0.220439	1.78441e-07	1.78441e-07	1	0	0	1	0	0
AAAAAATAAG	4	28	10	25.2955	887065838	150.113	149478934	280	7	0.158131	1.10691	0.187317	0.0110691	0.00187317	0.466314	1.24784e-08	1.24784e-08	1	0	0	1	0	0
AAAAAATATC	23	161	10	25.2955	887065838	150.113	149478934	1610	7	0.909251	6.36476	1.07707	0.0636476	0.0107707	0.466314	7.17507e-08	7.17507e-08	1	0	0	1	0	0
AAAAAATC	55	372	8	25.2955	887065838	150.113	149478934	2976	6.76364	2.1743	14.7062	2.48864	0.117649	0.0199092	0.360455	1.32627e-07	1.32627e-07	1	0	0	1	0	0
AAAAAATCGC	9	45	10	25.2955	887065838	150.113	149478934	450	5	0.355794	1.77897	0.301046	0.0177897	0.00301046	0.333081	2.00545e-08	2.00545e-08	1	0	0	1	0	0
AAAAAATG	5	24	8	25.2955	887065838	150.113	149478934	192	4.8	0.197663	0.948784	0.160558	0.00759027	0.00128446	0.255806	8.55661e-09	8.55661e-09	1	0	0	1	0	0
AAAAAATGTGGCGTTATAAGT	12	48	21	25.2955	887065838	150.113	149478934	1008	4	0.474392	1.89757	0.321115	0.0398489	0.00674343	0.559577	4.49222e-08	4.49222e-08	1	0	0	1	1	0
AAAAAATTC	2	28	9	25.2955	887065838	150.113	149478934	252	14	0.0790653	1.10691	0.187317	0.00996223	0.00168586	0.839365	1.12305e-08	1.12305e-08	1	0	0	1	1	0
AAAAAC	5851	24858	6	25.2955	887065838	150.113	149478934	149148	4.2485	231.306	982.703	166.298	5.89622	0.997786	0.169812	6.64688e-06	6.64688e-06	1	0	0	1	0	0
AAAAACAAAAT	4	24	11	25.2955	887065838	150.113	149478934	264	6	0.158131	0.948784	0.160558	0.0104366	0.00176614	0.439667	1.17653e-08	1.17653e-08	1	0	0	1	0	0
AAAAACACACAAC	2	8	13	25.2955	887065838	150.113	149478934	104	4	0.0790653	0.316261	0.0535192	0.0041114	0.00069575	0.346405	4.63483e-09	4.63483e-09	1	0	0	1	0	0
AAAAACC	16	64	7	25.2955	887065838	150.113	149478934	448	4	0.632523	2.53009	0.428154	0.0177106	0.00299708	0.186526	1.99654e-08	1.99654e-08	1	0	0	1	0	0
AAAAACCCG	5	30	9	25.2955	887065838	150.113	149478934	270	6	0.197663	1.18598	0.200697	0.0106738	0.00180627	0.359728	1.20327e-08	1.20327e-08	1	0	0	1	0	0
AAAAACG	12	48	7	25.2955	887065838	150.113	149478934	336	4	0.474392	1.89757	0.321115	0.013283	0.00224781	0.186526	1.49741e-08	1.49741e-08	1	0	0	1	0	0
AAAAACGAAAC	5	40	11	25.2955	887065838	150.113	149478934	440	8	0.197663	1.58131	0.267596	0.0173944	0.00294356	0.586223	1.96089e-08	1.96089e-08	1	0	0	1	1	0
AAAAACGCAACAGCAG	33	154	16	25.2955	887065838	150.113	149478934	2464	4.66667	1.30458	6.08803	1.03025	0.0974085	0.0164839	0.497401	1.0981e-07	1.0981e-07	1	0	0	1	0	0
AAAAACT	10	40	7	25.2955	887065838	150.113	149478934	280	4	0.395327	1.58131	0.267596	0.0110691	0.00187317	0.186526	1.24784e-08	1.24784e-08	1	0	0	1	0	0
AAAAACTG	4	16	8	25.2955	887065838	150.113	149478934	128	4	0.158131	0.632523	0.107038	0.00506018	0.000856308	0.213172	5.7044e-09	5.7044e-09	1	0	0	1	0	0
AAAAACTTAG	4	16	10	25.2955	887065838	150.113	149478934	160	4	0.158131	0.632523	0.107038	0.00632523	0.00107038	0.266465	7.1305e-09	7.1305e-09	1	0	0	1	0	0
AAAAAG	1545	6894	6	25.2955	887065838	150.113	149478934	41364	4.46214	61.078	272.538	46.1202	1.63523	0.276721	0.17835	1.84341e-06	1.84341e-06	1	0	0	1	0	0
AAAAAGAAAG	41	236	10	25.2955	887065838	150.113	149478934	2360	5.7561	1.62084	9.32971	1.57882	0.0932971	0.0157882	0.38345	1.05175e-07	1.05175e-07	1	0	0	1	0	0
AAAAAGAAAGGAAGGAAGGAG	6	24	21	25.2955	887065838	150.113	149478934	504	4	0.237196	0.948784	0.160558	0.0199245	0.00337171	0.559577	2.24611e-08	2.24611e-08	1	0	0	1	1	0
AAAAAGAGAG	2	8	10	25.2955	887065838	150.113	149478934	80	4	0.0790653	0.316261	0.0535192	0.00316261	0.000535192	0.266465	3.56525e-09	3.56525e-09	1	0	0	1	0	0
AAAAAGCTTCCGGAGGAGAAG	2	8	21	25.2955	887065838	150.113	149478934	168	4	0.0790653	0.316261	0.0535192	0.00664149	0.0011239	0.559577	7.48703e-09	7.48703e-09	1	0	0	1	1	0
AAAAAGG	16	100	7	25.2955	887065838	150.113	149478934	700	6.25	0.632523	3.95327	0.668991	0.0276729	0.00468293	0.291446	3.1196e-08	3.1196e-08	1	0	0	1	0	0
AAAAAGGTGGCCAACAT	9	36	17	25.2955	887065838	150.113	149478934	612	4	0.355794	1.42318	0.240837	0.024194	0.00409422	0.452991	2.72742e-08	2.72742e-08	1	0	0	1	0	0
AAAAAGT	2	10	7	25.2955	887065838	150.113	149478934	70	5	0.0790653	0.395327	0.0668991	0.00276729	0.000468293	0.233157	3.1196e-09	3.1196e-09	1	0	0	1	0	0
AAAAAGTCACCTATACCACACC	7	28	22	25.2955	887065838	150.113	149478934	616	4	0.276729	1.10691	0.187317	0.0243521	0.00412098	0.586223	2.74524e-08	2.74524e-08	1	0	0	1	1	0
AAAAAGTT	17	68	8	25.2955	887065838	150.113	149478934	544	4	0.672055	2.68822	0.454914	0.0215058	0.00363931	0.213172	2.42437e-08	2.42437e-08	1	0	0	1	0	0
AAAAAT	2289	9564	6	25.2955	887065838	150.113	149478934	57384	4.17824	90.4903	378.09	63.9823	2.26854	0.383894	0.167003	2.55736e-06	2.55736e-06	1	0	0	1	0	0
AAAAATAAAATCTGAACTGC	12	48	20	25.2955	887065838	150.113	149478934	960	4	0.474392	1.89757	0.321115	0.0379514	0.00642231	0.53293	4.2783e-08	4.2783e-08	1	0	0	1	1	0
AAAAATACTACTATAAAAGGT	194	779	21	25.2955	887065838	150.113	149478934	16359	4.01546	7.66934	30.7959	5.21144	0.646715	0.10944	0.56174	7.2905e-07	7.2905e-07	1	0	0	1	1	0
AAAAATACTTCTAAACAGGT	7	38	20	25.2955	887065838	150.113	149478934	760	5.42857	0.276729	1.50224	0.254216	0.0300448	0.00508433	0.723262	3.38699e-08	3.38699e-08	1	0	0	1	1	0
AAAAATAG	11	57	8	25.2955	887065838	150.113	149478934	456	5.18182	0.434859	2.25336	0.381325	0.0180269	0.0030506	0.276155	2.03219e-08	2.03219e-08	1	0	0	1	0	0
AAAAATATCT	43	279	10	25.2955	887065838	150.113	149478934	2790	6.48837	1.6999	11.0296	1.86648	0.110296	0.0186648	0.432231	1.24338e-07	1.24338e-07	1	0	0	1	0	0
AAAAATCAAC	10	40	10	25.2955	887065838	150.113	149478934	400	4	0.395327	1.58131	0.267596	0.0158131	0.00267596	0.266465	1.78263e-08	1.78263e-08	1	0	0	1	0	0
AAAAATCAAG	6	36	10	25.2955	887065838	150.113	149478934	360	6	0.237196	1.42318	0.240837	0.0142318	0.00240837	0.399698	1.60436e-08	1.60436e-08	1	0	0	1	0	0
AAAAATCTCT	58	276	10	25.2955	887065838	150.113	149478934	2760	4.75862	2.29289	10.911	1.84641	0.10911	0.0184641	0.317002	1.23001e-07	1.23001e-07	1	0	0	1	0	0
AAAAATCTGT	2	8	10	25.2955	887065838	150.113	149478934	80	4	0.0790653	0.316261	0.0535192	0.00316261	0.000535192	0.266465	3.56525e-09	3.56525e-09	1	0	0	1	0	0
AAAAATCTTG	6	32	10	25.2955	887065838	150.113	149478934	320	5.33333	0.237196	1.26505	0.214077	0.0126505	0.00214077	0.355287	1.4261e-08	1.4261e-08	1	0	0	1	0	0
AAAAATGCTTC	10	44	11	25.2955	887065838	150.113	149478934	484	4.4	0.395327	1.73944	0.294356	0.0191338	0.00323791	0.322423	2.15698e-08	2.15698e-08	1	0	0	1	0	0
AAAAATGTCC	2	8	10	25.2955	887065838	150.113	149478934	80	4	0.0790653	0.316261	0.0535192	0.00316261	0.000535192	0.266465	3.56525e-09	3.56525e-09	1	0	0	1	0	0
AAAAATGTCT	90	380	10	25.2955	887065838	150.113	149478934	3800	4.22222	3.55794	15.0224	2.54216	0.150224	0.0254216	0.281269	1.69349e-07	1.69349e-07	1	0	0	1	0	0
AAAAATT	36	486	7	25.2955	887065838	150.113	149478934	3402	13.5	1.42318	19.2129	3.25129	0.13449	0.0227591	0.629524	1.51612e-07	1.51612e-07	1	0	0	1	1	0
AAAAATTAG	31	131	9	25.2955	887065838	150.113	149478934	1179	4.22581	1.22551	5.17878	0.876378	0.046609	0.0078874	0.253357	5.25429e-08	5.25429e-08	1	0	0	1	0	0
AAAAATTAT	12	100	9	25.2955	887065838	150.113	149478934	900	8.33333	0.474392	3.95327	0.668991	0.0355794	0.00602092	0.499622	4.01091e-08	4.01091e-08	1	0	0	1	0	0
AAAAATTC	41	350	8	25.2955	887065838	150.113	149478934	2800	8.53659	1.62084	13.8364	2.34147	0.110691	0.0187317	0.45494	1.24784e-07	1.24784e-07	1	0	0	1	0	0
AAAAATTCT	32	198	9	25.2955	887065838	150.113	149478934	1782	6.1875	1.26505	7.82747	1.3246	0.0704472	0.0119214	0.370969	7.9416e-08	7.9416e-08	1	0	0	1	0	0
AAAAATTG	129	1044	8	25.2955	887065838	150.113	149478934	8352	8.09302	5.09971	41.2721	6.98426	0.330177	0.0558741	0.431302	3.72212e-07	3.72212e-07	1	0	0	1	0	0
AAAAATTTCT	10	50	10	25.2955	887065838	150.113	149478934	500	5	0.395327	1.97663	0.334495	0.0197663	0.00334495	0.333081	2.22828e-08	2.22828e-08	1	0	0	1	0	0
AAAAATTTTGAGAAATTTTG	2	8	20	25.2955	887065838	150.113	149478934	160	4	0.0790653	0.316261	0.0535192	0.00632523	0.00107038	0.53293	7.1305e-09	7.1305e-09	1	0	0	1	1	0
AAAAC	11369	64724	5	25.2955	887065838	150.113	149478934	323620	5.69302	449.447	2558.71	432.997	12.7936	2.16499	0.189624	1.44223e-05	1.44223e-05	1	0	0	1	0	0
AAAACAAAACAG	6	26	12	25.2955	887065838	150.113	149478934	312	4.33333	0.237196	1.02785	0.173938	0.0123342	0.00208725	0.346405	1.39045e-08	1.39045e-08	1	0	0	1	0	0
AAAACAAAAGG	2	12	11	25.2955	887065838	150.113	149478934	132	6	0.0790653	0.474392	0.0802789	0.00521831	0.000883068	0.439667	5.88267e-09	5.88267e-09	1	0	0	1	0	0
AAAACAAAAT	2	14	10	25.2955	887065838	150.113	149478934	140	7	0.0790653	0.553457	0.0936587	0.00553457	0.000936587	0.466314	6.23919e-09	6.23919e-09	1	0	0	1	0	0
AAAACAAAC	22	247	9	25.2955	887065838	150.113	149478934	2223	11.2273	0.869719	9.76457	1.65241	0.0878811	0.0148717	0.673127	9.90695e-08	9.90695e-08	1	0	0	1	1	0
AAAACAACG	20	90	9	25.2955	887065838	150.113	149478934	810	4.5	0.790653	3.55794	0.602092	0.0320215	0.00541882	0.269796	3.60982e-08	3.60982e-08	1	0	0	1	0	0
AAAACACCACC	7	28	11	25.2955	887065838	150.113	149478934	308	4	0.276729	1.10691	0.187317	0.0121761	0.00206049	0.293112	1.37262e-08	1.37262e-08	1	0	0	1	0	0
AAAACAG	7	105	7	25.2955	887065838	150.113	149478934	735	15	0.276729	4.15093	0.70244	0.0290565	0.00491708	0.699471	3.27558e-08	3.27558e-08	1	0	0	1	1	0
AAAACAGAACAGAACAG	4	16	17	25.2955	887065838	150.113	149478934	272	4	0.158131	0.632523	0.107038	0.0107529	0.00181965	0.452991	1.21219e-08	1.21219e-08	1	0	0	1	0	0
AAAACAT	4	16	7	25.2955	887065838	150.113	149478934	112	4	0.158131	0.632523	0.107038	0.00442766	0.000749269	0.186526	4.99135e-09	4.99135e-09	1	0	0	1	0	0
AAAACC	106	428	6	25.2955	887065838	150.113	149478934	2568	4.03774	4.19046	16.92	2.86328	0.10152	0.0171797	0.161387	1.14445e-07	1.14445e-07	1	0	0	1	0	0
AAAACCAAAC	12	96	10	25.2955	887065838	150.113	149478934	960	8	0.474392	3.79514	0.642231	0.0379514	0.00642231	0.53293	4.2783e-08	4.2783e-08	1	0	0	1	1	0
AAAACCCTAAT	7	35	11	25.2955	887065838	150.113	149478934	385	5	0.276729	1.38364	0.234147	0.0152201	0.00257561	0.366389	1.71578e-08	1.71578e-08	1	0	0	1	0	0
AAAACGG	18	72	7	25.2955	887065838	150.113	149478934	504	4	0.711588	2.84635	0.481673	0.0199245	0.00337171	0.186526	2.24611e-08	2.24611e-08	1	0	0	1	0	0
AAAACT	26	119	6	25.2955	887065838	150.113	149478934	714	4.57692	1.02785	4.70439	0.796099	0.0282263	0.00477659	0.182939	3.18199e-08	3.18199e-08	1	0	0	1	0	0
AAAACTC	2	8	7	25.2955	887065838	150.113	149478934	56	4	0.0790653	0.316261	0.0535192	0.00221383	0.000374635	0.186526	2.49568e-09	2.49568e-09	1	0	0	1	0	0
AAAACTCGAACC	5	34	12	25.2955	887065838	150.113	149478934	408	6.8	0.197663	1.34411	0.227457	0.0161293	0.00272948	0.543589	1.81828e-08	1.81828e-08	1	0	0	1	1	0
AAAACTT	64	263	7	25.2955	887065838	150.113	149478934	1841	4.10938	2.53009	10.3971	1.75945	0.0727796	0.0123161	0.191626	8.20454e-08	8.20454e-08	1	0	0	1	0	0
AAAACTTT	60	1038	8	25.2955	887065838	150.113	149478934	8304	17.3	2.37196	41.0349	6.94412	0.328279	0.055553	0.921969	3.70073e-07	3.70073e-07	1	0	0	1	1	0
AAAAG	3154	20149	5	25.2955	887065838	150.113	149478934	100745	6.3884	124.686	796.544	134.795	3.98272	0.673975	0.212786	4.48977e-06	4.48977e-06	1	0	0	1	0	0
AAAAGAAAG	112	473	9	25.2955	887065838	150.113	149478934	4257	4.22321	4.42766	18.699	3.16433	0.168291	0.0284789	0.253201	1.89716e-07	1.89716e-07	1	0	0	1	0	0
AAAAGAAC	4	16	8	25.2955	887065838	150.113	149478934	128	4	0.158131	0.632523	0.107038	0.00506018	0.000856308	0.213172	5.7044e-09	5.7044e-09	1	0	0	1	0	0
AAAAGAACAAAGAG	2	10	14	25.2955	887065838	150.113	149478934	140	5	0.0790653	0.395327	0.0668991	0.00553457	0.000936587	0.466314	6.23919e-09	6.23919e-09	1	0	0	1	0	0
AAAAGAAG	41	246	8	25.2955	887065838	150.113	149478934	1968	6	1.62084	9.72504	1.64572	0.0778003	0.0131657	0.319758	8.77052e-08	8.77052e-08	1	0	0	1	0	0
AAAAGAAGAG	4	24	10	25.2955	887065838	150.113	149478934	240	6	0.158131	0.948784	0.160558	0.00948784	0.00160558	0.399698	1.06958e-08	1.06958e-08	1	0	0	1	0	0
AAAAGAAGATG	4	16	11	25.2955	887065838	150.113	149478934	176	4	0.158131	0.632523	0.107038	0.00695775	0.00117742	0.293112	7.84356e-09	7.84356e-09	1	0	0	1	0	0
AAAAGAAGG	4	16	9	25.2955	887065838	150.113	149478934	144	4	0.158131	0.632523	0.107038	0.0056927	0.000963346	0.239819	6.41745e-09	6.41745e-09	1	0	0	1	0	0
AAAAGAG	10	63	7	25.2955	887065838	150.113	149478934	441	6.3	0.395327	2.49056	0.421464	0.0174339	0.00295025	0.293778	1.96535e-08	1.96535e-08	1	0	0	1	0	0
AAAAGAGGGGCAGGAGCGGGAGG	4	16	23	25.2955	887065838	150.113	149478934	368	4	0.158131	0.632523	0.107038	0.014548	0.00246189	0.61287	1.64002e-08	1.64002e-08	1	0	0	1	1	0
AAAAGATG	2	8	8	25.2955	887065838	150.113	149478934	64	4	0.0790653	0.316261	0.0535192	0.00253009	0.000428154	0.213172	2.8522e-09	2.8522e-09	1	0	0	1	0	0
AAAAGC	18	92	6	25.2955	887065838	150.113	149478934	552	5.11111	0.711588	3.63701	0.615471	0.021822	0.00369283	0.20429	2.46002e-08	2.46002e-08	1	0	0	1	0	0
AAAAGCTC	4	26	8	25.2955	887065838	150.113	149478934	208	6.5	0.158131	1.02785	0.173938	0.0082228	0.0013915	0.346405	9.26966e-09	9.26966e-09	1	0	0	1	0	0
AAAAGCTGAAGG	8	36	12	25.2955	887065838	150.113	149478934	432	4.5	0.316261	1.42318	0.240837	0.0170781	0.00289004	0.359728	1.92524e-08	1.92524e-08	1	0	0	1	0	0
AAAAGCTTCAAC	2	8	12	25.2955	887065838	150.113	149478934	96	4	0.0790653	0.316261	0.0535192	0.00379514	0.000642231	0.319758	4.2783e-09	4.2783e-09	1	0	0	1	0	0
AAAAGG	134	947	6	25.2955	887065838	150.113	149478934	5682	7.06716	5.29738	37.4374	6.33534	0.224625	0.038012	0.282473	2.53222e-07	2.53222e-07	1	0	0	1	0	0
AAAAGGACGTTTGGTCGGCAAT	8	32	22	25.2955	887065838	150.113	149478934	704	4	0.316261	1.26505	0.214077	0.027831	0.00470969	0.586223	3.13742e-08	3.13742e-08	1	0	0	1	1	0
AAAAGGAGGAGGAGAAGGCGG	1	4	21	25.2955	887065838	150.113	149478934	84	4	0.0395327	0.158131	0.0267596	0.00332074	0.000561952	0.559577	3.74351e-09	3.74351e-09	1	0	0	1	1	0
AAAAGGC	2	8	7	25.2955	887065838	150.113	149478934	56	4	0.0790653	0.316261	0.0535192	0.00221383	0.000374635	0.186526	2.49568e-09	2.49568e-09	1	0	0	1	0	0
AAAAGGCG	4	20	8	25.2955	887065838	150.113	149478934	160	5	0.158131	0.790653	0.133798	0.00632523	0.00107038	0.266465	7.1305e-09	7.1305e-09	1	0	0	1	0	0
AAAAGGG	5	23	7	25.2955	887065838	150.113	149478934	161	4.6	0.197663	0.909251	0.153868	0.00636476	0.00107707	0.214504	7.17507e-09	7.17507e-09	1	0	0	1	0	0
AAAAGT	28	123	6	25.2955	887065838	150.113	149478934	738	4.39286	1.10691	4.86252	0.822858	0.0291751	0.00493715	0.175581	3.28895e-08	3.28895e-08	1	0	0	1	0	0
AAAAGTAACTAATAGTAAGC	7	28	20	25.2955	887065838	150.113	149478934	560	4	0.276729	1.10691	0.187317	0.0221383	0.00374635	0.53293	2.49568e-08	2.49568e-08	1	0	0	1	1	0
AAAAGTAGAAACTCC	6	29	15	25.2955	887065838	150.113	149478934	435	4.83333	0.237196	1.14645	0.194007	0.0171967	0.00291011	0.482968	1.93861e-08	1.93861e-08	1	0	0	1	0	0
AAAAGTCCACAACT	7	35	14	25.2955	887065838	150.113	149478934	490	5	0.276729	1.38364	0.234147	0.019371	0.00327805	0.466314	2.18372e-08	2.18372e-08	1	0	0	1	0	0
AAAAGTT	15	60	7	25.2955	887065838	150.113	149478934	420	4	0.59299	2.37196	0.401394	0.0166037	0.00280976	0.186526	1.87176e-08	1.87176e-08	1	0	0	1	0	0
AAAAT	8593	57366	5	25.2955	887065838	150.113	149478934	286830	6.6759	339.704	2267.83	383.773	11.3392	1.91887	0.222362	1.27828e-05	1.27828e-05	1	0	0	1	0	0
AAAATAAAATCATC	2	17	14	25.2955	887065838	150.113	149478934	238	8.5	0.0790653	0.672055	0.113728	0.00940878	0.0015922	0.792734	1.06066e-08	1.06066e-08	1	0	0	1	1	0
AAAATAAATT	90	390	10	25.2955	887065838	150.113	149478934	3900	4.33333	3.55794	15.4177	2.60906	0.154177	0.0260906	0.28867	1.73806e-07	1.73806e-07	1	0	0	1	0	0
AAAATAACAAC	4	24	11	25.2955	887065838	150.113	149478934	264	6	0.158131	0.948784	0.160558	0.0104366	0.00176614	0.439667	1.17653e-08	1.17653e-08	1	0	0	1	0	0
AAAATAACTGATAAT	10	90	15	25.2955	887065838	150.113	149478934	1350	9	0.395327	3.55794	0.602092	0.0533691	0.00903137	0.89932	6.01636e-08	6.01636e-08	1	0	0	1	1	0
AAAATAC	23	92	7	25.2955	887065838	150.113	149478934	644	4	0.909251	3.63701	0.615471	0.025459	0.0043083	0.186526	2.87003e-08	2.87003e-08	1	0	0	1	0	0
AAAATACACC	8	32	10	25.2955	887065838	150.113	149478934	320	4	0.316261	1.26505	0.214077	0.0126505	0.00214077	0.266465	1.4261e-08	1.4261e-08	1	0	0	1	0	0
AAAATAG	26	114	7	25.2955	887065838	150.113	149478934	798	4.38462	1.02785	4.50672	0.762649	0.0315471	0.00533854	0.204461	3.55634e-08	3.55634e-08	1	0	0	1	0	0
AAAATAGCTGC	17	68	11	25.2955	887065838	150.113	149478934	748	4	0.672055	2.68822	0.454914	0.0295704	0.00500405	0.293112	3.33351e-08	3.33351e-08	1	0	0	1	0	0
AAAATAGTTAGATTAG	2	8	16	25.2955	887065838	150.113	149478934	128	4	0.0790653	0.316261	0.0535192	0.00506018	0.000856308	0.426344	5.7044e-09	5.7044e-09	1	0	0	1	0	0
AAAATAT	17	68	7	25.2955	887065838	150.113	149478934	476	4	0.672055	2.68822	0.454914	0.0188176	0.0031844	0.186526	2.12133e-08	2.12133e-08	1	0	0	1	0	0
AAAATATC	7	63	8	25.2955	887065838	150.113	149478934	504	9	0.276729	2.49056	0.421464	0.0199245	0.00337171	0.479637	2.24611e-08	2.24611e-08	1	0	0	1	0	0
AAAATATCTAAACTTCC	4	32	17	25.2955	887065838	150.113	149478934	544	8	0.158131	1.26505	0.214077	0.0215058	0.00363931	0.905981	2.42437e-08	2.42437e-08	1	0	0	1	1	0
AAAATATCTC	10	46	10	25.2955	887065838	150.113	149478934	460	4.6	0.395327	1.8185	0.307736	0.018185	0.00307736	0.306435	2.05002e-08	2.05002e-08	1	0	0	1	0	0
AAAATATTAGAAAATTACT	30	131	19	25.2955	887065838	150.113	149478934	2489	4.36667	1.18598	5.17878	0.876378	0.0983968	0.0166512	0.552693	1.10924e-07	1.10924e-07	1	0	0	1	1	0
AAAATC	28	112	6	25.2955	887065838	150.113	149478934	672	4	1.10691	4.42766	0.749269	0.026566	0.00449562	0.159879	2.99481e-08	2.99481e-08	1	0	0	1	0	0
AAAATCATGCATGATATTAC	8	32	20	25.2955	887065838	150.113	149478934	640	4	0.316261	1.26505	0.214077	0.0253009	0.00428154	0.53293	2.8522e-08	2.8522e-08	1	0	0	1	1	0
AAAATCC	36	154	7	25.2955	887065838	150.113	149478934	1078	4.27778	1.42318	6.08803	1.03025	0.0426162	0.00721172	0.199479	4.80418e-08	4.80418e-08	1	0	0	1	0	0
AAAATCCTT	2	8	9	25.2955	887065838	150.113	149478934	72	4	0.0790653	0.316261	0.0535192	0.00284635	0.000481673	0.239819	3.20873e-09	3.20873e-09	1	0	0	1	0	0
AAAATCTAAG	3	15	10	25.2955	887065838	150.113	149478934	150	5	0.118598	0.59299	0.100349	0.0059299	0.00100349	0.333081	6.68485e-09	6.68485e-09	1	0	0	1	0	0
AAAATCTC	49	384	8	25.2955	887065838	150.113	149478934	3072	7.83673	1.9371	15.1805	2.56892	0.121444	0.0205514	0.417643	1.36906e-07	1.36906e-07	1	0	0	1	0	0
AAAATCTCCC	4	24	10	25.2955	887065838	150.113	149478934	240	6	0.158131	0.948784	0.160558	0.00948784	0.00160558	0.399698	1.06958e-08	1.06958e-08	1	0	0	1	0	0
AAAATCTG	8	56	8	25.2955	887065838	150.113	149478934	448	7	0.316261	2.21383	0.374635	0.0177106	0.00299708	0.373051	1.99654e-08	1.99654e-08	1	0	0	1	0	0
AAAATCTTAG	2	10	10	25.2955	887065838	150.113	149478934	100	5	0.0790653	0.395327	0.0668991	0.00395327	0.000668991	0.333081	4.45657e-09	4.45657e-09	1	0	0	1	0	0
AAAATCTTCT	32	166	10	25.2955	887065838	150.113	149478934	1660	5.1875	1.26505	6.56242	1.11052	0.0656242	0.0111052	0.345572	7.3979e-08	7.3979e-08	1	0	0	1	0	0
AAAATG	25	126	6	25.2955	887065838	150.113	149478934	756	5.04	0.988317	4.98112	0.842928	0.0298867	0.00505757	0.201448	3.36916e-08	3.36916e-08	1	0	0	1	0	0
AAAATGC	10	70	7	25.2955	887065838	150.113	149478934	490	7	0.395327	2.76729	0.468293	0.019371	0.00327805	0.32642	2.18372e-08	2.18372e-08	1	0	0	1	0	0
AAAATGCTC	4	16	9	25.2955	887065838	150.113	149478934	144	4	0.158131	0.632523	0.107038	0.0056927	0.000963346	0.239819	6.41745e-09	6.41745e-09	1	0	0	1	0	0
AAAATGGAGGAG	2	8	12	25.2955	887065838	150.113	149478934	96	4	0.0790653	0.316261	0.0535192	0.00379514	0.000642231	0.319758	4.2783e-09	4.2783e-09	1	0	0	1	0	0
AAAATGT	10	50	7	25.2955	887065838	150.113	149478934	350	5	0.395327	1.97663	0.334495	0.0138364	0.00234147	0.233157	1.5598e-08	1.5598e-08	1	0	0	1	0	0
AAAATGTCCTGAGGT	143	701	15	25.2955	887065838	150.113	149478934	10515	4.9021	5.65317	27.7124	4.68962	0.415686	0.0703444	0.489839	4.68608e-07	4.68608e-07	1	0	0	1	0	0
AAAATGTGAAGAACCCCTTCACAG	14	56	24	25.2955	887065838	150.113	149478934	1344	4	0.553457	2.21383	0.374635	0.0531319	0.00899123	0.639516	5.98962e-08	5.98962e-08	1	0	0	1	1	0
AAAATT	236	1124	6	25.2955	887065838	150.113	149478934	6744	4.76271	9.32971	44.4347	7.51945	0.266608	0.0451167	0.190364	3.00551e-07	3.00551e-07	1	0	0	1	0	0
AAAATTAAAG	6	26	10	25.2955	887065838	150.113	149478934	260	4.33333	0.237196	1.02785	0.173938	0.0102785	0.00173938	0.28867	1.15871e-08	1.15871e-08	1	0	0	1	0	0
AAAATTAAATCAAT	2	8	14	25.2955	887065838	150.113	149478934	112	4	0.0790653	0.316261	0.0535192	0.00442766	0.000749269	0.373051	4.99135e-09	4.99135e-09	1	0	0	1	0	0
AAAATTAG	27	279	8	25.2955	887065838	150.113	149478934	2232	10.3333	1.06738	11.0296	1.86648	0.0882369	0.0149319	0.550694	9.94705e-08	9.94705e-08	1	0	0	1	1	0
AAAATTAGAAAATTAT	3	12	16	25.2955	887065838	150.113	149478934	192	4	0.118598	0.474392	0.0802789	0.00759027	0.00128446	0.426344	8.55661e-09	8.55661e-09	1	0	0	1	0	0
AAAATTATCC	36	145	10	25.2955	887065838	150.113	149478934	1450	4.02778	1.42318	5.73224	0.970036	0.0573224	0.00970036	0.268316	6.46202e-08	6.46202e-08	1	0	0	1	0	0
AAAATTATG	2	8	9	25.2955	887065838	150.113	149478934	72	4	0.0790653	0.316261	0.0535192	0.00284635	0.000481673	0.239819	3.20873e-09	3.20873e-09	1	0	0	1	0	0
AAAATTC	40	311	7	25.2955	887065838	150.113	149478934	2177	7.775	1.58131	12.2947	2.08056	0.0860626	0.0145639	0.362559	9.70194e-08	9.70194e-08	1	0	0	1	0	0
AAAATTCAT	9	119	9	25.2955	887065838	150.113	149478934	1071	13.2222	0.355794	4.70439	0.796099	0.0423395	0.00716489	0.792734	4.77298e-08	4.77298e-08	1	0	0	1	1	0
AAAATTCC	19	144	8	25.2955	887065838	150.113	149478934	1152	7.57895	0.751121	5.6927	0.963346	0.0455416	0.00770677	0.403905	5.13396e-08	5.13396e-08	1	0	0	1	0	0
AAAATTCTAC	6	36	10	25.2955	887065838	150.113	149478934	360	6	0.237196	1.42318	0.240837	0.0142318	0.00240837	0.399698	1.60436e-08	1.60436e-08	1	0	0	1	0	0
AAAATTCTC	14	94	9	25.2955	887065838	150.113	149478934	846	6.71429	0.553457	3.71607	0.628851	0.0334446	0.00565966	0.402553	3.77025e-08	3.77025e-08	1	0	0	1	0	0
AAAATTCTCT	10	60	10	25.2955	887065838	150.113	149478934	600	6	0.395327	2.37196	0.401394	0.0237196	0.00401394	0.399698	2.67394e-08	2.67394e-08	1	0	0	1	0	0
AAAATTCTGAATG	6	60	13	25.2955	887065838	150.113	149478934	780	10	0.237196	2.37196	0.401394	0.0308355	0.00521813	0.866011	3.47612e-08	3.47612e-08	1	0	0	1	1	0
AAAATTCTT	2	12	9	25.2955	887065838	150.113	149478934	108	6	0.0790653	0.474392	0.0802789	0.00426953	0.00072251	0.359728	4.81309e-09	4.81309e-09	1	0	0	1	0	0
AAAATTGG	15	61	8	25.2955	887065838	150.113	149478934	488	4.06667	0.59299	2.41149	0.408084	0.0192919	0.00326467	0.216725	2.1748e-08	2.1748e-08	1	0	0	1	0	0
AAAATTGTCT	20	80	10	25.2955	887065838	150.113	149478934	800	4	0.790653	3.16261	0.535192	0.0316261	0.00535192	0.266465	3.56525e-08	3.56525e-08	1	0	0	1	0	0
AAAATTT	2	8	7	25.2955	887065838	150.113	149478934	56	4	0.0790653	0.316261	0.0535192	0.00221383	0.000374635	0.186526	2.49568e-09	2.49568e-09	1	0	0	1	0	0
AAAATTTAG	8	48	9	25.2955	887065838	150.113	149478934	432	6	0.316261	1.89757	0.321115	0.0170781	0.00289004	0.359728	1.92524e-08	1.92524e-08	1	0	0	1	0	0
AAAATTTCAAT	4	16	11	25.2955	887065838	150.113	149478934	176	4	0.158131	0.632523	0.107038	0.00695775	0.00117742	0.293112	7.84356e-09	7.84356e-09	1	0	0	1	0	0
AAAATTTCC	6	26	9	25.2955	887065838	150.113	149478934	234	4.33333	0.237196	1.02785	0.173938	0.00925064	0.00156544	0.259803	1.04284e-08	1.04284e-08	1	0	0	1	0	0
AAAATTTCCT	6	28	10	25.2955	887065838	150.113	149478934	280	4.66667	0.237196	1.10691	0.187317	0.0110691	0.00187317	0.310876	1.24784e-08	1.24784e-08	1	0	0	1	0	0
AAAATTTCT	8	105	9	25.2955	887065838	150.113	149478934	945	13.125	0.316261	4.15093	0.70244	0.0373584	0.00632196	0.786905	4.21145e-08	4.21145e-08	1	0	0	1	1	0
AAAATTTCTAAACTTCC	2	12	17	25.2955	887065838	150.113	149478934	204	6	0.0790653	0.474392	0.0802789	0.00806466	0.00136474	0.679486	9.09139e-09	9.09139e-09	1	0	0	1	1	0
AAAATTTCTT	2	14	10	25.2955	887065838	150.113	149478934	140	7	0.0790653	0.553457	0.0936587	0.00553457	0.000936587	0.466314	6.23919e-09	6.23919e-09	1	0	0	1	0	0
AAAATTTGAG	4	16	10	25.2955	887065838	150.113	149478934	160	4	0.158131	0.632523	0.107038	0.00632523	0.00107038	0.266465	7.1305e-09	7.1305e-09	1	0	0	1	0	0
AAAC	15745	104464	4	25.2955	887065838	150.113	149478934	417856	6.63474	622.442	4129.74	698.854	16.519	2.79542	0.176793	1.8622e-05	1.8622e-05	1	1	0	0	0	0
AAACAAC	4	16	7	25.2955	887065838	150.113	149478934	112	4	0.158131	0.632523	0.107038	0.00442766	0.000749269	0.186526	4.99135e-09	4.99135e-09	1	0	0	1	0	0
AAACAACAAC	6	24	10	25.2955	887065838	150.113	149478934	240	4	0.237196	0.948784	0.160558	0.00948784	0.00160558	0.266465	1.06958e-08	1.06958e-08	1	0	0	1	0	0
AAACAACAC	5	35	9	25.2955	887065838	150.113	149478934	315	7	0.197663	1.38364	0.234147	0.0124528	0.00210732	0.419682	1.40382e-08	1.40382e-08	1	0	0	1	0	0
AAACAACCACGAGAC	3	12	15	25.2955	887065838	150.113	149478934	180	4	0.118598	0.474392	0.0802789	0.00711588	0.00120418	0.399698	8.02182e-09	8.02182e-09	1	0	0	1	0	0
AAACAAGTAGACAGGT	2	8	16	25.2955	887065838	150.113	149478934	128	4	0.0790653	0.316261	0.0535192	0.00506018	0.000856308	0.426344	5.7044e-09	5.7044e-09	1	0	0	1	0	0
AAACAAT	4	24	7	25.2955	887065838	150.113	149478934	168	6	0.158131	0.948784	0.160558	0.00664149	0.0011239	0.279788	7.48703e-09	7.48703e-09	1	0	0	1	0	0
AAACAATC	2	14	8	25.2955	887065838	150.113	149478934	112	7	0.0790653	0.553457	0.0936587	0.00442766	0.000749269	0.373051	4.99135e-09	4.99135e-09	1	0	0	1	0	0
AAACAC	6	25	6	25.2955	887065838	150.113	149478934	150	4.16667	0.237196	0.988317	0.167248	0.0059299	0.00100349	0.166541	6.68485e-09	6.68485e-09	1	0	0	1	0	0
AAACACAATATAC	9	36	13	25.2955	887065838	150.113	149478934	468	4	0.355794	1.42318	0.240837	0.0185013	0.00313088	0.346405	2.08567e-08	2.08567e-08	1	0	0	1	0	0
AAACACATATATATGTTTCT	3	12	20	25.2955	887065838	150.113	149478934	240	4	0.118598	0.474392	0.0802789	0.00948784	0.00160558	0.53293	1.06958e-08	1.06958e-08	1	0	0	1	1	0
AAACACCTCACCTGGCTGAATAGG	5	20	24	25.2955	887065838	150.113	149478934	480	4	0.197663	0.790653	0.133798	0.0189757	0.00321115	0.639516	2.13915e-08	2.13915e-08	1	0	0	1	1	0
AAACACG	8	32	7	25.2955	887065838	150.113	149478934	224	4	0.316261	1.26505	0.214077	0.00885532	0.00149854	0.186526	9.98271e-09	9.98271e-09	1	0	0	1	0	0
AAACACTAACGG	10	40	12	25.2955	887065838	150.113	149478934	480	4	0.395327	1.58131	0.267596	0.0189757	0.00321115	0.319758	2.13915e-08	2.13915e-08	1	0	0	1	0	0
AAACAG	14	140	6	25.2955	887065838	150.113	149478934	840	10	0.553457	5.53457	0.936587	0.0332074	0.00561952	0.399698	3.74351e-08	3.74351e-08	1	0	0	1	0	0
AAACAGAAACTG	2	14	12	25.2955	887065838	150.113	149478934	168	7	0.0790653	0.553457	0.0936587	0.00664149	0.0011239	0.559577	7.48703e-09	7.48703e-09	1	0	0	1	1	0
AAACAGTTG	46	184	9	25.2955	887065838	150.113	149478934	1656	4	1.8185	7.27401	1.23094	0.0654661	0.0110785	0.239819	7.38007e-08	7.38007e-08	1	0	0	1	0	0
AAACAT	12	48	6	25.2955	887065838	150.113	149478934	288	4	0.474392	1.89757	0.321115	0.0113854	0.00192669	0.159879	1.28349e-08	1.28349e-08	1	0	0	1	0	0
AAACATAT	4	16	8	25.2955	887065838	150.113	149478934	128	4	0.158131	0.632523	0.107038	0.00506018	0.000856308	0.213172	5.7044e-09	5.7044e-09	1	0	0	1	0	0
AAACATC	18	72	7	25.2955	887065838	150.113	149478934	504	4	0.711588	2.84635	0.481673	0.0199245	0.00337171	0.186526	2.24611e-08	2.24611e-08	1	0	0	1	0	0
AAACATG	6	24	7	25.2955	887065838	150.113	149478934	168	4	0.237196	0.948784	0.160558	0.00664149	0.0011239	0.186526	7.48703e-09	7.48703e-09	1	0	0	1	0	0
AAACATT	43	730	7	25.2955	887065838	150.113	149478934	5110	16.9767	1.6999	28.8588	4.88363	0.202012	0.0341854	0.791649	2.2773e-07	2.2773e-07	1	0	0	1	1	0
AAACC	652	6287	5	25.2955	887065838	150.113	149478934	31435	9.64264	25.7753	248.542	42.0594	1.24271	0.210297	0.321178	1.40092e-06	1.40092e-06	1	0	0	1	0	0
AAACCAACAC	14	67	10	25.2955	887065838	150.113	149478934	670	4.78571	0.553457	2.64869	0.448224	0.0264869	0.00448224	0.318806	2.9859e-08	2.9859e-08	1	0	0	1	0	0
AAACCAAGCCGG	18	145	12	25.2955	887065838	150.113	149478934	1740	8.05556	0.711588	5.73224	0.970036	0.0687868	0.0116404	0.643957	7.75442e-08	7.75442e-08	1	0	0	1	1	0
AAACCACAAC	10	55	10	25.2955	887065838	150.113	149478934	550	5.5	0.395327	2.1743	0.367945	0.021743	0.00367945	0.366389	2.45111e-08	2.45111e-08	1	0	0	1	0	0
AAACCAGTGGCGTGGAC	3	12	17	25.2955	887065838	150.113	149478934	204	4	0.118598	0.474392	0.0802789	0.00806466	0.00136474	0.452991	9.09139e-09	9.09139e-09	1	0	0	1	0	0
AAACCATGGGCAGCCCCGCCC	10	41	21	25.2955	887065838	150.113	149478934	861	4.1	0.395327	1.62084	0.274286	0.0340376	0.00576001	0.573566	3.8371e-08	3.8371e-08	1	0	0	1	1	0
AAACCATTCCG	9	36	11	25.2955	887065838	150.113	149478934	396	4	0.355794	1.42318	0.240837	0.0156549	0.0026492	0.293112	1.7648e-08	1.7648e-08	1	0	0	1	0	0
AAACCCC	8	36	7	25.2955	887065838	150.113	149478934	252	4.5	0.316261	1.42318	0.240837	0.00996223	0.00168586	0.209841	1.12305e-08	1.12305e-08	1	0	0	1	0	0
AAACCCT	206	2882	7	25.2955	887065838	150.113	149478934	20174	13.9903	8.14373	113.933	19.2803	0.797532	0.134962	0.652387	8.99068e-07	8.99068e-07	1	0	0	1	1	0
AAACCG	32	128	6	25.2955	887065838	150.113	149478934	768	4	1.26505	5.06018	0.856308	0.0303611	0.00513785	0.159879	3.42264e-08	3.42264e-08	1	0	0	1	0	0
AAACCGGGGCGCACGC	4	20	16	25.2955	887065838	150.113	149478934	320	5	0.158131	0.790653	0.133798	0.0126505	0.00214077	0.53293	1.4261e-08	1.4261e-08	1	0	0	1	1	0
AAACCGGGTGAAAGCCAAGAAGGT	2	9	24	25.2955	887065838	150.113	149478934	216	4.5	0.0790653	0.355794	0.0602092	0.00853906	0.00144502	0.719456	9.62618e-09	9.62618e-09	1	0	0	1	1	0
AAACCGTAAGAC	4	24	12	25.2955	887065838	150.113	149478934	288	6	0.158131	0.948784	0.160558	0.0113854	0.00192669	0.479637	1.28349e-08	1.28349e-08	1	0	0	1	0	0
AAACCT	2	29	6	25.2955	887065838	150.113	149478934	174	14.5	0.0790653	1.14645	0.194007	0.00687868	0.00116404	0.579562	7.75442e-09	7.75442e-09	1	0	0	1	1	0
AAACCTAAGCCCATCCT	4	32	17	25.2955	887065838	150.113	149478934	544	8	0.158131	1.26505	0.214077	0.0215058	0.00363931	0.905981	2.42437e-08	2.42437e-08	1	0	0	1	1	0
AAACCTACCAACTGCAGCC	11	44	19	25.2955	887065838	150.113	149478934	836	4	0.434859	1.73944	0.294356	0.0330493	0.00559276	0.506284	3.72569e-08	3.72569e-08	1	0	0	1	1	0
AAACCTATAACCT	5	54	13	25.2955	887065838	150.113	149478934	702	10.8	0.197663	2.13476	0.361255	0.0277519	0.00469631	0.935292	3.12851e-08	3.12851e-08	1	0	0	1	1	0
AAACCTC	14	98	7	25.2955	887065838	150.113	149478934	686	7	0.553457	3.8742	0.655611	0.0271194	0.00458928	0.32642	3.0572e-08	3.0572e-08	1	0	0	1	0	0
AAACCTCCATAAGCGAG	5	20	17	25.2955	887065838	150.113	149478934	340	4	0.197663	0.790653	0.133798	0.0134411	0.00227457	0.452991	1.51523e-08	1.51523e-08	1	0	0	1	0	0
AAACCTCCTCCT	45	183	12	25.2955	887065838	150.113	149478934	2196	4.06667	1.77897	7.23448	1.22425	0.0868137	0.014691	0.325087	9.78662e-08	9.78662e-08	1	0	0	1	0	0
AAACG	118	602	5	25.2955	887065838	150.113	149478934	3010	5.10169	4.66486	23.7987	4.02732	0.118993	0.0201366	0.169928	1.34143e-07	1.34143e-07	1	0	0	1	0	0
AAACGAAGAGGAACC	13	62	15	25.2955	887065838	150.113	149478934	930	4.76923	0.513925	2.45103	0.414774	0.0367654	0.00622161	0.476563	4.14461e-08	4.14461e-08	1	0	0	1	0	0
AAACGATTCTCCAAGTTATCG	2	10	21	25.2955	887065838	150.113	149478934	210	5	0.0790653	0.395327	0.0668991	0.00830186	0.00140488	0.699471	9.35879e-09	9.35879e-09	1	0	0	1	1	0
AAACGCC	10	58	7	25.2955	887065838	150.113	149478934	406	5.8	0.395327	2.29289	0.388015	0.0160503	0.0027161	0.270462	1.80937e-08	1.80937e-08	1	0	0	1	0	0
AAACGCTCACACT	6	30	13	25.2955	887065838	150.113	149478934	390	5	0.237196	1.18598	0.200697	0.0154177	0.00260906	0.433006	1.73806e-08	1.73806e-08	1	0	0	1	0	0
AAACGT	8	52	6	25.2955	887065838	150.113	149478934	312	6.5	0.316261	2.0557	0.347875	0.0123342	0.00208725	0.259803	1.39045e-08	1.39045e-08	1	0	0	1	0	0
AAACGTC	14	56	7	25.2955	887065838	150.113	149478934	392	4	0.553457	2.21383	0.374635	0.0154968	0.00262244	0.186526	1.74697e-08	1.74697e-08	1	0	0	1	0	0
AAACGTCCTACTCGTCC	6	42	17	25.2955	887065838	150.113	149478934	714	7	0.237196	1.66037	0.280976	0.0282263	0.00477659	0.792734	3.18199e-08	3.18199e-08	1	0	0	1	1	0
AAACGTCTC	2	14	9	25.2955	887065838	150.113	149478934	126	7	0.0790653	0.553457	0.0936587	0.00498112	0.000842928	0.419682	5.61527e-09	5.61527e-09	1	0	0	1	0	0
AAACT	164	972	5	25.2955	887065838	150.113	149478934	4860	5.92683	6.48336	38.4258	6.50259	0.192129	0.0325129	0.197412	2.16589e-07	2.16589e-07	1	0	0	1	0	0
AAACTAAACTAACT	6	36	14	25.2955	887065838	150.113	149478934	504	6	0.237196	1.42318	0.240837	0.0199245	0.00337171	0.559577	2.24611e-08	2.24611e-08	1	0	0	1	1	0
AAACTACAAC	7	39	10	25.2955	887065838	150.113	149478934	390	5.57143	0.276729	1.54177	0.260906	0.0154177	0.00260906	0.371148	1.73806e-08	1.73806e-08	1	0	0	1	0	0
AAACTACGC	4	56	9	25.2955	887065838	150.113	149478934	504	14	0.158131	2.21383	0.374635	0.0199245	0.00337171	0.839365	2.24611e-08	2.24611e-08	1	0	0	1	1	0
AAACTACTCAGCAGCTCCTAC	2	11	21	25.2955	887065838	150.113	149478934	231	5.5	0.0790653	0.434859	0.073589	0.00913205	0.00154537	0.769418	1.02947e-08	1.02947e-08	1	0	0	1	1	0
AAACTAT	7	28	7	25.2955	887065838	150.113	149478934	196	4	0.276729	1.10691	0.187317	0.0077484	0.00131122	0.186526	8.73487e-09	8.73487e-09	1	0	0	1	0	0
AAACTATTATATCTGGAACAGATAT	7	35	25	25.2955	887065838	150.113	149478934	875	5	0.276729	1.38364	0.234147	0.0345911	0.00585367	0.832703	3.89949e-08	3.89949e-08	1	0	0	1	1	0
AAACTC	11	76	6	25.2955	887065838	150.113	149478934	456	6.90909	0.434859	3.00448	0.508433	0.0180269	0.0030506	0.276155	2.03219e-08	2.03219e-08	1	0	0	1	0	0
AAACTG	10	100	6	25.2955	887065838	150.113	149478934	600	10	0.395327	3.95327	0.668991	0.0237196	0.00401394	0.399698	2.67394e-08	2.67394e-08	1	0	0	1	0	0
AAACTGAAAGAT	4	16	12	25.2955	887065838	150.113	149478934	192	4	0.158131	0.632523	0.107038	0.00759027	0.00128446	0.319758	8.55661e-09	8.55661e-09	1	0	0	1	0	0
AAACTGC	4	16	7	25.2955	887065838	150.113	149478934	112	4	0.158131	0.632523	0.107038	0.00442766	0.000749269	0.186526	4.99135e-09	4.99135e-09	1	0	0	1	0	0
AAACTGG	2	8	7	25.2955	887065838	150.113	149478934	56	4	0.0790653	0.316261	0.0535192	0.00221383	0.000374635	0.186526	2.49568e-09	2.49568e-09	1	0	0	1	0	0
AAACTGGT	19	76	8	25.2955	887065838	150.113	149478934	608	4	0.751121	3.00448	0.508433	0.0240359	0.00406746	0.213172	2.70959e-08	2.70959e-08	1	0	0	1	0	0
AAACTT	2	8	6	25.2955	887065838	150.113	149478934	48	4	0.0790653	0.316261	0.0535192	0.00189757	0.000321115	0.159879	2.13915e-09	2.13915e-09	1	0	0	1	0	0
AAACTTAT	13	52	8	25.2955	887065838	150.113	149478934	416	4	0.513925	2.0557	0.347875	0.0164456	0.002783	0.213172	1.85393e-08	1.85393e-08	1	0	0	1	0	0
AAACTTC	8	32	7	25.2955	887065838	150.113	149478934	224	4	0.316261	1.26505	0.214077	0.00885532	0.00149854	0.186526	9.98271e-09	9.98271e-09	1	0	0	1	0	0
AAACTTGC	7	28	8	25.2955	887065838	150.113	149478934	224	4	0.276729	1.10691	0.187317	0.00885532	0.00149854	0.213172	9.98271e-09	9.98271e-09	1	0	0	1	0	0
AAAG	17458	188182	4	25.2955	887065838	150.113	149478934	752728	10.7791	690.161	7439.34	1258.92	29.7573	5.03568	0.287226	3.35458e-05	3.35458e-05	1	1	1	0	0	0
AAAGAAATG	6	40	9	25.2955	887065838	150.113	149478934	360	6.66667	0.237196	1.58131	0.267596	0.0142318	0.00240837	0.399698	1.60436e-08	1.60436e-08	1	0	0	1	0	0
AAAGAAATTC	8	32	10	25.2955	887065838	150.113	149478934	320	4	0.316261	1.26505	0.214077	0.0126505	0.00214077	0.266465	1.4261e-08	1.4261e-08	1	0	0	1	0	0
AAAGAAATTTAG	4	16	12	25.2955	887065838	150.113	149478934	192	4	0.158131	0.632523	0.107038	0.00759027	0.00128446	0.319758	8.55661e-09	8.55661e-09	1	0	0	1	0	0
AAAGAAC	10	40	7	25.2955	887065838	150.113	149478934	280	4	0.395327	1.58131	0.267596	0.0110691	0.00187317	0.186526	1.24784e-08	1.24784e-08	1	0	0	1	0	0
AAAGAACCT	7	28	9	25.2955	887065838	150.113	149478934	252	4	0.276729	1.10691	0.187317	0.00996223	0.00168586	0.239819	1.12305e-08	1.12305e-08	1	0	0	1	0	0
AAAGAAG	55	304	7	25.2955	887065838	150.113	149478934	2128	5.52727	2.1743	12.0179	2.03373	0.0841255	0.0142361	0.257744	9.48357e-08	9.48357e-08	1	0	0	1	0	0
AAAGAAGAAG	32	129	10	25.2955	887065838	150.113	149478934	1290	4.03125	1.26505	5.09971	0.862998	0.0509971	0.00862998	0.268547	5.74897e-08	5.74897e-08	1	0	0	1	0	0
AAAGAAGAGAGAAG	5	20	14	25.2955	887065838	150.113	149478934	280	4	0.197663	0.790653	0.133798	0.0110691	0.00187317	0.373051	1.24784e-08	1.24784e-08	1	0	0	1	0	0
AAAGAAGAGGAAGAAGAAG	2	8	19	25.2955	887065838	150.113	149478934	152	4	0.0790653	0.316261	0.0535192	0.00600897	0.00101687	0.506284	6.77398e-09	6.77398e-09	1	0	0	1	1	0
AAAGAAGATGAG	2	8	12	25.2955	887065838	150.113	149478934	96	4	0.0790653	0.316261	0.0535192	0.00379514	0.000642231	0.319758	4.2783e-09	4.2783e-09	1	0	0	1	0	0
AAAGAAGGAAGAGGAACC	4	20	18	25.2955	887065838	150.113	149478934	360	5	0.158131	0.790653	0.133798	0.0142318	0.00240837	0.599546	1.60436e-08	1.60436e-08	1	0	0	1	1	0
AAAGAATC	8	48	8	25.2955	887065838	150.113	149478934	384	6	0.316261	1.89757	0.321115	0.0151805	0.00256892	0.319758	1.71132e-08	1.71132e-08	1	0	0	1	0	0
AAAGAATG	17	86	8	25.2955	887065838	150.113	149478934	688	5.05882	0.672055	3.39981	0.575332	0.0271985	0.00460266	0.2696	3.06612e-08	3.06612e-08	1	0	0	1	0	0
AAAGAC	65	631	6	25.2955	887065838	150.113	149478934	3786	9.70769	2.56962	24.9451	4.22133	0.149671	0.025328	0.388014	1.68726e-07	1.68726e-07	1	0	0	1	0	0
AAAGACC	16	116	7	25.2955	887065838	150.113	149478934	812	7.25	0.632523	4.58579	0.776029	0.0321005	0.0054322	0.338078	3.61873e-08	3.61873e-08	1	0	0	1	0	0
AAAGACG	4	16	7	25.2955	887065838	150.113	149478934	112	4	0.158131	0.632523	0.107038	0.00442766	0.000749269	0.186526	4.99135e-09	4.99135e-09	1	0	0	1	0	0
AAAGACT	4	16	7	25.2955	887065838	150.113	149478934	112	4	0.158131	0.632523	0.107038	0.00442766	0.000749269	0.186526	4.99135e-09	4.99135e-09	1	0	0	1	0	0
AAAGACTCAAGTCG	2	16	14	25.2955	887065838	150.113	149478934	224	8	0.0790653	0.632523	0.107038	0.00885532	0.00149854	0.746102	9.98271e-09	9.98271e-09	1	0	0	1	1	0
AAAGAG	196	1295	6	25.2955	887065838	150.113	149478934	7770	6.60714	7.7484	51.1948	8.66343	0.307169	0.0519806	0.264086	3.46275e-07	3.46275e-07	1	0	0	1	0	0
AAAGAGAGAAGGAGGGAGGGAAG	2	8	23	25.2955	887065838	150.113	149478934	184	4	0.0790653	0.316261	0.0535192	0.00727401	0.00123094	0.61287	8.20008e-09	8.20008e-09	1	0	0	1	1	0
AAAGAGG	8	52	7	25.2955	887065838	150.113	149478934	364	6.5	0.316261	2.0557	0.347875	0.0143899	0.00243513	0.303104	1.62219e-08	1.62219e-08	1	0	0	1	0	0
AAAGAGGAGGAGGAGG	5	20	16	25.2955	887065838	150.113	149478934	320	4	0.197663	0.790653	0.133798	0.0126505	0.00214077	0.426344	1.4261e-08	1.4261e-08	1	0	0	1	0	0
AAAGAGTT	4	24	8	25.2955	887065838	150.113	149478934	192	6	0.158131	0.948784	0.160558	0.00759027	0.00128446	0.319758	8.55661e-09	8.55661e-09	1	0	0	1	0	0
AAAGAT	9	56	6	25.2955	887065838	150.113	149478934	336	6.22222	0.355794	2.21383	0.374635	0.013283	0.00224781	0.248701	1.49741e-08	1.49741e-08	1	0	0	1	0	0
AAAGATAAC	6	24	9	25.2955	887065838	150.113	149478934	216	4	0.237196	0.948784	0.160558	0.00853906	0.00144502	0.239819	9.62618e-09	9.62618e-09	1	0	0	1	0	0
AAAGATAGAGACGGAG	6	30	16	25.2955	887065838	150.113	149478934	480	5	0.237196	1.18598	0.200697	0.0189757	0.00321115	0.53293	2.13915e-08	2.13915e-08	1	0	0	1	1	0
AAAGATGGTGTGAATGGT	49	207	18	25.2955	887065838	150.113	149478934	3726	4.22449	1.9371	8.18326	1.38481	0.147299	0.0249266	0.506556	1.66052e-07	1.66052e-07	1	0	0	1	1	0
AAAGC	86	522	5	25.2955	887065838	150.113	149478934	2610	6.06977	3.39981	20.6361	3.49213	0.10318	0.0174607	0.202173	1.16316e-07	1.16316e-07	1	0	0	1	0	0
AAAGCAG	12	48	7	25.2955	887065838	150.113	149478934	336	4	0.474392	1.89757	0.321115	0.013283	0.00224781	0.186526	1.49741e-08	1.49741e-08	1	0	0	1	0	0
AAAGCAGCCATCGATGAG	4	16	18	25.2955	887065838	150.113	149478934	288	4	0.158131	0.632523	0.107038	0.0113854	0.00192669	0.479637	1.28349e-08	1.28349e-08	1	0	0	1	0	0
AAAGCC	11	44	6	25.2955	887065838	150.113	149478934	264	4	0.434859	1.73944	0.294356	0.0104366	0.00176614	0.159879	1.17653e-08	1.17653e-08	1	0	0	1	0	0
AAAGCCC	4	16	7	25.2955	887065838	150.113	149478934	112	4	0.158131	0.632523	0.107038	0.00442766	0.000749269	0.186526	4.99135e-09	4.99135e-09	1	0	0	1	0	0
AAAGCCTAGAACCT	4	32	14	25.2955	887065838	150.113	149478934	448	8	0.158131	1.26505	0.214077	0.0177106	0.00299708	0.746102	1.99654e-08	1.99654e-08	1	0	0	1	1	0
AAAGCG	2	8	6	25.2955	887065838	150.113	149478934	48	4	0.0790653	0.316261	0.0535192	0.00189757	0.000321115	0.159879	2.13915e-09	2.13915e-09	1	0	0	1	0	0
AAAGCGGAGGAGGGAG	8	40	16	25.2955	887065838	150.113	149478934	640	5	0.316261	1.58131	0.267596	0.0253009	0.00428154	0.53293	2.8522e-08	2.8522e-08	1	0	0	1	1	0
AAAGCGGC	17	68	8	25.2955	887065838	150.113	149478934	544	4	0.672055	2.68822	0.454914	0.0215058	0.00363931	0.213172	2.42437e-08	2.42437e-08	1	0	0	1	0	0
AAAGCGGCGGCCGAC	70	323	15	25.2955	887065838	150.113	149478934	4845	4.61429	2.76729	12.7691	2.16084	0.191536	0.0324126	0.46108	2.15921e-07	2.15921e-07	1	0	0	1	0	0
AAAGCT	13	88	6	25.2955	887065838	150.113	149478934	528	6.76923	0.513925	3.47887	0.588712	0.0208732	0.00353227	0.270565	2.35307e-08	2.35307e-08	1	0	0	1	0	0
AAAGCTCTC	1	4	9	25.2955	887065838	150.113	149478934	36	4	0.0395327	0.158131	0.0267596	0.00142318	0.000240837	0.239819	1.60436e-09	1.60436e-09	1	0	0	1	0	0
AAAGCTG	21	105	7	25.2955	887065838	150.113	149478934	735	5	0.830186	4.15093	0.70244	0.0290565	0.00491708	0.233157	3.27558e-08	3.27558e-08	1	0	0	1	0	0
AAAGCTGAAGAAGCCAAG	6	28	18	25.2955	887065838	150.113	149478934	504	4.66667	0.237196	1.10691	0.187317	0.0199245	0.00337171	0.559577	2.24611e-08	2.24611e-08	1	0	0	1	1	0
AAAGCTGTTGC	2	18	11	25.2955	887065838	150.113	149478934	198	9	0.0790653	0.711588	0.120418	0.00782747	0.0013246	0.659501	8.824e-09	8.824e-09	1	0	0	1	1	0
AAAGG	813	7779	5	25.2955	887065838	150.113	149478934	38895	9.56827	32.1401	307.525	52.0408	1.53762	0.260204	0.318701	1.73338e-06	1.73338e-06	1	0	0	1	0	0
AAAGGAAGGAAGAG	10	41	14	25.2955	887065838	150.113	149478934	574	4.1	0.395327	1.62084	0.274286	0.0226918	0.00384001	0.382377	2.55807e-08	2.55807e-08	1	0	0	1	0	0
AAAGGAG	24	118	7	25.2955	887065838	150.113	149478934	826	4.91667	0.948784	4.66486	0.789409	0.032654	0.00552586	0.229271	3.68112e-08	3.68112e-08	1	0	0	1	0	0
AAAGGAGCC	5	39	9	25.2955	887065838	150.113	149478934	351	7.8	0.197663	1.54177	0.260906	0.013876	0.00234816	0.467646	1.56425e-08	1.56425e-08	1	0	0	1	0	0
AAAGGCAATGCC	3	12	12	25.2955	887065838	150.113	149478934	144	4	0.118598	0.474392	0.0802789	0.0056927	0.000963346	0.319758	6.41745e-09	6.41745e-09	1	0	0	1	0	0
AAAGGCAGCAAGGAGAGG	8	32	18	25.2955	887065838	150.113	149478934	576	4	0.316261	1.26505	0.214077	0.0227708	0.00385339	0.479637	2.56698e-08	2.56698e-08	1	0	0	1	0	0
AAAGGG	62	430	6	25.2955	887065838	150.113	149478934	2580	6.93548	2.45103	16.999	2.87666	0.101994	0.01726	0.27721	1.14979e-07	1.14979e-07	1	0	0	1	0	0
AAAGGGCTACTACCTCAAGCTGG	51	209	23	25.2955	887065838	150.113	149478934	4807	4.09804	2.01617	8.26233	1.39819	0.190034	0.0321584	0.627891	2.14227e-07	2.14227e-07	1	0	0	1	1	0
AAAGGGG	5	21	7	25.2955	887065838	150.113	149478934	147	4.2	0.197663	0.830186	0.140488	0.0058113	0.000983416	0.195852	6.55115e-09	6.55115e-09	1	0	0	1	0	0
AAAGGGGGC	2	8	9	25.2955	887065838	150.113	149478934	72	4	0.0790653	0.316261	0.0535192	0.00284635	0.000481673	0.239819	3.20873e-09	3.20873e-09	1	0	0	1	0	0
AAAGGT	30	141	6	25.2955	887065838	150.113	149478934	846	4.7	1.18598	5.57411	0.943277	0.0334446	0.00565966	0.187858	3.77025e-08	3.77025e-08	1	0	0	1	0	0
AAAGGTG	12	50	7	25.2955	887065838	150.113	149478934	350	4.16667	0.474392	1.97663	0.334495	0.0138364	0.00234147	0.194297	1.5598e-08	1.5598e-08	1	0	0	1	0	0
AAAGGTTAGTACGCTAACCTTGGT	8	47	24	25.2955	887065838	150.113	149478934	1128	5.875	0.316261	1.85804	0.314426	0.0445929	0.00754621	0.939289	5.02701e-08	5.02701e-08	1	0	0	1	1	0
AAAGT	65	361	5	25.2955	887065838	150.113	149478934	1805	5.55385	2.56962	14.2713	2.41506	0.0713565	0.0120753	0.184988	8.0441e-08	8.0441e-08	1	0	0	1	0	0
AAAGTACGAG	4	24	10	25.2955	887065838	150.113	149478934	240	6	0.158131	0.948784	0.160558	0.00948784	0.00160558	0.399698	1.06958e-08	1.06958e-08	1	0	0	1	0	0
AAAGTC	10	40	6	25.2955	887065838	150.113	149478934	240	4	0.395327	1.58131	0.267596	0.00948784	0.00160558	0.159879	1.06958e-08	1.06958e-08	1	0	0	1	0	0
AAAGTCCACAACT	7	28	13	25.2955	887065838	150.113	149478934	364	4	0.276729	1.10691	0.187317	0.0143899	0.00243513	0.346405	1.62219e-08	1.62219e-08	1	0	0	1	0	0
AAAGTCG	89	492	7	25.2955	887065838	150.113	149478934	3444	5.52809	3.51841	19.4501	3.29143	0.136151	0.02304	0.257782	1.53484e-07	1.53484e-07	1	0	0	1	0	0
AAAGTCT	15	60	7	25.2955	887065838	150.113	149478934	420	4	0.59299	2.37196	0.401394	0.0166037	0.00280976	0.186526	1.87176e-08	1.87176e-08	1	0	0	1	0	0
AAAGTG	16	64	6	25.2955	887065838	150.113	149478934	384	4	0.632523	2.53009	0.428154	0.0151805	0.00256892	0.159879	1.71132e-08	1.71132e-08	1	0	0	1	0	0
AAAGTGAC	5	41	8	25.2955	887065838	150.113	149478934	328	8.2	0.197663	1.62084	0.274286	0.0129667	0.00219429	0.437003	1.46175e-08	1.46175e-08	1	0	0	1	0	0
AAAGTGG	13	52	7	25.2955	887065838	150.113	149478934	364	4	0.513925	2.0557	0.347875	0.0143899	0.00243513	0.186526	1.62219e-08	1.62219e-08	1	0	0	1	0	0
AAAGTGGTCG	36	156	10	25.2955	887065838	150.113	149478934	1560	4.33333	1.42318	6.1671	1.04363	0.061671	0.0104363	0.28867	6.95224e-08	6.95224e-08	1	0	0	1	0	0
AAAGTGTTCATATCGAGTTAT	7	28	21	25.2955	887065838	150.113	149478934	588	4	0.276729	1.10691	0.187317	0.0232452	0.00393366	0.559577	2.62046e-08	2.62046e-08	1	0	0	1	1	0
AAAGTT	32	128	6	25.2955	887065838	150.113	149478934	768	4	1.26505	5.06018	0.856308	0.0303611	0.00513785	0.159879	3.42264e-08	3.42264e-08	1	0	0	1	0	0
AAAGTTAT	29	121	8	25.2955	887065838	150.113	149478934	968	4.17241	1.14645	4.78345	0.809479	0.0382676	0.00647583	0.222361	4.31396e-08	4.31396e-08	1	0	0	1	0	0
AAAGTTG	45	250	7	25.2955	887065838	150.113	149478934	1750	5.55556	1.77897	9.88317	1.67248	0.0691822	0.0117073	0.259063	7.79899e-08	7.79899e-08	1	0	0	1	0	0
AAAT	32747	255956	4	25.2955	887065838	150.113	149478934	1023824	7.81617	1294.58	10118.6	1712.32	40.4745	6.84929	0.208274	4.56274e-05	4.56274e-05	1	1	1	0	0	0
AAATAAATGG	20	91	10	25.2955	887065838	150.113	149478934	910	4.55	0.790653	3.59747	0.608781	0.0359747	0.00608781	0.303104	4.05547e-08	4.05547e-08	1	0	0	1	0	0
AAATAAC	30	120	7	25.2955	887065838	150.113	149478934	840	4	1.18598	4.74392	0.802789	0.0332074	0.00561952	0.186526	3.74351e-08	3.74351e-08	1	0	0	1	0	0
AAATAACAT	2	8	9	25.2955	887065838	150.113	149478934	72	4	0.0790653	0.316261	0.0535192	0.00284635	0.000481673	0.239819	3.20873e-09	3.20873e-09	1	0	0	1	0	0
AAATAAT	18	106	7	25.2955	887065838	150.113	149478934	742	5.88889	0.711588	4.19046	0.70913	0.0293332	0.00496391	0.274607	3.30677e-08	3.30677e-08	1	0	0	1	0	0
AAATAATAATAATTC	13	52	15	25.2955	887065838	150.113	149478934	780	4	0.513925	2.0557	0.347875	0.0308355	0.00521813	0.399698	3.47612e-08	3.47612e-08	1	0	0	1	0	0
AAATAATACT	20	80	10	25.2955	887065838	150.113	149478934	800	4	0.790653	3.16261	0.535192	0.0316261	0.00535192	0.266465	3.56525e-08	3.56525e-08	1	0	0	1	0	0
AAATAATCATGT	8	32	12	25.2955	887065838	150.113	149478934	384	4	0.316261	1.26505	0.214077	0.0151805	0.00256892	0.319758	1.71132e-08	1.71132e-08	1	0	0	1	0	0
AAATAC	66	296	6	25.2955	887065838	150.113	149478934	1776	4.48485	2.60916	11.7017	1.98021	0.07021	0.0118813	0.179258	7.91486e-08	7.91486e-08	1	0	0	1	0	0
AAATACAT	334	2756	8	25.2955	887065838	150.113	149478934	22048	8.2515	13.2039	108.952	18.4374	0.871616	0.147499	0.439747	9.82584e-07	9.82584e-07	1	0	0	1	0	0
AAATACTT	17	219	8	25.2955	887065838	150.113	149478934	1752	12.8824	0.672055	8.65765	1.46509	0.0692612	0.0117207	0.686539	7.8079e-08	7.8079e-08	1	0	0	1	1	0
AAATAG	2	8	6	25.2955	887065838	150.113	149478934	48	4	0.0790653	0.316261	0.0535192	0.00189757	0.000321115	0.159879	2.13915e-09	2.13915e-09	1	0	0	1	0	0
AAATAGATAATAGACAGATTATCT	4	16	24	25.2955	887065838	150.113	149478934	384	4	0.158131	0.632523	0.107038	0.0151805	0.00256892	0.639516	1.71132e-08	1.71132e-08	1	0	0	1	1	0
AAATAGT	10	40	7	25.2955	887065838	150.113	149478934	280	4	0.395327	1.58131	0.267596	0.0110691	0.00187317	0.186526	1.24784e-08	1.24784e-08	1	0	0	1	0	0
AAATAGTACGTGTGTGAAGTACG	4	16	23	25.2955	887065838	150.113	149478934	368	4	0.158131	0.632523	0.107038	0.014548	0.00246189	0.61287	1.64002e-08	1.64002e-08	1	0	0	1	1	0
AAATAT	231	1167	6	25.2955	887065838	150.113	149478934	7002	5.05195	9.13205	46.1346	7.80712	0.276808	0.0468427	0.201925	3.12049e-07	3.12049e-07	1	0	0	1	0	0
AAATATATATACAATTGTATATATG	4	16	25	25.2955	887065838	150.113	149478934	400	4	0.158131	0.632523	0.107038	0.0158131	0.00267596	0.666163	1.78263e-08	1.78263e-08	1	0	0	1	1	0
AAATATATATTATATATTATGTAT	3	12	24	25.2955	887065838	150.113	149478934	288	4	0.118598	0.474392	0.0802789	0.0113854	0.00192669	0.639516	1.28349e-08	1.28349e-08	1	0	0	1	1	0
AAATATGCAGGTATGTATATAT	4	16	22	25.2955	887065838	150.113	149478934	352	4	0.158131	0.632523	0.107038	0.0139155	0.00235485	0.586223	1.56871e-08	1.56871e-08	1	0	0	1	1	0
AAATATGTCT	4	20	10	25.2955	887065838	150.113	149478934	200	5	0.158131	0.790653	0.133798	0.00790653	0.00133798	0.333081	8.91313e-09	8.91313e-09	1	0	0	1	0	0
AAATATT	58	237	7	25.2955	887065838	150.113	149478934	1659	4.08621	2.29289	9.36924	1.58551	0.0655847	0.0110986	0.190545	7.39344e-08	7.39344e-08	1	0	0	1	0	0
AAATC	43	230	5	25.2955	887065838	150.113	149478934	1150	5.34884	1.6999	9.09251	1.53868	0.0454626	0.00769339	0.17816	5.12505e-08	5.12505e-08	1	0	0	1	0	0
AAATCAATC	4	40	9	25.2955	887065838	150.113	149478934	360	10	0.158131	1.58131	0.267596	0.0142318	0.00240837	0.599546	1.60436e-08	1.60436e-08	1	0	0	1	1	0
AAATCAC	19	76	7	25.2955	887065838	150.113	149478934	532	4	0.751121	3.00448	0.508433	0.0210314	0.00355903	0.186526	2.37089e-08	2.37089e-08	1	0	0	1	0	0
AAATCACT	11	44	8	25.2955	887065838	150.113	149478934	352	4	0.434859	1.73944	0.294356	0.0139155	0.00235485	0.213172	1.56871e-08	1.56871e-08	1	0	0	1	0	0
AAATCATGGTAACCCGAAGGGTGT	2	8	24	25.2955	887065838	150.113	149478934	192	4	0.0790653	0.316261	0.0535192	0.00759027	0.00128446	0.639516	8.55661e-09	8.55661e-09	1	0	0	1	1	0
AAATCC	67	276	6	25.2955	887065838	150.113	149478934	1656	4.1194	2.64869	10.911	1.84641	0.0654661	0.0110785	0.164652	7.38007e-08	7.38007e-08	1	0	0	1	0	0
AAATCCATAGCCATCATTGT	23	120	20	25.2955	887065838	150.113	149478934	2400	5.21739	0.909251	4.74392	0.802789	0.0948784	0.0160558	0.695126	1.06958e-07	1.06958e-07	1	0	0	1	1	0
AAATCCTG	2	32	8	25.2955	887065838	150.113	149478934	256	16	0.0790653	1.26505	0.214077	0.0101204	0.00171262	0.852688	1.14088e-08	1.14088e-08	1	0	0	1	1	0
AAATCGC	4	16	7	25.2955	887065838	150.113	149478934	112	4	0.158131	0.632523	0.107038	0.00442766	0.000749269	0.186526	4.99135e-09	4.99135e-09	1	0	0	1	0	0
AAATCT	32	128	6	25.2955	887065838	150.113	149478934	768	4	1.26505	5.06018	0.856308	0.0303611	0.00513785	0.159879	3.42264e-08	3.42264e-08	1	0	0	1	0	0
AAATCTAC	2	12	8	25.2955	887065838	150.113	149478934	96	6	0.0790653	0.474392	0.0802789	0.00379514	0.000642231	0.319758	4.2783e-09	4.2783e-09	1	0	0	1	0	0
AAATCTACATATGG	4	16	14	25.2955	887065838	150.113	149478934	224	4	0.158131	0.632523	0.107038	0.00885532	0.00149854	0.373051	9.98271e-09	9.98271e-09	1	0	0	1	0	0
AAATCTC	11	44	7	25.2955	887065838	150.113	149478934	308	4	0.434859	1.73944	0.294356	0.0121761	0.00206049	0.186526	1.37262e-08	1.37262e-08	1	0	0	1	0	0
AAATCTG	8	34	7	25.2955	887065838	150.113	149478934	238	4.25	0.316261	1.34411	0.227457	0.00940878	0.0015922	0.198183	1.06066e-08	1.06066e-08	1	0	0	1	0	0
AAATCTTC	33	133	8	25.2955	887065838	150.113	149478934	1064	4.0303	1.30458	5.25785	0.889757	0.0420628	0.00711806	0.214787	4.74179e-08	4.74179e-08	1	0	0	1	0	0
AAATCTTCAG	4	28	10	25.2955	887065838	150.113	149478934	280	7	0.158131	1.10691	0.187317	0.0110691	0.00187317	0.466314	1.24784e-08	1.24784e-08	1	0	0	1	0	0
AAATG	83	570	5	25.2955	887065838	150.113	149478934	2850	6.86747	3.28121	22.5336	3.81325	0.112668	0.0190662	0.228743	1.27012e-07	1.27012e-07	1	0	0	1	0	0
AAATGAACG	23	198	9	25.2955	887065838	150.113	149478934	1782	8.6087	0.909251	7.82747	1.3246	0.0704472	0.0119214	0.516131	7.9416e-08	7.9416e-08	1	0	0	1	1	0
AAATGAAGAGCAACACC	4	16	17	25.2955	887065838	150.113	149478934	272	4	0.158131	0.632523	0.107038	0.0107529	0.00181965	0.452991	1.21219e-08	1.21219e-08	1	0	0	1	0	0
AAATGAAT	31	203	8	25.2955	887065838	150.113	149478934	1624	6.54839	1.22551	8.02513	1.35805	0.0642011	0.0108644	0.348983	7.23746e-08	7.23746e-08	1	0	0	1	0	0
AAATGAATG	84	476	9	25.2955	887065838	150.113	149478934	4284	5.66667	3.32074	18.8176	3.1844	0.169358	0.0286596	0.339743	1.90919e-07	1.90919e-07	1	0	0	1	0	0
AAATGACAG	11	44	9	25.2955	887065838	150.113	149478934	396	4	0.434859	1.73944	0.294356	0.0156549	0.0026492	0.239819	1.7648e-08	1.7648e-08	1	0	0	1	0	0
AAATGAGTG	6	44	9	25.2955	887065838	150.113	149478934	396	7.33333	0.237196	1.73944	0.294356	0.0156549	0.0026492	0.439667	1.7648e-08	1.7648e-08	1	0	0	1	0	0
AAATGAT	35	194	7	25.2955	887065838	150.113	149478934	1358	5.54286	1.38364	7.66934	1.29784	0.0536854	0.00908489	0.258471	6.05202e-08	6.05202e-08	1	0	0	1	0	0
AAATGATCCTCGCGTAGCGATCTT	2	8	24	25.2955	887065838	150.113	149478934	192	4	0.0790653	0.316261	0.0535192	0.00759027	0.00128446	0.639516	8.55661e-09	8.55661e-09	1	0	0	1	1	0
AAATGCG	10	60	7	25.2955	887065838	150.113	149478934	420	6	0.395327	2.37196	0.401394	0.0166037	0.00280976	0.279788	1.87176e-08	1.87176e-08	1	0	0	1	0	0
AAATGCGACGAATGCACGTGCACCC	6	29	25	25.2955	887065838	150.113	149478934	725	4.83333	0.237196	1.14645	0.194007	0.0286612	0.00485018	0.804947	3.23101e-08	3.23101e-08	1	0	0	1	1	0
AAATGCTTGGGGAAATTGGCAG	3	12	22	25.2955	887065838	150.113	149478934	264	4	0.118598	0.474392	0.0802789	0.0104366	0.00176614	0.586223	1.17653e-08	1.17653e-08	1	0	0	1	1	0
AAATGG	19	78	6	25.2955	887065838	150.113	149478934	468	4.10526	0.751121	3.08355	0.521813	0.0185013	0.00313088	0.164086	2.08567e-08	2.08567e-08	1	0	0	1	0	0
AAATGGAATGCAGTGGAAGGTCAG	20	102	24	25.2955	887065838	150.113	149478934	2448	5.1	0.790653	4.03233	0.68237	0.096776	0.0163769	0.815383	1.09097e-07	1.09097e-07	1	0	0	1	1	0
AAATGGC	4	16	7	25.2955	887065838	150.113	149478934	112	4	0.158131	0.632523	0.107038	0.00442766	0.000749269	0.186526	4.99135e-09	4.99135e-09	1	0	0	1	0	0
AAATGGCAGAAGTGTGAGC	4	16	19	25.2955	887065838	150.113	149478934	304	4	0.158131	0.632523	0.107038	0.0120179	0.00203373	0.506284	1.3548e-08	1.3548e-08	1	0	0	1	1	0
AAATGGGGTAT	4	20	11	25.2955	887065838	150.113	149478934	220	5	0.158131	0.790653	0.133798	0.00869719	0.00147178	0.366389	9.80444e-09	9.80444e-09	1	0	0	1	0	0
AAATGGTGCAAGTGGTGC	4	16	18	25.2955	887065838	150.113	149478934	288	4	0.158131	0.632523	0.107038	0.0113854	0.00192669	0.479637	1.28349e-08	1.28349e-08	1	0	0	1	0	0
AAATGT	5	20	6	25.2955	887065838	150.113	149478934	120	4	0.197663	0.790653	0.133798	0.00474392	0.000802789	0.159879	5.34788e-09	5.34788e-09	1	0	0	1	0	0
AAATGTATCCTGC	2	10	13	25.2955	887065838	150.113	149478934	130	5	0.0790653	0.395327	0.0668991	0.00513925	0.000869688	0.433006	5.79354e-09	5.79354e-09	1	0	0	1	0	0
AAATGTC	45	192	7	25.2955	887065838	150.113	149478934	1344	4.26667	1.77897	7.59027	1.28446	0.0531319	0.00899123	0.198961	5.98962e-08	5.98962e-08	1	0	0	1	0	0
AAATGTCTAT	4	16	10	25.2955	887065838	150.113	149478934	160	4	0.158131	0.632523	0.107038	0.00632523	0.00107038	0.266465	7.1305e-09	7.1305e-09	1	0	0	1	0	0
AAATGTT	43	172	7	25.2955	887065838	150.113	149478934	1204	4	1.6999	6.79962	1.15066	0.0475973	0.00805465	0.186526	5.3657e-08	5.3657e-08	1	0	0	1	0	0
AAATT	573	3207	5	25.2955	887065838	150.113	149478934	16035	5.59686	22.6522	126.781	21.4545	0.633906	0.107273	0.186421	7.1461e-07	7.1461e-07	1	0	0	1	0	0
AAATTAAG	16	132	8	25.2955	887065838	150.113	149478934	1056	8.25	0.632523	5.21831	0.883068	0.0417465	0.00706454	0.439667	4.70613e-08	4.70613e-08	1	0	0	1	0	0
AAATTAATG	15	89	9	25.2955	887065838	150.113	149478934	801	5.93333	0.59299	3.51841	0.595402	0.0316657	0.00535861	0.355731	3.56971e-08	3.56971e-08	1	0	0	1	0	0
AAATTAC	2	8	7	25.2955	887065838	150.113	149478934	56	4	0.0790653	0.316261	0.0535192	0.00221383	0.000374635	0.186526	2.49568e-09	2.49568e-09	1	0	0	1	0	0
AAATTAGAC	2	12	9	25.2955	887065838	150.113	149478934	108	6	0.0790653	0.474392	0.0802789	0.00426953	0.00072251	0.359728	4.81309e-09	4.81309e-09	1	0	0	1	0	0
AAATTAT	88	838	7	25.2955	887065838	150.113	149478934	5866	9.52273	3.47887	33.1284	5.60614	0.231899	0.039243	0.444058	2.61422e-07	2.61422e-07	1	0	0	1	0	0
AAATTATGTGAAATTCACATAATAG	5	24	25	25.2955	887065838	150.113	149478934	600	4.8	0.197663	0.948784	0.160558	0.0237196	0.00401394	0.799395	2.67394e-08	2.67394e-08	1	0	0	1	1	0
AAATTATTGAG	17	88	11	25.2955	887065838	150.113	149478934	968	5.17647	0.672055	3.47887	0.588712	0.0382676	0.00647583	0.379321	4.31396e-08	4.31396e-08	1	0	0	1	0	0
AAATTC	78	334	6	25.2955	887065838	150.113	149478934	2004	4.28205	3.08355	13.2039	2.23443	0.0792235	0.0134066	0.171153	8.93096e-08	8.93096e-08	1	0	0	1	0	0
AAATTCATC	14	62	9	25.2955	887065838	150.113	149478934	558	4.42857	0.553457	2.45103	0.414774	0.0220592	0.00373297	0.265513	2.48676e-08	2.48676e-08	1	0	0	1	0	0
AAATTCCCTC	4	16	10	25.2955	887065838	150.113	149478934	160	4	0.158131	0.632523	0.107038	0.00632523	0.00107038	0.266465	7.1305e-09	7.1305e-09	1	0	0	1	0	0
AAATTCGCCTTAGTAAGGAAG	9	56	21	25.2955	887065838	150.113	149478934	1176	6.22222	0.355794	2.21383	0.374635	0.0464904	0.00786733	0.870453	5.24092e-08	5.24092e-08	1	0	0	1	1	0
AAATTCT	4	16	7	25.2955	887065838	150.113	149478934	112	4	0.158131	0.632523	0.107038	0.00442766	0.000749269	0.186526	4.99135e-09	4.99135e-09	1	0	0	1	0	0
AAATTCTAGAATAG	4	16	14	25.2955	887065838	150.113	149478934	224	4	0.158131	0.632523	0.107038	0.00885532	0.00149854	0.373051	9.98271e-09	9.98271e-09	1	0	0	1	0	0
AAATTCTC	33	311	8	25.2955	887065838	150.113	149478934	2488	9.42424	1.30458	12.2947	2.08056	0.0983573	0.0166445	0.502246	1.10879e-07	1.10879e-07	1	0	0	1	1	0
AAATTCTCAC	4	20	10	25.2955	887065838	150.113	149478934	200	5	0.158131	0.790653	0.133798	0.00790653	0.00133798	0.333081	8.91313e-09	8.91313e-09	1	0	0	1	0	0
AAATTCTCCC	2	12	10	25.2955	887065838	150.113	149478934	120	6	0.0790653	0.474392	0.0802789	0.00474392	0.000802789	0.399698	5.34788e-09	5.34788e-09	1	0	0	1	0	0
AAATTCTCT	15	95	9	25.2955	887065838	150.113	149478934	855	6.33333	0.59299	3.7556	0.635541	0.0338004	0.00571987	0.379713	3.81036e-08	3.81036e-08	1	0	0	1	0	0
AAATTCTCTC	6	42	10	25.2955	887065838	150.113	149478934	420	7	0.237196	1.66037	0.280976	0.0166037	0.00280976	0.466314	1.87176e-08	1.87176e-08	1	0	0	1	0	0
AAATTCTCTCT	4	20	11	25.2955	887065838	150.113	149478934	220	5	0.158131	0.790653	0.133798	0.00869719	0.00147178	0.366389	9.80444e-09	9.80444e-09	1	0	0	1	0	0
AAATTCTTCTCT	4	24	12	25.2955	887065838	150.113	149478934	288	6	0.158131	0.948784	0.160558	0.0113854	0.00192669	0.479637	1.28349e-08	1.28349e-08	1	0	0	1	0	0
AAATTG	21	84	6	25.2955	887065838	150.113	149478934	504	4	0.830186	3.32074	0.561952	0.0199245	0.00337171	0.159879	2.24611e-08	2.24611e-08	1	0	0	1	0	0
AAATTGAG	93	607	8	25.2955	887065838	150.113	149478934	4856	6.52688	3.67654	23.9963	4.06077	0.191971	0.0324862	0.347837	2.16411e-07	2.16411e-07	1	0	0	1	0	0
AAATTGCC	3	12	8	25.2955	887065838	150.113	149478934	96	4	0.118598	0.474392	0.0802789	0.00379514	0.000642231	0.213172	4.2783e-09	4.2783e-09	1	0	0	1	0	0
AAATTGGG	4	16	8	25.2955	887065838	150.113	149478934	128	4	0.158131	0.632523	0.107038	0.00506018	0.000856308	0.213172	5.7044e-09	5.7044e-09	1	0	0	1	0	0
AAATTT	91	412	6	25.2955	887065838	150.113	149478934	2472	4.52747	3.59747	16.2875	2.75624	0.0977248	0.0165374	0.180962	1.10166e-07	1.10166e-07	1	0	0	1	0	0
AAATTTACAG	9	42	10	25.2955	887065838	150.113	149478934	420	4.66667	0.355794	1.66037	0.280976	0.0166037	0.00280976	0.310876	1.87176e-08	1.87176e-08	1	0	0	1	0	0
AAATTTAGAG	78	341	10	25.2955	887065838	150.113	149478934	3410	4.37179	3.08355	13.4806	2.28126	0.134806	0.0228126	0.291233	1.51969e-07	1.51969e-07	1	0	0	1	0	0
AAATTTC	11	44	7	25.2955	887065838	150.113	149478934	308	4	0.434859	1.73944	0.294356	0.0121761	0.00206049	0.186526	1.37262e-08	1.37262e-08	1	0	0	1	0	0
AAATTTCCTC	4	16	10	25.2955	887065838	150.113	149478934	160	4	0.158131	0.632523	0.107038	0.00632523	0.00107038	0.266465	7.1305e-09	7.1305e-09	1	0	0	1	0	0
AAATTTCTC	4	22	9	25.2955	887065838	150.113	149478934	198	5.5	0.158131	0.869719	0.147178	0.00782747	0.0013246	0.329751	8.824e-09	8.824e-09	1	0	0	1	0	0
AAC	11370	111545	3	25.2955	887065838	150.113	149478934	334635	9.81047	449.486	4409.67	746.226	13.229	2.23868	0.196061	1.49132e-05	1.49132e-05	1	0	0	0	0	0
AACAACACAC	13	65	10	25.2955	887065838	150.113	149478934	650	5	0.513925	2.56962	0.434844	0.0256962	0.00434844	0.333081	2.89677e-08	2.89677e-08	1	0	0	1	0	0
AACAACC	9	36	7	25.2955	887065838	150.113	149478934	252	4	0.355794	1.42318	0.240837	0.00996223	0.00168586	0.186526	1.12305e-08	1.12305e-08	1	0	0	1	0	0
AACAACCAGGACCGC	3	12	15	25.2955	887065838	150.113	149478934	180	4	0.118598	0.474392	0.0802789	0.00711588	0.00120418	0.399698	8.02182e-09	8.02182e-09	1	0	0	1	0	0
AACAAG	40	170	6	25.2955	887065838	150.113	149478934	1020	4.25	1.58131	6.72055	1.13728	0.0403233	0.0068237	0.169871	4.5457e-08	4.5457e-08	1	0	0	1	0	0
AACAAGG	12	104	7	25.2955	887065838	150.113	149478934	728	8.66667	0.474392	4.1114	0.69575	0.0287798	0.00487025	0.404139	3.24438e-08	3.24438e-08	1	0	0	1	0	0
AACAAGGACC	69	328	10	25.2955	887065838	150.113	149478934	3280	4.75362	2.72775	12.9667	2.19429	0.129667	0.0219429	0.316669	1.46175e-07	1.46175e-07	1	0	0	1	0	0
AACAAT	49	294	6	25.2955	887065838	150.113	149478934	1764	6	1.9371	11.6226	1.96683	0.0697356	0.011801	0.239819	7.86138e-08	7.86138e-08	1	0	0	1	0	0
AACAATAGATAGTATGATAGTATG	16	65	24	25.2955	887065838	150.113	149478934	1560	4.0625	0.632523	2.56962	0.434844	0.061671	0.0104363	0.649509	6.95224e-08	6.95224e-08	1	0	0	1	1	0
AACAATATCGCTAC	2	8	14	25.2955	887065838	150.113	149478934	112	4	0.0790653	0.316261	0.0535192	0.00442766	0.000749269	0.373051	4.99135e-09	4.99135e-09	1	0	0	1	0	0
AACAATCAT	7	28	9	25.2955	887065838	150.113	149478934	252	4	0.276729	1.10691	0.187317	0.00996223	0.00168586	0.239819	1.12305e-08	1.12305e-08	1	0	0	1	0	0
AACAATT	23	108	7	25.2955	887065838	150.113	149478934	756	4.69565	0.909251	4.26953	0.72251	0.0298867	0.00505757	0.218965	3.36916e-08	3.36916e-08	1	0	0	1	0	0
AACAC	102	711	5	25.2955	887065838	150.113	149478934	3555	6.97059	4.03233	28.1077	4.75652	0.140539	0.0237826	0.232177	1.58431e-07	1.58431e-07	1	0	0	1	0	0
AACACAC	7	28	7	25.2955	887065838	150.113	149478934	196	4	0.276729	1.10691	0.187317	0.0077484	0.00131122	0.186526	8.73487e-09	8.73487e-09	1	0	0	1	0	0
AACACACACACACACACCGAC	4	20	21	25.2955	887065838	150.113	149478934	420	5	0.158131	0.790653	0.133798	0.0166037	0.00280976	0.699471	1.87176e-08	1.87176e-08	1	0	0	1	1	0
AACACATATATATGG	2	8	15	25.2955	887065838	150.113	149478934	120	4	0.0790653	0.316261	0.0535192	0.00474392	0.000802789	0.399698	5.34788e-09	5.34788e-09	1	0	0	1	0	0
AACACC	46	184	6	25.2955	887065838	150.113	149478934	1104	4	1.8185	7.27401	1.23094	0.0436441	0.00738566	0.159879	4.92005e-08	4.92005e-08	1	0	0	1	0	0
AACACCAGTCT	19	132	11	25.2955	887065838	150.113	149478934	1452	6.94737	0.751121	5.21831	0.883068	0.0574014	0.00971374	0.509089	6.47093e-08	6.47093e-08	1	0	0	1	1	0
AACACCAGTTAATCC	2	10	15	25.2955	887065838	150.113	149478934	150	5	0.0790653	0.395327	0.0668991	0.0059299	0.00100349	0.499622	6.68485e-09	6.68485e-09	1	0	0	1	0	0
AACACCATATCATCTCACACCCAT	2	8	24	25.2955	887065838	150.113	149478934	192	4	0.0790653	0.316261	0.0535192	0.00759027	0.00128446	0.639516	8.55661e-09	8.55661e-09	1	0	0	1	1	0
AACACCATC	9	43	9	25.2955	887065838	150.113	149478934	387	4.77778	0.355794	1.6999	0.287666	0.0152991	0.00258899	0.28645	1.72469e-08	1.72469e-08	1	0	0	1	0	0
AACACCCT	18	216	8	25.2955	887065838	150.113	149478934	1728	12	0.711588	8.53906	1.44502	0.0683125	0.0115602	0.639516	7.70095e-08	7.70095e-08	1	0	0	1	1	0
AACACCTATAGC	5	25	12	25.2955	887065838	150.113	149478934	300	5	0.197663	0.988317	0.167248	0.0118598	0.00200697	0.399698	1.33697e-08	1.33697e-08	1	0	0	1	0	0
AACACG	66	264	6	25.2955	887065838	150.113	149478934	1584	4	2.60916	10.4366	1.76614	0.0626197	0.0105968	0.159879	7.0592e-08	7.0592e-08	1	0	0	1	0	0
AACACGAACGAGCCCACCGCGTCT	4	16	24	25.2955	887065838	150.113	149478934	384	4	0.158131	0.632523	0.107038	0.0151805	0.00256892	0.639516	1.71132e-08	1.71132e-08	1	0	0	1	1	0
AACACT	144	2017	6	25.2955	887065838	150.113	149478934	12102	14.0069	5.6927	79.7374	13.4935	0.478424	0.0809612	0.559854	5.39334e-07	5.39334e-07	1	0	0	1	1	0
AACAG	215	2106	5	25.2955	887065838	150.113	149478934	10530	9.79535	8.49952	83.2558	14.0889	0.416279	0.0704447	0.326265	4.69276e-07	4.69276e-07	1	0	0	1	0	0
AACAGAAGTCCAATGGTGTCCCCCC	7	35	25	25.2955	887065838	150.113	149478934	875	5	0.276729	1.38364	0.234147	0.0345911	0.00585367	0.832703	3.89949e-08	3.89949e-08	1	0	0	1	1	0
AACAGACGC	4	16	9	25.2955	887065838	150.113	149478934	144	4	0.158131	0.632523	0.107038	0.0056927	0.000963346	0.239819	6.41745e-09	6.41745e-09	1	0	0	1	0	0
AACAGAG	9	36	7	25.2955	887065838	150.113	149478934	252	4	0.355794	1.42318	0.240837	0.00996223	0.00168586	0.186526	1.12305e-08	1.12305e-08	1	0	0	1	0	0
AACAGC	170	853	6	25.2955	887065838	150.113	149478934	5118	5.01765	6.72055	33.7214	5.70649	0.202328	0.0342389	0.200554	2.28087e-07	2.28087e-07	1	0	0	1	0	0
AACAGCACTGC	4	28	11	25.2955	887065838	150.113	149478934	308	7	0.158131	1.10691	0.187317	0.0121761	0.00206049	0.512945	1.37262e-08	1.37262e-08	1	0	0	1	1	0
AACAGCAG	16	145	8	25.2955	887065838	150.113	149478934	1160	9.0625	0.632523	5.73224	0.970036	0.0458579	0.00776029	0.482968	5.16962e-08	5.16962e-08	1	0	0	1	0	0
AACAGCC	4	36	7	25.2955	887065838	150.113	149478934	252	9	0.158131	1.42318	0.240837	0.00996223	0.00168586	0.419682	1.12305e-08	1.12305e-08	1	0	0	1	0	0
AACAGCCTT	4	16	9	25.2955	887065838	150.113	149478934	144	4	0.158131	0.632523	0.107038	0.0056927	0.000963346	0.239819	6.41745e-09	6.41745e-09	1	0	0	1	0	0
AACAGCGAC	14	56	9	25.2955	887065838	150.113	149478934	504	4	0.553457	2.21383	0.374635	0.0199245	0.00337171	0.239819	2.24611e-08	2.24611e-08	1	0	0	1	0	0
AACAGCGACTACGCC	6	43	15	25.2955	887065838	150.113	149478934	645	7.16667	0.237196	1.6999	0.287666	0.0254986	0.00431499	0.716125	2.87448e-08	2.87448e-08	1	0	0	1	1	0
AACAGGC	21	101	7	25.2955	887065838	150.113	149478934	707	4.80952	0.830186	3.9928	0.67568	0.0279496	0.00472976	0.224275	3.15079e-08	3.15079e-08	1	0	0	1	0	0
AACAGGG	4	16	7	25.2955	887065838	150.113	149478934	112	4	0.158131	0.632523	0.107038	0.00442766	0.000749269	0.186526	4.99135e-09	4.99135e-09	1	0	0	1	0	0
AACAGGGAAGGTCTGACC	3	12	18	25.2955	887065838	150.113	149478934	216	4	0.118598	0.474392	0.0802789	0.00853906	0.00144502	0.479637	9.62618e-09	9.62618e-09	1	0	0	1	0	0
AACAGGTGCTACTACTGG	9	45	18	25.2955	887065838	150.113	149478934	810	5	0.355794	1.77897	0.301046	0.0320215	0.00541882	0.599546	3.60982e-08	3.60982e-08	1	0	0	1	1	0
AACAGT	15	244	6	25.2955	887065838	150.113	149478934	1464	16.2667	0.59299	9.64597	1.63234	0.0578758	0.00979402	0.650175	6.52441e-08	6.52441e-08	1	0	0	1	1	0
AACAT	342	2533	5	25.2955	887065838	150.113	149478934	12665	7.40643	13.5202	100.136	16.9455	0.500681	0.0847277	0.246694	5.64424e-07	5.64424e-07	1	0	0	1	0	0
AACATAACT	15	60	9	25.2955	887065838	150.113	149478934	540	4	0.59299	2.37196	0.401394	0.0213476	0.00361255	0.239819	2.40655e-08	2.40655e-08	1	0	0	1	0	0
AACATAAGAAT	2	8	11	25.2955	887065838	150.113	149478934	88	4	0.0790653	0.316261	0.0535192	0.00347887	0.000588712	0.293112	3.92178e-09	3.92178e-09	1	0	0	1	0	0
AACATAC	24	96	7	25.2955	887065838	150.113	149478934	672	4	0.948784	3.79514	0.642231	0.026566	0.00449562	0.186526	2.99481e-08	2.99481e-08	1	0	0	1	0	0
AACATACAC	11	55	9	25.2955	887065838	150.113	149478934	495	5	0.434859	2.1743	0.367945	0.0195687	0.0033115	0.299773	2.206e-08	2.206e-08	1	0	0	1	0	0
AACATAGAAT	16	142	10	25.2955	887065838	150.113	149478934	1420	8.875	0.632523	5.61364	0.949967	0.0561364	0.00949967	0.591219	6.32832e-08	6.32832e-08	1	0	0	1	1	0
AACATAT	18	85	7	25.2955	887065838	150.113	149478934	595	4.72222	0.711588	3.36028	0.568642	0.0235219	0.00398049	0.220204	2.65166e-08	2.65166e-08	1	0	0	1	0	0
AACATATAAT	2	8	10	25.2955	887065838	150.113	149478934	80	4	0.0790653	0.316261	0.0535192	0.00316261	0.000535192	0.266465	3.56525e-09	3.56525e-09	1	0	0	1	0	0
AACATATATATAT	10	42	13	25.2955	887065838	150.113	149478934	546	4.2	0.395327	1.66037	0.280976	0.0215848	0.00365269	0.363725	2.43328e-08	2.43328e-08	1	0	0	1	0	0
AACATC	122	752	6	25.2955	887065838	150.113	149478934	4512	6.16393	4.82299	29.7286	5.03081	0.178371	0.0301849	0.246371	2.0108e-07	2.0108e-07	1	0	0	1	0	0
AACATCAGCAGCATC	4	20	15	25.2955	887065838	150.113	149478934	300	5	0.158131	0.790653	0.133798	0.0118598	0.00200697	0.499622	1.33697e-08	1.33697e-08	1	0	0	1	0	0
AACATCC	4	28	7	25.2955	887065838	150.113	149478934	196	7	0.158131	1.10691	0.187317	0.0077484	0.00131122	0.32642	8.73487e-09	8.73487e-09	1	0	0	1	0	0
AACATCT	25	125	7	25.2955	887065838	150.113	149478934	875	5	0.988317	4.94158	0.836238	0.0345911	0.00585367	0.233157	3.89949e-08	3.89949e-08	1	0	0	1	0	0
AACATG	41	171	6	25.2955	887065838	150.113	149478934	1026	4.17073	1.62084	6.76009	1.14397	0.0405605	0.00686384	0.166703	4.57244e-08	4.57244e-08	1	0	0	1	0	0
AACATGTACTATGTGCG	2	8	17	25.2955	887065838	150.113	149478934	136	4	0.0790653	0.316261	0.0535192	0.00537644	0.000909827	0.452991	6.06093e-09	6.06093e-09	1	0	0	1	0	0
AACATGTGATAT	7	28	12	25.2955	887065838	150.113	149478934	336	4	0.276729	1.10691	0.187317	0.013283	0.00224781	0.319758	1.49741e-08	1.49741e-08	1	0	0	1	0	0
AACATT	53	244	6	25.2955	887065838	150.113	149478934	1464	4.60377	2.09523	9.64597	1.63234	0.0578758	0.00979402	0.184012	6.52441e-08	6.52441e-08	1	0	0	1	0	0
AACATTC	13	102	7	25.2955	887065838	150.113	149478934	714	7.84615	0.513925	4.03233	0.68237	0.0282263	0.00477659	0.365877	3.18199e-08	3.18199e-08	1	0	0	1	0	0
AACC	1710	11699	4	25.2955	887065838	150.113	149478934	46796	6.84152	67.6009	462.493	78.2652	1.84997	0.313061	0.182303	2.08549e-06	2.08549e-06	1	0	0	0	0	0
AACCAACTAACT	4	16	12	25.2955	887065838	150.113	149478934	192	4	0.158131	0.632523	0.107038	0.00759027	0.00128446	0.319758	8.55661e-09	8.55661e-09	1	0	0	1	0	0
AACCAAGCG	6	86	9	25.2955	887065838	150.113	149478934	774	14.3333	0.237196	3.39981	0.575332	0.0305983	0.00517799	0.85935	3.44938e-08	3.44938e-08	1	0	0	1	1	0
AACCAAGTACAGTG	5	30	14	25.2955	887065838	150.113	149478934	420	6	0.197663	1.18598	0.200697	0.0166037	0.00280976	0.559577	1.87176e-08	1.87176e-08	1	0	0	1	1	0
AACCAC	33	226	6	25.2955	887065838	150.113	149478934	1356	6.84848	1.30458	8.93438	1.51192	0.0536063	0.00907151	0.273732	6.0431e-08	6.0431e-08	1	0	0	1	0	0
AACCACCGGCCCTCGGCCGCACCTC	4	16	25	25.2955	887065838	150.113	149478934	400	4	0.158131	0.632523	0.107038	0.0158131	0.00267596	0.666163	1.78263e-08	1.78263e-08	1	0	0	1	1	0
AACCACT	4	16	7	25.2955	887065838	150.113	149478934	112	4	0.158131	0.632523	0.107038	0.00442766	0.000749269	0.186526	4.99135e-09	4.99135e-09	1	0	0	1	0	0
AACCACTGTGCC	10	40	12	25.2955	887065838	150.113	149478934	480	4	0.395327	1.58131	0.267596	0.0189757	0.00321115	0.319758	2.13915e-08	2.13915e-08	1	0	0	1	0	0
AACCAG	15	80	6	25.2955	887065838	150.113	149478934	480	5.33333	0.59299	3.16261	0.535192	0.0189757	0.00321115	0.213172	2.13915e-08	2.13915e-08	1	0	0	1	0	0
AACCAGAACCGGGAC	11	44	15	25.2955	887065838	150.113	149478934	660	4	0.434859	1.73944	0.294356	0.0260916	0.00441534	0.399698	2.94133e-08	2.94133e-08	1	0	0	1	0	0
AACCAGC	12	48	7	25.2955	887065838	150.113	149478934	336	4	0.474392	1.89757	0.321115	0.013283	0.00224781	0.186526	1.49741e-08	1.49741e-08	1	0	0	1	0	0
AACCAGCGGAGGTCGTCGCACCTC	4	17	24	25.2955	887065838	150.113	149478934	408	4.25	0.158131	0.672055	0.113728	0.0161293	0.00272948	0.679486	1.81828e-08	1.81828e-08	1	0	0	1	1	0
AACCAGTGC	4	16	9	25.2955	887065838	150.113	149478934	144	4	0.158131	0.632523	0.107038	0.0056927	0.000963346	0.239819	6.41745e-09	6.41745e-09	1	0	0	1	0	0
AACCAGTTGACCCTG	4	16	15	25.2955	887065838	150.113	149478934	240	4	0.158131	0.632523	0.107038	0.00948784	0.00160558	0.399698	1.06958e-08	1.06958e-08	1	0	0	1	0	0
AACCATCTCC	8	32	10	25.2955	887065838	150.113	149478934	320	4	0.316261	1.26505	0.214077	0.0126505	0.00214077	0.266465	1.4261e-08	1.4261e-08	1	0	0	1	0	0
AACCATT	7	28	7	25.2955	887065838	150.113	149478934	196	4	0.276729	1.10691	0.187317	0.0077484	0.00131122	0.186526	8.73487e-09	8.73487e-09	1	0	0	1	0	0
AACCATTCCT	9	36	10	25.2955	887065838	150.113	149478934	360	4	0.355794	1.42318	0.240837	0.0142318	0.00240837	0.266465	1.60436e-08	1.60436e-08	1	0	0	1	0	0
AACCC	67	394	5	25.2955	887065838	150.113	149478934	1970	5.8806	2.64869	15.5759	2.63582	0.0778794	0.0131791	0.195872	8.77943e-08	8.77943e-08	1	0	0	1	0	0
AACCCAACCT	37	157	10	25.2955	887065838	150.113	149478934	1570	4.24324	1.46271	6.20663	1.05032	0.0620663	0.0105032	0.282669	6.99681e-08	6.99681e-08	1	0	0	1	0	0
AACCCAACT	10	95	9	25.2955	887065838	150.113	149478934	855	9.5	0.395327	3.7556	0.635541	0.0338004	0.00571987	0.569569	3.81036e-08	3.81036e-08	1	0	0	1	1	0
AACCCAC	1	4	7	25.2955	887065838	150.113	149478934	28	4	0.0395327	0.158131	0.0267596	0.00110691	0.000187317	0.186526	1.24784e-09	1.24784e-09	1	0	0	1	0	0
AACCCAT	12	85	7	25.2955	887065838	150.113	149478934	595	7.08333	0.474392	3.36028	0.568642	0.0235219	0.00398049	0.330306	2.65166e-08	2.65166e-08	1	0	0	1	0	0
AACCCC	45	217	6	25.2955	887065838	150.113	149478934	1302	4.82222	1.77897	8.57859	1.45171	0.0514715	0.00871026	0.192743	5.80245e-08	5.80245e-08	1	0	0	1	0	0
AACCCCAGCCTGACG	4	16	15	25.2955	887065838	150.113	149478934	240	4	0.158131	0.632523	0.107038	0.00948784	0.00160558	0.399698	1.06958e-08	1.06958e-08	1	0	0	1	0	0
AACCCCC	1	4	7	25.2955	887065838	150.113	149478934	28	4	0.0395327	0.158131	0.0267596	0.00110691	0.000187317	0.186526	1.24784e-09	1.24784e-09	1	0	0	1	0	0
AACCCCT	11	53	7	25.2955	887065838	150.113	149478934	371	4.81818	0.434859	2.09523	0.354565	0.0146666	0.00248196	0.224678	1.65339e-08	1.65339e-08	1	0	0	1	0	0
AACCCCTTGTGTACCGTGGTCT	10	41	22	25.2955	887065838	150.113	149478934	902	4.1	0.395327	1.62084	0.274286	0.0356585	0.0060343	0.600879	4.01982e-08	4.01982e-08	1	0	0	1	1	0
AACCCG	19	134	6	25.2955	887065838	150.113	149478934	804	7.05263	0.751121	5.29738	0.896447	0.0317843	0.00537868	0.281892	3.58308e-08	3.58308e-08	1	0	0	1	0	0
AACCCGACC	3	15	9	25.2955	887065838	150.113	149478934	135	5	0.118598	0.59299	0.100349	0.00533691	0.000903137	0.299773	6.01636e-09	6.01636e-09	1	0	0	1	0	0
AACCCGT	9	46	7	25.2955	887065838	150.113	149478934	322	5.11111	0.355794	1.8185	0.307736	0.0127295	0.00215415	0.238338	1.43501e-08	1.43501e-08	1	0	0	1	0	0
AACCCGTAGCACCAGTAT	5	22	18	25.2955	887065838	150.113	149478934	396	4.4	0.197663	0.869719	0.147178	0.0156549	0.0026492	0.527601	1.7648e-08	1.7648e-08	1	0	0	1	1	0
AACCCT	2856	39953	6	25.2955	887065838	150.113	149478934	239718	13.9891	112.905	1579.45	267.282	9.47669	1.60369	0.559143	1.06832e-05	1.06832e-05	1	0	0	1	1	0
AACCCTAAT	45	507	9	25.2955	887065838	150.113	149478934	4563	11.2667	1.77897	20.0431	3.39178	0.180388	0.030526	0.675489	2.03353e-07	2.03353e-07	1	0	0	1	1	0
AACCCTACCCT	1	4	11	25.2955	887065838	150.113	149478934	44	4	0.0395327	0.158131	0.0267596	0.00173944	0.000294356	0.293112	1.96089e-09	1.96089e-09	1	0	0	1	0	0
AACCCTATT	6	54	9	25.2955	887065838	150.113	149478934	486	9	0.237196	2.13476	0.361255	0.0192129	0.00325129	0.539592	2.16589e-08	2.16589e-08	1	0	0	1	1	0
AACCCTG	4	24	7	25.2955	887065838	150.113	149478934	168	6	0.158131	0.948784	0.160558	0.00664149	0.0011239	0.279788	7.48703e-09	7.48703e-09	1	0	0	1	0	0
AACCCTGCCTGGCGCTGC	2	8	18	25.2955	887065838	150.113	149478934	144	4	0.0790653	0.316261	0.0535192	0.0056927	0.000963346	0.479637	6.41745e-09	6.41745e-09	1	0	0	1	0	0
AACCCTTAACTCTT	3	12	14	25.2955	887065838	150.113	149478934	168	4	0.118598	0.474392	0.0802789	0.00664149	0.0011239	0.373051	7.48703e-09	7.48703e-09	1	0	0	1	0	0
AACCG	105	671	5	25.2955	887065838	150.113	149478934	3355	6.39048	4.15093	26.5264	4.48893	0.132632	0.0224446	0.212855	1.49518e-07	1.49518e-07	1	0	0	1	0	0
AACCGAACCT	2	8	10	25.2955	887065838	150.113	149478934	80	4	0.0790653	0.316261	0.0535192	0.00316261	0.000535192	0.266465	3.56525e-09	3.56525e-09	1	0	0	1	0	0
AACCGATATGG	14	56	11	25.2955	887065838	150.113	149478934	616	4	0.553457	2.21383	0.374635	0.0243521	0.00412098	0.293112	2.74524e-08	2.74524e-08	1	0	0	1	0	0
AACCGC	46	226	6	25.2955	887065838	150.113	149478934	1356	4.91304	1.8185	8.93438	1.51192	0.0536063	0.00907151	0.196373	6.0431e-08	6.0431e-08	1	0	0	1	0	0
AACCGCGAGACC	6	32	12	25.2955	887065838	150.113	149478934	384	5.33333	0.237196	1.26505	0.214077	0.0151805	0.00256892	0.426344	1.71132e-08	1.71132e-08	1	0	0	1	0	0
AACCGCTAT	44	176	9	25.2955	887065838	150.113	149478934	1584	4	1.73944	6.95775	1.17742	0.0626197	0.0105968	0.239819	7.0592e-08	7.0592e-08	1	0	0	1	0	0
AACCGGAGGAGGAGCCACAG	2	8	20	25.2955	887065838	150.113	149478934	160	4	0.0790653	0.316261	0.0535192	0.00632523	0.00107038	0.53293	7.1305e-09	7.1305e-09	1	0	0	1	1	0
AACCGGGCCGGCT	10	40	13	25.2955	887065838	150.113	149478934	520	4	0.395327	1.58131	0.267596	0.020557	0.00347875	0.346405	2.31741e-08	2.31741e-08	1	0	0	1	0	0
AACCGTAG	3	29	8	25.2955	887065838	150.113	149478934	232	9.66667	0.118598	1.14645	0.194007	0.00917158	0.00155206	0.515166	1.03392e-08	1.03392e-08	1	0	0	1	1	0
AACCT	84367	852492	5	25.2955	887065838	150.113	149478934	4262460	10.1046	3335.25	33701.3	5703.09	168.506	28.5155	0.336564	0.000189959	0.000189959	1	1	1	1	0	0
AACCTACAG	10	67	9	25.2955	887065838	150.113	149478934	603	6.7	0.395327	2.64869	0.448224	0.0238382	0.00403401	0.401696	2.68731e-08	2.68731e-08	1	0	0	1	0	0
AACCTACCT	5	24	9	25.2955	887065838	150.113	149478934	216	4.8	0.197663	0.948784	0.160558	0.00853906	0.00144502	0.287782	9.62618e-09	9.62618e-09	1	0	0	1	0	0
AACCTAGTAAT	2	8	11	25.2955	887065838	150.113	149478934	88	4	0.0790653	0.316261	0.0535192	0.00347887	0.000588712	0.293112	3.92178e-09	3.92178e-09	1	0	0	1	0	0
AACCTAT	22	326	7	25.2955	887065838	150.113	149478934	2282	14.8182	0.869719	12.8877	2.18091	0.0902136	0.0152664	0.690992	1.01699e-07	1.01699e-07	1	0	0	1	1	0
AACCTC	31	232	6	25.2955	887065838	150.113	149478934	1392	7.48387	1.22551	9.17158	1.55206	0.0550295	0.00931235	0.299129	6.20354e-08	6.20354e-08	1	0	0	1	0	0
AACCTCATC	40	162	9	25.2955	887065838	150.113	149478934	1458	4.05	1.58131	6.40429	1.08376	0.0576386	0.00975388	0.242816	6.49767e-08	6.49767e-08	1	0	0	1	0	0
AACCTCCCT	19	103	9	25.2955	887065838	150.113	149478934	927	5.42105	0.751121	4.07186	0.68906	0.0366468	0.00620154	0.325017	4.13124e-08	4.13124e-08	1	0	0	1	0	0
AACCTG	16	92	6	25.2955	887065838	150.113	149478934	552	5.75	0.632523	3.63701	0.615471	0.021822	0.00369283	0.229826	2.46002e-08	2.46002e-08	1	0	0	1	0	0
AACCTGAAG	2	16	9	25.2955	887065838	150.113	149478934	144	8	0.0790653	0.632523	0.107038	0.0056927	0.000963346	0.479637	6.41745e-09	6.41745e-09	1	0	0	1	0	0
AACCTGACCT	2	10	10	25.2955	887065838	150.113	149478934	100	5	0.0790653	0.395327	0.0668991	0.00395327	0.000668991	0.333081	4.45657e-09	4.45657e-09	1	0	0	1	0	0
AACCTGGTCT	5	20	10	25.2955	887065838	150.113	149478934	200	4	0.197663	0.790653	0.133798	0.00790653	0.00133798	0.266465	8.91313e-09	8.91313e-09	1	0	0	1	0	0
AACCTGT	22	190	7	25.2955	887065838	150.113	149478934	1330	8.63636	0.869719	7.51121	1.27108	0.0525785	0.00889757	0.402726	5.92723e-08	5.92723e-08	1	0	0	1	0	0
AACCTGTCGGGCGCC	22	94	15	25.2955	887065838	150.113	149478934	1410	4.27273	0.869719	3.71607	0.628851	0.0557411	0.00943277	0.42695	6.28376e-08	6.28376e-08	1	0	0	1	0	0
AACCTGTGGGTGTCCAGACCCC	6	24	22	25.2955	887065838	150.113	149478934	528	4	0.237196	0.948784	0.160558	0.0208732	0.00353227	0.586223	2.35307e-08	2.35307e-08	1	0	0	1	1	0
AACCTTACATTACATTACCT	4	16	20	25.2955	887065838	150.113	149478934	320	4	0.158131	0.632523	0.107038	0.0126505	0.00214077	0.53293	1.4261e-08	1.4261e-08	1	0	0	1	1	0
AACCTTC	4	16	7	25.2955	887065838	150.113	149478934	112	4	0.158131	0.632523	0.107038	0.00442766	0.000749269	0.186526	4.99135e-09	4.99135e-09	1	0	0	1	0	0
AACCTTCGT	4	16	9	25.2955	887065838	150.113	149478934	144	4	0.158131	0.632523	0.107038	0.0056927	0.000963346	0.239819	6.41745e-09	6.41745e-09	1	0	0	1	0	0
AACCTTGGG	5	20	9	25.2955	887065838	150.113	149478934	180	4	0.197663	0.790653	0.133798	0.00711588	0.00120418	0.239819	8.02182e-09	8.02182e-09	1	0	0	1	0	0
AACG	2009	13551	4	25.2955	887065838	150.113	149478934	54204	6.74515	79.4211	535.707	90.6549	2.14283	0.36262	0.179735	2.41564e-06	2.41564e-06	1	0	0	0	0	0
AACGAACT	8	82	8	25.2955	887065838	150.113	149478934	656	10.25	0.316261	3.24168	0.548572	0.0259334	0.00438858	0.546253	2.92351e-08	2.92351e-08	1	0	0	1	1	0
AACGAATG	4	20	8	25.2955	887065838	150.113	149478934	160	5	0.158131	0.790653	0.133798	0.00632523	0.00107038	0.266465	7.1305e-09	7.1305e-09	1	0	0	1	0	0
AACGAC	40	184	6	25.2955	887065838	150.113	149478934	1104	4.6	1.58131	7.27401	1.23094	0.0436441	0.00738566	0.183861	4.92005e-08	4.92005e-08	1	0	0	1	0	0
AACGACAGTACTACAGACAGT	4	20	21	25.2955	887065838	150.113	149478934	420	5	0.158131	0.790653	0.133798	0.0166037	0.00280976	0.699471	1.87176e-08	1.87176e-08	1	0	0	1	1	0
AACGACG	8	61	7	25.2955	887065838	150.113	149478934	427	7.625	0.316261	2.41149	0.408084	0.0168805	0.00285659	0.355564	1.90295e-08	1.90295e-08	1	0	0	1	0	0
AACGACGGGGGCCG	4	16	14	25.2955	887065838	150.113	149478934	224	4	0.158131	0.632523	0.107038	0.00885532	0.00149854	0.373051	9.98271e-09	9.98271e-09	1	0	0	1	0	0
AACGACTCGGG	2	8	11	25.2955	887065838	150.113	149478934	88	4	0.0790653	0.316261	0.0535192	0.00347887	0.000588712	0.293112	3.92178e-09	3.92178e-09	1	0	0	1	0	0
AACGAG	16	72	6	25.2955	887065838	150.113	149478934	432	4.5	0.632523	2.84635	0.481673	0.0170781	0.00289004	0.179864	1.92524e-08	1.92524e-08	1	0	0	1	0	0
AACGAGACGGGGGCC	4	16	15	25.2955	887065838	150.113	149478934	240	4	0.158131	0.632523	0.107038	0.00948784	0.00160558	0.399698	1.06958e-08	1.06958e-08	1	0	0	1	0	0
AACGC	211	1105	5	25.2955	887065838	150.113	149478934	5525	5.23697	8.34139	43.6836	7.39235	0.218418	0.0369617	0.174434	2.46225e-07	2.46225e-07	1	0	0	1	0	0
AACGCAC	6	42	7	25.2955	887065838	150.113	149478934	294	7	0.237196	1.66037	0.280976	0.0116226	0.00196683	0.32642	1.31023e-08	1.31023e-08	1	0	0	1	0	0
AACGCC	16	112	6	25.2955	887065838	150.113	149478934	672	7	0.632523	4.42766	0.749269	0.026566	0.00449562	0.279788	2.99481e-08	2.99481e-08	1	0	0	1	0	0
AACGCCGAG	7	28	9	25.2955	887065838	150.113	149478934	252	4	0.276729	1.10691	0.187317	0.00996223	0.00168586	0.239819	1.12305e-08	1.12305e-08	1	0	0	1	0	0
AACGCCGCCGGG	1	5	12	25.2955	887065838	150.113	149478934	60	5	0.0395327	0.197663	0.0334495	0.00237196	0.000401394	0.399698	2.67394e-09	2.67394e-09	1	0	0	1	0	0
AACGCCGGT	2	8	9	25.2955	887065838	150.113	149478934	72	4	0.0790653	0.316261	0.0535192	0.00284635	0.000481673	0.239819	3.20873e-09	3.20873e-09	1	0	0	1	0	0
AACGCCTGGAGCGGCAGG	10	40	18	25.2955	887065838	150.113	149478934	720	4	0.395327	1.58131	0.267596	0.0284635	0.00481673	0.479637	3.20873e-08	3.20873e-08	1	0	0	1	0	0
AACGCG	20	112	6	25.2955	887065838	150.113	149478934	672	5.6	0.790653	4.42766	0.749269	0.026566	0.00449562	0.223831	2.99481e-08	2.99481e-08	1	0	0	1	0	0
AACGCGC	20	110	7	25.2955	887065838	150.113	149478934	770	5.5	0.790653	4.34859	0.73589	0.0304402	0.00515123	0.256473	3.43156e-08	3.43156e-08	1	0	0	1	0	0
AACGCT	2	8	6	25.2955	887065838	150.113	149478934	48	4	0.0790653	0.316261	0.0535192	0.00189757	0.000321115	0.159879	2.13915e-09	2.13915e-09	1	0	0	1	0	0
AACGCTTAC	4	16	9	25.2955	887065838	150.113	149478934	144	4	0.158131	0.632523	0.107038	0.0056927	0.000963346	0.239819	6.41745e-09	6.41745e-09	1	0	0	1	0	0
AACGG	543	3256	5	25.2955	887065838	150.113	149478934	16280	5.99632	21.4662	128.718	21.7823	0.643592	0.108912	0.199726	7.25529e-07	7.25529e-07	1	0	0	1	0	0
AACGGC	86	403	6	25.2955	887065838	150.113	149478934	2418	4.68605	3.39981	15.9317	2.69603	0.09559	0.0161762	0.1873	1.0776e-07	1.0776e-07	1	0	0	1	0	0
AACGGCACGGGACAG	5	27	15	25.2955	887065838	150.113	149478934	405	5.4	0.197663	1.06738	0.180627	0.0160107	0.00270941	0.539592	1.80491e-08	1.80491e-08	1	0	0	1	1	0
AACGT	115	759	5	25.2955	887065838	150.113	149478934	3795	6.6	4.54626	30.0053	5.07764	0.150026	0.0253882	0.219834	1.69127e-07	1.69127e-07	1	0	0	1	0	0
AACGTATAT	17	68	9	25.2955	887065838	150.113	149478934	612	4	0.672055	2.68822	0.454914	0.024194	0.00409422	0.239819	2.72742e-08	2.72742e-08	1	0	0	1	0	0
AACGTATATAATATATATTACATAT	4	16	25	25.2955	887065838	150.113	149478934	400	4	0.158131	0.632523	0.107038	0.0158131	0.00267596	0.666163	1.78263e-08	1.78263e-08	1	0	0	1	1	0
AACGTC	284	3908	6	25.2955	887065838	150.113	149478934	23448	13.7606	11.2273	154.494	26.1442	0.926962	0.156865	0.550006	1.04498e-06	1.04498e-06	1	0	0	1	1	0
AACGTCAACGTGTC	5	30	14	25.2955	887065838	150.113	149478934	420	6	0.197663	1.18598	0.200697	0.0166037	0.00280976	0.559577	1.87176e-08	1.87176e-08	1	0	0	1	1	0
AACGTCAACTTC	7	35	12	25.2955	887065838	150.113	149478934	420	5	0.276729	1.38364	0.234147	0.0166037	0.00280976	0.399698	1.87176e-08	1.87176e-08	1	0	0	1	0	0
AACGTCACAGGAAGAC	2	8	16	25.2955	887065838	150.113	149478934	128	4	0.0790653	0.316261	0.0535192	0.00506018	0.000856308	0.426344	5.7044e-09	5.7044e-09	1	0	0	1	0	0
AACGTG	18	80	6	25.2955	887065838	150.113	149478934	480	4.44444	0.711588	3.16261	0.535192	0.0189757	0.00321115	0.177643	2.13915e-08	2.13915e-08	1	0	0	1	0	0
AACGTGTCGC	6	29	10	25.2955	887065838	150.113	149478934	290	4.83333	0.237196	1.14645	0.194007	0.0114645	0.00194007	0.321979	1.2924e-08	1.2924e-08	1	0	0	1	0	0
AACGTT	3	12	6	25.2955	887065838	150.113	149478934	72	4	0.118598	0.474392	0.0802789	0.00284635	0.000481673	0.159879	3.20873e-09	3.20873e-09	1	0	0	1	0	0
AACGTTC	7	42	7	25.2955	887065838	150.113	149478934	294	6	0.276729	1.66037	0.280976	0.0116226	0.00196683	0.279788	1.31023e-08	1.31023e-08	1	0	0	1	0	0
AACT	1286	17265	4	25.2955	887065838	150.113	149478934	69060	13.4253	50.839	682.532	115.501	2.73013	0.462005	0.357739	3.0777e-06	3.0777e-06	1	0	0	0	0	0
AACTAATAT	23	97	9	25.2955	887065838	150.113	149478934	873	4.21739	0.909251	3.83467	0.648921	0.034512	0.00584029	0.252852	3.89058e-08	3.89058e-08	1	0	0	1	0	0
AACTAATGG	3	12	9	25.2955	887065838	150.113	149478934	108	4	0.118598	0.474392	0.0802789	0.00426953	0.00072251	0.239819	4.81309e-09	4.81309e-09	1	0	0	1	0	0
AACTAATT	35	145	8	25.2955	887065838	150.113	149478934	1160	4.14286	1.38364	5.73224	0.970036	0.0458579	0.00776029	0.220785	5.16962e-08	5.16962e-08	1	0	0	1	0	0
AACTAC	50	212	6	25.2955	887065838	150.113	149478934	1272	4.24	1.97663	8.38093	1.41826	0.0502856	0.00850956	0.169472	5.66875e-08	5.66875e-08	1	0	0	1	0	0
AACTACACC	6	37	9	25.2955	887065838	150.113	149478934	333	6.16667	0.237196	1.46271	0.247527	0.0131644	0.00222774	0.36972	1.48404e-08	1.48404e-08	1	0	0	1	0	0
AACTACATC	4	16	9	25.2955	887065838	150.113	149478934	144	4	0.158131	0.632523	0.107038	0.0056927	0.000963346	0.239819	6.41745e-09	6.41745e-09	1	0	0	1	0	0
AACTACT	5	20	7	25.2955	887065838	150.113	149478934	140	4	0.197663	0.790653	0.133798	0.00553457	0.000936587	0.186526	6.23919e-09	6.23919e-09	1	0	0	1	0	0
AACTACTACG	5	25	10	25.2955	887065838	150.113	149478934	250	5	0.197663	0.988317	0.167248	0.00988317	0.00167248	0.333081	1.11414e-08	1.11414e-08	1	0	0	1	0	0
AACTACTACT	7	49	10	25.2955	887065838	150.113	149478934	490	7	0.276729	1.9371	0.327805	0.019371	0.00327805	0.466314	2.18372e-08	2.18372e-08	1	0	0	1	0	0
AACTAG	10	40	6	25.2955	887065838	150.113	149478934	240	4	0.395327	1.58131	0.267596	0.00948784	0.00160558	0.159879	1.06958e-08	1.06958e-08	1	0	0	1	0	0
AACTAGT	28	114	7	25.2955	887065838	150.113	149478934	798	4.07143	1.10691	4.50672	0.762649	0.0315471	0.00533854	0.189856	3.55634e-08	3.55634e-08	1	0	0	1	0	0
AACTAT	24	96	6	25.2955	887065838	150.113	149478934	576	4	0.948784	3.79514	0.642231	0.0227708	0.00385339	0.159879	2.56698e-08	2.56698e-08	1	0	0	1	0	0
AACTATACTATAACTCTGTGACTAT	2	8	25	25.2955	887065838	150.113	149478934	200	4	0.0790653	0.316261	0.0535192	0.00790653	0.00133798	0.666163	8.91313e-09	8.91313e-09	1	0	0	1	1	0
AACTATC	4	16	7	25.2955	887065838	150.113	149478934	112	4	0.158131	0.632523	0.107038	0.00442766	0.000749269	0.186526	4.99135e-09	4.99135e-09	1	0	0	1	0	0
AACTATTATAT	4	16	11	25.2955	887065838	150.113	149478934	176	4	0.158131	0.632523	0.107038	0.00695775	0.00117742	0.293112	7.84356e-09	7.84356e-09	1	0	0	1	0	0
AACTC	75	966	5	25.2955	887065838	150.113	149478934	4830	12.88	2.96495	38.1886	6.46245	0.190943	0.0323122	0.429009	2.15252e-07	2.15252e-07	1	0	0	1	0	0
AACTCAAGCTCCAGCAGCAGCAGC	22	97	24	25.2955	887065838	150.113	149478934	2328	4.40909	0.869719	3.83467	0.648921	0.0920321	0.0155741	0.704921	1.03749e-07	1.03749e-07	1	0	0	1	1	0
AACTCAAT	14	160	8	25.2955	887065838	150.113	149478934	1280	11.4286	0.553457	6.32523	1.07038	0.0506018	0.00856308	0.609063	5.7044e-08	5.7044e-08	1	0	0	1	1	0
AACTCAC	1951	12270	7	25.2955	887065838	150.113	149478934	85890	6.28908	77.1282	485.066	82.0851	3.39546	0.574596	0.293269	3.82774e-06	3.82774e-06	1	0	0	1	0	0
AACTCACC	2	8	8	25.2955	887065838	150.113	149478934	64	4	0.0790653	0.316261	0.0535192	0.00253009	0.000428154	0.213172	2.8522e-09	2.8522e-09	1	0	0	1	0	0
AACTCAGACACACCAC	4	16	16	25.2955	887065838	150.113	149478934	256	4	0.158131	0.632523	0.107038	0.0101204	0.00171262	0.426344	1.14088e-08	1.14088e-08	1	0	0	1	0	0
AACTCC	4	20	6	25.2955	887065838	150.113	149478934	120	5	0.158131	0.790653	0.133798	0.00474392	0.000802789	0.199849	5.34788e-09	5.34788e-09	1	0	0	1	0	0
AACTCCC	2	8	7	25.2955	887065838	150.113	149478934	56	4	0.0790653	0.316261	0.0535192	0.00221383	0.000374635	0.186526	2.49568e-09	2.49568e-09	1	0	0	1	0	0
AACTCCCTCC	2	8	10	25.2955	887065838	150.113	149478934	80	4	0.0790653	0.316261	0.0535192	0.00316261	0.000535192	0.266465	3.56525e-09	3.56525e-09	1	0	0	1	0	0
AACTCCT	92	368	7	25.2955	887065838	150.113	149478934	2576	4	3.63701	14.548	2.46189	0.101836	0.0172332	0.186526	1.14801e-07	1.14801e-07	1	0	0	1	0	0
AACTCCTACACC	4	20	12	25.2955	887065838	150.113	149478934	240	5	0.158131	0.790653	0.133798	0.00948784	0.00160558	0.399698	1.06958e-08	1.06958e-08	1	0	0	1	0	0
AACTCCTCATCGCCC	4	32	15	25.2955	887065838	150.113	149478934	480	8	0.158131	1.26505	0.214077	0.0189757	0.00321115	0.799395	2.13915e-08	2.13915e-08	1	0	0	1	1	0
AACTCCTCTCTC	6	40	12	25.2955	887065838	150.113	149478934	480	6.66667	0.237196	1.58131	0.267596	0.0189757	0.00321115	0.53293	2.13915e-08	2.13915e-08	1	0	0	1	1	0
AACTCCTG	6	41	8	25.2955	887065838	150.113	149478934	328	6.83333	0.237196	1.62084	0.274286	0.0129667	0.00219429	0.364169	1.46175e-08	1.46175e-08	1	0	0	1	0	0
AACTCCTTCC	8	32	10	25.2955	887065838	150.113	149478934	320	4	0.316261	1.26505	0.214077	0.0126505	0.00214077	0.266465	1.4261e-08	1.4261e-08	1	0	0	1	0	0
AACTCG	4	16	6	25.2955	887065838	150.113	149478934	96	4	0.158131	0.632523	0.107038	0.00379514	0.000642231	0.159879	4.2783e-09	4.2783e-09	1	0	0	1	0	0
AACTCGGACACACCAC	4	28	16	25.2955	887065838	150.113	149478934	448	7	0.158131	1.10691	0.187317	0.0177106	0.00299708	0.746102	1.99654e-08	1.99654e-08	1	0	0	1	1	0
AACTCT	14	119	6	25.2955	887065838	150.113	149478934	714	8.5	0.553457	4.70439	0.796099	0.0282263	0.00477659	0.339743	3.18199e-08	3.18199e-08	1	0	0	1	0	0
AACTCTC	83	416	7	25.2955	887065838	150.113	149478934	2912	5.01205	3.28121	16.4456	2.783	0.115119	0.019481	0.233719	1.29775e-07	1.29775e-07	1	0	0	1	0	0
AACTG	9624	212291	5	25.2955	887065838	150.113	149478934	1061455	22.0585	380.462	8392.43	1420.21	41.9622	7.10103	0.734727	4.73044e-05	4.73044e-05	1	0	1	1	1	0
AACTGATCACGTGGCGCAGGG	4	16	21	25.2955	887065838	150.113	149478934	336	4	0.158131	0.632523	0.107038	0.013283	0.00224781	0.559577	1.49741e-08	1.49741e-08	1	0	0	1	1	0
AACTGC	28	156	6	25.2955	887065838	150.113	149478934	936	5.57143	1.10691	6.1671	1.04363	0.0370026	0.00626175	0.222689	4.17135e-08	4.17135e-08	1	0	0	1	0	0
AACTGCCGTGCC	4	20	12	25.2955	887065838	150.113	149478934	240	5	0.158131	0.790653	0.133798	0.00948784	0.00160558	0.399698	1.06958e-08	1.06958e-08	1	0	0	1	0	0
AACTGCTAGGC	6	34	11	25.2955	887065838	150.113	149478934	374	5.66667	0.237196	1.34411	0.227457	0.0147852	0.00250202	0.415241	1.66676e-08	1.66676e-08	1	0	0	1	0	0
AACTGG	6	32	6	25.2955	887065838	150.113	149478934	192	5.33333	0.237196	1.26505	0.214077	0.00759027	0.00128446	0.213172	8.55661e-09	8.55661e-09	1	0	0	1	0	0
AACTGGACTAGT	10	80	12	25.2955	887065838	150.113	149478934	960	8	0.395327	3.16261	0.535192	0.0379514	0.00642231	0.639516	4.2783e-08	4.2783e-08	1	0	0	1	1	0
AACTGGC	14	74	7	25.2955	887065838	150.113	149478934	518	5.28571	0.553457	2.92542	0.495053	0.0204779	0.00346537	0.24648	2.3085e-08	2.3085e-08	1	0	0	1	0	0
AACTGT	4	16	6	25.2955	887065838	150.113	149478934	96	4	0.158131	0.632523	0.107038	0.00379514	0.000642231	0.159879	4.2783e-09	4.2783e-09	1	0	0	1	0	0
AACTGTC	18	176	7	25.2955	887065838	150.113	149478934	1232	9.77778	0.711588	6.95775	1.17742	0.0487042	0.00824196	0.455951	5.49049e-08	5.49049e-08	1	0	0	1	0	0
AACTGTCACTGTC	3	24	13	25.2955	887065838	150.113	149478934	312	8	0.118598	0.948784	0.160558	0.0123342	0.00208725	0.692809	1.39045e-08	1.39045e-08	1	0	0	1	1	0
AACTT	87	571	5	25.2955	887065838	150.113	149478934	2855	6.56322	3.43934	22.5732	3.81994	0.112866	0.0190997	0.218609	1.27235e-07	1.27235e-07	1	0	0	1	0	0
AACTTACT	8	84	8	25.2955	887065838	150.113	149478934	672	10.5	0.316261	3.32074	0.561952	0.026566	0.00449562	0.559577	2.99481e-08	2.99481e-08	1	0	0	1	1	0
AACTTAG	4	20	7	25.2955	887065838	150.113	149478934	140	5	0.158131	0.790653	0.133798	0.00553457	0.000936587	0.233157	6.23919e-09	6.23919e-09	1	0	0	1	0	0
AACTTAT	15	60	7	25.2955	887065838	150.113	149478934	420	4	0.59299	2.37196	0.401394	0.0166037	0.00280976	0.186526	1.87176e-08	1.87176e-08	1	0	0	1	0	0
AACTTATT	63	265	8	25.2955	887065838	150.113	149478934	2120	4.20635	2.49056	10.4762	1.77283	0.0838093	0.0141826	0.224169	9.44792e-08	9.44792e-08	1	0	0	1	0	0
AACTTC	64	441	6	25.2955	887065838	150.113	149478934	2646	6.89062	2.53009	17.4339	2.95025	0.104603	0.0177015	0.275417	1.17921e-07	1.17921e-07	1	0	0	1	0	0
AACTTCTGC	23	131	9	25.2955	887065838	150.113	149478934	1179	5.69565	0.909251	5.17878	0.876378	0.046609	0.0078874	0.341481	5.25429e-08	5.25429e-08	1	0	0	1	0	0
AACTTGG	11	55	7	25.2955	887065838	150.113	149478934	385	5	0.434859	2.1743	0.367945	0.0152201	0.00257561	0.233157	1.71578e-08	1.71578e-08	1	0	0	1	0	0
AACTTGT	41	164	7	25.2955	887065838	150.113	149478934	1148	4	1.62084	6.48336	1.09714	0.0453835	0.00768001	0.186526	5.11614e-08	5.11614e-08	1	0	0	1	0	0
AAG	8125	102221	3	25.2955	887065838	150.113	149478934	306663	12.581	321.203	4041.07	683.849	12.1232	2.05155	0.251431	1.36666e-05	1.36666e-05	1	0	0	0	0	0
AAGAAGAAGAAGGCGAAGAAGGAG	4	20	24	25.2955	887065838	150.113	149478934	480	5	0.158131	0.790653	0.133798	0.0189757	0.00321115	0.799395	2.13915e-08	2.13915e-08	1	0	0	1	1	0
AAGAAGAAGG	18	83	10	25.2955	887065838	150.113	149478934	830	4.61111	0.711588	3.28121	0.555262	0.0328121	0.00555262	0.307175	3.69895e-08	3.69895e-08	1	0	0	1	0	0
AAGAAGAG	8	56	8	25.2955	887065838	150.113	149478934	448	7	0.316261	2.21383	0.374635	0.0177106	0.00299708	0.373051	1.99654e-08	1.99654e-08	1	0	0	1	0	0
AAGAAGAGG	34	171	9	25.2955	887065838	150.113	149478934	1539	5.02941	1.34411	6.76009	1.14397	0.0608408	0.0102958	0.301537	6.85865e-08	6.85865e-08	1	0	0	1	0	0
AAGAAGCAG	55	220	9	25.2955	887065838	150.113	149478934	1980	4	2.1743	8.69719	1.47178	0.0782747	0.013246	0.239819	8.824e-08	8.824e-08	1	0	0	1	0	0
AAGAAGCTCAGCCTGGC	19	76	17	25.2955	887065838	150.113	149478934	1292	4	0.751121	3.00448	0.508433	0.0510762	0.00864336	0.452991	5.75788e-08	5.75788e-08	1	0	0	1	0	0
AAGAAGG	14	64	7	25.2955	887065838	150.113	149478934	448	4.57143	0.553457	2.53009	0.428154	0.0177106	0.00299708	0.213172	1.99654e-08	1.99654e-08	1	0	0	1	0	0
AAGAAGGGC	55	232	9	25.2955	887065838	150.113	149478934	2088	4.21818	2.1743	9.17158	1.55206	0.0825442	0.0139685	0.2529	9.30531e-08	9.30531e-08	1	0	0	1	0	0
AAGAAT	23	125	6	25.2955	887065838	150.113	149478934	750	5.43478	0.909251	4.94158	0.836238	0.0296495	0.00501743	0.217227	3.34242e-08	3.34242e-08	1	0	0	1	0	0
AAGAATTG	19	256	8	25.2955	887065838	150.113	149478934	2048	13.4737	0.751121	10.1204	1.71262	0.0809629	0.0137009	0.718053	9.12705e-08	9.12705e-08	1	0	0	1	1	0
AAGAC	52	303	5	25.2955	887065838	150.113	149478934	1515	5.82692	2.0557	11.9784	2.02704	0.059892	0.0101352	0.194084	6.7517e-08	6.7517e-08	1	0	0	1	0	0
AAGACAGGCACTCTCTGCCC	13	78	20	25.2955	887065838	150.113	149478934	1560	6	0.513925	3.08355	0.521813	0.061671	0.0104363	0.799395	6.95224e-08	6.95224e-08	1	0	0	1	1	0
AAGACAGTAGTCGTGAGC	353	2005	18	25.2955	887065838	150.113	149478934	36090	5.67989	13.955	79.263	13.4133	1.42673	0.241439	0.681071	1.60837e-06	1.60837e-06	1	0	0	1	1	0
AAGACATCGGAGAG	4	16	14	25.2955	887065838	150.113	149478934	224	4	0.158131	0.632523	0.107038	0.00885532	0.00149854	0.373051	9.98271e-09	9.98271e-09	1	0	0	1	0	0
AAGACC	3016	12162	6	25.2955	887065838	150.113	149478934	72972	4.03249	119.231	480.796	81.3626	2.88478	0.488176	0.161178	3.25204e-06	3.25204e-06	1	0	0	1	0	0
AAGACCGCGCCCACG	5	23	15	25.2955	887065838	150.113	149478934	345	4.6	0.197663	0.909251	0.153868	0.0136388	0.00230802	0.459652	1.53752e-08	1.53752e-08	1	0	0	1	0	0
AAGACG	62	448	6	25.2955	887065838	150.113	149478934	2688	7.22581	2.45103	17.7106	2.99708	0.106264	0.0179825	0.288814	1.19792e-07	1.19792e-07	1	0	0	1	0	0
AAGACGG	8	64	7	25.2955	887065838	150.113	149478934	448	8	0.316261	2.53009	0.428154	0.0177106	0.00299708	0.373051	1.99654e-08	1.99654e-08	1	0	0	1	0	0
AAGACT	13	78	6	25.2955	887065838	150.113	149478934	468	6	0.513925	3.08355	0.521813	0.0185013	0.00313088	0.239819	2.08567e-08	2.08567e-08	1	0	0	1	0	0
AAGAG	503	4695	5	25.2955	887065838	150.113	149478934	23475	9.334	19.8849	185.606	31.4091	0.928029	0.157046	0.310898	1.04618e-06	1.04618e-06	1	0	0	1	0	0
AAGAGAAGGG	12	48	10	25.2955	887065838	150.113	149478934	480	4	0.474392	1.89757	0.321115	0.0189757	0.00321115	0.266465	2.13915e-08	2.13915e-08	1	0	0	1	0	0
AAGAGAATG	11	62	9	25.2955	887065838	150.113	149478934	558	5.63636	0.434859	2.45103	0.414774	0.0220592	0.00373297	0.337926	2.48676e-08	2.48676e-08	1	0	0	1	0	0
AAGAGACGG	2	10	9	25.2955	887065838	150.113	149478934	90	5	0.0790653	0.395327	0.0668991	0.00355794	0.000602092	0.299773	4.01091e-09	4.01091e-09	1	0	0	1	0	0
AAGAGAG	16	80	7	25.2955	887065838	150.113	149478934	560	5	0.632523	3.16261	0.535192	0.0221383	0.00374635	0.233157	2.49568e-08	2.49568e-08	1	0	0	1	0	0
AAGAGC	18	193	6	25.2955	887065838	150.113	149478934	1158	10.7222	0.711588	7.62981	1.29115	0.0457788	0.00774691	0.428565	5.1607e-08	5.1607e-08	1	0	0	1	0	0
AAGAGCT	22	110	7	25.2955	887065838	150.113	149478934	770	5	0.869719	4.34859	0.73589	0.0304402	0.00515123	0.233157	3.43156e-08	3.43156e-08	1	0	0	1	0	0
AAGAGG	217	994	6	25.2955	887065838	150.113	149478934	5964	4.58065	8.57859	39.2955	6.64977	0.235773	0.0398986	0.183087	2.6579e-07	2.6579e-07	1	0	0	1	0	0
AAGAGGAGG	44	176	9	25.2955	887065838	150.113	149478934	1584	4	1.73944	6.95775	1.17742	0.0626197	0.0105968	0.239819	7.0592e-08	7.0592e-08	1	0	0	1	0	0
AAGAGGCT	2	14	8	25.2955	887065838	150.113	149478934	112	7	0.0790653	0.553457	0.0936587	0.00442766	0.000749269	0.373051	4.99135e-09	4.99135e-09	1	0	0	1	0	0
AAGAGGGCACGC	2	8	12	25.2955	887065838	150.113	149478934	96	4	0.0790653	0.316261	0.0535192	0.00379514	0.000642231	0.319758	4.2783e-09	4.2783e-09	1	0	0	1	0	0
AAGAT	59	313	5	25.2955	887065838	150.113	149478934	1565	5.30508	2.33243	12.3737	2.09394	0.0618686	0.0104697	0.176702	6.97452e-08	6.97452e-08	1	0	0	1	0	0
AAGATAATG	7	42	9	25.2955	887065838	150.113	149478934	378	6	0.276729	1.66037	0.280976	0.0149433	0.00252878	0.359728	1.68458e-08	1.68458e-08	1	0	0	1	0	0
AAGATAGTGT	7	28	10	25.2955	887065838	150.113	149478934	280	4	0.276729	1.10691	0.187317	0.0110691	0.00187317	0.266465	1.24784e-08	1.24784e-08	1	0	0	1	0	0
AAGATATAT	4	36	9	25.2955	887065838	150.113	149478934	324	9	0.158131	1.42318	0.240837	0.0128086	0.00216753	0.539592	1.44393e-08	1.44393e-08	1	0	0	1	1	0
AAGATC	23	97	6	25.2955	887065838	150.113	149478934	582	4.21739	0.909251	3.83467	0.648921	0.023008	0.00389353	0.168568	2.59372e-08	2.59372e-08	1	0	0	1	0	0
AAGATG	83	354	6	25.2955	887065838	150.113	149478934	2124	4.26506	3.28121	13.9946	2.36823	0.0839674	0.0142094	0.170473	9.46575e-08	9.46575e-08	1	0	0	1	0	0
AAGATGAGG	4	20	9	25.2955	887065838	150.113	149478934	180	5	0.158131	0.790653	0.133798	0.00711588	0.00120418	0.299773	8.02182e-09	8.02182e-09	1	0	0	1	0	0
AAGATGCTGATTGCTT	10	40	16	25.2955	887065838	150.113	149478934	640	4	0.395327	1.58131	0.267596	0.0253009	0.00428154	0.426344	2.8522e-08	2.8522e-08	1	0	0	1	0	0
AAGATGG	4	36	7	25.2955	887065838	150.113	149478934	252	9	0.158131	1.42318	0.240837	0.00996223	0.00168586	0.419682	1.12305e-08	1.12305e-08	1	0	0	1	0	0
AAGATGGG	10	40	8	25.2955	887065838	150.113	149478934	320	4	0.395327	1.58131	0.267596	0.0126505	0.00214077	0.213172	1.4261e-08	1.4261e-08	1	0	0	1	0	0
AAGATGT	10	40	7	25.2955	887065838	150.113	149478934	280	4	0.395327	1.58131	0.267596	0.0110691	0.00187317	0.186526	1.24784e-08	1.24784e-08	1	0	0	1	0	0
AAGATT	10	40	6	25.2955	887065838	150.113	149478934	240	4	0.395327	1.58131	0.267596	0.00948784	0.00160558	0.159879	1.06958e-08	1.06958e-08	1	0	0	1	0	0
AAGATTCAT	13	119	9	25.2955	887065838	150.113	149478934	1071	9.15385	0.513925	4.70439	0.796099	0.0423395	0.00716489	0.548816	4.77298e-08	4.77298e-08	1	0	0	1	1	0
AAGATTGAGG	4	20	10	25.2955	887065838	150.113	149478934	200	5	0.158131	0.790653	0.133798	0.00790653	0.00133798	0.333081	8.91313e-09	8.91313e-09	1	0	0	1	0	0
AAGC	2901	20363	4	25.2955	887065838	150.113	149478934	81452	7.0193	114.684	805.004	136.227	3.22002	0.544906	0.18704	3.62996e-06	3.62996e-06	1	0	0	0	0	0
AAGCAAGT	2	8	8	25.2955	887065838	150.113	149478934	64	4	0.0790653	0.316261	0.0535192	0.00253009	0.000428154	0.213172	2.8522e-09	2.8522e-09	1	0	0	1	0	0
AAGCAAGTCG	4	16	10	25.2955	887065838	150.113	149478934	160	4	0.158131	0.632523	0.107038	0.00632523	0.00107038	0.266465	7.1305e-09	7.1305e-09	1	0	0	1	0	0
AAGCAC	8	36	6	25.2955	887065838	150.113	149478934	216	4.5	0.316261	1.42318	0.240837	0.00853906	0.00144502	0.179864	9.62618e-09	9.62618e-09	1	0	0	1	0	0
AAGCACAGTCTCC	6	26	13	25.2955	887065838	150.113	149478934	338	4.33333	0.237196	1.02785	0.173938	0.013362	0.00226119	0.375272	1.50632e-08	1.50632e-08	1	0	0	1	0	0
AAGCACGC	6	24	8	25.2955	887065838	150.113	149478934	192	4	0.237196	0.948784	0.160558	0.00759027	0.00128446	0.213172	8.55661e-09	8.55661e-09	1	0	0	1	0	0
AAGCAG	75	312	6	25.2955	887065838	150.113	149478934	1872	4.16	2.96495	12.3342	2.08725	0.0740052	0.0125235	0.166274	8.34269e-08	8.34269e-08	1	0	0	1	0	0
AAGCAGCAG	4	16	9	25.2955	887065838	150.113	149478934	144	4	0.158131	0.632523	0.107038	0.0056927	0.000963346	0.239819	6.41745e-09	6.41745e-09	1	0	0	1	0	0
AAGCAGGAATGAGGCGCGG	7	42	19	25.2955	887065838	150.113	149478934	798	6	0.276729	1.66037	0.280976	0.0315471	0.00533854	0.759425	3.55634e-08	3.55634e-08	1	0	0	1	1	0
AAGCATGAGCTCTATG	7	35	16	25.2955	887065838	150.113	149478934	560	5	0.276729	1.38364	0.234147	0.0221383	0.00374635	0.53293	2.49568e-08	2.49568e-08	1	0	0	1	1	0
AAGCC	5	50	5	25.2955	887065838	150.113	149478934	250	10	0.197663	1.97663	0.334495	0.00988317	0.00167248	0.333081	1.11414e-08	1.11414e-08	1	0	0	1	0	0
AAGCCAG	7	28	7	25.2955	887065838	150.113	149478934	196	4	0.276729	1.10691	0.187317	0.0077484	0.00131122	0.186526	8.73487e-09	8.73487e-09	1	0	0	1	0	0
AAGCCAT	11	44	7	25.2955	887065838	150.113	149478934	308	4	0.434859	1.73944	0.294356	0.0121761	0.00206049	0.186526	1.37262e-08	1.37262e-08	1	0	0	1	0	0
AAGCCC	31	154	6	25.2955	887065838	150.113	149478934	924	4.96774	1.22551	6.08803	1.03025	0.0365282	0.00618147	0.198559	4.11787e-08	4.11787e-08	1	0	0	1	0	0
AAGCCCG	6	24	7	25.2955	887065838	150.113	149478934	168	4	0.237196	0.948784	0.160558	0.00664149	0.0011239	0.186526	7.48703e-09	7.48703e-09	1	0	0	1	0	0
AAGCCG	41	215	6	25.2955	887065838	150.113	149478934	1290	5.2439	1.62084	8.49952	1.43833	0.0509971	0.00862998	0.209598	5.74897e-08	5.74897e-08	1	0	0	1	0	0
AAGCCGCCTTGACCACCG	10	40	18	25.2955	887065838	150.113	149478934	720	4	0.395327	1.58131	0.267596	0.0284635	0.00481673	0.479637	3.20873e-08	3.20873e-08	1	0	0	1	0	0
AAGCCT	17	278	6	25.2955	887065838	150.113	149478934	1668	16.3529	0.672055	10.9901	1.85979	0.0659405	0.0111588	0.653623	7.43355e-08	7.43355e-08	1	0	0	1	1	0
AAGCCTC	7	49	7	25.2955	887065838	150.113	149478934	343	7	0.276729	1.9371	0.327805	0.0135597	0.00229464	0.32642	1.5286e-08	1.5286e-08	1	0	0	1	0	0
AAGCG	7	35	5	25.2955	887065838	150.113	149478934	175	5	0.276729	1.38364	0.234147	0.00691822	0.00117073	0.166541	7.79899e-09	7.79899e-09	1	0	0	1	0	0
AAGCGAT	45	180	7	25.2955	887065838	150.113	149478934	1260	4	1.77897	7.11588	1.20418	0.0498112	0.00842928	0.186526	5.61527e-08	5.61527e-08	1	0	0	1	0	0
AAGCGC	4	16	6	25.2955	887065838	150.113	149478934	96	4	0.158131	0.632523	0.107038	0.00379514	0.000642231	0.159879	4.2783e-09	4.2783e-09	1	0	0	1	0	0
AAGCGCC	7	56	7	25.2955	887065838	150.113	149478934	392	8	0.276729	2.21383	0.374635	0.0154968	0.00262244	0.373051	1.74697e-08	1.74697e-08	1	0	0	1	0	0
AAGCGCTAGAAGTGCTAG	2	8	18	25.2955	887065838	150.113	149478934	144	4	0.0790653	0.316261	0.0535192	0.0056927	0.000963346	0.479637	6.41745e-09	6.41745e-09	1	0	0	1	0	0
AAGCGG	17	74	6	25.2955	887065838	150.113	149478934	444	4.35294	0.672055	2.92542	0.495053	0.0175525	0.00297032	0.173986	1.97872e-08	1.97872e-08	1	0	0	1	0	0
AAGCGGCGG	4	16	9	25.2955	887065838	150.113	149478934	144	4	0.158131	0.632523	0.107038	0.0056927	0.000963346	0.239819	6.41745e-09	6.41745e-09	1	0	0	1	0	0
AAGCGGCT	4	16	8	25.2955	887065838	150.113	149478934	128	4	0.158131	0.632523	0.107038	0.00506018	0.000856308	0.213172	5.7044e-09	5.7044e-09	1	0	0	1	0	0
AAGCGGCTAATGCGGCTG	4	16	18	25.2955	887065838	150.113	149478934	288	4	0.158131	0.632523	0.107038	0.0113854	0.00192669	0.479637	1.28349e-08	1.28349e-08	1	0	0	1	0	0
AAGCGGTGCGCCCGGCAGCAC	15	71	21	25.2955	887065838	150.113	149478934	1491	4.73333	0.59299	2.80682	0.474983	0.0589432	0.00997465	0.662166	6.64474e-08	6.64474e-08	1	0	0	1	1	0
AAGCGT	5	50	6	25.2955	887065838	150.113	149478934	300	10	0.197663	1.97663	0.334495	0.0118598	0.00200697	0.399698	1.33697e-08	1.33697e-08	1	0	0	1	0	0
AAGCGTCGGC	4	16	10	25.2955	887065838	150.113	149478934	160	4	0.158131	0.632523	0.107038	0.00632523	0.00107038	0.266465	7.1305e-09	7.1305e-09	1	0	0	1	0	0
AAGCT	65	325	5	25.2955	887065838	150.113	149478934	1625	5	2.56962	12.8481	2.17422	0.0642406	0.0108711	0.166541	7.24192e-08	7.24192e-08	1	0	0	1	0	0
AAGCTAT	11	118	7	25.2955	887065838	150.113	149478934	826	10.7273	0.434859	4.66486	0.789409	0.032654	0.00552586	0.500228	3.68112e-08	3.68112e-08	1	0	0	1	1	0
AAGCTATTAT	6	54	10	25.2955	887065838	150.113	149478934	540	9	0.237196	2.13476	0.361255	0.0213476	0.00361255	0.599546	2.40655e-08	2.40655e-08	1	0	0	1	1	0
AAGCTC	19	76	6	25.2955	887065838	150.113	149478934	456	4	0.751121	3.00448	0.508433	0.0180269	0.0030506	0.159879	2.03219e-08	2.03219e-08	1	0	0	1	0	0
AAGCTCC	2	10	7	25.2955	887065838	150.113	149478934	70	5	0.0790653	0.395327	0.0668991	0.00276729	0.000468293	0.233157	3.1196e-09	3.1196e-09	1	0	0	1	0	0
AAGCTG	6	42	6	25.2955	887065838	150.113	149478934	252	7	0.237196	1.66037	0.280976	0.00996223	0.00168586	0.279788	1.12305e-08	1.12305e-08	1	0	0	1	0	0
AAGCTGG	8	36	7	25.2955	887065838	150.113	149478934	252	4.5	0.316261	1.42318	0.240837	0.00996223	0.00168586	0.209841	1.12305e-08	1.12305e-08	1	0	0	1	0	0
AAGCTTC	50	200	7	25.2955	887065838	150.113	149478934	1400	4	1.97663	7.90653	1.33798	0.0553457	0.00936587	0.186526	6.23919e-08	6.23919e-08	1	0	0	1	0	0
AAGG	9549	91351	4	25.2955	887065838	150.113	149478934	365404	9.56655	377.497	3611.35	611.13	14.4454	2.44452	0.254915	1.62845e-05	1.62845e-05	1	0	0	0	0	0
AAGGAAGGAAGGGAAGGAAGGAGAG	11	44	25	25.2955	887065838	150.113	149478934	1100	4	0.434859	1.73944	0.294356	0.0434859	0.0073589	0.666163	4.90222e-08	4.90222e-08	1	0	0	1	1	0
AAGGAAGGAGGAAGGG	2	8	16	25.2955	887065838	150.113	149478934	128	4	0.0790653	0.316261	0.0535192	0.00506018	0.000856308	0.426344	5.7044e-09	5.7044e-09	1	0	0	1	0	0
AAGGAAGGC	12	48	9	25.2955	887065838	150.113	149478934	432	4	0.474392	1.89757	0.321115	0.0170781	0.00289004	0.239819	1.92524e-08	1.92524e-08	1	0	0	1	0	0
AAGGAAGGGAGAGG	4	20	14	25.2955	887065838	150.113	149478934	280	5	0.158131	0.790653	0.133798	0.0110691	0.00187317	0.466314	1.24784e-08	1.24784e-08	1	0	0	1	0	0
AAGGAC	13	85	6	25.2955	887065838	150.113	149478934	510	6.53846	0.513925	3.36028	0.568642	0.0201617	0.00341185	0.261341	2.27285e-08	2.27285e-08	1	0	0	1	0	0
AAGGACAGCATGGCC	7	28	15	25.2955	887065838	150.113	149478934	420	4	0.276729	1.10691	0.187317	0.0166037	0.00280976	0.399698	1.87176e-08	1.87176e-08	1	0	0	1	0	0
AAGGACC	181	1134	7	25.2955	887065838	150.113	149478934	7938	6.26519	7.15541	44.83	7.58635	0.31381	0.0531045	0.292155	3.53762e-07	3.53762e-07	1	0	0	1	0	0
AAGGACCACCTCCAT	4	24	15	25.2955	887065838	150.113	149478934	360	6	0.158131	0.948784	0.160558	0.0142318	0.00240837	0.599546	1.60436e-08	1.60436e-08	1	0	0	1	1	0
AAGGACG	55	245	7	25.2955	887065838	150.113	149478934	1715	4.45455	2.1743	9.6855	1.63903	0.0677985	0.0114732	0.207722	7.64301e-08	7.64301e-08	1	0	0	1	0	0
AAGGACGACG	4	24	10	25.2955	887065838	150.113	149478934	240	6	0.158131	0.948784	0.160558	0.00948784	0.00160558	0.399698	1.06958e-08	1.06958e-08	1	0	0	1	0	0
AAGGACGG	6	55	8	25.2955	887065838	150.113	149478934	440	9.16667	0.237196	2.1743	0.367945	0.0173944	0.00294356	0.488519	1.96089e-08	1.96089e-08	1	0	0	1	0	0
AAGGACGGACGG	2	12	12	25.2955	887065838	150.113	149478934	144	6	0.0790653	0.474392	0.0802789	0.0056927	0.000963346	0.479637	6.41745e-09	6.41745e-09	1	0	0	1	0	0
AAGGACTGGGTCAC	25	191	14	25.2955	887065838	150.113	149478934	2674	7.64	0.988317	7.55074	1.27777	0.10571	0.0178888	0.712528	1.19169e-07	1.19169e-07	1	0	0	1	1	0
AAGGAG	243	1740	6	25.2955	887065838	150.113	149478934	10440	7.16049	9.60644	68.7868	11.6404	0.412721	0.0698426	0.286203	4.65265e-07	4.65265e-07	1	0	0	1	0	0
AAGGAGAGG	6	31	9	25.2955	887065838	150.113	149478934	279	5.16667	0.237196	1.22551	0.207387	0.0110296	0.00186648	0.309766	1.24338e-08	1.24338e-08	1	0	0	1	0	0
AAGGAGAGGGAG	6	37	12	25.2955	887065838	150.113	149478934	444	6.16667	0.237196	1.46271	0.247527	0.0175525	0.00297032	0.49296	1.97872e-08	1.97872e-08	1	0	0	1	0	0
AAGGAGG	13	66	7	25.2955	887065838	150.113	149478934	462	5.07692	0.513925	2.60916	0.441534	0.0182641	0.00309074	0.236744	2.05893e-08	2.05893e-08	1	0	0	1	0	0
AAGGAGGAGG	4	16	10	25.2955	887065838	150.113	149478934	160	4	0.158131	0.632523	0.107038	0.00632523	0.00107038	0.266465	7.1305e-09	7.1305e-09	1	0	0	1	0	0
AAGGAGGGACGGAGAGGGATG	4	16	21	25.2955	887065838	150.113	149478934	336	4	0.158131	0.632523	0.107038	0.013283	0.00224781	0.559577	1.49741e-08	1.49741e-08	1	0	0	1	1	0
AAGGAGGTGGACAGGG	2	8	16	25.2955	887065838	150.113	149478934	128	4	0.0790653	0.316261	0.0535192	0.00506018	0.000856308	0.426344	5.7044e-09	5.7044e-09	1	0	0	1	0	0
AAGGAT	11	79	6	25.2955	887065838	150.113	149478934	474	7.18182	0.434859	3.12308	0.528503	0.0187385	0.00317102	0.287056	2.11241e-08	2.11241e-08	1	0	0	1	0	0
AAGGATG	4	16	7	25.2955	887065838	150.113	149478934	112	4	0.158131	0.632523	0.107038	0.00442766	0.000749269	0.186526	4.99135e-09	4.99135e-09	1	0	0	1	0	0
AAGGATGCAGGGAGGATGGG	2	10	20	25.2955	887065838	150.113	149478934	200	5	0.0790653	0.395327	0.0668991	0.00790653	0.00133798	0.666163	8.91313e-09	8.91313e-09	1	0	0	1	1	0
AAGGC	60	429	5	25.2955	887065838	150.113	149478934	2145	7.15	2.37196	16.9595	2.86997	0.0847976	0.0143498	0.238153	9.55933e-08	9.55933e-08	1	0	0	1	0	0
AAGGCC	11	44	6	25.2955	887065838	150.113	149478934	264	4	0.434859	1.73944	0.294356	0.0104366	0.00176614	0.159879	1.17653e-08	1.17653e-08	1	0	0	1	0	0
AAGGCCCGTAG	4	16	11	25.2955	887065838	150.113	149478934	176	4	0.158131	0.632523	0.107038	0.00695775	0.00117742	0.293112	7.84356e-09	7.84356e-09	1	0	0	1	0	0
AAGGCCCGTGTGTGTAGTGGGAGGG	4	16	25	25.2955	887065838	150.113	149478934	400	4	0.158131	0.632523	0.107038	0.0158131	0.00267596	0.666163	1.78263e-08	1.78263e-08	1	0	0	1	1	0
AAGGCG	43	172	6	25.2955	887065838	150.113	149478934	1032	4	1.6999	6.79962	1.15066	0.0407977	0.00690398	0.159879	4.59918e-08	4.59918e-08	1	0	0	1	0	0
AAGGCGAGAGGG	6	26	12	25.2955	887065838	150.113	149478934	312	4.33333	0.237196	1.02785	0.173938	0.0123342	0.00208725	0.346405	1.39045e-08	1.39045e-08	1	0	0	1	0	0
AAGGCGAGGGTC	4	32	12	25.2955	887065838	150.113	149478934	384	8	0.158131	1.26505	0.214077	0.0151805	0.00256892	0.639516	1.71132e-08	1.71132e-08	1	0	0	1	1	0
AAGGCGG	14	62	7	25.2955	887065838	150.113	149478934	434	4.42857	0.553457	2.45103	0.414774	0.0171572	0.00290342	0.20651	1.93415e-08	1.93415e-08	1	0	0	1	0	0
AAGGCGGG	4	16	8	25.2955	887065838	150.113	149478934	128	4	0.158131	0.632523	0.107038	0.00506018	0.000856308	0.213172	5.7044e-09	5.7044e-09	1	0	0	1	0	0
AAGGCGGGAGGAGTGGCAGG	6	24	20	25.2955	887065838	150.113	149478934	480	4	0.237196	0.948784	0.160558	0.0189757	0.00321115	0.53293	2.13915e-08	2.13915e-08	1	0	0	1	1	0
AAGGCT	9	54	6	25.2955	887065838	150.113	149478934	324	6	0.355794	2.13476	0.361255	0.0128086	0.00216753	0.239819	1.44393e-08	1.44393e-08	1	0	0	1	0	0
AAGGCTCC	2	8	8	25.2955	887065838	150.113	149478934	64	4	0.0790653	0.316261	0.0535192	0.00253009	0.000428154	0.213172	2.8522e-09	2.8522e-09	1	0	0	1	0	0
AAGGCTGCTGCTGAT	29	193	15	25.2955	887065838	150.113	149478934	2895	6.65517	1.14645	7.62981	1.29115	0.114447	0.0193673	0.665014	1.29018e-07	1.29018e-07	1	0	0	1	1	0
AAGGG	435	2947	5	25.2955	887065838	150.113	149478934	14735	6.77471	17.1967	116.503	19.7152	0.582514	0.0985758	0.225653	6.56675e-07	6.56675e-07	1	0	0	1	0	0
AAGGGAAGGGG	4	16	11	25.2955	887065838	150.113	149478934	176	4	0.158131	0.632523	0.107038	0.00695775	0.00117742	0.293112	7.84356e-09	7.84356e-09	1	0	0	1	0	0
AAGGGACGGAATAG	6	46	14	25.2955	887065838	150.113	149478934	644	7.66667	0.237196	1.8185	0.307736	0.025459	0.0043083	0.715015	2.87003e-08	2.87003e-08	1	0	0	1	1	0
AAGGGAG	6	36	7	25.2955	887065838	150.113	149478934	252	6	0.237196	1.42318	0.240837	0.00996223	0.00168586	0.279788	1.12305e-08	1.12305e-08	1	0	0	1	0	0
AAGGGAGAGGG	17	71	11	25.2955	887065838	150.113	149478934	781	4.17647	0.672055	2.80682	0.474983	0.030875	0.00522482	0.306043	3.48058e-08	3.48058e-08	1	0	0	1	0	0
AAGGGAGGAGGGAGG	7	28	15	25.2955	887065838	150.113	149478934	420	4	0.276729	1.10691	0.187317	0.0166037	0.00280976	0.399698	1.87176e-08	1.87176e-08	1	0	0	1	0	0
AAGGGAGGC	2	8	9	25.2955	887065838	150.113	149478934	72	4	0.0790653	0.316261	0.0535192	0.00284635	0.000481673	0.239819	3.20873e-09	3.20873e-09	1	0	0	1	0	0
AAGGGAGTCCAATCATGT	13	52	18	25.2955	887065838	150.113	149478934	936	4	0.513925	2.0557	0.347875	0.0370026	0.00626175	0.479637	4.17135e-08	4.17135e-08	1	0	0	1	0	0
AAGGGC	64	264	6	25.2955	887065838	150.113	149478934	1584	4.125	2.53009	10.4366	1.76614	0.0626197	0.0105968	0.164875	7.0592e-08	7.0592e-08	1	0	0	1	0	0
AAGGGCTG	15	60	8	25.2955	887065838	150.113	149478934	480	4	0.59299	2.37196	0.401394	0.0189757	0.00321115	0.213172	2.13915e-08	2.13915e-08	1	0	0	1	0	0
AAGGGG	95	413	6	25.2955	887065838	150.113	149478934	2478	4.34737	3.7556	16.327	2.76293	0.097962	0.0165776	0.173763	1.10434e-07	1.10434e-07	1	0	0	1	0	0
AAGGGGCGC	6	24	9	25.2955	887065838	150.113	149478934	216	4	0.237196	0.948784	0.160558	0.00853906	0.00144502	0.239819	9.62618e-09	9.62618e-09	1	0	0	1	0	0
AAGGGGG	1	5	7	25.2955	887065838	150.113	149478934	35	5	0.0395327	0.197663	0.0334495	0.00138364	0.000234147	0.233157	1.5598e-09	1.5598e-09	1	0	0	1	0	0
AAGGGT	2	24	6	25.2955	887065838	150.113	149478934	144	12	0.0790653	0.948784	0.160558	0.0056927	0.000963346	0.479637	6.41745e-09	6.41745e-09	1	0	0	1	0	0
AAGGGTATGGGGCCT	3	12	15	25.2955	887065838	150.113	149478934	180	4	0.118598	0.474392	0.0802789	0.00711588	0.00120418	0.399698	8.02182e-09	8.02182e-09	1	0	0	1	0	0
AAGGGTCACGACGACCGG	7	28	18	25.2955	887065838	150.113	149478934	504	4	0.276729	1.10691	0.187317	0.0199245	0.00337171	0.479637	2.24611e-08	2.24611e-08	1	0	0	1	0	0
AAGGT	82	967	5	25.2955	887065838	150.113	149478934	4835	11.7927	3.24168	38.2281	6.46914	0.19114	0.0323457	0.392792	2.15475e-07	2.15475e-07	1	0	0	1	0	0
AAGGTAGTCAATAGAGG	6	24	17	25.2955	887065838	150.113	149478934	408	4	0.237196	0.948784	0.160558	0.0161293	0.00272948	0.452991	1.81828e-08	1.81828e-08	1	0	0	1	0	0
AAGGTATT	2	16	8	25.2955	887065838	150.113	149478934	128	8	0.0790653	0.632523	0.107038	0.00506018	0.000856308	0.426344	5.7044e-09	5.7044e-09	1	0	0	1	0	0
AAGGTC	1201	4810	6	25.2955	887065838	150.113	149478934	28860	4.005	47.4787	190.152	32.1784	1.14091	0.193071	0.160079	1.28616e-06	1.28616e-06	1	0	0	1	0	0
AAGGTG	17	80	6	25.2955	887065838	150.113	149478934	480	4.70588	0.672055	3.16261	0.535192	0.0189757	0.00321115	0.188093	2.13915e-08	2.13915e-08	1	0	0	1	0	0
AAGGTGAGAGGCAGCAGC	2	10	18	25.2955	887065838	150.113	149478934	180	5	0.0790653	0.395327	0.0668991	0.00711588	0.00120418	0.599546	8.02182e-09	8.02182e-09	1	0	0	1	1	0
AAGGTGAGT	7	28	9	25.2955	887065838	150.113	149478934	252	4	0.276729	1.10691	0.187317	0.00996223	0.00168586	0.239819	1.12305e-08	1.12305e-08	1	0	0	1	0	0
AAGGTGCTGACCTGC	14	70	15	25.2955	887065838	150.113	149478934	1050	5	0.553457	2.76729	0.468293	0.0415093	0.0070244	0.499622	4.67939e-08	4.67939e-08	1	0	0	1	0	0
AAGGTGG	2	8	7	25.2955	887065838	150.113	149478934	56	4	0.0790653	0.316261	0.0535192	0.00221383	0.000374635	0.186526	2.49568e-09	2.49568e-09	1	0	0	1	0	0
AAGGTGGG	4	16	8	25.2955	887065838	150.113	149478934	128	4	0.158131	0.632523	0.107038	0.00506018	0.000856308	0.213172	5.7044e-09	5.7044e-09	1	0	0	1	0	0
AAGGTGTGGTGGTGAG	2	12	16	25.2955	887065838	150.113	149478934	192	6	0.0790653	0.474392	0.0802789	0.00759027	0.00128446	0.639516	8.55661e-09	8.55661e-09	1	0	0	1	1	0
AAGT	577	3918	4	25.2955	887065838	150.113	149478934	15672	6.79029	22.8104	154.889	26.2111	0.619556	0.104844	0.180938	6.98433e-07	6.98433e-07	1	0	0	0	0	0
AAGTAC	37	148	6	25.2955	887065838	150.113	149478934	888	4	1.46271	5.85084	0.990106	0.035105	0.00594064	0.159879	3.95743e-08	3.95743e-08	1	0	0	1	0	0
AAGTACGCTC	2	8	10	25.2955	887065838	150.113	149478934	80	4	0.0790653	0.316261	0.0535192	0.00316261	0.000535192	0.266465	3.56525e-09	3.56525e-09	1	0	0	1	0	0
AAGTACTCTGAG	7	35	12	25.2955	887065838	150.113	149478934	420	5	0.276729	1.38364	0.234147	0.0166037	0.00280976	0.399698	1.87176e-08	1.87176e-08	1	0	0	1	0	0
AAGTAGAT	5	25	8	25.2955	887065838	150.113	149478934	200	5	0.197663	0.988317	0.167248	0.00790653	0.00133798	0.266465	8.91313e-09	8.91313e-09	1	0	0	1	0	0
AAGTAGC	13	52	7	25.2955	887065838	150.113	149478934	364	4	0.513925	2.0557	0.347875	0.0143899	0.00243513	0.186526	1.62219e-08	1.62219e-08	1	0	0	1	0	0
AAGTAGT	4	20	7	25.2955	887065838	150.113	149478934	140	5	0.158131	0.790653	0.133798	0.00553457	0.000936587	0.233157	6.23919e-09	6.23919e-09	1	0	0	1	0	0
AAGTAT	49	196	6	25.2955	887065838	150.113	149478934	1176	4	1.9371	7.7484	1.31122	0.0464904	0.00786733	0.159879	5.24092e-08	5.24092e-08	1	0	0	1	0	0
AAGTATC	14	56	7	25.2955	887065838	150.113	149478934	392	4	0.553457	2.21383	0.374635	0.0154968	0.00262244	0.186526	1.74697e-08	1.74697e-08	1	0	0	1	0	0
AAGTATCG	2	8	8	25.2955	887065838	150.113	149478934	64	4	0.0790653	0.316261	0.0535192	0.00253009	0.000428154	0.213172	2.8522e-09	2.8522e-09	1	0	0	1	0	0
AAGTATGGCTCC	4	16	12	25.2955	887065838	150.113	149478934	192	4	0.158131	0.632523	0.107038	0.00759027	0.00128446	0.319758	8.55661e-09	8.55661e-09	1	0	0	1	0	0
AAGTATGTGCC	4	16	11	25.2955	887065838	150.113	149478934	176	4	0.158131	0.632523	0.107038	0.00695775	0.00117742	0.293112	7.84356e-09	7.84356e-09	1	0	0	1	0	0
AAGTC	185	3221	5	25.2955	887065838	150.113	149478934	16105	17.4108	7.31354	127.335	21.5482	0.636674	0.107741	0.579922	7.1773e-07	7.1773e-07	1	0	0	1	1	0
AAGTCAG	20	122	7	25.2955	887065838	150.113	149478934	854	6.1	0.790653	4.82299	0.816169	0.0337609	0.00571318	0.284451	3.80591e-08	3.80591e-08	1	0	0	1	0	0
AAGTCATGCAGCCTATGG	2	8	18	25.2955	887065838	150.113	149478934	144	4	0.0790653	0.316261	0.0535192	0.0056927	0.000963346	0.479637	6.41745e-09	6.41745e-09	1	0	0	1	0	0
AAGTCC	3	18	6	25.2955	887065838	150.113	149478934	108	6	0.118598	0.711588	0.120418	0.00426953	0.00072251	0.239819	4.81309e-09	4.81309e-09	1	0	0	1	0	0
AAGTCCGAC	3	12	9	25.2955	887065838	150.113	149478934	108	4	0.118598	0.474392	0.0802789	0.00426953	0.00072251	0.239819	4.81309e-09	4.81309e-09	1	0	0	1	0	0
AAGTCCGGAT	41	201	10	25.2955	887065838	150.113	149478934	2010	4.90244	1.62084	7.94607	1.34467	0.0794607	0.0134467	0.326582	8.9577e-08	8.9577e-08	1	0	0	1	0	0
AAGTCG	9	54	6	25.2955	887065838	150.113	149478934	324	6	0.355794	2.13476	0.361255	0.0128086	0.00216753	0.239819	1.44393e-08	1.44393e-08	1	0	0	1	0	0
AAGTCGG	2	8	7	25.2955	887065838	150.113	149478934	56	4	0.0790653	0.316261	0.0535192	0.00221383	0.000374635	0.186526	2.49568e-09	2.49568e-09	1	0	0	1	0	0
AAGTCT	5	94	6	25.2955	887065838	150.113	149478934	564	18.8	0.197663	3.71607	0.628851	0.0222964	0.00377311	0.751431	2.5135e-08	2.5135e-08	1	0	0	1	1	0
AAGTG	33	208	5	25.2955	887065838	150.113	149478934	1040	6.30303	1.30458	8.2228	1.3915	0.041114	0.0069575	0.209942	4.63483e-08	4.63483e-08	1	0	0	1	0	0
AAGTGAC	2	8	7	25.2955	887065838	150.113	149478934	56	4	0.0790653	0.316261	0.0535192	0.00221383	0.000374635	0.186526	2.49568e-09	2.49568e-09	1	0	0	1	0	0
AAGTGAGT	8	72	8	25.2955	887065838	150.113	149478934	576	9	0.316261	2.84635	0.481673	0.0227708	0.00385339	0.479637	2.56698e-08	2.56698e-08	1	0	0	1	0	0
AAGTGATGTAGCATCCC	6	32	17	25.2955	887065838	150.113	149478934	544	5.33333	0.237196	1.26505	0.214077	0.0215058	0.00363931	0.603987	2.42437e-08	2.42437e-08	1	0	0	1	1	0
AAGTGC	29	116	6	25.2955	887065838	150.113	149478934	696	4	1.14645	4.58579	0.776029	0.0275147	0.00465617	0.159879	3.10177e-08	3.10177e-08	1	0	0	1	0	0
AAGTGCCGAGTGCC	2	10	14	25.2955	887065838	150.113	149478934	140	5	0.0790653	0.395327	0.0668991	0.00553457	0.000936587	0.466314	6.23919e-09	6.23919e-09	1	0	0	1	0	0
AAGTGCCTCGCC	7	51	12	25.2955	887065838	150.113	149478934	612	7.28571	0.276729	2.01617	0.341185	0.024194	0.00409422	0.582416	2.72742e-08	2.72742e-08	1	0	0	1	1	0
AAGTGCGCGGGGCACGCG	1	6	18	25.2955	887065838	150.113	149478934	108	6	0.0395327	0.237196	0.0401394	0.00426953	0.00072251	0.719456	4.81309e-09	4.81309e-09	1	0	0	1	1	0
AAGTGG	7	28	6	25.2955	887065838	150.113	149478934	168	4	0.276729	1.10691	0.187317	0.00664149	0.0011239	0.159879	7.48703e-09	7.48703e-09	1	0	0	1	0	0
AAGTGT	7	28	6	25.2955	887065838	150.113	149478934	168	4	0.276729	1.10691	0.187317	0.00664149	0.0011239	0.159879	7.48703e-09	7.48703e-09	1	0	0	1	0	0
AAGTGTAT	2	8	8	25.2955	887065838	150.113	149478934	64	4	0.0790653	0.316261	0.0535192	0.00253009	0.000428154	0.213172	2.8522e-09	2.8522e-09	1	0	0	1	0	0
AAGTGTGC	21	109	8	25.2955	887065838	150.113	149478934	872	5.19048	0.830186	4.30906	0.7292	0.0344725	0.0058336	0.276616	3.88613e-08	3.88613e-08	1	0	0	1	0	0
AAGTGTGCG	10	70	9	25.2955	887065838	150.113	149478934	630	7	0.395327	2.76729	0.468293	0.0249056	0.00421464	0.419682	2.80764e-08	2.80764e-08	1	0	0	1	0	0
AAT	13434	143201	3	25.2955	887065838	150.113	149478934	429603	10.6596	531.082	5661.12	958.001	16.9834	2.874	0.213031	1.91455e-05	1.91455e-05	1	1	0	0	0	0
AATAATAATACT	25	128	12	25.2955	887065838	150.113	149478934	1536	5.12	0.988317	5.06018	0.856308	0.0607222	0.0102757	0.40929	6.84528e-08	6.84528e-08	1	0	0	1	0	0
AATAATATATTATATATTATAC	8	32	22	25.2955	887065838	150.113	149478934	704	4	0.316261	1.26505	0.214077	0.027831	0.00470969	0.586223	3.13742e-08	3.13742e-08	1	0	0	1	1	0
AATAATG	7	28	7	25.2955	887065838	150.113	149478934	196	4	0.276729	1.10691	0.187317	0.0077484	0.00131122	0.186526	8.73487e-09	8.73487e-09	1	0	0	1	0	0
AATAATT	12	48	7	25.2955	887065838	150.113	149478934	336	4	0.474392	1.89757	0.321115	0.013283	0.00224781	0.186526	1.49741e-08	1.49741e-08	1	0	0	1	0	0
AATAC	658	5894	5	25.2955	887065838	150.113	149478934	29470	8.95745	26.0125	233.006	39.4303	1.16503	0.197152	0.298356	1.31335e-06	1.31335e-06	1	0	0	1	0	0
AATACC	21	214	6	25.2955	887065838	150.113	149478934	1284	10.1905	0.830186	8.45999	1.43164	0.0507599	0.00858984	0.407311	5.72223e-08	5.72223e-08	1	0	0	1	0	0
AATACG	53	212	6	25.2955	887065838	150.113	149478934	1272	4	2.09523	8.38093	1.41826	0.0502856	0.00850956	0.159879	5.66875e-08	5.66875e-08	1	0	0	1	0	0
AATACT	70	294	6	25.2955	887065838	150.113	149478934	1764	4.2	2.76729	11.6226	1.96683	0.0697356	0.011801	0.167873	7.86138e-08	7.86138e-08	1	0	0	1	0	0
AATACTC	4	16	7	25.2955	887065838	150.113	149478934	112	4	0.158131	0.632523	0.107038	0.00442766	0.000749269	0.186526	4.99135e-09	4.99135e-09	1	0	0	1	0	0
AATACTGACG	22	88	10	25.2955	887065838	150.113	149478934	880	4	0.869719	3.47887	0.588712	0.0347887	0.00588712	0.266465	3.92178e-08	3.92178e-08	1	0	0	1	0	0
AATAG	420	4076	5	25.2955	887065838	150.113	149478934	20380	9.70476	16.6037	161.135	27.2681	0.805676	0.13634	0.323247	9.08248e-07	9.08248e-07	1	0	0	1	0	0
AATAGAC	13	52	7	25.2955	887065838	150.113	149478934	364	4	0.513925	2.0557	0.347875	0.0143899	0.00243513	0.186526	1.62219e-08	1.62219e-08	1	0	0	1	0	0
AATAGATCGGT	9	36	11	25.2955	887065838	150.113	149478934	396	4	0.355794	1.42318	0.240837	0.0156549	0.0026492	0.293112	1.7648e-08	1.7648e-08	1	0	0	1	0	0
AATAGATTC	3	12	9	25.2955	887065838	150.113	149478934	108	4	0.118598	0.474392	0.0802789	0.00426953	0.00072251	0.239819	4.81309e-09	4.81309e-09	1	0	0	1	0	0
AATAGATTCTC	14	84	11	25.2955	887065838	150.113	149478934	924	6	0.553457	3.32074	0.561952	0.0365282	0.00618147	0.439667	4.11787e-08	4.11787e-08	1	0	0	1	0	0
AATAGC	45	180	6	25.2955	887065838	150.113	149478934	1080	4	1.77897	7.11588	1.20418	0.0426953	0.0072251	0.159879	4.81309e-08	4.81309e-08	1	0	0	1	0	0
AATAGG	4	20	6	25.2955	887065838	150.113	149478934	120	5	0.158131	0.790653	0.133798	0.00474392	0.000802789	0.199849	5.34788e-09	5.34788e-09	1	0	0	1	0	0
AATAGT	41	164	6	25.2955	887065838	150.113	149478934	984	4	1.62084	6.48336	1.09714	0.0389001	0.00658287	0.159879	4.38526e-08	4.38526e-08	1	0	0	1	0	0
AATAGTATAG	12	48	10	25.2955	887065838	150.113	149478934	480	4	0.474392	1.89757	0.321115	0.0189757	0.00321115	0.266465	2.13915e-08	2.13915e-08	1	0	0	1	0	0
AATAGTATG	5	50	9	25.2955	887065838	150.113	149478934	450	10	0.197663	1.97663	0.334495	0.0177897	0.00301046	0.599546	2.00545e-08	2.00545e-08	1	0	0	1	1	0
AATAGTC	11	44	7	25.2955	887065838	150.113	149478934	308	4	0.434859	1.73944	0.294356	0.0121761	0.00206049	0.186526	1.37262e-08	1.37262e-08	1	0	0	1	0	0
AATAGTG	7	28	7	25.2955	887065838	150.113	149478934	196	4	0.276729	1.10691	0.187317	0.0077484	0.00131122	0.186526	8.73487e-09	8.73487e-09	1	0	0	1	0	0
AATAT	518	3485	5	25.2955	887065838	150.113	149478934	17425	6.7278	20.4779	137.771	23.3143	0.688857	0.116572	0.22409	7.76557e-07	7.76557e-07	1	0	0	1	0	0
AATATAC	8	60	7	25.2955	887065838	150.113	149478934	420	7.5	0.316261	2.37196	0.401394	0.0166037	0.00280976	0.349735	1.87176e-08	1.87176e-08	1	0	0	1	0	0
AATATAGAGATGG	14	63	13	25.2955	887065838	150.113	149478934	819	4.5	0.553457	2.49056	0.421464	0.0323773	0.00547903	0.389705	3.64993e-08	3.64993e-08	1	0	0	1	0	0
AATATAT	84	336	7	25.2955	887065838	150.113	149478934	2352	4	3.32074	13.283	2.24781	0.0929808	0.0157347	0.186526	1.04818e-07	1.04818e-07	1	0	0	1	0	0
AATATATAATATATAG	4	16	16	25.2955	887065838	150.113	149478934	256	4	0.158131	0.632523	0.107038	0.0101204	0.00171262	0.426344	1.14088e-08	1.14088e-08	1	0	0	1	0	0
AATATATACATATAT	13	52	15	25.2955	887065838	150.113	149478934	780	4	0.513925	2.0557	0.347875	0.0308355	0.00521813	0.399698	3.47612e-08	3.47612e-08	1	0	0	1	0	0
AATATATACCACGCATATTATATAT	9	39	25	25.2955	887065838	150.113	149478934	975	4.33333	0.355794	1.54177	0.260906	0.0385444	0.00652266	0.721676	4.34515e-08	4.34515e-08	1	0	0	1	1	0
AATATATATACGG	10	40	13	25.2955	887065838	150.113	149478934	520	4	0.395327	1.58131	0.267596	0.020557	0.00347875	0.346405	2.31741e-08	2.31741e-08	1	0	0	1	0	0
AATATATC	25	135	8	25.2955	887065838	150.113	149478934	1080	5.4	0.988317	5.33691	0.903137	0.0426953	0.0072251	0.287782	4.81309e-08	4.81309e-08	1	0	0	1	0	0
AATATATCAATATTCTATATAT	4	16	22	25.2955	887065838	150.113	149478934	352	4	0.158131	0.632523	0.107038	0.0139155	0.00235485	0.586223	1.56871e-08	1.56871e-08	1	0	0	1	1	0
AATATC	85	377	6	25.2955	887065838	150.113	149478934	2262	4.43529	3.36028	14.9038	2.52209	0.0894229	0.0151326	0.177278	1.00808e-07	1.00808e-07	1	0	0	1	0	0
AATATCG	2725	29119	7	25.2955	887065838	150.113	149478934	203833	10.6859	107.727	1151.15	194.803	8.05806	1.36362	0.498297	9.08395e-06	9.08395e-06	1	0	0	1	0	0
AATATCGTATC	38	176	11	25.2955	887065838	150.113	149478934	1936	4.63158	1.50224	6.95775	1.17742	0.0765352	0.0129517	0.339392	8.62791e-08	8.62791e-08	1	0	0	1	0	0
AATATCTAATT	9	36	11	25.2955	887065838	150.113	149478934	396	4	0.355794	1.42318	0.240837	0.0156549	0.0026492	0.293112	1.7648e-08	1.7648e-08	1	0	0	1	0	0
AATATCTC	38	330	8	25.2955	887065838	150.113	149478934	2640	8.68421	1.50224	13.0458	2.20767	0.104366	0.0176614	0.462808	1.17653e-07	1.17653e-07	1	0	0	1	0	0
AATATCTGAATG	4	16	12	25.2955	887065838	150.113	149478934	192	4	0.158131	0.632523	0.107038	0.00759027	0.00128446	0.319758	8.55661e-09	8.55661e-09	1	0	0	1	0	0
AATATG	7	28	6	25.2955	887065838	150.113	149478934	168	4	0.276729	1.10691	0.187317	0.00664149	0.0011239	0.159879	7.48703e-09	7.48703e-09	1	0	0	1	0	0
AATATGATCAGG	4	32	12	25.2955	887065838	150.113	149478934	384	8	0.158131	1.26505	0.214077	0.0151805	0.00256892	0.639516	1.71132e-08	1.71132e-08	1	0	0	1	1	0
AATATGTGTCATTAATTACATAATT	15	67	25	25.2955	887065838	150.113	149478934	1675	4.46667	0.59299	2.64869	0.448224	0.0662172	0.0112056	0.743882	7.46475e-08	7.46475e-08	1	0	0	1	1	0
AATATT	124	508	6	25.2955	887065838	150.113	149478934	3048	4.09677	4.90205	20.0826	3.39847	0.120496	0.0203908	0.163747	1.35836e-07	1.35836e-07	1	0	0	1	0	0
AATATTC	59	382	7	25.2955	887065838	150.113	149478934	2674	6.47458	2.33243	15.1015	2.55554	0.10571	0.0178888	0.301918	1.19169e-07	1.19169e-07	1	0	0	1	0	0
AATATTCATTCAATATTCGATATCG	5	23	25	25.2955	887065838	150.113	149478934	575	4.6	0.197663	0.909251	0.153868	0.0227313	0.0038467	0.766087	2.56253e-08	2.56253e-08	1	0	0	1	1	0
AATATTGAATCATCACATTC	8	37	20	25.2955	887065838	150.113	149478934	740	4.625	0.316261	1.46271	0.247527	0.0292542	0.00495053	0.6162	3.29786e-08	3.29786e-08	1	0	0	1	1	0
AATC	1225	8400	4	25.2955	887065838	150.113	149478934	33600	6.85714	48.4275	332.074	56.1952	1.3283	0.224781	0.182719	1.49741e-06	1.49741e-06	1	0	0	0	0	0
AATCAC	19	76	6	25.2955	887065838	150.113	149478934	456	4	0.751121	3.00448	0.508433	0.0180269	0.0030506	0.159879	2.03219e-08	2.03219e-08	1	0	0	1	0	0
AATCACC	7	35	7	25.2955	887065838	150.113	149478934	245	5	0.276729	1.38364	0.234147	0.0096855	0.00163903	0.233157	1.09186e-08	1.09186e-08	1	0	0	1	0	0
AATCAGC	4	32	7	25.2955	887065838	150.113	149478934	224	8	0.158131	1.26505	0.214077	0.00885532	0.00149854	0.373051	9.98271e-09	9.98271e-09	1	0	0	1	0	0
AATCAGT	31	124	7	25.2955	887065838	150.113	149478934	868	4	1.22551	4.90205	0.829548	0.0343144	0.00580684	0.186526	3.8683e-08	3.8683e-08	1	0	0	1	0	0
AATCAT	107	486	6	25.2955	887065838	150.113	149478934	2916	4.54206	4.23	19.2129	3.25129	0.115277	0.0195078	0.181545	1.29953e-07	1.29953e-07	1	0	0	1	0	0
AATCATC	7	28	7	25.2955	887065838	150.113	149478934	196	4	0.276729	1.10691	0.187317	0.0077484	0.00131122	0.186526	8.73487e-09	8.73487e-09	1	0	0	1	0	0
AATCATG	2	8	7	25.2955	887065838	150.113	149478934	56	4	0.0790653	0.316261	0.0535192	0.00221383	0.000374635	0.186526	2.49568e-09	2.49568e-09	1	0	0	1	0	0
AATCATT	2	8	7	25.2955	887065838	150.113	149478934	56	4	0.0790653	0.316261	0.0535192	0.00221383	0.000374635	0.186526	2.49568e-09	2.49568e-09	1	0	0	1	0	0
AATCC	52	276	5	25.2955	887065838	150.113	149478934	1380	5.30769	2.0557	10.911	1.84641	0.0545551	0.00923207	0.176789	6.15006e-08	6.15006e-08	1	0	0	1	0	0
AATCCAGGCGGCGGC	10	51	15	25.2955	887065838	150.113	149478934	765	5.1	0.395327	2.01617	0.341185	0.0302425	0.00511778	0.509614	3.40927e-08	3.40927e-08	1	0	0	1	1	0
AATCCC	4	16	6	25.2955	887065838	150.113	149478934	96	4	0.158131	0.632523	0.107038	0.00379514	0.000642231	0.159879	4.2783e-09	4.2783e-09	1	0	0	1	0	0
AATCCCC	60	317	7	25.2955	887065838	150.113	149478934	2219	5.28333	2.37196	12.5319	2.1207	0.087723	0.0148449	0.246369	9.88912e-08	9.88912e-08	1	0	0	1	0	0
AATCCCG	7	35	7	25.2955	887065838	150.113	149478934	245	5	0.276729	1.38364	0.234147	0.0096855	0.00163903	0.233157	1.09186e-08	1.09186e-08	1	0	0	1	0	0
AATCCGCCAGCCGGACG	10	60	17	25.2955	887065838	150.113	149478934	1020	6	0.395327	2.37196	0.401394	0.0403233	0.0068237	0.679486	4.5457e-08	4.5457e-08	1	0	0	1	1	0
AATCCGCTGGCTGGAGCACTC	5	28	21	25.2955	887065838	150.113	149478934	588	5.6	0.197663	1.10691	0.187317	0.0232452	0.00393366	0.783407	2.62046e-08	2.62046e-08	1	0	0	1	1	0
AATCCT	7	28	6	25.2955	887065838	150.113	149478934	168	4	0.276729	1.10691	0.187317	0.00664149	0.0011239	0.159879	7.48703e-09	7.48703e-09	1	0	0	1	0	0
AATCG	91	455	5	25.2955	887065838	150.113	149478934	2275	5	3.59747	17.9874	3.04391	0.0899368	0.0152195	0.166541	1.01387e-07	1.01387e-07	1	0	0	1	0	0
AATCGACAGTG	6	40	11	25.2955	887065838	150.113	149478934	440	6.66667	0.237196	1.58131	0.267596	0.0173944	0.00294356	0.488519	1.96089e-08	1.96089e-08	1	0	0	1	0	0
AATCGCATC	15	159	9	25.2955	887065838	150.113	149478934	1431	10.6	0.59299	6.28569	1.0637	0.0565713	0.00957326	0.635519	6.37735e-08	6.37735e-08	1	0	0	1	1	0
AATCGG	6	26	6	25.2955	887065838	150.113	149478934	156	4.33333	0.237196	1.02785	0.173938	0.0061671	0.00104363	0.173202	6.95224e-09	6.95224e-09	1	0	0	1	0	0
AATCGGG	2	8	7	25.2955	887065838	150.113	149478934	56	4	0.0790653	0.316261	0.0535192	0.00221383	0.000374635	0.186526	2.49568e-09	2.49568e-09	1	0	0	1	0	0
AATCGGGCAGGGTCCCCGAGGATG	7	35	24	25.2955	887065838	150.113	149478934	840	5	0.276729	1.38364	0.234147	0.0332074	0.00561952	0.799395	3.74351e-08	3.74351e-08	1	0	0	1	1	0
AATCGGGT	4	20	8	25.2955	887065838	150.113	149478934	160	5	0.158131	0.790653	0.133798	0.00632523	0.00107038	0.266465	7.1305e-09	7.1305e-09	1	0	0	1	0	0
AATCGTC	12	124	7	25.2955	887065838	150.113	149478934	868	10.3333	0.474392	4.90205	0.829548	0.0343144	0.00580684	0.481858	3.8683e-08	3.8683e-08	1	0	0	1	0	0
AATCT	299	1699	5	25.2955	887065838	150.113	149478934	8495	5.68227	11.8203	67.166	11.3662	0.33583	0.0568308	0.189266	3.78585e-07	3.78585e-07	1	0	0	1	0	0
AATCTAG	4	16	7	25.2955	887065838	150.113	149478934	112	4	0.158131	0.632523	0.107038	0.00442766	0.000749269	0.186526	4.99135e-09	4.99135e-09	1	0	0	1	0	0
AATCTATGGCACGGTC	2	8	16	25.2955	887065838	150.113	149478934	128	4	0.0790653	0.316261	0.0535192	0.00506018	0.000856308	0.426344	5.7044e-09	5.7044e-09	1	0	0	1	0	0
AATCTC	24	96	6	25.2955	887065838	150.113	149478934	576	4	0.948784	3.79514	0.642231	0.0227708	0.00385339	0.159879	2.56698e-08	2.56698e-08	1	0	0	1	0	0
AATCTCTCTCG	2	8	11	25.2955	887065838	150.113	149478934	88	4	0.0790653	0.316261	0.0535192	0.00347887	0.000588712	0.293112	3.92178e-09	3.92178e-09	1	0	0	1	0	0
AATCTG	13	52	6	25.2955	887065838	150.113	149478934	312	4	0.513925	2.0557	0.347875	0.0123342	0.00208725	0.159879	1.39045e-08	1.39045e-08	1	0	0	1	0	0
AATCTGTATATATATATAT	5	22	19	25.2955	887065838	150.113	149478934	418	4.4	0.197663	0.869719	0.147178	0.0165247	0.00279638	0.556912	1.86284e-08	1.86284e-08	1	0	0	1	1	0
AATG	3940	29242	4	25.2955	887065838	150.113	149478934	116968	7.42183	155.759	1156.01	195.626	4.62406	0.782505	0.197766	5.21276e-06	5.21276e-06	1	0	0	0	0	0
AATGAC	14	86	6	25.2955	887065838	150.113	149478934	516	6.14286	0.553457	3.39981	0.575332	0.0203989	0.00345199	0.245529	2.29959e-08	2.29959e-08	1	0	0	1	0	0
AATGACG	4	39	7	25.2955	887065838	150.113	149478934	273	9.75	0.158131	1.54177	0.260906	0.0107924	0.00182634	0.454656	1.21664e-08	1.21664e-08	1	0	0	1	0	0
AATGAG	4	16	6	25.2955	887065838	150.113	149478934	96	4	0.158131	0.632523	0.107038	0.00379514	0.000642231	0.159879	4.2783e-09	4.2783e-09	1	0	0	1	0	0
AATGAGAGGT	14	56	10	25.2955	887065838	150.113	149478934	560	4	0.553457	2.21383	0.374635	0.0221383	0.00374635	0.266465	2.49568e-08	2.49568e-08	1	0	0	1	0	0
AATGAGG	2	8	7	25.2955	887065838	150.113	149478934	56	4	0.0790653	0.316261	0.0535192	0.00221383	0.000374635	0.186526	2.49568e-09	2.49568e-09	1	0	0	1	0	0
AATGAGGTC	4	16	9	25.2955	887065838	150.113	149478934	144	4	0.158131	0.632523	0.107038	0.0056927	0.000963346	0.239819	6.41745e-09	6.41745e-09	1	0	0	1	0	0
AATGAT	34	145	6	25.2955	887065838	150.113	149478934	870	4.26471	1.34411	5.73224	0.970036	0.0343934	0.00582022	0.170459	3.87721e-08	3.87721e-08	1	0	0	1	0	0
AATGC	225	1176	5	25.2955	887065838	150.113	149478934	5880	5.22667	8.89485	46.4904	7.86733	0.232452	0.0393366	0.174091	2.62046e-07	2.62046e-07	1	0	0	1	0	0
AATGCAG	12	60	7	25.2955	887065838	150.113	149478934	420	5	0.474392	2.37196	0.401394	0.0166037	0.00280976	0.233157	1.87176e-08	1.87176e-08	1	0	0	1	0	0
AATGCATGTC	17	85	10	25.2955	887065838	150.113	149478934	850	5	0.672055	3.36028	0.568642	0.0336028	0.00568642	0.333081	3.78808e-08	3.78808e-08	1	0	0	1	0	0
AATGCG	3517	14078	6	25.2955	887065838	150.113	149478934	84468	4.00284	139.036	556.541	94.1805	3.33925	0.565083	0.159993	3.76437e-06	3.76437e-06	1	0	0	1	0	0
AATGCGGGCGCACACG	10	48	16	25.2955	887065838	150.113	149478934	768	4.8	0.395327	1.89757	0.321115	0.0303611	0.00513785	0.511613	3.42264e-08	3.42264e-08	1	0	0	1	1	0
AATGCT	32	128	6	25.2955	887065838	150.113	149478934	768	4	1.26505	5.06018	0.856308	0.0303611	0.00513785	0.159879	3.42264e-08	3.42264e-08	1	0	0	1	0	0
AATGCTG	65	417	7	25.2955	887065838	150.113	149478934	2919	6.41538	2.56962	16.4851	2.78969	0.115396	0.0195278	0.299158	1.30087e-07	1.30087e-07	1	0	0	1	0	0
AATGG	162976	1108256	5	25.2955	887065838	150.113	149478934	5541280	6.80012	6442.88	43812.3	7414.13	219.062	37.0706	0.226499	0.000246951	0.000246951	1	1	1	1	0	0
AATGGAC	4	20	7	25.2955	887065838	150.113	149478934	140	5	0.158131	0.790653	0.133798	0.00553457	0.000936587	0.233157	6.23919e-09	6.23919e-09	1	0	0	1	0	0
AATGGATAGATGACTGATGGATGG	5	20	24	25.2955	887065838	150.113	149478934	480	4	0.197663	0.790653	0.133798	0.0189757	0.00321115	0.639516	2.13915e-08	2.13915e-08	1	0	0	1	1	0
AATGGATATAC	23	92	11	25.2955	887065838	150.113	149478934	1012	4	0.909251	3.63701	0.615471	0.0400071	0.00677018	0.293112	4.51004e-08	4.51004e-08	1	0	0	1	0	0
AATGGATGG	40	378	9	25.2955	887065838	150.113	149478934	3402	9.45	1.58131	14.9433	2.52878	0.13449	0.0227591	0.566571	1.51612e-07	1.51612e-07	1	0	0	1	1	0
AATGGC	17	68	6	25.2955	887065838	150.113	149478934	408	4	0.672055	2.68822	0.454914	0.0161293	0.00272948	0.159879	1.81828e-08	1.81828e-08	1	0	0	1	0	0
AATGGG	32	210	6	25.2955	887065838	150.113	149478934	1260	6.5625	1.26505	8.30186	1.40488	0.0498112	0.00842928	0.262302	5.61527e-08	5.61527e-08	1	0	0	1	0	0
AATGGGAG	10	62	8	25.2955	887065838	150.113	149478934	496	6.2	0.395327	2.45103	0.414774	0.0196082	0.00331819	0.330417	2.21046e-08	2.21046e-08	1	0	0	1	0	0
AATGGGAGGCCACTGGGAGGTC	15	63	22	25.2955	887065838	150.113	149478934	1386	4.2	0.59299	2.49056	0.421464	0.0547923	0.00927221	0.615534	6.1768e-08	6.1768e-08	1	0	0	1	1	0
AATGGGC	23	92	7	25.2955	887065838	150.113	149478934	644	4	0.909251	3.63701	0.615471	0.025459	0.0043083	0.186526	2.87003e-08	2.87003e-08	1	0	0	1	0	0
AATGGGCGGTGG	21	88	12	25.2955	887065838	150.113	149478934	1056	4.19048	0.830186	3.47887	0.588712	0.0417465	0.00706454	0.334985	4.70613e-08	4.70613e-08	1	0	0	1	0	0
AATGGGG	19	155	7	25.2955	887065838	150.113	149478934	1085	8.15789	0.751121	6.12756	1.03694	0.0428929	0.00725855	0.380414	4.83537e-08	4.83537e-08	1	0	0	1	0	0
AATGGGT	4	16	7	25.2955	887065838	150.113	149478934	112	4	0.158131	0.632523	0.107038	0.00442766	0.000749269	0.186526	4.99135e-09	4.99135e-09	1	0	0	1	0	0
AATGGT	17	80	6	25.2955	887065838	150.113	149478934	480	4.70588	0.672055	3.16261	0.535192	0.0189757	0.00321115	0.188093	2.13915e-08	2.13915e-08	1	0	0	1	0	0
AATGGTATGG	1	4	10	25.2955	887065838	150.113	149478934	40	4	0.0395327	0.158131	0.0267596	0.00158131	0.000267596	0.266465	1.78263e-09	1.78263e-09	1	0	0	1	0	0
AATGT	262	1609	5	25.2955	887065838	150.113	149478934	8045	6.14122	10.3576	63.6081	10.7641	0.31804	0.0538203	0.204553	3.58531e-07	3.58531e-07	1	0	0	1	0	0
AATGTAG	9	68	7	25.2955	887065838	150.113	149478934	476	7.55556	0.355794	2.68822	0.454914	0.0188176	0.0031844	0.352326	2.12133e-08	2.12133e-08	1	0	0	1	0	0
AATGTAGTG	6	24	9	25.2955	887065838	150.113	149478934	216	4	0.237196	0.948784	0.160558	0.00853906	0.00144502	0.239819	9.62618e-09	9.62618e-09	1	0	0	1	0	0
AATGTAT	14	56	7	25.2955	887065838	150.113	149478934	392	4	0.553457	2.21383	0.374635	0.0154968	0.00262244	0.186526	1.74697e-08	1.74697e-08	1	0	0	1	0	0
AATGTATAC	13	52	9	25.2955	887065838	150.113	149478934	468	4	0.513925	2.0557	0.347875	0.0185013	0.00313088	0.239819	2.08567e-08	2.08567e-08	1	0	0	1	0	0
AATGTATATATG	7	28	12	25.2955	887065838	150.113	149478934	336	4	0.276729	1.10691	0.187317	0.013283	0.00224781	0.319758	1.49741e-08	1.49741e-08	1	0	0	1	0	0
AATGTC	79	337	6	25.2955	887065838	150.113	149478934	2022	4.26582	3.12308	13.3225	2.2545	0.0799351	0.013527	0.170504	9.01118e-08	9.01118e-08	1	0	0	1	0	0
AATGTCC	12	84	7	25.2955	887065838	150.113	149478934	588	7	0.474392	3.32074	0.561952	0.0232452	0.00393366	0.32642	2.62046e-08	2.62046e-08	1	0	0	1	0	0
AATGTCG	1427	11539	7	25.2955	887065838	150.113	149478934	80773	8.08619	56.4131	456.167	77.1948	3.19317	0.540364	0.37707	3.5997e-06	3.5997e-06	1	0	0	1	0	0
AATGTCTC	2	10	8	25.2955	887065838	150.113	149478934	80	5	0.0790653	0.395327	0.0668991	0.00316261	0.000535192	0.266465	3.56525e-09	3.56525e-09	1	0	0	1	0	0
AATGTG	46	184	6	25.2955	887065838	150.113	149478934	1104	4	1.8185	7.27401	1.23094	0.0436441	0.00738566	0.159879	4.92005e-08	4.92005e-08	1	0	0	1	0	0
AATGTGC	2	8	7	25.2955	887065838	150.113	149478934	56	4	0.0790653	0.316261	0.0535192	0.00221383	0.000374635	0.186526	2.49568e-09	2.49568e-09	1	0	0	1	0	0
AATGTGTGT	2	8	9	25.2955	887065838	150.113	149478934	72	4	0.0790653	0.316261	0.0535192	0.00284635	0.000481673	0.239819	3.20873e-09	3.20873e-09	1	0	0	1	0	0
AATT	804	5143	4	25.2955	887065838	150.113	149478934	20572	6.39677	31.7843	203.317	34.4062	0.813266	0.137625	0.170451	9.16805e-07	9.16805e-07	1	0	0	0	0	0
AATTAC	50	200	6	25.2955	887065838	150.113	149478934	1200	4	1.97663	7.90653	1.33798	0.0474392	0.00802789	0.159879	5.34788e-08	5.34788e-08	1	0	0	1	0	0
AATTACG	8	32	7	25.2955	887065838	150.113	149478934	224	4	0.316261	1.26505	0.214077	0.00885532	0.00149854	0.186526	9.98271e-09	9.98271e-09	1	0	0	1	0	0
AATTACGAT	4	16	9	25.2955	887065838	150.113	149478934	144	4	0.158131	0.632523	0.107038	0.0056927	0.000963346	0.239819	6.41745e-09	6.41745e-09	1	0	0	1	0	0
AATTAG	9953	41817	6	25.2955	887065838	150.113	149478934	250902	4.20145	393.469	1653.14	279.752	9.91883	1.67851	0.167931	1.11816e-05	1.11816e-05	1	0	0	1	0	0
AATTAGAG	14	122	8	25.2955	887065838	150.113	149478934	976	8.71429	0.553457	4.82299	0.816169	0.0385839	0.00652935	0.464411	4.34961e-08	4.34961e-08	1	0	0	1	0	0
AATTAT	56	224	6	25.2955	887065838	150.113	149478934	1344	4	2.21383	8.85532	1.49854	0.0531319	0.00899123	0.159879	5.98962e-08	5.98962e-08	1	0	0	1	0	0
AATTATC	32	196	7	25.2955	887065838	150.113	149478934	1372	6.125	1.26505	7.7484	1.31122	0.0542388	0.00917855	0.285617	6.11441e-08	6.11441e-08	1	0	0	1	0	0
AATTATG	4	20	7	25.2955	887065838	150.113	149478934	140	5	0.158131	0.790653	0.133798	0.00553457	0.000936587	0.233157	6.23919e-09	6.23919e-09	1	0	0	1	0	0
AATTC	295	3791	5	25.2955	887065838	150.113	149478934	18955	12.8508	11.6621	149.868	25.3614	0.749342	0.126807	0.428038	8.44742e-07	8.44742e-07	1	0	0	1	0	0
AATTCAGC	17	102	8	25.2955	887065838	150.113	149478934	816	6	0.672055	4.03233	0.68237	0.0322587	0.00545896	0.319758	3.63656e-08	3.63656e-08	1	0	0	1	0	0
AATTCAGG	4	16	8	25.2955	887065838	150.113	149478934	128	4	0.158131	0.632523	0.107038	0.00506018	0.000856308	0.213172	5.7044e-09	5.7044e-09	1	0	0	1	0	0
AATTCC	28	112	6	25.2955	887065838	150.113	149478934	672	4	1.10691	4.42766	0.749269	0.026566	0.00449562	0.159879	2.99481e-08	2.99481e-08	1	0	0	1	0	0
AATTCG	17	68	6	25.2955	887065838	150.113	149478934	408	4	0.672055	2.68822	0.454914	0.0161293	0.00272948	0.159879	1.81828e-08	1.81828e-08	1	0	0	1	0	0
AATTCGC	4	16	7	25.2955	887065838	150.113	149478934	112	4	0.158131	0.632523	0.107038	0.00442766	0.000749269	0.186526	4.99135e-09	4.99135e-09	1	0	0	1	0	0
AATTCTC	8	32	7	25.2955	887065838	150.113	149478934	224	4	0.316261	1.26505	0.214077	0.00885532	0.00149854	0.186526	9.98271e-09	9.98271e-09	1	0	0	1	0	0
AATTCTCCAATTCTGC	2	8	16	25.2955	887065838	150.113	149478934	128	4	0.0790653	0.316261	0.0535192	0.00506018	0.000856308	0.426344	5.7044e-09	5.7044e-09	1	0	0	1	0	0
AATTGCC	4	16	7	25.2955	887065838	150.113	149478934	112	4	0.158131	0.632523	0.107038	0.00442766	0.000749269	0.186526	4.99135e-09	4.99135e-09	1	0	0	1	0	0
AC	121911	2174167	2	25.2955	887065838	150.113	149478934	4348334	17.8341	4819.47	85950.6	14545	171.901	29.0899	0.237608	0.000193786	0.000193786	1	1	1	0	0	0
ACACACACGCAG	5	27	12	25.2955	887065838	150.113	149478934	324	5.4	0.197663	1.06738	0.180627	0.0128086	0.00216753	0.431673	1.44393e-08	1.44393e-08	1	0	0	1	0	0
ACACACATC	4	28	9	25.2955	887065838	150.113	149478934	252	7	0.158131	1.10691	0.187317	0.00996223	0.00168586	0.419682	1.12305e-08	1.12305e-08	1	0	0	1	0	0
ACACACC	34	180	7	25.2955	887065838	150.113	149478934	1260	5.29412	1.34411	7.11588	1.20418	0.0498112	0.00842928	0.246872	5.61527e-08	5.61527e-08	1	0	0	1	0	0
ACACACCACC	5	23	10	25.2955	887065838	150.113	149478934	230	4.6	0.197663	0.909251	0.153868	0.00909251	0.00153868	0.306435	1.02501e-08	1.02501e-08	1	0	0	1	0	0
ACACACCTCCACACCCC	5	26	17	25.2955	887065838	150.113	149478934	442	5.2	0.197663	1.02785	0.173938	0.0174734	0.00295694	0.588888	1.9698e-08	1.9698e-08	1	0	0	1	1	0
ACACACGCC	1	4	9	25.2955	887065838	150.113	149478934	36	4	0.0395327	0.158131	0.0267596	0.00142318	0.000240837	0.239819	1.60436e-09	1.60436e-09	1	0	0	1	0	0
ACACACGCGTGTATATGTATAT	8	40	22	25.2955	887065838	150.113	149478934	880	5	0.316261	1.58131	0.267596	0.0347887	0.00588712	0.732779	3.92178e-08	3.92178e-08	1	0	0	1	1	0
ACACACTCACG	8	32	11	25.2955	887065838	150.113	149478934	352	4	0.316261	1.26505	0.214077	0.0139155	0.00235485	0.293112	1.56871e-08	1.56871e-08	1	0	0	1	0	0
ACACAG	55	322	6	25.2955	887065838	150.113	149478934	1932	5.85455	2.1743	12.7295	2.15415	0.0763771	0.0129249	0.234005	8.61008e-08	8.61008e-08	1	0	0	1	0	0
ACACAGACAGACAG	6	54	14	25.2955	887065838	150.113	149478934	756	9	0.237196	2.13476	0.361255	0.0298867	0.00505757	0.839365	3.36916e-08	3.36916e-08	1	0	0	1	1	0
ACACAGAGACAG	277	1535	12	25.2955	887065838	150.113	149478934	18420	5.54152	10.9505	60.6826	10.269	0.728192	0.123228	0.442986	8.20899e-07	8.20899e-07	1	0	0	1	0	0
ACACAGAGACAGAGAGAGAG	28	140	20	25.2955	887065838	150.113	149478934	2800	5	1.10691	5.53457	0.936587	0.110691	0.0187317	0.666163	1.24784e-07	1.24784e-07	1	0	0	1	1	0
ACACAGAGATACGCACACAT	2	8	20	25.2955	887065838	150.113	149478934	160	4	0.0790653	0.316261	0.0535192	0.00632523	0.00107038	0.53293	7.1305e-09	7.1305e-09	1	0	0	1	1	0
ACACAGATGTGTATACACGTCTAT	20	111	24	25.2955	887065838	150.113	149478934	2664	5.55	0.790653	4.38813	0.74258	0.105315	0.0178219	0.887329	1.18723e-07	1.18723e-07	1	0	0	1	1	0
ACACAGC	117	556	7	25.2955	887065838	150.113	149478934	3892	4.75214	4.62532	21.9802	3.71959	0.153861	0.0260371	0.221599	1.7345e-07	1.7345e-07	1	0	0	1	0	0
ACACAGGCGG	4	24	10	25.2955	887065838	150.113	149478934	240	6	0.158131	0.948784	0.160558	0.00948784	0.00160558	0.399698	1.06958e-08	1.06958e-08	1	0	0	1	0	0
ACACAGTGGCTGATGG	1	4	16	25.2955	887065838	150.113	149478934	64	4	0.0395327	0.158131	0.0267596	0.00253009	0.000428154	0.426344	2.8522e-09	2.8522e-09	1	0	0	1	0	0
ACACAT	199	1314	6	25.2955	887065838	150.113	149478934	7884	6.60302	7.867	51.9459	8.79054	0.311676	0.0527432	0.263921	3.51356e-07	3.51356e-07	1	0	0	1	0	0
ACACC	109	726	5	25.2955	887065838	150.113	149478934	3630	6.66055	4.30906	28.7007	4.85687	0.143504	0.0242844	0.22185	1.61773e-07	1.61773e-07	1	0	0	1	0	0
ACACCAGCCCCGCAGC	4	16	16	25.2955	887065838	150.113	149478934	256	4	0.158131	0.632523	0.107038	0.0101204	0.00171262	0.426344	1.14088e-08	1.14088e-08	1	0	0	1	0	0
ACACCAGT	34	483	8	25.2955	887065838	150.113	149478934	3864	14.2059	1.34411	19.0943	3.23122	0.152754	0.0258498	0.757074	1.72202e-07	1.72202e-07	1	0	0	1	1	0
ACACCAT	7	28	7	25.2955	887065838	150.113	149478934	196	4	0.276729	1.10691	0.187317	0.0077484	0.00131122	0.186526	8.73487e-09	8.73487e-09	1	0	0	1	0	0
ACACCATATACATGCGCATGTAT	11	47	23	25.2955	887065838	150.113	149478934	1081	4.27273	0.434859	1.85804	0.314426	0.0427348	0.00723179	0.654656	4.81755e-08	4.81755e-08	1	0	0	1	1	0
ACACCC	46	192	6	25.2955	887065838	150.113	149478934	1152	4.17391	1.8185	7.59027	1.28446	0.0455416	0.00770677	0.16683	5.13396e-08	5.13396e-08	1	0	0	1	0	0
ACACCCC	1	5	7	25.2955	887065838	150.113	149478934	35	5	0.0395327	0.197663	0.0334495	0.00138364	0.000234147	0.233157	1.5598e-09	1.5598e-09	1	0	0	1	0	0
ACACCCCACATCCCTCCAGGGCCC	4	16	24	25.2955	887065838	150.113	149478934	384	4	0.158131	0.632523	0.107038	0.0151805	0.00256892	0.639516	1.71132e-08	1.71132e-08	1	0	0	1	1	0
ACACCCTATGGC	10	54	12	25.2955	887065838	150.113	149478934	648	5.4	0.395327	2.13476	0.361255	0.0256172	0.00433506	0.431673	2.88785e-08	2.88785e-08	1	0	0	1	0	0
ACACCCTGCCCAGC	19	76	14	25.2955	887065838	150.113	149478934	1064	4	0.751121	3.00448	0.508433	0.0420628	0.00711806	0.373051	4.74179e-08	4.74179e-08	1	0	0	1	0	0
ACACCG	62	285	6	25.2955	887065838	150.113	149478934	1710	4.59677	2.45103	11.2668	1.90662	0.0676009	0.0114397	0.183732	7.62073e-08	7.62073e-08	1	0	0	1	0	0
ACACCGACACTGACACTGACATG	5	20	23	25.2955	887065838	150.113	149478934	460	4	0.197663	0.790653	0.133798	0.018185	0.00307736	0.61287	2.05002e-08	2.05002e-08	1	0	0	1	1	0
ACACCGGACAGTCCCC	2	8	16	25.2955	887065838	150.113	149478934	128	4	0.0790653	0.316261	0.0535192	0.00506018	0.000856308	0.426344	5.7044e-09	5.7044e-09	1	0	0	1	0	0
ACACCTC	72	335	7	25.2955	887065838	150.113	149478934	2345	4.65278	2.84635	13.2434	2.24112	0.0927041	0.0156878	0.216965	1.04506e-07	1.04506e-07	1	0	0	1	0	0
ACACCTG	12	48	7	25.2955	887065838	150.113	149478934	336	4	0.474392	1.89757	0.321115	0.013283	0.00224781	0.186526	1.49741e-08	1.49741e-08	1	0	0	1	0	0
ACACG	20	132	5	25.2955	887065838	150.113	149478934	660	6.6	0.790653	5.21831	0.883068	0.0260916	0.00441534	0.219834	2.94133e-08	2.94133e-08	1	0	0	1	0	0
ACACGAG	2	10	7	25.2955	887065838	150.113	149478934	70	5	0.0790653	0.395327	0.0668991	0.00276729	0.000468293	0.233157	3.1196e-09	3.1196e-09	1	0	0	1	0	0
ACACGC	60	496	6	25.2955	887065838	150.113	149478934	2976	8.26667	2.37196	19.6082	3.31819	0.117649	0.0199092	0.330417	1.32627e-07	1.32627e-07	1	0	0	1	0	0
ACACGCACGC	4	20	10	25.2955	887065838	150.113	149478934	200	5	0.158131	0.790653	0.133798	0.00790653	0.00133798	0.333081	8.91313e-09	8.91313e-09	1	0	0	1	0	0
ACACGCATACGCATACATGTAT	13	74	22	25.2955	887065838	150.113	149478934	1628	5.69231	0.513925	2.92542	0.495053	0.0643592	0.0108912	0.834241	7.25529e-08	7.25529e-08	1	0	0	1	1	0
ACACGCC	2	8	7	25.2955	887065838	150.113	149478934	56	4	0.0790653	0.316261	0.0535192	0.00221383	0.000374635	0.186526	2.49568e-09	2.49568e-09	1	0	0	1	0	0
ACACGGC	2	14	7	25.2955	887065838	150.113	149478934	98	7	0.0790653	0.553457	0.0936587	0.0038742	0.000655611	0.32642	4.36743e-09	4.36743e-09	1	0	0	1	0	0
ACACGGCCCCGCCTCC	12	64	16	25.2955	887065838	150.113	149478934	1024	5.33333	0.474392	2.53009	0.428154	0.0404815	0.00685046	0.568459	4.56352e-08	4.56352e-08	1	0	0	1	1	0
ACACGGGAGGTG	10	49	12	25.2955	887065838	150.113	149478934	588	4.9	0.395327	1.9371	0.327805	0.0232452	0.00393366	0.391704	2.62046e-08	2.62046e-08	1	0	0	1	0	0
ACACGGGC	8	32	8	25.2955	887065838	150.113	149478934	256	4	0.316261	1.26505	0.214077	0.0101204	0.00171262	0.213172	1.14088e-08	1.14088e-08	1	0	0	1	0	0
ACACGTAT	8	32	8	25.2955	887065838	150.113	149478934	256	4	0.316261	1.26505	0.214077	0.0101204	0.00171262	0.213172	1.14088e-08	1.14088e-08	1	0	0	1	0	0
ACACGTGCGT	6	30	10	25.2955	887065838	150.113	149478934	300	5	0.237196	1.18598	0.200697	0.0118598	0.00200697	0.333081	1.33697e-08	1.33697e-08	1	0	0	1	0	0
ACACT	79	569	5	25.2955	887065838	150.113	149478934	2845	7.20253	3.12308	22.4941	3.80656	0.11247	0.0190328	0.239903	1.26789e-07	1.26789e-07	1	0	0	1	0	0
ACACTACTACTACT	11	97	14	25.2955	887065838	150.113	149478934	1358	8.81818	0.434859	3.83467	0.648921	0.0536854	0.00908489	0.822408	6.05202e-08	6.05202e-08	1	0	0	1	1	0
ACACTATCACTC	39	332	12	25.2955	887065838	150.113	149478934	3984	8.51282	1.54177	13.1248	2.22105	0.157498	0.0266526	0.680511	1.7755e-07	1.7755e-07	1	0	0	1	1	0
ACACTC	16	96	6	25.2955	887065838	150.113	149478934	576	6	0.632523	3.79514	0.642231	0.0227708	0.00385339	0.239819	2.56698e-08	2.56698e-08	1	0	0	1	0	0
ACACTCC	1490	7104	7	25.2955	887065838	150.113	149478934	49728	4.76779	58.9037	280.84	47.5251	1.96588	0.332676	0.222328	2.21616e-06	2.21616e-06	1	0	0	1	0	0
ACACTCT	3	12	7	25.2955	887065838	150.113	149478934	84	4	0.118598	0.474392	0.0802789	0.00332074	0.000561952	0.186526	3.74351e-09	3.74351e-09	1	0	0	1	0	0
ACACTG	12	76	6	25.2955	887065838	150.113	149478934	456	6.33333	0.474392	3.00448	0.508433	0.0180269	0.0030506	0.253142	2.03219e-08	2.03219e-08	1	0	0	1	0	0
ACACTGC	15	60	7	25.2955	887065838	150.113	149478934	420	4	0.59299	2.37196	0.401394	0.0166037	0.00280976	0.186526	1.87176e-08	1.87176e-08	1	0	0	1	0	0
ACACTGCTACT	2	14	11	25.2955	887065838	150.113	149478934	154	7	0.0790653	0.553457	0.0936587	0.00608803	0.00103025	0.512945	6.86311e-09	6.86311e-09	1	0	0	1	1	0
ACAG	3191	23248	4	25.2955	887065838	150.113	149478934	92992	7.28549	126.149	919.056	155.527	3.67622	0.622108	0.194133	4.14425e-06	4.14425e-06	1	0	0	0	0	0
ACAGACAGACAGAG	36	254	14	25.2955	887065838	150.113	149478934	3556	7.05556	1.42318	10.0413	1.69924	0.140578	0.0237893	0.658021	1.58475e-07	1.58475e-07	1	0	0	1	1	0
ACAGACAGAG	19	134	10	25.2955	887065838	150.113	149478934	1340	7.05263	0.751121	5.29738	0.896447	0.0529738	0.00896447	0.46982	5.9718e-08	5.9718e-08	1	0	0	1	0	0
ACAGACAGC	12	56	9	25.2955	887065838	150.113	149478934	504	4.66667	0.474392	2.21383	0.374635	0.0199245	0.00337171	0.279788	2.24611e-08	2.24611e-08	1	0	0	1	0	0
ACAGACATAG	10	60	10	25.2955	887065838	150.113	149478934	600	6	0.395327	2.37196	0.401394	0.0237196	0.00401394	0.399698	2.67394e-08	2.67394e-08	1	0	0	1	0	0
ACAGACCG	5	44	8	25.2955	887065838	150.113	149478934	352	8.8	0.197663	1.73944	0.294356	0.0139155	0.00235485	0.468979	1.56871e-08	1.56871e-08	1	0	0	1	0	0
ACAGACGGGTGG	16	130	12	25.2955	887065838	150.113	149478934	1560	8.125	0.632523	5.13925	0.869688	0.061671	0.0104363	0.649509	6.95224e-08	6.95224e-08	1	0	0	1	1	0
ACAGACT	4	16	7	25.2955	887065838	150.113	149478934	112	4	0.158131	0.632523	0.107038	0.00442766	0.000749269	0.186526	4.99135e-09	4.99135e-09	1	0	0	1	0	0
ACAGAG	952	5300	6	25.2955	887065838	150.113	149478934	31800	5.56723	37.6351	209.523	35.4565	1.25714	0.212739	0.222521	1.41719e-06	1.41719e-06	1	0	0	1	0	0
ACAGAGGCAGCC	2	8	12	25.2955	887065838	150.113	149478934	96	4	0.0790653	0.316261	0.0535192	0.00379514	0.000642231	0.319758	4.2783e-09	4.2783e-09	1	0	0	1	0	0
ACAGAGGCCCGGAG	4	16	14	25.2955	887065838	150.113	149478934	224	4	0.158131	0.632523	0.107038	0.00885532	0.00149854	0.373051	9.98271e-09	9.98271e-09	1	0	0	1	0	0
ACAGAGGGTGCTCCACGGG	8	32	19	25.2955	887065838	150.113	149478934	608	4	0.316261	1.26505	0.214077	0.0240359	0.00406746	0.506284	2.70959e-08	2.70959e-08	1	0	0	1	1	0
ACAGAGTGACAGTG	10	88	14	25.2955	887065838	150.113	149478934	1232	8.8	0.395327	3.47887	0.588712	0.0487042	0.00824196	0.820712	5.49049e-08	5.49049e-08	1	0	0	1	1	0
ACAGAT	38	174	6	25.2955	887065838	150.113	149478934	1044	4.57895	1.50224	6.87868	1.16404	0.0412721	0.00698426	0.183019	4.65265e-08	4.65265e-08	1	0	0	1	0	0
ACAGATG	2	14	7	25.2955	887065838	150.113	149478934	98	7	0.0790653	0.553457	0.0936587	0.0038742	0.000655611	0.32642	4.36743e-09	4.36743e-09	1	0	0	1	0	0
ACAGATGAGGGTGGTGAGGGG	4	16	21	25.2955	887065838	150.113	149478934	336	4	0.158131	0.632523	0.107038	0.013283	0.00224781	0.559577	1.49741e-08	1.49741e-08	1	0	0	1	1	0
ACAGC	97	980	5	25.2955	887065838	150.113	149478934	4900	10.1031	3.83467	38.742	6.55611	0.19371	0.0327805	0.336515	2.18372e-07	2.18372e-07	1	0	0	1	0	0
ACAGCACCGGCG	2	12	12	25.2955	887065838	150.113	149478934	144	6	0.0790653	0.474392	0.0802789	0.0056927	0.000963346	0.479637	6.41745e-09	6.41745e-09	1	0	0	1	0	0
ACAGCAG	4	16	7	25.2955	887065838	150.113	149478934	112	4	0.158131	0.632523	0.107038	0.00442766	0.000749269	0.186526	4.99135e-09	4.99135e-09	1	0	0	1	0	0
ACAGCAT	3	12	7	25.2955	887065838	150.113	149478934	84	4	0.118598	0.474392	0.0802789	0.00332074	0.000561952	0.186526	3.74351e-09	3.74351e-09	1	0	0	1	0	0
ACAGCATGGCAT	4	28	12	25.2955	887065838	150.113	149478934	336	7	0.158131	1.10691	0.187317	0.013283	0.00224781	0.559577	1.49741e-08	1.49741e-08	1	0	0	1	1	0
ACAGCC	46	375	6	25.2955	887065838	150.113	149478934	2250	8.15217	1.8185	14.8248	2.50871	0.0889485	0.0150523	0.32584	1.00273e-07	1.00273e-07	1	0	0	1	0	0
ACAGCCC	31	133	7	25.2955	887065838	150.113	149478934	931	4.29032	1.22551	5.25785	0.889757	0.0368049	0.0062283	0.200064	4.14906e-08	4.14906e-08	1	0	0	1	0	0
ACAGCGG	4	16	7	25.2955	887065838	150.113	149478934	112	4	0.158131	0.632523	0.107038	0.00442766	0.000749269	0.186526	4.99135e-09	4.99135e-09	1	0	0	1	0	0
ACAGCT	2	10	6	25.2955	887065838	150.113	149478934	60	5	0.0790653	0.395327	0.0668991	0.00237196	0.000401394	0.199849	2.67394e-09	2.67394e-09	1	0	0	1	0	0
ACAGCTG	9	36	7	25.2955	887065838	150.113	149478934	252	4	0.355794	1.42318	0.240837	0.00996223	0.00168586	0.186526	1.12305e-08	1.12305e-08	1	0	0	1	0	0
ACAGG	103	1047	5	25.2955	887065838	150.113	149478934	5235	10.165	4.07186	41.3907	7.00433	0.206954	0.0350217	0.338579	2.33301e-07	2.33301e-07	1	0	0	1	0	0
ACAGGAGGGGAGCGG	6	24	15	25.2955	887065838	150.113	149478934	360	4	0.237196	0.948784	0.160558	0.0142318	0.00240837	0.399698	1.60436e-08	1.60436e-08	1	0	0	1	0	0
ACAGGATGCCGCACGC	12	48	16	25.2955	887065838	150.113	149478934	768	4	0.474392	1.89757	0.321115	0.0303611	0.00513785	0.426344	3.42264e-08	3.42264e-08	1	0	0	1	0	0
ACAGGC	11	60	6	25.2955	887065838	150.113	149478934	360	5.45455	0.434859	2.37196	0.401394	0.0142318	0.00240837	0.218017	1.60436e-08	1.60436e-08	1	0	0	1	0	0
ACAGGCAG	8	80	8	25.2955	887065838	150.113	149478934	640	10	0.316261	3.16261	0.535192	0.0253009	0.00428154	0.53293	2.8522e-08	2.8522e-08	1	0	0	1	1	0
ACAGGCC	11	44	7	25.2955	887065838	150.113	149478934	308	4	0.434859	1.73944	0.294356	0.0121761	0.00206049	0.186526	1.37262e-08	1.37262e-08	1	0	0	1	0	0
ACAGGCGCGCTC	3	12	12	25.2955	887065838	150.113	149478934	144	4	0.118598	0.474392	0.0802789	0.0056927	0.000963346	0.319758	6.41745e-09	6.41745e-09	1	0	0	1	0	0
ACAGGG	71	311	6	25.2955	887065838	150.113	149478934	1866	4.38028	2.80682	12.2947	2.08056	0.073768	0.0124834	0.175079	8.31595e-08	8.31595e-08	1	0	0	1	0	0
ACAGGGAGGCGCCGG	4	20	15	25.2955	887065838	150.113	149478934	300	5	0.158131	0.790653	0.133798	0.0118598	0.00200697	0.499622	1.33697e-08	1.33697e-08	1	0	0	1	0	0
ACAGGGTCC	17	81	9	25.2955	887065838	150.113	149478934	729	4.76471	0.672055	3.20215	0.541882	0.0288193	0.00487694	0.285666	3.24884e-08	3.24884e-08	1	0	0	1	0	0
ACAGGGTGG	31	148	9	25.2955	887065838	150.113	149478934	1332	4.77419	1.22551	5.85084	0.990106	0.0526575	0.00891095	0.286235	5.93615e-08	5.93615e-08	1	0	0	1	0	0
ACAGGT	4	16	6	25.2955	887065838	150.113	149478934	96	4	0.158131	0.632523	0.107038	0.00379514	0.000642231	0.159879	4.2783e-09	4.2783e-09	1	0	0	1	0	0
ACAGGTATGTACTATATATGTATGT	2	8	25	25.2955	887065838	150.113	149478934	200	4	0.0790653	0.316261	0.0535192	0.00790653	0.00133798	0.666163	8.91313e-09	8.91313e-09	1	0	0	1	1	0
ACAGGTC	11	55	7	25.2955	887065838	150.113	149478934	385	5	0.434859	2.1743	0.367945	0.0152201	0.00257561	0.233157	1.71578e-08	1.71578e-08	1	0	0	1	0	0
ACAGGTG	4	16	7	25.2955	887065838	150.113	149478934	112	4	0.158131	0.632523	0.107038	0.00442766	0.000749269	0.186526	4.99135e-09	4.99135e-09	1	0	0	1	0	0
ACAGGTGAG	17	85	9	25.2955	887065838	150.113	149478934	765	5	0.672055	3.36028	0.568642	0.0302425	0.00511778	0.299773	3.40927e-08	3.40927e-08	1	0	0	1	0	0
ACAGT	188	1765	5	25.2955	887065838	150.113	149478934	8825	9.3883	7.43214	69.7752	11.8077	0.348876	0.0590384	0.312707	3.93292e-07	3.93292e-07	1	0	0	1	0	0
ACAGTATAGCATAGTATACTATACT	10	57	25	25.2955	887065838	150.113	149478934	1425	5.7	0.395327	2.25336	0.381325	0.0563341	0.00953312	0.949282	6.35061e-08	6.35061e-08	1	0	0	1	1	0
ACAGTCC	8	32	7	25.2955	887065838	150.113	149478934	224	4	0.316261	1.26505	0.214077	0.00885532	0.00149854	0.186526	9.98271e-09	9.98271e-09	1	0	0	1	0	0
ACAGTCT	5	30	7	25.2955	887065838	150.113	149478934	210	6	0.197663	1.18598	0.200697	0.00830186	0.00140488	0.279788	9.35879e-09	9.35879e-09	1	0	0	1	0	0
ACAGTG	154	1991	6	25.2955	887065838	150.113	149478934	11946	12.9286	6.08803	78.7095	13.3196	0.472257	0.0799176	0.516752	5.32381e-07	5.32381e-07	1	0	0	1	1	0
ACAGTGAGACC	4	24	11	25.2955	887065838	150.113	149478934	264	6	0.158131	0.948784	0.160558	0.0104366	0.00176614	0.439667	1.17653e-08	1.17653e-08	1	0	0	1	0	0
ACAGTGGGC	12	48	9	25.2955	887065838	150.113	149478934	432	4	0.474392	1.89757	0.321115	0.0170781	0.00289004	0.239819	1.92524e-08	1.92524e-08	1	0	0	1	0	0
ACAT	3213	28592	4	25.2955	887065838	150.113	149478934	114368	8.89885	127.018	1130.32	191.278	4.52127	0.765111	0.237123	5.09688e-06	5.09688e-06	1	0	0	0	0	0
ACATACG	19	106	7	25.2955	887065838	150.113	149478934	742	5.57895	0.751121	4.19046	0.70913	0.0293332	0.00496391	0.260154	3.30677e-08	3.30677e-08	1	0	0	1	0	0
ACATAG	41	202	6	25.2955	887065838	150.113	149478934	1212	4.92683	1.62084	7.9856	1.35136	0.0479136	0.00810817	0.196924	5.40136e-08	5.40136e-08	1	0	0	1	0	0
ACATAGAT	33	156	8	25.2955	887065838	150.113	149478934	1248	4.72727	1.30458	6.1671	1.04363	0.0493368	0.008349	0.251931	5.56179e-08	5.56179e-08	1	0	0	1	0	0
ACATAT	373	2206	6	25.2955	887065838	150.113	149478934	13236	5.91421	14.7457	87.2091	14.7579	0.523254	0.0885476	0.23639	5.89871e-07	5.89871e-07	1	0	0	1	0	0
ACATATATATATCAT	4	16	15	25.2955	887065838	150.113	149478934	240	4	0.158131	0.632523	0.107038	0.00948784	0.00160558	0.399698	1.06958e-08	1.06958e-08	1	0	0	1	0	0
ACATATATATATGAG	2	8	15	25.2955	887065838	150.113	149478934	120	4	0.0790653	0.316261	0.0535192	0.00474392	0.000802789	0.399698	5.34788e-09	5.34788e-09	1	0	0	1	0	0
ACATC	30	216	5	25.2955	887065838	150.113	149478934	1080	7.2	1.18598	8.53906	1.44502	0.0426953	0.0072251	0.239819	4.81309e-08	4.81309e-08	1	0	0	1	0	0
ACATCAG	6	70	7	25.2955	887065838	150.113	149478934	490	11.6667	0.237196	2.76729	0.468293	0.019371	0.00327805	0.544033	2.18372e-08	2.18372e-08	1	0	0	1	1	0
ACATCAGC	8	92	8	25.2955	887065838	150.113	149478934	736	11.5	0.316261	3.63701	0.615471	0.029096	0.00492377	0.61287	3.28003e-08	3.28003e-08	1	0	0	1	1	0
ACATCAGT	6	24	8	25.2955	887065838	150.113	149478934	192	4	0.237196	0.948784	0.160558	0.00759027	0.00128446	0.213172	8.55661e-09	8.55661e-09	1	0	0	1	0	0
ACATCC	15	91	6	25.2955	887065838	150.113	149478934	546	6.06667	0.59299	3.59747	0.608781	0.0215848	0.00365269	0.242483	2.43328e-08	2.43328e-08	1	0	0	1	0	0
ACATCCC	4	28	7	25.2955	887065838	150.113	149478934	196	7	0.158131	1.10691	0.187317	0.0077484	0.00131122	0.32642	8.73487e-09	8.73487e-09	1	0	0	1	0	0
ACATCCCC	7	28	8	25.2955	887065838	150.113	149478934	224	4	0.276729	1.10691	0.187317	0.00885532	0.00149854	0.213172	9.98271e-09	9.98271e-09	1	0	0	1	0	0
ACATCCGGAGGTCT	6	24	14	25.2955	887065838	150.113	149478934	336	4	0.237196	0.948784	0.160558	0.013283	0.00224781	0.373051	1.49741e-08	1.49741e-08	1	0	0	1	0	0
ACATCCT	1	4	7	25.2955	887065838	150.113	149478934	28	4	0.0395327	0.158131	0.0267596	0.00110691	0.000187317	0.186526	1.24784e-09	1.24784e-09	1	0	0	1	0	0
ACATCCTCTC	7	77	10	25.2955	887065838	150.113	149478934	770	11	0.276729	3.04402	0.515123	0.0304402	0.00515123	0.732779	3.43156e-08	3.43156e-08	1	0	0	1	1	0
ACATCG	10	50	6	25.2955	887065838	150.113	149478934	300	5	0.395327	1.97663	0.334495	0.0118598	0.00200697	0.199849	1.33697e-08	1.33697e-08	1	0	0	1	0	0
ACATCGCGCGGCCCTG	4	36	16	25.2955	887065838	150.113	149478934	576	9	0.158131	1.42318	0.240837	0.0227708	0.00385339	0.959274	2.56698e-08	2.56698e-08	1	0	0	1	1	0
ACATCGTACGGCATCGTACG	11	49	20	25.2955	887065838	150.113	149478934	980	4.45455	0.434859	1.9371	0.327805	0.038742	0.00655611	0.59349	4.36743e-08	4.36743e-08	1	0	0	1	1	0
ACATCT	101	557	6	25.2955	887065838	150.113	149478934	3342	5.51485	3.9928	22.0197	3.72628	0.132118	0.0223577	0.220427	1.48938e-07	1.48938e-07	1	0	0	1	0	0
ACATCTATATAGAT	7	47	14	25.2955	887065838	150.113	149478934	658	6.71429	0.276729	1.85804	0.314426	0.0260125	0.00440196	0.626193	2.93242e-08	2.93242e-08	1	0	0	1	1	0
ACATCTCT	3	12	8	25.2955	887065838	150.113	149478934	96	4	0.118598	0.474392	0.0802789	0.00379514	0.000642231	0.213172	4.2783e-09	4.2783e-09	1	0	0	1	0	0
ACATCTGGG	7	77	9	25.2955	887065838	150.113	149478934	693	11	0.276729	3.04402	0.515123	0.0273961	0.0046361	0.659501	3.0884e-08	3.0884e-08	1	0	0	1	1	0
ACATGAG	4	16	7	25.2955	887065838	150.113	149478934	112	4	0.158131	0.632523	0.107038	0.00442766	0.000749269	0.186526	4.99135e-09	4.99135e-09	1	0	0	1	0	0
ACATGATCT	4	16	9	25.2955	887065838	150.113	149478934	144	4	0.158131	0.632523	0.107038	0.0056927	0.000963346	0.239819	6.41745e-09	6.41745e-09	1	0	0	1	0	0
ACATGC	13	52	6	25.2955	887065838	150.113	149478934	312	4	0.513925	2.0557	0.347875	0.0123342	0.00208725	0.159879	1.39045e-08	1.39045e-08	1	0	0	1	0	0
ACATGCATATATAT	5	25	14	25.2955	887065838	150.113	149478934	350	5	0.197663	0.988317	0.167248	0.0138364	0.00234147	0.466314	1.5598e-08	1.5598e-08	1	0	0	1	0	0
ACATGG	4	16	6	25.2955	887065838	150.113	149478934	96	4	0.158131	0.632523	0.107038	0.00379514	0.000642231	0.159879	4.2783e-09	4.2783e-09	1	0	0	1	0	0
ACATGGT	18	72	7	25.2955	887065838	150.113	149478934	504	4	0.711588	2.84635	0.481673	0.0199245	0.00337171	0.186526	2.24611e-08	2.24611e-08	1	0	0	1	0	0
ACC	5400	50577	3	25.2955	887065838	150.113	149478934	151731	9.36611	213.476	1999.44	338.355	5.99833	1.01507	0.187181	6.76199e-06	6.76199e-06	1	0	0	0	0	0
ACCACCACCTCCATC	7	28	15	25.2955	887065838	150.113	149478934	420	4	0.276729	1.10691	0.187317	0.0166037	0.00280976	0.399698	1.87176e-08	1.87176e-08	1	0	0	1	0	0
ACCACCAG	10	40	8	25.2955	887065838	150.113	149478934	320	4	0.395327	1.58131	0.267596	0.0126505	0.00214077	0.213172	1.4261e-08	1.4261e-08	1	0	0	1	0	0
ACCACCAGC	107	428	9	25.2955	887065838	150.113	149478934	3852	4	4.23	16.92	2.86328	0.15228	0.0257695	0.239819	1.71667e-07	1.71667e-07	1	0	0	1	0	0
ACCACCGCGTCCTCGTCG	1	4	18	25.2955	887065838	150.113	149478934	72	4	0.0395327	0.158131	0.0267596	0.00284635	0.000481673	0.479637	3.20873e-09	3.20873e-09	1	0	0	1	0	0
ACCACCT	11	55	7	25.2955	887065838	150.113	149478934	385	5	0.434859	2.1743	0.367945	0.0152201	0.00257561	0.233157	1.71578e-08	1.71578e-08	1	0	0	1	0	0
ACCACCTCCCTC	22	91	12	25.2955	887065838	150.113	149478934	1092	4.13636	0.869719	3.59747	0.608781	0.0431697	0.00730538	0.330659	4.86657e-08	4.86657e-08	1	0	0	1	0	0
ACCACCTGCCCGCAG	20	152	15	25.2955	887065838	150.113	149478934	2280	7.6	0.790653	6.00897	1.01687	0.0901345	0.015253	0.759425	1.0161e-07	1.0161e-07	1	0	0	1	1	0
ACCACG	50	244	6	25.2955	887065838	150.113	149478934	1464	4.88	1.97663	9.64597	1.63234	0.0578758	0.00979402	0.195052	6.52441e-08	6.52441e-08	1	0	0	1	0	0
ACCACGCC	7	28	8	25.2955	887065838	150.113	149478934	224	4	0.276729	1.10691	0.187317	0.00885532	0.00149854	0.213172	9.98271e-09	9.98271e-09	1	0	0	1	0	0
ACCACGCTCTGC	3	20	12	25.2955	887065838	150.113	149478934	240	6.66667	0.118598	0.790653	0.133798	0.00948784	0.00160558	0.53293	1.06958e-08	1.06958e-08	1	0	0	1	1	0
ACCACGTCG	6	24	9	25.2955	887065838	150.113	149478934	216	4	0.237196	0.948784	0.160558	0.00853906	0.00144502	0.239819	9.62618e-09	9.62618e-09	1	0	0	1	0	0
ACCACT	36	144	6	25.2955	887065838	150.113	149478934	864	4	1.42318	5.6927	0.963346	0.0341562	0.00578008	0.159879	3.85047e-08	3.85047e-08	1	0	0	1	0	0
ACCACTC	13	62	7	25.2955	887065838	150.113	149478934	434	4.76923	0.513925	2.45103	0.414774	0.0171572	0.00290342	0.222396	1.93415e-08	1.93415e-08	1	0	0	1	0	0
ACCACTCACCTGCGGGAGTG	8	44	20	25.2955	887065838	150.113	149478934	880	5.5	0.316261	1.73944	0.294356	0.0347887	0.00588712	0.732779	3.92178e-08	3.92178e-08	1	0	0	1	1	0
ACCACTG	6	78	7	25.2955	887065838	150.113	149478934	546	13	0.237196	3.08355	0.521813	0.0215848	0.00365269	0.606208	2.43328e-08	2.43328e-08	1	0	0	1	1	0
ACCAG	62	314	5	25.2955	887065838	150.113	149478934	1570	5.06452	2.45103	12.4133	2.10063	0.0620663	0.0105032	0.16869	6.99681e-08	6.99681e-08	1	0	0	1	0	0
ACCAGAG	24	96	7	25.2955	887065838	150.113	149478934	672	4	0.948784	3.79514	0.642231	0.026566	0.00449562	0.186526	2.99481e-08	2.99481e-08	1	0	0	1	0	0
ACCAGC	116	584	6	25.2955	887065838	150.113	149478934	3504	5.03448	4.58579	23.0871	3.90691	0.138522	0.0234414	0.201227	1.56158e-07	1.56158e-07	1	0	0	1	0	0
ACCAGCAG	4	20	8	25.2955	887065838	150.113	149478934	160	5	0.158131	0.790653	0.133798	0.00632523	0.00107038	0.266465	7.1305e-09	7.1305e-09	1	0	0	1	0	0
ACCAGCC	2	8	7	25.2955	887065838	150.113	149478934	56	4	0.0790653	0.316261	0.0535192	0.00221383	0.000374635	0.186526	2.49568e-09	2.49568e-09	1	0	0	1	0	0
ACCAGCGCTGACCG	5	20	14	25.2955	887065838	150.113	149478934	280	4	0.197663	0.790653	0.133798	0.0110691	0.00187317	0.373051	1.24784e-08	1.24784e-08	1	0	0	1	0	0
ACCAGG	10	46	6	25.2955	887065838	150.113	149478934	276	4.6	0.395327	1.8185	0.307736	0.010911	0.00184641	0.183861	1.23001e-08	1.23001e-08	1	0	0	1	0	0
ACCAGGGG	19	76	8	25.2955	887065838	150.113	149478934	608	4	0.751121	3.00448	0.508433	0.0240359	0.00406746	0.213172	2.70959e-08	2.70959e-08	1	0	0	1	0	0
ACCAGGT	8	32	7	25.2955	887065838	150.113	149478934	224	4	0.316261	1.26505	0.214077	0.00885532	0.00149854	0.186526	9.98271e-09	9.98271e-09	1	0	0	1	0	0
ACCAGT	45	210	6	25.2955	887065838	150.113	149478934	1260	4.66667	1.77897	8.30186	1.40488	0.0498112	0.00842928	0.186526	5.61527e-08	5.61527e-08	1	0	0	1	0	0
ACCAT	92	510	5	25.2955	887065838	150.113	149478934	2550	5.54348	3.63701	20.1617	3.41185	0.100808	0.0170593	0.184643	1.13642e-07	1.13642e-07	1	0	0	1	0	0
ACCATC	228	1435	6	25.2955	887065838	150.113	149478934	8610	6.29386	9.01345	56.7294	9.60001	0.340376	0.0576001	0.251564	3.8371e-07	3.8371e-07	1	0	0	1	0	0
ACCATCC	4	16	7	25.2955	887065838	150.113	149478934	112	4	0.158131	0.632523	0.107038	0.00442766	0.000749269	0.186526	4.99135e-09	4.99135e-09	1	0	0	1	0	0
ACCATCCGGCCGACCTGACGG	8	32	21	25.2955	887065838	150.113	149478934	672	4	0.316261	1.26505	0.214077	0.026566	0.00449562	0.559577	2.99481e-08	2.99481e-08	1	0	0	1	1	0
ACCATCT	17	68	7	25.2955	887065838	150.113	149478934	476	4	0.672055	2.68822	0.454914	0.0188176	0.0031844	0.186526	2.12133e-08	2.12133e-08	1	0	0	1	0	0
ACCATG	21	204	6	25.2955	887065838	150.113	149478934	1224	9.71429	0.830186	8.06466	1.36474	0.048388	0.00818844	0.388278	5.45484e-08	5.45484e-08	1	0	0	1	0	0
ACCATGCGGGATCG	8	40	14	25.2955	887065838	150.113	149478934	560	5	0.316261	1.58131	0.267596	0.0221383	0.00374635	0.466314	2.49568e-08	2.49568e-08	1	0	0	1	0	0
ACCATGG	4	20	7	25.2955	887065838	150.113	149478934	140	5	0.158131	0.790653	0.133798	0.00553457	0.000936587	0.233157	6.23919e-09	6.23919e-09	1	0	0	1	0	0
ACCC	28	176	4	25.2955	887065838	150.113	149478934	704	6.28571	1.10691	6.95775	1.17742	0.027831	0.00470969	0.167492	3.13742e-08	3.13742e-08	1	0	0	0	0	0
ACCCACCGCACCGCCTC	14	59	17	25.2955	887065838	150.113	149478934	1003	4.21429	0.553457	2.33243	0.394704	0.0396513	0.00670998	0.477258	4.46994e-08	4.46994e-08	1	0	0	1	0	0
ACCCACGTC	11	44	9	25.2955	887065838	150.113	149478934	396	4	0.434859	1.73944	0.294356	0.0156549	0.0026492	0.239819	1.7648e-08	1.7648e-08	1	0	0	1	0	0
ACCCAG	20	80	6	25.2955	887065838	150.113	149478934	480	4	0.790653	3.16261	0.535192	0.0189757	0.00321115	0.159879	2.13915e-08	2.13915e-08	1	0	0	1	0	0
ACCCAGC	9	36	7	25.2955	887065838	150.113	149478934	252	4	0.355794	1.42318	0.240837	0.00996223	0.00168586	0.186526	1.12305e-08	1.12305e-08	1	0	0	1	0	0
ACCCAGCCCT	2	8	10	25.2955	887065838	150.113	149478934	80	4	0.0790653	0.316261	0.0535192	0.00316261	0.000535192	0.266465	3.56525e-09	3.56525e-09	1	0	0	1	0	0
ACCCAGCTCCC	2	10	11	25.2955	887065838	150.113	149478934	110	5	0.0790653	0.395327	0.0668991	0.00434859	0.00073589	0.366389	4.90222e-09	4.90222e-09	1	0	0	1	0	0
ACCCAGGCCCCCTGC	2	8	15	25.2955	887065838	150.113	149478934	120	4	0.0790653	0.316261	0.0535192	0.00474392	0.000802789	0.399698	5.34788e-09	5.34788e-09	1	0	0	1	0	0
ACCCAT	3	12	6	25.2955	887065838	150.113	149478934	72	4	0.118598	0.474392	0.0802789	0.00284635	0.000481673	0.159879	3.20873e-09	3.20873e-09	1	0	0	1	0	0
ACCCATC	34	164	7	25.2955	887065838	150.113	149478934	1148	4.82353	1.34411	6.48336	1.09714	0.0453835	0.00768001	0.224928	5.11614e-08	5.11614e-08	1	0	0	1	0	0
ACCCC	23	119	5	25.2955	887065838	150.113	149478934	595	5.17391	0.909251	4.70439	0.796099	0.0235219	0.00398049	0.172333	2.65166e-08	2.65166e-08	1	0	0	1	0	0
ACCCCAG	2	10	7	25.2955	887065838	150.113	149478934	70	5	0.0790653	0.395327	0.0668991	0.00276729	0.000468293	0.233157	3.1196e-09	3.1196e-09	1	0	0	1	0	0
ACCCCAGG	6	60	8	25.2955	887065838	150.113	149478934	480	10	0.237196	2.37196	0.401394	0.0189757	0.00321115	0.53293	2.13915e-08	2.13915e-08	1	0	0	1	1	0
ACCCCATAGG	2	8	10	25.2955	887065838	150.113	149478934	80	4	0.0790653	0.316261	0.0535192	0.00316261	0.000535192	0.266465	3.56525e-09	3.56525e-09	1	0	0	1	0	0
ACCCCC	19	76	6	25.2955	887065838	150.113	149478934	456	4	0.751121	3.00448	0.508433	0.0180269	0.0030506	0.159879	2.03219e-08	2.03219e-08	1	0	0	1	0	0
ACCCCCC	1	4	7	25.2955	887065838	150.113	149478934	28	4	0.0395327	0.158131	0.0267596	0.00110691	0.000187317	0.186526	1.24784e-09	1.24784e-09	1	0	0	1	0	0
ACCCCG	13	68	6	25.2955	887065838	150.113	149478934	408	5.23077	0.513925	2.68822	0.454914	0.0161293	0.00272948	0.209073	1.81828e-08	1.81828e-08	1	0	0	1	0	0
ACCCCGCCAGGATCG	4	16	15	25.2955	887065838	150.113	149478934	240	4	0.158131	0.632523	0.107038	0.00948784	0.00160558	0.399698	1.06958e-08	1.06958e-08	1	0	0	1	0	0
ACCCCGGCG	6	24	9	25.2955	887065838	150.113	149478934	216	4	0.237196	0.948784	0.160558	0.00853906	0.00144502	0.239819	9.62618e-09	9.62618e-09	1	0	0	1	0	0
ACCCCT	13	64	6	25.2955	887065838	150.113	149478934	384	4.92308	0.513925	2.53009	0.428154	0.0151805	0.00256892	0.196774	1.71132e-08	1.71132e-08	1	0	0	1	0	0
ACCCCTACGG	2	8	10	25.2955	887065838	150.113	149478934	80	4	0.0790653	0.316261	0.0535192	0.00316261	0.000535192	0.266465	3.56525e-09	3.56525e-09	1	0	0	1	0	0
ACCCCTC	4	16	7	25.2955	887065838	150.113	149478934	112	4	0.158131	0.632523	0.107038	0.00442766	0.000749269	0.186526	4.99135e-09	4.99135e-09	1	0	0	1	0	0
ACCCCTCCCAGCGCGC	4	16	16	25.2955	887065838	150.113	149478934	256	4	0.158131	0.632523	0.107038	0.0101204	0.00171262	0.426344	1.14088e-08	1.14088e-08	1	0	0	1	0	0
ACCCCTG	4	16	7	25.2955	887065838	150.113	149478934	112	4	0.158131	0.632523	0.107038	0.00442766	0.000749269	0.186526	4.99135e-09	4.99135e-09	1	0	0	1	0	0
ACCCGAGCCGCCG	2	8	13	25.2955	887065838	150.113	149478934	104	4	0.0790653	0.316261	0.0535192	0.0041114	0.00069575	0.346405	4.63483e-09	4.63483e-09	1	0	0	1	0	0
ACCCGC	14	63	6	25.2955	887065838	150.113	149478934	378	4.5	0.553457	2.49056	0.421464	0.0149433	0.00252878	0.179864	1.68458e-08	1.68458e-08	1	0	0	1	0	0
ACCCGCCCCAGG	4	16	12	25.2955	887065838	150.113	149478934	192	4	0.158131	0.632523	0.107038	0.00759027	0.00128446	0.319758	8.55661e-09	8.55661e-09	1	0	0	1	0	0
ACCCGCTC	4	16	8	25.2955	887065838	150.113	149478934	128	4	0.158131	0.632523	0.107038	0.00506018	0.000856308	0.213172	5.7044e-09	5.7044e-09	1	0	0	1	0	0
ACCCGCTG	5	30	8	25.2955	887065838	150.113	149478934	240	6	0.197663	1.18598	0.200697	0.00948784	0.00160558	0.319758	1.06958e-08	1.06958e-08	1	0	0	1	0	0
ACCCGG	11	44	6	25.2955	887065838	150.113	149478934	264	4	0.434859	1.73944	0.294356	0.0104366	0.00176614	0.159879	1.17653e-08	1.17653e-08	1	0	0	1	0	0
ACCCGGCC	5	20	8	25.2955	887065838	150.113	149478934	160	4	0.197663	0.790653	0.133798	0.00632523	0.00107038	0.213172	7.1305e-09	7.1305e-09	1	0	0	1	0	0
ACCCGGCCAGACCTG	7	35	15	25.2955	887065838	150.113	149478934	525	5	0.276729	1.38364	0.234147	0.0207547	0.0035122	0.499622	2.3397e-08	2.3397e-08	1	0	0	1	0	0
ACCCGTCAGTCC	7	34	12	25.2955	887065838	150.113	149478934	408	4.85714	0.276729	1.34411	0.227457	0.0161293	0.00272948	0.388278	1.81828e-08	1.81828e-08	1	0	0	1	0	0
ACCCT	109	568	5	25.2955	887065838	150.113	149478934	2840	5.21101	4.30906	22.4546	3.79987	0.112273	0.0189993	0.173569	1.26566e-07	1.26566e-07	1	0	0	1	0	0
ACCCTACCCTACCTCT	6	37	16	25.2955	887065838	150.113	149478934	592	6.16667	0.237196	1.46271	0.247527	0.0234033	0.00396042	0.65728	2.63829e-08	2.63829e-08	1	0	0	1	1	0
ACCCTATCC	45	271	9	25.2955	887065838	150.113	149478934	2439	6.02222	1.77897	10.7134	1.81296	0.0964202	0.0163167	0.36106	1.08696e-07	1.08696e-07	1	0	0	1	0	0
ACCCTC	86	543	6	25.2955	887065838	150.113	149478934	3258	6.31395	3.39981	21.4662	3.63262	0.128797	0.0217957	0.252367	1.45195e-07	1.45195e-07	1	0	0	1	0	0
ACCCTCC	8	32	7	25.2955	887065838	150.113	149478934	224	4	0.316261	1.26505	0.214077	0.00885532	0.00149854	0.186526	9.98271e-09	9.98271e-09	1	0	0	1	0	0
ACCCTCTCC	8	43	9	25.2955	887065838	150.113	149478934	387	5.375	0.316261	1.6999	0.287666	0.0152991	0.00258899	0.322256	1.72469e-08	1.72469e-08	1	0	0	1	0	0
ACCCTG	63	305	6	25.2955	887065838	150.113	149478934	1830	4.84127	2.49056	12.0575	2.04042	0.0723448	0.0122425	0.193504	8.15551e-08	8.15551e-08	1	0	0	1	0	0
ACCCTGAG	4	16	8	25.2955	887065838	150.113	149478934	128	4	0.158131	0.632523	0.107038	0.00506018	0.000856308	0.213172	5.7044e-09	5.7044e-09	1	0	0	1	0	0
ACCG	483	3017	4	25.2955	887065838	150.113	149478934	12068	6.24638	19.0943	119.27	20.1834	0.47708	0.0807338	0.166444	5.37818e-07	5.37818e-07	1	0	0	0	0	0
ACCGACCGC	6	38	9	25.2955	887065838	150.113	149478934	342	6.33333	0.237196	1.50224	0.254216	0.0135202	0.00228795	0.379713	1.52415e-08	1.52415e-08	1	0	0	1	0	0
ACCGACGGG	3	15	9	25.2955	887065838	150.113	149478934	135	5	0.118598	0.59299	0.100349	0.00533691	0.000903137	0.299773	6.01636e-09	6.01636e-09	1	0	0	1	0	0
ACCGACGGGCTGGCC	7	28	15	25.2955	887065838	150.113	149478934	420	4	0.276729	1.10691	0.187317	0.0166037	0.00280976	0.399698	1.87176e-08	1.87176e-08	1	0	0	1	0	0
ACCGACGTC	4	16	9	25.2955	887065838	150.113	149478934	144	4	0.158131	0.632523	0.107038	0.0056927	0.000963346	0.239819	6.41745e-09	6.41745e-09	1	0	0	1	0	0
ACCGACT	6	108	7	25.2955	887065838	150.113	149478934	756	18	0.237196	4.26953	0.72251	0.0298867	0.00505757	0.839365	3.36916e-08	3.36916e-08	1	0	0	1	1	0
ACCGACTACCGTCT	20	107	14	25.2955	887065838	150.113	149478934	1498	5.35	0.790653	4.23	0.71582	0.0592199	0.0100215	0.498956	6.67594e-08	6.67594e-08	1	0	0	1	0	0
ACCGAG	15	64	6	25.2955	887065838	150.113	149478934	384	4.26667	0.59299	2.53009	0.428154	0.0151805	0.00256892	0.170538	1.71132e-08	1.71132e-08	1	0	0	1	0	0
ACCGAGCCCGTGGATG	4	16	16	25.2955	887065838	150.113	149478934	256	4	0.158131	0.632523	0.107038	0.0101204	0.00171262	0.426344	1.14088e-08	1.14088e-08	1	0	0	1	0	0
ACCGAGCCG	3	15	9	25.2955	887065838	150.113	149478934	135	5	0.118598	0.59299	0.100349	0.00533691	0.000903137	0.299773	6.01636e-09	6.01636e-09	1	0	0	1	0	0
ACCGAGGCCG	19	76	10	25.2955	887065838	150.113	149478934	760	4	0.751121	3.00448	0.508433	0.0300448	0.00508433	0.266465	3.38699e-08	3.38699e-08	1	0	0	1	0	0
ACCGAT	2165	9079	6	25.2955	887065838	150.113	149478934	54474	4.19353	85.5882	358.917	60.7377	2.1535	0.364426	0.167615	2.42767e-06	2.42767e-06	1	0	0	1	0	0
ACCGATG	8	32	7	25.2955	887065838	150.113	149478934	224	4	0.316261	1.26505	0.214077	0.00885532	0.00149854	0.186526	9.98271e-09	9.98271e-09	1	0	0	1	0	0
ACCGATGC	4	16	8	25.2955	887065838	150.113	149478934	128	4	0.158131	0.632523	0.107038	0.00506018	0.000856308	0.213172	5.7044e-09	5.7044e-09	1	0	0	1	0	0
ACCGC	141	811	5	25.2955	887065838	150.113	149478934	4055	5.75177	5.57411	32.061	5.42551	0.160305	0.0271276	0.191581	1.80714e-07	1.80714e-07	1	0	0	1	0	0
ACCGCACCGGGGCCTCCG	4	16	18	25.2955	887065838	150.113	149478934	288	4	0.158131	0.632523	0.107038	0.0113854	0.00192669	0.479637	1.28349e-08	1.28349e-08	1	0	0	1	0	0
ACCGCATG	3	12	8	25.2955	887065838	150.113	149478934	96	4	0.118598	0.474392	0.0802789	0.00379514	0.000642231	0.213172	4.2783e-09	4.2783e-09	1	0	0	1	0	0
ACCGCC	745	3277	6	25.2955	887065838	150.113	149478934	19662	4.39866	29.4518	129.549	21.9228	0.777291	0.131537	0.175813	8.7625e-07	8.7625e-07	1	0	0	1	0	0
ACCGCCTGC	14	84	9	25.2955	887065838	150.113	149478934	756	6	0.553457	3.32074	0.561952	0.0298867	0.00505757	0.359728	3.36916e-08	3.36916e-08	1	0	0	1	0	0
ACCGCG	51	208	6	25.2955	887065838	150.113	149478934	1248	4.07843	2.01617	8.2228	1.3915	0.0493368	0.008349	0.163014	5.56179e-08	5.56179e-08	1	0	0	1	0	0
ACCGCT	2	8	6	25.2955	887065838	150.113	149478934	48	4	0.0790653	0.316261	0.0535192	0.00189757	0.000321115	0.159879	2.13915e-09	2.13915e-09	1	0	0	1	0	0
ACCGG	12	60	5	25.2955	887065838	150.113	149478934	300	5	0.474392	2.37196	0.401394	0.0118598	0.00200697	0.166541	1.33697e-08	1.33697e-08	1	0	0	1	0	0
ACCGGC	72	301	6	25.2955	887065838	150.113	149478934	1806	4.18056	2.84635	11.8993	2.01366	0.071396	0.012082	0.167096	8.04856e-08	8.04856e-08	1	0	0	1	0	0
ACCGGCTGAGCAGATAGGT	45	196	19	25.2955	887065838	150.113	149478934	3724	4.35556	1.77897	7.7484	1.31122	0.14722	0.0249132	0.551287	1.65962e-07	1.65962e-07	1	0	0	1	1	0
ACCGGCTGAGCGGATAGGT	15	65	19	25.2955	887065838	150.113	149478934	1235	4.33333	0.59299	2.56962	0.434844	0.0488228	0.00826203	0.548474	5.50386e-08	5.50386e-08	1	0	0	1	1	0
ACCGGCTGC	3	15	9	25.2955	887065838	150.113	149478934	135	5	0.118598	0.59299	0.100349	0.00533691	0.000903137	0.299773	6.01636e-09	6.01636e-09	1	0	0	1	0	0
ACCGT	33	184	5	25.2955	887065838	150.113	149478934	920	5.57576	1.30458	7.27401	1.23094	0.0363701	0.00615471	0.185718	4.10004e-08	4.10004e-08	1	0	0	1	0	0
ACCGTC	8	56	6	25.2955	887065838	150.113	149478934	336	7	0.316261	2.21383	0.374635	0.013283	0.00224781	0.279788	1.49741e-08	1.49741e-08	1	0	0	1	0	0
ACCGTCCT	4	20	8	25.2955	887065838	150.113	149478934	160	5	0.158131	0.790653	0.133798	0.00632523	0.00107038	0.266465	7.1305e-09	7.1305e-09	1	0	0	1	0	0
ACCGTCGAG	9	36	9	25.2955	887065838	150.113	149478934	324	4	0.355794	1.42318	0.240837	0.0128086	0.00216753	0.239819	1.44393e-08	1.44393e-08	1	0	0	1	0	0
ACCGTCT	18	255	7	25.2955	887065838	150.113	149478934	1785	14.1667	0.711588	10.0808	1.70593	0.0705658	0.0119415	0.660611	7.95497e-08	7.95497e-08	1	0	0	1	1	0
ACCGTG	6	26	6	25.2955	887065838	150.113	149478934	156	4.33333	0.237196	1.02785	0.173938	0.0061671	0.00104363	0.173202	6.95224e-09	6.95224e-09	1	0	0	1	0	0
ACCGTGCCG	15	75	9	25.2955	887065838	150.113	149478934	675	5	0.59299	2.96495	0.501743	0.0266846	0.00451569	0.299773	3.00818e-08	3.00818e-08	1	0	0	1	0	0
ACCGTGG	2	18	7	25.2955	887065838	150.113	149478934	126	9	0.0790653	0.711588	0.120418	0.00498112	0.000842928	0.419682	5.61527e-09	5.61527e-09	1	0	0	1	0	0
ACCT	365	3721	4	25.2955	887065838	150.113	149478934	14884	10.1945	14.4294	147.101	24.8931	0.588404	0.0995726	0.271648	6.63315e-07	6.63315e-07	1	0	0	0	0	0
ACCTACT	1	10	7	25.2955	887065838	150.113	149478934	70	10	0.0395327	0.395327	0.0668991	0.00276729	0.000468293	0.466314	3.1196e-09	3.1196e-09	1	0	0	1	0	0
ACCTAT	28	124	6	25.2955	887065838	150.113	149478934	744	4.42857	1.10691	4.90205	0.829548	0.0294123	0.00497729	0.177009	3.31568e-08	3.31568e-08	1	0	0	1	0	0
ACCTATATCTCCTAT	6	24	15	25.2955	887065838	150.113	149478934	360	4	0.237196	0.948784	0.160558	0.0142318	0.00240837	0.399698	1.60436e-08	1.60436e-08	1	0	0	1	0	0
ACCTC	39	347	5	25.2955	887065838	150.113	149478934	1735	8.89744	1.54177	13.7178	2.3214	0.0685892	0.011607	0.296357	7.73214e-08	7.73214e-08	1	0	0	1	0	0
ACCTCATCG	2	8	9	25.2955	887065838	150.113	149478934	72	4	0.0790653	0.316261	0.0535192	0.00284635	0.000481673	0.239819	3.20873e-09	3.20873e-09	1	0	0	1	0	0
ACCTCC	127	562	6	25.2955	887065838	150.113	149478934	3372	4.4252	5.02065	22.2174	3.75973	0.133304	0.0225584	0.176874	1.50275e-07	1.50275e-07	1	0	0	1	0	0
ACCTCCAGTCGAGGGCC	6	24	17	25.2955	887065838	150.113	149478934	408	4	0.237196	0.948784	0.160558	0.0161293	0.00272948	0.452991	1.81828e-08	1.81828e-08	1	0	0	1	0	0
ACCTCCC	4	16	7	25.2955	887065838	150.113	149478934	112	4	0.158131	0.632523	0.107038	0.00442766	0.000749269	0.186526	4.99135e-09	4.99135e-09	1	0	0	1	0	0
ACCTCCCC	4	16	8	25.2955	887065838	150.113	149478934	128	4	0.158131	0.632523	0.107038	0.00506018	0.000856308	0.213172	5.7044e-09	5.7044e-09	1	0	0	1	0	0
ACCTCCGCAG	16	114	10	25.2955	887065838	150.113	149478934	1140	7.125	0.632523	4.50672	0.762649	0.0450672	0.00762649	0.474641	5.08048e-08	5.08048e-08	1	0	0	1	0	0
ACCTCCGGCGGGACG	4	16	15	25.2955	887065838	150.113	149478934	240	4	0.158131	0.632523	0.107038	0.00948784	0.00160558	0.399698	1.06958e-08	1.06958e-08	1	0	0	1	0	0
ACCTCCTCT	5	20	9	25.2955	887065838	150.113	149478934	180	4	0.197663	0.790653	0.133798	0.00711588	0.00120418	0.239819	8.02182e-09	8.02182e-09	1	0	0	1	0	0
ACCTCCTGC	16	75	9	25.2955	887065838	150.113	149478934	675	4.6875	0.632523	2.96495	0.501743	0.0266846	0.00451569	0.281037	3.00818e-08	3.00818e-08	1	0	0	1	0	0
ACCTCG	22	121	6	25.2955	887065838	150.113	149478934	726	5.5	0.869719	4.78345	0.809479	0.0287007	0.00485687	0.219834	3.23547e-08	3.23547e-08	1	0	0	1	0	0
ACCTCGATCTCACTGC	4	16	16	25.2955	887065838	150.113	149478934	256	4	0.158131	0.632523	0.107038	0.0101204	0.00171262	0.426344	1.14088e-08	1.14088e-08	1	0	0	1	0	0
ACCTCGG	2	10	7	25.2955	887065838	150.113	149478934	70	5	0.0790653	0.395327	0.0668991	0.00276729	0.000468293	0.233157	3.1196e-09	3.1196e-09	1	0	0	1	0	0
ACCTCT	46	296	6	25.2955	887065838	150.113	149478934	1776	6.43478	1.8185	11.7017	1.98021	0.07021	0.0118813	0.257197	7.91486e-08	7.91486e-08	1	0	0	1	0	0
ACCTCTCCACCTGCCC	10	44	16	25.2955	887065838	150.113	149478934	704	4.4	0.395327	1.73944	0.294356	0.027831	0.00470969	0.468979	3.13742e-08	3.13742e-08	1	0	0	1	0	0
ACCTCTG	2	14	7	25.2955	887065838	150.113	149478934	98	7	0.0790653	0.553457	0.0936587	0.0038742	0.000655611	0.32642	4.36743e-09	4.36743e-09	1	0	0	1	0	0
ACCTG	5	65	5	25.2955	887065838	150.113	149478934	325	13	0.197663	2.56962	0.434844	0.0128481	0.00217422	0.433006	1.44838e-08	1.44838e-08	1	0	0	1	0	0
ACCTGC	35	192	6	25.2955	887065838	150.113	149478934	1152	5.48571	1.38364	7.59027	1.28446	0.0455416	0.00770677	0.219263	5.13396e-08	5.13396e-08	1	0	0	1	0	0
ACCTGCCC	22	96	8	25.2955	887065838	150.113	149478934	768	4.36364	0.869719	3.79514	0.642231	0.0303611	0.00513785	0.232551	3.42264e-08	3.42264e-08	1	0	0	1	0	0
ACCTGCCCCTCCTGCTCCCGC	8	36	21	25.2955	887065838	150.113	149478934	756	4.5	0.316261	1.42318	0.240837	0.0298867	0.00505757	0.629524	3.36916e-08	3.36916e-08	1	0	0	1	1	0
ACCTGCG	4	16	7	25.2955	887065838	150.113	149478934	112	4	0.158131	0.632523	0.107038	0.00442766	0.000749269	0.186526	4.99135e-09	4.99135e-09	1	0	0	1	0	0
ACCTGG	17	97	6	25.2955	887065838	150.113	149478934	582	5.70588	0.672055	3.83467	0.648921	0.023008	0.00389353	0.228063	2.59372e-08	2.59372e-08	1	0	0	1	0	0
ACCTGGATGCCC	20	107	12	25.2955	887065838	150.113	149478934	1284	5.35	0.790653	4.23	0.71582	0.0507599	0.00858984	0.427676	5.72223e-08	5.72223e-08	1	0	0	1	0	0
ACCTGGC	4	16	7	25.2955	887065838	150.113	149478934	112	4	0.158131	0.632523	0.107038	0.00442766	0.000749269	0.186526	4.99135e-09	4.99135e-09	1	0	0	1	0	0
ACCTGGCCG	12	48	9	25.2955	887065838	150.113	149478934	432	4	0.474392	1.89757	0.321115	0.0170781	0.00289004	0.239819	1.92524e-08	1.92524e-08	1	0	0	1	0	0
ACG	21956	199738	3	25.2955	887065838	150.113	149478934	599214	9.09719	867.979	7896.18	1336.23	23.6885	4.00869	0.181806	2.67044e-05	2.67044e-05	1	1	1	0	0	0
ACGACT	19	76	6	25.2955	887065838	150.113	149478934	456	4	0.751121	3.00448	0.508433	0.0180269	0.0030506	0.159879	2.03219e-08	2.03219e-08	1	0	0	1	0	0
ACGACTG	16	64	7	25.2955	887065838	150.113	149478934	448	4	0.632523	2.53009	0.428154	0.0177106	0.00299708	0.186526	1.99654e-08	1.99654e-08	1	0	0	1	0	0
ACGACTGC	4	24	8	25.2955	887065838	150.113	149478934	192	6	0.158131	0.948784	0.160558	0.00759027	0.00128446	0.319758	8.55661e-09	8.55661e-09	1	0	0	1	0	0
ACGAG	37	207	5	25.2955	887065838	150.113	149478934	1035	5.59459	1.46271	8.18326	1.38481	0.0409163	0.00692405	0.186345	4.61255e-08	4.61255e-08	1	0	0	1	0	0
ACGAGC	28	156	6	25.2955	887065838	150.113	149478934	936	5.57143	1.10691	6.1671	1.04363	0.0370026	0.00626175	0.222689	4.17135e-08	4.17135e-08	1	0	0	1	0	0
ACGAGCC	4	20	7	25.2955	887065838	150.113	149478934	140	5	0.158131	0.790653	0.133798	0.00553457	0.000936587	0.233157	6.23919e-09	6.23919e-09	1	0	0	1	0	0
ACGAGCCCCGCC	2	8	12	25.2955	887065838	150.113	149478934	96	4	0.0790653	0.316261	0.0535192	0.00379514	0.000642231	0.319758	4.2783e-09	4.2783e-09	1	0	0	1	0	0
ACGAGCCGGCGG	10	40	12	25.2955	887065838	150.113	149478934	480	4	0.395327	1.58131	0.267596	0.0189757	0.00321115	0.319758	2.13915e-08	2.13915e-08	1	0	0	1	0	0
ACGAGG	159	713	6	25.2955	887065838	150.113	149478934	4278	4.48428	6.28569	28.1868	4.7699	0.169121	0.0286194	0.179235	1.90652e-07	1.90652e-07	1	0	0	1	0	0
ACGAT	102	540	5	25.2955	887065838	150.113	149478934	2700	5.29412	4.03233	21.3476	3.61255	0.106738	0.0180627	0.176337	1.20327e-07	1.20327e-07	1	0	0	1	0	0
ACGATC	149	608	6	25.2955	887065838	150.113	149478934	3648	4.08054	5.89037	24.0359	4.06746	0.144215	0.0244048	0.163098	1.62576e-07	1.62576e-07	1	0	0	1	0	0
ACGATG	50	250	6	25.2955	887065838	150.113	149478934	1500	5	1.97663	9.88317	1.67248	0.059299	0.0100349	0.199849	6.68485e-08	6.68485e-08	1	0	0	1	0	0
ACGC	1086	7235	4	25.2955	887065838	150.113	149478934	28940	6.66206	42.9325	286.019	48.4015	1.14408	0.193606	0.177521	1.28973e-06	1.28973e-06	1	0	0	0	0	0
ACGCACGTCGCGCGCCCC	2	8	18	25.2955	887065838	150.113	149478934	144	4	0.0790653	0.316261	0.0535192	0.0056927	0.000963346	0.479637	6.41745e-09	6.41745e-09	1	0	0	1	0	0
ACGCAG	12	110	6	25.2955	887065838	150.113	149478934	660	9.16667	0.474392	4.34859	0.73589	0.0260916	0.00441534	0.366389	2.94133e-08	2.94133e-08	1	0	0	1	0	0
ACGCAGACGCCG	4	20	12	25.2955	887065838	150.113	149478934	240	5	0.158131	0.790653	0.133798	0.00948784	0.00160558	0.399698	1.06958e-08	1.06958e-08	1	0	0	1	0	0
ACGCAGCGCCT	2	8	11	25.2955	887065838	150.113	149478934	88	4	0.0790653	0.316261	0.0535192	0.00347887	0.000588712	0.293112	3.92178e-09	3.92178e-09	1	0	0	1	0	0
ACGCATC	4	16	7	25.2955	887065838	150.113	149478934	112	4	0.158131	0.632523	0.107038	0.00442766	0.000749269	0.186526	4.99135e-09	4.99135e-09	1	0	0	1	0	0
ACGCC	255	1429	5	25.2955	887065838	150.113	149478934	7145	5.60392	10.0808	56.4922	9.55988	0.282461	0.0477994	0.186656	3.18422e-07	3.18422e-07	1	0	0	1	0	0
ACGCCC	17	145	6	25.2955	887065838	150.113	149478934	870	8.52941	0.672055	5.73224	0.970036	0.0343934	0.00582022	0.340919	3.87721e-08	3.87721e-08	1	0	0	1	0	0
ACGCCCGCTCCGACTGCGACGCCG	4	16	24	25.2955	887065838	150.113	149478934	384	4	0.158131	0.632523	0.107038	0.0151805	0.00256892	0.639516	1.71132e-08	1.71132e-08	1	0	0	1	1	0
ACGCCCTCTCCCTCTGCCTG	4	16	20	25.2955	887065838	150.113	149478934	320	4	0.158131	0.632523	0.107038	0.0126505	0.00214077	0.53293	1.4261e-08	1.4261e-08	1	0	0	1	1	0
ACGCCG	122	521	6	25.2955	887065838	150.113	149478934	3126	4.27049	4.82299	20.5965	3.48544	0.123579	0.0209126	0.170691	1.39312e-07	1.39312e-07	1	0	0	1	0	0
ACGCCGCGC	13	59	9	25.2955	887065838	150.113	149478934	531	4.53846	0.513925	2.33243	0.394704	0.0209918	0.00355234	0.272102	2.36644e-08	2.36644e-08	1	0	0	1	0	0
ACGCCT	5	20	6	25.2955	887065838	150.113	149478934	120	4	0.197663	0.790653	0.133798	0.00474392	0.000802789	0.159879	5.34788e-09	5.34788e-09	1	0	0	1	0	0
ACGCCTC	184	740	7	25.2955	887065838	150.113	149478934	5180	4.02174	7.27401	29.2542	4.95053	0.204779	0.0346537	0.187539	2.3085e-07	2.3085e-07	1	0	0	1	0	0
ACGCCTG	8	32	7	25.2955	887065838	150.113	149478934	224	4	0.316261	1.26505	0.214077	0.00885532	0.00149854	0.186526	9.98271e-09	9.98271e-09	1	0	0	1	0	0
ACGCCTGATCCCCTG	11	63	15	25.2955	887065838	150.113	149478934	945	5.72727	0.434859	2.49056	0.421464	0.0373584	0.00632196	0.572294	4.21145e-08	4.21145e-08	1	0	0	1	1	0
ACGCG	1001	5374	5	25.2955	887065838	150.113	149478934	26870	5.36863	39.5722	212.449	35.9516	1.06224	0.179758	0.178819	1.19748e-06	1.19748e-06	1	0	0	1	0	0
ACGCGC	57	228	6	25.2955	887065838	150.113	149478934	1368	4	2.25336	9.01345	1.5253	0.0540807	0.00915179	0.159879	6.09658e-08	6.09658e-08	1	0	0	1	0	0
ACGCGCAGG	8	32	9	25.2955	887065838	150.113	149478934	288	4	0.316261	1.26505	0.214077	0.0113854	0.00192669	0.239819	1.28349e-08	1.28349e-08	1	0	0	1	0	0
ACGCGCAGGGAGGCTGGAG	10	51	19	25.2955	887065838	150.113	149478934	969	5.1	0.395327	2.01617	0.341185	0.0383072	0.00648252	0.645512	4.31841e-08	4.31841e-08	1	0	0	1	1	0
ACGCGCCTCGCC	2	10	12	25.2955	887065838	150.113	149478934	120	5	0.0790653	0.395327	0.0668991	0.00474392	0.000802789	0.399698	5.34788e-09	5.34788e-09	1	0	0	1	0	0
ACGCGCT	7	28	7	25.2955	887065838	150.113	149478934	196	4	0.276729	1.10691	0.187317	0.0077484	0.00131122	0.186526	8.73487e-09	8.73487e-09	1	0	0	1	0	0
ACGCGGCATCCC	8	38	12	25.2955	887065838	150.113	149478934	456	4.75	0.316261	1.50224	0.254216	0.0180269	0.0030506	0.379713	2.03219e-08	2.03219e-08	1	0	0	1	0	0
ACGCGGCGC	2	8	9	25.2955	887065838	150.113	149478934	72	4	0.0790653	0.316261	0.0535192	0.00284635	0.000481673	0.239819	3.20873e-09	3.20873e-09	1	0	0	1	0	0
ACGCGGCGCCC	2	8	11	25.2955	887065838	150.113	149478934	88	4	0.0790653	0.316261	0.0535192	0.00347887	0.000588712	0.293112	3.92178e-09	3.92178e-09	1	0	0	1	0	0
ACGCT	13	65	5	25.2955	887065838	150.113	149478934	325	5	0.513925	2.56962	0.434844	0.0128481	0.00217422	0.166541	1.44838e-08	1.44838e-08	1	0	0	1	0	0
ACGCTGC	4	32	7	25.2955	887065838	150.113	149478934	224	8	0.158131	1.26505	0.214077	0.00885532	0.00149854	0.373051	9.98271e-09	9.98271e-09	1	0	0	1	0	0
ACGG	555	3450	4	25.2955	887065838	150.113	149478934	13800	6.21622	21.9406	136.388	23.0802	0.545551	0.0923207	0.16564	6.15006e-07	6.15006e-07	1	0	0	0	0	0
ACGGACGTACTG	2	10	12	25.2955	887065838	150.113	149478934	120	5	0.0790653	0.395327	0.0668991	0.00474392	0.000802789	0.399698	5.34788e-09	5.34788e-09	1	0	0	1	0	0
ACGGAG	6	24	6	25.2955	887065838	150.113	149478934	144	4	0.237196	0.948784	0.160558	0.0056927	0.000963346	0.159879	6.41745e-09	6.41745e-09	1	0	0	1	0	0
ACGGAGAGGAGGGAG	4	20	15	25.2955	887065838	150.113	149478934	300	5	0.158131	0.790653	0.133798	0.0118598	0.00200697	0.499622	1.33697e-08	1.33697e-08	1	0	0	1	0	0
ACGGAGG	7	42	7	25.2955	887065838	150.113	149478934	294	6	0.276729	1.66037	0.280976	0.0116226	0.00196683	0.279788	1.31023e-08	1.31023e-08	1	0	0	1	0	0
ACGGAGGCGCTG	7	28	12	25.2955	887065838	150.113	149478934	336	4	0.276729	1.10691	0.187317	0.013283	0.00224781	0.319758	1.49741e-08	1.49741e-08	1	0	0	1	0	0
ACGGATGG	14	98	8	25.2955	887065838	150.113	149478934	784	7	0.553457	3.8742	0.655611	0.0309936	0.00524489	0.373051	3.49395e-08	3.49395e-08	1	0	0	1	0	0
ACGGC	16	80	5	25.2955	887065838	150.113	149478934	400	5	0.632523	3.16261	0.535192	0.0158131	0.00267596	0.166541	1.78263e-08	1.78263e-08	1	0	0	1	0	0
ACGGCC	11	44	6	25.2955	887065838	150.113	149478934	264	4	0.434859	1.73944	0.294356	0.0104366	0.00176614	0.159879	1.17653e-08	1.17653e-08	1	0	0	1	0	0
ACGGCCGGCTCGGGGGG	3	12	17	25.2955	887065838	150.113	149478934	204	4	0.118598	0.474392	0.0802789	0.00806466	0.00136474	0.452991	9.09139e-09	9.09139e-09	1	0	0	1	0	0
ACGGCCTGCT	23	128	10	25.2955	887065838	150.113	149478934	1280	5.56522	0.909251	5.06018	0.856308	0.0506018	0.00856308	0.370734	5.7044e-08	5.7044e-08	1	0	0	1	0	0
ACGGCG	338	1386	6	25.2955	887065838	150.113	149478934	8316	4.10059	13.362	54.7923	9.27221	0.328754	0.0556333	0.1639	3.70608e-07	3.70608e-07	1	0	0	1	0	0
ACGGCGAGATGGGCC	6	27	15	25.2955	887065838	150.113	149478934	405	4.5	0.237196	1.06738	0.180627	0.0160107	0.00270941	0.44966	1.80491e-08	1.80491e-08	1	0	0	1	0	0
ACGGCT	12	60	6	25.2955	887065838	150.113	149478934	360	5	0.474392	2.37196	0.401394	0.0142318	0.00240837	0.199849	1.60436e-08	1.60436e-08	1	0	0	1	0	0
ACGGCTCGCCTC	2	8	12	25.2955	887065838	150.113	149478934	96	4	0.0790653	0.316261	0.0535192	0.00379514	0.000642231	0.319758	4.2783e-09	4.2783e-09	1	0	0	1	0	0
ACGGCTCGG	2	10	9	25.2955	887065838	150.113	149478934	90	5	0.0790653	0.395327	0.0668991	0.00355794	0.000602092	0.299773	4.01091e-09	4.01091e-09	1	0	0	1	0	0
ACGGG	2	10	5	25.2955	887065838	150.113	149478934	50	5	0.0790653	0.395327	0.0668991	0.00197663	0.000334495	0.166541	2.22828e-09	2.22828e-09	1	0	0	1	0	0
ACGGGAG	20	80	7	25.2955	887065838	150.113	149478934	560	4	0.790653	3.16261	0.535192	0.0221383	0.00374635	0.186526	2.49568e-08	2.49568e-08	1	0	0	1	0	0
ACGGGC	56	226	6	25.2955	887065838	150.113	149478934	1356	4.03571	2.21383	8.93438	1.51192	0.0536063	0.00907151	0.161307	6.0431e-08	6.0431e-08	1	0	0	1	0	0
ACGGGCGCG	8	32	9	25.2955	887065838	150.113	149478934	288	4	0.316261	1.26505	0.214077	0.0113854	0.00192669	0.239819	1.28349e-08	1.28349e-08	1	0	0	1	0	0
ACGGGCT	2	8	7	25.2955	887065838	150.113	149478934	56	4	0.0790653	0.316261	0.0535192	0.00221383	0.000374635	0.186526	2.49568e-09	2.49568e-09	1	0	0	1	0	0
ACGGGG	22	88	6	25.2955	887065838	150.113	149478934	528	4	0.869719	3.47887	0.588712	0.0208732	0.00353227	0.159879	2.35307e-08	2.35307e-08	1	0	0	1	0	0
ACGGGGCAGGGAGGCGAGG	4	16	19	25.2955	887065838	150.113	149478934	304	4	0.158131	0.632523	0.107038	0.0120179	0.00203373	0.506284	1.3548e-08	1.3548e-08	1	0	0	1	1	0
ACGT	39	254	4	25.2955	887065838	150.113	149478934	1016	6.51282	1.54177	10.0413	1.69924	0.0401652	0.00679694	0.173544	4.52787e-08	4.52787e-08	1	0	0	0	0	0
ACGTACT	4	16	7	25.2955	887065838	150.113	149478934	112	4	0.158131	0.632523	0.107038	0.00442766	0.000749269	0.186526	4.99135e-09	4.99135e-09	1	0	0	1	0	0
ACGTAG	4	72	6	25.2955	887065838	150.113	149478934	432	18	0.158131	2.84635	0.481673	0.0170781	0.00289004	0.719456	1.92524e-08	1.92524e-08	1	0	0	1	1	0
ACGTAT	2	8	6	25.2955	887065838	150.113	149478934	48	4	0.0790653	0.316261	0.0535192	0.00189757	0.000321115	0.159879	2.13915e-09	2.13915e-09	1	0	0	1	0	0
ACGTC	18	98	5	25.2955	887065838	150.113	149478934	490	5.44444	0.711588	3.8742	0.655611	0.019371	0.00327805	0.181344	2.18372e-08	2.18372e-08	1	0	0	1	0	0
ACGTCATAG	2	8	9	25.2955	887065838	150.113	149478934	72	4	0.0790653	0.316261	0.0535192	0.00284635	0.000481673	0.239819	3.20873e-09	3.20873e-09	1	0	0	1	0	0
ACGTCC	13	157	6	25.2955	887065838	150.113	149478934	942	12.0769	0.513925	6.20663	1.05032	0.0372398	0.00630189	0.482712	4.19808e-08	4.19808e-08	1	0	0	1	0	0
ACGTCG	20	80	6	25.2955	887065838	150.113	149478934	480	4	0.790653	3.16261	0.535192	0.0189757	0.00321115	0.159879	2.13915e-08	2.13915e-08	1	0	0	1	0	0
ACGTCGAGC	2	10	9	25.2955	887065838	150.113	149478934	90	5	0.0790653	0.395327	0.0668991	0.00355794	0.000602092	0.299773	4.01091e-09	4.01091e-09	1	0	0	1	0	0
ACGTCTGCAGGGCCGCGC	26	104	18	25.2955	887065838	150.113	149478934	1872	4	1.02785	4.1114	0.69575	0.0740052	0.0125235	0.479637	8.34269e-08	8.34269e-08	1	0	0	1	0	0
ACT	3520	76751	3	25.2955	887065838	150.113	149478934	230253	21.8043	139.155	3034.17	513.457	9.10252	1.54037	0.435756	1.02614e-05	1.02614e-05	1	0	0	0	0	0
ACTACTG	2	26	7	25.2955	887065838	150.113	149478934	182	13	0.0790653	1.02785	0.173938	0.00719495	0.00121756	0.606208	8.11095e-09	8.11095e-09	1	0	0	1	1	0
ACTAG	58	344	5	25.2955	887065838	150.113	149478934	1720	5.93103	2.29289	13.5992	2.30133	0.0679962	0.0115066	0.197552	7.66529e-08	7.66529e-08	1	0	0	1	0	0
ACTAGCC	3	12	7	25.2955	887065838	150.113	149478934	84	4	0.118598	0.474392	0.0802789	0.00332074	0.000561952	0.186526	3.74351e-09	3.74351e-09	1	0	0	1	0	0
ACTAGGG	4	28	7	25.2955	887065838	150.113	149478934	196	7	0.158131	1.10691	0.187317	0.0077484	0.00131122	0.32642	8.73487e-09	8.73487e-09	1	0	0	1	0	0
ACTAGTCACTGG	5	26	12	25.2955	887065838	150.113	149478934	312	5.2	0.197663	1.02785	0.173938	0.0123342	0.00208725	0.415685	1.39045e-08	1.39045e-08	1	0	0	1	0	0
ACTAT	227	1778	5	25.2955	887065838	150.113	149478934	8890	7.8326	8.97392	70.2891	11.8947	0.351445	0.0594733	0.260889	3.96189e-07	3.96189e-07	1	0	0	1	0	0
ACTATACTGCT	5	42	11	25.2955	887065838	150.113	149478934	462	8.4	0.197663	1.66037	0.280976	0.0182641	0.00309074	0.615534	2.05893e-08	2.05893e-08	1	0	0	1	1	0
ACTATAT	29	122	7	25.2955	887065838	150.113	149478934	854	4.2069	1.14645	4.82299	0.816169	0.0337609	0.00571318	0.196173	3.80591e-08	3.80591e-08	1	0	0	1	0	0
ACTATC	80	320	6	25.2955	887065838	150.113	149478934	1920	4	3.16261	12.6505	2.14077	0.0759027	0.0128446	0.159879	8.55661e-08	8.55661e-08	1	0	0	1	0	0
ACTATCGAT	4	16	9	25.2955	887065838	150.113	149478934	144	4	0.158131	0.632523	0.107038	0.0056927	0.000963346	0.239819	6.41745e-09	6.41745e-09	1	0	0	1	0	0
ACTATCT	3	12	7	25.2955	887065838	150.113	149478934	84	4	0.118598	0.474392	0.0802789	0.00332074	0.000561952	0.186526	3.74351e-09	3.74351e-09	1	0	0	1	0	0
ACTATG	8	32	6	25.2955	887065838	150.113	149478934	192	4	0.316261	1.26505	0.214077	0.00759027	0.00128446	0.159879	8.55661e-09	8.55661e-09	1	0	0	1	0	0
ACTATGCC	12	50	8	25.2955	887065838	150.113	149478934	400	4.16667	0.474392	1.97663	0.334495	0.0158131	0.00267596	0.222054	1.78263e-08	1.78263e-08	1	0	0	1	0	0
ACTC	634	6256	4	25.2955	887065838	150.113	149478934	25024	9.86751	25.0637	247.316	41.8521	0.989266	0.167408	0.262935	1.11521e-06	1.11521e-06	1	0	0	0	0	0
ACTCACTCATCT	8	32	12	25.2955	887065838	150.113	149478934	384	4	0.316261	1.26505	0.214077	0.0151805	0.00256892	0.319758	1.71132e-08	1.71132e-08	1	0	0	1	0	0
ACTCACTCCCCG	6	36	12	25.2955	887065838	150.113	149478934	432	6	0.237196	1.42318	0.240837	0.0170781	0.00289004	0.479637	1.92524e-08	1.92524e-08	1	0	0	1	0	0
ACTCAG	12	82	6	25.2955	887065838	150.113	149478934	492	6.83333	0.474392	3.24168	0.548572	0.0194501	0.00329143	0.273127	2.19263e-08	2.19263e-08	1	0	0	1	0	0
ACTCAT	4	16	6	25.2955	887065838	150.113	149478934	96	4	0.158131	0.632523	0.107038	0.00379514	0.000642231	0.159879	4.2783e-09	4.2783e-09	1	0	0	1	0	0
ACTCATC	12	48	7	25.2955	887065838	150.113	149478934	336	4	0.474392	1.89757	0.321115	0.013283	0.00224781	0.186526	1.49741e-08	1.49741e-08	1	0	0	1	0	0
ACTCC	1766	9948	5	25.2955	887065838	150.113	149478934	49740	5.63307	69.8147	393.271	66.5512	1.96635	0.332756	0.187627	2.2167e-06	2.2167e-06	1	0	0	1	0	0
ACTCCAT	8	32	7	25.2955	887065838	150.113	149478934	224	4	0.316261	1.26505	0.214077	0.00885532	0.00149854	0.186526	9.98271e-09	9.98271e-09	1	0	0	1	0	0
ACTCCC	60	250	6	25.2955	887065838	150.113	149478934	1500	4.16667	2.37196	9.88317	1.67248	0.059299	0.0100349	0.166541	6.68485e-08	6.68485e-08	1	0	0	1	0	0
ACTCCCT	8	32	7	25.2955	887065838	150.113	149478934	224	4	0.316261	1.26505	0.214077	0.00885532	0.00149854	0.186526	9.98271e-09	9.98271e-09	1	0	0	1	0	0
ACTCCGC	1274	6538	7	25.2955	887065838	150.113	149478934	45766	5.13187	50.3646	258.465	43.7386	1.80925	0.30617	0.239306	2.03959e-06	2.03959e-06	1	0	0	1	0	0
ACTCCGCCG	10	50	9	25.2955	887065838	150.113	149478934	450	5	0.395327	1.97663	0.334495	0.0177897	0.00301046	0.299773	2.00545e-08	2.00545e-08	1	0	0	1	0	0
ACTCCT	5	25	6	25.2955	887065838	150.113	149478934	150	5	0.197663	0.988317	0.167248	0.0059299	0.00100349	0.199849	6.68485e-09	6.68485e-09	1	0	0	1	0	0
ACTCCTC	856	4204	7	25.2955	887065838	150.113	149478934	29428	4.91121	33.84	166.195	28.1244	1.16337	0.196871	0.229017	1.31148e-06	1.31148e-06	1	0	0	1	0	0
ACTCG	88	456	5	25.2955	887065838	150.113	149478934	2280	5.18182	3.47887	18.0269	3.0506	0.0901345	0.015253	0.172597	1.0161e-07	1.0161e-07	1	0	0	1	0	0
ACTCGC	17	68	6	25.2955	887065838	150.113	149478934	408	4	0.672055	2.68822	0.454914	0.0161293	0.00272948	0.159879	1.81828e-08	1.81828e-08	1	0	0	1	0	0
ACTCGCGG	19	76	8	25.2955	887065838	150.113	149478934	608	4	0.751121	3.00448	0.508433	0.0240359	0.00406746	0.213172	2.70959e-08	2.70959e-08	1	0	0	1	0	0
ACTCGG	7	28	6	25.2955	887065838	150.113	149478934	168	4	0.276729	1.10691	0.187317	0.00664149	0.0011239	0.159879	7.48703e-09	7.48703e-09	1	0	0	1	0	0
ACTCGGCTGGCTCGCCGCG	24	102	19	25.2955	887065838	150.113	149478934	1938	4.25	0.948784	4.03233	0.68237	0.0766143	0.012965	0.537926	8.63682e-08	8.63682e-08	1	0	0	1	1	0
ACTCGGG	2	8	7	25.2955	887065838	150.113	149478934	56	4	0.0790653	0.316261	0.0535192	0.00221383	0.000374635	0.186526	2.49568e-09	2.49568e-09	1	0	0	1	0	0
ACTCT	103	1129	5	25.2955	887065838	150.113	149478934	5645	10.9612	4.07186	44.6324	7.5529	0.223162	0.0377645	0.365096	2.51573e-07	2.51573e-07	1	0	0	1	0	0
ACTCTC	67	323	6	25.2955	887065838	150.113	149478934	1938	4.8209	2.64869	12.7691	2.16084	0.0766143	0.012965	0.19269	8.63682e-08	8.63682e-08	1	0	0	1	0	0
ACTCTGC	2	10	7	25.2955	887065838	150.113	149478934	70	5	0.0790653	0.395327	0.0668991	0.00276729	0.000468293	0.233157	3.1196e-09	3.1196e-09	1	0	0	1	0	0
ACTG	142	1666	4	25.2955	887065838	150.113	149478934	6664	11.7324	5.61364	65.8614	11.1454	0.263446	0.0445815	0.312627	2.96986e-07	2.96986e-07	1	0	0	0	0	0
ACTGAG	5	110	6	25.2955	887065838	150.113	149478934	660	22	0.197663	4.34859	0.73589	0.0260916	0.00441534	0.879335	2.94133e-08	2.94133e-08	1	0	0	1	1	0
ACTGAGC	15	60	7	25.2955	887065838	150.113	149478934	420	4	0.59299	2.37196	0.401394	0.0166037	0.00280976	0.186526	1.87176e-08	1.87176e-08	1	0	0	1	0	0
ACTGATG	18	112	7	25.2955	887065838	150.113	149478934	784	6.22222	0.711588	4.42766	0.749269	0.0309936	0.00524489	0.290151	3.49395e-08	3.49395e-08	1	0	0	1	0	0
ACTGATGGG	4	28	9	25.2955	887065838	150.113	149478934	252	7	0.158131	1.10691	0.187317	0.00996223	0.00168586	0.419682	1.12305e-08	1.12305e-08	1	0	0	1	0	0
ACTGC	111	644	5	25.2955	887065838	150.113	149478934	3220	5.8018	4.38813	25.459	4.3083	0.127295	0.0215415	0.193247	1.43501e-07	1.43501e-07	1	0	0	1	0	0
ACTGCAGGG	2	21	9	25.2955	887065838	150.113	149478934	189	10.5	0.0790653	0.830186	0.140488	0.00747167	0.00126439	0.629524	8.42291e-09	8.42291e-09	1	0	0	1	1	0
ACTGCC	118	492	6	25.2955	887065838	150.113	149478934	2952	4.16949	4.66486	19.4501	3.29143	0.1167	0.0197486	0.166654	1.31558e-07	1.31558e-07	1	0	0	1	0	0
ACTGCCC	17	77	7	25.2955	887065838	150.113	149478934	539	4.52941	0.672055	3.04402	0.515123	0.0213081	0.00360586	0.211213	2.40209e-08	2.40209e-08	1	0	0	1	0	0
ACTGCG	13	72	6	25.2955	887065838	150.113	149478934	432	5.53846	0.513925	2.84635	0.481673	0.0170781	0.00289004	0.221371	1.92524e-08	1.92524e-08	1	0	0	1	0	0
ACTGCGG	4	16	7	25.2955	887065838	150.113	149478934	112	4	0.158131	0.632523	0.107038	0.00442766	0.000749269	0.186526	4.99135e-09	4.99135e-09	1	0	0	1	0	0
ACTGCGGCCCAG	14	56	12	25.2955	887065838	150.113	149478934	672	4	0.553457	2.21383	0.374635	0.026566	0.00449562	0.319758	2.99481e-08	2.99481e-08	1	0	0	1	0	0
ACTGCT	54	444	6	25.2955	887065838	150.113	149478934	2664	8.22222	2.13476	17.5525	2.97032	0.105315	0.0178219	0.32864	1.18723e-07	1.18723e-07	1	0	0	1	0	0
ACTGCTC	2	10	7	25.2955	887065838	150.113	149478934	70	5	0.0790653	0.395327	0.0668991	0.00276729	0.000468293	0.233157	3.1196e-09	3.1196e-09	1	0	0	1	0	0
ACTGCTGAGCCGGGC	23	92	15	25.2955	887065838	150.113	149478934	1380	4	0.909251	3.63701	0.615471	0.0545551	0.00923207	0.399698	6.15006e-08	6.15006e-08	1	0	0	1	0	0
ACTGCTGCT	2	8	9	25.2955	887065838	150.113	149478934	72	4	0.0790653	0.316261	0.0535192	0.00284635	0.000481673	0.239819	3.20873e-09	3.20873e-09	1	0	0	1	0	0
ACTGCTGGC	8	32	9	25.2955	887065838	150.113	149478934	288	4	0.316261	1.26505	0.214077	0.0113854	0.00192669	0.239819	1.28349e-08	1.28349e-08	1	0	0	1	0	0
ACTGG	24	338	5	25.2955	887065838	150.113	149478934	1690	14.0833	0.948784	13.362	2.26119	0.0668102	0.0113059	0.46909	7.5316e-08	7.5316e-08	1	0	0	1	0	0
ACTGGC	13	139	6	25.2955	887065838	150.113	149478934	834	10.6923	0.513925	5.49504	0.929897	0.0329702	0.00557938	0.427369	3.71678e-08	3.71678e-08	1	0	0	1	0	0
ACTGGCC	8	32	7	25.2955	887065838	150.113	149478934	224	4	0.316261	1.26505	0.214077	0.00885532	0.00149854	0.186526	9.98271e-09	9.98271e-09	1	0	0	1	0	0
ACTGGCG	14	56	7	25.2955	887065838	150.113	149478934	392	4	0.553457	2.21383	0.374635	0.0154968	0.00262244	0.186526	1.74697e-08	1.74697e-08	1	0	0	1	0	0
ACTGGG	6	24	6	25.2955	887065838	150.113	149478934	144	4	0.237196	0.948784	0.160558	0.0056927	0.000963346	0.159879	6.41745e-09	6.41745e-09	1	0	0	1	0	0
ACTGGGG	11	44	7	25.2955	887065838	150.113	149478934	308	4	0.434859	1.73944	0.294356	0.0121761	0.00206049	0.186526	1.37262e-08	1.37262e-08	1	0	0	1	0	0
AG	51491	819992	2	25.2955	887065838	150.113	149478934	1639984	15.925	2035.58	32416.5	5485.67	64.8329	10.9713	0.212172	7.3087e-05	7.3087e-05	1	1	1	0	0	0
AGAGAGATC	4	16	9	25.2955	887065838	150.113	149478934	144	4	0.158131	0.632523	0.107038	0.0056927	0.000963346	0.239819	6.41745e-09	6.41745e-09	1	0	0	1	0	0
AGAGAGCGAGGGAGGG	6	30	16	25.2955	887065838	150.113	149478934	480	5	0.237196	1.18598	0.200697	0.0189757	0.00321115	0.53293	2.13915e-08	2.13915e-08	1	0	0	1	1	0
AGAGAGG	34	145	7	25.2955	887065838	150.113	149478934	1015	4.26471	1.34411	5.73224	0.970036	0.0401257	0.00679025	0.198869	4.52341e-08	4.52341e-08	1	0	0	1	0	0
AGAGAGGAGAGC	5	39	12	25.2955	887065838	150.113	149478934	468	7.8	0.197663	1.54177	0.260906	0.0185013	0.00313088	0.623528	2.08567e-08	2.08567e-08	1	0	0	1	1	0
AGAGAGGGAGGGG	6	24	13	25.2955	887065838	150.113	149478934	312	4	0.237196	0.948784	0.160558	0.0123342	0.00208725	0.346405	1.39045e-08	1.39045e-08	1	0	0	1	0	0
AGAGAT	57	295	6	25.2955	887065838	150.113	149478934	1770	5.17544	2.25336	11.6621	1.97352	0.0699728	0.0118411	0.206861	7.88812e-08	7.88812e-08	1	0	0	1	0	0
AGAGATAGAT	4	32	10	25.2955	887065838	150.113	149478934	320	8	0.158131	1.26505	0.214077	0.0126505	0.00214077	0.53293	1.4261e-08	1.4261e-08	1	0	0	1	1	0
AGAGATC	4	24	7	25.2955	887065838	150.113	149478934	168	6	0.158131	0.948784	0.160558	0.00664149	0.0011239	0.279788	7.48703e-09	7.48703e-09	1	0	0	1	0	0
AGAGC	130	798	5	25.2955	887065838	150.113	149478934	3990	6.13846	5.13925	31.5471	5.33854	0.157735	0.0266927	0.204461	1.77817e-07	1.77817e-07	1	0	0	1	0	0
AGAGCC	108	811	6	25.2955	887065838	150.113	149478934	4866	7.50926	4.26953	32.061	5.42551	0.192366	0.0325531	0.300143	2.16856e-07	2.16856e-07	1	0	0	1	0	0
AGAGCCC	18	72	7	25.2955	887065838	150.113	149478934	504	4	0.711588	2.84635	0.481673	0.0199245	0.00337171	0.186526	2.24611e-08	2.24611e-08	1	0	0	1	0	0
AGAGCCG	8	32	7	25.2955	887065838	150.113	149478934	224	4	0.316261	1.26505	0.214077	0.00885532	0.00149854	0.186526	9.98271e-09	9.98271e-09	1	0	0	1	0	0
AGAGCG	62	289	6	25.2955	887065838	150.113	149478934	1734	4.66129	2.45103	11.4249	1.93338	0.0685496	0.0116003	0.186311	7.72768e-08	7.72768e-08	1	0	0	1	0	0
AGAGCGAGGCGCCCG	8	36	15	25.2955	887065838	150.113	149478934	540	4.5	0.316261	1.42318	0.240837	0.0213476	0.00361255	0.44966	2.40655e-08	2.40655e-08	1	0	0	1	0	0
AGAGCGCG	3	15	8	25.2955	887065838	150.113	149478934	120	5	0.118598	0.59299	0.100349	0.00474392	0.000802789	0.266465	5.34788e-09	5.34788e-09	1	0	0	1	0	0
AGAGCT	4	16	6	25.2955	887065838	150.113	149478934	96	4	0.158131	0.632523	0.107038	0.00379514	0.000642231	0.159879	4.2783e-09	4.2783e-09	1	0	0	1	0	0
AGAGG	339	2230	5	25.2955	887065838	150.113	149478934	11150	6.57817	13.4016	88.1579	14.9185	0.440789	0.0745925	0.219107	4.96907e-07	4.96907e-07	1	0	0	1	0	0
AGAGGAGGGG	9	51	10	25.2955	887065838	150.113	149478934	510	5.66667	0.355794	2.01617	0.341185	0.0201617	0.00341185	0.377492	2.27285e-08	2.27285e-08	1	0	0	1	0	0
AGAGGC	67	384	6	25.2955	887065838	150.113	149478934	2304	5.73134	2.64869	15.1805	2.56892	0.0910833	0.0154135	0.22908	1.02679e-07	1.02679e-07	1	0	0	1	0	0
AGAGGCG	4	16	7	25.2955	887065838	150.113	149478934	112	4	0.158131	0.632523	0.107038	0.00442766	0.000749269	0.186526	4.99135e-09	4.99135e-09	1	0	0	1	0	0
AGAGGCTG	4	72	8	25.2955	887065838	150.113	149478934	576	18	0.158131	2.84635	0.481673	0.0227708	0.00385339	0.959274	2.56698e-08	2.56698e-08	1	0	0	1	1	0
AGAGGG	1308	6250	6	25.2955	887065838	150.113	149478934	37500	4.77829	51.7087	247.079	41.8119	1.48248	0.250871	0.190987	1.67121e-06	1.67121e-06	1	0	0	1	0	0
AGAGGGCCG	4	16	9	25.2955	887065838	150.113	149478934	144	4	0.158131	0.632523	0.107038	0.0056927	0.000963346	0.239819	6.41745e-09	6.41745e-09	1	0	0	1	0	0
AGAGGGG	29	126	7	25.2955	887065838	150.113	149478934	882	4.34483	1.14645	4.98112	0.842928	0.0348678	0.0059005	0.202605	3.93069e-08	3.93069e-08	1	0	0	1	0	0
AGAGGGGAGG	4	20	10	25.2955	887065838	150.113	149478934	200	5	0.158131	0.790653	0.133798	0.00790653	0.00133798	0.333081	8.91313e-09	8.91313e-09	1	0	0	1	0	0
AGAT	10576	104748	4	25.2955	887065838	150.113	149478934	418992	9.90431	418.098	4140.97	700.754	16.5639	2.80302	0.263915	1.86727e-05	1.86727e-05	1	0	0	0	0	0
AGATAT	427	2600	6	25.2955	887065838	150.113	149478934	15600	6.08899	16.8805	102.785	17.3938	0.61671	0.104363	0.243376	6.95224e-07	6.95224e-07	1	0	0	1	0	0
AGATATATATATGATATATATG	5	25	22	25.2955	887065838	150.113	149478934	550	5	0.197663	0.988317	0.167248	0.021743	0.00367945	0.732779	2.45111e-08	2.45111e-08	1	0	0	1	1	0
AGATATGG	4	24	8	25.2955	887065838	150.113	149478934	192	6	0.158131	0.948784	0.160558	0.00759027	0.00128446	0.319758	8.55661e-09	8.55661e-09	1	0	0	1	0	0
AGATCAT	26	104	7	25.2955	887065838	150.113	149478934	728	4	1.02785	4.1114	0.69575	0.0287798	0.00487025	0.186526	3.24438e-08	3.24438e-08	1	0	0	1	0	0
AGATCC	2	10	6	25.2955	887065838	150.113	149478934	60	5	0.0790653	0.395327	0.0668991	0.00237196	0.000401394	0.199849	2.67394e-09	2.67394e-09	1	0	0	1	0	0
AGATCG	16	64	6	25.2955	887065838	150.113	149478934	384	4	0.632523	2.53009	0.428154	0.0151805	0.00256892	0.159879	1.71132e-08	1.71132e-08	1	0	0	1	0	0
AGATG	78	663	5	25.2955	887065838	150.113	149478934	3315	8.5	3.08355	26.2102	4.43541	0.131051	0.022177	0.283119	1.47735e-07	1.47735e-07	1	0	0	1	0	0
AGATGAT	34	189	7	25.2955	887065838	150.113	149478934	1323	5.55882	1.34411	7.47167	1.26439	0.0523017	0.00885075	0.259216	5.89604e-08	5.89604e-08	1	0	0	1	0	0
AGATGATC	10	40	8	25.2955	887065838	150.113	149478934	320	4	0.395327	1.58131	0.267596	0.0126505	0.00214077	0.213172	1.4261e-08	1.4261e-08	1	0	0	1	0	0
AGATGC	8	32	6	25.2955	887065838	150.113	149478934	192	4	0.316261	1.26505	0.214077	0.00759027	0.00128446	0.159879	8.55661e-09	8.55661e-09	1	0	0	1	0	0
AGATGCGGG	4	16	9	25.2955	887065838	150.113	149478934	144	4	0.158131	0.632523	0.107038	0.0056927	0.000963346	0.239819	6.41745e-09	6.41745e-09	1	0	0	1	0	0
AGATGCGGGAGCAGGAGGAGC	4	16	21	25.2955	887065838	150.113	149478934	336	4	0.158131	0.632523	0.107038	0.013283	0.00224781	0.559577	1.49741e-08	1.49741e-08	1	0	0	1	1	0
AGATGG	22	130	6	25.2955	887065838	150.113	149478934	780	5.90909	0.869719	5.13925	0.869688	0.0308355	0.00521813	0.236185	3.47612e-08	3.47612e-08	1	0	0	1	0	0
AGATGGC	51	204	7	25.2955	887065838	150.113	149478934	1428	4	2.01617	8.06466	1.36474	0.0564527	0.00955319	0.186526	6.36398e-08	6.36398e-08	1	0	0	1	0	0
AGATGGG	2	8	7	25.2955	887065838	150.113	149478934	56	4	0.0790653	0.316261	0.0535192	0.00221383	0.000374635	0.186526	2.49568e-09	2.49568e-09	1	0	0	1	0	0
AGC	11036	98978	3	25.2955	887065838	150.113	149478934	296934	8.96865	436.283	3912.86	662.154	11.7386	1.98646	0.179237	1.32331e-05	1.32331e-05	1	0	0	0	0	0
AGCAGCAGGC	32	128	10	25.2955	887065838	150.113	149478934	1280	4	1.26505	5.06018	0.856308	0.0506018	0.00856308	0.266465	5.7044e-08	5.7044e-08	1	0	0	1	0	0
AGCAGCC	888	7121	7	25.2955	887065838	150.113	149478934	49847	8.01914	35.105	281.512	47.6388	1.97058	0.333472	0.373944	2.22146e-06	2.22146e-06	1	0	0	1	0	0
AGCAGCCCCTGCTGCCTC	9	46	18	25.2955	887065838	150.113	149478934	828	5.11111	0.355794	1.8185	0.307736	0.0327331	0.00553924	0.61287	3.69004e-08	3.69004e-08	1	0	0	1	1	0
AGCAGCG	9	36	7	25.2955	887065838	150.113	149478934	252	4	0.355794	1.42318	0.240837	0.00996223	0.00168586	0.186526	1.12305e-08	1.12305e-08	1	0	0	1	0	0
AGCAGG	127	656	6	25.2955	887065838	150.113	149478934	3936	5.16535	5.02065	25.9334	4.38858	0.155601	0.0263315	0.206458	1.7541e-07	1.7541e-07	1	0	0	1	0	0
AGCAGGC	4	16	7	25.2955	887065838	150.113	149478934	112	4	0.158131	0.632523	0.107038	0.00442766	0.000749269	0.186526	4.99135e-09	4.99135e-09	1	0	0	1	0	0
AGCAGGCGG	24	144	9	25.2955	887065838	150.113	149478934	1296	6	0.948784	5.6927	0.963346	0.0512343	0.00867012	0.359728	5.77571e-08	5.77571e-08	1	0	0	1	0	0
AGCAGGG	6	84	7	25.2955	887065838	150.113	149478934	588	14	0.237196	3.32074	0.561952	0.0232452	0.00393366	0.652839	2.62046e-08	2.62046e-08	1	0	0	1	1	0
AGCAT	79	905	5	25.2955	887065838	150.113	149478934	4525	11.4557	3.12308	35.7771	6.05436	0.178885	0.0302718	0.381568	2.0166e-07	2.0166e-07	1	0	0	1	0	0
AGCATATATAT	3	12	11	25.2955	887065838	150.113	149478934	132	4	0.118598	0.474392	0.0802789	0.00521831	0.000883068	0.293112	5.88267e-09	5.88267e-09	1	0	0	1	0	0
AGCATC	24	96	6	25.2955	887065838	150.113	149478934	576	4	0.948784	3.79514	0.642231	0.0227708	0.00385339	0.159879	2.56698e-08	2.56698e-08	1	0	0	1	0	0
AGCATG	10	40	6	25.2955	887065838	150.113	149478934	240	4	0.395327	1.58131	0.267596	0.00948784	0.00160558	0.159879	1.06958e-08	1.06958e-08	1	0	0	1	0	0
AGCATGG	2	10	7	25.2955	887065838	150.113	149478934	70	5	0.0790653	0.395327	0.0668991	0.00276729	0.000468293	0.233157	3.1196e-09	3.1196e-09	1	0	0	1	0	0
AGCC	1574	10234	4	25.2955	887065838	150.113	149478934	40936	6.50191	62.2244	404.577	68.4645	1.61831	0.273858	0.173253	1.82434e-06	1.82434e-06	1	0	0	0	0	0
AGCCAGGGCCC	11	44	11	25.2955	887065838	150.113	149478934	484	4	0.434859	1.73944	0.294356	0.0191338	0.00323791	0.293112	2.15698e-08	2.15698e-08	1	0	0	1	0	0
AGCCAT	43	207	6	25.2955	887065838	150.113	149478934	1242	4.81395	1.6999	8.18326	1.38481	0.0490996	0.00830886	0.192413	5.53505e-08	5.53505e-08	1	0	0	1	0	0
AGCCATCGG	12	60	9	25.2955	887065838	150.113	149478934	540	5	0.474392	2.37196	0.401394	0.0213476	0.00361255	0.299773	2.40655e-08	2.40655e-08	1	0	0	1	0	0
AGCCC	146	882	5	25.2955	887065838	150.113	149478934	4410	6.0411	5.77177	34.8678	5.9005	0.174339	0.0295025	0.201218	1.96535e-07	1.96535e-07	1	0	0	1	0	0
AGCCCC	122	508	6	25.2955	887065838	150.113	149478934	3048	4.16393	4.82299	20.0826	3.39847	0.120496	0.0203908	0.166431	1.35836e-07	1.35836e-07	1	0	0	1	0	0
AGCCCCC	4	20	7	25.2955	887065838	150.113	149478934	140	5	0.158131	0.790653	0.133798	0.00553457	0.000936587	0.233157	6.23919e-09	6.23919e-09	1	0	0	1	0	0
AGCCCCG	3	15	7	25.2955	887065838	150.113	149478934	105	5	0.118598	0.59299	0.100349	0.00415093	0.00070244	0.233157	4.67939e-09	4.67939e-09	1	0	0	1	0	0
AGCCCCGCC	4	16	9	25.2955	887065838	150.113	149478934	144	4	0.158131	0.632523	0.107038	0.0056927	0.000963346	0.239819	6.41745e-09	6.41745e-09	1	0	0	1	0	0
AGCCCG	36	217	6	25.2955	887065838	150.113	149478934	1302	6.02778	1.42318	8.57859	1.45171	0.0514715	0.00871026	0.240929	5.80245e-08	5.80245e-08	1	0	0	1	0	0
AGCCCGCG	7	35	8	25.2955	887065838	150.113	149478934	280	5	0.276729	1.38364	0.234147	0.0110691	0.00187317	0.266465	1.24784e-08	1.24784e-08	1	0	0	1	0	0
AGCCCT	11	72	6	25.2955	887065838	150.113	149478934	432	6.54545	0.434859	2.84635	0.481673	0.0170781	0.00289004	0.26162	1.92524e-08	1.92524e-08	1	0	0	1	0	0
AGCCCTG	27	110	7	25.2955	887065838	150.113	149478934	770	4.07407	1.06738	4.34859	0.73589	0.0304402	0.00515123	0.18998	3.43156e-08	3.43156e-08	1	0	0	1	0	0
AGCCG	53	474	5	25.2955	887065838	150.113	149478934	2370	8.9434	2.09523	18.7385	3.17102	0.0936924	0.0158551	0.297888	1.05621e-07	1.05621e-07	1	0	0	1	0	0
AGCCGC	47	200	6	25.2955	887065838	150.113	149478934	1200	4.25532	1.85804	7.90653	1.33798	0.0474392	0.00802789	0.170084	5.34788e-08	5.34788e-08	1	0	0	1	0	0
AGCCGCCC	4	16	8	25.2955	887065838	150.113	149478934	128	4	0.158131	0.632523	0.107038	0.00506018	0.000856308	0.213172	5.7044e-09	5.7044e-09	1	0	0	1	0	0
AGCCGG	33	172	6	25.2955	887065838	150.113	149478934	1032	5.21212	1.30458	6.79962	1.15066	0.0407977	0.00690398	0.208327	4.59918e-08	4.59918e-08	1	0	0	1	0	0
AGCCGGG	2	12	7	25.2955	887065838	150.113	149478934	84	6	0.0790653	0.474392	0.0802789	0.00332074	0.000561952	0.279788	3.74351e-09	3.74351e-09	1	0	0	1	0	0
AGCCGGGCCG	1	4	10	25.2955	887065838	150.113	149478934	40	4	0.0395327	0.158131	0.0267596	0.00158131	0.000267596	0.266465	1.78263e-09	1.78263e-09	1	0	0	1	0	0
AGCCT	40	300	5	25.2955	887065838	150.113	149478934	1500	7.5	1.58131	11.8598	2.00697	0.059299	0.0100349	0.249811	6.68485e-08	6.68485e-08	1	0	0	1	0	0
AGCCTC	40	170	6	25.2955	887065838	150.113	149478934	1020	4.25	1.58131	6.72055	1.13728	0.0403233	0.0068237	0.169871	4.5457e-08	4.5457e-08	1	0	0	1	0	0
AGCCTCC	13	134	7	25.2955	887065838	150.113	149478934	938	10.3077	0.513925	5.29738	0.896447	0.0370816	0.00627513	0.480662	4.18026e-08	4.18026e-08	1	0	0	1	0	0
AGCCTCCTG	4	16	9	25.2955	887065838	150.113	149478934	144	4	0.158131	0.632523	0.107038	0.0056927	0.000963346	0.239819	6.41745e-09	6.41745e-09	1	0	0	1	0	0
AGCCTG	30	334	6	25.2955	887065838	150.113	149478934	2004	11.1333	1.18598	13.2039	2.23443	0.0792235	0.0134066	0.444997	8.93096e-08	8.93096e-08	1	0	0	1	0	0
AGCCTGG	6	24	7	25.2955	887065838	150.113	149478934	168	4	0.237196	0.948784	0.160558	0.00664149	0.0011239	0.186526	7.48703e-09	7.48703e-09	1	0	0	1	0	0
AGCG	676	4195	4	25.2955	887065838	150.113	149478934	16780	6.20562	26.7241	165.84	28.0642	0.663358	0.112257	0.165358	7.47812e-07	7.47812e-07	1	0	0	0	0	0
AGCGAGG	109	516	7	25.2955	887065838	150.113	149478934	3612	4.73394	4.30906	20.3989	3.45199	0.142792	0.0241639	0.22075	1.60971e-07	1.60971e-07	1	0	0	1	0	0
AGCGATG	16	176	7	25.2955	887065838	150.113	149478934	1232	11	0.632523	6.95775	1.17742	0.0487042	0.00824196	0.512945	5.49049e-08	5.49049e-08	1	0	0	1	1	0
AGCGC	182	933	5	25.2955	887065838	150.113	149478934	4665	5.12637	7.19495	36.884	6.24168	0.18442	0.0312084	0.17075	2.07899e-07	2.07899e-07	1	0	0	1	0	0
AGCGCC	24	96	6	25.2955	887065838	150.113	149478934	576	4	0.948784	3.79514	0.642231	0.0227708	0.00385339	0.159879	2.56698e-08	2.56698e-08	1	0	0	1	0	0
AGCGCCG	2	10	7	25.2955	887065838	150.113	149478934	70	5	0.0790653	0.395327	0.0668991	0.00276729	0.000468293	0.233157	3.1196e-09	3.1196e-09	1	0	0	1	0	0
AGCGCCTG	18	72	8	25.2955	887065838	150.113	149478934	576	4	0.711588	2.84635	0.481673	0.0227708	0.00385339	0.213172	2.56698e-08	2.56698e-08	1	0	0	1	0	0
AGCGCG	6	24	6	25.2955	887065838	150.113	149478934	144	4	0.237196	0.948784	0.160558	0.0056927	0.000963346	0.159879	6.41745e-09	6.41745e-09	1	0	0	1	0	0
AGCGG	5	25	5	25.2955	887065838	150.113	149478934	125	5	0.197663	0.988317	0.167248	0.00494158	0.000836238	0.166541	5.57071e-09	5.57071e-09	1	0	0	1	0	0
AGCGGC	69	336	6	25.2955	887065838	150.113	149478934	2016	4.86957	2.72775	13.283	2.24781	0.0796979	0.0134869	0.194635	8.98444e-08	8.98444e-08	1	0	0	1	0	0
AGCGGCCC	13	52	8	25.2955	887065838	150.113	149478934	416	4	0.513925	2.0557	0.347875	0.0164456	0.002783	0.213172	1.85393e-08	1.85393e-08	1	0	0	1	0	0
AGCGGCCCG	7	28	9	25.2955	887065838	150.113	149478934	252	4	0.276729	1.10691	0.187317	0.00996223	0.00168586	0.239819	1.12305e-08	1.12305e-08	1	0	0	1	0	0
AGCGGG	27	127	6	25.2955	887065838	150.113	149478934	762	4.7037	1.06738	5.02065	0.849618	0.0301239	0.00509771	0.188006	3.3959e-08	3.3959e-08	1	0	0	1	0	0
AGCT	16	111	4	25.2955	887065838	150.113	149478934	444	6.9375	0.632523	4.38813	0.74258	0.0175525	0.00297032	0.18486	1.97872e-08	1.97872e-08	1	0	0	0	0	0
AGCTC	93	835	5	25.2955	887065838	150.113	149478934	4175	8.97849	3.67654	33.0098	5.58607	0.165049	0.0279304	0.299057	1.86062e-07	1.86062e-07	1	0	0	1	0	0
AGCTCATCCCC	2	8	11	25.2955	887065838	150.113	149478934	88	4	0.0790653	0.316261	0.0535192	0.00347887	0.000588712	0.293112	3.92178e-09	3.92178e-09	1	0	0	1	0	0
AGCTCC	83	405	6	25.2955	887065838	150.113	149478934	2430	4.87952	3.28121	16.0107	2.70941	0.0960644	0.0162565	0.195033	1.08295e-07	1.08295e-07	1	0	0	1	0	0
AGCTCCC	3	12	7	25.2955	887065838	150.113	149478934	84	4	0.118598	0.474392	0.0802789	0.00332074	0.000561952	0.186526	3.74351e-09	3.74351e-09	1	0	0	1	0	0
AGG	5420	48785	3	25.2955	887065838	150.113	149478934	146355	9.00092	214.267	1928.6	326.367	5.7858	0.979101	0.179882	6.52241e-06	6.52241e-06	1	0	0	0	0	0
AGGAGGC	7	28	7	25.2955	887065838	150.113	149478934	196	4	0.276729	1.10691	0.187317	0.0077484	0.00131122	0.186526	8.73487e-09	8.73487e-09	1	0	0	1	0	0
AGGAGGGCGAGGG	11	44	13	25.2955	887065838	150.113	149478934	572	4	0.434859	1.73944	0.294356	0.0226127	0.00382663	0.346405	2.54916e-08	2.54916e-08	1	0	0	1	0	0
AGGAT	6	36	5	25.2955	887065838	150.113	149478934	180	6	0.237196	1.42318	0.240837	0.00711588	0.00120418	0.199849	8.02182e-09	8.02182e-09	1	0	0	1	0	0
AGGATAGGATAT	4	16	12	25.2955	887065838	150.113	149478934	192	4	0.158131	0.632523	0.107038	0.00759027	0.00128446	0.319758	8.55661e-09	8.55661e-09	1	0	0	1	0	0
AGGATC	9	36	6	25.2955	887065838	150.113	149478934	216	4	0.355794	1.42318	0.240837	0.00853906	0.00144502	0.159879	9.62618e-09	9.62618e-09	1	0	0	1	0	0
AGGATG	99	491	6	25.2955	887065838	150.113	149478934	2946	4.9596	3.91373	19.4105	3.28474	0.116463	0.0197085	0.198234	1.3129e-07	1.3129e-07	1	0	0	1	0	0
AGGATGC	11	55	7	25.2955	887065838	150.113	149478934	385	5	0.434859	2.1743	0.367945	0.0152201	0.00257561	0.233157	1.71578e-08	1.71578e-08	1	0	0	1	0	0
AGGATGG	14	56	7	25.2955	887065838	150.113	149478934	392	4	0.553457	2.21383	0.374635	0.0154968	0.00262244	0.186526	1.74697e-08	1.74697e-08	1	0	0	1	0	0
AGGC	2787	20672	4	25.2955	887065838	150.113	149478934	82688	7.41729	110.178	817.219	138.294	3.26888	0.553175	0.197645	3.68504e-06	3.68504e-06	1	0	0	0	0	0
AGGCAGGG	21	95	8	25.2955	887065838	150.113	149478934	760	4.52381	0.830186	3.7556	0.635541	0.0300448	0.00508433	0.241087	3.38699e-08	3.38699e-08	1	0	0	1	0	0
AGGCC	39	199	5	25.2955	887065838	150.113	149478934	995	5.10256	1.54177	7.867	1.33129	0.039335	0.00665646	0.169957	4.43428e-08	4.43428e-08	1	0	0	1	0	0
AGGCCC	68	434	6	25.2955	887065838	150.113	149478934	2604	6.38235	2.68822	17.1572	2.90342	0.102943	0.0174205	0.255101	1.16049e-07	1.16049e-07	1	0	0	1	0	0
AGGCCCC	3	12	7	25.2955	887065838	150.113	149478934	84	4	0.118598	0.474392	0.0802789	0.00332074	0.000561952	0.186526	3.74351e-09	3.74351e-09	1	0	0	1	0	0
AGGCCG	4	16	6	25.2955	887065838	150.113	149478934	96	4	0.158131	0.632523	0.107038	0.00379514	0.000642231	0.159879	4.2783e-09	4.2783e-09	1	0	0	1	0	0
AGGCG	219	1189	5	25.2955	887065838	150.113	149478934	5945	5.42922	8.65765	47.0043	7.9543	0.235022	0.0397715	0.180837	2.64943e-07	2.64943e-07	1	0	0	1	0	0
AGGCGC	34	171	6	25.2955	887065838	150.113	149478934	1026	5.02941	1.34411	6.76009	1.14397	0.0405605	0.00686384	0.201024	4.57244e-08	4.57244e-08	1	0	0	1	0	0
AGGCGG	112	500	6	25.2955	887065838	150.113	149478934	3000	4.46429	4.42766	19.7663	3.34495	0.118598	0.0200697	0.178436	1.33697e-07	1.33697e-07	1	0	0	1	0	0
AGGCGGC	37	197	7	25.2955	887065838	150.113	149478934	1379	5.32432	1.46271	7.78794	1.31791	0.0545156	0.00922538	0.248281	6.1456e-08	6.1456e-08	1	0	0	1	0	0
AGGCGGCGGG	28	122	10	25.2955	887065838	150.113	149478934	1220	4.35714	1.10691	4.82299	0.816169	0.0482299	0.00816169	0.290257	5.43701e-08	5.43701e-08	1	0	0	1	0	0
AGGCGGG	11	44	7	25.2955	887065838	150.113	149478934	308	4	0.434859	1.73944	0.294356	0.0121761	0.00206049	0.186526	1.37262e-08	1.37262e-08	1	0	0	1	0	0
AGGG	282	1823	4	25.2955	887065838	150.113	149478934	7292	6.46454	11.1482	72.0681	12.1957	0.288272	0.0487828	0.172257	3.24973e-07	3.24973e-07	1	0	0	0	0	0
AGGGAT	2	12	6	25.2955	887065838	150.113	149478934	72	6	0.0790653	0.474392	0.0802789	0.00284635	0.000481673	0.239819	3.20873e-09	3.20873e-09	1	0	0	1	0	0
AGGGATC	3	12	7	25.2955	887065838	150.113	149478934	84	4	0.118598	0.474392	0.0802789	0.00332074	0.000561952	0.186526	3.74351e-09	3.74351e-09	1	0	0	1	0	0
AGGGATG	23	92	7	25.2955	887065838	150.113	149478934	644	4	0.909251	3.63701	0.615471	0.025459	0.0043083	0.186526	2.87003e-08	2.87003e-08	1	0	0	1	0	0
AGGGC	140	752	5	25.2955	887065838	150.113	149478934	3760	5.37143	5.53457	29.7286	5.03081	0.148643	0.025154	0.178912	1.67567e-07	1.67567e-07	1	0	0	1	0	0
AGGGCC	145	591	6	25.2955	887065838	150.113	149478934	3546	4.07586	5.73224	23.3638	3.95373	0.140183	0.0237224	0.162911	1.5803e-07	1.5803e-07	1	0	0	1	0	0
AGGGCG	78	403	6	25.2955	887065838	150.113	149478934	2418	5.16667	3.08355	15.9317	2.69603	0.09559	0.0161762	0.20651	1.0776e-07	1.0776e-07	1	0	0	1	0	0
AGGGG	88	505	5	25.2955	887065838	150.113	149478934	2525	5.73864	3.47887	19.964	3.3784	0.09982	0.016892	0.191143	1.12528e-07	1.12528e-07	1	0	0	1	0	0
AGGGGC	59	273	6	25.2955	887065838	150.113	149478934	1638	4.62712	2.33243	10.7924	1.82634	0.0647545	0.0109581	0.184945	7.29985e-08	7.29985e-08	1	0	0	1	0	0
AGGGGCC	1	4	7	25.2955	887065838	150.113	149478934	28	4	0.0395327	0.158131	0.0267596	0.00110691	0.000187317	0.186526	1.24784e-09	1.24784e-09	1	0	0	1	0	0
AGGGGCG	4	16	7	25.2955	887065838	150.113	149478934	112	4	0.158131	0.632523	0.107038	0.00442766	0.000749269	0.186526	4.99135e-09	4.99135e-09	1	0	0	1	0	0
AGGGGG	16	66	6	25.2955	887065838	150.113	149478934	396	4.125	0.632523	2.60916	0.441534	0.0156549	0.0026492	0.164875	1.7648e-08	1.7648e-08	1	0	0	1	0	0
AGGGGGG	1	4	7	25.2955	887065838	150.113	149478934	28	4	0.0395327	0.158131	0.0267596	0.00110691	0.000187317	0.186526	1.24784e-09	1.24784e-09	1	0	0	1	0	0
AT	74294	1289426	2	25.2955	887065838	150.113	149478934	2578852	17.3557	2937.04	50974.5	8626.14	101.949	17.2523	0.231235	0.000114928	0.000114928	1	1	1	0	0	0
ATATATC	16	96	7	25.2955	887065838	150.113	149478934	672	6	0.632523	3.79514	0.642231	0.026566	0.00449562	0.279788	2.99481e-08	2.99481e-08	1	0	0	1	0	0
ATATC	179	1197	5	25.2955	887065838	150.113	149478934	5985	6.68715	7.07635	47.3206	8.00782	0.236603	0.0400391	0.222737	2.66725e-07	2.66725e-07	1	0	0	1	0	0
ATATCC	14	68	6	25.2955	887065838	150.113	149478934	408	4.85714	0.553457	2.68822	0.454914	0.0161293	0.00272948	0.194139	1.81828e-08	1.81828e-08	1	0	0	1	0	0
ATATGC	7	30	6	25.2955	887065838	150.113	149478934	180	4.28571	0.276729	1.18598	0.200697	0.00711588	0.00120418	0.171299	8.02182e-09	8.02182e-09	1	0	0	1	0	0
ATC	11610	112509	3	25.2955	887065838	150.113	149478934	337527	9.6907	458.974	4447.78	752.675	13.3433	2.25802	0.193667	1.50421e-05	1.50421e-05	1	0	0	0	0	0
ATCATGCG	11	44	8	25.2955	887065838	150.113	149478934	352	4	0.434859	1.73944	0.294356	0.0139155	0.00235485	0.213172	1.56871e-08	1.56871e-08	1	0	0	1	0	0
ATCC	5770	49441	4	25.2955	887065838	150.113	149478934	197764	8.56863	228.104	1954.53	330.756	7.81814	1.32302	0.228324	8.81348e-06	8.81348e-06	1	0	0	0	0	0
ATCCC	41	216	5	25.2955	887065838	150.113	149478934	1080	5.26829	1.62084	8.53906	1.44502	0.0426953	0.0072251	0.175477	4.81309e-08	4.81309e-08	1	0	0	1	0	0
ATCCCC	69	286	6	25.2955	887065838	150.113	149478934	1716	4.14493	2.72775	11.3063	1.91331	0.0678381	0.0114799	0.165672	7.64747e-08	7.64747e-08	1	0	0	1	0	0
ATCCCCG	2	8	7	25.2955	887065838	150.113	149478934	56	4	0.0790653	0.316261	0.0535192	0.00221383	0.000374635	0.186526	2.49568e-09	2.49568e-09	1	0	0	1	0	0
ATCCCG	1	4	6	25.2955	887065838	150.113	149478934	24	4	0.0395327	0.158131	0.0267596	0.000948784	0.000160558	0.159879	1.06958e-09	1.06958e-09	1	0	0	1	0	0
ATCCG	100	520	5	25.2955	887065838	150.113	149478934	2600	5.2	3.95327	20.557	3.47875	0.102785	0.0173938	0.173202	1.15871e-07	1.15871e-07	1	0	0	1	0	0
ATCCGC	10	42	6	25.2955	887065838	150.113	149478934	252	4.2	0.395327	1.66037	0.280976	0.00996223	0.00168586	0.167873	1.12305e-08	1.12305e-08	1	0	0	1	0	0
ATCG	8	48	4	25.2955	887065838	150.113	149478934	192	6	0.316261	1.89757	0.321115	0.00759027	0.00128446	0.159879	8.55661e-09	8.55661e-09	1	0	0	0	0	0
ATCGC	601	3318	5	25.2955	887065838	150.113	149478934	16590	5.5208	23.7591	131.169	22.1971	0.655847	0.110986	0.183887	7.39344e-07	7.39344e-07	1	0	0	1	0	0
ATCGCC	71	291	6	25.2955	887065838	150.113	149478934	1746	4.09859	2.80682	11.504	1.94676	0.069024	0.0116806	0.16382	7.78116e-08	7.78116e-08	1	0	0	1	0	0
ATCGCCG	4	16	7	25.2955	887065838	150.113	149478934	112	4	0.158131	0.632523	0.107038	0.00442766	0.000749269	0.186526	4.99135e-09	4.99135e-09	1	0	0	1	0	0
ATCGCCGCCGGC	4	24	12	25.2955	887065838	150.113	149478934	288	6	0.158131	0.948784	0.160558	0.0113854	0.00192669	0.479637	1.28349e-08	1.28349e-08	1	0	0	1	0	0
ATCGGC	34	192	6	25.2955	887065838	150.113	149478934	1152	5.64706	1.34411	7.59027	1.28446	0.0455416	0.00770677	0.225712	5.13396e-08	5.13396e-08	1	0	0	1	0	0
ATGC	136	841	4	25.2955	887065838	150.113	149478934	3364	6.18382	5.37644	33.247	5.62621	0.132988	0.0225048	0.164777	1.49919e-07	1.49919e-07	1	0	0	0	0	0
ATGCC	407	2831	5	25.2955	887065838	150.113	149478934	14155	6.95577	16.0898	111.917	18.9391	0.559585	0.0946956	0.231684	6.30827e-07	6.30827e-07	1	0	0	1	0	0
ATGCCCGGC	4	16	9	25.2955	887065838	150.113	149478934	144	4	0.158131	0.632523	0.107038	0.0056927	0.000963346	0.239819	6.41745e-09	6.41745e-09	1	0	0	1	0	0
ATGCCCGGCCGCC	2	10	13	25.2955	887065838	150.113	149478934	130	5	0.0790653	0.395327	0.0668991	0.00513925	0.000869688	0.433006	5.79354e-09	5.79354e-09	1	0	0	1	0	0
ATGCCGC	13	59	7	25.2955	887065838	150.113	149478934	413	4.53846	0.513925	2.33243	0.394704	0.016327	0.00276293	0.211635	1.84056e-08	1.84056e-08	1	0	0	1	0	0
CCCCCCG	1	4	7	25.2955	887065838	150.113	149478934	28	4	0.0395327	0.158131	0.0267596	0.00110691	0.000187317	0.186526	1.24784e-09	1.24784e-09	1	0	0	1	0	0
CCCCCG	22	92	6	25.2955	887065838	150.113	149478934	552	4.18182	0.869719	3.63701	0.615471	0.021822	0.00369283	0.167146	2.46002e-08	2.46002e-08	1	0	0	1	0	0
CCCCG	17	85	5	25.2955	887065838	150.113	149478934	425	5	0.672055	3.36028	0.568642	0.0168014	0.00284321	0.166541	1.89404e-08	1.89404e-08	1	0	0	1	0	0
CCCCGCG	3	12	7	25.2955	887065838	150.113	149478934	84	4	0.118598	0.474392	0.0802789	0.00332074	0.000561952	0.186526	3.74351e-09	3.74351e-09	1	0	0	1	0	0
CCCCGG	65	260	6	25.2955	887065838	150.113	149478934	1560	4	2.56962	10.2785	1.73938	0.061671	0.0104363	0.159879	6.95224e-08	6.95224e-08	1	0	0	1	0	0
CCCCGGCCG	13	52	9	25.2955	887065838	150.113	149478934	468	4	0.513925	2.0557	0.347875	0.0185013	0.00313088	0.239819	2.08567e-08	2.08567e-08	1	0	0	1	0	0
CCCCGGG	5	20	7	25.2955	887065838	150.113	149478934	140	4	0.197663	0.790653	0.133798	0.00553457	0.000936587	0.186526	6.23919e-09	6.23919e-09	1	0	0	1	0	0
CCCCGGGCCG	7	28	10	25.2955	887065838	150.113	149478934	280	4	0.276729	1.10691	0.187317	0.0110691	0.00187317	0.266465	1.24784e-08	1.24784e-08	1	0	0	1	0	0
CCCG	59	365	4	25.2955	887065838	150.113	149478934	1460	6.18644	2.33243	14.4294	2.44182	0.0577177	0.00976726	0.164847	6.50659e-08	6.50659e-08	1	0	0	0	0	0
CCCGCCG	8	32	7	25.2955	887065838	150.113	149478934	224	4	0.316261	1.26505	0.214077	0.00885532	0.00149854	0.186526	9.98271e-09	9.98271e-09	1	0	0	1	0	0
CCCGCG	12	83	6	25.2955	887065838	150.113	149478934	498	6.91667	0.474392	3.28121	0.555262	0.0196873	0.00333157	0.276458	2.21937e-08	2.21937e-08	1	0	0	1	0	0
CCCGG	109	582	5	25.2955	887065838	150.113	149478934	2910	5.33945	4.30906	23.008	3.89353	0.11504	0.0194676	0.177847	1.29686e-07	1.29686e-07	1	0	0	1	0	0
CCG	29440	260720	3	25.2955	887065838	150.113	149478934	782160	8.85598	1163.84	10307	1744.19	30.9209	5.23258	0.176986	3.48575e-05	3.48575e-05	1	1	1	0	0	0
CCGCG	400	2057	5	25.2955	887065838	150.113	149478934	10285	5.1425	15.8131	81.3187	13.7611	0.406594	0.0688057	0.171287	4.58358e-07	4.58358e-07	1	0	0	1	0	0
CCGGCG	24	96	6	25.2955	887065838	150.113	149478934	576	4	0.948784	3.79514	0.642231	0.0227708	0.00385339	0.159879	2.56698e-08	2.56698e-08	1	0	0	1	0	0
CG	19	244	2	25.2955	887065838	150.113	149478934	488	12.8421	0.751121	9.64597	1.63234	0.0192919	0.00326467	0.171099	2.1748e-08	2.1748e-08	1	0	0	0	0	0
