# Supplementary material for: Profiles of telomeric repeats in Insecta reveal diverse forms of telomeric motifs in Hymenopterans
Source: Life Sci Alliance. 2022 Apr 1;5(7):e202101163. doi: 10.26508/lsa.202101163 (PMC8977481; doi:10.26508/lsa.202101163)
Supplement: Supplemental Data 5. — Tandem repeat statistics and TRIP TRM calls for arthropods species that are not listed in Supplemental Data 2 or Supplemental Data 3. [file LSA-2021-01163_Supplemental_Data_5.zip › DataS5/EPHDA_output.csv.3.filtered.xlsx]

## Sheet: Sheet1
Unnamed: 0	reads	repeats	unit_len	avg_genome_cov	genome_size	eff_read_len	num_reads	repeats_total_len	repeats_per_read	reads_per_genome	repeats_per_genome	repeats_per_million_reads	repeats_len_per_genome	repeats_len_per_million_reads	percent_repeats_len_per_read	percent_repeats_len_per_genome	percent_repeat_unit_in_sequences	avg_genome_cov_filter	repeat_containing_reads_filter	repeats_len_per_million_reads_filter	unit_len_filter	percent_repeats_len_per_read_filter	qualified
AAAAAAAAAGAAAAATTCG	1	4	19	212.416	448234373	101	942695691	76	4	0.00470774	0.018831	0.00424315	0.000357788	8.06199e-05	0.752475	7.98216e-10	7.98216e-10	1	0	0	1	1	0
AAAAAAAAAGTATAGG	1	4	16	212.416	448234373	101	942695691	64	4	0.00470774	0.018831	0.00424315	0.000301295	6.78904e-05	0.633663	6.72182e-10	6.72182e-10	1	0	0	1	1	0
AAAAAAACTTAATCAACT	2	8	18	212.416	448234373	101	942695691	144	4	0.00941548	0.0376619	0.0084863	0.000677914	0.000152753	0.712871	1.51241e-09	1.51241e-09	1	0	0	1	1	0
AAAAAAAGGACCGCG	1	4	15	212.416	448234373	101	942695691	60	4	0.00470774	0.018831	0.00424315	0.000282464	6.36473e-05	0.594059	6.30171e-10	6.30171e-10	1	0	0	1	1	0
AAAAAAATAC	1	4	10	212.416	448234373	101	942695691	40	4	0.00470774	0.018831	0.00424315	0.00018831	4.24315e-05	0.39604	4.20114e-10	4.20114e-10	1	0	0	1	0	0
AAAAAAATACG	1	7	11	212.416	448234373	101	942695691	77	7	0.00470774	0.0329542	0.00742551	0.000362496	8.16807e-05	0.762376	8.08719e-10	8.08719e-10	1	0	0	1	1	0
AAAAAAC	12	52	7	212.416	448234373	101	942695691	364	4.33333	0.0564929	0.244802	0.055161	0.00171362	0.000386127	0.30033	3.82304e-09	3.82304e-09	1	0	0	1	0	0
AAAAAACAC	8	40	9	212.416	448234373	101	942695691	360	5	0.0376619	0.18831	0.0424315	0.00169479	0.000381884	0.445545	3.78103e-09	3.78103e-09	1	0	0	1	0	0
AAAAAACAT	4	16	9	212.416	448234373	101	942695691	144	4	0.018831	0.0753238	0.0169726	0.000677914	0.000152753	0.356436	1.51241e-09	1.51241e-09	1	0	0	1	0	0
AAAAAACATG	1	5	10	212.416	448234373	101	942695691	50	5	0.00470774	0.0235387	0.00530394	0.000235387	5.30394e-05	0.49505	5.25142e-10	5.25142e-10	1	0	0	1	0	0
AAAAAACCG	5	43	9	212.416	448234373	101	942695691	387	8.6	0.0235387	0.202433	0.0456139	0.00182189	0.000410525	0.766337	4.0646e-09	4.0646e-09	1	0	0	1	1	0
AAAAAACGC	110	524	9	212.416	448234373	101	942695691	4716	4.76364	0.517851	2.46685	0.555853	0.0222017	0.00500267	0.424482	4.95314e-08	4.95314e-08	1	0	0	1	0	0
AAAAAACGTTAC	1	8	12	212.416	448234373	101	942695691	96	8	0.00470774	0.0376619	0.0084863	0.000451943	0.000101836	0.950495	1.00827e-09	1.00827e-09	1	0	0	1	1	0
AAAAAAG	12	61	7	212.416	448234373	101	942695691	427	5.08333	0.0564929	0.287172	0.0647081	0.0020102	0.000452956	0.35231	4.48472e-09	4.48472e-09	1	0	0	1	0	0
AAAAAAGAG	4	18	9	212.416	448234373	101	942695691	162	4.5	0.018831	0.0847393	0.0190942	0.000762654	0.000171848	0.40099	1.70146e-09	1.70146e-09	1	0	0	1	0	0
AAAAAAGAGAAAAAGAG	1	5	17	212.416	448234373	101	942695691	85	5	0.00470774	0.0235387	0.00530394	0.000400158	9.0167e-05	0.841584	8.92742e-10	8.92742e-10	1	0	0	1	1	0
AAAAAAGCAGCTCCTGCT	2	8	18	212.416	448234373	101	942695691	144	4	0.00941548	0.0376619	0.0084863	0.000677914	0.000152753	0.712871	1.51241e-09	1.51241e-09	1	0	0	1	1	0
AAAAAAGTAAGGAGAG	2	8	16	212.416	448234373	101	942695691	128	4	0.00941548	0.0376619	0.0084863	0.00060259	0.000135781	0.633663	1.34436e-09	1.34436e-09	1	0	0	1	1	0
AAAAAAT	18	72	7	212.416	448234373	101	942695691	504	4	0.0847393	0.338957	0.0763767	0.0023727	0.000534637	0.277228	5.29344e-09	5.29344e-09	1	0	0	1	0	0
AAAAAATAAATCTATTTACTAATT	2	8	24	212.416	448234373	101	942695691	192	4	0.00941548	0.0376619	0.0084863	0.000903886	0.000203671	0.950495	2.01655e-09	2.01655e-09	1	0	0	1	1	0
AAAAAATACAAAAATGT	2	8	17	212.416	448234373	101	942695691	136	4	0.00941548	0.0376619	0.0084863	0.000640252	0.000144267	0.673267	1.42839e-09	1.42839e-09	1	0	0	1	1	0
AAAAAATCG	1	4	9	212.416	448234373	101	942695691	36	4	0.00470774	0.018831	0.00424315	0.000169479	3.81884e-05	0.356436	3.78103e-10	3.78103e-10	1	0	0	1	0	0
AAAAAATCGATAAAAATTATC	1	4	21	212.416	448234373	101	942695691	84	4	0.00470774	0.018831	0.00424315	0.00039545	8.91062e-05	0.831683	8.82239e-10	8.82239e-10	1	0	0	1	1	0
AAAAAATGC	1849	9875	9	212.416	448234373	101	942695691	88875	5.34072	8.70461	46.4889	10.4753	0.4184	0.0942775	0.475906	9.33441e-07	9.33441e-07	1	0	0	1	0	0
AAAAAATGCTGGGATGACGGT	1	4	21	212.416	448234373	101	942695691	84	4	0.00470774	0.018831	0.00424315	0.00039545	8.91062e-05	0.831683	8.82239e-10	8.82239e-10	1	0	0	1	1	0
AAAAAATTGCAAAT	1	4	14	212.416	448234373	101	942695691	56	4	0.00470774	0.018831	0.00424315	0.000263633	5.94041e-05	0.554455	5.8816e-10	5.8816e-10	1	0	0	1	1	0
AAAAAATTTGGTT	1	4	13	212.416	448234373	101	942695691	52	4	0.00470774	0.018831	0.00424315	0.000244802	5.5161e-05	0.514851	5.46148e-10	5.46148e-10	1	0	0	1	1	0
AAAAAC	47	321	6	212.416	448234373	101	942695691	1926	6.82979	0.221264	1.51118	0.340513	0.0090671	0.00204308	0.40573	2.02285e-08	2.02285e-08	1	0	0	1	0	0
AAAAACAAC	12	51	9	212.416	448234373	101	942695691	459	4.25	0.0564929	0.240095	0.0541002	0.00216085	0.000486902	0.378713	4.82081e-09	4.82081e-09	1	0	0	1	0	0
AAAAACAACC	1	4	10	212.416	448234373	101	942695691	40	4	0.00470774	0.018831	0.00424315	0.00018831	4.24315e-05	0.39604	4.20114e-10	4.20114e-10	1	0	0	1	0	0
AAAAACACGTACGGTC	1	5	16	212.416	448234373	101	942695691	80	5	0.00470774	0.0235387	0.00530394	0.000376619	8.4863e-05	0.792079	8.40228e-10	8.40228e-10	1	0	0	1	1	0
AAAAACAGT	1	5	9	212.416	448234373	101	942695691	45	5	0.00470774	0.0235387	0.00530394	0.000211848	4.77354e-05	0.445545	4.72628e-10	4.72628e-10	1	0	0	1	0	0
AAAAACC	4	20	7	212.416	448234373	101	942695691	140	5	0.018831	0.0941548	0.0212158	0.000659083	0.00014851	0.346535	1.4704e-09	1.4704e-09	1	0	0	1	0	0
AAAAACCGAATGAACTAGGAC	1	4	21	212.416	448234373	101	942695691	84	4	0.00470774	0.018831	0.00424315	0.00039545	8.91062e-05	0.831683	8.82239e-10	8.82239e-10	1	0	0	1	1	0
AAAAACCGATAT	1	4	12	212.416	448234373	101	942695691	48	4	0.00470774	0.018831	0.00424315	0.000225971	5.09178e-05	0.475248	5.04137e-10	5.04137e-10	1	0	0	1	0	0
AAAAACG	1	6	7	212.416	448234373	101	942695691	42	6	0.00470774	0.0282464	0.00636473	0.000197725	4.45531e-05	0.415842	4.4112e-10	4.4112e-10	1	0	0	1	0	0
AAAAACT	3	29	7	212.416	448234373	101	942695691	203	9.66667	0.0141232	0.136524	0.0307628	0.000955671	0.00021534	0.669967	2.13208e-09	2.13208e-09	1	0	0	1	1	0
AAAAACTAAATAAAGTATAT	1	4	20	212.416	448234373	101	942695691	80	4	0.00470774	0.018831	0.00424315	0.000376619	8.4863e-05	0.792079	8.40228e-10	8.40228e-10	1	0	0	1	1	0
AAAAACTAT	4	16	9	212.416	448234373	101	942695691	144	4	0.018831	0.0753238	0.0169726	0.000677914	0.000152753	0.356436	1.51241e-09	1.51241e-09	1	0	0	1	0	0
AAAAACTCAACACT	1	6	14	212.416	448234373	101	942695691	84	6	0.00470774	0.0282464	0.00636473	0.00039545	8.91062e-05	0.831683	8.82239e-10	8.82239e-10	1	0	0	1	1	0
AAAAACTT	1	9	8	212.416	448234373	101	942695691	72	9	0.00470774	0.0423696	0.00954709	0.000338957	7.63767e-05	0.712871	7.56205e-10	7.56205e-10	1	0	0	1	1	0
AAAAACTTAT	42	187	10	212.416	448234373	101	942695691	1870	4.45238	0.197725	0.880347	0.198367	0.00880347	0.00198367	0.44083	1.96403e-08	1.96403e-08	1	0	0	1	0	0
AAAAAG	74	380	6	212.416	448234373	101	942695691	2280	5.13514	0.348373	1.78894	0.403099	0.0107336	0.0024186	0.305058	2.39465e-08	2.39465e-08	1	0	0	1	0	0
AAAAAGAAC	1	6	9	212.416	448234373	101	942695691	54	6	0.00470774	0.0282464	0.00636473	0.000254218	5.72825e-05	0.534653	5.67154e-10	5.67154e-10	1	0	0	1	1	0
AAAAAGAAG	13	100	9	212.416	448234373	101	942695691	900	7.69231	0.0612006	0.470774	0.106079	0.00423696	0.000954709	0.685453	9.45256e-09	9.45256e-09	1	0	0	1	1	0
AAAAAGAAGATAAACTCC	3	13	18	212.416	448234373	101	942695691	234	4.33333	0.0141232	0.0612006	0.0137902	0.00110161	0.000248224	0.772277	2.45767e-09	2.45767e-09	1	0	0	1	1	0
AAAAAGAAGG	1	10	10	212.416	448234373	101	942695691	100	10	0.00470774	0.0470774	0.0106079	0.000470774	0.000106079	0.990099	1.05028e-09	1.05028e-09	1	0	0	1	1	0
AAAAAGAATAAC	1	7	12	212.416	448234373	101	942695691	84	7	0.00470774	0.0329542	0.00742551	0.00039545	8.91062e-05	0.831683	8.82239e-10	8.82239e-10	1	0	0	1	1	0
AAAAAGAGCTTTATTCCACTTC	1	4	22	212.416	448234373	101	942695691	88	4	0.00470774	0.018831	0.00424315	0.000414281	9.33493e-05	0.871287	9.24251e-10	9.24251e-10	1	0	0	1	1	0
AAAAAGATC	3	14	9	212.416	448234373	101	942695691	126	4.66667	0.0141232	0.0659083	0.014851	0.000593175	0.000133659	0.415842	1.32336e-09	1.32336e-09	1	0	0	1	0	0
AAAAAGATGGAAGAGATATG	1	4	20	212.416	448234373	101	942695691	80	4	0.00470774	0.018831	0.00424315	0.000376619	8.4863e-05	0.792079	8.40228e-10	8.40228e-10	1	0	0	1	1	0
AAAAAGATT	2	8	9	212.416	448234373	101	942695691	72	4	0.00941548	0.0376619	0.0084863	0.000338957	7.63767e-05	0.356436	7.56205e-10	7.56205e-10	1	0	0	1	0	0
AAAAAGC	2	18	7	212.416	448234373	101	942695691	126	9	0.00941548	0.0847393	0.0190942	0.000593175	0.000133659	0.623762	1.32336e-09	1.32336e-09	1	0	0	1	1	0
AAAAAGCAAAGAG	1	4	13	212.416	448234373	101	942695691	52	4	0.00470774	0.018831	0.00424315	0.000244802	5.5161e-05	0.514851	5.46148e-10	5.46148e-10	1	0	0	1	1	0
AAAAAGCGTGTTGATTGC	9	41	18	212.416	448234373	101	942695691	738	4.55556	0.0423696	0.193017	0.0434923	0.00347431	0.000782861	0.811881	7.7511e-09	7.7511e-09	1	0	0	1	1	0
AAAAAGG	2	8	7	212.416	448234373	101	942695691	56	4	0.00941548	0.0376619	0.0084863	0.000263633	5.94041e-05	0.277228	5.8816e-10	5.8816e-10	1	0	0	1	0	0
AAAAAGGGC	1	4	9	212.416	448234373	101	942695691	36	4	0.00470774	0.018831	0.00424315	0.000169479	3.81884e-05	0.356436	3.78103e-10	3.78103e-10	1	0	0	1	0	0
AAAAAGGTATGG	2	9	12	212.416	448234373	101	942695691	108	4.5	0.00941548	0.0423696	0.00954709	0.000508436	0.000114565	0.534653	1.13431e-09	1.13431e-09	1	0	0	1	1	0
AAAAAGGTTTCATTTGCTTGG	2	8	21	212.416	448234373	101	942695691	168	4	0.00941548	0.0376619	0.0084863	0.0007909	0.000178212	0.831683	1.76448e-09	1.76448e-09	1	0	0	1	1	0
AAAAAGT	7	29	7	212.416	448234373	101	942695691	203	4.14286	0.0329542	0.136524	0.0307628	0.000955671	0.00021534	0.287129	2.13208e-09	2.13208e-09	1	0	0	1	0	0
AAAAAGTCAGCGCAAAACCGC	1	4	21	212.416	448234373	101	942695691	84	4	0.00470774	0.018831	0.00424315	0.00039545	8.91062e-05	0.831683	8.82239e-10	8.82239e-10	1	0	0	1	1	0
AAAAAGTCAGCGCAAAACGCAG	1	4	22	212.416	448234373	101	942695691	88	4	0.00470774	0.018831	0.00424315	0.000414281	9.33493e-05	0.871287	9.24251e-10	9.24251e-10	1	0	0	1	1	0
AAAAAGTCTCTAAGAAGAGGC	2	8	21	212.416	448234373	101	942695691	168	4	0.00941548	0.0376619	0.0084863	0.0007909	0.000178212	0.831683	1.76448e-09	1.76448e-09	1	0	0	1	1	0
AAAAAGTG	2	16	8	212.416	448234373	101	942695691	128	8	0.00941548	0.0753238	0.0169726	0.00060259	0.000135781	0.633663	1.34436e-09	1.34436e-09	1	0	0	1	1	0
AAAAAGTGC	680	5114	9	212.416	448234373	101	942695691	46026	7.52059	3.20126	24.0754	5.42487	0.216678	0.0488238	0.670151	4.83404e-07	4.83404e-07	1	0	0	1	1	0
AAAAAGTGCCACCC	1	4	14	212.416	448234373	101	942695691	56	4	0.00470774	0.018831	0.00424315	0.000263633	5.94041e-05	0.554455	5.8816e-10	5.8816e-10	1	0	0	1	1	0
AAAAAGTTAACG	1	4	12	212.416	448234373	101	942695691	48	4	0.00470774	0.018831	0.00424315	0.000225971	5.09178e-05	0.475248	5.04137e-10	5.04137e-10	1	0	0	1	0	0
AAAAAT	570	2527	6	212.416	448234373	101	942695691	15162	4.43333	2.68341	11.8965	2.68061	0.0713787	0.0160837	0.263366	1.59244e-07	1.59244e-07	1	0	0	1	0	0
AAAAATAG	2	8	8	212.416	448234373	101	942695691	64	4	0.00941548	0.0376619	0.0084863	0.000301295	6.78904e-05	0.316832	6.72182e-10	6.72182e-10	1	0	0	1	0	0
AAAAATAGCTAAATTC	3	14	16	212.416	448234373	101	942695691	224	4.66667	0.0141232	0.0659083	0.014851	0.00105453	0.000237616	0.739274	2.35264e-09	2.35264e-09	1	0	0	1	1	0
AAAAATATAG	1	4	10	212.416	448234373	101	942695691	40	4	0.00470774	0.018831	0.00424315	0.00018831	4.24315e-05	0.39604	4.20114e-10	4.20114e-10	1	0	0	1	0	0
AAAAATATGC	1	7	10	212.416	448234373	101	942695691	70	7	0.00470774	0.0329542	0.00742551	0.000329542	7.42551e-05	0.693069	7.35199e-10	7.35199e-10	1	0	0	1	1	0
AAAAATC	9	45	7	212.416	448234373	101	942695691	315	5	0.0423696	0.211848	0.0477354	0.00148294	0.000334148	0.346535	3.3084e-09	3.3084e-09	1	0	0	1	0	0
AAAAATCACT	1	4	10	212.416	448234373	101	942695691	40	4	0.00470774	0.018831	0.00424315	0.00018831	4.24315e-05	0.39604	4.20114e-10	4.20114e-10	1	0	0	1	0	0
AAAAATCCG	1	4	9	212.416	448234373	101	942695691	36	4	0.00470774	0.018831	0.00424315	0.000169479	3.81884e-05	0.356436	3.78103e-10	3.78103e-10	1	0	0	1	0	0
AAAAATG	9	49	7	212.416	448234373	101	942695691	343	5.44444	0.0423696	0.230679	0.0519786	0.00161475	0.00036385	0.377338	3.60248e-09	3.60248e-09	1	0	0	1	0	0
AAAAATGAATTTGCAT	2	8	16	212.416	448234373	101	942695691	128	4	0.00941548	0.0376619	0.0084863	0.00060259	0.000135781	0.633663	1.34436e-09	1.34436e-09	1	0	0	1	1	0
AAAAATT	5	20	7	212.416	448234373	101	942695691	140	4	0.0235387	0.0941548	0.0212158	0.000659083	0.00014851	0.277228	1.4704e-09	1.4704e-09	1	0	0	1	0	0
AAAAATTGCTGGGCC	1	4	15	212.416	448234373	101	942695691	60	4	0.00470774	0.018831	0.00424315	0.000282464	6.36473e-05	0.594059	6.30171e-10	6.30171e-10	1	0	0	1	1	0
AAAAC	362	2432	5	212.416	448234373	101	942695691	12160	6.71823	1.7042	11.4492	2.57984	0.0572461	0.0128992	0.332586	1.27715e-07	1.27715e-07	1	0	0	1	0	0
AAAACAAAAT	1	8	10	212.416	448234373	101	942695691	80	8	0.00470774	0.0376619	0.0084863	0.000376619	8.4863e-05	0.792079	8.40228e-10	8.40228e-10	1	0	0	1	1	0
AAAACAAAC	4	19	9	212.416	448234373	101	942695691	171	4.75	0.018831	0.089447	0.020155	0.000805023	0.000181395	0.423267	1.79599e-09	1.79599e-09	1	0	0	1	0	0
AAAACAAAT	6	52	9	212.416	448234373	101	942695691	468	8.66667	0.0282464	0.244802	0.055161	0.00220322	0.000496449	0.772277	4.91533e-09	4.91533e-09	1	0	0	1	1	0
AAAACAAC	5	38	8	212.416	448234373	101	942695691	304	7.6	0.0235387	0.178894	0.0403099	0.00143115	0.000322479	0.60198	3.19287e-09	3.19287e-09	1	0	0	1	1	0
AAAACAACAAC	1	6	11	212.416	448234373	101	942695691	66	6	0.00470774	0.0282464	0.00636473	0.000310711	7.0012e-05	0.653465	6.93188e-10	6.93188e-10	1	0	0	1	1	0
AAAACAATAACAACAACAACAATG	2	8	24	212.416	448234373	101	942695691	192	4	0.00941548	0.0376619	0.0084863	0.000903886	0.000203671	0.950495	2.01655e-09	2.01655e-09	1	0	0	1	1	0
AAAACAC	2	9	7	212.416	448234373	101	942695691	63	4.5	0.00941548	0.0423696	0.00954709	0.000296587	6.68296e-05	0.311881	6.61679e-10	6.61679e-10	1	0	0	1	0	0
AAAACAGAGTC	5	38	11	212.416	448234373	101	942695691	418	7.6	0.0235387	0.178894	0.0403099	0.00196783	0.000443409	0.827723	4.39019e-09	4.39019e-09	1	0	0	1	1	0
AAAACAGATAACCG	1	4	14	212.416	448234373	101	942695691	56	4	0.00470774	0.018831	0.00424315	0.000263633	5.94041e-05	0.554455	5.8816e-10	5.8816e-10	1	0	0	1	1	0
AAAACAT	1	10	7	212.416	448234373	101	942695691	70	10	0.00470774	0.0470774	0.0106079	0.000329542	7.42551e-05	0.693069	7.35199e-10	7.35199e-10	1	0	0	1	1	0
AAAACATCGCC	1	4	11	212.416	448234373	101	942695691	44	4	0.00470774	0.018831	0.00424315	0.00020714	4.66747e-05	0.435644	4.62125e-10	4.62125e-10	1	0	0	1	0	0
AAAACATCGTACATTG	1	4	16	212.416	448234373	101	942695691	64	4	0.00470774	0.018831	0.00424315	0.000301295	6.78904e-05	0.633663	6.72182e-10	6.72182e-10	1	0	0	1	1	0
AAAACATTC	2	16	9	212.416	448234373	101	942695691	144	8	0.00941548	0.0753238	0.0169726	0.000677914	0.000152753	0.712871	1.51241e-09	1.51241e-09	1	0	0	1	1	0
AAAACC	11	56	6	212.416	448234373	101	942695691	336	5.09091	0.0517851	0.263633	0.0594041	0.0015818	0.000356425	0.30243	3.52896e-09	3.52896e-09	1	0	0	1	0	0
AAAACCACC	2	9	9	212.416	448234373	101	942695691	81	4.5	0.00941548	0.0423696	0.00954709	0.000381327	8.59238e-05	0.40099	8.50731e-10	8.50731e-10	1	0	0	1	0	0
AAAACCC	8	44	7	212.416	448234373	101	942695691	308	5.5	0.0376619	0.20714	0.0466747	0.00144998	0.000326723	0.381188	3.23488e-09	3.23488e-09	1	0	0	1	0	0
AAAACCCCT	1	5	9	212.416	448234373	101	942695691	45	5	0.00470774	0.0235387	0.00530394	0.000211848	4.77354e-05	0.445545	4.72628e-10	4.72628e-10	1	0	0	1	0	0
AAAACCCG	1	6	8	212.416	448234373	101	942695691	48	6	0.00470774	0.0282464	0.00636473	0.000225971	5.09178e-05	0.475248	5.04137e-10	5.04137e-10	1	0	0	1	0	0
AAAACCCT	16	93	8	212.416	448234373	101	942695691	744	5.8125	0.0753238	0.43782	0.0986533	0.00350256	0.000789226	0.460396	7.81412e-09	7.81412e-09	1	0	0	1	0	0
AAAACCG	2	12	7	212.416	448234373	101	942695691	84	6	0.00941548	0.0564929	0.0127295	0.00039545	8.91062e-05	0.415842	8.82239e-10	8.82239e-10	1	0	0	1	0	0
AAAACCGC	1	9	8	212.416	448234373	101	942695691	72	9	0.00470774	0.0423696	0.00954709	0.000338957	7.63767e-05	0.712871	7.56205e-10	7.56205e-10	1	0	0	1	1	0
AAAACCT	2	10	7	212.416	448234373	101	942695691	70	5	0.00941548	0.0470774	0.0106079	0.000329542	7.42551e-05	0.346535	7.35199e-10	7.35199e-10	1	0	0	1	0	0
AAAACCTGAAGAACC	1	4	15	212.416	448234373	101	942695691	60	4	0.00470774	0.018831	0.00424315	0.000282464	6.36473e-05	0.594059	6.30171e-10	6.30171e-10	1	0	0	1	1	0
AAAACG	4	22	6	212.416	448234373	101	942695691	132	5.5	0.018831	0.10357	0.0233373	0.000621421	0.000140024	0.326733	1.38638e-09	1.38638e-09	1	0	0	1	0	0
AAAACGAATAATAGAATATTTAAAG	1	4	25	212.416	448234373	101	942695691	100	4	0.00470774	0.018831	0.00424315	0.000470774	0.000106079	0.990099	1.05028e-09	1.05028e-09	1	0	0	1	1	0
AAAACGACACTG	2	16	12	212.416	448234373	101	942695691	192	8	0.00941548	0.0753238	0.0169726	0.000903886	0.000203671	0.950495	2.01655e-09	2.01655e-09	1	0	0	1	1	0
AAAACGC	1	4	7	212.416	448234373	101	942695691	28	4	0.00470774	0.018831	0.00424315	0.000131817	2.97021e-05	0.277228	2.9408e-10	2.9408e-10	1	0	0	1	0	0
AAAACGCAC	11	70	9	212.416	448234373	101	942695691	630	6.36364	0.0517851	0.329542	0.0742551	0.00296587	0.000668296	0.567057	6.61679e-09	6.61679e-09	1	0	0	1	1	0
AAAACGT	1	7	7	212.416	448234373	101	942695691	49	7	0.00470774	0.0329542	0.00742551	0.000230679	5.19786e-05	0.485149	5.1464e-10	5.1464e-10	1	0	0	1	0	0
AAAACT	66	325	6	212.416	448234373	101	942695691	1950	4.92424	0.310711	1.53001	0.344756	0.00918009	0.00206854	0.292529	2.04806e-08	2.04806e-08	1	0	0	1	0	0
AAAACTAAGCACAAT	33	161	15	212.416	448234373	101	942695691	2415	4.87879	0.155355	0.757946	0.170787	0.0113692	0.0025618	0.724572	2.53644e-08	2.53644e-08	1	0	0	1	1	0
AAAACTC	12	57	7	212.416	448234373	101	942695691	399	4.75	0.0564929	0.268341	0.0604649	0.00187839	0.000423254	0.329208	4.19064e-09	4.19064e-09	1	0	0	1	0	0
AAAACTG	14	73	7	212.416	448234373	101	942695691	511	5.21429	0.0659083	0.343665	0.0774375	0.00240565	0.000542063	0.361386	5.36696e-09	5.36696e-09	1	0	0	1	0	0
AAAACTGTAAT	1	5	11	212.416	448234373	101	942695691	55	5	0.00470774	0.0235387	0.00530394	0.000258926	5.83433e-05	0.544554	5.77657e-10	5.77657e-10	1	0	0	1	1	0
AAAACTGTACTTGTCAGACAG	1	4	21	212.416	448234373	101	942695691	84	4	0.00470774	0.018831	0.00424315	0.00039545	8.91062e-05	0.831683	8.82239e-10	8.82239e-10	1	0	0	1	1	0
AAAACTT	12	71	7	212.416	448234373	101	942695691	497	5.91667	0.0564929	0.334249	0.0753159	0.00233975	0.000527211	0.410066	5.21992e-09	5.21992e-09	1	0	0	1	0	0
AAAACTTTCGG	2	14	11	212.416	448234373	101	942695691	154	7	0.00941548	0.0659083	0.014851	0.000724992	0.000163361	0.762376	1.61744e-09	1.61744e-09	1	0	0	1	1	0
AAAAG	231	1779	5	212.416	448234373	101	942695691	8895	7.7013	1.08749	8.37507	1.88714	0.0418753	0.00943571	0.381252	9.34228e-08	9.34228e-08	1	0	0	1	0	0
AAAAGAAACAAG	2	9	12	212.416	448234373	101	942695691	108	4.5	0.00941548	0.0423696	0.00954709	0.000508436	0.000114565	0.534653	1.13431e-09	1.13431e-09	1	0	0	1	1	0
AAAAGAAAGTGAT	9	39	13	212.416	448234373	101	942695691	507	4.33333	0.0423696	0.183602	0.0413707	0.00238682	0.000537819	0.557756	5.32494e-09	5.32494e-09	1	0	0	1	1	0
AAAAGAAC	9	43	8	212.416	448234373	101	942695691	344	4.77778	0.0423696	0.202433	0.0456139	0.00161946	0.000364911	0.378438	3.61298e-09	3.61298e-09	1	0	0	1	0	0
AAAAGAAG	6	26	8	212.416	448234373	101	942695691	208	4.33333	0.0282464	0.122401	0.0275805	0.000979209	0.000220644	0.343234	2.18459e-09	2.18459e-09	1	0	0	1	0	0
AAAAGAAGAAG	1	4	11	212.416	448234373	101	942695691	44	4	0.00470774	0.018831	0.00424315	0.00020714	4.66747e-05	0.435644	4.62125e-10	4.62125e-10	1	0	0	1	0	0
AAAAGAAGGAGAG	2	12	13	212.416	448234373	101	942695691	156	6	0.00941548	0.0564929	0.0127295	0.000734407	0.000165483	0.772277	1.63844e-09	1.63844e-09	1	0	0	1	1	0
AAAAGAAT	4	48	8	212.416	448234373	101	942695691	384	12	0.018831	0.225971	0.0509178	0.00180777	0.000407342	0.950495	4.03309e-09	4.03309e-09	1	0	0	1	1	0
AAAAGACAGGCAG	1	4	13	212.416	448234373	101	942695691	52	4	0.00470774	0.018831	0.00424315	0.000244802	5.5161e-05	0.514851	5.46148e-10	5.46148e-10	1	0	0	1	1	0
AAAAGAG	12	66	7	212.416	448234373	101	942695691	462	5.5	0.0564929	0.310711	0.070012	0.00217497	0.000490084	0.381188	4.85232e-09	4.85232e-09	1	0	0	1	0	0
AAAAGAGAG	2	22	9	212.416	448234373	101	942695691	198	11	0.00941548	0.10357	0.0233373	0.000932132	0.000210036	0.980198	2.07956e-09	2.07956e-09	1	0	0	1	1	0
AAAAGAGCAGAAAAGAGCTTT	1	4	21	212.416	448234373	101	942695691	84	4	0.00470774	0.018831	0.00424315	0.00039545	8.91062e-05	0.831683	8.82239e-10	8.82239e-10	1	0	0	1	1	0
AAAAGAGGT	3	22	9	212.416	448234373	101	942695691	198	7.33333	0.0141232	0.10357	0.0233373	0.000932132	0.000210036	0.653465	2.07956e-09	2.07956e-09	1	0	0	1	1	0
AAAAGAGTAAAGC	8	44	13	212.416	448234373	101	942695691	572	5.5	0.0376619	0.20714	0.0466747	0.00269283	0.000606771	0.707921	6.00763e-09	6.00763e-09	1	0	0	1	1	0
AAAAGAGTG	25	132	9	212.416	448234373	101	942695691	1188	5.28	0.117693	0.621421	0.140024	0.00559279	0.00126022	0.470495	1.24774e-08	1.24774e-08	1	0	0	1	0	0
AAAAGAT	7	38	7	212.416	448234373	101	942695691	266	5.42857	0.0329542	0.178894	0.0403099	0.00125226	0.00028217	0.376238	2.79376e-09	2.79376e-09	1	0	0	1	0	0
AAAAGATAAAGACT	1	4	14	212.416	448234373	101	942695691	56	4	0.00470774	0.018831	0.00424315	0.000263633	5.94041e-05	0.554455	5.8816e-10	5.8816e-10	1	0	0	1	1	0
AAAAGATAAAGTC	10	57	13	212.416	448234373	101	942695691	741	5.7	0.0470774	0.268341	0.0604649	0.00348843	0.000786044	0.733663	7.78261e-09	7.78261e-09	1	0	0	1	1	0
AAAAGATAAG	2	20	10	212.416	448234373	101	942695691	200	10	0.00941548	0.0941548	0.0212158	0.000941548	0.000212158	0.990099	2.10057e-09	2.10057e-09	1	0	0	1	1	0
AAAAGATAC	1	4	9	212.416	448234373	101	942695691	36	4	0.00470774	0.018831	0.00424315	0.000169479	3.81884e-05	0.356436	3.78103e-10	3.78103e-10	1	0	0	1	0	0
AAAAGATAG	2	8	9	212.416	448234373	101	942695691	72	4	0.00941548	0.0376619	0.0084863	0.000338957	7.63767e-05	0.356436	7.56205e-10	7.56205e-10	1	0	0	1	0	0
AAAAGATATG	2	11	10	212.416	448234373	101	942695691	110	5.5	0.00941548	0.0517851	0.0116687	0.000517851	0.000116687	0.544554	1.15531e-09	1.15531e-09	1	0	0	1	1	0
AAAAGC	9	65	6	212.416	448234373	101	942695691	390	7.22222	0.0423696	0.306003	0.0689512	0.00183602	0.000413707	0.429043	4.09611e-09	4.09611e-09	1	0	0	1	0	0
AAAAGCAACAGC	1	5	12	212.416	448234373	101	942695691	60	5	0.00470774	0.0235387	0.00530394	0.000282464	6.36473e-05	0.594059	6.30171e-10	6.30171e-10	1	0	0	1	1	0
AAAAGCAATG	1	4	10	212.416	448234373	101	942695691	40	4	0.00470774	0.018831	0.00424315	0.00018831	4.24315e-05	0.39604	4.20114e-10	4.20114e-10	1	0	0	1	0	0
AAAAGCATCAAAC	2	8	13	212.416	448234373	101	942695691	104	4	0.00941548	0.0376619	0.0084863	0.000489605	0.000110322	0.514851	1.0923e-09	1.0923e-09	1	0	0	1	1	0
AAAAGCC	1	4	7	212.416	448234373	101	942695691	28	4	0.00470774	0.018831	0.00424315	0.000131817	2.97021e-05	0.277228	2.9408e-10	2.9408e-10	1	0	0	1	0	0
AAAAGCCATGCC	9	59	12	212.416	448234373	101	942695691	708	6.55556	0.0423696	0.277757	0.0625865	0.00333308	0.000751038	0.778878	7.43602e-09	7.43602e-09	1	0	0	1	1	0
AAAAGCG	1	14	7	212.416	448234373	101	942695691	98	14	0.00470774	0.0659083	0.014851	0.000461358	0.000103957	0.970297	1.02928e-09	1.02928e-09	1	0	0	1	1	0
AAAAGCGCCGAG	1	4	12	212.416	448234373	101	942695691	48	4	0.00470774	0.018831	0.00424315	0.000225971	5.09178e-05	0.475248	5.04137e-10	5.04137e-10	1	0	0	1	0	0
AAAAGCGT	7	42	8	212.416	448234373	101	942695691	336	6	0.0329542	0.197725	0.0445531	0.0015818	0.000356425	0.475248	3.52896e-09	3.52896e-09	1	0	0	1	0	0
AAAAGCT	2	28	7	212.416	448234373	101	942695691	196	14	0.00941548	0.131817	0.0297021	0.000922717	0.000207914	0.970297	2.05856e-09	2.05856e-09	1	0	0	1	1	0
AAAAGCTAAAGT	2	10	12	212.416	448234373	101	942695691	120	5	0.00941548	0.0470774	0.0106079	0.000564929	0.000127295	0.594059	1.26034e-09	1.26034e-09	1	0	0	1	1	0
AAAAGCTC	3	18	8	212.416	448234373	101	942695691	144	6	0.0141232	0.0847393	0.0190942	0.000677914	0.000152753	0.475248	1.51241e-09	1.51241e-09	1	0	0	1	0	0
AAAAGCTG	2	10	8	212.416	448234373	101	942695691	80	5	0.00941548	0.0470774	0.0106079	0.000376619	8.4863e-05	0.39604	8.40228e-10	8.40228e-10	1	0	0	1	0	0
AAAAGCTTAATAAGT	6	24	15	212.416	448234373	101	942695691	360	4	0.0282464	0.112986	0.0254589	0.00169479	0.000381884	0.594059	3.78103e-09	3.78103e-09	1	0	0	1	1	0
AAAAGG	12	93	6	212.416	448234373	101	942695691	558	7.75	0.0564929	0.43782	0.0986533	0.00262692	0.00059192	0.460396	5.86059e-09	5.86059e-09	1	0	0	1	0	0
AAAAGGAAG	6	28	9	212.416	448234373	101	942695691	252	4.66667	0.0282464	0.131817	0.0297021	0.00118635	0.000267319	0.415842	2.64672e-09	2.64672e-09	1	0	0	1	0	0
AAAAGGAAGAGG	1	6	12	212.416	448234373	101	942695691	72	6	0.00470774	0.0282464	0.00636473	0.000338957	7.63767e-05	0.712871	7.56205e-10	7.56205e-10	1	0	0	1	1	0
AAAAGGAGAGAG	1	8	12	212.416	448234373	101	942695691	96	8	0.00470774	0.0376619	0.0084863	0.000451943	0.000101836	0.950495	1.00827e-09	1.00827e-09	1	0	0	1	1	0
AAAAGGC	14	74	7	212.416	448234373	101	942695691	518	5.28571	0.0659083	0.348373	0.0784983	0.00243861	0.000549488	0.366337	5.44048e-09	5.44048e-09	1	0	0	1	0	0
AAAAGGG	15	60	7	212.416	448234373	101	942695691	420	4	0.0706161	0.282464	0.0636473	0.00197725	0.000445531	0.277228	4.4112e-09	4.4112e-09	1	0	0	1	0	0
AAAAGGGAATAGTG	3	13	14	212.416	448234373	101	942695691	182	4.33333	0.0141232	0.0612006	0.0137902	0.000856808	0.000193063	0.60066	1.91152e-09	1.91152e-09	1	0	0	1	1	0
AAAAGGGAGAAAATTCGTG	1	4	19	212.416	448234373	101	942695691	76	4	0.00470774	0.018831	0.00424315	0.000357788	8.06199e-05	0.752475	7.98216e-10	7.98216e-10	1	0	0	1	1	0
AAAAGGGT	1	6	8	212.416	448234373	101	942695691	48	6	0.00470774	0.0282464	0.00636473	0.000225971	5.09178e-05	0.475248	5.04137e-10	5.04137e-10	1	0	0	1	0	0
AAAAGGT	1	4	7	212.416	448234373	101	942695691	28	4	0.00470774	0.018831	0.00424315	0.000131817	2.97021e-05	0.277228	2.9408e-10	2.9408e-10	1	0	0	1	0	0
AAAAGGTAAATG	1	4	12	212.416	448234373	101	942695691	48	4	0.00470774	0.018831	0.00424315	0.000225971	5.09178e-05	0.475248	5.04137e-10	5.04137e-10	1	0	0	1	0	0
AAAAGT	26	135	6	212.416	448234373	101	942695691	810	5.19231	0.122401	0.635545	0.143206	0.00381327	0.000859238	0.308454	8.50731e-09	8.50731e-09	1	0	0	1	0	0
AAAAGTAATT	1	4	10	212.416	448234373	101	942695691	40	4	0.00470774	0.018831	0.00424315	0.00018831	4.24315e-05	0.39604	4.20114e-10	4.20114e-10	1	0	0	1	0	0
AAAAGTATTTCTAAAGGGTGT	4	16	21	212.416	448234373	101	942695691	336	4	0.018831	0.0753238	0.0169726	0.0015818	0.000356425	0.831683	3.52896e-09	3.52896e-09	1	0	0	1	1	0
AAAAGTC	7	54	7	212.416	448234373	101	942695691	378	7.71429	0.0329542	0.254218	0.0572825	0.00177952	0.000400978	0.534653	3.97008e-09	3.97008e-09	1	0	0	1	1	0
AAAAGTCT	2	8	8	212.416	448234373	101	942695691	64	4	0.00941548	0.0376619	0.0084863	0.000301295	6.78904e-05	0.316832	6.72182e-10	6.72182e-10	1	0	0	1	0	0
AAAAGTG	290	2265	7	212.416	448234373	101	942695691	15855	7.81034	1.36524	10.663	2.40268	0.0746412	0.0168188	0.541311	1.66523e-07	1.66523e-07	1	0	0	1	1	0
AAAAGTGAAAGG	4	19	12	212.416	448234373	101	942695691	228	4.75	0.018831	0.089447	0.020155	0.00107336	0.00024186	0.564356	2.39465e-09	2.39465e-09	1	0	0	1	1	0
AAAAGTGGCGG	2	8	11	212.416	448234373	101	942695691	88	4	0.00941548	0.0376619	0.0084863	0.000414281	9.33493e-05	0.435644	9.24251e-10	9.24251e-10	1	0	0	1	0	0
AAAAGTT	4	17	7	212.416	448234373	101	942695691	119	4.25	0.018831	0.0800315	0.0180334	0.000560221	0.000126234	0.294554	1.24984e-09	1.24984e-09	1	0	0	1	0	0
AAAAT	502	2685	5	212.416	448234373	101	942695691	13425	5.34861	2.36328	12.6403	2.84821	0.0632014	0.0142411	0.264782	1.41001e-07	1.41001e-07	1	0	0	1	0	0
AAAATAAACT	2	12	10	212.416	448234373	101	942695691	120	6	0.00941548	0.0564929	0.0127295	0.000564929	0.000127295	0.594059	1.26034e-09	1.26034e-09	1	0	0	1	1	0
AAAATAAAG	2	12	9	212.416	448234373	101	942695691	108	6	0.00941548	0.0564929	0.0127295	0.000508436	0.000114565	0.534653	1.13431e-09	1.13431e-09	1	0	0	1	1	0
AAAATAAATCTCGAATAAATTC	5	20	22	212.416	448234373	101	942695691	440	4	0.0235387	0.0941548	0.0212158	0.0020714	0.000466747	0.871287	4.62125e-09	4.62125e-09	1	0	0	1	1	0
AAAATAAATCTTAG	2	14	14	212.416	448234373	101	942695691	196	7	0.00941548	0.0659083	0.014851	0.000922717	0.000207914	0.970297	2.05856e-09	2.05856e-09	1	0	0	1	1	0
AAAATAAC	6	25	8	212.416	448234373	101	942695691	200	4.16667	0.0282464	0.117693	0.0265197	0.000941548	0.000212158	0.330033	2.10057e-09	2.10057e-09	1	0	0	1	0	0
AAAATAAGAT	2	8	10	212.416	448234373	101	942695691	80	4	0.00941548	0.0376619	0.0084863	0.000376619	8.4863e-05	0.39604	8.40228e-10	8.40228e-10	1	0	0	1	0	0
AAAATAATCTAAAGCAATCAT	1	4	21	212.416	448234373	101	942695691	84	4	0.00470774	0.018831	0.00424315	0.00039545	8.91062e-05	0.831683	8.82239e-10	8.82239e-10	1	0	0	1	1	0
AAAATAATGCAATATTAATGCAC	2	8	23	212.416	448234373	101	942695691	184	4	0.00941548	0.0376619	0.0084863	0.000866224	0.000195185	0.910891	1.93252e-09	1.93252e-09	1	0	0	1	1	0
AAAATAATTGCAACGAG	1	4	17	212.416	448234373	101	942695691	68	4	0.00470774	0.018831	0.00424315	0.000320126	7.21336e-05	0.673267	7.14194e-10	7.14194e-10	1	0	0	1	1	0
AAAATAC	2	8	7	212.416	448234373	101	942695691	56	4	0.00941548	0.0376619	0.0084863	0.000263633	5.94041e-05	0.277228	5.8816e-10	5.8816e-10	1	0	0	1	0	0
AAAATACAAT	2	14	10	212.416	448234373	101	942695691	140	7	0.00941548	0.0659083	0.014851	0.000659083	0.00014851	0.693069	1.4704e-09	1.4704e-09	1	0	0	1	1	0
AAAATACCAAAATTTAATTATAAC	2	8	24	212.416	448234373	101	942695691	192	4	0.00941548	0.0376619	0.0084863	0.000903886	0.000203671	0.950495	2.01655e-09	2.01655e-09	1	0	0	1	1	0
AAAATACCATTAATTATTCACT	2	8	22	212.416	448234373	101	942695691	176	4	0.00941548	0.0376619	0.0084863	0.000828562	0.000186699	0.871287	1.8485e-09	1.8485e-09	1	0	0	1	1	0
AAAATAG	3	24	7	212.416	448234373	101	942695691	168	8	0.0141232	0.112986	0.0254589	0.0007909	0.000178212	0.554455	1.76448e-09	1.76448e-09	1	0	0	1	1	0
AAAATAGT	2	14	8	212.416	448234373	101	942695691	112	7	0.00941548	0.0659083	0.014851	0.000527267	0.000118808	0.554455	1.17632e-09	1.17632e-09	1	0	0	1	1	0
AAAATAGTTGTCAATAATTCTTCTT	2	8	25	212.416	448234373	101	942695691	200	4	0.00941548	0.0376619	0.0084863	0.000941548	0.000212158	0.990099	2.10057e-09	2.10057e-09	1	0	0	1	1	0
AAAATAT	1	4	7	212.416	448234373	101	942695691	28	4	0.00470774	0.018831	0.00424315	0.000131817	2.97021e-05	0.277228	2.9408e-10	2.9408e-10	1	0	0	1	0	0
AAAATATAATTAATTAATATGG	1	4	22	212.416	448234373	101	942695691	88	4	0.00470774	0.018831	0.00424315	0.000414281	9.33493e-05	0.871287	9.24251e-10	9.24251e-10	1	0	0	1	1	0
AAAATATT	3	15	8	212.416	448234373	101	942695691	120	5	0.0141232	0.0706161	0.0159118	0.000564929	0.000127295	0.39604	1.26034e-09	1.26034e-09	1	0	0	1	0	0
AAAATATTCCT	2	8	11	212.416	448234373	101	942695691	88	4	0.00941548	0.0376619	0.0084863	0.000414281	9.33493e-05	0.435644	9.24251e-10	9.24251e-10	1	0	0	1	0	0
AAAATATTGTCATATTAAGTG	1	4	21	212.416	448234373	101	942695691	84	4	0.00470774	0.018831	0.00424315	0.00039545	8.91062e-05	0.831683	8.82239e-10	8.82239e-10	1	0	0	1	1	0
AAAATATTTACATTGAATAAATTT	1	4	24	212.416	448234373	101	942695691	96	4	0.00470774	0.018831	0.00424315	0.000451943	0.000101836	0.950495	1.00827e-09	1.00827e-09	1	0	0	1	1	0
AAAATC	16	80	6	212.416	448234373	101	942695691	480	5	0.0753238	0.376619	0.084863	0.00225971	0.000509178	0.29703	5.04137e-09	5.04137e-09	1	0	0	1	0	0
AAAATCAAACG	1	4	11	212.416	448234373	101	942695691	44	4	0.00470774	0.018831	0.00424315	0.00020714	4.66747e-05	0.435644	4.62125e-10	4.62125e-10	1	0	0	1	0	0
AAAATCAAAT	1	4	10	212.416	448234373	101	942695691	40	4	0.00470774	0.018831	0.00424315	0.00018831	4.24315e-05	0.39604	4.20114e-10	4.20114e-10	1	0	0	1	0	0
AAAATCAATT	4	16	10	212.416	448234373	101	942695691	160	4	0.018831	0.0753238	0.0169726	0.000753238	0.000169726	0.39604	1.68046e-09	1.68046e-09	1	0	0	1	0	0
AAAATCAC	4	22	8	212.416	448234373	101	942695691	176	5.5	0.018831	0.10357	0.0233373	0.000828562	0.000186699	0.435644	1.8485e-09	1.8485e-09	1	0	0	1	0	0
AAAATCC	6	24	7	212.416	448234373	101	942695691	168	4	0.0282464	0.112986	0.0254589	0.0007909	0.000178212	0.277228	1.76448e-09	1.76448e-09	1	0	0	1	0	0
AAAATCG	2	8	7	212.416	448234373	101	942695691	56	4	0.00941548	0.0376619	0.0084863	0.000263633	5.94041e-05	0.277228	5.8816e-10	5.8816e-10	1	0	0	1	0	0
AAAATCGTAAATCCC	1	4	15	212.416	448234373	101	942695691	60	4	0.00470774	0.018831	0.00424315	0.000282464	6.36473e-05	0.594059	6.30171e-10	6.30171e-10	1	0	0	1	1	0
AAAATCT	7	33	7	212.416	448234373	101	942695691	231	4.71429	0.0329542	0.155355	0.035006	0.00108749	0.000245042	0.326733	2.42616e-09	2.42616e-09	1	0	0	1	0	0
AAAATCTGAAATCGCAG	2	10	17	212.416	448234373	101	942695691	170	5	0.00941548	0.0470774	0.0106079	0.000800315	0.000180334	0.841584	1.78548e-09	1.78548e-09	1	0	0	1	1	0
AAAATG	67	502	6	212.416	448234373	101	942695691	3012	7.49254	0.315418	2.36328	0.532515	0.0141797	0.00319509	0.445101	3.16346e-08	3.16346e-08	1	0	0	1	0	0
AAAATGAAAT	2	8	10	212.416	448234373	101	942695691	80	4	0.00941548	0.0376619	0.0084863	0.000376619	8.4863e-05	0.39604	8.40228e-10	8.40228e-10	1	0	0	1	0	0
AAAATGAAT	2	10	9	212.416	448234373	101	942695691	90	5	0.00941548	0.0470774	0.0106079	0.000423696	9.54709e-05	0.445545	9.45256e-10	9.45256e-10	1	0	0	1	0	0
AAAATGAT	4	23	8	212.416	448234373	101	942695691	184	5.75	0.018831	0.108278	0.0243981	0.000866224	0.000195185	0.455446	1.93252e-09	1.93252e-09	1	0	0	1	0	0
AAAATGATAAATAAATTAATGCAT	1	4	24	212.416	448234373	101	942695691	96	4	0.00470774	0.018831	0.00424315	0.000451943	0.000101836	0.950495	1.00827e-09	1.00827e-09	1	0	0	1	1	0
AAAATGATAATTTAAATAAATAACT	1	4	25	212.416	448234373	101	942695691	100	4	0.00470774	0.018831	0.00424315	0.000470774	0.000106079	0.990099	1.05028e-09	1.05028e-09	1	0	0	1	1	0
AAAATGATTAG	6	36	11	212.416	448234373	101	942695691	396	6	0.0282464	0.169479	0.0381884	0.00186426	0.000420072	0.653465	4.15913e-09	4.15913e-09	1	0	0	1	1	0
AAAATGC	14	58	7	212.416	448234373	101	942695691	406	4.14286	0.0659083	0.273049	0.0615257	0.00191134	0.00043068	0.287129	4.26416e-09	4.26416e-09	1	0	0	1	0	0
AAAATGCGCAGTTTATTGCGT	1	4	21	212.416	448234373	101	942695691	84	4	0.00470774	0.018831	0.00424315	0.00039545	8.91062e-05	0.831683	8.82239e-10	8.82239e-10	1	0	0	1	1	0
AAAATGG	431	2897	7	212.416	448234373	101	942695691	20279	6.72158	2.02903	13.6383	3.0731	0.0954682	0.0215117	0.465852	2.12987e-07	2.12987e-07	1	0	0	1	0	0
AAAATGTTT	361	2783	9	212.416	448234373	101	942695691	25047	7.70914	1.69949	13.1016	2.95217	0.117915	0.0265695	0.686953	2.63065e-07	2.63065e-07	1	0	0	1	1	0
AAAATT	14	57	6	212.416	448234373	101	942695691	342	4.07143	0.0659083	0.268341	0.0604649	0.00161005	0.000362789	0.241867	3.59197e-09	3.59197e-09	1	0	0	1	0	0
AAAATTAACAACT	2	8	13	212.416	448234373	101	942695691	104	4	0.00941548	0.0376619	0.0084863	0.000489605	0.000110322	0.514851	1.0923e-09	1.0923e-09	1	0	0	1	1	0
AAAATTATAAGCAATGAATG	1	5	20	212.416	448234373	101	942695691	100	5	0.00470774	0.0235387	0.00530394	0.000470774	0.000106079	0.990099	1.05028e-09	1.05028e-09	1	0	0	1	1	0
AAAATTATCAACAGATTCG	1	5	19	212.416	448234373	101	942695691	95	5	0.00470774	0.0235387	0.00530394	0.000447235	0.000100775	0.940594	9.97771e-10	9.97771e-10	1	0	0	1	1	0
AAAATTC	62	253	7	212.416	448234373	101	942695691	1771	4.08065	0.29188	1.19106	0.268379	0.0083374	0.00187866	0.282817	1.86005e-08	1.86005e-08	1	0	0	1	0	0
AAAATTCTT	2	8	9	212.416	448234373	101	942695691	72	4	0.00941548	0.0376619	0.0084863	0.000338957	7.63767e-05	0.356436	7.56205e-10	7.56205e-10	1	0	0	1	0	0
AAAATTG	5	20	7	212.416	448234373	101	942695691	140	4	0.0235387	0.0941548	0.0212158	0.000659083	0.00014851	0.277228	1.4704e-09	1.4704e-09	1	0	0	1	0	0
AAAATTGTT	1	5	9	212.416	448234373	101	942695691	45	5	0.00470774	0.0235387	0.00530394	0.000211848	4.77354e-05	0.445545	4.72628e-10	4.72628e-10	1	0	0	1	0	0
AAAATTT	6	25	7	212.416	448234373	101	942695691	175	4.16667	0.0282464	0.117693	0.0265197	0.000823854	0.000185638	0.288779	1.838e-09	1.838e-09	1	0	0	1	0	0
AAAATTTATT	1	4	10	212.416	448234373	101	942695691	40	4	0.00470774	0.018831	0.00424315	0.00018831	4.24315e-05	0.39604	4.20114e-10	4.20114e-10	1	0	0	1	0	0
AAAC	17233	316638	4	212.416	448234373	101	942695691	1266552	18.3739	81.1284	1490.65	335.886	5.96259	1.34354	0.727681	1.33024e-05	1.33024e-05	1	1	0	0	1	0
AAACAAACAGC	2	14	11	212.416	448234373	101	942695691	154	7	0.00941548	0.0659083	0.014851	0.000724992	0.000163361	0.762376	1.61744e-09	1.61744e-09	1	0	0	1	1	0
AAACAAACC	1	4	9	212.416	448234373	101	942695691	36	4	0.00470774	0.018831	0.00424315	0.000169479	3.81884e-05	0.356436	3.78103e-10	3.78103e-10	1	0	0	1	0	0
AAACAAAG	150	881	8	212.416	448234373	101	942695691	7048	5.87333	0.706161	4.14752	0.934554	0.0331801	0.00747643	0.465215	7.40241e-08	7.40241e-08	1	0	0	1	0	0
AAACAAAGTGCTGCGAG	1	4	17	212.416	448234373	101	942695691	68	4	0.00470774	0.018831	0.00424315	0.000320126	7.21336e-05	0.673267	7.14194e-10	7.14194e-10	1	0	0	1	1	0
AAACAAAT	1558	14365	8	212.416	448234373	101	942695691	114920	9.22015	7.33466	67.6267	15.2382	0.541013	0.121906	0.730309	1.20699e-06	1.20699e-06	1	0	0	1	1	0
AAACAAATTTGATTGT	2	9	16	212.416	448234373	101	942695691	144	4.5	0.00941548	0.0423696	0.00954709	0.000677914	0.000152753	0.712871	1.51241e-09	1.51241e-09	1	0	0	1	1	0
AAACAAC	81	801	7	212.416	448234373	101	942695691	5607	9.88889	0.381327	3.7709	0.849691	0.0263963	0.00594784	0.685369	5.88895e-08	5.88895e-08	1	0	0	1	1	0
AAACAACATTGAT	1	5	13	212.416	448234373	101	942695691	65	5	0.00470774	0.0235387	0.00530394	0.000306003	6.89512e-05	0.643564	6.82685e-10	6.82685e-10	1	0	0	1	1	0
AAACAACC	3	26	8	212.416	448234373	101	942695691	208	8.66667	0.0141232	0.122401	0.0275805	0.000979209	0.000220644	0.686469	2.18459e-09	2.18459e-09	1	0	0	1	1	0
AAACAACCTC	3	12	10	212.416	448234373	101	942695691	120	4	0.0141232	0.0564929	0.0127295	0.000564929	0.000127295	0.39604	1.26034e-09	1.26034e-09	1	0	0	1	0	0
AAACAACGAGCTAT	1	4	14	212.416	448234373	101	942695691	56	4	0.00470774	0.018831	0.00424315	0.000263633	5.94041e-05	0.554455	5.8816e-10	5.8816e-10	1	0	0	1	1	0
AAACAACT	3	16	8	212.416	448234373	101	942695691	128	5.33333	0.0141232	0.0753238	0.0169726	0.00060259	0.000135781	0.422442	1.34436e-09	1.34436e-09	1	0	0	1	0	0
AAACAACTTAG	2	10	11	212.416	448234373	101	942695691	110	5	0.00941548	0.0470774	0.0106079	0.000517851	0.000116687	0.544554	1.15531e-09	1.15531e-09	1	0	0	1	1	0
AAACAAG	8	36	7	212.416	448234373	101	942695691	252	4.5	0.0376619	0.169479	0.0381884	0.00118635	0.000267319	0.311881	2.64672e-09	2.64672e-09	1	0	0	1	0	0
AAACAAGAG	2	8	9	212.416	448234373	101	942695691	72	4	0.00941548	0.0376619	0.0084863	0.000338957	7.63767e-05	0.356436	7.56205e-10	7.56205e-10	1	0	0	1	0	0
AAACAAGC	5	28	8	212.416	448234373	101	942695691	224	5.6	0.0235387	0.131817	0.0297021	0.00105453	0.000237616	0.443564	2.35264e-09	2.35264e-09	1	0	0	1	0	0
AAACAAGCC	3	12	9	212.416	448234373	101	942695691	108	4	0.0141232	0.0564929	0.0127295	0.000508436	0.000114565	0.356436	1.13431e-09	1.13431e-09	1	0	0	1	0	0
AAACAAGCGTGGGTTGATCCACGC	1	4	24	212.416	448234373	101	942695691	96	4	0.00470774	0.018831	0.00424315	0.000451943	0.000101836	0.950495	1.00827e-09	1.00827e-09	1	0	0	1	1	0
AAACAAGGGCTGGCC	2	9	15	212.416	448234373	101	942695691	135	4.5	0.00941548	0.0423696	0.00954709	0.000635545	0.000143206	0.668317	1.41788e-09	1.41788e-09	1	0	0	1	1	0
AAACAAT	18	153	7	212.416	448234373	101	942695691	1071	8.5	0.0847393	0.720284	0.162301	0.00504199	0.0011361	0.589109	1.12486e-08	1.12486e-08	1	0	0	1	1	0
AAACAATCATAAATC	1	4	15	212.416	448234373	101	942695691	60	4	0.00470774	0.018831	0.00424315	0.000282464	6.36473e-05	0.594059	6.30171e-10	6.30171e-10	1	0	0	1	1	0
AAACAATG	3	12	8	212.416	448234373	101	942695691	96	4	0.0141232	0.0564929	0.0127295	0.000451943	0.000101836	0.316832	1.00827e-09	1.00827e-09	1	0	0	1	0	0
AAACAATGTATCTG	1	6	14	212.416	448234373	101	942695691	84	6	0.00470774	0.0282464	0.00636473	0.00039545	8.91062e-05	0.831683	8.82239e-10	8.82239e-10	1	0	0	1	1	0
AAACAATTAAGAAGT	3	12	15	212.416	448234373	101	942695691	180	4	0.0141232	0.0564929	0.0127295	0.000847393	0.000190942	0.594059	1.89051e-09	1.89051e-09	1	0	0	1	1	0
AAACAC	17	81	6	212.416	448234373	101	942695691	486	4.76471	0.0800315	0.381327	0.0859238	0.00228796	0.000515543	0.283052	5.10438e-09	5.10438e-09	1	0	0	1	0	0
AAACACAAC	2	11	9	212.416	448234373	101	942695691	99	5.5	0.00941548	0.0517851	0.0116687	0.000466066	0.000105018	0.490099	1.03978e-09	1.03978e-09	1	0	0	1	0	0
AAACACAACAAATG	1	5	14	212.416	448234373	101	942695691	70	5	0.00470774	0.0235387	0.00530394	0.000329542	7.42551e-05	0.693069	7.35199e-10	7.35199e-10	1	0	0	1	1	0
AAACACAAGAC	2	12	11	212.416	448234373	101	942695691	132	6	0.00941548	0.0564929	0.0127295	0.000621421	0.000140024	0.653465	1.38638e-09	1.38638e-09	1	0	0	1	1	0
AAACACAAT	1	4	9	212.416	448234373	101	942695691	36	4	0.00470774	0.018831	0.00424315	0.000169479	3.81884e-05	0.356436	3.78103e-10	3.78103e-10	1	0	0	1	0	0
AAACACACCAGTGCCCTCCACCC	1	4	23	212.416	448234373	101	942695691	92	4	0.00470774	0.018831	0.00424315	0.000433112	9.75925e-05	0.910891	9.66262e-10	9.66262e-10	1	0	0	1	1	0
AAACACAGGAAACCG	2	9	15	212.416	448234373	101	942695691	135	4.5	0.00941548	0.0423696	0.00954709	0.000635545	0.000143206	0.668317	1.41788e-09	1.41788e-09	1	0	0	1	1	0
AAACACAGTG	2	8	10	212.416	448234373	101	942695691	80	4	0.00941548	0.0376619	0.0084863	0.000376619	8.4863e-05	0.39604	8.40228e-10	8.40228e-10	1	0	0	1	0	0
AAACACATACATACAC	1	4	16	212.416	448234373	101	942695691	64	4	0.00470774	0.018831	0.00424315	0.000301295	6.78904e-05	0.633663	6.72182e-10	6.72182e-10	1	0	0	1	1	0
AAACACATACGCACAC	1	4	16	212.416	448234373	101	942695691	64	4	0.00470774	0.018831	0.00424315	0.000301295	6.78904e-05	0.633663	6.72182e-10	6.72182e-10	1	0	0	1	1	0
AAACACC	6	45	7	212.416	448234373	101	942695691	315	7.5	0.0282464	0.211848	0.0477354	0.00148294	0.000334148	0.519802	3.3084e-09	3.3084e-09	1	0	0	1	1	0
AAACACCAAC	10	64	10	212.416	448234373	101	942695691	640	6.4	0.0470774	0.301295	0.0678904	0.00301295	0.000678904	0.633663	6.72182e-09	6.72182e-09	1	0	0	1	1	0
AAACACCC	2	16	8	212.416	448234373	101	942695691	128	8	0.00941548	0.0753238	0.0169726	0.00060259	0.000135781	0.633663	1.34436e-09	1.34436e-09	1	0	0	1	1	0
AAACACCTGTTGCTATTG	1	5	18	212.416	448234373	101	942695691	90	5	0.00470774	0.0235387	0.00530394	0.000423696	9.54709e-05	0.891089	9.45256e-10	9.45256e-10	1	0	0	1	1	0
AAACACGAAG	1	4	10	212.416	448234373	101	942695691	40	4	0.00470774	0.018831	0.00424315	0.00018831	4.24315e-05	0.39604	4.20114e-10	4.20114e-10	1	0	0	1	0	0
AAACACGCACTACTAACACGTCT	1	4	23	212.416	448234373	101	942695691	92	4	0.00470774	0.018831	0.00424315	0.000433112	9.75925e-05	0.910891	9.66262e-10	9.66262e-10	1	0	0	1	1	0
AAACACT	4	33	7	212.416	448234373	101	942695691	231	8.25	0.018831	0.155355	0.035006	0.00108749	0.000245042	0.571782	2.42616e-09	2.42616e-09	1	0	0	1	1	0
AAACACTAACATGTTCT	1	4	17	212.416	448234373	101	942695691	68	4	0.00470774	0.018831	0.00424315	0.000320126	7.21336e-05	0.673267	7.14194e-10	7.14194e-10	1	0	0	1	1	0
AAACACTC	4	16	8	212.416	448234373	101	942695691	128	4	0.018831	0.0753238	0.0169726	0.00060259	0.000135781	0.316832	1.34436e-09	1.34436e-09	1	0	0	1	0	0
AAACACTCAGTCAATC	2	9	16	212.416	448234373	101	942695691	144	4.5	0.00941548	0.0423696	0.00954709	0.000677914	0.000152753	0.712871	1.51241e-09	1.51241e-09	1	0	0	1	1	0
AAACACTCTTCTCATCC	1	4	17	212.416	448234373	101	942695691	68	4	0.00470774	0.018831	0.00424315	0.000320126	7.21336e-05	0.673267	7.14194e-10	7.14194e-10	1	0	0	1	1	0
AAACACTG	1	4	8	212.416	448234373	101	942695691	32	4	0.00470774	0.018831	0.00424315	0.000150648	3.39452e-05	0.316832	3.36091e-10	3.36091e-10	1	0	0	1	0	0
AAACACTGG	1	4	9	212.416	448234373	101	942695691	36	4	0.00470774	0.018831	0.00424315	0.000169479	3.81884e-05	0.356436	3.78103e-10	3.78103e-10	1	0	0	1	0	0
AAACACTGTAAGC	1	6	13	212.416	448234373	101	942695691	78	6	0.00470774	0.0282464	0.00636473	0.000367204	8.27414e-05	0.772277	8.19222e-10	8.19222e-10	1	0	0	1	1	0
AAACACTGTGAT	2	8	12	212.416	448234373	101	942695691	96	4	0.00941548	0.0376619	0.0084863	0.000451943	0.000101836	0.475248	1.00827e-09	1.00827e-09	1	0	0	1	0	0
AAACAG	29	151	6	212.416	448234373	101	942695691	906	5.2069	0.136524	0.710868	0.160179	0.00426521	0.000961074	0.309321	9.51558e-09	9.51558e-09	1	0	0	1	0	0
AAACAGAACAG	1	9	11	212.416	448234373	101	942695691	99	9	0.00470774	0.0423696	0.00954709	0.000466066	0.000105018	0.980198	1.03978e-09	1.03978e-09	1	0	0	1	1	0
AAACAGAACAGC	1	4	12	212.416	448234373	101	942695691	48	4	0.00470774	0.018831	0.00424315	0.000225971	5.09178e-05	0.475248	5.04137e-10	5.04137e-10	1	0	0	1	0	0
AAACAGAC	16	74	8	212.416	448234373	101	942695691	592	4.625	0.0753238	0.348373	0.0784983	0.00278698	0.000627986	0.366337	6.21769e-09	6.21769e-09	1	0	0	1	0	0
AAACAGAGAGAG	2	10	12	212.416	448234373	101	942695691	120	5	0.00941548	0.0470774	0.0106079	0.000564929	0.000127295	0.594059	1.26034e-09	1.26034e-09	1	0	0	1	1	0
AAACAGAGAGATGTGCCC	1	4	18	212.416	448234373	101	942695691	72	4	0.00470774	0.018831	0.00424315	0.000338957	7.63767e-05	0.712871	7.56205e-10	7.56205e-10	1	0	0	1	1	0
AAACAGC	5	29	7	212.416	448234373	101	942695691	203	5.8	0.0235387	0.136524	0.0307628	0.000955671	0.00021534	0.40198	2.13208e-09	2.13208e-09	1	0	0	1	0	0
AAACAGCAG	2	8	9	212.416	448234373	101	942695691	72	4	0.00941548	0.0376619	0.0084863	0.000338957	7.63767e-05	0.356436	7.56205e-10	7.56205e-10	1	0	0	1	0	0
AAACAGGACAGTGTCC	293	1303	16	212.416	448234373	101	942695691	20848	4.4471	1.37937	6.13418	1.38221	0.0981469	0.0221153	0.704491	2.18963e-07	2.18963e-07	1	0	0	1	1	0
AAACAGGTGAAG	2	8	12	212.416	448234373	101	942695691	96	4	0.00941548	0.0376619	0.0084863	0.000451943	0.000101836	0.475248	1.00827e-09	1.00827e-09	1	0	0	1	0	0
AAACAGTGTCATCC	3	13	14	212.416	448234373	101	942695691	182	4.33333	0.0141232	0.0612006	0.0137902	0.000856808	0.000193063	0.60066	1.91152e-09	1.91152e-09	1	0	0	1	1	0
AAACAT	3	12	6	212.416	448234373	101	942695691	72	4	0.0141232	0.0564929	0.0127295	0.000338957	7.63767e-05	0.237624	7.56205e-10	7.56205e-10	1	0	0	1	0	0
AAACATAATCTGATATG	2	8	17	212.416	448234373	101	942695691	136	4	0.00941548	0.0376619	0.0084863	0.000640252	0.000144267	0.673267	1.42839e-09	1.42839e-09	1	0	0	1	1	0
AAACATAC	6	27	8	212.416	448234373	101	942695691	216	4.5	0.0282464	0.127109	0.0286413	0.00101687	0.00022913	0.356436	2.26862e-09	2.26862e-09	1	0	0	1	0	0
AAACATC	10	59	7	212.416	448234373	101	942695691	413	5.9	0.0470774	0.277757	0.0625865	0.0019443	0.000438105	0.408911	4.33768e-09	4.33768e-09	1	0	0	1	0	0
AAACATCATTCC	1	8	12	212.416	448234373	101	942695691	96	8	0.00470774	0.0376619	0.0084863	0.000451943	0.000101836	0.950495	1.00827e-09	1.00827e-09	1	0	0	1	1	0
AAACATCCATCC	1	5	12	212.416	448234373	101	942695691	60	5	0.00470774	0.0235387	0.00530394	0.000282464	6.36473e-05	0.594059	6.30171e-10	6.30171e-10	1	0	0	1	1	0
AAACATCGAACATC	1	4	14	212.416	448234373	101	942695691	56	4	0.00470774	0.018831	0.00424315	0.000263633	5.94041e-05	0.554455	5.8816e-10	5.8816e-10	1	0	0	1	1	0
AAACATCGTACATC	46	209	14	212.416	448234373	101	942695691	2926	4.54348	0.216556	0.983917	0.221705	0.0137748	0.00310386	0.629789	3.07313e-08	3.07313e-08	1	0	0	1	1	0
AAACATCT	2	10	8	212.416	448234373	101	942695691	80	5	0.00941548	0.0470774	0.0106079	0.000376619	8.4863e-05	0.39604	8.40228e-10	8.40228e-10	1	0	0	1	0	0
AAACATG	1	6	7	212.416	448234373	101	942695691	42	6	0.00470774	0.0282464	0.00636473	0.000197725	4.45531e-05	0.415842	4.4112e-10	4.4112e-10	1	0	0	1	0	0
AAACATGCACAT	1	4	12	212.416	448234373	101	942695691	48	4	0.00470774	0.018831	0.00424315	0.000225971	5.09178e-05	0.475248	5.04137e-10	5.04137e-10	1	0	0	1	0	0
AAACATT	5	43	7	212.416	448234373	101	942695691	301	8.6	0.0235387	0.202433	0.0456139	0.00141703	0.000319297	0.59604	3.16136e-09	3.16136e-09	1	0	0	1	1	0
AAACATTACTAG	4	17	12	212.416	448234373	101	942695691	204	4.25	0.018831	0.0800315	0.0180334	0.000960379	0.000216401	0.50495	2.14258e-09	2.14258e-09	1	0	0	1	1	0
AAACATTCAGTT	2	8	12	212.416	448234373	101	942695691	96	4	0.00941548	0.0376619	0.0084863	0.000451943	0.000101836	0.475248	1.00827e-09	1.00827e-09	1	0	0	1	0	0
AAACATTGACCAGTGCC	1	5	17	212.416	448234373	101	942695691	85	5	0.00470774	0.0235387	0.00530394	0.000400158	9.0167e-05	0.841584	8.92742e-10	8.92742e-10	1	0	0	1	1	0
AAACC	29	202	5	212.416	448234373	101	942695691	1010	6.96552	0.136524	0.950963	0.214279	0.00475482	0.0010714	0.344828	1.06079e-08	1.06079e-08	1	0	0	1	0	0
AAACCAAACG	1	4	10	212.416	448234373	101	942695691	40	4	0.00470774	0.018831	0.00424315	0.00018831	4.24315e-05	0.39604	4.20114e-10	4.20114e-10	1	0	0	1	0	0
AAACCAAAGT	1	4	10	212.416	448234373	101	942695691	40	4	0.00470774	0.018831	0.00424315	0.00018831	4.24315e-05	0.39604	4.20114e-10	4.20114e-10	1	0	0	1	0	0
AAACCAAC	4	20	8	212.416	448234373	101	942695691	160	5	0.018831	0.0941548	0.0212158	0.000753238	0.000169726	0.39604	1.68046e-09	1.68046e-09	1	0	0	1	0	0
AAACCAACAACCCAAC	1	4	16	212.416	448234373	101	942695691	64	4	0.00470774	0.018831	0.00424315	0.000301295	6.78904e-05	0.633663	6.72182e-10	6.72182e-10	1	0	0	1	1	0
AAACCAACC	1	4	9	212.416	448234373	101	942695691	36	4	0.00470774	0.018831	0.00424315	0.000169479	3.81884e-05	0.356436	3.78103e-10	3.78103e-10	1	0	0	1	0	0
AAACCAAGTAC	8	40	11	212.416	448234373	101	942695691	440	5	0.0376619	0.18831	0.0424315	0.0020714	0.000466747	0.544554	4.62125e-09	4.62125e-09	1	0	0	1	1	0
AAACCAATAACTAATTTCCCAGT	1	4	23	212.416	448234373	101	942695691	92	4	0.00470774	0.018831	0.00424315	0.000433112	9.75925e-05	0.910891	9.66262e-10	9.66262e-10	1	0	0	1	1	0
AAACCAC	5	24	7	212.416	448234373	101	942695691	168	4.8	0.0235387	0.112986	0.0254589	0.0007909	0.000178212	0.332673	1.76448e-09	1.76448e-09	1	0	0	1	0	0
AAACCACCAACGAC	1	4	14	212.416	448234373	101	942695691	56	4	0.00470774	0.018831	0.00424315	0.000263633	5.94041e-05	0.554455	5.8816e-10	5.8816e-10	1	0	0	1	1	0
AAACCAGACAGTGGC	2	10	15	212.416	448234373	101	942695691	150	5	0.00941548	0.0470774	0.0106079	0.000706161	0.000159118	0.742574	1.57543e-09	1.57543e-09	1	0	0	1	1	0
AAACCAGCAGCT	10	47	12	212.416	448234373	101	942695691	564	4.7	0.0470774	0.221264	0.049857	0.00265516	0.000598284	0.558416	5.92361e-09	5.92361e-09	1	0	0	1	1	0
AAACCAGTG	125	591	9	212.416	448234373	101	942695691	5319	4.728	0.588467	2.78227	0.626926	0.0250405	0.00564233	0.421307	5.58647e-08	5.58647e-08	1	0	0	1	0	0
AAACCAT	18	99	7	212.416	448234373	101	942695691	693	5.5	0.0847393	0.466066	0.105018	0.00326246	0.000735126	0.381188	7.27847e-09	7.27847e-09	1	0	0	1	0	0
AAACCATGAATACGTG	1	4	16	212.416	448234373	101	942695691	64	4	0.00470774	0.018831	0.00424315	0.000301295	6.78904e-05	0.633663	6.72182e-10	6.72182e-10	1	0	0	1	1	0
AAACCC	6	51	6	212.416	448234373	101	942695691	306	8.5	0.0282464	0.240095	0.0541002	0.00144057	0.000324601	0.50495	3.21387e-09	3.21387e-09	1	0	0	1	1	0
AAACCCATAAACTAT	2	8	15	212.416	448234373	101	942695691	120	4	0.00941548	0.0376619	0.0084863	0.000564929	0.000127295	0.594059	1.26034e-09	1.26034e-09	1	0	0	1	1	0
AAACCCC	225	1067	7	212.416	448234373	101	942695691	7469	4.74222	1.05924	5.02316	1.13186	0.0351621	0.00792302	0.328669	7.84458e-08	7.84458e-08	1	0	0	1	0	0
AAACCCCAT	2	12	9	212.416	448234373	101	942695691	108	6	0.00941548	0.0564929	0.0127295	0.000508436	0.000114565	0.534653	1.13431e-09	1.13431e-09	1	0	0	1	1	0
AAACCCCGT	2	14	9	212.416	448234373	101	942695691	126	7	0.00941548	0.0659083	0.014851	0.000593175	0.000133659	0.623762	1.32336e-09	1.32336e-09	1	0	0	1	1	0
AAACCCCTTCTCAAC	1	4	15	212.416	448234373	101	942695691	60	4	0.00470774	0.018831	0.00424315	0.000282464	6.36473e-05	0.594059	6.30171e-10	6.30171e-10	1	0	0	1	1	0
AAACCCG	1	4	7	212.416	448234373	101	942695691	28	4	0.00470774	0.018831	0.00424315	0.000131817	2.97021e-05	0.277228	2.9408e-10	2.9408e-10	1	0	0	1	0	0
AAACCCGACACCC	1	4	13	212.416	448234373	101	942695691	52	4	0.00470774	0.018831	0.00424315	0.000244802	5.5161e-05	0.514851	5.46148e-10	5.46148e-10	1	0	0	1	1	0
AAACCCT	462	4975	7	212.416	448234373	101	942695691	34825	10.7684	2.17497	23.421	5.27742	0.163947	0.0369419	0.746325	3.65762e-07	3.65762e-07	1	0	0	1	1	0
AAACCG	4	28	6	212.416	448234373	101	942695691	168	7	0.018831	0.131817	0.0297021	0.0007909	0.000178212	0.415842	1.76448e-09	1.76448e-09	1	0	0	1	0	0
AAACCGAAC	2	8	9	212.416	448234373	101	942695691	72	4	0.00941548	0.0376619	0.0084863	0.000338957	7.63767e-05	0.356436	7.56205e-10	7.56205e-10	1	0	0	1	0	0
AAACCGCCG	4	20	9	212.416	448234373	101	942695691	180	5	0.018831	0.0941548	0.0212158	0.000847393	0.000190942	0.445545	1.89051e-09	1.89051e-09	1	0	0	1	0	0
AAACCGG	5	60	7	212.416	448234373	101	942695691	420	12	0.0235387	0.282464	0.0636473	0.00197725	0.000445531	0.831683	4.4112e-09	4.4112e-09	1	0	0	1	1	0
AAACCGGAGCCG	2	9	12	212.416	448234373	101	942695691	108	4.5	0.00941548	0.0423696	0.00954709	0.000508436	0.000114565	0.534653	1.13431e-09	1.13431e-09	1	0	0	1	1	0
AAACCGGGACGGATCG	1	4	16	212.416	448234373	101	942695691	64	4	0.00470774	0.018831	0.00424315	0.000301295	6.78904e-05	0.633663	6.72182e-10	6.72182e-10	1	0	0	1	1	0
AAACCGT	1	14	7	212.416	448234373	101	942695691	98	14	0.00470774	0.0659083	0.014851	0.000461358	0.000103957	0.970297	1.02928e-09	1.02928e-09	1	0	0	1	1	0
AAACCGTG	4	18	8	212.416	448234373	101	942695691	144	4.5	0.018831	0.0847393	0.0190942	0.000677914	0.000152753	0.356436	1.51241e-09	1.51241e-09	1	0	0	1	0	0
AAACCT	23	301	6	212.416	448234373	101	942695691	1806	13.087	0.108278	1.41703	0.319297	0.00850217	0.00191578	0.777443	1.89681e-08	1.89681e-08	1	0	0	1	1	0
AAACCTAT	1	5	8	212.416	448234373	101	942695691	40	5	0.00470774	0.0235387	0.00530394	0.00018831	4.24315e-05	0.39604	4.20114e-10	4.20114e-10	1	0	0	1	0	0
AAACCTC	2	14	7	212.416	448234373	101	942695691	98	7	0.00941548	0.0659083	0.014851	0.000461358	0.000103957	0.485149	1.02928e-09	1.02928e-09	1	0	0	1	0	0
AAACCTCTTGCGATCACGT	1	4	19	212.416	448234373	101	942695691	76	4	0.00470774	0.018831	0.00424315	0.000357788	8.06199e-05	0.752475	7.98216e-10	7.98216e-10	1	0	0	1	1	0
AAACCTG	4	16	7	212.416	448234373	101	942695691	112	4	0.018831	0.0753238	0.0169726	0.000527267	0.000118808	0.277228	1.17632e-09	1.17632e-09	1	0	0	1	0	0
AAACCTGAAGTT	6	31	12	212.416	448234373	101	942695691	372	5.16667	0.0282464	0.14594	0.0328844	0.00175128	0.000394613	0.613861	3.90706e-09	3.90706e-09	1	0	0	1	1	0
AAACCTGACGAGAAG	1	4	15	212.416	448234373	101	942695691	60	4	0.00470774	0.018831	0.00424315	0.000282464	6.36473e-05	0.594059	6.30171e-10	6.30171e-10	1	0	0	1	1	0
AAACCTGAGCATACTGAT	1	4	18	212.416	448234373	101	942695691	72	4	0.00470774	0.018831	0.00424315	0.000338957	7.63767e-05	0.712871	7.56205e-10	7.56205e-10	1	0	0	1	1	0
AAACCTGAGCCT	7	30	12	212.416	448234373	101	942695691	360	4.28571	0.0329542	0.141232	0.0318236	0.00169479	0.000381884	0.509194	3.78103e-09	3.78103e-09	1	0	0	1	1	0
AAACCTGC	5	40	8	212.416	448234373	101	942695691	320	8	0.0235387	0.18831	0.0424315	0.00150648	0.000339452	0.633663	3.36091e-09	3.36091e-09	1	0	0	1	1	0
AAACCTGTCCCCTG	1	4	14	212.416	448234373	101	942695691	56	4	0.00470774	0.018831	0.00424315	0.000263633	5.94041e-05	0.554455	5.8816e-10	5.8816e-10	1	0	0	1	1	0
AAACCTT	6	29	7	212.416	448234373	101	942695691	203	4.83333	0.0282464	0.136524	0.0307628	0.000955671	0.00021534	0.334983	2.13208e-09	2.13208e-09	1	0	0	1	0	0
AAACCTTATTC	10	50	11	212.416	448234373	101	942695691	550	5	0.0470774	0.235387	0.0530394	0.00258926	0.000583433	0.544554	5.77657e-09	5.77657e-09	1	0	0	1	1	0
AAACCTTGATTT	1	5	12	212.416	448234373	101	942695691	60	5	0.00470774	0.0235387	0.00530394	0.000282464	6.36473e-05	0.594059	6.30171e-10	6.30171e-10	1	0	0	1	1	0
AAACCTTGT	1	8	9	212.416	448234373	101	942695691	72	8	0.00470774	0.0376619	0.0084863	0.000338957	7.63767e-05	0.712871	7.56205e-10	7.56205e-10	1	0	0	1	1	0
AAACG	3	19	5	212.416	448234373	101	942695691	95	6.33333	0.0141232	0.089447	0.020155	0.000447235	0.000100775	0.313531	9.97771e-10	9.97771e-10	1	0	0	1	0	0
AAACGAAC	19	177	8	212.416	448234373	101	942695691	1416	9.31579	0.089447	0.83327	0.187759	0.00666616	0.00150208	0.737884	1.4872e-08	1.4872e-08	1	0	0	1	1	0
AAACGAACT	4	36	9	212.416	448234373	101	942695691	324	9	0.018831	0.169479	0.0381884	0.00152531	0.000343695	0.80198	3.40292e-09	3.40292e-09	1	0	0	1	1	0
AAACGAAGG	1	4	9	212.416	448234373	101	942695691	36	4	0.00470774	0.018831	0.00424315	0.000169479	3.81884e-05	0.356436	3.78103e-10	3.78103e-10	1	0	0	1	0	0
AAACGAATG	1	6	9	212.416	448234373	101	942695691	54	6	0.00470774	0.0282464	0.00636473	0.000254218	5.72825e-05	0.534653	5.67154e-10	5.67154e-10	1	0	0	1	1	0
AAACGAATGCC	4	17	11	212.416	448234373	101	942695691	187	4.25	0.018831	0.0800315	0.0180334	0.000880347	0.000198367	0.462871	1.96403e-09	1.96403e-09	1	0	0	1	0	0
AAACGAC	3	17	7	212.416	448234373	101	942695691	119	5.66667	0.0141232	0.0800315	0.0180334	0.000560221	0.000126234	0.392739	1.24984e-09	1.24984e-09	1	0	0	1	0	0
AAACGACAT	2	14	9	212.416	448234373	101	942695691	126	7	0.00941548	0.0659083	0.014851	0.000593175	0.000133659	0.623762	1.32336e-09	1.32336e-09	1	0	0	1	1	0
AAACGAT	1	14	7	212.416	448234373	101	942695691	98	14	0.00470774	0.0659083	0.014851	0.000461358	0.000103957	0.970297	1.02928e-09	1.02928e-09	1	0	0	1	1	0
AAACGC	2	8	6	212.416	448234373	101	942695691	48	4	0.00941548	0.0376619	0.0084863	0.000225971	5.09178e-05	0.237624	5.04137e-10	5.04137e-10	1	0	0	1	0	0
AAACGCAACC	1	4	10	212.416	448234373	101	942695691	40	4	0.00470774	0.018831	0.00424315	0.00018831	4.24315e-05	0.39604	4.20114e-10	4.20114e-10	1	0	0	1	0	0
AAACGCACAT	2	14	10	212.416	448234373	101	942695691	140	7	0.00941548	0.0659083	0.014851	0.000659083	0.00014851	0.693069	1.4704e-09	1.4704e-09	1	0	0	1	1	0
AAACGCCGAG	2	10	10	212.416	448234373	101	942695691	100	5	0.00941548	0.0470774	0.0106079	0.000470774	0.000106079	0.49505	1.05028e-09	1.05028e-09	1	0	0	1	0	0
AAACGCCGATACCAACGG	1	4	18	212.416	448234373	101	942695691	72	4	0.00470774	0.018831	0.00424315	0.000338957	7.63767e-05	0.712871	7.56205e-10	7.56205e-10	1	0	0	1	1	0
AAACGCGAGAGTCTGAGCCGG	1	4	21	212.416	448234373	101	942695691	84	4	0.00470774	0.018831	0.00424315	0.00039545	8.91062e-05	0.831683	8.82239e-10	8.82239e-10	1	0	0	1	1	0
AAACGCGATGTTCC	4	17	14	212.416	448234373	101	942695691	238	4.25	0.018831	0.0800315	0.0180334	0.00112044	0.000252467	0.589109	2.49968e-09	2.49968e-09	1	0	0	1	1	0
AAACGCGGGCC	1	4	11	212.416	448234373	101	942695691	44	4	0.00470774	0.018831	0.00424315	0.00020714	4.66747e-05	0.435644	4.62125e-10	4.62125e-10	1	0	0	1	0	0
AAACGCTAGCCTGC	1	4	14	212.416	448234373	101	942695691	56	4	0.00470774	0.018831	0.00424315	0.000263633	5.94041e-05	0.554455	5.8816e-10	5.8816e-10	1	0	0	1	1	0
AAACGCTG	1	4	8	212.416	448234373	101	942695691	32	4	0.00470774	0.018831	0.00424315	0.000150648	3.39452e-05	0.316832	3.36091e-10	3.36091e-10	1	0	0	1	0	0
AAACGG	14	83	6	212.416	448234373	101	942695691	498	5.92857	0.0659083	0.390742	0.0880454	0.00234445	0.000528272	0.352192	5.23042e-09	5.23042e-09	1	0	0	1	0	0
AAACGGAC	1	4	8	212.416	448234373	101	942695691	32	4	0.00470774	0.018831	0.00424315	0.000150648	3.39452e-05	0.316832	3.36091e-10	3.36091e-10	1	0	0	1	0	0
AAACGGC	2	10	7	212.416	448234373	101	942695691	70	5	0.00941548	0.0470774	0.0106079	0.000329542	7.42551e-05	0.346535	7.35199e-10	7.35199e-10	1	0	0	1	0	0
AAACGGG	57	231	7	212.416	448234373	101	942695691	1617	4.05263	0.268341	1.08749	0.245042	0.00761241	0.00171529	0.280875	1.69831e-08	1.69831e-08	1	0	0	1	0	0
AAACGGTG	1	5	8	212.416	448234373	101	942695691	40	5	0.00470774	0.0235387	0.00530394	0.00018831	4.24315e-05	0.39604	4.20114e-10	4.20114e-10	1	0	0	1	0	0
AAACGGTGTCAGTCAAG	2	10	17	212.416	448234373	101	942695691	170	5	0.00941548	0.0470774	0.0106079	0.000800315	0.000180334	0.841584	1.78548e-09	1.78548e-09	1	0	0	1	1	0
AAACGT	9	36	6	212.416	448234373	101	942695691	216	4	0.0423696	0.169479	0.0381884	0.00101687	0.00022913	0.237624	2.26862e-09	2.26862e-09	1	0	0	1	0	0
AAACGTACGCAAG	1	4	13	212.416	448234373	101	942695691	52	4	0.00470774	0.018831	0.00424315	0.000244802	5.5161e-05	0.514851	5.46148e-10	5.46148e-10	1	0	0	1	1	0
AAACGTATTT	1	4	10	212.416	448234373	101	942695691	40	4	0.00470774	0.018831	0.00424315	0.00018831	4.24315e-05	0.39604	4.20114e-10	4.20114e-10	1	0	0	1	0	0
AAACGTCGG	2	12	9	212.416	448234373	101	942695691	108	6	0.00941548	0.0564929	0.0127295	0.000508436	0.000114565	0.534653	1.13431e-09	1.13431e-09	1	0	0	1	1	0
AAACT	82	560	5	212.416	448234373	101	942695691	2800	6.82927	0.386034	2.63633	0.594041	0.0131817	0.00297021	0.338083	2.9408e-08	2.9408e-08	1	0	0	1	0	0
AAACTAAC	61	399	8	212.416	448234373	101	942695691	3192	6.54098	0.287172	1.87839	0.423254	0.0150271	0.00338603	0.518098	3.35251e-08	3.35251e-08	1	0	0	1	1	0
AAACTAACT	15	116	9	212.416	448234373	101	942695691	1044	7.73333	0.0706161	0.546098	0.123051	0.00491488	0.00110746	0.689109	1.0965e-08	1.0965e-08	1	0	0	1	1	0
AAACTAATTC	2	8	10	212.416	448234373	101	942695691	80	4	0.00941548	0.0376619	0.0084863	0.000376619	8.4863e-05	0.39604	8.40228e-10	8.40228e-10	1	0	0	1	0	0
AAACTAC	3	12	7	212.416	448234373	101	942695691	84	4	0.0141232	0.0564929	0.0127295	0.00039545	8.91062e-05	0.277228	8.82239e-10	8.82239e-10	1	0	0	1	0	0
AAACTACCAAAG	2	9	12	212.416	448234373	101	942695691	108	4.5	0.00941548	0.0423696	0.00954709	0.000508436	0.000114565	0.534653	1.13431e-09	1.13431e-09	1	0	0	1	1	0
AAACTAG	2	12	7	212.416	448234373	101	942695691	84	6	0.00941548	0.0564929	0.0127295	0.00039545	8.91062e-05	0.415842	8.82239e-10	8.82239e-10	1	0	0	1	0	0
AAACTAGAGACTAG	1	4	14	212.416	448234373	101	942695691	56	4	0.00470774	0.018831	0.00424315	0.000263633	5.94041e-05	0.554455	5.8816e-10	5.8816e-10	1	0	0	1	1	0
AAACTAGCAGGC	1	4	12	212.416	448234373	101	942695691	48	4	0.00470774	0.018831	0.00424315	0.000225971	5.09178e-05	0.475248	5.04137e-10	5.04137e-10	1	0	0	1	0	0
AAACTAGGTGTCAACTATTGGGT	1	4	23	212.416	448234373	101	942695691	92	4	0.00470774	0.018831	0.00424315	0.000433112	9.75925e-05	0.910891	9.66262e-10	9.66262e-10	1	0	0	1	1	0
AAACTAT	6	56	7	212.416	448234373	101	942695691	392	9.33333	0.0282464	0.263633	0.0594041	0.00184543	0.000415829	0.646865	4.11712e-09	4.11712e-09	1	0	0	1	1	0
AAACTATAC	1	6	9	212.416	448234373	101	942695691	54	6	0.00470774	0.0282464	0.00636473	0.000254218	5.72825e-05	0.534653	5.67154e-10	5.67154e-10	1	0	0	1	1	0
AAACTATC	1	4	8	212.416	448234373	101	942695691	32	4	0.00470774	0.018831	0.00424315	0.000150648	3.39452e-05	0.316832	3.36091e-10	3.36091e-10	1	0	0	1	0	0
AAACTATCAATTATATTGCCTT	1	4	22	212.416	448234373	101	942695691	88	4	0.00470774	0.018831	0.00424315	0.000414281	9.33493e-05	0.871287	9.24251e-10	9.24251e-10	1	0	0	1	1	0
AAACTC	94	410	6	212.416	448234373	101	942695691	2460	4.3617	0.442527	1.93017	0.434923	0.011581	0.00260954	0.259111	2.5837e-08	2.5837e-08	1	0	0	1	0	0
AAACTCAAGT	1	4	10	212.416	448234373	101	942695691	40	4	0.00470774	0.018831	0.00424315	0.00018831	4.24315e-05	0.39604	4.20114e-10	4.20114e-10	1	0	0	1	0	0
AAACTCAC	1	4	8	212.416	448234373	101	942695691	32	4	0.00470774	0.018831	0.00424315	0.000150648	3.39452e-05	0.316832	3.36091e-10	3.36091e-10	1	0	0	1	0	0
AAACTCAGAACTCCC	1	4	15	212.416	448234373	101	942695691	60	4	0.00470774	0.018831	0.00424315	0.000282464	6.36473e-05	0.594059	6.30171e-10	6.30171e-10	1	0	0	1	1	0
AAACTCC	9	36	7	212.416	448234373	101	942695691	252	4	0.0423696	0.169479	0.0381884	0.00118635	0.000267319	0.277228	2.64672e-09	2.64672e-09	1	0	0	1	0	0
AAACTCCGAGCC	1	4	12	212.416	448234373	101	942695691	48	4	0.00470774	0.018831	0.00424315	0.000225971	5.09178e-05	0.475248	5.04137e-10	5.04137e-10	1	0	0	1	0	0
AAACTCCTGCTGCTGATG	6	26	18	212.416	448234373	101	942695691	468	4.33333	0.0282464	0.122401	0.0275805	0.00220322	0.000496449	0.772277	4.91533e-09	4.91533e-09	1	0	0	1	1	0
AAACTCG	4	16	7	212.416	448234373	101	942695691	112	4	0.018831	0.0753238	0.0169726	0.000527267	0.000118808	0.277228	1.17632e-09	1.17632e-09	1	0	0	1	0	0
AAACTCGGC	8	46	9	212.416	448234373	101	942695691	414	5.75	0.0376619	0.216556	0.0487962	0.001949	0.000439166	0.512376	4.34818e-09	4.34818e-09	1	0	0	1	1	0
AAACTCGGGAAGCG	1	4	14	212.416	448234373	101	942695691	56	4	0.00470774	0.018831	0.00424315	0.000263633	5.94041e-05	0.554455	5.8816e-10	5.8816e-10	1	0	0	1	1	0
AAACTG	5	23	6	212.416	448234373	101	942695691	138	4.6	0.0235387	0.108278	0.0243981	0.000649668	0.000146389	0.273267	1.44939e-09	1.44939e-09	1	0	0	1	0	0
AAACTGAG	1	7	8	212.416	448234373	101	942695691	56	7	0.00470774	0.0329542	0.00742551	0.000263633	5.94041e-05	0.554455	5.8816e-10	5.8816e-10	1	0	0	1	1	0
AAACTGC	2	10	7	212.416	448234373	101	942695691	70	5	0.00941548	0.0470774	0.0106079	0.000329542	7.42551e-05	0.346535	7.35199e-10	7.35199e-10	1	0	0	1	0	0
AAACTGCC	1	7	8	212.416	448234373	101	942695691	56	7	0.00470774	0.0329542	0.00742551	0.000263633	5.94041e-05	0.554455	5.8816e-10	5.8816e-10	1	0	0	1	1	0
AAACTGCG	33	200	8	212.416	448234373	101	942695691	1600	6.06061	0.155355	0.941548	0.212158	0.00753238	0.00169726	0.480048	1.68046e-08	1.68046e-08	1	0	0	1	0	0
AAACTGCGAAT	1	6	11	212.416	448234373	101	942695691	66	6	0.00470774	0.0282464	0.00636473	0.000310711	7.0012e-05	0.653465	6.93188e-10	6.93188e-10	1	0	0	1	1	0
AAACTGG	7	28	7	212.416	448234373	101	942695691	196	4	0.0329542	0.131817	0.0297021	0.000922717	0.000207914	0.277228	2.05856e-09	2.05856e-09	1	0	0	1	0	0
AAACTGTAATAGT	1	7	13	212.416	448234373	101	942695691	91	7	0.00470774	0.0329542	0.00742551	0.000428404	9.65317e-05	0.90099	9.55759e-10	9.55759e-10	1	0	0	1	1	0
AAACTGTGGGCCGATCG	3	12	17	212.416	448234373	101	942695691	204	4	0.0141232	0.0564929	0.0127295	0.000960379	0.000216401	0.673267	2.14258e-09	2.14258e-09	1	0	0	1	1	0
AAACTGTTCGCCCACCTGGTT	1	4	21	212.416	448234373	101	942695691	84	4	0.00470774	0.018831	0.00424315	0.00039545	8.91062e-05	0.831683	8.82239e-10	8.82239e-10	1	0	0	1	1	0
AAACTT	9	45	6	212.416	448234373	101	942695691	270	5	0.0423696	0.211848	0.0477354	0.00127109	0.000286413	0.29703	2.83577e-09	2.83577e-09	1	0	0	1	0	0
AAACTTAAT	3	14	9	212.416	448234373	101	942695691	126	4.66667	0.0141232	0.0659083	0.014851	0.000593175	0.000133659	0.415842	1.32336e-09	1.32336e-09	1	0	0	1	0	0
AAACTTACGCGAG	1	4	13	212.416	448234373	101	942695691	52	4	0.00470774	0.018831	0.00424315	0.000244802	5.5161e-05	0.514851	5.46148e-10	5.46148e-10	1	0	0	1	1	0
AAACTTC	2	10	7	212.416	448234373	101	942695691	70	5	0.00941548	0.0470774	0.0106079	0.000329542	7.42551e-05	0.346535	7.35199e-10	7.35199e-10	1	0	0	1	0	0
AAACTTCGGAAT	3	12	12	212.416	448234373	101	942695691	144	4	0.0141232	0.0564929	0.0127295	0.000677914	0.000152753	0.475248	1.51241e-09	1.51241e-09	1	0	0	1	0	0
AAACTTCGGGAC	1	4	12	212.416	448234373	101	942695691	48	4	0.00470774	0.018831	0.00424315	0.000225971	5.09178e-05	0.475248	5.04137e-10	5.04137e-10	1	0	0	1	0	0
AAACTTCGGGGC	1	7	12	212.416	448234373	101	942695691	84	7	0.00470774	0.0329542	0.00742551	0.00039545	8.91062e-05	0.831683	8.82239e-10	8.82239e-10	1	0	0	1	1	0
AAACTTCT	223	1303	8	212.416	448234373	101	942695691	10424	5.84305	1.04983	6.13418	1.38221	0.0490735	0.0110577	0.462816	1.09482e-07	1.09482e-07	1	0	0	1	0	0
AAACTTCTTGCGATCATGT	1	4	19	212.416	448234373	101	942695691	76	4	0.00470774	0.018831	0.00424315	0.000357788	8.06199e-05	0.752475	7.98216e-10	7.98216e-10	1	0	0	1	1	0
AAACTTG	1	4	7	212.416	448234373	101	942695691	28	4	0.00470774	0.018831	0.00424315	0.000131817	2.97021e-05	0.277228	2.9408e-10	2.9408e-10	1	0	0	1	0	0
AAACTTT	8	33	7	212.416	448234373	101	942695691	231	4.125	0.0376619	0.155355	0.035006	0.00108749	0.000245042	0.285891	2.42616e-09	2.42616e-09	1	0	0	1	0	0
AAACTTTATTATTGCTAATTT	4	16	21	212.416	448234373	101	942695691	336	4	0.018831	0.0753238	0.0169726	0.0015818	0.000356425	0.831683	3.52896e-09	3.52896e-09	1	0	0	1	1	0
AAAG	9469	177605	4	212.416	448234373	101	942695691	710420	18.7565	44.5776	836.118	188.401	3.34447	0.753605	0.74283	7.46143e-06	7.46143e-06	1	0	0	0	1	0
AAAGAAAGAAG	1	4	11	212.416	448234373	101	942695691	44	4	0.00470774	0.018831	0.00424315	0.00020714	4.66747e-05	0.435644	4.62125e-10	4.62125e-10	1	0	0	1	0	0
AAAGAAAGAAGG	2	10	12	212.416	448234373	101	942695691	120	5	0.00941548	0.0470774	0.0106079	0.000564929	0.000127295	0.594059	1.26034e-09	1.26034e-09	1	0	0	1	1	0
AAAGAAAGCATG	1	4	12	212.416	448234373	101	942695691	48	4	0.00470774	0.018831	0.00424315	0.000225971	5.09178e-05	0.475248	5.04137e-10	5.04137e-10	1	0	0	1	0	0
AAAGAAAGTC	1	10	10	212.416	448234373	101	942695691	100	10	0.00470774	0.0470774	0.0106079	0.000470774	0.000106079	0.990099	1.05028e-09	1.05028e-09	1	0	0	1	1	0
AAAGAAATAGAT	4	22	12	212.416	448234373	101	942695691	264	5.5	0.018831	0.10357	0.0233373	0.00124284	0.000280048	0.653465	2.77275e-09	2.77275e-09	1	0	0	1	1	0
AAAGAAATT	8	32	9	212.416	448234373	101	942695691	288	4	0.0376619	0.150648	0.0339452	0.00135583	0.000305507	0.356436	3.02482e-09	3.02482e-09	1	0	0	1	0	0
AAAGAAC	51	594	7	212.416	448234373	101	942695691	4158	11.6471	0.240095	2.7964	0.630108	0.0195748	0.00441076	0.807222	4.36708e-08	4.36708e-08	1	0	0	1	1	0
AAAGAAG	15	173	7	212.416	448234373	101	942695691	1211	11.5333	0.0706161	0.814439	0.183516	0.00570107	0.00128461	0.79934	1.27189e-08	1.27189e-08	1	0	0	1	1	0
AAAGAAGAAAGC	6	25	12	212.416	448234373	101	942695691	300	4.16667	0.0282464	0.117693	0.0265197	0.00141232	0.000318236	0.49505	3.15085e-09	3.15085e-09	1	0	0	1	0	0
AAAGAAGAAG	9	83	10	212.416	448234373	101	942695691	830	9.22222	0.0423696	0.390742	0.0880454	0.00390742	0.000880454	0.913091	8.71736e-09	8.71736e-09	1	0	0	1	1	0
AAAGAAGACAAC	1	5	12	212.416	448234373	101	942695691	60	5	0.00470774	0.0235387	0.00530394	0.000282464	6.36473e-05	0.594059	6.30171e-10	6.30171e-10	1	0	0	1	1	0
AAAGAAGAGG	1	4	10	212.416	448234373	101	942695691	40	4	0.00470774	0.018831	0.00424315	0.00018831	4.24315e-05	0.39604	4.20114e-10	4.20114e-10	1	0	0	1	0	0
AAAGAAGATAAT	2	8	12	212.416	448234373	101	942695691	96	4	0.00941548	0.0376619	0.0084863	0.000451943	0.000101836	0.475248	1.00827e-09	1.00827e-09	1	0	0	1	0	0
AAAGAAGG	778	7307	8	212.416	448234373	101	942695691	58456	9.39203	3.66262	34.3994	7.75118	0.275196	0.0620094	0.743923	6.13955e-07	6.13955e-07	1	0	0	1	1	0
AAAGAAGGAATG	174	845	12	212.416	448234373	101	942695691	10140	4.85632	0.819146	3.97804	0.896366	0.0477365	0.0107564	0.576989	1.06499e-07	1.06499e-07	1	0	0	1	1	0
AAAGAAGGG	4	18	9	212.416	448234373	101	942695691	162	4.5	0.018831	0.0847393	0.0190942	0.000762654	0.000171848	0.40099	1.70146e-09	1.70146e-09	1	0	0	1	0	0
AAAGAAGGGAG	1	7	11	212.416	448234373	101	942695691	77	7	0.00470774	0.0329542	0.00742551	0.000362496	8.16807e-05	0.762376	8.08719e-10	8.08719e-10	1	0	0	1	1	0
AAAGAAGGTGGTGCC	3	16	15	212.416	448234373	101	942695691	240	5.33333	0.0141232	0.0753238	0.0169726	0.00112986	0.000254589	0.792079	2.52068e-09	2.52068e-09	1	0	0	1	1	0
AAAGAAT	4	17	7	212.416	448234373	101	942695691	119	4.25	0.018831	0.0800315	0.0180334	0.000560221	0.000126234	0.294554	1.24984e-09	1.24984e-09	1	0	0	1	0	0
AAAGAATAG	4	24	9	212.416	448234373	101	942695691	216	6	0.018831	0.112986	0.0254589	0.00101687	0.00022913	0.534653	2.26862e-09	2.26862e-09	1	0	0	1	1	0
AAAGAATAGTTATTGCAATACT	1	4	22	212.416	448234373	101	942695691	88	4	0.00470774	0.018831	0.00424315	0.000414281	9.33493e-05	0.871287	9.24251e-10	9.24251e-10	1	0	0	1	1	0
AAAGAATCG	2	8	9	212.416	448234373	101	942695691	72	4	0.00941548	0.0376619	0.0084863	0.000338957	7.63767e-05	0.356436	7.56205e-10	7.56205e-10	1	0	0	1	0	0
AAAGAATG	12	59	8	212.416	448234373	101	942695691	472	4.91667	0.0564929	0.277757	0.0625865	0.00222205	0.000500692	0.389439	4.95734e-09	4.95734e-09	1	0	0	1	0	0
AAAGAC	54	501	6	212.416	448234373	101	942695691	3006	9.27778	0.254218	2.35858	0.531455	0.0141515	0.00318873	0.551155	3.15716e-08	3.15716e-08	1	0	0	1	1	0
AAAGACAATGAC	1	4	12	212.416	448234373	101	942695691	48	4	0.00470774	0.018831	0.00424315	0.000225971	5.09178e-05	0.475248	5.04137e-10	5.04137e-10	1	0	0	1	0	0
AAAGACACAAGT	1	6	12	212.416	448234373	101	942695691	72	6	0.00470774	0.0282464	0.00636473	0.000338957	7.63767e-05	0.712871	7.56205e-10	7.56205e-10	1	0	0	1	1	0
AAAGACAGC	1	4	9	212.416	448234373	101	942695691	36	4	0.00470774	0.018831	0.00424315	0.000169479	3.81884e-05	0.356436	3.78103e-10	3.78103e-10	1	0	0	1	0	0
AAAGACAGT	1	4	9	212.416	448234373	101	942695691	36	4	0.00470774	0.018831	0.00424315	0.000169479	3.81884e-05	0.356436	3.78103e-10	3.78103e-10	1	0	0	1	0	0
AAAGACC	2	8	7	212.416	448234373	101	942695691	56	4	0.00941548	0.0376619	0.0084863	0.000263633	5.94041e-05	0.277228	5.8816e-10	5.8816e-10	1	0	0	1	0	0
AAAGACGACAAT	1	4	12	212.416	448234373	101	942695691	48	4	0.00470774	0.018831	0.00424315	0.000225971	5.09178e-05	0.475248	5.04137e-10	5.04137e-10	1	0	0	1	0	0
AAAGAG	434	2529	6	212.416	448234373	101	942695691	15174	5.82719	2.04316	11.9059	2.68273	0.0714352	0.0160964	0.34617	1.5937e-07	1.5937e-07	1	0	0	1	0	0
AAAGAGAAG	1	11	9	212.416	448234373	101	942695691	99	11	0.00470774	0.0517851	0.0116687	0.000466066	0.000105018	0.980198	1.03978e-09	1.03978e-09	1	0	0	1	1	0
AAAGAGAATAAG	1	4	12	212.416	448234373	101	942695691	48	4	0.00470774	0.018831	0.00424315	0.000225971	5.09178e-05	0.475248	5.04137e-10	5.04137e-10	1	0	0	1	0	0
AAAGAGAC	1	7	8	212.416	448234373	101	942695691	56	7	0.00470774	0.0329542	0.00742551	0.000263633	5.94041e-05	0.554455	5.8816e-10	5.8816e-10	1	0	0	1	1	0
AAAGAGACCCC	2	9	11	212.416	448234373	101	942695691	99	4.5	0.00941548	0.0423696	0.00954709	0.000466066	0.000105018	0.490099	1.03978e-09	1.03978e-09	1	0	0	1	0	0
AAAGAGAGAGTCTCTAAT	2	8	18	212.416	448234373	101	942695691	144	4	0.00941548	0.0376619	0.0084863	0.000677914	0.000152753	0.712871	1.51241e-09	1.51241e-09	1	0	0	1	1	0
AAAGAGAGGG	1	5	10	212.416	448234373	101	942695691	50	5	0.00470774	0.0235387	0.00530394	0.000235387	5.30394e-05	0.49505	5.25142e-10	5.25142e-10	1	0	0	1	0	0
AAAGAGAGGGAATG	1	7	14	212.416	448234373	101	942695691	98	7	0.00470774	0.0329542	0.00742551	0.000461358	0.000103957	0.970297	1.02928e-09	1.02928e-09	1	0	0	1	1	0
AAAGAGATAAGAGAGAGTAGACAT	2	8	24	212.416	448234373	101	942695691	192	4	0.00941548	0.0376619	0.0084863	0.000903886	0.000203671	0.950495	2.01655e-09	2.01655e-09	1	0	0	1	1	0
AAAGAGC	1	4	7	212.416	448234373	101	942695691	28	4	0.00470774	0.018831	0.00424315	0.000131817	2.97021e-05	0.277228	2.9408e-10	2.9408e-10	1	0	0	1	0	0
AAAGAGCGCGAC	1	4	12	212.416	448234373	101	942695691	48	4	0.00470774	0.018831	0.00424315	0.000225971	5.09178e-05	0.475248	5.04137e-10	5.04137e-10	1	0	0	1	0	0
AAAGAGCGTTGCATGGACTGAC	2	8	22	212.416	448234373	101	942695691	176	4	0.00941548	0.0376619	0.0084863	0.000828562	0.000186699	0.871287	1.8485e-09	1.8485e-09	1	0	0	1	1	0
AAAGAGG	4	22	7	212.416	448234373	101	942695691	154	5.5	0.018831	0.10357	0.0233373	0.000724992	0.000163361	0.381188	1.61744e-09	1.61744e-09	1	0	0	1	0	0
AAAGAGGC	1	4	8	212.416	448234373	101	942695691	32	4	0.00470774	0.018831	0.00424315	0.000150648	3.39452e-05	0.316832	3.36091e-10	3.36091e-10	1	0	0	1	0	0
AAAGAGGCGAATG	2	13	13	212.416	448234373	101	942695691	169	6.5	0.00941548	0.0612006	0.0137902	0.000795608	0.000179273	0.836634	1.77498e-09	1.77498e-09	1	0	0	1	1	0
AAAGAGT	10	49	7	212.416	448234373	101	942695691	343	4.9	0.0470774	0.230679	0.0519786	0.00161475	0.00036385	0.339604	3.60248e-09	3.60248e-09	1	0	0	1	0	0
AAAGAGTCAG	2	18	10	212.416	448234373	101	942695691	180	9	0.00941548	0.0847393	0.0190942	0.000847393	0.000190942	0.891089	1.89051e-09	1.89051e-09	1	0	0	1	1	0
AAAGAGTG	32	203	8	212.416	448234373	101	942695691	1624	6.34375	0.150648	0.955671	0.21534	0.00764537	0.00172272	0.502475	1.70566e-08	1.70566e-08	1	0	0	1	1	0
AAAGAT	39	183	6	212.416	448234373	101	942695691	1098	4.69231	0.183602	0.861516	0.194124	0.0051691	0.00116474	0.278751	1.15321e-08	1.15321e-08	1	0	0	1	0	0
AAAGATAAGT	5	20	10	212.416	448234373	101	942695691	200	4	0.0235387	0.0941548	0.0212158	0.000941548	0.000212158	0.39604	2.10057e-09	2.10057e-09	1	0	0	1	0	0
AAAGATAG	19	179	8	212.416	448234373	101	942695691	1432	9.42105	0.089447	0.842685	0.189881	0.00674148	0.00151905	0.746222	1.50401e-08	1.50401e-08	1	0	0	1	1	0
AAAGATATACTT	1	4	12	212.416	448234373	101	942695691	48	4	0.00470774	0.018831	0.00424315	0.000225971	5.09178e-05	0.475248	5.04137e-10	5.04137e-10	1	0	0	1	0	0
AAAGATCATCTGAGCAATTAG	1	4	21	212.416	448234373	101	942695691	84	4	0.00470774	0.018831	0.00424315	0.00039545	8.91062e-05	0.831683	8.82239e-10	8.82239e-10	1	0	0	1	1	0
AAAGATG	5	25	7	212.416	448234373	101	942695691	175	5	0.0235387	0.117693	0.0265197	0.000823854	0.000185638	0.346535	1.838e-09	1.838e-09	1	0	0	1	0	0
AAAGATGAGAG	1	8	11	212.416	448234373	101	942695691	88	8	0.00470774	0.0376619	0.0084863	0.000414281	9.33493e-05	0.871287	9.24251e-10	9.24251e-10	1	0	0	1	1	0
AAAGATGAT	1	8	9	212.416	448234373	101	942695691	72	8	0.00470774	0.0376619	0.0084863	0.000338957	7.63767e-05	0.712871	7.56205e-10	7.56205e-10	1	0	0	1	1	0
AAAGATT	5	26	7	212.416	448234373	101	942695691	182	5.2	0.0235387	0.122401	0.0275805	0.000856808	0.000193063	0.360396	1.91152e-09	1.91152e-09	1	0	0	1	0	0
AAAGATTAGCC	1	4	11	212.416	448234373	101	942695691	44	4	0.00470774	0.018831	0.00424315	0.00020714	4.66747e-05	0.435644	4.62125e-10	4.62125e-10	1	0	0	1	0	0
AAAGATTGTCG	2	16	11	212.416	448234373	101	942695691	176	8	0.00941548	0.0753238	0.0169726	0.000828562	0.000186699	0.871287	1.8485e-09	1.8485e-09	1	0	0	1	1	0
AAAGC	7	59	5	212.416	448234373	101	942695691	295	8.42857	0.0329542	0.277757	0.0625865	0.00138878	0.000312932	0.417256	3.09834e-09	3.09834e-09	1	0	0	1	0	0
AAAGCAAG	18	142	8	212.416	448234373	101	942695691	1136	7.88889	0.0847393	0.668499	0.150632	0.00534799	0.00120505	0.624862	1.19312e-08	1.19312e-08	1	0	0	1	1	0
AAAGCAAGAAC	2	8	11	212.416	448234373	101	942695691	88	4	0.00941548	0.0376619	0.0084863	0.000414281	9.33493e-05	0.435644	9.24251e-10	9.24251e-10	1	0	0	1	0	0
AAAGCAC	4	30	7	212.416	448234373	101	942695691	210	7.5	0.018831	0.141232	0.0318236	0.000988625	0.000222765	0.519802	2.2056e-09	2.2056e-09	1	0	0	1	1	0
AAAGCACAACTAGTTAAG	2	9	18	212.416	448234373	101	942695691	162	4.5	0.00941548	0.0423696	0.00954709	0.000762654	0.000171848	0.80198	1.70146e-09	1.70146e-09	1	0	0	1	1	0
AAAGCACTC	1	7	9	212.416	448234373	101	942695691	63	7	0.00470774	0.0329542	0.00742551	0.000296587	6.68296e-05	0.623762	6.61679e-10	6.61679e-10	1	0	0	1	1	0
AAAGCAG	1	5	7	212.416	448234373	101	942695691	35	5	0.00470774	0.0235387	0.00530394	0.000164771	3.71276e-05	0.346535	3.676e-10	3.676e-10	1	0	0	1	0	0
AAAGCAGAAATT	1	4	12	212.416	448234373	101	942695691	48	4	0.00470774	0.018831	0.00424315	0.000225971	5.09178e-05	0.475248	5.04137e-10	5.04137e-10	1	0	0	1	0	0
AAAGCAGGGGCT	1	6	12	212.416	448234373	101	942695691	72	6	0.00470774	0.0282464	0.00636473	0.000338957	7.63767e-05	0.712871	7.56205e-10	7.56205e-10	1	0	0	1	1	0
AAAGCATCTC	8	61	10	212.416	448234373	101	942695691	610	7.625	0.0376619	0.287172	0.0647081	0.00287172	0.000647081	0.75495	6.40674e-09	6.40674e-09	1	0	0	1	1	0
AAAGCC	22	103	6	212.416	448234373	101	942695691	618	4.68182	0.10357	0.484897	0.109261	0.00290938	0.000655567	0.278128	6.49076e-09	6.49076e-09	1	0	0	1	0	0
AAAGCCAAGGCAGAG	1	4	15	212.416	448234373	101	942695691	60	4	0.00470774	0.018831	0.00424315	0.000282464	6.36473e-05	0.594059	6.30171e-10	6.30171e-10	1	0	0	1	1	0
AAAGCCACC	1	4	9	212.416	448234373	101	942695691	36	4	0.00470774	0.018831	0.00424315	0.000169479	3.81884e-05	0.356436	3.78103e-10	3.78103e-10	1	0	0	1	0	0
AAAGCCC	6	30	7	212.416	448234373	101	942695691	210	5	0.0282464	0.141232	0.0318236	0.000988625	0.000222765	0.346535	2.2056e-09	2.2056e-09	1	0	0	1	0	0
AAAGCCCAGCGG	1	4	12	212.416	448234373	101	942695691	48	4	0.00470774	0.018831	0.00424315	0.000225971	5.09178e-05	0.475248	5.04137e-10	5.04137e-10	1	0	0	1	0	0
AAAGCCCC	1	5	8	212.416	448234373	101	942695691	40	5	0.00470774	0.0235387	0.00530394	0.00018831	4.24315e-05	0.39604	4.20114e-10	4.20114e-10	1	0	0	1	0	0
AAAGCCCT	3	22	8	212.416	448234373	101	942695691	176	7.33333	0.0141232	0.10357	0.0233373	0.000828562	0.000186699	0.580858	1.8485e-09	1.8485e-09	1	0	0	1	1	0
AAAGCCG	8	41	7	212.416	448234373	101	942695691	287	5.125	0.0376619	0.193017	0.0434923	0.00135112	0.000304446	0.355198	3.01432e-09	3.01432e-09	1	0	0	1	0	0
AAAGCCGAACCCATC	1	5	15	212.416	448234373	101	942695691	75	5	0.00470774	0.0235387	0.00530394	0.00035308	7.95591e-05	0.742574	7.87714e-10	7.87714e-10	1	0	0	1	1	0
AAAGCCGAGCCT	1	6	12	212.416	448234373	101	942695691	72	6	0.00470774	0.0282464	0.00636473	0.000338957	7.63767e-05	0.712871	7.56205e-10	7.56205e-10	1	0	0	1	1	0
AAAGCCT	2	11	7	212.416	448234373	101	942695691	77	5.5	0.00941548	0.0517851	0.0116687	0.000362496	8.16807e-05	0.381188	8.08719e-10	8.08719e-10	1	0	0	1	0	0
AAAGCCTGTTGCTCCAGT	1	4	18	212.416	448234373	101	942695691	72	4	0.00470774	0.018831	0.00424315	0.000338957	7.63767e-05	0.712871	7.56205e-10	7.56205e-10	1	0	0	1	1	0
AAAGCGAACAAGC	1	6	13	212.416	448234373	101	942695691	78	6	0.00470774	0.0282464	0.00636473	0.000367204	8.27414e-05	0.772277	8.19222e-10	8.19222e-10	1	0	0	1	1	0
AAAGCGAGAGG	2	9	11	212.416	448234373	101	942695691	99	4.5	0.00941548	0.0423696	0.00954709	0.000466066	0.000105018	0.490099	1.03978e-09	1.03978e-09	1	0	0	1	0	0
AAAGCGCGCCGCACC	2	8	15	212.416	448234373	101	942695691	120	4	0.00941548	0.0376619	0.0084863	0.000564929	0.000127295	0.594059	1.26034e-09	1.26034e-09	1	0	0	1	1	0
AAAGCGG	12	54	7	212.416	448234373	101	942695691	378	4.5	0.0564929	0.254218	0.0572825	0.00177952	0.000400978	0.311881	3.97008e-09	3.97008e-09	1	0	0	1	0	0
AAAGCT	3	18	6	212.416	448234373	101	942695691	108	6	0.0141232	0.0847393	0.0190942	0.000508436	0.000114565	0.356436	1.13431e-09	1.13431e-09	1	0	0	1	0	0
AAAGCTC	7	41	7	212.416	448234373	101	942695691	287	5.85714	0.0329542	0.193017	0.0434923	0.00135112	0.000304446	0.405941	3.01432e-09	3.01432e-09	1	0	0	1	0	0
AAAGCTCAGGTACAG	3	14	15	212.416	448234373	101	942695691	210	4.66667	0.0141232	0.0659083	0.014851	0.000988625	0.000222765	0.693069	2.2056e-09	2.2056e-09	1	0	0	1	1	0
AAAGCTGAAGGC	2	8	12	212.416	448234373	101	942695691	96	4	0.00941548	0.0376619	0.0084863	0.000451943	0.000101836	0.475248	1.00827e-09	1.00827e-09	1	0	0	1	0	0
AAAGCTGATGGC	2	8	12	212.416	448234373	101	942695691	96	4	0.00941548	0.0376619	0.0084863	0.000451943	0.000101836	0.475248	1.00827e-09	1.00827e-09	1	0	0	1	0	0
AAAGCTGCCCACTG	6	36	14	212.416	448234373	101	942695691	504	6	0.0282464	0.169479	0.0381884	0.0023727	0.000534637	0.831683	5.29344e-09	5.29344e-09	1	0	0	1	1	0
AAAGCTGGCTG	1	6	11	212.416	448234373	101	942695691	66	6	0.00470774	0.0282464	0.00636473	0.000310711	7.0012e-05	0.653465	6.93188e-10	6.93188e-10	1	0	0	1	1	0
AAAGCTTGCAACACTTCTTGC	4	16	21	212.416	448234373	101	942695691	336	4	0.018831	0.0753238	0.0169726	0.0015818	0.000356425	0.831683	3.52896e-09	3.52896e-09	1	0	0	1	1	0
AAAGG	59	396	5	212.416	448234373	101	942695691	1980	6.71186	0.277757	1.86426	0.420072	0.00932132	0.00210036	0.332271	2.07956e-08	2.07956e-08	1	0	0	1	0	0
AAAGGAAAGT	1	4	10	212.416	448234373	101	942695691	40	4	0.00470774	0.018831	0.00424315	0.00018831	4.24315e-05	0.39604	4.20114e-10	4.20114e-10	1	0	0	1	0	0
AAAGGAAG	369	4016	8	212.416	448234373	101	942695691	32128	10.8835	1.73716	18.9063	4.26012	0.15125	0.034081	0.862057	3.37436e-07	3.37436e-07	1	0	0	1	1	0
AAAGGAAGAGCATC	1	6	14	212.416	448234373	101	942695691	84	6	0.00470774	0.0282464	0.00636473	0.00039545	8.91062e-05	0.831683	8.82239e-10	8.82239e-10	1	0	0	1	1	0
AAAGGAAGG	2275	14279	9	212.416	448234373	101	942695691	128511	6.27648	10.7101	67.2218	15.147	0.604996	0.136323	0.559291	1.34973e-06	1.34973e-06	1	0	0	1	1	0
AAAGGAATCGAG	1	4	12	212.416	448234373	101	942695691	48	4	0.00470774	0.018831	0.00424315	0.000225971	5.09178e-05	0.475248	5.04137e-10	5.04137e-10	1	0	0	1	0	0
AAAGGACAAGCG	3	22	12	212.416	448234373	101	942695691	264	7.33333	0.0141232	0.10357	0.0233373	0.00124284	0.000280048	0.871287	2.77275e-09	2.77275e-09	1	0	0	1	1	0
AAAGGACGC	3	14	9	212.416	448234373	101	942695691	126	4.66667	0.0141232	0.0659083	0.014851	0.000593175	0.000133659	0.415842	1.32336e-09	1.32336e-09	1	0	0	1	0	0
AAAGGAG	2	10	7	212.416	448234373	101	942695691	70	5	0.00941548	0.0470774	0.0106079	0.000329542	7.42551e-05	0.346535	7.35199e-10	7.35199e-10	1	0	0	1	0	0
AAAGGAGAG	1	11	9	212.416	448234373	101	942695691	99	11	0.00470774	0.0517851	0.0116687	0.000466066	0.000105018	0.980198	1.03978e-09	1.03978e-09	1	0	0	1	1	0
AAAGGAGG	4	17	8	212.416	448234373	101	942695691	136	4.25	0.018831	0.0800315	0.0180334	0.000640252	0.000144267	0.336634	1.42839e-09	1.42839e-09	1	0	0	1	0	0
AAAGGAGGAAC	1	7	11	212.416	448234373	101	942695691	77	7	0.00470774	0.0329542	0.00742551	0.000362496	8.16807e-05	0.762376	8.08719e-10	8.08719e-10	1	0	0	1	1	0
AAAGGATAG	4	16	9	212.416	448234373	101	942695691	144	4	0.018831	0.0753238	0.0169726	0.000677914	0.000152753	0.356436	1.51241e-09	1.51241e-09	1	0	0	1	0	0
AAAGGATG	1	5	8	212.416	448234373	101	942695691	40	5	0.00470774	0.0235387	0.00530394	0.00018831	4.24315e-05	0.39604	4.20114e-10	4.20114e-10	1	0	0	1	0	0
AAAGGC	1	4	6	212.416	448234373	101	942695691	24	4	0.00470774	0.018831	0.00424315	0.000112986	2.54589e-05	0.237624	2.52068e-10	2.52068e-10	1	0	0	1	0	0
AAAGGCACAAGT	1	4	12	212.416	448234373	101	942695691	48	4	0.00470774	0.018831	0.00424315	0.000225971	5.09178e-05	0.475248	5.04137e-10	5.04137e-10	1	0	0	1	0	0
AAAGGCAGC	1	5	9	212.416	448234373	101	942695691	45	5	0.00470774	0.0235387	0.00530394	0.000211848	4.77354e-05	0.445545	4.72628e-10	4.72628e-10	1	0	0	1	0	0
AAAGGCCAC	8	36	9	212.416	448234373	101	942695691	324	4.5	0.0376619	0.169479	0.0381884	0.00152531	0.000343695	0.40099	3.40292e-09	3.40292e-09	1	0	0	1	0	0
AAAGGCCGAG	1	6	10	212.416	448234373	101	942695691	60	6	0.00470774	0.0282464	0.00636473	0.000282464	6.36473e-05	0.594059	6.30171e-10	6.30171e-10	1	0	0	1	1	0
AAAGGCCGAGGG	2	8	12	212.416	448234373	101	942695691	96	4	0.00941548	0.0376619	0.0084863	0.000451943	0.000101836	0.475248	1.00827e-09	1.00827e-09	1	0	0	1	0	0
AAAGGCG	14	72	7	212.416	448234373	101	942695691	504	5.14286	0.0659083	0.338957	0.0763767	0.0023727	0.000534637	0.356436	5.29344e-09	5.29344e-09	1	0	0	1	0	0
AAAGGCGCG	1	4	9	212.416	448234373	101	942695691	36	4	0.00470774	0.018831	0.00424315	0.000169479	3.81884e-05	0.356436	3.78103e-10	3.78103e-10	1	0	0	1	0	0
AAAGGCGT	2	10	8	212.416	448234373	101	942695691	80	5	0.00941548	0.0470774	0.0106079	0.000376619	8.4863e-05	0.39604	8.40228e-10	8.40228e-10	1	0	0	1	0	0
AAAGGCGTGGCC	2	10	12	212.416	448234373	101	942695691	120	5	0.00941548	0.0470774	0.0106079	0.000564929	0.000127295	0.594059	1.26034e-09	1.26034e-09	1	0	0	1	1	0
AAAGGCGTGGTGCG	1	4	14	212.416	448234373	101	942695691	56	4	0.00470774	0.018831	0.00424315	0.000263633	5.94041e-05	0.554455	5.8816e-10	5.8816e-10	1	0	0	1	1	0
AAAGGCTC	3	14	8	212.416	448234373	101	942695691	112	4.66667	0.0141232	0.0659083	0.014851	0.000527267	0.000118808	0.369637	1.17632e-09	1.17632e-09	1	0	0	1	0	0
AAAGGCTGGCG	3	12	11	212.416	448234373	101	942695691	132	4	0.0141232	0.0564929	0.0127295	0.000621421	0.000140024	0.435644	1.38638e-09	1.38638e-09	1	0	0	1	0	0
AAAGGG	204	816	6	212.416	448234373	101	942695691	4896	4	0.960379	3.84151	0.865603	0.0230491	0.00519362	0.237624	5.14219e-08	5.14219e-08	1	0	0	1	0	0
AAAGGGACT	1	4	9	212.416	448234373	101	942695691	36	4	0.00470774	0.018831	0.00424315	0.000169479	3.81884e-05	0.356436	3.78103e-10	3.78103e-10	1	0	0	1	0	0
AAAGGGATC	5	24	9	212.416	448234373	101	942695691	216	4.8	0.0235387	0.112986	0.0254589	0.00101687	0.00022913	0.427723	2.26862e-09	2.26862e-09	1	0	0	1	0	0
AAAGGGCG	2	8	8	212.416	448234373	101	942695691	64	4	0.00941548	0.0376619	0.0084863	0.000301295	6.78904e-05	0.316832	6.72182e-10	6.72182e-10	1	0	0	1	0	0
AAAGGGG	4	22	7	212.416	448234373	101	942695691	154	5.5	0.018831	0.10357	0.0233373	0.000724992	0.000163361	0.381188	1.61744e-09	1.61744e-09	1	0	0	1	0	0
AAAGGGGAAGTTGTAAGTTGT	1	4	21	212.416	448234373	101	942695691	84	4	0.00470774	0.018831	0.00424315	0.00039545	8.91062e-05	0.831683	8.82239e-10	8.82239e-10	1	0	0	1	1	0
AAAGGGGCGC	5	20	10	212.416	448234373	101	942695691	200	4	0.0235387	0.0941548	0.0212158	0.000941548	0.000212158	0.39604	2.10057e-09	2.10057e-09	1	0	0	1	0	0
AAAGGGGTAT	1	7	10	212.416	448234373	101	942695691	70	7	0.00470774	0.0329542	0.00742551	0.000329542	7.42551e-05	0.693069	7.35199e-10	7.35199e-10	1	0	0	1	1	0
AAAGGGTAC	17	90	9	212.416	448234373	101	942695691	810	5.29412	0.0800315	0.423696	0.0954709	0.00381327	0.000859238	0.471753	8.50731e-09	8.50731e-09	1	0	0	1	0	0
AAAGGGTCTGGC	9	42	12	212.416	448234373	101	942695691	504	4.66667	0.0423696	0.197725	0.0445531	0.0023727	0.000534637	0.554455	5.29344e-09	5.29344e-09	1	0	0	1	1	0
AAAGGTACTGGAGAG	1	6	15	212.416	448234373	101	942695691	90	6	0.00470774	0.0282464	0.00636473	0.000423696	9.54709e-05	0.891089	9.45256e-10	9.45256e-10	1	0	0	1	1	0
AAAGGTACTGGCGAG	1	5	15	212.416	448234373	101	942695691	75	5	0.00470774	0.0235387	0.00530394	0.00035308	7.95591e-05	0.742574	7.87714e-10	7.87714e-10	1	0	0	1	1	0
AAAGGTAGCGTTACCTCATACC	2	8	22	212.416	448234373	101	942695691	176	4	0.00941548	0.0376619	0.0084863	0.000828562	0.000186699	0.871287	1.8485e-09	1.8485e-09	1	0	0	1	1	0
AAAGGTAT	2	8	8	212.416	448234373	101	942695691	64	4	0.00941548	0.0376619	0.0084863	0.000301295	6.78904e-05	0.316832	6.72182e-10	6.72182e-10	1	0	0	1	0	0
AAAGGTC	11	82	7	212.416	448234373	101	942695691	574	7.45455	0.0517851	0.386034	0.0869846	0.00270224	0.000608892	0.516652	6.02864e-09	6.02864e-09	1	0	0	1	1	0
AAAGGTG	35	243	7	212.416	448234373	101	942695691	1701	6.94286	0.164771	1.14398	0.257771	0.00800786	0.0018044	0.481188	1.78653e-08	1.78653e-08	1	0	0	1	0	0
AAAGGTGCC	5	34	9	212.416	448234373	101	942695691	306	6.8	0.0235387	0.160063	0.0360668	0.00144057	0.000324601	0.605941	3.21387e-09	3.21387e-09	1	0	0	1	1	0
AAAGGTT	1	4	7	212.416	448234373	101	942695691	28	4	0.00470774	0.018831	0.00424315	0.000131817	2.97021e-05	0.277228	2.9408e-10	2.9408e-10	1	0	0	1	0	0
AAAGGTTC	4	16	8	212.416	448234373	101	942695691	128	4	0.018831	0.0753238	0.0169726	0.00060259	0.000135781	0.316832	1.34436e-09	1.34436e-09	1	0	0	1	0	0
AAAGT	500	7597	5	212.416	448234373	101	942695691	37985	15.194	2.35387	35.7647	8.0588	0.178823	0.040294	0.752178	3.98951e-07	3.98951e-07	1	0	0	1	1	0
AAAGTACGGC	12	51	10	212.416	448234373	101	942695691	510	4.25	0.0564929	0.240095	0.0541002	0.00240095	0.000541002	0.420792	5.35645e-09	5.35645e-09	1	0	0	1	0	0
AAAGTAGAAGC	1	7	11	212.416	448234373	101	942695691	77	7	0.00470774	0.0329542	0.00742551	0.000362496	8.16807e-05	0.762376	8.08719e-10	8.08719e-10	1	0	0	1	1	0
AAAGTAGTTGAAGAACCTATT	2	8	21	212.416	448234373	101	942695691	168	4	0.00941548	0.0376619	0.0084863	0.0007909	0.000178212	0.831683	1.76448e-09	1.76448e-09	1	0	0	1	1	0
AAAGTATATAAGAACTAAAT	3	12	20	212.416	448234373	101	942695691	240	4	0.0141232	0.0564929	0.0127295	0.00112986	0.000254589	0.792079	2.52068e-09	2.52068e-09	1	0	0	1	1	0
AAAGTCACCACACGGC	1	4	16	212.416	448234373	101	942695691	64	4	0.00470774	0.018831	0.00424315	0.000301295	6.78904e-05	0.633663	6.72182e-10	6.72182e-10	1	0	0	1	1	0
AAAGTCC	8	35	7	212.416	448234373	101	942695691	245	4.375	0.0376619	0.164771	0.0371276	0.0011534	0.000259893	0.303218	2.5732e-09	2.5732e-09	1	0	0	1	0	0
AAAGTCG	12	65	7	212.416	448234373	101	942695691	455	5.41667	0.0564929	0.306003	0.0689512	0.00214202	0.000482658	0.375413	4.7788e-09	4.7788e-09	1	0	0	1	0	0
AAAGTCGCGAAGAAG	2	8	15	212.416	448234373	101	942695691	120	4	0.00941548	0.0376619	0.0084863	0.000564929	0.000127295	0.594059	1.26034e-09	1.26034e-09	1	0	0	1	1	0
AAAGTCT	6	30	7	212.416	448234373	101	942695691	210	5	0.0282464	0.141232	0.0318236	0.000988625	0.000222765	0.346535	2.2056e-09	2.2056e-09	1	0	0	1	0	0
AAAGTCTAAAGTTG	2	9	14	212.416	448234373	101	942695691	126	4.5	0.00941548	0.0423696	0.00954709	0.000593175	0.000133659	0.623762	1.32336e-09	1.32336e-09	1	0	0	1	1	0
AAAGTCTC	2	15	8	212.416	448234373	101	942695691	120	7.5	0.00941548	0.0706161	0.0159118	0.000564929	0.000127295	0.594059	1.26034e-09	1.26034e-09	1	0	0	1	1	0
AAAGTCTTCTCTGAGGCGGGG	2	8	21	212.416	448234373	101	942695691	168	4	0.00941548	0.0376619	0.0084863	0.0007909	0.000178212	0.831683	1.76448e-09	1.76448e-09	1	0	0	1	1	0
AAAGTG	244	1484	6	212.416	448234373	101	942695691	8904	6.08197	1.14869	6.98628	1.57421	0.0419177	0.00944525	0.361305	9.35174e-08	9.35174e-08	1	0	0	1	0	0
AAAGTGAAGGTG	15	65	12	212.416	448234373	101	942695691	780	4.33333	0.0706161	0.306003	0.0689512	0.00367204	0.000827414	0.514851	8.19222e-09	8.19222e-09	1	0	0	1	1	0
AAAGTGACGCGCCGCC	1	4	16	212.416	448234373	101	942695691	64	4	0.00470774	0.018831	0.00424315	0.000301295	6.78904e-05	0.633663	6.72182e-10	6.72182e-10	1	0	0	1	1	0
AAAGTGATAACG	2	9	12	212.416	448234373	101	942695691	108	4.5	0.00941548	0.0423696	0.00954709	0.000508436	0.000114565	0.534653	1.13431e-09	1.13431e-09	1	0	0	1	1	0
AAAGTGC	6	25	7	212.416	448234373	101	942695691	175	4.16667	0.0282464	0.117693	0.0265197	0.000823854	0.000185638	0.288779	1.838e-09	1.838e-09	1	0	0	1	0	0
AAAGTGCCGCTGGCC	1	5	15	212.416	448234373	101	942695691	75	5	0.00470774	0.0235387	0.00530394	0.00035308	7.95591e-05	0.742574	7.87714e-10	7.87714e-10	1	0	0	1	1	0
AAAGTGG	12	53	7	212.416	448234373	101	942695691	371	4.41667	0.0564929	0.24951	0.0562217	0.00174657	0.000393552	0.306106	3.89656e-09	3.89656e-09	1	0	0	1	0	0
AAAGTGGAGGAAGCTTCG	1	5	18	212.416	448234373	101	942695691	90	5	0.00470774	0.0235387	0.00530394	0.000423696	9.54709e-05	0.891089	9.45256e-10	9.45256e-10	1	0	0	1	1	0
AAAGTGTTGTGTCTGACG	1	4	18	212.416	448234373	101	942695691	72	4	0.00470774	0.018831	0.00424315	0.000338957	7.63767e-05	0.712871	7.56205e-10	7.56205e-10	1	0	0	1	1	0
AAAGTT	4	16	6	212.416	448234373	101	942695691	96	4	0.018831	0.0753238	0.0169726	0.000451943	0.000101836	0.237624	1.00827e-09	1.00827e-09	1	0	0	1	0	0
AAAGTTAAAT	1	4	10	212.416	448234373	101	942695691	40	4	0.00470774	0.018831	0.00424315	0.00018831	4.24315e-05	0.39604	4.20114e-10	4.20114e-10	1	0	0	1	0	0
AAAGTTAACCC	1	6	11	212.416	448234373	101	942695691	66	6	0.00470774	0.0282464	0.00636473	0.000310711	7.0012e-05	0.653465	6.93188e-10	6.93188e-10	1	0	0	1	1	0
AAAGTTAACTTATTATAATTCTATT	1	4	25	212.416	448234373	101	942695691	100	4	0.00470774	0.018831	0.00424315	0.000470774	0.000106079	0.990099	1.05028e-09	1.05028e-09	1	0	0	1	1	0
AAAGTTACAGTCTAACTCAATGAC	1	4	24	212.416	448234373	101	942695691	96	4	0.00470774	0.018831	0.00424315	0.000451943	0.000101836	0.950495	1.00827e-09	1.00827e-09	1	0	0	1	1	0
AAAGTTAGAAGG	1	4	12	212.416	448234373	101	942695691	48	4	0.00470774	0.018831	0.00424315	0.000225971	5.09178e-05	0.475248	5.04137e-10	5.04137e-10	1	0	0	1	0	0
AAAGTTC	199	993	7	212.416	448234373	101	942695691	6951	4.98995	0.93684	4.67478	1.05336	0.0327235	0.00737354	0.345838	7.30053e-08	7.30053e-08	1	0	0	1	0	0
AAAGTTCAGAGACC	5	20	14	212.416	448234373	101	942695691	280	4	0.0235387	0.0941548	0.0212158	0.00131817	0.000297021	0.554455	2.9408e-09	2.9408e-09	1	0	0	1	1	0
AAAGTTCT	1	4	8	212.416	448234373	101	942695691	32	4	0.00470774	0.018831	0.00424315	0.000150648	3.39452e-05	0.316832	3.36091e-10	3.36091e-10	1	0	0	1	0	0
AAAGTTG	1	4	7	212.416	448234373	101	942695691	28	4	0.00470774	0.018831	0.00424315	0.000131817	2.97021e-05	0.277228	2.9408e-10	2.9408e-10	1	0	0	1	0	0
AAAGTTGAT	1	4	9	212.416	448234373	101	942695691	36	4	0.00470774	0.018831	0.00424315	0.000169479	3.81884e-05	0.356436	3.78103e-10	3.78103e-10	1	0	0	1	0	0
AAAT	25139	248002	4	212.416	448234373	101	942695691	992008	9.86523	118.348	1167.53	263.077	4.67011	1.05231	0.390702	1.04189e-05	1.04189e-05	1	1	0	0	0	0
AAATAAATGAG	2	12	11	212.416	448234373	101	942695691	132	6	0.00941548	0.0564929	0.0127295	0.000621421	0.000140024	0.653465	1.38638e-09	1.38638e-09	1	0	0	1	1	0
AAATAAATT	711	3034	9	212.416	448234373	101	942695691	27306	4.26723	3.3472	14.2833	3.21843	0.128549	0.0289659	0.380248	2.86791e-07	2.86791e-07	1	0	0	1	0	0
AAATAAC	4	23	7	212.416	448234373	101	942695691	161	5.75	0.018831	0.108278	0.0243981	0.000757946	0.000170787	0.398515	1.69096e-09	1.69096e-09	1	0	0	1	0	0
AAATAACAAATTG	3	16	13	212.416	448234373	101	942695691	208	5.33333	0.0141232	0.0753238	0.0169726	0.000979209	0.000220644	0.686469	2.18459e-09	2.18459e-09	1	0	0	1	1	0
AAATAACT	25	158	8	212.416	448234373	101	942695691	1264	6.32	0.117693	0.743823	0.167604	0.00595058	0.00134084	0.500594	1.32756e-08	1.32756e-08	1	0	0	1	1	0
AAATAAG	701	8200	7	212.416	448234373	101	942695691	57400	11.6976	3.30012	38.6034	8.69846	0.270224	0.0608892	0.810723	6.02864e-07	6.02864e-07	1	0	0	1	1	0
AAATAAGATC	6	37	10	212.416	448234373	101	942695691	370	6.16667	0.0282464	0.174186	0.0392491	0.00174186	0.000392491	0.610561	3.88605e-09	3.88605e-09	1	0	0	1	1	0
AAATAAGC	3	36	8	212.416	448234373	101	942695691	288	12	0.0141232	0.169479	0.0381884	0.00135583	0.000305507	0.950495	3.02482e-09	3.02482e-09	1	0	0	1	1	0
AAATAAGCTCCAAT	1	4	14	212.416	448234373	101	942695691	56	4	0.00470774	0.018831	0.00424315	0.000263633	5.94041e-05	0.554455	5.8816e-10	5.8816e-10	1	0	0	1	1	0
AAATAAGT	46	314	8	212.416	448234373	101	942695691	2512	6.82609	0.216556	1.47823	0.333087	0.0118258	0.0026647	0.54068	2.63832e-08	2.63832e-08	1	0	0	1	1	0
AAATAAT	7	29	7	212.416	448234373	101	942695691	203	4.14286	0.0329542	0.136524	0.0307628	0.000955671	0.00021534	0.287129	2.13208e-09	2.13208e-09	1	0	0	1	0	0
AAATAATC	285	1174	8	212.416	448234373	101	942695691	9392	4.1193	1.34171	5.52688	1.24536	0.0442151	0.00996292	0.326281	9.86428e-08	9.86428e-08	1	0	0	1	0	0
AAATAATCAAATTAT	1	4	15	212.416	448234373	101	942695691	60	4	0.00470774	0.018831	0.00424315	0.000282464	6.36473e-05	0.594059	6.30171e-10	6.30171e-10	1	0	0	1	1	0
AAATAATG	1	5	8	212.416	448234373	101	942695691	40	5	0.00470774	0.0235387	0.00530394	0.00018831	4.24315e-05	0.39604	4.20114e-10	4.20114e-10	1	0	0	1	0	0
AAATAATTCTT	1	4	11	212.416	448234373	101	942695691	44	4	0.00470774	0.018831	0.00424315	0.00020714	4.66747e-05	0.435644	4.62125e-10	4.62125e-10	1	0	0	1	0	0
AAATAC	18	132	6	212.416	448234373	101	942695691	792	7.33333	0.0847393	0.621421	0.140024	0.00372853	0.000840144	0.435644	8.31826e-09	8.31826e-09	1	0	0	1	0	0
AAATACAT	248	1073	8	212.416	448234373	101	942695691	8584	4.32661	1.16752	5.0514	1.13823	0.0404112	0.0091058	0.342702	9.01565e-08	9.01565e-08	1	0	0	1	0	0
AAATACC	12	93	7	212.416	448234373	101	942695691	651	7.75	0.0564929	0.43782	0.0986533	0.00306474	0.000690573	0.537129	6.83735e-09	6.83735e-09	1	0	0	1	1	0
AAATACCT	2	9	8	212.416	448234373	101	942695691	72	4.5	0.00941548	0.0423696	0.00954709	0.000338957	7.63767e-05	0.356436	7.56205e-10	7.56205e-10	1	0	0	1	0	0
AAATACG	1	5	7	212.416	448234373	101	942695691	35	5	0.00470774	0.0235387	0.00530394	0.000164771	3.71276e-05	0.346535	3.676e-10	3.676e-10	1	0	0	1	0	0
AAATAG	13	79	6	212.416	448234373	101	942695691	474	6.07692	0.0612006	0.371911	0.0838022	0.00223147	0.000502813	0.361005	4.97835e-09	4.97835e-09	1	0	0	1	0	0
AAATAGAG	1	5	8	212.416	448234373	101	942695691	40	5	0.00470774	0.0235387	0.00530394	0.00018831	4.24315e-05	0.39604	4.20114e-10	4.20114e-10	1	0	0	1	0	0
AAATAGAGCCTG	3	12	12	212.416	448234373	101	942695691	144	4	0.0141232	0.0564929	0.0127295	0.000677914	0.000152753	0.475248	1.51241e-09	1.51241e-09	1	0	0	1	0	0
AAATAGAT	9	73	8	212.416	448234373	101	942695691	584	8.11111	0.0423696	0.343665	0.0774375	0.00274932	0.0006195	0.642464	6.13366e-09	6.13366e-09	1	0	0	1	1	0
AAATAGATAGCAACAT	1	6	16	212.416	448234373	101	942695691	96	6	0.00470774	0.0282464	0.00636473	0.000451943	0.000101836	0.950495	1.00827e-09	1.00827e-09	1	0	0	1	1	0
AAATAGATT	1	4	9	212.416	448234373	101	942695691	36	4	0.00470774	0.018831	0.00424315	0.000169479	3.81884e-05	0.356436	3.78103e-10	3.78103e-10	1	0	0	1	0	0
AAATAGC	4	17	7	212.416	448234373	101	942695691	119	4.25	0.018831	0.0800315	0.0180334	0.000560221	0.000126234	0.294554	1.24984e-09	1.24984e-09	1	0	0	1	0	0
AAATAGCAACATTGAGGTCAAGT	2	8	23	212.416	448234373	101	942695691	184	4	0.00941548	0.0376619	0.0084863	0.000866224	0.000195185	0.910891	1.93252e-09	1.93252e-09	1	0	0	1	1	0
AAATAGCCTGTCTGAAGTTGC	1	4	21	212.416	448234373	101	942695691	84	4	0.00470774	0.018831	0.00424315	0.00039545	8.91062e-05	0.831683	8.82239e-10	8.82239e-10	1	0	0	1	1	0
AAATAGCT	6	28	8	212.416	448234373	101	942695691	224	4.66667	0.0282464	0.131817	0.0297021	0.00105453	0.000237616	0.369637	2.35264e-09	2.35264e-09	1	0	0	1	0	0
AAATAGG	4	18	7	212.416	448234373	101	942695691	126	4.5	0.018831	0.0847393	0.0190942	0.000593175	0.000133659	0.311881	1.32336e-09	1.32336e-09	1	0	0	1	0	0
AAATAGGGAGAGTAAATG	1	5	18	212.416	448234373	101	942695691	90	5	0.00470774	0.0235387	0.00530394	0.000423696	9.54709e-05	0.891089	9.45256e-10	9.45256e-10	1	0	0	1	1	0
AAATAGT	3	13	7	212.416	448234373	101	942695691	91	4.33333	0.0141232	0.0612006	0.0137902	0.000428404	9.65317e-05	0.30033	9.55759e-10	9.55759e-10	1	0	0	1	0	0
AAATAGTAGGGG	3	13	12	212.416	448234373	101	942695691	156	4.33333	0.0141232	0.0612006	0.0137902	0.000734407	0.000165483	0.514851	1.63844e-09	1.63844e-09	1	0	0	1	1	0
AAATAT	122	585	6	212.416	448234373	101	942695691	3510	4.79508	0.574344	2.75403	0.620561	0.0165242	0.00372336	0.284856	3.6865e-08	3.6865e-08	1	0	0	1	0	0
AAATATATACAC	2	8	12	212.416	448234373	101	942695691	96	4	0.00941548	0.0376619	0.0084863	0.000451943	0.000101836	0.475248	1.00827e-09	1.00827e-09	1	0	0	1	0	0
AAATATC	2	9	7	212.416	448234373	101	942695691	63	4.5	0.00941548	0.0423696	0.00954709	0.000296587	6.68296e-05	0.311881	6.61679e-10	6.61679e-10	1	0	0	1	0	0
AAATATCCAATAATACCCAT	2	8	20	212.416	448234373	101	942695691	160	4	0.00941548	0.0376619	0.0084863	0.000753238	0.000169726	0.792079	1.68046e-09	1.68046e-09	1	0	0	1	1	0
AAATATG	196	846	7	212.416	448234373	101	942695691	5922	4.31633	0.922717	3.98275	0.897426	0.0278792	0.00628198	0.299151	6.21979e-08	6.21979e-08	1	0	0	1	0	0
AAATATGATT	2	8	10	212.416	448234373	101	942695691	80	4	0.00941548	0.0376619	0.0084863	0.000376619	8.4863e-05	0.39604	8.40228e-10	8.40228e-10	1	0	0	1	0	0
AAATATGC	13	62	8	212.416	448234373	101	942695691	496	4.76923	0.0612006	0.29188	0.0657688	0.00233504	0.000526151	0.377761	5.20941e-09	5.20941e-09	1	0	0	1	0	0
AAATATT	1	4	7	212.416	448234373	101	942695691	28	4	0.00470774	0.018831	0.00424315	0.000131817	2.97021e-05	0.277228	2.9408e-10	2.9408e-10	1	0	0	1	0	0
AAATATTAT	2	9	9	212.416	448234373	101	942695691	81	4.5	0.00941548	0.0423696	0.00954709	0.000381327	8.59238e-05	0.40099	8.50731e-10	8.50731e-10	1	0	0	1	0	0
AAATATTGACTATAATTGTCTAT	1	4	23	212.416	448234373	101	942695691	92	4	0.00470774	0.018831	0.00424315	0.000433112	9.75925e-05	0.910891	9.66262e-10	9.66262e-10	1	0	0	1	1	0
AAATC	38	441	5	212.416	448234373	101	942695691	2205	11.6053	0.178894	2.07611	0.467807	0.0103806	0.00233904	0.574518	2.31588e-08	2.31588e-08	1	0	0	1	1	0
AAATCAAATCC	1	4	11	212.416	448234373	101	942695691	44	4	0.00470774	0.018831	0.00424315	0.00020714	4.66747e-05	0.435644	4.62125e-10	4.62125e-10	1	0	0	1	0	0
AAATCAAATGACTGG	1	4	15	212.416	448234373	101	942695691	60	4	0.00470774	0.018831	0.00424315	0.000282464	6.36473e-05	0.594059	6.30171e-10	6.30171e-10	1	0	0	1	1	0
AAATCAAT	163	974	8	212.416	448234373	101	942695691	7792	5.97546	0.767361	4.58534	1.03321	0.0366827	0.00826566	0.473304	8.18382e-08	8.18382e-08	1	0	0	1	0	0
AAATCAATT	7	30	9	212.416	448234373	101	942695691	270	4.28571	0.0329542	0.141232	0.0318236	0.00127109	0.000286413	0.381895	2.83577e-09	2.83577e-09	1	0	0	1	0	0
AAATCAATTC	6	40	10	212.416	448234373	101	942695691	400	6.66667	0.0282464	0.18831	0.0424315	0.0018831	0.000424315	0.660066	4.20114e-09	4.20114e-09	1	0	0	1	1	0
AAATCAC	98	397	7	212.416	448234373	101	942695691	2779	4.05102	0.461358	1.86897	0.421133	0.0130828	0.00294793	0.280764	2.91874e-08	2.91874e-08	1	0	0	1	0	0
AAATCACAAC	2	12	10	212.416	448234373	101	942695691	120	6	0.00941548	0.0564929	0.0127295	0.000564929	0.000127295	0.594059	1.26034e-09	1.26034e-09	1	0	0	1	1	0
AAATCAG	8	42	7	212.416	448234373	101	942695691	294	5.25	0.0376619	0.197725	0.0445531	0.00138407	0.000311872	0.363861	3.08784e-09	3.08784e-09	1	0	0	1	0	0
AAATCAT	10	70	7	212.416	448234373	101	942695691	490	7	0.0470774	0.329542	0.0742551	0.00230679	0.000519786	0.485149	5.1464e-09	5.1464e-09	1	0	0	1	0	0
AAATCATCT	1	10	9	212.416	448234373	101	942695691	90	10	0.00470774	0.0470774	0.0106079	0.000423696	9.54709e-05	0.891089	9.45256e-10	9.45256e-10	1	0	0	1	1	0
AAATCATG	248	1003	8	212.416	448234373	101	942695691	8024	4.04435	1.16752	4.72186	1.06397	0.0377749	0.00851176	0.320345	8.42749e-08	8.42749e-08	1	0	0	1	0	0
AAATCATGCGC	1	4	11	212.416	448234373	101	942695691	44	4	0.00470774	0.018831	0.00424315	0.00020714	4.66747e-05	0.435644	4.62125e-10	4.62125e-10	1	0	0	1	0	0
AAATCC	1	4	6	212.416	448234373	101	942695691	24	4	0.00470774	0.018831	0.00424315	0.000112986	2.54589e-05	0.237624	2.52068e-10	2.52068e-10	1	0	0	1	0	0
AAATCCATTCGTTCC	1	5	15	212.416	448234373	101	942695691	75	5	0.00470774	0.0235387	0.00530394	0.00035308	7.95591e-05	0.742574	7.87714e-10	7.87714e-10	1	0	0	1	1	0
AAATCCC	16	74	7	212.416	448234373	101	942695691	518	4.625	0.0753238	0.348373	0.0784983	0.00243861	0.000549488	0.320545	5.44048e-09	5.44048e-09	1	0	0	1	0	0
AAATCCCACCGGG	1	4	13	212.416	448234373	101	942695691	52	4	0.00470774	0.018831	0.00424315	0.000244802	5.5161e-05	0.514851	5.46148e-10	5.46148e-10	1	0	0	1	1	0
AAATCCCC	1	9	8	212.416	448234373	101	942695691	72	9	0.00470774	0.0423696	0.00954709	0.000338957	7.63767e-05	0.712871	7.56205e-10	7.56205e-10	1	0	0	1	1	0
AAATCCG	16	64	7	212.416	448234373	101	942695691	448	4	0.0753238	0.301295	0.0678904	0.00210907	0.000475233	0.277228	4.70528e-09	4.70528e-09	1	0	0	1	0	0
AAATCCGATCCACCGAAATGACAT	1	4	24	212.416	448234373	101	942695691	96	4	0.00470774	0.018831	0.00424315	0.000451943	0.000101836	0.950495	1.00827e-09	1.00827e-09	1	0	0	1	1	0
AAATCCGTG	1	4	9	212.416	448234373	101	942695691	36	4	0.00470774	0.018831	0.00424315	0.000169479	3.81884e-05	0.356436	3.78103e-10	3.78103e-10	1	0	0	1	0	0
AAATCCGTTGTGC	1	5	13	212.416	448234373	101	942695691	65	5	0.00470774	0.0235387	0.00530394	0.000306003	6.89512e-05	0.643564	6.82685e-10	6.82685e-10	1	0	0	1	1	0
AAATCCT	1	5	7	212.416	448234373	101	942695691	35	5	0.00470774	0.0235387	0.00530394	0.000164771	3.71276e-05	0.346535	3.676e-10	3.676e-10	1	0	0	1	0	0
AAATCCTAATCGCT	1	4	14	212.416	448234373	101	942695691	56	4	0.00470774	0.018831	0.00424315	0.000263633	5.94041e-05	0.554455	5.8816e-10	5.8816e-10	1	0	0	1	1	0
AAATCCTAG	2	8	9	212.416	448234373	101	942695691	72	4	0.00941548	0.0376619	0.0084863	0.000338957	7.63767e-05	0.356436	7.56205e-10	7.56205e-10	1	0	0	1	0	0
AAATCCTAGATTCTAATGAT	1	5	20	212.416	448234373	101	942695691	100	5	0.00470774	0.0235387	0.00530394	0.000470774	0.000106079	0.990099	1.05028e-09	1.05028e-09	1	0	0	1	1	0
AAATCCTCCACC	2	8	12	212.416	448234373	101	942695691	96	4	0.00941548	0.0376619	0.0084863	0.000451943	0.000101836	0.475248	1.00827e-09	1.00827e-09	1	0	0	1	0	0
AAATCCTGAT	1	5	10	212.416	448234373	101	942695691	50	5	0.00470774	0.0235387	0.00530394	0.000235387	5.30394e-05	0.49505	5.25142e-10	5.25142e-10	1	0	0	1	0	0
AAATCGAAC	53	238	9	212.416	448234373	101	942695691	2142	4.49057	0.24951	1.12044	0.252467	0.010084	0.00227221	0.400149	2.24971e-08	2.24971e-08	1	0	0	1	0	0
AAATCGAG	203	898	8	212.416	448234373	101	942695691	7184	4.42365	0.955671	4.22755	0.952587	0.0338204	0.0076207	0.350388	7.54525e-08	7.54525e-08	1	0	0	1	0	0
AAATCGG	1	4	7	212.416	448234373	101	942695691	28	4	0.00470774	0.018831	0.00424315	0.000131817	2.97021e-05	0.277228	2.9408e-10	2.9408e-10	1	0	0	1	0	0
AAATCGT	40	218	7	212.416	448234373	101	942695691	1526	5.45	0.18831	1.02629	0.231252	0.00718401	0.00161876	0.377723	1.60273e-08	1.60273e-08	1	0	0	1	0	0
AAATCGTATT	2	8	10	212.416	448234373	101	942695691	80	4	0.00941548	0.0376619	0.0084863	0.000376619	8.4863e-05	0.39604	8.40228e-10	8.40228e-10	1	0	0	1	0	0
AAATCT	2	14	6	212.416	448234373	101	942695691	84	7	0.00941548	0.0659083	0.014851	0.00039545	8.91062e-05	0.415842	8.82239e-10	8.82239e-10	1	0	0	1	0	0
AAATCTAGCT	3	13	10	212.416	448234373	101	942695691	130	4.33333	0.0141232	0.0612006	0.0137902	0.000612006	0.000137902	0.429043	1.36537e-09	1.36537e-09	1	0	0	1	0	0
AAATCTAGTAAATGTCAT	1	4	18	212.416	448234373	101	942695691	72	4	0.00470774	0.018831	0.00424315	0.000338957	7.63767e-05	0.712871	7.56205e-10	7.56205e-10	1	0	0	1	1	0
AAATCTC	132	622	7	212.416	448234373	101	942695691	4354	4.71212	0.621421	2.92821	0.65981	0.0204975	0.00461867	0.326583	4.57294e-08	4.57294e-08	1	0	0	1	0	0
AAATCTG	13	65	7	212.416	448234373	101	942695691	455	5	0.0612006	0.306003	0.0689512	0.00214202	0.000482658	0.346535	4.7788e-09	4.7788e-09	1	0	0	1	0	0
AAATCTT	4	18	7	212.416	448234373	101	942695691	126	4.5	0.018831	0.0847393	0.0190942	0.000593175	0.000133659	0.311881	1.32336e-09	1.32336e-09	1	0	0	1	0	0
AAATCTTC	2	8	8	212.416	448234373	101	942695691	64	4	0.00941548	0.0376619	0.0084863	0.000301295	6.78904e-05	0.316832	6.72182e-10	6.72182e-10	1	0	0	1	0	0
AAATG	24	223	5	212.416	448234373	101	942695691	1115	9.29167	0.112986	1.04983	0.236556	0.00524913	0.00118278	0.459983	1.17107e-08	1.17107e-08	1	0	0	1	0	0
AAATGAAC	62	291	8	212.416	448234373	101	942695691	2328	4.69355	0.29188	1.36995	0.308689	0.0109596	0.00246951	0.371766	2.44506e-08	2.44506e-08	1	0	0	1	0	0
AAATGAACGCCAT	1	4	13	212.416	448234373	101	942695691	52	4	0.00470774	0.018831	0.00424315	0.000244802	5.5161e-05	0.514851	5.46148e-10	5.46148e-10	1	0	0	1	1	0
AAATGAAG	6636	38328	8	212.416	448234373	101	942695691	306624	5.77577	31.2405	180.438	40.6579	1.44351	0.325263	0.457487	3.22043e-06	3.22043e-06	1	0	0	1	0	0
AAATGAAGATG	29	128	11	212.416	448234373	101	942695691	1408	4.41379	0.136524	0.60259	0.135781	0.00662849	0.00149359	0.48071	1.4788e-08	1.4788e-08	1	0	0	1	0	0
AAATGAAGC	6	25	9	212.416	448234373	101	942695691	225	4.16667	0.0282464	0.117693	0.0265197	0.00105924	0.000238677	0.371287	2.36314e-09	2.36314e-09	1	0	0	1	0	0
AAATGAAT	1716	16278	8	212.416	448234373	101	942695691	130224	9.48601	8.07848	76.6326	17.2675	0.61306	0.13814	0.751367	1.36772e-06	1.36772e-06	1	0	0	1	1	0
AAATGAATAGAT	1	7	12	212.416	448234373	101	942695691	84	7	0.00470774	0.0329542	0.00742551	0.00039545	8.91062e-05	0.831683	8.82239e-10	8.82239e-10	1	0	0	1	1	0
AAATGAATG	277	1359	9	212.416	448234373	101	942695691	12231	4.90614	1.30404	6.39782	1.44161	0.0575803	0.0129745	0.437181	1.2846e-07	1.2846e-07	1	0	0	1	0	0
AAATGAATGG	3	12	10	212.416	448234373	101	942695691	120	4	0.0141232	0.0564929	0.0127295	0.000564929	0.000127295	0.39604	1.26034e-09	1.26034e-09	1	0	0	1	0	0
AAATGAATT	319	1338	9	212.416	448234373	101	942695691	12042	4.19436	1.50177	6.29895	1.41933	0.0566906	0.012774	0.373755	1.26475e-07	1.26475e-07	1	0	0	1	0	0
AAATGAATTG	2	9	10	212.416	448234373	101	942695691	90	4.5	0.00941548	0.0423696	0.00954709	0.000423696	9.54709e-05	0.445545	9.45256e-10	9.45256e-10	1	0	0	1	0	0
AAATGAC	3	14	7	212.416	448234373	101	942695691	98	4.66667	0.0141232	0.0659083	0.014851	0.000461358	0.000103957	0.323432	1.02928e-09	1.02928e-09	1	0	0	1	0	0
AAATGACATCTTCAACT	2	8	17	212.416	448234373	101	942695691	136	4	0.00941548	0.0376619	0.0084863	0.000640252	0.000144267	0.673267	1.42839e-09	1.42839e-09	1	0	0	1	1	0
AAATGAGAGAG	1	4	11	212.416	448234373	101	942695691	44	4	0.00470774	0.018831	0.00424315	0.00020714	4.66747e-05	0.435644	4.62125e-10	4.62125e-10	1	0	0	1	0	0
AAATGAGC	3	27	8	212.416	448234373	101	942695691	216	9	0.0141232	0.127109	0.0286413	0.00101687	0.00022913	0.712871	2.26862e-09	2.26862e-09	1	0	0	1	1	0
AAATGAGTAAT	4	18	11	212.416	448234373	101	942695691	198	4.5	0.018831	0.0847393	0.0190942	0.000932132	0.000210036	0.490099	2.07956e-09	2.07956e-09	1	0	0	1	0	0
AAATGAT	10	76	7	212.416	448234373	101	942695691	532	7.6	0.0470774	0.357788	0.0806199	0.00250452	0.000564339	0.526733	5.58752e-09	5.58752e-09	1	0	0	1	1	0
AAATGATAGTAAG	2	10	13	212.416	448234373	101	942695691	130	5	0.00941548	0.0470774	0.0106079	0.000612006	0.000137902	0.643564	1.36537e-09	1.36537e-09	1	0	0	1	1	0
AAATGATCACCTGATC	1	6	16	212.416	448234373	101	942695691	96	6	0.00470774	0.0282464	0.00636473	0.000451943	0.000101836	0.950495	1.00827e-09	1.00827e-09	1	0	0	1	1	0
AAATGATCTCGAGAAGC	3	12	17	212.416	448234373	101	942695691	204	4	0.0141232	0.0564929	0.0127295	0.000960379	0.000216401	0.673267	2.14258e-09	2.14258e-09	1	0	0	1	1	0
AAATGC	28	134	6	212.416	448234373	101	942695691	804	4.78571	0.131817	0.630837	0.142146	0.00378502	0.000852873	0.2843	8.44429e-09	8.44429e-09	1	0	0	1	0	0
AAATGCACTTGT	2	10	12	212.416	448234373	101	942695691	120	5	0.00941548	0.0470774	0.0106079	0.000564929	0.000127295	0.594059	1.26034e-09	1.26034e-09	1	0	0	1	1	0
AAATGCAGAATAC	2	14	13	212.416	448234373	101	942695691	182	7	0.00941548	0.0659083	0.014851	0.000856808	0.000193063	0.90099	1.91152e-09	1.91152e-09	1	0	0	1	1	0
AAATGCCC	1	5	8	212.416	448234373	101	942695691	40	5	0.00470774	0.0235387	0.00530394	0.00018831	4.24315e-05	0.39604	4.20114e-10	4.20114e-10	1	0	0	1	0	0
AAATGCCTAATGG	1	7	13	212.416	448234373	101	942695691	91	7	0.00470774	0.0329542	0.00742551	0.000428404	9.65317e-05	0.90099	9.55759e-10	9.55759e-10	1	0	0	1	1	0
AAATGCGATG	1	4	10	212.416	448234373	101	942695691	40	4	0.00470774	0.018831	0.00424315	0.00018831	4.24315e-05	0.39604	4.20114e-10	4.20114e-10	1	0	0	1	0	0
AAATGCT	2	8	7	212.416	448234373	101	942695691	56	4	0.00941548	0.0376619	0.0084863	0.000263633	5.94041e-05	0.277228	5.8816e-10	5.8816e-10	1	0	0	1	0	0
AAATGCTGC	2	9	9	212.416	448234373	101	942695691	81	4.5	0.00941548	0.0423696	0.00954709	0.000381327	8.59238e-05	0.40099	8.50731e-10	8.50731e-10	1	0	0	1	0	0
AAATGG	1724	16662	6	212.416	448234373	101	942695691	99972	9.66473	8.11614	78.4403	17.6748	0.470642	0.106049	0.574143	1.04999e-06	1.04999e-06	1	0	0	1	1	0
AAATGGAAATGTGG	191	874	14	212.416	448234373	101	942695691	12236	4.57592	0.899178	4.11456	0.927128	0.0576039	0.0129798	0.634285	1.28513e-07	1.28513e-07	1	0	0	1	1	0
AAATGGAAT	322	1653	9	212.416	448234373	101	942695691	14877	5.13354	1.51589	7.78189	1.75348	0.070037	0.0157813	0.457444	1.56251e-07	1.56251e-07	1	0	0	1	0	0
AAATGGAC	2	14	8	212.416	448234373	101	942695691	112	7	0.00941548	0.0659083	0.014851	0.000527267	0.000118808	0.554455	1.17632e-09	1.17632e-09	1	0	0	1	1	0
AAATGGAGGGG	2	11	11	212.416	448234373	101	942695691	121	5.5	0.00941548	0.0517851	0.0116687	0.000569636	0.000128355	0.59901	1.27084e-09	1.27084e-09	1	0	0	1	1	0
AAATGGATC	2	8	9	212.416	448234373	101	942695691	72	4	0.00941548	0.0376619	0.0084863	0.000338957	7.63767e-05	0.356436	7.56205e-10	7.56205e-10	1	0	0	1	0	0
AAATGGATT	1	5	9	212.416	448234373	101	942695691	45	5	0.00470774	0.0235387	0.00530394	0.000211848	4.77354e-05	0.445545	4.72628e-10	4.72628e-10	1	0	0	1	0	0
AAATGGCGTCTCTACCGAAGC	1	4	21	212.416	448234373	101	942695691	84	4	0.00470774	0.018831	0.00424315	0.00039545	8.91062e-05	0.831683	8.82239e-10	8.82239e-10	1	0	0	1	1	0
AAATGGG	6	33	7	212.416	448234373	101	942695691	231	5.5	0.0282464	0.155355	0.035006	0.00108749	0.000245042	0.381188	2.42616e-09	2.42616e-09	1	0	0	1	0	0
AAATGGGTT	2	8	9	212.416	448234373	101	942695691	72	4	0.00941548	0.0376619	0.0084863	0.000338957	7.63767e-05	0.356436	7.56205e-10	7.56205e-10	1	0	0	1	0	0
AAATGGT	7	56	7	212.416	448234373	101	942695691	392	8	0.0329542	0.263633	0.0594041	0.00184543	0.000415829	0.554455	4.11712e-09	4.11712e-09	1	0	0	1	1	0
AAATGGTAAGTTGT	5	22	14	212.416	448234373	101	942695691	308	4.4	0.0235387	0.10357	0.0233373	0.00144998	0.000326723	0.609901	3.23488e-09	3.23488e-09	1	0	0	1	1	0
AAATGGTGAATTGT	9	51	14	212.416	448234373	101	942695691	714	5.66667	0.0423696	0.240095	0.0541002	0.00336132	0.000757402	0.785479	7.49903e-09	7.49903e-09	1	0	0	1	1	0
AAATGT	6	37	6	212.416	448234373	101	942695691	222	6.16667	0.0282464	0.174186	0.0392491	0.00104512	0.000235495	0.366337	2.33163e-09	2.33163e-09	1	0	0	1	0	0
AAATGTC	3	12	7	212.416	448234373	101	942695691	84	4	0.0141232	0.0564929	0.0127295	0.00039545	8.91062e-05	0.277228	8.82239e-10	8.82239e-10	1	0	0	1	0	0
AAATGTG	2	8	7	212.416	448234373	101	942695691	56	4	0.00941548	0.0376619	0.0084863	0.000263633	5.94041e-05	0.277228	5.8816e-10	5.8816e-10	1	0	0	1	0	0
AAATGTGACGAAC	252	1010	13	212.416	448234373	101	942695691	13130	4.00794	1.18635	4.75482	1.0714	0.0618126	0.0139281	0.515873	1.37902e-07	1.37902e-07	1	0	0	1	1	0
AAATGTGC	2	9	8	212.416	448234373	101	942695691	72	4.5	0.00941548	0.0423696	0.00954709	0.000338957	7.63767e-05	0.356436	7.56205e-10	7.56205e-10	1	0	0	1	0	0
AAATGTGCC	1	5	9	212.416	448234373	101	942695691	45	5	0.00470774	0.0235387	0.00530394	0.000211848	4.77354e-05	0.445545	4.72628e-10	4.72628e-10	1	0	0	1	0	0
AAATGTT	72	298	7	212.416	448234373	101	942695691	2086	4.13889	0.338957	1.40291	0.316115	0.00982034	0.0022128	0.286854	2.19089e-08	2.19089e-08	1	0	0	1	0	0
AAATGTTGGAGGCAATACTCG	1	4	21	212.416	448234373	101	942695691	84	4	0.00470774	0.018831	0.00424315	0.00039545	8.91062e-05	0.831683	8.82239e-10	8.82239e-10	1	0	0	1	1	0
AAATT	305	2231	5	212.416	448234373	101	942695691	11155	7.31475	1.43586	10.503	2.36662	0.0525148	0.0118331	0.362117	1.17159e-07	1.17159e-07	1	0	0	1	0	0
AAATTAAGCATCAC	1	4	14	212.416	448234373	101	942695691	56	4	0.00470774	0.018831	0.00424315	0.000263633	5.94041e-05	0.554455	5.8816e-10	5.8816e-10	1	0	0	1	1	0
AAATTAAT	920	3699	8	212.416	448234373	101	942695691	29592	4.02065	4.33112	17.4139	3.92385	0.139311	0.0313908	0.318467	3.108e-07	3.108e-07	1	0	0	1	0	0
AAATTAATT	22766	122882	9	212.416	448234373	101	942695691	1105938	5.39761	107.176	578.496	130.352	5.20647	1.17317	0.480975	1.16155e-05	1.16155e-05	1	1	0	1	0	0
AAATTAC	3	12	7	212.416	448234373	101	942695691	84	4	0.0141232	0.0564929	0.0127295	0.00039545	8.91062e-05	0.277228	8.82239e-10	8.82239e-10	1	0	0	1	0	0
AAATTACC	6	28	8	212.416	448234373	101	942695691	224	4.66667	0.0282464	0.131817	0.0297021	0.00105453	0.000237616	0.369637	2.35264e-09	2.35264e-09	1	0	0	1	0	0
AAATTAG	692	3306	7	212.416	448234373	101	942695691	23142	4.77746	3.25775	15.5638	3.50696	0.108946	0.0245487	0.331111	2.43057e-07	2.43057e-07	1	0	0	1	0	0
AAATTAGGATTAG	1	5	13	212.416	448234373	101	942695691	65	5	0.00470774	0.0235387	0.00530394	0.000306003	6.89512e-05	0.643564	6.82685e-10	6.82685e-10	1	0	0	1	1	0
AAATTAGTAAGTT	2	8	13	212.416	448234373	101	942695691	104	4	0.00941548	0.0376619	0.0084863	0.000489605	0.000110322	0.514851	1.0923e-09	1.0923e-09	1	0	0	1	1	0
AAATTAT	5	22	7	212.416	448234373	101	942695691	154	4.4	0.0235387	0.10357	0.0233373	0.000724992	0.000163361	0.30495	1.61744e-09	1.61744e-09	1	0	0	1	0	0
AAATTATAGTAATCATGTTAT	2	8	21	212.416	448234373	101	942695691	168	4	0.00941548	0.0376619	0.0084863	0.0007909	0.000178212	0.831683	1.76448e-09	1.76448e-09	1	0	0	1	1	0
AAATTATATTATAGATATAC	1	4	20	212.416	448234373	101	942695691	80	4	0.00470774	0.018831	0.00424315	0.000376619	8.4863e-05	0.792079	8.40228e-10	8.40228e-10	1	0	0	1	1	0
AAATTATCTATTCGTT	2	10	16	212.416	448234373	101	942695691	160	5	0.00941548	0.0470774	0.0106079	0.000753238	0.000169726	0.792079	1.68046e-09	1.68046e-09	1	0	0	1	1	0
AAATTATGAAGGGGTT	2	8	16	212.416	448234373	101	942695691	128	4	0.00941548	0.0376619	0.0084863	0.00060259	0.000135781	0.633663	1.34436e-09	1.34436e-09	1	0	0	1	1	0
AAATTC	8245	35012	6	212.416	448234373	101	942695691	210072	4.24645	38.8153	164.827	37.1403	0.988964	0.222842	0.252264	2.20635e-06	2.20635e-06	1	0	0	1	0	0
AAATTCAAGAT	2	8	11	212.416	448234373	101	942695691	88	4	0.00941548	0.0376619	0.0084863	0.000414281	9.33493e-05	0.435644	9.24251e-10	9.24251e-10	1	0	0	1	0	0
AAATTCC	4	19	7	212.416	448234373	101	942695691	133	4.75	0.018831	0.089447	0.020155	0.000626129	0.000141085	0.329208	1.39688e-09	1.39688e-09	1	0	0	1	0	0
AAATTCT	17	81	7	212.416	448234373	101	942695691	567	4.76471	0.0800315	0.381327	0.0859238	0.00266929	0.000601467	0.330227	5.95512e-09	5.95512e-09	1	0	0	1	0	0
AAATTCTACACAC	5	20	13	212.416	448234373	101	942695691	260	4	0.0235387	0.0941548	0.0212158	0.00122401	0.000275805	0.514851	2.73074e-09	2.73074e-09	1	0	0	1	1	0
AAATTCTC	7	34	8	212.416	448234373	101	942695691	272	4.85714	0.0329542	0.160063	0.0360668	0.0012805	0.000288534	0.384724	2.85677e-09	2.85677e-09	1	0	0	1	0	0
AAATTG	501	2078	6	212.416	448234373	101	942695691	12468	4.1477	2.35858	9.78268	2.20432	0.0586961	0.0132259	0.246398	1.3095e-07	1.3095e-07	1	0	0	1	0	0
AAATTGAAC	1	5	9	212.416	448234373	101	942695691	45	5	0.00470774	0.0235387	0.00530394	0.000211848	4.77354e-05	0.445545	4.72628e-10	4.72628e-10	1	0	0	1	0	0
AAATTGAAT	29	124	9	212.416	448234373	101	942695691	1116	4.27586	0.136524	0.583759	0.131538	0.00525384	0.00118384	0.381017	1.17212e-08	1.17212e-08	1	0	0	1	0	0
AAATTGAATGGATGTG	2	8	16	212.416	448234373	101	942695691	128	4	0.00941548	0.0376619	0.0084863	0.00060259	0.000135781	0.633663	1.34436e-09	1.34436e-09	1	0	0	1	1	0
AAATTGAATTG	7	43	11	212.416	448234373	101	942695691	473	6.14286	0.0329542	0.202433	0.0456139	0.00222676	0.000501753	0.669024	4.96785e-09	4.96785e-09	1	0	0	1	1	0
AAATTGAGAG	1	5	10	212.416	448234373	101	942695691	50	5	0.00470774	0.0235387	0.00530394	0.000235387	5.30394e-05	0.49505	5.25142e-10	5.25142e-10	1	0	0	1	0	0
AAATTGAGC	5	41	9	212.416	448234373	101	942695691	369	8.2	0.0235387	0.193017	0.0434923	0.00173716	0.000391431	0.730693	3.87555e-09	3.87555e-09	1	0	0	1	1	0
AAATTGC	2	9	7	212.416	448234373	101	942695691	63	4.5	0.00941548	0.0423696	0.00954709	0.000296587	6.68296e-05	0.311881	6.61679e-10	6.61679e-10	1	0	0	1	0	0
AAATTGCATCAACTG	1	4	15	212.416	448234373	101	942695691	60	4	0.00470774	0.018831	0.00424315	0.000282464	6.36473e-05	0.594059	6.30171e-10	6.30171e-10	1	0	0	1	1	0
AAATTGCT	4	33	8	212.416	448234373	101	942695691	264	8.25	0.018831	0.155355	0.035006	0.00124284	0.000280048	0.653465	2.77275e-09	2.77275e-09	1	0	0	1	1	0
AAATTGT	11	55	7	212.416	448234373	101	942695691	385	5	0.0517851	0.258926	0.0583433	0.00181248	0.000408403	0.346535	4.0436e-09	4.0436e-09	1	0	0	1	0	0
AAATTGTAGCGTT	1	6	13	212.416	448234373	101	942695691	78	6	0.00470774	0.0282464	0.00636473	0.000367204	8.27414e-05	0.772277	8.19222e-10	8.19222e-10	1	0	0	1	1	0
AAATTGTG	1	4	8	212.416	448234373	101	942695691	32	4	0.00470774	0.018831	0.00424315	0.000150648	3.39452e-05	0.316832	3.36091e-10	3.36091e-10	1	0	0	1	0	0
AAATTGTTGGAGTAGTAGTTG	1	4	21	212.416	448234373	101	942695691	84	4	0.00470774	0.018831	0.00424315	0.00039545	8.91062e-05	0.831683	8.82239e-10	8.82239e-10	1	0	0	1	1	0
AAATTT	3	12	6	212.416	448234373	101	942695691	72	4	0.0141232	0.0564929	0.0127295	0.000338957	7.63767e-05	0.237624	7.56205e-10	7.56205e-10	1	0	0	1	0	0
AAATTTAACAAT	1	4	12	212.416	448234373	101	942695691	48	4	0.00470774	0.018831	0.00424315	0.000225971	5.09178e-05	0.475248	5.04137e-10	5.04137e-10	1	0	0	1	0	0
AAATTTAGC	2	8	9	212.416	448234373	101	942695691	72	4	0.00941548	0.0376619	0.0084863	0.000338957	7.63767e-05	0.356436	7.56205e-10	7.56205e-10	1	0	0	1	0	0
AAATTTC	5	20	7	212.416	448234373	101	942695691	140	4	0.0235387	0.0941548	0.0212158	0.000659083	0.00014851	0.277228	1.4704e-09	1.4704e-09	1	0	0	1	0	0
AAATTTCAGATCTC	4	19	14	212.416	448234373	101	942695691	266	4.75	0.018831	0.089447	0.020155	0.00125226	0.00028217	0.658416	2.79376e-09	2.79376e-09	1	0	0	1	1	0
AAC	9640	119007	3	212.416	448234373	101	942695691	357021	12.3451	45.3826	560.254	126.241	1.68076	0.378723	0.366687	3.74974e-06	3.74974e-06	1	0	0	0	0	0
AACAACAACAACACCATC	3	12	18	212.416	448234373	101	942695691	216	4	0.0141232	0.0564929	0.0127295	0.00101687	0.00022913	0.712871	2.26862e-09	2.26862e-09	1	0	0	1	1	0
AACAACAACAACCAACT	1	4	17	212.416	448234373	101	942695691	68	4	0.00470774	0.018831	0.00424315	0.000320126	7.21336e-05	0.673267	7.14194e-10	7.14194e-10	1	0	0	1	1	0
AACAACAACC	4	16	10	212.416	448234373	101	942695691	160	4	0.018831	0.0753238	0.0169726	0.000753238	0.000169726	0.39604	1.68046e-09	1.68046e-09	1	0	0	1	0	0
AACAACAAG	4	34	9	212.416	448234373	101	942695691	306	8.5	0.018831	0.160063	0.0360668	0.00144057	0.000324601	0.757426	3.21387e-09	3.21387e-09	1	0	0	1	1	0
AACAACAATC	1	9	10	212.416	448234373	101	942695691	90	9	0.00470774	0.0423696	0.00954709	0.000423696	9.54709e-05	0.891089	9.45256e-10	9.45256e-10	1	0	0	1	1	0
AACAACAATGACAAT	3	14	15	212.416	448234373	101	942695691	210	4.66667	0.0141232	0.0659083	0.014851	0.000988625	0.000222765	0.693069	2.2056e-09	2.2056e-09	1	0	0	1	1	0
AACAACAC	6	26	8	212.416	448234373	101	942695691	208	4.33333	0.0282464	0.122401	0.0275805	0.000979209	0.000220644	0.343234	2.18459e-09	2.18459e-09	1	0	0	1	0	0
AACAACACAAGCG	1	7	13	212.416	448234373	101	942695691	91	7	0.00470774	0.0329542	0.00742551	0.000428404	9.65317e-05	0.90099	9.55759e-10	9.55759e-10	1	0	0	1	1	0
AACAACACC	15	67	9	212.416	448234373	101	942695691	603	4.46667	0.0706161	0.315418	0.0710728	0.00283877	0.000639655	0.39802	6.33322e-09	6.33322e-09	1	0	0	1	0	0
AACAACACG	1	7	9	212.416	448234373	101	942695691	63	7	0.00470774	0.0329542	0.00742551	0.000296587	6.68296e-05	0.623762	6.61679e-10	6.61679e-10	1	0	0	1	1	0
AACAACACGC	1	4	10	212.416	448234373	101	942695691	40	4	0.00470774	0.018831	0.00424315	0.00018831	4.24315e-05	0.39604	4.20114e-10	4.20114e-10	1	0	0	1	0	0
AACAACAGAC	1	4	10	212.416	448234373	101	942695691	40	4	0.00470774	0.018831	0.00424315	0.00018831	4.24315e-05	0.39604	4.20114e-10	4.20114e-10	1	0	0	1	0	0
AACAACAGC	11	54	9	212.416	448234373	101	942695691	486	4.90909	0.0517851	0.254218	0.0572825	0.00228796	0.000515543	0.437444	5.10438e-09	5.10438e-09	1	0	0	1	0	0
AACAACAGGAACTGG	1	6	15	212.416	448234373	101	942695691	90	6	0.00470774	0.0282464	0.00636473	0.000423696	9.54709e-05	0.891089	9.45256e-10	9.45256e-10	1	0	0	1	1	0
AACAACC	27	195	7	212.416	448234373	101	942695691	1365	7.22222	0.127109	0.918009	0.206854	0.00642606	0.00144798	0.50055	1.43364e-08	1.43364e-08	1	0	0	1	1	0
AACAACCAACC	1	4	11	212.416	448234373	101	942695691	44	4	0.00470774	0.018831	0.00424315	0.00020714	4.66747e-05	0.435644	4.62125e-10	4.62125e-10	1	0	0	1	0	0
AACAACCAC	22	115	9	212.416	448234373	101	942695691	1035	5.22727	0.10357	0.54139	0.121991	0.00487251	0.00109792	0.465797	1.08704e-08	1.08704e-08	1	0	0	1	0	0
AACAACCC	33	155	8	212.416	448234373	101	942695691	1240	4.69697	0.155355	0.729699	0.164422	0.00583759	0.00131538	0.372037	1.30235e-08	1.30235e-08	1	0	0	1	0	0
AACAACCGC	3	12	9	212.416	448234373	101	942695691	108	4	0.0141232	0.0564929	0.0127295	0.000508436	0.000114565	0.356436	1.13431e-09	1.13431e-09	1	0	0	1	0	0
AACAACG	2	8	7	212.416	448234373	101	942695691	56	4	0.00941548	0.0376619	0.0084863	0.000263633	5.94041e-05	0.277228	5.8816e-10	5.8816e-10	1	0	0	1	0	0
AACAACGCCAACTAC	22	88	15	212.416	448234373	101	942695691	1320	4	0.10357	0.414281	0.0933493	0.00621421	0.00140024	0.594059	1.38638e-08	1.38638e-08	1	0	0	1	1	0
AACAACGTAT	5	26	10	212.416	448234373	101	942695691	260	5.2	0.0235387	0.122401	0.0275805	0.00122401	0.000275805	0.514851	2.73074e-09	2.73074e-09	1	0	0	1	1	0
AACAACT	41	311	7	212.416	448234373	101	942695691	2177	7.58537	0.193017	1.46411	0.329905	0.0102487	0.00230933	0.525718	2.28647e-08	2.28647e-08	1	0	0	1	1	0
AACAACTAC	5	27	9	212.416	448234373	101	942695691	243	5.4	0.0235387	0.127109	0.0286413	0.00114398	0.000257771	0.481188	2.55219e-09	2.55219e-09	1	0	0	1	0	0
AACAACTAG	3	18	9	212.416	448234373	101	942695691	162	6	0.0141232	0.0847393	0.0190942	0.000762654	0.000171848	0.534653	1.70146e-09	1.70146e-09	1	0	0	1	1	0
AACAACTCCAACGCCTCG	2	8	18	212.416	448234373	101	942695691	144	4	0.00941548	0.0376619	0.0084863	0.000677914	0.000152753	0.712871	1.51241e-09	1.51241e-09	1	0	0	1	1	0
AACAACTGC	2	12	9	212.416	448234373	101	942695691	108	6	0.00941548	0.0564929	0.0127295	0.000508436	0.000114565	0.534653	1.13431e-09	1.13431e-09	1	0	0	1	1	0
AACAACTGCC	1	6	10	212.416	448234373	101	942695691	60	6	0.00470774	0.0282464	0.00636473	0.000282464	6.36473e-05	0.594059	6.30171e-10	6.30171e-10	1	0	0	1	1	0
AACAAG	23	217	6	212.416	448234373	101	942695691	1302	9.43478	0.108278	1.02158	0.230191	0.00612947	0.00138115	0.560482	1.36747e-08	1.36747e-08	1	0	0	1	1	0
AACAAGAC	2	12	8	212.416	448234373	101	942695691	96	6	0.00941548	0.0564929	0.0127295	0.000451943	0.000101836	0.475248	1.00827e-09	1.00827e-09	1	0	0	1	0	0
AACAAGAGACTACG	1	7	14	212.416	448234373	101	942695691	98	7	0.00470774	0.0329542	0.00742551	0.000461358	0.000103957	0.970297	1.02928e-09	1.02928e-09	1	0	0	1	1	0
AACAAGAGAGCAG	2	14	13	212.416	448234373	101	942695691	182	7	0.00941548	0.0659083	0.014851	0.000856808	0.000193063	0.90099	1.91152e-09	1.91152e-09	1	0	0	1	1	0
AACAAGATT	2	10	9	212.416	448234373	101	942695691	90	5	0.00941548	0.0470774	0.0106079	0.000423696	9.54709e-05	0.445545	9.45256e-10	9.45256e-10	1	0	0	1	0	0
AACAAGC	7	65	7	212.416	448234373	101	942695691	455	9.28571	0.0329542	0.306003	0.0689512	0.00214202	0.000482658	0.643564	4.7788e-09	4.7788e-09	1	0	0	1	1	0
AACAAGCAAT	2	8	10	212.416	448234373	101	942695691	80	4	0.00941548	0.0376619	0.0084863	0.000376619	8.4863e-05	0.39604	8.40228e-10	8.40228e-10	1	0	0	1	0	0
AACAAGCAATCAGGAATGGTC	1	4	21	212.416	448234373	101	942695691	84	4	0.00470774	0.018831	0.00424315	0.00039545	8.91062e-05	0.831683	8.82239e-10	8.82239e-10	1	0	0	1	1	0
AACAAGCC	78	344	8	212.416	448234373	101	942695691	2752	4.41026	0.367204	1.61946	0.364911	0.0129557	0.00291929	0.349327	2.89038e-08	2.89038e-08	1	0	0	1	0	0
AACAAGCCCTACG	2	11	13	212.416	448234373	101	942695691	143	5.5	0.00941548	0.0517851	0.0116687	0.000673206	0.000151693	0.707921	1.50191e-09	1.50191e-09	1	0	0	1	1	0
AACAAGCTGGCGGCG	2	8	15	212.416	448234373	101	942695691	120	4	0.00941548	0.0376619	0.0084863	0.000564929	0.000127295	0.594059	1.26034e-09	1.26034e-09	1	0	0	1	1	0
AACAAGG	13	66	7	212.416	448234373	101	942695691	462	5.07692	0.0612006	0.310711	0.070012	0.00217497	0.000490084	0.351866	4.85232e-09	4.85232e-09	1	0	0	1	0	0
AACAAGGAC	2	9	9	212.416	448234373	101	942695691	81	4.5	0.00941548	0.0423696	0.00954709	0.000381327	8.59238e-05	0.40099	8.50731e-10	8.50731e-10	1	0	0	1	0	0
AACAAGGCATGC	3	14	12	212.416	448234373	101	942695691	168	4.66667	0.0141232	0.0659083	0.014851	0.0007909	0.000178212	0.554455	1.76448e-09	1.76448e-09	1	0	0	1	1	0
AACAAGGCATTG	11	45	12	212.416	448234373	101	942695691	540	4.09091	0.0517851	0.211848	0.0477354	0.00254218	0.000572825	0.486049	5.67154e-09	5.67154e-09	1	0	0	1	0	0
AACAAGGG	30	173	8	212.416	448234373	101	942695691	1384	5.76667	0.141232	0.814439	0.183516	0.00651551	0.00146813	0.456766	1.45359e-08	1.45359e-08	1	0	0	1	0	0
AACAAGGGCTGG	1	6	12	212.416	448234373	101	942695691	72	6	0.00470774	0.0282464	0.00636473	0.000338957	7.63767e-05	0.712871	7.56205e-10	7.56205e-10	1	0	0	1	1	0
AACAAGGTC	1	4	9	212.416	448234373	101	942695691	36	4	0.00470774	0.018831	0.00424315	0.000169479	3.81884e-05	0.356436	3.78103e-10	3.78103e-10	1	0	0	1	0	0
AACAAGTAACCTGAATG	1	4	17	212.416	448234373	101	942695691	68	4	0.00470774	0.018831	0.00424315	0.000320126	7.21336e-05	0.673267	7.14194e-10	7.14194e-10	1	0	0	1	1	0
AACAAGTCAACTACTAAGAG	1	4	20	212.416	448234373	101	942695691	80	4	0.00470774	0.018831	0.00424315	0.000376619	8.4863e-05	0.792079	8.40228e-10	8.40228e-10	1	0	0	1	1	0
AACAAGTCACTAATAAGTACCT	1	4	22	212.416	448234373	101	942695691	88	4	0.00470774	0.018831	0.00424315	0.000414281	9.33493e-05	0.871287	9.24251e-10	9.24251e-10	1	0	0	1	1	0
AACAAT	96	780	6	212.416	448234373	101	942695691	4680	8.125	0.451943	3.67204	0.827414	0.0220322	0.00496449	0.482673	4.91533e-08	4.91533e-08	1	0	0	1	0	0
AACAATAATAGATATAATC	1	5	19	212.416	448234373	101	942695691	95	5	0.00470774	0.0235387	0.00530394	0.000447235	0.000100775	0.940594	9.97771e-10	9.97771e-10	1	0	0	1	1	0
AACAATAT	7	40	8	212.416	448234373	101	942695691	320	5.71429	0.0329542	0.18831	0.0424315	0.00150648	0.000339452	0.452617	3.36091e-09	3.36091e-09	1	0	0	1	0	0
AACAATATGTGCAAT	1	4	15	212.416	448234373	101	942695691	60	4	0.00470774	0.018831	0.00424315	0.000282464	6.36473e-05	0.594059	6.30171e-10	6.30171e-10	1	0	0	1	1	0
AACAATC	15	103	7	212.416	448234373	101	942695691	721	6.86667	0.0706161	0.484897	0.109261	0.00339428	0.000764828	0.475908	7.57255e-09	7.57255e-09	1	0	0	1	0	0
AACAATCATAC	1	5	11	212.416	448234373	101	942695691	55	5	0.00470774	0.0235387	0.00530394	0.000258926	5.83433e-05	0.544554	5.77657e-10	5.77657e-10	1	0	0	1	1	0
AACAATCC	2	9	8	212.416	448234373	101	942695691	72	4.5	0.00941548	0.0423696	0.00954709	0.000338957	7.63767e-05	0.356436	7.56205e-10	7.56205e-10	1	0	0	1	0	0
AACAATCCG	6	24	9	212.416	448234373	101	942695691	216	4	0.0282464	0.112986	0.0254589	0.00101687	0.00022913	0.356436	2.26862e-09	2.26862e-09	1	0	0	1	0	0
AACAATCG	68	286	8	212.416	448234373	101	942695691	2288	4.20588	0.320126	1.34641	0.303385	0.0107713	0.00242708	0.333139	2.40305e-08	2.40305e-08	1	0	0	1	0	0
AACAATG	1	5	7	212.416	448234373	101	942695691	35	5	0.00470774	0.0235387	0.00530394	0.000164771	3.71276e-05	0.346535	3.676e-10	3.676e-10	1	0	0	1	0	0
AACAATGAC	13	66	9	212.416	448234373	101	942695691	594	5.07692	0.0612006	0.310711	0.070012	0.0027964	0.000630108	0.452399	6.23869e-09	6.23869e-09	1	0	0	1	0	0
AACAATGAT	3	12	9	212.416	448234373	101	942695691	108	4	0.0141232	0.0564929	0.0127295	0.000508436	0.000114565	0.356436	1.13431e-09	1.13431e-09	1	0	0	1	0	0
AACAATGCAC	1	4	10	212.416	448234373	101	942695691	40	4	0.00470774	0.018831	0.00424315	0.00018831	4.24315e-05	0.39604	4.20114e-10	4.20114e-10	1	0	0	1	0	0
AACAATGCCATCAGGCTGGAC	2	8	21	212.416	448234373	101	942695691	168	4	0.00941548	0.0376619	0.0084863	0.0007909	0.000178212	0.831683	1.76448e-09	1.76448e-09	1	0	0	1	1	0
AACAATT	21	133	7	212.416	448234373	101	942695691	931	6.33333	0.0988625	0.626129	0.141085	0.0043829	0.000987593	0.438944	9.77815e-09	9.77815e-09	1	0	0	1	0	0
AACAATTAACCACT	4	24	14	212.416	448234373	101	942695691	336	6	0.018831	0.112986	0.0254589	0.0015818	0.000356425	0.831683	3.52896e-09	3.52896e-09	1	0	0	1	1	0
AACAATTAGCAATTAATAATT	3	12	21	212.416	448234373	101	942695691	252	4	0.0141232	0.0564929	0.0127295	0.00118635	0.000267319	0.831683	2.64672e-09	2.64672e-09	1	0	0	1	1	0
AACAATTATTACACGTGTTAG	1	4	21	212.416	448234373	101	942695691	84	4	0.00470774	0.018831	0.00424315	0.00039545	8.91062e-05	0.831683	8.82239e-10	8.82239e-10	1	0	0	1	1	0
AACAC	19	173	5	212.416	448234373	101	942695691	865	9.10526	0.089447	0.814439	0.183516	0.00407219	0.000917581	0.450756	9.08496e-09	9.08496e-09	1	0	0	1	0	0
AACACAACATAATAC	1	4	15	212.416	448234373	101	942695691	60	4	0.00470774	0.018831	0.00424315	0.000282464	6.36473e-05	0.594059	6.30171e-10	6.30171e-10	1	0	0	1	1	0
AACACAACGT	5	23	10	212.416	448234373	101	942695691	230	4.6	0.0235387	0.108278	0.0243981	0.00108278	0.000243981	0.455446	2.41566e-09	2.41566e-09	1	0	0	1	0	0
AACACAAGAG	2	8	10	212.416	448234373	101	942695691	80	4	0.00941548	0.0376619	0.0084863	0.000376619	8.4863e-05	0.39604	8.40228e-10	8.40228e-10	1	0	0	1	0	0
AACACAAGTCGCTCCAGAG	1	4	19	212.416	448234373	101	942695691	76	4	0.00470774	0.018831	0.00424315	0.000357788	8.06199e-05	0.752475	7.98216e-10	7.98216e-10	1	0	0	1	1	0
AACACAAT	5	20	8	212.416	448234373	101	942695691	160	4	0.0235387	0.0941548	0.0212158	0.000753238	0.000169726	0.316832	1.68046e-09	1.68046e-09	1	0	0	1	0	0
AACACAATTATCAC	2	14	14	212.416	448234373	101	942695691	196	7	0.00941548	0.0659083	0.014851	0.000922717	0.000207914	0.970297	2.05856e-09	2.05856e-09	1	0	0	1	1	0
AACACAC	4	39	7	212.416	448234373	101	942695691	273	9.75	0.018831	0.183602	0.0413707	0.00128521	0.000289595	0.675743	2.86728e-09	2.86728e-09	1	0	0	1	1	0
AACACACAC	9	49	9	212.416	448234373	101	942695691	441	5.44444	0.0423696	0.230679	0.0519786	0.00207611	0.000467807	0.485149	4.63176e-09	4.63176e-09	1	0	0	1	0	0
AACACACACATAC	1	7	13	212.416	448234373	101	942695691	91	7	0.00470774	0.0329542	0.00742551	0.000428404	9.65317e-05	0.90099	9.55759e-10	9.55759e-10	1	0	0	1	1	0
AACACACAG	2	10	9	212.416	448234373	101	942695691	90	5	0.00941548	0.0470774	0.0106079	0.000423696	9.54709e-05	0.445545	9.45256e-10	9.45256e-10	1	0	0	1	0	0
AACACACAT	1	4	9	212.416	448234373	101	942695691	36	4	0.00470774	0.018831	0.00424315	0.000169479	3.81884e-05	0.356436	3.78103e-10	3.78103e-10	1	0	0	1	0	0
AACACACC	6	28	8	212.416	448234373	101	942695691	224	4.66667	0.0282464	0.131817	0.0297021	0.00105453	0.000237616	0.369637	2.35264e-09	2.35264e-09	1	0	0	1	0	0
AACACACCCC	1	7	10	212.416	448234373	101	942695691	70	7	0.00470774	0.0329542	0.00742551	0.000329542	7.42551e-05	0.693069	7.35199e-10	7.35199e-10	1	0	0	1	1	0
AACACACGTCATCCTGAACACC	1	4	22	212.416	448234373	101	942695691	88	4	0.00470774	0.018831	0.00424315	0.000414281	9.33493e-05	0.871287	9.24251e-10	9.24251e-10	1	0	0	1	1	0
AACACAGACAATGCACACTTAACTC	2	8	25	212.416	448234373	101	942695691	200	4	0.00941548	0.0376619	0.0084863	0.000941548	0.000212158	0.990099	2.10057e-09	2.10057e-09	1	0	0	1	1	0
AACACAGCAAGC	2	14	12	212.416	448234373	101	942695691	168	7	0.00941548	0.0659083	0.014851	0.0007909	0.000178212	0.831683	1.76448e-09	1.76448e-09	1	0	0	1	1	0
AACACATT	11	53	8	212.416	448234373	101	942695691	424	4.81818	0.0517851	0.24951	0.0562217	0.00199608	0.000449774	0.381638	4.45321e-09	4.45321e-09	1	0	0	1	0	0
AACACC	365	2545	6	212.416	448234373	101	942695691	15270	6.9726	1.71832	11.9812	2.6997	0.0718872	0.0161982	0.414214	1.60378e-07	1.60378e-07	1	0	0	1	0	0
AACACCAACCCGCGG	1	5	15	212.416	448234373	101	942695691	75	5	0.00470774	0.0235387	0.00530394	0.00035308	7.95591e-05	0.742574	7.87714e-10	7.87714e-10	1	0	0	1	1	0
AACACCAAG	2	8	9	212.416	448234373	101	942695691	72	4	0.00941548	0.0376619	0.0084863	0.000338957	7.63767e-05	0.356436	7.56205e-10	7.56205e-10	1	0	0	1	0	0
AACACCACC	4	16	9	212.416	448234373	101	942695691	144	4	0.018831	0.0753238	0.0169726	0.000677914	0.000152753	0.356436	1.51241e-09	1.51241e-09	1	0	0	1	0	0
AACACCACCCTGCC	1	7	14	212.416	448234373	101	942695691	98	7	0.00470774	0.0329542	0.00742551	0.000461358	0.000103957	0.970297	1.02928e-09	1.02928e-09	1	0	0	1	1	0
AACACCACT	3	19	9	212.416	448234373	101	942695691	171	6.33333	0.0141232	0.089447	0.020155	0.000805023	0.000181395	0.564356	1.79599e-09	1.79599e-09	1	0	0	1	1	0
AACACCAGC	1	5	9	212.416	448234373	101	942695691	45	5	0.00470774	0.0235387	0.00530394	0.000211848	4.77354e-05	0.445545	4.72628e-10	4.72628e-10	1	0	0	1	0	0
AACACCAGG	1	6	9	212.416	448234373	101	942695691	54	6	0.00470774	0.0282464	0.00636473	0.000254218	5.72825e-05	0.534653	5.67154e-10	5.67154e-10	1	0	0	1	1	0
AACACCAGGCGG	3	15	12	212.416	448234373	101	942695691	180	5	0.0141232	0.0706161	0.0159118	0.000847393	0.000190942	0.594059	1.89051e-09	1.89051e-09	1	0	0	1	1	0
AACACCAGTGCCAACTCCGACTCC	1	4	24	212.416	448234373	101	942695691	96	4	0.00470774	0.018831	0.00424315	0.000451943	0.000101836	0.950495	1.00827e-09	1.00827e-09	1	0	0	1	1	0
AACACCC	2	8	7	212.416	448234373	101	942695691	56	4	0.00941548	0.0376619	0.0084863	0.000263633	5.94041e-05	0.277228	5.8816e-10	5.8816e-10	1	0	0	1	0	0
AACACCCAT	4	19	9	212.416	448234373	101	942695691	171	4.75	0.018831	0.089447	0.020155	0.000805023	0.000181395	0.423267	1.79599e-09	1.79599e-09	1	0	0	1	0	0
AACACCCTCACGGTC	1	5	15	212.416	448234373	101	942695691	75	5	0.00470774	0.0235387	0.00530394	0.00035308	7.95591e-05	0.742574	7.87714e-10	7.87714e-10	1	0	0	1	1	0
AACACCG	5	23	7	212.416	448234373	101	942695691	161	4.6	0.0235387	0.108278	0.0243981	0.000757946	0.000170787	0.318812	1.69096e-09	1.69096e-09	1	0	0	1	0	0
AACACCGCGACCATC	2	8	15	212.416	448234373	101	942695691	120	4	0.00941548	0.0376619	0.0084863	0.000564929	0.000127295	0.594059	1.26034e-09	1.26034e-09	1	0	0	1	1	0
AACACCGCGACG	1	4	12	212.416	448234373	101	942695691	48	4	0.00470774	0.018831	0.00424315	0.000225971	5.09178e-05	0.475248	5.04137e-10	5.04137e-10	1	0	0	1	0	0
AACACCGTCCACCTC	2	8	15	212.416	448234373	101	942695691	120	4	0.00941548	0.0376619	0.0084863	0.000564929	0.000127295	0.594059	1.26034e-09	1.26034e-09	1	0	0	1	1	0
AACACCT	5	26	7	212.416	448234373	101	942695691	182	5.2	0.0235387	0.122401	0.0275805	0.000856808	0.000193063	0.360396	1.91152e-09	1.91152e-09	1	0	0	1	0	0
AACACCTGCACC	1	4	12	212.416	448234373	101	942695691	48	4	0.00470774	0.018831	0.00424315	0.000225971	5.09178e-05	0.475248	5.04137e-10	5.04137e-10	1	0	0	1	0	0
AACACCTGGCACC	1	5	13	212.416	448234373	101	942695691	65	5	0.00470774	0.0235387	0.00530394	0.000306003	6.89512e-05	0.643564	6.82685e-10	6.82685e-10	1	0	0	1	1	0
AACACG	1	4	6	212.416	448234373	101	942695691	24	4	0.00470774	0.018831	0.00424315	0.000112986	2.54589e-05	0.237624	2.52068e-10	2.52068e-10	1	0	0	1	0	0
AACACGC	143	710	7	212.416	448234373	101	942695691	4970	4.96503	0.673206	3.34249	0.753159	0.0233975	0.00527211	0.344111	5.21992e-08	5.21992e-08	1	0	0	1	0	0
AACACGCCC	2	8	9	212.416	448234373	101	942695691	72	4	0.00941548	0.0376619	0.0084863	0.000338957	7.63767e-05	0.356436	7.56205e-10	7.56205e-10	1	0	0	1	0	0
AACACGCTGCTGC	1	4	13	212.416	448234373	101	942695691	52	4	0.00470774	0.018831	0.00424315	0.000244802	5.5161e-05	0.514851	5.46148e-10	5.46148e-10	1	0	0	1	1	0
AACACT	17	178	6	212.416	448234373	101	942695691	1068	10.4706	0.0800315	0.837977	0.18882	0.00502786	0.00113292	0.622015	1.1217e-08	1.1217e-08	1	0	0	1	1	0
AACACTC	4	20	7	212.416	448234373	101	942695691	140	5	0.018831	0.0941548	0.0212158	0.000659083	0.00014851	0.346535	1.4704e-09	1.4704e-09	1	0	0	1	0	0
AACACTCACACC	1	6	12	212.416	448234373	101	942695691	72	6	0.00470774	0.0282464	0.00636473	0.000338957	7.63767e-05	0.712871	7.56205e-10	7.56205e-10	1	0	0	1	1	0
AACACTCATCCTTGC	2	8	15	212.416	448234373	101	942695691	120	4	0.00941548	0.0376619	0.0084863	0.000564929	0.000127295	0.594059	1.26034e-09	1.26034e-09	1	0	0	1	1	0
AACACTG	14	113	7	212.416	448234373	101	942695691	791	8.07143	0.0659083	0.531974	0.119869	0.00372382	0.000839083	0.559406	8.30775e-09	8.30775e-09	1	0	0	1	1	0
AACACTGAATACCG	1	5	14	212.416	448234373	101	942695691	70	5	0.00470774	0.0235387	0.00530394	0.000329542	7.42551e-05	0.693069	7.35199e-10	7.35199e-10	1	0	0	1	1	0
AACACTGACTCATTC	7	30	15	212.416	448234373	101	942695691	450	4.28571	0.0329542	0.141232	0.0318236	0.00211848	0.000477354	0.636492	4.72628e-09	4.72628e-09	1	0	0	1	1	0
AACACTT	4	16	7	212.416	448234373	101	942695691	112	4	0.018831	0.0753238	0.0169726	0.000527267	0.000118808	0.277228	1.17632e-09	1.17632e-09	1	0	0	1	0	0
AACAG	601	8163	5	212.416	448234373	101	942695691	40815	13.5824	2.82935	38.4293	8.65921	0.192146	0.0432961	0.672394	4.28674e-07	4.28674e-07	1	0	0	1	1	0
AACAGAAG	1	8	8	212.416	448234373	101	942695691	64	8	0.00470774	0.0376619	0.0084863	0.000301295	6.78904e-05	0.633663	6.72182e-10	6.72182e-10	1	0	0	1	1	0
AACAGAAGCGATCGATCGCTGG	1	4	22	212.416	448234373	101	942695691	88	4	0.00470774	0.018831	0.00424315	0.000414281	9.33493e-05	0.871287	9.24251e-10	9.24251e-10	1	0	0	1	1	0
AACAGAGAG	1	5	9	212.416	448234373	101	942695691	45	5	0.00470774	0.0235387	0.00530394	0.000211848	4.77354e-05	0.445545	4.72628e-10	4.72628e-10	1	0	0	1	0	0
AACAGAGAT	1	4	9	212.416	448234373	101	942695691	36	4	0.00470774	0.018831	0.00424315	0.000169479	3.81884e-05	0.356436	3.78103e-10	3.78103e-10	1	0	0	1	0	0
AACAGAGG	1	5	8	212.416	448234373	101	942695691	40	5	0.00470774	0.0235387	0.00530394	0.00018831	4.24315e-05	0.39604	4.20114e-10	4.20114e-10	1	0	0	1	0	0
AACAGATG	1	7	8	212.416	448234373	101	942695691	56	7	0.00470774	0.0329542	0.00742551	0.000263633	5.94041e-05	0.554455	5.8816e-10	5.8816e-10	1	0	0	1	1	0
AACAGC	564	4406	6	212.416	448234373	101	942695691	26436	7.81206	2.65516	20.7423	4.67383	0.124454	0.028043	0.464083	2.77653e-07	2.77653e-07	1	0	0	1	0	0
AACAGCAACGGCG	1	4	13	212.416	448234373	101	942695691	52	4	0.00470774	0.018831	0.00424315	0.000244802	5.5161e-05	0.514851	5.46148e-10	5.46148e-10	1	0	0	1	1	0
AACAGCAAG	4	16	9	212.416	448234373	101	942695691	144	4	0.018831	0.0753238	0.0169726	0.000677914	0.000152753	0.356436	1.51241e-09	1.51241e-09	1	0	0	1	0	0
AACAGCAC	3	23	8	212.416	448234373	101	942695691	184	7.66667	0.0141232	0.108278	0.0243981	0.000866224	0.000195185	0.607261	1.93252e-09	1.93252e-09	1	0	0	1	1	0
AACAGCAG	1	4	8	212.416	448234373	101	942695691	32	4	0.00470774	0.018831	0.00424315	0.000150648	3.39452e-05	0.316832	3.36091e-10	3.36091e-10	1	0	0	1	0	0
AACAGCAGC	13	60	9	212.416	448234373	101	942695691	540	4.61538	0.0612006	0.282464	0.0636473	0.00254218	0.000572825	0.411272	5.67154e-09	5.67154e-09	1	0	0	1	0	0
AACAGCC	4	23	7	212.416	448234373	101	942695691	161	5.75	0.018831	0.108278	0.0243981	0.000757946	0.000170787	0.398515	1.69096e-09	1.69096e-09	1	0	0	1	0	0
AACAGCCC	1	5	8	212.416	448234373	101	942695691	40	5	0.00470774	0.0235387	0.00530394	0.00018831	4.24315e-05	0.39604	4.20114e-10	4.20114e-10	1	0	0	1	0	0
AACAGCCG	1	4	8	212.416	448234373	101	942695691	32	4	0.00470774	0.018831	0.00424315	0.000150648	3.39452e-05	0.316832	3.36091e-10	3.36091e-10	1	0	0	1	0	0
AACAGCCGCAGGGGCAGC	1	4	18	212.416	448234373	101	942695691	72	4	0.00470774	0.018831	0.00424315	0.000338957	7.63767e-05	0.712871	7.56205e-10	7.56205e-10	1	0	0	1	1	0
AACAGCCGTCGTGG	2	8	14	212.416	448234373	101	942695691	112	4	0.00941548	0.0376619	0.0084863	0.000527267	0.000118808	0.554455	1.17632e-09	1.17632e-09	1	0	0	1	1	0
AACAGCCT	1	4	8	212.416	448234373	101	942695691	32	4	0.00470774	0.018831	0.00424315	0.000150648	3.39452e-05	0.316832	3.36091e-10	3.36091e-10	1	0	0	1	0	0
AACAGCG	1	10	7	212.416	448234373	101	942695691	70	10	0.00470774	0.0470774	0.0106079	0.000329542	7.42551e-05	0.693069	7.35199e-10	7.35199e-10	1	0	0	1	1	0
AACAGCGC	1	9	8	212.416	448234373	101	942695691	72	9	0.00470774	0.0423696	0.00954709	0.000338957	7.63767e-05	0.712871	7.56205e-10	7.56205e-10	1	0	0	1	1	0
AACAGCGTCAGTTGG	2	8	15	212.416	448234373	101	942695691	120	4	0.00941548	0.0376619	0.0084863	0.000564929	0.000127295	0.594059	1.26034e-09	1.26034e-09	1	0	0	1	1	0
AACAGCT	5	28	7	212.416	448234373	101	942695691	196	5.6	0.0235387	0.131817	0.0297021	0.000922717	0.000207914	0.388119	2.05856e-09	2.05856e-09	1	0	0	1	0	0
AACAGG	28	217	6	212.416	448234373	101	942695691	1302	7.75	0.131817	1.02158	0.230191	0.00612947	0.00138115	0.460396	1.36747e-08	1.36747e-08	1	0	0	1	0	0
AACAGGAGT	1	4	9	212.416	448234373	101	942695691	36	4	0.00470774	0.018831	0.00424315	0.000169479	3.81884e-05	0.356436	3.78103e-10	3.78103e-10	1	0	0	1	0	0
AACAGGAGTTGCTGTGCC	15	60	18	212.416	448234373	101	942695691	1080	4	0.0706161	0.282464	0.0636473	0.00508436	0.00114565	0.712871	1.13431e-08	1.13431e-08	1	0	0	1	1	0
AACAGGATC	2	15	9	212.416	448234373	101	942695691	135	7.5	0.00941548	0.0706161	0.0159118	0.000635545	0.000143206	0.668317	1.41788e-09	1.41788e-09	1	0	0	1	1	0
AACAGGATGTACCTGCTG	3	13	18	212.416	448234373	101	942695691	234	4.33333	0.0141232	0.0612006	0.0137902	0.00110161	0.000248224	0.772277	2.45767e-09	2.45767e-09	1	0	0	1	1	0
AACAGGC	4	18	7	212.416	448234373	101	942695691	126	4.5	0.018831	0.0847393	0.0190942	0.000593175	0.000133659	0.311881	1.32336e-09	1.32336e-09	1	0	0	1	0	0
AACAGGCAGCGGCTC	1	5	15	212.416	448234373	101	942695691	75	5	0.00470774	0.0235387	0.00530394	0.00035308	7.95591e-05	0.742574	7.87714e-10	7.87714e-10	1	0	0	1	1	0
AACAGGG	7	40	7	212.416	448234373	101	942695691	280	5.71429	0.0329542	0.18831	0.0424315	0.00131817	0.000297021	0.39604	2.9408e-09	2.9408e-09	1	0	0	1	0	0
AACAGGTCC	1	4	9	212.416	448234373	101	942695691	36	4	0.00470774	0.018831	0.00424315	0.000169479	3.81884e-05	0.356436	3.78103e-10	3.78103e-10	1	0	0	1	0	0
AACAGT	2	16	6	212.416	448234373	101	942695691	96	8	0.00941548	0.0753238	0.0169726	0.000451943	0.000101836	0.475248	1.00827e-09	1.00827e-09	1	0	0	1	0	0
AACAGTACTTCAGTACTAATT	2	8	21	212.416	448234373	101	942695691	168	4	0.00941548	0.0376619	0.0084863	0.0007909	0.000178212	0.831683	1.76448e-09	1.76448e-09	1	0	0	1	1	0
AACAGTCGAACC	2	9	12	212.416	448234373	101	942695691	108	4.5	0.00941548	0.0423696	0.00954709	0.000508436	0.000114565	0.534653	1.13431e-09	1.13431e-09	1	0	0	1	1	0
AACAGTG	1	5	7	212.416	448234373	101	942695691	35	5	0.00470774	0.0235387	0.00530394	0.000164771	3.71276e-05	0.346535	3.676e-10	3.676e-10	1	0	0	1	0	0
AACAGTGGAACC	512	2210	12	212.416	448234373	101	942695691	26520	4.31641	2.41036	10.4041	2.34434	0.124849	0.0281321	0.51284	2.78536e-07	2.78536e-07	1	0	0	1	1	0
AACAGTGGCACC	3	12	12	212.416	448234373	101	942695691	144	4	0.0141232	0.0564929	0.0127295	0.000677914	0.000152753	0.475248	1.51241e-09	1.51241e-09	1	0	0	1	0	0
AACAT	263	1483	5	212.416	448234373	101	942695691	7415	5.63878	1.23814	6.98158	1.57315	0.0349079	0.00786574	0.279148	7.78786e-08	7.78786e-08	1	0	0	1	0	0
AACATAATAATCTAGC	1	6	16	212.416	448234373	101	942695691	96	6	0.00470774	0.0282464	0.00636473	0.000451943	0.000101836	0.950495	1.00827e-09	1.00827e-09	1	0	0	1	1	0
AACATAC	3	24	7	212.416	448234373	101	942695691	168	8	0.0141232	0.112986	0.0254589	0.0007909	0.000178212	0.554455	1.76448e-09	1.76448e-09	1	0	0	1	1	0
AACATACGGCCATCCGGCCT	1	5	20	212.416	448234373	101	942695691	100	5	0.00470774	0.0235387	0.00530394	0.000470774	0.000106079	0.990099	1.05028e-09	1.05028e-09	1	0	0	1	1	0
AACATACT	13	134	8	212.416	448234373	101	942695691	1072	10.3077	0.0612006	0.630837	0.142146	0.00504669	0.00113716	0.816451	1.12591e-08	1.12591e-08	1	0	0	1	1	0
AACATACTAACT	1	7	12	212.416	448234373	101	942695691	84	7	0.00470774	0.0329542	0.00742551	0.00039545	8.91062e-05	0.831683	8.82239e-10	8.82239e-10	1	0	0	1	1	0
AACATAG	343	2329	7	212.416	448234373	101	942695691	16303	6.79009	1.61475	10.9643	2.47057	0.0767502	0.017294	0.4706	1.71228e-07	1.71228e-07	1	0	0	1	0	0
AACATAGCTGCTGAC	1	4	15	212.416	448234373	101	942695691	60	4	0.00470774	0.018831	0.00424315	0.000282464	6.36473e-05	0.594059	6.30171e-10	6.30171e-10	1	0	0	1	1	0
AACATAT	61	244	7	212.416	448234373	101	942695691	1708	4	0.287172	1.14869	0.258832	0.00804082	0.00181183	0.277228	1.79389e-08	1.79389e-08	1	0	0	1	0	0
AACATATAC	1	11	9	212.416	448234373	101	942695691	99	11	0.00470774	0.0517851	0.0116687	0.000466066	0.000105018	0.980198	1.03978e-09	1.03978e-09	1	0	0	1	1	0
AACATATGGTGTATTGAGGAC	3	12	21	212.416	448234373	101	942695691	252	4	0.0141232	0.0564929	0.0127295	0.00118635	0.000267319	0.831683	2.64672e-09	2.64672e-09	1	0	0	1	1	0
AACATATTC	1	5	9	212.416	448234373	101	942695691	45	5	0.00470774	0.0235387	0.00530394	0.000211848	4.77354e-05	0.445545	4.72628e-10	4.72628e-10	1	0	0	1	0	0
AACATATTGCCCCT	2	8	14	212.416	448234373	101	942695691	112	4	0.00941548	0.0376619	0.0084863	0.000527267	0.000118808	0.554455	1.17632e-09	1.17632e-09	1	0	0	1	1	0
AACATC	48	457	6	212.416	448234373	101	942695691	2742	9.52083	0.225971	2.15144	0.48478	0.0129086	0.00290868	0.565594	2.87988e-08	2.87988e-08	1	0	0	1	1	0
AACATCAC	5	27	8	212.416	448234373	101	942695691	216	5.4	0.0235387	0.127109	0.0286413	0.00101687	0.00022913	0.427723	2.26862e-09	2.26862e-09	1	0	0	1	0	0
AACATCATG	1	7	9	212.416	448234373	101	942695691	63	7	0.00470774	0.0329542	0.00742551	0.000296587	6.68296e-05	0.623762	6.61679e-10	6.61679e-10	1	0	0	1	1	0
AACATCC	17	137	7	212.416	448234373	101	942695691	959	8.05882	0.0800315	0.64496	0.145328	0.00451472	0.0010173	0.558532	1.00722e-08	1.00722e-08	1	0	0	1	1	0
AACATCG	13	63	7	212.416	448234373	101	942695691	441	4.84615	0.0612006	0.296587	0.0668296	0.00207611	0.000467807	0.335872	4.63176e-09	4.63176e-09	1	0	0	1	0	0
AACATCT	6	36	7	212.416	448234373	101	942695691	252	6	0.0282464	0.169479	0.0381884	0.00118635	0.000267319	0.415842	2.64672e-09	2.64672e-09	1	0	0	1	0	0
AACATG	8	41	6	212.416	448234373	101	942695691	246	5.125	0.0376619	0.193017	0.0434923	0.0011581	0.000260954	0.304455	2.5837e-09	2.5837e-09	1	0	0	1	0	0
AACATGAAGAAG	3	21	12	212.416	448234373	101	942695691	252	7	0.0141232	0.0988625	0.0222765	0.00118635	0.000267319	0.831683	2.64672e-09	2.64672e-09	1	0	0	1	1	0
AACATGAC	1	4	8	212.416	448234373	101	942695691	32	4	0.00470774	0.018831	0.00424315	0.000150648	3.39452e-05	0.316832	3.36091e-10	3.36091e-10	1	0	0	1	0	0
AACATGAT	2582	27538	8	212.416	448234373	101	942695691	220304	10.6654	12.1554	129.642	29.212	1.03713	0.233696	0.844782	2.31382e-06	2.31382e-06	1	0	0	1	1	0
AACATGC	1	4	7	212.416	448234373	101	942695691	28	4	0.00470774	0.018831	0.00424315	0.000131817	2.97021e-05	0.277228	2.9408e-10	2.9408e-10	1	0	0	1	0	0
AACATGGCC	3	17	9	212.416	448234373	101	942695691	153	5.66667	0.0141232	0.0800315	0.0180334	0.000720284	0.000162301	0.50495	1.60694e-09	1.60694e-09	1	0	0	1	1	0
AACATGGCCG	1	4	10	212.416	448234373	101	942695691	40	4	0.00470774	0.018831	0.00424315	0.00018831	4.24315e-05	0.39604	4.20114e-10	4.20114e-10	1	0	0	1	0	0
AACATGTGC	1	4	9	212.416	448234373	101	942695691	36	4	0.00470774	0.018831	0.00424315	0.000169479	3.81884e-05	0.356436	3.78103e-10	3.78103e-10	1	0	0	1	0	0
AACATT	8	40	6	212.416	448234373	101	942695691	240	5	0.0376619	0.18831	0.0424315	0.00112986	0.000254589	0.29703	2.52068e-09	2.52068e-09	1	0	0	1	0	0
AACATTC	4	26	7	212.416	448234373	101	942695691	182	6.5	0.018831	0.122401	0.0275805	0.000856808	0.000193063	0.450495	1.91152e-09	1.91152e-09	1	0	0	1	0	0
AACATTCAT	1	11	9	212.416	448234373	101	942695691	99	11	0.00470774	0.0517851	0.0116687	0.000466066	0.000105018	0.980198	1.03978e-09	1.03978e-09	1	0	0	1	1	0
AACATTGACATACTTCCAGCT	1	4	21	212.416	448234373	101	942695691	84	4	0.00470774	0.018831	0.00424315	0.00039545	8.91062e-05	0.831683	8.82239e-10	8.82239e-10	1	0	0	1	1	0
AACATTGTGCACTGG	1	4	15	212.416	448234373	101	942695691	60	4	0.00470774	0.018831	0.00424315	0.000282464	6.36473e-05	0.594059	6.30171e-10	6.30171e-10	1	0	0	1	1	0
AACC	306	4014	4	212.416	448234373	101	942695691	16056	13.1176	1.44057	18.8969	4.258	0.0755874	0.017032	0.519511	1.68634e-07	1.68634e-07	1	0	0	0	1	0
AACCAACCAC	2	10	10	212.416	448234373	101	942695691	100	5	0.00941548	0.0470774	0.0106079	0.000470774	0.000106079	0.49505	1.05028e-09	1.05028e-09	1	0	0	1	0	0
AACCAACG	1	12	8	212.416	448234373	101	942695691	96	12	0.00470774	0.0564929	0.0127295	0.000451943	0.000101836	0.950495	1.00827e-09	1.00827e-09	1	0	0	1	1	0
AACCAACGC	6	27	9	212.416	448234373	101	942695691	243	4.5	0.0282464	0.127109	0.0286413	0.00114398	0.000257771	0.40099	2.55219e-09	2.55219e-09	1	0	0	1	0	0
AACCAACGGCTAATGCG	1	4	17	212.416	448234373	101	942695691	68	4	0.00470774	0.018831	0.00424315	0.000320126	7.21336e-05	0.673267	7.14194e-10	7.14194e-10	1	0	0	1	1	0
AACCAACGT	1	9	9	212.416	448234373	101	942695691	81	9	0.00470774	0.0423696	0.00954709	0.000381327	8.59238e-05	0.80198	8.50731e-10	8.50731e-10	1	0	0	1	1	0
AACCAACT	514	4725	8	212.416	448234373	101	942695691	37800	9.19261	2.41978	22.2441	5.01222	0.177952	0.0400978	0.728127	3.97008e-07	3.97008e-07	1	0	0	1	1	0
AACCAACTCAGGCTC	1	6	15	212.416	448234373	101	942695691	90	6	0.00470774	0.0282464	0.00636473	0.000423696	9.54709e-05	0.891089	9.45256e-10	9.45256e-10	1	0	0	1	1	0
AACCAAG	19	116	7	212.416	448234373	101	942695691	812	6.10526	0.089447	0.546098	0.123051	0.00382268	0.00086136	0.423137	8.52831e-09	8.52831e-09	1	0	0	1	0	0
AACCAAGCCTCC	8	34	12	212.416	448234373	101	942695691	408	4.25	0.0376619	0.160063	0.0360668	0.00192076	0.000432801	0.50495	4.28516e-09	4.28516e-09	1	0	0	1	1	0
AACCAAGG	2	17	8	212.416	448234373	101	942695691	136	8.5	0.00941548	0.0800315	0.0180334	0.000640252	0.000144267	0.673267	1.42839e-09	1.42839e-09	1	0	0	1	1	0
AACCAAGGC	1	4	9	212.416	448234373	101	942695691	36	4	0.00470774	0.018831	0.00424315	0.000169479	3.81884e-05	0.356436	3.78103e-10	3.78103e-10	1	0	0	1	0	0
AACCAAGGCGTT	1	4	12	212.416	448234373	101	942695691	48	4	0.00470774	0.018831	0.00424315	0.000225971	5.09178e-05	0.475248	5.04137e-10	5.04137e-10	1	0	0	1	0	0
AACCAAGT	2	8	8	212.416	448234373	101	942695691	64	4	0.00941548	0.0376619	0.0084863	0.000301295	6.78904e-05	0.316832	6.72182e-10	6.72182e-10	1	0	0	1	0	0
AACCAAT	54	274	7	212.416	448234373	101	942695691	1918	5.07407	0.254218	1.28992	0.290656	0.00902944	0.00203459	0.351669	2.01445e-08	2.01445e-08	1	0	0	1	0	0
AACCAATC	16	107	8	212.416	448234373	101	942695691	856	6.6875	0.0753238	0.503728	0.113504	0.00402982	0.000908034	0.529703	8.99044e-09	8.99044e-09	1	0	0	1	1	0
AACCAATGGAC	1	7	11	212.416	448234373	101	942695691	77	7	0.00470774	0.0329542	0.00742551	0.000362496	8.16807e-05	0.762376	8.08719e-10	8.08719e-10	1	0	0	1	1	0
AACCAATT	6	44	8	212.416	448234373	101	942695691	352	7.33333	0.0282464	0.20714	0.0466747	0.00165712	0.000373397	0.580858	3.697e-09	3.697e-09	1	0	0	1	1	0
AACCAATTC	1	4	9	212.416	448234373	101	942695691	36	4	0.00470774	0.018831	0.00424315	0.000169479	3.81884e-05	0.356436	3.78103e-10	3.78103e-10	1	0	0	1	0	0
AACCAC	159	1218	6	212.416	448234373	101	942695691	7308	7.66038	0.74853	5.73402	1.29204	0.0344041	0.00775224	0.455072	7.67548e-08	7.67548e-08	1	0	0	1	0	0
AACCACACCAGCACC	7	31	15	212.416	448234373	101	942695691	465	4.42857	0.0329542	0.14594	0.0328844	0.0021891	0.000493266	0.657709	4.88382e-09	4.88382e-09	1	0	0	1	1	0
AACCACAGC	2	9	9	212.416	448234373	101	942695691	81	4.5	0.00941548	0.0423696	0.00954709	0.000381327	8.59238e-05	0.40099	8.50731e-10	8.50731e-10	1	0	0	1	0	0
AACCACAGGAACTGG	3	18	15	212.416	448234373	101	942695691	270	6	0.0141232	0.0847393	0.0190942	0.00127109	0.000286413	0.891089	2.83577e-09	2.83577e-09	1	0	0	1	1	0
AACCACC	8	41	7	212.416	448234373	101	942695691	287	5.125	0.0376619	0.193017	0.0434923	0.00135112	0.000304446	0.355198	3.01432e-09	3.01432e-09	1	0	0	1	0	0
AACCACCAC	6	26	9	212.416	448234373	101	942695691	234	4.33333	0.0282464	0.122401	0.0275805	0.00110161	0.000248224	0.386139	2.45767e-09	2.45767e-09	1	0	0	1	0	0
AACCACCCCT	1	5	10	212.416	448234373	101	942695691	50	5	0.00470774	0.0235387	0.00530394	0.000235387	5.30394e-05	0.49505	5.25142e-10	5.25142e-10	1	0	0	1	0	0
AACCACCGC	8	33	9	212.416	448234373	101	942695691	297	4.125	0.0376619	0.155355	0.035006	0.0013982	0.000315054	0.367574	3.11935e-09	3.11935e-09	1	0	0	1	0	0
AACCACCGCACCCCGC	1	5	16	212.416	448234373	101	942695691	80	5	0.00470774	0.0235387	0.00530394	0.000376619	8.4863e-05	0.792079	8.40228e-10	8.40228e-10	1	0	0	1	1	0
AACCACCT	1	6	8	212.416	448234373	101	942695691	48	6	0.00470774	0.0282464	0.00636473	0.000225971	5.09178e-05	0.475248	5.04137e-10	5.04137e-10	1	0	0	1	0	0
AACCACCTCAATTCCT	5	20	16	212.416	448234373	101	942695691	320	4	0.0235387	0.0941548	0.0212158	0.00150648	0.000339452	0.633663	3.36091e-09	3.36091e-09	1	0	0	1	1	0
AACCACG	8	36	7	212.416	448234373	101	942695691	252	4.5	0.0376619	0.169479	0.0381884	0.00118635	0.000267319	0.311881	2.64672e-09	2.64672e-09	1	0	0	1	0	0
AACCACGTG	1	5	9	212.416	448234373	101	942695691	45	5	0.00470774	0.0235387	0.00530394	0.000211848	4.77354e-05	0.445545	4.72628e-10	4.72628e-10	1	0	0	1	0	0
AACCACT	13	59	7	212.416	448234373	101	942695691	413	4.53846	0.0612006	0.277757	0.0625865	0.0019443	0.000438105	0.314547	4.33768e-09	4.33768e-09	1	0	0	1	0	0
AACCACTAC	1	4	9	212.416	448234373	101	942695691	36	4	0.00470774	0.018831	0.00424315	0.000169479	3.81884e-05	0.356436	3.78103e-10	3.78103e-10	1	0	0	1	0	0
AACCACTCGAACCTGATG	2	8	18	212.416	448234373	101	942695691	144	4	0.00941548	0.0376619	0.0084863	0.000677914	0.000152753	0.712871	1.51241e-09	1.51241e-09	1	0	0	1	1	0
AACCAG	16	100	6	212.416	448234373	101	942695691	600	6.25	0.0753238	0.470774	0.106079	0.00282464	0.000636473	0.371287	6.30171e-09	6.30171e-09	1	0	0	1	0	0
AACCAGC	4	35	7	212.416	448234373	101	942695691	245	8.75	0.018831	0.164771	0.0371276	0.0011534	0.000259893	0.606436	2.5732e-09	2.5732e-09	1	0	0	1	1	0
AACCAGCGC	5	34	9	212.416	448234373	101	942695691	306	6.8	0.0235387	0.160063	0.0360668	0.00144057	0.000324601	0.605941	3.21387e-09	3.21387e-09	1	0	0	1	1	0
AACCAGT	3	18	7	212.416	448234373	101	942695691	126	6	0.0141232	0.0847393	0.0190942	0.000593175	0.000133659	0.415842	1.32336e-09	1.32336e-09	1	0	0	1	0	0
AACCAGTG	1	8	8	212.416	448234373	101	942695691	64	8	0.00470774	0.0376619	0.0084863	0.000301295	6.78904e-05	0.633663	6.72182e-10	6.72182e-10	1	0	0	1	1	0
AACCAGTTGATGCAGGTC	1	4	18	212.416	448234373	101	942695691	72	4	0.00470774	0.018831	0.00424315	0.000338957	7.63767e-05	0.712871	7.56205e-10	7.56205e-10	1	0	0	1	1	0
AACCAT	16	112	6	212.416	448234373	101	942695691	672	7	0.0753238	0.527267	0.118808	0.0031636	0.000712849	0.415842	7.05791e-09	7.05791e-09	1	0	0	1	0	0
AACCATC	12	54	7	212.416	448234373	101	942695691	378	4.5	0.0564929	0.254218	0.0572825	0.00177952	0.000400978	0.311881	3.97008e-09	3.97008e-09	1	0	0	1	0	0
AACCATCC	35	257	8	212.416	448234373	101	942695691	2056	7.34286	0.164771	1.20989	0.272622	0.00967911	0.00218098	0.581612	2.15939e-08	2.15939e-08	1	0	0	1	1	0
AACCATCCCT	831	6465	10	212.416	448234373	101	942695691	64650	7.77978	3.91213	30.4355	6.85799	0.304355	0.0685799	0.770276	6.79009e-07	6.79009e-07	1	0	0	1	1	0
AACCATCG	6	43	8	212.416	448234373	101	942695691	344	7.16667	0.0282464	0.202433	0.0456139	0.00161946	0.000364911	0.567657	3.61298e-09	3.61298e-09	1	0	0	1	1	0
AACCATCGG	2	10	9	212.416	448234373	101	942695691	90	5	0.00941548	0.0470774	0.0106079	0.000423696	9.54709e-05	0.445545	9.45256e-10	9.45256e-10	1	0	0	1	0	0
AACCATG	1	4	7	212.416	448234373	101	942695691	28	4	0.00470774	0.018831	0.00424315	0.000131817	2.97021e-05	0.277228	2.9408e-10	2.9408e-10	1	0	0	1	0	0
AACCATT	332	2309	7	212.416	448234373	101	942695691	16163	6.95482	1.56297	10.8702	2.44936	0.0760912	0.0171455	0.482017	1.69758e-07	1.69758e-07	1	0	0	1	0	0
AACCC	4	23	5	212.416	448234373	101	942695691	115	5.75	0.018831	0.108278	0.0243981	0.00054139	0.000121991	0.284653	1.20783e-09	1.20783e-09	1	0	0	1	0	0
AACCCAACGT	7	34	10	212.416	448234373	101	942695691	340	4.85714	0.0329542	0.160063	0.0360668	0.00160063	0.000360668	0.480905	3.57097e-09	3.57097e-09	1	0	0	1	0	0
AACCCAACT	16	74	9	212.416	448234373	101	942695691	666	4.625	0.0753238	0.348373	0.0784983	0.00313535	0.000706485	0.412129	6.9949e-09	6.9949e-09	1	0	0	1	0	0
AACCCAAGCCCG	1	5	12	212.416	448234373	101	942695691	60	5	0.00470774	0.0235387	0.00530394	0.000282464	6.36473e-05	0.594059	6.30171e-10	6.30171e-10	1	0	0	1	1	0
AACCCAC	1	4	7	212.416	448234373	101	942695691	28	4	0.00470774	0.018831	0.00424315	0.000131817	2.97021e-05	0.277228	2.9408e-10	2.9408e-10	1	0	0	1	0	0
AACCCACT	4	17	8	212.416	448234373	101	942695691	136	4.25	0.018831	0.0800315	0.0180334	0.000640252	0.000144267	0.336634	1.42839e-09	1.42839e-09	1	0	0	1	0	0
AACCCAG	7	35	7	212.416	448234373	101	942695691	245	5	0.0329542	0.164771	0.0371276	0.0011534	0.000259893	0.346535	2.5732e-09	2.5732e-09	1	0	0	1	0	0
AACCCAGCCT	1	4	10	212.416	448234373	101	942695691	40	4	0.00470774	0.018831	0.00424315	0.00018831	4.24315e-05	0.39604	4.20114e-10	4.20114e-10	1	0	0	1	0	0
AACCCAGGAG	1	4	10	212.416	448234373	101	942695691	40	4	0.00470774	0.018831	0.00424315	0.00018831	4.24315e-05	0.39604	4.20114e-10	4.20114e-10	1	0	0	1	0	0
AACCCAT	10	53	7	212.416	448234373	101	942695691	371	5.3	0.0470774	0.24951	0.0562217	0.00174657	0.000393552	0.367327	3.89656e-09	3.89656e-09	1	0	0	1	0	0
AACCCATAGTAG	1	4	12	212.416	448234373	101	942695691	48	4	0.00470774	0.018831	0.00424315	0.000225971	5.09178e-05	0.475248	5.04137e-10	5.04137e-10	1	0	0	1	0	0
AACCCATCGC	2	8	10	212.416	448234373	101	942695691	80	4	0.00941548	0.0376619	0.0084863	0.000376619	8.4863e-05	0.39604	8.40228e-10	8.40228e-10	1	0	0	1	0	0
AACCCC	1209	6201	6	212.416	448234373	101	942695691	37206	5.12903	5.69165	29.1927	6.57794	0.175156	0.0394677	0.304695	3.90769e-07	3.90769e-07	1	0	0	1	0	0
AACCCCAG	1	4	8	212.416	448234373	101	942695691	32	4	0.00470774	0.018831	0.00424315	0.000150648	3.39452e-05	0.316832	3.36091e-10	3.36091e-10	1	0	0	1	0	0
AACCCCCACAGGC	1	6	13	212.416	448234373	101	942695691	78	6	0.00470774	0.0282464	0.00636473	0.000367204	8.27414e-05	0.772277	8.19222e-10	8.19222e-10	1	0	0	1	1	0
AACCCCGCT	6	24	9	212.416	448234373	101	942695691	216	4	0.0282464	0.112986	0.0254589	0.00101687	0.00022913	0.356436	2.26862e-09	2.26862e-09	1	0	0	1	0	0
AACCCCT	2	8	7	212.416	448234373	101	942695691	56	4	0.00941548	0.0376619	0.0084863	0.000263633	5.94041e-05	0.277228	5.8816e-10	5.8816e-10	1	0	0	1	0	0
AACCCG	21	123	6	212.416	448234373	101	942695691	738	5.85714	0.0988625	0.579052	0.130477	0.00347431	0.000782861	0.347949	7.7511e-09	7.7511e-09	1	0	0	1	0	0
AACCCGAAGTTC	2	8	12	212.416	448234373	101	942695691	96	4	0.00941548	0.0376619	0.0084863	0.000451943	0.000101836	0.475248	1.00827e-09	1.00827e-09	1	0	0	1	0	0
AACCCGAAGTTG	4	17	12	212.416	448234373	101	942695691	204	4.25	0.018831	0.0800315	0.0180334	0.000960379	0.000216401	0.50495	2.14258e-09	2.14258e-09	1	0	0	1	1	0
AACCCGAATCCG	3	12	12	212.416	448234373	101	942695691	144	4	0.0141232	0.0564929	0.0127295	0.000677914	0.000152753	0.475248	1.51241e-09	1.51241e-09	1	0	0	1	0	0
AACCCGACGAGGCCG	1	4	15	212.416	448234373	101	942695691	60	4	0.00470774	0.018831	0.00424315	0.000282464	6.36473e-05	0.594059	6.30171e-10	6.30171e-10	1	0	0	1	1	0
AACCCGAG	2	9	8	212.416	448234373	101	942695691	72	4.5	0.00941548	0.0423696	0.00954709	0.000338957	7.63767e-05	0.356436	7.56205e-10	7.56205e-10	1	0	0	1	0	0
AACCCGCAGCCGTCGCAC	1	4	18	212.416	448234373	101	942695691	72	4	0.00470774	0.018831	0.00424315	0.000338957	7.63767e-05	0.712871	7.56205e-10	7.56205e-10	1	0	0	1	1	0
AACCCGCTG	3	17	9	212.416	448234373	101	942695691	153	5.66667	0.0141232	0.0800315	0.0180334	0.000720284	0.000162301	0.50495	1.60694e-09	1.60694e-09	1	0	0	1	1	0
AACCCGCTGGCGGCACCC	1	5	18	212.416	448234373	101	942695691	90	5	0.00470774	0.0235387	0.00530394	0.000423696	9.54709e-05	0.891089	9.45256e-10	9.45256e-10	1	0	0	1	1	0
AACCCGCTGT	1	5	10	212.416	448234373	101	942695691	50	5	0.00470774	0.0235387	0.00530394	0.000235387	5.30394e-05	0.49505	5.25142e-10	5.25142e-10	1	0	0	1	0	0
AACCCGG	1	4	7	212.416	448234373	101	942695691	28	4	0.00470774	0.018831	0.00424315	0.000131817	2.97021e-05	0.277228	2.9408e-10	2.9408e-10	1	0	0	1	0	0
AACCCGGGGACG	4	20	12	212.416	448234373	101	942695691	240	5	0.018831	0.0941548	0.0212158	0.00112986	0.000254589	0.594059	2.52068e-09	2.52068e-09	1	0	0	1	1	0
AACCCGTCCGGTAGCGG	1	4	17	212.416	448234373	101	942695691	68	4	0.00470774	0.018831	0.00424315	0.000320126	7.21336e-05	0.673267	7.14194e-10	7.14194e-10	1	0	0	1	1	0
AACCCT	16891	217015	6	212.416	448234373	101	942695691	1302090	12.848	79.5184	1021.65	230.207	6.1299	1.38124	0.763246	1.36757e-05	1.36757e-05	1	1	0	1	1	0
AACCCTAAGT	2	20	10	212.416	448234373	101	942695691	200	10	0.00941548	0.0941548	0.0212158	0.000941548	0.000212158	0.990099	2.10057e-09	2.10057e-09	1	0	0	1	1	0
AACCCTAAT	267	2677	9	212.416	448234373	101	942695691	24093	10.0262	1.25697	12.6026	2.83973	0.113424	0.0255576	0.893425	2.53045e-07	2.53045e-07	1	0	0	1	1	0
AACCCTACC	4	24	9	212.416	448234373	101	942695691	216	6	0.018831	0.112986	0.0254589	0.00101687	0.00022913	0.534653	2.26862e-09	2.26862e-09	1	0	0	1	1	0
AACCCTC	4	24	7	212.416	448234373	101	942695691	168	6	0.018831	0.112986	0.0254589	0.0007909	0.000178212	0.415842	1.76448e-09	1.76448e-09	1	0	0	1	0	0
AACCCTCCGACCCGG	1	4	15	212.416	448234373	101	942695691	60	4	0.00470774	0.018831	0.00424315	0.000282464	6.36473e-05	0.594059	6.30171e-10	6.30171e-10	1	0	0	1	1	0
AACCCTG	10	62	7	212.416	448234373	101	942695691	434	6.2	0.0470774	0.29188	0.0657688	0.00204316	0.000460382	0.429703	4.55824e-09	4.55824e-09	1	0	0	1	0	0
AACCCTGCTCCGACT	1	6	15	212.416	448234373	101	942695691	90	6	0.00470774	0.0282464	0.00636473	0.000423696	9.54709e-05	0.891089	9.45256e-10	9.45256e-10	1	0	0	1	1	0
AACCCTGT	2	8	8	212.416	448234373	101	942695691	64	4	0.00941548	0.0376619	0.0084863	0.000301295	6.78904e-05	0.316832	6.72182e-10	6.72182e-10	1	0	0	1	0	0
AACCCTT	1	4	7	212.416	448234373	101	942695691	28	4	0.00470774	0.018831	0.00424315	0.000131817	2.97021e-05	0.277228	2.9408e-10	2.9408e-10	1	0	0	1	0	0
AACCCTTGCAGTAT	1	4	14	212.416	448234373	101	942695691	56	4	0.00470774	0.018831	0.00424315	0.000263633	5.94041e-05	0.554455	5.8816e-10	5.8816e-10	1	0	0	1	1	0
AACCCTTGG	1	4	9	212.416	448234373	101	942695691	36	4	0.00470774	0.018831	0.00424315	0.000169479	3.81884e-05	0.356436	3.78103e-10	3.78103e-10	1	0	0	1	0	0
AACCG	3	39	5	212.416	448234373	101	942695691	195	13	0.0141232	0.183602	0.0413707	0.000918009	0.000206854	0.643564	2.04806e-09	2.04806e-09	1	0	0	1	1	0
AACCGAACTGCCG	1	6	13	212.416	448234373	101	942695691	78	6	0.00470774	0.0282464	0.00636473	0.000367204	8.27414e-05	0.772277	8.19222e-10	8.19222e-10	1	0	0	1	1	0
AACCGAAGCG	1	5	10	212.416	448234373	101	942695691	50	5	0.00470774	0.0235387	0.00530394	0.000235387	5.30394e-05	0.49505	5.25142e-10	5.25142e-10	1	0	0	1	0	0
AACCGAC	7	40	7	212.416	448234373	101	942695691	280	5.71429	0.0329542	0.18831	0.0424315	0.00131817	0.000297021	0.39604	2.9408e-09	2.9408e-09	1	0	0	1	0	0
AACCGAGC	1	6	8	212.416	448234373	101	942695691	48	6	0.00470774	0.0282464	0.00636473	0.000225971	5.09178e-05	0.475248	5.04137e-10	5.04137e-10	1	0	0	1	0	0
AACCGATTC	1	9	9	212.416	448234373	101	942695691	81	9	0.00470774	0.0423696	0.00954709	0.000381327	8.59238e-05	0.80198	8.50731e-10	8.50731e-10	1	0	0	1	1	0
AACCGC	14	75	6	212.416	448234373	101	942695691	450	5.35714	0.0659083	0.35308	0.0795591	0.00211848	0.000477354	0.318246	4.72628e-09	4.72628e-09	1	0	0	1	0	0
AACCGCAC	1	4	8	212.416	448234373	101	942695691	32	4	0.00470774	0.018831	0.00424315	0.000150648	3.39452e-05	0.316832	3.36091e-10	3.36091e-10	1	0	0	1	0	0
AACCGCC	2	10	7	212.416	448234373	101	942695691	70	5	0.00941548	0.0470774	0.0106079	0.000329542	7.42551e-05	0.346535	7.35199e-10	7.35199e-10	1	0	0	1	0	0
AACCGCCGAAGC	1	4	12	212.416	448234373	101	942695691	48	4	0.00470774	0.018831	0.00424315	0.000225971	5.09178e-05	0.475248	5.04137e-10	5.04137e-10	1	0	0	1	0	0
AACCGCG	1	4	7	212.416	448234373	101	942695691	28	4	0.00470774	0.018831	0.00424315	0.000131817	2.97021e-05	0.277228	2.9408e-10	2.9408e-10	1	0	0	1	0	0
AACCGCGACGGTGTCTTC	1	5	18	212.416	448234373	101	942695691	90	5	0.00470774	0.0235387	0.00530394	0.000423696	9.54709e-05	0.891089	9.45256e-10	9.45256e-10	1	0	0	1	1	0
AACCGG	6	24	6	212.416	448234373	101	942695691	144	4	0.0282464	0.112986	0.0254589	0.000677914	0.000152753	0.237624	1.51241e-09	1.51241e-09	1	0	0	1	0	0
AACCGGATCGAGCTC	1	4	15	212.416	448234373	101	942695691	60	4	0.00470774	0.018831	0.00424315	0.000282464	6.36473e-05	0.594059	6.30171e-10	6.30171e-10	1	0	0	1	1	0
AACCGGC	2	8	7	212.416	448234373	101	942695691	56	4	0.00941548	0.0376619	0.0084863	0.000263633	5.94041e-05	0.277228	5.8816e-10	5.8816e-10	1	0	0	1	0	0
AACCGGCC	1	4	8	212.416	448234373	101	942695691	32	4	0.00470774	0.018831	0.00424315	0.000150648	3.39452e-05	0.316832	3.36091e-10	3.36091e-10	1	0	0	1	0	0
AACCGGCCC	7	39	9	212.416	448234373	101	942695691	351	5.57143	0.0329542	0.183602	0.0413707	0.00165242	0.000372336	0.496464	3.6865e-09	3.6865e-09	1	0	0	1	0	0
AACCGGCGACCCAGG	1	4	15	212.416	448234373	101	942695691	60	4	0.00470774	0.018831	0.00424315	0.000282464	6.36473e-05	0.594059	6.30171e-10	6.30171e-10	1	0	0	1	1	0
AACCGGGGCACG	2	8	12	212.416	448234373	101	942695691	96	4	0.00941548	0.0376619	0.0084863	0.000451943	0.000101836	0.475248	1.00827e-09	1.00827e-09	1	0	0	1	0	0
AACCGTACTC	4	26	10	212.416	448234373	101	942695691	260	6.5	0.018831	0.122401	0.0275805	0.00122401	0.000275805	0.643564	2.73074e-09	2.73074e-09	1	0	0	1	1	0
AACCGTAG	2	10	8	212.416	448234373	101	942695691	80	5	0.00941548	0.0470774	0.0106079	0.000376619	8.4863e-05	0.39604	8.40228e-10	8.40228e-10	1	0	0	1	0	0
AACCGTC	4	25	7	212.416	448234373	101	942695691	175	6.25	0.018831	0.117693	0.0265197	0.000823854	0.000185638	0.433168	1.838e-09	1.838e-09	1	0	0	1	0	0
AACCGTG	1	4	7	212.416	448234373	101	942695691	28	4	0.00470774	0.018831	0.00424315	0.000131817	2.97021e-05	0.277228	2.9408e-10	2.9408e-10	1	0	0	1	0	0
AACCGTTCG	2	8	9	212.416	448234373	101	942695691	72	4	0.00941548	0.0376619	0.0084863	0.000338957	7.63767e-05	0.356436	7.56205e-10	7.56205e-10	1	0	0	1	0	0
AACCT	2202	31476	5	212.416	448234373	101	942695691	157380	14.2943	10.3664	148.181	33.3894	0.740904	0.166947	0.707638	1.65294e-06	1.65294e-06	1	0	0	1	1	0
AACCTAACG	12	58	9	212.416	448234373	101	942695691	522	4.83333	0.0564929	0.273049	0.0615257	0.00245744	0.000553731	0.430693	5.48249e-09	5.48249e-09	1	0	0	1	0	0
AACCTAACGC	2	8	10	212.416	448234373	101	942695691	80	4	0.00941548	0.0376619	0.0084863	0.000376619	8.4863e-05	0.39604	8.40228e-10	8.40228e-10	1	0	0	1	0	0
AACCTAACGT	11	69	10	212.416	448234373	101	942695691	690	6.27273	0.0517851	0.324834	0.0731944	0.00324834	0.000731944	0.621062	7.24697e-09	7.24697e-09	1	0	0	1	1	0
AACCTAACT	9	88	9	212.416	448234373	101	942695691	792	9.77778	0.0423696	0.414281	0.0933493	0.00372853	0.000840144	0.871287	8.31826e-09	8.31826e-09	1	0	0	1	1	0
AACCTAAT	2	10	8	212.416	448234373	101	942695691	80	5	0.00941548	0.0470774	0.0106079	0.000376619	8.4863e-05	0.39604	8.40228e-10	8.40228e-10	1	0	0	1	0	0
AACCTAATCC	2	20	10	212.416	448234373	101	942695691	200	10	0.00941548	0.0941548	0.0212158	0.000941548	0.000212158	0.990099	2.10057e-09	2.10057e-09	1	0	0	1	1	0
AACCTAC	3	16	7	212.416	448234373	101	942695691	112	5.33333	0.0141232	0.0753238	0.0169726	0.000527267	0.000118808	0.369637	1.17632e-09	1.17632e-09	1	0	0	1	0	0
AACCTACC	16	145	8	212.416	448234373	101	942695691	1160	9.0625	0.0753238	0.682622	0.153814	0.00546098	0.00123051	0.717822	1.21833e-08	1.21833e-08	1	0	0	1	1	0
AACCTACGCCG	1	6	11	212.416	448234373	101	942695691	66	6	0.00470774	0.0282464	0.00636473	0.000310711	7.0012e-05	0.653465	6.93188e-10	6.93188e-10	1	0	0	1	1	0
AACCTACT	4	40	8	212.416	448234373	101	942695691	320	10	0.018831	0.18831	0.0424315	0.00150648	0.000339452	0.792079	3.36091e-09	3.36091e-09	1	0	0	1	1	0
AACCTAG	2	12	7	212.416	448234373	101	942695691	84	6	0.00941548	0.0564929	0.0127295	0.00039545	8.91062e-05	0.415842	8.82239e-10	8.82239e-10	1	0	0	1	0	0
AACCTATTCC	1	4	10	212.416	448234373	101	942695691	40	4	0.00470774	0.018831	0.00424315	0.00018831	4.24315e-05	0.39604	4.20114e-10	4.20114e-10	1	0	0	1	0	0
AACCTC	16	96	6	212.416	448234373	101	942695691	576	6	0.0753238	0.451943	0.101836	0.00271166	0.000611014	0.356436	6.04964e-09	6.04964e-09	1	0	0	1	0	0
AACCTCAGCCCCG	1	6	13	212.416	448234373	101	942695691	78	6	0.00470774	0.0282464	0.00636473	0.000367204	8.27414e-05	0.772277	8.19222e-10	8.19222e-10	1	0	0	1	1	0
AACCTCATAC	10	44	10	212.416	448234373	101	942695691	440	4.4	0.0470774	0.20714	0.0466747	0.0020714	0.000466747	0.435644	4.62125e-09	4.62125e-09	1	0	0	1	0	0
AACCTCCAT	2	8	9	212.416	448234373	101	942695691	72	4	0.00941548	0.0376619	0.0084863	0.000338957	7.63767e-05	0.356436	7.56205e-10	7.56205e-10	1	0	0	1	0	0
AACCTCCTGCAC	3	14	12	212.416	448234373	101	942695691	168	4.66667	0.0141232	0.0659083	0.014851	0.0007909	0.000178212	0.554455	1.76448e-09	1.76448e-09	1	0	0	1	1	0
AACCTCG	1	7	7	212.416	448234373	101	942695691	49	7	0.00470774	0.0329542	0.00742551	0.000230679	5.19786e-05	0.485149	5.1464e-10	5.1464e-10	1	0	0	1	0	0
AACCTCGCC	1	6	9	212.416	448234373	101	942695691	54	6	0.00470774	0.0282464	0.00636473	0.000254218	5.72825e-05	0.534653	5.67154e-10	5.67154e-10	1	0	0	1	1	0
AACCTCGGTCTCTGC	1	4	15	212.416	448234373	101	942695691	60	4	0.00470774	0.018831	0.00424315	0.000282464	6.36473e-05	0.594059	6.30171e-10	6.30171e-10	1	0	0	1	1	0
AACCTCT	8	43	7	212.416	448234373	101	942695691	301	5.375	0.0376619	0.202433	0.0456139	0.00141703	0.000319297	0.372525	3.16136e-09	3.16136e-09	1	0	0	1	0	0
AACCTG	37	162	6	212.416	448234373	101	942695691	972	4.37838	0.174186	0.762654	0.171848	0.00457592	0.00103109	0.260102	1.02088e-08	1.02088e-08	1	0	0	1	0	0
AACCTGAACGACG	1	4	13	212.416	448234373	101	942695691	52	4	0.00470774	0.018831	0.00424315	0.000244802	5.5161e-05	0.514851	5.46148e-10	5.46148e-10	1	0	0	1	1	0
AACCTGAACGGCG	1	4	13	212.416	448234373	101	942695691	52	4	0.00470774	0.018831	0.00424315	0.000244802	5.5161e-05	0.514851	5.46148e-10	5.46148e-10	1	0	0	1	1	0
AACCTGAGATACTCG	4	16	15	212.416	448234373	101	942695691	240	4	0.018831	0.0753238	0.0169726	0.00112986	0.000254589	0.594059	2.52068e-09	2.52068e-09	1	0	0	1	1	0
AACCTGC	5	22	7	212.416	448234373	101	942695691	154	4.4	0.0235387	0.10357	0.0233373	0.000724992	0.000163361	0.30495	1.61744e-09	1.61744e-09	1	0	0	1	0	0
AACCTGCC	1	5	8	212.416	448234373	101	942695691	40	5	0.00470774	0.0235387	0.00530394	0.00018831	4.24315e-05	0.39604	4.20114e-10	4.20114e-10	1	0	0	1	0	0
AACCTGTCGGGTGCC	1	5	15	212.416	448234373	101	942695691	75	5	0.00470774	0.0235387	0.00530394	0.00035308	7.95591e-05	0.742574	7.87714e-10	7.87714e-10	1	0	0	1	1	0
AACCTGTGGGTGTCCAGACCCC	2	8	22	212.416	448234373	101	942695691	176	4	0.00941548	0.0376619	0.0084863	0.000828562	0.000186699	0.871287	1.8485e-09	1.8485e-09	1	0	0	1	1	0
AACCTT	6	24	6	212.416	448234373	101	942695691	144	4	0.0282464	0.112986	0.0254589	0.000677914	0.000152753	0.237624	1.51241e-09	1.51241e-09	1	0	0	1	0	0
AACCTTAAT	2	19	9	212.416	448234373	101	942695691	171	9.5	0.00941548	0.089447	0.020155	0.000805023	0.000181395	0.846535	1.79599e-09	1.79599e-09	1	0	0	1	1	0
AACCTTACGC	2	16	10	212.416	448234373	101	942695691	160	8	0.00941548	0.0753238	0.0169726	0.000753238	0.000169726	0.792079	1.68046e-09	1.68046e-09	1	0	0	1	1	0
AACCTTACTAACTAACT	2	8	17	212.416	448234373	101	942695691	136	4	0.00941548	0.0376619	0.0084863	0.000640252	0.000144267	0.673267	1.42839e-09	1.42839e-09	1	0	0	1	1	0
AACCTTC	4	25	7	212.416	448234373	101	942695691	175	6.25	0.018831	0.117693	0.0265197	0.000823854	0.000185638	0.433168	1.838e-09	1.838e-09	1	0	0	1	0	0
AACCTTCCG	2	14	9	212.416	448234373	101	942695691	126	7	0.00941548	0.0659083	0.014851	0.000593175	0.000133659	0.623762	1.32336e-09	1.32336e-09	1	0	0	1	1	0
AACCTTCGATTATTAGATTCG	1	4	21	212.416	448234373	101	942695691	84	4	0.00470774	0.018831	0.00424315	0.00039545	8.91062e-05	0.831683	8.82239e-10	8.82239e-10	1	0	0	1	1	0
AACCTTCTAATCTAGC	1	4	16	212.416	448234373	101	942695691	64	4	0.00470774	0.018831	0.00424315	0.000301295	6.78904e-05	0.633663	6.72182e-10	6.72182e-10	1	0	0	1	1	0
AACCTTG	3	25	7	212.416	448234373	101	942695691	175	8.33333	0.0141232	0.117693	0.0265197	0.000823854	0.000185638	0.577558	1.838e-09	1.838e-09	1	0	0	1	1	0
AACCTTGGTAGCTG	2	8	14	212.416	448234373	101	942695691	112	4	0.00941548	0.0376619	0.0084863	0.000527267	0.000118808	0.554455	1.17632e-09	1.17632e-09	1	0	0	1	1	0
AACCTTGT	3	25	8	212.416	448234373	101	942695691	200	8.33333	0.0141232	0.117693	0.0265197	0.000941548	0.000212158	0.660066	2.10057e-09	2.10057e-09	1	0	0	1	1	0
AACG	3281	49148	4	212.416	448234373	101	942695691	196592	14.9796	15.4461	231.376	52.1356	0.925504	0.208542	0.593251	2.06478e-06	2.06478e-06	1	0	0	0	1	0
AACGAACGGATCATG	1	4	15	212.416	448234373	101	942695691	60	4	0.00470774	0.018831	0.00424315	0.000282464	6.36473e-05	0.594059	6.30171e-10	6.30171e-10	1	0	0	1	1	0
AACGAACT	244	2148	8	212.416	448234373	101	942695691	17184	8.80328	1.14869	10.1122	2.27857	0.0808978	0.0182286	0.697289	1.80481e-07	1.80481e-07	1	0	0	1	1	0
AACGAAG	10	45	7	212.416	448234373	101	942695691	315	4.5	0.0470774	0.211848	0.0477354	0.00148294	0.000334148	0.311881	3.3084e-09	3.3084e-09	1	0	0	1	0	0
AACGAAGC	2	8	8	212.416	448234373	101	942695691	64	4	0.00941548	0.0376619	0.0084863	0.000301295	6.78904e-05	0.316832	6.72182e-10	6.72182e-10	1	0	0	1	0	0
AACGAAGG	12	74	8	212.416	448234373	101	942695691	592	6.16667	0.0564929	0.348373	0.0784983	0.00278698	0.000627986	0.488449	6.21769e-09	6.21769e-09	1	0	0	1	0	0
AACGAAT	11	89	7	212.416	448234373	101	942695691	623	8.09091	0.0517851	0.418989	0.0944101	0.00293292	0.000660871	0.560756	6.54327e-09	6.54327e-09	1	0	0	1	1	0
AACGAATCG	472	3627	9	212.416	448234373	101	942695691	32643	7.68432	2.22205	17.075	3.84748	0.153675	0.0346273	0.684742	3.42844e-07	3.42844e-07	1	0	0	1	1	0
AACGAATCT	30	234	9	212.416	448234373	101	942695691	2106	7.8	0.141232	1.10161	0.248224	0.0099145	0.00223402	0.69505	2.2119e-08	2.2119e-08	1	0	0	1	1	0
AACGAATG	380	2825	8	212.416	448234373	101	942695691	22600	7.43421	1.78894	13.2994	2.99673	0.106395	0.0239738	0.588848	2.37364e-07	2.37364e-07	1	0	0	1	1	0
AACGAATGC	1	4	9	212.416	448234373	101	942695691	36	4	0.00470774	0.018831	0.00424315	0.000169479	3.81884e-05	0.356436	3.78103e-10	3.78103e-10	1	0	0	1	0	0
AACGAATGG	6726	37304	9	212.416	448234373	101	942695691	335736	5.54624	31.6642	175.617	39.5716	1.58056	0.356145	0.494219	3.52618e-06	3.52618e-06	1	0	0	1	0	0
AACGAATTG	4365	26064	9	212.416	448234373	101	942695691	234576	5.97113	20.5493	122.702	27.6484	1.10432	0.248835	0.532081	2.46372e-06	2.46372e-06	1	0	0	1	1	0
AACGAC	35	196	6	212.416	448234373	101	942695691	1176	5.6	0.164771	0.922717	0.207914	0.0055363	0.00124749	0.332673	1.23513e-08	1.23513e-08	1	0	0	1	0	0
AACGACAACGATAAG	1	6	15	212.416	448234373	101	942695691	90	6	0.00470774	0.0282464	0.00636473	0.000423696	9.54709e-05	0.891089	9.45256e-10	9.45256e-10	1	0	0	1	1	0
AACGACAACTCAGGG	1	4	15	212.416	448234373	101	942695691	60	4	0.00470774	0.018831	0.00424315	0.000282464	6.36473e-05	0.594059	6.30171e-10	6.30171e-10	1	0	0	1	1	0
AACGACC	9	38	7	212.416	448234373	101	942695691	266	4.22222	0.0423696	0.178894	0.0403099	0.00125226	0.00028217	0.292629	2.79376e-09	2.79376e-09	1	0	0	1	0	0
AACGACCC	1	5	8	212.416	448234373	101	942695691	40	5	0.00470774	0.0235387	0.00530394	0.00018831	4.24315e-05	0.39604	4.20114e-10	4.20114e-10	1	0	0	1	0	0
AACGACCGCCGCACC	1	5	15	212.416	448234373	101	942695691	75	5	0.00470774	0.0235387	0.00530394	0.00035308	7.95591e-05	0.742574	7.87714e-10	7.87714e-10	1	0	0	1	1	0
AACGACGGCGCCAAG	1	5	15	212.416	448234373	101	942695691	75	5	0.00470774	0.0235387	0.00530394	0.00035308	7.95591e-05	0.742574	7.87714e-10	7.87714e-10	1	0	0	1	1	0
AACGACGGG	1	4	9	212.416	448234373	101	942695691	36	4	0.00470774	0.018831	0.00424315	0.000169479	3.81884e-05	0.356436	3.78103e-10	3.78103e-10	1	0	0	1	0	0
AACGACT	11	64	7	212.416	448234373	101	942695691	448	5.81818	0.0517851	0.301295	0.0678904	0.00210907	0.000475233	0.40324	4.70528e-09	4.70528e-09	1	0	0	1	0	0
AACGACTAATCCC	8	36	13	212.416	448234373	101	942695691	468	4.5	0.0376619	0.169479	0.0381884	0.00220322	0.000496449	0.579208	4.91533e-09	4.91533e-09	1	0	0	1	1	0
AACGACTGACGACT	1	4	14	212.416	448234373	101	942695691	56	4	0.00470774	0.018831	0.00424315	0.000263633	5.94041e-05	0.554455	5.8816e-10	5.8816e-10	1	0	0	1	1	0
AACGAG	7	49	6	212.416	448234373	101	942695691	294	7	0.0329542	0.230679	0.0519786	0.00138407	0.000311872	0.415842	3.08784e-09	3.08784e-09	1	0	0	1	0	0
AACGAGAGAG	1	5	10	212.416	448234373	101	942695691	50	5	0.00470774	0.0235387	0.00530394	0.000235387	5.30394e-05	0.49505	5.25142e-10	5.25142e-10	1	0	0	1	0	0
AACGAGCCGCAATC	1	5	14	212.416	448234373	101	942695691	70	5	0.00470774	0.0235387	0.00530394	0.000329542	7.42551e-05	0.693069	7.35199e-10	7.35199e-10	1	0	0	1	1	0
AACGAGCCGG	1	4	10	212.416	448234373	101	942695691	40	4	0.00470774	0.018831	0.00424315	0.00018831	4.24315e-05	0.39604	4.20114e-10	4.20114e-10	1	0	0	1	0	0
AACGAGCG	1	4	8	212.416	448234373	101	942695691	32	4	0.00470774	0.018831	0.00424315	0.000150648	3.39452e-05	0.316832	3.36091e-10	3.36091e-10	1	0	0	1	0	0
AACGAGG	1	4	7	212.416	448234373	101	942695691	28	4	0.00470774	0.018831	0.00424315	0.000131817	2.97021e-05	0.277228	2.9408e-10	2.9408e-10	1	0	0	1	0	0
AACGAGGAATAGG	2	8	13	212.416	448234373	101	942695691	104	4	0.00941548	0.0376619	0.0084863	0.000489605	0.000110322	0.514851	1.0923e-09	1.0923e-09	1	0	0	1	1	0
AACGAGGACGAG	2	8	12	212.416	448234373	101	942695691	96	4	0.00941548	0.0376619	0.0084863	0.000451943	0.000101836	0.475248	1.00827e-09	1.00827e-09	1	0	0	1	0	0
AACGAT	4	19	6	212.416	448234373	101	942695691	114	4.75	0.018831	0.089447	0.020155	0.000536682	0.00012093	0.282178	1.19732e-09	1.19732e-09	1	0	0	1	0	0
AACGATCACGTTAC	1	5	14	212.416	448234373	101	942695691	70	5	0.00470774	0.0235387	0.00530394	0.000329542	7.42551e-05	0.693069	7.35199e-10	7.35199e-10	1	0	0	1	1	0
AACGATCC	2	10	8	212.416	448234373	101	942695691	80	5	0.00941548	0.0470774	0.0106079	0.000376619	8.4863e-05	0.39604	8.40228e-10	8.40228e-10	1	0	0	1	0	0
AACGATG	1	4	7	212.416	448234373	101	942695691	28	4	0.00470774	0.018831	0.00424315	0.000131817	2.97021e-05	0.277228	2.9408e-10	2.9408e-10	1	0	0	1	0	0
AACGATGAG	2	9	9	212.416	448234373	101	942695691	81	4.5	0.00941548	0.0423696	0.00954709	0.000381327	8.59238e-05	0.40099	8.50731e-10	8.50731e-10	1	0	0	1	0	0
AACGATGAGTTATGAGATATG	1	4	21	212.416	448234373	101	942695691	84	4	0.00470774	0.018831	0.00424315	0.00039545	8.91062e-05	0.831683	8.82239e-10	8.82239e-10	1	0	0	1	1	0
AACGATGAT	1	10	9	212.416	448234373	101	942695691	90	10	0.00470774	0.0470774	0.0106079	0.000423696	9.54709e-05	0.891089	9.45256e-10	9.45256e-10	1	0	0	1	1	0
AACGATT	6	27	7	212.416	448234373	101	942695691	189	4.5	0.0282464	0.127109	0.0286413	0.000889762	0.000200489	0.311881	1.98504e-09	1.98504e-09	1	0	0	1	0	0
AACGATTAAGTTC	1	7	13	212.416	448234373	101	942695691	91	7	0.00470774	0.0329542	0.00742551	0.000428404	9.65317e-05	0.90099	9.55759e-10	9.55759e-10	1	0	0	1	1	0
AACGATTC	1	4	8	212.416	448234373	101	942695691	32	4	0.00470774	0.018831	0.00424315	0.000150648	3.39452e-05	0.316832	3.36091e-10	3.36091e-10	1	0	0	1	0	0
AACGATTG	1	8	8	212.416	448234373	101	942695691	64	8	0.00470774	0.0376619	0.0084863	0.000301295	6.78904e-05	0.633663	6.72182e-10	6.72182e-10	1	0	0	1	1	0
AACGC	11	74	5	212.416	448234373	101	942695691	370	6.72727	0.0517851	0.348373	0.0784983	0.00174186	0.000392491	0.333033	3.88605e-09	3.88605e-09	1	0	0	1	0	0
AACGCAAGTAC	2	9	11	212.416	448234373	101	942695691	99	4.5	0.00941548	0.0423696	0.00954709	0.000466066	0.000105018	0.490099	1.03978e-09	1.03978e-09	1	0	0	1	0	0
AACGCAC	2	8	7	212.416	448234373	101	942695691	56	4	0.00941548	0.0376619	0.0084863	0.000263633	5.94041e-05	0.277228	5.8816e-10	5.8816e-10	1	0	0	1	0	0
AACGCACCTC	4	18	10	212.416	448234373	101	942695691	180	4.5	0.018831	0.0847393	0.0190942	0.000847393	0.000190942	0.445545	1.89051e-09	1.89051e-09	1	0	0	1	0	0
AACGCAG	6	33	7	212.416	448234373	101	942695691	231	5.5	0.0282464	0.155355	0.035006	0.00108749	0.000245042	0.381188	2.42616e-09	2.42616e-09	1	0	0	1	0	0
AACGCAGC	10	45	8	212.416	448234373	101	942695691	360	4.5	0.0470774	0.211848	0.0477354	0.00169479	0.000381884	0.356436	3.78103e-09	3.78103e-09	1	0	0	1	0	0
AACGCATCCC	2	10	10	212.416	448234373	101	942695691	100	5	0.00941548	0.0470774	0.0106079	0.000470774	0.000106079	0.49505	1.05028e-09	1.05028e-09	1	0	0	1	0	0
AACGCATCCTAGCAGAGTGC	2	10	20	212.416	448234373	101	942695691	200	5	0.00941548	0.0470774	0.0106079	0.000941548	0.000212158	0.990099	2.10057e-09	2.10057e-09	1	0	0	1	1	0
AACGCATCG	2	10	9	212.416	448234373	101	942695691	90	5	0.00941548	0.0470774	0.0106079	0.000423696	9.54709e-05	0.445545	9.45256e-10	9.45256e-10	1	0	0	1	0	0
AACGCC	44	261	6	212.416	448234373	101	942695691	1566	5.93182	0.20714	1.22872	0.276866	0.00737232	0.00166119	0.352385	1.64475e-08	1.64475e-08	1	0	0	1	0	0
AACGCCAAGACCAAG	2	8	15	212.416	448234373	101	942695691	120	4	0.00941548	0.0376619	0.0084863	0.000564929	0.000127295	0.594059	1.26034e-09	1.26034e-09	1	0	0	1	1	0
AACGCCAGCCC	2	10	11	212.416	448234373	101	942695691	110	5	0.00941548	0.0470774	0.0106079	0.000517851	0.000116687	0.544554	1.15531e-09	1.15531e-09	1	0	0	1	1	0
AACGCCC	1	4	7	212.416	448234373	101	942695691	28	4	0.00470774	0.018831	0.00424315	0.000131817	2.97021e-05	0.277228	2.9408e-10	2.9408e-10	1	0	0	1	0	0
AACGCCG	1	4	7	212.416	448234373	101	942695691	28	4	0.00470774	0.018831	0.00424315	0.000131817	2.97021e-05	0.277228	2.9408e-10	2.9408e-10	1	0	0	1	0	0
AACGCCGCACCCACC	1	4	15	212.416	448234373	101	942695691	60	4	0.00470774	0.018831	0.00424315	0.000282464	6.36473e-05	0.594059	6.30171e-10	6.30171e-10	1	0	0	1	1	0
AACGCCT	10	45	7	212.416	448234373	101	942695691	315	4.5	0.0470774	0.211848	0.0477354	0.00148294	0.000334148	0.311881	3.3084e-09	3.3084e-09	1	0	0	1	0	0
AACGCCTCG	1	4	9	212.416	448234373	101	942695691	36	4	0.00470774	0.018831	0.00424315	0.000169479	3.81884e-05	0.356436	3.78103e-10	3.78103e-10	1	0	0	1	0	0
AACGCG	6	30	6	212.416	448234373	101	942695691	180	5	0.0282464	0.141232	0.0318236	0.000847393	0.000190942	0.29703	1.89051e-09	1.89051e-09	1	0	0	1	0	0
AACGCGACAGCG	2	14	12	212.416	448234373	101	942695691	168	7	0.00941548	0.0659083	0.014851	0.0007909	0.000178212	0.831683	1.76448e-09	1.76448e-09	1	0	0	1	1	0
AACGCGACCCAC	1	5	12	212.416	448234373	101	942695691	60	5	0.00470774	0.0235387	0.00530394	0.000282464	6.36473e-05	0.594059	6.30171e-10	6.30171e-10	1	0	0	1	1	0
AACGCGAGCC	2	14	10	212.416	448234373	101	942695691	140	7	0.00941548	0.0659083	0.014851	0.000659083	0.00014851	0.693069	1.4704e-09	1.4704e-09	1	0	0	1	1	0
AACGCGCCGAAGCCGAAGCCC	1	4	21	212.416	448234373	101	942695691	84	4	0.00470774	0.018831	0.00424315	0.00039545	8.91062e-05	0.831683	8.82239e-10	8.82239e-10	1	0	0	1	1	0
AACGCT	3	20	6	212.416	448234373	101	942695691	120	6.66667	0.0141232	0.0941548	0.0212158	0.000564929	0.000127295	0.39604	1.26034e-09	1.26034e-09	1	0	0	1	0	0
AACGCTC	2	10	7	212.416	448234373	101	942695691	70	5	0.00941548	0.0470774	0.0106079	0.000329542	7.42551e-05	0.346535	7.35199e-10	7.35199e-10	1	0	0	1	0	0
AACGCTCAACTTCC	1	4	14	212.416	448234373	101	942695691	56	4	0.00470774	0.018831	0.00424315	0.000263633	5.94041e-05	0.554455	5.8816e-10	5.8816e-10	1	0	0	1	1	0
AACGCTCCCGCCCGACGGGAG	2	8	21	212.416	448234373	101	942695691	168	4	0.00941548	0.0376619	0.0084863	0.0007909	0.000178212	0.831683	1.76448e-09	1.76448e-09	1	0	0	1	1	0
AACGCTG	16	73	7	212.416	448234373	101	942695691	511	4.5625	0.0753238	0.343665	0.0774375	0.00240565	0.000542063	0.316213	5.36696e-09	5.36696e-09	1	0	0	1	0	0
AACGCTGACGACAGCAGCAGC	1	4	21	212.416	448234373	101	942695691	84	4	0.00470774	0.018831	0.00424315	0.00039545	8.91062e-05	0.831683	8.82239e-10	8.82239e-10	1	0	0	1	1	0
AACGCTGGCG	1	4	10	212.416	448234373	101	942695691	40	4	0.00470774	0.018831	0.00424315	0.00018831	4.24315e-05	0.39604	4.20114e-10	4.20114e-10	1	0	0	1	0	0
AACGCTTC	30	174	8	212.416	448234373	101	942695691	1392	5.8	0.141232	0.819146	0.184577	0.00655317	0.00147662	0.459406	1.462e-08	1.462e-08	1	0	0	1	0	0
AACGG	8	67	5	212.416	448234373	101	942695691	335	8.375	0.0376619	0.315418	0.0710728	0.00157709	0.000355364	0.414604	3.51845e-09	3.51845e-09	1	0	0	1	0	0
AACGGAAG	1	5	8	212.416	448234373	101	942695691	40	5	0.00470774	0.0235387	0.00530394	0.00018831	4.24315e-05	0.39604	4.20114e-10	4.20114e-10	1	0	0	1	0	0
AACGGAAGGAC	1	4	11	212.416	448234373	101	942695691	44	4	0.00470774	0.018831	0.00424315	0.00020714	4.66747e-05	0.435644	4.62125e-10	4.62125e-10	1	0	0	1	0	0
AACGGAATG	18283	153731	9	212.416	448234373	101	942695691	1383579	8.40841	86.0716	723.725	163.076	6.51353	1.46768	0.749264	1.45315e-05	1.45315e-05	1	1	0	1	1	0
AACGGAC	2	18	7	212.416	448234373	101	942695691	126	9	0.00941548	0.0847393	0.0190942	0.000593175	0.000133659	0.623762	1.32336e-09	1.32336e-09	1	0	0	1	1	0
AACGGACGGAC	10	42	11	212.416	448234373	101	942695691	462	4.2	0.0470774	0.197725	0.0445531	0.00217497	0.000490084	0.457426	4.85232e-09	4.85232e-09	1	0	0	1	0	0
AACGGACTATTGCAAGATGC	1	4	20	212.416	448234373	101	942695691	80	4	0.00470774	0.018831	0.00424315	0.000376619	8.4863e-05	0.792079	8.40228e-10	8.40228e-10	1	0	0	1	1	0
AACGGAG	5	34	7	212.416	448234373	101	942695691	238	6.8	0.0235387	0.160063	0.0360668	0.00112044	0.000252467	0.471287	2.49968e-09	2.49968e-09	1	0	0	1	0	0
AACGGAGTGGAATGGAATGG	1	4	20	212.416	448234373	101	942695691	80	4	0.00470774	0.018831	0.00424315	0.000376619	8.4863e-05	0.792079	8.40228e-10	8.40228e-10	1	0	0	1	1	0
AACGGATAG	1	4	9	212.416	448234373	101	942695691	36	4	0.00470774	0.018831	0.00424315	0.000169479	3.81884e-05	0.356436	3.78103e-10	3.78103e-10	1	0	0	1	0	0
AACGGATC	4	22	8	212.416	448234373	101	942695691	176	5.5	0.018831	0.10357	0.0233373	0.000828562	0.000186699	0.435644	1.8485e-09	1.8485e-09	1	0	0	1	0	0
AACGGATCTGCCTTGCG	1	4	17	212.416	448234373	101	942695691	68	4	0.00470774	0.018831	0.00424315	0.000320126	7.21336e-05	0.673267	7.14194e-10	7.14194e-10	1	0	0	1	1	0
AACGGATG	5	23	8	212.416	448234373	101	942695691	184	4.6	0.0235387	0.108278	0.0243981	0.000866224	0.000195185	0.364356	1.93252e-09	1.93252e-09	1	0	0	1	0	0
AACGGATTATTCAAGGCTCACCACG	1	4	25	212.416	448234373	101	942695691	100	4	0.00470774	0.018831	0.00424315	0.000470774	0.000106079	0.990099	1.05028e-09	1.05028e-09	1	0	0	1	1	0
AACGGATTG	110	533	9	212.416	448234373	101	942695691	4797	4.84545	0.517851	2.50922	0.5654	0.022583	0.0050886	0.431773	5.03822e-08	5.03822e-08	1	0	0	1	0	0
AACGGC	127	535	6	212.416	448234373	101	942695691	3210	4.2126	0.597883	2.51864	0.567521	0.0151118	0.00340513	0.250253	3.37141e-08	3.37141e-08	1	0	0	1	0	0
AACGGCACACTCAC	5	22	14	212.416	448234373	101	942695691	308	4.4	0.0235387	0.10357	0.0233373	0.00144998	0.000326723	0.609901	3.23488e-09	3.23488e-09	1	0	0	1	1	0
AACGGCATCTGGCAG	1	4	15	212.416	448234373	101	942695691	60	4	0.00470774	0.018831	0.00424315	0.000282464	6.36473e-05	0.594059	6.30171e-10	6.30171e-10	1	0	0	1	1	0
AACGGCC	2	10	7	212.416	448234373	101	942695691	70	5	0.00941548	0.0470774	0.0106079	0.000329542	7.42551e-05	0.346535	7.35199e-10	7.35199e-10	1	0	0	1	0	0
AACGGCG	8	33	7	212.416	448234373	101	942695691	231	4.125	0.0376619	0.155355	0.035006	0.00108749	0.000245042	0.285891	2.42616e-09	2.42616e-09	1	0	0	1	0	0
AACGGCGAG	1	4	9	212.416	448234373	101	942695691	36	4	0.00470774	0.018831	0.00424315	0.000169479	3.81884e-05	0.356436	3.78103e-10	3.78103e-10	1	0	0	1	0	0
AACGGCGCG	1	4	9	212.416	448234373	101	942695691	36	4	0.00470774	0.018831	0.00424315	0.000169479	3.81884e-05	0.356436	3.78103e-10	3.78103e-10	1	0	0	1	0	0
AACGGCGCGGCGAACGGG	1	4	18	212.416	448234373	101	942695691	72	4	0.00470774	0.018831	0.00424315	0.000338957	7.63767e-05	0.712871	7.56205e-10	7.56205e-10	1	0	0	1	1	0
AACGGCGGCAGCAGC	1	5	15	212.416	448234373	101	942695691	75	5	0.00470774	0.0235387	0.00530394	0.00035308	7.95591e-05	0.742574	7.87714e-10	7.87714e-10	1	0	0	1	1	0
AACGGCGGCGGC	1	4	12	212.416	448234373	101	942695691	48	4	0.00470774	0.018831	0.00424315	0.000225971	5.09178e-05	0.475248	5.04137e-10	5.04137e-10	1	0	0	1	0	0
AACGGCGGGTGGCTC	2	8	15	212.416	448234373	101	942695691	120	4	0.00941548	0.0376619	0.0084863	0.000564929	0.000127295	0.594059	1.26034e-09	1.26034e-09	1	0	0	1	1	0
AACGGCTC	1	6	8	212.416	448234373	101	942695691	48	6	0.00470774	0.0282464	0.00636473	0.000225971	5.09178e-05	0.475248	5.04137e-10	5.04137e-10	1	0	0	1	0	0
AACGGCTCCTCCGGC	1	5	15	212.416	448234373	101	942695691	75	5	0.00470774	0.0235387	0.00530394	0.00035308	7.95591e-05	0.742574	7.87714e-10	7.87714e-10	1	0	0	1	1	0
AACGGCTGGTGGTAC	2	8	15	212.416	448234373	101	942695691	120	4	0.00941548	0.0376619	0.0084863	0.000564929	0.000127295	0.594059	1.26034e-09	1.26034e-09	1	0	0	1	1	0
AACGGG	19	123	6	212.416	448234373	101	942695691	738	6.47368	0.089447	0.579052	0.130477	0.00347431	0.000782861	0.384575	7.7511e-09	7.7511e-09	1	0	0	1	0	0
AACGGGAC	1	4	8	212.416	448234373	101	942695691	32	4	0.00470774	0.018831	0.00424315	0.000150648	3.39452e-05	0.316832	3.36091e-10	3.36091e-10	1	0	0	1	0	0
AACGGGATCCAGCTC	1	4	15	212.416	448234373	101	942695691	60	4	0.00470774	0.018831	0.00424315	0.000282464	6.36473e-05	0.594059	6.30171e-10	6.30171e-10	1	0	0	1	1	0
AACGGGATTGAGC	1	4	13	212.416	448234373	101	942695691	52	4	0.00470774	0.018831	0.00424315	0.000244802	5.5161e-05	0.514851	5.46148e-10	5.46148e-10	1	0	0	1	1	0
AACGGGC	2	8	7	212.416	448234373	101	942695691	56	4	0.00941548	0.0376619	0.0084863	0.000263633	5.94041e-05	0.277228	5.8816e-10	5.8816e-10	1	0	0	1	0	0
AACGGGCAC	1	4	9	212.416	448234373	101	942695691	36	4	0.00470774	0.018831	0.00424315	0.000169479	3.81884e-05	0.356436	3.78103e-10	3.78103e-10	1	0	0	1	0	0
AACGGGCG	2	8	8	212.416	448234373	101	942695691	64	4	0.00941548	0.0376619	0.0084863	0.000301295	6.78904e-05	0.316832	6.72182e-10	6.72182e-10	1	0	0	1	0	0
AACGGGCTC	2	22	9	212.416	448234373	101	942695691	198	11	0.00941548	0.10357	0.0233373	0.000932132	0.000210036	0.980198	2.07956e-09	2.07956e-09	1	0	0	1	1	0
AACGGGG	3	12	7	212.416	448234373	101	942695691	84	4	0.0141232	0.0564929	0.0127295	0.00039545	8.91062e-05	0.277228	8.82239e-10	8.82239e-10	1	0	0	1	0	0
AACGGGT	1	4	7	212.416	448234373	101	942695691	28	4	0.00470774	0.018831	0.00424315	0.000131817	2.97021e-05	0.277228	2.9408e-10	2.9408e-10	1	0	0	1	0	0
AACGGGTC	1	4	8	212.416	448234373	101	942695691	32	4	0.00470774	0.018831	0.00424315	0.000150648	3.39452e-05	0.316832	3.36091e-10	3.36091e-10	1	0	0	1	0	0
AACGGGTGCAGG	1	5	12	212.416	448234373	101	942695691	60	5	0.00470774	0.0235387	0.00530394	0.000282464	6.36473e-05	0.594059	6.30171e-10	6.30171e-10	1	0	0	1	1	0
AACGGT	1	4	6	212.416	448234373	101	942695691	24	4	0.00470774	0.018831	0.00424315	0.000112986	2.54589e-05	0.237624	2.52068e-10	2.52068e-10	1	0	0	1	0	0
AACGGTC	1	4	7	212.416	448234373	101	942695691	28	4	0.00470774	0.018831	0.00424315	0.000131817	2.97021e-05	0.277228	2.9408e-10	2.9408e-10	1	0	0	1	0	0
AACGGTCCCGGACAC	1	4	15	212.416	448234373	101	942695691	60	4	0.00470774	0.018831	0.00424315	0.000282464	6.36473e-05	0.594059	6.30171e-10	6.30171e-10	1	0	0	1	1	0
AACGGTG	9	37	7	212.416	448234373	101	942695691	259	4.11111	0.0423696	0.174186	0.0392491	0.0012193	0.000274744	0.284928	2.72024e-09	2.72024e-09	1	0	0	1	0	0
AACGT	5	41	5	212.416	448234373	101	942695691	205	8.2	0.0235387	0.193017	0.0434923	0.000965086	0.000217461	0.405941	2.15308e-09	2.15308e-09	1	0	0	1	0	0
AACGTAAG	2	10	8	212.416	448234373	101	942695691	80	5	0.00941548	0.0470774	0.0106079	0.000376619	8.4863e-05	0.39604	8.40228e-10	8.40228e-10	1	0	0	1	0	0
AACGTAC	4	22	7	212.416	448234373	101	942695691	154	5.5	0.018831	0.10357	0.0233373	0.000724992	0.000163361	0.381188	1.61744e-09	1.61744e-09	1	0	0	1	0	0
AACGTACAGC	1	4	10	212.416	448234373	101	942695691	40	4	0.00470774	0.018831	0.00424315	0.00018831	4.24315e-05	0.39604	4.20114e-10	4.20114e-10	1	0	0	1	0	0
AACGTACTAACT	4	28	12	212.416	448234373	101	942695691	336	7	0.018831	0.131817	0.0297021	0.0015818	0.000356425	0.831683	3.52896e-09	3.52896e-09	1	0	0	1	1	0
AACGTAGG	2	18	8	212.416	448234373	101	942695691	144	9	0.00941548	0.0847393	0.0190942	0.000677914	0.000152753	0.712871	1.51241e-09	1.51241e-09	1	0	0	1	1	0
AACGTATAC	2	8	9	212.416	448234373	101	942695691	72	4	0.00941548	0.0376619	0.0084863	0.000338957	7.63767e-05	0.356436	7.56205e-10	7.56205e-10	1	0	0	1	0	0
AACGTATCCT	2	20	10	212.416	448234373	101	942695691	200	10	0.00941548	0.0941548	0.0212158	0.000941548	0.000212158	0.990099	2.10057e-09	2.10057e-09	1	0	0	1	1	0
AACGTC	3	16	6	212.416	448234373	101	942695691	96	5.33333	0.0141232	0.0753238	0.0169726	0.000451943	0.000101836	0.316832	1.00827e-09	1.00827e-09	1	0	0	1	0	0
AACGTCC	3	18	7	212.416	448234373	101	942695691	126	6	0.0141232	0.0847393	0.0190942	0.000593175	0.000133659	0.415842	1.32336e-09	1.32336e-09	1	0	0	1	0	0
AACGTCCTACCGTAG	1	4	15	212.416	448234373	101	942695691	60	4	0.00470774	0.018831	0.00424315	0.000282464	6.36473e-05	0.594059	6.30171e-10	6.30171e-10	1	0	0	1	1	0
AACGTCGAAT	1	4	10	212.416	448234373	101	942695691	40	4	0.00470774	0.018831	0.00424315	0.00018831	4.24315e-05	0.39604	4.20114e-10	4.20114e-10	1	0	0	1	0	0
AACGTCGTC	1	4	9	212.416	448234373	101	942695691	36	4	0.00470774	0.018831	0.00424315	0.000169479	3.81884e-05	0.356436	3.78103e-10	3.78103e-10	1	0	0	1	0	0
AACGTCT	1	4	7	212.416	448234373	101	942695691	28	4	0.00470774	0.018831	0.00424315	0.000131817	2.97021e-05	0.277228	2.9408e-10	2.9408e-10	1	0	0	1	0	0
AACGTGGGGC	1	4	10	212.416	448234373	101	942695691	40	4	0.00470774	0.018831	0.00424315	0.00018831	4.24315e-05	0.39604	4.20114e-10	4.20114e-10	1	0	0	1	0	0
AACGTGTCAAGGTACCCGTGC	1	4	21	212.416	448234373	101	942695691	84	4	0.00470774	0.018831	0.00424315	0.00039545	8.91062e-05	0.831683	8.82239e-10	8.82239e-10	1	0	0	1	1	0
AACGTTC	3	13	7	212.416	448234373	101	942695691	91	4.33333	0.0141232	0.0612006	0.0137902	0.000428404	9.65317e-05	0.30033	9.55759e-10	9.55759e-10	1	0	0	1	0	0
AACT	81105	1882058	4	212.416	448234373	101	942695691	7528232	23.2052	381.821	8860.24	1996.46	35.4409	7.98586	0.919018	7.90679e-05	7.90679e-05	1	1	1	0	1	0
AACTAACTAACTAT	1	4	14	212.416	448234373	101	942695691	56	4	0.00470774	0.018831	0.00424315	0.000263633	5.94041e-05	0.554455	5.8816e-10	5.8816e-10	1	0	0	1	1	0
AACTAACTAC	2	17	10	212.416	448234373	101	942695691	170	8.5	0.00941548	0.0800315	0.0180334	0.000800315	0.000180334	0.841584	1.78548e-09	1.78548e-09	1	0	0	1	1	0
AACTAACTACCT	8	37	12	212.416	448234373	101	942695691	444	4.625	0.0376619	0.174186	0.0392491	0.00209024	0.00047099	0.549505	4.66326e-09	4.66326e-09	1	0	0	1	1	0
AACTAACTACTAAT	2	14	14	212.416	448234373	101	942695691	196	7	0.00941548	0.0659083	0.014851	0.000922717	0.000207914	0.970297	2.05856e-09	2.05856e-09	1	0	0	1	1	0
AACTAACTG	1	8	9	212.416	448234373	101	942695691	72	8	0.00470774	0.0376619	0.0084863	0.000338957	7.63767e-05	0.712871	7.56205e-10	7.56205e-10	1	0	0	1	1	0
AACTAACTTACT	1	7	12	212.416	448234373	101	942695691	84	7	0.00470774	0.0329542	0.00742551	0.00039545	8.91062e-05	0.831683	8.82239e-10	8.82239e-10	1	0	0	1	1	0
AACTAAG	4	22	7	212.416	448234373	101	942695691	154	5.5	0.018831	0.10357	0.0233373	0.000724992	0.000163361	0.381188	1.61744e-09	1.61744e-09	1	0	0	1	0	0
AACTAAGCG	1	4	9	212.416	448234373	101	942695691	36	4	0.00470774	0.018831	0.00424315	0.000169479	3.81884e-05	0.356436	3.78103e-10	3.78103e-10	1	0	0	1	0	0
AACTAAGT	54	479	8	212.416	448234373	101	942695691	3832	8.87037	0.254218	2.25501	0.508117	0.0180401	0.00406494	0.702604	4.02469e-08	4.02469e-08	1	0	0	1	1	0
AACTAAT	20	105	7	212.416	448234373	101	942695691	735	5.25	0.0941548	0.494312	0.111383	0.00346019	0.000779679	0.363861	7.71959e-09	7.71959e-09	1	0	0	1	0	0
AACTAATAAGTTGCGAGT	2	10	18	212.416	448234373	101	942695691	180	5	0.00941548	0.0470774	0.0106079	0.000847393	0.000190942	0.891089	1.89051e-09	1.89051e-09	1	0	0	1	1	0
AACTAATAC	2	15	9	212.416	448234373	101	942695691	135	7.5	0.00941548	0.0706161	0.0159118	0.000635545	0.000143206	0.668317	1.41788e-09	1.41788e-09	1	0	0	1	1	0
AACTAC	37	320	6	212.416	448234373	101	942695691	1920	8.64865	0.174186	1.50648	0.339452	0.00903886	0.00203671	0.513781	2.01655e-08	2.01655e-08	1	0	0	1	1	0
AACTACAGG	1	10	9	212.416	448234373	101	942695691	90	10	0.00470774	0.0470774	0.0106079	0.000423696	9.54709e-05	0.891089	9.45256e-10	9.45256e-10	1	0	0	1	1	0
AACTACCACCAT	4	19	12	212.416	448234373	101	942695691	228	4.75	0.018831	0.089447	0.020155	0.00107336	0.00024186	0.564356	2.39465e-09	2.39465e-09	1	0	0	1	1	0
AACTACCG	1	12	8	212.416	448234373	101	942695691	96	12	0.00470774	0.0564929	0.0127295	0.000451943	0.000101836	0.950495	1.00827e-09	1.00827e-09	1	0	0	1	1	0
AACTACCT	225	2075	8	212.416	448234373	101	942695691	16600	9.22222	1.05924	9.76856	2.20113	0.0781484	0.0176091	0.730473	1.74347e-07	1.74347e-07	1	0	0	1	1	0
AACTACCTCTAACTCTCT	1	4	18	212.416	448234373	101	942695691	72	4	0.00470774	0.018831	0.00424315	0.000338957	7.63767e-05	0.712871	7.56205e-10	7.56205e-10	1	0	0	1	1	0
AACTACG	1	4	7	212.416	448234373	101	942695691	28	4	0.00470774	0.018831	0.00424315	0.000131817	2.97021e-05	0.277228	2.9408e-10	2.9408e-10	1	0	0	1	0	0
AACTACGG	2	8	8	212.416	448234373	101	942695691	64	4	0.00941548	0.0376619	0.0084863	0.000301295	6.78904e-05	0.316832	6.72182e-10	6.72182e-10	1	0	0	1	0	0
AACTACT	1	5	7	212.416	448234373	101	942695691	35	5	0.00470774	0.0235387	0.00530394	0.000164771	3.71276e-05	0.346535	3.676e-10	3.676e-10	1	0	0	1	0	0
AACTACTAC	10	45	9	212.416	448234373	101	942695691	405	4.5	0.0470774	0.211848	0.0477354	0.00190663	0.000429619	0.40099	4.25365e-09	4.25365e-09	1	0	0	1	0	0
AACTAG	2	10	6	212.416	448234373	101	942695691	60	5	0.00941548	0.0470774	0.0106079	0.000282464	6.36473e-05	0.29703	6.30171e-10	6.30171e-10	1	0	0	1	0	0
AACTAGATG	5	22	9	212.416	448234373	101	942695691	198	4.4	0.0235387	0.10357	0.0233373	0.000932132	0.000210036	0.392079	2.07956e-09	2.07956e-09	1	0	0	1	0	0
AACTAGC	3	19	7	212.416	448234373	101	942695691	133	6.33333	0.0141232	0.089447	0.020155	0.000626129	0.000141085	0.438944	1.39688e-09	1.39688e-09	1	0	0	1	0	0
AACTAGCC	1	5	8	212.416	448234373	101	942695691	40	5	0.00470774	0.0235387	0.00530394	0.00018831	4.24315e-05	0.39604	4.20114e-10	4.20114e-10	1	0	0	1	0	0
AACTAGCCC	1	6	9	212.416	448234373	101	942695691	54	6	0.00470774	0.0282464	0.00636473	0.000254218	5.72825e-05	0.534653	5.67154e-10	5.67154e-10	1	0	0	1	1	0
AACTAGCT	81	558	8	212.416	448234373	101	942695691	4464	6.88889	0.381327	2.62692	0.59192	0.0210153	0.00473536	0.545655	4.68847e-08	4.68847e-08	1	0	0	1	1	0
AACTAGG	5	29	7	212.416	448234373	101	942695691	203	5.8	0.0235387	0.136524	0.0307628	0.000955671	0.00021534	0.40198	2.13208e-09	2.13208e-09	1	0	0	1	0	0
AACTAGGGG	1	4	9	212.416	448234373	101	942695691	36	4	0.00470774	0.018831	0.00424315	0.000169479	3.81884e-05	0.356436	3.78103e-10	3.78103e-10	1	0	0	1	0	0
AACTAT	3	41	6	212.416	448234373	101	942695691	246	13.6667	0.0141232	0.193017	0.0434923	0.0011581	0.000260954	0.811881	2.5837e-09	2.5837e-09	1	0	0	1	1	0
AACTATATC	2	8	9	212.416	448234373	101	942695691	72	4	0.00941548	0.0376619	0.0084863	0.000338957	7.63767e-05	0.356436	7.56205e-10	7.56205e-10	1	0	0	1	0	0
AACTATC	15	75	7	212.416	448234373	101	942695691	525	5	0.0706161	0.35308	0.0795591	0.00247156	0.000556914	0.346535	5.514e-09	5.514e-09	1	0	0	1	0	0
AACTATCT	80	772	8	212.416	448234373	101	942695691	6176	9.65	0.376619	3.63437	0.818928	0.029075	0.00655142	0.764356	6.48656e-08	6.48656e-08	1	0	0	1	1	0
AACTATG	6	31	7	212.416	448234373	101	942695691	217	5.16667	0.0282464	0.14594	0.0328844	0.00102158	0.000230191	0.358086	2.27912e-09	2.27912e-09	1	0	0	1	0	0
AACTATGC	1	7	8	212.416	448234373	101	942695691	56	7	0.00470774	0.0329542	0.00742551	0.000263633	5.94041e-05	0.554455	5.8816e-10	5.8816e-10	1	0	0	1	1	0
AACTATT	6	37	7	212.416	448234373	101	942695691	259	6.16667	0.0282464	0.174186	0.0392491	0.0012193	0.000274744	0.427393	2.72024e-09	2.72024e-09	1	0	0	1	0	0
AACTC	46	684	5	212.416	448234373	101	942695691	3420	14.8696	0.216556	3.22009	0.725579	0.0161005	0.00362789	0.736117	3.59197e-08	3.59197e-08	1	0	0	1	1	0
AACTCAACTG	3	25	10	212.416	448234373	101	942695691	250	8.33333	0.0141232	0.117693	0.0265197	0.00117693	0.000265197	0.825083	2.62571e-09	2.62571e-09	1	0	0	1	1	0
AACTCAAG	147	722	8	212.416	448234373	101	942695691	5776	4.91156	0.692037	3.39899	0.765889	0.0271919	0.00612711	0.389035	6.06645e-08	6.06645e-08	1	0	0	1	0	0
AACTCAC	6	30	7	212.416	448234373	101	942695691	210	5	0.0282464	0.141232	0.0318236	0.000988625	0.000222765	0.346535	2.2056e-09	2.2056e-09	1	0	0	1	0	0
AACTCACAACTGAT	2	11	14	212.416	448234373	101	942695691	154	5.5	0.00941548	0.0517851	0.0116687	0.000724992	0.000163361	0.762376	1.61744e-09	1.61744e-09	1	0	0	1	1	0
AACTCACAAGC	1	4	11	212.416	448234373	101	942695691	44	4	0.00470774	0.018831	0.00424315	0.00020714	4.66747e-05	0.435644	4.62125e-10	4.62125e-10	1	0	0	1	0	0
AACTCACGATTGAC	1	4	14	212.416	448234373	101	942695691	56	4	0.00470774	0.018831	0.00424315	0.000263633	5.94041e-05	0.554455	5.8816e-10	5.8816e-10	1	0	0	1	1	0
AACTCACT	216	2062	8	212.416	448234373	101	942695691	16496	9.5463	1.01687	9.70736	2.18734	0.0776588	0.0174988	0.756142	1.73255e-07	1.73255e-07	1	0	0	1	1	0
AACTCACTCACTCAGT	7	42	16	212.416	448234373	101	942695691	672	6	0.0329542	0.197725	0.0445531	0.0031636	0.000712849	0.950495	7.05791e-09	7.05791e-09	1	0	0	1	1	0
AACTCAG	3	12	7	212.416	448234373	101	942695691	84	4	0.0141232	0.0564929	0.0127295	0.00039545	8.91062e-05	0.277228	8.82239e-10	8.82239e-10	1	0	0	1	0	0
AACTCAGAGGGG	1	4	12	212.416	448234373	101	942695691	48	4	0.00470774	0.018831	0.00424315	0.000225971	5.09178e-05	0.475248	5.04137e-10	5.04137e-10	1	0	0	1	0	0
AACTCAGCGTCTAAGAGTATG	1	4	21	212.416	448234373	101	942695691	84	4	0.00470774	0.018831	0.00424315	0.00039545	8.91062e-05	0.831683	8.82239e-10	8.82239e-10	1	0	0	1	1	0
AACTCAT	69	524	7	212.416	448234373	101	942695691	3668	7.5942	0.324834	2.46685	0.555853	0.017268	0.00389097	0.526331	3.85244e-08	3.85244e-08	1	0	0	1	1	0
AACTCATAT	1	4	9	212.416	448234373	101	942695691	36	4	0.00470774	0.018831	0.00424315	0.000169479	3.81884e-05	0.356436	3.78103e-10	3.78103e-10	1	0	0	1	0	0
AACTCATCCCATCCCGTCCC	2	8	20	212.416	448234373	101	942695691	160	4	0.00941548	0.0376619	0.0084863	0.000753238	0.000169726	0.792079	1.68046e-09	1.68046e-09	1	0	0	1	1	0
AACTCATG	1	7	8	212.416	448234373	101	942695691	56	7	0.00470774	0.0329542	0.00742551	0.000263633	5.94041e-05	0.554455	5.8816e-10	5.8816e-10	1	0	0	1	1	0
AACTCATTC	300	1558	9	212.416	448234373	101	942695691	14022	5.19333	1.41232	7.33466	1.65271	0.0660119	0.0148744	0.462772	1.47271e-07	1.47271e-07	1	0	0	1	0	0
AACTCC	26	148	6	212.416	448234373	101	942695691	888	5.69231	0.122401	0.696745	0.156997	0.00418047	0.000941979	0.338157	9.32653e-09	9.32653e-09	1	0	0	1	0	0
AACTCCAGAGCC	4	19	12	212.416	448234373	101	942695691	228	4.75	0.018831	0.089447	0.020155	0.00107336	0.00024186	0.564356	2.39465e-09	2.39465e-09	1	0	0	1	1	0
AACTCCAGGCCC	1	4	12	212.416	448234373	101	942695691	48	4	0.00470774	0.018831	0.00424315	0.000225971	5.09178e-05	0.475248	5.04137e-10	5.04137e-10	1	0	0	1	0	0
AACTCCC	2	17	7	212.416	448234373	101	942695691	119	8.5	0.00941548	0.0800315	0.0180334	0.000560221	0.000126234	0.589109	1.24984e-09	1.24984e-09	1	0	0	1	1	0
AACTCCCAT	1	4	9	212.416	448234373	101	942695691	36	4	0.00470774	0.018831	0.00424315	0.000169479	3.81884e-05	0.356436	3.78103e-10	3.78103e-10	1	0	0	1	0	0
AACTCCCCG	1	6	9	212.416	448234373	101	942695691	54	6	0.00470774	0.0282464	0.00636473	0.000254218	5.72825e-05	0.534653	5.67154e-10	5.67154e-10	1	0	0	1	1	0
AACTCCCGCTCTGCCG	1	6	16	212.416	448234373	101	942695691	96	6	0.00470774	0.0282464	0.00636473	0.000451943	0.000101836	0.950495	1.00827e-09	1.00827e-09	1	0	0	1	1	0
AACTCCG	12	83	7	212.416	448234373	101	942695691	581	6.91667	0.0564929	0.390742	0.0880454	0.0027352	0.000616318	0.479373	6.10216e-09	6.10216e-09	1	0	0	1	0	0
AACTCCGAC	1	4	9	212.416	448234373	101	942695691	36	4	0.00470774	0.018831	0.00424315	0.000169479	3.81884e-05	0.356436	3.78103e-10	3.78103e-10	1	0	0	1	0	0
AACTCCT	8	39	7	212.416	448234373	101	942695691	273	4.875	0.0376619	0.183602	0.0413707	0.00128521	0.000289595	0.337871	2.86728e-09	2.86728e-09	1	0	0	1	0	0
AACTCCTATATGGTCCTGGCTT	2	8	22	212.416	448234373	101	942695691	176	4	0.00941548	0.0376619	0.0084863	0.000828562	0.000186699	0.871287	1.8485e-09	1.8485e-09	1	0	0	1	1	0
AACTCCTGTGGTGAC	1	6	15	212.416	448234373	101	942695691	90	6	0.00470774	0.0282464	0.00636473	0.000423696	9.54709e-05	0.891089	9.45256e-10	9.45256e-10	1	0	0	1	1	0
AACTCG	5	30	6	212.416	448234373	101	942695691	180	6	0.0235387	0.141232	0.0318236	0.000847393	0.000190942	0.356436	1.89051e-09	1.89051e-09	1	0	0	1	0	0
AACTCGACACGACACAG	1	4	17	212.416	448234373	101	942695691	68	4	0.00470774	0.018831	0.00424315	0.000320126	7.21336e-05	0.673267	7.14194e-10	7.14194e-10	1	0	0	1	1	0
AACTCGATC	1	4	9	212.416	448234373	101	942695691	36	4	0.00470774	0.018831	0.00424315	0.000169479	3.81884e-05	0.356436	3.78103e-10	3.78103e-10	1	0	0	1	0	0
AACTCGC	4	18	7	212.416	448234373	101	942695691	126	4.5	0.018831	0.0847393	0.0190942	0.000593175	0.000133659	0.311881	1.32336e-09	1.32336e-09	1	0	0	1	0	0
AACTCGCC	2	8	8	212.416	448234373	101	942695691	64	4	0.00941548	0.0376619	0.0084863	0.000301295	6.78904e-05	0.316832	6.72182e-10	6.72182e-10	1	0	0	1	0	0
AACTCGCT	2	18	8	212.416	448234373	101	942695691	144	9	0.00941548	0.0847393	0.0190942	0.000677914	0.000152753	0.712871	1.51241e-09	1.51241e-09	1	0	0	1	1	0
AACTCGG	3	12	7	212.416	448234373	101	942695691	84	4	0.0141232	0.0564929	0.0127295	0.00039545	8.91062e-05	0.277228	8.82239e-10	8.82239e-10	1	0	0	1	0	0
AACTCGGGCGCC	2	8	12	212.416	448234373	101	942695691	96	4	0.00941548	0.0376619	0.0084863	0.000451943	0.000101836	0.475248	1.00827e-09	1.00827e-09	1	0	0	1	0	0
AACTCGT	1	4	7	212.416	448234373	101	942695691	28	4	0.00470774	0.018831	0.00424315	0.000131817	2.97021e-05	0.277228	2.9408e-10	2.9408e-10	1	0	0	1	0	0
AACTCGTGGATCGGG	2	8	15	212.416	448234373	101	942695691	120	4	0.00941548	0.0376619	0.0084863	0.000564929	0.000127295	0.594059	1.26034e-09	1.26034e-09	1	0	0	1	1	0
AACTCT	83	332	6	212.416	448234373	101	942695691	1992	4	0.390742	1.56297	0.352182	0.00937781	0.00211309	0.237624	2.09217e-08	2.09217e-08	1	0	0	1	0	0
AACTCTC	8	41	7	212.416	448234373	101	942695691	287	5.125	0.0376619	0.193017	0.0434923	0.00135112	0.000304446	0.355198	3.01432e-09	3.01432e-09	1	0	0	1	0	0
AACTCTCC	2	11	8	212.416	448234373	101	942695691	88	5.5	0.00941548	0.0517851	0.0116687	0.000414281	9.33493e-05	0.435644	9.24251e-10	9.24251e-10	1	0	0	1	0	0
AACTCTCCTACATG	1	5	14	212.416	448234373	101	942695691	70	5	0.00470774	0.0235387	0.00530394	0.000329542	7.42551e-05	0.693069	7.35199e-10	7.35199e-10	1	0	0	1	1	0
AACTCTG	13	53	7	212.416	448234373	101	942695691	371	4.07692	0.0612006	0.24951	0.0562217	0.00174657	0.000393552	0.282559	3.89656e-09	3.89656e-09	1	0	0	1	0	0
AACTCTTCTTG	2	15	11	212.416	448234373	101	942695691	165	7.5	0.00941548	0.0706161	0.0159118	0.000776777	0.00017503	0.816832	1.73297e-09	1.73297e-09	1	0	0	1	1	0
AACTG	1603	26137	5	212.416	448234373	101	942695691	130685	16.3051	7.5465	123.046	27.7258	0.615231	0.138629	0.807181	1.37256e-06	1.37256e-06	1	0	0	1	1	0
AACTGAAGTTGT	23	107	12	212.416	448234373	101	942695691	1284	4.65217	0.108278	0.503728	0.113504	0.00604474	0.00136205	0.552734	1.34857e-08	1.34857e-08	1	0	0	1	1	0
AACTGAATG	2634	18382	9	212.416	448234373	101	942695691	165438	6.97874	12.4002	86.5376	19.4994	0.778839	0.175495	0.621868	1.73757e-06	1.73757e-06	1	0	0	1	1	0
AACTGAC	11	57	7	212.416	448234373	101	942695691	399	5.18182	0.0517851	0.268341	0.0604649	0.00187839	0.000423254	0.359136	4.19064e-09	4.19064e-09	1	0	0	1	0	0
AACTGACATG	1	6	10	212.416	448234373	101	942695691	60	6	0.00470774	0.0282464	0.00636473	0.000282464	6.36473e-05	0.594059	6.30171e-10	6.30171e-10	1	0	0	1	1	0
AACTGACCAG	2	16	10	212.416	448234373	101	942695691	160	8	0.00941548	0.0753238	0.0169726	0.000753238	0.000169726	0.792079	1.68046e-09	1.68046e-09	1	0	0	1	1	0
AACTGACT	229	1684	8	212.416	448234373	101	942695691	13472	7.35371	1.07807	7.92783	1.78637	0.0634226	0.0142909	0.582472	1.41494e-07	1.41494e-07	1	0	0	1	1	0
AACTGAGCTG	5	44	10	212.416	448234373	101	942695691	440	8.8	0.0235387	0.20714	0.0466747	0.0020714	0.000466747	0.871287	4.62125e-09	4.62125e-09	1	0	0	1	1	0
AACTGAGG	1	5	8	212.416	448234373	101	942695691	40	5	0.00470774	0.0235387	0.00530394	0.00018831	4.24315e-05	0.39604	4.20114e-10	4.20114e-10	1	0	0	1	0	0
AACTGAGGACTGAGGACTGCT	1	4	21	212.416	448234373	101	942695691	84	4	0.00470774	0.018831	0.00424315	0.00039545	8.91062e-05	0.831683	8.82239e-10	8.82239e-10	1	0	0	1	1	0
AACTGAT	2	10	7	212.416	448234373	101	942695691	70	5	0.00941548	0.0470774	0.0106079	0.000329542	7.42551e-05	0.346535	7.35199e-10	7.35199e-10	1	0	0	1	0	0
AACTGATG	63	280	8	212.416	448234373	101	942695691	2240	4.44444	0.296587	1.31817	0.297021	0.0105453	0.00237616	0.352035	2.35264e-08	2.35264e-08	1	0	0	1	0	0
AACTGATGACTAGC	9	37	14	212.416	448234373	101	942695691	518	4.11111	0.0423696	0.174186	0.0392491	0.00243861	0.000549488	0.569857	5.44048e-09	5.44048e-09	1	0	0	1	1	0
AACTGC	6	25	6	212.416	448234373	101	942695691	150	4.16667	0.0282464	0.117693	0.0265197	0.000706161	0.000159118	0.247525	1.57543e-09	1.57543e-09	1	0	0	1	0	0
AACTGCC	42	259	7	212.416	448234373	101	942695691	1813	6.16667	0.197725	1.2193	0.274744	0.00853513	0.00192321	0.427393	1.90417e-08	1.90417e-08	1	0	0	1	0	0
AACTGCCC	2	11	8	212.416	448234373	101	942695691	88	5.5	0.00941548	0.0517851	0.0116687	0.000414281	9.33493e-05	0.435644	9.24251e-10	9.24251e-10	1	0	0	1	0	0
AACTGCG	14	75	7	212.416	448234373	101	942695691	525	5.35714	0.0659083	0.35308	0.0795591	0.00247156	0.000556914	0.371287	5.514e-09	5.514e-09	1	0	0	1	0	0
AACTGCGCCTG	1	4	11	212.416	448234373	101	942695691	44	4	0.00470774	0.018831	0.00424315	0.00020714	4.66747e-05	0.435644	4.62125e-10	4.62125e-10	1	0	0	1	0	0
AACTGCGG	2	9	8	212.416	448234373	101	942695691	72	4.5	0.00941548	0.0423696	0.00954709	0.000338957	7.63767e-05	0.356436	7.56205e-10	7.56205e-10	1	0	0	1	0	0
AACTGCT	10	59	7	212.416	448234373	101	942695691	413	5.9	0.0470774	0.277757	0.0625865	0.0019443	0.000438105	0.408911	4.33768e-09	4.33768e-09	1	0	0	1	0	0
AACTGG	6	38	6	212.416	448234373	101	942695691	228	6.33333	0.0282464	0.178894	0.0403099	0.00107336	0.00024186	0.376238	2.39465e-09	2.39465e-09	1	0	0	1	0	0
AACTGGAGC	5	22	9	212.416	448234373	101	942695691	198	4.4	0.0235387	0.10357	0.0233373	0.000932132	0.000210036	0.392079	2.07956e-09	2.07956e-09	1	0	0	1	0	0
AACTGGAGTGG	2	11	11	212.416	448234373	101	942695691	121	5.5	0.00941548	0.0517851	0.0116687	0.000569636	0.000128355	0.59901	1.27084e-09	1.27084e-09	1	0	0	1	1	0
AACTGGC	1	4	7	212.416	448234373	101	942695691	28	4	0.00470774	0.018831	0.00424315	0.000131817	2.97021e-05	0.277228	2.9408e-10	2.9408e-10	1	0	0	1	0	0
AACTGGCGG	5	27	9	212.416	448234373	101	942695691	243	5.4	0.0235387	0.127109	0.0286413	0.00114398	0.000257771	0.481188	2.55219e-09	2.55219e-09	1	0	0	1	0	0
AACTGGCGGAGGCACGGC	1	4	18	212.416	448234373	101	942695691	72	4	0.00470774	0.018831	0.00424315	0.000338957	7.63767e-05	0.712871	7.56205e-10	7.56205e-10	1	0	0	1	1	0
AACTGGGG	2	10	8	212.416	448234373	101	942695691	80	5	0.00941548	0.0470774	0.0106079	0.000376619	8.4863e-05	0.39604	8.40228e-10	8.40228e-10	1	0	0	1	0	0
AACTGGGTC	1	8	9	212.416	448234373	101	942695691	72	8	0.00470774	0.0376619	0.0084863	0.000338957	7.63767e-05	0.712871	7.56205e-10	7.56205e-10	1	0	0	1	1	0
AACTGGT	7	47	7	212.416	448234373	101	942695691	329	6.71429	0.0329542	0.221264	0.049857	0.00154885	0.000348999	0.465347	3.45544e-09	3.45544e-09	1	0	0	1	0	0
AACTGGTCC	2	8	9	212.416	448234373	101	942695691	72	4	0.00941548	0.0376619	0.0084863	0.000338957	7.63767e-05	0.356436	7.56205e-10	7.56205e-10	1	0	0	1	0	0
AACTGT	3	41	6	212.416	448234373	101	942695691	246	13.6667	0.0141232	0.193017	0.0434923	0.0011581	0.000260954	0.811881	2.5837e-09	2.5837e-09	1	0	0	1	1	0
AACTGTAAGCTTC	1	6	13	212.416	448234373	101	942695691	78	6	0.00470774	0.0282464	0.00636473	0.000367204	8.27414e-05	0.772277	8.19222e-10	8.19222e-10	1	0	0	1	1	0
AACTGTC	5	27	7	212.416	448234373	101	942695691	189	5.4	0.0235387	0.127109	0.0286413	0.000889762	0.000200489	0.374257	1.98504e-09	1.98504e-09	1	0	0	1	0	0
AACTGTCGC	1	4	9	212.416	448234373	101	942695691	36	4	0.00470774	0.018831	0.00424315	0.000169479	3.81884e-05	0.356436	3.78103e-10	3.78103e-10	1	0	0	1	0	0
AACTGTCT	3	18	8	212.416	448234373	101	942695691	144	6	0.0141232	0.0847393	0.0190942	0.000677914	0.000152753	0.475248	1.51241e-09	1.51241e-09	1	0	0	1	0	0
AACTGTG	2	8	7	212.416	448234373	101	942695691	56	4	0.00941548	0.0376619	0.0084863	0.000263633	5.94041e-05	0.277228	5.8816e-10	5.8816e-10	1	0	0	1	0	0
AACTT	8	88	5	212.416	448234373	101	942695691	440	11	0.0376619	0.414281	0.0933493	0.0020714	0.000466747	0.544554	4.62125e-09	4.62125e-09	1	0	0	1	1	0
AACTTAATGCCTCAC	7	28	15	212.416	448234373	101	942695691	420	4	0.0329542	0.131817	0.0297021	0.00197725	0.000445531	0.594059	4.4112e-09	4.4112e-09	1	0	0	1	1	0
AACTTAC	3	20	7	212.416	448234373	101	942695691	140	6.66667	0.0141232	0.0941548	0.0212158	0.000659083	0.00014851	0.462046	1.4704e-09	1.4704e-09	1	0	0	1	0	0
AACTTACC	1	11	8	212.416	448234373	101	942695691	88	11	0.00470774	0.0517851	0.0116687	0.000414281	9.33493e-05	0.871287	9.24251e-10	9.24251e-10	1	0	0	1	1	0
AACTTACT	312	2963	8	212.416	448234373	101	942695691	23704	9.49679	1.46881	13.949	3.14311	0.111592	0.0251449	0.752221	2.4896e-07	2.4896e-07	1	0	0	1	1	0
AACTTACTT	1	6	9	212.416	448234373	101	942695691	54	6	0.00470774	0.0282464	0.00636473	0.000254218	5.72825e-05	0.534653	5.67154e-10	5.67154e-10	1	0	0	1	1	0
AACTTAGGCCTG	3	12	12	212.416	448234373	101	942695691	144	4	0.0141232	0.0564929	0.0127295	0.000677914	0.000152753	0.475248	1.51241e-09	1.51241e-09	1	0	0	1	0	0
AACTTC	4	24	6	212.416	448234373	101	942695691	144	6	0.018831	0.112986	0.0254589	0.000677914	0.000152753	0.356436	1.51241e-09	1.51241e-09	1	0	0	1	0	0
AACTTCAGGCTT	7	45	12	212.416	448234373	101	942695691	540	6.42857	0.0329542	0.211848	0.0477354	0.00254218	0.000572825	0.763791	5.67154e-09	5.67154e-09	1	0	0	1	1	0
AACTTCAGTAGCTCCTGC	1	4	18	212.416	448234373	101	942695691	72	4	0.00470774	0.018831	0.00424315	0.000338957	7.63767e-05	0.712871	7.56205e-10	7.56205e-10	1	0	0	1	1	0
AACTTCC	2	8	7	212.416	448234373	101	942695691	56	4	0.00941548	0.0376619	0.0084863	0.000263633	5.94041e-05	0.277228	5.8816e-10	5.8816e-10	1	0	0	1	0	0
AACTTCCAG	3	19	9	212.416	448234373	101	942695691	171	6.33333	0.0141232	0.089447	0.020155	0.000805023	0.000181395	0.564356	1.79599e-09	1.79599e-09	1	0	0	1	1	0
AACTTCGCT	1	4	9	212.416	448234373	101	942695691	36	4	0.00470774	0.018831	0.00424315	0.000169479	3.81884e-05	0.356436	3.78103e-10	3.78103e-10	1	0	0	1	0	0
AACTTCGTCCTG	2	10	12	212.416	448234373	101	942695691	120	5	0.00941548	0.0470774	0.0106079	0.000564929	0.000127295	0.594059	1.26034e-09	1.26034e-09	1	0	0	1	1	0
AACTTCT	16	71	7	212.416	448234373	101	942695691	497	4.4375	0.0753238	0.334249	0.0753159	0.00233975	0.000527211	0.30755	5.21992e-09	5.21992e-09	1	0	0	1	0	0
AACTTCTC	3	14	8	212.416	448234373	101	942695691	112	4.66667	0.0141232	0.0659083	0.014851	0.000527267	0.000118808	0.369637	1.17632e-09	1.17632e-09	1	0	0	1	0	0
AACTTCTT	37760	166742	8	212.416	448234373	101	942695691	1333936	4.41584	177.764	784.978	176.878	6.27982	1.41502	0.349769	1.40101e-05	1.40101e-05	1	1	0	1	0	0
AACTTG	39	173	6	212.416	448234373	101	942695691	1038	4.4359	0.183602	0.814439	0.183516	0.00488663	0.0011011	0.263519	1.0902e-08	1.0902e-08	1	0	0	1	0	0
AACTTGATCATCTC	14	56	14	212.416	448234373	101	942695691	784	4	0.0659083	0.263633	0.0594041	0.00369087	0.000831658	0.554455	8.23423e-09	8.23423e-09	1	0	0	1	1	0
AACTTGATG	1	4	9	212.416	448234373	101	942695691	36	4	0.00470774	0.018831	0.00424315	0.000169479	3.81884e-05	0.356436	3.78103e-10	3.78103e-10	1	0	0	1	0	0
AACTTGGACAGGCACAGTG	3	12	19	212.416	448234373	101	942695691	228	4	0.0141232	0.0564929	0.0127295	0.00107336	0.00024186	0.752475	2.39465e-09	2.39465e-09	1	0	0	1	1	0
AACTTGGTCCTG	3	15	12	212.416	448234373	101	942695691	180	5	0.0141232	0.0706161	0.0159118	0.000847393	0.000190942	0.594059	1.89051e-09	1.89051e-09	1	0	0	1	1	0
AACTTGT	2	8	7	212.416	448234373	101	942695691	56	4	0.00941548	0.0376619	0.0084863	0.000263633	5.94041e-05	0.277228	5.8816e-10	5.8816e-10	1	0	0	1	0	0
AAG	12348	239209	3	212.416	448234373	101	942695691	717627	19.3723	58.1311	1126.13	253.75	3.3784	0.76125	0.575414	7.53713e-06	7.53713e-06	1	1	0	0	1	0
AAGAAGAAT	1	8	9	212.416	448234373	101	942695691	72	8	0.00470774	0.0376619	0.0084863	0.000338957	7.63767e-05	0.712871	7.56205e-10	7.56205e-10	1	0	0	1	1	0
AAGAAGAC	2	24	8	212.416	448234373	101	942695691	192	12	0.00941548	0.112986	0.0254589	0.000903886	0.000203671	0.950495	2.01655e-09	2.01655e-09	1	0	0	1	1	0
AAGAAGACG	2	8	9	212.416	448234373	101	942695691	72	4	0.00941548	0.0376619	0.0084863	0.000338957	7.63767e-05	0.356436	7.56205e-10	7.56205e-10	1	0	0	1	0	0
AAGAAGACGATCTCG	1	4	15	212.416	448234373	101	942695691	60	4	0.00470774	0.018831	0.00424315	0.000282464	6.36473e-05	0.594059	6.30171e-10	6.30171e-10	1	0	0	1	1	0
AAGAAGAGG	4	24	9	212.416	448234373	101	942695691	216	6	0.018831	0.112986	0.0254589	0.00101687	0.00022913	0.534653	2.26862e-09	2.26862e-09	1	0	0	1	1	0
AAGAAGAGT	1	8	9	212.416	448234373	101	942695691	72	8	0.00470774	0.0376619	0.0084863	0.000338957	7.63767e-05	0.712871	7.56205e-10	7.56205e-10	1	0	0	1	1	0
AAGAAGATAT	1	4	10	212.416	448234373	101	942695691	40	4	0.00470774	0.018831	0.00424315	0.00018831	4.24315e-05	0.39604	4.20114e-10	4.20114e-10	1	0	0	1	0	0
AAGAAGATG	19	98	9	212.416	448234373	101	942695691	882	5.15789	0.089447	0.461358	0.103957	0.00415222	0.000935615	0.459614	9.26351e-09	9.26351e-09	1	0	0	1	0	0
AAGAAGCAAGCGCCG	2	10	15	212.416	448234373	101	942695691	150	5	0.00941548	0.0470774	0.0106079	0.000706161	0.000159118	0.742574	1.57543e-09	1.57543e-09	1	0	0	1	1	0
AAGAAGCAC	4	38	9	212.416	448234373	101	942695691	342	9.5	0.018831	0.178894	0.0403099	0.00161005	0.000362789	0.846535	3.59197e-09	3.59197e-09	1	0	0	1	1	0
AAGAAGCAG	1	4	9	212.416	448234373	101	942695691	36	4	0.00470774	0.018831	0.00424315	0.000169479	3.81884e-05	0.356436	3.78103e-10	3.78103e-10	1	0	0	1	0	0
AAGAAGCCAGAGGTG	1	4	15	212.416	448234373	101	942695691	60	4	0.00470774	0.018831	0.00424315	0.000282464	6.36473e-05	0.594059	6.30171e-10	6.30171e-10	1	0	0	1	1	0
AAGAAGCCAGCGGTG	3	13	15	212.416	448234373	101	942695691	195	4.33333	0.0141232	0.0612006	0.0137902	0.000918009	0.000206854	0.643564	2.04806e-09	2.04806e-09	1	0	0	1	1	0
AAGAAGG	4	28	7	212.416	448234373	101	942695691	196	7	0.018831	0.131817	0.0297021	0.000922717	0.000207914	0.485149	2.05856e-09	2.05856e-09	1	0	0	1	0	0
AAGAAGGAG	10	46	9	212.416	448234373	101	942695691	414	4.6	0.0470774	0.216556	0.0487962	0.001949	0.000439166	0.409901	4.34818e-09	4.34818e-09	1	0	0	1	0	0
AAGAAGGAGAAGGCG	2	10	15	212.416	448234373	101	942695691	150	5	0.00941548	0.0470774	0.0106079	0.000706161	0.000159118	0.742574	1.57543e-09	1.57543e-09	1	0	0	1	1	0
AAGAAGGATGAG	1	4	12	212.416	448234373	101	942695691	48	4	0.00470774	0.018831	0.00424315	0.000225971	5.09178e-05	0.475248	5.04137e-10	5.04137e-10	1	0	0	1	0	0
AAGAAGGCTCCGGTC	1	4	15	212.416	448234373	101	942695691	60	4	0.00470774	0.018831	0.00424315	0.000282464	6.36473e-05	0.594059	6.30171e-10	6.30171e-10	1	0	0	1	1	0
AAGAAGGCTGCGCCG	1	4	15	212.416	448234373	101	942695691	60	4	0.00470774	0.018831	0.00424315	0.000282464	6.36473e-05	0.594059	6.30171e-10	6.30171e-10	1	0	0	1	1	0
AAGAAGGCTGCGCCGGTC	1	5	18	212.416	448234373	101	942695691	90	5	0.00470774	0.0235387	0.00530394	0.000423696	9.54709e-05	0.891089	9.45256e-10	9.45256e-10	1	0	0	1	1	0
AAGAAGTACG	1	4	10	212.416	448234373	101	942695691	40	4	0.00470774	0.018831	0.00424315	0.00018831	4.24315e-05	0.39604	4.20114e-10	4.20114e-10	1	0	0	1	0	0
AAGAAGTAGACGTAGAAGAGG	4	16	21	212.416	448234373	101	942695691	336	4	0.018831	0.0753238	0.0169726	0.0015818	0.000356425	0.831683	3.52896e-09	3.52896e-09	1	0	0	1	1	0
AAGAAGTGAC	1	7	10	212.416	448234373	101	942695691	70	7	0.00470774	0.0329542	0.00742551	0.000329542	7.42551e-05	0.693069	7.35199e-10	7.35199e-10	1	0	0	1	1	0
AAGAAGTGC	2	8	9	212.416	448234373	101	942695691	72	4	0.00941548	0.0376619	0.0084863	0.000338957	7.63767e-05	0.356436	7.56205e-10	7.56205e-10	1	0	0	1	0	0
AAGAAT	20	237	6	212.416	448234373	101	942695691	1422	11.85	0.0941548	1.11573	0.251407	0.0066944	0.00150844	0.70396	1.49351e-08	1.49351e-08	1	0	0	1	1	0
AAGAATAT	7	30	8	212.416	448234373	101	942695691	240	4.28571	0.0329542	0.141232	0.0318236	0.00112986	0.000254589	0.339463	2.52068e-09	2.52068e-09	1	0	0	1	0	0
AAGAATC	15	112	7	212.416	448234373	101	942695691	784	7.46667	0.0706161	0.527267	0.118808	0.00369087	0.000831658	0.517492	8.23423e-09	8.23423e-09	1	0	0	1	1	0
AAGAATCAC	1	4	9	212.416	448234373	101	942695691	36	4	0.00470774	0.018831	0.00424315	0.000169479	3.81884e-05	0.356436	3.78103e-10	3.78103e-10	1	0	0	1	0	0
AAGAATG	4	17	7	212.416	448234373	101	942695691	119	4.25	0.018831	0.0800315	0.0180334	0.000560221	0.000126234	0.294554	1.24984e-09	1.24984e-09	1	0	0	1	0	0
AAGAATGACT	1	4	10	212.416	448234373	101	942695691	40	4	0.00470774	0.018831	0.00424315	0.00018831	4.24315e-05	0.39604	4.20114e-10	4.20114e-10	1	0	0	1	0	0
AAGAATGAGCTATCG	1	4	15	212.416	448234373	101	942695691	60	4	0.00470774	0.018831	0.00424315	0.000282464	6.36473e-05	0.594059	6.30171e-10	6.30171e-10	1	0	0	1	1	0
AAGAATGGAG	1	5	10	212.416	448234373	101	942695691	50	5	0.00470774	0.0235387	0.00530394	0.000235387	5.30394e-05	0.49505	5.25142e-10	5.25142e-10	1	0	0	1	0	0
AAGAATT	9	40	7	212.416	448234373	101	942695691	280	4.44444	0.0423696	0.18831	0.0424315	0.00131817	0.000297021	0.308031	2.9408e-09	2.9408e-09	1	0	0	1	0	0
AAGAATTCGCAGGCG	1	4	15	212.416	448234373	101	942695691	60	4	0.00470774	0.018831	0.00424315	0.000282464	6.36473e-05	0.594059	6.30171e-10	6.30171e-10	1	0	0	1	1	0
AAGAATTGAAGATGACATG	2	10	19	212.416	448234373	101	942695691	190	5	0.00941548	0.0470774	0.0106079	0.00089447	0.00020155	0.940594	1.99554e-09	1.99554e-09	1	0	0	1	1	0
AAGAC	17	106	5	212.416	448234373	101	942695691	530	6.23529	0.0800315	0.49902	0.112443	0.0024951	0.000562217	0.308678	5.56651e-09	5.56651e-09	1	0	0	1	0	0
AAGACAAGG	2	15	9	212.416	448234373	101	942695691	135	7.5	0.00941548	0.0706161	0.0159118	0.000635545	0.000143206	0.668317	1.41788e-09	1.41788e-09	1	0	0	1	1	0
AAGACAC	4	21	7	212.416	448234373	101	942695691	147	5.25	0.018831	0.0988625	0.0222765	0.000692037	0.000155936	0.363861	1.54392e-09	1.54392e-09	1	0	0	1	0	0
AAGACAG	3	23	7	212.416	448234373	101	942695691	161	7.66667	0.0141232	0.108278	0.0243981	0.000757946	0.000170787	0.531353	1.69096e-09	1.69096e-09	1	0	0	1	1	0
AAGACAGAC	2	10	9	212.416	448234373	101	942695691	90	5	0.00941548	0.0470774	0.0106079	0.000423696	9.54709e-05	0.445545	9.45256e-10	9.45256e-10	1	0	0	1	0	0
AAGACAT	2	8	7	212.416	448234373	101	942695691	56	4	0.00941548	0.0376619	0.0084863	0.000263633	5.94041e-05	0.277228	5.8816e-10	5.8816e-10	1	0	0	1	0	0
AAGACATCG	1	4	9	212.416	448234373	101	942695691	36	4	0.00470774	0.018831	0.00424315	0.000169479	3.81884e-05	0.356436	3.78103e-10	3.78103e-10	1	0	0	1	0	0
AAGACATGG	2	8	9	212.416	448234373	101	942695691	72	4	0.00941548	0.0376619	0.0084863	0.000338957	7.63767e-05	0.356436	7.56205e-10	7.56205e-10	1	0	0	1	0	0
AAGACATGGCAGGATATGGT	1	4	20	212.416	448234373	101	942695691	80	4	0.00470774	0.018831	0.00424315	0.000376619	8.4863e-05	0.792079	8.40228e-10	8.40228e-10	1	0	0	1	1	0
AAGACC	15	66	6	212.416	448234373	101	942695691	396	4.4	0.0706161	0.310711	0.070012	0.00186426	0.000420072	0.261386	4.15913e-09	4.15913e-09	1	0	0	1	0	0
AAGACCACC	2	8	9	212.416	448234373	101	942695691	72	4	0.00941548	0.0376619	0.0084863	0.000338957	7.63767e-05	0.356436	7.56205e-10	7.56205e-10	1	0	0	1	0	0
AAGACCCAGGCTACG	1	6	15	212.416	448234373	101	942695691	90	6	0.00470774	0.0282464	0.00636473	0.000423696	9.54709e-05	0.891089	9.45256e-10	9.45256e-10	1	0	0	1	1	0
AAGACCCAT	1	4	9	212.416	448234373	101	942695691	36	4	0.00470774	0.018831	0.00424315	0.000169479	3.81884e-05	0.356436	3.78103e-10	3.78103e-10	1	0	0	1	0	0
AAGACCG	6	36	7	212.416	448234373	101	942695691	252	6	0.0282464	0.169479	0.0381884	0.00118635	0.000267319	0.415842	2.64672e-09	2.64672e-09	1	0	0	1	0	0
AAGACG	12	72	6	212.416	448234373	101	942695691	432	6	0.0564929	0.338957	0.0763767	0.00203374	0.00045826	0.356436	4.53723e-09	4.53723e-09	1	0	0	1	0	0
AAGACGACTGACACTGCC	1	4	18	212.416	448234373	101	942695691	72	4	0.00470774	0.018831	0.00424315	0.000338957	7.63767e-05	0.712871	7.56205e-10	7.56205e-10	1	0	0	1	1	0
AAGACGAG	9	37	8	212.416	448234373	101	942695691	296	4.11111	0.0423696	0.174186	0.0392491	0.00139349	0.000313993	0.325633	3.10884e-09	3.10884e-09	1	0	0	1	0	0
AAGACGAGCTACCTC	2	9	15	212.416	448234373	101	942695691	135	4.5	0.00941548	0.0423696	0.00954709	0.000635545	0.000143206	0.668317	1.41788e-09	1.41788e-09	1	0	0	1	1	0
AAGACGAGG	1	4	9	212.416	448234373	101	942695691	36	4	0.00470774	0.018831	0.00424315	0.000169479	3.81884e-05	0.356436	3.78103e-10	3.78103e-10	1	0	0	1	0	0
AAGACGATGCGTCCG	1	5	15	212.416	448234373	101	942695691	75	5	0.00470774	0.0235387	0.00530394	0.00035308	7.95591e-05	0.742574	7.87714e-10	7.87714e-10	1	0	0	1	1	0
AAGACGG	1	4	7	212.416	448234373	101	942695691	28	4	0.00470774	0.018831	0.00424315	0.000131817	2.97021e-05	0.277228	2.9408e-10	2.9408e-10	1	0	0	1	0	0
AAGACGGC	3	12	8	212.416	448234373	101	942695691	96	4	0.0141232	0.0564929	0.0127295	0.000451943	0.000101836	0.316832	1.00827e-09	1.00827e-09	1	0	0	1	0	0
AAGACGGG	13	59	8	212.416	448234373	101	942695691	472	4.53846	0.0612006	0.277757	0.0625865	0.00222205	0.000500692	0.359482	4.95734e-09	4.95734e-09	1	0	0	1	0	0
AAGACGGGG	1	4	9	212.416	448234373	101	942695691	36	4	0.00470774	0.018831	0.00424315	0.000169479	3.81884e-05	0.356436	3.78103e-10	3.78103e-10	1	0	0	1	0	0
AAGACGTAAGTATC	1	4	14	212.416	448234373	101	942695691	56	4	0.00470774	0.018831	0.00424315	0.000263633	5.94041e-05	0.554455	5.8816e-10	5.8816e-10	1	0	0	1	1	0
AAGACGTCGAGGACGAGG	2	10	18	212.416	448234373	101	942695691	180	5	0.00941548	0.0470774	0.0106079	0.000847393	0.000190942	0.891089	1.89051e-09	1.89051e-09	1	0	0	1	1	0
AAGACT	5	35	6	212.416	448234373	101	942695691	210	7	0.0235387	0.164771	0.0371276	0.000988625	0.000222765	0.415842	2.2056e-09	2.2056e-09	1	0	0	1	0	0
AAGACTAG	1	5	8	212.416	448234373	101	942695691	40	5	0.00470774	0.0235387	0.00530394	0.00018831	4.24315e-05	0.39604	4.20114e-10	4.20114e-10	1	0	0	1	0	0
AAGACTC	5	26	7	212.416	448234373	101	942695691	182	5.2	0.0235387	0.122401	0.0275805	0.000856808	0.000193063	0.360396	1.91152e-09	1.91152e-09	1	0	0	1	0	0
AAGACTG	5	25	7	212.416	448234373	101	942695691	175	5	0.0235387	0.117693	0.0265197	0.000823854	0.000185638	0.346535	1.838e-09	1.838e-09	1	0	0	1	0	0
AAGACTGGCACCGAG	1	4	15	212.416	448234373	101	942695691	60	4	0.00470774	0.018831	0.00424315	0.000282464	6.36473e-05	0.594059	6.30171e-10	6.30171e-10	1	0	0	1	1	0
AAGACTTATCACTT	1	5	14	212.416	448234373	101	942695691	70	5	0.00470774	0.0235387	0.00530394	0.000329542	7.42551e-05	0.693069	7.35199e-10	7.35199e-10	1	0	0	1	1	0
AAGAG	786	9344	5	212.416	448234373	101	942695691	46720	11.888	3.70028	43.9891	9.912	0.219946	0.04956	0.588517	4.90693e-07	4.90693e-07	1	0	0	1	1	0
AAGAGAAGG	5	20	9	212.416	448234373	101	942695691	180	4	0.0235387	0.0941548	0.0212158	0.000847393	0.000190942	0.356436	1.89051e-09	1.89051e-09	1	0	0	1	0	0
AAGAGAC	1	5	7	212.416	448234373	101	942695691	35	5	0.00470774	0.0235387	0.00530394	0.000164771	3.71276e-05	0.346535	3.676e-10	3.676e-10	1	0	0	1	0	0
AAGAGAG	84	371	7	212.416	448234373	101	942695691	2597	4.41667	0.39545	1.74657	0.393552	0.012226	0.00275487	0.306106	2.72759e-08	2.72759e-08	1	0	0	1	0	0
AAGAGAGAGACAG	3	15	13	212.416	448234373	101	942695691	195	5	0.0141232	0.0706161	0.0159118	0.000918009	0.000206854	0.643564	2.04806e-09	2.04806e-09	1	0	0	1	1	0
AAGAGAGCGAGACAGC	2	9	16	212.416	448234373	101	942695691	144	4.5	0.00941548	0.0423696	0.00954709	0.000677914	0.000152753	0.712871	1.51241e-09	1.51241e-09	1	0	0	1	1	0
AAGAGAGG	21	89	8	212.416	448234373	101	942695691	712	4.2381	0.0988625	0.418989	0.0944101	0.00335191	0.000755281	0.335691	7.47803e-09	7.47803e-09	1	0	0	1	0	0
AAGAGAGGAG	2	11	10	212.416	448234373	101	942695691	110	5.5	0.00941548	0.0517851	0.0116687	0.000517851	0.000116687	0.544554	1.15531e-09	1.15531e-09	1	0	0	1	1	0
AAGAGAGGC	1	8	9	212.416	448234373	101	942695691	72	8	0.00470774	0.0376619	0.0084863	0.000338957	7.63767e-05	0.712871	7.56205e-10	7.56205e-10	1	0	0	1	1	0
AAGAGAGGG	3	19	9	212.416	448234373	101	942695691	171	6.33333	0.0141232	0.089447	0.020155	0.000805023	0.000181395	0.564356	1.79599e-09	1.79599e-09	1	0	0	1	1	0
AAGAGAGT	4	18	8	212.416	448234373	101	942695691	144	4.5	0.018831	0.0847393	0.0190942	0.000677914	0.000152753	0.356436	1.51241e-09	1.51241e-09	1	0	0	1	0	0
AAGAGAGTGAGG	2	16	12	212.416	448234373	101	942695691	192	8	0.00941548	0.0753238	0.0169726	0.000903886	0.000203671	0.950495	2.01655e-09	2.01655e-09	1	0	0	1	1	0
AAGAGATG	1	4	8	212.416	448234373	101	942695691	32	4	0.00470774	0.018831	0.00424315	0.000150648	3.39452e-05	0.316832	3.36091e-10	3.36091e-10	1	0	0	1	0	0
AAGAGATGTG	1	6	10	212.416	448234373	101	942695691	60	6	0.00470774	0.0282464	0.00636473	0.000282464	6.36473e-05	0.594059	6.30171e-10	6.30171e-10	1	0	0	1	1	0
AAGAGC	5	43	6	212.416	448234373	101	942695691	258	8.6	0.0235387	0.202433	0.0456139	0.0012146	0.000273683	0.510891	2.70973e-09	2.70973e-09	1	0	0	1	1	0
AAGAGCAGTG	45	195	10	212.416	448234373	101	942695691	1950	4.33333	0.211848	0.918009	0.206854	0.00918009	0.00206854	0.429043	2.04806e-08	2.04806e-08	1	0	0	1	0	0
AAGAGCCCTACGC	2	10	13	212.416	448234373	101	942695691	130	5	0.00941548	0.0470774	0.0106079	0.000612006	0.000137902	0.643564	1.36537e-09	1.36537e-09	1	0	0	1	1	0
AAGAGCG	1	5	7	212.416	448234373	101	942695691	35	5	0.00470774	0.0235387	0.00530394	0.000164771	3.71276e-05	0.346535	3.676e-10	3.676e-10	1	0	0	1	0	0
AAGAGCT	1	6	7	212.416	448234373	101	942695691	42	6	0.00470774	0.0282464	0.00636473	0.000197725	4.45531e-05	0.415842	4.4112e-10	4.4112e-10	1	0	0	1	0	0
AAGAGG	105	788	6	212.416	448234373	101	942695691	4728	7.50476	0.494312	3.7097	0.835901	0.0222582	0.0050154	0.445827	4.96575e-08	4.96575e-08	1	0	0	1	0	0
AAGAGGAAGG	1	4	10	212.416	448234373	101	942695691	40	4	0.00470774	0.018831	0.00424315	0.00018831	4.24315e-05	0.39604	4.20114e-10	4.20114e-10	1	0	0	1	0	0
AAGAGGAGAATGAGG	2	9	15	212.416	448234373	101	942695691	135	4.5	0.00941548	0.0423696	0.00954709	0.000635545	0.000143206	0.668317	1.41788e-09	1.41788e-09	1	0	0	1	1	0
AAGAGGAGG	5	44	9	212.416	448234373	101	942695691	396	8.8	0.0235387	0.20714	0.0466747	0.00186426	0.000420072	0.784158	4.15913e-09	4.15913e-09	1	0	0	1	1	0
AAGAGGC	1	8	7	212.416	448234373	101	942695691	56	8	0.00470774	0.0376619	0.0084863	0.000263633	5.94041e-05	0.554455	5.8816e-10	5.8816e-10	1	0	0	1	1	0
AAGAGGCGCCGC	1	4	12	212.416	448234373	101	942695691	48	4	0.00470774	0.018831	0.00424315	0.000225971	5.09178e-05	0.475248	5.04137e-10	5.04137e-10	1	0	0	1	0	0
AAGAGGCGTG	1	6	10	212.416	448234373	101	942695691	60	6	0.00470774	0.0282464	0.00636473	0.000282464	6.36473e-05	0.594059	6.30171e-10	6.30171e-10	1	0	0	1	1	0
AAGAGGCTC	1	6	9	212.416	448234373	101	942695691	54	6	0.00470774	0.0282464	0.00636473	0.000254218	5.72825e-05	0.534653	5.67154e-10	5.67154e-10	1	0	0	1	1	0
AAGAGGT	7	76	7	212.416	448234373	101	942695691	532	10.8571	0.0329542	0.357788	0.0806199	0.00250452	0.000564339	0.752475	5.58752e-09	5.58752e-09	1	0	0	1	1	0
AAGAGGTGTGC	3	14	11	212.416	448234373	101	942695691	154	4.66667	0.0141232	0.0659083	0.014851	0.000724992	0.000163361	0.508251	1.61744e-09	1.61744e-09	1	0	0	1	1	0
AAGAGT	2	9	6	212.416	448234373	101	942695691	54	4.5	0.00941548	0.0423696	0.00954709	0.000254218	5.72825e-05	0.267327	5.67154e-10	5.67154e-10	1	0	0	1	0	0
AAGAGTCAGAC	1	4	11	212.416	448234373	101	942695691	44	4	0.00470774	0.018831	0.00424315	0.00020714	4.66747e-05	0.435644	4.62125e-10	4.62125e-10	1	0	0	1	0	0
AAGAGTCCGGCAAGC	1	6	15	212.416	448234373	101	942695691	90	6	0.00470774	0.0282464	0.00636473	0.000423696	9.54709e-05	0.891089	9.45256e-10	9.45256e-10	1	0	0	1	1	0
AAGAGTG	7	32	7	212.416	448234373	101	942695691	224	4.57143	0.0329542	0.150648	0.0339452	0.00105453	0.000237616	0.316832	2.35264e-09	2.35264e-09	1	0	0	1	0	0
AAGAGTGGGAGTCTGAAT	2	10	18	212.416	448234373	101	942695691	180	5	0.00941548	0.0470774	0.0106079	0.000847393	0.000190942	0.891089	1.89051e-09	1.89051e-09	1	0	0	1	1	0
AAGAGTGTCTATACTAG	1	4	17	212.416	448234373	101	942695691	68	4	0.00470774	0.018831	0.00424315	0.000320126	7.21336e-05	0.673267	7.14194e-10	7.14194e-10	1	0	0	1	1	0
AAGAT	208	1080	5	212.416	448234373	101	942695691	5400	5.19231	0.979209	5.08436	1.14565	0.0254218	0.00572825	0.257045	5.67154e-08	5.67154e-08	1	0	0	1	0	0
AAGATAGAAGGT	3	14	12	212.416	448234373	101	942695691	168	4.66667	0.0141232	0.0659083	0.014851	0.0007909	0.000178212	0.554455	1.76448e-09	1.76448e-09	1	0	0	1	1	0
AAGATAGAGAGGCG	1	4	14	212.416	448234373	101	942695691	56	4	0.00470774	0.018831	0.00424315	0.000263633	5.94041e-05	0.554455	5.8816e-10	5.8816e-10	1	0	0	1	1	0
AAGATAT	1675	10992	7	212.416	448234373	101	942695691	76944	6.56239	7.88546	51.7475	11.6602	0.362232	0.0816212	0.454819	8.08131e-07	8.08131e-07	1	0	0	1	0	0
AAGATC	4	17	6	212.416	448234373	101	942695691	102	4.25	0.018831	0.0800315	0.0180334	0.000480189	0.0001082	0.252475	1.07129e-09	1.07129e-09	1	0	0	1	0	0
AAGATCC	1	4	7	212.416	448234373	101	942695691	28	4	0.00470774	0.018831	0.00424315	0.000131817	2.97021e-05	0.277228	2.9408e-10	2.9408e-10	1	0	0	1	0	0
AAGATCGGC	1	7	9	212.416	448234373	101	942695691	63	7	0.00470774	0.0329542	0.00742551	0.000296587	6.68296e-05	0.623762	6.61679e-10	6.61679e-10	1	0	0	1	1	0
AAGATG	341	1407	6	212.416	448234373	101	942695691	8442	4.1261	1.60534	6.62379	1.49253	0.0397427	0.00895517	0.245115	8.8665e-08	8.8665e-08	1	0	0	1	0	0
AAGATGAGTATGATGG	2	8	16	212.416	448234373	101	942695691	128	4	0.00941548	0.0376619	0.0084863	0.00060259	0.000135781	0.633663	1.34436e-09	1.34436e-09	1	0	0	1	1	0
AAGATGCAG	1	4	9	212.416	448234373	101	942695691	36	4	0.00470774	0.018831	0.00424315	0.000169479	3.81884e-05	0.356436	3.78103e-10	3.78103e-10	1	0	0	1	0	0
AAGATGCG	1	5	8	212.416	448234373	101	942695691	40	5	0.00470774	0.0235387	0.00530394	0.00018831	4.24315e-05	0.39604	4.20114e-10	4.20114e-10	1	0	0	1	0	0
AAGATGCTG	2	12	9	212.416	448234373	101	942695691	108	6	0.00941548	0.0564929	0.0127295	0.000508436	0.000114565	0.534653	1.13431e-09	1.13431e-09	1	0	0	1	1	0
AAGATGG	6	41	7	212.416	448234373	101	942695691	287	6.83333	0.0282464	0.193017	0.0434923	0.00135112	0.000304446	0.473597	3.01432e-09	3.01432e-09	1	0	0	1	0	0
AAGATGT	7	31	7	212.416	448234373	101	942695691	217	4.42857	0.0329542	0.14594	0.0328844	0.00102158	0.000230191	0.306931	2.27912e-09	2.27912e-09	1	0	0	1	0	0
AAGATGTAG	2	10	9	212.416	448234373	101	942695691	90	5	0.00941548	0.0470774	0.0106079	0.000423696	9.54709e-05	0.445545	9.45256e-10	9.45256e-10	1	0	0	1	0	0
AAGATGTGATTC	4	31	12	212.416	448234373	101	942695691	372	7.75	0.018831	0.14594	0.0328844	0.00175128	0.000394613	0.920792	3.90706e-09	3.90706e-09	1	0	0	1	1	0
AAGATT	318	1431	6	212.416	448234373	101	942695691	8586	4.5	1.49706	6.73677	1.51799	0.0404206	0.00910792	0.267327	9.01775e-08	9.01775e-08	1	0	0	1	0	0
AAGATTAC	22	147	8	212.416	448234373	101	942695691	1176	6.68182	0.10357	0.692037	0.155936	0.0055363	0.00124749	0.529253	1.23513e-08	1.23513e-08	1	0	0	1	1	0
AAGATTG	6	50	7	212.416	448234373	101	942695691	350	8.33333	0.0282464	0.235387	0.0530394	0.00164771	0.000371276	0.577558	3.676e-09	3.676e-09	1	0	0	1	1	0
AAGATTGCTTG	1	6	11	212.416	448234373	101	942695691	66	6	0.00470774	0.0282464	0.00636473	0.000310711	7.0012e-05	0.653465	6.93188e-10	6.93188e-10	1	0	0	1	1	0
AAGC	783	10599	4	212.416	448234373	101	942695691	42396	13.5364	3.68616	49.8973	11.2433	0.199589	0.0449732	0.536095	4.45279e-07	4.45279e-07	1	0	0	0	1	0
AAGCAAGCC	1	5	9	212.416	448234373	101	942695691	45	5	0.00470774	0.0235387	0.00530394	0.000211848	4.77354e-05	0.445545	4.72628e-10	4.72628e-10	1	0	0	1	0	0
AAGCAAGCCGGAGAG	2	12	15	212.416	448234373	101	942695691	180	6	0.00941548	0.0564929	0.0127295	0.000847393	0.000190942	0.891089	1.89051e-09	1.89051e-09	1	0	0	1	1	0
AAGCAAGCGTGCACACGCACC	2	8	21	212.416	448234373	101	942695691	168	4	0.00941548	0.0376619	0.0084863	0.0007909	0.000178212	0.831683	1.76448e-09	1.76448e-09	1	0	0	1	1	0
AAGCAAGG	83	624	8	212.416	448234373	101	942695691	4992	7.51807	0.390742	2.93763	0.661932	0.023501	0.00529545	0.595491	5.24302e-08	5.24302e-08	1	0	0	1	1	0
AAGCAAGGAC	3	19	10	212.416	448234373	101	942695691	190	6.33333	0.0141232	0.089447	0.020155	0.00089447	0.00020155	0.627063	1.99554e-09	1.99554e-09	1	0	0	1	1	0
AAGCAAT	2	28	7	212.416	448234373	101	942695691	196	14	0.00941548	0.131817	0.0297021	0.000922717	0.000207914	0.970297	2.05856e-09	2.05856e-09	1	0	0	1	1	0
AAGCAC	20	137	6	212.416	448234373	101	942695691	822	6.85	0.0941548	0.64496	0.145328	0.00386976	0.000871967	0.406931	8.63334e-09	8.63334e-09	1	0	0	1	0	0
AAGCACAC	1	7	8	212.416	448234373	101	942695691	56	7	0.00470774	0.0329542	0.00742551	0.000263633	5.94041e-05	0.554455	5.8816e-10	5.8816e-10	1	0	0	1	1	0
AAGCACAGCAC	2	12	11	212.416	448234373	101	942695691	132	6	0.00941548	0.0564929	0.0127295	0.000621421	0.000140024	0.653465	1.38638e-09	1.38638e-09	1	0	0	1	1	0
AAGCACAGGCGGCGG	2	9	15	212.416	448234373	101	942695691	135	4.5	0.00941548	0.0423696	0.00954709	0.000635545	0.000143206	0.668317	1.41788e-09	1.41788e-09	1	0	0	1	1	0
AAGCACC	3	12	7	212.416	448234373	101	942695691	84	4	0.0141232	0.0564929	0.0127295	0.00039545	8.91062e-05	0.277228	8.82239e-10	8.82239e-10	1	0	0	1	0	0
AAGCACCGGC	2	8	10	212.416	448234373	101	942695691	80	4	0.00941548	0.0376619	0.0084863	0.000376619	8.4863e-05	0.39604	8.40228e-10	8.40228e-10	1	0	0	1	0	0
AAGCAG	28	182	6	212.416	448234373	101	942695691	1092	6.5	0.131817	0.856808	0.193063	0.00514085	0.00115838	0.386139	1.14691e-08	1.14691e-08	1	0	0	1	0	0
AAGCAGC	1	4	7	212.416	448234373	101	942695691	28	4	0.00470774	0.018831	0.00424315	0.000131817	2.97021e-05	0.277228	2.9408e-10	2.9408e-10	1	0	0	1	0	0
AAGCAGCAAT	6	24	10	212.416	448234373	101	942695691	240	4	0.0282464	0.112986	0.0254589	0.00112986	0.000254589	0.39604	2.52068e-09	2.52068e-09	1	0	0	1	0	0
AAGCAGCCC	1	7	9	212.416	448234373	101	942695691	63	7	0.00470774	0.0329542	0.00742551	0.000296587	6.68296e-05	0.623762	6.61679e-10	6.61679e-10	1	0	0	1	1	0
AAGCAGG	1	6	7	212.416	448234373	101	942695691	42	6	0.00470774	0.0282464	0.00636473	0.000197725	4.45531e-05	0.415842	4.4112e-10	4.4112e-10	1	0	0	1	0	0
AAGCAGT	2	12	7	212.416	448234373	101	942695691	84	6	0.00941548	0.0564929	0.0127295	0.00039545	8.91062e-05	0.415842	8.82239e-10	8.82239e-10	1	0	0	1	0	0
AAGCAT	5	24	6	212.416	448234373	101	942695691	144	4.8	0.0235387	0.112986	0.0254589	0.000677914	0.000152753	0.285149	1.51241e-09	1.51241e-09	1	0	0	1	0	0
AAGCATC	37	332	7	212.416	448234373	101	942695691	2324	8.97297	0.174186	1.56297	0.352182	0.0109408	0.00246527	0.621889	2.44086e-08	2.44086e-08	1	0	0	1	1	0
AAGCATCACAT	2	8	11	212.416	448234373	101	942695691	88	4	0.00941548	0.0376619	0.0084863	0.000414281	9.33493e-05	0.435644	9.24251e-10	9.24251e-10	1	0	0	1	0	0
AAGCATCC	1	4	8	212.416	448234373	101	942695691	32	4	0.00470774	0.018831	0.00424315	0.000150648	3.39452e-05	0.316832	3.36091e-10	3.36091e-10	1	0	0	1	0	0
AAGCATGAG	1	4	9	212.416	448234373	101	942695691	36	4	0.00470774	0.018831	0.00424315	0.000169479	3.81884e-05	0.356436	3.78103e-10	3.78103e-10	1	0	0	1	0	0
AAGCATT	1	5	7	212.416	448234373	101	942695691	35	5	0.00470774	0.0235387	0.00530394	0.000164771	3.71276e-05	0.346535	3.676e-10	3.676e-10	1	0	0	1	0	0
AAGCC	14	115	5	212.416	448234373	101	942695691	575	8.21429	0.0659083	0.54139	0.121991	0.00270695	0.000609953	0.406648	6.03914e-09	6.03914e-09	1	0	0	1	0	0
AAGCCAATAATTATAATAAGGAAT	1	4	24	212.416	448234373	101	942695691	96	4	0.00470774	0.018831	0.00424315	0.000451943	0.000101836	0.950495	1.00827e-09	1.00827e-09	1	0	0	1	1	0
AAGCCAC	1	5	7	212.416	448234373	101	942695691	35	5	0.00470774	0.0235387	0.00530394	0.000164771	3.71276e-05	0.346535	3.676e-10	3.676e-10	1	0	0	1	0	0
AAGCCACACGGC	2	10	12	212.416	448234373	101	942695691	120	5	0.00941548	0.0470774	0.0106079	0.000564929	0.000127295	0.594059	1.26034e-09	1.26034e-09	1	0	0	1	1	0
AAGCCAG	1	8	7	212.416	448234373	101	942695691	56	8	0.00470774	0.0376619	0.0084863	0.000263633	5.94041e-05	0.554455	5.8816e-10	5.8816e-10	1	0	0	1	1	0
AAGCCAGCC	2	14	9	212.416	448234373	101	942695691	126	7	0.00941548	0.0659083	0.014851	0.000593175	0.000133659	0.623762	1.32336e-09	1.32336e-09	1	0	0	1	1	0
AAGCCATCC	1	5	9	212.416	448234373	101	942695691	45	5	0.00470774	0.0235387	0.00530394	0.000211848	4.77354e-05	0.445545	4.72628e-10	4.72628e-10	1	0	0	1	0	0
AAGCCATGC	1	5	9	212.416	448234373	101	942695691	45	5	0.00470774	0.0235387	0.00530394	0.000211848	4.77354e-05	0.445545	4.72628e-10	4.72628e-10	1	0	0	1	0	0
AAGCCC	11	54	6	212.416	448234373	101	942695691	324	4.90909	0.0517851	0.254218	0.0572825	0.00152531	0.000343695	0.291629	3.40292e-09	3.40292e-09	1	0	0	1	0	0
AAGCCCACC	14	83	9	212.416	448234373	101	942695691	747	5.92857	0.0659083	0.390742	0.0880454	0.00351668	0.000792408	0.528289	7.84563e-09	7.84563e-09	1	0	0	1	1	0
AAGCCCAGG	1	5	9	212.416	448234373	101	942695691	45	5	0.00470774	0.0235387	0.00530394	0.000211848	4.77354e-05	0.445545	4.72628e-10	4.72628e-10	1	0	0	1	0	0
AAGCCCATTATC	2	8	12	212.416	448234373	101	942695691	96	4	0.00941548	0.0376619	0.0084863	0.000451943	0.000101836	0.475248	1.00827e-09	1.00827e-09	1	0	0	1	0	0
AAGCCCC	4	17	7	212.416	448234373	101	942695691	119	4.25	0.018831	0.0800315	0.0180334	0.000560221	0.000126234	0.294554	1.24984e-09	1.24984e-09	1	0	0	1	0	0
AAGCCCGCGGACCCG	2	10	15	212.416	448234373	101	942695691	150	5	0.00941548	0.0470774	0.0106079	0.000706161	0.000159118	0.742574	1.57543e-09	1.57543e-09	1	0	0	1	1	0
AAGCCCGTCTGGCAGAGG	1	4	18	212.416	448234373	101	942695691	72	4	0.00470774	0.018831	0.00424315	0.000338957	7.63767e-05	0.712871	7.56205e-10	7.56205e-10	1	0	0	1	1	0
AAGCCCT	1	4	7	212.416	448234373	101	942695691	28	4	0.00470774	0.018831	0.00424315	0.000131817	2.97021e-05	0.277228	2.9408e-10	2.9408e-10	1	0	0	1	0	0
AAGCCCTCTC	3	19	10	212.416	448234373	101	942695691	190	6.33333	0.0141232	0.089447	0.020155	0.00089447	0.00020155	0.627063	1.99554e-09	1.99554e-09	1	0	0	1	1	0
AAGCCCTGC	4	17	9	212.416	448234373	101	942695691	153	4.25	0.018831	0.0800315	0.0180334	0.000720284	0.000162301	0.378713	1.60694e-09	1.60694e-09	1	0	0	1	0	0
AAGCCG	40	225	6	212.416	448234373	101	942695691	1350	5.625	0.18831	1.05924	0.238677	0.00635545	0.00143206	0.334158	1.41788e-08	1.41788e-08	1	0	0	1	0	0
AAGCCGATGACAGCG	2	10	15	212.416	448234373	101	942695691	150	5	0.00941548	0.0470774	0.0106079	0.000706161	0.000159118	0.742574	1.57543e-09	1.57543e-09	1	0	0	1	1	0
AAGCCGC	6	37	7	212.416	448234373	101	942695691	259	6.16667	0.0282464	0.174186	0.0392491	0.0012193	0.000274744	0.427393	2.72024e-09	2.72024e-09	1	0	0	1	0	0
AAGCCGCC	8	33	8	212.416	448234373	101	942695691	264	4.125	0.0376619	0.155355	0.035006	0.00124284	0.000280048	0.326733	2.77275e-09	2.77275e-09	1	0	0	1	0	0
AAGCCGCCCTC	3	12	11	212.416	448234373	101	942695691	132	4	0.0141232	0.0564929	0.0127295	0.000621421	0.000140024	0.435644	1.38638e-09	1.38638e-09	1	0	0	1	0	0
AAGCCGTCCTGCC	1	4	13	212.416	448234373	101	942695691	52	4	0.00470774	0.018831	0.00424315	0.000244802	5.5161e-05	0.514851	5.46148e-10	5.46148e-10	1	0	0	1	1	0
AAGCCGTG	9	52	8	212.416	448234373	101	942695691	416	5.77778	0.0423696	0.244802	0.055161	0.00195842	0.000441288	0.457646	4.36919e-09	4.36919e-09	1	0	0	1	0	0
AAGCCT	2002	26154	6	212.416	448234373	101	942695691	156924	13.0639	9.42489	123.126	27.7438	0.738757	0.166463	0.776075	1.64815e-06	1.64815e-06	1	0	0	1	1	0
AAGCCTAGCTCG	3	14	12	212.416	448234373	101	942695691	168	4.66667	0.0141232	0.0659083	0.014851	0.0007909	0.000178212	0.554455	1.76448e-09	1.76448e-09	1	0	0	1	1	0
AAGCCTATT	1	4	9	212.416	448234373	101	942695691	36	4	0.00470774	0.018831	0.00424315	0.000169479	3.81884e-05	0.356436	3.78103e-10	3.78103e-10	1	0	0	1	0	0
AAGCCTC	10	42	7	212.416	448234373	101	942695691	294	4.2	0.0470774	0.197725	0.0445531	0.00138407	0.000311872	0.291089	3.08784e-09	3.08784e-09	1	0	0	1	0	0
AAGCCTG	2	10	7	212.416	448234373	101	942695691	70	5	0.00941548	0.0470774	0.0106079	0.000329542	7.42551e-05	0.346535	7.35199e-10	7.35199e-10	1	0	0	1	0	0
AAGCCTGAAGTG	11	58	12	212.416	448234373	101	942695691	696	5.27273	0.0517851	0.273049	0.0615257	0.00327659	0.000738308	0.626463	7.30998e-09	7.30998e-09	1	0	0	1	1	0
AAGCCTT	1	4	7	212.416	448234373	101	942695691	28	4	0.00470774	0.018831	0.00424315	0.000131817	2.97021e-05	0.277228	2.9408e-10	2.9408e-10	1	0	0	1	0	0
AAGCCTTC	1	4	8	212.416	448234373	101	942695691	32	4	0.00470774	0.018831	0.00424315	0.000150648	3.39452e-05	0.316832	3.36091e-10	3.36091e-10	1	0	0	1	0	0
AAGCCTTCGC	5	20	10	212.416	448234373	101	942695691	200	4	0.0235387	0.0941548	0.0212158	0.000941548	0.000212158	0.39604	2.10057e-09	2.10057e-09	1	0	0	1	0	0
AAGCCTTGGATCTG	1	4	14	212.416	448234373	101	942695691	56	4	0.00470774	0.018831	0.00424315	0.000263633	5.94041e-05	0.554455	5.8816e-10	5.8816e-10	1	0	0	1	1	0
AAGCGAAGG	1	5	9	212.416	448234373	101	942695691	45	5	0.00470774	0.0235387	0.00530394	0.000211848	4.77354e-05	0.445545	4.72628e-10	4.72628e-10	1	0	0	1	0	0
AAGCGAATAGGGC	2	11	13	212.416	448234373	101	942695691	143	5.5	0.00941548	0.0517851	0.0116687	0.000673206	0.000151693	0.707921	1.50191e-09	1.50191e-09	1	0	0	1	1	0
AAGCGAATATTG	1	4	12	212.416	448234373	101	942695691	48	4	0.00470774	0.018831	0.00424315	0.000225971	5.09178e-05	0.475248	5.04137e-10	5.04137e-10	1	0	0	1	0	0
AAGCGACATG	4	22	10	212.416	448234373	101	942695691	220	5.5	0.018831	0.10357	0.0233373	0.0010357	0.000233373	0.544554	2.31063e-09	2.31063e-09	1	0	0	1	1	0
AAGCGACCCG	1	5	10	212.416	448234373	101	942695691	50	5	0.00470774	0.0235387	0.00530394	0.000235387	5.30394e-05	0.49505	5.25142e-10	5.25142e-10	1	0	0	1	0	0
AAGCGAG	2	8	7	212.416	448234373	101	942695691	56	4	0.00941548	0.0376619	0.0084863	0.000263633	5.94041e-05	0.277228	5.8816e-10	5.8816e-10	1	0	0	1	0	0
AAGCGAGG	5	26	8	212.416	448234373	101	942695691	208	5.2	0.0235387	0.122401	0.0275805	0.000979209	0.000220644	0.411881	2.18459e-09	2.18459e-09	1	0	0	1	0	0
AAGCGAT	2	15	7	212.416	448234373	101	942695691	105	7.5	0.00941548	0.0706161	0.0159118	0.000494312	0.000111383	0.519802	1.1028e-09	1.1028e-09	1	0	0	1	1	0
AAGCGATGCCTT	2	10	12	212.416	448234373	101	942695691	120	5	0.00941548	0.0470774	0.0106079	0.000564929	0.000127295	0.594059	1.26034e-09	1.26034e-09	1	0	0	1	1	0
AAGCGG	15	91	6	212.416	448234373	101	942695691	546	6.06667	0.0706161	0.428404	0.0965317	0.00257042	0.00057919	0.360396	5.73456e-09	5.73456e-09	1	0	0	1	0	0
AAGCGGAATCGGATGCGG	1	4	18	212.416	448234373	101	942695691	72	4	0.00470774	0.018831	0.00424315	0.000338957	7.63767e-05	0.712871	7.56205e-10	7.56205e-10	1	0	0	1	1	0
AAGCGGATATTAGCCCAGAG	1	4	20	212.416	448234373	101	942695691	80	4	0.00470774	0.018831	0.00424315	0.000376619	8.4863e-05	0.792079	8.40228e-10	8.40228e-10	1	0	0	1	1	0
AAGCGGC	5	21	7	212.416	448234373	101	942695691	147	4.2	0.0235387	0.0988625	0.0222765	0.000692037	0.000155936	0.291089	1.54392e-09	1.54392e-09	1	0	0	1	0	0
AAGCGGCAC	10	45	9	212.416	448234373	101	942695691	405	4.5	0.0470774	0.211848	0.0477354	0.00190663	0.000429619	0.40099	4.25365e-09	4.25365e-09	1	0	0	1	0	0
AAGCGGCCC	2	15	9	212.416	448234373	101	942695691	135	7.5	0.00941548	0.0706161	0.0159118	0.000635545	0.000143206	0.668317	1.41788e-09	1.41788e-09	1	0	0	1	1	0
AAGCGGCGACTG	1	4	12	212.416	448234373	101	942695691	48	4	0.00470774	0.018831	0.00424315	0.000225971	5.09178e-05	0.475248	5.04137e-10	5.04137e-10	1	0	0	1	0	0
AAGCGGG	8	42	7	212.416	448234373	101	942695691	294	5.25	0.0376619	0.197725	0.0445531	0.00138407	0.000311872	0.363861	3.08784e-09	3.08784e-09	1	0	0	1	0	0
AAGCGGGCC	115	503	9	212.416	448234373	101	942695691	4527	4.37391	0.54139	2.36799	0.533576	0.0213119	0.00480219	0.389755	4.75464e-08	4.75464e-08	1	0	0	1	0	0
AAGCGTATTG	2	9	10	212.416	448234373	101	942695691	90	4.5	0.00941548	0.0423696	0.00954709	0.000423696	9.54709e-05	0.445545	9.45256e-10	9.45256e-10	1	0	0	1	0	0
AAGCGTCG	2	10	8	212.416	448234373	101	942695691	80	5	0.00941548	0.0470774	0.0106079	0.000376619	8.4863e-05	0.39604	8.40228e-10	8.40228e-10	1	0	0	1	0	0
AAGCGTG	16	139	7	212.416	448234373	101	942695691	973	8.6875	0.0753238	0.654376	0.147449	0.00458063	0.00103215	0.602104	1.02193e-08	1.02193e-08	1	0	0	1	1	0
AAGCT	2	10	5	212.416	448234373	101	942695691	50	5	0.00941548	0.0470774	0.0106079	0.000235387	5.30394e-05	0.247525	5.25142e-10	5.25142e-10	1	0	0	1	0	0
AAGCTAATCC	4	23	10	212.416	448234373	101	942695691	230	5.75	0.018831	0.108278	0.0243981	0.00108278	0.000243981	0.569307	2.41566e-09	2.41566e-09	1	0	0	1	1	0
AAGCTAC	3	21	7	212.416	448234373	101	942695691	147	7	0.0141232	0.0988625	0.0222765	0.000692037	0.000155936	0.485149	1.54392e-09	1.54392e-09	1	0	0	1	0	0
AAGCTAG	14	85	7	212.416	448234373	101	942695691	595	6.07143	0.0659083	0.400158	0.090167	0.0028011	0.000631169	0.420792	6.24919e-09	6.24919e-09	1	0	0	1	0	0
AAGCTAGC	4	38	8	212.416	448234373	101	942695691	304	9.5	0.018831	0.178894	0.0403099	0.00143115	0.000322479	0.752475	3.19287e-09	3.19287e-09	1	0	0	1	1	0
AAGCTAGG	2	17	8	212.416	448234373	101	942695691	136	8.5	0.00941548	0.0800315	0.0180334	0.000640252	0.000144267	0.673267	1.42839e-09	1.42839e-09	1	0	0	1	1	0
AAGCTATC	3	16	8	212.416	448234373	101	942695691	128	5.33333	0.0141232	0.0753238	0.0169726	0.00060259	0.000135781	0.422442	1.34436e-09	1.34436e-09	1	0	0	1	0	0
AAGCTATCAC	35	177	10	212.416	448234373	101	942695691	1770	5.05714	0.164771	0.83327	0.187759	0.0083327	0.00187759	0.500707	1.859e-08	1.859e-08	1	0	0	1	1	0
AAGCTATTCT	2	16	10	212.416	448234373	101	942695691	160	8	0.00941548	0.0753238	0.0169726	0.000753238	0.000169726	0.792079	1.68046e-09	1.68046e-09	1	0	0	1	1	0
AAGCTC	1	6	6	212.416	448234373	101	942695691	36	6	0.00470774	0.0282464	0.00636473	0.000169479	3.81884e-05	0.356436	3.78103e-10	3.78103e-10	1	0	0	1	0	0
AAGCTCAG	1	5	8	212.416	448234373	101	942695691	40	5	0.00470774	0.0235387	0.00530394	0.00018831	4.24315e-05	0.39604	4.20114e-10	4.20114e-10	1	0	0	1	0	0
AAGCTCAGG	1	5	9	212.416	448234373	101	942695691	45	5	0.00470774	0.0235387	0.00530394	0.000211848	4.77354e-05	0.445545	4.72628e-10	4.72628e-10	1	0	0	1	0	0
AAGCTCC	3	15	7	212.416	448234373	101	942695691	105	5	0.0141232	0.0706161	0.0159118	0.000494312	0.000111383	0.346535	1.1028e-09	1.1028e-09	1	0	0	1	0	0
AAGCTCCCTAGGCT	4	27	14	212.416	448234373	101	942695691	378	6.75	0.018831	0.127109	0.0286413	0.00177952	0.000400978	0.935644	3.97008e-09	3.97008e-09	1	0	0	1	1	0
AAGCTCCTAGGCT	1	5	13	212.416	448234373	101	942695691	65	5	0.00470774	0.0235387	0.00530394	0.000306003	6.89512e-05	0.643564	6.82685e-10	6.82685e-10	1	0	0	1	1	0
AAGCTCCTGCAC	1	4	12	212.416	448234373	101	942695691	48	4	0.00470774	0.018831	0.00424315	0.000225971	5.09178e-05	0.475248	5.04137e-10	5.04137e-10	1	0	0	1	0	0
AAGCTCCTGTCC	3	12	12	212.416	448234373	101	942695691	144	4	0.0141232	0.0564929	0.0127295	0.000677914	0.000152753	0.475248	1.51241e-09	1.51241e-09	1	0	0	1	0	0
AAGCTCG	1	7	7	212.416	448234373	101	942695691	49	7	0.00470774	0.0329542	0.00742551	0.000230679	5.19786e-05	0.485149	5.1464e-10	5.1464e-10	1	0	0	1	0	0
AAGCTCGAAGGC	1	4	12	212.416	448234373	101	942695691	48	4	0.00470774	0.018831	0.00424315	0.000225971	5.09178e-05	0.475248	5.04137e-10	5.04137e-10	1	0	0	1	0	0
AAGCTCTGCCTC	1	4	12	212.416	448234373	101	942695691	48	4	0.00470774	0.018831	0.00424315	0.000225971	5.09178e-05	0.475248	5.04137e-10	5.04137e-10	1	0	0	1	0	0
AAGCTG	2	10	6	212.416	448234373	101	942695691	60	5	0.00941548	0.0470774	0.0106079	0.000282464	6.36473e-05	0.29703	6.30171e-10	6.30171e-10	1	0	0	1	0	0
AAGCTGAG	8	32	8	212.416	448234373	101	942695691	256	4	0.0376619	0.150648	0.0339452	0.00120518	0.000271562	0.316832	2.68873e-09	2.68873e-09	1	0	0	1	0	0
AAGCTGCAATGGGCC	1	4	15	212.416	448234373	101	942695691	60	4	0.00470774	0.018831	0.00424315	0.000282464	6.36473e-05	0.594059	6.30171e-10	6.30171e-10	1	0	0	1	1	0
AAGCTGCGG	1	4	9	212.416	448234373	101	942695691	36	4	0.00470774	0.018831	0.00424315	0.000169479	3.81884e-05	0.356436	3.78103e-10	3.78103e-10	1	0	0	1	0	0
AAGCTGGCAGTC	1	4	12	212.416	448234373	101	942695691	48	4	0.00470774	0.018831	0.00424315	0.000225971	5.09178e-05	0.475248	5.04137e-10	5.04137e-10	1	0	0	1	0	0
AAGCTGGTC	15	67	9	212.416	448234373	101	942695691	603	4.46667	0.0706161	0.315418	0.0710728	0.00283877	0.000639655	0.39802	6.33322e-09	6.33322e-09	1	0	0	1	0	0
AAGCTGTAGGTCG	1	4	13	212.416	448234373	101	942695691	52	4	0.00470774	0.018831	0.00424315	0.000244802	5.5161e-05	0.514851	5.46148e-10	5.46148e-10	1	0	0	1	1	0
AAGCTGTGCCTG	4	19	12	212.416	448234373	101	942695691	228	4.75	0.018831	0.089447	0.020155	0.00107336	0.00024186	0.564356	2.39465e-09	2.39465e-09	1	0	0	1	1	0
AAGG	65986	695497	4	212.416	448234373	101	942695691	2781988	10.5401	310.645	3274.22	737.775	13.0969	2.9511	0.417428	2.92188e-05	2.92188e-05	1	1	0	0	0	0
AAGGAAGGATAGG	2872584	14489403	13	212.416	448234373	101	942695691	188362239	5.04403	13523.4	68212.3	15370.2	886.76	199.812	0.649232	0.00197834	0.00197834	1	1	1	1	1	1
AAGGAAGGATGGG	52986	251883	13	212.416	448234373	101	942695691	3274479	4.75377	249.444	1185.8	267.194	15.4154	3.47353	0.611871	3.43914e-05	3.43914e-05	1	1	0	1	1	0
AAGGAAT	60	402	7	212.416	448234373	101	942695691	2814	6.7	0.282464	1.89251	0.426437	0.0132476	0.00298506	0.464356	2.9555e-08	2.9555e-08	1	0	0	1	0	0
AAGGAATG	8	59	8	212.416	448234373	101	942695691	472	7.375	0.0376619	0.277757	0.0625865	0.00222205	0.000500692	0.584158	4.95734e-09	4.95734e-09	1	0	0	1	1	0
AAGGAATGG	8138	47793	9	212.416	448234373	101	942695691	430137	5.87282	38.3116	224.997	50.6982	2.02497	0.456284	0.52332	4.51766e-06	4.51766e-06	1	0	0	1	1	0
AAGGAC	14	115	6	212.416	448234373	101	942695691	690	8.21429	0.0659083	0.54139	0.121991	0.00324834	0.000731944	0.487977	7.24697e-09	7.24697e-09	1	0	0	1	0	0
AAGGACAAT	1	5	9	212.416	448234373	101	942695691	45	5	0.00470774	0.0235387	0.00530394	0.000211848	4.77354e-05	0.445545	4.72628e-10	4.72628e-10	1	0	0	1	0	0
AAGGACAGG	12	52	9	212.416	448234373	101	942695691	468	4.33333	0.0564929	0.244802	0.055161	0.00220322	0.000496449	0.386139	4.91533e-09	4.91533e-09	1	0	0	1	0	0
AAGGACAGGAAGGCG	2	10	15	212.416	448234373	101	942695691	150	5	0.00941548	0.0470774	0.0106079	0.000706161	0.000159118	0.742574	1.57543e-09	1.57543e-09	1	0	0	1	1	0
AAGGACC	2	8	7	212.416	448234373	101	942695691	56	4	0.00941548	0.0376619	0.0084863	0.000263633	5.94041e-05	0.277228	5.8816e-10	5.8816e-10	1	0	0	1	0	0
AAGGACCACG	2	14	10	212.416	448234373	101	942695691	140	7	0.00941548	0.0659083	0.014851	0.000659083	0.00014851	0.693069	1.4704e-09	1.4704e-09	1	0	0	1	1	0
AAGGACCAG	2	8	9	212.416	448234373	101	942695691	72	4	0.00941548	0.0376619	0.0084863	0.000338957	7.63767e-05	0.356436	7.56205e-10	7.56205e-10	1	0	0	1	0	0
AAGGACCATG	1	9	10	212.416	448234373	101	942695691	90	9	0.00470774	0.0423696	0.00954709	0.000423696	9.54709e-05	0.891089	9.45256e-10	9.45256e-10	1	0	0	1	1	0
AAGGACGAATGCCC	2	9	14	212.416	448234373	101	942695691	126	4.5	0.00941548	0.0423696	0.00954709	0.000593175	0.000133659	0.623762	1.32336e-09	1.32336e-09	1	0	0	1	1	0
AAGGACGACAGG	1	4	12	212.416	448234373	101	942695691	48	4	0.00470774	0.018831	0.00424315	0.000225971	5.09178e-05	0.475248	5.04137e-10	5.04137e-10	1	0	0	1	0	0
AAGGACGG	1	6	8	212.416	448234373	101	942695691	48	6	0.00470774	0.0282464	0.00636473	0.000225971	5.09178e-05	0.475248	5.04137e-10	5.04137e-10	1	0	0	1	0	0
AAGGACGGG	1	4	9	212.416	448234373	101	942695691	36	4	0.00470774	0.018831	0.00424315	0.000169479	3.81884e-05	0.356436	3.78103e-10	3.78103e-10	1	0	0	1	0	0
AAGGAG	937	11054	6	212.416	448234373	101	942695691	66324	11.7972	4.41115	52.0393	11.7259	0.312236	0.0703557	0.700825	6.96591e-07	6.96591e-07	1	0	0	1	1	0
AAGGAGAG	27	122	8	212.416	448234373	101	942695691	976	4.51852	0.127109	0.574344	0.129416	0.00459475	0.00103533	0.357902	1.02508e-08	1.02508e-08	1	0	0	1	0	0
AAGGAGAGAG	5	29	10	212.416	448234373	101	942695691	290	5.8	0.0235387	0.136524	0.0307628	0.00136524	0.000307628	0.574257	3.04583e-09	3.04583e-09	1	0	0	1	1	0
AAGGAGAGGGAGGGAG	3	12	16	212.416	448234373	101	942695691	192	4	0.0141232	0.0564929	0.0127295	0.000903886	0.000203671	0.633663	2.01655e-09	2.01655e-09	1	0	0	1	1	0
AAGGAGAGGGTG	1	4	12	212.416	448234373	101	942695691	48	4	0.00470774	0.018831	0.00424315	0.000225971	5.09178e-05	0.475248	5.04137e-10	5.04137e-10	1	0	0	1	0	0
AAGGAGATG	1	4	9	212.416	448234373	101	942695691	36	4	0.00470774	0.018831	0.00424315	0.000169479	3.81884e-05	0.356436	3.78103e-10	3.78103e-10	1	0	0	1	0	0
AAGGAGC	4	44	7	212.416	448234373	101	942695691	308	11	0.018831	0.20714	0.0466747	0.00144998	0.000326723	0.762376	3.23488e-09	3.23488e-09	1	0	0	1	1	0
AAGGAGG	9	39	7	212.416	448234373	101	942695691	273	4.33333	0.0423696	0.183602	0.0413707	0.00128521	0.000289595	0.30033	2.86728e-09	2.86728e-09	1	0	0	1	0	0
AAGGAGGAC	3	25	9	212.416	448234373	101	942695691	225	8.33333	0.0141232	0.117693	0.0265197	0.00105924	0.000238677	0.742574	2.36314e-09	2.36314e-09	1	0	0	1	1	0
AAGGAGGAG	7	52	9	212.416	448234373	101	942695691	468	7.42857	0.0329542	0.244802	0.055161	0.00220322	0.000496449	0.661952	4.91533e-09	4.91533e-09	1	0	0	1	1	0
AAGGAGGG	48	216	8	212.416	448234373	101	942695691	1728	4.5	0.225971	1.01687	0.22913	0.00813497	0.00183304	0.356436	1.81489e-08	1.81489e-08	1	0	0	1	0	0
AAGGAGT	1	6	7	212.416	448234373	101	942695691	42	6	0.00470774	0.0282464	0.00636473	0.000197725	4.45531e-05	0.415842	4.4112e-10	4.4112e-10	1	0	0	1	0	0
AAGGAGTG	19	93	8	212.416	448234373	101	942695691	744	4.89474	0.089447	0.43782	0.0986533	0.00350256	0.000789226	0.387702	7.81412e-09	7.81412e-09	1	0	0	1	0	0
AAGGAT	1	4	6	212.416	448234373	101	942695691	24	4	0.00470774	0.018831	0.00424315	0.000112986	2.54589e-05	0.237624	2.52068e-10	2.52068e-10	1	0	0	1	0	0
AAGGATAATAGAGATAAT	2	9	18	212.416	448234373	101	942695691	162	4.5	0.00941548	0.0423696	0.00954709	0.000762654	0.000171848	0.80198	1.70146e-09	1.70146e-09	1	0	0	1	1	0
AAGGATACGGC	1	4	11	212.416	448234373	101	942695691	44	4	0.00470774	0.018831	0.00424315	0.00020714	4.66747e-05	0.435644	4.62125e-10	4.62125e-10	1	0	0	1	0	0
AAGGATAGGACGG	358	1575	13	212.416	448234373	101	942695691	20475	4.39944	1.68537	7.41469	1.67074	0.0963909	0.0217196	0.566265	2.15046e-07	2.15046e-07	1	0	0	1	1	0
AAGGATAGT	1	5	9	212.416	448234373	101	942695691	45	5	0.00470774	0.0235387	0.00530394	0.000211848	4.77354e-05	0.445545	4.72628e-10	4.72628e-10	1	0	0	1	0	0
AAGGATC	1	4	7	212.416	448234373	101	942695691	28	4	0.00470774	0.018831	0.00424315	0.000131817	2.97021e-05	0.277228	2.9408e-10	2.9408e-10	1	0	0	1	0	0
AAGGATCG	1	6	8	212.416	448234373	101	942695691	48	6	0.00470774	0.0282464	0.00636473	0.000225971	5.09178e-05	0.475248	5.04137e-10	5.04137e-10	1	0	0	1	0	0
AAGGATCT	1	4	8	212.416	448234373	101	942695691	32	4	0.00470774	0.018831	0.00424315	0.000150648	3.39452e-05	0.316832	3.36091e-10	3.36091e-10	1	0	0	1	0	0
AAGGATG	17	79	7	212.416	448234373	101	942695691	553	4.64706	0.0800315	0.371911	0.0838022	0.00260338	0.000586616	0.322073	5.80808e-09	5.80808e-09	1	0	0	1	0	0
AAGGATGATGAT	2	12	12	212.416	448234373	101	942695691	144	6	0.00941548	0.0564929	0.0127295	0.000677914	0.000152753	0.712871	1.51241e-09	1.51241e-09	1	0	0	1	1	0
AAGGATGC	1	8	8	212.416	448234373	101	942695691	64	8	0.00470774	0.0376619	0.0084863	0.000301295	6.78904e-05	0.633663	6.72182e-10	6.72182e-10	1	0	0	1	1	0
AAGGATGG	44	344	8	212.416	448234373	101	942695691	2752	7.81818	0.20714	1.61946	0.364911	0.0129557	0.00291929	0.619262	2.89038e-08	2.89038e-08	1	0	0	1	1	0
AAGGATT	3	12	7	212.416	448234373	101	942695691	84	4	0.0141232	0.0564929	0.0127295	0.00039545	8.91062e-05	0.277228	8.82239e-10	8.82239e-10	1	0	0	1	0	0
AAGGATTAGCCGCT	1	6	14	212.416	448234373	101	942695691	84	6	0.00470774	0.0282464	0.00636473	0.00039545	8.91062e-05	0.831683	8.82239e-10	8.82239e-10	1	0	0	1	1	0
AAGGC	16	148	5	212.416	448234373	101	942695691	740	9.25	0.0753238	0.696745	0.156997	0.00348373	0.000784983	0.457921	7.77211e-09	7.77211e-09	1	0	0	1	0	0
AAGGCAC	1	4	7	212.416	448234373	101	942695691	28	4	0.00470774	0.018831	0.00424315	0.000131817	2.97021e-05	0.277228	2.9408e-10	2.9408e-10	1	0	0	1	0	0
AAGGCACCGGACCCG	1	4	15	212.416	448234373	101	942695691	60	4	0.00470774	0.018831	0.00424315	0.000282464	6.36473e-05	0.594059	6.30171e-10	6.30171e-10	1	0	0	1	1	0
AAGGCAG	3	16	7	212.416	448234373	101	942695691	112	5.33333	0.0141232	0.0753238	0.0169726	0.000527267	0.000118808	0.369637	1.17632e-09	1.17632e-09	1	0	0	1	0	0
AAGGCAGAG	1	4	9	212.416	448234373	101	942695691	36	4	0.00470774	0.018831	0.00424315	0.000169479	3.81884e-05	0.356436	3.78103e-10	3.78103e-10	1	0	0	1	0	0
AAGGCAGAGTC	3	12	11	212.416	448234373	101	942695691	132	4	0.0141232	0.0564929	0.0127295	0.000621421	0.000140024	0.435644	1.38638e-09	1.38638e-09	1	0	0	1	0	0
AAGGCAGG	18	73	8	212.416	448234373	101	942695691	584	4.05556	0.0847393	0.343665	0.0774375	0.00274932	0.0006195	0.321232	6.13366e-09	6.13366e-09	1	0	0	1	0	0
AAGGCATT	1	5	8	212.416	448234373	101	942695691	40	5	0.00470774	0.0235387	0.00530394	0.00018831	4.24315e-05	0.39604	4.20114e-10	4.20114e-10	1	0	0	1	0	0
AAGGCC	15	74	6	212.416	448234373	101	942695691	444	4.93333	0.0706161	0.348373	0.0784983	0.00209024	0.00047099	0.293069	4.66326e-09	4.66326e-09	1	0	0	1	0	0
AAGGCCAAGGCCAGC	1	6	15	212.416	448234373	101	942695691	90	6	0.00470774	0.0282464	0.00636473	0.000423696	9.54709e-05	0.891089	9.45256e-10	9.45256e-10	1	0	0	1	1	0
AAGGCCAGGGACAAGGGC	3	15	18	212.416	448234373	101	942695691	270	5	0.0141232	0.0706161	0.0159118	0.00127109	0.000286413	0.891089	2.83577e-09	2.83577e-09	1	0	0	1	1	0
AAGGCCC	5	20	7	212.416	448234373	101	942695691	140	4	0.0235387	0.0941548	0.0212158	0.000659083	0.00014851	0.277228	1.4704e-09	1.4704e-09	1	0	0	1	0	0
AAGGCCCCC	1	4	9	212.416	448234373	101	942695691	36	4	0.00470774	0.018831	0.00424315	0.000169479	3.81884e-05	0.356436	3.78103e-10	3.78103e-10	1	0	0	1	0	0
AAGGCCGCTGCTGCGGAG	1	4	18	212.416	448234373	101	942695691	72	4	0.00470774	0.018831	0.00424315	0.000338957	7.63767e-05	0.712871	7.56205e-10	7.56205e-10	1	0	0	1	1	0
AAGGCCGGT	1	6	9	212.416	448234373	101	942695691	54	6	0.00470774	0.0282464	0.00636473	0.000254218	5.72825e-05	0.534653	5.67154e-10	5.67154e-10	1	0	0	1	1	0
AAGGCCGTGTCG	2	8	12	212.416	448234373	101	942695691	96	4	0.00941548	0.0376619	0.0084863	0.000451943	0.000101836	0.475248	1.00827e-09	1.00827e-09	1	0	0	1	0	0
AAGGCCTCACAGGCCG	41	194	16	212.416	448234373	101	942695691	3104	4.73171	0.193017	0.913301	0.205793	0.0146128	0.00329269	0.749577	3.26008e-08	3.26008e-08	1	0	0	1	1	0
AAGGCG	69	359	6	212.416	448234373	101	942695691	2154	5.2029	0.324834	1.69008	0.380823	0.0101405	0.00228494	0.309083	2.26231e-08	2.26231e-08	1	0	0	1	0	0
AAGGCGAGCACC	1	4	12	212.416	448234373	101	942695691	48	4	0.00470774	0.018831	0.00424315	0.000225971	5.09178e-05	0.475248	5.04137e-10	5.04137e-10	1	0	0	1	0	0
AAGGCGAGTGAC	1	5	12	212.416	448234373	101	942695691	60	5	0.00470774	0.0235387	0.00530394	0.000282464	6.36473e-05	0.594059	6.30171e-10	6.30171e-10	1	0	0	1	1	0
AAGGCGCAC	1	7	9	212.416	448234373	101	942695691	63	7	0.00470774	0.0329542	0.00742551	0.000296587	6.68296e-05	0.623762	6.61679e-10	6.61679e-10	1	0	0	1	1	0
AAGGCGG	6	29	7	212.416	448234373	101	942695691	203	4.83333	0.0282464	0.136524	0.0307628	0.000955671	0.00021534	0.334983	2.13208e-09	2.13208e-09	1	0	0	1	0	0
AAGGCGGCG	1	4	9	212.416	448234373	101	942695691	36	4	0.00470774	0.018831	0.00424315	0.000169479	3.81884e-05	0.356436	3.78103e-10	3.78103e-10	1	0	0	1	0	0
AAGGCGT	1	5	7	212.416	448234373	101	942695691	35	5	0.00470774	0.0235387	0.00530394	0.000164771	3.71276e-05	0.346535	3.676e-10	3.676e-10	1	0	0	1	0	0
AAGGCT	3	18	6	212.416	448234373	101	942695691	108	6	0.0141232	0.0847393	0.0190942	0.000508436	0.000114565	0.356436	1.13431e-09	1.13431e-09	1	0	0	1	0	0
AAGGCTG	1	4	7	212.416	448234373	101	942695691	28	4	0.00470774	0.018831	0.00424315	0.000131817	2.97021e-05	0.277228	2.9408e-10	2.9408e-10	1	0	0	1	0	0
AAGGCTGACGCCGCC	1	4	15	212.416	448234373	101	942695691	60	4	0.00470774	0.018831	0.00424315	0.000282464	6.36473e-05	0.594059	6.30171e-10	6.30171e-10	1	0	0	1	1	0
AAGGCTGCTGCTGAC	2	8	15	212.416	448234373	101	942695691	120	4	0.00941548	0.0376619	0.0084863	0.000564929	0.000127295	0.594059	1.26034e-09	1.26034e-09	1	0	0	1	1	0
AAGGCTGGGTGCGT	1	5	14	212.416	448234373	101	942695691	70	5	0.00470774	0.0235387	0.00530394	0.000329542	7.42551e-05	0.693069	7.35199e-10	7.35199e-10	1	0	0	1	1	0
AAGGCTGTG	2	8	9	212.416	448234373	101	942695691	72	4	0.00941548	0.0376619	0.0084863	0.000338957	7.63767e-05	0.356436	7.56205e-10	7.56205e-10	1	0	0	1	0	0
AAGGG	7	46	5	212.416	448234373	101	942695691	230	6.57143	0.0329542	0.216556	0.0487962	0.00108278	0.000243981	0.325318	2.41566e-09	2.41566e-09	1	0	0	1	0	0
AAGGGAAT	2	8	8	212.416	448234373	101	942695691	64	4	0.00941548	0.0376619	0.0084863	0.000301295	6.78904e-05	0.316832	6.72182e-10	6.72182e-10	1	0	0	1	0	0
AAGGGAATG	1737	8451	9	212.416	448234373	101	942695691	76059	4.86528	8.17734	39.7851	8.96472	0.358066	0.0806825	0.43354	7.98836e-07	7.98836e-07	1	0	0	1	0	0
AAGGGAATGAGATAT	2	12	15	212.416	448234373	101	942695691	180	6	0.00941548	0.0564929	0.0127295	0.000847393	0.000190942	0.891089	1.89051e-09	1.89051e-09	1	0	0	1	1	0
AAGGGACAT	1	4	9	212.416	448234373	101	942695691	36	4	0.00470774	0.018831	0.00424315	0.000169479	3.81884e-05	0.356436	3.78103e-10	3.78103e-10	1	0	0	1	0	0
AAGGGACCAGGCGACT	1	4	16	212.416	448234373	101	942695691	64	4	0.00470774	0.018831	0.00424315	0.000301295	6.78904e-05	0.633663	6.72182e-10	6.72182e-10	1	0	0	1	1	0
AAGGGACTT	1	6	9	212.416	448234373	101	942695691	54	6	0.00470774	0.0282464	0.00636473	0.000254218	5.72825e-05	0.534653	5.67154e-10	5.67154e-10	1	0	0	1	1	0
AAGGGAG	2	10	7	212.416	448234373	101	942695691	70	5	0.00941548	0.0470774	0.0106079	0.000329542	7.42551e-05	0.346535	7.35199e-10	7.35199e-10	1	0	0	1	0	0
AAGGGAGAT	1	4	9	212.416	448234373	101	942695691	36	4	0.00470774	0.018831	0.00424315	0.000169479	3.81884e-05	0.356436	3.78103e-10	3.78103e-10	1	0	0	1	0	0
AAGGGAGTGAAGTGGTG	1	5	17	212.416	448234373	101	942695691	85	5	0.00470774	0.0235387	0.00530394	0.000400158	9.0167e-05	0.841584	8.92742e-10	8.92742e-10	1	0	0	1	1	0
AAGGGAT	1	4	7	212.416	448234373	101	942695691	28	4	0.00470774	0.018831	0.00424315	0.000131817	2.97021e-05	0.277228	2.9408e-10	2.9408e-10	1	0	0	1	0	0
AAGGGATAGAGC	1	5	12	212.416	448234373	101	942695691	60	5	0.00470774	0.0235387	0.00530394	0.000282464	6.36473e-05	0.594059	6.30171e-10	6.30171e-10	1	0	0	1	1	0
AAGGGC	31	154	6	212.416	448234373	101	942695691	924	4.96774	0.14594	0.724992	0.163361	0.00434995	0.000980168	0.295113	9.70463e-09	9.70463e-09	1	0	0	1	0	0
AAGGGCACCCCTTGATCGATTG	1	4	22	212.416	448234373	101	942695691	88	4	0.00470774	0.018831	0.00424315	0.000414281	9.33493e-05	0.871287	9.24251e-10	9.24251e-10	1	0	0	1	1	0
AAGGGCAGC	2	19	9	212.416	448234373	101	942695691	171	9.5	0.00941548	0.089447	0.020155	0.000805023	0.000181395	0.846535	1.79599e-09	1.79599e-09	1	0	0	1	1	0
AAGGGCAT	4	22	8	212.416	448234373	101	942695691	176	5.5	0.018831	0.10357	0.0233373	0.000828562	0.000186699	0.435644	1.8485e-09	1.8485e-09	1	0	0	1	0	0
AAGGGCG	11	44	7	212.416	448234373	101	942695691	308	4	0.0517851	0.20714	0.0466747	0.00144998	0.000326723	0.277228	3.23488e-09	3.23488e-09	1	0	0	1	0	0
AAGGGCGAC	9	40	9	212.416	448234373	101	942695691	360	4.44444	0.0423696	0.18831	0.0424315	0.00169479	0.000381884	0.39604	3.78103e-09	3.78103e-09	1	0	0	1	0	0
AAGGGCGT	2	9	8	212.416	448234373	101	942695691	72	4.5	0.00941548	0.0423696	0.00954709	0.000338957	7.63767e-05	0.356436	7.56205e-10	7.56205e-10	1	0	0	1	0	0
AAGGGCT	2	11	7	212.416	448234373	101	942695691	77	5.5	0.00941548	0.0517851	0.0116687	0.000362496	8.16807e-05	0.381188	8.08719e-10	8.08719e-10	1	0	0	1	0	0
AAGGGG	13	60	6	212.416	448234373	101	942695691	360	4.61538	0.0612006	0.282464	0.0636473	0.00169479	0.000381884	0.274181	3.78103e-09	3.78103e-09	1	0	0	1	0	0
AAGGGGC	2	8	7	212.416	448234373	101	942695691	56	4	0.00941548	0.0376619	0.0084863	0.000263633	5.94041e-05	0.277228	5.8816e-10	5.8816e-10	1	0	0	1	0	0
AAGGGGCGG	1	7	9	212.416	448234373	101	942695691	63	7	0.00470774	0.0329542	0.00742551	0.000296587	6.68296e-05	0.623762	6.61679e-10	6.61679e-10	1	0	0	1	1	0
AAGGGGTAGTAGAGTAG	2	10	17	212.416	448234373	101	942695691	170	5	0.00941548	0.0470774	0.0106079	0.000800315	0.000180334	0.841584	1.78548e-09	1.78548e-09	1	0	0	1	1	0
AAGGGGTATCCTCTGCACCGAC	3	12	22	212.416	448234373	101	942695691	264	4	0.0141232	0.0564929	0.0127295	0.00124284	0.000280048	0.871287	2.77275e-09	2.77275e-09	1	0	0	1	1	0
AAGGGGTCATCG	1	6	12	212.416	448234373	101	942695691	72	6	0.00470774	0.0282464	0.00636473	0.000338957	7.63767e-05	0.712871	7.56205e-10	7.56205e-10	1	0	0	1	1	0
AAGGGTACTGGAGAG	1	6	15	212.416	448234373	101	942695691	90	6	0.00470774	0.0282464	0.00636473	0.000423696	9.54709e-05	0.891089	9.45256e-10	9.45256e-10	1	0	0	1	1	0
AAGGGTAGT	1	9	9	212.416	448234373	101	942695691	81	9	0.00470774	0.0423696	0.00954709	0.000381327	8.59238e-05	0.80198	8.50731e-10	8.50731e-10	1	0	0	1	1	0
AAGGGTGCGCCAAT	1	5	14	212.416	448234373	101	942695691	70	5	0.00470774	0.0235387	0.00530394	0.000329542	7.42551e-05	0.693069	7.35199e-10	7.35199e-10	1	0	0	1	1	0
AAGGGTGGCGAAGTCCCC	1	4	18	212.416	448234373	101	942695691	72	4	0.00470774	0.018831	0.00424315	0.000338957	7.63767e-05	0.712871	7.56205e-10	7.56205e-10	1	0	0	1	1	0
AAGGT	1	5	5	212.416	448234373	101	942695691	25	5	0.00470774	0.0235387	0.00530394	0.000117693	2.65197e-05	0.247525	2.62571e-10	2.62571e-10	1	0	0	1	0	0
AAGGTAGG	25	206	8	212.416	448234373	101	942695691	1648	8.24	0.117693	0.969794	0.218522	0.00775835	0.00174818	0.652673	1.73087e-08	1.73087e-08	1	0	0	1	1	0
AAGGTAGGCGAC	1	6	12	212.416	448234373	101	942695691	72	6	0.00470774	0.0282464	0.00636473	0.000338957	7.63767e-05	0.712871	7.56205e-10	7.56205e-10	1	0	0	1	1	0
AAGGTAGTGAGAGGGT	1	4	16	212.416	448234373	101	942695691	64	4	0.00470774	0.018831	0.00424315	0.000301295	6.78904e-05	0.633663	6.72182e-10	6.72182e-10	1	0	0	1	1	0
AAGGTAT	2	10	7	212.416	448234373	101	942695691	70	5	0.00941548	0.0470774	0.0106079	0.000329542	7.42551e-05	0.346535	7.35199e-10	7.35199e-10	1	0	0	1	0	0
AAGGTC	9	46	6	212.416	448234373	101	942695691	276	5.11111	0.0423696	0.216556	0.0487962	0.00129934	0.000292777	0.30363	2.89879e-09	2.89879e-09	1	0	0	1	0	0
AAGGTCAGC	1	5	9	212.416	448234373	101	942695691	45	5	0.00470774	0.0235387	0.00530394	0.000211848	4.77354e-05	0.445545	4.72628e-10	4.72628e-10	1	0	0	1	0	0
AAGGTCAGG	3	13	9	212.416	448234373	101	942695691	117	4.33333	0.0141232	0.0612006	0.0137902	0.000550805	0.000124112	0.386139	1.22883e-09	1.22883e-09	1	0	0	1	0	0
AAGGTCC	5	48	7	212.416	448234373	101	942695691	336	9.6	0.0235387	0.225971	0.0509178	0.0015818	0.000356425	0.665347	3.52896e-09	3.52896e-09	1	0	0	1	1	0
AAGGTCCTC	1	5	9	212.416	448234373	101	942695691	45	5	0.00470774	0.0235387	0.00530394	0.000211848	4.77354e-05	0.445545	4.72628e-10	4.72628e-10	1	0	0	1	0	0
AAGGTCCTCC	2	11	10	212.416	448234373	101	942695691	110	5.5	0.00941548	0.0517851	0.0116687	0.000517851	0.000116687	0.544554	1.15531e-09	1.15531e-09	1	0	0	1	1	0
AAGGTCG	3	19	7	212.416	448234373	101	942695691	133	6.33333	0.0141232	0.089447	0.020155	0.000626129	0.000141085	0.438944	1.39688e-09	1.39688e-09	1	0	0	1	0	0
AAGGTCGACACC	1	4	12	212.416	448234373	101	942695691	48	4	0.00470774	0.018831	0.00424315	0.000225971	5.09178e-05	0.475248	5.04137e-10	5.04137e-10	1	0	0	1	0	0
AAGGTCGACACGCCC	2	10	15	212.416	448234373	101	942695691	150	5	0.00941548	0.0470774	0.0106079	0.000706161	0.000159118	0.742574	1.57543e-09	1.57543e-09	1	0	0	1	1	0
AAGGTCGCT	4	19	9	212.416	448234373	101	942695691	171	4.75	0.018831	0.089447	0.020155	0.000805023	0.000181395	0.423267	1.79599e-09	1.79599e-09	1	0	0	1	0	0
AAGGTG	28	149	6	212.416	448234373	101	942695691	894	5.32143	0.131817	0.701453	0.158057	0.00420872	0.000948344	0.316124	9.38955e-09	9.38955e-09	1	0	0	1	0	0
AAGGTGAAT	1	9	9	212.416	448234373	101	942695691	81	9	0.00470774	0.0423696	0.00954709	0.000381327	8.59238e-05	0.80198	8.50731e-10	8.50731e-10	1	0	0	1	1	0
AAGGTGACG	2	12	9	212.416	448234373	101	942695691	108	6	0.00941548	0.0564929	0.0127295	0.000508436	0.000114565	0.534653	1.13431e-09	1.13431e-09	1	0	0	1	1	0
AAGGTGAG	1	8	8	212.416	448234373	101	942695691	64	8	0.00470774	0.0376619	0.0084863	0.000301295	6.78904e-05	0.633663	6.72182e-10	6.72182e-10	1	0	0	1	1	0
AAGGTGCCAGTGCCG	2	10	15	212.416	448234373	101	942695691	150	5	0.00941548	0.0470774	0.0106079	0.000706161	0.000159118	0.742574	1.57543e-09	1.57543e-09	1	0	0	1	1	0
AAGGTGT	6	47	7	212.416	448234373	101	942695691	329	7.83333	0.0282464	0.221264	0.049857	0.00154885	0.000348999	0.542904	3.45544e-09	3.45544e-09	1	0	0	1	1	0
AAGGTGTCGTGCAGTATG	1	4	18	212.416	448234373	101	942695691	72	4	0.00470774	0.018831	0.00424315	0.000338957	7.63767e-05	0.712871	7.56205e-10	7.56205e-10	1	0	0	1	1	0
AAGGTGTGGGCG	1	4	12	212.416	448234373	101	942695691	48	4	0.00470774	0.018831	0.00424315	0.000225971	5.09178e-05	0.475248	5.04137e-10	5.04137e-10	1	0	0	1	0	0
AAGT	1370	23928	4	212.416	448234373	101	942695691	95712	17.4657	6.4496	112.647	25.3825	0.450587	0.10153	0.691711	1.00525e-06	1.00525e-06	1	0	0	0	1	0
AAGTAAGTAT	56	308	10	212.416	448234373	101	942695691	3080	5.5	0.263633	1.44998	0.326723	0.0144998	0.00326723	0.544554	3.23488e-08	3.23488e-08	1	0	0	1	1	0
AAGTAAT	7	37	7	212.416	448234373	101	942695691	259	5.28571	0.0329542	0.174186	0.0392491	0.0012193	0.000274744	0.366337	2.72024e-09	2.72024e-09	1	0	0	1	0	0
AAGTACATC	4	40	9	212.416	448234373	101	942695691	360	10	0.018831	0.18831	0.0424315	0.00169479	0.000381884	0.891089	3.78103e-09	3.78103e-09	1	0	0	1	1	0
AAGTACT	2	13	7	212.416	448234373	101	942695691	91	6.5	0.00941548	0.0612006	0.0137902	0.000428404	9.65317e-05	0.450495	9.55759e-10	9.55759e-10	1	0	0	1	0	0
AAGTACTAAGTATT	1	4	14	212.416	448234373	101	942695691	56	4	0.00470774	0.018831	0.00424315	0.000263633	5.94041e-05	0.554455	5.8816e-10	5.8816e-10	1	0	0	1	1	0
AAGTACTC	1	5	8	212.416	448234373	101	942695691	40	5	0.00470774	0.0235387	0.00530394	0.00018831	4.24315e-05	0.39604	4.20114e-10	4.20114e-10	1	0	0	1	0	0
AAGTAG	25	260	6	212.416	448234373	101	942695691	1560	10.4	0.117693	1.22401	0.275805	0.00734407	0.00165483	0.617822	1.63844e-08	1.63844e-08	1	0	0	1	1	0
AAGTAGAGGAG	1	9	11	212.416	448234373	101	942695691	99	9	0.00470774	0.0423696	0.00954709	0.000466066	0.000105018	0.980198	1.03978e-09	1.03978e-09	1	0	0	1	1	0
AAGTAGG	3	18	7	212.416	448234373	101	942695691	126	6	0.0141232	0.0847393	0.0190942	0.000593175	0.000133659	0.415842	1.32336e-09	1.32336e-09	1	0	0	1	0	0
AAGTAGGG	1	4	8	212.416	448234373	101	942695691	32	4	0.00470774	0.018831	0.00424315	0.000150648	3.39452e-05	0.316832	3.36091e-10	3.36091e-10	1	0	0	1	0	0
AAGTAGGT	4	30	8	212.416	448234373	101	942695691	240	7.5	0.018831	0.141232	0.0318236	0.00112986	0.000254589	0.594059	2.52068e-09	2.52068e-09	1	0	0	1	1	0
AAGTAGGTGGCG	1	4	12	212.416	448234373	101	942695691	48	4	0.00470774	0.018831	0.00424315	0.000225971	5.09178e-05	0.475248	5.04137e-10	5.04137e-10	1	0	0	1	0	0
AAGTAGTACCAAGTG	1	4	15	212.416	448234373	101	942695691	60	4	0.00470774	0.018831	0.00424315	0.000282464	6.36473e-05	0.594059	6.30171e-10	6.30171e-10	1	0	0	1	1	0
AAGTAT	2	8	6	212.416	448234373	101	942695691	48	4	0.00941548	0.0376619	0.0084863	0.000225971	5.09178e-05	0.237624	5.04137e-10	5.04137e-10	1	0	0	1	0	0
AAGTATC	124	713	7	212.416	448234373	101	942695691	4991	5.75	0.583759	3.35662	0.756342	0.0234963	0.00529439	0.398515	5.24197e-08	5.24197e-08	1	0	0	1	0	0
AAGTATG	1	6	7	212.416	448234373	101	942695691	42	6	0.00470774	0.0282464	0.00636473	0.000197725	4.45531e-05	0.415842	4.4112e-10	4.4112e-10	1	0	0	1	0	0
AAGTATTAATACACTT	20	91	16	212.416	448234373	101	942695691	1456	4.55	0.0941548	0.428404	0.0965317	0.00685447	0.00154451	0.720792	1.52921e-08	1.52921e-08	1	0	0	1	1	0
AAGTATTAG	4	16	9	212.416	448234373	101	942695691	144	4	0.018831	0.0753238	0.0169726	0.000677914	0.000152753	0.356436	1.51241e-09	1.51241e-09	1	0	0	1	0	0
AAGTC	105	673	5	212.416	448234373	101	942695691	3365	6.40952	0.494312	3.16831	0.71391	0.0158415	0.00356955	0.317303	3.53421e-08	3.53421e-08	1	0	0	1	0	0
AAGTCAAGTGCATAT	1	4	15	212.416	448234373	101	942695691	60	4	0.00470774	0.018831	0.00424315	0.000282464	6.36473e-05	0.594059	6.30171e-10	6.30171e-10	1	0	0	1	1	0
AAGTCACAGGTC	2	8	12	212.416	448234373	101	942695691	96	4	0.00941548	0.0376619	0.0084863	0.000451943	0.000101836	0.475248	1.00827e-09	1.00827e-09	1	0	0	1	0	0
AAGTCACC	5	20	8	212.416	448234373	101	942695691	160	4	0.0235387	0.0941548	0.0212158	0.000753238	0.000169726	0.316832	1.68046e-09	1.68046e-09	1	0	0	1	0	0
AAGTCAG	9	45	7	212.416	448234373	101	942695691	315	5	0.0423696	0.211848	0.0477354	0.00148294	0.000334148	0.346535	3.3084e-09	3.3084e-09	1	0	0	1	0	0
AAGTCAGT	8	51	8	212.416	448234373	101	942695691	408	6.375	0.0376619	0.240095	0.0541002	0.00192076	0.000432801	0.50495	4.28516e-09	4.28516e-09	1	0	0	1	1	0
AAGTCAT	2	14	7	212.416	448234373	101	942695691	98	7	0.00941548	0.0659083	0.014851	0.000461358	0.000103957	0.485149	1.02928e-09	1.02928e-09	1	0	0	1	0	0
AAGTCC	5	21	6	212.416	448234373	101	942695691	126	4.2	0.0235387	0.0988625	0.0222765	0.000593175	0.000133659	0.249505	1.32336e-09	1.32336e-09	1	0	0	1	0	0
AAGTCCC	7	42	7	212.416	448234373	101	942695691	294	6	0.0329542	0.197725	0.0445531	0.00138407	0.000311872	0.415842	3.08784e-09	3.08784e-09	1	0	0	1	0	0
AAGTCCG	2	8	7	212.416	448234373	101	942695691	56	4	0.00941548	0.0376619	0.0084863	0.000263633	5.94041e-05	0.277228	5.8816e-10	5.8816e-10	1	0	0	1	0	0
AAGTCCGAAT	3	12	10	212.416	448234373	101	942695691	120	4	0.0141232	0.0564929	0.0127295	0.000564929	0.000127295	0.39604	1.26034e-09	1.26034e-09	1	0	0	1	0	0
AAGTCCGAGTGC	1	4	12	212.416	448234373	101	942695691	48	4	0.00470774	0.018831	0.00424315	0.000225971	5.09178e-05	0.475248	5.04137e-10	5.04137e-10	1	0	0	1	0	0
AAGTCCGG	3	12	8	212.416	448234373	101	942695691	96	4	0.0141232	0.0564929	0.0127295	0.000451943	0.000101836	0.316832	1.00827e-09	1.00827e-09	1	0	0	1	0	0
AAGTCCGGCGGTGAG	2	8	15	212.416	448234373	101	942695691	120	4	0.00941548	0.0376619	0.0084863	0.000564929	0.000127295	0.594059	1.26034e-09	1.26034e-09	1	0	0	1	1	0
AAGTCG	93	379	6	212.416	448234373	101	942695691	2274	4.07527	0.43782	1.78423	0.402039	0.0107054	0.00241223	0.242095	2.38835e-08	2.38835e-08	1	0	0	1	0	0
AAGTCGC	3	15	7	212.416	448234373	101	942695691	105	5	0.0141232	0.0706161	0.0159118	0.000494312	0.000111383	0.346535	1.1028e-09	1.1028e-09	1	0	0	1	0	0
AAGTCGG	3	12	7	212.416	448234373	101	942695691	84	4	0.0141232	0.0564929	0.0127295	0.00039545	8.91062e-05	0.277228	8.82239e-10	8.82239e-10	1	0	0	1	0	0
AAGTCGGTACCCTCCG	5	21	16	212.416	448234373	101	942695691	336	4.2	0.0235387	0.0988625	0.0222765	0.0015818	0.000356425	0.665347	3.52896e-09	3.52896e-09	1	0	0	1	1	0
AAGTCTACTAGC	1	5	12	212.416	448234373	101	942695691	60	5	0.00470774	0.0235387	0.00530394	0.000282464	6.36473e-05	0.594059	6.30171e-10	6.30171e-10	1	0	0	1	1	0
AAGTCTAGG	1	5	9	212.416	448234373	101	942695691	45	5	0.00470774	0.0235387	0.00530394	0.000211848	4.77354e-05	0.445545	4.72628e-10	4.72628e-10	1	0	0	1	0	0
AAGTCTC	4	19	7	212.416	448234373	101	942695691	133	4.75	0.018831	0.089447	0.020155	0.000626129	0.000141085	0.329208	1.39688e-09	1.39688e-09	1	0	0	1	0	0
AAGTCTCCCGGGCCC	1	4	15	212.416	448234373	101	942695691	60	4	0.00470774	0.018831	0.00424315	0.000282464	6.36473e-05	0.594059	6.30171e-10	6.30171e-10	1	0	0	1	1	0
AAGTCTG	3	14	7	212.416	448234373	101	942695691	98	4.66667	0.0141232	0.0659083	0.014851	0.000461358	0.000103957	0.323432	1.02928e-09	1.02928e-09	1	0	0	1	0	0
AAGTG	6	73	5	212.416	448234373	101	942695691	365	12.1667	0.0282464	0.343665	0.0774375	0.00171832	0.000387188	0.60231	3.83354e-09	3.83354e-09	1	0	0	1	1	0
AAGTGAATG	1311	5874	9	212.416	448234373	101	942695691	52866	4.48055	6.17184	27.6533	6.23107	0.248879	0.0560796	0.399257	5.55244e-07	5.55244e-07	1	0	0	1	0	0
AAGTGAC	4	17	7	212.416	448234373	101	942695691	119	4.25	0.018831	0.0800315	0.0180334	0.000560221	0.000126234	0.294554	1.24984e-09	1.24984e-09	1	0	0	1	0	0
AAGTGACG	1	4	8	212.416	448234373	101	942695691	32	4	0.00470774	0.018831	0.00424315	0.000150648	3.39452e-05	0.316832	3.36091e-10	3.36091e-10	1	0	0	1	0	0
AAGTGAG	7	35	7	212.416	448234373	101	942695691	245	5	0.0329542	0.164771	0.0371276	0.0011534	0.000259893	0.346535	2.5732e-09	2.5732e-09	1	0	0	1	0	0
AAGTGAGCCG	1	4	10	212.416	448234373	101	942695691	40	4	0.00470774	0.018831	0.00424315	0.00018831	4.24315e-05	0.39604	4.20114e-10	4.20114e-10	1	0	0	1	0	0
AAGTGAGCCTGTCG	3	12	14	212.416	448234373	101	942695691	168	4	0.0141232	0.0564929	0.0127295	0.0007909	0.000178212	0.554455	1.76448e-09	1.76448e-09	1	0	0	1	1	0
AAGTGAGGG	1	5	9	212.416	448234373	101	942695691	45	5	0.00470774	0.0235387	0.00530394	0.000211848	4.77354e-05	0.445545	4.72628e-10	4.72628e-10	1	0	0	1	0	0
AAGTGAT	21	102	7	212.416	448234373	101	942695691	714	4.85714	0.0988625	0.480189	0.1082	0.00336132	0.000757402	0.336634	7.49903e-09	7.49903e-09	1	0	0	1	0	0
AAGTGATC	10	54	8	212.416	448234373	101	942695691	432	5.4	0.0470774	0.254218	0.0572825	0.00203374	0.00045826	0.427723	4.53723e-09	4.53723e-09	1	0	0	1	0	0
AAGTGATCTGT	1	4	11	212.416	448234373	101	942695691	44	4	0.00470774	0.018831	0.00424315	0.00020714	4.66747e-05	0.435644	4.62125e-10	4.62125e-10	1	0	0	1	0	0
AAGTGATG	1	5	8	212.416	448234373	101	942695691	40	5	0.00470774	0.0235387	0.00530394	0.00018831	4.24315e-05	0.39604	4.20114e-10	4.20114e-10	1	0	0	1	0	0
AAGTGATGAATGAT	3	12	14	212.416	448234373	101	942695691	168	4	0.0141232	0.0564929	0.0127295	0.0007909	0.000178212	0.554455	1.76448e-09	1.76448e-09	1	0	0	1	1	0
AAGTGATT	8	67	8	212.416	448234373	101	942695691	536	8.375	0.0376619	0.315418	0.0710728	0.00252335	0.000568582	0.663366	5.62953e-09	5.62953e-09	1	0	0	1	1	0
AAGTGCCG	1	4	8	212.416	448234373	101	942695691	32	4	0.00470774	0.018831	0.00424315	0.000150648	3.39452e-05	0.316832	3.36091e-10	3.36091e-10	1	0	0	1	0	0
AAGTGCGGAGTGCG	2	11	14	212.416	448234373	101	942695691	154	5.5	0.00941548	0.0517851	0.0116687	0.000724992	0.000163361	0.762376	1.61744e-09	1.61744e-09	1	0	0	1	1	0
AAGTGCT	2	8	7	212.416	448234373	101	942695691	56	4	0.00941548	0.0376619	0.0084863	0.000263633	5.94041e-05	0.277228	5.8816e-10	5.8816e-10	1	0	0	1	0	0
AAGTGCTGC	1	4	9	212.416	448234373	101	942695691	36	4	0.00470774	0.018831	0.00424315	0.000169479	3.81884e-05	0.356436	3.78103e-10	3.78103e-10	1	0	0	1	0	0
AAGTGCTGGTCG	1	4	12	212.416	448234373	101	942695691	48	4	0.00470774	0.018831	0.00424315	0.000225971	5.09178e-05	0.475248	5.04137e-10	5.04137e-10	1	0	0	1	0	0
AAGTGG	249	1334	6	212.416	448234373	101	942695691	8004	5.35743	1.17223	6.28012	1.41509	0.0376807	0.00849054	0.318263	8.40648e-08	8.40648e-08	1	0	0	1	0	0
AAGTGGACACACAGAC	1	5	16	212.416	448234373	101	942695691	80	5	0.00470774	0.0235387	0.00530394	0.000376619	8.4863e-05	0.792079	8.40228e-10	8.40228e-10	1	0	0	1	1	0
AAGTGGACT	2	22	9	212.416	448234373	101	942695691	198	11	0.00941548	0.10357	0.0233373	0.000932132	0.000210036	0.980198	2.07956e-09	2.07956e-09	1	0	0	1	1	0
AAGTGGATC	2	12	9	212.416	448234373	101	942695691	108	6	0.00941548	0.0564929	0.0127295	0.000508436	0.000114565	0.534653	1.13431e-09	1.13431e-09	1	0	0	1	1	0
AAGTGGC	1	4	7	212.416	448234373	101	942695691	28	4	0.00470774	0.018831	0.00424315	0.000131817	2.97021e-05	0.277228	2.9408e-10	2.9408e-10	1	0	0	1	0	0
AAGTGGCAC	4	16	9	212.416	448234373	101	942695691	144	4	0.018831	0.0753238	0.0169726	0.000677914	0.000152753	0.356436	1.51241e-09	1.51241e-09	1	0	0	1	0	0
AAGTGGG	3	21	7	212.416	448234373	101	942695691	147	7	0.0141232	0.0988625	0.0222765	0.000692037	0.000155936	0.485149	1.54392e-09	1.54392e-09	1	0	0	1	0	0
AAGTGGGT	1	4	8	212.416	448234373	101	942695691	32	4	0.00470774	0.018831	0.00424315	0.000150648	3.39452e-05	0.316832	3.36091e-10	3.36091e-10	1	0	0	1	0	0
AAGTGGGTG	1	6	9	212.416	448234373	101	942695691	54	6	0.00470774	0.0282464	0.00636473	0.000254218	5.72825e-05	0.534653	5.67154e-10	5.67154e-10	1	0	0	1	1	0
AAGTGGT	25	136	7	212.416	448234373	101	942695691	952	5.44	0.117693	0.640252	0.144267	0.00448177	0.00100987	0.37703	9.99871e-09	9.99871e-09	1	0	0	1	0	0
AAGTGGTACAGTGC	1	5	14	212.416	448234373	101	942695691	70	5	0.00470774	0.0235387	0.00530394	0.000329542	7.42551e-05	0.693069	7.35199e-10	7.35199e-10	1	0	0	1	1	0
AAGTGGTAGCG	5	24	11	212.416	448234373	101	942695691	264	4.8	0.0235387	0.112986	0.0254589	0.00124284	0.000280048	0.522772	2.77275e-09	2.77275e-09	1	0	0	1	1	0
AAGTGGTG	19	87	8	212.416	448234373	101	942695691	696	4.57895	0.089447	0.409573	0.0922885	0.00327659	0.000738308	0.362689	7.30998e-09	7.30998e-09	1	0	0	1	0	0
AAGTGT	3744	20910	6	212.416	448234373	101	942695691	125460	5.58494	17.6258	98.4388	22.1811	0.590633	0.133086	0.331778	1.31769e-06	1.31769e-06	1	0	0	1	0	0
AAGTGTATG	1	5	9	212.416	448234373	101	942695691	45	5	0.00470774	0.0235387	0.00530394	0.000211848	4.77354e-05	0.445545	4.72628e-10	4.72628e-10	1	0	0	1	0	0
AAGTGTGC	2	9	8	212.416	448234373	101	942695691	72	4.5	0.00941548	0.0423696	0.00954709	0.000338957	7.63767e-05	0.356436	7.56205e-10	7.56205e-10	1	0	0	1	0	0
AAT	25330	229978	3	212.416	448234373	101	942695691	689934	9.07927	119.247	1082.68	243.958	3.24803	0.731874	0.269681	7.24627e-06	7.24627e-06	1	1	0	0	0	0
AATAATAATAATAATAATGAC	2	8	21	212.416	448234373	101	942695691	168	4	0.00941548	0.0376619	0.0084863	0.0007909	0.000178212	0.831683	1.76448e-09	1.76448e-09	1	0	0	1	1	0
AATAATACC	1	4	9	212.416	448234373	101	942695691	36	4	0.00470774	0.018831	0.00424315	0.000169479	3.81884e-05	0.356436	3.78103e-10	3.78103e-10	1	0	0	1	0	0
AATAATATATGACAATCTAG	1	4	20	212.416	448234373	101	942695691	80	4	0.00470774	0.018831	0.00424315	0.000376619	8.4863e-05	0.792079	8.40228e-10	8.40228e-10	1	0	0	1	1	0
AATAATATCATGATC	1	5	15	212.416	448234373	101	942695691	75	5	0.00470774	0.0235387	0.00530394	0.00035308	7.95591e-05	0.742574	7.87714e-10	7.87714e-10	1	0	0	1	1	0
AATAATATCT	1	6	10	212.416	448234373	101	942695691	60	6	0.00470774	0.0282464	0.00636473	0.000282464	6.36473e-05	0.594059	6.30171e-10	6.30171e-10	1	0	0	1	1	0
AATAATC	2	11	7	212.416	448234373	101	942695691	77	5.5	0.00941548	0.0517851	0.0116687	0.000362496	8.16807e-05	0.381188	8.08719e-10	8.08719e-10	1	0	0	1	0	0
AATAATG	13	94	7	212.416	448234373	101	942695691	658	7.23077	0.0612006	0.442527	0.099714	0.00309769	0.000697998	0.501142	6.91087e-09	6.91087e-09	1	0	0	1	1	0
AATAATGATGGTGAT	1	6	15	212.416	448234373	101	942695691	90	6	0.00470774	0.0282464	0.00636473	0.000423696	9.54709e-05	0.891089	9.45256e-10	9.45256e-10	1	0	0	1	1	0
AATAATGCT	1	6	9	212.416	448234373	101	942695691	54	6	0.00470774	0.0282464	0.00636473	0.000254218	5.72825e-05	0.534653	5.67154e-10	5.67154e-10	1	0	0	1	1	0
AATAATGGTAATATTAATAGCAGT	4	16	24	212.416	448234373	101	942695691	384	4	0.018831	0.0753238	0.0169726	0.00180777	0.000407342	0.950495	4.03309e-09	4.03309e-09	1	0	0	1	1	0
AATAATT	1	4	7	212.416	448234373	101	942695691	28	4	0.00470774	0.018831	0.00424315	0.000131817	2.97021e-05	0.277228	2.9408e-10	2.9408e-10	1	0	0	1	0	0
AATAATTAGG	3	17	10	212.416	448234373	101	942695691	170	5.66667	0.0141232	0.0800315	0.0180334	0.000800315	0.000180334	0.561056	1.78548e-09	1.78548e-09	1	0	0	1	1	0
AATAATTG	32798	170395	8	212.416	448234373	101	942695691	1363160	5.19529	154.404	802.175	180.753	6.4174	1.44602	0.411508	1.43171e-05	1.43171e-05	1	1	0	1	0	0
AATAC	663	6103	5	212.416	448234373	101	942695691	30515	9.20513	3.12123	28.7313	6.47399	0.143657	0.0323699	0.455699	3.20494e-07	3.20494e-07	1	0	0	1	0	0
AATACAATTC	20819	85035	10	212.416	448234373	101	942695691	850350	4.08449	98.0104	400.322	90.2041	4.00322	0.902041	0.404405	8.9311e-06	8.9311e-06	1	1	0	1	0	0
AATACAC	85	340	7	212.416	448234373	101	942695691	2380	4	0.400158	1.60063	0.360668	0.0112044	0.00252467	0.277228	2.49968e-08	2.49968e-08	1	0	0	1	0	0
AATACAGGAGATACTGGT	1	5	18	212.416	448234373	101	942695691	90	5	0.00470774	0.0235387	0.00530394	0.000423696	9.54709e-05	0.891089	9.45256e-10	9.45256e-10	1	0	0	1	1	0
AATACAT	1	7	7	212.416	448234373	101	942695691	49	7	0.00470774	0.0329542	0.00742551	0.000230679	5.19786e-05	0.485149	5.1464e-10	5.1464e-10	1	0	0	1	0	0
AATACATCT	4	32	9	212.416	448234373	101	942695691	288	8	0.018831	0.150648	0.0339452	0.00135583	0.000305507	0.712871	3.02482e-09	3.02482e-09	1	0	0	1	1	0
AATACATTC	2	8	9	212.416	448234373	101	942695691	72	4	0.00941548	0.0376619	0.0084863	0.000338957	7.63767e-05	0.356436	7.56205e-10	7.56205e-10	1	0	0	1	0	0
AATACC	10	124	6	212.416	448234373	101	942695691	744	12.4	0.0470774	0.583759	0.131538	0.00350256	0.000789226	0.736634	7.81412e-09	7.81412e-09	1	0	0	1	1	0
AATACCC	4	31	7	212.416	448234373	101	942695691	217	7.75	0.018831	0.14594	0.0328844	0.00102158	0.000230191	0.537129	2.27912e-09	2.27912e-09	1	0	0	1	1	0
AATACCCAG	1	4	9	212.416	448234373	101	942695691	36	4	0.00470774	0.018831	0.00424315	0.000169479	3.81884e-05	0.356436	3.78103e-10	3.78103e-10	1	0	0	1	0	0
AATACCG	4	19	7	212.416	448234373	101	942695691	133	4.75	0.018831	0.089447	0.020155	0.000626129	0.000141085	0.329208	1.39688e-09	1.39688e-09	1	0	0	1	0	0
AATACCT	2	19	7	212.416	448234373	101	942695691	133	9.5	0.00941548	0.089447	0.020155	0.000626129	0.000141085	0.658416	1.39688e-09	1.39688e-09	1	0	0	1	1	0
AATACCTGCC	1	5	10	212.416	448234373	101	942695691	50	5	0.00470774	0.0235387	0.00530394	0.000235387	5.30394e-05	0.49505	5.25142e-10	5.25142e-10	1	0	0	1	0	0
AATACCTGTGCT	1	4	12	212.416	448234373	101	942695691	48	4	0.00470774	0.018831	0.00424315	0.000225971	5.09178e-05	0.475248	5.04137e-10	5.04137e-10	1	0	0	1	0	0
AATACG	2	18	6	212.416	448234373	101	942695691	108	9	0.00941548	0.0847393	0.0190942	0.000508436	0.000114565	0.534653	1.13431e-09	1.13431e-09	1	0	0	1	1	0
AATACGAATCACCAC	2	11	15	212.416	448234373	101	942695691	165	5.5	0.00941548	0.0517851	0.0116687	0.000776777	0.00017503	0.816832	1.73297e-09	1.73297e-09	1	0	0	1	1	0
AATACGAC	14	59	8	212.416	448234373	101	942695691	472	4.21429	0.0659083	0.277757	0.0625865	0.00222205	0.000500692	0.333805	4.95734e-09	4.95734e-09	1	0	0	1	0	0
AATACGAGTACG	1	4	12	212.416	448234373	101	942695691	48	4	0.00470774	0.018831	0.00424315	0.000225971	5.09178e-05	0.475248	5.04137e-10	5.04137e-10	1	0	0	1	0	0
AATACGATATAATATCCCATAT	1	4	22	212.416	448234373	101	942695691	88	4	0.00470774	0.018831	0.00424315	0.000414281	9.33493e-05	0.871287	9.24251e-10	9.24251e-10	1	0	0	1	1	0
AATACGCAGCC	1	4	11	212.416	448234373	101	942695691	44	4	0.00470774	0.018831	0.00424315	0.00020714	4.66747e-05	0.435644	4.62125e-10	4.62125e-10	1	0	0	1	0	0
AATACGCCGACG	3	12	12	212.416	448234373	101	942695691	144	4	0.0141232	0.0564929	0.0127295	0.000677914	0.000152753	0.475248	1.51241e-09	1.51241e-09	1	0	0	1	0	0
AATACT	57	482	6	212.416	448234373	101	942695691	2892	8.45614	0.268341	2.26913	0.5113	0.0136148	0.0030678	0.502345	3.03742e-08	3.03742e-08	1	0	0	1	1	0
AATACTC	1	4	7	212.416	448234373	101	942695691	28	4	0.00470774	0.018831	0.00424315	0.000131817	2.97021e-05	0.277228	2.9408e-10	2.9408e-10	1	0	0	1	0	0
AATACTCC	1	4	8	212.416	448234373	101	942695691	32	4	0.00470774	0.018831	0.00424315	0.000150648	3.39452e-05	0.316832	3.36091e-10	3.36091e-10	1	0	0	1	0	0
AATACTG	1	6	7	212.416	448234373	101	942695691	42	6	0.00470774	0.0282464	0.00636473	0.000197725	4.45531e-05	0.415842	4.4112e-10	4.4112e-10	1	0	0	1	0	0
AATACTGCT	8	44	9	212.416	448234373	101	942695691	396	5.5	0.0376619	0.20714	0.0466747	0.00186426	0.000420072	0.490099	4.15913e-09	4.15913e-09	1	0	0	1	0	0
AATAG	19327	252265	5	212.416	448234373	101	942695691	1261325	13.0525	90.9864	1187.6	267.6	5.93799	1.338	0.646162	1.32475e-05	1.32475e-05	1	1	0	1	1	0
AATAGAATG	214	1027	9	212.416	448234373	101	942695691	9243	4.79907	1.00746	4.83485	1.08943	0.0435136	0.00980486	0.427639	9.70778e-08	9.70778e-08	1	0	0	1	0	0
AATAGACTCATCATCATTATCATAT	1	4	25	212.416	448234373	101	942695691	100	4	0.00470774	0.018831	0.00424315	0.000470774	0.000106079	0.990099	1.05028e-09	1.05028e-09	1	0	0	1	1	0
AATAGC	17	139	6	212.416	448234373	101	942695691	834	8.17647	0.0800315	0.654376	0.147449	0.00392625	0.000884697	0.485731	8.75938e-09	8.75938e-09	1	0	0	1	0	0
AATAGCG	4	19	7	212.416	448234373	101	942695691	133	4.75	0.018831	0.089447	0.020155	0.000626129	0.000141085	0.329208	1.39688e-09	1.39688e-09	1	0	0	1	0	0
AATAGCT	14	56	7	212.416	448234373	101	942695691	392	4	0.0659083	0.263633	0.0594041	0.00184543	0.000415829	0.277228	4.11712e-09	4.11712e-09	1	0	0	1	0	0
AATAGG	1	7	6	212.416	448234373	101	942695691	42	7	0.00470774	0.0329542	0.00742551	0.000197725	4.45531e-05	0.415842	4.4112e-10	4.4112e-10	1	0	0	1	0	0
AATAGGAG	11	59	8	212.416	448234373	101	942695691	472	5.36364	0.0517851	0.277757	0.0625865	0.00222205	0.000500692	0.424842	4.95734e-09	4.95734e-09	1	0	0	1	0	0
AATAGGAGTGATGG	2	10	14	212.416	448234373	101	942695691	140	5	0.00941548	0.0470774	0.0106079	0.000659083	0.00014851	0.693069	1.4704e-09	1.4704e-09	1	0	0	1	1	0
AATAGGC	3	16	7	212.416	448234373	101	942695691	112	5.33333	0.0141232	0.0753238	0.0169726	0.000527267	0.000118808	0.369637	1.17632e-09	1.17632e-09	1	0	0	1	0	0
AATAGGGCC	2	8	9	212.416	448234373	101	942695691	72	4	0.00941548	0.0376619	0.0084863	0.000338957	7.63767e-05	0.356436	7.56205e-10	7.56205e-10	1	0	0	1	0	0
AATAGGGCG	4	16	9	212.416	448234373	101	942695691	144	4	0.018831	0.0753238	0.0169726	0.000677914	0.000152753	0.356436	1.51241e-09	1.51241e-09	1	0	0	1	0	0
AATAGGGT	5	20	8	212.416	448234373	101	942695691	160	4	0.0235387	0.0941548	0.0212158	0.000753238	0.000169726	0.316832	1.68046e-09	1.68046e-09	1	0	0	1	0	0
AATAGGGTC	1	4	9	212.416	448234373	101	942695691	36	4	0.00470774	0.018831	0.00424315	0.000169479	3.81884e-05	0.356436	3.78103e-10	3.78103e-10	1	0	0	1	0	0
AATAGGT	5	24	7	212.416	448234373	101	942695691	168	4.8	0.0235387	0.112986	0.0254589	0.0007909	0.000178212	0.332673	1.76448e-09	1.76448e-09	1	0	0	1	0	0
AATAGT	57	379	6	212.416	448234373	101	942695691	2274	6.64912	0.268341	1.78423	0.402039	0.0107054	0.00241223	0.394997	2.38835e-08	2.38835e-08	1	0	0	1	0	0
AATAGTAATT	3	12	10	212.416	448234373	101	942695691	120	4	0.0141232	0.0564929	0.0127295	0.000564929	0.000127295	0.39604	1.26034e-09	1.26034e-09	1	0	0	1	0	0
AATAGTAGGATC	7	43	12	212.416	448234373	101	942695691	516	6.14286	0.0329542	0.202433	0.0456139	0.00242919	0.000547366	0.729844	5.41947e-09	5.41947e-09	1	0	0	1	1	0
AATAGTC	99	659	7	212.416	448234373	101	942695691	4613	6.65657	0.466066	3.1024	0.699059	0.0217168	0.00489341	0.461346	4.84496e-08	4.84496e-08	1	0	0	1	0	0
AATAGTCCATTCGATG	2	12	16	212.416	448234373	101	942695691	192	6	0.00941548	0.0564929	0.0127295	0.000903886	0.000203671	0.950495	2.01655e-09	2.01655e-09	1	0	0	1	1	0
AATAGTG	30	225	7	212.416	448234373	101	942695691	1575	7.5	0.141232	1.05924	0.238677	0.00741469	0.00167074	0.519802	1.6542e-08	1.6542e-08	1	0	0	1	1	0
AATAGTGGC	2	10	9	212.416	448234373	101	942695691	90	5	0.00941548	0.0470774	0.0106079	0.000423696	9.54709e-05	0.445545	9.45256e-10	9.45256e-10	1	0	0	1	0	0
AATAGTGTC	2	8	9	212.416	448234373	101	942695691	72	4	0.00941548	0.0376619	0.0084863	0.000338957	7.63767e-05	0.356436	7.56205e-10	7.56205e-10	1	0	0	1	0	0
AATAT	1131	9493	5	212.416	448234373	101	942695691	47465	8.39346	5.32445	44.6906	10.0701	0.223453	0.0503503	0.415518	4.98518e-07	4.98518e-07	1	0	0	1	0	0
AATATAATATT	3	12	11	212.416	448234373	101	942695691	132	4	0.0141232	0.0564929	0.0127295	0.000621421	0.000140024	0.435644	1.38638e-09	1.38638e-09	1	0	0	1	0	0
AATATACATATTATAT	3	12	16	212.416	448234373	101	942695691	192	4	0.0141232	0.0564929	0.0127295	0.000903886	0.000203671	0.633663	2.01655e-09	2.01655e-09	1	0	0	1	1	0
AATATAG	3	22	7	212.416	448234373	101	942695691	154	7.33333	0.0141232	0.10357	0.0233373	0.000724992	0.000163361	0.508251	1.61744e-09	1.61744e-09	1	0	0	1	1	0
AATATAT	75	366	7	212.416	448234373	101	942695691	2562	4.88	0.35308	1.72303	0.388248	0.0120612	0.00271774	0.338218	2.69083e-08	2.69083e-08	1	0	0	1	0	0
AATATATCATTACACGGGGTC	1	4	21	212.416	448234373	101	942695691	84	4	0.00470774	0.018831	0.00424315	0.00039545	8.91062e-05	0.831683	8.82239e-10	8.82239e-10	1	0	0	1	1	0
AATATATGG	1	7	9	212.416	448234373	101	942695691	63	7	0.00470774	0.0329542	0.00742551	0.000296587	6.68296e-05	0.623762	6.61679e-10	6.61679e-10	1	0	0	1	1	0
AATATC	219	900	6	212.416	448234373	101	942695691	5400	4.10959	1.03099	4.23696	0.954709	0.0254218	0.00572825	0.244134	5.67154e-08	5.67154e-08	1	0	0	1	0	0
AATATCC	1	4	7	212.416	448234373	101	942695691	28	4	0.00470774	0.018831	0.00424315	0.000131817	2.97021e-05	0.277228	2.9408e-10	2.9408e-10	1	0	0	1	0	0
AATATCG	5	25	7	212.416	448234373	101	942695691	175	5	0.0235387	0.117693	0.0265197	0.000823854	0.000185638	0.346535	1.838e-09	1.838e-09	1	0	0	1	0	0
AATATCGAGATGGTAC	2	12	16	212.416	448234373	101	942695691	192	6	0.00941548	0.0564929	0.0127295	0.000903886	0.000203671	0.950495	2.01655e-09	2.01655e-09	1	0	0	1	1	0
AATATCGATCGATCAATC	2	8	18	212.416	448234373	101	942695691	144	4	0.00941548	0.0376619	0.0084863	0.000677914	0.000152753	0.712871	1.51241e-09	1.51241e-09	1	0	0	1	1	0
AATATCTGTATGATGATAG	1	5	19	212.416	448234373	101	942695691	95	5	0.00470774	0.0235387	0.00530394	0.000447235	0.000100775	0.940594	9.97771e-10	9.97771e-10	1	0	0	1	1	0
AATATG	2900	13424	6	212.416	448234373	101	942695691	80544	4.62897	13.6524	63.1967	14.24	0.37918	0.0854401	0.274988	8.45941e-07	8.45941e-07	1	0	0	1	0	0
AATATGAATG	2	10	10	212.416	448234373	101	942695691	100	5	0.00941548	0.0470774	0.0106079	0.000470774	0.000106079	0.49505	1.05028e-09	1.05028e-09	1	0	0	1	0	0
AATATGAGGG	1	9	10	212.416	448234373	101	942695691	90	9	0.00470774	0.0423696	0.00954709	0.000423696	9.54709e-05	0.891089	9.45256e-10	9.45256e-10	1	0	0	1	1	0
AATATGG	1	5	7	212.416	448234373	101	942695691	35	5	0.00470774	0.0235387	0.00530394	0.000164771	3.71276e-05	0.346535	3.676e-10	3.676e-10	1	0	0	1	0	0
AATATGGT	1	7	8	212.416	448234373	101	942695691	56	7	0.00470774	0.0329542	0.00742551	0.000263633	5.94041e-05	0.554455	5.8816e-10	5.8816e-10	1	0	0	1	1	0
AATATGT	12	102	7	212.416	448234373	101	942695691	714	8.5	0.0564929	0.480189	0.1082	0.00336132	0.000757402	0.589109	7.49903e-09	7.49903e-09	1	0	0	1	1	0
AATATT	42	170	6	212.416	448234373	101	942695691	1020	4.04762	0.197725	0.800315	0.180334	0.00480189	0.001082	0.240453	1.07129e-08	1.07129e-08	1	0	0	1	0	0
AATATTC	10	44	7	212.416	448234373	101	942695691	308	4.4	0.0470774	0.20714	0.0466747	0.00144998	0.000326723	0.30495	3.23488e-09	3.23488e-09	1	0	0	1	0	0
AATC	26839	422569	4	212.416	448234373	101	942695691	1690276	15.7446	126.351	1989.34	448.256	7.95738	1.79302	0.623548	1.77527e-05	1.77527e-05	1	1	0	0	1	0
AATCAATCAATCC	2	8	13	212.416	448234373	101	942695691	104	4	0.00941548	0.0376619	0.0084863	0.000489605	0.000110322	0.514851	1.0923e-09	1.0923e-09	1	0	0	1	1	0
AATCAATT	401754	2240101	8	212.416	448234373	101	942695691	17920808	5.5758	1891.35	10545.8	2376.27	84.3665	19.0102	0.441648	0.00018822	0.00018822	1	1	1	1	0	0
AATCAATTC	5	20	9	212.416	448234373	101	942695691	180	4	0.0235387	0.0941548	0.0212158	0.000847393	0.000190942	0.356436	1.89051e-09	1.89051e-09	1	0	0	1	0	0
AATCAATTCC	2	8	10	212.416	448234373	101	942695691	80	4	0.00941548	0.0376619	0.0084863	0.000376619	8.4863e-05	0.39604	8.40228e-10	8.40228e-10	1	0	0	1	0	0
AATCAATTCCAT	1	4	12	212.416	448234373	101	942695691	48	4	0.00470774	0.018831	0.00424315	0.000225971	5.09178e-05	0.475248	5.04137e-10	5.04137e-10	1	0	0	1	0	0
AATCAC	10	46	6	212.416	448234373	101	942695691	276	4.6	0.0470774	0.216556	0.0487962	0.00129934	0.000292777	0.273267	2.89879e-09	2.89879e-09	1	0	0	1	0	0
AATCACAGC	1	5	9	212.416	448234373	101	942695691	45	5	0.00470774	0.0235387	0.00530394	0.000211848	4.77354e-05	0.445545	4.72628e-10	4.72628e-10	1	0	0	1	0	0
AATCACC	6	34	7	212.416	448234373	101	942695691	238	5.66667	0.0282464	0.160063	0.0360668	0.00112044	0.000252467	0.392739	2.49968e-09	2.49968e-09	1	0	0	1	0	0
AATCACCCAGC	1	5	11	212.416	448234373	101	942695691	55	5	0.00470774	0.0235387	0.00530394	0.000258926	5.83433e-05	0.544554	5.77657e-10	5.77657e-10	1	0	0	1	1	0
AATCACCGT	6	26	9	212.416	448234373	101	942695691	234	4.33333	0.0282464	0.122401	0.0275805	0.00110161	0.000248224	0.386139	2.45767e-09	2.45767e-09	1	0	0	1	0	0
AATCACT	11	72	7	212.416	448234373	101	942695691	504	6.54545	0.0517851	0.338957	0.0763767	0.0023727	0.000534637	0.453645	5.29344e-09	5.29344e-09	1	0	0	1	0	0
AATCACTGATCACTCC	2	8	16	212.416	448234373	101	942695691	128	4	0.00941548	0.0376619	0.0084863	0.00060259	0.000135781	0.633663	1.34436e-09	1.34436e-09	1	0	0	1	1	0
AATCAG	6	27	6	212.416	448234373	101	942695691	162	4.5	0.0282464	0.127109	0.0286413	0.000762654	0.000171848	0.267327	1.70146e-09	1.70146e-09	1	0	0	1	0	0
AATCAGAT	1	4	8	212.416	448234373	101	942695691	32	4	0.00470774	0.018831	0.00424315	0.000150648	3.39452e-05	0.316832	3.36091e-10	3.36091e-10	1	0	0	1	0	0
AATCAGATG	1	6	9	212.416	448234373	101	942695691	54	6	0.00470774	0.0282464	0.00636473	0.000254218	5.72825e-05	0.534653	5.67154e-10	5.67154e-10	1	0	0	1	1	0
AATCAGC	3	13	7	212.416	448234373	101	942695691	91	4.33333	0.0141232	0.0612006	0.0137902	0.000428404	9.65317e-05	0.30033	9.55759e-10	9.55759e-10	1	0	0	1	0	0
AATCAGCAC	1	4	9	212.416	448234373	101	942695691	36	4	0.00470774	0.018831	0.00424315	0.000169479	3.81884e-05	0.356436	3.78103e-10	3.78103e-10	1	0	0	1	0	0
AATCAGT	9	49	7	212.416	448234373	101	942695691	343	5.44444	0.0423696	0.230679	0.0519786	0.00161475	0.00036385	0.377338	3.60248e-09	3.60248e-09	1	0	0	1	0	0
AATCAGTAATCGGT	4	18	14	212.416	448234373	101	942695691	252	4.5	0.018831	0.0847393	0.0190942	0.00118635	0.000267319	0.623762	2.64672e-09	2.64672e-09	1	0	0	1	1	0
AATCAGTAGGTCAGT	2	11	15	212.416	448234373	101	942695691	165	5.5	0.00941548	0.0517851	0.0116687	0.000776777	0.00017503	0.816832	1.73297e-09	1.73297e-09	1	0	0	1	1	0
AATCAGTATC	1	4	10	212.416	448234373	101	942695691	40	4	0.00470774	0.018831	0.00424315	0.00018831	4.24315e-05	0.39604	4.20114e-10	4.20114e-10	1	0	0	1	0	0
AATCAGTCAG	32	190	10	212.416	448234373	101	942695691	1900	5.9375	0.150648	0.89447	0.20155	0.0089447	0.0020155	0.587871	1.99554e-08	1.99554e-08	1	0	0	1	1	0
AATCAGTG	1	8	8	212.416	448234373	101	942695691	64	8	0.00470774	0.0376619	0.0084863	0.000301295	6.78904e-05	0.633663	6.72182e-10	6.72182e-10	1	0	0	1	1	0
AATCAGTGAGCAGT	1	4	14	212.416	448234373	101	942695691	56	4	0.00470774	0.018831	0.00424315	0.000263633	5.94041e-05	0.554455	5.8816e-10	5.8816e-10	1	0	0	1	1	0
AATCAT	12	91	6	212.416	448234373	101	942695691	546	7.58333	0.0564929	0.428404	0.0965317	0.00257042	0.00057919	0.450495	5.73456e-09	5.73456e-09	1	0	0	1	0	0
AATCATATC	1	9	9	212.416	448234373	101	942695691	81	9	0.00470774	0.0423696	0.00954709	0.000381327	8.59238e-05	0.80198	8.50731e-10	8.50731e-10	1	0	0	1	1	0
AATCATC	15	102	7	212.416	448234373	101	942695691	714	6.8	0.0706161	0.480189	0.1082	0.00336132	0.000757402	0.471287	7.49903e-09	7.49903e-09	1	0	0	1	0	0
AATCATCAT	1	4	9	212.416	448234373	101	942695691	36	4	0.00470774	0.018831	0.00424315	0.000169479	3.81884e-05	0.356436	3.78103e-10	3.78103e-10	1	0	0	1	0	0
AATCATCATCAC	3	12	12	212.416	448234373	101	942695691	144	4	0.0141232	0.0564929	0.0127295	0.000677914	0.000152753	0.475248	1.51241e-09	1.51241e-09	1	0	0	1	0	0
AATCATCGT	3	27	9	212.416	448234373	101	942695691	243	9	0.0141232	0.127109	0.0286413	0.00114398	0.000257771	0.80198	2.55219e-09	2.55219e-09	1	0	0	1	1	0
AATCATGAC	1	4	9	212.416	448234373	101	942695691	36	4	0.00470774	0.018831	0.00424315	0.000169479	3.81884e-05	0.356436	3.78103e-10	3.78103e-10	1	0	0	1	0	0
AATCATGC	1	4	8	212.416	448234373	101	942695691	32	4	0.00470774	0.018831	0.00424315	0.000150648	3.39452e-05	0.316832	3.36091e-10	3.36091e-10	1	0	0	1	0	0
AATCATT	1	5	7	212.416	448234373	101	942695691	35	5	0.00470774	0.0235387	0.00530394	0.000164771	3.71276e-05	0.346535	3.676e-10	3.676e-10	1	0	0	1	0	0
AATCATTC	9	44	8	212.416	448234373	101	942695691	352	4.88889	0.0423696	0.20714	0.0466747	0.00165712	0.000373397	0.387239	3.697e-09	3.697e-09	1	0	0	1	0	0
AATCATTCATTCC	8	34	13	212.416	448234373	101	942695691	442	4.25	0.0376619	0.160063	0.0360668	0.00208082	0.000468868	0.54703	4.64226e-09	4.64226e-09	1	0	0	1	1	0
AATCATTCCGGC	1	4	12	212.416	448234373	101	942695691	48	4	0.00470774	0.018831	0.00424315	0.000225971	5.09178e-05	0.475248	5.04137e-10	5.04137e-10	1	0	0	1	0	0
AATCC	402	4441	5	212.416	448234373	101	942695691	22205	11.0473	1.89251	20.9071	4.71096	0.104535	0.0235548	0.546894	2.33216e-07	2.33216e-07	1	0	0	1	1	0
AATCCAATGGTGCGGCT	1	4	17	212.416	448234373	101	942695691	68	4	0.00470774	0.018831	0.00424315	0.000320126	7.21336e-05	0.673267	7.14194e-10	7.14194e-10	1	0	0	1	1	0
AATCCACGC	1	4	9	212.416	448234373	101	942695691	36	4	0.00470774	0.018831	0.00424315	0.000169479	3.81884e-05	0.356436	3.78103e-10	3.78103e-10	1	0	0	1	0	0
AATCCAGAC	1	4	9	212.416	448234373	101	942695691	36	4	0.00470774	0.018831	0.00424315	0.000169479	3.81884e-05	0.356436	3.78103e-10	3.78103e-10	1	0	0	1	0	0
AATCCAGCGCCTCCG	1	4	15	212.416	448234373	101	942695691	60	4	0.00470774	0.018831	0.00424315	0.000282464	6.36473e-05	0.594059	6.30171e-10	6.30171e-10	1	0	0	1	1	0
AATCCAT	2	9	7	212.416	448234373	101	942695691	63	4.5	0.00941548	0.0423696	0.00954709	0.000296587	6.68296e-05	0.311881	6.61679e-10	6.61679e-10	1	0	0	1	0	0
AATCCATC	10	80	8	212.416	448234373	101	942695691	640	8	0.0470774	0.376619	0.084863	0.00301295	0.000678904	0.633663	6.72182e-09	6.72182e-09	1	0	0	1	1	0
AATCCATCCAATCTC	1	6	15	212.416	448234373	101	942695691	90	6	0.00470774	0.0282464	0.00636473	0.000423696	9.54709e-05	0.891089	9.45256e-10	9.45256e-10	1	0	0	1	1	0
AATCCATT	2	10	8	212.416	448234373	101	942695691	80	5	0.00941548	0.0470774	0.0106079	0.000376619	8.4863e-05	0.39604	8.40228e-10	8.40228e-10	1	0	0	1	0	0
AATCCATTC	13353	117830	9	212.416	448234373	101	942695691	1060470	8.82423	62.8624	554.713	124.993	4.99241	1.12493	0.786318	1.1138e-05	1.1138e-05	1	1	0	1	1	0
AATCCC	35	177	6	212.416	448234373	101	942695691	1062	5.05714	0.164771	0.83327	0.187759	0.00499962	0.00112656	0.300424	1.1154e-08	1.1154e-08	1	0	0	1	0	0
AATCCCACC	3	15	9	212.416	448234373	101	942695691	135	5	0.0141232	0.0706161	0.0159118	0.000635545	0.000143206	0.445545	1.41788e-09	1.41788e-09	1	0	0	1	0	0
AATCCCC	34	147	7	212.416	448234373	101	942695691	1029	4.32353	0.160063	0.692037	0.155936	0.00484426	0.00109155	0.299651	1.08074e-08	1.08074e-08	1	0	0	1	0	0
AATCCCCGGCC	1	4	11	212.416	448234373	101	942695691	44	4	0.00470774	0.018831	0.00424315	0.00020714	4.66747e-05	0.435644	4.62125e-10	4.62125e-10	1	0	0	1	0	0
AATCCCG	3	21	7	212.416	448234373	101	942695691	147	7	0.0141232	0.0988625	0.0222765	0.000692037	0.000155936	0.485149	1.54392e-09	1.54392e-09	1	0	0	1	0	0
AATCCCGG	70	316	8	212.416	448234373	101	942695691	2528	4.51429	0.329542	1.48765	0.335209	0.0119012	0.00268167	0.357567	2.65512e-08	2.65512e-08	1	0	0	1	0	0
AATCCCT	20	99	7	212.416	448234373	101	942695691	693	4.95	0.0941548	0.466066	0.105018	0.00326246	0.000735126	0.343069	7.27847e-09	7.27847e-09	1	0	0	1	0	0
AATCCCTAATTACT	2	8	14	212.416	448234373	101	942695691	112	4	0.00941548	0.0376619	0.0084863	0.000527267	0.000118808	0.554455	1.17632e-09	1.17632e-09	1	0	0	1	1	0
AATCCCTAC	1	4	9	212.416	448234373	101	942695691	36	4	0.00470774	0.018831	0.00424315	0.000169479	3.81884e-05	0.356436	3.78103e-10	3.78103e-10	1	0	0	1	0	0
AATCCCTC	3	13	8	212.416	448234373	101	942695691	104	4.33333	0.0141232	0.0612006	0.0137902	0.000489605	0.000110322	0.343234	1.0923e-09	1.0923e-09	1	0	0	1	0	0
AATCCG	7	31	6	212.416	448234373	101	942695691	186	4.42857	0.0329542	0.14594	0.0328844	0.000875639	0.000197307	0.263083	1.95353e-09	1.95353e-09	1	0	0	1	0	0
AATCCGAC	1	5	8	212.416	448234373	101	942695691	40	5	0.00470774	0.0235387	0.00530394	0.00018831	4.24315e-05	0.39604	4.20114e-10	4.20114e-10	1	0	0	1	0	0
AATCCGACACAGCGCG	1	6	16	212.416	448234373	101	942695691	96	6	0.00470774	0.0282464	0.00636473	0.000451943	0.000101836	0.950495	1.00827e-09	1.00827e-09	1	0	0	1	1	0
AATCCGATAGATTAG	1	4	15	212.416	448234373	101	942695691	60	4	0.00470774	0.018831	0.00424315	0.000282464	6.36473e-05	0.594059	6.30171e-10	6.30171e-10	1	0	0	1	1	0
AATCCGC	17	69	7	212.416	448234373	101	942695691	483	4.05882	0.0800315	0.324834	0.0731944	0.00227384	0.00051236	0.281305	5.07288e-09	5.07288e-09	1	0	0	1	0	0
AATCCGT	1	5	7	212.416	448234373	101	942695691	35	5	0.00470774	0.0235387	0.00530394	0.000164771	3.71276e-05	0.346535	3.676e-10	3.676e-10	1	0	0	1	0	0
AATCCGTCC	11	56	9	212.416	448234373	101	942695691	504	5.09091	0.0517851	0.263633	0.0594041	0.0023727	0.000534637	0.453645	5.29344e-09	5.29344e-09	1	0	0	1	0	0
AATCCGTCT	1	4	9	212.416	448234373	101	942695691	36	4	0.00470774	0.018831	0.00424315	0.000169479	3.81884e-05	0.356436	3.78103e-10	3.78103e-10	1	0	0	1	0	0
AATCCGTGC	1	6	9	212.416	448234373	101	942695691	54	6	0.00470774	0.0282464	0.00636473	0.000254218	5.72825e-05	0.534653	5.67154e-10	5.67154e-10	1	0	0	1	1	0
AATCCT	4	47	6	212.416	448234373	101	942695691	282	11.75	0.018831	0.221264	0.049857	0.00132758	0.000299142	0.69802	2.9618e-09	2.9618e-09	1	0	0	1	1	0
AATCCTC	9	63	7	212.416	448234373	101	942695691	441	7	0.0423696	0.296587	0.0668296	0.00207611	0.000467807	0.485149	4.63176e-09	4.63176e-09	1	0	0	1	0	0
AATCCTGCGACCACG	1	4	15	212.416	448234373	101	942695691	60	4	0.00470774	0.018831	0.00424315	0.000282464	6.36473e-05	0.594059	6.30171e-10	6.30171e-10	1	0	0	1	1	0
AATCG	8	69	5	212.416	448234373	101	942695691	345	8.625	0.0376619	0.324834	0.0731944	0.00162417	0.000365972	0.42698	3.62348e-09	3.62348e-09	1	0	0	1	0	0
AATCGAATG	11662	74122	9	212.416	448234373	101	942695691	667098	6.35586	54.9016	348.947	78.6277	3.14052	0.707649	0.566363	7.00643e-06	7.00643e-06	1	0	0	1	1	0
AATCGAATGG	1	5	10	212.416	448234373	101	942695691	50	5	0.00470774	0.0235387	0.00530394	0.000235387	5.30394e-05	0.49505	5.25142e-10	5.25142e-10	1	0	0	1	0	0
AATCGAGT	1	5	8	212.416	448234373	101	942695691	40	5	0.00470774	0.0235387	0.00530394	0.00018831	4.24315e-05	0.39604	4.20114e-10	4.20114e-10	1	0	0	1	0	0
AATCGCC	7	29	7	212.416	448234373	101	942695691	203	4.14286	0.0329542	0.136524	0.0307628	0.000955671	0.00021534	0.287129	2.13208e-09	2.13208e-09	1	0	0	1	0	0
AATCGCCT	1	4	8	212.416	448234373	101	942695691	32	4	0.00470774	0.018831	0.00424315	0.000150648	3.39452e-05	0.316832	3.36091e-10	3.36091e-10	1	0	0	1	0	0
AATCGCGAGGGCC	1	4	13	212.416	448234373	101	942695691	52	4	0.00470774	0.018831	0.00424315	0.000244802	5.5161e-05	0.514851	5.46148e-10	5.46148e-10	1	0	0	1	1	0
AATCGCTCGGCTG	1	6	13	212.416	448234373	101	942695691	78	6	0.00470774	0.0282464	0.00636473	0.000367204	8.27414e-05	0.772277	8.19222e-10	8.19222e-10	1	0	0	1	1	0
AATCGG	7	34	6	212.416	448234373	101	942695691	204	4.85714	0.0329542	0.160063	0.0360668	0.000960379	0.000216401	0.288543	2.14258e-09	2.14258e-09	1	0	0	1	0	0
AATCGGACTCTG	4	20	12	212.416	448234373	101	942695691	240	5	0.018831	0.0941548	0.0212158	0.00112986	0.000254589	0.594059	2.52068e-09	2.52068e-09	1	0	0	1	1	0
AATCGGC	8	46	7	212.416	448234373	101	942695691	322	5.75	0.0376619	0.216556	0.0487962	0.00151589	0.000341574	0.398515	3.38192e-09	3.38192e-09	1	0	0	1	0	0
AATCGGCGC	2	14	9	212.416	448234373	101	942695691	126	7	0.00941548	0.0659083	0.014851	0.000593175	0.000133659	0.623762	1.32336e-09	1.32336e-09	1	0	0	1	1	0
AATCGGT	1	5	7	212.416	448234373	101	942695691	35	5	0.00470774	0.0235387	0.00530394	0.000164771	3.71276e-05	0.346535	3.676e-10	3.676e-10	1	0	0	1	0	0
AATCGGTC	1	4	8	212.416	448234373	101	942695691	32	4	0.00470774	0.018831	0.00424315	0.000150648	3.39452e-05	0.316832	3.36091e-10	3.36091e-10	1	0	0	1	0	0
AATCGGTGTGGCTG	1	7	14	212.416	448234373	101	942695691	98	7	0.00470774	0.0329542	0.00742551	0.000461358	0.000103957	0.970297	1.02928e-09	1.02928e-09	1	0	0	1	1	0
AATCGT	1	5	6	212.416	448234373	101	942695691	30	5	0.00470774	0.0235387	0.00530394	0.000141232	3.18236e-05	0.29703	3.15085e-10	3.15085e-10	1	0	0	1	0	0
[truncated: 1,170 more rows]
