# Supplementary material for: Profiles of telomeric repeats in Insecta reveal diverse forms of telomeric motifs in Hymenopterans
Source: Life Sci Alliance. 2022 Apr 1;5(7):e202101163. doi: 10.26508/lsa.202101163 (PMC8977481; doi:10.26508/lsa.202101163)
Supplement: Supplemental Data 5. — Tandem repeat statistics and TRIP TRM calls for arthropods species that are not listed in Supplemental Data 2 or Supplemental Data 3. [file LSA-2021-01163_Supplemental_Data_5.zip › DataS5/ERIDI_output.csv.9.filtered.xlsx]

## Sheet: Sheet1
Unnamed: 0	reads	repeats	unit_len	avg_genome_cov	genome_size	eff_read_len	num_reads	repeats_total_len	repeats_per_read	reads_per_genome	repeats_per_genome	repeats_per_million_reads	repeats_len_per_genome	repeats_len_per_million_reads	percent_repeats_len_per_read	percent_repeats_len_per_genome	percent_repeat_unit_in_sequences	avg_genome_cov_filter	repeat_containing_reads_filter	repeats_len_per_million_reads_filter	unit_len_filter	percent_repeats_len_per_read_filter	qualified
AAAAAAATAG	1	4	10	46.1968	169018756	100	78081204	40	4	0.0216465	0.0865861	0.0512287	0.000865861	0.000512287	0.4	5.12287e-09	5.12287e-09	1	0	0	1	0	0
AAAAAAC	15	65	7	46.1968	169018756	100	78081204	455	4.33333	0.324698	1.40702	0.832467	0.00984917	0.00582727	0.303333	5.82727e-08	5.82727e-08	1	0	0	1	0	0
AAAAAAG	9	43	7	46.1968	169018756	100	78081204	301	4.77778	0.194819	0.930801	0.550709	0.00651561	0.00385496	0.334444	3.85496e-08	3.85496e-08	1	0	0	1	0	0
AAAAAAGATG	1	4	10	46.1968	169018756	100	78081204	40	4	0.0216465	0.0865861	0.0512287	0.000865861	0.000512287	0.4	5.12287e-09	5.12287e-09	1	0	0	1	0	0
AAAAAAT	33	147	7	46.1968	169018756	100	78081204	1029	4.45455	0.714336	3.18204	1.88266	0.0222743	0.0131786	0.311818	1.31786e-07	1.31786e-07	1	0	0	1	0	0
AAAAAATACCGCGTAT	1	4	16	46.1968	169018756	100	78081204	64	4	0.0216465	0.0865861	0.0512287	0.00138538	0.000819659	0.64	8.19659e-09	8.19659e-09	1	0	0	1	1	0
AAAAAC	91	381	6	46.1968	169018756	100	78081204	2286	4.18681	1.96983	8.24733	4.87954	0.049484	0.0292772	0.251209	2.92772e-07	2.92772e-07	1	0	0	1	0	0
AAAAACACC	1	4	9	46.1968	169018756	100	78081204	36	4	0.0216465	0.0865861	0.0512287	0.000779275	0.000461058	0.36	4.61058e-09	4.61058e-09	1	0	0	1	0	0
AAAAACG	4	16	7	46.1968	169018756	100	78081204	112	4	0.0865861	0.346345	0.204915	0.00242441	0.0014344	0.28	1.4344e-08	1.4344e-08	1	0	0	1	0	0
AAAAACT	1	4	7	46.1968	169018756	100	78081204	28	4	0.0216465	0.0865861	0.0512287	0.000606103	0.000358601	0.28	3.58601e-09	3.58601e-09	1	0	0	1	0	0
AAAAACTGACT	10	42	11	46.1968	169018756	100	78081204	462	4.2	0.216465	0.909154	0.537902	0.0100007	0.00591692	0.462	5.91692e-08	5.91692e-08	1	0	0	1	0	0
AAAAAG	59	444	6	46.1968	169018756	100	78081204	2664	7.52542	1.27715	9.61106	5.68639	0.0576664	0.0341183	0.451525	3.41183e-07	3.41183e-07	1	0	0	1	0	0
AAAAAGATACCGTGT	1	4	15	46.1968	169018756	100	78081204	60	4	0.0216465	0.0865861	0.0512287	0.00129879	0.000768431	0.6	7.68431e-09	7.68431e-09	1	0	0	1	1	0
AAAAAGC	1	6	7	46.1968	169018756	100	78081204	42	6	0.0216465	0.129879	0.0768431	0.000909154	0.000537902	0.42	5.37902e-09	5.37902e-09	1	0	0	1	0	0
AAAAAGG	5	20	7	46.1968	169018756	100	78081204	140	4	0.108233	0.432931	0.256144	0.00303051	0.00179301	0.28	1.79301e-08	1.79301e-08	1	0	0	1	0	0
AAAAAGGAAAAG	1	8	12	46.1968	169018756	100	78081204	96	8	0.0216465	0.173172	0.102457	0.00207807	0.00122949	0.96	1.22949e-08	1.22949e-08	1	0	0	1	1	0
AAAAAGT	34	312	7	46.1968	169018756	100	78081204	2184	9.17647	0.735982	6.75372	3.99584	0.047276	0.0279709	0.642353	2.79709e-07	2.79709e-07	1	0	0	1	1	0
AAAAAT	69	306	6	46.1968	169018756	100	78081204	1836	4.43478	1.49361	6.62384	3.919	0.039743	0.023514	0.266087	2.3514e-07	2.3514e-07	1	0	0	1	0	0
AAAAATAT	5	22	8	46.1968	169018756	100	78081204	176	4.4	0.108233	0.476224	0.281758	0.00380979	0.00225406	0.352	2.25406e-08	2.25406e-08	1	0	0	1	0	0
AAAAATC	4	16	7	46.1968	169018756	100	78081204	112	4	0.0865861	0.346345	0.204915	0.00242441	0.0014344	0.28	1.4344e-08	1.4344e-08	1	0	0	1	0	0
AAAAATG	2	8	7	46.1968	169018756	100	78081204	56	4	0.0432931	0.173172	0.102457	0.00121221	0.000717202	0.28	7.17202e-09	7.17202e-09	1	0	0	1	0	0
AAAAATGTC	5	21	9	46.1968	169018756	100	78081204	189	4.2	0.108233	0.454577	0.268951	0.0040912	0.00242056	0.378	2.42056e-08	2.42056e-08	1	0	0	1	0	0
AAAAATTCTCC	1	4	11	46.1968	169018756	100	78081204	44	4	0.0216465	0.0865861	0.0512287	0.000952448	0.000563516	0.44	5.63516e-09	5.63516e-09	1	0	0	1	0	0
AAAAC	102	532	5	46.1968	169018756	100	78081204	2660	5.21569	2.20795	11.516	6.81342	0.0575798	0.0340671	0.260784	3.40671e-07	3.40671e-07	1	0	0	1	0	0
AAAACAC	2	9	7	46.1968	169018756	100	78081204	63	4.5	0.0432931	0.194819	0.115265	0.00136373	0.000806852	0.315	8.06852e-09	8.06852e-09	1	0	0	1	0	0
AAAACAG	11	44	7	46.1968	169018756	100	78081204	308	4	0.238112	0.952448	0.563516	0.00666713	0.00394461	0.28	3.94461e-08	3.94461e-08	1	0	0	1	0	0
AAAACAT	2052	24080	7	46.1968	169018756	100	78081204	168560	11.7349	44.4187	521.249	308.397	3.64874	2.15878	0.821442	2.15878e-05	2.15878e-05	1	0	0	1	1	0
AAAACC	16	70	6	46.1968	169018756	100	78081204	420	4.375	0.346345	1.51526	0.896503	0.00909154	0.00537902	0.2625	5.37902e-08	5.37902e-08	1	0	0	1	0	0
AAAACCAAACC	108	624	11	46.1968	169018756	100	78081204	6864	5.77778	2.33783	13.5074	7.99168	0.148582	0.0879085	0.635556	8.79085e-07	8.79085e-07	1	0	0	1	1	0
AAAACCC	1	5	7	46.1968	169018756	100	78081204	35	5	0.0216465	0.108233	0.0640359	0.000757629	0.000448251	0.35	4.48251e-09	4.48251e-09	1	0	0	1	0	0
AAAACCG	4	16	7	46.1968	169018756	100	78081204	112	4	0.0865861	0.346345	0.204915	0.00242441	0.0014344	0.28	1.4344e-08	1.4344e-08	1	0	0	1	0	0
AAAACG	35	158	6	46.1968	169018756	100	78081204	948	4.51429	0.757629	3.42015	2.02353	0.0205209	0.0121412	0.270857	1.21412e-07	1.21412e-07	1	0	0	1	0	0
AAAACT	4	20	6	46.1968	169018756	100	78081204	120	5	0.0865861	0.432931	0.256144	0.00259758	0.00153686	0.3	1.53686e-08	1.53686e-08	1	0	0	1	0	0
AAAACTACC	2	8	9	46.1968	169018756	100	78081204	72	4	0.0432931	0.173172	0.102457	0.00155855	0.000922117	0.36	9.22117e-09	9.22117e-09	1	0	0	1	0	0
AAAACTG	5	20	7	46.1968	169018756	100	78081204	140	4	0.108233	0.432931	0.256144	0.00303051	0.00179301	0.28	1.79301e-08	1.79301e-08	1	0	0	1	0	0
AAAAG	51	260	5	46.1968	169018756	100	78081204	1300	5.09804	1.10397	5.6281	3.32987	0.0281405	0.0166493	0.254902	1.66493e-07	1.66493e-07	1	0	0	1	0	0
AAAAGAAGT	3	18	9	46.1968	169018756	100	78081204	162	6	0.0649396	0.389638	0.230529	0.00350674	0.00207476	0.54	2.07476e-08	2.07476e-08	1	0	0	1	1	0
AAAAGAC	10	48	7	46.1968	169018756	100	78081204	336	4.8	0.216465	1.03903	0.614745	0.00727324	0.00430321	0.336	4.30321e-08	4.30321e-08	1	0	0	1	0	0
AAAAGACAG	2	10	9	46.1968	169018756	100	78081204	90	5	0.0432931	0.216465	0.128072	0.00194819	0.00115265	0.45	1.15265e-08	1.15265e-08	1	0	0	1	0	0
AAAAGAGGTCTTAAGG	2	11	16	46.1968	169018756	100	78081204	176	5.5	0.0432931	0.238112	0.140879	0.00380979	0.00225406	0.88	2.25406e-08	2.25406e-08	1	0	0	1	1	0
AAAAGC	3	13	6	46.1968	169018756	100	78081204	78	4.33333	0.0649396	0.281405	0.166493	0.00168843	0.00099896	0.26	9.9896e-09	9.9896e-09	1	0	0	1	0	0
AAAAGCT	3	12	7	46.1968	169018756	100	78081204	84	4	0.0649396	0.259758	0.153686	0.00181831	0.0010758	0.28	1.0758e-08	1.0758e-08	1	0	0	1	0	0
AAAAGG	6	24	6	46.1968	169018756	100	78081204	144	4	0.129879	0.519517	0.307372	0.0031171	0.00184423	0.24	1.84423e-08	1.84423e-08	1	0	0	1	0	0
AAAAGGAAG	2	8	9	46.1968	169018756	100	78081204	72	4	0.0432931	0.173172	0.102457	0.00155855	0.000922117	0.36	9.22117e-09	9.22117e-09	1	0	0	1	0	0
AAAAGGAGGAGGATG	1	5	15	46.1968	169018756	100	78081204	75	5	0.0216465	0.108233	0.0640359	0.00162349	0.000960538	0.75	9.60538e-09	9.60538e-09	1	0	0	1	1	0
AAAAGGC	2	10	7	46.1968	169018756	100	78081204	70	5	0.0432931	0.216465	0.128072	0.00151526	0.000896503	0.35	8.96503e-09	8.96503e-09	1	0	0	1	0	0
AAAAGT	6	24	6	46.1968	169018756	100	78081204	144	4	0.129879	0.519517	0.307372	0.0031171	0.00184423	0.24	1.84423e-08	1.84423e-08	1	0	0	1	0	0
AAAAGTCAAC	2	10	10	46.1968	169018756	100	78081204	100	5	0.0432931	0.216465	0.128072	0.00216465	0.00128072	0.5	1.28072e-08	1.28072e-08	1	0	0	1	0	0
AAAAGTG	8	32	7	46.1968	169018756	100	78081204	224	4	0.173172	0.692689	0.40983	0.00484882	0.00286881	0.28	2.86881e-08	2.86881e-08	1	0	0	1	0	0
AAAAT	182	960	5	46.1968	169018756	100	78081204	4800	5.27473	3.93967	20.7807	12.2949	0.103903	0.0614745	0.263736	6.14745e-07	6.14745e-07	1	0	0	1	0	0
AAAATAAAG	2	9	9	46.1968	169018756	100	78081204	81	4.5	0.0432931	0.194819	0.115265	0.00175337	0.00103738	0.405	1.03738e-08	1.03738e-08	1	0	0	1	0	0
AAAATAAAT	30	159	9	46.1968	169018756	100	78081204	1431	5.3	0.649396	3.4418	2.03634	0.0309762	0.0183271	0.477	1.83271e-07	1.83271e-07	1	0	0	1	0	0
AAAATAACCGCGT	1	5	13	46.1968	169018756	100	78081204	65	5	0.0216465	0.108233	0.0640359	0.00140702	0.000832467	0.65	8.32467e-09	8.32467e-09	1	0	0	1	1	0
AAAATAACT	1	4	9	46.1968	169018756	100	78081204	36	4	0.0216465	0.0865861	0.0512287	0.000779275	0.000461058	0.36	4.61058e-09	4.61058e-09	1	0	0	1	0	0
AAAATAATT	1	6	9	46.1968	169018756	100	78081204	54	6	0.0216465	0.129879	0.0768431	0.00116891	0.000691588	0.54	6.91588e-09	6.91588e-09	1	0	0	1	1	0
AAAATAC	12	48	7	46.1968	169018756	100	78081204	336	4	0.259758	1.03903	0.614745	0.00727324	0.00430321	0.28	4.30321e-08	4.30321e-08	1	0	0	1	0	0
AAAATAGAC	1	9	9	46.1968	169018756	100	78081204	81	9	0.0216465	0.194819	0.115265	0.00175337	0.00103738	0.81	1.03738e-08	1.03738e-08	1	0	0	1	1	0
AAAATAT	2	8	7	46.1968	169018756	100	78081204	56	4	0.0432931	0.173172	0.102457	0.00121221	0.000717202	0.28	7.17202e-09	7.17202e-09	1	0	0	1	0	0
AAAATC	18	72	6	46.1968	169018756	100	78081204	432	4	0.389638	1.55855	0.922117	0.0093513	0.0055327	0.24	5.5327e-08	5.5327e-08	1	0	0	1	0	0
AAAATCC	1	4	7	46.1968	169018756	100	78081204	28	4	0.0216465	0.0865861	0.0512287	0.000606103	0.000358601	0.28	3.58601e-09	3.58601e-09	1	0	0	1	0	0
AAAATG	66	265	6	46.1968	169018756	100	78081204	1590	4.01515	1.42867	5.73633	3.3939	0.034418	0.0203634	0.240909	2.03634e-07	2.03634e-07	1	0	0	1	0	0
AAAATGAAATG	44	316	11	46.1968	169018756	100	78081204	3476	7.18182	0.952448	6.84031	4.04707	0.0752434	0.0445178	0.79	4.45178e-07	4.45178e-07	1	0	0	1	1	0
AAAATGACTT	4	17	10	46.1968	169018756	100	78081204	170	4.25	0.0865861	0.367991	0.217722	0.00367991	0.00217722	0.425	2.17722e-08	2.17722e-08	1	0	0	1	0	0
AAAATGC	2	8	7	46.1968	169018756	100	78081204	56	4	0.0432931	0.173172	0.102457	0.00121221	0.000717202	0.28	7.17202e-09	7.17202e-09	1	0	0	1	0	0
AAAATGT	1	4	7	46.1968	169018756	100	78081204	28	4	0.0216465	0.0865861	0.0512287	0.000606103	0.000358601	0.28	3.58601e-09	3.58601e-09	1	0	0	1	0	0
AAAATT	16	68	6	46.1968	169018756	100	78081204	408	4.25	0.346345	1.47196	0.870888	0.00883179	0.00522533	0.255	5.22533e-08	5.22533e-08	1	0	0	1	0	0
AAAATTAAG	1	4	9	46.1968	169018756	100	78081204	36	4	0.0216465	0.0865861	0.0512287	0.000779275	0.000461058	0.36	4.61058e-09	4.61058e-09	1	0	0	1	0	0
AAAATTATTT	1	4	10	46.1968	169018756	100	78081204	40	4	0.0216465	0.0865861	0.0512287	0.000865861	0.000512287	0.4	5.12287e-09	5.12287e-09	1	0	0	1	0	0
AAAATTG	1	4	7	46.1968	169018756	100	78081204	28	4	0.0216465	0.0865861	0.0512287	0.000606103	0.000358601	0.28	3.58601e-09	3.58601e-09	1	0	0	1	0	0
AAAATTGGTG	7	33	10	46.1968	169018756	100	78081204	330	4.71429	0.151526	0.714336	0.422637	0.00714336	0.00422637	0.471429	4.22637e-08	4.22637e-08	1	0	0	1	0	0
AAAATTGTT	5	55	9	46.1968	169018756	100	78081204	495	11	0.108233	1.19056	0.704395	0.010715	0.00633955	0.99	6.33955e-08	6.33955e-08	1	0	0	1	1	0
AAAC	89	560	4	46.1968	169018756	100	78081204	2240	6.29213	1.92654	12.1221	7.17202	0.0484882	0.0286881	0.251685	2.86881e-07	2.86881e-07	1	0	0	0	0	0
AAACAAATG	2	8	9	46.1968	169018756	100	78081204	72	4	0.0432931	0.173172	0.102457	0.00155855	0.000922117	0.36	9.22117e-09	9.22117e-09	1	0	0	1	0	0
AAACAAC	3	12	7	46.1968	169018756	100	78081204	84	4	0.0649396	0.259758	0.153686	0.00181831	0.0010758	0.28	1.0758e-08	1.0758e-08	1	0	0	1	0	0
AAACAAT	1	6	7	46.1968	169018756	100	78081204	42	6	0.0216465	0.129879	0.0768431	0.000909154	0.000537902	0.42	5.37902e-09	5.37902e-09	1	0	0	1	0	0
AAACAC	16	66	6	46.1968	169018756	100	78081204	396	4.125	0.346345	1.42867	0.845274	0.00857203	0.00507164	0.2475	5.07164e-08	5.07164e-08	1	0	0	1	0	0
AAACACATCTGG	1	6	12	46.1968	169018756	100	78081204	72	6	0.0216465	0.129879	0.0768431	0.00155855	0.000922117	0.72	9.22117e-09	9.22117e-09	1	0	0	1	1	0
AAACACG	5	20	7	46.1968	169018756	100	78081204	140	4	0.108233	0.432931	0.256144	0.00303051	0.00179301	0.28	1.79301e-08	1.79301e-08	1	0	0	1	0	0
AAACAG	16	64	6	46.1968	169018756	100	78081204	384	4	0.346345	1.38538	0.819659	0.00831227	0.00491796	0.24	4.91796e-08	4.91796e-08	1	0	0	1	0	0
AAACAGACGAGTCTGTCAG	17	69	19	46.1968	169018756	100	78081204	1311	4.05882	0.367991	1.49361	0.883695	0.0283786	0.0167902	0.771176	1.67902e-07	1.67902e-07	1	0	0	1	1	0
AAACAT	936	13315	6	46.1968	169018756	100	78081204	79890	14.2254	20.2612	288.224	170.528	1.72934	1.02317	0.853526	1.02317e-05	1.02317e-05	1	0	0	1	1	0
AAACATAAT	2	8	9	46.1968	169018756	100	78081204	72	4	0.0432931	0.173172	0.102457	0.00155855	0.000922117	0.36	9.22117e-09	9.22117e-09	1	0	0	1	0	0
AAACATCC	2	8	8	46.1968	169018756	100	78081204	64	4	0.0432931	0.173172	0.102457	0.00138538	0.000819659	0.32	8.19659e-09	8.19659e-09	1	0	0	1	0	0
AAACATT	1	5	7	46.1968	169018756	100	78081204	35	5	0.0216465	0.108233	0.0640359	0.000757629	0.000448251	0.35	4.48251e-09	4.48251e-09	1	0	0	1	0	0
AAACC	18	106	5	46.1968	169018756	100	78081204	530	5.88889	0.389638	2.29453	1.35756	0.0114727	0.00678781	0.294444	6.78781e-08	6.78781e-08	1	0	0	1	0	0
AAACCAACC	17	106	9	46.1968	169018756	100	78081204	954	6.23529	0.367991	2.29453	1.35756	0.0206508	0.012218	0.561176	1.2218e-07	1.2218e-07	1	0	0	1	1	0
AAACCAAG	1	5	8	46.1968	169018756	100	78081204	40	5	0.0216465	0.108233	0.0640359	0.000865861	0.000512287	0.4	5.12287e-09	5.12287e-09	1	0	0	1	0	0
AAACCAT	2	20	7	46.1968	169018756	100	78081204	140	10	0.0432931	0.432931	0.256144	0.00303051	0.00179301	0.7	1.79301e-08	1.79301e-08	1	0	0	1	1	0
AAACCC	3	13	6	46.1968	169018756	100	78081204	78	4.33333	0.0649396	0.281405	0.166493	0.00168843	0.00099896	0.26	9.9896e-09	9.9896e-09	1	0	0	1	0	0
AAACCCC	3	22	7	46.1968	169018756	100	78081204	154	7.33333	0.0649396	0.476224	0.281758	0.00333357	0.00197231	0.513333	1.97231e-08	1.97231e-08	1	0	0	1	1	0
AAACCCCG	1	5	8	46.1968	169018756	100	78081204	40	5	0.0216465	0.108233	0.0640359	0.000865861	0.000512287	0.4	5.12287e-09	5.12287e-09	1	0	0	1	0	0
AAACCCG	1	6	7	46.1968	169018756	100	78081204	42	6	0.0216465	0.129879	0.0768431	0.000909154	0.000537902	0.42	5.37902e-09	5.37902e-09	1	0	0	1	0	0
AAACCCT	3385	38092	7	46.1968	169018756	100	78081204	266644	11.2532	73.2735	824.56	487.851	5.77192	3.41496	0.787722	3.41496e-05	3.41496e-05	1	0	0	1	1	0
AAACCG	19	77	6	46.1968	169018756	100	78081204	462	4.05263	0.411284	1.66678	0.986153	0.0100007	0.00591692	0.243158	5.91692e-08	5.91692e-08	1	0	0	1	0	0
AAACCGCGCAATAGCC	1	4	16	46.1968	169018756	100	78081204	64	4	0.0216465	0.0865861	0.0512287	0.00138538	0.000819659	0.64	8.19659e-09	8.19659e-09	1	0	0	1	1	0
AAACG	15	79	5	46.1968	169018756	100	78081204	395	5.26667	0.324698	1.71008	1.01177	0.00855038	0.00505884	0.263333	5.05884e-08	5.05884e-08	1	0	0	1	0	0
AAACGACCAGTCGCTTG	2	8	17	46.1968	169018756	100	78081204	136	4	0.0432931	0.173172	0.102457	0.00294393	0.00174178	0.68	1.74178e-08	1.74178e-08	1	0	0	1	1	0
AAACGAG	5	20	7	46.1968	169018756	100	78081204	140	4	0.108233	0.432931	0.256144	0.00303051	0.00179301	0.28	1.79301e-08	1.79301e-08	1	0	0	1	0	0
AAACGAT	3	12	7	46.1968	169018756	100	78081204	84	4	0.0649396	0.259758	0.153686	0.00181831	0.0010758	0.28	1.0758e-08	1.0758e-08	1	0	0	1	0	0
AAACGC	32	128	6	46.1968	169018756	100	78081204	768	4	0.692689	2.77076	1.63932	0.0166245	0.00983591	0.24	9.83591e-08	9.83591e-08	1	0	0	1	0	0
AAACGCG	3	20	7	46.1968	169018756	100	78081204	140	6.66667	0.0649396	0.432931	0.256144	0.00303051	0.00179301	0.466667	1.79301e-08	1.79301e-08	1	0	0	1	0	0
AAACGG	5	20	6	46.1968	169018756	100	78081204	120	4	0.108233	0.432931	0.256144	0.00259758	0.00153686	0.24	1.53686e-08	1.53686e-08	1	0	0	1	0	0
AAACGGC	1	4	7	46.1968	169018756	100	78081204	28	4	0.0216465	0.0865861	0.0512287	0.000606103	0.000358601	0.28	3.58601e-09	3.58601e-09	1	0	0	1	0	0
AAACGT	4	16	6	46.1968	169018756	100	78081204	96	4	0.0865861	0.346345	0.204915	0.00207807	0.00122949	0.24	1.22949e-08	1.22949e-08	1	0	0	1	0	0
AAACT	17	85	5	46.1968	169018756	100	78081204	425	5	0.367991	1.83996	1.08861	0.00919978	0.00544305	0.25	5.44305e-08	5.44305e-08	1	0	0	1	0	0
AAACTAAACTT	3	17	11	46.1968	169018756	100	78081204	187	5.66667	0.0649396	0.367991	0.217722	0.0040479	0.00239494	0.623333	2.39494e-08	2.39494e-08	1	0	0	1	1	0
AAACTAACT	209	1441	9	46.1968	169018756	100	78081204	12969	6.89474	4.52413	31.1927	18.4551	0.280734	0.166096	0.620526	1.66096e-06	1.66096e-06	1	0	0	1	1	0
AAACTC	18	80	6	46.1968	169018756	100	78081204	480	4.44444	0.389638	1.73172	1.02457	0.0103903	0.00614745	0.266667	6.14745e-08	6.14745e-08	1	0	0	1	0	0
AAACTCAGT	4	17	9	46.1968	169018756	100	78081204	153	4.25	0.0865861	0.367991	0.217722	0.00331192	0.0019595	0.3825	1.9595e-08	1.9595e-08	1	0	0	1	0	0
AAACTCTT	1	5	8	46.1968	169018756	100	78081204	40	5	0.0216465	0.108233	0.0640359	0.000865861	0.000512287	0.4	5.12287e-09	5.12287e-09	1	0	0	1	0	0
AAACTG	3	12	6	46.1968	169018756	100	78081204	72	4	0.0649396	0.259758	0.153686	0.00155855	0.000922117	0.24	9.22117e-09	9.22117e-09	1	0	0	1	0	0
AAACTGAGTATAG	15	73	13	46.1968	169018756	100	78081204	949	4.86667	0.324698	1.5802	0.934924	0.0205426	0.012154	0.632667	1.2154e-07	1.2154e-07	1	0	0	1	1	0
AAACTGCGATTGAGTTCC	2	8	18	46.1968	169018756	100	78081204	144	4	0.0432931	0.173172	0.102457	0.0031171	0.00184423	0.72	1.84423e-08	1.84423e-08	1	0	0	1	1	0
AAACTT	30	235	6	46.1968	169018756	100	78081204	1410	7.83333	0.649396	5.08694	3.00969	0.0305216	0.0180581	0.47	1.80581e-07	1.80581e-07	1	0	0	1	0	0
AAACTTAACTT	66	478	11	46.1968	169018756	100	78081204	5258	7.24242	1.42867	10.347	6.12183	0.113817	0.0673402	0.796667	6.73402e-07	6.73402e-07	1	0	0	1	1	0
AAACTTAGTAGAG	4	18	13	46.1968	169018756	100	78081204	234	4.5	0.0865861	0.389638	0.230529	0.00506529	0.00299688	0.585	2.99688e-08	2.99688e-08	1	0	0	1	1	0
AAAG	54	359	4	46.1968	169018756	100	78081204	1436	6.64815	1.16891	7.77111	4.59778	0.0310844	0.0183911	0.265926	1.83911e-07	1.83911e-07	1	0	0	0	0	0
AAAGAAAGAGAGAGATGG	2	8	18	46.1968	169018756	100	78081204	144	4	0.0432931	0.173172	0.102457	0.0031171	0.00184423	0.72	1.84423e-08	1.84423e-08	1	0	0	1	1	0
AAAGAAG	21	217	7	46.1968	169018756	100	78081204	1519	10.3333	0.454577	4.6973	2.77916	0.0328811	0.0194541	0.723333	1.94541e-07	1.94541e-07	1	0	0	1	1	0
AAAGAAGAAGGAG	1	5	13	46.1968	169018756	100	78081204	65	5	0.0216465	0.108233	0.0640359	0.00140702	0.000832467	0.65	8.32467e-09	8.32467e-09	1	0	0	1	1	0
AAAGAAGG	77	557	8	46.1968	169018756	100	78081204	4456	7.23377	1.66678	12.0571	7.1336	0.096457	0.0570688	0.578701	5.70688e-07	5.70688e-07	1	0	0	1	1	0
AAAGAAGT	3	15	8	46.1968	169018756	100	78081204	120	5	0.0649396	0.324698	0.192108	0.00259758	0.00153686	0.4	1.53686e-08	1.53686e-08	1	0	0	1	0	0
AAAGAAGTG	2	8	9	46.1968	169018756	100	78081204	72	4	0.0432931	0.173172	0.102457	0.00155855	0.000922117	0.36	9.22117e-09	9.22117e-09	1	0	0	1	0	0
AAAGAAT	45	534	7	46.1968	169018756	100	78081204	3738	11.8667	0.974094	11.5592	6.83903	0.0809147	0.0478732	0.830667	4.78732e-07	4.78732e-07	1	0	0	1	1	0
AAAGAC	6	27	6	46.1968	169018756	100	78081204	162	4.5	0.129879	0.584456	0.345794	0.00350674	0.00207476	0.27	2.07476e-08	2.07476e-08	1	0	0	1	0	0
AAAGACAGG	2	12	9	46.1968	169018756	100	78081204	108	6	0.0432931	0.259758	0.153686	0.00233783	0.00138318	0.54	1.38318e-08	1.38318e-08	1	0	0	1	1	0
AAAGACC	4	22	7	46.1968	169018756	100	78081204	154	5.5	0.0865861	0.476224	0.281758	0.00333357	0.00197231	0.385	1.97231e-08	1.97231e-08	1	0	0	1	0	0
AAAGACT	11	106	7	46.1968	169018756	100	78081204	742	9.63636	0.238112	2.29453	1.35756	0.0160617	0.00950293	0.674545	9.50293e-08	9.50293e-08	1	0	0	1	1	0
AAAGACTG	38	307	8	46.1968	169018756	100	78081204	2456	8.07895	0.822568	6.64549	3.9318	0.0531639	0.0314544	0.646316	3.14544e-07	3.14544e-07	1	0	0	1	1	0
AAAGACTGAC	1	4	10	46.1968	169018756	100	78081204	40	4	0.0216465	0.0865861	0.0512287	0.000865861	0.000512287	0.4	5.12287e-09	5.12287e-09	1	0	0	1	0	0
AAAGAG	8	32	6	46.1968	169018756	100	78081204	192	4	0.173172	0.692689	0.40983	0.00415613	0.00245898	0.24	2.45898e-08	2.45898e-08	1	0	0	1	0	0
AAAGAGAG	10	41	8	46.1968	169018756	100	78081204	328	4.1	0.216465	0.887508	0.525094	0.00710006	0.00420075	0.328	4.20075e-08	4.20075e-08	1	0	0	1	0	0
AAAGAGAGACGGAG	4	17	14	46.1968	169018756	100	78081204	238	4.25	0.0865861	0.367991	0.217722	0.00515188	0.00304811	0.595	3.04811e-08	3.04811e-08	1	0	0	1	1	0
AAAGAGAGAGACGAGAGAG	1	4	19	46.1968	169018756	100	78081204	76	4	0.0216465	0.0865861	0.0512287	0.00164514	0.000973346	0.76	9.73346e-09	9.73346e-09	1	0	0	1	1	0
AAAGAGC	1	4	7	46.1968	169018756	100	78081204	28	4	0.0216465	0.0865861	0.0512287	0.000606103	0.000358601	0.28	3.58601e-09	3.58601e-09	1	0	0	1	0	0
AAAGAGTCAAGTCTACT	4	16	17	46.1968	169018756	100	78081204	272	4	0.0865861	0.346345	0.204915	0.00588786	0.00348355	0.68	3.48355e-08	3.48355e-08	1	0	0	1	1	0
AAAGATCC	1	4	8	46.1968	169018756	100	78081204	32	4	0.0216465	0.0865861	0.0512287	0.000692689	0.00040983	0.32	4.0983e-09	4.0983e-09	1	0	0	1	0	0
AAAGATG	2	10	7	46.1968	169018756	100	78081204	70	5	0.0432931	0.216465	0.128072	0.00151526	0.000896503	0.35	8.96503e-09	8.96503e-09	1	0	0	1	0	0
AAAGC	10	50	5	46.1968	169018756	100	78081204	250	5	0.216465	1.08233	0.640359	0.00541163	0.00320179	0.25	3.20179e-08	3.20179e-08	1	0	0	1	0	0
AAAGCAAGC	29	258	9	46.1968	169018756	100	78081204	2322	8.89655	0.62775	5.58481	3.30425	0.0502633	0.0297383	0.80069	2.97383e-07	2.97383e-07	1	0	0	1	1	0
AAAGCC	1093	11554	6	46.1968	169018756	100	78081204	69324	10.5709	23.6597	250.104	147.974	1.50062	0.887845	0.634254	8.87845e-06	8.87845e-06	1	0	0	1	1	0
AAAGCCAAGCC	2	11	11	46.1968	169018756	100	78081204	121	5.5	0.0432931	0.238112	0.140879	0.00261923	0.00154967	0.605	1.54967e-08	1.54967e-08	1	0	0	1	1	0
AAAGCCT	1	4	7	46.1968	169018756	100	78081204	28	4	0.0216465	0.0865861	0.0512287	0.000606103	0.000358601	0.28	3.58601e-09	3.58601e-09	1	0	0	1	0	0
AAAGCGAGTAGCGACGAGT	4	19	19	46.1968	169018756	100	78081204	361	4.75	0.0865861	0.411284	0.243336	0.0078144	0.00462339	0.9025	4.62339e-08	4.62339e-08	1	0	0	1	1	0
AAAGCGATTGAGCGAC	1	4	16	46.1968	169018756	100	78081204	64	4	0.0216465	0.0865861	0.0512287	0.00138538	0.000819659	0.64	8.19659e-09	8.19659e-09	1	0	0	1	1	0
AAAGCGT	6	24	7	46.1968	169018756	100	78081204	168	4	0.129879	0.519517	0.307372	0.00363662	0.00215161	0.28	2.15161e-08	2.15161e-08	1	0	0	1	0	0
AAAGCT	13	52	6	46.1968	169018756	100	78081204	312	4	0.281405	1.12562	0.665973	0.00675372	0.00399584	0.24	3.99584e-08	3.99584e-08	1	0	0	1	0	0
AAAGG	9	63	5	46.1968	169018756	100	78081204	315	7	0.194819	1.36373	0.806852	0.00681866	0.00403426	0.35	4.03426e-08	4.03426e-08	1	0	0	1	0	0
AAAGGAAGG	33	176	9	46.1968	169018756	100	78081204	1584	5.33333	0.714336	3.80979	2.25406	0.0342881	0.0202866	0.48	2.02866e-07	2.02866e-07	1	0	0	1	0	0
AAAGGACG	9	36	8	46.1968	169018756	100	78081204	288	4	0.194819	0.779275	0.461058	0.0062342	0.00368847	0.32	3.68847e-08	3.68847e-08	1	0	0	1	0	0
AAAGGAGG	8	38	8	46.1968	169018756	100	78081204	304	4.75	0.173172	0.822568	0.486673	0.00658055	0.00389338	0.38	3.89338e-08	3.89338e-08	1	0	0	1	0	0
AAAGGC	158	1731	6	46.1968	169018756	100	78081204	10386	10.9557	3.42015	37.4702	22.1692	0.224821	0.133015	0.657342	1.33015e-06	1.33015e-06	1	0	0	1	1	0
AAAGGCCAGAAGACAG	2	8	16	46.1968	169018756	100	78081204	128	4	0.0432931	0.173172	0.102457	0.00277076	0.00163932	0.64	1.63932e-08	1.63932e-08	1	0	0	1	1	0
AAAGGCTT	18	138	8	46.1968	169018756	100	78081204	1104	7.66667	0.389638	2.98722	1.76739	0.0238978	0.0141391	0.613333	1.41391e-07	1.41391e-07	1	0	0	1	1	0
AAAGGG	7	30	6	46.1968	169018756	100	78081204	180	4.28571	0.151526	0.649396	0.384215	0.00389638	0.00230529	0.257143	2.30529e-08	2.30529e-08	1	0	0	1	0	0
AAAGGT	6	24	6	46.1968	169018756	100	78081204	144	4	0.129879	0.519517	0.307372	0.0031171	0.00184423	0.24	1.84423e-08	1.84423e-08	1	0	0	1	0	0
AAAGGTCTAGGTCTAG	2	8	16	46.1968	169018756	100	78081204	128	4	0.0432931	0.173172	0.102457	0.00277076	0.00163932	0.64	1.63932e-08	1.63932e-08	1	0	0	1	1	0
AAAGGTGGAAGGTTGC	1	4	16	46.1968	169018756	100	78081204	64	4	0.0216465	0.0865861	0.0512287	0.00138538	0.000819659	0.64	8.19659e-09	8.19659e-09	1	0	0	1	1	0
AAAGGTTGGATTTGGTTCGGTC	1	4	22	46.1968	169018756	100	78081204	88	4	0.0216465	0.0865861	0.0512287	0.0019049	0.00112703	0.88	1.12703e-08	1.12703e-08	1	0	0	1	1	0
AAAGT	10	50	5	46.1968	169018756	100	78081204	250	5	0.216465	1.08233	0.640359	0.00541163	0.00320179	0.25	3.20179e-08	3.20179e-08	1	0	0	1	0	0
AAAGTAACTAGTAACT	5	20	16	46.1968	169018756	100	78081204	320	4	0.108233	0.432931	0.256144	0.00692689	0.0040983	0.64	4.0983e-08	4.0983e-08	1	0	0	1	1	0
AAAGTAG	1	4	7	46.1968	169018756	100	78081204	28	4	0.0216465	0.0865861	0.0512287	0.000606103	0.000358601	0.28	3.58601e-09	3.58601e-09	1	0	0	1	0	0
AAAGTATCT	1	4	9	46.1968	169018756	100	78081204	36	4	0.0216465	0.0865861	0.0512287	0.000779275	0.000461058	0.36	4.61058e-09	4.61058e-09	1	0	0	1	0	0
AAAGTC	291	2601	6	46.1968	169018756	100	78081204	15606	8.93814	6.29914	56.3026	33.3115	0.337816	0.199869	0.536289	1.99869e-06	1.99869e-06	1	0	0	1	1	0
AAAGTCAGG	2	12	9	46.1968	169018756	100	78081204	108	6	0.0432931	0.259758	0.153686	0.00233783	0.00138318	0.54	1.38318e-08	1.38318e-08	1	0	0	1	1	0
AAAGTCAGT	49	251	9	46.1968	169018756	100	78081204	2259	5.12245	1.06068	5.43328	3.2146	0.0488995	0.0289314	0.46102	2.89314e-07	2.89314e-07	1	0	0	1	0	0
AAAGTCAGTGACT	2	8	13	46.1968	169018756	100	78081204	104	4	0.0432931	0.173172	0.102457	0.00225124	0.00133195	0.52	1.33195e-08	1.33195e-08	1	0	0	1	1	0
AAAGTCTCTGGCATG	1	4	15	46.1968	169018756	100	78081204	60	4	0.0216465	0.0865861	0.0512287	0.00129879	0.000768431	0.6	7.68431e-09	7.68431e-09	1	0	0	1	1	0
AAAGTG	1	4	6	46.1968	169018756	100	78081204	24	4	0.0216465	0.0865861	0.0512287	0.000519517	0.000307372	0.24	3.07372e-09	3.07372e-09	1	0	0	1	0	0
AAAGTGG	1	4	7	46.1968	169018756	100	78081204	28	4	0.0216465	0.0865861	0.0512287	0.000606103	0.000358601	0.28	3.58601e-09	3.58601e-09	1	0	0	1	0	0
AAAGTGT	3	12	7	46.1968	169018756	100	78081204	84	4	0.0649396	0.259758	0.153686	0.00181831	0.0010758	0.28	1.0758e-08	1.0758e-08	1	0	0	1	0	0
AAAGTT	4	21	6	46.1968	169018756	100	78081204	126	5.25	0.0865861	0.454577	0.268951	0.00272746	0.0016137	0.315	1.6137e-08	1.6137e-08	1	0	0	1	0	0
AAAGTTAACG	2	8	10	46.1968	169018756	100	78081204	80	4	0.0432931	0.173172	0.102457	0.00173172	0.00102457	0.4	1.02457e-08	1.02457e-08	1	0	0	1	0	0
AAAT	2659	18654	4	46.1968	169018756	100	78081204	74616	7.01542	57.5581	403.794	238.905	1.61518	0.955621	0.280617	9.55621e-06	9.55621e-06	1	0	0	0	0	0
AAATAAATT	3	15	9	46.1968	169018756	100	78081204	135	5	0.0649396	0.324698	0.192108	0.00292228	0.00172897	0.45	1.72897e-08	1.72897e-08	1	0	0	1	0	0
AAATAAC	1	4	7	46.1968	169018756	100	78081204	28	4	0.0216465	0.0865861	0.0512287	0.000606103	0.000358601	0.28	3.58601e-09	3.58601e-09	1	0	0	1	0	0
AAATAAG	55	513	7	46.1968	169018756	100	78081204	3591	9.32727	1.19056	11.1047	6.57008	0.0777327	0.0459906	0.652909	4.59906e-07	4.59906e-07	1	0	0	1	1	0
AAATAAT	13113	157381	7	46.1968	169018756	100	78081204	1101667	12.0019	283.851	3406.75	2015.61	23.8473	14.1092	0.840133	0.000141092	0.000141092	1	1	1	1	1	1
AAATAATAAATAATT	1	6	15	46.1968	169018756	100	78081204	90	6	0.0216465	0.129879	0.0768431	0.00194819	0.00115265	0.9	1.15265e-08	1.15265e-08	1	0	0	1	1	0
AAATAC	37	152	6	46.1968	169018756	100	78081204	912	4.10811	0.800922	3.29027	1.94669	0.0197416	0.0116801	0.246486	1.16801e-07	1.16801e-07	1	0	0	1	0	0
AAATACACAT	4	16	10	46.1968	169018756	100	78081204	160	4	0.0865861	0.346345	0.204915	0.00346345	0.00204915	0.4	2.04915e-08	2.04915e-08	1	0	0	1	0	0
AAATACATAG	2	8	10	46.1968	169018756	100	78081204	80	4	0.0432931	0.173172	0.102457	0.00173172	0.00102457	0.4	1.02457e-08	1.02457e-08	1	0	0	1	0	0
AAATAG	9	36	6	46.1968	169018756	100	78081204	216	4	0.194819	0.779275	0.461058	0.00467565	0.00276635	0.24	2.76635e-08	2.76635e-08	1	0	0	1	0	0
AAATAGAAGTAG	1	5	12	46.1968	169018756	100	78081204	60	5	0.0216465	0.108233	0.0640359	0.00129879	0.000768431	0.6	7.68431e-09	7.68431e-09	1	0	0	1	1	0
AAATAGAGAGAGAGAG	3	12	16	46.1968	169018756	100	78081204	192	4	0.0649396	0.259758	0.153686	0.00415613	0.00245898	0.64	2.45898e-08	2.45898e-08	1	0	0	1	1	0
AAATAGTAGT	2	10	10	46.1968	169018756	100	78081204	100	5	0.0432931	0.216465	0.128072	0.00216465	0.00128072	0.5	1.28072e-08	1.28072e-08	1	0	0	1	0	0
AAATAGTCAGCT	1	6	12	46.1968	169018756	100	78081204	72	6	0.0216465	0.129879	0.0768431	0.00155855	0.000922117	0.72	9.22117e-09	9.22117e-09	1	0	0	1	1	0
AAATAGTTAGCT	1	4	12	46.1968	169018756	100	78081204	48	4	0.0216465	0.0865861	0.0512287	0.00103903	0.000614745	0.48	6.14745e-09	6.14745e-09	1	0	0	1	0	0
AAATAT	26	146	6	46.1968	169018756	100	78081204	876	5.61538	0.56281	3.16039	1.86985	0.0189624	0.0112191	0.336923	1.12191e-07	1.12191e-07	1	0	0	1	0	0
AAATATG	15	60	7	46.1968	169018756	100	78081204	420	4	0.324698	1.29879	0.768431	0.00909154	0.00537902	0.28	5.37902e-08	5.37902e-08	1	0	0	1	0	0
AAATATT	4	30	7	46.1968	169018756	100	78081204	210	7.5	0.0865861	0.649396	0.384215	0.00454577	0.00268951	0.525	2.68951e-08	2.68951e-08	1	0	0	1	1	0
AAATC	23	146	5	46.1968	169018756	100	78081204	730	6.34783	0.49787	3.16039	1.86985	0.015802	0.00934924	0.317391	9.34924e-08	9.34924e-08	1	0	0	1	0	0
AAATCAAT	16	70	8	46.1968	169018756	100	78081204	560	4.375	0.346345	1.51526	0.896503	0.0121221	0.00717202	0.35	7.17202e-08	7.17202e-08	1	0	0	1	0	0
AAATCATATAGAAGAAGC	2	9	18	46.1968	169018756	100	78081204	162	4.5	0.0432931	0.194819	0.115265	0.00350674	0.00207476	0.81	2.07476e-08	2.07476e-08	1	0	0	1	1	0
AAATCC	9	37	6	46.1968	169018756	100	78081204	222	4.11111	0.194819	0.800922	0.473866	0.00480553	0.00284319	0.246667	2.84319e-08	2.84319e-08	1	0	0	1	0	0
AAATCCG	1	4	7	46.1968	169018756	100	78081204	28	4	0.0216465	0.0865861	0.0512287	0.000606103	0.000358601	0.28	3.58601e-09	3.58601e-09	1	0	0	1	0	0
AAATCCGAGC	3	12	10	46.1968	169018756	100	78081204	120	4	0.0649396	0.259758	0.153686	0.00259758	0.00153686	0.4	1.53686e-08	1.53686e-08	1	0	0	1	0	0
AAATCCTCATCAACT	2	8	15	46.1968	169018756	100	78081204	120	4	0.0432931	0.173172	0.102457	0.00259758	0.00153686	0.6	1.53686e-08	1.53686e-08	1	0	0	1	1	0
AAATCG	13	52	6	46.1968	169018756	100	78081204	312	4	0.281405	1.12562	0.665973	0.00675372	0.00399584	0.24	3.99584e-08	3.99584e-08	1	0	0	1	0	0
AAATCT	8	35	6	46.1968	169018756	100	78081204	210	4.375	0.173172	0.757629	0.448251	0.00454577	0.00268951	0.2625	2.68951e-08	2.68951e-08	1	0	0	1	0	0
AAATCTC	1	5	7	46.1968	169018756	100	78081204	35	5	0.0216465	0.108233	0.0640359	0.000757629	0.000448251	0.35	4.48251e-09	4.48251e-09	1	0	0	1	0	0
AAATCTT	3	12	7	46.1968	169018756	100	78081204	84	4	0.0649396	0.259758	0.153686	0.00181831	0.0010758	0.28	1.0758e-08	1.0758e-08	1	0	0	1	0	0
AAATG	372	2074	5	46.1968	169018756	100	78081204	10370	5.57527	8.05251	44.8949	26.5621	0.224475	0.13281	0.278763	1.3281e-06	1.3281e-06	1	0	0	1	0	0
AAATGAAATTG	14	64	11	46.1968	169018756	100	78081204	704	4.57143	0.303051	1.38538	0.819659	0.0152392	0.00901625	0.502857	9.01625e-08	9.01625e-08	1	0	0	1	1	0
AAATGAAT	7	70	8	46.1968	169018756	100	78081204	560	10	0.151526	1.51526	0.896503	0.0121221	0.00717202	0.8	7.17202e-08	7.17202e-08	1	0	0	1	1	0
AAATGAATG	319	2655	9	46.1968	169018756	100	78081204	23895	8.32288	6.90524	57.4716	34.0031	0.517244	0.306028	0.74906	3.06028e-06	3.06028e-06	1	0	0	1	1	0
AAATGAT	451	5978	7	46.1968	169018756	100	78081204	41846	13.255	9.76259	129.403	76.5613	0.905821	0.535929	0.927849	5.35929e-06	5.35929e-06	1	0	0	1	1	0
AAATGC	5	20	6	46.1968	169018756	100	78081204	120	4	0.108233	0.432931	0.256144	0.00259758	0.00153686	0.24	1.53686e-08	1.53686e-08	1	0	0	1	0	0
AAATGCAG	2	8	8	46.1968	169018756	100	78081204	64	4	0.0432931	0.173172	0.102457	0.00138538	0.000819659	0.32	8.19659e-09	8.19659e-09	1	0	0	1	0	0
AAATGG	115	1183	6	46.1968	169018756	100	78081204	7098	10.287	2.48935	25.6079	15.1509	0.153647	0.0909054	0.617217	9.09054e-07	9.09054e-07	1	0	0	1	1	0
AAATGGAATGG	105	718	11	46.1968	169018756	100	78081204	7898	6.8381	2.27289	15.5422	9.19555	0.170964	0.101151	0.75219	1.01151e-06	1.01151e-06	1	0	0	1	1	0
AAATGGATC	1	11	9	46.1968	169018756	100	78081204	99	11	0.0216465	0.238112	0.140879	0.00214301	0.00126791	0.99	1.26791e-08	1.26791e-08	1	0	0	1	1	0
AAATGGTATCG	5	32	11	46.1968	169018756	100	78081204	352	6.4	0.108233	0.692689	0.40983	0.00761958	0.00450813	0.704	4.50813e-08	4.50813e-08	1	0	0	1	1	0
AAATGGTTG	1	9	9	46.1968	169018756	100	78081204	81	9	0.0216465	0.194819	0.115265	0.00175337	0.00103738	0.81	1.03738e-08	1.03738e-08	1	0	0	1	1	0
AAATGT	17	74	6	46.1968	169018756	100	78081204	444	4.35294	0.367991	1.60184	0.947731	0.00961106	0.00568639	0.261176	5.68639e-08	5.68639e-08	1	0	0	1	0	0
AAATGTCACCGTGAGGATGAC	2	8	21	46.1968	169018756	100	78081204	168	4	0.0432931	0.173172	0.102457	0.00363662	0.00215161	0.84	2.15161e-08	2.15161e-08	1	0	0	1	1	0
AAATGTG	1	4	7	46.1968	169018756	100	78081204	28	4	0.0216465	0.0865861	0.0512287	0.000606103	0.000358601	0.28	3.58601e-09	3.58601e-09	1	0	0	1	0	0
AAATGTT	25	291	7	46.1968	169018756	100	78081204	2037	11.64	0.541163	6.29914	3.72689	0.044094	0.0260882	0.8148	2.60882e-07	2.60882e-07	1	0	0	1	1	0
AAATT	14	76	5	46.1968	169018756	100	78081204	380	5.42857	0.303051	1.64514	0.973346	0.00822568	0.00486673	0.271429	4.86673e-08	4.86673e-08	1	0	0	1	0	0
AAATTAT	12	109	7	46.1968	169018756	100	78081204	763	9.08333	0.259758	2.35947	1.39598	0.0165163	0.00977188	0.635833	9.77188e-08	9.77188e-08	1	0	0	1	1	0
AAATTC	52	219	6	46.1968	169018756	100	78081204	1314	4.21154	1.12562	4.74059	2.80477	0.0284435	0.0168286	0.252692	1.68286e-07	1.68286e-07	1	0	0	1	0	0
AAATTG	15	63	6	46.1968	169018756	100	78081204	378	4.2	0.324698	1.36373	0.806852	0.00818239	0.00484111	0.252	4.84111e-08	4.84111e-08	1	0	0	1	0	0
AAATTGAATTG	24	136	11	46.1968	169018756	100	78081204	1496	5.66667	0.519517	2.94393	1.74178	0.0323832	0.0191595	0.623333	1.91595e-07	1.91595e-07	1	0	0	1	1	0
AAATTGG	1	5	7	46.1968	169018756	100	78081204	35	5	0.0216465	0.108233	0.0640359	0.000757629	0.000448251	0.35	4.48251e-09	4.48251e-09	1	0	0	1	0	0
AAATTGT	4	19	7	46.1968	169018756	100	78081204	133	4.75	0.0865861	0.411284	0.243336	0.00287899	0.00170335	0.3325	1.70335e-08	1.70335e-08	1	0	0	1	0	0
AAATTT	7	29	6	46.1968	169018756	100	78081204	174	4.14286	0.151526	0.62775	0.371408	0.0037665	0.00222845	0.248571	2.22845e-08	2.22845e-08	1	0	0	1	0	0
AAC	466	4412	3	46.1968	169018756	100	78081204	13236	9.46781	10.0873	95.5045	56.5053	0.286514	0.169516	0.284034	1.69516e-06	1.69516e-06	1	0	0	0	0	0
AACAACC	67	672	7	46.1968	169018756	100	78081204	4704	10.0299	1.45032	14.5465	8.60642	0.101825	0.060245	0.70209	6.0245e-07	6.0245e-07	1	0	0	1	1	0
AACAACGAGCTATAC	9	39	15	46.1968	169018756	100	78081204	585	4.33333	0.194819	0.844215	0.49948	0.0126632	0.0074922	0.65	7.4922e-08	7.4922e-08	1	0	0	1	1	0
AACAAG	340	4517	6	46.1968	169018756	100	78081204	27102	13.2853	7.35982	97.7774	57.85	0.586664	0.3471	0.797118	3.471e-06	3.471e-06	1	0	0	1	1	0
AACAAGAACAAT	50	203	12	46.1968	169018756	100	78081204	2436	4.06	1.08233	4.39425	2.59986	0.052731	0.0311983	0.4872	3.11983e-07	3.11983e-07	1	0	0	1	0	0
AACAAGAAG	27	180	9	46.1968	169018756	100	78081204	1620	6.66667	0.584456	3.89638	2.30529	0.0350674	0.0207476	0.6	2.07476e-07	2.07476e-07	1	0	0	1	1	0
AACAAGAC	282	2645	8	46.1968	169018756	100	78081204	21160	9.37943	6.10432	57.2551	33.875	0.458041	0.271	0.750355	2.71e-06	2.71e-06	1	0	0	1	1	0
AACAAGATC	7	33	9	46.1968	169018756	100	78081204	297	4.71429	0.151526	0.714336	0.422637	0.00642902	0.00380373	0.424286	3.80373e-08	3.80373e-08	1	0	0	1	0	0
AACAAGG	399	4166	7	46.1968	169018756	100	78081204	29162	10.4411	8.63697	90.1795	53.3547	0.631256	0.373483	0.730877	3.73483e-06	3.73483e-06	1	0	0	1	1	0
AACAAGT	2	14	7	46.1968	169018756	100	78081204	98	7	0.0432931	0.303051	0.179301	0.00212136	0.0012551	0.49	1.2551e-08	1.2551e-08	1	0	0	1	0	0
AACAAGTG	25	135	8	46.1968	169018756	100	78081204	1080	5.4	0.541163	2.92228	1.72897	0.0233783	0.0138318	0.432	1.38318e-07	1.38318e-07	1	0	0	1	0	0
AACAAT	29793	449624	6	46.1968	169018756	100	78081204	2697744	15.0916	644.915	9732.8	5758.42	58.3968	34.5505	0.905496	0.000345505	0.000345505	1	1	1	1	1	1
AACAATGACAAT	8	36	12	46.1968	169018756	100	78081204	432	4.5	0.173172	0.779275	0.461058	0.0093513	0.0055327	0.54	5.5327e-08	5.5327e-08	1	0	0	1	1	0
AACAATTGTCACAGTG	29	145	16	46.1968	169018756	100	78081204	2320	5	0.62775	3.13875	1.85704	0.05022	0.0297127	0.8	2.97127e-07	2.97127e-07	1	0	0	1	1	0
AACAC	36	210	5	46.1968	169018756	100	78081204	1050	5.83333	0.779275	4.54577	2.68951	0.0227289	0.0134475	0.291667	1.34475e-07	1.34475e-07	1	0	0	1	0	0
AACACAC	3	12	7	46.1968	169018756	100	78081204	84	4	0.0649396	0.259758	0.153686	0.00181831	0.0010758	0.28	1.0758e-08	1.0758e-08	1	0	0	1	0	0
AACACAT	2	18	7	46.1968	169018756	100	78081204	126	9	0.0432931	0.389638	0.230529	0.00272746	0.0016137	0.63	1.6137e-08	1.6137e-08	1	0	0	1	1	0
AACACC	80	706	6	46.1968	169018756	100	78081204	4236	8.825	1.73172	15.2825	9.04187	0.0916947	0.0542512	0.5295	5.42512e-07	5.42512e-07	1	0	0	1	1	0
AACACCG	6	24	7	46.1968	169018756	100	78081204	168	4	0.129879	0.519517	0.307372	0.00363662	0.00215161	0.28	2.15161e-08	2.15161e-08	1	0	0	1	0	0
AACACCGAC	11	47	9	46.1968	169018756	100	78081204	423	4.27273	0.238112	1.01739	0.601937	0.00915648	0.00541744	0.384545	5.41744e-08	5.41744e-08	1	0	0	1	0	0
AACACCTTCCAC	2	8	12	46.1968	169018756	100	78081204	96	4	0.0432931	0.173172	0.102457	0.00207807	0.00122949	0.48	1.22949e-08	1.22949e-08	1	0	0	1	0	0
AACACG	15	66	6	46.1968	169018756	100	78081204	396	4.4	0.324698	1.42867	0.845274	0.00857203	0.00507164	0.264	5.07164e-08	5.07164e-08	1	0	0	1	0	0
AACACGG	3	12	7	46.1968	169018756	100	78081204	84	4	0.0649396	0.259758	0.153686	0.00181831	0.0010758	0.28	1.0758e-08	1.0758e-08	1	0	0	1	0	0
AACACTC	2	8	7	46.1968	169018756	100	78081204	56	4	0.0432931	0.173172	0.102457	0.00121221	0.000717202	0.28	7.17202e-09	7.17202e-09	1	0	0	1	0	0
AACACTG	4	24	7	46.1968	169018756	100	78081204	168	6	0.0865861	0.519517	0.307372	0.00363662	0.00215161	0.42	2.15161e-08	2.15161e-08	1	0	0	1	0	0
AACACTGGCGGTGTCCTG	2	8	18	46.1968	169018756	100	78081204	144	4	0.0432931	0.173172	0.102457	0.0031171	0.00184423	0.72	1.84423e-08	1.84423e-08	1	0	0	1	1	0
AACACTTC	1	4	8	46.1968	169018756	100	78081204	32	4	0.0216465	0.0865861	0.0512287	0.000692689	0.00040983	0.32	4.0983e-09	4.0983e-09	1	0	0	1	0	0
AACAG	5	29	5	46.1968	169018756	100	78081204	145	5.8	0.108233	0.62775	0.371408	0.00313875	0.00185704	0.29	1.85704e-08	1.85704e-08	1	0	0	1	0	0
AACAGAC	1059	10711	7	46.1968	169018756	100	78081204	74977	10.1143	22.9237	231.856	137.178	1.62299	0.960244	0.707998	9.60244e-06	9.60244e-06	1	0	0	1	1	0
AACAGACAG	29	197	9	46.1968	169018756	100	78081204	1773	6.7931	0.62775	4.26437	2.52301	0.0383793	0.0227071	0.611379	2.27071e-07	2.27071e-07	1	0	0	1	1	0
AACAGACAGTC	2	10	11	46.1968	169018756	100	78081204	110	5	0.0432931	0.216465	0.128072	0.00238112	0.00140879	0.55	1.40879e-08	1.40879e-08	1	0	0	1	1	0
AACAGACG	2	12	8	46.1968	169018756	100	78081204	96	6	0.0432931	0.259758	0.153686	0.00207807	0.00122949	0.48	1.22949e-08	1.22949e-08	1	0	0	1	0	0
AACAGC	412	3256	6	46.1968	169018756	100	78081204	19536	7.90291	8.91837	70.4811	41.7002	0.422887	0.250201	0.474175	2.50201e-06	2.50201e-06	1	0	0	1	0	0
AACAGCC	14	56	7	46.1968	169018756	100	78081204	392	4	0.303051	1.21221	0.717202	0.00848544	0.00502041	0.28	5.02041e-08	5.02041e-08	1	0	0	1	0	0
AACAGCGTCGTCGGACGAC	1	5	19	46.1968	169018756	100	78081204	95	5	0.0216465	0.108233	0.0640359	0.00205642	0.00121668	0.95	1.21668e-08	1.21668e-08	1	0	0	1	1	0
AACAGG	3	12	6	46.1968	169018756	100	78081204	72	4	0.0649396	0.259758	0.153686	0.00155855	0.000922117	0.24	9.22117e-09	9.22117e-09	1	0	0	1	0	0
AACAGGGACAGG	1	5	12	46.1968	169018756	100	78081204	60	5	0.0216465	0.108233	0.0640359	0.00129879	0.000768431	0.6	7.68431e-09	7.68431e-09	1	0	0	1	1	0
AACAGT	8	34	6	46.1968	169018756	100	78081204	204	4.25	0.173172	0.735982	0.435444	0.00441589	0.00261266	0.255	2.61266e-08	2.61266e-08	1	0	0	1	0	0
AACAGTC	756	8055	7	46.1968	169018756	100	78081204	56385	10.6548	16.3648	174.363	103.162	1.22054	0.722133	0.745833	7.22133e-06	7.22133e-06	1	0	0	1	1	0
AACAGTCAC	6	25	9	46.1968	169018756	100	78081204	225	4.16667	0.129879	0.541163	0.320179	0.00487047	0.00288162	0.375	2.88162e-08	2.88162e-08	1	0	0	1	0	0
AACAGTCG	14	63	8	46.1968	169018756	100	78081204	504	4.5	0.303051	1.36373	0.806852	0.0109099	0.00645482	0.36	6.45482e-08	6.45482e-08	1	0	0	1	0	0
AACAGTG	132	1233	7	46.1968	169018756	100	78081204	8631	9.34091	2.85734	26.6902	15.7913	0.186831	0.110539	0.653864	1.10539e-06	1.10539e-06	1	0	0	1	1	0
AACAGTTCTCCTAG	1	5	14	46.1968	169018756	100	78081204	70	5	0.0216465	0.108233	0.0640359	0.00151526	0.000896503	0.7	8.96503e-09	8.96503e-09	1	0	0	1	1	0
AACAT	4	41	5	46.1968	169018756	100	78081204	205	10.25	0.0865861	0.887508	0.525094	0.00443754	0.00262547	0.5125	2.62547e-08	2.62547e-08	1	0	0	1	1	0
AACATAC	4	16	7	46.1968	169018756	100	78081204	112	4	0.0865861	0.346345	0.204915	0.00242441	0.0014344	0.28	1.4344e-08	1.4344e-08	1	0	0	1	0	0
AACATACCAT	3	12	10	46.1968	169018756	100	78081204	120	4	0.0649396	0.259758	0.153686	0.00259758	0.00153686	0.4	1.53686e-08	1.53686e-08	1	0	0	1	0	0
AACATAG	3	16	7	46.1968	169018756	100	78081204	112	5.33333	0.0649396	0.346345	0.204915	0.00242441	0.0014344	0.373333	1.4344e-08	1.4344e-08	1	0	0	1	0	0
AACATAGAAT	8	42	10	46.1968	169018756	100	78081204	420	5.25	0.173172	0.909154	0.537902	0.00909154	0.00537902	0.525	5.37902e-08	5.37902e-08	1	0	0	1	1	0
AACATC	21	87	6	46.1968	169018756	100	78081204	522	4.14286	0.454577	1.88325	1.11422	0.0112995	0.00668535	0.248571	6.68535e-08	6.68535e-08	1	0	0	1	0	0
AACATCCAT	2	8	9	46.1968	169018756	100	78081204	72	4	0.0432931	0.173172	0.102457	0.00155855	0.000922117	0.36	9.22117e-09	9.22117e-09	1	0	0	1	0	0
AACATG	810	10421	6	46.1968	169018756	100	78081204	62526	12.8654	17.5337	225.579	133.464	1.35347	0.800782	0.771926	8.00782e-06	8.00782e-06	1	0	0	1	1	0
AACATGG	9	36	7	46.1968	169018756	100	78081204	252	4	0.194819	0.779275	0.461058	0.00545493	0.00322741	0.28	3.22741e-08	3.22741e-08	1	0	0	1	0	0
AACATGGAT	1	4	9	46.1968	169018756	100	78081204	36	4	0.0216465	0.0865861	0.0512287	0.000779275	0.000461058	0.36	4.61058e-09	4.61058e-09	1	0	0	1	0	0
AACATGGC	1	4	8	46.1968	169018756	100	78081204	32	4	0.0216465	0.0865861	0.0512287	0.000692689	0.00040983	0.32	4.0983e-09	4.0983e-09	1	0	0	1	0	0
AACATT	1	4	6	46.1968	169018756	100	78081204	24	4	0.0216465	0.0865861	0.0512287	0.000519517	0.000307372	0.24	3.07372e-09	3.07372e-09	1	0	0	1	0	0
AACATTG	1	4	7	46.1968	169018756	100	78081204	28	4	0.0216465	0.0865861	0.0512287	0.000606103	0.000358601	0.28	3.58601e-09	3.58601e-09	1	0	0	1	0	0
AACC	126	778	4	46.1968	169018756	100	78081204	3112	6.1746	2.72746	16.841	9.96399	0.067364	0.0398559	0.246984	3.98559e-07	3.98559e-07	1	0	0	0	0	0
AACCAACCC	1	5	9	46.1968	169018756	100	78081204	45	5	0.0216465	0.108233	0.0640359	0.000974094	0.000576323	0.45	5.76323e-09	5.76323e-09	1	0	0	1	0	0
AACCAC	16	66	6	46.1968	169018756	100	78081204	396	4.125	0.346345	1.42867	0.845274	0.00857203	0.00507164	0.2475	5.07164e-08	5.07164e-08	1	0	0	1	0	0
AACCACCACCTC	2	8	12	46.1968	169018756	100	78081204	96	4	0.0432931	0.173172	0.102457	0.00207807	0.00122949	0.48	1.22949e-08	1.22949e-08	1	0	0	1	0	0
AACCAG	16	70	6	46.1968	169018756	100	78081204	420	4.375	0.346345	1.51526	0.896503	0.00909154	0.00537902	0.2625	5.37902e-08	5.37902e-08	1	0	0	1	0	0
AACCAGC	13	52	7	46.1968	169018756	100	78081204	364	4	0.281405	1.12562	0.665973	0.00787934	0.00466181	0.28	4.66181e-08	4.66181e-08	1	0	0	1	0	0
AACCAGG	1	5	7	46.1968	169018756	100	78081204	35	5	0.0216465	0.108233	0.0640359	0.000757629	0.000448251	0.35	4.48251e-09	4.48251e-09	1	0	0	1	0	0
AACCAGGCGACATGAGCCT	65	267	19	46.1968	169018756	100	78081204	5073	4.10769	1.40702	5.77962	3.41952	0.109813	0.0649708	0.780462	6.49708e-07	6.49708e-07	1	0	0	1	1	0
AACCAGT	2	8	7	46.1968	169018756	100	78081204	56	4	0.0432931	0.173172	0.102457	0.00121221	0.000717202	0.28	7.17202e-09	7.17202e-09	1	0	0	1	0	0
AACCAT	3	14	6	46.1968	169018756	100	78081204	84	4.66667	0.0649396	0.303051	0.179301	0.00181831	0.0010758	0.28	1.0758e-08	1.0758e-08	1	0	0	1	0	0
AACCATC	6	24	7	46.1968	169018756	100	78081204	168	4	0.129879	0.519517	0.307372	0.00363662	0.00215161	0.28	2.15161e-08	2.15161e-08	1	0	0	1	0	0
AACCATG	3	12	7	46.1968	169018756	100	78081204	84	4	0.0649396	0.259758	0.153686	0.00181831	0.0010758	0.28	1.0758e-08	1.0758e-08	1	0	0	1	0	0
AACCC	16	81	5	46.1968	169018756	100	78081204	405	5.0625	0.346345	1.75337	1.03738	0.00876685	0.00518691	0.253125	5.18691e-08	5.18691e-08	1	0	0	1	0	0
AACCCC	5	20	6	46.1968	169018756	100	78081204	120	4	0.108233	0.432931	0.256144	0.00259758	0.00153686	0.24	1.53686e-08	1.53686e-08	1	0	0	1	0	0
AACCCCG	1	5	7	46.1968	169018756	100	78081204	35	5	0.0216465	0.108233	0.0640359	0.000757629	0.000448251	0.35	4.48251e-09	4.48251e-09	1	0	0	1	0	0
AACCCCT	5	40	7	46.1968	169018756	100	78081204	280	8	0.108233	0.865861	0.512287	0.00606103	0.00358601	0.56	3.58601e-08	3.58601e-08	1	0	0	1	1	0
AACCCG	5	20	6	46.1968	169018756	100	78081204	120	4	0.108233	0.432931	0.256144	0.00259758	0.00153686	0.24	1.53686e-08	1.53686e-08	1	0	0	1	0	0
AACCCGC	1	4	7	46.1968	169018756	100	78081204	28	4	0.0216465	0.0865861	0.0512287	0.000606103	0.000358601	0.28	3.58601e-09	3.58601e-09	1	0	0	1	0	0
AACCCT	6	39	6	46.1968	169018756	100	78081204	234	6.5	0.129879	0.844215	0.49948	0.00506529	0.00299688	0.39	2.99688e-08	2.99688e-08	1	0	0	1	0	0
AACCCTC	1	11	7	46.1968	169018756	100	78081204	77	11	0.0216465	0.238112	0.140879	0.00166678	0.000986153	0.77	9.86153e-09	9.86153e-09	1	0	0	1	1	0
AACCG	20	107	5	46.1968	169018756	100	78081204	535	5.35	0.432931	2.31618	1.37037	0.0115809	0.00685184	0.2675	6.85184e-08	6.85184e-08	1	0	0	1	0	0
AACCGAACTTGATGATGTCATC	2	8	22	46.1968	169018756	100	78081204	176	4	0.0432931	0.173172	0.102457	0.00380979	0.00225406	0.88	2.25406e-08	2.25406e-08	1	0	0	1	1	0
AACCGAC	1	4	7	46.1968	169018756	100	78081204	28	4	0.0216465	0.0865861	0.0512287	0.000606103	0.000358601	0.28	3.58601e-09	3.58601e-09	1	0	0	1	0	0
AACCGAG	1	6	7	46.1968	169018756	100	78081204	42	6	0.0216465	0.129879	0.0768431	0.000909154	0.000537902	0.42	5.37902e-09	5.37902e-09	1	0	0	1	0	0
AACCGC	3	12	6	46.1968	169018756	100	78081204	72	4	0.0649396	0.259758	0.153686	0.00155855	0.000922117	0.24	9.22117e-09	9.22117e-09	1	0	0	1	0	0
AACCGG	7	28	6	46.1968	169018756	100	78081204	168	4	0.151526	0.606103	0.358601	0.00363662	0.00215161	0.24	2.15161e-08	2.15161e-08	1	0	0	1	0	0
AACCGT	1	4	6	46.1968	169018756	100	78081204	24	4	0.0216465	0.0865861	0.0512287	0.000519517	0.000307372	0.24	3.07372e-09	3.07372e-09	1	0	0	1	0	0
AACCGTC	3	12	7	46.1968	169018756	100	78081204	84	4	0.0649396	0.259758	0.153686	0.00181831	0.0010758	0.28	1.0758e-08	1.0758e-08	1	0	0	1	0	0
AACCT	315	1625	5	46.1968	169018756	100	78081204	8125	5.15873	6.81866	35.1756	20.8117	0.175878	0.104058	0.257937	1.04058e-06	1.04058e-06	1	0	0	1	0	0
AACCTAGCT	47	198	9	46.1968	169018756	100	78081204	1782	4.21277	1.01739	4.28601	2.53582	0.0385741	0.0228224	0.379149	2.28224e-07	2.28224e-07	1	0	0	1	0	0
AACCTATCT	32	139	9	46.1968	169018756	100	78081204	1251	4.34375	0.692689	3.00887	1.7802	0.0270798	0.0160218	0.390937	1.60218e-07	1.60218e-07	1	0	0	1	0	0
AACCTATCTAACCTGGCT	4	16	18	46.1968	169018756	100	78081204	288	4	0.0865861	0.346345	0.204915	0.0062342	0.00368847	0.72	3.68847e-08	3.68847e-08	1	0	0	1	1	0
AACCTC	7	28	6	46.1968	169018756	100	78081204	168	4	0.151526	0.606103	0.358601	0.00363662	0.00215161	0.24	2.15161e-08	2.15161e-08	1	0	0	1	0	0
AACCTG	22	98	6	46.1968	169018756	100	78081204	588	4.45455	0.476224	2.12136	1.2551	0.0127282	0.00753062	0.267273	7.53062e-08	7.53062e-08	1	0	0	1	0	0
AACCTGTAC	3	14	9	46.1968	169018756	100	78081204	126	4.66667	0.0649396	0.303051	0.179301	0.00272746	0.0016137	0.42	1.6137e-08	1.6137e-08	1	0	0	1	0	0
AACCTT	1	4	6	46.1968	169018756	100	78081204	24	4	0.0216465	0.0865861	0.0512287	0.000519517	0.000307372	0.24	3.07372e-09	3.07372e-09	1	0	0	1	0	0
AACG	61	387	4	46.1968	169018756	100	78081204	1548	6.34426	1.32044	8.37721	4.95638	0.0335088	0.0198255	0.25377	1.98255e-07	1.98255e-07	1	0	0	0	0	0
AACGAAG	1	4	7	46.1968	169018756	100	78081204	28	4	0.0216465	0.0865861	0.0512287	0.000606103	0.000358601	0.28	3.58601e-09	3.58601e-09	1	0	0	1	0	0
AACGAAT	3	12	7	46.1968	169018756	100	78081204	84	4	0.0649396	0.259758	0.153686	0.00181831	0.0010758	0.28	1.0758e-08	1.0758e-08	1	0	0	1	0	0
AACGAATG	2	8	8	46.1968	169018756	100	78081204	64	4	0.0432931	0.173172	0.102457	0.00138538	0.000819659	0.32	8.19659e-09	8.19659e-09	1	0	0	1	0	0
AACGAATTC	2	12	9	46.1968	169018756	100	78081204	108	6	0.0432931	0.259758	0.153686	0.00233783	0.00138318	0.54	1.38318e-08	1.38318e-08	1	0	0	1	1	0
AACGAC	614	4959	6	46.1968	169018756	100	78081204	29754	8.07655	13.291	107.345	63.5108	0.644071	0.381065	0.484593	3.81065e-06	3.81065e-06	1	0	0	1	0	0
AACGACC	10	42	7	46.1968	169018756	100	78081204	294	4.2	0.216465	0.909154	0.537902	0.00636408	0.00376531	0.294	3.76531e-08	3.76531e-08	1	0	0	1	0	0
AACGACCAGTCGCTTAC	80	325	17	46.1968	169018756	100	78081204	5525	4.0625	1.73172	7.03512	4.16233	0.119597	0.0707597	0.690625	7.07597e-07	7.07597e-07	1	0	0	1	1	0
AACGACCGTC	1	5	10	46.1968	169018756	100	78081204	50	5	0.0216465	0.108233	0.0640359	0.00108233	0.000640359	0.5	6.40359e-09	6.40359e-09	1	0	0	1	0	0
AACGACG	38	253	7	46.1968	169018756	100	78081204	1771	6.65789	0.822568	5.47657	3.24022	0.038336	0.0226815	0.466053	2.26815e-07	2.26815e-07	1	0	0	1	0	0
AACGACGAC	44	178	9	46.1968	169018756	100	78081204	1602	4.04545	0.952448	3.85308	2.27968	0.0346777	0.0205171	0.364091	2.05171e-07	2.05171e-07	1	0	0	1	0	0
AACGACGGC	1	4	9	46.1968	169018756	100	78081204	36	4	0.0216465	0.0865861	0.0512287	0.000779275	0.000461058	0.36	4.61058e-09	4.61058e-09	1	0	0	1	0	0
AACGACTG	34	155	8	46.1968	169018756	100	78081204	1240	4.55882	0.735982	3.35521	1.98511	0.0268417	0.0158809	0.364706	1.58809e-07	1.58809e-07	1	0	0	1	0	0
AACGAG	102	999	6	46.1968	169018756	100	78081204	5994	9.79412	2.20795	21.6249	12.7944	0.129749	0.0767662	0.587647	7.67662e-07	7.67662e-07	1	0	0	1	1	0
AACGAGAATAGTCTCG	160	706	16	46.1968	169018756	100	78081204	11296	4.4125	3.46345	15.2825	9.04187	0.244519	0.14467	0.706	1.4467e-06	1.4467e-06	1	0	0	1	1	0
AACGAGC	7	30	7	46.1968	169018756	100	78081204	210	4.28571	0.151526	0.649396	0.384215	0.00454577	0.00268951	0.3	2.68951e-08	2.68951e-08	1	0	0	1	0	0
AACGAGG	228	2027	7	46.1968	169018756	100	78081204	14189	8.89035	4.93541	43.8775	25.9602	0.307143	0.181721	0.622325	1.81721e-06	1.81721e-06	1	0	0	1	1	0
AACGAGT	16	78	7	46.1968	169018756	100	78081204	546	4.875	0.346345	1.68843	0.99896	0.011819	0.00699272	0.34125	6.99272e-08	6.99272e-08	1	0	0	1	0	0
AACGAT	1	4	6	46.1968	169018756	100	78081204	24	4	0.0216465	0.0865861	0.0512287	0.000519517	0.000307372	0.24	3.07372e-09	3.07372e-09	1	0	0	1	0	0
AACGATC	3	13	7	46.1968	169018756	100	78081204	91	4.33333	0.0649396	0.281405	0.166493	0.00196983	0.00116545	0.303333	1.16545e-08	1.16545e-08	1	0	0	1	0	0
AACGATTG	1	4	8	46.1968	169018756	100	78081204	32	4	0.0216465	0.0865861	0.0512287	0.000692689	0.00040983	0.32	4.0983e-09	4.0983e-09	1	0	0	1	0	0
AACGC	11	61	5	46.1968	169018756	100	78081204	305	5.54545	0.238112	1.32044	0.781238	0.00660219	0.00390619	0.277273	3.90619e-08	3.90619e-08	1	0	0	1	0	0
AACGCAGAT	2	8	9	46.1968	169018756	100	78081204	72	4	0.0432931	0.173172	0.102457	0.00155855	0.000922117	0.36	9.22117e-09	9.22117e-09	1	0	0	1	0	0
AACGCC	28	124	6	46.1968	169018756	100	78081204	744	4.42857	0.606103	2.68417	1.58809	0.016105	0.00952854	0.265714	9.52854e-08	9.52854e-08	1	0	0	1	0	0
AACGCCACGGCCGCCCC	1	4	17	46.1968	169018756	100	78081204	68	4	0.0216465	0.0865861	0.0512287	0.00147196	0.000870888	0.68	8.70888e-09	8.70888e-09	1	0	0	1	1	0
AACGCCC	4	16	7	46.1968	169018756	100	78081204	112	4	0.0865861	0.346345	0.204915	0.00242441	0.0014344	0.28	1.4344e-08	1.4344e-08	1	0	0	1	0	0
AACGCCCCACGGC	1	6	13	46.1968	169018756	100	78081204	78	6	0.0216465	0.129879	0.0768431	0.00168843	0.00099896	0.78	9.9896e-09	9.9896e-09	1	0	0	1	1	0
AACGCCG	3	12	7	46.1968	169018756	100	78081204	84	4	0.0649396	0.259758	0.153686	0.00181831	0.0010758	0.28	1.0758e-08	1.0758e-08	1	0	0	1	0	0
AACGCG	12	48	6	46.1968	169018756	100	78081204	288	4	0.259758	1.03903	0.614745	0.0062342	0.00368847	0.24	3.68847e-08	3.68847e-08	1	0	0	1	0	0
AACGCGC	1	4	7	46.1968	169018756	100	78081204	28	4	0.0216465	0.0865861	0.0512287	0.000606103	0.000358601	0.28	3.58601e-09	3.58601e-09	1	0	0	1	0	0
AACGCT	3	12	6	46.1968	169018756	100	78081204	72	4	0.0649396	0.259758	0.153686	0.00155855	0.000922117	0.24	9.22117e-09	9.22117e-09	1	0	0	1	0	0
AACGCTCTC	1	4	9	46.1968	169018756	100	78081204	36	4	0.0216465	0.0865861	0.0512287	0.000779275	0.000461058	0.36	4.61058e-09	4.61058e-09	1	0	0	1	0	0
AACGCTTCGCT	3	15	11	46.1968	169018756	100	78081204	165	5	0.0649396	0.324698	0.192108	0.00357168	0.00211318	0.55	2.11318e-08	2.11318e-08	1	0	0	1	1	0
AACGGACG	73	529	8	46.1968	169018756	100	78081204	4232	7.24658	1.5802	11.451	6.775	0.0916081	0.0542	0.579726	5.42e-07	5.42e-07	1	0	0	1	1	0
AACGGAG	2	8	7	46.1968	169018756	100	78081204	56	4	0.0432931	0.173172	0.102457	0.00121221	0.000717202	0.28	7.17202e-09	7.17202e-09	1	0	0	1	0	0
AACGGC	44	180	6	46.1968	169018756	100	78081204	1080	4.09091	0.952448	3.89638	2.30529	0.0233783	0.0138318	0.245455	1.38318e-07	1.38318e-07	1	0	0	1	0	0
AACGGCG	1	4	7	46.1968	169018756	100	78081204	28	4	0.0216465	0.0865861	0.0512287	0.000606103	0.000358601	0.28	3.58601e-09	3.58601e-09	1	0	0	1	0	0
AACGGG	4	16	6	46.1968	169018756	100	78081204	96	4	0.0865861	0.346345	0.204915	0.00207807	0.00122949	0.24	1.22949e-08	1.22949e-08	1	0	0	1	0	0
AACGGGC	4	16	7	46.1968	169018756	100	78081204	112	4	0.0865861	0.346345	0.204915	0.00242441	0.0014344	0.28	1.4344e-08	1.4344e-08	1	0	0	1	0	0
AACGGT	9	37	6	46.1968	169018756	100	78081204	222	4.11111	0.194819	0.800922	0.473866	0.00480553	0.00284319	0.246667	2.84319e-08	2.84319e-08	1	0	0	1	0	0
AACGGTACGTTACGG	4	17	15	46.1968	169018756	100	78081204	255	4.25	0.0865861	0.367991	0.217722	0.00551987	0.00326583	0.6375	3.26583e-08	3.26583e-08	1	0	0	1	1	0
AACGGTCTCACG	4	22	12	46.1968	169018756	100	78081204	264	5.5	0.0865861	0.476224	0.281758	0.00571469	0.0033811	0.66	3.3811e-08	3.3811e-08	1	0	0	1	1	0
AACGGTG	5	20	7	46.1968	169018756	100	78081204	140	4	0.108233	0.432931	0.256144	0.00303051	0.00179301	0.28	1.79301e-08	1.79301e-08	1	0	0	1	0	0
AACGT	2	10	5	46.1968	169018756	100	78081204	50	5	0.0432931	0.216465	0.128072	0.00108233	0.000640359	0.25	6.40359e-09	6.40359e-09	1	0	0	1	0	0
AACGTAGGCTCTGGCG	3	12	16	46.1968	169018756	100	78081204	192	4	0.0649396	0.259758	0.153686	0.00415613	0.00245898	0.64	2.45898e-08	2.45898e-08	1	0	0	1	1	0
AACGTC	103	1060	6	46.1968	169018756	100	78081204	6360	10.2913	2.22959	22.9453	13.5756	0.137672	0.0814537	0.617476	8.14537e-07	8.14537e-07	1	0	0	1	1	0
AACGTCC	3	12	7	46.1968	169018756	100	78081204	84	4	0.0649396	0.259758	0.153686	0.00181831	0.0010758	0.28	1.0758e-08	1.0758e-08	1	0	0	1	0	0
AACGTG	14	56	6	46.1968	169018756	100	78081204	336	4	0.303051	1.21221	0.717202	0.00727324	0.00430321	0.24	4.30321e-08	4.30321e-08	1	0	0	1	0	0
AACT	122	771	4	46.1968	169018756	100	78081204	3084	6.31967	2.64088	16.6895	9.87434	0.0667579	0.0394973	0.252787	3.94973e-07	3.94973e-07	1	0	0	0	0	0
AACTAAG	1	10	7	46.1968	169018756	100	78081204	70	10	0.0216465	0.216465	0.128072	0.00151526	0.000896503	0.7	8.96503e-09	8.96503e-09	1	0	0	1	1	0
AACTAC	3	12	6	46.1968	169018756	100	78081204	72	4	0.0649396	0.259758	0.153686	0.00155855	0.000922117	0.24	9.22117e-09	9.22117e-09	1	0	0	1	0	0
AACTACT	38	399	7	46.1968	169018756	100	78081204	2793	10.5	0.822568	8.63697	5.11006	0.0604588	0.0357705	0.735	3.57705e-07	3.57705e-07	1	0	0	1	1	0
AACTACTAGAGCGGG	1	4	15	46.1968	169018756	100	78081204	60	4	0.0216465	0.0865861	0.0512287	0.00129879	0.000768431	0.6	7.68431e-09	7.68431e-09	1	0	0	1	1	0
AACTACTCCCTTGCC	1	4	15	46.1968	169018756	100	78081204	60	4	0.0216465	0.0865861	0.0512287	0.00129879	0.000768431	0.6	7.68431e-09	7.68431e-09	1	0	0	1	1	0
AACTAG	25	128	6	46.1968	169018756	100	78081204	768	5.12	0.541163	2.77076	1.63932	0.0166245	0.00983591	0.3072	9.83591e-08	9.83591e-08	1	0	0	1	0	0
AACTAT	74	465	6	46.1968	169018756	100	78081204	2790	6.28378	1.60184	10.0656	5.95534	0.0603938	0.035732	0.377027	3.5732e-07	3.5732e-07	1	0	0	1	0	0
AACTATG	2	8	7	46.1968	169018756	100	78081204	56	4	0.0432931	0.173172	0.102457	0.00121221	0.000717202	0.28	7.17202e-09	7.17202e-09	1	0	0	1	0	0
AACTC	25	132	5	46.1968	169018756	100	78081204	660	5.28	0.541163	2.85734	1.69055	0.0142867	0.00845274	0.264	8.45274e-08	8.45274e-08	1	0	0	1	0	0
AACTCAG	3	12	7	46.1968	169018756	100	78081204	84	4	0.0649396	0.259758	0.153686	0.00181831	0.0010758	0.28	1.0758e-08	1.0758e-08	1	0	0	1	0	0
AACTCAGGG	1	4	9	46.1968	169018756	100	78081204	36	4	0.0216465	0.0865861	0.0512287	0.000779275	0.000461058	0.36	4.61058e-09	4.61058e-09	1	0	0	1	0	0
AACTCC	26	167	6	46.1968	169018756	100	78081204	1002	6.42308	0.56281	3.61497	2.1388	0.0216898	0.0128328	0.385385	1.28328e-07	1.28328e-07	1	0	0	1	0	0
AACTCG	8	32	6	46.1968	169018756	100	78081204	192	4	0.173172	0.692689	0.40983	0.00415613	0.00245898	0.24	2.45898e-08	2.45898e-08	1	0	0	1	0	0
AACTCGCC	2	10	8	46.1968	169018756	100	78081204	80	5	0.0432931	0.216465	0.128072	0.00173172	0.00102457	0.4	1.02457e-08	1.02457e-08	1	0	0	1	0	0
AACTCT	6	24	6	46.1968	169018756	100	78081204	144	4	0.129879	0.519517	0.307372	0.0031171	0.00184423	0.24	1.84423e-08	1.84423e-08	1	0	0	1	0	0
AACTCTT	1	4	7	46.1968	169018756	100	78081204	28	4	0.0216465	0.0865861	0.0512287	0.000606103	0.000358601	0.28	3.58601e-09	3.58601e-09	1	0	0	1	0	0
AACTG	8	42	5	46.1968	169018756	100	78081204	210	5.25	0.173172	0.909154	0.537902	0.00454577	0.00268951	0.2625	2.68951e-08	2.68951e-08	1	0	0	1	0	0
AACTGAC	4	16	7	46.1968	169018756	100	78081204	112	4	0.0865861	0.346345	0.204915	0.00242441	0.0014344	0.28	1.4344e-08	1.4344e-08	1	0	0	1	0	0
AACTGACTG	2786	20633	9	46.1968	169018756	100	78081204	185697	7.40596	60.3072	446.633	264.251	4.0197	2.37825	0.666536	2.37825e-05	2.37825e-05	1	0	0	1	1	0
AACTGC	16	66	6	46.1968	169018756	100	78081204	396	4.125	0.346345	1.42867	0.845274	0.00857203	0.00507164	0.2475	5.07164e-08	5.07164e-08	1	0	0	1	0	0
AACTGCC	1	4	7	46.1968	169018756	100	78081204	28	4	0.0216465	0.0865861	0.0512287	0.000606103	0.000358601	0.28	3.58601e-09	3.58601e-09	1	0	0	1	0	0
AACTGCG	1	4	7	46.1968	169018756	100	78081204	28	4	0.0216465	0.0865861	0.0512287	0.000606103	0.000358601	0.28	3.58601e-09	3.58601e-09	1	0	0	1	0	0
AACTGG	20	80	6	46.1968	169018756	100	78081204	480	4	0.432931	1.73172	1.02457	0.0103903	0.00614745	0.24	6.14745e-08	6.14745e-08	1	0	0	1	0	0
AACTGGACATG	1	5	11	46.1968	169018756	100	78081204	55	5	0.0216465	0.108233	0.0640359	0.00119056	0.000704395	0.55	7.04395e-09	7.04395e-09	1	0	0	1	1	0
AACTGGACTGG	9	38	11	46.1968	169018756	100	78081204	418	4.22222	0.194819	0.822568	0.486673	0.00904825	0.0053534	0.464444	5.3534e-08	5.3534e-08	1	0	0	1	0	0
AACTGGC	1	4	7	46.1968	169018756	100	78081204	28	4	0.0216465	0.0865861	0.0512287	0.000606103	0.000358601	0.28	3.58601e-09	3.58601e-09	1	0	0	1	0	0
AACTGT	1	4	6	46.1968	169018756	100	78081204	24	4	0.0216465	0.0865861	0.0512287	0.000519517	0.000307372	0.24	3.07372e-09	3.07372e-09	1	0	0	1	0	0
AACTGTACC	3	14	9	46.1968	169018756	100	78081204	126	4.66667	0.0649396	0.303051	0.179301	0.00272746	0.0016137	0.42	1.6137e-08	1.6137e-08	1	0	0	1	0	0
AACTGTG	3	14	7	46.1968	169018756	100	78081204	98	4.66667	0.0649396	0.303051	0.179301	0.00212136	0.0012551	0.326667	1.2551e-08	1.2551e-08	1	0	0	1	0	0
AACTT	18	91	5	46.1968	169018756	100	78081204	455	5.05556	0.389638	1.96983	1.16545	0.00984917	0.00582727	0.252778	5.82727e-08	5.82727e-08	1	0	0	1	0	0
AACTTAC	1	4	7	46.1968	169018756	100	78081204	28	4	0.0216465	0.0865861	0.0512287	0.000606103	0.000358601	0.28	3.58601e-09	3.58601e-09	1	0	0	1	0	0
AACTTC	8	43	6	46.1968	169018756	100	78081204	258	5.375	0.173172	0.930801	0.550709	0.00558481	0.00330425	0.3225	3.30425e-08	3.30425e-08	1	0	0	1	0	0
AACTTCTG	1	4	8	46.1968	169018756	100	78081204	32	4	0.0216465	0.0865861	0.0512287	0.000692689	0.00040983	0.32	4.0983e-09	4.0983e-09	1	0	0	1	0	0
AACTTG	3	12	6	46.1968	169018756	100	78081204	72	4	0.0649396	0.259758	0.153686	0.00155855	0.000922117	0.24	9.22117e-09	9.22117e-09	1	0	0	1	0	0
AACTTGG	5	20	7	46.1968	169018756	100	78081204	140	4	0.108233	0.432931	0.256144	0.00303051	0.00179301	0.28	1.79301e-08	1.79301e-08	1	0	0	1	0	0
AAG	833	7777	3	46.1968	169018756	100	78081204	23331	9.33613	18.0316	168.345	99.6014	0.505035	0.298804	0.280084	2.98804e-06	2.98804e-06	1	0	0	0	0	0
AAGAAGACG	91	500	9	46.1968	169018756	100	78081204	4500	5.49451	1.96983	10.8233	6.40359	0.0974094	0.0576323	0.494505	5.76323e-07	5.76323e-07	1	0	0	1	0	0
AAGAAGACTG	12	58	10	46.1968	169018756	100	78081204	580	4.83333	0.259758	1.2555	0.742816	0.012555	0.00742816	0.483333	7.42816e-08	7.42816e-08	1	0	0	1	0	0
AAGAAGAGG	86	512	9	46.1968	169018756	100	78081204	4608	5.95349	1.8616	11.083	6.55728	0.0997472	0.0590155	0.535814	5.90155e-07	5.90155e-07	1	0	0	1	1	0
AAGAAGATG	70	478	9	46.1968	169018756	100	78081204	4302	6.82857	1.51526	10.347	6.12183	0.0931234	0.0550965	0.614571	5.50965e-07	5.50965e-07	1	0	0	1	1	0
AAGAAGCTCGAAGTAGCGCCCGAGC	1	4	25	46.1968	169018756	100	78081204	100	4	0.0216465	0.0865861	0.0512287	0.00216465	0.00128072	1	1.28072e-08	1.28072e-08	1	0	0	1	1	0
AAGAAGG	94	812	7	46.1968	169018756	100	78081204	5684	8.6383	2.03477	17.577	10.3994	0.123039	0.072796	0.604681	7.2796e-07	7.2796e-07	1	0	0	1	1	0
AAGAAGGAAGG	11	58	11	46.1968	169018756	100	78081204	638	5.27273	0.238112	1.2555	0.742816	0.0138105	0.00817098	0.58	8.17098e-08	8.17098e-08	1	0	0	1	1	0
AAGAAGGCTC	2	8	10	46.1968	169018756	100	78081204	80	4	0.0432931	0.173172	0.102457	0.00173172	0.00102457	0.4	1.02457e-08	1.02457e-08	1	0	0	1	0	0
AAGAAGTG	36	310	8	46.1968	169018756	100	78081204	2480	8.61111	0.779275	6.71043	3.97023	0.0536834	0.0317618	0.688889	3.17618e-07	3.17618e-07	1	0	0	1	1	0
AAGAAGTGGTGGAGGG	1	4	16	46.1968	169018756	100	78081204	64	4	0.0216465	0.0865861	0.0512287	0.00138538	0.000819659	0.64	8.19659e-09	8.19659e-09	1	0	0	1	1	0
AAGAAT	5	23	6	46.1968	169018756	100	78081204	138	4.6	0.108233	0.49787	0.294565	0.00298722	0.00176739	0.276	1.76739e-08	1.76739e-08	1	0	0	1	0	0
AAGAATC	267	3136	7	46.1968	169018756	100	78081204	21952	11.7453	5.77962	67.8835	40.1633	0.475185	0.281143	0.822172	2.81143e-06	2.81143e-06	1	0	0	1	1	0
AAGAATG	11	85	7	46.1968	169018756	100	78081204	595	7.72727	0.238112	1.83996	1.08861	0.0128797	0.00762027	0.540909	7.62027e-08	7.62027e-08	1	0	0	1	1	0
AAGAATGAAGACTG	4	20	14	46.1968	169018756	100	78081204	280	5	0.0865861	0.432931	0.256144	0.00606103	0.00358601	0.7	3.58601e-08	3.58601e-08	1	0	0	1	1	0
AAGAC	1	5	5	46.1968	169018756	100	78081204	25	5	0.0216465	0.108233	0.0640359	0.000541163	0.000320179	0.25	3.20179e-09	3.20179e-09	1	0	0	1	0	0
AAGACAAGACC	7	31	11	46.1968	169018756	100	78081204	341	4.42857	0.151526	0.671043	0.397023	0.00738147	0.00436725	0.487143	4.36725e-08	4.36725e-08	1	0	0	1	0	0
AAGACAC	67	534	7	46.1968	169018756	100	78081204	3738	7.97015	1.45032	11.5592	6.83903	0.0809147	0.0478732	0.55791	4.78732e-07	4.78732e-07	1	0	0	1	1	0
AAGACACAAGACAG	1	4	14	46.1968	169018756	100	78081204	56	4	0.0216465	0.0865861	0.0512287	0.00121221	0.000717202	0.56	7.17202e-09	7.17202e-09	1	0	0	1	1	0
AAGACAG	657	6680	7	46.1968	169018756	100	78081204	46760	10.1674	14.2218	144.599	85.552	1.01219	0.598864	0.71172	5.98864e-06	5.98864e-06	1	0	0	1	1	0
AAGACAGAC	1238	11198	9	46.1968	169018756	100	78081204	100782	9.04523	26.7984	242.398	143.415	2.18158	1.29073	0.814071	1.29073e-05	1.29073e-05	1	0	0	1	1	0
AAGACAGAG	115	784	9	46.1968	169018756	100	78081204	7056	6.81739	2.48935	16.9709	10.0408	0.152738	0.0903675	0.613565	9.03675e-07	9.03675e-07	1	0	0	1	1	0
AAGACAT	251591	3195441	7	46.1968	169018756	100	78081204	22368087	12.7009	5446.07	69170.2	40924.6	484.192	286.472	0.889065	0.00286472	0.00286472	1	1	1	1	1	1
AAGACC	1157	13459	6	46.1968	169018756	100	78081204	80754	11.6327	25.045	291.341	172.372	1.74804	1.03423	0.69796	1.03423e-05	1.03423e-05	1	0	0	1	1	0
AAGACCACATACAAGAGC	2	8	18	46.1968	169018756	100	78081204	144	4	0.0432931	0.173172	0.102457	0.0031171	0.00184423	0.72	1.84423e-08	1.84423e-08	1	0	0	1	1	0
AAGACCAGACC	106	678	11	46.1968	169018756	100	78081204	7458	6.39623	2.29453	14.6764	8.68327	0.16144	0.0955159	0.703585	9.55159e-07	9.55159e-07	1	0	0	1	1	0
AAGACCAT	1	6	8	46.1968	169018756	100	78081204	48	6	0.0216465	0.129879	0.0768431	0.00103903	0.000614745	0.48	6.14745e-09	6.14745e-09	1	0	0	1	0	0
AAGACCC	18	116	7	46.1968	169018756	100	78081204	812	6.44444	0.389638	2.511	1.48563	0.017577	0.0103994	0.451111	1.03994e-07	1.03994e-07	1	0	0	1	0	0
AAGACCG	181	1487	7	46.1968	169018756	100	78081204	10409	8.21547	3.91802	32.1884	19.0443	0.225319	0.13331	0.575083	1.3331e-06	1.3331e-06	1	0	0	1	1	0
AAGACG	354	3884	6	46.1968	169018756	100	78081204	23304	10.9718	7.66287	84.0751	49.7431	0.504451	0.298459	0.658305	2.98459e-06	2.98459e-06	1	0	0	1	1	0
AAGACGAC	173	1212	8	46.1968	169018756	100	78081204	9696	7.00578	3.74485	26.2356	15.5223	0.209885	0.124178	0.560462	1.24178e-06	1.24178e-06	1	0	0	1	1	0
AAGACGACC	9	59	9	46.1968	169018756	100	78081204	531	6.55556	0.194819	1.27715	0.755624	0.0114943	0.00680061	0.59	6.80061e-08	6.80061e-08	1	0	0	1	1	0
AAGACGACGAGG	56	226	12	46.1968	169018756	100	78081204	2712	4.03571	1.21221	4.89212	2.89442	0.0587054	0.0347331	0.484286	3.47331e-07	3.47331e-07	1	0	0	1	0	0
AAGACGAG	104	832	8	46.1968	169018756	100	78081204	6656	8	2.25124	18.0099	10.6556	0.144079	0.0852446	0.64	8.52446e-07	8.52446e-07	1	0	0	1	1	0
AAGACGAGAC	40	199	10	46.1968	169018756	100	78081204	1990	4.975	0.865861	4.30766	2.54863	0.0430766	0.0254863	0.4975	2.54863e-07	2.54863e-07	1	0	0	1	0	0
AAGACGGAG	7	32	9	46.1968	169018756	100	78081204	288	4.57143	0.151526	0.692689	0.40983	0.0062342	0.00368847	0.411429	3.68847e-08	3.68847e-08	1	0	0	1	0	0
AAGACGT	1	4	7	46.1968	169018756	100	78081204	28	4	0.0216465	0.0865861	0.0512287	0.000606103	0.000358601	0.28	3.58601e-09	3.58601e-09	1	0	0	1	0	0
AAGACT	3	12	6	46.1968	169018756	100	78081204	72	4	0.0649396	0.259758	0.153686	0.00155855	0.000922117	0.24	9.22117e-09	9.22117e-09	1	0	0	1	0	0
AAGACTC	77	805	7	46.1968	169018756	100	78081204	5635	10.4545	1.66678	17.4255	10.3098	0.121978	0.0721685	0.731818	7.21685e-07	7.21685e-07	1	0	0	1	1	0
AAGACTCAAGACTCTC	2	8	16	46.1968	169018756	100	78081204	128	4	0.0432931	0.173172	0.102457	0.00277076	0.00163932	0.64	1.63932e-08	1.63932e-08	1	0	0	1	1	0
AAGACTCAG	108	877	9	46.1968	169018756	100	78081204	7893	8.12037	2.33783	18.984	11.2319	0.170856	0.101087	0.730833	1.01087e-06	1.01087e-06	1	0	0	1	1	0
AAGACTG	4813	49865	7	46.1968	169018756	100	78081204	349055	10.3605	104.185	1079.4	638.63	7.55583	4.47041	0.725234	4.47041e-05	4.47041e-05	1	0	1	1	1	0
AAGACTGAC	576	4206	9	46.1968	169018756	100	78081204	37854	7.30208	12.4684	91.0453	53.867	0.819408	0.484803	0.657188	4.84803e-06	4.84803e-06	1	0	0	1	1	0
AAGACTGGAATGTGACAG	1	4	18	46.1968	169018756	100	78081204	72	4	0.0216465	0.0865861	0.0512287	0.00155855	0.000922117	0.72	9.22117e-09	9.22117e-09	1	0	0	1	1	0
AAGACTGTAGCCT	1	4	13	46.1968	169018756	100	78081204	52	4	0.0216465	0.0865861	0.0512287	0.00112562	0.000665973	0.52	6.65973e-09	6.65973e-09	1	0	0	1	1	0
AAGACTT	8	81	7	46.1968	169018756	100	78081204	567	10.125	0.173172	1.75337	1.03738	0.0122736	0.00726167	0.70875	7.26167e-08	7.26167e-08	1	0	0	1	1	0
AAGAG	16	122	5	46.1968	169018756	100	78081204	610	7.625	0.346345	2.64088	1.56248	0.0132044	0.00781238	0.38125	7.81238e-08	7.81238e-08	1	0	0	1	0	0
AAGAGACGACAAGGCGGCACGACG	1	4	24	46.1968	169018756	100	78081204	96	4	0.0216465	0.0865861	0.0512287	0.00207807	0.00122949	0.96	1.22949e-08	1.22949e-08	1	0	0	1	1	0
AAGAGC	19	76	6	46.1968	169018756	100	78081204	456	4	0.411284	1.64514	0.973346	0.00987082	0.00584007	0.24	5.84007e-08	5.84007e-08	1	0	0	1	0	0
AAGAGCC	1637	14311	7	46.1968	169018756	100	78081204	100177	8.74221	35.4354	309.784	183.284	2.16848	1.28298	0.611955	1.28298e-05	1.28298e-05	1	0	0	1	1	0
AAGAGCG	7	55	7	46.1968	169018756	100	78081204	385	7.85714	0.151526	1.19056	0.704395	0.00833392	0.00493076	0.55	4.93076e-08	4.93076e-08	1	0	0	1	1	0
AAGAGCGATTGAGCTG	1	4	16	46.1968	169018756	100	78081204	64	4	0.0216465	0.0865861	0.0512287	0.00138538	0.000819659	0.64	8.19659e-09	8.19659e-09	1	0	0	1	1	0
AAGAGCT	153	855	7	46.1968	169018756	100	78081204	5985	5.58824	3.31192	18.5078	10.9501	0.129555	0.076651	0.391176	7.6651e-07	7.6651e-07	1	0	0	1	0	0
AAGAGG	24	120	6	46.1968	169018756	100	78081204	720	5	0.519517	2.59758	1.53686	0.0155855	0.00922117	0.3	9.22117e-08	9.22117e-08	1	0	0	1	0	0
AAGAGGAGCGTAG	1	5	13	46.1968	169018756	100	78081204	65	5	0.0216465	0.108233	0.0640359	0.00140702	0.000832467	0.65	8.32467e-09	8.32467e-09	1	0	0	1	1	0
AAGAGGG	50	420	7	46.1968	169018756	100	78081204	2940	8.4	1.08233	9.09154	5.37902	0.0636408	0.0376531	0.588	3.76531e-07	3.76531e-07	1	0	0	1	1	0
AAGAGT	1	4	6	46.1968	169018756	100	78081204	24	4	0.0216465	0.0865861	0.0512287	0.000519517	0.000307372	0.24	3.07372e-09	3.07372e-09	1	0	0	1	0	0
AAGAGTG	1	7	7	46.1968	169018756	100	78081204	49	7	0.0216465	0.151526	0.0896503	0.00106068	0.000627552	0.49	6.27552e-09	6.27552e-09	1	0	0	1	0	0
AAGAT	4	20	5	46.1968	169018756	100	78081204	100	5	0.0865861	0.432931	0.256144	0.00216465	0.00128072	0.25	1.28072e-08	1.28072e-08	1	0	0	1	0	0
AAGATAC	25	145	7	46.1968	169018756	100	78081204	1015	5.8	0.541163	3.13875	1.85704	0.0219712	0.0129993	0.406	1.29993e-07	1.29993e-07	1	0	0	1	0	0
AAGATAG	14	169	7	46.1968	169018756	100	78081204	1183	12.0714	0.303051	3.65826	2.16441	0.0256079	0.0151509	0.845	1.51509e-07	1.51509e-07	1	0	0	1	1	0
AAGATAGATAGAT	2	8	13	46.1968	169018756	100	78081204	104	4	0.0432931	0.173172	0.102457	0.00225124	0.00133195	0.52	1.33195e-08	1.33195e-08	1	0	0	1	1	0
AAGATAT	2	12	7	46.1968	169018756	100	78081204	84	6	0.0432931	0.259758	0.153686	0.00181831	0.0010758	0.42	1.0758e-08	1.0758e-08	1	0	0	1	0	0
AAGATC	20	81	6	46.1968	169018756	100	78081204	486	4.05	0.432931	1.75337	1.03738	0.0105202	0.00622429	0.243	6.22429e-08	6.22429e-08	1	0	0	1	0	0
AAGATCAT	1	4	8	46.1968	169018756	100	78081204	32	4	0.0216465	0.0865861	0.0512287	0.000692689	0.00040983	0.32	4.0983e-09	4.0983e-09	1	0	0	1	0	0
AAGATCGTACT	1	4	11	46.1968	169018756	100	78081204	44	4	0.0216465	0.0865861	0.0512287	0.000952448	0.000563516	0.44	5.63516e-09	5.63516e-09	1	0	0	1	0	0
AAGATG	43	227	6	46.1968	169018756	100	78081204	1362	5.27907	0.930801	4.91376	2.90723	0.0294826	0.0174434	0.316744	1.74434e-07	1.74434e-07	1	0	0	1	0	0
AAGATGAT	2	8	8	46.1968	169018756	100	78081204	64	4	0.0432931	0.173172	0.102457	0.00138538	0.000819659	0.32	8.19659e-09	8.19659e-09	1	0	0	1	0	0
AAGATGG	3	14	7	46.1968	169018756	100	78081204	98	4.66667	0.0649396	0.303051	0.179301	0.00212136	0.0012551	0.326667	1.2551e-08	1.2551e-08	1	0	0	1	0	0
AAGATGGATAAGGTGGAT	1	5	18	46.1968	169018756	100	78081204	90	5	0.0216465	0.108233	0.0640359	0.00194819	0.00115265	0.9	1.15265e-08	1.15265e-08	1	0	0	1	1	0
AAGATGGTAGATGG	2	11	14	46.1968	169018756	100	78081204	154	5.5	0.0432931	0.238112	0.140879	0.00333357	0.00197231	0.77	1.97231e-08	1.97231e-08	1	0	0	1	1	0
AAGATT	7	31	6	46.1968	169018756	100	78081204	186	4.42857	0.151526	0.671043	0.397023	0.00402626	0.00238214	0.265714	2.38214e-08	2.38214e-08	1	0	0	1	0	0
AAGATTC	49	449	7	46.1968	169018756	100	78081204	3143	9.16327	1.06068	9.71929	5.75042	0.0680351	0.040253	0.641429	4.0253e-07	4.0253e-07	1	0	0	1	1	0
AAGATTG	539	6297	7	46.1968	169018756	100	78081204	44079	11.6827	11.6675	136.308	80.6468	0.954158	0.564528	0.817792	5.64528e-06	5.64528e-06	1	0	0	1	1	0
AAGC	31	190	4	46.1968	169018756	100	78081204	760	6.12903	0.671043	4.11284	2.43336	0.0164514	0.00973346	0.245161	9.73346e-08	9.73346e-08	1	0	0	0	0	0
AAGCAAGCC	15	65	9	46.1968	169018756	100	78081204	585	4.33333	0.324698	1.40702	0.832467	0.0126632	0.0074922	0.39	7.4922e-08	7.4922e-08	1	0	0	1	0	0
AAGCAAGGAGGAGG	1	4	14	46.1968	169018756	100	78081204	56	4	0.0216465	0.0865861	0.0512287	0.00121221	0.000717202	0.56	7.17202e-09	7.17202e-09	1	0	0	1	1	0
AAGCAAT	1	4	7	46.1968	169018756	100	78081204	28	4	0.0216465	0.0865861	0.0512287	0.000606103	0.000358601	0.28	3.58601e-09	3.58601e-09	1	0	0	1	0	0
AAGCAC	13	57	6	46.1968	169018756	100	78081204	342	4.38462	0.281405	1.23385	0.730009	0.00740312	0.00438006	0.263077	4.38006e-08	4.38006e-08	1	0	0	1	0	0
AAGCACC	5	29	7	46.1968	169018756	100	78081204	203	5.8	0.108233	0.62775	0.371408	0.00439425	0.00259986	0.406	2.59986e-08	2.59986e-08	1	0	0	1	0	0
AAGCAG	54	250	6	46.1968	169018756	100	78081204	1500	4.62963	1.16891	5.41163	3.20179	0.0324698	0.0192108	0.277778	1.92108e-07	1.92108e-07	1	0	0	1	0	0
AAGCAGC	3	12	7	46.1968	169018756	100	78081204	84	4	0.0649396	0.259758	0.153686	0.00181831	0.0010758	0.28	1.0758e-08	1.0758e-08	1	0	0	1	0	0
AAGCAGGAG	1	4	9	46.1968	169018756	100	78081204	36	4	0.0216465	0.0865861	0.0512287	0.000779275	0.000461058	0.36	4.61058e-09	4.61058e-09	1	0	0	1	0	0
AAGCAT	75	361	6	46.1968	169018756	100	78081204	2166	4.81333	1.62349	7.8144	4.62339	0.0468864	0.0277404	0.2888	2.77404e-07	2.77404e-07	1	0	0	1	0	0
AAGCATTGTAGCGTCACACTAC	2	8	22	46.1968	169018756	100	78081204	176	4	0.0432931	0.173172	0.102457	0.00380979	0.00225406	0.88	2.25406e-08	2.25406e-08	1	0	0	1	1	0
AAGCC	5	26	5	46.1968	169018756	100	78081204	130	5.2	0.108233	0.56281	0.332987	0.00281405	0.00166493	0.26	1.66493e-08	1.66493e-08	1	0	0	1	0	0
AAGCCAC	11	83	7	46.1968	169018756	100	78081204	581	7.54545	0.238112	1.79666	1.063	0.0125766	0.00744097	0.528182	7.44097e-08	7.44097e-08	1	0	0	1	1	0
AAGCCAG	25	179	7	46.1968	169018756	100	78081204	1253	7.16	0.541163	3.87473	2.29249	0.0271231	0.0160474	0.5012	1.60474e-07	1.60474e-07	1	0	0	1	1	0
AAGCCAT	5	20	7	46.1968	169018756	100	78081204	140	4	0.108233	0.432931	0.256144	0.00303051	0.00179301	0.28	1.79301e-08	1.79301e-08	1	0	0	1	0	0
AAGCCATACC	1	4	10	46.1968	169018756	100	78081204	40	4	0.0216465	0.0865861	0.0512287	0.000865861	0.000512287	0.4	5.12287e-09	5.12287e-09	1	0	0	1	0	0
AAGCCC	22	153	6	46.1968	169018756	100	78081204	918	6.95455	0.476224	3.31192	1.9595	0.0198715	0.011757	0.417273	1.1757e-07	1.1757e-07	1	0	0	1	0	0
AAGCCCC	1	4	7	46.1968	169018756	100	78081204	28	4	0.0216465	0.0865861	0.0512287	0.000606103	0.000358601	0.28	3.58601e-09	3.58601e-09	1	0	0	1	0	0
AAGCCCGGCGTCC	1	5	13	46.1968	169018756	100	78081204	65	5	0.0216465	0.108233	0.0640359	0.00140702	0.000832467	0.65	8.32467e-09	8.32467e-09	1	0	0	1	1	0
AAGCCCTGCCC	9	39	11	46.1968	169018756	100	78081204	429	4.33333	0.194819	0.844215	0.49948	0.00928636	0.00549428	0.476667	5.49428e-08	5.49428e-08	1	0	0	1	0	0
AAGCCG	12	54	6	46.1968	169018756	100	78081204	324	4.5	0.259758	1.16891	0.691588	0.00701348	0.00414953	0.27	4.14953e-08	4.14953e-08	1	0	0	1	0	0
AAGCCGT	2	10	7	46.1968	169018756	100	78081204	70	5	0.0432931	0.216465	0.128072	0.00151526	0.000896503	0.35	8.96503e-09	8.96503e-09	1	0	0	1	0	0
AAGCCT	7	28	6	46.1968	169018756	100	78081204	168	4	0.151526	0.606103	0.358601	0.00363662	0.00215161	0.24	2.15161e-08	2.15161e-08	1	0	0	1	0	0
AAGCCTC	1	7	7	46.1968	169018756	100	78081204	49	7	0.0216465	0.151526	0.0896503	0.00106068	0.000627552	0.49	6.27552e-09	6.27552e-09	1	0	0	1	0	0
AAGCCTCAGAGAGGAAGCCTG	4	16	21	46.1968	169018756	100	78081204	336	4	0.0865861	0.346345	0.204915	0.00727324	0.00430321	0.84	4.30321e-08	4.30321e-08	1	0	0	1	1	0
AAGCCTTC	14	92	8	46.1968	169018756	100	78081204	736	6.57143	0.303051	1.99148	1.17826	0.0159319	0.00942608	0.525714	9.42608e-08	9.42608e-08	1	0	0	1	1	0
AAGCG	3	18	5	46.1968	169018756	100	78081204	90	6	0.0649396	0.389638	0.230529	0.00194819	0.00115265	0.3	1.15265e-08	1.15265e-08	1	0	0	1	0	0
AAGCGAGAC	2	8	9	46.1968	169018756	100	78081204	72	4	0.0432931	0.173172	0.102457	0.00155855	0.000922117	0.36	9.22117e-09	9.22117e-09	1	0	0	1	0	0
AAGCGC	5	20	6	46.1968	169018756	100	78081204	120	4	0.108233	0.432931	0.256144	0.00259758	0.00153686	0.24	1.53686e-08	1.53686e-08	1	0	0	1	0	0
AAGCT	8	43	5	46.1968	169018756	100	78081204	215	5.375	0.173172	0.930801	0.550709	0.00465401	0.00275354	0.26875	2.75354e-08	2.75354e-08	1	0	0	1	0	0
AAGCTAG	2	8	7	46.1968	169018756	100	78081204	56	4	0.0432931	0.173172	0.102457	0.00121221	0.000717202	0.28	7.17202e-09	7.17202e-09	1	0	0	1	0	0
AAGCTAGCTGGTGG	2	8	14	46.1968	169018756	100	78081204	112	4	0.0432931	0.173172	0.102457	0.00242441	0.0014344	0.56	1.4344e-08	1.4344e-08	1	0	0	1	1	0
AAGCTAGTGGCTGCTGTG	2	8	18	46.1968	169018756	100	78081204	144	4	0.0432931	0.173172	0.102457	0.0031171	0.00184423	0.72	1.84423e-08	1.84423e-08	1	0	0	1	1	0
AAGCTATGCTC	2	8	11	46.1968	169018756	100	78081204	88	4	0.0432931	0.173172	0.102457	0.0019049	0.00112703	0.44	1.12703e-08	1.12703e-08	1	0	0	1	0	0
AAGCTC	9	37	6	46.1968	169018756	100	78081204	222	4.11111	0.194819	0.800922	0.473866	0.00480553	0.00284319	0.246667	2.84319e-08	2.84319e-08	1	0	0	1	0	0
AAGCTG	7	28	6	46.1968	169018756	100	78081204	168	4	0.151526	0.606103	0.358601	0.00363662	0.00215161	0.24	2.15161e-08	2.15161e-08	1	0	0	1	0	0
AAGCTGATCGC	1	4	11	46.1968	169018756	100	78081204	44	4	0.0216465	0.0865861	0.0512287	0.000952448	0.000563516	0.44	5.63516e-09	5.63516e-09	1	0	0	1	0	0
AAGCTGG	1	4	7	46.1968	169018756	100	78081204	28	4	0.0216465	0.0865861	0.0512287	0.000606103	0.000358601	0.28	3.58601e-09	3.58601e-09	1	0	0	1	0	0
AAGCTGT	4	17	7	46.1968	169018756	100	78081204	119	4.25	0.0865861	0.367991	0.217722	0.00257594	0.00152405	0.2975	1.52405e-08	1.52405e-08	1	0	0	1	0	0
AAGCTT	1	4	6	46.1968	169018756	100	78081204	24	4	0.0216465	0.0865861	0.0512287	0.000519517	0.000307372	0.24	3.07372e-09	3.07372e-09	1	0	0	1	0	0
AAGG	11	70	4	46.1968	169018756	100	78081204	280	6.36364	0.238112	1.51526	0.896503	0.00606103	0.00358601	0.254545	3.58601e-08	3.58601e-08	1	0	0	0	0	0
AAGGAC	28	113	6	46.1968	169018756	100	78081204	678	4.03571	0.606103	2.44606	1.44721	0.0146764	0.00868327	0.242143	8.68327e-08	8.68327e-08	1	0	0	1	0	0
AAGGACC	122	1290	7	46.1968	169018756	100	78081204	9030	10.5738	2.64088	27.924	16.5213	0.195468	0.115649	0.740164	1.15649e-06	1.15649e-06	1	0	0	1	1	0
AAGGACG	2	8	7	46.1968	169018756	100	78081204	56	4	0.0432931	0.173172	0.102457	0.00121221	0.000717202	0.28	7.17202e-09	7.17202e-09	1	0	0	1	0	0
AAGGACGAC	5	22	9	46.1968	169018756	100	78081204	198	4.4	0.108233	0.476224	0.281758	0.00428601	0.00253582	0.396	2.53582e-08	2.53582e-08	1	0	0	1	0	0
AAGGACT	189	1577	7	46.1968	169018756	100	78081204	11039	8.34392	4.0912	34.1366	20.1969	0.238956	0.141378	0.584074	1.41378e-06	1.41378e-06	1	0	0	1	1	0
AAGGACTG	48	233	8	46.1968	169018756	100	78081204	1864	4.85417	1.03903	5.04364	2.98407	0.0403491	0.0238726	0.388333	2.38726e-07	2.38726e-07	1	0	0	1	0	0
AAGGAG	12	50	6	46.1968	169018756	100	78081204	300	4.16667	0.259758	1.08233	0.640359	0.00649396	0.00384215	0.25	3.84215e-08	3.84215e-08	1	0	0	1	0	0
AAGGAGG	2	9	7	46.1968	169018756	100	78081204	63	4.5	0.0432931	0.194819	0.115265	0.00136373	0.000806852	0.315	8.06852e-09	8.06852e-09	1	0	0	1	0	0
AAGGAGTGGTAGTC	1	4	14	46.1968	169018756	100	78081204	56	4	0.0216465	0.0865861	0.0512287	0.00121221	0.000717202	0.56	7.17202e-09	7.17202e-09	1	0	0	1	1	0
AAGGAT	3	16	6	46.1968	169018756	100	78081204	96	5.33333	0.0649396	0.346345	0.204915	0.00207807	0.00122949	0.32	1.22949e-08	1.22949e-08	1	0	0	1	0	0
AAGGATC	234	2513	7	46.1968	169018756	100	78081204	17591	10.7393	5.06529	54.3977	32.1844	0.380784	0.225291	0.751752	2.25291e-06	2.25291e-06	1	0	0	1	1	0
AAGGATG	5	36	7	46.1968	169018756	100	78081204	252	7.2	0.108233	0.779275	0.461058	0.00545493	0.00322741	0.504	3.22741e-08	3.22741e-08	1	0	0	1	1	0
AAGGC	5	25	5	46.1968	169018756	100	78081204	125	5	0.108233	0.541163	0.320179	0.00270582	0.0016009	0.25	1.6009e-08	1.6009e-08	1	0	0	1	0	0
AAGGCAAGGCC	218	1556	11	46.1968	169018756	100	78081204	17116	7.13761	4.71894	33.682	19.928	0.370502	0.219208	0.785138	2.19208e-06	2.19208e-06	1	0	0	1	1	0
AAGGCAC	52	456	7	46.1968	169018756	100	78081204	3192	8.76923	1.12562	9.87082	5.84007	0.0690957	0.0408805	0.613846	4.08805e-07	4.08805e-07	1	0	0	1	1	0
AAGGCAT	1	5	7	46.1968	169018756	100	78081204	35	5	0.0216465	0.108233	0.0640359	0.000757629	0.000448251	0.35	4.48251e-09	4.48251e-09	1	0	0	1	0	0
AAGGCC	2	10	6	46.1968	169018756	100	78081204	60	5	0.0432931	0.216465	0.128072	0.00129879	0.000768431	0.3	7.68431e-09	7.68431e-09	1	0	0	1	0	0
AAGGCCAAGGCT	93	412	12	46.1968	169018756	100	78081204	4944	4.43011	2.01313	8.91837	5.27656	0.10702	0.0633187	0.531613	6.33187e-07	6.33187e-07	1	0	0	1	1	0
AAGGCCCTGTACGACCCGTAC	1	4	21	46.1968	169018756	100	78081204	84	4	0.0216465	0.0865861	0.0512287	0.00181831	0.0010758	0.84	1.0758e-08	1.0758e-08	1	0	0	1	1	0
AAGGCG	81	673	6	46.1968	169018756	100	78081204	4038	8.30864	1.75337	14.5681	8.61923	0.0874087	0.0517154	0.498519	5.17154e-07	5.17154e-07	1	0	0	1	0	0
AAGGCT	5	44	6	46.1968	169018756	100	78081204	264	8.8	0.108233	0.952448	0.563516	0.00571469	0.0033811	0.528	3.3811e-08	3.3811e-08	1	0	0	1	1	0
AAGGCTG	48	346	7	46.1968	169018756	100	78081204	2422	7.20833	1.03903	7.4897	4.43128	0.0524279	0.031019	0.504583	3.1019e-07	3.1019e-07	1	0	0	1	1	0
AAGGGAGG	3	12	8	46.1968	169018756	100	78081204	96	4	0.0649396	0.259758	0.153686	0.00207807	0.00122949	0.32	1.22949e-08	1.22949e-08	1	0	0	1	0	0
AAGGGCC	1	4	7	46.1968	169018756	100	78081204	28	4	0.0216465	0.0865861	0.0512287	0.000606103	0.000358601	0.28	3.58601e-09	3.58601e-09	1	0	0	1	0	0
AAGGGCCAATGC	1	4	12	46.1968	169018756	100	78081204	48	4	0.0216465	0.0865861	0.0512287	0.00103903	0.000614745	0.48	6.14745e-09	6.14745e-09	1	0	0	1	0	0
AAGGGCGGTAC	3	12	11	46.1968	169018756	100	78081204	132	4	0.0649396	0.259758	0.153686	0.00285734	0.00169055	0.44	1.69055e-08	1.69055e-08	1	0	0	1	0	0
AAGGGG	1	4	6	46.1968	169018756	100	78081204	24	4	0.0216465	0.0865861	0.0512287	0.000519517	0.000307372	0.24	3.07372e-09	3.07372e-09	1	0	0	1	0	0
AAGGT	37	195	5	46.1968	169018756	100	78081204	975	5.27027	0.800922	4.22107	2.4974	0.0211054	0.012487	0.263514	1.2487e-07	1.2487e-07	1	0	0	1	0	0
AAGGTATGGT	3	15	10	46.1968	169018756	100	78081204	150	5	0.0649396	0.324698	0.192108	0.00324698	0.00192108	0.5	1.92108e-08	1.92108e-08	1	0	0	1	0	0
AAGGTC	4	22	6	46.1968	169018756	100	78081204	132	5.5	0.0865861	0.476224	0.281758	0.00285734	0.00169055	0.33	1.69055e-08	1.69055e-08	1	0	0	1	0	0
AAGGTCAC	6	24	8	46.1968	169018756	100	78081204	192	4	0.129879	0.519517	0.307372	0.00415613	0.00245898	0.32	2.45898e-08	2.45898e-08	1	0	0	1	0	0
AAGGTCTC	53	434	8	46.1968	169018756	100	78081204	3472	8.18868	1.14727	9.3946	5.55832	0.0751568	0.0444665	0.655094	4.44665e-07	4.44665e-07	1	0	0	1	1	0
AAGGTGCTAGTCAGAG	2	8	16	46.1968	169018756	100	78081204	128	4	0.0432931	0.173172	0.102457	0.00277076	0.00163932	0.64	1.63932e-08	1.63932e-08	1	0	0	1	1	0
AAGT	2575	48057	4	46.1968	169018756	100	78081204	192228	18.6629	55.7398	1040.27	615.475	4.16107	2.4619	0.746517	2.4619e-05	2.4619e-05	1	0	0	0	1	0
AAGTAAGTCAGCCAGT	1	6	16	46.1968	169018756	100	78081204	96	6	0.0216465	0.129879	0.0768431	0.00207807	0.00122949	0.96	1.22949e-08	1.22949e-08	1	0	0	1	1	0
AAGTAC	5	20	6	46.1968	169018756	100	78081204	120	4	0.108233	0.432931	0.256144	0.00259758	0.00153686	0.24	1.53686e-08	1.53686e-08	1	0	0	1	0	0
AAGTACATGAGC	6	30	12	46.1968	169018756	100	78081204	360	5	0.129879	0.649396	0.384215	0.00779275	0.00461058	0.6	4.61058e-08	4.61058e-08	1	0	0	1	1	0
AAGTACC	2	8	7	46.1968	169018756	100	78081204	56	4	0.0432931	0.173172	0.102457	0.00121221	0.000717202	0.28	7.17202e-09	7.17202e-09	1	0	0	1	0	0
AAGTAG	9	36	6	46.1968	169018756	100	78081204	216	4	0.194819	0.779275	0.461058	0.00467565	0.00276635	0.24	2.76635e-08	2.76635e-08	1	0	0	1	0	0
AAGTAGT	308	3081	7	46.1968	169018756	100	78081204	21567	10.0032	6.66713	66.693	39.4589	0.466851	0.276212	0.700227	2.76212e-06	2.76212e-06	1	0	0	1	1	0
AAGTAGTCAGT	1	5	11	46.1968	169018756	100	78081204	55	5	0.0216465	0.108233	0.0640359	0.00119056	0.000704395	0.55	7.04395e-09	7.04395e-09	1	0	0	1	1	0
AAGTATCC	16	78	8	46.1968	169018756	100	78081204	624	4.875	0.346345	1.68843	0.99896	0.0135074	0.00799168	0.39	7.99168e-08	7.99168e-08	1	0	0	1	0	0
AAGTATGT	85	422	8	46.1968	169018756	100	78081204	3376	4.96471	1.83996	9.13484	5.40463	0.0730787	0.043237	0.397176	4.3237e-07	4.3237e-07	1	0	0	1	0	0
AAGTC	9	47	5	46.1968	169018756	100	78081204	235	5.22222	0.194819	1.01739	0.601937	0.00508694	0.00300969	0.261111	3.00969e-08	3.00969e-08	1	0	0	1	0	0
AAGTCAGAG	1	7	9	46.1968	169018756	100	78081204	63	7	0.0216465	0.151526	0.0896503	0.00136373	0.000806852	0.63	8.06852e-09	8.06852e-09	1	0	0	1	1	0
AAGTCAGT	2	9	8	46.1968	169018756	100	78081204	72	4.5	0.0432931	0.194819	0.115265	0.00155855	0.000922117	0.36	9.22117e-09	9.22117e-09	1	0	0	1	0	0
AAGTCAGTAAGTCAGTCAGT	1	4	20	46.1968	169018756	100	78081204	80	4	0.0216465	0.0865861	0.0512287	0.00173172	0.00102457	0.8	1.02457e-08	1.02457e-08	1	0	0	1	1	0
AAGTCAGTC	1901	16785	9	46.1968	169018756	100	78081204	151065	8.82956	41.1501	363.337	214.969	3.27003	1.93472	0.794661	1.93472e-05	1.93472e-05	1	0	0	1	1	0
AAGTCAGTGTC	47	271	11	46.1968	169018756	100	78081204	2981	5.76596	1.01739	5.86621	3.47075	0.0645283	0.0381782	0.634255	3.81782e-07	3.81782e-07	1	0	0	1	1	0
AAGTCATATGACAT	2	8	14	46.1968	169018756	100	78081204	112	4	0.0432931	0.173172	0.102457	0.00242441	0.0014344	0.56	1.4344e-08	1.4344e-08	1	0	0	1	1	0
AAGTCC	2966	34136	6	46.1968	169018756	100	78081204	204816	11.5091	64.2036	738.926	437.186	4.43356	2.62312	0.690546	2.62312e-05	2.62312e-05	1	0	0	1	1	0
AAGTCCGGCGTCC	175	715	13	46.1968	169018756	100	78081204	9295	4.08571	3.78814	15.4773	9.15713	0.201205	0.119043	0.531143	1.19043e-06	1.19043e-06	1	0	0	1	1	0
AAGTCG	20	82	6	46.1968	169018756	100	78081204	492	4.1	0.432931	1.77502	1.05019	0.0106501	0.00630113	0.246	6.30113e-08	6.30113e-08	1	0	0	1	0	0
AAGTCGG	2	8	7	46.1968	169018756	100	78081204	56	4	0.0432931	0.173172	0.102457	0.00121221	0.000717202	0.28	7.17202e-09	7.17202e-09	1	0	0	1	0	0
AAGTCT	2	8	6	46.1968	169018756	100	78081204	48	4	0.0432931	0.173172	0.102457	0.00103903	0.000614745	0.24	6.14745e-09	6.14745e-09	1	0	0	1	0	0
AAGTCTAGTCT	35	205	11	46.1968	169018756	100	78081204	2255	5.85714	0.757629	4.43754	2.62547	0.0488129	0.0288802	0.644286	2.88802e-07	2.88802e-07	1	0	0	1	1	0
AAGTCTAT	5	20	8	46.1968	169018756	100	78081204	160	4	0.108233	0.432931	0.256144	0.00346345	0.00204915	0.32	2.04915e-08	2.04915e-08	1	0	0	1	0	0
AAGTCTC	188	1974	7	46.1968	169018756	100	78081204	13818	10.5	4.06955	42.7303	25.2814	0.299112	0.17697	0.735	1.7697e-06	1.7697e-06	1	0	0	1	1	0
AAGTCTCAGTC	86	548	11	46.1968	169018756	100	78081204	6028	6.37209	1.8616	11.8623	7.01833	0.130485	0.0772017	0.70093	7.72017e-07	7.72017e-07	1	0	0	1	1	0
AAGTCTG	1	4	7	46.1968	169018756	100	78081204	28	4	0.0216465	0.0865861	0.0512287	0.000606103	0.000358601	0.28	3.58601e-09	3.58601e-09	1	0	0	1	0	0
AAGTG	45	258	5	46.1968	169018756	100	78081204	1290	5.73333	0.974094	5.58481	3.30425	0.027924	0.0165213	0.286667	1.65213e-07	1.65213e-07	1	0	0	1	0	0
AAGTGACAGTGC	830	4663	12	46.1968	169018756	100	78081204	55956	5.61807	17.9666	100.938	59.7199	1.21125	0.716639	0.674169	7.16639e-06	7.16639e-06	1	0	0	1	1	0
AAGTGC	16	64	6	46.1968	169018756	100	78081204	384	4	0.346345	1.38538	0.819659	0.00831227	0.00491796	0.24	4.91796e-08	4.91796e-08	1	0	0	1	0	0
AAGTGCC	53	257	7	46.1968	169018756	100	78081204	1799	4.84906	1.14727	5.56316	3.29145	0.0389421	0.0230401	0.339434	2.30401e-07	2.30401e-07	1	0	0	1	0	0
AAGTGCT	1	5	7	46.1968	169018756	100	78081204	35	5	0.0216465	0.108233	0.0640359	0.000757629	0.000448251	0.35	4.48251e-09	4.48251e-09	1	0	0	1	0	0
AAGTGG	10	40	6	46.1968	169018756	100	78081204	240	4	0.216465	0.865861	0.512287	0.00519517	0.00307372	0.24	3.07372e-08	3.07372e-08	1	0	0	1	0	0
AAGTGGACCTGG	2	8	12	46.1968	169018756	100	78081204	96	4	0.0432931	0.173172	0.102457	0.00207807	0.00122949	0.48	1.22949e-08	1.22949e-08	1	0	0	1	0	0
AAGTGGATG	3	12	9	46.1968	169018756	100	78081204	108	4	0.0649396	0.259758	0.153686	0.00233783	0.00138318	0.36	1.38318e-08	1.38318e-08	1	0	0	1	0	0
AAGTGGC	2	10	7	46.1968	169018756	100	78081204	70	5	0.0432931	0.216465	0.128072	0.00151526	0.000896503	0.35	8.96503e-09	8.96503e-09	1	0	0	1	0	0
AAGTGGTGG	15	68	9	46.1968	169018756	100	78081204	612	4.53333	0.324698	1.47196	0.870888	0.0132477	0.00783799	0.408	7.83799e-08	7.83799e-08	1	0	0	1	0	0
AAT	3458	39380	3	46.1968	169018756	100	78081204	118140	11.3881	74.8537	852.441	504.347	2.55732	1.51304	0.341643	1.51304e-05	1.51304e-05	1	0	0	0	0	0
AATAATATT	1	4	9	46.1968	169018756	100	78081204	36	4	0.0216465	0.0865861	0.0512287	0.000779275	0.000461058	0.36	4.61058e-09	4.61058e-09	1	0	0	1	0	0
AATAATC	1	5	7	46.1968	169018756	100	78081204	35	5	0.0216465	0.108233	0.0640359	0.000757629	0.000448251	0.35	4.48251e-09	4.48251e-09	1	0	0	1	0	0
AATAATG	1445	17474	7	46.1968	169018756	100	78081204	122318	12.0927	31.2792	378.252	223.793	2.64776	1.56655	0.846491	1.56655e-05	1.56655e-05	1	0	0	1	1	0
AATAATT	3	13	7	46.1968	169018756	100	78081204	91	4.33333	0.0649396	0.281405	0.166493	0.00196983	0.00116545	0.303333	1.16545e-08	1.16545e-08	1	0	0	1	0	0
AATAC	10	57	5	46.1968	169018756	100	78081204	285	5.7	0.216465	1.23385	0.730009	0.00616926	0.00365005	0.285	3.65005e-08	3.65005e-08	1	0	0	1	0	0
AATACAT	11	54	7	46.1968	169018756	100	78081204	378	4.90909	0.238112	1.16891	0.691588	0.00818239	0.00484111	0.343636	4.84111e-08	4.84111e-08	1	0	0	1	0	0
AATACC	2	8	6	46.1968	169018756	100	78081204	48	4	0.0432931	0.173172	0.102457	0.00103903	0.000614745	0.24	6.14745e-09	6.14745e-09	1	0	0	1	0	0
AATACG	2	9	6	46.1968	169018756	100	78081204	54	4.5	0.0432931	0.194819	0.115265	0.00116891	0.000691588	0.27	6.91588e-09	6.91588e-09	1	0	0	1	0	0
AATACGT	1	4	7	46.1968	169018756	100	78081204	28	4	0.0216465	0.0865861	0.0512287	0.000606103	0.000358601	0.28	3.58601e-09	3.58601e-09	1	0	0	1	0	0
AATACT	1	12	6	46.1968	169018756	100	78081204	72	12	0.0216465	0.259758	0.153686	0.00155855	0.000922117	0.72	9.22117e-09	9.22117e-09	1	0	0	1	1	0
AATAG	3	15	5	46.1968	169018756	100	78081204	75	5	0.0649396	0.324698	0.192108	0.00162349	0.000960538	0.25	9.60538e-09	9.60538e-09	1	0	0	1	0	0
AATAGAC	3	28	7	46.1968	169018756	100	78081204	196	9.33333	0.0649396	0.606103	0.358601	0.00424272	0.00251021	0.653333	2.51021e-08	2.51021e-08	1	0	0	1	1	0
AATAGAGTAATAGCGC	1	5	16	46.1968	169018756	100	78081204	80	5	0.0216465	0.108233	0.0640359	0.00173172	0.00102457	0.8	1.02457e-08	1.02457e-08	1	0	0	1	1	0
AATAGC	13	64	6	46.1968	169018756	100	78081204	384	4.92308	0.281405	1.38538	0.819659	0.00831227	0.00491796	0.295385	4.91796e-08	4.91796e-08	1	0	0	1	0	0
AATAGCC	9	83	7	46.1968	169018756	100	78081204	581	9.22222	0.194819	1.79666	1.063	0.0125766	0.00744097	0.645556	7.44097e-08	7.44097e-08	1	0	0	1	1	0
AATAGCCCT	1	8	9	46.1968	169018756	100	78081204	72	8	0.0216465	0.173172	0.102457	0.00155855	0.000922117	0.72	9.22117e-09	9.22117e-09	1	0	0	1	1	0
AATAGG	2	8	6	46.1968	169018756	100	78081204	48	4	0.0432931	0.173172	0.102457	0.00103903	0.000614745	0.24	6.14745e-09	6.14745e-09	1	0	0	1	0	0
AATAGGAATCGAGG	2	11	14	46.1968	169018756	100	78081204	154	5.5	0.0432931	0.238112	0.140879	0.00333357	0.00197231	0.77	1.97231e-08	1.97231e-08	1	0	0	1	1	0
AATAGGC	1	4	7	46.1968	169018756	100	78081204	28	4	0.0216465	0.0865861	0.0512287	0.000606103	0.000358601	0.28	3.58601e-09	3.58601e-09	1	0	0	1	0	0
AATAGT	28	120	6	46.1968	169018756	100	78081204	720	4.28571	0.606103	2.59758	1.53686	0.0155855	0.00922117	0.257143	9.22117e-08	9.22117e-08	1	0	0	1	0	0
AATAT	80	444	5	46.1968	169018756	100	78081204	2220	5.55	1.73172	9.61106	5.68639	0.0480553	0.0284319	0.2775	2.84319e-07	2.84319e-07	1	0	0	1	0	0
AATATAG	13	79	7	46.1968	169018756	100	78081204	553	6.07692	0.281405	1.71008	1.01177	0.0119705	0.00708237	0.425385	7.08237e-08	7.08237e-08	1	0	0	1	0	0
AATATAT	3	15	7	46.1968	169018756	100	78081204	105	5	0.0649396	0.324698	0.192108	0.00227289	0.00134475	0.35	1.34475e-08	1.34475e-08	1	0	0	1	0	0
AATATATAG	3	12	9	46.1968	169018756	100	78081204	108	4	0.0649396	0.259758	0.153686	0.00233783	0.00138318	0.36	1.38318e-08	1.38318e-08	1	0	0	1	0	0
AATATC	3	12	6	46.1968	169018756	100	78081204	72	4	0.0649396	0.259758	0.153686	0.00155855	0.000922117	0.24	9.22117e-09	9.22117e-09	1	0	0	1	0	0
AATATCACTGAT	1	4	12	46.1968	169018756	100	78081204	48	4	0.0216465	0.0865861	0.0512287	0.00103903	0.000614745	0.48	6.14745e-09	6.14745e-09	1	0	0	1	0	0
AATATG	5	23	6	46.1968	169018756	100	78081204	138	4.6	0.108233	0.49787	0.294565	0.00298722	0.00176739	0.276	1.76739e-08	1.76739e-08	1	0	0	1	0	0
AATATT	7	28	6	46.1968	169018756	100	78081204	168	4	0.151526	0.606103	0.358601	0.00363662	0.00215161	0.24	2.15161e-08	2.15161e-08	1	0	0	1	0	0
AATC	23	167	4	46.1968	169018756	100	78081204	668	7.26087	0.49787	3.61497	2.1388	0.0144599	0.0085552	0.290435	8.5552e-08	8.5552e-08	1	0	0	0	0	0
AATCAATCAATCATTC	1	4	16	46.1968	169018756	100	78081204	64	4	0.0216465	0.0865861	0.0512287	0.00138538	0.000819659	0.64	8.19659e-09	8.19659e-09	1	0	0	1	1	0
AATCAATCAGTC	1	4	12	46.1968	169018756	100	78081204	48	4	0.0216465	0.0865861	0.0512287	0.00103903	0.000614745	0.48	6.14745e-09	6.14745e-09	1	0	0	1	0	0
AATCAC	4	18	6	46.1968	169018756	100	78081204	108	4.5	0.0865861	0.389638	0.230529	0.00233783	0.00138318	0.27	1.38318e-08	1.38318e-08	1	0	0	1	0	0
AATCACAGTG	6	31	10	46.1968	169018756	100	78081204	310	5.16667	0.129879	0.671043	0.397023	0.00671043	0.00397023	0.516667	3.97023e-08	3.97023e-08	1	0	0	1	1	0
AATCACC	1	4	7	46.1968	169018756	100	78081204	28	4	0.0216465	0.0865861	0.0512287	0.000606103	0.000358601	0.28	3.58601e-09	3.58601e-09	1	0	0	1	0	0
AATCACGTCCTAGTAGC	262	1112	17	46.1968	169018756	100	78081204	18904	4.24427	5.67139	24.0709	14.2416	0.409206	0.242107	0.721527	2.42107e-06	2.42107e-06	1	0	0	1	1	0
AATCACT	1	4	7	46.1968	169018756	100	78081204	28	4	0.0216465	0.0865861	0.0512287	0.000606103	0.000358601	0.28	3.58601e-09	3.58601e-09	1	0	0	1	0	0
AATCAG	6	24	6	46.1968	169018756	100	78081204	144	4	0.129879	0.519517	0.307372	0.0031171	0.00184423	0.24	1.84423e-08	1.84423e-08	1	0	0	1	0	0
AATCAT	3	13	6	46.1968	169018756	100	78081204	78	4.33333	0.0649396	0.281405	0.166493	0.00168843	0.00099896	0.26	9.9896e-09	9.9896e-09	1	0	0	1	0	0
AATCATACC	4	16	9	46.1968	169018756	100	78081204	144	4	0.0865861	0.346345	0.204915	0.0031171	0.00184423	0.36	1.84423e-08	1.84423e-08	1	0	0	1	0	0
AATCATC	264	3312	7	46.1968	169018756	100	78081204	23184	12.5455	5.71469	71.6933	42.4174	0.501853	0.296922	0.878182	2.96922e-06	2.96922e-06	1	0	0	1	1	0
AATCC	34	183	5	46.1968	169018756	100	78081204	915	5.38235	0.735982	3.96132	2.34371	0.0198066	0.0117186	0.269118	1.17186e-07	1.17186e-07	1	0	0	1	0	0
AATCCAG	2	8	7	46.1968	169018756	100	78081204	56	4	0.0432931	0.173172	0.102457	0.00121221	0.000717202	0.28	7.17202e-09	7.17202e-09	1	0	0	1	0	0
AATCCATC	1376	12183	8	46.1968	169018756	100	78081204	97464	8.85392	29.7856	263.72	156.03	2.10976	1.24824	0.708314	1.24824e-05	1.24824e-05	1	0	0	1	1	0
AATCCC	2	8	6	46.1968	169018756	100	78081204	48	4	0.0432931	0.173172	0.102457	0.00103903	0.000614745	0.24	6.14745e-09	6.14745e-09	1	0	0	1	0	0
AATCCG	18	74	6	46.1968	169018756	100	78081204	444	4.11111	0.389638	1.60184	0.947731	0.00961106	0.00568639	0.246667	5.68639e-08	5.68639e-08	1	0	0	1	0	0
AATCCGC	1	6	7	46.1968	169018756	100	78081204	42	6	0.0216465	0.129879	0.0768431	0.000909154	0.000537902	0.42	5.37902e-09	5.37902e-09	1	0	0	1	0	0
AATCCT	1	6	6	46.1968	169018756	100	78081204	36	6	0.0216465	0.129879	0.0768431	0.000779275	0.000461058	0.36	4.61058e-09	4.61058e-09	1	0	0	1	0	0
AATCCTG	2	8	7	46.1968	169018756	100	78081204	56	4	0.0432931	0.173172	0.102457	0.00121221	0.000717202	0.28	7.17202e-09	7.17202e-09	1	0	0	1	0	0
AATCG	11	59	5	46.1968	169018756	100	78081204	295	5.36364	0.238112	1.27715	0.755624	0.00638573	0.00377812	0.268182	3.77812e-08	3.77812e-08	1	0	0	1	0	0
AATCGG	1	4	6	46.1968	169018756	100	78081204	24	4	0.0216465	0.0865861	0.0512287	0.000519517	0.000307372	0.24	3.07372e-09	3.07372e-09	1	0	0	1	0	0
AATCGTG	4	16	7	46.1968	169018756	100	78081204	112	4	0.0865861	0.346345	0.204915	0.00242441	0.0014344	0.28	1.4344e-08	1.4344e-08	1	0	0	1	0	0
AATCT	29	155	5	46.1968	169018756	100	78081204	775	5.34483	0.62775	3.35521	1.98511	0.0167761	0.00992556	0.267241	9.92556e-08	9.92556e-08	1	0	0	1	0	0
AATCTAGACCC	1	6	11	46.1968	169018756	100	78081204	66	6	0.0216465	0.129879	0.0768431	0.00142867	0.000845274	0.66	8.45274e-09	8.45274e-09	1	0	0	1	1	0
AATCTC	3	14	6	46.1968	169018756	100	78081204	84	4.66667	0.0649396	0.303051	0.179301	0.00181831	0.0010758	0.28	1.0758e-08	1.0758e-08	1	0	0	1	0	0
AATCTG	5	20	6	46.1968	169018756	100	78081204	120	4	0.108233	0.432931	0.256144	0.00259758	0.00153686	0.24	1.53686e-08	1.53686e-08	1	0	0	1	0	0
AATCTGT	7	28	7	46.1968	169018756	100	78081204	196	4	0.151526	0.606103	0.358601	0.00424272	0.00251021	0.28	2.51021e-08	2.51021e-08	1	0	0	1	0	0
AATG	45	320	4	46.1968	169018756	100	78081204	1280	7.11111	0.974094	6.92689	4.0983	0.0277076	0.0163932	0.284444	1.63932e-07	1.63932e-07	1	0	0	0	0	0
AATGAC	78	858	6	46.1968	169018756	100	78081204	5148	11	1.68843	18.5727	10.9886	0.111436	0.0659314	0.66	6.59314e-07	6.59314e-07	1	0	0	1	1	0
AATGACAGTCAC	6	25	12	46.1968	169018756	100	78081204	300	4.16667	0.129879	0.541163	0.320179	0.00649396	0.00384215	0.5	3.84215e-08	3.84215e-08	1	0	0	1	0	0
AATGACG	2	8	7	46.1968	169018756	100	78081204	56	4	0.0432931	0.173172	0.102457	0.00121221	0.000717202	0.28	7.17202e-09	7.17202e-09	1	0	0	1	0	0
AATGACTG	363	3506	8	46.1968	169018756	100	78081204	28048	9.6584	7.85769	75.8928	44.902	0.607142	0.359216	0.772672	3.59216e-06	3.59216e-06	1	0	0	1	1	0
AATGAG	115	1637	6	46.1968	169018756	100	78081204	9822	14.2348	2.48935	35.4354	20.9654	0.212612	0.125792	0.854087	1.25792e-06	1.25792e-06	1	0	0	1	1	0
AATGAT	6	29	6	46.1968	169018756	100	78081204	174	4.83333	0.129879	0.62775	0.371408	0.0037665	0.00222845	0.29	2.22845e-08	2.22845e-08	1	0	0	1	0	0
AATGATCTCC	1	4	10	46.1968	169018756	100	78081204	40	4	0.0216465	0.0865861	0.0512287	0.000865861	0.000512287	0.4	5.12287e-09	5.12287e-09	1	0	0	1	0	0
AATGATG	5	30	7	46.1968	169018756	100	78081204	210	6	0.108233	0.649396	0.384215	0.00454577	0.00268951	0.42	2.68951e-08	2.68951e-08	1	0	0	1	0	0
AATGC	12	68	5	46.1968	169018756	100	78081204	340	5.66667	0.259758	1.47196	0.870888	0.00735982	0.00435444	0.283333	4.35444e-08	4.35444e-08	1	0	0	1	0	0
AATGCAT	3	12	7	46.1968	169018756	100	78081204	84	4	0.0649396	0.259758	0.153686	0.00181831	0.0010758	0.28	1.0758e-08	1.0758e-08	1	0	0	1	0	0
AATGCC	5	20	6	46.1968	169018756	100	78081204	120	4	0.108233	0.432931	0.256144	0.00259758	0.00153686	0.24	1.53686e-08	1.53686e-08	1	0	0	1	0	0
AATGCG	63	365	6	46.1968	169018756	100	78081204	2190	5.79365	1.36373	7.90099	4.67462	0.0474059	0.0280477	0.347619	2.80477e-07	2.80477e-07	1	0	0	1	0	0
AATGCT	6	24	6	46.1968	169018756	100	78081204	144	4	0.129879	0.519517	0.307372	0.0031171	0.00184423	0.24	1.84423e-08	1.84423e-08	1	0	0	1	0	0
AATGCTC	1	4	7	46.1968	169018756	100	78081204	28	4	0.0216465	0.0865861	0.0512287	0.000606103	0.000358601	0.28	3.58601e-09	3.58601e-09	1	0	0	1	0	0
AATGCTCACAGCGTC	57	294	15	46.1968	169018756	100	78081204	4410	5.15789	1.23385	6.36408	3.76531	0.0954612	0.0564797	0.773684	5.64797e-07	5.64797e-07	1	0	0	1	1	0
AATGG	15	87	5	46.1968	169018756	100	78081204	435	5.8	0.324698	1.88325	1.11422	0.00941624	0.00557112	0.29	5.57112e-08	5.57112e-08	1	0	0	1	0	0
AATGGAG	2	8	7	46.1968	169018756	100	78081204	56	4	0.0432931	0.173172	0.102457	0.00121221	0.000717202	0.28	7.17202e-09	7.17202e-09	1	0	0	1	0	0
AATGGATGGACG	13	66	12	46.1968	169018756	100	78081204	792	5.07692	0.281405	1.42867	0.845274	0.0171441	0.0101433	0.609231	1.01433e-07	1.01433e-07	1	0	0	1	1	0
AATGGATGGTAG	4	16	12	46.1968	169018756	100	78081204	192	4	0.0865861	0.346345	0.204915	0.00415613	0.00245898	0.48	2.45898e-08	2.45898e-08	1	0	0	1	0	0
AATGGC	13	53	6	46.1968	169018756	100	78081204	318	4.07692	0.281405	1.14727	0.678781	0.0068836	0.00407268	0.244615	4.07268e-08	4.07268e-08	1	0	0	1	0	0
AATGGCC	2	8	7	46.1968	169018756	100	78081204	56	4	0.0432931	0.173172	0.102457	0.00121221	0.000717202	0.28	7.17202e-09	7.17202e-09	1	0	0	1	0	0
AATGGG	8	33	6	46.1968	169018756	100	78081204	198	4.125	0.173172	0.714336	0.422637	0.00428601	0.00253582	0.2475	2.53582e-08	2.53582e-08	1	0	0	1	0	0
AATGGGC	1	4	7	46.1968	169018756	100	78081204	28	4	0.0216465	0.0865861	0.0512287	0.000606103	0.000358601	0.28	3.58601e-09	3.58601e-09	1	0	0	1	0	0
AATGGTCAGGCGTCAGTC	66	285	18	46.1968	169018756	100	78081204	5130	4.31818	1.42867	6.16926	3.65005	0.111047	0.0657008	0.777273	6.57008e-07	6.57008e-07	1	0	0	1	1	0
AATGGTCCC	2	10	9	46.1968	169018756	100	78081204	90	5	0.0432931	0.216465	0.128072	0.00194819	0.00115265	0.45	1.15265e-08	1.15265e-08	1	0	0	1	0	0
AATGGTG	8	53	7	46.1968	169018756	100	78081204	371	6.625	0.173172	1.14727	0.678781	0.00803086	0.00475146	0.46375	4.75146e-08	4.75146e-08	1	0	0	1	0	0
AATGGTGGT	1	5	9	46.1968	169018756	100	78081204	45	5	0.0216465	0.108233	0.0640359	0.000974094	0.000576323	0.45	5.76323e-09	5.76323e-09	1	0	0	1	0	0
AATGT	8	40	5	46.1968	169018756	100	78081204	200	5	0.173172	0.865861	0.512287	0.00432931	0.00256144	0.25	2.56144e-08	2.56144e-08	1	0	0	1	0	0
AATGTC	12	89	6	46.1968	169018756	100	78081204	534	7.41667	0.259758	1.92654	1.13984	0.0115592	0.00683903	0.445	6.83903e-08	6.83903e-08	1	0	0	1	0	0
AATGTCC	1	4	7	46.1968	169018756	100	78081204	28	4	0.0216465	0.0865861	0.0512287	0.000606103	0.000358601	0.28	3.58601e-09	3.58601e-09	1	0	0	1	0	0
AATGTG	2	8	6	46.1968	169018756	100	78081204	48	4	0.0432931	0.173172	0.102457	0.00103903	0.000614745	0.24	6.14745e-09	6.14745e-09	1	0	0	1	0	0
AATGTGAG	2	8	8	46.1968	169018756	100	78081204	64	4	0.0432931	0.173172	0.102457	0.00138538	0.000819659	0.32	8.19659e-09	8.19659e-09	1	0	0	1	0	0
AATGTGG	2	8	7	46.1968	169018756	100	78081204	56	4	0.0432931	0.173172	0.102457	0.00121221	0.000717202	0.28	7.17202e-09	7.17202e-09	1	0	0	1	0	0
AATT	15	90	4	46.1968	169018756	100	78081204	360	6	0.324698	1.94819	1.15265	0.00779275	0.00461058	0.24	4.61058e-08	4.61058e-08	1	0	0	0	0	0
AATTAC	29	117	6	46.1968	169018756	100	78081204	702	4.03448	0.62775	2.53264	1.49844	0.0151959	0.00899064	0.242069	8.99064e-08	8.99064e-08	1	0	0	1	0	0
AATTACT	1	4	7	46.1968	169018756	100	78081204	28	4	0.0216465	0.0865861	0.0512287	0.000606103	0.000358601	0.28	3.58601e-09	3.58601e-09	1	0	0	1	0	0
AATTAG	15	61	6	46.1968	169018756	100	78081204	366	4.06667	0.324698	1.32044	0.781238	0.00792263	0.00468743	0.244	4.68743e-08	4.68743e-08	1	0	0	1	0	0
AATTATG	2	8	7	46.1968	169018756	100	78081204	56	4	0.0432931	0.173172	0.102457	0.00121221	0.000717202	0.28	7.17202e-09	7.17202e-09	1	0	0	1	0	0
AATTC	193	1008	5	46.1968	169018756	100	78081204	5040	5.2228	4.17778	21.8197	12.9096	0.109099	0.0645482	0.26114	6.45482e-07	6.45482e-07	1	0	0	1	0	0
AATTCC	28	121	6	46.1968	169018756	100	78081204	726	4.32143	0.606103	2.61923	1.54967	0.0157154	0.00929801	0.259286	9.29801e-08	9.29801e-08	1	0	0	1	0	0
AATTCG	2	8	6	46.1968	169018756	100	78081204	48	4	0.0432931	0.173172	0.102457	0.00103903	0.000614745	0.24	6.14745e-09	6.14745e-09	1	0	0	1	0	0
AATTCGC	1	4	7	46.1968	169018756	100	78081204	28	4	0.0216465	0.0865861	0.0512287	0.000606103	0.000358601	0.28	3.58601e-09	3.58601e-09	1	0	0	1	0	0
AATTGC	2	8	6	46.1968	169018756	100	78081204	48	4	0.0432931	0.173172	0.102457	0.00103903	0.000614745	0.24	6.14745e-09	6.14745e-09	1	0	0	1	0	0
AATTGCC	1	4	7	46.1968	169018756	100	78081204	28	4	0.0216465	0.0865861	0.0512287	0.000606103	0.000358601	0.28	3.58601e-09	3.58601e-09	1	0	0	1	0	0
AC	1462	21259	2	46.1968	169018756	100	78081204	42518	14.541	31.6472	460.184	272.268	0.920367	0.544536	0.290821	5.44536e-06	5.44536e-06	1	0	0	0	0	0
ACACACC	6	24	7	46.1968	169018756	100	78081204	168	4	0.129879	0.519517	0.307372	0.00363662	0.00215161	0.28	2.15161e-08	2.15161e-08	1	0	0	1	0	0
ACACACG	1	5	7	46.1968	169018756	100	78081204	35	5	0.0216465	0.108233	0.0640359	0.000757629	0.000448251	0.35	4.48251e-09	4.48251e-09	1	0	0	1	0	0
ACACAG	9	40	6	46.1968	169018756	100	78081204	240	4.44444	0.194819	0.865861	0.512287	0.00519517	0.00307372	0.266667	3.07372e-08	3.07372e-08	1	0	0	1	0	0
ACACAGACAG	3	17	10	46.1968	169018756	100	78081204	170	5.66667	0.0649396	0.367991	0.217722	0.00367991	0.00217722	0.566667	2.17722e-08	2.17722e-08	1	0	0	1	1	0
ACACAGC	3	12	7	46.1968	169018756	100	78081204	84	4	0.0649396	0.259758	0.153686	0.00181831	0.0010758	0.28	1.0758e-08	1.0758e-08	1	0	0	1	0	0
ACACAGTG	1	4	8	46.1968	169018756	100	78081204	32	4	0.0216465	0.0865861	0.0512287	0.000692689	0.00040983	0.32	4.0983e-09	4.0983e-09	1	0	0	1	0	0
ACACAGTGACAGTG	665	3028	14	46.1968	169018756	100	78081204	42392	4.55338	14.3949	65.5457	38.7801	0.91764	0.542922	0.637474	5.42922e-06	5.42922e-06	1	0	0	1	1	0
ACACAT	15	80	6	46.1968	169018756	100	78081204	480	5.33333	0.324698	1.73172	1.02457	0.0103903	0.00614745	0.32	6.14745e-08	6.14745e-08	1	0	0	1	0	0
ACACATACTCTCC	1	4	13	46.1968	169018756	100	78081204	52	4	0.0216465	0.0865861	0.0512287	0.00112562	0.000665973	0.52	6.65973e-09	6.65973e-09	1	0	0	1	1	0
ACACATC	1	4	7	46.1968	169018756	100	78081204	28	4	0.0216465	0.0865861	0.0512287	0.000606103	0.000358601	0.28	3.58601e-09	3.58601e-09	1	0	0	1	0	0
ACACATG	17	74	7	46.1968	169018756	100	78081204	518	4.35294	0.367991	1.60184	0.947731	0.0112129	0.00663412	0.304706	6.63412e-08	6.63412e-08	1	0	0	1	0	0
ACACC	116	967	5	46.1968	169018756	100	78081204	4835	8.33621	2.511	20.9322	12.3845	0.104661	0.0619227	0.41681	6.19227e-07	6.19227e-07	1	0	0	1	0	0
ACACCACCTACACCACGT	1	4	18	46.1968	169018756	100	78081204	72	4	0.0216465	0.0865861	0.0512287	0.00155855	0.000922117	0.72	9.22117e-09	9.22117e-09	1	0	0	1	1	0
ACACCAG	449	3588	7	46.1968	169018756	100	78081204	25116	7.99109	9.71929	77.6678	45.9522	0.543674	0.321665	0.559376	3.21665e-06	3.21665e-06	1	0	0	1	1	0
ACACCAGAGACCAG	1	4	14	46.1968	169018756	100	78081204	56	4	0.0216465	0.0865861	0.0512287	0.00121221	0.000717202	0.56	7.17202e-09	7.17202e-09	1	0	0	1	1	0
ACACCC	25	104	6	46.1968	169018756	100	78081204	624	4.16	0.541163	2.25124	1.33195	0.0135074	0.00799168	0.2496	7.99168e-08	7.99168e-08	1	0	0	1	0	0
ACACCG	38	154	6	46.1968	169018756	100	78081204	924	4.05263	0.822568	3.33357	1.97231	0.0200014	0.0118338	0.243158	1.18338e-07	1.18338e-07	1	0	0	1	0	0
ACACCGACTAGGGGTCGATG	6	26	20	46.1968	169018756	100	78081204	520	4.33333	0.129879	0.56281	0.332987	0.0112562	0.00665973	0.866667	6.65973e-08	6.65973e-08	1	0	0	1	1	0
ACACCGC	2	8	7	46.1968	169018756	100	78081204	56	4	0.0432931	0.173172	0.102457	0.00121221	0.000717202	0.28	7.17202e-09	7.17202e-09	1	0	0	1	0	0
ACACCGT	2	8	7	46.1968	169018756	100	78081204	56	4	0.0432931	0.173172	0.102457	0.00121221	0.000717202	0.28	7.17202e-09	7.17202e-09	1	0	0	1	0	0
ACACCT	6	25	6	46.1968	169018756	100	78081204	150	4.16667	0.129879	0.541163	0.320179	0.00324698	0.00192108	0.25	1.92108e-08	1.92108e-08	1	0	0	1	0	0
ACACCTACC	2	8	9	46.1968	169018756	100	78081204	72	4	0.0432931	0.173172	0.102457	0.00155855	0.000922117	0.36	9.22117e-09	9.22117e-09	1	0	0	1	0	0
ACACCTG	1	4	7	46.1968	169018756	100	78081204	28	4	0.0216465	0.0865861	0.0512287	0.000606103	0.000358601	0.28	3.58601e-09	3.58601e-09	1	0	0	1	0	0
ACACG	4	20	5	46.1968	169018756	100	78081204	100	5	0.0865861	0.432931	0.256144	0.00216465	0.00128072	0.25	1.28072e-08	1.28072e-08	1	0	0	1	0	0
ACACGACAG	3	14	9	46.1968	169018756	100	78081204	126	4.66667	0.0649396	0.303051	0.179301	0.00272746	0.0016137	0.42	1.6137e-08	1.6137e-08	1	0	0	1	0	0
ACACGACATAGC	1	4	12	46.1968	169018756	100	78081204	48	4	0.0216465	0.0865861	0.0512287	0.00103903	0.000614745	0.48	6.14745e-09	6.14745e-09	1	0	0	1	0	0
ACACGACCAG	1	5	10	46.1968	169018756	100	78081204	50	5	0.0216465	0.108233	0.0640359	0.00108233	0.000640359	0.5	6.40359e-09	6.40359e-09	1	0	0	1	0	0
ACACGACTGTCGGAGT	5	26	16	46.1968	169018756	100	78081204	416	5.2	0.108233	0.56281	0.332987	0.00900496	0.00532779	0.832	5.32779e-08	5.32779e-08	1	0	0	1	1	0
ACACGAT	4	16	7	46.1968	169018756	100	78081204	112	4	0.0865861	0.346345	0.204915	0.00242441	0.0014344	0.28	1.4344e-08	1.4344e-08	1	0	0	1	0	0
ACACGC	38	152	6	46.1968	169018756	100	78081204	912	4	0.822568	3.29027	1.94669	0.0197416	0.0116801	0.24	1.16801e-07	1.16801e-07	1	0	0	1	0	0
ACACGCACC	1	6	9	46.1968	169018756	100	78081204	54	6	0.0216465	0.129879	0.0768431	0.00116891	0.000691588	0.54	6.91588e-09	6.91588e-09	1	0	0	1	1	0
ACACGCT	1	4	7	46.1968	169018756	100	78081204	28	4	0.0216465	0.0865861	0.0512287	0.000606103	0.000358601	0.28	3.58601e-09	3.58601e-09	1	0	0	1	0	0
ACACGCTC	1	5	8	46.1968	169018756	100	78081204	40	5	0.0216465	0.108233	0.0640359	0.000865861	0.000512287	0.4	5.12287e-09	5.12287e-09	1	0	0	1	0	0
ACACGG	16	64	6	46.1968	169018756	100	78081204	384	4	0.346345	1.38538	0.819659	0.00831227	0.00491796	0.24	4.91796e-08	4.91796e-08	1	0	0	1	0	0
ACACGGG	5	21	7	46.1968	169018756	100	78081204	147	4.2	0.108233	0.454577	0.268951	0.00318204	0.00188266	0.294	1.88266e-08	1.88266e-08	1	0	0	1	0	0
ACACGT	2	8	6	46.1968	169018756	100	78081204	48	4	0.0432931	0.173172	0.102457	0.00103903	0.000614745	0.24	6.14745e-09	6.14745e-09	1	0	0	1	0	0
ACACT	4	20	5	46.1968	169018756	100	78081204	100	5	0.0865861	0.432931	0.256144	0.00216465	0.00128072	0.25	1.28072e-08	1.28072e-08	1	0	0	1	0	0
ACACTACTCC	1	5	10	46.1968	169018756	100	78081204	50	5	0.0216465	0.108233	0.0640359	0.00108233	0.000640359	0.5	6.40359e-09	6.40359e-09	1	0	0	1	0	0
ACACTAG	7	34	7	46.1968	169018756	100	78081204	238	4.85714	0.151526	0.735982	0.435444	0.00515188	0.00304811	0.34	3.04811e-08	3.04811e-08	1	0	0	1	0	0
ACACTC	11	47	6	46.1968	169018756	100	78081204	282	4.27273	0.238112	1.01739	0.601937	0.00610432	0.00361162	0.256364	3.61162e-08	3.61162e-08	1	0	0	1	0	0
ACACTCC	12	48	7	46.1968	169018756	100	78081204	336	4	0.259758	1.03903	0.614745	0.00727324	0.00430321	0.28	4.30321e-08	4.30321e-08	1	0	0	1	0	0
ACACTCTCTC	1	6	10	46.1968	169018756	100	78081204	60	6	0.0216465	0.129879	0.0768431	0.00129879	0.000768431	0.6	7.68431e-09	7.68431e-09	1	0	0	1	1	0
ACACTG	121	1382	6	46.1968	169018756	100	78081204	8292	11.4215	2.61923	29.9155	17.6995	0.179493	0.106197	0.685289	1.06197e-06	1.06197e-06	1	0	0	1	1	0
ACACTGC	1	4	7	46.1968	169018756	100	78081204	28	4	0.0216465	0.0865861	0.0512287	0.000606103	0.000358601	0.28	3.58601e-09	3.58601e-09	1	0	0	1	0	0
ACACTGG	8	32	7	46.1968	169018756	100	78081204	224	4	0.173172	0.692689	0.40983	0.00484882	0.00286881	0.28	2.86881e-08	2.86881e-08	1	0	0	1	0	0
ACACTGGTGG	8	41	10	46.1968	169018756	100	78081204	410	5.125	0.173172	0.887508	0.525094	0.00887508	0.00525094	0.5125	5.25094e-08	5.25094e-08	1	0	0	1	1	0
ACACTGT	4	16	7	46.1968	169018756	100	78081204	112	4	0.0865861	0.346345	0.204915	0.00242441	0.0014344	0.28	1.4344e-08	1.4344e-08	1	0	0	1	0	0
ACACTGTC	573	5046	8	46.1968	169018756	100	78081204	40368	8.80628	12.4035	109.228	64.625	0.873827	0.517	0.704503	5.17e-06	5.17e-06	1	0	0	1	1	0
ACACTGTCACTGTC	752	3112	14	46.1968	169018756	100	78081204	43568	4.1383	16.2782	67.364	39.8559	0.943096	0.557983	0.579362	5.57983e-06	5.57983e-06	1	0	0	1	1	0
ACAG	62	449	4	46.1968	169018756	100	78081204	1796	7.24194	1.34209	9.71929	5.75042	0.0388772	0.0230017	0.289677	2.30017e-07	2.30017e-07	1	0	0	0	0	0
ACAGACAGAG	19	114	10	46.1968	169018756	100	78081204	1140	6	0.411284	2.46771	1.46002	0.0246771	0.0146002	0.6	1.46002e-07	1.46002e-07	1	0	0	1	1	0
ACAGACAGG	485	3263	9	46.1968	169018756	100	78081204	29367	6.72784	10.4986	70.6326	41.7898	0.635694	0.376108	0.605505	3.76108e-06	3.76108e-06	1	0	0	1	1	0
ACAGACAGTCAG	30	150	12	46.1968	169018756	100	78081204	1800	5	0.649396	3.24698	1.92108	0.0389638	0.0230529	0.6	2.30529e-07	2.30529e-07	1	0	0	1	1	0
ACAGACATG	136	952	9	46.1968	169018756	100	78081204	8568	7	2.94393	20.6075	12.1924	0.185468	0.109732	0.63	1.09732e-06	1.09732e-06	1	0	0	1	1	0
ACAGACC	57	474	7	46.1968	169018756	100	78081204	3318	8.31579	1.23385	10.2605	6.0706	0.0718232	0.0424942	0.582105	4.24942e-07	4.24942e-07	1	0	0	1	1	0
ACAGACCAG	198	1488	9	46.1968	169018756	100	78081204	13392	7.51515	4.28601	32.21	19.0571	0.28989	0.171514	0.676364	1.71514e-06	1.71514e-06	1	0	0	1	1	0
ACAGACG	464	4059	7	46.1968	169018756	100	78081204	28413	8.74784	10.044	87.8633	51.9843	0.615043	0.36389	0.612349	3.6389e-06	3.6389e-06	1	0	0	1	1	0
ACAGACGG	623	4091	8	46.1968	169018756	100	78081204	32728	6.56661	13.4858	88.556	52.3942	0.708448	0.419153	0.525329	4.19153e-06	4.19153e-06	1	0	0	1	1	0
ACAGACTAG	14	73	9	46.1968	169018756	100	78081204	657	5.21429	0.303051	1.5802	0.934924	0.0142218	0.00841432	0.469286	8.41432e-08	8.41432e-08	1	0	0	1	0	0
ACAGACTG	28	246	8	46.1968	169018756	100	78081204	1968	8.78571	0.606103	5.32505	3.15057	0.0426004	0.0252045	0.702857	2.52045e-07	2.52045e-07	1	0	0	1	1	0
ACAGAG	39	226	6	46.1968	169018756	100	78081204	1356	5.79487	0.844215	4.89212	2.89442	0.0293527	0.0173665	0.347692	1.73665e-07	1.73665e-07	1	0	0	1	0	0
ACAGAGACGAG	23	117	11	46.1968	169018756	100	78081204	1287	5.08696	0.49787	2.53264	1.49844	0.0278591	0.0164828	0.559565	1.64828e-07	1.64828e-07	1	0	0	1	1	0
ACAGAGAGAG	2	8	10	46.1968	169018756	100	78081204	80	4	0.0432931	0.173172	0.102457	0.00173172	0.00102457	0.4	1.02457e-08	1.02457e-08	1	0	0	1	0	0
ACAGAGATGGACGGACGG	270	1116	18	46.1968	169018756	100	78081204	20088	4.13333	5.84456	24.1575	14.2928	0.434836	0.257271	0.744	2.57271e-06	2.57271e-06	1	0	0	1	1	0
ACAGAGG	53	504	7	46.1968	169018756	100	78081204	3528	9.50943	1.14727	10.9099	6.45482	0.076369	0.0451837	0.66566	4.51837e-07	4.51837e-07	1	0	0	1	1	0
ACAGAT	39	157	6	46.1968	169018756	100	78081204	942	4.02564	0.844215	3.39851	2.01073	0.020391	0.0120644	0.241538	1.20644e-07	1.20644e-07	1	0	0	1	0	0
ACAGATG	411	3136	7	46.1968	169018756	100	78081204	21952	7.63017	8.89673	67.8835	40.1633	0.475185	0.281143	0.534112	2.81143e-06	2.81143e-06	1	0	0	1	1	0
ACAGATGACTGATG	1	4	14	46.1968	169018756	100	78081204	56	4	0.0216465	0.0865861	0.0512287	0.00121221	0.000717202	0.56	7.17202e-09	7.17202e-09	1	0	0	1	1	0
ACAGATGTCAGAGTG	5	23	15	46.1968	169018756	100	78081204	345	4.6	0.108233	0.49787	0.294565	0.00746805	0.00441848	0.69	4.41848e-08	4.41848e-08	1	0	0	1	1	0
ACAGC	16	81	5	46.1968	169018756	100	78081204	405	5.0625	0.346345	1.75337	1.03738	0.00876685	0.00518691	0.253125	5.18691e-08	5.18691e-08	1	0	0	1	0	0
ACAGCAG	17	103	7	46.1968	169018756	100	78081204	721	6.05882	0.367991	2.22959	1.31914	0.0156072	0.00923398	0.424118	9.23398e-08	9.23398e-08	1	0	0	1	0	0
ACAGCC	236	1907	6	46.1968	169018756	100	78081204	11442	8.08051	5.10858	41.2799	24.4233	0.24768	0.14654	0.484831	1.4654e-06	1.4654e-06	1	0	0	1	0	0
ACAGCCTACATAGT	2	10	14	46.1968	169018756	100	78081204	140	5	0.0432931	0.216465	0.128072	0.00303051	0.00179301	0.7	1.79301e-08	1.79301e-08	1	0	0	1	1	0
ACAGCG	19	121	6	46.1968	169018756	100	78081204	726	6.36842	0.411284	2.61923	1.54967	0.0157154	0.00929801	0.382105	9.29801e-08	9.29801e-08	1	0	0	1	0	0
ACAGCGC	2	8	7	46.1968	169018756	100	78081204	56	4	0.0432931	0.173172	0.102457	0.00121221	0.000717202	0.28	7.17202e-09	7.17202e-09	1	0	0	1	0	0
ACAGCGG	2	8	7	46.1968	169018756	100	78081204	56	4	0.0432931	0.173172	0.102457	0.00121221	0.000717202	0.28	7.17202e-09	7.17202e-09	1	0	0	1	0	0
ACAGCT	8	32	6	46.1968	169018756	100	78081204	192	4	0.173172	0.692689	0.40983	0.00415613	0.00245898	0.24	2.45898e-08	2.45898e-08	1	0	0	1	0	0
ACAGCTC	5	22	7	46.1968	169018756	100	78081204	154	4.4	0.108233	0.476224	0.281758	0.00333357	0.00197231	0.308	1.97231e-08	1.97231e-08	1	0	0	1	0	0
ACAGG	8	40	5	46.1968	169018756	100	78081204	200	5	0.173172	0.865861	0.512287	0.00432931	0.00256144	0.25	2.56144e-08	2.56144e-08	1	0	0	1	0	0
ACAGGACG	9	40	8	46.1968	169018756	100	78081204	320	4.44444	0.194819	0.865861	0.512287	0.00692689	0.0040983	0.355556	4.0983e-08	4.0983e-08	1	0	0	1	0	0
ACAGGAG	134	1295	7	46.1968	169018756	100	78081204	9065	9.66418	2.90064	28.0323	16.5853	0.196226	0.116097	0.676493	1.16097e-06	1.16097e-06	1	0	0	1	1	0
ACAGGAGG	27	130	8	46.1968	169018756	100	78081204	1040	4.81481	0.584456	2.81405	1.66493	0.0225124	0.0133195	0.385185	1.33195e-07	1.33195e-07	1	0	0	1	0	0
ACAGGAGGT	1	4	9	46.1968	169018756	100	78081204	36	4	0.0216465	0.0865861	0.0512287	0.000779275	0.000461058	0.36	4.61058e-09	4.61058e-09	1	0	0	1	0	0
ACAGGC	11	46	6	46.1968	169018756	100	78081204	276	4.18182	0.238112	0.995741	0.58913	0.00597444	0.00353478	0.250909	3.53478e-08	3.53478e-08	1	0	0	1	0	0
ACAGGCG	11	113	7	46.1968	169018756	100	78081204	791	10.2727	0.238112	2.44606	1.44721	0.0171224	0.0101305	0.719091	1.01305e-07	1.01305e-07	1	0	0	1	1	0
ACAGGG	4102	44538	6	46.1968	169018756	100	78081204	267228	10.8576	88.7941	964.093	570.406	5.78456	3.42244	0.651458	3.42244e-05	3.42244e-05	1	0	0	1	1	0
ACAGGGACCGATGGGC	3	14	16	46.1968	169018756	100	78081204	224	4.66667	0.0649396	0.303051	0.179301	0.00484882	0.00286881	0.746667	2.86881e-08	2.86881e-08	1	0	0	1	1	0
ACAGGGC	1	4	7	46.1968	169018756	100	78081204	28	4	0.0216465	0.0865861	0.0512287	0.000606103	0.000358601	0.28	3.58601e-09	3.58601e-09	1	0	0	1	0	0
ACAGGT	2	8	6	46.1968	169018756	100	78081204	48	4	0.0432931	0.173172	0.102457	0.00103903	0.000614745	0.24	6.14745e-09	6.14745e-09	1	0	0	1	0	0
ACAGGTG	6	43	7	46.1968	169018756	100	78081204	301	7.16667	0.129879	0.930801	0.550709	0.00651561	0.00385496	0.501667	3.85496e-08	3.85496e-08	1	0	0	1	1	0
ACAGTAGTAGT	3	21	11	46.1968	169018756	100	78081204	231	7	0.0649396	0.454577	0.268951	0.00500035	0.00295846	0.77	2.95846e-08	2.95846e-08	1	0	0	1	1	0
ACAGTC	1831	22217	6	46.1968	169018756	100	78081204	133302	12.1338	39.6348	480.921	284.537	2.88553	1.70722	0.728028	1.70722e-05	1.70722e-05	1	0	0	1	1	0
ACAGTCATAGTG	40	193	12	46.1968	169018756	100	78081204	2316	4.825	0.865861	4.17778	2.47179	0.0501334	0.0296614	0.579	2.96614e-07	2.96614e-07	1	0	0	1	1	0
ACAGTCCAG	1	4	9	46.1968	169018756	100	78081204	36	4	0.0216465	0.0865861	0.0512287	0.000779275	0.000461058	0.36	4.61058e-09	4.61058e-09	1	0	0	1	0	0
ACAGTCG	2	8	7	46.1968	169018756	100	78081204	56	4	0.0432931	0.173172	0.102457	0.00121221	0.000717202	0.28	7.17202e-09	7.17202e-09	1	0	0	1	0	0
ACAGTG	270850	3575763	6	46.1968	169018756	100	78081204	21454578	13.202	5862.96	77402.9	45795.4	464.417	274.773	0.79212	0.00274773	0.00274773	1	1	1	1	1	1
ACAGTGC	2	8	7	46.1968	169018756	100	78081204	56	4	0.0432931	0.173172	0.102457	0.00121221	0.000717202	0.28	7.17202e-09	7.17202e-09	1	0	0	1	0	0
ACAGTGG	3	17	7	46.1968	169018756	100	78081204	119	5.66667	0.0649396	0.367991	0.217722	0.00257594	0.00152405	0.396667	1.52405e-08	1.52405e-08	1	0	0	1	0	0
ACAT	507	5288	4	46.1968	169018756	100	78081204	21152	10.43	10.9748	114.467	67.7244	0.457868	0.270897	0.417199	2.70897e-06	2.70897e-06	1	0	0	0	0	0
ACATACCAT	1	4	9	46.1968	169018756	100	78081204	36	4	0.0216465	0.0865861	0.0512287	0.000779275	0.000461058	0.36	4.61058e-09	4.61058e-09	1	0	0	1	0	0
ACATACG	1	4	7	46.1968	169018756	100	78081204	28	4	0.0216465	0.0865861	0.0512287	0.000606103	0.000358601	0.28	3.58601e-09	3.58601e-09	1	0	0	1	0	0
ACATAG	4	19	6	46.1968	169018756	100	78081204	114	4.75	0.0865861	0.411284	0.243336	0.00246771	0.00146002	0.285	1.46002e-08	1.46002e-08	1	0	0	1	0	0
ACATAGC	2	8	7	46.1968	169018756	100	78081204	56	4	0.0432931	0.173172	0.102457	0.00121221	0.000717202	0.28	7.17202e-09	7.17202e-09	1	0	0	1	0	0
ACATAGG	45	371	7	46.1968	169018756	100	78081204	2597	8.24444	0.974094	8.03086	4.75146	0.0562161	0.0332602	0.577111	3.32602e-07	3.32602e-07	1	0	0	1	1	0
ACATAGT	2	24	7	46.1968	169018756	100	78081204	168	12	0.0432931	0.519517	0.307372	0.00363662	0.00215161	0.84	2.15161e-08	2.15161e-08	1	0	0	1	1	0
ACATAT	46	235	6	46.1968	169018756	100	78081204	1410	5.1087	0.995741	5.08694	3.00969	0.0305216	0.0180581	0.306522	1.80581e-07	1.80581e-07	1	0	0	1	0	0
ACATATG	13267	133308	7	46.1968	169018756	100	78081204	933156	10.0481	287.185	2885.66	1707.3	20.1996	11.9511	0.703366	0.000119511	0.000119511	1	1	1	1	1	1
ACATC	3	16	5	46.1968	169018756	100	78081204	80	5.33333	0.0649396	0.346345	0.204915	0.00173172	0.00102457	0.266667	1.02457e-08	1.02457e-08	1	0	0	1	0	0
ACATCAG	89	873	7	46.1968	169018756	100	78081204	6111	9.80899	1.92654	18.8974	11.1807	0.132282	0.0782647	0.686629	7.82647e-07	7.82647e-07	1	0	0	1	1	0
ACATCAT	7	29	7	46.1968	169018756	100	78081204	203	4.14286	0.151526	0.62775	0.371408	0.00439425	0.00259986	0.29	2.59986e-08	2.59986e-08	1	0	0	1	0	0
ACATCC	35	162	6	46.1968	169018756	100	78081204	972	4.62857	0.757629	3.50674	2.07476	0.0210404	0.0124486	0.277714	1.24486e-07	1.24486e-07	1	0	0	1	0	0
ACATCCTC	182	1682	8	46.1968	169018756	100	78081204	13456	9.24176	3.93967	36.4095	21.5417	0.291276	0.172333	0.739341	1.72333e-06	1.72333e-06	1	0	0	1	1	0
ACATCG	99	827	6	46.1968	169018756	100	78081204	4962	8.35354	2.14301	17.9017	10.5915	0.10741	0.0635492	0.501212	6.35492e-07	6.35492e-07	1	0	0	1	1	0
ACATCGC	3	12	7	46.1968	169018756	100	78081204	84	4	0.0649396	0.259758	0.153686	0.00181831	0.0010758	0.28	1.0758e-08	1.0758e-08	1	0	0	1	0	0
ACATCTG	1	4	7	46.1968	169018756	100	78081204	28	4	0.0216465	0.0865861	0.0512287	0.000606103	0.000358601	0.28	3.58601e-09	3.58601e-09	1	0	0	1	0	0
ACATG	4	20	5	46.1968	169018756	100	78081204	100	5	0.0865861	0.432931	0.256144	0.00216465	0.00128072	0.25	1.28072e-08	1.28072e-08	1	0	0	1	0	0
ACATGAG	5	38	7	46.1968	169018756	100	78081204	266	7.6	0.108233	0.822568	0.486673	0.00575798	0.00340671	0.532	3.40671e-08	3.40671e-08	1	0	0	1	1	0
ACATGC	52	459	6	46.1968	169018756	100	78081204	2754	8.82692	1.12562	9.93576	5.8785	0.0596146	0.035271	0.529615	3.5271e-07	3.5271e-07	1	0	0	1	1	0
ACATGCC	3	12	7	46.1968	169018756	100	78081204	84	4	0.0649396	0.259758	0.153686	0.00181831	0.0010758	0.28	1.0758e-08	1.0758e-08	1	0	0	1	0	0
ACATGG	6978	54402	6	46.1968	169018756	100	78081204	326412	7.79622	151.05	1177.61	696.736	7.06569	4.18042	0.467773	4.18042e-05	4.18042e-05	1	0	1	1	0	0
ACATGGACTGG	29	176	11	46.1968	169018756	100	78081204	1936	6.06897	0.62775	3.80979	2.25406	0.0419077	0.0247947	0.667586	2.47947e-07	2.47947e-07	1	0	0	1	1	0
ACATGGCGG	1	6	9	46.1968	169018756	100	78081204	54	6	0.0216465	0.129879	0.0768431	0.00116891	0.000691588	0.54	6.91588e-09	6.91588e-09	1	0	0	1	1	0
ACATGGT	1	4	7	46.1968	169018756	100	78081204	28	4	0.0216465	0.0865861	0.0512287	0.000606103	0.000358601	0.28	3.58601e-09	3.58601e-09	1	0	0	1	0	0
ACATGT	9	36	6	46.1968	169018756	100	78081204	216	4	0.194819	0.779275	0.461058	0.00467565	0.00276635	0.24	2.76635e-08	2.76635e-08	1	0	0	1	0	0
ACC	133	1104	3	46.1968	169018756	100	78081204	3312	8.30075	2.87899	23.8978	14.1391	0.0716933	0.0424174	0.249023	4.24174e-07	4.24174e-07	1	0	0	0	0	0
ACCACCAG	177	985	8	46.1968	169018756	100	78081204	7880	5.56497	3.83144	21.3218	12.6151	0.170575	0.100921	0.445198	1.00921e-06	1.00921e-06	1	0	0	1	0	0
ACCACCC	2	8	7	46.1968	169018756	100	78081204	56	4	0.0432931	0.173172	0.102457	0.00121221	0.000717202	0.28	7.17202e-09	7.17202e-09	1	0	0	1	0	0
ACCACCG	1	4	7	46.1968	169018756	100	78081204	28	4	0.0216465	0.0865861	0.0512287	0.000606103	0.000358601	0.28	3.58601e-09	3.58601e-09	1	0	0	1	0	0
ACCACG	34	147	6	46.1968	169018756	100	78081204	882	4.32353	0.735982	3.18204	1.88266	0.0190922	0.0112959	0.259412	1.12959e-07	1.12959e-07	1	0	0	1	0	0
ACCACGCGCACTG	8	33	13	46.1968	169018756	100	78081204	429	4.125	0.173172	0.714336	0.422637	0.00928636	0.00549428	0.53625	5.49428e-08	5.49428e-08	1	0	0	1	1	0
ACCACGG	28	158	7	46.1968	169018756	100	78081204	1106	5.64286	0.606103	3.42015	2.02353	0.0239411	0.0141647	0.395	1.41647e-07	1.41647e-07	1	0	0	1	0	0
ACCACTATCTCG	1	4	12	46.1968	169018756	100	78081204	48	4	0.0216465	0.0865861	0.0512287	0.00103903	0.000614745	0.48	6.14745e-09	6.14745e-09	1	0	0	1	0	0
ACCACTC	2	8	7	46.1968	169018756	100	78081204	56	4	0.0432931	0.173172	0.102457	0.00121221	0.000717202	0.28	7.17202e-09	7.17202e-09	1	0	0	1	0	0
ACCAG	31	161	5	46.1968	169018756	100	78081204	805	5.19355	0.671043	3.48509	2.06196	0.0174255	0.0103098	0.259677	1.03098e-07	1.03098e-07	1	0	0	1	0	0
ACCAGACG	7	29	8	46.1968	169018756	100	78081204	232	4.14286	0.151526	0.62775	0.371408	0.005022	0.00297127	0.331429	2.97127e-08	2.97127e-08	1	0	0	1	0	0
ACCAGAG	100	770	7	46.1968	169018756	100	78081204	5390	7.7	2.16465	16.6678	9.86153	0.116675	0.0690307	0.539	6.90307e-07	6.90307e-07	1	0	0	1	1	0
ACCAGAGG	209	1149	8	46.1968	169018756	100	78081204	9192	5.49761	4.52413	24.8719	14.7154	0.198975	0.117724	0.439809	1.17724e-06	1.17724e-06	1	0	0	1	0	0
ACCAGAT	1	4	7	46.1968	169018756	100	78081204	28	4	0.0216465	0.0865861	0.0512287	0.000606103	0.000358601	0.28	3.58601e-09	3.58601e-09	1	0	0	1	0	0
ACCAGC	222	1072	6	46.1968	169018756	100	78081204	6432	4.82883	4.80553	23.2051	13.7293	0.139231	0.0823758	0.28973	8.23758e-07	8.23758e-07	1	0	0	1	0	0
ACCAGCAG	3	12	8	46.1968	169018756	100	78081204	96	4	0.0649396	0.259758	0.153686	0.00207807	0.00122949	0.32	1.22949e-08	1.22949e-08	1	0	0	1	0	0
ACCAGCATC	1	4	9	46.1968	169018756	100	78081204	36	4	0.0216465	0.0865861	0.0512287	0.000779275	0.000461058	0.36	4.61058e-09	4.61058e-09	1	0	0	1	0	0
ACCAGCC	3352	20882	7	46.1968	169018756	100	78081204	146174	6.22971	72.5592	452.023	267.44	3.16416	1.87208	0.43608	1.87208e-05	1.87208e-05	1	0	0	1	0	0
ACCAGCGCG	1	4	9	46.1968	169018756	100	78081204	36	4	0.0216465	0.0865861	0.0512287	0.000779275	0.000461058	0.36	4.61058e-09	4.61058e-09	1	0	0	1	0	0
ACCAGCT	5	21	7	46.1968	169018756	100	78081204	147	4.2	0.108233	0.454577	0.268951	0.00318204	0.00188266	0.294	1.88266e-08	1.88266e-08	1	0	0	1	0	0
ACCAGG	37	210	6	46.1968	169018756	100	78081204	1260	5.67568	0.800922	4.54577	2.68951	0.0272746	0.016137	0.340541	1.6137e-07	1.6137e-07	1	0	0	1	0	0
ACCAGGAG	92	388	8	46.1968	169018756	100	78081204	3104	4.21739	1.99148	8.39886	4.96919	0.0671908	0.0397535	0.337391	3.97535e-07	3.97535e-07	1	0	0	1	0	0
ACCAGGC	100	653	7	46.1968	169018756	100	78081204	4571	6.53	2.16465	14.1352	8.36309	0.0989463	0.0585416	0.4571	5.85416e-07	5.85416e-07	1	0	0	1	0	0
ACCAGGG	7	42	7	46.1968	169018756	100	78081204	294	6	0.151526	0.909154	0.537902	0.00636408	0.00376531	0.42	3.76531e-08	3.76531e-08	1	0	0	1	0	0
ACCAGGT	2	8	7	46.1968	169018756	100	78081204	56	4	0.0432931	0.173172	0.102457	0.00121221	0.000717202	0.28	7.17202e-09	7.17202e-09	1	0	0	1	0	0
ACCAGGTCCAGGTGCAGG	2	8	18	46.1968	169018756	100	78081204	144	4	0.0432931	0.173172	0.102457	0.0031171	0.00184423	0.72	1.84423e-08	1.84423e-08	1	0	0	1	1	0
ACCAGT	96	1100	6	46.1968	169018756	100	78081204	6600	11.4583	2.07807	23.8112	14.0879	0.142867	0.0845274	0.6875	8.45274e-07	8.45274e-07	1	0	0	1	1	0
ACCAGTACCAGTACCAT	3	13	17	46.1968	169018756	100	78081204	221	4.33333	0.0649396	0.281405	0.166493	0.00478388	0.00283039	0.736667	2.83039e-08	2.83039e-08	1	0	0	1	1	0
ACCAGTC	26	173	7	46.1968	169018756	100	78081204	1211	6.65385	0.56281	3.74485	2.21564	0.026214	0.0155095	0.465769	1.55095e-07	1.55095e-07	1	0	0	1	0	0
ACCAGTCC	46	229	8	46.1968	169018756	100	78081204	1832	4.97826	0.995741	4.95706	2.93284	0.0396565	0.0234628	0.398261	2.34628e-07	2.34628e-07	1	0	0	1	0	0
ACCAGTG	2	11	7	46.1968	169018756	100	78081204	77	5.5	0.0432931	0.238112	0.140879	0.00166678	0.000986153	0.385	9.86153e-09	9.86153e-09	1	0	0	1	0	0
ACCAT	107897	1213694	5	46.1968	169018756	100	78081204	6068470	11.2486	2335.6	26272.3	15544	131.361	77.72	0.562432	0.0007772	0.0007772	1	1	1	1	1	1
ACCATACTCAT	3	12	11	46.1968	169018756	100	78081204	132	4	0.0649396	0.259758	0.153686	0.00285734	0.00169055	0.44	1.69055e-08	1.69055e-08	1	0	0	1	0	0
ACCATAG	1	5	7	46.1968	169018756	100	78081204	35	5	0.0216465	0.108233	0.0640359	0.000757629	0.000448251	0.35	4.48251e-09	4.48251e-09	1	0	0	1	0	0
ACCATAT	37	329	7	46.1968	169018756	100	78081204	2303	8.89189	0.800922	7.12171	4.21356	0.049852	0.0294949	0.622432	2.94949e-07	2.94949e-07	1	0	0	1	1	0
ACCATATGG	1	4	9	46.1968	169018756	100	78081204	36	4	0.0216465	0.0865861	0.0512287	0.000779275	0.000461058	0.36	4.61058e-09	4.61058e-09	1	0	0	1	0	0
ACCATC	345	3364	6	46.1968	169018756	100	78081204	20184	9.75072	7.46805	72.8189	43.0834	0.436914	0.2585	0.585043	2.585e-06	2.585e-06	1	0	0	1	1	0
ACCATCC	26	162	7	46.1968	169018756	100	78081204	1134	6.23077	0.56281	3.50674	2.07476	0.0245472	0.0145233	0.436154	1.45233e-07	1.45233e-07	1	0	0	1	0	0
ACCATCG	51	342	7	46.1968	169018756	100	78081204	2394	6.70588	1.10397	7.40312	4.38006	0.0518218	0.0306604	0.469412	3.06604e-07	3.06604e-07	1	0	0	1	0	0
ACCATCGTC	2388	12743	9	46.1968	169018756	100	78081204	114687	5.33626	51.6919	275.842	163.202	2.48258	1.46882	0.480264	1.46882e-05	1.46882e-05	1	0	0	1	0	0
ACCATCT	1	10	7	46.1968	169018756	100	78081204	70	10	0.0216465	0.216465	0.128072	0.00151526	0.000896503	0.7	8.96503e-09	8.96503e-09	1	0	0	1	1	0
ACCATG	88	412	6	46.1968	169018756	100	78081204	2472	4.68182	1.9049	8.91837	5.27656	0.0535102	0.0316593	0.280909	3.16593e-07	3.16593e-07	1	0	0	1	0	0
ACCATGC	7	28	7	46.1968	169018756	100	78081204	196	4	0.151526	0.606103	0.358601	0.00424272	0.00251021	0.28	2.51021e-08	2.51021e-08	1	0	0	1	0	0
ACCATGG	11	44	7	46.1968	169018756	100	78081204	308	4	0.238112	0.952448	0.563516	0.00666713	0.00394461	0.28	3.94461e-08	3.94461e-08	1	0	0	1	0	0
ACCC	1	6	4	46.1968	169018756	100	78081204	24	6	0.0216465	0.129879	0.0768431	0.000519517	0.000307372	0.24	3.07372e-09	3.07372e-09	1	0	0	0	0	0
ACCCACT	22	142	7	46.1968	169018756	100	78081204	994	6.45455	0.476224	3.07381	1.81862	0.0215167	0.0127303	0.451818	1.27303e-07	1.27303e-07	1	0	0	1	0	0
ACCCAG	24	123	6	46.1968	169018756	100	78081204	738	5.125	0.519517	2.66252	1.57528	0.0159751	0.0094517	0.3075	9.4517e-08	9.4517e-08	1	0	0	1	0	0
ACCCAGC	11	45	7	46.1968	169018756	100	78081204	315	4.09091	0.238112	0.974094	0.576323	0.00681866	0.00403426	0.286364	4.03426e-08	4.03426e-08	1	0	0	1	0	0
ACCCAGG	2	8	7	46.1968	169018756	100	78081204	56	4	0.0432931	0.173172	0.102457	0.00121221	0.000717202	0.28	7.17202e-09	7.17202e-09	1	0	0	1	0	0
ACCCAGGATAG	1	4	11	46.1968	169018756	100	78081204	44	4	0.0216465	0.0865861	0.0512287	0.000952448	0.000563516	0.44	5.63516e-09	5.63516e-09	1	0	0	1	0	0
ACCCAGTC	1	4	8	46.1968	169018756	100	78081204	32	4	0.0216465	0.0865861	0.0512287	0.000692689	0.00040983	0.32	4.0983e-09	4.0983e-09	1	0	0	1	0	0
ACCCAT	6	25	6	46.1968	169018756	100	78081204	150	4.16667	0.129879	0.541163	0.320179	0.00324698	0.00192108	0.25	1.92108e-08	1.92108e-08	1	0	0	1	0	0
ACCCATCGCC	2	8	10	46.1968	169018756	100	78081204	80	4	0.0432931	0.173172	0.102457	0.00173172	0.00102457	0.4	1.02457e-08	1.02457e-08	1	0	0	1	0	0
ACCCC	6	48	5	46.1968	169018756	100	78081204	240	8	0.129879	1.03903	0.614745	0.00519517	0.00307372	0.4	3.07372e-08	3.07372e-08	1	0	0	1	0	0
ACCCCAG	2	8	7	46.1968	169018756	100	78081204	56	4	0.0432931	0.173172	0.102457	0.00121221	0.000717202	0.28	7.17202e-09	7.17202e-09	1	0	0	1	0	0
ACCCCATCCTACTACCG	1	5	17	46.1968	169018756	100	78081204	85	5	0.0216465	0.108233	0.0640359	0.00183996	0.00108861	0.85	1.08861e-08	1.08861e-08	1	0	0	1	1	0
ACCCCC	6	31	6	46.1968	169018756	100	78081204	186	5.16667	0.129879	0.671043	0.397023	0.00402626	0.00238214	0.31	2.38214e-08	2.38214e-08	1	0	0	1	0	0
ACCCCCC	72	394	7	46.1968	169018756	100	78081204	2758	5.47222	1.55855	8.52874	5.04603	0.0597011	0.0353222	0.383056	3.53222e-07	3.53222e-07	1	0	0	1	0	0
ACCCG	5	26	5	46.1968	169018756	100	78081204	130	5.2	0.108233	0.56281	0.332987	0.00281405	0.00166493	0.26	1.66493e-08	1.66493e-08	1	0	0	1	0	0
ACCCGACCG	1	4	9	46.1968	169018756	100	78081204	36	4	0.0216465	0.0865861	0.0512287	0.000779275	0.000461058	0.36	4.61058e-09	4.61058e-09	1	0	0	1	0	0
ACCCGC	12	48	6	46.1968	169018756	100	78081204	288	4	0.259758	1.03903	0.614745	0.0062342	0.00368847	0.24	3.68847e-08	3.68847e-08	1	0	0	1	0	0
ACCCGCC	1	4	7	46.1968	169018756	100	78081204	28	4	0.0216465	0.0865861	0.0512287	0.000606103	0.000358601	0.28	3.58601e-09	3.58601e-09	1	0	0	1	0	0
ACCCGG	8	35	6	46.1968	169018756	100	78081204	210	4.375	0.173172	0.757629	0.448251	0.00454577	0.00268951	0.2625	2.68951e-08	2.68951e-08	1	0	0	1	0	0
ACCCGGC	2	8	7	46.1968	169018756	100	78081204	56	4	0.0432931	0.173172	0.102457	0.00121221	0.000717202	0.28	7.17202e-09	7.17202e-09	1	0	0	1	0	0
ACCCGT	128	991	6	46.1968	169018756	100	78081204	5946	7.74219	2.77076	21.4517	12.6919	0.12871	0.0761515	0.464531	7.61515e-07	7.61515e-07	1	0	0	1	0	0
ACCCT	3	18	5	46.1968	169018756	100	78081204	90	6	0.0649396	0.389638	0.230529	0.00194819	0.00115265	0.3	1.15265e-08	1.15265e-08	1	0	0	1	0	0
ACCCTAG	7	63	7	46.1968	169018756	100	78081204	441	9	0.151526	1.36373	0.806852	0.00954612	0.00564797	0.63	5.64797e-08	5.64797e-08	1	0	0	1	1	0
ACCCTC	6	30	6	46.1968	169018756	100	78081204	180	5	0.129879	0.649396	0.384215	0.00389638	0.00230529	0.3	2.30529e-08	2.30529e-08	1	0	0	1	0	0
ACCCTCC	19	99	7	46.1968	169018756	100	78081204	693	5.21053	0.411284	2.14301	1.26791	0.015001	0.00887538	0.364737	8.87538e-08	8.87538e-08	1	0	0	1	0	0
ACCCTCCGCC	1	4	10	46.1968	169018756	100	78081204	40	4	0.0216465	0.0865861	0.0512287	0.000865861	0.000512287	0.4	5.12287e-09	5.12287e-09	1	0	0	1	0	0
ACCCTCG	1	4	7	46.1968	169018756	100	78081204	28	4	0.0216465	0.0865861	0.0512287	0.000606103	0.000358601	0.28	3.58601e-09	3.58601e-09	1	0	0	1	0	0
ACCCTGG	1	5	7	46.1968	169018756	100	78081204	35	5	0.0216465	0.108233	0.0640359	0.000757629	0.000448251	0.35	4.48251e-09	4.48251e-09	1	0	0	1	0	0
ACCG	42	257	4	46.1968	169018756	100	78081204	1028	6.11905	0.909154	5.56316	3.29145	0.0222526	0.0131658	0.244762	1.31658e-07	1.31658e-07	1	0	0	0	0	0
ACCGACG	8	36	7	46.1968	169018756	100	78081204	252	4.5	0.173172	0.779275	0.461058	0.00545493	0.00322741	0.315	3.22741e-08	3.22741e-08	1	0	0	1	0	0
ACCGACGCCCC	1	4	11	46.1968	169018756	100	78081204	44	4	0.0216465	0.0865861	0.0512287	0.000952448	0.000563516	0.44	5.63516e-09	5.63516e-09	1	0	0	1	0	0
ACCGACT	2	10	7	46.1968	169018756	100	78081204	70	5	0.0432931	0.216465	0.128072	0.00151526	0.000896503	0.35	8.96503e-09	8.96503e-09	1	0	0	1	0	0
ACCGAG	42	239	6	46.1968	169018756	100	78081204	1434	5.69048	0.909154	5.17352	3.06092	0.0310411	0.0183655	0.341429	1.83655e-07	1.83655e-07	1	0	0	1	0	0
ACCGAGC	15	66	7	46.1968	169018756	100	78081204	462	4.4	0.324698	1.42867	0.845274	0.0100007	0.00591692	0.308	5.91692e-08	5.91692e-08	1	0	0	1	0	0
ACCGAGG	2	12	7	46.1968	169018756	100	78081204	84	6	0.0432931	0.259758	0.153686	0.00181831	0.0010758	0.42	1.0758e-08	1.0758e-08	1	0	0	1	0	0
ACCGAGT	4	40	7	46.1968	169018756	100	78081204	280	10	0.0865861	0.865861	0.512287	0.00606103	0.00358601	0.7	3.58601e-08	3.58601e-08	1	0	0	1	1	0
ACCGAT	2	8	6	46.1968	169018756	100	78081204	48	4	0.0432931	0.173172	0.102457	0.00103903	0.000614745	0.24	6.14745e-09	6.14745e-09	1	0	0	1	0	0
ACCGATC	2	8	7	46.1968	169018756	100	78081204	56	4	0.0432931	0.173172	0.102457	0.00121221	0.000717202	0.28	7.17202e-09	7.17202e-09	1	0	0	1	0	0
ACCGC	34	180	5	46.1968	169018756	100	78081204	900	5.29412	0.735982	3.89638	2.30529	0.0194819	0.0115265	0.264706	1.15265e-07	1.15265e-07	1	0	0	1	0	0
ACCGCC	101	417	6	46.1968	169018756	100	78081204	2502	4.12871	2.1863	9.02661	5.34059	0.0541596	0.0320436	0.247723	3.20436e-07	3.20436e-07	1	0	0	1	0	0
ACCGCCG	4	20	7	46.1968	169018756	100	78081204	140	5	0.0865861	0.432931	0.256144	0.00303051	0.00179301	0.35	1.79301e-08	1.79301e-08	1	0	0	1	0	0
ACCGCCTC	6	29	8	46.1968	169018756	100	78081204	232	4.83333	0.129879	0.62775	0.371408	0.005022	0.00297127	0.386667	2.97127e-08	2.97127e-08	1	0	0	1	0	0
ACCGCG	5	20	6	46.1968	169018756	100	78081204	120	4	0.108233	0.432931	0.256144	0.00259758	0.00153686	0.24	1.53686e-08	1.53686e-08	1	0	0	1	0	0
ACCGCGT	6	24	7	46.1968	169018756	100	78081204	168	4	0.129879	0.519517	0.307372	0.00363662	0.00215161	0.28	2.15161e-08	2.15161e-08	1	0	0	1	0	0
ACCGCGTCCT	1	4	10	46.1968	169018756	100	78081204	40	4	0.0216465	0.0865861	0.0512287	0.000865861	0.000512287	0.4	5.12287e-09	5.12287e-09	1	0	0	1	0	0
ACCGCT	1	4	6	46.1968	169018756	100	78081204	24	4	0.0216465	0.0865861	0.0512287	0.000519517	0.000307372	0.24	3.07372e-09	3.07372e-09	1	0	0	1	0	0
ACCGGC	17	71	6	46.1968	169018756	100	78081204	426	4.17647	0.367991	1.5369	0.90931	0.00922142	0.00545586	0.250588	5.45586e-08	5.45586e-08	1	0	0	1	0	0
ACCGGCC	8	46	7	46.1968	169018756	100	78081204	322	5.75	0.173172	0.995741	0.58913	0.00697018	0.00412391	0.4025	4.12391e-08	4.12391e-08	1	0	0	1	0	0
ACCGGG	7	32	6	46.1968	169018756	100	78081204	192	4.57143	0.151526	0.692689	0.40983	0.00415613	0.00245898	0.274286	2.45898e-08	2.45898e-08	1	0	0	1	0	0
ACCGGTCC	1	4	8	46.1968	169018756	100	78081204	32	4	0.0216465	0.0865861	0.0512287	0.000692689	0.00040983	0.32	4.0983e-09	4.0983e-09	1	0	0	1	0	0
ACCGT	1061	7412	5	46.1968	169018756	100	78081204	37060	6.98586	22.967	160.444	94.9268	0.802221	0.474634	0.349293	4.74634e-06	4.74634e-06	1	0	0	1	0	0
ACCGTAGGC	1	4	9	46.1968	169018756	100	78081204	36	4	0.0216465	0.0865861	0.0512287	0.000779275	0.000461058	0.36	4.61058e-09	4.61058e-09	1	0	0	1	0	0
ACCGTC	60	240	6	46.1968	169018756	100	78081204	1440	4	1.29879	5.19517	3.07372	0.031171	0.0184423	0.24	1.84423e-07	1.84423e-07	1	0	0	1	0	0
ACCGTCC	6	24	7	46.1968	169018756	100	78081204	168	4	0.129879	0.519517	0.307372	0.00363662	0.00215161	0.28	2.15161e-08	2.15161e-08	1	0	0	1	0	0
ACCGTCG	1	4	7	46.1968	169018756	100	78081204	28	4	0.0216465	0.0865861	0.0512287	0.000606103	0.000358601	0.28	3.58601e-09	3.58601e-09	1	0	0	1	0	0
ACCGTCGC	1	4	8	46.1968	169018756	100	78081204	32	4	0.0216465	0.0865861	0.0512287	0.000692689	0.00040983	0.32	4.0983e-09	4.0983e-09	1	0	0	1	0	0
ACCGTCT	380	2942	7	46.1968	169018756	100	78081204	20594	7.74211	8.22568	63.6841	37.6787	0.445789	0.263751	0.541947	2.63751e-06	2.63751e-06	1	0	0	1	1	0
ACCGTG	17	68	6	46.1968	169018756	100	78081204	408	4	0.367991	1.47196	0.870888	0.00883179	0.00522533	0.24	5.22533e-08	5.22533e-08	1	0	0	1	0	0
ACCGTGC	3	13	7	46.1968	169018756	100	78081204	91	4.33333	0.0649396	0.281405	0.166493	0.00196983	0.00116545	0.303333	1.16545e-08	1.16545e-08	1	0	0	1	0	0
ACCT	819	5195	4	46.1968	169018756	100	78081204	20780	6.3431	17.7285	112.454	66.5333	0.449815	0.266133	0.253724	2.66133e-06	2.66133e-06	1	0	0	0	0	0
ACCTACG	11	54	7	46.1968	169018756	100	78081204	378	4.90909	0.238112	1.16891	0.691588	0.00818239	0.00484111	0.343636	4.84111e-08	4.84111e-08	1	0	0	1	0	0
ACCTAG	7	28	6	46.1968	169018756	100	78081204	168	4	0.151526	0.606103	0.358601	0.00363662	0.00215161	0.24	2.15161e-08	2.15161e-08	1	0	0	1	0	0
ACCTAGG	3	15	7	46.1968	169018756	100	78081204	105	5	0.0649396	0.324698	0.192108	0.00227289	0.00134475	0.35	1.34475e-08	1.34475e-08	1	0	0	1	0	0
ACCTAGGACT	1	4	10	46.1968	169018756	100	78081204	40	4	0.0216465	0.0865861	0.0512287	0.000865861	0.000512287	0.4	5.12287e-09	5.12287e-09	1	0	0	1	0	0
ACCTCAG	31	213	7	46.1968	169018756	100	78081204	1491	6.87097	0.671043	4.61071	2.72793	0.032275	0.0190955	0.480968	1.90955e-07	1.90955e-07	1	0	0	1	0	0
ACCTCAT	5	20	7	46.1968	169018756	100	78081204	140	4	0.108233	0.432931	0.256144	0.00303051	0.00179301	0.28	1.79301e-08	1.79301e-08	1	0	0	1	0	0
ACCTCC	33	190	6	46.1968	169018756	100	78081204	1140	5.75758	0.714336	4.11284	2.43336	0.0246771	0.0146002	0.345455	1.46002e-07	1.46002e-07	1	0	0	1	0	0
ACCTCG	11	59	6	46.1968	169018756	100	78081204	354	5.36364	0.238112	1.27715	0.755624	0.00766287	0.00453374	0.321818	4.53374e-08	4.53374e-08	1	0	0	1	0	0
ACCTCGCC	3	12	8	46.1968	169018756	100	78081204	96	4	0.0649396	0.259758	0.153686	0.00207807	0.00122949	0.32	1.22949e-08	1.22949e-08	1	0	0	1	0	0
ACCTCGT	120	1082	7	46.1968	169018756	100	78081204	7574	9.01667	2.59758	23.4216	13.8574	0.163951	0.0970016	0.631167	9.70016e-07	9.70016e-07	1	0	0	1	1	0
ACCTCGTCTCGT	44	207	12	46.1968	169018756	100	78081204	2484	4.70455	0.952448	4.48083	2.65109	0.05377	0.031813	0.564545	3.1813e-07	3.1813e-07	1	0	0	1	1	0
ACCTCT	8	32	6	46.1968	169018756	100	78081204	192	4	0.173172	0.692689	0.40983	0.00415613	0.00245898	0.24	2.45898e-08	2.45898e-08	1	0	0	1	0	0
ACCTCTGC	5	20	8	46.1968	169018756	100	78081204	160	4	0.108233	0.432931	0.256144	0.00346345	0.00204915	0.32	2.04915e-08	2.04915e-08	1	0	0	1	0	0
ACCTGAG	909	7856	7	46.1968	169018756	100	78081204	54992	8.64246	19.6767	170.055	100.613	1.19039	0.704292	0.604972	7.04292e-06	7.04292e-06	1	0	0	1	1	0
ACCTGC	242	1877	6	46.1968	169018756	100	78081204	11262	7.7562	5.23846	40.6305	24.0391	0.243783	0.144234	0.465372	1.44234e-06	1.44234e-06	1	0	0	1	0	0
ACCTGCT	5	20	7	46.1968	169018756	100	78081204	140	4	0.108233	0.432931	0.256144	0.00303051	0.00179301	0.28	1.79301e-08	1.79301e-08	1	0	0	1	0	0
ACCTGG	284556	2591743	6	46.1968	169018756	100	78081204	15550458	9.10802	6159.65	56102.3	33192.9	336.614	199.158	0.546481	0.00199158	0.00199158	1	1	1	1	1	1
ACCTGGACCTGGGG	2	8	14	46.1968	169018756	100	78081204	112	4	0.0432931	0.173172	0.102457	0.00242441	0.0014344	0.56	1.4344e-08	1.4344e-08	1	0	0	1	1	0
ACCTGGG	6	37	7	46.1968	169018756	100	78081204	259	6.16667	0.129879	0.800922	0.473866	0.00560645	0.00331706	0.431667	3.31706e-08	3.31706e-08	1	0	0	1	0	0
ACCTGGGAGCTAGTGGG	1	4	17	46.1968	169018756	100	78081204	68	4	0.0216465	0.0865861	0.0512287	0.00147196	0.000870888	0.68	8.70888e-09	8.70888e-09	1	0	0	1	1	0
ACG	1349	11643	3	46.1968	169018756	100	78081204	34929	8.63084	29.2012	252.031	149.114	0.756092	0.447342	0.258925	4.47342e-06	4.47342e-06	1	0	0	0	0	0
ACGACGACGG	48	242	10	46.1968	169018756	100	78081204	2420	5.04167	1.03903	5.23846	3.09934	0.0523846	0.0309934	0.504167	3.09934e-07	3.09934e-07	1	0	0	1	1	0
ACGACGAGG	86	495	9	46.1968	169018756	100	78081204	4455	5.75581	1.8616	10.715	6.33955	0.0964353	0.057056	0.518023	5.7056e-07	5.7056e-07	1	0	0	1	1	0
ACGACGG	7	49	7	46.1968	169018756	100	78081204	343	7	0.151526	1.06068	0.627552	0.00742476	0.00439286	0.49	4.39286e-08	4.39286e-08	1	0	0	1	0	0
ACGACGT	1	4	7	46.1968	169018756	100	78081204	28	4	0.0216465	0.0865861	0.0512287	0.000606103	0.000358601	0.28	3.58601e-09	3.58601e-09	1	0	0	1	0	0
ACGACGTCAGGCGGAGG	4	16	17	46.1968	169018756	100	78081204	272	4	0.0865861	0.346345	0.204915	0.00588786	0.00348355	0.68	3.48355e-08	3.48355e-08	1	0	0	1	1	0
ACGACT	374	3458	6	46.1968	169018756	100	78081204	20748	9.24599	8.0958	74.8537	44.2872	0.449122	0.265723	0.554759	2.65723e-06	2.65723e-06	1	0	0	1	1	0
ACGACTACTG	9	56	10	46.1968	169018756	100	78081204	560	6.22222	0.194819	1.21221	0.717202	0.0121221	0.00717202	0.622222	7.17202e-08	7.17202e-08	1	0	0	1	1	0
ACGACTC	172	1363	7	46.1968	169018756	100	78081204	9541	7.92442	3.7232	29.5042	17.4562	0.20653	0.122193	0.554709	1.22193e-06	1.22193e-06	1	0	0	1	1	0
ACGACTCT	20	158	8	46.1968	169018756	100	78081204	1264	7.9	0.432931	3.42015	2.02353	0.0273612	0.0161883	0.632	1.61883e-07	1.61883e-07	1	0	0	1	1	0
ACGACTG	849	7397	7	46.1968	169018756	100	78081204	51779	8.7126	18.3779	160.119	94.7347	1.12084	0.663143	0.609882	6.63143e-06	6.63143e-06	1	0	0	1	1	0
ACGACTGG	38	249	8	46.1968	169018756	100	78081204	1992	6.55263	0.822568	5.38999	3.18899	0.0431199	0.0255119	0.524211	2.55119e-07	2.55119e-07	1	0	0	1	1	0
ACGAG	14	81	5	46.1968	169018756	100	78081204	405	5.78571	0.303051	1.75337	1.03738	0.00876685	0.00518691	0.289286	5.18691e-08	5.18691e-08	1	0	0	1	0	0
ACGAGACTGAG	145	801	11	46.1968	169018756	100	78081204	8811	5.52414	3.13875	17.3389	10.2586	0.190728	0.112844	0.607655	1.12844e-06	1.12844e-06	1	0	0	1	1	0
ACGAGC	42	275	6	46.1968	169018756	100	78081204	1650	6.54762	0.909154	5.9528	3.52197	0.0357168	0.0211318	0.392857	2.11318e-07	2.11318e-07	1	0	0	1	0	0
ACGAGCC	1	5	7	46.1968	169018756	100	78081204	35	5	0.0216465	0.108233	0.0640359	0.000757629	0.000448251	0.35	4.48251e-09	4.48251e-09	1	0	0	1	0	0
ACGAGCG	6	29	7	46.1968	169018756	100	78081204	203	4.83333	0.129879	0.62775	0.371408	0.00439425	0.00259986	0.338333	2.59986e-08	2.59986e-08	1	0	0	1	0	0
ACGAGCGAGG	3	12	10	46.1968	169018756	100	78081204	120	4	0.0649396	0.259758	0.153686	0.00259758	0.00153686	0.4	1.53686e-08	1.53686e-08	1	0	0	1	0	0
ACGAGCGG	4	17	8	46.1968	169018756	100	78081204	136	4.25	0.0865861	0.367991	0.217722	0.00294393	0.00174178	0.34	1.74178e-08	1.74178e-08	1	0	0	1	0	0
ACGAGCT	2	20	7	46.1968	169018756	100	78081204	140	10	0.0432931	0.432931	0.256144	0.00303051	0.00179301	0.7	1.79301e-08	1.79301e-08	1	0	0	1	1	0
ACGAGG	123	583	6	46.1968	169018756	100	78081204	3498	4.73984	2.66252	12.6199	7.46659	0.0757196	0.0447995	0.28439	4.47995e-07	4.47995e-07	1	0	0	1	0	0
ACGAGT	85	352	6	46.1968	169018756	100	78081204	2112	4.14118	1.83996	7.61958	4.50813	0.0457175	0.0270488	0.248471	2.70488e-07	2.70488e-07	1	0	0	1	0	0
ACGAGTG	99	1008	7	46.1968	169018756	100	78081204	7056	10.1818	2.14301	21.8197	12.9096	0.152738	0.0903675	0.712727	9.03675e-07	9.03675e-07	1	0	0	1	1	0
ACGAT	5	26	5	46.1968	169018756	100	78081204	130	5.2	0.108233	0.56281	0.332987	0.00281405	0.00166493	0.26	1.66493e-08	1.66493e-08	1	0	0	1	0	0
ACGATAG	3	12	7	46.1968	169018756	100	78081204	84	4	0.0649396	0.259758	0.153686	0.00181831	0.0010758	0.28	1.0758e-08	1.0758e-08	1	0	0	1	0	0
ACGATC	4	16	6	46.1968	169018756	100	78081204	96	4	0.0865861	0.346345	0.204915	0.00207807	0.00122949	0.24	1.22949e-08	1.22949e-08	1	0	0	1	0	0
ACGATG	128	549	6	46.1968	169018756	100	78081204	3294	4.28906	2.77076	11.8839	7.03114	0.0713037	0.0421868	0.257344	4.21868e-07	4.21868e-07	1	0	0	1	0	0
ACGATGAG	67	482	8	46.1968	169018756	100	78081204	3856	7.19403	1.45032	10.4336	6.17306	0.083469	0.0493845	0.575522	4.93845e-07	4.93845e-07	1	0	0	1	1	0
ACGATGAGGATG	80	508	12	46.1968	169018756	100	78081204	6096	6.35	1.73172	10.9964	6.50605	0.131957	0.0780726	0.762	7.80726e-07	7.80726e-07	1	0	0	1	1	0
ACGATGG	28	219	7	46.1968	169018756	100	78081204	1533	7.82143	0.606103	4.74059	2.80477	0.0331841	0.0196334	0.5475	1.96334e-07	1.96334e-07	1	0	0	1	1	0
ACGATGGCG	1	4	9	46.1968	169018756	100	78081204	36	4	0.0216465	0.0865861	0.0512287	0.000779275	0.000461058	0.36	4.61058e-09	4.61058e-09	1	0	0	1	0	0
ACGC	10	64	4	46.1968	169018756	100	78081204	256	6.4	0.216465	1.38538	0.819659	0.00554151	0.00327864	0.256	3.27864e-08	3.27864e-08	1	0	0	0	0	0
ACGCAG	6	25	6	46.1968	169018756	100	78081204	150	4.16667	0.129879	0.541163	0.320179	0.00324698	0.00192108	0.25	1.92108e-08	1.92108e-08	1	0	0	1	0	0
ACGCAGG	2	8	7	46.1968	169018756	100	78081204	56	4	0.0432931	0.173172	0.102457	0.00121221	0.000717202	0.28	7.17202e-09	7.17202e-09	1	0	0	1	0	0
ACGCAT	4	16	6	46.1968	169018756	100	78081204	96	4	0.0865861	0.346345	0.204915	0.00207807	0.00122949	0.24	1.22949e-08	1.22949e-08	1	0	0	1	0	0
ACGCC	14	73	5	46.1968	169018756	100	78081204	365	5.21429	0.303051	1.5802	0.934924	0.00790099	0.00467462	0.260714	4.67462e-08	4.67462e-08	1	0	0	1	0	0
ACGCCAT	11	44	7	46.1968	169018756	100	78081204	308	4	0.238112	0.952448	0.563516	0.00666713	0.00394461	0.28	3.94461e-08	3.94461e-08	1	0	0	1	0	0
ACGCCC	4	16	6	46.1968	169018756	100	78081204	96	4	0.0865861	0.346345	0.204915	0.00207807	0.00122949	0.24	1.22949e-08	1.22949e-08	1	0	0	1	0	0
ACGCCCG	1	6	7	46.1968	169018756	100	78081204	42	6	0.0216465	0.129879	0.0768431	0.000909154	0.000537902	0.42	5.37902e-09	5.37902e-09	1	0	0	1	0	0
ACGCCCGGCTAG	3	19	12	46.1968	169018756	100	78081204	228	6.33333	0.0649396	0.411284	0.243336	0.00493541	0.00292004	0.76	2.92004e-08	2.92004e-08	1	0	0	1	1	0
ACGCCG	2	8	6	46.1968	169018756	100	78081204	48	4	0.0432931	0.173172	0.102457	0.00103903	0.000614745	0.24	6.14745e-09	6.14745e-09	1	0	0	1	0	0
ACGCCGC	1	4	7	46.1968	169018756	100	78081204	28	4	0.0216465	0.0865861	0.0512287	0.000606103	0.000358601	0.28	3.58601e-09	3.58601e-09	1	0	0	1	0	0
ACGCCT	7	29	6	46.1968	169018756	100	78081204	174	4.14286	0.151526	0.62775	0.371408	0.0037665	0.00222845	0.248571	2.22845e-08	2.22845e-08	1	0	0	1	0	0
ACGCCTC	4	16	7	46.1968	169018756	100	78081204	112	4	0.0865861	0.346345	0.204915	0.00242441	0.0014344	0.28	1.4344e-08	1.4344e-08	1	0	0	1	0	0
ACGCCTG	1	4	7	46.1968	169018756	100	78081204	28	4	0.0216465	0.0865861	0.0512287	0.000606103	0.000358601	0.28	3.58601e-09	3.58601e-09	1	0	0	1	0	0
ACGCG	8	40	5	46.1968	169018756	100	78081204	200	5	0.173172	0.865861	0.512287	0.00432931	0.00256144	0.25	2.56144e-08	2.56144e-08	1	0	0	1	0	0
ACGCGAT	6	36	7	46.1968	169018756	100	78081204	252	6	0.129879	0.779275	0.461058	0.00545493	0.00322741	0.42	3.22741e-08	3.22741e-08	1	0	0	1	0	0
ACGCGG	10	41	6	46.1968	169018756	100	78081204	246	4.1	0.216465	0.887508	0.525094	0.00532505	0.00315057	0.246	3.15057e-08	3.15057e-08	1	0	0	1	0	0
ACGCT	1	5	5	46.1968	169018756	100	78081204	25	5	0.0216465	0.108233	0.0640359	0.000541163	0.000320179	0.25	3.20179e-09	3.20179e-09	1	0	0	1	0	0
ACGCTCC	3	12	7	46.1968	169018756	100	78081204	84	4	0.0649396	0.259758	0.153686	0.00181831	0.0010758	0.28	1.0758e-08	1.0758e-08	1	0	0	1	0	0
ACGCTCG	1	4	7	46.1968	169018756	100	78081204	28	4	0.0216465	0.0865861	0.0512287	0.000606103	0.000358601	0.28	3.58601e-09	3.58601e-09	1	0	0	1	0	0
ACGCTG	57	362	6	46.1968	169018756	100	78081204	2172	6.35088	1.23385	7.83605	4.6362	0.0470163	0.0278172	0.381053	2.78172e-07	2.78172e-07	1	0	0	1	0	0
ACGG	51	321	4	46.1968	169018756	100	78081204	1284	6.29412	1.10397	6.94854	4.1111	0.0277942	0.0164444	0.251765	1.64444e-07	1.64444e-07	1	0	0	0	0	0
ACGGAG	11	83	6	46.1968	169018756	100	78081204	498	7.54545	0.238112	1.79666	1.063	0.01078	0.00637798	0.452727	6.37798e-08	6.37798e-08	1	0	0	1	0	0
ACGGAGC	7	28	7	46.1968	169018756	100	78081204	196	4	0.151526	0.606103	0.358601	0.00424272	0.00251021	0.28	2.51021e-08	2.51021e-08	1	0	0	1	0	0
ACGGAT	12	48	6	46.1968	169018756	100	78081204	288	4	0.259758	1.03903	0.614745	0.0062342	0.00368847	0.24	3.68847e-08	3.68847e-08	1	0	0	1	0	0
ACGGATGG	2152	16114	8	46.1968	169018756	100	78081204	128912	7.48792	46.5833	348.812	206.375	2.7905	1.651	0.599033	1.651e-05	1.651e-05	1	0	0	1	1	0
ACGGC	11	56	5	46.1968	169018756	100	78081204	280	5.09091	0.238112	1.21221	0.717202	0.00606103	0.00358601	0.254545	3.58601e-08	3.58601e-08	1	0	0	1	0	0
ACGGCAT	1	5	7	46.1968	169018756	100	78081204	35	5	0.0216465	0.108233	0.0640359	0.000757629	0.000448251	0.35	4.48251e-09	4.48251e-09	1	0	0	1	0	0
ACGGCC	2	8	6	46.1968	169018756	100	78081204	48	4	0.0432931	0.173172	0.102457	0.00103903	0.000614745	0.24	6.14745e-09	6.14745e-09	1	0	0	1	0	0
ACGGCCC	2	8	7	46.1968	169018756	100	78081204	56	4	0.0432931	0.173172	0.102457	0.00121221	0.000717202	0.28	7.17202e-09	7.17202e-09	1	0	0	1	0	0
ACGGCG	33	134	6	46.1968	169018756	100	78081204	804	4.06061	0.714336	2.90064	1.71616	0.0174038	0.010297	0.243636	1.0297e-07	1.0297e-07	1	0	0	1	0	0
ACGGCGC	5	20	7	46.1968	169018756	100	78081204	140	4	0.108233	0.432931	0.256144	0.00303051	0.00179301	0.28	1.79301e-08	1.79301e-08	1	0	0	1	0	0
ACGGCGGCGGAT	1	4	12	46.1968	169018756	100	78081204	48	4	0.0216465	0.0865861	0.0512287	0.00103903	0.000614745	0.48	6.14745e-09	6.14745e-09	1	0	0	1	0	0
ACGGCT	15	62	6	46.1968	169018756	100	78081204	372	4.13333	0.324698	1.34209	0.794045	0.00805251	0.00476427	0.248	4.76427e-08	4.76427e-08	1	0	0	1	0	0
ACGGG	1	5	5	46.1968	169018756	100	78081204	25	5	0.0216465	0.108233	0.0640359	0.000541163	0.000320179	0.25	3.20179e-09	3.20179e-09	1	0	0	1	0	0
ACGGGAG	1	4	7	46.1968	169018756	100	78081204	28	4	0.0216465	0.0865861	0.0512287	0.000606103	0.000358601	0.28	3.58601e-09	3.58601e-09	1	0	0	1	0	0
ACGGGC	14	59	6	46.1968	169018756	100	78081204	354	4.21429	0.303051	1.27715	0.755624	0.00766287	0.00453374	0.252857	4.53374e-08	4.53374e-08	1	0	0	1	0	0
ACGGGCG	1	4	7	46.1968	169018756	100	78081204	28	4	0.0216465	0.0865861	0.0512287	0.000606103	0.000358601	0.28	3.58601e-09	3.58601e-09	1	0	0	1	0	0
ACGTAG	3	12	6	46.1968	169018756	100	78081204	72	4	0.0649396	0.259758	0.153686	0.00155855	0.000922117	0.24	9.22117e-09	9.22117e-09	1	0	0	1	0	0
ACGTC	6	30	5	46.1968	169018756	100	78081204	150	5	0.129879	0.649396	0.384215	0.00324698	0.00192108	0.25	1.92108e-08	1.92108e-08	1	0	0	1	0	0
ACGTCC	47	254	6	46.1968	169018756	100	78081204	1524	5.40426	1.01739	5.49822	3.25302	0.0329893	0.0195181	0.324255	1.95181e-07	1.95181e-07	1	0	0	1	0	0
ACGTCG	5	20	6	46.1968	169018756	100	78081204	120	4	0.108233	0.432931	0.256144	0.00259758	0.00153686	0.24	1.53686e-08	1.53686e-08	1	0	0	1	0	0
ACT	282	2532	3	46.1968	169018756	100	78081204	7596	8.97872	6.10432	54.809	32.4278	0.164427	0.0972833	0.269362	9.72833e-07	9.72833e-07	1	0	0	0	0	0
ACTACTACTGCTGCTGCT	4	17	18	46.1968	169018756	100	78081204	306	4.25	0.0865861	0.367991	0.217722	0.00662384	0.003919	0.765	3.919e-08	3.919e-08	1	0	0	1	1	0
ACTACTAG	8	52	8	46.1968	169018756	100	78081204	416	6.5	0.173172	1.12562	0.665973	0.00900496	0.00532779	0.52	5.32779e-08	5.32779e-08	1	0	0	1	1	0
ACTACTC	3	12	7	46.1968	169018756	100	78081204	84	4	0.0649396	0.259758	0.153686	0.00181831	0.0010758	0.28	1.0758e-08	1.0758e-08	1	0	0	1	0	0
ACTACTCCTACTGCTCC	2	8	17	46.1968	169018756	100	78081204	136	4	0.0432931	0.173172	0.102457	0.00294393	0.00174178	0.68	1.74178e-08	1.74178e-08	1	0	0	1	1	0
ACTACTG	1	4	7	46.1968	169018756	100	78081204	28	4	0.0216465	0.0865861	0.0512287	0.000606103	0.000358601	0.28	3.58601e-09	3.58601e-09	1	0	0	1	0	0
ACTACTGCT	1	4	9	46.1968	169018756	100	78081204	36	4	0.0216465	0.0865861	0.0512287	0.000779275	0.000461058	0.36	4.61058e-09	4.61058e-09	1	0	0	1	0	0
ACTAG	12	65	5	46.1968	169018756	100	78081204	325	5.41667	0.259758	1.40702	0.832467	0.00703512	0.00416233	0.270833	4.16233e-08	4.16233e-08	1	0	0	1	0	0
ACTAGACTG	87	589	9	46.1968	169018756	100	78081204	5301	6.77011	1.88325	12.7498	7.54343	0.114748	0.0678909	0.60931	6.78909e-07	6.78909e-07	1	0	0	1	1	0
ACTAGAG	9	43	7	46.1968	169018756	100	78081204	301	4.77778	0.194819	0.930801	0.550709	0.00651561	0.00385496	0.334444	3.85496e-08	3.85496e-08	1	0	0	1	0	0
ACTAGCC	8	40	7	46.1968	169018756	100	78081204	280	5	0.173172	0.865861	0.512287	0.00606103	0.00358601	0.35	3.58601e-08	3.58601e-08	1	0	0	1	0	0
ACTAGG	15	102	6	46.1968	169018756	100	78081204	612	6.8	0.324698	2.20795	1.30633	0.0132477	0.00783799	0.408	7.83799e-08	7.83799e-08	1	0	0	1	0	0
ACTAGGAGGCCACTCTGCC	1	4	19	46.1968	169018756	100	78081204	76	4	0.0216465	0.0865861	0.0512287	0.00164514	0.000973346	0.76	9.73346e-09	9.73346e-09	1	0	0	1	1	0
ACTAGGG	1	4	7	46.1968	169018756	100	78081204	28	4	0.0216465	0.0865861	0.0512287	0.000606103	0.000358601	0.28	3.58601e-09	3.58601e-09	1	0	0	1	0	0
ACTAGT	3	12	6	46.1968	169018756	100	78081204	72	4	0.0649396	0.259758	0.153686	0.00155855	0.000922117	0.24	9.22117e-09	9.22117e-09	1	0	0	1	0	0
ACTAGTAG	1	11	8	46.1968	169018756	100	78081204	88	11	0.0216465	0.238112	0.140879	0.0019049	0.00112703	0.88	1.12703e-08	1.12703e-08	1	0	0	1	1	0
ACTAT	51	289	5	46.1968	169018756	100	78081204	1445	5.66667	1.10397	6.25585	3.70127	0.0312792	0.0185064	0.283333	1.85064e-07	1.85064e-07	1	0	0	1	0	0
ACTATAG	3	14	7	46.1968	169018756	100	78081204	98	4.66667	0.0649396	0.303051	0.179301	0.00212136	0.0012551	0.326667	1.2551e-08	1.2551e-08	1	0	0	1	0	0
ACTATC	4	19	6	46.1968	169018756	100	78081204	114	4.75	0.0865861	0.411284	0.243336	0.00246771	0.00146002	0.285	1.46002e-08	1.46002e-08	1	0	0	1	0	0
ACTATCCTATCCTAT	1	6	15	46.1968	169018756	100	78081204	90	6	0.0216465	0.129879	0.0768431	0.00194819	0.00115265	0.9	1.15265e-08	1.15265e-08	1	0	0	1	1	0
ACTATG	1	4	6	46.1968	169018756	100	78081204	24	4	0.0216465	0.0865861	0.0512287	0.000519517	0.000307372	0.24	3.07372e-09	3.07372e-09	1	0	0	1	0	0
ACTATGG	5	20	7	46.1968	169018756	100	78081204	140	4	0.108233	0.432931	0.256144	0.00303051	0.00179301	0.28	1.79301e-08	1.79301e-08	1	0	0	1	0	0
ACTC	48	331	4	46.1968	169018756	100	78081204	1324	6.89583	1.03903	7.165	4.23918	0.02866	0.0169567	0.275833	1.69567e-07	1.69567e-07	1	0	0	0	0	0
ACTCAG	3	12	6	46.1968	169018756	100	78081204	72	4	0.0649396	0.259758	0.153686	0.00155855	0.000922117	0.24	9.22117e-09	9.22117e-09	1	0	0	1	0	0
ACTCAGC	3	12	7	46.1968	169018756	100	78081204	84	4	0.0649396	0.259758	0.153686	0.00181831	0.0010758	0.28	1.0758e-08	1.0758e-08	1	0	0	1	0	0
ACTCAGT	1	4	7	46.1968	169018756	100	78081204	28	4	0.0216465	0.0865861	0.0512287	0.000606103	0.000358601	0.28	3.58601e-09	3.58601e-09	1	0	0	1	0	0
ACTCAGTCTCT	68	277	11	46.1968	169018756	100	78081204	3047	4.07353	1.47196	5.99609	3.54759	0.065957	0.0390235	0.448088	3.90235e-07	3.90235e-07	1	0	0	1	0	0
ACTCAT	34	296	6	46.1968	169018756	100	78081204	1776	8.70588	0.735982	6.40737	3.79093	0.0384442	0.0227456	0.522353	2.27456e-07	2.27456e-07	1	0	0	1	1	0
ACTCATCCC	78	570	9	46.1968	169018756	100	78081204	5130	7.30769	1.68843	12.3385	7.30009	0.111047	0.0657008	0.657692	6.57008e-07	6.57008e-07	1	0	0	1	1	0
ACTCC	20	102	5	46.1968	169018756	100	78081204	510	5.1	0.432931	2.20795	1.30633	0.0110397	0.00653166	0.255	6.53166e-08	6.53166e-08	1	0	0	1	0	0
ACTCCAT	1	6	7	46.1968	169018756	100	78081204	42	6	0.0216465	0.129879	0.0768431	0.000909154	0.000537902	0.42	5.37902e-09	5.37902e-09	1	0	0	1	0	0
ACTCCC	16	65	6	46.1968	169018756	100	78081204	390	4.0625	0.346345	1.40702	0.832467	0.00844215	0.0049948	0.24375	4.9948e-08	4.9948e-08	1	0	0	1	0	0
ACTCCG	21	87	6	46.1968	169018756	100	78081204	522	4.14286	0.454577	1.88325	1.11422	0.0112995	0.00668535	0.248571	6.68535e-08	6.68535e-08	1	0	0	1	0	0
ACTCCT	43	518	6	46.1968	169018756	100	78081204	3108	12.0465	0.930801	11.2129	6.63412	0.0672774	0.0398047	0.722791	3.98047e-07	3.98047e-07	1	0	0	1	1	0
ACTCG	25	128	5	46.1968	169018756	100	78081204	640	5.12	0.541163	2.77076	1.63932	0.0138538	0.00819659	0.256	8.19659e-08	8.19659e-08	1	0	0	1	0	0
ACTCGC	50	207	6	46.1968	169018756	100	78081204	1242	4.14	1.08233	4.48083	2.65109	0.026885	0.0159065	0.2484	1.59065e-07	1.59065e-07	1	0	0	1	0	0
ACTCGCC	4	16	7	46.1968	169018756	100	78081204	112	4	0.0865861	0.346345	0.204915	0.00242441	0.0014344	0.28	1.4344e-08	1.4344e-08	1	0	0	1	0	0
ACTCGCGCTCC	2	13	11	46.1968	169018756	100	78081204	143	6.5	0.0432931	0.281405	0.166493	0.00309545	0.00183143	0.715	1.83143e-08	1.83143e-08	1	0	0	1	1	0
ACTCGCTCCCATCTCCTGCCTC	1	4	22	46.1968	169018756	100	78081204	88	4	0.0216465	0.0865861	0.0512287	0.0019049	0.00112703	0.88	1.12703e-08	1.12703e-08	1	0	0	1	1	0
ACTCGG	278	2338	6	46.1968	169018756	100	78081204	14028	8.41007	6.01774	50.6096	29.9432	0.303658	0.179659	0.504604	1.79659e-06	1.79659e-06	1	0	0	1	1	0
ACTCGGC	48	365	7	46.1968	169018756	100	78081204	2555	7.60417	1.03903	7.90099	4.67462	0.0553069	0.0327223	0.532292	3.27223e-07	3.27223e-07	1	0	0	1	1	0
ACTCGGGCTCGG	1	6	12	46.1968	169018756	100	78081204	72	6	0.0216465	0.129879	0.0768431	0.00155855	0.000922117	0.72	9.22117e-09	9.22117e-09	1	0	0	1	1	0
ACTCT	19	159	5	46.1968	169018756	100	78081204	795	8.36842	0.411284	3.4418	2.03634	0.017209	0.0101817	0.418421	1.01817e-07	1.01817e-07	1	0	0	1	0	0
ACTCTAG	6	34	7	46.1968	169018756	100	78081204	238	5.66667	0.129879	0.735982	0.435444	0.00515188	0.00304811	0.396667	3.04811e-08	3.04811e-08	1	0	0	1	0	0
ACTCTC	21	108	6	46.1968	169018756	100	78081204	648	5.14286	0.454577	2.33783	1.38318	0.014027	0.00829905	0.308571	8.29905e-08	8.29905e-08	1	0	0	1	0	0
ACTCTCC	1	4	7	46.1968	169018756	100	78081204	28	4	0.0216465	0.0865861	0.0512287	0.000606103	0.000358601	0.28	3.58601e-09	3.58601e-09	1	0	0	1	0	0
ACTCTG	15	60	6	46.1968	169018756	100	78081204	360	4	0.324698	1.29879	0.768431	0.00779275	0.00461058	0.24	4.61058e-08	4.61058e-08	1	0	0	1	0	0
ACTG	149	1289	4	46.1968	169018756	100	78081204	5156	8.65101	3.22533	27.9024	16.5085	0.11161	0.0660338	0.34604	6.60338e-07	6.60338e-07	1	0	0	0	0	0
ACTGACTGG	7	36	9	46.1968	169018756	100	78081204	324	5.14286	0.151526	0.779275	0.461058	0.00701348	0.00414953	0.462857	4.14953e-08	4.14953e-08	1	0	0	1	0	0
ACTGAG	10131	126226	6	46.1968	169018756	100	78081204	757356	12.4594	219.301	2732.36	1616.6	16.3941	9.69959	0.747563	9.69959e-05	9.69959e-05	1	0	1	1	1	0
ACTGAGATG	2	8	9	46.1968	169018756	100	78081204	72	4	0.0432931	0.173172	0.102457	0.00155855	0.000922117	0.36	9.22117e-09	9.22117e-09	1	0	0	1	0	0
ACTGAGCTG	3	12	9	46.1968	169018756	100	78081204	108	4	0.0649396	0.259758	0.153686	0.00233783	0.00138318	0.36	1.38318e-08	1.38318e-08	1	0	0	1	0	0
ACTGAGG	24	152	7	46.1968	169018756	100	78081204	1064	6.33333	0.519517	3.29027	1.94669	0.0230319	0.0136268	0.443333	1.36268e-07	1.36268e-07	1	0	0	1	0	0
ACTGATAGG	4	16	9	46.1968	169018756	100	78081204	144	4	0.0865861	0.346345	0.204915	0.0031171	0.00184423	0.36	1.84423e-08	1.84423e-08	1	0	0	1	0	0
ACTGATG	1456	15985	7	46.1968	169018756	100	78081204	111895	10.9787	31.5174	346.02	204.723	2.42214	1.43306	0.76851	1.43306e-05	1.43306e-05	1	0	0	1	1	0
ACTGATGG	3343	25750	8	46.1968	169018756	100	78081204	206000	7.70266	72.3644	557.398	329.785	4.45919	2.63828	0.616213	2.63828e-05	2.63828e-05	1	0	0	1	1	0
ACTGC	20	107	5	46.1968	169018756	100	78081204	535	5.35	0.432931	2.31618	1.37037	0.0115809	0.00685184	0.2675	6.85184e-08	6.85184e-08	1	0	0	1	0	0
ACTGCAT	2	8	7	46.1968	169018756	100	78081204	56	4	0.0432931	0.173172	0.102457	0.00121221	0.000717202	0.28	7.17202e-09	7.17202e-09	1	0	0	1	0	0
ACTGCC	45	188	6	46.1968	169018756	100	78081204	1128	4.17778	0.974094	4.06955	2.40775	0.0244173	0.0144465	0.250667	1.44465e-07	1.44465e-07	1	0	0	1	0	0
ACTGCCG	4	16	7	46.1968	169018756	100	78081204	112	4	0.0865861	0.346345	0.204915	0.00242441	0.0014344	0.28	1.4344e-08	1.4344e-08	1	0	0	1	0	0
ACTGCG	32	132	6	46.1968	169018756	100	78081204	792	4.125	0.692689	2.85734	1.69055	0.0171441	0.0101433	0.2475	1.01433e-07	1.01433e-07	1	0	0	1	0	0
ACTGCT	4	17	6	46.1968	169018756	100	78081204	102	4.25	0.0865861	0.367991	0.217722	0.00220795	0.00130633	0.255	1.30633e-08	1.30633e-08	1	0	0	1	0	0
ACTGCTC	7	28	7	46.1968	169018756	100	78081204	196	4	0.151526	0.606103	0.358601	0.00424272	0.00251021	0.28	2.51021e-08	2.51021e-08	1	0	0	1	0	0
ACTGG	31	158	5	46.1968	169018756	100	78081204	790	5.09677	0.671043	3.42015	2.02353	0.0171008	0.0101177	0.254839	1.01177e-07	1.01177e-07	1	0	0	1	0	0
ACTGGAG	2	8	7	46.1968	169018756	100	78081204	56	4	0.0432931	0.173172	0.102457	0.00121221	0.000717202	0.28	7.17202e-09	7.17202e-09	1	0	0	1	0	0
ACTGGAT	2	8	7	46.1968	169018756	100	78081204	56	4	0.0432931	0.173172	0.102457	0.00121221	0.000717202	0.28	7.17202e-09	7.17202e-09	1	0	0	1	0	0
ACTGGC	118	510	6	46.1968	169018756	100	78081204	3060	4.32203	2.55429	11.0397	6.53166	0.0662384	0.03919	0.259322	3.919e-07	3.919e-07	1	0	0	1	0	0
ACTGGCC	4	16	7	46.1968	169018756	100	78081204	112	4	0.0865861	0.346345	0.204915	0.00242441	0.0014344	0.28	1.4344e-08	1.4344e-08	1	0	0	1	0	0
ACTGGCG	2	8	7	46.1968	169018756	100	78081204	56	4	0.0432931	0.173172	0.102457	0.00121221	0.000717202	0.28	7.17202e-09	7.17202e-09	1	0	0	1	0	0
ACTGGCGAG	21	144	9	46.1968	169018756	100	78081204	1296	6.85714	0.454577	3.1171	1.84423	0.0280539	0.0165981	0.617143	1.65981e-07	1.65981e-07	1	0	0	1	1	0
ACTGGG	249	2073	6	46.1968	169018756	100	78081204	12438	8.3253	5.38999	44.8733	26.5493	0.26924	0.159296	0.499518	1.59296e-06	1.59296e-06	1	0	0	1	0	0
ACTGGGC	4	16	7	46.1968	169018756	100	78081204	112	4	0.0865861	0.346345	0.204915	0.00242441	0.0014344	0.28	1.4344e-08	1.4344e-08	1	0	0	1	0	0
AG	6332	100089	2	46.1968	169018756	100	78081204	200178	15.8069	137.066	2166.58	1281.86	4.33316	2.56372	0.316137	2.56372e-05	2.56372e-05	1	0	0	0	0	0
AGAGAGAGAGGATGGC	5	21	16	46.1968	169018756	100	78081204	336	4.2	0.108233	0.454577	0.268951	0.00727324	0.00430321	0.672	4.30321e-08	4.30321e-08	1	0	0	1	1	0
AGAGAGAT	31	164	8	46.1968	169018756	100	78081204	1312	5.29032	0.671043	3.55003	2.10038	0.0284003	0.016803	0.423226	1.6803e-07	1.6803e-07	1	0	0	1	0	0
AGAGAGG	4	17	7	46.1968	169018756	100	78081204	119	4.25	0.0865861	0.367991	0.217722	0.00257594	0.00152405	0.2975	1.52405e-08	1.52405e-08	1	0	0	1	0	0
AGAGAT	313	3726	6	46.1968	169018756	100	78081204	22356	11.9042	6.77537	80.655	47.7196	0.48393	0.286317	0.714249	2.86317e-06	2.86317e-06	1	0	0	1	1	0
AGAGATG	4	42	7	46.1968	169018756	100	78081204	294	10.5	0.0865861	0.909154	0.537902	0.00636408	0.00376531	0.735	3.76531e-08	3.76531e-08	1	0	0	1	1	0
AGAGC	20	104	5	46.1968	169018756	100	78081204	520	5.2	0.432931	2.25124	1.33195	0.0112562	0.00665973	0.26	6.65973e-08	6.65973e-08	1	0	0	1	0	0
AGAGCAT	4	16	7	46.1968	169018756	100	78081204	112	4	0.0865861	0.346345	0.204915	0.00242441	0.0014344	0.28	1.4344e-08	1.4344e-08	1	0	0	1	0	0
AGAGCC	5116	43498	6	46.1968	169018756	100	78081204	260988	8.50235	110.744	941.581	557.087	5.64949	3.34252	0.510141	3.34252e-05	3.34252e-05	1	0	0	1	1	0
AGAGCG	14	56	6	46.1968	169018756	100	78081204	336	4	0.303051	1.21221	0.717202	0.00727324	0.00430321	0.24	4.30321e-08	4.30321e-08	1	0	0	1	0	0
AGAGCT	4	18	6	46.1968	169018756	100	78081204	108	4.5	0.0865861	0.389638	0.230529	0.00233783	0.00138318	0.27	1.38318e-08	1.38318e-08	1	0	0	1	0	0
AGAGCTC	4	16	7	46.1968	169018756	100	78081204	112	4	0.0865861	0.346345	0.204915	0.00242441	0.0014344	0.28	1.4344e-08	1.4344e-08	1	0	0	1	0	0
AGAGCTGAGCT	44	290	11	46.1968	169018756	100	78081204	3190	6.59091	0.952448	6.2775	3.71408	0.0690524	0.0408549	0.725	4.08549e-07	4.08549e-07	1	0	0	1	1	0
AGAGCTGG	3	12	8	46.1968	169018756	100	78081204	96	4	0.0649396	0.259758	0.153686	0.00207807	0.00122949	0.32	1.22949e-08	1.22949e-08	1	0	0	1	0	0
AGAGG	4	20	5	46.1968	169018756	100	78081204	100	5	0.0865861	0.432931	0.256144	0.00216465	0.00128072	0.25	1.28072e-08	1.28072e-08	1	0	0	1	0	0
AGAGGAGGG	10	40	9	46.1968	169018756	100	78081204	360	4	0.216465	0.865861	0.512287	0.00779275	0.00461058	0.36	4.61058e-08	4.61058e-08	1	0	0	1	0	0
AGAGGAT	3	18	7	46.1968	169018756	100	78081204	126	6	0.0649396	0.389638	0.230529	0.00272746	0.0016137	0.42	1.6137e-08	1.6137e-08	1	0	0	1	0	0
AGAGGC	64	513	6	46.1968	169018756	100	78081204	3078	8.01562	1.38538	11.1047	6.57008	0.066628	0.0394205	0.480938	3.94205e-07	3.94205e-07	1	0	0	1	0	0
AGAGGCG	1	4	7	46.1968	169018756	100	78081204	28	4	0.0216465	0.0865861	0.0512287	0.000606103	0.000358601	0.28	3.58601e-09	3.58601e-09	1	0	0	1	0	0
AGAGGG	25	109	6	46.1968	169018756	100	78081204	654	4.36	0.541163	2.35947	1.39598	0.0141568	0.0083759	0.2616	8.3759e-08	8.3759e-08	1	0	0	1	0	0
AGAT	504	8366	4	46.1968	169018756	100	78081204	33464	16.5992	10.9099	181.095	107.145	0.72438	0.428579	0.663968	4.28579e-06	4.28579e-06	1	0	0	0	1	0
AGATAT	21	96	6	46.1968	169018756	100	78081204	576	4.57143	0.454577	2.07807	1.22949	0.0124684	0.00737694	0.274286	7.37694e-08	7.37694e-08	1	0	0	1	0	0
AGATC	3	18	5	46.1968	169018756	100	78081204	90	6	0.0649396	0.389638	0.230529	0.00194819	0.00115265	0.3	1.15265e-08	1.15265e-08	1	0	0	1	0	0
AGATCC	6	24	6	46.1968	169018756	100	78081204	144	4	0.129879	0.519517	0.307372	0.0031171	0.00184423	0.24	1.84423e-08	1.84423e-08	1	0	0	1	0	0
AGATG	12	68	5	46.1968	169018756	100	78081204	340	5.66667	0.259758	1.47196	0.870888	0.00735982	0.00435444	0.283333	4.35444e-08	4.35444e-08	1	0	0	1	0	0
AGATGATCGG	1	4	10	46.1968	169018756	100	78081204	40	4	0.0216465	0.0865861	0.0512287	0.000865861	0.000512287	0.4	5.12287e-09	5.12287e-09	1	0	0	1	0	0
AGATGATG	2	8	8	46.1968	169018756	100	78081204	64	4	0.0432931	0.173172	0.102457	0.00138538	0.000819659	0.32	8.19659e-09	8.19659e-09	1	0	0	1	0	0
AGATGC	5	20	6	46.1968	169018756	100	78081204	120	4	0.108233	0.432931	0.256144	0.00259758	0.00153686	0.24	1.53686e-08	1.53686e-08	1	0	0	1	0	0
AGATGCG	3	12	7	46.1968	169018756	100	78081204	84	4	0.0649396	0.259758	0.153686	0.00181831	0.0010758	0.28	1.0758e-08	1.0758e-08	1	0	0	1	0	0
AGATGG	1316	16697	6	46.1968	169018756	100	78081204	100182	12.6877	28.4868	361.432	213.841	2.16859	1.28305	0.761261	1.28305e-05	1.28305e-05	1	0	0	1	1	0
AGATGGAGGATG	26	141	12	46.1968	169018756	100	78081204	1692	5.42308	0.56281	3.05216	1.80581	0.0366259	0.0216697	0.650769	2.16697e-07	2.16697e-07	1	0	0	1	1	0
AGATGGATGGATGAT	1	4	15	46.1968	169018756	100	78081204	60	4	0.0216465	0.0865861	0.0512287	0.00129879	0.000768431	0.6	7.68431e-09	7.68431e-09	1	0	0	1	1	0
AGATGGC	3	12	7	46.1968	169018756	100	78081204	84	4	0.0649396	0.259758	0.153686	0.00181831	0.0010758	0.28	1.0758e-08	1.0758e-08	1	0	0	1	0	0
AGC	525	4468	3	46.1968	169018756	100	78081204	13404	8.51048	11.3644	96.7167	57.2225	0.29015	0.171667	0.255314	1.71667e-06	1.71667e-06	1	0	0	0	0	0
AGCAGCC	39	187	7	46.1968	169018756	100	78081204	1309	4.79487	0.844215	4.0479	2.39494	0.0283353	0.0167646	0.335641	1.67646e-07	1.67646e-07	1	0	0	1	0	0
AGCAGCT	6	24	7	46.1968	169018756	100	78081204	168	4	0.129879	0.519517	0.307372	0.00363662	0.00215161	0.28	2.15161e-08	2.15161e-08	1	0	0	1	0	0
AGCAGG	101	694	6	46.1968	169018756	100	78081204	4164	6.87129	2.1863	15.0227	8.88818	0.0901362	0.0533291	0.412277	5.33291e-07	5.33291e-07	1	0	0	1	0	0
AGCAGGC	2	8	7	46.1968	169018756	100	78081204	56	4	0.0432931	0.173172	0.102457	0.00121221	0.000717202	0.28	7.17202e-09	7.17202e-09	1	0	0	1	0	0
AGCAT	15	97	5	46.1968	169018756	100	78081204	485	6.46667	0.324698	2.09971	1.2423	0.0104986	0.00621148	0.323333	6.21148e-08	6.21148e-08	1	0	0	1	0	0
AGCATAT	1	4	7	46.1968	169018756	100	78081204	28	4	0.0216465	0.0865861	0.0512287	0.000606103	0.000358601	0.28	3.58601e-09	3.58601e-09	1	0	0	1	0	0
AGCATC	1165	13054	6	46.1968	169018756	100	78081204	78324	11.2052	25.2182	282.574	167.185	1.69544	1.00311	0.672309	1.00311e-05	1.00311e-05	1	0	0	1	1	0
AGCATCG	8	32	7	46.1968	169018756	100	78081204	224	4	0.173172	0.692689	0.40983	0.00484882	0.00286881	0.28	2.86881e-08	2.86881e-08	1	0	0	1	0	0
AGCATG	479	6002	6	46.1968	169018756	100	78081204	36012	12.5303	10.3687	129.923	76.8687	0.779535	0.461212	0.751816	4.61212e-06	4.61212e-06	1	0	0	1	1	0
AGCATGG	7	31	7	46.1968	169018756	100	78081204	217	4.42857	0.151526	0.671043	0.397023	0.0046973	0.00277916	0.31	2.77916e-08	2.77916e-08	1	0	0	1	0	0
AGCC	210	1433	4	46.1968	169018756	100	78081204	5732	6.82381	4.54577	31.0195	18.3527	0.124078	0.0734108	0.272952	7.34108e-07	7.34108e-07	1	0	0	0	0	0
AGCCAGCCC	1	4	9	46.1968	169018756	100	78081204	36	4	0.0216465	0.0865861	0.0512287	0.000779275	0.000461058	0.36	4.61058e-09	4.61058e-09	1	0	0	1	0	0
AGCCAGG	9	38	7	46.1968	169018756	100	78081204	266	4.22222	0.194819	0.822568	0.486673	0.00575798	0.00340671	0.295556	3.40671e-08	3.40671e-08	1	0	0	1	0	0
AGCCAT	13	55	6	46.1968	169018756	100	78081204	330	4.23077	0.281405	1.19056	0.704395	0.00714336	0.00422637	0.253846	4.22637e-08	4.22637e-08	1	0	0	1	0	0
AGCCATC	76	657	7	46.1968	169018756	100	78081204	4599	8.64474	1.64514	14.2218	8.41432	0.0995524	0.0589002	0.605132	5.89002e-07	5.89002e-07	1	0	0	1	1	0
AGCCATG	112	967	7	46.1968	169018756	100	78081204	6769	8.63393	2.42441	20.9322	12.3845	0.146525	0.0866918	0.604375	8.66918e-07	8.66918e-07	1	0	0	1	1	0
AGCCC	1	6	5	46.1968	169018756	100	78081204	30	6	0.0216465	0.129879	0.0768431	0.000649396	0.000384215	0.3	3.84215e-09	3.84215e-09	1	0	0	1	0	0
AGCCCC	12	50	6	46.1968	169018756	100	78081204	300	4.16667	0.259758	1.08233	0.640359	0.00649396	0.00384215	0.25	3.84215e-08	3.84215e-08	1	0	0	1	0	0
AGCCCCC	30	136	7	46.1968	169018756	100	78081204	952	4.53333	0.649396	2.94393	1.74178	0.0206075	0.0121924	0.317333	1.21924e-07	1.21924e-07	1	0	0	1	0	0
AGCCCG	7	34	6	46.1968	169018756	100	78081204	204	4.85714	0.151526	0.735982	0.435444	0.00441589	0.00261266	0.291429	2.61266e-08	2.61266e-08	1	0	0	1	0	0
AGCCCT	2	9	6	46.1968	169018756	100	78081204	54	4.5	0.0432931	0.194819	0.115265	0.00116891	0.000691588	0.27	6.91588e-09	6.91588e-09	1	0	0	1	0	0
AGCCCTC	1	4	7	46.1968	169018756	100	78081204	28	4	0.0216465	0.0865861	0.0512287	0.000606103	0.000358601	0.28	3.58601e-09	3.58601e-09	1	0	0	1	0	0
AGCCG	6	31	5	46.1968	169018756	100	78081204	155	5.16667	0.129879	0.671043	0.397023	0.00335521	0.00198511	0.258333	1.98511e-08	1.98511e-08	1	0	0	1	0	0
AGCCGC	14	59	6	46.1968	169018756	100	78081204	354	4.21429	0.303051	1.27715	0.755624	0.00766287	0.00453374	0.252857	4.53374e-08	4.53374e-08	1	0	0	1	0	0
AGCCGCC	6	24	7	46.1968	169018756	100	78081204	168	4	0.129879	0.519517	0.307372	0.00363662	0.00215161	0.28	2.15161e-08	2.15161e-08	1	0	0	1	0	0
AGCCGG	18	109	6	46.1968	169018756	100	78081204	654	6.05556	0.389638	2.35947	1.39598	0.0141568	0.0083759	0.363333	8.3759e-08	8.3759e-08	1	0	0	1	0	0
AGCCGGG	3	16	7	46.1968	169018756	100	78081204	112	5.33333	0.0649396	0.346345	0.204915	0.00242441	0.0014344	0.373333	1.4344e-08	1.4344e-08	1	0	0	1	0	0
AGCCGGGC	4	16	8	46.1968	169018756	100	78081204	128	4	0.0865861	0.346345	0.204915	0.00277076	0.00163932	0.32	1.63932e-08	1.63932e-08	1	0	0	1	0	0
AGCCT	5	25	5	46.1968	169018756	100	78081204	125	5	0.108233	0.541163	0.320179	0.00270582	0.0016009	0.25	1.6009e-08	1.6009e-08	1	0	0	1	0	0
AGCCTC	476	5153	6	46.1968	169018756	100	78081204	30918	10.8256	10.3038	111.545	65.9954	0.669268	0.395972	0.649538	3.95972e-06	3.95972e-06	1	0	0	1	1	0
AGCCTG	613	5129	6	46.1968	169018756	100	78081204	30774	8.36705	13.2693	111.025	65.688	0.66615	0.394128	0.502023	3.94128e-06	3.94128e-06	1	0	0	1	1	0
AGCCTGG	4	16	7	46.1968	169018756	100	78081204	112	4	0.0865861	0.346345	0.204915	0.00242441	0.0014344	0.28	1.4344e-08	1.4344e-08	1	0	0	1	0	0
AGCG	13	79	4	46.1968	169018756	100	78081204	316	6.07692	0.281405	1.71008	1.01177	0.00684031	0.00404707	0.243077	4.04707e-08	4.04707e-08	1	0	0	0	0	0
AGCGATG	36	297	7	46.1968	169018756	100	78081204	2079	8.25	0.779275	6.42902	3.80373	0.0450031	0.0266261	0.5775	2.66261e-07	2.66261e-07	1	0	0	1	1	0
AGCGCC	9	41	6	46.1968	169018756	100	78081204	246	4.55556	0.194819	0.887508	0.525094	0.00532505	0.00315057	0.273333	3.15057e-08	3.15057e-08	1	0	0	1	0	0
AGCGCCC	2	8	7	46.1968	169018756	100	78081204	56	4	0.0432931	0.173172	0.102457	0.00121221	0.000717202	0.28	7.17202e-09	7.17202e-09	1	0	0	1	0	0
AGCGCG	4	16	6	46.1968	169018756	100	78081204	96	4	0.0865861	0.346345	0.204915	0.00207807	0.00122949	0.24	1.22949e-08	1.22949e-08	1	0	0	1	0	0
AGCGGAT	3	12	7	46.1968	169018756	100	78081204	84	4	0.0649396	0.259758	0.153686	0.00181831	0.0010758	0.28	1.0758e-08	1.0758e-08	1	0	0	1	0	0
AGCGGC	73	313	6	46.1968	169018756	100	78081204	1878	4.28767	1.5802	6.77537	4.00865	0.0406522	0.0240519	0.25726	2.40519e-07	2.40519e-07	1	0	0	1	0	0
AGCGGCG	7	36	7	46.1968	169018756	100	78081204	252	5.14286	0.151526	0.779275	0.461058	0.00545493	0.00322741	0.36	3.22741e-08	3.22741e-08	1	0	0	1	0	0
AGCGGG	1	4	6	46.1968	169018756	100	78081204	24	4	0.0216465	0.0865861	0.0512287	0.000519517	0.000307372	0.24	3.07372e-09	3.07372e-09	1	0	0	1	0	0
AGCGGGC	2	8	7	46.1968	169018756	100	78081204	56	4	0.0432931	0.173172	0.102457	0.00121221	0.000717202	0.28	7.17202e-09	7.17202e-09	1	0	0	1	0	0
AGCTATG	9	42	7	46.1968	169018756	100	78081204	294	4.66667	0.194819	0.909154	0.537902	0.00636408	0.00376531	0.326667	3.76531e-08	3.76531e-08	1	0	0	1	0	0
AGCTC	8	42	5	46.1968	169018756	100	78081204	210	5.25	0.173172	0.909154	0.537902	0.00454577	0.00268951	0.2625	2.68951e-08	2.68951e-08	1	0	0	1	0	0
AGCTCAGGC	1	4	9	46.1968	169018756	100	78081204	36	4	0.0216465	0.0865861	0.0512287	0.000779275	0.000461058	0.36	4.61058e-09	4.61058e-09	1	0	0	1	0	0
AGCTCC	147	996	6	46.1968	169018756	100	78081204	5976	6.77551	3.18204	21.5599	12.756	0.12936	0.0765357	0.406531	7.65357e-07	7.65357e-07	1	0	0	1	0	0
AGCTCCC	1	4	7	46.1968	169018756	100	78081204	28	4	0.0216465	0.0865861	0.0512287	0.000606103	0.000358601	0.28	3.58601e-09	3.58601e-09	1	0	0	1	0	0
AGCTCG	1	4	6	46.1968	169018756	100	78081204	24	4	0.0216465	0.0865861	0.0512287	0.000519517	0.000307372	0.24	3.07372e-09	3.07372e-09	1	0	0	1	0	0
AGCTCGC	2	8	7	46.1968	169018756	100	78081204	56	4	0.0432931	0.173172	0.102457	0.00121221	0.000717202	0.28	7.17202e-09	7.17202e-09	1	0	0	1	0	0
AGG	125	1067	3	46.1968	169018756	100	78081204	3201	8.536	2.70582	23.0969	13.6653	0.0692906	0.0409958	0.25608	4.09958e-07	4.09958e-07	1	0	0	0	0	0
AGGAGGAT	10	46	8	46.1968	169018756	100	78081204	368	4.6	0.216465	0.995741	0.58913	0.00796593	0.00471304	0.368	4.71304e-08	4.71304e-08	1	0	0	1	0	0
AGGAGGC	4	16	7	46.1968	169018756	100	78081204	112	4	0.0865861	0.346345	0.204915	0.00242441	0.0014344	0.28	1.4344e-08	1.4344e-08	1	0	0	1	0	0
AGGAGGCC	2	10	8	46.1968	169018756	100	78081204	80	5	0.0432931	0.216465	0.128072	0.00173172	0.00102457	0.4	1.02457e-08	1.02457e-08	1	0	0	1	0	0
AGGAGGG	8	32	7	46.1968	169018756	100	78081204	224	4	0.173172	0.692689	0.40983	0.00484882	0.00286881	0.28	2.86881e-08	2.86881e-08	1	0	0	1	0	0
AGGAT	4	26	5	46.1968	169018756	100	78081204	130	6.5	0.0865861	0.56281	0.332987	0.00281405	0.00166493	0.325	1.66493e-08	1.66493e-08	1	0	0	1	0	0
AGGATC	5	21	6	46.1968	169018756	100	78081204	126	4.2	0.108233	0.454577	0.268951	0.00272746	0.0016137	0.252	1.6137e-08	1.6137e-08	1	0	0	1	0	0
AGGATCG	2	8	7	46.1968	169018756	100	78081204	56	4	0.0432931	0.173172	0.102457	0.00121221	0.000717202	0.28	7.17202e-09	7.17202e-09	1	0	0	1	0	0
AGGATG	67758	909047	6	46.1968	169018756	100	78081204	5454282	13.4161	1466.73	19677.7	11642.3	118.066	69.854	0.804965	0.00069854	0.00069854	1	1	1	1	1	1
AGGATGC	3	16	7	46.1968	169018756	100	78081204	112	5.33333	0.0649396	0.346345	0.204915	0.00242441	0.0014344	0.373333	1.4344e-08	1.4344e-08	1	0	0	1	0	0
AGGATGCG	3	12	8	46.1968	169018756	100	78081204	96	4	0.0649396	0.259758	0.153686	0.00207807	0.00122949	0.32	1.22949e-08	1.22949e-08	1	0	0	1	0	0
AGGATGG	78853	783632	7	46.1968	169018756	100	78081204	5485424	9.93788	1706.89	16962.9	10036.1	118.74	70.2528	0.695652	0.000702528	0.000702528	1	1	1	1	1	1
AGGC	91	563	4	46.1968	169018756	100	78081204	2252	6.18681	1.96983	12.187	7.21044	0.048748	0.0288418	0.247473	2.88418e-07	2.88418e-07	1	0	0	0	0	0
AGGCAT	2	8	6	46.1968	169018756	100	78081204	48	4	0.0432931	0.173172	0.102457	0.00103903	0.000614745	0.24	6.14745e-09	6.14745e-09	1	0	0	1	0	0
AGGCATC	13	79	7	46.1968	169018756	100	78081204	553	6.07692	0.281405	1.71008	1.01177	0.0119705	0.00708237	0.425385	7.08237e-08	7.08237e-08	1	0	0	1	0	0
AGGCC	12	60	5	46.1968	169018756	100	78081204	300	5	0.259758	1.29879	0.768431	0.00649396	0.00384215	0.25	3.84215e-08	3.84215e-08	1	0	0	1	0	0
AGGCCC	34	176	6	46.1968	169018756	100	78081204	1056	5.17647	0.735982	3.80979	2.25406	0.0228587	0.0135244	0.310588	1.35244e-07	1.35244e-07	1	0	0	1	0	0
AGGCCCG	3	12	7	46.1968	169018756	100	78081204	84	4	0.0649396	0.259758	0.153686	0.00181831	0.0010758	0.28	1.0758e-08	1.0758e-08	1	0	0	1	0	0
AGGCCG	1	4	6	46.1968	169018756	100	78081204	24	4	0.0216465	0.0865861	0.0512287	0.000519517	0.000307372	0.24	3.07372e-09	3.07372e-09	1	0	0	1	0	0
AGGCG	3	15	5	46.1968	169018756	100	78081204	75	5	0.0649396	0.324698	0.192108	0.00162349	0.000960538	0.25	9.60538e-09	9.60538e-09	1	0	0	1	0	0
AGGCGC	2	8	6	46.1968	169018756	100	78081204	48	4	0.0432931	0.173172	0.102457	0.00103903	0.000614745	0.24	6.14745e-09	6.14745e-09	1	0	0	1	0	0
AGGCGG	2	10	6	46.1968	169018756	100	78081204	60	5	0.0432931	0.216465	0.128072	0.00129879	0.000768431	0.3	7.68431e-09	7.68431e-09	1	0	0	1	0	0
AGGCGGC	4	17	7	46.1968	169018756	100	78081204	119	4.25	0.0865861	0.367991	0.217722	0.00257594	0.00152405	0.2975	1.52405e-08	1.52405e-08	1	0	0	1	0	0
AGGCGGCG	1	4	8	46.1968	169018756	100	78081204	32	4	0.0216465	0.0865861	0.0512287	0.000692689	0.00040983	0.32	4.0983e-09	4.0983e-09	1	0	0	1	0	0
AGGG	5	30	4	46.1968	169018756	100	78081204	120	6	0.108233	0.649396	0.384215	0.00259758	0.00153686	0.24	1.53686e-08	1.53686e-08	1	0	0	0	0	0
AGGGAT	1	5	6	46.1968	169018756	100	78081204	30	5	0.0216465	0.108233	0.0640359	0.000649396	0.000384215	0.3	3.84215e-09	3.84215e-09	1	0	0	1	0	0
AGGGATG	2	8	7	46.1968	169018756	100	78081204	56	4	0.0432931	0.173172	0.102457	0.00121221	0.000717202	0.28	7.17202e-09	7.17202e-09	1	0	0	1	0	0
AGGGC	1	5	5	46.1968	169018756	100	78081204	25	5	0.0216465	0.108233	0.0640359	0.000541163	0.000320179	0.25	3.20179e-09	3.20179e-09	1	0	0	1	0	0
AGGGCC	261	1538	6	46.1968	169018756	100	78081204	9228	5.89272	5.64975	33.2924	19.6974	0.199754	0.118185	0.353563	1.18185e-06	1.18185e-06	1	0	0	1	0	0
AGGGCG	4	16	6	46.1968	169018756	100	78081204	96	4	0.0865861	0.346345	0.204915	0.00207807	0.00122949	0.24	1.22949e-08	1.22949e-08	1	0	0	1	0	0
AGGGGC	9	37	6	46.1968	169018756	100	78081204	222	4.11111	0.194819	0.800922	0.473866	0.00480553	0.00284319	0.246667	2.84319e-08	2.84319e-08	1	0	0	1	0	0
AGGGGG	27	125	6	46.1968	169018756	100	78081204	750	4.62963	0.584456	2.70582	1.6009	0.0162349	0.00960538	0.277778	9.60538e-08	9.60538e-08	1	0	0	1	0	0
AGGGGGG	4	19	7	46.1968	169018756	100	78081204	133	4.75	0.0865861	0.411284	0.243336	0.00287899	0.00170335	0.3325	1.70335e-08	1.70335e-08	1	0	0	1	0	0
AT	753	10942	2	46.1968	169018756	100	78081204	21884	14.5312	16.2998	236.856	140.136	0.473713	0.280272	0.290624	2.80272e-06	2.80272e-06	1	0	0	0	0	0
ATATATC	1	4	7	46.1968	169018756	100	78081204	28	4	0.0216465	0.0865861	0.0512287	0.000606103	0.000358601	0.28	3.58601e-09	3.58601e-09	1	0	0	1	0	0
ATATATGC	1	4	8	46.1968	169018756	100	78081204	32	4	0.0216465	0.0865861	0.0512287	0.000692689	0.00040983	0.32	4.0983e-09	4.0983e-09	1	0	0	1	0	0
ATATC	10	52	5	46.1968	169018756	100	78081204	260	5.2	0.216465	1.12562	0.665973	0.0056281	0.00332987	0.26	3.32987e-08	3.32987e-08	1	0	0	1	0	0
ATATCC	41	184	6	46.1968	169018756	100	78081204	1104	4.4878	0.887508	3.98296	2.35652	0.0238978	0.0141391	0.269268	1.41391e-07	1.41391e-07	1	0	0	1	0	0
ATATGC	2	8	6	46.1968	169018756	100	78081204	48	4	0.0432931	0.173172	0.102457	0.00103903	0.000614745	0.24	6.14745e-09	6.14745e-09	1	0	0	1	0	0
ATATGCC	1	4	7	46.1968	169018756	100	78081204	28	4	0.0216465	0.0865861	0.0512287	0.000606103	0.000358601	0.28	3.58601e-09	3.58601e-09	1	0	0	1	0	0
ATC	862	8346	3	46.1968	169018756	100	78081204	25038	9.68213	18.6593	180.662	106.889	0.541986	0.320666	0.290464	3.20666e-06	3.20666e-06	1	0	0	0	0	0
ATCATG	4	20	6	46.1968	169018756	100	78081204	120	5	0.0865861	0.432931	0.256144	0.00259758	0.00153686	0.3	1.53686e-08	1.53686e-08	1	0	0	1	0	0
ATCC	176	1165	4	46.1968	169018756	100	78081204	4660	6.61932	3.80979	25.2182	14.9204	0.100873	0.0596815	0.264773	5.96815e-07	5.96815e-07	1	0	0	0	0	0
ATCCC	146	948	5	46.1968	169018756	100	78081204	4740	6.49315	3.16039	20.5209	12.1412	0.102605	0.060706	0.324658	6.0706e-07	6.0706e-07	1	0	0	1	0	0
ATCCCATGCC	1	4	10	46.1968	169018756	100	78081204	40	4	0.0216465	0.0865861	0.0512287	0.000865861	0.000512287	0.4	5.12287e-09	5.12287e-09	1	0	0	1	0	0
ATCCCC	21	107	6	46.1968	169018756	100	78081204	642	5.09524	0.454577	2.31618	1.37037	0.0138971	0.00822221	0.305714	8.22221e-08	8.22221e-08	1	0	0	1	0	0
ATCCCCC	19	89	7	46.1968	169018756	100	78081204	623	4.68421	0.411284	1.92654	1.13984	0.0134858	0.00797887	0.327895	7.97887e-08	7.97887e-08	1	0	0	1	0	0
ATCCGC	23	127	6	46.1968	169018756	100	78081204	762	5.52174	0.49787	2.74911	1.62651	0.0164947	0.00975907	0.331304	9.75907e-08	9.75907e-08	1	0	0	1	0	0
ATCCGCC	7	32	7	46.1968	169018756	100	78081204	224	4.57143	0.151526	0.692689	0.40983	0.00484882	0.00286881	0.32	2.86881e-08	2.86881e-08	1	0	0	1	0	0
ATCG	5	30	4	46.1968	169018756	100	78081204	120	6	0.108233	0.649396	0.384215	0.00259758	0.00153686	0.24	1.53686e-08	1.53686e-08	1	0	0	0	0	0
ATCGCC	161	678	6	46.1968	169018756	100	78081204	4068	4.21118	3.48509	14.6764	8.68327	0.0880581	0.0520996	0.252671	5.20996e-07	5.20996e-07	1	0	0	1	0	0
ATCGCCC	4	20	7	46.1968	169018756	100	78081204	140	5	0.0865861	0.432931	0.256144	0.00303051	0.00179301	0.35	1.79301e-08	1.79301e-08	1	0	0	1	0	0
ATCGCG	1	4	6	46.1968	169018756	100	78081204	24	4	0.0216465	0.0865861	0.0512287	0.000519517	0.000307372	0.24	3.07372e-09	3.07372e-09	1	0	0	1	0	0
ATCGGC	291	2289	6	46.1968	169018756	100	78081204	13734	7.86598	6.29914	49.5489	29.3156	0.297294	0.175894	0.471959	1.75894e-06	1.75894e-06	1	0	0	1	0	0
ATCGGCC	2	8	7	46.1968	169018756	100	78081204	56	4	0.0432931	0.173172	0.102457	0.00121221	0.000717202	0.28	7.17202e-09	7.17202e-09	1	0	0	1	0	0
ATCGGGC	7	55	7	46.1968	169018756	100	78081204	385	7.85714	0.151526	1.19056	0.704395	0.00833392	0.00493076	0.55	4.93076e-08	4.93076e-08	1	0	0	1	1	0
ATGC	1	6	4	46.1968	169018756	100	78081204	24	6	0.0216465	0.129879	0.0768431	0.000519517	0.000307372	0.24	3.07372e-09	3.07372e-09	1	0	0	0	0	0
ATGCC	110	850	5	46.1968	169018756	100	78081204	4250	7.72727	2.38112	18.3996	10.8861	0.0919978	0.0544305	0.386364	5.44305e-07	5.44305e-07	1	0	0	1	0	0
ATGCCC	52	385	6	46.1968	169018756	100	78081204	2310	7.40385	1.12562	8.33392	4.93076	0.0500035	0.0295846	0.444231	2.95846e-07	2.95846e-07	1	0	0	1	0	0
ATGCCGC	4	16	7	46.1968	169018756	100	78081204	112	4	0.0865861	0.346345	0.204915	0.00242441	0.0014344	0.28	1.4344e-08	1.4344e-08	1	0	0	1	0	0
CCCCCCCG	1	4	8	46.1968	169018756	100	78081204	32	4	0.0216465	0.0865861	0.0512287	0.000692689	0.00040983	0.32	4.0983e-09	4.0983e-09	1	0	0	1	0	0
CCCCCCG	2	9	7	46.1968	169018756	100	78081204	63	4.5	0.0432931	0.194819	0.115265	0.00136373	0.000806852	0.315	8.06852e-09	8.06852e-09	1	0	0	1	0	0
CCCCCG	3	12	6	46.1968	169018756	100	78081204	72	4	0.0649396	0.259758	0.153686	0.00155855	0.000922117	0.24	9.22117e-09	9.22117e-09	1	0	0	1	0	0
CCCCG	1	5	5	46.1968	169018756	100	78081204	25	5	0.0216465	0.108233	0.0640359	0.000541163	0.000320179	0.25	3.20179e-09	3.20179e-09	1	0	0	1	0	0
CCCCGG	20	91	6	46.1968	169018756	100	78081204	546	4.55	0.432931	1.96983	1.16545	0.011819	0.00699272	0.273	6.99272e-08	6.99272e-08	1	0	0	1	0	0
CCCGG	4	20	5	46.1968	169018756	100	78081204	100	5	0.0865861	0.432931	0.256144	0.00216465	0.00128072	0.25	1.28072e-08	1.28072e-08	1	0	0	1	0	0
CCCGGG	69	328	6	46.1968	169018756	100	78081204	1968	4.75362	1.49361	7.10006	4.20075	0.0426004	0.0252045	0.285217	2.52045e-07	2.52045e-07	1	0	0	1	0	0
CCG	153	1346	3	46.1968	169018756	100	78081204	4038	8.79739	3.31192	29.1362	17.2385	0.0874087	0.0517154	0.263922	5.17154e-07	5.17154e-07	1	0	0	0	0	0
CCGCG	8	40	5	46.1968	169018756	100	78081204	200	5	0.173172	0.865861	0.512287	0.00432931	0.00256144	0.25	2.56144e-08	2.56144e-08	1	0	0	1	0	0
CCGG	1	6	4	46.1968	169018756	100	78081204	24	6	0.0216465	0.129879	0.0768431	0.000519517	0.000307372	0.24	3.07372e-09	3.07372e-09	1	0	0	0	0	0
