# Supplementary material for: Profiles of telomeric repeats in Insecta reveal diverse forms of telomeric motifs in Hymenopterans
Source: Life Sci Alliance. 2022 Apr 1;5(7):e202101163. doi: 10.26508/lsa.202101163 (PMC8977481; doi:10.26508/lsa.202101163)
Supplement: Supplemental Data 5. — Tandem repeat statistics and TRIP TRM calls for arthropods species that are not listed in Supplemental Data 2 or Supplemental Data 3. [file LSA-2021-01163_Supplemental_Data_5.zip › DataS5/EUPAN_output.csv.1.filtered.xlsx]

## Sheet: Sheet1
Unnamed: 0	reads	repeats	unit_len	avg_genome_cov	genome_size	eff_read_len	num_reads	repeats_total_len	repeats_per_read	reads_per_genome	repeats_per_genome	repeats_per_million_reads	repeats_len_per_genome	repeats_len_per_million_reads	percent_repeats_len_per_read	percent_repeats_len_per_genome	percent_repeat_unit_in_sequences	avg_genome_cov_filter	repeat_containing_reads_filter	repeats_len_per_million_reads_filter	unit_len_filter	percent_repeats_len_per_read_filter	qualified
AAAAAAATATAATTTTT	1	4	17	51.8898	314955021	150	108952986	68	4	0.0192716	0.0770865	0.0367131	0.00131047	0.000624122	0.453333	4.16082e-09	4.16082e-09	1	0	0	1	0	0
AAAAAAC	27	112	7	51.8898	314955021	150	108952986	784	4.14815	0.520334	2.15842	1.02797	0.0151089	0.00719576	0.19358	4.79718e-08	4.79718e-08	1	0	0	1	0	0
AAAAAAG	134	645	7	51.8898	314955021	150	108952986	4515	4.81343	2.5824	12.4302	5.91998	0.0870113	0.0414399	0.224627	2.76266e-07	2.76266e-07	1	0	0	1	0	0
AAAAAAT	327	1432	7	51.8898	314955021	150	108952986	10024	4.3792	6.30182	27.597	13.1433	0.193179	0.092003	0.204363	6.13353e-07	6.13353e-07	1	0	0	1	0	0
AAAAAC	193	826	6	51.8898	314955021	150	108952986	4956	4.27979	3.71942	15.9184	7.58125	0.0955101	0.0454875	0.171192	3.0325e-07	3.0325e-07	1	0	0	1	0	0
AAAAACAAAAC	20	80	11	51.8898	314955021	150	108952986	880	4	0.385432	1.54173	0.734262	0.016959	0.00807688	0.293333	5.38459e-08	5.38459e-08	1	0	0	1	0	0
AAAAACG	19	95	7	51.8898	314955021	150	108952986	665	5	0.366161	1.8308	0.871936	0.0128156	0.00610355	0.233333	4.06903e-08	4.06903e-08	1	0	0	1	0	0
AAAAAG	212	905	6	51.8898	314955021	150	108952986	5430	4.26887	4.08558	17.4408	8.30633	0.104645	0.049838	0.170755	3.32253e-07	3.32253e-07	1	0	0	1	0	0
AAAAAGG	25	121	7	51.8898	314955021	150	108952986	847	4.84	0.48179	2.33187	1.11057	0.0163231	0.007774	0.225867	5.18266e-08	5.18266e-08	1	0	0	1	0	0
AAAAAGT	12	48	7	51.8898	314955021	150	108952986	336	4	0.231259	0.925038	0.440557	0.00647526	0.0030839	0.186667	2.05593e-08	2.05593e-08	1	0	0	1	0	0
AAAAAGTT	14	57	8	51.8898	314955021	150	108952986	456	4.07143	0.269803	1.09848	0.523161	0.00878786	0.00418529	0.217143	2.79019e-08	2.79019e-08	1	0	0	1	0	0
AAAAAT	2951	14114	6	51.8898	314955021	150	108952986	84684	4.78279	56.8705	272	129.542	1.632	0.777253	0.191311	5.18168e-06	5.18168e-06	1	0	0	1	0	0
AAAAATATTTCAGAAATCTTTC	10	41	22	51.8898	314955021	150	108952986	902	4.1	0.192716	0.790136	0.376309	0.017383	0.0082788	0.601333	5.5192e-08	5.5192e-08	1	0	0	1	1	0
AAAAATCTAC	14	56	10	51.8898	314955021	150	108952986	560	4	0.269803	1.07921	0.513983	0.0107921	0.00513983	0.266667	3.42655e-08	3.42655e-08	1	0	0	1	0	0
AAAAATG	19	92	7	51.8898	314955021	150	108952986	644	4.84211	0.366161	1.77299	0.844401	0.0124109	0.00591081	0.225965	3.94054e-08	3.94054e-08	1	0	0	1	0	0
AAAAATGC	183	954	8	51.8898	314955021	150	108952986	7632	5.21311	3.52671	18.3851	8.75607	0.147081	0.0700486	0.278033	4.6699e-07	4.6699e-07	1	0	0	1	0	0
AAAAATGT	29	118	8	51.8898	314955021	150	108952986	944	4.06897	0.558877	2.27405	1.08304	0.0181924	0.00866429	0.217011	5.77619e-08	5.77619e-08	1	0	0	1	0	0
AAAAATGTAATATTATTTG	2	12	19	51.8898	314955021	150	108952986	228	6	0.0385432	0.231259	0.110139	0.00439393	0.00209265	0.76	1.3951e-08	1.3951e-08	1	0	0	1	1	0
AAAAATT	108	432	7	51.8898	314955021	150	108952986	3024	4	2.08133	8.32534	3.96501	0.0582774	0.0277551	0.186667	1.85034e-07	1.85034e-07	1	0	0	1	0	0
AAAAATTTAT	4	16	10	51.8898	314955021	150	108952986	160	4	0.0770865	0.308346	0.146852	0.00308346	0.00146852	0.266667	9.79016e-09	9.79016e-09	1	0	0	1	0	0
AAAAC	23	115	5	51.8898	314955021	150	108952986	575	5	0.443247	2.21624	1.0555	0.0110812	0.00527751	0.166667	3.51834e-08	3.51834e-08	1	0	0	1	0	0
AAAACAATATT	20	91	11	51.8898	314955021	150	108952986	1001	4.55	0.385432	1.75372	0.835223	0.0192909	0.00918745	0.333667	6.12497e-08	6.12497e-08	1	0	0	1	0	0
AAAACAC	19	76	7	51.8898	314955021	150	108952986	532	4	0.366161	1.46464	0.697549	0.0102525	0.00488284	0.186667	3.25523e-08	3.25523e-08	1	0	0	1	0	0
AAAACC	1	4	6	51.8898	314955021	150	108952986	24	4	0.0192716	0.0770865	0.0367131	0.000462519	0.000220278	0.16	1.46852e-09	1.46852e-09	1	0	0	1	0	0
AAAACCC	19	77	7	51.8898	314955021	150	108952986	539	4.05263	0.366161	1.48391	0.706727	0.0103874	0.00494709	0.189123	3.29806e-08	3.29806e-08	1	0	0	1	0	0
AAAACCCATAGACCC	1	7	15	51.8898	314955021	150	108952986	105	7	0.0192716	0.134901	0.0642479	0.00202352	0.000963718	0.7	6.42479e-09	6.42479e-09	1	0	0	1	1	0
AAAACCCATGAACCC	3	19	15	51.8898	314955021	150	108952986	285	6.33333	0.0578148	0.366161	0.174387	0.00549241	0.00261581	0.633333	1.74387e-08	1.74387e-08	1	0	0	1	1	0
AAAACCCGTAAACCC	9	38	15	51.8898	314955021	150	108952986	570	4.22222	0.173445	0.732321	0.348774	0.0109848	0.00523161	0.422222	3.48774e-08	3.48774e-08	1	0	0	1	0	0
AAAACCT	3	12	7	51.8898	314955021	150	108952986	84	4	0.0578148	0.231259	0.110139	0.00161882	0.000770975	0.186667	5.13983e-09	5.13983e-09	1	0	0	1	0	0
AAAACG	19	83	6	51.8898	314955021	150	108952986	498	4.36842	0.366161	1.59954	0.761796	0.00959726	0.00457078	0.174737	3.04719e-08	3.04719e-08	1	0	0	1	0	0
AAAACGC	5	20	7	51.8898	314955021	150	108952986	140	4	0.0963581	0.385432	0.183565	0.00269803	0.00128496	0.186667	8.56639e-09	8.56639e-09	1	0	0	1	0	0
AAAACGGCAT	29	119	10	51.8898	314955021	150	108952986	1190	4.10345	0.558877	2.29332	1.09221	0.0229332	0.0109221	0.273563	7.28143e-08	7.28143e-08	1	0	0	1	0	0
AAAACT	474	2101	6	51.8898	314955021	150	108952986	12606	4.43249	9.13475	40.4897	19.2835	0.242938	0.115701	0.1773	7.71342e-07	7.71342e-07	1	0	0	1	0	0
AAAAG	180	974	5	51.8898	314955021	150	108952986	4870	5.41111	3.46889	18.7706	8.93964	0.0938528	0.0446982	0.18037	2.97988e-07	2.97988e-07	1	0	0	1	0	0
AAAAGAG	26	124	7	51.8898	314955021	150	108952986	868	4.76923	0.501062	2.38968	1.13811	0.0167278	0.00796674	0.222564	5.31116e-08	5.31116e-08	1	0	0	1	0	0
AAAAGAT	214	1506	7	51.8898	314955021	150	108952986	10542	7.03738	4.12413	29.0231	13.8225	0.203161	0.0967573	0.328411	6.45049e-07	6.45049e-07	1	0	0	1	0	0
AAAAGC	29	143	6	51.8898	314955021	150	108952986	858	4.93103	0.558877	2.75584	1.31249	0.016535	0.00787496	0.197241	5.24997e-08	5.24997e-08	1	0	0	1	0	0
AAAAGCAACATCATC	2	14	15	51.8898	314955021	150	108952986	210	7	0.0385432	0.269803	0.128496	0.00404704	0.00192744	0.7	1.28496e-08	1.28496e-08	1	0	0	1	1	0
AAAAGCGACGCG	2	8	12	51.8898	314955021	150	108952986	96	4	0.0385432	0.154173	0.0734262	0.00185008	0.000881114	0.32	5.87409e-09	5.87409e-09	1	0	0	1	0	0
AAAAGG	8	32	6	51.8898	314955021	150	108952986	192	4	0.154173	0.616692	0.293705	0.00370015	0.00176223	0.16	1.17482e-08	1.17482e-08	1	0	0	1	0	0
AAAAGGG	24	97	7	51.8898	314955021	150	108952986	679	4.04167	0.462519	1.86935	0.890292	0.0130854	0.00623205	0.188611	4.1547e-08	4.1547e-08	1	0	0	1	0	0
AAAAGT	33	132	6	51.8898	314955021	150	108952986	792	4	0.635963	2.54385	1.21153	0.0152631	0.00726919	0.16	4.84613e-08	4.84613e-08	1	0	0	1	0	0
AAAAGTACGAG	22	104	11	51.8898	314955021	150	108952986	1144	4.72727	0.423976	2.00425	0.95454	0.0220467	0.0104999	0.346667	6.99996e-08	6.99996e-08	1	0	0	1	0	0
AAAAGTT	27	108	7	51.8898	314955021	150	108952986	756	4	0.520334	2.08133	0.991253	0.0145693	0.00693877	0.186667	4.62585e-08	4.62585e-08	1	0	0	1	0	0
AAAAT	3941	21892	5	51.8898	314955021	150	108952986	109460	5.55494	75.9494	421.894	200.931	2.10947	1.00465	0.185165	6.69769e-06	6.69769e-06	1	0	0	1	0	0
AAAATAC	5	20	7	51.8898	314955021	150	108952986	140	4	0.0963581	0.385432	0.183565	0.00269803	0.00128496	0.186667	8.56639e-09	8.56639e-09	1	0	0	1	0	0
AAAATAT	151	646	7	51.8898	314955021	150	108952986	4522	4.27815	2.91001	12.4495	5.92916	0.0871462	0.0415041	0.199647	2.76694e-07	2.76694e-07	1	0	0	1	0	0
AAAATC	1	4	6	51.8898	314955021	150	108952986	24	4	0.0192716	0.0770865	0.0367131	0.000462519	0.000220278	0.16	1.46852e-09	1.46852e-09	1	0	0	1	0	0
AAAATCT	9	36	7	51.8898	314955021	150	108952986	252	4	0.173445	0.693778	0.330418	0.00485645	0.00231292	0.186667	1.54195e-08	1.54195e-08	1	0	0	1	0	0
AAAATG	99	529	6	51.8898	314955021	150	108952986	3174	5.34343	1.90789	10.1947	4.85531	0.0611681	0.0291318	0.213737	1.94212e-07	1.94212e-07	1	0	0	1	0	0
AAAATGCT	19	86	8	51.8898	314955021	150	108952986	688	4.52632	0.366161	1.65736	0.789331	0.0132589	0.00631465	0.241404	4.20977e-08	4.20977e-08	1	0	0	1	0	0
AAAATGG	1	6	7	51.8898	314955021	150	108952986	42	6	0.0192716	0.11563	0.0550696	0.000809408	0.000385487	0.28	2.56992e-09	2.56992e-09	1	0	0	1	0	0
AAAATGT	56	224	7	51.8898	314955021	150	108952986	1568	4	1.07921	4.31684	2.05593	0.0302179	0.0143915	0.186667	9.59435e-08	9.59435e-08	1	0	0	1	0	0
AAAATT	494	2036	6	51.8898	314955021	150	108952986	12216	4.12146	9.52018	39.237	18.687	0.235422	0.112122	0.164858	7.47478e-07	7.47478e-07	1	0	0	1	0	0
AAAATTC	5	20	7	51.8898	314955021	150	108952986	140	4	0.0963581	0.385432	0.183565	0.00269803	0.00128496	0.186667	8.56639e-09	8.56639e-09	1	0	0	1	0	0
AAAATTT	22	88	7	51.8898	314955021	150	108952986	616	4	0.423976	1.6959	0.807688	0.0118713	0.00565381	0.186667	3.76921e-08	3.76921e-08	1	0	0	1	0	0
AAAATTTC	25	167	8	51.8898	314955021	150	108952986	1336	6.68	0.48179	3.21836	1.53277	0.0257469	0.0122622	0.356267	8.17478e-08	8.17478e-08	1	0	0	1	0	0
AAAATTTCG	2	8	9	51.8898	314955021	150	108952986	72	4	0.0385432	0.154173	0.0734262	0.00138756	0.000660835	0.24	4.40557e-09	4.40557e-09	1	0	0	1	0	0
AAAC	98	982	4	51.8898	314955021	150	108952986	3928	10.0204	1.88862	18.9247	9.01306	0.0756989	0.0360522	0.267211	2.40348e-07	2.40348e-07	1	0	0	0	0	0
AAACAAC	4	20	7	51.8898	314955021	150	108952986	140	5	0.0770865	0.385432	0.183565	0.00269803	0.00128496	0.233333	8.56639e-09	8.56639e-09	1	0	0	1	0	0
AAACAC	52	236	6	51.8898	314955021	150	108952986	1416	4.53846	1.00212	4.5481	2.16607	0.0272886	0.0129964	0.181538	8.66429e-08	8.66429e-08	1	0	0	1	0	0
AAACAG	40	160	6	51.8898	314955021	150	108952986	960	4	0.770865	3.08346	1.46852	0.0185008	0.00881114	0.16	5.87409e-08	5.87409e-08	1	0	0	1	0	0
AAACAGT	1	4	7	51.8898	314955021	150	108952986	28	4	0.0192716	0.0770865	0.0367131	0.000539605	0.000256992	0.186667	1.71328e-09	1.71328e-09	1	0	0	1	0	0
AAACAT	31	124	6	51.8898	314955021	150	108952986	744	4	0.59742	2.38968	1.13811	0.0143381	0.00682863	0.16	4.55242e-08	4.55242e-08	1	0	0	1	0	0
AAACATT	7	28	7	51.8898	314955021	150	108952986	196	4	0.134901	0.539605	0.256992	0.00377724	0.00179894	0.186667	1.19929e-08	1.19929e-08	1	0	0	1	0	0
AAACC	3	15	5	51.8898	314955021	150	108952986	75	5	0.0578148	0.289074	0.137674	0.00144537	0.00068837	0.166667	4.58914e-09	4.58914e-09	1	0	0	1	0	0
AAACCAAC	1	4	8	51.8898	314955021	150	108952986	32	4	0.0192716	0.0770865	0.0367131	0.000616692	0.000293705	0.213333	1.95803e-09	1.95803e-09	1	0	0	1	0	0
AAACCAT	26	104	7	51.8898	314955021	150	108952986	728	4	0.501062	2.00425	0.95454	0.0140297	0.00668178	0.186667	4.45452e-08	4.45452e-08	1	0	0	1	0	0
AAACCCAGAACCCTG	2	15	15	51.8898	314955021	150	108952986	225	7.5	0.0385432	0.289074	0.137674	0.00433611	0.00206511	0.75	1.37674e-08	1.37674e-08	1	0	0	1	1	0
AAACCCC	8	33	7	51.8898	314955021	150	108952986	231	4.125	0.154173	0.635963	0.302883	0.00445174	0.00212018	0.1925	1.41345e-08	1.41345e-08	1	0	0	1	0	0
AAACCCT	14987	61739	7	51.8898	314955021	150	108952986	432173	4.1195	288.824	1189.81	566.657	8.32867	3.9666	0.192243	2.6444e-05	2.6444e-05	1	1	0	1	0	0
AAACCCTGAACCCAG	2	14	15	51.8898	314955021	150	108952986	210	7	0.0385432	0.269803	0.128496	0.00404704	0.00192744	0.7	1.28496e-08	1.28496e-08	1	0	0	1	1	0
AAACCT	30	176	6	51.8898	314955021	150	108952986	1056	5.86667	0.578148	3.3918	1.61538	0.0203508	0.00969225	0.234667	6.4615e-08	6.4615e-08	1	0	0	1	0	0
AAACCTT	43	172	7	51.8898	314955021	150	108952986	1204	4	0.82868	3.31472	1.57866	0.023203	0.0110506	0.186667	7.36709e-08	7.36709e-08	1	0	0	1	0	0
AAACGAGC	15	70	8	51.8898	314955021	150	108952986	560	4.66667	0.289074	1.34901	0.642479	0.0107921	0.00513983	0.248889	3.42655e-08	3.42655e-08	1	0	0	1	0	0
AAACGATAACCGACC	2	8	15	51.8898	314955021	150	108952986	120	4	0.0385432	0.154173	0.0734262	0.00231259	0.00110139	0.4	7.34262e-09	7.34262e-09	1	0	0	1	0	0
AAACGGC	24	128	7	51.8898	314955021	150	108952986	896	5.33333	0.462519	2.46677	1.17482	0.0172674	0.00822373	0.248889	5.48249e-08	5.48249e-08	1	0	0	1	0	0
AAACT	917	4590	5	51.8898	314955021	150	108952986	22950	5.00545	17.6721	88.4567	42.1283	0.442284	0.210641	0.166848	1.40428e-06	1.40428e-06	1	0	0	1	0	0
AAACTT	9	36	6	51.8898	314955021	150	108952986	216	4	0.173445	0.693778	0.330418	0.00416267	0.00198251	0.16	1.32167e-08	1.32167e-08	1	0	0	1	0	0
AAACTTT	15	74	7	51.8898	314955021	150	108952986	518	4.93333	0.289074	1.4261	0.679192	0.0099827	0.00475434	0.230222	3.16956e-08	3.16956e-08	1	0	0	1	0	0
AAAG	406	2815	4	51.8898	314955021	150	108952986	11260	6.9335	7.82428	54.2496	25.8368	0.216998	0.103347	0.184893	6.88982e-07	6.88982e-07	1	0	0	0	0	0
AAAGAAATAACTGG	27	149	14	51.8898	314955021	150	108952986	2086	5.51852	0.520334	2.87147	1.36756	0.0402006	0.0191459	0.515062	1.27639e-07	1.27639e-07	1	0	0	1	1	0
AAAGAAG	71	311	7	51.8898	314955021	150	108952986	2177	4.38028	1.36828	5.99347	2.85444	0.0419543	0.0199811	0.204413	1.33207e-07	1.33207e-07	1	0	0	1	0	0
AAAGAAT	10	40	7	51.8898	314955021	150	108952986	280	4	0.192716	0.770865	0.367131	0.00539605	0.00256992	0.186667	1.71328e-08	1.71328e-08	1	0	0	1	0	0
AAAGAC	4	20	6	51.8898	314955021	150	108952986	120	5	0.0770865	0.385432	0.183565	0.00231259	0.00110139	0.2	7.34262e-09	7.34262e-09	1	0	0	1	0	0
AAAGAG	347	1485	6	51.8898	314955021	150	108952986	8910	4.27954	6.68725	28.6184	13.6297	0.17171	0.0817784	0.171182	5.45189e-07	5.45189e-07	1	0	0	1	0	0
AAAGAGAATTAG	2	10	12	51.8898	314955021	150	108952986	120	5	0.0385432	0.192716	0.0917827	0.00231259	0.00110139	0.4	7.34262e-09	7.34262e-09	1	0	0	1	0	0
AAAGAGG	3	12	7	51.8898	314955021	150	108952986	84	4	0.0578148	0.231259	0.110139	0.00161882	0.000770975	0.186667	5.13983e-09	5.13983e-09	1	0	0	1	0	0
AAAGAT	34	164	6	51.8898	314955021	150	108952986	984	4.82353	0.655235	3.16055	1.50524	0.0189633	0.00903142	0.192941	6.02095e-08	6.02095e-08	1	0	0	1	0	0
AAAGATAATT	7	34	10	51.8898	314955021	150	108952986	340	4.85714	0.134901	0.655235	0.312061	0.00655235	0.00312061	0.32381	2.08041e-08	2.08041e-08	1	0	0	1	0	0
AAAGATGTAC	32	129	10	51.8898	314955021	150	108952986	1290	4.03125	0.616692	2.48604	1.184	0.0248604	0.01184	0.26875	7.89331e-08	7.89331e-08	1	0	0	1	0	0
AAAGATT	71	767	7	51.8898	314955021	150	108952986	5369	10.8028	1.36828	14.7813	7.03973	0.103469	0.0492781	0.504131	3.28521e-07	3.28521e-07	1	0	0	1	1	0
AAAGC	31	182	5	51.8898	314955021	150	108952986	910	5.87097	0.59742	3.50743	1.67045	0.0175372	0.00835223	0.195699	5.56815e-08	5.56815e-08	1	0	0	1	0	0
AAAGCAG	29	155	7	51.8898	314955021	150	108952986	1085	5.34483	0.558877	2.9871	1.42263	0.0209097	0.00995842	0.249425	6.63895e-08	6.63895e-08	1	0	0	1	0	0
AAAGCGAG	20	87	8	51.8898	314955021	150	108952986	696	4.35	0.385432	1.67663	0.79851	0.013413	0.00638808	0.232	4.25872e-08	4.25872e-08	1	0	0	1	0	0
AAAGG	33	188	5	51.8898	314955021	150	108952986	940	5.69697	0.635963	3.62306	1.72551	0.0181153	0.00862757	0.189899	5.75172e-08	5.75172e-08	1	0	0	1	0	0
AAAGGAG	10	50	7	51.8898	314955021	150	108952986	350	5	0.192716	0.963581	0.458914	0.00674507	0.00321239	0.233333	2.1416e-08	2.1416e-08	1	0	0	1	0	0
AAAGGAGGG	2	24	9	51.8898	314955021	150	108952986	216	12	0.0385432	0.462519	0.220278	0.00416267	0.00198251	0.72	1.32167e-08	1.32167e-08	1	0	0	1	1	0
AAAGGG	30	134	6	51.8898	314955021	150	108952986	804	4.46667	0.578148	2.5824	1.22989	0.0154944	0.00737933	0.178667	4.91955e-08	4.91955e-08	1	0	0	1	0	0
AAAGGGG	23	104	7	51.8898	314955021	150	108952986	728	4.52174	0.443247	2.00425	0.95454	0.0140297	0.00668178	0.211014	4.45452e-08	4.45452e-08	1	0	0	1	0	0
AAAGT	28	148	5	51.8898	314955021	150	108952986	740	5.28571	0.539605	2.8522	1.35838	0.014261	0.00679192	0.17619	4.52795e-08	4.52795e-08	1	0	0	1	0	0
AAAGTATCAAAGTGTATC	104	436	18	51.8898	314955021	150	108952986	7848	4.19231	2.00425	8.40242	4.00173	0.151244	0.0720311	0.503077	4.80207e-07	4.80207e-07	1	0	0	1	1	0
AAAGTGTACC	13	56	10	51.8898	314955021	150	108952986	560	4.30769	0.250531	1.07921	0.513983	0.0107921	0.00513983	0.287179	3.42655e-08	3.42655e-08	1	0	0	1	0	0
AAAGTT	43	246	6	51.8898	314955021	150	108952986	1476	5.72093	0.82868	4.74082	2.25785	0.0284449	0.0135471	0.228837	9.03142e-08	9.03142e-08	1	0	0	1	0	0
AAAGTTAAC	10	50	9	51.8898	314955021	150	108952986	450	5	0.192716	0.963581	0.458914	0.00867223	0.00413022	0.3	2.75348e-08	2.75348e-08	1	0	0	1	0	0
AAAT	19867	134365	4	51.8898	314955021	150	108952986	537460	6.76323	382.869	2589.43	1233.24	10.3577	4.93295	0.180353	3.28864e-05	3.28864e-05	1	1	1	0	0	0
AAATAACTGC	29	164	10	51.8898	314955021	150	108952986	1640	5.65517	0.558877	3.16055	1.50524	0.0316055	0.0150524	0.377011	1.00349e-07	1.00349e-07	1	0	0	1	0	0
AAATAAT	147	634	7	51.8898	314955021	150	108952986	4438	4.31293	2.83293	12.2182	5.81902	0.0855274	0.0407332	0.20127	2.71554e-07	2.71554e-07	1	0	0	1	0	0
AAATAATAAC	13	52	10	51.8898	314955021	150	108952986	520	4	0.250531	1.00212	0.47727	0.0100212	0.0047727	0.266667	3.1818e-08	3.1818e-08	1	0	0	1	0	0
AAATAATAC	21	90	9	51.8898	314955021	150	108952986	810	4.28571	0.404704	1.73445	0.826044	0.01561	0.0074344	0.257143	4.95627e-08	4.95627e-08	1	0	0	1	0	0
AAATAC	3	12	6	51.8898	314955021	150	108952986	72	4	0.0578148	0.231259	0.110139	0.00138756	0.000660835	0.16	4.40557e-09	4.40557e-09	1	0	0	1	0	0
AAATACT	57	262	7	51.8898	314955021	150	108952986	1834	4.59649	1.09848	5.04916	2.40471	0.0353441	0.0168329	0.214503	1.1222e-07	1.1222e-07	1	0	0	1	0	0
AAATAG	44	176	6	51.8898	314955021	150	108952986	1056	4	0.847951	3.3918	1.61538	0.0203508	0.00969225	0.16	6.4615e-08	6.4615e-08	1	0	0	1	0	0
AAATAT	1057	4507	6	51.8898	314955021	150	108952986	27042	4.26395	20.3701	86.8572	41.3665	0.521143	0.248199	0.170558	1.65466e-06	1.65466e-06	1	0	0	1	0	0
AAATATCTGT	11	46	10	51.8898	314955021	150	108952986	460	4.18182	0.211988	0.886494	0.4222	0.00886494	0.004222	0.278788	2.81467e-08	2.81467e-08	1	0	0	1	0	0
AAATATG	13	52	7	51.8898	314955021	150	108952986	364	4	0.250531	1.00212	0.47727	0.00701487	0.00334089	0.186667	2.22726e-08	2.22726e-08	1	0	0	1	0	0
AAATATT	32	145	7	51.8898	314955021	150	108952986	1015	4.53125	0.616692	2.79438	1.33085	0.0195607	0.00931594	0.211458	6.21063e-08	6.21063e-08	1	0	0	1	0	0
AAATC	354	1872	5	51.8898	314955021	150	108952986	9360	5.28814	6.82215	36.0765	17.1817	0.180382	0.0859086	0.176271	5.72724e-07	5.72724e-07	1	0	0	1	0	0
AAATCATGG	2	8	9	51.8898	314955021	150	108952986	72	4	0.0385432	0.154173	0.0734262	0.00138756	0.000660835	0.24	4.40557e-09	4.40557e-09	1	0	0	1	0	0
AAATCC	27	215	6	51.8898	314955021	150	108952986	1290	7.96296	0.520334	4.1434	1.97333	0.0248604	0.01184	0.318519	7.89331e-08	7.89331e-08	1	0	0	1	0	0
AAATCCT	39	156	7	51.8898	314955021	150	108952986	1092	4	0.751593	3.00637	1.43181	0.0210446	0.0100227	0.186667	6.68178e-08	6.68178e-08	1	0	0	1	0	0
AAATCG	27	108	6	51.8898	314955021	150	108952986	648	4	0.520334	2.08133	0.991253	0.012488	0.00594752	0.16	3.96501e-08	3.96501e-08	1	0	0	1	0	0
AAATCT	703	3062	6	51.8898	314955021	150	108952986	18372	4.35562	13.5479	59.0097	28.1039	0.354058	0.168623	0.174225	1.12415e-06	1.12415e-06	1	0	0	1	0	0
AAATCTC	40	279	7	51.8898	314955021	150	108952986	1953	6.975	0.770865	5.37678	2.56074	0.0376375	0.0179252	0.3255	1.19501e-07	1.19501e-07	1	0	0	1	0	0
AAATG	6	30	5	51.8898	314955021	150	108952986	150	5	0.11563	0.578148	0.275348	0.00289074	0.00137674	0.166667	9.17827e-09	9.17827e-09	1	0	0	1	0	0
AAATGGATG	1	4	9	51.8898	314955021	150	108952986	36	4	0.0192716	0.0770865	0.0367131	0.000693778	0.000330418	0.24	2.20278e-09	2.20278e-09	1	0	0	1	0	0
AAATGT	719	2972	6	51.8898	314955021	150	108952986	17832	4.13352	13.8563	57.2752	27.2778	0.343651	0.163667	0.165341	1.09111e-06	1.09111e-06	1	0	0	1	0	0
AAATGTATCG	29	124	10	51.8898	314955021	150	108952986	1240	4.27586	0.558877	2.38968	1.13811	0.0238968	0.0113811	0.285057	7.58737e-08	7.58737e-08	1	0	0	1	0	0
AAATGTC	20	131	7	51.8898	314955021	150	108952986	917	6.55	0.385432	2.52458	1.20235	0.0176721	0.00841647	0.305667	5.61098e-08	5.61098e-08	1	0	0	1	0	0
AAATGTT	22	88	7	51.8898	314955021	150	108952986	616	4	0.423976	1.6959	0.807688	0.0118713	0.00565381	0.186667	3.76921e-08	3.76921e-08	1	0	0	1	0	0
AAATT	353	1843	5	51.8898	314955021	150	108952986	9215	5.22096	6.80288	35.5176	16.9156	0.177588	0.0845778	0.174032	5.63852e-07	5.63852e-07	1	0	0	1	0	0
AAATTAT	393	1690	7	51.8898	314955021	150	108952986	11830	4.30025	7.57375	32.569	15.5113	0.227983	0.108579	0.200679	7.2386e-07	7.2386e-07	1	0	0	1	0	0
AAATTC	65	326	6	51.8898	314955021	150	108952986	1956	5.01538	1.25266	6.28255	2.99212	0.0376953	0.0179527	0.200615	1.19685e-07	1.19685e-07	1	0	0	1	0	0
AAATTCAGT	1	16	9	51.8898	314955021	150	108952986	144	16	0.0192716	0.308346	0.146852	0.00277511	0.00132167	0.96	8.81114e-09	8.81114e-09	1	0	0	1	1	0
AAATTCGGTT	25	105	10	51.8898	314955021	150	108952986	1050	4.2	0.48179	2.02352	0.963718	0.0202352	0.00963718	0.28	6.42479e-08	6.42479e-08	1	0	0	1	0	0
AAATTG	22	88	6	51.8898	314955021	150	108952986	528	4	0.423976	1.6959	0.807688	0.0101754	0.00484613	0.16	3.23075e-08	3.23075e-08	1	0	0	1	0	0
AAATTGTATACAATCTATAGTATAC	77	337	25	51.8898	314955021	150	108952986	8425	4.37662	1.48391	6.49453	3.09308	0.162363	0.0773269	0.729437	5.15513e-07	5.15513e-07	1	0	0	1	1	0
AAATTT	108	446	6	51.8898	314955021	150	108952986	2676	4.12963	2.08133	8.59514	4.09351	0.0515708	0.0245611	0.165185	1.6374e-07	1.6374e-07	1	0	0	1	0	0
AAC	1656	24223	3	51.8898	314955021	150	108952986	72669	14.6274	31.9138	466.816	222.325	1.40045	0.666976	0.292548	4.44651e-06	4.44651e-06	1	0	0	0	0	0
AACAACAAG	1	5	9	51.8898	314955021	150	108952986	45	5	0.0192716	0.0963581	0.0458914	0.000867223	0.000413022	0.3	2.75348e-09	2.75348e-09	1	0	0	1	0	0
AACAACCC	3	12	8	51.8898	314955021	150	108952986	96	4	0.0578148	0.231259	0.110139	0.00185008	0.000881114	0.213333	5.87409e-09	5.87409e-09	1	0	0	1	0	0
AACAACGAC	30	130	9	51.8898	314955021	150	108952986	1170	4.33333	0.578148	2.50531	1.19318	0.0225478	0.0107386	0.26	7.15905e-08	7.15905e-08	1	0	0	1	0	0
AACAAG	32	128	6	51.8898	314955021	150	108952986	768	4	0.616692	2.46677	1.17482	0.0148006	0.00704891	0.16	4.69927e-08	4.69927e-08	1	0	0	1	0	0
AACAAT	873	7081	6	51.8898	314955021	150	108952986	42486	8.11111	16.8241	136.462	64.9913	0.818774	0.389948	0.324444	2.59965e-06	2.59965e-06	1	0	0	1	0	0
AACAATAAGAAT	15	77	12	51.8898	314955021	150	108952986	924	5.13333	0.289074	1.48391	0.706727	0.017807	0.00848072	0.410667	5.65381e-08	5.65381e-08	1	0	0	1	0	0
AACAATAAT	149	833	9	51.8898	314955021	150	108952986	7497	5.5906	2.87147	16.0533	7.6455	0.144479	0.0688095	0.335436	4.5873e-07	4.5873e-07	1	0	0	1	0	0
AACAATT	20	80	7	51.8898	314955021	150	108952986	560	4	0.385432	1.54173	0.734262	0.0107921	0.00513983	0.186667	3.42655e-08	3.42655e-08	1	0	0	1	0	0
AACACAC	36	188	7	51.8898	314955021	150	108952986	1316	5.22222	0.693778	3.62306	1.72551	0.0253614	0.0120786	0.243704	8.0524e-08	8.0524e-08	1	0	0	1	0	0
AACACC	9	36	6	51.8898	314955021	150	108952986	216	4	0.173445	0.693778	0.330418	0.00416267	0.00198251	0.16	1.32167e-08	1.32167e-08	1	0	0	1	0	0
AACACGT	3	12	7	51.8898	314955021	150	108952986	84	4	0.0578148	0.231259	0.110139	0.00161882	0.000770975	0.186667	5.13983e-09	5.13983e-09	1	0	0	1	0	0
AACACT	14	63	6	51.8898	314955021	150	108952986	378	4.5	0.269803	1.21411	0.578231	0.00728467	0.00346939	0.18	2.31292e-08	2.31292e-08	1	0	0	1	0	0
AACAGAGT	1	4	8	51.8898	314955021	150	108952986	32	4	0.0192716	0.0770865	0.0367131	0.000616692	0.000293705	0.213333	1.95803e-09	1.95803e-09	1	0	0	1	0	0
AACAGC	212	1107	6	51.8898	314955021	150	108952986	6642	5.2217	4.08558	21.3337	10.1603	0.128002	0.0609621	0.208868	4.06414e-07	4.06414e-07	1	0	0	1	0	0
AACAGCATC	23	102	9	51.8898	314955021	150	108952986	918	4.43478	0.443247	1.9657	0.936184	0.0176913	0.00842565	0.266087	5.6171e-08	5.6171e-08	1	0	0	1	0	0
AACAGCGAAGCG	1	5	12	51.8898	314955021	150	108952986	60	5	0.0192716	0.0963581	0.0458914	0.0011563	0.000550696	0.4	3.67131e-09	3.67131e-09	1	0	0	1	0	0
AACAGG	4	16	6	51.8898	314955021	150	108952986	96	4	0.0770865	0.308346	0.146852	0.00185008	0.000881114	0.16	5.87409e-09	5.87409e-09	1	0	0	1	0	0
AACAGT	92	640	6	51.8898	314955021	150	108952986	3840	6.95652	1.77299	12.3338	5.87409	0.074003	0.0352446	0.278261	2.34964e-07	2.34964e-07	1	0	0	1	0	0
AACAT	25	126	5	51.8898	314955021	150	108952986	630	5.04	0.48179	2.42822	1.15646	0.0121411	0.00578231	0.168	3.85487e-08	3.85487e-08	1	0	0	1	0	0
AACATT	17	68	6	51.8898	314955021	150	108952986	408	4	0.327617	1.31047	0.624122	0.00786282	0.00374473	0.16	2.49649e-08	2.49649e-08	1	0	0	1	0	0
AACC	19	223	4	51.8898	314955021	150	108952986	892	11.7368	0.366161	4.29757	2.04675	0.0171903	0.00818702	0.312982	5.45801e-08	5.45801e-08	1	0	0	0	0	0
AACCAC	68	287	6	51.8898	314955021	150	108952986	1722	4.22059	1.31047	5.53095	2.63416	0.0331857	0.015805	0.168824	1.05367e-07	1.05367e-07	1	0	0	1	0	0
AACCACATCTCG	1	9	12	51.8898	314955021	150	108952986	108	9	0.0192716	0.173445	0.0826044	0.00208133	0.000991253	0.72	6.60835e-09	6.60835e-09	1	0	0	1	1	0
AACCACCAGCAG	21	88	12	51.8898	314955021	150	108952986	1056	4.19048	0.404704	1.6959	0.807688	0.0203508	0.00969225	0.335238	6.4615e-08	6.4615e-08	1	0	0	1	0	0
AACCAG	8	36	6	51.8898	314955021	150	108952986	216	4.5	0.154173	0.693778	0.330418	0.00416267	0.00198251	0.18	1.32167e-08	1.32167e-08	1	0	0	1	0	0
AACCCAAGACCCATG	1	5	15	51.8898	314955021	150	108952986	75	5	0.0192716	0.0963581	0.0458914	0.00144537	0.00068837	0.5	4.58914e-09	4.58914e-09	1	0	0	1	0	0
AACCCAAT	73578	693370	8	51.8898	314955021	150	108952986	5546960	9.4236	1417.97	13362.4	6363.94	106.899	50.9115	0.502592	0.00033941	0.00033941	1	1	1	1	1	1
AACCCAT	338	1386	7	51.8898	314955021	150	108952986	9702	4.10059	6.51381	26.7105	12.7211	0.186973	0.0890476	0.191361	5.93651e-07	5.93651e-07	1	0	0	1	0	0
AACCCCAATATGGCC	1	4	15	51.8898	314955021	150	108952986	60	4	0.0192716	0.0770865	0.0367131	0.0011563	0.000550696	0.4	3.67131e-09	3.67131e-09	1	0	0	1	0	0
AACCCCC	1	4	7	51.8898	314955021	150	108952986	28	4	0.0192716	0.0770865	0.0367131	0.000539605	0.000256992	0.186667	1.71328e-09	1.71328e-09	1	0	0	1	0	0
AACCCCGAACCCTTG	3	14	15	51.8898	314955021	150	108952986	210	4.66667	0.0578148	0.269803	0.128496	0.00404704	0.00192744	0.466667	1.28496e-08	1.28496e-08	1	0	0	1	0	0
AACCCCT	9	36	7	51.8898	314955021	150	108952986	252	4	0.173445	0.693778	0.330418	0.00485645	0.00231292	0.186667	1.54195e-08	1.54195e-08	1	0	0	1	0	0
AACCCGAT	13	132	8	51.8898	314955021	150	108952986	1056	10.1538	0.250531	2.54385	1.21153	0.0203508	0.00969225	0.541538	6.4615e-08	6.4615e-08	1	0	0	1	1	0
AACCCT	9	120	6	51.8898	314955021	150	108952986	720	13.3333	0.173445	2.31259	1.10139	0.0138756	0.00660835	0.533333	4.40557e-08	4.40557e-08	1	0	0	1	1	0
AACCCTG	17	78	7	51.8898	314955021	150	108952986	546	4.58824	0.327617	1.50319	0.715905	0.0105223	0.00501134	0.214118	3.34089e-08	3.34089e-08	1	0	0	1	0	0
AACCCTTAACCCTTG	1	10	15	51.8898	314955021	150	108952986	150	10	0.0192716	0.192716	0.0917827	0.00289074	0.00137674	1	9.17827e-09	9.17827e-09	1	0	0	1	1	0
AACCGGC	19	76	7	51.8898	314955021	150	108952986	532	4	0.366161	1.46464	0.697549	0.0102525	0.00488284	0.186667	3.25523e-08	3.25523e-08	1	0	0	1	0	0
AACCT	22	111	5	51.8898	314955021	150	108952986	555	5.04545	0.423976	2.13915	1.01879	0.0106957	0.00509394	0.168182	3.39596e-08	3.39596e-08	1	0	0	1	0	0
AACCTC	19	76	6	51.8898	314955021	150	108952986	456	4	0.366161	1.46464	0.697549	0.00878786	0.00418529	0.16	2.79019e-08	2.79019e-08	1	0	0	1	0	0
AACCTGACCTTAGT	2	10	14	51.8898	314955021	150	108952986	140	5	0.0385432	0.192716	0.0917827	0.00269803	0.00128496	0.466667	8.56639e-09	8.56639e-09	1	0	0	1	0	0
AACG	124	1840	4	51.8898	314955021	150	108952986	7360	14.8387	2.38968	35.4598	16.888	0.141839	0.0675521	0.395699	4.50347e-07	4.50347e-07	1	0	0	0	0	0
AACGAATG	18	137	8	51.8898	314955021	150	108952986	1096	7.61111	0.346889	2.64021	1.25742	0.0211217	0.0100594	0.405926	6.70626e-08	6.70626e-08	1	0	0	1	0	0
AACGAC	108	858	6	51.8898	314955021	150	108952986	5148	7.94444	2.08133	16.535	7.87496	0.0992103	0.0472497	0.317778	3.14998e-07	3.14998e-07	1	0	0	1	0	0
AACGAG	391	1737	6	51.8898	314955021	150	108952986	10422	4.44246	7.5352	33.4748	15.9427	0.200849	0.0956559	0.177698	6.37706e-07	6.37706e-07	1	0	0	1	0	0
AACGAT	259	1920	6	51.8898	314955021	150	108952986	11520	7.41313	4.99135	37.0015	17.6223	0.222009	0.105734	0.296525	7.04891e-07	7.04891e-07	1	0	0	1	0	0
AACGC	7	35	5	51.8898	314955021	150	108952986	175	5	0.134901	0.674507	0.321239	0.00337253	0.0016062	0.166667	1.0708e-08	1.0708e-08	1	0	0	1	0	0
AACGCC	1	4	6	51.8898	314955021	150	108952986	24	4	0.0192716	0.0770865	0.0367131	0.000462519	0.000220278	0.16	1.46852e-09	1.46852e-09	1	0	0	1	0	0
AACGCG	2	8	6	51.8898	314955021	150	108952986	48	4	0.0385432	0.154173	0.0734262	0.000925038	0.000440557	0.16	2.93705e-09	2.93705e-09	1	0	0	1	0	0
AACGCTT	1	4	7	51.8898	314955021	150	108952986	28	4	0.0192716	0.0770865	0.0367131	0.000539605	0.000256992	0.186667	1.71328e-09	1.71328e-09	1	0	0	1	0	0
AACGGC	18	78	6	51.8898	314955021	150	108952986	468	4.33333	0.346889	1.50319	0.715905	0.00901912	0.00429543	0.173333	2.86362e-08	2.86362e-08	1	0	0	1	0	0
AACGGGAAG	10	40	9	51.8898	314955021	150	108952986	360	4	0.192716	0.770865	0.367131	0.00693778	0.00330418	0.24	2.20278e-08	2.20278e-08	1	0	0	1	0	0
AACGGT	67	341	6	51.8898	314955021	150	108952986	2046	5.08955	1.2912	6.57162	3.12979	0.0394297	0.0187787	0.203582	1.25192e-07	1.25192e-07	1	0	0	1	0	0
AACGT	31	226	5	51.8898	314955021	150	108952986	1130	7.29032	0.59742	4.35539	2.07429	0.0217769	0.0103714	0.243011	6.9143e-08	6.9143e-08	1	0	0	1	0	0
AACGTC	28	112	6	51.8898	314955021	150	108952986	672	4	0.539605	2.15842	1.02797	0.0129505	0.0061678	0.16	4.11187e-08	4.11187e-08	1	0	0	1	0	0
AACT	12	75	4	51.8898	314955021	150	108952986	300	6.25	0.231259	1.44537	0.68837	0.00578148	0.00275348	0.166667	1.83565e-08	1.83565e-08	1	0	0	0	0	0
AACTAC	26	118	6	51.8898	314955021	150	108952986	708	4.53846	0.501062	2.27405	1.08304	0.0136443	0.00649822	0.181538	4.33214e-08	4.33214e-08	1	0	0	1	0	0
AACTACATT	12	56	9	51.8898	314955021	150	108952986	504	4.66667	0.231259	1.07921	0.513983	0.00971289	0.00462585	0.28	3.0839e-08	3.0839e-08	1	0	0	1	0	0
AACTACT	30	120	7	51.8898	314955021	150	108952986	840	4	0.578148	2.31259	1.10139	0.0161882	0.00770975	0.186667	5.13983e-08	5.13983e-08	1	0	0	1	0	0
AACTAT	31	124	6	51.8898	314955021	150	108952986	744	4	0.59742	2.38968	1.13811	0.0143381	0.00682863	0.16	4.55242e-08	4.55242e-08	1	0	0	1	0	0
AACTATT	4	16	7	51.8898	314955021	150	108952986	112	4	0.0770865	0.308346	0.146852	0.00215842	0.00102797	0.186667	6.85311e-09	6.85311e-09	1	0	0	1	0	0
AACTCC	19	76	6	51.8898	314955021	150	108952986	456	4	0.366161	1.46464	0.697549	0.00878786	0.00418529	0.16	2.79019e-08	2.79019e-08	1	0	0	1	0	0
AACTCG	17	68	6	51.8898	314955021	150	108952986	408	4	0.327617	1.31047	0.624122	0.00786282	0.00374473	0.16	2.49649e-08	2.49649e-08	1	0	0	1	0	0
AACTCGC	16	80	7	51.8898	314955021	150	108952986	560	5	0.308346	1.54173	0.734262	0.0107921	0.00513983	0.233333	3.42655e-08	3.42655e-08	1	0	0	1	0	0
AACTCTGT	5	20	8	51.8898	314955021	150	108952986	160	4	0.0963581	0.385432	0.183565	0.00308346	0.00146852	0.213333	9.79016e-09	9.79016e-09	1	0	0	1	0	0
AACTGATAAT	17	79	10	51.8898	314955021	150	108952986	790	4.64706	0.327617	1.52246	0.725083	0.0152246	0.00725083	0.309804	4.83389e-08	4.83389e-08	1	0	0	1	0	0
AACTGGC	10	54	7	51.8898	314955021	150	108952986	378	5.4	0.192716	1.04067	0.495627	0.00728467	0.00346939	0.252	2.31292e-08	2.31292e-08	1	0	0	1	0	0
AACTGT	18	72	6	51.8898	314955021	150	108952986	432	4	0.346889	1.38756	0.660835	0.00832534	0.00396501	0.16	2.64334e-08	2.64334e-08	1	0	0	1	0	0
AACTGTAAGT	41	188	10	51.8898	314955021	150	108952986	1880	4.58537	0.790136	3.62306	1.72551	0.0362306	0.0172551	0.305691	1.15034e-07	1.15034e-07	1	0	0	1	0	0
AACTTAT	3	12	7	51.8898	314955021	150	108952986	84	4	0.0578148	0.231259	0.110139	0.00161882	0.000770975	0.186667	5.13983e-09	5.13983e-09	1	0	0	1	0	0
AACTTCAAT	3	12	9	51.8898	314955021	150	108952986	108	4	0.0578148	0.231259	0.110139	0.00208133	0.000991253	0.24	6.60835e-09	6.60835e-09	1	0	0	1	0	0
AACTTG	13	65	6	51.8898	314955021	150	108952986	390	5	0.250531	1.25266	0.596588	0.00751593	0.00357953	0.2	2.38635e-08	2.38635e-08	1	0	0	1	0	0
AAG	7350	69541	3	51.8898	314955021	150	108952986	208623	9.46136	141.646	1340.17	638.266	4.0205	1.9148	0.189227	1.27653e-05	1.27653e-05	1	0	0	0	0	0
AAGAAGAAGAGTAAGAAGAAT	50	209	21	51.8898	314955021	150	108952986	4389	4.18	0.963581	4.02777	1.91826	0.0845831	0.0402834	0.5852	2.68556e-07	2.68556e-07	1	0	0	1	1	0
AAGAAT	96	745	6	51.8898	314955021	150	108952986	4470	7.76042	1.85008	14.3574	6.83781	0.0861441	0.0410269	0.310417	2.73512e-07	2.73512e-07	1	0	0	1	0	0
AAGAATT	1	5	7	51.8898	314955021	150	108952986	35	5	0.0192716	0.0963581	0.0458914	0.000674507	0.000321239	0.233333	2.1416e-09	2.1416e-09	1	0	0	1	0	0
AAGAATTGG	4	16	9	51.8898	314955021	150	108952986	144	4	0.0770865	0.308346	0.146852	0.00277511	0.00132167	0.24	8.81114e-09	8.81114e-09	1	0	0	1	0	0
AAGAC	15	75	5	51.8898	314955021	150	108952986	375	5	0.289074	1.44537	0.68837	0.00722686	0.00344185	0.166667	2.29457e-08	2.29457e-08	1	0	0	1	0	0
AAGACAC	40	160	7	51.8898	314955021	150	108952986	1120	4	0.770865	3.08346	1.46852	0.0215842	0.0102797	0.186667	6.85311e-08	6.85311e-08	1	0	0	1	0	0
AAGACC	1	4	6	51.8898	314955021	150	108952986	24	4	0.0192716	0.0770865	0.0367131	0.000462519	0.000220278	0.16	1.46852e-09	1.46852e-09	1	0	0	1	0	0
AAGACG	49	316	6	51.8898	314955021	150	108952986	1896	6.44898	0.944309	6.08983	2.90033	0.036539	0.017402	0.257959	1.16013e-07	1.16013e-07	1	0	0	1	0	0
AAGACT	2	8	6	51.8898	314955021	150	108952986	48	4	0.0385432	0.154173	0.0734262	0.000925038	0.000440557	0.16	2.93705e-09	2.93705e-09	1	0	0	1	0	0
AAGAG	47	305	5	51.8898	314955021	150	108952986	1525	6.48936	0.905766	5.87784	2.79937	0.0293892	0.0139969	0.216312	9.33124e-08	9.33124e-08	1	0	0	1	0	0
AAGAGAG	32	147	7	51.8898	314955021	150	108952986	1029	4.59375	0.616692	2.83293	1.34921	0.0198305	0.00944444	0.214375	6.29629e-08	6.29629e-08	1	0	0	1	0	0
AAGAGC	37	165	6	51.8898	314955021	150	108952986	990	4.45946	0.71305	3.17982	1.51441	0.0190789	0.00908649	0.178378	6.05766e-08	6.05766e-08	1	0	0	1	0	0
AAGAGG	96	522	6	51.8898	314955021	150	108952986	3132	5.4375	1.85008	10.0598	4.79106	0.0603587	0.0287463	0.2175	1.91642e-07	1.91642e-07	1	0	0	1	0	0
AAGAGGATAGG	2	8	11	51.8898	314955021	150	108952986	88	4	0.0385432	0.154173	0.0734262	0.0016959	0.000807688	0.293333	5.38459e-09	5.38459e-09	1	0	0	1	0	0
AAGAGT	26	136	6	51.8898	314955021	150	108952986	816	5.23077	0.501062	2.62094	1.24824	0.0157256	0.00748947	0.209231	4.99298e-08	4.99298e-08	1	0	0	1	0	0
AAGAGTC	24	127	7	51.8898	314955021	150	108952986	889	5.29167	0.462519	2.4475	1.16564	0.0171325	0.00815948	0.246944	5.43966e-08	5.43966e-08	1	0	0	1	0	0
AAGAT	76	416	5	51.8898	314955021	150	108952986	2080	5.47368	1.46464	8.01699	3.81816	0.040085	0.0190908	0.182456	1.27272e-07	1.27272e-07	1	0	0	1	0	0
AAGATAC	1	4	7	51.8898	314955021	150	108952986	28	4	0.0192716	0.0770865	0.0367131	0.000539605	0.000256992	0.186667	1.71328e-09	1.71328e-09	1	0	0	1	0	0
AAGATATTACACATGT	46	239	16	51.8898	314955021	150	108952986	3824	5.19565	0.886494	4.60592	2.19361	0.0736947	0.0350977	0.554203	2.33985e-07	2.33985e-07	1	0	0	1	1	0
AAGATC	3	12	6	51.8898	314955021	150	108952986	72	4	0.0578148	0.231259	0.110139	0.00138756	0.000660835	0.16	4.40557e-09	4.40557e-09	1	0	0	1	0	0
AAGATG	49	202	6	51.8898	314955021	150	108952986	1212	4.12245	0.944309	3.89287	1.85401	0.0233572	0.0111241	0.164898	7.41604e-08	7.41604e-08	1	0	0	1	0	0
AAGATGCG	20	107	8	51.8898	314955021	150	108952986	856	5.35	0.385432	2.06206	0.982075	0.0164965	0.0078566	0.285333	5.23773e-08	5.23773e-08	1	0	0	1	0	0
AAGATGTCTG	7	28	10	51.8898	314955021	150	108952986	280	4	0.134901	0.539605	0.256992	0.00539605	0.00256992	0.266667	1.71328e-08	1.71328e-08	1	0	0	1	0	0
AAGATTG	18	72	7	51.8898	314955021	150	108952986	504	4	0.346889	1.38756	0.660835	0.00971289	0.00462585	0.186667	3.0839e-08	3.0839e-08	1	0	0	1	0	0
AAGC	96	708	4	51.8898	314955021	150	108952986	2832	7.375	1.85008	13.6443	6.49822	0.0545772	0.0259929	0.196667	1.73286e-07	1.73286e-07	1	0	0	0	0	0
AAGCACCC	1	8	8	51.8898	314955021	150	108952986	64	8	0.0192716	0.154173	0.0734262	0.00123338	0.000587409	0.426667	3.91606e-09	3.91606e-09	1	0	0	1	0	0
AAGCAGC	9	46	7	51.8898	314955021	150	108952986	322	5.11111	0.173445	0.886494	0.4222	0.00620546	0.0029554	0.238519	1.97027e-08	1.97027e-08	1	0	0	1	0	0
AAGCC	2	14	5	51.8898	314955021	150	108952986	70	7	0.0385432	0.269803	0.128496	0.00134901	0.000642479	0.233333	4.28319e-09	4.28319e-09	1	0	0	1	0	0
AAGCCCC	4	16	7	51.8898	314955021	150	108952986	112	4	0.0770865	0.308346	0.146852	0.00215842	0.00102797	0.186667	6.85311e-09	6.85311e-09	1	0	0	1	0	0
AAGCG	2	10	5	51.8898	314955021	150	108952986	50	5	0.0385432	0.192716	0.0917827	0.000963581	0.000458914	0.166667	3.05942e-09	3.05942e-09	1	0	0	1	0	0
AAGCGAC	2	8	7	51.8898	314955021	150	108952986	56	4	0.0385432	0.154173	0.0734262	0.00107921	0.000513983	0.186667	3.42655e-09	3.42655e-09	1	0	0	1	0	0
AAGCGAG	12	48	7	51.8898	314955021	150	108952986	336	4	0.231259	0.925038	0.440557	0.00647526	0.0030839	0.186667	2.05593e-08	2.05593e-08	1	0	0	1	0	0
AAGCTC	28	112	6	51.8898	314955021	150	108952986	672	4	0.539605	2.15842	1.02797	0.0129505	0.0061678	0.16	4.11187e-08	4.11187e-08	1	0	0	1	0	0
AAGCTGTGCTC	48	253	11	51.8898	314955021	150	108952986	2783	5.27083	0.925038	4.87572	2.3221	0.0536329	0.0255431	0.386528	1.70288e-07	1.70288e-07	1	0	0	1	0	0
AAGG	411	2705	4	51.8898	314955021	150	108952986	10820	6.58151	7.92063	52.1297	24.8272	0.208519	0.0993089	0.175507	6.62059e-07	6.62059e-07	1	0	0	0	0	0
AAGGAC	75	373	6	51.8898	314955021	150	108952986	2238	4.97333	1.44537	7.18831	3.42349	0.0431299	0.020541	0.198933	1.3694e-07	1.3694e-07	1	0	0	1	0	0
AAGGAG	34	163	6	51.8898	314955021	150	108952986	978	4.79412	0.655235	3.14127	1.49606	0.0188476	0.00897635	0.191765	5.98423e-08	5.98423e-08	1	0	0	1	0	0
AAGGAT	219	3248	6	51.8898	314955021	150	108952986	19488	14.8311	4.22048	62.5942	29.811	0.375565	0.178866	0.593242	1.19244e-06	1.19244e-06	1	0	0	1	1	0
AAGGATT	19	81	7	51.8898	314955021	150	108952986	567	4.26316	0.366161	1.561	0.74344	0.010927	0.00520408	0.198947	3.46939e-08	3.46939e-08	1	0	0	1	0	0
AAGGC	3	18	5	51.8898	314955021	150	108952986	90	6	0.0578148	0.346889	0.165209	0.00173445	0.000826044	0.2	5.50696e-09	5.50696e-09	1	0	0	1	0	0
AAGGCAG	13	52	7	51.8898	314955021	150	108952986	364	4	0.250531	1.00212	0.47727	0.00701487	0.00334089	0.186667	2.22726e-08	2.22726e-08	1	0	0	1	0	0
AAGGCCAGC	1	4	9	51.8898	314955021	150	108952986	36	4	0.0192716	0.0770865	0.0367131	0.000693778	0.000330418	0.24	2.20278e-09	2.20278e-09	1	0	0	1	0	0
AAGGG	26	162	5	51.8898	314955021	150	108952986	810	6.23077	0.501062	3.122	1.48688	0.01561	0.0074344	0.207692	4.95627e-08	4.95627e-08	1	0	0	1	0	0
AAGGGAG	16	80	7	51.8898	314955021	150	108952986	560	5	0.308346	1.54173	0.734262	0.0107921	0.00513983	0.233333	3.42655e-08	3.42655e-08	1	0	0	1	0	0
AAGGGTGGGAGATACACACG	1	4	20	51.8898	314955021	150	108952986	80	4	0.0192716	0.0770865	0.0367131	0.00154173	0.000734262	0.533333	4.89508e-09	4.89508e-09	1	0	0	1	1	0
AAGGTC	16	64	6	51.8898	314955021	150	108952986	384	4	0.308346	1.23338	0.587409	0.0074003	0.00352446	0.16	2.34964e-08	2.34964e-08	1	0	0	1	0	0
AAGT	871	26271	4	51.8898	314955021	150	108952986	105084	30.1619	16.7856	506.285	241.122	2.02514	0.964489	0.804317	6.42993e-06	6.42993e-06	1	0	0	0	1	0
AAGTAG	5915	51859	6	51.8898	314955021	150	108952986	311154	8.76737	113.992	999.407	475.976	5.99644	2.85586	0.350695	1.9039e-05	1.9039e-05	1	0	0	1	0	0
AAGTAT	15	61	6	51.8898	314955021	150	108952986	366	4.06667	0.289074	1.17557	0.559875	0.00705341	0.00335925	0.162667	2.2395e-08	2.2395e-08	1	0	0	1	0	0
AAGTATT	24	96	7	51.8898	314955021	150	108952986	672	4	0.462519	1.85008	0.881114	0.0129505	0.0061678	0.186667	4.11187e-08	4.11187e-08	1	0	0	1	0	0
AAGTC	15	75	5	51.8898	314955021	150	108952986	375	5	0.289074	1.44537	0.68837	0.00722686	0.00344185	0.166667	2.29457e-08	2.29457e-08	1	0	0	1	0	0
AAGTCC	29	151	6	51.8898	314955021	150	108952986	906	5.2069	0.558877	2.91001	1.38592	0.0174601	0.00831551	0.208276	5.54368e-08	5.54368e-08	1	0	0	1	0	0
AAGTCT	3467	16279	6	51.8898	314955021	150	108952986	97674	4.69541	66.8147	313.723	149.413	1.88234	0.896478	0.187817	5.97652e-06	5.97652e-06	1	0	0	1	0	0
AAT	15479	155841	3	51.8898	314955021	150	108952986	467523	10.0679	298.305	3003.31	1430.35	9.00992	4.29105	0.201358	2.8607e-05	2.8607e-05	1	1	1	0	0	0
AATAATAATG	3	12	10	51.8898	314955021	150	108952986	120	4	0.0578148	0.231259	0.110139	0.00231259	0.00110139	0.266667	7.34262e-09	7.34262e-09	1	0	0	1	0	0
AATAATATCATATATCATATC	12	52	21	51.8898	314955021	150	108952986	1092	4.33333	0.231259	1.00212	0.47727	0.0210446	0.0100227	0.606667	6.68178e-08	6.68178e-08	1	0	0	1	1	0
AATAATCATT	7	42	10	51.8898	314955021	150	108952986	420	6	0.134901	0.809408	0.385487	0.00809408	0.00385487	0.4	2.56992e-08	2.56992e-08	1	0	0	1	0	0
AATAATG	26	104	7	51.8898	314955021	150	108952986	728	4	0.501062	2.00425	0.95454	0.0140297	0.00668178	0.186667	4.45452e-08	4.45452e-08	1	0	0	1	0	0
AATAATGAT	67	349	9	51.8898	314955021	150	108952986	3141	5.20896	1.2912	6.72579	3.20322	0.0605321	0.0288289	0.312537	1.92193e-07	1.92193e-07	1	0	0	1	0	0
AATAATGTAATTAATGT	1	4	17	51.8898	314955021	150	108952986	68	4	0.0192716	0.0770865	0.0367131	0.00131047	0.000624122	0.453333	4.16082e-09	4.16082e-09	1	0	0	1	0	0
AATAATT	72	309	7	51.8898	314955021	150	108952986	2163	4.29167	1.38756	5.95493	2.83609	0.0416845	0.0198526	0.200278	1.32351e-07	1.32351e-07	1	0	0	1	0	0
AATAC	28	140	5	51.8898	314955021	150	108952986	700	5	0.539605	2.69803	1.28496	0.0134901	0.00642479	0.166667	4.28319e-08	4.28319e-08	1	0	0	1	0	0
AATACCCC	21	89	8	51.8898	314955021	150	108952986	712	4.2381	0.404704	1.71517	0.816866	0.0137214	0.00653493	0.226032	4.35662e-08	4.35662e-08	1	0	0	1	0	0
AATACT	31	254	6	51.8898	314955021	150	108952986	1524	8.19355	0.59742	4.89499	2.33128	0.0293699	0.0139877	0.327742	9.32512e-08	9.32512e-08	1	0	0	1	0	0
AATAG	104	556	5	51.8898	314955021	150	108952986	2780	5.34615	2.00425	10.715	5.10312	0.0535751	0.0255156	0.178205	1.70104e-07	1.70104e-07	1	0	0	1	0	0
AATAGAT	473	2953	7	51.8898	314955021	150	108952986	20671	6.24313	9.11547	56.9091	27.1034	0.398364	0.189724	0.291346	1.26483e-06	1.26483e-06	1	0	0	1	0	0
AATAGC	146	1174	6	51.8898	314955021	150	108952986	7044	8.0411	2.81366	22.6249	10.7753	0.135749	0.0646517	0.321644	4.31012e-07	4.31012e-07	1	0	0	1	0	0
AATAGCT	10	40	7	51.8898	314955021	150	108952986	280	4	0.192716	0.770865	0.367131	0.00539605	0.00256992	0.186667	1.71328e-08	1.71328e-08	1	0	0	1	0	0
AATAGGT	22	95	7	51.8898	314955021	150	108952986	665	4.31818	0.423976	1.8308	0.871936	0.0128156	0.00610355	0.201515	4.06903e-08	4.06903e-08	1	0	0	1	0	0
AATAGT	152	864	6	51.8898	314955021	150	108952986	5184	5.68421	2.92929	16.6507	7.93003	0.0999041	0.0475802	0.227368	3.17201e-07	3.17201e-07	1	0	0	1	0	0
AATAT	124	668	5	51.8898	314955021	150	108952986	3340	5.3871	2.38968	12.8734	6.13108	0.0643672	0.0306554	0.17957	2.04369e-07	2.04369e-07	1	0	0	1	0	0
AATATAT	8	32	7	51.8898	314955021	150	108952986	224	4	0.154173	0.616692	0.293705	0.00431684	0.00205593	0.186667	1.37062e-08	1.37062e-08	1	0	0	1	0	0
AATATGT	4	16	7	51.8898	314955021	150	108952986	112	4	0.0770865	0.308346	0.146852	0.00215842	0.00102797	0.186667	6.85311e-09	6.85311e-09	1	0	0	1	0	0
AATATT	92	402	6	51.8898	314955021	150	108952986	2412	4.36957	1.77299	7.74719	3.68966	0.0464831	0.022138	0.174783	1.47587e-07	1.47587e-07	1	0	0	1	0	0
AATC	1434	13382	4	51.8898	314955021	150	108952986	53528	9.33194	27.6355	257.893	122.824	1.03157	0.491294	0.248852	3.2753e-06	3.2753e-06	1	0	0	0	0	0
AATCAG	48	192	6	51.8898	314955021	150	108952986	1152	4	0.925038	3.70015	1.76223	0.0222009	0.0105734	0.16	7.04891e-08	7.04891e-08	1	0	0	1	0	0
AATCAT	74	1013	6	51.8898	314955021	150	108952986	6078	13.6892	1.4261	19.5221	9.29759	0.117133	0.0557855	0.547568	3.71904e-07	3.71904e-07	1	0	0	1	1	0
AATCATAATGAT	13	58	12	51.8898	314955021	150	108952986	696	4.46154	0.250531	1.11775	0.53234	0.013413	0.00638808	0.356923	4.25872e-08	4.25872e-08	1	0	0	1	0	0
AATCCCT	23	92	7	51.8898	314955021	150	108952986	644	4	0.443247	1.77299	0.844401	0.0124109	0.00591081	0.186667	3.94054e-08	3.94054e-08	1	0	0	1	0	0
AATCCGG	13	52	7	51.8898	314955021	150	108952986	364	4	0.250531	1.00212	0.47727	0.00701487	0.00334089	0.186667	2.22726e-08	2.22726e-08	1	0	0	1	0	0
AATCT	87	519	5	51.8898	314955021	150	108952986	2595	5.96552	1.67663	10.002	4.76352	0.0500098	0.0238176	0.198851	1.58784e-07	1.58784e-07	1	0	0	1	0	0
AATCTAT	9	60	7	51.8898	314955021	150	108952986	420	6.66667	0.173445	1.1563	0.550696	0.00809408	0.00385487	0.311111	2.56992e-08	2.56992e-08	1	0	0	1	0	0
AATCTATACAT	25	114	11	51.8898	314955021	150	108952986	1254	4.56	0.48179	2.19696	1.04632	0.0241666	0.0115096	0.3344	7.67303e-08	7.67303e-08	1	0	0	1	0	0
AATCTCG	19	108	7	51.8898	314955021	150	108952986	756	5.68421	0.366161	2.08133	0.991253	0.0145693	0.00693877	0.265263	4.62585e-08	4.62585e-08	1	0	0	1	0	0
AATCTCTAG	12	48	9	51.8898	314955021	150	108952986	432	4	0.231259	0.925038	0.440557	0.00832534	0.00396501	0.24	2.64334e-08	2.64334e-08	1	0	0	1	0	0
AATCTG	2	10	6	51.8898	314955021	150	108952986	60	5	0.0385432	0.192716	0.0917827	0.0011563	0.000550696	0.2	3.67131e-09	3.67131e-09	1	0	0	1	0	0
AATG	418	6842	4	51.8898	314955021	150	108952986	27368	16.3684	8.05554	131.856	62.7977	0.527426	0.251191	0.436491	1.67461e-06	1.67461e-06	1	0	0	0	0	0
AATGAC	422	3056	6	51.8898	314955021	150	108952986	18336	7.24171	8.13262	58.8941	28.0488	0.353364	0.168293	0.289668	1.12195e-06	1.12195e-06	1	0	0	1	0	0
AATGAG	17	143	6	51.8898	314955021	150	108952986	858	8.41176	0.327617	2.75584	1.31249	0.016535	0.00787496	0.336471	5.24997e-08	5.24997e-08	1	0	0	1	0	0
AATGAGGAGGAG	3	14	12	51.8898	314955021	150	108952986	168	4.66667	0.0578148	0.269803	0.128496	0.00323763	0.00154195	0.373333	1.02797e-08	1.02797e-08	1	0	0	1	0	0
AATGAT	768	5046	6	51.8898	314955021	150	108952986	30276	6.57031	14.8006	97.2446	46.3136	0.583467	0.277881	0.262813	1.85254e-06	1.85254e-06	1	0	0	1	0	0
AATGG	103	752	5	51.8898	314955021	150	108952986	3760	7.30097	1.98498	14.4923	6.90206	0.0724613	0.0345103	0.243366	2.30069e-07	2.30069e-07	1	0	0	1	0	0
AATGGC	41	214	6	51.8898	314955021	150	108952986	1284	5.21951	0.790136	4.12413	1.96415	0.0247448	0.0117849	0.20878	7.8566e-08	7.8566e-08	1	0	0	1	0	0
AATGGT	32	181	6	51.8898	314955021	150	108952986	1086	5.65625	0.616692	3.48816	1.66127	0.020929	0.0099676	0.22625	6.64507e-08	6.64507e-08	1	0	0	1	0	0
AATGT	222	1110	5	51.8898	314955021	150	108952986	5550	5	4.2783	21.3915	10.1879	0.106957	0.0509394	0.166667	3.39596e-07	3.39596e-07	1	0	0	1	0	0
AATGTATG	639	2907	8	51.8898	314955021	150	108952986	23256	4.5493	12.3146	56.0226	26.6812	0.448181	0.21345	0.242629	1.423e-06	1.423e-06	1	0	0	1	0	0
AATT	333	2134	4	51.8898	314955021	150	108952986	8536	6.40841	6.41745	41.1256	19.5864	0.164503	0.0783457	0.170891	5.22305e-07	5.22305e-07	1	0	0	0	0	0
AATTAC	30	122	6	51.8898	314955021	150	108952986	732	4.06667	0.578148	2.35114	1.11975	0.0141068	0.00671849	0.162667	4.479e-08	4.479e-08	1	0	0	1	0	0
AATTACAC	4	18	8	51.8898	314955021	150	108952986	144	4.5	0.0770865	0.346889	0.165209	0.00277511	0.00132167	0.24	8.81114e-09	8.81114e-09	1	0	0	1	0	0
AATTAG	18	77	6	51.8898	314955021	150	108952986	462	4.27778	0.346889	1.48391	0.706727	0.00890349	0.00424036	0.171111	2.82691e-08	2.82691e-08	1	0	0	1	0	0
AATTAT	55	221	6	51.8898	314955021	150	108952986	1326	4.01818	1.05994	4.25903	2.0284	0.0255542	0.0121704	0.160727	8.11359e-08	8.11359e-08	1	0	0	1	0	0
AATTATC	11	44	7	51.8898	314955021	150	108952986	308	4	0.211988	0.847951	0.403844	0.00593566	0.00282691	0.186667	1.8846e-08	1.8846e-08	1	0	0	1	0	0
AATTC	90	508	5	51.8898	314955021	150	108952986	2540	5.64444	1.73445	9.78998	4.66256	0.0489499	0.0233128	0.188148	1.55419e-07	1.55419e-07	1	0	0	1	0	0
AATTCAC	1	4	7	51.8898	314955021	150	108952986	28	4	0.0192716	0.0770865	0.0367131	0.000539605	0.000256992	0.186667	1.71328e-09	1.71328e-09	1	0	0	1	0	0
AC	187215	4117793	2	51.8898	314955021	150	108952986	8235586	21.995	3607.94	79356.5	37794.2	158.713	75.5884	0.293267	0.000503923	0.000503923	1	1	1	0	0	0
ACACACC	2	8	7	51.8898	314955021	150	108952986	56	4	0.0385432	0.154173	0.0734262	0.00107921	0.000513983	0.186667	3.42655e-09	3.42655e-09	1	0	0	1	0	0
ACACACGC	504	2086	8	51.8898	314955021	150	108952986	16688	4.13889	9.71289	40.2006	19.1459	0.321605	0.153167	0.220741	1.02111e-06	1.02111e-06	1	0	0	1	0	0
ACACACGCGC	7	45	10	51.8898	314955021	150	108952986	450	6.42857	0.134901	0.867223	0.413022	0.00867223	0.00413022	0.428571	2.75348e-08	2.75348e-08	1	0	0	1	0	0
ACACAG	1781	7331	6	51.8898	314955021	150	108952986	43986	4.11623	34.3227	141.28	67.2859	0.847681	0.403715	0.164649	2.69144e-06	2.69144e-06	1	0	0	1	0	0
ACACAT	86	399	6	51.8898	314955021	150	108952986	2394	4.63953	1.65736	7.68937	3.66213	0.0461362	0.0219728	0.185581	1.46485e-07	1.46485e-07	1	0	0	1	0	0
ACACATGACATG	1	12	12	51.8898	314955021	150	108952986	144	12	0.0192716	0.231259	0.110139	0.00277511	0.00132167	0.96	8.81114e-09	8.81114e-09	1	0	0	1	1	0
ACACCC	385	2116	6	51.8898	314955021	150	108952986	12696	5.4961	7.41957	40.7787	19.4212	0.244672	0.116527	0.219844	7.76849e-07	7.76849e-07	1	0	0	1	0	0
ACACCG	13	127	6	51.8898	314955021	150	108952986	762	9.76923	0.250531	2.4475	1.16564	0.014685	0.00699384	0.390769	4.66256e-08	4.66256e-08	1	0	0	1	0	0
ACACCTACG	12	52	9	51.8898	314955021	150	108952986	468	4.33333	0.231259	1.00212	0.47727	0.00901912	0.00429543	0.26	2.86362e-08	2.86362e-08	1	0	0	1	0	0
ACACGC	2617	14888	6	51.8898	314955021	150	108952986	89328	5.68896	50.4338	286.916	136.646	1.72149	0.819877	0.227558	5.46584e-06	5.46584e-06	1	0	0	1	0	0
ACACGCGC	38	192	8	51.8898	314955021	150	108952986	1536	5.05263	0.732321	3.70015	1.76223	0.0296012	0.0140978	0.269474	9.39855e-08	9.39855e-08	1	0	0	1	0	0
ACACGG	16	64	6	51.8898	314955021	150	108952986	384	4	0.308346	1.23338	0.587409	0.0074003	0.00352446	0.16	2.34964e-08	2.34964e-08	1	0	0	1	0	0
ACACGGC	14	77	7	51.8898	314955021	150	108952986	539	5.5	0.269803	1.48391	0.706727	0.0103874	0.00494709	0.256667	3.29806e-08	3.29806e-08	1	0	0	1	0	0
ACACTC	94	418	6	51.8898	314955021	150	108952986	2508	4.44681	1.81153	8.05554	3.83652	0.0483332	0.0230191	0.177872	1.53461e-07	1.53461e-07	1	0	0	1	0	0
ACAG	10589	101500	4	51.8898	314955021	150	108952986	406000	9.58542	204.067	1956.07	931.594	7.82428	3.72638	0.255611	2.48425e-05	2.48425e-05	1	0	0	0	0	0
ACAGACAT	1	6	8	51.8898	314955021	150	108952986	48	6	0.0192716	0.11563	0.0550696	0.000925038	0.000440557	0.32	2.93705e-09	2.93705e-09	1	0	0	1	0	0
ACAGAG	460	6419	6	51.8898	314955021	150	108952986	38514	13.9543	8.86494	123.705	58.9153	0.742227	0.353492	0.558174	2.35661e-06	2.35661e-06	1	0	0	1	1	0
ACAGAGAG	355	2569	8	51.8898	314955021	150	108952986	20552	7.23662	6.84142	49.5088	23.579	0.39607	0.188632	0.385953	1.25755e-06	1.25755e-06	1	0	0	1	0	0
ACAGAGAGAG	226	1424	10	51.8898	314955021	150	108952986	14240	6.30088	4.35539	27.4428	13.0699	0.274428	0.130699	0.420059	8.71324e-07	8.71324e-07	1	0	0	1	0	0
ACAGAGC	17	68	7	51.8898	314955021	150	108952986	476	4	0.327617	1.31047	0.624122	0.00917329	0.00436886	0.186667	2.91257e-08	2.91257e-08	1	0	0	1	0	0
ACAGATAG	24	108	8	51.8898	314955021	150	108952986	864	4.5	0.462519	2.08133	0.991253	0.0166507	0.00793003	0.24	5.28668e-08	5.28668e-08	1	0	0	1	0	0
ACAGATGCTCTCT	2	10	13	51.8898	314955021	150	108952986	130	5	0.0385432	0.192716	0.0917827	0.00250531	0.00119318	0.433333	7.9545e-09	7.9545e-09	1	0	0	1	0	0
ACAGC	1	6	5	51.8898	314955021	150	108952986	30	6	0.0192716	0.11563	0.0550696	0.000578148	0.000275348	0.2	1.83565e-09	1.83565e-09	1	0	0	1	0	0
ACAGCG	15	74	6	51.8898	314955021	150	108952986	444	4.93333	0.289074	1.4261	0.679192	0.0085566	0.00407515	0.197333	2.71677e-08	2.71677e-08	1	0	0	1	0	0
ACAGG	1	5	5	51.8898	314955021	150	108952986	25	5	0.0192716	0.0963581	0.0458914	0.00048179	0.000229457	0.166667	1.52971e-09	1.52971e-09	1	0	0	1	0	0
ACAGGC	1	4	6	51.8898	314955021	150	108952986	24	4	0.0192716	0.0770865	0.0367131	0.000462519	0.000220278	0.16	1.46852e-09	1.46852e-09	1	0	0	1	0	0
ACAGGG	33	164	6	51.8898	314955021	150	108952986	984	4.9697	0.635963	3.16055	1.50524	0.0189633	0.00903142	0.198788	6.02095e-08	6.02095e-08	1	0	0	1	0	0
ACAGTC	27	166	6	51.8898	314955021	150	108952986	996	6.14815	0.520334	3.19909	1.52359	0.0191945	0.00914156	0.245926	6.09437e-08	6.09437e-08	1	0	0	1	0	0
ACAGTG	32	188	6	51.8898	314955021	150	108952986	1128	5.875	0.616692	3.62306	1.72551	0.0217384	0.0103531	0.235	6.90206e-08	6.90206e-08	1	0	0	1	0	0
ACAT	4171	65458	4	51.8898	314955021	150	108952986	261832	15.6936	80.3819	1261.48	600.791	5.04593	2.40316	0.418496	1.60211e-05	1.60211e-05	1	0	0	0	0	0
ACATACGT	27	126	8	51.8898	314955021	150	108952986	1008	4.66667	0.520334	2.42822	1.15646	0.0194258	0.0092517	0.248889	6.1678e-08	6.1678e-08	1	0	0	1	0	0
ACATAG	9	36	6	51.8898	314955021	150	108952986	216	4	0.173445	0.693778	0.330418	0.00416267	0.00198251	0.16	1.32167e-08	1.32167e-08	1	0	0	1	0	0
ACATAT	420	2878	6	51.8898	314955021	150	108952986	17268	6.85238	8.09408	55.4637	26.4151	0.332782	0.15849	0.274095	1.0566e-06	1.0566e-06	1	0	0	1	0	0
ACATCG	13	52	6	51.8898	314955021	150	108952986	312	4	0.250531	1.00212	0.47727	0.00601274	0.00286362	0.16	1.90908e-08	1.90908e-08	1	0	0	1	0	0
ACATCT	1	4	6	51.8898	314955021	150	108952986	24	4	0.0192716	0.0770865	0.0367131	0.000462519	0.000220278	0.16	1.46852e-09	1.46852e-09	1	0	0	1	0	0
ACATGCAT	1124	5144	8	51.8898	314955021	150	108952986	41152	4.57651	21.6613	99.1332	47.213	0.793066	0.377704	0.244081	2.51803e-06	2.51803e-06	1	0	0	1	0	0
ACC	167	1572	3	51.8898	314955021	150	108952986	4716	9.41317	3.21836	30.295	14.4282	0.0908849	0.0432847	0.188263	2.88565e-07	2.88565e-07	1	0	0	0	0	0
ACCACT	1	6	6	51.8898	314955021	150	108952986	36	6	0.0192716	0.11563	0.0550696	0.000693778	0.000330418	0.24	2.20278e-09	2.20278e-09	1	0	0	1	0	0
ACCAG	13	65	5	51.8898	314955021	150	108952986	325	5	0.250531	1.25266	0.596588	0.00626328	0.00298294	0.166667	1.98863e-08	1.98863e-08	1	0	0	1	0	0
ACCAGC	63	268	6	51.8898	314955021	150	108952986	1608	4.25397	1.21411	5.16479	2.45978	0.0309888	0.0147587	0.170159	9.83911e-08	9.83911e-08	1	0	0	1	0	0
ACCAT	49	245	5	51.8898	314955021	150	108952986	1225	5	0.944309	4.72155	2.24868	0.0236077	0.0112434	0.166667	7.49559e-08	7.49559e-08	1	0	0	1	0	0
ACCATAG	3	12	7	51.8898	314955021	150	108952986	84	4	0.0578148	0.231259	0.110139	0.00161882	0.000770975	0.186667	5.13983e-09	5.13983e-09	1	0	0	1	0	0
ACCATG	149	624	6	51.8898	314955021	150	108952986	3744	4.18792	2.87147	12.0255	5.72724	0.0721529	0.0343634	0.167517	2.2909e-07	2.2909e-07	1	0	0	1	0	0
ACCC	3	18	4	51.8898	314955021	150	108952986	72	6	0.0578148	0.346889	0.165209	0.00138756	0.000660835	0.16	4.40557e-09	4.40557e-09	1	0	0	0	0	0
ACCCAT	4	16	6	51.8898	314955021	150	108952986	96	4	0.0770865	0.308346	0.146852	0.00185008	0.000881114	0.16	5.87409e-09	5.87409e-09	1	0	0	1	0	0
ACCCC	1	5	5	51.8898	314955021	150	108952986	25	5	0.0192716	0.0963581	0.0458914	0.00048179	0.000229457	0.166667	1.52971e-09	1.52971e-09	1	0	0	1	0	0
ACCCCC	10	41	6	51.8898	314955021	150	108952986	246	4.1	0.192716	0.790136	0.376309	0.00474082	0.00225785	0.164	1.50524e-08	1.50524e-08	1	0	0	1	0	0
ACCCCCC	3	12	7	51.8898	314955021	150	108952986	84	4	0.0578148	0.231259	0.110139	0.00161882	0.000770975	0.186667	5.13983e-09	5.13983e-09	1	0	0	1	0	0
ACCCGC	8	32	6	51.8898	314955021	150	108952986	192	4	0.154173	0.616692	0.293705	0.00370015	0.00176223	0.16	1.17482e-08	1.17482e-08	1	0	0	1	0	0
ACCCTAT	10	40	7	51.8898	314955021	150	108952986	280	4	0.192716	0.770865	0.367131	0.00539605	0.00256992	0.186667	1.71328e-08	1.71328e-08	1	0	0	1	0	0
ACCCTC	14	77	6	51.8898	314955021	150	108952986	462	5.5	0.269803	1.48391	0.706727	0.00890349	0.00424036	0.22	2.82691e-08	2.82691e-08	1	0	0	1	0	0
ACCGACCTAGC	1	5	11	51.8898	314955021	150	108952986	55	5	0.0192716	0.0963581	0.0458914	0.00105994	0.000504805	0.366667	3.36537e-09	3.36537e-09	1	0	0	1	0	0
ACCGAG	21	84	6	51.8898	314955021	150	108952986	504	4	0.404704	1.61882	0.770975	0.00971289	0.00462585	0.16	3.0839e-08	3.0839e-08	1	0	0	1	0	0
ACCGAT	1	4	6	51.8898	314955021	150	108952986	24	4	0.0192716	0.0770865	0.0367131	0.000462519	0.000220278	0.16	1.46852e-09	1.46852e-09	1	0	0	1	0	0
ACCGC	1	5	5	51.8898	314955021	150	108952986	25	5	0.0192716	0.0963581	0.0458914	0.00048179	0.000229457	0.166667	1.52971e-09	1.52971e-09	1	0	0	1	0	0
ACCGCC	1	4	6	51.8898	314955021	150	108952986	24	4	0.0192716	0.0770865	0.0367131	0.000462519	0.000220278	0.16	1.46852e-09	1.46852e-09	1	0	0	1	0	0
ACCGCTACGTG	1	5	11	51.8898	314955021	150	108952986	55	5	0.0192716	0.0963581	0.0458914	0.00105994	0.000504805	0.366667	3.36537e-09	3.36537e-09	1	0	0	1	0	0
ACCGGCAGC	17	70	9	51.8898	314955021	150	108952986	630	4.11765	0.327617	1.34901	0.642479	0.0121411	0.00578231	0.247059	3.85487e-08	3.85487e-08	1	0	0	1	0	0
ACCGGG	2	10	6	51.8898	314955021	150	108952986	60	5	0.0385432	0.192716	0.0917827	0.0011563	0.000550696	0.2	3.67131e-09	3.67131e-09	1	0	0	1	0	0
ACCGTC	10	62	6	51.8898	314955021	150	108952986	372	6.2	0.192716	1.19484	0.569053	0.00716904	0.00341432	0.248	2.27621e-08	2.27621e-08	1	0	0	1	0	0
ACCGTCT	13	52	7	51.8898	314955021	150	108952986	364	4	0.250531	1.00212	0.47727	0.00701487	0.00334089	0.186667	2.22726e-08	2.22726e-08	1	0	0	1	0	0
ACCGTG	15	60	6	51.8898	314955021	150	108952986	360	4	0.289074	1.1563	0.550696	0.00693778	0.00330418	0.16	2.20278e-08	2.20278e-08	1	0	0	1	0	0
ACCT	55	444	4	51.8898	314955021	150	108952986	1776	8.07273	1.05994	8.5566	4.07515	0.0342264	0.0163006	0.215273	1.08671e-07	1.08671e-07	1	0	0	0	0	0
ACCTACCTG	1	5	9	51.8898	314955021	150	108952986	45	5	0.0192716	0.0963581	0.0458914	0.000867223	0.000413022	0.3	2.75348e-09	2.75348e-09	1	0	0	1	0	0
ACCTAGCATCG	5108	25490	11	51.8898	314955021	150	108952986	280390	4.99021	98.4394	491.233	233.954	5.40357	2.5735	0.365949	1.71566e-05	1.71566e-05	1	0	0	1	0	0
ACCTAT	23	92	6	51.8898	314955021	150	108952986	552	4	0.443247	1.77299	0.844401	0.0106379	0.00506641	0.16	3.3776e-08	3.3776e-08	1	0	0	1	0	0
ACCTC	5	25	5	51.8898	314955021	150	108952986	125	5	0.0963581	0.48179	0.229457	0.00240895	0.00114728	0.166667	7.64856e-09	7.64856e-09	1	0	0	1	0	0
ACCTCC	17	68	6	51.8898	314955021	150	108952986	408	4	0.327617	1.31047	0.624122	0.00786282	0.00374473	0.16	2.49649e-08	2.49649e-08	1	0	0	1	0	0
ACCTCGC	12	48	7	51.8898	314955021	150	108952986	336	4	0.231259	0.925038	0.440557	0.00647526	0.0030839	0.186667	2.05593e-08	2.05593e-08	1	0	0	1	0	0
ACCTGC	1	5	6	51.8898	314955021	150	108952986	30	5	0.0192716	0.0963581	0.0458914	0.000578148	0.000275348	0.2	1.83565e-09	1.83565e-09	1	0	0	1	0	0
ACCTGGCATCG	26	224	11	51.8898	314955021	150	108952986	2464	8.61538	0.501062	4.31684	2.05593	0.0474853	0.0226153	0.631795	1.50768e-07	1.50768e-07	1	0	0	1	1	0
ACG	2986	27541	3	51.8898	314955021	150	108952986	82623	9.22338	57.545	530.76	252.779	1.59228	0.758336	0.184468	5.05558e-06	5.05558e-06	1	0	0	0	0	0
ACGAG	25	248	5	51.8898	314955021	150	108952986	1240	9.92	0.48179	4.77936	2.27621	0.0238968	0.0113811	0.330667	7.58737e-08	7.58737e-08	1	0	0	1	0	0
ACGAGAG	38	187	7	51.8898	314955021	150	108952986	1309	4.92105	0.732321	3.60379	1.71634	0.0252265	0.0120144	0.229649	8.00957e-08	8.00957e-08	1	0	0	1	0	0
ACGAGC	6	57	6	51.8898	314955021	150	108952986	342	9.5	0.11563	1.09848	0.523161	0.00659089	0.00313897	0.38	2.09265e-08	2.09265e-08	1	0	0	1	0	0
ACGAGCC	10	49	7	51.8898	314955021	150	108952986	343	4.9	0.192716	0.944309	0.449735	0.00661016	0.00314815	0.228667	2.09876e-08	2.09876e-08	1	0	0	1	0	0
ACGAGG	82	337	6	51.8898	314955021	150	108952986	2022	4.10976	1.58027	6.49453	3.09308	0.0389672	0.0185585	0.16439	1.23723e-07	1.23723e-07	1	0	0	1	0	0
ACGAGGAGG	40	274	9	51.8898	314955021	150	108952986	2466	6.85	0.770865	5.28042	2.51485	0.0475238	0.0226336	0.411	1.50891e-07	1.50891e-07	1	0	0	1	0	0
ACGAGTC	19	84	7	51.8898	314955021	150	108952986	588	4.42105	0.366161	1.61882	0.770975	0.0113317	0.00539682	0.206316	3.59788e-08	3.59788e-08	1	0	0	1	0	0
ACGAT	17	91	5	51.8898	314955021	150	108952986	455	5.35294	0.327617	1.75372	0.835223	0.00876859	0.00417611	0.178431	2.78408e-08	2.78408e-08	1	0	0	1	0	0
ACGATC	36	151	6	51.8898	314955021	150	108952986	906	4.19444	0.693778	2.91001	1.38592	0.0174601	0.00831551	0.167778	5.54368e-08	5.54368e-08	1	0	0	1	0	0
ACGATG	1300	7566	6	51.8898	314955021	150	108952986	45396	5.82	25.0531	145.809	69.4428	0.874854	0.416657	0.2328	2.77771e-06	2.77771e-06	1	0	0	1	0	0
ACGC	6205	61339	4	51.8898	314955021	150	108952986	245356	9.88541	119.58	1182.1	562.986	4.72841	2.25194	0.263611	1.5013e-05	1.5013e-05	1	0	0	0	0	0
ACGCACGG	18	89	8	51.8898	314955021	150	108952986	712	4.94444	0.346889	1.71517	0.816866	0.0137214	0.00653493	0.263704	4.35662e-08	4.35662e-08	1	0	0	1	0	0
ACGCAG	8	32	6	51.8898	314955021	150	108952986	192	4	0.154173	0.616692	0.293705	0.00370015	0.00176223	0.16	1.17482e-08	1.17482e-08	1	0	0	1	0	0
ACGCCC	2	15	6	51.8898	314955021	150	108952986	90	7.5	0.0385432	0.289074	0.137674	0.00173445	0.000826044	0.3	5.50696e-09	5.50696e-09	1	0	0	1	0	0
ACGCCCTGC	14	61	9	51.8898	314955021	150	108952986	549	4.35714	0.269803	1.17557	0.559875	0.0105801	0.00503887	0.261429	3.35925e-08	3.35925e-08	1	0	0	1	0	0
ACGCGAG	4	20	7	51.8898	314955021	150	108952986	140	5	0.0770865	0.385432	0.183565	0.00269803	0.00128496	0.233333	8.56639e-09	8.56639e-09	1	0	0	1	0	0
ACGCGC	17	78	6	51.8898	314955021	150	108952986	468	4.58824	0.327617	1.50319	0.715905	0.00901912	0.00429543	0.183529	2.86362e-08	2.86362e-08	1	0	0	1	0	0
ACGCGCAT	5	20	8	51.8898	314955021	150	108952986	160	4	0.0963581	0.385432	0.183565	0.00308346	0.00146852	0.213333	9.79016e-09	9.79016e-09	1	0	0	1	0	0
ACGCGGG	1	4	7	51.8898	314955021	150	108952986	28	4	0.0192716	0.0770865	0.0367131	0.000539605	0.000256992	0.186667	1.71328e-09	1.71328e-09	1	0	0	1	0	0
ACGG	7	47	4	51.8898	314955021	150	108952986	188	6.71429	0.134901	0.905766	0.431379	0.00362306	0.00172551	0.179048	1.15034e-08	1.15034e-08	1	0	0	0	0	0
ACGGACTG	18	88	8	51.8898	314955021	150	108952986	704	4.88889	0.346889	1.6959	0.807688	0.0135672	0.0064615	0.260741	4.30767e-08	4.30767e-08	1	0	0	1	0	0
ACGGCC	1	6	6	51.8898	314955021	150	108952986	36	6	0.0192716	0.11563	0.0550696	0.000693778	0.000330418	0.24	2.20278e-09	2.20278e-09	1	0	0	1	0	0
ACGGCG	50	211	6	51.8898	314955021	150	108952986	1266	4.22	0.963581	4.06631	1.93662	0.0243979	0.0116197	0.1688	7.74646e-08	7.74646e-08	1	0	0	1	0	0
ACGGCGGGC	1	4	9	51.8898	314955021	150	108952986	36	4	0.0192716	0.0770865	0.0367131	0.000693778	0.000330418	0.24	2.20278e-09	2.20278e-09	1	0	0	1	0	0
ACGGGCAG	2	8	8	51.8898	314955021	150	108952986	64	4	0.0385432	0.154173	0.0734262	0.00123338	0.000587409	0.213333	3.91606e-09	3.91606e-09	1	0	0	1	0	0
ACGGGCG	17	83	7	51.8898	314955021	150	108952986	581	4.88235	0.327617	1.59954	0.761796	0.0111968	0.00533258	0.227843	3.55505e-08	3.55505e-08	1	0	0	1	0	0
ACGGGGAG	12	71	8	51.8898	314955021	150	108952986	568	5.91667	0.231259	1.36828	0.651657	0.0109463	0.00521326	0.315556	3.47551e-08	3.47551e-08	1	0	0	1	0	0
ACGT	6	48	4	51.8898	314955021	150	108952986	192	8	0.11563	0.925038	0.440557	0.00370015	0.00176223	0.213333	1.17482e-08	1.17482e-08	1	0	0	0	0	0
ACGTAT	23	92	6	51.8898	314955021	150	108952986	552	4	0.443247	1.77299	0.844401	0.0106379	0.00506641	0.16	3.3776e-08	3.3776e-08	1	0	0	1	0	0
ACT	1695	34528	3	51.8898	314955021	150	108952986	103584	20.3705	32.6654	665.41	316.907	1.99623	0.950722	0.40741	6.33815e-06	6.33815e-06	1	0	0	0	0	0
ACTACTGCT	9	78	9	51.8898	314955021	150	108952986	702	8.66667	0.173445	1.50319	0.715905	0.0135287	0.00644315	0.52	4.29543e-08	4.29543e-08	1	0	0	1	1	0
ACTAGC	4	16	6	51.8898	314955021	150	108952986	96	4	0.0770865	0.308346	0.146852	0.00185008	0.000881114	0.16	5.87409e-09	5.87409e-09	1	0	0	1	0	0
ACTAGT	1	4	6	51.8898	314955021	150	108952986	24	4	0.0192716	0.0770865	0.0367131	0.000462519	0.000220278	0.16	1.46852e-09	1.46852e-09	1	0	0	1	0	0
ACTAT	4	21	5	51.8898	314955021	150	108952986	105	5.25	0.0770865	0.404704	0.192744	0.00202352	0.000963718	0.175	6.42479e-09	6.42479e-09	1	0	0	1	0	0
ACTATAT	2	8	7	51.8898	314955021	150	108952986	56	4	0.0385432	0.154173	0.0734262	0.00107921	0.000513983	0.186667	3.42655e-09	3.42655e-09	1	0	0	1	0	0
ACTATC	8	41	6	51.8898	314955021	150	108952986	246	5.125	0.154173	0.790136	0.376309	0.00474082	0.00225785	0.205	1.50524e-08	1.50524e-08	1	0	0	1	0	0
ACTATCT	24	139	7	51.8898	314955021	150	108952986	973	5.79167	0.462519	2.67875	1.27578	0.0187513	0.00893046	0.270278	5.95364e-08	5.95364e-08	1	0	0	1	0	0
ACTC	346	3146	4	51.8898	314955021	150	108952986	12584	9.09249	6.66798	60.6285	28.8748	0.242514	0.115499	0.242466	7.69996e-07	7.69996e-07	1	0	0	0	0	0
ACTCAG	34	166	6	51.8898	314955021	150	108952986	996	4.88235	0.655235	3.19909	1.52359	0.0191945	0.00914156	0.195294	6.09437e-08	6.09437e-08	1	0	0	1	0	0
ACTCAT	11	44	6	51.8898	314955021	150	108952986	264	4	0.211988	0.847951	0.403844	0.00508771	0.00242306	0.16	1.61538e-08	1.61538e-08	1	0	0	1	0	0
ACTCC	1	6	5	51.8898	314955021	150	108952986	30	6	0.0192716	0.11563	0.0550696	0.000578148	0.000275348	0.2	1.83565e-09	1.83565e-09	1	0	0	1	0	0
ACTCCG	14	61	6	51.8898	314955021	150	108952986	366	4.35714	0.269803	1.17557	0.559875	0.00705341	0.00335925	0.174286	2.2395e-08	2.2395e-08	1	0	0	1	0	0
ACTCCGGCCCCAGTATGG	6	26	18	51.8898	314955021	150	108952986	468	4.33333	0.11563	0.501062	0.238635	0.00901912	0.00429543	0.52	2.86362e-08	2.86362e-08	1	0	0	1	1	0
ACTCCTC	15	60	7	51.8898	314955021	150	108952986	420	4	0.289074	1.1563	0.550696	0.00809408	0.00385487	0.186667	2.56992e-08	2.56992e-08	1	0	0	1	0	0
ACTCGCG	12	48	7	51.8898	314955021	150	108952986	336	4	0.231259	0.925038	0.440557	0.00647526	0.0030839	0.186667	2.05593e-08	2.05593e-08	1	0	0	1	0	0
ACTCGGC	9	36	7	51.8898	314955021	150	108952986	252	4	0.173445	0.693778	0.330418	0.00485645	0.00231292	0.186667	1.54195e-08	1.54195e-08	1	0	0	1	0	0
ACTCT	81	419	5	51.8898	314955021	150	108952986	2095	5.17284	1.561	8.07481	3.8457	0.040374	0.0192285	0.172428	1.2819e-07	1.2819e-07	1	0	0	1	0	0
ACTCTC	94	461	6	51.8898	314955021	150	108952986	2766	4.90426	1.81153	8.88422	4.23118	0.0533053	0.0253871	0.19617	1.69247e-07	1.69247e-07	1	0	0	1	0	0
ACTCTCG	13	52	7	51.8898	314955021	150	108952986	364	4	0.250531	1.00212	0.47727	0.00701487	0.00334089	0.186667	2.22726e-08	2.22726e-08	1	0	0	1	0	0
ACTG	83	1444	4	51.8898	314955021	150	108952986	5776	17.3976	1.59954	27.8282	13.2534	0.111313	0.0530137	0.463936	3.53425e-07	3.53425e-07	1	0	0	0	0	0
ACTGC	32	186	5	51.8898	314955021	150	108952986	930	5.8125	0.616692	3.58452	1.70716	0.0179226	0.00853579	0.19375	5.69053e-08	5.69053e-08	1	0	0	1	0	0
ACTGCC	1	4	6	51.8898	314955021	150	108952986	24	4	0.0192716	0.0770865	0.0367131	0.000462519	0.000220278	0.16	1.46852e-09	1.46852e-09	1	0	0	1	0	0
ACTGCT	95	1077	6	51.8898	314955021	150	108952986	6462	11.3368	1.8308	20.7555	9.885	0.124533	0.05931	0.453474	3.954e-07	3.954e-07	1	0	0	1	0	0
ACTGCTGCT	26	157	9	51.8898	314955021	150	108952986	1413	6.03846	0.501062	3.02564	1.44099	0.0272308	0.0129689	0.362308	8.64593e-08	8.64593e-08	1	0	0	1	0	0
ACTGG	12	60	5	51.8898	314955021	150	108952986	300	5	0.231259	1.1563	0.550696	0.00578148	0.00275348	0.166667	1.83565e-08	1.83565e-08	1	0	0	1	0	0
ACTGGCG	9	55	7	51.8898	314955021	150	108952986	385	6.11111	0.173445	1.05994	0.504805	0.00741957	0.00353363	0.285185	2.35576e-08	2.35576e-08	1	0	0	1	0	0
ACTGGG	6	24	6	51.8898	314955021	150	108952986	144	4	0.11563	0.462519	0.220278	0.00277511	0.00132167	0.16	8.81114e-09	8.81114e-09	1	0	0	1	0	0
AG	427296	8021015	2	51.8898	314955021	150	108952986	16042030	18.7716	8234.68	154578	73619	309.156	147.238	0.250288	0.000981587	0.000981587	1	1	1	0	0	0
AGAGAGAGCT	2	11	10	51.8898	314955021	150	108952986	110	5.5	0.0385432	0.211988	0.100961	0.00211988	0.00100961	0.366667	6.73073e-09	6.73073e-09	1	0	0	1	0	0
AGAGAGCG	360	1494	8	51.8898	314955021	150	108952986	11952	4.15	6.93778	28.7918	13.7123	0.230334	0.109699	0.221333	7.31325e-07	7.31325e-07	1	0	0	1	0	0
AGAGAGCGAGAGCG	12	56	14	51.8898	314955021	150	108952986	784	4.66667	0.231259	1.07921	0.513983	0.0151089	0.00719576	0.435556	4.79718e-08	4.79718e-08	1	0	0	1	0	0
AGAGAGG	50	207	7	51.8898	314955021	150	108952986	1449	4.14	0.963581	3.98922	1.8999	0.0279246	0.0132993	0.1932	8.86621e-08	8.86621e-08	1	0	0	1	0	0
AGAGAT	15440	82252	6	51.8898	314955021	150	108952986	493512	5.3272	297.554	1585.13	754.931	9.51077	4.52959	0.213088	3.01972e-05	3.01972e-05	1	1	1	1	0	0
AGAGATAGAT	2	18	10	51.8898	314955021	150	108952986	180	9	0.0385432	0.346889	0.165209	0.00346889	0.00165209	0.6	1.10139e-08	1.10139e-08	1	0	0	1	1	0
AGAGATGG	52	236	8	51.8898	314955021	150	108952986	1888	4.53846	1.00212	4.5481	2.16607	0.0363848	0.0173286	0.242051	1.15524e-07	1.15524e-07	1	0	0	1	0	0
AGAGC	139	775	5	51.8898	314955021	150	108952986	3875	5.57554	2.67875	14.9355	7.11316	0.0746775	0.0355658	0.185851	2.37105e-07	2.37105e-07	1	0	0	1	0	0
AGAGCAGG	17	70	8	51.8898	314955021	150	108952986	560	4.11765	0.327617	1.34901	0.642479	0.0107921	0.00513983	0.219608	3.42655e-08	3.42655e-08	1	0	0	1	0	0
AGAGCC	52	211	6	51.8898	314955021	150	108952986	1266	4.05769	1.00212	4.06631	1.93662	0.0243979	0.0116197	0.162308	7.74646e-08	7.74646e-08	1	0	0	1	0	0
AGAGCG	229	1339	6	51.8898	314955021	150	108952986	8034	5.84716	4.4132	25.8047	12.2897	0.154828	0.0737382	0.233886	4.91588e-07	4.91588e-07	1	0	0	1	0	0
AGAGCGG	2	14	7	51.8898	314955021	150	108952986	98	7	0.0385432	0.269803	0.128496	0.00188862	0.000899471	0.326667	5.99647e-09	5.99647e-09	1	0	0	1	0	0
AGAGG	260	1394	5	51.8898	314955021	150	108952986	6970	5.36154	5.01062	26.8646	12.7945	0.134323	0.0639725	0.178718	4.26484e-07	4.26484e-07	1	0	0	1	0	0
AGAGGC	265	3142	6	51.8898	314955021	150	108952986	18852	11.8566	5.10698	60.5514	28.8381	0.363309	0.173029	0.474264	1.15353e-06	1.15353e-06	1	0	0	1	0	0
AGAGGG	646	3000	6	51.8898	314955021	150	108952986	18000	4.64396	12.4495	57.8148	27.5348	0.346889	0.165209	0.185759	1.10139e-06	1.10139e-06	1	0	0	1	0	0
AGAGGGAGGGG	2	8	11	51.8898	314955021	150	108952986	88	4	0.0385432	0.154173	0.0734262	0.0016959	0.000807688	0.293333	5.38459e-09	5.38459e-09	1	0	0	1	0	0
AGAGGGAT	2	12	8	51.8898	314955021	150	108952986	96	6	0.0385432	0.231259	0.110139	0.00185008	0.000881114	0.32	5.87409e-09	5.87409e-09	1	0	0	1	0	0
AGAT	4221	36486	4	51.8898	314955021	150	108952986	145944	8.64392	81.3455	703.144	334.878	2.81258	1.33951	0.230505	8.93009e-06	8.93009e-06	1	0	0	0	0	0
AGATAGG	4	16	7	51.8898	314955021	150	108952986	112	4	0.0770865	0.308346	0.146852	0.00215842	0.00102797	0.186667	6.85311e-09	6.85311e-09	1	0	0	1	0	0
AGATAT	88	352	6	51.8898	314955021	150	108952986	2112	4	1.6959	6.78361	3.23075	0.0407017	0.0193845	0.16	1.2923e-07	1.2923e-07	1	0	0	1	0	0
AGATCG	14	56	6	51.8898	314955021	150	108952986	336	4	0.269803	1.07921	0.513983	0.00647526	0.0030839	0.16	2.05593e-08	2.05593e-08	1	0	0	1	0	0
AGATG	1474	11610	5	51.8898	314955021	150	108952986	58050	7.87653	28.4064	223.743	106.56	1.11872	0.532799	0.262551	3.55199e-06	3.55199e-06	1	0	0	1	0	0
AGATGG	3	59	6	51.8898	314955021	150	108952986	354	19.6667	0.0578148	1.13703	0.541518	0.00682215	0.00324911	0.786667	2.16607e-08	2.16607e-08	1	0	0	1	1	0
AGATGGAT	18	135	8	51.8898	314955021	150	108952986	1080	7.5	0.346889	2.60167	1.23907	0.0208133	0.00991253	0.4	6.60835e-08	6.60835e-08	1	0	0	1	0	0
AGC	14264	131665	3	51.8898	314955021	150	108952986	394995	9.23058	274.89	2537.4	1208.46	7.61219	3.62537	0.184612	2.41691e-05	2.41691e-05	1	1	0	0	0	0
AGCAGCG	14	58	7	51.8898	314955021	150	108952986	406	4.14286	0.269803	1.11775	0.53234	0.00782428	0.00372638	0.193333	2.48425e-08	2.48425e-08	1	0	0	1	0	0
AGCAGG	52	287	6	51.8898	314955021	150	108952986	1722	5.51923	1.00212	5.53095	2.63416	0.0331857	0.015805	0.220769	1.05367e-07	1.05367e-07	1	0	0	1	0	0
AGCATC	5	20	6	51.8898	314955021	150	108952986	120	4	0.0963581	0.385432	0.183565	0.00231259	0.00110139	0.16	7.34262e-09	7.34262e-09	1	0	0	1	0	0
AGCC	164	1094	4	51.8898	314955021	150	108952986	4376	6.67073	3.16055	21.0831	10.041	0.0843326	0.0401641	0.177886	2.67761e-07	2.67761e-07	1	0	0	0	0	0
AGCCATCC	18	72	8	51.8898	314955021	150	108952986	576	4	0.346889	1.38756	0.660835	0.0111005	0.00528668	0.213333	3.52446e-08	3.52446e-08	1	0	0	1	0	0
AGCCCAGGGCGGGGGC	1	4	16	51.8898	314955021	150	108952986	64	4	0.0192716	0.0770865	0.0367131	0.00123338	0.000587409	0.426667	3.91606e-09	3.91606e-09	1	0	0	1	0	0
AGCCCC	1	4	6	51.8898	314955021	150	108952986	24	4	0.0192716	0.0770865	0.0367131	0.000462519	0.000220278	0.16	1.46852e-09	1.46852e-09	1	0	0	1	0	0
AGCCCT	10	52	6	51.8898	314955021	150	108952986	312	5.2	0.192716	1.00212	0.47727	0.00601274	0.00286362	0.208	1.90908e-08	1.90908e-08	1	0	0	1	0	0
AGCCG	29	162	5	51.8898	314955021	150	108952986	810	5.58621	0.558877	3.122	1.48688	0.01561	0.0074344	0.186207	4.95627e-08	4.95627e-08	1	0	0	1	0	0
AGCCGC	14	56	6	51.8898	314955021	150	108952986	336	4	0.269803	1.07921	0.513983	0.00647526	0.0030839	0.16	2.05593e-08	2.05593e-08	1	0	0	1	0	0
AGCCTC	12	48	6	51.8898	314955021	150	108952986	288	4	0.231259	0.925038	0.440557	0.00555023	0.00264334	0.16	1.76223e-08	1.76223e-08	1	0	0	1	0	0
AGCCTCC	21	120	7	51.8898	314955021	150	108952986	840	5.71429	0.404704	2.31259	1.10139	0.0161882	0.00770975	0.266667	5.13983e-08	5.13983e-08	1	0	0	1	0	0
AGCG	531	3318	4	51.8898	314955021	150	108952986	13272	6.24859	10.2332	63.9432	30.4535	0.255773	0.121814	0.166629	8.12093e-07	8.12093e-07	1	0	0	0	0	0
AGCGAGGG	16	71	8	51.8898	314955021	150	108952986	568	4.4375	0.308346	1.36828	0.651657	0.0109463	0.00521326	0.236667	3.47551e-08	3.47551e-08	1	0	0	1	0	0
AGCGAT	17	68	6	51.8898	314955021	150	108952986	408	4	0.327617	1.31047	0.624122	0.00786282	0.00374473	0.16	2.49649e-08	2.49649e-08	1	0	0	1	0	0
AGCGCCG	9	36	7	51.8898	314955021	150	108952986	252	4	0.173445	0.693778	0.330418	0.00485645	0.00231292	0.186667	1.54195e-08	1.54195e-08	1	0	0	1	0	0
AGCGCG	21	84	6	51.8898	314955021	150	108952986	504	4	0.404704	1.61882	0.770975	0.00971289	0.00462585	0.16	3.0839e-08	3.0839e-08	1	0	0	1	0	0
AGCGCGC	5	20	7	51.8898	314955021	150	108952986	140	4	0.0963581	0.385432	0.183565	0.00269803	0.00128496	0.186667	8.56639e-09	8.56639e-09	1	0	0	1	0	0
AGCGGC	91	393	6	51.8898	314955021	150	108952986	2358	4.31868	1.75372	7.57375	3.60706	0.0454425	0.0216424	0.172747	1.44282e-07	1.44282e-07	1	0	0	1	0	0
AGCGGG	29	116	6	51.8898	314955021	150	108952986	696	4	0.558877	2.23551	1.06468	0.013413	0.00638808	0.16	4.25872e-08	4.25872e-08	1	0	0	1	0	0
AGCGGGC	5	20	7	51.8898	314955021	150	108952986	140	4	0.0963581	0.385432	0.183565	0.00269803	0.00128496	0.186667	8.56639e-09	8.56639e-09	1	0	0	1	0	0
AGCTC	42	248	5	51.8898	314955021	150	108952986	1240	5.90476	0.809408	4.77936	2.27621	0.0238968	0.0113811	0.196825	7.58737e-08	7.58737e-08	1	0	0	1	0	0
AGCTCC	15	74	6	51.8898	314955021	150	108952986	444	4.93333	0.289074	1.4261	0.679192	0.0085566	0.00407515	0.197333	2.71677e-08	2.71677e-08	1	0	0	1	0	0
AGCTCG	3	12	6	51.8898	314955021	150	108952986	72	4	0.0578148	0.231259	0.110139	0.00138756	0.000660835	0.16	4.40557e-09	4.40557e-09	1	0	0	1	0	0
AGCTGC	15	60	6	51.8898	314955021	150	108952986	360	4	0.289074	1.1563	0.550696	0.00693778	0.00330418	0.16	2.20278e-08	2.20278e-08	1	0	0	1	0	0
AGG	1190	10862	3	51.8898	314955021	150	108952986	32586	9.12773	22.9332	209.328	99.6944	0.627985	0.299083	0.182555	1.99389e-06	1.99389e-06	1	0	0	0	0	0
AGGAGGATG	33	136	9	51.8898	314955021	150	108952986	1224	4.12121	0.635963	2.62094	1.24824	0.0235885	0.0112342	0.247273	7.48947e-08	7.48947e-08	1	0	0	1	0	0
AGGAT	72	439	5	51.8898	314955021	150	108952986	2195	6.09722	1.38756	8.46024	4.02926	0.0423012	0.0201463	0.203241	1.34309e-07	1.34309e-07	1	0	0	1	0	0
AGGATG	36	225	6	51.8898	314955021	150	108952986	1350	6.25	0.693778	4.33611	2.06511	0.0260167	0.0123907	0.25	8.26044e-08	8.26044e-08	1	0	0	1	0	0
AGGATGG	15	63	7	51.8898	314955021	150	108952986	441	4.2	0.289074	1.21411	0.578231	0.00849878	0.00404762	0.196	2.69841e-08	2.69841e-08	1	0	0	1	0	0
AGGC	502	3412	4	51.8898	314955021	150	108952986	13648	6.79681	9.67435	65.7548	31.3163	0.263019	0.125265	0.181248	8.351e-07	8.351e-07	1	0	0	0	0	0
AGGCG	32	161	5	51.8898	314955021	150	108952986	805	5.03125	0.616692	3.10273	1.4777	0.0155137	0.00738851	0.167708	4.92567e-08	4.92567e-08	1	0	0	1	0	0
AGGCGCG	6	27	7	51.8898	314955021	150	108952986	189	4.5	0.11563	0.520334	0.247813	0.00364234	0.00173469	0.21	1.15646e-08	1.15646e-08	1	0	0	1	0	0
AGGCGG	16	65	6	51.8898	314955021	150	108952986	390	4.0625	0.308346	1.25266	0.596588	0.00751593	0.00357953	0.1625	2.38635e-08	2.38635e-08	1	0	0	1	0	0
AGGCGGC	14	60	7	51.8898	314955021	150	108952986	420	4.28571	0.269803	1.1563	0.550696	0.00809408	0.00385487	0.2	2.56992e-08	2.56992e-08	1	0	0	1	0	0
AGGG	164	1044	4	51.8898	314955021	150	108952986	4176	6.36585	3.16055	20.1196	9.58211	0.0804783	0.0383285	0.169756	2.55523e-07	2.55523e-07	1	0	0	0	0	0
AGGGAT	280	4699	6	51.8898	314955021	150	108952986	28194	16.7821	5.39605	90.5573	43.1287	0.543344	0.258772	0.671286	1.72515e-06	1.72515e-06	1	0	0	1	1	0
AGGGATGG	10	50	8	51.8898	314955021	150	108952986	400	5	0.192716	0.963581	0.458914	0.00770865	0.00367131	0.266667	2.44754e-08	2.44754e-08	1	0	0	1	0	0
AGGGC	4	23	5	51.8898	314955021	150	108952986	115	5.75	0.0770865	0.443247	0.2111	0.00221624	0.0010555	0.191667	7.03667e-09	7.03667e-09	1	0	0	1	0	0
AGGGCC	1	6	6	51.8898	314955021	150	108952986	36	6	0.0192716	0.11563	0.0550696	0.000693778	0.000330418	0.24	2.20278e-09	2.20278e-09	1	0	0	1	0	0
AGGGCG	23	114	6	51.8898	314955021	150	108952986	684	4.95652	0.443247	2.19696	1.04632	0.0131818	0.00627794	0.198261	4.18529e-08	4.18529e-08	1	0	0	1	0	0
AGGGG	19	97	5	51.8898	314955021	150	108952986	485	5.10526	0.366161	1.86935	0.890292	0.00934673	0.00445146	0.170175	2.96764e-08	2.96764e-08	1	0	0	1	0	0
AGGGGC	12	50	6	51.8898	314955021	150	108952986	300	4.16667	0.231259	0.963581	0.458914	0.00578148	0.00275348	0.166667	1.83565e-08	1.83565e-08	1	0	0	1	0	0
AGGGGG	20	83	6	51.8898	314955021	150	108952986	498	4.15	0.385432	1.59954	0.761796	0.00959726	0.00457078	0.166	3.04719e-08	3.04719e-08	1	0	0	1	0	0
AGGGGGC	1	4	7	51.8898	314955021	150	108952986	28	4	0.0192716	0.0770865	0.0367131	0.000539605	0.000256992	0.186667	1.71328e-09	1.71328e-09	1	0	0	1	0	0
AT	59234	784238	2	51.8898	314955021	150	108952986	1568476	13.2397	1141.53	15113.5	7197.95	30.2271	14.3959	0.176529	9.59726e-05	9.59726e-05	1	1	1	0	0	0
ATATATATCC	17	76	10	51.8898	314955021	150	108952986	760	4.47059	0.327617	1.46464	0.697549	0.0146464	0.00697549	0.298039	4.65032e-08	4.65032e-08	1	0	0	1	0	0
ATATC	53	265	5	51.8898	314955021	150	108952986	1325	5	1.0214	5.10698	2.43224	0.0255349	0.0121612	0.166667	8.10747e-08	8.10747e-08	1	0	0	1	0	0
ATATCC	24	96	6	51.8898	314955021	150	108952986	576	4	0.462519	1.85008	0.881114	0.0111005	0.00528668	0.16	3.52446e-08	3.52446e-08	1	0	0	1	0	0
ATC	1729	23571	3	51.8898	314955021	150	108952986	70713	13.6327	33.3206	454.251	216.341	1.36275	0.649023	0.272655	4.32682e-06	4.32682e-06	1	0	0	0	0	0
ATCATG	16	64	6	51.8898	314955021	150	108952986	384	4	0.308346	1.23338	0.587409	0.0074003	0.00352446	0.16	2.34964e-08	2.34964e-08	1	0	0	1	0	0
ATCC	867	20400	4	51.8898	314955021	150	108952986	81600	23.5294	16.7085	393.141	187.237	1.57256	0.748947	0.627451	4.99298e-06	4.99298e-06	1	0	0	0	1	0
ATCCGCC	15	70	7	51.8898	314955021	150	108952986	490	4.66667	0.289074	1.34901	0.642479	0.00944309	0.00449735	0.217778	2.99824e-08	2.99824e-08	1	0	0	1	0	0
ATCG	45	271	4	51.8898	314955021	150	108952986	1084	6.02222	0.867223	5.22261	2.48731	0.0208904	0.00994925	0.160593	6.63283e-08	6.63283e-08	1	0	0	0	0	0
ATCGCC	1	4	6	51.8898	314955021	150	108952986	24	4	0.0192716	0.0770865	0.0367131	0.000462519	0.000220278	0.16	1.46852e-09	1.46852e-09	1	0	0	1	0	0
ATCGGC	13	52	6	51.8898	314955021	150	108952986	312	4	0.250531	1.00212	0.47727	0.00601274	0.00286362	0.16	1.90908e-08	1.90908e-08	1	0	0	1	0	0
ATGC	2	15	4	51.8898	314955021	150	108952986	60	7.5	0.0385432	0.289074	0.137674	0.0011563	0.000550696	0.2	3.67131e-09	3.67131e-09	1	0	0	0	0	0
ATGCCCC	3	12	7	51.8898	314955021	150	108952986	84	4	0.0578148	0.231259	0.110139	0.00161882	0.000770975	0.186667	5.13983e-09	5.13983e-09	1	0	0	1	0	0
CCCCCCG	1	4	7	51.8898	314955021	150	108952986	28	4	0.0192716	0.0770865	0.0367131	0.000539605	0.000256992	0.186667	1.71328e-09	1.71328e-09	1	0	0	1	0	0
CCCCCG	6	24	6	51.8898	314955021	150	108952986	144	4	0.11563	0.462519	0.220278	0.00277511	0.00132167	0.16	8.81114e-09	8.81114e-09	1	0	0	1	0	0
CCCCG	1	5	5	51.8898	314955021	150	108952986	25	5	0.0192716	0.0963581	0.0458914	0.00048179	0.000229457	0.166667	1.52971e-09	1.52971e-09	1	0	0	1	0	0
CCCGCCG	2	8	7	51.8898	314955021	150	108952986	56	4	0.0385432	0.154173	0.0734262	0.00107921	0.000513983	0.186667	3.42655e-09	3.42655e-09	1	0	0	1	0	0
CCCGCG	20	80	6	51.8898	314955021	150	108952986	480	4	0.385432	1.54173	0.734262	0.00925038	0.00440557	0.16	2.93705e-08	2.93705e-08	1	0	0	1	0	0
CCG	6435	56061	3	51.8898	314955021	150	108952986	168183	8.71189	124.013	1080.39	514.543	3.24116	1.54363	0.174238	1.02909e-05	1.02909e-05	1	0	0	0	0	0
CG	105	1356	2	51.8898	314955021	150	108952986	2712	12.9143	2.02352	26.1323	12.4457	0.0522646	0.0248915	0.17219	1.65943e-07	1.65943e-07	1	0	0	0	0	0
