# Supplementary material for: Profiles of telomeric repeats in Insecta reveal diverse forms of telomeric motifs in Hymenopterans
Source: Life Sci Alliance. 2022 Apr 1;5(7):e202101163. doi: 10.26508/lsa.202101163 (PMC8977481; doi:10.26508/lsa.202101163)
Supplement: Supplemental Data 5. — Tandem repeat statistics and TRIP TRM calls for arthropods species that are not listed in Supplemental Data 2 or Supplemental Data 3. [file LSA-2021-01163_Supplemental_Data_5.zip › DataS5/EURAD_output.csv.3.filtered.xlsx]

## Sheet: Sheet1
Unnamed: 0	reads	repeats	unit_len	avg_genome_cov	genome_size	eff_read_len	num_reads	repeats_total_len	repeats_per_read	reads_per_genome	repeats_per_genome	repeats_per_million_reads	repeats_len_per_genome	repeats_len_per_million_reads	percent_repeats_len_per_read	percent_repeats_len_per_genome	percent_repeat_unit_in_sequences	avg_genome_cov_filter	repeat_containing_reads_filter	repeats_len_per_million_reads_filter	unit_len_filter	percent_repeats_len_per_read_filter	qualified
AAAAAAACAT	36	159	10	86.09	393847642	150	226043409	1590	4.41667	0.418167	1.8469	0.703405	0.018469	0.00703405	0.294444	4.68939e-08	4.68936e-08	1	0	0	1	0	0
AAAAAAAGT	8683	37197	9	86.09	393847642	150	226043409	334773	4.28389	100.86	432.071	164.557	3.88864	1.48101	0.257033	9.87346e-06	9.87341e-06	1	0	0	1	0	0
AAAAAAAGTTG	2	8	11	86.09	393847642	150	226043409	88	4	0.0232315	0.092926	0.0353914	0.00102219	0.000389306	0.293333	2.59538e-09	2.59537e-09	1	0	0	1	0	0
AAAAAAATAATTTGAATTT	37	162	19	86.09	393847642	150	226043409	3078	4.37838	0.429783	1.88175	0.716677	0.0357533	0.0136169	0.554595	9.07795e-08	9.0779e-08	1	0	0	1	1	0
AAAAAAATCCAAAAAATT	11	47	18	86.09	393847642	150	226043409	846	4.27273	0.127773	0.54594	0.207925	0.00982693	0.00374264	0.512727	2.49511e-08	2.4951e-08	1	0	0	1	1	0
AAAAAAATGCTCTTGCAT	107	560	18	86.09	393847642	150	226043409	10080	5.23364	1.24289	6.50482	2.4774	0.117087	0.0445932	0.628037	2.9729e-07	2.97288e-07	1	0	0	1	1	0
AAAAAAATGGACTTAG	10	45	16	86.09	393847642	150	226043409	720	4.5	0.116158	0.522709	0.199077	0.00836334	0.00318523	0.48	2.1235e-08	2.12349e-08	1	0	0	1	0	0
AAAAAAC	1654	7191	7	86.09	393847642	150	226043409	50337	4.34764	19.2125	83.5289	31.8125	0.584702	0.222687	0.20289	1.48459e-06	1.48458e-06	1	0	0	1	0	0
AAAAAACCCCAAACC	1	4	15	86.09	393847642	150	226043409	60	4	0.0116158	0.046463	0.0176957	0.000696945	0.000265436	0.4	1.76958e-09	1.76957e-09	1	0	0	1	0	0
AAAAAACGTTATTTGTATTT	63	272	20	86.09	393847642	150	226043409	5440	4.31746	0.731792	3.15948	1.20331	0.0631897	0.0240662	0.575661	1.60442e-07	1.60441e-07	1	0	0	1	1	0
AAAAAAG	276	1213	7	86.09	393847642	150	226043409	8491	4.39493	3.20595	14.0899	5.36623	0.0986293	0.0375636	0.205097	2.50425e-07	2.50424e-07	1	0	0	1	0	0
AAAAAAGAAG	121	512	10	86.09	393847642	150	226043409	5120	4.2314	1.40551	5.94726	2.26505	0.0594726	0.0226505	0.282094	1.51004e-07	1.51003e-07	1	0	0	1	0	0
AAAAAAGCG	77	413	9	86.09	393847642	150	226043409	3717	5.36364	0.894413	4.79731	1.82708	0.0431757	0.0164437	0.321818	1.09626e-07	1.09625e-07	1	0	0	1	0	0
AAAAAAGCTCG	49	200	11	86.09	393847642	150	226043409	2200	4.08163	0.569172	2.32315	0.884786	0.0255547	0.00973264	0.29932	6.48846e-08	6.48843e-08	1	0	0	1	0	0
AAAAAAGG	636	2635	8	86.09	393847642	150	226043409	21080	4.14308	7.38762	30.6075	11.6571	0.24486	0.0932564	0.220964	6.21713e-07	6.21709e-07	1	0	0	1	0	0
AAAAAAGGAG	1	4	10	86.09	393847642	150	226043409	40	4	0.0116158	0.046463	0.0176957	0.00046463	0.000176957	0.266667	1.17972e-09	1.17971e-09	1	0	0	1	0	0
AAAAAAGGAGG	4	17	11	86.09	393847642	150	226043409	187	4.25	0.046463	0.197468	0.0752068	0.00217215	0.000827275	0.311667	5.51519e-09	5.51516e-09	1	0	0	1	0	0
AAAAAAGTTGAAAAATTG	260	1058	18	86.09	393847642	150	226043409	19044	4.06923	3.0201	12.2895	4.68052	0.22121	0.0842493	0.488308	5.61665e-07	5.61662e-07	1	0	0	1	0	0
AAAAAAT	238	1156	7	86.09	393847642	150	226043409	8092	4.85714	2.76455	13.4278	5.11406	0.0939947	0.0357984	0.226667	2.38657e-07	2.38656e-07	1	0	0	1	0	0
AAAAAATAGAATAAAAGAATAT	36	145	22	86.09	393847642	150	226043409	3190	4.02778	0.418167	1.68428	0.64147	0.0370542	0.0141123	0.590741	9.40827e-08	9.40822e-08	1	0	0	1	1	0
AAAAAATATAGT	100	510	12	86.09	393847642	150	226043409	6120	5.1	1.16158	5.92403	2.2562	0.0710884	0.0270744	0.408	1.80497e-07	1.80496e-07	1	0	0	1	0	0
AAAAAATGAAAACG	182	941	14	86.09	393847642	150	226043409	13174	5.17033	2.11407	10.9304	4.16292	0.153026	0.0582808	0.482564	3.88541e-07	3.88539e-07	1	0	0	1	0	0
AAAAAATGCGC	17	79	11	86.09	393847642	150	226043409	869	4.64706	0.197468	0.917644	0.34949	0.0100941	0.00384439	0.340784	2.56294e-08	2.56293e-08	1	0	0	1	0	0
AAAAAATTACGTG	5	22	13	86.09	393847642	150	226043409	286	4.4	0.0580788	0.255547	0.0973264	0.0033221	0.00126524	0.381333	8.435e-09	8.43496e-09	1	0	0	1	0	0
AAAAAATTTTAAATTAAATTT	3	15	21	86.09	393847642	150	226043409	315	5	0.0348473	0.174236	0.0663589	0.00365896	0.00139354	0.7	9.2903e-09	9.29025e-09	1	0	0	1	1	0
AAAAAC	345	1505	6	86.09	393847642	150	226043409	9030	4.36232	4.00743	17.4817	6.65801	0.10489	0.0399481	0.174493	2.66322e-07	2.66321e-07	1	0	0	1	0	0
AAAAACACGAAAACC	1	5	15	86.09	393847642	150	226043409	75	5	0.0116158	0.0580788	0.0221196	0.000871181	0.000331795	0.5	2.21198e-09	2.21196e-09	1	0	0	1	0	0
AAAAACC	50	200	7	86.09	393847642	150	226043409	1400	4	0.580788	2.32315	0.884786	0.0162621	0.0061935	0.186667	4.12902e-08	4.129e-08	1	0	0	1	0	0
AAAAACCATAAACCC	137	612	15	86.09	393847642	150	226043409	9180	4.46715	1.59136	7.10884	2.70744	0.106633	0.0406117	0.446715	2.70746e-07	2.70744e-07	1	0	0	1	0	0
AAAAACCCGTAAACC	2	8	15	86.09	393847642	150	226043409	120	4	0.0232315	0.092926	0.0353914	0.00139389	0.000530871	0.4	3.53916e-09	3.53914e-09	1	0	0	1	0	0
AAAAACGTATG	37	179	11	86.09	393847642	150	226043409	1969	4.83784	0.429783	2.07922	0.791883	0.0228714	0.00871072	0.354775	5.80717e-08	5.80714e-08	1	0	0	1	0	0
AAAAACTTTGAGAAAATTCTCCT	1	5	23	86.09	393847642	150	226043409	115	5	0.0116158	0.0580788	0.0221196	0.00133581	0.000508752	0.766667	3.3917e-09	3.39168e-09	1	0	0	1	1	0
AAAAACTTTT	67	272	10	86.09	393847642	150	226043409	2720	4.0597	0.778255	3.15948	1.20331	0.0315948	0.0120331	0.270647	8.0221e-08	8.02206e-08	1	0	0	1	0	0
AAAAAG	640	3461	6	86.09	393847642	150	226043409	20766	5.40781	7.43408	40.2021	15.3112	0.241213	0.0918673	0.216312	6.12452e-07	6.12449e-07	1	0	0	1	0	0
AAAAAGAATC	1	8	10	86.09	393847642	150	226043409	80	8	0.0116158	0.092926	0.0353914	0.00092926	0.000353914	0.533333	2.35944e-09	2.35943e-09	1	0	0	1	1	0
AAAAAGAATCTTTG	89	647	14	86.09	393847642	150	226043409	9058	7.26966	1.0338	7.51539	2.86228	0.105215	0.0400719	0.678502	2.67148e-07	2.67146e-07	1	0	0	1	1	0
AAAAAGAGAGAT	44	202	12	86.09	393847642	150	226043409	2424	4.59091	0.511093	2.34638	0.893634	0.0281566	0.0107236	0.367273	7.1491e-08	7.14907e-08	1	0	0	1	0	0
AAAAAGAGAT	5	20	10	86.09	393847642	150	226043409	200	4	0.0580788	0.232315	0.0884786	0.00232315	0.000884786	0.266667	5.8986e-09	5.89857e-09	1	0	0	1	0	0
AAAAAGATGATGCAACTC	9	36	18	86.09	393847642	150	226043409	648	4	0.104542	0.418167	0.159261	0.00752701	0.00286671	0.48	1.91115e-08	1.91114e-08	1	0	0	1	0	0
AAAAAGC	26	104	7	86.09	393847642	150	226043409	728	4	0.30201	1.20804	0.460089	0.00845627	0.00322062	0.186667	2.14709e-08	2.14708e-08	1	0	0	1	0	0
AAAAAGCCG	70	302	9	86.09	393847642	150	226043409	2718	4.31429	0.813103	3.50796	1.33603	0.0315716	0.0120242	0.258857	8.0162e-08	8.01616e-08	1	0	0	1	0	0
AAAAAGCG	292	1379	8	86.09	393847642	150	226043409	11032	4.7226	3.3918	16.0181	6.1006	0.128145	0.0488048	0.251872	3.25367e-07	3.25365e-07	1	0	0	1	0	0
AAAAAGCGG	55	228	9	86.09	393847642	150	226043409	2052	4.14545	0.638866	2.64839	1.00866	0.0238355	0.0090779	0.248727	6.05196e-08	6.05193e-08	1	0	0	1	0	0
AAAAAGG	189	852	7	86.09	393847642	150	226043409	5964	4.50794	2.19538	9.89662	3.76919	0.0692763	0.0263843	0.21037	1.75896e-07	1.75895e-07	1	0	0	1	0	0
AAAAAGGAACAACTAGGAAC	217	990	20	86.09	393847642	150	226043409	19800	4.56221	2.52062	11.4996	4.37969	0.229992	0.0875938	0.608295	5.83962e-07	5.83959e-07	1	0	0	1	1	0
AAAAAGGATC	1	5	10	86.09	393847642	150	226043409	50	5	0.0116158	0.0580788	0.0221196	0.000580788	0.000221196	0.333333	1.47465e-09	1.47464e-09	1	0	0	1	0	0
AAAAAGGTAAAAATGT	198	953	16	86.09	393847642	150	226043409	15248	4.81313	2.29992	11.0698	4.216	0.177117	0.0674561	0.513401	4.49709e-07	4.49707e-07	1	0	0	1	1	0
AAAAAGT	283	1178	7	86.09	393847642	150	226043409	8246	4.16254	3.28726	13.6834	5.21139	0.0957835	0.0364797	0.194252	2.43199e-07	2.43198e-07	1	0	0	1	0	0
AAAAAGTAATAAAATTCACT	68	309	20	86.09	393847642	150	226043409	6180	4.54412	0.789871	3.58927	1.36699	0.0717853	0.0273399	0.605882	1.82267e-07	1.82266e-07	1	0	0	1	1	0
AAAAAGTATC	2362	10046	10	86.09	393847642	150	226043409	100460	4.25318	27.4364	116.692	44.4428	1.16692	0.444428	0.283545	2.96287e-06	2.96285e-06	1	0	0	1	0	0
AAAAAGTATG	4954	22512	10	86.09	393847642	150	226043409	225120	4.54421	57.5444	261.494	99.5915	2.61494	0.995915	0.302947	6.63947e-06	6.63943e-06	1	0	0	1	0	0
AAAAAGTGAAAAATACT	67	394	17	86.09	393847642	150	226043409	6698	5.8806	0.778255	4.57661	1.74303	0.0778023	0.0296315	0.666468	1.97544e-07	1.97543e-07	1	0	0	1	1	0
AAAAAGTGGACATTT	102	500	15	86.09	393847642	150	226043409	7500	4.90196	1.18481	5.80788	2.21196	0.0871181	0.0331795	0.490196	2.21198e-07	2.21196e-07	1	0	0	1	0	0
AAAAAGTTAAAAAGTTTT	67	323	18	86.09	393847642	150	226043409	5814	4.8209	0.778255	3.75189	1.42893	0.067534	0.0257207	0.578507	1.71472e-07	1.71471e-07	1	0	0	1	1	0
AAAAAGTTTCAGAAAAGTTTTCG	65	260	23	86.09	393847642	150	226043409	5980	4	0.755024	3.0201	1.15022	0.0694622	0.0264551	0.613333	1.76368e-07	1.76367e-07	1	0	0	1	1	0
AAAAAT	4849	24309	6	86.09	393847642	150	226043409	145854	5.0132	56.3248	282.367	107.541	1.6942	0.645248	0.200528	4.30167e-06	4.30165e-06	1	0	0	1	0	0
AAAAATAAAAATTTAAAAT	14	56	19	86.09	393847642	150	226043409	1064	4	0.162621	0.650482	0.24774	0.0123592	0.00470706	0.506667	3.13806e-08	3.13804e-08	1	0	0	1	1	0
AAAAATAAAAATTTTAAAT	37	165	19	86.09	393847642	150	226043409	3135	4.45946	0.429783	1.9166	0.729948	0.0364154	0.013869	0.564865	9.24606e-08	9.24601e-08	1	0	0	1	1	0
AAAAATAAGAATTTTTACTAT	3	12	21	86.09	393847642	150	226043409	252	4	0.0348473	0.139389	0.0530871	0.00292717	0.00111483	0.56	7.43224e-09	7.4322e-09	1	0	0	1	1	0
AAAAATACGTATC	114	618	13	86.09	393847642	150	226043409	8034	5.42105	1.3242	7.17853	2.73399	0.0933209	0.0355418	0.469825	2.36947e-07	2.36946e-07	1	0	0	1	0	0
AAAAATAGAAGAG	1	5	13	86.09	393847642	150	226043409	65	5	0.0116158	0.0580788	0.0221196	0.000755024	0.000287555	0.433333	1.91705e-09	1.91704e-09	1	0	0	1	0	0
AAAAATAGAGATAGTG	64	314	16	86.09	393847642	150	226043409	5024	4.90625	0.743408	3.64735	1.38911	0.0583575	0.0222258	0.523333	1.48173e-07	1.48172e-07	1	0	0	1	1	0
AAAAATAGGTAAAGAAATT	3	12	19	86.09	393847642	150	226043409	228	4	0.0348473	0.139389	0.0530871	0.00264839	0.00100866	0.506667	6.72441e-09	6.72437e-09	1	0	0	1	1	0
AAAAATATTT	24	172	10	86.09	393847642	150	226043409	1720	7.16667	0.278778	1.99791	0.760916	0.0199791	0.00760916	0.477778	5.0728e-08	5.07277e-08	1	0	0	1	0	0
AAAAATC	5	20	7	86.09	393847642	150	226043409	140	4	0.0580788	0.232315	0.0884786	0.00162621	0.00061935	0.186667	4.12902e-09	4.129e-09	1	0	0	1	0	0
AAAAATCAGATGATTTATC	59	243	19	86.09	393847642	150	226043409	4617	4.11864	0.685329	2.82263	1.07501	0.0536299	0.0204253	0.521695	1.36169e-07	1.36169e-07	1	0	0	1	1	0
AAAAATCAGGTGATTTTCC	32	163	19	86.09	393847642	150	226043409	3097	5.09375	0.371704	1.89337	0.7211	0.035974	0.0137009	0.645208	9.13398e-08	9.13394e-08	1	0	0	1	1	0
AAAAATCATTGAAATCATT	19	89	19	86.09	393847642	150	226043409	1691	4.68421	0.220699	1.0338	0.39373	0.0196422	0.00748086	0.593333	4.98727e-08	4.98724e-08	1	0	0	1	1	0
AAAAATCGCGGT	59	240	12	86.09	393847642	150	226043409	2880	4.0678	0.685329	2.78778	1.06174	0.0334534	0.0127409	0.325424	8.49399e-08	8.49394e-08	1	0	0	1	0	0
AAAAATCTCAAAAGACATGT	13	61	20	86.09	393847642	150	226043409	1220	4.69231	0.151005	0.708561	0.26986	0.0141712	0.00539719	0.625641	3.59815e-08	3.59813e-08	1	0	0	1	1	0
AAAAATG	140	783	7	86.09	393847642	150	226043409	5481	5.59286	1.62621	9.09513	3.46394	0.0636659	0.0242476	0.261	1.61651e-07	1.6165e-07	1	0	0	1	0	0
AAAAATGATGACCTCAAT	308	1743	18	86.09	393847642	150	226043409	31374	5.65909	3.57765	20.2463	7.71091	0.364433	0.138796	0.679091	9.25314e-07	9.25309e-07	1	0	0	1	1	0
AAAAATGTAC	255	1257	10	86.09	393847642	150	226043409	12570	4.92941	2.96202	14.601	5.56088	0.14601	0.0556088	0.328627	3.70727e-07	3.70725e-07	1	0	0	1	0	0
AAAAATGTTTATTTCTGTTG	26	122	20	86.09	393847642	150	226043409	2440	4.69231	0.30201	1.41712	0.539719	0.0283424	0.0107944	0.625641	7.19629e-08	7.19626e-08	1	0	0	1	1	0
AAAAATT	114	481	7	86.09	393847642	150	226043409	3367	4.2193	1.3242	5.58718	2.12791	0.0391102	0.0148954	0.196901	9.9303e-08	9.93025e-08	1	0	0	1	0	0
AAAAATTACTATTATCAT	18	81	18	86.09	393847642	150	226043409	1458	4.5	0.209084	0.940876	0.358338	0.0169358	0.00645009	0.54	4.30008e-08	4.30006e-08	1	0	0	1	1	0
AAAAATTAG	3	16	9	86.09	393847642	150	226043409	144	5.33333	0.0348473	0.185852	0.0707829	0.00167267	0.000637046	0.32	4.24699e-09	4.24697e-09	1	0	0	1	0	0
AAAAATTATAAATTTATT	31	153	18	86.09	393847642	150	226043409	2754	4.93548	0.360088	1.77721	0.676861	0.0319898	0.0121835	0.592258	8.12237e-08	8.12233e-08	1	0	0	1	1	0
AAAAATTATTATTAC	86	487	15	86.09	393847642	150	226043409	7305	5.66279	0.998955	5.65687	2.15445	0.0848531	0.0323168	0.566279	2.15446e-07	2.15445e-07	1	0	0	1	1	0
AAAAATTG	162	745	8	86.09	393847642	150	226043409	5960	4.59877	1.88175	8.65373	3.29583	0.0692299	0.0263666	0.245267	1.75778e-07	1.75777e-07	1	0	0	1	0	0
AAAAATTGGTGAATTAAAT	99	412	19	86.09	393847642	150	226043409	7828	4.16162	1.14996	4.78569	1.82266	0.0909281	0.0346305	0.527138	2.30871e-07	2.3087e-07	1	0	0	1	1	0
AAAAATTGTATAAAAC	19	118	16	86.09	393847642	150	226043409	1888	6.21053	0.220699	1.37066	0.522024	0.0219305	0.00835238	0.662456	5.56828e-08	5.56825e-08	1	0	0	1	1	0
AAAAATTTAACTATT	114	597	15	86.09	393847642	150	226043409	8955	5.23684	1.3242	6.9346	2.64109	0.104019	0.0396163	0.523684	2.6411e-07	2.64109e-07	1	0	0	1	1	0
AAAAATTTGAGAAATTTG	69	307	18	86.09	393847642	150	226043409	5526	4.44928	0.801487	3.56604	1.35815	0.0641886	0.0244466	0.533913	1.62978e-07	1.62978e-07	1	0	0	1	1	0
AAAAATTTTGAAAATTTG	51	232	18	86.09	393847642	150	226043409	4176	4.54902	0.592403	2.69485	1.02635	0.0485074	0.0184743	0.545882	1.23163e-07	1.23162e-07	1	0	0	1	1	0
AAAAC	17	97	5	86.09	393847642	150	226043409	485	5.70588	0.197468	1.12673	0.429121	0.00563364	0.00214561	0.190196	1.43041e-08	1.4304e-08	1	0	0	1	0	0
AAAACAAAATAATAACAG	67	294	18	86.09	393847642	150	226043409	5292	4.38806	0.778255	3.41503	1.30064	0.0614706	0.0234114	0.526567	1.56077e-07	1.56076e-07	1	0	0	1	1	0
AAAACAAATAAATGGTTTTC	179	882	20	86.09	393847642	150	226043409	17640	4.92737	2.07922	10.2451	3.90191	0.204902	0.0780381	0.656983	5.20257e-07	5.20254e-07	1	0	0	1	1	0
AAAACAAATTTAAAACAAGTTT	84	350	22	86.09	393847642	150	226043409	7700	4.16667	0.975723	4.06551	1.54838	0.0894413	0.0340643	0.611111	2.27096e-07	2.27095e-07	1	0	0	1	1	0
AAAACAAGTTT	6624	29912	11	86.09	393847642	150	226043409	329032	4.5157	76.9427	347.45	132.329	3.82195	1.45561	0.331151	9.70414e-06	9.70409e-06	1	0	0	1	0	0
AAAACAC	35	169	7	86.09	393847642	150	226043409	1183	4.82857	0.406551	1.96306	0.747644	0.0137414	0.00523351	0.225333	3.48902e-08	3.48901e-08	1	0	0	1	0	0
AAAACACTTTTATTTTAT	128	545	18	86.09	393847642	150	226043409	9810	4.25781	1.48682	6.33058	2.41104	0.113951	0.0433987	0.510938	2.89326e-07	2.89325e-07	1	0	0	1	1	0
AAAACAG	42	188	7	86.09	393847642	150	226043409	1316	4.47619	0.487862	2.18376	0.831699	0.0152863	0.00582189	0.208889	3.88128e-08	3.88126e-08	1	0	0	1	0	0
AAAACAGG	72	334	8	86.09	393847642	150	226043409	2672	4.63889	0.836334	3.87966	1.47759	0.0310373	0.0118207	0.247407	7.88053e-08	7.88049e-08	1	0	0	1	0	0
AAAACAT	148	592	7	86.09	393847642	150	226043409	4144	4	1.71913	6.87652	2.61897	0.0481357	0.0183328	0.186667	1.22219e-07	1.22218e-07	1	0	0	1	0	0
AAAACATCAC	19	110	10	86.09	393847642	150	226043409	1100	5.78947	0.220699	1.27773	0.486632	0.0127773	0.00486632	0.385965	3.24423e-08	3.24421e-08	1	0	0	1	0	0
AAAACATTG	68	282	9	86.09	393847642	150	226043409	2538	4.14706	0.789871	3.27564	1.24755	0.0294808	0.0112279	0.248824	7.48532e-08	7.48529e-08	1	0	0	1	0	0
AAAACC	1	4	6	86.09	393847642	150	226043409	24	4	0.0116158	0.046463	0.0176957	0.000278778	0.000106174	0.16	7.07832e-10	7.07829e-10	1	0	0	1	0	0
AAAACCC	62	258	7	86.09	393847642	150	226043409	1806	4.16129	0.720177	2.99686	1.14137	0.020978	0.00798962	0.194194	5.32644e-08	5.32641e-08	1	0	0	1	0	0
AAAACCCAATAACCC	247	1630	15	86.09	393847642	150	226043409	24450	6.59919	2.86909	18.9337	7.211	0.284005	0.108165	0.659919	7.21104e-07	7.211e-07	1	0	0	1	1	0
AAAACCCAGAAACCC	929	3984	15	86.09	393847642	150	226043409	59760	4.28848	10.791	46.2772	17.6249	0.694157	0.264374	0.428848	1.7625e-06	1.76249e-06	1	0	0	1	0	0
AAAACCCAGAAATTC	401	2622	15	86.09	393847642	150	226043409	39330	6.53865	4.65792	30.4565	11.5995	0.456847	0.173993	0.653865	1.15996e-06	1.15995e-06	1	0	0	1	1	0
AAAACCCAGAGATTC	15	87	15	86.09	393847642	150	226043409	1305	5.8	0.174236	1.01057	0.384882	0.0151586	0.00577323	0.58	3.84884e-08	3.84882e-08	1	0	0	1	1	0
AAAACCCATAAACCC	17859	75186	15	86.09	393847642	150	226043409	1127790	4.20998	207.446	873.342	332.618	13.1001	4.98926	0.420998	3.32619e-05	3.32618e-05	1	1	1	1	0	0
AAAACCCATAGACCC	341	1391	15	86.09	393847642	150	226043409	20865	4.07918	3.96097	16.1575	6.15369	0.242363	0.0923053	0.407918	6.15372e-07	6.15369e-07	1	0	0	1	0	0
AAAACCCATGAACCC	3	24	15	86.09	393847642	150	226043409	360	8	0.0348473	0.278778	0.106174	0.00418167	0.00159261	0.8	1.06175e-08	1.06174e-08	1	0	0	1	1	0
AAAACCCGTAAACCC	7999	32360	15	86.09	393847642	150	226043409	485400	4.04551	92.9144	375.886	143.158	5.63829	2.14738	0.404551	1.43159e-05	1.43158e-05	1	0	0	1	0	0
AAAACCCTGAAACCC	162	760	15	86.09	393847642	150	226043409	11400	4.69136	1.88175	8.82797	3.36219	0.13242	0.0504328	0.469136	3.3622e-07	3.36219e-07	1	0	0	1	0	0
AAAACCG	126	558	7	86.09	393847642	150	226043409	3906	4.42857	1.46358	6.48159	2.46855	0.0453711	0.0172799	0.206667	1.152e-07	1.15199e-07	1	0	0	1	0	0
AAAACCT	42	180	7	86.09	393847642	150	226043409	1260	4.28571	0.487862	2.09084	0.796307	0.0146358	0.00557415	0.2	3.71612e-08	3.7161e-08	1	0	0	1	0	0
AAAACCTAAT	25	101	10	86.09	393847642	150	226043409	1010	4.04	0.290394	1.17319	0.446817	0.0117319	0.00446817	0.269333	2.97879e-08	2.97878e-08	1	0	0	1	0	0
AAAACCTCTCATGTTTAACCGG	49	200	22	86.09	393847642	150	226043409	4400	4.08163	0.569172	2.32315	0.884786	0.0511093	0.0194653	0.598639	1.29769e-07	1.29769e-07	1	0	0	1	1	0
AAAACCTTGAAAATCGTTTG	71	339	20	86.09	393847642	150	226043409	6780	4.77465	0.824718	3.93774	1.49971	0.0787548	0.0299942	0.63662	1.99963e-07	1.99962e-07	1	0	0	1	1	0
AAAACG	79	570	6	86.09	393847642	150	226043409	3420	7.21519	0.917644	6.62098	2.52164	0.0397259	0.0151298	0.288608	1.00866e-07	1.00866e-07	1	0	0	1	0	0
AAAACGAACTT	43	179	11	86.09	393847642	150	226043409	1969	4.16279	0.499477	2.07922	0.791883	0.0228714	0.00871072	0.305271	5.80717e-08	5.80714e-08	1	0	0	1	0	0
AAAACGATAACCCGAC	163	962	16	86.09	393847642	150	226043409	15392	5.90184	1.89337	11.1744	4.25582	0.17879	0.0680931	0.62953	4.53956e-07	4.53954e-07	1	0	0	1	1	0
AAAACGATAACCTGAC	6281	39184	16	86.09	393847642	150	226043409	626944	6.2385	72.9585	455.152	173.347	7.28243	2.77356	0.66544	1.84905e-05	1.84904e-05	1	0	0	1	1	0
AAAACGCAGAAACTC	81	384	15	86.09	393847642	150	226043409	5760	4.74074	0.940876	4.46045	1.69879	0.0669067	0.0254818	0.474074	1.6988e-07	1.69879e-07	1	0	0	1	0	0
AAAACGCG	42	182	8	86.09	393847642	150	226043409	1456	4.33333	0.487862	2.11407	0.805155	0.0169125	0.00644124	0.231111	4.29418e-08	4.29416e-08	1	0	0	1	0	0
AAAACGCGATAACCC	1	4	15	86.09	393847642	150	226043409	60	4	0.0116158	0.046463	0.0176957	0.000696945	0.000265436	0.4	1.76958e-09	1.76957e-09	1	0	0	1	0	0
AAAACGG	74	352	7	86.09	393847642	150	226043409	2464	4.75676	0.859566	4.08874	1.55722	0.0286212	0.0109006	0.221982	7.26708e-08	7.26704e-08	1	0	0	1	0	0
AAAACGTAACGT	54	320	12	86.09	393847642	150	226043409	3840	5.92593	0.627251	3.71704	1.41566	0.0446045	0.0169879	0.474074	1.13253e-07	1.13253e-07	1	0	0	1	0	0
AAAACGTGATT	24	99	11	86.09	393847642	150	226043409	1089	4.125	0.278778	1.14996	0.437969	0.0126496	0.00481766	0.3025	3.21179e-08	3.21177e-08	1	0	0	1	0	0
AAAACGTTTGTT	3	13	12	86.09	393847642	150	226043409	156	4.33333	0.0348473	0.151005	0.0575111	0.00181206	0.000690133	0.346667	4.60091e-09	4.60089e-09	1	0	0	1	0	0
AAAACT	232	928	6	86.09	393847642	150	226043409	5568	4	2.69485	10.7794	4.10541	0.0646765	0.0246324	0.16	1.64217e-07	1.64216e-07	1	0	0	1	0	0
AAAACTAAACTAATAACT	126	715	18	86.09	393847642	150	226043409	12870	5.6746	1.46358	8.30526	3.16311	0.149495	0.056936	0.680952	3.79575e-07	3.79573e-07	1	0	0	1	1	0
AAAACTAAATCAAAACTAAATTT	118	566	23	86.09	393847642	150	226043409	13018	4.79661	1.37066	6.57452	2.50394	0.151214	0.0575907	0.73548	3.8394e-07	3.83938e-07	1	0	0	1	1	0
AAAACTATAGGAAATCCTATAGG	43	178	23	86.09	393847642	150	226043409	4094	4.13953	0.499477	2.0676	0.787459	0.0475549	0.0181116	0.634729	1.20744e-07	1.20744e-07	1	0	0	1	1	0
AAAACTCGAG	65	272	10	86.09	393847642	150	226043409	2720	4.18462	0.755024	3.15948	1.20331	0.0315948	0.0120331	0.278974	8.0221e-08	8.02206e-08	1	0	0	1	0	0
AAAACTGGATAATTAATATAT	170	695	21	86.09	393847642	150	226043409	14595	4.08824	1.97468	8.07295	3.07463	0.169532	0.0645672	0.572353	4.3045e-07	4.30448e-07	1	0	0	1	1	0
AAAACTTATTTCTTAAAT	88	373	18	86.09	393847642	150	226043409	6714	4.23864	1.02219	4.33268	1.65013	0.0779882	0.0297023	0.508636	1.98016e-07	1.98015e-07	1	0	0	1	1	0
AAAACTTGCAAATT	67	391	14	86.09	393847642	150	226043409	5474	5.83582	0.778255	4.54176	1.72976	0.0635846	0.0242166	0.544677	1.61445e-07	1.61444e-07	1	0	0	1	1	0
AAAACTTTAACTTAAACT	262	1100	18	86.09	393847642	150	226043409	19800	4.19847	3.04333	12.7773	4.86632	0.229992	0.0875938	0.503817	5.83962e-07	5.83959e-07	1	0	0	1	1	0
AAAACTTTACTAGAATTATTG	74	314	21	86.09	393847642	150	226043409	6594	4.24324	0.859566	3.64735	1.38911	0.0765943	0.0291714	0.594054	1.94477e-07	1.94476e-07	1	0	0	1	1	0
AAAAG	276	1409	5	86.09	393847642	150	226043409	7045	5.10507	3.20595	16.3666	6.23332	0.081833	0.0311666	0.170169	2.07778e-07	2.07777e-07	1	0	0	1	0	0
AAAAGAAACAACAATCGATTTC	32	128	22	86.09	393847642	150	226043409	2816	4	0.371704	1.48682	0.566263	0.03271	0.0124578	0.586667	8.30523e-08	8.30519e-08	1	0	0	1	1	0
AAAAGAAATTTAAATT	52	244	16	86.09	393847642	150	226043409	3904	4.69231	0.604019	2.83424	1.07944	0.0453479	0.017271	0.500513	1.15141e-07	1.1514e-07	1	0	0	1	1	0
AAAAGAATGATTTTATGCGG	94	414	20	86.09	393847642	150	226043409	8280	4.40426	1.09188	4.80892	1.83151	0.0961784	0.0366301	0.587234	2.44202e-07	2.44201e-07	1	0	0	1	1	0
AAAAGAC	94	473	7	86.09	393847642	150	226043409	3311	5.03191	1.09188	5.49425	2.09252	0.0384598	0.0146476	0.234823	9.76513e-08	9.76509e-08	1	0	0	1	0	0
AAAAGACAAG	2	11	10	86.09	393847642	150	226043409	110	5.5	0.0232315	0.127773	0.0486632	0.00127773	0.000486632	0.366667	3.24423e-09	3.24421e-09	1	0	0	1	0	0
AAAAGAG	209	906	7	86.09	393847642	150	226043409	6342	4.33493	2.42769	10.5239	4.00808	0.0736671	0.0280566	0.202297	1.87045e-07	1.87044e-07	1	0	0	1	0	0
AAAAGATTTC	141	650	10	86.09	393847642	150	226043409	6500	4.60993	1.63782	7.55024	2.87555	0.0755024	0.0287555	0.307329	1.91705e-07	1.91704e-07	1	0	0	1	0	0
AAAAGC	72	394	6	86.09	393847642	150	226043409	2364	5.47222	0.836334	4.57661	1.74303	0.0274596	0.0104582	0.218889	6.97215e-08	6.97211e-08	1	0	0	1	0	0
AAAAGCAACAGCAACAGCAACAGC	1	4	24	86.09	393847642	150	226043409	96	4	0.0116158	0.046463	0.0176957	0.00111511	0.000424697	0.64	2.83133e-09	2.83131e-09	1	0	0	1	1	0
AAAAGCAACATCATC	2	13	15	86.09	393847642	150	226043409	195	6.5	0.0232315	0.151005	0.0575111	0.00226507	0.000862666	0.65	5.75114e-09	5.75111e-09	1	0	0	1	1	0
AAAAGCATGTAG	1	7	12	86.09	393847642	150	226043409	84	7	0.0116158	0.0813103	0.0309675	0.000975723	0.00037161	0.56	2.47741e-09	2.4774e-09	1	0	0	1	1	0
AAAAGCCG	68	277	8	86.09	393847642	150	226043409	2216	4.07353	0.789871	3.21756	1.22543	0.0257405	0.00980343	0.217255	6.53565e-08	6.53562e-08	1	0	0	1	0	0
AAAAGCGCG	37	195	9	86.09	393847642	150	226043409	1755	5.27027	0.429783	2.26507	0.862666	0.0203856	0.007764	0.316216	5.17602e-08	5.176e-08	1	0	0	1	0	0
AAAAGCTGCG	85	361	10	86.09	393847642	150	226043409	3610	4.24706	0.987339	4.19329	1.59704	0.0419329	0.0159704	0.283137	1.0647e-07	1.06469e-07	1	0	0	1	0	0
AAAAGG	325	1929	6	86.09	393847642	150	226043409	11574	5.93538	3.77512	22.4068	8.53376	0.134441	0.0512026	0.237415	3.41352e-07	3.4135e-07	1	0	0	1	0	0
AAAAGGC	95	380	7	86.09	393847642	150	226043409	2660	4	1.1035	4.41399	1.68109	0.0308979	0.0117677	0.186667	7.84514e-08	7.8451e-08	1	0	0	1	0	0
AAAAGGG	124	496	7	86.09	393847642	150	226043409	3472	4	1.44035	5.76141	2.19427	0.0403299	0.0153599	0.186667	1.024e-07	1.02399e-07	1	0	0	1	0	0
AAAAGGGAGC	44	203	10	86.09	393847642	150	226043409	2030	4.61364	0.511093	2.358	0.898058	0.02358	0.00898058	0.307576	5.98708e-08	5.98705e-08	1	0	0	1	0	0
AAAAGGGATCCTGGGAC	264	1456	17	86.09	393847642	150	226043409	24752	5.51515	3.06656	16.9125	6.44124	0.287513	0.109501	0.625051	7.30011e-07	7.30007e-07	1	0	0	1	1	0
AAAAGGGGG	52	213	9	86.09	393847642	150	226043409	1917	4.09615	0.604019	2.47415	0.942297	0.0222674	0.00848067	0.245769	5.65381e-08	5.65378e-08	1	0	0	1	0	0
AAAAGT	76	829	6	86.09	393847642	150	226043409	4974	10.9079	0.882797	9.62946	3.66744	0.0577767	0.0220046	0.436316	1.46698e-07	1.46697e-07	1	0	0	1	0	0
AAAAGTAAT	9	88	9	86.09	393847642	150	226043409	792	9.77778	0.104542	1.02219	0.389306	0.00919967	0.00350375	0.586667	2.33585e-08	2.33583e-08	1	0	0	1	1	0
AAAAGTCTGTAGAGAATTCTGCAG	38	168	24	86.09	393847642	150	226043409	4032	4.42105	0.441399	1.95145	0.74322	0.0468347	0.0178373	0.707368	1.18916e-07	1.18915e-07	1	0	0	1	1	0
AAAAGTGCATTTATTCG	155	818	17	86.09	393847642	150	226043409	13906	5.27742	1.80044	9.50168	3.61877	0.161529	0.0615192	0.598108	4.1013e-07	4.10128e-07	1	0	0	1	1	0
AAAAGTGGG	11	44	9	86.09	393847642	150	226043409	396	4	0.127773	0.511093	0.194653	0.00459984	0.00175188	0.24	1.16792e-08	1.16792e-08	1	0	0	1	0	0
AAAAGTGTAC	177	737	10	86.09	393847642	150	226043409	7370	4.16384	2.05599	8.56081	3.26044	0.0856081	0.0326044	0.277589	2.17363e-07	2.17362e-07	1	0	0	1	0	0
AAAAGTTG	520	2773	8	86.09	393847642	150	226043409	22184	5.33269	6.04019	32.2105	12.2676	0.257684	0.0981404	0.28441	6.54273e-07	6.5427e-07	1	0	0	1	0	0
AAAAGTTGAAACGTTG	50	293	16	86.09	393847642	150	226043409	4688	5.86	0.580788	3.40342	1.29621	0.0544546	0.0207394	0.625067	1.38263e-07	1.38263e-07	1	0	0	1	1	0
AAAAGTTGAAAGTTG	150	779	15	86.09	393847642	150	226043409	11685	5.19333	1.74236	9.04867	3.44624	0.13573	0.0516936	0.519333	3.44626e-07	3.44624e-07	1	0	0	1	1	0
AAAAGTTGATGAAAGTTG	65	341	18	86.09	393847642	150	226043409	6138	5.24615	0.755024	3.96097	1.50856	0.0712975	0.0271541	0.629538	1.81028e-07	1.81027e-07	1	0	0	1	1	0
AAAAGTTTAT	324	1641	10	86.09	393847642	150	226043409	16410	5.06481	3.7635	19.0614	7.25967	0.190614	0.0725967	0.337654	4.8398e-07	4.83978e-07	1	0	0	1	0	0
AAAAT	4834	26615	5	86.09	393847642	150	226043409	133075	5.50579	56.1505	309.153	117.743	1.54577	0.588714	0.183526	3.92478e-06	3.92476e-06	1	0	0	1	0	0
AAAATAAAATCAACGTTT	15	90	18	86.09	393847642	150	226043409	1620	6	0.174236	1.04542	0.398154	0.0188175	0.00716677	0.72	4.77787e-08	4.77784e-08	1	0	0	1	1	0
AAAATAAATATTTTGT	56	275	16	86.09	393847642	150	226043409	4400	4.91071	0.650482	3.19433	1.21658	0.0511093	0.0194653	0.52381	1.29769e-07	1.29769e-07	1	0	0	1	1	0
AAAATAACAG	1078	4807	10	86.09	393847642	150	226043409	48070	4.45918	12.5218	55.8369	21.2658	0.558369	0.212658	0.297279	1.41773e-06	1.41772e-06	1	0	0	1	0	0
AAAATAACAGATC	281	2270	13	86.09	393847642	150	226043409	29510	8.07829	3.26403	26.3678	10.0423	0.342781	0.13055	0.700119	8.70339e-07	8.70334e-07	1	0	0	1	1	0
AAAATAATTATT	21	92	12	86.09	393847642	150	226043409	1104	4.38095	0.243931	1.06865	0.407001	0.0128238	0.00488402	0.350476	3.25603e-08	3.25601e-08	1	0	0	1	0	0
AAAATAATTTATCGTTC	93	420	17	86.09	393847642	150	226043409	7140	4.51613	1.08026	4.87862	1.85805	0.0829365	0.0315869	0.511828	2.1058e-07	2.10579e-07	1	0	0	1	1	0
AAAATAATTTCAAGG	139	890	15	86.09	393847642	150	226043409	13350	6.40288	1.61459	10.338	3.9373	0.15507	0.0590595	0.640288	3.93732e-07	3.9373e-07	1	0	0	1	1	0
AAAATAC	2	8	7	86.09	393847642	150	226043409	56	4	0.0232315	0.092926	0.0353914	0.000650482	0.00024774	0.186667	1.65161e-09	1.6516e-09	1	0	0	1	0	0
AAAATACATTAAATACATT	216	1074	19	86.09	393847642	150	226043409	20406	4.97222	2.509	12.4753	4.7513	0.237031	0.0902747	0.629815	6.01834e-07	6.01831e-07	1	0	0	1	1	0
AAAATACCTAT	48	238	11	86.09	393847642	150	226043409	2618	4.95833	0.557556	2.76455	1.0529	0.03041	0.0115818	0.363611	7.72127e-08	7.72123e-08	1	0	0	1	0	0
AAAATACTAAAATTTAATATTT	1	4	22	86.09	393847642	150	226043409	88	4	0.0116158	0.046463	0.0176957	0.00102219	0.000389306	0.586667	2.59538e-09	2.59537e-09	1	0	0	1	1	0
AAAATACTAT	85	608	10	86.09	393847642	150	226043409	6080	7.15294	0.987339	7.06238	2.68975	0.0706238	0.0268975	0.476863	1.79317e-07	1.79317e-07	1	0	0	1	0	0
AAAATAGTG	89	771	9	86.09	393847642	150	226043409	6939	8.66292	1.0338	8.95574	3.41085	0.0806017	0.0306976	0.519775	2.04652e-07	2.04651e-07	1	0	0	1	1	0
AAAATAGTGAAAATTG	117	828	16	86.09	393847642	150	226043409	13248	7.07692	1.35904	9.61784	3.66301	0.153885	0.0586082	0.754872	3.90723e-07	3.90721e-07	1	0	0	1	1	0
AAAATAGTGAAAATTGAAAATATTG	68	274	25	86.09	393847642	150	226043409	6850	4.02941	0.789871	3.18272	1.21216	0.0795679	0.0303039	0.671569	2.02027e-07	2.02026e-07	1	0	0	1	1	0
AAAATAT	4	33	7	86.09	393847642	150	226043409	231	8.25	0.046463	0.38332	0.14599	0.00268324	0.00102193	0.385	6.81288e-09	6.81285e-09	1	0	0	1	0	0
AAAATATAAG	37	151	10	86.09	393847642	150	226043409	1510	4.08108	0.429783	1.75398	0.668013	0.0175398	0.00668013	0.272072	4.45344e-08	4.45342e-08	1	0	0	1	0	0
AAAATATACCATTTAAAATTG	9	38	21	86.09	393847642	150	226043409	798	4.22222	0.104542	0.441399	0.168109	0.00926937	0.0035303	0.591111	2.35354e-08	2.35353e-08	1	0	0	1	1	0
AAAATATACTGAAATACTC	66	350	19	86.09	393847642	150	226043409	6650	5.30303	0.76664	4.06551	1.54838	0.0772447	0.0294191	0.671717	1.96128e-07	1.96128e-07	1	0	0	1	1	0
AAAATATAT	4	16	9	86.09	393847642	150	226043409	144	4	0.046463	0.185852	0.0707829	0.00167267	0.000637046	0.24	4.24699e-09	4.24697e-09	1	0	0	1	0	0
AAAATATATAAAATGTAT	2	11	18	86.09	393847642	150	226043409	198	5.5	0.0232315	0.127773	0.0486632	0.00229992	0.000875938	0.66	5.83962e-09	5.83959e-09	1	0	0	1	1	0
AAAATATCAG	4484	19421	10	86.09	393847642	150	226043409	194210	4.33118	52.085	225.589	85.9171	2.25589	0.859171	0.288745	5.72784e-06	5.72781e-06	1	0	0	1	0	0
AAAATATTAC	98	740	10	86.09	393847642	150	226043409	7400	7.55102	1.13834	8.59566	3.27371	0.0859566	0.0327371	0.503401	2.18248e-07	2.18247e-07	1	0	0	1	1	0
AAAATATTGG	23	98	10	86.09	393847642	150	226043409	980	4.26087	0.267162	1.13834	0.433545	0.0113834	0.00433545	0.284058	2.89031e-08	2.8903e-08	1	0	0	1	0	0
AAAATATTTGG	73	300	11	86.09	393847642	150	226043409	3300	4.10959	0.84795	3.48473	1.32718	0.038332	0.014599	0.30137	9.73269e-08	9.73264e-08	1	0	0	1	0	0
AAAATC	34	136	6	86.09	393847642	150	226043409	816	4	0.394936	1.57974	0.601654	0.00947845	0.00360993	0.16	2.40663e-08	2.40662e-08	1	0	0	1	0	0
AAAATCAACGAAACATTG	237	977	18	86.09	393847642	150	226043409	17586	4.12236	2.75293	11.3486	4.32218	0.204275	0.0777992	0.494684	5.18664e-07	5.18661e-07	1	0	0	1	0	0
AAAATCAACTAAACATTG	96	506	18	86.09	393847642	150	226043409	9108	5.27083	1.11511	5.87757	2.23851	0.105796	0.0402931	0.6325	2.68622e-07	2.68621e-07	1	0	0	1	1	0
AAAATCACGTGAT	72	290	13	86.09	393847642	150	226043409	3770	4.02778	0.836334	3.36857	1.28294	0.0437914	0.0166782	0.349074	1.11189e-07	1.11188e-07	1	0	0	1	0	0
AAAATCACTATTCTAGT	133	581	17	86.09	393847642	150	226043409	9877	4.36842	1.54489	6.74875	2.5703	0.114729	0.0436951	0.495088	2.91302e-07	2.91301e-07	1	0	0	1	0	0
AAAATCCAGTTGGAAATCATCAG	19	80	23	86.09	393847642	150	226043409	1840	4.21053	0.220699	0.92926	0.353914	0.021373	0.00814003	0.645614	5.42671e-08	5.42669e-08	1	0	0	1	1	0
AAAATCCCAATAACCC	292	1573	16	86.09	393847642	150	226043409	25168	5.38699	3.3918	18.2716	6.95884	0.292345	0.111341	0.574612	7.4228e-07	7.42276e-07	1	0	0	1	1	0
AAAATCCCGTATATTC	77	317	16	86.09	393847642	150	226043409	5072	4.11688	0.894413	3.68219	1.40239	0.0589151	0.0224382	0.439134	1.49589e-07	1.49588e-07	1	0	0	1	0	0
AAAATCG	46	184	7	86.09	393847642	150	226043409	1288	4	0.534325	2.1373	0.814003	0.0149611	0.00569802	0.186667	3.7987e-08	3.79868e-08	1	0	0	1	0	0
AAAATCGAGTCTCGAG	53	340	16	86.09	393847642	150	226043409	5440	6.41509	0.615635	3.94936	1.50414	0.0631897	0.0240662	0.684277	1.60442e-07	1.60441e-07	1	0	0	1	1	0
AAAATCGCAAAGTAGC	29	118	16	86.09	393847642	150	226043409	1888	4.06897	0.336857	1.37066	0.522024	0.0219305	0.00835238	0.434023	5.56828e-08	5.56825e-08	1	0	0	1	0	0
AAAATCGG	152	830	8	86.09	393847642	150	226043409	6640	5.46053	1.76559	9.64107	3.67186	0.0771286	0.0293749	0.291228	1.95834e-07	1.95833e-07	1	0	0	1	0	0
AAAATCGGCG	71	298	10	86.09	393847642	150	226043409	2980	4.19718	0.824718	3.46149	1.31833	0.0346149	0.0131833	0.279812	8.78892e-08	8.78887e-08	1	0	0	1	0	0
AAAATCGGT	81	440	9	86.09	393847642	150	226043409	3960	5.4321	0.940876	5.11093	1.94653	0.0459984	0.0175188	0.325926	1.16792e-07	1.16792e-07	1	0	0	1	0	0
AAAATCT	19	76	7	86.09	393847642	150	226043409	532	4	0.220699	0.882797	0.336219	0.00617958	0.00235353	0.186667	1.56903e-08	1.56902e-08	1	0	0	1	0	0
AAAATCTCTG	34	174	10	86.09	393847642	150	226043409	1740	5.11765	0.394936	2.02114	0.769764	0.0202114	0.00769764	0.341176	5.13178e-08	5.13176e-08	1	0	0	1	0	0
AAAATCTGGAAACACG	1	4	16	86.09	393847642	150	226043409	64	4	0.0116158	0.046463	0.0176957	0.000743408	0.000283131	0.426667	1.88755e-09	1.88754e-09	1	0	0	1	0	0
AAAATCTGT	93	419	9	86.09	393847642	150	226043409	3771	4.50538	1.08026	4.867	1.85363	0.043803	0.0166826	0.270323	1.11218e-07	1.11218e-07	1	0	0	1	0	0
AAAATCTTTG	67	330	10	86.09	393847642	150	226043409	3300	4.92537	0.778255	3.8332	1.4599	0.038332	0.014599	0.328358	9.73269e-08	9.73264e-08	1	0	0	1	0	0
AAAATG	294	1280	6	86.09	393847642	150	226043409	7680	4.35374	3.41503	14.8682	5.66263	0.089209	0.0339758	0.17415	2.26506e-07	2.26505e-07	1	0	0	1	0	0
AAAATGAAAGTAATTTAT	16	74	18	86.09	393847642	150	226043409	1332	4.625	0.185852	0.859566	0.327371	0.0154722	0.00589267	0.555	3.92847e-08	3.92845e-08	1	0	0	1	1	0
AAAATGAACATTGAACGTTG	142	712	20	86.09	393847642	150	226043409	14240	5.01408	1.64944	8.27041	3.14984	0.165408	0.0629967	0.668545	4.1998e-07	4.19978e-07	1	0	0	1	1	0
AAAATGAG	190	813	8	86.09	393847642	150	226043409	6504	4.27895	2.20699	9.44361	3.59665	0.0755488	0.0287732	0.228211	1.91823e-07	1.91822e-07	1	0	0	1	0	0
AAAATGATAATG	4	20	12	86.09	393847642	150	226043409	240	5	0.046463	0.232315	0.0884786	0.00278778	0.00106174	0.4	7.07832e-09	7.07829e-09	1	0	0	1	0	0
AAAATGCAG	94	459	9	86.09	393847642	150	226043409	4131	4.88298	1.09188	5.33163	2.03058	0.0479847	0.0182753	0.292979	1.21836e-07	1.21835e-07	1	0	0	1	0	0
AAAATGCT	3	12	8	86.09	393847642	150	226043409	96	4	0.0348473	0.139389	0.0530871	0.00111511	0.000424697	0.213333	2.83133e-09	2.83131e-09	1	0	0	1	0	0
AAAATGG	121	567	7	86.09	393847642	150	226043409	3969	4.68595	1.40551	6.58613	2.50837	0.0461029	0.0175586	0.218678	1.17058e-07	1.17057e-07	1	0	0	1	0	0
AAAATGGAAATG	63	276	12	86.09	393847642	150	226043409	3312	4.38095	0.731792	3.20595	1.221	0.0384714	0.0146521	0.350476	9.76808e-08	9.76804e-08	1	0	0	1	0	0
AAAATGGAG	61	279	9	86.09	393847642	150	226043409	2511	4.57377	0.708561	3.24079	1.23428	0.0291672	0.0111085	0.274426	7.40569e-08	7.40566e-08	1	0	0	1	0	0
AAAATGGGG	29	130	9	86.09	393847642	150	226043409	1170	4.48276	0.336857	1.51005	0.575111	0.0135904	0.005176	0.268966	3.45068e-08	3.45066e-08	1	0	0	1	0	0
AAAATGT	297	1655	7	86.09	393847642	150	226043409	11585	5.57239	3.44988	19.2241	7.3216	0.134568	0.0512512	0.260045	3.41676e-07	3.41675e-07	1	0	0	1	0	0
AAAATGTAGATTACAGTATTGT	63	261	22	86.09	393847642	150	226043409	5742	4.14286	0.731792	3.03171	1.15465	0.0666976	0.0254022	0.607619	1.69349e-07	1.69348e-07	1	0	0	1	1	0
AAAATGTGAGTACGAAAGCT	205	894	20	86.09	393847642	150	226043409	17880	4.36098	2.38123	10.3845	3.95499	0.20769	0.0790999	0.581463	5.27335e-07	5.27332e-07	1	0	0	1	1	0
AAAATGTGT	21	87	9	86.09	393847642	150	226043409	783	4.14286	0.243931	1.01057	0.384882	0.00909513	0.00346394	0.248571	2.3093e-08	2.30929e-08	1	0	0	1	0	0
AAAATGTGTCTCCGGAGAAG	87	352	20	86.09	393847642	150	226043409	7040	4.04598	1.01057	4.08874	1.55722	0.0817749	0.0311445	0.539464	2.07631e-07	2.0763e-07	1	0	0	1	1	0
AAAATGTTGACAGACATACGTGAG	165	740	24	86.09	393847642	150	226043409	17760	4.48485	1.9166	8.59566	3.27371	0.206296	0.078569	0.717576	5.23796e-07	5.23793e-07	1	0	0	1	1	0
AAAATT	923	4017	6	86.09	393847642	150	226043409	24102	4.35211	10.7213	46.6605	17.7709	0.279963	0.106626	0.174085	7.1084e-07	7.10837e-07	1	0	0	1	0	0
AAAATTAATTGAATTAAT	84	351	18	86.09	393847642	150	226043409	6318	4.17857	0.975723	4.07713	1.5528	0.0733883	0.0279504	0.501429	1.86337e-07	1.86336e-07	1	0	0	1	1	0
AAAATTACC	1	4	9	86.09	393847642	150	226043409	36	4	0.0116158	0.046463	0.0176957	0.000418167	0.000159261	0.24	1.06175e-09	1.06174e-09	1	0	0	1	0	0
AAAATTACCTAAT	1	5	13	86.09	393847642	150	226043409	65	5	0.0116158	0.0580788	0.0221196	0.000755024	0.000287555	0.433333	1.91705e-09	1.91704e-09	1	0	0	1	0	0
AAAATTC	7	32	7	86.09	393847642	150	226043409	224	4.57143	0.0813103	0.371704	0.141566	0.00260193	0.00099096	0.213333	6.60643e-09	6.6064e-09	1	0	0	1	0	0
AAAATTCCT	16	130	9	86.09	393847642	150	226043409	1170	8.125	0.185852	1.51005	0.575111	0.0135904	0.005176	0.4875	3.45068e-08	3.45066e-08	1	0	0	1	0	0
AAAATTCT	74	528	8	86.09	393847642	150	226043409	4224	7.13514	0.859566	6.13312	2.33583	0.0490649	0.0186867	0.380541	1.24578e-07	1.24578e-07	1	0	0	1	0	0
AAAATTCTCGGAATTCTG	6	28	18	86.09	393847642	150	226043409	504	4.66667	0.0696945	0.325241	0.12387	0.00585434	0.00222966	0.56	1.48645e-08	1.48644e-08	1	0	0	1	1	0
AAAATTG	114	618	7	86.09	393847642	150	226043409	4326	5.42105	1.3242	7.17853	2.73399	0.0502497	0.0191379	0.252982	1.27587e-07	1.27586e-07	1	0	0	1	0	0
AAAATTGGAAATTCG	573	3911	15	86.09	393847642	150	226043409	58665	6.82548	6.65583	45.4292	17.302	0.681438	0.25953	0.682548	1.73021e-06	1.7302e-06	1	0	0	1	1	0
AAAATTGTT	23	126	9	86.09	393847642	150	226043409	1134	5.47826	0.267162	1.46358	0.557415	0.0131723	0.00501674	0.328696	3.34451e-08	3.34449e-08	1	0	0	1	0	0
AAAATTT	76	304	7	86.09	393847642	150	226043409	2128	4	0.882797	3.53119	1.34487	0.0247183	0.00941412	0.186667	6.27611e-08	6.27608e-08	1	0	0	1	0	0
AAAATTTATGAGAAATG	65	309	17	86.09	393847642	150	226043409	5253	4.75385	0.755024	3.58927	1.36699	0.0610175	0.0232389	0.538769	1.54927e-07	1.54926e-07	1	0	0	1	1	0
AAAATTTCAAATTTTC	28	130	16	86.09	393847642	150	226043409	2080	4.64286	0.325241	1.51005	0.575111	0.0241608	0.00920177	0.495238	6.13455e-08	6.13451e-08	1	0	0	1	0	0
AAAATTTGAAACTTGC	37	148	16	86.09	393847642	150	226043409	2368	4	0.429783	1.71913	0.654741	0.0275061	0.0104759	0.426667	6.98394e-08	6.98391e-08	1	0	0	1	0	0
AAAATTTGAAATTTGC	122	825	16	86.09	393847642	150	226043409	13200	6.7623	1.41712	9.58299	3.64974	0.153328	0.0583959	0.721311	3.89308e-07	3.89306e-07	1	0	0	1	1	0
AAAATTTTAGTTGGATTTAAT	11	45	21	86.09	393847642	150	226043409	945	4.09091	0.127773	0.522709	0.199077	0.0109769	0.00418061	0.572727	2.78709e-08	2.78708e-08	1	0	0	1	1	0
AAAC	2114	56121	4	86.09	393847642	150	226043409	224484	26.5473	24.5557	651.888	248.275	2.60755	0.993101	0.707928	6.62071e-06	6.62068e-06	1	0	0	0	1	0
AAACAAATTTCAATTATTT	103	426	19	86.09	393847642	150	226043409	8094	4.13592	1.19642	4.94831	1.88459	0.0940179	0.0358073	0.523883	2.38716e-07	2.38715e-07	1	0	0	1	1	0
AAACAACTTC	161	707	10	86.09	393847642	150	226043409	7070	4.3913	1.87014	8.21234	3.12772	0.0821234	0.0312772	0.292754	2.08516e-07	2.08515e-07	1	0	0	1	0	0
AAACAAG	38	152	7	86.09	393847642	150	226043409	1064	4	0.441399	1.76559	0.672437	0.0123592	0.00470706	0.186667	3.13806e-08	3.13804e-08	1	0	0	1	0	0
AAACAAGCTAAC	22	96	12	86.09	393847642	150	226043409	1152	4.36364	0.255547	1.11511	0.424697	0.0133813	0.00509637	0.349091	3.39759e-08	3.39758e-08	1	0	0	1	0	0
AAACAAGTTC	4669	21471	10	86.09	393847642	150	226043409	214710	4.59863	54.2339	249.402	94.9862	2.49402	0.949862	0.306575	6.33244e-06	6.33241e-06	1	0	0	1	0	0
AAACAAGTTCAAACAAGTTT	195	808	20	86.09	393847642	150	226043409	16160	4.14359	2.26507	9.38553	3.57453	0.187711	0.0714907	0.552479	4.76607e-07	4.76605e-07	1	0	0	1	1	0
AAACAAGTTT	4	21	10	86.09	393847642	150	226043409	210	5.25	0.046463	0.243931	0.0929025	0.00243931	0.000929025	0.35	6.19353e-09	6.1935e-09	1	0	0	1	0	0
AAACAAGTTTACACAAGTTC	302	1674	20	86.09	393847642	150	226043409	33480	5.54305	3.50796	19.4448	7.40566	0.388895	0.148113	0.739073	9.87426e-07	9.87421e-07	1	0	0	1	1	0
AAACAAGTTTC	1	6	11	86.09	393847642	150	226043409	66	6	0.0116158	0.0696945	0.0265436	0.00076664	0.000291979	0.44	1.94654e-09	1.94653e-09	1	0	0	1	0	0
AAACAATC	1	7	8	86.09	393847642	150	226043409	56	7	0.0116158	0.0813103	0.0309675	0.000650482	0.00024774	0.373333	1.65161e-09	1.6516e-09	1	0	0	1	0	0
AAACAATGGT	84	439	10	86.09	393847642	150	226043409	4390	5.22619	0.975723	5.09931	1.9421	0.0509931	0.019421	0.348413	1.29474e-07	1.29474e-07	1	0	0	1	0	0
AAACAATTATTACAATAATT	5	22	20	86.09	393847642	150	226043409	440	4.4	0.0580788	0.255547	0.0973264	0.00511093	0.00194653	0.586667	1.29769e-08	1.29769e-08	1	0	0	1	1	0
AAACAATTTACGTATTATT	58	237	19	86.09	393847642	150	226043409	4503	4.08621	0.673714	2.75293	1.04847	0.0523057	0.019921	0.517586	1.32807e-07	1.32806e-07	1	0	0	1	1	0
AAACAC	594	9651	6	86.09	393847642	150	226043409	57906	16.2475	6.89976	112.104	42.6953	0.672622	0.256172	0.649899	1.70782e-06	1.70781e-06	1	0	0	1	1	0
AAACACAC	257	2147	8	86.09	393847642	150	226043409	17176	8.35409	2.98525	24.939	9.49818	0.199512	0.0759854	0.445551	5.06572e-07	5.06569e-07	1	0	0	1	0	0
AAACACATTTAATTAATTT	90	376	19	86.09	393847642	150	226043409	7144	4.17778	1.04542	4.36752	1.6634	0.0829829	0.0316045	0.529185	2.10698e-07	2.10697e-07	1	0	0	1	1	0
AAACACTGAACCCAG	38	168	15	86.09	393847642	150	226043409	2520	4.42105	0.441399	1.95145	0.74322	0.0292717	0.0111483	0.442105	7.43224e-08	7.4322e-08	1	0	0	1	0	0
AAACACTGAAGACATTG	30	150	17	86.09	393847642	150	226043409	2550	5	0.348473	1.74236	0.663589	0.0296202	0.011281	0.566667	7.52072e-08	7.52068e-08	1	0	0	1	1	0
AAACAG	71	284	6	86.09	393847642	150	226043409	1704	4	0.824718	3.29887	1.2564	0.0197932	0.00753838	0.16	5.02561e-08	5.02558e-08	1	0	0	1	0	0
AAACAGAC	44	274	8	86.09	393847642	150	226043409	2192	6.22727	0.511093	3.18272	1.21216	0.0254617	0.00969725	0.332121	6.46487e-08	6.46483e-08	1	0	0	1	0	0
AAACAGTCAGACAGTCAGACAGTG	45	185	24	86.09	393847642	150	226043409	4440	4.11111	0.522709	2.14891	0.818427	0.0515739	0.0196422	0.657778	1.30949e-07	1.30948e-07	1	0	0	1	1	0
AAACAGTGGAAATAAGGG	193	1052	18	86.09	393847642	150	226043409	18936	5.45078	2.24184	12.2198	4.65397	0.219956	0.0837715	0.654093	5.5848e-07	5.58477e-07	1	0	0	1	1	0
AAACAT	116	464	6	86.09	393847642	150	226043409	2784	4	1.34743	5.38971	2.0527	0.0323383	0.0123162	0.16	8.21085e-08	8.21081e-08	1	0	0	1	0	0
AAACATACAG	76	517	10	86.09	393847642	150	226043409	5170	6.80263	0.882797	6.00534	2.28717	0.0600534	0.0228717	0.453509	1.52479e-07	1.52478e-07	1	0	0	1	0	0
AAACATC	1	4	7	86.09	393847642	150	226043409	28	4	0.0116158	0.046463	0.0176957	0.000325241	0.00012387	0.186667	8.25804e-10	8.258e-10	1	0	0	1	0	0
AAACATTGAAGACATTG	580	3754	17	86.09	393847642	150	226043409	63818	6.47241	6.73714	43.6055	16.6074	0.741294	0.282326	0.73354	1.88218e-06	1.88218e-06	1	0	0	1	1	0
AAACATTTG	75	324	9	86.09	393847642	150	226043409	2916	4.32	0.871181	3.7635	1.43335	0.0338715	0.0129002	0.2592	8.60016e-08	8.60012e-08	1	0	0	1	0	0
AAACCAAGAAACCCG	1820	9008	15	86.09	393847642	150	226043409	135120	4.94945	21.1407	104.635	39.8508	1.56952	0.597761	0.494945	3.9851e-06	3.98508e-06	1	0	0	1	0	0
AAACCAAGAGACCCG	8	35	15	86.09	393847642	150	226043409	525	4.375	0.092926	0.406551	0.154838	0.00609827	0.00232256	0.4375	1.54838e-08	1.54838e-08	1	0	0	1	0	0
AAACCAATAACCCAAT	394	2032	16	86.09	393847642	150	226043409	32512	5.15736	4.57661	23.6032	8.98942	0.377651	0.143831	0.550118	9.58877e-07	9.58872e-07	1	0	0	1	1	0
AAACCAT	58	233	7	86.09	393847642	150	226043409	1631	4.01724	0.673714	2.70647	1.03078	0.0189453	0.00721543	0.187471	4.81031e-08	4.81029e-08	1	0	0	1	0	0
AAACCATAGACCCAT	51	223	15	86.09	393847642	150	226043409	3345	4.37255	0.592403	2.59031	0.986536	0.0388547	0.014798	0.437255	9.86541e-08	9.86536e-08	1	0	0	1	0	0
AAACCC	1	4	6	86.09	393847642	150	226043409	24	4	0.0116158	0.046463	0.0176957	0.000278778	0.000106174	0.16	7.07832e-10	7.07829e-10	1	0	0	1	0	0
AAACCCAAATACCTG	112	793	15	86.09	393847642	150	226043409	11895	7.08036	1.30096	9.21129	3.50818	0.138169	0.0526226	0.708036	3.50819e-07	3.50818e-07	1	0	0	1	1	0
AAACCCAAATCCCTG	188	832	15	86.09	393847642	150	226043409	12480	4.42553	2.18376	9.6643	3.68071	0.144965	0.0552106	0.442553	3.68073e-07	3.68071e-07	1	0	0	1	0	0
AAACCCAATACCCAG	597	3294	15	86.09	393847642	150	226043409	49410	5.51759	6.9346	38.2623	14.5724	0.573934	0.218586	0.551759	1.45725e-06	1.45724e-06	1	0	0	1	1	0
AAACCCAGAAACCCC	418	1920	15	86.09	393847642	150	226043409	28800	4.5933	4.85538	22.3022	8.49394	0.334534	0.127409	0.45933	8.49399e-07	8.49394e-07	1	0	0	1	0	0
AAACCCAGAAACCCT	33337	187611	15	86.09	393847642	150	226043409	2814165	5.62771	387.234	2179.24	829.978	32.6886	12.4497	0.562771	8.29982e-05	8.29978e-05	1	1	1	1	1	1
AAACCCAGAAACTTG	361	2805	15	86.09	393847642	150	226043409	42075	7.77008	4.19329	32.5822	12.4091	0.488733	0.186137	0.777008	1.24092e-06	1.24091e-06	1	0	0	1	1	0
AAACCCAGAAGCCCT	197	911	15	86.09	393847642	150	226043409	13665	4.62437	2.2883	10.5819	4.0302	0.158729	0.060453	0.462437	4.03022e-07	4.0302e-07	1	0	0	1	0	0
AAACCCAGAGAAACCCT	59	344	17	86.09	393847642	150	226043409	5848	5.83051	0.685329	3.99582	1.52183	0.0679289	0.0258711	0.660791	1.72475e-07	1.72474e-07	1	0	0	1	1	0
AAACCCATAAACCCC	934	4667	15	86.09	393847642	150	226043409	70005	4.99679	10.8491	54.2107	20.6465	0.813161	0.309697	0.499679	2.06466e-06	2.06465e-06	1	0	0	1	0	0
AAACCCATAAACCTAT	1260	8582	16	86.09	393847642	150	226043409	137312	6.81111	14.6358	99.6864	37.9662	1.59498	0.607459	0.726519	4.04974e-06	4.04972e-06	1	0	0	1	1	0
AAACCCC	3	12	7	86.09	393847642	150	226043409	84	4	0.0348473	0.139389	0.0530871	0.000975723	0.00037161	0.186667	2.47741e-09	2.4774e-09	1	0	0	1	0	0
AAACCCCAAACCCGT	16	77	15	86.09	393847642	150	226043409	1155	4.8125	0.185852	0.894413	0.340643	0.0134162	0.00510964	0.48125	3.40644e-08	3.40643e-08	1	0	0	1	0	0
AAACCCCGAACCCAG	183	824	15	86.09	393847642	150	226043409	12360	4.50273	2.12568	9.57138	3.64532	0.143571	0.0546798	0.450273	3.64534e-07	3.64532e-07	1	0	0	1	0	0
AAACCCG	148	628	7	86.09	393847642	150	226043409	4396	4.24324	1.71913	7.29469	2.77823	0.0510628	0.0194476	0.198018	1.29651e-07	1.29651e-07	1	0	0	1	0	0
AAACCCGC	23	131	8	86.09	393847642	150	226043409	1048	5.69565	0.267162	1.52166	0.579535	0.0121733	0.00463628	0.303768	3.09087e-08	3.09085e-08	1	0	0	1	0	0
AAACCCGGAGACCCT	24	152	15	86.09	393847642	150	226043409	2280	6.33333	0.278778	1.76559	0.672437	0.0264839	0.0100866	0.633333	6.72441e-08	6.72437e-08	1	0	0	1	1	0
AAACCCGT	322	1555	8	86.09	393847642	150	226043409	12440	4.82919	3.74027	18.0625	6.87921	0.1445	0.0550337	0.257557	3.66893e-07	3.66891e-07	1	0	0	1	0	0
AAACCCT	1791	7380	7	86.09	393847642	150	226043409	51660	4.1206	20.8038	85.7242	32.6486	0.60007	0.22854	0.192295	1.52361e-06	1.5236e-06	1	0	0	1	0	0
AAACCCTAAACCCTC	21016	124010	15	86.09	393847642	150	226043409	1860150	5.90074	244.117	1440.47	548.611	21.607	8.22917	0.590074	5.48614e-05	5.48611e-05	1	1	1	1	1	1
AAACCCTAAACCCTG	2057	9633	15	86.09	393847642	150	226043409	144495	4.68303	23.8936	111.895	42.6157	1.67842	0.639236	0.468303	4.26159e-06	4.26157e-06	1	0	0	1	0	0
AAACCCTAAACCCTT	384913	1804028	15	86.09	393847642	150	226043409	27060420	4.68685	4471.05	20955.1	7980.89	314.327	119.713	0.468685	0.000798093	0.000798089	1	1	1	1	0	0
AAACCCTAAACCTAG	467	2677	15	86.09	393847642	150	226043409	40155	5.73233	5.42456	31.0954	11.8429	0.46643	0.177643	0.573233	1.18429e-06	1.18429e-06	1	0	0	1	1	0
AAACCCTAAACCTAT	1112	5659	15	86.09	393847642	150	226043409	84885	5.08903	12.9167	65.7335	25.035	0.986003	0.375525	0.508903	2.50351e-06	2.5035e-06	1	0	0	1	1	0
AAACCCTAAGCCCTC	16	65	15	86.09	393847642	150	226043409	975	4.0625	0.185852	0.755024	0.287555	0.0113254	0.00431333	0.40625	2.87557e-08	2.87555e-08	1	0	0	1	0	0
AAACCCTAATACCTC	445	2604	15	86.09	393847642	150	226043409	39060	5.85169	5.16901	30.2474	11.5199	0.453711	0.172799	0.585169	1.152e-06	1.15199e-06	1	0	0	1	1	0
AAACCCTACAACCCTT	698	4609	16	86.09	393847642	150	226043409	73744	6.60315	8.10779	53.537	20.3899	0.856592	0.326238	0.704336	2.17493e-06	2.17492e-06	1	0	0	1	1	0
AAACCCTAGACCCAG	484	2641	15	86.09	393847642	150	226043409	39615	5.45661	5.62202	30.6772	11.6836	0.460158	0.175254	0.545661	1.16837e-06	1.16836e-06	1	0	0	1	1	0
AAACCCTAGACCCTC	585	3274	15	86.09	393847642	150	226043409	49110	5.59658	6.79521	38.03	14.4839	0.57045	0.217259	0.559658	1.4484e-06	1.44839e-06	1	0	0	1	1	0
AAACCCTCAACCCGG	59	259	15	86.09	393847642	150	226043409	3885	4.38983	0.685329	3.00848	1.1458	0.0451272	0.017187	0.438983	1.1458e-07	1.1458e-07	1	0	0	1	0	0
AAACCCTCGCACCCT	2	8	15	86.09	393847642	150	226043409	120	4	0.0232315	0.092926	0.0353914	0.00139389	0.000530871	0.4	3.53916e-09	3.53914e-09	1	0	0	1	0	0
AAACCCTGAACCCAG	747	4183	15	86.09	393847642	150	226043409	62745	5.59973	8.67697	48.5887	18.5053	0.72883	0.277579	0.559973	1.85054e-06	1.85053e-06	1	0	0	1	1	0
AAACCCTTAAACCTC	424	3123	15	86.09	393847642	150	226043409	46845	7.36557	4.92508	36.276	13.8159	0.54414	0.207239	0.736557	1.3816e-06	1.38159e-06	1	0	0	1	1	0
AAACCCTTATCCCTT	140	829	15	86.09	393847642	150	226043409	12435	5.92143	1.62621	9.62946	3.66744	0.144442	0.0550116	0.592143	3.66746e-07	3.66744e-07	1	0	0	1	1	0
AAACCCTTGAACCCT	40545	171502	15	86.09	393847642	150	226043409	2572530	4.22992	470.961	1992.12	758.713	29.8819	11.3807	0.422992	7.58716e-05	7.58713e-05	1	1	1	1	0	0
AAACCGATAATCCAAT	2	8	16	86.09	393847642	150	226043409	128	4	0.0232315	0.092926	0.0353914	0.00148682	0.000566263	0.426667	3.7751e-09	3.77509e-09	1	0	0	1	0	0
AAACCT	220	971	6	86.09	393847642	150	226043409	5826	4.41364	2.55547	11.2789	4.29564	0.0676734	0.0257738	0.176545	1.71826e-07	1.71825e-07	1	0	0	1	0	0
AAACCTG	1	5	7	86.09	393847642	150	226043409	35	5	0.0116158	0.0580788	0.0221196	0.000406551	0.000154838	0.233333	1.03226e-09	1.03225e-09	1	0	0	1	0	0
AAACCTGCCTGCCATTCCCC	1	4	20	86.09	393847642	150	226043409	80	4	0.0116158	0.046463	0.0176957	0.00092926	0.000353914	0.533333	2.35944e-09	2.35943e-09	1	0	0	1	1	0
AAACCTT	45	182	7	86.09	393847642	150	226043409	1274	4.04444	0.522709	2.11407	0.805155	0.0147985	0.00563609	0.188741	3.75741e-08	3.75739e-08	1	0	0	1	0	0
AAACGAAT	1	8	8	86.09	393847642	150	226043409	64	8	0.0116158	0.092926	0.0353914	0.000743408	0.000283131	0.426667	1.88755e-09	1.88754e-09	1	0	0	1	0	0
AAACGAATG	39	429	9	86.09	393847642	150	226043409	3861	11	0.453014	4.98316	1.89787	0.0448484	0.0170808	0.66	1.13872e-07	1.13872e-07	1	0	0	1	1	0
AAACGAGTGAATAATC	62	250	16	86.09	393847642	150	226043409	4000	4.03226	0.720177	2.90394	1.10598	0.046463	0.0176957	0.430108	1.17972e-07	1.17971e-07	1	0	0	1	0	0
AAACGAGTTC	33	132	10	86.09	393847642	150	226043409	1320	4	0.38332	1.53328	0.583959	0.0153328	0.00583959	0.266667	3.89308e-08	3.89306e-08	1	0	0	1	0	0
AAACGAT	3	12	7	86.09	393847642	150	226043409	84	4	0.0348473	0.139389	0.0530871	0.000975723	0.00037161	0.186667	2.47741e-09	2.4774e-09	1	0	0	1	0	0
AAACGATAACACGAT	3006	12719	15	86.09	393847642	150	226043409	190785	4.2312	34.9169	147.741	56.268	2.21611	0.844019	0.42312	5.62682e-06	5.6268e-06	1	0	0	1	0	0
AAACGATG	134	751	8	86.09	393847642	150	226043409	6008	5.60448	1.55651	8.72343	3.32237	0.0697874	0.026579	0.298905	1.77194e-07	1.77193e-07	1	0	0	1	0	0
AAACGC	72	288	6	86.09	393847642	150	226043409	1728	4	0.836334	3.34534	1.27409	0.020072	0.00764455	0.16	5.09639e-08	5.09637e-08	1	0	0	1	0	0
AAACGCG	16	79	7	86.09	393847642	150	226043409	553	4.9375	0.185852	0.917644	0.34949	0.00642351	0.00244643	0.230417	1.63096e-08	1.63096e-08	1	0	0	1	0	0
AAACGCTGGC	51	218	10	86.09	393847642	150	226043409	2180	4.27451	0.592403	2.53223	0.964417	0.0253223	0.00964417	0.284967	6.42948e-08	6.42944e-08	1	0	0	1	0	0
AAACGG	30	120	6	86.09	393847642	150	226043409	720	4	0.348473	1.39389	0.530871	0.00836334	0.00318523	0.16	2.1235e-08	2.12349e-08	1	0	0	1	0	0
AAACGGC	27	108	7	86.09	393847642	150	226043409	756	4	0.313625	1.2545	0.477784	0.00878151	0.00334449	0.186667	2.22967e-08	2.22966e-08	1	0	0	1	0	0
AAACGT	7	38	6	86.09	393847642	150	226043409	228	5.42857	0.0813103	0.441399	0.168109	0.00264839	0.00100866	0.217143	6.72441e-09	6.72437e-09	1	0	0	1	0	0
AAACGTTGAACGCTGAAAT	22	94	19	86.09	393847642	150	226043409	1786	4.27273	0.255547	1.09188	0.415849	0.0207457	0.00790114	0.541212	5.26745e-08	5.26742e-08	1	0	0	1	1	0
AAACT	355	8470	5	86.09	393847642	150	226043409	42350	23.8592	4.12359	98.3854	37.4707	0.491927	0.187353	0.795305	1.24903e-06	1.24902e-06	1	0	0	1	1	0
AAACTAG	64	374	7	86.09	393847642	150	226043409	2618	5.84375	0.743408	4.34429	1.65455	0.03041	0.0115818	0.272708	7.72127e-08	7.72123e-08	1	0	0	1	0	0
AAACTAGACT	119	840	10	86.09	393847642	150	226043409	8400	7.05882	1.38227	9.75723	3.7161	0.0975723	0.037161	0.470588	2.47741e-07	2.4774e-07	1	0	0	1	0	0
AAACTCAAATCCCAG	77	565	15	86.09	393847642	150	226043409	8475	7.33766	0.894413	6.5629	2.49952	0.0984435	0.0374928	0.733766	2.49953e-07	2.49952e-07	1	0	0	1	1	0
AAACTCCAAATGCAG	168	762	15	86.09	393847642	150	226043409	11430	4.53571	1.95145	8.8512	3.37103	0.132768	0.0505655	0.453571	3.37105e-07	3.37103e-07	1	0	0	1	0	0
AAACTCGAATCCCAG	281	2158	15	86.09	393847642	150	226043409	32370	7.67972	3.26403	25.0668	9.54684	0.376002	0.143203	0.767972	9.54689e-07	9.54684e-07	1	0	0	1	1	0
AAACTGAAATGTAAATACT	32	146	19	86.09	393847642	150	226043409	2774	4.5625	0.371704	1.6959	0.645894	0.0322221	0.012272	0.577917	8.18136e-08	8.18132e-08	1	0	0	1	1	0
AAACTGTATC	3	13	10	86.09	393847642	150	226043409	130	4.33333	0.0348473	0.151005	0.0575111	0.00151005	0.000575111	0.288889	3.83409e-09	3.83407e-09	1	0	0	1	0	0
AAACTGTT	72	313	8	86.09	393847642	150	226043409	2504	4.34722	0.836334	3.63573	1.38469	0.0290858	0.0110775	0.231852	7.38505e-08	7.38501e-08	1	0	0	1	0	0
AAACTT	113	488	6	86.09	393847642	150	226043409	2928	4.31858	1.31258	5.66849	2.15888	0.0340109	0.0129533	0.172743	8.63555e-08	8.63551e-08	1	0	0	1	0	0
AAACTTAAATCTT	2	10	13	86.09	393847642	150	226043409	130	5	0.0232315	0.116158	0.0442393	0.00151005	0.000575111	0.433333	3.83409e-09	3.83407e-09	1	0	0	1	0	0
AAACTTAGT	44	203	9	86.09	393847642	150	226043409	1827	4.61364	0.511093	2.358	0.898058	0.021222	0.00808252	0.276818	5.38837e-08	5.38835e-08	1	0	0	1	0	0
AAACTTATCT	1	4	10	86.09	393847642	150	226043409	40	4	0.0116158	0.046463	0.0176957	0.00046463	0.000176957	0.266667	1.17972e-09	1.17971e-09	1	0	0	1	0	0
AAACTTCATCT	82	560	11	86.09	393847642	150	226043409	6160	6.82927	0.952492	6.50482	2.4774	0.071553	0.0272514	0.500813	1.81677e-07	1.81676e-07	1	0	0	1	1	0
AAACTTCGTCT	9	76	11	86.09	393847642	150	226043409	836	8.44444	0.104542	0.882797	0.336219	0.00971077	0.0036984	0.619259	2.46562e-08	2.4656e-08	1	0	0	1	1	0
AAACTTGCC	63	296	9	86.09	393847642	150	226043409	2664	4.69841	0.731792	3.43826	1.30948	0.0309444	0.0117853	0.281905	7.85694e-08	7.8569e-08	1	0	0	1	0	0
AAACTTGTAC	131	770	10	86.09	393847642	150	226043409	7700	5.87786	1.52166	8.94413	3.40643	0.0894413	0.0340643	0.391858	2.27096e-07	2.27095e-07	1	0	0	1	0	0
AAAG	1203	8042	4	86.09	393847642	150	226043409	32168	6.68495	13.9737	93.4139	35.5772	0.373655	0.142309	0.178265	9.48731e-07	9.48726e-07	1	0	0	0	0	0
AAAGAAAGAAG	56	310	11	86.09	393847642	150	226043409	3410	5.53571	0.650482	3.60088	1.37142	0.0396097	0.0150856	0.405952	1.00571e-07	1.00571e-07	1	0	0	1	0	0
AAAGAAAGAG	60	279	10	86.09	393847642	150	226043409	2790	4.65	0.696945	3.24079	1.23428	0.0324079	0.0123428	0.31	8.22855e-08	8.22851e-08	1	0	0	1	0	0
AAAGAAAGATAGGGAG	1	6	16	86.09	393847642	150	226043409	96	6	0.0116158	0.0696945	0.0265436	0.00111511	0.000424697	0.64	2.83133e-09	2.83131e-09	1	0	0	1	1	0
AAAGAAAGG	67	290	9	86.09	393847642	150	226043409	2610	4.32836	0.778255	3.36857	1.28294	0.0303171	0.0115465	0.259701	7.69767e-08	7.69764e-08	1	0	0	1	0	0
AAAGAAAT	1	4	8	86.09	393847642	150	226043409	32	4	0.0116158	0.046463	0.0176957	0.000371704	0.000141566	0.213333	9.43776e-10	9.43772e-10	1	0	0	1	0	0
AAAGAAATAGAAAT	549	2949	14	86.09	393847642	150	226043409	41286	5.37158	6.37705	34.2548	13.0462	0.479568	0.182646	0.501348	1.21765e-06	1.21764e-06	1	0	0	1	1	0
AAAGAAG	231	1146	7	86.09	393847642	150	226043409	8022	4.96104	2.68324	13.3117	5.06982	0.0931816	0.0354888	0.231515	2.36593e-07	2.36592e-07	1	0	0	1	0	0
AAAGAAT	33	145	7	86.09	393847642	150	226043409	1015	4.39394	0.38332	1.68428	0.64147	0.01179	0.00449029	0.205051	2.99354e-08	2.99353e-08	1	0	0	1	0	0
AAAGAATCAAGATCTTCG	335	1368	18	86.09	393847642	150	226043409	24624	4.08358	3.89128	15.8903	6.05193	0.286026	0.108935	0.49003	7.26236e-07	7.26232e-07	1	0	0	1	0	0
AAAGAATGT	33	161	9	86.09	393847642	150	226043409	1449	4.87879	0.38332	1.87014	0.712253	0.0168312	0.00641027	0.292727	4.27354e-08	4.27352e-08	1	0	0	1	0	0
AAAGAATTCAT	709	3385	11	86.09	393847642	150	226043409	37235	4.77433	8.23557	39.3193	14.975	0.432512	0.164725	0.350118	1.09817e-06	1.09817e-06	1	0	0	1	0	0
AAAGAC	2	8	6	86.09	393847642	150	226043409	48	4	0.0232315	0.092926	0.0353914	0.000557556	0.000212349	0.16	1.41566e-09	1.41566e-09	1	0	0	1	0	0
AAAGACT	23	92	7	86.09	393847642	150	226043409	644	4	0.267162	1.06865	0.407001	0.00748054	0.00284901	0.186667	1.89935e-08	1.89934e-08	1	0	0	1	0	0
AAAGAG	836	3588	6	86.09	393847642	150	226043409	21528	4.29187	9.71077	41.6773	15.8731	0.250064	0.0952383	0.171675	6.34925e-07	6.34922e-07	1	0	0	1	0	0
AAAGAGAGAGAAGAGGAGAGAG	34	155	22	86.09	393847642	150	226043409	3410	4.55882	0.394936	1.80044	0.685709	0.0396097	0.0150856	0.668627	1.00571e-07	1.00571e-07	1	0	0	1	1	0
AAAGAT	20	93	6	86.09	393847642	150	226043409	558	4.65	0.232315	1.08026	0.411425	0.00648159	0.00246855	0.186	1.64571e-08	1.6457e-08	1	0	0	1	0	0
AAAGATTATTGAAGATAT	96	389	18	86.09	393847642	150	226043409	7002	4.05208	1.11511	4.51853	1.72091	0.0813335	0.0309764	0.48625	2.0651e-07	2.06509e-07	1	0	0	1	0	0
AAAGATTTCAAATGATTTCC	23	94	20	86.09	393847642	150	226043409	1880	4.08696	0.267162	1.09188	0.415849	0.0218376	0.00831699	0.544928	5.54469e-08	5.54466e-08	1	0	0	1	1	0
AAAGATTTCC	1123	5055	10	86.09	393847642	150	226043409	50550	4.50134	13.0445	58.7176	22.363	0.587176	0.22363	0.300089	1.49087e-06	1.49086e-06	1	0	0	1	0	0
AAAGCAAATACTTTGTTCTC	217	1081	20	86.09	393847642	150	226043409	21620	4.98157	2.52062	12.5566	4.78227	0.251133	0.0956453	0.664209	6.37639e-07	6.37636e-07	1	0	0	1	1	0
AAAGCAAGGTAGATGAAATT	41	164	20	86.09	393847642	150	226043409	3280	4	0.476246	1.90498	0.725524	0.0380997	0.0145105	0.533333	9.67371e-08	9.67366e-08	1	0	0	1	1	0
AAAGCAG	28	112	7	86.09	393847642	150	226043409	784	4	0.325241	1.30096	0.49548	0.00910675	0.00346836	0.186667	2.31225e-08	2.31224e-08	1	0	0	1	0	0
AAAGCAT	38	152	7	86.09	393847642	150	226043409	1064	4	0.441399	1.76559	0.672437	0.0123592	0.00470706	0.186667	3.13806e-08	3.13804e-08	1	0	0	1	0	0
AAAGCATT	59	507	8	86.09	393847642	150	226043409	4056	8.59322	0.685329	5.88919	2.24293	0.0471135	0.0179435	0.458305	1.19624e-07	1.19623e-07	1	0	0	1	0	0
AAAGCC	31	150	6	86.09	393847642	150	226043409	900	4.83871	0.360088	1.74236	0.663589	0.0104542	0.00398154	0.193548	2.65437e-08	2.65436e-08	1	0	0	1	0	0
AAAGCG	7	30	6	86.09	393847642	150	226043409	180	4.28571	0.0813103	0.348473	0.132718	0.00209084	0.000796307	0.171429	5.30874e-09	5.30871e-09	1	0	0	1	0	0
AAAGCGACAGCGTC	115	538	14	86.09	393847642	150	226043409	7532	4.67826	1.33581	6.24927	2.38007	0.0874898	0.033321	0.436638	2.22141e-07	2.2214e-07	1	0	0	1	0	0
AAAGCGG	29	169	7	86.09	393847642	150	226043409	1183	5.82759	0.336857	1.96306	0.747644	0.0137414	0.00523351	0.271954	3.48902e-08	3.48901e-08	1	0	0	1	0	0
AAAGCT	15	137	6	86.09	393847642	150	226043409	822	9.13333	0.174236	1.59136	0.606078	0.00954815	0.00363647	0.365333	2.42433e-08	2.42431e-08	1	0	0	1	0	0
AAAGCTT	53	212	7	86.09	393847642	150	226043409	1484	4	0.615635	2.46254	0.937873	0.0172378	0.00656511	0.186667	4.37676e-08	4.37674e-08	1	0	0	1	0	0
AAAGG	12	60	5	86.09	393847642	150	226043409	300	5	0.139389	0.696945	0.265436	0.00348473	0.00132718	0.166667	8.8479e-09	8.84786e-09	1	0	0	1	0	0
AAAGGAAATCCT	75	348	12	86.09	393847642	150	226043409	4176	4.64	0.871181	4.04228	1.53953	0.0485074	0.0184743	0.3712	1.23163e-07	1.23162e-07	1	0	0	1	0	0
AAAGGAACG	58	233	9	86.09	393847642	150	226043409	2097	4.01724	0.673714	2.70647	1.03078	0.0243582	0.00927698	0.241034	6.18468e-08	6.18465e-08	1	0	0	1	0	0
AAAGGC	4	22	6	86.09	393847642	150	226043409	132	5.5	0.046463	0.255547	0.0973264	0.00153328	0.000583959	0.22	3.89308e-09	3.89306e-09	1	0	0	1	0	0
AAAGGCATCGAG	1	6	12	86.09	393847642	150	226043409	72	6	0.0116158	0.0696945	0.0265436	0.000836334	0.000318523	0.48	2.1235e-09	2.12349e-09	1	0	0	1	0	0
AAAGGCG	39	156	7	86.09	393847642	150	226043409	1092	4	0.453014	1.81206	0.690133	0.0126844	0.00483093	0.186667	3.22064e-08	3.22062e-08	1	0	0	1	0	0
AAAGGCTATATGGCTGAT	270	1173	18	86.09	393847642	150	226043409	21114	4.34444	3.13625	13.6253	5.18927	0.245255	0.0934068	0.521333	6.22715e-07	6.22712e-07	1	0	0	1	1	0
AAAGGG	48	224	6	86.09	393847642	150	226043409	1344	4.66667	0.557556	2.60193	0.99096	0.0156116	0.00594576	0.186667	3.96386e-08	3.96384e-08	1	0	0	1	0	0
AAAGGGCG	46	208	8	86.09	393847642	150	226043409	1664	4.52174	0.534325	2.41608	0.920177	0.0193286	0.00736142	0.241159	4.90764e-08	4.90761e-08	1	0	0	1	0	0
AAAGGGG	38	181	7	86.09	393847642	150	226043409	1267	4.76316	0.441399	2.10245	0.800731	0.0147172	0.00560512	0.222281	3.73676e-08	3.73675e-08	1	0	0	1	0	0
AAAGGGTCAGGGTTC	1	4	15	86.09	393847642	150	226043409	60	4	0.0116158	0.046463	0.0176957	0.000696945	0.000265436	0.4	1.76958e-09	1.76957e-09	1	0	0	1	0	0
AAAGGTG	69	389	7	86.09	393847642	150	226043409	2723	5.63768	0.801487	4.51853	1.72091	0.0316297	0.0120464	0.263092	8.03095e-08	8.03091e-08	1	0	0	1	0	0
AAAGT	97	615	5	86.09	393847642	150	226043409	3075	6.34021	1.12673	7.14369	2.72072	0.0357184	0.0136036	0.21134	9.0691e-08	9.06905e-08	1	0	0	1	0	0
AAAGTAACAG	84	499	10	86.09	393847642	150	226043409	4990	5.94048	0.975723	5.79626	2.20754	0.0579626	0.0220754	0.396032	1.4717e-07	1.47169e-07	1	0	0	1	0	0
AAAGTAAGATCTACATTCTGT	18	90	21	86.09	393847642	150	226043409	1890	5	0.209084	1.04542	0.398154	0.0219538	0.00836123	0.7	5.57418e-08	5.57415e-08	1	0	0	1	1	0
AAAGTAAGATCTACTTTCCGC	12	51	21	86.09	393847642	150	226043409	1071	4.25	0.139389	0.592403	0.22562	0.0124405	0.00473803	0.595	3.1587e-08	3.15869e-08	1	0	0	1	1	0
AAAGTAGTATGGTTAAGT	41	234	18	86.09	393847642	150	226043409	4212	5.70732	0.476246	2.71809	1.0352	0.0489255	0.0186336	0.684878	1.24225e-07	1.24224e-07	1	0	0	1	1	0
AAAGTATATGCACAAATTTATGCAC	158	685	25	86.09	393847642	150	226043409	17125	4.33544	1.83529	7.95679	3.03039	0.19892	0.0757598	0.722574	5.05068e-07	5.05065e-07	1	0	0	1	1	0
AAAGTATATT	114	987	10	86.09	393847642	150	226043409	9870	8.65789	1.3242	11.4647	4.36642	0.114647	0.0436642	0.577193	2.91096e-07	2.91095e-07	1	0	0	1	1	0
AAAGTATCACATAATGTATCACAT	252	1074	24	86.09	393847642	150	226043409	25776	4.2619	2.92717	12.4753	4.7513	0.299408	0.114031	0.681905	7.60212e-07	7.60208e-07	1	0	0	1	1	0
AAAGTATTATCTCTTAT	115	540	17	86.09	393847642	150	226043409	9180	4.69565	1.33581	6.27251	2.38892	0.106633	0.0406117	0.532174	2.70746e-07	2.70744e-07	1	0	0	1	1	0
AAAGTC	226	945	6	86.09	393847642	150	226043409	5670	4.18142	2.62516	10.9769	4.18061	0.0658613	0.0250837	0.167257	1.67225e-07	1.67225e-07	1	0	0	1	0	0
AAAGTGCATCAATGTGTATATC	229	1054	22	86.09	393847642	150	226043409	23188	4.60262	2.66001	12.243	4.66282	0.269346	0.102582	0.675051	6.83884e-07	6.8388e-07	1	0	0	1	1	0
AAAGTGTATCAGTGTATC	95	580	18	86.09	393847642	150	226043409	10440	6.10526	1.1035	6.73714	2.56588	0.121268	0.0461858	0.732632	3.07907e-07	3.07905e-07	1	0	0	1	1	0
AAAGTGTATG	311	1392	10	86.09	393847642	150	226043409	13920	4.47588	3.6125	16.1691	6.15811	0.161691	0.0615811	0.298392	4.10543e-07	4.10541e-07	1	0	0	1	0	0
AAAGTT	43	172	6	86.09	393847642	150	226043409	1032	4	0.499477	1.99791	0.760916	0.0119875	0.00456549	0.16	3.04368e-08	3.04366e-08	1	0	0	1	0	0
AAAGTTACAT	76	583	10	86.09	393847642	150	226043409	5830	7.67105	0.882797	6.77198	2.57915	0.0677198	0.0257915	0.511404	1.71944e-07	1.71943e-07	1	0	0	1	1	0
AAAGTTG	64	259	7	86.09	393847642	150	226043409	1813	4.04688	0.743408	3.00848	1.1458	0.0210594	0.00802058	0.188854	5.34708e-08	5.34706e-08	1	0	0	1	0	0
AAAT	40763	278920	4	86.09	393847642	150	226043409	1115680	6.84248	473.493	3239.87	1233.92	12.9595	4.93569	0.182466	3.29048e-05	3.29046e-05	1	1	1	0	0	0
AAATAAATACATAAATAATT	2	10	20	86.09	393847642	150	226043409	200	5	0.0232315	0.116158	0.0442393	0.00232315	0.000884786	0.666667	5.8986e-09	5.89857e-09	1	0	0	1	1	0
AAATAAATTGT	23	143	11	86.09	393847642	150	226043409	1573	6.21739	0.267162	1.66105	0.632622	0.0182716	0.00695884	0.455942	4.63925e-08	4.63923e-08	1	0	0	1	0	0
AAATAAC	54	282	7	86.09	393847642	150	226043409	1974	5.22222	0.627251	3.27564	1.24755	0.0229295	0.00873284	0.243704	5.82192e-08	5.82189e-08	1	0	0	1	0	0
AAATAACTATTGGTGTAACTATTG	150	610	24	86.09	393847642	150	226043409	14640	4.06667	1.74236	7.08561	2.6986	0.170055	0.0647663	0.650667	4.31778e-07	4.31775e-07	1	0	0	1	1	0
AAATAAG	40	170	7	86.09	393847642	150	226043409	1190	4.25	0.46463	1.97468	0.752068	0.0138227	0.00526448	0.198333	3.50967e-08	3.50965e-08	1	0	0	1	0	0
AAATAAGT	91	682	8	86.09	393847642	150	226043409	5456	7.49451	1.05703	7.92194	3.01712	0.0633755	0.024137	0.399707	1.60914e-07	1.60913e-07	1	0	0	1	0	0
AAATAAT	261	1137	7	86.09	393847642	150	226043409	7959	4.35632	3.03171	13.2071	5.03001	0.0924498	0.0352101	0.203295	2.34735e-07	2.34734e-07	1	0	0	1	0	0
AAATAATCCAATAACC	432	3155	16	86.09	393847642	150	226043409	50480	7.30324	5.018	36.6477	13.9575	0.586363	0.22332	0.779012	1.48881e-06	1.4888e-06	1	0	0	1	1	0
AAATAATCTCGACATAG	99	462	17	86.09	393847642	150	226043409	7854	4.66667	1.14996	5.36648	2.04386	0.0912301	0.0347455	0.528889	2.31638e-07	2.31637e-07	1	0	0	1	1	0
AAATAATTAT	2	10	10	86.09	393847642	150	226043409	100	5	0.0232315	0.116158	0.0442393	0.00116158	0.000442393	0.333333	2.9493e-09	2.94929e-09	1	0	0	1	0	0
AAATAC	171	723	6	86.09	393847642	150	226043409	4338	4.22807	1.98629	8.39819	3.1985	0.0503891	0.019191	0.169123	1.27941e-07	1.2794e-07	1	0	0	1	0	0
AAATACAGAAATGTACAG	473	3211	18	86.09	393847642	150	226043409	57798	6.78858	5.49425	37.2982	14.2052	0.671367	0.255694	0.81463	1.70464e-06	1.70463e-06	1	0	0	1	1	0
AAATACAT	11	74	8	86.09	393847642	150	226043409	592	6.72727	0.127773	0.859566	0.327371	0.00687652	0.00261897	0.358788	1.74599e-08	1.74598e-08	1	0	0	1	0	0
AAATACATT	1	4	9	86.09	393847642	150	226043409	36	4	0.0116158	0.046463	0.0176957	0.000418167	0.000159261	0.24	1.06175e-09	1.06174e-09	1	0	0	1	0	0
AAATACCCAATAACCC	2997	18156	16	86.09	393847642	150	226043409	290496	6.05806	34.8124	210.896	80.3209	3.37433	1.28513	0.646193	8.5676e-06	8.56756e-06	1	0	0	1	1	0
AAATACCCAATGACCC	476	3166	16	86.09	393847642	150	226043409	50656	6.65126	5.5291	36.7755	14.0062	0.588407	0.224099	0.709468	1.494e-06	1.49399e-06	1	0	0	1	1	0
AAATACGGTAATAATACGTT	141	596	20	86.09	393847642	150	226043409	11920	4.22695	1.63782	6.92299	2.63666	0.13846	0.0527332	0.563593	3.51557e-07	3.51555e-07	1	0	0	1	1	0
AAATACTATCACTATTT	14	62	17	86.09	393847642	150	226043409	1054	4.42857	0.162621	0.720177	0.274284	0.012243	0.00466282	0.501905	3.10856e-08	3.10855e-08	1	0	0	1	1	0
AAATACTGTAGTAATCCGATAGG	13	53	23	86.09	393847642	150	226043409	1219	4.07692	0.151005	0.615635	0.234468	0.0141596	0.00539277	0.625128	3.5952e-08	3.59518e-08	1	0	0	1	1	0
AAATAG	96	1029	6	86.09	393847642	150	226043409	6174	10.7188	1.11511	11.9526	4.55222	0.0717156	0.0273133	0.42875	1.8209e-07	1.82089e-07	1	0	0	1	0	0
AAATAGAGATAGACATAT	223	1304	18	86.09	393847642	150	226043409	23472	5.84753	2.59031	15.1469	5.7688	0.272645	0.103838	0.701704	6.9226e-07	6.92256e-07	1	0	0	1	1	0
AAATAGT	260	1259	7	86.09	393847642	150	226043409	8813	4.84231	3.0201	14.6242	5.56973	0.10237	0.0389881	0.225974	2.59922e-07	2.59921e-07	1	0	0	1	0	0
AAATAGTTGAATAGTGTG	368	1841	18	86.09	393847642	150	226043409	33138	5.00272	4.2746	21.3846	8.14445	0.384923	0.1466	0.600326	9.77339e-07	9.77334e-07	1	0	0	1	1	0
AAATAT	481	2136	6	86.09	393847642	150	226043409	12816	4.44075	5.58718	24.8112	9.44951	0.148867	0.0566971	0.17763	3.77982e-07	3.7798e-07	1	0	0	1	0	0
AAATATAATAGGAACTT	80	376	17	86.09	393847642	150	226043409	6392	4.7	0.92926	4.36752	1.6634	0.0742479	0.0282778	0.532667	1.88519e-07	1.88518e-07	1	0	0	1	1	0
AAATATACTAC	1	5	11	86.09	393847642	150	226043409	55	5	0.0116158	0.0580788	0.0221196	0.000638866	0.000243316	0.366667	1.62212e-09	1.62211e-09	1	0	0	1	0	0
AAATATCAG	50	219	9	86.09	393847642	150	226043409	1971	4.38	0.580788	2.54385	0.96884	0.0228946	0.00871956	0.2628	5.81307e-08	5.81304e-08	1	0	0	1	0	0
AAATATCTTAT	135	1007	11	86.09	393847642	150	226043409	11077	7.45926	1.56813	11.6971	4.4549	0.128668	0.0490039	0.547012	3.26694e-07	3.26692e-07	1	0	0	1	1	0
AAATATGAT	9	69	9	86.09	393847642	150	226043409	621	7.66667	0.104542	0.801487	0.305251	0.00721338	0.00274726	0.46	1.83152e-08	1.83151e-08	1	0	0	1	0	0
AAATATGCAGC	67	290	11	86.09	393847642	150	226043409	3190	4.32836	0.778255	3.36857	1.28294	0.0370542	0.0141123	0.317413	9.40827e-08	9.40822e-08	1	0	0	1	0	0
AAATATT	49	198	7	86.09	393847642	150	226043409	1386	4.04082	0.569172	2.29992	0.875938	0.0160994	0.00613157	0.188571	4.08773e-08	4.08771e-08	1	0	0	1	0	0
AAATATTCT	137	805	9	86.09	393847642	150	226043409	7245	5.87591	1.59136	9.35068	3.56126	0.0841561	0.0320514	0.352555	2.13677e-07	2.13676e-07	1	0	0	1	0	0
AAATATTTAATATATCACGT	101	448	20	86.09	393847642	150	226043409	8960	4.43564	1.17319	5.20386	1.98192	0.104077	0.0396384	0.591419	2.64257e-07	2.64256e-07	1	0	0	1	1	0
AAATC	69	544	5	86.09	393847642	150	226043409	2720	7.88406	0.801487	6.31897	2.40662	0.0315948	0.0120331	0.262802	8.0221e-08	8.02206e-08	1	0	0	1	0	0
AAATCAAATCT	42	168	11	86.09	393847642	150	226043409	1848	4	0.487862	1.95145	0.74322	0.0214659	0.00817542	0.293333	5.45031e-08	5.45028e-08	1	0	0	1	0	0
AAATCAAC	227	3435	8	86.09	393847642	150	226043409	27480	15.1322	2.63678	39.9001	15.1962	0.319201	0.12157	0.807048	8.10468e-07	8.10464e-07	1	0	0	1	1	0
AAATCAACT	52	290	9	86.09	393847642	150	226043409	2610	5.57692	0.604019	3.36857	1.28294	0.0303171	0.0115465	0.334615	7.69767e-08	7.69764e-08	1	0	0	1	0	0
AAATCAACTGAAATTTACTT	11	44	20	86.09	393847642	150	226043409	880	4	0.127773	0.511093	0.194653	0.0102219	0.00389306	0.533333	2.59538e-08	2.59537e-08	1	0	0	1	1	0
AAATCAAG	15	215	8	86.09	393847642	150	226043409	1720	14.3333	0.174236	2.49739	0.951145	0.0199791	0.00760916	0.764444	5.0728e-08	5.07277e-08	1	0	0	1	1	0
AAATCAAT	388	4674	8	86.09	393847642	150	226043409	37392	12.0464	4.50691	54.292	20.6774	0.434336	0.16542	0.642474	1.1028e-06	1.1028e-06	1	0	0	1	1	0
AAATCAATTTCACATTACGTTG	135	578	22	86.09	393847642	150	226043409	12716	4.28148	1.56813	6.7139	2.55703	0.147706	0.0562547	0.627951	3.75033e-07	3.75031e-07	1	0	0	1	1	0
AAATCAC	86	474	7	86.09	393847642	150	226043409	3318	5.51163	0.998955	5.50587	2.09694	0.0385411	0.0146786	0.257209	9.78578e-08	9.78573e-08	1	0	0	1	0	0
AAATCACACG	18	113	10	86.09	393847642	150	226043409	1130	6.27778	0.209084	1.31258	0.499904	0.0131258	0.00499904	0.418519	3.33271e-08	3.33269e-08	1	0	0	1	0	0
AAATCACATG	7	38	10	86.09	393847642	150	226043409	380	5.42857	0.0813103	0.441399	0.168109	0.00441399	0.00168109	0.361905	1.12073e-08	1.12073e-08	1	0	0	1	0	0
AAATCACTGTT	712	3014	11	86.09	393847642	150	226043409	33154	4.23315	8.27041	35.0099	13.3337	0.385109	0.146671	0.310431	9.77811e-07	9.77806e-07	1	0	0	1	0	0
AAATCAGATGATAAGTCATATGAC	135	586	24	86.09	393847642	150	226043409	14064	4.34074	1.56813	6.80683	2.59242	0.163364	0.0622181	0.694519	4.1479e-07	4.14788e-07	1	0	0	1	1	0
AAATCAGT	2	25	8	86.09	393847642	150	226043409	200	12.5	0.0232315	0.290394	0.110598	0.00232315	0.000884786	0.666667	5.8986e-09	5.89857e-09	1	0	0	1	1	0
AAATCAT	98	794	7	86.09	393847642	150	226043409	5558	8.10204	1.13834	9.22291	3.5126	0.0645603	0.0245882	0.378095	1.63922e-07	1.63921e-07	1	0	0	1	0	0
AAATCATACG	22	222	10	86.09	393847642	150	226043409	2220	10.0909	0.255547	2.5787	0.982112	0.025787	0.00982112	0.672727	6.54745e-08	6.54741e-08	1	0	0	1	1	0
AAATCATATG	87	542	10	86.09	393847642	150	226043409	5420	6.22989	1.01057	6.29574	2.39777	0.0629574	0.0239777	0.415326	1.59852e-07	1.59851e-07	1	0	0	1	0	0
AAATCATATGGTAAATCATCTGAT	23	100	24	86.09	393847642	150	226043409	2400	4.34783	0.267162	1.16158	0.442393	0.0278778	0.0106174	0.695652	7.07832e-08	7.07829e-08	1	0	0	1	1	0
AAATCATCTGAT	309	1446	12	86.09	393847642	150	226043409	17352	4.67961	3.58927	16.7964	6.397	0.201557	0.076764	0.374369	5.11763e-07	5.1176e-07	1	0	0	1	0	0
AAATCATTTG	180	1479	10	86.09	393847642	150	226043409	14790	8.21667	2.09084	17.1797	6.54299	0.171797	0.0654299	0.547778	4.36202e-07	4.36199e-07	1	0	0	1	1	0
AAATCATTTGAT	42	282	12	86.09	393847642	150	226043409	3384	6.71429	0.487862	3.27564	1.24755	0.0393077	0.0149706	0.537143	9.98043e-08	9.98038e-08	1	0	0	1	1	0
AAATCCACGT	44	193	10	86.09	393847642	150	226043409	1930	4.38636	0.511093	2.24184	0.853818	0.0224184	0.00853818	0.292424	5.69215e-08	5.69212e-08	1	0	0	1	0	0
AAATCCG	26	104	7	86.09	393847642	150	226043409	728	4	0.30201	1.20804	0.460089	0.00845627	0.00322062	0.186667	2.14709e-08	2.14708e-08	1	0	0	1	0	0
AAATCCGAAGATCTAG	16	80	16	86.09	393847642	150	226043409	1280	5	0.185852	0.92926	0.353914	0.0148682	0.00566263	0.533333	3.7751e-08	3.77509e-08	1	0	0	1	1	0
AAATCCGTGG	3	15	10	86.09	393847642	150	226043409	150	5	0.0348473	0.174236	0.0663589	0.00174236	0.000663589	0.333333	4.42395e-09	4.42393e-09	1	0	0	1	0	0
AAATCCGTGGAAATCCTCG	159	684	19	86.09	393847642	150	226043409	12996	4.30189	1.8469	7.94517	3.02597	0.150958	0.0574934	0.544906	3.83291e-07	3.83289e-07	1	0	0	1	1	0
AAATCCTGATGG	95	551	12	86.09	393847642	150	226043409	6612	5.8	1.1035	6.40028	2.43758	0.0768033	0.029251	0.464	1.95008e-07	1.95007e-07	1	0	0	1	0	0
AAATCCTGCGG	8	38	11	86.09	393847642	150	226043409	418	4.75	0.092926	0.441399	0.168109	0.00485538	0.0018492	0.348333	1.23281e-08	1.2328e-08	1	0	0	1	0	0
AAATCCTTATGG	97	624	12	86.09	393847642	150	226043409	7488	6.43299	1.12673	7.24823	2.76053	0.0869787	0.0331264	0.514639	2.20844e-07	2.20843e-07	1	0	0	1	1	0
AAATCG	62	249	6	86.09	393847642	150	226043409	1494	4.01613	0.720177	2.89232	1.10156	0.0173539	0.00660935	0.160645	4.40626e-08	4.40623e-08	1	0	0	1	0	0
AAATCGAACG	66	309	10	86.09	393847642	150	226043409	3090	4.68182	0.76664	3.58927	1.36699	0.0358927	0.0136699	0.312121	9.11334e-08	9.11329e-08	1	0	0	1	0	0
AAATCGCC	48	192	8	86.09	393847642	150	226043409	1536	4	0.557556	2.23022	0.849394	0.0178418	0.00679515	0.213333	4.53013e-08	4.5301e-08	1	0	0	1	0	0
AAATCGCGC	60	263	9	86.09	393847642	150	226043409	2367	4.38333	0.696945	3.05494	1.16349	0.0274945	0.0104714	0.263	6.98099e-08	6.98096e-08	1	0	0	1	0	0
AAATCGGC	63	345	8	86.09	393847642	150	226043409	2760	5.47619	0.731792	4.00743	1.52626	0.0320595	0.01221	0.292063	8.14007e-08	8.14003e-08	1	0	0	1	0	0
AAATCGGTTATCGGG	105	637	15	86.09	393847642	150	226043409	9555	6.06667	1.21965	7.39923	2.81804	0.110989	0.0422706	0.606667	2.81806e-07	2.81804e-07	1	0	0	1	1	0
AAATCGTATG	19	109	10	86.09	393847642	150	226043409	1090	5.73684	0.220699	1.26612	0.482208	0.0126612	0.00482208	0.382456	3.21474e-08	3.21472e-08	1	0	0	1	0	0
AAATCGTG	74	430	8	86.09	393847642	150	226043409	3440	5.81081	0.859566	4.99477	1.90229	0.0399582	0.0152183	0.30991	1.01456e-07	1.01455e-07	1	0	0	1	0	0
AAATCT	220	980	6	86.09	393847642	150	226043409	5880	4.45455	2.55547	11.3834	4.33545	0.0683006	0.0260127	0.178182	1.73419e-07	1.73418e-07	1	0	0	1	0	0
AAATCTGGTGAT	13	55	12	86.09	393847642	150	226043409	660	4.23077	0.151005	0.638866	0.243316	0.0076664	0.00291979	0.338462	1.94654e-08	1.94653e-08	1	0	0	1	0	0
AAATCTT	83	652	7	86.09	393847642	150	226043409	4564	7.85542	0.964107	7.57347	2.8844	0.0530143	0.0201908	0.366586	1.34606e-07	1.34605e-07	1	0	0	1	0	0
AAATCTTAATCTT	42	421	13	86.09	393847642	150	226043409	5473	10.0238	0.487862	4.89023	1.86247	0.063573	0.0242122	0.86873	1.61415e-07	1.61414e-07	1	0	0	1	1	0
AAATCTTCAG	123	530	10	86.09	393847642	150	226043409	5300	4.30894	1.42874	6.15635	2.34468	0.0615635	0.0234468	0.287263	1.56313e-07	1.56312e-07	1	0	0	1	0	0
AAATCTTGAATCCTATAGG	182	848	19	86.09	393847642	150	226043409	16112	4.65934	2.11407	9.85016	3.75149	0.187153	0.0712783	0.590183	4.75191e-07	4.75189e-07	1	0	0	1	1	0
AAATG	64	330	5	86.09	393847642	150	226043409	1650	5.15625	0.743408	3.8332	1.4599	0.019166	0.00729948	0.171875	4.86635e-08	4.86632e-08	1	0	0	1	0	0
AAATGAAATGAAC	93	498	13	86.09	393847642	150	226043409	6474	5.35484	1.08026	5.78464	2.20312	0.0752004	0.0286405	0.464086	1.90938e-07	1.90937e-07	1	0	0	1	0	0
AAATGAAT	394	2163	8	86.09	393847642	150	226043409	17304	5.48985	4.57661	25.1249	9.56896	0.200999	0.0765517	0.292792	5.10347e-07	5.10344e-07	1	0	0	1	0	0
AAATGAATG	393	5651	9	86.09	393847642	150	226043409	50859	14.3791	4.56499	65.6406	24.9996	0.590765	0.224997	0.862748	1.49998e-06	1.49998e-06	1	0	0	1	1	0
AAATGAATT	20	87	9	86.09	393847642	150	226043409	783	4.35	0.232315	1.01057	0.384882	0.00909513	0.00346394	0.261	2.3093e-08	2.30929e-08	1	0	0	1	0	0
AAATGAG	149	771	7	86.09	393847642	150	226043409	5397	5.1745	1.73075	8.95574	3.41085	0.0626902	0.0238759	0.241477	1.59174e-07	1.59173e-07	1	0	0	1	0	0
AAATGAT	21	84	7	86.09	393847642	150	226043409	588	4	0.243931	0.975723	0.37161	0.00683006	0.00260127	0.186667	1.73419e-08	1.73418e-08	1	0	0	1	0	0
AAATGATAATGTTAG	41	166	15	86.09	393847642	150	226043409	2490	4.04878	0.476246	1.92821	0.734372	0.0289232	0.0110156	0.404878	7.34376e-08	7.34372e-08	1	0	0	1	0	0
AAATGATCAATCACTT	102	460	16	86.09	393847642	150	226043409	7360	4.5098	1.18481	5.34325	2.03501	0.0854919	0.0325601	0.481046	2.17069e-07	2.17067e-07	1	0	0	1	0	0
AAATGCACTT	198	852	10	86.09	393847642	150	226043409	8520	4.30303	2.29992	9.89662	3.76919	0.0989662	0.0376919	0.286869	2.5128e-07	2.51279e-07	1	0	0	1	0	0
AAATGCCCAATAACCC	131	537	16	86.09	393847642	150	226043409	8592	4.09924	1.52166	6.23766	2.37565	0.0998025	0.0380104	0.437252	2.53404e-07	2.53403e-07	1	0	0	1	0	0
AAATGG	1	5	6	86.09	393847642	150	226043409	30	5	0.0116158	0.0580788	0.0221196	0.000348473	0.000132718	0.2	8.8479e-10	8.84786e-10	1	0	0	1	0	0
AAATGGCATT	64	261	10	86.09	393847642	150	226043409	2610	4.07812	0.743408	3.03171	1.15465	0.0303171	0.0115465	0.271875	7.69767e-08	7.69764e-08	1	0	0	1	0	0
AAATGGCC	14	90	8	86.09	393847642	150	226043409	720	6.42857	0.162621	1.04542	0.398154	0.00836334	0.00318523	0.342857	2.1235e-08	2.12349e-08	1	0	0	1	0	0
AAATGGG	44	296	7	86.09	393847642	150	226043409	2072	6.72727	0.511093	3.43826	1.30948	0.0240678	0.00916638	0.313939	6.11095e-08	6.11092e-08	1	0	0	1	0	0
AAATGGGC	126	517	8	86.09	393847642	150	226043409	4136	4.10317	1.46358	6.00534	2.28717	0.0480427	0.0182974	0.218836	1.21983e-07	1.21982e-07	1	0	0	1	0	0
AAATGGTGT	90	396	9	86.09	393847642	150	226043409	3564	4.4	1.04542	4.59984	1.75188	0.0413985	0.0157669	0.264	1.05113e-07	1.05113e-07	1	0	0	1	0	0
AAATGGTT	130	1070	8	86.09	393847642	150	226043409	8560	8.23077	1.51005	12.4289	4.7336	0.0994308	0.0378688	0.438974	2.5246e-07	2.52459e-07	1	0	0	1	0	0
AAATGT	80	389	6	86.09	393847642	150	226043409	2334	4.8625	0.92926	4.51853	1.72091	0.0271112	0.0103255	0.1945	6.88367e-08	6.88363e-08	1	0	0	1	0	0
AAATGTAATTAACT	102	430	14	86.09	393847642	150	226043409	6020	4.21569	1.18481	4.99477	1.90229	0.0699268	0.0266321	0.393464	1.77548e-07	1.77547e-07	1	0	0	1	0	0
AAATGTACAC	3	12	10	86.09	393847642	150	226043409	120	4	0.0348473	0.139389	0.0530871	0.00139389	0.000530871	0.266667	3.53916e-09	3.53914e-09	1	0	0	1	0	0
AAATGTAGAG	65	282	10	86.09	393847642	150	226043409	2820	4.33846	0.755024	3.27564	1.24755	0.0327564	0.0124755	0.289231	8.31703e-08	8.31699e-08	1	0	0	1	0	0
AAATGTGAGAATCATGTGAG	496	2318	20	86.09	393847642	150	226043409	46360	4.67339	5.76141	26.9253	10.2547	0.538506	0.205093	0.623118	1.3673e-06	1.36729e-06	1	0	0	1	1	0
AAATGTGCG	71	302	9	86.09	393847642	150	226043409	2718	4.25352	0.824718	3.50796	1.33603	0.0315716	0.0120242	0.255211	8.0162e-08	8.01616e-08	1	0	0	1	0	0
AAATGTT	35	140	7	86.09	393847642	150	226043409	980	4	0.406551	1.62621	0.61935	0.0113834	0.00433545	0.186667	2.89031e-08	2.8903e-08	1	0	0	1	0	0
AAATGTTCCAAATTTCC	155	983	17	86.09	393847642	150	226043409	16711	6.34194	1.80044	11.4183	4.34872	0.194111	0.0739283	0.718753	4.92858e-07	4.92855e-07	1	0	0	1	1	0
AAATT	1592	9969	5	86.09	393847642	150	226043409	49845	6.26193	18.4923	115.797	44.1021	0.578987	0.220511	0.208731	1.47008e-06	1.47007e-06	1	0	0	1	0	0
AAATTAACTAATTCTAACT	6	25	19	86.09	393847642	150	226043409	475	4.16667	0.0696945	0.290394	0.110598	0.00551748	0.00210137	0.527778	1.40092e-08	1.40091e-08	1	0	0	1	1	0
AAATTAATT	12	86	9	86.09	393847642	150	226043409	774	7.16667	0.139389	0.998955	0.380458	0.00899059	0.00342412	0.43	2.28276e-08	2.28275e-08	1	0	0	1	0	0
AAATTAATTAC	48	193	11	86.09	393847642	150	226043409	2123	4.02083	0.557556	2.24184	0.853818	0.0246602	0.009392	0.294861	6.26137e-08	6.26133e-08	1	0	0	1	0	0
AAATTACCCT	20	85	10	86.09	393847642	150	226043409	850	4.25	0.232315	0.987339	0.376034	0.00987339	0.00376034	0.283333	2.50691e-08	2.50689e-08	1	0	0	1	0	0
AAATTACGTAATG	43	179	13	86.09	393847642	150	226043409	2327	4.16279	0.499477	2.07922	0.791883	0.0270299	0.0102945	0.360775	6.86302e-08	6.86299e-08	1	0	0	1	0	0
AAATTACGTCATG	37	253	13	86.09	393847642	150	226043409	3289	6.83784	0.429783	2.93878	1.11925	0.0382042	0.0145503	0.592613	9.70025e-08	9.7002e-08	1	0	0	1	1	0
AAATTACGTTATG	111	667	13	86.09	393847642	150	226043409	8671	6.00901	1.28935	7.74771	2.95076	0.10072	0.0383599	0.520781	2.55734e-07	2.55733e-07	1	0	0	1	1	0
AAATTAG	32	128	7	86.09	393847642	150	226043409	896	4	0.371704	1.48682	0.566263	0.0104077	0.00396384	0.186667	2.64257e-08	2.64256e-08	1	0	0	1	0	0
AAATTAT	333	1552	7	86.09	393847642	150	226043409	10864	4.66066	3.86805	18.0276	6.86594	0.126194	0.0480616	0.217497	3.20412e-07	3.2041e-07	1	0	0	1	0	0
AAATTATG	6	68	8	86.09	393847642	150	226043409	544	11.3333	0.0696945	0.789871	0.300827	0.00631897	0.00240662	0.604444	1.60442e-08	1.60441e-08	1	0	0	1	1	0
AAATTATGTGGAATAAATTG	165	744	20	86.09	393847642	150	226043409	14880	4.50909	1.9166	8.64212	3.2914	0.172842	0.0658281	0.601212	4.38856e-07	4.38854e-07	1	0	0	1	1	0
AAATTC	623	2534	6	86.09	393847642	150	226043409	15204	4.06742	7.23661	29.4343	11.2102	0.176606	0.0672614	0.162697	4.48412e-07	4.48409e-07	1	0	0	1	0	0
AAATTCAACTGG	16	75	12	86.09	393847642	150	226043409	900	4.6875	0.185852	0.871181	0.331795	0.0104542	0.00398154	0.375	2.65437e-08	2.65436e-08	1	0	0	1	0	0
AAATTCAAG	15	72	9	86.09	393847642	150	226043409	648	4.8	0.174236	0.836334	0.318523	0.00752701	0.00286671	0.288	1.91115e-08	1.91114e-08	1	0	0	1	0	0
AAATTCCCAC	1	4	10	86.09	393847642	150	226043409	40	4	0.0116158	0.046463	0.0176957	0.00046463	0.000176957	0.266667	1.17972e-09	1.17971e-09	1	0	0	1	0	0
AAATTCT	81	360	7	86.09	393847642	150	226043409	2520	4.44444	0.940876	4.18167	1.59261	0.0292717	0.0111483	0.207407	7.43224e-08	7.4322e-08	1	0	0	1	0	0
AAATTCTGCAAGG	146	760	13	86.09	393847642	150	226043409	9880	5.20548	1.6959	8.82797	3.36219	0.114764	0.0437084	0.451142	2.91391e-07	2.91389e-07	1	0	0	1	0	0
AAATTCTGCAT	37	172	11	86.09	393847642	150	226043409	1892	4.64865	0.429783	1.99791	0.760916	0.021977	0.00837007	0.340901	5.58008e-08	5.58005e-08	1	0	0	1	0	0
AAATTG	48	257	6	86.09	393847642	150	226043409	1542	5.35417	0.557556	2.98525	1.13695	0.0179115	0.0068217	0.214167	4.54782e-08	4.5478e-08	1	0	0	1	0	0
AAATTGAAG	42	186	9	86.09	393847642	150	226043409	1674	4.42857	0.487862	2.16053	0.822851	0.0194448	0.00740566	0.265714	4.93713e-08	4.9371e-08	1	0	0	1	0	0
AAATTGCGCG	52	226	10	86.09	393847642	150	226043409	2260	4.34615	0.604019	2.62516	0.999808	0.0262516	0.00999808	0.289744	6.66542e-08	6.66539e-08	1	0	0	1	0	0
AAATTGCTGCAG	168	688	12	86.09	393847642	150	226043409	8256	4.09524	1.95145	7.99164	3.04366	0.0958996	0.036524	0.327619	2.43494e-07	2.43493e-07	1	0	0	1	0	0
AAATTGGT	101	415	8	86.09	393847642	150	226043409	3320	4.10891	1.17319	4.82054	1.83593	0.0385643	0.0146874	0.219142	9.79168e-08	9.79163e-08	1	0	0	1	0	0
AAATTGT	60	349	7	86.09	393847642	150	226043409	2443	5.81667	0.696945	4.0539	1.54395	0.0283773	0.0108077	0.271444	7.20514e-08	7.20511e-08	1	0	0	1	0	0
AAATTT	234	983	6	86.09	393847642	150	226043409	5898	4.20085	2.71809	11.4183	4.34872	0.0685097	0.0260923	0.168034	1.7395e-07	1.73949e-07	1	0	0	1	0	0
AAATTTAATGTTCGACTTAT	40	190	20	86.09	393847642	150	226043409	3800	4.75	0.46463	2.20699	0.840547	0.0441399	0.0168109	0.633333	1.12073e-07	1.12073e-07	1	0	0	1	1	0
AAATTTAATT	2	12	10	86.09	393847642	150	226043409	120	6	0.0232315	0.139389	0.0530871	0.00139389	0.000530871	0.4	3.53916e-09	3.53914e-09	1	0	0	1	0	0
AAATTTACAATAGTTACC	35	176	18	86.09	393847642	150	226043409	3168	5.02857	0.406551	2.04437	0.778612	0.0367987	0.014015	0.603429	9.34338e-08	9.34334e-08	1	0	0	1	1	0
AAATTTACAG	89	687	10	86.09	393847642	150	226043409	6870	7.7191	1.0338	7.98002	3.03924	0.0798002	0.0303924	0.514607	2.02617e-07	2.02616e-07	1	0	0	1	1	0
AAATTTATGC	58	349	10	86.09	393847642	150	226043409	3490	6.01724	0.673714	4.0539	1.54395	0.040539	0.0154395	0.401149	1.02931e-07	1.0293e-07	1	0	0	1	0	0
AAATTTCTC	13	65	9	86.09	393847642	150	226043409	585	5	0.151005	0.755024	0.287555	0.00679521	0.002588	0.3	1.72534e-08	1.72533e-08	1	0	0	1	0	0
AAC	29640	961386	3	86.09	393847642	150	226043409	2884158	32.4354	344.291	11167.2	4253.1	33.5017	12.7593	0.648709	8.50625e-05	8.50621e-05	1	1	1	0	1	0
AACAACAACAAG	15	86	12	86.09	393847642	150	226043409	1032	5.73333	0.174236	0.998955	0.380458	0.0119875	0.00456549	0.458667	3.04368e-08	3.04366e-08	1	0	0	1	0	0
AACAACAACTAC	6	31	12	86.09	393847642	150	226043409	372	5.16667	0.0696945	0.360088	0.137142	0.00432106	0.0016457	0.413333	1.09714e-08	1.09713e-08	1	0	0	1	0	0
AACAACAAG	271	2706	9	86.09	393847642	150	226043409	24354	9.98524	3.14787	31.4322	11.9712	0.28289	0.10774	0.599114	7.18273e-07	7.18269e-07	1	0	0	1	1	0
AACAACAAGAAG	3	18	12	86.09	393847642	150	226043409	216	6	0.0348473	0.209084	0.0796307	0.002509	0.000955569	0.48	6.37049e-09	6.37046e-09	1	0	0	1	0	0
AACAACAAGT	136	1193	10	86.09	393847642	150	226043409	11930	8.77206	1.57974	13.8576	5.27775	0.138576	0.0527775	0.584804	3.51852e-07	3.5185e-07	1	0	0	1	1	0
AACAACAAT	159	1367	9	86.09	393847642	150	226043409	12303	8.59748	1.8469	15.8787	6.04751	0.142909	0.0544276	0.515849	3.62852e-07	3.62851e-07	1	0	0	1	1	0
AACAACACCAATGATAATACCAAT	18	78	24	86.09	393847642	150	226043409	1872	4.33333	0.209084	0.906029	0.345066	0.0217447	0.0082816	0.693333	5.52109e-08	5.52106e-08	1	0	0	1	1	0
AACAACAGC	420	2469	9	86.09	393847642	150	226043409	22221	5.87857	4.87862	28.6793	10.9227	0.258114	0.0983041	0.352714	6.55364e-07	6.55361e-07	1	0	0	1	0	0
AACAACC	2	10	7	86.09	393847642	150	226043409	70	5	0.0232315	0.116158	0.0442393	0.000813103	0.000309675	0.233333	2.06451e-09	2.0645e-09	1	0	0	1	0	0
AACAACGAC	291	1380	9	86.09	393847642	150	226043409	12420	4.74227	3.38018	16.0297	6.10502	0.144268	0.0549452	0.284536	3.66303e-07	3.66301e-07	1	0	0	1	0	0
AACAACGACAAG	7	28	12	86.09	393847642	150	226043409	336	4	0.0813103	0.325241	0.12387	0.00390289	0.00148644	0.32	9.90965e-09	9.9096e-09	1	0	0	1	0	0
AACAACGAGG	56	295	10	86.09	393847642	150	226043409	2950	5.26786	0.650482	3.42665	1.30506	0.0342665	0.0130506	0.35119	8.70044e-08	8.70039e-08	1	0	0	1	0	0
AACAACT	41	164	7	86.09	393847642	150	226043409	1148	4	0.476246	1.90498	0.725524	0.0133349	0.00507867	0.186667	3.3858e-08	3.38578e-08	1	0	0	1	0	0
AACAAG	165	2590	6	86.09	393847642	150	226043409	15540	15.697	1.9166	30.0848	11.458	0.180509	0.0687479	0.627879	4.58321e-07	4.58319e-07	1	0	0	1	1	0
AACAAGAAGG	269	1152	10	86.09	393847642	150	226043409	11520	4.28253	3.12464	13.3813	5.09637	0.133813	0.0509637	0.285502	3.39759e-07	3.39758e-07	1	0	0	1	0	0
AACAAGATAACCGAC	229	1198	15	86.09	393847642	150	226043409	17970	5.23144	2.66001	13.9157	5.29987	0.208735	0.079498	0.523144	5.29989e-07	5.29987e-07	1	0	0	1	1	0
AACAAGATTACCGAT	597	2458	15	86.09	393847642	150	226043409	36870	4.11725	6.9346	28.5515	10.874	0.428273	0.16311	0.411725	1.08741e-06	1.0874e-06	1	0	0	1	0	0
AACAAT	5655	106649	6	86.09	393847642	150	226043409	639894	18.8592	65.6871	1238.81	471.808	7.43285	2.83085	0.75437	1.88724e-05	1.88723e-05	1	0	0	1	1	0
AACAATAAT	76	623	9	86.09	393847642	150	226043409	5607	8.19737	0.882797	7.23661	2.75611	0.0651295	0.024805	0.491842	1.65367e-07	1.65366e-07	1	0	0	1	0	0
AACAATCGTC	93	687	10	86.09	393847642	150	226043409	6870	7.3871	1.08026	7.98002	3.03924	0.0798002	0.0303924	0.492473	2.02617e-07	2.02616e-07	1	0	0	1	0	0
AACAATGAT	1	4	9	86.09	393847642	150	226043409	36	4	0.0116158	0.046463	0.0176957	0.000418167	0.000159261	0.24	1.06175e-09	1.06174e-09	1	0	0	1	0	0
AACAATTCAGAGTAATTCAGAGGT	116	490	24	86.09	393847642	150	226043409	11760	4.22414	1.34743	5.69172	2.16773	0.136601	0.0520254	0.675862	3.46838e-07	3.46836e-07	1	0	0	1	1	0
AACAC	9	77	5	86.09	393847642	150	226043409	385	8.55556	0.104542	0.894413	0.340643	0.00447206	0.00170321	0.285185	1.13548e-08	1.13548e-08	1	0	0	1	0	0
AACACAT	17	68	7	86.09	393847642	150	226043409	476	4	0.197468	0.789871	0.300827	0.0055291	0.00210579	0.186667	1.40387e-08	1.40386e-08	1	0	0	1	0	0
AACACC	114	749	6	86.09	393847642	150	226043409	4494	6.57018	1.3242	8.7002	3.31352	0.0522012	0.0198811	0.262807	1.32542e-07	1.32541e-07	1	0	0	1	0	0
AACACCGATAACACGAT	70	294	17	86.09	393847642	150	226043409	4998	4.2	0.813103	3.41503	1.30064	0.0580555	0.0221108	0.476	1.47406e-07	1.47405e-07	1	0	0	1	0	0
AACACGATAACAGAT	3536	24603	15	86.09	393847642	150	226043409	369045	6.95786	41.0733	285.782	108.842	4.28673	1.63263	0.695786	1.08842e-05	1.08842e-05	1	0	0	1	1	0
AACACGATAACCGAT	383676	1543914	15	86.09	393847642	150	226043409	23158710	4.024	4456.68	17933.7	6830.17	269.006	102.452	0.4024	0.00068302	0.000683017	1	1	1	1	0	0
AACACGATAACCGATAACACGT	540	2299	22	86.09	393847642	150	226043409	50578	4.25741	6.27251	26.7046	10.1706	0.587501	0.223753	0.62442	1.4917e-06	1.49169e-06	1	0	0	1	1	0
AACACGATAACCGATAGAT	282	1515	19	86.09	393847642	150	226043409	28785	5.37234	3.27564	17.5979	6.70225	0.334359	0.127343	0.680496	8.48956e-07	8.48952e-07	1	0	0	1	1	0
AACACGATAACCGATAT	362	2371	17	86.09	393847642	150	226043409	40307	6.54972	4.2049	27.5409	10.4891	0.468196	0.178315	0.742302	1.18877e-06	1.18877e-06	1	0	0	1	1	0
AACACGATAACCTAT	1716	11877	15	86.09	393847642	150	226043409	178155	6.92133	19.9326	137.96	52.543	2.0694	0.788145	0.692133	5.25433e-06	5.2543e-06	1	0	0	1	1	0
AACACGATAACGCCGAT	41	168	17	86.09	393847642	150	226043409	2856	4.09756	0.476246	1.95145	0.74322	0.0331746	0.0126347	0.46439	8.4232e-08	8.42316e-08	1	0	0	1	0	0
AACACGATATCCTAT	1	6	15	86.09	393847642	150	226043409	90	6	0.0116158	0.0696945	0.0265436	0.00104542	0.000398154	0.6	2.65437e-09	2.65436e-09	1	0	0	1	1	0
AACACGATTACCGAC	270	1678	15	86.09	393847642	150	226043409	25170	6.21481	3.13625	19.4912	7.42335	0.292368	0.11135	0.621481	7.42339e-07	7.42335e-07	1	0	0	1	1	0
AACACGCTG	10	58	9	86.09	393847642	150	226043409	522	5.8	0.116158	0.673714	0.256588	0.00606342	0.00230929	0.348	1.53953e-08	1.53953e-08	1	0	0	1	0	0
AACACT	17	273	6	86.09	393847642	150	226043409	1638	16.0588	0.197468	3.1711	1.20773	0.0190266	0.0072464	0.642353	4.83095e-08	4.83093e-08	1	0	0	1	1	0
AACAG	127	1766	5	86.09	393847642	150	226043409	8830	13.9055	1.4752	20.5134	7.81266	0.102567	0.0390633	0.463517	2.60423e-07	2.60422e-07	1	0	0	1	0	0
AACAGACCACACGAT	2256	9544	15	86.09	393847642	150	226043409	143160	4.2305	26.2051	110.861	42.222	1.66291	0.63333	0.42305	4.22222e-06	4.2222e-06	1	0	0	1	0	0
AACAGAGT	68	311	8	86.09	393847642	150	226043409	2488	4.57353	0.789871	3.6125	1.37584	0.0289	0.0110067	0.243922	7.33786e-08	7.33782e-08	1	0	0	1	0	0
AACAGATATTAATT	62	305	14	86.09	393847642	150	226043409	4270	4.91935	0.720177	3.5428	1.3493	0.0495993	0.0188902	0.45914	1.25935e-07	1.25935e-07	1	0	0	1	0	0
AACAGATTGTGACGG	54	230	15	86.09	393847642	150	226043409	3450	4.25926	0.627251	2.67162	1.0175	0.0400743	0.0152626	0.425926	1.01751e-07	1.0175e-07	1	0	0	1	0	0
AACAGC	2588	35302	6	86.09	393847642	150	226043409	211812	13.6406	30.0616	410.059	156.174	2.46036	0.937041	0.545626	6.24697e-06	6.24694e-06	1	0	0	1	1	0
AACAGCAAG	152	1905	9	86.09	393847642	150	226043409	17145	12.5329	1.76559	22.128	8.42758	0.199152	0.0758483	0.751974	5.05658e-07	5.05655e-07	1	0	0	1	1	0
AACAGCAAT	129	1537	9	86.09	393847642	150	226043409	13833	11.9147	1.49843	17.8534	6.79958	0.160681	0.0611962	0.714884	4.07977e-07	4.07975e-07	1	0	0	1	1	0
AACAGCAGC	578	2503	9	86.09	393847642	150	226043409	22527	4.33045	6.7139	29.0742	11.0731	0.261668	0.0996578	0.259827	6.64389e-07	6.64386e-07	1	0	0	1	0	0
AACAGCGAC	13	111	9	86.09	393847642	150	226043409	999	8.53846	0.151005	1.28935	0.491056	0.0116041	0.00441951	0.512308	2.94635e-08	2.94634e-08	1	0	0	1	1	0
AACAGCGCC	74	375	9	86.09	393847642	150	226043409	3375	5.06757	0.859566	4.35591	1.65897	0.0392032	0.0149308	0.304054	9.95389e-08	9.95384e-08	1	0	0	1	0	0
AACAGCGGC	2	15	9	86.09	393847642	150	226043409	135	7.5	0.0232315	0.174236	0.0663589	0.00156813	0.00059723	0.45	3.98156e-09	3.98154e-09	1	0	0	1	0	0
AACAGG	421	1684	6	86.09	393847642	150	226043409	10104	4	4.89023	19.5609	7.4499	0.117366	0.0446994	0.16	2.97997e-07	2.97996e-07	1	0	0	1	0	0
AACAGGCCGC	64	263	10	86.09	393847642	150	226043409	2630	4.10938	0.743408	3.05494	1.16349	0.0305494	0.0116349	0.273958	7.75666e-08	7.75662e-08	1	0	0	1	0	0
AACAGT	2171	37661	6	86.09	393847642	150	226043409	225966	17.3473	25.2178	437.461	166.61	2.62476	0.999658	0.693892	6.66442e-06	6.66438e-06	1	0	0	1	1	0
AACAGTT	65	376	7	86.09	393847642	150	226043409	2632	5.78462	0.755024	4.36752	1.6634	0.0305727	0.0116438	0.269949	7.76256e-08	7.76252e-08	1	0	0	1	0	0
AACAT	334	1718	5	86.09	393847642	150	226043409	8590	5.14371	3.87966	19.9559	7.60031	0.0997793	0.0380016	0.171457	2.53345e-07	2.53344e-07	1	0	0	1	0	0
AACATC	215	1521	6	86.09	393847642	150	226043409	9126	7.07442	2.49739	17.6676	6.7288	0.106005	0.0403728	0.282977	2.69153e-07	2.69152e-07	1	0	0	1	0	0
AACATCATC	61	373	9	86.09	393847642	150	226043409	3357	6.11475	0.708561	4.33268	1.65013	0.0389941	0.0148511	0.366885	9.9008e-08	9.90075e-08	1	0	0	1	0	0
AACATCC	164	660	7	86.09	393847642	150	226043409	4620	4.02439	1.90498	7.6664	2.91979	0.0536648	0.0204386	0.187805	1.36258e-07	1.36257e-07	1	0	0	1	0	0
AACATCCTATTGT	169	706	13	86.09	393847642	150	226043409	9178	4.17751	1.96306	8.20072	3.12329	0.106609	0.0406028	0.362051	2.70687e-07	2.70685e-07	1	0	0	1	0	0
AACATT	164	682	6	86.09	393847642	150	226043409	4092	4.15854	1.90498	7.92194	3.01712	0.0475317	0.0181027	0.166341	1.20685e-07	1.20685e-07	1	0	0	1	0	0
AACATTAATT	9	62	10	86.09	393847642	150	226043409	620	6.88889	0.104542	0.720177	0.274284	0.00720177	0.00274284	0.459259	1.82857e-08	1.82856e-08	1	0	0	1	0	0
AACATTCGGTGCTCGCACAC	11	46	20	86.09	393847642	150	226043409	920	4.18182	0.127773	0.534325	0.203501	0.0106865	0.00407001	0.557576	2.71336e-08	2.71334e-08	1	0	0	1	1	0
AACC	134	1516	4	86.09	393847642	150	226043409	6064	11.3134	1.55651	17.6095	6.70668	0.0704379	0.0268267	0.301692	1.78846e-07	1.78845e-07	1	0	0	0	0	0
AACCAATAACCCGAT	129	715	15	86.09	393847642	150	226043409	10725	5.54264	1.49843	8.30526	3.16311	0.124579	0.0474466	0.554264	3.16312e-07	3.16311e-07	1	0	0	1	1	0
AACCAATC	49	220	8	86.09	393847642	150	226043409	1760	4.4898	0.569172	2.55547	0.973264	0.0204437	0.00778612	0.239456	5.19077e-08	5.19074e-08	1	0	0	1	0	0
AACCAATCC	13	68	9	86.09	393847642	150	226043409	612	5.23077	0.151005	0.789871	0.300827	0.00710884	0.00270744	0.313846	1.80497e-08	1.80496e-08	1	0	0	1	0	0
AACCAATGACCCGAT	46	207	15	86.09	393847642	150	226043409	3105	4.5	0.534325	2.40446	0.915753	0.0360669	0.0137363	0.45	9.15758e-08	9.15753e-08	1	0	0	1	0	0
AACCAC	68	675	6	86.09	393847642	150	226043409	4050	9.92647	0.789871	7.84063	2.98615	0.0470438	0.0179169	0.397059	1.19447e-07	1.19446e-07	1	0	0	1	0	0
AACCACCCT	1	8	9	86.09	393847642	150	226043409	72	8	0.0116158	0.092926	0.0353914	0.000836334	0.000318523	0.48	2.1235e-09	2.12349e-09	1	0	0	1	0	0
AACCACCGATG	110	675	11	86.09	393847642	150	226043409	7425	6.13636	1.27773	7.84063	2.98615	0.086247	0.0328477	0.45	2.18986e-07	2.18984e-07	1	0	0	1	0	0
AACCACTGATG	72	399	11	86.09	393847642	150	226043409	4389	5.54167	0.836334	4.63468	1.76515	0.0509815	0.0194166	0.406389	1.29445e-07	1.29444e-07	1	0	0	1	0	0
AACCACTGC	54	220	9	86.09	393847642	150	226043409	1980	4.07407	0.627251	2.55547	0.973264	0.0229992	0.00875938	0.244444	5.83962e-08	5.83959e-08	1	0	0	1	0	0
AACCAG	104	466	6	86.09	393847642	150	226043409	2796	4.48077	1.20804	5.41294	2.06155	0.0324776	0.0123693	0.179231	8.24624e-08	8.2462e-08	1	0	0	1	0	0
AACCATT	51	204	7	86.09	393847642	150	226043409	1428	4	0.592403	2.36961	0.902482	0.0165873	0.00631737	0.186667	4.2116e-08	4.21158e-08	1	0	0	1	0	0
AACCC	35	296	5	86.09	393847642	150	226043409	1480	8.45714	0.406551	3.43826	1.30948	0.0171913	0.00654741	0.281905	4.36496e-08	4.36494e-08	1	0	0	1	0	0
AACCCAAG	1	7	8	86.09	393847642	150	226043409	56	7	0.0116158	0.0813103	0.0309675	0.000650482	0.00024774	0.373333	1.65161e-09	1.6516e-09	1	0	0	1	0	0
AACCCAAGTACCCAAT	38	247	16	86.09	393847642	150	226043409	3952	6.5	0.441399	2.86909	1.09271	0.0459054	0.0174834	0.693333	1.16556e-07	1.16556e-07	1	0	0	1	1	0
AACCCAAT	81219	1054471	8	86.09	393847642	150	226043409	8435768	12.9831	943.42	12248.5	4664.9	97.9878	37.3192	0.69243	0.000248796	0.000248795	1	1	1	1	1	1
AACCCAATACCCGAT	114	767	15	86.09	393847642	150	226043409	11505	6.72807	1.3242	8.90928	3.39315	0.133639	0.0508973	0.672807	3.39317e-07	3.39315e-07	1	0	0	1	1	0
AACCCAC	5	20	7	86.09	393847642	150	226043409	140	4	0.0580788	0.232315	0.0884786	0.00162621	0.00061935	0.186667	4.12902e-09	4.129e-09	1	0	0	1	0	0
AACCCAG	8	32	7	86.09	393847642	150	226043409	224	4	0.092926	0.371704	0.141566	0.00260193	0.00099096	0.186667	6.60643e-09	6.6064e-09	1	0	0	1	0	0
AACCCAGAACCCTAG	2	9	15	86.09	393847642	150	226043409	135	4.5	0.0232315	0.104542	0.0398154	0.00156813	0.00059723	0.45	3.98156e-09	3.98154e-09	1	0	0	1	0	0
AACCCAGAACCCTCG	1853	7865	15	86.09	393847642	150	226043409	117975	4.24447	21.524	91.3579	34.7942	1.37037	0.521913	0.424447	3.47944e-06	3.47942e-06	1	0	0	1	0	0
AACCCAGAACCCTTG	6039	27382	15	86.09	393847642	150	226043409	410730	4.53419	70.1475	318.062	121.136	4.77094	1.81704	0.453419	1.21137e-05	1.21136e-05	1	0	0	1	0	0
AACCCAGG	57	413	8	86.09	393847642	150	226043409	3304	7.24561	0.662098	4.79731	1.82708	0.0383784	0.0146167	0.386433	9.74449e-08	9.74444e-08	1	0	0	1	0	0
AACCCATGAACTCTG	1	4	15	86.09	393847642	150	226043409	60	4	0.0116158	0.046463	0.0176957	0.000696945	0.000265436	0.4	1.76958e-09	1.76957e-09	1	0	0	1	0	0
AACCCATTACACGAT	1	5	15	86.09	393847642	150	226043409	75	5	0.0116158	0.0580788	0.0221196	0.000871181	0.000331795	0.5	2.21198e-09	2.21196e-09	1	0	0	1	0	0
AACCCC	7	30	6	86.09	393847642	150	226043409	180	4.28571	0.0813103	0.348473	0.132718	0.00209084	0.000796307	0.171429	5.30874e-09	5.30871e-09	1	0	0	1	0	0
AACCCCC	2	8	7	86.09	393847642	150	226043409	56	4	0.0232315	0.092926	0.0353914	0.000650482	0.00024774	0.186667	1.65161e-09	1.6516e-09	1	0	0	1	0	0
AACCCCG	44	183	7	86.09	393847642	150	226043409	1281	4.15909	0.511093	2.12568	0.809579	0.0148798	0.00566705	0.194091	3.77805e-08	3.77804e-08	1	0	0	1	0	0
AACCCCGCGACCCCT	1	4	15	86.09	393847642	150	226043409	60	4	0.0116158	0.046463	0.0176957	0.000696945	0.000265436	0.4	1.76958e-09	1.76957e-09	1	0	0	1	0	0
AACCCCT	2	8	7	86.09	393847642	150	226043409	56	4	0.0232315	0.092926	0.0353914	0.000650482	0.00024774	0.186667	1.65161e-09	1.6516e-09	1	0	0	1	0	0
AACCCCTT	142	642	8	86.09	393847642	150	226043409	5136	4.52113	1.64944	7.45731	2.84016	0.0596585	0.0227213	0.241127	1.51476e-07	1.51475e-07	1	0	0	1	0	0
AACCCCTTGAACCCTG	3	13	16	86.09	393847642	150	226043409	208	4.33333	0.0348473	0.151005	0.0575111	0.00241608	0.000920177	0.462222	6.13455e-09	6.13451e-09	1	0	0	1	0	0
AACCCG	35	194	6	86.09	393847642	150	226043409	1164	5.54286	0.406551	2.25346	0.858242	0.0135207	0.00514945	0.221714	3.43299e-08	3.43297e-08	1	0	0	1	0	0
AACCCGACAACCGAT	2	8	15	86.09	393847642	150	226043409	120	4	0.0232315	0.092926	0.0353914	0.00139389	0.000530871	0.4	3.53916e-09	3.53914e-09	1	0	0	1	0	0
AACCCGATAACCGAT	3392	19480	15	86.09	393847642	150	226043409	292200	5.74292	39.4006	226.275	86.1781	3.39412	1.29267	0.574292	8.61786e-06	8.61781e-06	1	0	0	1	1	0
AACCCGATAACCTAT	1	4	15	86.09	393847642	150	226043409	60	4	0.0116158	0.046463	0.0176957	0.000696945	0.000265436	0.4	1.76958e-09	1.76957e-09	1	0	0	1	0	0
AACCCGATAATCCAAT	599	4381	16	86.09	393847642	150	226043409	70096	7.31386	6.95783	50.8886	19.3812	0.814218	0.3101	0.780145	2.06734e-06	2.06733e-06	1	0	0	1	1	0
AACCCGATGACCAAT	1	4	15	86.09	393847642	150	226043409	60	4	0.0116158	0.046463	0.0176957	0.000696945	0.000265436	0.4	1.76958e-09	1.76957e-09	1	0	0	1	0	0
AACCCGCGAACCCTG	1	4	15	86.09	393847642	150	226043409	60	4	0.0116158	0.046463	0.0176957	0.000696945	0.000265436	0.4	1.76958e-09	1.76957e-09	1	0	0	1	0	0
AACCCGGAACCCTCG	69	312	15	86.09	393847642	150	226043409	4680	4.52174	0.801487	3.62411	1.38027	0.0543617	0.020704	0.452174	1.38027e-07	1.38027e-07	1	0	0	1	0	0
AACCCT	14	249	6	86.09	393847642	150	226043409	1494	17.7857	0.162621	2.89232	1.10156	0.0173539	0.00660935	0.711429	4.40626e-08	4.40623e-08	1	0	0	1	1	0
AACCCTG	2561	13376	7	86.09	393847642	150	226043409	93632	5.22296	29.7479	155.372	59.1745	1.08761	0.414221	0.243738	2.76149e-06	2.76148e-06	1	0	0	1	0	0
AACCCTGAAGCCTTG	24	100	15	86.09	393847642	150	226043409	1500	4.16667	0.278778	1.16158	0.442393	0.0174236	0.00663589	0.416667	4.42395e-08	4.42393e-08	1	0	0	1	0	0
AACCCTGAGCCCTCG	2	12	15	86.09	393847642	150	226043409	180	6	0.0232315	0.139389	0.0530871	0.00209084	0.000796307	0.6	5.30874e-09	5.30871e-09	1	0	0	1	1	0
AACCCTGATCCCTTC	1	4	15	86.09	393847642	150	226043409	60	4	0.0116158	0.046463	0.0176957	0.000696945	0.000265436	0.4	1.76958e-09	1.76957e-09	1	0	0	1	0	0
AACCCTT	312	2247	7	86.09	393847642	150	226043409	15729	7.20192	3.62411	26.1006	9.94057	0.182704	0.069584	0.33609	4.63895e-07	4.63893e-07	1	0	0	1	0	0
AACCCTTATACCCTG	99	436	15	86.09	393847642	150	226043409	6540	4.40404	1.14996	5.06447	1.92883	0.075967	0.0289325	0.440404	1.92884e-07	1.92883e-07	1	0	0	1	0	0
AACCCTTGAATCCTG	1171	7450	15	86.09	393847642	150	226043409	111750	6.36208	13.602	86.5373	32.9583	1.29806	0.494374	0.636208	3.29584e-06	3.29583e-06	1	0	0	1	1	0
AACCG	13	139	5	86.09	393847642	150	226043409	695	10.6923	0.151005	1.61459	0.614926	0.00807295	0.00307463	0.35641	2.04976e-08	2.04975e-08	1	0	0	1	0	0
AACCGACAATACGAT	177	767	15	86.09	393847642	150	226043409	11505	4.33333	2.05599	8.90928	3.39315	0.133639	0.0508973	0.433333	3.39317e-07	3.39315e-07	1	0	0	1	0	0
AACCGACGC	61	275	9	86.09	393847642	150	226043409	2475	4.5082	0.708561	3.19433	1.21658	0.028749	0.0109492	0.270492	7.29952e-08	7.29948e-08	1	0	0	1	0	0
AACCGAGAACGCAAT	309	1624	15	86.09	393847642	150	226043409	24360	5.25566	3.58927	18.864	7.18446	0.28296	0.107767	0.525566	7.1845e-07	7.18446e-07	1	0	0	1	1	0
AACCGAGTTGT	70	474	11	86.09	393847642	150	226043409	5214	6.77143	0.813103	5.50587	2.09694	0.0605645	0.0230664	0.496571	1.53777e-07	1.53776e-07	1	0	0	1	0	0
AACCGAT	14267	64964	7	86.09	393847642	150	226043409	454748	4.55345	165.722	754.606	287.396	5.28224	2.01177	0.212494	1.34119e-05	1.34118e-05	1	1	0	1	0	0
AACCGATAACCGATATCGCGAT	166	761	22	86.09	393847642	150	226043409	16742	4.58434	1.92821	8.83959	3.36661	0.194471	0.0740654	0.672369	4.93772e-07	4.93769e-07	1	0	0	1	1	0
AACCGATAACGCGATGT	49	197	17	86.09	393847642	150	226043409	3349	4.02041	0.569172	2.2883	0.871514	0.0389011	0.0148157	0.455646	9.87721e-08	9.87716e-08	1	0	0	1	0	0
AACCGATACCACGAT	279	1428	15	86.09	393847642	150	226043409	21420	5.11828	3.24079	16.5873	6.31737	0.248809	0.0947606	0.511828	6.3174e-07	6.31737e-07	1	0	0	1	1	0
AACCGATTACACGAC	193	879	15	86.09	393847642	150	226043409	13185	4.5544	2.24184	10.2102	3.88863	0.153154	0.0583295	0.45544	3.88865e-07	3.88863e-07	1	0	0	1	0	0
AACCGATTACACGAT	4888	21116	15	86.09	393847642	150	226043409	316740	4.31997	56.7778	245.278	93.4157	3.67917	1.40124	0.431997	9.34161e-06	9.34157e-06	1	0	0	1	0	0
AACCGATTGCACGAT	491	3051	15	86.09	393847642	150	226043409	45765	6.21385	5.70333	35.4397	13.4974	0.531595	0.202461	0.621385	1.34975e-06	1.34974e-06	1	0	0	1	1	0
AACCGC	45	191	6	86.09	393847642	150	226043409	1146	4.24444	0.522709	2.21861	0.84497	0.0133117	0.00506982	0.169778	3.3799e-08	3.37988e-08	1	0	0	1	0	0
AACCGGAACTG	3651	15545	11	86.09	393847642	150	226043409	170995	4.25774	42.4091	180.567	68.77	1.98624	0.75647	0.312234	5.04316e-06	5.04313e-06	1	0	0	1	0	0
AACCGGAATACACGAT	10519	51134	16	86.09	393847642	150	226043409	818144	4.86111	122.186	593.96	226.213	9.50336	3.61941	0.518518	2.41295e-05	2.41294e-05	1	0	0	1	1	0
AACCGGAATACGCGAT	531	2397	16	86.09	393847642	150	226043409	38352	4.51412	6.16796	27.843	10.6042	0.445487	0.169667	0.481507	1.13112e-06	1.13111e-06	1	0	0	1	0	0
AACCGGAGTACACGAT	3	12	16	86.09	393847642	150	226043409	192	4	0.0348473	0.139389	0.0530871	0.00223022	0.000849394	0.426667	5.66266e-09	5.66263e-09	1	0	0	1	0	0
AACCGGATAACGCGAT	16	105	16	86.09	393847642	150	226043409	1680	6.5625	0.185852	1.21965	0.464513	0.0195145	0.0074322	0.7	4.95483e-08	4.9548e-08	1	0	0	1	1	0
AACCT	465	5361	5	86.09	393847642	150	226043409	26805	11.529	5.40132	62.272	23.7167	0.31136	0.118583	0.384301	7.9056e-07	7.90556e-07	1	0	0	1	0	0
AACCTC	188	796	6	86.09	393847642	150	226043409	4776	4.23404	2.18376	9.24614	3.52145	0.0554768	0.0211287	0.169362	1.40859e-07	1.40858e-07	1	0	0	1	0	0
AACCTG	21	85	6	86.09	393847642	150	226043409	510	4.04762	0.243931	0.987339	0.376034	0.00592403	0.0022562	0.161905	1.50414e-08	1.50414e-08	1	0	0	1	0	0
AACCTT	112	508	6	86.09	393847642	150	226043409	3048	4.53571	1.30096	5.9008	2.24736	0.0354048	0.0134841	0.181429	8.98947e-08	8.98942e-08	1	0	0	1	0	0
AACG	401	5689	4	86.09	393847642	150	226043409	22756	14.187	4.65792	66.082	25.1677	0.264328	0.100671	0.378321	6.71143e-07	6.7114e-07	1	0	0	0	0	0
AACGAACGAACGAATG	7	30	16	86.09	393847642	150	226043409	480	4.28571	0.0813103	0.348473	0.132718	0.00557556	0.00212349	0.457143	1.41566e-08	1.41566e-08	1	0	0	1	0	0
AACGAAG	77	370	7	86.09	393847642	150	226043409	2590	4.80519	0.894413	4.29783	1.63685	0.0300848	0.011458	0.224242	7.63869e-08	7.63865e-08	1	0	0	1	0	0
AACGAAGC	2	8	8	86.09	393847642	150	226043409	64	4	0.0232315	0.092926	0.0353914	0.000743408	0.000283131	0.213333	1.88755e-09	1.88754e-09	1	0	0	1	0	0
AACGAAGG	21	134	8	86.09	393847642	150	226043409	1072	6.38095	0.243931	1.55651	0.592806	0.0124521	0.00474245	0.340317	3.16165e-08	3.16163e-08	1	0	0	1	0	0
AACGAAT	170	680	7	86.09	393847642	150	226043409	4760	4	1.97468	7.89871	3.00827	0.055291	0.0210579	0.186667	1.40387e-07	1.40386e-07	1	0	0	1	0	0
AACGAATG	386	5009	8	86.09	393847642	150	226043409	40072	12.9767	4.48368	58.1833	22.1595	0.465466	0.177276	0.69209	1.18184e-06	1.18184e-06	1	0	0	1	1	0
AACGAC	3922	48784	6	86.09	393847642	150	226043409	292704	12.4386	45.557	566.663	215.817	3.39998	1.2949	0.497542	8.63272e-06	8.63268e-06	1	0	0	1	0	0
AACGACATC	1	4	9	86.09	393847642	150	226043409	36	4	0.0116158	0.046463	0.0176957	0.000418167	0.000159261	0.24	1.06175e-09	1.06174e-09	1	0	0	1	0	0
AACGACCATC	1	8	10	86.09	393847642	150	226043409	80	8	0.0116158	0.092926	0.0353914	0.00092926	0.000353914	0.533333	2.35944e-09	2.35943e-09	1	0	0	1	1	0
AACGACGAC	430	2364	9	86.09	393847642	150	226043409	21276	5.49767	4.99477	27.4596	10.4582	0.247137	0.0941235	0.32986	6.27493e-07	6.2749e-07	1	0	0	1	0	0
AACGACGGC	44	196	9	86.09	393847642	150	226043409	1764	4.45455	0.511093	2.27669	0.86709	0.0204902	0.00780381	0.267273	5.20257e-08	5.20254e-08	1	0	0	1	0	0
AACGACT	37	148	7	86.09	393847642	150	226043409	1036	4	0.429783	1.71913	0.654741	0.0120339	0.00458319	0.186667	3.05548e-08	3.05546e-08	1	0	0	1	0	0
AACGAG	101	846	6	86.09	393847642	150	226043409	5076	8.37624	1.17319	9.82693	3.74264	0.0589616	0.0224559	0.33505	1.49706e-07	1.49706e-07	1	0	0	1	0	0
AACGAGAACGAGAAG	283	2039	15	86.09	393847642	150	226043409	30585	7.20495	3.28726	23.6845	9.02039	0.355268	0.135306	0.720495	9.02044e-07	9.02039e-07	1	0	0	1	1	0
AACGAGAAT	77	329	9	86.09	393847642	150	226043409	2961	4.27273	0.894413	3.82158	1.45547	0.0343942	0.0130993	0.256364	8.73288e-08	8.73284e-08	1	0	0	1	0	0
AACGAGCCTT	86	344	10	86.09	393847642	150	226043409	3440	4	0.998955	3.99582	1.52183	0.0399582	0.0152183	0.266667	1.01456e-07	1.01455e-07	1	0	0	1	0	0
AACGAT	2677	54084	6	86.09	393847642	150	226043409	324504	20.2032	31.0954	628.226	239.264	3.76936	1.43558	0.808129	9.5706e-06	9.57055e-06	1	0	0	1	1	0
AACGATAAGGAT	26	223	12	86.09	393847642	150	226043409	2676	8.57692	0.30201	2.59031	0.986536	0.0310837	0.0118384	0.686154	7.89233e-08	7.89229e-08	1	0	0	1	1	0
AACGATT	74	353	7	86.09	393847642	150	226043409	2471	4.77027	0.859566	4.10036	1.56165	0.0287025	0.0109315	0.222613	7.28772e-08	7.28769e-08	1	0	0	1	0	0
AACGATTCCATAATAATCCAAGT	253	1227	23	86.09	393847642	150	226043409	28221	4.8498	2.93878	14.2525	5.42816	0.327808	0.124848	0.743636	8.32322e-07	8.32318e-07	1	0	0	1	1	0
AACGCC	1	4	6	86.09	393847642	150	226043409	24	4	0.0116158	0.046463	0.0176957	0.000278778	0.000106174	0.16	7.07832e-10	7.07829e-10	1	0	0	1	0	0
AACGCGACAACGCGAT	2	8	16	86.09	393847642	150	226043409	128	4	0.0232315	0.092926	0.0353914	0.00148682	0.000566263	0.426667	3.7751e-09	3.77509e-09	1	0	0	1	0	0
AACGCGAT	441	2022	8	86.09	393847642	150	226043409	16176	4.58503	5.12255	23.487	8.94518	0.187896	0.0715615	0.244535	4.77079e-07	4.77077e-07	1	0	0	1	0	0
AACGCGATAAGCGAT	1426	5760	15	86.09	393847642	150	226043409	86400	4.03927	16.5641	66.9067	25.4818	1.0036	0.382227	0.403927	2.5482e-06	2.54818e-06	1	0	0	1	0	0
AACGCGATACAGCGAT	184	1144	16	86.09	393847642	150	226043409	18304	6.21739	2.1373	13.2884	5.06097	0.212615	0.0809756	0.663188	5.3984e-07	5.39837e-07	1	0	0	1	1	0
AACGCGC	67	268	7	86.09	393847642	150	226043409	1876	4	0.778255	3.11302	1.18561	0.0217911	0.00829929	0.186667	5.53289e-08	5.53286e-08	1	0	0	1	0	0
AACGCGGCG	11	45	9	86.09	393847642	150	226043409	405	4.09091	0.127773	0.522709	0.199077	0.00470438	0.00179169	0.245455	1.19447e-08	1.19446e-08	1	0	0	1	0	0
AACGCGGGGC	8	35	10	86.09	393847642	150	226043409	350	4.375	0.092926	0.406551	0.154838	0.00406551	0.00154838	0.291667	1.03226e-08	1.03225e-08	1	0	0	1	0	0
AACGG	3	15	5	86.09	393847642	150	226043409	75	5	0.0348473	0.174236	0.0663589	0.000871181	0.000331795	0.166667	2.21198e-09	2.21196e-09	1	0	0	1	0	0
AACGGAGC	1	4	8	86.09	393847642	150	226043409	32	4	0.0116158	0.046463	0.0176957	0.000371704	0.000141566	0.213333	9.43776e-10	9.43772e-10	1	0	0	1	0	0
AACGGC	125	603	6	86.09	393847642	150	226043409	3618	4.824	1.45197	7.0043	2.66763	0.0420258	0.0160058	0.19296	1.06706e-07	1.06705e-07	1	0	0	1	0	0
AACGGCAAGC	52	212	10	86.09	393847642	150	226043409	2120	4.07692	0.604019	2.46254	0.937873	0.0246254	0.00937873	0.271795	6.25252e-08	6.25249e-08	1	0	0	1	0	0
AACGGCG	26	108	7	86.09	393847642	150	226043409	756	4.15385	0.30201	1.2545	0.477784	0.00878151	0.00334449	0.193846	2.22967e-08	2.22966e-08	1	0	0	1	0	0
AACGGCGAG	44	176	9	86.09	393847642	150	226043409	1584	4	0.511093	2.04437	0.778612	0.0183993	0.0070075	0.24	4.67169e-08	4.67167e-08	1	0	0	1	0	0
AACGGCTAGGG	48	221	11	86.09	393847642	150	226043409	2431	4.60417	0.557556	2.56708	0.977688	0.0282379	0.0107546	0.337639	7.16975e-08	7.16971e-08	1	0	0	1	0	0
AACGGGC	33	175	7	86.09	393847642	150	226043409	1225	5.30303	0.38332	2.03276	0.774188	0.0142293	0.00541931	0.247475	3.61289e-08	3.61288e-08	1	0	0	1	0	0
AACGGT	84	1237	6	86.09	393847642	150	226043409	7422	14.7262	0.975723	14.3687	5.4724	0.0862121	0.0328344	0.589048	2.18897e-07	2.18896e-07	1	0	0	1	1	0
AACGGTAGC	62	296	9	86.09	393847642	150	226043409	2664	4.77419	0.720177	3.43826	1.30948	0.0309444	0.0117853	0.286452	7.85694e-08	7.8569e-08	1	0	0	1	0	0
AACGGTATAATGTAACGT	4	16	18	86.09	393847642	150	226043409	288	4	0.046463	0.185852	0.0707829	0.00334534	0.00127409	0.48	8.49399e-09	8.49394e-09	1	0	0	1	0	0
AACGT	109	569	5	86.09	393847642	150	226043409	2845	5.22018	1.26612	6.60936	2.51722	0.0330468	0.0125861	0.174006	8.39076e-08	8.39072e-08	1	0	0	1	0	0
AACGTACAATAGTATGTACAATAG	222	970	24	86.09	393847642	150	226043409	23280	4.36937	2.5787	11.2673	4.29121	0.270415	0.102989	0.699099	6.86597e-07	6.86594e-07	1	0	0	1	1	0
AACGTACCCCTTATT	102	552	15	86.09	393847642	150	226043409	8280	5.41176	1.18481	6.41189	2.44201	0.0961784	0.0366301	0.541176	2.44202e-07	2.44201e-07	1	0	0	1	1	0
AACGTG	228	984	6	86.09	393847642	150	226043409	5904	4.31579	2.64839	11.4299	4.35315	0.0685794	0.0261189	0.172632	1.74127e-07	1.74126e-07	1	0	0	1	0	0
AACGTT	7	28	6	86.09	393847642	150	226043409	168	4	0.0813103	0.325241	0.12387	0.00195145	0.00074322	0.16	4.95483e-09	4.9548e-09	1	0	0	1	0	0
AACGTTC	6	24	7	86.09	393847642	150	226043409	168	4	0.0696945	0.278778	0.106174	0.00195145	0.00074322	0.186667	4.95483e-09	4.9548e-09	1	0	0	1	0	0
AACGTTCCTGC	54	222	11	86.09	393847642	150	226043409	2442	4.11111	0.627251	2.5787	0.982112	0.0283657	0.0108032	0.301481	7.20219e-08	7.20216e-08	1	0	0	1	0	0
AACT	297	2654	4	86.09	393847642	150	226043409	10616	8.93603	3.44988	30.8282	11.7411	0.123313	0.0469644	0.238294	3.13098e-07	3.13096e-07	1	0	0	0	0	0
AACTAAT	47	201	7	86.09	393847642	150	226043409	1407	4.2766	0.54594	2.33477	0.88921	0.0163434	0.00622447	0.199574	4.14967e-08	4.14965e-08	1	0	0	1	0	0
AACTAATGATG	52	361	11	86.09	393847642	150	226043409	3971	6.94231	0.604019	4.19329	1.59704	0.0461261	0.0175674	0.509103	1.17117e-07	1.17116e-07	1	0	0	1	1	0
AACTAC	932	17330	6	86.09	393847642	150	226043409	103980	18.5944	10.8259	201.301	76.6667	1.20781	0.46	0.743777	3.06668e-06	3.06667e-06	1	0	0	1	1	0
AACTACCGATG	92	644	11	86.09	393847642	150	226043409	7084	7	1.06865	7.48054	2.84901	0.082286	0.0313391	0.513333	2.08928e-07	2.08927e-07	1	0	0	1	1	0
AACTACTGATG	323	1584	11	86.09	393847642	150	226043409	17424	4.90402	3.75189	18.3993	7.0075	0.202393	0.0770825	0.359628	5.13886e-07	5.13884e-07	1	0	0	1	0	0
AACTAGTTAGCTTCAGTG	193	989	18	86.09	393847642	150	226043409	17802	5.12435	2.24184	11.488	4.37527	0.206784	0.0787548	0.614922	5.25034e-07	5.25032e-07	1	0	0	1	1	0
AACTAT	226	1169	6	86.09	393847642	150	226043409	7014	5.17257	2.62516	13.5788	5.17157	0.0814729	0.0310294	0.206903	2.06864e-07	2.06863e-07	1	0	0	1	0	0
AACTATAATATT	4	18	12	86.09	393847642	150	226043409	216	4.5	0.046463	0.209084	0.0796307	0.002509	0.000955569	0.36	6.37049e-09	6.37046e-09	1	0	0	1	0	0
AACTATT	48	192	7	86.09	393847642	150	226043409	1344	4	0.557556	2.23022	0.849394	0.0156116	0.00594576	0.186667	3.96386e-08	3.96384e-08	1	0	0	1	0	0
AACTCAATACCCAGT	83	337	15	86.09	393847642	150	226043409	5055	4.06024	0.964107	3.91451	1.49086	0.0587176	0.022363	0.406024	1.49087e-07	1.49086e-07	1	0	0	1	0	0
AACTCC	27	156	6	86.09	393847642	150	226043409	936	5.77778	0.313625	1.81206	0.690133	0.0108723	0.0041408	0.231111	2.76055e-08	2.76053e-08	1	0	0	1	0	0
AACTCGGG	61	259	8	86.09	393847642	150	226043409	2072	4.2459	0.708561	3.00848	1.1458	0.0240678	0.00916638	0.226448	6.11095e-08	6.11092e-08	1	0	0	1	0	0
AACTCT	38	152	6	86.09	393847642	150	226043409	912	4	0.441399	1.76559	0.672437	0.0105936	0.00403462	0.16	2.68976e-08	2.68975e-08	1	0	0	1	0	0
AACTCTCCTGGGCTGG	1	4	16	86.09	393847642	150	226043409	64	4	0.0116158	0.046463	0.0176957	0.000743408	0.000283131	0.426667	1.88755e-09	1.88754e-09	1	0	0	1	0	0
AACTCTCGCGAGCTTG	413	1693	16	86.09	393847642	150	226043409	27088	4.09927	4.79731	19.6655	7.48971	0.314647	0.119835	0.437256	7.98907e-07	7.98903e-07	1	0	0	1	0	0
AACTCTG	155	639	7	86.09	393847642	150	226043409	4473	4.12258	1.80044	7.42246	2.82689	0.0519573	0.0197882	0.192387	1.31922e-07	1.31922e-07	1	0	0	1	0	0
AACTCTTC	63	346	8	86.09	393847642	150	226043409	2768	5.49206	0.731792	4.01905	1.53068	0.0321524	0.0122454	0.29291	8.16366e-08	8.16362e-08	1	0	0	1	0	0
AACTG	329	6205	5	86.09	393847642	150	226043409	31025	18.8602	3.82158	72.0757	27.4505	0.360379	0.137252	0.628673	9.15021e-07	9.15016e-07	1	0	0	1	1	0
AACTGAAG	2	8	8	86.09	393847642	150	226043409	64	4	0.0232315	0.092926	0.0353914	0.000743408	0.000283131	0.213333	1.88755e-09	1.88754e-09	1	0	0	1	0	0
AACTGAC	4	16	7	86.09	393847642	150	226043409	112	4	0.046463	0.185852	0.0707829	0.00130096	0.00049548	0.186667	3.30322e-09	3.3032e-09	1	0	0	1	0	0
AACTGC	101	1427	6	86.09	393847642	150	226043409	8562	14.1287	1.17319	16.5757	6.31295	0.0994541	0.0378777	0.565149	2.52519e-07	2.52518e-07	1	0	0	1	1	0
AACTGCGAC	1	4	9	86.09	393847642	150	226043409	36	4	0.0116158	0.046463	0.0176957	0.000418167	0.000159261	0.24	1.06175e-09	1.06174e-09	1	0	0	1	0	0
AACTGCT	150	691	7	86.09	393847642	150	226043409	4837	4.60667	1.74236	8.02648	3.05693	0.0561854	0.0213985	0.214978	1.42658e-07	1.42657e-07	1	0	0	1	0	0
AACTGCTAATTGCT	356	2559	14	86.09	393847642	150	226043409	35826	7.1882	4.13521	29.7247	11.3208	0.416146	0.158492	0.670899	1.05662e-06	1.05661e-06	1	0	0	1	1	0
AACTGGTGC	16	67	9	86.09	393847642	150	226043409	603	4.1875	0.185852	0.778255	0.296403	0.0070043	0.00266763	0.25125	1.77843e-08	1.77842e-08	1	0	0	1	0	0
AACTGTG	56	306	7	86.09	393847642	150	226043409	2142	5.46429	0.650482	3.55442	1.35372	0.0248809	0.00947606	0.255	6.3174e-08	6.31737e-08	1	0	0	1	0	0
AACTT	34	183	5	86.09	393847642	150	226043409	915	5.38235	0.394936	2.12568	0.809579	0.0106284	0.0040479	0.179412	2.69861e-08	2.6986e-08	1	0	0	1	0	0
AACTTAT	60	240	7	86.09	393847642	150	226043409	1680	4	0.696945	2.78778	1.06174	0.0195145	0.0074322	0.186667	4.95483e-08	4.9548e-08	1	0	0	1	0	0
AACTTATT	16	75	8	86.09	393847642	150	226043409	600	4.6875	0.185852	0.871181	0.331795	0.00696945	0.00265436	0.25	1.76958e-08	1.76957e-08	1	0	0	1	0	0
AACTTC	16	64	6	86.09	393847642	150	226043409	384	4	0.185852	0.743408	0.283131	0.00446045	0.00169879	0.16	1.13253e-08	1.13253e-08	1	0	0	1	0	0
AACTTCAGATCAATCTGATT	54	270	20	86.09	393847642	150	226043409	5400	5	0.627251	3.13625	1.19446	0.0627251	0.0238892	0.666667	1.59262e-07	1.59261e-07	1	0	0	1	1	0
AACTTCATTCAT	93	467	12	86.09	393847642	150	226043409	5604	5.02151	1.08026	5.42456	2.06597	0.0650947	0.0247917	0.40172	1.65279e-07	1.65278e-07	1	0	0	1	0	0
AACTTG	50	200	6	86.09	393847642	150	226043409	1200	4	0.580788	2.32315	0.884786	0.0139389	0.00530871	0.16	3.53916e-08	3.53914e-08	1	0	0	1	0	0
AACTTGAAGATATAG	279	2030	15	86.09	393847642	150	226043409	30450	7.27599	3.24079	23.58	8.98058	0.3537	0.134709	0.727599	8.98062e-07	8.98058e-07	1	0	0	1	1	0
AAG	10265	120706	3	86.09	393847642	150	226043409	362118	11.759	119.236	1402.09	533.995	4.20627	1.60198	0.23518	1.06799e-05	1.06799e-05	1	0	0	0	0	0
AAGAAGAAGAG	27	143	11	86.09	393847642	150	226043409	1573	5.2963	0.313625	1.66105	0.632622	0.0182716	0.00695884	0.388395	4.63925e-08	4.63923e-08	1	0	0	1	0	0
AAGAAGAGG	61	255	9	86.09	393847642	150	226043409	2295	4.18033	0.708561	2.96202	1.1281	0.0266581	0.0101529	0.25082	6.76864e-08	6.76861e-08	1	0	0	1	0	0
AAGAAGAGT	701	4077	9	86.09	393847642	150	226043409	36693	5.81598	8.14264	47.3574	18.0364	0.426217	0.162327	0.348959	1.08219e-06	1.08218e-06	1	0	0	1	0	0
AAGAAGATG	218	984	9	86.09	393847642	150	226043409	8856	4.51376	2.53223	11.4299	4.35315	0.102869	0.0391783	0.270826	2.6119e-07	2.61189e-07	1	0	0	1	0	0
AAGAAGGAGGATATG	1	5	15	86.09	393847642	150	226043409	75	5	0.0116158	0.0580788	0.0221196	0.000871181	0.000331795	0.5	2.21198e-09	2.21196e-09	1	0	0	1	0	0
AAGAAT	2484	21474	6	86.09	393847642	150	226043409	128844	8.64493	28.8535	249.437	94.9995	1.49662	0.569997	0.345797	3.8e-06	3.79998e-06	1	0	0	1	0	0
AAGAATCCTGC	58	271	11	86.09	393847642	150	226043409	2981	4.67241	0.673714	3.14787	1.19888	0.0346266	0.0131877	0.342644	8.79187e-08	8.79182e-08	1	0	0	1	0	0
AAGAATT	8	40	7	86.09	393847642	150	226043409	280	5	0.092926	0.46463	0.176957	0.00325241	0.0012387	0.233333	8.25804e-09	8.258e-09	1	0	0	1	0	0
AAGAATTCCTATAGGATTC	155	694	19	86.09	393847642	150	226043409	13186	4.47742	1.80044	8.06133	3.07021	0.153165	0.0583339	0.56714	3.88895e-07	3.88893e-07	1	0	0	1	1	0
AAGAC	54	270	5	86.09	393847642	150	226043409	1350	5	0.627251	3.13625	1.19446	0.0156813	0.0059723	0.166667	3.98156e-08	3.98154e-08	1	0	0	1	0	0
AAGACAG	43	314	7	86.09	393847642	150	226043409	2198	7.30233	0.499477	3.64735	1.38911	0.0255314	0.0097238	0.340775	6.48256e-08	6.48253e-08	1	0	0	1	0	0
AAGACC	8	32	6	86.09	393847642	150	226043409	192	4	0.092926	0.371704	0.141566	0.00223022	0.000849394	0.16	5.66266e-09	5.66263e-09	1	0	0	1	0	0
AAGACGAAGG	40	175	10	86.09	393847642	150	226043409	1750	4.375	0.46463	2.03276	0.774188	0.0203276	0.00774188	0.291667	5.16128e-08	5.16125e-08	1	0	0	1	0	0
AAGACT	27	125	6	86.09	393847642	150	226043409	750	4.62963	0.313625	1.45197	0.552991	0.00871181	0.00331795	0.185185	2.21198e-08	2.21196e-08	1	0	0	1	0	0
AAGAG	253	1457	5	86.09	393847642	150	226043409	7285	5.75889	2.93878	16.9241	6.44566	0.0846207	0.0322283	0.191963	2.14857e-07	2.14855e-07	1	0	0	1	0	0
AAGAGAG	254	1237	7	86.09	393847642	150	226043409	8659	4.87008	2.9504	14.3687	5.4724	0.100581	0.0383068	0.22727	2.5538e-07	2.55379e-07	1	0	0	1	0	0
AAGAGAGT	202	1252	8	86.09	393847642	150	226043409	10016	6.19802	2.34638	14.5429	5.53876	0.116343	0.0443101	0.330561	2.95402e-07	2.954e-07	1	0	0	1	0	0
AAGAGCGAG	51	216	9	86.09	393847642	150	226043409	1944	4.23529	0.592403	2.509	0.955569	0.022581	0.00860012	0.254118	5.73344e-08	5.73341e-08	1	0	0	1	0	0
AAGAGCGAGGG	40	164	11	86.09	393847642	150	226043409	1804	4.1	0.46463	1.90498	0.725524	0.0209548	0.00798077	0.300667	5.32054e-08	5.32051e-08	1	0	0	1	0	0
AAGAGG	392	2048	6	86.09	393847642	150	226043409	12288	5.22449	4.55337	23.7891	9.06021	0.142734	0.0543612	0.20898	3.6241e-07	3.62408e-07	1	0	0	1	0	0
AAGAGGG	56	224	7	86.09	393847642	150	226043409	1568	4	0.650482	2.60193	0.99096	0.0182135	0.00693672	0.186667	4.6245e-08	4.62448e-08	1	0	0	1	0	0
AAGAGT	677	13180	6	86.09	393847642	150	226043409	79080	19.4682	7.86386	153.096	58.3074	0.918574	0.349844	0.77873	2.33231e-06	2.3323e-06	1	0	0	1	1	0
AAGAGTG	90	369	7	86.09	393847642	150	226043409	2583	4.1	1.04542	4.28621	1.63243	0.0300035	0.011427	0.191333	7.61804e-08	7.61801e-08	1	0	0	1	0	0
AAGAT	227	1264	5	86.09	393847642	150	226043409	6320	5.56828	2.63678	14.6823	5.59185	0.0734115	0.0279592	0.185609	1.86396e-07	1.86395e-07	1	0	0	1	0	0
AAGATAATAATAG	66	370	13	86.09	393847642	150	226043409	4810	5.60606	0.76664	4.29783	1.63685	0.0558718	0.0212791	0.485859	1.41861e-07	1.41861e-07	1	0	0	1	0	0
AAGATACCC	1	6	9	86.09	393847642	150	226043409	54	6	0.0116158	0.0696945	0.0265436	0.000627251	0.000238892	0.36	1.59262e-09	1.59261e-09	1	0	0	1	0	0
AAGATAT	79	357	7	86.09	393847642	150	226043409	2499	4.51899	0.917644	4.14682	1.57934	0.0290278	0.0110554	0.210886	7.3703e-08	7.37027e-08	1	0	0	1	0	0
AAGATATCATT	153	1300	11	86.09	393847642	150	226043409	14300	8.49673	1.77721	15.1005	5.75111	0.166105	0.0632622	0.623094	4.2175e-07	4.21748e-07	1	0	0	1	1	0
AAGATATG	134	1018	8	86.09	393847642	150	226043409	8144	7.59701	1.55651	11.8248	4.50356	0.0945987	0.0360285	0.405174	2.40191e-07	2.4019e-07	1	0	0	1	0	0
AAGATATGAGAATCTGTG	202	919	18	86.09	393847642	150	226043409	16542	4.5495	2.34638	10.6749	4.06559	0.192148	0.0731806	0.545941	4.87873e-07	4.87871e-07	1	0	0	1	1	0
AAGATC	9	36	6	86.09	393847642	150	226043409	216	4	0.104542	0.418167	0.159261	0.002509	0.000955569	0.16	6.37049e-09	6.37046e-09	1	0	0	1	0	0
AAGATCACATG	963	4083	11	86.09	393847642	150	226043409	44913	4.23988	11.186	47.4271	18.0629	0.521698	0.198692	0.310924	1.32462e-06	1.32461e-06	1	0	0	1	0	0
AAGATCGAG	7	28	9	86.09	393847642	150	226043409	252	4	0.0813103	0.325241	0.12387	0.00292717	0.00111483	0.24	7.43224e-09	7.4322e-09	1	0	0	1	0	0
AAGATCTACAGAAGATCTG	27	124	19	86.09	393847642	150	226043409	2356	4.59259	0.313625	1.44035	0.548567	0.0273667	0.0104228	0.581728	6.94855e-08	6.94852e-08	1	0	0	1	1	0
AAGATG	104	554	6	86.09	393847642	150	226043409	3324	5.32692	1.20804	6.43513	2.45086	0.0386108	0.0147051	0.213077	9.80348e-08	9.80343e-08	1	0	0	1	0	0
AAGATGATAATAG	93	386	13	86.09	393847642	150	226043409	5018	4.15054	1.08026	4.48368	1.70764	0.0582878	0.0221993	0.359713	1.47996e-07	1.47995e-07	1	0	0	1	0	0
AAGATGATAGTAG	4	31	13	86.09	393847642	150	226043409	403	7.75	0.046463	0.360088	0.137142	0.00468115	0.00178284	0.671667	1.18857e-08	1.18856e-08	1	0	0	1	1	0
AAGATGATGATCATG	250	1114	15	86.09	393847642	150	226043409	16710	4.456	2.90394	12.9399	4.92826	0.194099	0.0739239	0.4456	4.92828e-07	4.92826e-07	1	0	0	1	0	0
AAGATGCTGCTGCTG	1	4	15	86.09	393847642	150	226043409	60	4	0.0116158	0.046463	0.0176957	0.000696945	0.000265436	0.4	1.76958e-09	1.76957e-09	1	0	0	1	0	0
AAGATT	43	252	6	86.09	393847642	150	226043409	1512	5.86047	0.499477	2.92717	1.11483	0.017563	0.00668898	0.234419	4.45934e-08	4.45932e-08	1	0	0	1	0	0
AAGATTACATGTGGATCACATG	266	1131	22	86.09	393847642	150	226043409	24882	4.25188	3.08979	13.1374	5.00346	0.289023	0.110076	0.623609	7.33845e-07	7.33841e-07	1	0	0	1	1	0
AAGATTC	121	1138	7	86.09	393847642	150	226043409	7966	9.40496	1.40551	13.2187	5.03443	0.0925311	0.035241	0.438898	2.34941e-07	2.3494e-07	1	0	0	1	0	0
AAGATTCCTGGATTCCTG	9	41	18	86.09	393847642	150	226043409	738	4.55556	0.104542	0.476246	0.181381	0.00857242	0.00326486	0.546667	2.17658e-08	2.17657e-08	1	0	0	1	1	0
AAGATTGTGGC	71	324	11	86.09	393847642	150	226043409	3564	4.56338	0.824718	3.7635	1.43335	0.0413985	0.0157669	0.334648	1.05113e-07	1.05113e-07	1	0	0	1	0	0
AAGC	555	12321	4	86.09	393847642	150	226043409	49284	22.2	6.44674	143.118	54.5072	0.572471	0.218029	0.592	1.45353e-06	1.45353e-06	1	0	0	0	1	0
AAGCAAGCAAGCGAGC	4	18	16	86.09	393847642	150	226043409	288	4.5	0.046463	0.209084	0.0796307	0.00334534	0.00127409	0.48	8.49399e-09	8.49394e-09	1	0	0	1	0	0
AAGCAAT	2	18	7	86.09	393847642	150	226043409	126	9	0.0232315	0.209084	0.0796307	0.00146358	0.000557415	0.42	3.71612e-09	3.7161e-09	1	0	0	1	0	0
AAGCAATG	267	2854	8	86.09	393847642	150	226043409	22832	10.6891	3.10141	33.1514	12.6259	0.265211	0.101007	0.570087	6.73384e-07	6.73381e-07	1	0	0	1	1	0
AAGCAC	52	874	6	86.09	393847642	150	226043409	5244	16.8077	0.604019	10.1522	3.86651	0.060913	0.0231991	0.672308	1.54661e-07	1.54661e-07	1	0	0	1	1	0
AAGCAGCAG	84	425	9	86.09	393847642	150	226043409	3825	5.05952	0.975723	4.93669	1.88017	0.0444302	0.0169215	0.303571	1.12811e-07	1.1281e-07	1	0	0	1	0	0
AAGCAT	40	212	6	86.09	393847642	150	226043409	1272	5.3	0.46463	2.46254	0.937873	0.0147752	0.00562724	0.212	3.75151e-08	3.75149e-08	1	0	0	1	0	0
AAGCC	50	366	5	86.09	393847642	150	226043409	1830	7.32	0.580788	4.25136	1.61916	0.0212568	0.00809579	0.244	5.39722e-08	5.39719e-08	1	0	0	1	0	0
AAGCCCAC	1	4	8	86.09	393847642	150	226043409	32	4	0.0116158	0.046463	0.0176957	0.000371704	0.000141566	0.213333	9.43776e-10	9.43772e-10	1	0	0	1	0	0
AAGCCGAG	124	503	8	86.09	393847642	150	226043409	4024	4.05645	1.44035	5.84272	2.22524	0.0467418	0.0178019	0.216344	1.1868e-07	1.18679e-07	1	0	0	1	0	0
AAGCCT	1	4	6	86.09	393847642	150	226043409	24	4	0.0116158	0.046463	0.0176957	0.000278778	0.000106174	0.16	7.07832e-10	7.07829e-10	1	0	0	1	0	0
AAGCCTTGTAATCACGTAAGCT	203	872	22	86.09	393847642	150	226043409	19184	4.29557	2.358	10.1289	3.85767	0.222837	0.0848687	0.630016	5.65794e-07	5.65791e-07	1	0	0	1	1	0
AAGCGAAT	96	467	8	86.09	393847642	150	226043409	3736	4.86458	1.11511	5.42456	2.06597	0.0433964	0.0165278	0.259444	1.10186e-07	1.10185e-07	1	0	0	1	0	0
AAGCGGC	83	347	7	86.09	393847642	150	226043409	2429	4.18072	0.964107	4.03067	1.5351	0.0282147	0.0107457	0.1951	7.16385e-08	7.16382e-08	1	0	0	1	0	0
AAGCT	275	5983	5	86.09	393847642	150	226043409	29915	21.7564	3.19433	69.497	26.4684	0.347485	0.132342	0.725212	8.82283e-07	8.82279e-07	1	0	0	1	1	0
AAGCTAATG	144	713	9	86.09	393847642	150	226043409	6417	4.95139	1.67267	8.28203	3.15426	0.0745383	0.0283884	0.297083	1.89257e-07	1.89256e-07	1	0	0	1	0	0
AAGCTAATGATCTATG	157	913	16	86.09	393847642	150	226043409	14608	5.81529	1.82367	10.6052	4.03905	0.169683	0.0646248	0.620297	4.30834e-07	4.30832e-07	1	0	0	1	1	0
AAGCTATTG	13	61	9	86.09	393847642	150	226043409	549	4.69231	0.151005	0.708561	0.26986	0.00637705	0.00242874	0.281538	1.61917e-08	1.61916e-08	1	0	0	1	0	0
AAGCTC	53	307	6	86.09	393847642	150	226043409	1842	5.79245	0.615635	3.56604	1.35815	0.0213962	0.00814888	0.231698	5.43261e-08	5.43258e-08	1	0	0	1	0	0
AAGCTG	60	240	6	86.09	393847642	150	226043409	1440	4	0.696945	2.78778	1.06174	0.0167267	0.00637046	0.16	4.24699e-08	4.24697e-08	1	0	0	1	0	0
AAGG	1075	7368	4	86.09	393847642	150	226043409	29472	6.85395	12.4869	85.5849	32.5955	0.342339	0.130382	0.182772	8.69218e-07	8.69214e-07	1	0	0	0	0	0
AAGGAAT	194	907	7	86.09	393847642	150	226043409	6349	4.67526	2.25346	10.5355	4.0125	0.0737484	0.0280875	0.218179	1.87251e-07	1.8725e-07	1	0	0	1	0	0
AAGGAATCCTTGAATCCT	20	139	18	86.09	393847642	150	226043409	2502	6.95	0.232315	1.61459	0.614926	0.0290626	0.0110687	0.834	7.37915e-08	7.37911e-08	1	0	0	1	1	0
AAGGAATG	14	56	8	86.09	393847642	150	226043409	448	4	0.162621	0.650482	0.24774	0.00520386	0.00198192	0.213333	1.32129e-08	1.32128e-08	1	0	0	1	0	0
AAGGAATTATTCGATGC	148	680	17	86.09	393847642	150	226043409	11560	4.59459	1.71913	7.89871	3.00827	0.134278	0.0511406	0.520721	3.40939e-07	3.40937e-07	1	0	0	1	1	0
AAGGAG	359	1444	6	86.09	393847642	150	226043409	8664	4.02228	4.17005	16.7731	6.38815	0.100639	0.0383289	0.160891	2.55527e-07	2.55526e-07	1	0	0	1	0	0
AAGGAGCGAG	62	264	10	86.09	393847642	150	226043409	2640	4.25806	0.720177	3.06656	1.16792	0.0306656	0.0116792	0.283871	7.78615e-08	7.78612e-08	1	0	0	1	0	0
AAGGAT	751	14092	6	86.09	393847642	150	226043409	84552	18.7643	8.72343	163.689	62.342	0.982135	0.374052	0.750573	2.49369e-06	2.49368e-06	1	0	0	1	1	0
AAGGCAT	49	196	7	86.09	393847642	150	226043409	1372	4	0.569172	2.27669	0.86709	0.0159368	0.00606963	0.186667	4.04644e-08	4.04642e-08	1	0	0	1	0	0
AAGGCG	124	593	6	86.09	393847642	150	226043409	3558	4.78226	1.44035	6.88814	2.62339	0.0413288	0.0157403	0.19129	1.04936e-07	1.04936e-07	1	0	0	1	0	0
AAGGG	91	519	5	86.09	393847642	150	226043409	2595	5.7033	1.05703	6.02857	2.29602	0.0301429	0.0114801	0.19011	7.65344e-08	7.6534e-08	1	0	0	1	0	0
AAGGGC	1	4	6	86.09	393847642	150	226043409	24	4	0.0116158	0.046463	0.0176957	0.000278778	0.000106174	0.16	7.07832e-10	7.07829e-10	1	0	0	1	0	0
AAGGGG	31	153	6	86.09	393847642	150	226043409	918	4.93548	0.360088	1.77721	0.676861	0.0106633	0.00406117	0.197419	2.70746e-08	2.70744e-08	1	0	0	1	0	0
AAGGGGGAGGAG	1	5	12	86.09	393847642	150	226043409	60	5	0.0116158	0.0580788	0.0221196	0.000696945	0.000265436	0.4	1.76958e-09	1.76957e-09	1	0	0	1	0	0
AAGGGGT	32	154	7	86.09	393847642	150	226043409	1078	4.8125	0.371704	1.78883	0.681285	0.0125218	0.004769	0.224583	3.17935e-08	3.17933e-08	1	0	0	1	0	0
AAGGGT	27	165	6	86.09	393847642	150	226043409	990	6.11111	0.313625	1.9166	0.729948	0.0114996	0.00437969	0.244444	2.91981e-08	2.91979e-08	1	0	0	1	0	0
AAGGGTC	4	16	7	86.09	393847642	150	226043409	112	4	0.046463	0.185852	0.0707829	0.00130096	0.00049548	0.186667	3.30322e-09	3.3032e-09	1	0	0	1	0	0
AAGGTATG	28	168	8	86.09	393847642	150	226043409	1344	6	0.325241	1.95145	0.74322	0.0156116	0.00594576	0.32	3.96386e-08	3.96384e-08	1	0	0	1	0	0
AAGGTC	204	1268	6	86.09	393847642	150	226043409	7608	6.21569	2.36961	14.7288	5.60954	0.0883726	0.0336573	0.248627	2.24383e-07	2.24382e-07	1	0	0	1	0	0
AAGGTCATTCTG	4	16	12	86.09	393847642	150	226043409	192	4	0.046463	0.185852	0.0707829	0.00223022	0.000849394	0.32	5.66266e-09	5.66263e-09	1	0	0	1	0	0
AAGGTGGAGGAG	67	296	12	86.09	393847642	150	226043409	3552	4.41791	0.778255	3.43826	1.30948	0.0412591	0.0157138	0.353433	1.04759e-07	1.04759e-07	1	0	0	1	0	0
AAGGTGT	1	4	7	86.09	393847642	150	226043409	28	4	0.0116158	0.046463	0.0176957	0.000325241	0.00012387	0.186667	8.25804e-10	8.258e-10	1	0	0	1	0	0
AAGT	3824	119936	4	86.09	393847642	150	226043409	479744	31.364	44.4186	1393.15	530.588	5.57259	2.12235	0.836374	1.41491e-05	1.4149e-05	1	0	0	0	1	0
AAGTAATGAAGTATTG	69	453	16	86.09	393847642	150	226043409	7248	6.56522	0.801487	5.26194	2.00404	0.084191	0.0320646	0.70029	2.13765e-07	2.13764e-07	1	0	0	1	1	0
AAGTACCCGATGACCC	107	462	16	86.09	393847642	150	226043409	7392	4.31776	1.24289	5.36648	2.04386	0.0858636	0.0327017	0.460561	2.18012e-07	2.18011e-07	1	0	0	1	0	0
AAGTACTATC	73	367	10	86.09	393847642	150	226043409	3670	5.0274	0.84795	4.26298	1.62358	0.0426298	0.0162358	0.33516	1.08239e-07	1.08239e-07	1	0	0	1	0	0
AAGTAGGAG	61	410	9	86.09	393847642	150	226043409	3690	6.72131	0.708561	4.76246	1.81381	0.0428621	0.0163243	0.403279	1.08829e-07	1.08829e-07	1	0	0	1	0	0
AAGTAGT	171	787	7	86.09	393847642	150	226043409	5509	4.60234	1.98629	9.1416	3.48163	0.0639912	0.0243714	0.214776	1.62477e-07	1.62476e-07	1	0	0	1	0	0
AAGTAT	184	975	6	86.09	393847642	150	226043409	5850	5.29891	2.1373	11.3254	4.31333	0.0679521	0.02588	0.211957	1.72534e-07	1.72533e-07	1	0	0	1	0	0
AAGTATATATG	115	708	11	86.09	393847642	150	226043409	7788	6.15652	1.33581	8.22395	3.13214	0.0904635	0.0344536	0.451478	2.29692e-07	2.2969e-07	1	0	0	1	0	0
AAGTATCTATG	5	20	11	86.09	393847642	150	226043409	220	4	0.0580788	0.232315	0.0884786	0.00255547	0.000973264	0.293333	6.48846e-09	6.48843e-09	1	0	0	1	0	0
AAGTATCTGATTCATGAGAG	136	641	20	86.09	393847642	150	226043409	12820	4.71324	1.57974	7.4457	2.83574	0.148914	0.0567148	0.628431	3.781e-07	3.78098e-07	1	0	0	1	1	0
AAGTATGGGTG	16	94	11	86.09	393847642	150	226043409	1034	5.875	0.185852	1.09188	0.415849	0.0120107	0.00457434	0.430833	3.04958e-08	3.04956e-08	1	0	0	1	0	0
AAGTGAATACAGTGAAT	993	6864	17	86.09	393847642	150	226043409	116688	6.91239	11.5344	79.7305	30.3658	1.35542	0.516219	0.783404	3.44148e-06	3.44146e-06	1	0	0	1	1	0
AAGTGAC	60	290	7	86.09	393847642	150	226043409	2030	4.83333	0.696945	3.36857	1.28294	0.02358	0.00898058	0.225556	5.98708e-08	5.98705e-08	1	0	0	1	0	0
AAGTGACACGATTATC	315	2341	16	86.09	393847642	150	226043409	37456	7.43175	3.65896	27.1925	10.3564	0.43508	0.165703	0.79272	1.10469e-06	1.10468e-06	1	0	0	1	1	0
AAGTGAG	20	91	7	86.09	393847642	150	226043409	637	4.55	0.232315	1.05703	0.402578	0.00739923	0.00281804	0.212333	1.8787e-08	1.8787e-08	1	0	0	1	0	0
AAGTGAGATGAGAGCC	1	5	16	86.09	393847642	150	226043409	80	5	0.0116158	0.0580788	0.0221196	0.00092926	0.000353914	0.533333	2.35944e-09	2.35943e-09	1	0	0	1	1	0
AAGTGT	50	200	6	86.09	393847642	150	226043409	1200	4	0.580788	2.32315	0.884786	0.0139389	0.00530871	0.16	3.53916e-08	3.53914e-08	1	0	0	1	0	0
AAT	34335	347581	3	86.09	393847642	150	226043409	1042743	10.1232	398.827	4037.41	1537.67	12.1122	4.61302	0.202465	3.07536e-05	3.07535e-05	1	1	1	0	0	0
AATAATC	8	90	7	86.09	393847642	150	226043409	630	11.25	0.092926	1.04542	0.398154	0.00731792	0.00278708	0.525	1.85806e-08	1.85805e-08	1	0	0	1	1	0
AATAATGAT	121	1461	9	86.09	393847642	150	226043409	13149	12.0744	1.40551	16.9706	6.46336	0.152736	0.0581702	0.724463	3.87804e-07	3.87802e-07	1	0	0	1	1	0
AATAATGGC	8	46	9	86.09	393847642	150	226043409	414	5.75	0.092926	0.534325	0.203501	0.00480892	0.00183151	0.345	1.22101e-08	1.221e-08	1	0	0	1	0	0
AATAATGGT	15	115	9	86.09	393847642	150	226043409	1035	7.66667	0.174236	1.33581	0.508752	0.0120223	0.00457877	0.46	3.05253e-08	3.05251e-08	1	0	0	1	0	0
AATAATT	333	1372	7	86.09	393847642	150	226043409	9604	4.12012	3.86805	15.9368	6.06963	0.111558	0.0424874	0.192272	2.83251e-07	2.83249e-07	1	0	0	1	0	0
AATAATTAATAATTAATT	1	6	18	86.09	393847642	150	226043409	108	6	0.0116158	0.0696945	0.0265436	0.0012545	0.000477784	0.72	3.18524e-09	3.18523e-09	1	0	0	1	1	0
AATAATTACC	8	38	10	86.09	393847642	150	226043409	380	4.75	0.092926	0.441399	0.168109	0.00441399	0.00168109	0.316667	1.12073e-08	1.12073e-08	1	0	0	1	0	0
AATAC	60	300	5	86.09	393847642	150	226043409	1500	5	0.696945	3.48473	1.32718	0.0174236	0.00663589	0.166667	4.42395e-08	4.42393e-08	1	0	0	1	0	0
AATACAGAATACAGTAC	155	861	17	86.09	393847642	150	226043409	14637	5.55484	1.80044	10.0012	3.809	0.17002	0.064753	0.629548	4.31689e-07	4.31687e-07	1	0	0	1	1	0
AATACAT	21	99	7	86.09	393847642	150	226043409	693	4.71429	0.243931	1.14996	0.437969	0.00804972	0.00306578	0.22	2.04387e-08	2.04386e-08	1	0	0	1	0	0
AATACATAC	1	4	9	86.09	393847642	150	226043409	36	4	0.0116158	0.046463	0.0176957	0.000418167	0.000159261	0.24	1.06175e-09	1.06174e-09	1	0	0	1	0	0
AATACC	53	212	6	86.09	393847642	150	226043409	1272	4	0.615635	2.46254	0.937873	0.0147752	0.00562724	0.16	3.75151e-08	3.75149e-08	1	0	0	1	0	0
AATACCCC	13	66	8	86.09	393847642	150	226043409	528	5.07692	0.151005	0.76664	0.291979	0.00613312	0.00233583	0.270769	1.55723e-08	1.55722e-08	1	0	0	1	0	0
AATACGGTAATATAATAT	126	543	18	86.09	393847642	150	226043409	9774	4.30952	1.46358	6.30735	2.40219	0.113532	0.0432395	0.517143	2.88265e-07	2.88263e-07	1	0	0	1	1	0
AATACT	214	987	6	86.09	393847642	150	226043409	5922	4.61215	2.48577	11.4647	4.36642	0.0687885	0.0261985	0.184486	1.74658e-07	1.74657e-07	1	0	0	1	0	0
AATACTATAG	43	174	10	86.09	393847642	150	226043409	1740	4.04651	0.499477	2.02114	0.769764	0.0202114	0.00769764	0.269767	5.13178e-08	5.13176e-08	1	0	0	1	0	0
AATACTG	1	4	7	86.09	393847642	150	226043409	28	4	0.0116158	0.046463	0.0176957	0.000325241	0.00012387	0.186667	8.25804e-10	8.258e-10	1	0	0	1	0	0
AATACTGATATTGACAATGAT	234	958	21	86.09	393847642	150	226043409	20118	4.09402	2.71809	11.1279	4.23812	0.233686	0.0890006	0.573162	5.9334e-07	5.93337e-07	1	0	0	1	1	0
AATAG	638	3344	5	86.09	393847642	150	226043409	16720	5.24138	7.41085	38.8431	14.7936	0.194215	0.0739681	0.174713	4.93123e-07	4.93121e-07	1	0	0	1	0	0
AATAGAGATC	57	269	10	86.09	393847642	150	226043409	2690	4.7193	0.662098	3.12464	1.19004	0.0312464	0.0119004	0.31462	7.93362e-08	7.93358e-08	1	0	0	1	0	0
AATAGAT	42	168	7	86.09	393847642	150	226043409	1176	4	0.487862	1.95145	0.74322	0.0136601	0.00520254	0.186667	3.46838e-08	3.46836e-08	1	0	0	1	0	0
AATAGC	1693	31268	6	86.09	393847642	150	226043409	187608	18.469	19.6655	363.201	138.327	2.17921	0.829964	0.73876	5.53312e-06	5.5331e-06	1	0	0	1	1	0
AATAGCG	78	319	7	86.09	393847642	150	226043409	2233	4.08974	0.906029	3.70542	1.41123	0.025938	0.00987863	0.190855	6.58579e-08	6.58576e-08	1	0	0	1	0	0
AATAGCTGCT	73	309	10	86.09	393847642	150	226043409	3090	4.23288	0.84795	3.58927	1.36699	0.0358927	0.0136699	0.282192	9.11334e-08	9.11329e-08	1	0	0	1	0	0
AATAGG	15	60	6	86.09	393847642	150	226043409	360	4	0.174236	0.696945	0.265436	0.00418167	0.00159261	0.16	1.06175e-08	1.06174e-08	1	0	0	1	0	0
AATAGT	1940	27116	6	86.09	393847642	150	226043409	162696	13.9773	22.5346	314.973	119.959	1.88984	0.719756	0.559093	4.79839e-06	4.79837e-06	1	0	0	1	1	0
AATAGTAGTAGT	4	18	12	86.09	393847642	150	226043409	216	4.5	0.046463	0.209084	0.0796307	0.002509	0.000955569	0.36	6.37049e-09	6.37046e-09	1	0	0	1	0	0
AATAGTGAGTAATTCT	164	799	16	86.09	393847642	150	226043409	12784	4.87195	1.90498	9.28099	3.53472	0.148496	0.0565555	0.519675	3.77039e-07	3.77037e-07	1	0	0	1	1	0
AATAGTGAT	212	2214	9	86.09	393847642	150	226043409	19926	10.4434	2.46254	25.7173	9.79458	0.231455	0.0881512	0.626604	5.87678e-07	5.87675e-07	1	0	0	1	1	0
AATAGTGATCTATC	77	410	14	86.09	393847642	150	226043409	5740	5.32468	0.894413	4.76246	1.81381	0.0666744	0.0253934	0.49697	1.6929e-07	1.69289e-07	1	0	0	1	0	0
AATAGTGATCTATG	442	1789	14	86.09	393847642	150	226043409	25046	4.04751	5.13416	20.7806	7.91441	0.290928	0.110802	0.377768	7.38682e-07	7.38678e-07	1	0	0	1	0	0
AATAGTGATCTATGCTAGTG	124	570	20	86.09	393847642	150	226043409	11400	4.59677	1.44035	6.62098	2.52164	0.13242	0.0504328	0.612903	3.3622e-07	3.36219e-07	1	0	0	1	1	0
AATAT	455	2344	5	86.09	393847642	150	226043409	11720	5.15165	5.28517	27.2273	10.3697	0.136137	0.0518484	0.171722	3.45658e-07	3.45656e-07	1	0	0	1	0	0
AATATAT	36	159	7	86.09	393847642	150	226043409	1113	4.41667	0.418167	1.8469	0.703405	0.0129283	0.00492383	0.206111	3.28257e-08	3.28256e-08	1	0	0	1	0	0
AATATC	83	367	6	86.09	393847642	150	226043409	2202	4.42169	0.964107	4.26298	1.62358	0.0255779	0.00974149	0.176867	6.49436e-08	6.49433e-08	1	0	0	1	0	0
AATATCAGAG	284	2059	10	86.09	393847642	150	226043409	20590	7.25	3.29887	23.9168	9.10887	0.239168	0.0910887	0.483333	6.07261e-07	6.07258e-07	1	0	0	1	0	0
AATATCATCATATTATATCAT	47	194	21	86.09	393847642	150	226043409	4074	4.12766	0.54594	2.25346	0.858242	0.0473226	0.0180231	0.577872	1.20155e-07	1.20154e-07	1	0	0	1	1	0
AATATCTGGCT	56	243	11	86.09	393847642	150	226043409	2673	4.33929	0.650482	2.82263	1.07501	0.0310489	0.0118252	0.318214	7.88348e-08	7.88344e-08	1	0	0	1	0	0
AATATGGTCATATGATC	171	791	17	86.09	393847642	150	226043409	13447	4.62573	1.98629	9.18806	3.49933	0.156197	0.0594886	0.52425	3.96592e-07	3.9659e-07	1	0	0	1	1	0
AATATGT	6	28	7	86.09	393847642	150	226043409	196	4.66667	0.0696945	0.325241	0.12387	0.00227669	0.00086709	0.217778	5.78063e-09	5.7806e-09	1	0	0	1	0	0
AATATT	714	2888	6	86.09	393847642	150	226043409	17328	4.04482	8.29365	33.5463	12.7763	0.201278	0.0766578	0.161793	5.11055e-07	5.11052e-07	1	0	0	1	0	0
AATC	1318	11135	4	86.09	393847642	150	226043409	44540	8.44841	15.3096	129.341	49.2604	0.517366	0.197042	0.225291	1.31362e-06	1.31361e-06	1	0	0	0	0	0
AATCAATCAATG	111	608	12	86.09	393847642	150	226043409	7296	5.47748	1.28935	7.06238	2.68975	0.0847485	0.032277	0.438198	2.15181e-07	2.1518e-07	1	0	0	1	0	0
AATCAATGAATGAATGAATG	2	8	20	86.09	393847642	150	226043409	160	4	0.0232315	0.092926	0.0353914	0.00185852	0.000707829	0.533333	4.71888e-09	4.71886e-09	1	0	0	1	1	0
AATCAATT	90	1058	8	86.09	393847642	150	226043409	8464	11.7556	1.04542	12.2895	4.68052	0.0983157	0.0374441	0.626963	2.49629e-07	2.49628e-07	1	0	0	1	1	0
AATCAC	69	578	6	86.09	393847642	150	226043409	3468	8.37681	0.801487	6.7139	2.55703	0.0402834	0.0153422	0.335072	1.02282e-07	1.02281e-07	1	0	0	1	0	0
AATCACG	62	373	7	86.09	393847642	150	226043409	2611	6.01613	0.720177	4.33268	1.65013	0.0303287	0.0115509	0.280753	7.70062e-08	7.70059e-08	1	0	0	1	0	0
AATCAT	109	2197	6	86.09	393847642	150	226043409	13182	20.156	1.26612	25.5198	9.71937	0.153119	0.0583162	0.806239	3.88777e-07	3.88775e-07	1	0	0	1	1	0
AATCATAGTAT	3	12	11	86.09	393847642	150	226043409	132	4	0.0348473	0.139389	0.0530871	0.00153328	0.000583959	0.293333	3.89308e-09	3.89306e-09	1	0	0	1	0	0
AATCATCC	2	36	8	86.09	393847642	150	226043409	288	18	0.0232315	0.418167	0.159261	0.00334534	0.00127409	0.96	8.49399e-09	8.49394e-09	1	0	0	1	1	0
AATCATCTGATG	79	515	12	86.09	393847642	150	226043409	6180	6.51899	0.917644	5.98211	2.27832	0.0717853	0.0273399	0.521519	1.82267e-07	1.82266e-07	1	0	0	1	1	0
AATCC	84	1718	5	86.09	393847642	150	226043409	8590	20.4524	0.975723	19.9559	7.60031	0.0997793	0.0380016	0.681746	2.53345e-07	2.53344e-07	1	0	0	1	1	0
AATCCAT	198	792	7	86.09	393847642	150	226043409	5544	4	2.29992	9.19967	3.50375	0.0643977	0.0245263	0.186667	1.63509e-07	1.63508e-07	1	0	0	1	0	0
AATCCCC	15	60	7	86.09	393847642	150	226043409	420	4	0.174236	0.696945	0.265436	0.00487862	0.00185805	0.186667	1.23871e-08	1.2387e-08	1	0	0	1	0	0
AATCCCCC	1	5	8	86.09	393847642	150	226043409	40	5	0.0116158	0.0580788	0.0221196	0.00046463	0.000176957	0.266667	1.17972e-09	1.17971e-09	1	0	0	1	0	0
AATCCTGAT	2	11	9	86.09	393847642	150	226043409	99	5.5	0.0232315	0.127773	0.0486632	0.00114996	0.000437969	0.33	2.91981e-09	2.91979e-09	1	0	0	1	0	0
AATCGACCGG	74	314	10	86.09	393847642	150	226043409	3140	4.24324	0.859566	3.64735	1.38911	0.0364735	0.0138911	0.282883	9.2608e-08	9.26076e-08	1	0	0	1	0	0
AATCGAG	30	232	7	86.09	393847642	150	226043409	1624	7.73333	0.348473	2.69485	1.02635	0.018864	0.00718446	0.360889	4.78966e-08	4.78964e-08	1	0	0	1	0	0
AATCGAT	200	850	7	86.09	393847642	150	226043409	5950	4.25	2.32315	9.87339	3.76034	0.0691137	0.0263224	0.198333	1.75483e-07	1.75483e-07	1	0	0	1	0	0
AATCGATTATCGAATCTCG	8	40	19	86.09	393847642	150	226043409	760	5	0.092926	0.46463	0.176957	0.00882797	0.00336219	0.633333	2.24147e-08	2.24146e-08	1	0	0	1	1	0
AATCGCCG	26	112	8	86.09	393847642	150	226043409	896	4.30769	0.30201	1.30096	0.49548	0.0104077	0.00396384	0.229744	2.64257e-08	2.64256e-08	1	0	0	1	0	0
AATCGG	2	8	6	86.09	393847642	150	226043409	48	4	0.0232315	0.092926	0.0353914	0.000557556	0.000212349	0.16	1.41566e-09	1.41566e-09	1	0	0	1	0	0
AATCGGG	54	225	7	86.09	393847642	150	226043409	1575	4.16667	0.627251	2.61354	0.995384	0.0182948	0.00696769	0.194444	4.64515e-08	4.64513e-08	1	0	0	1	0	0
AATCGGT	8	32	7	86.09	393847642	150	226043409	224	4	0.092926	0.371704	0.141566	0.00260193	0.00099096	0.186667	6.60643e-09	6.6064e-09	1	0	0	1	0	0
AATCGT	14	171	6	86.09	393847642	150	226043409	1026	12.2143	0.162621	1.98629	0.756492	0.0119178	0.00453895	0.488571	3.02598e-08	3.02597e-08	1	0	0	1	0	0
AATCGTATCCTAATTGTATCT	190	949	21	86.09	393847642	150	226043409	19929	4.99474	2.20699	11.0233	4.19831	0.23149	0.0881645	0.699263	5.87766e-07	5.87763e-07	1	0	0	1	1	0
AATCGTC	1	4	7	86.09	393847642	150	226043409	28	4	0.0116158	0.046463	0.0176957	0.000325241	0.00012387	0.186667	8.25804e-10	8.258e-10	1	0	0	1	0	0
AATCGTG	47	188	7	86.09	393847642	150	226043409	1316	4	0.54594	2.18376	0.831699	0.0152863	0.00582189	0.186667	3.88128e-08	3.88126e-08	1	0	0	1	0	0
AATCT	4461	29038	5	86.09	393847642	150	226043409	145190	6.5093	51.8179	337.298	128.462	1.68649	0.64231	0.216977	4.28209e-06	4.28207e-06	1	0	0	1	0	0
AATCTAATCTAATGT	440	3340	15	86.09	393847642	150	226043409	50100	7.59091	5.11093	38.7966	14.7759	0.581949	0.221639	0.759091	1.4776e-06	1.47759e-06	1	0	0	1	1	0
AATCTCTC	10	143	8	86.09	393847642	150	226043409	1144	14.3	0.116158	1.66105	0.632622	0.0132884	0.00506097	0.762667	3.374e-08	3.37398e-08	1	0	0	1	1	0
AATCTGCGCC	62	282	10	86.09	393847642	150	226043409	2820	4.54839	0.720177	3.27564	1.24755	0.0327564	0.0124755	0.303226	8.31703e-08	8.31699e-08	1	0	0	1	0	0
AATG	3348	107598	4	86.09	393847642	150	226043409	430392	32.138	38.8895	1249.83	476.006	4.99933	1.90402	0.857013	1.26936e-05	1.26935e-05	1	0	0	0	1	0
AATGAC	3075	53211	6	86.09	393847642	150	226043409	319266	17.3044	35.7184	618.086	235.402	3.70851	1.41241	0.692176	9.41611e-06	9.41607e-06	1	0	0	1	1	0
AATGACCCGATGACC	105	563	15	86.09	393847642	150	226043409	8445	5.3619	1.21965	6.53967	2.49067	0.098095	0.0373601	0.53619	2.49068e-07	2.49067e-07	1	0	0	1	1	0
AATGAG	101	2005	6	86.09	393847642	150	226043409	12030	19.8515	1.17319	23.2896	8.86998	0.139737	0.0532199	0.794059	3.54801e-07	3.54799e-07	1	0	0	1	1	0
AATGAGAATGAT	28	179	12	86.09	393847642	150	226043409	2148	6.39286	0.325241	2.07922	0.791883	0.0249506	0.0095026	0.511429	6.3351e-08	6.33507e-08	1	0	0	1	1	0
AATGAT	7471	136755	6	86.09	393847642	150	226043409	820530	18.3048	86.7813	1588.51	604.994	9.53107	3.62997	0.732191	2.41999e-05	2.41998e-05	1	0	0	1	1	0
AATGATCC	1	9	8	86.09	393847642	150	226043409	72	9	0.0116158	0.104542	0.0398154	0.000836334	0.000318523	0.48	2.1235e-09	2.12349e-09	1	0	0	1	0	0
AATGATCG	52	253	8	86.09	393847642	150	226043409	2024	4.86538	0.604019	2.93878	1.11925	0.0235103	0.00895403	0.259487	5.96938e-08	5.96935e-08	1	0	0	1	0	0
AATGATGAT	95	447	9	86.09	393847642	150	226043409	4023	4.70526	1.1035	5.19224	1.9775	0.0467302	0.0177975	0.282316	1.1865e-07	1.1865e-07	1	0	0	1	0	0
AATGCC	4	16	6	86.09	393847642	150	226043409	96	4	0.046463	0.185852	0.0707829	0.00111511	0.000424697	0.16	2.83133e-09	2.83131e-09	1	0	0	1	0	0
AATGCGCG	34	137	8	86.09	393847642	150	226043409	1096	4.02941	0.394936	1.59136	0.606078	0.0127309	0.00484863	0.214902	3.23243e-08	3.23242e-08	1	0	0	1	0	0
AATGCTG	48	192	7	86.09	393847642	150	226043409	1344	4	0.557556	2.23022	0.849394	0.0156116	0.00594576	0.186667	3.96386e-08	3.96384e-08	1	0	0	1	0	0
AATGG	197	1363	5	86.09	393847642	150	226043409	6815	6.91878	2.2883	15.8323	6.02982	0.0791613	0.0301491	0.230626	2.00995e-07	2.00994e-07	1	0	0	1	0	0
AATGGAG	39	205	7	86.09	393847642	150	226043409	1435	5.25641	0.453014	2.38123	0.906905	0.0166686	0.00634834	0.245299	4.23225e-08	4.23223e-08	1	0	0	1	0	0
AATGGC	106	1534	6	86.09	393847642	150	226043409	9204	14.4717	1.23127	17.8186	6.78631	0.106911	0.0407178	0.578868	2.71454e-07	2.71452e-07	1	0	0	1	1	0
AATGGG	56	246	6	86.09	393847642	150	226043409	1476	4.39286	0.650482	2.85747	1.08829	0.0171448	0.00652972	0.175714	4.35317e-08	4.35315e-08	1	0	0	1	0	0
AATGGGGCAGAT	8	38	12	86.09	393847642	150	226043409	456	4.75	0.092926	0.441399	0.168109	0.00529678	0.00201731	0.38	1.34488e-08	1.34487e-08	1	0	0	1	0	0
AATGGGT	1	4	7	86.09	393847642	150	226043409	28	4	0.0116158	0.046463	0.0176957	0.000325241	0.00012387	0.186667	8.25804e-10	8.258e-10	1	0	0	1	0	0
AATGGT	675	6871	6	86.09	393847642	150	226043409	41226	10.1793	7.84063	79.8118	30.3968	0.478871	0.182381	0.40717	1.21588e-06	1.21587e-06	1	0	0	1	0	0
AATGGTGT	7	38	8	86.09	393847642	150	226043409	304	5.42857	0.0813103	0.441399	0.168109	0.00353119	0.00134487	0.289524	8.96587e-09	8.96583e-09	1	0	0	1	0	0
AATGTATG	58	342	8	86.09	393847642	150	226043409	2736	5.89655	0.673714	3.97259	1.51298	0.0317807	0.0121039	0.314483	8.06929e-08	8.06925e-08	1	0	0	1	0	0
AATT	1247	7897	4	86.09	393847642	150	226043409	31588	6.3328	14.4848	91.7296	34.9358	0.366918	0.139743	0.168875	9.31625e-07	9.3162e-07	1	0	0	0	0	0
AATTAC	89	386	6	86.09	393847642	150	226043409	2316	4.33708	1.0338	4.48368	1.70764	0.0269021	0.0102458	0.173483	6.83058e-08	6.83055e-08	1	0	0	1	0	0
AATTACATGAATTCTATG	146	878	18	86.09	393847642	150	226043409	15804	6.0137	1.6959	10.1986	3.88421	0.183575	0.0699158	0.721644	4.66107e-07	4.66105e-07	1	0	0	1	1	0
AATTACC	37	151	7	86.09	393847642	150	226043409	1057	4.08108	0.429783	1.75398	0.668013	0.0122778	0.00467609	0.19045	3.11741e-08	3.1174e-08	1	0	0	1	0	0
AATTACCC	3	12	8	86.09	393847642	150	226043409	96	4	0.0348473	0.139389	0.0530871	0.00111511	0.000424697	0.213333	2.83133e-09	2.83131e-09	1	0	0	1	0	0
AATTAG	76	436	6	86.09	393847642	150	226043409	2616	5.73684	0.882797	5.06447	1.92883	0.0303868	0.011573	0.229474	7.71537e-08	7.71533e-08	1	0	0	1	0	0
AATTAGAG	69	316	8	86.09	393847642	150	226043409	2528	4.57971	0.801487	3.67058	1.39796	0.0293646	0.0111837	0.244251	7.45583e-08	7.4558e-08	1	0	0	1	0	0
AATTAGC	1	4	7	86.09	393847642	150	226043409	28	4	0.0116158	0.046463	0.0176957	0.000325241	0.00012387	0.186667	8.25804e-10	8.258e-10	1	0	0	1	0	0
AATTAT	83	356	6	86.09	393847642	150	226043409	2136	4.28916	0.964107	4.13521	1.57492	0.0248112	0.00944951	0.171566	6.29971e-08	6.29967e-08	1	0	0	1	0	0
AATTATC	105	420	7	86.09	393847642	150	226043409	2940	4	1.21965	4.87862	1.85805	0.0341503	0.0130064	0.186667	8.67094e-08	8.6709e-08	1	0	0	1	0	0
AATTATCG	46	212	8	86.09	393847642	150	226043409	1696	4.6087	0.534325	2.46254	0.937873	0.0197003	0.00750298	0.245797	5.00201e-08	5.00199e-08	1	0	0	1	0	0
AATTATG	54	351	7	86.09	393847642	150	226043409	2457	6.5	0.627251	4.07713	1.5528	0.0285399	0.0108696	0.303333	7.24643e-08	7.2464e-08	1	0	0	1	0	0
AATTC	139	1320	5	86.09	393847642	150	226043409	6600	9.4964	1.61459	15.3328	5.83959	0.076664	0.0291979	0.316547	1.94654e-07	1.94653e-07	1	0	0	1	0	0
AATTCAGATATACCG	191	1197	15	86.09	393847642	150	226043409	17955	6.26702	2.21861	13.9041	5.29544	0.208561	0.0794316	0.626702	5.29547e-07	5.29544e-07	1	0	0	1	1	0
AATTCATAGAATTCATGC	9	51	18	86.09	393847642	150	226043409	918	5.66667	0.104542	0.592403	0.22562	0.0106633	0.00406117	0.68	2.70746e-08	2.70744e-08	1	0	0	1	1	0
AATTCCAC	67	273	8	86.09	393847642	150	226043409	2184	4.07463	0.778255	3.1711	1.20773	0.0253688	0.00966186	0.217313	6.44127e-08	6.44124e-08	1	0	0	1	0	0
AATTCGC	13	52	7	86.09	393847642	150	226043409	364	4	0.151005	0.604019	0.230044	0.00422813	0.00161031	0.186667	1.07355e-08	1.07354e-08	1	0	0	1	0	0
AATTCTGCTGC	225	982	11	86.09	393847642	150	226043409	10802	4.36444	2.61354	11.4067	4.3443	0.125473	0.0477873	0.320059	3.18583e-07	3.18582e-07	1	0	0	1	0	0
AATTGCTCATCC	86	420	12	86.09	393847642	150	226043409	5040	4.88372	0.998955	4.87862	1.85805	0.0585434	0.0222966	0.390698	1.48645e-07	1.48644e-07	1	0	0	1	0	0
AC	423685	10355982	2	86.09	393847642	150	226043409	20711964	24.4426	4921.42	120293	45814.1	240.585	91.6283	0.325902	0.000610858	0.000610855	1	1	1	0	0	0
ACACACACACT	3	12	11	86.09	393847642	150	226043409	132	4	0.0348473	0.139389	0.0530871	0.00153328	0.000583959	0.293333	3.89308e-09	3.89306e-09	1	0	0	1	0	0
ACACACACG	29	230	9	86.09	393847642	150	226043409	2070	7.93103	0.336857	2.67162	1.0175	0.0240446	0.00915753	0.475862	6.10505e-08	6.10502e-08	1	0	0	1	0	0
ACACACAG	544	3003	8	86.09	393847642	150	226043409	24024	5.52022	6.31897	34.8821	13.2851	0.279057	0.10628	0.294412	7.0854e-07	7.08536e-07	1	0	0	1	0	0
ACACACAGACACACT	2173	15683	15	86.09	393847642	150	226043409	235245	7.21721	25.241	182.17	69.3805	2.73255	1.04071	0.721721	6.93808e-06	6.93805e-06	1	0	0	1	1	0
ACACACC	65	284	7	86.09	393847642	150	226043409	1988	4.36923	0.755024	3.29887	1.2564	0.0230921	0.00879477	0.203897	5.86321e-08	5.86318e-08	1	0	0	1	0	0
ACACACG	1656	9076	7	86.09	393847642	150	226043409	63532	5.48068	19.2357	105.425	40.1516	0.737972	0.281061	0.255765	1.87375e-06	1.87374e-06	1	0	0	1	0	0
ACACACGC	8228	33965	8	86.09	393847642	150	226043409	271720	4.12798	95.5744	394.529	150.259	3.15623	1.20207	0.220159	8.01384e-06	8.0138e-06	1	0	0	1	0	0
ACACACGCG	47	502	9	86.09	393847642	150	226043409	4518	10.6809	0.54594	5.83111	2.22081	0.05248	0.0199873	0.640851	1.33249e-07	1.33249e-07	1	0	0	1	1	0
ACACACTCG	5	27	9	86.09	393847642	150	226043409	243	5.4	0.0580788	0.313625	0.119446	0.00282263	0.00107501	0.324	7.1668e-09	7.16677e-09	1	0	0	1	0	0
ACACAG	2802	24510	6	86.09	393847642	150	226043409	147060	8.74732	32.5473	284.702	108.431	1.70821	0.650583	0.349893	4.33724e-06	4.33722e-06	1	0	0	1	0	0
ACACAGAG	547	8401	8	86.09	393847642	150	226043409	67208	15.3583	6.35382	97.5839	37.1654	0.780671	0.297323	0.81911	1.98217e-06	1.98216e-06	1	0	0	1	1	0
ACACAGAGACAGAG	1	4	14	86.09	393847642	150	226043409	56	4	0.0116158	0.046463	0.0176957	0.000650482	0.00024774	0.373333	1.65161e-09	1.6516e-09	1	0	0	1	0	0
ACACAT	1841	16727	6	86.09	393847642	150	226043409	100362	9.08582	21.3846	194.297	73.9991	1.16578	0.443994	0.363433	2.95998e-06	2.95996e-06	1	0	0	1	0	0
ACACATACGC	1	4	10	86.09	393847642	150	226043409	40	4	0.0116158	0.046463	0.0176957	0.00046463	0.000176957	0.266667	1.17972e-09	1.17971e-09	1	0	0	1	0	0
ACACATAG	1	5	8	86.09	393847642	150	226043409	40	5	0.0116158	0.0580788	0.0221196	0.00046463	0.000176957	0.266667	1.17972e-09	1.17971e-09	1	0	0	1	0	0
ACACATCGG	1	4	9	86.09	393847642	150	226043409	36	4	0.0116158	0.046463	0.0176957	0.000418167	0.000159261	0.24	1.06175e-09	1.06174e-09	1	0	0	1	0	0
ACACC	28	176	5	86.09	393847642	150	226043409	880	6.28571	0.325241	2.04437	0.778612	0.0102219	0.00389306	0.209524	2.59538e-08	2.59537e-08	1	0	0	1	0	0
ACACCC	1633	9266	6	86.09	393847642	150	226043409	55596	5.67422	18.9685	107.632	40.9921	0.645789	0.245953	0.226969	1.63969e-06	1.63969e-06	1	0	0	1	0	0
ACACCCT	31	124	7	86.09	393847642	150	226043409	868	4	0.360088	1.44035	0.548567	0.0100825	0.00383997	0.186667	2.55999e-08	2.55998e-08	1	0	0	1	0	0
ACACCG	3	16	6	86.09	393847642	150	226043409	96	5.33333	0.0348473	0.185852	0.0707829	0.00111511	0.000424697	0.213333	2.83133e-09	2.83131e-09	1	0	0	1	0	0
ACACCGC	1	4	7	86.09	393847642	150	226043409	28	4	0.0116158	0.046463	0.0176957	0.000325241	0.00012387	0.186667	8.25804e-10	8.258e-10	1	0	0	1	0	0
ACACGACGGT	1	9	10	86.09	393847642	150	226043409	90	9	0.0116158	0.104542	0.0398154	0.00104542	0.000398154	0.6	2.65437e-09	2.65436e-09	1	0	0	1	1	0
ACACGATGACCGATG	228	1342	15	86.09	393847642	150	226043409	20130	5.88596	2.64839	15.5883	5.93691	0.233825	0.0890537	0.588596	5.93694e-07	5.93691e-07	1	0	0	1	1	0
ACACGC	20791	130418	6	86.09	393847642	150	226043409	782508	6.27281	241.503	1514.9	576.96	9.08942	3.46176	0.250912	2.30785e-05	2.30784e-05	1	1	0	1	0	0
ACACGCG	254	1443	7	86.09	393847642	150	226043409	10101	5.6811	2.9504	16.7615	6.38373	0.117331	0.0446861	0.265118	2.97909e-07	2.97907e-07	1	0	0	1	0	0
ACACGCGC	401	2635	8	86.09	393847642	150	226043409	21080	6.57107	4.65792	30.6075	11.6571	0.24486	0.0932564	0.350457	6.21713e-07	6.21709e-07	1	0	0	1	0	0
ACACGG	109	468	6	86.09	393847642	150	226043409	2808	4.29358	1.26612	5.43617	2.0704	0.032617	0.0124224	0.171743	8.28164e-08	8.2816e-08	1	0	0	1	0	0
ACACGGG	24	96	7	86.09	393847642	150	226043409	672	4	0.278778	1.11511	0.424697	0.00780578	0.00297288	0.186667	1.98193e-08	1.98192e-08	1	0	0	1	0	0
ACACGT	99	1300	6	86.09	393847642	150	226043409	7800	13.1313	1.14996	15.1005	5.75111	0.0906029	0.0345066	0.525253	2.30045e-07	2.30044e-07	1	0	0	1	1	0
ACACT	28	142	5	86.09	393847642	150	226043409	710	5.07143	0.325241	1.64944	0.628198	0.00824718	0.00314099	0.169048	2.094e-08	2.09399e-08	1	0	0	1	0	0
ACACTC	1081	7715	6	86.09	393847642	150	226043409	46290	7.13691	12.5566	89.6155	34.1306	0.537693	0.204784	0.285476	1.36523e-06	1.36522e-06	1	0	0	1	0	0
ACACTCTCCCCC	1	4	12	86.09	393847642	150	226043409	48	4	0.0116158	0.046463	0.0176957	0.000557556	0.000212349	0.32	1.41566e-09	1.41566e-09	1	0	0	1	0	0
ACACTG	49	816	6	86.09	393847642	150	226043409	4896	16.6531	0.569172	9.47845	3.60993	0.0568707	0.0216596	0.666122	1.44398e-07	1.44397e-07	1	0	0	1	1	0
ACAG	3101	80121	4	86.09	393847642	150	226043409	320484	25.8371	36.0204	930.666	354.45	3.72266	1.4178	0.688991	9.45204e-06	9.45199e-06	1	0	0	0	1	0
ACAGACAT	20	81	8	86.09	393847642	150	226043409	648	4.05	0.232315	0.940876	0.358338	0.00752701	0.00286671	0.216	1.91115e-08	1.91114e-08	1	0	0	1	0	0
ACAGAG	4051	65086	6	86.09	393847642	150	226043409	390516	16.0667	47.0554	756.023	287.936	4.53614	1.72762	0.642666	1.15175e-05	1.15174e-05	1	0	0	1	1	0
ACAGAGACAGAGAG	5190	39844	14	86.09	393847642	150	226043409	557816	7.67707	60.2857	462.818	176.267	6.47945	2.46774	0.716527	1.64517e-05	1.64516e-05	1	0	0	1	1	0
ACAGAGACAGGGAG	8	42	14	86.09	393847642	150	226043409	588	5.25	0.092926	0.487862	0.185805	0.00683006	0.00260127	0.49	1.73419e-08	1.73418e-08	1	0	0	1	0	0
ACAGAGAG	1732	11700	8	86.09	393847642	150	226043409	93600	6.7552	20.1185	135.904	51.76	1.08723	0.41408	0.360277	2.76055e-06	2.76053e-06	1	0	0	1	0	0
ACAGAGAGACGGAG	23	113	14	86.09	393847642	150	226043409	1582	4.91304	0.267162	1.31258	0.499904	0.0183761	0.00699866	0.458551	4.66579e-08	4.66577e-08	1	0	0	1	0	0
ACAGAGATAGTGAT	129	524	14	86.09	393847642	150	226043409	7336	4.06202	1.49843	6.08665	2.31814	0.0852131	0.0324539	0.379121	2.16361e-07	2.1636e-07	1	0	0	1	0	0
ACAGAGATGT	155	909	10	86.09	393847642	150	226043409	9090	5.86452	1.80044	10.5587	4.02135	0.105587	0.0402135	0.390968	2.68091e-07	2.6809e-07	1	0	0	1	0	0
ACAGAT	327	1311	6	86.09	393847642	150	226043409	7866	4.00917	3.79835	15.2282	5.79977	0.0913695	0.0347986	0.160367	2.31992e-07	2.31991e-07	1	0	0	1	0	0
ACAGATAG	65	600	8	86.09	393847642	150	226043409	4800	9.23077	0.755024	6.96945	2.65436	0.0557556	0.0212349	0.492308	1.41566e-07	1.41566e-07	1	0	0	1	0	0
ACAGATGG	45	191	8	86.09	393847642	150	226043409	1528	4.24444	0.522709	2.21861	0.84497	0.0177489	0.00675976	0.22637	4.50653e-08	4.50651e-08	1	0	0	1	0	0
ACAGC	1110	20106	5	86.09	393847642	150	226043409	100530	18.1135	12.8935	233.546	88.9475	1.16773	0.444738	0.603784	2.96493e-06	2.96492e-06	1	0	0	1	1	0
ACAGCAGCGCGGGG	1	6	14	86.09	393847642	150	226043409	84	6	0.0116158	0.0696945	0.0265436	0.000975723	0.00037161	0.56	2.47741e-09	2.4774e-09	1	0	0	1	1	0
ACAGCG	530	7932	6	86.09	393847642	150	226043409	47592	14.966	6.15635	92.1361	35.0906	0.552817	0.210544	0.598642	1.40363e-06	1.40362e-06	1	0	0	1	1	0
ACAGCGAGAGCG	131	816	12	86.09	393847642	150	226043409	9792	6.22901	1.52166	9.47845	3.60993	0.113741	0.0433191	0.498321	2.88796e-07	2.88794e-07	1	0	0	1	0	0
ACAGCGTCAGAGCG	64	289	14	86.09	393847642	150	226043409	4046	4.51562	0.743408	3.35695	1.27852	0.0469973	0.0178992	0.421458	1.19329e-07	1.19328e-07	1	0	0	1	0	0
ACAGCT	211	4441	6	86.09	393847642	150	226043409	26646	21.0474	2.45092	51.5856	19.6467	0.309513	0.11788	0.841896	7.85871e-07	7.85867e-07	1	0	0	1	1	0
ACAGCTCCTCC	3805	15247	11	86.09	393847642	150	226043409	167717	4.0071	44.1979	177.105	67.4516	1.94816	0.741968	0.293854	4.94648e-06	4.94645e-06	1	0	0	1	0	0
ACAGCTG	1	7	7	86.09	393847642	150	226043409	49	7	0.0116158	0.0813103	0.0309675	0.000569172	0.000216773	0.326667	1.44516e-09	1.44515e-09	1	0	0	1	0	0
ACAGG	50	630	5	86.09	393847642	150	226043409	3150	12.6	0.580788	7.31792	2.78708	0.0365896	0.0139354	0.42	9.2903e-08	9.29025e-08	1	0	0	1	0	0
ACAGGACCGG	106	714	10	86.09	393847642	150	226043409	7140	6.73585	1.23127	8.29365	3.15869	0.0829365	0.0315869	0.449057	2.1058e-07	2.10579e-07	1	0	0	1	0	0
ACAGGC	18	161	6	86.09	393847642	150	226043409	966	8.94444	0.209084	1.87014	0.712253	0.0112208	0.00427352	0.357778	2.84902e-08	2.84901e-08	1	0	0	1	0	0
ACAGGG	80	527	6	86.09	393847642	150	226043409	3162	6.5875	0.92926	6.1215	2.33141	0.036729	0.0139885	0.2635	9.32569e-08	9.32564e-08	1	0	0	1	0	0
ACAGGGTCCCCCAGCTCAG	1	4	19	86.09	393847642	150	226043409	76	4	0.0116158	0.046463	0.0176957	0.000882797	0.000336219	0.506667	2.24147e-09	2.24146e-09	1	0	0	1	1	0
ACAGGTCAGACTGCGC	1	6	16	86.09	393847642	150	226043409	96	6	0.0116158	0.0696945	0.0265436	0.00111511	0.000424697	0.64	2.83133e-09	2.83131e-09	1	0	0	1	1	0
ACAGTG	341	5984	6	86.09	393847642	150	226043409	35904	17.5484	3.96097	69.5087	26.4728	0.417052	0.158837	0.701935	1.05892e-06	1.05891e-06	1	0	0	1	1	0
ACAT	5051	78056	4	86.09	393847642	150	226043409	312224	15.4536	58.6712	906.679	345.314	3.62672	1.38126	0.412095	9.20842e-06	9.20838e-06	1	0	0	0	0	0
ACATACATACT	354	1638	11	86.09	393847642	150	226043409	18018	4.62712	4.11198	19.0266	7.2464	0.209293	0.0797104	0.339322	5.31405e-07	5.31402e-07	1	0	0	1	0	0
ACATACATAG	62	328	10	86.09	393847642	150	226043409	3280	5.29032	0.720177	3.80997	1.45105	0.0380997	0.0145105	0.352688	9.67371e-08	9.67366e-08	1	0	0	1	0	0
ACATACT	141	564	7	86.09	393847642	150	226043409	3948	4	1.63782	6.55128	2.4951	0.045859	0.0174657	0.186667	1.16438e-07	1.16438e-07	1	0	0	1	0	0
ACATAGATG	4	16	9	86.09	393847642	150	226043409	144	4	0.046463	0.185852	0.0707829	0.00167267	0.000637046	0.24	4.24699e-09	4.24697e-09	1	0	0	1	0	0
ACATAT	210	897	6	86.09	393847642	150	226043409	5382	4.27143	2.43931	10.4193	3.96826	0.062516	0.0238096	0.170857	1.58731e-07	1.58731e-07	1	0	0	1	0	0
ACATCACCG	31	129	9	86.09	393847642	150	226043409	1161	4.16129	0.360088	1.49843	0.570687	0.0134859	0.00513618	0.249677	3.42414e-08	3.42412e-08	1	0	0	1	0	0
ACATCCG	24	96	7	86.09	393847642	150	226043409	672	4	0.278778	1.11511	0.424697	0.00780578	0.00297288	0.186667	1.98193e-08	1.98192e-08	1	0	0	1	0	0
ACATCT	69	276	6	86.09	393847642	150	226043409	1656	4	0.801487	3.20595	1.221	0.0192357	0.00732603	0.16	4.88404e-08	4.88402e-08	1	0	0	1	0	0
ACATCTCGGTCGATGAGTCCG	129	522	21	86.09	393847642	150	226043409	10962	4.04651	1.49843	6.06342	2.30929	0.127332	0.0484951	0.566512	3.23302e-07	3.23301e-07	1	0	0	1	1	0
ACATGC	155	1710	6	86.09	393847642	150	226043409	10260	11.0323	1.80044	19.8629	7.56492	0.119178	0.0453895	0.44129	3.02598e-07	3.02597e-07	1	0	0	1	0	0
ACATGCAGATC	264	1254	11	86.09	393847642	150	226043409	13794	4.75	3.06656	14.5662	5.54761	0.160228	0.0610237	0.348333	4.06827e-07	4.06825e-07	1	0	0	1	0	0
ACATGCC	7	28	7	86.09	393847642	150	226043409	196	4	0.0813103	0.325241	0.12387	0.00227669	0.00086709	0.186667	5.78063e-09	5.7806e-09	1	0	0	1	0	0
ACATGT	32	130	6	86.09	393847642	150	226043409	780	4.0625	0.371704	1.51005	0.575111	0.00906029	0.00345066	0.1625	2.30045e-08	2.30044e-08	1	0	0	1	0	0
ACC	2722	24047	3	86.09	393847642	150	226043409	72141	8.83431	31.6181	279.324	106.382	0.837972	0.319147	0.176686	2.12765e-06	2.12764e-06	1	0	0	0	0	0
ACCACCACT	44	187	9	86.09	393847642	150	226043409	1683	4.25	0.511093	2.17215	0.827275	0.0195493	0.00744547	0.255	4.96367e-08	4.96365e-08	1	0	0	1	0	0
ACCACCC	58	238	7	86.09	393847642	150	226043409	1666	4.10345	0.673714	2.76455	1.0529	0.0193518	0.00737027	0.191494	4.91353e-08	4.91351e-08	1	0	0	1	0	0
ACCACG	31	296	6	86.09	393847642	150	226043409	1776	9.54839	0.360088	3.43826	1.30948	0.0206296	0.0078569	0.381935	5.23796e-08	5.23793e-08	1	0	0	1	0	0
ACCACT	460	4843	6	86.09	393847642	150	226043409	29058	10.5283	5.34325	56.2551	21.4251	0.33753	0.128551	0.42113	8.57008e-07	8.57004e-07	1	0	0	1	0	0
ACCACTACT	50	454	9	86.09	393847642	150	226043409	4086	9.08	0.580788	5.27355	2.00846	0.047462	0.0180762	0.5448	1.20508e-07	1.20508e-07	1	0	0	1	1	0
ACCACTC	50	200	7	86.09	393847642	150	226043409	1400	4	0.580788	2.32315	0.884786	0.0162621	0.0061935	0.186667	4.12902e-08	4.129e-08	1	0	0	1	0	0
ACCAGC	241	1162	6	86.09	393847642	150	226043409	6972	4.82158	2.7994	13.4975	5.14061	0.080985	0.0308436	0.192863	2.05625e-07	2.05624e-07	1	0	0	1	0	0
ACCAGCAGGAG	3	12	11	86.09	393847642	150	226043409	132	4	0.0348473	0.139389	0.0530871	0.00153328	0.000583959	0.293333	3.89308e-09	3.89306e-09	1	0	0	1	0	0
ACCAGGACGGGACTGG	28	126	16	86.09	393847642	150	226043409	2016	4.5	0.325241	1.46358	0.557415	0.0234174	0.00891864	0.48	5.94579e-08	5.94576e-08	1	0	0	1	0	0
ACCAGT	77	308	6	86.09	393847642	150	226043409	1848	4	0.894413	3.57765	1.36257	0.0214659	0.00817542	0.16	5.45031e-08	5.45028e-08	1	0	0	1	0	0
ACCATC	609	8409	6	86.09	393847642	150	226043409	50454	13.8079	7.07399	97.6768	37.2008	0.586061	0.223205	0.552315	1.48804e-06	1.48803e-06	1	0	0	1	1	0
ACCATCATC	12	101	9	86.09	393847642	150	226043409	909	8.41667	0.139389	1.17319	0.446817	0.0105587	0.00402135	0.505	2.68091e-08	2.6809e-08	1	0	0	1	1	0
ACCATG	213	3315	6	86.09	393847642	150	226043409	19890	15.5634	2.47415	38.5062	14.6653	0.231037	0.0879919	0.622535	5.86616e-07	5.86613e-07	1	0	0	1	1	0
ACCATGACGATG	4	17	12	86.09	393847642	150	226043409	204	4.25	0.046463	0.197468	0.0752068	0.00236961	0.000902482	0.34	6.01657e-09	6.01654e-09	1	0	0	1	0	0
ACCC	21	168	4	86.09	393847642	150	226043409	672	8	0.243931	1.95145	0.74322	0.00780578	0.00297288	0.213333	1.98193e-08	1.98192e-08	1	0	0	0	0	0
ACCCACCCCC	1	4	10	86.09	393847642	150	226043409	40	4	0.0116158	0.046463	0.0176957	0.00046463	0.000176957	0.266667	1.17972e-09	1.17971e-09	1	0	0	1	0	0
ACCCACTC	2	8	8	86.09	393847642	150	226043409	64	4	0.0232315	0.092926	0.0353914	0.000743408	0.000283131	0.213333	1.88755e-09	1.88754e-09	1	0	0	1	0	0
ACCCATC	5778	26796	7	86.09	393847642	150	226043409	187572	4.63759	67.1158	311.256	118.544	2.17879	0.829805	0.216421	5.53206e-06	5.53203e-06	1	0	0	1	0	0
ACCCC	4	27	5	86.09	393847642	150	226043409	135	6.75	0.046463	0.313625	0.119446	0.00156813	0.00059723	0.225	3.98156e-09	3.98154e-09	1	0	0	1	0	0
ACCCCC	15	64	6	86.09	393847642	150	226043409	384	4.26667	0.174236	0.743408	0.283131	0.00446045	0.00169879	0.170667	1.13253e-08	1.13253e-08	1	0	0	1	0	0
ACCCCCC	3	12	7	86.09	393847642	150	226043409	84	4	0.0348473	0.139389	0.0530871	0.000975723	0.00037161	0.186667	2.47741e-09	2.4774e-09	1	0	0	1	0	0
ACCCCCCTGAGCCCGT	1	4	16	86.09	393847642	150	226043409	64	4	0.0116158	0.046463	0.0176957	0.000743408	0.000283131	0.426667	1.88755e-09	1.88754e-09	1	0	0	1	0	0
ACCCCGG	5	20	7	86.09	393847642	150	226043409	140	4	0.0580788	0.232315	0.0884786	0.00162621	0.00061935	0.186667	4.12902e-09	4.129e-09	1	0	0	1	0	0
ACCCCT	8	38	6	86.09	393847642	150	226043409	228	4.75	0.092926	0.441399	0.168109	0.00264839	0.00100866	0.19	6.72441e-09	6.72437e-09	1	0	0	1	0	0
ACCCCTG	6	29	7	86.09	393847642	150	226043409	203	4.83333	0.0696945	0.336857	0.128294	0.002358	0.000898058	0.225556	5.98708e-09	5.98705e-09	1	0	0	1	0	0
ACCCGC	109	675	6	86.09	393847642	150	226043409	4050	6.19266	1.26612	7.84063	2.98615	0.0470438	0.0179169	0.247706	1.19447e-07	1.19446e-07	1	0	0	1	0	0
ACCCTATCC	1	8	9	86.09	393847642	150	226043409	72	8	0.0116158	0.092926	0.0353914	0.000836334	0.000318523	0.48	2.1235e-09	2.12349e-09	1	0	0	1	0	0
ACCCTCGGTG	9	45	10	86.09	393847642	150	226043409	450	5	0.104542	0.522709	0.199077	0.00522709	0.00199077	0.333333	1.32719e-08	1.32718e-08	1	0	0	1	0	0
ACCG	175	1223	4	86.09	393847642	150	226043409	4892	6.98857	2.03276	14.2061	5.41047	0.0568243	0.0216419	0.186362	1.4428e-07	1.44279e-07	1	0	0	0	0	0
ACCGAG	1	4	6	86.09	393847642	150	226043409	24	4	0.0116158	0.046463	0.0176957	0.000278778	0.000106174	0.16	7.07832e-10	7.07829e-10	1	0	0	1	0	0
ACCGAGACGGAG	3	14	12	86.09	393847642	150	226043409	168	4.66667	0.0348473	0.162621	0.061935	0.00195145	0.00074322	0.373333	4.95483e-09	4.9548e-09	1	0	0	1	0	0
ACCGAT	57	228	6	86.09	393847642	150	226043409	1368	4	0.662098	2.64839	1.00866	0.0158903	0.00605193	0.16	4.03464e-08	4.03462e-08	1	0	0	1	0	0
ACCGATAT	30	138	8	86.09	393847642	150	226043409	1104	4.6	0.348473	1.60297	0.610502	0.0128238	0.00488402	0.245333	3.25603e-08	3.25601e-08	1	0	0	1	0	0
ACCGATATAT	65	335	10	86.09	393847642	150	226043409	3350	5.15385	0.755024	3.89128	1.48202	0.0389128	0.0148202	0.34359	9.88016e-08	9.88011e-08	1	0	0	1	0	0
ACCGCC	90	408	6	86.09	393847642	150	226043409	2448	4.53333	1.04542	4.73923	1.80496	0.0284354	0.0108298	0.181333	7.21989e-08	7.21985e-08	1	0	0	1	0	0
ACCGCG	54	242	6	86.09	393847642	150	226043409	1452	4.48148	0.627251	2.81101	1.07059	0.0168661	0.00642354	0.179259	4.28238e-08	4.28236e-08	1	0	0	1	0	0
ACCGCT	4	38	6	86.09	393847642	150	226043409	228	9.5	0.046463	0.441399	0.168109	0.00264839	0.00100866	0.38	6.72441e-09	6.72437e-09	1	0	0	1	0	0
ACCGGG	5	20	6	86.09	393847642	150	226043409	120	4	0.0580788	0.232315	0.0884786	0.00139389	0.000530871	0.16	3.53916e-09	3.53914e-09	1	0	0	1	0	0
ACCGTC	21	285	6	86.09	393847642	150	226043409	1710	13.5714	0.243931	3.31049	1.26082	0.0198629	0.00756492	0.542857	5.0433e-08	5.04328e-08	1	0	0	1	1	0
ACCGTCTC	226	2368	8	86.09	393847642	150	226043409	18944	10.4779	2.62516	27.5061	10.4759	0.220049	0.0838069	0.55882	5.58716e-07	5.58713e-07	1	0	0	1	1	0
ACCGTG	55	379	6	86.09	393847642	150	226043409	2274	6.89091	0.638866	4.40237	1.67667	0.0264142	0.01006	0.275636	6.70671e-08	6.70668e-08	1	0	0	1	0	0
ACCT	2631	64786	4	86.09	393847642	150	226043409	259144	24.6241	30.561	752.538	286.609	3.01015	1.14643	0.656643	7.64294e-06	7.6429e-06	1	0	0	0	1	0
ACCTAG	1	4	6	86.09	393847642	150	226043409	24	4	0.0116158	0.046463	0.0176957	0.000278778	0.000106174	0.16	7.07832e-10	7.07829e-10	1	0	0	1	0	0
ACCTAT	1	4	6	86.09	393847642	150	226043409	24	4	0.0116158	0.046463	0.0176957	0.000278778	0.000106174	0.16	7.07832e-10	7.07829e-10	1	0	0	1	0	0
ACCTC	40	251	5	86.09	393847642	150	226043409	1255	6.275	0.46463	2.91555	1.11041	0.0145778	0.00555203	0.209167	3.70137e-08	3.70135e-08	1	0	0	1	0	0
ACCTCC	1	5	6	86.09	393847642	150	226043409	30	5	0.0116158	0.0580788	0.0221196	0.000348473	0.000132718	0.2	8.8479e-10	8.84786e-10	1	0	0	1	0	0
ACCTCCCT	1	5	8	86.09	393847642	150	226043409	40	5	0.0116158	0.0580788	0.0221196	0.00046463	0.000176957	0.266667	1.17972e-09	1.17971e-09	1	0	0	1	0	0
ACCTCG	91	770	6	86.09	393847642	150	226043409	4620	8.46154	1.05703	8.94413	3.40643	0.0536648	0.0204386	0.338462	1.36258e-07	1.36257e-07	1	0	0	1	0	0
ACCTCT	385	6206	6	86.09	393847642	150	226043409	37236	16.1195	4.47206	72.0874	27.4549	0.432524	0.164729	0.644779	1.0982e-06	1.0982e-06	1	0	0	1	1	0
ACCTG	333	2861	5	86.09	393847642	150	226043409	14305	8.59159	3.86805	33.2327	12.6569	0.166163	0.0632843	0.286386	4.21897e-07	4.21895e-07	1	0	0	1	0	0
ACCTGCGGC	50	232	9	86.09	393847642	150	226043409	2088	4.64	0.580788	2.69485	1.02635	0.0242537	0.00923716	0.2784	6.15814e-08	6.15811e-08	1	0	0	1	0	0
ACCTGGCGGCCAGGACGGGC	1	7	20	86.09	393847642	150	226043409	140	7	0.0116158	0.0813103	0.0309675	0.00162621	0.00061935	0.933333	4.12902e-09	4.129e-09	1	0	0	1	1	0
ACG	4741	77979	3	86.09	393847642	150	226043409	233937	16.4478	55.0703	905.785	344.974	2.71735	1.03492	0.328956	6.89951e-06	6.89947e-06	1	0	0	0	0	0
ACGACGAGG	4	33	9	86.09	393847642	150	226043409	297	8.25	0.046463	0.38332	0.14599	0.00344988	0.00131391	0.495	8.75942e-09	8.75938e-09	1	0	0	1	0	0
ACGACGATG	83	385	9	86.09	393847642	150	226043409	3465	4.63855	0.964107	4.47206	1.70321	0.0402486	0.0153289	0.278313	1.02193e-07	1.02193e-07	1	0	0	1	0	0
ACGACGATGATG	314	1517	12	86.09	393847642	150	226043409	18204	4.83121	3.64735	17.6211	6.7111	0.211453	0.0805332	0.386497	5.36891e-07	5.36888e-07	1	0	0	1	0	0
ACGACGC	45	210	7	86.09	393847642	150	226043409	1470	4.66667	0.522709	2.43931	0.929025	0.0170752	0.00650318	0.217778	4.33547e-08	4.33545e-08	1	0	0	1	0	0
ACGACGG	54	234	7	86.09	393847642	150	226043409	1638	4.33333	0.627251	2.71809	1.0352	0.0190266	0.0072464	0.202222	4.83095e-08	4.83093e-08	1	0	0	1	0	0
ACGACT	17	99	6	86.09	393847642	150	226043409	594	5.82353	0.197468	1.14996	0.437969	0.00689976	0.00262781	0.232941	1.75188e-08	1.75188e-08	1	0	0	1	0	0
ACGACTC	41	164	7	86.09	393847642	150	226043409	1148	4	0.476246	1.90498	0.725524	0.0133349	0.00507867	0.186667	3.3858e-08	3.38578e-08	1	0	0	1	0	0
ACGAG	77	385	5	86.09	393847642	150	226043409	1925	5	0.894413	4.47206	1.70321	0.0223603	0.00851606	0.166667	5.6774e-08	5.67738e-08	1	0	0	1	0	0
ACGAGC	193	1121	6	86.09	393847642	150	226043409	6726	5.80829	2.24184	13.0213	4.95922	0.0781275	0.0297553	0.232332	1.9837e-07	1.98369e-07	1	0	0	1	0	0
ACGAGG	39	156	6	86.09	393847642	150	226043409	936	4	0.453014	1.81206	0.690133	0.0108723	0.0041408	0.16	2.76055e-08	2.76053e-08	1	0	0	1	0	0
ACGAGTGCG	59	244	9	86.09	393847642	150	226043409	2196	4.13559	0.685329	2.83424	1.07944	0.0255082	0.00971495	0.248136	6.47666e-08	6.47663e-08	1	0	0	1	0	0
ACGATC	34	136	6	86.09	393847642	150	226043409	816	4	0.394936	1.57974	0.601654	0.00947845	0.00360993	0.16	2.40663e-08	2.40662e-08	1	0	0	1	0	0
ACGATG	2195	25390	6	86.09	393847642	150	226043409	152340	11.5672	25.4966	294.924	112.324	1.76954	0.673941	0.462688	4.49296e-06	4.49294e-06	1	0	0	1	0	0
ACGATGATG	271	1509	9	86.09	393847642	150	226043409	13581	5.56827	3.14787	17.5282	6.67571	0.157754	0.0600814	0.334096	4.00545e-07	4.00543e-07	1	0	0	1	0	0
ACGC	43362	407141	4	86.09	393847642	150	226043409	1628564	9.38935	503.682	4729.25	1801.16	18.917	7.20465	0.250383	4.80312e-05	4.8031e-05	1	1	1	0	0	0
ACGCAG	71	386	6	86.09	393847642	150	226043409	2316	5.43662	0.824718	4.48368	1.70764	0.0269021	0.0102458	0.217465	6.83058e-08	6.83055e-08	1	0	0	1	0	0
ACGCAGCTCC	15	63	10	86.09	393847642	150	226043409	630	4.2	0.174236	0.731792	0.278708	0.00731792	0.00278708	0.28	1.85806e-08	1.85805e-08	1	0	0	1	0	0
ACGCCCCCCG	3	12	10	86.09	393847642	150	226043409	120	4	0.0348473	0.139389	0.0530871	0.00139389	0.000530871	0.266667	3.53916e-09	3.53914e-09	1	0	0	1	0	0
ACGCCCCGTAGTGGC	1	6	15	86.09	393847642	150	226043409	90	6	0.0116158	0.0696945	0.0265436	0.00104542	0.000398154	0.6	2.65437e-09	2.65436e-09	1	0	0	1	1	0
ACGCCCG	22	100	7	86.09	393847642	150	226043409	700	4.54545	0.255547	1.16158	0.442393	0.00813103	0.00309675	0.212121	2.06451e-08	2.0645e-08	1	0	0	1	0	0
ACGCCG	3	12	6	86.09	393847642	150	226043409	72	4	0.0348473	0.139389	0.0530871	0.000836334	0.000318523	0.16	2.1235e-09	2.12349e-09	1	0	0	1	0	0
ACGCCGC	39	159	7	86.09	393847642	150	226043409	1113	4.07692	0.453014	1.8469	0.703405	0.0129283	0.00492383	0.190256	3.28257e-08	3.28256e-08	1	0	0	1	0	0
ACGCCGCCC	45	187	9	86.09	393847642	150	226043409	1683	4.15556	0.522709	2.17215	0.827275	0.0195493	0.00744547	0.249333	4.96367e-08	4.96365e-08	1	0	0	1	0	0
ACGCGC	151	831	6	86.09	393847642	150	226043409	4986	5.50331	1.75398	9.65269	3.67629	0.0579161	0.0220577	0.220132	1.47052e-07	1.47051e-07	1	0	0	1	0	0
ACGCGCCCTG	57	277	10	86.09	393847642	150	226043409	2770	4.85965	0.662098	3.21756	1.22543	0.0321756	0.0122543	0.323977	8.16956e-08	8.16952e-08	1	0	0	1	0	0
ACGCTAT	32	152	7	86.09	393847642	150	226043409	1064	4.75	0.371704	1.76559	0.672437	0.0123592	0.00470706	0.221667	3.13806e-08	3.13804e-08	1	0	0	1	0	0
ACGCTC	3	24	6	86.09	393847642	150	226043409	144	8	0.0348473	0.278778	0.106174	0.00167267	0.000637046	0.32	4.24699e-09	4.24697e-09	1	0	0	1	0	0
ACGG	270	2662	4	86.09	393847642	150	226043409	10648	9.85926	3.13625	30.9211	11.7765	0.123685	0.047106	0.262914	3.14042e-07	3.1404e-07	1	0	0	0	0	0
ACGGAG	282	4681	6	86.09	393847642	150	226043409	28086	16.5993	3.27564	54.3733	20.7084	0.32624	0.12425	0.663972	8.28341e-07	8.28336e-07	1	0	0	1	1	0
ACGGAGAG	105	903	8	86.09	393847642	150	226043409	7224	8.6	1.21965	10.489	3.99481	0.0839122	0.0319585	0.458667	2.13057e-07	2.13056e-07	1	0	0	1	0	0
ACGGAGAGAG	63	608	10	86.09	393847642	150	226043409	6080	9.65079	0.731792	7.06238	2.68975	0.0706238	0.0268975	0.643386	1.79317e-07	1.79317e-07	1	0	0	1	1	0
ACGGATCG	17	156	8	86.09	393847642	150	226043409	1248	9.17647	0.197468	1.81206	0.690133	0.0144965	0.00552106	0.489412	3.68073e-08	3.68071e-08	1	0	0	1	0	0
ACGGC	15	313	5	86.09	393847642	150	226043409	1565	20.8667	0.174236	3.63573	1.38469	0.0181787	0.00692345	0.695556	4.61566e-08	4.61563e-08	1	0	0	1	1	0
ACGGCG	1	4	6	86.09	393847642	150	226043409	24	4	0.0116158	0.046463	0.0176957	0.000278778	0.000106174	0.16	7.07832e-10	7.07829e-10	1	0	0	1	0	0
ACGGCGAG	10	96	8	86.09	393847642	150	226043409	768	9.6	0.116158	1.11511	0.424697	0.0089209	0.00339758	0.512	2.26506e-08	2.26505e-08	1	0	0	1	1	0
ACGGCGG	41	182	7	86.09	393847642	150	226043409	1274	4.43902	0.476246	2.11407	0.805155	0.0147985	0.00563609	0.207154	3.75741e-08	3.75739e-08	1	0	0	1	0	0
ACGGG	23	116	5	86.09	393847642	150	226043409	580	5.04348	0.267162	1.34743	0.513176	0.00673714	0.00256588	0.168116	1.71059e-08	1.71059e-08	1	0	0	1	0	0
ACGGGAG	22	213	7	86.09	393847642	150	226043409	1491	9.68182	0.255547	2.47415	0.942297	0.0173191	0.00659608	0.451818	4.39741e-08	4.39739e-08	1	0	0	1	0	0
ACGGGC	5	25	6	86.09	393847642	150	226043409	150	5	0.0580788	0.290394	0.110598	0.00174236	0.000663589	0.2	4.42395e-09	4.42393e-09	1	0	0	1	0	0
ACGGGGAG	6	40	8	86.09	393847642	150	226043409	320	6.66667	0.0696945	0.46463	0.176957	0.00371704	0.00141566	0.355556	9.43776e-09	9.43772e-09	1	0	0	1	0	0
ACGGGGGG	1	8	8	86.09	393847642	150	226043409	64	8	0.0116158	0.092926	0.0353914	0.000743408	0.000283131	0.426667	1.88755e-09	1.88754e-09	1	0	0	1	0	0
ACGT	6789	42000	4	86.09	393847642	150	226043409	168000	6.18648	78.8593	487.862	185.805	1.95145	0.74322	0.164973	4.95483e-06	4.9548e-06	1	0	0	0	0	0
ACGTAG	59	236	6	86.09	393847642	150	226043409	1416	4	0.685329	2.74132	1.04405	0.0164479	0.00626428	0.16	4.17621e-08	4.17619e-08	1	0	0	1	0	0
ACGTAT	2	8	6	86.09	393847642	150	226043409	48	4	0.0232315	0.092926	0.0353914	0.000557556	0.000212349	0.16	1.41566e-09	1.41566e-09	1	0	0	1	0	0
ACGTCC	79	362	6	86.09	393847642	150	226043409	2172	4.58228	0.917644	4.2049	1.60146	0.0252294	0.00960877	0.183291	6.40588e-08	6.40585e-08	1	0	0	1	0	0
ACGTCGGGC	5	20	9	86.09	393847642	150	226043409	180	4	0.0580788	0.232315	0.0884786	0.00209084	0.000796307	0.24	5.30874e-09	5.30871e-09	1	0	0	1	0	0
ACT	10739	386050	3	86.09	393847642	150	226043409	1158150	35.9484	124.742	4484.26	1707.86	13.4528	5.12357	0.718968	3.41573e-05	3.41572e-05	1	0	1	0	1	0
ACTACTGCT	11	44	9	86.09	393847642	150	226043409	396	4	0.127773	0.511093	0.194653	0.00459984	0.00175188	0.24	1.16792e-08	1.16792e-08	1	0	0	1	0	0
ACTAG	38	190	5	86.09	393847642	150	226043409	950	5	0.441399	2.20699	0.840547	0.011035	0.00420273	0.166667	2.80184e-08	2.80182e-08	1	0	0	1	0	0
ACTAGC	57	228	6	86.09	393847642	150	226043409	1368	4	0.662098	2.64839	1.00866	0.0158903	0.00605193	0.16	4.03464e-08	4.03462e-08	1	0	0	1	0	0
ACTAT	92	597	5	86.09	393847642	150	226043409	2985	6.48913	1.06865	6.9346	2.64109	0.034673	0.0132054	0.216304	8.80366e-08	8.80362e-08	1	0	0	1	0	0
ACTATC	5134	94615	6	86.09	393847642	150	226043409	567690	18.4291	59.6353	1099.02	418.57	6.59415	2.51142	0.737164	1.67429e-05	1.67428e-05	1	0	0	1	1	0
ACTATCCAGCACTCTC	63	258	16	86.09	393847642	150	226043409	4128	4.09524	0.731792	2.99686	1.14137	0.0479498	0.018262	0.436825	1.21747e-07	1.21747e-07	1	0	0	1	0	0
ACTATCG	75	300	7	86.09	393847642	150	226043409	2100	4	0.871181	3.48473	1.32718	0.0243931	0.00929025	0.186667	6.19353e-08	6.1935e-08	1	0	0	1	0	0
ACTC	6415	162170	4	86.09	393847642	150	226043409	648680	25.2798	74.515	1883.73	717.429	7.53491	2.86971	0.674128	1.91315e-05	1.91314e-05	1	0	0	0	1	0
ACTCAG	8	32	6	86.09	393847642	150	226043409	192	4	0.092926	0.371704	0.141566	0.00223022	0.000849394	0.16	5.66266e-09	5.66263e-09	1	0	0	1	0	0
ACTCAGC	1	4	7	86.09	393847642	150	226043409	28	4	0.0116158	0.046463	0.0176957	0.000325241	0.00012387	0.186667	8.25804e-10	8.258e-10	1	0	0	1	0	0
ACTCC	38	220	5	86.09	393847642	150	226043409	1100	5.78947	0.441399	2.55547	0.973264	0.0127773	0.00486632	0.192982	3.24423e-08	3.24421e-08	1	0	0	1	0	0
ACTCCAG	16	76	7	86.09	393847642	150	226043409	532	4.75	0.185852	0.882797	0.336219	0.00617958	0.00235353	0.221667	1.56903e-08	1.56902e-08	1	0	0	1	0	0
ACTCCCG	81	397	7	86.09	393847642	150	226043409	2779	4.90123	0.940876	4.61145	1.7563	0.0322802	0.0122941	0.228724	8.19611e-08	8.19607e-08	1	0	0	1	0	0
ACTCCG	21	84	6	86.09	393847642	150	226043409	504	4	0.243931	0.975723	0.37161	0.00585434	0.00222966	0.16	1.48645e-08	1.48644e-08	1	0	0	1	0	0
ACTCCT	1	4	6	86.09	393847642	150	226043409	24	4	0.0116158	0.046463	0.0176957	0.000278778	0.000106174	0.16	7.07832e-10	7.07829e-10	1	0	0	1	0	0
ACTCGAG	57	228	7	86.09	393847642	150	226043409	1596	4	0.662098	2.64839	1.00866	0.0185387	0.00706059	0.186667	4.70708e-08	4.70706e-08	1	0	0	1	0	0
ACTCGC	79	493	6	86.09	393847642	150	226043409	2958	6.24051	0.917644	5.72657	2.181	0.0343594	0.013086	0.24962	8.72403e-08	8.72399e-08	1	0	0	1	0	0
ACTCGCG	40	160	7	86.09	393847642	150	226043409	1120	4	0.46463	1.85852	0.707829	0.0130096	0.0049548	0.186667	3.30322e-08	3.3032e-08	1	0	0	1	0	0
ACTCGG	47	445	6	86.09	393847642	150	226043409	2670	9.46809	0.54594	5.16901	1.96865	0.0310141	0.0118119	0.378723	7.87463e-08	7.87459e-08	1	0	0	1	0	0
ACTCT	286	1713	5	86.09	393847642	150	226043409	8565	5.98951	3.3221	19.8978	7.57819	0.0994889	0.037891	0.19965	2.52608e-07	2.52606e-07	1	0	0	1	0	0
ACTCTC	373	2496	6	86.09	393847642	150	226043409	14976	6.69169	4.33268	28.9929	11.0421	0.173957	0.0662528	0.267668	4.41687e-07	4.41685e-07	1	0	0	1	0	0
ACTCTCTCCAGGCTCTAT	1	4	18	86.09	393847642	150	226043409	72	4	0.0116158	0.046463	0.0176957	0.000836334	0.000318523	0.48	2.1235e-09	2.12349e-09	1	0	0	1	0	0
ACTG	287	1906	4	86.09	393847642	150	226043409	7624	6.64111	3.33372	22.1396	8.43201	0.0885585	0.033728	0.177096	2.24855e-07	2.24854e-07	1	0	0	0	0	0
ACTGAG	50	200	6	86.09	393847642	150	226043409	1200	4	0.580788	2.32315	0.884786	0.0139389	0.00530871	0.16	3.53916e-08	3.53914e-08	1	0	0	1	0	0
ACTGAT	160	991	6	86.09	393847642	150	226043409	5946	6.19375	1.85852	11.5112	4.38411	0.0690673	0.0263047	0.24775	1.75365e-07	1.75365e-07	1	0	0	1	0	0
ACTGCC	3	16	6	86.09	393847642	150	226043409	96	5.33333	0.0348473	0.185852	0.0707829	0.00111511	0.000424697	0.213333	2.83133e-09	2.83131e-09	1	0	0	1	0	0
ACTGCG	271	1143	6	86.09	393847642	150	226043409	6858	4.21771	3.14787	13.2768	5.05655	0.0796608	0.0303393	0.168708	2.02263e-07	2.02262e-07	1	0	0	1	0	0
ACTGCGCT	52	229	8	86.09	393847642	150	226043409	1832	4.40385	0.604019	2.66001	1.01308	0.0212801	0.00810464	0.234872	5.40312e-08	5.40309e-08	1	0	0	1	0	0
ACTGCT	1306	17587	6	86.09	393847642	150	226043409	105522	13.4663	15.1702	204.286	77.8036	1.22572	0.466822	0.538652	3.11216e-06	3.11215e-06	1	0	0	1	1	0
ACTGCTG	87	378	7	86.09	393847642	150	226043409	2646	4.34483	1.01057	4.39075	1.67225	0.0307353	0.0117057	0.202759	7.80385e-08	7.80381e-08	1	0	0	1	0	0
ACTGGCCCG	53	220	9	86.09	393847642	150	226043409	1980	4.15094	0.615635	2.55547	0.973264	0.0229992	0.00875938	0.249057	5.83962e-08	5.83959e-08	1	0	0	1	0	0
ACTGGCT	6	24	7	86.09	393847642	150	226043409	168	4	0.0696945	0.278778	0.106174	0.00195145	0.00074322	0.186667	4.95483e-09	4.9548e-09	1	0	0	1	0	0
AG	358757	6805213	2	86.09	393847642	150	226043409	13610426	18.9689	4167.23	79047.7	30105.8	158.095	60.2116	0.252918	0.000401412	0.00040141	1	1	1	0	0	0
AGAGAGAGAT	457	2011	10	86.09	393847642	150	226043409	20110	4.40044	5.3084	23.3593	8.89652	0.233593	0.0889652	0.293363	5.93104e-07	5.93101e-07	1	0	0	1	0	0
AGAGAGAT	2689	29337	8	86.09	393847642	150	226043409	234696	10.91	31.2348	340.771	129.785	2.72617	1.03828	0.581867	6.92189e-06	6.92186e-06	1	0	0	1	1	0
AGAGAGATCG	44	201	10	86.09	393847642	150	226043409	2010	4.56818	0.511093	2.33477	0.88921	0.0233477	0.0088921	0.304545	5.92809e-08	5.92806e-08	1	0	0	1	0	0
AGAGAGC	19	169	7	86.09	393847642	150	226043409	1183	8.89474	0.220699	1.96306	0.747644	0.0137414	0.00523351	0.415088	3.48902e-08	3.48901e-08	1	0	0	1	0	0
AGAGAGCG	848	3820	8	86.09	393847642	150	226043409	30560	4.50472	9.85016	44.3722	16.8994	0.354977	0.135195	0.240252	9.01306e-07	9.01302e-07	1	0	0	1	0	0
AGAGAGCT	29	292	8	86.09	393847642	150	226043409	2336	10.069	0.336857	3.3918	1.29179	0.0271344	0.0103343	0.537011	6.88957e-08	6.88953e-08	1	0	0	1	1	0
AGAGAGG	11	58	7	86.09	393847642	150	226043409	406	5.27273	0.127773	0.673714	0.256588	0.00471599	0.00179612	0.246061	1.19742e-08	1.19741e-08	1	0	0	1	0	0
AGAGAT	5576	50426	6	86.09	393847642	150	226043409	302556	9.0434	64.7694	585.736	223.081	3.51442	1.33849	0.361736	8.92329e-06	8.92324e-06	1	0	0	1	0	0
AGAGATAGAT	1	10	10	86.09	393847642	150	226043409	100	10	0.0116158	0.116158	0.0442393	0.00116158	0.000442393	0.666667	2.9493e-09	2.94929e-09	1	0	0	1	1	0
AGAGATAGGAGAT	4	16	13	86.09	393847642	150	226043409	208	4	0.046463	0.185852	0.0707829	0.00241608	0.000920177	0.346667	6.13455e-09	6.13451e-09	1	0	0	1	0	0
AGAGATAT	220	1588	8	86.09	393847642	150	226043409	12704	7.21818	2.55547	18.4458	7.0252	0.147567	0.0562016	0.38497	3.74679e-07	3.74677e-07	1	0	0	1	0	0
AGAGATG	9	163	7	86.09	393847642	150	226043409	1141	18.1111	0.104542	1.89337	0.7211	0.0132536	0.0050477	0.845185	3.36515e-08	3.36514e-08	1	0	0	1	1	0
AGAGATGG	117	696	8	86.09	393847642	150	226043409	5568	5.94872	1.35904	8.08456	3.07905	0.0646765	0.0246324	0.317265	1.64217e-07	1.64216e-07	1	0	0	1	0	0
AGAGC	1858	38622	5	86.09	393847642	150	226043409	193110	20.7869	21.5821	448.624	170.861	2.24312	0.854305	0.692896	5.69539e-06	5.69537e-06	1	0	0	1	1	0
AGAGCC	15	164	6	86.09	393847642	150	226043409	984	10.9333	0.174236	1.90498	0.725524	0.0114299	0.00435315	0.437333	2.90211e-08	2.9021e-08	1	0	0	1	0	0
AGAGCCG	174	900	7	86.09	393847642	150	226043409	6300	5.17241	2.02114	10.4542	3.98154	0.0731792	0.0278708	0.241379	1.85806e-07	1.85805e-07	1	0	0	1	0	0
AGAGCG	779	4481	6	86.09	393847642	150	226043409	26886	5.75225	9.04867	52.0502	19.8236	0.312301	0.118942	0.23009	7.92949e-07	7.92945e-07	1	0	0	1	0	0
AGAGCGAGG	136	699	9	86.09	393847642	150	226043409	6291	5.13971	1.57974	8.11941	3.09233	0.0730747	0.0278309	0.308382	1.85541e-07	1.8554e-07	1	0	0	1	0	0
AGAGCGCGG	58	295	9	86.09	393847642	150	226043409	2655	5.08621	0.673714	3.42665	1.30506	0.0308398	0.0117455	0.305172	7.83039e-08	7.83035e-08	1	0	0	1	0	0
AGAGCTG	2	16	7	86.09	393847642	150	226043409	112	8	0.0232315	0.185852	0.0707829	0.00130096	0.00049548	0.373333	3.30322e-09	3.3032e-09	1	0	0	1	0	0
AGAGG	98	503	5	86.09	393847642	150	226043409	2515	5.13265	1.13834	5.84272	2.22524	0.0292136	0.0111262	0.171088	7.41749e-08	7.41745e-08	1	0	0	1	0	0
AGAGGC	307	2441	6	86.09	393847642	150	226043409	14646	7.95114	3.56604	28.354	10.7988	0.170124	0.0647929	0.318046	4.31955e-07	4.31952e-07	1	0	0	1	0	0
AGAGGCCGG	2	8	9	86.09	393847642	150	226043409	72	4	0.0232315	0.092926	0.0353914	0.000836334	0.000318523	0.24	2.1235e-09	2.12349e-09	1	0	0	1	0	0
AGAGGCG	45	203	7	86.09	393847642	150	226043409	1421	4.51111	0.522709	2.358	0.898058	0.016506	0.0062864	0.210519	4.19096e-08	4.19094e-08	1	0	0	1	0	0
AGAGGG	3245	15607	6	86.09	393847642	150	226043409	93642	4.80955	37.6931	181.287	69.0443	1.08772	0.414266	0.192382	2.76178e-06	2.76177e-06	1	0	0	1	0	0
AGAGGGAT	83	455	8	86.09	393847642	150	226043409	3640	5.48193	0.964107	5.28517	2.01289	0.0422813	0.0161031	0.292369	1.07355e-07	1.07354e-07	1	0	0	1	0	0
AGAT	21917	284524	4	86.09	393847642	150	226043409	1138096	12.9819	254.582	3304.96	1258.71	13.2198	5.03486	0.346184	3.35659e-05	3.35657e-05	1	1	1	0	0	0
AGATAGATATAGATAT	391	1779	16	86.09	393847642	150	226043409	28464	4.54987	4.54176	20.6644	7.87017	0.330631	0.125923	0.48532	8.39489e-07	8.39485e-07	1	0	0	1	0	0
AGATAGGG	1	4	8	86.09	393847642	150	226043409	32	4	0.0116158	0.046463	0.0176957	0.000371704	0.000141566	0.213333	9.43776e-10	9.43772e-10	1	0	0	1	0	0
AGATAT	160	691	6	86.09	393847642	150	226043409	4146	4.31875	1.85852	8.02648	3.05693	0.0481589	0.0183416	0.17275	1.22278e-07	1.22277e-07	1	0	0	1	0	0
AGATC	27	157	5	86.09	393847642	150	226043409	785	5.81481	0.313625	1.82367	0.694557	0.00911836	0.00347278	0.193827	2.3152e-08	2.31519e-08	1	0	0	1	0	0
AGATCC	55	240	6	86.09	393847642	150	226043409	1440	4.36364	0.638866	2.78778	1.06174	0.0167267	0.00637046	0.174545	4.24699e-08	4.24697e-08	1	0	0	1	0	0
AGATCCTGC	100	406	9	86.09	393847642	150	226043409	3654	4.06	1.16158	4.71599	1.79612	0.042444	0.016165	0.2436	1.07767e-07	1.07767e-07	1	0	0	1	0	0
AGATCG	161	650	6	86.09	393847642	150	226043409	3900	4.03727	1.87014	7.55024	2.87555	0.0453014	0.0172533	0.161491	1.15023e-07	1.15022e-07	1	0	0	1	0	0
AGATG	1	5	5	86.09	393847642	150	226043409	25	5	0.0116158	0.0580788	0.0221196	0.000290394	0.000110598	0.166667	7.37325e-10	7.37322e-10	1	0	0	1	0	0
AGATGC	97	388	6	86.09	393847642	150	226043409	2328	4	1.12673	4.50691	1.71648	0.0270415	0.0102989	0.16	6.86597e-08	6.86594e-08	1	0	0	1	0	0
AGATGCG	58	232	7	86.09	393847642	150	226043409	1624	4	0.673714	2.69485	1.02635	0.018864	0.00718446	0.186667	4.78966e-08	4.78964e-08	1	0	0	1	0	0
AGATGG	98	950	6	86.09	393847642	150	226043409	5700	9.69388	1.13834	11.035	4.20273	0.0662098	0.0252164	0.387755	1.6811e-07	1.68109e-07	1	0	0	1	0	0
AGATGGAT	12	83	8	86.09	393847642	150	226043409	664	6.91667	0.139389	0.964107	0.367186	0.00771286	0.00293749	0.368889	1.95834e-08	1.95833e-08	1	0	0	1	0	0
AGC	11903	134164	3	86.09	393847642	150	226043409	402492	11.2714	138.262	1558.42	593.532	4.67525	1.7806	0.225429	1.18707e-05	1.18706e-05	1	0	0	0	0	0
AGCAGCGCC	77	320	9	86.09	393847642	150	226043409	2880	4.15584	0.894413	3.71704	1.41566	0.0334534	0.0127409	0.249351	8.49399e-08	8.49394e-08	1	0	0	1	0	0
AGCAGCTCATC	1	6	11	86.09	393847642	150	226043409	66	6	0.0116158	0.0696945	0.0265436	0.00076664	0.000291979	0.44	1.94654e-09	1.94653e-09	1	0	0	1	0	0
AGCAGG	181	955	6	86.09	393847642	150	226043409	5730	5.27624	2.10245	11.093	4.22485	0.0665583	0.0253491	0.21105	1.68995e-07	1.68994e-07	1	0	0	1	0	0
AGCAT	295	2501	5	86.09	393847642	150	226043409	12505	8.47797	3.42665	29.051	11.0642	0.145255	0.0553212	0.282599	3.6881e-07	3.68808e-07	1	0	0	1	0	0
AGCATC	164	780	6	86.09	393847642	150	226043409	4680	4.7561	1.90498	9.06029	3.45066	0.0543617	0.020704	0.190244	1.38027e-07	1.38027e-07	1	0	0	1	0	0
AGCC	92	1537	4	86.09	393847642	150	226043409	6148	16.7065	1.06865	17.8534	6.79958	0.0714136	0.0271983	0.445507	1.81323e-07	1.81322e-07	1	0	0	0	0	0
AGCCCCG	2	8	7	86.09	393847642	150	226043409	56	4	0.0232315	0.092926	0.0353914	0.000650482	0.00024774	0.186667	1.65161e-09	1.6516e-09	1	0	0	1	0	0
AGCCCGCCCGG	1	4	11	86.09	393847642	150	226043409	44	4	0.0116158	0.046463	0.0176957	0.000511093	0.000194653	0.293333	1.29769e-09	1.29769e-09	1	0	0	1	0	0
AGCCCGGCG	45	190	9	86.09	393847642	150	226043409	1710	4.22222	0.522709	2.20699	0.840547	0.0198629	0.00756492	0.253333	5.0433e-08	5.04328e-08	1	0	0	1	0	0
AGCCG	56	327	5	86.09	393847642	150	226043409	1635	5.83929	0.650482	3.79835	1.44662	0.0189918	0.00723312	0.194643	4.82211e-08	4.82208e-08	1	0	0	1	0	0
AGCCGC	58	290	6	86.09	393847642	150	226043409	1740	5	0.673714	3.36857	1.28294	0.0202114	0.00769764	0.2	5.13178e-08	5.13176e-08	1	0	0	1	0	0
AGCCGCAGG	47	191	9	86.09	393847642	150	226043409	1719	4.06383	0.54594	2.21861	0.84497	0.0199675	0.00760473	0.24383	5.06985e-08	5.06982e-08	1	0	0	1	0	0
AGCCGCC	14	56	7	86.09	393847642	150	226043409	392	4	0.162621	0.650482	0.24774	0.00455337	0.00173418	0.186667	1.15613e-08	1.15612e-08	1	0	0	1	0	0
AGCCGCG	48	198	7	86.09	393847642	150	226043409	1386	4.125	0.557556	2.29992	0.875938	0.0160994	0.00613157	0.1925	4.08773e-08	4.08771e-08	1	0	0	1	0	0
AGCCGGG	39	187	7	86.09	393847642	150	226043409	1309	4.79487	0.453014	2.17215	0.827275	0.015205	0.00579092	0.223761	3.86063e-08	3.86062e-08	1	0	0	1	0	0
AGCCTC	42	168	6	86.09	393847642	150	226043409	1008	4	0.487862	1.95145	0.74322	0.0117087	0.00445932	0.16	2.9729e-08	2.97288e-08	1	0	0	1	0	0
AGCCTG	1	4	6	86.09	393847642	150	226043409	24	4	0.0116158	0.046463	0.0176957	0.000278778	0.000106174	0.16	7.07832e-10	7.07829e-10	1	0	0	1	0	0
AGCG	358	2217	4	86.09	393847642	150	226043409	8868	6.19274	4.15844	25.7521	9.80785	0.103008	0.0392314	0.16514	2.61544e-07	2.61543e-07	1	0	0	0	0	0
AGCGAT	186	4115	6	86.09	393847642	150	226043409	24690	22.1237	2.16053	47.7988	18.2045	0.286793	0.109227	0.884946	7.28182e-07	7.28179e-07	1	0	0	1	1	0
AGCGATCCCT	17	74	10	86.09	393847642	150	226043409	740	4.35294	0.197468	0.859566	0.327371	0.00859566	0.00327371	0.290196	2.18248e-08	2.18247e-08	1	0	0	1	0	0
AGCGC	8	40	5	86.09	393847642	150	226043409	200	5	0.092926	0.46463	0.176957	0.00232315	0.000884786	0.166667	5.8986e-09	5.89857e-09	1	0	0	1	0	0
AGCGCG	1	4	6	86.09	393847642	150	226043409	24	4	0.0116158	0.046463	0.0176957	0.000278778	0.000106174	0.16	7.07832e-10	7.07829e-10	1	0	0	1	0	0
AGCGGC	139	736	6	86.09	393847642	150	226043409	4416	5.29496	1.61459	8.54919	3.25601	0.0512952	0.0195361	0.211799	1.30241e-07	1.3024e-07	1	0	0	1	0	0
AGCGGCG	11	44	7	86.09	393847642	150	226043409	308	4	0.127773	0.511093	0.194653	0.00357765	0.00136257	0.186667	9.08385e-09	9.0838e-09	1	0	0	1	0	0
AGCGGG	50	200	6	86.09	393847642	150	226043409	1200	4	0.580788	2.32315	0.884786	0.0139389	0.00530871	0.16	3.53916e-08	3.53914e-08	1	0	0	1	0	0
AGCGGGC	26	104	7	86.09	393847642	150	226043409	728	4	0.30201	1.20804	0.460089	0.00845627	0.00322062	0.186667	2.14709e-08	2.14708e-08	1	0	0	1	0	0
AGCGGGG	12	48	7	86.09	393847642	150	226043409	336	4	0.139389	0.557556	0.212349	0.00390289	0.00148644	0.186667	9.90965e-09	9.9096e-09	1	0	0	1	0	0
AGCTCG	5	20	6	86.09	393847642	150	226043409	120	4	0.0580788	0.232315	0.0884786	0.00139389	0.000530871	0.16	3.53916e-09	3.53914e-09	1	0	0	1	0	0
AGCTCGC	27	131	7	86.09	393847642	150	226043409	917	4.85185	0.313625	1.52166	0.579535	0.0106516	0.00405674	0.22642	2.70451e-08	2.7045e-08	1	0	0	1	0	0
AGG	4055	36242	3	86.09	393847642	150	226043409	108726	8.93761	47.1019	420.978	160.332	1.26293	0.480996	0.178752	3.20666e-06	3.20664e-06	1	0	0	0	0	0
AGGAGGC	24	96	7	86.09	393847642	150	226043409	672	4	0.278778	1.11511	0.424697	0.00780578	0.00297288	0.186667	1.98193e-08	1.98192e-08	1	0	0	1	0	0
AGGAT	78	1476	5	86.09	393847642	150	226043409	7380	18.9231	0.906029	17.1448	6.52972	0.0857242	0.0326486	0.630769	2.17658e-07	2.17657e-07	1	0	0	1	1	0
AGGATG	117	1004	6	86.09	393847642	150	226043409	6024	8.5812	1.35904	11.6622	4.44162	0.0699733	0.0266497	0.343248	1.77666e-07	1.77665e-07	1	0	0	1	0	0
AGGATGATGATGATGATGATG	1	4	21	86.09	393847642	150	226043409	84	4	0.0116158	0.046463	0.0176957	0.000975723	0.00037161	0.56	2.47741e-09	2.4774e-09	1	0	0	1	1	0
AGGATGG	1	5	7	86.09	393847642	150	226043409	35	5	0.0116158	0.0580788	0.0221196	0.000406551	0.000154838	0.233333	1.03226e-09	1.03225e-09	1	0	0	1	0	0
AGGC	245	3717	4	86.09	393847642	150	226043409	14868	15.1714	2.84586	43.1757	16.4437	0.172703	0.065775	0.404571	4.38502e-07	4.385e-07	1	0	0	0	0	0
AGGCC	1	7	5	86.09	393847642	150	226043409	35	7	0.0116158	0.0813103	0.0309675	0.000406551	0.000154838	0.233333	1.03226e-09	1.03225e-09	1	0	0	1	0	0
AGGCGCG	8	32	7	86.09	393847642	150	226043409	224	4	0.092926	0.371704	0.141566	0.00260193	0.00099096	0.186667	6.60643e-09	6.6064e-09	1	0	0	1	0	0
AGGCGGC	6	24	7	86.09	393847642	150	226043409	168	4	0.0696945	0.278778	0.106174	0.00195145	0.00074322	0.186667	4.95483e-09	4.9548e-09	1	0	0	1	0	0
AGGG	407	2634	4	86.09	393847642	150	226043409	10536	6.47174	4.72761	30.5959	11.6526	0.122384	0.0466105	0.17258	3.10738e-07	3.10737e-07	1	0	0	0	0	0
AGGGAT	152	857	6	86.09	393847642	150	226043409	5142	5.63816	1.76559	9.9547	3.79131	0.0597282	0.0227478	0.225526	1.51653e-07	1.51652e-07	1	0	0	1	0	0
AGGGCG	90	425	6	86.09	393847642	150	226043409	2550	4.72222	1.04542	4.93669	1.88017	0.0296202	0.011281	0.188889	7.52072e-08	7.52068e-08	1	0	0	1	0	0
AGGGCGCGGG	4	16	10	86.09	393847642	150	226043409	160	4	0.046463	0.185852	0.0707829	0.00185852	0.000707829	0.266667	4.71888e-09	4.71886e-09	1	0	0	1	0	0
AGGGCGGC	42	170	8	86.09	393847642	150	226043409	1360	4.04762	0.487862	1.97468	0.752068	0.0157974	0.00601654	0.215873	4.01105e-08	4.01103e-08	1	0	0	1	0	0
AGGGG	1	6	5	86.09	393847642	150	226043409	30	6	0.0116158	0.0696945	0.0265436	0.000348473	0.000132718	0.2	8.8479e-10	8.84786e-10	1	0	0	1	0	0
AGGGGG	183	741	6	86.09	393847642	150	226043409	4446	4.04918	2.12568	8.60727	3.27813	0.0516436	0.0196688	0.161967	1.31126e-07	1.31125e-07	1	0	0	1	0	0
AGGGGGG	5	20	7	86.09	393847642	150	226043409	140	4	0.0580788	0.232315	0.0884786	0.00162621	0.00061935	0.186667	4.12902e-09	4.129e-09	1	0	0	1	0	0
AT	18061	237770	2	86.09	393847642	150	226043409	475540	13.1648	209.792	2761.88	1051.88	5.52375	2.10376	0.175531	1.40251e-05	1.4025e-05	1	1	0	0	0	0
ATATATC	25	100	7	86.09	393847642	150	226043409	700	4	0.290394	1.16158	0.442393	0.00813103	0.00309675	0.186667	2.06451e-08	2.0645e-08	1	0	0	1	0	0
ATATC	1	5	5	86.09	393847642	150	226043409	25	5	0.0116158	0.0580788	0.0221196	0.000290394	0.000110598	0.166667	7.37325e-10	7.37322e-10	1	0	0	1	0	0
ATATCC	224	978	6	86.09	393847642	150	226043409	5868	4.36607	2.60193	11.3602	4.3266	0.0681612	0.0259596	0.174643	1.73065e-07	1.73064e-07	1	0	0	1	0	0
ATATCGC	1	4	7	86.09	393847642	150	226043409	28	4	0.0116158	0.046463	0.0176957	0.000325241	0.00012387	0.186667	8.25804e-10	8.258e-10	1	0	0	1	0	0
ATATGC	52	208	6	86.09	393847642	150	226043409	1248	4	0.604019	2.41608	0.920177	0.0144965	0.00552106	0.16	3.68073e-08	3.68071e-08	1	0	0	1	0	0
ATC	18216	585847	3	86.09	393847642	150	226043409	1757541	32.1611	211.593	6805.05	2591.75	20.4152	7.77524	0.643222	5.18352e-05	5.18349e-05	1	1	1	0	1	0
ATCATCC	7409	33145	7	86.09	393847642	150	226043409	232015	4.47361	86.0611	385.004	146.631	2.69503	1.02642	0.208769	6.84282e-06	6.84279e-06	1	0	0	1	0	0
ATCATG	23	140	6	86.09	393847642	150	226043409	840	6.08696	0.267162	1.62621	0.61935	0.00975723	0.0037161	0.243478	2.47741e-08	2.4774e-08	1	0	0	1	0	0
ATCC	2566	57324	4	86.09	393847642	150	226043409	229296	22.3398	29.806	665.861	253.597	2.66345	1.01439	0.595729	6.76263e-06	6.76259e-06	1	0	0	0	1	0
ATCCATCG	42	243	8	86.09	393847642	150	226043409	1944	5.78571	0.487862	2.82263	1.07501	0.022581	0.00860012	0.308571	5.73344e-08	5.73341e-08	1	0	0	1	0	0
ATCCCC	77	454	6	86.09	393847642	150	226043409	2724	5.8961	0.894413	5.27355	2.00846	0.0316413	0.0120508	0.235844	8.03389e-08	8.03386e-08	1	0	0	1	0	0
ATCCCCC	7	29	7	86.09	393847642	150	226043409	203	4.14286	0.0813103	0.336857	0.128294	0.002358	0.000898058	0.193333	5.98708e-09	5.98705e-09	1	0	0	1	0	0
ATCCG	42	503	5	86.09	393847642	150	226043409	2515	11.9762	0.487862	5.84272	2.22524	0.0292136	0.0111262	0.399206	7.41749e-08	7.41745e-08	1	0	0	1	0	0
ATCCGCGC	4	16	8	86.09	393847642	150	226043409	128	4	0.046463	0.185852	0.0707829	0.00148682	0.000566263	0.213333	3.7751e-09	3.77509e-09	1	0	0	1	0	0
ATCG	55	330	4	86.09	393847642	150	226043409	1320	6	0.638866	3.8332	1.4599	0.0153328	0.00583959	0.16	3.89308e-08	3.89306e-08	1	0	0	0	0	0
ATCGCC	74	442	6	86.09	393847642	150	226043409	2652	5.97297	0.859566	5.13416	1.95538	0.030805	0.0117323	0.238919	7.82155e-08	7.82151e-08	1	0	0	1	0	0
ATCGGC	48	192	6	86.09	393847642	150	226043409	1152	4	0.557556	2.23022	0.849394	0.0133813	0.00509637	0.16	3.39759e-08	3.39758e-08	1	0	0	1	0	0
ATGC	6	38	4	86.09	393847642	150	226043409	152	6.33333	0.0696945	0.441399	0.168109	0.00176559	0.000672437	0.168889	4.48294e-09	4.48291e-09	1	0	0	0	0	0
ATGCC	1	5	5	86.09	393847642	150	226043409	25	5	0.0116158	0.0580788	0.0221196	0.000290394	0.000110598	0.166667	7.37325e-10	7.37322e-10	1	0	0	1	0	0
CCCCCCG	7	28	7	86.09	393847642	150	226043409	196	4	0.0813103	0.325241	0.12387	0.00227669	0.00086709	0.186667	5.78063e-09	5.7806e-09	1	0	0	1	0	0
CCCCCG	10	41	6	86.09	393847642	150	226043409	246	4.1	0.116158	0.476246	0.181381	0.00285747	0.00108829	0.164	7.25528e-09	7.25524e-09	1	0	0	1	0	0
CCCCG	2	11	5	86.09	393847642	150	226043409	55	5.5	0.0232315	0.127773	0.0486632	0.000638866	0.000243316	0.183333	1.62212e-09	1.62211e-09	1	0	0	1	0	0
CCCG	7	43	4	86.09	393847642	150	226043409	172	6.14286	0.0813103	0.499477	0.190229	0.00199791	0.000760916	0.16381	5.0728e-09	5.07277e-09	1	0	0	0	0	0
CCCGCCG	28	112	7	86.09	393847642	150	226043409	784	4	0.325241	1.30096	0.49548	0.00910675	0.00346836	0.186667	2.31225e-08	2.31224e-08	1	0	0	1	0	0
CCCGGG	2	8	6	86.09	393847642	150	226043409	48	4	0.0232315	0.092926	0.0353914	0.000557556	0.000212349	0.16	1.41566e-09	1.41566e-09	1	0	0	1	0	0
CCCGGGCCG	1	4	9	86.09	393847642	150	226043409	36	4	0.0116158	0.046463	0.0176957	0.000418167	0.000159261	0.24	1.06175e-09	1.06174e-09	1	0	0	1	0	0
CCG	7193	63713	3	86.09	393847642	150	226043409	191139	8.85764	83.5521	740.074	281.862	2.22022	0.845585	0.177153	5.63726e-06	5.63724e-06	1	0	0	0	0	0
CCGCG	28	156	5	86.09	393847642	150	226043409	780	5.57143	0.325241	1.81206	0.690133	0.00906029	0.00345066	0.185714	2.30045e-08	2.30044e-08	1	0	0	1	0	0
CG	610	7763	2	86.09	393847642	150	226043409	15526	12.7262	7.08561	90.1731	34.343	0.180346	0.0686859	0.169683	4.57908e-07	4.57906e-07	1	0	0	0	0	0
