# Supplementary material for: Profiles of telomeric repeats in Insecta reveal diverse forms of telomeric motifs in Hymenopterans
Source: Life Sci Alliance. 2022 Apr 1;5(7):e202101163. doi: 10.26508/lsa.202101163 (PMC8977481; doi:10.26508/lsa.202101163)
Supplement: Supplemental Data 5. — Tandem repeat statistics and TRIP TRM calls for arthropods species that are not listed in Supplemental Data 2 or Supplemental Data 3. [file LSA-2021-01163_Supplemental_Data_5.zip › DataS5/FOPAR_output.csv.1.filtered.xlsx]

## Sheet: Sheet1
Unnamed: 0	reads	repeats	unit_len	avg_genome_cov	genome_size	eff_read_len	num_reads	repeats_total_len	repeats_per_read	reads_per_genome	repeats_per_genome	repeats_per_million_reads	repeats_len_per_genome	repeats_len_per_million_reads	percent_repeats_len_per_read	percent_repeats_len_per_genome	percent_repeat_unit_in_sequences	avg_genome_cov_filter	repeat_containing_reads_filter	repeats_len_per_million_reads_filter	unit_len_filter	percent_repeats_len_per_read_filter	qualified
AAAAAAATG	611	2503	9	293.927	140978447	100	414373433	22527	4.09656	2.07875	8.51573	6.04045	0.0766415	0.054364	0.368691	5.4364e-07	5.4364e-07	1	0	0	1	0	0
AAAAAAATTTT	1	4	11	293.927	140978447	100	414373433	44	4	0.00340221	0.0136088	0.00965313	0.000149697	0.000106184	0.44	1.06184e-09	1.06184e-09	1	0	0	1	0	0
AAAAAAC	46	248	7	293.927	140978447	100	414373433	1736	5.3913	0.156502	0.843748	0.598494	0.00590623	0.00418946	0.377391	4.18946e-08	4.18946e-08	1	0	0	1	0	0
AAAAAACTAAAACT	236	980	14	293.927	140978447	100	414373433	13720	4.15254	0.802921	3.33416	2.36502	0.0466783	0.0331102	0.581356	3.31102e-07	3.31102e-07	1	0	0	1	1	0
AAAAAAG	179	717	7	293.927	140978447	100	414373433	5019	4.00559	0.608995	2.43938	1.73032	0.0170757	0.0121123	0.280391	1.21123e-07	1.21123e-07	1	0	0	1	0	0
AAAAAAT	7	28	7	293.927	140978447	100	414373433	196	4	0.0238155	0.0952618	0.0675719	0.000666833	0.000473003	0.28	4.73003e-09	4.73003e-09	1	0	0	1	0	0
AAAAAATATT	26	107	10	293.927	140978447	100	414373433	1070	4.11538	0.0884574	0.364036	0.258221	0.00364036	0.00258221	0.411538	2.58221e-08	2.58221e-08	1	0	0	1	0	0
AAAAAATCCC	207	1139	10	293.927	140978447	100	414373433	11390	5.50242	0.704257	3.87511	2.74873	0.0387511	0.0274873	0.550242	2.74873e-07	2.74873e-07	1	0	0	1	1	0
AAAAAATGAG	127	586	10	293.927	140978447	100	414373433	5860	4.61417	0.43208	1.99369	1.41418	0.0199369	0.0141418	0.461417	1.41418e-07	1.41418e-07	1	0	0	1	0	0
AAAAAC	485	1959	6	293.927	140978447	100	414373433	11754	4.03918	1.65007	6.66492	4.72762	0.0399895	0.0283657	0.242351	2.83657e-07	2.83657e-07	1	0	0	1	0	0
AAAAACC	90	360	7	293.927	140978447	100	414373433	2520	4	0.306199	1.22479	0.868782	0.00857356	0.00608147	0.28	6.08147e-08	6.08147e-08	1	0	0	1	0	0
AAAAACG	91	368	7	293.927	140978447	100	414373433	2576	4.04396	0.309601	1.25201	0.888088	0.00876409	0.00621661	0.283077	6.21661e-08	6.21661e-08	1	0	0	1	0	0
AAAAAG	662	2941	6	293.927	140978447	100	414373433	17646	4.4426	2.25226	10.0059	7.09746	0.0600354	0.0425848	0.266556	4.25848e-07	4.25848e-07	1	0	0	1	0	0
AAAAAGAAAATG	203	855	12	293.927	140978447	100	414373433	10260	4.21182	0.690648	2.90889	2.06336	0.0349067	0.0247603	0.505419	2.47603e-07	2.47603e-07	1	0	0	1	1	0
AAAAAGAGGG	184	739	10	293.927	140978447	100	414373433	7390	4.0163	0.626006	2.51423	1.78342	0.0251423	0.0178342	0.40163	1.78342e-07	1.78342e-07	1	0	0	1	0	0
AAAAAGG	179	998	7	293.927	140978447	100	414373433	6986	5.57542	0.608995	3.3954	2.40846	0.0237678	0.0168592	0.390279	1.68592e-07	1.68592e-07	1	0	0	1	0	0
AAAAAGT	18	72	7	293.927	140978447	100	414373433	504	4	0.0612397	0.244959	0.173756	0.00171471	0.00121629	0.28	1.21629e-08	1.21629e-08	1	0	0	1	0	0
AAAAAT	1205	4931	6	293.927	140978447	100	414373433	29586	4.09212	4.09966	16.7763	11.8999	0.100658	0.0713994	0.245527	7.13994e-07	7.13994e-07	1	0	0	1	0	0
AAAAATATCG	1	5	10	293.927	140978447	100	414373433	50	5	0.00340221	0.017011	0.0120664	0.00017011	0.000120664	0.5	1.20664e-09	1.20664e-09	1	0	0	1	0	0
AAAAATCTAT	140	774	10	293.927	140978447	100	414373433	7740	5.52857	0.476309	2.63331	1.86788	0.0263331	0.0186788	0.552857	1.86788e-07	1.86788e-07	1	0	0	1	1	0
AAAAATG	1032	4730	7	293.927	140978447	100	414373433	33110	4.58333	3.51108	16.0924	11.4148	0.112647	0.0799038	0.320833	7.99038e-07	7.99038e-07	1	0	0	1	0	0
AAAAATGAGAC	15	60	11	293.927	140978447	100	414373433	660	4	0.0510331	0.204132	0.144797	0.00224546	0.00159277	0.44	1.59277e-08	1.59277e-08	1	0	0	1	0	0
AAAAATT	27	108	7	293.927	140978447	100	414373433	756	4	0.0918596	0.367438	0.260634	0.00257207	0.00182444	0.28	1.82444e-08	1.82444e-08	1	0	0	1	0	0
AAAAATTAT	57	249	9	293.927	140978447	100	414373433	2241	4.36842	0.193926	0.84715	0.600907	0.00762435	0.00540817	0.393158	5.40817e-08	5.40817e-08	1	0	0	1	0	0
AAAAATTC	3541	27349	8	293.927	140978447	100	414373433	218792	7.72352	12.0472	93.047	66.0009	0.744376	0.528007	0.617882	5.28007e-06	5.28007e-06	1	0	0	1	1	0
AAAAATTCAAT	255	1062	11	293.927	140978447	100	414373433	11682	4.16471	0.867563	3.61314	2.56291	0.0397446	0.028192	0.458118	2.8192e-07	2.8192e-07	1	0	0	1	0	0
AAAAC	280	1556	5	293.927	140978447	100	414373433	7780	5.55714	0.952618	5.29384	3.75507	0.0264692	0.0187753	0.277857	1.87753e-07	1.87753e-07	1	0	0	1	0	0
AAAACAGTAAACTGTGTT	2	8	18	293.927	140978447	100	414373433	144	4	0.00680442	0.0272177	0.0193063	0.000489918	0.000347513	0.72	3.47513e-09	3.47513e-09	1	0	0	1	1	0
AAAACC	235	1145	6	293.927	140978447	100	414373433	6870	4.87234	0.799519	3.89553	2.76321	0.0233732	0.0165792	0.29234	1.65792e-07	1.65792e-07	1	0	0	1	0	0
AAAACG	214	856	6	293.927	140978447	100	414373433	5136	4	0.728072	2.91229	2.06577	0.0174737	0.0123946	0.24	1.23946e-07	1.23946e-07	1	0	0	1	0	0
AAAACGAG	321	1378	8	293.927	140978447	100	414373433	11024	4.29283	1.09211	4.68824	3.3255	0.0375059	0.026604	0.343427	2.6604e-07	2.6604e-07	1	0	0	1	0	0
AAAACTC	1	4	7	293.927	140978447	100	414373433	28	4	0.00340221	0.0136088	0.00965313	9.52618e-05	6.75719e-05	0.28	6.75719e-10	6.75719e-10	1	0	0	1	0	0
AAAACTG	119	477	7	293.927	140978447	100	414373433	3339	4.0084	0.404863	1.62285	1.15114	0.01136	0.00805795	0.280588	8.05795e-08	8.05795e-08	1	0	0	1	0	0
AAAACTT	8	93	7	293.927	140978447	100	414373433	651	11.625	0.0272177	0.316405	0.224435	0.00221484	0.00157105	0.81375	1.57105e-08	1.57105e-08	1	0	0	1	1	0
AAAAG	149	769	5	293.927	140978447	100	414373433	3845	5.16107	0.506929	2.6163	1.85581	0.0130815	0.00927907	0.258054	9.27907e-08	9.27907e-08	1	0	0	1	0	0
AAAAGAAATG	417	2319	10	293.927	140978447	100	414373433	23190	5.56115	1.41872	7.88972	5.5964	0.0788972	0.055964	0.556115	5.5964e-07	5.5964e-07	1	0	0	1	1	0
AAAAGAAATTC	154	642	11	293.927	140978447	100	414373433	7062	4.16883	0.52394	2.18422	1.54933	0.0240264	0.0170426	0.458571	1.70426e-07	1.70426e-07	1	0	0	1	0	0
AAAAGAC	161	644	7	293.927	140978447	100	414373433	4508	4	0.547755	2.19102	1.55415	0.0153372	0.0108791	0.28	1.08791e-07	1.08791e-07	1	0	0	1	0	0
AAAAGAGG	580	2328	8	293.927	140978447	100	414373433	18624	4.01379	1.97328	7.92034	5.61812	0.0633627	0.044945	0.321103	4.4945e-07	4.4945e-07	1	0	0	1	0	0
AAAAGAGTGC	212	856	10	293.927	140978447	100	414373433	8560	4.03774	0.721268	2.91229	2.06577	0.0291229	0.0206577	0.403774	2.06577e-07	2.06577e-07	1	0	0	1	0	0
AAAAGATAAG	205	844	10	293.927	140978447	100	414373433	8440	4.11707	0.697453	2.87146	2.03681	0.0287146	0.0203681	0.411707	2.03681e-07	2.03681e-07	1	0	0	1	0	0
AAAAGCAACG	246	1059	10	293.927	140978447	100	414373433	10590	4.30488	0.836943	3.60294	2.55567	0.0360294	0.0255567	0.430488	2.55567e-07	2.55567e-07	1	0	0	1	0	0
AAAAGCAAG	219	924	9	293.927	140978447	100	414373433	8316	4.21918	0.745083	3.14364	2.22987	0.0282928	0.0200689	0.379726	2.00689e-07	2.00689e-07	1	0	0	1	0	0
AAAAGG	146	584	6	293.927	140978447	100	414373433	3504	4	0.496722	1.98689	1.40936	0.0119213	0.00845614	0.24	8.45614e-08	8.45614e-08	1	0	0	1	0	0
AAAAGGAGAG	269	1248	10	293.927	140978447	100	414373433	12480	4.63941	0.915194	4.24596	3.01178	0.0424596	0.0301178	0.463941	3.01178e-07	3.01178e-07	1	0	0	1	0	0
AAAAGGG	198	796	7	293.927	140978447	100	414373433	5572	4.0202	0.673637	2.70816	1.92097	0.0189571	0.0134468	0.281414	1.34468e-07	1.34468e-07	1	0	0	1	0	0
AAAAGT	31	124	6	293.927	140978447	100	414373433	744	4	0.105468	0.421874	0.299247	0.00253124	0.00179548	0.24	1.79548e-08	1.79548e-08	1	0	0	1	0	0
AAAAGTG	183	872	7	293.927	140978447	100	414373433	6104	4.76503	0.622604	2.96673	2.10438	0.0207671	0.0147307	0.333552	1.47307e-07	1.47307e-07	1	0	0	1	0	0
AAAAT	978	5628	5	293.927	140978447	100	414373433	28140	5.7546	3.32736	19.1476	13.582	0.0957381	0.0679098	0.28773	6.79098e-07	6.79098e-07	1	0	0	1	0	0
AAAATAAATG	250	1097	10	293.927	140978447	100	414373433	10970	4.388	0.850552	3.73222	2.64737	0.0373222	0.0264737	0.4388	2.64737e-07	2.64737e-07	1	0	0	1	0	0
AAAATACCGG	1	4	10	293.927	140978447	100	414373433	40	4	0.00340221	0.0136088	0.00965313	0.000136088	9.65313e-05	0.4	9.65313e-10	9.65313e-10	1	0	0	1	0	0
AAAATAG	183	732	7	293.927	140978447	100	414373433	5124	4	0.622604	2.49042	1.76652	0.0174329	0.0123657	0.28	1.23657e-07	1.23657e-07	1	0	0	1	0	0
AAAATAT	103	421	7	293.927	140978447	100	414373433	2947	4.08738	0.350427	1.43233	1.01599	0.0100263	0.00711194	0.286117	7.11194e-08	7.11194e-08	1	0	0	1	0	0
AAAATATAAT	1	5	10	293.927	140978447	100	414373433	50	5	0.00340221	0.017011	0.0120664	0.00017011	0.000120664	0.5	1.20664e-09	1.20664e-09	1	0	0	1	0	0
AAAATC	126	504	6	293.927	140978447	100	414373433	3024	4	0.428678	1.71471	1.21629	0.0102883	0.00729777	0.24	7.29777e-08	7.29777e-08	1	0	0	1	0	0
AAAATCAAATG	180	745	11	293.927	140978447	100	414373433	8195	4.13889	0.612397	2.53464	1.7979	0.0278811	0.0197768	0.455278	1.97768e-07	1.97768e-07	1	0	0	1	0	0
AAAATCAATT	209	955	10	293.927	140978447	100	414373433	9550	4.56938	0.711061	3.24911	2.30468	0.0324911	0.0230468	0.456938	2.30468e-07	2.30468e-07	1	0	0	1	0	0
AAAATCG	36	144	7	293.927	140978447	100	414373433	1008	4	0.122479	0.489918	0.347513	0.00342943	0.00243259	0.28	2.43259e-08	2.43259e-08	1	0	0	1	0	0
AAAATG	927	4456	6	293.927	140978447	100	414373433	26736	4.8069	3.15385	15.1602	10.7536	0.0909614	0.0645215	0.288414	6.45215e-07	6.45215e-07	1	0	0	1	0	0
AAAATGC	176	704	7	293.927	140978447	100	414373433	4928	4	0.598789	2.39515	1.69895	0.0167661	0.0118927	0.28	1.18927e-07	1.18927e-07	1	0	0	1	0	0
AAAATGCAAAT	1	4	11	293.927	140978447	100	414373433	44	4	0.00340221	0.0136088	0.00965313	0.000149697	0.000106184	0.44	1.06184e-09	1.06184e-09	1	0	0	1	0	0
AAAATGG	280	1130	7	293.927	140978447	100	414373433	7910	4.03571	0.952618	3.84449	2.72701	0.0269115	0.0190891	0.2825	1.90891e-07	1.90891e-07	1	0	0	1	0	0
AAAATT	625	3117	6	293.927	140978447	100	414373433	18702	4.9872	2.12638	10.6047	7.5222	0.0636281	0.0451332	0.299232	4.51332e-07	4.51332e-07	1	0	0	1	0	0
AAAATTAT	111	586	8	293.927	140978447	100	414373433	4688	5.27928	0.377645	1.99369	1.41418	0.0159495	0.0113135	0.422342	1.13135e-07	1.13135e-07	1	0	0	1	0	0
AAAATTATAAC	236	968	11	293.927	140978447	100	414373433	10648	4.10169	0.802921	3.29334	2.33606	0.0362267	0.0256966	0.451186	2.56966e-07	2.56966e-07	1	0	0	1	0	0
AAAATTC	178	821	7	293.927	140978447	100	414373433	5747	4.61236	0.605593	2.79321	1.9813	0.0195525	0.0138691	0.322865	1.38691e-07	1.38691e-07	1	0	0	1	0	0
AAAATTCT	431	2787	8	293.927	140978447	100	414373433	22296	6.46636	1.46635	9.48195	6.72582	0.0758556	0.0538065	0.517309	5.38065e-07	5.38065e-07	1	0	0	1	1	0
AAAATTCTTG	225	1165	10	293.927	140978447	100	414373433	11650	5.17778	0.765497	3.96357	2.81147	0.0396357	0.0281147	0.517778	2.81147e-07	2.81147e-07	1	0	0	1	1	0
AAAATTG	278	1186	7	293.927	140978447	100	414373433	8302	4.26619	0.945814	4.03502	2.86215	0.0282451	0.0200351	0.298633	2.00351e-07	2.00351e-07	1	0	0	1	0	0
AAAATTT	90	378	7	293.927	140978447	100	414373433	2646	4.2	0.306199	1.28603	0.912221	0.00900224	0.00638554	0.294	6.38554e-08	6.38554e-08	1	0	0	1	0	0
AAAATTTACTC	7	28	11	293.927	140978447	100	414373433	308	4	0.0238155	0.0952618	0.0675719	0.00104788	0.000743291	0.44	7.43291e-09	7.43291e-09	1	0	0	1	0	0
AAAC	41	266	4	293.927	140978447	100	414373433	1064	6.4878	0.139491	0.904987	0.641933	0.00361995	0.00256773	0.259512	2.56773e-08	2.56773e-08	1	0	0	0	0	0
AAACAACC	340	1398	8	293.927	140978447	100	414373433	11184	4.11176	1.15675	4.75629	3.37377	0.0380503	0.0269901	0.328941	2.69901e-07	2.69901e-07	1	0	0	1	0	0
AAACAAG	23	92	7	293.927	140978447	100	414373433	644	4	0.0782508	0.313003	0.222022	0.00219102	0.00155415	0.28	1.55415e-08	1.55415e-08	1	0	0	1	0	0
AAACAC	1	4	6	293.927	140978447	100	414373433	24	4	0.00340221	0.0136088	0.00965313	8.1653e-05	5.79188e-05	0.24	5.79188e-10	5.79188e-10	1	0	0	1	0	0
AAACAG	6	24	6	293.927	140978447	100	414373433	144	4	0.0204132	0.081653	0.0579188	0.000489918	0.000347513	0.24	3.47513e-09	3.47513e-09	1	0	0	1	0	0
AAACAGAC	65	314	8	293.927	140978447	100	414373433	2512	4.83077	0.221143	1.06829	0.757771	0.00854635	0.00606216	0.386462	6.06216e-08	6.06216e-08	1	0	0	1	0	0
AAACAGT	188	752	7	293.927	140978447	100	414373433	5264	4	0.639615	2.55846	1.81479	0.0179092	0.0127035	0.28	1.27035e-07	1.27035e-07	1	0	0	1	0	0
AAACAT	11	147	6	293.927	140978447	100	414373433	882	13.3636	0.0374243	0.500125	0.354752	0.00300075	0.00212851	0.801818	2.12851e-08	2.12851e-08	1	0	0	1	1	0
AAACATAC	2	18	8	293.927	140978447	100	414373433	144	9	0.00680442	0.0612397	0.0434391	0.000489918	0.000347513	0.72	3.47513e-09	3.47513e-09	1	0	0	1	1	0
AAACATT	18	72	7	293.927	140978447	100	414373433	504	4	0.0612397	0.244959	0.173756	0.00171471	0.00121629	0.28	1.21629e-08	1.21629e-08	1	0	0	1	0	0
AAACATTAC	30	120	9	293.927	140978447	100	414373433	1080	4	0.102066	0.408265	0.289594	0.00367438	0.00260634	0.36	2.60634e-08	2.60634e-08	1	0	0	1	0	0
AAACC	3	39	5	293.927	140978447	100	414373433	195	13	0.0102066	0.132686	0.094118	0.00066343	0.00047059	0.65	4.7059e-09	4.7059e-09	1	0	0	1	1	0
AAACCC	2	9	6	293.927	140978447	100	414373433	54	4.5	0.00680442	0.0306199	0.0217195	0.000183719	0.000130317	0.27	1.30317e-09	1.30317e-09	1	0	0	1	0	0
AAACCCT	66	711	7	293.927	140978447	100	414373433	4977	10.7727	0.224546	2.41897	1.71584	0.0169328	0.0120109	0.754091	1.20109e-07	1.20109e-07	1	0	0	1	1	0
AAACCG	4920	36694	6	293.927	140978447	100	414373433	220164	7.45813	16.7389	124.841	88.553	0.749044	0.531318	0.447488	5.31318e-06	5.31318e-06	1	0	0	1	0	0
AAACCT	63	327	6	293.927	140978447	100	414373433	1962	5.19048	0.214339	1.11252	0.789143	0.00667513	0.00473486	0.311429	4.73486e-08	4.73486e-08	1	0	0	1	0	0
AAACCTAAGCCT	1	6	12	293.927	140978447	100	414373433	72	6	0.00340221	0.0204132	0.0144797	0.000244959	0.000173756	0.72	1.73756e-09	1.73756e-09	1	0	0	1	1	0
AAACCTC	208	832	7	293.927	140978447	100	414373433	5824	4	0.707659	2.83064	2.00785	0.0198145	0.014055	0.28	1.4055e-07	1.4055e-07	1	0	0	1	0	0
AAACG	108	540	5	293.927	140978447	100	414373433	2700	5	0.367438	1.83719	1.30317	0.00918596	0.00651586	0.25	6.51586e-08	6.51586e-08	1	0	0	1	0	0
AAACGCG	145	580	7	293.927	140978447	100	414373433	4060	4	0.49332	1.97328	1.3997	0.013813	0.00979793	0.28	9.79793e-08	9.79793e-08	1	0	0	1	0	0
AAACGGAC	2	19	8	293.927	140978447	100	414373433	152	9.5	0.00680442	0.0646419	0.0458524	0.000517136	0.000366819	0.76	3.66819e-09	3.66819e-09	1	0	0	1	1	0
AAACGGAGAG	2	8	10	293.927	140978447	100	414373433	80	4	0.00680442	0.0272177	0.0193063	0.000272177	0.000193063	0.4	1.93063e-09	1.93063e-09	1	0	0	1	0	0
AAACT	160	800	5	293.927	140978447	100	414373433	4000	5	0.544353	2.72177	1.93063	0.0136088	0.00965313	0.25	9.65313e-08	9.65313e-08	1	0	0	1	0	0
AAACTACAT	410	1654	9	293.927	140978447	100	414373433	14886	4.03415	1.39491	5.62725	3.99157	0.0506453	0.0359241	0.363073	3.59241e-07	3.59241e-07	1	0	0	1	0	0
AAACTC	2	20	6	293.927	140978447	100	414373433	120	10	0.00680442	0.0680442	0.0482656	0.000408265	0.000289594	0.6	2.89594e-09	2.89594e-09	1	0	0	1	1	0
AAACTG	367	1998	6	293.927	140978447	100	414373433	11988	5.44414	1.24861	6.79761	4.82174	0.0407857	0.0289304	0.326649	2.89304e-07	2.89304e-07	1	0	0	1	0	0
AAACTT	81	430	6	293.927	140978447	100	414373433	2580	5.30864	0.275579	1.46295	1.03771	0.0087777	0.00622627	0.318519	6.22627e-08	6.22627e-08	1	0	0	1	0	0
AAACTTAATT	153	635	10	293.927	140978447	100	414373433	6350	4.15033	0.520538	2.1604	1.53243	0.021604	0.0153243	0.415033	1.53243e-07	1.53243e-07	1	0	0	1	0	0
AAAG	909	7233	4	293.927	140978447	100	414373433	28932	7.9571	3.09261	24.6082	17.4553	0.0984327	0.0698211	0.318284	6.98211e-07	6.98211e-07	1	0	0	0	0	0
AAAGAAATG	29	116	9	293.927	140978447	100	414373433	1044	4	0.098664	0.394656	0.279941	0.0035519	0.00251947	0.36	2.51947e-08	2.51947e-08	1	0	0	1	0	0
AAAGAACATAG	158	661	11	293.927	140978447	100	414373433	7271	4.18354	0.537549	2.24886	1.59518	0.0247375	0.017547	0.46019	1.7547e-07	1.7547e-07	1	0	0	1	0	0
AAAGAAT	1	5	7	293.927	140978447	100	414373433	35	5	0.00340221	0.017011	0.0120664	0.000119077	8.44649e-05	0.35	8.44649e-10	8.44649e-10	1	0	0	1	0	0
AAAGAC	1	4	6	293.927	140978447	100	414373433	24	4	0.00340221	0.0136088	0.00965313	8.1653e-05	5.79188e-05	0.24	5.79188e-10	5.79188e-10	1	0	0	1	0	0
AAAGACC	124	496	7	293.927	140978447	100	414373433	3472	4	0.421874	1.6875	1.19699	0.0118125	0.00837892	0.28	8.37892e-08	8.37892e-08	1	0	0	1	0	0
AAAGAG	599	3114	6	293.927	140978447	100	414373433	18684	5.19866	2.03792	10.5945	7.51496	0.0635668	0.0450898	0.31192	4.50898e-07	4.50898e-07	1	0	0	1	0	0
AAAGAGG	368	1673	7	293.927	140978447	100	414373433	11711	4.5462	1.25201	5.69189	4.03742	0.0398433	0.0282619	0.318234	2.82619e-07	2.82619e-07	1	0	0	1	0	0
AAAGAGGAAG	376	1656	10	293.927	140978447	100	414373433	16560	4.40426	1.27923	5.63406	3.9964	0.0563406	0.039964	0.440426	3.9964e-07	3.9964e-07	1	0	0	1	0	0
AAAGATGC	102	496	8	293.927	140978447	100	414373433	3968	4.86275	0.347025	1.6875	1.19699	0.0135	0.0095759	0.38902	9.5759e-08	9.5759e-08	1	0	0	1	0	0
AAAGATT	1	8	7	293.927	140978447	100	414373433	56	8	0.00340221	0.0272177	0.0193063	0.000190524	0.000135144	0.56	1.35144e-09	1.35144e-09	1	0	0	1	1	0
AAAGCC	11	44	6	293.927	140978447	100	414373433	264	4	0.0374243	0.149697	0.106184	0.000898183	0.000637106	0.24	6.37106e-09	6.37106e-09	1	0	0	1	0	0
AAAGCCAGTCG	208	852	11	293.927	140978447	100	414373433	9372	4.09615	0.707659	2.89868	2.05612	0.0318855	0.0226173	0.450577	2.26173e-07	2.26173e-07	1	0	0	1	0	0
AAAGCGTACAGCTTTATGTAT	1	4	21	293.927	140978447	100	414373433	84	4	0.00340221	0.0136088	0.00965313	0.000285785	0.000202716	0.84	2.02716e-09	2.02716e-09	1	0	0	1	1	0
AAAGCT	1	4	6	293.927	140978447	100	414373433	24	4	0.00340221	0.0136088	0.00965313	8.1653e-05	5.79188e-05	0.24	5.79188e-10	5.79188e-10	1	0	0	1	0	0
AAAGG	205	1255	5	293.927	140978447	100	414373433	6275	6.12195	0.697453	4.26977	3.02867	0.0213489	0.0151433	0.306098	1.51433e-07	1.51433e-07	1	0	0	1	0	0
AAAGGATAG	211	1164	9	293.927	140978447	100	414373433	10476	5.51659	0.717866	3.96017	2.80906	0.0356415	0.0252815	0.496493	2.52815e-07	2.52815e-07	1	0	0	1	0	0
AAAGGATGG	217	930	9	293.927	140978447	100	414373433	8370	4.28571	0.738279	3.16405	2.24435	0.0284765	0.0201992	0.385714	2.01992e-07	2.01992e-07	1	0	0	1	0	0
AAAGGCCG	1	6	8	293.927	140978447	100	414373433	48	6	0.00340221	0.0204132	0.0144797	0.000163306	0.000115838	0.48	1.15838e-09	1.15838e-09	1	0	0	1	0	0
AAAGGG	208	958	6	293.927	140978447	100	414373433	5748	4.60577	0.707659	3.25931	2.31192	0.0195559	0.0138715	0.276346	1.38715e-07	1.38715e-07	1	0	0	1	0	0
AAAGGGAGG	370	1600	9	293.927	140978447	100	414373433	14400	4.32432	1.25882	5.44353	3.86125	0.0489918	0.0347513	0.389189	3.47513e-07	3.47513e-07	1	0	0	1	0	0
AAAGGGATGG	519	2272	10	293.927	140978447	100	414373433	22720	4.37765	1.76575	7.72982	5.48298	0.0772982	0.0548298	0.437765	5.48298e-07	5.48298e-07	1	0	0	1	0	0
AAAGGGG	155	620	7	293.927	140978447	100	414373433	4340	4	0.527342	2.10937	1.49623	0.0147656	0.0104736	0.28	1.04736e-07	1.04736e-07	1	0	0	1	0	0
AAAGGGGT	1	7	8	293.927	140978447	100	414373433	56	7	0.00340221	0.0238155	0.016893	0.000190524	0.000135144	0.56	1.35144e-09	1.35144e-09	1	0	0	1	1	0
AAAGGGTT	12451	126030	8	293.927	140978447	100	414373433	1008240	10.1221	42.3609	428.78	304.146	3.43024	2.43317	0.809766	2.43317e-05	2.43317e-05	1	1	0	1	1	0
AAAGGT	212	848	6	293.927	140978447	100	414373433	5088	4	0.721268	2.88507	2.04646	0.0173104	0.0122788	0.24	1.22788e-07	1.22788e-07	1	0	0	1	0	0
AAAGGTCG	20797	193749	8	293.927	140978447	100	414373433	1549992	9.3162	70.7557	659.174	467.571	5.27339	3.74057	0.745296	3.74057e-05	3.74057e-05	1	1	0	1	1	0
AAAGT	203	1020	5	293.927	140978447	100	414373433	5100	5.02463	0.690648	3.47025	2.46155	0.0173513	0.0123077	0.251232	1.23077e-07	1.23077e-07	1	0	0	1	0	0
AAAGTG	1	12	6	293.927	140978447	100	414373433	72	12	0.00340221	0.0408265	0.0289594	0.000244959	0.000173756	0.72	1.73756e-09	1.73756e-09	1	0	0	1	1	0
AAAGTGCAAGTAC	1	7	13	293.927	140978447	100	414373433	91	7	0.00340221	0.0238155	0.016893	0.000309601	0.000219609	0.91	2.19609e-09	2.19609e-09	1	0	0	1	1	0
AAAGTT	169	676	6	293.927	140978447	100	414373433	4056	4	0.574973	2.29989	1.63138	0.0137994	0.00978827	0.24	9.78827e-08	9.78827e-08	1	0	0	1	0	0
AAAT	8292	56740	4	293.927	140978447	100	414373433	226960	6.84274	28.2111	193.041	136.93	0.772165	0.547719	0.27371	5.47719e-06	5.47719e-06	1	0	0	0	0	0
AAATAAG	174	812	7	293.927	140978447	100	414373433	5684	4.66667	0.591984	2.76259	1.95959	0.0193381	0.0137171	0.326667	1.37171e-07	1.37171e-07	1	0	0	1	0	0
AAATAAGT	323	1489	8	293.927	140978447	100	414373433	11912	4.60991	1.09891	5.06589	3.59338	0.0405271	0.028747	0.368793	2.8747e-07	2.8747e-07	1	0	0	1	0	0
AAATAAT	29	118	7	293.927	140978447	100	414373433	826	4.06897	0.098664	0.401461	0.284767	0.00281022	0.00199337	0.284828	1.99337e-08	1.99337e-08	1	0	0	1	0	0
AAATAATCAT	121	489	10	293.927	140978447	100	414373433	4890	4.04132	0.411667	1.66368	1.18009	0.0166368	0.0118009	0.404132	1.18009e-07	1.18009e-07	1	0	0	1	0	0
AAATAATGGG	185	815	10	293.927	140978447	100	414373433	8150	4.40541	0.629408	2.7728	1.96682	0.027728	0.0196682	0.440541	1.96682e-07	1.96682e-07	1	0	0	1	0	0
AAATAATTAG	140	600	10	293.927	140978447	100	414373433	6000	4.28571	0.476309	2.04132	1.44797	0.0204132	0.0144797	0.428571	1.44797e-07	1.44797e-07	1	0	0	1	0	0
AAATAATTC	290	1229	9	293.927	140978447	100	414373433	11061	4.23793	0.98664	4.18131	2.96592	0.0376318	0.0266933	0.381414	2.66933e-07	2.66933e-07	1	0	0	1	0	0
AAATAATTTC	645	2716	10	293.927	140978447	100	414373433	27160	4.21085	2.19442	9.2404	6.55447	0.092404	0.0655447	0.421085	6.55447e-07	6.55447e-07	1	0	0	1	0	0
AAATAATTTCC	143	597	11	293.927	140978447	100	414373433	6567	4.17483	0.486516	2.03112	1.44073	0.0223423	0.015848	0.459231	1.5848e-07	1.5848e-07	1	0	0	1	0	0
AAATAC	1711	16543	6	293.927	140978447	100	414373433	99258	9.66861	5.82118	56.2827	39.9229	0.337696	0.239538	0.580117	2.39538e-06	2.39538e-06	1	0	0	1	1	0
AAATACCAATACC	1	4	13	293.927	140978447	100	414373433	52	4	0.00340221	0.0136088	0.00965313	0.000176915	0.000125491	0.52	1.25491e-09	1.25491e-09	1	0	0	1	1	0
AAATACGCG	367	1477	9	293.927	140978447	100	414373433	13293	4.02452	1.24861	5.02506	3.56442	0.0452255	0.0320798	0.362207	3.20798e-07	3.20798e-07	1	0	0	1	0	0
AAATAG	12	59	6	293.927	140978447	100	414373433	354	4.91667	0.0408265	0.20073	0.142384	0.00120438	0.000854302	0.295	8.54302e-09	8.54302e-09	1	0	0	1	0	0
AAATAGAAT	152	765	9	293.927	140978447	100	414373433	6885	5.03289	0.517136	2.60269	1.84616	0.0234242	0.0166154	0.452961	1.66154e-07	1.66154e-07	1	0	0	1	0	0
AAATAT	587	2460	6	293.927	140978447	100	414373433	14760	4.1908	1.9971	8.36943	5.93667	0.0502166	0.03562	0.251448	3.562e-07	3.562e-07	1	0	0	1	0	0
AAATATAATAC	210	977	11	293.927	140978447	100	414373433	10747	4.65238	0.714464	3.32396	2.35778	0.0365635	0.0259355	0.511762	2.59355e-07	2.59355e-07	1	0	0	1	1	0
AAATATAGAG	1	5	10	293.927	140978447	100	414373433	50	5	0.00340221	0.017011	0.0120664	0.00017011	0.000120664	0.5	1.20664e-09	1.20664e-09	1	0	0	1	0	0
AAATATAGT	6	26	9	293.927	140978447	100	414373433	234	4.33333	0.0204132	0.0884574	0.0627453	0.000796117	0.000564708	0.39	5.64708e-09	5.64708e-09	1	0	0	1	0	0
AAATATC	284	1238	7	293.927	140978447	100	414373433	8666	4.35915	0.966227	4.21193	2.98764	0.0294835	0.0209135	0.305141	2.09135e-07	2.09135e-07	1	0	0	1	0	0
AAATATG	138	708	7	293.927	140978447	100	414373433	4956	5.13043	0.469505	2.40876	1.7086	0.0168613	0.0119602	0.35913	1.19602e-07	1.19602e-07	1	0	0	1	0	0
AAATATT	15	60	7	293.927	140978447	100	414373433	420	4	0.0510331	0.204132	0.144797	0.00142893	0.00101358	0.28	1.01358e-08	1.01358e-08	1	0	0	1	0	0
AAATATTCCC	343	1901	10	293.927	140978447	100	414373433	19010	5.54227	1.16696	6.4676	4.58765	0.064676	0.0458765	0.554227	4.58765e-07	4.58765e-07	1	0	0	1	1	0
AAATATTTCC	304	1246	10	293.927	140978447	100	414373433	12460	4.09868	1.03427	4.23915	3.00695	0.0423915	0.0300695	0.409868	3.00695e-07	3.00695e-07	1	0	0	1	0	0
AAATC	33	180	5	293.927	140978447	100	414373433	900	5.45455	0.112273	0.612397	0.434391	0.00306199	0.00217195	0.272727	2.17195e-08	2.17195e-08	1	0	0	1	0	0
AAATCAGG	52	235	8	293.927	140978447	100	414373433	1880	4.51923	0.176915	0.799519	0.567121	0.00639615	0.00453697	0.361538	4.53697e-08	4.53697e-08	1	0	0	1	0	0
AAATCAGGG	12	48	9	293.927	140978447	100	414373433	432	4	0.0408265	0.163306	0.115838	0.00146975	0.00104254	0.36	1.04254e-08	1.04254e-08	1	0	0	1	0	0
AAATCAT	3	28	7	293.927	140978447	100	414373433	196	9.33333	0.0102066	0.0952618	0.0675719	0.000666833	0.000473003	0.653333	4.73003e-09	4.73003e-09	1	0	0	1	1	0
AAATCATTC	532	2161	9	293.927	140978447	100	414373433	19449	4.06203	1.80997	7.35217	5.2151	0.0661695	0.0469359	0.365583	4.69359e-07	4.69359e-07	1	0	0	1	0	0
AAATCATTTG	1214	5087	10	293.927	140978447	100	414373433	50870	4.19028	4.13028	17.307	12.2764	0.17307	0.122764	0.419028	1.22764e-06	1.22764e-06	1	0	0	1	0	0
AAATCG	447	2194	6	293.927	140978447	100	414373433	13164	4.90828	1.52079	7.46444	5.29474	0.0447867	0.0317684	0.294497	3.17684e-07	3.17684e-07	1	0	0	1	0	0
AAATCGAATCG	4	21	11	293.927	140978447	100	414373433	231	5.25	0.0136088	0.0714464	0.0506789	0.00078591	0.000557468	0.5775	5.57468e-09	5.57468e-09	1	0	0	1	1	0
AAATCTAATCT	1	6	11	293.927	140978447	100	414373433	66	6	0.00340221	0.0204132	0.0144797	0.000224546	0.000159277	0.66	1.59277e-09	1.59277e-09	1	0	0	1	1	0
AAATCTGG	118	675	8	293.927	140978447	100	414373433	5400	5.72034	0.401461	2.29649	1.62897	0.0183719	0.0130317	0.457627	1.30317e-07	1.30317e-07	1	0	0	1	0	0
AAATCTTCATT	213	1014	11	293.927	140978447	100	414373433	11154	4.76056	0.72467	3.44984	2.44707	0.0379482	0.0269177	0.523662	2.69177e-07	2.69177e-07	1	0	0	1	1	0
AAATG	434	2378	5	293.927	140978447	100	414373433	11890	5.47926	1.47656	8.09045	5.73878	0.0404522	0.0286939	0.273963	2.86939e-07	2.86939e-07	1	0	0	1	0	0
AAATGAAATTG	78	369	11	293.927	140978447	100	414373433	4059	4.73077	0.265372	1.25541	0.890501	0.0138096	0.00979551	0.520385	9.79551e-08	9.79551e-08	1	0	0	1	1	0
AAATGATG	251	1046	8	293.927	140978447	100	414373433	8368	4.16733	0.853954	3.55871	2.52429	0.0284697	0.0201943	0.333386	2.01943e-07	2.01943e-07	1	0	0	1	0	0
AAATGATGG	1612	6941	9	293.927	140978447	100	414373433	62469	4.30583	5.48436	23.6147	16.7506	0.212533	0.150755	0.387525	1.50755e-06	1.50755e-06	1	0	0	1	0	0
AAATGC	166	664	6	293.927	140978447	100	414373433	3984	4	0.564766	2.25907	1.60242	0.0135544	0.00961452	0.24	9.61452e-08	9.61452e-08	1	0	0	1	0	0
AAATGG	585	2570	6	293.927	140978447	100	414373433	15420	4.39316	1.99029	8.74367	6.20214	0.052462	0.0372128	0.26359	3.72128e-07	3.72128e-07	1	0	0	1	0	0
AAATGGAATTGG	1	5	12	293.927	140978447	100	414373433	60	5	0.00340221	0.017011	0.0120664	0.000204132	0.000144797	0.6	1.44797e-09	1.44797e-09	1	0	0	1	1	0
AAATGGAT	5	36	8	293.927	140978447	100	414373433	288	7.2	0.017011	0.122479	0.0868782	0.000979836	0.000695025	0.576	6.95025e-09	6.95025e-09	1	0	0	1	1	0
AAATGGTG	486	2431	8	293.927	140978447	100	414373433	19448	5.00206	1.65347	8.27077	5.86669	0.0661661	0.0469335	0.400165	4.69335e-07	4.69335e-07	1	0	0	1	0	0
AAATGT	1	5	6	293.927	140978447	100	414373433	30	5	0.00340221	0.017011	0.0120664	0.000102066	7.23985e-05	0.3	7.23985e-10	7.23985e-10	1	0	0	1	0	0
AAATT	828	4313	5	293.927	140978447	100	414373433	21565	5.20894	2.81703	14.6737	10.4085	0.0733686	0.0520424	0.260447	5.20424e-07	5.20424e-07	1	0	0	1	0	0
AAATTAATGT	1	7	10	293.927	140978447	100	414373433	70	7	0.00340221	0.0238155	0.016893	0.000238155	0.00016893	0.7	1.6893e-09	1.6893e-09	1	0	0	1	1	0
AAATTAC	24	260	7	293.927	140978447	100	414373433	1820	10.8333	0.081653	0.884574	0.627453	0.00619202	0.00439217	0.758333	4.39217e-08	4.39217e-08	1	0	0	1	1	0
AAATTAT	87	454	7	293.927	140978447	100	414373433	3178	5.21839	0.295992	1.5446	1.09563	0.0108122	0.00766941	0.365287	7.66941e-08	7.66941e-08	1	0	0	1	0	0
AAATTATCC	22	91	9	293.927	140978447	100	414373433	819	4.13636	0.0748486	0.309601	0.219609	0.00278641	0.00197648	0.372273	1.97648e-08	1.97648e-08	1	0	0	1	0	0
AAATTATG	965	4956	8	293.927	140978447	100	414373433	39648	5.13575	3.28313	16.8613	11.9602	0.134891	0.0956818	0.41086	9.56818e-07	9.56818e-07	1	0	0	1	0	0
AAATTATTG	1140	5859	9	293.927	140978447	100	414373433	52731	5.13947	3.87852	19.9335	14.1394	0.179402	0.127255	0.462553	1.27255e-06	1.27255e-06	1	0	0	1	0	0
AAATTATTGG	169	750	10	293.927	140978447	100	414373433	7500	4.43787	0.574973	2.55166	1.80996	0.0255166	0.0180996	0.443787	1.80996e-07	1.80996e-07	1	0	0	1	0	0
AAATTC	593	2664	6	293.927	140978447	100	414373433	15984	4.49241	2.01751	9.06348	6.42898	0.0543809	0.0385739	0.269545	3.85739e-07	3.85739e-07	1	0	0	1	0	0
AAATTCC	8	32	7	293.927	140978447	100	414373433	224	4	0.0272177	0.108871	0.077225	0.000762095	0.000540575	0.28	5.40575e-09	5.40575e-09	1	0	0	1	0	0
AAATTCCAAT	432	1802	10	293.927	140978447	100	414373433	18020	4.1713	1.46975	6.13078	4.34873	0.0613078	0.0434873	0.41713	4.34873e-07	4.34873e-07	1	0	0	1	0	0
AAATTCCT	122	757	8	293.927	140978447	100	414373433	6056	6.20492	0.415069	2.57547	1.82685	0.0206038	0.0146148	0.496393	1.46148e-07	1.46148e-07	1	0	0	1	0	0
AAATTCG	116	569	7	293.927	140978447	100	414373433	3983	4.90517	0.394656	1.93586	1.37316	0.013551	0.0096121	0.343362	9.6121e-08	9.6121e-08	1	0	0	1	0	0
AAATTG	1283	6046	6	293.927	140978447	100	414373433	36276	4.71239	4.36503	20.5697	14.5907	0.123418	0.0875442	0.282744	8.75442e-07	8.75442e-07	1	0	0	1	0	0
AAATTGATG	2	8	9	293.927	140978447	100	414373433	72	4	0.00680442	0.0272177	0.0193063	0.000244959	0.000173756	0.36	1.73756e-09	1.73756e-09	1	0	0	1	0	0
AAATTGG	42	168	7	293.927	140978447	100	414373433	1176	4	0.142893	0.571571	0.405431	0.004001	0.00283802	0.28	2.83802e-08	2.83802e-08	1	0	0	1	0	0
AAATTTATGG	150	622	10	293.927	140978447	100	414373433	6220	4.14667	0.510331	2.11617	1.50106	0.0211617	0.0150106	0.414667	1.50106e-07	1.50106e-07	1	0	0	1	0	0
AAATTTC	226	1655	7	293.927	140978447	100	414373433	11585	7.32301	0.768899	5.63065	3.99398	0.0394146	0.0279579	0.512611	2.79579e-07	2.79579e-07	1	0	0	1	1	0
AAATTTCC	286	1248	8	293.927	140978447	100	414373433	9984	4.36364	0.973031	4.24596	3.01178	0.0339676	0.0240942	0.349091	2.40942e-07	2.40942e-07	1	0	0	1	0	0
AAC	11624	133133	3	293.927	140978447	100	414373433	399399	11.4533	39.5473	452.946	321.287	1.35884	0.963862	0.343599	9.63862e-06	9.63862e-06	1	0	0	0	0	0
AACAACC	231	926	7	293.927	140978447	100	414373433	6482	4.00866	0.78591	3.15044	2.2347	0.0220531	0.0156429	0.280606	1.56429e-07	1.56429e-07	1	0	0	1	0	0
AACAACCAC	267	1104	9	293.927	140978447	100	414373433	9936	4.13483	0.908389	3.75604	2.66426	0.0338043	0.0239784	0.372135	2.39784e-07	2.39784e-07	1	0	0	1	0	0
AACAAG	445	1780	6	293.927	140978447	100	414373433	10680	4	1.51398	6.05593	4.29564	0.0363356	0.0257739	0.24	2.57739e-07	2.57739e-07	1	0	0	1	0	0
AACAAT	132	661	6	293.927	140978447	100	414373433	3966	5.00758	0.449091	2.24886	1.59518	0.0134932	0.00957108	0.300455	9.57108e-08	9.57108e-08	1	0	0	1	0	0
AACAATAACTAAGAATAAT	1	5	19	293.927	140978447	100	414373433	95	5	0.00340221	0.017011	0.0120664	0.00032321	0.000229262	0.95	2.29262e-09	2.29262e-09	1	0	0	1	1	0
AACAATAATGAC	646	2745	12	293.927	140978447	100	414373433	32940	4.24923	2.19783	9.33906	6.62446	0.112069	0.0794935	0.509907	7.94935e-07	7.94935e-07	1	0	0	1	1	0
AACAC	2968	47457	5	293.927	140978447	100	414373433	237285	15.9896	10.0978	161.459	114.527	0.807293	0.572636	0.799478	5.72636e-06	5.72636e-06	1	0	0	1	1	0
AACACC	473	2157	6	293.927	140978447	100	414373433	12942	4.56025	1.60924	7.33856	5.20545	0.0440314	0.0312327	0.273615	3.12327e-07	3.12327e-07	1	0	0	1	0	0
AACACT	1	4	6	293.927	140978447	100	414373433	24	4	0.00340221	0.0136088	0.00965313	8.1653e-05	5.79188e-05	0.24	5.79188e-10	5.79188e-10	1	0	0	1	0	0
AACACTG	138	552	7	293.927	140978447	100	414373433	3864	4	0.469505	1.87802	1.33213	0.0131461	0.00932492	0.28	9.32492e-08	9.32492e-08	1	0	0	1	0	0
AACAG	406	2030	5	293.927	140978447	100	414373433	10150	5	1.3813	6.90648	4.89896	0.0345324	0.0244948	0.25	2.44948e-07	2.44948e-07	1	0	0	1	0	0
AACAGAG	1	4	7	293.927	140978447	100	414373433	28	4	0.00340221	0.0136088	0.00965313	9.52618e-05	6.75719e-05	0.28	6.75719e-10	6.75719e-10	1	0	0	1	0	0
AACAGC	2439	12513	6	293.927	140978447	100	414373433	75078	5.13038	8.29798	42.5718	30.1974	0.255431	0.181184	0.307823	1.81184e-06	1.81184e-06	1	0	0	1	0	0
AACAGCAGC	653	3463	9	293.927	140978447	100	414373433	31167	5.30322	2.22164	11.7818	8.3572	0.106037	0.0752148	0.477289	7.52148e-07	7.52148e-07	1	0	0	1	0	0
AACAGG	142	960	6	293.927	140978447	100	414373433	5760	6.76056	0.483113	3.26612	2.31675	0.0195967	0.0139005	0.405634	1.39005e-07	1.39005e-07	1	0	0	1	0	0
AACAT	39	373	5	293.927	140978447	100	414373433	1865	9.5641	0.132686	1.26902	0.900154	0.00634512	0.00450077	0.478205	4.50077e-08	4.50077e-08	1	0	0	1	0	0
AACATAATTAC	201	855	11	293.927	140978447	100	414373433	9405	4.25373	0.683844	2.90889	2.06336	0.0319978	0.0226969	0.46791	2.26969e-07	2.26969e-07	1	0	0	1	0	0
AACATACATAC	233	999	11	293.927	140978447	100	414373433	10989	4.28755	0.792714	3.39881	2.41087	0.0373869	0.0265196	0.471631	2.65196e-07	2.65196e-07	1	0	0	1	0	0
AACATAG	4	27	7	293.927	140978447	100	414373433	189	6.75	0.0136088	0.0918596	0.0651586	0.000643017	0.00045611	0.4725	4.5611e-09	4.5611e-09	1	0	0	1	0	0
AACATC	275	1594	6	293.927	140978447	100	414373433	9564	5.79636	0.935607	5.42312	3.84677	0.0325387	0.0230806	0.347782	2.30806e-07	2.30806e-07	1	0	0	1	0	0
AACATGC	182	728	7	293.927	140978447	100	414373433	5096	4	0.619202	2.47681	1.75687	0.0173377	0.0122981	0.28	1.22981e-07	1.22981e-07	1	0	0	1	0	0
AACATT	670	3062	6	293.927	140978447	100	414373433	18372	4.57015	2.27948	10.4176	7.38947	0.0625054	0.0443368	0.274209	4.43368e-07	4.43368e-07	1	0	0	1	0	0
AACATTGAG	275	1291	9	293.927	140978447	100	414373433	11619	4.69455	0.935607	4.39225	3.11555	0.0395303	0.0280399	0.422509	2.80399e-07	2.80399e-07	1	0	0	1	0	0
AACC	7937	76779	4	293.927	140978447	100	414373433	307116	9.67355	27.0033	261.218	185.289	1.04487	0.741158	0.386942	7.41158e-06	7.41158e-06	1	0	0	0	0	0
AACCAAT	3	18	7	293.927	140978447	100	414373433	126	6	0.0102066	0.0612397	0.0434391	0.000428678	0.000304074	0.42	3.04074e-09	3.04074e-09	1	0	0	1	0	0
AACCAC	207	1792	6	293.927	140978447	100	414373433	10752	8.657	0.704257	6.09676	4.3246	0.0365805	0.0259476	0.51942	2.59476e-07	2.59476e-07	1	0	0	1	1	0
AACCACC	106	574	7	293.927	140978447	100	414373433	4018	5.41509	0.360634	1.95287	1.38522	0.0136701	0.00969657	0.379057	9.69657e-08	9.69657e-08	1	0	0	1	0	0
AACCACTGG	287	1392	9	293.927	140978447	100	414373433	12528	4.85017	0.976434	4.73587	3.35929	0.0426229	0.0302336	0.436516	3.02336e-07	3.02336e-07	1	0	0	1	0	0
AACCAG	259	1037	6	293.927	140978447	100	414373433	6222	4.00386	0.881172	3.52809	2.50257	0.0211685	0.0150154	0.240232	1.50154e-07	1.50154e-07	1	0	0	1	0	0
AACCAT	4723	39473	6	293.927	140978447	100	414373433	236838	8.35761	16.0686	134.295	95.2595	0.805772	0.571557	0.501457	5.71557e-06	5.71557e-06	1	0	0	1	1	0
AACCATTCCTCC	285	1204	12	293.927	140978447	100	414373433	14448	4.22456	0.969629	4.09626	2.90559	0.0491551	0.0348671	0.506947	3.48671e-07	3.48671e-07	1	0	0	1	1	0
AACCCCAAT	3	21	9	293.927	140978447	100	414373433	189	7	0.0102066	0.0714464	0.0506789	0.000643017	0.00045611	0.63	4.5611e-09	4.5611e-09	1	0	0	1	1	0
AACCCCT	3	16	7	293.927	140978447	100	414373433	112	5.33333	0.0102066	0.0544353	0.0386125	0.000381047	0.000270288	0.373333	2.70288e-09	2.70288e-09	1	0	0	1	0	0
AACCCCTT	461	2007	8	293.927	140978447	100	414373433	16056	4.35358	1.56842	6.82823	4.84346	0.0546258	0.0387477	0.348286	3.87477e-07	3.87477e-07	1	0	0	1	0	0
AACCCGCG	393	1798	8	293.927	140978447	100	414373433	14384	4.57506	1.33707	6.11717	4.33908	0.0489374	0.0347127	0.366005	3.47127e-07	3.47127e-07	1	0	0	1	0	0
AACCCT	3	24	6	293.927	140978447	100	414373433	144	8	0.0102066	0.081653	0.0579188	0.000489918	0.000347513	0.48	3.47513e-09	3.47513e-09	1	0	0	1	0	0
AACCCTCC	136	575	8	293.927	140978447	100	414373433	4600	4.22794	0.4627	1.95627	1.38764	0.0156502	0.0111011	0.338235	1.11011e-07	1.11011e-07	1	0	0	1	0	0
AACCCTT	68958	661119	7	293.927	140978447	100	414373433	4627833	9.58727	234.609	2249.26	1595.47	15.7448	11.1683	0.671109	0.000111683	0.000111683	1	1	1	1	1	1
AACCGAATCG	1	8	10	293.927	140978447	100	414373433	80	8	0.00340221	0.0272177	0.0193063	0.000272177	0.000193063	0.8	1.93063e-09	1.93063e-09	1	0	0	1	1	0
AACCGATCAT	370	1852	10	293.927	140978447	100	414373433	18520	5.00541	1.25882	6.30089	4.4694	0.0630089	0.044694	0.500541	4.4694e-07	4.4694e-07	1	0	0	1	1	0
AACCGC	1	4	6	293.927	140978447	100	414373433	24	4	0.00340221	0.0136088	0.00965313	8.1653e-05	5.79188e-05	0.24	5.79188e-10	5.79188e-10	1	0	0	1	0	0
AACCGT	1	4	6	293.927	140978447	100	414373433	24	4	0.00340221	0.0136088	0.00965313	8.1653e-05	5.79188e-05	0.24	5.79188e-10	5.79188e-10	1	0	0	1	0	0
AACCT	4552	76626	5	293.927	140978447	100	414373433	383130	16.8335	15.4868	260.698	184.92	1.30349	0.924601	0.841674	9.24601e-06	9.24601e-06	1	0	0	1	1	0
AACCTAACCTG	3	19	11	293.927	140978447	100	414373433	209	6.33333	0.0102066	0.0646419	0.0458524	0.000711061	0.000504376	0.696667	5.04376e-09	5.04376e-09	1	0	0	1	1	0
AACCTAG	142	568	7	293.927	140978447	100	414373433	3976	4	0.483113	1.93245	1.37074	0.0135272	0.00959521	0.28	9.59521e-08	9.59521e-08	1	0	0	1	0	0
AACCTAGCTTG	282	1534	11	293.927	140978447	100	414373433	16874	5.43972	0.959423	5.21899	3.70197	0.0574089	0.0407217	0.598369	4.07217e-07	4.07217e-07	1	0	0	1	1	0
AACCTC	332	1704	6	293.927	140978447	100	414373433	10224	5.13253	1.12953	5.79736	4.11223	0.0347842	0.0246734	0.307952	2.46734e-07	2.46734e-07	1	0	0	1	0	0
AACCTGG	124	691	7	293.927	140978447	100	414373433	4837	5.57258	0.421874	2.35093	1.66758	0.0164565	0.011673	0.390081	1.1673e-07	1.1673e-07	1	0	0	1	0	0
AACCTT	166	694	6	293.927	140978447	100	414373433	4164	4.18072	0.564766	2.36113	1.67482	0.0141668	0.0100489	0.250843	1.00489e-07	1.00489e-07	1	0	0	1	0	0
AACG	244	1956	4	293.927	140978447	100	414373433	7824	8.01639	0.830139	6.65472	4.72038	0.0266189	0.0188815	0.320656	1.88815e-07	1.88815e-07	1	0	0	0	0	0
AACGAG	545	3730	6	293.927	140978447	100	414373433	22380	6.84404	1.8542	12.6902	9.00154	0.0761414	0.0540093	0.410642	5.40093e-07	5.40093e-07	1	0	0	1	0	0
AACGT	17	95	5	293.927	140978447	100	414373433	475	5.58824	0.0578375	0.32321	0.229262	0.00161605	0.00114631	0.279412	1.14631e-08	1.14631e-08	1	0	0	1	0	0
AACGTG	1	4	6	293.927	140978447	100	414373433	24	4	0.00340221	0.0136088	0.00965313	8.1653e-05	5.79188e-05	0.24	5.79188e-10	5.79188e-10	1	0	0	1	0	0
AACTAC	299	1382	6	293.927	140978447	100	414373433	8292	4.62207	1.01726	4.70185	3.33516	0.0282111	0.0200109	0.277324	2.00109e-07	2.00109e-07	1	0	0	1	0	0
AACTAT	149	596	6	293.927	140978447	100	414373433	3576	4	0.506929	2.02772	1.43832	0.0121663	0.0086299	0.24	8.6299e-08	8.6299e-08	1	0	0	1	0	0
AACTATAT	323	1837	8	293.927	140978447	100	414373433	14696	5.68731	1.09891	6.24986	4.4332	0.0499988	0.0354656	0.454985	3.54656e-07	3.54656e-07	1	0	0	1	0	0
AACTATG	57	228	7	293.927	140978447	100	414373433	1596	4	0.193926	0.775703	0.550228	0.00542992	0.0038516	0.28	3.8516e-08	3.8516e-08	1	0	0	1	0	0
AACTATTCACC	219	924	11	293.927	140978447	100	414373433	10164	4.21918	0.745083	3.14364	2.22987	0.03458	0.0245286	0.46411	2.45286e-07	2.45286e-07	1	0	0	1	0	0
AACTATTGG	538	4166	9	293.927	140978447	100	414373433	37494	7.74349	1.83039	14.1736	10.0537	0.127562	0.0904836	0.696914	9.04836e-07	9.04836e-07	1	0	0	1	1	0
AACTC	412	2082	5	293.927	140978447	100	414373433	10410	5.0534	1.40171	7.0834	5.02445	0.035417	0.0251223	0.25267	2.51223e-07	2.51223e-07	1	0	0	1	0	0
AACTCAC	1	4	7	293.927	140978447	100	414373433	28	4	0.00340221	0.0136088	0.00965313	9.52618e-05	6.75719e-05	0.28	6.75719e-10	6.75719e-10	1	0	0	1	0	0
AACTCAGAG	245	1000	9	293.927	140978447	100	414373433	9000	4.08163	0.833541	3.40221	2.41328	0.0306199	0.0217195	0.367347	2.17195e-07	2.17195e-07	1	0	0	1	0	0
AACTCC	56	224	6	293.927	140978447	100	414373433	1344	4	0.190524	0.762095	0.540575	0.00457257	0.00324345	0.24	3.24345e-08	3.24345e-08	1	0	0	1	0	0
AACTCG	250	1003	6	293.927	140978447	100	414373433	6018	4.012	0.850552	3.41241	2.42052	0.0204745	0.0145231	0.24072	1.45231e-07	1.45231e-07	1	0	0	1	0	0
AACTCT	186	754	6	293.927	140978447	100	414373433	4524	4.05376	0.632811	2.56526	1.81961	0.0153916	0.0109177	0.243226	1.09177e-07	1.09177e-07	1	0	0	1	0	0
AACTG	1	6	5	293.927	140978447	100	414373433	30	6	0.00340221	0.0204132	0.0144797	0.000102066	7.23985e-05	0.3	7.23985e-10	7.23985e-10	1	0	0	1	0	0
AACTGAATAAT	1	5	11	293.927	140978447	100	414373433	55	5	0.00340221	0.017011	0.0120664	0.000187121	0.000132731	0.55	1.32731e-09	1.32731e-09	1	0	0	1	1	0
AACTGC	379	1516	6	293.927	140978447	100	414373433	9096	4	1.28944	5.15775	3.65854	0.0309465	0.0219512	0.24	2.19512e-07	2.19512e-07	1	0	0	1	0	0
AACTGG	1165	6111	6	293.927	140978447	100	414373433	36666	5.24549	3.96357	20.7909	14.7476	0.124745	0.0884854	0.31473	8.84854e-07	8.84854e-07	1	0	0	1	0	0
AACTGGT	214	856	7	293.927	140978447	100	414373433	5992	4	0.728072	2.91229	2.06577	0.020386	0.0144604	0.28	1.44604e-07	1.44604e-07	1	0	0	1	0	0
AACTGT	1569	19220	6	293.927	140978447	100	414373433	115320	12.2498	5.33806	65.3904	46.3833	0.392343	0.2783	0.73499	2.783e-06	2.783e-06	1	0	0	1	1	0
AACTT	284	1461	5	293.927	140978447	100	414373433	7305	5.14437	0.966227	4.97063	3.52581	0.0248531	0.017629	0.257218	1.7629e-07	1.7629e-07	1	0	0	1	0	0
AACTTC	1	15	6	293.927	140978447	100	414373433	90	15	0.00340221	0.0510331	0.0361992	0.000306199	0.000217195	0.9	2.17195e-09	2.17195e-09	1	0	0	1	1	0
AACTTCTTC	437	2110	9	293.927	140978447	100	414373433	18990	4.82838	1.48676	7.17866	5.09203	0.0646079	0.0458282	0.434554	4.58282e-07	4.58282e-07	1	0	0	1	0	0
AACTTG	268	1686	6	293.927	140978447	100	414373433	10116	6.29104	0.911792	5.73612	4.06879	0.0344167	0.0244128	0.377463	2.44128e-07	2.44128e-07	1	0	0	1	0	0
AAG	4275	52904	3	293.927	140978447	100	414373433	158712	12.3752	14.5444	179.99	127.672	0.539971	0.383017	0.371256	3.83017e-06	3.83017e-06	1	0	0	0	0	0
AAGAAT	10	51	6	293.927	140978447	100	414373433	306	5.1	0.0340221	0.173513	0.123077	0.00104108	0.000738464	0.306	7.38464e-09	7.38464e-09	1	0	0	1	0	0
AAGAC	10946	96964	5	293.927	140978447	100	414373433	484820	8.8584	37.2406	329.892	234.001	1.64946	1.17001	0.44292	1.17001e-05	1.17001e-05	1	0	0	1	0	0
AAGACC	13	94	6	293.927	140978447	100	414373433	564	7.23077	0.0442287	0.319808	0.226849	0.00191885	0.00136109	0.433846	1.36109e-08	1.36109e-08	1	0	0	1	0	0
AAGACCGAAGCAGATG	1	5	16	293.927	140978447	100	414373433	80	5	0.00340221	0.017011	0.0120664	0.000272177	0.000193063	0.8	1.93063e-09	1.93063e-09	1	0	0	1	1	0
AAGACG	1	14	6	293.927	140978447	100	414373433	84	14	0.00340221	0.0476309	0.0337859	0.000285785	0.000202716	0.84	2.02716e-09	2.02716e-09	1	0	0	1	1	0
AAGACGATG	301	1441	9	293.927	140978447	100	414373433	12969	4.78738	1.02406	4.90258	3.47754	0.0441232	0.0312979	0.430864	3.12979e-07	3.12979e-07	1	0	0	1	0	0
AAGACT	200	800	6	293.927	140978447	100	414373433	4800	4	0.680442	2.72177	1.93063	0.0163306	0.0115838	0.24	1.15838e-07	1.15838e-07	1	0	0	1	0	0
AAGACTATCAT	325	1491	11	293.927	140978447	100	414373433	16401	4.58769	1.10572	5.07269	3.5982	0.0557996	0.0395802	0.504646	3.95802e-07	3.95802e-07	1	0	0	1	1	0
AAGACTGC	186	816	8	293.927	140978447	100	414373433	6528	4.3871	0.632811	2.7762	1.96924	0.0222096	0.0157539	0.350968	1.57539e-07	1.57539e-07	1	0	0	1	0	0
AAGAG	61	305	5	293.927	140978447	100	414373433	1525	5	0.207535	1.03767	0.736051	0.00518837	0.00368026	0.25	3.68026e-08	3.68026e-08	1	0	0	1	0	0
AAGAGAG	4	16	7	293.927	140978447	100	414373433	112	4	0.0136088	0.0544353	0.0386125	0.000381047	0.000270288	0.28	2.70288e-09	2.70288e-09	1	0	0	1	0	0
AAGAGAGGC	99	426	9	293.927	140978447	100	414373433	3834	4.30303	0.336819	1.44934	1.02806	0.0130441	0.00925252	0.387273	9.25252e-08	9.25252e-08	1	0	0	1	0	0
AAGAGATCGAT	1	4	11	293.927	140978447	100	414373433	44	4	0.00340221	0.0136088	0.00965313	0.000149697	0.000106184	0.44	1.06184e-09	1.06184e-09	1	0	0	1	0	0
AAGAGATGG	158	742	9	293.927	140978447	100	414373433	6678	4.6962	0.537549	2.52444	1.79066	0.0227199	0.0161159	0.422658	1.61159e-07	1.61159e-07	1	0	0	1	0	0
AAGAGC	232	928	6	293.927	140978447	100	414373433	5568	4	0.789312	3.15725	2.23953	0.0189435	0.0134372	0.24	1.34372e-07	1.34372e-07	1	0	0	1	0	0
AAGAGCAG	46	220	8	293.927	140978447	100	414373433	1760	4.78261	0.156502	0.748486	0.530922	0.00598789	0.00424738	0.382609	4.24738e-08	4.24738e-08	1	0	0	1	0	0
AAGAGG	1319	7144	6	293.927	140978447	100	414373433	42864	5.41622	4.48751	24.3054	17.2405	0.145832	0.103443	0.324973	1.03443e-06	1.03443e-06	1	0	0	1	0	0
AAGAGGC	190	863	7	293.927	140978447	100	414373433	6041	4.54211	0.646419	2.93611	2.08266	0.0205527	0.0145786	0.317947	1.45786e-07	1.45786e-07	1	0	0	1	0	0
AAGAGGG	175	700	7	293.927	140978447	100	414373433	4900	4	0.595386	2.38155	1.6893	0.0166708	0.0118251	0.28	1.18251e-07	1.18251e-07	1	0	0	1	0	0
AAGAGT	202	808	6	293.927	140978447	100	414373433	4848	4	0.687246	2.74898	1.94993	0.0164939	0.0116996	0.24	1.16996e-07	1.16996e-07	1	0	0	1	0	0
AAGAT	348	1985	5	293.927	140978447	100	414373433	9925	5.70402	1.18397	6.75338	4.79037	0.0337669	0.0239518	0.285201	2.39518e-07	2.39518e-07	1	0	0	1	0	0
AAGATCC	234	936	7	293.927	140978447	100	414373433	6552	4	0.796117	3.18447	2.25883	0.0222913	0.0158118	0.28	1.58118e-07	1.58118e-07	1	0	0	1	0	0
AAGATCCGG	226	1031	9	293.927	140978447	100	414373433	9279	4.56195	0.768899	3.50768	2.48809	0.0315691	0.0223928	0.410575	2.23928e-07	2.23928e-07	1	0	0	1	0	0
AAGATG	431	2132	6	293.927	140978447	100	414373433	12792	4.94664	1.46635	7.25351	5.14512	0.043521	0.0308707	0.296798	3.08707e-07	3.08707e-07	1	0	0	1	0	0
AAGATGAGGG	120	543	10	293.927	140978447	100	414373433	5430	4.525	0.408265	1.8474	1.31041	0.018474	0.0131041	0.4525	1.31041e-07	1.31041e-07	1	0	0	1	0	0
AAGATGT	208	832	7	293.927	140978447	100	414373433	5824	4	0.707659	2.83064	2.00785	0.0198145	0.014055	0.28	1.4055e-07	1.4055e-07	1	0	0	1	0	0
AAGC	1	9	4	293.927	140978447	100	414373433	36	9	0.00340221	0.0306199	0.0217195	0.000122479	8.68782e-05	0.36	8.68782e-10	8.68782e-10	1	0	0	0	0	0
AAGCAATC	1	8	8	293.927	140978447	100	414373433	64	8	0.00340221	0.0272177	0.0193063	0.000217741	0.00015445	0.64	1.5445e-09	1.5445e-09	1	0	0	1	1	0
AAGCACG	115	460	7	293.927	140978447	100	414373433	3220	4	0.391254	1.56502	1.11011	0.0109551	0.00777077	0.28	7.77077e-08	7.77077e-08	1	0	0	1	0	0
AAGCAG	388	1554	6	293.927	140978447	100	414373433	9324	4.00515	1.32006	5.28703	3.75024	0.0317222	0.0225014	0.240309	2.25014e-07	2.25014e-07	1	0	0	1	0	0
AAGCCC	7	28	6	293.927	140978447	100	414373433	168	4	0.0238155	0.0952618	0.0675719	0.000571571	0.000405431	0.24	4.05431e-09	4.05431e-09	1	0	0	1	0	0
AAGCCCC	29	149	7	293.927	140978447	100	414373433	1043	5.13793	0.098664	0.506929	0.359579	0.0035485	0.00251705	0.359655	2.51705e-08	2.51705e-08	1	0	0	1	0	0
AAGCCG	108	593	6	293.927	140978447	100	414373433	3558	5.49074	0.367438	2.01751	1.43108	0.0121051	0.00858646	0.329444	8.58646e-08	8.58646e-08	1	0	0	1	0	0
AAGCCT	9	129	6	293.927	140978447	100	414373433	774	14.3333	0.0306199	0.438885	0.311313	0.00263331	0.00186788	0.86	1.86788e-08	1.86788e-08	1	0	0	1	1	0
AAGCGAT	147	588	7	293.927	140978447	100	414373433	4116	4	0.500125	2.0005	1.41901	0.0140035	0.00993307	0.28	9.93307e-08	9.93307e-08	1	0	0	1	0	0
AAGCGGAGAG	4	17	10	293.927	140978447	100	414373433	170	4.25	0.0136088	0.0578375	0.0410258	0.000578375	0.000410258	0.425	4.10258e-09	4.10258e-09	1	0	0	1	0	0
AAGCGGTGG	116	568	9	293.927	140978447	100	414373433	5112	4.89655	0.394656	1.93245	1.37074	0.0173921	0.0123367	0.44069	1.23367e-07	1.23367e-07	1	0	0	1	0	0
AAGCTC	1	4	6	293.927	140978447	100	414373433	24	4	0.00340221	0.0136088	0.00965313	8.1653e-05	5.79188e-05	0.24	5.79188e-10	5.79188e-10	1	0	0	1	0	0
AAGCTG	226	904	6	293.927	140978447	100	414373433	5424	4	0.768899	3.0756	2.18161	0.0184536	0.0130896	0.24	1.30896e-07	1.30896e-07	1	0	0	1	0	0
AAGG	816	5474	4	293.927	140978447	100	414373433	21896	6.70833	2.7762	18.6237	13.2103	0.0744947	0.0528412	0.268333	5.28412e-07	5.28412e-07	1	0	0	0	0	0
AAGGAAT	168	672	7	293.927	140978447	100	414373433	4704	4	0.571571	2.28628	1.62173	0.016004	0.0113521	0.28	1.13521e-07	1.13521e-07	1	0	0	1	0	0
AAGGAATG	578	2539	8	293.927	140978447	100	414373433	20312	4.39273	1.96648	8.63821	6.12732	0.0691056	0.0490186	0.351419	4.90186e-07	4.90186e-07	1	0	0	1	0	0
AAGGAC	3514	17640	6	293.927	140978447	100	414373433	105840	5.01992	11.9554	60.0149	42.5703	0.36009	0.255422	0.301195	2.55422e-06	2.55422e-06	1	0	0	1	0	0
AAGGACG	241	964	7	293.927	140978447	100	414373433	6748	4	0.819932	3.27973	2.3264	0.0229581	0.0162848	0.28	1.62848e-07	1.62848e-07	1	0	0	1	0	0
AAGGAG	1034	4277	6	293.927	140978447	100	414373433	25662	4.13636	3.51788	14.5512	10.3216	0.0873075	0.0619296	0.248182	6.19296e-07	6.19296e-07	1	0	0	1	0	0
AAGGAGGGGG	9	39	10	293.927	140978447	100	414373433	390	4.33333	0.0306199	0.132686	0.094118	0.00132686	0.00094118	0.433333	9.4118e-09	9.4118e-09	1	0	0	1	0	0
AAGGAGGTGG	363	1474	10	293.927	140978447	100	414373433	14740	4.06061	1.235	5.01485	3.55718	0.0501485	0.0355718	0.406061	3.55718e-07	3.55718e-07	1	0	0	1	0	0
AAGGAGTGG	544	2203	9	293.927	140978447	100	414373433	19827	4.04963	1.8508	7.49506	5.31646	0.0674556	0.0478481	0.364467	4.78481e-07	4.78481e-07	1	0	0	1	0	0
AAGGAT	289	1321	6	293.927	140978447	100	414373433	7926	4.57093	0.983238	4.49432	3.18795	0.0269659	0.0191277	0.274256	1.91277e-07	1.91277e-07	1	0	0	1	0	0
AAGGATC	152	608	7	293.927	140978447	100	414373433	4256	4	0.517136	2.06854	1.46728	0.0144798	0.0102709	0.28	1.02709e-07	1.02709e-07	1	0	0	1	0	0
AAGGC	3	16	5	293.927	140978447	100	414373433	80	5.33333	0.0102066	0.0544353	0.0386125	0.000272177	0.000193063	0.266667	1.93063e-09	1.93063e-09	1	0	0	1	0	0
AAGGCAC	65	260	7	293.927	140978447	100	414373433	1820	4	0.221143	0.884574	0.627453	0.00619202	0.00439217	0.28	4.39217e-08	4.39217e-08	1	0	0	1	0	0
AAGGCC	15	75	6	293.927	140978447	100	414373433	450	5	0.0510331	0.255166	0.180996	0.00153099	0.00108598	0.3	1.08598e-08	1.08598e-08	1	0	0	1	0	0
AAGGCG	247	988	6	293.927	140978447	100	414373433	5928	4	0.840345	3.36138	2.38432	0.0201683	0.0143059	0.24	1.43059e-07	1.43059e-07	1	0	0	1	0	0
AAGGCT	279	1352	6	293.927	140978447	100	414373433	8112	4.84588	0.949216	4.59978	3.26276	0.0275987	0.0195765	0.290753	1.95765e-07	1.95765e-07	1	0	0	1	0	0
AAGGCTATCG	296	1250	10	293.927	140978447	100	414373433	12500	4.22297	1.00705	4.25276	3.0166	0.0425276	0.030166	0.422297	3.0166e-07	3.0166e-07	1	0	0	1	0	0
AAGGG	7	35	5	293.927	140978447	100	414373433	175	5	0.0238155	0.119077	0.0844649	0.000595386	0.000422324	0.25	4.22324e-09	4.22324e-09	1	0	0	1	0	0
AAGGGAG	2	10	7	293.927	140978447	100	414373433	70	5	0.00680442	0.0340221	0.0241328	0.000238155	0.00016893	0.35	1.6893e-09	1.6893e-09	1	0	0	1	0	0
AAGGGATG	275	1216	8	293.927	140978447	100	414373433	9728	4.42182	0.935607	4.13708	2.93455	0.0330967	0.0234764	0.353745	2.34764e-07	2.34764e-07	1	0	0	1	0	0
AAGGGC	2	9	6	293.927	140978447	100	414373433	54	4.5	0.00680442	0.0306199	0.0217195	0.000183719	0.000130317	0.27	1.30317e-09	1.30317e-09	1	0	0	1	0	0
AAGGGG	122	522	6	293.927	140978447	100	414373433	3132	4.27869	0.415069	1.77595	1.25973	0.0106557	0.0075584	0.256721	7.5584e-08	7.5584e-08	1	0	0	1	0	0
AAGGGGAT	18	72	8	293.927	140978447	100	414373433	576	4	0.0612397	0.244959	0.173756	0.00195967	0.00139005	0.32	1.39005e-08	1.39005e-08	1	0	0	1	0	0
AAGGGGC	1	5	7	293.927	140978447	100	414373433	35	5	0.00340221	0.017011	0.0120664	0.000119077	8.44649e-05	0.35	8.44649e-10	8.44649e-10	1	0	0	1	0	0
AAGGGGG	1	4	7	293.927	140978447	100	414373433	28	4	0.00340221	0.0136088	0.00965313	9.52618e-05	6.75719e-05	0.28	6.75719e-10	6.75719e-10	1	0	0	1	0	0
AAGGGGT	18	85	7	293.927	140978447	100	414373433	595	4.72222	0.0612397	0.289188	0.205129	0.00202431	0.0014359	0.330556	1.4359e-08	1.4359e-08	1	0	0	1	0	0
AAGGTC	22679	171835	6	293.927	140978447	100	414373433	1031010	7.57683	77.1587	584.618	414.686	3.50771	2.48812	0.45461	2.48812e-05	2.48812e-05	1	1	0	1	0	0
AAGGTG	8946	53997	6	293.927	140978447	100	414373433	323982	6.03588	30.4361	183.709	130.31	1.10225	0.78186	0.362153	7.8186e-06	7.8186e-06	1	0	0	1	0	0
AAGGTGGAG	196	793	9	293.927	140978447	100	414373433	7137	4.04592	0.666833	2.69795	1.91373	0.0242816	0.0172236	0.364133	1.72236e-07	1.72236e-07	1	0	0	1	0	0
AAGT	302	2034	4	293.927	140978447	100	414373433	8136	6.7351	1.02747	6.92009	4.90862	0.0276804	0.0196345	0.269404	1.96345e-07	1.96345e-07	1	0	0	0	0	0
AAGTAAT	169	676	7	293.927	140978447	100	414373433	4732	4	0.574973	2.29989	1.63138	0.0160992	0.0114197	0.28	1.14197e-07	1.14197e-07	1	0	0	1	0	0
AAGTAG	26	277	6	293.927	140978447	100	414373433	1662	10.6538	0.0884574	0.942412	0.668479	0.00565447	0.00401087	0.639231	4.01087e-08	4.01087e-08	1	0	0	1	1	0
AAGTATGGGC	132	540	10	293.927	140978447	100	414373433	5400	4.09091	0.449091	1.83719	1.30317	0.0183719	0.0130317	0.409091	1.30317e-07	1.30317e-07	1	0	0	1	0	0
AAGTC	1	5	5	293.927	140978447	100	414373433	25	5	0.00340221	0.017011	0.0120664	8.50552e-05	6.03321e-05	0.25	6.03321e-10	6.03321e-10	1	0	0	1	0	0
AAGTCC	1	4	6	293.927	140978447	100	414373433	24	4	0.00340221	0.0136088	0.00965313	8.1653e-05	5.79188e-05	0.24	5.79188e-10	5.79188e-10	1	0	0	1	0	0
AAGTCCC	195	780	7	293.927	140978447	100	414373433	5460	4	0.66343	2.65372	1.88236	0.0185761	0.0131765	0.28	1.31765e-07	1.31765e-07	1	0	0	1	0	0
AAGTCTC	168	672	7	293.927	140978447	100	414373433	4704	4	0.571571	2.28628	1.62173	0.016004	0.0113521	0.28	1.13521e-07	1.13521e-07	1	0	0	1	0	0
AAGTG	244	1792	5	293.927	140978447	100	414373433	8960	7.34426	0.830139	6.09676	4.3246	0.0304838	0.021623	0.367213	2.1623e-07	2.1623e-07	1	0	0	1	0	0
AAGTGCTAGTGC	2	8	12	293.927	140978447	100	414373433	96	4	0.00680442	0.0272177	0.0193063	0.000326612	0.000231675	0.48	2.31675e-09	2.31675e-09	1	0	0	1	0	0
AAGTGG	256	1375	6	293.927	140978447	100	414373433	8250	5.37109	0.870965	4.67804	3.31826	0.0280682	0.0199096	0.322266	1.99096e-07	1.99096e-07	1	0	0	1	0	0
AAGTGGC	150	600	7	293.927	140978447	100	414373433	4200	4	0.510331	2.04132	1.44797	0.0142893	0.0101358	0.28	1.01358e-07	1.01358e-07	1	0	0	1	0	0
AAGTGT	7	64	6	293.927	140978447	100	414373433	384	9.14286	0.0238155	0.217741	0.15445	0.00130645	0.0009267	0.548571	9.267e-09	9.267e-09	1	0	0	1	1	0
AAT	27954	332179	3	293.927	140978447	100	414373433	996537	11.8831	95.1053	1130.14	801.642	3.39043	2.40492	0.356492	2.40492e-05	2.40492e-05	1	1	0	0	0	0
AATAATAATAT	1	4	11	293.927	140978447	100	414373433	44	4	0.00340221	0.0136088	0.00965313	0.000149697	0.000106184	0.44	1.06184e-09	1.06184e-09	1	0	0	1	0	0
AATAATACAT	137	575	10	293.927	140978447	100	414373433	5750	4.19708	0.466102	1.95627	1.38764	0.0195627	0.0138764	0.419708	1.38764e-07	1.38764e-07	1	0	0	1	0	0
AATAATACG	1	5	9	293.927	140978447	100	414373433	45	5	0.00340221	0.017011	0.0120664	0.000153099	0.000108598	0.45	1.08598e-09	1.08598e-09	1	0	0	1	0	0
AATAATAGTGT	235	1026	11	293.927	140978447	100	414373433	11286	4.36596	0.799519	3.49067	2.47603	0.0383973	0.0272363	0.480255	2.72363e-07	2.72363e-07	1	0	0	1	0	0
AATAATCGAG	230	939	10	293.927	140978447	100	414373433	9390	4.08261	0.782508	3.19467	2.26607	0.0319467	0.0226607	0.408261	2.26607e-07	2.26607e-07	1	0	0	1	0	0
AATAATG	121	484	7	293.927	140978447	100	414373433	3388	4	0.411667	1.64667	1.16803	0.0115267	0.0081762	0.28	8.1762e-08	8.1762e-08	1	0	0	1	0	0
AATAATGC	446	1928	8	293.927	140978447	100	414373433	15424	4.32287	1.51738	6.55946	4.65281	0.0524757	0.0372225	0.34583	3.72225e-07	3.72225e-07	1	0	0	1	0	0
AATAATT	95	441	7	293.927	140978447	100	414373433	3087	4.64211	0.32321	1.50037	1.06426	0.0105026	0.0074498	0.324947	7.4498e-08	7.4498e-08	1	0	0	1	0	0
AATAATTAC	328	1358	9	293.927	140978447	100	414373433	12222	4.14024	1.11592	4.6202	3.27724	0.0415818	0.0294951	0.372622	2.94951e-07	2.94951e-07	1	0	0	1	0	0
AATAATTCGAT	79	354	11	293.927	140978447	100	414373433	3894	4.48101	0.268774	1.20438	0.854302	0.0132482	0.00939732	0.492911	9.39732e-08	9.39732e-08	1	0	0	1	0	0
AATAATTGAT	188	774	10	293.927	140978447	100	414373433	7740	4.11702	0.639615	2.63331	1.86788	0.0263331	0.0186788	0.411702	1.86788e-07	1.86788e-07	1	0	0	1	0	0
AATAATTGT	179	867	9	293.927	140978447	100	414373433	7803	4.84358	0.608995	2.94971	2.09232	0.0265474	0.0188308	0.435922	1.88308e-07	1.88308e-07	1	0	0	1	0	0
AATAC	831	5811	5	293.927	140978447	100	414373433	29055	6.99278	2.82723	19.7702	14.0236	0.0988511	0.0701179	0.349639	7.01179e-07	7.01179e-07	1	0	0	1	0	0
AATACC	21	163	6	293.927	140978447	100	414373433	978	7.7619	0.0714464	0.55456	0.393365	0.00332736	0.00236019	0.465714	2.36019e-08	2.36019e-08	1	0	0	1	0	0
AATACT	494	3589	6	293.927	140978447	100	414373433	21534	7.26518	1.68069	12.2105	8.66127	0.0732631	0.0519676	0.435911	5.19676e-07	5.19676e-07	1	0	0	1	0	0
AATAG	216	1237	5	293.927	140978447	100	414373433	6185	5.72685	0.734877	4.20853	2.98523	0.0210427	0.0149261	0.286343	1.49261e-07	1.49261e-07	1	0	0	1	0	0
AATAGAT	43	204	7	293.927	140978447	100	414373433	1428	4.74419	0.146295	0.69405	0.49231	0.00485835	0.00344617	0.332093	3.44617e-08	3.44617e-08	1	0	0	1	0	0
AATAGC	109	448	6	293.927	140978447	100	414373433	2688	4.11009	0.370841	1.52419	1.08115	0.00914513	0.0064869	0.246606	6.4869e-08	6.4869e-08	1	0	0	1	0	0
AATAGCG	190	760	7	293.927	140978447	100	414373433	5320	4	0.646419	2.58568	1.83409	0.0180997	0.0128387	0.28	1.28387e-07	1.28387e-07	1	0	0	1	0	0
AATAGCTCC	295	1287	9	293.927	140978447	100	414373433	11583	4.36271	1.00365	4.37864	3.10589	0.0394078	0.027953	0.392644	2.7953e-07	2.7953e-07	1	0	0	1	0	0
AATAGGATAG	169	688	10	293.927	140978447	100	414373433	6880	4.07101	0.574973	2.34072	1.66034	0.0234072	0.0166034	0.407101	1.66034e-07	1.66034e-07	1	0	0	1	0	0
AATAGT	405	1620	6	293.927	140978447	100	414373433	9720	4	1.37789	5.51158	3.90952	0.0330695	0.0234571	0.24	2.34571e-07	2.34571e-07	1	0	0	1	0	0
AATAGTGAG	224	1080	9	293.927	140978447	100	414373433	9720	4.82143	0.762095	3.67438	2.60634	0.0330695	0.0234571	0.433929	2.34571e-07	2.34571e-07	1	0	0	1	0	0
AATAT	930	5553	5	293.927	140978447	100	414373433	27765	5.97097	3.16405	18.8925	13.401	0.0944623	0.0670048	0.298548	6.70048e-07	6.70048e-07	1	0	0	1	0	0
AATATAC	129	516	7	293.927	140978447	100	414373433	3612	4	0.438885	1.75554	1.24525	0.0122888	0.00871678	0.28	8.71678e-08	8.71678e-08	1	0	0	1	0	0
AATATACATAC	167	693	11	293.927	140978447	100	414373433	7623	4.1497	0.568169	2.35773	1.6724	0.025935	0.0183964	0.456467	1.83964e-07	1.83964e-07	1	0	0	1	0	0
AATATAGAGT	84	517	10	293.927	140978447	100	414373433	5170	6.15476	0.285785	1.75894	1.24767	0.0175894	0.0124767	0.615476	1.24767e-07	1.24767e-07	1	0	0	1	1	0
AATATAT	200	839	7	293.927	140978447	100	414373433	5873	4.195	0.680442	2.85445	2.02474	0.0199812	0.0141732	0.29365	1.41732e-07	1.41732e-07	1	0	0	1	0	0
AATATATAATT	53	239	11	293.927	140978447	100	414373433	2629	4.50943	0.180317	0.813128	0.576774	0.0089444	0.00634452	0.496038	6.34452e-08	6.34452e-08	1	0	0	1	0	0
AATATATCATC	190	784	11	293.927	140978447	100	414373433	8624	4.12632	0.646419	2.66733	1.89201	0.0293406	0.0208121	0.453895	2.08121e-07	2.08121e-07	1	0	0	1	0	0
AATATATCCC	298	1861	10	293.927	140978447	100	414373433	18610	6.24497	1.01386	6.33151	4.49112	0.0633151	0.0449112	0.624497	4.49112e-07	4.49112e-07	1	0	0	1	1	0
AATATC	424	1731	6	293.927	140978447	100	414373433	10386	4.08255	1.44254	5.88922	4.17739	0.0353353	0.0250643	0.244953	2.50643e-07	2.50643e-07	1	0	0	1	0	0
AATATCAATT	201	918	10	293.927	140978447	100	414373433	9180	4.56716	0.683844	3.12323	2.21539	0.0312323	0.0221539	0.456716	2.21539e-07	2.21539e-07	1	0	0	1	0	0
AATATCG	177	868	7	293.927	140978447	100	414373433	6076	4.90395	0.602191	2.95312	2.09473	0.0206718	0.0146631	0.343277	1.46631e-07	1.46631e-07	1	0	0	1	0	0
AATATG	368	3276	6	293.927	140978447	100	414373433	19656	8.90217	1.25201	11.1456	7.90591	0.0668738	0.0474355	0.53413	4.74355e-07	4.74355e-07	1	0	0	1	1	0
AATATGG	46	184	7	293.927	140978447	100	414373433	1288	4	0.156502	0.626006	0.444044	0.00438204	0.00310831	0.28	3.10831e-08	3.10831e-08	1	0	0	1	0	0
AATATT	295	1349	6	293.927	140978447	100	414373433	8094	4.57288	1.00365	4.58958	3.25552	0.0275375	0.0195331	0.274373	1.95331e-07	1.95331e-07	1	0	0	1	0	0
AATC	2085	15438	4	293.927	140978447	100	414373433	61752	7.40432	7.0936	52.5233	37.2562	0.210093	0.149025	0.296173	1.49025e-06	1.49025e-06	1	0	0	0	0	0
AATCAG	517	2068	6	293.927	140978447	100	414373433	12408	4	1.75894	7.03577	4.99067	0.0422146	0.029944	0.24	2.9944e-07	2.9944e-07	1	0	0	1	0	0
AATCAGG	392	1811	7	293.927	140978447	100	414373433	12677	4.6199	1.33367	6.1614	4.37045	0.0431298	0.0305932	0.323393	3.05932e-07	3.05932e-07	1	0	0	1	0	0
AATCAGTC	4	21	8	293.927	140978447	100	414373433	168	5.25	0.0136088	0.0714464	0.0506789	0.000571571	0.000405431	0.42	4.05431e-09	4.05431e-09	1	0	0	1	0	0
AATCAT	440	2008	6	293.927	140978447	100	414373433	12048	4.56364	1.49697	6.83163	4.84587	0.0409898	0.0290752	0.273818	2.90752e-07	2.90752e-07	1	0	0	1	0	0
AATCATCCATC	2	13	11	293.927	140978447	100	414373433	143	6.5	0.00680442	0.0442287	0.0313727	0.000486516	0.000345099	0.715	3.45099e-09	3.45099e-09	1	0	0	1	1	0
AATCATT	19	76	7	293.927	140978447	100	414373433	532	4	0.0646419	0.258568	0.183409	0.00180997	0.00128387	0.28	1.28387e-08	1.28387e-08	1	0	0	1	0	0
AATCATTGG	877	3754	9	293.927	140978447	100	414373433	33786	4.2805	2.98374	12.7719	9.05946	0.114947	0.0815351	0.385245	8.15351e-07	8.15351e-07	1	0	0	1	0	0
AATCC	153	765	5	293.927	140978447	100	414373433	3825	5	0.520538	2.60269	1.84616	0.0130134	0.0092308	0.25	9.2308e-08	9.2308e-08	1	0	0	1	0	0
AATCCAG	226	1401	7	293.927	140978447	100	414373433	9807	6.19912	0.768899	4.76649	3.38101	0.0333655	0.0236671	0.433938	2.36671e-07	2.36671e-07	1	0	0	1	0	0
AATCCATC	19	158	8	293.927	140978447	100	414373433	1264	8.31579	0.0646419	0.537549	0.381299	0.00430039	0.00305039	0.665263	3.05039e-08	3.05039e-08	1	0	0	1	1	0
AATCCCACC	229	1016	9	293.927	140978447	100	414373433	9144	4.43668	0.779106	3.45664	2.45189	0.0311098	0.0220671	0.399301	2.20671e-07	2.20671e-07	1	0	0	1	0	0
AATCCT	25	100	6	293.927	140978447	100	414373433	600	4	0.0850552	0.340221	0.241328	0.00204132	0.00144797	0.24	1.44797e-08	1.44797e-08	1	0	0	1	0	0
AATCCTC	228	1099	7	293.927	140978447	100	414373433	7693	4.82018	0.775703	3.73903	2.6522	0.0261732	0.0185654	0.337412	1.85654e-07	1.85654e-07	1	0	0	1	0	0
AATCCTGC	527	2735	8	293.927	140978447	100	414373433	21880	5.18975	1.79296	9.30504	6.60033	0.0744403	0.0528026	0.41518	5.28026e-07	5.28026e-07	1	0	0	1	0	0
AATCG	131	655	5	293.927	140978447	100	414373433	3275	5	0.445689	2.22845	1.5807	0.0111422	0.0079035	0.25	7.9035e-08	7.9035e-08	1	0	0	1	0	0
AATCGAC	128	512	7	293.927	140978447	100	414373433	3584	4	0.435483	1.74193	1.2356	0.0121935	0.0086492	0.28	8.6492e-08	8.6492e-08	1	0	0	1	0	0
AATCGAG	35	167	7	293.927	140978447	100	414373433	1169	4.77143	0.119077	0.568169	0.403018	0.00397718	0.00282113	0.334	2.82113e-08	2.82113e-08	1	0	0	1	0	0
AATCGAGAG	295	1224	9	293.927	140978447	100	414373433	11016	4.14915	1.00365	4.1643	2.95386	0.0374787	0.0265847	0.373424	2.65847e-07	2.65847e-07	1	0	0	1	0	0
AATCGATAGC	219	901	10	293.927	140978447	100	414373433	9010	4.11416	0.745083	3.06539	2.17437	0.0306539	0.0217437	0.411416	2.17437e-07	2.17437e-07	1	0	0	1	0	0
AATCGATCAT	223	1036	10	293.927	140978447	100	414373433	10360	4.64574	0.758692	3.52469	2.50016	0.0352469	0.0250016	0.464574	2.50016e-07	2.50016e-07	1	0	0	1	0	0
AATCGCGT	221	1006	8	293.927	140978447	100	414373433	8048	4.55204	0.751888	3.42262	2.42776	0.027381	0.0194221	0.364163	1.94221e-07	1.94221e-07	1	0	0	1	0	0
AATCGGCTCAG	162	661	11	293.927	140978447	100	414373433	7271	4.08025	0.551158	2.24886	1.59518	0.0247375	0.017547	0.448827	1.7547e-07	1.7547e-07	1	0	0	1	0	0
AATCGTCGAGG	303	1851	11	293.927	140978447	100	414373433	20361	6.10891	1.03087	6.29749	4.46699	0.0692724	0.0491368	0.67198	4.91368e-07	4.91368e-07	1	0	0	1	1	0
AATCGTCTCC	235	1031	10	293.927	140978447	100	414373433	10310	4.38723	0.799519	3.50768	2.48809	0.0350768	0.0248809	0.438723	2.48809e-07	2.48809e-07	1	0	0	1	0	0
AATCT	179	1003	5	293.927	140978447	100	414373433	5015	5.60335	0.608995	3.41241	2.42052	0.0170621	0.0121026	0.280168	1.21026e-07	1.21026e-07	1	0	0	1	0	0
AATCTAG	149	596	7	293.927	140978447	100	414373433	4172	4	0.506929	2.02772	1.43832	0.014194	0.0100682	0.28	1.00682e-07	1.00682e-07	1	0	0	1	0	0
AATCTC	9	46	6	293.927	140978447	100	414373433	276	5.11111	0.0306199	0.156502	0.111011	0.000939009	0.000666066	0.306667	6.66066e-09	6.66066e-09	1	0	0	1	0	0
AATCTG	5	20	6	293.927	140978447	100	414373433	120	4	0.017011	0.0680442	0.0482656	0.000408265	0.000289594	0.24	2.89594e-09	2.89594e-09	1	0	0	1	0	0
AATG	1190	8260	4	293.927	140978447	100	414373433	33040	6.94118	4.04863	28.1022	19.9337	0.112409	0.0797348	0.277647	7.97348e-07	7.97348e-07	1	0	0	0	0	0
AATGAC	193	772	6	293.927	140978447	100	414373433	4632	4	0.656626	2.6265	1.86305	0.015759	0.0111783	0.24	1.11783e-07	1.11783e-07	1	0	0	1	0	0
AATGAG	196	933	6	293.927	140978447	100	414373433	5598	4.7602	0.666833	3.17426	2.25159	0.0190456	0.0135096	0.285612	1.35096e-07	1.35096e-07	1	0	0	1	0	0
AATGAGAGGG	208	903	10	293.927	140978447	100	414373433	9030	4.34135	0.707659	3.07219	2.17919	0.0307219	0.0217919	0.434135	2.17919e-07	2.17919e-07	1	0	0	1	0	0
AATGAT	196	784	6	293.927	140978447	100	414373433	4704	4	0.666833	2.66733	1.89201	0.016004	0.0113521	0.24	1.13521e-07	1.13521e-07	1	0	0	1	0	0
AATGATG	316	1518	7	293.927	140978447	100	414373433	10626	4.8038	1.0751	5.16455	3.66336	0.0361519	0.0256435	0.336266	2.56435e-07	2.56435e-07	1	0	0	1	0	0
AATGC	315	1575	5	293.927	140978447	100	414373433	7875	5	1.0717	5.35848	3.80092	0.0267924	0.0190046	0.25	1.90046e-07	1.90046e-07	1	0	0	1	0	0
AATGCC	1607	7609	6	293.927	140978447	100	414373433	45654	4.73491	5.46735	25.8874	18.3627	0.155324	0.110176	0.284095	1.10176e-06	1.10176e-06	1	0	0	1	0	0
AATGCT	250	1000	6	293.927	140978447	100	414373433	6000	4	0.850552	3.40221	2.41328	0.0204132	0.0144797	0.24	1.44797e-07	1.44797e-07	1	0	0	1	0	0
AATGCTG	33	132	7	293.927	140978447	100	414373433	924	4	0.112273	0.449091	0.318553	0.00314364	0.00222987	0.28	2.22987e-08	2.22987e-08	1	0	0	1	0	0
AATGG	603	4002	5	293.927	140978447	100	414373433	20010	6.63682	2.05153	13.6156	9.65796	0.0680782	0.0482898	0.331841	4.82898e-07	4.82898e-07	1	0	0	1	0	0
AATGGAT	151	604	7	293.927	140978447	100	414373433	4228	4	0.513733	2.05493	1.45762	0.0143845	0.0102034	0.28	1.02034e-07	1.02034e-07	1	0	0	1	0	0
AATGGC	490	2201	6	293.927	140978447	100	414373433	13206	4.49184	1.66708	7.48826	5.31163	0.0449296	0.0318698	0.26951	3.18698e-07	3.18698e-07	1	0	0	1	0	0
AATGGG	536	2499	6	293.927	140978447	100	414373433	14994	4.66231	1.82358	8.50212	6.03079	0.0510127	0.0361848	0.279739	3.61848e-07	3.61848e-07	1	0	0	1	0	0
AATGGTGGGGT	176	725	11	293.927	140978447	100	414373433	7975	4.11932	0.598789	2.4666	1.74963	0.0271326	0.0192459	0.453125	1.92459e-07	1.92459e-07	1	0	0	1	0	0
AATT	2121	13163	4	293.927	140978447	100	414373433	52652	6.20603	7.21608	44.7833	31.766	0.179133	0.127064	0.248241	1.27064e-06	1.27064e-06	1	0	0	0	0	0
AATTAC	136	604	6	293.927	140978447	100	414373433	3624	4.44118	0.4627	2.05493	1.45762	0.0123296	0.00874573	0.266471	8.74573e-08	8.74573e-08	1	0	0	1	0	0
AATTACC	115	577	7	293.927	140978447	100	414373433	4039	5.01739	0.391254	1.96307	1.39246	0.0137415	0.00974725	0.351217	9.74725e-08	9.74725e-08	1	0	0	1	0	0
AATTACCC	219	1021	8	293.927	140978447	100	414373433	8168	4.6621	0.745083	3.47365	2.46396	0.0277892	0.0197117	0.372968	1.97117e-07	1.97117e-07	1	0	0	1	0	0
AATTACT	207	838	7	293.927	140978447	100	414373433	5866	4.04831	0.704257	2.85105	2.02233	0.0199574	0.0141563	0.283382	1.41563e-07	1.41563e-07	1	0	0	1	0	0
AATTAG	2	10	6	293.927	140978447	100	414373433	60	5	0.00680442	0.0340221	0.0241328	0.000204132	0.000144797	0.3	1.44797e-09	1.44797e-09	1	0	0	1	0	0
AATTAGG	162	648	7	293.927	140978447	100	414373433	4536	4	0.551158	2.20463	1.56381	0.0154324	0.0109466	0.28	1.09466e-07	1.09466e-07	1	0	0	1	0	0
AATTAT	134	549	6	293.927	140978447	100	414373433	3294	4.09701	0.455896	1.86781	1.32489	0.0112069	0.00794935	0.245821	7.94935e-08	7.94935e-08	1	0	0	1	0	0
AATTATC	179	716	7	293.927	140978447	100	414373433	5012	4	0.608995	2.43598	1.72791	0.0170519	0.0120954	0.28	1.20954e-07	1.20954e-07	1	0	0	1	0	0
AATTATG	107	437	7	293.927	140978447	100	414373433	3059	4.08411	0.364036	1.48676	1.0546	0.0104074	0.00738223	0.285888	7.38223e-08	7.38223e-08	1	0	0	1	0	0
AATTC	709	4320	5	293.927	140978447	100	414373433	21600	6.09309	2.41217	14.6975	10.4254	0.0734877	0.0521269	0.304654	5.21269e-07	5.21269e-07	1	0	0	1	0	0
AATTCAGCGAG	78	338	11	293.927	140978447	100	414373433	3718	4.33333	0.265372	1.14995	0.815689	0.0126494	0.00897258	0.476667	8.97258e-08	8.97258e-08	1	0	0	1	0	0
AATTCC	267	1083	6	293.927	140978447	100	414373433	6498	4.05618	0.908389	3.68459	2.61358	0.0221075	0.0156815	0.243371	1.56815e-07	1.56815e-07	1	0	0	1	0	0
AATTCCC	41	164	7	293.927	140978447	100	414373433	1148	4	0.139491	0.557962	0.395778	0.00390573	0.00277045	0.28	2.77045e-08	2.77045e-08	1	0	0	1	0	0
AATTCCCACC	210	870	10	293.927	140978447	100	414373433	8700	4.14286	0.714464	2.95992	2.09956	0.0295992	0.0209956	0.414286	2.09956e-07	2.09956e-07	1	0	0	1	0	0
AATTCGAG	64	273	8	293.927	140978447	100	414373433	2184	4.26562	0.217741	0.928803	0.658826	0.00743042	0.00527061	0.34125	5.27061e-08	5.27061e-08	1	0	0	1	0	0
AATTCGATAGC	321	1470	11	293.927	140978447	100	414373433	16170	4.57944	1.09211	5.00125	3.54752	0.0550137	0.0390228	0.503738	3.90228e-07	3.90228e-07	1	0	0	1	1	0
AATTCTC	195	1180	7	293.927	140978447	100	414373433	8260	6.05128	0.66343	4.01461	2.84767	0.0281022	0.0199337	0.42359	1.99337e-07	1.99337e-07	1	0	0	1	0	0
AATTGC	133	532	6	293.927	140978447	100	414373433	3192	4	0.452494	1.80997	1.28387	0.0108598	0.0077032	0.24	7.7032e-08	7.7032e-08	1	0	0	1	0	0
AC	10984	192003	2	293.927	140978447	100	414373433	384006	17.4802	37.3698	653.234	463.357	1.30647	0.926715	0.349605	9.26715e-06	9.26715e-06	1	0	0	0	0	0
ACACAG	2	21	6	293.927	140978447	100	414373433	126	10.5	0.00680442	0.0714464	0.0506789	0.000428678	0.000304074	0.63	3.04074e-09	3.04074e-09	1	0	0	1	1	0
ACACAGACACATG	2	9	13	293.927	140978447	100	414373433	117	4.5	0.00680442	0.0306199	0.0217195	0.000398058	0.000282354	0.585	2.82354e-09	2.82354e-09	1	0	0	1	1	0
ACACAGATACC	1	4	11	293.927	140978447	100	414373433	44	4	0.00340221	0.0136088	0.00965313	0.000149697	0.000106184	0.44	1.06184e-09	1.06184e-09	1	0	0	1	0	0
ACACAT	4	58	6	293.927	140978447	100	414373433	348	14.5	0.0136088	0.197328	0.13997	0.00118397	0.000839822	0.87	8.39822e-09	8.39822e-09	1	0	0	1	1	0
ACACATATAT	204	916	10	293.927	140978447	100	414373433	9160	4.4902	0.69405	3.11642	2.21057	0.0311642	0.0221057	0.44902	2.21057e-07	2.21057e-07	1	0	0	1	0	0
ACACATCC	15	108	8	293.927	140978447	100	414373433	864	7.2	0.0510331	0.367438	0.260634	0.00293951	0.00208508	0.576	2.08508e-08	2.08508e-08	1	0	0	1	1	0
ACACATCG	1	4	8	293.927	140978447	100	414373433	32	4	0.00340221	0.0136088	0.00965313	0.000108871	7.7225e-05	0.32	7.7225e-10	7.7225e-10	1	0	0	1	0	0
ACACATGTGACTACATCC	1	4	18	293.927	140978447	100	414373433	72	4	0.00340221	0.0136088	0.00965313	0.000244959	0.000173756	0.72	1.73756e-09	1.73756e-09	1	0	0	1	1	0
ACACCC	192	902	6	293.927	140978447	100	414373433	5412	4.69792	0.653224	3.06879	2.17678	0.0184127	0.0130607	0.281875	1.30607e-07	1.30607e-07	1	0	0	1	0	0
ACACCCAT	1	4	8	293.927	140978447	100	414373433	32	4	0.00340221	0.0136088	0.00965313	0.000108871	7.7225e-05	0.32	7.7225e-10	7.7225e-10	1	0	0	1	0	0
ACACGAGT	217	944	8	293.927	140978447	100	414373433	7552	4.35023	0.738279	3.21168	2.27814	0.0256935	0.0182251	0.348018	1.82251e-07	1.82251e-07	1	0	0	1	0	0
ACACGC	126	504	6	293.927	140978447	100	414373433	3024	4	0.428678	1.71471	1.21629	0.0102883	0.00729777	0.24	7.29777e-08	7.29777e-08	1	0	0	1	0	0
ACACGGG	9	36	7	293.927	140978447	100	414373433	252	4	0.0306199	0.122479	0.0868782	0.000857356	0.000608147	0.28	6.08147e-09	6.08147e-09	1	0	0	1	0	0
ACACGGGG	283	1409	8	293.927	140978447	100	414373433	11272	4.9788	0.962825	4.79371	3.40031	0.0383497	0.0272025	0.398304	2.72025e-07	2.72025e-07	1	0	0	1	0	0
ACACT	8	55	5	293.927	140978447	100	414373433	275	6.875	0.0272177	0.187121	0.132731	0.000935607	0.000663653	0.34375	6.63653e-09	6.63653e-09	1	0	0	1	0	0
ACACTACCTACCCT	1	4	14	293.927	140978447	100	414373433	56	4	0.00340221	0.0136088	0.00965313	0.000190524	0.000135144	0.56	1.35144e-09	1.35144e-09	1	0	0	1	1	0
ACACTAT	2148	22786	7	293.927	140978447	100	414373433	159502	10.608	7.30794	77.5227	54.989	0.542659	0.384923	0.742561	3.84923e-06	3.84923e-06	1	0	0	1	1	0
ACACTC	19	83	6	293.927	140978447	100	414373433	498	4.36842	0.0646419	0.282383	0.200302	0.0016943	0.00120181	0.262105	1.20181e-08	1.20181e-08	1	0	0	1	0	0
ACACTGC	371	1652	7	293.927	140978447	100	414373433	11564	4.45283	1.26222	5.62045	3.98674	0.0393431	0.0279072	0.311698	2.79072e-07	2.79072e-07	1	0	0	1	0	0
ACACTGT	55	270	7	293.927	140978447	100	414373433	1890	4.90909	0.187121	0.918596	0.651586	0.00643017	0.0045611	0.343636	4.5611e-08	4.5611e-08	1	0	0	1	0	0
ACAG	232	1899	4	293.927	140978447	100	414373433	7596	8.18534	0.789312	6.46079	4.58282	0.0258432	0.0183313	0.327414	1.83313e-07	1.83313e-07	1	0	0	0	0	0
ACAGACGC	1	4	8	293.927	140978447	100	414373433	32	4	0.00340221	0.0136088	0.00965313	0.000108871	7.7225e-05	0.32	7.7225e-10	7.7225e-10	1	0	0	1	0	0
ACAGAG	673	7352	6	293.927	140978447	100	414373433	44112	10.9242	2.28969	25.013	17.7425	0.150078	0.106455	0.655453	1.06455e-06	1.06455e-06	1	0	0	1	1	0
ACAGAGAG	64	477	8	293.927	140978447	100	414373433	3816	7.45312	0.217741	1.62285	1.15114	0.0129828	0.00920908	0.59625	9.20908e-08	9.20908e-08	1	0	0	1	1	0
ACAGATGC	199	877	8	293.927	140978447	100	414373433	7016	4.40704	0.677039	2.98374	2.11645	0.0238699	0.0169316	0.352563	1.69316e-07	1.69316e-07	1	0	0	1	0	0
ACAGCACG	265	1158	8	293.927	140978447	100	414373433	9264	4.36981	0.901585	3.93976	2.79458	0.0315181	0.0223566	0.349585	2.23566e-07	2.23566e-07	1	0	0	1	0	0
ACAGCCAGTG	150	669	10	293.927	140978447	100	414373433	6690	4.46	0.510331	2.27608	1.61449	0.0227608	0.0161449	0.446	1.61449e-07	1.61449e-07	1	0	0	1	0	0
ACAGCT	1	5	6	293.927	140978447	100	414373433	30	5	0.00340221	0.017011	0.0120664	0.000102066	7.23985e-05	0.3	7.23985e-10	7.23985e-10	1	0	0	1	0	0
ACAGG	46	442	5	293.927	140978447	100	414373433	2210	9.6087	0.156502	1.50378	1.06667	0.00751888	0.00533335	0.480435	5.33335e-08	5.33335e-08	1	0	0	1	0	0
ACAGGC	295	1180	6	293.927	140978447	100	414373433	7080	4	1.00365	4.01461	2.84767	0.0240876	0.017086	0.24	1.7086e-07	1.7086e-07	1	0	0	1	0	0
ACAGGCT	202	808	7	293.927	140978447	100	414373433	5656	4	0.687246	2.74898	1.94993	0.0192429	0.0136495	0.28	1.36495e-07	1.36495e-07	1	0	0	1	0	0
ACAGGG	456	2011	6	293.927	140978447	100	414373433	12066	4.41009	1.55141	6.84184	4.85311	0.041051	0.0291187	0.264605	2.91187e-07	2.91187e-07	1	0	0	1	0	0
ACAGGTG	1	6	7	293.927	140978447	100	414373433	42	6	0.00340221	0.0204132	0.0144797	0.000142893	0.000101358	0.42	1.01358e-09	1.01358e-09	1	0	0	1	0	0
ACAGT	2258	34074	5	293.927	140978447	100	414373433	170370	15.0903	7.68218	115.927	82.2302	0.579634	0.411151	0.754517	4.11151e-06	4.11151e-06	1	0	0	1	1	0
ACAGTG	4	16	6	293.927	140978447	100	414373433	96	4	0.0136088	0.0544353	0.0386125	0.000326612	0.000231675	0.24	2.31675e-09	2.31675e-09	1	0	0	1	0	0
ACAT	9684	163460	4	293.927	140978447	100	414373433	653840	16.8794	32.947	556.125	394.475	2.2245	1.5779	0.675176	1.5779e-05	1.5779e-05	1	0	0	0	1	0
ACATAG	38	467	6	293.927	140978447	100	414373433	2802	12.2895	0.129284	1.58883	1.127	0.00953299	0.00676202	0.737368	6.76202e-08	6.76202e-08	1	0	0	1	1	0
ACATAT	52	232	6	293.927	140978447	100	414373433	1392	4.46154	0.176915	0.789312	0.559881	0.00473587	0.00335929	0.267692	3.35929e-08	3.35929e-08	1	0	0	1	0	0
ACATATAGCAT	1	4	11	293.927	140978447	100	414373433	44	4	0.00340221	0.0136088	0.00965313	0.000149697	0.000106184	0.44	1.06184e-09	1.06184e-09	1	0	0	1	0	0
ACATC	41	205	5	293.927	140978447	100	414373433	1025	5	0.139491	0.697453	0.494723	0.00348726	0.00247361	0.25	2.47361e-08	2.47361e-08	1	0	0	1	0	0
ACATCC	451	2526	6	293.927	140978447	100	414373433	15156	5.60089	1.5344	8.59398	6.09595	0.0515639	0.0365757	0.336053	3.65757e-07	3.65757e-07	1	0	0	1	0	0
ACATCCAT	247	1875	8	293.927	140978447	100	414373433	15000	7.59109	0.840345	6.37914	4.5249	0.0510331	0.0361992	0.607287	3.61992e-07	3.61992e-07	1	0	0	1	1	0
ACATCCGT	15	135	8	293.927	140978447	100	414373433	1080	9	0.0510331	0.459298	0.325793	0.00367438	0.00260634	0.72	2.60634e-08	2.60634e-08	1	0	0	1	1	0
ACATCG	181	724	6	293.927	140978447	100	414373433	4344	4	0.6158	2.4632	1.74722	0.0147792	0.0104833	0.24	1.04833e-07	1.04833e-07	1	0	0	1	0	0
ACATCGAT	1	10	8	293.927	140978447	100	414373433	80	10	0.00340221	0.0340221	0.0241328	0.000272177	0.000193063	0.8	1.93063e-09	1.93063e-09	1	0	0	1	1	0
ACATCTCTCC	1	5	10	293.927	140978447	100	414373433	50	5	0.00340221	0.017011	0.0120664	0.00017011	0.000120664	0.5	1.20664e-09	1.20664e-09	1	0	0	1	0	0
ACATG	257	1415	5	293.927	140978447	100	414373433	7075	5.50584	0.874367	4.81412	3.41479	0.0240706	0.017074	0.275292	1.7074e-07	1.7074e-07	1	0	0	1	0	0
ACATGCC	207	828	7	293.927	140978447	100	414373433	5796	4	0.704257	2.81703	1.9982	0.0197192	0.0139874	0.28	1.39874e-07	1.39874e-07	1	0	0	1	0	0
ACATGG	1	4	6	293.927	140978447	100	414373433	24	4	0.00340221	0.0136088	0.00965313	8.1653e-05	5.79188e-05	0.24	5.79188e-10	5.79188e-10	1	0	0	1	0	0
ACC	6082	54188	3	293.927	140978447	100	414373433	162564	8.90957	20.6922	184.359	130.771	0.553076	0.392313	0.267287	3.92313e-06	3.92313e-06	1	0	0	0	0	0
ACCACCC	9	37	7	293.927	140978447	100	414373433	259	4.11111	0.0306199	0.125882	0.0892914	0.000881172	0.00062504	0.287778	6.2504e-09	6.2504e-09	1	0	0	1	0	0
ACCACCG	51	267	7	293.927	140978447	100	414373433	1869	5.23529	0.173513	0.908389	0.644346	0.00635873	0.00451042	0.366471	4.51042e-08	4.51042e-08	1	0	0	1	0	0
ACCACCTC	84	357	8	293.927	140978447	100	414373433	2856	4.25	0.285785	1.21459	0.861542	0.00971671	0.00689233	0.34	6.89233e-08	6.89233e-08	1	0	0	1	0	0
ACCACG	1	4	6	293.927	140978447	100	414373433	24	4	0.00340221	0.0136088	0.00965313	8.1653e-05	5.79188e-05	0.24	5.79188e-10	5.79188e-10	1	0	0	1	0	0
ACCACT	29	116	6	293.927	140978447	100	414373433	696	4	0.098664	0.394656	0.279941	0.00236794	0.00167964	0.24	1.67964e-08	1.67964e-08	1	0	0	1	0	0
ACCAG	1	5	5	293.927	140978447	100	414373433	25	5	0.00340221	0.017011	0.0120664	8.50552e-05	6.03321e-05	0.25	6.03321e-10	6.03321e-10	1	0	0	1	0	0
ACCAGAGTC	585	2986	9	293.927	140978447	100	414373433	26874	5.10427	1.99029	10.159	7.20606	0.0914309	0.0648545	0.459385	6.48545e-07	6.48545e-07	1	0	0	1	0	0
ACCAT	244	1442	5	293.927	140978447	100	414373433	7210	5.90984	0.830139	4.90598	3.47995	0.0245299	0.0173998	0.295492	1.73998e-07	1.73998e-07	1	0	0	1	0	0
ACCATC	19436	166915	6	293.927	140978447	100	414373433	1001490	8.58793	66.1253	567.879	402.813	3.40728	2.41688	0.515276	2.41688e-05	2.41688e-05	1	1	0	1	1	0
ACCATCCTCC	114	502	10	293.927	140978447	100	414373433	5020	4.40351	0.387852	1.70791	1.21147	0.0170791	0.0121147	0.440351	1.21147e-07	1.21147e-07	1	0	0	1	0	0
ACCATGATCCTCATCACG	1	4	18	293.927	140978447	100	414373433	72	4	0.00340221	0.0136088	0.00965313	0.000244959	0.000173756	0.72	1.73756e-09	1.73756e-09	1	0	0	1	1	0
ACCC	1	6	4	293.927	140978447	100	414373433	24	6	0.00340221	0.0204132	0.0144797	8.1653e-05	5.79188e-05	0.24	5.79188e-10	5.79188e-10	1	0	0	0	0	0
ACCCACCT	5	20	8	293.927	140978447	100	414373433	160	4	0.017011	0.0680442	0.0482656	0.000544353	0.000386125	0.32	3.86125e-09	3.86125e-09	1	0	0	1	0	0
ACCCACG	2	8	7	293.927	140978447	100	414373433	56	4	0.00680442	0.0272177	0.0193063	0.000190524	0.000135144	0.28	1.35144e-09	1.35144e-09	1	0	0	1	0	0
ACCCC	20	101	5	293.927	140978447	100	414373433	505	5.05	0.0680442	0.343623	0.243741	0.00171811	0.00121871	0.2525	1.21871e-08	1.21871e-08	1	0	0	1	0	0
ACCCCATCCTC	160	737	11	293.927	140978447	100	414373433	8107	4.60625	0.544353	2.50743	1.77859	0.0275817	0.0195645	0.506688	1.95645e-07	1.95645e-07	1	0	0	1	1	0
ACCCCC	19	77	6	293.927	140978447	100	414373433	462	4.05263	0.0646419	0.26197	0.185823	0.00157182	0.00111494	0.243158	1.11494e-08	1.11494e-08	1	0	0	1	0	0
ACCCCG	1	6	6	293.927	140978447	100	414373433	36	6	0.00340221	0.0204132	0.0144797	0.000122479	8.68782e-05	0.36	8.68782e-10	8.68782e-10	1	0	0	1	0	0
ACCCCGCG	1	4	8	293.927	140978447	100	414373433	32	4	0.00340221	0.0136088	0.00965313	0.000108871	7.7225e-05	0.32	7.7225e-10	7.7225e-10	1	0	0	1	0	0
ACCCCTC	16	69	7	293.927	140978447	100	414373433	483	4.3125	0.0544353	0.234752	0.166516	0.00164327	0.00116562	0.301875	1.16562e-08	1.16562e-08	1	0	0	1	0	0
ACCCGTC	1	4	7	293.927	140978447	100	414373433	28	4	0.00340221	0.0136088	0.00965313	9.52618e-05	6.75719e-05	0.28	6.75719e-10	6.75719e-10	1	0	0	1	0	0
ACCCT	32	188	5	293.927	140978447	100	414373433	940	5.875	0.108871	0.639615	0.453697	0.00319808	0.00226849	0.29375	2.26849e-08	2.26849e-08	1	0	0	1	0	0
ACCCTACTCC	277	1163	10	293.927	140978447	100	414373433	11630	4.19856	0.942412	3.95677	2.80665	0.0395677	0.0280665	0.419856	2.80665e-07	2.80665e-07	1	0	0	1	0	0
ACCCTC	114	506	6	293.927	140978447	100	414373433	3036	4.4386	0.387852	1.72152	1.22112	0.0103291	0.00732672	0.266316	7.32672e-08	7.32672e-08	1	0	0	1	0	0
ACCCTCC	7	28	7	293.927	140978447	100	414373433	196	4	0.0238155	0.0952618	0.0675719	0.000666833	0.000473003	0.28	4.73003e-09	4.73003e-09	1	0	0	1	0	0
ACCCTCT	79	316	7	293.927	140978447	100	414373433	2212	4	0.268774	1.0751	0.762597	0.00752568	0.00533818	0.28	5.33818e-08	5.33818e-08	1	0	0	1	0	0
ACCCTCTC	198	860	8	293.927	140978447	100	414373433	6880	4.34343	0.673637	2.9259	2.07542	0.0234072	0.0166034	0.347475	1.66034e-07	1.66034e-07	1	0	0	1	0	0
ACCCTG	584	5872	6	293.927	140978447	100	414373433	35232	10.0548	1.98689	19.9778	14.1708	0.119867	0.0850248	0.603288	8.50248e-07	8.50248e-07	1	0	0	1	1	0
ACCG	4	26	4	293.927	140978447	100	414373433	104	6.5	0.0136088	0.0884574	0.0627453	0.00035383	0.000250981	0.26	2.50981e-09	2.50981e-09	1	0	0	0	0	0
ACCGAG	265	1276	6	293.927	140978447	100	414373433	7656	4.81509	0.901585	4.34122	3.07935	0.0260473	0.0184761	0.288906	1.84761e-07	1.84761e-07	1	0	0	1	0	0
ACCGAGC	125	914	7	293.927	140978447	100	414373433	6398	7.312	0.425276	3.10962	2.20574	0.0217673	0.0154402	0.51184	1.54402e-07	1.54402e-07	1	0	0	1	1	0
ACCGATC	215	860	7	293.927	140978447	100	414373433	6020	4	0.731475	2.9259	2.07542	0.0204813	0.014528	0.28	1.4528e-07	1.4528e-07	1	0	0	1	0	0
ACCGCC	259	1117	6	293.927	140978447	100	414373433	6702	4.31274	0.881172	3.80027	2.69564	0.0228016	0.0161738	0.258764	1.61738e-07	1.61738e-07	1	0	0	1	0	0
ACCGGAG	116	561	7	293.927	140978447	100	414373433	3927	4.83621	0.394656	1.90864	1.35385	0.0133605	0.00947696	0.338534	9.47696e-08	9.47696e-08	1	0	0	1	0	0
ACCT	397	3682	4	293.927	140978447	100	414373433	14728	9.27456	1.35068	12.5269	8.8857	0.0501077	0.0355428	0.370982	3.55428e-07	3.55428e-07	1	0	0	0	0	0
ACCTAT	250	1000	6	293.927	140978447	100	414373433	6000	4	0.850552	3.40221	2.41328	0.0204132	0.0144797	0.24	1.44797e-07	1.44797e-07	1	0	0	1	0	0
ACCTC	423	2476	5	293.927	140978447	100	414373433	12380	5.85343	1.43913	8.42387	5.97529	0.0421193	0.0298764	0.292671	2.98764e-07	2.98764e-07	1	0	0	1	0	0
ACCTCC	365	1460	6	293.927	140978447	100	414373433	8760	4	1.24181	4.96722	3.52339	0.0298033	0.0211404	0.24	2.11404e-07	2.11404e-07	1	0	0	1	0	0
ACCTCCC	112	448	7	293.927	140978447	100	414373433	3136	4	0.381047	1.52419	1.08115	0.0106693	0.00756805	0.28	7.56805e-08	7.56805e-08	1	0	0	1	0	0
ACCTCCTCT	238	1107	9	293.927	140978447	100	414373433	9963	4.65126	0.809725	3.76624	2.6715	0.0338962	0.0240435	0.418613	2.40435e-07	2.40435e-07	1	0	0	1	0	0
ACCTCT	97	436	6	293.927	140978447	100	414373433	2616	4.49485	0.330014	1.48336	1.05219	0.00890018	0.00631315	0.269691	6.31315e-08	6.31315e-08	1	0	0	1	0	0
ACCTG	1	20	5	293.927	140978447	100	414373433	100	20	0.00340221	0.0680442	0.0482656	0.000340221	0.000241328	1	2.41328e-09	2.41328e-09	1	0	0	1	1	0
ACG	1283	12437	3	293.927	140978447	100	414373433	37311	9.69369	4.36503	42.3133	30.014	0.12694	0.090042	0.290811	9.0042e-07	9.0042e-07	1	0	0	0	0	0
ACGAG	186	1712	5	293.927	140978447	100	414373433	8560	9.2043	0.632811	5.82458	4.13154	0.0291229	0.0206577	0.460215	2.06577e-07	2.06577e-07	1	0	0	1	0	0
ACGAGAGG	334	1357	8	293.927	140978447	100	414373433	10856	4.06287	1.13634	4.6168	3.27482	0.0369344	0.0261986	0.32503	2.61986e-07	2.61986e-07	1	0	0	1	0	0
ACGAGG	154	616	6	293.927	140978447	100	414373433	3696	4	0.52394	2.09576	1.48658	0.0125746	0.00891949	0.24	8.91949e-08	8.91949e-08	1	0	0	1	0	0
ACGATC	168	672	6	293.927	140978447	100	414373433	4032	4	0.571571	2.28628	1.62173	0.0137177	0.00973035	0.24	9.73035e-08	9.73035e-08	1	0	0	1	0	0
ACGATG	267	1336	6	293.927	140978447	100	414373433	8016	5.00375	0.908389	4.54535	3.22414	0.0272721	0.0193449	0.300225	1.93449e-07	1.93449e-07	1	0	0	1	0	0
ACGATGC	184	736	7	293.927	140978447	100	414373433	5152	4	0.626006	2.50402	1.77618	0.0175282	0.0124332	0.28	1.24332e-07	1.24332e-07	1	0	0	1	0	0
ACGATGGG	186	766	8	293.927	140978447	100	414373433	6128	4.11828	0.632811	2.60609	1.84857	0.0208487	0.0147886	0.329462	1.47886e-07	1.47886e-07	1	0	0	1	0	0
ACGC	202	2045	4	293.927	140978447	100	414373433	8180	10.1238	0.687246	6.95751	4.93516	0.0278301	0.0197406	0.40495	1.97406e-07	1.97406e-07	1	0	0	0	0	0
ACGCAG	1	4	6	293.927	140978447	100	414373433	24	4	0.00340221	0.0136088	0.00965313	8.1653e-05	5.79188e-05	0.24	5.79188e-10	5.79188e-10	1	0	0	1	0	0
ACGCAT	297	1761	6	293.927	140978447	100	414373433	10566	5.92929	1.01046	5.99129	4.24979	0.0359477	0.0254987	0.355758	2.54987e-07	2.54987e-07	1	0	0	1	0	0
ACGCCCC	7	32	7	293.927	140978447	100	414373433	224	4.57143	0.0238155	0.108871	0.077225	0.000762095	0.000540575	0.32	5.40575e-09	5.40575e-09	1	0	0	1	0	0
ACGCCG	342	1503	6	293.927	140978447	100	414373433	9018	4.39474	1.16356	5.11352	3.62716	0.0306811	0.021763	0.263684	2.1763e-07	2.1763e-07	1	0	0	1	0	0
ACGCGAT	142	568	7	293.927	140978447	100	414373433	3976	4	0.483113	1.93245	1.37074	0.0135272	0.00959521	0.28	9.59521e-08	9.59521e-08	1	0	0	1	0	0
ACGCTC	252	1008	6	293.927	140978447	100	414373433	6048	4	0.857356	3.42943	2.43259	0.0205766	0.0145955	0.24	1.45955e-07	1.45955e-07	1	0	0	1	0	0
ACGG	114	698	4	293.927	140978447	100	414373433	2792	6.12281	0.387852	2.37474	1.68447	0.00949896	0.00673788	0.244912	6.73788e-08	6.73788e-08	1	0	0	0	0	0
ACGGACGGACGGAGGG	1	5	16	293.927	140978447	100	414373433	80	5	0.00340221	0.017011	0.0120664	0.000272177	0.000193063	0.8	1.93063e-09	1.93063e-09	1	0	0	1	1	0
ACGGAT	1	9	6	293.927	140978447	100	414373433	54	9	0.00340221	0.0306199	0.0217195	0.000183719	0.000130317	0.54	1.30317e-09	1.30317e-09	1	0	0	1	1	0
ACGGCTC	159	638	7	293.927	140978447	100	414373433	4466	4.01258	0.540951	2.17061	1.53967	0.0151943	0.0107777	0.280881	1.07777e-07	1.07777e-07	1	0	0	1	0	0
ACGGGGGGG	1	4	9	293.927	140978447	100	414373433	36	4	0.00340221	0.0136088	0.00965313	0.000122479	8.68782e-05	0.36	8.68782e-10	8.68782e-10	1	0	0	1	0	0
ACGTATGG	2	11	8	293.927	140978447	100	414373433	88	5.5	0.00680442	0.0374243	0.0265461	0.000299394	0.000212369	0.44	2.12369e-09	2.12369e-09	1	0	0	1	0	0
ACGTC	1	8	5	293.927	140978447	100	414373433	40	8	0.00340221	0.0272177	0.0193063	0.000136088	9.65313e-05	0.4	9.65313e-10	9.65313e-10	1	0	0	1	0	0
ACGTCC	210	840	6	293.927	140978447	100	414373433	5040	4	0.714464	2.85785	2.02716	0.0171471	0.0121629	0.24	1.21629e-07	1.21629e-07	1	0	0	1	0	0
ACGTCTGC	207	851	8	293.927	140978447	100	414373433	6808	4.11111	0.704257	2.89528	2.0537	0.0231622	0.0164296	0.328889	1.64296e-07	1.64296e-07	1	0	0	1	0	0
ACT	12829	190806	3	293.927	140978447	100	414373433	572418	14.873	43.6469	649.162	460.469	1.94748	1.38141	0.446191	1.38141e-05	1.38141e-05	1	1	0	0	0	0
ACTAT	3	15	5	293.927	140978447	100	414373433	75	5	0.0102066	0.0510331	0.0361992	0.000255166	0.000180996	0.25	1.80996e-09	1.80996e-09	1	0	0	1	0	0
ACTATC	202	945	6	293.927	140978447	100	414373433	5670	4.67822	0.687246	3.21509	2.28055	0.0192905	0.0136833	0.280693	1.36833e-07	1.36833e-07	1	0	0	1	0	0
ACTC	500	3187	4	293.927	140978447	100	414373433	12748	6.374	1.7011	10.8428	7.69113	0.0433713	0.0307645	0.25496	3.07645e-07	3.07645e-07	1	0	0	0	0	0
ACTCAG	140	560	6	293.927	140978447	100	414373433	3360	4	0.476309	1.90524	1.35144	0.0114314	0.00810863	0.24	8.10863e-08	8.10863e-08	1	0	0	1	0	0
ACTCAGATATAGGACTGC	211	858	18	293.927	140978447	100	414373433	15444	4.06635	0.717866	2.91909	2.0706	0.0525437	0.0372707	0.731943	3.72707e-07	3.72707e-07	1	0	0	1	1	0
ACTCAGT	191	764	7	293.927	140978447	100	414373433	5348	4	0.649822	2.59929	1.84375	0.018195	0.0129062	0.28	1.29062e-07	1.29062e-07	1	0	0	1	0	0
ACTCAT	1	4	6	293.927	140978447	100	414373433	24	4	0.00340221	0.0136088	0.00965313	8.1653e-05	5.79188e-05	0.24	5.79188e-10	5.79188e-10	1	0	0	1	0	0
ACTCATGC	143	595	8	293.927	140978447	100	414373433	4760	4.16084	0.486516	2.02431	1.4359	0.0161945	0.0114872	0.332867	1.14872e-07	1.14872e-07	1	0	0	1	0	0
ACTCCCCTG	75	321	9	293.927	140978447	100	414373433	2889	4.28	0.255166	1.09211	0.774664	0.00982898	0.00697197	0.3852	6.97197e-08	6.97197e-08	1	0	0	1	0	0
ACTCCT	161	900	6	293.927	140978447	100	414373433	5400	5.59006	0.547755	3.06199	2.17195	0.0183719	0.0130317	0.335404	1.30317e-07	1.30317e-07	1	0	0	1	0	0
ACTCGC	127	508	6	293.927	140978447	100	414373433	3048	4	0.43208	1.72832	1.22595	0.0103699	0.00735568	0.24	7.35568e-08	7.35568e-08	1	0	0	1	0	0
ACTCGCT	319	1971	7	293.927	140978447	100	414373433	13797	6.17868	1.0853	6.70575	4.75658	0.0469403	0.0332961	0.432508	3.32961e-07	3.32961e-07	1	0	0	1	0	0
ACTCT	4	24	5	293.927	140978447	100	414373433	120	6	0.0136088	0.081653	0.0579188	0.000408265	0.000289594	0.3	2.89594e-09	2.89594e-09	1	0	0	1	0	0
ACTCTC	1376	15192	6	293.927	140978447	100	414373433	91152	11.0407	4.68144	51.6863	36.6626	0.310118	0.219975	0.662442	2.19975e-06	2.19975e-06	1	0	0	1	1	0
ACTCTG	27	108	6	293.927	140978447	100	414373433	648	4	0.0918596	0.367438	0.260634	0.00220463	0.00156381	0.24	1.56381e-08	1.56381e-08	1	0	0	1	0	0
ACTG	6	52	4	293.927	140978447	100	414373433	208	8.66667	0.0204132	0.176915	0.125491	0.000707659	0.000501963	0.346667	5.01963e-09	5.01963e-09	1	0	0	0	0	0
ACTGAG	1	10	6	293.927	140978447	100	414373433	60	10	0.00340221	0.0340221	0.0241328	0.000204132	0.000144797	0.6	1.44797e-09	1.44797e-09	1	0	0	1	1	0
ACTGAGG	191	764	7	293.927	140978447	100	414373433	5348	4	0.649822	2.59929	1.84375	0.018195	0.0129062	0.28	1.29062e-07	1.29062e-07	1	0	0	1	0	0
ACTGC	451	2658	5	293.927	140978447	100	414373433	13290	5.89357	1.5344	9.04307	6.4145	0.0452153	0.0320725	0.294678	3.20725e-07	3.20725e-07	1	0	0	1	0	0
ACTGCC	728	4284	6	293.927	140978447	100	414373433	25704	5.88462	2.47681	14.5751	10.3385	0.0874503	0.062031	0.353077	6.2031e-07	6.2031e-07	1	0	0	1	0	0
ACTGCCC	1	5	7	293.927	140978447	100	414373433	35	5	0.00340221	0.017011	0.0120664	0.000119077	8.44649e-05	0.35	8.44649e-10	8.44649e-10	1	0	0	1	0	0
ACTGG	1	6	5	293.927	140978447	100	414373433	30	6	0.00340221	0.0204132	0.0144797	0.000102066	7.23985e-05	0.3	7.23985e-10	7.23985e-10	1	0	0	1	0	0
ACTGGC	654	3382	6	293.927	140978447	100	414373433	20292	5.17125	2.22504	11.5063	8.16172	0.0690376	0.0489703	0.310275	4.89703e-07	4.89703e-07	1	0	0	1	0	0
AG	53103	838279	2	293.927	140978447	100	414373433	1676558	15.7859	180.667	2852	2023	5.704	4.04601	0.315718	4.04601e-05	4.04601e-05	1	1	1	0	0	0
AGAGAGG	53	279	7	293.927	140978447	100	414373433	1953	5.26415	0.180317	0.949216	0.673306	0.00664451	0.00471314	0.368491	4.71314e-08	4.71314e-08	1	0	0	1	0	0
AGAGAT	336	2633	6	293.927	140978447	100	414373433	15798	7.83631	1.14314	8.95801	6.35417	0.0537481	0.038125	0.470179	3.8125e-07	3.8125e-07	1	0	0	1	0	0
AGAGCC	251	1609	6	293.927	140978447	100	414373433	9654	6.41036	0.853954	5.47415	3.88297	0.0328449	0.0232978	0.384622	2.32978e-07	2.32978e-07	1	0	0	1	0	0
AGAGCG	838	6515	6	293.927	140978447	100	414373433	39090	7.77446	2.85105	22.1654	15.7225	0.132992	0.0943352	0.466468	9.43352e-07	9.43352e-07	1	0	0	1	0	0
AGAGCT	332	1950	6	293.927	140978447	100	414373433	11700	5.87349	1.12953	6.6343	4.7059	0.0398058	0.0282354	0.35241	2.82354e-07	2.82354e-07	1	0	0	1	0	0
AGAGG	466	2345	5	293.927	140978447	100	414373433	11725	5.03219	1.58543	7.97818	5.65915	0.0398909	0.0282957	0.251609	2.82957e-07	2.82957e-07	1	0	0	1	0	0
AGAGGATGC	233	942	9	293.927	140978447	100	414373433	8478	4.04292	0.792714	3.20488	2.27331	0.0288439	0.0204598	0.363863	2.04598e-07	2.04598e-07	1	0	0	1	0	0
AGAGGATGG	756	3124	9	293.927	140978447	100	414373433	28116	4.13228	2.57207	10.6285	7.53909	0.0956565	0.0678518	0.371905	6.78518e-07	6.78518e-07	1	0	0	1	0	0
AGAGGC	215	1042	6	293.927	140978447	100	414373433	6252	4.84651	0.731475	3.5451	2.51464	0.0212706	0.0150878	0.290791	1.50878e-07	1.50878e-07	1	0	0	1	0	0
AGAGGCG	34	136	7	293.927	140978447	100	414373433	952	4	0.115675	0.4627	0.328206	0.0032389	0.00229744	0.28	2.29744e-08	2.29744e-08	1	0	0	1	0	0
AGAGGG	23	92	6	293.927	140978447	100	414373433	552	4	0.0782508	0.313003	0.222022	0.00187802	0.00133213	0.24	1.33213e-08	1.33213e-08	1	0	0	1	0	0
AGAGGGAGG	1	5	9	293.927	140978447	100	414373433	45	5	0.00340221	0.017011	0.0120664	0.000153099	0.000108598	0.45	1.08598e-09	1.08598e-09	1	0	0	1	0	0
AGAGGGC	112	453	7	293.927	140978447	100	414373433	3171	4.04464	0.381047	1.5412	1.09322	0.0107884	0.00765252	0.283125	7.65252e-08	7.65252e-08	1	0	0	1	0	0
AGAGGGGC	8	34	8	293.927	140978447	100	414373433	272	4.25	0.0272177	0.115675	0.0820516	0.0009254	0.000656413	0.34	6.56413e-09	6.56413e-09	1	0	0	1	0	0
AGAT	241	1975	4	293.927	140978447	100	414373433	7900	8.19502	0.819932	6.71936	4.76623	0.0268774	0.0190649	0.327801	1.90649e-07	1.90649e-07	1	0	0	0	0	0
AGATAT	209	1107	6	293.927	140978447	100	414373433	6642	5.29665	0.711061	3.76624	2.6715	0.0225975	0.016029	0.317799	1.6029e-07	1.6029e-07	1	0	0	1	0	0
AGATCAT	1	14	7	293.927	140978447	100	414373433	98	14	0.00340221	0.0476309	0.0337859	0.000333416	0.000236502	0.98	2.36502e-09	2.36502e-09	1	0	0	1	1	0
AGATCG	371	1486	6	293.927	140978447	100	414373433	8916	4.00539	1.26222	5.05568	3.58614	0.0303341	0.0215168	0.240323	2.15168e-07	2.15168e-07	1	0	0	1	0	0
AGATG	2	10	5	293.927	140978447	100	414373433	50	5	0.00680442	0.0340221	0.0241328	0.00017011	0.000120664	0.25	1.20664e-09	1.20664e-09	1	0	0	1	0	0
AGATGC	217	905	6	293.927	140978447	100	414373433	5430	4.17051	0.738279	3.079	2.18402	0.018474	0.0131041	0.25023	1.31041e-07	1.31041e-07	1	0	0	1	0	0
AGATGG	82	328	6	293.927	140978447	100	414373433	1968	4	0.278981	1.11592	0.791557	0.00669554	0.00474934	0.24	4.74934e-08	4.74934e-08	1	0	0	1	0	0
AGC	8311	83031	3	293.927	140978447	100	414373433	249093	9.99049	28.2757	282.489	200.377	0.847466	0.601132	0.299715	6.01132e-06	6.01132e-06	1	0	0	0	0	0
AGCAGG	162	897	6	293.927	140978447	100	414373433	5382	5.53704	0.551158	3.05178	2.16471	0.0183107	0.0129883	0.332222	1.29883e-07	1.29883e-07	1	0	0	1	0	0
AGCAT	344	3490	5	293.927	140978447	100	414373433	17450	10.1453	1.17036	11.8737	8.42235	0.0593685	0.0421118	0.507267	4.21118e-07	4.21118e-07	1	0	0	1	1	0
AGCATC	913	4991	6	293.927	140978447	100	414373433	29946	5.46659	3.10622	16.9804	12.0447	0.101883	0.0722681	0.327996	7.22681e-07	7.22681e-07	1	0	0	1	0	0
AGCATCCCCTC	192	823	11	293.927	140978447	100	414373433	9053	4.28646	0.653224	2.80002	1.98613	0.0308002	0.0218474	0.47151	2.18474e-07	2.18474e-07	1	0	0	1	0	0
AGCATG	37	148	6	293.927	140978447	100	414373433	888	4	0.125882	0.503527	0.357166	0.00302116	0.00214299	0.24	2.14299e-08	2.14299e-08	1	0	0	1	0	0
AGCC	22	151	4	293.927	140978447	100	414373433	604	6.86364	0.0748486	0.513733	0.364406	0.00205493	0.00145762	0.274545	1.45762e-08	1.45762e-08	1	0	0	0	0	0
AGCCATCG	265	1161	8	293.927	140978447	100	414373433	9288	4.38113	0.901585	3.94996	2.80182	0.0315997	0.0224146	0.350491	2.24146e-07	2.24146e-07	1	0	0	1	0	0
AGCCCC	40	175	6	293.927	140978447	100	414373433	1050	4.375	0.136088	0.595386	0.422324	0.00357232	0.00253395	0.2625	2.53395e-08	2.53395e-08	1	0	0	1	0	0
AGCCGC	173	692	6	293.927	140978447	100	414373433	4152	4	0.588582	2.35433	1.66999	0.014126	0.0100199	0.24	1.00199e-07	1.00199e-07	1	0	0	1	0	0
AGCCGG	182	974	6	293.927	140978447	100	414373433	5844	5.35165	0.619202	3.31375	2.35054	0.0198825	0.0141032	0.321099	1.41032e-07	1.41032e-07	1	0	0	1	0	0
AGCCTG	1	4	6	293.927	140978447	100	414373433	24	4	0.00340221	0.0136088	0.00965313	8.1653e-05	5.79188e-05	0.24	5.79188e-10	5.79188e-10	1	0	0	1	0	0
AGCTCC	568	2453	6	293.927	140978447	100	414373433	14718	4.31866	1.93245	8.34562	5.91978	0.0500737	0.0355187	0.25912	3.55187e-07	3.55187e-07	1	0	0	1	0	0
AGG	2729	23139	3	293.927	140978447	100	414373433	69417	8.47893	9.28462	78.7237	55.8409	0.236171	0.167523	0.254368	1.67523e-06	1.67523e-06	1	0	0	0	0	0
AGGAGGC	204	963	7	293.927	140978447	100	414373433	6741	4.72059	0.69405	3.27633	2.32399	0.0229343	0.0162679	0.330441	1.62679e-07	1.62679e-07	1	0	0	1	0	0
AGGAGGG	13	54	7	293.927	140978447	100	414373433	378	4.15385	0.0442287	0.183719	0.130317	0.00128603	0.000912221	0.290769	9.12221e-09	9.12221e-09	1	0	0	1	0	0
AGGAT	139	925	5	293.927	140978447	100	414373433	4625	6.65468	0.472907	3.14704	2.23229	0.0157352	0.0111614	0.332734	1.11614e-07	1.11614e-07	1	0	0	1	0	0
AGGATCC	128	512	7	293.927	140978447	100	414373433	3584	4	0.435483	1.74193	1.2356	0.0121935	0.0086492	0.28	8.6492e-08	8.6492e-08	1	0	0	1	0	0
AGGATG	556	2224	6	293.927	140978447	100	414373433	13344	4	1.89163	7.56651	5.36714	0.0453991	0.0322028	0.24	3.22028e-07	3.22028e-07	1	0	0	1	0	0
AGGATGGG	266	1260	8	293.927	140978447	100	414373433	10080	4.73684	0.904987	4.28678	3.04074	0.0342943	0.0243259	0.378947	2.43259e-07	2.43259e-07	1	0	0	1	0	0
AGGCAT	1	5	6	293.927	140978447	100	414373433	30	5	0.00340221	0.017011	0.0120664	0.000102066	7.23985e-05	0.3	7.23985e-10	7.23985e-10	1	0	0	1	0	0
AGGCCC	1	4	6	293.927	140978447	100	414373433	24	4	0.00340221	0.0136088	0.00965313	8.1653e-05	5.79188e-05	0.24	5.79188e-10	5.79188e-10	1	0	0	1	0	0
AGGG	2	14	4	293.927	140978447	100	414373433	56	7	0.00680442	0.0476309	0.0337859	0.000190524	0.000135144	0.28	1.35144e-09	1.35144e-09	1	0	0	0	0	0
AGGGAT	1	4	6	293.927	140978447	100	414373433	24	4	0.00340221	0.0136088	0.00965313	8.1653e-05	5.79188e-05	0.24	5.79188e-10	5.79188e-10	1	0	0	1	0	0
AGGGATGATG	1	4	10	293.927	140978447	100	414373433	40	4	0.00340221	0.0136088	0.00965313	0.000136088	9.65313e-05	0.4	9.65313e-10	9.65313e-10	1	0	0	1	0	0
AGGGATGG	3	12	8	293.927	140978447	100	414373433	96	4	0.0102066	0.0408265	0.0289594	0.000326612	0.000231675	0.32	2.31675e-09	2.31675e-09	1	0	0	1	0	0
AGGGC	44	342	5	293.927	140978447	100	414373433	1710	7.77273	0.149697	1.16356	0.825342	0.00581778	0.00412671	0.388636	4.12671e-08	4.12671e-08	1	0	0	1	0	0
AGGGCG	1	4	6	293.927	140978447	100	414373433	24	4	0.00340221	0.0136088	0.00965313	8.1653e-05	5.79188e-05	0.24	5.79188e-10	5.79188e-10	1	0	0	1	0	0
AGGGCGCG	1	4	8	293.927	140978447	100	414373433	32	4	0.00340221	0.0136088	0.00965313	0.000108871	7.7225e-05	0.32	7.7225e-10	7.7225e-10	1	0	0	1	0	0
AGGGG	2	11	5	293.927	140978447	100	414373433	55	5.5	0.00680442	0.0374243	0.0265461	0.000187121	0.000132731	0.275	1.32731e-09	1.32731e-09	1	0	0	1	0	0
AGGGGC	39	194	6	293.927	140978447	100	414373433	1164	4.97436	0.132686	0.660028	0.468177	0.00396017	0.00280906	0.298462	2.80906e-08	2.80906e-08	1	0	0	1	0	0
AGGGGCCG	203	895	8	293.927	140978447	100	414373433	7160	4.40887	0.690648	3.04498	2.15989	0.0243598	0.0172791	0.352709	1.72791e-07	1.72791e-07	1	0	0	1	0	0
AGGGGCG	7	28	7	293.927	140978447	100	414373433	196	4	0.0238155	0.0952618	0.0675719	0.000666833	0.000473003	0.28	4.73003e-09	4.73003e-09	1	0	0	1	0	0
AGGGGG	22	89	6	293.927	140978447	100	414373433	534	4.04545	0.0748486	0.302796	0.214782	0.00181678	0.00128869	0.242727	1.28869e-08	1.28869e-08	1	0	0	1	0	0
AGGGGGG	4	16	7	293.927	140978447	100	414373433	112	4	0.0136088	0.0544353	0.0386125	0.000381047	0.000270288	0.28	2.70288e-09	2.70288e-09	1	0	0	1	0	0
AT	8530	117045	2	293.927	140978447	100	414373433	234090	13.7216	29.0208	398.211	282.463	0.796423	0.564925	0.274431	5.64925e-06	5.64925e-06	1	0	0	0	0	0
ATATC	1	6	5	293.927	140978447	100	414373433	30	6	0.00340221	0.0204132	0.0144797	0.000102066	7.23985e-05	0.3	7.23985e-10	7.23985e-10	1	0	0	1	0	0
ATATCC	283	1406	6	293.927	140978447	100	414373433	8436	4.9682	0.962825	4.7835	3.39307	0.028701	0.0203584	0.298092	2.03584e-07	2.03584e-07	1	0	0	1	0	0
ATATGC	1	4	6	293.927	140978447	100	414373433	24	4	0.00340221	0.0136088	0.00965313	8.1653e-05	5.79188e-05	0.24	5.79188e-10	5.79188e-10	1	0	0	1	0	0
ATC	31424	408754	3	293.927	140978447	100	414373433	1226262	13.0077	106.911	1390.67	986.439	4.172	2.95932	0.390231	2.95932e-05	2.95932e-05	1	1	0	0	0	0
ATCC	77	1573	4	293.927	140978447	100	414373433	6292	20.4286	0.26197	5.35167	3.79609	0.0214067	0.0151844	0.817143	1.51844e-07	1.51844e-07	1	0	0	0	1	0
ATCCATCG	253	1152	8	293.927	140978447	100	414373433	9216	4.55336	0.860759	3.91934	2.7801	0.0313547	0.0222408	0.364269	2.22408e-07	2.22408e-07	1	0	0	1	0	0
ATCCATGC	6	41	8	293.927	140978447	100	414373433	328	6.83333	0.0204132	0.139491	0.0989446	0.00111592	0.000791557	0.546667	7.91557e-09	7.91557e-09	1	0	0	1	1	0
ATCCCC	850	3528	6	293.927	140978447	100	414373433	21168	4.15059	2.89188	12.003	8.51406	0.0720179	0.0510844	0.249035	5.10844e-07	5.10844e-07	1	0	0	1	0	0
ATCCCCC	2	9	7	293.927	140978447	100	414373433	63	4.5	0.00680442	0.0306199	0.0217195	0.000214339	0.000152037	0.315	1.52037e-09	1.52037e-09	1	0	0	1	0	0
ATCCCG	88	352	6	293.927	140978447	100	414373433	2112	4	0.299394	1.19758	0.849475	0.00718546	0.00509685	0.24	5.09685e-08	5.09685e-08	1	0	0	1	0	0
ATCG	15	90	4	293.927	140978447	100	414373433	360	6	0.0510331	0.306199	0.217195	0.00122479	0.000868782	0.24	8.68782e-09	8.68782e-09	1	0	0	0	0	0
ATCGCC	329	1680	6	293.927	140978447	100	414373433	10080	5.10638	1.11933	5.71571	4.05431	0.0342943	0.0243259	0.306383	2.43259e-07	2.43259e-07	1	0	0	1	0	0
ATCGGC	1	4	6	293.927	140978447	100	414373433	24	4	0.00340221	0.0136088	0.00965313	8.1653e-05	5.79188e-05	0.24	5.79188e-10	5.79188e-10	1	0	0	1	0	0
ATGCCC	313	1252	6	293.927	140978447	100	414373433	7512	4	1.06489	4.25956	3.02143	0.0255574	0.0181286	0.24	1.81286e-07	1.81286e-07	1	0	0	1	0	0
ATGCGCC	76	372	7	293.927	140978447	100	414373433	2604	4.89474	0.258568	1.26562	0.897741	0.00885935	0.00628419	0.342632	6.28419e-08	6.28419e-08	1	0	0	1	0	0
CCCCCG	2	8	6	293.927	140978447	100	414373433	48	4	0.00680442	0.0272177	0.0193063	0.000163306	0.000115838	0.24	1.15838e-09	1.15838e-09	1	0	0	1	0	0
CCG	308	2466	3	293.927	140978447	100	414373433	7398	8.00649	1.04788	8.38984	5.95115	0.0251695	0.0178535	0.240195	1.78535e-07	1.78535e-07	1	0	0	0	0	0
CG	4	48	2	293.927	140978447	100	414373433	96	12	0.0136088	0.163306	0.115838	0.000326612	0.000231675	0.24	2.31675e-09	2.31675e-09	1	0	0	0	0	0
