# Supplementary material for: Profiles of telomeric repeats in Insecta reveal diverse forms of telomeric motifs in Hymenopterans
Source: Life Sci Alliance. 2022 Apr 1;5(7):e202101163. doi: 10.26508/lsa.202101163 (PMC8977481; doi:10.26508/lsa.202101163)
Supplement: Supplemental Data 5. — Tandem repeat statistics and TRIP TRM calls for arthropods species that are not listed in Supplemental Data 2 or Supplemental Data 3. [file LSA-2021-01163_Supplemental_Data_5.zip › DataS5/IBALE_output.csv.0.filtered.xlsx]

## Sheet: Sheet1
Unnamed: 0	reads	repeats	unit_len	avg_genome_cov	genome_size	eff_read_len	num_reads	repeats_total_len	repeats_per_read	reads_per_genome	repeats_per_genome	repeats_per_million_reads	repeats_len_per_genome	repeats_len_per_million_reads	percent_repeats_len_per_read	percent_repeats_len_per_genome	percent_repeat_unit_in_sequences	avg_genome_cov_filter	repeat_containing_reads_filter	repeats_len_per_million_reads_filter	unit_len_filter	percent_repeats_len_per_read_filter	qualified
AAAAAAC	7	55	7	8.576	225894424	151	12829610	385	7.85714	0.816231	6.41324	4.28696	0.0448927	0.0300087	0.364238	1.98733e-07	1.98733e-07	0	0	0	1	0	0
AAAAAAG	48	247	7	8.576	225894424	151	12829610	1729	5.14583	5.59701	28.8013	19.2523	0.201609	0.134766	0.238549	8.92493e-07	8.92493e-07	0	0	0	1	0	0
AAAAAAGAGAAAG	1	4	13	8.576	225894424	151	12829610	52	4	0.116604	0.466418	0.311779	0.00606343	0.00405312	0.344371	2.68419e-08	2.68419e-08	0	0	0	1	0	0
AAAAAAGAGAAGGAAAGAG	4	17	19	8.576	225894424	151	12829610	323	4.25	0.466418	1.98228	1.32506	0.0376632	0.0251761	0.534768	1.66729e-07	1.66729e-07	0	0	0	1	1	0
AAAAAAGG	17	71	8	8.576	225894424	151	12829610	568	4.17647	1.98228	8.27892	5.53407	0.0662313	0.0442726	0.22127	2.93196e-07	2.93196e-07	0	0	0	1	0	0
AAAAAAGGAAGG	5	20	12	8.576	225894424	151	12829610	240	4	0.583022	2.33209	1.55889	0.0279851	0.0187067	0.317881	1.23886e-07	1.23886e-07	0	0	0	1	0	0
AAAAAAGGTTTACAG	2	8	15	8.576	225894424	151	12829610	120	4	0.233209	0.932836	0.623558	0.0139925	0.00935336	0.397351	6.19428e-08	6.19428e-08	0	0	0	1	0	0
AAAAAAT	5	31	7	8.576	225894424	151	12829610	217	6.2	0.583022	3.61474	2.41629	0.0253032	0.016914	0.287417	1.12013e-07	1.12013e-07	0	0	0	1	0	0
AAAAAATAAAT	6	24	11	8.576	225894424	151	12829610	264	4	0.699627	2.79851	1.87067	0.0307836	0.0205774	0.291391	1.36274e-07	1.36274e-07	0	0	0	1	0	0
AAAAAATATTCTAAAT	2	11	16	8.576	225894424	151	12829610	176	5.5	0.233209	1.28265	0.857392	0.0205224	0.0137183	0.582781	9.08494e-08	9.08494e-08	0	0	0	1	1	0
AAAAAATC	6	24	8	8.576	225894424	151	12829610	192	4	0.699627	2.79851	1.87067	0.0223881	0.0149654	0.211921	9.91085e-08	9.91085e-08	0	0	0	1	0	0
AAAAAATGTACGTTATCAGTATT	2	8	23	8.576	225894424	151	12829610	184	4	0.233209	0.932836	0.623558	0.0214552	0.0143418	0.609272	9.4979e-08	9.4979e-08	0	0	0	1	1	0
AAAAAATTATAATCTT	1	4	16	8.576	225894424	151	12829610	64	4	0.116604	0.466418	0.311779	0.00746268	0.00498846	0.423841	3.30362e-08	3.30362e-08	0	0	0	1	0	0
AAAAAATTATCATCTT	1	4	16	8.576	225894424	151	12829610	64	4	0.116604	0.466418	0.311779	0.00746268	0.00498846	0.423841	3.30362e-08	3.30362e-08	0	0	0	1	0	0
AAAAAC	34	235	6	8.576	225894424	151	12829610	1410	6.91176	3.96455	27.402	18.317	0.164412	0.109902	0.27464	7.27828e-07	7.27828e-07	0	0	0	1	0	0
AAAAACAAGT	2	8	10	8.576	225894424	151	12829610	80	4	0.233209	0.932836	0.623558	0.00932836	0.00623558	0.264901	4.12952e-08	4.12952e-08	0	0	0	1	0	0
AAAAACACAAAC	18	127	12	8.576	225894424	151	12829610	1524	7.05556	2.09888	14.8088	9.89898	0.177705	0.118788	0.560706	7.86674e-07	7.86674e-07	0	0	0	1	1	0
AAAAACATTTTCTTTTG	2	8	17	8.576	225894424	151	12829610	136	4	0.233209	0.932836	0.623558	0.0158582	0.0106005	0.450331	7.02018e-08	7.02018e-08	0	0	0	1	0	0
AAAAACCTAAACCT	2	8	14	8.576	225894424	151	12829610	112	4	0.233209	0.932836	0.623558	0.0130597	0.00872981	0.370861	5.78133e-08	5.78133e-08	0	0	0	1	0	0
AAAAACG	1	4	7	8.576	225894424	151	12829610	28	4	0.116604	0.466418	0.311779	0.00326492	0.00218245	0.18543	1.44533e-08	1.44533e-08	0	0	0	1	0	0
AAAAACGG	4	20	8	8.576	225894424	151	12829610	160	5	0.466418	2.33209	1.55889	0.0186567	0.0124712	0.264901	8.25904e-08	8.25904e-08	0	0	0	1	0	0
AAAAACGTGTATTTTAG	4	24	17	8.576	225894424	151	12829610	408	6	0.466418	2.79851	1.87067	0.0475746	0.0318014	0.675497	2.10606e-07	2.10606e-07	0	0	0	1	1	0
AAAAACT	12	76	7	8.576	225894424	151	12829610	532	6.33333	1.39925	8.86194	5.9238	0.0620336	0.0414666	0.293598	2.74613e-07	2.74613e-07	0	0	0	1	0	0
AAAAACTAAT	16	76	10	8.576	225894424	151	12829610	760	4.75	1.86567	8.86194	5.9238	0.0886194	0.059238	0.31457	3.92304e-07	3.92304e-07	0	0	0	1	0	0
AAAAACTTGAATAGTTAAGTTTG	2	10	23	8.576	225894424	151	12829610	230	5	0.233209	1.16604	0.779447	0.026819	0.0179273	0.761589	1.18724e-07	1.18724e-07	0	0	0	1	1	0
AAAAAG	263	2075	6	8.576	225894424	151	12829610	12450	7.88973	30.667	241.954	161.735	1.45173	0.970411	0.313499	6.42657e-06	6.42657e-06	0	0	0	1	0	0
AAAAAGAACAATAAAGAGTAC	2	8	21	8.576	225894424	151	12829610	168	4	0.233209	0.932836	0.623558	0.0195895	0.0130947	0.556291	8.67199e-08	8.67199e-08	0	0	0	1	1	0
AAAAAGAAG	108	452	9	8.576	225894424	151	12829610	4068	4.18519	12.5933	52.7052	35.231	0.474347	0.317079	0.249448	2.09986e-06	2.09986e-06	0	0	0	1	0	0
AAAAAGAAGAG	4	16	11	8.576	225894424	151	12829610	176	4	0.466418	1.86567	1.24712	0.0205224	0.0137183	0.291391	9.08494e-08	9.08494e-08	0	0	0	1	0	0
AAAAAGAC	13	74	8	8.576	225894424	151	12829610	592	5.69231	1.51586	8.62873	5.76791	0.0690298	0.0461433	0.301579	3.05584e-07	3.05584e-07	0	0	0	1	0	0
AAAAAGACC	4	24	9	8.576	225894424	151	12829610	216	6	0.466418	2.79851	1.87067	0.0251866	0.0168361	0.357616	1.11497e-07	1.11497e-07	0	0	0	1	0	0
AAAAAGACTTTTTATT	1	4	16	8.576	225894424	151	12829610	64	4	0.116604	0.466418	0.311779	0.00746268	0.00498846	0.423841	3.30362e-08	3.30362e-08	0	0	0	1	0	0
AAAAAGAGAAAAGAG	4	16	15	8.576	225894424	151	12829610	240	4	0.466418	1.86567	1.24712	0.0279851	0.0187067	0.397351	1.23886e-07	1.23886e-07	0	0	0	1	0	0
AAAAAGAGAAAG	18	73	12	8.576	225894424	151	12829610	876	4.05556	2.09888	8.51212	5.68996	0.102145	0.0682796	0.322296	4.52182e-07	4.52182e-07	0	0	0	1	0	0
AAAAAGATTAAAAATAAAG	4	16	19	8.576	225894424	151	12829610	304	4	0.466418	1.86567	1.24712	0.0354478	0.0236952	0.503311	1.56922e-07	1.56922e-07	0	0	0	1	1	0
AAAAAGC	15	98	7	8.576	225894424	151	12829610	686	6.53333	1.74907	11.4272	7.63858	0.0799906	0.0534701	0.30287	3.54106e-07	3.54106e-07	0	0	0	1	0	0
AAAAAGG	5	20	7	8.576	225894424	151	12829610	140	4	0.583022	2.33209	1.55889	0.0163246	0.0109123	0.18543	7.22666e-08	7.22666e-08	0	0	0	1	0	0
AAAAAGGAAG	2	8	10	8.576	225894424	151	12829610	80	4	0.233209	0.932836	0.623558	0.00932836	0.00623558	0.264901	4.12952e-08	4.12952e-08	0	0	0	1	0	0
AAAAAGGC	3	12	8	8.576	225894424	151	12829610	96	4	0.349813	1.39925	0.935336	0.011194	0.00748269	0.211921	4.95542e-08	4.95542e-08	0	0	0	1	0	0
AAAAAGGT	9	36	8	8.576	225894424	151	12829610	288	4	1.04944	4.19776	2.80601	0.0335821	0.0224481	0.211921	1.48663e-07	1.48663e-07	0	0	0	1	0	0
AAAAAGGTAT	4	23	10	8.576	225894424	151	12829610	230	5.75	0.466418	2.6819	1.79273	0.026819	0.0179273	0.380795	1.18724e-07	1.18724e-07	0	0	0	1	0	0
AAAAAGT	36	230	7	8.576	225894424	151	12829610	1610	6.38889	4.19776	26.819	17.9273	0.187733	0.125491	0.296174	8.31066e-07	8.31066e-07	0	0	0	1	0	0
AAAAAGTAT	6	43	9	8.576	225894424	151	12829610	387	7.16667	0.699627	5.01399	3.35162	0.0451259	0.0301646	0.427152	1.99766e-07	1.99766e-07	0	0	0	1	0	0
AAAAAGTATTTTTAAAAGTATTT	2	10	23	8.576	225894424	151	12829610	230	5	0.233209	1.16604	0.779447	0.026819	0.0179273	0.761589	1.18724e-07	1.18724e-07	0	0	0	1	1	0
AAAAAGTT	6	42	8	8.576	225894424	151	12829610	336	7	0.699627	4.89739	3.27368	0.0391791	0.0261894	0.370861	1.7344e-07	1.7344e-07	0	0	0	1	0	0
AAAAAT	78	359	6	8.576	225894424	151	12829610	2154	4.60256	9.09515	41.861	27.9821	0.251166	0.167893	0.182883	1.11187e-06	1.11187e-06	0	0	0	1	0	0
AAAAATAAATTTTAATTTTAATTT	2	10	24	8.576	225894424	151	12829610	240	5	0.233209	1.16604	0.779447	0.0279851	0.0187067	0.794702	1.23886e-07	1.23886e-07	0	0	0	1	1	0
AAAAATAACACT	2	8	12	8.576	225894424	151	12829610	96	4	0.233209	0.932836	0.623558	0.011194	0.00748269	0.317881	4.95542e-08	4.95542e-08	0	0	0	1	0	0
AAAAATAACATTTATTTGTAC	1	4	21	8.576	225894424	151	12829610	84	4	0.116604	0.466418	0.311779	0.00979477	0.00654735	0.556291	4.336e-08	4.336e-08	0	0	0	1	1	0
AAAAATACTGTATGTCAT	1	4	18	8.576	225894424	151	12829610	72	4	0.116604	0.466418	0.311779	0.00839552	0.00561202	0.476821	3.71657e-08	3.71657e-08	0	0	0	1	0	0
AAAAATAGTT	3	13	10	8.576	225894424	151	12829610	130	4.33333	0.349813	1.51586	1.01328	0.0151586	0.0101328	0.286976	6.71047e-08	6.71047e-08	0	0	0	1	0	0
AAAAATAGTTAAAATTAGTTTC	2	8	22	8.576	225894424	151	12829610	176	4	0.233209	0.932836	0.623558	0.0205224	0.0137183	0.582781	9.08494e-08	9.08494e-08	0	0	0	1	1	0
AAAAATATAAAATAT	2	11	15	8.576	225894424	151	12829610	165	5.5	0.233209	1.28265	0.857392	0.0192397	0.0128609	0.546358	8.51714e-08	8.51714e-08	0	0	0	1	1	0
AAAAATATGAATTG	2	8	14	8.576	225894424	151	12829610	112	4	0.233209	0.932836	0.623558	0.0130597	0.00872981	0.370861	5.78133e-08	5.78133e-08	0	0	0	1	0	0
AAAAATC	4	16	7	8.576	225894424	151	12829610	112	4	0.466418	1.86567	1.24712	0.0130597	0.00872981	0.18543	5.78133e-08	5.78133e-08	0	0	0	1	0	0
AAAAATCAG	6	26	9	8.576	225894424	151	12829610	234	4.33333	0.699627	3.03172	2.02656	0.0272854	0.0182391	0.258278	1.20788e-07	1.20788e-07	0	0	0	1	0	0
AAAAATCAT	6	28	9	8.576	225894424	151	12829610	252	4.66667	0.699627	3.26492	2.18245	0.0293843	0.0196421	0.278146	1.3008e-07	1.3008e-07	0	0	0	1	0	0
AAAAATG	6	38	7	8.576	225894424	151	12829610	266	6.33333	0.699627	4.43097	2.9619	0.0310168	0.0207333	0.293598	1.37307e-07	1.37307e-07	0	0	0	1	0	0
AAAAATGAAATG	2	8	12	8.576	225894424	151	12829610	96	4	0.233209	0.932836	0.623558	0.011194	0.00748269	0.317881	4.95542e-08	4.95542e-08	0	0	0	1	0	0
AAAAATGAATACAAAATGTT	2	8	20	8.576	225894424	151	12829610	160	4	0.233209	0.932836	0.623558	0.0186567	0.0124712	0.529801	8.25904e-08	8.25904e-08	0	0	0	1	1	0
AAAAATGGCGG	2	18	11	8.576	225894424	151	12829610	198	9	0.233209	2.09888	1.403	0.0230877	0.015433	0.655629	1.02206e-07	1.02206e-07	0	0	0	1	1	0
AAAAATGTG	7	28	9	8.576	225894424	151	12829610	252	4	0.816231	3.26492	2.18245	0.0293843	0.0196421	0.238411	1.3008e-07	1.3008e-07	0	0	0	1	0	0
AAAAATT	12	61	7	8.576	225894424	151	12829610	427	5.08333	1.39925	7.11287	4.75463	0.0497901	0.0332824	0.235651	2.20413e-07	2.20413e-07	0	0	0	1	0	0
AAAAATTAAAATATAATAC	4	16	19	8.576	225894424	151	12829610	304	4	0.466418	1.86567	1.24712	0.0354478	0.0236952	0.503311	1.56922e-07	1.56922e-07	0	0	0	1	1	0
AAAAATTAATACAAAT	9	52	16	8.576	225894424	151	12829610	832	5.77778	1.04944	6.06343	4.05312	0.0970149	0.06485	0.612215	4.2947e-07	4.2947e-07	0	0	0	1	1	0
AAAAATTATTTTATTAC	2	10	17	8.576	225894424	151	12829610	170	5	0.233209	1.16604	0.779447	0.0198228	0.0132506	0.562914	8.77523e-08	8.77523e-08	0	0	0	1	1	0
AAAAATTGGAAGCAATT	1	4	17	8.576	225894424	151	12829610	68	4	0.116604	0.466418	0.311779	0.0079291	0.00530024	0.450331	3.51009e-08	3.51009e-08	0	0	0	1	0	0
AAAAATTGTATATTTATAAATT	1	4	22	8.576	225894424	151	12829610	88	4	0.116604	0.466418	0.311779	0.0102612	0.00685913	0.582781	4.54247e-08	4.54247e-08	0	0	0	1	1	0
AAAAATTTGTAT	3	17	12	8.576	225894424	151	12829610	204	5.66667	0.349813	1.98228	1.32506	0.0237873	0.0159007	0.450331	1.05303e-07	1.05303e-07	0	0	0	1	0	0
AAAAC	534	9599	5	8.576	225894424	151	12829610	47995	17.9757	62.2668	1119.29	748.191	5.59643	3.74096	0.59522	2.47745e-05	2.47745e-05	0	0	0	1	1	0
AAAACAAAACTGATTC	4	16	16	8.576	225894424	151	12829610	256	4	0.466418	1.86567	1.24712	0.0298507	0.0199538	0.423841	1.32145e-07	1.32145e-07	0	0	0	1	0	0
AAAACAAG	18	76	8	8.576	225894424	151	12829610	608	4.22222	2.09888	8.86194	5.9238	0.0708955	0.0473904	0.223694	3.13844e-07	3.13844e-07	0	0	0	1	0	0
AAAACACT	8	42	8	8.576	225894424	151	12829610	336	5.25	0.932836	4.89739	3.27368	0.0391791	0.0261894	0.278146	1.7344e-07	1.7344e-07	0	0	0	1	0	0
AAAACACTTG	2	8	10	8.576	225894424	151	12829610	80	4	0.233209	0.932836	0.623558	0.00932836	0.00623558	0.264901	4.12952e-08	4.12952e-08	0	0	0	1	0	0
AAAACAGACAAAATATAT	19	87	18	8.576	225894424	151	12829610	1566	4.57895	2.21548	10.1446	6.78119	0.182603	0.122061	0.545835	8.08354e-07	8.08354e-07	0	0	0	1	1	0
AAAACAT	2	8	7	8.576	225894424	151	12829610	56	4	0.233209	0.932836	0.623558	0.00652985	0.0043649	0.18543	2.89066e-08	2.89066e-08	0	0	0	1	0	0
AAAACC	2	39	6	8.576	225894424	151	12829610	234	19.5	0.233209	4.54757	3.03984	0.0272854	0.0182391	0.774834	1.20788e-07	1.20788e-07	0	0	0	1	1	0
AAAACCAATAAATAATTTCGC	2	9	21	8.576	225894424	151	12829610	189	4.5	0.233209	1.04944	0.701502	0.0220382	0.0147315	0.625828	9.75599e-08	9.75599e-08	0	0	0	1	1	0
AAAACCATTAAAACTATTATT	2	8	21	8.576	225894424	151	12829610	168	4	0.233209	0.932836	0.623558	0.0195895	0.0130947	0.556291	8.67199e-08	8.67199e-08	0	0	0	1	1	0
AAAACCTTTG	3	24	10	8.576	225894424	151	12829610	240	8	0.349813	2.79851	1.87067	0.0279851	0.0187067	0.529801	1.23886e-07	1.23886e-07	0	0	0	1	1	0
AAAACG	3	15	6	8.576	225894424	151	12829610	90	5	0.349813	1.74907	1.16917	0.0104944	0.00701502	0.198675	4.64571e-08	4.64571e-08	0	0	0	1	0	0
AAAACGAGAG	2	8	10	8.576	225894424	151	12829610	80	4	0.233209	0.932836	0.623558	0.00932836	0.00623558	0.264901	4.12952e-08	4.12952e-08	0	0	0	1	0	0
AAAACGG	1	5	7	8.576	225894424	151	12829610	35	5	0.116604	0.583022	0.389723	0.00408116	0.00272806	0.231788	1.80667e-08	1.80667e-08	0	0	0	1	0	0
AAAACT	96	526	6	8.576	225894424	151	12829610	3156	5.47917	11.194	61.3339	40.9989	0.368004	0.245993	0.217715	1.6291e-06	1.6291e-06	0	0	0	1	0	0
AAAACTAAACT	73	310	11	8.576	225894424	151	12829610	3410	4.24658	8.51212	36.1474	24.1629	0.397621	0.265791	0.309353	1.76021e-06	1.76021e-06	0	0	0	1	0	0
AAAACTAATGAACGTTTAACTTC	7	32	23	8.576	225894424	151	12829610	736	4.57143	0.816231	3.73134	2.49423	0.0858209	0.0573673	0.69631	3.79916e-07	3.79916e-07	0	0	0	1	1	0
AAAACTCAATT	4	16	11	8.576	225894424	151	12829610	176	4	0.466418	1.86567	1.24712	0.0205224	0.0137183	0.291391	9.08494e-08	9.08494e-08	0	0	0	1	0	0
AAAACTT	4	16	7	8.576	225894424	151	12829610	112	4	0.466418	1.86567	1.24712	0.0130597	0.00872981	0.18543	5.78133e-08	5.78133e-08	0	0	0	1	0	0
AAAACTTTGTTATAATAAT	2	8	19	8.576	225894424	151	12829610	152	4	0.233209	0.932836	0.623558	0.0177239	0.0118476	0.503311	7.84609e-08	7.84609e-08	0	0	0	1	1	0
AAAACTTTTG	1	4	10	8.576	225894424	151	12829610	40	4	0.116604	0.466418	0.311779	0.00466418	0.00311779	0.264901	2.06476e-08	2.06476e-08	0	0	0	1	0	0
AAAAG	226	1682	5	8.576	225894424	151	12829610	8410	7.44248	26.3526	196.129	131.103	0.980643	0.655515	0.24644	4.34116e-06	4.34116e-06	0	0	0	1	0	0
AAAAGAAATAATTTCTTCTG	2	8	20	8.576	225894424	151	12829610	160	4	0.233209	0.932836	0.623558	0.0186567	0.0124712	0.529801	8.25904e-08	8.25904e-08	0	0	0	1	1	0
AAAAGAAATG	4	16	10	8.576	225894424	151	12829610	160	4	0.466418	1.86567	1.24712	0.0186567	0.0124712	0.264901	8.25904e-08	8.25904e-08	0	0	0	1	0	0
AAAAGAAG	29	197	8	8.576	225894424	151	12829610	1576	6.7931	3.38153	22.9711	15.3551	0.183769	0.122841	0.3599	8.13515e-07	8.13515e-07	0	0	0	1	0	0
AAAAGAAGAAG	2	12	11	8.576	225894424	151	12829610	132	6	0.233209	1.39925	0.935336	0.0153918	0.0102887	0.437086	6.81371e-08	6.81371e-08	0	0	0	1	0	0
AAAAGAAGG	16	66	9	8.576	225894424	151	12829610	594	4.125	1.86567	7.69589	5.14435	0.069263	0.0462991	0.245861	3.06617e-07	3.06617e-07	0	0	0	1	0	0
AAAAGAAGT	4	22	9	8.576	225894424	151	12829610	198	5.5	0.466418	2.5653	1.71478	0.0230877	0.015433	0.327815	1.02206e-07	1.02206e-07	0	0	0	1	0	0
AAAAGAAT	17	75	8	8.576	225894424	151	12829610	600	4.41176	1.98228	8.74533	5.84585	0.0699627	0.0467668	0.233736	3.09714e-07	3.09714e-07	0	0	0	1	0	0
AAAAGACAGAAAGGGGAG	1	4	18	8.576	225894424	151	12829610	72	4	0.116604	0.466418	0.311779	0.00839552	0.00561202	0.476821	3.71657e-08	3.71657e-08	0	0	0	1	0	0
AAAAGACT	6	32	8	8.576	225894424	151	12829610	256	5.33333	0.699627	3.73134	2.49423	0.0298507	0.0199538	0.282561	1.32145e-07	1.32145e-07	0	0	0	1	0	0
AAAAGAG	47	252	7	8.576	225894424	151	12829610	1764	5.3617	5.48041	29.3843	19.6421	0.20569	0.137494	0.248556	9.10559e-07	9.10559e-07	0	0	0	1	0	0
AAAAGAGAAGG	4	20	11	8.576	225894424	151	12829610	220	5	0.466418	2.33209	1.55889	0.025653	0.0171478	0.364238	1.13562e-07	1.13562e-07	0	0	0	1	0	0
AAAAGAGG	23	158	8	8.576	225894424	151	12829610	1264	6.86957	2.6819	18.4235	12.3153	0.147388	0.0985221	0.36395	6.52464e-07	6.52464e-07	0	0	0	1	0	0
AAAAGAGGAAG	4	18	11	8.576	225894424	151	12829610	198	4.5	0.466418	2.09888	1.403	0.0230877	0.015433	0.327815	1.02206e-07	1.02206e-07	0	0	0	1	0	0
AAAAGAGTATC	3	12	11	8.576	225894424	151	12829610	132	4	0.349813	1.39925	0.935336	0.0153918	0.0102887	0.291391	6.81371e-08	6.81371e-08	0	0	0	1	0	0
AAAAGAGTGTAAGAGAG	37	157	17	8.576	225894424	151	12829610	2669	4.24324	4.31436	18.3069	12.2373	0.311217	0.208034	0.477716	1.37771e-06	1.37771e-06	0	0	0	1	0	0
AAAAGAT	18	133	7	8.576	225894424	151	12829610	931	7.38889	2.09888	15.5084	10.3666	0.108559	0.0725665	0.342531	4.80573e-07	4.80573e-07	0	0	0	1	0	0
AAAAGATCGGAAG	2	8	13	8.576	225894424	151	12829610	104	4	0.233209	0.932836	0.623558	0.0121269	0.00810625	0.344371	5.36838e-08	5.36838e-08	0	0	0	1	0	0
AAAAGATTCTGGAAACAT	12	52	18	8.576	225894424	151	12829610	936	4.33333	1.39925	6.06343	4.05312	0.109142	0.0729562	0.516556	4.83154e-07	4.83154e-07	0	0	0	1	1	0
AAAAGATTTTAAAAT	2	10	15	8.576	225894424	151	12829610	150	5	0.233209	1.16604	0.779447	0.0174907	0.0116917	0.496689	7.74285e-08	7.74285e-08	0	0	0	1	0	0
AAAAGC	4	20	6	8.576	225894424	151	12829610	120	5	0.466418	2.33209	1.55889	0.0139925	0.00935336	0.198675	6.19428e-08	6.19428e-08	0	0	0	1	0	0
AAAAGCAAC	10	50	9	8.576	225894424	151	12829610	450	5	1.16604	5.83022	3.89723	0.052472	0.0350751	0.298013	2.32286e-07	2.32286e-07	0	0	0	1	0	0
AAAAGCAGAAGCTGC	6	26	15	8.576	225894424	151	12829610	390	4.33333	0.699627	3.03172	2.02656	0.0454757	0.0303984	0.430464	2.01314e-07	2.01314e-07	0	0	0	1	0	0
AAAAGCC	2	8	7	8.576	225894424	151	12829610	56	4	0.233209	0.932836	0.623558	0.00652985	0.0043649	0.18543	2.89066e-08	2.89066e-08	0	0	0	1	0	0
AAAAGG	197	1490	6	8.576	225894424	151	12829610	8940	7.56345	22.9711	173.741	116.138	1.04244	0.696826	0.300535	4.61474e-06	4.61474e-06	0	0	0	1	0	0
AAAAGGAAAGTAAAGTAAAGT	7	29	21	8.576	225894424	151	12829610	609	4.14286	0.816231	3.38153	2.2604	0.0710121	0.0474683	0.576159	3.1436e-07	3.1436e-07	0	0	0	1	1	0
AAAAGGCG	1	4	8	8.576	225894424	151	12829610	32	4	0.116604	0.466418	0.311779	0.00373134	0.00249423	0.211921	1.65181e-08	1.65181e-08	0	0	0	1	0	0
AAAAGGG	20	100	7	8.576	225894424	151	12829610	700	5	2.33209	11.6604	7.79447	0.0816231	0.0545613	0.231788	3.61333e-07	3.61333e-07	0	0	0	1	0	0
AAAAGT	9	60	6	8.576	225894424	151	12829610	360	6.66667	1.04944	6.99627	4.67668	0.0419776	0.0280601	0.264901	1.85828e-07	1.85828e-07	0	0	0	1	0	0
AAAAGTAAAAT	1	5	11	8.576	225894424	151	12829610	55	5	0.116604	0.583022	0.389723	0.00641324	0.00428696	0.364238	2.83905e-08	2.83905e-08	0	0	0	1	0	0
AAAAGTAAAATAGAAAT	6	28	17	8.576	225894424	151	12829610	476	4.66667	0.699627	3.26492	2.18245	0.0555037	0.0371017	0.525386	2.45706e-07	2.45706e-07	0	0	0	1	1	0
AAAAGTAAG	18	88	9	8.576	225894424	151	12829610	792	4.88889	2.09888	10.2612	6.85913	0.0923507	0.0617322	0.291391	4.08822e-07	4.08822e-07	0	0	0	1	0	0
AAAAGTACAAATTGTAC	3	12	17	8.576	225894424	151	12829610	204	4	0.349813	1.39925	0.935336	0.0237873	0.0159007	0.450331	1.05303e-07	1.05303e-07	0	0	0	1	0	0
AAAAGTACAAGTACAAGT	4	16	18	8.576	225894424	151	12829610	288	4	0.466418	1.86567	1.24712	0.0335821	0.0224481	0.476821	1.48663e-07	1.48663e-07	0	0	0	1	0	0
AAAAGTAGAG	4	18	10	8.576	225894424	151	12829610	180	4.5	0.466418	2.09888	1.403	0.0209888	0.01403	0.298013	9.29142e-08	9.29142e-08	0	0	0	1	0	0
AAAAGTAGTT	4	16	10	8.576	225894424	151	12829610	160	4	0.466418	1.86567	1.24712	0.0186567	0.0124712	0.264901	8.25904e-08	8.25904e-08	0	0	0	1	0	0
AAAAGTGAACGAGACTTTCAT	2	11	21	8.576	225894424	151	12829610	231	5.5	0.233209	1.28265	0.857392	0.0269356	0.0180052	0.764901	1.1924e-07	1.1924e-07	0	0	0	1	1	0
AAAAGTGGG	4	21	9	8.576	225894424	151	12829610	189	5.25	0.466418	2.44869	1.63684	0.0220382	0.0147315	0.312914	9.75599e-08	9.75599e-08	0	0	0	1	0	0
AAAAGTGGGGACCATG	2	11	16	8.576	225894424	151	12829610	176	5.5	0.233209	1.28265	0.857392	0.0205224	0.0137183	0.582781	9.08494e-08	9.08494e-08	0	0	0	1	1	0
AAAAGTT	2	8	7	8.576	225894424	151	12829610	56	4	0.233209	0.932836	0.623558	0.00652985	0.0043649	0.18543	2.89066e-08	2.89066e-08	0	0	0	1	0	0
AAAAGTTATTTCCAAAGG	2	12	18	8.576	225894424	151	12829610	216	6	0.233209	1.39925	0.935336	0.0251866	0.0168361	0.715232	1.11497e-07	1.11497e-07	0	0	0	1	1	0
AAAAT	178	2122	5	8.576	225894424	151	12829610	10610	11.9213	20.7556	247.435	165.399	1.23717	0.826993	0.394747	5.47678e-06	5.47678e-06	0	0	0	1	0	0
AAAATAAAATTTTATTCAAT	2	8	20	8.576	225894424	151	12829610	160	4	0.233209	0.932836	0.623558	0.0186567	0.0124712	0.529801	8.25904e-08	8.25904e-08	0	0	0	1	1	0
AAAATAAACT	4	17	10	8.576	225894424	151	12829610	170	4.25	0.466418	1.98228	1.32506	0.0198228	0.0132506	0.281457	8.77523e-08	8.77523e-08	0	0	0	1	0	0
AAAATAAAT	102	1251	9	8.576	225894424	151	12829610	11259	12.2647	11.8937	145.872	97.5088	1.31285	0.877579	0.731009	5.81178e-06	5.81178e-06	0	0	0	1	1	0
AAAATAAATAAAATGCTTAT	2	8	20	8.576	225894424	151	12829610	160	4	0.233209	0.932836	0.623558	0.0186567	0.0124712	0.529801	8.25904e-08	8.25904e-08	0	0	0	1	1	0
AAAATAAATTAAATT	2	8	15	8.576	225894424	151	12829610	120	4	0.233209	0.932836	0.623558	0.0139925	0.00935336	0.397351	6.19428e-08	6.19428e-08	0	0	0	1	0	0
AAAATAACT	8	56	9	8.576	225894424	151	12829610	504	7	0.932836	6.52985	4.3649	0.0587686	0.0392841	0.417219	2.6016e-07	2.6016e-07	0	0	0	1	0	0
AAAATAAG	5	31	8	8.576	225894424	151	12829610	248	6.2	0.583022	3.61474	2.41629	0.0289179	0.0193303	0.328477	1.28015e-07	1.28015e-07	0	0	0	1	0	0
AAAATAATAACCCT	1	5	14	8.576	225894424	151	12829610	70	5	0.116604	0.583022	0.389723	0.00816231	0.00545613	0.463576	3.61333e-08	3.61333e-08	0	0	0	1	0	0
AAAATAATAC	8	58	10	8.576	225894424	151	12829610	580	7.25	0.932836	6.76306	4.52079	0.0676306	0.0452079	0.480132	2.9939e-07	2.9939e-07	0	0	0	1	0	0
AAAATAC	18	126	7	8.576	225894424	151	12829610	882	7	2.09888	14.6922	9.82103	0.102845	0.0687472	0.324503	4.5528e-07	4.5528e-07	0	0	0	1	0	0
AAAATACAAAT	3	12	11	8.576	225894424	151	12829610	132	4	0.349813	1.39925	0.935336	0.0153918	0.0102887	0.291391	6.81371e-08	6.81371e-08	0	0	0	1	0	0
AAAATACTAAGTAC	2	8	14	8.576	225894424	151	12829610	112	4	0.233209	0.932836	0.623558	0.0130597	0.00872981	0.370861	5.78133e-08	5.78133e-08	0	0	0	1	0	0
AAAATACTAATACTAC	2	8	16	8.576	225894424	151	12829610	128	4	0.233209	0.932836	0.623558	0.0149254	0.00997692	0.423841	6.60723e-08	6.60723e-08	0	0	0	1	0	0
AAAATAG	10	70	7	8.576	225894424	151	12829610	490	7	1.16604	8.16231	5.45613	0.0571362	0.0381929	0.324503	2.52933e-07	2.52933e-07	0	0	0	1	0	0
AAAATAGAAATATAATTTTCAAC	1	4	23	8.576	225894424	151	12829610	92	4	0.116604	0.466418	0.311779	0.0107276	0.00717091	0.609272	4.74895e-08	4.74895e-08	0	0	0	1	1	0
AAAATAGAT	6	24	9	8.576	225894424	151	12829610	216	4	0.699627	2.79851	1.87067	0.0251866	0.0168361	0.238411	1.11497e-07	1.11497e-07	0	0	0	1	0	0
AAAATAT	15	91	7	8.576	225894424	151	12829610	637	6.06667	1.74907	10.611	7.09297	0.074277	0.0496508	0.281236	3.28813e-07	3.28813e-07	0	0	0	1	0	0
AAAATATACACAT	2	12	13	8.576	225894424	151	12829610	156	6	0.233209	1.39925	0.935336	0.0181903	0.0121594	0.516556	8.05256e-08	8.05256e-08	0	0	0	1	1	0
AAAATATACTTAATACT	2	8	17	8.576	225894424	151	12829610	136	4	0.233209	0.932836	0.623558	0.0158582	0.0106005	0.450331	7.02018e-08	7.02018e-08	0	0	0	1	0	0
AAAATATAGCTT	2	8	12	8.576	225894424	151	12829610	96	4	0.233209	0.932836	0.623558	0.011194	0.00748269	0.317881	4.95542e-08	4.95542e-08	0	0	0	1	0	0
AAAATATAT	1	4	9	8.576	225894424	151	12829610	36	4	0.116604	0.466418	0.311779	0.00419776	0.00280601	0.238411	1.85828e-08	1.85828e-08	0	0	0	1	0	0
AAAATATATCGAGTATTG	4	16	18	8.576	225894424	151	12829610	288	4	0.466418	1.86567	1.24712	0.0335821	0.0224481	0.476821	1.48663e-07	1.48663e-07	0	0	0	1	0	0
AAAATATTAAAATTTGAAG	1	5	19	8.576	225894424	151	12829610	95	5	0.116604	0.583022	0.389723	0.0110774	0.00740475	0.629139	4.90381e-08	4.90381e-08	0	0	0	1	1	0
AAAATATTATT	1	4	11	8.576	225894424	151	12829610	44	4	0.116604	0.466418	0.311779	0.0051306	0.00342957	0.291391	2.27124e-08	2.27124e-08	0	0	0	1	0	0
AAAATATTTTCTTC	1	5	14	8.576	225894424	151	12829610	70	5	0.116604	0.583022	0.389723	0.00816231	0.00545613	0.463576	3.61333e-08	3.61333e-08	0	0	0	1	0	0
AAAATC	15	75	6	8.576	225894424	151	12829610	450	5	1.74907	8.74533	5.84585	0.052472	0.0350751	0.198675	2.32286e-07	2.32286e-07	0	0	0	1	0	0
AAAATCAGAATACTTG	8	38	16	8.576	225894424	151	12829610	608	4.75	0.932836	4.43097	2.9619	0.0708955	0.0473904	0.503311	3.13844e-07	3.13844e-07	0	0	0	1	1	0
AAAATCATAAATTAT	4	20	15	8.576	225894424	151	12829610	300	5	0.466418	2.33209	1.55889	0.0349813	0.0233834	0.496689	1.54857e-07	1.54857e-07	0	0	0	1	0	0
AAAATCC	2	19	7	8.576	225894424	151	12829610	133	9.5	0.233209	2.21548	1.48095	0.0155084	0.0103666	0.440397	6.86533e-08	6.86533e-08	0	0	0	1	0	0
AAAATCGTTAAAATTGTT	1	4	18	8.576	225894424	151	12829610	72	4	0.116604	0.466418	0.311779	0.00839552	0.00561202	0.476821	3.71657e-08	3.71657e-08	0	0	0	1	0	0
AAAATCT	2	8	7	8.576	225894424	151	12829610	56	4	0.233209	0.932836	0.623558	0.00652985	0.0043649	0.18543	2.89066e-08	2.89066e-08	0	0	0	1	0	0
AAAATCTCTACAAGACTCG	6	24	19	8.576	225894424	151	12829610	456	4	0.699627	2.79851	1.87067	0.0531716	0.0355428	0.503311	2.35383e-07	2.35383e-07	0	0	0	1	1	0
AAAATCTCTTCTAACCTATC	10	40	20	8.576	225894424	151	12829610	800	4	1.16604	4.66418	3.11779	0.0932836	0.0623558	0.529801	4.12952e-07	4.12952e-07	0	0	0	1	1	0
AAAATG	89	550	6	8.576	225894424	151	12829610	3300	6.17978	10.3778	64.1324	42.8696	0.384795	0.257217	0.245554	1.70343e-06	1.70343e-06	0	0	0	1	0	0
AAAATGAATTCAACTTAG	32	177	18	8.576	225894424	151	12829610	3186	5.53125	3.73134	20.639	13.7962	0.371502	0.248332	0.659354	1.64458e-06	1.64458e-06	0	0	0	1	1	0
AAAATGATG	10	40	9	8.576	225894424	151	12829610	360	4	1.16604	4.66418	3.11779	0.0419776	0.0280601	0.238411	1.85828e-07	1.85828e-07	0	0	0	1	0	0
AAAATGATTCCAGTAAGT	16	72	18	8.576	225894424	151	12829610	1296	4.5	1.86567	8.39552	5.61202	0.151119	0.101016	0.536424	6.68982e-07	6.68982e-07	0	0	0	1	1	0
AAAATGC	2	8	7	8.576	225894424	151	12829610	56	4	0.233209	0.932836	0.623558	0.00652985	0.0043649	0.18543	2.89066e-08	2.89066e-08	0	0	0	1	0	0
AAAATGG	3	12	7	8.576	225894424	151	12829610	84	4	0.349813	1.39925	0.935336	0.00979477	0.00654735	0.18543	4.336e-08	4.336e-08	0	0	0	1	0	0
AAAATGT	4	16	7	8.576	225894424	151	12829610	112	4	0.466418	1.86567	1.24712	0.0130597	0.00872981	0.18543	5.78133e-08	5.78133e-08	0	0	0	1	0	0
AAAATGTAG	4	22	9	8.576	225894424	151	12829610	198	5.5	0.466418	2.5653	1.71478	0.0230877	0.015433	0.327815	1.02206e-07	1.02206e-07	0	0	0	1	0	0
AAAATGTTGTTTATTCAGAAC	2	9	21	8.576	225894424	151	12829610	189	4.5	0.233209	1.04944	0.701502	0.0220382	0.0147315	0.625828	9.75599e-08	9.75599e-08	0	0	0	1	1	0
AAAATGTTT	4	18	9	8.576	225894424	151	12829610	162	4.5	0.466418	2.09888	1.403	0.0188899	0.012627	0.268212	8.36228e-08	8.36228e-08	0	0	0	1	0	0
AAAATGTTTC	2	8	10	8.576	225894424	151	12829610	80	4	0.233209	0.932836	0.623558	0.00932836	0.00623558	0.264901	4.12952e-08	4.12952e-08	0	0	0	1	0	0
AAAATT	78	431	6	8.576	225894424	151	12829610	2586	5.52564	9.09515	50.2565	33.5942	0.301539	0.201565	0.219562	1.33487e-06	1.33487e-06	0	0	0	1	0	0
AAAATTAAAATTAAGTT	2	8	17	8.576	225894424	151	12829610	136	4	0.233209	0.932836	0.623558	0.0158582	0.0106005	0.450331	7.02018e-08	7.02018e-08	0	0	0	1	0	0
AAAATTAATGAATGATGTT	4	16	19	8.576	225894424	151	12829610	304	4	0.466418	1.86567	1.24712	0.0354478	0.0236952	0.503311	1.56922e-07	1.56922e-07	0	0	0	1	1	0
AAAATTAATT	1	4	10	8.576	225894424	151	12829610	40	4	0.116604	0.466418	0.311779	0.00466418	0.00311779	0.264901	2.06476e-08	2.06476e-08	0	0	0	1	0	0
AAAATTATAAGTAAAT	4	25	16	8.576	225894424	151	12829610	400	6.25	0.466418	2.91511	1.94862	0.0466418	0.0311779	0.662252	2.06476e-07	2.06476e-07	0	0	0	1	1	0
AAAATTATATTCACACAC	1	4	18	8.576	225894424	151	12829610	72	4	0.116604	0.466418	0.311779	0.00839552	0.00561202	0.476821	3.71657e-08	3.71657e-08	0	0	0	1	0	0
AAAATTATTATTTG	2	8	14	8.576	225894424	151	12829610	112	4	0.233209	0.932836	0.623558	0.0130597	0.00872981	0.370861	5.78133e-08	5.78133e-08	0	0	0	1	0	0
AAAATTATTT	4	16	10	8.576	225894424	151	12829610	160	4	0.466418	1.86567	1.24712	0.0186567	0.0124712	0.264901	8.25904e-08	8.25904e-08	0	0	0	1	0	0
AAAATTC	8	34	7	8.576	225894424	151	12829610	238	4.25	0.932836	3.96455	2.65012	0.0277519	0.0185508	0.19702	1.22853e-07	1.22853e-07	0	0	0	1	0	0
AAAATTGAG	1	4	9	8.576	225894424	151	12829610	36	4	0.116604	0.466418	0.311779	0.00419776	0.00280601	0.238411	1.85828e-08	1.85828e-08	0	0	0	1	0	0
AAAATTGAT	2	14	9	8.576	225894424	151	12829610	126	7	0.233209	1.63246	1.09123	0.0146922	0.00982103	0.417219	6.50399e-08	6.50399e-08	0	0	0	1	0	0
AAAATTGGAAATGTTAT	12	67	17	8.576	225894424	151	12829610	1139	5.58333	1.39925	7.8125	5.22229	0.132812	0.088779	0.628587	5.8794e-07	5.8794e-07	0	0	0	1	1	0
AAAATTGTACT	7	28	11	8.576	225894424	151	12829610	308	4	0.816231	3.26492	2.18245	0.0359142	0.024007	0.291391	1.58987e-07	1.58987e-07	0	0	0	1	0	0
AAAATTGTTTAAACAAATG	2	12	19	8.576	225894424	151	12829610	228	6	0.233209	1.39925	0.935336	0.0265858	0.0177714	0.754967	1.17691e-07	1.17691e-07	0	0	0	1	1	0
AAAATTT	2	8	7	8.576	225894424	151	12829610	56	4	0.233209	0.932836	0.623558	0.00652985	0.0043649	0.18543	2.89066e-08	2.89066e-08	0	0	0	1	0	0
AAAATTTAAGTCT	2	9	13	8.576	225894424	151	12829610	117	4.5	0.233209	1.04944	0.701502	0.0136427	0.00911953	0.387417	6.03942e-08	6.03942e-08	0	0	0	1	0	0
AAAATTTAAT	5	22	10	8.576	225894424	151	12829610	220	4.4	0.583022	2.5653	1.71478	0.025653	0.0171478	0.291391	1.13562e-07	1.13562e-07	0	0	0	1	0	0
AAAATTTGTG	4	17	10	8.576	225894424	151	12829610	170	4.25	0.466418	1.98228	1.32506	0.0198228	0.0132506	0.281457	8.77523e-08	8.77523e-08	0	0	0	1	0	0
AAAATTTGTGACTGAGTTT	2	9	19	8.576	225894424	151	12829610	171	4.5	0.233209	1.04944	0.701502	0.0199394	0.0133285	0.566225	8.82685e-08	8.82685e-08	0	0	0	1	1	0
AAAC	104	788	4	8.576	225894424	151	12829610	3152	7.57692	12.1269	91.8843	61.4204	0.367537	0.245682	0.200713	1.62703e-06	1.62703e-06	0	0	0	0	0	0
AAACAAACGTTAAAG	36	171	15	8.576	225894424	151	12829610	2565	4.75	4.19776	19.9394	13.3285	0.29909	0.199928	0.471854	1.32403e-06	1.32403e-06	0	0	0	1	0	0
AAACAATACAAACGGTAAC	4	17	19	8.576	225894424	151	12829610	323	4.25	0.466418	1.98228	1.32506	0.0376632	0.0251761	0.534768	1.66729e-07	1.66729e-07	0	0	0	1	1	0
AAACAATTAAATACAATT	1	4	18	8.576	225894424	151	12829610	72	4	0.116604	0.466418	0.311779	0.00839552	0.00561202	0.476821	3.71657e-08	3.71657e-08	0	0	0	1	0	0
AAACAC	4	16	6	8.576	225894424	151	12829610	96	4	0.466418	1.86567	1.24712	0.011194	0.00748269	0.15894	4.95542e-08	4.95542e-08	0	0	0	1	0	0
AAACACAC	10	40	8	8.576	225894424	151	12829610	320	4	1.16604	4.66418	3.11779	0.0373134	0.0249423	0.211921	1.65181e-07	1.65181e-07	0	0	0	1	0	0
AAACACAG	7	32	8	8.576	225894424	151	12829610	256	4.57143	0.816231	3.73134	2.49423	0.0298507	0.0199538	0.242195	1.32145e-07	1.32145e-07	0	0	0	1	0	0
AAACACT	8	40	7	8.576	225894424	151	12829610	280	5	0.932836	4.66418	3.11779	0.0326492	0.0218245	0.231788	1.44533e-07	1.44533e-07	0	0	0	1	0	0
AAACAG	102	1215	6	8.576	225894424	151	12829610	7290	11.9118	11.8937	141.674	94.7028	0.850046	0.568217	0.473315	3.76303e-06	3.76303e-06	0	0	0	1	0	0
AAACAGATT	2	8	9	8.576	225894424	151	12829610	72	4	0.233209	0.932836	0.623558	0.00839552	0.00561202	0.238411	3.71657e-08	3.71657e-08	0	0	0	1	0	0
AAACAGTGGATATTGTGG	6	26	18	8.576	225894424	151	12829610	468	4.33333	0.699627	3.03172	2.02656	0.0545709	0.0364781	0.516556	2.41577e-07	2.41577e-07	0	0	0	1	1	0
AAACAGTTGG	2	10	10	8.576	225894424	151	12829610	100	5	0.233209	1.16604	0.779447	0.0116604	0.00779447	0.331126	5.1619e-08	5.1619e-08	0	0	0	1	0	0
AAACAT	23	105	6	8.576	225894424	151	12829610	630	4.56522	2.6819	12.2435	8.18419	0.0734608	0.0491052	0.181399	3.252e-07	3.252e-07	0	0	0	1	0	0
AAACATAACAT	10	88	11	8.576	225894424	151	12829610	968	8.8	1.16604	10.2612	6.85913	0.112873	0.0754505	0.64106	4.99672e-07	4.99672e-07	0	0	0	1	1	0
AAACATCGG	2	8	9	8.576	225894424	151	12829610	72	4	0.233209	0.932836	0.623558	0.00839552	0.00561202	0.238411	3.71657e-08	3.71657e-08	0	0	0	1	0	0
AAACATG	4	16	7	8.576	225894424	151	12829610	112	4	0.466418	1.86567	1.24712	0.0130597	0.00872981	0.18543	5.78133e-08	5.78133e-08	0	0	0	1	0	0
AAACATGGAT	4	26	10	8.576	225894424	151	12829610	260	6.5	0.466418	3.03172	2.02656	0.0303172	0.0202656	0.430464	1.34209e-07	1.34209e-07	0	0	0	1	0	0
AAACATT	8	47	7	8.576	225894424	151	12829610	329	5.875	0.932836	5.48041	3.6634	0.0383629	0.0256438	0.272351	1.69827e-07	1.69827e-07	0	0	0	1	0	0
AAACATTAAAGTAAT	4	16	15	8.576	225894424	151	12829610	240	4	0.466418	1.86567	1.24712	0.0279851	0.0187067	0.397351	1.23886e-07	1.23886e-07	0	0	0	1	0	0
AAACC	14	74	5	8.576	225894424	151	12829610	370	5.28571	1.63246	8.62873	5.76791	0.0431436	0.0288395	0.175024	1.9099e-07	1.9099e-07	0	0	0	1	0	0
AAACCAACTT	4	16	10	8.576	225894424	151	12829610	160	4	0.466418	1.86567	1.24712	0.0186567	0.0124712	0.264901	8.25904e-08	8.25904e-08	0	0	0	1	0	0
AAACCACCAGAGG	2	8	13	8.576	225894424	151	12829610	104	4	0.233209	0.932836	0.623558	0.0121269	0.00810625	0.344371	5.36838e-08	5.36838e-08	0	0	0	1	0	0
AAACCC	2	12	6	8.576	225894424	151	12829610	72	6	0.233209	1.39925	0.935336	0.00839552	0.00561202	0.238411	3.71657e-08	3.71657e-08	0	0	0	1	0	0
AAACCCACTTAACCC	2	11	15	8.576	225894424	151	12829610	165	5.5	0.233209	1.28265	0.857392	0.0192397	0.0128609	0.546358	8.51714e-08	8.51714e-08	0	0	0	1	1	0
AAACCCG	4	26	7	8.576	225894424	151	12829610	182	6.5	0.466418	3.03172	2.02656	0.021222	0.0141859	0.301325	9.39466e-08	9.39466e-08	0	0	0	1	0	0
AAACCCT	27	225	7	8.576	225894424	151	12829610	1575	8.33333	3.14832	26.236	17.5376	0.183652	0.122763	0.386313	8.12999e-07	8.12999e-07	0	0	0	1	0	0
AAACCG	4	16	6	8.576	225894424	151	12829610	96	4	0.466418	1.86567	1.24712	0.011194	0.00748269	0.15894	4.95542e-08	4.95542e-08	0	0	0	1	0	0
AAACCGT	4	16	7	8.576	225894424	151	12829610	112	4	0.466418	1.86567	1.24712	0.0130597	0.00872981	0.18543	5.78133e-08	5.78133e-08	0	0	0	1	0	0
AAACCT	25	210	6	8.576	225894424	151	12829610	1260	8.4	2.91511	24.4869	16.3684	0.146922	0.0982103	0.333775	6.50399e-07	6.50399e-07	0	0	0	1	0	0
AAACCTAAACCTACT	4	19	15	8.576	225894424	151	12829610	285	4.75	0.466418	2.21548	1.48095	0.0332323	0.0222142	0.471854	1.47114e-07	1.47114e-07	0	0	0	1	0	0
AAACCTAT	1	4	8	8.576	225894424	151	12829610	32	4	0.116604	0.466418	0.311779	0.00373134	0.00249423	0.211921	1.65181e-08	1.65181e-08	0	0	0	1	0	0
AAACG	50	442	5	8.576	225894424	151	12829610	2210	8.84	5.83022	51.5392	34.4516	0.257696	0.172258	0.292715	1.14078e-06	1.14078e-06	0	0	0	1	0	0
AAACGAAAG	10	71	9	8.576	225894424	151	12829610	639	7.1	1.16604	8.27892	5.53407	0.0745102	0.0498067	0.423179	3.29845e-07	3.29845e-07	0	0	0	1	0	0
AAACGAAATG	33	139	10	8.576	225894424	151	12829610	1390	4.21212	3.84795	16.208	10.8343	0.16208	0.108343	0.278948	7.17504e-07	7.17504e-07	0	0	0	1	0	0
AAACGAT	1	4	7	8.576	225894424	151	12829610	28	4	0.116604	0.466418	0.311779	0.00326492	0.00218245	0.18543	1.44533e-08	1.44533e-08	0	0	0	1	0	0
AAACGCTTTG	10	54	10	8.576	225894424	151	12829610	540	5.4	1.16604	6.29664	4.20901	0.0629664	0.0420901	0.357616	2.78743e-07	2.78743e-07	0	0	0	1	0	0
AAACGGACG	10	42	9	8.576	225894424	151	12829610	378	4.2	1.16604	4.89739	3.27368	0.0440765	0.0294631	0.250331	1.9512e-07	1.9512e-07	0	0	0	1	0	0
AAACGGAGGT	4	20	10	8.576	225894424	151	12829610	200	5	0.466418	2.33209	1.55889	0.0233209	0.0155889	0.331126	1.03238e-07	1.03238e-07	0	0	0	1	0	0
AAACT	29	239	5	8.576	225894424	151	12829610	1195	8.24138	3.38153	27.8685	18.6288	0.139342	0.0931439	0.272893	6.16847e-07	6.16847e-07	0	0	0	1	0	0
AAACTAAACTAC	4	18	12	8.576	225894424	151	12829610	216	4.5	0.466418	2.09888	1.403	0.0251866	0.0168361	0.357616	1.11497e-07	1.11497e-07	0	0	0	1	0	0
AAACTAATTAAATAAATCACT	1	4	21	8.576	225894424	151	12829610	84	4	0.116604	0.466418	0.311779	0.00979477	0.00654735	0.556291	4.336e-08	4.336e-08	0	0	0	1	1	0
AAACTAT	7	32	7	8.576	225894424	151	12829610	224	4.57143	0.816231	3.73134	2.49423	0.0261194	0.0174596	0.211921	1.15627e-07	1.15627e-07	0	0	0	1	0	0
AAACTATAAATTATGTGCATTAT	2	8	23	8.576	225894424	151	12829610	184	4	0.233209	0.932836	0.623558	0.0214552	0.0143418	0.609272	9.4979e-08	9.4979e-08	0	0	0	1	1	0
AAACTATAGTAATTT	1	4	15	8.576	225894424	151	12829610	60	4	0.116604	0.466418	0.311779	0.00699627	0.00467668	0.397351	3.09714e-08	3.09714e-08	0	0	0	1	0	0
AAACTATG	4	22	8	8.576	225894424	151	12829610	176	5.5	0.466418	2.5653	1.71478	0.0205224	0.0137183	0.291391	9.08494e-08	9.08494e-08	0	0	0	1	0	0
AAACTC	16	206	6	8.576	225894424	151	12829610	1236	12.875	1.86567	24.0205	16.0566	0.144123	0.0963396	0.511589	6.38011e-07	6.38011e-07	0	0	0	1	1	0
AAACTCAAT	4	20	9	8.576	225894424	151	12829610	180	5	0.466418	2.33209	1.55889	0.0209888	0.01403	0.298013	9.29142e-08	9.29142e-08	0	0	0	1	0	0
AAACTCC	8	42	7	8.576	225894424	151	12829610	294	5.25	0.932836	4.89739	3.27368	0.0342817	0.0229157	0.243377	1.5176e-07	1.5176e-07	0	0	0	1	0	0
AAACTCT	18	135	7	8.576	225894424	151	12829610	945	7.5	2.09888	15.7416	10.5225	0.110191	0.0736577	0.347682	4.878e-07	4.878e-07	0	0	0	1	0	0
AAACTG	14	72	6	8.576	225894424	151	12829610	432	5.14286	1.63246	8.39552	5.61202	0.0503731	0.0336721	0.204352	2.22994e-07	2.22994e-07	0	0	0	1	0	0
AAACTGC	2	8	7	8.576	225894424	151	12829610	56	4	0.233209	0.932836	0.623558	0.00652985	0.0043649	0.18543	2.89066e-08	2.89066e-08	0	0	0	1	0	0
AAACTGGT	2	10	8	8.576	225894424	151	12829610	80	5	0.233209	1.16604	0.779447	0.00932836	0.00623558	0.264901	4.12952e-08	4.12952e-08	0	0	0	1	0	0
AAACTGT	9	60	7	8.576	225894424	151	12829610	420	6.66667	1.04944	6.99627	4.67668	0.0489739	0.0327368	0.309051	2.168e-07	2.168e-07	0	0	0	1	0	0
AAACTGTTCAATATG	5	22	15	8.576	225894424	151	12829610	330	4.4	0.583022	2.5653	1.71478	0.0384795	0.0257217	0.437086	1.70343e-07	1.70343e-07	0	0	0	1	0	0
AAACTT	31	126	6	8.576	225894424	151	12829610	756	4.06452	3.61474	14.6922	9.82103	0.088153	0.0589262	0.161504	3.9024e-07	3.9024e-07	0	0	0	1	0	0
AAACTTG	4	24	7	8.576	225894424	151	12829610	168	6	0.466418	2.79851	1.87067	0.0195895	0.0130947	0.278146	8.67199e-08	8.67199e-08	0	0	0	1	0	0
AAACTTGCTT	4	24	10	8.576	225894424	151	12829610	240	6	0.466418	2.79851	1.87067	0.0279851	0.0187067	0.397351	1.23886e-07	1.23886e-07	0	0	0	1	0	0
AAACTTTAGT	1	5	10	8.576	225894424	151	12829610	50	5	0.116604	0.583022	0.389723	0.00583022	0.00389723	0.331126	2.58095e-08	2.58095e-08	0	0	0	1	0	0
AAACTTTATTCCAACATTATTTC	2	8	23	8.576	225894424	151	12829610	184	4	0.233209	0.932836	0.623558	0.0214552	0.0143418	0.609272	9.4979e-08	9.4979e-08	0	0	0	1	1	0
AAAG	1525	15652	4	8.576	225894424	151	12829610	62608	10.2636	177.822	1825.09	1219.99	7.30037	4.87996	0.271884	3.23176e-05	3.23176e-05	0	0	1	0	0	0
AAAGAAAGAAAGACAG	2	8	16	8.576	225894424	151	12829610	128	4	0.233209	0.932836	0.623558	0.0149254	0.00997692	0.423841	6.60723e-08	6.60723e-08	0	0	0	1	0	0
AAAGAAAGAAAGG	25	108	13	8.576	225894424	151	12829610	1404	4.32	2.91511	12.5933	8.41803	0.163713	0.109434	0.371921	7.24731e-07	7.24731e-07	0	0	0	1	0	0
AAAGAAAGAG	14	66	10	8.576	225894424	151	12829610	660	4.71429	1.63246	7.69589	5.14435	0.0769589	0.0514435	0.312204	3.40685e-07	3.40685e-07	0	0	0	1	0	0
AAAGAAAGGAAGT	4	16	13	8.576	225894424	151	12829610	208	4	0.466418	1.86567	1.24712	0.0242537	0.0162125	0.344371	1.07368e-07	1.07368e-07	0	0	0	1	0	0
AAAGAAAGGG	12	99	10	8.576	225894424	151	12829610	990	8.25	1.39925	11.5438	7.71652	0.115438	0.0771652	0.546358	5.11028e-07	5.11028e-07	0	0	0	1	1	0
AAAGAAAGT	2	10	9	8.576	225894424	151	12829610	90	5	0.233209	1.16604	0.779447	0.0104944	0.00701502	0.298013	4.64571e-08	4.64571e-08	0	0	0	1	0	0
AAAGAAAGTAAG	5	21	12	8.576	225894424	151	12829610	252	4.2	0.583022	2.44869	1.63684	0.0293843	0.0196421	0.333775	1.3008e-07	1.3008e-07	0	0	0	1	0	0
AAAGAAATAAG	4	16	11	8.576	225894424	151	12829610	176	4	0.466418	1.86567	1.24712	0.0205224	0.0137183	0.291391	9.08494e-08	9.08494e-08	0	0	0	1	0	0
AAAGAAATG	5	20	9	8.576	225894424	151	12829610	180	4	0.583022	2.33209	1.55889	0.0209888	0.01403	0.238411	9.29142e-08	9.29142e-08	0	0	0	1	0	0
AAAGAAATTCTACCTCTTTG	8	39	20	8.576	225894424	151	12829610	780	4.875	0.932836	4.54757	3.03984	0.0909515	0.0607969	0.645695	4.02628e-07	4.02628e-07	0	0	0	1	1	0
AAAGAAATTG	1	4	10	8.576	225894424	151	12829610	40	4	0.116604	0.466418	0.311779	0.00466418	0.00311779	0.264901	2.06476e-08	2.06476e-08	0	0	0	1	0	0
AAAGAAG	80	551	7	8.576	225894424	151	12829610	3857	6.8875	9.32836	64.249	42.9475	0.449743	0.300633	0.319288	1.99094e-06	1.99094e-06	0	0	0	1	0	0
AAAGAAGAAG	39	229	10	8.576	225894424	151	12829610	2290	5.87179	4.54757	26.7024	17.8493	0.267024	0.178493	0.388861	1.18208e-06	1.18208e-06	0	0	0	1	0	0
AAAGAAGG	44	271	8	8.576	225894424	151	12829610	2168	6.15909	5.1306	31.5998	21.123	0.252798	0.168984	0.326309	1.1191e-06	1.1191e-06	0	0	0	1	0	0
AAAGAAGT	3	12	8	8.576	225894424	151	12829610	96	4	0.349813	1.39925	0.935336	0.011194	0.00748269	0.211921	4.95542e-08	4.95542e-08	0	0	0	1	0	0
AAAGAAT	10	50	7	8.576	225894424	151	12829610	350	5	1.16604	5.83022	3.89723	0.0408116	0.0272806	0.231788	1.80667e-07	1.80667e-07	0	0	0	1	0	0
AAAGAATAAGAAT	6	34	13	8.576	225894424	151	12829610	442	5.66667	0.699627	3.96455	2.65012	0.0515392	0.0344516	0.487859	2.28156e-07	2.28156e-07	0	0	0	1	0	0
AAAGAATAT	2	8	9	8.576	225894424	151	12829610	72	4	0.233209	0.932836	0.623558	0.00839552	0.00561202	0.238411	3.71657e-08	3.71657e-08	0	0	0	1	0	0
AAAGAATG	14	71	8	8.576	225894424	151	12829610	568	5.07143	1.63246	8.27892	5.53407	0.0662313	0.0442726	0.268685	2.93196e-07	2.93196e-07	0	0	0	1	0	0
AAAGAC	8	67	6	8.576	225894424	151	12829610	402	8.375	0.932836	7.8125	5.22229	0.046875	0.0313338	0.332781	2.07508e-07	2.07508e-07	0	0	0	1	0	0
AAAGACT	1	4	7	8.576	225894424	151	12829610	28	4	0.116604	0.466418	0.311779	0.00326492	0.00218245	0.18543	1.44533e-08	1.44533e-08	0	0	0	1	0	0
AAAGACTCT	2	10	9	8.576	225894424	151	12829610	90	5	0.233209	1.16604	0.779447	0.0104944	0.00701502	0.298013	4.64571e-08	4.64571e-08	0	0	0	1	0	0
AAAGACTGTAGATACTG	4	18	17	8.576	225894424	151	12829610	306	4.5	0.466418	2.09888	1.403	0.035681	0.0238511	0.506623	1.57954e-07	1.57954e-07	0	0	0	1	1	0
AAAGAG	422	3094	6	8.576	225894424	151	12829610	18564	7.33175	49.2071	360.774	241.161	2.16464	1.44697	0.291328	9.58255e-06	9.58255e-06	0	0	0	1	0	0
AAAGAGAAG	16	110	9	8.576	225894424	151	12829610	990	6.875	1.86567	12.8265	8.57392	0.115438	0.0771652	0.409768	5.11028e-07	5.11028e-07	0	0	0	1	0	0
AAAGAGAAGG	40	328	10	8.576	225894424	151	12829610	3280	8.2	4.66418	38.2463	25.5659	0.382463	0.255659	0.543046	1.6931e-06	1.6931e-06	0	0	0	1	1	0
AAAGAGG	29	116	7	8.576	225894424	151	12829610	812	4	3.38153	13.5261	9.04158	0.0946828	0.0632911	0.18543	4.19146e-07	4.19146e-07	0	0	0	1	0	0
AAAGAGGACG	14	70	10	8.576	225894424	151	12829610	700	5	1.63246	8.16231	5.45613	0.0816231	0.0545613	0.331126	3.61333e-07	3.61333e-07	0	0	0	1	0	0
AAAGAGGG	10	44	8	8.576	225894424	151	12829610	352	4.4	1.16604	5.1306	3.42957	0.0410448	0.0274365	0.233113	1.81699e-07	1.81699e-07	0	0	0	1	0	0
AAAGAGT	3	18	7	8.576	225894424	151	12829610	126	6	0.349813	2.09888	1.403	0.0146922	0.00982103	0.278146	6.50399e-08	6.50399e-08	0	0	0	1	0	0
AAAGAT	39	541	6	8.576	225894424	151	12829610	3246	13.8718	4.54757	63.083	42.1681	0.378498	0.253008	0.551197	1.67555e-06	1.67555e-06	0	0	0	1	1	0
AAAGATAAAGATG	213	1100	13	8.576	225894424	151	12829610	14300	5.16432	24.8367	128.265	85.7392	1.66744	1.11461	0.44461	7.38152e-06	7.38152e-06	0	0	0	1	0	0
AAAGATAAATT	2	8	11	8.576	225894424	151	12829610	88	4	0.233209	0.932836	0.623558	0.0102612	0.00685913	0.291391	4.54247e-08	4.54247e-08	0	0	0	1	0	0
AAAGATAG	12	63	8	8.576	225894424	151	12829610	504	5.25	1.39925	7.34608	4.91052	0.0587686	0.0392841	0.278146	2.6016e-07	2.6016e-07	0	0	0	1	0	0
AAAGATCGAAAGATTG	2	8	16	8.576	225894424	151	12829610	128	4	0.233209	0.932836	0.623558	0.0149254	0.00997692	0.423841	6.60723e-08	6.60723e-08	0	0	0	1	0	0
AAAGATT	7	41	7	8.576	225894424	151	12829610	287	5.85714	0.816231	4.78078	3.19573	0.0334655	0.0223701	0.271523	1.48147e-07	1.48147e-07	0	0	0	1	0	0
AAAGATTTC	2	12	9	8.576	225894424	151	12829610	108	6	0.233209	1.39925	0.935336	0.0125933	0.00841803	0.357616	5.57485e-08	5.57485e-08	0	0	0	1	0	0
AAAGC	778	4245	5	8.576	225894424	151	12829610	21225	5.4563	90.7183	494.986	330.875	2.47493	1.65438	0.180672	1.09561e-05	1.09561e-05	0	0	0	1	0	0
AAAGCAAG	6	24	8	8.576	225894424	151	12829610	192	4	0.699627	2.79851	1.87067	0.0223881	0.0149654	0.211921	9.91085e-08	9.91085e-08	0	0	0	1	0	0
AAAGCATAG	12	50	9	8.576	225894424	151	12829610	450	4.16667	1.39925	5.83022	3.89723	0.052472	0.0350751	0.248344	2.32286e-07	2.32286e-07	0	0	0	1	0	0
AAAGCATTAC	4	18	10	8.576	225894424	151	12829610	180	4.5	0.466418	2.09888	1.403	0.0209888	0.01403	0.298013	9.29142e-08	9.29142e-08	0	0	0	1	0	0
AAAGCC	8	57	6	8.576	225894424	151	12829610	342	7.125	0.932836	6.64645	4.44285	0.0398787	0.0266571	0.283113	1.76537e-07	1.76537e-07	0	0	0	1	0	0
AAAGCCATCAC	8	34	11	8.576	225894424	151	12829610	374	4.25	0.932836	3.96455	2.65012	0.0436101	0.0291513	0.309603	1.93055e-07	1.93055e-07	0	0	0	1	0	0
AAAGCGATAGAGAGAT	7	29	16	8.576	225894424	151	12829610	464	4.14286	0.816231	3.38153	2.2604	0.0541045	0.0361663	0.438978	2.39512e-07	2.39512e-07	0	0	0	1	0	0
AAAGCGCTCCAAATTGG	5	23	17	8.576	225894424	151	12829610	391	4.6	0.583022	2.6819	1.79273	0.0455923	0.0304764	0.517881	2.0183e-07	2.0183e-07	0	0	0	1	1	0
AAAGCGTT	2	8	8	8.576	225894424	151	12829610	64	4	0.233209	0.932836	0.623558	0.00746268	0.00498846	0.211921	3.30362e-08	3.30362e-08	0	0	0	1	0	0
AAAGCT	4	16	6	8.576	225894424	151	12829610	96	4	0.466418	1.86567	1.24712	0.011194	0.00748269	0.15894	4.95542e-08	4.95542e-08	0	0	0	1	0	0
AAAGCTAAATAT	2	8	12	8.576	225894424	151	12829610	96	4	0.233209	0.932836	0.623558	0.011194	0.00748269	0.317881	4.95542e-08	4.95542e-08	0	0	0	1	0	0
AAAGCTGATTC	2	10	11	8.576	225894424	151	12829610	110	5	0.233209	1.16604	0.779447	0.0128265	0.00857392	0.364238	5.67809e-08	5.67809e-08	0	0	0	1	0	0
AAAGG	139	1352	5	8.576	225894424	151	12829610	6760	9.72662	16.208	157.649	105.381	0.788246	0.526906	0.322073	3.48944e-06	3.48944e-06	0	0	0	1	0	0
AAAGGAAAGGTG	2	10	12	8.576	225894424	151	12829610	120	5	0.233209	1.16604	0.779447	0.0139925	0.00935336	0.397351	6.19428e-08	6.19428e-08	0	0	0	1	0	0
AAAGGAAG	60	458	8	8.576	225894424	151	12829610	3664	7.63333	6.99627	53.4048	35.6987	0.427239	0.285589	0.404415	1.89132e-06	1.89132e-06	0	0	0	1	0	0
AAAGGAAGG	6	29	9	8.576	225894424	151	12829610	261	4.83333	0.699627	3.38153	2.2604	0.0304338	0.0203436	0.288079	1.34726e-07	1.34726e-07	0	0	0	1	0	0
AAAGGAATAT	2	8	10	8.576	225894424	151	12829610	80	4	0.233209	0.932836	0.623558	0.00932836	0.00623558	0.264901	4.12952e-08	4.12952e-08	0	0	0	1	0	0
AAAGGAG	35	168	7	8.576	225894424	151	12829610	1176	4.8	4.08116	19.5895	13.0947	0.137127	0.091663	0.222517	6.07039e-07	6.07039e-07	0	0	0	1	0	0
AAAGGAT	2	8	7	8.576	225894424	151	12829610	56	4	0.233209	0.932836	0.623558	0.00652985	0.0043649	0.18543	2.89066e-08	2.89066e-08	0	0	0	1	0	0
AAAGGC	21	250	6	8.576	225894424	151	12829610	1500	11.9048	2.44869	29.1511	19.4862	0.174907	0.116917	0.473037	7.74285e-07	7.74285e-07	0	0	0	1	0	0
AAAGGCTAT	2	8	9	8.576	225894424	151	12829610	72	4	0.233209	0.932836	0.623558	0.00839552	0.00561202	0.238411	3.71657e-08	3.71657e-08	0	0	0	1	0	0
AAAGGCTC	4	20	8	8.576	225894424	151	12829610	160	5	0.466418	2.33209	1.55889	0.0186567	0.0124712	0.264901	8.25904e-08	8.25904e-08	0	0	0	1	0	0
AAAGGG	24	127	6	8.576	225894424	151	12829610	762	5.29167	2.79851	14.8088	9.89898	0.0888526	0.0593939	0.210265	3.93337e-07	3.93337e-07	0	0	0	1	0	0
AAAGGGAGAG	2	8	10	8.576	225894424	151	12829610	80	4	0.233209	0.932836	0.623558	0.00932836	0.00623558	0.264901	4.12952e-08	4.12952e-08	0	0	0	1	0	0
AAAGGT	32	183	6	8.576	225894424	151	12829610	1098	5.71875	3.73134	21.3386	14.2639	0.128032	0.0855833	0.227235	5.66777e-07	5.66777e-07	0	0	0	1	0	0
AAAGGTAGC	10	44	9	8.576	225894424	151	12829610	396	4.4	1.16604	5.1306	3.42957	0.0461754	0.0308661	0.262252	2.04411e-07	2.04411e-07	0	0	0	1	0	0
AAAGGTCCGTTGTCT	4	16	15	8.576	225894424	151	12829610	240	4	0.466418	1.86567	1.24712	0.0279851	0.0187067	0.397351	1.23886e-07	1.23886e-07	0	0	0	1	0	0
AAAGGTGGT	4	16	9	8.576	225894424	151	12829610	144	4	0.466418	1.86567	1.24712	0.016791	0.011224	0.238411	7.43314e-08	7.43314e-08	0	0	0	1	0	0
AAAGGTT	2	8	7	8.576	225894424	151	12829610	56	4	0.233209	0.932836	0.623558	0.00652985	0.0043649	0.18543	2.89066e-08	2.89066e-08	0	0	0	1	0	0
AAAGT	149	1521	5	8.576	225894424	151	12829610	7605	10.2081	17.3741	177.355	118.554	0.886777	0.592769	0.338015	3.92563e-06	3.92563e-06	0	0	0	1	0	0
AAAGTAAAT	65	804	9	8.576	225894424	151	12829610	7236	12.3692	7.57929	93.75	62.6675	0.84375	0.564008	0.737239	3.73515e-06	3.73515e-06	0	0	0	1	1	0
AAAGTAAG	8	40	8	8.576	225894424	151	12829610	320	5	0.932836	4.66418	3.11779	0.0373134	0.0249423	0.264901	1.65181e-07	1.65181e-07	0	0	0	1	0	0
AAAGTAC	2	10	7	8.576	225894424	151	12829610	70	5	0.233209	1.16604	0.779447	0.00816231	0.00545613	0.231788	3.61333e-08	3.61333e-08	0	0	0	1	0	0
AAAGTACAC	8	79	9	8.576	225894424	151	12829610	711	9.875	0.932836	9.21175	6.15763	0.0829058	0.0554187	0.588576	3.67011e-07	3.67011e-07	0	0	0	1	1	0
AAAGTACGCC	2	10	10	8.576	225894424	151	12829610	100	5	0.233209	1.16604	0.779447	0.0116604	0.00779447	0.331126	5.1619e-08	5.1619e-08	0	0	0	1	0	0
AAAGTAT	3	12	7	8.576	225894424	151	12829610	84	4	0.349813	1.39925	0.935336	0.00979477	0.00654735	0.18543	4.336e-08	4.336e-08	0	0	0	1	0	0
AAAGTC	2	10	6	8.576	225894424	151	12829610	60	5	0.233209	1.16604	0.779447	0.00699627	0.00467668	0.198675	3.09714e-08	3.09714e-08	0	0	0	1	0	0
AAAGTCT	3	20	7	8.576	225894424	151	12829610	140	6.66667	0.349813	2.33209	1.55889	0.0163246	0.0109123	0.309051	7.22666e-08	7.22666e-08	0	0	0	1	0	0
AAAGTG	1	4	6	8.576	225894424	151	12829610	24	4	0.116604	0.466418	0.311779	0.00279851	0.00187067	0.15894	1.23886e-08	1.23886e-08	0	0	0	1	0	0
AAAGTGAAGC	10	40	10	8.576	225894424	151	12829610	400	4	1.16604	4.66418	3.11779	0.0466418	0.0311779	0.264901	2.06476e-07	2.06476e-07	0	0	0	1	0	0
AAAGTGAT	2	8	8	8.576	225894424	151	12829610	64	4	0.233209	0.932836	0.623558	0.00746268	0.00498846	0.211921	3.30362e-08	3.30362e-08	0	0	0	1	0	0
AAAGTGG	8	37	7	8.576	225894424	151	12829610	259	4.625	0.932836	4.31436	2.88395	0.0302006	0.0201877	0.214404	1.33693e-07	1.33693e-07	0	0	0	1	0	0
AAAGTGT	4	18	7	8.576	225894424	151	12829610	126	4.5	0.466418	2.09888	1.403	0.0146922	0.00982103	0.208609	6.50399e-08	6.50399e-08	0	0	0	1	0	0
AAAGTT	10	72	6	8.576	225894424	151	12829610	432	7.2	1.16604	8.39552	5.61202	0.0503731	0.0336721	0.286093	2.22994e-07	2.22994e-07	0	0	0	1	0	0
AAAGTTAATTACAGAGTTC	6	24	19	8.576	225894424	151	12829610	456	4	0.699627	2.79851	1.87067	0.0531716	0.0355428	0.503311	2.35383e-07	2.35383e-07	0	0	0	1	1	0
AAAGTTATC	2	8	9	8.576	225894424	151	12829610	72	4	0.233209	0.932836	0.623558	0.00839552	0.00561202	0.238411	3.71657e-08	3.71657e-08	0	0	0	1	0	0
AAAGTTCATT	2	10	10	8.576	225894424	151	12829610	100	5	0.233209	1.16604	0.779447	0.0116604	0.00779447	0.331126	5.1619e-08	5.1619e-08	0	0	0	1	0	0
AAAT	269	2294	4	8.576	225894424	151	12829610	9176	8.52788	31.3666	267.491	178.805	1.06996	0.71522	0.225904	4.73656e-06	4.73656e-06	0	0	0	0	0	0
AAATAAATAAGAATT	2	8	15	8.576	225894424	151	12829610	120	4	0.233209	0.932836	0.623558	0.0139925	0.00935336	0.397351	6.19428e-08	6.19428e-08	0	0	0	1	0	0
AAATAAATAAGATTTGAT	4	20	18	8.576	225894424	151	12829610	360	5	0.466418	2.33209	1.55889	0.0419776	0.0280601	0.596026	1.85828e-07	1.85828e-07	0	0	0	1	1	0
AAATAAATAAT	11	45	11	8.576	225894424	151	12829610	495	4.09091	1.28265	5.2472	3.50751	0.0577192	0.0385826	0.298013	2.55514e-07	2.55514e-07	0	0	0	1	0	0
AAATAAATAGATT	2	10	13	8.576	225894424	151	12829610	130	5	0.233209	1.16604	0.779447	0.0151586	0.0101328	0.430464	6.71047e-08	6.71047e-08	0	0	0	1	0	0
AAATAAATG	41	492	9	8.576	225894424	151	12829610	4428	12	4.78078	57.3694	38.3488	0.516324	0.345139	0.715232	2.28569e-06	2.28569e-06	0	0	0	1	1	0
AAATAAATGAAATTATT	2	10	17	8.576	225894424	151	12829610	170	5	0.233209	1.16604	0.779447	0.0198228	0.0132506	0.562914	8.77523e-08	8.77523e-08	0	0	0	1	1	0
AAATAAC	2	8	7	8.576	225894424	151	12829610	56	4	0.233209	0.932836	0.623558	0.00652985	0.0043649	0.18543	2.89066e-08	2.89066e-08	0	0	0	1	0	0
AAATAACT	2	8	8	8.576	225894424	151	12829610	64	4	0.233209	0.932836	0.623558	0.00746268	0.00498846	0.211921	3.30362e-08	3.30362e-08	0	0	0	1	0	0
AAATAAG	6	24	7	8.576	225894424	151	12829610	168	4	0.699627	2.79851	1.87067	0.0195895	0.0130947	0.18543	8.67199e-08	8.67199e-08	0	0	0	1	0	0
AAATAAGAC	44	470	9	8.576	225894424	151	12829610	4230	10.6818	5.1306	54.8041	36.634	0.493237	0.329706	0.636665	2.18348e-06	2.18348e-06	0	0	0	1	1	0
AAATAAGAT	14	82	9	8.576	225894424	151	12829610	738	5.85714	1.63246	9.56156	6.39146	0.0860541	0.0575232	0.349101	3.80948e-07	3.80948e-07	0	0	0	1	0	0
AAATAAT	45	260	7	8.576	225894424	151	12829610	1820	5.77778	5.2472	30.3172	20.2656	0.21222	0.141859	0.267844	9.39466e-07	9.39466e-07	0	0	0	1	0	0
AAATAATAAATACAT	2	8	15	8.576	225894424	151	12829610	120	4	0.233209	0.932836	0.623558	0.0139925	0.00935336	0.397351	6.19428e-08	6.19428e-08	0	0	0	1	0	0
AAATAATTTCTTCAAATC	2	10	18	8.576	225894424	151	12829610	180	5	0.233209	1.16604	0.779447	0.0209888	0.01403	0.596026	9.29142e-08	9.29142e-08	0	0	0	1	1	0
AAATAC	52	305	6	8.576	225894424	151	12829610	1830	5.86538	6.06343	35.5644	23.7731	0.213386	0.142639	0.233062	9.44628e-07	9.44628e-07	0	0	0	1	0	0
AAATACAAGTAAATTAAT	2	8	18	8.576	225894424	151	12829610	144	4	0.233209	0.932836	0.623558	0.016791	0.011224	0.476821	7.43314e-08	7.43314e-08	0	0	0	1	0	0
AAATACAT	2	12	8	8.576	225894424	151	12829610	96	6	0.233209	1.39925	0.935336	0.011194	0.00748269	0.317881	4.95542e-08	4.95542e-08	0	0	0	1	0	0
AAATACCACTAATTAGTACC	1	4	20	8.576	225894424	151	12829610	80	4	0.116604	0.466418	0.311779	0.00932836	0.00623558	0.529801	4.12952e-08	4.12952e-08	0	0	0	1	1	0
AAATACG	2	8	7	8.576	225894424	151	12829610	56	4	0.233209	0.932836	0.623558	0.00652985	0.0043649	0.18543	2.89066e-08	2.89066e-08	0	0	0	1	0	0
AAATACT	4	42	7	8.576	225894424	151	12829610	294	10.5	0.466418	4.89739	3.27368	0.0342817	0.0229157	0.486755	1.5176e-07	1.5176e-07	0	0	0	1	0	0
AAATACTAT	2	8	9	8.576	225894424	151	12829610	72	4	0.233209	0.932836	0.623558	0.00839552	0.00561202	0.238411	3.71657e-08	3.71657e-08	0	0	0	1	0	0
AAATACTTAATT	2	8	12	8.576	225894424	151	12829610	96	4	0.233209	0.932836	0.623558	0.011194	0.00748269	0.317881	4.95542e-08	4.95542e-08	0	0	0	1	0	0
AAATAG	17	77	6	8.576	225894424	151	12829610	462	4.52941	1.98228	8.97854	6.00174	0.0538713	0.0360104	0.179977	2.3848e-07	2.3848e-07	0	0	0	1	0	0
AAATAGAAT	13	125	9	8.576	225894424	151	12829610	1125	9.61538	1.51586	14.5756	9.74309	0.13118	0.0876878	0.573102	5.80714e-07	5.80714e-07	0	0	0	1	1	0
AAATAGATAG	5	28	10	8.576	225894424	151	12829610	280	5.6	0.583022	3.26492	2.18245	0.0326492	0.0218245	0.370861	1.44533e-07	1.44533e-07	0	0	0	1	0	0
AAATAGGT	2	20	8	8.576	225894424	151	12829610	160	10	0.233209	2.33209	1.55889	0.0186567	0.0124712	0.529801	8.25904e-08	8.25904e-08	0	0	0	1	1	0
AAATAGTAATATAATAGTG	4	16	19	8.576	225894424	151	12829610	304	4	0.466418	1.86567	1.24712	0.0354478	0.0236952	0.503311	1.56922e-07	1.56922e-07	0	0	0	1	1	0
AAATAT	47	317	6	8.576	225894424	151	12829610	1902	6.74468	5.48041	36.9636	24.7085	0.221782	0.148251	0.268001	9.81793e-07	9.81793e-07	0	0	0	1	0	0
AAATATAAT	3	18	9	8.576	225894424	151	12829610	162	6	0.349813	2.09888	1.403	0.0188899	0.012627	0.357616	8.36228e-08	8.36228e-08	0	0	0	1	0	0
AAATATAATAAATTAAT	1	5	17	8.576	225894424	151	12829610	85	5	0.116604	0.583022	0.389723	0.00991138	0.0066253	0.562914	4.38762e-08	4.38762e-08	0	0	0	1	1	0
AAATATAATATATT	1	4	14	8.576	225894424	151	12829610	56	4	0.116604	0.466418	0.311779	0.00652985	0.0043649	0.370861	2.89066e-08	2.89066e-08	0	0	0	1	0	0
AAATATATC	1	4	9	8.576	225894424	151	12829610	36	4	0.116604	0.466418	0.311779	0.00419776	0.00280601	0.238411	1.85828e-08	1.85828e-08	0	0	0	1	0	0
AAATATC	6	30	7	8.576	225894424	151	12829610	210	5	0.699627	3.49813	2.33834	0.0244869	0.0163684	0.231788	1.084e-07	1.084e-07	0	0	0	1	0	0
AAATATCAAT	1	4	10	8.576	225894424	151	12829610	40	4	0.116604	0.466418	0.311779	0.00466418	0.00311779	0.264901	2.06476e-08	2.06476e-08	0	0	0	1	0	0
AAATATT	7	42	7	8.576	225894424	151	12829610	294	6	0.816231	4.89739	3.27368	0.0342817	0.0229157	0.278146	1.5176e-07	1.5176e-07	0	0	0	1	0	0
AAATATTC	4	16	8	8.576	225894424	151	12829610	128	4	0.466418	1.86567	1.24712	0.0149254	0.00997692	0.211921	6.60723e-08	6.60723e-08	0	0	0	1	0	0
AAATATTGT	5	29	9	8.576	225894424	151	12829610	261	5.8	0.583022	3.38153	2.2604	0.0304338	0.0203436	0.345695	1.34726e-07	1.34726e-07	0	0	0	1	0	0
AAATC	186	3192	5	8.576	225894424	151	12829610	15960	17.1613	21.6884	372.201	248.799	1.86101	1.244	0.568255	8.23839e-06	8.23839e-06	0	0	0	1	1	0
AAATCAG	2	8	7	8.576	225894424	151	12829610	56	4	0.233209	0.932836	0.623558	0.00652985	0.0043649	0.18543	2.89066e-08	2.89066e-08	0	0	0	1	0	0
AAATCATTTCAAGTAT	2	10	16	8.576	225894424	151	12829610	160	5	0.233209	1.16604	0.779447	0.0186567	0.0124712	0.529801	8.25904e-08	8.25904e-08	0	0	0	1	1	0
AAATCC	4	16	6	8.576	225894424	151	12829610	96	4	0.466418	1.86567	1.24712	0.011194	0.00748269	0.15894	4.95542e-08	4.95542e-08	0	0	0	1	0	0
AAATCCATAC	2	8	10	8.576	225894424	151	12829610	80	4	0.233209	0.932836	0.623558	0.00932836	0.00623558	0.264901	4.12952e-08	4.12952e-08	0	0	0	1	0	0
AAATCG	8	32	6	8.576	225894424	151	12829610	192	4	0.932836	3.73134	2.49423	0.0223881	0.0149654	0.15894	9.91085e-08	9.91085e-08	0	0	0	1	0	0
AAATCGTT	2	12	8	8.576	225894424	151	12829610	96	6	0.233209	1.39925	0.935336	0.011194	0.00748269	0.317881	4.95542e-08	4.95542e-08	0	0	0	1	0	0
AAATCT	13	70	6	8.576	225894424	151	12829610	420	5.38462	1.51586	8.16231	5.45613	0.0489739	0.0327368	0.213958	2.168e-07	2.168e-07	0	0	0	1	0	0
AAATCTC	6	36	7	8.576	225894424	151	12829610	252	6	0.699627	4.19776	2.80601	0.0293843	0.0196421	0.278146	1.3008e-07	1.3008e-07	0	0	0	1	0	0
AAATCTCATTTCCATGTGG	2	12	19	8.576	225894424	151	12829610	228	6	0.233209	1.39925	0.935336	0.0265858	0.0177714	0.754967	1.17691e-07	1.17691e-07	0	0	0	1	1	0
AAATCTT	2	8	7	8.576	225894424	151	12829610	56	4	0.233209	0.932836	0.623558	0.00652985	0.0043649	0.18543	2.89066e-08	2.89066e-08	0	0	0	1	0	0
AAATG	139	2363	5	8.576	225894424	151	12829610	11815	17	16.208	275.536	184.183	1.37768	0.920917	0.562914	6.09879e-06	6.09879e-06	0	0	0	1	1	0
AAATGAACG	8	38	9	8.576	225894424	151	12829610	342	4.75	0.932836	4.43097	2.9619	0.0398787	0.0266571	0.283113	1.76537e-07	1.76537e-07	0	0	0	1	0	0
AAATGAAG	6	36	8	8.576	225894424	151	12829610	288	6	0.699627	4.19776	2.80601	0.0335821	0.0224481	0.317881	1.48663e-07	1.48663e-07	0	0	0	1	0	0
AAATGAAGTG	21	134	10	8.576	225894424	151	12829610	1340	6.38095	2.44869	15.625	10.4446	0.15625	0.104446	0.42258	6.91695e-07	6.91695e-07	0	0	0	1	0	0
AAATGAAT	8	86	8	8.576	225894424	151	12829610	688	10.75	0.932836	10.028	6.70324	0.0802239	0.0536259	0.569536	3.55139e-07	3.55139e-07	0	0	0	1	1	0
AAATGAATG	1	8	9	8.576	225894424	151	12829610	72	8	0.116604	0.932836	0.623558	0.00839552	0.00561202	0.476821	3.71657e-08	3.71657e-08	0	0	0	1	0	0
AAATGAATTGG	2	12	11	8.576	225894424	151	12829610	132	6	0.233209	1.39925	0.935336	0.0153918	0.0102887	0.437086	6.81371e-08	6.81371e-08	0	0	0	1	0	0
AAATGAC	3	15	7	8.576	225894424	151	12829610	105	5	0.349813	1.74907	1.16917	0.0122435	0.00818419	0.231788	5.42e-08	5.42e-08	0	0	0	1	0	0
AAATGAGAG	23	203	9	8.576	225894424	151	12829610	1827	8.82609	2.6819	23.6707	15.8228	0.213036	0.142405	0.526058	9.43079e-07	9.43079e-07	0	0	0	1	1	0
AAATGAGT	9	63	8	8.576	225894424	151	12829610	504	7	1.04944	7.34608	4.91052	0.0587686	0.0392841	0.370861	2.6016e-07	2.6016e-07	0	0	0	1	0	0
AAATGAT	4	16	7	8.576	225894424	151	12829610	112	4	0.466418	1.86567	1.24712	0.0130597	0.00872981	0.18543	5.78133e-08	5.78133e-08	0	0	0	1	0	0
AAATGATATG	3	23	10	8.576	225894424	151	12829610	230	7.66667	0.349813	2.6819	1.79273	0.026819	0.0179273	0.507726	1.18724e-07	1.18724e-07	0	0	0	1	1	0
AAATGATCTAG	4	30	11	8.576	225894424	151	12829610	330	7.5	0.466418	3.49813	2.33834	0.0384795	0.0257217	0.546358	1.70343e-07	1.70343e-07	0	0	0	1	1	0
AAATGATTAAGTAAT	2	12	15	8.576	225894424	151	12829610	180	6	0.233209	1.39925	0.935336	0.0209888	0.01403	0.596026	9.29142e-08	9.29142e-08	0	0	0	1	1	0
AAATGCG	4	38	7	8.576	225894424	151	12829610	266	9.5	0.466418	4.43097	2.9619	0.0310168	0.0207333	0.440397	1.37307e-07	1.37307e-07	0	0	0	1	0	0
AAATGCGT	2	8	8	8.576	225894424	151	12829610	64	4	0.233209	0.932836	0.623558	0.00746268	0.00498846	0.211921	3.30362e-08	3.30362e-08	0	0	0	1	0	0
AAATGCT	6	24	7	8.576	225894424	151	12829610	168	4	0.699627	2.79851	1.87067	0.0195895	0.0130947	0.18543	8.67199e-08	8.67199e-08	0	0	0	1	0	0
AAATGG	12	76	6	8.576	225894424	151	12829610	456	6.33333	1.39925	8.86194	5.9238	0.0531716	0.0355428	0.251656	2.35383e-07	2.35383e-07	0	0	0	1	0	0
AAATGGACG	4	24	9	8.576	225894424	151	12829610	216	6	0.466418	2.79851	1.87067	0.0251866	0.0168361	0.357616	1.11497e-07	1.11497e-07	0	0	0	1	0	0
AAATGGATG	53	578	9	8.576	225894424	151	12829610	5202	10.9057	6.18004	67.3974	45.052	0.606576	0.405468	0.650006	2.68522e-06	2.68522e-06	0	0	0	1	1	0
AAATGGG	6	24	7	8.576	225894424	151	12829610	168	4	0.699627	2.79851	1.87067	0.0195895	0.0130947	0.18543	8.67199e-08	8.67199e-08	0	0	0	1	0	0
AAATGGGAGATG	1	4	12	8.576	225894424	151	12829610	48	4	0.116604	0.466418	0.311779	0.00559701	0.00374135	0.317881	2.47771e-08	2.47771e-08	0	0	0	1	0	0
AAATGGGGC	2	8	9	8.576	225894424	151	12829610	72	4	0.233209	0.932836	0.623558	0.00839552	0.00561202	0.238411	3.71657e-08	3.71657e-08	0	0	0	1	0	0
AAATGGTACTATCTGC	4	18	16	8.576	225894424	151	12829610	288	4.5	0.466418	2.09888	1.403	0.0335821	0.0224481	0.476821	1.48663e-07	1.48663e-07	0	0	0	1	0	0
AAATGGTT	2	8	8	8.576	225894424	151	12829610	64	4	0.233209	0.932836	0.623558	0.00746268	0.00498846	0.211921	3.30362e-08	3.30362e-08	0	0	0	1	0	0
AAATGT	4	21	6	8.576	225894424	151	12829610	126	5.25	0.466418	2.44869	1.63684	0.0146922	0.00982103	0.208609	6.50399e-08	6.50399e-08	0	0	0	1	0	0
AAATGTAAT	4	20	9	8.576	225894424	151	12829610	180	5	0.466418	2.33209	1.55889	0.0209888	0.01403	0.298013	9.29142e-08	9.29142e-08	0	0	0	1	0	0
AAATGTAATGT	1	4	11	8.576	225894424	151	12829610	44	4	0.116604	0.466418	0.311779	0.0051306	0.00342957	0.291391	2.27124e-08	2.27124e-08	0	0	0	1	0	0
AAATGTAATTGT	4	20	12	8.576	225894424	151	12829610	240	5	0.466418	2.33209	1.55889	0.0279851	0.0187067	0.397351	1.23886e-07	1.23886e-07	0	0	0	1	0	0
AAATGTC	2	8	7	8.576	225894424	151	12829610	56	4	0.233209	0.932836	0.623558	0.00652985	0.0043649	0.18543	2.89066e-08	2.89066e-08	0	0	0	1	0	0
AAATGTGC	2	10	8	8.576	225894424	151	12829610	80	5	0.233209	1.16604	0.779447	0.00932836	0.00623558	0.264901	4.12952e-08	4.12952e-08	0	0	0	1	0	0
AAATGTTC	4	16	8	8.576	225894424	151	12829610	128	4	0.466418	1.86567	1.24712	0.0149254	0.00997692	0.211921	6.60723e-08	6.60723e-08	0	0	0	1	0	0
AAATT	97	549	5	8.576	225894424	151	12829610	2745	5.65979	11.3106	64.0158	42.7916	0.320079	0.213958	0.18741	1.41694e-06	1.41694e-06	0	0	0	1	0	0
AAATTAAATTAATTAAATTTATC	2	10	23	8.576	225894424	151	12829610	230	5	0.233209	1.16604	0.779447	0.026819	0.0179273	0.761589	1.18724e-07	1.18724e-07	0	0	0	1	1	0
AAATTAAT	18	76	8	8.576	225894424	151	12829610	608	4.22222	2.09888	8.86194	5.9238	0.0708955	0.0473904	0.223694	3.13844e-07	3.13844e-07	0	0	0	1	0	0
AAATTAATAAATTTAGT	2	8	17	8.576	225894424	151	12829610	136	4	0.233209	0.932836	0.623558	0.0158582	0.0106005	0.450331	7.02018e-08	7.02018e-08	0	0	0	1	0	0
AAATTAATAATTTAG	2	8	15	8.576	225894424	151	12829610	120	4	0.233209	0.932836	0.623558	0.0139925	0.00935336	0.397351	6.19428e-08	6.19428e-08	0	0	0	1	0	0
AAATTAC	19	96	7	8.576	225894424	151	12829610	672	5.05263	2.21548	11.194	7.48269	0.0783582	0.0523788	0.234228	3.4688e-07	3.4688e-07	0	0	0	1	0	0
AAATTACAT	1	4	9	8.576	225894424	151	12829610	36	4	0.116604	0.466418	0.311779	0.00419776	0.00280601	0.238411	1.85828e-08	1.85828e-08	0	0	0	1	0	0
AAATTAG	2	10	7	8.576	225894424	151	12829610	70	5	0.233209	1.16604	0.779447	0.00816231	0.00545613	0.231788	3.61333e-08	3.61333e-08	0	0	0	1	0	0
AAATTAGAAATTG	2	8	13	8.576	225894424	151	12829610	104	4	0.233209	0.932836	0.623558	0.0121269	0.00810625	0.344371	5.36838e-08	5.36838e-08	0	0	0	1	0	0
AAATTAGTTC	2	10	10	8.576	225894424	151	12829610	100	5	0.233209	1.16604	0.779447	0.0116604	0.00779447	0.331126	5.1619e-08	5.1619e-08	0	0	0	1	0	0
AAATTAT	8	32	7	8.576	225894424	151	12829610	224	4	0.932836	3.73134	2.49423	0.0261194	0.0174596	0.18543	1.15627e-07	1.15627e-07	0	0	0	1	0	0
AAATTATTAC	2	8	10	8.576	225894424	151	12829610	80	4	0.233209	0.932836	0.623558	0.00932836	0.00623558	0.264901	4.12952e-08	4.12952e-08	0	0	0	1	0	0
AAATTC	29	129	6	8.576	225894424	151	12829610	774	4.44828	3.38153	15.042	10.0549	0.0902518	0.0603292	0.176753	3.99531e-07	3.99531e-07	0	0	0	1	0	0
AAATTCAGTTGAACTGACTT	1	5	20	8.576	225894424	151	12829610	100	5	0.116604	0.583022	0.389723	0.0116604	0.00779447	0.662252	5.1619e-08	5.1619e-08	0	0	0	1	1	0
AAATTCATTAAT	2	10	12	8.576	225894424	151	12829610	120	5	0.233209	1.16604	0.779447	0.0139925	0.00935336	0.397351	6.19428e-08	6.19428e-08	0	0	0	1	0	0
AAATTCC	2	8	7	8.576	225894424	151	12829610	56	4	0.233209	0.932836	0.623558	0.00652985	0.0043649	0.18543	2.89066e-08	2.89066e-08	0	0	0	1	0	0
AAATTCT	7	50	7	8.576	225894424	151	12829610	350	7.14286	0.816231	5.83022	3.89723	0.0408116	0.0272806	0.331126	1.80667e-07	1.80667e-07	0	0	0	1	0	0
AAATTCTT	13	138	8	8.576	225894424	151	12829610	1104	10.6154	1.51586	16.0914	10.7564	0.128731	0.0860509	0.562404	5.69874e-07	5.69874e-07	0	0	0	1	1	0
AAATTG	14	101	6	8.576	225894424	151	12829610	606	7.21429	1.63246	11.777	7.87241	0.0706623	0.0472345	0.28666	3.12811e-07	3.12811e-07	0	0	0	1	0	0
AAATTGAACTG	2	10	11	8.576	225894424	151	12829610	110	5	0.233209	1.16604	0.779447	0.0128265	0.00857392	0.364238	5.67809e-08	5.67809e-08	0	0	0	1	0	0
AAATTGAAG	4	27	9	8.576	225894424	151	12829610	243	6.75	0.466418	3.14832	2.10451	0.0283349	0.0189406	0.402318	1.25434e-07	1.25434e-07	0	0	0	1	0	0
AAATTGG	6	28	7	8.576	225894424	151	12829610	196	4.66667	0.699627	3.26492	2.18245	0.0228545	0.0152772	0.216336	1.01173e-07	1.01173e-07	0	0	0	1	0	0
AAATTGT	3	14	7	8.576	225894424	151	12829610	98	4.66667	0.349813	1.63246	1.09123	0.0114272	0.00763858	0.216336	5.05866e-08	5.05866e-08	0	0	0	1	0	0
AAATTGTAGATTGC	2	9	14	8.576	225894424	151	12829610	126	4.5	0.233209	1.04944	0.701502	0.0146922	0.00982103	0.417219	6.50399e-08	6.50399e-08	0	0	0	1	0	0
AAATTGTGTCCGGACCT	4	18	17	8.576	225894424	151	12829610	306	4.5	0.466418	2.09888	1.403	0.035681	0.0238511	0.506623	1.57954e-07	1.57954e-07	0	0	0	1	1	0
AAATTT	34	143	6	8.576	225894424	151	12829610	858	4.20588	3.96455	16.6744	11.1461	0.100047	0.0668765	0.167121	4.42891e-07	4.42891e-07	0	0	0	1	0	0
AAATTTC	1	8	7	8.576	225894424	151	12829610	56	8	0.116604	0.932836	0.623558	0.00652985	0.0043649	0.370861	2.89066e-08	2.89066e-08	0	0	0	1	0	0
AAATTTCAC	2	11	9	8.576	225894424	151	12829610	99	5.5	0.233209	1.28265	0.857392	0.0115438	0.00771652	0.327815	5.11028e-08	5.11028e-08	0	0	0	1	0	0
AAC	506	5533	3	8.576	225894424	151	12829610	16599	10.9348	59.0018	645.172	431.268	1.93552	1.2938	0.217247	8.56824e-06	8.56824e-06	0	0	0	0	0	0
AACAACAAT	18	148	9	8.576	225894424	151	12829610	1332	8.22222	2.09888	17.2575	11.5358	0.155317	0.103822	0.490066	6.87565e-07	6.87565e-07	0	0	0	1	0	0
AACAACACCAC	2	11	11	8.576	225894424	151	12829610	121	5.5	0.233209	1.28265	0.857392	0.0141091	0.00943131	0.400662	6.2459e-08	6.2459e-08	0	0	0	1	0	0
AACAACAGT	4	29	9	8.576	225894424	151	12829610	261	7.25	0.466418	3.38153	2.2604	0.0304338	0.0203436	0.432119	1.34726e-07	1.34726e-07	0	0	0	1	0	0
AACAACC	15	86	7	8.576	225894424	151	12829610	602	5.73333	1.74907	10.028	6.70324	0.0701959	0.0469227	0.265784	3.10746e-07	3.10746e-07	0	0	0	1	0	0
AACAAG	568	8332	6	8.576	225894424	151	12829610	49992	14.669	66.2313	971.548	649.435	5.82929	3.89661	0.582875	2.58054e-05	2.58054e-05	0	0	0	1	1	0
AACAAGAACAAGAAG	45	202	15	8.576	225894424	151	12829610	3030	4.48889	5.2472	23.5541	15.7448	0.353311	0.236172	0.445916	1.56406e-06	1.56406e-06	0	0	0	1	0	0
AACAAGAAG	169	1021	9	8.576	225894424	151	12829610	9189	6.04142	19.7062	119.053	79.5815	1.07148	0.716234	0.360085	4.74327e-06	4.74327e-06	0	0	0	1	0	0
AACAAGAAGAAG	162	889	12	8.576	225894424	151	12829610	10668	5.48765	18.8899	103.661	69.2928	1.24394	0.831514	0.436105	5.50672e-06	5.50672e-06	0	0	0	1	0	0
AACAAT	990	17313	6	8.576	225894424	151	12829610	103878	17.4879	115.438	2018.77	1349.46	12.1126	8.09674	0.694883	5.36208e-05	5.36208e-05	0	0	1	1	1	0
AACAATAAGATACAGTAT	2	8	18	8.576	225894424	151	12829610	144	4	0.233209	0.932836	0.623558	0.016791	0.011224	0.476821	7.43314e-08	7.43314e-08	0	0	0	1	0	0
AACAATAAT	19	167	9	8.576	225894424	151	12829610	1503	8.78947	2.21548	19.4729	13.0168	0.175256	0.117151	0.523876	7.75834e-07	7.75834e-07	0	0	0	1	1	0
AACAATTC	3	12	8	8.576	225894424	151	12829610	96	4	0.349813	1.39925	0.935336	0.011194	0.00748269	0.211921	4.95542e-08	4.95542e-08	0	0	0	1	0	0
AACAATTGT	1	4	9	8.576	225894424	151	12829610	36	4	0.116604	0.466418	0.311779	0.00419776	0.00280601	0.238411	1.85828e-08	1.85828e-08	0	0	0	1	0	0
AACAATTGTAATAATTGT	1	5	18	8.576	225894424	151	12829610	90	5	0.116604	0.583022	0.389723	0.0104944	0.00701502	0.596026	4.64571e-08	4.64571e-08	0	0	0	1	1	0
AACAC	163	2152	5	8.576	225894424	151	12829610	10760	13.2025	19.0065	250.933	167.737	1.25466	0.838685	0.437167	5.5542e-06	5.5542e-06	0	0	0	1	0	0
AACACAACTC	6	24	10	8.576	225894424	151	12829610	240	4	0.699627	2.79851	1.87067	0.0279851	0.0187067	0.264901	1.23886e-07	1.23886e-07	0	0	0	1	0	0
AACACC	14	76	6	8.576	225894424	151	12829610	456	5.42857	1.63246	8.86194	5.9238	0.0531716	0.0355428	0.215705	2.35383e-07	2.35383e-07	0	0	0	1	0	0
AACACCACC	10	40	9	8.576	225894424	151	12829610	360	4	1.16604	4.66418	3.11779	0.0419776	0.0280601	0.238411	1.85828e-07	1.85828e-07	0	0	0	1	0	0
AACACCATCCTCACCGTC	6	27	18	8.576	225894424	151	12829610	486	4.5	0.699627	3.14832	2.10451	0.0566698	0.0378811	0.536424	2.50868e-07	2.50868e-07	0	0	0	1	1	0
AACACCCTCTAAGATGT	4	16	17	8.576	225894424	151	12829610	272	4	0.466418	1.86567	1.24712	0.0317164	0.021201	0.450331	1.40404e-07	1.40404e-07	0	0	0	1	0	0
AACACGG	2	14	7	8.576	225894424	151	12829610	98	7	0.233209	1.63246	1.09123	0.0114272	0.00763858	0.324503	5.05866e-08	5.05866e-08	0	0	0	1	0	0
AACACT	18	124	6	8.576	225894424	151	12829610	744	6.88889	2.09888	14.459	9.66514	0.0867537	0.0579909	0.273731	3.84045e-07	3.84045e-07	0	0	0	1	0	0
AACACTAAT	1	4	9	8.576	225894424	151	12829610	36	4	0.116604	0.466418	0.311779	0.00419776	0.00280601	0.238411	1.85828e-08	1.85828e-08	0	0	0	1	0	0
AACACTG	19	100	7	8.576	225894424	151	12829610	700	5.26316	2.21548	11.6604	7.79447	0.0816231	0.0545613	0.243987	3.61333e-07	3.61333e-07	0	0	0	1	0	0
AACACTT	14	56	7	8.576	225894424	151	12829610	392	4	1.63246	6.52985	4.3649	0.0457089	0.0305543	0.18543	2.02346e-07	2.02346e-07	0	0	0	1	0	0
AACAG	2	10	5	8.576	225894424	151	12829610	50	5	0.233209	1.16604	0.779447	0.00583022	0.00389723	0.165563	2.58095e-08	2.58095e-08	0	0	0	1	0	0
AACAGAATAG	11	53	10	8.576	225894424	151	12829610	530	4.81818	1.28265	6.18004	4.13107	0.0618004	0.0413107	0.319085	2.73581e-07	2.73581e-07	0	0	0	1	0	0
AACAGAATGG	1	6	10	8.576	225894424	151	12829610	60	6	0.116604	0.699627	0.467668	0.00699627	0.00467668	0.397351	3.09714e-08	3.09714e-08	0	0	0	1	0	0
AACAGAGCT	39	266	9	8.576	225894424	151	12829610	2394	6.82051	4.54757	31.0168	20.7333	0.279151	0.1866	0.406521	1.23576e-06	1.23576e-06	0	0	0	1	0	0
AACAGATCATTAACTGATT	2	9	19	8.576	225894424	151	12829610	171	4.5	0.233209	1.04944	0.701502	0.0199394	0.0133285	0.566225	8.82685e-08	8.82685e-08	0	0	0	1	1	0
AACAGATT	4	20	8	8.576	225894424	151	12829610	160	5	0.466418	2.33209	1.55889	0.0186567	0.0124712	0.264901	8.25904e-08	8.25904e-08	0	0	0	1	0	0
AACAGC	1	5	6	8.576	225894424	151	12829610	30	5	0.116604	0.583022	0.389723	0.00349813	0.00233834	0.198675	1.54857e-08	1.54857e-08	0	0	0	1	0	0
AACAGCGCCGACCGACCG	2	8	18	8.576	225894424	151	12829610	144	4	0.233209	0.932836	0.623558	0.016791	0.011224	0.476821	7.43314e-08	7.43314e-08	0	0	0	1	0	0
AACAGCTC	3	12	8	8.576	225894424	151	12829610	96	4	0.349813	1.39925	0.935336	0.011194	0.00748269	0.211921	4.95542e-08	4.95542e-08	0	0	0	1	0	0
AACAGCTTC	6	29	9	8.576	225894424	151	12829610	261	4.83333	0.699627	3.38153	2.2604	0.0304338	0.0203436	0.288079	1.34726e-07	1.34726e-07	0	0	0	1	0	0
AACAGG	16	193	6	8.576	225894424	151	12829610	1158	12.0625	1.86567	22.5047	15.0433	0.135028	0.09026	0.479305	5.97748e-07	5.97748e-07	0	0	0	1	0	0
AACAGT	13	169	6	8.576	225894424	151	12829610	1014	13	1.51586	19.7062	13.1727	0.118237	0.0790359	0.516556	5.23417e-07	5.23417e-07	0	0	0	1	1	0
AACAGTC	2	14	7	8.576	225894424	151	12829610	98	7	0.233209	1.63246	1.09123	0.0114272	0.00763858	0.324503	5.05866e-08	5.05866e-08	0	0	0	1	0	0
AACAGTT	11	54	7	8.576	225894424	151	12829610	378	4.90909	1.28265	6.29664	4.20901	0.0440765	0.0294631	0.227574	1.9512e-07	1.9512e-07	0	0	0	1	0	0
AACAT	73	1016	5	8.576	225894424	151	12829610	5080	13.9178	8.51212	118.47	79.1918	0.592351	0.395959	0.460855	2.62225e-06	2.62225e-06	0	0	0	1	0	0
AACATAC	6	30	7	8.576	225894424	151	12829610	210	5	0.699627	3.49813	2.33834	0.0244869	0.0163684	0.231788	1.084e-07	1.084e-07	0	0	0	1	0	0
AACATAT	2	33	7	8.576	225894424	151	12829610	231	16.5	0.233209	3.84795	2.57217	0.0269356	0.0180052	0.764901	1.1924e-07	1.1924e-07	0	0	0	1	1	0
AACATC	22	144	6	8.576	225894424	151	12829610	864	6.54545	2.5653	16.791	11.224	0.100746	0.0673442	0.260084	4.45988e-07	4.45988e-07	0	0	0	1	0	0
AACATCATTATGAATT	4	23	16	8.576	225894424	151	12829610	368	5.75	0.466418	2.6819	1.79273	0.0429104	0.0286836	0.609272	1.89958e-07	1.89958e-07	0	0	0	1	1	0
AACATG	13	66	6	8.576	225894424	151	12829610	396	5.07692	1.51586	7.69589	5.14435	0.0461754	0.0308661	0.201732	2.04411e-07	2.04411e-07	0	0	0	1	0	0
AACATGAATAATCAATACATGT	2	8	22	8.576	225894424	151	12829610	176	4	0.233209	0.932836	0.623558	0.0205224	0.0137183	0.582781	9.08494e-08	9.08494e-08	0	0	0	1	1	0
AACATT	20	141	6	8.576	225894424	151	12829610	846	7.05	2.33209	16.4412	10.9902	0.0986474	0.0659412	0.280132	4.36697e-07	4.36697e-07	0	0	0	1	0	0
AACC	124	1715	4	8.576	225894424	151	12829610	6860	13.8306	14.459	199.977	133.675	0.799906	0.534701	0.366375	3.54106e-06	3.54106e-06	0	0	0	0	0	0
AACCAACCC	6	42	9	8.576	225894424	151	12829610	378	7	0.699627	4.89739	3.27368	0.0440765	0.0294631	0.417219	1.9512e-07	1.9512e-07	0	0	0	1	0	0
AACCAAG	14	84	7	8.576	225894424	151	12829610	588	6	1.63246	9.79477	6.54735	0.0685634	0.0458315	0.278146	3.0352e-07	3.0352e-07	0	0	0	1	0	0
AACCAC	99	1100	6	8.576	225894424	151	12829610	6600	11.1111	11.5438	128.265	85.7392	0.769589	0.514435	0.441501	3.40685e-06	3.40685e-06	0	0	0	1	0	0
AACCACATT	6	24	9	8.576	225894424	151	12829610	216	4	0.699627	2.79851	1.87067	0.0251866	0.0168361	0.238411	1.11497e-07	1.11497e-07	0	0	0	1	0	0
AACCACCGG	2	17	9	8.576	225894424	151	12829610	153	8.5	0.233209	1.98228	1.32506	0.0178405	0.0119255	0.506623	7.89771e-08	7.89771e-08	0	0	0	1	1	0
AACCAG	4	24	6	8.576	225894424	151	12829610	144	6	0.466418	2.79851	1.87067	0.016791	0.011224	0.238411	7.43314e-08	7.43314e-08	0	0	0	1	0	0
AACCAGAC	4	16	8	8.576	225894424	151	12829610	128	4	0.466418	1.86567	1.24712	0.0149254	0.00997692	0.211921	6.60723e-08	6.60723e-08	0	0	0	1	0	0
AACCAT	2	9	6	8.576	225894424	151	12829610	54	4.5	0.233209	1.04944	0.701502	0.00629664	0.00420901	0.178808	2.78743e-08	2.78743e-08	0	0	0	1	0	0
AACCATCAC	21	106	9	8.576	225894424	151	12829610	954	5.04762	2.44869	12.3601	8.26214	0.111241	0.0743592	0.300851	4.92445e-07	4.92445e-07	0	0	0	1	0	0
AACCATCCCT	6	25	10	8.576	225894424	151	12829610	250	4.16667	0.699627	2.91511	1.94862	0.0291511	0.0194862	0.275938	1.29048e-07	1.29048e-07	0	0	0	1	0	0
AACCC	1	5	5	8.576	225894424	151	12829610	25	5	0.116604	0.583022	0.389723	0.00291511	0.00194862	0.165563	1.29048e-08	1.29048e-08	0	0	0	1	0	0
AACCCACCT	8	34	9	8.576	225894424	151	12829610	306	4.25	0.932836	3.96455	2.65012	0.035681	0.0238511	0.253311	1.57954e-07	1.57954e-07	0	0	0	1	0	0
AACCCC	1	5	6	8.576	225894424	151	12829610	30	5	0.116604	0.583022	0.389723	0.00349813	0.00233834	0.198675	1.54857e-08	1.54857e-08	0	0	0	1	0	0
AACCCT	25	300	6	8.576	225894424	151	12829610	1800	12	2.91511	34.9813	23.3834	0.209888	0.1403	0.476821	9.29142e-07	9.29142e-07	0	0	0	1	0	0
AACCCTAAT	2	22	9	8.576	225894424	151	12829610	198	11	0.233209	2.5653	1.71478	0.0230877	0.015433	0.655629	1.02206e-07	1.02206e-07	0	0	0	1	1	0
AACCG	2	10	5	8.576	225894424	151	12829610	50	5	0.233209	1.16604	0.779447	0.00583022	0.00389723	0.165563	2.58095e-08	2.58095e-08	0	0	0	1	0	0
AACCGATTG	2	9	9	8.576	225894424	151	12829610	81	4.5	0.233209	1.04944	0.701502	0.00944496	0.00631352	0.268212	4.18114e-08	4.18114e-08	0	0	0	1	0	0
AACCGGTGTCAATTGT	1	5	16	8.576	225894424	151	12829610	80	5	0.116604	0.583022	0.389723	0.00932836	0.00623558	0.529801	4.12952e-08	4.12952e-08	0	0	0	1	1	0
AACCGTCG	1	4	8	8.576	225894424	151	12829610	32	4	0.116604	0.466418	0.311779	0.00373134	0.00249423	0.211921	1.65181e-08	1.65181e-08	0	0	0	1	0	0
AACCT	243	3389	5	8.576	225894424	151	12829610	16945	13.9465	28.3349	395.172	264.155	1.97586	1.32077	0.461805	8.74684e-06	8.74684e-06	0	0	0	1	0	0
AACCTAAG	49	222	8	8.576	225894424	151	12829610	1776	4.53061	5.71362	25.8862	17.3037	0.207089	0.13843	0.240032	9.16753e-07	9.16753e-07	0	0	0	1	0	0
AACCTAC	7	28	7	8.576	225894424	151	12829610	196	4	0.816231	3.26492	2.18245	0.0228545	0.0152772	0.18543	1.01173e-07	1.01173e-07	0	0	0	1	0	0
AACCTACC	8	33	8	8.576	225894424	151	12829610	264	4.125	0.932836	3.84795	2.57217	0.0307836	0.0205774	0.218543	1.36274e-07	1.36274e-07	0	0	0	1	0	0
AACCTATT	2	10	8	8.576	225894424	151	12829610	80	5	0.233209	1.16604	0.779447	0.00932836	0.00623558	0.264901	4.12952e-08	4.12952e-08	0	0	0	1	0	0
AACCTC	6	44	6	8.576	225894424	151	12829610	264	7.33333	0.699627	5.1306	3.42957	0.0307836	0.0205774	0.291391	1.36274e-07	1.36274e-07	0	0	0	1	0	0
AACCTCTAGG	4	16	10	8.576	225894424	151	12829610	160	4	0.466418	1.86567	1.24712	0.0186567	0.0124712	0.264901	8.25904e-08	8.25904e-08	0	0	0	1	0	0
AACCTG	2	8	6	8.576	225894424	151	12829610	48	4	0.233209	0.932836	0.623558	0.00559701	0.00374135	0.15894	2.47771e-08	2.47771e-08	0	0	0	1	0	0
AACCTGGAG	6	26	9	8.576	225894424	151	12829610	234	4.33333	0.699627	3.03172	2.02656	0.0272854	0.0182391	0.258278	1.20788e-07	1.20788e-07	0	0	0	1	0	0
AACCTGT	2	14	7	8.576	225894424	151	12829610	98	7	0.233209	1.63246	1.09123	0.0114272	0.00763858	0.324503	5.05866e-08	5.05866e-08	0	0	0	1	0	0
AACCTT	13	58	6	8.576	225894424	151	12829610	348	4.46154	1.51586	6.76306	4.52079	0.0405783	0.0271248	0.17728	1.79634e-07	1.79634e-07	0	0	0	1	0	0
AACCTTAATCACTTCATGATT	6	27	21	8.576	225894424	151	12829610	567	4.5	0.699627	3.14832	2.10451	0.0661147	0.0441946	0.625828	2.9268e-07	2.9268e-07	0	0	0	1	1	0
AACCTTG	4	16	7	8.576	225894424	151	12829610	112	4	0.466418	1.86567	1.24712	0.0130597	0.00872981	0.18543	5.78133e-08	5.78133e-08	0	0	0	1	0	0
AACG	46	392	4	8.576	225894424	151	12829610	1568	8.52174	5.3638	45.7089	30.5543	0.182836	0.122217	0.225741	8.09386e-07	8.09386e-07	0	0	0	0	0	0
AACGAACT	2	10	8	8.576	225894424	151	12829610	80	5	0.233209	1.16604	0.779447	0.00932836	0.00623558	0.264901	4.12952e-08	4.12952e-08	0	0	0	1	0	0
AACGAAG	6	30	7	8.576	225894424	151	12829610	210	5	0.699627	3.49813	2.33834	0.0244869	0.0163684	0.231788	1.084e-07	1.084e-07	0	0	0	1	0	0
AACGAAGAC	7	60	9	8.576	225894424	151	12829610	540	8.57143	0.816231	6.99627	4.67668	0.0629664	0.0420901	0.51088	2.78743e-07	2.78743e-07	0	0	0	1	1	0
AACGAC	23	151	6	8.576	225894424	151	12829610	906	6.56522	2.6819	17.6073	11.7696	0.105644	0.0706179	0.26087	4.67668e-07	4.67668e-07	0	0	0	1	0	0
AACGACG	2	8	7	8.576	225894424	151	12829610	56	4	0.233209	0.932836	0.623558	0.00652985	0.0043649	0.18543	2.89066e-08	2.89066e-08	0	0	0	1	0	0
AACGAG	19	87	6	8.576	225894424	151	12829610	522	4.57895	2.21548	10.1446	6.78119	0.0608675	0.0406871	0.181945	2.69451e-07	2.69451e-07	0	0	0	1	0	0
AACGAT	6	104	6	8.576	225894424	151	12829610	624	17.3333	0.699627	12.1269	8.10625	0.0727612	0.0486375	0.688742	3.22103e-07	3.22103e-07	0	0	0	1	1	0
AACGATAAT	26	355	9	8.576	225894424	151	12829610	3195	13.6538	3.03172	41.3946	27.6704	0.372551	0.249033	0.813805	1.64923e-06	1.64923e-06	0	0	0	1	1	0
AACGATG	2	8	7	8.576	225894424	151	12829610	56	4	0.233209	0.932836	0.623558	0.00652985	0.0043649	0.18543	2.89066e-08	2.89066e-08	0	0	0	1	0	0
AACGATGAC	4	16	9	8.576	225894424	151	12829610	144	4	0.466418	1.86567	1.24712	0.016791	0.011224	0.238411	7.43314e-08	7.43314e-08	0	0	0	1	0	0
AACGATGCC	2	8	9	8.576	225894424	151	12829610	72	4	0.233209	0.932836	0.623558	0.00839552	0.00561202	0.238411	3.71657e-08	3.71657e-08	0	0	0	1	0	0
AACGATTAT	2	10	9	8.576	225894424	151	12829610	90	5	0.233209	1.16604	0.779447	0.0104944	0.00701502	0.298013	4.64571e-08	4.64571e-08	0	0	0	1	0	0
AACGC	4	26	5	8.576	225894424	151	12829610	130	6.5	0.466418	3.03172	2.02656	0.0151586	0.0101328	0.215232	6.71047e-08	6.71047e-08	0	0	0	1	0	0
AACGCACCCGGTAGCTAGAC	2	8	20	8.576	225894424	151	12829610	160	4	0.233209	0.932836	0.623558	0.0186567	0.0124712	0.529801	8.25904e-08	8.25904e-08	0	0	0	1	1	0
AACGCC	4	26	6	8.576	225894424	151	12829610	156	6.5	0.466418	3.03172	2.02656	0.0181903	0.0121594	0.258278	8.05256e-08	8.05256e-08	0	0	0	1	0	0
AACGCTGT	4	16	8	8.576	225894424	151	12829610	128	4	0.466418	1.86567	1.24712	0.0149254	0.00997692	0.211921	6.60723e-08	6.60723e-08	0	0	0	1	0	0
AACGGAGT	2	10	8	8.576	225894424	151	12829610	80	5	0.233209	1.16604	0.779447	0.00932836	0.00623558	0.264901	4.12952e-08	4.12952e-08	0	0	0	1	0	0
AACGGCAC	2	14	8	8.576	225894424	151	12829610	112	7	0.233209	1.63246	1.09123	0.0130597	0.00872981	0.370861	5.78133e-08	5.78133e-08	0	0	0	1	0	0
AACGGG	10	40	6	8.576	225894424	151	12829610	240	4	1.16604	4.66418	3.11779	0.0279851	0.0187067	0.15894	1.23886e-07	1.23886e-07	0	0	0	1	0	0
AACGGGAG	4	28	8	8.576	225894424	151	12829610	224	7	0.466418	3.26492	2.18245	0.0261194	0.0174596	0.370861	1.15627e-07	1.15627e-07	0	0	0	1	0	0
AACGGT	2	10	6	8.576	225894424	151	12829610	60	5	0.233209	1.16604	0.779447	0.00699627	0.00467668	0.198675	3.09714e-08	3.09714e-08	0	0	0	1	0	0
AACGTACTG	1	4	9	8.576	225894424	151	12829610	36	4	0.116604	0.466418	0.311779	0.00419776	0.00280601	0.238411	1.85828e-08	1.85828e-08	0	0	0	1	0	0
AACGTC	2	8	6	8.576	225894424	151	12829610	48	4	0.233209	0.932836	0.623558	0.00559701	0.00374135	0.15894	2.47771e-08	2.47771e-08	0	0	0	1	0	0
AACGTCG	2	18	7	8.576	225894424	151	12829610	126	9	0.233209	2.09888	1.403	0.0146922	0.00982103	0.417219	6.50399e-08	6.50399e-08	0	0	0	1	0	0
AACGTCTTCTTC	2	14	12	8.576	225894424	151	12829610	168	7	0.233209	1.63246	1.09123	0.0195895	0.0130947	0.556291	8.67199e-08	8.67199e-08	0	0	0	1	1	0
AACGTGT	4	22	7	8.576	225894424	151	12829610	154	5.5	0.466418	2.5653	1.71478	0.0179571	0.0120035	0.254967	7.94933e-08	7.94933e-08	0	0	0	1	0	0
AACT	244	2964	4	8.576	225894424	151	12829610	11856	12.1475	28.4515	345.616	231.028	1.38246	0.924112	0.321789	6.11995e-06	6.11995e-06	0	0	0	0	0	0
AACTAAG	6	30	7	8.576	225894424	151	12829610	210	5	0.699627	3.49813	2.33834	0.0244869	0.0163684	0.231788	1.084e-07	1.084e-07	0	0	0	1	0	0
AACTAAT	13	134	7	8.576	225894424	151	12829610	938	10.3077	1.51586	15.625	10.4446	0.109375	0.0731121	0.47784	4.84186e-07	4.84186e-07	0	0	0	1	0	0
AACTAC	32	204	6	8.576	225894424	151	12829610	1224	6.375	3.73134	23.7873	15.9007	0.142724	0.0954043	0.253311	6.31817e-07	6.31817e-07	0	0	0	1	0	0
AACTACAAT	4	22	9	8.576	225894424	151	12829610	198	5.5	0.466418	2.5653	1.71478	0.0230877	0.015433	0.327815	1.02206e-07	1.02206e-07	0	0	0	1	0	0
AACTACT	2	8	7	8.576	225894424	151	12829610	56	4	0.233209	0.932836	0.623558	0.00652985	0.0043649	0.18543	2.89066e-08	2.89066e-08	0	0	0	1	0	0
AACTAGCAG	8	34	9	8.576	225894424	151	12829610	306	4.25	0.932836	3.96455	2.65012	0.035681	0.0238511	0.253311	1.57954e-07	1.57954e-07	0	0	0	1	0	0
AACTAT	11	55	6	8.576	225894424	151	12829610	330	5	1.28265	6.41324	4.28696	0.0384795	0.0257217	0.198675	1.70343e-07	1.70343e-07	0	0	0	1	0	0
AACTATC	2	8	7	8.576	225894424	151	12829610	56	4	0.233209	0.932836	0.623558	0.00652985	0.0043649	0.18543	2.89066e-08	2.89066e-08	0	0	0	1	0	0
AACTATT	4	18	7	8.576	225894424	151	12829610	126	4.5	0.466418	2.09888	1.403	0.0146922	0.00982103	0.208609	6.50399e-08	6.50399e-08	0	0	0	1	0	0
AACTC	11	77	5	8.576	225894424	151	12829610	385	7	1.28265	8.97854	6.00174	0.0448927	0.0300087	0.231788	1.98733e-07	1.98733e-07	0	0	0	1	0	0
AACTCC	130	872	6	8.576	225894424	151	12829610	5232	6.70769	15.1586	101.679	67.9678	0.610074	0.407807	0.266531	2.70071e-06	2.70071e-06	0	0	0	1	0	0
AACTCG	2	8	6	8.576	225894424	151	12829610	48	4	0.233209	0.932836	0.623558	0.00559701	0.00374135	0.15894	2.47771e-08	2.47771e-08	0	0	0	1	0	0
AACTCGC	2	12	7	8.576	225894424	151	12829610	84	6	0.233209	1.39925	0.935336	0.00979477	0.00654735	0.278146	4.336e-08	4.336e-08	0	0	0	1	0	0
AACTCT	5	22	6	8.576	225894424	151	12829610	132	4.4	0.583022	2.5653	1.71478	0.0153918	0.0102887	0.174834	6.81371e-08	6.81371e-08	0	0	0	1	0	0
AACTCTCTC	4	20	9	8.576	225894424	151	12829610	180	5	0.466418	2.33209	1.55889	0.0209888	0.01403	0.298013	9.29142e-08	9.29142e-08	0	0	0	1	0	0
AACTCTTAC	4	18	9	8.576	225894424	151	12829610	162	4.5	0.466418	2.09888	1.403	0.0188899	0.012627	0.268212	8.36228e-08	8.36228e-08	0	0	0	1	0	0
AACTG	17	127	5	8.576	225894424	151	12829610	635	7.47059	1.98228	14.8088	9.89898	0.0740438	0.0494949	0.24737	3.27781e-07	3.27781e-07	0	0	0	1	0	0
AACTGAG	3	18	7	8.576	225894424	151	12829610	126	6	0.349813	2.09888	1.403	0.0146922	0.00982103	0.278146	6.50399e-08	6.50399e-08	0	0	0	1	0	0
AACTGAGT	5	24	8	8.576	225894424	151	12829610	192	4.8	0.583022	2.79851	1.87067	0.0223881	0.0149654	0.254305	9.91085e-08	9.91085e-08	0	0	0	1	0	0
AACTGCT	8	32	7	8.576	225894424	151	12829610	224	4	0.932836	3.73134	2.49423	0.0261194	0.0174596	0.18543	1.15627e-07	1.15627e-07	0	0	0	1	0	0
AACTGCTGG	2	10	9	8.576	225894424	151	12829610	90	5	0.233209	1.16604	0.779447	0.0104944	0.00701502	0.298013	4.64571e-08	4.64571e-08	0	0	0	1	0	0
AACTGGT	6	54	7	8.576	225894424	151	12829610	378	9	0.699627	6.29664	4.20901	0.0440765	0.0294631	0.417219	1.9512e-07	1.9512e-07	0	0	0	1	0	0
AACTGT	3	12	6	8.576	225894424	151	12829610	72	4	0.349813	1.39925	0.935336	0.00839552	0.00561202	0.15894	3.71657e-08	3.71657e-08	0	0	0	1	0	0
AACTGTAATTGTAATTGT	2	8	18	8.576	225894424	151	12829610	144	4	0.233209	0.932836	0.623558	0.016791	0.011224	0.476821	7.43314e-08	7.43314e-08	0	0	0	1	0	0
AACTT	18	95	5	8.576	225894424	151	12829610	475	5.27778	2.09888	11.0774	7.40475	0.0553871	0.0370237	0.174761	2.4519e-07	2.4519e-07	0	0	0	1	0	0
AACTTAAT	2	10	8	8.576	225894424	151	12829610	80	5	0.233209	1.16604	0.779447	0.00932836	0.00623558	0.264901	4.12952e-08	4.12952e-08	0	0	0	1	0	0
AACTTAATTAATTATTAATAG	1	4	21	8.576	225894424	151	12829610	84	4	0.116604	0.466418	0.311779	0.00979477	0.00654735	0.556291	4.336e-08	4.336e-08	0	0	0	1	1	0
AACTTACTTGTAACTTGT	2	8	18	8.576	225894424	151	12829610	144	4	0.233209	0.932836	0.623558	0.016791	0.011224	0.476821	7.43314e-08	7.43314e-08	0	0	0	1	0	0
AACTTC	2	8	6	8.576	225894424	151	12829610	48	4	0.233209	0.932836	0.623558	0.00559701	0.00374135	0.15894	2.47771e-08	2.47771e-08	0	0	0	1	0	0
AACTTCAC	2	8	8	8.576	225894424	151	12829610	64	4	0.233209	0.932836	0.623558	0.00746268	0.00498846	0.211921	3.30362e-08	3.30362e-08	0	0	0	1	0	0
AACTTCCG	5	20	8	8.576	225894424	151	12829610	160	4	0.583022	2.33209	1.55889	0.0186567	0.0124712	0.211921	8.25904e-08	8.25904e-08	0	0	0	1	0	0
AACTTG	4	18	6	8.576	225894424	151	12829610	108	4.5	0.466418	2.09888	1.403	0.0125933	0.00841803	0.178808	5.57485e-08	5.57485e-08	0	0	0	1	0	0
AACTTGG	8	32	7	8.576	225894424	151	12829610	224	4	0.932836	3.73134	2.49423	0.0261194	0.0174596	0.18543	1.15627e-07	1.15627e-07	0	0	0	1	0	0
AAG	20795	467936	3	8.576	225894424	151	12829610	1403808	22.5023	2424.79	54563.4	36473.1	163.69	109.419	0.447066	0.000724632	0.000724632	0	1	1	0	0	0
AAGAAGAAGACG	46	195	12	8.576	225894424	151	12829610	2340	4.23913	5.3638	22.7379	15.1992	0.272854	0.182391	0.336885	1.20788e-06	1.20788e-06	0	0	0	1	0	0
AAGAAGAAGAGG	196	832	12	8.576	225894424	151	12829610	9984	4.2449	22.8545	97.0149	64.85	1.16418	0.7782	0.337343	5.15364e-06	5.15364e-06	0	0	0	1	0	0
AAGAAGAAGCGG	27	111	12	8.576	225894424	151	12829610	1332	4.11111	3.14832	12.9431	8.65186	0.155317	0.103822	0.326711	6.87565e-07	6.87565e-07	0	0	0	1	0	0
AAGAAGACG	243	1951	9	8.576	225894424	151	12829610	17559	8.02881	28.3349	227.495	152.07	2.04746	1.36863	0.478538	9.06378e-06	9.06378e-06	0	0	0	1	0	0
AAGAAGACGG	2	9	10	8.576	225894424	151	12829610	90	4.5	0.233209	1.04944	0.701502	0.0104944	0.00701502	0.298013	4.64571e-08	4.64571e-08	0	0	0	1	0	0
AAGAAGAGG	189	1113	9	8.576	225894424	151	12829610	10017	5.88889	22.0382	129.781	86.7524	1.16803	0.780772	0.350993	5.17068e-06	5.17068e-06	0	0	0	1	0	0
AAGAAGATCGG	64	325	11	8.576	225894424	151	12829610	3575	5.07812	7.46268	37.8964	25.332	0.416861	0.278652	0.36993	1.84538e-06	1.84538e-06	0	0	0	1	0	0
AAGAAGCAGAGG	155	1049	12	8.576	225894424	151	12829610	12588	6.76774	18.0737	122.318	81.764	1.46782	0.981168	0.537834	6.4978e-06	6.4978e-06	0	0	0	1	1	0
AAGAAGCGG	179	722	9	8.576	225894424	151	12829610	6498	4.03352	20.8722	84.1884	56.2761	0.757696	0.506485	0.240408	3.3542e-06	3.3542e-06	0	0	0	1	0	0
AAGAAGG	2	8	7	8.576	225894424	151	12829610	56	4	0.233209	0.932836	0.623558	0.00652985	0.0043649	0.18543	2.89066e-08	2.89066e-08	0	0	0	1	0	0
AAGAAGGAAGG	3	12	11	8.576	225894424	151	12829610	132	4	0.349813	1.39925	0.935336	0.0153918	0.0102887	0.291391	6.81371e-08	6.81371e-08	0	0	0	1	0	0
AAGAAGGAG	97	459	9	8.576	225894424	151	12829610	4131	4.73196	11.3106	53.5214	35.7766	0.481693	0.32199	0.282037	2.13238e-06	2.13238e-06	0	0	0	1	0	0
AAGAAGGCG	10	52	9	8.576	225894424	151	12829610	468	5.2	1.16604	6.06343	4.05312	0.0545709	0.0364781	0.309934	2.41577e-07	2.41577e-07	0	0	0	1	0	0
AAGAAGT	1	5	7	8.576	225894424	151	12829610	35	5	0.116604	0.583022	0.389723	0.00408116	0.00272806	0.231788	1.80667e-08	1.80667e-08	0	0	0	1	0	0
AAGAAT	36	266	6	8.576	225894424	151	12829610	1596	7.38889	4.19776	31.0168	20.7333	0.186101	0.1244	0.293598	8.23839e-07	8.23839e-07	0	0	0	1	0	0
AAGAATAGAG	5	30	10	8.576	225894424	151	12829610	300	6	0.583022	3.49813	2.33834	0.0349813	0.0233834	0.397351	1.54857e-07	1.54857e-07	0	0	0	1	0	0
AAGAATCGG	3	13	9	8.576	225894424	151	12829610	117	4.33333	0.349813	1.51586	1.01328	0.0136427	0.00911953	0.258278	6.03942e-08	6.03942e-08	0	0	0	1	0	0
AAGAATGCG	2	8	9	8.576	225894424	151	12829610	72	4	0.233209	0.932836	0.623558	0.00839552	0.00561202	0.238411	3.71657e-08	3.71657e-08	0	0	0	1	0	0
AAGAC	49	543	5	8.576	225894424	151	12829610	2715	11.0816	5.71362	63.3162	42.324	0.316581	0.21162	0.366941	1.40146e-06	1.40146e-06	0	0	0	1	0	0
AAGACC	6	26	6	8.576	225894424	151	12829610	156	4.33333	0.699627	3.03172	2.02656	0.0181903	0.0121594	0.172185	8.05256e-08	8.05256e-08	0	0	0	1	0	0
AAGACCCAGGG	1	5	11	8.576	225894424	151	12829610	55	5	0.116604	0.583022	0.389723	0.00641324	0.00428696	0.364238	2.83905e-08	2.83905e-08	0	0	0	1	0	0
AAGACG	93	875	6	8.576	225894424	151	12829610	5250	9.4086	10.8442	102.029	68.2016	0.612173	0.40921	0.373852	2.71e-06	2.71e-06	0	0	0	1	0	0
AAGACGACG	6	40	9	8.576	225894424	151	12829610	360	6.66667	0.699627	4.66418	3.11779	0.0419776	0.0280601	0.397351	1.85828e-07	1.85828e-07	0	0	0	1	0	0
AAGACT	5	23	6	8.576	225894424	151	12829610	138	4.6	0.583022	2.6819	1.79273	0.0160914	0.0107564	0.182781	7.12342e-08	7.12342e-08	0	0	0	1	0	0
AAGACTAG	2	14	8	8.576	225894424	151	12829610	112	7	0.233209	1.63246	1.09123	0.0130597	0.00872981	0.370861	5.78133e-08	5.78133e-08	0	0	0	1	0	0
AAGACTC	3	12	7	8.576	225894424	151	12829610	84	4	0.349813	1.39925	0.935336	0.00979477	0.00654735	0.18543	4.336e-08	4.336e-08	0	0	0	1	0	0
AAGACTG	4	16	7	8.576	225894424	151	12829610	112	4	0.466418	1.86567	1.24712	0.0130597	0.00872981	0.18543	5.78133e-08	5.78133e-08	0	0	0	1	0	0
AAGAG	409	4658	5	8.576	225894424	151	12829610	23290	11.3888	47.6912	543.144	363.066	2.71572	1.81533	0.377111	1.20221e-05	1.20221e-05	0	0	0	1	0	0
AAGAGAAGGG	12	59	10	8.576	225894424	151	12829610	590	4.91667	1.39925	6.87966	4.59874	0.0687966	0.0459874	0.325607	3.04552e-07	3.04552e-07	0	0	0	1	0	0
AAGAGAAT	6	26	8	8.576	225894424	151	12829610	208	4.33333	0.699627	3.03172	2.02656	0.0242537	0.0162125	0.229581	1.07368e-07	1.07368e-07	0	0	0	1	0	0
AAGAGAATCGG	2	12	11	8.576	225894424	151	12829610	132	6	0.233209	1.39925	0.935336	0.0153918	0.0102887	0.437086	6.81371e-08	6.81371e-08	0	0	0	1	0	0
AAGAGAC	8	42	7	8.576	225894424	151	12829610	294	5.25	0.932836	4.89739	3.27368	0.0342817	0.0229157	0.243377	1.5176e-07	1.5176e-07	0	0	0	1	0	0
AAGAGACGG	2	10	9	8.576	225894424	151	12829610	90	5	0.233209	1.16604	0.779447	0.0104944	0.00701502	0.298013	4.64571e-08	4.64571e-08	0	0	0	1	0	0
AAGAGAG	61	371	7	8.576	225894424	151	12829610	2597	6.08197	7.11287	43.2602	28.9175	0.302822	0.202422	0.281945	1.34055e-06	1.34055e-06	0	0	0	1	0	0
AAGAGAGAGC	5	20	10	8.576	225894424	151	12829610	200	4	0.583022	2.33209	1.55889	0.0233209	0.0155889	0.264901	1.03238e-07	1.03238e-07	0	0	0	1	0	0
AAGAGAGGAG	6	24	10	8.576	225894424	151	12829610	240	4	0.699627	2.79851	1.87067	0.0279851	0.0187067	0.264901	1.23886e-07	1.23886e-07	0	0	0	1	0	0
AAGAGAGT	15	67	8	8.576	225894424	151	12829610	536	4.46667	1.74907	7.8125	5.22229	0.0625	0.0417784	0.236645	2.76678e-07	2.76678e-07	0	0	0	1	0	0
AAGAGAGTGAG	27	140	11	8.576	225894424	151	12829610	1540	5.18519	3.14832	16.3246	10.9123	0.179571	0.120035	0.377729	7.94933e-07	7.94933e-07	0	0	0	1	0	0
AAGAGATCGG	731	4213	10	8.576	225894424	151	12829610	42130	5.76334	85.2378	491.255	328.381	4.91255	3.28381	0.381678	2.17471e-05	2.17471e-05	0	0	0	1	0	0
AAGAGC	12	58	6	8.576	225894424	151	12829610	348	4.83333	1.39925	6.76306	4.52079	0.0405783	0.0271248	0.192053	1.79634e-07	1.79634e-07	0	0	0	1	0	0
AAGAGCACAGACGG	1	4	14	8.576	225894424	151	12829610	56	4	0.116604	0.466418	0.311779	0.00652985	0.0043649	0.370861	2.89066e-08	2.89066e-08	0	0	0	1	0	0
AAGAGCAGACAAGATCGG	2	9	18	8.576	225894424	151	12829610	162	4.5	0.233209	1.04944	0.701502	0.0188899	0.012627	0.536424	8.36228e-08	8.36228e-08	0	0	0	1	1	0
AAGAGCAGACGG	4	18	12	8.576	225894424	151	12829610	216	4.5	0.466418	2.09888	1.403	0.0251866	0.0168361	0.357616	1.11497e-07	1.11497e-07	0	0	0	1	0	0
AAGAGCGTACG	1	5	11	8.576	225894424	151	12829610	55	5	0.116604	0.583022	0.389723	0.00641324	0.00428696	0.364238	2.83905e-08	2.83905e-08	0	0	0	1	0	0
AAGAGCTAC	2	8	9	8.576	225894424	151	12829610	72	4	0.233209	0.932836	0.623558	0.00839552	0.00561202	0.238411	3.71657e-08	3.71657e-08	0	0	0	1	0	0
AAGAGG	1383	16141	6	8.576	225894424	151	12829610	96846	11.671	161.264	1882.11	1258.11	11.2927	7.54863	0.463749	4.99909e-05	4.99909e-05	0	0	1	1	0	0
AAGAGGAAGATCGG	3	12	14	8.576	225894424	151	12829610	168	4	0.349813	1.39925	0.935336	0.0195895	0.0130947	0.370861	8.67199e-08	8.67199e-08	0	0	0	1	0	0
AAGAGGAGG	68	323	9	8.576	225894424	151	12829610	2907	4.75	7.9291	37.6632	25.1761	0.338969	0.226585	0.283113	1.50056e-06	1.50056e-06	0	0	0	1	0	0
AAGAGGATAGATCGG	1	5	15	8.576	225894424	151	12829610	75	5	0.116604	0.583022	0.389723	0.00874533	0.00584585	0.496689	3.87143e-08	3.87143e-08	0	0	0	1	0	0
AAGAGGATATAGATCGG	2	9	17	8.576	225894424	151	12829610	153	4.5	0.233209	1.04944	0.701502	0.0178405	0.0119255	0.506623	7.89771e-08	7.89771e-08	0	0	0	1	1	0
AAGAGGATCGG	12	59	11	8.576	225894424	151	12829610	649	4.91667	1.39925	6.87966	4.59874	0.0756763	0.0505861	0.358168	3.35007e-07	3.35007e-07	0	0	0	1	0	0
AAGAGGG	6	24	7	8.576	225894424	151	12829610	168	4	0.699627	2.79851	1.87067	0.0195895	0.0130947	0.18543	8.67199e-08	8.67199e-08	0	0	0	1	0	0
AAGAGGGT	2	10	8	8.576	225894424	151	12829610	80	5	0.233209	1.16604	0.779447	0.00932836	0.00623558	0.264901	4.12952e-08	4.12952e-08	0	0	0	1	0	0
AAGAGGTCGG	1	5	10	8.576	225894424	151	12829610	50	5	0.116604	0.583022	0.389723	0.00583022	0.00389723	0.331126	2.58095e-08	2.58095e-08	0	0	0	1	0	0
AAGAGT	3	22	6	8.576	225894424	151	12829610	132	7.33333	0.349813	2.5653	1.71478	0.0153918	0.0102887	0.291391	6.81371e-08	6.81371e-08	0	0	0	1	0	0
AAGAGTAT	1	5	8	8.576	225894424	151	12829610	40	5	0.116604	0.583022	0.389723	0.00466418	0.00311779	0.264901	2.06476e-08	2.06476e-08	0	0	0	1	0	0
AAGAGTG	2	10	7	8.576	225894424	151	12829610	70	5	0.233209	1.16604	0.779447	0.00816231	0.00545613	0.231788	3.61333e-08	3.61333e-08	0	0	0	1	0	0
AAGAGTGACG	13	59	10	8.576	225894424	151	12829610	590	4.53846	1.51586	6.87966	4.59874	0.0687966	0.0459874	0.30056	3.04552e-07	3.04552e-07	0	0	0	1	0	0
AAGAGTGAG	14	79	9	8.576	225894424	151	12829610	711	5.64286	1.63246	9.21175	6.15763	0.0829058	0.0554187	0.336329	3.67011e-07	3.67011e-07	0	0	0	1	0	0
AAGAT	28	213	5	8.576	225894424	151	12829610	1065	7.60714	3.26492	24.8367	16.6022	0.124184	0.0830111	0.251892	5.49742e-07	5.49742e-07	0	0	0	1	0	0
AAGATACG	1	7	8	8.576	225894424	151	12829610	56	7	0.116604	0.816231	0.545613	0.00652985	0.0043649	0.370861	2.89066e-08	2.89066e-08	0	0	0	1	0	0
AAGATAG	21	121	7	8.576	225894424	151	12829610	847	5.7619	2.44869	14.1091	9.43131	0.098764	0.0660192	0.267108	4.37213e-07	4.37213e-07	0	0	0	1	0	0
AAGATAT	2	16	7	8.576	225894424	151	12829610	112	8	0.233209	1.86567	1.24712	0.0130597	0.00872981	0.370861	5.78133e-08	5.78133e-08	0	0	0	1	0	0
AAGATATAATAGTATAATC	2	12	19	8.576	225894424	151	12829610	228	6	0.233209	1.39925	0.935336	0.0265858	0.0177714	0.754967	1.17691e-07	1.17691e-07	0	0	0	1	1	0
AAGATC	3	16	6	8.576	225894424	151	12829610	96	5.33333	0.349813	1.86567	1.24712	0.011194	0.00748269	0.211921	4.95542e-08	4.95542e-08	0	0	0	1	0	0
AAGATCAGATCGG	2	8	13	8.576	225894424	151	12829610	104	4	0.233209	0.932836	0.623558	0.0121269	0.00810625	0.344371	5.36838e-08	5.36838e-08	0	0	0	1	0	0
AAGATCC	4	18	7	8.576	225894424	151	12829610	126	4.5	0.466418	2.09888	1.403	0.0146922	0.00982103	0.208609	6.50399e-08	6.50399e-08	0	0	0	1	0	0
AAGATCGG	12	100	8	8.576	225894424	151	12829610	800	8.33333	1.39925	11.6604	7.79447	0.0932836	0.0623558	0.441501	4.12952e-07	4.12952e-07	0	0	0	1	0	0
AAGATG	75	500	6	8.576	225894424	151	12829610	3000	6.66667	8.74533	58.3022	38.9723	0.349813	0.233834	0.264901	1.54857e-06	1.54857e-06	0	0	0	1	0	0
AAGATGCATGC	8	48	11	8.576	225894424	151	12829610	528	6	0.932836	5.59701	3.74135	0.0615671	0.0411548	0.437086	2.72548e-07	2.72548e-07	0	0	0	1	0	0
AAGATGTGT	2	12	9	8.576	225894424	151	12829610	108	6	0.233209	1.39925	0.935336	0.0125933	0.00841803	0.357616	5.57485e-08	5.57485e-08	0	0	0	1	0	0
AAGATT	3	18	6	8.576	225894424	151	12829610	108	6	0.349813	2.09888	1.403	0.0125933	0.00841803	0.238411	5.57485e-08	5.57485e-08	0	0	0	1	0	0
AAGATTAAT	4	16	9	8.576	225894424	151	12829610	144	4	0.466418	1.86567	1.24712	0.016791	0.011224	0.238411	7.43314e-08	7.43314e-08	0	0	0	1	0	0
AAGATTAGAT	2	8	10	8.576	225894424	151	12829610	80	4	0.233209	0.932836	0.623558	0.00932836	0.00623558	0.264901	4.12952e-08	4.12952e-08	0	0	0	1	0	0
AAGATTC	5	20	7	8.576	225894424	151	12829610	140	4	0.583022	2.33209	1.55889	0.0163246	0.0109123	0.18543	7.22666e-08	7.22666e-08	0	0	0	1	0	0
AAGATTG	5	30	7	8.576	225894424	151	12829610	210	6	0.583022	3.49813	2.33834	0.0244869	0.0163684	0.278146	1.084e-07	1.084e-07	0	0	0	1	0	0
AAGC	33	261	4	8.576	225894424	151	12829610	1044	7.90909	3.84795	30.4338	20.3436	0.121735	0.0813743	0.209512	5.38902e-07	5.38902e-07	0	0	0	0	0	0
AAGCAG	648	8344	6	8.576	225894424	151	12829610	50064	12.8765	75.5597	972.947	650.371	5.83768	3.90222	0.511651	2.58425e-05	2.58425e-05	0	0	0	1	1	0
AAGCAGATCGG	16	67	11	8.576	225894424	151	12829610	737	4.1875	1.86567	7.8125	5.22229	0.0859375	0.0574452	0.30505	3.80432e-07	3.80432e-07	0	0	0	1	0	0
AAGCAGGC	6	24	8	8.576	225894424	151	12829610	192	4	0.699627	2.79851	1.87067	0.0223881	0.0149654	0.211921	9.91085e-08	9.91085e-08	0	0	0	1	0	0
AAGCAGTC	2	8	8	8.576	225894424	151	12829610	64	4	0.233209	0.932836	0.623558	0.00746268	0.00498846	0.211921	3.30362e-08	3.30362e-08	0	0	0	1	0	0
AAGCAT	2	22	6	8.576	225894424	151	12829610	132	11	0.233209	2.5653	1.71478	0.0153918	0.0102887	0.437086	6.81371e-08	6.81371e-08	0	0	0	1	0	0
AAGCATCATTAT	2	8	12	8.576	225894424	151	12829610	96	4	0.233209	0.932836	0.623558	0.011194	0.00748269	0.317881	4.95542e-08	4.95542e-08	0	0	0	1	0	0
AAGCGAAT	2	10	8	8.576	225894424	151	12829610	80	5	0.233209	1.16604	0.779447	0.00932836	0.00623558	0.264901	4.12952e-08	4.12952e-08	0	0	0	1	0	0
AAGCGTAGGCGT	14	56	12	8.576	225894424	151	12829610	672	4	1.63246	6.52985	4.3649	0.0783582	0.0523788	0.317881	3.4688e-07	3.4688e-07	0	0	0	1	0	0
AAGCTAG	7	47	7	8.576	225894424	151	12829610	329	6.71429	0.816231	5.48041	3.6634	0.0383629	0.0256438	0.311258	1.69827e-07	1.69827e-07	0	0	0	1	0	0
AAGCTTCC	4	26	8	8.576	225894424	151	12829610	208	6.5	0.466418	3.03172	2.02656	0.0242537	0.0162125	0.344371	1.07368e-07	1.07368e-07	0	0	0	1	0	0
AAGG	864	9616	4	8.576	225894424	151	12829610	38464	11.1296	100.746	1121.27	749.516	4.48507	2.99806	0.294825	1.98547e-05	1.98547e-05	0	0	0	0	0	0
AAGGAAGGATAGG	2	10	13	8.576	225894424	151	12829610	130	5	0.233209	1.16604	0.779447	0.0151586	0.0101328	0.430464	6.71047e-08	6.71047e-08	0	0	0	1	0	0
AAGGAAGGG	34	153	9	8.576	225894424	151	12829610	1377	4.5	3.96455	17.8405	11.9255	0.160564	0.10733	0.268212	7.10794e-07	7.10794e-07	0	0	0	1	0	0
AAGGAAGGT	6	24	9	8.576	225894424	151	12829610	216	4	0.699627	2.79851	1.87067	0.0251866	0.0168361	0.238411	1.11497e-07	1.11497e-07	0	0	0	1	0	0
AAGGAAGTC	16	66	9	8.576	225894424	151	12829610	594	4.125	1.86567	7.69589	5.14435	0.069263	0.0462991	0.245861	3.06617e-07	3.06617e-07	0	0	0	1	0	0
AAGGAAT	12	69	7	8.576	225894424	151	12829610	483	5.75	1.39925	8.04571	5.37818	0.0563199	0.0376473	0.266556	2.4932e-07	2.4932e-07	0	0	0	1	0	0
AAGGAC	37	299	6	8.576	225894424	151	12829610	1794	8.08108	4.31436	34.8647	23.3055	0.209188	0.139833	0.321103	9.26045e-07	9.26045e-07	0	0	0	1	0	0
AAGGACATT	2	8	9	8.576	225894424	151	12829610	72	4	0.233209	0.932836	0.623558	0.00839552	0.00561202	0.238411	3.71657e-08	3.71657e-08	0	0	0	1	0	0
AAGGAG	132	904	6	8.576	225894424	151	12829610	5424	6.84848	15.3918	105.41	70.462	0.632463	0.422772	0.272125	2.79981e-06	2.79981e-06	0	0	0	1	0	0
AAGGAGATCGG	15	76	11	8.576	225894424	151	12829610	836	5.06667	1.74907	8.86194	5.9238	0.0974813	0.0651618	0.369095	4.31535e-07	4.31535e-07	0	0	0	1	0	0
AAGGAGG	7	28	7	8.576	225894424	151	12829610	196	4	0.816231	3.26492	2.18245	0.0228545	0.0152772	0.18543	1.01173e-07	1.01173e-07	0	0	0	1	0	0
AAGGAGGAG	182	821	9	8.576	225894424	151	12829610	7389	4.51099	21.222	95.7322	63.9926	0.86159	0.575933	0.268867	3.81413e-06	3.81413e-06	0	0	0	1	0	0
AAGGAT	31	288	6	8.576	225894424	151	12829610	1728	9.29032	3.61474	33.5821	22.4481	0.201492	0.134688	0.369152	8.91976e-07	8.91976e-07	0	0	0	1	0	0
AAGGATAC	2	8	8	8.576	225894424	151	12829610	64	4	0.233209	0.932836	0.623558	0.00746268	0.00498846	0.211921	3.30362e-08	3.30362e-08	0	0	0	1	0	0
AAGGATGCTG	2	10	10	8.576	225894424	151	12829610	100	5	0.233209	1.16604	0.779447	0.0116604	0.00779447	0.331126	5.1619e-08	5.1619e-08	0	0	0	1	0	0
AAGGATT	5	20	7	8.576	225894424	151	12829610	140	4	0.583022	2.33209	1.55889	0.0163246	0.0109123	0.18543	7.22666e-08	7.22666e-08	0	0	0	1	0	0
AAGGCG	6	36	6	8.576	225894424	151	12829610	216	6	0.699627	4.19776	2.80601	0.0251866	0.0168361	0.238411	1.11497e-07	1.11497e-07	0	0	0	1	0	0
AAGGCTCG	2	8	8	8.576	225894424	151	12829610	64	4	0.233209	0.932836	0.623558	0.00746268	0.00498846	0.211921	3.30362e-08	3.30362e-08	0	0	0	1	0	0
AAGGG	46	296	5	8.576	225894424	151	12829610	1480	6.43478	5.3638	34.5149	23.0716	0.172575	0.115358	0.213072	7.63961e-07	7.63961e-07	0	0	0	1	0	0
AAGGGAATG	2	8	9	8.576	225894424	151	12829610	72	4	0.233209	0.932836	0.623558	0.00839552	0.00561202	0.238411	3.71657e-08	3.71657e-08	0	0	0	1	0	0
AAGGGAG	16	87	7	8.576	225894424	151	12829610	609	5.4375	1.86567	10.1446	6.78119	0.0710121	0.0474683	0.25207	3.1436e-07	3.1436e-07	0	0	0	1	0	0
AAGGGCG	2	10	7	8.576	225894424	151	12829610	70	5	0.233209	1.16604	0.779447	0.00816231	0.00545613	0.231788	3.61333e-08	3.61333e-08	0	0	0	1	0	0
AAGGGG	2	8	6	8.576	225894424	151	12829610	48	4	0.233209	0.932836	0.623558	0.00559701	0.00374135	0.15894	2.47771e-08	2.47771e-08	0	0	0	1	0	0
AAGGT	12	150	5	8.576	225894424	151	12829610	750	12.5	1.39925	17.4907	11.6917	0.0874533	0.0584585	0.413907	3.87143e-07	3.87143e-07	0	0	0	1	0	0
AAGGTAAGTAAGT	4	16	13	8.576	225894424	151	12829610	208	4	0.466418	1.86567	1.24712	0.0242537	0.0162125	0.344371	1.07368e-07	1.07368e-07	0	0	0	1	0	0
AAGGTACAG	2	10	9	8.576	225894424	151	12829610	90	5	0.233209	1.16604	0.779447	0.0104944	0.00701502	0.298013	4.64571e-08	4.64571e-08	0	0	0	1	0	0
AAGGTAG	2	10	7	8.576	225894424	151	12829610	70	5	0.233209	1.16604	0.779447	0.00816231	0.00545613	0.231788	3.61333e-08	3.61333e-08	0	0	0	1	0	0
AAGGTAGG	4	20	8	8.576	225894424	151	12829610	160	5	0.466418	2.33209	1.55889	0.0186567	0.0124712	0.264901	8.25904e-08	8.25904e-08	0	0	0	1	0	0
AAGGTC	6	24	6	8.576	225894424	151	12829610	144	4	0.699627	2.79851	1.87067	0.016791	0.011224	0.15894	7.43314e-08	7.43314e-08	0	0	0	1	0	0
AAGGTGG	11	56	7	8.576	225894424	151	12829610	392	5.09091	1.28265	6.52985	4.3649	0.0457089	0.0305543	0.236002	2.02346e-07	2.02346e-07	0	0	0	1	0	0
AAGGTGGAG	8	32	9	8.576	225894424	151	12829610	288	4	0.932836	3.73134	2.49423	0.0335821	0.0224481	0.238411	1.48663e-07	1.48663e-07	0	0	0	1	0	0
AAGT	414	9396	4	8.576	225894424	151	12829610	37584	22.6957	48.2742	1095.62	732.368	4.38246	2.92947	0.601209	1.94005e-05	1.94005e-05	0	0	0	0	1	0
AAGTAAT	2	14	7	8.576	225894424	151	12829610	98	7	0.233209	1.63246	1.09123	0.0114272	0.00763858	0.324503	5.05866e-08	5.05866e-08	0	0	0	1	0	0
AAGTAATG	13	103	8	8.576	225894424	151	12829610	824	7.92308	1.51586	12.0103	8.0283	0.0960821	0.0642264	0.419766	4.25341e-07	4.25341e-07	0	0	0	1	0	0
AAGTAC	2	8	6	8.576	225894424	151	12829610	48	4	0.233209	0.932836	0.623558	0.00559701	0.00374135	0.15894	2.47771e-08	2.47771e-08	0	0	0	1	0	0
AAGTACATG	2	12	9	8.576	225894424	151	12829610	108	6	0.233209	1.39925	0.935336	0.0125933	0.00841803	0.357616	5.57485e-08	5.57485e-08	0	0	0	1	0	0
AAGTAG	36	295	6	8.576	225894424	151	12829610	1770	8.19444	4.19776	34.3983	22.9937	0.20639	0.137962	0.325607	9.13656e-07	9.13656e-07	0	0	0	1	0	0
AAGTAGAAT	22	150	9	8.576	225894424	151	12829610	1350	6.81818	2.5653	17.4907	11.6917	0.157416	0.105225	0.406382	6.96857e-07	6.96857e-07	0	0	0	1	0	0
AAGTAGGAT	5	26	9	8.576	225894424	151	12829610	234	5.2	0.583022	3.03172	2.02656	0.0272854	0.0182391	0.309934	1.20788e-07	1.20788e-07	0	0	0	1	0	0
AAGTAT	31	142	6	8.576	225894424	151	12829610	852	4.58065	3.61474	16.5578	11.0681	0.099347	0.0664089	0.182012	4.39794e-07	4.39794e-07	0	0	0	1	0	0
AAGTATAC	4	16	8	8.576	225894424	151	12829610	128	4	0.466418	1.86567	1.24712	0.0149254	0.00997692	0.211921	6.60723e-08	6.60723e-08	0	0	0	1	0	0
AAGTATAT	2	13	8	8.576	225894424	151	12829610	104	6.5	0.233209	1.51586	1.01328	0.0121269	0.00810625	0.344371	5.36838e-08	5.36838e-08	0	0	0	1	0	0
AAGTC	10	83	5	8.576	225894424	151	12829610	415	8.3	1.16604	9.67817	6.46941	0.0483908	0.032347	0.274834	2.14219e-07	2.14219e-07	0	0	0	1	0	0
AAGTCACTG	4	16	9	8.576	225894424	151	12829610	144	4	0.466418	1.86567	1.24712	0.016791	0.011224	0.238411	7.43314e-08	7.43314e-08	0	0	0	1	0	0
AAGTCACTTG	11	56	10	8.576	225894424	151	12829610	560	5.09091	1.28265	6.52985	4.3649	0.0652985	0.043649	0.337146	2.89066e-07	2.89066e-07	0	0	0	1	0	0
AAGTCAGTAG	16	65	10	8.576	225894424	151	12829610	650	4.0625	1.86567	7.57929	5.0664	0.0757929	0.050664	0.26904	3.35524e-07	3.35524e-07	0	0	0	1	0	0
AAGTCAGTG	1	4	9	8.576	225894424	151	12829610	36	4	0.116604	0.466418	0.311779	0.00419776	0.00280601	0.238411	1.85828e-08	1.85828e-08	0	0	0	1	0	0
AAGTCG	6	24	6	8.576	225894424	151	12829610	144	4	0.699627	2.79851	1.87067	0.016791	0.011224	0.15894	7.43314e-08	7.43314e-08	0	0	0	1	0	0
AAGTCT	4	16	6	8.576	225894424	151	12829610	96	4	0.466418	1.86567	1.24712	0.011194	0.00748269	0.15894	4.95542e-08	4.95542e-08	0	0	0	1	0	0
AAGTCTATTG	2	10	10	8.576	225894424	151	12829610	100	5	0.233209	1.16604	0.779447	0.0116604	0.00779447	0.331126	5.1619e-08	5.1619e-08	0	0	0	1	0	0
AAGTCTC	8	32	7	8.576	225894424	151	12829610	224	4	0.932836	3.73134	2.49423	0.0261194	0.0174596	0.18543	1.15627e-07	1.15627e-07	0	0	0	1	0	0
AAGTG	111	1663	5	8.576	225894424	151	12829610	8315	14.982	12.9431	193.913	129.622	0.969566	0.64811	0.496092	4.29212e-06	4.29212e-06	0	0	0	1	0	0
AAGTGAG	2	8	7	8.576	225894424	151	12829610	56	4	0.233209	0.932836	0.623558	0.00652985	0.0043649	0.18543	2.89066e-08	2.89066e-08	0	0	0	1	0	0
AAGTGAGC	2	8	8	8.576	225894424	151	12829610	64	4	0.233209	0.932836	0.623558	0.00746268	0.00498846	0.211921	3.30362e-08	3.30362e-08	0	0	0	1	0	0
AAGTGATATG	29	280	10	8.576	225894424	151	12829610	2800	9.65517	3.38153	32.6492	21.8245	0.326492	0.218245	0.639415	1.44533e-06	1.44533e-06	0	0	0	1	1	0
AAGTGGTGT	4	17	9	8.576	225894424	151	12829610	153	4.25	0.466418	1.98228	1.32506	0.0178405	0.0119255	0.253311	7.89771e-08	7.89771e-08	0	0	0	1	0	0
AAGTGT	5	22	6	8.576	225894424	151	12829610	132	4.4	0.583022	2.5653	1.71478	0.0153918	0.0102887	0.174834	6.81371e-08	6.81371e-08	0	0	0	1	0	0
AAGTGTGGTGC	8	32	11	8.576	225894424	151	12829610	352	4	0.932836	3.73134	2.49423	0.0410448	0.0274365	0.291391	1.81699e-07	1.81699e-07	0	0	0	1	0	0
AAT	1991	24469	3	8.576	225894424	151	12829610	73407	12.2898	232.159	2853.19	1907.23	8.55958	5.72169	0.244168	3.7892e-05	3.7892e-05	0	0	1	0	0	0
AATAATAATATCT	2	13	13	8.576	225894424	151	12829610	169	6.5	0.233209	1.51586	1.01328	0.0197062	0.0131727	0.559603	8.72361e-08	8.72361e-08	0	0	0	1	1	0
AATAATAC	6	28	8	8.576	225894424	151	12829610	224	4.66667	0.699627	3.26492	2.18245	0.0261194	0.0174596	0.247241	1.15627e-07	1.15627e-07	0	0	0	1	0	0
AATAATACAT	2	10	10	8.576	225894424	151	12829610	100	5	0.233209	1.16604	0.779447	0.0116604	0.00779447	0.331126	5.1619e-08	5.1619e-08	0	0	0	1	0	0
AATAATAGT	3	12	9	8.576	225894424	151	12829610	108	4	0.349813	1.39925	0.935336	0.0125933	0.00841803	0.238411	5.57485e-08	5.57485e-08	0	0	0	1	0	0
AATAATC	4	55	7	8.576	225894424	151	12829610	385	13.75	0.466418	6.41324	4.28696	0.0448927	0.0300087	0.637417	1.98733e-07	1.98733e-07	0	0	0	1	1	0
AATAATG	3	15	7	8.576	225894424	151	12829610	105	5	0.349813	1.74907	1.16917	0.0122435	0.00818419	0.231788	5.42e-08	5.42e-08	0	0	0	1	0	0
AATAATGAT	8	86	9	8.576	225894424	151	12829610	774	10.75	0.932836	10.028	6.70324	0.0902518	0.0603292	0.640728	3.99531e-07	3.99531e-07	0	0	0	1	1	0
AATAATT	6	24	7	8.576	225894424	151	12829610	168	4	0.699627	2.79851	1.87067	0.0195895	0.0130947	0.18543	8.67199e-08	8.67199e-08	0	0	0	1	0	0
AATAATTGT	2	12	9	8.576	225894424	151	12829610	108	6	0.233209	1.39925	0.935336	0.0125933	0.00841803	0.357616	5.57485e-08	5.57485e-08	0	0	0	1	0	0
AATAC	612	9843	5	8.576	225894424	151	12829610	49215	16.0833	71.3619	1147.74	767.21	5.73869	3.83605	0.532561	2.54043e-05	2.54043e-05	0	0	0	1	1	0
AATACAG	2	10	7	8.576	225894424	151	12829610	70	5	0.233209	1.16604	0.779447	0.00816231	0.00545613	0.231788	3.61333e-08	3.61333e-08	0	0	0	1	0	0
AATACAGAG	2	17	9	8.576	225894424	151	12829610	153	8.5	0.233209	1.98228	1.32506	0.0178405	0.0119255	0.506623	7.89771e-08	7.89771e-08	0	0	0	1	1	0
AATACAGT	4	26	8	8.576	225894424	151	12829610	208	6.5	0.466418	3.03172	2.02656	0.0242537	0.0162125	0.344371	1.07368e-07	1.07368e-07	0	0	0	1	0	0
AATACC	3	16	6	8.576	225894424	151	12829610	96	5.33333	0.349813	1.86567	1.24712	0.011194	0.00748269	0.211921	4.95542e-08	4.95542e-08	0	0	0	1	0	0
AATACG	6	28	6	8.576	225894424	151	12829610	168	4.66667	0.699627	3.26492	2.18245	0.0195895	0.0130947	0.18543	8.67199e-08	8.67199e-08	0	0	0	1	0	0
AATACGCCT	4	20	9	8.576	225894424	151	12829610	180	5	0.466418	2.33209	1.55889	0.0209888	0.01403	0.298013	9.29142e-08	9.29142e-08	0	0	0	1	0	0
AATACT	10	97	6	8.576	225894424	151	12829610	582	9.7	1.16604	11.3106	7.56064	0.0678638	0.0453638	0.38543	3.00423e-07	3.00423e-07	0	0	0	1	0	0
AATACTATAATAT	2	12	13	8.576	225894424	151	12829610	156	6	0.233209	1.39925	0.935336	0.0181903	0.0121594	0.516556	8.05256e-08	8.05256e-08	0	0	0	1	1	0
AATACTG	8	52	7	8.576	225894424	151	12829610	364	6.5	0.932836	6.06343	4.05312	0.042444	0.0283719	0.301325	1.87893e-07	1.87893e-07	0	0	0	1	0	0
AATAG	178	2638	5	8.576	225894424	151	12829610	13190	14.8202	20.7556	307.603	205.618	1.53801	1.02809	0.490736	6.80855e-06	6.80855e-06	0	0	0	1	0	0
AATAGAG	4	22	7	8.576	225894424	151	12829610	154	5.5	0.466418	2.5653	1.71478	0.0179571	0.0120035	0.254967	7.94933e-08	7.94933e-08	0	0	0	1	0	0
AATAGAGTAG	39	333	10	8.576	225894424	151	12829610	3330	8.53846	4.54757	38.8293	25.9556	0.388293	0.259556	0.565461	1.71891e-06	1.71891e-06	0	0	0	1	1	0
AATAGATAGAC	1	4	11	8.576	225894424	151	12829610	44	4	0.116604	0.466418	0.311779	0.0051306	0.00342957	0.291391	2.27124e-08	2.27124e-08	0	0	0	1	0	0
AATAGC	7	38	6	8.576	225894424	151	12829610	228	5.42857	0.816231	4.43097	2.9619	0.0265858	0.0177714	0.215705	1.17691e-07	1.17691e-07	0	0	0	1	0	0
AATAGCAG	2	10	8	8.576	225894424	151	12829610	80	5	0.233209	1.16604	0.779447	0.00932836	0.00623558	0.264901	4.12952e-08	4.12952e-08	0	0	0	1	0	0
AATAGCC	3	12	7	8.576	225894424	151	12829610	84	4	0.349813	1.39925	0.935336	0.00979477	0.00654735	0.18543	4.336e-08	4.336e-08	0	0	0	1	0	0
AATAGG	42	476	6	8.576	225894424	151	12829610	2856	11.3333	4.89739	55.5037	37.1017	0.333022	0.22261	0.450331	1.47424e-06	1.47424e-06	0	0	0	1	0	0
AATAGGAGG	2	14	9	8.576	225894424	151	12829610	126	7	0.233209	1.63246	1.09123	0.0146922	0.00982103	0.417219	6.50399e-08	6.50399e-08	0	0	0	1	0	0
AATAGGAGT	2	18	9	8.576	225894424	151	12829610	162	9	0.233209	2.09888	1.403	0.0188899	0.012627	0.536424	8.36228e-08	8.36228e-08	0	0	0	1	1	0
AATAGGC	2	8	7	8.576	225894424	151	12829610	56	4	0.233209	0.932836	0.623558	0.00652985	0.0043649	0.18543	2.89066e-08	2.89066e-08	0	0	0	1	0	0
AATAGT	7	83	6	8.576	225894424	151	12829610	498	11.8571	0.816231	9.67817	6.46941	0.058069	0.0388165	0.471145	2.57063e-07	2.57063e-07	0	0	0	1	0	0
AATAGTG	1	6	7	8.576	225894424	151	12829610	42	6	0.116604	0.699627	0.467668	0.00489739	0.00327368	0.278146	2.168e-08	2.168e-08	0	0	0	1	0	0
AATAT	150	1186	5	8.576	225894424	151	12829610	5930	7.90667	17.4907	138.293	92.4424	0.691464	0.462212	0.26181	3.06101e-06	3.06101e-06	0	0	0	1	0	0
AATATAATATTGATAT	1	6	16	8.576	225894424	151	12829610	96	6	0.116604	0.699627	0.467668	0.011194	0.00748269	0.635762	4.95542e-08	4.95542e-08	0	0	0	1	1	0
AATATAC	2	38	7	8.576	225894424	151	12829610	266	19	0.233209	4.43097	2.9619	0.0310168	0.0207333	0.880795	1.37307e-07	1.37307e-07	0	0	0	1	1	0
AATATACG	2	10	8	8.576	225894424	151	12829610	80	5	0.233209	1.16604	0.779447	0.00932836	0.00623558	0.264901	4.12952e-08	4.12952e-08	0	0	0	1	0	0
AATATAG	22	276	7	8.576	225894424	151	12829610	1932	12.5455	2.5653	32.1828	21.5127	0.22528	0.150589	0.581577	9.97279e-07	9.97279e-07	0	0	0	1	1	0
AATATAGAATGTAG	2	19	14	8.576	225894424	151	12829610	266	9.5	0.233209	2.21548	1.48095	0.0310168	0.0207333	0.880795	1.37307e-07	1.37307e-07	0	0	0	1	1	0
AATATAT	15	100	7	8.576	225894424	151	12829610	700	6.66667	1.74907	11.6604	7.79447	0.0816231	0.0545613	0.309051	3.61333e-07	3.61333e-07	0	0	0	1	0	0
AATATATAG	8	34	9	8.576	225894424	151	12829610	306	4.25	0.932836	3.96455	2.65012	0.035681	0.0238511	0.253311	1.57954e-07	1.57954e-07	0	0	0	1	0	0
AATATATATAT	2	8	11	8.576	225894424	151	12829610	88	4	0.233209	0.932836	0.623558	0.0102612	0.00685913	0.291391	4.54247e-08	4.54247e-08	0	0	0	1	0	0
AATATC	9	92	6	8.576	225894424	151	12829610	552	10.2222	1.04944	10.7276	7.17091	0.0643657	0.0430255	0.406181	2.84937e-07	2.84937e-07	0	0	0	1	0	0
AATATCGAC	4	16	9	8.576	225894424	151	12829610	144	4	0.466418	1.86567	1.24712	0.016791	0.011224	0.238411	7.43314e-08	7.43314e-08	0	0	0	1	0	0
AATATCT	9	41	7	8.576	225894424	151	12829610	287	4.55556	1.04944	4.78078	3.19573	0.0334655	0.0223701	0.211185	1.48147e-07	1.48147e-07	0	0	0	1	0	0
AATATG	37	511	6	8.576	225894424	151	12829610	3066	13.8108	4.31436	59.5849	39.8297	0.357509	0.238978	0.548774	1.58264e-06	1.58264e-06	0	0	0	1	1	0
AATATGATAC	1	4	10	8.576	225894424	151	12829610	40	4	0.116604	0.466418	0.311779	0.00466418	0.00311779	0.264901	2.06476e-08	2.06476e-08	0	0	0	1	0	0
AATATGATAT	2	8	10	8.576	225894424	151	12829610	80	4	0.233209	0.932836	0.623558	0.00932836	0.00623558	0.264901	4.12952e-08	4.12952e-08	0	0	0	1	0	0
AATATGT	4	18	7	8.576	225894424	151	12829610	126	4.5	0.466418	2.09888	1.403	0.0146922	0.00982103	0.208609	6.50399e-08	6.50399e-08	0	0	0	1	0	0
AATATT	13	52	6	8.576	225894424	151	12829610	312	4	1.51586	6.06343	4.05312	0.0363806	0.0243187	0.15894	1.61051e-07	1.61051e-07	0	0	0	1	0	0
AATATTATAGAGATTCTAG	4	22	19	8.576	225894424	151	12829610	418	5.5	0.466418	2.5653	1.71478	0.0487407	0.0325809	0.692053	2.15767e-07	2.15767e-07	0	0	0	1	1	0
AATATTATG	4	16	9	8.576	225894424	151	12829610	144	4	0.466418	1.86567	1.24712	0.016791	0.011224	0.238411	7.43314e-08	7.43314e-08	0	0	0	1	0	0
AATATTC	3	12	7	8.576	225894424	151	12829610	84	4	0.349813	1.39925	0.935336	0.00979477	0.00654735	0.18543	4.336e-08	4.336e-08	0	0	0	1	0	0
AATC	124	1942	4	8.576	225894424	151	12829610	7768	15.6613	14.459	226.446	151.369	0.905783	0.605474	0.414869	4.00976e-06	4.00976e-06	0	0	0	0	0	0
AATCAATG	6	28	8	8.576	225894424	151	12829610	224	4.66667	0.699627	3.26492	2.18245	0.0261194	0.0174596	0.247241	1.15627e-07	1.15627e-07	0	0	0	1	0	0
AATCAC	4	20	6	8.576	225894424	151	12829610	120	5	0.466418	2.33209	1.55889	0.0139925	0.00935336	0.198675	6.19428e-08	6.19428e-08	0	0	0	1	0	0
AATCAG	17	80	6	8.576	225894424	151	12829610	480	4.70588	1.98228	9.32836	6.23558	0.0559701	0.0374135	0.186989	2.47771e-07	2.47771e-07	0	0	0	1	0	0
AATCAGC	6	38	7	8.576	225894424	151	12829610	266	6.33333	0.699627	4.43097	2.9619	0.0310168	0.0207333	0.293598	1.37307e-07	1.37307e-07	0	0	0	1	0	0
AATCAGGT	4	16	8	8.576	225894424	151	12829610	128	4	0.466418	1.86567	1.24712	0.0149254	0.00997692	0.211921	6.60723e-08	6.60723e-08	0	0	0	1	0	0
AATCAT	2	14	6	8.576	225894424	151	12829610	84	7	0.233209	1.63246	1.09123	0.00979477	0.00654735	0.278146	4.336e-08	4.336e-08	0	0	0	1	0	0
AATCATAT	4	20	8	8.576	225894424	151	12829610	160	5	0.466418	2.33209	1.55889	0.0186567	0.0124712	0.264901	8.25904e-08	8.25904e-08	0	0	0	1	0	0
AATCATC	361	4663	7	8.576	225894424	151	12829610	32641	12.9169	42.0942	543.727	363.456	3.80609	2.54419	0.598797	1.6849e-05	1.6849e-05	0	0	0	1	1	0
AATCATG	4	22	7	8.576	225894424	151	12829610	154	5.5	0.466418	2.5653	1.71478	0.0179571	0.0120035	0.254967	7.94933e-08	7.94933e-08	0	0	0	1	0	0
AATCATT	5	20	7	8.576	225894424	151	12829610	140	4	0.583022	2.33209	1.55889	0.0163246	0.0109123	0.18543	7.22666e-08	7.22666e-08	0	0	0	1	0	0
AATCC	22	347	5	8.576	225894424	151	12829610	1735	15.7727	2.5653	40.4617	27.0468	0.202309	0.135234	0.522276	8.9559e-07	8.9559e-07	0	0	0	1	1	0
AATCCAC	2	8	7	8.576	225894424	151	12829610	56	4	0.233209	0.932836	0.623558	0.00652985	0.0043649	0.18543	2.89066e-08	2.89066e-08	0	0	0	1	0	0
AATCCACCT	4	16	9	8.576	225894424	151	12829610	144	4	0.466418	1.86567	1.24712	0.016791	0.011224	0.238411	7.43314e-08	7.43314e-08	0	0	0	1	0	0
AATCCC	16	143	6	8.576	225894424	151	12829610	858	8.9375	1.86567	16.6744	11.1461	0.100047	0.0668765	0.355132	4.42891e-07	4.42891e-07	0	0	0	1	0	0
AATCCT	2	8	6	8.576	225894424	151	12829610	48	4	0.233209	0.932836	0.623558	0.00559701	0.00374135	0.15894	2.47771e-08	2.47771e-08	0	0	0	1	0	0
AATCCTC	8	48	7	8.576	225894424	151	12829610	336	6	0.932836	5.59701	3.74135	0.0391791	0.0261894	0.278146	1.7344e-07	1.7344e-07	0	0	0	1	0	0
AATCCTGT	2	8	8	8.576	225894424	151	12829610	64	4	0.233209	0.932836	0.623558	0.00746268	0.00498846	0.211921	3.30362e-08	3.30362e-08	0	0	0	1	0	0
AATCG	6	56	5	8.576	225894424	151	12829610	280	9.33333	0.699627	6.52985	4.3649	0.0326492	0.0218245	0.309051	1.44533e-07	1.44533e-07	0	0	0	1	0	0
AATCGG	12	56	6	8.576	225894424	151	12829610	336	4.66667	1.39925	6.52985	4.3649	0.0391791	0.0261894	0.18543	1.7344e-07	1.7344e-07	0	0	0	1	0	0
AATCGT	8	62	6	8.576	225894424	151	12829610	372	7.75	0.932836	7.22948	4.83257	0.0433769	0.0289954	0.307947	1.92023e-07	1.92023e-07	0	0	0	1	0	0
AATCT	22	167	5	8.576	225894424	151	12829610	835	7.59091	2.5653	19.4729	13.0168	0.0973647	0.0650838	0.251355	4.31019e-07	4.31019e-07	0	0	0	1	0	0
AATCTAC	8	33	7	8.576	225894424	151	12829610	231	4.125	0.932836	3.84795	2.57217	0.0269356	0.0180052	0.191225	1.1924e-07	1.1924e-07	0	0	0	1	0	0
AATCTAG	2	8	7	8.576	225894424	151	12829610	56	4	0.233209	0.932836	0.623558	0.00652985	0.0043649	0.18543	2.89066e-08	2.89066e-08	0	0	0	1	0	0
AATCTAT	2	19	7	8.576	225894424	151	12829610	133	9.5	0.233209	2.21548	1.48095	0.0155084	0.0103666	0.440397	6.86533e-08	6.86533e-08	0	0	0	1	0	0
AATCTCG	2	8	7	8.576	225894424	151	12829610	56	4	0.233209	0.932836	0.623558	0.00652985	0.0043649	0.18543	2.89066e-08	2.89066e-08	0	0	0	1	0	0
AATCTG	2	12	6	8.576	225894424	151	12829610	72	6	0.233209	1.39925	0.935336	0.00839552	0.00561202	0.238411	3.71657e-08	3.71657e-08	0	0	0	1	0	0
AATCTGT	42	529	7	8.576	225894424	151	12829610	3703	12.5952	4.89739	61.6838	41.2327	0.431786	0.288629	0.583885	1.91145e-06	1.91145e-06	0	0	0	1	1	0
AATG	56	779	4	8.576	225894424	151	12829610	3116	13.9107	6.52985	90.8349	60.7189	0.363339	0.242876	0.368496	1.60845e-06	1.60845e-06	0	0	0	0	0	0
AATGAATTG	4	26	9	8.576	225894424	151	12829610	234	6.5	0.466418	3.03172	2.02656	0.0272854	0.0182391	0.387417	1.20788e-07	1.20788e-07	0	0	0	1	0	0
AATGAC	20	254	6	8.576	225894424	151	12829610	1524	12.7	2.33209	29.6175	19.798	0.177705	0.118788	0.504636	7.86674e-07	7.86674e-07	0	0	0	1	1	0
AATGACGAC	1	4	9	8.576	225894424	151	12829610	36	4	0.116604	0.466418	0.311779	0.00419776	0.00280601	0.238411	1.85828e-08	1.85828e-08	0	0	0	1	0	0
AATGAG	78	963	6	8.576	225894424	151	12829610	5778	12.3462	9.09515	112.29	75.0607	0.67374	0.450364	0.490576	2.98255e-06	2.98255e-06	0	0	0	1	0	0
AATGAGATG	6	39	9	8.576	225894424	151	12829610	351	6.5	0.699627	4.54757	3.03984	0.0409282	0.0273586	0.387417	1.81183e-07	1.81183e-07	0	0	0	1	0	0
AATGAGG	90	1022	7	8.576	225894424	151	12829610	7154	11.3556	10.4944	119.17	79.6595	0.834188	0.557616	0.526416	3.69282e-06	3.69282e-06	0	0	0	1	1	0
AATGAT	158	2640	6	8.576	225894424	151	12829610	15840	16.7089	18.4235	307.836	205.774	1.84701	1.23464	0.663928	8.17645e-06	8.17645e-06	0	0	0	1	1	0
AATGATG	2	8	7	8.576	225894424	151	12829610	56	4	0.233209	0.932836	0.623558	0.00652985	0.0043649	0.18543	2.89066e-08	2.89066e-08	0	0	0	1	0	0
AATGATGAT	104	1139	9	8.576	225894424	151	12829610	10251	10.9519	12.1269	132.812	88.779	1.19531	0.799011	0.652764	5.29146e-06	5.29146e-06	0	0	0	1	1	0
AATGC	103	1137	5	8.576	225894424	151	12829610	5685	11.0388	12.0103	132.579	88.6231	0.662896	0.443116	0.365524	2.93454e-06	2.93454e-06	0	0	0	1	0	0
AATGCAATGCAATGCT	19	76	16	8.576	225894424	151	12829610	1216	4	2.21548	8.86194	5.9238	0.141791	0.0947807	0.423841	6.27687e-07	6.27687e-07	0	0	0	1	0	0
AATGCAATGCAATTC	2	8	15	8.576	225894424	151	12829610	120	4	0.233209	0.932836	0.623558	0.0139925	0.00935336	0.397351	6.19428e-08	6.19428e-08	0	0	0	1	0	0
AATGCAATGCT	3	17	11	8.576	225894424	151	12829610	187	5.66667	0.349813	1.98228	1.32506	0.021805	0.0145757	0.412804	9.65275e-08	9.65275e-08	0	0	0	1	0	0
AATGCAGC	2	8	8	8.576	225894424	151	12829610	64	4	0.233209	0.932836	0.623558	0.00746268	0.00498846	0.211921	3.30362e-08	3.30362e-08	0	0	0	1	0	0
AATGCC	4	20	6	8.576	225894424	151	12829610	120	5	0.466418	2.33209	1.55889	0.0139925	0.00935336	0.198675	6.19428e-08	6.19428e-08	0	0	0	1	0	0
AATGCG	3	18	6	8.576	225894424	151	12829610	108	6	0.349813	2.09888	1.403	0.0125933	0.00841803	0.238411	5.57485e-08	5.57485e-08	0	0	0	1	0	0
AATGCGGACTCCCGT	5	20	15	8.576	225894424	151	12829610	300	4	0.583022	2.33209	1.55889	0.0349813	0.0233834	0.397351	1.54857e-07	1.54857e-07	0	0	0	1	0	0
AATGCT	2	8	6	8.576	225894424	151	12829610	48	4	0.233209	0.932836	0.623558	0.00559701	0.00374135	0.15894	2.47771e-08	2.47771e-08	0	0	0	1	0	0
AATGCTATAC	1	5	10	8.576	225894424	151	12829610	50	5	0.116604	0.583022	0.389723	0.00583022	0.00389723	0.331126	2.58095e-08	2.58095e-08	0	0	0	1	0	0
AATGCTGC	5	24	8	8.576	225894424	151	12829610	192	4.8	0.583022	2.79851	1.87067	0.0223881	0.0149654	0.254305	9.91085e-08	9.91085e-08	0	0	0	1	0	0
AATGG	228	1584	5	8.576	225894424	151	12829610	7920	6.94737	26.5858	184.701	123.464	0.923507	0.617322	0.230045	4.08822e-06	4.08822e-06	0	0	0	1	0	0
AATGGACG	1	4	8	8.576	225894424	151	12829610	32	4	0.116604	0.466418	0.311779	0.00373134	0.00249423	0.211921	1.65181e-08	1.65181e-08	0	0	0	1	0	0
AATGGAG	2	8	7	8.576	225894424	151	12829610	56	4	0.233209	0.932836	0.623558	0.00652985	0.0043649	0.18543	2.89066e-08	2.89066e-08	0	0	0	1	0	0
AATGGAT	5	22	7	8.576	225894424	151	12829610	154	4.4	0.583022	2.5653	1.71478	0.0179571	0.0120035	0.203974	7.94933e-08	7.94933e-08	0	0	0	1	0	0
AATGGG	6	34	6	8.576	225894424	151	12829610	204	5.66667	0.699627	3.96455	2.65012	0.0237873	0.0159007	0.225166	1.05303e-07	1.05303e-07	0	0	0	1	0	0
AATGGT	7	34	6	8.576	225894424	151	12829610	204	4.85714	0.816231	3.96455	2.65012	0.0237873	0.0159007	0.192999	1.05303e-07	1.05303e-07	0	0	0	1	0	0
AATGGTAG	6	32	8	8.576	225894424	151	12829610	256	5.33333	0.699627	3.73134	2.49423	0.0298507	0.0199538	0.282561	1.32145e-07	1.32145e-07	0	0	0	1	0	0
AATGGTGTG	2	8	9	8.576	225894424	151	12829610	72	4	0.233209	0.932836	0.623558	0.00839552	0.00561202	0.238411	3.71657e-08	3.71657e-08	0	0	0	1	0	0
AATGT	99	1807	5	8.576	225894424	151	12829610	9035	18.2525	11.5438	210.704	140.846	1.05352	0.70423	0.604388	4.66378e-06	4.66378e-06	0	0	0	1	1	0
AATGTAG	10	103	7	8.576	225894424	151	12829610	721	10.3	1.16604	12.0103	8.0283	0.0840718	0.0561981	0.477483	3.72173e-07	3.72173e-07	0	0	0	1	0	0
AATGTC	4	22	6	8.576	225894424	151	12829610	132	5.5	0.466418	2.5653	1.71478	0.0153918	0.0102887	0.218543	6.81371e-08	6.81371e-08	0	0	0	1	0	0
AATGTCG	2	14	7	8.576	225894424	151	12829610	98	7	0.233209	1.63246	1.09123	0.0114272	0.00763858	0.324503	5.05866e-08	5.05866e-08	0	0	0	1	0	0
AATGTG	14	80	6	8.576	225894424	151	12829610	480	5.71429	1.63246	9.32836	6.23558	0.0559701	0.0374135	0.227058	2.47771e-07	2.47771e-07	0	0	0	1	0	0
AATGTGC	2	14	7	8.576	225894424	151	12829610	98	7	0.233209	1.63246	1.09123	0.0114272	0.00763858	0.324503	5.05866e-08	5.05866e-08	0	0	0	1	0	0
AATT	77	501	4	8.576	225894424	151	12829610	2004	6.50649	8.97854	58.4188	39.0503	0.233675	0.156201	0.172357	1.03444e-06	1.03444e-06	0	0	0	0	0	0
AATTAC	21	135	6	8.576	225894424	151	12829610	810	6.42857	2.44869	15.7416	10.5225	0.0944496	0.0631352	0.25544	4.18114e-07	4.18114e-07	0	0	0	1	0	0
AATTACAG	2	8	8	8.576	225894424	151	12829610	64	4	0.233209	0.932836	0.623558	0.00746268	0.00498846	0.211921	3.30362e-08	3.30362e-08	0	0	0	1	0	0
AATTACC	2	8	7	8.576	225894424	151	12829610	56	4	0.233209	0.932836	0.623558	0.00652985	0.0043649	0.18543	2.89066e-08	2.89066e-08	0	0	0	1	0	0
AATTACT	2	10	7	8.576	225894424	151	12829610	70	5	0.233209	1.16604	0.779447	0.00816231	0.00545613	0.231788	3.61333e-08	3.61333e-08	0	0	0	1	0	0
AATTACTAC	4	18	9	8.576	225894424	151	12829610	162	4.5	0.466418	2.09888	1.403	0.0188899	0.012627	0.268212	8.36228e-08	8.36228e-08	0	0	0	1	0	0
AATTAG	17	85	6	8.576	225894424	151	12829610	510	5	1.98228	9.91138	6.6253	0.0594683	0.0397518	0.198675	2.63257e-07	2.63257e-07	0	0	0	1	0	0
AATTAGAC	2	10	8	8.576	225894424	151	12829610	80	5	0.233209	1.16604	0.779447	0.00932836	0.00623558	0.264901	4.12952e-08	4.12952e-08	0	0	0	1	0	0
AATTAGTC	2	8	8	8.576	225894424	151	12829610	64	4	0.233209	0.932836	0.623558	0.00746268	0.00498846	0.211921	3.30362e-08	3.30362e-08	0	0	0	1	0	0
AATTAT	9	37	6	8.576	225894424	151	12829610	222	4.11111	1.04944	4.31436	2.88395	0.0258862	0.0173037	0.163355	1.14594e-07	1.14594e-07	0	0	0	1	0	0
AATTATAC	1	4	8	8.576	225894424	151	12829610	32	4	0.116604	0.466418	0.311779	0.00373134	0.00249423	0.211921	1.65181e-08	1.65181e-08	0	0	0	1	0	0
AATTATC	2	8	7	8.576	225894424	151	12829610	56	4	0.233209	0.932836	0.623558	0.00652985	0.0043649	0.18543	2.89066e-08	2.89066e-08	0	0	0	1	0	0
AATTATGATGGTAC	13	68	14	8.576	225894424	151	12829610	952	5.23077	1.51586	7.9291	5.30024	0.111007	0.0742033	0.484972	4.91413e-07	4.91413e-07	0	0	0	1	0	0
AATTC	26	245	5	8.576	225894424	151	12829610	1225	9.42308	3.03172	28.5681	19.0964	0.14284	0.0954822	0.312022	6.32333e-07	6.32333e-07	0	0	0	1	0	0
AATTCTAC	1	4	8	8.576	225894424	151	12829610	32	4	0.116604	0.466418	0.311779	0.00373134	0.00249423	0.211921	1.65181e-08	1.65181e-08	0	0	0	1	0	0
AC	7349	164981	2	8.576	225894424	151	12829610	329962	22.4494	856.926	19237.5	12859.4	38.475	25.7188	0.297344	0.000170323	0.000170323	0	0	1	0	0	0
ACACACC	5	29	7	8.576	225894424	151	12829610	203	5.8	0.583022	3.38153	2.2604	0.0236707	0.0158228	0.268874	1.04787e-07	1.04787e-07	0	0	0	1	0	0
ACACACGCACGC	1	4	12	8.576	225894424	151	12829610	48	4	0.116604	0.466418	0.311779	0.00559701	0.00374135	0.317881	2.47771e-08	2.47771e-08	0	0	0	1	0	0
ACACACGT	6	24	8	8.576	225894424	151	12829610	192	4	0.699627	2.79851	1.87067	0.0223881	0.0149654	0.211921	9.91085e-08	9.91085e-08	0	0	0	1	0	0
ACACACT	8	53	7	8.576	225894424	151	12829610	371	6.625	0.932836	6.18004	4.13107	0.0432602	0.0289175	0.307119	1.91506e-07	1.91506e-07	0	0	0	1	0	0
ACACACTACGC	2	8	11	8.576	225894424	151	12829610	88	4	0.233209	0.932836	0.623558	0.0102612	0.00685913	0.291391	4.54247e-08	4.54247e-08	0	0	0	1	0	0
ACACAG	4	28	6	8.576	225894424	151	12829610	168	7	0.466418	3.26492	2.18245	0.0195895	0.0130947	0.278146	8.67199e-08	8.67199e-08	0	0	0	1	0	0
ACACAGAG	2	8	8	8.576	225894424	151	12829610	64	4	0.233209	0.932836	0.623558	0.00746268	0.00498846	0.211921	3.30362e-08	3.30362e-08	0	0	0	1	0	0
ACACAGC	3	14	7	8.576	225894424	151	12829610	98	4.66667	0.349813	1.63246	1.09123	0.0114272	0.00763858	0.216336	5.05866e-08	5.05866e-08	0	0	0	1	0	0
ACACAT	34	185	6	8.576	225894424	151	12829610	1110	5.44118	3.96455	21.5718	14.4198	0.129431	0.0865186	0.216206	5.72971e-07	5.72971e-07	0	0	0	1	0	0
ACACATC	155	1564	7	8.576	225894424	151	12829610	10948	10.0903	18.0737	182.369	121.905	1.27659	0.853338	0.467763	5.65125e-06	5.65125e-06	0	0	0	1	0	0
ACACC	37	289	5	8.576	225894424	151	12829610	1445	7.81081	4.31436	33.6987	22.526	0.168493	0.11263	0.258636	7.45895e-07	7.45895e-07	0	0	0	1	0	0
ACACCAT	4	16	7	8.576	225894424	151	12829610	112	4	0.466418	1.86567	1.24712	0.0130597	0.00872981	0.18543	5.78133e-08	5.78133e-08	0	0	0	1	0	0
ACACCC	3	14	6	8.576	225894424	151	12829610	84	4.66667	0.349813	1.63246	1.09123	0.00979477	0.00654735	0.18543	4.336e-08	4.336e-08	0	0	0	1	0	0
ACACCG	2	8	6	8.576	225894424	151	12829610	48	4	0.233209	0.932836	0.623558	0.00559701	0.00374135	0.15894	2.47771e-08	2.47771e-08	0	0	0	1	0	0
ACACCT	24	122	6	8.576	225894424	151	12829610	732	5.08333	2.79851	14.2257	9.50925	0.0853545	0.0570555	0.201987	3.77851e-07	3.77851e-07	0	0	0	1	0	0
ACACG	87	555	5	8.576	225894424	151	12829610	2775	6.37931	10.1446	64.7155	43.2593	0.323577	0.216297	0.211235	1.43243e-06	1.43243e-06	0	0	0	1	0	0
ACACGC	7	34	6	8.576	225894424	151	12829610	204	4.85714	0.816231	3.96455	2.65012	0.0237873	0.0159007	0.192999	1.05303e-07	1.05303e-07	0	0	0	1	0	0
ACACGCC	2	10	7	8.576	225894424	151	12829610	70	5	0.233209	1.16604	0.779447	0.00816231	0.00545613	0.231788	3.61333e-08	3.61333e-08	0	0	0	1	0	0
ACACT	48	684	5	8.576	225894424	151	12829610	3420	14.25	5.59701	79.7574	53.3142	0.398787	0.266571	0.471854	1.76537e-06	1.76537e-06	0	0	0	1	0	0
ACACTAG	2	8	7	8.576	225894424	151	12829610	56	4	0.233209	0.932836	0.623558	0.00652985	0.0043649	0.18543	2.89066e-08	2.89066e-08	0	0	0	1	0	0
ACACTAT	3	12	7	8.576	225894424	151	12829610	84	4	0.349813	1.39925	0.935336	0.00979477	0.00654735	0.18543	4.336e-08	4.336e-08	0	0	0	1	0	0
ACACTATGAT	1	4	10	8.576	225894424	151	12829610	40	4	0.116604	0.466418	0.311779	0.00466418	0.00311779	0.264901	2.06476e-08	2.06476e-08	0	0	0	1	0	0
ACACTC	17	85	6	8.576	225894424	151	12829610	510	5	1.98228	9.91138	6.6253	0.0594683	0.0397518	0.198675	2.63257e-07	2.63257e-07	0	0	0	1	0	0
ACACTCT	18	80	7	8.576	225894424	151	12829610	560	4.44444	2.09888	9.32836	6.23558	0.0652985	0.043649	0.206034	2.89066e-07	2.89066e-07	0	0	0	1	0	0
ACACTG	10	56	6	8.576	225894424	151	12829610	336	5.6	1.16604	6.52985	4.3649	0.0391791	0.0261894	0.222517	1.7344e-07	1.7344e-07	0	0	0	1	0	0
ACACTGAG	1	4	8	8.576	225894424	151	12829610	32	4	0.116604	0.466418	0.311779	0.00373134	0.00249423	0.211921	1.65181e-08	1.65181e-08	0	0	0	1	0	0
ACACTGGTGG	6	24	10	8.576	225894424	151	12829610	240	4	0.699627	2.79851	1.87067	0.0279851	0.0187067	0.264901	1.23886e-07	1.23886e-07	0	0	0	1	0	0
ACACTGT	2	8	7	8.576	225894424	151	12829610	56	4	0.233209	0.932836	0.623558	0.00652985	0.0043649	0.18543	2.89066e-08	2.89066e-08	0	0	0	1	0	0
ACACTGTC	4	20	8	8.576	225894424	151	12829610	160	5	0.466418	2.33209	1.55889	0.0186567	0.0124712	0.264901	8.25904e-08	8.25904e-08	0	0	0	1	0	0
ACAG	282	2460	4	8.576	225894424	151	12829610	9840	8.7234	32.8825	286.847	191.744	1.14739	0.766976	0.231084	5.07931e-06	5.07931e-06	0	0	0	0	0	0
ACAGACAGG	4	38	9	8.576	225894424	151	12829610	342	9.5	0.466418	4.43097	2.9619	0.0398787	0.0266571	0.566225	1.76537e-07	1.76537e-07	0	0	0	1	1	0
ACAGACG	9	39	7	8.576	225894424	151	12829610	273	4.33333	1.04944	4.54757	3.03984	0.031833	0.0212789	0.200883	1.4092e-07	1.4092e-07	0	0	0	1	0	0
ACAGACT	8	52	7	8.576	225894424	151	12829610	364	6.5	0.932836	6.06343	4.05312	0.042444	0.0283719	0.301325	1.87893e-07	1.87893e-07	0	0	0	1	0	0
ACAGAG	176	914	6	8.576	225894424	151	12829610	5484	5.19318	20.5224	106.576	71.2414	0.639459	0.427449	0.206352	2.83079e-06	2.83079e-06	0	0	0	1	0	0
ACAGAGAG	53	220	8	8.576	225894424	151	12829610	1760	4.15094	6.18004	25.653	17.1478	0.205224	0.137183	0.219918	9.08494e-07	9.08494e-07	0	0	0	1	0	0
ACAGAGAGAGAGAGCG	54	225	16	8.576	225894424	151	12829610	3600	4.16667	6.29664	26.236	17.5376	0.419776	0.280601	0.441501	1.85828e-06	1.85828e-06	0	0	0	1	0	0
ACAGAGAT	2	8	8	8.576	225894424	151	12829610	64	4	0.233209	0.932836	0.623558	0.00746268	0.00498846	0.211921	3.30362e-08	3.30362e-08	0	0	0	1	0	0
ACAGAGG	108	954	7	8.576	225894424	151	12829610	6678	8.83333	12.5933	111.241	74.3592	0.778684	0.520515	0.409492	3.44712e-06	3.44712e-06	0	0	0	1	0	0
ACAGAGGGAG	2	8	10	8.576	225894424	151	12829610	80	4	0.233209	0.932836	0.623558	0.00932836	0.00623558	0.264901	4.12952e-08	4.12952e-08	0	0	0	1	0	0
ACAGAT	19	130	6	8.576	225894424	151	12829610	780	6.84211	2.21548	15.1586	10.1328	0.0909515	0.0607969	0.271872	4.02628e-07	4.02628e-07	0	0	0	1	0	0
ACAGATAGTCTAG	3	18	13	8.576	225894424	151	12829610	234	6	0.349813	2.09888	1.403	0.0272854	0.0182391	0.516556	1.20788e-07	1.20788e-07	0	0	0	1	1	0
ACAGC	66	767	5	8.576	225894424	151	12829610	3835	11.6212	7.69589	89.4356	59.7836	0.447178	0.298918	0.384808	1.97959e-06	1.97959e-06	0	0	0	1	0	0
ACAGCC	8	36	6	8.576	225894424	151	12829610	216	4.5	0.932836	4.19776	2.80601	0.0251866	0.0168361	0.178808	1.11497e-07	1.11497e-07	0	0	0	1	0	0
ACAGCGCATC	2	8	10	8.576	225894424	151	12829610	80	4	0.233209	0.932836	0.623558	0.00932836	0.00623558	0.264901	4.12952e-08	4.12952e-08	0	0	0	1	0	0
ACAGCGCGAGGGAGCG	2	10	16	8.576	225894424	151	12829610	160	5	0.233209	1.16604	0.779447	0.0186567	0.0124712	0.529801	8.25904e-08	8.25904e-08	0	0	0	1	1	0
ACAGCGTG	2	10	8	8.576	225894424	151	12829610	80	5	0.233209	1.16604	0.779447	0.00932836	0.00623558	0.264901	4.12952e-08	4.12952e-08	0	0	0	1	0	0
ACAGCT	1	4	6	8.576	225894424	151	12829610	24	4	0.116604	0.466418	0.311779	0.00279851	0.00187067	0.15894	1.23886e-08	1.23886e-08	0	0	0	1	0	0
ACAGG	18	150	5	8.576	225894424	151	12829610	750	8.33333	2.09888	17.4907	11.6917	0.0874533	0.0584585	0.275938	3.87143e-07	3.87143e-07	0	0	0	1	0	0
ACAGGG	9	38	6	8.576	225894424	151	12829610	228	4.22222	1.04944	4.43097	2.9619	0.0265858	0.0177714	0.16777	1.17691e-07	1.17691e-07	0	0	0	1	0	0
ACAGGT	1	4	6	8.576	225894424	151	12829610	24	4	0.116604	0.466418	0.311779	0.00279851	0.00187067	0.15894	1.23886e-08	1.23886e-08	0	0	0	1	0	0
ACAGT	56	544	5	8.576	225894424	151	12829610	2720	9.71429	6.52985	63.4328	42.4019	0.317164	0.21201	0.321665	1.40404e-06	1.40404e-06	0	0	0	1	0	0
ACAGTAGAGAGACAT	3	12	15	8.576	225894424	151	12829610	180	4	0.349813	1.39925	0.935336	0.0209888	0.01403	0.397351	9.29142e-08	9.29142e-08	0	0	0	1	0	0
ACAGTAT	6	36	7	8.576	225894424	151	12829610	252	6	0.699627	4.19776	2.80601	0.0293843	0.0196421	0.278146	1.3008e-07	1.3008e-07	0	0	0	1	0	0
ACAGTC	17	121	6	8.576	225894424	151	12829610	726	7.11765	1.98228	14.1091	9.43131	0.0846548	0.0565878	0.28282	3.74754e-07	3.74754e-07	0	0	0	1	0	0
ACAGTCT	8	56	7	8.576	225894424	151	12829610	392	7	0.932836	6.52985	4.3649	0.0457089	0.0305543	0.324503	2.02346e-07	2.02346e-07	0	0	0	1	0	0
ACAGTG	8	52	6	8.576	225894424	151	12829610	312	6.5	0.932836	6.06343	4.05312	0.0363806	0.0243187	0.258278	1.61051e-07	1.61051e-07	0	0	0	1	0	0
ACAT	1200	20618	4	8.576	225894424	151	12829610	82472	17.1817	139.925	2404.15	1607.06	9.6166	6.42825	0.455143	4.25712e-05	4.25712e-05	0	0	1	0	0	0
ACATACATACATCC	30	135	14	8.576	225894424	151	12829610	1890	4.5	3.49813	15.7416	10.5225	0.220382	0.147315	0.417219	9.75599e-07	9.75599e-07	0	0	0	1	0	0
ACATACT	4	29	7	8.576	225894424	151	12829610	203	7.25	0.466418	3.38153	2.2604	0.0236707	0.0158228	0.336093	1.04787e-07	1.04787e-07	0	0	0	1	0	0
ACATAG	2	8	6	8.576	225894424	151	12829610	48	4	0.233209	0.932836	0.623558	0.00559701	0.00374135	0.15894	2.47771e-08	2.47771e-08	0	0	0	1	0	0
ACATAGCG	6	28	8	8.576	225894424	151	12829610	224	4.66667	0.699627	3.26492	2.18245	0.0261194	0.0174596	0.247241	1.15627e-07	1.15627e-07	0	0	0	1	0	0
ACATAT	21	125	6	8.576	225894424	151	12829610	750	5.95238	2.44869	14.5756	9.74309	0.0874533	0.0584585	0.236518	3.87143e-07	3.87143e-07	0	0	0	1	0	0
ACATATC	2	8	7	8.576	225894424	151	12829610	56	4	0.233209	0.932836	0.623558	0.00652985	0.0043649	0.18543	2.89066e-08	2.89066e-08	0	0	0	1	0	0
ACATATG	2	21	7	8.576	225894424	151	12829610	147	10.5	0.233209	2.44869	1.63684	0.0171409	0.0114579	0.486755	7.58799e-08	7.58799e-08	0	0	0	1	0	0
ACATC	60	771	5	8.576	225894424	151	12829610	3855	12.85	6.99627	89.902	60.0954	0.44951	0.300477	0.425497	1.98991e-06	1.98991e-06	0	0	0	1	0	0
ACATCACT	2	8	8	8.576	225894424	151	12829610	64	4	0.233209	0.932836	0.623558	0.00746268	0.00498846	0.211921	3.30362e-08	3.30362e-08	0	0	0	1	0	0
ACATCCT	4	26	7	8.576	225894424	151	12829610	182	6.5	0.466418	3.03172	2.02656	0.021222	0.0141859	0.301325	9.39466e-08	9.39466e-08	0	0	0	1	0	0
ACATCG	2	8	6	8.576	225894424	151	12829610	48	4	0.233209	0.932836	0.623558	0.00559701	0.00374135	0.15894	2.47771e-08	2.47771e-08	0	0	0	1	0	0
ACATCT	13	52	6	8.576	225894424	151	12829610	312	4	1.51586	6.06343	4.05312	0.0363806	0.0243187	0.15894	1.61051e-07	1.61051e-07	0	0	0	1	0	0
ACATCTCACCC	2	8	11	8.576	225894424	151	12829610	88	4	0.233209	0.932836	0.623558	0.0102612	0.00685913	0.291391	4.54247e-08	4.54247e-08	0	0	0	1	0	0
ACATG	3	34	5	8.576	225894424	151	12829610	170	11.3333	0.349813	3.96455	2.65012	0.0198228	0.0132506	0.375276	8.77523e-08	8.77523e-08	0	0	0	1	0	0
ACC	386	3602	3	8.576	225894424	151	12829610	10806	9.33161	45.0093	420.009	280.757	1.26003	0.84227	0.185396	5.57795e-06	5.57795e-06	0	0	0	0	0	0
ACCACCATC	25	135	9	8.576	225894424	151	12829610	1215	5.4	2.91511	15.7416	10.5225	0.141674	0.0947028	0.321854	6.27171e-07	6.27171e-07	0	0	0	1	0	0
ACCACCT	14	58	7	8.576	225894424	151	12829610	406	4.14286	1.63246	6.76306	4.52079	0.0473414	0.0316455	0.192053	2.09573e-07	2.09573e-07	0	0	0	1	0	0
ACCACT	16	82	6	8.576	225894424	151	12829610	492	5.125	1.86567	9.56156	6.39146	0.0573694	0.0383488	0.203642	2.53965e-07	2.53965e-07	0	0	0	1	0	0
ACCAGC	8	40	6	8.576	225894424	151	12829610	240	5	0.932836	4.66418	3.11779	0.0279851	0.0187067	0.198675	1.23886e-07	1.23886e-07	0	0	0	1	0	0
ACCAGCTG	2	8	8	8.576	225894424	151	12829610	64	4	0.233209	0.932836	0.623558	0.00746268	0.00498846	0.211921	3.30362e-08	3.30362e-08	0	0	0	1	0	0
ACCAGT	7	34	6	8.576	225894424	151	12829610	204	4.85714	0.816231	3.96455	2.65012	0.0237873	0.0159007	0.192999	1.05303e-07	1.05303e-07	0	0	0	1	0	0
ACCAT	79	749	5	8.576	225894424	151	12829610	3745	9.48101	9.21175	87.3367	58.3806	0.436684	0.291903	0.313941	1.93313e-06	1.93313e-06	0	0	0	1	0	0
ACCATACCCAT	2	21	11	8.576	225894424	151	12829610	231	10.5	0.233209	2.44869	1.63684	0.0269356	0.0180052	0.764901	1.1924e-07	1.1924e-07	0	0	0	1	1	0
ACCATC	947	10968	6	8.576	225894424	151	12829610	65808	11.5818	110.424	1278.92	854.897	7.67351	5.12938	0.460205	3.39694e-05	3.39694e-05	0	0	1	1	0	0
ACCATCATC	23	109	9	8.576	225894424	151	12829610	981	4.73913	2.6819	12.7099	8.49597	0.114389	0.0764637	0.282465	5.06382e-07	5.06382e-07	0	0	0	1	0	0
ACCATCT	6	28	7	8.576	225894424	151	12829610	196	4.66667	0.699627	3.26492	2.18245	0.0228545	0.0152772	0.216336	1.01173e-07	1.01173e-07	0	0	0	1	0	0
ACCCACTC	2	16	8	8.576	225894424	151	12829610	128	8	0.233209	1.86567	1.24712	0.0149254	0.00997692	0.423841	6.60723e-08	6.60723e-08	0	0	0	1	0	0
ACCCAGT	2	8	7	8.576	225894424	151	12829610	56	4	0.233209	0.932836	0.623558	0.00652985	0.0043649	0.18543	2.89066e-08	2.89066e-08	0	0	0	1	0	0
ACCCAT	2	10	6	8.576	225894424	151	12829610	60	5	0.233209	1.16604	0.779447	0.00699627	0.00467668	0.198675	3.09714e-08	3.09714e-08	0	0	0	1	0	0
ACCCCC	1	4	6	8.576	225894424	151	12829610	24	4	0.116604	0.466418	0.311779	0.00279851	0.00187067	0.15894	1.23886e-08	1.23886e-08	0	0	0	1	0	0
ACCCGGTGGGGG	2	8	12	8.576	225894424	151	12829610	96	4	0.233209	0.932836	0.623558	0.011194	0.00748269	0.317881	4.95542e-08	4.95542e-08	0	0	0	1	0	0
ACCCT	28	228	5	8.576	225894424	151	12829610	1140	8.14286	3.26492	26.5858	17.7714	0.132929	0.0888569	0.269631	5.88457e-07	5.88457e-07	0	0	0	1	0	0
ACCCTACCT	33	224	9	8.576	225894424	151	12829610	2016	6.78788	3.84795	26.1194	17.4596	0.235075	0.157136	0.404576	1.04064e-06	1.04064e-06	0	0	0	1	0	0
ACCCTC	9	36	6	8.576	225894424	151	12829610	216	4	1.04944	4.19776	2.80601	0.0251866	0.0168361	0.15894	1.11497e-07	1.11497e-07	0	0	0	1	0	0
ACCCTCC	3	12	7	8.576	225894424	151	12829610	84	4	0.349813	1.39925	0.935336	0.00979477	0.00654735	0.18543	4.336e-08	4.336e-08	0	0	0	1	0	0
ACCCTCT	42	278	7	8.576	225894424	151	12829610	1946	6.61905	4.89739	32.416	21.6686	0.226912	0.15168	0.306843	1.00451e-06	1.00451e-06	0	0	0	1	0	0
ACCCTGACCGGCTG	2	9	14	8.576	225894424	151	12829610	126	4.5	0.233209	1.04944	0.701502	0.0146922	0.00982103	0.417219	6.50399e-08	6.50399e-08	0	0	0	1	0	0
ACCCTGACG	6	24	9	8.576	225894424	151	12829610	216	4	0.699627	2.79851	1.87067	0.0251866	0.0168361	0.238411	1.11497e-07	1.11497e-07	0	0	0	1	0	0
ACCG	4	24	4	8.576	225894424	151	12829610	96	6	0.466418	2.79851	1.87067	0.011194	0.00748269	0.15894	4.95542e-08	4.95542e-08	0	0	0	0	0	0
ACCGAG	9	51	6	8.576	225894424	151	12829610	306	5.66667	1.04944	5.94683	3.97518	0.035681	0.0238511	0.225166	1.57954e-07	1.57954e-07	0	0	0	1	0	0
ACCGCC	6	33	6	8.576	225894424	151	12829610	198	5.5	0.699627	3.84795	2.57217	0.0230877	0.015433	0.218543	1.02206e-07	1.02206e-07	0	0	0	1	0	0
ACCGTCT	1	5	7	8.576	225894424	151	12829610	35	5	0.116604	0.583022	0.389723	0.00408116	0.00272806	0.231788	1.80667e-08	1.80667e-08	0	0	0	1	0	0
ACCT	482	7512	4	8.576	225894424	151	12829610	30048	15.5851	56.2033	875.933	585.521	3.50373	2.34208	0.412849	1.55105e-05	1.55105e-05	0	0	0	0	0	0
ACCTACT	4	20	7	8.576	225894424	151	12829610	140	5	0.466418	2.33209	1.55889	0.0163246	0.0109123	0.231788	7.22666e-08	7.22666e-08	0	0	0	1	0	0
ACCTAT	18	134	6	8.576	225894424	151	12829610	804	7.44444	2.09888	15.625	10.4446	0.09375	0.0626675	0.295806	4.15017e-07	4.15017e-07	0	0	0	1	0	0
ACCTATAT	2	8	8	8.576	225894424	151	12829610	64	4	0.233209	0.932836	0.623558	0.00746268	0.00498846	0.211921	3.30362e-08	3.30362e-08	0	0	0	1	0	0
ACCTATCT	87	1146	8	8.576	225894424	151	12829610	9168	13.1724	10.1446	133.629	89.3246	1.06903	0.714597	0.697876	4.73243e-06	4.73243e-06	0	0	0	1	1	0
ACCTC	285	3219	5	8.576	225894424	151	12829610	16095	11.2947	33.2323	375.35	250.904	1.87675	1.25452	0.373998	8.30808e-06	8.30808e-06	0	0	0	1	0	0
ACCTCACTCACTC	10	43	13	8.576	225894424	151	12829610	559	4.3	1.16604	5.01399	3.35162	0.0651819	0.0435711	0.370199	2.8855e-07	2.8855e-07	0	0	0	1	0	0
ACCTCC	92	527	6	8.576	225894424	151	12829610	3162	5.72826	10.7276	61.4505	41.0769	0.368703	0.246461	0.227613	1.63219e-06	1.63219e-06	0	0	0	1	0	0
ACCTCCGTC	4	17	9	8.576	225894424	151	12829610	153	4.25	0.466418	1.98228	1.32506	0.0178405	0.0119255	0.253311	7.89771e-08	7.89771e-08	0	0	0	1	0	0
ACCTCG	4	16	6	8.576	225894424	151	12829610	96	4	0.466418	1.86567	1.24712	0.011194	0.00748269	0.15894	4.95542e-08	4.95542e-08	0	0	0	1	0	0
ACCTCT	4	28	6	8.576	225894424	151	12829610	168	7	0.466418	3.26492	2.18245	0.0195895	0.0130947	0.278146	8.67199e-08	8.67199e-08	0	0	0	1	0	0
ACCTCTC	3	12	7	8.576	225894424	151	12829610	84	4	0.349813	1.39925	0.935336	0.00979477	0.00654735	0.18543	4.336e-08	4.336e-08	0	0	0	1	0	0
ACCTG	13	69	5	8.576	225894424	151	12829610	345	5.30769	1.51586	8.04571	5.37818	0.0402285	0.0268909	0.175751	1.78086e-07	1.78086e-07	0	0	0	1	0	0
ACCTGATGCGCCGCC	2	12	15	8.576	225894424	151	12829610	180	6	0.233209	1.39925	0.935336	0.0209888	0.01403	0.596026	9.29142e-08	9.29142e-08	0	0	0	1	1	0
ACCTGC	10	42	6	8.576	225894424	151	12829610	252	4.2	1.16604	4.89739	3.27368	0.0293843	0.0196421	0.166887	1.3008e-07	1.3008e-07	0	0	0	1	0	0
ACCTGG	2	8	6	8.576	225894424	151	12829610	48	4	0.233209	0.932836	0.623558	0.00559701	0.00374135	0.15894	2.47771e-08	2.47771e-08	0	0	0	1	0	0
ACG	263	3041	3	8.576	225894424	151	12829610	9123	11.5627	30.667	354.594	237.03	1.06378	0.711089	0.229723	4.7092e-06	4.7092e-06	0	0	0	0	0	0
ACGACGACT	4	16	9	8.576	225894424	151	12829610	144	4	0.466418	1.86567	1.24712	0.016791	0.011224	0.238411	7.43314e-08	7.43314e-08	0	0	0	1	0	0
ACGACGAGCC	4	16	10	8.576	225894424	151	12829610	160	4	0.466418	1.86567	1.24712	0.0186567	0.0124712	0.264901	8.25904e-08	8.25904e-08	0	0	0	1	0	0
ACGACGATG	30	137	9	8.576	225894424	151	12829610	1233	4.56667	3.49813	15.9748	10.6784	0.143773	0.0961058	0.272185	6.36462e-07	6.36462e-07	0	0	0	1	0	0
ACGACGG	5	27	7	8.576	225894424	151	12829610	189	5.4	0.583022	3.14832	2.10451	0.0220382	0.0147315	0.250331	9.75599e-08	9.75599e-08	0	0	0	1	0	0
ACGACT	7	54	6	8.576	225894424	151	12829610	324	7.71429	0.816231	6.29664	4.20901	0.0377798	0.0252541	0.306528	1.67246e-07	1.67246e-07	0	0	0	1	0	0
ACGACTG	12	50	7	8.576	225894424	151	12829610	350	4.16667	1.39925	5.83022	3.89723	0.0408116	0.0272806	0.193157	1.80667e-07	1.80667e-07	0	0	0	1	0	0
ACGAG	4	28	5	8.576	225894424	151	12829610	140	7	0.466418	3.26492	2.18245	0.0163246	0.0109123	0.231788	7.22666e-08	7.22666e-08	0	0	0	1	0	0
ACGAGAG	29	248	7	8.576	225894424	151	12829610	1736	8.55172	3.38153	28.9179	19.3303	0.202425	0.135312	0.396438	8.96106e-07	8.96106e-07	0	0	0	1	0	0
ACGAGATG	2	8	8	8.576	225894424	151	12829610	64	4	0.233209	0.932836	0.623558	0.00746268	0.00498846	0.211921	3.30362e-08	3.30362e-08	0	0	0	1	0	0
ACGAGC	4	16	6	8.576	225894424	151	12829610	96	4	0.466418	1.86567	1.24712	0.011194	0.00748269	0.15894	4.95542e-08	4.95542e-08	0	0	0	1	0	0
ACGAGG	9	37	6	8.576	225894424	151	12829610	222	4.11111	1.04944	4.31436	2.88395	0.0258862	0.0173037	0.163355	1.14594e-07	1.14594e-07	0	0	0	1	0	0
ACGAGGACGAGGAGG	1	8	15	8.576	225894424	151	12829610	120	8	0.116604	0.932836	0.623558	0.0139925	0.00935336	0.794702	6.19428e-08	6.19428e-08	0	0	0	1	1	0
ACGAGT	7	40	6	8.576	225894424	151	12829610	240	5.71429	0.816231	4.66418	3.11779	0.0279851	0.0187067	0.227058	1.23886e-07	1.23886e-07	0	0	0	1	0	0
ACGAGTG	4	16	7	8.576	225894424	151	12829610	112	4	0.466418	1.86567	1.24712	0.0130597	0.00872981	0.18543	5.78133e-08	5.78133e-08	0	0	0	1	0	0
ACGAT	19	268	5	8.576	225894424	151	12829610	1340	14.1053	2.21548	31.25	20.8892	0.15625	0.104446	0.467062	6.91695e-07	6.91695e-07	0	0	0	1	0	0
ACGATACGTG	2	9	10	8.576	225894424	151	12829610	90	4.5	0.233209	1.04944	0.701502	0.0104944	0.00701502	0.298013	4.64571e-08	4.64571e-08	0	0	0	1	0	0
ACGATC	2	10	6	8.576	225894424	151	12829610	60	5	0.233209	1.16604	0.779447	0.00699627	0.00467668	0.198675	3.09714e-08	3.09714e-08	0	0	0	1	0	0
ACGATG	152	1636	6	8.576	225894424	151	12829610	9816	10.7632	17.7239	190.765	127.518	1.14459	0.765105	0.427675	5.06692e-06	5.06692e-06	0	0	0	1	0	0
ACGATGAGTG	4	18	10	8.576	225894424	151	12829610	180	4.5	0.466418	2.09888	1.403	0.0209888	0.01403	0.298013	9.29142e-08	9.29142e-08	0	0	0	1	0	0
ACGATGATG	6	26	9	8.576	225894424	151	12829610	234	4.33333	0.699627	3.03172	2.02656	0.0272854	0.0182391	0.258278	1.20788e-07	1.20788e-07	0	0	0	1	0	0
ACGC	27	176	4	8.576	225894424	151	12829610	704	6.51852	3.14832	20.5224	13.7183	0.0820895	0.0548731	0.172676	3.63398e-07	3.63398e-07	0	0	0	0	0	0
ACGCG	6	36	5	8.576	225894424	151	12829610	180	6	0.699627	4.19776	2.80601	0.0209888	0.01403	0.198675	9.29142e-08	9.29142e-08	0	0	0	1	0	0
ACGG	160	1483	4	8.576	225894424	151	12829610	5932	9.26875	18.6567	172.924	115.592	0.691698	0.462368	0.24553	3.06204e-06	3.06204e-06	0	0	0	0	0	0
ACGGAG	8	32	6	8.576	225894424	151	12829610	192	4	0.932836	3.73134	2.49423	0.0223881	0.0149654	0.15894	9.91085e-08	9.91085e-08	0	0	0	1	0	0
ACGGAGG	40	311	7	8.576	225894424	151	12829610	2177	7.775	4.66418	36.264	24.2408	0.253848	0.169686	0.36043	1.12375e-06	1.12375e-06	0	0	0	1	0	0
ACGGAGGAGG	2	8	10	8.576	225894424	151	12829610	80	4	0.233209	0.932836	0.623558	0.00932836	0.00623558	0.264901	4.12952e-08	4.12952e-08	0	0	0	1	0	0
ACGGATC	4	16	7	8.576	225894424	151	12829610	112	4	0.466418	1.86567	1.24712	0.0130597	0.00872981	0.18543	5.78133e-08	5.78133e-08	0	0	0	1	0	0
ACGGC	2	10	5	8.576	225894424	151	12829610	50	5	0.233209	1.16604	0.779447	0.00583022	0.00389723	0.165563	2.58095e-08	2.58095e-08	0	0	0	1	0	0
ACGGCG	2	8	6	8.576	225894424	151	12829610	48	4	0.233209	0.932836	0.623558	0.00559701	0.00374135	0.15894	2.47771e-08	2.47771e-08	0	0	0	1	0	0
ACGGG	2	10	5	8.576	225894424	151	12829610	50	5	0.233209	1.16604	0.779447	0.00583022	0.00389723	0.165563	2.58095e-08	2.58095e-08	0	0	0	1	0	0
ACGGGAGCGGGCCAG	4	16	15	8.576	225894424	151	12829610	240	4	0.466418	1.86567	1.24712	0.0279851	0.0187067	0.397351	1.23886e-07	1.23886e-07	0	0	0	1	0	0
ACGGGG	4	18	6	8.576	225894424	151	12829610	108	4.5	0.466418	2.09888	1.403	0.0125933	0.00841803	0.178808	5.57485e-08	5.57485e-08	0	0	0	1	0	0
ACGT	2	12	4	8.576	225894424	151	12829610	48	6	0.233209	1.39925	0.935336	0.00559701	0.00374135	0.15894	2.47771e-08	2.47771e-08	0	0	0	0	0	0
ACGTC	5	37	5	8.576	225894424	151	12829610	185	7.4	0.583022	4.31436	2.88395	0.0215718	0.0144198	0.245033	9.54952e-08	9.54952e-08	0	0	0	1	0	0
ACGTCC	10	70	6	8.576	225894424	151	12829610	420	7	1.16604	8.16231	5.45613	0.0489739	0.0327368	0.278146	2.168e-07	2.168e-07	0	0	0	1	0	0
ACGTCG	1	4	6	8.576	225894424	151	12829610	24	4	0.116604	0.466418	0.311779	0.00279851	0.00187067	0.15894	1.23886e-08	1.23886e-08	0	0	0	1	0	0
ACT	633	17044	3	8.576	225894424	151	12829610	51132	26.9258	73.8106	1987.41	1328.49	5.96222	3.98547	0.534949	2.63938e-05	2.63938e-05	0	0	0	0	1	0
ACTACTACTACTGCT	3	12	15	8.576	225894424	151	12829610	180	4	0.349813	1.39925	0.935336	0.0209888	0.01403	0.397351	9.29142e-08	9.29142e-08	0	0	0	1	0	0
ACTACTATG	2	8	9	8.576	225894424	151	12829610	72	4	0.233209	0.932836	0.623558	0.00839552	0.00561202	0.238411	3.71657e-08	3.71657e-08	0	0	0	1	0	0
ACTAG	5	53	5	8.576	225894424	151	12829610	265	10.6	0.583022	6.18004	4.13107	0.0309002	0.0206553	0.350993	1.3679e-07	1.3679e-07	0	0	0	1	0	0
ACTAGAT	6	26	7	8.576	225894424	151	12829610	182	4.33333	0.699627	3.03172	2.02656	0.021222	0.0141859	0.200883	9.39466e-08	9.39466e-08	0	0	0	1	0	0
ACTAT	48	469	5	8.576	225894424	151	12829610	2345	9.77083	5.59701	54.6875	36.5561	0.273437	0.18278	0.323538	1.21047e-06	1.21047e-06	0	0	0	1	0	0
ACTATACTATACTATCTACTATC	2	8	23	8.576	225894424	151	12829610	184	4	0.233209	0.932836	0.623558	0.0214552	0.0143418	0.609272	9.4979e-08	9.4979e-08	0	0	0	1	1	0
ACTATAT	5	25	7	8.576	225894424	151	12829610	175	5	0.583022	2.91511	1.94862	0.0204058	0.0136403	0.231788	9.03333e-08	9.03333e-08	0	0	0	1	0	0
ACTATC	124	2156	6	8.576	225894424	151	12829610	12936	17.3871	14.459	251.399	168.049	1.5084	1.00829	0.690878	6.67743e-06	6.67743e-06	0	0	0	1	1	0
ACTATCC	12	66	7	8.576	225894424	151	12829610	462	5.5	1.39925	7.69589	5.14435	0.0538713	0.0360104	0.254967	2.3848e-07	2.3848e-07	0	0	0	1	0	0
ACTATCTG	2	8	8	8.576	225894424	151	12829610	64	4	0.233209	0.932836	0.623558	0.00746268	0.00498846	0.211921	3.30362e-08	3.30362e-08	0	0	0	1	0	0
ACTC	395	5471	4	8.576	225894424	151	12829610	21884	13.8506	46.0588	637.943	426.435	2.55177	1.70574	0.366904	1.12963e-05	1.12963e-05	0	0	0	0	0	0
ACTCACTCGCTC	2	8	12	8.576	225894424	151	12829610	96	4	0.233209	0.932836	0.623558	0.011194	0.00748269	0.317881	4.95542e-08	4.95542e-08	0	0	0	1	0	0
ACTCACTCTC	2	8	10	8.576	225894424	151	12829610	80	4	0.233209	0.932836	0.623558	0.00932836	0.00623558	0.264901	4.12952e-08	4.12952e-08	0	0	0	1	0	0
ACTCAGT	4	16	7	8.576	225894424	151	12829610	112	4	0.466418	1.86567	1.24712	0.0130597	0.00872981	0.18543	5.78133e-08	5.78133e-08	0	0	0	1	0	0
ACTCAT	100	1521	6	8.576	225894424	151	12829610	9126	15.21	11.6604	177.355	118.554	1.06413	0.711323	0.604371	4.71075e-06	4.71075e-06	0	0	0	1	1	0
ACTCATC	2	8	7	8.576	225894424	151	12829610	56	4	0.233209	0.932836	0.623558	0.00652985	0.0043649	0.18543	2.89066e-08	2.89066e-08	0	0	0	1	0	0
ACTCC	326	3755	5	8.576	225894424	151	12829610	18775	11.5184	38.013	437.85	292.682	2.18925	1.46341	0.381404	9.69147e-06	9.69147e-06	0	0	0	1	0	0
ACTCCAG	2	8	7	8.576	225894424	151	12829610	56	4	0.233209	0.932836	0.623558	0.00652985	0.0043649	0.18543	2.89066e-08	2.89066e-08	0	0	0	1	0	0
ACTCCAGTG	4	16	9	8.576	225894424	151	12829610	144	4	0.466418	1.86567	1.24712	0.016791	0.011224	0.238411	7.43314e-08	7.43314e-08	0	0	0	1	0	0
ACTCCATC	18	143	8	8.576	225894424	151	12829610	1144	7.94444	2.09888	16.6744	11.1461	0.133395	0.0891687	0.420898	5.90521e-07	5.90521e-07	0	0	0	1	0	0
ACTCCGAGAG	8	58	10	8.576	225894424	151	12829610	580	7.25	0.932836	6.76306	4.52079	0.0676306	0.0452079	0.480132	2.9939e-07	2.9939e-07	0	0	0	1	0	0
ACTCCT	4	16	6	8.576	225894424	151	12829610	96	4	0.466418	1.86567	1.24712	0.011194	0.00748269	0.15894	4.95542e-08	4.95542e-08	0	0	0	1	0	0
ACTCCTC	5	20	7	8.576	225894424	151	12829610	140	4	0.583022	2.33209	1.55889	0.0163246	0.0109123	0.18543	7.22666e-08	7.22666e-08	0	0	0	1	0	0
ACTCCTCT	8	32	8	8.576	225894424	151	12829610	256	4	0.932836	3.73134	2.49423	0.0298507	0.0199538	0.211921	1.32145e-07	1.32145e-07	0	0	0	1	0	0
ACTCG	11	59	5	8.576	225894424	151	12829610	295	5.36364	1.28265	6.87966	4.59874	0.0343983	0.0229937	0.177604	1.52276e-07	1.52276e-07	0	0	0	1	0	0
ACTCGAG	4	20	7	8.576	225894424	151	12829610	140	5	0.466418	2.33209	1.55889	0.0163246	0.0109123	0.231788	7.22666e-08	7.22666e-08	0	0	0	1	0	0
ACTCGG	46	214	6	8.576	225894424	151	12829610	1284	4.65217	5.3638	24.9534	16.6802	0.14972	0.100081	0.184855	6.62788e-07	6.62788e-07	0	0	0	1	0	0
ACTCGGG	2	13	7	8.576	225894424	151	12829610	91	6.5	0.233209	1.51586	1.01328	0.010611	0.00709297	0.301325	4.69733e-08	4.69733e-08	0	0	0	1	0	0
ACTCT	162	2815	5	8.576	225894424	151	12829610	14075	17.3765	18.8899	328.242	219.414	1.64121	1.09707	0.575382	7.26537e-06	7.26537e-06	0	0	0	1	1	0
ACTCTC	17	74	6	8.576	225894424	151	12829610	444	4.35294	1.98228	8.62873	5.76791	0.0517724	0.0346074	0.172965	2.29188e-07	2.29188e-07	0	0	0	1	0	0
ACTCTCGCTC	178	1109	10	8.576	225894424	151	12829610	11090	6.23034	20.7556	129.314	86.4407	1.29314	0.864407	0.412605	5.72455e-06	5.72455e-06	0	0	0	1	0	0
ACTCTCTCTC	2	10	10	8.576	225894424	151	12829610	100	5	0.233209	1.16604	0.779447	0.0116604	0.00779447	0.331126	5.1619e-08	5.1619e-08	0	0	0	1	0	0
ACTCTG	2	8	6	8.576	225894424	151	12829610	48	4	0.233209	0.932836	0.623558	0.00559701	0.00374135	0.15894	2.47771e-08	2.47771e-08	0	0	0	1	0	0
ACTCTGG	4	20	7	8.576	225894424	151	12829610	140	5	0.466418	2.33209	1.55889	0.0163246	0.0109123	0.231788	7.22666e-08	7.22666e-08	0	0	0	1	0	0
ACTG	198	2912	4	8.576	225894424	151	12829610	11648	14.7071	23.0877	339.552	226.975	1.35821	0.9079	0.389591	6.01258e-06	6.01258e-06	0	0	0	0	0	0
ACTGAG	6	30	6	8.576	225894424	151	12829610	180	5	0.699627	3.49813	2.33834	0.0209888	0.01403	0.198675	9.29142e-08	9.29142e-08	0	0	0	1	0	0
ACTGAGAG	4	22	8	8.576	225894424	151	12829610	176	5.5	0.466418	2.5653	1.71478	0.0205224	0.0137183	0.291391	9.08494e-08	9.08494e-08	0	0	0	1	0	0
ACTGAGG	2	10	7	8.576	225894424	151	12829610	70	5	0.233209	1.16604	0.779447	0.00816231	0.00545613	0.231788	3.61333e-08	3.61333e-08	0	0	0	1	0	0
ACTGAT	11	66	6	8.576	225894424	151	12829610	396	6	1.28265	7.69589	5.14435	0.0461754	0.0308661	0.238411	2.04411e-07	2.04411e-07	0	0	0	1	0	0
ACTGATG	4	20	7	8.576	225894424	151	12829610	140	5	0.466418	2.33209	1.55889	0.0163246	0.0109123	0.231788	7.22666e-08	7.22666e-08	0	0	0	1	0	0
ACTGC	6	37	5	8.576	225894424	151	12829610	185	6.16667	0.699627	4.31436	2.88395	0.0215718	0.0144198	0.204194	9.54952e-08	9.54952e-08	0	0	0	1	0	0
ACTGCAG	2	8	7	8.576	225894424	151	12829610	56	4	0.233209	0.932836	0.623558	0.00652985	0.0043649	0.18543	2.89066e-08	2.89066e-08	0	0	0	1	0	0
ACTGCC	6	24	6	8.576	225894424	151	12829610	144	4	0.699627	2.79851	1.87067	0.016791	0.011224	0.15894	7.43314e-08	7.43314e-08	0	0	0	1	0	0
ACTGCT	12	71	6	8.576	225894424	151	12829610	426	5.91667	1.39925	8.27892	5.53407	0.0496735	0.0332044	0.235099	2.19897e-07	2.19897e-07	0	0	0	1	0	0
ACTGGC	14	70	6	8.576	225894424	151	12829610	420	5	1.63246	8.16231	5.45613	0.0489739	0.0327368	0.198675	2.168e-07	2.168e-07	0	0	0	1	0	0
ACTGGCGAG	2	8	9	8.576	225894424	151	12829610	72	4	0.233209	0.932836	0.623558	0.00839552	0.00561202	0.238411	3.71657e-08	3.71657e-08	0	0	0	1	0	0
AG	10251	212628	2	8.576	225894424	151	12829610	425256	20.7422	1195.31	24793.4	16573.2	49.5867	33.1464	0.274731	0.000219513	0.000219513	0	0	1	0	0	0
AGAGAGAT	30	246	8	8.576	225894424	151	12829610	1968	8.2	3.49813	28.6847	19.1744	0.229478	0.153395	0.434437	1.01586e-06	1.01586e-06	0	0	0	1	0	0
AGAGAGATG	9	36	9	8.576	225894424	151	12829610	324	4	1.04944	4.19776	2.80601	0.0377798	0.0252541	0.238411	1.67246e-07	1.67246e-07	0	0	0	1	0	0
AGAGAGCGCGCGAGAGCG	2	10	18	8.576	225894424	151	12829610	180	5	0.233209	1.16604	0.779447	0.0209888	0.01403	0.596026	9.29142e-08	9.29142e-08	0	0	0	1	1	0
AGAGAGCT	2	8	8	8.576	225894424	151	12829610	64	4	0.233209	0.932836	0.623558	0.00746268	0.00498846	0.211921	3.30362e-08	3.30362e-08	0	0	0	1	0	0
AGAGAGG	19	84	7	8.576	225894424	151	12829610	588	4.42105	2.21548	9.79477	6.54735	0.0685634	0.0458315	0.204949	3.0352e-07	3.0352e-07	0	0	0	1	0	0
AGAGAT	20	86	6	8.576	225894424	151	12829610	516	4.3	2.33209	10.028	6.70324	0.0601679	0.0402195	0.170861	2.66354e-07	2.66354e-07	0	0	0	1	0	0
AGAGC	34	254	5	8.576	225894424	151	12829610	1270	7.47059	3.96455	29.6175	19.798	0.148088	0.0989898	0.24737	6.55561e-07	6.55561e-07	0	0	0	1	0	0
AGAGCC	8	32	6	8.576	225894424	151	12829610	192	4	0.932836	3.73134	2.49423	0.0223881	0.0149654	0.15894	9.91085e-08	9.91085e-08	0	0	0	1	0	0
AGAGCG	55	533	6	8.576	225894424	151	12829610	3198	9.69091	6.41324	62.1502	41.5445	0.372901	0.249267	0.385069	1.65078e-06	1.65078e-06	0	0	0	1	0	0
AGAGCT	10	40	6	8.576	225894424	151	12829610	240	4	1.16604	4.66418	3.11779	0.0279851	0.0187067	0.15894	1.23886e-07	1.23886e-07	0	0	0	1	0	0
AGAGG	79	504	5	8.576	225894424	151	12829610	2520	6.37975	9.21175	58.7686	39.2841	0.293843	0.196421	0.21125	1.3008e-06	1.3008e-06	0	0	0	1	0	0
AGAGGAT	2	12	7	8.576	225894424	151	12829610	84	6	0.233209	1.39925	0.935336	0.00979477	0.00654735	0.278146	4.336e-08	4.336e-08	0	0	0	1	0	0
AGAGGC	7	28	6	8.576	225894424	151	12829610	168	4	0.816231	3.26492	2.18245	0.0195895	0.0130947	0.15894	8.67199e-08	8.67199e-08	0	0	0	1	0	0
AGAGGG	44	209	6	8.576	225894424	151	12829610	1254	4.75	5.1306	24.3703	16.2904	0.146222	0.0977426	0.188742	6.47302e-07	6.47302e-07	0	0	0	1	0	0
AGAGGGC	2	8	7	8.576	225894424	151	12829610	56	4	0.233209	0.932836	0.623558	0.00652985	0.0043649	0.18543	2.89066e-08	2.89066e-08	0	0	0	1	0	0
AGAT	567	11998	4	8.576	225894424	151	12829610	47992	21.1605	66.1147	1399.02	935.18	5.59608	3.74072	0.560543	2.4773e-05	2.4773e-05	0	0	0	0	1	0
AGATAT	8	35	6	8.576	225894424	151	12829610	210	4.375	0.932836	4.08116	2.72806	0.0244869	0.0163684	0.173841	1.084e-07	1.084e-07	0	0	0	1	0	0
AGATATATAT	2	8	10	8.576	225894424	151	12829610	80	4	0.233209	0.932836	0.623558	0.00932836	0.00623558	0.264901	4.12952e-08	4.12952e-08	0	0	0	1	0	0
AGATCC	12	67	6	8.576	225894424	151	12829610	402	5.58333	1.39925	7.8125	5.22229	0.046875	0.0313338	0.221854	2.07508e-07	2.07508e-07	0	0	0	1	0	0
AGATCG	12	58	6	8.576	225894424	151	12829610	348	4.83333	1.39925	6.76306	4.52079	0.0405783	0.0271248	0.192053	1.79634e-07	1.79634e-07	0	0	0	1	0	0
AGATCT	4	16	6	8.576	225894424	151	12829610	96	4	0.466418	1.86567	1.24712	0.011194	0.00748269	0.15894	4.95542e-08	4.95542e-08	0	0	0	1	0	0
AGATG	130	1590	5	8.576	225894424	151	12829610	7950	12.2308	15.1586	185.401	123.932	0.927005	0.61966	0.404992	4.10371e-06	4.10371e-06	0	0	0	1	0	0
AGATGCG	2	8	7	8.576	225894424	151	12829610	56	4	0.233209	0.932836	0.623558	0.00652985	0.0043649	0.18543	2.89066e-08	2.89066e-08	0	0	0	1	0	0
AGATGCTAT	6	28	9	8.576	225894424	151	12829610	252	4.66667	0.699627	3.26492	2.18245	0.0293843	0.0196421	0.278146	1.3008e-07	1.3008e-07	0	0	0	1	0	0
AGATGG	10	40	6	8.576	225894424	151	12829610	240	4	1.16604	4.66418	3.11779	0.0279851	0.0187067	0.15894	1.23886e-07	1.23886e-07	0	0	0	1	0	0
AGATGGAT	6	61	8	8.576	225894424	151	12829610	488	10.1667	0.699627	7.11287	4.75463	0.056903	0.038037	0.538631	2.51901e-07	2.51901e-07	0	0	0	1	1	0
AGC	179	1750	3	8.576	225894424	151	12829610	5250	9.77654	20.8722	204.058	136.403	0.612173	0.40921	0.194236	2.71e-06	2.71e-06	0	0	0	0	0	0
AGCAGCAT	2	10	8	8.576	225894424	151	12829610	80	5	0.233209	1.16604	0.779447	0.00932836	0.00623558	0.264901	4.12952e-08	4.12952e-08	0	0	0	1	0	0
AGCAGCT	2	8	7	8.576	225894424	151	12829610	56	4	0.233209	0.932836	0.623558	0.00652985	0.0043649	0.18543	2.89066e-08	2.89066e-08	0	0	0	1	0	0
AGCAGG	26	122	6	8.576	225894424	151	12829610	732	4.69231	3.03172	14.2257	9.50925	0.0853545	0.0570555	0.186449	3.77851e-07	3.77851e-07	0	0	0	1	0	0
AGCAT	16	226	5	8.576	225894424	151	12829610	1130	14.125	1.86567	26.3526	17.6155	0.131763	0.0880775	0.467715	5.83295e-07	5.83295e-07	0	0	0	1	0	0
AGCATC	45	276	6	8.576	225894424	151	12829610	1656	6.13333	5.2472	32.1828	21.5127	0.193097	0.129076	0.243709	8.54811e-07	8.54811e-07	0	0	0	1	0	0
AGCATG	11	58	6	8.576	225894424	151	12829610	348	5.27273	1.28265	6.76306	4.52079	0.0405783	0.0271248	0.209512	1.79634e-07	1.79634e-07	0	0	0	1	0	0
AGCC	21	133	4	8.576	225894424	151	12829610	532	6.33333	2.44869	15.5084	10.3666	0.0620336	0.0414666	0.16777	2.74613e-07	2.74613e-07	0	0	0	0	0	0
AGCCAT	4	20	6	8.576	225894424	151	12829610	120	5	0.466418	2.33209	1.55889	0.0139925	0.00935336	0.198675	6.19428e-08	6.19428e-08	0	0	0	1	0	0
AGCCATAT	7	37	8	8.576	225894424	151	12829610	296	5.28571	0.816231	4.31436	2.88395	0.0345149	0.0230716	0.280038	1.52792e-07	1.52792e-07	0	0	0	1	0	0
AGCCC	1	5	5	8.576	225894424	151	12829610	25	5	0.116604	0.583022	0.389723	0.00291511	0.00194862	0.165563	1.29048e-08	1.29048e-08	0	0	0	1	0	0
AGCCCCT	2	10	7	8.576	225894424	151	12829610	70	5	0.233209	1.16604	0.779447	0.00816231	0.00545613	0.231788	3.61333e-08	3.61333e-08	0	0	0	1	0	0
AGCCG	9	53	5	8.576	225894424	151	12829610	265	5.88889	1.04944	6.18004	4.13107	0.0309002	0.0206553	0.194996	1.3679e-07	1.3679e-07	0	0	0	1	0	0
AGCCTC	2	12	6	8.576	225894424	151	12829610	72	6	0.233209	1.39925	0.935336	0.00839552	0.00561202	0.238411	3.71657e-08	3.71657e-08	0	0	0	1	0	0
AGCG	5	32	4	8.576	225894424	151	12829610	128	6.4	0.583022	3.73134	2.49423	0.0149254	0.00997692	0.169536	6.60723e-08	6.60723e-08	0	0	0	0	0	0
AGCTAT	2	8	6	8.576	225894424	151	12829610	48	4	0.233209	0.932836	0.623558	0.00559701	0.00374135	0.15894	2.47771e-08	2.47771e-08	0	0	0	1	0	0
AGCTC	6	58	5	8.576	225894424	151	12829610	290	9.66667	0.699627	6.76306	4.52079	0.0338153	0.022604	0.320088	1.49695e-07	1.49695e-07	0	0	0	1	0	0
AGCTCC	10	56	6	8.576	225894424	151	12829610	336	5.6	1.16604	6.52985	4.3649	0.0391791	0.0261894	0.222517	1.7344e-07	1.7344e-07	0	0	0	1	0	0
AGG	1310	13040	3	8.576	225894424	151	12829610	39120	9.9542	152.752	1520.52	1016.4	4.56157	3.0492	0.197766	2.01934e-05	2.01934e-05	0	0	0	0	0	0
AGGAGGATG	19	79	9	8.576	225894424	151	12829610	711	4.15789	2.21548	9.21175	6.15763	0.0829058	0.0554187	0.247822	3.67011e-07	3.67011e-07	0	0	0	1	0	0
AGGAT	28	179	5	8.576	225894424	151	12829610	895	6.39286	3.26492	20.8722	13.9521	0.104361	0.0697605	0.211684	4.6199e-07	4.6199e-07	0	0	0	1	0	0
AGGATG	100	926	6	8.576	225894424	151	12829610	5556	9.26	11.6604	107.976	72.1768	0.647854	0.433061	0.367947	2.86795e-06	2.86795e-06	0	0	0	1	0	0
AGGATGG	12	66	7	8.576	225894424	151	12829610	462	5.5	1.39925	7.69589	5.14435	0.0538713	0.0360104	0.254967	2.3848e-07	2.3848e-07	0	0	0	1	0	0
AGGC	25	182	4	8.576	225894424	151	12829610	728	7.28	2.91511	21.222	14.1859	0.084888	0.0567437	0.192848	3.75786e-07	3.75786e-07	0	0	0	0	0	0
AGGCGC	2	8	6	8.576	225894424	151	12829610	48	4	0.233209	0.932836	0.623558	0.00559701	0.00374135	0.15894	2.47771e-08	2.47771e-08	0	0	0	1	0	0
AGGG	5	48	4	8.576	225894424	151	12829610	192	9.6	0.583022	5.59701	3.74135	0.0223881	0.0149654	0.254305	9.91085e-08	9.91085e-08	0	0	0	0	0	0
AGGGAT	9	38	6	8.576	225894424	151	12829610	228	4.22222	1.04944	4.43097	2.9619	0.0265858	0.0177714	0.16777	1.17691e-07	1.17691e-07	0	0	0	1	0	0
AGGGATGG	11	47	8	8.576	225894424	151	12829610	376	4.27273	1.28265	5.48041	3.6634	0.0438433	0.0293072	0.22637	1.94087e-07	1.94087e-07	0	0	0	1	0	0
AGGGG	2	15	5	8.576	225894424	151	12829610	75	7.5	0.233209	1.74907	1.16917	0.00874533	0.00584585	0.248344	3.87143e-08	3.87143e-08	0	0	0	1	0	0
AGGGGG	2	8	6	8.576	225894424	151	12829610	48	4	0.233209	0.932836	0.623558	0.00559701	0.00374135	0.15894	2.47771e-08	2.47771e-08	0	0	0	1	0	0
AT	630	10345	2	8.576	225894424	151	12829610	20690	16.4206	73.4608	1206.27	806.338	2.41255	1.61268	0.217492	1.068e-05	1.068e-05	0	0	0	0	0	0
ATATATC	4	84	7	8.576	225894424	151	12829610	588	21	0.466418	9.79477	6.54735	0.0685634	0.0458315	0.97351	3.0352e-07	3.0352e-07	0	0	0	1	1	0
ATATC	28	404	5	8.576	225894424	151	12829610	2020	14.4286	3.26492	47.1082	31.4897	0.235541	0.157448	0.477767	1.0427e-06	1.0427e-06	0	0	0	1	0	0
ATATCC	10	59	6	8.576	225894424	151	12829610	354	5.9	1.16604	6.87966	4.59874	0.041278	0.0275924	0.234437	1.82731e-07	1.82731e-07	0	0	0	1	0	0
ATATCCG	2	8	7	8.576	225894424	151	12829610	56	4	0.233209	0.932836	0.623558	0.00652985	0.0043649	0.18543	2.89066e-08	2.89066e-08	0	0	0	1	0	0
ATC	3391	85178	3	8.576	225894424	151	12829610	255534	25.1188	395.406	9932.13	6639.17	29.7964	19.9175	0.49905	0.000131904	0.000131904	0	0	1	0	0	0
ATCATCATCC	16	79	10	8.576	225894424	151	12829610	790	4.9375	1.86567	9.21175	6.15763	0.0921175	0.0615763	0.326987	4.0779e-07	4.0779e-07	0	0	0	1	0	0
ATCC	66586	1073842	4	8.576	225894424	151	12829610	4295368	16.1271	7764.22	125215	83700.3	500.859	334.801	0.427209	0.00221723	0.00221723	0	1	1	0	0	0
ATCCATCG	2	9	8	8.576	225894424	151	12829610	72	4.5	0.233209	1.04944	0.701502	0.00839552	0.00561202	0.238411	3.71657e-08	3.71657e-08	0	0	0	1	0	0
ATCCC	20	113	5	8.576	225894424	151	12829610	565	5.65	2.33209	13.1763	8.80775	0.0658815	0.0440388	0.187086	2.91647e-07	2.91647e-07	0	0	0	1	0	0
ATCCCG	4	20	6	8.576	225894424	151	12829610	120	5	0.466418	2.33209	1.55889	0.0139925	0.00935336	0.198675	6.19428e-08	6.19428e-08	0	0	0	1	0	0
ATCCG	7	43	5	8.576	225894424	151	12829610	215	6.14286	0.816231	5.01399	3.35162	0.02507	0.0167581	0.203406	1.10981e-07	1.10981e-07	0	0	0	1	0	0
ATCG	7	42	4	8.576	225894424	151	12829610	168	6	0.816231	4.89739	3.27368	0.0195895	0.0130947	0.15894	8.67199e-08	8.67199e-08	0	0	0	0	0	0
ATCGC	21	172	5	8.576	225894424	151	12829610	860	8.19048	2.44869	20.056	13.4065	0.10028	0.0670324	0.271208	4.43923e-07	4.43923e-07	0	0	0	1	0	0
ATCGCC	4	16	6	8.576	225894424	151	12829610	96	4	0.466418	1.86567	1.24712	0.011194	0.00748269	0.15894	4.95542e-08	4.95542e-08	0	0	0	1	0	0
ATCGGC	1	5	6	8.576	225894424	151	12829610	30	5	0.116604	0.583022	0.389723	0.00349813	0.00233834	0.198675	1.54857e-08	1.54857e-08	0	0	0	1	0	0
CCCCGG	1	5	6	8.576	225894424	151	12829610	30	5	0.116604	0.583022	0.389723	0.00349813	0.00233834	0.198675	1.54857e-08	1.54857e-08	0	0	0	1	0	0
CCG	46	399	3	8.576	225894424	151	12829610	1197	8.67391	5.3638	46.5252	31.0999	0.139576	0.0932998	0.172329	6.17879e-07	6.17879e-07	0	0	0	0	0	0
CCGCG	8	40	5	8.576	225894424	151	12829610	200	5	0.932836	4.66418	3.11779	0.0233209	0.0155889	0.165563	1.03238e-07	1.03238e-07	0	0	0	1	0	0
CG	8	96	2	8.576	225894424	151	12829610	192	12	0.932836	11.194	7.48269	0.0223881	0.0149654	0.15894	9.91085e-08	9.91085e-08	0	0	0	0	0	0
