# Supplementary material for: Profiles of telomeric repeats in Insecta reveal diverse forms of telomeric motifs in Hymenopterans
Source: Life Sci Alliance. 2022 Apr 1;5(7):e202101163. doi: 10.26508/lsa.202101163 (PMC8977481; doi:10.26508/lsa.202101163)
Supplement: Supplemental Data 5. — Tandem repeat statistics and TRIP TRM calls for arthropods species that are not listed in Supplemental Data 2 or Supplemental Data 3. [file LSA-2021-01163_Supplemental_Data_5.zip › DataS5/LEPBO_output.csv.3.filtered.xlsx]

## Sheet: Sheet1
Unnamed: 0	reads	repeats	unit_len	avg_genome_cov	genome_size	eff_read_len	num_reads	repeats_total_len	repeats_per_read	reads_per_genome	repeats_per_genome	repeats_per_million_reads	repeats_len_per_genome	repeats_len_per_million_reads	percent_repeats_len_per_read	percent_repeats_len_per_genome	percent_repeat_unit_in_sequences	avg_genome_cov_filter	repeat_containing_reads_filter	repeats_len_per_million_reads_filter	unit_len_filter	percent_repeats_len_per_read_filter	qualified
AAAAAAAACTAAG	1	4	13	249.669	283039056	168.862	418483658	52	4	0.00400531	0.0160212	0.00955832	0.000208276	0.000124258	0.307944	7.35856e-10	7.35856e-10	1	0	0	1	0	0
AAAAAAC	26	106	7	249.669	283039056	168.862	418483658	742	4.07692	0.104138	0.424563	0.253295	0.00297194	0.00177307	0.169005	1.05001e-08	1.05001e-08	1	0	0	1	0	0
AAAAAAG	4	16	7	249.669	283039056	168.862	418483658	112	4	0.0160212	0.0640849	0.0382333	0.000448594	0.000267633	0.165816	1.58492e-09	1.58492e-09	1	0	0	1	0	0
AAAAAAGAG	68	322	9	249.669	283039056	168.862	418483658	2898	4.73529	0.272361	1.28971	0.769445	0.0116074	0.006925	0.252381	4.10098e-08	4.10098e-08	1	0	0	1	0	0
AAAAAAT	304	1280	7	249.669	283039056	168.862	418483658	8960	4.21053	1.21761	5.12679	3.05866	0.0358876	0.0214106	0.174543	1.26794e-07	1.26794e-07	1	0	0	1	0	0
AAAAAATAGTTACT	7	31	14	249.669	283039056	168.862	418483658	434	4.42857	0.0280372	0.124165	0.074077	0.0017383	0.00103708	0.367164	6.14157e-09	6.14157e-09	1	0	0	1	0	0
AAAAAC	14825	196880	6	249.669	283039056	168.862	418483658	1181280	13.2803	59.3787	788.565	470.46	4.73139	2.82276	0.471874	1.67164e-05	1.67164e-05	1	1	0	1	0	0
AAAAACC	2	10	7	249.669	283039056	168.862	418483658	70	5	0.00801062	0.0400531	0.0238958	0.000280372	0.000167271	0.20727	9.90575e-10	9.90575e-10	1	0	0	1	0	0
AAAAAG	238	1391	6	249.669	283039056	168.862	418483658	8346	5.84454	0.953263	5.57138	3.32391	0.0334283	0.0199434	0.207668	1.18105e-07	1.18105e-07	1	0	0	1	0	0
AAAAAGAGAAG	1	5	11	249.669	283039056	168.862	418483658	55	5	0.00400531	0.0200265	0.0119479	0.000220292	0.000131427	0.32571	7.78309e-10	7.78309e-10	1	0	0	1	0	0
AAAAAGT	67	276	7	249.669	283039056	168.862	418483658	1932	4.1194	0.268356	1.10546	0.659524	0.00773825	0.00461667	0.170766	2.73399e-08	2.73399e-08	1	0	0	1	0	0
AAAAAGTAAACT	131	706	12	249.669	283039056	168.862	418483658	8472	5.38931	0.524695	2.82775	1.68704	0.033933	0.0202445	0.382986	1.19888e-07	1.19888e-07	1	0	0	1	0	0
AAAAAGTATTGTAAC	146	608	15	249.669	283039056	168.862	418483658	9120	4.16438	0.584775	2.43523	1.45286	0.0365284	0.021793	0.369922	1.29058e-07	1.29058e-07	1	0	0	1	0	0
AAAAAT	1093	4856	6	249.669	283039056	168.862	418483658	29136	4.44282	4.3778	19.4498	11.6038	0.116699	0.0696228	0.157862	4.12306e-07	4.12306e-07	1	0	0	1	0	0
AAAAATAAAATTAAAATT	1	5	18	249.669	283039056	168.862	418483658	90	5	0.00400531	0.0200265	0.0119479	0.000360478	0.000215062	0.53298	1.2736e-09	1.2736e-09	1	0	0	1	1	0
AAAAATAAC	58	461	9	249.669	283039056	168.862	418483658	4149	7.94828	0.232308	1.84645	1.1016	0.016618	0.00991437	0.423627	5.87128e-08	5.87128e-08	1	0	0	1	0	0
AAAAATAATT	27	120	10	249.669	283039056	168.862	418483658	1200	4.44444	0.108143	0.480637	0.28675	0.00480637	0.0028675	0.2632	1.69813e-08	1.69813e-08	1	0	0	1	0	0
AAAAATAATTTTTGCT	1	4	16	249.669	283039056	168.862	418483658	64	4	0.00400531	0.0160212	0.00955832	0.00025634	0.000152933	0.379008	9.05669e-10	9.05669e-10	1	0	0	1	0	0
AAAAATAGAAGTAAT	1	4	15	249.669	283039056	168.862	418483658	60	4	0.00400531	0.0160212	0.00955832	0.000240318	0.000143375	0.35532	8.49065e-10	8.49065e-10	1	0	0	1	0	0
AAAAATATT	122	510	9	249.669	283039056	168.862	418483658	4590	4.18033	0.488648	2.04271	1.21869	0.0183844	0.0109682	0.222803	6.49534e-08	6.49534e-08	1	0	0	1	0	0
AAAAATATTAAT	59	243	12	249.669	283039056	168.862	418483658	2916	4.11864	0.236313	0.97329	0.580668	0.0116795	0.00696801	0.292687	4.12645e-08	4.12645e-08	1	0	0	1	0	0
AAAAATG	1	4	7	249.669	283039056	168.862	418483658	28	4	0.00400531	0.0160212	0.00955832	0.000112149	6.69082e-05	0.165816	3.9623e-10	3.9623e-10	1	0	0	1	0	0
AAAAATT	187	893	7	249.669	283039056	168.862	418483658	6251	4.7754	0.748993	3.57674	2.13389	0.0250372	0.0149373	0.197959	8.84584e-08	8.84584e-08	1	0	0	1	0	0
AAAAATTAATAAC	26	136	13	249.669	283039056	168.862	418483658	1768	5.23077	0.104138	0.544722	0.324983	0.00708138	0.00422478	0.402696	2.50191e-08	2.50191e-08	1	0	0	1	0	0
AAAAATTAATT	22	128	11	249.669	283039056	168.862	418483658	1408	5.81818	0.0881168	0.512679	0.305866	0.00563947	0.00336453	0.379008	1.99247e-08	1.99247e-08	1	0	0	1	0	0
AAAAC	135	709	5	249.669	283039056	168.862	418483658	3545	5.25185	0.540717	2.83976	1.69421	0.0141988	0.00847106	0.155507	5.01656e-08	5.01656e-08	1	0	0	1	0	0
AAAACACTCAAACACGCC	2	11	18	249.669	283039056	168.862	418483658	198	5.5	0.00801062	0.0440584	0.0262854	0.000793051	0.000473137	0.586277	2.80191e-09	2.80191e-09	1	0	0	1	1	0
AAAACAT	2	9	7	249.669	283039056	168.862	418483658	63	4.5	0.00801062	0.0360478	0.0215062	0.000252334	0.000150544	0.186543	8.91518e-10	8.91518e-10	1	0	0	1	0	0
AAAACC	5	22	6	249.669	283039056	168.862	418483658	132	4.4	0.0200265	0.0881168	0.0525708	0.000528701	0.000315425	0.156341	1.86794e-09	1.86794e-09	1	0	0	1	0	0
AAAACCG	4	16	7	249.669	283039056	168.862	418483658	112	4	0.0160212	0.0640849	0.0382333	0.000448594	0.000267633	0.165816	1.58492e-09	1.58492e-09	1	0	0	1	0	0
AAAACCTACTTGATAAACAGAC	2	8	22	249.669	283039056	168.862	418483658	176	4	0.00801062	0.0320425	0.0191166	0.000704934	0.000420566	0.521136	2.49059e-09	2.49059e-09	1	0	0	1	1	0
AAAACG	9	36	6	249.669	283039056	168.862	418483658	216	4	0.0360478	0.144191	0.0860249	0.000865146	0.000516149	0.142128	3.05663e-09	3.05663e-09	1	0	0	1	0	0
AAAACGT	1	4	7	249.669	283039056	168.862	418483658	28	4	0.00400531	0.0160212	0.00955832	0.000112149	6.69082e-05	0.165816	3.9623e-10	3.9623e-10	1	0	0	1	0	0
AAAACT	383	1534	6	249.669	283039056	168.862	418483658	9204	4.00522	1.53403	6.14414	3.66562	0.0368649	0.0219937	0.142313	1.30247e-07	1.30247e-07	1	0	0	1	0	0
AAAACTAAACT	1277	9224	11	249.669	283039056	168.862	418483658	101464	7.22318	5.11478	36.945	22.0415	0.406395	0.242456	0.470532	1.43582e-06	1.43582e-06	1	0	0	1	0	0
AAAACTAC	513	2388	8	249.669	283039056	168.862	418483658	19104	4.65497	2.05472	9.56467	5.70632	0.0765174	0.0456505	0.220534	2.70342e-07	2.70342e-07	1	0	0	1	0	0
AAAACTACTATTGATT	196	894	16	249.669	283039056	168.862	418483658	14304	4.56122	0.78504	3.58075	2.13628	0.0572919	0.0341805	0.432185	2.02417e-07	2.02417e-07	1	0	0	1	0	0
AAAACTATTCT	174	780	11	249.669	283039056	168.862	418483658	8580	4.48276	0.696924	3.12414	1.86387	0.0343655	0.0205026	0.292016	1.21416e-07	1.21416e-07	1	0	0	1	0	0
AAAAG	270	1458	5	249.669	283039056	168.862	418483658	7290	5.4	1.08143	5.83974	3.48401	0.0291987	0.01742	0.159894	1.03161e-07	1.03161e-07	1	0	0	1	0	0
AAAAGAAAAGTAAAG	1	5	15	249.669	283039056	168.862	418483658	75	5	0.00400531	0.0200265	0.0119479	0.000300398	0.000179218	0.44415	1.06133e-09	1.06133e-09	1	0	0	1	0	0
AAAAGAACGTT	1	4	11	249.669	283039056	168.862	418483658	44	4	0.00400531	0.0160212	0.00955832	0.000176234	0.000105142	0.260568	6.22647e-10	6.22647e-10	1	0	0	1	0	0
AAAAGAATAG	29	143	10	249.669	283039056	168.862	418483658	1430	4.93103	0.116154	0.572759	0.34171	0.00572759	0.0034171	0.292016	2.0236e-08	2.0236e-08	1	0	0	1	0	0
AAAAGAC	1	7	7	249.669	283039056	168.862	418483658	49	7	0.00400531	0.0280372	0.0167271	0.00019626	0.000117089	0.290178	6.93403e-10	6.93403e-10	1	0	0	1	0	0
AAAAGATGT	177	1027	9	249.669	283039056	168.862	418483658	9243	5.80226	0.708939	4.11345	2.4541	0.0370211	0.0220869	0.309249	1.30798e-07	1.30798e-07	1	0	0	1	0	0
AAAAGC	8	32	6	249.669	283039056	168.862	418483658	192	4	0.0320425	0.12817	0.0764665	0.000769019	0.000458799	0.142128	2.71701e-09	2.71701e-09	1	0	0	1	0	0
AAAAGG	3	15	6	249.669	283039056	168.862	418483658	90	5	0.0120159	0.0600796	0.0358437	0.000360478	0.000215062	0.17766	1.2736e-09	1.2736e-09	1	0	0	1	0	0
AAAAGGAAAAGGAG	1	7	14	249.669	283039056	168.862	418483658	98	7	0.00400531	0.0280372	0.0167271	0.00039252	0.000234179	0.580355	1.38681e-09	1.38681e-09	1	0	0	1	1	0
AAAAGGC	5	42	7	249.669	283039056	168.862	418483658	294	8.4	0.0200265	0.168223	0.100362	0.00117756	0.000702536	0.348213	4.16042e-09	4.16042e-09	1	0	0	1	0	0
AAAAGGG	6	24	7	249.669	283039056	168.862	418483658	168	4	0.0240318	0.0961274	0.0573499	0.000672892	0.000401449	0.165816	2.37738e-09	2.37738e-09	1	0	0	1	0	0
AAAAGT	1	4	6	249.669	283039056	168.862	418483658	24	4	0.00400531	0.0160212	0.00955832	9.61274e-05	5.73499e-05	0.142128	3.39626e-10	3.39626e-10	1	0	0	1	0	0
AAAAGTAGTGGTACC	401	1866	15	249.669	283039056	168.862	418483658	27990	4.65337	1.60613	7.4739	4.45896	0.112109	0.0668843	0.413358	3.96089e-07	3.96089e-07	1	0	0	1	0	0
AAAAGTATCT	153	1181	10	249.669	283039056	168.862	418483658	11810	7.71895	0.612812	4.73027	2.82209	0.0473027	0.0282209	0.457116	1.67124e-07	1.67124e-07	1	0	0	1	0	0
AAAAGTGTAGT	190	796	11	249.669	283039056	168.862	418483658	8756	4.18947	0.761008	3.18822	1.90211	0.0350705	0.0209232	0.27291	1.23907e-07	1.23907e-07	1	0	0	1	0	0
AAAAGTTAC	1	4	9	249.669	283039056	168.862	418483658	36	4	0.00400531	0.0160212	0.00955832	0.000144191	8.60249e-05	0.213192	5.09439e-10	5.09439e-10	1	0	0	1	0	0
AAAAT	982	5238	5	249.669	283039056	168.862	418483658	26190	5.33401	3.93321	20.9798	12.5166	0.104899	0.0625831	0.15794	3.70617e-07	3.70617e-07	1	0	0	1	0	0
AAAATAAAATTTAT	30	177	14	249.669	283039056	168.862	418483658	2478	5.9	0.120159	0.708939	0.422956	0.00992515	0.00592138	0.489157	3.50664e-08	3.50664e-08	1	0	0	1	0	0
AAAATAAAT	1754	12242	9	249.669	283039056	168.862	418483658	110178	6.97948	7.02531	49.033	29.2532	0.441297	0.263279	0.371992	1.55914e-06	1.55914e-06	1	0	0	1	0	0
AAAATAC	42	238	7	249.669	283039056	168.862	418483658	1666	5.66667	0.168223	0.953263	0.56872	0.00667284	0.00398104	0.234906	2.35757e-08	2.35757e-08	1	0	0	1	0	0
AAAATACT	27	140	8	249.669	283039056	168.862	418483658	1120	5.18519	0.108143	0.560743	0.334541	0.00448594	0.00267633	0.245653	1.58492e-08	1.58492e-08	1	0	0	1	0	0
AAAATACTTC	378	1713	10	249.669	283039056	168.862	418483658	17130	4.53175	1.51401	6.86109	4.09335	0.0686109	0.0409335	0.26837	2.42408e-07	2.42408e-07	1	0	0	1	0	0
AAAATAGAAT	2	11	10	249.669	283039056	168.862	418483658	110	5.5	0.00801062	0.0440584	0.0262854	0.000440584	0.000262854	0.32571	1.55662e-09	1.55662e-09	1	0	0	1	0	0
AAAATAGTAAAT	57	345	12	249.669	283039056	168.862	418483658	4140	6.05263	0.228303	1.38183	0.824405	0.016582	0.00989286	0.430124	5.85855e-08	5.85855e-08	1	0	0	1	0	0
AAAATAGTACT	2	8	11	249.669	283039056	168.862	418483658	88	4	0.00801062	0.0320425	0.0191166	0.000352467	0.000210283	0.260568	1.24529e-09	1.24529e-09	1	0	0	1	0	0
AAAATAGTAG	2	8	10	249.669	283039056	168.862	418483658	80	4	0.00801062	0.0320425	0.0191166	0.000320425	0.000191166	0.23688	1.13209e-09	1.13209e-09	1	0	0	1	0	0
AAAATAGTC	112	455	9	249.669	283039056	168.862	418483658	4095	4.0625	0.448594	1.82242	1.08726	0.0164017	0.00978533	0.216523	5.79487e-08	5.79487e-08	1	0	0	1	0	0
AAAATAGTTTC	660	2722	11	249.669	283039056	168.862	418483658	29942	4.12424	2.6435	10.9024	6.50444	0.119927	0.0715488	0.268661	4.23712e-07	4.23712e-07	1	0	0	1	0	0
AAAATAT	70	283	7	249.669	283039056	168.862	418483658	1981	4.04286	0.280372	1.1335	0.676251	0.00793451	0.00473376	0.167592	2.80333e-08	2.80333e-08	1	0	0	1	0	0
AAAATATAAT	108	435	10	249.669	283039056	168.862	418483658	4350	4.02778	0.432573	1.74231	1.03947	0.0174231	0.0103947	0.238525	6.15572e-08	6.15572e-08	1	0	0	1	0	0
AAAATATAGT	65	357	10	249.669	283039056	168.862	418483658	3570	5.49231	0.260345	1.42989	0.85308	0.0142989	0.0085308	0.325254	5.05193e-08	5.05193e-08	1	0	0	1	0	0
AAAATATTC	29	116	9	249.669	283039056	168.862	418483658	1044	4	0.116154	0.464616	0.277191	0.00418154	0.00249472	0.213192	1.47737e-08	1.47737e-08	1	0	0	1	0	0
AAAATC	120	583	6	249.669	283039056	168.862	418483658	3498	4.85833	0.480637	2.33509	1.39312	0.0140106	0.00835875	0.172626	4.95005e-08	4.95005e-08	1	0	0	1	0	0
AAAATCAATGT	1	5	11	249.669	283039056	168.862	418483658	55	5	0.00400531	0.0200265	0.0119479	0.000220292	0.000131427	0.32571	7.78309e-10	7.78309e-10	1	0	0	1	0	0
AAAATCAGATC	101	467	11	249.669	283039056	168.862	418483658	5137	4.62376	0.404536	1.87048	1.11593	0.0205753	0.0122753	0.301201	7.26941e-08	7.26941e-08	1	0	0	1	0	0
AAAATCAT	111	1163	8	249.669	283039056	168.862	418483658	9304	10.4775	0.444589	4.65817	2.77908	0.0372654	0.0222326	0.496381	1.31662e-07	1.31662e-07	1	0	0	1	0	0
AAAATCC	2	8	7	249.669	283039056	168.862	418483658	56	4	0.00801062	0.0320425	0.0191166	0.000224297	0.000133816	0.165816	7.9246e-10	7.9246e-10	1	0	0	1	0	0
AAAATCCTAAAT	69	300	12	249.669	283039056	168.862	418483658	3600	4.34783	0.276366	1.20159	0.716874	0.0144191	0.00860249	0.308974	5.09439e-08	5.09439e-08	1	0	0	1	0	0
AAAATCT	73	369	7	249.669	283039056	168.862	418483658	2583	5.05479	0.292387	1.47796	0.881755	0.0103457	0.00617228	0.209541	3.65522e-08	3.65522e-08	1	0	0	1	0	0
AAAATG	464	1862	6	249.669	283039056	168.862	418483658	11172	4.01293	1.85846	7.45788	4.4494	0.0447473	0.0266964	0.142587	1.58096e-07	1.58096e-07	1	0	0	1	0	0
AAAATGACC	2	9	9	249.669	283039056	168.862	418483658	81	4.5	0.00801062	0.0360478	0.0215062	0.00032443	0.000193556	0.239841	1.14624e-09	1.14624e-09	1	0	0	1	0	0
AAAATGG	3	12	7	249.669	283039056	168.862	418483658	84	4	0.0120159	0.0480637	0.028675	0.000336446	0.000200725	0.165816	1.18869e-09	1.18869e-09	1	0	0	1	0	0
AAAATT	839	5307	6	249.669	283039056	168.862	418483658	31842	6.32539	3.36045	21.2562	12.6815	0.127537	0.076089	0.224753	4.50599e-07	4.50599e-07	1	0	0	1	0	0
AAAATTATAGT	58	323	11	249.669	283039056	168.862	418483658	3553	5.56897	0.232308	1.29371	0.771834	0.0142309	0.00849018	0.362773	5.02788e-08	5.02788e-08	1	0	0	1	0	0
AAAATTC	28	112	7	249.669	283039056	168.862	418483658	784	4	0.112149	0.448594	0.267633	0.00314016	0.00187343	0.165816	1.10944e-08	1.10944e-08	1	0	0	1	0	0
AAAATTG	20	80	7	249.669	283039056	168.862	418483658	560	4	0.0801062	0.320425	0.191166	0.00224297	0.00133816	0.165816	7.9246e-09	7.9246e-09	1	0	0	1	0	0
AAAATTT	35	140	7	249.669	283039056	168.862	418483658	980	4	0.140186	0.560743	0.334541	0.0039252	0.00234179	0.165816	1.38681e-08	1.38681e-08	1	0	0	1	0	0
AAAATTTAAATTG	81	345	13	249.669	283039056	168.862	418483658	4485	4.25926	0.32443	1.38183	0.824405	0.0179638	0.0107173	0.327903	6.34676e-08	6.34676e-08	1	0	0	1	0	0
AAAATTTGTATAAATT	31	139	16	249.669	283039056	168.862	418483658	2224	4.48387	0.124165	0.556738	0.332152	0.0089078	0.00531442	0.424855	3.1472e-08	3.1472e-08	1	0	0	1	0	0
AAAC	858	5539	4	249.669	283039056	168.862	418483658	22156	6.45571	3.43655	22.1854	13.2359	0.0887416	0.0529435	0.152923	3.13531e-07	3.13531e-07	1	0	0	0	0	0
AAACAAATACAG	88	425	12	249.669	283039056	168.862	418483658	5100	4.82955	0.352467	1.70226	1.01557	0.0204271	0.0121869	0.343207	7.21705e-08	7.21705e-08	1	0	0	1	0	0
AAACAAG	1	14	7	249.669	283039056	168.862	418483658	98	14	0.00400531	0.0560743	0.0334541	0.00039252	0.000234179	0.580355	1.38681e-09	1.38681e-09	1	0	0	1	1	0
AAACAAT	35	453	7	249.669	283039056	168.862	418483658	3171	12.9429	0.140186	1.8144	1.08248	0.0127008	0.00757736	0.536533	4.48731e-08	4.48731e-08	1	0	0	1	1	0
AAACAATATAG	92	406	11	249.669	283039056	168.862	418483658	4466	4.41304	0.368488	1.62615	0.970169	0.0178877	0.0106719	0.287474	6.31987e-08	6.31987e-08	1	0	0	1	0	0
AAACAC	1656	14807	6	249.669	283039056	168.862	418483658	88842	8.94143	6.63279	59.3066	35.3825	0.35584	0.212295	0.317706	1.25721e-06	1.25721e-06	1	0	0	1	0	0
AAACACAACAC	3	21	11	249.669	283039056	168.862	418483658	231	7	0.0120159	0.0841115	0.0501812	0.000925226	0.000551993	0.455994	3.2689e-09	3.2689e-09	1	0	0	1	0	0
AAACACAGTAGGTTGT	363	1902	16	249.669	283039056	168.862	418483658	30432	5.23967	1.45393	7.6181	4.54498	0.12189	0.0727197	0.496469	4.30646e-07	4.30646e-07	1	0	0	1	0	0
AAACACCAC	1	5	9	249.669	283039056	168.862	418483658	45	5	0.00400531	0.0200265	0.0119479	0.000180239	0.000107531	0.26649	6.36799e-10	6.36799e-10	1	0	0	1	0	0
AAACAG	35	144	6	249.669	283039056	168.862	418483658	864	4.11429	0.140186	0.576764	0.344099	0.00346059	0.0020646	0.146189	1.22265e-08	1.22265e-08	1	0	0	1	0	0
AAACAGAC	6	26	8	249.669	283039056	168.862	418483658	208	4.33333	0.0240318	0.104138	0.0621291	0.000833104	0.000497033	0.205296	2.94342e-09	2.94342e-09	1	0	0	1	0	0
AAACAGGG	33	151	8	249.669	283039056	168.862	418483658	1208	4.57576	0.132175	0.604801	0.360827	0.00483841	0.00288661	0.216781	1.70945e-08	1.70945e-08	1	0	0	1	0	0
AAACAGTCTGATCCT	1	5	15	249.669	283039056	168.862	418483658	75	5	0.00400531	0.0200265	0.0119479	0.000300398	0.000179218	0.44415	1.06133e-09	1.06133e-09	1	0	0	1	0	0
AAACAT	4	17	6	249.669	283039056	168.862	418483658	102	4.25	0.0160212	0.0680902	0.0406229	0.000408541	0.000243737	0.151011	1.44341e-09	1.44341e-09	1	0	0	1	0	0
AAACATAACAT	1529	16912	11	249.669	283039056	168.862	418483658	186032	11.0608	6.12412	67.7378	40.4126	0.745115	0.444538	0.720524	2.63255e-06	2.63255e-06	1	0	0	1	1	0
AAACATGTAGATGT	1740	13760	14	249.669	283039056	168.862	418483658	192640	7.90805	6.96924	55.113	32.8806	0.771582	0.460329	0.65564	2.72606e-06	2.72606e-06	1	0	0	1	1	0
AAACATTT	2	13	8	249.669	283039056	168.862	418483658	104	6.5	0.00801062	0.052069	0.0310645	0.000416552	0.000248516	0.307944	1.47171e-09	1.47171e-09	1	0	0	1	0	0
AAACC	194	987	5	249.669	283039056	168.862	418483658	4935	5.08763	0.77703	3.95324	2.35852	0.0197662	0.0117926	0.150645	6.98356e-08	6.98356e-08	1	0	0	1	0	0
AAACCC	2	8	6	249.669	283039056	168.862	418483658	48	4	0.00801062	0.0320425	0.0191166	0.000192255	0.0001147	0.142128	6.79252e-10	6.79252e-10	1	0	0	1	0	0
AAACCCC	213	1265	7	249.669	283039056	168.862	418483658	8855	5.93897	0.853131	5.06671	3.02282	0.035467	0.0211597	0.246194	1.25308e-07	1.25308e-07	1	0	0	1	0	0
AAACCCCGCTTCATTCGCGCGTC	2	13	23	249.669	283039056	168.862	418483658	299	6.5	0.00801062	0.052069	0.0310645	0.00119759	0.000714484	0.885338	4.23117e-09	4.23117e-09	1	0	0	1	1	0
AAACCCT	25	296	7	249.669	283039056	168.862	418483658	2072	11.84	0.100133	1.18557	0.707316	0.008299	0.00495121	0.490815	2.9321e-08	2.9321e-08	1	0	0	1	0	0
AAACCGC	1	5	7	249.669	283039056	168.862	418483658	35	5	0.00400531	0.0200265	0.0119479	0.000140186	8.36353e-05	0.20727	4.95288e-10	4.95288e-10	1	0	0	1	0	0
AAACCT	2	20	6	249.669	283039056	168.862	418483658	120	10	0.00801062	0.0801062	0.0477916	0.000480637	0.00028675	0.35532	1.69813e-09	1.69813e-09	1	0	0	1	0	0
AAACCTCGCAC	2	19	11	249.669	283039056	168.862	418483658	209	9.5	0.00801062	0.0761008	0.045402	0.000837109	0.000499422	0.618848	2.95758e-09	2.95758e-09	1	0	0	1	1	0
AAACG	20	100	5	249.669	283039056	168.862	418483658	500	5	0.0801062	0.400531	0.238958	0.00200265	0.00119479	0.14805	7.07554e-09	7.07554e-09	1	0	0	1	0	0
AAACGACGTAGT	58240	415618	12	249.669	283039056	168.862	418483658	4987416	7.1363	233.269	1664.68	993.152	19.9761	11.9178	0.507133	7.05773e-05	7.05773e-05	1	1	1	1	1	1
AAACGAG	3	12	7	249.669	283039056	168.862	418483658	84	4	0.0120159	0.0480637	0.028675	0.000336446	0.000200725	0.165816	1.18869e-09	1.18869e-09	1	0	0	1	0	0
AAACGTAGGTT	215	956	11	249.669	283039056	168.862	418483658	10516	4.44651	0.861141	3.82907	2.28444	0.0421198	0.0251288	0.289654	1.48813e-07	1.48813e-07	1	0	0	1	0	0
AAACGTTACTATGGC	5858	24090	15	249.669	283039056	168.862	418483658	361350	4.11233	23.4631	96.4879	57.565	1.44732	0.863475	0.365298	5.11349e-06	5.11349e-06	1	0	0	1	0	0
AAACT	36	208	5	249.669	283039056	168.862	418483658	1040	5.77778	0.144191	0.833104	0.497033	0.00416552	0.00248516	0.17108	1.47171e-08	1.47171e-08	1	0	0	1	0	0
AAACTAAATAG	77	349	11	249.669	283039056	168.862	418483658	3839	4.53247	0.308409	1.39785	0.833963	0.0153764	0.0091736	0.295254	5.4326e-08	5.4326e-08	1	0	0	1	0	0
AAACTAGATAG	2055	12489	11	249.669	283039056	168.862	418483658	137379	6.07737	8.23091	50.0223	29.8435	0.550245	0.328278	0.395892	1.94406e-06	1.94406e-06	1	0	0	1	0	0
AAACTAGT	61	275	8	249.669	283039056	168.862	418483658	2200	4.5082	0.244324	1.10146	0.657134	0.00881168	0.00525708	0.21358	3.11324e-08	3.11324e-08	1	0	0	1	0	0
AAACTAGTATT	1012	10672	11	249.669	283039056	168.862	418483658	117392	10.5455	4.05337	42.7446	25.5016	0.470191	0.280518	0.686951	1.66122e-06	1.66122e-06	1	0	0	1	1	0
AAACTATACT	761	3262	10	249.669	283039056	168.862	418483658	32620	4.28647	3.04804	13.0653	7.79481	0.130653	0.0779481	0.253844	4.61608e-07	4.61608e-07	1	0	0	1	0	0
AAACTATATTG	307	1483	11	249.669	283039056	168.862	418483658	16313	4.83062	1.22963	5.93987	3.54375	0.0653386	0.0389812	0.314676	2.30847e-07	2.30847e-07	1	0	0	1	0	0
AAACTATGTAG	478	2518	11	249.669	283039056	168.862	418483658	27698	5.26778	1.91454	10.0854	6.01696	0.110939	0.0661866	0.343154	3.91957e-07	3.91957e-07	1	0	0	1	0	0
AAACTC	1	6	6	249.669	283039056	168.862	418483658	36	6	0.00400531	0.0240318	0.0143375	0.000144191	8.60249e-05	0.213192	5.09439e-10	5.09439e-10	1	0	0	1	0	0
AAACTCCAG	1	8	9	249.669	283039056	168.862	418483658	72	8	0.00400531	0.0320425	0.0191166	0.000288382	0.00017205	0.426384	1.01888e-09	1.01888e-09	1	0	0	1	0	0
AAACTGAATAG	560	4737	11	249.669	283039056	168.862	418483658	52107	8.45893	2.24297	18.9731	11.3194	0.208705	0.124514	0.551031	7.3737e-07	7.3737e-07	1	0	0	1	1	0
AAACTGG	24	122	7	249.669	283039056	168.862	418483658	854	5.08333	0.0961274	0.488648	0.291529	0.00342053	0.0020407	0.210724	1.2085e-08	1.2085e-08	1	0	0	1	0	0
AAACTGGAGTG	1030	6057	11	249.669	283039056	168.862	418483658	66627	5.88058	4.12547	24.2601	14.4737	0.266862	0.159211	0.383073	9.42844e-07	9.42844e-07	1	0	0	1	0	0
AAACTGTAGTG	357	1720	11	249.669	283039056	168.862	418483658	18920	4.81793	1.42989	6.88913	4.11008	0.0757804	0.0452108	0.313849	2.67738e-07	2.67738e-07	1	0	0	1	0	0
AAACTT	1	6	6	249.669	283039056	168.862	418483658	36	6	0.00400531	0.0240318	0.0143375	0.000144191	8.60249e-05	0.213192	5.09439e-10	5.09439e-10	1	0	0	1	0	0
AAAG	7713	49846	4	249.669	283039056	168.862	418483658	199384	6.4626	30.8929	199.649	119.111	0.798594	0.476444	0.153086	2.8215e-06	2.8215e-06	1	0	0	0	0	0
AAAGAAATATT	1	4	11	249.669	283039056	168.862	418483658	44	4	0.00400531	0.0160212	0.00955832	0.000176234	0.000105142	0.260568	6.22647e-10	6.22647e-10	1	0	0	1	0	0
AAAGAAG	1153	8672	7	249.669	283039056	168.862	418483658	60704	7.52125	4.61812	34.734	20.7224	0.243138	0.145057	0.311786	8.59027e-07	8.59027e-07	1	0	0	1	0	0
AAAGAAGG	2	8	8	249.669	283039056	168.862	418483658	64	4	0.00801062	0.0320425	0.0191166	0.00025634	0.000152933	0.189504	9.05669e-10	9.05669e-10	1	0	0	1	0	0
AAAGAAGTAAG	1	4	11	249.669	283039056	168.862	418483658	44	4	0.00400531	0.0160212	0.00955832	0.000176234	0.000105142	0.260568	6.22647e-10	6.22647e-10	1	0	0	1	0	0
AAAGAAT	121	1322	7	249.669	283039056	168.862	418483658	9254	10.9256	0.484642	5.29502	3.15902	0.0370651	0.0221132	0.45291	1.30954e-07	1.30954e-07	1	0	0	1	0	0
AAAGAC	78	494	6	249.669	283039056	168.862	418483658	2964	6.33333	0.312414	1.97862	1.18045	0.0118717	0.00708271	0.225036	4.19438e-08	4.19438e-08	1	0	0	1	0	0
AAAGACACG	1	5	9	249.669	283039056	168.862	418483658	45	5	0.00400531	0.0200265	0.0119479	0.000180239	0.000107531	0.26649	6.36799e-10	6.36799e-10	1	0	0	1	0	0
AAAGACCTG	8	59	9	249.669	283039056	168.862	418483658	531	7.375	0.0320425	0.236313	0.140985	0.00212682	0.00126887	0.393072	7.51422e-09	7.51422e-09	1	0	0	1	0	0
AAAGAG	273	1184	6	249.669	283039056	168.862	418483658	7104	4.337	1.09345	4.74228	2.82926	0.0284537	0.0169756	0.154102	1.00529e-07	1.00529e-07	1	0	0	1	0	0
AAAGAGAAGAG	4	32	11	249.669	283039056	168.862	418483658	352	8	0.0160212	0.12817	0.0764665	0.00140987	0.000841132	0.521136	4.98118e-09	4.98118e-09	1	0	0	1	1	0
AAAGAGAATG	1	4	10	249.669	283039056	168.862	418483658	40	4	0.00400531	0.0160212	0.00955832	0.000160212	9.55832e-05	0.23688	5.66043e-10	5.66043e-10	1	0	0	1	0	0
AAAGAGAC	1	4	8	249.669	283039056	168.862	418483658	32	4	0.00400531	0.0160212	0.00955832	0.00012817	7.64665e-05	0.189504	4.52834e-10	4.52834e-10	1	0	0	1	0	0
AAAGAGACTCCTACG	3058	19028	15	249.669	283039056	168.862	418483658	285420	6.22237	12.2482	76.213	45.4689	1.14319	0.682034	0.552732	4.039e-06	4.039e-06	1	0	0	1	1	0
AAAGAGATCGAG	1	4	12	249.669	283039056	168.862	418483658	48	4	0.00400531	0.0160212	0.00955832	0.000192255	0.0001147	0.284256	6.79252e-10	6.79252e-10	1	0	0	1	0	0
AAAGAGATTG	118	603	10	249.669	283039056	168.862	418483658	6030	5.11017	0.472626	2.4152	1.44092	0.024152	0.0144092	0.302624	8.5331e-08	8.5331e-08	1	0	0	1	0	0
AAAGAT	1	4	6	249.669	283039056	168.862	418483658	24	4	0.00400531	0.0160212	0.00955832	9.61274e-05	5.73499e-05	0.142128	3.39626e-10	3.39626e-10	1	0	0	1	0	0
AAAGATTTG	1	6	9	249.669	283039056	168.862	418483658	54	6	0.00400531	0.0240318	0.0143375	0.000216287	0.000129037	0.319788	7.64158e-10	7.64158e-10	1	0	0	1	0	0
AAAGC	1	14	5	249.669	283039056	168.862	418483658	70	14	0.00400531	0.0560743	0.0334541	0.000280372	0.000167271	0.41454	9.90575e-10	9.90575e-10	1	0	0	1	0	0
AAAGCC	1	4	6	249.669	283039056	168.862	418483658	24	4	0.00400531	0.0160212	0.00955832	9.61274e-05	5.73499e-05	0.142128	3.39626e-10	3.39626e-10	1	0	0	1	0	0
AAAGCGCGCCAACAC	2	12	15	249.669	283039056	168.862	418483658	180	6	0.00801062	0.0480637	0.028675	0.000720955	0.000430124	0.53298	2.54719e-09	2.54719e-09	1	0	0	1	1	0
AAAGCTAAGATG	6	40	12	249.669	283039056	168.862	418483658	480	6.66667	0.0240318	0.160212	0.0955832	0.00192255	0.001147	0.47376	6.79252e-09	6.79252e-09	1	0	0	1	0	0
AAAGG	7	35	5	249.669	283039056	168.862	418483658	175	5	0.0280372	0.140186	0.0836353	0.000700929	0.000418176	0.14805	2.47644e-09	2.47644e-09	1	0	0	1	0	0
AAAGGAAGGG	2	9	10	249.669	283039056	168.862	418483658	90	4.5	0.00801062	0.0360478	0.0215062	0.000360478	0.000215062	0.26649	1.2736e-09	1.2736e-09	1	0	0	1	0	0
AAAGGAG	3	12	7	249.669	283039056	168.862	418483658	84	4	0.0120159	0.0480637	0.028675	0.000336446	0.000200725	0.165816	1.18869e-09	1.18869e-09	1	0	0	1	0	0
AAAGGGAAGTG	2	8	11	249.669	283039056	168.862	418483658	88	4	0.00801062	0.0320425	0.0191166	0.000352467	0.000210283	0.260568	1.24529e-09	1.24529e-09	1	0	0	1	0	0
AAAGGTAACTTCAGTC	9652	66353	16	249.669	283039056	168.862	418483658	1061648	6.87453	38.6592	265.764	158.556	4.25223	2.53689	0.651375	1.50235e-05	1.50235e-05	1	0	0	1	1	0
AAAGGTATT	1	4	9	249.669	283039056	168.862	418483658	36	4	0.00400531	0.0160212	0.00955832	0.000144191	8.60249e-05	0.213192	5.09439e-10	5.09439e-10	1	0	0	1	0	0
AAAGGTGTCTCCTCC	745	3430	15	249.669	283039056	168.862	418483658	51450	4.60403	2.98395	13.7382	8.19626	0.206073	0.122944	0.408975	7.28073e-07	7.28073e-07	1	0	0	1	0	0
AAAGGTGTCTTCTCC	748	3319	15	249.669	283039056	168.862	418483658	49785	4.43717	2.99597	13.2936	7.93101	0.199404	0.118965	0.394153	7.04511e-07	7.04511e-07	1	0	0	1	0	0
AAAGGTTACTGT	3055	25927	12	249.669	283039056	168.862	418483658	311124	8.48674	12.2362	103.846	61.9546	1.24615	0.743456	0.603101	4.40274e-06	4.40274e-06	1	0	0	1	1	0
AAAGT	5942	173931	5	249.669	283039056	168.862	418483658	869655	29.2715	23.7995	696.647	415.622	3.48324	2.07811	0.866727	1.23066e-05	1.23066e-05	1	0	0	1	1	0
AAAGTAAATAT	76	391	11	249.669	283039056	168.862	418483658	4301	5.14474	0.304403	1.56608	0.934326	0.0172268	0.0102776	0.335138	6.08638e-08	6.08638e-08	1	0	0	1	0	0
AAAGTAACAGT	1621	11706	11	249.669	283039056	168.862	418483658	128766	7.22147	6.4926	46.8861	27.9724	0.515747	0.307697	0.47042	1.82218e-06	1.82218e-06	1	0	0	1	0	0
AAAGTAATTC	1684	6929	10	249.669	283039056	168.862	418483658	69290	4.11461	6.74494	27.7528	16.5574	0.277528	0.165574	0.243667	9.80528e-07	9.80528e-07	1	0	0	1	0	0
AAAGTAATTG	85	395	10	249.669	283039056	168.862	418483658	3950	4.64706	0.340451	1.5821	0.943884	0.015821	0.00943884	0.275199	5.58968e-08	5.58968e-08	1	0	0	1	0	0
AAAGTACAG	133	537	9	249.669	283039056	168.862	418483658	4833	4.03759	0.532706	2.15085	1.2832	0.0193577	0.0115488	0.215195	6.83922e-08	6.83922e-08	1	0	0	1	0	0
AAAGTACTGGT	2	8	11	249.669	283039056	168.862	418483658	88	4	0.00801062	0.0320425	0.0191166	0.000352467	0.000210283	0.260568	1.24529e-09	1.24529e-09	1	0	0	1	0	0
AAAGTAG	3	12	7	249.669	283039056	168.862	418483658	84	4	0.0120159	0.0480637	0.028675	0.000336446	0.000200725	0.165816	1.18869e-09	1.18869e-09	1	0	0	1	0	0
AAAGTAGGTAC	1	4	11	249.669	283039056	168.862	418483658	44	4	0.00400531	0.0160212	0.00955832	0.000176234	0.000105142	0.260568	6.22647e-10	6.22647e-10	1	0	0	1	0	0
AAAGTAGTATC	412	1733	11	249.669	283039056	168.862	418483658	19063	4.20631	1.65019	6.9412	4.14114	0.0763532	0.0455526	0.274007	2.69762e-07	2.69762e-07	1	0	0	1	0	0
AAAGTAGTGG	1	4	10	249.669	283039056	168.862	418483658	40	4	0.00400531	0.0160212	0.00955832	0.000160212	9.55832e-05	0.23688	5.66043e-10	5.66043e-10	1	0	0	1	0	0
AAAGTATACTGTACTT	837	5775	16	249.669	283039056	168.862	418483658	92400	6.89964	3.35244	23.1307	13.7998	0.37009	0.220797	0.653754	1.30756e-06	1.30756e-06	1	0	0	1	1	0
AAAGTATAGT	613	2468	10	249.669	283039056	168.862	418483658	24680	4.0261	2.45525	9.8851	5.89748	0.098851	0.0589748	0.238426	3.49249e-07	3.49249e-07	1	0	0	1	0	0
AAAGTATATTG	125	977	11	249.669	283039056	168.862	418483658	10747	7.816	0.500663	3.91319	2.33462	0.043045	0.0256808	0.509149	1.52082e-07	1.52082e-07	1	0	0	1	1	0
AAAGTATTGGT	1	4	11	249.669	283039056	168.862	418483658	44	4	0.00400531	0.0160212	0.00955832	0.000176234	0.000105142	0.260568	6.22647e-10	6.22647e-10	1	0	0	1	0	0
AAAGTATTT	1	4	9	249.669	283039056	168.862	418483658	36	4	0.00400531	0.0160212	0.00955832	0.000144191	8.60249e-05	0.213192	5.09439e-10	5.09439e-10	1	0	0	1	0	0
AAAGTG	3919	28580	6	249.669	283039056	168.862	418483658	171480	7.29268	15.6968	114.472	68.2942	0.68683	0.409765	0.259123	2.42663e-06	2.42663e-06	1	0	0	1	0	0
AAAGTGAAGTG	32265	222148	11	249.669	283039056	168.862	418483658	2443628	6.88511	129.231	889.771	530.84	9.78748	5.83924	0.448509	3.458e-05	3.458e-05	1	1	1	1	0	0
AAAGTGAAGTT	2	10	11	249.669	283039056	168.862	418483658	110	5	0.00801062	0.0400531	0.0238958	0.000440584	0.000262854	0.32571	1.55662e-09	1.55662e-09	1	0	0	1	0	0
AAAGTGAGAGTG	360	1856	12	249.669	283039056	168.862	418483658	22272	5.15556	1.44191	7.43385	4.43506	0.0892062	0.0532207	0.366374	3.15173e-07	3.15173e-07	1	0	0	1	0	0
AAAGTGGAACCC	1	8	12	249.669	283039056	168.862	418483658	96	8	0.00400531	0.0320425	0.0191166	0.00038451	0.0002294	0.568512	1.3585e-09	1.3585e-09	1	0	0	1	1	0
AAAGTGTAGTG	3375	26299	11	249.669	283039056	168.862	418483658	289289	7.7923	13.5179	105.336	62.8436	1.15869	0.691279	0.507605	4.09375e-06	4.09375e-06	1	0	0	1	1	0
AAAGTT	70	443	6	249.669	283039056	168.862	418483658	2658	6.32857	0.280372	1.77435	1.05858	0.0106461	0.0063515	0.224867	3.76136e-08	3.76136e-08	1	0	0	1	0	0
AAAGTTACTTCCAACT	431	1979	16	249.669	283039056	168.862	418483658	31664	4.59165	1.72629	7.9265	4.72898	0.126824	0.0756636	0.435067	4.4808e-07	4.4808e-07	1	0	0	1	0	0
AAAGTTATTGATAACT	305	1500	16	249.669	283039056	168.862	418483658	24000	4.91803	1.22162	6.00796	3.58437	0.0961274	0.0573499	0.465993	3.39626e-07	3.39626e-07	1	0	0	1	0	0
AAAGTTGCGCTGAAGGTTGTC	2	8	21	249.669	283039056	168.862	418483658	168	4	0.00801062	0.0320425	0.0191166	0.000672892	0.000401449	0.497448	2.37738e-09	2.37738e-09	1	0	0	1	0	0
AAAT	17188	110883	4	249.669	283039056	168.862	418483658	443532	6.45119	68.8432	444.121	264.964	1.77648	1.05986	0.152816	6.27646e-06	6.27646e-06	1	1	0	0	0	0
AAATAAATAAT	520	2111	11	249.669	283039056	168.862	418483658	23221	4.05962	2.08276	8.4552	5.0444	0.0930073	0.0554884	0.264451	3.28602e-07	3.28602e-07	1	0	0	1	0	0
AAATAAATAGT	287	1183	11	249.669	283039056	168.862	418483658	13013	4.12195	1.14952	4.73828	2.82687	0.0521211	0.0310956	0.268512	1.84148e-07	1.84148e-07	1	0	0	1	0	0
AAATAAATTAATAG	40	202	14	249.669	283039056	168.862	418483658	2828	5.05	0.160212	0.809072	0.482695	0.011327	0.00675773	0.418685	4.00192e-08	4.00192e-08	1	0	0	1	0	0
AAATAAATTTACT	25	128	13	249.669	283039056	168.862	418483658	1664	5.12	0.100133	0.512679	0.305866	0.00666483	0.00397626	0.394168	2.35474e-08	2.35474e-08	1	0	0	1	0	0
AAATAAG	1	5	7	249.669	283039056	168.862	418483658	35	5	0.00400531	0.0200265	0.0119479	0.000140186	8.36353e-05	0.20727	4.95288e-10	4.95288e-10	1	0	0	1	0	0
AAATAAT	610	4252	7	249.669	283039056	168.862	418483658	29764	6.97049	2.44324	17.0306	10.1605	0.119214	0.0711234	0.288955	4.21193e-07	4.21193e-07	1	0	0	1	0	0
AAATAATACT	110	683	10	249.669	283039056	168.862	418483658	6830	6.20909	0.440584	2.73563	1.63208	0.0273563	0.0163208	0.367702	9.66519e-08	9.66519e-08	1	0	0	1	0	0
AAATAATAGTAT	164	667	12	249.669	283039056	168.862	418483658	8004	4.06707	0.65687	2.67154	1.59385	0.0320585	0.0191262	0.289022	1.13265e-07	1.13265e-07	1	0	0	1	0	0
AAATAATATAC	69	380	11	249.669	283039056	168.862	418483658	4180	5.50725	0.276366	1.52202	0.90804	0.0167422	0.00998844	0.358753	5.91515e-08	5.91515e-08	1	0	0	1	0	0
AAATAATATTAC	77	389	12	249.669	283039056	168.862	418483658	4668	5.05195	0.308409	1.55806	0.929546	0.0186968	0.0111546	0.359011	6.60572e-08	6.60572e-08	1	0	0	1	0	0
AAATAATTCGT	64	270	11	249.669	283039056	168.862	418483658	2970	4.21875	0.25634	1.08143	0.645186	0.0118958	0.00709705	0.274818	4.20287e-08	4.20287e-08	1	0	0	1	0	0
AAATAC	193	1030	6	249.669	283039056	168.862	418483658	6180	5.33679	0.773024	4.12547	2.46127	0.0247528	0.0147676	0.189627	8.74537e-08	8.74537e-08	1	0	0	1	0	0
AAATACAACCCC	2	8	12	249.669	283039056	168.862	418483658	96	4	0.00801062	0.0320425	0.0191166	0.00038451	0.0002294	0.284256	1.3585e-09	1.3585e-09	1	0	0	1	0	0
AAATACAACTAC	6	26	12	249.669	283039056	168.862	418483658	312	4.33333	0.0240318	0.104138	0.0621291	0.00124966	0.000745549	0.307944	4.41514e-09	4.41514e-09	1	0	0	1	0	0
AAATACAATAC	603	6050	11	249.669	283039056	168.862	418483658	66550	10.0332	2.4152	24.2321	14.457	0.266553	0.159027	0.65358	9.41754e-07	9.41754e-07	1	0	0	1	1	0
AAATACAG	3	12	8	249.669	283039056	168.862	418483658	96	4	0.0120159	0.0480637	0.028675	0.00038451	0.0002294	0.189504	1.3585e-09	1.3585e-09	1	0	0	1	0	0
AAATACAT	389	2111	8	249.669	283039056	168.862	418483658	16888	5.42674	1.55806	8.4552	5.0444	0.0676416	0.0403552	0.257097	2.38983e-07	2.38983e-07	1	0	0	1	0	0
AAATACT	155	730	7	249.669	283039056	168.862	418483658	5110	4.70968	0.620823	2.92387	1.74439	0.0204671	0.0122108	0.195235	7.2312e-08	7.2312e-08	1	0	0	1	0	0
AAATAG	14	57	6	249.669	283039056	168.862	418483658	342	4.07143	0.0560743	0.228303	0.136206	0.00136982	0.000817236	0.144666	4.83967e-09	4.83967e-09	1	0	0	1	0	0
AAATAGAT	602	10159	8	249.669	283039056	168.862	418483658	81272	16.8754	2.4112	40.6899	24.2757	0.325519	0.194206	0.799489	1.15009e-06	1.15009e-06	1	0	0	1	1	0
AAATAGCTACC	181	862	11	249.669	283039056	168.862	418483658	9482	4.76243	0.724961	3.45258	2.05982	0.0379783	0.022658	0.310234	1.34181e-07	1.34181e-07	1	0	0	1	0	0
AAATAGT	56	265	7	249.669	283039056	168.862	418483658	1855	4.73214	0.224297	1.06141	0.633239	0.00742985	0.00443267	0.196166	2.62502e-08	2.62502e-08	1	0	0	1	0	0
AAATAGTACAAT	182	1106	12	249.669	283039056	168.862	418483658	13272	6.07692	0.728966	4.42987	2.64288	0.0531584	0.0317145	0.43185	1.87813e-07	1.87813e-07	1	0	0	1	0	0
AAATAT	663	3105	6	249.669	283039056	168.862	418483658	18630	4.68326	2.65552	12.4365	7.41964	0.0746189	0.0445179	0.166405	2.63635e-07	2.63635e-07	1	0	0	1	0	0
AAATATAATAT	1768	16024	11	249.669	283039056	168.862	418483658	176264	9.06335	7.08138	64.1811	38.2906	0.705992	0.421197	0.590404	2.49433e-06	2.49433e-06	1	0	0	1	1	0
AAATATAGG	38	167	9	249.669	283039056	168.862	418483658	1503	4.39474	0.152202	0.668886	0.39906	0.00601998	0.00359154	0.23423	2.12691e-08	2.12691e-08	1	0	0	1	0	0
AAATATCACTG	1	6	11	249.669	283039056	168.862	418483658	66	6	0.00400531	0.0240318	0.0143375	0.00026435	0.000157712	0.390852	9.33971e-10	9.33971e-10	1	0	0	1	0	0
AAATATT	19	76	7	249.669	283039056	168.862	418483658	532	4	0.0761008	0.304403	0.181608	0.00213082	0.00127126	0.165816	7.52837e-09	7.52837e-09	1	0	0	1	0	0
AAATATTAATT	42	298	11	249.669	283039056	168.862	418483658	3278	7.09524	0.168223	1.19358	0.712095	0.0131294	0.00783304	0.462198	4.63872e-08	4.63872e-08	1	0	0	1	0	0
AAATATTACT	259	1143	10	249.669	283039056	168.862	418483658	11430	4.41313	1.03737	4.57807	2.73129	0.0457807	0.0273129	0.261345	1.61747e-07	1.61747e-07	1	0	0	1	0	0
AAATC	2	14	5	249.669	283039056	168.862	418483658	70	7	0.00801062	0.0560743	0.0334541	0.000280372	0.000167271	0.20727	9.90575e-10	9.90575e-10	1	0	0	1	0	0
AAATCAATGTT	9336	44208	11	249.669	283039056	168.862	418483658	486288	4.73522	37.3936	177.067	105.639	1.94773	1.16202	0.308461	6.8815e-06	6.8815e-06	1	0	0	1	0	0
AAATCAT	356	4493	7	249.669	283039056	168.862	418483658	31451	12.6208	1.42589	17.9958	10.7364	0.125971	0.0751547	0.523182	4.45066e-07	4.45066e-07	1	0	0	1	1	0
AAATCATTAATCT	54	248	13	249.669	283039056	168.862	418483658	3224	4.59259	0.216287	0.993316	0.592616	0.0129131	0.007704	0.353565	4.56231e-08	4.56231e-08	1	0	0	1	0	0
AAATCT	1477	10117	6	249.669	283039056	168.862	418483658	60702	6.8497	5.91584	40.5217	24.1754	0.24313	0.145052	0.243383	8.58999e-07	8.58999e-07	1	0	0	1	0	0
AAATG	302	1510	5	249.669	283039056	168.862	418483658	7550	5	1.2096	6.04801	3.60827	0.0302401	0.0180413	0.14805	1.06841e-07	1.06841e-07	1	0	0	1	0	0
AAATGAAT	283	1207	8	249.669	283039056	168.862	418483658	9656	4.26502	1.1335	4.83441	2.88422	0.0386753	0.0230738	0.202059	1.36643e-07	1.36643e-07	1	0	0	1	0	0
AAATGAC	1	4	7	249.669	283039056	168.862	418483658	28	4	0.00400531	0.0160212	0.00955832	0.000112149	6.69082e-05	0.165816	3.9623e-10	3.9623e-10	1	0	0	1	0	0
AAATGATAC	66	292	9	249.669	283039056	168.862	418483658	2628	4.42424	0.26435	1.16955	0.697757	0.0105259	0.00627982	0.235803	3.7189e-08	3.7189e-08	1	0	0	1	0	0
AAATGC	124	496	6	249.669	283039056	168.862	418483658	2976	4	0.496658	1.98663	1.18523	0.0119198	0.00711139	0.142128	4.21136e-08	4.21136e-08	1	0	0	1	0	0
AAATGG	904	5468	6	249.669	283039056	168.862	418483658	32808	6.04867	3.6208	21.901	13.0662	0.131406	0.0783973	0.214921	4.64269e-07	4.64269e-07	1	0	0	1	0	0
AAATGT	281	1329	6	249.669	283039056	168.862	418483658	7974	4.72954	1.12549	5.32305	3.17575	0.0319383	0.0190545	0.16805	1.12841e-07	1.12841e-07	1	0	0	1	0	0
AAATGTAATTGT	74	300	12	249.669	283039056	168.862	418483658	3600	4.05405	0.296393	1.20159	0.716874	0.0144191	0.00860249	0.288097	5.09439e-08	5.09439e-08	1	0	0	1	0	0
AAATGTAGAGT	510	3490	11	249.669	283039056	168.862	418483658	38390	6.84314	2.04271	13.9785	8.33963	0.153764	0.091736	0.445775	5.4326e-07	5.4326e-07	1	0	0	1	0	0
AAATT	1227	6672	5	249.669	283039056	168.862	418483658	33360	5.43765	4.91451	26.7234	15.9433	0.133617	0.0797164	0.161009	4.7208e-07	4.7208e-07	1	0	0	1	0	0
AAATTAAT	136	707	8	249.669	283039056	168.862	418483658	5656	5.19853	0.544722	2.83175	1.68943	0.022654	0.0135155	0.246285	8.00385e-08	8.00385e-08	1	0	0	1	0	0
AAATTAC	1	4	7	249.669	283039056	168.862	418483658	28	4	0.00400531	0.0160212	0.00955832	0.000112149	6.69082e-05	0.165816	3.9623e-10	3.9623e-10	1	0	0	1	0	0
AAATTAT	209	1118	7	249.669	283039056	168.862	418483658	7826	5.34928	0.837109	4.47793	2.67155	0.0313455	0.0187008	0.221749	1.10746e-07	1.10746e-07	1	0	0	1	0	0
AAATTATATT	2	8	10	249.669	283039056	168.862	418483658	80	4	0.00801062	0.0320425	0.0191166	0.000320425	0.000191166	0.23688	1.13209e-09	1.13209e-09	1	0	0	1	0	0
AAATTATTAAT	24	130	11	249.669	283039056	168.862	418483658	1430	5.41667	0.0961274	0.52069	0.310645	0.00572759	0.0034171	0.352852	2.0236e-08	2.0236e-08	1	0	0	1	0	0
AAATTC	2	8	6	249.669	283039056	168.862	418483658	48	4	0.00801062	0.0320425	0.0191166	0.000192255	0.0001147	0.142128	6.79252e-10	6.79252e-10	1	0	0	1	0	0
AAATTG	727	3007	6	249.669	283039056	168.862	418483658	18042	4.13618	2.91186	12.044	7.18547	0.0722638	0.0431128	0.146966	2.55314e-07	2.55314e-07	1	0	0	1	0	0
AAATTGC	75	300	7	249.669	283039056	168.862	418483658	2100	4	0.300398	1.20159	0.716874	0.00841115	0.00501812	0.165816	2.97173e-08	2.97173e-08	1	0	0	1	0	0
AAATTGT	133	695	7	249.669	283039056	168.862	418483658	4865	5.22556	0.532706	2.78369	1.66076	0.0194858	0.0116253	0.21662	6.8845e-08	6.8845e-08	1	0	0	1	0	0
AAATTT	173	695	6	249.669	283039056	168.862	418483658	4170	4.01734	0.692918	2.78369	1.66076	0.0167021	0.00996455	0.142744	5.901e-08	5.901e-08	1	0	0	1	0	0
AAATTTCTCAAGTC	38	212	14	249.669	283039056	168.862	418483658	2968	5.57895	0.152202	0.849125	0.506591	0.0118878	0.00709227	0.462539	4.20004e-08	4.20004e-08	1	0	0	1	0	0
AAC	25203	221423	3	249.669	283039056	168.862	418483658	664269	8.78558	100.946	886.867	529.108	2.6606	1.58732	0.156084	9.40012e-06	9.40012e-06	1	1	0	0	0	0
AACAACAACCTC	1	4	12	249.669	283039056	168.862	418483658	48	4	0.00400531	0.0160212	0.00955832	0.000192255	0.0001147	0.284256	6.79252e-10	6.79252e-10	1	0	0	1	0	0
AACAACAATAGT	116	653	12	249.669	283039056	168.862	418483658	7836	5.62931	0.464616	2.61547	1.5604	0.0313856	0.0187247	0.400041	1.10888e-07	1.10888e-07	1	0	0	1	0	0
AACAACAGC	15	64	9	249.669	283039056	168.862	418483658	576	4.26667	0.0600796	0.25634	0.152933	0.00230706	0.0013764	0.227405	8.15102e-09	8.15102e-09	1	0	0	1	0	0
AACAACTGTTATCAT	156	700	15	249.669	283039056	168.862	418483658	10500	4.48718	0.624828	2.80372	1.67271	0.0420557	0.0250906	0.398596	1.48586e-07	1.48586e-07	1	0	0	1	0	0
AACAAG	173	1160	6	249.669	283039056	168.862	418483658	6960	6.7052	0.692918	4.64616	2.77191	0.0278769	0.0166315	0.238249	9.84915e-08	9.84915e-08	1	0	0	1	0	0
AACAAGAGC	1	5	9	249.669	283039056	168.862	418483658	45	5	0.00400531	0.0200265	0.0119479	0.000180239	0.000107531	0.26649	6.36799e-10	6.36799e-10	1	0	0	1	0	0
AACAAT	4218	37724	6	249.669	283039056	168.862	418483658	226344	8.94358	16.8944	151.096	90.1445	0.906577	0.540867	0.317783	3.20301e-06	3.20301e-06	1	0	0	1	0	0
AACAATAAT	636	2959	9	249.669	283039056	168.862	418483658	26631	4.65252	2.54738	11.8517	7.07077	0.106665	0.0636369	0.24797	3.76857e-07	3.76857e-07	1	0	0	1	0	0
AACAATAATT	71	420	10	249.669	283039056	168.862	418483658	4200	5.91549	0.284377	1.68223	1.00362	0.0168223	0.0100362	0.350315	5.94345e-08	5.94345e-08	1	0	0	1	0	0
AACAATACTAACAGT	713	3880	15	249.669	283039056	168.862	418483658	58200	5.4418	2.85578	15.5406	9.27157	0.233109	0.139074	0.483394	8.23593e-07	8.23593e-07	1	0	0	1	0	0
AACAATACTAGT	1034	9639	12	249.669	283039056	168.862	418483658	115668	9.32205	4.14149	38.6072	23.0332	0.463286	0.276398	0.662462	1.63683e-06	1.63683e-06	1	0	0	1	1	0
AACAATGAATC	452	2040	11	249.669	283039056	168.862	418483658	22440	4.51327	1.8104	8.17083	4.87474	0.0898791	0.0536222	0.294003	3.1755e-07	3.1755e-07	1	0	0	1	0	0
AACAATGACAAT	1	6	12	249.669	283039056	168.862	418483658	72	6	0.00400531	0.0240318	0.0143375	0.000288382	0.00017205	0.426384	1.01888e-09	1.01888e-09	1	0	0	1	0	0
AACAATGACGAT	2405	16178	12	249.669	283039056	168.862	418483658	194136	6.72682	9.63277	64.7979	38.6586	0.777574	0.463903	0.478034	2.74723e-06	2.74723e-06	1	0	0	1	0	0
AACAATGATATATGG	362	1583	15	249.669	283039056	168.862	418483658	23745	4.37293	1.44992	6.3404	3.7827	0.095106	0.0567406	0.388447	3.36017e-07	3.36017e-07	1	0	0	1	0	0
AACAATGTTAACAGT	2376	17684	15	249.669	283039056	168.862	418483658	265260	7.44276	9.51661	70.8299	42.2573	1.06245	0.63386	0.66114	3.75371e-06	3.75371e-06	1	0	0	1	1	0
AACAATT	18	72	7	249.669	283039056	168.862	418483658	504	4	0.0720955	0.288382	0.17205	0.00201868	0.00120435	0.165816	7.13214e-09	7.13214e-09	1	0	0	1	0	0
AACAC	351	3089	5	249.669	283039056	168.862	418483658	15445	8.80057	1.40586	12.3724	7.38141	0.061862	0.0369071	0.260585	2.18563e-07	2.18563e-07	1	0	0	1	0	0
AACACAACACC	1	7	11	249.669	283039056	168.862	418483658	77	7	0.00400531	0.0280372	0.0167271	0.000308409	0.000183998	0.455994	1.08963e-09	1.08963e-09	1	0	0	1	0	0
AACACAC	1	4	7	249.669	283039056	168.862	418483658	28	4	0.00400531	0.0160212	0.00955832	0.000112149	6.69082e-05	0.165816	3.9623e-10	3.9623e-10	1	0	0	1	0	0
AACACC	2	8	6	249.669	283039056	168.862	418483658	48	4	0.00801062	0.0320425	0.0191166	0.000192255	0.0001147	0.142128	6.79252e-10	6.79252e-10	1	0	0	1	0	0
AACACCAACTT	485	2696	11	249.669	283039056	168.862	418483658	29656	5.55876	1.94257	10.7983	6.44231	0.118781	0.0708654	0.362109	4.19664e-07	4.19664e-07	1	0	0	1	0	0
AACACCCACTT	4	24	11	249.669	283039056	168.862	418483658	264	6	0.0160212	0.0961274	0.0573499	0.0010574	0.000630849	0.390852	3.73588e-09	3.73588e-09	1	0	0	1	0	0
AACACGCACTT	1	4	11	249.669	283039056	168.862	418483658	44	4	0.00400531	0.0160212	0.00955832	0.000176234	0.000105142	0.260568	6.22647e-10	6.22647e-10	1	0	0	1	0	0
AACACTCACTT	4403	30644	11	249.669	283039056	168.862	418483658	337084	6.9598	17.6354	122.739	73.2263	1.35013	0.805489	0.453375	4.7701e-06	4.7701e-06	1	0	0	1	0	0
AACACTCCCCACTT	8191	43343	14	249.669	283039056	168.862	418483658	606802	5.29154	32.8075	173.602	103.572	2.43043	1.45	0.438711	8.5869e-06	8.5869e-06	1	0	0	1	0	0
AACACTCCTAACTT	197	962	14	249.669	283039056	168.862	418483658	13468	4.88325	0.789046	3.85311	2.29878	0.0539435	0.0321829	0.40486	1.90587e-07	1.90587e-07	1	0	0	1	0	0
AACACTCTCCACTT	3574	19911	14	249.669	283039056	168.862	418483658	278754	5.57107	14.315	79.7497	47.5789	1.1165	0.666105	0.461886	3.94467e-06	3.94467e-06	1	0	0	1	0	0
AACACTTACTT	278	1329	11	249.669	283039056	168.862	418483658	14619	4.78058	1.11348	5.32305	3.17575	0.0585536	0.0349333	0.311416	2.06875e-07	2.06875e-07	1	0	0	1	0	0
AACAG	3	15	5	249.669	283039056	168.862	418483658	75	5	0.0120159	0.0600796	0.0358437	0.000300398	0.000179218	0.14805	1.06133e-09	1.06133e-09	1	0	0	1	0	0
AACAGAATATGAGT	552	2811	14	249.669	283039056	168.862	418483658	39354	5.09239	2.21093	11.2589	6.71711	0.157625	0.0940395	0.4222	5.56902e-07	5.56902e-07	1	0	0	1	0	0
AACAGAATCTGAGT	7398	55978	14	249.669	283039056	168.862	418483658	783692	7.56664	29.6313	224.209	133.764	3.13893	1.87269	0.627334	1.10901e-05	1.10901e-05	1	0	0	1	1	0
AACAGAG	4	58	7	249.669	283039056	168.862	418483658	406	14.5	0.0160212	0.232308	0.138596	0.00162615	0.000970169	0.601082	5.74534e-09	5.74534e-09	1	0	0	1	1	0
AACAGAGC	62	598	8	249.669	283039056	168.862	418483658	4784	9.64516	0.248329	2.39517	1.42897	0.0191614	0.0114317	0.456949	6.76988e-08	6.76988e-08	1	0	0	1	0	0
AACAGC	127	890	6	249.669	283039056	168.862	418483658	5340	7.00787	0.508674	3.56472	2.12673	0.0213883	0.0127604	0.249004	7.55668e-08	7.55668e-08	1	0	0	1	0	0
AACAGCAGC	20	146	9	249.669	283039056	168.862	418483658	1314	7.3	0.0801062	0.584775	0.348879	0.00526297	0.00313991	0.389075	1.85945e-08	1.85945e-08	1	0	0	1	0	0
AACAGCCATTGATAC	1122	6574	15	249.669	283039056	168.862	418483658	98610	5.85918	4.49396	26.3309	15.7091	0.394963	0.235636	0.520471	1.39544e-06	1.39544e-06	1	0	0	1	1	0
AACAGCCATTGCCAC	139	685	15	249.669	283039056	168.862	418483658	10275	4.92806	0.556738	2.74364	1.63686	0.0411545	0.0245529	0.437759	1.45402e-07	1.45402e-07	1	0	0	1	0	0
AACAGCCATTGTCTC	1150	6241	15	249.669	283039056	168.862	418483658	93615	5.42696	4.6061	24.9971	14.9134	0.374957	0.2237	0.482076	1.32475e-06	1.32475e-06	1	0	0	1	0	0
AACAGGAATAGG	914	6638	12	249.669	283039056	168.862	418483658	79656	7.26258	3.66085	26.5872	15.862	0.319047	0.190344	0.516108	1.12722e-06	1.12722e-06	1	0	0	1	1	0
AACAGGACAACATCACC	1	4	17	249.669	283039056	168.862	418483658	68	4	0.00400531	0.0160212	0.00955832	0.000272361	0.000162491	0.402696	9.62273e-10	9.62273e-10	1	0	0	1	0	0
AACAGT	4004	39170	6	249.669	283039056	168.862	418483658	235020	9.78272	16.0373	156.888	93.5998	0.941327	0.561599	0.347599	3.32579e-06	3.32579e-06	1	0	0	1	0	0
AACAGTAAT	163	1673	9	249.669	283039056	168.862	418483658	15057	10.2638	0.652865	6.70088	3.99777	0.0603079	0.0359799	0.54704	2.13073e-07	2.13073e-07	1	0	0	1	1	0
AACAGTAGT	26	126	9	249.669	283039056	168.862	418483658	1134	4.84615	0.104138	0.504669	0.301087	0.00454202	0.00270978	0.25829	1.60473e-08	1.60473e-08	1	0	0	1	0	0
AACAGTCATTGCCAC	2175	12115	15	249.669	283039056	168.862	418483658	181725	5.57011	8.71154	48.5243	28.9498	0.727865	0.434246	0.494793	2.5716e-06	2.5716e-06	1	0	0	1	0	0
AACAGTT	1	4	7	249.669	283039056	168.862	418483658	28	4	0.00400531	0.0160212	0.00955832	0.000112149	6.69082e-05	0.165816	3.9623e-10	3.9623e-10	1	0	0	1	0	0
AACAGTTACCATATAGT	942	4051	17	249.669	283039056	168.862	418483658	68867	4.30042	3.773	16.2255	9.68019	0.275834	0.164563	0.432941	9.74542e-07	9.74542e-07	1	0	0	1	0	0
AACAGTTGGTACCACT	265	1066	16	249.669	283039056	168.862	418483658	17056	4.02264	1.06141	4.26966	2.54729	0.0683145	0.0407567	0.381153	2.41361e-07	2.41361e-07	1	0	0	1	0	0
AACAGTTGTAATGAT	889	6382	15	249.669	283039056	168.862	418483658	95730	7.17885	3.56072	25.5619	15.2503	0.383428	0.228754	0.637697	1.35468e-06	1.35468e-06	1	0	0	1	1	0
AACAT	83	432	5	249.669	283039056	168.862	418483658	2160	5.20482	0.332441	1.73029	1.0323	0.00865146	0.00516149	0.154115	3.05663e-08	3.05663e-08	1	0	0	1	0	0
AACATAAGTAGGATC	1360	6097	15	249.669	283039056	168.862	418483658	91455	4.48309	5.44722	24.4204	14.5693	0.366305	0.218539	0.398232	1.29419e-06	1.29419e-06	1	0	0	1	0	0
AACATAATTAGGATC	954	4494	15	249.669	283039056	168.862	418483658	67410	4.71069	3.82106	17.9999	10.7388	0.269998	0.161082	0.41845	9.53924e-07	9.53924e-07	1	0	0	1	0	0
AACATAG	133	532	7	249.669	283039056	168.862	418483658	3724	4	0.532706	2.13082	1.27126	0.0149158	0.00889879	0.165816	5.26986e-08	5.26986e-08	1	0	0	1	0	0
AACATAGAAT	245	2252	10	249.669	283039056	168.862	418483658	22520	9.19184	0.9813	9.01995	5.38133	0.0901995	0.0538133	0.54434	3.18682e-07	3.18682e-07	1	0	0	1	1	0
AACATAT	2	18	7	249.669	283039056	168.862	418483658	126	9	0.00801062	0.0720955	0.0430124	0.000504669	0.000301087	0.373086	1.78304e-09	1.78304e-09	1	0	0	1	0	0
AACATC	187	748	6	249.669	283039056	168.862	418483658	4488	4	0.748993	2.99597	1.78741	0.0179758	0.0107244	0.142128	6.351e-08	6.351e-08	1	0	0	1	0	0
AACATCAGC	249	1043	9	249.669	283039056	168.862	418483658	9387	4.18876	0.997322	4.17754	2.49233	0.0375978	0.022431	0.223252	1.32836e-07	1.32836e-07	1	0	0	1	0	0
AACATCTC	24	101	8	249.669	283039056	168.862	418483658	808	4.20833	0.0961274	0.404536	0.241348	0.00323629	0.00193078	0.199374	1.14341e-08	1.14341e-08	1	0	0	1	0	0
AACATG	10	51	6	249.669	283039056	168.862	418483658	306	5.1	0.0400531	0.204271	0.121869	0.00122562	0.000731211	0.181213	4.33023e-09	4.33023e-09	1	0	0	1	0	0
AACATT	474	1896	6	249.669	283039056	168.862	418483658	11376	4	1.89852	7.59406	4.53064	0.0455644	0.0271839	0.142128	1.60983e-07	1.60983e-07	1	0	0	1	0	0
AACATTACAGT	637	4106	11	249.669	283039056	168.862	418483658	45166	6.44584	2.55138	16.4458	9.81161	0.180904	0.107928	0.419895	6.39148e-07	6.39148e-07	1	0	0	1	0	0
AACATTCCATATTC	1	4	14	249.669	283039056	168.862	418483658	56	4	0.00400531	0.0160212	0.00955832	0.000224297	0.000133816	0.331632	7.9246e-10	7.9246e-10	1	0	0	1	0	0
AACATTCCGGATCC	310	1882	14	249.669	283039056	168.862	418483658	26348	6.07097	1.24165	7.53799	4.49719	0.105532	0.0629606	0.503331	3.72853e-07	3.72853e-07	1	0	0	1	1	0
AACATTCCGGATTC	525	3424	14	249.669	283039056	168.862	418483658	47936	6.5219	2.10279	13.7142	8.18192	0.191998	0.114547	0.540718	6.78346e-07	6.78346e-07	1	0	0	1	1	0
AACATTCCGTATTC	854	6601	14	249.669	283039056	168.862	418483658	92414	7.72951	3.42053	26.439	15.7736	0.370147	0.220831	0.640838	1.30776e-06	1.30776e-06	1	0	0	1	1	0
AACATTCTGGATCC	809	4162	14	249.669	283039056	168.862	418483658	58268	5.14462	3.24029	16.6701	9.94543	0.233381	0.139236	0.42653	8.24555e-07	8.24555e-07	1	0	0	1	0	0
AACATTCTGGATTC	2786	22106	14	249.669	283039056	168.862	418483658	309484	7.93467	11.1588	88.5413	52.824	1.23958	0.739537	0.657847	4.37953e-06	4.37953e-06	1	0	0	1	1	0
AACATTGAAT	1	5	10	249.669	283039056	168.862	418483658	50	5	0.00400531	0.0200265	0.0119479	0.000200265	0.000119479	0.2961	7.07554e-10	7.07554e-10	1	0	0	1	0	0
AACATTGATTC	12508	84582	11	249.669	283039056	168.862	418483658	930402	6.76223	50.0984	338.777	202.115	3.72655	2.22327	0.440505	1.31662e-05	1.31662e-05	1	1	0	1	0	0
AACATTGATTG	1184	8401	11	249.669	283039056	168.862	418483658	92411	7.09544	4.74228	33.6486	20.0749	0.370134	0.220823	0.462211	1.30772e-06	1.30772e-06	1	0	0	1	0	0
AACC	740	4502	4	249.669	283039056	168.862	418483658	18008	6.08378	2.96393	18.0319	10.7579	0.0721276	0.0430315	0.144113	2.54833e-07	2.54833e-07	1	0	0	0	0	0
AACCAAGGGAGGGCGCGAGACC	1	4	22	249.669	283039056	168.862	418483658	88	4	0.00400531	0.0160212	0.00955832	0.000352467	0.000210283	0.521136	1.24529e-09	1.24529e-09	1	0	0	1	1	0
AACCAATACTATAGG	441	1786	15	249.669	283039056	168.862	418483658	26790	4.04989	1.76634	7.15348	4.26779	0.107302	0.0640168	0.359751	3.79107e-07	3.79107e-07	1	0	0	1	0	0
AACCAATACTG	1723	14344	11	249.669	283039056	168.862	418483658	157784	8.32501	6.90115	57.4521	34.2761	0.631973	0.377037	0.542308	2.23281e-06	2.23281e-06	1	0	0	1	1	0
AACCAC	55	221	6	249.669	283039056	168.862	418483658	1326	4.01818	0.220292	0.885173	0.528097	0.00531104	0.00316858	0.142774	1.87643e-08	1.87643e-08	1	0	0	1	0	0
AACCAG	64	534	6	249.669	283039056	168.862	418483658	3204	8.34375	0.25634	2.13883	1.27604	0.012833	0.00765621	0.29647	4.53401e-08	4.53401e-08	1	0	0	1	0	0
AACCAGTAACTAAGT	813	5141	15	249.669	283039056	168.862	418483658	77115	6.32349	3.25632	20.5913	12.2848	0.308869	0.184272	0.561715	1.09126e-06	1.09126e-06	1	0	0	1	1	0
AACCAGTACAG	512	3573	11	249.669	283039056	168.862	418483658	39303	6.97852	2.05072	14.311	8.53797	0.157421	0.0939176	0.454594	5.5618e-07	5.5618e-07	1	0	0	1	0	0
AACCAGTTAG	314	1334	10	249.669	283039056	168.862	418483658	13340	4.24841	1.25767	5.34308	3.1877	0.0534308	0.031877	0.25159	1.88775e-07	1.88775e-07	1	0	0	1	0	0
AACCAT	1	4	6	249.669	283039056	168.862	418483658	24	4	0.00400531	0.0160212	0.00955832	9.61274e-05	5.73499e-05	0.142128	3.39626e-10	3.39626e-10	1	0	0	1	0	0
AACCATCGTCTCTCATAGACGGAT	1	4	24	249.669	283039056	168.862	418483658	96	4	0.00400531	0.0160212	0.00955832	0.00038451	0.0002294	0.568512	1.3585e-09	1.3585e-09	1	0	0	1	1	0
AACCC	1	5	5	249.669	283039056	168.862	418483658	25	5	0.00400531	0.0200265	0.0119479	0.000100133	5.97395e-05	0.14805	3.53777e-10	3.53777e-10	1	0	0	1	0	0
AACCCC	1	4	6	249.669	283039056	168.862	418483658	24	4	0.00400531	0.0160212	0.00955832	9.61274e-05	5.73499e-05	0.142128	3.39626e-10	3.39626e-10	1	0	0	1	0	0
AACCCG	1	6	6	249.669	283039056	168.862	418483658	36	6	0.00400531	0.0240318	0.0143375	0.000144191	8.60249e-05	0.213192	5.09439e-10	5.09439e-10	1	0	0	1	0	0
AACCCT	109	1274	6	249.669	283039056	168.862	418483658	7644	11.6881	0.436579	5.10276	3.04432	0.0306166	0.0182659	0.4153	1.08171e-07	1.08171e-07	1	0	0	1	0	0
AACCGACACCAACGCCGACGCCAG	1	4	24	249.669	283039056	168.862	418483658	96	4	0.00400531	0.0160212	0.00955832	0.00038451	0.0002294	0.568512	1.3585e-09	1.3585e-09	1	0	0	1	1	0
AACCGAG	29	120	7	249.669	283039056	168.862	418483658	840	4.13793	0.116154	0.480637	0.28675	0.00336446	0.00200725	0.171534	1.18869e-08	1.18869e-08	1	0	0	1	0	0
AACCGC	308	1301	6	249.669	283039056	168.862	418483658	7806	4.22403	1.23363	5.21091	3.10884	0.0312654	0.0186531	0.150088	1.10463e-07	1.10463e-07	1	0	0	1	0	0
AACCGG	9	36	6	249.669	283039056	168.862	418483658	216	4	0.0360478	0.144191	0.0860249	0.000865146	0.000516149	0.142128	3.05663e-09	3.05663e-09	1	0	0	1	0	0
AACCGGG	1	4	7	249.669	283039056	168.862	418483658	28	4	0.00400531	0.0160212	0.00955832	0.000112149	6.69082e-05	0.165816	3.9623e-10	3.9623e-10	1	0	0	1	0	0
AACCGGTAGTCAC	667	3910	13	249.669	283039056	168.862	418483658	50830	5.86207	2.67154	15.6608	9.34326	0.20359	0.121462	0.451297	7.19299e-07	7.19299e-07	1	0	0	1	0	0
AACCGTTACTAAGTT	1744	7640	15	249.669	283039056	168.862	418483658	114600	4.38073	6.98526	30.6006	18.2564	0.459008	0.273846	0.38914	1.62171e-06	1.62171e-06	1	0	0	1	0	0
AACCGTTGCTATAGT	668	3349	15	249.669	283039056	168.862	418483658	50235	5.01347	2.67555	13.4138	8.0027	0.201207	0.120041	0.445346	7.10879e-07	7.10879e-07	1	0	0	1	0	0
AACCT	13544	139710	5	249.669	283039056	168.862	418483658	698550	10.3153	54.2479	559.582	333.848	2.79791	1.66924	0.305435	9.88524e-06	9.88524e-06	1	1	0	1	0	0
AACCTAACTAGTACAT	369	1561	16	249.669	283039056	168.862	418483658	24976	4.23035	1.47796	6.25229	3.73013	0.100037	0.0596821	0.400834	3.53437e-07	3.53437e-07	1	0	0	1	0	0
AACCTAATCCTG	1	4	12	249.669	283039056	168.862	418483658	48	4	0.00400531	0.0160212	0.00955832	0.000192255	0.0001147	0.284256	6.79252e-10	6.79252e-10	1	0	0	1	0	0
AACCTAGTTAG	593	3365	11	249.669	283039056	168.862	418483658	37015	5.67454	2.37515	13.4779	8.04094	0.148256	0.0884503	0.36965	5.23802e-07	5.23802e-07	1	0	0	1	0	0
AACCTATATTG	1619	7095	11	249.669	283039056	168.862	418483658	78045	4.38233	6.48459	28.4177	16.9541	0.312594	0.186495	0.285474	1.10442e-06	1.10442e-06	1	0	0	1	0	0
AACCTCACAGT	2513	19683	11	249.669	283039056	168.862	418483658	216513	7.83247	10.0653	78.8365	47.0341	0.867201	0.517375	0.510222	3.06389e-06	3.06389e-06	1	0	0	1	1	0
AACCTG	5	81	6	249.669	283039056	168.862	418483658	486	16.2	0.0200265	0.32443	0.193556	0.00194658	0.00116134	0.575618	6.87742e-09	6.87742e-09	1	0	0	1	1	0
AACCTTAATTG	1	4	11	249.669	283039056	168.862	418483658	44	4	0.00400531	0.0160212	0.00955832	0.000176234	0.000105142	0.260568	6.22647e-10	6.22647e-10	1	0	0	1	0	0
AACCTTACAGT	5330	33006	11	249.669	283039056	168.862	418483658	363066	6.1925	21.3483	132.199	78.8705	1.45419	0.867575	0.403391	5.13778e-06	5.13778e-06	1	0	0	1	0	0
AACCTTACCT	105	541	10	249.669	283039056	168.862	418483658	5410	5.15238	0.420557	2.16687	1.29276	0.0216687	0.0129276	0.305124	7.65573e-08	7.65573e-08	1	0	0	1	0	0
AACCTTACTCT	744	4149	11	249.669	283039056	168.862	418483658	45639	5.57661	2.97995	16.618	9.91437	0.182798	0.109058	0.363271	6.45841e-07	6.45841e-07	1	0	0	1	0	0
AACCTTGACTT	517	2846	11	249.669	283039056	168.862	418483658	31306	5.50484	2.07074	11.3991	6.80074	0.12539	0.0748082	0.358596	4.43014e-07	4.43014e-07	1	0	0	1	0	0
AACG	11	68	4	249.669	283039056	168.862	418483658	272	6.18182	0.0440584	0.272361	0.162491	0.00108944	0.000649966	0.146435	3.84909e-09	3.84909e-09	1	0	0	0	0	0
AACGAC	19	83	6	249.669	283039056	168.862	418483658	498	4.36842	0.0761008	0.332441	0.198335	0.00199464	0.00119001	0.155219	7.04724e-09	7.04724e-09	1	0	0	1	0	0
AACGACGGATTCAGCGGC	1	5	18	249.669	283039056	168.862	418483658	90	5	0.00400531	0.0200265	0.0119479	0.000360478	0.000215062	0.53298	1.2736e-09	1.2736e-09	1	0	0	1	1	0
AACGAG	13	69	6	249.669	283039056	168.862	418483658	414	5.30769	0.052069	0.276366	0.164881	0.0016582	0.000989286	0.188593	5.85855e-09	5.85855e-09	1	0	0	1	0	0
AACGAGAG	1	4	8	249.669	283039056	168.862	418483658	32	4	0.00400531	0.0160212	0.00955832	0.00012817	7.64665e-05	0.189504	4.52834e-10	4.52834e-10	1	0	0	1	0	0
AACGATAACGATAGT	1119	6865	15	249.669	283039056	168.862	418483658	102975	6.13494	4.48194	27.4964	16.4045	0.412447	0.246067	0.544966	1.45721e-06	1.45721e-06	1	0	0	1	1	0
AACGATAATGAT	6065	47248	12	249.669	283039056	168.862	418483658	566976	7.79027	24.2922	189.243	112.903	2.27091	1.35483	0.553607	8.02332e-06	8.02332e-06	1	0	0	1	1	0
AACGATG	1	4	7	249.669	283039056	168.862	418483658	28	4	0.00400531	0.0160212	0.00955832	0.000112149	6.69082e-05	0.165816	3.9623e-10	3.9623e-10	1	0	0	1	0	0
AACGATTACTATGGT	560	2698	15	249.669	283039056	168.862	418483658	40470	4.81786	2.24297	10.8063	6.44709	0.162095	0.0967063	0.42797	5.72694e-07	5.72694e-07	1	0	0	1	0	0
AACGCAC	4	16	7	249.669	283039056	168.862	418483658	112	4	0.0160212	0.0640849	0.0382333	0.000448594	0.000267633	0.165816	1.58492e-09	1.58492e-09	1	0	0	1	0	0
AACGCC	12	48	6	249.669	283039056	168.862	418483658	288	4	0.0480637	0.192255	0.1147	0.00115353	0.000688199	0.142128	4.07551e-09	4.07551e-09	1	0	0	1	0	0
AACGCTGGATGAAGC	74	363	15	249.669	283039056	168.862	418483658	5445	4.90541	0.296393	1.45393	0.867417	0.0218089	0.0130113	0.435747	7.70526e-08	7.70526e-08	1	0	0	1	0	0
AACGCTTACTATAGT	1332	6467	15	249.669	283039056	168.862	418483658	97005	4.85511	5.33507	25.9023	15.4534	0.388535	0.231801	0.431279	1.37273e-06	1.37273e-06	1	0	0	1	0	0
AACGCTTGCTACAGT	4950	31527	15	249.669	283039056	168.862	418483658	472905	6.36909	19.8263	126.275	75.3363	1.89413	1.13004	0.565766	6.69212e-06	6.69212e-06	1	0	0	1	1	0
AACGG	13	80	5	249.669	283039056	168.862	418483658	400	6.15385	0.052069	0.320425	0.191166	0.00160212	0.000955832	0.182215	5.66043e-09	5.66043e-09	1	0	0	1	0	0
AACGGC	26	105	6	249.669	283039056	168.862	418483658	630	4.03846	0.104138	0.420557	0.250906	0.00252334	0.00150544	0.143494	8.91518e-09	8.91518e-09	1	0	0	1	0	0
AACGGCAGCACC	278	1122	12	249.669	283039056	168.862	418483658	13464	4.03597	1.11348	4.49396	2.68111	0.0539275	0.0321733	0.286812	1.9053e-07	1.9053e-07	1	0	0	1	0	0
AACGGCGCCGCTCGGCATGAGC	1	4	22	249.669	283039056	168.862	418483658	88	4	0.00400531	0.0160212	0.00955832	0.000352467	0.000210283	0.521136	1.24529e-09	1.24529e-09	1	0	0	1	1	0
AACGGGACCGCTCGACGTGAGC	2	13	22	249.669	283039056	168.862	418483658	286	6.5	0.00801062	0.052069	0.0310645	0.00114552	0.00068342	0.846845	4.04721e-09	4.04721e-09	1	0	0	1	1	0
AACGGGGCCGCTCGGCATGAGC	2	8	22	249.669	283039056	168.862	418483658	176	4	0.00801062	0.0320425	0.0191166	0.000704934	0.000420566	0.521136	2.49059e-09	2.49059e-09	1	0	0	1	1	0
AACGGT	82	466	6	249.669	283039056	168.862	418483658	2796	5.68293	0.328435	1.86647	1.11354	0.0111988	0.00668126	0.201926	3.95664e-08	3.95664e-08	1	0	0	1	0	0
AACGGTG	2	8	7	249.669	283039056	168.862	418483658	56	4	0.00801062	0.0320425	0.0191166	0.000224297	0.000133816	0.165816	7.9246e-10	7.9246e-10	1	0	0	1	0	0
AACGT	1039	5227	5	249.669	283039056	168.862	418483658	26135	5.0308	4.16151	20.9357	12.4903	0.104679	0.0624517	0.148962	3.69838e-07	3.69838e-07	1	0	0	1	0	0
AACGTAT	2	8	7	249.669	283039056	168.862	418483658	56	4	0.00801062	0.0320425	0.0191166	0.000224297	0.000133816	0.165816	7.9246e-10	7.9246e-10	1	0	0	1	0	0
AACGTG	104	416	6	249.669	283039056	168.862	418483658	2496	4	0.416552	1.66621	0.994065	0.00999725	0.00596439	0.142128	3.53211e-08	3.53211e-08	1	0	0	1	0	0
AACT	444	3286	4	249.669	283039056	168.862	418483658	13144	7.4009	1.77836	13.1614	7.85216	0.0526458	0.0314086	0.175312	1.86002e-07	1.86002e-07	1	0	0	0	0	0
AACTAACTACT	733	5971	11	249.669	283039056	168.862	418483658	65681	8.14598	2.93589	23.9157	14.2682	0.263073	0.15695	0.530645	9.29457e-07	9.29457e-07	1	0	0	1	1	0
AACTAAGGTACTAGGT	2922	19964	16	249.669	283039056	168.862	418483658	319424	6.83231	11.7035	79.962	47.7056	1.27939	0.763289	0.647374	4.52019e-06	4.52019e-06	1	0	0	1	1	0
AACTAAGT	601	7729	8	249.669	283039056	168.862	418483658	61832	12.8602	2.40719	30.957	18.4691	0.247656	0.147752	0.609266	8.74989e-07	8.74989e-07	1	0	0	1	1	0
AACTAAT	93	1106	7	249.669	283039056	168.862	418483658	7742	11.8925	0.372494	4.42987	2.64288	0.0310091	0.0185001	0.49299	1.09558e-07	1.09558e-07	1	0	0	1	0	0
AACTAATACT	467	3312	10	249.669	283039056	168.862	418483658	33120	7.09208	1.87048	13.2656	7.91429	0.132656	0.0791429	0.419992	4.68684e-07	4.68684e-07	1	0	0	1	0	0
AACTAATAGT	255	2500	10	249.669	283039056	168.862	418483658	25000	9.80392	1.02135	10.0133	5.97395	0.100133	0.0597395	0.580588	3.53777e-07	3.53777e-07	1	0	0	1	1	0
AACTAATATCGATTAC	605	2553	16	249.669	283039056	168.862	418483658	40848	4.21983	2.42321	10.2256	6.1006	0.163609	0.0976095	0.399837	5.78043e-07	5.78043e-07	1	0	0	1	0	0
AACTAATGCCACAGT	46688	223506	15	249.669	283039056	168.862	418483658	3352590	4.78723	187	895.21	534.085	13.4282	8.01128	0.425249	4.74428e-05	4.74428e-05	1	1	1	1	0	0
AACTAATGCCATAGT	18978	98902	15	249.669	283039056	168.862	418483658	1483530	5.2114	76.0127	396.133	236.334	5.94199	3.54501	0.462928	2.09935e-05	2.09935e-05	1	1	0	1	0	0
AACTAATGCCGTAGG	890	3990	15	249.669	283039056	168.862	418483658	59850	4.48315	3.56472	15.9812	9.53442	0.239718	0.143016	0.398238	8.46942e-07	8.46942e-07	1	0	0	1	0	0
AACTAC	8	38	6	249.669	283039056	168.862	418483658	228	4.75	0.0320425	0.152202	0.090804	0.00091321	0.000544824	0.168777	3.22645e-09	3.22645e-09	1	0	0	1	0	0
AACTACCAATAGTTAC	199	812	16	249.669	283039056	168.862	418483658	12992	4.0804	0.797056	3.25231	1.94034	0.052037	0.0310454	0.386626	1.83851e-07	1.83851e-07	1	0	0	1	0	0
AACTACTATCGATTAT	2497	11985	16	249.669	283039056	168.862	418483658	191760	4.79976	10.0013	48.0036	28.6391	0.768058	0.458226	0.454786	2.71361e-06	2.71361e-06	1	0	0	1	0	0
AACTACTATTAGT	478	4104	13	249.669	283039056	168.862	418483658	53352	8.58577	1.91454	16.4378	9.80683	0.213691	0.127489	0.660984	7.54988e-07	7.54988e-07	1	0	0	1	1	0
AACTAGATAGG	205	962	11	249.669	283039056	168.862	418483658	10582	4.69268	0.821088	3.85311	2.29878	0.0423842	0.0252865	0.30569	1.49747e-07	1.49747e-07	1	0	0	1	0	0
AACTAGATAGT	1654	16053	11	249.669	283039056	168.862	418483658	176583	9.70556	6.62478	64.2972	38.3599	0.707269	0.421959	0.632239	2.49884e-06	2.49884e-06	1	0	0	1	1	0
AACTAGATTGT	295	1355	11	249.669	283039056	168.862	418483658	14905	4.59322	1.18157	5.42719	3.23788	0.0596991	0.0356167	0.299211	2.10922e-07	2.10922e-07	1	0	0	1	0	0
AACTAGC	1	5	7	249.669	283039056	168.862	418483658	35	5	0.00400531	0.0200265	0.0119479	0.000140186	8.36353e-05	0.20727	4.95288e-10	4.95288e-10	1	0	0	1	0	0
AACTAGGATAACTGT	714	3006	15	249.669	283039056	168.862	418483658	45090	4.21008	2.85979	12.04	7.18308	0.180599	0.107746	0.373981	6.38072e-07	6.38072e-07	1	0	0	1	0	0
AACTAGGTAGT	1485	14272	11	249.669	283039056	168.862	418483658	156992	9.61077	5.94788	57.1638	34.1041	0.628801	0.375145	0.626065	2.22161e-06	2.22161e-06	1	0	0	1	1	0
AACTAGTAAGT	461	4073	11	249.669	283039056	168.862	418483658	44803	8.83514	1.84645	16.3136	9.73276	0.17945	0.10706	0.575538	6.34011e-07	6.34011e-07	1	0	0	1	1	0
AACTAGTACCATAGT	11268	49578	15	249.669	283039056	168.862	418483658	743670	4.39989	45.1318	198.575	118.471	2.97863	1.77706	0.390842	1.05237e-05	1.05237e-05	1	0	0	1	0	0
AACTAGTAGG	362	1603	10	249.669	283039056	168.862	418483658	16030	4.42818	1.44992	6.42051	3.8305	0.0642051	0.038305	0.262236	2.26842e-07	2.26842e-07	1	0	0	1	0	0
AACTAGTATCGATTAT	244	1344	16	249.669	283039056	168.862	418483658	21504	5.5082	0.977295	5.38313	3.21159	0.0861301	0.0513855	0.521912	3.04305e-07	3.04305e-07	1	0	0	1	1	0
AACTAT	4	16	6	249.669	283039056	168.862	418483658	96	4	0.0160212	0.0640849	0.0382333	0.00038451	0.0002294	0.142128	1.3585e-09	1.3585e-09	1	0	0	1	0	0
AACTATG	27	108	7	249.669	283039056	168.862	418483658	756	4	0.108143	0.432573	0.258075	0.00302801	0.00180652	0.165816	1.06982e-08	1.06982e-08	1	0	0	1	0	0
AACTATGGTAGTCTC	1411	8484	15	249.669	283039056	168.862	418483658	127260	6.01276	5.65149	33.981	20.2732	0.509715	0.304098	0.534113	1.80087e-06	1.80087e-06	1	0	0	1	1	0
AACTATTATACTTGG	430	1780	15	249.669	283039056	168.862	418483658	26700	4.13953	1.72228	7.12945	4.25345	0.106942	0.0638018	0.367715	3.77834e-07	3.77834e-07	1	0	0	1	0	0
AACTATTATCGATTGT	1883	7802	16	249.669	283039056	168.862	418483658	124832	4.14339	7.54199	31.2494	18.6435	0.499991	0.298296	0.392594	1.76651e-06	1.76651e-06	1	0	0	1	0	0
AACTATTATTGATCCT	489	2017	16	249.669	283039056	168.862	418483658	32272	4.12474	1.9586	8.07871	4.81978	0.129259	0.0771165	0.390827	4.56684e-07	4.56684e-07	1	0	0	1	0	0
AACTCCG	1	4	7	249.669	283039056	168.862	418483658	28	4	0.00400531	0.0160212	0.00955832	0.000112149	6.69082e-05	0.165816	3.9623e-10	3.9623e-10	1	0	0	1	0	0
AACTCG	1	4	6	249.669	283039056	168.862	418483658	24	4	0.00400531	0.0160212	0.00955832	9.61274e-05	5.73499e-05	0.142128	3.39626e-10	3.39626e-10	1	0	0	1	0	0
AACTG	1	5	5	249.669	283039056	168.862	418483658	25	5	0.00400531	0.0200265	0.0119479	0.000100133	5.97395e-05	0.14805	3.53777e-10	3.53777e-10	1	0	0	1	0	0
AACTGAAGTTATTAGT	2008	9733	16	249.669	283039056	168.862	418483658	155728	4.84711	8.04266	38.9837	23.2578	0.623739	0.372124	0.459273	2.20372e-06	2.20372e-06	1	0	0	1	0	0
AACTGACTTAATAT	1	5	14	249.669	283039056	168.862	418483658	70	5	0.00400531	0.0200265	0.0119479	0.000280372	0.000167271	0.41454	9.90575e-10	9.90575e-10	1	0	0	1	0	0
AACTGATACTACTAGT	642	2573	16	249.669	283039056	168.862	418483658	41168	4.00779	2.57141	10.3057	6.14839	0.164891	0.0983742	0.379746	5.82572e-07	5.82572e-07	1	0	0	1	0	0
AACTGATTG	139	645	9	249.669	283039056	168.862	418483658	5805	4.64029	0.556738	2.58342	1.54128	0.0232508	0.0138715	0.247318	8.2147e-08	8.2147e-08	1	0	0	1	0	0
AACTGC	1	4	6	249.669	283039056	168.862	418483658	24	4	0.00400531	0.0160212	0.00955832	9.61274e-05	5.73499e-05	0.142128	3.39626e-10	3.39626e-10	1	0	0	1	0	0
AACTGCT	1	4	7	249.669	283039056	168.862	418483658	28	4	0.00400531	0.0160212	0.00955832	0.000112149	6.69082e-05	0.165816	3.9623e-10	3.9623e-10	1	0	0	1	0	0
AACTGGCTTCTC	8	35	12	249.669	283039056	168.862	418483658	420	4.375	0.0320425	0.140186	0.0836353	0.00168223	0.00100362	0.310905	5.94345e-09	5.94345e-09	1	0	0	1	0	0
AACTGTATAG	324	1397	10	249.669	283039056	168.862	418483658	13970	4.31173	1.29772	5.59541	3.33824	0.0559541	0.0333824	0.25534	1.97691e-07	1.97691e-07	1	0	0	1	0	0
AACTT	1000	5004	5	249.669	283039056	168.862	418483658	25020	5.004	4.00531	20.0426	11.9575	0.100213	0.0597873	0.148168	3.5406e-07	3.5406e-07	1	0	0	1	0	0
AACTTAT	28	112	7	249.669	283039056	168.862	418483658	784	4	0.112149	0.448594	0.267633	0.00314016	0.00187343	0.165816	1.10944e-08	1.10944e-08	1	0	0	1	0	0
AACTTATGCCATAGT	2637	12814	15	249.669	283039056	168.862	418483658	192210	4.85931	10.562	51.324	30.6201	0.76986	0.459301	0.431652	2.71998e-06	2.71998e-06	1	0	0	1	0	0
AACTTG	8854	48946	6	249.669	283039056	168.862	418483658	293676	5.52812	35.463	196.044	116.96	1.17626	0.701762	0.196425	4.15583e-06	4.15583e-06	1	0	0	1	0	0
AACTTGGGACAGT	1	7	13	249.669	283039056	168.862	418483658	91	7	0.00400531	0.0280372	0.0167271	0.000364483	0.000217452	0.538902	1.28775e-09	1.28775e-09	1	0	0	1	1	0
AAG	90162	898377	3	249.669	283039056	168.862	418483658	2695131	9.96403	361.127	3598.28	2146.74	10.7948	6.44023	0.177021	3.8139e-05	3.8139e-05	1	1	1	0	0	0
AAGAAGAATCTAGTG	149	637	15	249.669	283039056	168.862	418483658	9555	4.27517	0.596791	2.55138	1.52216	0.0382707	0.0228324	0.379763	1.35214e-07	1.35214e-07	1	0	0	1	0	0
AAGAAT	152	2222	6	249.669	283039056	168.862	418483658	13332	14.6184	0.608807	8.89979	5.30965	0.0533988	0.0318579	0.519421	1.88662e-07	1.88662e-07	1	0	0	1	1	0
AAGAATAAT	32	218	9	249.669	283039056	168.862	418483658	1962	6.8125	0.12817	0.873157	0.520928	0.00785841	0.00468836	0.363092	2.77644e-08	2.77644e-08	1	0	0	1	0	0
AAGAATTGATGT	1	5	12	249.669	283039056	168.862	418483658	60	5	0.00400531	0.0200265	0.0119479	0.000240318	0.000143375	0.35532	8.49065e-10	8.49065e-10	1	0	0	1	0	0
AAGAC	69	1366	5	249.669	283039056	168.862	418483658	6830	19.7971	0.276366	5.47125	3.26417	0.0273563	0.0163208	0.586192	9.66519e-08	9.66519e-08	1	0	0	1	1	0
AAGACAAGGC	1	10	10	249.669	283039056	168.862	418483658	100	10	0.00400531	0.0400531	0.0238958	0.000400531	0.000238958	0.592199	1.41511e-09	1.41511e-09	1	0	0	1	1	0
AAGACAT	262	2206	7	249.669	283039056	168.862	418483658	15442	8.41985	1.04939	8.83571	5.27141	0.06185	0.0368999	0.349036	2.18521e-07	2.18521e-07	1	0	0	1	0	0
AAGACATGAC	21	237	10	249.669	283039056	168.862	418483658	2370	11.2857	0.0841115	0.949258	0.56633	0.00949258	0.0056633	0.668339	3.35381e-08	3.35381e-08	1	0	0	1	1	0
AAGACC	22	149	6	249.669	283039056	168.862	418483658	894	6.77273	0.0881168	0.596791	0.356047	0.00358075	0.00213628	0.240648	1.26511e-08	1.26511e-08	1	0	0	1	0	0
AAGACCGC	1	5	8	249.669	283039056	168.862	418483658	40	5	0.00400531	0.0200265	0.0119479	0.000160212	9.55832e-05	0.23688	5.66043e-10	5.66043e-10	1	0	0	1	0	0
AAGACG	17	91	6	249.669	283039056	168.862	418483658	546	5.35294	0.0680902	0.364483	0.217452	0.0021869	0.00130471	0.190201	7.72649e-09	7.72649e-09	1	0	0	1	0	0
AAGACTGTGAT	333	1720	11	249.669	283039056	168.862	418483658	18920	5.16517	1.33377	6.88913	4.11008	0.0757804	0.0452108	0.336469	2.67738e-07	2.67738e-07	1	0	0	1	0	0
AAGACTT	1	4	7	249.669	283039056	168.862	418483658	28	4	0.00400531	0.0160212	0.00955832	0.000112149	6.69082e-05	0.165816	3.9623e-10	3.9623e-10	1	0	0	1	0	0
AAGACTTAAGCAT	2146	14756	13	249.669	283039056	168.862	418483658	191828	6.87605	8.59539	59.1023	35.2606	0.76833	0.458388	0.529359	2.71457e-06	2.71457e-06	1	0	0	1	1	0
AAGAG	503	7628	5	249.669	283039056	168.862	418483658	38140	15.165	2.01467	30.5525	18.2277	0.152762	0.0911386	0.449036	5.39722e-07	5.39722e-07	1	0	0	1	0	0
AAGAGAAGAGAAGAGAG	1	4	17	249.669	283039056	168.862	418483658	68	4	0.00400531	0.0160212	0.00955832	0.000272361	0.000162491	0.402696	9.62273e-10	9.62273e-10	1	0	0	1	0	0
AAGAGAAGAGAAGTG	2	16	15	249.669	283039056	168.862	418483658	240	8	0.00801062	0.0640849	0.0382333	0.000961274	0.000573499	0.710639	3.39626e-09	3.39626e-09	1	0	0	1	1	0
AAGAGAAGAT	1	4	10	249.669	283039056	168.862	418483658	40	4	0.00400531	0.0160212	0.00955832	0.000160212	9.55832e-05	0.23688	5.66043e-10	5.66043e-10	1	0	0	1	0	0
AAGAGAAGCG	2	21	10	249.669	283039056	168.862	418483658	210	10.5	0.00801062	0.0841115	0.0501812	0.000841115	0.000501812	0.621809	2.97173e-09	2.97173e-09	1	0	0	1	1	0
AAGAGAC	1	9	7	249.669	283039056	168.862	418483658	63	9	0.00400531	0.0360478	0.0215062	0.000252334	0.000150544	0.373086	8.91518e-10	8.91518e-10	1	0	0	1	0	0
AAGAGAG	49	476	7	249.669	283039056	168.862	418483658	3332	9.71429	0.19626	1.90653	1.13744	0.0133457	0.00796208	0.402696	4.71514e-08	4.71514e-08	1	0	0	1	0	0
AAGAGAGAG	4	33	9	249.669	283039056	168.862	418483658	297	8.25	0.0160212	0.132175	0.0788561	0.00118958	0.000709705	0.439708	4.20287e-09	4.20287e-09	1	0	0	1	0	0
AAGAGAGG	1	4	8	249.669	283039056	168.862	418483658	32	4	0.00400531	0.0160212	0.00955832	0.00012817	7.64665e-05	0.189504	4.52834e-10	4.52834e-10	1	0	0	1	0	0
AAGAGATGAG	1	5	10	249.669	283039056	168.862	418483658	50	5	0.00400531	0.0200265	0.0119479	0.000200265	0.000119479	0.2961	7.07554e-10	7.07554e-10	1	0	0	1	0	0
AAGAGC	7	28	6	249.669	283039056	168.862	418483658	168	4	0.0280372	0.112149	0.0669082	0.000672892	0.000401449	0.142128	2.37738e-09	2.37738e-09	1	0	0	1	0	0
AAGAGCG	1	7	7	249.669	283039056	168.862	418483658	49	7	0.00400531	0.0280372	0.0167271	0.00019626	0.000117089	0.290178	6.93403e-10	6.93403e-10	1	0	0	1	0	0
AAGAGG	27	197	6	249.669	283039056	168.862	418483658	1182	7.2963	0.108143	0.789046	0.470747	0.00473427	0.00282448	0.259252	1.67266e-08	1.67266e-08	1	0	0	1	0	0
AAGAGT	1	4	6	249.669	283039056	168.862	418483658	24	4	0.00400531	0.0160212	0.00955832	9.61274e-05	5.73499e-05	0.142128	3.39626e-10	3.39626e-10	1	0	0	1	0	0
AAGAGTAGAG	4	31	10	249.669	283039056	168.862	418483658	310	7.75	0.0160212	0.124165	0.074077	0.00124165	0.00074077	0.458955	4.38683e-09	4.38683e-09	1	0	0	1	0	0
AAGAT	20	383	5	249.669	283039056	168.862	418483658	1915	19.15	0.0801062	1.53403	0.915209	0.00767016	0.00457604	0.567031	2.70993e-08	2.70993e-08	1	0	0	1	1	0
AAGATAGAAT	1	4	10	249.669	283039056	168.862	418483658	40	4	0.00400531	0.0160212	0.00955832	0.000160212	9.55832e-05	0.23688	5.66043e-10	5.66043e-10	1	0	0	1	0	0
AAGATG	13	63	6	249.669	283039056	168.862	418483658	378	4.84615	0.052069	0.252334	0.150544	0.00151401	0.000903261	0.172193	5.34911e-09	5.34911e-09	1	0	0	1	0	0
AAGATGGGC	2	8	9	249.669	283039056	168.862	418483658	72	4	0.00801062	0.0320425	0.0191166	0.000288382	0.00017205	0.213192	1.01888e-09	1.01888e-09	1	0	0	1	0	0
AAGATGTAGGATAC	735	3168	14	249.669	283039056	168.862	418483658	44352	4.3102	2.9439	12.6888	7.57019	0.177643	0.105983	0.35735	6.27629e-07	6.27629e-07	1	0	0	1	0	0
AAGATTGTAAGGT	1	5	13	249.669	283039056	168.862	418483658	65	5	0.00400531	0.0200265	0.0119479	0.000260345	0.000155323	0.38493	9.1982e-10	9.1982e-10	1	0	0	1	0	0
AAGC	1	7	4	249.669	283039056	168.862	418483658	28	7	0.00400531	0.0280372	0.0167271	0.000112149	6.69082e-05	0.165816	3.9623e-10	3.9623e-10	1	0	0	0	0	0
AAGCAC	11	60	6	249.669	283039056	168.862	418483658	360	5.45455	0.0440584	0.240318	0.143375	0.00144191	0.000860249	0.193811	5.09439e-09	5.09439e-09	1	0	0	1	0	0
AAGCAG	97	1050	6	249.669	283039056	168.862	418483658	6300	10.8247	0.388515	4.20557	2.50906	0.0252334	0.0150544	0.384624	8.91518e-08	8.91518e-08	1	0	0	1	0	0
AAGCAGAAGCGCGAG	2	10	15	249.669	283039056	168.862	418483658	150	5	0.00801062	0.0400531	0.0238958	0.000600796	0.000358437	0.44415	2.12266e-09	2.12266e-09	1	0	0	1	0	0
AAGCAGATG	2	10	9	249.669	283039056	168.862	418483658	90	5	0.00801062	0.0400531	0.0238958	0.000360478	0.000215062	0.26649	1.2736e-09	1.2736e-09	1	0	0	1	0	0
AAGCC	5	29	5	249.669	283039056	168.862	418483658	145	5.8	0.0200265	0.116154	0.0692978	0.00058077	0.000346489	0.171738	2.05191e-09	2.05191e-09	1	0	0	1	0	0
AAGCCAGC	2	8	8	249.669	283039056	168.862	418483658	64	4	0.00801062	0.0320425	0.0191166	0.00025634	0.000152933	0.189504	9.05669e-10	9.05669e-10	1	0	0	1	0	0
AAGCCC	1	5	6	249.669	283039056	168.862	418483658	30	5	0.00400531	0.0200265	0.0119479	0.000120159	7.16874e-05	0.17766	4.24532e-10	4.24532e-10	1	0	0	1	0	0
AAGCCCC	18	102	7	249.669	283039056	168.862	418483658	714	5.66667	0.0720955	0.408541	0.243737	0.00285979	0.00170616	0.234906	1.01039e-08	1.01039e-08	1	0	0	1	0	0
AAGCCCTCGCCAGCCACCCGC	2	9	21	249.669	283039056	168.862	418483658	189	4.5	0.00801062	0.0360478	0.0215062	0.000757003	0.000451631	0.559629	2.67455e-09	2.67455e-09	1	0	0	1	1	0
AAGCCG	305	2717	6	249.669	283039056	168.862	418483658	16302	8.9082	1.22162	10.8824	6.49249	0.0652945	0.0389549	0.316526	2.30691e-07	2.30691e-07	1	0	0	1	0	0
AAGCGAG	1	4	7	249.669	283039056	168.862	418483658	28	4	0.00400531	0.0160212	0.00955832	0.000112149	6.69082e-05	0.165816	3.9623e-10	3.9623e-10	1	0	0	1	0	0
AAGCGGG	28	234	7	249.669	283039056	168.862	418483658	1638	8.35714	0.112149	0.937242	0.559162	0.00656069	0.00391413	0.346437	2.31795e-08	2.31795e-08	1	0	0	1	0	0
AAGCTC	11	44	6	249.669	283039056	168.862	418483658	264	4	0.0440584	0.176234	0.105142	0.0010574	0.000630849	0.142128	3.73588e-09	3.73588e-09	1	0	0	1	0	0
AAGCTG	2	10	6	249.669	283039056	168.862	418483658	60	5	0.00801062	0.0400531	0.0238958	0.000240318	0.000143375	0.17766	8.49065e-10	8.49065e-10	1	0	0	1	0	0
AAGCTTAGTGCCTAAGG	918	3753	17	249.669	283039056	168.862	418483658	63801	4.08824	3.67687	15.0319	8.96809	0.255543	0.152458	0.411579	9.02853e-07	9.02853e-07	1	0	0	1	0	0
AAGG	690	4440	4	249.669	283039056	168.862	418483658	17760	6.43478	2.76366	17.7836	10.6097	0.0711343	0.0424389	0.152427	2.51323e-07	2.51323e-07	1	0	0	0	0	0
AAGGACCCG	1	5	9	249.669	283039056	168.862	418483658	45	5	0.00400531	0.0200265	0.0119479	0.000180239	0.000107531	0.26649	6.36799e-10	6.36799e-10	1	0	0	1	0	0
AAGGAG	223	1235	6	249.669	283039056	168.862	418483658	7410	5.53812	0.893184	4.94656	2.95113	0.0296793	0.0177068	0.19678	1.04859e-07	1.04859e-07	1	0	0	1	0	0
AAGGAGAAGGAGGAGGGGG	1	4	19	249.669	283039056	168.862	418483658	76	4	0.00400531	0.0160212	0.00955832	0.000304403	0.000181608	0.450072	1.07548e-09	1.07548e-09	1	0	0	1	0	0
AAGGAGCCAGCT	4	16	12	249.669	283039056	168.862	418483658	192	4	0.0160212	0.0640849	0.0382333	0.000769019	0.000458799	0.284256	2.71701e-09	2.71701e-09	1	0	0	1	0	0
AAGGAGGAG	3	16	9	249.669	283039056	168.862	418483658	144	5.33333	0.0120159	0.0640849	0.0382333	0.000576764	0.000344099	0.284256	2.03776e-09	2.03776e-09	1	0	0	1	0	0
AAGGAT	36	174	6	249.669	283039056	168.862	418483658	1044	4.83333	0.144191	0.696924	0.415787	0.00418154	0.00249472	0.171738	1.47737e-08	1.47737e-08	1	0	0	1	0	0
AAGGATCCGAAGTG	6789	34492	14	249.669	283039056	168.862	418483658	482888	5.08057	27.192	138.151	82.4214	1.93412	1.1539	0.42122	6.83339e-06	6.83339e-06	1	0	0	1	0	0
AAGGATG	1	8	7	249.669	283039056	168.862	418483658	56	8	0.00400531	0.0320425	0.0191166	0.000224297	0.000133816	0.331632	7.9246e-10	7.9246e-10	1	0	0	1	0	0
AAGGC	1	5	5	249.669	283039056	168.862	418483658	25	5	0.00400531	0.0200265	0.0119479	0.000100133	5.97395e-05	0.14805	3.53777e-10	3.53777e-10	1	0	0	1	0	0
AAGGCAG	1	12	7	249.669	283039056	168.862	418483658	84	12	0.00400531	0.0480637	0.028675	0.000336446	0.000200725	0.497448	1.18869e-09	1.18869e-09	1	0	0	1	0	0
AAGGCGCG	1	5	8	249.669	283039056	168.862	418483658	40	5	0.00400531	0.0200265	0.0119479	0.000160212	9.55832e-05	0.23688	5.66043e-10	5.66043e-10	1	0	0	1	0	0
AAGGG	188	1360	5	249.669	283039056	168.862	418483658	6800	7.23404	0.752998	5.44722	3.24983	0.0272361	0.0162491	0.2142	9.62273e-08	9.62273e-08	1	0	0	1	0	0
AAGGGC	1	5	6	249.669	283039056	168.862	418483658	30	5	0.00400531	0.0200265	0.0119479	0.000120159	7.16874e-05	0.17766	4.24532e-10	4.24532e-10	1	0	0	1	0	0
AAGGGG	2	9	6	249.669	283039056	168.862	418483658	54	4.5	0.00801062	0.0360478	0.0215062	0.000216287	0.000129037	0.159894	7.64158e-10	7.64158e-10	1	0	0	1	0	0
AAGGGGG	1	4	7	249.669	283039056	168.862	418483658	28	4	0.00400531	0.0160212	0.00955832	0.000112149	6.69082e-05	0.165816	3.9623e-10	3.9623e-10	1	0	0	1	0	0
AAGGTACAAGTGTACT	888	4693	16	249.669	283039056	168.862	418483658	75088	5.28491	3.55671	18.7969	11.2143	0.300751	0.179429	0.500755	1.06258e-06	1.06258e-06	1	0	0	1	1	0
AAGGTACAGGCG	1	4	12	249.669	283039056	168.862	418483658	48	4	0.00400531	0.0160212	0.00955832	0.000192255	0.0001147	0.284256	6.79252e-10	6.79252e-10	1	0	0	1	0	0
AAGGTATTACTAGGT	688	4200	15	249.669	283039056	168.862	418483658	63000	6.10465	2.75565	16.8223	10.0362	0.252334	0.150544	0.542276	8.91518e-07	8.91518e-07	1	0	0	1	1	0
AAGGTATTG	925	4355	9	249.669	283039056	168.862	418483658	39195	4.70811	3.70491	17.4431	10.4066	0.156988	0.0936596	0.250933	5.54652e-07	5.54652e-07	1	0	0	1	0	0
AAGGTG	6	24	6	249.669	283039056	168.862	418483658	144	4	0.0240318	0.0961274	0.0573499	0.000576764	0.000344099	0.142128	2.03776e-09	2.03776e-09	1	0	0	1	0	0
AAGGTGAAGTG	2174	12773	11	249.669	283039056	168.862	418483658	140503	5.87534	8.70754	51.1598	30.5221	0.562758	0.335743	0.382731	1.98827e-06	1.98827e-06	1	0	0	1	0	0
AAGGTGAC	1	5	8	249.669	283039056	168.862	418483658	40	5	0.00400531	0.0200265	0.0119479	0.000160212	9.55832e-05	0.23688	5.66043e-10	5.66043e-10	1	0	0	1	0	0
AAGT	187	1154	4	249.669	283039056	168.862	418483658	4616	6.17112	0.748993	4.62213	2.75757	0.0184885	0.0110303	0.146181	6.53214e-08	6.53214e-08	1	0	0	0	0	0
AAGTAAGTAGT	109	483	11	249.669	283039056	168.862	418483658	5313	4.43119	0.436579	1.93456	1.15417	0.0212802	0.0126958	0.288657	7.51847e-08	7.51847e-08	1	0	0	1	0	0
AAGTAAGTGTC	692	5888	11	249.669	283039056	168.862	418483658	64768	8.50867	2.77167	23.5833	14.0698	0.259416	0.154768	0.554271	9.16537e-07	9.16537e-07	1	0	0	1	1	0
AAGTAATAGT	482	4495	10	249.669	283039056	168.862	418483658	44950	9.32573	1.93056	18.0039	10.7412	0.180039	0.107412	0.552269	6.36091e-07	6.36091e-07	1	0	0	1	1	0
AAGTACTAT	637	2590	9	249.669	283039056	168.862	418483658	23310	4.06593	2.55138	10.3737	6.18901	0.0933637	0.0557011	0.216706	3.29862e-07	3.29862e-07	1	0	0	1	0	0
AAGTAG	7	28	6	249.669	283039056	168.862	418483658	168	4	0.0280372	0.112149	0.0669082	0.000672892	0.000401449	0.142128	2.37738e-09	2.37738e-09	1	0	0	1	0	0
AAGTAGATG	4	32	9	249.669	283039056	168.862	418483658	288	8	0.0160212	0.12817	0.0764665	0.00115353	0.000688199	0.426384	4.07551e-09	4.07551e-09	1	0	0	1	0	0
AAGTAGGAGAG	1	5	11	249.669	283039056	168.862	418483658	55	5	0.00400531	0.0200265	0.0119479	0.000220292	0.000131427	0.32571	7.78309e-10	7.78309e-10	1	0	0	1	0	0
AAGTAGT	2550	23234	7	249.669	283039056	168.862	418483658	162638	9.11137	10.2135	93.0593	55.5195	0.651415	0.388636	0.377703	2.3015e-06	2.3015e-06	1	0	0	1	0	0
AAGTAGTAT	150	680	9	249.669	283039056	168.862	418483658	6120	4.53333	0.600796	2.72361	1.62491	0.0245125	0.0146242	0.241617	8.66046e-08	8.66046e-08	1	0	0	1	0	0
AAGTAGTATAGT	213	1079	12	249.669	283039056	168.862	418483658	12948	5.06573	0.853131	4.32173	2.57836	0.0518607	0.0309403	0.359991	1.83228e-07	1.83228e-07	1	0	0	1	0	0
AAGTATT	71	390	7	249.669	283039056	168.862	418483658	2730	5.49296	0.284377	1.56207	0.931936	0.0109345	0.00652355	0.227705	3.86324e-08	3.86324e-08	1	0	0	1	0	0
AAGTC	16	80	5	249.669	283039056	168.862	418483658	400	5	0.0640849	0.320425	0.191166	0.00160212	0.000955832	0.14805	5.66043e-09	5.66043e-09	1	0	0	1	0	0
AAGTCAGCC	2	10	9	249.669	283039056	168.862	418483658	90	5	0.00801062	0.0400531	0.0238958	0.000360478	0.000215062	0.26649	1.2736e-09	1.2736e-09	1	0	0	1	0	0
AAGTCC	9	36	6	249.669	283039056	168.862	418483658	216	4	0.0360478	0.144191	0.0860249	0.000865146	0.000516149	0.142128	3.05663e-09	3.05663e-09	1	0	0	1	0	0
AAGTCCAGC	1	4	9	249.669	283039056	168.862	418483658	36	4	0.00400531	0.0160212	0.00955832	0.000144191	8.60249e-05	0.213192	5.09439e-10	5.09439e-10	1	0	0	1	0	0
AAGTCG	21	128	6	249.669	283039056	168.862	418483658	768	6.09524	0.0841115	0.512679	0.305866	0.00307608	0.0018352	0.216576	1.0868e-08	1.0868e-08	1	0	0	1	0	0
AAGTCTCAATAGTCTC	2047	11553	16	249.669	283039056	168.862	418483658	184848	5.64387	8.19886	46.2733	27.6068	0.740373	0.441709	0.534767	2.6158e-06	2.6158e-06	1	0	0	1	1	0
AAGTCTG	1	6	7	249.669	283039056	168.862	418483658	42	6	0.00400531	0.0240318	0.0143375	0.000168223	0.000100362	0.248724	5.94345e-10	5.94345e-10	1	0	0	1	0	0
AAGTG	3236	31707	5	249.669	283039056	168.862	418483658	158535	9.79821	12.9612	126.996	75.7664	0.634981	0.378832	0.290125	2.24344e-06	2.24344e-06	1	0	0	1	0	0
AAGTGAATGTG	3938	41958	11	249.669	283039056	168.862	418483658	461538	10.6546	15.7729	168.055	100.262	1.8486	1.10288	0.694064	6.53126e-06	6.53126e-06	1	0	0	1	1	0
AAGTGAG	1	4	7	249.669	283039056	168.862	418483658	28	4	0.00400531	0.0160212	0.00955832	0.000112149	6.69082e-05	0.165816	3.9623e-10	3.9623e-10	1	0	0	1	0	0
AAGTGAGAGTG	769	5315	11	249.669	283039056	168.862	418483658	58465	6.91157	3.08008	21.2882	12.7006	0.23417	0.139707	0.450233	8.27343e-07	8.27343e-07	1	0	0	1	0	0
AAGTGAGTGGG	1	4	11	249.669	283039056	168.862	418483658	44	4	0.00400531	0.0160212	0.00955832	0.000176234	0.000105142	0.260568	6.22647e-10	6.22647e-10	1	0	0	1	0	0
AAGTGAGTGTC	273	2001	11	249.669	283039056	168.862	418483658	22011	7.32967	1.09345	8.01462	4.78155	0.0881608	0.052597	0.477469	3.11479e-07	3.11479e-07	1	0	0	1	0	0
AAGTGAGTGTG	3020	25063	11	249.669	283039056	168.862	418483658	275693	8.29901	12.096	100.385	59.89	1.10424	0.65879	0.540613	3.90135e-06	3.90135e-06	1	0	0	1	1	0
AAGTGATAGTG	1543	11995	11	249.669	283039056	168.862	418483658	131945	7.77382	6.18019	48.0437	28.663	0.52848	0.315293	0.506402	1.86716e-06	1.86716e-06	1	0	0	1	1	0
AAGTGG	5	21	6	249.669	283039056	168.862	418483658	126	4.2	0.0200265	0.0841115	0.0501812	0.000504669	0.000301087	0.149234	1.78304e-09	1.78304e-09	1	0	0	1	0	0
AAGTGGG	18	72	7	249.669	283039056	168.862	418483658	504	4	0.0720955	0.288382	0.17205	0.00201868	0.00120435	0.165816	7.13214e-09	7.13214e-09	1	0	0	1	0	0
AAGTGT	781	8109	6	249.669	283039056	168.862	418483658	48654	10.3828	3.12815	32.479	19.3771	0.194874	0.116263	0.368923	6.88507e-07	6.88507e-07	1	0	0	1	0	0
AAGTGTAGGATCCG	19646	120951	14	249.669	283039056	168.862	418483658	1693314	6.15652	78.6883	484.446	289.022	6.78224	4.04631	0.510424	2.39622e-05	2.39622e-05	1	1	1	1	1	1
AAGTGTAGTGT	817	6822	11	249.669	283039056	168.862	418483658	75042	8.35006	3.27234	27.3242	16.3017	0.300566	0.179319	0.543939	1.06193e-06	1.06193e-06	1	0	0	1	1	0
AAT	288018	3648807	3	249.669	283039056	168.862	418483658	10946421	12.6687	1153.6	14614.6	8719.11	43.8438	26.1573	0.225072	0.000154904	0.000154904	1	1	1	0	0	0
AATAATAATCTGT	2	8	13	249.669	283039056	168.862	418483658	104	4	0.00801062	0.0320425	0.0191166	0.000416552	0.000248516	0.307944	1.47171e-09	1.47171e-09	1	0	0	1	0	0
AATAATCAATT	87	518	11	249.669	283039056	168.862	418483658	5698	5.95402	0.348462	2.07475	1.2378	0.0228222	0.0136158	0.387857	8.06328e-08	8.06328e-08	1	0	0	1	0	0
AATAATCGATACT	323	2158	13	249.669	283039056	168.862	418483658	28054	6.68111	1.29371	8.64345	5.15671	0.112365	0.0670373	0.514352	3.96994e-07	3.96994e-07	1	0	0	1	1	0
AATAATCTATGGATC	420	2782	15	249.669	283039056	168.862	418483658	41730	6.62381	1.68223	11.1428	6.64781	0.167141	0.0997172	0.588392	5.90524e-07	5.90524e-07	1	0	0	1	1	0
AATAATGAATC	11300	84689	11	249.669	283039056	168.862	418483658	931579	7.4946	45.26	339.206	202.371	3.73126	2.22608	0.488213	1.31828e-05	1.31828e-05	1	0	0	1	0	0
AATAATGAT	309	2152	9	249.669	283039056	168.862	418483658	19368	6.9644	1.23764	8.61942	5.14238	0.0775748	0.0462814	0.371188	2.74078e-07	2.74078e-07	1	0	0	1	0	0
AATAATGATGGC	557	2374	12	249.669	283039056	168.862	418483658	28488	4.26212	2.23096	9.5086	5.67286	0.114103	0.0680743	0.302883	4.03136e-07	4.03136e-07	1	0	0	1	0	0
AATAATGATT	251	1389	10	249.669	283039056	168.862	418483658	13890	5.53386	1.00533	5.56337	3.31913	0.0556337	0.0331913	0.327715	1.96558e-07	1.96558e-07	1	0	0	1	0	0
AATAATGGT	1	4	9	249.669	283039056	168.862	418483658	36	4	0.00400531	0.0160212	0.00955832	0.000144191	8.60249e-05	0.213192	5.09439e-10	5.09439e-10	1	0	0	1	0	0
AATAATT	1639	9490	7	249.669	283039056	168.862	418483658	66430	5.79012	6.5647	38.0104	22.6771	0.266073	0.15874	0.240023	9.40056e-07	9.40056e-07	1	0	0	1	0	0
AATAATTAATT	244	1136	11	249.669	283039056	168.862	418483658	12496	4.65574	0.977295	4.55003	2.71456	0.0500503	0.0298602	0.303284	1.76832e-07	1.76832e-07	1	0	0	1	0	0
AATAATTCAG	64	326	10	249.669	283039056	168.862	418483658	3260	5.09375	0.25634	1.30573	0.779003	0.0130573	0.00779003	0.301652	4.61325e-08	4.61325e-08	1	0	0	1	0	0
AATAATTGATT	1	4	11	249.669	283039056	168.862	418483658	44	4	0.00400531	0.0160212	0.00955832	0.000176234	0.000105142	0.260568	6.22647e-10	6.22647e-10	1	0	0	1	0	0
AATAC	3172	39939	5	249.669	283039056	168.862	418483658	199695	12.5911	12.7048	159.968	95.4374	0.79984	0.477187	0.372822	2.8259e-06	2.8259e-06	1	0	0	1	0	0
AATACAC	105	420	7	249.669	283039056	168.862	418483658	2940	4	0.420557	1.68223	1.00362	0.0117756	0.00702536	0.165816	4.16042e-08	4.16042e-08	1	0	0	1	0	0
AATACACAT	1	4	9	249.669	283039056	168.862	418483658	36	4	0.00400531	0.0160212	0.00955832	0.000144191	8.60249e-05	0.213192	5.09439e-10	5.09439e-10	1	0	0	1	0	0
AATACATAT	74	373	9	249.669	283039056	168.862	418483658	3357	5.04054	0.296393	1.49398	0.891313	0.0134458	0.00802182	0.26865	4.75052e-08	4.75052e-08	1	0	0	1	0	0
AATACCT	4	16	7	249.669	283039056	168.862	418483658	112	4	0.0160212	0.0640849	0.0382333	0.000448594	0.000267633	0.165816	1.58492e-09	1.58492e-09	1	0	0	1	0	0
AATACCTAGT	2569	23824	10	249.669	283039056	168.862	418483658	238240	9.27365	10.2896	95.4225	56.9293	0.954225	0.569293	0.549185	3.37135e-06	3.37135e-06	1	0	0	1	1	0
AATACGT	42	168	7	249.669	283039056	168.862	418483658	1176	4	0.168223	0.672892	0.401449	0.00471024	0.00281015	0.165816	1.66417e-08	1.66417e-08	1	0	0	1	0	0
AATACT	2401	20031	6	249.669	283039056	168.862	418483658	120186	8.34277	9.61674	80.2303	47.8657	0.481382	0.287194	0.296435	1.70076e-06	1.70076e-06	1	0	0	1	0	0
AATACTAATTGTACT	278	1818	15	249.669	283039056	168.862	418483658	27270	6.53957	1.11348	7.28165	4.34426	0.109225	0.0651638	0.580909	3.859e-07	3.859e-07	1	0	0	1	1	0
AATACTAGC	1	4	9	249.669	283039056	168.862	418483658	36	4	0.00400531	0.0160212	0.00955832	0.000144191	8.60249e-05	0.213192	5.09439e-10	5.09439e-10	1	0	0	1	0	0
AATACTATAG	217	1059	10	249.669	283039056	168.862	418483658	10590	4.88018	0.869152	4.24162	2.53056	0.0424162	0.0253056	0.289004	1.4986e-07	1.4986e-07	1	0	0	1	0	0
AATACTATT	78	565	9	249.669	283039056	168.862	418483658	5085	7.24359	0.312414	2.263	1.35011	0.020367	0.012151	0.386069	7.19582e-08	7.19582e-08	1	0	0	1	0	0
AATACTGTACC	614	4119	11	249.669	283039056	168.862	418483658	45309	6.70847	2.45926	16.4979	9.84268	0.181476	0.108269	0.437003	6.41171e-07	6.41171e-07	1	0	0	1	0	0
AATACTGTATACT	1670	15169	13	249.669	283039056	168.862	418483658	197197	9.08323	6.68886	60.7565	36.2475	0.789835	0.471218	0.699281	2.79055e-06	2.79055e-06	1	0	0	1	1	0
AATAG	177	1256	5	249.669	283039056	168.862	418483658	6280	7.09605	0.708939	5.03067	3.00131	0.0251533	0.0150066	0.210114	8.88688e-08	8.88688e-08	1	0	0	1	0	0
AATAGAC	7	105	7	249.669	283039056	168.862	418483658	735	15	0.0280372	0.420557	0.250906	0.0029439	0.00175634	0.621809	1.0401e-08	1.0401e-08	1	0	0	1	1	0
AATAGC	1713	22100	6	249.669	283039056	168.862	418483658	132600	12.9013	6.86109	88.5173	52.8097	0.531104	0.316858	0.45841	1.87643e-06	1.87643e-06	1	0	0	1	0	0
AATAGG	1	5	6	249.669	283039056	168.862	418483658	30	5	0.00400531	0.0200265	0.0119479	0.000120159	7.16874e-05	0.17766	4.24532e-10	4.24532e-10	1	0	0	1	0	0
AATAGGATAG	732	3101	10	249.669	283039056	168.862	418483658	31010	4.23634	2.93189	12.4205	7.41009	0.124205	0.0741009	0.250876	4.38825e-07	4.38825e-07	1	0	0	1	0	0
AATAGT	578	4197	6	249.669	283039056	168.862	418483658	25182	7.26125	2.31507	16.8103	10.0291	0.100862	0.0601744	0.258006	3.56352e-07	3.56352e-07	1	0	0	1	0	0
AATAGTACTAT	48	208	11	249.669	283039056	168.862	418483658	2288	4.33333	0.192255	0.833104	0.497033	0.00916414	0.00546736	0.282282	3.23777e-08	3.23777e-08	1	0	0	1	0	0
AATAT	14181	168076	5	249.669	283039056	168.862	418483658	840380	11.8522	56.7993	673.196	401.631	3.36598	2.00815	0.350943	1.18923e-05	1.18923e-05	1	1	0	1	0	0
AATATAATGT	508	2429	10	249.669	283039056	168.862	418483658	24290	4.7815	2.0347	9.72889	5.80429	0.0972889	0.0580429	0.28316	3.4373e-07	3.4373e-07	1	0	0	1	0	0
AATATAC	5	20	7	249.669	283039056	168.862	418483658	140	4	0.0200265	0.0801062	0.0477916	0.000560743	0.000334541	0.165816	1.98115e-09	1.98115e-09	1	0	0	1	0	0
AATATAG	193	890	7	249.669	283039056	168.862	418483658	6230	4.6114	0.773024	3.56472	2.12673	0.0249531	0.0148871	0.191161	8.81612e-08	8.81612e-08	1	0	0	1	0	0
AATATAGATCACT	740	4979	13	249.669	283039056	168.862	418483658	64727	6.72838	2.96393	19.9424	11.8977	0.259252	0.15467	0.51799	9.15957e-07	9.15957e-07	1	0	0	1	1	0
AATATAT	762	4401	7	249.669	283039056	168.862	418483658	30807	5.77559	3.05204	17.6274	10.5165	0.123392	0.0736158	0.239421	4.35952e-07	4.35952e-07	1	0	0	1	0	0
AATATC	1	4	6	249.669	283039056	168.862	418483658	24	4	0.00400531	0.0160212	0.00955832	9.61274e-05	5.73499e-05	0.142128	3.39626e-10	3.39626e-10	1	0	0	1	0	0
AATATCATAGAC	2	8	12	249.669	283039056	168.862	418483658	96	4	0.00801062	0.0320425	0.0191166	0.00038451	0.0002294	0.284256	1.3585e-09	1.3585e-09	1	0	0	1	0	0
AATATCGATT	193	1293	10	249.669	283039056	168.862	418483658	12930	6.69948	0.773024	5.17886	3.08973	0.0517886	0.0308973	0.396743	1.82973e-07	1.82973e-07	1	0	0	1	0	0
AATATGCCT	4	22	9	249.669	283039056	168.862	418483658	198	5.5	0.0160212	0.0881168	0.0525708	0.000793051	0.000473137	0.293139	2.80191e-09	2.80191e-09	1	0	0	1	0	0
AATATT	223	1106	6	249.669	283039056	168.862	418483658	6636	4.95964	0.893184	4.42987	2.64288	0.0265792	0.0158573	0.176226	9.39066e-08	9.39066e-08	1	0	0	1	0	0
AATATTACT	172	1012	9	249.669	283039056	168.862	418483658	9108	5.88372	0.688913	4.05337	2.41825	0.0364803	0.0217643	0.31359	1.28888e-07	1.28888e-07	1	0	0	1	0	0
AATC	1388	10460	4	249.669	283039056	168.862	418483658	41840	7.53602	5.55937	41.8955	24.995	0.167582	0.09998	0.178513	5.92081e-07	5.92081e-07	1	0	0	0	0	0
AATCAATCATTC	302	1230	12	249.669	283039056	168.862	418483658	14760	4.07285	1.2096	4.92653	2.93918	0.0591183	0.0352702	0.289433	2.0887e-07	2.0887e-07	1	0	0	1	0	0
AATCAATTAATTAC	496	2707	14	249.669	283039056	168.862	418483658	37898	5.45766	1.98663	10.8424	6.46859	0.151793	0.0905603	0.452483	5.36298e-07	5.36298e-07	1	0	0	1	0	0
AATCAATTACGGAC	1	4	14	249.669	283039056	168.862	418483658	56	4	0.00400531	0.0160212	0.00955832	0.000224297	0.000133816	0.331632	7.9246e-10	7.9246e-10	1	0	0	1	0	0
AATCAC	113	452	6	249.669	283039056	168.862	418483658	2712	4	0.4526	1.8104	1.08009	0.0108624	0.00648054	0.142128	3.83777e-08	3.83777e-08	1	0	0	1	0	0
AATCAG	276	1106	6	249.669	283039056	168.862	418483658	6636	4.00725	1.10546	4.42987	2.64288	0.0265792	0.0158573	0.142385	9.39066e-08	9.39066e-08	1	0	0	1	0	0
AATCAT	288	2820	6	249.669	283039056	168.862	418483658	16920	9.79167	1.15353	11.295	6.73861	0.0677698	0.0404317	0.347917	2.39436e-07	2.39436e-07	1	0	0	1	0	0
AATCATT	1	4	7	249.669	283039056	168.862	418483658	28	4	0.00400531	0.0160212	0.00955832	0.000112149	6.69082e-05	0.165816	3.9623e-10	3.9623e-10	1	0	0	1	0	0
AATCATTAATG	892	3618	11	249.669	283039056	168.862	418483658	39798	4.05605	3.57273	14.4912	8.6455	0.159403	0.0951005	0.264219	5.63185e-07	5.63185e-07	1	0	0	1	0	0
AATCC	64	628	5	249.669	283039056	168.862	418483658	3140	9.8125	0.25634	2.51533	1.50066	0.0125767	0.00750328	0.290548	4.44344e-08	4.44344e-08	1	0	0	1	0	0
AATCCC	1	4	6	249.669	283039056	168.862	418483658	24	4	0.00400531	0.0160212	0.00955832	9.61274e-05	5.73499e-05	0.142128	3.39626e-10	3.39626e-10	1	0	0	1	0	0
AATCCCG	2	8	7	249.669	283039056	168.862	418483658	56	4	0.00801062	0.0320425	0.0191166	0.000224297	0.000133816	0.165816	7.9246e-10	7.9246e-10	1	0	0	1	0	0
AATCCCTGC	2	12	9	249.669	283039056	168.862	418483658	108	6	0.00801062	0.0480637	0.028675	0.000432573	0.000258075	0.319788	1.52832e-09	1.52832e-09	1	0	0	1	0	0
AATCCG	3	12	6	249.669	283039056	168.862	418483658	72	4	0.0120159	0.0480637	0.028675	0.000288382	0.00017205	0.142128	1.01888e-09	1.01888e-09	1	0	0	1	0	0
AATCCTACATTGTG	127	623	14	249.669	283039056	168.862	418483658	8722	4.90551	0.508674	2.49531	1.48871	0.0349343	0.0208419	0.406706	1.23426e-07	1.23426e-07	1	0	0	1	0	0
AATCGAATGTGG	427	2377	12	249.669	283039056	168.862	418483658	28524	5.56674	1.71027	9.52062	5.68003	0.114247	0.0681604	0.395595	4.03645e-07	4.03645e-07	1	0	0	1	0	0
AATCGC	6	24	6	249.669	283039056	168.862	418483658	144	4	0.0240318	0.0961274	0.0573499	0.000576764	0.000344099	0.142128	2.03776e-09	2.03776e-09	1	0	0	1	0	0
AATCGT	12	74	6	249.669	283039056	168.862	418483658	444	6.16667	0.0480637	0.296393	0.176829	0.00177836	0.00106097	0.219114	6.28308e-09	6.28308e-09	1	0	0	1	0	0
AATCT	1219	10129	5	249.669	283039056	168.862	418483658	50645	8.30927	4.88247	40.5698	24.2041	0.202849	0.12102	0.246037	7.16681e-07	7.16681e-07	1	0	0	1	0	0
AATCTACATTC	902	9266	11	249.669	283039056	168.862	418483658	101926	10.2727	3.61279	37.1132	22.1418	0.408245	0.24356	0.669185	1.44236e-06	1.44236e-06	1	0	0	1	1	0
AATCTAG	2	10	7	249.669	283039056	168.862	418483658	70	5	0.00801062	0.0400531	0.0238958	0.000280372	0.000167271	0.20727	9.90575e-10	9.90575e-10	1	0	0	1	0	0
AATCTAGATCACT	5440	34589	13	249.669	283039056	168.862	418483658	449657	6.35827	21.7889	138.54	82.6532	1.80101	1.07449	0.489498	6.36313e-06	6.36313e-06	1	0	0	1	0	0
AATCTAGATCAGT	4119	34551	13	249.669	283039056	168.862	418483658	449163	8.3882	16.4979	138.387	82.5624	1.79904	1.07331	0.645773	6.35614e-06	6.35614e-06	1	0	0	1	1	0
AATCTAGATCATT	1146	6228	13	249.669	283039056	168.862	418483658	80964	5.43455	4.59008	24.9451	14.8823	0.324286	0.19347	0.418384	1.14573e-06	1.14573e-06	1	0	0	1	0	0
AATCTATC	1196	18269	8	249.669	283039056	168.862	418483658	146152	15.2751	4.79035	73.173	43.6552	0.585384	0.349242	0.723672	2.06821e-06	2.06821e-06	1	0	0	1	1	0
AATCTC	25	140	6	249.669	283039056	168.862	418483658	840	5.6	0.100133	0.560743	0.334541	0.00336446	0.00200725	0.198979	1.18869e-08	1.18869e-08	1	0	0	1	0	0
AATCTCC	11	44	7	249.669	283039056	168.862	418483658	308	4	0.0440584	0.176234	0.105142	0.00123363	0.000735991	0.165816	4.35853e-09	4.35853e-09	1	0	0	1	0	0
AATCTG	97	391	6	249.669	283039056	168.862	418483658	2346	4.03093	0.388515	1.56608	0.934326	0.00939645	0.00560595	0.143227	3.31984e-08	3.31984e-08	1	0	0	1	0	0
AATCTGGAATGTAG	1256	9618	14	249.669	283039056	168.862	418483658	134652	7.65764	5.03067	38.523	22.983	0.539323	0.321762	0.634879	1.90547e-06	1.90547e-06	1	0	0	1	1	0
AATCTGTGTAGCAG	3817	17143	14	249.669	283039056	168.862	418483658	240002	4.49122	15.2883	68.663	40.9646	0.961282	0.573504	0.372358	3.39629e-06	3.39629e-06	1	0	0	1	0	0
AATG	32888	216813	4	249.669	283039056	168.862	418483658	867252	6.59247	131.727	868.403	518.092	3.47361	2.07237	0.156162	1.22726e-05	1.22726e-05	1	1	0	0	0	0
AATGAC	1067	7321	6	249.669	283039056	168.862	418483658	43926	6.86129	4.27366	29.3229	17.4941	0.175937	0.104965	0.243795	6.216e-07	6.216e-07	1	0	0	1	0	0
AATGAG	162	648	6	249.669	283039056	168.862	418483658	3888	4	0.64886	2.59544	1.54845	0.0155726	0.00929069	0.142128	5.50194e-08	5.50194e-08	1	0	0	1	0	0
AATGAGT	61	244	7	249.669	283039056	168.862	418483658	1708	4	0.244324	0.977295	0.583057	0.00684107	0.0040814	0.165816	2.417e-08	2.417e-08	1	0	0	1	0	0
AATGAGTGAGTGAGGAGAGG	2	10	20	249.669	283039056	168.862	418483658	200	5	0.00801062	0.0400531	0.0238958	0.000801062	0.000477916	0.592199	2.83022e-09	2.83022e-09	1	0	0	1	1	0
AATGAT	1806	20659	6	249.669	283039056	168.862	418483658	123954	11.4391	7.23359	82.7457	49.3663	0.496474	0.296198	0.406453	1.75408e-06	1.75408e-06	1	0	0	1	0	0
AATGATAATGGT	3499	28370	12	249.669	283039056	168.862	418483658	340440	8.10803	14.0146	113.631	67.7924	1.36357	0.813508	0.576189	4.81759e-06	4.81759e-06	1	0	0	1	1	0
AATGATGAT	2532	18023	9	249.669	283039056	168.862	418483658	162207	7.11809	10.1414	72.1877	43.0674	0.649689	0.387607	0.37938	2.2954e-06	2.2954e-06	1	0	0	1	0	0
AATGCC	868	4251	6	249.669	283039056	168.862	418483658	25506	4.89747	3.47661	17.0266	10.1581	0.102159	0.0609486	0.174017	3.60937e-07	3.60937e-07	1	0	0	1	0	0
AATGCG	1	4	6	249.669	283039056	168.862	418483658	24	4	0.00400531	0.0160212	0.00955832	9.61274e-05	5.73499e-05	0.142128	3.39626e-10	3.39626e-10	1	0	0	1	0	0
AATGCGG	1	4	7	249.669	283039056	168.862	418483658	28	4	0.00400531	0.0160212	0.00955832	0.000112149	6.69082e-05	0.165816	3.9623e-10	3.9623e-10	1	0	0	1	0	0
AATGCT	3	12	6	249.669	283039056	168.862	418483658	72	4	0.0120159	0.0480637	0.028675	0.000288382	0.00017205	0.142128	1.01888e-09	1.01888e-09	1	0	0	1	0	0
AATGG	2212	15163	5	249.669	283039056	168.862	418483658	75815	6.85488	8.85974	60.7325	36.2332	0.303662	0.181166	0.202973	1.07286e-06	1.07286e-06	1	0	0	1	0	0
AATGGC	1	4	6	249.669	283039056	168.862	418483658	24	4	0.00400531	0.0160212	0.00955832	9.61274e-05	5.73499e-05	0.142128	3.39626e-10	3.39626e-10	1	0	0	1	0	0
AATGGG	4	16	6	249.669	283039056	168.862	418483658	96	4	0.0160212	0.0640849	0.0382333	0.00038451	0.0002294	0.142128	1.3585e-09	1.3585e-09	1	0	0	1	0	0
AATGGGG	1	4	7	249.669	283039056	168.862	418483658	28	4	0.00400531	0.0160212	0.00955832	0.000112149	6.69082e-05	0.165816	3.9623e-10	3.9623e-10	1	0	0	1	0	0
AATGGTGGAGAC	146	808	12	249.669	283039056	168.862	418483658	9696	5.53425	0.584775	3.23629	1.93078	0.0388355	0.0231694	0.393285	1.37209e-07	1.37209e-07	1	0	0	1	0	0
AATGT	503	3626	5	249.669	283039056	168.862	418483658	18130	7.20875	2.01467	14.5232	8.66462	0.0726162	0.0433231	0.213451	2.56559e-07	2.56559e-07	1	0	0	1	0	0
AATGTAATTATC	104	445	12	249.669	283039056	168.862	418483658	5340	4.27885	0.416552	1.78236	1.06336	0.0213883	0.0127604	0.304072	7.55668e-08	7.55668e-08	1	0	0	1	0	0
AATGTAGGATCTGG	2848	22655	14	249.669	283039056	168.862	418483658	317170	7.95471	11.4071	90.7402	54.1359	1.27036	0.757903	0.659508	4.4883e-06	4.4883e-06	1	0	0	1	1	0
AATGTAGGTCT	867	4455	11	249.669	283039056	168.862	418483658	49005	5.13841	3.4726	17.8436	10.6456	0.19628	0.117101	0.334726	6.93474e-07	6.93474e-07	1	0	0	1	0	0
AATGTATGATCTGG	1908	14140	14	249.669	283039056	168.862	418483658	197960	7.4109	7.64213	56.6351	33.7887	0.792891	0.473041	0.614422	2.80135e-06	2.80135e-06	1	0	0	1	1	0
AATGTC	805	8217	6	249.669	283039056	168.862	418483658	49302	10.2075	3.22427	32.9116	19.6352	0.19747	0.117811	0.362691	6.97676e-07	6.97676e-07	1	0	0	1	0	0
AATGTG	3	12	6	249.669	283039056	168.862	418483658	72	4	0.0120159	0.0480637	0.028675	0.000288382	0.00017205	0.142128	1.01888e-09	1.01888e-09	1	0	0	1	0	0
AATGTGG	68	303	7	249.669	283039056	168.862	418483658	2121	4.45588	0.272361	1.21361	0.724043	0.00849526	0.0050683	0.184714	3.00144e-08	3.00144e-08	1	0	0	1	0	0
AATGTGGGATCCAG	22485	128710	14	249.669	283039056	168.862	418483658	1801940	5.72426	90.0593	515.523	307.563	7.21732	4.30588	0.474587	2.54994e-05	2.54994e-05	1	1	1	1	0	0
AATGTGGGATCTAG	2359	12475	14	249.669	283039056	168.862	418483658	174650	5.28826	9.44852	49.9662	29.81	0.699527	0.41734	0.438438	2.47149e-06	2.47149e-06	1	0	0	1	0	0
AATGTGT	132	697	7	249.669	283039056	168.862	418483658	4879	5.2803	0.528701	2.7917	1.66554	0.0195419	0.0116588	0.218889	6.90431e-08	6.90431e-08	1	0	0	1	0	0
AATT	10564	67403	4	249.669	283039056	168.862	418483658	269612	6.38044	42.3121	269.97	161.065	1.07988	0.644259	0.15114	3.8153e-06	3.8153e-06	1	0	0	0	0	0
AATTAC	371	2093	6	249.669	283039056	168.862	418483658	12558	5.64151	1.48597	8.38311	5.00139	0.0502987	0.0300083	0.200454	1.77709e-07	1.77709e-07	1	0	0	1	0	0
AATTACT	266	1133	7	249.669	283039056	168.862	418483658	7931	4.2594	1.06541	4.53801	2.70739	0.0317661	0.0189518	0.176569	1.12232e-07	1.12232e-07	1	0	0	1	0	0
AATTACTACT	105	547	10	249.669	283039056	168.862	418483658	5470	5.20952	0.420557	2.1909	1.3071	0.021909	0.013071	0.308508	7.74064e-08	7.74064e-08	1	0	0	1	0	0
AATTACTAT	33	154	9	249.669	283039056	168.862	418483658	1386	4.66667	0.132175	0.616817	0.367995	0.00555136	0.00331196	0.248724	1.96134e-08	1.96134e-08	1	0	0	1	0	0
AATTACTGAT	347	2473	10	249.669	283039056	168.862	418483658	24730	7.1268	1.38984	9.90513	5.90943	0.0990513	0.0590943	0.422049	3.49956e-07	3.49956e-07	1	0	0	1	0	0
AATTAG	578	2850	6	249.669	283039056	168.862	418483658	17100	4.9308	2.31507	11.4151	6.8103	0.0684908	0.0408618	0.175201	2.41983e-07	2.41983e-07	1	0	0	1	0	0
AATTAGTAGC	49	208	10	249.669	283039056	168.862	418483658	2080	4.2449	0.19626	0.833104	0.497033	0.00833104	0.00497033	0.251383	2.94342e-08	2.94342e-08	1	0	0	1	0	0
AATTAT	752	3099	6	249.669	283039056	168.862	418483658	18594	4.12101	3.01199	12.4124	7.40531	0.0744747	0.0444318	0.146428	2.63125e-07	2.63125e-07	1	0	0	1	0	0
AATTC	209	1052	5	249.669	283039056	168.862	418483658	5260	5.03349	0.837109	4.21358	2.51384	0.0210679	0.0125692	0.149042	7.44347e-08	7.44347e-08	1	0	0	1	0	0
AATTCC	1	4	6	249.669	283039056	168.862	418483658	24	4	0.00400531	0.0160212	0.00955832	9.61274e-05	5.73499e-05	0.142128	3.39626e-10	3.39626e-10	1	0	0	1	0	0
AC	915895	26445767	2	249.669	283039056	168.862	418483658	52891534	28.8742	3668.44	105923	63194.3	211.847	126.389	0.341986	0.000748472	0.000748472	1	1	1	0	0	0
ACACACAT	6186342	36149807	8	249.669	283039056	168.862	418483658	289198456	5.84349	24778.2	144791	86382.8	1158.33	691.063	0.276841	0.00409247	0.00409247	1	1	1	1	0	0
ACACAG	7	28	6	249.669	283039056	168.862	418483658	168	4	0.0280372	0.112149	0.0669082	0.000672892	0.000401449	0.142128	2.37738e-09	2.37738e-09	1	0	0	1	0	0
ACACAGG	46	184	7	249.669	283039056	168.862	418483658	1288	4	0.184244	0.736977	0.439683	0.00515884	0.00307778	0.165816	1.82266e-08	1.82266e-08	1	0	0	1	0	0
ACACAT	612582	5318334	6	249.669	283039056	168.862	418483658	31910004	8.68183	2453.58	21301.6	12708.6	127.809	76.2515	0.308483	0.000451561	0.000451561	1	1	1	1	0	0
ACACCC	22	92	6	249.669	283039056	168.862	418483658	552	4.18182	0.0881168	0.368488	0.219841	0.00221093	0.00131905	0.148588	7.8114e-09	7.8114e-09	1	0	0	1	0	0
ACACCCATACTCTCTCTC	1	4	18	249.669	283039056	168.862	418483658	72	4	0.00400531	0.0160212	0.00955832	0.000288382	0.00017205	0.426384	1.01888e-09	1.01888e-09	1	0	0	1	0	0
ACACCG	1	5	6	249.669	283039056	168.862	418483658	30	5	0.00400531	0.0200265	0.0119479	0.000120159	7.16874e-05	0.17766	4.24532e-10	4.24532e-10	1	0	0	1	0	0
ACACCT	1	4	6	249.669	283039056	168.862	418483658	24	4	0.00400531	0.0160212	0.00955832	9.61274e-05	5.73499e-05	0.142128	3.39626e-10	3.39626e-10	1	0	0	1	0	0
ACACCTCC	1	4	8	249.669	283039056	168.862	418483658	32	4	0.00400531	0.0160212	0.00955832	0.00012817	7.64665e-05	0.189504	4.52834e-10	4.52834e-10	1	0	0	1	0	0
ACACG	29	270	5	249.669	283039056	168.862	418483658	1350	9.31034	0.116154	1.08143	0.645186	0.00540717	0.00322593	0.275679	1.9104e-08	1.9104e-08	1	0	0	1	0	0
ACACGC	5	22	6	249.669	283039056	168.862	418483658	132	4.4	0.0200265	0.0881168	0.0525708	0.000528701	0.000315425	0.156341	1.86794e-09	1.86794e-09	1	0	0	1	0	0
ACACGG	19	76	6	249.669	283039056	168.862	418483658	456	4	0.0761008	0.304403	0.181608	0.00182642	0.00108965	0.142128	6.45289e-09	6.45289e-09	1	0	0	1	0	0
ACACGGC	2	8	7	249.669	283039056	168.862	418483658	56	4	0.00801062	0.0320425	0.0191166	0.000224297	0.000133816	0.165816	7.9246e-10	7.9246e-10	1	0	0	1	0	0
ACACT	902	6427	5	249.669	283039056	168.862	418483658	32135	7.12528	3.61279	25.7421	15.3578	0.128711	0.0767891	0.210979	4.54745e-07	4.54745e-07	1	0	0	1	0	0
ACACTACCC	2	15	9	249.669	283039056	168.862	418483658	135	7.5	0.00801062	0.0600796	0.0358437	0.000540717	0.000322593	0.399735	1.9104e-09	1.9104e-09	1	0	0	1	0	0
ACACTAG	1	4	7	249.669	283039056	168.862	418483658	28	4	0.00400531	0.0160212	0.00955832	0.000112149	6.69082e-05	0.165816	3.9623e-10	3.9623e-10	1	0	0	1	0	0
ACACTC	225	1091	6	249.669	283039056	168.862	418483658	6546	4.84889	0.901194	4.36979	2.60703	0.0262187	0.0156422	0.172291	9.2633e-08	9.2633e-08	1	0	0	1	0	0
ACACTCT	2	14	7	249.669	283039056	168.862	418483658	98	7	0.00801062	0.0560743	0.0334541	0.00039252	0.000234179	0.290178	1.38681e-09	1.38681e-09	1	0	0	1	0	0
ACACTCTGGATCCT	7657	55488	14	249.669	283039056	168.862	418483658	776832	7.2467	30.6686	222.247	132.593	3.11145	1.8563	0.600809	1.0993e-05	1.0993e-05	1	0	0	1	1	0
ACACTG	1087	11725	6	249.669	283039056	168.862	418483658	70350	10.7866	4.35377	46.9622	28.0178	0.281773	0.168107	0.383268	9.95528e-07	9.95528e-07	1	0	0	1	0	0
ACACTGTGGATCCT	193053	1468601	14	249.669	283039056	168.862	418483658	20560414	7.60724	773.237	5882.2	3509.34	82.3508	49.1307	0.630701	0.000290952	0.000290952	1	1	1	1	1	1
ACAG	4424	49883	4	249.669	283039056	168.862	418483658	199532	11.2755	17.7195	199.797	119.199	0.799187	0.476798	0.267095	2.82359e-06	2.82359e-06	1	0	0	0	0	0
ACAGACAGACAT	6363	30663	12	249.669	283039056	168.862	418483658	367956	4.81895	25.4858	122.815	73.2717	1.47378	0.87926	0.342454	5.20697e-06	5.20697e-06	1	0	0	1	0	0
ACAGACAGT	2014	20498	9	249.669	283039056	168.862	418483658	184482	10.1778	8.06669	82.1008	48.9816	0.738907	0.440834	0.542454	2.61062e-06	2.61062e-06	1	0	0	1	1	0
ACAGACAT	116647	646746	8	249.669	283039056	168.862	418483658	5173968	5.54447	467.207	2590.42	1545.45	20.7233	12.3636	0.262675	7.32172e-05	7.32172e-05	1	1	1	1	0	0
ACAGACATACATACAT	2896	18501	16	249.669	283039056	168.862	418483658	296016	6.38847	11.5994	74.1022	44.2096	1.18564	0.707354	0.605319	4.18895e-06	4.18895e-06	1	0	0	1	1	0
ACAGACCAG	2	15	9	249.669	283039056	168.862	418483658	135	7.5	0.00801062	0.0600796	0.0358437	0.000540717	0.000322593	0.399735	1.9104e-09	1.9104e-09	1	0	0	1	0	0
ACAGACG	57	248	7	249.669	283039056	168.862	418483658	1736	4.35088	0.228303	0.993316	0.592616	0.00695321	0.00414831	0.180361	2.45663e-08	2.45663e-08	1	0	0	1	0	0
ACAGAG	3513	56968	6	249.669	283039056	168.862	418483658	341808	16.2163	14.0706	228.174	136.13	1.36905	0.816777	0.576198	4.83695e-06	4.83695e-06	1	0	0	1	1	0
ACAGAGAG	5	27	8	249.669	283039056	168.862	418483658	216	5.4	0.0200265	0.108143	0.0645186	0.000865146	0.000516149	0.25583	3.05663e-09	3.05663e-09	1	0	0	1	0	0
ACAGAGAGAGAGAG	3629	24459	14	249.669	283039056	168.862	418483658	342426	6.73987	14.5353	97.9658	58.4467	1.37152	0.818254	0.558789	4.8457e-06	4.8457e-06	1	0	0	1	1	0
ACAGAGAGGG	1	4	10	249.669	283039056	168.862	418483658	40	4	0.00400531	0.0160212	0.00955832	0.000160212	9.55832e-05	0.23688	5.66043e-10	5.66043e-10	1	0	0	1	0	0
ACAGAT	2	8	6	249.669	283039056	168.862	418483658	48	4	0.00801062	0.0320425	0.0191166	0.000192255	0.0001147	0.142128	6.79252e-10	6.79252e-10	1	0	0	1	0	0
ACAGATGATGCT	1234	8923	12	249.669	283039056	168.862	418483658	107076	7.23096	4.94255	35.7394	21.3222	0.428872	0.255867	0.51386	1.51524e-06	1.51524e-06	1	0	0	1	1	0
ACAGC	7	41	5	249.669	283039056	168.862	418483658	205	5.85714	0.0280372	0.164218	0.0979728	0.000821088	0.000489864	0.17343	2.90097e-09	2.90097e-09	1	0	0	1	0	0
ACAGCAGGG	3	15	9	249.669	283039056	168.862	418483658	135	5	0.0120159	0.0600796	0.0358437	0.000540717	0.000322593	0.26649	1.9104e-09	1.9104e-09	1	0	0	1	0	0
ACAGCC	38	310	6	249.669	283039056	168.862	418483658	1860	8.15789	0.152202	1.24165	0.74077	0.00744987	0.00444462	0.289866	2.6321e-08	2.6321e-08	1	0	0	1	0	0
ACAGCCGCC	18	97	9	249.669	283039056	168.862	418483658	873	5.38889	0.0720955	0.388515	0.231789	0.00349663	0.0020861	0.287217	1.23539e-08	1.23539e-08	1	0	0	1	0	0
ACAGG	8	45	5	249.669	283039056	168.862	418483658	225	5.625	0.0320425	0.180239	0.107531	0.000901194	0.000537655	0.166556	3.18399e-09	3.18399e-09	1	0	0	1	0	0
ACAGGACATG	1	6	10	249.669	283039056	168.862	418483658	60	6	0.00400531	0.0240318	0.0143375	0.000240318	0.000143375	0.35532	8.49065e-10	8.49065e-10	1	0	0	1	0	0
ACAGGC	95	497	6	249.669	283039056	168.862	418483658	2982	5.23158	0.380504	1.99064	1.18762	0.0119438	0.00712573	0.185888	4.21985e-08	4.21985e-08	1	0	0	1	0	0
ACAGGCAGC	25	136	9	249.669	283039056	168.862	418483658	1224	5.44	0.100133	0.544722	0.324983	0.0049025	0.00292485	0.289941	1.73209e-08	1.73209e-08	1	0	0	1	0	0
ACAGGG	50	362	6	249.669	283039056	168.862	418483658	2172	7.24	0.200265	1.44992	0.865028	0.00869953	0.00519017	0.257251	3.07361e-08	3.07361e-08	1	0	0	1	0	0
ACAGGGCT	49	315	8	249.669	283039056	168.862	418483658	2520	6.42857	0.19626	1.26167	0.752718	0.0100934	0.00602174	0.30456	3.56607e-08	3.56607e-08	1	0	0	1	0	0
ACAGGGTGG	1	4	9	249.669	283039056	168.862	418483658	36	4	0.00400531	0.0160212	0.00955832	0.000144191	8.60249e-05	0.213192	5.09439e-10	5.09439e-10	1	0	0	1	0	0
ACAGT	14888	272337	5	249.669	283039056	168.862	418483658	1361685	18.2924	59.631	1090.79	650.771	5.45397	3.25385	0.541637	1.92693e-05	1.92693e-05	1	1	0	1	1	0
ACAGTACCAGT	972	7889	11	249.669	283039056	168.862	418483658	86779	8.11626	3.89316	31.5979	18.8514	0.347577	0.207365	0.528709	1.22802e-06	1.22802e-06	1	0	0	1	1	0
ACAGTACTAGT	1	4	11	249.669	283039056	168.862	418483658	44	4	0.00400531	0.0160212	0.00955832	0.000176234	0.000105142	0.260568	6.22647e-10	6.22647e-10	1	0	0	1	0	0
ACAGTACTGGT	7584	59401	11	249.669	283039056	168.862	418483658	653411	7.83241	30.3763	237.919	141.943	2.61711	1.56138	0.510218	9.24647e-06	9.24647e-06	1	0	0	1	1	0
ACAGTAGCTCTG	237	1106	12	249.669	283039056	168.862	418483658	13272	4.66667	0.949258	4.42987	2.64288	0.0531584	0.0317145	0.331632	1.87813e-07	1.87813e-07	1	0	0	1	0	0
ACAGTAGT	30	125	8	249.669	283039056	168.862	418483658	1000	4.16667	0.120159	0.500663	0.298697	0.00400531	0.00238958	0.1974	1.41511e-08	1.41511e-08	1	0	0	1	0	0
ACAGTATAGT	1437	6368	10	249.669	283039056	168.862	418483658	63680	4.43145	5.75563	25.5058	15.2168	0.255058	0.152168	0.262431	9.01141e-07	9.01141e-07	1	0	0	1	0	0
ACAGTC	7	28	6	249.669	283039056	168.862	418483658	168	4	0.0280372	0.112149	0.0669082	0.000672892	0.000401449	0.142128	2.37738e-09	2.37738e-09	1	0	0	1	0	0
ACAGTCGC	2	12	8	249.669	283039056	168.862	418483658	96	6	0.00801062	0.0480637	0.028675	0.00038451	0.0002294	0.284256	1.3585e-09	1.3585e-09	1	0	0	1	0	0
ACAGTG	10	55	6	249.669	283039056	168.862	418483658	330	5.5	0.0400531	0.220292	0.131427	0.00132175	0.000788561	0.195426	4.66986e-09	4.66986e-09	1	0	0	1	0	0
ACAGTGATGCCCAGC	48	195	15	249.669	283039056	168.862	418483658	2925	4.0625	0.192255	0.781035	0.465968	0.0117155	0.00698952	0.360872	4.13919e-08	4.13919e-08	1	0	0	1	0	0
ACAT	402945	7303069	4	249.669	283039056	168.862	418483658	29212276	18.1242	1613.92	29251	17451.3	117.004	69.8051	0.429326	0.000413385	0.000413385	1	1	1	0	0	0
ACATACC	1	4	7	249.669	283039056	168.862	418483658	28	4	0.00400531	0.0160212	0.00955832	0.000112149	6.69082e-05	0.165816	3.9623e-10	3.9623e-10	1	0	0	1	0	0
ACATACGG	3	14	8	249.669	283039056	168.862	418483658	112	4.66667	0.0120159	0.0560743	0.0334541	0.000448594	0.000267633	0.221088	1.58492e-09	1.58492e-09	1	0	0	1	0	0
ACATAGATAGAT	1	4	12	249.669	283039056	168.862	418483658	48	4	0.00400531	0.0160212	0.00955832	0.000192255	0.0001147	0.284256	6.79252e-10	6.79252e-10	1	0	0	1	0	0
ACATAT	641	3269	6	249.669	283039056	168.862	418483658	19614	5.09984	2.5674	13.0934	7.81154	0.0785601	0.0468692	0.181207	2.77559e-07	2.77559e-07	1	0	0	1	0	0
ACATATCG	2	22	8	249.669	283039056	168.862	418483658	176	11	0.00801062	0.0881168	0.0525708	0.000704934	0.000420566	0.521136	2.49059e-09	2.49059e-09	1	0	0	1	1	0
ACATCAGTACT	1573	13960	11	249.669	283039056	168.862	418483658	153560	8.87476	6.30035	55.9141	33.3585	0.615055	0.366944	0.578119	2.17304e-06	2.17304e-06	1	0	0	1	1	0
ACATCC	4	17	6	249.669	283039056	168.862	418483658	102	4.25	0.0160212	0.0680902	0.0406229	0.000408541	0.000243737	0.151011	1.44341e-09	1.44341e-09	1	0	0	1	0	0
ACATCCC	532	2156	7	249.669	283039056	168.862	418483658	15092	4.05263	2.13082	8.63544	5.15193	0.0604481	0.0360635	0.167998	2.13568e-07	2.13568e-07	1	0	0	1	0	0
ACATCCT	1	5	7	249.669	283039056	168.862	418483658	35	5	0.00400531	0.0200265	0.0119479	0.000140186	8.36353e-05	0.20727	4.95288e-10	4.95288e-10	1	0	0	1	0	0
ACATCG	2	8	6	249.669	283039056	168.862	418483658	48	4	0.00801062	0.0320425	0.0191166	0.000192255	0.0001147	0.142128	6.79252e-10	6.79252e-10	1	0	0	1	0	0
ACATCTC	1	4	7	249.669	283039056	168.862	418483658	28	4	0.00400531	0.0160212	0.00955832	0.000112149	6.69082e-05	0.165816	3.9623e-10	3.9623e-10	1	0	0	1	0	0
ACATG	4	57	5	249.669	283039056	168.862	418483658	285	14.25	0.0160212	0.228303	0.136206	0.00114151	0.00068103	0.421942	4.03306e-09	4.03306e-09	1	0	0	1	0	0
ACATGC	1	4	6	249.669	283039056	168.862	418483658	24	4	0.00400531	0.0160212	0.00955832	9.61274e-05	5.73499e-05	0.142128	3.39626e-10	3.39626e-10	1	0	0	1	0	0
ACATGG	8	39	6	249.669	283039056	168.862	418483658	234	4.875	0.0320425	0.156207	0.0931936	0.000937242	0.000559162	0.173218	3.31135e-09	3.31135e-09	1	0	0	1	0	0
ACATGT	100	400	6	249.669	283039056	168.862	418483658	2400	4	0.400531	1.60212	0.955832	0.00961274	0.00573499	0.142128	3.39626e-08	3.39626e-08	1	0	0	1	0	0
ACC	1278	10319	3	249.669	283039056	168.862	418483658	30957	8.07433	5.11878	41.3308	24.6581	0.123992	0.0739742	0.143449	4.38075e-07	4.38075e-07	1	0	0	0	0	0
ACCACCTAGATC	1244	7202	12	249.669	283039056	168.862	418483658	86424	5.78939	4.9826	28.8462	17.2098	0.346155	0.206517	0.411417	1.22299e-06	1.22299e-06	1	0	0	1	0	0
ACCACCTCGATC	8	43	12	249.669	283039056	168.862	418483658	516	5.375	0.0320425	0.172228	0.102752	0.00206674	0.00123302	0.381969	7.30196e-09	7.30196e-09	1	0	0	1	0	0
ACCACG	1	4	6	249.669	283039056	168.862	418483658	24	4	0.00400531	0.0160212	0.00955832	9.61274e-05	5.73499e-05	0.142128	3.39626e-10	3.39626e-10	1	0	0	1	0	0
ACCAGATAG	1	7	9	249.669	283039056	168.862	418483658	63	7	0.00400531	0.0280372	0.0167271	0.000252334	0.000150544	0.373086	8.91518e-10	8.91518e-10	1	0	0	1	0	0
ACCAGC	65	359	6	249.669	283039056	168.862	418483658	2154	5.52308	0.260345	1.43791	0.857859	0.00862743	0.00514715	0.196246	3.04814e-08	3.04814e-08	1	0	0	1	0	0
ACCAGG	1	7	6	249.669	283039056	168.862	418483658	42	7	0.00400531	0.0280372	0.0167271	0.000168223	0.000100362	0.248724	5.94345e-10	5.94345e-10	1	0	0	1	0	0
ACCAGGAGTGGCT	1	4	13	249.669	283039056	168.862	418483658	52	4	0.00400531	0.0160212	0.00955832	0.000208276	0.000124258	0.307944	7.35856e-10	7.35856e-10	1	0	0	1	0	0
ACCAGT	8	42	6	249.669	283039056	168.862	418483658	252	5.25	0.0320425	0.168223	0.100362	0.00100934	0.000602174	0.186543	3.56607e-09	3.56607e-09	1	0	0	1	0	0
ACCAGTACGGG	100	422	11	249.669	283039056	168.862	418483658	4642	4.22	0.400531	1.69024	1.0084	0.0185926	0.0110924	0.274899	6.56893e-08	6.56893e-08	1	0	0	1	0	0
ACCAGTAGTGGCT	1552	9063	13	249.669	283039056	168.862	418483658	117819	5.83956	6.21624	36.3001	21.6568	0.471901	0.281538	0.449564	1.66727e-06	1.66727e-06	1	0	0	1	0	0
ACCAT	1	5	5	249.669	283039056	168.862	418483658	25	5	0.00400531	0.0200265	0.0119479	0.000100133	5.97395e-05	0.14805	3.53777e-10	3.53777e-10	1	0	0	1	0	0
ACCATC	460	1840	6	249.669	283039056	168.862	418483658	11040	4	1.84244	7.36977	4.39683	0.0442186	0.026381	0.142128	1.56228e-07	1.56228e-07	1	0	0	1	0	0
ACCATCCC	1	5	8	249.669	283039056	168.862	418483658	40	5	0.00400531	0.0200265	0.0119479	0.000160212	9.55832e-05	0.23688	5.66043e-10	5.66043e-10	1	0	0	1	0	0
ACCATG	46	228	6	249.669	283039056	168.862	418483658	1368	4.95652	0.184244	0.91321	0.544824	0.00547926	0.00326894	0.176115	1.93587e-08	1.93587e-08	1	0	0	1	0	0
ACCATGATATC	732	3589	11	249.669	283039056	168.862	418483658	39479	4.90301	2.93189	14.375	8.5762	0.158126	0.0943382	0.319391	5.5867e-07	5.5867e-07	1	0	0	1	0	0
ACCC	7	44	4	249.669	283039056	168.862	418483658	176	6.28571	0.0280372	0.176234	0.105142	0.000704934	0.000420566	0.148896	2.49059e-09	2.49059e-09	1	0	0	0	0	0
ACCCAG	125	611	6	249.669	283039056	168.862	418483658	3666	4.888	0.500663	2.44724	1.46003	0.0146835	0.0087602	0.17368	5.18779e-08	5.18779e-08	1	0	0	1	0	0
ACCCAT	5	21	6	249.669	283039056	168.862	418483658	126	4.2	0.0200265	0.0841115	0.0501812	0.000504669	0.000301087	0.149234	1.78304e-09	1.78304e-09	1	0	0	1	0	0
ACCCATCT	3	16	8	249.669	283039056	168.862	418483658	128	5.33333	0.0120159	0.0640849	0.0382333	0.000512679	0.000305866	0.252672	1.81134e-09	1.81134e-09	1	0	0	1	0	0
ACCCATG	31	154	7	249.669	283039056	168.862	418483658	1078	4.96774	0.124165	0.616817	0.367995	0.00431772	0.00257597	0.205933	1.52549e-08	1.52549e-08	1	0	0	1	0	0
ACCCC	1	8	5	249.669	283039056	168.862	418483658	40	8	0.00400531	0.0320425	0.0191166	0.000160212	9.55832e-05	0.23688	5.66043e-10	5.66043e-10	1	0	0	1	0	0
ACCCCC	22	94	6	249.669	283039056	168.862	418483658	564	4.27273	0.0881168	0.376499	0.22462	0.00225899	0.00134772	0.151818	7.98121e-09	7.98121e-09	1	0	0	1	0	0
ACCCCCC	4	16	7	249.669	283039056	168.862	418483658	112	4	0.0160212	0.0640849	0.0382333	0.000448594	0.000267633	0.165816	1.58492e-09	1.58492e-09	1	0	0	1	0	0
ACCCCT	2	8	6	249.669	283039056	168.862	418483658	48	4	0.00801062	0.0320425	0.0191166	0.000192255	0.0001147	0.142128	6.79252e-10	6.79252e-10	1	0	0	1	0	0
ACCCGAG	1	11	7	249.669	283039056	168.862	418483658	77	11	0.00400531	0.0440584	0.0262854	0.000308409	0.000183998	0.455994	1.08963e-09	1.08963e-09	1	0	0	1	0	0
ACCCGC	213	852	6	249.669	283039056	168.862	418483658	5112	4	0.853131	3.41252	2.03592	0.0204751	0.0122155	0.142128	7.23403e-08	7.23403e-08	1	0	0	1	0	0
ACCCGCT	41	199	7	249.669	283039056	168.862	418483658	1393	4.85366	0.164218	0.797056	0.475526	0.00557939	0.00332868	0.201203	1.97125e-08	1.97125e-08	1	0	0	1	0	0
ACCCGG	2	8	6	249.669	283039056	168.862	418483658	48	4	0.00801062	0.0320425	0.0191166	0.000192255	0.0001147	0.142128	6.79252e-10	6.79252e-10	1	0	0	1	0	0
ACCCGTACTGG	1	4	11	249.669	283039056	168.862	418483658	44	4	0.00400531	0.0160212	0.00955832	0.000176234	0.000105142	0.260568	6.22647e-10	6.22647e-10	1	0	0	1	0	0
ACCCGTG	1	4	7	249.669	283039056	168.862	418483658	28	4	0.00400531	0.0160212	0.00955832	0.000112149	6.69082e-05	0.165816	3.9623e-10	3.9623e-10	1	0	0	1	0	0
ACCCT	3	16	5	249.669	283039056	168.862	418483658	80	5.33333	0.0120159	0.0640849	0.0382333	0.000320425	0.000191166	0.15792	1.13209e-09	1.13209e-09	1	0	0	1	0	0
ACCCTC	1	4	6	249.669	283039056	168.862	418483658	24	4	0.00400531	0.0160212	0.00955832	9.61274e-05	5.73499e-05	0.142128	3.39626e-10	3.39626e-10	1	0	0	1	0	0
ACCCTCTCC	1	4	9	249.669	283039056	168.862	418483658	36	4	0.00400531	0.0160212	0.00955832	0.000144191	8.60249e-05	0.213192	5.09439e-10	5.09439e-10	1	0	0	1	0	0
ACCCTG	1	6	6	249.669	283039056	168.862	418483658	36	6	0.00400531	0.0240318	0.0143375	0.000144191	8.60249e-05	0.213192	5.09439e-10	5.09439e-10	1	0	0	1	0	0
ACCG	2276	15009	4	249.669	283039056	168.862	418483658	60036	6.59446	9.11608	60.1157	35.8652	0.240463	0.143461	0.15621	8.49574e-07	8.49574e-07	1	0	0	0	0	0
ACCGAG	87	348	6	249.669	283039056	168.862	418483658	2088	4	0.348462	1.39385	0.831574	0.00836308	0.00498944	0.142128	2.95475e-08	2.95475e-08	1	0	0	1	0	0
ACCGAGC	17	156	7	249.669	283039056	168.862	418483658	1092	9.17647	0.0680902	0.624828	0.372774	0.0043738	0.00260942	0.380401	1.5453e-08	1.5453e-08	1	0	0	1	0	0
ACCGAGGCCG	2	8	10	249.669	283039056	168.862	418483658	80	4	0.00801062	0.0320425	0.0191166	0.000320425	0.000191166	0.23688	1.13209e-09	1.13209e-09	1	0	0	1	0	0
ACCGCC	37	242	6	249.669	283039056	168.862	418483658	1452	6.54054	0.148196	0.969284	0.578278	0.00581571	0.00346967	0.232398	2.05474e-08	2.05474e-08	1	0	0	1	0	0
ACCGCTGCC	1	5	9	249.669	283039056	168.862	418483658	45	5	0.00400531	0.0200265	0.0119479	0.000180239	0.000107531	0.26649	6.36799e-10	6.36799e-10	1	0	0	1	0	0
ACCGGCAGG	1	4	9	249.669	283039056	168.862	418483658	36	4	0.00400531	0.0160212	0.00955832	0.000144191	8.60249e-05	0.213192	5.09439e-10	5.09439e-10	1	0	0	1	0	0
ACCT	632	5979	4	249.669	283039056	168.862	418483658	23916	9.46044	2.53135	23.9477	14.2873	0.0957909	0.0571492	0.224099	3.38437e-07	3.38437e-07	1	0	0	0	0	0
ACCTAG	94	376	6	249.669	283039056	168.862	418483658	2256	4	0.376499	1.506	0.898482	0.00903597	0.00539089	0.142128	3.19248e-08	3.19248e-08	1	0	0	1	0	0
ACCTAT	1	4	6	249.669	283039056	168.862	418483658	24	4	0.00400531	0.0160212	0.00955832	9.61274e-05	5.73499e-05	0.142128	3.39626e-10	3.39626e-10	1	0	0	1	0	0
ACCTCC	3	12	6	249.669	283039056	168.862	418483658	72	4	0.0120159	0.0480637	0.028675	0.000288382	0.00017205	0.142128	1.01888e-09	1.01888e-09	1	0	0	1	0	0
ACCTCCC	1	4	7	249.669	283039056	168.862	418483658	28	4	0.00400531	0.0160212	0.00955832	0.000112149	6.69082e-05	0.165816	3.9623e-10	3.9623e-10	1	0	0	1	0	0
ACCTCG	5	20	6	249.669	283039056	168.862	418483658	120	4	0.0200265	0.0801062	0.0477916	0.000480637	0.00028675	0.142128	1.69813e-09	1.69813e-09	1	0	0	1	0	0
ACCTCT	3588	23071	6	249.669	283039056	168.862	418483658	138426	6.43004	14.371	92.4065	55.13	0.554439	0.33078	0.228472	1.95888e-06	1.95888e-06	1	0	0	1	0	0
ACCTCTG	1	4	7	249.669	283039056	168.862	418483658	28	4	0.00400531	0.0160212	0.00955832	0.000112149	6.69082e-05	0.165816	3.9623e-10	3.9623e-10	1	0	0	1	0	0
ACCTG	1	8	5	249.669	283039056	168.862	418483658	40	8	0.00400531	0.0320425	0.0191166	0.000160212	9.55832e-05	0.23688	5.66043e-10	5.66043e-10	1	0	0	1	0	0
ACCTGCACGTG	78	595	11	249.669	283039056	168.862	418483658	6545	7.62821	0.312414	2.38316	1.4218	0.0262147	0.0156398	0.496916	9.26188e-08	9.26188e-08	1	0	0	1	0	0
ACCTGG	2	10	6	249.669	283039056	168.862	418483658	60	5	0.00801062	0.0400531	0.0238958	0.000240318	0.000143375	0.17766	8.49065e-10	8.49065e-10	1	0	0	1	0	0
ACG	6110	51698	3	249.669	283039056	168.862	418483658	155094	8.46121	24.4724	207.066	123.536	0.621199	0.370609	0.150322	2.19475e-06	2.19475e-06	1	0	0	0	0	0
ACGACT	1	6	6	249.669	283039056	168.862	418483658	36	6	0.00400531	0.0240318	0.0143375	0.000144191	8.60249e-05	0.213192	5.09439e-10	5.09439e-10	1	0	0	1	0	0
ACGAG	7	142	5	249.669	283039056	168.862	418483658	710	20.2857	0.0280372	0.568754	0.33932	0.00284377	0.0016966	0.600659	1.00473e-08	1.00473e-08	1	0	0	1	1	0
ACGAGAGGG	3	12	9	249.669	283039056	168.862	418483658	108	4	0.0120159	0.0480637	0.028675	0.000432573	0.000258075	0.213192	1.52832e-09	1.52832e-09	1	0	0	1	0	0
ACGAGC	1	5	6	249.669	283039056	168.862	418483658	30	5	0.00400531	0.0200265	0.0119479	0.000120159	7.16874e-05	0.17766	4.24532e-10	4.24532e-10	1	0	0	1	0	0
ACGAGG	9	36	6	249.669	283039056	168.862	418483658	216	4	0.0360478	0.144191	0.0860249	0.000865146	0.000516149	0.142128	3.05663e-09	3.05663e-09	1	0	0	1	0	0
ACGAT	1	10	5	249.669	283039056	168.862	418483658	50	10	0.00400531	0.0400531	0.0238958	0.000200265	0.000119479	0.2961	7.07554e-10	7.07554e-10	1	0	0	1	0	0
ACGATC	6	36	6	249.669	283039056	168.862	418483658	216	6	0.0240318	0.144191	0.0860249	0.000865146	0.000516149	0.213192	3.05663e-09	3.05663e-09	1	0	0	1	0	0
ACGATCAG	49	492	8	249.669	283039056	168.862	418483658	3936	10.0408	0.19626	1.97061	1.17567	0.0157649	0.00940539	0.475693	5.56986e-08	5.56986e-08	1	0	0	1	0	0
ACGATCATCATC	596	4258	12	249.669	283039056	168.862	418483658	51096	7.1443	2.38716	17.0546	10.1748	0.204655	0.122098	0.507702	7.23063e-07	7.23063e-07	1	0	0	1	1	0
ACGATG	2099	13112	6	249.669	283039056	168.862	418483658	78672	6.24678	8.40714	52.5176	31.3322	0.315106	0.187993	0.221961	1.11329e-06	1.11329e-06	1	0	0	1	0	0
ACGCAG	14	64	6	249.669	283039056	168.862	418483658	384	4.57143	0.0560743	0.25634	0.152933	0.00153804	0.000917599	0.162432	5.43401e-09	5.43401e-09	1	0	0	1	0	0
ACGCAGCTC	1	4	9	249.669	283039056	168.862	418483658	36	4	0.00400531	0.0160212	0.00955832	0.000144191	8.60249e-05	0.213192	5.09439e-10	5.09439e-10	1	0	0	1	0	0
ACGCAGGCCGG	2	12	11	249.669	283039056	168.862	418483658	132	6	0.00801062	0.0480637	0.028675	0.000528701	0.000315425	0.390852	1.86794e-09	1.86794e-09	1	0	0	1	0	0
ACGCAGTACTG	1862	22235	11	249.669	283039056	168.862	418483658	244585	11.9415	7.45788	89.058	53.1323	0.979638	0.584455	0.77789	3.46114e-06	3.46114e-06	1	0	0	1	1	0
ACGCC	1	5	5	249.669	283039056	168.862	418483658	25	5	0.00400531	0.0200265	0.0119479	0.000100133	5.97395e-05	0.14805	3.53777e-10	3.53777e-10	1	0	0	1	0	0
ACGCCC	39	191	6	249.669	283039056	168.862	418483658	1146	4.89744	0.156207	0.765014	0.45641	0.00459008	0.00273846	0.174016	1.62171e-08	1.62171e-08	1	0	0	1	0	0
ACGCCCC	38	152	7	249.669	283039056	168.862	418483658	1064	4	0.152202	0.608807	0.363216	0.00426165	0.00254251	0.165816	1.50567e-08	1.50567e-08	1	0	0	1	0	0
ACGCCG	21	84	6	249.669	283039056	168.862	418483658	504	4	0.0841115	0.336446	0.200725	0.00201868	0.00120435	0.142128	7.13214e-09	7.13214e-09	1	0	0	1	0	0
ACGCCGGCC	1	4	9	249.669	283039056	168.862	418483658	36	4	0.00400531	0.0160212	0.00955832	0.000144191	8.60249e-05	0.213192	5.09439e-10	5.09439e-10	1	0	0	1	0	0
ACGCG	5	26	5	249.669	283039056	168.862	418483658	130	5.2	0.0200265	0.104138	0.0621291	0.00052069	0.000310645	0.153972	1.83964e-09	1.83964e-09	1	0	0	1	0	0
ACGCT	1	5	5	249.669	283039056	168.862	418483658	25	5	0.00400531	0.0200265	0.0119479	0.000100133	5.97395e-05	0.14805	3.53777e-10	3.53777e-10	1	0	0	1	0	0
ACGCTC	2	8	6	249.669	283039056	168.862	418483658	48	4	0.00801062	0.0320425	0.0191166	0.000192255	0.0001147	0.142128	6.79252e-10	6.79252e-10	1	0	0	1	0	0
ACGG	2131	14206	4	249.669	283039056	168.862	418483658	56824	6.66635	8.53531	56.8994	33.9464	0.227598	0.135785	0.157912	8.04121e-07	8.04121e-07	1	0	0	0	0	0
ACGGAG	1	4	6	249.669	283039056	168.862	418483658	24	4	0.00400531	0.0160212	0.00955832	9.61274e-05	5.73499e-05	0.142128	3.39626e-10	3.39626e-10	1	0	0	1	0	0
ACGGAT	21	135	6	249.669	283039056	168.862	418483658	810	6.42857	0.0841115	0.540717	0.322593	0.0032443	0.00193556	0.22842	1.14624e-08	1.14624e-08	1	0	0	1	0	0
ACGGC	1	8	5	249.669	283039056	168.862	418483658	40	8	0.00400531	0.0320425	0.0191166	0.000160212	9.55832e-05	0.23688	5.66043e-10	5.66043e-10	1	0	0	1	0	0
ACGGCC	9	36	6	249.669	283039056	168.862	418483658	216	4	0.0360478	0.144191	0.0860249	0.000865146	0.000516149	0.142128	3.05663e-09	3.05663e-09	1	0	0	1	0	0
ACGGCGAGG	1	4	9	249.669	283039056	168.862	418483658	36	4	0.00400531	0.0160212	0.00955832	0.000144191	8.60249e-05	0.213192	5.09439e-10	5.09439e-10	1	0	0	1	0	0
ACGGCTC	20	129	7	249.669	283039056	168.862	418483658	903	6.45	0.0801062	0.516685	0.308256	0.00361679	0.00215779	0.267378	1.27784e-08	1.27784e-08	1	0	0	1	0	0
ACGGGG	1	4	6	249.669	283039056	168.862	418483658	24	4	0.00400531	0.0160212	0.00955832	9.61274e-05	5.73499e-05	0.142128	3.39626e-10	3.39626e-10	1	0	0	1	0	0
ACGTCCC	1	4	7	249.669	283039056	168.862	418483658	28	4	0.00400531	0.0160212	0.00955832	0.000112149	6.69082e-05	0.165816	3.9623e-10	3.9623e-10	1	0	0	1	0	0
ACT	17769	241974	3	249.669	283039056	168.862	418483658	725922	13.6178	71.1703	969.18	578.216	2.90754	1.73465	0.241933	1.02726e-05	1.02726e-05	1	1	0	0	0	0
ACTACTACTAGT	393	1698	12	249.669	283039056	168.862	418483658	20376	4.32061	1.57409	6.80101	4.05751	0.0816122	0.0486901	0.30704	2.88342e-07	2.88342e-07	1	0	0	1	0	0
ACTACTACTAT	474	2305	11	249.669	283039056	168.862	418483658	25355	4.86287	1.89852	9.23223	5.50798	0.101555	0.0605878	0.316777	3.58801e-07	3.58801e-07	1	0	0	1	0	0
ACTAGT	46	221	6	249.669	283039056	168.862	418483658	1326	4.80435	0.184244	0.885173	0.528097	0.00531104	0.00316858	0.170708	1.87643e-08	1.87643e-08	1	0	0	1	0	0
ACTAT	5408	103457	5	249.669	283039056	168.862	418483658	517285	19.1304	21.6607	414.377	247.219	2.07189	1.23609	0.56645	7.32014e-06	7.32014e-06	1	0	0	1	1	0
ACTATATCGAT	733	3994	11	249.669	283039056	168.862	418483658	43934	5.44884	2.93589	15.9972	9.54398	0.175969	0.104984	0.354948	6.21713e-07	6.21713e-07	1	0	0	1	0	0
ACTATCCACTCCTC	1076	5978	14	249.669	283039056	168.862	418483658	83692	5.55576	4.30971	23.9437	14.2849	0.335212	0.199989	0.460617	1.18433e-06	1.18433e-06	1	0	0	1	0	0
ACTATCGAGT	209	1060	10	249.669	283039056	168.862	418483658	10600	5.07177	0.837109	4.24563	2.53295	0.0424563	0.0253295	0.30035	1.50001e-07	1.50001e-07	1	0	0	1	0	0
ACTATCGATAT	567	2582	11	249.669	283039056	168.862	418483658	28402	4.55379	2.27101	10.3417	6.16989	0.113759	0.0678688	0.296643	4.01919e-07	4.01919e-07	1	0	0	1	0	0
ACTATCTCT	1	4	9	249.669	283039056	168.862	418483658	36	4	0.00400531	0.0160212	0.00955832	0.000144191	8.60249e-05	0.213192	5.09439e-10	5.09439e-10	1	0	0	1	0	0
ACTATGATCATCTAG	1009	4845	15	249.669	283039056	168.862	418483658	72675	4.80178	4.04136	19.4057	11.5775	0.291086	0.173663	0.426542	1.02843e-06	1.02843e-06	1	0	0	1	0	0
ACTC	994	6376	4	249.669	283039056	168.862	418483658	25504	6.41449	3.98128	25.5378	15.236	0.102151	0.0609438	0.151946	3.60909e-07	3.60909e-07	1	0	0	0	0	0
ACTCAG	4	17	6	249.669	283039056	168.862	418483658	102	4.25	0.0160212	0.0680902	0.0406229	0.000408541	0.000243737	0.151011	1.44341e-09	1.44341e-09	1	0	0	1	0	0
ACTCAGC	30	187	7	249.669	283039056	168.862	418483658	1309	6.23333	0.120159	0.748993	0.446851	0.00524295	0.00312796	0.258396	1.85238e-08	1.85238e-08	1	0	0	1	0	0
ACTCAT	2	8	6	249.669	283039056	168.862	418483658	48	4	0.00801062	0.0320425	0.0191166	0.000192255	0.0001147	0.142128	6.79252e-10	6.79252e-10	1	0	0	1	0	0
ACTCC	7	36	5	249.669	283039056	168.862	418483658	180	5.14286	0.0280372	0.144191	0.0860249	0.000720955	0.000430124	0.15228	2.54719e-09	2.54719e-09	1	0	0	1	0	0
ACTCCG	1	4	6	249.669	283039056	168.862	418483658	24	4	0.00400531	0.0160212	0.00955832	9.61274e-05	5.73499e-05	0.142128	3.39626e-10	3.39626e-10	1	0	0	1	0	0
ACTCCT	4	38	6	249.669	283039056	168.862	418483658	228	9.5	0.0160212	0.152202	0.090804	0.00091321	0.000544824	0.337554	3.22645e-09	3.22645e-09	1	0	0	1	0	0
ACTCG	2	10	5	249.669	283039056	168.862	418483658	50	5	0.00801062	0.0400531	0.0238958	0.000200265	0.000119479	0.14805	7.07554e-10	7.07554e-10	1	0	0	1	0	0
ACTCT	8	52	5	249.669	283039056	168.862	418483658	260	6.5	0.0320425	0.208276	0.124258	0.00104138	0.000621291	0.192465	3.67928e-09	3.67928e-09	1	0	0	1	0	0
ACTCTC	1475	6805	6	249.669	283039056	168.862	418483658	40830	4.61356	5.90783	27.2561	16.2611	0.163537	0.0975665	0.163929	5.77789e-07	5.77789e-07	1	0	0	1	0	0
ACTCTCC	4	16	7	249.669	283039056	168.862	418483658	112	4	0.0160212	0.0640849	0.0382333	0.000448594	0.000267633	0.165816	1.58492e-09	1.58492e-09	1	0	0	1	0	0
ACTG	220	1624	4	249.669	283039056	168.862	418483658	6496	7.38182	0.881168	6.50462	3.88068	0.0260185	0.0155227	0.17486	9.19254e-08	9.19254e-08	1	0	0	0	0	0
ACTGAT	85	342	6	249.669	283039056	168.862	418483658	2052	4.02353	0.340451	1.36982	0.817236	0.00821889	0.00490342	0.142964	2.9038e-08	2.9038e-08	1	0	0	1	0	0
ACTGC	1	5	5	249.669	283039056	168.862	418483658	25	5	0.00400531	0.0200265	0.0119479	0.000100133	5.97395e-05	0.14805	3.53777e-10	3.53777e-10	1	0	0	1	0	0
ACTGCC	9	36	6	249.669	283039056	168.862	418483658	216	4	0.0360478	0.144191	0.0860249	0.000865146	0.000516149	0.142128	3.05663e-09	3.05663e-09	1	0	0	1	0	0
ACTGCT	4	23	6	249.669	283039056	168.862	418483658	138	5.75	0.0160212	0.0921221	0.0549603	0.000552732	0.000329762	0.204309	1.95285e-09	1.95285e-09	1	0	0	1	0	0
ACTGGC	132	781	6	249.669	283039056	168.862	418483658	4686	5.91667	0.528701	3.12815	1.86626	0.0187689	0.0111976	0.210231	6.6312e-08	6.6312e-08	1	0	0	1	0	0
ACTGGCCG	6	31	8	249.669	283039056	168.862	418483658	248	5.16667	0.0240318	0.124165	0.074077	0.000993316	0.000592616	0.244776	3.50947e-09	3.50947e-09	1	0	0	1	0	0
ACTGGG	5	20	6	249.669	283039056	168.862	418483658	120	4	0.0200265	0.0801062	0.0477916	0.000480637	0.00028675	0.142128	1.69813e-09	1.69813e-09	1	0	0	1	0	0
AG	1239686	23658579	2	249.669	283039056	168.862	418483658	47317158	19.0843	4965.32	94759.9	56534.1	189.52	113.068	0.226035	0.000669589	0.000669589	1	1	1	0	0	0
AGAGAGG	80	320	7	249.669	283039056	168.862	418483658	2240	4	0.320425	1.2817	0.764665	0.00897189	0.00535266	0.165816	3.16984e-08	3.16984e-08	1	0	0	1	0	0
AGAGAT	7861	68263	6	249.669	283039056	168.862	418483658	409578	8.68376	31.4857	273.414	163.12	1.64049	0.978719	0.308551	5.79597e-06	5.79597e-06	1	0	0	1	0	0
AGAGC	75	722	5	249.669	283039056	168.862	418483658	3610	9.62667	0.300398	2.89183	1.72528	0.0144592	0.00862638	0.285045	5.10854e-08	5.10854e-08	1	0	0	1	0	0
AGAGCATAGC	6	26	10	249.669	283039056	168.862	418483658	260	4.33333	0.0240318	0.104138	0.0621291	0.00104138	0.000621291	0.25662	3.67928e-09	3.67928e-09	1	0	0	1	0	0
AGAGCC	65	504	6	249.669	283039056	168.862	418483658	3024	7.75385	0.260345	2.01868	1.20435	0.0121121	0.00722609	0.275509	4.27929e-08	4.27929e-08	1	0	0	1	0	0
AGAGCCAT	33	164	8	249.669	283039056	168.862	418483658	1312	4.9697	0.132175	0.65687	0.391891	0.00525496	0.00313513	0.235444	1.85662e-08	1.85662e-08	1	0	0	1	0	0
AGAGCG	4	16	6	249.669	283039056	168.862	418483658	96	4	0.0160212	0.0640849	0.0382333	0.00038451	0.0002294	0.142128	1.3585e-09	1.3585e-09	1	0	0	1	0	0
AGAGG	13	92	5	249.669	283039056	168.862	418483658	460	7.07692	0.052069	0.368488	0.219841	0.00184244	0.00109921	0.209548	6.5095e-09	6.5095e-09	1	0	0	1	0	0
AGAGGC	1	5	6	249.669	283039056	168.862	418483658	30	5	0.00400531	0.0200265	0.0119479	0.000120159	7.16874e-05	0.17766	4.24532e-10	4.24532e-10	1	0	0	1	0	0
AGAGGCTG	2	10	8	249.669	283039056	168.862	418483658	80	5	0.00801062	0.0400531	0.0238958	0.000320425	0.000191166	0.23688	1.13209e-09	1.13209e-09	1	0	0	1	0	0
AGAGGG	84	398	6	249.669	283039056	168.862	418483658	2388	4.7381	0.336446	1.59411	0.951053	0.00956467	0.00570632	0.168354	3.37928e-08	3.37928e-08	1	0	0	1	0	0
AGAT	15330	447747	4	249.669	283039056	168.862	418483658	1790988	29.2072	61.4014	1793.36	1069.93	7.17346	4.27971	0.691861	2.53444e-05	2.53444e-05	1	1	1	0	1	0
AGATAT	159	676	6	249.669	283039056	168.862	418483658	4056	4.25157	0.636844	2.70759	1.61536	0.0162455	0.00969213	0.151067	5.73968e-08	5.73968e-08	1	0	0	1	0	0
AGATATGAGATG	1	6	12	249.669	283039056	168.862	418483658	72	6	0.00400531	0.0240318	0.0143375	0.000288382	0.00017205	0.426384	1.01888e-09	1.01888e-09	1	0	0	1	0	0
AGATCAT	51	206	7	249.669	283039056	168.862	418483658	1442	4.03922	0.204271	0.825093	0.492253	0.00577565	0.00344577	0.167442	2.04059e-08	2.04059e-08	1	0	0	1	0	0
AGATG	40	297	5	249.669	283039056	168.862	418483658	1485	7.425	0.160212	1.18958	0.709705	0.00594788	0.00354853	0.219854	2.10144e-08	2.10144e-08	1	0	0	1	0	0
AGATGC	4	16	6	249.669	283039056	168.862	418483658	96	4	0.0160212	0.0640849	0.0382333	0.00038451	0.0002294	0.142128	1.3585e-09	1.3585e-09	1	0	0	1	0	0
AGATGG	12	120	6	249.669	283039056	168.862	418483658	720	10	0.0480637	0.480637	0.28675	0.00288382	0.0017205	0.35532	1.01888e-08	1.01888e-08	1	0	0	1	0	0
AGATGGAT	11237	174381	8	249.669	283039056	168.862	418483658	1395048	15.5185	45.0076	698.45	416.697	5.5876	3.33358	0.735202	1.97414e-05	1.97414e-05	1	0	0	1	1	0
AGC	3473	29356	3	249.669	283039056	168.862	418483658	88068	8.45263	13.9104	117.58	70.1485	0.352739	0.210445	0.150169	1.24626e-06	1.24626e-06	1	0	0	0	0	0
AGCAGG	90	824	6	249.669	283039056	168.862	418483658	4944	9.15556	0.360478	3.30037	1.96901	0.0198022	0.0118141	0.325315	6.99629e-08	6.99629e-08	1	0	0	1	0	0
AGCAGGC	8	39	7	249.669	283039056	168.862	418483658	273	4.875	0.0320425	0.156207	0.0931936	0.00109345	0.000652355	0.202088	3.86324e-09	3.86324e-09	1	0	0	1	0	0
AGCAGGG	1	4	7	249.669	283039056	168.862	418483658	28	4	0.00400531	0.0160212	0.00955832	0.000112149	6.69082e-05	0.165816	3.9623e-10	3.9623e-10	1	0	0	1	0	0
AGCAT	1	5	5	249.669	283039056	168.862	418483658	25	5	0.00400531	0.0200265	0.0119479	0.000100133	5.97395e-05	0.14805	3.53777e-10	3.53777e-10	1	0	0	1	0	0
AGCATC	15	79	6	249.669	283039056	168.862	418483658	474	5.26667	0.0600796	0.316419	0.188777	0.00189852	0.00113266	0.187135	6.70761e-09	6.70761e-09	1	0	0	1	0	0
AGCATG	68	466	6	249.669	283039056	168.862	418483658	2796	6.85294	0.272361	1.86647	1.11354	0.0111988	0.00668126	0.243498	3.95664e-08	3.95664e-08	1	0	0	1	0	0
AGCC	21	148	4	249.669	283039056	168.862	418483658	592	7.04762	0.0841115	0.592786	0.353658	0.00237114	0.00141463	0.166944	8.37744e-09	8.37744e-09	1	0	0	0	0	0
AGCCC	2	10	5	249.669	283039056	168.862	418483658	50	5	0.00801062	0.0400531	0.0238958	0.000200265	0.000119479	0.14805	7.07554e-10	7.07554e-10	1	0	0	1	0	0
AGCCCTG	45	341	7	249.669	283039056	168.862	418483658	2387	7.57778	0.180239	1.36581	0.814847	0.00956067	0.00570393	0.314129	3.37786e-08	3.37786e-08	1	0	0	1	0	0
AGCCG	1	5	5	249.669	283039056	168.862	418483658	25	5	0.00400531	0.0200265	0.0119479	0.000100133	5.97395e-05	0.14805	3.53777e-10	3.53777e-10	1	0	0	1	0	0
AGCCGC	354	1735	6	249.669	283039056	168.862	418483658	10410	4.90113	1.41788	6.94921	4.14592	0.0416953	0.0248755	0.174147	1.47313e-07	1.47313e-07	1	0	0	1	0	0
AGCCGCC	10	40	7	249.669	283039056	168.862	418483658	280	4	0.0400531	0.160212	0.0955832	0.00112149	0.000669082	0.165816	3.9623e-09	3.9623e-09	1	0	0	1	0	0
AGCCGG	1	5	6	249.669	283039056	168.862	418483658	30	5	0.00400531	0.0200265	0.0119479	0.000120159	7.16874e-05	0.17766	4.24532e-10	4.24532e-10	1	0	0	1	0	0
AGCCGGG	1	4	7	249.669	283039056	168.862	418483658	28	4	0.00400531	0.0160212	0.00955832	0.000112149	6.69082e-05	0.165816	3.9623e-10	3.9623e-10	1	0	0	1	0	0
AGCCTC	39	296	6	249.669	283039056	168.862	418483658	1776	7.58974	0.156207	1.18557	0.707316	0.00711343	0.00424389	0.269679	2.51323e-08	2.51323e-08	1	0	0	1	0	0
AGCCTCCC	27	189	8	249.669	283039056	168.862	418483658	1512	7	0.108143	0.757003	0.451631	0.00605603	0.00361304	0.331632	2.13964e-08	2.13964e-08	1	0	0	1	0	0
AGCCTG	106	863	6	249.669	283039056	168.862	418483658	5178	8.14151	0.424563	3.45658	2.06221	0.0207395	0.0123732	0.289284	7.32743e-08	7.32743e-08	1	0	0	1	0	0
AGCG	12	77	4	249.669	283039056	168.862	418483658	308	6.41667	0.0480637	0.308409	0.183998	0.00123363	0.000735991	0.151998	4.35853e-09	4.35853e-09	1	0	0	0	0	0
AGCGCC	23	92	6	249.669	283039056	168.862	418483658	552	4	0.0921221	0.368488	0.219841	0.00221093	0.00131905	0.142128	7.8114e-09	7.8114e-09	1	0	0	1	0	0
AGCGGAGGC	5	28	9	249.669	283039056	168.862	418483658	252	5.6	0.0200265	0.112149	0.0669082	0.00100934	0.000602174	0.298469	3.56607e-09	3.56607e-09	1	0	0	1	0	0
AGCTCC	11	50	6	249.669	283039056	168.862	418483658	300	4.54545	0.0440584	0.200265	0.119479	0.00120159	0.000716874	0.161509	4.24532e-09	4.24532e-09	1	0	0	1	0	0
AGCTGC	2	8	6	249.669	283039056	168.862	418483658	48	4	0.00801062	0.0320425	0.0191166	0.000192255	0.0001147	0.142128	6.79252e-10	6.79252e-10	1	0	0	1	0	0
AGG	1204	11073	3	249.669	283039056	168.862	418483658	33219	9.19684	4.82239	44.3508	26.4598	0.133052	0.0793794	0.163391	4.70085e-07	4.70085e-07	1	0	0	0	0	0
AGGAT	528	7891	5	249.669	283039056	168.862	418483658	39455	14.9451	2.1148	31.6059	18.8562	0.158029	0.0942809	0.442523	5.58331e-07	5.58331e-07	1	0	0	1	0	0
AGGATC	6	29	6	249.669	283039056	168.862	418483658	174	4.83333	0.0240318	0.116154	0.0692978	0.000696924	0.000415787	0.171738	2.46229e-09	2.46229e-09	1	0	0	1	0	0
AGGATG	1	4	6	249.669	283039056	168.862	418483658	24	4	0.00400531	0.0160212	0.00955832	9.61274e-05	5.73499e-05	0.142128	3.39626e-10	3.39626e-10	1	0	0	1	0	0
AGGC	318	2076	4	249.669	283039056	168.862	418483658	8304	6.5283	1.27369	8.31502	4.96077	0.0332601	0.0198431	0.154642	1.17511e-07	1.17511e-07	1	0	0	0	0	0
AGGCCG	2	8	6	249.669	283039056	168.862	418483658	48	4	0.00801062	0.0320425	0.0191166	0.000192255	0.0001147	0.142128	6.79252e-10	6.79252e-10	1	0	0	1	0	0
AGGCCGGC	1	4	8	249.669	283039056	168.862	418483658	32	4	0.00400531	0.0160212	0.00955832	0.00012817	7.64665e-05	0.189504	4.52834e-10	4.52834e-10	1	0	0	1	0	0
AGGCG	1	7	5	249.669	283039056	168.862	418483658	35	7	0.00400531	0.0280372	0.0167271	0.000140186	8.36353e-05	0.20727	4.95288e-10	4.95288e-10	1	0	0	1	0	0
AGGCGG	1	4	6	249.669	283039056	168.862	418483658	24	4	0.00400531	0.0160212	0.00955832	9.61274e-05	5.73499e-05	0.142128	3.39626e-10	3.39626e-10	1	0	0	1	0	0
AGGCGGG	5	20	7	249.669	283039056	168.862	418483658	140	4	0.0200265	0.0801062	0.0477916	0.000560743	0.000334541	0.165816	1.98115e-09	1.98115e-09	1	0	0	1	0	0
AGGG	64	439	4	249.669	283039056	168.862	418483658	1756	6.85938	0.25634	1.75833	1.04903	0.00703332	0.0041961	0.162485	2.48493e-08	2.48493e-08	1	0	0	0	0	0
AGGGAT	1	4	6	249.669	283039056	168.862	418483658	24	4	0.00400531	0.0160212	0.00955832	9.61274e-05	5.73499e-05	0.142128	3.39626e-10	3.39626e-10	1	0	0	1	0	0
AGGGCG	1	4	6	249.669	283039056	168.862	418483658	24	4	0.00400531	0.0160212	0.00955832	9.61274e-05	5.73499e-05	0.142128	3.39626e-10	3.39626e-10	1	0	0	1	0	0
AGGGG	7	41	5	249.669	283039056	168.862	418483658	205	5.85714	0.0280372	0.164218	0.0979728	0.000821088	0.000489864	0.17343	2.90097e-09	2.90097e-09	1	0	0	1	0	0
AGGGGC	39	188	6	249.669	283039056	168.862	418483658	1128	4.82051	0.156207	0.752998	0.449241	0.00451799	0.00269545	0.171282	1.59624e-08	1.59624e-08	1	0	0	1	0	0
AGGGGCCGC	1	4	9	249.669	283039056	168.862	418483658	36	4	0.00400531	0.0160212	0.00955832	0.000144191	8.60249e-05	0.213192	5.09439e-10	5.09439e-10	1	0	0	1	0	0
AGGGGG	18	73	6	249.669	283039056	168.862	418483658	438	4.05556	0.0720955	0.292387	0.174439	0.00175432	0.00104664	0.144102	6.19817e-09	6.19817e-09	1	0	0	1	0	0
AGGGGGCCG	1	5	9	249.669	283039056	168.862	418483658	45	5	0.00400531	0.0200265	0.0119479	0.000180239	0.000107531	0.26649	6.36799e-10	6.36799e-10	1	0	0	1	0	0
AGGGGGG	3	13	7	249.669	283039056	168.862	418483658	91	4.33333	0.0120159	0.052069	0.0310645	0.000364483	0.000217452	0.179634	1.28775e-09	1.28775e-09	1	0	0	1	0	0
AT	479105	7431377	2	249.669	283039056	168.862	418483658	14862754	15.511	1918.96	29765	17757.9	59.5299	35.5157	0.183712	0.000210324	0.000210324	1	1	1	0	0	0
ATATCC	14	68	6	249.669	283039056	168.862	418483658	408	4.85714	0.0560743	0.272361	0.162491	0.00163417	0.000974948	0.172584	5.77364e-09	5.77364e-09	1	0	0	1	0	0
ATATCCC	1	4	7	249.669	283039056	168.862	418483658	28	4	0.00400531	0.0160212	0.00955832	0.000112149	6.69082e-05	0.165816	3.9623e-10	3.9623e-10	1	0	0	1	0	0
ATC	79257	1236387	3	249.669	283039056	168.862	418483658	3709161	15.5997	317.449	4952.11	2954.45	14.8563	8.86334	0.277144	5.24886e-05	5.24886e-05	1	1	1	0	0	0
ATCATG	1	4	6	249.669	283039056	168.862	418483658	24	4	0.00400531	0.0160212	0.00955832	9.61274e-05	5.73499e-05	0.142128	3.39626e-10	3.39626e-10	1	0	0	1	0	0
ATCC	11558	134208	4	249.669	283039056	168.862	418483658	536832	11.6117	46.2933	537.544	320.701	2.15018	1.2828	0.275058	7.59675e-06	7.59675e-06	1	0	0	0	0	0
ATCCC	5	38	5	249.669	283039056	168.862	418483658	190	7.6	0.0200265	0.152202	0.090804	0.000761008	0.00045402	0.225036	2.6887e-09	2.6887e-09	1	0	0	1	0	0
ATCCCC	4	16	6	249.669	283039056	168.862	418483658	96	4	0.0160212	0.0640849	0.0382333	0.00038451	0.0002294	0.142128	1.3585e-09	1.3585e-09	1	0	0	1	0	0
ATCCCG	2	10	6	249.669	283039056	168.862	418483658	60	5	0.00801062	0.0400531	0.0238958	0.000240318	0.000143375	0.17766	8.49065e-10	8.49065e-10	1	0	0	1	0	0
ATCCGCC	1	4	7	249.669	283039056	168.862	418483658	28	4	0.00400531	0.0160212	0.00955832	0.000112149	6.69082e-05	0.165816	3.9623e-10	3.9623e-10	1	0	0	1	0	0
ATCGC	1	5	5	249.669	283039056	168.862	418483658	25	5	0.00400531	0.0200265	0.0119479	0.000100133	5.97395e-05	0.14805	3.53777e-10	3.53777e-10	1	0	0	1	0	0
ATCGCC	13	58	6	249.669	283039056	168.862	418483658	348	4.46154	0.052069	0.232308	0.138596	0.00139385	0.000831574	0.158527	4.92458e-09	4.92458e-09	1	0	0	1	0	0
ATCGGC	6	27	6	249.669	283039056	168.862	418483658	162	4.5	0.0240318	0.108143	0.0645186	0.00064886	0.000387112	0.159894	2.29247e-09	2.29247e-09	1	0	0	1	0	0
ATGC	1	6	4	249.669	283039056	168.862	418483658	24	6	0.00400531	0.0240318	0.0143375	9.61274e-05	5.73499e-05	0.142128	3.39626e-10	3.39626e-10	1	0	0	0	0	0
ATGCC	4	20	5	249.669	283039056	168.862	418483658	100	5	0.0160212	0.0801062	0.0477916	0.000400531	0.000238958	0.14805	1.41511e-09	1.41511e-09	1	0	0	1	0	0
ATGCCC	32	180	6	249.669	283039056	168.862	418483658	1080	5.625	0.12817	0.720955	0.430124	0.00432573	0.00258075	0.199867	1.52832e-08	1.52832e-08	1	0	0	1	0	0
CCCCCG	7	28	6	249.669	283039056	168.862	418483658	168	4	0.0280372	0.112149	0.0669082	0.000672892	0.000401449	0.142128	2.37738e-09	2.37738e-09	1	0	0	1	0	0
CCCCG	4	24	5	249.669	283039056	168.862	418483658	120	6	0.0160212	0.0961274	0.0573499	0.000480637	0.00028675	0.17766	1.69813e-09	1.69813e-09	1	0	0	1	0	0
CCCCGCG	1	4	7	249.669	283039056	168.862	418483658	28	4	0.00400531	0.0160212	0.00955832	0.000112149	6.69082e-05	0.165816	3.9623e-10	3.9623e-10	1	0	0	1	0	0
CCCCGG	1	5	6	249.669	283039056	168.862	418483658	30	5	0.00400531	0.0200265	0.0119479	0.000120159	7.16874e-05	0.17766	4.24532e-10	4.24532e-10	1	0	0	1	0	0
CCCG	1	7	4	249.669	283039056	168.862	418483658	28	7	0.00400531	0.0280372	0.0167271	0.000112149	6.69082e-05	0.165816	3.9623e-10	3.9623e-10	1	0	0	0	0	0
CCCGCG	1	4	6	249.669	283039056	168.862	418483658	24	4	0.00400531	0.0160212	0.00955832	9.61274e-05	5.73499e-05	0.142128	3.39626e-10	3.39626e-10	1	0	0	1	0	0
CCG	168	1375	3	249.669	283039056	168.862	418483658	4125	8.18452	0.672892	5.5073	3.28567	0.0165219	0.00985702	0.145406	5.83732e-08	5.83732e-08	1	0	0	0	0	0
CCGCG	13	68	5	249.669	283039056	168.862	418483658	340	5.23077	0.052069	0.272361	0.162491	0.0013618	0.000812457	0.154883	4.81137e-09	4.81137e-09	1	0	0	1	0	0
CCGG	2	14	4	249.669	283039056	168.862	418483658	56	7	0.00801062	0.0560743	0.0334541	0.000224297	0.000133816	0.165816	7.9246e-10	7.9246e-10	1	0	0	0	0	0
