# Supplementary material for: Profiles of telomeric repeats in Insecta reveal diverse forms of telomeric motifs in Hymenopterans
Source: Life Sci Alliance. 2022 Apr 1;5(7):e202101163. doi: 10.26508/lsa.202101163 (PMC8977481; doi:10.26508/lsa.202101163)
Supplement: Supplemental Data 5. — Tandem repeat statistics and TRIP TRM calls for arthropods species that are not listed in Supplemental Data 2 or Supplemental Data 3. [file LSA-2021-01163_Supplemental_Data_5.zip › DataS5/LEPHE_output.csv.1.filtered.xlsx]

## Sheet: Sheet1
Unnamed: 0	reads	repeats	unit_len	avg_genome_cov	genome_size	eff_read_len	num_reads	repeats_total_len	repeats_per_read	reads_per_genome	repeats_per_genome	repeats_per_million_reads	repeats_len_per_genome	repeats_len_per_million_reads	percent_repeats_len_per_read	percent_repeats_len_per_genome	percent_repeat_unit_in_sequences	avg_genome_cov_filter	repeat_containing_reads_filter	repeats_len_per_million_reads_filter	unit_len_filter	percent_repeats_len_per_read_filter	qualified
AAAAAAAGT	77	339	9	55.8541	453522008	100	253310706	3051	4.4026	1.37859	6.06938	1.33828	0.0546244	0.0120445	0.396234	1.20445e-07	1.20445e-07	1	0	0	1	0	0
AAAAAAC	1	4	7	55.8541	453522008	100	253310706	28	4	0.0179038	0.0716151	0.0157909	0.000501306	0.000110536	0.28	1.10536e-09	1.10536e-09	1	0	0	1	0	0
AAAAAAG	180	764	7	55.8541	453522008	100	253310706	5348	4.24444	3.22268	13.6785	3.01606	0.0957494	0.0211124	0.297111	2.11124e-07	2.11124e-07	1	0	0	1	0	0
AAAAAAGT	376	1592	8	55.8541	453522008	100	253310706	12736	4.23404	6.73182	28.5028	6.28477	0.228023	0.0502782	0.338723	5.02782e-07	5.02782e-07	1	0	0	1	0	0
AAAAAAT	216	935	7	55.8541	453522008	100	253310706	6545	4.3287	3.86722	16.74	3.69112	0.11718	0.0258378	0.303009	2.58378e-07	2.58378e-07	1	0	0	1	0	0
AAAAAATATTT	41	172	11	55.8541	453522008	100	253310706	1892	4.19512	0.734055	3.07945	0.679008	0.033874	0.00746909	0.461463	7.46909e-08	7.46909e-08	1	0	0	1	0	0
AAAAAC	492	3433	6	55.8541	453522008	100	253310706	20598	6.97764	8.80866	61.4637	13.5525	0.368782	0.0813152	0.418659	8.13152e-07	8.13152e-07	1	0	0	1	0	0
AAAAACAATTT	1	4	11	55.8541	453522008	100	253310706	44	4	0.0179038	0.0716151	0.0157909	0.000787766	0.0001737	0.44	1.737e-09	1.737e-09	1	0	0	1	0	0
AAAAACT	59	280	7	55.8541	453522008	100	253310706	1960	4.74576	1.05632	5.01306	1.10536	0.0350914	0.00773753	0.332203	7.73753e-08	7.73753e-08	1	0	0	1	0	0
AAAAAG	1164	7983	6	55.8541	453522008	100	253310706	47898	6.85825	20.84	142.926	31.5147	0.857555	0.189088	0.411495	1.89088e-06	1.89088e-06	1	0	0	1	0	0
AAAAAGAAT	26	105	9	55.8541	453522008	100	253310706	945	4.03846	0.465498	1.8799	0.414511	0.0169191	0.0037306	0.363462	3.7306e-08	3.7306e-08	1	0	0	1	0	0
AAAAAGAG	97	404	8	55.8541	453522008	100	253310706	3232	4.16495	1.73667	7.23313	1.59488	0.057865	0.012759	0.333196	1.2759e-07	1.2759e-07	1	0	0	1	0	0
AAAAAGC	28	112	7	55.8541	453522008	100	253310706	784	4	0.501306	2.00522	0.442145	0.0140366	0.00309501	0.28	3.09501e-08	3.09501e-08	1	0	0	1	0	0
AAAAAGT	241	1769	7	55.8541	453522008	100	253310706	12383	7.34025	4.31481	31.6718	6.98352	0.221703	0.0488846	0.513817	4.88846e-07	4.88846e-07	1	0	0	1	1	0
AAAAAGTAAAT	1	4	11	55.8541	453522008	100	253310706	44	4	0.0179038	0.0716151	0.0157909	0.000787766	0.0001737	0.44	1.737e-09	1.737e-09	1	0	0	1	0	0
AAAAAGTACCTACATTT	1	4	17	55.8541	453522008	100	253310706	68	4	0.0179038	0.0716151	0.0157909	0.00121746	0.000268445	0.68	2.68445e-09	2.68445e-09	1	0	0	1	1	0
AAAAAT	2375	12063	6	55.8541	453522008	100	253310706	72378	5.07916	42.5215	215.973	47.6214	1.29584	0.285728	0.304749	2.85728e-06	2.85728e-06	1	0	0	1	0	0
AAAAATAAC	114	596	9	55.8541	453522008	100	253310706	5364	5.22807	2.04103	10.6707	2.35284	0.0960359	0.0211756	0.470526	2.11756e-07	2.11756e-07	1	0	0	1	0	0
AAAAATAC	632	2675	8	55.8541	453522008	100	253310706	21400	4.23259	11.3152	47.8926	10.5602	0.383141	0.0844812	0.338608	8.44812e-07	8.44812e-07	1	0	0	1	0	0
AAAAATACAT	221	884	10	55.8541	453522008	100	253310706	8840	4	3.95674	15.8269	3.48979	0.158269	0.0348979	0.4	3.48979e-07	3.48979e-07	1	0	0	1	0	0
AAAAATATAAATGAAGTT	1	4	18	55.8541	453522008	100	253310706	72	4	0.0179038	0.0716151	0.0157909	0.00128907	0.000284236	0.72	2.84236e-09	2.84236e-09	1	0	0	1	1	0
AAAAATCATAGT	63	260	12	55.8541	453522008	100	253310706	3120	4.12698	1.12794	4.65498	1.02641	0.0558598	0.0123169	0.495238	1.23169e-07	1.23169e-07	1	0	0	1	0	0
AAAAATCATC	124	523	10	55.8541	453522008	100	253310706	5230	4.21774	2.22007	9.36368	2.06466	0.0936368	0.0206466	0.421774	2.06466e-07	2.06466e-07	1	0	0	1	0	0
AAAAATCTCAAATTTTAAAAATTTC	1	4	25	55.8541	453522008	100	253310706	100	4	0.0179038	0.0716151	0.0157909	0.00179038	0.000394772	1	3.94772e-09	3.94772e-09	1	0	0	1	1	0
AAAAATG	69	324	7	55.8541	453522008	100	253310706	2268	4.69565	1.23536	5.80083	1.27906	0.0406058	0.00895343	0.328696	8.95343e-08	8.95343e-08	1	0	0	1	0	0
AAAAATT	1127	6156	7	55.8541	453522008	100	253310706	43092	5.46229	20.1776	110.216	24.3022	0.77151	0.170115	0.38236	1.70115e-06	1.70115e-06	1	0	0	1	0	0
AAAAATTTGT	56803	229111	10	55.8541	453522008	100	253310706	2291110	4.03343	1016.99	4101.95	904.466	41.0195	9.04466	0.403343	9.04466e-05	9.04466e-05	1	1	1	1	0	0
AAAAC	280	1778	5	55.8541	453522008	100	253310706	8890	6.35	5.01306	31.8329	7.01905	0.159165	0.0350952	0.3175	3.50952e-07	3.50952e-07	1	0	0	1	0	0
AAAACC	15	60	6	55.8541	453522008	100	253310706	360	4	0.268557	1.07423	0.236863	0.00644536	0.00142118	0.24	1.42118e-08	1.42118e-08	1	0	0	1	0	0
AAAACGAATAT	1	5	11	55.8541	453522008	100	253310706	55	5	0.0179038	0.0895189	0.0197386	0.000984708	0.000217125	0.55	2.17125e-09	2.17125e-09	1	0	0	1	1	0
AAAACT	154	616	6	55.8541	453522008	100	253310706	3696	4	2.75718	11.0287	2.4318	0.0661724	0.0145908	0.24	1.45908e-07	1.45908e-07	1	0	0	1	0	0
AAAACTAAAT	115	463	10	55.8541	453522008	100	253310706	4630	4.02609	2.05894	8.28945	1.82779	0.0828945	0.0182779	0.402609	1.82779e-07	1.82779e-07	1	0	0	1	0	0
AAAACTT	40	160	7	55.8541	453522008	100	253310706	1120	4	0.716151	2.86461	0.631635	0.0200522	0.00442145	0.28	4.42145e-08	4.42145e-08	1	0	0	1	0	0
AAAAG	1160	6011	5	55.8541	453522008	100	253310706	30055	5.1819	20.7684	107.62	23.7298	0.538098	0.118649	0.259095	1.18649e-06	1.18649e-06	1	0	0	1	0	0
AAAAGAATAG	240	1059	10	55.8541	453522008	100	253310706	10590	4.4125	4.29691	18.9601	4.18064	0.189601	0.0418064	0.44125	4.18064e-07	4.18064e-07	1	0	0	1	0	0
AAAAGAG	1	4	7	55.8541	453522008	100	253310706	28	4	0.0179038	0.0716151	0.0157909	0.000501306	0.000110536	0.28	1.10536e-09	1.10536e-09	1	0	0	1	0	0
AAAAGATAGT	53	230	10	55.8541	453522008	100	253310706	2300	4.33962	0.948901	4.11787	0.907976	0.0411787	0.00907976	0.433962	9.07976e-08	9.07976e-08	1	0	0	1	0	0
AAAAGC	131	620	6	55.8541	453522008	100	253310706	3720	4.73282	2.3454	11.1003	2.44759	0.0666021	0.0146855	0.283969	1.46855e-07	1.46855e-07	1	0	0	1	0	0
AAAAGCC	45	180	7	55.8541	453522008	100	253310706	1260	4	0.80567	3.22268	0.71059	0.0225588	0.00497413	0.28	4.97413e-08	4.97413e-08	1	0	0	1	0	0
AAAAGG	135	1276	6	55.8541	453522008	100	253310706	7656	9.45185	2.41701	22.8452	5.03729	0.137071	0.0302238	0.567111	3.02238e-07	3.02238e-07	1	0	0	1	1	0
AAAAGT	318	2487	6	55.8541	453522008	100	253310706	14922	7.82075	5.6934	44.5267	9.81798	0.26716	0.0589079	0.469245	5.89079e-07	5.89079e-07	1	0	0	1	0	0
AAAAGTAAACT	54	233	11	55.8541	453522008	100	253310706	2563	4.31481	0.966804	4.17158	0.919819	0.0458874	0.010118	0.47463	1.0118e-07	1.0118e-07	1	0	0	1	0	0
AAAAGTAAAGT	102	533	11	55.8541	453522008	100	253310706	5863	5.22549	1.82619	9.54272	2.10414	0.10497	0.0231455	0.574804	2.31455e-07	2.31455e-07	1	0	0	1	1	0
AAAAGTAACT	57	279	10	55.8541	453522008	100	253310706	2790	4.89474	1.02052	4.99516	1.10141	0.0499516	0.0110141	0.489474	1.10141e-07	1.10141e-07	1	0	0	1	0	0
AAAAGTG	26	104	7	55.8541	453522008	100	253310706	728	4	0.465498	1.86199	0.410563	0.013034	0.00287394	0.28	2.87394e-08	2.87394e-08	1	0	0	1	0	0
AAAAGTGTACT	44	188	11	55.8541	453522008	100	253310706	2068	4.27273	0.787766	3.36591	0.742172	0.037025	0.00816389	0.47	8.16389e-08	8.16389e-08	1	0	0	1	0	0
AAAAT	2218	15525	5	55.8541	453522008	100	253310706	77625	6.99955	39.7106	277.956	61.2884	1.38978	0.306442	0.349977	3.06442e-06	3.06442e-06	1	0	0	1	0	0
AAAATAAAT	4141	26783	9	55.8541	453522008	100	253310706	241047	6.46776	74.1396	479.517	105.732	4.31565	0.951586	0.582099	9.51586e-06	9.51586e-06	1	0	0	1	1	0
AAAATAAATTT	29	137	11	55.8541	453522008	100	253310706	1507	4.72414	0.51921	2.45282	0.540838	0.026981	0.00594922	0.519655	5.94922e-08	5.94922e-08	1	0	0	1	1	0
AAAATAAC	370	1609	8	55.8541	453522008	100	253310706	12872	4.34865	6.6244	28.8072	6.35188	0.230458	0.0508151	0.347892	5.08151e-07	5.08151e-07	1	0	0	1	0	0
AAAATAACAAT	40	170	11	55.8541	453522008	100	253310706	1870	4.25	0.716151	3.04364	0.671113	0.0334801	0.00738224	0.4675	7.38224e-08	7.38224e-08	1	0	0	1	0	0
AAAATAAGT	94	456	9	55.8541	453522008	100	253310706	4104	4.85106	1.68296	8.16413	1.80016	0.0734771	0.0162014	0.436596	1.62014e-07	1.62014e-07	1	0	0	1	0	0
AAAATAATAT	25	153	10	55.8541	453522008	100	253310706	1530	6.12	0.447595	2.73928	0.604001	0.0273928	0.00604001	0.612	6.04001e-08	6.04001e-08	1	0	0	1	1	0
AAAATAATTAT	28	157	11	55.8541	453522008	100	253310706	1727	5.60714	0.501306	2.81089	0.619792	0.0309198	0.00681771	0.616786	6.81771e-08	6.81771e-08	1	0	0	1	1	0
AAAATAC	112	529	7	55.8541	453522008	100	253310706	3703	4.72321	2.00522	9.4711	2.08834	0.0662977	0.0146184	0.330625	1.46184e-07	1.46184e-07	1	0	0	1	0	0
AAAATACT	393	1942	8	55.8541	453522008	100	253310706	15536	4.94148	7.03619	34.7691	7.66647	0.278153	0.0613318	0.395318	6.13318e-07	6.13318e-07	1	0	0	1	0	0
AAAATACTAT	122	497	10	55.8541	453522008	100	253310706	4970	4.07377	2.18426	8.89818	1.96202	0.0889818	0.0196202	0.407377	1.96202e-07	1.96202e-07	1	0	0	1	0	0
AAAATAG	71	284	7	55.8541	453522008	100	253310706	1988	4	1.27117	5.08467	1.12115	0.0355927	0.00784807	0.28	7.84807e-08	7.84807e-08	1	0	0	1	0	0
AAAATAGAAAT	24	114	11	55.8541	453522008	100	253310706	1254	4.75	0.429691	2.04103	0.45004	0.0224513	0.00495044	0.5225	4.95044e-08	4.95044e-08	1	0	0	1	1	0
AAAATAGTTTC	103	450	11	55.8541	453522008	100	253310706	4950	4.36893	1.84409	8.0567	1.77647	0.0886237	0.0195412	0.480583	1.95412e-07	1.95412e-07	1	0	0	1	0	0
AAAATAT	97	519	7	55.8541	453522008	100	253310706	3633	5.35052	1.73667	9.29206	2.04887	0.0650444	0.0143421	0.374536	1.43421e-07	1.43421e-07	1	0	0	1	0	0
AAAATATAAATAAATATATAAAT	1	4	23	55.8541	453522008	100	253310706	92	4	0.0179038	0.0716151	0.0157909	0.00164715	0.00036319	0.92	3.6319e-09	3.6319e-09	1	0	0	1	1	0
AAAATATTAC	99	506	10	55.8541	453522008	100	253310706	5060	5.11111	1.77247	9.05931	1.99755	0.0905931	0.0199755	0.511111	1.99755e-07	1.99755e-07	1	0	0	1	1	0
AAAATC	163	694	6	55.8541	453522008	100	253310706	4164	4.25767	2.91832	12.4252	2.73972	0.0745514	0.0164383	0.25546	1.64383e-07	1.64383e-07	1	0	0	1	0	0
AAAATCTATTG	56	282	11	55.8541	453522008	100	253310706	3102	5.03571	1.00261	5.04887	1.11326	0.0555375	0.0122458	0.553929	1.22458e-07	1.22458e-07	1	0	0	1	1	0
AAAATG	4537	46463	6	55.8541	453522008	100	253310706	278778	10.2409	81.2295	831.864	183.423	4.99118	1.10054	0.614454	1.10054e-05	1.10054e-05	1	0	0	1	1	0
AAAATGT	44	176	7	55.8541	453522008	100	253310706	1232	4	0.787766	3.15107	0.694799	0.0220575	0.00486359	0.28	4.86359e-08	4.86359e-08	1	0	0	1	0	0
AAAATT	3408	19131	6	55.8541	453522008	100	253310706	114786	5.61356	61.0161	342.517	75.5239	2.0551	0.453143	0.336813	4.53143e-06	4.53143e-06	1	0	0	1	0	0
AAAATTAAATT	379	1522	11	55.8541	453522008	100	253310706	16742	4.01583	6.78553	27.2496	6.00843	0.299745	0.0660927	0.441741	6.60927e-07	6.60927e-07	1	0	0	1	0	0
AAAATTACT	104	488	9	55.8541	453522008	100	253310706	4392	4.69231	1.86199	8.73705	1.92649	0.0786334	0.0173384	0.422308	1.73384e-07	1.73384e-07	1	0	0	1	0	0
AAAATTC	25	100	7	55.8541	453522008	100	253310706	700	4	0.447595	1.79038	0.394772	0.0125326	0.0027634	0.28	2.7634e-08	2.7634e-08	1	0	0	1	0	0
AAAATTG	284	1371	7	55.8541	453522008	100	253310706	9597	4.82746	5.08467	24.5461	5.41233	0.171823	0.0378863	0.337923	3.78863e-07	3.78863e-07	1	0	0	1	0	0
AAAATTGTTTAACTCT	1	4	16	55.8541	453522008	100	253310706	64	4	0.0179038	0.0716151	0.0157909	0.00114584	0.000252654	0.64	2.52654e-09	2.52654e-09	1	0	0	1	1	0
AAAATTT	226	981	7	55.8541	453522008	100	253310706	6867	4.34071	4.04626	17.5636	3.87271	0.122945	0.027109	0.30385	2.7109e-07	2.7109e-07	1	0	0	1	0	0
AAAATTTTCATTTGAC	1	4	16	55.8541	453522008	100	253310706	64	4	0.0179038	0.0716151	0.0157909	0.00114584	0.000252654	0.64	2.52654e-09	2.52654e-09	1	0	0	1	1	0
AAAC	514	3272	4	55.8541	453522008	100	253310706	13088	6.36576	9.20254	58.5812	12.9169	0.234325	0.0516678	0.25463	5.16678e-07	5.16678e-07	1	0	0	0	0	0
AAACAATTAGATT	1	5	13	55.8541	453522008	100	253310706	65	5	0.0179038	0.0895189	0.0197386	0.00116375	0.000256602	0.65	2.56602e-09	2.56602e-09	1	0	0	1	1	0
AAACAATTTG	75	318	10	55.8541	453522008	100	253310706	3180	4.24	1.34278	5.6934	1.25538	0.056934	0.0125538	0.424	1.25538e-07	1.25538e-07	1	0	0	1	0	0
AAACACAAG	1	4	9	55.8541	453522008	100	253310706	36	4	0.0179038	0.0716151	0.0157909	0.000644536	0.000142118	0.36	1.42118e-09	1.42118e-09	1	0	0	1	0	0
AAACAG	81	324	6	55.8541	453522008	100	253310706	1944	4	1.45021	5.80083	1.27906	0.034805	0.00767437	0.24	7.67437e-08	7.67437e-08	1	0	0	1	0	0
AAACAGAGTAACTCT	130	555	15	55.8541	453522008	100	253310706	8325	4.26923	2.32749	9.9366	2.19099	0.149049	0.0328648	0.640385	3.28648e-07	3.28648e-07	1	0	0	1	1	0
AAACAT	76	784	6	55.8541	453522008	100	253310706	4704	10.3158	1.36069	14.0366	3.09501	0.0842194	0.0185701	0.618947	1.85701e-07	1.85701e-07	1	0	0	1	1	0
AAACATAAATT	33	143	11	55.8541	453522008	100	253310706	1573	4.33333	0.590825	2.56024	0.564524	0.0281627	0.00620977	0.476667	6.20977e-08	6.20977e-08	1	0	0	1	0	0
AAACATT	141	1059	7	55.8541	453522008	100	253310706	7413	7.51064	2.52443	18.9601	4.18064	0.132721	0.0292645	0.525745	2.92645e-07	2.92645e-07	1	0	0	1	1	0
AAACATTAATTCGAAAT	1	4	17	55.8541	453522008	100	253310706	68	4	0.0179038	0.0716151	0.0157909	0.00121746	0.000268445	0.68	2.68445e-09	2.68445e-09	1	0	0	1	1	0
AAACC	85	425	5	55.8541	453522008	100	253310706	2125	5	1.52182	7.60911	1.67778	0.0380455	0.00838891	0.25	8.38891e-08	8.38891e-08	1	0	0	1	0	0
AAACCATTTGATAATTTC	1	4	18	55.8541	453522008	100	253310706	72	4	0.0179038	0.0716151	0.0157909	0.00128907	0.000284236	0.72	2.84236e-09	2.84236e-09	1	0	0	1	1	0
AAACCC	26	104	6	55.8541	453522008	100	253310706	624	4	0.465498	1.86199	0.410563	0.011172	0.00246338	0.24	2.46338e-08	2.46338e-08	1	0	0	1	0	0
AAACCCG	1	4	7	55.8541	453522008	100	253310706	28	4	0.0179038	0.0716151	0.0157909	0.000501306	0.000110536	0.28	1.10536e-09	1.10536e-09	1	0	0	1	0	0
AAACCCT	11	125	7	55.8541	453522008	100	253310706	875	11.3636	0.196942	2.23797	0.493465	0.0156658	0.00345426	0.795455	3.45426e-08	3.45426e-08	1	0	0	1	1	0
AAACG	55	275	5	55.8541	453522008	100	253310706	1375	5	0.984708	4.92354	1.08562	0.0246177	0.00542812	0.25	5.42812e-08	5.42812e-08	1	0	0	1	0	0
AAACGACGTAGT	5	32	12	55.8541	453522008	100	253310706	384	6.4	0.0895189	0.572921	0.126327	0.00687505	0.00151592	0.768	1.51592e-08	1.51592e-08	1	0	0	1	1	0
AAACGGC	36	144	7	55.8541	453522008	100	253310706	1008	4	0.644536	2.57814	0.568472	0.018047	0.0039793	0.28	3.9793e-08	3.9793e-08	1	0	0	1	0	0
AAACT	48	313	5	55.8541	453522008	100	253310706	1565	6.52083	0.859382	5.60388	1.23564	0.0280194	0.00617818	0.326042	6.17818e-08	6.17818e-08	1	0	0	1	0	0
AAACTAAATTT	41	187	11	55.8541	453522008	100	253310706	2057	4.56098	0.734055	3.34801	0.738224	0.0368281	0.00812046	0.501707	8.12046e-08	8.12046e-08	1	0	0	1	1	0
AAACTAACT	234	953	9	55.8541	453522008	100	253310706	8577	4.07265	4.18949	17.0623	3.76218	0.153561	0.0338596	0.366538	3.38596e-07	3.38596e-07	1	0	0	1	0	0
AAACTACGACAGATCCC	2	8	17	55.8541	453522008	100	253310706	136	4	0.0358076	0.14323	0.0315818	0.00243491	0.00053689	0.68	5.3689e-09	5.3689e-09	1	0	0	1	1	0
AAACTAGTAG	46	273	10	55.8541	453522008	100	253310706	2730	5.93478	0.823574	4.88773	1.07773	0.0488773	0.0107773	0.593478	1.07773e-07	1.07773e-07	1	0	0	1	1	0
AAACTATTT	56	372	9	55.8541	453522008	100	253310706	3348	6.64286	1.00261	6.66021	1.46855	0.0599419	0.013217	0.597857	1.3217e-07	1.3217e-07	1	0	0	1	1	0
AAACTC	27	108	6	55.8541	453522008	100	253310706	648	4	0.483402	1.93361	0.426354	0.0116017	0.00255812	0.24	2.55812e-08	2.55812e-08	1	0	0	1	0	0
AAACTG	48	192	6	55.8541	453522008	100	253310706	1152	4	0.859382	3.43753	0.757962	0.0206252	0.00454777	0.24	4.54777e-08	4.54777e-08	1	0	0	1	0	0
AAACTT	54	284	6	55.8541	453522008	100	253310706	1704	5.25926	0.966804	5.08467	1.12115	0.030508	0.00672692	0.315556	6.72692e-08	6.72692e-08	1	0	0	1	0	0
AAAG	6104	41837	4	55.8541	453522008	100	253310706	167348	6.85403	109.285	749.041	165.161	2.99616	0.660643	0.274161	6.60643e-06	6.60643e-06	1	0	0	0	0	0
AAAGAAAGAG	60	281	10	55.8541	453522008	100	253310706	2810	4.68333	1.07423	5.03096	1.10931	0.0503096	0.0110931	0.468333	1.10931e-07	1.10931e-07	1	0	0	1	0	0
AAAGAAG	228	1940	7	55.8541	453522008	100	253310706	13580	8.50877	4.08206	34.7333	7.65858	0.243133	0.0536101	0.595614	5.36101e-07	5.36101e-07	1	0	0	1	1	0
AAAGAAT	163	1669	7	55.8541	453522008	100	253310706	11683	10.2393	2.91832	29.8814	6.58875	0.20917	0.0461212	0.716748	4.61212e-07	4.61212e-07	1	0	0	1	1	0
AAAGAC	11	44	6	55.8541	453522008	100	253310706	264	4	0.196942	0.787766	0.1737	0.0047266	0.0010422	0.24	1.0422e-08	1.0422e-08	1	0	0	1	0	0
AAAGACG	33	132	7	55.8541	453522008	100	253310706	924	4	0.590825	2.3633	0.521099	0.0165431	0.00364769	0.28	3.64769e-08	3.64769e-08	1	0	0	1	0	0
AAAGACT	38	152	7	55.8541	453522008	100	253310706	1064	4	0.680344	2.72138	0.600054	0.0190496	0.00420038	0.28	4.20038e-08	4.20038e-08	1	0	0	1	0	0
AAAGAG	397	2489	6	55.8541	453522008	100	253310706	14934	6.26952	7.1078	44.5625	9.82588	0.267375	0.0589553	0.376171	5.89553e-07	5.89553e-07	1	0	0	1	0	0
AAAGAGG	49	196	7	55.8541	453522008	100	253310706	1372	4	0.877285	3.50914	0.773753	0.024564	0.00541627	0.28	5.41627e-08	5.41627e-08	1	0	0	1	0	0
AAAGAT	12	48	6	55.8541	453522008	100	253310706	288	4	0.214845	0.859382	0.189491	0.00515629	0.00113694	0.24	1.13694e-08	1.13694e-08	1	0	0	1	0	0
AAAGATGATGG	1	4	11	55.8541	453522008	100	253310706	44	4	0.0179038	0.0716151	0.0157909	0.000787766	0.0001737	0.44	1.737e-09	1.737e-09	1	0	0	1	0	0
AAAGATT	32	128	7	55.8541	453522008	100	253310706	896	4	0.572921	2.29168	0.505308	0.0160418	0.00353716	0.28	3.53716e-08	3.53716e-08	1	0	0	1	0	0
AAAGATTT	50	226	8	55.8541	453522008	100	253310706	1808	4.52	0.895189	4.04626	0.892185	0.03237	0.00713748	0.3616	7.13748e-08	7.13748e-08	1	0	0	1	0	0
AAAGATTTATT	49	207	11	55.8541	453522008	100	253310706	2277	4.22449	0.877285	3.70608	0.817178	0.0407669	0.00898896	0.464694	8.98896e-08	8.98896e-08	1	0	0	1	0	0
AAAGC	124	990	5	55.8541	453522008	100	253310706	4950	7.98387	2.22007	17.7247	3.90824	0.0886237	0.0195412	0.399194	1.95412e-07	1.95412e-07	1	0	0	1	0	0
AAAGCAGTCTAAG	85	469	13	55.8541	453522008	100	253310706	6097	5.51765	1.52182	8.39687	1.85148	0.109159	0.0240693	0.717294	2.40693e-07	2.40693e-07	1	0	0	1	1	0
AAAGG	63	784	5	55.8541	453522008	100	253310706	3920	12.4444	1.12794	14.0366	3.09501	0.0701828	0.0154751	0.622222	1.54751e-07	1.54751e-07	1	0	0	1	1	0
AAAGGC	32	156	6	55.8541	453522008	100	253310706	936	4.875	0.572921	2.79299	0.615844	0.0167579	0.00369507	0.2925	3.69507e-08	3.69507e-08	1	0	0	1	0	0
AAAGGG	1	4	6	55.8541	453522008	100	253310706	24	4	0.0179038	0.0716151	0.0157909	0.000429691	9.47453e-05	0.24	9.47453e-10	9.47453e-10	1	0	0	1	0	0
AAAGGT	115	1005	6	55.8541	453522008	100	253310706	6030	8.73913	2.05894	17.9933	3.96746	0.10796	0.0238048	0.524348	2.38048e-07	2.38048e-07	1	0	0	1	1	0
AAAGGTC	46	184	7	55.8541	453522008	100	253310706	1288	4	0.823574	3.2943	0.726381	0.0230601	0.00508466	0.28	5.08466e-08	5.08466e-08	1	0	0	1	0	0
AAAGT	728	10519	5	55.8541	453522008	100	253310706	52595	14.4492	13.034	188.33	41.5261	0.94165	0.20763	0.722459	2.0763e-06	2.0763e-06	1	0	0	1	1	0
AAAGTAAC	124	634	8	55.8541	453522008	100	253310706	5072	5.1129	2.22007	11.351	2.50286	0.090808	0.0200228	0.409032	2.00228e-07	2.00228e-07	1	0	0	1	0	0
AAAGTAACTT	51	223	10	55.8541	453522008	100	253310706	2230	4.37255	0.913093	3.99254	0.880342	0.0399254	0.00880342	0.437255	8.80342e-08	8.80342e-08	1	0	0	1	0	0
AAAGTAC	31	124	7	55.8541	453522008	100	253310706	868	4	0.555017	2.22007	0.489517	0.0155405	0.00342662	0.28	3.42662e-08	3.42662e-08	1	0	0	1	0	0
AAAGTACAG	50	212	9	55.8541	453522008	100	253310706	1908	4.24	0.895189	3.7956	0.836917	0.0341604	0.00753225	0.3816	7.53225e-08	7.53225e-08	1	0	0	1	0	0
AAAGTATTT	96	625	9	55.8541	453522008	100	253310706	5625	6.51042	1.71876	11.1899	2.46733	0.100709	0.0222059	0.585938	2.22059e-07	2.22059e-07	1	0	0	1	1	0
AAAGTC	2048	18156	6	55.8541	453522008	100	253310706	108936	8.86523	36.6669	325.061	71.6748	1.95037	0.430049	0.531914	4.30049e-06	4.30049e-06	1	0	0	1	1	0
AAAGTG	1408	7669	6	55.8541	453522008	100	253310706	46014	5.44673	25.2085	137.304	30.2751	0.823825	0.18165	0.326804	1.8165e-06	1.8165e-06	1	0	0	1	0	0
AAAGTGAAGTG	5342	21870	11	55.8541	453522008	100	253310706	240570	4.09397	95.642	391.556	86.3367	4.30711	0.949703	0.450337	9.49703e-06	9.49703e-06	1	0	0	1	0	0
AAAGTGGAGTG	45	195	11	55.8541	453522008	100	253310706	2145	4.33333	0.80567	3.49124	0.769806	0.0384036	0.00846786	0.476667	8.46786e-08	8.46786e-08	1	0	0	1	0	0
AAAGTT	510	5359	6	55.8541	453522008	100	253310706	32154	10.5078	9.13093	95.9464	21.1558	0.575678	0.126935	0.630471	1.26935e-06	1.26935e-06	1	0	0	1	1	0
AAAGTTAAAT	63	411	10	55.8541	453522008	100	253310706	4110	6.52381	1.12794	7.35846	1.62251	0.0735846	0.0162251	0.652381	1.62251e-07	1.62251e-07	1	0	0	1	1	0
AAAGTTAT	35	148	8	55.8541	453522008	100	253310706	1184	4.22857	0.626632	2.64976	0.584263	0.0211981	0.0046741	0.338286	4.6741e-08	4.6741e-08	1	0	0	1	0	0
AAAT	32725	226476	4	55.8541	453522008	100	253310706	905904	6.92058	585.901	4054.78	894.064	16.2191	3.57626	0.276823	3.57626e-05	3.57626e-05	1	1	0	0	0	0
AAATAAC	42	239	7	55.8541	453522008	100	253310706	1673	5.69048	0.751959	4.279	0.943505	0.029953	0.00660454	0.398333	6.60454e-08	6.60454e-08	1	0	0	1	0	0
AAATAAGT	292	1202	8	55.8541	453522008	100	253310706	9616	4.11644	5.2279	21.5203	4.74516	0.172163	0.0379613	0.329315	3.79613e-07	3.79613e-07	1	0	0	1	0	0
AAATAAT	2210	15672	7	55.8541	453522008	100	253310706	109704	7.0914	39.5674	280.588	61.8687	1.96412	0.433081	0.496398	4.33081e-06	4.33081e-06	1	0	0	1	0	0
AAATAATAGT	30	132	10	55.8541	453522008	100	253310706	1320	4.4	0.537114	2.3633	0.521099	0.023633	0.00521099	0.44	5.21099e-08	5.21099e-08	1	0	0	1	0	0
AAATAATGAT	46	217	10	55.8541	453522008	100	253310706	2170	4.71739	0.823574	3.88512	0.856655	0.0388512	0.00856655	0.471739	8.56655e-08	8.56655e-08	1	0	0	1	0	0
AAATAATTAATAC	1	6	13	55.8541	453522008	100	253310706	78	6	0.0179038	0.107423	0.0236863	0.0013965	0.000307922	0.78	3.07922e-09	3.07922e-09	1	0	0	1	1	0
AAATAC	347	1987	6	55.8541	453522008	100	253310706	11922	5.72622	6.21261	35.5748	7.84412	0.213449	0.0470647	0.343573	4.70647e-07	4.70647e-07	1	0	0	1	0	0
AAATACAT	53	276	8	55.8541	453522008	100	253310706	2208	5.20755	0.948901	4.94144	1.08957	0.0395316	0.00871657	0.416604	8.71657e-08	8.71657e-08	1	0	0	1	0	0
AAATACGATAAT	1	4	12	55.8541	453522008	100	253310706	48	4	0.0179038	0.0716151	0.0157909	0.000859382	0.000189491	0.48	1.89491e-09	1.89491e-09	1	0	0	1	0	0
AAATACT	76	304	7	55.8541	453522008	100	253310706	2128	4	1.36069	5.44275	1.20011	0.0380993	0.00840075	0.28	8.40075e-08	8.40075e-08	1	0	0	1	0	0
AAATACTAGT	48	196	10	55.8541	453522008	100	253310706	1960	4.08333	0.859382	3.50914	0.773753	0.0350914	0.00773753	0.408333	7.73753e-08	7.73753e-08	1	0	0	1	0	0
AAATAG	389	1654	6	55.8541	453522008	100	253310706	9924	4.25193	6.96457	29.6129	6.52953	0.177677	0.0391772	0.255116	3.91772e-07	3.91772e-07	1	0	0	1	0	0
AAATAGAATAG	60	406	11	55.8541	453522008	100	253310706	4466	6.76667	1.07423	7.26894	1.60277	0.0799583	0.0176305	0.744333	1.76305e-07	1.76305e-07	1	0	0	1	1	0
AAATAGAATT	87	353	10	55.8541	453522008	100	253310706	3530	4.05747	1.55763	6.32004	1.39355	0.0632004	0.0139355	0.405747	1.39355e-07	1.39355e-07	1	0	0	1	0	0
AAATAGT	494	5113	7	55.8541	453522008	100	253310706	35791	10.3502	8.84447	91.542	20.1847	0.640794	0.141293	0.724514	1.41293e-06	1.41293e-06	1	0	0	1	1	0
AAATAGTATT	79	337	10	55.8541	453522008	100	253310706	3370	4.26582	1.4144	6.03358	1.33038	0.0603358	0.0133038	0.426582	1.33038e-07	1.33038e-07	1	0	0	1	0	0
AAATAGTT	632	4616	8	55.8541	453522008	100	253310706	36928	7.3038	11.3152	82.6439	18.2227	0.661151	0.145781	0.584304	1.45781e-06	1.45781e-06	1	0	0	1	1	0
AAATAT	1002	4974	6	55.8541	453522008	100	253310706	29844	4.96407	17.9396	89.0534	19.636	0.534321	0.117816	0.297844	1.17816e-06	1.17816e-06	1	0	0	1	0	0
AAATATACAC	78	322	10	55.8541	453522008	100	253310706	3220	4.12821	1.3965	5.76502	1.27117	0.0576502	0.0127117	0.412821	1.27117e-07	1.27117e-07	1	0	0	1	0	0
AAATATT	763	4223	7	55.8541	453522008	100	253310706	29561	5.53473	13.6606	75.6077	16.6712	0.529254	0.116699	0.387431	1.16699e-06	1.16699e-06	1	0	0	1	0	0
AAATC	11	66	5	55.8541	453522008	100	253310706	330	6	0.196942	1.18165	0.26055	0.00590825	0.00130275	0.3	1.30275e-08	1.30275e-08	1	0	0	1	0	0
AAATCAATTT	55	299	10	55.8541	453522008	100	253310706	2990	5.43636	0.984708	5.35323	1.18037	0.0535323	0.0118037	0.543636	1.18037e-07	1.18037e-07	1	0	0	1	1	0
AAATCC	40	197	6	55.8541	453522008	100	253310706	1182	4.925	0.716151	3.52705	0.777701	0.0211623	0.00466621	0.2955	4.66621e-08	4.66621e-08	1	0	0	1	0	0
AAATCG	1	4	6	55.8541	453522008	100	253310706	24	4	0.0179038	0.0716151	0.0157909	0.000429691	9.47453e-05	0.24	9.47453e-10	9.47453e-10	1	0	0	1	0	0
AAATCT	198	1014	6	55.8541	453522008	100	253310706	6084	5.12121	3.54495	18.1544	4.00299	0.108927	0.0240179	0.307273	2.40179e-07	2.40179e-07	1	0	0	1	0	0
AAATG	424	2281	5	55.8541	453522008	100	253310706	11405	5.37972	7.5912	40.8385	9.00475	0.204193	0.0450238	0.268986	4.50238e-07	4.50238e-07	1	0	0	1	0	0
AAATGAT	23	92	7	55.8541	453522008	100	253310706	644	4	0.411787	1.64715	0.36319	0.01153	0.00254233	0.28	2.54233e-08	2.54233e-08	1	0	0	1	0	0
AAATGC	38	152	6	55.8541	453522008	100	253310706	912	4	0.680344	2.72138	0.600054	0.0163283	0.00360032	0.24	3.60032e-08	3.60032e-08	1	0	0	1	0	0
AAATGG	14	56	6	55.8541	453522008	100	253310706	336	4	0.250653	1.00261	0.221072	0.00601567	0.00132643	0.24	1.32643e-08	1.32643e-08	1	0	0	1	0	0
AAATGT	335	1756	6	55.8541	453522008	100	253310706	10536	5.24179	5.99777	31.439	6.9322	0.188634	0.0415932	0.314507	4.15932e-07	4.15932e-07	1	0	0	1	0	0
AAATGTAATGT	40	169	11	55.8541	453522008	100	253310706	1859	4.225	0.716151	3.02574	0.667165	0.0332831	0.00733881	0.46475	7.33881e-08	7.33881e-08	1	0	0	1	0	0
AAATGTT	257	1511	7	55.8541	453522008	100	253310706	10577	5.87938	4.60127	27.0526	5.96501	0.189368	0.041755	0.411556	4.1755e-07	4.1755e-07	1	0	0	1	0	0
AAATT	6831	44468	5	55.8541	453522008	100	253310706	222340	6.50974	122.301	796.145	175.547	3.98073	0.877736	0.325487	8.77736e-06	8.77736e-06	1	0	0	1	0	0
AAATTAACAG	1	5	10	55.8541	453522008	100	253310706	50	5	0.0179038	0.0895189	0.0197386	0.000895189	0.000197386	0.5	1.97386e-09	1.97386e-09	1	0	0	1	0	0
AAATTAAGTT	59	292	10	55.8541	453522008	100	253310706	2920	4.94915	1.05632	5.2279	1.15273	0.052279	0.0115273	0.494915	1.15273e-07	1.15273e-07	1	0	0	1	0	0
AAATTAATTTC	41	170	11	55.8541	453522008	100	253310706	1870	4.14634	0.734055	3.04364	0.671113	0.0334801	0.00738224	0.456098	7.38224e-08	7.38224e-08	1	0	0	1	0	0
AAATTAC	132	552	7	55.8541	453522008	100	253310706	3864	4.18182	2.3633	9.88289	2.17914	0.0691802	0.015254	0.292727	1.5254e-07	1.5254e-07	1	0	0	1	0	0
AAATTAGT	284	1239	8	55.8541	453522008	100	253310706	9912	4.36268	5.08467	22.1828	4.89123	0.177462	0.0391298	0.349014	3.91298e-07	3.91298e-07	1	0	0	1	0	0
AAATTAGTAAATTATT	53	228	16	55.8541	453522008	100	253310706	3648	4.30189	0.948901	4.08206	0.90008	0.065313	0.0144013	0.688302	1.44013e-07	1.44013e-07	1	0	0	1	1	0
AAATTAT	385	1850	7	55.8541	453522008	100	253310706	12950	4.80519	6.89296	33.122	7.30328	0.231854	0.051123	0.336364	5.1123e-07	5.1123e-07	1	0	0	1	0	0
AAATTATCTCTATAAC	1	4	16	55.8541	453522008	100	253310706	64	4	0.0179038	0.0716151	0.0157909	0.00114584	0.000252654	0.64	2.52654e-09	2.52654e-09	1	0	0	1	1	0
AAATTC	704	3386	6	55.8541	453522008	100	253310706	20316	4.80966	12.6043	60.6222	13.367	0.363733	0.0802019	0.28858	8.02019e-07	8.02019e-07	1	0	0	1	0	0
AAATTCAATTC	170	828	11	55.8541	453522008	100	253310706	9108	4.87059	3.04364	14.8243	3.26871	0.163068	0.0359558	0.535765	3.59558e-07	3.59558e-07	1	0	0	1	1	0
AAATTCT	41	288	7	55.8541	453522008	100	253310706	2016	7.02439	0.734055	5.15629	1.13694	0.036094	0.00795861	0.491707	7.95861e-08	7.95861e-08	1	0	0	1	0	0
AAATTG	1484	7820	6	55.8541	453522008	100	253310706	46920	5.26954	26.5692	140.008	30.8712	0.840046	0.185227	0.316173	1.85227e-06	1.85227e-06	1	0	0	1	0	0
AAATTGAATT	103	436	10	55.8541	453522008	100	253310706	4360	4.23301	1.84409	7.80605	1.72121	0.0780605	0.0172121	0.423301	1.72121e-07	1.72121e-07	1	0	0	1	0	0
AAATTGAATTG	123	797	11	55.8541	453522008	100	253310706	8767	6.47967	2.20217	14.2693	3.14633	0.156962	0.0346097	0.712764	3.46097e-07	3.46097e-07	1	0	0	1	1	0
AAATTGT	245	1357	7	55.8541	453522008	100	253310706	9499	5.53878	4.38643	24.2954	5.35706	0.170068	0.0374994	0.387714	3.74994e-07	3.74994e-07	1	0	0	1	0	0
AAATTT	1305	5374	6	55.8541	453522008	100	253310706	32244	4.11801	23.3644	96.2149	21.2151	0.57729	0.12729	0.24708	1.2729e-06	1.2729e-06	1	0	0	1	0	0
AAATTTACT	154	636	9	55.8541	453522008	100	253310706	5724	4.12987	2.75718	11.3868	2.51075	0.102481	0.0225968	0.371688	2.25968e-07	2.25968e-07	1	0	0	1	0	0
AAATTTC	55	267	7	55.8541	453522008	100	253310706	1869	4.85455	0.984708	4.78031	1.05404	0.0334622	0.00737829	0.339818	7.37829e-08	7.37829e-08	1	0	0	1	0	0
AAC	4053	39901	3	55.8541	453522008	100	253310706	119703	9.84481	72.564	714.379	157.518	2.14314	0.472554	0.295344	4.72554e-06	4.72554e-06	1	0	0	0	0	0
AACAAG	320	2811	6	55.8541	453522008	100	253310706	16866	8.78438	5.72921	50.3275	11.097	0.301965	0.0665823	0.527062	6.65823e-07	6.65823e-07	1	0	0	1	1	0
AACAAGAAT	364	3079	9	55.8541	453522008	100	253310706	27711	8.45879	6.51698	55.1257	12.155	0.496132	0.109395	0.761291	1.09395e-06	1.09395e-06	1	0	0	1	1	0
AACAAGTCG	63	271	9	55.8541	453522008	100	253310706	2439	4.30159	1.12794	4.85193	1.06983	0.0436673	0.00962849	0.387143	9.62849e-08	9.62849e-08	1	0	0	1	0	0
AACAAT	1475	15386	6	55.8541	453522008	100	253310706	92316	10.4312	26.4081	275.468	60.7396	1.65281	0.364438	0.625871	3.64438e-06	3.64438e-06	1	0	0	1	1	0
AACAATATT	126	511	9	55.8541	453522008	100	253310706	4599	4.05556	2.25588	9.14883	2.01729	0.0823395	0.0181556	0.365	1.81556e-07	1.81556e-07	1	0	0	1	0	0
AACAATC	1	4	7	55.8541	453522008	100	253310706	28	4	0.0179038	0.0716151	0.0157909	0.000501306	0.000110536	0.28	1.10536e-09	1.10536e-09	1	0	0	1	0	0
AACAATT	92	368	7	55.8541	453522008	100	253310706	2576	4	1.64715	6.58859	1.45276	0.0461201	0.0101693	0.28	1.01693e-07	1.01693e-07	1	0	0	1	0	0
AACAC	12	210	5	55.8541	453522008	100	253310706	1050	17.5	0.214845	3.75979	0.829021	0.018799	0.00414511	0.875	4.14511e-08	4.14511e-08	1	0	0	1	1	0
AACACAT	1	4	7	55.8541	453522008	100	253310706	28	4	0.0179038	0.0716151	0.0157909	0.000501306	0.000110536	0.28	1.10536e-09	1.10536e-09	1	0	0	1	0	0
AACAGC	37	149	6	55.8541	453522008	100	253310706	894	4.02703	0.66244	2.66766	0.58821	0.016006	0.00352926	0.241622	3.52926e-08	3.52926e-08	1	0	0	1	0	0
AACAGT	215	2369	6	55.8541	453522008	100	253310706	14214	11.0186	3.84931	42.4141	9.35215	0.254484	0.0561129	0.661116	5.61129e-07	5.61129e-07	1	0	0	1	1	0
AACAT	904	13067	5	55.8541	453522008	100	253310706	65335	14.4546	16.185	233.949	51.5849	1.16974	0.257924	0.722732	2.57924e-06	2.57924e-06	1	0	0	1	1	0
AACATAGAAT	9	71	10	55.8541	453522008	100	253310706	710	7.88889	0.161134	1.27117	0.280288	0.0127117	0.00280288	0.788889	2.80288e-08	2.80288e-08	1	0	0	1	1	0
AACATATAT	79	343	9	55.8541	453522008	100	253310706	3087	4.34177	1.4144	6.141	1.35407	0.055269	0.0121866	0.390759	1.21866e-07	1.21866e-07	1	0	0	1	0	0
AACATATCC	2	17	9	55.8541	453522008	100	253310706	153	8.5	0.0358076	0.304364	0.0671113	0.00273928	0.000604001	0.765	6.04001e-09	6.04001e-09	1	0	0	1	1	0
AACATC	1	4	6	55.8541	453522008	100	253310706	24	4	0.0179038	0.0716151	0.0157909	0.000429691	9.47453e-05	0.24	9.47453e-10	9.47453e-10	1	0	0	1	0	0
AACATGT	25	100	7	55.8541	453522008	100	253310706	700	4	0.447595	1.79038	0.394772	0.0125326	0.0027634	0.28	2.7634e-08	2.7634e-08	1	0	0	1	0	0
AACATT	868	10433	6	55.8541	453522008	100	253310706	62598	12.0196	15.5405	186.79	41.1866	1.12074	0.247119	0.721175	2.47119e-06	2.47119e-06	1	0	0	1	1	0
AACATTATT	9	42	9	55.8541	453522008	100	253310706	378	4.66667	0.161134	0.751959	0.165804	0.00676763	0.00149224	0.42	1.49224e-08	1.49224e-08	1	0	0	1	0	0
AACC	101	633	4	55.8541	453522008	100	253310706	2532	6.26733	1.80828	11.3331	2.49891	0.0453324	0.00999563	0.250693	9.99563e-08	9.99563e-08	1	0	0	0	0	0
AACCACAACGTC	253	1254	12	55.8541	453522008	100	253310706	15048	4.95652	4.52966	22.4513	4.95044	0.269416	0.0594053	0.594783	5.94053e-07	5.94053e-07	1	0	0	1	1	0
AACCAT	51	612	6	55.8541	453522008	100	253310706	3672	12	0.913093	10.9571	2.41601	0.0657427	0.014496	0.72	1.4496e-07	1.4496e-07	1	0	0	1	1	0
AACCATT	128	882	7	55.8541	453522008	100	253310706	6174	6.89062	2.29168	15.7911	3.48189	0.110538	0.0243732	0.482344	2.43732e-07	2.43732e-07	1	0	0	1	0	0
AACCCT	11	146	6	55.8541	453522008	100	253310706	876	13.2727	0.196942	2.61395	0.576367	0.0156837	0.0034582	0.796364	3.4582e-08	3.4582e-08	1	0	0	1	1	0
AACCCTT	17	68	7	55.8541	453522008	100	253310706	476	4	0.304364	1.21746	0.268445	0.0085222	0.00187912	0.28	1.87912e-08	1.87912e-08	1	0	0	1	0	0
AACCG	40	200	5	55.8541	453522008	100	253310706	1000	5	0.716151	3.58076	0.789544	0.0179038	0.00394772	0.25	3.94772e-08	3.94772e-08	1	0	0	1	0	0
AACCGTTACTAAGTT	1	4	15	55.8541	453522008	100	253310706	60	4	0.0179038	0.0716151	0.0157909	0.00107423	0.000236863	0.6	2.36863e-09	2.36863e-09	1	0	0	1	1	0
AACCT	451	6662	5	55.8541	453522008	100	253310706	33310	14.7716	8.07461	119.275	26.2997	0.596375	0.131499	0.738581	1.31499e-06	1.31499e-06	1	0	0	1	1	0
AACCTAC	45	180	7	55.8541	453522008	100	253310706	1260	4	0.80567	3.22268	0.71059	0.0225588	0.00497413	0.28	4.97413e-08	4.97413e-08	1	0	0	1	0	0
AACG	123	785	4	55.8541	453522008	100	253310706	3140	6.38211	2.20217	14.0545	3.09896	0.0562179	0.0123958	0.255285	1.23958e-07	1.23958e-07	1	0	0	0	0	0
AACGAC	78	312	6	55.8541	453522008	100	253310706	1872	4	1.3965	5.58598	1.23169	0.0335159	0.00739013	0.24	7.39013e-08	7.39013e-08	1	0	0	1	0	0
AACGGC	44	176	6	55.8541	453522008	100	253310706	1056	4	0.787766	3.15107	0.694799	0.0189064	0.00416879	0.24	4.16879e-08	4.16879e-08	1	0	0	1	0	0
AACGTC	52	208	6	55.8541	453522008	100	253310706	1248	4	0.930997	3.72399	0.821126	0.0223439	0.00492676	0.24	4.92676e-08	4.92676e-08	1	0	0	1	0	0
AACGTG	42	298	6	55.8541	453522008	100	253310706	1788	7.09524	0.751959	5.33533	1.17642	0.032012	0.00705853	0.425714	7.05853e-08	7.05853e-08	1	0	0	1	0	0
AACT	859	6438	4	55.8541	453522008	100	253310706	25752	7.49476	15.3794	115.265	25.4154	0.461058	0.101662	0.29979	1.01662e-06	1.01662e-06	1	0	0	0	0	0
AACTAAT	77	451	7	55.8541	453522008	100	253310706	3157	5.85714	1.37859	8.07461	1.78042	0.0565222	0.012463	0.41	1.2463e-07	1.2463e-07	1	0	0	1	0	0
AACTAATAGTT	115	753	11	55.8541	453522008	100	253310706	8283	6.54783	2.05894	13.4815	2.97263	0.148297	0.032699	0.720261	3.2699e-07	3.2699e-07	1	0	0	1	1	0
AACTACT	209	1646	7	55.8541	453522008	100	253310706	11522	7.8756	3.74189	29.4696	6.49795	0.206287	0.0454856	0.551292	4.54856e-07	4.54856e-07	1	0	0	1	1	0
AACTAG	288	1682	6	55.8541	453522008	100	253310706	10092	5.84028	5.15629	30.1142	6.64007	0.180685	0.0398404	0.350417	3.98404e-07	3.98404e-07	1	0	0	1	0	0
AACTAT	46	184	6	55.8541	453522008	100	253310706	1104	4	0.823574	3.2943	0.726381	0.0197658	0.00435828	0.24	4.35828e-08	4.35828e-08	1	0	0	1	0	0
AACTATAAT	10	58	9	55.8541	453522008	100	253310706	522	5.8	0.179038	1.03842	0.228968	0.00934578	0.00206071	0.522	2.06071e-08	2.06071e-08	1	0	0	1	1	0
AACTATT	86	344	7	55.8541	453522008	100	253310706	2408	4	1.53973	6.1589	1.35802	0.0431123	0.00950611	0.28	9.50611e-08	9.50611e-08	1	0	0	1	0	0
AACTATTCTTG	55	245	11	55.8541	453522008	100	253310706	2695	4.45455	0.984708	4.38643	0.967192	0.0482507	0.0106391	0.49	1.06391e-07	1.06391e-07	1	0	0	1	0	0
AACTCT	166	888	6	55.8541	453522008	100	253310706	5328	5.3494	2.97203	15.8986	3.50558	0.0953914	0.0210335	0.320964	2.10335e-07	2.10335e-07	1	0	0	1	0	0
AACTG	1	5	5	55.8541	453522008	100	253310706	25	5	0.0179038	0.0895189	0.0197386	0.000447595	9.8693e-05	0.25	9.8693e-10	9.8693e-10	1	0	0	1	0	0
AACTGACT	177	731	8	55.8541	453522008	100	253310706	5848	4.12994	3.16897	13.0877	2.88578	0.104701	0.0230863	0.330395	2.30863e-07	2.30863e-07	1	0	0	1	0	0
AACTGC	48	192	6	55.8541	453522008	100	253310706	1152	4	0.859382	3.43753	0.757962	0.0206252	0.00454777	0.24	4.54777e-08	4.54777e-08	1	0	0	1	0	0
AACTT	239	2396	5	55.8541	453522008	100	253310706	11980	10.0251	4.279	42.8975	9.45874	0.214487	0.0472937	0.501255	4.72937e-07	4.72937e-07	1	0	0	1	1	0
AACTTACT	1076	4551	8	55.8541	453522008	100	253310706	36408	4.22955	19.2645	81.4801	17.9661	0.651841	0.143729	0.338364	1.43729e-06	1.43729e-06	1	0	0	1	0	0
AACTTATT	621	2543	8	55.8541	453522008	100	253310706	20344	4.09501	11.1182	45.5293	10.0391	0.364235	0.0803124	0.327601	8.03124e-07	8.03124e-07	1	0	0	1	0	0
AACTTG	37	148	6	55.8541	453522008	100	253310706	888	4	0.66244	2.64976	0.584263	0.0158986	0.00350558	0.24	3.50558e-08	3.50558e-08	1	0	0	1	0	0
AACTTGTCG	1	4	9	55.8541	453522008	100	253310706	36	4	0.0179038	0.0716151	0.0157909	0.000644536	0.000142118	0.36	1.42118e-09	1.42118e-09	1	0	0	1	0	0
AAG	25741	299427	3	55.8541	453522008	100	253310706	898281	11.6323	460.861	5360.88	1182.05	16.0826	3.54616	0.348969	3.54616e-05	3.54616e-05	1	1	0	0	0	0
AAGAAGACG	78	373	9	55.8541	453522008	100	253310706	3357	4.78205	1.3965	6.67811	1.4725	0.060103	0.0132525	0.430385	1.32525e-07	1.32525e-07	1	0	0	1	0	0
AAGAAGTCAGTCT	313	1324	13	55.8541	453522008	100	253310706	17212	4.23003	5.60388	23.7046	5.22678	0.30816	0.0679482	0.549904	6.79482e-07	6.79482e-07	1	0	0	1	1	0
AAGAAT	244	2303	6	55.8541	453522008	100	253310706	13818	9.43852	4.36852	41.2324	9.0916	0.247394	0.0545496	0.566311	5.45496e-07	5.45496e-07	1	0	0	1	1	0
AAGAATT	21	84	7	55.8541	453522008	100	253310706	588	4	0.375979	1.50392	0.331609	0.0105274	0.00232126	0.28	2.32126e-08	2.32126e-08	1	0	0	1	0	0
AAGAC	1	12	5	55.8541	453522008	100	253310706	60	12	0.0179038	0.214845	0.0473727	0.00107423	0.000236863	0.6	2.36863e-09	2.36863e-09	1	0	0	1	1	0
AAGACAT	378	3266	7	55.8541	453522008	100	253310706	22862	8.64021	6.76763	58.4738	12.8933	0.409316	0.0902528	0.604815	9.02528e-07	9.02528e-07	1	0	0	1	1	0
AAGACC	364	4534	6	55.8541	453522008	100	253310706	27204	12.456	6.51698	81.1758	17.899	0.487055	0.107394	0.747363	1.07394e-06	1.07394e-06	1	0	0	1	1	0
AAGACG	36	144	6	55.8541	453522008	100	253310706	864	4	0.644536	2.57814	0.568472	0.0154689	0.00341083	0.24	3.41083e-08	3.41083e-08	1	0	0	1	0	0
AAGACT	3189	31539	6	55.8541	453522008	100	253310706	189234	9.88993	57.0952	564.667	124.507	3.388	0.747043	0.593396	7.47043e-06	7.47043e-06	1	0	0	1	1	0
AAGACTT	188	891	7	55.8541	453522008	100	253310706	6237	4.73936	3.36591	15.9523	3.51742	0.111666	0.0246219	0.331755	2.46219e-07	2.46219e-07	1	0	0	1	0	0
AAGAG	196	1022	5	55.8541	453522008	100	253310706	5110	5.21429	3.50914	18.2977	4.03457	0.0914883	0.0201729	0.260714	2.01729e-07	2.01729e-07	1	0	0	1	0	0
AAGAGAAGAGAG	1	5	12	55.8541	453522008	100	253310706	60	5	0.0179038	0.0895189	0.0197386	0.00107423	0.000236863	0.6	2.36863e-09	2.36863e-09	1	0	0	1	1	0
AAGAGATAATT	49	207	11	55.8541	453522008	100	253310706	2277	4.22449	0.877285	3.70608	0.817178	0.0407669	0.00898896	0.464694	8.98896e-08	8.98896e-08	1	0	0	1	0	0
AAGAGC	47	209	6	55.8541	453522008	100	253310706	1254	4.44681	0.841478	3.74189	0.825074	0.0224513	0.00495044	0.266809	4.95044e-08	4.95044e-08	1	0	0	1	0	0
AAGAGG	2	8	6	55.8541	453522008	100	253310706	48	4	0.0358076	0.14323	0.0315818	0.000859382	0.000189491	0.24	1.89491e-09	1.89491e-09	1	0	0	1	0	0
AAGAGT	422	4908	6	55.8541	453522008	100	253310706	29448	11.6303	7.5554	87.8718	19.3754	0.527231	0.116252	0.69782	1.16252e-06	1.16252e-06	1	0	0	1	1	0
AAGAT	84	463	5	55.8541	453522008	100	253310706	2315	5.5119	1.50392	8.28945	1.82779	0.0414473	0.00913897	0.275595	9.13897e-08	9.13897e-08	1	0	0	1	0	0
AAGATAAT	33	140	8	55.8541	453522008	100	253310706	1120	4.24242	0.590825	2.50653	0.552681	0.0200522	0.00442145	0.339394	4.42145e-08	4.42145e-08	1	0	0	1	0	0
AAGATC	1	4	6	55.8541	453522008	100	253310706	24	4	0.0179038	0.0716151	0.0157909	0.000429691	9.47453e-05	0.24	9.47453e-10	9.47453e-10	1	0	0	1	0	0
AAGATG	62	553	6	55.8541	453522008	100	253310706	3318	8.91935	1.11003	9.90079	2.18309	0.0594048	0.0130985	0.535161	1.30985e-07	1.30985e-07	1	0	0	1	1	0
AAGATT	59	274	6	55.8541	453522008	100	253310706	1644	4.64407	1.05632	4.90564	1.08168	0.0294338	0.00649005	0.278644	6.49005e-08	6.49005e-08	1	0	0	1	0	0
AAGATTC	32	128	7	55.8541	453522008	100	253310706	896	4	0.572921	2.29168	0.505308	0.0160418	0.00353716	0.28	3.53716e-08	3.53716e-08	1	0	0	1	0	0
AAGC	138	940	4	55.8541	453522008	100	253310706	3760	6.81159	2.47072	16.8296	3.71086	0.0673182	0.0148434	0.272464	1.48434e-07	1.48434e-07	1	0	0	0	0	0
AAGG	196	1214	4	55.8541	453522008	100	253310706	4856	6.19388	3.50914	21.7352	4.79253	0.0869408	0.0191701	0.247755	1.91701e-07	1.91701e-07	1	0	0	0	0	0
AAGGAC	1	5	6	55.8541	453522008	100	253310706	30	5	0.0179038	0.0895189	0.0197386	0.000537114	0.000118432	0.3	1.18432e-09	1.18432e-09	1	0	0	1	0	0
AAGGAG	81	760	6	55.8541	453522008	100	253310706	4560	9.38272	1.45021	13.6069	3.00027	0.0816413	0.0180016	0.562963	1.80016e-07	1.80016e-07	1	0	0	1	1	0
AAGGAT	16	64	6	55.8541	453522008	100	253310706	384	4	0.286461	1.14584	0.252654	0.00687505	0.00151592	0.24	1.51592e-08	1.51592e-08	1	0	0	1	0	0
AAGGATT	48	192	7	55.8541	453522008	100	253310706	1344	4	0.859382	3.43753	0.757962	0.0240627	0.00530574	0.28	5.30574e-08	5.30574e-08	1	0	0	1	0	0
AAGGC	1	20	5	55.8541	453522008	100	253310706	100	20	0.0179038	0.358076	0.0789544	0.00179038	0.000394772	1	3.94772e-09	3.94772e-09	1	0	0	1	1	0
AAGGCG	35	140	6	55.8541	453522008	100	253310706	840	4	0.626632	2.50653	0.552681	0.0150392	0.00331609	0.24	3.31609e-08	3.31609e-08	1	0	0	1	0	0
AAGGG	69	446	5	55.8541	453522008	100	253310706	2230	6.46377	1.23536	7.98509	1.76068	0.0399254	0.00880342	0.323188	8.80342e-08	8.80342e-08	1	0	0	1	0	0
AAGGGG	1	5	6	55.8541	453522008	100	253310706	30	5	0.0179038	0.0895189	0.0197386	0.000537114	0.000118432	0.3	1.18432e-09	1.18432e-09	1	0	0	1	0	0
AAGGGT	40	360	6	55.8541	453522008	100	253310706	2160	9	0.716151	6.44536	1.42118	0.0386722	0.00852708	0.54	8.52708e-08	8.52708e-08	1	0	0	1	1	0
AAGGT	141	1815	5	55.8541	453522008	100	253310706	9075	12.8723	2.52443	32.4954	7.16511	0.162477	0.0358256	0.643617	3.58256e-07	3.58256e-07	1	0	0	1	1	0
AAGGTACTAC	56	251	10	55.8541	453522008	100	253310706	2510	4.48214	1.00261	4.49385	0.990878	0.0449385	0.00990878	0.448214	9.90878e-08	9.90878e-08	1	0	0	1	0	0
AAGGTAT	48	192	7	55.8541	453522008	100	253310706	1344	4	0.859382	3.43753	0.757962	0.0240627	0.00530574	0.28	5.30574e-08	5.30574e-08	1	0	0	1	0	0
AAGGTCT	35	140	7	55.8541	453522008	100	253310706	980	4	0.626632	2.50653	0.552681	0.0175457	0.00386877	0.28	3.86877e-08	3.86877e-08	1	0	0	1	0	0
AAGGTG	399	4225	6	55.8541	453522008	100	253310706	25350	10.589	7.14361	75.6435	16.6791	0.453861	0.100075	0.635338	1.00075e-06	1.00075e-06	1	0	0	1	1	0
AAGT	531	4068	4	55.8541	453522008	100	253310706	16272	7.66102	9.50691	72.8326	16.0593	0.29133	0.0642373	0.306441	6.42373e-07	6.42373e-07	1	0	0	0	0	0
AAGTAAT	44	176	7	55.8541	453522008	100	253310706	1232	4	0.787766	3.15107	0.694799	0.0220575	0.00486359	0.28	4.86359e-08	4.86359e-08	1	0	0	1	0	0
AAGTACTAC	35	166	9	55.8541	453522008	100	253310706	1494	4.74286	0.626632	2.97203	0.655322	0.0267483	0.0058979	0.426857	5.8979e-08	5.8979e-08	1	0	0	1	0	0
AAGTAG	208	1907	6	55.8541	453522008	100	253310706	11442	9.16827	3.72399	34.1425	7.5283	0.204855	0.0451698	0.550096	4.51698e-07	4.51698e-07	1	0	0	1	1	0
AAGTAGT	74	651	7	55.8541	453522008	100	253310706	4557	8.7973	1.32488	11.6554	2.56997	0.0815875	0.0179898	0.615811	1.79898e-07	1.79898e-07	1	0	0	1	1	0
AAGTAT	68	648	6	55.8541	453522008	100	253310706	3888	9.52941	1.21746	11.6017	2.55812	0.0696099	0.0153487	0.571765	1.53487e-07	1.53487e-07	1	0	0	1	1	0
AAGTATCACT	40	191	10	55.8541	453522008	100	253310706	1910	4.775	0.716151	3.41962	0.754015	0.0341962	0.00754015	0.4775	7.54015e-08	7.54015e-08	1	0	0	1	0	0
AAGTATGT	36	184	8	55.8541	453522008	100	253310706	1472	5.11111	0.644536	3.2943	0.726381	0.0263544	0.00581105	0.408889	5.81105e-08	5.81105e-08	1	0	0	1	0	0
AAGTC	32	258	5	55.8541	453522008	100	253310706	1290	8.0625	0.572921	4.61918	1.01851	0.0230959	0.00509256	0.403125	5.09256e-08	5.09256e-08	1	0	0	1	0	0
AAGTCAT	45	180	7	55.8541	453522008	100	253310706	1260	4	0.80567	3.22268	0.71059	0.0225588	0.00497413	0.28	4.97413e-08	4.97413e-08	1	0	0	1	0	0
AAGTCC	49	196	6	55.8541	453522008	100	253310706	1176	4	0.877285	3.50914	0.773753	0.0210548	0.00464252	0.24	4.64252e-08	4.64252e-08	1	0	0	1	0	0
AAGTCT	363	3726	6	55.8541	453522008	100	253310706	22356	10.2645	6.49907	66.7095	14.7092	0.400257	0.0882553	0.615868	8.82553e-07	8.82553e-07	1	0	0	1	1	0
AAGTG	848	10270	5	55.8541	453522008	100	253310706	51350	12.1108	15.1824	183.872	40.5431	0.919359	0.202715	0.605542	2.02715e-06	2.02715e-06	1	0	0	1	1	0
AAGTGAATGTG	12245	51805	11	55.8541	453522008	100	253310706	569855	4.23071	219.232	927.506	204.512	10.2026	2.24963	0.465378	2.24963e-05	2.24963e-05	1	1	0	1	0	0
AAGTGC	42	168	6	55.8541	453522008	100	253310706	1008	4	0.751959	3.00784	0.663217	0.018047	0.0039793	0.24	3.9793e-08	3.9793e-08	1	0	0	1	0	0
AAGTGG	39	301	6	55.8541	453522008	100	253310706	1806	7.71795	0.698248	5.38904	1.18826	0.0323342	0.00712958	0.463077	7.12958e-08	7.12958e-08	1	0	0	1	0	0
AAT	208821	2737975	3	55.8541	453522008	100	253310706	8213925	13.1116	3738.69	49020.1	10808.8	147.06	32.4263	0.393348	0.000324263	0.000324263	1	1	1	0	0	0
AATAATAATG	101	413	10	55.8541	453522008	100	253310706	4130	4.08911	1.80828	7.39426	1.63041	0.0739426	0.0163041	0.408911	1.63041e-07	1.63041e-07	1	0	0	1	0	0
AATAATACT	52	223	9	55.8541	453522008	100	253310706	2007	4.28846	0.930997	3.99254	0.880342	0.0359329	0.00792308	0.385962	7.92308e-08	7.92308e-08	1	0	0	1	0	0
AATAATACTATTACT	66	275	15	55.8541	453522008	100	253310706	4125	4.16667	1.18165	4.92354	1.08562	0.0738531	0.0162843	0.625	1.62843e-07	1.62843e-07	1	0	0	1	1	0
AATAATATGT	38	183	10	55.8541	453522008	100	253310706	1830	4.81579	0.680344	3.27639	0.722433	0.0327639	0.00722433	0.481579	7.22433e-08	7.22433e-08	1	0	0	1	0	0
AATAATC	45	180	7	55.8541	453522008	100	253310706	1260	4	0.80567	3.22268	0.71059	0.0225588	0.00497413	0.28	4.97413e-08	4.97413e-08	1	0	0	1	0	0
AATAATG	227	2140	7	55.8541	453522008	100	253310706	14980	9.42731	4.06416	38.3141	8.44812	0.268199	0.0591369	0.659912	5.91369e-07	5.91369e-07	1	0	0	1	1	0
AATAATGAT	213	1282	9	55.8541	453522008	100	253310706	11538	6.01878	3.81351	22.9527	5.06098	0.206574	0.0455488	0.54169	4.55488e-07	4.55488e-07	1	0	0	1	1	0
AATAATT	4626	26510	7	55.8541	453522008	100	253310706	185570	5.73065	82.8229	474.629	104.654	3.32241	0.732579	0.401146	7.32579e-06	7.32579e-06	1	0	0	1	0	0
AATAC	1037	14545	5	55.8541	453522008	100	253310706	72725	14.026	18.5662	260.411	57.4196	1.30205	0.287098	0.701302	2.87098e-06	2.87098e-06	1	0	0	1	1	0
AATACAT	32	128	7	55.8541	453522008	100	253310706	896	4	0.572921	2.29168	0.505308	0.0160418	0.00353716	0.28	3.53716e-08	3.53716e-08	1	0	0	1	0	0
AATACC	92	1061	6	55.8541	453522008	100	253310706	6366	11.5326	1.64715	18.9959	4.18853	0.113975	0.0251312	0.691957	2.51312e-07	2.51312e-07	1	0	0	1	1	0
AATACT	500	4778	6	55.8541	453522008	100	253310706	28668	9.556	8.95189	85.5443	18.8622	0.513266	0.113173	0.57336	1.13173e-06	1.13173e-06	1	0	0	1	1	0
AATACTACT	37	194	9	55.8541	453522008	100	253310706	1746	5.24324	0.66244	3.47333	0.765858	0.03126	0.00689272	0.471892	6.89272e-08	6.89272e-08	1	0	0	1	0	0
AATACTAGT	106	583	9	55.8541	453522008	100	253310706	5247	5.5	1.8978	10.4379	2.30152	0.0939412	0.0207137	0.495	2.07137e-07	2.07137e-07	1	0	0	1	0	0
AATACTAT	47	354	8	55.8541	453522008	100	253310706	2832	7.53191	0.841478	6.33794	1.39749	0.0507035	0.0111799	0.602553	1.11799e-07	1.11799e-07	1	0	0	1	1	0
AATACTATAC	104	597	10	55.8541	453522008	100	253310706	5970	5.74038	1.86199	10.6886	2.35679	0.106886	0.0235679	0.574038	2.35679e-07	2.35679e-07	1	0	0	1	1	0
AATACTGT	78	435	8	55.8541	453522008	100	253310706	3480	5.57692	1.3965	7.78815	1.71726	0.0623052	0.0137381	0.446154	1.37381e-07	1.37381e-07	1	0	0	1	0	0
AATAG	1375	15633	5	55.8541	453522008	100	253310706	78165	11.3695	24.6177	279.89	61.7147	1.39945	0.308574	0.568473	3.08574e-06	3.08574e-06	1	0	0	1	1	0
AATAGAATAGG	438	2098	11	55.8541	453522008	100	253310706	23078	4.78995	7.84186	37.5621	8.28232	0.413184	0.0911055	0.526895	9.11055e-07	9.11055e-07	1	0	0	1	1	0
AATAGAATTG	2101	11431	10	55.8541	453522008	100	253310706	114310	5.44074	37.6158	204.658	45.1264	2.04658	0.451264	0.544074	4.51264e-06	4.51264e-06	1	0	0	1	1	0
AATAGAT	28	134	7	55.8541	453522008	100	253310706	938	4.78571	0.501306	2.39911	0.528995	0.0167937	0.00370296	0.335	3.70296e-08	3.70296e-08	1	0	0	1	0	0
AATAGC	36	144	6	55.8541	453522008	100	253310706	864	4	0.644536	2.57814	0.568472	0.0154689	0.00341083	0.24	3.41083e-08	3.41083e-08	1	0	0	1	0	0
AATAGG	1286	13636	6	55.8541	453522008	100	253310706	81816	10.6034	23.0243	244.136	53.8311	1.46482	0.322987	0.636205	3.22987e-06	3.22987e-06	1	0	0	1	1	0
AATAGT	403	2495	6	55.8541	453522008	100	253310706	14970	6.19107	7.21522	44.6699	9.84956	0.26802	0.0590974	0.371464	5.90974e-07	5.90974e-07	1	0	0	1	0	0
AATAGTACAG	1	4	10	55.8541	453522008	100	253310706	40	4	0.0179038	0.0716151	0.0157909	0.000716151	0.000157909	0.4	1.57909e-09	1.57909e-09	1	0	0	1	0	0
AATAGTAT	46	202	8	55.8541	453522008	100	253310706	1616	4.3913	0.823574	3.61656	0.79744	0.0289325	0.00637952	0.351304	6.37952e-08	6.37952e-08	1	0	0	1	0	0
AATAGTATAT	45	194	10	55.8541	453522008	100	253310706	1940	4.31111	0.80567	3.47333	0.765858	0.0347333	0.00765858	0.431111	7.65858e-08	7.65858e-08	1	0	0	1	0	0
AATAT	4537	46977	5	55.8541	453522008	100	253310706	234885	10.3542	81.2295	841.066	185.452	4.20533	0.92726	0.51771	9.2726e-06	9.2726e-06	1	0	0	1	1	0
AATATAC	17	105	7	55.8541	453522008	100	253310706	735	6.17647	0.304364	1.8799	0.414511	0.0131593	0.00290157	0.432353	2.90157e-08	2.90157e-08	1	0	0	1	0	0
AATATAG	166	1273	7	55.8541	453522008	100	253310706	8911	7.66867	2.97203	22.7915	5.02545	0.159541	0.0351781	0.536807	3.51781e-07	3.51781e-07	1	0	0	1	1	0
AATATAGT	90	367	8	55.8541	453522008	100	253310706	2936	4.07778	1.61134	6.57069	1.44881	0.0525655	0.0115905	0.326222	1.15905e-07	1.15905e-07	1	0	0	1	0	0
AATATAT	528	3170	7	55.8541	453522008	100	253310706	22190	6.00379	9.4532	56.755	12.5143	0.397285	0.0875999	0.420265	8.75999e-07	8.75999e-07	1	0	0	1	0	0
AATATC	34	168	6	55.8541	453522008	100	253310706	1008	4.94118	0.608729	3.00784	0.663217	0.018047	0.0039793	0.296471	3.9793e-08	3.9793e-08	1	0	0	1	0	0
AATATG	35	140	6	55.8541	453522008	100	253310706	840	4	0.626632	2.50653	0.552681	0.0150392	0.00331609	0.24	3.31609e-08	3.31609e-08	1	0	0	1	0	0
AATATT	908	4441	6	55.8541	453522008	100	253310706	26646	4.89097	16.2566	79.5107	17.5318	0.477064	0.105191	0.293458	1.05191e-06	1.05191e-06	1	0	0	1	0	0
AATATTC	52	285	7	55.8541	453522008	100	253310706	1995	5.48077	0.930997	5.10258	1.1251	0.035718	0.0078757	0.383654	7.8757e-08	7.8757e-08	1	0	0	1	0	0
AATC	560	5092	4	55.8541	453522008	100	253310706	20368	9.09286	10.0261	91.1661	20.1018	0.364664	0.0804072	0.363714	8.04072e-07	8.04072e-07	1	0	0	0	0	0
AATCAG	352	2443	6	55.8541	453522008	100	253310706	14658	6.94034	6.30213	43.7389	9.64428	0.262434	0.0578657	0.41642	5.78657e-07	5.78657e-07	1	0	0	1	0	0
AATCAT	655	6940	6	55.8541	453522008	100	253310706	41640	10.5954	11.727	124.252	27.3972	0.745514	0.164383	0.635725	1.64383e-06	1.64383e-06	1	0	0	1	1	0
AATCATT	54	216	7	55.8541	453522008	100	253310706	1512	4	0.966804	3.86722	0.852708	0.0270705	0.00596895	0.28	5.96895e-08	5.96895e-08	1	0	0	1	0	0
AATCG	30	179	5	55.8541	453522008	100	253310706	895	5.96667	0.537114	3.20478	0.706642	0.0160239	0.00353321	0.298333	3.53321e-08	3.53321e-08	1	0	0	1	0	0
AATCGAATTG	40	187	10	55.8541	453522008	100	253310706	1870	4.675	0.716151	3.34801	0.738224	0.0334801	0.00738224	0.4675	7.38224e-08	7.38224e-08	1	0	0	1	0	0
AATCT	500	2781	5	55.8541	453522008	100	253310706	13905	5.562	8.95189	49.7904	10.9786	0.248952	0.0548931	0.2781	5.48931e-07	5.48931e-07	1	0	0	1	0	0
AATCTAT	47	188	7	55.8541	453522008	100	253310706	1316	4	0.841478	3.36591	0.742172	0.0235614	0.0051952	0.28	5.1952e-08	5.1952e-08	1	0	0	1	0	0
AATG	1523	11827	4	55.8541	453522008	100	253310706	47308	7.76559	27.2675	211.748	46.6897	0.846992	0.186759	0.310624	1.86759e-06	1.86759e-06	1	0	0	0	0	0
AATGAATTGAT	70	372	11	55.8541	453522008	100	253310706	4092	5.31429	1.25326	6.66021	1.46855	0.0732623	0.0161541	0.584571	1.61541e-07	1.61541e-07	1	0	0	1	1	0
AATGAC	219	2099	6	55.8541	453522008	100	253310706	12594	9.58447	3.92093	37.58	8.28627	0.22548	0.0497176	0.575068	4.97176e-07	4.97176e-07	1	0	0	1	1	0
AATGACG	43	172	7	55.8541	453522008	100	253310706	1204	4	0.769863	3.07945	0.679008	0.0215562	0.00475306	0.28	4.75306e-08	4.75306e-08	1	0	0	1	0	0
AATGAG	17	68	6	55.8541	453522008	100	253310706	408	4	0.304364	1.21746	0.268445	0.00730474	0.00161067	0.24	1.61067e-08	1.61067e-08	1	0	0	1	0	0
AATGAT	740	4838	6	55.8541	453522008	100	253310706	29028	6.53784	13.2488	86.6185	19.0991	0.519711	0.114594	0.39227	1.14594e-06	1.14594e-06	1	0	0	1	0	0
AATGATAATT	18211	135631	10	55.8541	453522008	100	253310706	1356310	7.44775	326.046	2428.31	535.433	24.2831	5.35433	0.744775	5.35433e-05	5.35433e-05	1	1	1	1	1	1
AATGCC	21	84	6	55.8541	453522008	100	253310706	504	4	0.375979	1.50392	0.331609	0.00902351	0.00198965	0.24	1.98965e-08	1.98965e-08	1	0	0	1	0	0
AATGCCACACCC	1	4	12	55.8541	453522008	100	253310706	48	4	0.0179038	0.0716151	0.0157909	0.000859382	0.000189491	0.48	1.89491e-09	1.89491e-09	1	0	0	1	0	0
AATGCG	35	140	6	55.8541	453522008	100	253310706	840	4	0.626632	2.50653	0.552681	0.0150392	0.00331609	0.24	3.31609e-08	3.31609e-08	1	0	0	1	0	0
AATGG	217	1398	5	55.8541	453522008	100	253310706	6990	6.4424	3.88512	25.0295	5.51891	0.125147	0.0275946	0.32212	2.75946e-07	2.75946e-07	1	0	0	1	0	0
AATGGG	44	176	6	55.8541	453522008	100	253310706	1056	4	0.787766	3.15107	0.694799	0.0189064	0.00416879	0.24	4.16879e-08	4.16879e-08	1	0	0	1	0	0
AATGT	235	2622	5	55.8541	453522008	100	253310706	13110	11.1574	4.20739	46.9437	10.3509	0.234719	0.0517546	0.557872	5.17546e-07	5.17546e-07	1	0	0	1	1	0
AATGTC	81	324	6	55.8541	453522008	100	253310706	1944	4	1.45021	5.80083	1.27906	0.034805	0.00767437	0.24	7.67437e-08	7.67437e-08	1	0	0	1	0	0
AATGTCATCT	60	261	10	55.8541	453522008	100	253310706	2610	4.35	1.07423	4.67289	1.03036	0.0467289	0.0103036	0.435	1.03036e-07	1.03036e-07	1	0	0	1	0	0
AATGTG	58	252	6	55.8541	453522008	100	253310706	1512	4.34483	1.03842	4.51175	0.994826	0.0270705	0.00596895	0.26069	5.96895e-08	5.96895e-08	1	0	0	1	0	0
AATGTGG	1	4	7	55.8541	453522008	100	253310706	28	4	0.0179038	0.0716151	0.0157909	0.000501306	0.000110536	0.28	1.10536e-09	1.10536e-09	1	0	0	1	0	0
AATT	15073	102989	4	55.8541	453522008	100	253310706	411956	6.83268	269.864	1843.89	406.572	7.37557	1.62629	0.273307	1.62629e-05	1.62629e-05	1	1	0	0	0	0
AATTAATTC	189	897	9	55.8541	453522008	100	253310706	8073	4.74603	3.38382	16.0597	3.54111	0.144537	0.03187	0.427143	3.187e-07	3.187e-07	1	0	0	1	0	0
AATTAC	642	3891	6	55.8541	453522008	100	253310706	23346	6.06075	11.4942	69.6636	15.3606	0.417982	0.0921635	0.363645	9.21635e-07	9.21635e-07	1	0	0	1	0	0
AATTACC	99	452	7	55.8541	453522008	100	253310706	3164	4.56566	1.77247	8.09251	1.78437	0.0566476	0.0124906	0.319596	1.24906e-07	1.24906e-07	1	0	0	1	0	0
AATTACT	277	1279	7	55.8541	453522008	100	253310706	8953	4.61733	4.95935	22.8989	5.04914	0.160293	0.0353439	0.323213	3.53439e-07	3.53439e-07	1	0	0	1	0	0
AATTAG	4212	26320	6	55.8541	453522008	100	253310706	157920	6.24881	75.4107	471.228	103.904	2.82737	0.623424	0.374929	6.23424e-06	6.23424e-06	1	0	0	1	0	0
AATTAGAATTAGG	493	2183	13	55.8541	453522008	100	253310706	28379	4.42799	8.82657	39.084	8.61787	0.508091	0.112032	0.575639	1.12032e-06	1.12032e-06	1	0	0	1	1	0
AATTAGC	35	140	7	55.8541	453522008	100	253310706	980	4	0.626632	2.50653	0.552681	0.0175457	0.00386877	0.28	3.86877e-08	3.86877e-08	1	0	0	1	0	0
AATTAGG	35	175	7	55.8541	453522008	100	253310706	1225	5	0.626632	3.13316	0.690851	0.0219321	0.00483596	0.35	4.83596e-08	4.83596e-08	1	0	0	1	0	0
AATTAGTC	275	1243	8	55.8541	453522008	100	253310706	9944	4.52	4.92354	22.2544	4.90702	0.178035	0.0392561	0.3616	3.92561e-07	3.92561e-07	1	0	0	1	0	0
AATTAT	1535	6985	6	55.8541	453522008	100	253310706	41910	4.55049	27.4823	125.058	27.5748	0.750348	0.165449	0.273029	1.65449e-06	1.65449e-06	1	0	0	1	0	0
AATTATC	180	1323	7	55.8541	453522008	100	253310706	9261	7.35	3.22268	23.6867	5.22283	0.165807	0.0365598	0.5145	3.65598e-07	3.65598e-07	1	0	0	1	1	0
AATTATG	24	96	7	55.8541	453522008	100	253310706	672	4	0.429691	1.71876	0.378981	0.0120313	0.00265287	0.28	2.65287e-08	2.65287e-08	1	0	0	1	0	0
AATTC	2348	20431	5	55.8541	453522008	100	253310706	102155	8.70145	42.0381	365.792	80.6559	1.82896	0.403279	0.435072	4.03279e-06	4.03279e-06	1	0	0	1	0	0
AATTCACTG	52	229	9	55.8541	453522008	100	253310706	2061	4.40385	0.930997	4.09997	0.904028	0.0368997	0.00813625	0.396346	8.13625e-08	8.13625e-08	1	0	0	1	0	0
AATTCC	124	510	6	55.8541	453522008	100	253310706	3060	4.1129	2.22007	9.13093	2.01334	0.0547856	0.01208	0.246774	1.208e-07	1.208e-07	1	0	0	1	0	0
AATTCG	50	200	6	55.8541	453522008	100	253310706	1200	4	0.895189	3.58076	0.789544	0.0214845	0.00473727	0.24	4.73727e-08	4.73727e-08	1	0	0	1	0	0
AATTCTGC	45	200	8	55.8541	453522008	100	253310706	1600	4.44444	0.80567	3.58076	0.789544	0.0286461	0.00631635	0.355556	6.31635e-08	6.31635e-08	1	0	0	1	0	0
AATTGAC	36	174	7	55.8541	453522008	100	253310706	1218	4.83333	0.644536	3.11526	0.686903	0.0218068	0.00480832	0.338333	4.80832e-08	4.80832e-08	1	0	0	1	0	0
AC	14386	205261	2	55.8541	453522008	100	253310706	410522	14.2681	257.564	3674.95	810.313	7.3499	1.62063	0.285362	1.62063e-05	1.62063e-05	1	1	0	0	0	0
ACACAG	37	182	6	55.8541	453522008	100	253310706	1092	4.91892	0.66244	3.25849	0.718485	0.0195509	0.00431091	0.295135	4.31091e-08	4.31091e-08	1	0	0	1	0	0
ACACAT	123	678	6	55.8541	453522008	100	253310706	4068	5.5122	2.20217	12.1388	2.67655	0.0728326	0.0160593	0.330732	1.60593e-07	1.60593e-07	1	0	0	1	0	0
ACACATATCTATAT	1	4	14	55.8541	453522008	100	253310706	56	4	0.0179038	0.0716151	0.0157909	0.00100261	0.000221072	0.56	2.21072e-09	2.21072e-09	1	0	0	1	1	0
ACACC	21	105	5	55.8541	453522008	100	253310706	525	5	0.375979	1.8799	0.414511	0.00939949	0.00207255	0.25	2.07255e-08	2.07255e-08	1	0	0	1	0	0
ACACCC	1	4	6	55.8541	453522008	100	253310706	24	4	0.0179038	0.0716151	0.0157909	0.000429691	9.47453e-05	0.24	9.47453e-10	9.47453e-10	1	0	0	1	0	0
ACACCG	1	4	6	55.8541	453522008	100	253310706	24	4	0.0179038	0.0716151	0.0157909	0.000429691	9.47453e-05	0.24	9.47453e-10	9.47453e-10	1	0	0	1	0	0
ACACCT	1	4	6	55.8541	453522008	100	253310706	24	4	0.0179038	0.0716151	0.0157909	0.000429691	9.47453e-05	0.24	9.47453e-10	9.47453e-10	1	0	0	1	0	0
ACACT	55	797	5	55.8541	453522008	100	253310706	3985	14.4909	0.984708	14.2693	3.14633	0.0713466	0.0157317	0.724545	1.57317e-07	1.57317e-07	1	0	0	1	1	0
ACACTC	61	244	6	55.8541	453522008	100	253310706	1464	4	1.09213	4.36852	0.963244	0.0262111	0.00577946	0.24	5.77946e-08	5.77946e-08	1	0	0	1	0	0
ACACTGCGGATCCT	2	9	14	55.8541	453522008	100	253310706	126	4.5	0.0358076	0.161134	0.0355295	0.00225588	0.000497413	0.63	4.97413e-09	4.97413e-09	1	0	0	1	1	0
ACAG	74335	622192	4	55.8541	453522008	100	253310706	2488768	8.37011	1330.88	11139.6	2456.24	44.5584	9.82496	0.334804	9.82496e-05	9.82496e-05	1	1	1	0	0	0
ACAGAG	1	4	6	55.8541	453522008	100	253310706	24	4	0.0179038	0.0716151	0.0157909	0.000429691	9.47453e-05	0.24	9.47453e-10	9.47453e-10	1	0	0	1	0	0
ACAGAGAG	90	490	8	55.8541	453522008	100	253310706	3920	5.44444	1.61134	8.77285	1.93438	0.0701828	0.0154751	0.435556	1.54751e-07	1.54751e-07	1	0	0	1	0	0
ACAGAT	24	96	6	55.8541	453522008	100	253310706	576	4	0.429691	1.71876	0.378981	0.0103126	0.00227389	0.24	2.27389e-08	2.27389e-08	1	0	0	1	0	0
ACAGATAGT	32	139	9	55.8541	453522008	100	253310706	1251	4.34375	0.572921	2.48863	0.548733	0.0223976	0.0049386	0.390937	4.9386e-08	4.9386e-08	1	0	0	1	0	0
ACAGC	28	283	5	55.8541	453522008	100	253310706	1415	10.1071	0.501306	5.06677	1.11721	0.0253339	0.00558603	0.505357	5.58603e-08	5.58603e-08	1	0	0	1	1	0
ACAGCC	1	4	6	55.8541	453522008	100	253310706	24	4	0.0179038	0.0716151	0.0157909	0.000429691	9.47453e-05	0.24	9.47453e-10	9.47453e-10	1	0	0	1	0	0
ACAGCT	37	148	6	55.8541	453522008	100	253310706	888	4	0.66244	2.64976	0.584263	0.0158986	0.00350558	0.24	3.50558e-08	3.50558e-08	1	0	0	1	0	0
ACAGT	739	11602	5	55.8541	453522008	100	253310706	58010	15.6996	13.2309	207.72	45.8015	1.0386	0.229007	0.78498	2.29007e-06	2.29007e-06	1	0	0	1	1	0
ACAGTATAGT	93	373	10	55.8541	453522008	100	253310706	3730	4.01075	1.66505	6.67811	1.4725	0.0667811	0.014725	0.401075	1.4725e-07	1.4725e-07	1	0	0	1	0	0
ACAGTG	27	108	6	55.8541	453522008	100	253310706	648	4	0.483402	1.93361	0.426354	0.0116017	0.00255812	0.24	2.55812e-08	2.55812e-08	1	0	0	1	0	0
ACAT	20387	200804	4	55.8541	453522008	100	253310706	803216	9.84961	365.004	3595.15	792.718	14.3806	3.17087	0.393984	3.17087e-05	3.17087e-05	1	1	0	0	0	0
ACATAG	21	84	6	55.8541	453522008	100	253310706	504	4	0.375979	1.50392	0.331609	0.00902351	0.00198965	0.24	1.98965e-08	1.98965e-08	1	0	0	1	0	0
ACATAT	638	4690	6	55.8541	453522008	100	253310706	28140	7.3511	11.4226	83.9687	18.5148	0.503812	0.111089	0.441066	1.11089e-06	1.11089e-06	1	0	0	1	0	0
ACATGG	64	256	6	55.8541	453522008	100	253310706	1536	4	1.14584	4.58337	1.01062	0.0275002	0.0060637	0.24	6.0637e-08	6.0637e-08	1	0	0	1	0	0
ACATGTC	41	164	7	55.8541	453522008	100	253310706	1148	4	0.734055	2.93622	0.647426	0.0205535	0.00453198	0.28	4.53198e-08	4.53198e-08	1	0	0	1	0	0
ACC	317	2719	3	55.8541	453522008	100	253310706	8157	8.57729	5.6755	48.6804	10.7339	0.146041	0.0322016	0.257319	3.22016e-07	3.22016e-07	1	0	0	0	0	0
ACCACCAGC	2	9	9	55.8541	453522008	100	253310706	81	4.5	0.0358076	0.161134	0.0355295	0.00145021	0.000319765	0.405	3.19765e-09	3.19765e-09	1	0	0	1	0	0
ACCACT	115	550	6	55.8541	453522008	100	253310706	3300	4.78261	2.05894	9.84708	2.17125	0.0590825	0.0130275	0.286957	1.30275e-07	1.30275e-07	1	0	0	1	0	0
ACCACTC	1	5	7	55.8541	453522008	100	253310706	35	5	0.0179038	0.0895189	0.0197386	0.000626632	0.00013817	0.35	1.3817e-09	1.3817e-09	1	0	0	1	0	0
ACCAGTACGGG	1	5	11	55.8541	453522008	100	253310706	55	5	0.0179038	0.0895189	0.0197386	0.000984708	0.000217125	0.55	2.17125e-09	2.17125e-09	1	0	0	1	1	0
ACCAT	36	410	5	55.8541	453522008	100	253310706	2050	11.3889	0.644536	7.34055	1.61857	0.0367028	0.00809283	0.569444	8.09283e-08	8.09283e-08	1	0	0	1	1	0
ACCATC	26	105	6	55.8541	453522008	100	253310706	630	4.03846	0.465498	1.8799	0.414511	0.0112794	0.00248706	0.242308	2.48706e-08	2.48706e-08	1	0	0	1	0	0
ACCATG	1	4	6	55.8541	453522008	100	253310706	24	4	0.0179038	0.0716151	0.0157909	0.000429691	9.47453e-05	0.24	9.47453e-10	9.47453e-10	1	0	0	1	0	0
ACCC	1	7	4	55.8541	453522008	100	253310706	28	7	0.0179038	0.125326	0.027634	0.000501306	0.000110536	0.28	1.10536e-09	1.10536e-09	1	0	0	0	0	0
ACCCC	1	5	5	55.8541	453522008	100	253310706	25	5	0.0179038	0.0895189	0.0197386	0.000447595	9.8693e-05	0.25	9.8693e-10	9.8693e-10	1	0	0	1	0	0
ACCCTC	1	4	6	55.8541	453522008	100	253310706	24	4	0.0179038	0.0716151	0.0157909	0.000429691	9.47453e-05	0.24	9.47453e-10	9.47453e-10	1	0	0	1	0	0
ACCG	4430	30427	4	55.8541	453522008	100	253310706	121708	6.8684	79.3138	544.758	120.117	2.17903	0.480469	0.274736	4.80469e-06	4.80469e-06	1	0	0	0	0	0
ACCGC	39	195	5	55.8541	453522008	100	253310706	975	5	0.698248	3.49124	0.769806	0.0174562	0.00384903	0.25	3.84903e-08	3.84903e-08	1	0	0	1	0	0
ACCT	203	1221	4	55.8541	453522008	100	253310706	4884	6.01478	3.63447	21.8605	4.82017	0.0874421	0.0192807	0.240591	1.92807e-07	1.92807e-07	1	0	0	0	0	0
ACCTAG	28	112	6	55.8541	453522008	100	253310706	672	4	0.501306	2.00522	0.442145	0.0120313	0.00265287	0.24	2.65287e-08	2.65287e-08	1	0	0	1	0	0
ACCTAT	246	1223	6	55.8541	453522008	100	253310706	7338	4.97154	4.40433	21.8963	4.82806	0.131378	0.0289684	0.298293	2.89684e-07	2.89684e-07	1	0	0	1	0	0
ACG	1394	12941	3	55.8541	453522008	100	253310706	38823	9.28336	24.9579	231.693	51.0875	0.695079	0.153262	0.278501	1.53262e-06	1.53262e-06	1	0	0	0	0	0
ACGACT	37	420	6	55.8541	453522008	100	253310706	2520	11.3514	0.66244	7.51959	1.65804	0.0451175	0.00994826	0.681081	9.94826e-08	9.94826e-08	1	0	0	1	1	0
ACGAG	65	346	5	55.8541	453522008	100	253310706	1730	5.32308	1.16375	6.19471	1.36591	0.0309735	0.00682956	0.266154	6.82956e-08	6.82956e-08	1	0	0	1	0	0
ACGAGT	1	4	6	55.8541	453522008	100	253310706	24	4	0.0179038	0.0716151	0.0157909	0.000429691	9.47453e-05	0.24	9.47453e-10	9.47453e-10	1	0	0	1	0	0
ACGAT	15	75	5	55.8541	453522008	100	253310706	375	5	0.268557	1.34278	0.296079	0.00671392	0.0014804	0.25	1.4804e-08	1.4804e-08	1	0	0	1	0	0
ACGATC	43	172	6	55.8541	453522008	100	253310706	1032	4	0.769863	3.07945	0.679008	0.0184767	0.00407405	0.24	4.07405e-08	4.07405e-08	1	0	0	1	0	0
ACGATG	167	668	6	55.8541	453522008	100	253310706	4008	4	2.98993	11.9597	2.63708	0.0717584	0.0158225	0.24	1.58225e-07	1.58225e-07	1	0	0	1	0	0
ACGCGG	64	256	6	55.8541	453522008	100	253310706	1536	4	1.14584	4.58337	1.01062	0.0275002	0.0060637	0.24	6.0637e-08	6.0637e-08	1	0	0	1	0	0
ACGCTG	54	216	6	55.8541	453522008	100	253310706	1296	4	0.966804	3.86722	0.852708	0.0232033	0.00511625	0.24	5.11625e-08	5.11625e-08	1	0	0	1	0	0
ACGG	106	646	4	55.8541	453522008	100	253310706	2584	6.09434	1.8978	11.5658	2.55023	0.0462634	0.0102009	0.243774	1.02009e-07	1.02009e-07	1	0	0	0	0	0
ACGGCG	39	156	6	55.8541	453522008	100	253310706	936	4	0.698248	2.79299	0.615844	0.0167579	0.00369507	0.24	3.69507e-08	3.69507e-08	1	0	0	1	0	0
ACGTCC	13	52	6	55.8541	453522008	100	253310706	312	4	0.232749	0.930997	0.205281	0.00558598	0.00123169	0.24	1.23169e-08	1.23169e-08	1	0	0	1	0	0
ACT	4472	55732	3	55.8541	453522008	100	253310706	167196	12.4624	80.0657	997.814	220.014	2.99344	0.660043	0.373873	6.60043e-06	6.60043e-06	1	0	0	0	0	0
ACTAGG	782	4842	6	55.8541	453522008	100	253310706	29052	6.19182	14.0008	86.6901	19.1149	0.520141	0.114689	0.371509	1.14689e-06	1.14689e-06	1	0	0	1	0	0
ACTAT	2931	43950	5	55.8541	453522008	100	253310706	219750	14.9949	52.476	786.871	173.502	3.93436	0.867512	0.749744	8.67512e-06	8.67512e-06	1	0	0	1	1	0
ACTATAT	66	264	7	55.8541	453522008	100	253310706	1848	4	1.18165	4.7266	1.0422	0.0330862	0.00729539	0.28	7.29539e-08	7.29539e-08	1	0	0	1	0	0
ACTATC	841	9883	6	55.8541	453522008	100	253310706	59298	11.7515	15.0571	176.943	39.0153	1.06166	0.234092	0.705089	2.34092e-06	2.34092e-06	1	0	0	1	1	0
ACTATCT	63	360	7	55.8541	453522008	100	253310706	2520	5.71429	1.12794	6.44536	1.42118	0.0451175	0.00994826	0.4	9.94826e-08	9.94826e-08	1	0	0	1	0	0
ACTATG	328	4085	6	55.8541	453522008	100	253310706	24510	12.4543	5.87244	73.137	16.1264	0.438822	0.0967586	0.747256	9.67586e-07	9.67586e-07	1	0	0	1	1	0
ACTC	603	4372	4	55.8541	453522008	100	253310706	17488	7.25041	10.796	78.2753	17.2594	0.313101	0.0690377	0.290017	6.90377e-07	6.90377e-07	1	0	0	0	0	0
ACTCAG	62	248	6	55.8541	453522008	100	253310706	1488	4	1.11003	4.44014	0.979035	0.0266408	0.00587421	0.24	5.87421e-08	5.87421e-08	1	0	0	1	0	0
ACTCCT	97	532	6	55.8541	453522008	100	253310706	3192	5.48454	1.73667	9.52481	2.10019	0.0571489	0.0126011	0.329072	1.26011e-07	1.26011e-07	1	0	0	1	0	0
ACTCG	25	125	5	55.8541	453522008	100	253310706	625	5	0.447595	2.23797	0.493465	0.0111899	0.00246733	0.25	2.46733e-08	2.46733e-08	1	0	0	1	0	0
ACTCGC	39	249	6	55.8541	453522008	100	253310706	1494	6.38462	0.698248	4.45804	0.982983	0.0267483	0.0058979	0.383077	5.8979e-08	5.8979e-08	1	0	0	1	0	0
ACTCT	39	195	5	55.8541	453522008	100	253310706	975	5	0.698248	3.49124	0.769806	0.0174562	0.00384903	0.25	3.84903e-08	3.84903e-08	1	0	0	1	0	0
ACTCTC	96	792	6	55.8541	453522008	100	253310706	4752	8.25	1.71876	14.1798	3.1266	0.0850788	0.0187596	0.495	1.87596e-07	1.87596e-07	1	0	0	1	0	0
ACTCTG	40	160	6	55.8541	453522008	100	253310706	960	4	0.716151	2.86461	0.631635	0.0171876	0.00378981	0.24	3.78981e-08	3.78981e-08	1	0	0	1	0	0
ACTG	265	2048	4	55.8541	453522008	100	253310706	8192	7.7283	4.7445	36.6669	8.08493	0.146668	0.0323397	0.309132	3.23397e-07	3.23397e-07	1	0	0	0	0	0
ACTGCC	1	4	6	55.8541	453522008	100	253310706	24	4	0.0179038	0.0716151	0.0157909	0.000429691	9.47453e-05	0.24	9.47453e-10	9.47453e-10	1	0	0	1	0	0
ACTGCT	27	108	6	55.8541	453522008	100	253310706	648	4	0.483402	1.93361	0.426354	0.0116017	0.00255812	0.24	2.55812e-08	2.55812e-08	1	0	0	1	0	0
ACTGGC	72	288	6	55.8541	453522008	100	253310706	1728	4	1.28907	5.15629	1.13694	0.0309377	0.00682166	0.24	6.82166e-08	6.82166e-08	1	0	0	1	0	0
AG	121089	1971571	2	55.8541	453522008	100	253310706	3943142	16.282	2167.95	35298.6	7783.21	70.5972	15.5664	0.32564	0.000155664	0.000155664	1	1	1	0	0	0
AGAGAGG	1	4	7	55.8541	453522008	100	253310706	28	4	0.0179038	0.0716151	0.0157909	0.000501306	0.000110536	0.28	1.10536e-09	1.10536e-09	1	0	0	1	0	0
AGAGAT	1	4	6	55.8541	453522008	100	253310706	24	4	0.0179038	0.0716151	0.0157909	0.000429691	9.47453e-05	0.24	9.47453e-10	9.47453e-10	1	0	0	1	0	0
AGAGG	52	273	5	55.8541	453522008	100	253310706	1365	5.25	0.930997	4.88773	1.07773	0.0244387	0.00538864	0.2625	5.38864e-08	5.38864e-08	1	0	0	1	0	0
AGAGGC	26	104	6	55.8541	453522008	100	253310706	624	4	0.465498	1.86199	0.410563	0.011172	0.00246338	0.24	2.46338e-08	2.46338e-08	1	0	0	1	0	0
AGAGGG	8	33	6	55.8541	453522008	100	253310706	198	4.125	0.14323	0.590825	0.130275	0.00354495	0.000781649	0.2475	7.81649e-09	7.81649e-09	1	0	0	1	0	0
AGAT	1191	15375	4	55.8541	453522008	100	253310706	61500	12.9093	21.3234	275.271	60.6962	1.10108	0.242785	0.516373	2.42785e-06	2.42785e-06	1	0	0	0	1	0
AGATAT	170	716	6	55.8541	453522008	100	253310706	4296	4.21176	3.04364	12.8191	2.82657	0.0769147	0.0169594	0.252706	1.69594e-07	1.69594e-07	1	0	0	1	0	0
AGATCCG	30	120	7	55.8541	453522008	100	253310706	840	4	0.537114	2.14845	0.473727	0.0150392	0.00331609	0.28	3.31609e-08	3.31609e-08	1	0	0	1	0	0
AGATG	46	270	5	55.8541	453522008	100	253310706	1350	5.86957	0.823574	4.83402	1.06588	0.0241701	0.00532942	0.293478	5.32942e-08	5.32942e-08	1	0	0	1	0	0
AGC	403	3417	3	55.8541	453522008	100	253310706	10251	8.47891	7.21522	61.1772	13.4894	0.183532	0.0404681	0.254367	4.04681e-07	4.04681e-07	1	0	0	0	0	0
AGCAGG	32	220	6	55.8541	453522008	100	253310706	1320	6.875	0.572921	3.93883	0.868499	0.023633	0.00521099	0.4125	5.21099e-08	5.21099e-08	1	0	0	1	0	0
AGCCCC	1	4	6	55.8541	453522008	100	253310706	24	4	0.0179038	0.0716151	0.0157909	0.000429691	9.47453e-05	0.24	9.47453e-10	9.47453e-10	1	0	0	1	0	0
AGCCCG	1	14	6	55.8541	453522008	100	253310706	84	14	0.0179038	0.250653	0.0552681	0.00150392	0.000331609	0.84	3.31609e-09	3.31609e-09	1	0	0	1	1	0
AGCCG	249	1448	5	55.8541	453522008	100	253310706	7240	5.81526	4.45804	25.9247	5.7163	0.129623	0.0285815	0.290763	2.85815e-07	2.85815e-07	1	0	0	1	0	0
AGCCGC	50	200	6	55.8541	453522008	100	253310706	1200	4	0.895189	3.58076	0.789544	0.0214845	0.00473727	0.24	4.73727e-08	4.73727e-08	1	0	0	1	0	0
AGCG	27	186	4	55.8541	453522008	100	253310706	744	6.88889	0.483402	3.3301	0.734276	0.0133204	0.0029371	0.275556	2.9371e-08	2.9371e-08	1	0	0	0	0	0
AGG	330	2789	3	55.8541	453522008	100	253310706	8367	8.45152	5.90825	49.9337	11.0102	0.149801	0.0330306	0.253545	3.30306e-07	3.30306e-07	1	0	0	0	0	0
AGGAT	179	2048	5	55.8541	453522008	100	253310706	10240	11.4413	3.20478	36.6669	8.08493	0.183335	0.0404247	0.572067	4.04247e-07	4.04247e-07	1	0	0	1	1	0
AGGATG	33	132	6	55.8541	453522008	100	253310706	792	4	0.590825	2.3633	0.521099	0.0141798	0.0031266	0.24	3.1266e-08	3.1266e-08	1	0	0	1	0	0
AGGC	801	5043	4	55.8541	453522008	100	253310706	20172	6.29588	14.3409	90.2888	19.9084	0.361155	0.0796334	0.251835	7.96334e-07	7.96334e-07	1	0	0	0	0	0
AGGCC	1	7	5	55.8541	453522008	100	253310706	35	7	0.0179038	0.125326	0.027634	0.000626632	0.00013817	0.35	1.3817e-09	1.3817e-09	1	0	0	1	0	0
AGGCG	50	250	5	55.8541	453522008	100	253310706	1250	5	0.895189	4.47595	0.98693	0.0223797	0.00493465	0.25	4.93465e-08	4.93465e-08	1	0	0	1	0	0
AGGG	34	211	4	55.8541	453522008	100	253310706	844	6.20588	0.608729	3.7777	0.832969	0.0151108	0.00333188	0.248235	3.33188e-08	3.33188e-08	1	0	0	0	0	0
AGGGAT	1	4	6	55.8541	453522008	100	253310706	24	4	0.0179038	0.0716151	0.0157909	0.000429691	9.47453e-05	0.24	9.47453e-10	9.47453e-10	1	0	0	1	0	0
AGGGGG	3	15	6	55.8541	453522008	100	253310706	90	5	0.0537114	0.268557	0.0592158	0.00161134	0.000355295	0.3	3.55295e-09	3.55295e-09	1	0	0	1	0	0
AT	89673	1550174	2	55.8541	453522008	100	253310706	3100348	17.287	1605.49	27754	6119.65	55.508	12.2393	0.345739	0.000122393	0.000122393	1	1	1	0	0	0
ATC	13512	194741	3	55.8541	453522008	100	253310706	584223	14.4124	241.916	3486.6	768.783	10.4598	2.30635	0.432373	2.30635e-05	2.30635e-05	1	1	0	0	0	0
ATCC	180	1182	4	55.8541	453522008	100	253310706	4728	6.56667	3.22268	21.1623	4.66621	0.0846491	0.0186648	0.262667	1.86648e-07	1.86648e-07	1	0	0	0	0	0
ATCGC	41	239	5	55.8541	453522008	100	253310706	1195	5.82927	0.734055	4.279	0.943505	0.021395	0.00471753	0.291463	4.71753e-08	4.71753e-08	1	0	0	1	0	0
ATCGCC	1	6	6	55.8541	453522008	100	253310706	36	6	0.0179038	0.107423	0.0236863	0.000644536	0.000142118	0.36	1.42118e-09	1.42118e-09	1	0	0	1	0	0
CCCGG	3	16	5	55.8541	453522008	100	253310706	80	5.33333	0.0537114	0.286461	0.0631635	0.0014323	0.000315818	0.266667	3.15818e-09	3.15818e-09	1	0	0	1	0	0
CCG	1	12	3	55.8541	453522008	100	253310706	36	12	0.0179038	0.214845	0.0473727	0.000644536	0.000142118	0.36	1.42118e-09	1.42118e-09	1	0	0	0	0	0
CCGG	1	6	4	55.8541	453522008	100	253310706	24	6	0.0179038	0.107423	0.0236863	0.000429691	9.47453e-05	0.24	9.47453e-10	9.47453e-10	1	0	0	0	0	0
