# Supplementary material for: Profiles of telomeric repeats in Insecta reveal diverse forms of telomeric motifs in Hymenopterans
Source: Life Sci Alliance. 2022 Apr 1;5(7):e202101163. doi: 10.26508/lsa.202101163 (PMC8977481; doi:10.26508/lsa.202101163)
Supplement: Supplemental Data 5. — Tandem repeat statistics and TRIP TRM calls for arthropods species that are not listed in Supplemental Data 2 or Supplemental Data 3. [file LSA-2021-01163_Supplemental_Data_5.zip › DataS5/LYSFA_output.csv.0.filtered.xlsx]

## Sheet: Sheet1
Unnamed: 0	reads	repeats	unit_len	avg_genome_cov	genome_size	eff_read_len	num_reads	repeats_total_len	repeats_per_read	reads_per_genome	repeats_per_genome	repeats_per_million_reads	repeats_len_per_genome	repeats_len_per_million_reads	percent_repeats_len_per_read	percent_repeats_len_per_genome	percent_repeat_unit_in_sequences	avg_genome_cov_filter	repeat_containing_reads_filter	repeats_len_per_million_reads_filter	unit_len_filter	percent_repeats_len_per_read_filter	qualified
AAAAAAC	806	3259	7	858.714	140705580	150	805505720	22813	4.04342	0.938613	3.79521	4.04591	0.0265665	0.0283213	0.188693	1.88809e-07	1.88809e-07	1	0	0	1	0	0
AAAAAAG	684	2748	7	858.714	140705580	150	805505720	19236	4.01754	0.79654	3.20013	3.41152	0.0224009	0.0238806	0.187485	1.59204e-07	1.59204e-07	1	0	0	1	0	0
AAAAAAT	71771	306209	7	858.714	140705580	150	805505720	2143463	4.26647	83.5796	356.59	380.145	2.49613	2.66102	0.199102	1.77401e-05	1.77401e-05	1	1	0	1	0	0
AAAAAATAATCACAGAATTGTTT	2	10	23	858.714	140705580	150	805505720	230	5	0.00232906	0.0116453	0.0124146	0.000267842	0.000285535	0.766667	1.90357e-09	1.90357e-09	1	0	0	1	1	0
AAAAAC	9298	39299	6	858.714	140705580	150	805505720	235794	4.22661	10.8278	45.7649	48.788	0.27459	0.292728	0.169064	1.95152e-06	1.95152e-06	1	0	0	1	0	0
AAAAACG	1	4	7	858.714	140705580	150	805505720	28	4	0.00116453	0.00465813	0.00496582	3.26069e-05	3.47608e-05	0.186667	2.31738e-10	2.31738e-10	1	0	0	1	0	0
AAAAACT	1	4	7	858.714	140705580	150	805505720	28	4	0.00116453	0.00465813	0.00496582	3.26069e-05	3.47608e-05	0.186667	2.31738e-10	2.31738e-10	1	0	0	1	0	0
AAAAAG	13982	70373	6	858.714	140705580	150	805505720	422238	5.03311	16.2825	81.9516	87.365	0.49171	0.52419	0.201325	3.4946e-06	3.4946e-06	1	1	0	1	0	0
AAAAAGCC	1	4	8	858.714	140705580	150	805505720	32	4	0.00116453	0.00465813	0.00496582	3.7265e-05	3.97266e-05	0.213333	2.64844e-10	2.64844e-10	1	0	0	1	0	0
AAAAAGG	1	4	7	858.714	140705580	150	805505720	28	4	0.00116453	0.00465813	0.00496582	3.26069e-05	3.47608e-05	0.186667	2.31738e-10	2.31738e-10	1	0	0	1	0	0
AAAAAGT	31	124	7	858.714	140705580	150	805505720	868	4	0.0361005	0.144402	0.153941	0.00101081	0.00107758	0.186667	7.18389e-09	7.18389e-09	1	0	0	1	0	0
AAAAAT	184960	798511	6	858.714	140705580	150	805505720	4791066	4.31721	215.392	929.892	991.316	5.57935	5.9479	0.172688	3.96527e-05	3.96527e-05	1	1	1	1	0	0
AAAAATC	1	4	7	858.714	140705580	150	805505720	28	4	0.00116453	0.00465813	0.00496582	3.26069e-05	3.47608e-05	0.186667	2.31738e-10	2.31738e-10	1	0	0	1	0	0
AAAAATG	2533	10776	7	858.714	140705580	150	805505720	75432	4.25424	2.94976	12.549	13.3779	0.087843	0.0936455	0.198531	6.24303e-07	6.24303e-07	1	0	0	1	0	0
AAAAATT	13037	56358	7	858.714	140705580	150	805505720	394506	4.32293	15.182	65.6307	69.966	0.459415	0.489762	0.201737	3.26508e-06	3.26508e-06	1	1	0	1	0	0
AAAAC	3904	19557	5	858.714	140705580	150	805505720	97785	5.00948	4.54633	22.7748	24.2792	0.113874	0.121396	0.166983	8.09305e-07	8.09305e-07	1	0	0	1	0	0
AAAACAT	299	1295	7	858.714	140705580	150	805505720	9065	4.3311	0.348195	1.50807	1.60769	0.0105565	0.0112538	0.202118	7.50253e-08	7.50253e-08	1	0	0	1	0	0
AAAACC	10	42	6	858.714	140705580	150	805505720	252	4.2	0.0116453	0.0489103	0.0521412	0.000293462	0.000312847	0.168	2.08565e-09	2.08565e-09	1	0	0	1	0	0
AAAACCAC	1	4	8	858.714	140705580	150	805505720	32	4	0.00116453	0.00465813	0.00496582	3.7265e-05	3.97266e-05	0.213333	2.64844e-10	2.64844e-10	1	0	0	1	0	0
AAAACG	162	648	6	858.714	140705580	150	805505720	3888	4	0.188654	0.754617	0.804464	0.0045277	0.00482678	0.16	3.21785e-08	3.21785e-08	1	0	0	1	0	0
AAAACT	1221	7297	6	858.714	140705580	150	805505720	43782	5.97625	1.42189	8.49759	9.05891	0.0509855	0.0543534	0.23905	3.62356e-07	3.62356e-07	1	0	0	1	0	0
AAAACTG	140	560	7	858.714	140705580	150	805505720	3920	4	0.163034	0.652138	0.695215	0.00456497	0.00486651	0.186667	3.24434e-08	3.24434e-08	1	0	0	1	0	0
AAAAG	1348	7127	5	858.714	140705580	150	805505720	35635	5.28709	1.56979	8.29962	8.84786	0.0414981	0.0442393	0.176236	2.94929e-07	2.94929e-07	1	0	0	1	0	0
AAAAGAG	12	51	7	858.714	140705580	150	805505720	357	4.25	0.0139744	0.0593911	0.0633143	0.000415738	0.0004432	0.198333	2.95467e-09	2.95467e-09	1	0	0	1	0	0
AAAAGAT	134	652	7	858.714	140705580	150	805505720	4564	4.86567	0.156047	0.759275	0.809429	0.00531492	0.00566601	0.227065	3.77734e-08	3.77734e-08	1	0	0	1	0	0
AAAAGC	2837	14746	6	858.714	140705580	150	805505720	88476	5.19774	3.30378	17.1722	18.3065	0.103033	0.109839	0.20791	7.3226e-07	7.3226e-07	1	0	0	1	0	0
AAAAGCAACAGCAACAGC	106	455	18	858.714	140705580	150	805505720	8190	4.29245	0.12344	0.529862	0.564863	0.00953752	0.0101675	0.515094	6.77835e-08	6.77835e-08	1	0	0	1	1	0
AAAAGCT	1	4	7	858.714	140705580	150	805505720	28	4	0.00116453	0.00465813	0.00496582	3.26069e-05	3.47608e-05	0.186667	2.31738e-10	2.31738e-10	1	0	0	1	0	0
AAAAGG	26	107	6	858.714	140705580	150	805505720	642	4.11538	0.0302778	0.124605	0.132836	0.00074763	0.000797015	0.164615	5.31343e-09	5.31343e-09	1	0	0	1	0	0
AAAAGGACT	296	1276	9	858.714	140705580	150	805505720	11484	4.31081	0.344701	1.48594	1.5841	0.0133735	0.0142569	0.258649	9.50459e-08	9.50459e-08	1	0	0	1	0	0
AAAAGGATGAAGCGAAGG	1	4	18	858.714	140705580	150	805505720	72	4	0.00116453	0.00465813	0.00496582	8.38463e-05	8.93848e-05	0.48	5.95899e-10	5.95899e-10	1	0	0	1	0	0
AAAAGT	403	1612	6	858.714	140705580	150	805505720	9672	4	0.469306	1.87723	2.00123	0.0112634	0.0120074	0.16	8.00491e-08	8.00491e-08	1	0	0	1	0	0
AAAAGTC	1	4	7	858.714	140705580	150	805505720	28	4	0.00116453	0.00465813	0.00496582	3.26069e-05	3.47608e-05	0.186667	2.31738e-10	2.31738e-10	1	0	0	1	0	0
AAAAGTGG	2	10	8	858.714	140705580	150	805505720	80	5	0.00232906	0.0116453	0.0124146	9.31626e-05	9.93165e-05	0.266667	6.6211e-10	6.6211e-10	1	0	0	1	0	0
AAAAT	253773	1435286	5	858.714	140705580	150	805505720	7176430	5.65579	295.527	1671.44	1781.84	8.35718	8.90922	0.188526	5.93948e-05	5.93948e-05	1	1	1	1	0	0
AAAATAATATT	83	387	11	858.714	140705580	150	805505720	4257	4.66265	0.0966562	0.450674	0.480444	0.00495741	0.00528488	0.341928	3.52325e-08	3.52325e-08	1	0	0	1	0	0
AAAATAC	1170	5253	7	858.714	140705580	150	805505720	36771	4.48974	1.3625	6.11729	6.52137	0.042821	0.0456496	0.209521	3.04331e-07	3.04331e-07	1	0	0	1	0	0
AAAATAG	1541	6281	7	858.714	140705580	150	805505720	43967	4.07592	1.79454	7.31443	7.79759	0.051201	0.0545831	0.19021	3.63887e-07	3.63887e-07	1	0	0	1	0	0
AAAATAT	24127	107036	7	858.714	140705580	150	805505720	749252	4.43636	28.0967	124.647	132.88	0.872528	0.930163	0.20703	6.20109e-06	6.20109e-06	1	1	0	1	0	0
AAAATATATC	11	53	10	858.714	140705580	150	805505720	530	4.81818	0.0128099	0.0617202	0.0657972	0.000617202	0.000657972	0.321212	4.38648e-09	4.38648e-09	1	0	0	1	0	0
AAAATC	4617	20617	6	858.714	140705580	150	805505720	123702	4.46545	5.37664	24.0092	25.5951	0.144055	0.153571	0.178618	1.0238e-06	1.0238e-06	1	0	0	1	0	0
AAAATCAT	654	2798	8	858.714	140705580	150	805505720	22384	4.27829	0.761604	3.25836	3.47359	0.0260669	0.0277888	0.228175	1.85258e-07	1.85258e-07	1	0	0	1	0	0
AAAATCG	112	448	7	858.714	140705580	150	805505720	3136	4	0.130428	0.52171	0.556172	0.00365197	0.00389321	0.186667	2.59547e-08	2.59547e-08	1	0	0	1	0	0
AAAATCGAGCGTC	2	8	13	858.714	140705580	150	805505720	104	4	0.00232906	0.00931626	0.00993165	0.000121111	0.000129111	0.346667	8.60743e-10	8.60743e-10	1	0	0	1	0	0
AAAATCT	1	4	7	858.714	140705580	150	805505720	28	4	0.00116453	0.00465813	0.00496582	3.26069e-05	3.47608e-05	0.186667	2.31738e-10	2.31738e-10	1	0	0	1	0	0
AAAATG	9642	48199	6	858.714	140705580	150	805505720	289194	4.99886	11.2284	56.1293	59.8369	0.336776	0.359022	0.199954	2.39348e-06	2.39348e-06	1	0	0	1	0	0
AAAATGT	1689	6762	7	858.714	140705580	150	805505720	47334	4.00355	1.96689	7.87457	8.39473	0.055122	0.0587631	0.186832	3.91754e-07	3.91754e-07	1	0	0	1	0	0
AAAATT	28354	142026	6	858.714	140705580	150	805505720	852156	5.00903	33.0191	165.394	176.319	0.992363	1.05791	0.200361	7.05276e-06	7.05276e-06	1	1	0	1	0	0
AAAATTAC	252	1139	8	858.714	140705580	150	805505720	9112	4.51984	0.293462	1.3264	1.41402	0.0106112	0.0113121	0.241058	7.54143e-08	7.54143e-08	1	0	0	1	0	0
AAAATTC	860	4140	7	858.714	140705580	150	805505720	28980	4.81395	1.0015	4.82116	5.13963	0.0337481	0.0359774	0.224651	2.39849e-07	2.39849e-07	1	0	0	1	0	0
AAAATTG	1607	7191	7	858.714	140705580	150	805505720	50337	4.4748	1.8714	8.37415	8.92731	0.058619	0.0624912	0.208824	4.16608e-07	4.16608e-07	1	0	0	1	0	0
AAAATTT	4814	20359	7	858.714	140705580	150	805505720	142513	4.22912	5.60606	23.7087	25.2748	0.165961	0.176924	0.197359	1.17949e-06	1.17949e-06	1	0	0	1	0	0
AAAC	26484	185950	4	858.714	140705580	150	805505720	743800	7.02122	30.8415	216.545	230.849	0.866179	0.923395	0.187233	6.15597e-06	6.15597e-06	1	1	0	0	0	0
AAACAAT	2934	12022	7	858.714	140705580	150	805505720	84154	4.09748	3.41674	14	14.9248	0.098	0.104473	0.191216	6.9649e-07	6.9649e-07	1	0	0	1	0	0
AAACAC	1938	8111	6	858.714	140705580	150	805505720	48666	4.18524	2.25686	9.44552	10.0695	0.0566731	0.0604167	0.16741	4.02778e-07	4.02778e-07	1	0	0	1	0	0
AAACACC	11	45	7	858.714	140705580	150	805505720	315	4.09091	0.0128099	0.0524039	0.0558655	0.000366828	0.000391059	0.190909	2.60706e-09	2.60706e-09	1	0	0	1	0	0
AAACACGGAG	2	8	10	858.714	140705580	150	805505720	80	4	0.00232906	0.00931626	0.00993165	9.31626e-05	9.93165e-05	0.266667	6.6211e-10	6.6211e-10	1	0	0	1	0	0
AAACAG	1557	7578	6	858.714	140705580	150	805505720	45468	4.86705	1.81318	8.82482	9.40775	0.0529489	0.0564465	0.194682	3.7631e-07	3.7631e-07	1	0	0	1	0	0
AAACAT	1934	7744	6	858.714	140705580	150	805505720	46464	4.00414	2.2522	9.01814	9.61384	0.0541088	0.057683	0.160165	3.84553e-07	3.84553e-07	1	0	0	1	0	0
AAACATC	82	330	7	858.714	140705580	150	805505720	2310	4.02439	0.0954916	0.384296	0.409681	0.00269007	0.00286776	0.187805	1.91184e-08	1.91184e-08	1	0	0	1	0	0
AAACATT	143	572	7	858.714	140705580	150	805505720	4004	4	0.166528	0.666112	0.710113	0.00466279	0.00497079	0.186667	3.31386e-08	3.31386e-08	1	0	0	1	0	0
AAACC	484	3028	5	858.714	140705580	150	805505720	15140	6.2562	0.563633	3.5262	3.75913	0.017631	0.0187956	0.20854	1.25304e-07	1.25304e-07	1	0	0	1	0	0
AAACCC	1	4	6	858.714	140705580	150	805505720	24	4	0.00116453	0.00465813	0.00496582	2.79488e-05	2.97949e-05	0.16	1.98633e-10	1.98633e-10	1	0	0	1	0	0
AAACG	8	40	5	858.714	140705580	150	805505720	200	5	0.00931626	0.0465813	0.0496582	0.000232906	0.000248291	0.166667	1.65527e-09	1.65527e-09	1	0	0	1	0	0
AAACGC	53	212	6	858.714	140705580	150	805505720	1272	4	0.0617202	0.246881	0.263189	0.00148128	0.00157913	0.16	1.05275e-08	1.05275e-08	1	0	0	1	0	0
AAACT	1	5	5	858.714	140705580	150	805505720	25	5	0.00116453	0.00582266	0.00620728	2.91133e-05	3.10364e-05	0.166667	2.06909e-10	2.06909e-10	1	0	0	1	0	0
AAACTAATTCAT	621	2484	12	858.714	140705580	150	805505720	29808	4	0.723174	2.8927	3.08378	0.0347124	0.0370053	0.32	2.46702e-07	2.46702e-07	1	0	0	1	0	0
AAACTAT	226	958	7	858.714	140705580	150	805505720	6706	4.23894	0.263184	1.11562	1.18931	0.00780935	0.0083252	0.197817	5.55014e-08	5.55014e-08	1	0	0	1	0	0
AAACTC	477	2078	6	858.714	140705580	150	805505720	12468	4.35639	0.555482	2.4199	2.57975	0.0145194	0.0154785	0.174256	1.0319e-07	1.0319e-07	1	0	0	1	0	0
AAACTCAC	1843	9381	8	858.714	140705580	150	805505720	75048	5.09007	2.14623	10.9245	11.6461	0.0873958	0.0931688	0.27147	6.21125e-07	6.21125e-07	1	0	0	1	0	0
AAACTG	3762	22548	6	858.714	140705580	150	805505720	135288	5.99362	4.38097	26.2579	27.9924	0.157547	0.167954	0.239745	1.11969e-06	1.11969e-06	1	0	0	1	0	0
AAACTGCACT	377	1721	10	858.714	140705580	150	805505720	17210	4.56499	0.439029	2.00416	2.13655	0.0200416	0.0213655	0.304332	1.42436e-07	1.42436e-07	1	0	0	1	0	0
AAACTTT	2	8	7	858.714	140705580	150	805505720	56	4	0.00232906	0.00931626	0.00993165	6.52138e-05	6.95215e-05	0.186667	4.63477e-10	4.63477e-10	1	0	0	1	0	0
AAAG	2359	15078	4	858.714	140705580	150	805505720	60312	6.39169	2.74713	17.5588	18.7187	0.0702353	0.0748747	0.170445	4.99165e-07	4.99165e-07	1	0	0	0	0	0
AAAGAC	6063	33199	6	858.714	140705580	150	805505720	199194	5.47567	7.06056	38.6613	41.2151	0.231968	0.247291	0.219027	1.6486e-06	1.6486e-06	1	0	0	1	0	0
AAAGAG	1412	5905	6	858.714	140705580	150	805505720	35430	4.18201	1.64432	6.87656	7.3308	0.0412594	0.0439848	0.16728	2.93232e-07	2.93232e-07	1	0	0	1	0	0
AAAGAT	9223	47219	6	858.714	140705580	150	805505720	283314	5.1197	10.7405	54.988	58.6203	0.329928	0.351722	0.204788	2.34481e-06	2.34481e-06	1	0	0	1	0	0
AAAGATG	469	1876	7	858.714	140705580	150	805505720	13132	4	0.546166	2.18466	2.32897	0.0152926	0.0163028	0.186667	1.08685e-07	1.08685e-07	1	0	0	1	0	0
AAAGCC	474	1898	6	858.714	140705580	150	805505720	11388	4.00422	0.551988	2.21028	2.35628	0.0132617	0.0141377	0.160169	9.42513e-08	9.42513e-08	1	0	0	1	0	0
AAAGCCTGTCG	45	233	11	858.714	140705580	150	805505720	2563	5.17778	0.0524039	0.271336	0.289259	0.0029847	0.00318185	0.379704	2.12123e-08	2.12123e-08	1	0	0	1	0	0
AAAGG	3	15	5	858.714	140705580	150	805505720	75	5	0.0034936	0.017468	0.0186218	8.73399e-05	9.31092e-05	0.166667	6.20728e-10	6.20728e-10	1	0	0	1	0	0
AAAGGG	1	4	6	858.714	140705580	150	805505720	24	4	0.00116453	0.00465813	0.00496582	2.79488e-05	2.97949e-05	0.16	1.98633e-10	1.98633e-10	1	0	0	1	0	0
AAAGGT	1	4	6	858.714	140705580	150	805505720	24	4	0.00116453	0.00465813	0.00496582	2.79488e-05	2.97949e-05	0.16	1.98633e-10	1.98633e-10	1	0	0	1	0	0
AAAGT	595	6970	5	858.714	140705580	150	805505720	34850	11.7143	0.692897	8.11679	8.65295	0.0405839	0.0432647	0.390476	2.88432e-07	2.88432e-07	1	0	0	1	0	0
AAAGTAAG	1	4	8	858.714	140705580	150	805505720	32	4	0.00116453	0.00465813	0.00496582	3.7265e-05	3.97266e-05	0.213333	2.64844e-10	2.64844e-10	1	0	0	1	0	0
AAAGTAT	473	1892	7	858.714	140705580	150	805505720	13244	4	0.550824	2.20329	2.34883	0.0154231	0.0164418	0.186667	1.09612e-07	1.09612e-07	1	0	0	1	0	0
AAAGTG	1	4	6	858.714	140705580	150	805505720	24	4	0.00116453	0.00465813	0.00496582	2.79488e-05	2.97949e-05	0.16	1.98633e-10	1.98633e-10	1	0	0	1	0	0
AAAGTGT	957	5188	7	858.714	140705580	150	805505720	36316	5.42111	1.11446	6.04159	6.44067	0.0422911	0.0450847	0.252985	3.00565e-07	3.00565e-07	1	0	0	1	0	0
AAAGTT	1	4	6	858.714	140705580	150	805505720	24	4	0.00116453	0.00465813	0.00496582	2.79488e-05	2.97949e-05	0.16	1.98633e-10	1.98633e-10	1	0	0	1	0	0
AAAT	1818687	12885717	4	858.714	140705580	150	805505720	51542868	7.08518	2117.92	15005.8	15997.1	60.0233	63.9882	0.188938	0.000426588	0.000426588	1	1	1	0	0	0
AAATAAATATTTATTTAT	1	4	18	858.714	140705580	150	805505720	72	4	0.00116453	0.00465813	0.00496582	8.38463e-05	8.93848e-05	0.48	5.95899e-10	5.95899e-10	1	0	0	1	0	0
AAATAAC	1	4	7	858.714	140705580	150	805505720	28	4	0.00116453	0.00465813	0.00496582	3.26069e-05	3.47608e-05	0.186667	2.31738e-10	2.31738e-10	1	0	0	1	0	0
AAATAAT	18829	81758	7	858.714	140705580	150	805505720	572306	4.34213	21.927	95.2098	101.499	0.666469	0.710493	0.202633	4.73662e-06	4.73662e-06	1	1	0	1	0	0
AAATAC	18619	81793	6	858.714	140705580	150	805505720	490758	4.39299	21.6824	95.2506	101.542	0.571503	0.609255	0.175719	4.0617e-06	4.0617e-06	1	1	0	1	0	0
AAATACT	1	4	7	858.714	140705580	150	805505720	28	4	0.00116453	0.00465813	0.00496582	3.26069e-05	3.47608e-05	0.186667	2.31738e-10	2.31738e-10	1	0	0	1	0	0
AAATAG	2430	10739	6	858.714	140705580	150	805505720	64434	4.41934	2.82981	12.5059	13.332	0.0750355	0.079992	0.176774	5.3328e-07	5.3328e-07	1	0	0	1	0	0
AAATAGT	1	4	7	858.714	140705580	150	805505720	28	4	0.00116453	0.00465813	0.00496582	3.26069e-05	3.47608e-05	0.186667	2.31738e-10	2.31738e-10	1	0	0	1	0	0
AAATAT	228056	1079596	6	858.714	140705580	150	805505720	6477576	4.73391	265.579	1257.22	1340.27	7.54334	8.04163	0.189356	5.36108e-05	5.36108e-05	1	1	1	1	0	0
AAATATC	1605	7130	7	858.714	140705580	150	805505720	49910	4.44237	1.86907	8.30311	8.85158	0.0581218	0.0619611	0.20731	4.13074e-07	4.13074e-07	1	0	0	1	0	0
AAATATG	273	1092	7	858.714	140705580	150	805505720	7644	4	0.317917	1.27167	1.35567	0.00890168	0.00948969	0.186667	6.32646e-08	6.32646e-08	1	0	0	1	0	0
AAATATT	7482	31322	7	858.714	140705580	150	805505720	219254	4.18631	8.71303	36.4755	38.8849	0.255328	0.272194	0.195361	1.81463e-06	1.81463e-06	1	0	0	1	0	0
AAATATTAATAT	1311	5395	12	858.714	140705580	150	805505720	64740	4.11518	1.5267	6.28265	6.69766	0.0753918	0.0803719	0.329214	5.35812e-07	5.35812e-07	1	0	0	1	0	0
AAATC	681	3408	5	858.714	140705580	150	805505720	17040	5.00441	0.793046	3.96873	4.23088	0.0198436	0.0211544	0.166814	1.41029e-07	1.41029e-07	1	0	0	1	0	0
AAATCC	301	1208	6	858.714	140705580	150	805505720	7248	4.01329	0.350524	1.40675	1.49968	0.00844053	0.00899807	0.160532	5.99872e-08	5.99872e-08	1	0	0	1	0	0
AAATCG	6124	25517	6	858.714	140705580	150	805505720	153102	4.16672	7.13159	29.7154	31.6782	0.178292	0.190069	0.166669	1.26713e-06	1.26713e-06	1	0	0	1	0	0
AAATCT	979	3916	6	858.714	140705580	150	805505720	23496	4	1.14008	4.56031	4.86154	0.0273618	0.0291693	0.16	1.94462e-07	1.94462e-07	1	0	0	1	0	0
AAATCTT	1	5	7	858.714	140705580	150	805505720	35	5	0.00116453	0.00582266	0.00620728	4.07586e-05	4.3451e-05	0.233333	2.89673e-10	2.89673e-10	1	0	0	1	0	0
AAATG	2403	16244	5	858.714	140705580	150	805505720	81220	6.75988	2.79837	18.9167	20.1662	0.0945833	0.100831	0.225329	6.72207e-07	6.72207e-07	1	0	0	1	0	0
AAATGAAC	2518	11481	8	858.714	140705580	150	805505720	91848	4.55957	2.93229	13.37	14.2532	0.10696	0.114025	0.243177	7.60168e-07	7.60168e-07	1	0	0	1	0	0
AAATGAG	468	1872	7	858.714	140705580	150	805505720	13104	4	0.545001	2.18	2.32401	0.01526	0.016268	0.186667	1.08454e-07	1.08454e-07	1	0	0	1	0	0
AAATGAT	715	2862	7	858.714	140705580	150	805505720	20034	4.0028	0.83264	3.33289	3.55305	0.0233302	0.0248713	0.186797	1.65809e-07	1.65809e-07	1	0	0	1	0	0
AAATGC	755	3661	6	858.714	140705580	150	805505720	21966	4.84901	0.879222	4.26335	4.54497	0.0255801	0.0272698	0.19396	1.81799e-07	1.81799e-07	1	0	0	1	0	0
AAATGCAACCG	1	5	11	858.714	140705580	150	805505720	55	5	0.00116453	0.00582266	0.00620728	6.40493e-05	6.82801e-05	0.366667	4.55201e-10	4.55201e-10	1	0	0	1	0	0
AAATGCCC	1	5	8	858.714	140705580	150	805505720	40	5	0.00116453	0.00582266	0.00620728	4.65813e-05	4.96582e-05	0.266667	3.31055e-10	3.31055e-10	1	0	0	1	0	0
AAATGG	1460	5840	6	858.714	140705580	150	805505720	35040	4	1.70022	6.80087	7.2501	0.0408052	0.0435006	0.16	2.90004e-07	2.90004e-07	1	0	0	1	0	0
AAATGT	7	29	6	858.714	140705580	150	805505720	174	4.14286	0.00815172	0.0337714	0.0360022	0.000202629	0.000216013	0.165714	1.44009e-09	1.44009e-09	1	0	0	1	0	0
AAATGTC	1	5	7	858.714	140705580	150	805505720	35	5	0.00116453	0.00582266	0.00620728	4.07586e-05	4.3451e-05	0.233333	2.89673e-10	2.89673e-10	1	0	0	1	0	0
AAATGTT	2	8	7	858.714	140705580	150	805505720	56	4	0.00232906	0.00931626	0.00993165	6.52138e-05	6.95215e-05	0.186667	4.63477e-10	4.63477e-10	1	0	0	1	0	0
AAATT	102497	593074	5	858.714	140705580	150	805505720	2965370	5.78626	119.361	690.654	736.275	3.45327	3.68138	0.192875	2.45425e-05	2.45425e-05	1	1	0	1	0	0
AAATTAT	12462	56912	7	858.714	140705580	150	805505720	398384	4.56684	14.5124	66.2758	70.6538	0.463931	0.494576	0.213119	3.29718e-06	3.29718e-06	1	1	0	1	0	0
AAATTC	1966	10431	6	858.714	140705580	150	805505720	62586	5.3057	2.28947	12.1472	12.9496	0.0728834	0.0776978	0.212228	5.17985e-07	5.17985e-07	1	0	0	1	0	0
AAATTCG	533	2132	7	858.714	140705580	150	805505720	14924	4	0.620696	2.48278	2.64678	0.0173795	0.0185275	0.186667	1.23517e-07	1.23517e-07	1	0	0	1	0	0
AAATTG	89	356	6	858.714	140705580	150	805505720	2136	4	0.103643	0.414573	0.441958	0.00248744	0.00265175	0.16	1.76783e-08	1.76783e-08	1	0	0	1	0	0
AAATTGT	195	819	7	858.714	140705580	150	805505720	5733	4.2	0.227084	0.953752	1.01675	0.00667626	0.00711727	0.196	4.74485e-08	4.74485e-08	1	0	0	1	0	0
AAATTT	3407	13756	6	858.714	140705580	150	805505720	82536	4.03757	3.96756	16.0193	17.0775	0.0961158	0.102465	0.161503	6.83099e-07	6.83099e-07	1	0	0	1	0	0
AAATTTC	86	344	7	858.714	140705580	150	805505720	2408	4	0.10015	0.400599	0.427061	0.00280419	0.00298943	0.186667	1.99295e-08	1.99295e-08	1	0	0	1	0	0
AAC	2533799	28559685	3	858.714	140705580	150	805505720	85679055	11.2715	2950.69	33258.7	35455.6	99.776	106.367	0.22543	0.000709112	0.000709112	1	1	1	0	0	0
AACAACAGG	1762	7989	9	858.714	140705580	150	805505720	71901	4.53405	2.05191	9.30345	9.91799	0.083731	0.0892619	0.272043	5.9508e-07	5.9508e-07	1	0	0	1	0	0
AACAACC	526	2653	7	858.714	140705580	150	805505720	18571	5.04373	0.612544	3.0895	3.29358	0.0216265	0.0230551	0.235374	1.53701e-07	1.53701e-07	1	0	0	1	0	0
AACAACCACC	1	4	10	858.714	140705580	150	805505720	40	4	0.00116453	0.00465813	0.00496582	4.65813e-05	4.96582e-05	0.266667	3.31055e-10	3.31055e-10	1	0	0	1	0	0
AACAAG	9786	68067	6	858.714	140705580	150	805505720	408402	6.95555	11.3961	79.2662	84.5022	0.475597	0.507013	0.278222	3.38009e-06	3.38009e-06	1	0	0	1	0	0
AACAAT	6246	30236	6	858.714	140705580	150	805505720	181416	4.84086	7.27367	35.2108	37.5367	0.211265	0.22522	0.193634	1.50147e-06	1.50147e-06	1	0	0	1	0	0
AACAATC	1	4	7	858.714	140705580	150	805505720	28	4	0.00116453	0.00465813	0.00496582	3.26069e-05	3.47608e-05	0.186667	2.31738e-10	2.31738e-10	1	0	0	1	0	0
AACAATT	68	274	7	858.714	140705580	150	805505720	1918	4.02941	0.0791882	0.319082	0.340159	0.00223357	0.00238111	0.188039	1.58741e-08	1.58741e-08	1	0	0	1	0	0
AACAC	2906	19437	5	858.714	140705580	150	805505720	97185	6.68858	3.38413	22.635	24.1302	0.113175	0.120651	0.222953	8.04339e-07	8.04339e-07	1	0	0	1	0	0
AACACAATAT	12	59	10	858.714	140705580	150	805505720	590	4.91667	0.0139744	0.0687074	0.0732459	0.000687074	0.000732459	0.327778	4.88306e-09	4.88306e-09	1	0	0	1	0	0
AACACC	30625	170196	6	858.714	140705580	150	805505720	1021176	5.55742	35.6638	198.199	211.291	1.18919	1.26775	0.222297	8.45163e-06	8.45163e-06	1	1	0	1	0	0
AACACTATC	879	3993	9	858.714	140705580	150	805505720	35937	4.54266	1.02362	4.64998	4.95713	0.0418498	0.0446142	0.27256	2.97428e-07	2.97428e-07	1	0	0	1	0	0
AACAGC	68979	347359	6	858.714	140705580	150	805505720	2084154	5.03572	80.3283	404.511	431.231	2.42706	2.58739	0.201429	1.72492e-05	1.72492e-05	1	1	0	1	0	0
AACAGG	907	4438	6	858.714	140705580	150	805505720	26628	4.89305	1.05623	5.16819	5.50958	0.0310092	0.0330575	0.195722	2.20383e-07	2.20383e-07	1	0	0	1	0	0
AACAGT	13	53	6	858.714	140705580	150	805505720	318	4.07692	0.0151389	0.0617202	0.0657972	0.000370321	0.000394783	0.163077	2.63189e-09	2.63189e-09	1	0	0	1	0	0
AACAT	1814	9397	5	858.714	140705580	150	805505720	46985	5.18026	2.11246	10.9431	11.666	0.0547155	0.0583298	0.172675	3.88865e-07	3.88865e-07	1	0	0	1	0	0
AACATAT	391	1575	7	858.714	140705580	150	805505720	11025	4.02813	0.455332	1.83414	1.95529	0.012839	0.0136871	0.18798	9.1247e-08	9.1247e-08	1	0	0	1	0	0
AACATC	131829	725069	6	858.714	140705580	150	805505720	4350414	5.50007	153.519	844.366	900.141	5.0662	5.40085	0.220003	3.60057e-05	3.60057e-05	1	1	1	1	0	0
AACATG	1224	4896	6	858.714	140705580	150	805505720	29376	4	1.42539	5.70155	6.07817	0.0342093	0.036469	0.16	2.43127e-07	2.43127e-07	1	0	0	1	0	0
AACATGC	1	4	7	858.714	140705580	150	805505720	28	4	0.00116453	0.00465813	0.00496582	3.26069e-05	3.47608e-05	0.186667	2.31738e-10	2.31738e-10	1	0	0	1	0	0
AACATT	4094	17724	6	858.714	140705580	150	805505720	106344	4.32926	4.76759	20.6402	22.0036	0.123841	0.132021	0.17317	8.80143e-07	8.80143e-07	1	0	0	1	0	0
AACATTATT	344	1512	9	858.714	140705580	150	805505720	13608	4.39535	0.400599	1.76077	1.87708	0.015847	0.0168937	0.263721	1.12625e-07	1.12625e-07	1	0	0	1	0	0
AACATTC	238	954	7	858.714	140705580	150	805505720	6678	4.0084	0.277159	1.11096	1.18435	0.00777674	0.00829044	0.187059	5.52696e-08	5.52696e-08	1	0	0	1	0	0
AACC	36187	262789	4	858.714	140705580	150	805505720	1051156	7.26197	42.1409	306.026	326.241	1.2241	1.30496	0.193653	8.69976e-06	8.69976e-06	1	1	0	0	0	0
AACCAACT	202	1135	8	858.714	140705580	150	805505720	9080	5.61881	0.235235	1.32174	1.40905	0.010574	0.0112724	0.29967	7.51495e-08	7.51495e-08	1	0	0	1	0	0
AACCAAGG	1	5	8	858.714	140705580	150	805505720	40	5	0.00116453	0.00582266	0.00620728	4.65813e-05	4.96582e-05	0.266667	3.31055e-10	3.31055e-10	1	0	0	1	0	0
AACCAATC	25	158	8	858.714	140705580	150	805505720	1264	6.32	0.0291133	0.183996	0.19615	0.00147197	0.0015692	0.337067	1.04613e-08	1.04613e-08	1	0	0	1	0	0
AACCAC	12106	68906	6	858.714	140705580	150	805505720	413436	5.69189	14.0978	80.2432	85.5438	0.481459	0.513263	0.227676	3.42175e-06	3.42175e-06	1	1	0	1	0	0
AACCACC	781	4017	7	858.714	140705580	150	805505720	28119	5.14341	0.9095	4.67793	4.98693	0.0327455	0.0349085	0.240026	2.32723e-07	2.32723e-07	1	0	0	1	0	0
AACCAG	931	6801	6	858.714	140705580	150	805505720	40806	7.30505	1.08418	7.91998	8.44314	0.0475199	0.0506589	0.292202	3.37726e-07	3.37726e-07	1	0	0	1	0	0
AACCAT	1	4	6	858.714	140705580	150	805505720	24	4	0.00116453	0.00465813	0.00496582	2.79488e-05	2.97949e-05	0.16	1.98633e-10	1.98633e-10	1	0	0	1	0	0
AACCCC	3	13	6	858.714	140705580	150	805505720	78	4.33333	0.0034936	0.0151389	0.0161389	9.08335e-05	9.68336e-05	0.173333	6.45557e-10	6.45557e-10	1	0	0	1	0	0
AACCCTC	1870	7483	7	858.714	140705580	150	805505720	52381	4.0016	2.17767	8.71419	9.28982	0.0609994	0.0650287	0.186742	4.33525e-07	4.33525e-07	1	0	0	1	0	0
AACCT	687	4865	5	858.714	140705580	150	805505720	24325	7.08151	0.800033	5.66545	6.03968	0.0283272	0.0301984	0.23605	2.01323e-07	2.01323e-07	1	0	0	1	0	0
AACCTAT	1	4	7	858.714	140705580	150	805505720	28	4	0.00116453	0.00465813	0.00496582	3.26069e-05	3.47608e-05	0.186667	2.31738e-10	2.31738e-10	1	0	0	1	0	0
AACCTC	1686	10249	6	858.714	140705580	150	805505720	61494	6.07888	1.9634	11.9353	12.7237	0.0716117	0.0763421	0.243155	5.08947e-07	5.08947e-07	1	0	0	1	0	0
AACCTG	2	8	6	858.714	140705580	150	805505720	48	4	0.00232906	0.00931626	0.00993165	5.58975e-05	5.95899e-05	0.16	3.97266e-10	3.97266e-10	1	0	0	1	0	0
AACGAATG	1264	5087	8	858.714	140705580	150	805505720	40696	4.02453	1.47197	5.92397	6.31529	0.0473918	0.0505223	0.214641	3.36815e-07	3.36815e-07	1	0	0	1	0	0
AACGAC	8431	41479	6	858.714	140705580	150	805505720	248874	4.91982	9.81817	48.3036	51.4944	0.289822	0.308966	0.196793	2.05977e-06	2.05977e-06	1	0	0	1	0	0
AACGAG	1001	5534	6	858.714	140705580	150	805505720	33204	5.52847	1.1657	6.44452	6.87022	0.0386671	0.0412213	0.221139	2.74809e-07	2.74809e-07	1	0	0	1	0	0
AACGCC	3	12	6	858.714	140705580	150	805505720	72	4	0.0034936	0.0139744	0.0148975	8.38463e-05	8.93848e-05	0.16	5.95899e-10	5.95899e-10	1	0	0	1	0	0
AACGTC	177	716	6	858.714	140705580	150	805505720	4296	4.0452	0.206122	0.833805	0.888883	0.00500283	0.0053333	0.161808	3.55553e-08	3.55553e-08	1	0	0	1	0	0
AACGTG	8197	36185	6	858.714	140705580	150	805505720	217110	4.41442	9.54567	42.1386	44.9221	0.252832	0.269533	0.176577	1.79688e-06	1.79688e-06	1	0	0	1	0	0
AACT	1147	7313	4	858.714	140705580	150	805505720	29252	6.37576	1.33572	8.51622	9.07877	0.0340649	0.0363151	0.17002	2.421e-07	2.421e-07	1	0	0	0	0	0
AACTAC	3117	14545	6	858.714	140705580	150	805505720	87270	4.66635	3.62985	16.9381	18.057	0.101629	0.108342	0.186654	7.22279e-07	7.22279e-07	1	0	0	1	0	0
AACTAG	301	1216	6	858.714	140705580	150	805505720	7296	4.03987	0.350524	1.41607	1.50961	0.00849643	0.00905766	0.161595	6.03844e-08	6.03844e-08	1	0	0	1	0	0
AACTAT	1	4	6	858.714	140705580	150	805505720	24	4	0.00116453	0.00465813	0.00496582	2.79488e-05	2.97949e-05	0.16	1.98633e-10	1.98633e-10	1	0	0	1	0	0
AACTC	5091	37055	5	858.714	140705580	150	805505720	185275	7.27853	5.92863	43.1517	46.0022	0.215759	0.230011	0.242618	1.53341e-06	1.53341e-06	1	0	0	1	0	0
AACTCC	8	32	6	858.714	140705580	150	805505720	192	4	0.00931626	0.037265	0.0397266	0.00022359	0.00023836	0.16	1.58906e-09	1.58906e-09	1	0	0	1	0	0
AACTGC	2687	11757	6	858.714	140705580	150	805505720	70542	4.37551	3.1291	13.6914	14.5958	0.0821484	0.0875748	0.17502	5.83832e-07	5.83832e-07	1	0	0	1	0	0
AACTGG	3341	13364	6	858.714	140705580	150	805505720	80184	4	3.8907	15.5628	16.5908	0.0933768	0.0995449	0.16	6.63633e-07	6.63633e-07	1	0	0	1	0	0
AACTGGTACAGC	173	707	12	858.714	140705580	150	805505720	8484	4.08671	0.201464	0.823324	0.877709	0.00987989	0.0105325	0.326936	7.02168e-08	7.02168e-08	1	0	0	1	0	0
AACTGTC	1	4	7	858.714	140705580	150	805505720	28	4	0.00116453	0.00465813	0.00496582	3.26069e-05	3.47608e-05	0.186667	2.31738e-10	2.31738e-10	1	0	0	1	0	0
AACTT	1049	15222	5	858.714	140705580	150	805505720	76110	14.511	1.22159	17.7265	18.8974	0.0886325	0.0944872	0.483699	6.29915e-07	6.29915e-07	1	0	0	1	0	0
AACTTC	567	2269	6	858.714	140705580	150	805505720	13614	4.00176	0.66029	2.64232	2.81686	0.0158539	0.0169012	0.160071	1.12675e-07	1.12675e-07	1	0	0	1	0	0
AAG	50019	461009	3	858.714	140705580	150	805505720	1383027	9.21668	58.2487	536.86	572.322	1.61058	1.71697	0.184334	1.14464e-05	1.14464e-05	1	1	0	0	0	0
AAGAAT	815	3261	6	858.714	140705580	150	805505720	19566	4.00123	0.949094	3.79754	4.04839	0.0227852	0.0242903	0.160049	1.61936e-07	1.61936e-07	1	0	0	1	0	0
AAGAC	3	16	5	858.714	140705580	150	805505720	80	5.33333	0.0034936	0.0186325	0.0198633	9.31626e-05	9.93165e-05	0.177778	6.6211e-10	6.6211e-10	1	0	0	1	0	0
AAGACC	122	683	6	858.714	140705580	150	805505720	4098	5.59836	0.142073	0.795375	0.847915	0.00477225	0.00508749	0.223934	3.39166e-08	3.39166e-08	1	0	0	1	0	0
AAGACG	7	28	6	858.714	140705580	150	805505720	168	4	0.00815172	0.0326069	0.0347608	0.000195641	0.000208565	0.16	1.39043e-09	1.39043e-09	1	0	0	1	0	0
AAGAG	93	527	5	858.714	140705580	150	805505720	2635	5.66667	0.108301	0.613708	0.654247	0.00306854	0.00327124	0.188889	2.18082e-08	2.18082e-08	1	0	0	1	0	0
AAGAGC	115	581	6	858.714	140705580	150	805505720	3486	5.05217	0.133921	0.676593	0.721286	0.00405956	0.00432772	0.202087	2.88514e-08	2.88514e-08	1	0	0	1	0	0
AAGAGG	179	1002	6	858.714	140705580	150	805505720	6012	5.59777	0.208451	1.16686	1.24394	0.00700117	0.00746363	0.223911	4.97576e-08	4.97576e-08	1	0	0	1	0	0
AAGAT	322	3054	5	858.714	140705580	150	805505720	15270	9.48447	0.374979	3.55648	3.79141	0.0177824	0.018957	0.316149	1.2638e-07	1.2638e-07	1	0	0	1	0	0
AAGATAATC	2088	8766	9	858.714	140705580	150	805505720	78894	4.19828	2.43154	10.2083	10.8826	0.0918746	0.0979434	0.251897	6.52956e-07	6.52956e-07	1	0	0	1	0	0
AAGATC	1611	6606	6	858.714	140705580	150	805505720	39636	4.10056	1.87606	7.6929	8.20106	0.0461574	0.0492064	0.164022	3.28042e-07	3.28042e-07	1	0	0	1	0	0
AAGATG	19867	100331	6	858.714	140705580	150	805505720	601986	5.05013	23.1358	116.839	124.557	0.701032	0.747339	0.202005	4.98226e-06	4.98226e-06	1	1	0	1	0	0
AAGATT	1947	9094	6	858.714	140705580	150	805505720	54564	4.67078	2.26734	10.5903	11.2898	0.0635415	0.0677388	0.186831	4.51592e-07	4.51592e-07	1	0	0	1	0	0
AAGATTC	3	12	7	858.714	140705580	150	805505720	84	4	0.0034936	0.0139744	0.0148975	9.78207e-05	0.000104282	0.186667	6.95215e-10	6.95215e-10	1	0	0	1	0	0
AAGATTG	1137	5155	7	858.714	140705580	150	805505720	36085	4.53386	1.32407	6.00316	6.39971	0.0420221	0.0447979	0.21158	2.98653e-07	2.98653e-07	1	0	0	1	0	0
AAGC	966	5859	4	858.714	140705580	150	805505720	23436	6.06522	1.12494	6.82299	7.27369	0.027292	0.0290948	0.161739	1.93965e-07	1.93965e-07	1	0	0	0	0	0
AAGCAAT	634	2933	7	858.714	140705580	150	805505720	20531	4.62618	0.738313	3.41557	3.64119	0.023909	0.0254883	0.215889	1.69922e-07	1.69922e-07	1	0	0	1	0	0
AAGCAC	5	20	6	858.714	140705580	150	805505720	120	4	0.00582266	0.0232906	0.0248291	0.000139744	0.000148975	0.16	9.93165e-10	9.93165e-10	1	0	0	1	0	0
AAGCAG	2867	22489	6	858.714	140705580	150	805505720	134934	7.84409	3.33871	26.1892	27.9191	0.157135	0.167515	0.313764	1.11676e-06	1.11676e-06	1	0	0	1	0	0
AAGCAGAAT	2	10	9	858.714	140705580	150	805505720	90	5	0.00232906	0.0116453	0.0124146	0.000104808	0.000111731	0.3	7.44874e-10	7.44874e-10	1	0	0	1	0	0
AAGCCAG	2	8	7	858.714	140705580	150	805505720	56	4	0.00232906	0.00931626	0.00993165	6.52138e-05	6.95215e-05	0.186667	4.63477e-10	4.63477e-10	1	0	0	1	0	0
AAGCTAC	440	2632	7	858.714	140705580	150	805505720	18424	5.98182	0.512394	3.06505	3.26751	0.0214553	0.0228726	0.279152	1.52484e-07	1.52484e-07	1	0	0	1	0	0
AAGCTC	807	3275	6	858.714	140705580	150	805505720	19650	4.05824	0.939777	3.81384	4.06577	0.0228831	0.0243946	0.16233	1.62631e-07	1.62631e-07	1	0	0	1	0	0
AAGCTG	714	3570	6	858.714	140705580	150	805505720	21420	5	0.831476	4.15738	4.432	0.0249443	0.026592	0.2	1.7728e-07	1.7728e-07	1	0	0	1	0	0
AAGG	2141	13121	4	858.714	140705580	150	805505720	52484	6.12844	2.49326	15.2798	16.2891	0.0611193	0.0651566	0.163425	4.34377e-07	4.34377e-07	1	0	0	0	0	0
AAGGAC	7	29	6	858.714	140705580	150	805505720	174	4.14286	0.00815172	0.0337714	0.0360022	0.000202629	0.000216013	0.165714	1.44009e-09	1.44009e-09	1	0	0	1	0	0
AAGGAG	2	8	6	858.714	140705580	150	805505720	48	4	0.00232906	0.00931626	0.00993165	5.58975e-05	5.95899e-05	0.16	3.97266e-10	3.97266e-10	1	0	0	1	0	0
AAGGG	3	15	5	858.714	140705580	150	805505720	75	5	0.0034936	0.017468	0.0186218	8.73399e-05	9.31092e-05	0.166667	6.20728e-10	6.20728e-10	1	0	0	1	0	0
AAGGGG	2	8	6	858.714	140705580	150	805505720	48	4	0.00232906	0.00931626	0.00993165	5.58975e-05	5.95899e-05	0.16	3.97266e-10	3.97266e-10	1	0	0	1	0	0
AAGGTC	39	157	6	858.714	140705580	150	805505720	942	4.02564	0.0454167	0.182832	0.194909	0.00109699	0.00116945	0.161026	7.79634e-09	7.79634e-09	1	0	0	1	0	0
AAGGTG	4	16	6	858.714	140705580	150	805505720	96	4	0.00465813	0.0186325	0.0198633	0.000111795	0.00011918	0.16	7.94532e-10	7.94532e-10	1	0	0	1	0	0
AAGGTGG	379	1516	7	858.714	140705580	150	805505720	10612	4	0.441358	1.76543	1.88205	0.012358	0.0131743	0.186667	8.78289e-08	8.78289e-08	1	0	0	1	0	0
AAGT	5591	40628	4	858.714	140705580	150	805505720	162512	7.26668	6.5109	47.3126	50.4379	0.18925	0.201752	0.193778	1.34501e-06	1.34501e-06	1	0	0	0	0	0
AAGTAC	2257	9578	6	858.714	140705580	150	805505720	57468	4.24369	2.62835	11.1539	11.8907	0.0669233	0.071344	0.169747	4.75627e-07	4.75627e-07	1	0	0	1	0	0
AAGTAG	2540	13964	6	858.714	140705580	150	805505720	83784	5.49764	2.95791	16.2615	17.3357	0.0975692	0.104014	0.219906	6.93428e-07	6.93428e-07	1	0	0	1	0	0
AAGTAT	246	984	6	858.714	140705580	150	805505720	5904	4	0.286475	1.1459	1.22159	0.0068754	0.00732956	0.16	4.88637e-08	4.88637e-08	1	0	0	1	0	0
AAGTC	248	2373	5	858.714	140705580	150	805505720	11865	9.56855	0.288804	2.76343	2.94598	0.0138172	0.0147299	0.318952	9.81992e-08	9.81992e-08	1	0	0	1	0	0
AAGTCC	216	864	6	858.714	140705580	150	805505720	5184	4	0.251539	1.00616	1.07262	0.00603693	0.00643571	0.16	4.29047e-08	4.29047e-08	1	0	0	1	0	0
AAGTGC	363	1453	6	858.714	140705580	150	805505720	8718	4.00275	0.422725	1.69207	1.80384	0.0101524	0.010823	0.16011	7.21534e-08	7.21534e-08	1	0	0	1	0	0
AAGTGG	3	12	6	858.714	140705580	150	805505720	72	4	0.0034936	0.0139744	0.0148975	8.38463e-05	8.93848e-05	0.16	5.95899e-10	5.95899e-10	1	0	0	1	0	0
AAT	4712329	46907169	3	858.714	140705580	150	805505720	140721507	9.95414	5487.66	54624.9	58233.2	163.875	174.7	0.199083	0.00116466	0.00116466	1	1	1	0	0	0
AATAATC	1	4	7	858.714	140705580	150	805505720	28	4	0.00116453	0.00465813	0.00496582	3.26069e-05	3.47608e-05	0.186667	2.31738e-10	2.31738e-10	1	0	0	1	0	0
AATAATG	72	561	7	858.714	140705580	150	805505720	3927	7.79167	0.0838463	0.653302	0.696457	0.00457312	0.0048752	0.363611	3.25013e-08	3.25013e-08	1	0	0	1	0	0
AATAATT	7137	29821	7	858.714	140705580	150	805505720	208747	4.17837	8.31126	34.7275	37.0215	0.243093	0.25915	0.19499	1.72767e-06	1.72767e-06	1	0	0	1	0	0
AATACAC	1	4	7	858.714	140705580	150	805505720	28	4	0.00116453	0.00465813	0.00496582	3.26069e-05	3.47608e-05	0.186667	2.31738e-10	2.31738e-10	1	0	0	1	0	0
AATACC	16	65	6	858.714	140705580	150	805505720	390	4.0625	0.0186325	0.0756946	0.0806946	0.000454167	0.000484168	0.1625	3.22779e-09	3.22779e-09	1	0	0	1	0	0
AATACT	8501	38920	6	858.714	140705580	150	805505720	233520	4.57828	9.89969	45.3236	48.3175	0.271942	0.289905	0.183131	1.9327e-06	1.9327e-06	1	0	0	1	0	0
AATAG	2	10	5	858.714	140705580	150	805505720	50	5	0.00232906	0.0116453	0.0124146	5.82266e-05	6.20728e-05	0.166667	4.13819e-10	4.13819e-10	1	0	0	1	0	0
AATAGAT	1222	5098	7	858.714	140705580	150	805505720	35686	4.17185	1.42306	5.93678	6.32894	0.0415575	0.0443026	0.194686	2.95351e-07	2.95351e-07	1	0	0	1	0	0
AATAGC	577	2331	6	858.714	140705580	150	805505720	13986	4.03986	0.671935	2.71452	2.89383	0.0162871	0.017363	0.161594	1.15753e-07	1.15753e-07	1	0	0	1	0	0
AATAGGAGCC	1	4	10	858.714	140705580	150	805505720	40	4	0.00116453	0.00465813	0.00496582	4.65813e-05	4.96582e-05	0.266667	3.31055e-10	3.31055e-10	1	0	0	1	0	0
AATAGT	7490	35086	6	858.714	140705580	150	805505720	210516	4.68438	8.72234	40.8588	43.5577	0.245153	0.261346	0.187375	1.74231e-06	1.74231e-06	1	0	0	1	0	0
AATAT	39934	239827	5	858.714	140705580	150	805505720	1199135	6.00558	46.5044	279.286	297.735	1.39643	1.48867	0.200186	9.92449e-06	9.92449e-06	1	1	0	1	0	0
AATATAC	1953	8022	7	858.714	140705580	150	805505720	56154	4.10753	2.27433	9.34188	9.95896	0.0653931	0.0697127	0.191685	4.64752e-07	4.64752e-07	1	0	0	1	0	0
AATATAT	2849	11827	7	858.714	140705580	150	805505720	82789	4.15128	3.31775	13.7729	14.6827	0.0964104	0.102779	0.193726	6.85193e-07	6.85193e-07	1	0	0	1	0	0
AATATATACAT	34	164	11	858.714	140705580	150	805505720	1804	4.82353	0.0395941	0.190983	0.203599	0.00210082	0.00223959	0.353725	1.49306e-08	1.49306e-08	1	0	0	1	0	0
AATATATGTACT	113	471	12	858.714	140705580	150	805505720	5652	4.16814	0.131592	0.548495	0.584726	0.00658193	0.00701671	0.333451	4.67781e-08	4.67781e-08	1	0	0	1	0	0
AATATC	1365	5615	6	858.714	140705580	150	805505720	33690	4.11355	1.58959	6.53885	6.97078	0.0392331	0.0418247	0.164542	2.78831e-07	2.78831e-07	1	0	0	1	0	0
AATATCT	199	796	7	858.714	140705580	150	805505720	5572	4	0.231742	0.926967	0.988199	0.00648877	0.00691739	0.186667	4.6116e-08	4.6116e-08	1	0	0	1	0	0
AATATG	638	2567	6	858.714	140705580	150	805505720	15402	4.02351	0.742971	2.98935	3.18682	0.0179361	0.0191209	0.16094	1.27473e-07	1.27473e-07	1	0	0	1	0	0
AATATGAGCC	1004	4122	10	858.714	140705580	150	805505720	41220	4.10558	1.16919	4.8002	5.11728	0.048002	0.0511728	0.273705	3.41152e-07	3.41152e-07	1	0	0	1	0	0
AATATGT	238	952	7	858.714	140705580	150	805505720	6664	4	0.277159	1.10863	1.18187	0.00776044	0.00827306	0.186667	5.51538e-08	5.51538e-08	1	0	0	1	0	0
AATATT	9333	37376	6	858.714	140705580	150	805505720	224256	4.00471	10.8686	43.5255	46.4007	0.261153	0.278404	0.160189	1.85603e-06	1.85603e-06	1	0	0	1	0	0
AATATTCACC	369	1641	10	858.714	140705580	150	805505720	16410	4.44715	0.429712	1.911	2.03723	0.01911	0.0203723	0.296477	1.35815e-07	1.35815e-07	1	0	0	1	0	0
AATC	23327	156855	4	858.714	140705580	150	805505720	627420	6.72418	27.165	182.663	194.729	0.730651	0.778914	0.179312	5.19276e-06	5.19276e-06	1	1	0	0	0	0
AATCAC	4935	25611	6	858.714	140705580	150	805505720	153666	5.18967	5.74697	29.8248	31.7949	0.178949	0.19077	0.207587	1.2718e-06	1.2718e-06	1	0	0	1	0	0
AATCAG	1408	6486	6	858.714	140705580	150	805505720	38916	4.60653	1.63966	7.55315	8.05208	0.0453189	0.0483125	0.184261	3.22083e-07	3.22083e-07	1	0	0	1	0	0
AATCAT	4858	25115	6	858.714	140705580	150	805505720	150690	5.16982	5.6573	29.2472	31.1792	0.175483	0.187075	0.206793	1.24717e-06	1.24717e-06	1	0	0	1	0	0
AATCATC	87	412	7	858.714	140705580	150	805505720	2884	4.73563	0.101314	0.479787	0.51148	0.00335851	0.00358036	0.220996	2.38691e-08	2.38691e-08	1	0	0	1	0	0
AATCCACG	1	4	8	858.714	140705580	150	805505720	32	4	0.00116453	0.00465813	0.00496582	3.7265e-05	3.97266e-05	0.213333	2.64844e-10	2.64844e-10	1	0	0	1	0	0
AATCG	297	1768	5	858.714	140705580	150	805505720	8840	5.95286	0.345866	2.05889	2.19489	0.0102945	0.0109745	0.198429	7.31631e-08	7.31631e-08	1	0	0	1	0	0
AATCTCC	1	5	7	858.714	140705580	150	805505720	35	5	0.00116453	0.00582266	0.00620728	4.07586e-05	4.3451e-05	0.233333	2.89673e-10	2.89673e-10	1	0	0	1	0	0
AATCTG	1069	4276	6	858.714	140705580	150	805505720	25656	4	1.24488	4.97954	5.30847	0.0298772	0.0318508	0.16	2.12339e-07	2.12339e-07	1	0	0	1	0	0
AATG	32108	217349	4	858.714	140705580	150	805505720	869396	6.76931	37.3908	253.11	269.829	1.01244	1.07932	0.180515	7.19545e-06	7.19545e-06	1	1	0	0	0	0
AATGAC	2344	9426	6	858.714	140705580	150	805505720	56556	4.02133	2.72966	10.9769	11.702	0.0658613	0.0702118	0.160853	4.68079e-07	4.68079e-07	1	0	0	1	0	0
AATGAG	417	1668	6	858.714	140705580	150	805505720	10008	4	0.48561	1.94244	2.07075	0.0116546	0.0124245	0.16	8.283e-08	8.283e-08	1	0	0	1	0	0
AATGAT	76720	352125	6	858.714	140705580	150	805505720	2112750	4.58974	89.3429	410.061	437.148	2.46037	2.62289	0.18359	1.74859e-05	1.74859e-05	1	1	0	1	0	0
AATGATC	1	4	7	858.714	140705580	150	805505720	28	4	0.00116453	0.00465813	0.00496582	3.26069e-05	3.47608e-05	0.186667	2.31738e-10	2.31738e-10	1	0	0	1	0	0
AATGATG	333	1414	7	858.714	140705580	150	805505720	9898	4.24625	0.387789	1.64665	1.75542	0.0115265	0.0122879	0.198158	8.19196e-08	8.19196e-08	1	0	0	1	0	0
AATGC	823	4118	5	858.714	140705580	150	805505720	20590	5.00365	0.95841	4.79554	5.11232	0.0239777	0.0255616	0.166788	1.70411e-07	1.70411e-07	1	0	0	1	0	0
AATGCC	2042	10032	6	858.714	140705580	150	805505720	60192	4.91283	2.37797	11.6826	12.4543	0.0700955	0.0747257	0.196513	4.98172e-07	4.98172e-07	1	0	0	1	0	0
AATGCTGAT	842	3563	9	858.714	140705580	150	805505720	32067	4.23159	0.980536	4.14923	4.42331	0.037343	0.0398098	0.253895	2.65398e-07	2.65398e-07	1	0	0	1	0	0
AATGG	648	3395	5	858.714	140705580	150	805505720	16975	5.2392	0.754617	3.95359	4.21474	0.0197679	0.0210737	0.17464	1.40491e-07	1.40491e-07	1	0	0	1	0	0
AATGGGC	1	4	7	858.714	140705580	150	805505720	28	4	0.00116453	0.00465813	0.00496582	3.26069e-05	3.47608e-05	0.186667	2.31738e-10	2.31738e-10	1	0	0	1	0	0
AATGGT	20005	109445	6	858.714	140705580	150	805505720	656670	5.47088	23.2965	127.452	135.871	0.764713	0.815227	0.218835	5.43485e-06	5.43485e-06	1	1	0	1	0	0
AATGT	600	3380	5	858.714	140705580	150	805505720	16900	5.63333	0.698719	3.93612	4.19612	0.0196806	0.0209806	0.187778	1.39871e-07	1.39871e-07	1	0	0	1	0	0
AATGTACAC	90	494	9	858.714	140705580	150	805505720	4446	5.48889	0.104808	0.575279	0.613279	0.00517751	0.00551951	0.329333	3.67968e-08	3.67968e-08	1	0	0	1	0	0
AATGTAT	91	366	7	858.714	140705580	150	805505720	2562	4.02198	0.105972	0.426219	0.454373	0.00298353	0.00318061	0.187692	2.12041e-08	2.12041e-08	1	0	0	1	0	0
AATGTC	2	9	6	858.714	140705580	150	805505720	54	4.5	0.00232906	0.0104808	0.0111731	6.28847e-05	6.70386e-05	0.18	4.46924e-10	4.46924e-10	1	0	0	1	0	0
AATGTG	1	4	6	858.714	140705580	150	805505720	24	4	0.00116453	0.00465813	0.00496582	2.79488e-05	2.97949e-05	0.16	1.98633e-10	1.98633e-10	1	0	0	1	0	0
AATGTGC	1068	4273	7	858.714	140705580	150	805505720	29911	4.00094	1.24372	4.97605	5.30474	0.0348323	0.0371332	0.18671	2.47555e-07	2.47555e-07	1	0	0	1	0	0
AATT	68626	435635	4	858.714	140705580	150	805505720	1742540	6.34796	79.9172	507.311	540.822	2.02924	2.16329	0.169279	1.44219e-05	1.44219e-05	1	1	0	0	0	0
AATTAC	429	1779	6	858.714	140705580	150	805505720	10674	4.14685	0.499584	2.0717	2.20855	0.0124302	0.0132513	0.165874	8.8342e-08	8.8342e-08	1	0	0	1	0	0
AATTACT	1712	6851	7	858.714	140705580	150	805505720	47957	4.00175	1.99368	7.97821	8.50522	0.0558475	0.0595365	0.186748	3.9691e-07	3.9691e-07	1	0	0	1	0	0
AATTAG	4	16	6	858.714	140705580	150	805505720	96	4	0.00465813	0.0186325	0.0198633	0.000111795	0.00011918	0.16	7.94532e-10	7.94532e-10	1	0	0	1	0	0
AATTAT	2488	9965	6	858.714	140705580	150	805505720	59790	4.00523	2.89736	11.6046	12.3711	0.0696274	0.0742267	0.160209	4.94844e-07	4.94844e-07	1	0	0	1	0	0
AATTATATAC	356	1600	10	858.714	140705580	150	805505720	16000	4.49438	0.414573	1.86325	1.98633	0.0186325	0.0198633	0.299625	1.32422e-07	1.32422e-07	1	0	0	1	0	0
AATTATC	3	12	7	858.714	140705580	150	805505720	84	4	0.0034936	0.0139744	0.0148975	9.78207e-05	0.000104282	0.186667	6.95215e-10	6.95215e-10	1	0	0	1	0	0
AATTC	363	1943	5	858.714	140705580	150	805505720	9715	5.35262	0.422725	2.26269	2.41215	0.0113134	0.0120607	0.178421	8.0405e-08	8.0405e-08	1	0	0	1	0	0
AATTCC	3	12	6	858.714	140705580	150	805505720	72	4	0.0034936	0.0139744	0.0148975	8.38463e-05	8.93848e-05	0.16	5.95899e-10	5.95899e-10	1	0	0	1	0	0
AATTGAC	583	2336	7	858.714	140705580	150	805505720	16352	4.00686	0.678922	2.72035	2.90004	0.0190424	0.0203003	0.186987	1.35335e-07	1.35335e-07	1	0	0	1	0	0
AATTGTAC	1	6	8	858.714	140705580	150	805505720	48	6	0.00116453	0.00698719	0.00744874	5.58975e-05	5.95899e-05	0.32	3.97266e-10	3.97266e-10	1	0	0	1	0	0
AC	54801	979540	2	858.714	140705580	150	805505720	1959080	17.8745	63.8175	1140.71	1216.06	2.28141	2.43211	0.238327	1.62141e-05	1.62141e-05	1	1	0	0	0	0
ACACAT	6171	56401	6	858.714	140705580	150	805505720	338406	9.13969	7.18633	65.6808	70.0194	0.394085	0.420116	0.365587	2.80077e-06	2.80077e-06	1	0	0	1	0	0
ACACCC	3	12	6	858.714	140705580	150	805505720	72	4	0.0034936	0.0139744	0.0148975	8.38463e-05	8.93848e-05	0.16	5.95899e-10	5.95899e-10	1	0	0	1	0	0
ACACCT	2	8	6	858.714	140705580	150	805505720	48	4	0.00232906	0.00931626	0.00993165	5.58975e-05	5.95899e-05	0.16	3.97266e-10	3.97266e-10	1	0	0	1	0	0
ACACG	49	463	5	858.714	140705580	150	805505720	2315	9.44898	0.0570621	0.539178	0.574794	0.00269589	0.00287397	0.314966	1.91598e-08	1.91598e-08	1	0	0	1	0	0
ACACGAG	50	355	7	858.714	140705580	150	805505720	2485	7.1	0.0582266	0.413409	0.440717	0.00289386	0.00308502	0.331333	2.05668e-08	2.05668e-08	1	0	0	1	0	0
ACACGC	12	48	6	858.714	140705580	150	805505720	288	4	0.0139744	0.0558975	0.0595899	0.000335385	0.000357539	0.16	2.3836e-09	2.3836e-09	1	0	0	1	0	0
ACACT	1	5	5	858.714	140705580	150	805505720	25	5	0.00116453	0.00582266	0.00620728	2.91133e-05	3.10364e-05	0.166667	2.06909e-10	2.06909e-10	1	0	0	1	0	0
ACACTC	1	4	6	858.714	140705580	150	805505720	24	4	0.00116453	0.00465813	0.00496582	2.79488e-05	2.97949e-05	0.16	1.98633e-10	1.98633e-10	1	0	0	1	0	0
ACACTG	1	4	6	858.714	140705580	150	805505720	24	4	0.00116453	0.00465813	0.00496582	2.79488e-05	2.97949e-05	0.16	1.98633e-10	1.98633e-10	1	0	0	1	0	0
ACAG	12590	84459	4	858.714	140705580	150	805505720	337836	6.70842	14.6615	98.3552	104.852	0.393421	0.419409	0.178891	2.79606e-06	2.79606e-06	1	1	0	0	0	0
ACAGAT	207	1346	6	858.714	140705580	150	805505720	8076	6.50242	0.241058	1.56746	1.671	0.00940476	0.010026	0.260097	6.684e-08	6.684e-08	1	0	0	1	0	0
ACAGCC	1398	5601	6	858.714	140705580	150	805505720	33606	4.00644	1.62802	6.52254	6.9534	0.0391353	0.0417204	0.160258	2.78136e-07	2.78136e-07	1	0	0	1	0	0
ACAGCG	17	68	6	858.714	140705580	150	805505720	408	4	0.019797	0.0791882	0.084419	0.000475129	0.000506514	0.16	3.37676e-09	3.37676e-09	1	0	0	1	0	0
ACAGCT	4307	27429	6	858.714	140705580	150	805505720	164574	6.36847	5.01564	31.9419	34.0519	0.191652	0.204311	0.254739	1.36208e-06	1.36208e-06	1	0	0	1	0	0
ACAGCTGT	1	8	8	858.714	140705580	150	805505720	64	8	0.00116453	0.00931626	0.00993165	7.453e-05	7.94532e-05	0.426667	5.29688e-10	5.29688e-10	1	0	0	1	0	0
ACAGGT	2701	12256	6	858.714	140705580	150	805505720	73536	4.53758	3.1454	14.2725	15.2153	0.085635	0.0912917	0.181503	6.08611e-07	6.08611e-07	1	0	0	1	0	0
ACAGT	1	5	5	858.714	140705580	150	805505720	25	5	0.00116453	0.00582266	0.00620728	2.91133e-05	3.10364e-05	0.166667	2.06909e-10	2.06909e-10	1	0	0	1	0	0
ACAGTC	256	1025	6	858.714	140705580	150	805505720	6150	4.00391	0.29812	1.19365	1.27249	0.00716187	0.00763496	0.160156	5.08997e-08	5.08997e-08	1	0	0	1	0	0
ACAT	31744	291444	4	858.714	140705580	150	805505720	1165776	9.18107	36.9669	339.396	361.815	1.35758	1.44726	0.244829	9.6484e-06	9.6484e-06	1	1	0	0	0	0
ACATAT	11049	61357	6	858.714	140705580	150	805505720	368142	5.55317	12.8669	71.4522	76.172	0.428713	0.457032	0.222127	3.04688e-06	3.04688e-06	1	0	0	1	0	0
ACATC	118	592	5	858.714	140705580	150	805505720	2960	5.01695	0.137415	0.689403	0.734942	0.00344701	0.00367471	0.167232	2.44981e-08	2.44981e-08	1	0	0	1	0	0
ACATCAT	40	160	7	858.714	140705580	150	805505720	1120	4	0.0465813	0.186325	0.198633	0.00130428	0.00139043	0.186667	9.26954e-09	9.26954e-09	1	0	0	1	0	0
ACATCATC	224	1285	8	858.714	140705580	150	805505720	10280	5.73661	0.260855	1.49642	1.59527	0.0119714	0.0127622	0.305952	8.50811e-08	8.50811e-08	1	0	0	1	0	0
ACATCC	444	1776	6	858.714	140705580	150	805505720	10656	4	0.517052	2.06821	2.20483	0.0124093	0.013229	0.16	8.8193e-08	8.8193e-08	1	0	0	1	0	0
ACATCG	9	37	6	858.714	140705580	150	805505720	222	4.11111	0.0104808	0.0430877	0.0459339	0.000258526	0.000275603	0.164444	1.83736e-09	1.83736e-09	1	0	0	1	0	0
ACATCT	1	4	6	858.714	140705580	150	805505720	24	4	0.00116453	0.00465813	0.00496582	2.79488e-05	2.97949e-05	0.16	1.98633e-10	1.98633e-10	1	0	0	1	0	0
ACATG	1570	7850	5	858.714	140705580	150	805505720	39250	5	1.82832	9.14158	9.74543	0.0457079	0.0487272	0.166667	3.24848e-07	3.24848e-07	1	0	0	1	0	0
ACATGC	455	2969	6	858.714	140705580	150	805505720	17814	6.52527	0.529862	3.4575	3.68588	0.020745	0.0221153	0.261011	1.47435e-07	1.47435e-07	1	0	0	1	0	0
ACATGG	2	8	6	858.714	140705580	150	805505720	48	4	0.00232906	0.00931626	0.00993165	5.58975e-05	5.95899e-05	0.16	3.97266e-10	3.97266e-10	1	0	0	1	0	0
ACC	64708	550900	3	858.714	140705580	150	805505720	1652700	8.51363	75.3545	641.541	683.918	1.92462	2.05175	0.170273	1.36784e-05	1.36784e-05	1	1	0	0	0	0
ACCACG	1742	8643	6	858.714	140705580	150	805505720	51858	4.96154	2.02861	10.0651	10.7299	0.0603903	0.0643794	0.198462	4.29196e-07	4.29196e-07	1	0	0	1	0	0
ACCACGTCC	434	1968	9	858.714	140705580	150	805505720	17712	4.53456	0.505407	2.2918	2.44319	0.0206262	0.0219887	0.272074	1.46591e-07	1.46591e-07	1	0	0	1	0	0
ACCACT	5734	23539	6	858.714	140705580	150	805505720	141234	4.10516	6.67743	27.4119	29.2226	0.164472	0.175336	0.164206	1.16891e-06	1.16891e-06	1	0	0	1	0	0
ACCAG	17	88	5	858.714	140705580	150	805505720	440	5.17647	0.019797	0.102479	0.109248	0.000512394	0.000546241	0.172549	3.6416e-09	3.6416e-09	1	0	0	1	0	0
ACCAGC	3849	23579	6	858.714	140705580	150	805505720	141474	6.12601	4.48228	27.4585	29.2723	0.164751	0.175634	0.24504	1.17089e-06	1.17089e-06	1	0	0	1	0	0
ACCAGG	1372	8329	6	858.714	140705580	150	805505720	49974	6.0707	1.59774	9.69939	10.3401	0.0581963	0.0620405	0.242828	4.13604e-07	4.13604e-07	1	0	0	1	0	0
ACCAGT	442	1772	6	858.714	140705580	150	805505720	10632	4.00905	0.514723	2.06355	2.19986	0.0123813	0.0131992	0.160362	8.79944e-08	8.79944e-08	1	0	0	1	0	0
ACCAT	2	10	5	858.714	140705580	150	805505720	50	5	0.00232906	0.0116453	0.0124146	5.82266e-05	6.20728e-05	0.166667	4.13819e-10	4.13819e-10	1	0	0	1	0	0
ACCATAT	2041	11111	7	858.714	140705580	150	805505720	77777	5.4439	2.37681	12.9391	13.7938	0.0905738	0.0965567	0.254049	6.43712e-07	6.43712e-07	1	0	0	1	0	0
ACCATC	45701	248048	6	858.714	140705580	150	805505720	1488288	5.42763	53.2203	288.86	307.941	1.73316	1.84764	0.217105	1.23176e-05	1.23176e-05	1	1	0	1	0	0
ACCATG	79	316	6	858.714	140705580	150	805505720	1896	4	0.091998	0.367992	0.3923	0.00220795	0.0023538	0.16	1.5692e-08	1.5692e-08	1	0	0	1	0	0
ACCC	14	89	4	858.714	140705580	150	805505720	356	6.35714	0.0163034	0.103643	0.11049	0.000414573	0.000441958	0.169524	2.94639e-09	2.94639e-09	1	0	0	0	0	0
ACCCAT	386	1554	6	858.714	140705580	150	805505720	9324	4.02591	0.449509	1.80968	1.92922	0.0108581	0.0115753	0.161036	7.71689e-08	7.71689e-08	1	0	0	1	0	0
ACCCC	3	25	5	858.714	140705580	150	805505720	125	8.33333	0.0034936	0.0291133	0.0310364	0.000145567	0.000155182	0.277778	1.03455e-09	1.03455e-09	1	0	0	1	0	0
ACCCCC	29	118	6	858.714	140705580	150	805505720	708	4.06897	0.0337714	0.137415	0.146492	0.000824489	0.000878951	0.162759	5.85967e-09	5.85967e-09	1	0	0	1	0	0
ACCCCCC	1	4	7	858.714	140705580	150	805505720	28	4	0.00116453	0.00465813	0.00496582	3.26069e-05	3.47608e-05	0.186667	2.31738e-10	2.31738e-10	1	0	0	1	0	0
ACCCTC	516	2064	6	858.714	140705580	150	805505720	12384	4	0.600899	2.40359	2.56237	0.0144216	0.0153742	0.16	1.02495e-07	1.02495e-07	1	0	0	1	0	0
ACCG	138	858	4	858.714	140705580	150	805505720	3432	6.21739	0.160705	0.999168	1.06517	0.00399667	0.00426068	0.165797	2.84045e-08	2.84045e-08	1	0	0	0	0	0
ACCGACG	7	28	7	858.714	140705580	150	805505720	196	4	0.00815172	0.0326069	0.0347608	0.000228248	0.000243325	0.186667	1.62217e-09	1.62217e-09	1	0	0	1	0	0
ACCGCC	1	4	6	858.714	140705580	150	805505720	24	4	0.00116453	0.00465813	0.00496582	2.79488e-05	2.97949e-05	0.16	1.98633e-10	1.98633e-10	1	0	0	1	0	0
ACCGGAGCC	2	8	9	858.714	140705580	150	805505720	72	4	0.00232906	0.00931626	0.00993165	8.38463e-05	8.93848e-05	0.24	5.95899e-10	5.95899e-10	1	0	0	1	0	0
ACCGGC	1	4	6	858.714	140705580	150	805505720	24	4	0.00116453	0.00465813	0.00496582	2.79488e-05	2.97949e-05	0.16	1.98633e-10	1.98633e-10	1	0	0	1	0	0
ACCT	2496	16869	4	858.714	140705580	150	805505720	67476	6.75841	2.90667	19.6445	20.9421	0.078578	0.0837685	0.180224	5.58457e-07	5.58457e-07	1	0	0	0	0	0
ACCTAT	1574	6329	6	858.714	140705580	150	805505720	37974	4.02097	1.83297	7.37032	7.85718	0.0442219	0.0471431	0.160839	3.14287e-07	3.14287e-07	1	0	0	1	0	0
ACCTCC	2700	11018	6	858.714	140705580	150	805505720	66108	4.08074	3.14424	12.8308	13.6784	0.0769849	0.0820702	0.16323	5.47135e-07	5.47135e-07	1	0	0	1	0	0
ACCTGACTCAT	110	539	11	858.714	140705580	150	805505720	5929	4.9	0.128099	0.627683	0.669145	0.00690451	0.00736059	0.359333	4.90706e-08	4.90706e-08	1	0	0	1	0	0
ACCTGC	38	152	6	858.714	140705580	150	805505720	912	4	0.0442522	0.177009	0.188701	0.00106205	0.00113221	0.16	7.54805e-09	7.54805e-09	1	0	0	1	0	0
ACCTGG	272	1088	6	858.714	140705580	150	805505720	6528	4	0.316753	1.26701	1.3507	0.00760207	0.00810423	0.16	5.40282e-08	5.40282e-08	1	0	0	1	0	0
ACG	8658	79522	3	858.714	140705580	150	805505720	238566	9.1848	10.0825	92.6059	98.7231	0.277818	0.296169	0.183696	1.97446e-06	1.97446e-06	1	0	0	0	0	0
ACGACT	748	3052	6	858.714	140705580	150	805505720	18312	4.08021	0.87107	3.55415	3.78892	0.0213249	0.0227335	0.163209	1.51557e-07	1.51557e-07	1	0	0	1	0	0
ACGAG	1508	10882	5	858.714	140705580	150	805505720	54410	7.21618	1.75611	12.6724	13.5095	0.0633622	0.0675476	0.240539	4.50318e-07	4.50318e-07	1	0	0	1	0	0
ACGAGG	2	8	6	858.714	140705580	150	805505720	48	4	0.00232906	0.00931626	0.00993165	5.58975e-05	5.95899e-05	0.16	3.97266e-10	3.97266e-10	1	0	0	1	0	0
ACGAT	100	500	5	858.714	140705580	150	805505720	2500	5	0.116453	0.582266	0.620728	0.00291133	0.00310364	0.166667	2.06909e-08	2.06909e-08	1	0	0	1	0	0
ACGATC	360	1608	6	858.714	140705580	150	805505720	9648	4.46667	0.419232	1.87257	1.99626	0.0112354	0.0119776	0.178667	7.98505e-08	7.98505e-08	1	0	0	1	0	0
ACGATG	14032	77682	6	858.714	140705580	150	805505720	466092	5.53606	16.3407	90.4632	96.4388	0.542779	0.578633	0.221442	3.85755e-06	3.85755e-06	1	1	0	1	0	0
ACGC	820	4921	4	858.714	140705580	150	805505720	19684	6.00122	0.954916	5.73066	6.10921	0.0229226	0.0244368	0.160033	1.62912e-07	1.62912e-07	1	0	0	0	0	0
ACGCAG	1317	5280	6	858.714	140705580	150	805505720	31680	4.00911	1.53369	6.14873	6.55489	0.0368924	0.0393293	0.160364	2.62196e-07	2.62196e-07	1	0	0	1	0	0
ACGCAGG	1	7	7	858.714	140705580	150	805505720	49	7	0.00116453	0.00815172	0.00869019	5.70621e-05	6.08313e-05	0.326667	4.05542e-10	4.05542e-10	1	0	0	1	0	0
ACGT	2	18	4	858.714	140705580	150	805505720	72	9	0.00232906	0.0209616	0.0223462	8.38463e-05	8.93848e-05	0.24	5.95899e-10	5.95899e-10	1	0	0	0	0	0
ACGTAG	924	9640	6	858.714	140705580	150	805505720	57840	10.4329	1.07603	11.2261	11.9676	0.0673565	0.0718058	0.417316	4.78705e-07	4.78705e-07	1	0	0	1	0	0
ACT	56549	590312	3	858.714	140705580	150	805505720	1770936	10.4389	65.8531	687.437	732.846	2.06231	2.19854	0.208779	1.46569e-05	1.46569e-05	1	1	0	0	0	0
ACTAT	1937	20450	5	858.714	140705580	150	805505720	102250	10.5576	2.2557	23.8147	25.3878	0.119073	0.126939	0.351919	8.46259e-07	8.46259e-07	1	0	0	1	0	0
ACTATAG	897	4350	7	858.714	140705580	150	805505720	30450	4.8495	1.04459	5.06571	5.40033	0.03546	0.0378023	0.22631	2.52016e-07	2.52016e-07	1	0	0	1	0	0
ACTATAT	177	724	7	858.714	140705580	150	805505720	5068	4.0904	0.206122	0.843121	0.898814	0.00590185	0.0062917	0.190885	4.19447e-08	4.19447e-08	1	0	0	1	0	0
ACTATC	84	386	6	858.714	140705580	150	805505720	2316	4.59524	0.0978207	0.449509	0.479202	0.00269706	0.00287521	0.18381	1.91681e-08	1.91681e-08	1	0	0	1	0	0
ACTATG	151	604	6	858.714	140705580	150	805505720	3624	4	0.175844	0.703377	0.749839	0.00422026	0.00449904	0.16	2.99936e-08	2.99936e-08	1	0	0	1	0	0
ACTC	4108	30457	4	858.714	140705580	150	805505720	121828	7.41407	4.7839	35.4682	37.811	0.141873	0.151244	0.197709	1.00829e-06	1.00829e-06	1	0	0	0	0	0
ACTCAT	355	1420	6	858.714	140705580	150	805505720	8520	4	0.413409	1.65364	1.76287	0.00992181	0.0105772	0.16	7.05147e-08	7.05147e-08	1	0	0	1	0	0
ACTCCCGG	1	4	8	858.714	140705580	150	805505720	32	4	0.00116453	0.00465813	0.00496582	3.7265e-05	3.97266e-05	0.213333	2.64844e-10	2.64844e-10	1	0	0	1	0	0
ACTCCT	3	13	6	858.714	140705580	150	805505720	78	4.33333	0.0034936	0.0151389	0.0161389	9.08335e-05	9.68336e-05	0.173333	6.45557e-10	6.45557e-10	1	0	0	1	0	0
ACTCGGG	2	12	7	858.714	140705580	150	805505720	84	6	0.00232906	0.0139744	0.0148975	9.78207e-05	0.000104282	0.28	6.95215e-10	6.95215e-10	1	0	0	1	0	0
ACTCT	341	1705	5	858.714	140705580	150	805505720	8525	5	0.397105	1.98553	2.11668	0.00992764	0.0105834	0.166667	7.05561e-08	7.05561e-08	1	0	0	1	0	0
ACTG	10008	72698	4	858.714	140705580	150	805505720	290792	7.26399	11.6546	84.6591	90.2514	0.338637	0.361006	0.193706	2.4067e-06	2.4067e-06	1	0	0	0	0	0
ACTGAT	2050	8247	6	858.714	140705580	150	805505720	49482	4.02293	2.38729	9.6039	10.2383	0.0576234	0.0614297	0.160917	4.09532e-07	4.09532e-07	1	0	0	1	0	0
ACTGATG	2	8	7	858.714	140705580	150	805505720	56	4	0.00232906	0.00931626	0.00993165	6.52138e-05	6.95215e-05	0.186667	4.63477e-10	4.63477e-10	1	0	0	1	0	0
ACTGCATCCT	457	1856	10	858.714	140705580	150	805505720	18560	4.06127	0.532191	2.16137	2.30414	0.0216137	0.0230414	0.270751	1.5361e-07	1.5361e-07	1	0	0	1	0	0
ACTGCT	13561	85075	6	858.714	140705580	150	805505720	510450	6.2735	15.7922	99.0726	105.617	0.594435	0.633701	0.25094	4.22468e-06	4.22468e-06	1	1	0	1	0	0
AG	36776	503494	2	858.714	140705580	150	805505720	1006988	13.6908	42.8268	586.335	625.066	1.17267	1.25013	0.182544	8.33421e-06	8.33421e-06	1	1	0	0	0	0
AGAGAGG	211	845	7	858.714	140705580	150	805505720	5915	4.00474	0.245716	0.98403	1.04903	0.00688821	0.00734321	0.186888	4.89548e-08	4.89548e-08	1	0	0	1	0	0
AGAGAT	2536	10944	6	858.714	140705580	150	805505720	65664	4.31546	2.95325	12.7446	13.5865	0.0764678	0.081519	0.172618	5.4346e-07	5.4346e-07	1	0	0	1	0	0
AGAGG	7	36	5	858.714	140705580	150	805505720	180	5.14286	0.00815172	0.0419232	0.0446924	0.000209616	0.000223462	0.171429	1.48975e-09	1.48975e-09	1	0	0	1	0	0
AGAGGG	1	4	6	858.714	140705580	150	805505720	24	4	0.00116453	0.00465813	0.00496582	2.79488e-05	2.97949e-05	0.16	1.98633e-10	1.98633e-10	1	0	0	1	0	0
AGAT	14095	101108	4	858.714	140705580	150	805505720	404432	7.17332	16.4141	117.744	125.521	0.470974	0.502085	0.191289	3.34723e-06	3.34723e-06	1	1	0	0	0	0
AGATAT	359	4696	6	858.714	140705580	150	805505720	28176	13.0808	0.418067	5.46864	5.82988	0.0328119	0.0349793	0.523231	2.33195e-07	2.33195e-07	1	0	0	1	1	0
AGATATATC	1	4	9	858.714	140705580	150	805505720	36	4	0.00116453	0.00465813	0.00496582	4.19232e-05	4.46924e-05	0.24	2.97949e-10	2.97949e-10	1	0	0	1	0	0
AGATCC	7	28	6	858.714	140705580	150	805505720	168	4	0.00815172	0.0326069	0.0347608	0.000195641	0.000208565	0.16	1.39043e-09	1.39043e-09	1	0	0	1	0	0
AGATCT	500	2424	6	858.714	140705580	150	805505720	14544	4.848	0.582266	2.82283	3.00929	0.016937	0.0180557	0.19392	1.20372e-07	1.20372e-07	1	0	0	1	0	0
AGATG	5790	32458	5	858.714	140705580	150	805505720	162290	5.60587	6.74264	37.7984	40.2952	0.188992	0.201476	0.186862	1.34317e-06	1.34317e-06	1	0	0	1	0	0
AGATGG	778	3203	6	858.714	140705580	150	805505720	19218	4.11697	0.906006	3.73	3.97638	0.02238	0.0238583	0.164679	1.59055e-07	1.59055e-07	1	0	0	1	0	0
AGC	38263	366134	3	858.714	140705580	150	805505720	1098402	9.56888	44.5585	426.375	454.539	1.27912	1.36362	0.191378	9.09079e-06	9.09079e-06	1	1	0	0	0	0
AGCAT	1048	8316	5	858.714	140705580	150	805505720	41580	7.93511	1.22043	9.68425	10.3239	0.0484212	0.0516197	0.264504	3.44132e-07	3.44132e-07	1	0	0	1	0	0
AGCATC	4586	20361	6	858.714	140705580	150	805505720	122166	4.43982	5.34054	23.711	25.2773	0.142266	0.151664	0.177593	1.01109e-06	1.01109e-06	1	0	0	1	0	0
AGCCAT	2	8	6	858.714	140705580	150	805505720	48	4	0.00232906	0.00931626	0.00993165	5.58975e-05	5.95899e-05	0.16	3.97266e-10	3.97266e-10	1	0	0	1	0	0
AGCCATC	368	1921	7	858.714	140705580	150	805505720	13447	5.22011	0.428548	2.23707	2.38484	0.0156595	0.0166939	0.243605	1.11292e-07	1.11292e-07	1	0	0	1	0	0
AGCCGC	68	273	6	858.714	140705580	150	805505720	1638	4.01471	0.0791882	0.317917	0.338918	0.0019075	0.00203351	0.160588	1.35567e-08	1.35567e-08	1	0	0	1	0	0
AGCG	1	6	4	858.714	140705580	150	805505720	24	6	0.00116453	0.00698719	0.00744874	2.79488e-05	2.97949e-05	0.16	1.98633e-10	1.98633e-10	1	0	0	0	0	0
AGCGGG	1	4	6	858.714	140705580	150	805505720	24	4	0.00116453	0.00465813	0.00496582	2.79488e-05	2.97949e-05	0.16	1.98633e-10	1.98633e-10	1	0	0	1	0	0
AGCT	4	24	4	858.714	140705580	150	805505720	96	6	0.00465813	0.0279488	0.0297949	0.000111795	0.00011918	0.16	7.94532e-10	7.94532e-10	1	0	0	0	0	0
AGCTAT	1	4	6	858.714	140705580	150	805505720	24	4	0.00116453	0.00465813	0.00496582	2.79488e-05	2.97949e-05	0.16	1.98633e-10	1.98633e-10	1	0	0	1	0	0
AGCTCC	1	4	6	858.714	140705580	150	805505720	24	4	0.00116453	0.00465813	0.00496582	2.79488e-05	2.97949e-05	0.16	1.98633e-10	1.98633e-10	1	0	0	1	0	0
AGCTGC	7	28	6	858.714	140705580	150	805505720	168	4	0.00815172	0.0326069	0.0347608	0.000195641	0.000208565	0.16	1.39043e-09	1.39043e-09	1	0	0	1	0	0
AGG	2869	25705	3	858.714	140705580	150	805505720	77115	8.95957	3.34104	29.9343	31.9116	0.0898029	0.0957349	0.179191	6.38233e-07	6.38233e-07	1	0	0	0	0	0
AGGAT	112	695	5	858.714	140705580	150	805505720	3475	6.20536	0.130428	0.80935	0.862812	0.00404675	0.00431406	0.206845	2.87604e-08	2.87604e-08	1	0	0	1	0	0
AGGATG	762	3605	6	858.714	140705580	150	805505720	21630	4.73097	0.887373	4.19814	4.47545	0.0251888	0.0268527	0.189239	1.79018e-07	1.79018e-07	1	0	0	1	0	0
AGGC	36	217	4	858.714	140705580	150	805505720	868	6.02778	0.0419232	0.252703	0.269396	0.00101081	0.00107758	0.160741	7.18389e-09	7.18389e-09	1	0	0	0	0	0
AGGCG	1	6	5	858.714	140705580	150	805505720	30	6	0.00116453	0.00698719	0.00744874	3.4936e-05	3.72437e-05	0.2	2.48291e-10	2.48291e-10	1	0	0	1	0	0
AGGG	60	360	4	858.714	140705580	150	805505720	1440	6	0.0698719	0.419232	0.446924	0.00167693	0.0017877	0.16	1.1918e-08	1.1918e-08	1	0	0	0	0	0
AGGGAT	159	636	6	858.714	140705580	150	805505720	3816	4	0.185161	0.740642	0.789566	0.00444385	0.0047374	0.16	3.15826e-08	3.15826e-08	1	0	0	1	0	0
AGGGGG	7	29	6	858.714	140705580	150	805505720	174	4.14286	0.00815172	0.0337714	0.0360022	0.000202629	0.000216013	0.165714	1.44009e-09	1.44009e-09	1	0	0	1	0	0
AGGGGGG	5	20	7	858.714	140705580	150	805505720	140	4	0.00582266	0.0232906	0.0248291	0.000163034	0.000173804	0.186667	1.15869e-09	1.15869e-09	1	0	0	1	0	0
AT	783542	10581211	2	858.714	140705580	150	805505720	21162422	13.5043	912.46	12322.2	13136.1	24.6443	26.2722	0.180058	0.000175148	0.000175148	1	1	1	0	0	0
ATATATC	616	3017	7	858.714	140705580	150	805505720	21119	4.89773	0.717352	3.51339	3.74547	0.0245938	0.0262183	0.228561	1.74789e-07	1.74789e-07	1	0	0	1	0	0
ATATC	5850	31780	5	858.714	140705580	150	805505720	158900	5.43248	6.81251	37.0088	39.4535	0.185044	0.197267	0.181083	1.31512e-06	1.31512e-06	1	0	0	1	0	0
ATATCC	3	12	6	858.714	140705580	150	805505720	72	4	0.0034936	0.0139744	0.0148975	8.38463e-05	8.93848e-05	0.16	5.95899e-10	5.95899e-10	1	0	0	1	0	0
ATC	2302657	22651028	3	858.714	140705580	150	805505720	67953084	9.83691	2681.52	26377.8	28120.3	79.1335	84.3608	0.196738	0.000562405	0.000562405	1	1	1	0	0	0
ATCATCG	1	4	7	858.714	140705580	150	805505720	28	4	0.00116453	0.00465813	0.00496582	3.26069e-05	3.47608e-05	0.186667	2.31738e-10	2.31738e-10	1	0	0	1	0	0
ATCATG	7	28	6	858.714	140705580	150	805505720	168	4	0.00815172	0.0326069	0.0347608	0.000195641	0.000208565	0.16	1.39043e-09	1.39043e-09	1	0	0	1	0	0
ATCC	874	6739	4	858.714	140705580	150	805505720	26956	7.71053	1.0178	7.84778	8.36617	0.0313911	0.0334647	0.205614	2.23098e-07	2.23098e-07	1	0	0	0	0	0
ATCCCC	1	4	6	858.714	140705580	150	805505720	24	4	0.00116453	0.00465813	0.00496582	2.79488e-05	2.97949e-05	0.16	1.98633e-10	1.98633e-10	1	0	0	1	0	0
ATCGC	989	6210	5	858.714	140705580	150	805505720	31050	6.27907	1.15172	7.23174	7.70944	0.0361587	0.0385472	0.209302	2.56981e-07	2.56981e-07	1	0	0	1	0	0
ATCGCC	161	749	6	858.714	140705580	150	805505720	4494	4.65217	0.18749	0.872234	0.929851	0.00523341	0.0055791	0.186087	3.7194e-08	3.7194e-08	1	0	0	1	0	0
ATGCC	1	5	5	858.714	140705580	150	805505720	25	5	0.00116453	0.00582266	0.00620728	2.91133e-05	3.10364e-05	0.166667	2.06909e-10	2.06909e-10	1	0	0	1	0	0
CCCCCCG	4	16	7	858.714	140705580	150	805505720	112	4	0.00465813	0.0186325	0.0198633	0.000130428	0.000139043	0.186667	9.26954e-10	9.26954e-10	1	0	0	1	0	0
CCCCCG	33	135	6	858.714	140705580	150	805505720	810	4.09091	0.0384296	0.157212	0.167597	0.000943271	0.00100558	0.163636	6.70386e-09	6.70386e-09	1	0	0	1	0	0
CCCCG	2	10	5	858.714	140705580	150	805505720	50	5	0.00232906	0.0116453	0.0124146	5.82266e-05	6.20728e-05	0.166667	4.13819e-10	4.13819e-10	1	0	0	1	0	0
CCCCGG	2	8	6	858.714	140705580	150	805505720	48	4	0.00232906	0.00931626	0.00993165	5.58975e-05	5.95899e-05	0.16	3.97266e-10	3.97266e-10	1	0	0	1	0	0
CCCG	3	18	4	858.714	140705580	150	805505720	72	6	0.0034936	0.0209616	0.0223462	8.38463e-05	8.93848e-05	0.16	5.95899e-10	5.95899e-10	1	0	0	0	0	0
CCCGCG	1	4	6	858.714	140705580	150	805505720	24	4	0.00116453	0.00465813	0.00496582	2.79488e-05	2.97949e-05	0.16	1.98633e-10	1.98633e-10	1	0	0	1	0	0
CCCGG	1	5	5	858.714	140705580	150	805505720	25	5	0.00116453	0.00582266	0.00620728	2.91133e-05	3.10364e-05	0.166667	2.06909e-10	2.06909e-10	1	0	0	1	0	0
CCG	10	89	3	858.714	140705580	150	805505720	267	8.9	0.0116453	0.103643	0.11049	0.00031093	0.000331469	0.178	2.20979e-09	2.20979e-09	1	0	0	0	0	0
CCGCG	1	5	5	858.714	140705580	150	805505720	25	5	0.00116453	0.00582266	0.00620728	2.91133e-05	3.10364e-05	0.166667	2.06909e-10	2.06909e-10	1	0	0	1	0	0
CG	1	17	2	858.714	140705580	150	805505720	34	17	0.00116453	0.019797	0.0211048	3.95941e-05	4.22095e-05	0.226667	2.81397e-10	2.81397e-10	1	0	0	0	0	0
