# Supplementary material for: Profiles of telomeric repeats in Insecta reveal diverse forms of telomeric motifs in Hymenopterans
Source: Life Sci Alliance. 2022 Apr 1;5(7):e202101163. doi: 10.26508/lsa.202101163 (PMC8977481; doi:10.26508/lsa.202101163)
Supplement: Supplemental Data 5. — Tandem repeat statistics and TRIP TRM calls for arthropods species that are not listed in Supplemental Data 2 or Supplemental Data 3. [file LSA-2021-01163_Supplemental_Data_5.zip › DataS5/MEGAB_output.csv.8.filtered.xlsx]

## Sheet: Sheet1
Unnamed: 0	reads	repeats	unit_len	avg_genome_cov	genome_size	eff_read_len	num_reads	repeats_total_len	repeats_per_read	reads_per_genome	repeats_per_genome	repeats_per_million_reads	repeats_len_per_genome	repeats_len_per_million_reads	percent_repeats_len_per_read	percent_repeats_len_per_genome	percent_repeat_unit_in_sequences	avg_genome_cov_filter	repeat_containing_reads_filter	repeats_len_per_million_reads_filter	unit_len_filter	percent_repeats_len_per_read_filter	qualified
AAAAAAAGAAAGG	1	4	13	45.9904	303739249	90	155211996	52	4	0.0217437	0.0869747	0.0257712	0.00113067	0.000335026	0.577778	3.72251e-09	3.72251e-09	1	0	0	1	1	0
AAAAAAT	253	1920	7	45.9904	303739249	90	155211996	13440	7.58893	5.50115	41.7479	12.3702	0.292235	0.0865912	0.59025	9.62125e-07	9.62125e-07	1	0	0	1	1	0
AAAAAATG	1	4	8	45.9904	303739249	90	155211996	32	4	0.0217437	0.0869747	0.0257712	0.000695798	0.00020617	0.355556	2.29077e-09	2.29077e-09	1	0	0	1	0	0
AAAAAC	6	33	6	45.9904	303739249	90	155211996	198	5.5	0.130462	0.717542	0.212612	0.00430525	0.00127567	0.366667	1.41742e-08	1.41742e-08	1	0	0	1	0	0
AAAAACT	2065	21645	7	45.9904	303739249	90	155211996	151515	10.4818	44.9007	470.642	139.454	3.29449	0.976181	0.815254	1.08465e-05	1.08465e-05	1	0	0	1	1	0
AAAAAG	2	8	6	45.9904	303739249	90	155211996	48	4	0.0434874	0.173949	0.0515424	0.0010437	0.000309254	0.266667	3.43616e-09	3.43616e-09	1	0	0	1	0	0
AAAAAGATC	1	8	9	45.9904	303739249	90	155211996	72	8	0.0217437	0.173949	0.0515424	0.00156555	0.000463882	0.8	5.15424e-09	5.15424e-09	1	0	0	1	1	0
AAAAAGT	712	7712	7	45.9904	303739249	90	155211996	53984	10.8315	15.4815	167.687	49.6869	1.17381	0.347808	0.842447	3.86454e-06	3.86454e-06	1	0	0	1	1	0
AAAAAT	1685	15578	6	45.9904	303739249	90	155211996	93468	9.2451	36.6381	338.723	100.366	2.03234	0.602196	0.61634	6.69106e-06	6.69106e-06	1	0	0	1	1	0
AAAAATAAT	57	244	9	45.9904	303739249	90	155211996	2196	4.2807	1.23939	5.30546	1.57204	0.0477491	0.0141484	0.42807	1.57204e-07	1.57204e-07	1	0	0	1	0	0
AAAAATAC	4302	41205	8	45.9904	303739249	90	155211996	329640	9.5781	93.5413	895.948	265.476	7.16759	2.1238	0.851387	2.35978e-05	2.35978e-05	1	0	0	1	1	0
AAAAATAG	24	177	8	45.9904	303739249	90	155211996	1416	7.375	0.521848	3.84863	1.14038	0.0307891	0.00912301	0.655556	1.01367e-07	1.01367e-07	1	0	0	1	1	0
AAAAATAT	3653	30467	8	45.9904	303739249	90	155211996	243736	8.34027	79.4297	662.465	196.293	5.29972	1.57034	0.741357	1.74483e-05	1.74483e-05	1	0	0	1	1	0
AAAAATATAC	516	3121	10	45.9904	303739249	90	155211996	31210	6.04845	11.2197	67.862	20.108	0.67862	0.20108	0.67205	2.23422e-06	2.23422e-06	1	0	0	1	1	0
AAAAATCAAATC	571	3094	12	45.9904	303739249	90	155211996	37128	5.41856	12.4156	67.275	19.934	0.807299	0.239208	0.722475	2.65787e-06	2.65787e-06	1	0	0	1	1	0
AAAAATCC	19	106	8	45.9904	303739249	90	155211996	848	5.57895	0.41313	2.30483	0.682937	0.0184386	0.0054635	0.495906	6.07055e-08	6.07055e-08	1	0	0	1	0	0
AAAAATGT	27	199	8	45.9904	303739249	90	155211996	1592	7.37037	0.587079	4.32699	1.28212	0.0346159	0.0102569	0.655144	1.13966e-07	1.13966e-07	1	0	0	1	1	0
AAAAATT	527	5112	7	45.9904	303739249	90	155211996	35784	9.70019	11.4589	111.154	32.9356	0.778076	0.230549	0.754459	2.56166e-06	2.56166e-06	1	0	0	1	1	0
AAAAATTAACT	13	56	11	45.9904	303739249	90	155211996	616	4.30769	0.282668	1.21765	0.360797	0.0133941	0.00396877	0.526496	4.40974e-08	4.40974e-08	1	0	0	1	1	0
AAAAATTTAATATTAATTT	2	8	19	45.9904	303739249	90	155211996	152	4	0.0434874	0.173949	0.0515424	0.00330504	0.000979306	0.844444	1.08812e-08	1.08812e-08	1	0	0	1	1	0
AAAAC	91	742	5	45.9904	303739249	90	155211996	3710	8.15385	1.97868	16.1338	4.78056	0.0806691	0.0239028	0.452991	2.65587e-07	2.65587e-07	1	0	0	1	0	0
AAAACAC	1	4	7	45.9904	303739249	90	155211996	28	4	0.0217437	0.0869747	0.0257712	0.000608823	0.000180398	0.311111	2.00443e-09	2.00443e-09	1	0	0	1	0	0
AAAACAGAAC	12	65	10	45.9904	303739249	90	155211996	650	5.41667	0.260924	1.41334	0.418782	0.0141334	0.00418782	0.601852	4.65313e-08	4.65313e-08	1	0	0	1	1	0
AAAACAGATAC	14	56	11	45.9904	303739249	90	155211996	616	4	0.304412	1.21765	0.360797	0.0133941	0.00396877	0.488889	4.40974e-08	4.40974e-08	1	0	0	1	0	0
AAAACT	746	9683	6	45.9904	303739249	90	155211996	58098	12.9799	16.2208	210.544	62.3856	1.26326	0.374314	0.865326	4.15904e-06	4.15904e-06	1	0	0	1	1	0
AAAACTT	322	3369	7	45.9904	303739249	90	155211996	23583	10.4627	7.00147	73.2545	21.7058	0.512781	0.151941	0.813768	1.68823e-06	1.68823e-06	1	0	0	1	1	0
AAAAG	66	717	5	45.9904	303739249	90	155211996	3585	10.8636	1.43508	15.5902	4.61949	0.0779511	0.0230974	0.603535	2.56638e-07	2.56638e-07	1	0	0	1	1	0
AAAAGAG	1	4	7	45.9904	303739249	90	155211996	28	4	0.0217437	0.0869747	0.0257712	0.000608823	0.000180398	0.311111	2.00443e-09	2.00443e-09	1	0	0	1	0	0
AAAAGAGG	1	5	8	45.9904	303739249	90	155211996	40	5	0.0217437	0.108718	0.032214	0.000869747	0.000257712	0.444444	2.86347e-09	2.86347e-09	1	0	0	1	0	0
AAAAGT	3	12	6	45.9904	303739249	90	155211996	72	4	0.0652311	0.260924	0.0773136	0.00156555	0.000463882	0.266667	5.15424e-09	5.15424e-09	1	0	0	1	0	0
AAAAT	4047	45147	5	45.9904	303739249	90	155211996	225735	11.1557	87.9967	981.662	290.873	4.90831	1.45437	0.619759	1.61596e-05	1.61596e-05	1	0	0	1	1	0
AAAATAAAG	15	95	9	45.9904	303739249	90	155211996	855	6.33333	0.326155	2.06565	0.612066	0.0185908	0.00550859	0.633333	6.12066e-08	6.12066e-08	1	0	0	1	1	0
AAAATAAAT	22187	186247	9	45.9904	303739249	90	155211996	1676223	8.39442	482.427	4049.7	1199.95	36.4473	10.7996	0.839442	0.000119995	0.000119995	1	1	1	1	1	1
AAAATAC	2292	25267	7	45.9904	303739249	90	155211996	176869	11.024	49.8365	549.398	162.79	3.84578	1.13953	0.857422	1.26615e-05	1.26615e-05	1	0	0	1	1	0
AAAATACAG	4	33	9	45.9904	303739249	90	155211996	297	8.25	0.0869747	0.717542	0.212612	0.00645787	0.00191351	0.825	2.12612e-08	2.12612e-08	1	0	0	1	1	0
AAAATACC	5	23	8	45.9904	303739249	90	155211996	184	4.6	0.108718	0.500105	0.148184	0.00400084	0.00118548	0.408889	1.31719e-08	1.31719e-08	1	0	0	1	0	0
AAAATAG	2	10	7	45.9904	303739249	90	155211996	70	5	0.0434874	0.217437	0.064428	0.00152206	0.000450996	0.388889	5.01107e-09	5.01107e-09	1	0	0	1	0	0
AAAATAT	784	8121	7	45.9904	303739249	90	155211996	56847	10.3584	17.047	176.58	52.322	1.23606	0.366254	0.805655	4.06949e-06	4.06949e-06	1	0	0	1	1	0
AAAATATAAATAT	15	66	13	45.9904	303739249	90	155211996	858	4.4	0.326155	1.43508	0.425225	0.0186561	0.00552792	0.635556	6.14214e-08	6.14214e-08	1	0	0	1	1	0
AAAATATAC	320	2455	9	45.9904	303739249	90	155211996	22095	7.67188	6.95798	53.3807	15.8171	0.480427	0.142354	0.767188	1.58171e-06	1.58171e-06	1	0	0	1	1	0
AAAATATC	19819	187415	8	45.9904	303739249	90	155211996	1499320	9.45633	430.938	4075.09	1207.48	32.6007	9.65982	0.840563	0.000107331	0.000107331	1	1	1	1	1	1
AAAATATG	8240	73246	8	45.9904	303739249	90	155211996	585968	8.88908	179.168	1592.64	471.909	12.7411	3.77528	0.79014	4.19475e-05	4.19475e-05	1	0	0	1	1	0
AAAATATT	1943	18338	8	45.9904	303739249	90	155211996	146704	9.43798	42.248	398.736	118.148	3.18989	0.945185	0.838932	1.05021e-05	1.05021e-05	1	0	0	1	1	0
AAAATC	265	3245	6	45.9904	303739249	90	155211996	19470	12.2453	5.76208	70.5583	20.9069	0.42335	0.125441	0.816352	1.39379e-06	1.39379e-06	1	0	0	1	1	0
AAAATCAAAT	19	100	10	45.9904	303739249	90	155211996	1000	5.26316	0.41313	2.17437	0.64428	0.0217437	0.0064428	0.584795	7.15867e-08	7.15867e-08	1	0	0	1	1	0
AAAATCC	17	144	7	45.9904	303739249	90	155211996	1008	8.47059	0.369643	3.13109	0.927763	0.0219176	0.00649434	0.658824	7.21594e-08	7.21594e-08	1	0	0	1	1	0
AAAATCT	202	2133	7	45.9904	303739249	90	155211996	14931	10.5594	4.39222	46.3793	13.7425	0.324655	0.0961975	0.821287	1.06886e-06	1.06886e-06	1	0	0	1	1	0
AAAATG	19	93	6	45.9904	303739249	90	155211996	558	4.89474	0.41313	2.02216	0.59918	0.012133	0.00359508	0.326316	3.99454e-08	3.99454e-08	1	0	0	1	0	0
AAAATGAAT	18	113	9	45.9904	303739249	90	155211996	1017	6.27778	0.391386	2.45704	0.728037	0.0221133	0.00655233	0.627778	7.28037e-08	7.28037e-08	1	0	0	1	1	0
AAAATT	193	2297	6	45.9904	303739249	90	155211996	13782	11.9016	4.19653	49.9452	14.7991	0.299671	0.0887947	0.793437	9.86608e-07	9.86608e-07	1	0	0	1	1	0
AAAATTAAT	5	31	9	45.9904	303739249	90	155211996	279	6.2	0.108718	0.674054	0.199727	0.00606649	0.00179754	0.62	1.99727e-08	1.99727e-08	1	0	0	1	1	0
AAAATTAT	178	1636	8	45.9904	303739249	90	155211996	13088	9.19101	3.87038	35.5727	10.5404	0.284581	0.0843234	0.816979	9.36926e-07	9.36926e-07	1	0	0	1	1	0
AAAATTT	22	132	7	45.9904	303739249	90	155211996	924	6	0.478361	2.87017	0.85045	0.0200912	0.00595315	0.466667	6.61461e-08	6.61461e-08	1	0	0	1	0	0
AAAC	470	3530	4	45.9904	303739249	90	155211996	14120	7.51064	10.2195	76.7552	22.7431	0.307021	0.0909723	0.333806	1.0108e-06	1.0108e-06	1	0	0	0	0	0
AAACAAAT	489	4442	8	45.9904	303739249	90	155211996	35536	9.08384	10.6327	96.5854	28.6189	0.772684	0.228951	0.807453	2.5439e-06	2.5439e-06	1	0	0	1	1	0
AAACAG	113	677	6	45.9904	303739249	90	155211996	4062	5.99115	2.45704	14.7205	4.36178	0.0883228	0.0261707	0.39941	2.90785e-07	2.90785e-07	1	0	0	1	0	0
AAACAGAAC	16	69	9	45.9904	303739249	90	155211996	621	4.3125	0.347899	1.50031	0.444553	0.0135028	0.00400098	0.43125	4.44553e-08	4.44553e-08	1	0	0	1	0	0
AAACAGAACAG	3677	21720	11	45.9904	303739249	90	155211996	238920	5.90699	79.9515	472.273	139.938	5.195	1.53931	0.721965	1.71035e-05	1.71035e-05	1	0	0	1	1	0
AAACAGAC	47	234	8	45.9904	303739249	90	155211996	1872	4.97872	1.02195	5.08802	1.50762	0.0407042	0.0120609	0.442553	1.3401e-07	1.3401e-07	1	0	0	1	0	0
AAACAT	417	4555	6	45.9904	303739249	90	155211996	27330	10.9233	9.06712	99.0425	29.347	0.594255	0.176082	0.728217	1.95646e-06	1.95646e-06	1	0	0	1	1	0
AAACATAT	25	190	8	45.9904	303739249	90	155211996	1520	7.6	0.543592	4.1313	1.22413	0.0330504	0.00979306	0.675556	1.08812e-07	1.08812e-07	1	0	0	1	1	0
AAACATG	134	1072	7	45.9904	303739249	90	155211996	7504	8	2.91365	23.3092	6.90668	0.163165	0.0483468	0.622222	5.37186e-07	5.37186e-07	1	0	0	1	1	0
AAACATT	103	947	7	45.9904	303739249	90	155211996	6629	9.19417	2.2396	20.5913	6.10133	0.144139	0.0427093	0.715102	4.74548e-07	4.74548e-07	1	0	0	1	1	0
AAACC	22	117	5	45.9904	303739249	90	155211996	585	5.31818	0.478361	2.54401	0.753808	0.0127201	0.00376904	0.295455	4.18782e-08	4.18782e-08	1	0	0	1	0	0
AAACT	830	11681	5	45.9904	303739249	90	155211996	58405	14.0735	18.0473	253.988	75.2584	1.26994	0.376292	0.781861	4.18102e-06	4.18102e-06	1	0	0	1	1	0
AAACTAAC	2067	19225	8	45.9904	303739249	90	155211996	153800	9.30092	44.9442	418.022	123.863	3.34418	0.990903	0.826748	1.101e-05	1.101e-05	1	0	0	1	1	0
AAACTACT	374	3366	8	45.9904	303739249	90	155211996	26928	9	8.13214	73.1892	21.6865	0.585514	0.173492	0.8	1.92769e-06	1.92769e-06	1	0	0	1	1	0
AAACTG	103	640	6	45.9904	303739249	90	155211996	3840	6.21359	2.2396	13.916	4.12339	0.0834957	0.0247404	0.414239	2.74893e-07	2.74893e-07	1	0	0	1	0	0
AAACTGAACTG	11483	69230	11	45.9904	303739249	90	155211996	761530	6.02891	249.683	1505.32	446.035	16.5585	4.90639	0.736867	5.45154e-05	5.45154e-05	1	0	1	1	1	0
AAACTT	1	4	6	45.9904	303739249	90	155211996	24	4	0.0217437	0.0869747	0.0257712	0.000521848	0.000154627	0.266667	1.71808e-09	1.71808e-09	1	0	0	1	0	0
AAAG	1205	10685	4	45.9904	303739249	90	155211996	42740	8.86722	26.2011	232.331	68.8413	0.929325	0.275365	0.394099	3.05961e-06	3.05961e-06	1	0	0	0	0	0
AAAGAAAT	40	210	8	45.9904	303739249	90	155211996	1680	5.25	0.869747	4.56617	1.35299	0.0365294	0.0108239	0.466667	1.20266e-07	1.20266e-07	1	0	0	1	0	0
AAAGAATAG	11	76	9	45.9904	303739249	90	155211996	684	6.90909	0.239181	1.65252	0.489653	0.0148727	0.00440688	0.690909	4.89653e-08	4.89653e-08	1	0	0	1	1	0
AAAGAATC	2770	27365	8	45.9904	303739249	90	155211996	218920	9.87906	60.23	595.016	176.307	4.76013	1.41046	0.878139	1.56718e-05	1.56718e-05	1	0	0	1	1	0
AAAGACAG	4196	28648	8	45.9904	303739249	90	155211996	229184	6.82745	91.2365	622.913	184.573	4.9833	1.47659	0.606885	1.64065e-05	1.64065e-05	1	0	0	1	1	0
AAAGACT	22	102	7	45.9904	303739249	90	155211996	714	4.63636	0.478361	2.21786	0.657166	0.015525	0.00460016	0.360606	5.11129e-08	5.11129e-08	1	0	0	1	0	0
AAAGACTAT	46	275	9	45.9904	303739249	90	155211996	2475	5.97826	1.00021	5.97951	1.77177	0.0538156	0.0159459	0.597826	1.77177e-07	1.77177e-07	1	0	0	1	1	0
AAAGAT	5	25	6	45.9904	303739249	90	155211996	150	5	0.108718	0.543592	0.16107	0.00326155	0.00096642	0.333333	1.0738e-08	1.0738e-08	1	0	0	1	0	0
AAAGATAG	1351	12829	8	45.9904	303739249	90	155211996	102632	9.49593	29.3757	278.95	82.6547	2.2316	0.661238	0.844083	7.34708e-06	7.34708e-06	1	0	0	1	1	0
AAAGATAT	72	436	8	45.9904	303739249	90	155211996	3488	6.05556	1.56555	9.48025	2.80906	0.075842	0.0224725	0.538272	2.49694e-07	2.49694e-07	1	0	0	1	1	0
AAAGC	9	45	5	45.9904	303739249	90	155211996	225	5	0.195693	0.978466	0.289926	0.00489233	0.00144963	0.277778	1.6107e-08	1.6107e-08	1	0	0	1	0	0
AAAGGT	688	6296	6	45.9904	303739249	90	155211996	37776	9.15116	14.9597	136.898	40.5639	0.821389	0.243383	0.610078	2.70426e-06	2.70426e-06	1	0	0	1	1	0
AAAGT	1861	29120	5	45.9904	303739249	90	155211996	145600	15.6475	40.465	633.176	187.614	3.16588	0.938072	0.869306	1.0423e-05	1.0423e-05	1	0	0	1	1	0
AAAGTAT	2743	28763	7	45.9904	303739249	90	155211996	201341	10.486	59.6429	625.414	185.314	4.3779	1.2972	0.815575	1.44133e-05	1.44133e-05	1	0	0	1	1	0
AAAGTC	15	61	6	45.9904	303739249	90	155211996	366	4.06667	0.326155	1.32636	0.393011	0.00795819	0.00235807	0.271111	2.62007e-08	2.62007e-08	1	0	0	1	0	0
AAAGTCAAGT	26	170	10	45.9904	303739249	90	155211996	1700	6.53846	0.565336	3.69643	1.09528	0.0369643	0.0109528	0.726496	1.21697e-07	1.21697e-07	1	0	0	1	1	0
AAAGTT	17	81	6	45.9904	303739249	90	155211996	486	4.76471	0.369643	1.76124	0.521867	0.0105674	0.0031312	0.317647	3.47911e-08	3.47911e-08	1	0	0	1	0	0
AAAGTTAT	66	518	8	45.9904	303739249	90	155211996	4144	7.84848	1.43508	11.2632	3.33737	0.0901058	0.026699	0.697643	2.96655e-07	2.96655e-07	1	0	0	1	1	0
AAAGTTC	9	41	7	45.9904	303739249	90	155211996	287	4.55556	0.195693	0.891491	0.264155	0.00624044	0.00184908	0.354321	2.05454e-08	2.05454e-08	1	0	0	1	0	0
AAAT	35071	485222	4	45.9904	303739249	90	155211996	1940888	13.8354	762.573	10550.5	3126.19	42.2021	12.5048	0.614908	0.000138942	0.000138942	1	1	1	0	1	0
AAATAAATAAT	8	43	11	45.9904	303739249	90	155211996	473	5.375	0.173949	0.934978	0.27704	0.0102848	0.00304744	0.656944	3.38605e-08	3.38605e-08	1	0	0	1	1	0
AAATAAATAT	37	161	10	45.9904	303739249	90	155211996	1610	4.35135	0.804516	3.50073	1.03729	0.0350073	0.0103729	0.483483	1.15255e-07	1.15255e-07	1	0	0	1	0	0
AAATAAATC	7	53	9	45.9904	303739249	90	155211996	477	7.57143	0.152206	1.15242	0.341468	0.0103717	0.00307322	0.757143	3.41468e-08	3.41468e-08	1	0	0	1	1	0
AAATAAATG	12	91	9	45.9904	303739249	90	155211996	819	7.58333	0.260924	1.97868	0.586295	0.0178081	0.00527665	0.758333	5.86295e-08	5.86295e-08	1	0	0	1	1	0
AAATAAATT	806	6365	9	45.9904	303739249	90	155211996	57285	7.89702	17.5254	138.399	41.0084	1.24559	0.369076	0.789702	4.10084e-06	4.10084e-06	1	0	0	1	1	0
AAATAACC	2	8	8	45.9904	303739249	90	155211996	64	4	0.0434874	0.173949	0.0515424	0.0013916	0.000412339	0.355556	4.58155e-09	4.58155e-09	1	0	0	1	0	0
AAATAAGT	113	889	8	45.9904	303739249	90	155211996	7112	7.86726	2.45704	19.3301	5.72765	0.154641	0.0458212	0.699312	5.09124e-07	5.09124e-07	1	0	0	1	1	0
AAATAAT	1909	18664	7	45.9904	303739249	90	155211996	130648	9.77685	41.5087	405.824	120.248	2.84077	0.841739	0.760421	9.35266e-06	9.35266e-06	1	0	0	1	1	0
AAATAC	291	3266	6	45.9904	303739249	90	155211996	19596	11.2234	6.32741	71.0149	21.0422	0.426089	0.126253	0.748225	1.40281e-06	1.40281e-06	1	0	0	1	1	0
AAATACAAATC	1220	5441	11	45.9904	303739249	90	155211996	59851	4.45984	26.5273	118.307	35.0553	1.30138	0.385608	0.545091	4.28453e-06	4.28453e-06	1	0	0	1	1	0
AAATACAATAC	17356	120825	11	45.9904	303739249	90	155211996	1329075	6.96157	377.383	2627.18	778.451	28.899	8.56297	0.850858	9.51441e-05	9.51441e-05	1	1	1	1	1	1
AAATACAT	226	1638	8	45.9904	303739249	90	155211996	13104	7.24779	4.91407	35.6162	10.5533	0.284929	0.0844265	0.644248	9.38072e-07	9.38072e-07	1	0	0	1	1	0
AAATACT	290	3180	7	45.9904	303739249	90	155211996	22260	10.9655	6.30567	69.1449	20.4881	0.484014	0.143417	0.852874	1.59352e-06	1.59352e-06	1	0	0	1	1	0
AAATAG	2	8	6	45.9904	303739249	90	155211996	48	4	0.0434874	0.173949	0.0515424	0.0010437	0.000309254	0.266667	3.43616e-09	3.43616e-09	1	0	0	1	0	0
AAATAGAT	433	3736	8	45.9904	303739249	90	155211996	29888	8.62818	9.41502	81.2344	24.0703	0.649875	0.192562	0.766949	2.13958e-06	2.13958e-06	1	0	0	1	1	0
AAATAGT	187	1953	7	45.9904	303739249	90	155211996	13671	10.4439	4.06607	42.4654	12.5828	0.297258	0.0880795	0.812299	9.78661e-07	9.78661e-07	1	0	0	1	1	0
AAATAGTT	872	8263	8	45.9904	303739249	90	155211996	66104	9.47592	18.9605	179.668	53.2369	1.43734	0.425895	0.842304	4.73217e-06	4.73217e-06	1	0	0	1	1	0
AAATAT	67	404	6	45.9904	303739249	90	155211996	2424	6.02985	1.45683	8.78445	2.60289	0.0527067	0.0156173	0.40199	1.73526e-07	1.73526e-07	1	0	0	1	0	0
AAATATAC	20885	199332	8	45.9904	303739249	90	155211996	1594656	9.54427	454.117	4334.21	1284.26	34.6737	10.2741	0.848379	0.000114156	0.000114156	1	1	1	1	1	1
AAATATAG	724	5799	8	45.9904	303739249	90	155211996	46392	8.00967	15.7424	126.092	37.3618	1.00873	0.298894	0.711971	3.32105e-06	3.32105e-06	1	0	0	1	1	0
AAATATAT	110938	663168	8	45.9904	303739249	90	155211996	5305344	5.97783	2412.2	14419.7	4272.66	115.358	34.1813	0.531362	0.000379792	0.000379792	1	1	1	1	1	1
AAATATATT	8	42	9	45.9904	303739249	90	155211996	378	5.25	0.173949	0.913235	0.270598	0.00821911	0.00243538	0.525	2.70598e-08	2.70598e-08	1	0	0	1	1	0
AAATATC	233	2357	7	45.9904	303739249	90	155211996	16499	10.1159	5.06628	51.2499	15.1857	0.358749	0.1063	0.786791	1.18111e-06	1.18111e-06	1	0	0	1	1	0
AAATATCC	6	56	8	45.9904	303739249	90	155211996	448	9.33333	0.130462	1.21765	0.360797	0.00974117	0.00288637	0.82963	3.20708e-08	3.20708e-08	1	0	0	1	1	0
AAATATG	152	1501	7	45.9904	303739249	90	155211996	10507	9.875	3.30504	32.6373	9.67064	0.228461	0.0676945	0.768056	7.52161e-07	7.52161e-07	1	0	0	1	1	0
AAATATTAT	1	4	9	45.9904	303739249	90	155211996	36	4	0.0217437	0.0869747	0.0257712	0.000782773	0.000231941	0.4	2.57712e-09	2.57712e-09	1	0	0	1	0	0
AAATATTC	19	123	8	45.9904	303739249	90	155211996	984	6.47368	0.41313	2.67447	0.792465	0.0213958	0.00633972	0.575439	7.04413e-08	7.04413e-08	1	0	0	1	1	0
AAATC	246	3338	5	45.9904	303739249	90	155211996	16690	13.5691	5.34895	72.5804	21.5061	0.362902	0.10753	0.753839	1.19478e-06	1.19478e-06	1	0	0	1	1	0
AAATCAAATTC	481	3076	11	45.9904	303739249	90	155211996	33836	6.39501	10.4587	66.8836	19.8181	0.735719	0.217999	0.781612	2.42221e-06	2.42221e-06	1	0	0	1	1	0
AAATCAAT	77	512	8	45.9904	303739249	90	155211996	4096	6.64935	1.67426	11.1328	3.29871	0.0890621	0.0263897	0.591053	2.93219e-07	2.93219e-07	1	0	0	1	1	0
AAATCAATATC	23	113	11	45.9904	303739249	90	155211996	1243	4.91304	0.500105	2.45704	0.728037	0.0270274	0.0080084	0.600483	8.89822e-08	8.89822e-08	1	0	0	1	1	0
AAATCAGAATC	41	208	11	45.9904	303739249	90	155211996	2288	5.07317	0.891491	4.52269	1.3401	0.0497495	0.0147411	0.620054	1.6379e-07	1.6379e-07	1	0	0	1	1	0
AAATCT	69	409	6	45.9904	303739249	90	155211996	2454	5.92754	1.50031	8.89317	2.63511	0.053359	0.0158106	0.395169	1.75674e-07	1.75674e-07	1	0	0	1	0	0
AAATCTAT	9031	89658	8	45.9904	303739249	90	155211996	717264	9.9278	196.367	1949.5	577.649	15.596	4.62119	0.882471	5.13465e-05	5.13465e-05	1	0	1	1	1	0
AAATCTT	1	5	7	45.9904	303739249	90	155211996	35	5	0.0217437	0.108718	0.032214	0.000761029	0.000225498	0.388889	2.50553e-09	2.50553e-09	1	0	0	1	0	0
AAATCTTC	3	16	8	45.9904	303739249	90	155211996	128	5.33333	0.0652311	0.347899	0.103085	0.00278319	0.000824679	0.474074	9.16309e-09	9.16309e-09	1	0	0	1	0	0
AAATG	470	7281	5	45.9904	303739249	90	155211996	36405	15.4915	10.2195	158.316	46.91	0.791579	0.23455	0.860638	2.60611e-06	2.60611e-06	1	0	0	1	1	0
AAATGAAG	6090	57872	8	45.9904	303739249	90	155211996	462976	9.50279	132.419	1258.35	372.858	10.0668	2.98286	0.844693	3.31429e-05	3.31429e-05	1	0	0	1	1	0
AAATGAAT	54708	538644	8	45.9904	303739249	90	155211996	4309152	9.8458	1189.55	11712.1	3470.38	93.6968	27.763	0.875182	0.000308478	0.000308478	1	1	1	1	1	1
AAATGAATC	652	4613	9	45.9904	303739249	90	155211996	41517	7.07515	14.1769	100.304	29.7206	0.902733	0.267486	0.707515	2.97206e-06	2.97206e-06	1	0	0	1	1	0
AAATGAATG	3176	26810	9	45.9904	303739249	90	155211996	241290	8.44144	69.0579	582.948	172.731	5.24653	1.55458	0.844144	1.72731e-05	1.72731e-05	1	0	0	1	1	0
AAATGATG	2450	23607	8	45.9904	303739249	90	155211996	188856	9.63551	53.272	513.303	152.095	4.10643	1.21676	0.85649	1.35196e-05	1.35196e-05	1	0	0	1	1	0
AAATGGT	61	624	7	45.9904	303739249	90	155211996	4368	10.2295	1.32636	13.5681	4.02031	0.0949764	0.0281422	0.795628	3.12691e-07	3.12691e-07	1	0	0	1	1	0
AAATGT	2	21	6	45.9904	303739249	90	155211996	126	10.5	0.0434874	0.456617	0.135299	0.0027397	0.000811793	0.7	9.01992e-09	9.01992e-09	1	0	0	1	1	0
AAATGTAATGT	34	184	11	45.9904	303739249	90	155211996	2024	5.41176	0.739285	4.00084	1.18548	0.0440092	0.0130402	0.661438	1.44891e-07	1.44891e-07	1	0	0	1	1	0
AAATGTAT	397	3753	8	45.9904	303739249	90	155211996	30024	9.4534	8.63224	81.604	24.1798	0.652832	0.193439	0.840302	2.14932e-06	2.14932e-06	1	0	0	1	1	0
AAATGTT	5644	62594	7	45.9904	303739249	90	155211996	438158	11.0904	122.721	1361.02	403.281	9.52717	2.82296	0.862584	3.13663e-05	3.13663e-05	1	0	0	1	1	0
AAATT	102	581	5	45.9904	303739249	90	155211996	2905	5.69608	2.21786	12.6331	3.74327	0.0631654	0.0187163	0.316449	2.07959e-07	2.07959e-07	1	0	0	1	0	0
AAATTAAT	1308	11998	8	45.9904	303739249	90	155211996	95984	9.17278	28.4407	260.881	77.3007	2.08705	0.618406	0.815358	6.87118e-06	6.87118e-06	1	0	0	1	1	0
AAATTAATAT	18	89	10	45.9904	303739249	90	155211996	890	4.94444	0.391386	1.93519	0.573409	0.0193519	0.00573409	0.549383	6.37121e-08	6.37121e-08	1	0	0	1	1	0
AAATTAC	782	8704	7	45.9904	303739249	90	155211996	60928	11.1304	17.0036	189.257	56.0781	1.3248	0.392547	0.8657	4.36163e-06	4.36163e-06	1	0	0	1	1	0
AAATTAT	7	28	7	45.9904	303739249	90	155211996	196	4	0.152206	0.608823	0.180398	0.00426176	0.00126279	0.311111	1.4031e-08	1.4031e-08	1	0	0	1	0	0
AAATTC	46	329	6	45.9904	303739249	90	155211996	1974	7.15217	1.00021	7.15367	2.11968	0.042922	0.0127181	0.476812	1.41312e-07	1.41312e-07	1	0	0	1	0	0
AAATTCAAT	3	19	9	45.9904	303739249	90	155211996	171	6.33333	0.0652311	0.41313	0.122413	0.00371817	0.00110172	0.633333	1.22413e-08	1.22413e-08	1	0	0	1	1	0
AAATTG	17	68	6	45.9904	303739249	90	155211996	408	4	0.369643	1.47857	0.43811	0.00887142	0.00262866	0.266667	2.92074e-08	2.92074e-08	1	0	0	1	0	0
AAATTGT	251	2849	7	45.9904	303739249	90	155211996	19943	11.3506	5.45766	61.9478	18.3555	0.433634	0.128489	0.882824	1.42765e-06	1.42765e-06	1	0	0	1	1	0
AAATTT	19	127	6	45.9904	303739249	90	155211996	762	6.68421	0.41313	2.76145	0.818236	0.0165687	0.00490941	0.445614	5.4549e-08	5.4549e-08	1	0	0	1	0	0
AAC	289	2504	3	45.9904	303739249	90	155211996	7512	8.66436	6.28392	54.4462	16.1328	0.163339	0.0483983	0.288812	5.37759e-07	5.37759e-07	1	0	0	0	0	0
AACAAT	54	561	6	45.9904	303739249	90	155211996	3366	10.3889	1.17416	12.1982	3.61441	0.0731892	0.0216865	0.692593	2.40961e-07	2.40961e-07	1	0	0	1	1	0
AACACCC	1	4	7	45.9904	303739249	90	155211996	28	4	0.0217437	0.0869747	0.0257712	0.000608823	0.000180398	0.311111	2.00443e-09	2.00443e-09	1	0	0	1	0	0
AACAG	562	5305	5	45.9904	303739249	90	155211996	26525	9.4395	12.22	115.35	34.1791	0.576751	0.170895	0.524417	1.89884e-06	1.89884e-06	1	0	0	1	1	0
AACAGAACAGG	13	79	11	45.9904	303739249	90	155211996	869	6.07692	0.282668	1.71775	0.508981	0.0188953	0.00559879	0.742735	6.22088e-08	6.22088e-08	1	0	0	1	1	0
AACAGAC	504	2195	7	45.9904	303739249	90	155211996	15365	4.35516	10.9588	47.7274	14.1419	0.334092	0.0989936	0.338735	1.09993e-06	1.09993e-06	1	0	0	1	0	0
AACAGACAG	1896	12555	9	45.9904	303739249	90	155211996	112995	6.62184	41.226	272.992	80.8894	2.45693	0.728004	0.662184	8.08894e-06	8.08894e-06	1	0	0	1	1	0
AACAGACAT	25	166	9	45.9904	303739249	90	155211996	1494	6.64	0.543592	3.60945	1.0695	0.0324851	0.00962554	0.664	1.0695e-07	1.0695e-07	1	0	0	1	1	0
AACAGATACAG	695	3777	11	45.9904	303739249	90	155211996	41547	5.43453	15.1119	82.1259	24.3345	0.903385	0.267679	0.664221	2.97421e-06	2.97421e-06	1	0	0	1	1	0
AACAGC	2	8	6	45.9904	303739249	90	155211996	48	4	0.0434874	0.173949	0.0515424	0.0010437	0.000309254	0.266667	3.43616e-09	3.43616e-09	1	0	0	1	0	0
AACAGT	62	690	6	45.9904	303739249	90	155211996	4140	11.129	1.34811	15.0031	4.44553	0.0900189	0.0266732	0.741935	2.96369e-07	2.96369e-07	1	0	0	1	1	0
AACAT	378	5510	5	45.9904	303739249	90	155211996	27550	14.5767	8.21911	119.808	35.4998	0.599038	0.177499	0.809818	1.97221e-06	1.97221e-06	1	0	0	1	1	0
AACATTACAAT	10	40	11	45.9904	303739249	90	155211996	440	4	0.217437	0.869747	0.257712	0.00956722	0.00283483	0.488889	3.14981e-08	3.14981e-08	1	0	0	1	0	0
AACATTACATT	13	76	11	45.9904	303739249	90	155211996	836	5.84615	0.282668	1.65252	0.489653	0.0181777	0.00538618	0.71453	5.98465e-08	5.98465e-08	1	0	0	1	1	0
AACC	706	4555	4	45.9904	303739249	90	155211996	18220	6.45184	15.351	99.0425	29.347	0.39617	0.117388	0.286749	1.30431e-06	1.30431e-06	1	0	0	0	0	0
AACCAGTAC	1	8	9	45.9904	303739249	90	155211996	72	8	0.0217437	0.173949	0.0515424	0.00156555	0.000463882	0.8	5.15424e-09	5.15424e-09	1	0	0	1	1	0
AACCTT	11	44	6	45.9904	303739249	90	155211996	264	4	0.239181	0.956722	0.283483	0.00574033	0.0017009	0.266667	1.88989e-08	1.88989e-08	1	0	0	1	0	0
AACG	21	147	4	45.9904	303739249	90	155211996	588	7	0.456617	3.19632	0.947092	0.0127853	0.00378837	0.311111	4.2093e-08	4.2093e-08	1	0	0	0	0	0
AACGCACG	1	4	8	45.9904	303739249	90	155211996	32	4	0.0217437	0.0869747	0.0257712	0.000695798	0.00020617	0.355556	2.29077e-09	2.29077e-09	1	0	0	1	0	0
AACGT	14	70	5	45.9904	303739249	90	155211996	350	5	0.304412	1.52206	0.450996	0.00761029	0.00225498	0.277778	2.50553e-08	2.50553e-08	1	0	0	1	0	0
AACT	708	7502	4	45.9904	303739249	90	155211996	30008	10.596	15.3945	163.121	48.3339	0.652484	0.193336	0.470935	2.14817e-06	2.14817e-06	1	0	0	0	0	0
AACTACC	3	15	7	45.9904	303739249	90	155211996	105	5	0.0652311	0.326155	0.096642	0.00228309	0.000676494	0.388889	7.5166e-09	7.5166e-09	1	0	0	1	0	0
AACTACT	1450	15637	7	45.9904	303739249	90	155211996	109459	10.7841	31.5283	340.006	100.746	2.38004	0.705223	0.838766	7.83581e-06	7.83581e-06	1	0	0	1	1	0
AACTAG	5	20	6	45.9904	303739249	90	155211996	120	4	0.108718	0.434874	0.128856	0.00260924	0.000773136	0.266667	8.5904e-09	8.5904e-09	1	0	0	1	0	0
AACTAT	826	10440	6	45.9904	303739249	90	155211996	62640	12.6392	17.9603	227.004	67.2628	1.36202	0.403577	0.842615	4.48419e-06	4.48419e-06	1	0	0	1	1	0
AACTATAAGTAT	14	69	12	45.9904	303739249	90	155211996	828	4.92857	0.304412	1.50031	0.444553	0.0180038	0.00533464	0.657143	5.92738e-08	5.92738e-08	1	0	0	1	1	0
AACTATAT	7	32	8	45.9904	303739249	90	155211996	256	4.57143	0.152206	0.695798	0.20617	0.00556638	0.00164936	0.406349	1.83262e-08	1.83262e-08	1	0	0	1	0	0
AACTATT	818	9040	7	45.9904	303739249	90	155211996	63280	11.0513	17.7863	196.563	58.2429	1.37594	0.4077	0.859549	4.53e-06	4.53e-06	1	0	0	1	1	0
AACTC	12	60	5	45.9904	303739249	90	155211996	300	5	0.260924	1.30462	0.386568	0.00652311	0.00193284	0.277778	2.1476e-08	2.1476e-08	1	0	0	1	0	0
AACTG	69	492	5	45.9904	303739249	90	155211996	2460	7.13043	1.50031	10.6979	3.16986	0.0534895	0.0158493	0.396135	1.76103e-07	1.76103e-07	1	0	0	1	0	0
AACTGACTACTG	1	6	12	45.9904	303739249	90	155211996	72	6	0.0217437	0.130462	0.0386568	0.00156555	0.000463882	0.8	5.15424e-09	5.15424e-09	1	0	0	1	1	0
AACTGC	1	5	6	45.9904	303739249	90	155211996	30	5	0.0217437	0.108718	0.032214	0.000652311	0.000193284	0.333333	2.1476e-09	2.1476e-09	1	0	0	1	0	0
AACTGG	5	24	6	45.9904	303739249	90	155211996	144	4.8	0.108718	0.521848	0.154627	0.00313109	0.000927763	0.32	1.03085e-08	1.03085e-08	1	0	0	1	0	0
AACTT	39	252	5	45.9904	303739249	90	155211996	1260	6.46154	0.848004	5.47941	1.62359	0.027397	0.00811793	0.358974	9.01992e-08	9.01992e-08	1	0	0	1	0	0
AACTTAT	7	28	7	45.9904	303739249	90	155211996	196	4	0.152206	0.608823	0.180398	0.00426176	0.00126279	0.311111	1.4031e-08	1.4031e-08	1	0	0	1	0	0
AACTTG	3	14	6	45.9904	303739249	90	155211996	84	4.66667	0.0652311	0.304412	0.0901992	0.00182647	0.000541195	0.311111	6.01328e-09	6.01328e-09	1	0	0	1	0	0
AAG	339	2870	3	45.9904	303739249	90	155211996	8610	8.46608	7.37111	62.4044	18.4908	0.187213	0.0554725	0.282203	6.16361e-07	6.16361e-07	1	0	0	0	0	0
AAGAAGATG	537	3750	9	45.9904	303739249	90	155211996	33750	6.98324	11.6764	81.5388	24.1605	0.733849	0.217445	0.698324	2.41605e-06	2.41605e-06	1	0	0	1	1	0
AAGAAGT	598	5986	7	45.9904	303739249	90	155211996	41902	10.01	13.0027	130.158	38.5666	0.911104	0.269966	0.778558	2.99962e-06	2.99962e-06	1	0	0	1	1	0
AAGAAT	73	529	6	45.9904	303739249	90	155211996	3174	7.24658	1.58729	11.5024	3.40824	0.0690145	0.0204495	0.483105	2.27216e-07	2.27216e-07	1	0	0	1	0	0
AAGAATT	1	4	7	45.9904	303739249	90	155211996	28	4	0.0217437	0.0869747	0.0257712	0.000608823	0.000180398	0.311111	2.00443e-09	2.00443e-09	1	0	0	1	0	0
AAGAC	1	9	5	45.9904	303739249	90	155211996	45	9	0.0217437	0.195693	0.0579852	0.000978466	0.000289926	0.5	3.2214e-09	3.2214e-09	1	0	0	1	0	0
AAGACAGACAG	621	3901	11	45.9904	303739249	90	155211996	42911	6.2818	13.5028	84.8221	25.1334	0.933043	0.276467	0.767776	3.07186e-06	3.07186e-06	1	0	0	1	1	0
AAGACAGACAGACT	6528	30923	14	45.9904	303739249	90	155211996	432922	4.73698	141.943	672.38	199.231	9.41332	2.78923	0.736863	3.09914e-05	3.09914e-05	1	0	0	1	1	0
AAGACAGACT	13	69	10	45.9904	303739249	90	155211996	690	5.30769	0.282668	1.50031	0.444553	0.0150031	0.00444553	0.589744	4.93948e-08	4.93948e-08	1	0	0	1	1	0
AAGACTAG	810	7549	8	45.9904	303739249	90	155211996	60392	9.31975	17.6124	164.143	48.6367	1.31314	0.389094	0.828422	4.32326e-06	4.32326e-06	1	0	0	1	1	0
AAGAG	24	218	5	45.9904	303739249	90	155211996	1090	9.08333	0.521848	4.74012	1.40453	0.0237006	0.00702265	0.50463	7.80295e-08	7.80295e-08	1	0	0	1	1	0
AAGAGACAG	29	134	9	45.9904	303739249	90	155211996	1206	4.62069	0.630567	2.91365	0.863335	0.0262229	0.00777002	0.462069	8.63335e-08	8.63335e-08	1	0	0	1	0	0
AAGAT	120	1585	5	45.9904	303739249	90	155211996	7925	13.2083	2.60924	34.4637	10.2118	0.172319	0.0510592	0.733796	5.67324e-07	5.67324e-07	1	0	0	1	1	0
AAGATACCCAGC	1	5	12	45.9904	303739249	90	155211996	60	5	0.0217437	0.108718	0.032214	0.00130462	0.000386568	0.666667	4.2952e-09	4.2952e-09	1	0	0	1	1	0
AAGATAG	372	4031	7	45.9904	303739249	90	155211996	28217	10.836	8.08865	87.6488	25.9709	0.613542	0.181797	0.842802	2.01996e-06	2.01996e-06	1	0	0	1	1	0
AAGATAT	28	224	7	45.9904	303739249	90	155211996	1568	8	0.608823	4.87059	1.44319	0.0340941	0.0101023	0.622222	1.12248e-07	1.12248e-07	1	0	0	1	1	0
AAGATATTG	1	5	9	45.9904	303739249	90	155211996	45	5	0.0217437	0.108718	0.032214	0.000978466	0.000289926	0.5	3.2214e-09	3.2214e-09	1	0	0	1	0	0
AAGATG	1	7	6	45.9904	303739249	90	155211996	42	7	0.0217437	0.152206	0.0450996	0.000913235	0.000270598	0.466667	3.00664e-09	3.00664e-09	1	0	0	1	0	0
AAGATT	4	16	6	45.9904	303739249	90	155211996	96	4	0.0869747	0.347899	0.103085	0.00208739	0.000618509	0.266667	6.87232e-09	6.87232e-09	1	0	0	1	0	0
AAGATTC	1	6	7	45.9904	303739249	90	155211996	42	6	0.0217437	0.130462	0.0386568	0.000913235	0.000270598	0.466667	3.00664e-09	3.00664e-09	1	0	0	1	0	0
AAGC	34	292	4	45.9904	303739249	90	155211996	1168	8.58824	0.739285	6.34916	1.8813	0.0253966	0.00752519	0.381699	8.36132e-08	8.36132e-08	1	0	0	0	0	0
AAGCCAAGCGAC	2	8	12	45.9904	303739249	90	155211996	96	4	0.0434874	0.173949	0.0515424	0.00208739	0.000618509	0.533333	6.87232e-09	6.87232e-09	1	0	0	1	1	0
AAGCTG	1	5	6	45.9904	303739249	90	155211996	30	5	0.0217437	0.108718	0.032214	0.000652311	0.000193284	0.333333	2.1476e-09	2.1476e-09	1	0	0	1	0	0
AAGG	64	394	4	45.9904	303739249	90	155211996	1576	6.15625	1.3916	8.56701	2.53846	0.034268	0.0101539	0.273611	1.12821e-07	1.12821e-07	1	0	0	0	0	0
AAGGAATG	72	509	8	45.9904	303739249	90	155211996	4072	7.06944	1.56555	11.0675	3.27939	0.0885403	0.0262351	0.628395	2.91501e-07	2.91501e-07	1	0	0	1	1	0
AAGGAT	5	20	6	45.9904	303739249	90	155211996	120	4	0.108718	0.434874	0.128856	0.00260924	0.000773136	0.266667	8.5904e-09	8.5904e-09	1	0	0	1	0	0
AAGGC	6	34	5	45.9904	303739249	90	155211996	170	5.66667	0.130462	0.739285	0.219055	0.00369643	0.00109528	0.314815	1.21697e-08	1.21697e-08	1	0	0	1	0	0
AAGGG	1	6	5	45.9904	303739249	90	155211996	30	6	0.0217437	0.130462	0.0386568	0.000652311	0.000193284	0.333333	2.1476e-09	2.1476e-09	1	0	0	1	0	0
AAGGGAGT	1	6	8	45.9904	303739249	90	155211996	48	6	0.0217437	0.130462	0.0386568	0.0010437	0.000309254	0.533333	3.43616e-09	3.43616e-09	1	0	0	1	1	0
AAGGT	144	1473	5	45.9904	303739249	90	155211996	7365	10.2292	3.13109	32.0284	9.49025	0.160142	0.0474512	0.568287	5.27236e-07	5.27236e-07	1	0	0	1	1	0
AAGGTAAGT	16	86	9	45.9904	303739249	90	155211996	774	5.375	0.347899	1.86996	0.554081	0.0168296	0.00498673	0.5375	5.54081e-08	5.54081e-08	1	0	0	1	1	0
AAGGTAATGGT	923	5646	11	45.9904	303739249	90	155211996	62106	6.11701	20.0694	122.765	36.3761	1.35041	0.400137	0.747635	4.44596e-06	4.44596e-06	1	0	0	1	1	0
AAGGTAATTAAT	1	4	12	45.9904	303739249	90	155211996	48	4	0.0217437	0.0869747	0.0257712	0.0010437	0.000309254	0.533333	3.43616e-09	3.43616e-09	1	0	0	1	1	0
AAGT	2945	40762	4	45.9904	303739249	90	155211996	163048	13.8411	64.0351	886.316	262.621	3.54526	1.05049	0.615159	1.16721e-05	1.16721e-05	1	0	0	0	1	0
AAGTAAT	128	1267	7	45.9904	303739249	90	155211996	8869	9.89844	2.78319	27.5492	8.16303	0.192845	0.0571412	0.769878	6.34902e-07	6.34902e-07	1	0	0	1	1	0
AAGTAG	24	96	6	45.9904	303739249	90	155211996	576	4	0.521848	2.08739	0.618509	0.0125244	0.00371105	0.266667	4.12339e-08	4.12339e-08	1	0	0	1	0	0
AAGTAGGG	2	10	8	45.9904	303739249	90	155211996	80	5	0.0434874	0.217437	0.064428	0.00173949	0.000515424	0.444444	5.72693e-09	5.72693e-09	1	0	0	1	0	0
AAGTAGT	666	6813	7	45.9904	303739249	90	155211996	47691	10.2297	14.4813	148.14	43.8948	1.03698	0.307264	0.795646	3.41404e-06	3.41404e-06	1	0	0	1	1	0
AAGTAT	1	12	6	45.9904	303739249	90	155211996	72	12	0.0217437	0.260924	0.0773136	0.00156555	0.000463882	0.8	5.15424e-09	5.15424e-09	1	0	0	1	1	0
AAGTATAGT	261	1825	9	45.9904	303739249	90	155211996	16425	6.99234	5.6751	39.6822	11.7581	0.35714	0.105823	0.699234	1.17581e-06	1.17581e-06	1	0	0	1	1	0
AAGTATC	204	2085	7	45.9904	303739249	90	155211996	14595	10.2206	4.43571	45.3356	13.4332	0.317349	0.0940327	0.794935	1.04481e-06	1.04481e-06	1	0	0	1	1	0
AAGTATGT	518	4241	8	45.9904	303739249	90	155211996	33928	8.18726	11.2632	92.215	27.3239	0.73772	0.218591	0.727756	2.42879e-06	2.42879e-06	1	0	0	1	1	0
AAGTATT	2	8	7	45.9904	303739249	90	155211996	56	4	0.0434874	0.173949	0.0515424	0.00121765	0.000360797	0.311111	4.00885e-09	4.00885e-09	1	0	0	1	0	0
AAGTC	23	296	5	45.9904	303739249	90	155211996	1480	12.8696	0.500105	6.43613	1.90707	0.0321807	0.00953535	0.714976	1.05948e-07	1.05948e-07	1	0	0	1	1	0
AAGTG	2	12	5	45.9904	303739249	90	155211996	60	6	0.0434874	0.260924	0.0773136	0.00130462	0.000386568	0.333333	4.2952e-09	4.2952e-09	1	0	0	1	0	0
AAGTGAATG	6	25	9	45.9904	303739249	90	155211996	225	4.16667	0.130462	0.543592	0.16107	0.00489233	0.00144963	0.416667	1.6107e-08	1.6107e-08	1	0	0	1	0	0
AAGTGAT	8	47	7	45.9904	303739249	90	155211996	329	5.875	0.173949	1.02195	0.302812	0.00715367	0.00211968	0.456944	2.3552e-08	2.3552e-08	1	0	0	1	0	0
AAT	26692	312304	3	45.9904	303739249	90	155211996	936912	11.7003	580.382	6790.64	2012.11	20.3719	6.03634	0.390009	6.70704e-05	6.70704e-05	1	1	1	0	0	0
AATAATATAT	10	44	10	45.9904	303739249	90	155211996	440	4.4	0.217437	0.956722	0.283483	0.00956722	0.00283483	0.488889	3.14981e-08	3.14981e-08	1	0	0	1	0	0
AATAATGT	80	554	8	45.9904	303739249	90	155211996	4432	6.925	1.73949	12.046	3.56931	0.096368	0.0285545	0.615556	3.17272e-07	3.17272e-07	1	0	0	1	1	0
AATAATT	16	169	7	45.9904	303739249	90	155211996	1183	10.5625	0.347899	3.67468	1.08883	0.0257228	0.00762183	0.821528	8.4687e-08	8.4687e-08	1	0	0	1	1	0
AATAC	7207	99398	5	45.9904	303739249	90	155211996	496990	13.7919	156.707	2161.28	640.402	10.8064	3.20201	0.766215	3.55779e-05	3.55779e-05	1	0	0	1	1	0
AATACAATTAC	3521	23990	11	45.9904	303739249	90	155211996	263890	6.81341	76.5595	521.631	154.563	5.73794	1.70019	0.83275	1.8891e-05	1.8891e-05	1	0	0	1	1	0
AATACAG	538	4139	7	45.9904	303739249	90	155211996	28973	7.69331	11.6981	89.9971	26.6668	0.62998	0.186667	0.598368	2.07408e-06	2.07408e-06	1	0	0	1	1	0
AATACAT	45	387	7	45.9904	303739249	90	155211996	2709	8.6	0.978466	8.41481	2.49336	0.0589036	0.0174535	0.668889	1.93928e-07	1.93928e-07	1	0	0	1	1	0
AATACATAC	266	2031	9	45.9904	303739249	90	155211996	18279	7.63534	5.78382	44.1614	13.0853	0.397453	0.117768	0.763534	1.30853e-06	1.30853e-06	1	0	0	1	1	0
AATACATG	38	232	8	45.9904	303739249	90	155211996	1856	6.10526	0.82626	5.04453	1.49473	0.0403563	0.0119578	0.54269	1.32865e-07	1.32865e-07	1	0	0	1	1	0
AATACT	570	7133	6	45.9904	303739249	90	155211996	42798	12.514	12.3939	155.098	45.9565	0.930586	0.275739	0.834269	3.06377e-06	3.06377e-06	1	0	0	1	1	0
AATACTC	81	793	7	45.9904	303739249	90	155211996	5551	9.79012	1.76124	17.2427	5.10914	0.120699	0.035764	0.761454	3.97378e-07	3.97378e-07	1	0	0	1	1	0
AATACTG	14	68	7	45.9904	303739249	90	155211996	476	4.85714	0.304412	1.47857	0.43811	0.01035	0.00306677	0.377778	3.40753e-08	3.40753e-08	1	0	0	1	0	0
AATAG	218	2684	5	45.9904	303739249	90	155211996	13420	12.3119	4.74012	58.36	17.2925	0.2918	0.0864624	0.683996	9.60693e-07	9.60693e-07	1	0	0	1	1	0
AATAGATAC	7	34	9	45.9904	303739249	90	155211996	306	4.85714	0.152206	0.739285	0.219055	0.00665357	0.0019715	0.485714	2.19055e-08	2.19055e-08	1	0	0	1	0	0
AATAGATAG	79959	655247	9	45.9904	303739249	90	155211996	5897223	8.19479	1738.6	14247.5	4221.63	128.227	37.9946	0.819479	0.000422163	0.000422163	1	1	1	1	1	1
AATAGATAT	47	199	9	45.9904	303739249	90	155211996	1791	4.23404	1.02195	4.32699	1.28212	0.0389429	0.0115391	0.423404	1.28212e-07	1.28212e-07	1	0	0	1	0	0
AATAGATG	172	1395	8	45.9904	303739249	90	155211996	11160	8.11047	3.73991	30.3324	8.98771	0.24266	0.0719017	0.72093	7.98907e-07	7.98907e-07	1	0	0	1	1	0
AATAGATGG	18	100	9	45.9904	303739249	90	155211996	900	5.55556	0.391386	2.17437	0.64428	0.0195693	0.00579852	0.555556	6.4428e-08	6.4428e-08	1	0	0	1	1	0
AATAGATT	1	4	8	45.9904	303739249	90	155211996	32	4	0.0217437	0.0869747	0.0257712	0.000695798	0.00020617	0.355556	2.29077e-09	2.29077e-09	1	0	0	1	0	0
AATAGT	8123	97291	6	45.9904	303739249	90	155211996	583746	11.9772	176.624	2115.46	626.827	12.6928	3.76096	0.798482	4.17884e-05	4.17884e-05	1	0	0	1	1	0
AATAGTG	6	24	7	45.9904	303739249	90	155211996	168	4	0.130462	0.521848	0.154627	0.00365294	0.00108239	0.311111	1.20266e-08	1.20266e-08	1	0	0	1	0	0
AATAT	5753	47810	5	45.9904	303739249	90	155211996	239050	8.31045	125.091	1039.57	308.03	5.19783	1.54015	0.461691	1.71128e-05	1.71128e-05	1	0	0	1	0	0
AATATAATG	17	86	9	45.9904	303739249	90	155211996	774	5.05882	0.369643	1.86996	0.554081	0.0168296	0.00498673	0.505882	5.54081e-08	5.54081e-08	1	0	0	1	1	0
AATATAC	519	5012	7	45.9904	303739249	90	155211996	35084	9.65703	11.285	108.979	32.2913	0.762855	0.226039	0.751103	2.51155e-06	2.51155e-06	1	0	0	1	1	0
AATATACG	1	4	8	45.9904	303739249	90	155211996	32	4	0.0217437	0.0869747	0.0257712	0.000695798	0.00020617	0.355556	2.29077e-09	2.29077e-09	1	0	0	1	0	0
AATATAG	287	2899	7	45.9904	303739249	90	155211996	20293	10.101	6.24044	63.0349	18.6777	0.441245	0.130744	0.785637	1.45271e-06	1.45271e-06	1	0	0	1	1	0
AATATAT	77	402	7	45.9904	303739249	90	155211996	2814	5.22078	1.67426	8.74096	2.59001	0.0611867	0.01813	0.406061	2.01445e-07	2.01445e-07	1	0	0	1	0	0
AATATATAG	107	551	9	45.9904	303739249	90	155211996	4959	5.14953	2.32657	11.9808	3.54998	0.107827	0.0319499	0.514953	3.54998e-07	3.54998e-07	1	0	0	1	1	0
AATATATC	31	185	8	45.9904	303739249	90	155211996	1480	5.96774	0.674054	4.02258	1.19192	0.0321807	0.00953535	0.530466	1.05948e-07	1.05948e-07	1	0	0	1	1	0
AATATATG	196	1410	8	45.9904	303739249	90	155211996	11280	7.19388	4.26176	30.6586	9.08435	0.245269	0.0726748	0.639456	8.07498e-07	8.07498e-07	1	0	0	1	1	0
AATATC	9	42	6	45.9904	303739249	90	155211996	252	4.66667	0.195693	0.913235	0.270598	0.00547941	0.00162359	0.311111	1.80398e-08	1.80398e-08	1	0	0	1	0	0
AATATGAATG	88	490	10	45.9904	303739249	90	155211996	4900	5.56818	1.91344	10.6544	3.15697	0.106544	0.0315697	0.618687	3.50775e-07	3.50775e-07	1	0	0	1	1	0
AATATGGTATGGTAT	51	204	15	45.9904	303739249	90	155211996	3060	4	1.10893	4.43571	1.31433	0.0665357	0.019715	0.666667	2.19055e-07	2.19055e-07	1	0	0	1	1	0
AATATGT	2	8	7	45.9904	303739249	90	155211996	56	4	0.0434874	0.173949	0.0515424	0.00121765	0.000360797	0.311111	4.00885e-09	4.00885e-09	1	0	0	1	0	0
AATATT	6	26	6	45.9904	303739249	90	155211996	156	4.33333	0.130462	0.565336	0.167513	0.00339201	0.00100508	0.288889	1.11675e-08	1.11675e-08	1	0	0	1	0	0
AATATTAC	254	1486	8	45.9904	303739249	90	155211996	11888	5.85039	5.5229	32.3111	9.574	0.258489	0.076592	0.520035	8.51022e-07	8.51022e-07	1	0	0	1	1	0
AATC	338	2577	4	45.9904	303739249	90	155211996	10308	7.62426	7.34937	56.0335	16.6031	0.224134	0.0664124	0.338856	7.37915e-07	7.37915e-07	1	0	0	0	0	0
AATCAT	1166	15366	6	45.9904	303739249	90	155211996	92196	13.1784	25.3531	334.113	99.0001	2.00468	0.594	0.878559	6.60001e-06	6.60001e-06	1	0	0	1	1	0
AATCATC	1	4	7	45.9904	303739249	90	155211996	28	4	0.0217437	0.0869747	0.0257712	0.000608823	0.000180398	0.311111	2.00443e-09	2.00443e-09	1	0	0	1	0	0
AATCGT	9	36	6	45.9904	303739249	90	155211996	216	4	0.195693	0.782773	0.231941	0.00469664	0.00139165	0.266667	1.54627e-08	1.54627e-08	1	0	0	1	0	0
AATCT	31	155	5	45.9904	303739249	90	155211996	775	5	0.674054	3.37027	0.998634	0.0168514	0.00499317	0.277778	5.54797e-08	5.54797e-08	1	0	0	1	0	0
AATCTAATG	296	2127	9	45.9904	303739249	90	155211996	19143	7.18581	6.43613	46.2488	13.7038	0.416239	0.123335	0.718581	1.37038e-06	1.37038e-06	1	0	0	1	1	0
AATCTATC	1600	14253	8	45.9904	303739249	90	155211996	114024	8.90813	34.7899	309.913	91.8292	2.4793	0.734634	0.791833	8.1626e-06	8.1626e-06	1	0	0	1	1	0
AATCTATG	5431	49633	8	45.9904	303739249	90	155211996	397064	9.13883	118.09	1079.2	319.776	8.63363	2.5582	0.812341	2.84245e-05	2.84245e-05	1	0	0	1	1	0
AATCTC	3	12	6	45.9904	303739249	90	155211996	72	4	0.0652311	0.260924	0.0773136	0.00156555	0.000463882	0.266667	5.15424e-09	5.15424e-09	1	0	0	1	0	0
AATG	1315	11400	4	45.9904	303739249	90	155211996	45600	8.6692	28.5929	247.878	73.4479	0.991512	0.293792	0.385298	3.26435e-06	3.26435e-06	1	0	0	0	0	0
AATGAATGAG	183	1113	10	45.9904	303739249	90	155211996	11130	6.08197	3.97909	24.2007	7.17084	0.242007	0.0717084	0.675774	7.9676e-07	7.9676e-07	1	0	0	1	1	0
AATGAATGT	6	28	9	45.9904	303739249	90	155211996	252	4.66667	0.130462	0.608823	0.180398	0.00547941	0.00162359	0.466667	1.80398e-08	1.80398e-08	1	0	0	1	0	0
AATGAATT	142	1222	8	45.9904	303739249	90	155211996	9776	8.60563	3.0876	26.5708	7.8731	0.212566	0.0629848	0.764945	6.99831e-07	6.99831e-07	1	0	0	1	1	0
AATGAATTG	7341	60424	9	45.9904	303739249	90	155211996	543816	8.23103	159.62	1313.84	389.3	11.8246	3.5037	0.823103	3.893e-05	3.893e-05	1	0	0	1	1	0
AATGAGGT	1	4	8	45.9904	303739249	90	155211996	32	4	0.0217437	0.0869747	0.0257712	0.000695798	0.00020617	0.355556	2.29077e-09	2.29077e-09	1	0	0	1	0	0
AATGAT	2540	34027	6	45.9904	303739249	90	155211996	204162	13.3965	55.229	739.872	219.229	4.43923	1.31538	0.893097	1.46153e-05	1.46153e-05	1	0	0	1	1	0
AATGATAG	671	5695	8	45.9904	303739249	90	155211996	45560	8.48733	14.59	123.83	36.6918	0.990642	0.293534	0.75443	3.26149e-06	3.26149e-06	1	0	0	1	1	0
AATGATATG	2029	12825	9	45.9904	303739249	90	155211996	115425	6.32085	44.1179	278.863	82.6289	2.50976	0.74366	0.632085	8.26289e-06	8.26289e-06	1	0	0	1	1	0
AATGC	20	130	5	45.9904	303739249	90	155211996	650	6.5	0.434874	2.82668	0.837564	0.0141334	0.00418782	0.361111	4.65313e-08	4.65313e-08	1	0	0	1	0	0
AATGG	8	47	5	45.9904	303739249	90	155211996	235	5.875	0.173949	1.02195	0.302812	0.00510977	0.00151406	0.326389	1.68229e-08	1.68229e-08	1	0	0	1	0	0
AATGGG	11	44	6	45.9904	303739249	90	155211996	264	4	0.239181	0.956722	0.283483	0.00574033	0.0017009	0.266667	1.88989e-08	1.88989e-08	1	0	0	1	0	0
AATGGT	46	385	6	45.9904	303739249	90	155211996	2310	8.36957	1.00021	8.37132	2.48048	0.0502279	0.0148829	0.557971	1.65365e-07	1.65365e-07	1	0	0	1	1	0
AATGT	115	1463	5	45.9904	303739249	90	155211996	7315	12.7217	2.50052	31.811	9.42582	0.159055	0.0471291	0.706763	5.23657e-07	5.23657e-07	1	0	0	1	1	0
AATGTAATTGT	6099	40588	11	45.9904	303739249	90	155211996	446468	6.65486	132.615	882.533	261.5	9.70786	2.8765	0.813372	3.19612e-05	3.19612e-05	1	0	0	1	1	0
AATGTAT	4	16	7	45.9904	303739249	90	155211996	112	4	0.0869747	0.347899	0.103085	0.00243529	0.000721594	0.311111	8.01771e-09	8.01771e-09	1	0	0	1	0	0
AATGTATAT	25	123	9	45.9904	303739249	90	155211996	1107	4.92	0.543592	2.67447	0.792465	0.0240703	0.00713218	0.492	7.92465e-08	7.92465e-08	1	0	0	1	0	0
AATGTATG	10242	98782	8	45.9904	303739249	90	155211996	790256	9.6448	222.699	2147.88	636.433	17.1831	5.09146	0.857315	5.65718e-05	5.65718e-05	1	0	1	1	1	0
AATGTATGT	31	214	9	45.9904	303739249	90	155211996	1926	6.90323	0.674054	4.65315	1.37876	0.0418783	0.0124088	0.690323	1.37876e-07	1.37876e-07	1	0	0	1	1	0
AATGTCT	9	36	7	45.9904	303739249	90	155211996	252	4	0.195693	0.782773	0.231941	0.00547941	0.00162359	0.311111	1.80398e-08	1.80398e-08	1	0	0	1	0	0
AATT	647	4261	4	45.9904	303739249	90	155211996	17044	6.58578	14.0682	92.6498	27.4528	0.370599	0.109811	0.292701	1.22012e-06	1.22012e-06	1	0	0	0	0	0
AATTAATTC	24	104	9	45.9904	303739249	90	155211996	936	4.33333	0.521848	2.26134	0.670051	0.0203521	0.00603046	0.433333	6.70051e-08	6.70051e-08	1	0	0	1	0	0
AATTAC	5027	66444	6	45.9904	303739249	90	155211996	398664	13.2174	109.305	1444.74	428.085	8.66842	2.56851	0.881162	2.8539e-05	2.8539e-05	1	0	0	1	1	0
AATTACT	7	28	7	45.9904	303739249	90	155211996	196	4	0.152206	0.608823	0.180398	0.00426176	0.00126279	0.311111	1.4031e-08	1.4031e-08	1	0	0	1	0	0
AATTAG	1	4	6	45.9904	303739249	90	155211996	24	4	0.0217437	0.0869747	0.0257712	0.000521848	0.000154627	0.266667	1.71808e-09	1.71808e-09	1	0	0	1	0	0
AATTAT	3	15	6	45.9904	303739249	90	155211996	90	5	0.0652311	0.326155	0.096642	0.00195693	0.000579852	0.333333	6.4428e-09	6.4428e-09	1	0	0	1	0	0
AATTATATG	12	49	9	45.9904	303739249	90	155211996	441	4.08333	0.260924	1.06544	0.315697	0.00958896	0.00284128	0.408333	3.15697e-08	3.15697e-08	1	0	0	1	0	0
AATTATC	1	4	7	45.9904	303739249	90	155211996	28	4	0.0217437	0.0869747	0.0257712	0.000608823	0.000180398	0.311111	2.00443e-09	2.00443e-09	1	0	0	1	0	0
AATTC	10	113	5	45.9904	303739249	90	155211996	565	11.3	0.217437	2.45704	0.728037	0.0122852	0.00364018	0.627778	4.04465e-08	4.04465e-08	1	0	0	1	1	0
AATTCTATC	9	40	9	45.9904	303739249	90	155211996	360	4.44444	0.195693	0.869747	0.257712	0.00782773	0.00231941	0.444444	2.57712e-08	2.57712e-08	1	0	0	1	0	0
AC	189	2593	2	45.9904	303739249	90	155211996	5186	13.7196	4.10956	56.3814	16.7062	0.112763	0.0334124	0.304879	3.71249e-07	3.71249e-07	1	0	0	0	0	0
ACACAG	15	129	6	45.9904	303739249	90	155211996	774	8.6	0.326155	2.80494	0.831121	0.0168296	0.00498673	0.573333	5.54081e-08	5.54081e-08	1	0	0	1	1	0
ACACAGACAG	222	1375	10	45.9904	303739249	90	155211996	13750	6.19369	4.8271	29.8976	8.85885	0.298976	0.0885885	0.688188	9.84317e-07	9.84317e-07	1	0	0	1	1	0
ACACAGTAG	12	64	9	45.9904	303739249	90	155211996	576	5.33333	0.260924	1.3916	0.412339	0.0125244	0.00371105	0.533333	4.12339e-08	4.12339e-08	1	0	0	1	1	0
ACACAT	2	8	6	45.9904	303739249	90	155211996	48	4	0.0434874	0.173949	0.0515424	0.0010437	0.000309254	0.266667	3.43616e-09	3.43616e-09	1	0	0	1	0	0
ACACATAG	22	189	8	45.9904	303739249	90	155211996	1512	8.59091	0.478361	4.10956	1.21769	0.0328764	0.00974152	0.763636	1.08239e-07	1.08239e-07	1	0	0	1	1	0
ACACC	3	16	5	45.9904	303739249	90	155211996	80	5.33333	0.0652311	0.347899	0.103085	0.00173949	0.000515424	0.296296	5.72693e-09	5.72693e-09	1	0	0	1	0	0
ACACTAG	117	1119	7	45.9904	303739249	90	155211996	7833	9.5641	2.54401	24.3312	7.20949	0.170318	0.0504665	0.743875	5.60738e-07	5.60738e-07	1	0	0	1	1	0
ACAG	9942	90304	4	45.9904	303739249	90	155211996	361216	9.08308	216.176	1963.54	581.811	7.85417	2.32724	0.403693	2.58583e-05	2.58583e-05	1	0	0	0	0	0
ACAGACAGACG	209	1142	11	45.9904	303739249	90	155211996	12562	5.46411	4.54443	24.8313	7.35768	0.273144	0.0809345	0.667836	8.99272e-07	8.99272e-07	1	0	0	1	1	0
ACAGACAGG	27	133	9	45.9904	303739249	90	155211996	1197	4.92593	0.587079	2.89191	0.856893	0.0260272	0.00771203	0.492593	8.56893e-08	8.56893e-08	1	0	0	1	0	0
ACAGACAT	214	1482	8	45.9904	303739249	90	155211996	11856	6.92523	4.65315	32.2241	9.54823	0.257793	0.0763858	0.615576	8.48732e-07	8.48732e-07	1	0	0	1	1	0
ACAGACATAG	6607	45623	10	45.9904	303739249	90	155211996	456230	6.90525	143.661	992.012	293.94	9.92012	2.9394	0.76725	3.266e-05	3.266e-05	1	0	0	1	1	0
ACAGACATATG	107	693	11	45.9904	303739249	90	155211996	7623	6.47664	2.32657	15.0684	4.46486	0.165752	0.0491135	0.791589	5.45705e-07	5.45705e-07	1	0	0	1	1	0
ACAGACATG	21	118	9	45.9904	303739249	90	155211996	1062	5.61905	0.456617	2.56575	0.760251	0.0230918	0.00684225	0.561905	7.60251e-08	7.60251e-08	1	0	0	1	1	0
ACAGACT	447	4315	7	45.9904	303739249	90	155211996	30205	9.65324	9.71943	93.824	27.8007	0.656768	0.194605	0.750808	2.16228e-06	2.16228e-06	1	0	0	1	1	0
ACAGACTAG	599	4643	9	45.9904	303739249	90	155211996	41787	7.75125	13.0245	100.956	29.9139	0.908603	0.269225	0.775125	2.99139e-06	2.99139e-06	1	0	0	1	1	0
ACAGAGG	2	16	7	45.9904	303739249	90	155211996	112	8	0.0434874	0.347899	0.103085	0.00243529	0.000721594	0.622222	8.01771e-09	8.01771e-09	1	0	0	1	1	0
ACAGAGT	16	75	7	45.9904	303739249	90	155211996	525	4.6875	0.347899	1.63078	0.48321	0.0114154	0.00338247	0.364583	3.7583e-08	3.7583e-08	1	0	0	1	0	0
ACAGAT	115	1315	6	45.9904	303739249	90	155211996	7890	11.4348	2.50052	28.5929	8.47228	0.171558	0.0508337	0.762319	5.64819e-07	5.64819e-07	1	0	0	1	1	0
ACAGATAG	1037	9007	8	45.9904	303739249	90	155211996	72056	8.68563	22.5482	195.845	58.0303	1.56676	0.464242	0.772056	5.15825e-06	5.15825e-06	1	0	0	1	1	0
ACAGC	2	10	5	45.9904	303739249	90	155211996	50	5	0.0434874	0.217437	0.064428	0.00108718	0.00032214	0.277778	3.57933e-09	3.57933e-09	1	0	0	1	0	0
ACAGCT	4	16	6	45.9904	303739249	90	155211996	96	4	0.0869747	0.347899	0.103085	0.00208739	0.000618509	0.266667	6.87232e-09	6.87232e-09	1	0	0	1	0	0
ACAGGCATAG	1	4	10	45.9904	303739249	90	155211996	40	4	0.0217437	0.0869747	0.0257712	0.000869747	0.000257712	0.444444	2.86347e-09	2.86347e-09	1	0	0	1	0	0
ACAGT	14	99	5	45.9904	303739249	90	155211996	495	7.07143	0.304412	2.15262	0.637837	0.0107631	0.00318919	0.392857	3.54354e-08	3.54354e-08	1	0	0	1	0	0
ACAGTAG	391	3711	7	45.9904	303739249	90	155211996	25977	9.49105	8.50178	80.6908	23.9092	0.564836	0.167365	0.738193	1.85961e-06	1.85961e-06	1	0	0	1	1	0
ACAGTC	13	52	6	45.9904	303739249	90	155211996	312	4	0.282668	1.13067	0.335026	0.00678403	0.00201015	0.266667	2.2335e-08	2.2335e-08	1	0	0	1	0	0
ACAT	13812	138301	4	45.9904	303739249	90	155211996	553204	10.0131	300.324	3007.17	891.046	12.0287	3.56418	0.445027	3.9602e-05	3.9602e-05	1	1	0	0	0	0
ACATACT	7747	78991	7	45.9904	303739249	90	155211996	552937	10.1963	168.448	1717.56	508.923	12.0229	3.56246	0.793048	3.95829e-05	3.95829e-05	1	0	0	1	1	0
ACATAG	1	4	6	45.9904	303739249	90	155211996	24	4	0.0217437	0.0869747	0.0257712	0.000521848	0.000154627	0.266667	1.71808e-09	1.71808e-09	1	0	0	1	0	0
ACATAGAT	1635	13232	8	45.9904	303739249	90	155211996	105856	8.09297	35.5509	287.712	85.2511	2.3017	0.682009	0.719375	7.57788e-06	7.57788e-06	1	0	0	1	1	0
ACATAGATAG	5	20	10	45.9904	303739249	90	155211996	200	4	0.108718	0.434874	0.128856	0.00434874	0.00128856	0.444444	1.43173e-08	1.43173e-08	1	0	0	1	0	0
ACATAGATGAT	14	60	11	45.9904	303739249	90	155211996	660	4.28571	0.304412	1.30462	0.386568	0.0143508	0.00425225	0.52381	4.72472e-08	4.72472e-08	1	0	0	1	1	0
ACATAT	1565	20321	6	45.9904	303739249	90	155211996	121926	12.9847	34.0289	441.853	130.924	2.65112	0.785545	0.865644	8.72828e-06	8.72828e-06	1	0	0	1	1	0
ACATCC	1	4	6	45.9904	303739249	90	155211996	24	4	0.0217437	0.0869747	0.0257712	0.000521848	0.000154627	0.266667	1.71808e-09	1.71808e-09	1	0	0	1	0	0
ACATCCT	16	107	7	45.9904	303739249	90	155211996	749	6.6875	0.347899	2.32657	0.68938	0.016286	0.00482566	0.520139	5.36184e-08	5.36184e-08	1	0	0	1	1	0
ACATCG	1	4	6	45.9904	303739249	90	155211996	24	4	0.0217437	0.0869747	0.0257712	0.000521848	0.000154627	0.266667	1.71808e-09	1.71808e-09	1	0	0	1	0	0
ACATCT	37	271	6	45.9904	303739249	90	155211996	1626	7.32432	0.804516	5.89254	1.746	0.0353552	0.010476	0.488288	1.164e-07	1.164e-07	1	0	0	1	0	0
ACATGCAT	5	26	8	45.9904	303739249	90	155211996	208	5.2	0.108718	0.565336	0.167513	0.00452269	0.0013401	0.462222	1.489e-08	1.489e-08	1	0	0	1	0	0
ACATGCT	9	36	7	45.9904	303739249	90	155211996	252	4	0.195693	0.782773	0.231941	0.00547941	0.00162359	0.311111	1.80398e-08	1.80398e-08	1	0	0	1	0	0
ACCAG	12	60	5	45.9904	303739249	90	155211996	300	5	0.260924	1.30462	0.386568	0.00652311	0.00193284	0.277778	2.1476e-08	2.1476e-08	1	0	0	1	0	0
ACCAGAT	1	4	7	45.9904	303739249	90	155211996	28	4	0.0217437	0.0869747	0.0257712	0.000608823	0.000180398	0.311111	2.00443e-09	2.00443e-09	1	0	0	1	0	0
ACCAGC	13	54	6	45.9904	303739249	90	155211996	324	4.15385	0.282668	1.17416	0.347911	0.00704495	0.00208747	0.276923	2.31941e-08	2.31941e-08	1	0	0	1	0	0
ACCAT	999	12914	5	45.9904	303739249	90	155211996	64570	12.9269	21.7219	280.798	83.2023	1.40399	0.416012	0.718163	4.62235e-06	4.62235e-06	1	0	0	1	1	0
ACCATACCATAT	2952	16722	12	45.9904	303739249	90	155211996	200664	5.66463	64.1874	363.598	107.737	4.36317	1.29284	0.755285	1.43649e-05	1.43649e-05	1	0	0	1	1	0
ACCATAT	114	1042	7	45.9904	303739249	90	155211996	7294	9.14035	2.47878	22.6569	6.7134	0.158598	0.0469938	0.710916	5.22153e-07	5.22153e-07	1	0	0	1	1	0
ACCATC	1	4	6	45.9904	303739249	90	155211996	24	4	0.0217437	0.0869747	0.0257712	0.000521848	0.000154627	0.266667	1.71808e-09	1.71808e-09	1	0	0	1	0	0
ACCG	10	67	4	45.9904	303739249	90	155211996	268	6.7	0.217437	1.45683	0.431668	0.00582731	0.00172667	0.297778	1.91852e-08	1.91852e-08	1	0	0	0	0	0
ACCGCC	1	5	6	45.9904	303739249	90	155211996	30	5	0.0217437	0.108718	0.032214	0.000652311	0.000193284	0.333333	2.1476e-09	2.1476e-09	1	0	0	1	0	0
ACCT	220	1726	4	45.9904	303739249	90	155211996	6904	7.84545	4.78361	37.5296	11.1203	0.150118	0.0444811	0.348687	4.94234e-07	4.94234e-07	1	0	0	0	0	0
ACCTAT	4	16	6	45.9904	303739249	90	155211996	96	4	0.0869747	0.347899	0.103085	0.00208739	0.000618509	0.266667	6.87232e-09	6.87232e-09	1	0	0	1	0	0
ACCTATCT	30	151	8	45.9904	303739249	90	155211996	1208	5.03333	0.652311	3.2833	0.972863	0.0262664	0.0077829	0.447407	8.64767e-08	8.64767e-08	1	0	0	1	0	0
ACCTCAT	39	296	7	45.9904	303739249	90	155211996	2072	7.58974	0.848004	6.43613	1.90707	0.0450529	0.0133495	0.590313	1.48328e-07	1.48328e-07	1	0	0	1	1	0
ACG	24	197	3	45.9904	303739249	90	155211996	591	8.20833	0.521848	4.28351	1.26923	0.0128505	0.0038077	0.273611	4.23077e-08	4.23077e-08	1	0	0	0	0	0
ACGAGG	1	4	6	45.9904	303739249	90	155211996	24	4	0.0217437	0.0869747	0.0257712	0.000521848	0.000154627	0.266667	1.71808e-09	1.71808e-09	1	0	0	1	0	0
ACGAT	18	96	5	45.9904	303739249	90	155211996	480	5.33333	0.391386	2.08739	0.618509	0.010437	0.00309254	0.296296	3.43616e-08	3.43616e-08	1	0	0	1	0	0
ACGATAGATAG	5	20	11	45.9904	303739249	90	155211996	220	4	0.108718	0.434874	0.128856	0.00478361	0.00141742	0.488889	1.57491e-08	1.57491e-08	1	0	0	1	0	0
ACGCAGC	1	4	7	45.9904	303739249	90	155211996	28	4	0.0217437	0.0869747	0.0257712	0.000608823	0.000180398	0.311111	2.00443e-09	2.00443e-09	1	0	0	1	0	0
ACGCCG	3	12	6	45.9904	303739249	90	155211996	72	4	0.0652311	0.260924	0.0773136	0.00156555	0.000463882	0.266667	5.15424e-09	5.15424e-09	1	0	0	1	0	0
ACGG	109	723	4	45.9904	303739249	90	155211996	2892	6.63303	2.37006	15.7207	4.65815	0.0628827	0.0186326	0.294801	2.07029e-07	2.07029e-07	1	0	0	0	0	0
ACT	512	7341	3	45.9904	303739249	90	155211996	22023	14.3379	11.1328	159.62	47.2966	0.478861	0.14189	0.47793	1.57655e-06	1.57655e-06	1	0	0	0	0	0
ACTACTG	11	44	7	45.9904	303739249	90	155211996	308	4	0.239181	0.956722	0.283483	0.00669705	0.00198438	0.311111	2.20487e-08	2.20487e-08	1	0	0	1	0	0
ACTAG	73	1028	5	45.9904	303739249	90	155211996	5140	14.0822	1.58729	22.3525	6.6232	0.111763	0.033116	0.782344	3.67956e-07	3.67956e-07	1	0	0	1	1	0
ACTAGACTAGAG	1042	5969	12	45.9904	303739249	90	155211996	71628	5.72841	22.6569	129.788	38.4571	1.55746	0.461485	0.763788	5.12761e-06	5.12761e-06	1	0	0	1	1	0
ACTAGAG	9899	104804	7	45.9904	303739249	90	155211996	733628	10.5873	215.241	2278.83	675.231	15.9518	4.72662	0.823459	5.2518e-05	5.2518e-05	1	0	1	1	1	0
ACTAGAT	2	8	7	45.9904	303739249	90	155211996	56	4	0.0434874	0.173949	0.0515424	0.00121765	0.000360797	0.311111	4.00885e-09	4.00885e-09	1	0	0	1	0	0
ACTAGT	5	20	6	45.9904	303739249	90	155211996	120	4	0.108718	0.434874	0.128856	0.00260924	0.000773136	0.266667	8.5904e-09	8.5904e-09	1	0	0	1	0	0
ACTAT	427	4300	5	45.9904	303739249	90	155211996	21500	10.0703	9.28455	93.4978	27.704	0.467489	0.13852	0.559459	1.53911e-06	1.53911e-06	1	0	0	1	1	0
ACTATAG	14	77	7	45.9904	303739249	90	155211996	539	5.5	0.304412	1.67426	0.496096	0.0117198	0.00347267	0.427778	3.85852e-08	3.85852e-08	1	0	0	1	0	0
ACTATAT	20	140	7	45.9904	303739249	90	155211996	980	7	0.434874	3.04412	0.901992	0.0213088	0.00631394	0.544444	7.01549e-08	7.01549e-08	1	0	0	1	1	0
ACTATC	1	6	6	45.9904	303739249	90	155211996	36	6	0.0217437	0.130462	0.0386568	0.000782773	0.000231941	0.4	2.57712e-09	2.57712e-09	1	0	0	1	0	0
ACTATG	10	40	6	45.9904	303739249	90	155211996	240	4	0.217437	0.869747	0.257712	0.00521848	0.00154627	0.266667	1.71808e-08	1.71808e-08	1	0	0	1	0	0
ACTC	167	1174	4	45.9904	303739249	90	155211996	4696	7.02994	3.6312	25.5271	7.56385	0.102108	0.0302554	0.312442	3.36171e-07	3.36171e-07	1	0	0	0	0	0
ACTCC	13	112	5	45.9904	303739249	90	155211996	560	8.61538	0.282668	2.43529	0.721594	0.0121765	0.00360797	0.478632	4.00885e-08	4.00885e-08	1	0	0	1	0	0
ACTCG	3	15	5	45.9904	303739249	90	155211996	75	5	0.0652311	0.326155	0.096642	0.00163078	0.00048321	0.277778	5.369e-09	5.369e-09	1	0	0	1	0	0
ACTCT	13	102	5	45.9904	303739249	90	155211996	510	7.84615	0.282668	2.21786	0.657166	0.0110893	0.00328583	0.435897	3.65092e-08	3.65092e-08	1	0	0	1	0	0
ACTG	52	358	4	45.9904	303739249	90	155211996	1432	6.88462	1.13067	7.78424	2.30652	0.031137	0.00922609	0.305983	1.02512e-07	1.02512e-07	1	0	0	0	0	0
ACTGCAT	6	29	7	45.9904	303739249	90	155211996	203	4.83333	0.130462	0.630567	0.186841	0.00441397	0.00130789	0.375926	1.45321e-08	1.45321e-08	1	0	0	1	0	0
ACTGCC	1	4	6	45.9904	303739249	90	155211996	24	4	0.0217437	0.0869747	0.0257712	0.000521848	0.000154627	0.266667	1.71808e-09	1.71808e-09	1	0	0	1	0	0
ACTGCT	2	8	6	45.9904	303739249	90	155211996	48	4	0.0434874	0.173949	0.0515424	0.0010437	0.000309254	0.266667	3.43616e-09	3.43616e-09	1	0	0	1	0	0
ACTGGATC	1	11	8	45.9904	303739249	90	155211996	88	11	0.0217437	0.239181	0.0708708	0.00191344	0.000566966	0.977778	6.29963e-09	6.29963e-09	1	0	0	1	1	0
AG	179	2599	2	45.9904	303739249	90	155211996	5198	14.5196	3.89212	56.5118	16.7448	0.113024	0.0334897	0.322657	3.72108e-07	3.72108e-07	1	0	0	0	0	0
AGAGAT	6	44	6	45.9904	303739249	90	155211996	264	7.33333	0.130462	0.956722	0.283483	0.00574033	0.0017009	0.488889	1.88989e-08	1.88989e-08	1	0	0	1	0	0
AGAGCG	1	9	6	45.9904	303739249	90	155211996	54	9	0.0217437	0.195693	0.0579852	0.00117416	0.000347911	0.6	3.86568e-09	3.86568e-09	1	0	0	1	1	0
AGAT	20697	275227	4	45.9904	303739249	90	155211996	1100908	13.2979	450.029	5984.45	1773.23	23.9378	7.09293	0.591019	7.88103e-05	7.88103e-05	1	1	1	0	1	0
AGATAGATAT	1203	7548	10	45.9904	303739249	90	155211996	75480	6.27431	26.1577	164.121	48.6303	1.64121	0.486303	0.697146	5.40336e-06	5.40336e-06	1	0	0	1	1	0
AGATAGATGAT	2875	19790	11	45.9904	303739249	90	155211996	217690	6.88348	62.5131	430.308	127.503	4.73338	1.40253	0.841314	1.55837e-05	1.55837e-05	1	0	0	1	1	0
AGATAGGAT	1536	10723	9	45.9904	303739249	90	155211996	96507	6.98112	33.3983	233.158	69.0862	2.09842	0.621775	0.698112	6.90862e-06	6.90862e-06	1	0	0	1	1	0
AGATAT	63657	825492	6	45.9904	303739249	90	155211996	4952952	12.9678	1384.14	17949.2	5318.48	107.695	31.9109	0.864521	0.000354565	0.000354565	1	1	1	1	1	1
AGATATAT	779	6184	8	45.9904	303739249	90	155211996	49472	7.93838	16.9383	134.463	39.8423	1.0757	0.318738	0.705634	3.54154e-06	3.54154e-06	1	0	0	1	1	0
AGATCGAT	6	34	8	45.9904	303739249	90	155211996	272	5.66667	0.130462	0.739285	0.219055	0.00591428	0.00175244	0.503704	1.94716e-08	1.94716e-08	1	0	0	1	1	0
AGATGAT	1	5	7	45.9904	303739249	90	155211996	35	5	0.0217437	0.108718	0.032214	0.000761029	0.000225498	0.388889	2.50553e-09	2.50553e-09	1	0	0	1	0	0
AGATGGAT	43	274	8	45.9904	303739249	90	155211996	2192	6.37209	0.934978	5.95777	1.76533	0.0476622	0.0141226	0.566408	1.56918e-07	1.56918e-07	1	0	0	1	1	0
AGC	17	136	3	45.9904	303739249	90	155211996	408	8	0.369643	2.95714	0.876221	0.00887142	0.00262866	0.266667	2.92074e-08	2.92074e-08	1	0	0	0	0	0
AGCAT	6	30	5	45.9904	303739249	90	155211996	150	5	0.130462	0.652311	0.193284	0.00326155	0.00096642	0.277778	1.0738e-08	1.0738e-08	1	0	0	1	0	0
AGCATC	1	4	6	45.9904	303739249	90	155211996	24	4	0.0217437	0.0869747	0.0257712	0.000521848	0.000154627	0.266667	1.71808e-09	1.71808e-09	1	0	0	1	0	0
AGCC	15	99	4	45.9904	303739249	90	155211996	396	6.6	0.326155	2.15262	0.637837	0.0086105	0.00255135	0.293333	2.83483e-08	2.83483e-08	1	0	0	0	0	0
AGCGGC	1	4	6	45.9904	303739249	90	155211996	24	4	0.0217437	0.0869747	0.0257712	0.000521848	0.000154627	0.266667	1.71808e-09	1.71808e-09	1	0	0	1	0	0
AGG	1	9	3	45.9904	303739249	90	155211996	27	9	0.0217437	0.195693	0.0579852	0.000587079	0.000173956	0.3	1.93284e-09	1.93284e-09	1	0	0	0	0	0
AGGAT	9	45	5	45.9904	303739249	90	155211996	225	5	0.195693	0.978466	0.289926	0.00489233	0.00144963	0.277778	1.6107e-08	1.6107e-08	1	0	0	1	0	0
AGGC	10	60	4	45.9904	303739249	90	155211996	240	6	0.217437	1.30462	0.386568	0.00521848	0.00154627	0.266667	1.71808e-08	1.71808e-08	1	0	0	0	0	0
AGGG	1	6	4	45.9904	303739249	90	155211996	24	6	0.0217437	0.130462	0.0386568	0.000521848	0.000154627	0.266667	1.71808e-09	1.71808e-09	1	0	0	0	0	0
AGGGC	13	75	5	45.9904	303739249	90	155211996	375	5.76923	0.282668	1.63078	0.48321	0.00815388	0.00241605	0.320513	2.6845e-08	2.6845e-08	1	0	0	1	0	0
AT	16826	237931	2	45.9904	303739249	90	155211996	475862	14.1407	365.859	5173.5	1532.94	10.347	3.06588	0.314237	3.40654e-05	3.40654e-05	1	1	0	0	0	0
ATATATC	1	9	7	45.9904	303739249	90	155211996	63	9	0.0217437	0.195693	0.0579852	0.00136985	0.000405896	0.7	4.50996e-09	4.50996e-09	1	0	0	1	1	0
ATATC	17	189	5	45.9904	303739249	90	155211996	945	11.1176	0.369643	4.10956	1.21769	0.0205478	0.00608845	0.617647	6.76494e-08	6.76494e-08	1	0	0	1	1	0
ATATCATC	442	3752	8	45.9904	303739249	90	155211996	30016	8.48869	9.61071	81.5823	24.1734	0.652658	0.193387	0.75455	2.14875e-06	2.14875e-06	1	0	0	1	1	0
ATATCC	14	68	6	45.9904	303739249	90	155211996	408	4.85714	0.304412	1.47857	0.43811	0.00887142	0.00262866	0.32381	2.92074e-08	2.92074e-08	1	0	0	1	0	0
ATC	1333	12956	3	45.9904	303739249	90	155211996	38868	9.71943	28.9843	281.711	83.4729	0.845133	0.250419	0.323981	2.78243e-06	2.78243e-06	1	0	0	0	0	0
ATCC	719	4853	4	45.9904	303739249	90	155211996	19412	6.74965	15.6337	105.522	31.2669	0.422088	0.125068	0.299985	1.38964e-06	1.38964e-06	1	0	0	0	0	0
ATCCC	1	5	5	45.9904	303739249	90	155211996	25	5	0.0217437	0.108718	0.032214	0.000543592	0.00016107	0.277778	1.78967e-09	1.78967e-09	1	0	0	1	0	0
ATCG	15	90	4	45.9904	303739249	90	155211996	360	6	0.326155	1.95693	0.579852	0.00782773	0.00231941	0.266667	2.57712e-08	2.57712e-08	1	0	0	0	0	0
ATGCCC	1	4	6	45.9904	303739249	90	155211996	24	4	0.0217437	0.0869747	0.0257712	0.000521848	0.000154627	0.266667	1.71808e-09	1.71808e-09	1	0	0	1	0	0
CCCCCCG	1	5	7	45.9904	303739249	90	155211996	35	5	0.0217437	0.108718	0.032214	0.000761029	0.000225498	0.388889	2.50553e-09	2.50553e-09	1	0	0	1	0	0
CCCCGG	1	4	6	45.9904	303739249	90	155211996	24	4	0.0217437	0.0869747	0.0257712	0.000521848	0.000154627	0.266667	1.71808e-09	1.71808e-09	1	0	0	1	0	0
