# Supplementary material for: Profiles of telomeric repeats in Insecta reveal diverse forms of telomeric motifs in Hymenopterans
Source: Life Sci Alliance. 2022 Apr 1;5(7):e202101163. doi: 10.26508/lsa.202101163 (PMC8977481; doi:10.26508/lsa.202101163)
Supplement: Supplemental Data 5. — Tandem repeat statistics and TRIP TRM calls for arthropods species that are not listed in Supplemental Data 2 or Supplemental Data 3. [file LSA-2021-01163_Supplemental_Data_5.zip › DataS5/MEGSC_output.csv.9.filtered.xlsx]

## Sheet: Sheet1
Unnamed: 0	reads	repeats	unit_len	avg_genome_cov	genome_size	eff_read_len	num_reads	repeats_total_len	repeats_per_read	reads_per_genome	repeats_per_genome	repeats_per_million_reads	repeats_len_per_genome	repeats_len_per_million_reads	percent_repeats_len_per_read	percent_repeats_len_per_genome	percent_repeat_unit_in_sequences	avg_genome_cov_filter	repeat_containing_reads_filter	repeats_len_per_million_reads_filter	unit_len_filter	percent_repeats_len_per_read_filter	qualified
AAAAAAG	10	66	7	75.5511	303739249	75	305971307	462	6.6	0.132361	0.87358	0.215707	0.00611506	0.00150995	0.616	2.01326e-08	2.01326e-08	1	0	0	1	1	0
AAAAAAT	3	12	7	75.5511	303739249	75	305971307	84	4	0.0397082	0.158833	0.0392194	0.00111183	0.000274536	0.373333	3.66047e-09	3.66047e-09	1	0	0	1	0	0
AAAAAC	50	391	6	75.5511	303739249	75	305971307	2346	7.82	0.661803	5.1753	1.2779	0.0310518	0.00766739	0.6256	1.02232e-07	1.02232e-07	1	0	0	1	1	0
AAAAAG	62	381	6	75.5511	303739249	75	305971307	2286	6.14516	0.820636	5.04294	1.24521	0.0302576	0.00747129	0.491613	9.96172e-08	9.96172e-08	1	0	0	1	0	0
AAAAAGT	1	4	7	75.5511	303739249	75	305971307	28	4	0.0132361	0.0529443	0.0130731	0.00037061	9.15118e-05	0.373333	1.22016e-09	1.22016e-09	1	0	0	1	0	0
AAAAAT	94	442	6	75.5511	303739249	75	305971307	2652	4.70213	1.24419	5.85034	1.44458	0.035102	0.00866748	0.37617	1.15566e-07	1.15566e-07	1	0	0	1	0	0
AAAAATAAAT	17	81	10	75.5511	303739249	75	305971307	810	4.76471	0.225013	1.07212	0.264731	0.0107212	0.00264731	0.635294	3.52974e-08	3.52974e-08	1	0	0	1	1	0
AAAAATAT	52	302	8	75.5511	303739249	75	305971307	2416	5.80769	0.688275	3.99729	0.987021	0.0319783	0.00789617	0.619487	1.05282e-07	1.05282e-07	1	0	0	1	1	0
AAAAATATC	1	4	9	75.5511	303739249	75	305971307	36	4	0.0132361	0.0529443	0.0130731	0.000476498	0.000117658	0.48	1.56877e-09	1.56877e-09	1	0	0	1	0	0
AAAAATATT	5	31	9	75.5511	303739249	75	305971307	279	6.2	0.0661803	0.410318	0.101317	0.00369286	0.00091185	0.744	1.2158e-08	1.2158e-08	1	0	0	1	1	0
AAAAATG	2	10	7	75.5511	303739249	75	305971307	70	5	0.0264721	0.132361	0.0326828	0.000926525	0.00022878	0.466667	3.05039e-09	3.05039e-09	1	0	0	1	0	0
AAAAATT	34	231	7	75.5511	303739249	75	305971307	1617	6.79412	0.450026	3.05753	0.754973	0.0214027	0.00528481	0.634118	7.04641e-08	7.04641e-08	1	0	0	1	1	0
AAAAC	80	639	5	75.5511	303739249	75	305971307	3195	7.9875	1.05889	8.45785	2.08843	0.0422892	0.0104422	0.5325	1.39229e-07	1.39229e-07	1	0	0	1	1	0
AAAACC	1	4	6	75.5511	303739249	75	305971307	24	4	0.0132361	0.0529443	0.0130731	0.000317666	7.84387e-05	0.32	1.04585e-09	1.04585e-09	1	0	0	1	0	0
AAAACCAGATCC	1	4	12	75.5511	303739249	75	305971307	48	4	0.0132361	0.0529443	0.0130731	0.000635331	0.000156877	0.64	2.0917e-09	2.0917e-09	1	0	0	1	1	0
AAAACCG	1	4	7	75.5511	303739249	75	305971307	28	4	0.0132361	0.0529443	0.0130731	0.00037061	9.15118e-05	0.373333	1.22016e-09	1.22016e-09	1	0	0	1	0	0
AAAACG	1	4	6	75.5511	303739249	75	305971307	24	4	0.0132361	0.0529443	0.0130731	0.000317666	7.84387e-05	0.32	1.04585e-09	1.04585e-09	1	0	0	1	0	0
AAAACTG	1	5	7	75.5511	303739249	75	305971307	35	5	0.0132361	0.0661803	0.0163414	0.000463262	0.00011439	0.466667	1.5252e-09	1.5252e-09	1	0	0	1	0	0
AAAAG	1870	21298	5	75.5511	303739249	75	305971307	106490	11.3893	24.7514	281.902	69.6078	1.40951	0.348039	0.759287	4.64052e-06	4.64052e-06	1	0	0	1	1	0
AAAAGAAAG	210	1449	9	75.5511	303739249	75	305971307	13041	6.9	2.77957	19.1791	4.73574	0.172612	0.0426216	0.828	5.68289e-07	5.68289e-07	1	0	0	1	1	0
AAAAGAATCAG	75	315	11	75.5511	303739249	75	305971307	3465	4.2	0.992705	4.16936	1.02951	0.045863	0.0113246	0.616	1.50995e-07	1.50995e-07	1	0	0	1	1	0
AAAAGAATCAT	17	71	11	75.5511	303739249	75	305971307	781	4.17647	0.225013	0.939761	0.232048	0.0103374	0.00255253	0.612549	3.40337e-08	3.40337e-08	1	0	0	1	1	0
AAAAGC	2	9	6	75.5511	303739249	75	305971307	54	4.5	0.0264721	0.119125	0.0294145	0.000714748	0.000176487	0.36	2.35316e-09	2.35316e-09	1	0	0	1	0	0
AAAAGCC	1	5	7	75.5511	303739249	75	305971307	35	5	0.0132361	0.0661803	0.0163414	0.000463262	0.00011439	0.466667	1.5252e-09	1.5252e-09	1	0	0	1	0	0
AAAAGG	25	101	6	75.5511	303739249	75	305971307	606	4.04	0.330902	1.33684	0.330096	0.00802106	0.00198058	0.3232	2.64077e-08	2.64077e-08	1	0	0	1	0	0
AAAAGT	25	111	6	75.5511	303739249	75	305971307	666	4.44	0.330902	1.4692	0.362779	0.00881522	0.00217667	0.3552	2.90223e-08	2.90223e-08	1	0	0	1	0	0
AAAAGTAAG	9	47	9	75.5511	303739249	75	305971307	423	5.22222	0.119125	0.622095	0.153609	0.00559886	0.00138248	0.626667	1.84331e-08	1.84331e-08	1	0	0	1	1	0
AAAAGTAG	124	978	8	75.5511	303739249	75	305971307	7824	7.8871	1.64127	12.9449	3.19638	0.103559	0.025571	0.84129	3.40947e-07	3.40947e-07	1	0	0	1	1	0
AAAAT	556	4107	5	75.5511	303739249	75	305971307	20535	7.38669	7.35925	54.3605	13.4228	0.271803	0.0671141	0.492446	8.94855e-07	8.94855e-07	1	0	0	1	0	0
AAAATAAAT	2217	15157	9	75.5511	303739249	75	305971307	136413	6.83672	29.3444	200.619	49.5373	1.80557	0.445836	0.820406	5.94448e-06	5.94448e-06	1	0	0	1	1	0
AAAATAAGT	90	599	9	75.5511	303739249	75	305971307	5391	6.65556	1.19125	7.9284	1.9577	0.0713556	0.0176193	0.798667	2.34924e-07	2.34924e-07	1	0	0	1	1	0
AAAATACAAT	3	13	10	75.5511	303739249	75	305971307	130	4.33333	0.0397082	0.172069	0.0424876	0.00172069	0.000424876	0.577778	5.66502e-09	5.66502e-09	1	0	0	1	1	0
AAAATACAT	364	2446	9	75.5511	303739249	75	305971307	22014	6.71978	4.81793	32.3754	7.99421	0.291379	0.0719479	0.806374	9.59306e-07	9.59306e-07	1	0	0	1	1	0
AAAATACT	2	9	8	75.5511	303739249	75	305971307	72	4.5	0.0264721	0.119125	0.0294145	0.000952997	0.000235316	0.48	3.13755e-09	3.13755e-09	1	0	0	1	0	0
AAAATACTT	148	948	9	75.5511	303739249	75	305971307	8532	6.40541	1.95894	12.5478	3.09833	0.11293	0.027885	0.768649	3.718e-07	3.718e-07	1	0	0	1	1	0
AAAATAGT	267	2034	8	75.5511	303739249	75	305971307	16272	7.61798	3.53403	26.9222	6.64768	0.215377	0.0531815	0.812584	7.09086e-07	7.09086e-07	1	0	0	1	1	0
AAAATAT	39	312	7	75.5511	303739249	75	305971307	2184	8	0.516207	4.12965	1.0197	0.0289076	0.00713792	0.746667	9.51723e-08	9.51723e-08	1	0	0	1	1	0
AAAATATAC	29	187	9	75.5511	303739249	75	305971307	1683	6.44828	0.383846	2.47514	0.611168	0.0222763	0.00550052	0.773793	7.33402e-08	7.33402e-08	1	0	0	1	1	0
AAAATATG	304	1670	8	75.5511	303739249	75	305971307	13360	5.49342	4.02376	22.1042	5.45803	0.176834	0.0436642	0.585965	5.8219e-07	5.8219e-07	1	0	0	1	1	0
AAAATATT	51	377	8	75.5511	303739249	75	305971307	3016	7.39216	0.675039	4.99	1.23214	0.03992	0.00985713	0.788497	1.31428e-07	1.31428e-07	1	0	0	1	1	0
AAAATCGGCTTAGCCAAT	1	4	18	75.5511	303739249	75	305971307	72	4	0.0132361	0.0529443	0.0130731	0.000952997	0.000235316	0.96	3.13755e-09	3.13755e-09	1	0	0	1	1	0
AAAATCTAT	22	131	9	75.5511	303739249	75	305971307	1179	5.95455	0.291193	1.73392	0.428145	0.0156053	0.0038533	0.714545	5.13774e-08	5.13774e-08	1	0	0	1	1	0
AAAATG	9	40	6	75.5511	303739249	75	305971307	240	4.44444	0.119125	0.529443	0.130731	0.00317666	0.000784387	0.355556	1.04585e-08	1.04585e-08	1	0	0	1	0	0
AAAATT	75	623	6	75.5511	303739249	75	305971307	3738	8.30667	0.992705	8.24607	2.03614	0.0494764	0.0122168	0.664533	1.62891e-07	1.62891e-07	1	0	0	1	1	0
AAAATTAAT	13	59	9	75.5511	303739249	75	305971307	531	4.53846	0.172069	0.780928	0.192829	0.00702835	0.00173546	0.544615	2.31394e-08	2.31394e-08	1	0	0	1	1	0
AAAATTATATTATAATT	1	4	17	75.5511	303739249	75	305971307	68	4	0.0132361	0.0529443	0.0130731	0.000900053	0.000222243	0.906667	2.96324e-09	2.96324e-09	1	0	0	1	1	0
AAAC	7508	68791	4	75.5511	303739249	75	305971307	275164	9.16236	99.3764	910.522	224.828	3.64209	0.899313	0.488659	1.19908e-05	1.19908e-05	1	0	0	0	0	0
AAACAAAG	7	28	8	75.5511	303739249	75	305971307	224	4	0.0926525	0.37061	0.0915118	0.00296488	0.000732095	0.426667	9.76126e-09	9.76126e-09	1	0	0	1	0	0
AAACAAAT	41	298	8	75.5511	303739249	75	305971307	2384	7.26829	0.542679	3.94435	0.973948	0.0315548	0.00779158	0.775285	1.03888e-07	1.03888e-07	1	0	0	1	1	0
AAACAAGC	57	424	8	75.5511	303739249	75	305971307	3392	7.4386	0.754456	5.61209	1.38575	0.0448967	0.011086	0.79345	1.47813e-07	1.47813e-07	1	0	0	1	1	0
AAACAC	1	4	6	75.5511	303739249	75	305971307	24	4	0.0132361	0.0529443	0.0130731	0.000317666	7.84387e-05	0.32	1.04585e-09	1.04585e-09	1	0	0	1	0	0
AAACAG	38357	428232	6	75.5511	303739249	75	305971307	2569392	11.1644	507.696	5668.11	1399.58	34.0086	8.39749	0.89315	0.000111967	0.000111967	1	1	1	1	1	1
AAACAGAC	185	1103	8	75.5511	303739249	75	305971307	8824	5.96216	2.44867	14.5994	3.60491	0.116795	0.0288393	0.635964	3.84524e-07	3.84524e-07	1	0	0	1	1	0
AAACAT	21	84	6	75.5511	303739249	75	305971307	504	4	0.277957	1.11183	0.274536	0.00667098	0.00164721	0.32	2.19628e-08	2.19628e-08	1	0	0	1	0	0
AAACATAC	133	952	8	75.5511	303739249	75	305971307	7616	7.15789	1.7604	12.6007	3.1114	0.100806	0.0248912	0.763509	3.31883e-07	3.31883e-07	1	0	0	1	1	0
AAACC	44	224	5	75.5511	303739249	75	305971307	1120	5.09091	0.582387	2.96488	0.732095	0.0148244	0.00366047	0.339394	4.88063e-08	4.88063e-08	1	0	0	1	0	0
AAACCG	2	16	6	75.5511	303739249	75	305971307	96	8	0.0264721	0.211777	0.0522925	0.00127066	0.000313755	0.64	4.1834e-09	4.1834e-09	1	0	0	1	1	0
AAACG	1	5	5	75.5511	303739249	75	305971307	25	5	0.0132361	0.0661803	0.0163414	0.000330902	8.1707e-05	0.333333	1.08943e-09	1.08943e-09	1	0	0	1	0	0
AAACT	66	605	5	75.5511	303739249	75	305971307	3025	9.16667	0.87358	8.00782	1.97731	0.0400391	0.00988655	0.611111	1.31821e-07	1.31821e-07	1	0	0	1	1	0
AAACTACT	1236	10147	8	75.5511	303739249	75	305971307	81176	8.20955	16.3598	134.306	33.1632	1.07445	0.265306	0.875685	3.53741e-06	3.53741e-06	1	0	0	1	1	0
AAACTC	4	16	6	75.5511	303739249	75	305971307	96	4	0.0529443	0.211777	0.0522925	0.00127066	0.000313755	0.32	4.1834e-09	4.1834e-09	1	0	0	1	0	0
AAACTG	3182	35213	6	75.5511	303739249	75	305971307	211278	11.0663	42.1172	466.082	115.086	2.79649	0.690516	0.885305	9.20688e-06	9.20688e-06	1	0	0	1	1	0
AAACTT	1	4	6	75.5511	303739249	75	305971307	24	4	0.0132361	0.0529443	0.0130731	0.000317666	7.84387e-05	0.32	1.04585e-09	1.04585e-09	1	0	0	1	0	0
AAAG	20494	261716	4	75.5511	303739249	75	305971307	1046864	12.7704	271.26	3464.09	855.361	13.8564	3.42145	0.681086	4.56193e-05	4.56193e-05	1	1	0	0	1	0
AAAGAAAGG	104	633	9	75.5511	303739249	75	305971307	5697	6.08654	1.37655	8.37843	2.06882	0.0754059	0.0186194	0.730385	2.48259e-07	2.48259e-07	1	0	0	1	1	0
AAAGAAAT	31	196	8	75.5511	303739249	75	305971307	1568	6.32258	0.410318	2.59427	0.640583	0.0207542	0.00512466	0.674409	6.83288e-08	6.83288e-08	1	0	0	1	1	0
AAAGAAG	1817	15926	7	75.5511	303739249	75	305971307	111482	8.765	24.0499	210.798	52.0506	1.47558	0.364354	0.818066	4.85806e-06	4.85806e-06	1	0	0	1	1	0
AAAGAAGATAT	3	12	11	75.5511	303739249	75	305971307	132	4	0.0397082	0.158833	0.0392194	0.00174716	0.000431413	0.586667	5.75217e-09	5.75217e-09	1	0	0	1	1	0
AAAGAAGG	11	48	8	75.5511	303739249	75	305971307	384	4.36364	0.145597	0.635331	0.156877	0.00508265	0.00125502	0.465455	1.67336e-08	1.67336e-08	1	0	0	1	0	0
AAAGAAT	129	1209	7	75.5511	303739249	75	305971307	8463	9.37209	1.70745	16.0024	3.95135	0.112017	0.0276595	0.874729	3.68793e-07	3.68793e-07	1	0	0	1	1	0
AAAGAATCAG	2	8	10	75.5511	303739249	75	305971307	80	4	0.0264721	0.105889	0.0261462	0.00105889	0.000261462	0.533333	3.48617e-09	3.48617e-09	1	0	0	1	1	0
AAAGACAG	193	1016	8	75.5511	303739249	75	305971307	8128	5.26425	2.55456	13.4478	3.32057	0.107583	0.0265646	0.56152	3.54194e-07	3.54194e-07	1	0	0	1	1	0
AAAGAG	2168	22903	6	75.5511	303739249	75	305971307	137418	10.5641	28.6958	303.146	74.8534	1.81887	0.449121	0.845129	5.98827e-06	5.98827e-06	1	0	0	1	1	0
AAAGAGTTAAT	8	40	11	75.5511	303739249	75	305971307	440	5	0.105889	0.529443	0.130731	0.00582387	0.00143804	0.733333	1.91739e-08	1.91739e-08	1	0	0	1	1	0
AAAGAT	24	106	6	75.5511	303739249	75	305971307	636	4.41667	0.317666	1.40302	0.346438	0.00841814	0.00207863	0.353333	2.7715e-08	2.7715e-08	1	0	0	1	0	0
AAAGATAT	2878	21734	8	75.5511	303739249	75	305971307	173872	7.55177	38.0934	287.673	71.0328	2.30138	0.568262	0.805522	7.57683e-06	7.57683e-06	1	0	0	1	1	0
AAAGATCT	7	31	8	75.5511	303739249	75	305971307	248	4.42857	0.0926525	0.410318	0.101317	0.00328254	0.000810534	0.472381	1.08071e-08	1.08071e-08	1	0	0	1	0	0
AAAGATGT	25	119	8	75.5511	303739249	75	305971307	952	4.76	0.330902	1.57509	0.388925	0.0126007	0.0031114	0.507733	4.14854e-08	4.14854e-08	1	0	0	1	1	0
AAAGC	10	50	5	75.5511	303739249	75	305971307	250	5	0.132361	0.661803	0.163414	0.00330902	0.00081707	0.333333	1.08943e-08	1.08943e-08	1	0	0	1	0	0
AAAGCC	3	12	6	75.5511	303739249	75	305971307	72	4	0.0397082	0.158833	0.0392194	0.000952997	0.000235316	0.32	3.13755e-09	3.13755e-09	1	0	0	1	0	0
AAAGCCC	4	16	7	75.5511	303739249	75	305971307	112	4	0.0529443	0.211777	0.0522925	0.00148244	0.000366047	0.373333	4.88063e-09	4.88063e-09	1	0	0	1	0	0
AAAGG	732	8805	5	75.5511	303739249	75	305971307	44025	12.0287	9.6888	116.544	28.7772	0.582718	0.143886	0.801913	1.91848e-06	1.91848e-06	1	0	0	1	1	0
AAAGGAAG	1128	7798	8	75.5511	303739249	75	305971307	62384	6.91312	14.9303	103.215	25.486	0.825719	0.203888	0.7374	2.71851e-06	2.71851e-06	1	0	0	1	1	0
AAAGGAAGG	13	58	9	75.5511	303739249	75	305971307	522	4.46154	0.172069	0.767692	0.18956	0.00690923	0.00170604	0.535385	2.27472e-08	2.27472e-08	1	0	0	1	1	0
AAAGGC	1	4	6	75.5511	303739249	75	305971307	24	4	0.0132361	0.0529443	0.0130731	0.000317666	7.84387e-05	0.32	1.04585e-09	1.04585e-09	1	0	0	1	0	0
AAAGGGAAGGG	1	4	11	75.5511	303739249	75	305971307	44	4	0.0132361	0.0529443	0.0130731	0.000582387	0.000143804	0.586667	1.91739e-09	1.91739e-09	1	0	0	1	1	0
AAAGGT	27	224	6	75.5511	303739249	75	305971307	1344	8.2963	0.357374	2.96488	0.732095	0.0177893	0.00439257	0.663704	5.85676e-08	5.85676e-08	1	0	0	1	1	0
AAAGT	3058	36971	5	75.5511	303739249	75	305971307	184855	12.0899	40.4759	489.351	120.832	2.44675	0.604158	0.805995	8.05544e-06	8.05544e-06	1	0	0	1	1	0
AAAGTAAAT	11	58	9	75.5511	303739249	75	305971307	522	5.27273	0.145597	0.767692	0.18956	0.00690923	0.00170604	0.632727	2.27472e-08	2.27472e-08	1	0	0	1	1	0
AAAGTAAG	757	6052	8	75.5511	303739249	75	305971307	48416	7.99472	10.0197	80.1047	19.7796	0.640837	0.158237	0.85277	2.10983e-06	2.10983e-06	1	0	0	1	1	0
AAAGTAAGAGT	176	884	11	75.5511	303739249	75	305971307	9724	5.02273	2.32955	11.7007	2.88916	0.128708	0.0317808	0.736667	4.23743e-07	4.23743e-07	1	0	0	1	1	0
AAAGTAAGG	1	5	9	75.5511	303739249	75	305971307	45	5	0.0132361	0.0661803	0.0163414	0.000595623	0.000147073	0.6	1.96097e-09	1.96097e-09	1	0	0	1	1	0
AAAGTAAGT	75002	553424	9	75.5511	303739249	75	305971307	4980816	7.37879	992.731	7325.16	1808.74	65.9264	16.2787	0.885455	0.000217049	0.000217049	1	1	1	1	1	1
AAAGTAATGGT	1	4	11	75.5511	303739249	75	305971307	44	4	0.0132361	0.0529443	0.0130731	0.000582387	0.000143804	0.586667	1.91739e-09	1.91739e-09	1	0	0	1	1	0
AAAGTAATT	11	58	9	75.5511	303739249	75	305971307	522	5.27273	0.145597	0.767692	0.18956	0.00690923	0.00170604	0.632727	2.27472e-08	2.27472e-08	1	0	0	1	1	0
AAAGTACAAGT	12	59	11	75.5511	303739249	75	305971307	649	4.91667	0.158833	0.780928	0.192829	0.00859021	0.00212111	0.721111	2.82815e-08	2.82815e-08	1	0	0	1	1	0
AAAGTACT	727	5877	8	75.5511	303739249	75	305971307	47016	8.08391	9.62262	77.7884	19.2077	0.622307	0.153661	0.862283	2.04882e-06	2.04882e-06	1	0	0	1	1	0
AAAGTATAAGT	571	2690	11	75.5511	303739249	75	305971307	29590	4.71103	7.55779	35.605	8.79167	0.391655	0.0967084	0.690952	1.28945e-06	1.28945e-06	1	0	0	1	1	0
AAAGTATGT	1437	10318	9	75.5511	303739249	75	305971307	92862	7.18024	19.0202	136.57	33.7221	1.22913	0.303499	0.861628	4.04665e-06	4.04665e-06	1	0	0	1	1	0
AAAGTCAGCT	563	3493	10	75.5511	303739249	75	305971307	34930	6.20426	7.45191	46.2336	11.4161	0.462336	0.114161	0.827235	1.52215e-06	1.52215e-06	1	0	0	1	1	0
AAAGTGTACT	51	238	10	75.5511	303739249	75	305971307	2380	4.66667	0.675039	3.15018	0.777851	0.0315018	0.00777851	0.622222	1.03713e-07	1.03713e-07	1	0	0	1	1	0
AAAGTT	2	8	6	75.5511	303739249	75	305971307	48	4	0.0264721	0.105889	0.0261462	0.000635331	0.000156877	0.32	2.0917e-09	2.0917e-09	1	0	0	1	0	0
AAAGTTAAGT	422	2698	10	75.5511	303739249	75	305971307	26980	6.39336	5.58562	35.7109	8.81782	0.357109	0.0881782	0.852449	1.17571e-06	1.17571e-06	1	0	0	1	1	0
AAAGTTCT	6	24	8	75.5511	303739249	75	305971307	192	4	0.0794164	0.317666	0.0784387	0.00254132	0.00062751	0.426667	8.3668e-09	8.3668e-09	1	0	0	1	0	0
AAAT	11530	131336	4	75.5511	303739249	75	305971307	525344	11.3908	152.612	1738.37	429.243	6.95349	1.71697	0.60751	2.2893e-05	2.2893e-05	1	0	0	0	1	0
AAATAACAT	1	4	9	75.5511	303739249	75	305971307	36	4	0.0132361	0.0529443	0.0130731	0.000476498	0.000117658	0.48	1.56877e-09	1.56877e-09	1	0	0	1	0	0
AAATAAG	3	26	7	75.5511	303739249	75	305971307	182	8.66667	0.0397082	0.344138	0.0849753	0.00240896	0.000594827	0.808889	7.93103e-09	7.93103e-09	1	0	0	1	1	0
AAATAAGT	67	322	8	75.5511	303739249	75	305971307	2576	4.80597	0.886816	4.26201	1.05239	0.0340961	0.00841909	0.512637	1.12255e-07	1.12255e-07	1	0	0	1	1	0
AAATAAGTC	642	4731	9	75.5511	303739249	75	305971307	42579	7.36916	8.49755	62.6198	15.4622	0.563578	0.13916	0.884299	1.85547e-06	1.85547e-06	1	0	0	1	1	0
AAATAAT	29	196	7	75.5511	303739249	75	305971307	1372	6.75862	0.383846	2.59427	0.640583	0.0181599	0.00448408	0.630805	5.97877e-08	5.97877e-08	1	0	0	1	1	0
AAATAATGT	91	419	9	75.5511	303739249	75	305971307	3771	4.6044	1.20448	5.54591	1.36941	0.0499132	0.0123247	0.552527	1.64329e-07	1.64329e-07	1	0	0	1	1	0
AAATAATT	41	284	8	75.5511	303739249	75	305971307	2272	6.92683	0.542679	3.75904	0.928192	0.0300723	0.00742553	0.738862	9.90071e-08	9.90071e-08	1	0	0	1	1	0
AAATAC	2	11	6	75.5511	303739249	75	305971307	66	5.5	0.0264721	0.145597	0.0359511	0.00087358	0.000215707	0.44	2.87609e-09	2.87609e-09	1	0	0	1	0	0
AAATACAAT	2	10	9	75.5511	303739249	75	305971307	90	5	0.0264721	0.132361	0.0326828	0.00119125	0.000294145	0.6	3.92194e-09	3.92194e-09	1	0	0	1	1	0
AAATACAT	778	5957	8	75.5511	303739249	75	305971307	47656	7.65681	10.2977	78.8472	19.4691	0.630778	0.155753	0.816727	2.07671e-06	2.07671e-06	1	0	0	1	1	0
AAATACT	62	524	7	75.5511	303739249	75	305971307	3668	8.45161	0.820636	6.9357	1.71258	0.0485499	0.0119881	0.788817	1.59841e-07	1.59841e-07	1	0	0	1	1	0
AAATAG	108	1007	6	75.5511	303739249	75	305971307	6042	9.32407	1.4295	13.3287	3.29116	0.0799723	0.0197469	0.745926	2.63293e-07	2.63293e-07	1	0	0	1	1	0
AAATAGAT	453	3247	8	75.5511	303739249	75	305971307	25976	7.16777	5.99594	42.9775	10.6121	0.34382	0.0848968	0.764562	1.13196e-06	1.13196e-06	1	0	0	1	1	0
AAATAGT	397	3498	7	75.5511	303739249	75	305971307	24486	8.81108	5.25472	46.2998	11.4324	0.324098	0.0800271	0.822368	1.06703e-06	1.06703e-06	1	0	0	1	1	0
AAATAT	30	132	6	75.5511	303739249	75	305971307	792	4.4	0.397082	1.74716	0.431413	0.010483	0.00258848	0.352	3.4513e-08	3.4513e-08	1	0	0	1	0	0
AAATATATC	19	92	9	75.5511	303739249	75	305971307	828	4.84211	0.251485	1.21772	0.300682	0.0109595	0.00270614	0.581053	3.60818e-08	3.60818e-08	1	0	0	1	1	0
AAATATATG	4	16	9	75.5511	303739249	75	305971307	144	4	0.0529443	0.211777	0.0522925	0.00190599	0.000470632	0.48	6.2751e-09	6.2751e-09	1	0	0	1	0	0
AAATATC	960	9137	7	75.5511	303739249	75	305971307	63959	9.51771	12.7066	120.938	29.8623	0.846566	0.209036	0.888319	2.78715e-06	2.78715e-06	1	0	0	1	1	0
AAATATCTT	3	12	9	75.5511	303739249	75	305971307	108	4	0.0397082	0.158833	0.0392194	0.0014295	0.000352974	0.48	4.70632e-09	4.70632e-09	1	0	0	1	0	0
AAATATT	154	1419	7	75.5511	303739249	75	305971307	9933	9.21429	2.03835	18.782	4.63769	0.131474	0.0324638	0.86	4.32851e-07	4.32851e-07	1	0	0	1	1	0
AAATATTGG	1	4	9	75.5511	303739249	75	305971307	36	4	0.0132361	0.0529443	0.0130731	0.000476498	0.000117658	0.48	1.56877e-09	1.56877e-09	1	0	0	1	0	0
AAATC	10	50	5	75.5511	303739249	75	305971307	250	5	0.132361	0.661803	0.163414	0.00330902	0.00081707	0.333333	1.08943e-08	1.08943e-08	1	0	0	1	0	0
AAATCAAT	3	12	8	75.5511	303739249	75	305971307	96	4	0.0397082	0.158833	0.0392194	0.00127066	0.000313755	0.426667	4.1834e-09	4.1834e-09	1	0	0	1	0	0
AAATCC	1	4	6	75.5511	303739249	75	305971307	24	4	0.0132361	0.0529443	0.0130731	0.000317666	7.84387e-05	0.32	1.04585e-09	1.04585e-09	1	0	0	1	0	0
AAATCTATG	68	429	9	75.5511	303739249	75	305971307	3861	6.30882	0.900053	5.67827	1.40209	0.0511045	0.0126188	0.757059	1.68251e-07	1.68251e-07	1	0	0	1	1	0
AAATCTTC	11	62	8	75.5511	303739249	75	305971307	496	5.63636	0.145597	0.820636	0.202633	0.00656509	0.00162107	0.601212	2.16142e-08	2.16142e-08	1	0	0	1	1	0
AAATG	14	95	5	75.5511	303739249	75	305971307	475	6.78571	0.185305	1.25743	0.310487	0.00628713	0.00155243	0.452381	2.06991e-08	2.06991e-08	1	0	0	1	0	0
AAATGAAG	741	5173	8	75.5511	303739249	75	305971307	41384	6.98111	9.80793	68.4702	16.9068	0.547761	0.135255	0.744651	1.80339e-06	1.80339e-06	1	0	0	1	1	0
AAATGAAT	1293	10816	8	75.5511	303739249	75	305971307	86528	8.36504	17.1142	143.161	35.3497	1.14529	0.282798	0.892271	3.77064e-06	3.77064e-06	1	0	0	1	1	0
AAATGAATG	1	4	9	75.5511	303739249	75	305971307	36	4	0.0132361	0.0529443	0.0130731	0.000476498	0.000117658	0.48	1.56877e-09	1.56877e-09	1	0	0	1	0	0
AAATGAGT	160	1361	8	75.5511	303739249	75	305971307	10888	8.50625	2.11777	18.0143	4.44813	0.144114	0.035585	0.907333	4.74467e-07	4.74467e-07	1	0	0	1	1	0
AAATGC	2	8	6	75.5511	303739249	75	305971307	48	4	0.0264721	0.105889	0.0261462	0.000635331	0.000156877	0.32	2.0917e-09	2.0917e-09	1	0	0	1	0	0
AAATGT	20	81	6	75.5511	303739249	75	305971307	486	4.05	0.264721	1.07212	0.264731	0.00643273	0.00158838	0.324	2.11785e-08	2.11785e-08	1	0	0	1	0	0
AAATGTAAG	44	256	9	75.5511	303739249	75	305971307	2304	5.81818	0.582387	3.38843	0.83668	0.0304959	0.00753012	0.698182	1.00402e-07	1.00402e-07	1	0	0	1	1	0
AAATT	148	1236	5	75.5511	303739249	75	305971307	6180	8.35135	1.95894	16.3598	4.03959	0.0817989	0.020198	0.556757	2.69306e-07	2.69306e-07	1	0	0	1	1	0
AAATTAAT	116	867	8	75.5511	303739249	75	305971307	6936	7.47414	1.53538	11.4757	2.8336	0.0918054	0.0226688	0.797241	3.02251e-07	3.02251e-07	1	0	0	1	1	0
AAATTACTT	128	830	9	75.5511	303739249	75	305971307	7470	6.48438	1.69422	10.9859	2.71267	0.0988734	0.0244141	0.778125	3.25521e-07	3.25521e-07	1	0	0	1	1	0
AAATTAT	1	8	7	75.5511	303739249	75	305971307	56	8	0.0132361	0.105889	0.0261462	0.00074122	0.000183024	0.746667	2.44032e-09	2.44032e-09	1	0	0	1	1	0
AAATTATAATG	3	16	11	75.5511	303739249	75	305971307	176	5.33333	0.0397082	0.211777	0.0522925	0.00232955	0.000575217	0.782222	7.66956e-09	7.66956e-09	1	0	0	1	1	0
AAATTC	8	32	6	75.5511	303739249	75	305971307	192	4	0.105889	0.423554	0.104585	0.00254132	0.00062751	0.32	8.3668e-09	8.3668e-09	1	0	0	1	0	0
AAATTG	8	32	6	75.5511	303739249	75	305971307	192	4	0.105889	0.423554	0.104585	0.00254132	0.00062751	0.32	8.3668e-09	8.3668e-09	1	0	0	1	0	0
AAATTT	8	32	6	75.5511	303739249	75	305971307	192	4	0.105889	0.423554	0.104585	0.00254132	0.00062751	0.32	8.3668e-09	8.3668e-09	1	0	0	1	0	0
AAATTTAT	3	12	8	75.5511	303739249	75	305971307	96	4	0.0397082	0.158833	0.0392194	0.00127066	0.000313755	0.426667	4.1834e-09	4.1834e-09	1	0	0	1	0	0
AAC	1311	11963	3	75.5511	303739249	75	305971307	35889	9.1251	17.3525	158.343	39.0984	0.475029	0.117295	0.365004	1.56394e-06	1.56394e-06	1	0	0	0	0	0
AACAAG	7	29	6	75.5511	303739249	75	305971307	174	4.14286	0.0926525	0.383846	0.0947801	0.00230308	0.000568681	0.331429	7.58241e-09	7.58241e-09	1	0	0	1	0	0
AACAAT	454	4755	6	75.5511	303739249	75	305971307	28530	10.4736	6.00917	62.9375	15.5407	0.377625	0.093244	0.837885	1.24325e-06	1.24325e-06	1	0	0	1	1	0
AACAATAAT	6	25	9	75.5511	303739249	75	305971307	225	4.16667	0.0794164	0.330902	0.081707	0.00297812	0.000735363	0.5	9.80484e-09	9.80484e-09	1	0	0	1	0	0
AACAATAT	783	6179	8	75.5511	303739249	75	305971307	49432	7.89144	10.3638	81.7857	20.1947	0.654285	0.161558	0.841754	2.1541e-06	2.1541e-06	1	0	0	1	1	0
AACAATTAT	152	931	9	75.5511	303739249	75	305971307	8379	6.125	2.01188	12.3228	3.04277	0.110905	0.0273849	0.735	3.65132e-07	3.65132e-07	1	0	0	1	1	0
AACAC	55	567	5	75.5511	303739249	75	305971307	2835	10.3091	0.727984	7.50485	1.85311	0.0375242	0.00926557	0.687273	1.23541e-07	1.23541e-07	1	0	0	1	1	0
AACACAGCTAGTATT	5	23	15	75.5511	303739249	75	305971307	345	4.6	0.0661803	0.30443	0.0751704	0.00456644	0.00112756	0.92	1.50341e-08	1.50341e-08	1	0	0	1	1	0
AACACATG	1	4	8	75.5511	303739249	75	305971307	32	4	0.0132361	0.0529443	0.0130731	0.000423554	0.000104585	0.426667	1.39447e-09	1.39447e-09	1	0	0	1	0	0
AACACCG	1	4	7	75.5511	303739249	75	305971307	28	4	0.0132361	0.0529443	0.0130731	0.00037061	9.15118e-05	0.373333	1.22016e-09	1.22016e-09	1	0	0	1	0	0
AACAG	4	21	5	75.5511	303739249	75	305971307	105	5.25	0.0529443	0.277957	0.0686339	0.00138979	0.000343169	0.35	4.57559e-09	4.57559e-09	1	0	0	1	0	0
AACAGC	19	76	6	75.5511	303739249	75	305971307	456	4	0.251485	1.00594	0.248389	0.00603565	0.00149034	0.32	1.98711e-08	1.98711e-08	1	0	0	1	0	0
AACAGG	1	5	6	75.5511	303739249	75	305971307	30	5	0.0132361	0.0661803	0.0163414	0.000397082	9.80484e-05	0.4	1.30731e-09	1.30731e-09	1	0	0	1	0	0
AACAGT	14401	138957	6	75.5511	303739249	75	305971307	833742	9.64912	190.613	1839.24	454.15	11.0355	2.7249	0.77193	3.6332e-05	3.6332e-05	1	1	0	1	1	0
AACAGTAATAGT	291	1360	12	75.5511	303739249	75	305971307	16320	4.67354	3.8517	18.0011	4.44486	0.216013	0.0533383	0.747766	7.11178e-07	7.11178e-07	1	0	0	1	1	0
AACAT	7697	105337	5	75.5511	303739249	75	305971307	526685	13.6855	101.878	1394.25	344.271	6.97124	1.72135	0.912364	2.29514e-05	2.29514e-05	1	0	0	1	1	0
AACATAC	65	469	7	75.5511	303739249	75	305971307	3283	7.21538	0.860344	6.20772	1.53282	0.043454	0.0107298	0.673436	1.43064e-07	1.43064e-07	1	0	0	1	1	0
AACATACAT	4606	33737	9	75.5511	303739249	75	305971307	303633	7.32458	60.9653	446.545	110.262	4.01891	0.992358	0.878949	1.32314e-05	1.32314e-05	1	0	0	1	1	0
AACATACATAC	83	340	11	75.5511	303739249	75	305971307	3740	4.09639	1.09859	4.50026	1.11122	0.0495029	0.0122234	0.600803	1.62978e-07	1.62978e-07	1	0	0	1	1	0
AACATACTT	457	2876	9	75.5511	303739249	75	305971307	25884	6.29322	6.04888	38.0669	9.39957	0.342602	0.0845962	0.755186	1.12795e-06	1.12795e-06	1	0	0	1	1	0
AACATAT	8	32	7	75.5511	303739249	75	305971307	224	4	0.105889	0.423554	0.104585	0.00296488	0.000732095	0.373333	9.76126e-09	9.76126e-09	1	0	0	1	0	0
AACATATG	106	636	8	75.5511	303739249	75	305971307	5088	6	1.40302	8.41814	2.07863	0.0673451	0.016629	0.64	2.2172e-07	2.2172e-07	1	0	0	1	1	0
AACATC	2	8	6	75.5511	303739249	75	305971307	48	4	0.0264721	0.105889	0.0261462	0.000635331	0.000156877	0.32	2.0917e-09	2.0917e-09	1	0	0	1	0	0
AACATGC	1	5	7	75.5511	303739249	75	305971307	35	5	0.0132361	0.0661803	0.0163414	0.000463262	0.00011439	0.466667	1.5252e-09	1.5252e-09	1	0	0	1	0	0
AACATT	9	44	6	75.5511	303739249	75	305971307	264	4.88889	0.119125	0.582387	0.143804	0.00349432	0.000862826	0.391111	1.15043e-08	1.15043e-08	1	0	0	1	0	0
AACATTAT	600	4879	8	75.5511	303739249	75	305971307	39032	8.13167	7.94164	64.5788	15.9459	0.51663	0.127568	0.867378	1.7009e-06	1.7009e-06	1	0	0	1	1	0
AACC	2895	19997	4	75.5511	303739249	75	305971307	79988	6.90743	38.3184	264.682	65.3558	1.05873	0.261423	0.368396	3.48564e-06	3.48564e-06	1	0	0	0	0	0
AACCAC	7	28	6	75.5511	303739249	75	305971307	168	4	0.0926525	0.37061	0.0915118	0.00222366	0.000549071	0.32	7.32095e-09	7.32095e-09	1	0	0	1	0	0
AACCAT	464	3912	6	75.5511	303739249	75	305971307	23472	8.43103	6.14153	51.7795	12.7855	0.310677	0.0767131	0.674483	1.02284e-06	1.02284e-06	1	0	0	1	1	0
AACCC	2	13	5	75.5511	303739249	75	305971307	65	6.5	0.0264721	0.172069	0.0424876	0.000860344	0.000212438	0.433333	2.83251e-09	2.83251e-09	1	0	0	1	0	0
AACCCG	1	4	6	75.5511	303739249	75	305971307	24	4	0.0132361	0.0529443	0.0130731	0.000317666	7.84387e-05	0.32	1.04585e-09	1.04585e-09	1	0	0	1	0	0
AACCCTG	1	4	7	75.5511	303739249	75	305971307	28	4	0.0132361	0.0529443	0.0130731	0.00037061	9.15118e-05	0.373333	1.22016e-09	1.22016e-09	1	0	0	1	0	0
AACCT	334	2400	5	75.5511	303739249	75	305971307	12000	7.18563	4.42085	31.7666	7.84387	0.158833	0.0392194	0.479042	5.22925e-07	5.22925e-07	1	0	0	1	0	0
AACCTT	6	24	6	75.5511	303739249	75	305971307	144	4	0.0794164	0.317666	0.0784387	0.00190599	0.000470632	0.32	6.2751e-09	6.2751e-09	1	0	0	1	0	0
AACCTTACCAT	107	460	11	75.5511	303739249	75	305971307	5060	4.29907	1.41626	6.08859	1.50341	0.0669745	0.0165375	0.63053	2.205e-07	2.205e-07	1	0	0	1	1	0
AACCTTACCT	2849	16010	10	75.5511	303739249	75	305971307	160100	5.61952	37.7096	211.909	52.3252	2.11909	0.523252	0.749269	6.97669e-06	6.97669e-06	1	0	0	1	1	0
AACG	24	164	4	75.5511	303739249	75	305971307	656	6.83333	0.317666	2.17071	0.535998	0.00868286	0.00214399	0.364444	2.85866e-08	2.85866e-08	1	0	0	0	0	0
AACGAC	1	4	6	75.5511	303739249	75	305971307	24	4	0.0132361	0.0529443	0.0130731	0.000317666	7.84387e-05	0.32	1.04585e-09	1.04585e-09	1	0	0	1	0	0
AACGG	3	16	5	75.5511	303739249	75	305971307	80	5.33333	0.0397082	0.211777	0.0522925	0.00105889	0.000261462	0.355556	3.48617e-09	3.48617e-09	1	0	0	1	0	0
AACGGC	9	36	6	75.5511	303739249	75	305971307	216	4	0.119125	0.476498	0.117658	0.00285899	0.000705949	0.32	9.41265e-09	9.41265e-09	1	0	0	1	0	0
AACGT	225	1186	5	75.5511	303739249	75	305971307	5930	5.27111	2.97812	15.698	3.87618	0.0784899	0.0193809	0.351407	2.58412e-07	2.58412e-07	1	0	0	1	0	0
AACGTAG	1	4	7	75.5511	303739249	75	305971307	28	4	0.0132361	0.0529443	0.0130731	0.00037061	9.15118e-05	0.373333	1.22016e-09	1.22016e-09	1	0	0	1	0	0
AACT	5710	62576	4	75.5511	303739249	75	305971307	250304	10.959	75.5779	828.26	204.516	3.31304	0.818064	0.584481	1.09075e-05	1.09075e-05	1	0	0	0	1	0
AACTAACTACT	257	1442	11	75.5511	303739249	75	305971307	15862	5.61089	3.40167	19.0864	4.71286	0.20995	0.0518415	0.822931	6.91219e-07	6.91219e-07	1	0	0	1	1	0
AACTAC	1	7	6	75.5511	303739249	75	305971307	42	7	0.0132361	0.0926525	0.022878	0.000555915	0.000137268	0.56	1.83024e-09	1.83024e-09	1	0	0	1	1	0
AACTACT	2563	23415	7	75.5511	303739249	75	305971307	163905	9.13578	33.924	309.923	76.5268	2.16946	0.535687	0.852673	7.1425e-06	7.1425e-06	1	0	0	1	1	0
AACTAT	10	49	6	75.5511	303739249	75	305971307	294	4.9	0.132361	0.648567	0.160146	0.0038914	0.000960874	0.392	1.28117e-08	1.28117e-08	1	0	0	1	0	0
AACTATACT	23	167	9	75.5511	303739249	75	305971307	1503	7.26087	0.30443	2.21042	0.545803	0.0198938	0.00491223	0.871304	6.54963e-08	6.54963e-08	1	0	0	1	1	0
AACTCT	3	12	6	75.5511	303739249	75	305971307	72	4	0.0397082	0.158833	0.0392194	0.000952997	0.000235316	0.32	3.13755e-09	3.13755e-09	1	0	0	1	0	0
AACTG	6	30	5	75.5511	303739249	75	305971307	150	5	0.0794164	0.397082	0.0980484	0.00198541	0.000490242	0.333333	6.53656e-09	6.53656e-09	1	0	0	1	0	0
AACTGC	3	14	6	75.5511	303739249	75	305971307	84	4.66667	0.0397082	0.185305	0.0457559	0.00111183	0.000274536	0.373333	3.66047e-09	3.66047e-09	1	0	0	1	0	0
AACTGT	6715	71991	6	75.5511	303739249	75	305971307	431946	10.7209	88.8802	952.878	235.287	5.71727	1.41172	0.857674	1.88229e-05	1.88229e-05	1	0	0	1	1	0
AACTGTG	11	44	7	75.5511	303739249	75	305971307	308	4	0.145597	0.582387	0.143804	0.00407671	0.00100663	0.373333	1.34217e-08	1.34217e-08	1	0	0	1	0	0
AACTT	14	70	5	75.5511	303739249	75	305971307	350	5	0.185305	0.926525	0.22878	0.00463262	0.0011439	0.333333	1.5252e-08	1.5252e-08	1	0	0	1	0	0
AACTTAC	2	8	7	75.5511	303739249	75	305971307	56	4	0.0264721	0.105889	0.0261462	0.00074122	0.000183024	0.373333	2.44032e-09	2.44032e-09	1	0	0	1	0	0
AACTTACAT	1659	10256	9	75.5511	303739249	75	305971307	92304	6.18204	21.9586	135.749	33.5195	1.22174	0.301675	0.741844	4.02234e-06	4.02234e-06	1	0	0	1	1	0
AACTTACT	437	3491	8	75.5511	303739249	75	305971307	27928	7.98856	5.78416	46.2071	11.4096	0.369657	0.0912765	0.852113	1.21702e-06	1.21702e-06	1	0	0	1	1	0
AACTTACTT	8062	60731	9	75.5511	303739249	75	305971307	546579	7.53299	106.709	803.84	198.486	7.23456	1.78637	0.903959	2.38183e-05	2.38183e-05	1	0	0	1	1	0
AACTTG	375	1537	6	75.5511	303739249	75	305971307	9222	4.09867	4.96353	20.3438	5.02335	0.122063	0.0301401	0.327893	4.01868e-07	4.01868e-07	1	0	0	1	0	0
AACTTGG	1	4	7	75.5511	303739249	75	305971307	28	4	0.0132361	0.0529443	0.0130731	0.00037061	9.15118e-05	0.373333	1.22016e-09	1.22016e-09	1	0	0	1	0	0
AAG	6422	63474	3	75.5511	303739249	75	305971307	190422	9.88384	85.002	840.146	207.451	2.52044	0.622352	0.395353	8.29803e-06	8.29803e-06	1	0	0	0	0	0
AAGAAGAAGT	64	310	10	75.5511	303739249	75	305971307	3100	4.84375	0.847108	4.10318	1.01317	0.0410318	0.0101317	0.645833	1.35089e-07	1.35089e-07	1	0	0	1	1	0
AAGAAGAT	45	275	8	75.5511	303739249	75	305971307	2200	6.11111	0.595623	3.63992	0.898777	0.0291193	0.00719022	0.651852	9.58696e-08	9.58696e-08	1	0	0	1	1	0
AAGAAGATG	1202	7667	9	75.5511	303739249	75	305971307	69003	6.37854	15.9098	101.481	25.0579	0.913328	0.225521	0.765424	3.00695e-06	3.00695e-06	1	0	0	1	1	0
AAGAAGGTATG	1	4	11	75.5511	303739249	75	305971307	44	4	0.0132361	0.0529443	0.0130731	0.000582387	0.000143804	0.586667	1.91739e-09	1.91739e-09	1	0	0	1	1	0
AAGAAGT	1482	13286	7	75.5511	303739249	75	305971307	93002	8.96491	19.6159	175.854	43.4224	1.23098	0.303957	0.836725	4.05275e-06	4.05275e-06	1	0	0	1	1	0
AAGAAT	54	216	6	75.5511	303739249	75	305971307	1296	4	0.714748	2.85899	0.705949	0.0171539	0.00423569	0.32	5.64759e-08	5.64759e-08	1	0	0	1	0	0
AAGAATAG	387	3138	8	75.5511	303739249	75	305971307	25104	8.10853	5.12236	41.5348	10.2559	0.332278	0.0820469	0.86491	1.09396e-06	1.09396e-06	1	0	0	1	1	0
AAGAATTAT	9	56	9	75.5511	303739249	75	305971307	504	6.22222	0.119125	0.74122	0.183024	0.00667098	0.00164721	0.746667	2.19628e-08	2.19628e-08	1	0	0	1	1	0
AAGAC	28	140	5	75.5511	303739249	75	305971307	700	5	0.37061	1.85305	0.457559	0.00926525	0.0022878	0.333333	3.05039e-08	3.05039e-08	1	0	0	1	0	0
AAGACC	7	28	6	75.5511	303739249	75	305971307	168	4	0.0926525	0.37061	0.0915118	0.00222366	0.000549071	0.32	7.32095e-09	7.32095e-09	1	0	0	1	0	0
AAGACGATAG	304	1655	10	75.5511	303739249	75	305971307	16550	5.44408	4.02376	21.9057	5.409	0.219057	0.05409	0.725877	7.21201e-07	7.21201e-07	1	0	0	1	1	0
AAGACT	2	8	6	75.5511	303739249	75	305971307	48	4	0.0264721	0.105889	0.0261462	0.000635331	0.000156877	0.32	2.0917e-09	2.0917e-09	1	0	0	1	0	0
AAGAG	1685	19151	5	75.5511	303739249	75	305971307	95755	11.3656	22.3028	253.484	62.5908	1.26742	0.312954	0.757705	4.17272e-06	4.17272e-06	1	0	0	1	1	0
AAGAGAG	1	9	7	75.5511	303739249	75	305971307	63	9	0.0132361	0.119125	0.0294145	0.000833872	0.000205902	0.84	2.74536e-09	2.74536e-09	1	0	0	1	1	0
AAGAGT	528	5564	6	75.5511	303739249	75	305971307	33384	10.5379	6.98864	73.6455	18.1847	0.441873	0.109108	0.84303	1.45478e-06	1.45478e-06	1	0	0	1	1	0
AAGAGTAAGT	4	16	10	75.5511	303739249	75	305971307	160	4	0.0529443	0.211777	0.0522925	0.00211777	0.000522925	0.533333	6.97233e-09	6.97233e-09	1	0	0	1	1	0
AAGAGTAGAGT	53	290	11	75.5511	303739249	75	305971307	3190	5.4717	0.701512	3.83846	0.947801	0.0422231	0.0104258	0.802516	1.39011e-07	1.39011e-07	1	0	0	1	1	0
AAGAT	48	443	5	75.5511	303739249	75	305971307	2215	9.22917	0.635331	5.86358	1.44785	0.0293179	0.00723924	0.615278	9.65232e-08	9.65232e-08	1	0	0	1	1	0
AAGATAATG	559	2740	9	75.5511	303739249	75	305971307	24660	4.90161	7.39896	36.2668	8.95509	0.326401	0.0805958	0.588193	1.07461e-06	1.07461e-06	1	0	0	1	1	0
AAGATAATT	20	117	9	75.5511	303739249	75	305971307	1053	5.85	0.264721	1.54862	0.382389	0.0139376	0.0034415	0.702	4.58867e-08	4.58867e-08	1	0	0	1	1	0
AAGATAG	1117	10562	7	75.5511	303739249	75	305971307	73934	9.45568	14.7847	139.799	34.5196	0.978595	0.241637	0.882531	3.22183e-06	3.22183e-06	1	0	0	1	1	0
AAGATATATG	17	88	10	75.5511	303739249	75	305971307	880	5.17647	0.225013	1.16477	0.287609	0.0116477	0.00287609	0.690196	3.83478e-08	3.83478e-08	1	0	0	1	1	0
AAGATATC	207	1639	8	75.5511	303739249	75	305971307	13112	7.91787	2.73987	21.6939	5.35671	0.173551	0.0428537	0.844573	5.71383e-07	5.71383e-07	1	0	0	1	1	0
AAGATATG	152653	1200600	8	75.5511	303739249	75	305971307	9604800	7.8649	2020.53	15891.2	3923.9	127.13	31.3912	0.838922	0.000418549	0.000418549	1	1	1	1	1	1
AAGATATGAG	34	217	10	75.5511	303739249	75	305971307	2170	6.38235	0.450026	2.87223	0.709217	0.0287223	0.00709217	0.85098	9.45622e-08	9.45622e-08	1	0	0	1	1	0
AAGATATT	53	281	8	75.5511	303739249	75	305971307	2248	5.30189	0.701512	3.71933	0.918387	0.0297547	0.00734709	0.565535	9.79613e-08	9.79613e-08	1	0	0	1	1	0
AAGATATTG	1650	9090	9	75.5511	303739249	75	305971307	81810	5.50909	21.8395	120.316	29.7087	1.08284	0.267378	0.661091	3.56504e-06	3.56504e-06	1	0	0	1	1	0
AAGATG	2456	26022	6	75.5511	303739249	75	305971307	156132	10.5953	32.5078	344.429	85.0472	2.06657	0.510283	0.847622	6.80378e-06	6.80378e-06	1	0	0	1	1	0
AAGC	193	1766	4	75.5511	303739249	75	305971307	7064	9.15026	2.55456	23.3749	5.77178	0.0934996	0.0230871	0.488014	3.07828e-07	3.07828e-07	1	0	0	0	0	0
AAGCAAGT	62	299	8	75.5511	303739249	75	305971307	2392	4.82258	0.820636	3.95758	0.977216	0.0316607	0.00781773	0.514409	1.04236e-07	1.04236e-07	1	0	0	1	1	0
AAGCAC	1	4	6	75.5511	303739249	75	305971307	24	4	0.0132361	0.0529443	0.0130731	0.000317666	7.84387e-05	0.32	1.04585e-09	1.04585e-09	1	0	0	1	0	0
AAGCATCGC	1	5	9	75.5511	303739249	75	305971307	45	5	0.0132361	0.0661803	0.0163414	0.000595623	0.000147073	0.6	1.96097e-09	1.96097e-09	1	0	0	1	1	0
AAGCC	11	55	5	75.5511	303739249	75	305971307	275	5	0.145597	0.727984	0.179755	0.00363992	0.000898777	0.333333	1.19837e-08	1.19837e-08	1	0	0	1	0	0
AAGCCC	1	5	6	75.5511	303739249	75	305971307	30	5	0.0132361	0.0661803	0.0163414	0.000397082	9.80484e-05	0.4	1.30731e-09	1.30731e-09	1	0	0	1	0	0
AAGCG	4	20	5	75.5511	303739249	75	305971307	100	5	0.0529443	0.264721	0.0653656	0.00132361	0.000326828	0.333333	4.35771e-09	4.35771e-09	1	0	0	1	0	0
AAGCT	11	63	5	75.5511	303739249	75	305971307	315	5.72727	0.145597	0.833872	0.205902	0.00416936	0.00102951	0.381818	1.37268e-08	1.37268e-08	1	0	0	1	0	0
AAGCTAAGT	2009	15547	9	75.5511	303739249	75	305971307	139923	7.73868	26.5913	205.781	50.812	1.85203	0.457308	0.928641	6.09743e-06	6.09743e-06	1	0	0	1	1	0
AAGCTCG	1	4	7	75.5511	303739249	75	305971307	28	4	0.0132361	0.0529443	0.0130731	0.00037061	9.15118e-05	0.373333	1.22016e-09	1.22016e-09	1	0	0	1	0	0
AAGCTG	3	12	6	75.5511	303739249	75	305971307	72	4	0.0397082	0.158833	0.0392194	0.000952997	0.000235316	0.32	3.13755e-09	3.13755e-09	1	0	0	1	0	0
AAGG	5013	55970	4	75.5511	303739249	75	305971307	223880	11.165	66.3524	740.823	182.926	2.96329	0.731703	0.595465	9.75603e-06	9.75603e-06	1	0	0	0	1	0
AAGGAAGGG	2	9	9	75.5511	303739249	75	305971307	81	4.5	0.0264721	0.119125	0.0294145	0.00107212	0.000264731	0.54	3.52974e-09	3.52974e-09	1	0	0	1	1	0
AAGGACGCGATGTCG	1	4	15	75.5511	303739249	75	305971307	60	4	0.0132361	0.0529443	0.0130731	0.000794164	0.000196097	0.8	2.61462e-09	2.61462e-09	1	0	0	1	1	0
AAGGAG	1060	10854	6	75.5511	303739249	75	305971307	65124	10.2396	14.0302	143.664	35.4739	0.861986	0.212843	0.81917	2.83791e-06	2.83791e-06	1	0	0	1	1	0
AAGGAGG	4	17	7	75.5511	303739249	75	305971307	119	4.25	0.0529443	0.225013	0.0555608	0.00157509	0.000388925	0.396667	5.18567e-09	5.18567e-09	1	0	0	1	0	0
AAGGAT	15	60	6	75.5511	303739249	75	305971307	360	4	0.198541	0.794164	0.196097	0.00476498	0.00117658	0.32	1.56877e-08	1.56877e-08	1	0	0	1	0	0
AAGGATAGG	3679	27210	9	75.5511	303739249	75	305971307	244890	7.39603	48.6955	360.153	88.9299	3.24138	0.800369	0.887524	1.06716e-05	1.06716e-05	1	0	0	1	1	0
AAGGATAT	20	86	8	75.5511	303739249	75	305971307	688	4.3	0.264721	1.1383	0.281072	0.00910641	0.00224858	0.458667	2.9981e-08	2.9981e-08	1	0	0	1	0	0
AAGGC	3	27	5	75.5511	303739249	75	305971307	135	9	0.0397082	0.357374	0.0882436	0.00178687	0.000441218	0.6	5.8829e-09	5.8829e-09	1	0	0	1	1	0
AAGGCAAGTAAGT	6188	26522	13	75.5511	303739249	75	305971307	344786	4.28604	81.9048	351.047	86.6813	4.56361	1.12686	0.742913	1.50248e-05	1.50248e-05	1	0	0	1	1	0
AAGGG	2	16	5	75.5511	303739249	75	305971307	80	8	0.0264721	0.211777	0.0522925	0.00105889	0.000261462	0.533333	3.48617e-09	3.48617e-09	1	0	0	1	1	0
AAGGGAATGGG	80	326	11	75.5511	303739249	75	305971307	3586	4.075	1.05889	4.31496	1.06546	0.0474645	0.0117201	0.597667	1.56267e-07	1.56267e-07	1	0	0	1	1	0
AAGGGTAGGG	2	8	10	75.5511	303739249	75	305971307	80	4	0.0264721	0.105889	0.0261462	0.00105889	0.000261462	0.533333	3.48617e-09	3.48617e-09	1	0	0	1	1	0
AAGGT	682	6554	5	75.5511	303739249	75	305971307	32770	9.60997	9.027	86.7492	21.4203	0.433746	0.107102	0.640665	1.42802e-06	1.42802e-06	1	0	0	1	1	0
AAGGTAAGT	3200	22873	9	75.5511	303739249	75	305971307	205857	7.14781	42.3554	302.749	74.7554	2.72474	0.672798	0.857738	8.97065e-06	8.97065e-06	1	0	0	1	1	0
AAGGTAATGGT	541732	3052272	11	75.5511	303739249	75	305971307	33574992	5.63428	7170.4	40400.1	9975.68	444.401	109.732	0.826362	0.0014631	0.0014631	1	1	1	1	1	1
AAGGTATG	14	88	8	75.5511	303739249	75	305971307	704	6.28571	0.185305	1.16477	0.287609	0.00931819	0.00230087	0.670476	3.06783e-08	3.06783e-08	1	0	0	1	1	0
AAGT	460023	7613518	4	75.5511	303739249	75	305971307	30454072	16.5503	6088.9	100773	24883.1	403.092	99.5324	0.882683	0.0013271	0.0013271	1	1	1	0	1	0
AAGTAAGTAAT	14	69	11	75.5511	303739249	75	305971307	759	4.92857	0.185305	0.913289	0.225511	0.0100462	0.00248062	0.722857	3.3075e-08	3.3075e-08	1	0	0	1	1	0
AAGTAAGTAT	1154	6148	10	75.5511	303739249	75	305971307	61480	5.32756	15.2744	81.3753	20.0934	0.813753	0.200934	0.710341	2.67912e-06	2.67912e-06	1	0	0	1	1	0
AAGTAAGTGT	26	140	10	75.5511	303739249	75	305971307	1400	5.38462	0.344138	1.85305	0.457559	0.0185305	0.00457559	0.717949	6.10079e-08	6.10079e-08	1	0	0	1	1	0
AAGTAATAT	114	660	9	75.5511	303739249	75	305971307	5940	5.78947	1.50891	8.7358	2.15707	0.0786222	0.0194136	0.694737	2.58848e-07	2.58848e-07	1	0	0	1	1	0
AAGTAATGT	75303	546526	9	75.5511	303739249	75	305971307	4918734	7.25769	996.716	7233.85	1786.2	65.1047	16.0758	0.870923	0.000214344	0.000214344	1	1	1	1	1	1
AAGTAATGTGT	4996	23302	11	75.5511	303739249	75	305971307	256322	4.66413	66.1274	308.427	76.1575	3.3927	0.837732	0.684073	1.11698e-05	1.11698e-05	1	0	0	1	1	0
AAGTAATT	68	299	8	75.5511	303739249	75	305971307	2392	4.39706	0.900053	3.95758	0.977216	0.0316607	0.00781773	0.46902	1.04236e-07	1.04236e-07	1	0	0	1	0	0
AAGTAGGT	17	96	8	75.5511	303739249	75	305971307	768	5.64706	0.225013	1.27066	0.313755	0.0101653	0.00251004	0.602353	3.34672e-08	3.34672e-08	1	0	0	1	1	0
AAGTAGT	4565	42910	7	75.5511	303739249	75	305971307	300370	9.39978	60.4226	567.96	140.242	3.97572	0.981693	0.877313	1.30892e-05	1.30892e-05	1	0	0	1	1	0
AAGTAT	6	42	6	75.5511	303739249	75	305971307	252	7	0.0794164	0.555915	0.137268	0.00333549	0.000823607	0.56	1.09814e-08	1.09814e-08	1	0	0	1	1	0
AAGTATAGT	795	4962	9	75.5511	303739249	75	305971307	44658	6.24151	10.5227	65.6774	16.2172	0.591096	0.145955	0.748981	1.94606e-06	1.94606e-06	1	0	0	1	1	0
AAGTATGT	6687	57300	8	75.5511	303739249	75	305971307	458400	8.56886	88.5096	758.427	187.272	6.06741	1.49818	0.914012	1.99757e-05	1.99757e-05	1	0	0	1	1	0
AAGTATTAC	401	2878	9	75.5511	303739249	75	305971307	25902	7.17706	5.30766	38.0934	9.40611	0.342841	0.084655	0.861247	1.12873e-06	1.12873e-06	1	0	0	1	1	0
AAGTATTAT	17	95	9	75.5511	303739249	75	305971307	855	5.58824	0.225013	1.25743	0.310487	0.0113168	0.00279438	0.670588	3.72584e-08	3.72584e-08	1	0	0	1	1	0
AAGTC	423	4684	5	75.5511	303739249	75	305971307	23420	11.0733	5.59886	61.9977	15.3086	0.309989	0.0765431	0.738219	1.02058e-06	1.02058e-06	1	0	0	1	1	0
AAGTCTAT	2	8	8	75.5511	303739249	75	305971307	64	4	0.0264721	0.105889	0.0261462	0.000847108	0.00020917	0.426667	2.78893e-09	2.78893e-09	1	0	0	1	0	0
AAGTG	8	60	5	75.5511	303739249	75	305971307	300	7.5	0.105889	0.794164	0.196097	0.00397082	0.000980484	0.5	1.30731e-08	1.30731e-08	1	0	0	1	0	0
AAGTGAGT	1649	13025	8	75.5511	303739249	75	305971307	104200	7.89873	21.8263	172.4	42.5694	1.3792	0.340555	0.842531	4.54073e-06	4.54073e-06	1	0	0	1	1	0
AAGTGT	1	4	6	75.5511	303739249	75	305971307	24	4	0.0132361	0.0529443	0.0130731	0.000317666	7.84387e-05	0.32	1.04585e-09	1.04585e-09	1	0	0	1	0	0
AAT	16172	223425	3	75.5511	303739249	75	305971307	670275	13.8155	214.054	2957.27	730.216	8.8718	2.19065	0.552622	2.92086e-05	2.92086e-05	1	1	0	0	1	0
AATAATAGC	3	12	9	75.5511	303739249	75	305971307	108	4	0.0397082	0.158833	0.0392194	0.0014295	0.000352974	0.48	4.70632e-09	4.70632e-09	1	0	0	1	0	0
AATAATATATT	1	4	11	75.5511	303739249	75	305971307	44	4	0.0132361	0.0529443	0.0130731	0.000582387	0.000143804	0.586667	1.91739e-09	1.91739e-09	1	0	0	1	1	0
AATAATATT	3	19	9	75.5511	303739249	75	305971307	171	6.33333	0.0397082	0.251485	0.0620973	0.00226337	0.000558876	0.76	7.45168e-09	7.45168e-09	1	0	0	1	1	0
AATAATC	7	35	7	75.5511	303739249	75	305971307	245	5	0.0926525	0.463262	0.11439	0.00324284	0.000800729	0.466667	1.06764e-08	1.06764e-08	1	0	0	1	0	0
AATAATT	1	5	7	75.5511	303739249	75	305971307	35	5	0.0132361	0.0661803	0.0163414	0.000463262	0.00011439	0.466667	1.5252e-09	1.5252e-09	1	0	0	1	0	0
AATAC	1536	20108	5	75.5511	303739249	75	305971307	100540	13.0911	20.3306	266.151	65.7186	1.33075	0.328593	0.872743	4.38124e-06	4.38124e-06	1	0	0	1	1	0
AATACACAC	16	64	9	75.5511	303739249	75	305971307	576	4	0.211777	0.847108	0.20917	0.00762397	0.00188253	0.48	2.51004e-08	2.51004e-08	1	0	0	1	0	0
AATACAG	7	28	7	75.5511	303739249	75	305971307	196	4	0.0926525	0.37061	0.0915118	0.00259427	0.000640583	0.373333	8.54111e-09	8.54111e-09	1	0	0	1	0	0
AATACAGTAC	354	2288	10	75.5511	303739249	75	305971307	22880	6.46328	4.68557	30.2841	7.47783	0.302841	0.0747783	0.86177	9.97043e-07	9.97043e-07	1	0	0	1	1	0
AATACATAC	351335	2519569	9	75.5511	303739249	75	305971307	22676121	7.17141	4650.29	33349.2	8234.66	300.143	74.1119	0.86057	0.000988159	0.000988159	1	1	1	1	1	1
AATACATAT	61	291	9	75.5511	303739249	75	305971307	2619	4.77049	0.8074	3.8517	0.95107	0.0346653	0.00855963	0.572459	1.14128e-07	1.14128e-07	1	0	0	1	1	0
AATACT	94	1019	6	75.5511	303739249	75	305971307	6114	10.8404	1.24419	13.4876	3.33038	0.0809253	0.0199823	0.867234	2.6643e-07	2.6643e-07	1	0	0	1	1	0
AATACTACT	69	470	9	75.5511	303739249	75	305971307	4230	6.81159	0.913289	6.22095	1.53609	0.0559886	0.0138248	0.817391	1.84331e-07	1.84331e-07	1	0	0	1	1	0
AATACTAT	1	9	8	75.5511	303739249	75	305971307	72	9	0.0132361	0.119125	0.0294145	0.000952997	0.000235316	0.96	3.13755e-09	3.13755e-09	1	0	0	1	1	0
AATACTATAC	2	10	10	75.5511	303739249	75	305971307	100	5	0.0264721	0.132361	0.0326828	0.00132361	0.000326828	0.666667	4.35771e-09	4.35771e-09	1	0	0	1	1	0
AATACTCG	4	16	8	75.5511	303739249	75	305971307	128	4	0.0529443	0.211777	0.0522925	0.00169422	0.00041834	0.426667	5.57787e-09	5.57787e-09	1	0	0	1	0	0
AATAG	5708	76173	5	75.5511	303739249	75	305971307	380865	13.345	75.5515	1008.23	248.955	5.04115	1.24477	0.889664	1.6597e-05	1.6597e-05	1	0	0	1	1	0
AATAGAT	551	5002	7	75.5511	303739249	75	305971307	35014	9.07804	7.29307	66.2068	16.3479	0.463448	0.114436	0.847284	1.52581e-06	1.52581e-06	1	0	0	1	1	0
AATAGATAGAT	16	66	11	75.5511	303739249	75	305971307	726	4.125	0.211777	0.87358	0.215707	0.00960938	0.00237277	0.605	3.1637e-08	3.1637e-08	1	0	0	1	1	0
AATAGATATT	6	24	10	75.5511	303739249	75	305971307	240	4	0.0794164	0.317666	0.0784387	0.00317666	0.000784387	0.533333	1.04585e-08	1.04585e-08	1	0	0	1	1	0
AATAGG	3395	36642	6	75.5511	303739249	75	305971307	219852	10.7929	44.9364	484.996	119.756	2.90998	0.718538	0.863434	9.58051e-06	9.58051e-06	1	0	0	1	1	0
AATAGGAATATAGG	1568	6922	14	75.5511	303739249	75	305971307	96908	4.41454	20.7542	91.6201	22.623	1.28268	0.316723	0.824048	4.22297e-06	4.22297e-06	1	0	0	1	1	0
AATAGT	5349	57165	6	75.5511	303739249	75	305971307	342990	10.687	70.7997	756.64	186.831	4.53984	1.12099	0.854964	1.49465e-05	1.49465e-05	1	0	0	1	1	0
AATAGTAGT	460	3231	9	75.5511	303739249	75	305971307	29079	7.02391	6.08859	42.7657	10.5598	0.384892	0.0950383	0.84287	1.26718e-06	1.26718e-06	1	0	0	1	1	0
AATAGTAT	218	1644	8	75.5511	303739249	75	305971307	13152	7.54128	2.88546	21.7601	5.37305	0.174081	0.0429844	0.804404	5.73126e-07	5.73126e-07	1	0	0	1	1	0
AATAGTATAG	1	4	10	75.5511	303739249	75	305971307	40	4	0.0132361	0.0529443	0.0130731	0.000529443	0.000130731	0.533333	1.74308e-09	1.74308e-09	1	0	0	1	1	0
AATAT	273	2189	5	75.5511	303739249	75	305971307	10945	8.01832	3.61345	28.9738	7.15427	0.144869	0.0357713	0.534554	4.76951e-07	4.76951e-07	1	0	0	1	1	0
AATATAGG	25	108	8	75.5511	303739249	75	305971307	864	4.32	0.330902	1.4295	0.352974	0.011436	0.00282379	0.4608	3.76506e-08	3.76506e-08	1	0	0	1	0	0
AATATAGTAT	4	22	10	75.5511	303739249	75	305971307	220	5.5	0.0529443	0.291193	0.0719022	0.00291193	0.000719022	0.733333	9.58696e-09	9.58696e-09	1	0	0	1	1	0
AATATAT	10	42	7	75.5511	303739249	75	305971307	294	4.2	0.132361	0.555915	0.137268	0.0038914	0.000960874	0.392	1.28117e-08	1.28117e-08	1	0	0	1	0	0
AATATATAC	46	220	9	75.5511	303739249	75	305971307	1980	4.78261	0.608859	2.91193	0.719022	0.0262074	0.0064712	0.573913	8.62826e-08	8.62826e-08	1	0	0	1	1	0
AATATATG	198	1292	8	75.5511	303739249	75	305971307	10336	6.52525	2.62074	17.101	4.22262	0.136808	0.0337809	0.696027	4.50413e-07	4.50413e-07	1	0	0	1	1	0
AATATC	2	8	6	75.5511	303739249	75	305971307	48	4	0.0264721	0.105889	0.0261462	0.000635331	0.000156877	0.32	2.0917e-09	2.0917e-09	1	0	0	1	0	0
AATATG	3	12	6	75.5511	303739249	75	305971307	72	4	0.0397082	0.158833	0.0392194	0.000952997	0.000235316	0.32	3.13755e-09	3.13755e-09	1	0	0	1	0	0
AATATT	19	79	6	75.5511	303739249	75	305971307	474	4.15789	0.251485	1.04565	0.258194	0.0062739	0.00154916	0.332632	2.06555e-08	2.06555e-08	1	0	0	1	0	0
AATATTACTCC	4	16	11	75.5511	303739249	75	305971307	176	4	0.0529443	0.211777	0.0522925	0.00232955	0.000575217	0.586667	7.66956e-09	7.66956e-09	1	0	0	1	1	0
AATC	719	6331	4	75.5511	303739249	75	305971307	25324	8.80529	9.51673	83.7975	20.6915	0.33519	0.0827659	0.469615	1.10355e-06	1.10355e-06	1	0	0	0	0	0
AATCAC	268	1633	6	75.5511	303739249	75	305971307	9798	6.09328	3.54727	21.6145	5.3371	0.129687	0.0320226	0.487463	4.26968e-07	4.26968e-07	1	0	0	1	0	0
AATCAGT	28	112	7	75.5511	303739249	75	305971307	784	4	0.37061	1.48244	0.366047	0.0103771	0.00256233	0.373333	3.41644e-08	3.41644e-08	1	0	0	1	0	0
AATCAT	11	101	6	75.5511	303739249	75	305971307	606	9.18182	0.145597	1.33684	0.330096	0.00802106	0.00198058	0.734545	2.64077e-08	2.64077e-08	1	0	0	1	1	0
AATCATAT	7	49	8	75.5511	303739249	75	305971307	392	7	0.0926525	0.648567	0.160146	0.00518854	0.00128117	0.746667	1.70822e-08	1.70822e-08	1	0	0	1	1	0
AATCC	16	91	5	75.5511	303739249	75	305971307	455	5.6875	0.211777	1.20448	0.297414	0.00602241	0.00148707	0.379167	1.98276e-08	1.98276e-08	1	0	0	1	0	0
AATCCC	1	4	6	75.5511	303739249	75	305971307	24	4	0.0132361	0.0529443	0.0130731	0.000317666	7.84387e-05	0.32	1.04585e-09	1.04585e-09	1	0	0	1	0	0
AATCCCC	1	5	7	75.5511	303739249	75	305971307	35	5	0.0132361	0.0661803	0.0163414	0.000463262	0.00011439	0.466667	1.5252e-09	1.5252e-09	1	0	0	1	0	0
AATCG	1	5	5	75.5511	303739249	75	305971307	25	5	0.0132361	0.0661803	0.0163414	0.000330902	8.1707e-05	0.333333	1.08943e-09	1.08943e-09	1	0	0	1	0	0
AATCGG	1	4	6	75.5511	303739249	75	305971307	24	4	0.0132361	0.0529443	0.0130731	0.000317666	7.84387e-05	0.32	1.04585e-09	1.04585e-09	1	0	0	1	0	0
AATCGTAATGT	231	1060	11	75.5511	303739249	75	305971307	11660	4.58874	3.05753	14.0302	3.46438	0.154333	0.0381081	0.673016	5.08109e-07	5.08109e-07	1	0	0	1	1	0
AATCT	34	255	5	75.5511	303739249	75	305971307	1275	7.5	0.450026	3.3752	0.833411	0.016876	0.00416706	0.5	5.55608e-08	5.55608e-08	1	0	0	1	0	0
AATCTAATGGT	54	225	11	75.5511	303739249	75	305971307	2475	4.16667	0.714748	2.97812	0.735363	0.0327593	0.00808899	0.611111	1.07853e-07	1.07853e-07	1	0	0	1	1	0
AATCTAT	1	4	7	75.5511	303739249	75	305971307	28	4	0.0132361	0.0529443	0.0130731	0.00037061	9.15118e-05	0.373333	1.22016e-09	1.22016e-09	1	0	0	1	0	0
AATCTATC	1	5	8	75.5511	303739249	75	305971307	40	5	0.0132361	0.0661803	0.0163414	0.000529443	0.000130731	0.533333	1.74308e-09	1.74308e-09	1	0	0	1	1	0
AATCTG	3	15	6	75.5511	303739249	75	305971307	90	5	0.0397082	0.198541	0.0490242	0.00119125	0.000294145	0.4	3.92194e-09	3.92194e-09	1	0	0	1	0	0
AATG	4367	62441	4	75.5511	303739249	75	305971307	249764	14.2984	57.8019	826.473	204.075	3.30589	0.816299	0.76258	1.0884e-05	1.0884e-05	1	0	0	0	1	0
AATGAATGAATGT	35	166	13	75.5511	303739249	75	305971307	2158	4.74286	0.463262	2.19719	0.542535	0.0285634	0.00705295	0.822095	9.40393e-08	9.40393e-08	1	0	0	1	1	0
AATGAATGT	5176	38082	9	75.5511	303739249	75	305971307	342738	7.35742	68.5099	504.056	124.463	4.5365	1.12016	0.88289	1.49355e-05	1.49355e-05	1	0	0	1	1	0
AATGAC	7	28	6	75.5511	303739249	75	305971307	168	4	0.0926525	0.37061	0.0915118	0.00222366	0.000549071	0.32	7.32095e-09	7.32095e-09	1	0	0	1	0	0
AATGAG	647	6464	6	75.5511	303739249	75	305971307	38784	9.99073	8.56374	85.5579	21.1262	0.513348	0.126757	0.799258	1.69009e-06	1.69009e-06	1	0	0	1	1	0
AATGAGATGAG	21545	121704	11	75.5511	303739249	75	305971307	1338744	5.64883	285.171	1610.88	397.763	17.7197	4.37539	0.828495	5.83385e-05	5.83385e-05	1	1	1	1	1	1
AATGAT	501	5027	6	75.5511	303739249	75	305971307	30162	10.0339	6.63127	66.5377	16.4296	0.399226	0.0985779	0.802715	1.31437e-06	1.31437e-06	1	0	0	1	1	0
AATGC	2	11	5	75.5511	303739249	75	305971307	55	5.5	0.0264721	0.145597	0.0359511	0.000727984	0.000179755	0.366667	2.39674e-09	2.39674e-09	1	0	0	1	0	0
AATGCC	1	4	6	75.5511	303739249	75	305971307	24	4	0.0132361	0.0529443	0.0130731	0.000317666	7.84387e-05	0.32	1.04585e-09	1.04585e-09	1	0	0	1	0	0
AATGG	98	606	5	75.5511	303739249	75	305971307	3030	6.18367	1.29713	8.02106	1.98058	0.0401053	0.00990289	0.412245	1.32039e-07	1.32039e-07	1	0	0	1	0	0
AATGGCAATGGT	1	4	12	75.5511	303739249	75	305971307	48	4	0.0132361	0.0529443	0.0130731	0.000635331	0.000156877	0.64	2.0917e-09	2.0917e-09	1	0	0	1	1	0
AATGGG	1	4	6	75.5511	303739249	75	305971307	24	4	0.0132361	0.0529443	0.0130731	0.000317666	7.84387e-05	0.32	1.04585e-09	1.04585e-09	1	0	0	1	0	0
AATGGGG	1	4	7	75.5511	303739249	75	305971307	28	4	0.0132361	0.0529443	0.0130731	0.00037061	9.15118e-05	0.373333	1.22016e-09	1.22016e-09	1	0	0	1	0	0
AATGGT	12865	131662	6	75.5511	303739249	75	305971307	789972	10.2341	170.282	1742.69	430.308	10.4561	2.58185	0.81873	3.44247e-05	3.44247e-05	1	1	0	1	1	0
AATGGTAATGT	168816	898545	11	75.5511	303739249	75	305971307	9883995	5.32263	2234.46	11893.2	2936.7	130.825	32.3037	0.780652	0.000430716	0.000430716	1	1	1	1	1	1
AATGGTAGGGT	4	16	11	75.5511	303739249	75	305971307	176	4	0.0529443	0.211777	0.0522925	0.00232955	0.000575217	0.586667	7.66956e-09	7.66956e-09	1	0	0	1	1	0
AATGGTAT	295	2485	8	75.5511	303739249	75	305971307	19880	8.42373	3.90464	32.8916	8.12168	0.263133	0.0649734	0.898531	8.66312e-07	8.66312e-07	1	0	0	1	1	0
AATGT	10420	144978	5	75.5511	303739249	75	305971307	724890	13.9134	137.92	1918.94	473.829	9.59469	2.36914	0.927562	3.15886e-05	3.15886e-05	1	0	0	1	1	0
AATGTAATT	129	614	9	75.5511	303739249	75	305971307	5526	4.75969	1.70745	8.12695	2.00672	0.0731425	0.0180605	0.571163	2.40807e-07	2.40807e-07	1	0	0	1	1	0
AATGTAATTGT	8881	49493	11	75.5511	303739249	75	305971307	544423	5.57291	117.55	655.093	161.757	7.20602	1.77933	0.81736	2.37244e-05	2.37244e-05	1	0	0	1	1	0
AATGTATG	4860	41170	8	75.5511	303739249	75	305971307	329360	8.47119	64.3273	544.929	134.555	4.35943	1.07644	0.903594	1.43525e-05	1.43525e-05	1	0	0	1	1	0
AATGTATGT	5751	42365	9	75.5511	303739249	75	305971307	381285	7.36654	76.1206	560.746	138.461	5.04671	1.24615	0.883985	1.66153e-05	1.66153e-05	1	0	0	1	1	0
AATGTATGTATGT	35	144	13	75.5511	303739249	75	305971307	1872	4.11429	0.463262	1.90599	0.470632	0.0247779	0.00611822	0.713143	8.15763e-08	8.15763e-08	1	0	0	1	1	0
AATGTG	26	104	6	75.5511	303739249	75	305971307	624	4	0.344138	1.37655	0.339901	0.00825931	0.00203941	0.32	2.71921e-08	2.71921e-08	1	0	0	1	0	0
AATGTGT	6	24	7	75.5511	303739249	75	305971307	168	4	0.0794164	0.317666	0.0784387	0.00222366	0.000549071	0.373333	7.32095e-09	7.32095e-09	1	0	0	1	0	0
AATT	372	3223	4	75.5511	303739249	75	305971307	12892	8.66398	4.92382	42.6598	10.5337	0.170639	0.0421347	0.462079	5.61796e-07	5.61796e-07	1	0	0	0	0	0
AATTAC	4066	46103	6	75.5511	303739249	75	305971307	276618	11.3387	53.8178	610.222	150.678	3.66133	0.904065	0.907093	1.20542e-05	1.20542e-05	1	0	0	1	1	0
AATTAT	9	36	6	75.5511	303739249	75	305971307	216	4	0.119125	0.476498	0.117658	0.00285899	0.000705949	0.32	9.41265e-09	9.41265e-09	1	0	0	1	0	0
AATTATC	2586	24084	7	75.5511	303739249	75	305971307	168588	9.31323	34.2285	318.777	78.7133	2.23144	0.550993	0.869234	7.34657e-06	7.34657e-06	1	0	0	1	1	0
AC	505	7615	2	75.5511	303739249	75	305971307	15230	15.0792	6.68421	100.793	24.888	0.201585	0.0497759	0.402112	6.63679e-07	6.63679e-07	1	0	0	0	0	0
ACACACC	1	4	7	75.5511	303739249	75	305971307	28	4	0.0132361	0.0529443	0.0130731	0.00037061	9.15118e-05	0.373333	1.22016e-09	1.22016e-09	1	0	0	1	0	0
ACACACG	1	4	7	75.5511	303739249	75	305971307	28	4	0.0132361	0.0529443	0.0130731	0.00037061	9.15118e-05	0.373333	1.22016e-09	1.22016e-09	1	0	0	1	0	0
ACACAG	2	8	6	75.5511	303739249	75	305971307	48	4	0.0264721	0.105889	0.0261462	0.000635331	0.000156877	0.32	2.0917e-09	2.0917e-09	1	0	0	1	0	0
ACACAT	40	240	6	75.5511	303739249	75	305971307	1440	6	0.529443	3.17666	0.784387	0.0190599	0.00470632	0.48	6.2751e-08	6.2751e-08	1	0	0	1	0	0
ACACC	3	16	5	75.5511	303739249	75	305971307	80	5.33333	0.0397082	0.211777	0.0522925	0.00105889	0.000261462	0.355556	3.48617e-09	3.48617e-09	1	0	0	1	0	0
ACACCC	3	12	6	75.5511	303739249	75	305971307	72	4	0.0397082	0.158833	0.0392194	0.000952997	0.000235316	0.32	3.13755e-09	3.13755e-09	1	0	0	1	0	0
ACACCCT	1	8	7	75.5511	303739249	75	305971307	56	8	0.0132361	0.105889	0.0261462	0.00074122	0.000183024	0.746667	2.44032e-09	2.44032e-09	1	0	0	1	1	0
ACACG	2	14	5	75.5511	303739249	75	305971307	70	7	0.0264721	0.185305	0.0457559	0.000926525	0.00022878	0.466667	3.05039e-09	3.05039e-09	1	0	0	1	0	0
ACACGAT	11	44	7	75.5511	303739249	75	305971307	308	4	0.145597	0.582387	0.143804	0.00407671	0.00100663	0.373333	1.34217e-08	1.34217e-08	1	0	0	1	0	0
ACACT	9	45	5	75.5511	303739249	75	305971307	225	5	0.119125	0.595623	0.147073	0.00297812	0.000735363	0.333333	9.80484e-09	9.80484e-09	1	0	0	1	0	0
ACACTC	1	4	6	75.5511	303739249	75	305971307	24	4	0.0132361	0.0529443	0.0130731	0.000317666	7.84387e-05	0.32	1.04585e-09	1.04585e-09	1	0	0	1	0	0
ACAG	35384	367949	4	75.5511	303739249	75	305971307	1471796	10.3987	468.345	4870.2	1202.56	19.4808	4.81024	0.554599	6.41366e-05	6.41366e-05	1	1	1	0	1	0
ACAGACAT	209	1162	8	75.5511	303739249	75	305971307	9296	5.55981	2.76634	15.3803	3.79774	0.123042	0.0303819	0.593046	4.05092e-07	4.05092e-07	1	0	0	1	1	0
ACAGACCG	9	36	8	75.5511	303739249	75	305971307	288	4	0.119125	0.476498	0.117658	0.00381199	0.000941265	0.426667	1.25502e-08	1.25502e-08	1	0	0	1	0	0
ACAGACG	8	46	7	75.5511	303739249	75	305971307	322	5.75	0.105889	0.608859	0.150341	0.00426201	0.00105239	0.536667	1.40318e-08	1.40318e-08	1	0	0	1	1	0
ACAGACTG	69	480	8	75.5511	303739249	75	305971307	3840	6.95652	0.913289	6.35331	1.56877	0.0508265	0.0125502	0.742029	1.67336e-07	1.67336e-07	1	0	0	1	1	0
ACAGAG	33	190	6	75.5511	303739249	75	305971307	1140	5.75758	0.43679	2.51485	0.620973	0.0150891	0.00372584	0.460606	4.96779e-08	4.96779e-08	1	0	0	1	0	0
ACAGAT	50	217	6	75.5511	303739249	75	305971307	1302	4.34	0.661803	2.87223	0.709217	0.0172334	0.0042553	0.3472	5.67373e-08	5.67373e-08	1	0	0	1	0	0
ACAGATAG	47	279	8	75.5511	303739249	75	305971307	2232	5.93617	0.622095	3.69286	0.91185	0.0295429	0.0072948	0.633191	9.7264e-08	9.7264e-08	1	0	0	1	1	0
ACAGATAT	2	14	8	75.5511	303739249	75	305971307	112	7	0.0264721	0.185305	0.0457559	0.00148244	0.000366047	0.746667	4.88063e-09	4.88063e-09	1	0	0	1	1	0
ACAGC	2	11	5	75.5511	303739249	75	305971307	55	5.5	0.0264721	0.145597	0.0359511	0.000727984	0.000179755	0.366667	2.39674e-09	2.39674e-09	1	0	0	1	0	0
ACAGCC	5	20	6	75.5511	303739249	75	305971307	120	4	0.0661803	0.264721	0.0653656	0.00158833	0.000392194	0.32	5.22925e-09	5.22925e-09	1	0	0	1	0	0
ACAGCT	2	9	6	75.5511	303739249	75	305971307	54	4.5	0.0264721	0.119125	0.0294145	0.000714748	0.000176487	0.36	2.35316e-09	2.35316e-09	1	0	0	1	0	0
ACAGG	27	156	5	75.5511	303739249	75	305971307	780	5.77778	0.357374	2.06483	0.509852	0.0103241	0.00254926	0.385185	3.39901e-08	3.39901e-08	1	0	0	1	0	0
ACAGGACAGTG	6222	32553	11	75.5511	303739249	75	305971307	358083	5.23192	82.3548	430.874	106.392	4.73961	1.17032	0.767348	1.56042e-05	1.56042e-05	1	0	0	1	1	0
ACAGGC	1	4	6	75.5511	303739249	75	305971307	24	4	0.0132361	0.0529443	0.0130731	0.000317666	7.84387e-05	0.32	1.04585e-09	1.04585e-09	1	0	0	1	0	0
ACAGGCAGT	1	4	9	75.5511	303739249	75	305971307	36	4	0.0132361	0.0529443	0.0130731	0.000476498	0.000117658	0.48	1.56877e-09	1.56877e-09	1	0	0	1	0	0
ACAGGG	5	23	6	75.5511	303739249	75	305971307	138	4.6	0.0661803	0.30443	0.0751704	0.00182658	0.000451023	0.368	6.01364e-09	6.01364e-09	1	0	0	1	0	0
ACAGGT	1	4	6	75.5511	303739249	75	305971307	24	4	0.0132361	0.0529443	0.0130731	0.000317666	7.84387e-05	0.32	1.04585e-09	1.04585e-09	1	0	0	1	0	0
ACAGGTC	3	12	7	75.5511	303739249	75	305971307	84	4	0.0397082	0.158833	0.0392194	0.00111183	0.000274536	0.373333	3.66047e-09	3.66047e-09	1	0	0	1	0	0
ACAGT	21	146	5	75.5511	303739249	75	305971307	730	6.95238	0.277957	1.93247	0.477169	0.00966233	0.00238584	0.463492	3.18113e-08	3.18113e-08	1	0	0	1	0	0
ACAGTC	2094	11410	6	75.5511	303739249	75	305971307	68460	5.4489	27.7163	151.024	37.2911	0.906141	0.223746	0.435912	2.98329e-06	2.98329e-06	1	0	0	1	0	0
ACAGTCACATAGTC	4502	18679	14	75.5511	303739249	75	305971307	261506	4.14904	59.5888	247.236	61.0482	3.46131	0.854675	0.774488	1.13957e-05	1.13957e-05	1	0	0	1	1	0
ACAGTCAG	82	461	8	75.5511	303739249	75	305971307	3688	5.62195	1.08536	6.10183	1.50668	0.0488146	0.0120534	0.599675	1.60712e-07	1.60712e-07	1	0	0	1	1	0
ACAGTG	5561	40121	6	75.5511	303739249	75	305971307	240726	7.21471	73.6058	531.044	131.127	3.18627	0.78676	0.577177	1.04901e-05	1.04901e-05	1	0	0	1	1	0
ACAT	407793	5905223	4	75.5511	303739249	75	305971307	23620892	14.4809	5397.58	78161.9	19299.9	312.648	77.1997	0.772316	0.00102933	0.00102933	1	1	1	0	1	0
ACATACATATG	10	42	11	75.5511	303739249	75	305971307	462	4.2	0.132361	0.555915	0.137268	0.00611506	0.00150995	0.616	2.01326e-08	2.01326e-08	1	0	0	1	1	0
ACATACGT	680	4717	8	75.5511	303739249	75	305971307	37736	6.93676	9.00053	62.4345	15.4165	0.499476	0.123332	0.739922	1.64442e-06	1.64442e-06	1	0	0	1	1	0
ACATAG	13	52	6	75.5511	303739249	75	305971307	312	4	0.172069	0.688275	0.169951	0.00412965	0.0010197	0.32	1.3596e-08	1.3596e-08	1	0	0	1	0	0
ACATAGAT	12	51	8	75.5511	303739249	75	305971307	408	4.25	0.158833	0.675039	0.166682	0.00540032	0.00133346	0.453333	1.77794e-08	1.77794e-08	1	0	0	1	0	0
ACATAGTC	1	4	8	75.5511	303739249	75	305971307	32	4	0.0132361	0.0529443	0.0130731	0.000423554	0.000104585	0.426667	1.39447e-09	1.39447e-09	1	0	0	1	0	0
ACATAT	481	5063	6	75.5511	303739249	75	305971307	30378	10.526	6.36655	67.0142	16.5473	0.402085	0.0992838	0.842079	1.32378e-06	1.32378e-06	1	0	0	1	1	0
ACATATACT	5	32	9	75.5511	303739249	75	305971307	288	6.4	0.0661803	0.423554	0.104585	0.00381199	0.000941265	0.768	1.25502e-08	1.25502e-08	1	0	0	1	1	0
ACATATAT	242	1589	8	75.5511	303739249	75	305971307	12712	6.56612	3.20313	21.0321	5.1933	0.168257	0.0415464	0.700386	5.53952e-07	5.53952e-07	1	0	0	1	1	0
ACATATCT	10	41	8	75.5511	303739249	75	305971307	328	4.1	0.132361	0.542679	0.133999	0.00434143	0.001072	0.437333	1.42933e-08	1.42933e-08	1	0	0	1	0	0
ACATC	22	110	5	75.5511	303739249	75	305971307	550	5	0.291193	1.45597	0.359511	0.00727984	0.00179755	0.333333	2.39674e-08	2.39674e-08	1	0	0	1	0	0
ACATCC	2	9	6	75.5511	303739249	75	305971307	54	4.5	0.0264721	0.119125	0.0294145	0.000714748	0.000176487	0.36	2.35316e-09	2.35316e-09	1	0	0	1	0	0
ACATCCAT	74	402	8	75.5511	303739249	75	305971307	3216	5.43243	0.979469	5.3209	1.31385	0.0425672	0.0105108	0.579459	1.40144e-07	1.40144e-07	1	0	0	1	1	0
ACATCG	2	8	6	75.5511	303739249	75	305971307	48	4	0.0264721	0.105889	0.0261462	0.000635331	0.000156877	0.32	2.0917e-09	2.0917e-09	1	0	0	1	0	0
ACATG	24	223	5	75.5511	303739249	75	305971307	1115	9.29167	0.317666	2.95164	0.728827	0.0147582	0.00364413	0.619444	4.85884e-08	4.85884e-08	1	0	0	1	1	0
ACATGCAT	466	2887	8	75.5511	303739249	75	305971307	23096	6.19528	6.16801	38.2125	9.43553	0.3057	0.0754842	0.66083	1.00646e-06	1.00646e-06	1	0	0	1	1	0
ACATGGG	2	8	7	75.5511	303739249	75	305971307	56	4	0.0264721	0.105889	0.0261462	0.00074122	0.000183024	0.373333	2.44032e-09	2.44032e-09	1	0	0	1	0	0
ACATGTC	689	4158	7	75.5511	303739249	75	305971307	29106	6.03483	9.11965	55.0356	13.5895	0.385249	0.0951266	0.563251	1.26835e-06	1.26835e-06	1	0	0	1	1	0
ACC	10	81	3	75.5511	303739249	75	305971307	243	8.1	0.132361	1.07212	0.264731	0.00321636	0.000794192	0.324	1.05892e-08	1.05892e-08	1	0	0	0	0	0
ACCACT	2	9	6	75.5511	303739249	75	305971307	54	4.5	0.0264721	0.119125	0.0294145	0.000714748	0.000176487	0.36	2.35316e-09	2.35316e-09	1	0	0	1	0	0
ACCAG	4	21	5	75.5511	303739249	75	305971307	105	5.25	0.0529443	0.277957	0.0686339	0.00138979	0.000343169	0.35	4.57559e-09	4.57559e-09	1	0	0	1	0	0
ACCAGG	2	8	6	75.5511	303739249	75	305971307	48	4	0.0264721	0.105889	0.0261462	0.000635331	0.000156877	0.32	2.0917e-09	2.0917e-09	1	0	0	1	0	0
ACCAT	14	82	5	75.5511	303739249	75	305971307	410	5.85714	0.185305	1.08536	0.267999	0.00542679	0.00133999	0.390476	1.78666e-08	1.78666e-08	1	0	0	1	0	0
ACCATATAT	2574	11901	9	75.5511	303739249	75	305971307	107109	4.62354	34.0696	157.522	38.8958	1.4177	0.350062	0.554825	4.6675e-06	4.6675e-06	1	0	0	1	1	0
ACCATC	7	43	6	75.5511	303739249	75	305971307	258	6.14286	0.0926525	0.569151	0.140536	0.00341491	0.000843216	0.491429	1.12429e-08	1.12429e-08	1	0	0	1	0	0
ACCATCC	1	4	7	75.5511	303739249	75	305971307	28	4	0.0132361	0.0529443	0.0130731	0.00037061	9.15118e-05	0.373333	1.22016e-09	1.22016e-09	1	0	0	1	0	0
ACCATGG	1	4	7	75.5511	303739249	75	305971307	28	4	0.0132361	0.0529443	0.0130731	0.00037061	9.15118e-05	0.373333	1.22016e-09	1.22016e-09	1	0	0	1	0	0
ACCC	1	18	4	75.5511	303739249	75	305971307	72	18	0.0132361	0.238249	0.058829	0.000952997	0.000235316	0.96	3.13755e-09	3.13755e-09	1	0	0	0	1	0
ACCCAT	1	4	6	75.5511	303739249	75	305971307	24	4	0.0132361	0.0529443	0.0130731	0.000317666	7.84387e-05	0.32	1.04585e-09	1.04585e-09	1	0	0	1	0	0
ACCCCC	1	4	6	75.5511	303739249	75	305971307	24	4	0.0132361	0.0529443	0.0130731	0.000317666	7.84387e-05	0.32	1.04585e-09	1.04585e-09	1	0	0	1	0	0
ACCCCCC	3	12	7	75.5511	303739249	75	305971307	84	4	0.0397082	0.158833	0.0392194	0.00111183	0.000274536	0.373333	3.66047e-09	3.66047e-09	1	0	0	1	0	0
ACCCCT	1	4	6	75.5511	303739249	75	305971307	24	4	0.0132361	0.0529443	0.0130731	0.000317666	7.84387e-05	0.32	1.04585e-09	1.04585e-09	1	0	0	1	0	0
ACCCT	13	80	5	75.5511	303739249	75	305971307	400	6.15385	0.172069	1.05889	0.261462	0.00529443	0.00130731	0.410256	1.74308e-08	1.74308e-08	1	0	0	1	0	0
ACCG	2	12	4	75.5511	303739249	75	305971307	48	6	0.0264721	0.158833	0.0392194	0.000635331	0.000156877	0.32	2.0917e-09	2.0917e-09	1	0	0	0	0	0
ACCGC	1	5	5	75.5511	303739249	75	305971307	25	5	0.0132361	0.0661803	0.0163414	0.000330902	8.1707e-05	0.333333	1.08943e-09	1.08943e-09	1	0	0	1	0	0
ACCGCC	2	8	6	75.5511	303739249	75	305971307	48	4	0.0264721	0.105889	0.0261462	0.000635331	0.000156877	0.32	2.0917e-09	2.0917e-09	1	0	0	1	0	0
ACCGGC	1	4	6	75.5511	303739249	75	305971307	24	4	0.0132361	0.0529443	0.0130731	0.000317666	7.84387e-05	0.32	1.04585e-09	1.04585e-09	1	0	0	1	0	0
ACCGTG	16	64	6	75.5511	303739249	75	305971307	384	4	0.211777	0.847108	0.20917	0.00508265	0.00125502	0.32	1.67336e-08	1.67336e-08	1	0	0	1	0	0
ACCT	424	4314	4	75.5511	303739249	75	305971307	17256	10.1745	5.61209	57.1004	14.0994	0.228402	0.0563974	0.542642	7.51966e-07	7.51966e-07	1	0	0	0	1	0
ACCTATCT	4	20	8	75.5511	303739249	75	305971307	160	5	0.0529443	0.264721	0.0653656	0.00211777	0.000522925	0.533333	6.97233e-09	6.97233e-09	1	0	0	1	1	0
ACCTCC	1	4	6	75.5511	303739249	75	305971307	24	4	0.0132361	0.0529443	0.0130731	0.000317666	7.84387e-05	0.32	1.04585e-09	1.04585e-09	1	0	0	1	0	0
ACCTG	23	115	5	75.5511	303739249	75	305971307	575	5	0.30443	1.52215	0.375852	0.00761074	0.00187926	0.333333	2.50568e-08	2.50568e-08	1	0	0	1	0	0
ACCTGGC	1	4	7	75.5511	303739249	75	305971307	28	4	0.0132361	0.0529443	0.0130731	0.00037061	9.15118e-05	0.373333	1.22016e-09	1.22016e-09	1	0	0	1	0	0
ACG	2	19	3	75.5511	303739249	75	305971307	57	9.5	0.0264721	0.251485	0.0620973	0.000754456	0.000186292	0.38	2.48389e-09	2.48389e-09	1	0	0	0	0	0
ACGAG	1	6	5	75.5511	303739249	75	305971307	30	6	0.0132361	0.0794164	0.0196097	0.000397082	9.80484e-05	0.4	1.30731e-09	1.30731e-09	1	0	0	1	0	0
ACGAGAT	1	4	7	75.5511	303739249	75	305971307	28	4	0.0132361	0.0529443	0.0130731	0.00037061	9.15118e-05	0.373333	1.22016e-09	1.22016e-09	1	0	0	1	0	0
ACGAGG	9	36	6	75.5511	303739249	75	305971307	216	4	0.119125	0.476498	0.117658	0.00285899	0.000705949	0.32	9.41265e-09	9.41265e-09	1	0	0	1	0	0
ACGAGT	7	29	6	75.5511	303739249	75	305971307	174	4.14286	0.0926525	0.383846	0.0947801	0.00230308	0.000568681	0.331429	7.58241e-09	7.58241e-09	1	0	0	1	0	0
ACGAT	2	10	5	75.5511	303739249	75	305971307	50	5	0.0264721	0.132361	0.0326828	0.000661803	0.000163414	0.333333	2.17885e-09	2.17885e-09	1	0	0	1	0	0
ACGATG	1	4	6	75.5511	303739249	75	305971307	24	4	0.0132361	0.0529443	0.0130731	0.000317666	7.84387e-05	0.32	1.04585e-09	1.04585e-09	1	0	0	1	0	0
ACGCAGTGGG	1	4	10	75.5511	303739249	75	305971307	40	4	0.0132361	0.0529443	0.0130731	0.000529443	0.000130731	0.533333	1.74308e-09	1.74308e-09	1	0	0	1	1	0
ACGG	30	198	4	75.5511	303739249	75	305971307	792	6.6	0.397082	2.62074	0.64712	0.010483	0.00258848	0.352	3.4513e-08	3.4513e-08	1	0	0	0	0	0
ACGGAG	1	4	6	75.5511	303739249	75	305971307	24	4	0.0132361	0.0529443	0.0130731	0.000317666	7.84387e-05	0.32	1.04585e-09	1.04585e-09	1	0	0	1	0	0
ACGGAT	2	9	6	75.5511	303739249	75	305971307	54	4.5	0.0264721	0.119125	0.0294145	0.000714748	0.000176487	0.36	2.35316e-09	2.35316e-09	1	0	0	1	0	0
ACGGCAT	1	4	7	75.5511	303739249	75	305971307	28	4	0.0132361	0.0529443	0.0130731	0.00037061	9.15118e-05	0.373333	1.22016e-09	1.22016e-09	1	0	0	1	0	0
ACGGCG	2	8	6	75.5511	303739249	75	305971307	48	4	0.0264721	0.105889	0.0261462	0.000635331	0.000156877	0.32	2.0917e-09	2.0917e-09	1	0	0	1	0	0
ACGT	5	46	4	75.5511	303739249	75	305971307	184	9.2	0.0661803	0.608859	0.150341	0.00243544	0.000601364	0.490667	8.01818e-09	8.01818e-09	1	0	0	0	0	0
ACGTAT	4	20	6	75.5511	303739249	75	305971307	120	5	0.0529443	0.264721	0.0653656	0.00158833	0.000392194	0.4	5.22925e-09	5.22925e-09	1	0	0	1	0	0
ACGTCC	2	8	6	75.5511	303739249	75	305971307	48	4	0.0264721	0.105889	0.0261462	0.000635331	0.000156877	0.32	2.0917e-09	2.0917e-09	1	0	0	1	0	0
ACT	1511	18701	3	75.5511	303739249	75	305971307	56103	12.3766	19.9997	247.528	61.1201	0.742583	0.18336	0.495063	2.4448e-06	2.4448e-06	1	0	0	0	0	0
ACTAG	21	152	5	75.5511	303739249	75	305971307	760	7.2381	0.277957	2.01188	0.496779	0.0100594	0.00248389	0.48254	3.31186e-08	3.31186e-08	1	0	0	1	0	0
ACTAT	25805	352195	5	75.5511	303739249	75	305971307	1760975	13.6483	341.557	4661.68	1151.07	23.3084	5.75536	0.909888	7.67381e-05	7.67381e-05	1	1	1	1	1	1
ACTATAT	13	102	7	75.5511	303739249	75	305971307	714	7.84615	0.172069	1.35008	0.333365	0.00945055	0.00233355	0.732308	3.1114e-08	3.1114e-08	1	0	0	1	1	0
ACTATATAG	3778	21889	9	75.5511	303739249	75	305971307	197001	5.79381	50.0059	289.724	71.5394	2.60752	0.643854	0.695257	8.58473e-06	8.58473e-06	1	0	0	1	1	0
ACTATC	508	5235	6	75.5511	303739249	75	305971307	31410	10.3051	6.72392	69.2908	17.1094	0.415745	0.102657	0.824409	1.36876e-06	1.36876e-06	1	0	0	1	1	0
ACTATGAG	11	53	8	75.5511	303739249	75	305971307	424	4.81818	0.145597	0.701512	0.173219	0.00561209	0.00138575	0.513939	1.84767e-08	1.84767e-08	1	0	0	1	1	0
ACTC	390	4303	4	75.5511	303739249	75	305971307	17212	11.0333	5.16207	56.9548	14.0634	0.227819	0.0562536	0.588444	7.50049e-07	7.50049e-07	1	0	0	0	1	0
ACTCAT	2	9	6	75.5511	303739249	75	305971307	54	4.5	0.0264721	0.119125	0.0294145	0.000714748	0.000176487	0.36	2.35316e-09	2.35316e-09	1	0	0	1	0	0
ACTCCG	2	12	6	75.5511	303739249	75	305971307	72	6	0.0264721	0.158833	0.0392194	0.000952997	0.000235316	0.48	3.13755e-09	3.13755e-09	1	0	0	1	0	0
ACTCG	1	5	5	75.5511	303739249	75	305971307	25	5	0.0132361	0.0661803	0.0163414	0.000330902	8.1707e-05	0.333333	1.08943e-09	1.08943e-09	1	0	0	1	0	0
ACTCGC	1	4	6	75.5511	303739249	75	305971307	24	4	0.0132361	0.0529443	0.0130731	0.000317666	7.84387e-05	0.32	1.04585e-09	1.04585e-09	1	0	0	1	0	0
ACTCT	11	63	5	75.5511	303739249	75	305971307	315	5.72727	0.145597	0.833872	0.205902	0.00416936	0.00102951	0.381818	1.37268e-08	1.37268e-08	1	0	0	1	0	0
ACTCTGC	1	4	7	75.5511	303739249	75	305971307	28	4	0.0132361	0.0529443	0.0130731	0.00037061	9.15118e-05	0.373333	1.22016e-09	1.22016e-09	1	0	0	1	0	0
ACTG	208	1392	4	75.5511	303739249	75	305971307	5568	6.69231	2.7531	18.4246	4.54945	0.0736984	0.0181978	0.356923	2.42637e-07	2.42637e-07	1	0	0	0	0	0
ACTGCC	7	29	6	75.5511	303739249	75	305971307	174	4.14286	0.0926525	0.383846	0.0947801	0.00230308	0.000568681	0.331429	7.58241e-09	7.58241e-09	1	0	0	1	0	0
ACTGCG	2	8	6	75.5511	303739249	75	305971307	48	4	0.0264721	0.105889	0.0261462	0.000635331	0.000156877	0.32	2.0917e-09	2.0917e-09	1	0	0	1	0	0
ACTGCT	124	1076	6	75.5511	303739249	75	305971307	6456	8.67742	1.64127	14.242	3.51667	0.085452	0.0211	0.694194	2.81334e-07	2.81334e-07	1	0	0	1	1	0
ACTGGC	4	16	6	75.5511	303739249	75	305971307	96	4	0.0529443	0.211777	0.0522925	0.00127066	0.000313755	0.32	4.1834e-09	4.1834e-09	1	0	0	1	0	0
ACTGGG	1	4	6	75.5511	303739249	75	305971307	24	4	0.0132361	0.0529443	0.0130731	0.000317666	7.84387e-05	0.32	1.04585e-09	1.04585e-09	1	0	0	1	0	0
AG	9937	147491	2	75.5511	303739249	75	305971307	294982	14.8426	131.527	1952.2	482.042	3.9044	0.964084	0.395803	1.28545e-05	1.28545e-05	1	0	0	0	0	0
AGAGAGC	1	4	7	75.5511	303739249	75	305971307	28	4	0.0132361	0.0529443	0.0130731	0.00037061	9.15118e-05	0.373333	1.22016e-09	1.22016e-09	1	0	0	1	0	0
AGAGC	12	81	5	75.5511	303739249	75	305971307	405	6.75	0.158833	1.07212	0.264731	0.00536061	0.00132365	0.45	1.76487e-08	1.76487e-08	1	0	0	1	0	0
AGAGCC	4	17	6	75.5511	303739249	75	305971307	102	4.25	0.0529443	0.225013	0.0555608	0.00135008	0.000333365	0.34	4.44486e-09	4.44486e-09	1	0	0	1	0	0
AGAGG	83	668	5	75.5511	303739249	75	305971307	3340	8.04819	1.09859	8.84169	2.18321	0.0442085	0.0109161	0.536546	1.45547e-07	1.45547e-07	1	0	0	1	1	0
AGAGGC	1	4	6	75.5511	303739249	75	305971307	24	4	0.0132361	0.0529443	0.0130731	0.000317666	7.84387e-05	0.32	1.04585e-09	1.04585e-09	1	0	0	1	0	0
AGAT	31347	467643	4	75.5511	303739249	75	305971307	1870572	14.9183	414.911	6189.75	1528.39	24.759	6.11355	0.795641	8.1514e-05	8.1514e-05	1	1	1	0	1	0
AGATAGGAT	11593	75216	9	75.5511	303739249	75	305971307	676944	6.48805	153.446	995.564	245.827	8.96008	2.21244	0.778566	2.94992e-05	2.94992e-05	1	0	0	1	1	0
AGATAT	232	2395	6	75.5511	303739249	75	305971307	14370	10.3233	3.07077	31.7004	7.82753	0.190202	0.0469652	0.825862	6.26203e-07	6.26203e-07	1	0	0	1	1	0
AGATATGC	54	302	8	75.5511	303739249	75	305971307	2416	5.59259	0.714748	3.99729	0.987021	0.0319783	0.00789617	0.596543	1.05282e-07	1.05282e-07	1	0	0	1	1	0
AGATC	12	60	5	75.5511	303739249	75	305971307	300	5	0.158833	0.794164	0.196097	0.00397082	0.000980484	0.333333	1.30731e-08	1.30731e-08	1	0	0	1	0	0
AGATCT	3	12	6	75.5511	303739249	75	305971307	72	4	0.0397082	0.158833	0.0392194	0.000952997	0.000235316	0.32	3.13755e-09	3.13755e-09	1	0	0	1	0	0
AGATG	357	3792	5	75.5511	303739249	75	305971307	18960	10.6218	4.72528	50.1912	12.3933	0.250956	0.0619666	0.708123	8.26221e-07	8.26221e-07	1	0	0	1	1	0
AGATGG	10	58	6	75.5511	303739249	75	305971307	348	5.8	0.132361	0.767692	0.18956	0.00460615	0.00113736	0.464	1.51648e-08	1.51648e-08	1	0	0	1	0	0
AGATGGAT	10	65	8	75.5511	303739249	75	305971307	520	6.5	0.132361	0.860344	0.212438	0.00688275	0.00169951	0.693333	2.26601e-08	2.26601e-08	1	0	0	1	1	0
AGC	40	333	3	75.5511	303739249	75	305971307	999	8.325	0.529443	4.40761	1.08834	0.0132228	0.00326501	0.333	4.35335e-08	4.35335e-08	1	0	0	0	0	0
AGCAGG	5	20	6	75.5511	303739249	75	305971307	120	4	0.0661803	0.264721	0.0653656	0.00158833	0.000392194	0.32	5.22925e-09	5.22925e-09	1	0	0	1	0	0
AGCAT	37	192	5	75.5511	303739249	75	305971307	960	5.18919	0.489734	2.54132	0.62751	0.0127066	0.00313755	0.345946	4.1834e-08	4.1834e-08	1	0	0	1	0	0
AGCC	31	186	4	75.5511	303739249	75	305971307	744	6	0.410318	2.46191	0.6079	0.00984763	0.0024316	0.32	3.24213e-08	3.24213e-08	1	0	0	0	0	0
AGCCAT	2	9	6	75.5511	303739249	75	305971307	54	4.5	0.0264721	0.119125	0.0294145	0.000714748	0.000176487	0.36	2.35316e-09	2.35316e-09	1	0	0	1	0	0
AGCCC	8	40	5	75.5511	303739249	75	305971307	200	5	0.105889	0.529443	0.130731	0.00264721	0.000653656	0.333333	8.71541e-09	8.71541e-09	1	0	0	1	0	0
AGCCCC	2	8	6	75.5511	303739249	75	305971307	48	4	0.0264721	0.105889	0.0261462	0.000635331	0.000156877	0.32	2.0917e-09	2.0917e-09	1	0	0	1	0	0
AGCCG	2	10	5	75.5511	303739249	75	305971307	50	5	0.0264721	0.132361	0.0326828	0.000661803	0.000163414	0.333333	2.17885e-09	2.17885e-09	1	0	0	1	0	0
AGCCGG	1	4	6	75.5511	303739249	75	305971307	24	4	0.0132361	0.0529443	0.0130731	0.000317666	7.84387e-05	0.32	1.04585e-09	1.04585e-09	1	0	0	1	0	0
AGCCTC	1	4	6	75.5511	303739249	75	305971307	24	4	0.0132361	0.0529443	0.0130731	0.000317666	7.84387e-05	0.32	1.04585e-09	1.04585e-09	1	0	0	1	0	0
AGCG	12	75	4	75.5511	303739249	75	305971307	300	6.25	0.158833	0.992705	0.245121	0.00397082	0.000980484	0.333333	1.30731e-08	1.30731e-08	1	0	0	0	0	0
AGCGCC	1	4	6	75.5511	303739249	75	305971307	24	4	0.0132361	0.0529443	0.0130731	0.000317666	7.84387e-05	0.32	1.04585e-09	1.04585e-09	1	0	0	1	0	0
AGCGG	8	40	5	75.5511	303739249	75	305971307	200	5	0.105889	0.529443	0.130731	0.00264721	0.000653656	0.333333	8.71541e-09	8.71541e-09	1	0	0	1	0	0
AGCGGC	3	12	6	75.5511	303739249	75	305971307	72	4	0.0397082	0.158833	0.0392194	0.000952997	0.000235316	0.32	3.13755e-09	3.13755e-09	1	0	0	1	0	0
AGCT	29	197	4	75.5511	303739249	75	305971307	788	6.7931	0.383846	2.60751	0.643851	0.01043	0.0025754	0.362299	3.43387e-08	3.43387e-08	1	0	0	0	0	0
AGCTAT	1	4	6	75.5511	303739249	75	305971307	24	4	0.0132361	0.0529443	0.0130731	0.000317666	7.84387e-05	0.32	1.04585e-09	1.04585e-09	1	0	0	1	0	0
AGCTC	11	59	5	75.5511	303739249	75	305971307	295	5.36364	0.145597	0.780928	0.192829	0.00390464	0.000964143	0.357576	1.28552e-08	1.28552e-08	1	0	0	1	0	0
AGCTCC	1	4	6	75.5511	303739249	75	305971307	24	4	0.0132361	0.0529443	0.0130731	0.000317666	7.84387e-05	0.32	1.04585e-09	1.04585e-09	1	0	0	1	0	0
AGG	320	2844	3	75.5511	303739249	75	305971307	8532	8.8875	4.23554	37.6434	9.29499	0.11293	0.027885	0.3555	3.718e-07	3.718e-07	1	0	0	0	0	0
AGGAGGC	2	8	7	75.5511	303739249	75	305971307	56	4	0.0264721	0.105889	0.0261462	0.00074122	0.000183024	0.373333	2.44032e-09	2.44032e-09	1	0	0	1	0	0
AGGAGGG	1	4	7	75.5511	303739249	75	305971307	28	4	0.0132361	0.0529443	0.0130731	0.00037061	9.15118e-05	0.373333	1.22016e-09	1.22016e-09	1	0	0	1	0	0
AGGAT	445	4834	5	75.5511	303739249	75	305971307	24170	10.8629	5.89005	63.9831	15.7989	0.319916	0.0789943	0.724195	1.05326e-06	1.05326e-06	1	0	0	1	1	0
AGGATATAT	85	363	9	75.5511	303739249	75	305971307	3267	4.27059	1.12507	4.80469	1.18639	0.0432422	0.0106775	0.512471	1.42366e-07	1.42366e-07	1	0	0	1	1	0
AGGATC	20	102	6	75.5511	303739249	75	305971307	612	5.1	0.264721	1.35008	0.333365	0.00810047	0.00200019	0.408	2.66692e-08	2.66692e-08	1	0	0	1	0	0
AGGATG	1	5	6	75.5511	303739249	75	305971307	30	5	0.0132361	0.0661803	0.0163414	0.000397082	9.80484e-05	0.4	1.30731e-09	1.30731e-09	1	0	0	1	0	0
AGGATGGAT	4	16	9	75.5511	303739249	75	305971307	144	4	0.0529443	0.211777	0.0522925	0.00190599	0.000470632	0.48	6.2751e-09	6.2751e-09	1	0	0	1	0	0
AGGC	79	642	4	75.5511	303739249	75	305971307	2568	8.12658	1.04565	8.49755	2.09824	0.0339902	0.00839294	0.433418	1.11906e-07	1.11906e-07	1	0	0	0	0	0
AGGCATG	1	4	7	75.5511	303739249	75	305971307	28	4	0.0132361	0.0529443	0.0130731	0.00037061	9.15118e-05	0.373333	1.22016e-09	1.22016e-09	1	0	0	1	0	0
AGGCC	1	5	5	75.5511	303739249	75	305971307	25	5	0.0132361	0.0661803	0.0163414	0.000330902	8.1707e-05	0.333333	1.08943e-09	1.08943e-09	1	0	0	1	0	0
AGGCCC	2	8	6	75.5511	303739249	75	305971307	48	4	0.0264721	0.105889	0.0261462	0.000635331	0.000156877	0.32	2.0917e-09	2.0917e-09	1	0	0	1	0	0
AGGCCG	1	4	6	75.5511	303739249	75	305971307	24	4	0.0132361	0.0529443	0.0130731	0.000317666	7.84387e-05	0.32	1.04585e-09	1.04585e-09	1	0	0	1	0	0
AGGCG	1	5	5	75.5511	303739249	75	305971307	25	5	0.0132361	0.0661803	0.0163414	0.000330902	8.1707e-05	0.333333	1.08943e-09	1.08943e-09	1	0	0	1	0	0
AGGG	8	56	4	75.5511	303739249	75	305971307	224	7	0.105889	0.74122	0.183024	0.00296488	0.000732095	0.373333	9.76126e-09	9.76126e-09	1	0	0	0	0	0
AGGGAT	30	223	6	75.5511	303739249	75	305971307	1338	7.43333	0.397082	2.95164	0.728827	0.0177099	0.00437296	0.594667	5.83061e-08	5.83061e-08	1	0	0	1	1	0
AGGGC	1	6	5	75.5511	303739249	75	305971307	30	6	0.0132361	0.0794164	0.0196097	0.000397082	9.80484e-05	0.4	1.30731e-09	1.30731e-09	1	0	0	1	0	0
AGGGCC	1	4	6	75.5511	303739249	75	305971307	24	4	0.0132361	0.0529443	0.0130731	0.000317666	7.84387e-05	0.32	1.04585e-09	1.04585e-09	1	0	0	1	0	0
AGGGG	1	5	5	75.5511	303739249	75	305971307	25	5	0.0132361	0.0661803	0.0163414	0.000330902	8.1707e-05	0.333333	1.08943e-09	1.08943e-09	1	0	0	1	0	0
AGGGGC	2	8	6	75.5511	303739249	75	305971307	48	4	0.0264721	0.105889	0.0261462	0.000635331	0.000156877	0.32	2.0917e-09	2.0917e-09	1	0	0	1	0	0
AGGGGG	1	4	6	75.5511	303739249	75	305971307	24	4	0.0132361	0.0529443	0.0130731	0.000317666	7.84387e-05	0.32	1.04585e-09	1.04585e-09	1	0	0	1	0	0
AGGGGGG	1	4	7	75.5511	303739249	75	305971307	28	4	0.0132361	0.0529443	0.0130731	0.00037061	9.15118e-05	0.373333	1.22016e-09	1.22016e-09	1	0	0	1	0	0
AT	1729	24174	2	75.5511	303739249	75	305971307	48348	13.9815	22.8852	319.969	79.0074	0.639937	0.158015	0.37284	2.10686e-06	2.10686e-06	1	0	0	0	0	0
ATATATC	1	4	7	75.5511	303739249	75	305971307	28	4	0.0132361	0.0529443	0.0130731	0.00037061	9.15118e-05	0.373333	1.22016e-09	1.22016e-09	1	0	0	1	0	0
ATATC	37	250	5	75.5511	303739249	75	305971307	1250	6.75676	0.489734	3.30902	0.81707	0.0165451	0.00408535	0.45045	5.44713e-08	5.44713e-08	1	0	0	1	0	0
ATATCATC	3592	29900	8	75.5511	303739249	75	305971307	239200	8.32405	47.544	395.758	97.7216	3.16607	0.781773	0.887899	1.04236e-05	1.04236e-05	1	0	0	1	1	0
ATATCC	3	13	6	75.5511	303739249	75	305971307	78	4.33333	0.0397082	0.172069	0.0424876	0.00103241	0.000254926	0.346667	3.39901e-09	3.39901e-09	1	0	0	1	0	0
ATATGC	1	4	6	75.5511	303739249	75	305971307	24	4	0.0132361	0.0529443	0.0130731	0.000317666	7.84387e-05	0.32	1.04585e-09	1.04585e-09	1	0	0	1	0	0
ATC	9042	110583	3	75.5511	303739249	75	305971307	331749	12.2299	119.681	1463.68	361.416	4.39105	1.08425	0.489197	1.44566e-05	1.44566e-05	1	0	0	0	0	0
ATCC	787	5982	4	75.5511	303739249	75	305971307	23928	7.60102	10.4168	79.1782	19.5509	0.316713	0.0782034	0.405388	1.04271e-06	1.04271e-06	1	0	0	0	0	0
ATCCC	2	12	5	75.5511	303739249	75	305971307	60	6	0.0264721	0.158833	0.0392194	0.000794164	0.000196097	0.4	2.61462e-09	2.61462e-09	1	0	0	1	0	0
ATCCCC	3	13	6	75.5511	303739249	75	305971307	78	4.33333	0.0397082	0.172069	0.0424876	0.00103241	0.000254926	0.346667	3.39901e-09	3.39901e-09	1	0	0	1	0	0
ATCCG	1	5	5	75.5511	303739249	75	305971307	25	5	0.0132361	0.0661803	0.0163414	0.000330902	8.1707e-05	0.333333	1.08943e-09	1.08943e-09	1	0	0	1	0	0
ATCCGC	1	4	6	75.5511	303739249	75	305971307	24	4	0.0132361	0.0529443	0.0130731	0.000317666	7.84387e-05	0.32	1.04585e-09	1.04585e-09	1	0	0	1	0	0
ATCGCC	3	12	6	75.5511	303739249	75	305971307	72	4	0.0397082	0.158833	0.0392194	0.000952997	0.000235316	0.32	3.13755e-09	3.13755e-09	1	0	0	1	0	0
ATGC	64	450	4	75.5511	303739249	75	305971307	1800	7.03125	0.847108	5.95623	1.47073	0.0238249	0.0058829	0.375	7.84387e-08	7.84387e-08	1	0	0	0	0	0
ATGCC	1	5	5	75.5511	303739249	75	305971307	25	5	0.0132361	0.0661803	0.0163414	0.000330902	8.1707e-05	0.333333	1.08943e-09	1.08943e-09	1	0	0	1	0	0
ATGCCC	2	9	6	75.5511	303739249	75	305971307	54	4.5	0.0264721	0.119125	0.0294145	0.000714748	0.000176487	0.36	2.35316e-09	2.35316e-09	1	0	0	1	0	0
CCCCCG	1	4	6	75.5511	303739249	75	305971307	24	4	0.0132361	0.0529443	0.0130731	0.000317666	7.84387e-05	0.32	1.04585e-09	1.04585e-09	1	0	0	1	0	0
CCCCGG	1	4	6	75.5511	303739249	75	305971307	24	4	0.0132361	0.0529443	0.0130731	0.000317666	7.84387e-05	0.32	1.04585e-09	1.04585e-09	1	0	0	1	0	0
CCG	4	32	3	75.5511	303739249	75	305971307	96	8	0.0529443	0.423554	0.104585	0.00127066	0.000313755	0.32	4.1834e-09	4.1834e-09	1	0	0	0	0	0
CCGCG	1	5	5	75.5511	303739249	75	305971307	25	5	0.0132361	0.0661803	0.0163414	0.000330902	8.1707e-05	0.333333	1.08943e-09	1.08943e-09	1	0	0	1	0	0
CCGG	1	7	4	75.5511	303739249	75	305971307	28	7	0.0132361	0.0926525	0.022878	0.00037061	9.15118e-05	0.373333	1.22016e-09	1.22016e-09	1	0	0	0	0	0
