# Supplementary material for: Profiles of telomeric repeats in Insecta reveal diverse forms of telomeric motifs in Hymenopterans
Source: Life Sci Alliance. 2022 Apr 1;5(7):e202101163. doi: 10.26508/lsa.202101163 (PMC8977481; doi:10.26508/lsa.202101163)
Supplement: Supplemental Data 5. — Tandem repeat statistics and TRIP TRM calls for arthropods species that are not listed in Supplemental Data 2 or Supplemental Data 3. [file LSA-2021-01163_Supplemental_Data_5.zip › DataS5/MEGST_output.csv.1.filtered.xlsx]

## Sheet: Sheet1
Unnamed: 0	reads	repeats	unit_len	avg_genome_cov	genome_size	eff_read_len	num_reads	repeats_total_len	repeats_per_read	reads_per_genome	repeats_per_genome	repeats_per_million_reads	repeats_len_per_genome	repeats_len_per_million_reads	percent_repeats_len_per_read	percent_repeats_len_per_genome	percent_repeat_unit_in_sequences	avg_genome_cov_filter	repeat_containing_reads_filter	repeats_len_per_million_reads_filter	unit_len_filter	percent_repeats_len_per_read_filter	qualified
AAAAAAC	86	370	7	47.1303	577876374	150	181569772	2590	4.30233	1.82473	7.85058	2.03778	0.0549541	0.0142645	0.200775	9.50966e-08	9.50966e-08	1	0	0	1	0	0
AAAAAACAAGG	1	5	11	47.1303	577876374	150	181569772	55	5	0.0212178	0.106089	0.0275376	0.00116698	0.000302914	0.366667	2.01943e-09	2.01943e-09	1	0	0	1	0	0
AAAAAAG	162	671	7	47.1303	577876374	150	181569772	4697	4.14198	3.43728	14.2371	3.69555	0.09966	0.0258688	0.193292	1.72459e-07	1.72459e-07	1	0	0	1	0	0
AAAAAAT	120	498	7	47.1303	577876374	150	181569772	3486	4.15	2.54613	10.5665	2.74275	0.0739652	0.0191992	0.193667	1.27995e-07	1.27995e-07	1	0	0	1	0	0
AAAAAATCTG	20	98	10	47.1303	577876374	150	181569772	980	4.9	0.424356	2.07934	0.539737	0.0207934	0.00539737	0.326667	3.59825e-08	3.59825e-08	1	0	0	1	0	0
AAAAAATGG	28	134	9	47.1303	577876374	150	181569772	1206	4.78571	0.594098	2.84318	0.738008	0.0255887	0.00664207	0.287143	4.42805e-08	4.42805e-08	1	0	0	1	0	0
AAAAAC	366	1531	6	47.1303	577876374	150	181569772	9186	4.18306	7.76571	32.4844	8.43202	0.194907	0.0505921	0.167322	3.37281e-07	3.37281e-07	1	0	0	1	0	0
AAAAACAT	14	56	8	47.1303	577876374	150	181569772	448	4	0.297049	1.1882	0.308421	0.00950557	0.00246737	0.213333	1.64491e-08	1.64491e-08	1	0	0	1	0	0
AAAAACCC	45	233	8	47.1303	577876374	150	181569772	1864	5.17778	0.954801	4.94374	1.28325	0.03955	0.010266	0.276148	6.84402e-08	6.84402e-08	1	0	0	1	0	0
AAAAACG	99	492	7	47.1303	577876374	150	181569772	3444	4.9697	2.10056	10.4392	2.7097	0.0730741	0.0189679	0.231919	1.26453e-07	1.26453e-07	1	0	0	1	0	0
AAAAAG	1063	4490	6	47.1303	577876374	150	181569772	26940	4.22389	22.5545	95.2679	24.7288	0.571607	0.148373	0.168956	9.89151e-07	9.89151e-07	1	0	0	1	0	0
AAAAAGAAGAAACTCCTAAACG	2	8	22	47.1303	577876374	150	181569772	176	4	0.0424356	0.169742	0.0440602	0.00373433	0.000969324	0.586667	6.46216e-09	6.46216e-09	1	0	0	1	1	0
AAAAAGCG	20	89	8	47.1303	577876374	150	181569772	712	4.45	0.424356	1.88838	0.49017	0.0151071	0.00392136	0.237333	2.61424e-08	2.61424e-08	1	0	0	1	0	0
AAAAAGT	23	92	7	47.1303	577876374	150	181569772	644	4	0.488009	1.95204	0.506692	0.0136643	0.00354685	0.186667	2.36456e-08	2.36456e-08	1	0	0	1	0	0
AAAAAT	927	4104	6	47.1303	577876374	150	181569772	24624	4.42718	19.6689	87.0778	22.6029	0.522467	0.135617	0.177087	9.04115e-07	9.04115e-07	1	0	0	1	0	0
AAAAATAAAAT	39	191	11	47.1303	577876374	150	181569772	2101	4.89744	0.827494	4.0526	1.05194	0.0445786	0.0115713	0.359145	7.71421e-08	7.71421e-08	1	0	0	1	0	0
AAAAATAC	122	583	8	47.1303	577876374	150	181569772	4664	4.77869	2.58857	12.37	3.21089	0.0989598	0.0256871	0.254863	1.71247e-07	1.71247e-07	1	0	0	1	0	0
AAAAATGGC	43	173	9	47.1303	577876374	150	181569772	1557	4.02326	0.912365	3.67068	0.952802	0.0330361	0.00857522	0.241395	5.71681e-08	5.71681e-08	1	0	0	1	0	0
AAAAATT	112	463	7	47.1303	577876374	150	181569772	3241	4.13393	2.37639	9.82384	2.54998	0.0687669	0.0178499	0.192917	1.18999e-07	1.18999e-07	1	0	0	1	0	0
AAAAATTAC	77	329	9	47.1303	577876374	150	181569772	2961	4.27273	1.63377	6.98065	1.81198	0.0628259	0.0163078	0.256364	1.08719e-07	1.08719e-07	1	0	0	1	0	0
AAAAATTATC	7	28	10	47.1303	577876374	150	181569772	280	4	0.148525	0.594098	0.154211	0.00594098	0.00154211	0.266667	1.02807e-08	1.02807e-08	1	0	0	1	0	0
AAAAC	128	670	5	47.1303	577876374	150	181569772	3350	5.23438	2.71588	14.2159	3.69004	0.0710796	0.0184502	0.174479	1.23001e-07	1.23001e-07	1	0	0	1	0	0
AAAACAGCTCT	24	113	11	47.1303	577876374	150	181569772	1243	4.70833	0.509227	2.39761	0.62235	0.0263737	0.00684585	0.345278	4.5639e-08	4.5639e-08	1	0	0	1	0	0
AAAACAT	38	167	7	47.1303	577876374	150	181569772	1169	4.39474	0.806276	3.54337	0.919757	0.0248036	0.0064383	0.205088	4.2922e-08	4.2922e-08	1	0	0	1	0	0
AAAACC	31	124	6	47.1303	577876374	150	181569772	744	4	0.657751	2.63101	0.682933	0.015786	0.0040976	0.16	2.73173e-08	2.73173e-08	1	0	0	1	0	0
AAAACG	173	879	6	47.1303	577876374	150	181569772	5274	5.08092	3.67068	18.6504	4.84111	0.111903	0.0290467	0.203237	1.93645e-07	1.93645e-07	1	0	0	1	0	0
AAAACT	129	598	6	47.1303	577876374	150	181569772	3588	4.63566	2.73709	12.6882	3.2935	0.0761294	0.019761	0.185426	1.3174e-07	1.3174e-07	1	0	0	1	0	0
AAAACTT	30	201	7	47.1303	577876374	150	181569772	1407	6.7	0.636534	4.26478	1.10701	0.0298534	0.00774909	0.312667	5.16606e-08	5.16606e-08	1	0	0	1	0	0
AAAAG	463	2759	5	47.1303	577876374	150	181569772	13795	5.95896	9.82384	58.5399	15.1953	0.292699	0.0759763	0.198632	5.06509e-07	5.06509e-07	1	0	0	1	0	0
AAAAGAAAG	23	97	9	47.1303	577876374	150	181569772	873	4.21739	0.488009	2.05813	0.53423	0.0185231	0.00480807	0.253043	3.20538e-08	3.20538e-08	1	0	0	1	0	0
AAAAGAGC	1	4	8	47.1303	577876374	150	181569772	32	4	0.0212178	0.0848712	0.0220301	0.000678969	0.000176241	0.213333	1.17494e-09	1.17494e-09	1	0	0	1	0	0
AAAAGAT	238	952	7	47.1303	577876374	150	181569772	6664	4	5.04983	20.1993	5.24316	0.141395	0.0367021	0.186667	2.44681e-07	2.44681e-07	1	0	0	1	0	0
AAAAGC	13	52	6	47.1303	577876374	150	181569772	312	4	0.275831	1.10333	0.286391	0.00661995	0.00171835	0.16	1.14557e-08	1.14557e-08	1	0	0	1	0	0
AAAAGCC	17	102	7	47.1303	577876374	150	181569772	714	6	0.360702	2.16421	0.561768	0.0151495	0.00393237	0.28	2.62158e-08	2.62158e-08	1	0	0	1	0	0
AAAAGCTGG	25	100	9	47.1303	577876374	150	181569772	900	4	0.530445	2.12178	0.550752	0.019096	0.00495677	0.24	3.30451e-08	3.30451e-08	1	0	0	1	0	0
AAAAGG	179	777	6	47.1303	577876374	150	181569772	4662	4.34078	3.79798	16.4862	4.27935	0.0989173	0.0256761	0.173631	1.71174e-07	1.71174e-07	1	0	0	1	0	0
AAAAGT	143	647	6	47.1303	577876374	150	181569772	3882	4.52448	3.03414	13.7279	3.56337	0.0823675	0.0213802	0.180979	1.42535e-07	1.42535e-07	1	0	0	1	0	0
AAAAGTC	27	108	7	47.1303	577876374	150	181569772	756	4	0.57288	2.29152	0.594813	0.0160406	0.00416369	0.186667	2.77579e-08	2.77579e-08	1	0	0	1	0	0
AAAAGTG	46	184	7	47.1303	577876374	150	181569772	1288	4	0.976018	3.90407	1.01338	0.0273285	0.00709369	0.186667	4.72913e-08	4.72913e-08	1	0	0	1	0	0
AAAAGTTAT	64	261	9	47.1303	577876374	150	181569772	2349	4.07812	1.35794	5.53784	1.43746	0.0498406	0.0129372	0.244688	8.62478e-08	8.62478e-08	1	0	0	1	0	0
AAAAT	1452	7735	5	47.1303	577876374	150	181569772	38675	5.32713	30.8082	164.12	42.6007	0.820598	0.213004	0.177571	1.42002e-06	1.42002e-06	1	0	0	1	0	0
AAAATAT	2416	11302	7	47.1303	577876374	150	181569772	79114	4.67798	51.2622	239.803	62.246	1.67862	0.435722	0.218306	2.90482e-06	2.90482e-06	1	0	0	1	0	0
AAAATATATC	32	198	10	47.1303	577876374	150	181569772	1980	6.1875	0.678969	4.20112	1.09049	0.0420112	0.0109049	0.4125	7.26993e-08	7.26993e-08	1	0	0	1	0	0
AAAATATTCAT	27	125	11	47.1303	577876374	150	181569772	1375	4.62963	0.57288	2.65222	0.688441	0.0291745	0.00757285	0.339506	5.04856e-08	5.04856e-08	1	0	0	1	0	0
AAAATC	63	252	6	47.1303	577876374	150	181569772	1512	4	1.33672	5.34688	1.3879	0.0320813	0.00832738	0.16	5.55158e-08	5.55158e-08	1	0	0	1	0	0
AAAATCAATT	28	132	10	47.1303	577876374	150	181569772	1320	4.71429	0.594098	2.80075	0.726993	0.0280075	0.00726993	0.314286	4.84662e-08	4.84662e-08	1	0	0	1	0	0
AAAATCT	73	456	7	47.1303	577876374	150	181569772	3192	6.24658	1.5489	9.67531	2.51143	0.0677272	0.01758	0.291507	1.172e-07	1.172e-07	1	0	0	1	0	0
AAAATG	105	477	6	47.1303	577876374	150	181569772	2862	4.54286	2.22787	10.1209	2.62709	0.0607253	0.0157625	0.181714	1.05084e-07	1.05084e-07	1	0	0	1	0	0
AAAATT	1068	4413	6	47.1303	577876374	150	181569772	26478	4.13202	22.6606	93.6341	24.3047	0.561805	0.145828	0.165281	9.72188e-07	9.72188e-07	1	0	0	1	0	0
AAAATTG	32	128	7	47.1303	577876374	150	181569772	896	4	0.678969	2.71588	0.704963	0.0190111	0.00493474	0.186667	3.28983e-08	3.28983e-08	1	0	0	1	0	0
AAAATTGT	22	88	8	47.1303	577876374	150	181569772	704	4	0.466791	1.86717	0.484662	0.0149373	0.0038773	0.213333	2.58486e-08	2.58486e-08	1	0	0	1	0	0
AAAATTGTCCG	1	5	11	47.1303	577876374	150	181569772	55	5	0.0212178	0.106089	0.0275376	0.00116698	0.000302914	0.366667	2.01943e-09	2.01943e-09	1	0	0	1	0	0
AAAATTT	11	44	7	47.1303	577876374	150	181569772	308	4	0.233396	0.933583	0.242331	0.00653508	0.00169632	0.186667	1.13088e-08	1.13088e-08	1	0	0	1	0	0
AAAATTTATTC	25	115	11	47.1303	577876374	150	181569772	1265	4.6	0.530445	2.44005	0.633365	0.0268405	0.00696702	0.337333	4.64468e-08	4.64468e-08	1	0	0	1	0	0
AAAATTTGATTG	32	139	12	47.1303	577876374	150	181569772	1668	4.34375	0.678969	2.94927	0.765546	0.0353913	0.00918655	0.3475	6.12437e-08	6.12437e-08	1	0	0	1	0	0
AAAC	594	6897	4	47.1303	577876374	150	181569772	27588	11.6111	12.6034	146.339	37.9854	0.585356	0.151942	0.30963	1.01294e-06	1.01294e-06	1	0	0	0	0	0
AAACAAGT	79	950	8	47.1303	577876374	150	181569772	7600	12.0253	1.67621	20.1569	5.23215	0.161255	0.0418572	0.64135	2.79048e-07	2.79048e-07	1	0	0	1	1	0
AAACAAT	59	315	7	47.1303	577876374	150	181569772	2205	5.33898	1.25185	6.6836	1.73487	0.0467852	0.0121441	0.249153	8.09606e-08	8.09606e-08	1	0	0	1	0	0
AAACAC	233	2562	6	47.1303	577876374	150	181569772	15372	10.9957	4.94374	54.36	14.1103	0.32616	0.0846617	0.439828	5.64411e-07	5.64411e-07	1	0	0	1	0	0
AAACAG	1	14	6	47.1303	577876374	150	181569772	84	14	0.0212178	0.297049	0.0771053	0.00178229	0.000462632	0.56	3.08421e-09	3.08421e-09	1	0	0	1	1	0
AAACAT	73	292	6	47.1303	577876374	150	181569772	1752	4	1.5489	6.19559	1.6082	0.0371736	0.00964918	0.16	6.43279e-08	6.43279e-08	1	0	0	1	0	0
AAACATT	32	166	7	47.1303	577876374	150	181569772	1162	5.1875	0.678969	3.52215	0.914249	0.0246551	0.00639974	0.242083	4.2665e-08	4.2665e-08	1	0	0	1	0	0
AAACC	26	156	5	47.1303	577876374	150	181569772	780	6	0.551663	3.30998	0.859174	0.0165499	0.00429587	0.2	2.86391e-08	2.86391e-08	1	0	0	1	0	0
AAACCAAC	22	88	8	47.1303	577876374	150	181569772	704	4	0.466791	1.86717	0.484662	0.0149373	0.0038773	0.213333	2.58486e-08	2.58486e-08	1	0	0	1	0	0
AAACCCC	42	179	7	47.1303	577876374	150	181569772	1253	4.2619	0.891147	3.79798	0.985847	0.0265859	0.00690093	0.198889	4.60062e-08	4.60062e-08	1	0	0	1	0	0
AAACCCT	48	217	7	47.1303	577876374	150	181569772	1519	4.52083	1.01845	4.60426	1.19513	0.0322298	0.00836593	0.210972	5.57729e-08	5.57729e-08	1	0	0	1	0	0
AAACG	3	15	5	47.1303	577876374	150	181569772	75	5	0.0636534	0.318267	0.0826129	0.00159133	0.000413064	0.166667	2.75376e-09	2.75376e-09	1	0	0	1	0	0
AAACGAG	1	4	7	47.1303	577876374	150	181569772	28	4	0.0212178	0.0848712	0.0220301	0.000594098	0.000154211	0.186667	1.02807e-09	1.02807e-09	1	0	0	1	0	0
AAACGC	21	84	6	47.1303	577876374	150	181569772	504	4	0.445574	1.78229	0.462632	0.0106938	0.00277579	0.16	1.85053e-08	1.85053e-08	1	0	0	1	0	0
AAACGTACGG	30	136	10	47.1303	577876374	150	181569772	1360	4.53333	0.636534	2.88562	0.749023	0.0288562	0.00749023	0.302222	4.99349e-08	4.99349e-08	1	0	0	1	0	0
AAACT	24	120	5	47.1303	577876374	150	181569772	600	5	0.509227	2.54613	0.660903	0.0127307	0.00330451	0.166667	2.20301e-08	2.20301e-08	1	0	0	1	0	0
AAACTC	870	6489	6	47.1303	577876374	150	181569772	38934	7.45862	18.4595	137.682	35.7383	0.826093	0.21443	0.298345	1.42953e-06	1.42953e-06	1	0	0	1	0	0
AAACTCC	24	96	7	47.1303	577876374	150	181569772	672	4	0.509227	2.03691	0.528722	0.0142584	0.00370106	0.186667	2.46737e-08	2.46737e-08	1	0	0	1	0	0
AAACTCT	20	80	7	47.1303	577876374	150	181569772	560	4	0.424356	1.69742	0.440602	0.011882	0.00308421	0.186667	2.05614e-08	2.05614e-08	1	0	0	1	0	0
AAACTGT	43	241	7	47.1303	577876374	150	181569772	1687	5.60465	0.912365	5.11349	1.32731	0.0357944	0.00929119	0.26155	6.19413e-08	6.19413e-08	1	0	0	1	0	0
AAACTT	30	176	6	47.1303	577876374	150	181569772	1056	5.86667	0.636534	3.73433	0.969324	0.022406	0.00581595	0.234667	3.8773e-08	3.8773e-08	1	0	0	1	0	0
AAAG	2148	15609	4	47.1303	577876374	150	181569772	62436	7.26676	45.5758	331.188	85.967	1.32475	0.343868	0.19378	2.29245e-06	2.29245e-06	1	0	0	0	0	0
AAAGAAG	158	787	7	47.1303	577876374	150	181569772	5509	4.98101	3.35241	16.6984	4.33442	0.116889	0.030341	0.232447	2.02273e-07	2.02273e-07	1	0	0	1	0	0
AAAGAAT	234	993	7	47.1303	577876374	150	181569772	6951	4.24359	4.96496	21.0693	5.46897	0.147485	0.0382828	0.198034	2.55219e-07	2.55219e-07	1	0	0	1	0	0
AAAGACGGTAGACAG	1	4	15	47.1303	577876374	150	181569772	60	4	0.0212178	0.0848712	0.0220301	0.00127307	0.000330451	0.4	2.20301e-09	2.20301e-09	1	0	0	1	0	0
AAAGAG	2040	10205	6	47.1303	577876374	150	181569772	61230	5.00245	43.2843	216.528	56.2043	1.29917	0.337226	0.200098	2.24817e-06	2.24817e-06	1	0	0	1	0	0
AAAGAGT	4	16	7	47.1303	577876374	150	181569772	112	4	0.0848712	0.339485	0.0881204	0.00237639	0.000616843	0.186667	4.11229e-09	4.11229e-09	1	0	0	1	0	0
AAAGAT	91	454	6	47.1303	577876374	150	181569772	2724	4.98901	1.93082	9.63288	2.50042	0.0577973	0.0150025	0.19956	1.00017e-07	1.00017e-07	1	0	0	1	0	0
AAAGATACG	14	65	9	47.1303	577876374	150	181569772	585	4.64286	0.297049	1.37916	0.357989	0.0124124	0.0032219	0.278571	2.14793e-08	2.14793e-08	1	0	0	1	0	0
AAAGATCAT	31	159	9	47.1303	577876374	150	181569772	1431	5.12903	0.657751	3.37363	0.875696	0.0303627	0.00788127	0.307742	5.25418e-08	5.25418e-08	1	0	0	1	0	0
AAAGC	23	176	5	47.1303	577876374	150	181569772	880	7.65217	0.488009	3.73433	0.969324	0.0186717	0.00484662	0.255072	3.23108e-08	3.23108e-08	1	0	0	1	0	0
AAAGCAC	42	282	7	47.1303	577876374	150	181569772	1974	6.71429	0.891147	5.98342	1.55312	0.0418839	0.0108719	0.313333	7.2479e-08	7.2479e-08	1	0	0	1	0	0
AAAGCAGAGC	179	1728	10	47.1303	577876374	150	181569772	17280	9.65363	3.79798	36.6643	9.517	0.366643	0.09517	0.643575	6.34467e-07	6.34467e-07	1	0	0	1	1	0
AAAGCC	1	5	6	47.1303	577876374	150	181569772	30	5	0.0212178	0.106089	0.0275376	0.000636534	0.000165226	0.2	1.1015e-09	1.1015e-09	1	0	0	1	0	0
AAAGCG	34	136	6	47.1303	577876374	150	181569772	816	4	0.721405	2.88562	0.749023	0.0173137	0.00449414	0.16	2.99609e-08	2.99609e-08	1	0	0	1	0	0
AAAGG	101	692	5	47.1303	577876374	150	181569772	3460	6.85149	2.143	14.6827	3.81121	0.0734136	0.019056	0.228383	1.2704e-07	1.2704e-07	1	0	0	1	0	0
AAAGGAG	40	192	7	47.1303	577876374	150	181569772	1344	4.8	0.848712	4.07382	1.05744	0.0285167	0.00740211	0.224	4.93474e-08	4.93474e-08	1	0	0	1	0	0
AAAGGC	38	188	6	47.1303	577876374	150	181569772	1128	4.94737	0.806276	3.98894	1.03541	0.0239337	0.00621249	0.197895	4.14166e-08	4.14166e-08	1	0	0	1	0	0
AAAGGG	4	20	6	47.1303	577876374	150	181569772	120	5	0.0848712	0.424356	0.11015	0.00254613	0.000660903	0.2	4.40602e-09	4.40602e-09	1	0	0	1	0	0
AAAGGGAGC	22	98	9	47.1303	577876374	150	181569772	882	4.45455	0.466791	2.07934	0.539737	0.0187141	0.00485764	0.267273	3.23842e-08	3.23842e-08	1	0	0	1	0	0
AAAGGT	8	32	6	47.1303	577876374	150	181569772	192	4	0.169742	0.678969	0.176241	0.00407382	0.00105744	0.16	7.04963e-09	7.04963e-09	1	0	0	1	0	0
AAAGT	106	532	5	47.1303	577876374	150	181569772	2660	5.01887	2.24909	11.2879	2.93	0.0564393	0.01465	0.167296	9.76668e-08	9.76668e-08	1	0	0	1	0	0
AAAGTAT	28	112	7	47.1303	577876374	150	181569772	784	4	0.594098	2.37639	0.616843	0.0166347	0.0043179	0.186667	2.8786e-08	2.8786e-08	1	0	0	1	0	0
AAAGTATTAT	30	135	10	47.1303	577876374	150	181569772	1350	4.5	0.636534	2.8644	0.743516	0.028644	0.00743516	0.3	4.95677e-08	4.95677e-08	1	0	0	1	0	0
AAAGTC	24	100	6	47.1303	577876374	150	181569772	600	4.16667	0.509227	2.12178	0.550752	0.0127307	0.00330451	0.166667	2.20301e-08	2.20301e-08	1	0	0	1	0	0
AAAGTCGCC	24	102	9	47.1303	577876374	150	181569772	918	4.25	0.509227	2.16421	0.561768	0.0194779	0.00505591	0.255	3.37061e-08	3.37061e-08	1	0	0	1	0	0
AAAGTG	33	132	6	47.1303	577876374	150	181569772	792	4	0.700187	2.80075	0.726993	0.0168045	0.00436196	0.16	2.90797e-08	2.90797e-08	1	0	0	1	0	0
AAAGTT	7	28	6	47.1303	577876374	150	181569772	168	4	0.148525	0.594098	0.154211	0.00356459	0.000925264	0.16	6.16843e-09	6.16843e-09	1	0	0	1	0	0
AAAT	19885	143923	4	47.1303	577876374	150	181569772	575692	7.23777	421.916	3053.73	792.659	12.2149	3.17064	0.193007	2.11376e-05	2.11376e-05	1	1	0	0	0	0
AAATAAC	36	144	7	47.1303	577876374	150	181569772	1008	4	0.76384	3.05536	0.793084	0.0213875	0.00555158	0.186667	3.70106e-08	3.70106e-08	1	0	0	1	0	0
AAATAACT	20	96	8	47.1303	577876374	150	181569772	768	4.8	0.424356	2.03691	0.528722	0.0162953	0.00422978	0.256	2.81985e-08	2.81985e-08	1	0	0	1	0	0
AAATAACTGG	38	166	10	47.1303	577876374	150	181569772	1660	4.36842	0.806276	3.52215	0.914249	0.0352215	0.00914249	0.291228	6.09499e-08	6.09499e-08	1	0	0	1	0	0
AAATAAT	146	600	7	47.1303	577876374	150	181569772	4200	4.10959	3.0978	12.7307	3.30451	0.0891147	0.0231316	0.191781	1.54211e-07	1.54211e-07	1	0	0	1	0	0
AAATAATG	51	210	8	47.1303	577876374	150	181569772	1680	4.11765	1.08211	4.45574	1.15658	0.0356459	0.00925264	0.219608	6.16843e-08	6.16843e-08	1	0	0	1	0	0
AAATAC	109	458	6	47.1303	577876374	150	181569772	2748	4.20183	2.31274	9.71775	2.52245	0.0583065	0.0151347	0.168073	1.00898e-07	1.00898e-07	1	0	0	1	0	0
AAATACCATAT	8	36	11	47.1303	577876374	150	181569772	396	4.5	0.169742	0.76384	0.198271	0.00840224	0.00218098	0.33	1.45399e-08	1.45399e-08	1	0	0	1	0	0
AAATACT	37	180	7	47.1303	577876374	150	181569772	1260	4.86486	0.785058	3.8192	0.991354	0.0267344	0.00693948	0.227027	4.62632e-08	4.62632e-08	1	0	0	1	0	0
AAATAG	84	339	6	47.1303	577876374	150	181569772	2034	4.03571	1.78229	7.19283	1.86705	0.043157	0.0112023	0.161429	7.4682e-08	7.4682e-08	1	0	0	1	0	0
AAATAGAG	30	121	8	47.1303	577876374	150	181569772	968	4.03333	0.636534	2.56735	0.66641	0.0205388	0.00533128	0.215111	3.55419e-08	3.55419e-08	1	0	0	1	0	0
AAATAGAT	35	145	8	47.1303	577876374	150	181569772	1160	4.14286	0.742623	3.07658	0.798591	0.0246126	0.00638873	0.220952	4.25915e-08	4.25915e-08	1	0	0	1	0	0
AAATAGT	14	56	7	47.1303	577876374	150	181569772	392	4	0.297049	1.1882	0.308421	0.00831737	0.00215895	0.186667	1.4393e-08	1.4393e-08	1	0	0	1	0	0
AAATAT	394	1638	6	47.1303	577876374	150	181569772	9828	4.15736	8.35981	34.7547	9.02133	0.208528	0.054128	0.166294	3.60853e-07	3.60853e-07	1	0	0	1	0	0
AAATATG	212	2944	7	47.1303	577876374	150	181569772	20608	13.8868	4.49817	62.4652	16.2142	0.437256	0.113499	0.64805	7.5666e-07	7.5666e-07	1	0	0	1	1	0
AAATATT	122	499	7	47.1303	577876374	150	181569772	3493	4.09016	2.58857	10.5877	2.74825	0.0741137	0.0192378	0.190874	1.28252e-07	1.28252e-07	1	0	0	1	0	0
AAATC	209	2162	5	47.1303	577876374	150	181569772	10810	10.3445	4.43452	45.8729	11.9073	0.229364	0.0595363	0.344817	3.96909e-07	3.96909e-07	1	0	0	1	0	0
AAATCAATC	131	951	9	47.1303	577876374	150	181569772	8559	7.25954	2.77953	20.1781	5.23766	0.181603	0.0471389	0.435573	3.14259e-07	3.14259e-07	1	0	0	1	0	0
AAATCAG	24	137	7	47.1303	577876374	150	181569772	959	5.70833	0.509227	2.90684	0.754531	0.0203479	0.00528172	0.266389	3.52114e-08	3.52114e-08	1	0	0	1	0	0
AAATCCACG	25	112	9	47.1303	577876374	150	181569772	1008	4.48	0.530445	2.37639	0.616843	0.0213875	0.00555158	0.2688	3.70106e-08	3.70106e-08	1	0	0	1	0	0
AAATCG	65	310	6	47.1303	577876374	150	181569772	1860	4.76923	1.37916	6.57751	1.70733	0.0394651	0.010244	0.190769	6.82933e-08	6.82933e-08	1	0	0	1	0	0
AAATCGT	27	131	7	47.1303	577876374	150	181569772	917	4.85185	0.57288	2.77953	0.721486	0.0194567	0.0050504	0.22642	3.36693e-08	3.36693e-08	1	0	0	1	0	0
AAATCT	8	32	6	47.1303	577876374	150	181569772	192	4	0.169742	0.678969	0.176241	0.00407382	0.00105744	0.16	7.04963e-09	7.04963e-09	1	0	0	1	0	0
AAATGAATC	3	18	9	47.1303	577876374	150	181569772	162	6	0.0636534	0.38192	0.0991354	0.00343728	0.000892219	0.36	5.94813e-09	5.94813e-09	1	0	0	1	0	0
AAATGGC	1	4	7	47.1303	577876374	150	181569772	28	4	0.0212178	0.0848712	0.0220301	0.000594098	0.000154211	0.186667	1.02807e-09	1.02807e-09	1	0	0	1	0	0
AAATGT	51	204	6	47.1303	577876374	150	181569772	1224	4	1.08211	4.32843	1.12354	0.0259706	0.00674121	0.16	4.49414e-08	4.49414e-08	1	0	0	1	0	0
AAATGTG	8	167	7	47.1303	577876374	150	181569772	1169	20.875	0.169742	3.54337	0.919757	0.0248036	0.0064383	0.974167	4.2922e-08	4.2922e-08	1	0	0	1	1	0
AAATGTTAT	21	84	9	47.1303	577876374	150	181569772	756	4	0.445574	1.78229	0.462632	0.0160406	0.00416369	0.24	2.77579e-08	2.77579e-08	1	0	0	1	0	0
AAATT	589	3588	5	47.1303	577876374	150	181569772	17940	6.09168	12.4973	76.1294	19.761	0.380647	0.098805	0.203056	6.587e-07	6.587e-07	1	0	0	1	0	0
AAATTAATAAATTATTATTAAT	1	4	22	47.1303	577876374	150	181569772	88	4	0.0212178	0.0848712	0.0220301	0.00186717	0.000484662	0.586667	3.23108e-09	3.23108e-09	1	0	0	1	1	0
AAATTAC	23	92	7	47.1303	577876374	150	181569772	644	4	0.488009	1.95204	0.506692	0.0136643	0.00354685	0.186667	2.36456e-08	2.36456e-08	1	0	0	1	0	0
AAATTAG	14	56	7	47.1303	577876374	150	181569772	392	4	0.297049	1.1882	0.308421	0.00831737	0.00215895	0.186667	1.4393e-08	1.4393e-08	1	0	0	1	0	0
AAATTAT	96	457	7	47.1303	577876374	150	181569772	3199	4.76042	2.03691	9.69653	2.51694	0.0678757	0.0176186	0.222153	1.17457e-07	1.17457e-07	1	0	0	1	0	0
AAATTATATATG	12	60	12	47.1303	577876374	150	181569772	720	5	0.254613	1.27307	0.330451	0.0152768	0.00396542	0.4	2.64361e-08	2.64361e-08	1	0	0	1	0	0
AAATTC	333	1385	6	47.1303	577876374	150	181569772	8310	4.15916	7.06552	29.3866	7.62792	0.17632	0.0457675	0.166366	3.05117e-07	3.05117e-07	1	0	0	1	0	0
AAATTG	41	164	6	47.1303	577876374	150	181569772	984	4	0.869929	3.47972	0.903234	0.0208783	0.0054194	0.16	3.61294e-08	3.61294e-08	1	0	0	1	0	0
AAATTGG	19	76	7	47.1303	577876374	150	181569772	532	4	0.403138	1.61255	0.418572	0.0112879	0.00293	0.186667	1.95334e-08	1.95334e-08	1	0	0	1	0	0
AAATTGT	1	4	7	47.1303	577876374	150	181569772	28	4	0.0212178	0.0848712	0.0220301	0.000594098	0.000154211	0.186667	1.02807e-09	1.02807e-09	1	0	0	1	0	0
AAATTT	38	152	6	47.1303	577876374	150	181569772	912	4	0.806276	3.2251	0.837144	0.0193506	0.00502286	0.16	3.34858e-08	3.34858e-08	1	0	0	1	0	0
AAC	6995	86890	3	47.1303	577876374	150	181569772	260670	12.4217	148.418	1843.61	478.549	5.53084	1.43565	0.248435	9.57098e-06	9.57098e-06	1	0	0	0	0	0
AACAACAACAAT	343	1741	12	47.1303	577876374	150	181569772	20892	5.0758	7.2777	36.9402	9.5886	0.443282	0.115063	0.406064	7.67088e-07	7.67088e-07	1	0	0	1	0	0
AACAACAACC	166	774	10	47.1303	577876374	150	181569772	7740	4.66265	3.52215	16.4226	4.26282	0.164226	0.0426282	0.310843	2.84188e-07	2.84188e-07	1	0	0	1	0	0
AACAACAAT	164	1257	9	47.1303	577876374	150	181569772	11313	7.66463	3.47972	26.6708	6.92296	0.240037	0.0623066	0.459878	4.15378e-07	4.15378e-07	1	0	0	1	0	0
AACAACAGT	38	424	9	47.1303	577876374	150	181569772	3816	11.1579	0.806276	8.99634	2.33519	0.0809671	0.0210167	0.669474	1.40111e-07	1.40111e-07	1	0	0	1	1	0
AACAACCACAGC	20	95	12	47.1303	577876374	150	181569772	1140	4.75	0.424356	2.01569	0.523215	0.0241883	0.00627858	0.38	4.18572e-08	4.18572e-08	1	0	0	1	0	0
AACAACCC	31	196	8	47.1303	577876374	150	181569772	1568	6.32258	0.657751	4.15869	1.07947	0.0332695	0.0086358	0.337204	5.7572e-08	5.7572e-08	1	0	0	1	0	0
AACAACGAC	120	905	9	47.1303	577876374	150	181569772	8145	7.54167	2.54613	19.2021	4.98431	0.172819	0.0448588	0.4525	2.99059e-07	2.99059e-07	1	0	0	1	0	0
AACAACGGC	40	353	9	47.1303	577876374	150	181569772	3177	8.825	0.848712	7.48988	1.94416	0.0674089	0.0174974	0.5295	1.16649e-07	1.16649e-07	1	0	0	1	1	0
AACAACT	36	144	7	47.1303	577876374	150	181569772	1008	4	0.76384	3.05536	0.793084	0.0213875	0.00555158	0.186667	3.70106e-08	3.70106e-08	1	0	0	1	0	0
AACAACTAC	9	45	9	47.1303	577876374	150	181569772	405	5	0.19096	0.954801	0.247839	0.0085932	0.00223055	0.3	1.48703e-08	1.48703e-08	1	0	0	1	0	0
AACAAG	95	598	6	47.1303	577876374	150	181569772	3588	6.29474	2.01569	12.6882	3.2935	0.0761294	0.019761	0.251789	1.3174e-07	1.3174e-07	1	0	0	1	0	0
AACAAGGTATGC	63	268	12	47.1303	577876374	150	181569772	3216	4.25397	1.33672	5.68637	1.47602	0.0682364	0.0177122	0.340317	1.18081e-07	1.18081e-07	1	0	0	1	0	0
AACAAT	1333	19137	6	47.1303	577876374	150	181569772	114822	14.3563	28.2833	406.045	105.397	2.43627	0.632385	0.574254	4.2159e-06	4.2159e-06	1	0	0	1	1	0
AACACAGATACCCAC	1	4	15	47.1303	577876374	150	181569772	60	4	0.0212178	0.0848712	0.0220301	0.00127307	0.000330451	0.4	2.20301e-09	2.20301e-09	1	0	0	1	0	0
AACACATATACACAG	1	4	15	47.1303	577876374	150	181569772	60	4	0.0212178	0.0848712	0.0220301	0.00127307	0.000330451	0.4	2.20301e-09	2.20301e-09	1	0	0	1	0	0
AACACC	64	540	6	47.1303	577876374	150	181569772	3240	8.4375	1.35794	11.4576	2.97406	0.0687456	0.0178444	0.3375	1.18963e-07	1.18963e-07	1	0	0	1	0	0
AACACGATAACCGAC	1	5	15	47.1303	577876374	150	181569772	75	5	0.0212178	0.106089	0.0275376	0.00159133	0.000413064	0.5	2.75376e-09	2.75376e-09	1	0	0	1	0	0
AACACGATAACCGAT	3	14	15	47.1303	577876374	150	181569772	210	4.66667	0.0636534	0.297049	0.0771053	0.00445574	0.00115658	0.466667	7.71053e-09	7.71053e-09	1	0	0	1	0	0
AACAG	77	470	5	47.1303	577876374	150	181569772	2350	6.1039	1.63377	9.97236	2.58854	0.0498618	0.0129427	0.203463	8.62846e-08	8.62846e-08	1	0	0	1	0	0
AACAGC	1429	7708	6	47.1303	577876374	150	181569772	46248	5.39398	30.3202	163.547	42.452	0.98128	0.254712	0.215759	1.69808e-06	1.69808e-06	1	0	0	1	0	0
AACAGCATC	20	164	9	47.1303	577876374	150	181569772	1476	8.2	0.424356	3.47972	0.903234	0.0313175	0.00812911	0.492	5.4194e-08	5.4194e-08	1	0	0	1	0	0
AACAGCGTG	36	160	9	47.1303	577876374	150	181569772	1440	4.44444	0.76384	3.39485	0.881204	0.0305536	0.00793084	0.266667	5.28722e-08	5.28722e-08	1	0	0	1	0	0
AACAGG	72	288	6	47.1303	577876374	150	181569772	1728	4	1.52768	6.11072	1.58617	0.0366643	0.009517	0.16	6.34467e-08	6.34467e-08	1	0	0	1	0	0
AACAGT	54	472	6	47.1303	577876374	150	181569772	2832	8.74074	1.14576	10.0148	2.59955	0.0600888	0.0155973	0.34963	1.03982e-07	1.03982e-07	1	0	0	1	0	0
AACAT	62	486	5	47.1303	577876374	150	181569772	2430	7.83871	1.3155	10.3118	2.67666	0.0515592	0.0133833	0.26129	8.92219e-08	8.92219e-08	1	0	0	1	0	0
AACATAT	1	4	7	47.1303	577876374	150	181569772	28	4	0.0212178	0.0848712	0.0220301	0.000594098	0.000154211	0.186667	1.02807e-09	1.02807e-09	1	0	0	1	0	0
AACATATCC	28	172	9	47.1303	577876374	150	181569772	1548	6.14286	0.594098	3.64946	0.947294	0.0328451	0.00852565	0.368571	5.68377e-08	5.68377e-08	1	0	0	1	0	0
AACATC	69	394	6	47.1303	577876374	150	181569772	2364	5.71014	1.46403	8.35981	2.16996	0.0501589	0.0130198	0.228406	8.67986e-08	8.67986e-08	1	0	0	1	0	0
AACATGC	18	72	7	47.1303	577876374	150	181569772	504	4	0.38192	1.52768	0.396542	0.0106938	0.00277579	0.186667	1.85053e-08	1.85053e-08	1	0	0	1	0	0
AACATT	135	2153	6	47.1303	577876374	150	181569772	12918	15.9481	2.8644	45.6819	11.8577	0.274091	0.0711462	0.637926	4.74308e-07	4.74308e-07	1	0	0	1	1	0
AACATTG	33	132	7	47.1303	577876374	150	181569772	924	4	0.700187	2.80075	0.726993	0.0196052	0.00508895	0.186667	3.39264e-08	3.39264e-08	1	0	0	1	0	0
AACC	291	4019	4	47.1303	577876374	150	181569772	16076	13.811	6.17438	85.2743	22.1347	0.341097	0.088539	0.368293	5.9026e-07	5.9026e-07	1	0	0	0	0	0
AACCAACTCAGG	17	74	12	47.1303	577876374	150	181569772	888	4.35294	0.360702	1.57012	0.407557	0.0188414	0.00489068	0.348235	3.26045e-08	3.26045e-08	1	0	0	1	0	0
AACCAAGG	9	51	8	47.1303	577876374	150	181569772	408	5.66667	0.19096	1.08211	0.280884	0.00865686	0.00224707	0.302222	1.49805e-08	1.49805e-08	1	0	0	1	0	0
AACCAATC	142	1906	8	47.1303	577876374	150	181569772	15248	13.4225	3.01293	40.4411	10.4973	0.323529	0.0839787	0.715869	5.59858e-07	5.59858e-07	1	0	0	1	1	0
AACCAC	5	20	6	47.1303	577876374	150	181569772	120	4	0.106089	0.424356	0.11015	0.00254613	0.000660903	0.16	4.40602e-09	4.40602e-09	1	0	0	1	0	0
AACCAT	91	1204	6	47.1303	577876374	150	181569772	7224	13.2308	1.93082	25.5462	6.63106	0.153277	0.0397864	0.529231	2.65242e-07	2.65242e-07	1	0	0	1	1	0
AACCC	29	145	5	47.1303	577876374	150	181569772	725	5	0.615316	3.07658	0.798591	0.0153829	0.00399296	0.166667	2.66197e-08	2.66197e-08	1	0	0	1	0	0
AACCCAAG	1	4	8	47.1303	577876374	150	181569772	32	4	0.0212178	0.0848712	0.0220301	0.000678969	0.000176241	0.213333	1.17494e-09	1.17494e-09	1	0	0	1	0	0
AACCCAAT	125954	1825775	8	47.1303	577876374	150	181569772	14606200	14.4956	2672.47	38738.9	10055.5	309.911	80.444	0.773097	0.000536293	0.000536293	1	1	1	1	1	1
AACCCAATAACCCAGT	1	4	16	47.1303	577876374	150	181569772	64	4	0.0212178	0.0848712	0.0220301	0.00135794	0.000352482	0.426667	2.34988e-09	2.34988e-09	1	0	0	1	0	0
AACCCAATAACCCGATT	2	8	17	47.1303	577876374	150	181569772	136	4	0.0424356	0.169742	0.0440602	0.00288562	0.000749023	0.453333	4.99349e-09	4.99349e-09	1	0	0	1	0	0
AACCCAGT	1	6	8	47.1303	577876374	150	181569772	48	6	0.0212178	0.127307	0.0330451	0.00101845	0.000264361	0.32	1.76241e-09	1.76241e-09	1	0	0	1	0	0
AACCCATC	71	433	8	47.1303	577876374	150	181569772	3464	6.09859	1.50646	9.1873	2.38476	0.0734984	0.0190781	0.325258	1.27187e-07	1.27187e-07	1	0	0	1	0	0
AACCCC	3	32	6	47.1303	577876374	150	181569772	192	10.6667	0.0636534	0.678969	0.176241	0.00407382	0.00105744	0.426667	7.04963e-09	7.04963e-09	1	0	0	1	0	0
AACCCCAAT	1	10	9	47.1303	577876374	150	181569772	90	10	0.0212178	0.212178	0.0550752	0.0019096	0.000495677	0.6	3.30451e-09	3.30451e-09	1	0	0	1	1	0
AACCGATAATAACGCGAT	2	8	18	47.1303	577876374	150	181569772	144	4	0.0424356	0.169742	0.0440602	0.00305536	0.000793084	0.48	5.28722e-09	5.28722e-09	1	0	0	1	0	0
AACCGC	7	41	6	47.1303	577876374	150	181569772	246	5.85714	0.148525	0.869929	0.225809	0.00521958	0.00135485	0.234286	9.03234e-09	9.03234e-09	1	0	0	1	0	0
AACCGGCTTCTGTCT	1	4	15	47.1303	577876374	150	181569772	60	4	0.0212178	0.0848712	0.0220301	0.00127307	0.000330451	0.4	2.20301e-09	2.20301e-09	1	0	0	1	0	0
AACCGT	35	486	6	47.1303	577876374	150	181569772	2916	13.8857	0.742623	10.3118	2.67666	0.0618711	0.0160599	0.555429	1.07066e-07	1.07066e-07	1	0	0	1	1	0
AACCT	37	340	5	47.1303	577876374	150	181569772	1700	9.18919	0.785058	7.21405	1.87256	0.0360702	0.00936279	0.306306	6.24186e-08	6.24186e-08	1	0	0	1	0	0
AACCTC	45	325	6	47.1303	577876374	150	181569772	1950	7.22222	0.954801	6.89578	1.78995	0.0413747	0.0107397	0.288889	7.15978e-08	7.15978e-08	1	0	0	1	0	0
AACCTT	25	100	6	47.1303	577876374	150	181569772	600	4	0.530445	2.12178	0.550752	0.0127307	0.00330451	0.16	2.20301e-08	2.20301e-08	1	0	0	1	0	0
AACG	802	8113	4	47.1303	577876374	150	181569772	32452	10.116	17.0167	172.14	44.6825	0.68856	0.17873	0.269759	1.19153e-06	1.19153e-06	1	0	0	0	0	0
AACGAAGG	41	511	8	47.1303	577876374	150	181569772	4088	12.4634	0.869929	10.8423	2.81435	0.0867383	0.0225148	0.664715	1.50098e-07	1.50098e-07	1	0	0	1	1	0
AACGAC	348	2132	6	47.1303	577876374	150	181569772	12792	6.12644	7.38379	45.2363	11.742	0.271418	0.0704523	0.245057	4.69682e-07	4.69682e-07	1	0	0	1	0	0
AACGACC	22	88	7	47.1303	577876374	150	181569772	616	4	0.466791	1.86717	0.484662	0.0130702	0.00339264	0.186667	2.26176e-08	2.26176e-08	1	0	0	1	0	0
AACGAG	22	198	6	47.1303	577876374	150	181569772	1188	9	0.466791	4.20112	1.09049	0.0252067	0.00654294	0.36	4.36196e-08	4.36196e-08	1	0	0	1	0	0
AACGAGAG	37	161	8	47.1303	577876374	150	181569772	1288	4.35135	0.785058	3.41606	0.886711	0.0273285	0.00709369	0.232072	4.72913e-08	4.72913e-08	1	0	0	1	0	0
AACGAGCGAG	10	48	10	47.1303	577876374	150	181569772	480	4.8	0.212178	1.01845	0.264361	0.0101845	0.00264361	0.32	1.76241e-08	1.76241e-08	1	0	0	1	0	0
AACGAT	607	10650	6	47.1303	577876374	150	181569772	63900	17.5453	12.8792	225.969	58.6551	1.35582	0.351931	0.701812	2.34621e-06	2.34621e-06	1	0	0	1	1	0
AACGATGTCCAC	46	226	12	47.1303	577876374	150	181569772	2712	4.91304	0.976018	4.79522	1.2447	0.0575426	0.0149364	0.393043	9.9576e-08	9.9576e-08	1	0	0	1	0	0
AACGCC	24	96	6	47.1303	577876374	150	181569772	576	4	0.509227	2.03691	0.528722	0.0122214	0.00317233	0.16	2.11489e-08	2.11489e-08	1	0	0	1	0	0
AACGCCAG	21	99	8	47.1303	577876374	150	181569772	792	4.71429	0.445574	2.10056	0.545245	0.0168045	0.00436196	0.251429	2.90797e-08	2.90797e-08	1	0	0	1	0	0
AACGCCTGGTG	12	56	11	47.1303	577876374	150	181569772	616	4.66667	0.254613	1.1882	0.308421	0.0130702	0.00339264	0.342222	2.26176e-08	2.26176e-08	1	0	0	1	0	0
AACGCGCG	2	8	8	47.1303	577876374	150	181569772	64	4	0.0424356	0.169742	0.0440602	0.00135794	0.000352482	0.213333	2.34988e-09	2.34988e-09	1	0	0	1	0	0
AACGG	24	120	5	47.1303	577876374	150	181569772	600	5	0.509227	2.54613	0.660903	0.0127307	0.00330451	0.166667	2.20301e-08	2.20301e-08	1	0	0	1	0	0
AACGGAT	24	100	7	47.1303	577876374	150	181569772	700	4.16667	0.509227	2.12178	0.550752	0.0148525	0.00385527	0.194444	2.57018e-08	2.57018e-08	1	0	0	1	0	0
AACGGC	158	729	6	47.1303	577876374	150	181569772	4374	4.61392	3.35241	15.4678	4.01499	0.0928066	0.0240899	0.184557	1.60599e-07	1.60599e-07	1	0	0	1	0	0
AACGGT	3	33	6	47.1303	577876374	150	181569772	198	11	0.0636534	0.700187	0.181748	0.00420112	0.00109049	0.44	7.26993e-09	7.26993e-09	1	0	0	1	0	0
AACGTCGTC	29	127	9	47.1303	577876374	150	181569772	1143	4.37931	0.615316	2.69466	0.699456	0.0242519	0.0062951	0.262759	4.19673e-08	4.19673e-08	1	0	0	1	0	0
AACGTT	1	8	6	47.1303	577876374	150	181569772	48	8	0.0212178	0.169742	0.0440602	0.00101845	0.000264361	0.32	1.76241e-09	1.76241e-09	1	0	0	1	0	0
AACT	54	381	4	47.1303	577876374	150	181569772	1524	7.05556	1.14576	8.08398	2.09837	0.0323359	0.00839347	0.188148	5.59565e-08	5.59565e-08	1	0	0	0	0	0
AACTAT	144	592	6	47.1303	577876374	150	181569772	3552	4.11111	3.05536	12.5609	3.26045	0.0753656	0.0195627	0.164444	1.30418e-07	1.30418e-07	1	0	0	1	0	0
AACTC	212	1229	5	47.1303	577876374	150	181569772	6145	5.79717	4.49817	26.0767	6.76875	0.130383	0.0338437	0.193239	2.25625e-07	2.25625e-07	1	0	0	1	0	0
AACTCCG	28	145	7	47.1303	577876374	150	181569772	1015	5.17857	0.594098	3.07658	0.798591	0.0215361	0.00559014	0.241667	3.72676e-08	3.72676e-08	1	0	0	1	0	0
AACTCG	56	838	6	47.1303	577876374	150	181569772	5028	14.9643	1.1882	17.7805	4.61531	0.106683	0.0276918	0.598571	1.84612e-07	1.84612e-07	1	0	0	1	1	0
AACTCTGTC	39	198	9	47.1303	577876374	150	181569772	1782	5.07692	0.827494	4.20112	1.09049	0.0378101	0.00981441	0.304615	6.54294e-08	6.54294e-08	1	0	0	1	0	0
AACTCTT	23	134	7	47.1303	577876374	150	181569772	938	5.82609	0.488009	2.84318	0.738008	0.0199023	0.00516606	0.271884	3.44404e-08	3.44404e-08	1	0	0	1	0	0
AACTG	2	10	5	47.1303	577876374	150	181569772	50	5	0.0424356	0.212178	0.0550752	0.00106089	0.000275376	0.166667	1.83584e-09	1.83584e-09	1	0	0	1	0	0
AACTGAGGCAGCTGC	33	137	15	47.1303	577876374	150	181569772	2055	4.15152	0.700187	2.90684	0.754531	0.0436026	0.011318	0.415152	7.54531e-08	7.54531e-08	1	0	0	1	0	0
AACTGG	39	156	6	47.1303	577876374	150	181569772	936	4	0.827494	3.30998	0.859174	0.0198599	0.00515504	0.16	3.4367e-08	3.4367e-08	1	0	0	1	0	0
AACTGTCT	42	199	8	47.1303	577876374	150	181569772	1592	4.7381	0.891147	4.22234	1.096	0.0337787	0.00876798	0.252698	5.84532e-08	5.84532e-08	1	0	0	1	0	0
AACTTAAT	25	100	8	47.1303	577876374	150	181569772	800	4	0.530445	2.12178	0.550752	0.0169742	0.00440602	0.213333	2.93735e-08	2.93735e-08	1	0	0	1	0	0
AAG	32237	351910	3	47.1303	577876374	150	181569772	1055730	10.9163	683.998	7466.75	1938.15	22.4003	5.81446	0.218327	3.87631e-05	3.87631e-05	1	1	1	0	0	0
AAGAAGAGGG	25	126	10	47.1303	577876374	150	181569772	1260	5.04	0.530445	2.67344	0.693948	0.0267344	0.00693948	0.336	4.62632e-08	4.62632e-08	1	0	0	1	0	0
AAGAAGG	29	117	7	47.1303	577876374	150	181569772	819	4.03448	0.615316	2.48248	0.64438	0.0173774	0.00451066	0.188276	3.00711e-08	3.00711e-08	1	0	0	1	0	0
AAGAAGT	28	112	7	47.1303	577876374	150	181569772	784	4	0.594098	2.37639	0.616843	0.0166347	0.0043179	0.186667	2.8786e-08	2.8786e-08	1	0	0	1	0	0
AAGAAGTGG	48	208	9	47.1303	577876374	150	181569772	1872	4.33333	1.01845	4.4133	1.14557	0.0397197	0.0103101	0.26	6.87339e-08	6.87339e-08	1	0	0	1	0	0
AAGAAT	109	437	6	47.1303	577876374	150	181569772	2622	4.00917	2.31274	9.27217	2.40679	0.055633	0.0144407	0.160367	9.62715e-08	9.62715e-08	1	0	0	1	0	0
AAGACAG	23894	122684	7	47.1303	577876374	150	181569772	858788	5.13451	506.978	2603.08	675.685	18.2216	4.7298	0.239611	3.1532e-05	3.1532e-05	1	1	1	1	0	0
AAGACAGG	25	114	8	47.1303	577876374	150	181569772	912	4.56	0.530445	2.41883	0.627858	0.0193506	0.00502286	0.2432	3.34858e-08	3.34858e-08	1	0	0	1	0	0
AAGACC	20	97	6	47.1303	577876374	150	181569772	582	4.85	0.424356	2.05813	0.53423	0.0123488	0.00320538	0.194	2.13692e-08	2.13692e-08	1	0	0	1	0	0
AAGACG	56	325	6	47.1303	577876374	150	181569772	1950	5.80357	1.1882	6.89578	1.78995	0.0413747	0.0107397	0.232143	7.15978e-08	7.15978e-08	1	0	0	1	0	0
AAGACGACG	15	61	9	47.1303	577876374	150	181569772	549	4.06667	0.318267	1.29429	0.335959	0.0116486	0.00302363	0.244	2.01575e-08	2.01575e-08	1	0	0	1	0	0
AAGAG	403	3938	5	47.1303	577876374	150	181569772	19690	9.77171	8.55077	83.5557	21.6886	0.417778	0.108443	0.325724	7.22954e-07	7.22954e-07	1	0	0	1	0	0
AAGAGAATAG	67	611	10	47.1303	577876374	150	181569772	6110	9.1194	1.42159	12.9641	3.3651	0.129641	0.033651	0.60796	2.2434e-07	2.2434e-07	1	0	0	1	1	0
AAGAGAC	31	179	7	47.1303	577876374	150	181569772	1253	5.77419	0.657751	3.79798	0.985847	0.0265859	0.00690093	0.269462	4.60062e-08	4.60062e-08	1	0	0	1	0	0
AAGAGACC	25	100	8	47.1303	577876374	150	181569772	800	4	0.530445	2.12178	0.550752	0.0169742	0.00440602	0.213333	2.93735e-08	2.93735e-08	1	0	0	1	0	0
AAGAGAG	256	1222	7	47.1303	577876374	150	181569772	8554	4.77344	5.43175	25.9281	6.7302	0.181497	0.0471114	0.22276	3.14076e-07	3.14076e-07	1	0	0	1	0	0
AAGAGAGGAG	23	300	10	47.1303	577876374	150	181569772	3000	13.0435	0.488009	6.36534	1.65226	0.0636534	0.0165226	0.869565	1.1015e-07	1.1015e-07	1	0	0	1	1	0
AAGAGC	142	976	6	47.1303	577876374	150	181569772	5856	6.87324	3.01293	20.7086	5.37534	0.124251	0.0322521	0.27493	2.15014e-07	2.15014e-07	1	0	0	1	0	0
AAGAGG	397	3202	6	47.1303	577876374	150	181569772	19212	8.06549	8.42346	67.9394	17.6351	0.407636	0.105811	0.32262	7.05404e-07	7.05404e-07	1	0	0	1	0	0
AAGAGGAGT	25	171	9	47.1303	577876374	150	181569772	1539	6.84	0.530445	3.62824	0.941787	0.0326542	0.00847608	0.4104	5.65072e-08	5.65072e-08	1	0	0	1	0	0
AAGAGGG	32	144	7	47.1303	577876374	150	181569772	1008	4.5	0.678969	3.05536	0.793084	0.0213875	0.00555158	0.21	3.70106e-08	3.70106e-08	1	0	0	1	0	0
AAGAGGTGC	23	98	9	47.1303	577876374	150	181569772	882	4.26087	0.488009	2.07934	0.539737	0.0187141	0.00485764	0.255652	3.23842e-08	3.23842e-08	1	0	0	1	0	0
AAGAGT	2	10	6	47.1303	577876374	150	181569772	60	5	0.0424356	0.212178	0.0550752	0.00127307	0.000330451	0.2	2.20301e-09	2.20301e-09	1	0	0	1	0	0
AAGAT	30	167	5	47.1303	577876374	150	181569772	835	5.56667	0.636534	3.54337	0.919757	0.0177169	0.00459878	0.185556	3.06586e-08	3.06586e-08	1	0	0	1	0	0
AAGATAC	22	88	7	47.1303	577876374	150	181569772	616	4	0.466791	1.86717	0.484662	0.0130702	0.00339264	0.186667	2.26176e-08	2.26176e-08	1	0	0	1	0	0
AAGATAT	1	4	7	47.1303	577876374	150	181569772	28	4	0.0212178	0.0848712	0.0220301	0.000594098	0.000154211	0.186667	1.02807e-09	1.02807e-09	1	0	0	1	0	0
AAGATG	185	946	6	47.1303	577876374	150	181569772	5676	5.11351	3.92529	20.072	5.21012	0.120432	0.0312607	0.204541	2.08405e-07	2.08405e-07	1	0	0	1	0	0
AAGATGATG	64	324	9	47.1303	577876374	150	181569772	2916	5.0625	1.35794	6.87456	1.78444	0.0618711	0.0160599	0.30375	1.07066e-07	1.07066e-07	1	0	0	1	0	0
AAGATT	26	127	6	47.1303	577876374	150	181569772	762	4.88462	0.551663	2.69466	0.699456	0.016168	0.00419673	0.195385	2.79782e-08	2.79782e-08	1	0	0	1	0	0
AAGATTGGT	29	234	9	47.1303	577876374	150	181569772	2106	8.06897	0.615316	4.96496	1.28876	0.0446847	0.0115988	0.484138	7.73256e-08	7.73256e-08	1	0	0	1	0	0
AAGC	308	2182	4	47.1303	577876374	150	181569772	8728	7.08442	6.53508	46.2972	12.0174	0.185189	0.0480697	0.188918	3.20465e-07	3.20465e-07	1	0	0	0	0	0
AAGCAC	55	259	6	47.1303	577876374	150	181569772	1554	4.70909	1.16698	5.49541	1.42645	0.0329724	0.00855869	0.188364	5.7058e-08	5.7058e-08	1	0	0	1	0	0
AAGCAG	193	1323	6	47.1303	577876374	150	181569772	7938	6.85492	4.09503	28.0711	7.28646	0.168427	0.0437187	0.274197	2.91458e-07	2.91458e-07	1	0	0	1	0	0
AAGCAGCT	29	122	8	47.1303	577876374	150	181569772	976	4.2069	0.615316	2.58857	0.671918	0.0207086	0.00537534	0.224368	3.58356e-08	3.58356e-08	1	0	0	1	0	0
AAGCC	23	115	5	47.1303	577876374	150	181569772	575	5	0.488009	2.44005	0.633365	0.0122002	0.00316683	0.166667	2.11122e-08	2.11122e-08	1	0	0	1	0	0
AAGCCC	29	116	6	47.1303	577876374	150	181569772	696	4	0.615316	2.46126	0.638873	0.0147676	0.00383324	0.16	2.55549e-08	2.55549e-08	1	0	0	1	0	0
AAGCCG	14	56	6	47.1303	577876374	150	181569772	336	4	0.297049	1.1882	0.308421	0.00712918	0.00185053	0.16	1.23369e-08	1.23369e-08	1	0	0	1	0	0
AAGCGGC	3	12	7	47.1303	577876374	150	181569772	84	4	0.0636534	0.254613	0.0660903	0.00178229	0.000462632	0.186667	3.08421e-09	3.08421e-09	1	0	0	1	0	0
AAGCTC	32	178	6	47.1303	577876374	150	181569772	1068	5.5625	0.678969	3.77677	0.980339	0.0226606	0.00588204	0.2225	3.92136e-08	3.92136e-08	1	0	0	1	0	0
AAGG	1213	8414	4	47.1303	577876374	150	181569772	33656	6.93652	25.7372	178.526	46.3403	0.714106	0.185361	0.184974	1.23574e-06	1.23574e-06	1	0	0	0	0	0
AAGGAAT	137	548	7	47.1303	577876374	150	181569772	3836	4	2.90684	11.6273	3.01812	0.0813914	0.0211269	0.186667	1.40846e-07	1.40846e-07	1	0	0	1	0	0
AAGGAC	30	193	6	47.1303	577876374	150	181569772	1158	6.43333	0.636534	4.09503	1.06295	0.0245702	0.00637771	0.257333	4.25181e-08	4.25181e-08	1	0	0	1	0	0
AAGGAG	168	733	6	47.1303	577876374	150	181569772	4398	4.3631	3.56459	15.5526	4.03702	0.0933158	0.0242221	0.174524	1.61481e-07	1.61481e-07	1	0	0	1	0	0
AAGGAGAGAG	45	186	10	47.1303	577876374	150	181569772	1860	4.13333	0.954801	3.94651	1.0244	0.0394651	0.010244	0.275556	6.82933e-08	6.82933e-08	1	0	0	1	0	0
AAGGAGG	24	125	7	47.1303	577876374	150	181569772	875	5.20833	0.509227	2.65222	0.688441	0.0185656	0.00481908	0.243056	3.21272e-08	3.21272e-08	1	0	0	1	0	0
AAGGAGT	20	96	7	47.1303	577876374	150	181569772	672	4.8	0.424356	2.03691	0.528722	0.0142584	0.00370106	0.224	2.46737e-08	2.46737e-08	1	0	0	1	0	0
AAGGAT	10	40	6	47.1303	577876374	150	181569772	240	4	0.212178	0.848712	0.220301	0.00509227	0.00132181	0.16	8.81204e-09	8.81204e-09	1	0	0	1	0	0
AAGGATCTAG	3	12	10	47.1303	577876374	150	181569772	120	4	0.0636534	0.254613	0.0660903	0.00254613	0.000660903	0.266667	4.40602e-09	4.40602e-09	1	0	0	1	0	0
AAGGCAG	31	149	7	47.1303	577876374	150	181569772	1043	4.80645	0.657751	3.16145	0.820621	0.0221302	0.00574435	0.224301	3.82957e-08	3.82957e-08	1	0	0	1	0	0
AAGGCAGAGGCG	1	5	12	47.1303	577876374	150	181569772	60	5	0.0212178	0.106089	0.0275376	0.00127307	0.000330451	0.4	2.20301e-09	2.20301e-09	1	0	0	1	0	0
AAGGG	37	197	5	47.1303	577876374	150	181569772	985	5.32432	0.785058	4.1799	1.08498	0.0208995	0.00542491	0.177477	3.61661e-08	3.61661e-08	1	0	0	1	0	0
AAGGGG	1	4	6	47.1303	577876374	150	181569772	24	4	0.0212178	0.0848712	0.0220301	0.000509227	0.000132181	0.16	8.81204e-10	8.81204e-10	1	0	0	1	0	0
AAGGGGAGG	1	4	9	47.1303	577876374	150	181569772	36	4	0.0212178	0.0848712	0.0220301	0.00076384	0.000198271	0.24	1.32181e-09	1.32181e-09	1	0	0	1	0	0
AAGGGT	38	166	6	47.1303	577876374	150	181569772	996	4.36842	0.806276	3.52215	0.914249	0.0211329	0.00548549	0.174737	3.657e-08	3.657e-08	1	0	0	1	0	0
AAGGTC	23	92	6	47.1303	577876374	150	181569772	552	4	0.488009	1.95204	0.506692	0.0117122	0.00304015	0.16	2.02677e-08	2.02677e-08	1	0	0	1	0	0
AAGGTG	49	215	6	47.1303	577876374	150	181569772	1290	4.38776	1.03967	4.56182	1.18412	0.0273709	0.00710471	0.17551	4.73647e-08	4.73647e-08	1	0	0	1	0	0
AAGGTGG	8	32	7	47.1303	577876374	150	181569772	224	4	0.169742	0.678969	0.176241	0.00475278	0.00123369	0.186667	8.22457e-09	8.22457e-09	1	0	0	1	0	0
AAGGTGGTG	28	177	9	47.1303	577876374	150	181569772	1593	6.32143	0.594098	3.75555	0.974832	0.0337999	0.00877349	0.379286	5.84899e-08	5.84899e-08	1	0	0	1	0	0
AAGT	129	844	4	47.1303	577876374	150	181569772	3376	6.54264	2.73709	17.9078	4.64835	0.0716313	0.0185934	0.17447	1.23956e-07	1.23956e-07	1	0	0	0	0	0
AAGTAG	117	530	6	47.1303	577876374	150	181569772	3180	4.52991	2.48248	11.2454	2.91899	0.0674726	0.0175139	0.181197	1.1676e-07	1.1676e-07	1	0	0	1	0	0
AAGTAGGAG	2	16	9	47.1303	577876374	150	181569772	144	8	0.0424356	0.339485	0.0881204	0.00305536	0.000793084	0.48	5.28722e-09	5.28722e-09	1	0	0	1	0	0
AAGTAT	20	85	6	47.1303	577876374	150	181569772	510	4.25	0.424356	1.80351	0.46814	0.0108211	0.00280884	0.17	1.87256e-08	1.87256e-08	1	0	0	1	0	0
AAGTATG	3	16	7	47.1303	577876374	150	181569772	112	5.33333	0.0636534	0.339485	0.0881204	0.00237639	0.000616843	0.248889	4.11229e-09	4.11229e-09	1	0	0	1	0	0
AAGTATT	25	100	7	47.1303	577876374	150	181569772	700	4	0.530445	2.12178	0.550752	0.0148525	0.00385527	0.186667	2.57018e-08	2.57018e-08	1	0	0	1	0	0
AAGTC	8	40	5	47.1303	577876374	150	181569772	200	5	0.169742	0.848712	0.220301	0.00424356	0.0011015	0.166667	7.34337e-09	7.34337e-09	1	0	0	1	0	0
AAGTGACTG	54	345	9	47.1303	577876374	150	181569772	3105	6.38889	1.14576	7.32014	1.9001	0.0658812	0.0171009	0.383333	1.14006e-07	1.14006e-07	1	0	0	1	0	0
AAGTGG	1	4	6	47.1303	577876374	150	181569772	24	4	0.0212178	0.0848712	0.0220301	0.000509227	0.000132181	0.16	8.81204e-10	8.81204e-10	1	0	0	1	0	0
AAGTGGC	22	102	7	47.1303	577876374	150	181569772	714	4.63636	0.466791	2.16421	0.561768	0.0151495	0.00393237	0.216364	2.62158e-08	2.62158e-08	1	0	0	1	0	0
AAT	19392	194429	3	47.1303	577876374	150	181569772	583287	10.0262	411.455	4125.35	1070.82	12.3761	3.21247	0.200525	2.14165e-05	2.14165e-05	1	1	0	0	0	0
AATAATGATT	25	290	10	47.1303	577876374	150	181569772	2900	11.6	0.530445	6.15316	1.59718	0.0615316	0.0159718	0.773333	1.06479e-07	1.06479e-07	1	0	0	1	1	0
AATAATT	109	436	7	47.1303	577876374	150	181569772	3052	4	2.31274	9.25096	2.40128	0.0647567	0.016809	0.186667	1.1206e-07	1.1206e-07	1	0	0	1	0	0
AATAC	2	10	5	47.1303	577876374	150	181569772	50	5	0.0424356	0.212178	0.0550752	0.00106089	0.000275376	0.166667	1.83584e-09	1.83584e-09	1	0	0	1	0	0
AATACCCC	4	18	8	47.1303	577876374	150	181569772	144	4.5	0.0848712	0.38192	0.0991354	0.00305536	0.000793084	0.24	5.28722e-09	5.28722e-09	1	0	0	1	0	0
AATACG	24	96	6	47.1303	577876374	150	181569772	576	4	0.509227	2.03691	0.528722	0.0122214	0.00317233	0.16	2.11489e-08	2.11489e-08	1	0	0	1	0	0
AATACGC	37	228	7	47.1303	577876374	150	181569772	1596	6.16216	0.785058	4.83766	1.25572	0.0338636	0.00879001	0.287568	5.86001e-08	5.86001e-08	1	0	0	1	0	0
AATAG	618	4130	5	47.1303	577876374	150	181569772	20650	6.68285	13.1126	87.6295	22.7461	0.438147	0.11373	0.222762	7.58203e-07	7.58203e-07	1	0	0	1	0	0
AATAGAG	7	28	7	47.1303	577876374	150	181569772	196	4	0.148525	0.594098	0.154211	0.00415869	0.00107947	0.186667	7.1965e-09	7.1965e-09	1	0	0	1	0	0
AATAGATC	60	375	8	47.1303	577876374	150	181569772	3000	6.25	1.27307	7.95667	2.06532	0.0636534	0.0165226	0.333333	1.1015e-07	1.1015e-07	1	0	0	1	0	0
AATAGC	643	11316	6	47.1303	577876374	150	181569772	67896	17.5988	13.643	240.101	62.3231	1.4406	0.373939	0.70395	2.49293e-06	2.49293e-06	1	0	0	1	1	0
AATAGT	562	5881	6	47.1303	577876374	150	181569772	35286	10.4644	11.9244	124.782	32.3898	0.748691	0.194339	0.418577	1.29559e-06	1.29559e-06	1	0	0	1	0	0
AATAT	1034	5494	5	47.1303	577876374	150	181569772	27470	5.31335	21.9392	116.571	30.2583	0.582853	0.151292	0.177112	1.00861e-06	1.00861e-06	1	0	0	1	0	0
AATATAG	114	456	7	47.1303	577876374	150	181569772	3192	4	2.41883	9.67531	2.51143	0.0677272	0.01758	0.186667	1.172e-07	1.172e-07	1	0	0	1	0	0
AATATAT	105	442	7	47.1303	577876374	150	181569772	3094	4.20952	2.22787	9.37826	2.43433	0.0656478	0.0170403	0.196444	1.13602e-07	1.13602e-07	1	0	0	1	0	0
AATATATGTAT	36	161	11	47.1303	577876374	150	181569772	1771	4.47222	0.76384	3.41606	0.886711	0.0375767	0.00975383	0.327963	6.50255e-08	6.50255e-08	1	0	0	1	0	0
AATATC	21	105	6	47.1303	577876374	150	181569772	630	5	0.445574	2.22787	0.57829	0.0133672	0.00346974	0.2	2.31316e-08	2.31316e-08	1	0	0	1	0	0
AATATG	77	316	6	47.1303	577876374	150	181569772	1896	4.1039	1.63377	6.70482	1.74038	0.0402289	0.0104423	0.164156	6.96151e-08	6.96151e-08	1	0	0	1	0	0
AATATGATT	7	28	9	47.1303	577876374	150	181569772	252	4	0.148525	0.594098	0.154211	0.00534688	0.0013879	0.24	9.25264e-09	9.25264e-09	1	0	0	1	0	0
AATATT	73	293	6	47.1303	577876374	150	181569772	1758	4.0137	1.5489	6.21681	1.6137	0.0373009	0.00968223	0.160548	6.45482e-08	6.45482e-08	1	0	0	1	0	0
AATATTC	22	88	7	47.1303	577876374	150	181569772	616	4	0.466791	1.86717	0.484662	0.0130702	0.00339264	0.186667	2.26176e-08	2.26176e-08	1	0	0	1	0	0
AATC	9882	279816	4	47.1303	577876374	150	181569772	1119264	28.3157	209.674	5937.08	1541.09	23.7483	6.16437	0.755086	4.10958e-05	4.10958e-05	1	0	1	0	1	0
AATCAATCAATCC	20	92	13	47.1303	577876374	150	181569772	1196	4.6	0.424356	1.95204	0.506692	0.0253765	0.006587	0.398667	4.39133e-08	4.39133e-08	1	0	0	1	0	0
AATCAATCAATG	104	457	12	47.1303	577876374	150	181569772	5484	4.39423	2.20665	9.69653	2.51694	0.116358	0.0302033	0.351538	2.01355e-07	2.01355e-07	1	0	0	1	0	0
AATCAATCCATC	34	174	12	47.1303	577876374	150	181569772	2088	5.11765	0.721405	3.6919	0.958309	0.0443027	0.0114997	0.409412	7.66647e-08	7.66647e-08	1	0	0	1	0	0
AATCAATCG	4	50	9	47.1303	577876374	150	181569772	450	12.5	0.0848712	1.06089	0.275376	0.00954801	0.00247839	0.75	1.65226e-08	1.65226e-08	1	0	0	1	1	0
AATCAATG	275	2342	8	47.1303	577876374	150	181569772	18736	8.51636	5.83489	49.6921	12.8986	0.397536	0.103189	0.454206	6.87927e-07	6.87927e-07	1	0	0	1	0	0
AATCAC	10	112	6	47.1303	577876374	150	181569772	672	11.2	0.212178	2.37639	0.616843	0.0142584	0.00370106	0.448	2.46737e-08	2.46737e-08	1	0	0	1	0	0
AATCAG	158	632	6	47.1303	577876374	150	181569772	3792	4	3.35241	13.4096	3.48076	0.0804579	0.0208845	0.16	1.3923e-07	1.3923e-07	1	0	0	1	0	0
AATCAGTC	1619	22804	8	47.1303	577876374	150	181569772	182432	14.0852	34.3516	483.85	125.594	3.8708	1.00475	0.751213	6.69832e-06	6.69832e-06	1	0	0	1	1	0
AATCAT	213	3818	6	47.1303	577876374	150	181569772	22908	17.9249	4.51939	81.0095	21.0277	0.486057	0.126166	0.716995	8.41109e-07	8.41109e-07	1	0	0	1	1	0
AATCATT	20	80	7	47.1303	577876374	150	181569772	560	4	0.424356	1.69742	0.440602	0.011882	0.00308421	0.186667	2.05614e-08	2.05614e-08	1	0	0	1	0	0
AATCC	95	978	5	47.1303	577876374	150	181569772	4890	10.2947	2.01569	20.751	5.38636	0.103755	0.0269318	0.343158	1.79545e-07	1.79545e-07	1	0	0	1	0	0
AATCCATC	478	5999	8	47.1303	577876374	150	181569772	47992	12.5502	10.1421	127.286	33.0396	1.01828	0.264317	0.669344	1.76211e-06	1.76211e-06	1	0	0	1	1	0
AATCCCATC	1	4	9	47.1303	577876374	150	181569772	36	4	0.0212178	0.0848712	0.0220301	0.00076384	0.000198271	0.24	1.32181e-09	1.32181e-09	1	0	0	1	0	0
AATCCCT	32	166	7	47.1303	577876374	150	181569772	1162	5.1875	0.678969	3.52215	0.914249	0.0246551	0.00639974	0.242083	4.2665e-08	4.2665e-08	1	0	0	1	0	0
AATCGAG	9	36	7	47.1303	577876374	150	181569772	252	4	0.19096	0.76384	0.198271	0.00534688	0.0013879	0.186667	9.25264e-09	9.25264e-09	1	0	0	1	0	0
AATCGATC	105	702	8	47.1303	577876374	150	181569772	5616	6.68571	2.22787	14.8949	3.86628	0.119159	0.0309303	0.356571	2.06202e-07	2.06202e-07	1	0	0	1	0	0
AATCGATG	82	1046	8	47.1303	577876374	150	181569772	8368	12.7561	1.73986	22.1938	5.76087	0.17755	0.046087	0.680325	3.07246e-07	3.07246e-07	1	0	0	1	1	0
AATCGC	45	289	6	47.1303	577876374	150	181569772	1734	6.42222	0.954801	6.13194	1.59167	0.0367916	0.00955005	0.256889	6.3667e-08	6.3667e-08	1	0	0	1	0	0
AATCGGTC	69	875	8	47.1303	577876374	150	181569772	7000	12.6812	1.46403	18.5656	4.81908	0.148525	0.0385527	0.676329	2.57018e-07	2.57018e-07	1	0	0	1	1	0
AATCT	271	1743	5	47.1303	577876374	150	181569772	8715	6.43173	5.75002	36.9826	9.59962	0.184913	0.0479981	0.214391	3.19987e-07	3.19987e-07	1	0	0	1	0	0
AATCTCC	33	132	7	47.1303	577876374	150	181569772	924	4	0.700187	2.80075	0.726993	0.0196052	0.00508895	0.186667	3.39264e-08	3.39264e-08	1	0	0	1	0	0
AATCTCTC	13	61	8	47.1303	577876374	150	181569772	488	4.69231	0.275831	1.29429	0.335959	0.0103543	0.00268767	0.250256	1.79178e-08	1.79178e-08	1	0	0	1	0	0
AATCTCTCTC	40	186	10	47.1303	577876374	150	181569772	1860	4.65	0.848712	3.94651	1.0244	0.0394651	0.010244	0.31	6.82933e-08	6.82933e-08	1	0	0	1	0	0
AATCTG	30	120	6	47.1303	577876374	150	181569772	720	4	0.636534	2.54613	0.660903	0.0152768	0.00396542	0.16	2.64361e-08	2.64361e-08	1	0	0	1	0	0
AATG	920	25583	4	47.1303	577876374	150	181569772	102332	27.8076	19.5204	542.815	140.899	2.17126	0.563596	0.741536	3.75731e-06	3.75731e-06	1	0	0	0	1	0
AATGAC	45	334	6	47.1303	577876374	150	181569772	2004	7.42222	0.954801	7.08674	1.83951	0.0425204	0.0110371	0.296889	7.35805e-08	7.35805e-08	1	0	0	1	0	0
AATGAG	68	287	6	47.1303	577876374	150	181569772	1722	4.22059	1.44281	6.08951	1.58066	0.036537	0.00948396	0.168824	6.32264e-08	6.32264e-08	1	0	0	1	0	0
AATGAGC	13	52	7	47.1303	577876374	150	181569772	364	4	0.275831	1.10333	0.286391	0.00772328	0.00200474	0.186667	1.33649e-08	1.33649e-08	1	0	0	1	0	0
AATGAGTC	9	43	8	47.1303	577876374	150	181569772	344	4.77778	0.19096	0.912365	0.236824	0.00729892	0.00189459	0.254815	1.26306e-08	1.26306e-08	1	0	0	1	0	0
AATGAGTCAGTC	468	2442	12	47.1303	577876374	150	181569772	29304	5.21795	9.92993	51.8138	13.4494	0.621766	0.161393	0.417436	1.07595e-06	1.07595e-06	1	0	0	1	0	0
AATGAT	941	14653	6	47.1303	577876374	150	181569772	87918	15.5717	19.9659	310.904	80.7018	1.86543	0.484211	0.622869	3.22807e-06	3.22807e-06	1	0	0	1	1	0
AATGC	16	80	5	47.1303	577876374	150	181569772	400	5	0.339485	1.69742	0.440602	0.00848712	0.00220301	0.166667	1.46867e-08	1.46867e-08	1	0	0	1	0	0
AATGCT	203	3205	6	47.1303	577876374	150	181569772	19230	15.7882	4.30721	68.003	17.6516	0.408018	0.10591	0.631527	7.06065e-07	7.06065e-07	1	0	0	1	1	0
AATGG	85	542	5	47.1303	577876374	150	181569772	2710	6.37647	1.80351	11.5	2.98508	0.0575002	0.0149254	0.212549	9.95026e-08	9.95026e-08	1	0	0	1	0	0
AATGGAG	1	5	7	47.1303	577876374	150	181569772	35	5	0.0212178	0.106089	0.0275376	0.000742623	0.000192763	0.233333	1.28509e-09	1.28509e-09	1	0	0	1	0	0
AATGGC	39	162	6	47.1303	577876374	150	181569772	972	4.15385	0.827494	3.43728	0.892219	0.0206237	0.00535331	0.166154	3.56888e-08	3.56888e-08	1	0	0	1	0	0
AATGGG	16	64	6	47.1303	577876374	150	181569772	384	4	0.339485	1.35794	0.352482	0.00814763	0.00211489	0.16	1.40993e-08	1.40993e-08	1	0	0	1	0	0
AATGT	45	225	5	47.1303	577876374	150	181569772	1125	5	0.954801	4.774	1.23919	0.02387	0.00619597	0.166667	4.13064e-08	4.13064e-08	1	0	0	1	0	0
AATGTAG	87	427	7	47.1303	577876374	150	181569772	2989	4.90805	1.84595	9.06	2.35171	0.06342	0.016462	0.229042	1.09747e-07	1.09747e-07	1	0	0	1	0	0
AATGTCG	21	104	7	47.1303	577876374	150	181569772	728	4.95238	0.445574	2.20665	0.572783	0.0154466	0.00400948	0.231111	2.67299e-08	2.67299e-08	1	0	0	1	0	0
AATT	115	732	4	47.1303	577876374	150	181569772	2928	6.36522	2.44005	15.5314	4.03151	0.0621257	0.016126	0.169739	1.07507e-07	1.07507e-07	1	0	0	0	0	0
AATTAC	77	315	6	47.1303	577876374	150	181569772	1890	4.09091	1.63377	6.6836	1.73487	0.0401016	0.0104092	0.163636	6.93948e-08	6.93948e-08	1	0	0	1	0	0
AATTACC	67	296	7	47.1303	577876374	150	181569772	2072	4.41791	1.42159	6.28047	1.63023	0.0439633	0.0114116	0.206169	7.60773e-08	7.60773e-08	1	0	0	1	0	0
AATTAT	71	284	6	47.1303	577876374	150	181569772	1704	4	1.50646	6.02585	1.56414	0.0361551	0.00938482	0.16	6.25655e-08	6.25655e-08	1	0	0	1	0	0
AATTATG	17	68	7	47.1303	577876374	150	181569772	476	4	0.360702	1.44281	0.374512	0.0100997	0.00262158	0.186667	1.74772e-08	1.74772e-08	1	0	0	1	0	0
AATTC	155	881	5	47.1303	577876374	150	181569772	4405	5.68387	3.28876	18.6929	4.85213	0.0934644	0.0242606	0.189462	1.61738e-07	1.61738e-07	1	0	0	1	0	0
AC	272214	4802200	2	47.1303	577876374	150	181569772	9604400	17.6413	5775.78	101892	26448.2	203.784	52.8965	0.235217	0.000352643	0.000352643	1	1	1	0	0	0
ACACACC	6	24	7	47.1303	577876374	150	181569772	168	4	0.127307	0.509227	0.132181	0.00356459	0.000925264	0.186667	6.16843e-09	6.16843e-09	1	0	0	1	0	0
ACACACGCGC	65	269	10	47.1303	577876374	150	181569772	2690	4.13846	1.37916	5.70759	1.48152	0.0570759	0.0148152	0.275897	9.87683e-08	9.87683e-08	1	0	0	1	0	0
ACACACGG	92	486	8	47.1303	577876374	150	181569772	3888	5.28261	1.95204	10.3118	2.67666	0.0824948	0.0214133	0.281739	1.42755e-07	1.42755e-07	1	0	0	1	0	0
ACACAG	464	3142	6	47.1303	577876374	150	181569772	18852	6.77155	9.84505	66.6663	17.3046	0.399998	0.103828	0.270862	6.92186e-07	6.92186e-07	1	0	0	1	0	0
ACACAGACAG	38	158	10	47.1303	577876374	150	181569772	1580	4.15789	0.806276	3.35241	0.870189	0.0335241	0.00870189	0.277193	5.80126e-08	5.80126e-08	1	0	0	1	0	0
ACACAT	174	763	6	47.1303	577876374	150	181569772	4578	4.38506	3.6919	16.1892	4.20224	0.097135	0.0252134	0.175402	1.6809e-07	1.6809e-07	1	0	0	1	0	0
ACACATAG	51	214	8	47.1303	577876374	150	181569772	1712	4.19608	1.08211	4.54061	1.17861	0.0363249	0.00942888	0.223791	6.28592e-08	6.28592e-08	1	0	0	1	0	0
ACACCAGAG	22	88	9	47.1303	577876374	150	181569772	792	4	0.466791	1.86717	0.484662	0.0168045	0.00436196	0.24	2.90797e-08	2.90797e-08	1	0	0	1	0	0
ACACCC	500	2555	6	47.1303	577876374	150	181569772	15330	5.11	10.6089	54.2115	14.0717	0.325269	0.0844304	0.2044	5.62869e-07	5.62869e-07	1	0	0	1	0	0
ACACCG	18	77	6	47.1303	577876374	150	181569772	462	4.27778	0.38192	1.63377	0.424079	0.00980262	0.00254448	0.171111	1.69632e-08	1.69632e-08	1	0	0	1	0	0
ACACCGTGG	1	4	9	47.1303	577876374	150	181569772	36	4	0.0212178	0.0848712	0.0220301	0.00076384	0.000198271	0.24	1.32181e-09	1.32181e-09	1	0	0	1	0	0
ACACCTGG	1	4	8	47.1303	577876374	150	181569772	32	4	0.0212178	0.0848712	0.0220301	0.000678969	0.000176241	0.213333	1.17494e-09	1.17494e-09	1	0	0	1	0	0
ACACGC	5298	30226	6	47.1303	577876374	150	181569772	181356	5.70517	112.412	641.329	166.47	3.84797	0.998823	0.228207	6.65882e-06	6.65882e-06	1	0	0	1	0	0
ACACGG	84	361	6	47.1303	577876374	150	181569772	2166	4.29762	1.78229	7.65962	1.98822	0.0459577	0.0119293	0.171905	7.95287e-08	7.95287e-08	1	0	0	1	0	0
ACACGGC	31	150	7	47.1303	577876374	150	181569772	1050	4.83871	0.657751	3.18267	0.826129	0.0222787	0.0057829	0.225806	3.85527e-08	3.85527e-08	1	0	0	1	0	0
ACACGT	85	458	6	47.1303	577876374	150	181569772	2748	5.38824	1.80351	9.71775	2.52245	0.0583065	0.0151347	0.215529	1.00898e-07	1.00898e-07	1	0	0	1	0	0
ACACGTAG	44	333	8	47.1303	577876374	150	181569772	2664	7.56818	0.933583	7.06552	1.83401	0.0565242	0.014672	0.403636	9.78136e-08	9.78136e-08	1	0	0	1	0	0
ACACTAGAG	1	4	9	47.1303	577876374	150	181569772	36	4	0.0212178	0.0848712	0.0220301	0.00076384	0.000198271	0.24	1.32181e-09	1.32181e-09	1	0	0	1	0	0
ACACTAT	32	128	7	47.1303	577876374	150	181569772	896	4	0.678969	2.71588	0.704963	0.0190111	0.00493474	0.186667	3.28983e-08	3.28983e-08	1	0	0	1	0	0
ACACTC	99	620	6	47.1303	577876374	150	181569772	3720	6.26263	2.10056	13.155	3.41467	0.0789302	0.020488	0.250505	1.36587e-07	1.36587e-07	1	0	0	1	0	0
ACACTCG	7	28	7	47.1303	577876374	150	181569772	196	4	0.148525	0.594098	0.154211	0.00415869	0.00107947	0.186667	7.1965e-09	7.1965e-09	1	0	0	1	0	0
ACACTGC	23	104	7	47.1303	577876374	150	181569772	728	4.52174	0.488009	2.20665	0.572783	0.0154466	0.00400948	0.211014	2.67299e-08	2.67299e-08	1	0	0	1	0	0
ACAG	40618	795175	4	47.1303	577876374	150	181569772	3180700	19.5769	861.824	16871.9	4379.45	67.4874	17.5178	0.522051	0.000116785	0.000116785	1	1	1	0	1	0
ACAGACAGACCAG	218	1479	13	47.1303	577876374	150	181569772	19227	6.7844	4.62548	31.3811	8.14563	0.407954	0.105893	0.587982	7.05955e-07	7.05955e-07	1	0	0	1	1	0
ACAGACAGACTG	23	99	12	47.1303	577876374	150	181569772	1188	4.30435	0.488009	2.10056	0.545245	0.0252067	0.00654294	0.344348	4.36196e-08	4.36196e-08	1	0	0	1	0	0
ACAGACAGAG	445	3554	10	47.1303	577876374	150	181569772	35540	7.98652	9.44192	75.408	19.5737	0.75408	0.195737	0.532434	1.30492e-06	1.30492e-06	1	0	0	1	1	0
ACAGACAGG	399	4001	9	47.1303	577876374	150	181569772	36009	10.0276	8.4659	84.8924	22.0356	0.764031	0.19832	0.601654	1.32214e-06	1.32214e-06	1	0	0	1	1	0
ACAGACAGGACAGACGG	447	2000	17	47.1303	577876374	150	181569772	34000	4.47427	9.48435	42.4356	11.015	0.721405	0.187256	0.507084	1.24837e-06	1.24837e-06	1	0	0	1	1	0
ACAGACAGGACAGG	50	250	14	47.1303	577876374	150	181569772	3500	5	1.06089	5.30445	1.37688	0.0742623	0.0192763	0.466667	1.28509e-07	1.28509e-07	1	0	0	1	0	0
ACAGACAGGGCAGACGG	108	498	17	47.1303	577876374	150	181569772	8466	4.61111	2.29152	10.5665	2.74275	0.17963	0.0466267	0.522593	3.10845e-07	3.10845e-07	1	0	0	1	1	0
ACAGACCG	131	1023	8	47.1303	577876374	150	181569772	8184	7.80916	2.77953	21.7058	5.6342	0.173646	0.0450736	0.416489	3.00491e-07	3.00491e-07	1	0	0	1	0	0
ACAGACCGGACAGACGG	1	4	17	47.1303	577876374	150	181569772	68	4	0.0212178	0.0848712	0.0220301	0.00144281	0.000374512	0.453333	2.49674e-09	2.49674e-09	1	0	0	1	0	0
ACAGACG	40	346	7	47.1303	577876374	150	181569772	2422	8.65	0.848712	7.34136	1.9056	0.0513895	0.0133392	0.403667	8.89282e-08	8.89282e-08	1	0	0	1	0	0
ACAGACGG	1005	7259	8	47.1303	577876374	150	181569772	58072	7.22289	21.3239	154.02	39.9791	1.23216	0.319833	0.385221	2.13222e-06	2.13222e-06	1	0	0	1	0	0
ACAGACGGACGG	33	258	12	47.1303	577876374	150	181569772	3096	7.81818	0.700187	5.47419	1.42094	0.0656903	0.0170513	0.625455	1.13675e-07	1.13675e-07	1	0	0	1	1	0
ACAGACGGACGGACAGG	92	499	17	47.1303	577876374	150	181569772	8483	5.42391	1.95204	10.5877	2.74825	0.179991	0.0467203	0.61471	3.11469e-07	3.11469e-07	1	0	0	1	1	0
ACAGACGGG	52	262	9	47.1303	577876374	150	181569772	2358	5.03846	1.10333	5.55906	1.44297	0.0500315	0.0129867	0.302308	8.65783e-08	8.65783e-08	1	0	0	1	0	0
ACAGAG	44765	231419	6	47.1303	577876374	150	181569772	1388514	5.16964	949.814	4910.2	1274.55	29.4612	7.64728	0.206786	5.09818e-05	5.09818e-05	1	1	1	1	0	0
ACAGAGAT	4626	23602	8	47.1303	577876374	150	181569772	188816	5.10203	98.1535	500.782	129.989	4.00626	1.03991	0.272108	6.93273e-06	6.93273e-06	1	0	0	1	0	0
ACAGAGATAG	29	130	10	47.1303	577876374	150	181569772	1300	4.48276	0.615316	2.75831	0.715978	0.0275831	0.00715978	0.298851	4.77319e-08	4.77319e-08	1	0	0	1	0	0
ACAGAGGAGAG	14	57	11	47.1303	577876374	150	181569772	627	4.07143	0.297049	1.20941	0.313929	0.0133036	0.00345322	0.298571	2.30215e-08	2.30215e-08	1	0	0	1	0	0
ACAGAGGC	27	128	8	47.1303	577876374	150	181569772	1024	4.74074	0.57288	2.71588	0.704963	0.021727	0.00563971	0.25284	3.7598e-08	3.7598e-08	1	0	0	1	0	0
ACAGAT	33	132	6	47.1303	577876374	150	181569772	792	4	0.700187	2.80075	0.726993	0.0168045	0.00436196	0.16	2.90797e-08	2.90797e-08	1	0	0	1	0	0
ACAGATAG	10565	46836	8	47.1303	577876374	150	181569772	374688	4.43313	224.166	993.756	257.95	7.95005	2.0636	0.236434	1.37574e-05	1.37574e-05	1	0	0	1	0	0
ACAGATCG	11	76	8	47.1303	577876374	150	181569772	608	6.90909	0.233396	1.61255	0.418572	0.0129004	0.00334858	0.368485	2.23238e-08	2.23238e-08	1	0	0	1	0	0
ACAGC	33	189	5	47.1303	577876374	150	181569772	945	5.72727	0.700187	4.01016	1.04092	0.0200508	0.00520461	0.190909	3.46974e-08	3.46974e-08	1	0	0	1	0	0
ACAGCAGCAGC	26	113	11	47.1303	577876374	150	181569772	1243	4.34615	0.551663	2.39761	0.62235	0.0263737	0.00684585	0.318718	4.5639e-08	4.5639e-08	1	0	0	1	0	0
ACAGCC	61	305	6	47.1303	577876374	150	181569772	1830	5	1.29429	6.47143	1.6798	0.0388286	0.0100788	0.2	6.71918e-08	6.71918e-08	1	0	0	1	0	0
ACAGCCAG	55	255	8	47.1303	577876374	150	181569772	2040	4.63636	1.16698	5.41054	1.40442	0.0432843	0.0112354	0.247273	7.49023e-08	7.49023e-08	1	0	0	1	0	0
ACAGCCG	23	115	7	47.1303	577876374	150	181569772	805	5	0.488009	2.44005	0.633365	0.0170803	0.00443356	0.233333	2.9557e-08	2.9557e-08	1	0	0	1	0	0
ACAGCG	54	285	6	47.1303	577876374	150	181569772	1710	5.27778	1.14576	6.04707	1.56964	0.0362824	0.00941787	0.211111	6.27858e-08	6.27858e-08	1	0	0	1	0	0
ACAGCGAGAG	17	70	10	47.1303	577876374	150	181569772	700	4.11765	0.360702	1.48525	0.385527	0.0148525	0.00385527	0.27451	2.57018e-08	2.57018e-08	1	0	0	1	0	0
ACAGCGG	214	934	7	47.1303	577876374	150	181569772	6538	4.36449	4.54061	19.8174	5.14403	0.138722	0.0360082	0.203676	2.40055e-07	2.40055e-07	1	0	0	1	0	0
ACAGCT	20	80	6	47.1303	577876374	150	181569772	480	4	0.424356	1.69742	0.440602	0.0101845	0.00264361	0.16	1.76241e-08	1.76241e-08	1	0	0	1	0	0
ACAGG	16	213	5	47.1303	577876374	150	181569772	1065	13.3125	0.339485	4.51939	1.1731	0.0225969	0.00586551	0.44375	3.91034e-08	3.91034e-08	1	0	0	1	0	0
ACAGGC	52	217	6	47.1303	577876374	150	181569772	1302	4.17308	1.10333	4.60426	1.19513	0.0276256	0.0071708	0.166923	4.78053e-08	4.78053e-08	1	0	0	1	0	0
ACAGGCAG	776	7206	8	47.1303	577876374	150	181569772	57648	9.28608	16.465	152.895	39.6872	1.22316	0.317498	0.495258	2.11665e-06	2.11665e-06	1	0	0	1	0	0
ACAGGCGG	7	41	8	47.1303	577876374	150	181569772	328	5.85714	0.148525	0.869929	0.225809	0.00695943	0.00180647	0.312381	1.20431e-08	1.20431e-08	1	0	0	1	0	0
ACAGGG	133	805	6	47.1303	577876374	150	181569772	4830	6.05263	2.82197	17.0803	4.43356	0.102482	0.0266013	0.242105	1.77342e-07	1.77342e-07	1	0	0	1	0	0
ACAGGGAG	45	268	8	47.1303	577876374	150	181569772	2144	5.95556	0.954801	5.68637	1.47602	0.0454909	0.0118081	0.31763	7.87209e-08	7.87209e-08	1	0	0	1	0	0
ACAGGGG	14	101	7	47.1303	577876374	150	181569772	707	7.21429	0.297049	2.143	0.55626	0.015001	0.00389382	0.336667	2.59588e-08	2.59588e-08	1	0	0	1	0	0
ACAGGTAG	61	327	8	47.1303	577876374	150	181569772	2616	5.36066	1.29429	6.93822	1.80096	0.0555057	0.0144077	0.285902	9.60512e-08	9.60512e-08	1	0	0	1	0	0
ACAGTAG	25	100	7	47.1303	577876374	150	181569772	700	4	0.530445	2.12178	0.550752	0.0148525	0.00385527	0.186667	2.57018e-08	2.57018e-08	1	0	0	1	0	0
ACAGTC	28	112	6	47.1303	577876374	150	181569772	672	4	0.594098	2.37639	0.616843	0.0142584	0.00370106	0.16	2.46737e-08	2.46737e-08	1	0	0	1	0	0
ACAGTCAG	1	5	8	47.1303	577876374	150	181569772	40	5	0.0212178	0.106089	0.0275376	0.000848712	0.000220301	0.266667	1.46867e-09	1.46867e-09	1	0	0	1	0	0
ACAT	1583	13791	4	47.1303	577876374	150	181569772	55164	8.71194	33.5878	292.615	75.9543	1.17046	0.303817	0.232318	2.02545e-06	2.02545e-06	1	0	0	0	0	0
ACATACATAT	20	84	10	47.1303	577876374	150	181569772	840	4.2	0.424356	1.78229	0.462632	0.0178229	0.00462632	0.28	3.08421e-08	3.08421e-08	1	0	0	1	0	0
ACATACGT	2	8	8	47.1303	577876374	150	181569772	64	4	0.0424356	0.169742	0.0440602	0.00135794	0.000352482	0.213333	2.34988e-09	2.34988e-09	1	0	0	1	0	0
ACATAGAT	16	68	8	47.1303	577876374	150	181569772	544	4.25	0.339485	1.44281	0.374512	0.0115425	0.00299609	0.226667	1.9974e-08	1.9974e-08	1	0	0	1	0	0
ACATAT	756	3463	6	47.1303	577876374	150	181569772	20778	4.58069	16.0406	73.4772	19.0726	0.440863	0.114435	0.183228	7.62902e-07	7.62902e-07	1	0	0	1	0	0
ACATATCT	89	1327	8	47.1303	577876374	150	181569772	10616	14.9101	1.88838	28.156	7.30849	0.225248	0.0584679	0.795206	3.89786e-07	3.89786e-07	1	0	0	1	1	0
ACATC	40	580	5	47.1303	577876374	150	181569772	2900	14.5	0.848712	12.3063	3.19436	0.0615316	0.0159718	0.483333	1.06479e-07	1.06479e-07	1	0	0	1	0	0
ACATCC	61	366	6	47.1303	577876374	150	181569772	2196	6	1.29429	7.76571	2.01575	0.0465943	0.0120945	0.24	8.06302e-08	8.06302e-08	1	0	0	1	0	0
ACATG	27	135	5	47.1303	577876374	150	181569772	675	5	0.57288	2.8644	0.743516	0.014322	0.00371758	0.166667	2.47839e-08	2.47839e-08	1	0	0	1	0	0
ACATGC	69	367	6	47.1303	577876374	150	181569772	2202	5.31884	1.46403	7.78693	2.02126	0.0467216	0.0121276	0.212754	8.08505e-08	8.08505e-08	1	0	0	1	0	0
ACATGG	40	296	6	47.1303	577876374	150	181569772	1776	7.4	0.848712	6.28047	1.63023	0.0376828	0.00978136	0.296	6.52091e-08	6.52091e-08	1	0	0	1	0	0
ACC	2088	18426	3	47.1303	577876374	150	181569772	55278	8.82471	44.3027	390.959	101.482	1.17288	0.304445	0.176494	2.02963e-06	2.02963e-06	1	0	0	0	0	0
ACCACCACT	27	114	9	47.1303	577876374	150	181569772	1026	4.22222	0.57288	2.41883	0.627858	0.0217695	0.00565072	0.253333	3.76715e-08	3.76715e-08	1	0	0	1	0	0
ACCACG	8	32	6	47.1303	577876374	150	181569772	192	4	0.169742	0.678969	0.176241	0.00407382	0.00105744	0.16	7.04963e-09	7.04963e-09	1	0	0	1	0	0
ACCACT	25487	139548	6	47.1303	577876374	150	181569772	837288	5.47526	540.778	2960.9	768.564	17.7654	4.61138	0.21901	3.07426e-05	3.07426e-05	1	1	1	1	0	0
ACCACTACT	2	8	9	47.1303	577876374	150	181569772	72	4	0.0424356	0.169742	0.0440602	0.00152768	0.000396542	0.24	2.64361e-09	2.64361e-09	1	0	0	1	0	0
ACCACTGG	16	67	8	47.1303	577876374	150	181569772	536	4.1875	0.339485	1.42159	0.369004	0.0113727	0.00295203	0.223333	1.96802e-08	1.96802e-08	1	0	0	1	0	0
ACCAGAGAT	34	175	9	47.1303	577876374	150	181569772	1575	5.14706	0.721405	3.71311	0.963817	0.033418	0.00867435	0.308824	5.7829e-08	5.7829e-08	1	0	0	1	0	0
ACCAGC	355	1531	6	47.1303	577876374	150	181569772	9186	4.31268	7.53232	32.4844	8.43202	0.194907	0.0505921	0.172507	3.37281e-07	3.37281e-07	1	0	0	1	0	0
ACCAGCC	18	72	7	47.1303	577876374	150	181569772	504	4	0.38192	1.52768	0.396542	0.0106938	0.00277579	0.186667	1.85053e-08	1.85053e-08	1	0	0	1	0	0
ACCAGG	44	251	6	47.1303	577876374	150	181569772	1506	5.70455	0.933583	5.32567	1.38239	0.031954	0.00829433	0.228182	5.52955e-08	5.52955e-08	1	0	0	1	0	0
ACCAGT	26	124	6	47.1303	577876374	150	181569772	744	4.76923	0.551663	2.63101	0.682933	0.015786	0.0040976	0.190769	2.73173e-08	2.73173e-08	1	0	0	1	0	0
ACCATC	61	507	6	47.1303	577876374	150	181569772	3042	8.31148	1.29429	10.7574	2.79232	0.0645445	0.0167539	0.332459	1.11693e-07	1.11693e-07	1	0	0	1	0	0
ACCC	13	86	4	47.1303	577876374	150	181569772	344	6.61538	0.275831	1.82473	0.473647	0.00729892	0.00189459	0.17641	1.26306e-08	1.26306e-08	1	0	0	0	0	0
ACCCACCT	73	426	8	47.1303	577876374	150	181569772	3408	5.83562	1.5489	9.03878	2.34621	0.0723102	0.0187696	0.311233	1.25131e-07	1.25131e-07	1	0	0	1	0	0
ACCCACGCCCTC	1	5	12	47.1303	577876374	150	181569772	60	5	0.0212178	0.106089	0.0275376	0.00127307	0.000330451	0.4	2.20301e-09	2.20301e-09	1	0	0	1	0	0
ACCCAG	69	313	6	47.1303	577876374	150	181569772	1878	4.53623	1.46403	6.64117	1.72386	0.039847	0.0103431	0.181449	6.89542e-08	6.89542e-08	1	0	0	1	0	0
ACCCATCC	79	429	8	47.1303	577876374	150	181569772	3432	5.43038	1.67621	9.10243	2.36273	0.0728195	0.0189018	0.28962	1.26012e-07	1.26012e-07	1	0	0	1	0	0
ACCCATCT	168	2284	8	47.1303	577876374	150	181569772	18272	13.5952	3.56459	48.4614	12.5792	0.387691	0.100633	0.725079	6.7089e-07	6.7089e-07	1	0	0	1	1	0
ACCCCC	41	194	6	47.1303	577876374	150	181569772	1164	4.73171	0.869929	4.11625	1.06846	0.0246975	0.00641076	0.189268	4.27384e-08	4.27384e-08	1	0	0	1	0	0
ACCCCT	15	75	6	47.1303	577876374	150	181569772	450	5	0.318267	1.59133	0.413064	0.00954801	0.00247839	0.2	1.65226e-08	1.65226e-08	1	0	0	1	0	0
ACCCGC	2	8	6	47.1303	577876374	150	181569772	48	4	0.0424356	0.169742	0.0440602	0.00101845	0.000264361	0.16	1.76241e-09	1.76241e-09	1	0	0	1	0	0
ACCCGG	25	100	6	47.1303	577876374	150	181569772	600	4	0.530445	2.12178	0.550752	0.0127307	0.00330451	0.16	2.20301e-08	2.20301e-08	1	0	0	1	0	0
ACCCT	29	214	5	47.1303	577876374	150	181569772	1070	7.37931	0.615316	4.54061	1.17861	0.022703	0.00589305	0.245977	3.9287e-08	3.9287e-08	1	0	0	1	0	0
ACCCTC	9	36	6	47.1303	577876374	150	181569772	216	4	0.19096	0.76384	0.198271	0.00458304	0.00118963	0.16	7.93084e-09	7.93084e-09	1	0	0	1	0	0
ACCCTG	1	4	6	47.1303	577876374	150	181569772	24	4	0.0212178	0.0848712	0.0220301	0.000509227	0.000132181	0.16	8.81204e-10	8.81204e-10	1	0	0	1	0	0
ACCG	520	3775	4	47.1303	577876374	150	181569772	15100	7.25962	11.0333	80.0972	20.7909	0.320389	0.0831636	0.19359	5.54424e-07	5.54424e-07	1	0	0	0	0	0
ACCGACG	47	209	7	47.1303	577876374	150	181569772	1463	4.44681	0.997236	4.43452	1.15107	0.0310416	0.00805751	0.207518	5.37167e-08	5.37167e-08	1	0	0	1	0	0
ACCGACGG	48	246	8	47.1303	577876374	150	181569772	1968	5.125	1.01845	5.21958	1.35485	0.0417566	0.0108388	0.273333	7.22587e-08	7.22587e-08	1	0	0	1	0	0
ACCGACTCACTG	16	85	12	47.1303	577876374	150	181569772	1020	5.3125	0.339485	1.80351	0.46814	0.0216421	0.00561768	0.425	3.74512e-08	3.74512e-08	1	0	0	1	0	0
ACCGACTG	217	2308	8	47.1303	577876374	150	181569772	18464	10.6359	4.60426	48.9707	12.7114	0.391765	0.101691	0.56725	6.7794e-07	6.7794e-07	1	0	0	1	1	0
ACCGAG	254	3251	6	47.1303	577876374	150	181569772	19506	12.7992	5.38932	68.979	17.905	0.413874	0.10743	0.511969	7.16199e-07	7.16199e-07	1	0	0	1	1	0
ACCGATC	11	44	7	47.1303	577876374	150	181569772	308	4	0.233396	0.933583	0.242331	0.00653508	0.00169632	0.186667	1.13088e-08	1.13088e-08	1	0	0	1	0	0
ACCGATCCAGCT	37	154	12	47.1303	577876374	150	181569772	1848	4.16216	0.785058	3.26754	0.848159	0.0392105	0.0101779	0.332973	6.78527e-08	6.78527e-08	1	0	0	1	0	0
ACCGC	50	309	5	47.1303	577876374	150	181569772	1545	6.18	1.06089	6.5563	1.70183	0.0327815	0.00850913	0.206	5.67275e-08	5.67275e-08	1	0	0	1	0	0
ACCGCC	186	802	6	47.1303	577876374	150	181569772	4812	4.31183	3.94651	17.0167	4.41703	0.1021	0.0265022	0.172473	1.76681e-07	1.76681e-07	1	0	0	1	0	0
ACCGCG	1	4	6	47.1303	577876374	150	181569772	24	4	0.0212178	0.0848712	0.0220301	0.000509227	0.000132181	0.16	8.81204e-10	8.81204e-10	1	0	0	1	0	0
ACCGCT	94	516	6	47.1303	577876374	150	181569772	3096	5.48936	1.99447	10.9484	2.84188	0.0656903	0.0170513	0.219574	1.13675e-07	1.13675e-07	1	0	0	1	0	0
ACCGCTGCC	13	52	9	47.1303	577876374	150	181569772	468	4	0.275831	1.10333	0.286391	0.00992993	0.00257752	0.24	1.71835e-08	1.71835e-08	1	0	0	1	0	0
ACCGGAG	2	8	7	47.1303	577876374	150	181569772	56	4	0.0424356	0.169742	0.0440602	0.0011882	0.000308421	0.186667	2.05614e-09	2.05614e-09	1	0	0	1	0	0
ACCGGCT	1	5	7	47.1303	577876374	150	181569772	35	5	0.0212178	0.106089	0.0275376	0.000742623	0.000192763	0.233333	1.28509e-09	1.28509e-09	1	0	0	1	0	0
ACCGGG	20	81	6	47.1303	577876374	150	181569772	486	4.05	0.424356	1.71864	0.446109	0.0103118	0.00267666	0.162	1.78444e-08	1.78444e-08	1	0	0	1	0	0
ACCGT	1228	6612	5	47.1303	577876374	150	181569772	33060	5.38436	26.0554	140.292	36.4158	0.70146	0.182079	0.179479	1.21386e-06	1.21386e-06	1	0	0	1	0	0
ACCGTC	21	188	6	47.1303	577876374	150	181569772	1128	8.95238	0.445574	3.98894	1.03541	0.0239337	0.00621249	0.358095	4.14166e-08	4.14166e-08	1	0	0	1	0	0
ACCT	4312	94513	4	47.1303	577876374	150	181569772	378052	21.9186	91.4911	2005.36	520.533	8.02143	2.08213	0.584496	1.38809e-05	1.38809e-05	1	0	0	0	1	0
ACCTACGT	96	552	8	47.1303	577876374	150	181569772	4416	5.75	2.03691	11.7122	3.04015	0.0936978	0.0243212	0.306667	1.62142e-07	1.62142e-07	1	0	0	1	0	0
ACCTAT	92	373	6	47.1303	577876374	150	181569772	2238	4.05435	1.95204	7.91424	2.05431	0.0474854	0.0123258	0.162174	8.21723e-08	8.21723e-08	1	0	0	1	0	0
ACCTATCC	72	837	8	47.1303	577876374	150	181569772	6696	11.625	1.52768	17.7593	4.6098	0.142074	0.0368784	0.62	2.45856e-07	2.45856e-07	1	0	0	1	1	0
ACCTATCT	355	3510	8	47.1303	577876374	150	181569772	28080	9.88732	7.53232	74.4744	19.3314	0.595796	0.154651	0.527324	1.03101e-06	1.03101e-06	1	0	0	1	1	0
ACCTATCTCT	41	164	10	47.1303	577876374	150	181569772	1640	4	0.869929	3.47972	0.903234	0.0347972	0.00903234	0.266667	6.02156e-08	6.02156e-08	1	0	0	1	0	0
ACCTCC	55	247	6	47.1303	577876374	150	181569772	1482	4.49091	1.16698	5.24079	1.36036	0.0314448	0.00816215	0.179636	5.44143e-08	5.44143e-08	1	0	0	1	0	0
ACCTCT	74	543	6	47.1303	577876374	150	181569772	3258	7.33784	1.57012	11.5213	2.99059	0.0691276	0.0179435	0.293514	1.19623e-07	1.19623e-07	1	0	0	1	0	0
ACCTCTCT	152	672	8	47.1303	577876374	150	181569772	5376	4.42105	3.2251	14.2584	3.70106	0.114067	0.0296085	0.235789	1.9739e-07	1.9739e-07	1	0	0	1	0	0
ACCTCTCTCT	51	259	10	47.1303	577876374	150	181569772	2590	5.07843	1.08211	5.49541	1.42645	0.0549541	0.0142645	0.338562	9.50966e-08	9.50966e-08	1	0	0	1	0	0
ACCTGC	1	4	6	47.1303	577876374	150	181569772	24	4	0.0212178	0.0848712	0.0220301	0.000509227	0.000132181	0.16	8.81204e-10	8.81204e-10	1	0	0	1	0	0
ACCTGCCT	299	2053	8	47.1303	577876374	150	181569772	16424	6.86622	6.34412	43.5601	11.3069	0.348481	0.0904556	0.366198	6.03037e-07	6.03037e-07	1	0	0	1	0	0
ACG	17169	165441	3	47.1303	577876374	150	181569772	496323	9.63603	364.288	3510.29	911.17	10.5309	2.73351	0.192721	1.82234e-05	1.82234e-05	1	1	0	0	0	0
ACGACGGGG	10	49	9	47.1303	577876374	150	181569772	441	4.9	0.212178	1.03967	0.269869	0.00935705	0.00242882	0.294	1.61921e-08	1.61921e-08	1	0	0	1	0	0
ACGACT	73	346	6	47.1303	577876374	150	181569772	2076	4.73973	1.5489	7.34136	1.9056	0.0440481	0.0114336	0.189589	7.62241e-08	7.62241e-08	1	0	0	1	0	0
ACGAG	157	2469	5	47.1303	577876374	150	181569772	12345	15.7261	3.33119	52.3867	13.5981	0.261934	0.0679904	0.524204	4.53269e-07	4.53269e-07	1	0	0	1	1	0
ACGAGAG	34	189	7	47.1303	577876374	150	181569772	1323	5.55882	0.721405	4.01016	1.04092	0.0280711	0.00728646	0.259412	4.85764e-08	4.85764e-08	1	0	0	1	0	0
ACGAGAGCC	6	24	9	47.1303	577876374	150	181569772	216	4	0.127307	0.509227	0.132181	0.00458304	0.00118963	0.24	7.93084e-09	7.93084e-09	1	0	0	1	0	0
ACGAGAT	9	36	7	47.1303	577876374	150	181569772	252	4	0.19096	0.76384	0.198271	0.00534688	0.0013879	0.186667	9.25264e-09	9.25264e-09	1	0	0	1	0	0
ACGAGATCC	28	133	9	47.1303	577876374	150	181569772	1197	4.75	0.594098	2.82197	0.732501	0.0253977	0.00659251	0.285	4.395e-08	4.395e-08	1	0	0	1	0	0
ACGAGC	20	97	6	47.1303	577876374	150	181569772	582	4.85	0.424356	2.05813	0.53423	0.0123488	0.00320538	0.194	2.13692e-08	2.13692e-08	1	0	0	1	0	0
ACGAGCG	40	160	7	47.1303	577876374	150	181569772	1120	4	0.848712	3.39485	0.881204	0.0237639	0.00616843	0.186667	4.11229e-08	4.11229e-08	1	0	0	1	0	0
ACGAGG	151	760	6	47.1303	577876374	150	181569772	4560	5.03311	3.20389	16.1255	4.18572	0.0967531	0.0251143	0.201325	1.67429e-07	1.67429e-07	1	0	0	1	0	0
ACGAGTC	21	114	7	47.1303	577876374	150	181569772	798	5.42857	0.445574	2.41883	0.627858	0.0169318	0.004395	0.253333	2.93e-08	2.93e-08	1	0	0	1	0	0
ACGATAT	86	1079	7	47.1303	577876374	150	181569772	7553	12.5465	1.82473	22.894	5.94262	0.160258	0.0415983	0.585504	2.77322e-07	2.77322e-07	1	0	0	1	1	0
ACGATC	47	212	6	47.1303	577876374	150	181569772	1272	4.51064	0.997236	4.49817	1.1676	0.026989	0.00700557	0.180426	4.67038e-08	4.67038e-08	1	0	0	1	0	0
ACGATG	358	3316	6	47.1303	577876374	150	181569772	19896	9.26257	7.59597	70.3582	18.263	0.422149	0.109578	0.370503	7.30518e-07	7.30518e-07	1	0	0	1	0	0
ACGATGATG	105	738	9	47.1303	577876374	150	181569772	6642	7.02857	2.22787	15.6587	4.06455	0.140929	0.036581	0.421714	2.43873e-07	2.43873e-07	1	0	0	1	0	0
ACGC	7436	75178	4	47.1303	577876374	150	181569772	300712	10.11	157.775	1595.11	414.045	6.38044	1.65618	0.2696	1.10412e-05	1.10412e-05	1	0	0	0	0	0
ACGCACTCACTC	1	4	12	47.1303	577876374	150	181569772	48	4	0.0212178	0.0848712	0.0220301	0.00101845	0.000264361	0.32	1.76241e-09	1.76241e-09	1	0	0	1	0	0
ACGCC	3	15	5	47.1303	577876374	150	181569772	75	5	0.0636534	0.318267	0.0826129	0.00159133	0.000413064	0.166667	2.75376e-09	2.75376e-09	1	0	0	1	0	0
ACGCCG	184	815	6	47.1303	577876374	150	181569772	4890	4.42935	3.90407	17.2925	4.48863	0.103755	0.0269318	0.177174	1.79545e-07	1.79545e-07	1	0	0	1	0	0
ACGCCT	18	72	6	47.1303	577876374	150	181569772	432	4	0.38192	1.52768	0.396542	0.00916608	0.00237925	0.16	1.58617e-08	1.58617e-08	1	0	0	1	0	0
ACGCG	2	12	5	47.1303	577876374	150	181569772	60	6	0.0424356	0.254613	0.0660903	0.00127307	0.000330451	0.2	2.20301e-09	2.20301e-09	1	0	0	1	0	0
ACGCGAG	115	1709	7	47.1303	577876374	150	181569772	11963	14.8609	2.44005	36.2612	9.41236	0.253828	0.0658865	0.693507	4.39243e-07	4.39243e-07	1	0	0	1	1	0
ACGCGC	52	214	6	47.1303	577876374	150	181569772	1284	4.11538	1.10333	4.54061	1.17861	0.0272436	0.00707166	0.164615	4.71444e-08	4.71444e-08	1	0	0	1	0	0
ACGCTC	75	482	6	47.1303	577876374	150	181569772	2892	6.42667	1.59133	10.227	2.65463	0.0613618	0.0159278	0.257067	1.06185e-07	1.06185e-07	1	0	0	1	0	0
ACGCTGC	6	24	7	47.1303	577876374	150	181569772	168	4	0.127307	0.509227	0.132181	0.00356459	0.000925264	0.186667	6.16843e-09	6.16843e-09	1	0	0	1	0	0
ACGCTGCCG	10	40	9	47.1303	577876374	150	181569772	360	4	0.212178	0.848712	0.220301	0.0076384	0.00198271	0.24	1.32181e-08	1.32181e-08	1	0	0	1	0	0
ACGG	1331	16913	4	47.1303	577876374	150	181569772	67652	12.707	28.2409	358.856	93.1488	1.43543	0.372595	0.338853	2.48397e-06	2.48397e-06	1	0	0	0	0	0
ACGGAG	378	5255	6	47.1303	577876374	150	181569772	31530	13.9021	8.02032	111.499	28.942	0.668997	0.173652	0.556085	1.15768e-06	1.15768e-06	1	0	0	1	1	0
ACGGAGAG	149	672	8	47.1303	577876374	150	181569772	5376	4.51007	3.16145	14.2584	3.70106	0.114067	0.0296085	0.240537	1.9739e-07	1.9739e-07	1	0	0	1	0	0
ACGGAGGG	21	105	8	47.1303	577876374	150	181569772	840	5	0.445574	2.22787	0.57829	0.0178229	0.00462632	0.266667	3.08421e-08	3.08421e-08	1	0	0	1	0	0
ACGGATAG	1	4	8	47.1303	577876374	150	181569772	32	4	0.0212178	0.0848712	0.0220301	0.000678969	0.000176241	0.213333	1.17494e-09	1.17494e-09	1	0	0	1	0	0
ACGGATGG	26	121	8	47.1303	577876374	150	181569772	968	4.65385	0.551663	2.56735	0.66641	0.0205388	0.00533128	0.248205	3.55419e-08	3.55419e-08	1	0	0	1	0	0
ACGGCG	133	552	6	47.1303	577876374	150	181569772	3312	4.15038	2.82197	11.7122	3.04015	0.0702733	0.0182409	0.166015	1.21606e-07	1.21606e-07	1	0	0	1	0	0
ACGGCT	69	317	6	47.1303	577876374	150	181569772	1902	4.5942	1.46403	6.72604	1.74589	0.0403562	0.0104753	0.183768	6.98354e-08	6.98354e-08	1	0	0	1	0	0
ACGGG	1	5	5	47.1303	577876374	150	181569772	25	5	0.0212178	0.106089	0.0275376	0.000530445	0.000137688	0.166667	9.17921e-10	9.17921e-10	1	0	0	1	0	0
ACGGGAGCG	1	4	9	47.1303	577876374	150	181569772	36	4	0.0212178	0.0848712	0.0220301	0.00076384	0.000198271	0.24	1.32181e-09	1.32181e-09	1	0	0	1	0	0
ACGGGCAG	106	925	8	47.1303	577876374	150	181569772	7400	8.72642	2.24909	19.6265	5.09446	0.157012	0.0407557	0.465409	2.71705e-07	2.71705e-07	1	0	0	1	0	0
ACGGGG	29	155	6	47.1303	577876374	150	181569772	930	5.34483	0.615316	3.28876	0.853666	0.0197325	0.005122	0.213793	3.41467e-08	3.41467e-08	1	0	0	1	0	0
ACGT	267	1607	4	47.1303	577876374	150	181569772	6428	6.01873	5.66515	34.097	8.85059	0.136388	0.0354024	0.160499	2.36016e-07	2.36016e-07	1	0	0	0	0	0
ACGTAT	40	160	6	47.1303	577876374	150	181569772	960	4	0.848712	3.39485	0.881204	0.0203691	0.00528722	0.16	3.52482e-08	3.52482e-08	1	0	0	1	0	0
ACGTC	28	222	5	47.1303	577876374	150	181569772	1110	7.92857	0.594098	4.71035	1.22267	0.0235517	0.00611335	0.264286	4.07557e-08	4.07557e-08	1	0	0	1	0	0
ACGTCC	51	263	6	47.1303	577876374	150	181569772	1578	5.15686	1.08211	5.58028	1.44848	0.0334817	0.00869087	0.206275	5.79392e-08	5.79392e-08	1	0	0	1	0	0
ACT	4990	80173	3	47.1303	577876374	150	181569772	240519	16.0667	105.877	1701.09	441.555	5.10328	1.32466	0.321335	8.8311e-06	8.8311e-06	1	0	0	0	0	0
ACTACTGCT	172	1125	9	47.1303	577876374	150	181569772	10125	6.5407	3.64946	23.87	6.19597	0.21483	0.0557637	0.392442	3.71758e-07	3.71758e-07	1	0	0	1	0	0
ACTAG	12	116	5	47.1303	577876374	150	181569772	580	9.66667	0.254613	2.46126	0.638873	0.0123063	0.00319436	0.322222	2.12958e-08	2.12958e-08	1	0	0	1	0	0
ACTAGCG	15	75	7	47.1303	577876374	150	181569772	525	5	0.318267	1.59133	0.413064	0.0111393	0.00289145	0.233333	1.92763e-08	1.92763e-08	1	0	0	1	0	0
ACTAT	101	628	5	47.1303	577876374	150	181569772	3140	6.21782	2.143	13.3248	3.45873	0.0666239	0.0172936	0.207261	1.15291e-07	1.15291e-07	1	0	0	1	0	0
ACTATAT	63	272	7	47.1303	577876374	150	181569772	1904	4.31746	1.33672	5.77124	1.49805	0.0403987	0.0104863	0.201481	6.99088e-08	6.99088e-08	1	0	0	1	0	0
ACTATATAT	37	149	9	47.1303	577876374	150	181569772	1341	4.02703	0.785058	3.16145	0.820621	0.0284531	0.00738559	0.241622	4.92373e-08	4.92373e-08	1	0	0	1	0	0
ACTATC	47	414	6	47.1303	577876374	150	181569772	2484	8.80851	0.997236	8.78416	2.28012	0.052705	0.0136807	0.35234	9.12046e-08	9.12046e-08	1	0	0	1	0	0
ACTATG	38	780	6	47.1303	577876374	150	181569772	4680	20.5263	0.806276	16.5499	4.29587	0.0992993	0.0257752	0.821053	1.71835e-07	1.71835e-07	1	0	0	1	1	0
ACTC	1560	28434	4	47.1303	577876374	150	181569772	113736	18.2269	33.0998	603.307	156.601	2.41323	0.626404	0.486051	4.17603e-06	4.17603e-06	1	0	0	0	0	0
ACTCC	8	113	5	47.1303	577876374	150	181569772	565	14.125	0.169742	2.39761	0.62235	0.0119881	0.00311175	0.470833	2.0745e-08	2.0745e-08	1	0	0	1	0	0
ACTCCC	155	727	6	47.1303	577876374	150	181569772	4362	4.69032	3.28876	15.4253	4.00397	0.092552	0.0240238	0.187613	1.60159e-07	1.60159e-07	1	0	0	1	0	0
ACTCCCG	13	52	7	47.1303	577876374	150	181569772	364	4	0.275831	1.10333	0.286391	0.00772328	0.00200474	0.186667	1.33649e-08	1.33649e-08	1	0	0	1	0	0
ACTCCG	27	133	6	47.1303	577876374	150	181569772	798	4.92593	0.57288	2.82197	0.732501	0.0169318	0.004395	0.197037	2.93e-08	2.93e-08	1	0	0	1	0	0
ACTCCGAG	26	133	8	47.1303	577876374	150	181569772	1064	5.11538	0.551663	2.82197	0.732501	0.0225757	0.00586001	0.272821	3.90667e-08	3.90667e-08	1	0	0	1	0	0
ACTCCT	9	48	6	47.1303	577876374	150	181569772	288	5.33333	0.19096	1.01845	0.264361	0.00611072	0.00158617	0.213333	1.05744e-08	1.05744e-08	1	0	0	1	0	0
ACTCCTACTGCT	5	22	12	47.1303	577876374	150	181569772	264	4.4	0.106089	0.466791	0.121166	0.0056015	0.00145399	0.352	9.69324e-09	9.69324e-09	1	0	0	1	0	0
ACTCCTC	1	4	7	47.1303	577876374	150	181569772	28	4	0.0212178	0.0848712	0.0220301	0.000594098	0.000154211	0.186667	1.02807e-09	1.02807e-09	1	0	0	1	0	0
ACTCCTGCTGCT	17	69	12	47.1303	577876374	150	181569772	828	4.05882	0.360702	1.46403	0.380019	0.0175683	0.00456023	0.324706	3.04015e-08	3.04015e-08	1	0	0	1	0	0
ACTCG	33	279	5	47.1303	577876374	150	181569772	1395	8.45455	0.700187	5.91976	1.5366	0.0295988	0.007683	0.281818	5.122e-08	5.122e-08	1	0	0	1	0	0
ACTCGC	123	557	6	47.1303	577876374	150	181569772	3342	4.52846	2.60979	11.8183	3.06769	0.0709099	0.0184061	0.181138	1.22708e-07	1.22708e-07	1	0	0	1	0	0
ACTCGGG	17	68	7	47.1303	577876374	150	181569772	476	4	0.360702	1.44281	0.374512	0.0100997	0.00262158	0.186667	1.74772e-08	1.74772e-08	1	0	0	1	0	0
ACTCT	2427	43719	5	47.1303	577876374	150	181569772	218595	18.0136	51.4956	927.621	240.783	4.6381	1.20392	0.600453	8.02612e-06	8.02612e-06	1	0	0	1	1	0
ACTCTC	302	2132	6	47.1303	577876374	150	181569772	12792	7.0596	6.40777	45.2363	11.742	0.271418	0.0704523	0.282384	4.69682e-07	4.69682e-07	1	0	0	1	0	0
ACTCTCT	38	223	7	47.1303	577876374	150	181569772	1561	5.86842	0.806276	4.73157	1.22818	0.033121	0.00859725	0.27386	5.7315e-08	5.7315e-08	1	0	0	1	0	0
ACTCTCTCTG	23	101	10	47.1303	577876374	150	181569772	1010	4.3913	0.488009	2.143	0.55626	0.02143	0.0055626	0.292754	3.7084e-08	3.7084e-08	1	0	0	1	0	0
ACTCTCTG	46	206	8	47.1303	577876374	150	181569772	1648	4.47826	0.976018	4.37086	1.13455	0.0349669	0.0090764	0.238841	6.05093e-08	6.05093e-08	1	0	0	1	0	0
ACTCTCTGCT	726	4883	10	47.1303	577876374	150	181569772	48830	6.7259	15.4041	103.606	26.8932	1.03606	0.268932	0.448393	1.79288e-06	1.79288e-06	1	0	0	1	0	0
ACTCTG	34	191	6	47.1303	577876374	150	181569772	1146	5.61765	0.721405	4.0526	1.05194	0.0243156	0.00631162	0.224706	4.20775e-08	4.20775e-08	1	0	0	1	0	0
ACTG	562	14287	4	47.1303	577876374	150	181569772	57148	25.4217	11.9244	303.139	78.686	1.21255	0.314744	0.677912	2.09829e-06	2.09829e-06	1	0	0	0	1	0
ACTGAG	26	163	6	47.1303	577876374	150	181569772	978	6.26923	0.551663	3.4585	0.897727	0.020751	0.00538636	0.250769	3.59091e-08	3.59091e-08	1	0	0	1	0	0
ACTGAGAG	47	219	8	47.1303	577876374	150	181569772	1752	4.65957	0.997236	4.6467	1.20615	0.0371736	0.00964918	0.248511	6.43279e-08	6.43279e-08	1	0	0	1	0	0
ACTGC	27	135	5	47.1303	577876374	150	181569772	675	5	0.57288	2.8644	0.743516	0.014322	0.00371758	0.166667	2.47839e-08	2.47839e-08	1	0	0	1	0	0
ACTGCC	53	253	6	47.1303	577876374	150	181569772	1518	4.77358	1.12454	5.3681	1.3934	0.0322086	0.00836042	0.190943	5.57361e-08	5.57361e-08	1	0	0	1	0	0
ACTGCCG	3	12	7	47.1303	577876374	150	181569772	84	4	0.0636534	0.254613	0.0660903	0.00178229	0.000462632	0.186667	3.08421e-09	3.08421e-09	1	0	0	1	0	0
ACTGCG	33	186	6	47.1303	577876374	150	181569772	1116	5.63636	0.700187	3.94651	1.0244	0.0236791	0.0061464	0.225455	4.0976e-08	4.0976e-08	1	0	0	1	0	0
ACTGCGG	12	48	7	47.1303	577876374	150	181569772	336	4	0.254613	1.01845	0.264361	0.00712918	0.00185053	0.186667	1.23369e-08	1.23369e-08	1	0	0	1	0	0
ACTGCT	2327	30488	6	47.1303	577876374	150	181569772	182928	13.1018	49.3738	646.888	167.913	3.88133	1.00748	0.524074	6.71654e-06	6.71654e-06	1	0	0	1	1	0
ACTGGC	32	128	6	47.1303	577876374	150	181569772	768	4	0.678969	2.71588	0.704963	0.0162953	0.00422978	0.16	2.81985e-08	2.81985e-08	1	0	0	1	0	0
ACTGGG	98	413	6	47.1303	577876374	150	181569772	2478	4.21429	2.07934	8.76295	2.27461	0.0525777	0.0136476	0.168571	9.09843e-08	9.09843e-08	1	0	0	1	0	0
AG	2304001	46754748	2	47.1303	577876374	150	181569772	93509496	20.2929	48885.8	992032	257503	1984.06	515.006	0.270571	0.00343337	0.00343337	1	1	1	0	0	0
AGAGAGAGAGGCAGG	1	4	15	47.1303	577876374	150	181569772	60	4	0.0212178	0.0848712	0.0220301	0.00127307	0.000330451	0.4	2.20301e-09	2.20301e-09	1	0	0	1	0	0
AGAGAGAT	10434	67371	8	47.1303	577876374	150	181569772	538968	6.45687	221.386	1429.46	371.047	11.4357	2.96838	0.344366	1.97892e-05	1.97892e-05	1	0	0	1	0	0
AGAGAGATGG	37	169	10	47.1303	577876374	150	181569772	1690	4.56757	0.785058	3.58581	0.930772	0.0358581	0.00930772	0.304505	6.20514e-08	6.20514e-08	1	0	0	1	0	0
AGAGAGC	44	209	7	47.1303	577876374	150	181569772	1463	4.75	0.933583	4.43452	1.15107	0.0310416	0.00805751	0.221667	5.37167e-08	5.37167e-08	1	0	0	1	0	0
AGAGAGG	146	676	7	47.1303	577876374	150	181569772	4732	4.63014	3.0978	14.3432	3.72309	0.100403	0.0260616	0.216073	1.73744e-07	1.73744e-07	1	0	0	1	0	0
AGAGAGGC	80	322	8	47.1303	577876374	150	181569772	2576	4.025	1.69742	6.83213	1.77342	0.054657	0.0141874	0.214667	9.45826e-08	9.45826e-08	1	0	0	1	0	0
AGAGAT	17832	168330	6	47.1303	577876374	150	181569772	1009980	9.43977	378.356	3571.59	927.082	21.4295	5.56249	0.377591	3.70833e-05	3.70833e-05	1	1	1	1	0	0
AGAGATAGAT	20089	101249	10	47.1303	577876374	150	181569772	1012490	5.04002	426.244	2148.28	557.631	21.4828	5.57631	0.336001	3.71754e-05	3.71754e-05	1	1	1	1	0	0
AGAGATAGATGG	35	146	12	47.1303	577876374	150	181569772	1752	4.17143	0.742623	3.0978	0.804099	0.0371736	0.00964918	0.333714	6.43279e-08	6.43279e-08	1	0	0	1	0	0
AGAGATAGGG	2	12	10	47.1303	577876374	150	181569772	120	6	0.0424356	0.254613	0.0660903	0.00254613	0.000660903	0.4	4.40602e-09	4.40602e-09	1	0	0	1	0	0
AGAGATAT	2060	20060	8	47.1303	577876374	150	181569772	160480	9.73786	43.7086	425.629	110.481	3.40503	0.883848	0.519353	5.89232e-06	5.89232e-06	1	0	0	1	1	0
AGAGATC	7	28	7	47.1303	577876374	150	181569772	196	4	0.148525	0.594098	0.154211	0.00415869	0.00107947	0.186667	7.1965e-09	7.1965e-09	1	0	0	1	0	0
AGAGATCG	20	144	8	47.1303	577876374	150	181569772	1152	7.2	0.424356	3.05536	0.793084	0.0244429	0.00634467	0.384	4.22978e-08	4.22978e-08	1	0	0	1	0	0
AGAGATG	31	125	7	47.1303	577876374	150	181569772	875	4.03226	0.657751	2.65222	0.688441	0.0185656	0.00481908	0.188172	3.21272e-08	3.21272e-08	1	0	0	1	0	0
AGAGATGG	73	761	8	47.1303	577876374	150	181569772	6088	10.4247	1.5489	16.1467	4.19123	0.129174	0.0335298	0.555982	2.23532e-07	2.23532e-07	1	0	0	1	1	0
AGAGC	2337	35332	5	47.1303	577876374	150	181569772	176660	15.1185	49.586	749.667	194.592	3.74833	0.972959	0.503951	6.4864e-06	6.4864e-06	1	0	0	1	1	0
AGAGCC	37	177	6	47.1303	577876374	150	181569772	1062	4.78378	0.785058	3.75555	0.974832	0.0225333	0.00584899	0.191351	3.89933e-08	3.89933e-08	1	0	0	1	0	0
AGAGCCC	11	44	7	47.1303	577876374	150	181569772	308	4	0.233396	0.933583	0.242331	0.00653508	0.00169632	0.186667	1.13088e-08	1.13088e-08	1	0	0	1	0	0
AGAGCCG	79	347	7	47.1303	577876374	150	181569772	2429	4.39241	1.67621	7.36257	1.91111	0.051538	0.0133778	0.204979	8.91852e-08	8.91852e-08	1	0	0	1	0	0
AGAGCCGC	15	64	8	47.1303	577876374	150	181569772	512	4.26667	0.318267	1.35794	0.352482	0.0108635	0.00281985	0.227556	1.8799e-08	1.8799e-08	1	0	0	1	0	0
AGAGCG	773	4288	6	47.1303	577876374	150	181569772	25728	5.54722	16.4014	90.9819	23.6163	0.545891	0.141698	0.221889	9.44651e-07	9.44651e-07	1	0	0	1	0	0
AGAGCT	29	346	6	47.1303	577876374	150	181569772	2076	11.931	0.615316	7.34136	1.9056	0.0440481	0.0114336	0.477241	7.62241e-08	7.62241e-08	1	0	0	1	0	0
AGAGG	262	1461	5	47.1303	577876374	150	181569772	7305	5.57634	5.55906	30.9992	8.04649	0.154996	0.0402325	0.185878	2.68216e-07	2.68216e-07	1	0	0	1	0	0
AGAGGC	465	2947	6	47.1303	577876374	150	181569772	17682	6.33763	9.86627	62.5288	16.2307	0.375173	0.0973841	0.253505	6.49227e-07	6.49227e-07	1	0	0	1	0	0
AGAGGCAGC	36	158	9	47.1303	577876374	150	181569772	1422	4.38889	0.76384	3.35241	0.870189	0.0301717	0.0078317	0.263333	5.22113e-08	5.22113e-08	1	0	0	1	0	0
AGAGGG	813	3753	6	47.1303	577876374	150	181569772	22518	4.61624	17.2501	79.6304	20.6697	0.477782	0.124018	0.184649	8.2679e-07	8.2679e-07	1	0	0	1	0	0
AGAGGGG	14	58	7	47.1303	577876374	150	181569772	406	4.14286	0.297049	1.23063	0.319436	0.00861442	0.00223606	0.193333	1.4907e-08	1.4907e-08	1	0	0	1	0	0
AGAT	56729	1103076	4	47.1303	577876374	150	181569772	4412304	19.4447	1203.66	23404.8	6075.22	93.6193	24.3009	0.518524	0.000162006	0.000162006	1	1	1	0	1	0
AGATAGATCGAT	50	313	12	47.1303	577876374	150	181569772	3756	6.26	1.06089	6.64117	1.72386	0.079694	0.0206863	0.5008	1.37908e-07	1.37908e-07	1	0	0	1	1	0
AGATAGGC	76	500	8	47.1303	577876374	150	181569772	4000	6.57895	1.61255	10.6089	2.75376	0.0848712	0.0220301	0.350877	1.46867e-07	1.46867e-07	1	0	0	1	0	0
AGATAGGG	168	1118	8	47.1303	577876374	150	181569772	8944	6.65476	3.56459	23.7215	6.15741	0.189772	0.0492593	0.354921	3.28395e-07	3.28395e-07	1	0	0	1	0	0
AGATAT	114	506	6	47.1303	577876374	150	181569772	3036	4.4386	2.41883	10.7362	2.78681	0.0644172	0.0167208	0.177544	1.11472e-07	1.11472e-07	1	0	0	1	0	0
AGATATAT	149	813	8	47.1303	577876374	150	181569772	6504	5.45638	3.16145	17.2501	4.47762	0.138001	0.0358209	0.291007	2.38806e-07	2.38806e-07	1	0	0	1	0	0
AGATC	9	45	5	47.1303	577876374	150	181569772	225	5	0.19096	0.954801	0.247839	0.004774	0.00123919	0.166667	8.26129e-09	8.26129e-09	1	0	0	1	0	0
AGATCGAT	97	1198	8	47.1303	577876374	150	181569772	9584	12.3505	2.05813	25.4189	6.59801	0.203351	0.0527841	0.658694	3.51894e-07	3.51894e-07	1	0	0	1	1	0
AGATGG	71	632	6	47.1303	577876374	150	181569772	3792	8.90141	1.50646	13.4096	3.48076	0.0804579	0.0208845	0.356056	1.3923e-07	1.3923e-07	1	0	0	1	0	0
AGATGGAT	1557	13578	8	47.1303	577876374	150	181569772	108624	8.72062	33.0361	288.095	74.7812	2.30476	0.598249	0.4651	3.98833e-06	3.98833e-06	1	0	0	1	0	0
AGATGGATAT	33	148	10	47.1303	577876374	150	181569772	1480	4.48485	0.700187	3.14023	0.815114	0.0314023	0.00815114	0.29899	5.43409e-08	5.43409e-08	1	0	0	1	0	0
AGATGGGG	1	7	8	47.1303	577876374	150	181569772	56	7	0.0212178	0.148525	0.0385527	0.0011882	0.000308421	0.373333	2.05614e-09	2.05614e-09	1	0	0	1	0	0
AGC	84026	796201	3	47.1303	577876374	150	181569772	2388603	9.47565	1782.85	16893.6	4385.1	50.6809	13.1553	0.189513	8.77019e-05	8.77019e-05	1	1	1	0	0	0
AGCAGCC	7	29	7	47.1303	577876374	150	181569772	203	4.14286	0.148525	0.615316	0.159718	0.00430721	0.00111803	0.193333	7.45352e-09	7.45352e-09	1	0	0	1	0	0
AGCAGG	116	464	6	47.1303	577876374	150	181569772	2784	4	2.46126	9.84505	2.55549	0.0590703	0.0153329	0.16	1.0222e-07	1.0222e-07	1	0	0	1	0	0
AGCAGGAGG	26	122	9	47.1303	577876374	150	181569772	1098	4.69231	0.551663	2.58857	0.671918	0.0232971	0.00604726	0.281538	4.03151e-08	4.03151e-08	1	0	0	1	0	0
AGCAGGC	20	97	7	47.1303	577876374	150	181569772	679	4.85	0.424356	2.05813	0.53423	0.0144069	0.00373961	0.226333	2.49307e-08	2.49307e-08	1	0	0	1	0	0
AGCATAT	24	96	7	47.1303	577876374	150	181569772	672	4	0.509227	2.03691	0.528722	0.0142584	0.00370106	0.186667	2.46737e-08	2.46737e-08	1	0	0	1	0	0
AGCATC	129	651	6	47.1303	577876374	150	181569772	3906	5.04651	2.73709	13.8128	3.5854	0.0828767	0.0215124	0.20186	1.43416e-07	1.43416e-07	1	0	0	1	0	0
AGCC	123	845	4	47.1303	577876374	150	181569772	3380	6.86992	2.60979	17.929	4.65386	0.0717161	0.0186154	0.183198	1.24103e-07	1.24103e-07	1	0	0	0	0	0
AGCCAGG	17	68	7	47.1303	577876374	150	181569772	476	4	0.360702	1.44281	0.374512	0.0100997	0.00262158	0.186667	1.74772e-08	1.74772e-08	1	0	0	1	0	0
AGCCAT	44	726	6	47.1303	577876374	150	181569772	4356	16.5	0.933583	15.4041	3.99846	0.0924247	0.0239908	0.66	1.59939e-07	1.59939e-07	1	0	0	1	1	0
AGCCATC	5	27	7	47.1303	577876374	150	181569772	189	5.4	0.106089	0.57288	0.148703	0.00401016	0.00104092	0.252	6.93948e-09	6.93948e-09	1	0	0	1	0	0
AGCCCC	24	113	6	47.1303	577876374	150	181569772	678	4.70833	0.509227	2.39761	0.62235	0.0143857	0.0037341	0.188333	2.4894e-08	2.4894e-08	1	0	0	1	0	0
AGCCCCG	6	30	7	47.1303	577876374	150	181569772	210	5	0.127307	0.636534	0.165226	0.00445574	0.00115658	0.233333	7.71053e-09	7.71053e-09	1	0	0	1	0	0
AGCCCT	1	4	6	47.1303	577876374	150	181569772	24	4	0.0212178	0.0848712	0.0220301	0.000509227	0.000132181	0.16	8.81204e-10	8.81204e-10	1	0	0	1	0	0
AGCCG	79	395	5	47.1303	577876374	150	181569772	1975	5	1.67621	8.38103	2.17547	0.0419051	0.0108774	0.166667	7.25157e-08	7.25157e-08	1	0	0	1	0	0
AGCCGC	355	1593	6	47.1303	577876374	150	181569772	9558	4.48732	7.53232	33.7999	8.77349	0.2028	0.0526409	0.179493	3.50939e-07	3.50939e-07	1	0	0	1	0	0
AGCCGCG	21	84	7	47.1303	577876374	150	181569772	588	4	0.445574	1.78229	0.462632	0.0124761	0.00323842	0.186667	2.15895e-08	2.15895e-08	1	0	0	1	0	0
AGCCGGC	44	177	7	47.1303	577876374	150	181569772	1239	4.02273	0.933583	3.75555	0.974832	0.0262888	0.00682382	0.187727	4.54922e-08	4.54922e-08	1	0	0	1	0	0
AGCCGGGAGG	15	65	10	47.1303	577876374	150	181569772	650	4.33333	0.318267	1.37916	0.357989	0.0137916	0.00357989	0.288889	2.38659e-08	2.38659e-08	1	0	0	1	0	0
AGCCTC	37	154	6	47.1303	577876374	150	181569772	924	4.16216	0.785058	3.26754	0.848159	0.0196052	0.00508895	0.166486	3.39264e-08	3.39264e-08	1	0	0	1	0	0
AGCCTCC	10	40	7	47.1303	577876374	150	181569772	280	4	0.212178	0.848712	0.220301	0.00594098	0.00154211	0.186667	1.02807e-08	1.02807e-08	1	0	0	1	0	0
AGCG	598	3725	4	47.1303	577876374	150	181569772	14900	6.2291	12.6882	79.0363	20.5155	0.316145	0.0820621	0.166109	5.47081e-07	5.47081e-07	1	0	0	0	0	0
AGCGAT	15	60	6	47.1303	577876374	150	181569772	360	4	0.318267	1.27307	0.330451	0.0076384	0.00198271	0.16	1.32181e-08	1.32181e-08	1	0	0	1	0	0
AGCGCCG	22	88	7	47.1303	577876374	150	181569772	616	4	0.466791	1.86717	0.484662	0.0130702	0.00339264	0.186667	2.26176e-08	2.26176e-08	1	0	0	1	0	0
AGCGCG	8	32	6	47.1303	577876374	150	181569772	192	4	0.169742	0.678969	0.176241	0.00407382	0.00105744	0.16	7.04963e-09	7.04963e-09	1	0	0	1	0	0
AGCGGC	735	3285	6	47.1303	577876374	150	181569772	19710	4.46939	15.5951	69.7004	18.0922	0.418203	0.108553	0.178776	7.23689e-07	7.23689e-07	1	0	0	1	0	0
AGCGGCAGG	9	41	9	47.1303	577876374	150	181569772	369	4.55556	0.19096	0.869929	0.225809	0.00782936	0.00203228	0.273333	1.35485e-08	1.35485e-08	1	0	0	1	0	0
AGCGGG	44	176	6	47.1303	577876374	150	181569772	1056	4	0.933583	3.73433	0.969324	0.022406	0.00581595	0.16	3.8773e-08	3.8773e-08	1	0	0	1	0	0
AGCGGGC	130	534	7	47.1303	577876374	150	181569772	3738	4.10769	2.75831	11.3303	2.94102	0.0793121	0.0205871	0.191692	1.37248e-07	1.37248e-07	1	0	0	1	0	0
AGCGGGG	2	8	7	47.1303	577876374	150	181569772	56	4	0.0424356	0.169742	0.0440602	0.0011882	0.000308421	0.186667	2.05614e-09	2.05614e-09	1	0	0	1	0	0
AGCTATCCC	35	148	9	47.1303	577876374	150	181569772	1332	4.22857	0.742623	3.14023	0.815114	0.0282621	0.00733602	0.253714	4.89068e-08	4.89068e-08	1	0	0	1	0	0
AGCTC	71	699	5	47.1303	577876374	150	181569772	3495	9.84507	1.50646	14.8312	3.84976	0.0741562	0.0192488	0.328169	1.28325e-07	1.28325e-07	1	0	0	1	0	0
AGCTCC	73	342	6	47.1303	577876374	150	181569772	2052	4.68493	1.5489	7.25648	1.88357	0.0435389	0.0113014	0.187397	7.53429e-08	7.53429e-08	1	0	0	1	0	0
AGCTCG	10	40	6	47.1303	577876374	150	181569772	240	4	0.212178	0.848712	0.220301	0.00509227	0.00132181	0.16	8.81204e-09	8.81204e-09	1	0	0	1	0	0
AGCTGC	1	4	6	47.1303	577876374	150	181569772	24	4	0.0212178	0.0848712	0.0220301	0.000509227	0.000132181	0.16	8.81204e-10	8.81204e-10	1	0	0	1	0	0
AGG	7834	71413	3	47.1303	577876374	150	181569772	214239	9.11578	166.22	1515.23	393.309	4.54568	1.17993	0.182316	7.86618e-06	7.86618e-06	1	0	0	0	0	0
AGGAGGG	1	4	7	47.1303	577876374	150	181569772	28	4	0.0212178	0.0848712	0.0220301	0.000594098	0.000154211	0.186667	1.02807e-09	1.02807e-09	1	0	0	1	0	0
AGGAT	10	50	5	47.1303	577876374	150	181569772	250	5	0.212178	1.06089	0.275376	0.00530445	0.00137688	0.166667	9.17921e-09	9.17921e-09	1	0	0	1	0	0
AGGATG	40	213	6	47.1303	577876374	150	181569772	1278	5.325	0.848712	4.51939	1.1731	0.0271163	0.00703862	0.213	4.69241e-08	4.69241e-08	1	0	0	1	0	0
AGGC	3516	55642	4	47.1303	577876374	150	181569772	222568	15.8254	74.6017	1180.6	306.45	4.7224	1.2258	0.42201	8.17199e-06	8.17199e-06	1	0	0	0	0	0
AGGCAGGG	2	8	8	47.1303	577876374	150	181569772	64	4	0.0424356	0.169742	0.0440602	0.00135794	0.000352482	0.213333	2.34988e-09	2.34988e-09	1	0	0	1	0	0
AGGCCC	29	116	6	47.1303	577876374	150	181569772	696	4	0.615316	2.46126	0.638873	0.0147676	0.00383324	0.16	2.55549e-08	2.55549e-08	1	0	0	1	0	0
AGGCG	31	159	5	47.1303	577876374	150	181569772	795	5.12903	0.657751	3.37363	0.875696	0.0168681	0.00437848	0.170968	2.91899e-08	2.91899e-08	1	0	0	1	0	0
AGGCGATGG	14	85	9	47.1303	577876374	150	181569772	765	6.07143	0.297049	1.80351	0.46814	0.0162316	0.00421326	0.364286	2.80884e-08	2.80884e-08	1	0	0	1	0	0
AGGCGG	132	701	6	47.1303	577876374	150	181569772	4206	5.31061	2.80075	14.8737	3.86077	0.089242	0.0231646	0.212424	1.54431e-07	1.54431e-07	1	0	0	1	0	0
AGGCGGC	14	56	7	47.1303	577876374	150	181569772	392	4	0.297049	1.1882	0.308421	0.00831737	0.00215895	0.186667	1.4393e-08	1.4393e-08	1	0	0	1	0	0
AGGG	313	2130	4	47.1303	577876374	150	181569772	8520	6.80511	6.64117	45.1939	11.731	0.180776	0.0469241	0.18147	3.12827e-07	3.12827e-07	1	0	0	0	0	0
AGGGAT	292	2637	6	47.1303	577876374	150	181569772	15822	9.03082	6.19559	55.9513	14.5233	0.335708	0.0871401	0.361233	5.80934e-07	5.80934e-07	1	0	0	1	0	0
AGGGATGG	31	244	8	47.1303	577876374	150	181569772	1952	7.87097	0.657751	5.17714	1.34384	0.0414171	0.0107507	0.419785	7.16713e-08	7.16713e-08	1	0	0	1	0	0
AGGGATGGATGG	14	76	12	47.1303	577876374	150	181569772	912	5.42857	0.297049	1.61255	0.418572	0.0193506	0.00502286	0.434286	3.34858e-08	3.34858e-08	1	0	0	1	0	0
AGGGC	4	28	5	47.1303	577876374	150	181569772	140	7	0.0848712	0.594098	0.154211	0.00297049	0.000771053	0.233333	5.14036e-09	5.14036e-09	1	0	0	1	0	0
AGGGG	4	20	5	47.1303	577876374	150	181569772	100	5	0.0848712	0.424356	0.11015	0.00212178	0.000550752	0.166667	3.67168e-09	3.67168e-09	1	0	0	1	0	0
AGGGGAT	3	14	7	47.1303	577876374	150	181569772	98	4.66667	0.0636534	0.297049	0.0771053	0.00207934	0.000539737	0.217778	3.59825e-09	3.59825e-09	1	0	0	1	0	0
AGGGGC	10	46	6	47.1303	577876374	150	181569772	276	4.6	0.212178	0.976018	0.253346	0.00585611	0.00152008	0.184	1.01338e-08	1.01338e-08	1	0	0	1	0	0
AGGGGG	184	850	6	47.1303	577876374	150	181569772	5100	4.61957	3.90407	18.0351	4.6814	0.108211	0.0280884	0.184783	1.87256e-07	1.87256e-07	1	0	0	1	0	0
AGGGGGAT	1	8	8	47.1303	577876374	150	181569772	64	8	0.0212178	0.169742	0.0440602	0.00135794	0.000352482	0.426667	2.34988e-09	2.34988e-09	1	0	0	1	0	0
AT	104094	1373544	2	47.1303	577876374	150	181569772	2747088	13.1952	2208.64	29143.6	7564.83	58.2871	15.1297	0.175936	0.000100864	0.000100864	1	1	1	0	0	0
ATATATC	4	16	7	47.1303	577876374	150	181569772	112	4	0.0848712	0.339485	0.0881204	0.00237639	0.000616843	0.186667	4.11229e-09	4.11229e-09	1	0	0	1	0	0
ATATC	89	675	5	47.1303	577876374	150	181569772	3375	7.58427	1.88838	14.322	3.71758	0.07161	0.0185879	0.252809	1.23919e-07	1.23919e-07	1	0	0	1	0	0
ATATCG	44	176	6	47.1303	577876374	150	181569772	1056	4	0.933583	3.73433	0.969324	0.022406	0.00581595	0.16	3.8773e-08	3.8773e-08	1	0	0	1	0	0
ATATCGGCGGC	2	10	11	47.1303	577876374	150	181569772	110	5	0.0424356	0.212178	0.0550752	0.00233396	0.000605828	0.366667	4.03885e-09	4.03885e-09	1	0	0	1	0	0
ATC	3374	34151	3	47.1303	577876374	150	181569772	102453	10.1218	71.5888	724.609	188.087	2.17383	0.564262	0.202436	3.76175e-06	3.76175e-06	1	0	0	0	0	0
ATCC	5538	86855	4	47.1303	577876374	150	181569772	347420	15.6835	117.504	1842.87	478.356	7.37148	1.91342	0.418226	1.27562e-05	1.27562e-05	1	0	0	0	0	0
ATCCATCG	71	355	8	47.1303	577876374	150	181569772	2840	5	1.50646	7.53232	1.95517	0.0602585	0.0156414	0.266667	1.04276e-07	1.04276e-07	1	0	0	1	0	0
ATCCCC	6	34	6	47.1303	577876374	150	181569772	204	5.66667	0.127307	0.721405	0.187256	0.00432843	0.00112354	0.226667	7.49023e-09	7.49023e-09	1	0	0	1	0	0
ATCCG	16	101	5	47.1303	577876374	150	181569772	505	6.3125	0.339485	2.143	0.55626	0.010715	0.0027813	0.210417	1.8542e-08	1.8542e-08	1	0	0	1	0	0
ATCG	51	333	4	47.1303	577876374	150	181569772	1332	6.52941	1.08211	7.06552	1.83401	0.0282621	0.00733602	0.174118	4.89068e-08	4.89068e-08	1	0	0	0	0	0
ATCGGC	38	162	6	47.1303	577876374	150	181569772	972	4.26316	0.806276	3.43728	0.892219	0.0206237	0.00535331	0.170526	3.56888e-08	3.56888e-08	1	0	0	1	0	0
ATCGGGC	20	95	7	47.1303	577876374	150	181569772	665	4.75	0.424356	2.01569	0.523215	0.0141098	0.0036625	0.221667	2.44167e-08	2.44167e-08	1	0	0	1	0	0
ATGC	4	25	4	47.1303	577876374	150	181569772	100	6.25	0.0848712	0.530445	0.137688	0.00212178	0.000550752	0.166667	3.67168e-09	3.67168e-09	1	0	0	0	0	0
CCCCCG	10	40	6	47.1303	577876374	150	181569772	240	4	0.212178	0.848712	0.220301	0.00509227	0.00132181	0.16	8.81204e-09	8.81204e-09	1	0	0	1	0	0
CCCCGG	24	105	6	47.1303	577876374	150	181569772	630	4.375	0.509227	2.22787	0.57829	0.0133672	0.00346974	0.175	2.31316e-08	2.31316e-08	1	0	0	1	0	0
CCCCGGG	1	4	7	47.1303	577876374	150	181569772	28	4	0.0212178	0.0848712	0.0220301	0.000594098	0.000154211	0.186667	1.02807e-09	1.02807e-09	1	0	0	1	0	0
CCCG	4	25	4	47.1303	577876374	150	181569772	100	6.25	0.0848712	0.530445	0.137688	0.00212178	0.000550752	0.166667	3.67168e-09	3.67168e-09	1	0	0	0	0	0
CCCGCG	25	127	6	47.1303	577876374	150	181569772	762	5.08	0.530445	2.69466	0.699456	0.016168	0.00419673	0.2032	2.79782e-08	2.79782e-08	1	0	0	1	0	0
CCG	18066	164011	3	47.1303	577876374	150	181569772	492033	9.07843	383.321	3479.95	903.295	10.4399	2.70988	0.181569	1.80659e-05	1.80659e-05	1	1	0	0	0	0
CCGCG	10	77	5	47.1303	577876374	150	181569772	385	7.7	0.212178	1.63377	0.424079	0.00816885	0.0021204	0.256667	1.4136e-08	1.4136e-08	1	0	0	1	0	0
CCGCGG	1	4	6	47.1303	577876374	150	181569772	24	4	0.0212178	0.0848712	0.0220301	0.000509227	0.000132181	0.16	8.81204e-10	8.81204e-10	1	0	0	1	0	0
CG	105	1363	2	47.1303	577876374	150	181569772	2726	12.981	2.22787	28.9198	7.50676	0.0578397	0.0150135	0.173079	1.0009e-07	1.0009e-07	1	0	0	0	0	0
