# Supplementary material for: Profiles of telomeric repeats in Insecta reveal diverse forms of telomeric motifs in Hymenopterans
Source: Life Sci Alliance. 2022 Apr 1;5(7):e202101163. doi: 10.26508/lsa.202101163 (PMC8977481; doi:10.26508/lsa.202101163)
Supplement: Supplemental Data 5. — Tandem repeat statistics and TRIP TRM calls for arthropods species that are not listed in Supplemental Data 2 or Supplemental Data 3. [file LSA-2021-01163_Supplemental_Data_5.zip › DataS5/Mell_output.csv.1.filtered.xlsx]

## Sheet: Sheet1
Unnamed: 0	reads	repeats	unit_len	avg_genome_cov	genome_size	eff_read_len	num_reads	repeats_total_len	repeats_per_read	reads_per_genome	repeats_per_genome	repeats_per_million_reads	repeats_len_per_genome	repeats_len_per_million_reads	percent_repeats_len_per_read	percent_repeats_len_per_genome	percent_repeat_unit_in_sequences	avg_genome_cov_filter	repeat_containing_reads_filter	repeats_len_per_million_reads_filter	unit_len_filter	percent_repeats_len_per_read_filter	qualified
AAAAAAAAGT	128	564	10	204.5	335544320	136.5	502609768	5640	4.40625	0.625917	2.75795	1.12214	0.0275795	0.0112214	0.322802	8.21932e-08	8.22083e-08	1	0	0	1	0	0
AAAAAAATG	1	5	9	204.5	335544320	136.5	502609768	45	5	0.00488998	0.0244499	0.00994808	0.000220049	8.95327e-05	0.32967	6.55797e-10	6.55917e-10	1	0	0	1	0	0
AAAAAAC	161	830	7	204.5	335544320	136.5	502609768	5810	5.15528	0.787286	4.05868	1.65138	0.0284108	0.0115597	0.264373	8.46707e-08	8.46862e-08	1	0	0	1	0	0
AAAAAACAATAACAT	1	4	15	204.5	335544320	136.5	502609768	60	4	0.00488998	0.0195599	0.00795846	0.000293399	0.000119377	0.43956	8.74396e-10	8.74556e-10	1	0	0	1	0	0
AAAAAACACCCAAGC	1	6	15	204.5	335544320	136.5	502609768	90	6	0.00488998	0.0293399	0.0119377	0.000440098	0.000179065	0.659341	1.31159e-09	1.31183e-09	1	0	0	1	1	0
AAAAAACATT	1	4	10	204.5	335544320	136.5	502609768	40	4	0.00488998	0.0195599	0.00795846	0.000195599	7.95846e-05	0.29304	5.82931e-10	5.83037e-10	1	0	0	1	0	0
AAAAAACC	783	3374	8	204.5	335544320	136.5	502609768	26992	4.30907	3.82885	16.4988	6.71296	0.13199	0.0537037	0.252546	3.93362e-07	3.93434e-07	1	0	0	1	0	0
AAAAAACCACTTCTT	1	4	15	204.5	335544320	136.5	502609768	60	4	0.00488998	0.0195599	0.00795846	0.000293399	0.000119377	0.43956	8.74396e-10	8.74556e-10	1	0	0	1	0	0
AAAAAAG	209	938	7	204.5	335544320	136.5	502609768	6566	4.48804	1.022	4.5868	1.86626	0.0321076	0.0130638	0.230156	9.5688e-08	9.57056e-08	1	0	0	1	0	0
AAAAAAT	382	2640	7	204.5	335544320	136.5	502609768	18480	6.91099	1.86797	12.9095	5.25258	0.0903667	0.0367681	0.35441	2.69314e-07	2.69363e-07	1	0	0	1	0	0
AAAAAATGTAAAAATGT	996	4399	17	204.5	335544320	136.5	502609768	74783	4.41667	4.87042	21.511	8.75232	0.365687	0.148789	0.550061	1.08983e-06	1.09003e-06	1	0	0	1	1	0
AAAAAATTGAGAAATTTG	587	2723	18	204.5	335544320	136.5	502609768	49014	4.63884	2.87042	13.3154	5.41772	0.239677	0.097519	0.611715	7.14294e-07	7.14425e-07	1	0	0	1	1	0
AAAAAATTTCAAATTTTG	240	1084	18	204.5	335544320	136.5	502609768	19512	4.51667	1.17359	5.30073	2.15674	0.0954132	0.0388214	0.595604	2.84354e-07	2.84406e-07	1	0	0	1	1	0
AAAAAATTTG	1	4	10	204.5	335544320	136.5	502609768	40	4	0.00488998	0.0195599	0.00795846	0.000195599	7.95846e-05	0.29304	5.82931e-10	5.83037e-10	1	0	0	1	0	0
AAAAAATTTTCAAAATTT	254	1145	18	204.5	335544320	136.5	502609768	20610	4.50787	1.24205	5.59902	2.27811	0.100782	0.041006	0.594445	3.00355e-07	3.0041e-07	1	0	0	1	1	0
AAAAAC	538	2418	6	204.5	335544320	136.5	502609768	14508	4.49442	2.63081	11.824	4.81089	0.0709438	0.0288653	0.197557	2.11429e-07	2.11468e-07	1	0	0	1	0	0
AAAAACC	2	8	7	204.5	335544320	136.5	502609768	56	4	0.00977995	0.0391198	0.0159169	0.000273839	0.000111418	0.205128	8.16103e-10	8.16252e-10	1	0	0	1	0	0
AAAAACCAGGGCGC	2	16	14	204.5	335544320	136.5	502609768	224	8	0.00977995	0.0782396	0.0318338	0.00109535	0.000445674	0.820513	3.26441e-09	3.26501e-09	1	0	0	1	1	0
AAAAACCC	2467	11379	8	204.5	335544320	136.5	502609768	91032	4.61248	12.0636	55.643	22.6398	0.445144	0.181119	0.270329	1.32663e-06	1.32688e-06	1	0	0	1	0	0
AAAAACGAGTG	2	8	11	204.5	335544320	136.5	502609768	88	4	0.00977995	0.0391198	0.0159169	0.000430318	0.000175086	0.322344	1.28245e-09	1.28268e-09	1	0	0	1	0	0
AAAAACTAGCCCACT	1	4	15	204.5	335544320	136.5	502609768	60	4	0.00488998	0.0195599	0.00795846	0.000293399	0.000119377	0.43956	8.74396e-10	8.74556e-10	1	0	0	1	0	0
AAAAACTCATTACGC	1	4	15	204.5	335544320	136.5	502609768	60	4	0.00488998	0.0195599	0.00795846	0.000293399	0.000119377	0.43956	8.74396e-10	8.74556e-10	1	0	0	1	0	0
AAAAACTCT	1	5	9	204.5	335544320	136.5	502609768	45	5	0.00488998	0.0244499	0.00994808	0.000220049	8.95327e-05	0.32967	6.55797e-10	6.55917e-10	1	0	0	1	0	0
AAAAAG	488	2270	6	204.5	335544320	136.5	502609768	13620	4.65164	2.38631	11.1002	4.51643	0.0666015	0.0270986	0.204468	1.98488e-07	1.98524e-07	1	0	0	1	0	0
AAAAAGTCCACTAGCTCAAGTTTTG	4	17	25	204.5	335544320	136.5	502609768	425	4.25	0.0195599	0.0831296	0.0338235	0.00207824	0.000845586	0.778388	6.19364e-09	6.19477e-09	1	0	0	1	1	0
AAAAAT	864	3464	6	204.5	335544320	136.5	502609768	20784	4.00926	4.22494	16.9389	6.89203	0.101633	0.0413522	0.176231	3.02891e-07	3.02946e-07	1	0	0	1	0	0
AAAAATAAT	242	991	9	204.5	335544320	136.5	502609768	8919	4.09504	1.18337	4.84597	1.97171	0.0436137	0.0177454	0.270003	1.29979e-07	1.30003e-07	1	0	0	1	0	0
AAAAATAGAAG	136	596	11	204.5	335544320	136.5	502609768	6556	4.38235	0.665037	2.91443	1.18581	0.0320587	0.0130439	0.353157	9.55423e-08	9.55598e-08	1	0	0	1	0	0
AAAAATATTGAAAATTTTG	137	573	19	204.5	335544320	136.5	502609768	10887	4.18248	0.669927	2.80196	1.14005	0.0532372	0.0216609	0.582177	1.58659e-07	1.58688e-07	1	0	0	1	1	0
AAAAATC	1	4	7	204.5	335544320	136.5	502609768	28	4	0.00488998	0.0195599	0.00795846	0.000136919	5.57092e-05	0.205128	4.08051e-10	4.08126e-10	1	0	0	1	0	0
AAAAATCCACCGTTCCCATTACCTT	2	9	25	204.5	335544320	136.5	502609768	225	4.5	0.00977995	0.0440098	0.0179065	0.00110024	0.000447663	0.824176	3.27898e-09	3.27959e-09	1	0	0	1	1	0
AAAAATCCCGTTGTG	1	5	15	204.5	335544320	136.5	502609768	75	5	0.00488998	0.0244499	0.00994808	0.000366748	0.000149221	0.549451	1.09299e-09	1.0932e-09	1	0	0	1	1	0
AAAAATCGAGG	204	912	11	204.5	335544320	136.5	502609768	10032	4.47059	0.997555	4.45966	1.81453	0.0490562	0.0199598	0.360267	1.46199e-07	1.46226e-07	1	0	0	1	0	0
AAAAATCGTG	1	4	10	204.5	335544320	136.5	502609768	40	4	0.00488998	0.0195599	0.00795846	0.000195599	7.95846e-05	0.29304	5.82931e-10	5.83037e-10	1	0	0	1	0	0
AAAAATCTTCCGACC	1	5	15	204.5	335544320	136.5	502609768	75	5	0.00488998	0.0244499	0.00994808	0.000366748	0.000149221	0.549451	1.09299e-09	1.0932e-09	1	0	0	1	1	0
AAAAATG	435	2450	7	204.5	335544320	136.5	502609768	17150	5.63218	2.12714	11.9804	4.87456	0.0838631	0.0341219	0.28883	2.49931e-07	2.49977e-07	1	0	0	1	0	0
AAAAATGAT	6	24	9	204.5	335544320	136.5	502609768	216	4	0.0293399	0.117359	0.0477508	0.00105623	0.000429757	0.263736	3.14782e-09	3.1484e-09	1	0	0	1	0	0
AAAAATGTAGAAATGT	1	4	16	204.5	335544320	136.5	502609768	64	4	0.00488998	0.0195599	0.00795846	0.000312958	0.000127335	0.468864	9.32689e-10	9.3286e-10	1	0	0	1	0	0
AAAAATT	3	12	7	204.5	335544320	136.5	502609768	84	4	0.0146699	0.0586797	0.0238754	0.000410758	0.000167128	0.205128	1.22415e-09	1.22438e-09	1	0	0	1	0	0
AAAAATTACTATAT	1	7	14	204.5	335544320	136.5	502609768	98	7	0.00488998	0.0342298	0.0139273	0.000479218	0.000194982	0.717949	1.42818e-09	1.42844e-09	1	0	0	1	1	0
AAAAATTATCAAATTTTC	217	1021	18	204.5	335544320	136.5	502609768	18378	4.70507	1.06112	4.99267	2.0314	0.089868	0.0365651	0.620449	2.67827e-07	2.67877e-07	1	0	0	1	1	0
AAAAATTTG	788	5196	9	204.5	335544320	136.5	502609768	46764	6.59391	3.8533	25.4083	10.338	0.228675	0.0930424	0.434763	6.81504e-07	6.81629e-07	1	0	0	1	0	0
AAAAATTTGAGAAATTTG	1454	6361	18	204.5	335544320	136.5	502609768	114498	4.37483	7.11002	31.1051	12.6559	0.559892	0.227807	0.5769	1.66861e-06	1.66892e-06	1	0	0	1	1	0
AAAAATTTTCAGAATTTC	266	1272	18	204.5	335544320	136.5	502609768	22896	4.78195	1.30073	6.22005	2.53079	0.111961	0.0455542	0.630587	3.33669e-07	3.33731e-07	1	0	0	1	1	0
AAAAATTTTGAAAATTTG	209	877	18	204.5	335544320	136.5	502609768	15786	4.19617	1.022	4.28851	1.74489	0.0771932	0.0314081	0.553341	2.30054e-07	2.30096e-07	1	0	0	1	1	0
AAAAC	355	1884	5	204.5	335544320	136.5	502609768	9420	5.30704	1.73594	9.21271	3.74843	0.0460636	0.0187422	0.194397	1.3728e-07	1.37305e-07	1	0	0	1	0	0
AAAACAAAGGTAAAC	1	4	15	204.5	335544320	136.5	502609768	60	4	0.00488998	0.0195599	0.00795846	0.000293399	0.000119377	0.43956	8.74396e-10	8.74556e-10	1	0	0	1	0	0
AAAACAACACCACAT	1	5	15	204.5	335544320	136.5	502609768	75	5	0.00488998	0.0244499	0.00994808	0.000366748	0.000149221	0.549451	1.09299e-09	1.0932e-09	1	0	0	1	1	0
AAAACAC	1	6	7	204.5	335544320	136.5	502609768	42	6	0.00488998	0.0293399	0.0119377	0.000205379	8.35638e-05	0.307692	6.12077e-10	6.12189e-10	1	0	0	1	0	0
AAAACACAAC	1	4	10	204.5	335544320	136.5	502609768	40	4	0.00488998	0.0195599	0.00795846	0.000195599	7.95846e-05	0.29304	5.82931e-10	5.83037e-10	1	0	0	1	0	0
AAAACACACCTATCC	1	4	15	204.5	335544320	136.5	502609768	60	4	0.00488998	0.0195599	0.00795846	0.000293399	0.000119377	0.43956	8.74396e-10	8.74556e-10	1	0	0	1	0	0
AAAACACAGACTAATAACAGACGAG	2	8	25	204.5	335544320	136.5	502609768	200	4	0.00977995	0.0391198	0.0159169	0.000977995	0.000397923	0.732601	2.91465e-09	2.91519e-09	1	0	0	1	1	0
AAAACACCCCC	1	4	11	204.5	335544320	136.5	502609768	44	4	0.00488998	0.0195599	0.00795846	0.000215159	8.75431e-05	0.322344	6.41224e-10	6.41341e-10	1	0	0	1	0	0
AAAACACTAC	1	5	10	204.5	335544320	136.5	502609768	50	5	0.00488998	0.0244499	0.00994808	0.000244499	9.94808e-05	0.3663	7.28663e-10	7.28797e-10	1	0	0	1	0	0
AAAACACTTCCTGAC	1	4	15	204.5	335544320	136.5	502609768	60	4	0.00488998	0.0195599	0.00795846	0.000293399	0.000119377	0.43956	8.74396e-10	8.74556e-10	1	0	0	1	0	0
AAAACAGTCCTCCAT	1	4	15	204.5	335544320	136.5	502609768	60	4	0.00488998	0.0195599	0.00795846	0.000293399	0.000119377	0.43956	8.74396e-10	8.74556e-10	1	0	0	1	0	0
AAAACATTACAACTACAC	1	4	18	204.5	335544320	136.5	502609768	72	4	0.00488998	0.0195599	0.00795846	0.000352078	0.000143252	0.527473	1.04927e-09	1.04947e-09	1	0	0	1	1	0
AAAACATTC	12	48	9	204.5	335544320	136.5	502609768	432	4	0.0586797	0.234719	0.0955015	0.00211247	0.000859514	0.263736	6.29565e-09	6.2968e-09	1	0	0	1	0	0
AAAACATTT	13	52	9	204.5	335544320	136.5	502609768	468	4	0.0635697	0.254279	0.10346	0.00228851	0.00093114	0.263736	6.82029e-09	6.82154e-09	1	0	0	1	0	0
AAAACC	263	1404	6	204.5	335544320	136.5	502609768	8424	5.3384	1.28606	6.86553	2.79342	0.0411932	0.0167605	0.234655	1.22765e-07	1.22788e-07	1	0	0	1	0	0
AAAACCAAATCACAC	1	4	15	204.5	335544320	136.5	502609768	60	4	0.00488998	0.0195599	0.00795846	0.000293399	0.000119377	0.43956	8.74396e-10	8.74556e-10	1	0	0	1	0	0
AAAACCAAATCCCACTCAGCCT	41	166	22	204.5	335544320	136.5	502609768	3652	4.04878	0.200489	0.811736	0.330276	0.0178582	0.00726607	0.652551	5.32216e-08	5.32313e-08	1	0	0	1	1	0
AAAACCAGATCC	32	209	12	204.5	335544320	136.5	502609768	2508	6.53125	0.156479	1.022	0.41583	0.0122641	0.00498995	0.574176	3.65497e-08	3.65564e-08	1	0	0	1	1	0
AAAACCC	4	16	7	204.5	335544320	136.5	502609768	112	4	0.0195599	0.0782396	0.0318338	0.000547677	0.000222837	0.205128	1.63221e-09	1.6325e-09	1	0	0	1	0	0
AAAACCGAGTGTGAC	175	1053	15	204.5	335544320	136.5	502609768	15795	6.01714	0.855746	5.14914	2.09506	0.0772372	0.031426	0.661224	2.30185e-07	2.30227e-07	1	0	0	1	1	0
AAAACT	2	8	6	204.5	335544320	136.5	502609768	48	4	0.00977995	0.0391198	0.0159169	0.000234719	9.55015e-05	0.175824	6.99517e-10	6.99645e-10	1	0	0	1	0	0
AAAACTCAT	207	908	9	204.5	335544320	136.5	502609768	8172	4.38647	1.01222	4.4401	1.80657	0.0399609	0.0162591	0.289218	1.19093e-07	1.19115e-07	1	0	0	1	0	0
AAAAG	821	5714	5	204.5	335544320	136.5	502609768	28570	6.95981	4.01467	27.9413	11.3687	0.139707	0.0568433	0.254938	4.16358e-07	4.16434e-07	1	0	0	1	0	0
AAAAGAATGGGTGTG	1	5	15	204.5	335544320	136.5	502609768	75	5	0.00488998	0.0244499	0.00994808	0.000366748	0.000149221	0.549451	1.09299e-09	1.0932e-09	1	0	0	1	1	0
AAAAGAC	1	4	7	204.5	335544320	136.5	502609768	28	4	0.00488998	0.0195599	0.00795846	0.000136919	5.57092e-05	0.205128	4.08051e-10	4.08126e-10	1	0	0	1	0	0
AAAAGACC	33	160	8	204.5	335544320	136.5	502609768	1280	4.84848	0.161369	0.782396	0.318338	0.00625917	0.00254671	0.28416	1.86538e-08	1.86572e-08	1	0	0	1	0	0
AAAAGAGAGAGATACTGATGGG	130	552	22	204.5	335544320	136.5	502609768	12144	4.24615	0.635697	2.69927	1.09827	0.0593839	0.0241619	0.684362	1.76978e-07	1.7701e-07	1	0	0	1	1	0
AAAAGAGAGTGGATACTGATGGG	261	1087	23	204.5	335544320	136.5	502609768	25001	4.16475	1.27628	5.3154	2.16271	0.122254	0.0497424	0.701753	3.64346e-07	3.64413e-07	1	0	0	1	1	0
AAAAGAGGAG	2	9	10	204.5	335544320	136.5	502609768	90	4.5	0.00977995	0.0440098	0.0179065	0.000440098	0.000179065	0.32967	1.31159e-09	1.31183e-09	1	0	0	1	0	0
AAAAGC	117	672	6	204.5	335544320	136.5	502609768	4032	5.74359	0.572127	3.28606	1.33702	0.0197164	0.00802213	0.252465	5.87594e-08	5.87702e-08	1	0	0	1	0	0
AAAAGCCCAACCCCC	1	4	15	204.5	335544320	136.5	502609768	60	4	0.00488998	0.0195599	0.00795846	0.000293399	0.000119377	0.43956	8.74396e-10	8.74556e-10	1	0	0	1	0	0
AAAAGCCCGACTAAC	1	5	15	204.5	335544320	136.5	502609768	75	5	0.00488998	0.0244499	0.00994808	0.000366748	0.000149221	0.549451	1.09299e-09	1.0932e-09	1	0	0	1	1	0
AAAAGCCGCAACCCG	24	127	15	204.5	335544320	136.5	502609768	1905	5.29167	0.117359	0.621027	0.252681	0.0093154	0.00379022	0.581502	2.77621e-08	2.77672e-08	1	0	0	1	1	0
AAAAGG	1	5	6	204.5	335544320	136.5	502609768	30	5	0.00488998	0.0244499	0.00994808	0.000146699	5.96885e-05	0.21978	4.37198e-10	4.37278e-10	1	0	0	1	0	0
AAAAGGAGAGAACAC	1	5	15	204.5	335544320	136.5	502609768	75	5	0.00488998	0.0244499	0.00994808	0.000366748	0.000149221	0.549451	1.09299e-09	1.0932e-09	1	0	0	1	1	0
AAAAGTCG	392	1796	8	204.5	335544320	136.5	502609768	14368	4.58163	1.91687	8.7824	3.57335	0.0702592	0.0285868	0.268521	2.09389e-07	2.09427e-07	1	0	0	1	0	0
AAAAGTGATTTCC	344	1756	13	204.5	335544320	136.5	502609768	22828	5.10465	1.68215	8.5868	3.49376	0.111628	0.0454189	0.486157	3.32678e-07	3.32739e-07	1	0	0	1	0	0
AAAAGTT	26	163	7	204.5	335544320	136.5	502609768	1141	6.26923	0.127139	0.797066	0.324307	0.00557946	0.00227015	0.321499	1.66281e-08	1.66311e-08	1	0	0	1	0	0
AAAAT	907	5184	5	204.5	335544320	136.5	502609768	25920	5.71555	4.43521	25.3496	10.3142	0.126748	0.0515708	0.209361	3.77739e-07	3.77808e-07	1	0	0	1	0	0
AAAATAAACAC	1	4	11	204.5	335544320	136.5	502609768	44	4	0.00488998	0.0195599	0.00795846	0.000215159	8.75431e-05	0.322344	6.41224e-10	6.41341e-10	1	0	0	1	0	0
AAAATAAT	322	1627	8	204.5	335544320	136.5	502609768	13016	5.0528	1.57457	7.95599	3.2371	0.0636479	0.0258968	0.296135	1.89686e-07	1.8972e-07	1	0	0	1	0	0
AAAATAATT	1	4	9	204.5	335544320	136.5	502609768	36	4	0.00488998	0.0195599	0.00795846	0.000176039	7.16261e-05	0.263736	5.24637e-10	5.24734e-10	1	0	0	1	0	0
AAAATAT	90	700	7	204.5	335544320	136.5	502609768	4900	7.77778	0.440098	3.42298	1.39273	0.0239609	0.00974911	0.39886	7.1409e-08	7.14221e-08	1	0	0	1	0	0
AAAATATCAAAATTTTCC	229	1082	18	204.5	335544320	136.5	502609768	19476	4.72489	1.1198	5.29095	2.15276	0.0952372	0.0387497	0.623063	2.83829e-07	2.83881e-07	1	0	0	1	1	0
AAAATATCATTCCGAACGT	1	4	19	204.5	335544320	136.5	502609768	76	4	0.00488998	0.0195599	0.00795846	0.000371638	0.000151211	0.556777	1.10757e-09	1.10777e-09	1	0	0	1	1	0
AAAATATGC	1	5	9	204.5	335544320	136.5	502609768	45	5	0.00488998	0.0244499	0.00994808	0.000220049	8.95327e-05	0.32967	6.55797e-10	6.55917e-10	1	0	0	1	0	0
AAAATATTG	139	815	9	204.5	335544320	136.5	502609768	7335	5.86331	0.679707	3.98533	1.62154	0.035868	0.0145938	0.386592	1.06895e-07	1.06914e-07	1	0	0	1	0	0
AAAATC	220	880	6	204.5	335544320	136.5	502609768	5280	4	1.07579	4.30318	1.75086	0.0258191	0.0105052	0.175824	7.69468e-08	7.69609e-08	1	0	0	1	0	0
AAAATCACCACCTAC	2	9	15	204.5	335544320	136.5	502609768	135	4.5	0.00977995	0.0440098	0.0179065	0.000660147	0.000268598	0.494505	1.96739e-09	1.96775e-09	1	0	0	1	0	0
AAAATCAT	152	693	8	204.5	335544320	136.5	502609768	5544	4.55921	0.743276	3.38875	1.3788	0.02711	0.0110304	0.267206	8.07942e-08	8.0809e-08	1	0	0	1	0	0
AAAATCCAGTAGTTT	1	4	15	204.5	335544320	136.5	502609768	60	4	0.00488998	0.0195599	0.00795846	0.000293399	0.000119377	0.43956	8.74396e-10	8.74556e-10	1	0	0	1	0	0
AAAATCGT	131	613	8	204.5	335544320	136.5	502609768	4904	4.67939	0.640587	2.99756	1.21963	0.0239804	0.00975707	0.27425	7.14673e-08	7.14804e-08	1	0	0	1	0	0
AAAATG	340	1363	6	204.5	335544320	136.5	502609768	8178	4.00882	1.66259	6.66504	2.71185	0.0399902	0.0162711	0.176212	1.1918e-07	1.19202e-07	1	0	0	1	0	0
AAAATGAATG	861	3569	10	204.5	335544320	136.5	502609768	35690	4.14518	4.21027	17.4523	7.10094	0.174523	0.0710094	0.303676	5.2012e-07	5.20215e-07	1	0	0	1	0	0
AAAATGGCAGACGAG	3	12	15	204.5	335544320	136.5	502609768	180	4	0.0146699	0.0586797	0.0238754	0.000880196	0.000358131	0.43956	2.62319e-09	2.62367e-09	1	0	0	1	0	0
AAAATGGCTAATGAC	1	4	15	204.5	335544320	136.5	502609768	60	4	0.00488998	0.0195599	0.00795846	0.000293399	0.000119377	0.43956	8.74396e-10	8.74556e-10	1	0	0	1	0	0
AAAATT	423	1809	6	204.5	335544320	136.5	502609768	10854	4.2766	2.06846	8.84597	3.59921	0.0530758	0.0215953	0.187982	1.58178e-07	1.58207e-07	1	0	0	1	0	0
AAAATTC	1	4	7	204.5	335544320	136.5	502609768	28	4	0.00488998	0.0195599	0.00795846	0.000136919	5.57092e-05	0.205128	4.08051e-10	4.08126e-10	1	0	0	1	0	0
AAAATTG	115	565	7	204.5	335544320	136.5	502609768	3955	4.91304	0.562347	2.76284	1.12413	0.0193399	0.00786893	0.251951	5.76373e-08	5.76478e-08	1	0	0	1	0	0
AAAATTTAACAAATTTTG	351	1844	18	204.5	335544320	136.5	502609768	33192	5.25356	1.71638	9.01711	3.66885	0.162308	0.0660393	0.692777	4.83716e-07	4.83804e-07	1	0	0	1	1	0
AAAATTTACAAAATTTATT	173	835	19	204.5	335544320	136.5	502609768	15865	4.82659	0.845966	4.08313	1.66133	0.0775795	0.0315652	0.671833	2.31205e-07	2.31247e-07	1	0	0	1	1	0
AAAATTTACAAAATTTTC	401	1999	18	204.5	335544320	136.5	502609768	35982	4.98504	1.96088	9.77506	3.97724	0.175951	0.0715903	0.657368	5.24375e-07	5.24471e-07	1	0	0	1	1	0
AAAATTTAGGAAATTTTGT	226	1107	19	204.5	335544320	136.5	502609768	21033	4.89823	1.10513	5.4132	2.2025	0.102851	0.0418476	0.681805	3.06519e-07	3.06576e-07	1	0	0	1	1	0
AAAATTTATGAAATTTTG	355	1903	18	204.5	335544320	136.5	502609768	34254	5.36056	1.73594	9.30562	3.78624	0.167501	0.0681523	0.706887	4.99193e-07	4.99284e-07	1	0	0	1	1	0
AAAATTTCCCAAATTTCG	223	1170	18	204.5	335544320	136.5	502609768	21060	5.24664	1.09046	5.72127	2.32785	0.102983	0.0419013	0.691864	3.06913e-07	3.06969e-07	1	0	0	1	1	0
AAAATTTCTAAAATTTTG	1	6	18	204.5	335544320	136.5	502609768	108	6	0.00488998	0.0293399	0.0119377	0.000528117	0.000214878	0.791209	1.57391e-09	1.5742e-09	1	0	0	1	1	0
AAAATTTGGG	70	421	10	204.5	335544320	136.5	502609768	4210	6.01429	0.342298	2.05868	0.837628	0.0205868	0.00837628	0.440607	6.13534e-08	6.13647e-08	1	0	0	1	0	0
AAAATTTTCCAAATTTCC	91	418	18	204.5	335544320	136.5	502609768	7524	4.59341	0.444988	2.04401	0.831659	0.0367922	0.0149699	0.605724	1.09649e-07	1.09669e-07	1	0	0	1	1	0
AAAC	1194	8055	4	204.5	335544320	136.5	502609768	32220	6.74623	5.83863	39.3888	16.0263	0.157555	0.0641054	0.197692	4.69551e-07	4.69637e-07	1	0	0	0	0	0
AAACAAAGACCTCAT	1	4	15	204.5	335544320	136.5	502609768	60	4	0.00488998	0.0195599	0.00795846	0.000293399	0.000119377	0.43956	8.74396e-10	8.74556e-10	1	0	0	1	0	0
AAACAAC	1	4	7	204.5	335544320	136.5	502609768	28	4	0.00488998	0.0195599	0.00795846	0.000136919	5.57092e-05	0.205128	4.08051e-10	4.08126e-10	1	0	0	1	0	0
AAACAACCCCGCAAG	1	4	15	204.5	335544320	136.5	502609768	60	4	0.00488998	0.0195599	0.00795846	0.000293399	0.000119377	0.43956	8.74396e-10	8.74556e-10	1	0	0	1	0	0
AAACAACGGGGAGCG	411	2036	15	204.5	335544320	136.5	502609768	30540	4.95377	2.00978	9.95599	4.05086	0.14934	0.0607628	0.54437	4.45067e-07	4.45149e-07	1	0	0	1	1	0
AAACAAGCGC	1	7	10	204.5	335544320	136.5	502609768	70	7	0.00488998	0.0342298	0.0139273	0.000342298	0.000139273	0.512821	1.02013e-09	1.02032e-09	1	0	0	1	1	0
AAACAC	238	964	6	204.5	335544320	136.5	502609768	5784	4.05042	1.16381	4.71394	1.91799	0.0282836	0.0115079	0.17804	8.42918e-08	8.43072e-08	1	0	0	1	0	0
AAACACACCACACAG	1	4	15	204.5	335544320	136.5	502609768	60	4	0.00488998	0.0195599	0.00795846	0.000293399	0.000119377	0.43956	8.74396e-10	8.74556e-10	1	0	0	1	0	0
AAACACC	19	76	7	204.5	335544320	136.5	502609768	532	4	0.0929095	0.371638	0.151211	0.00260147	0.00105848	0.205128	7.75298e-09	7.7544e-09	1	0	0	1	0	0
AAACACCAAAGGGCT	1	4	15	204.5	335544320	136.5	502609768	60	4	0.00488998	0.0195599	0.00795846	0.000293399	0.000119377	0.43956	8.74396e-10	8.74556e-10	1	0	0	1	0	0
AAACACCACACGCCCAATCACCAC	2	10	24	204.5	335544320	136.5	502609768	240	5	0.00977995	0.0488998	0.0198962	0.00117359	0.000477508	0.879121	3.49758e-09	3.49822e-09	1	0	0	1	1	0
AAACACCGACACTCACCTTC	1	4	20	204.5	335544320	136.5	502609768	80	4	0.00488998	0.0195599	0.00795846	0.000391198	0.000159169	0.586081	1.16586e-09	1.16607e-09	1	0	0	1	1	0
AAACACGGGCTGAAC	1	4	15	204.5	335544320	136.5	502609768	60	4	0.00488998	0.0195599	0.00795846	0.000293399	0.000119377	0.43956	8.74396e-10	8.74556e-10	1	0	0	1	0	0
AAACACT	2	13	7	204.5	335544320	136.5	502609768	91	6.5	0.00977995	0.0635697	0.025865	0.000444988	0.000181055	0.333333	1.32617e-09	1.32641e-09	1	0	0	1	0	0
AAACACTCGGCAGCC	1	4	15	204.5	335544320	136.5	502609768	60	4	0.00488998	0.0195599	0.00795846	0.000293399	0.000119377	0.43956	8.74396e-10	8.74556e-10	1	0	0	1	0	0
AAACACTCTCACACTCCATCGGC	6	27	23	204.5	335544320	136.5	502609768	621	4.5	0.0293399	0.132029	0.0537196	0.00303667	0.00123555	0.758242	9.05e-09	9.05166e-09	1	0	0	1	1	0
AAACAG	89	357	6	204.5	335544320	136.5	502609768	2142	4.01124	0.435208	1.74572	0.710293	0.0104743	0.00426176	0.176318	3.12159e-08	3.12217e-08	1	0	0	1	0	0
AAACAGCC	204	1613	8	204.5	335544320	136.5	502609768	12904	7.90686	0.997555	7.88753	3.20925	0.0631002	0.025674	0.463406	1.88053e-07	1.88088e-07	1	0	0	1	0	0
AAACAGGAGCGCAGG	6	34	15	204.5	335544320	136.5	502609768	510	5.66667	0.0293399	0.166259	0.0676469	0.00249389	0.0010147	0.622711	7.43236e-09	7.43373e-09	1	0	0	1	1	0
AAACAGGCGATCGGACAAAGGCAAC	2	8	25	204.5	335544320	136.5	502609768	200	4	0.00977995	0.0391198	0.0159169	0.000977995	0.000397923	0.732601	2.91465e-09	2.91519e-09	1	0	0	1	1	0
AAACATC	25	209	7	204.5	335544320	136.5	502609768	1463	8.36	0.122249	1.022	0.41583	0.00715403	0.00291081	0.428718	2.13207e-08	2.13246e-08	1	0	0	1	0	0
AAACATCCAACCAAT	1	4	15	204.5	335544320	136.5	502609768	60	4	0.00488998	0.0195599	0.00795846	0.000293399	0.000119377	0.43956	8.74396e-10	8.74556e-10	1	0	0	1	0	0
AAACC	9	57	5	204.5	335544320	136.5	502609768	285	6.33333	0.0440098	0.278729	0.113408	0.00139364	0.00056704	0.23199	4.15338e-09	4.15414e-09	1	0	0	1	0	0
AAACCAC	3	13	7	204.5	335544320	136.5	502609768	91	4.33333	0.0146699	0.0635697	0.025865	0.000444988	0.000181055	0.222222	1.32617e-09	1.32641e-09	1	0	0	1	0	0
AAACCAG	1	4	7	204.5	335544320	136.5	502609768	28	4	0.00488998	0.0195599	0.00795846	0.000136919	5.57092e-05	0.205128	4.08051e-10	4.08126e-10	1	0	0	1	0	0
AAACCAGTCCATCCT	1	4	15	204.5	335544320	136.5	502609768	60	4	0.00488998	0.0195599	0.00795846	0.000293399	0.000119377	0.43956	8.74396e-10	8.74556e-10	1	0	0	1	0	0
AAACCATCCCAAACTCCCAGAAACG	4	17	25	204.5	335544320	136.5	502609768	425	4.25	0.0195599	0.0831296	0.0338235	0.00207824	0.000845586	0.778388	6.19364e-09	6.19477e-09	1	0	0	1	1	0
AAACCC	1011	5223	6	204.5	335544320	136.5	502609768	31338	5.16617	4.94377	25.5403	10.3918	0.153242	0.0623506	0.227084	4.56697e-07	4.56781e-07	1	0	0	1	0	0
AAACCCAAT	8	33	9	204.5	335544320	136.5	502609768	297	4.125	0.0391198	0.161369	0.0656573	0.00145232	0.000590916	0.271978	4.32826e-09	4.32905e-09	1	0	0	1	0	0
AAACCCATACCATCC	1	4	15	204.5	335544320	136.5	502609768	60	4	0.00488998	0.0195599	0.00795846	0.000293399	0.000119377	0.43956	8.74396e-10	8.74556e-10	1	0	0	1	0	0
AAACCCC	8	35	7	204.5	335544320	136.5	502609768	245	4.375	0.0391198	0.171149	0.0696365	0.00119804	0.000487456	0.224359	3.57045e-09	3.5711e-09	1	0	0	1	0	0
AAACCCCATCTCCAC	1	4	15	204.5	335544320	136.5	502609768	60	4	0.00488998	0.0195599	0.00795846	0.000293399	0.000119377	0.43956	8.74396e-10	8.74556e-10	1	0	0	1	0	0
AAACCCGCTCTATAAATCCGT	1	4	21	204.5	335544320	136.5	502609768	84	4	0.00488998	0.0195599	0.00795846	0.000410758	0.000167128	0.615385	1.22415e-09	1.22438e-09	1	0	0	1	1	0
AAACCCT	10	50	7	204.5	335544320	136.5	502609768	350	5	0.0488998	0.244499	0.0994808	0.00171149	0.000696365	0.25641	5.10064e-09	5.10158e-09	1	0	0	1	0	0
AAACCCTACCAAATC	1	4	15	204.5	335544320	136.5	502609768	60	4	0.00488998	0.0195599	0.00795846	0.000293399	0.000119377	0.43956	8.74396e-10	8.74556e-10	1	0	0	1	0	0
AAACCGACACTACACACCAGCAC	2	8	23	204.5	335544320	136.5	502609768	184	4	0.00977995	0.0391198	0.0159169	0.000899756	0.000366089	0.673993	2.68148e-09	2.68197e-09	1	0	0	1	1	0
AAACCGAGACCTCAC	1	6	15	204.5	335544320	136.5	502609768	90	6	0.00488998	0.0293399	0.0119377	0.000440098	0.000179065	0.659341	1.31159e-09	1.31183e-09	1	0	0	1	1	0
AAACCT	5	20	6	204.5	335544320	136.5	502609768	120	4	0.0244499	0.0977995	0.0397923	0.000586797	0.000238754	0.175824	1.74879e-09	1.74911e-09	1	0	0	1	0	0
AAACCTAGTC	1	4	10	204.5	335544320	136.5	502609768	40	4	0.00488998	0.0195599	0.00795846	0.000195599	7.95846e-05	0.29304	5.82931e-10	5.83037e-10	1	0	0	1	0	0
AAACCTCT	304	1399	8	204.5	335544320	136.5	502609768	11192	4.60197	1.48655	6.84108	2.78347	0.0547286	0.0222678	0.269713	1.63104e-07	1.63134e-07	1	0	0	1	0	0
AAACCTCTCCCAACC	1	4	15	204.5	335544320	136.5	502609768	60	4	0.00488998	0.0195599	0.00795846	0.000293399	0.000119377	0.43956	8.74396e-10	8.74556e-10	1	0	0	1	0	0
AAACG	127	649	5	204.5	335544320	136.5	502609768	3245	5.11024	0.621027	3.17359	1.29126	0.015868	0.0064563	0.187188	4.72902e-08	4.72989e-08	1	0	0	1	0	0
AAACGACCCTCAGCC	167	707	15	204.5	335544320	136.5	502609768	10605	4.23353	0.816626	3.45721	1.40666	0.0518582	0.0210999	0.465223	1.54549e-07	1.54578e-07	1	0	0	1	0	0
AAACGAG	228	912	7	204.5	335544320	136.5	502609768	6384	4	1.11491	4.45966	1.81453	0.0312176	0.0127017	0.205128	9.30357e-08	9.30528e-08	1	0	0	1	0	0
AAACGAGGTGGCGGG	2	8	15	204.5	335544320	136.5	502609768	120	4	0.00977995	0.0391198	0.0159169	0.000586797	0.000238754	0.43956	1.74879e-09	1.74911e-09	1	0	0	1	0	0
AAACGCAACACCCGTCACCGCAAAG	3	12	25	204.5	335544320	136.5	502609768	300	4	0.0146699	0.0586797	0.0238754	0.00146699	0.000596885	0.732601	4.37198e-09	4.37278e-09	1	0	0	1	1	0
AAACGCCCAGCCAAG	36	194	15	204.5	335544320	136.5	502609768	2910	5.38889	0.176039	0.948655	0.385985	0.0142298	0.00578978	0.592186	4.24082e-08	4.2416e-08	1	0	0	1	1	0
AAACGCTCTCGACCTCTCGACTC	1	4	23	204.5	335544320	136.5	502609768	92	4	0.00488998	0.0195599	0.00795846	0.000449878	0.000183045	0.673993	1.34074e-09	1.34099e-09	1	0	0	1	1	0
AAACGCTGCACAC	1	4	13	204.5	335544320	136.5	502609768	52	4	0.00488998	0.0195599	0.00795846	0.000254279	0.00010346	0.380952	7.5781e-10	7.57949e-10	1	0	0	1	0	0
AAACGCTGG	198	903	9	204.5	335544320	136.5	502609768	8127	4.56061	0.968215	4.41565	1.79662	0.0397408	0.0161696	0.300699	1.18437e-07	1.18459e-07	1	0	0	1	0	0
AAACGGAAAGTGGCT	1	4	15	204.5	335544320	136.5	502609768	60	4	0.00488998	0.0195599	0.00795846	0.000293399	0.000119377	0.43956	8.74396e-10	8.74556e-10	1	0	0	1	0	0
AAACGGCCAACGCTTATTTGAT	2	11	22	204.5	335544320	136.5	502609768	242	5.5	0.00977995	0.0537897	0.0218858	0.00118337	0.000481487	0.886447	3.52673e-09	3.52738e-09	1	0	0	1	1	0
AAACGGCGACTGTGG	1	4	15	204.5	335544320	136.5	502609768	60	4	0.00488998	0.0195599	0.00795846	0.000293399	0.000119377	0.43956	8.74396e-10	8.74556e-10	1	0	0	1	0	0
AAACGGGTAAGGAAAGGGGCGGTC	2	8	24	204.5	335544320	136.5	502609768	192	4	0.00977995	0.0391198	0.0159169	0.000938875	0.000382006	0.703297	2.79807e-09	2.79858e-09	1	0	0	1	1	0
AAACGTAG	1	12	8	204.5	335544320	136.5	502609768	96	12	0.00488998	0.0586797	0.0238754	0.000469438	0.000191003	0.703297	1.39903e-09	1.39929e-09	1	0	0	1	1	0
AAACGTAGAC	1	4	10	204.5	335544320	136.5	502609768	40	4	0.00488998	0.0195599	0.00795846	0.000195599	7.95846e-05	0.29304	5.82931e-10	5.83037e-10	1	0	0	1	0	0
AAACGTGGCGACGGG	1	4	15	204.5	335544320	136.5	502609768	60	4	0.00488998	0.0195599	0.00795846	0.000293399	0.000119377	0.43956	8.74396e-10	8.74556e-10	1	0	0	1	0	0
AAACT	4	29	5	204.5	335544320	136.5	502609768	145	7.25	0.0195599	0.141809	0.0576988	0.000709046	0.000288494	0.265568	2.11312e-09	2.11351e-09	1	0	0	1	0	0
AAACTACGTACATGAACTACACG	6	24	23	204.5	335544320	136.5	502609768	552	4	0.0293399	0.117359	0.0477508	0.00269927	0.00109827	0.673993	8.04444e-09	8.04592e-09	1	0	0	1	1	0
AAACTC	190	760	6	204.5	335544320	136.5	502609768	4560	4	0.929095	3.71638	1.51211	0.0222983	0.00907265	0.175824	6.64541e-08	6.64663e-08	1	0	0	1	0	0
AAACTCCCAACGGCT	1	4	15	204.5	335544320	136.5	502609768	60	4	0.00488998	0.0195599	0.00795846	0.000293399	0.000119377	0.43956	8.74396e-10	8.74556e-10	1	0	0	1	0	0
AAACTCCTTGCACAC	1	4	15	204.5	335544320	136.5	502609768	60	4	0.00488998	0.0195599	0.00795846	0.000293399	0.000119377	0.43956	8.74396e-10	8.74556e-10	1	0	0	1	0	0
AAACTGC	110	440	7	204.5	335544320	136.5	502609768	3080	4	0.537897	2.15159	0.875431	0.0150611	0.00612801	0.205128	4.48856e-08	4.48939e-08	1	0	0	1	0	0
AAACTGCCGCT	161	752	11	204.5	335544320	136.5	502609768	8272	4.67081	0.787286	3.67726	1.49619	0.0404499	0.0164581	0.376402	1.2055e-07	1.20572e-07	1	0	0	1	0	0
AAACTGGTT	183	861	9	204.5	335544320	136.5	502609768	7749	4.70492	0.894866	4.21027	1.71306	0.0378924	0.0154175	0.310214	1.12928e-07	1.12949e-07	1	0	0	1	0	0
AAACTGTTGCCGCC	69860	283797	14	204.5	335544320	136.5	502609768	3973158	4.06237	341.614	1387.76	564.647	19.4286	7.90506	0.416653	5.79019e-05	5.79125e-05	1	1	1	1	0	0
AAACTT	368	3886	6	204.5	335544320	136.5	502609768	23316	10.5598	1.79951	19.0024	7.73164	0.114015	0.0463899	0.464166	3.3979e-07	3.39853e-07	1	0	0	1	0	0
AAACTTC	3	12	7	204.5	335544320	136.5	502609768	84	4	0.0146699	0.0586797	0.0238754	0.000410758	0.000167128	0.205128	1.22415e-09	1.22438e-09	1	0	0	1	0	0
AAACTTTGATGAGGC	1	4	15	204.5	335544320	136.5	502609768	60	4	0.00488998	0.0195599	0.00795846	0.000293399	0.000119377	0.43956	8.74396e-10	8.74556e-10	1	0	0	1	0	0
AAAG	3141	23249	4	204.5	335544320	136.5	502609768	92996	7.40178	15.3594	113.687	46.2566	0.454748	0.185026	0.216902	1.35526e-06	1.3555e-06	1	0	0	0	0	0
AAAGAACGC	1	5	9	204.5	335544320	136.5	502609768	45	5	0.00488998	0.0244499	0.00994808	0.000220049	8.95327e-05	0.32967	6.55797e-10	6.55917e-10	1	0	0	1	0	0
AAAGAAG	2	8	7	204.5	335544320	136.5	502609768	56	4	0.00977995	0.0391198	0.0159169	0.000273839	0.000111418	0.205128	8.16103e-10	8.16252e-10	1	0	0	1	0	0
AAAGAAGAAGAGAAG	991	4527	15	204.5	335544320	136.5	502609768	67905	4.56811	4.84597	22.1369	9.00699	0.332054	0.135105	0.50199	9.89597e-07	9.89779e-07	1	0	0	1	1	0
AAAGAAGCCCATACAACCCAGTCC	2	8	24	204.5	335544320	136.5	502609768	192	4	0.00977995	0.0391198	0.0159169	0.000938875	0.000382006	0.703297	2.79807e-09	2.79858e-09	1	0	0	1	1	0
AAAGAAGTGGGGGCG	1	5	15	204.5	335544320	136.5	502609768	75	5	0.00488998	0.0244499	0.00994808	0.000366748	0.000149221	0.549451	1.09299e-09	1.0932e-09	1	0	0	1	1	0
AAAGAATAT	8	58	9	204.5	335544320	136.5	502609768	522	7.25	0.0391198	0.283619	0.115398	0.00255257	0.00103858	0.478022	7.60724e-09	7.60864e-09	1	0	0	1	0	0
AAAGAC	3	14	6	204.5	335544320	136.5	502609768	84	4.66667	0.0146699	0.0684597	0.0278546	0.000410758	0.000167128	0.205128	1.22415e-09	1.22438e-09	1	0	0	1	0	0
AAAGACACAGCCACC	1	4	15	204.5	335544320	136.5	502609768	60	4	0.00488998	0.0195599	0.00795846	0.000293399	0.000119377	0.43956	8.74396e-10	8.74556e-10	1	0	0	1	0	0
AAAGACGGTAGAGGT	123	785	15	204.5	335544320	136.5	502609768	11775	6.38211	0.601467	3.83863	1.56185	0.0575795	0.0234277	0.701331	1.716e-07	1.71632e-07	1	0	0	1	1	0
AAAGAG	689	2931	6	204.5	335544320	136.5	502609768	17586	4.25399	3.36919	14.3325	5.83156	0.0859951	0.0349894	0.186989	2.56285e-07	2.56332e-07	1	0	0	1	0	0
AAAGAGAAGAGCGTCGTGTAGGG	1	4	23	204.5	335544320	136.5	502609768	92	4	0.00488998	0.0195599	0.00795846	0.000449878	0.000183045	0.673993	1.34074e-09	1.34099e-09	1	0	0	1	1	0
AAAGAGAGAGTCACTGATTGGAGAG	2	9	25	204.5	335544320	136.5	502609768	225	4.5	0.00977995	0.0440098	0.0179065	0.00110024	0.000447663	0.824176	3.27898e-09	3.27959e-09	1	0	0	1	1	0
AAAGAGATCATAGTAACCGCCGTG	4	17	24	204.5	335544320	136.5	502609768	408	4.25	0.0195599	0.0831296	0.0338235	0.00199511	0.000811763	0.747253	5.94589e-09	5.94698e-09	1	0	0	1	1	0
AAAGAGATGT	4	20	10	204.5	335544320	136.5	502609768	200	5	0.0195599	0.0977995	0.0397923	0.000977995	0.000397923	0.3663	2.91465e-09	2.91519e-09	1	0	0	1	0	0
AAAGAGG	2	8	7	204.5	335544320	136.5	502609768	56	4	0.00977995	0.0391198	0.0159169	0.000273839	0.000111418	0.205128	8.16103e-10	8.16252e-10	1	0	0	1	0	0
AAAGAGGAGGGAG	1	4	13	204.5	335544320	136.5	502609768	52	4	0.00488998	0.0195599	0.00795846	0.000254279	0.00010346	0.380952	7.5781e-10	7.57949e-10	1	0	0	1	0	0
AAAGAGTGCC	1	4	10	204.5	335544320	136.5	502609768	40	4	0.00488998	0.0195599	0.00795846	0.000195599	7.95846e-05	0.29304	5.82931e-10	5.83037e-10	1	0	0	1	0	0
AAAGAGTGTAGATCTCGGTAGGG	2	11	23	204.5	335544320	136.5	502609768	253	5.5	0.00977995	0.0537897	0.0218858	0.00123716	0.000503373	0.92674	3.68704e-09	3.68771e-09	1	0	0	1	1	0
AAAGAGTGTAGATCTCGGTGGTG	21	85	23	204.5	335544320	136.5	502609768	1955	4.04762	0.102689	0.415648	0.169117	0.0095599	0.0038897	0.682016	2.84907e-08	2.8496e-08	1	0	0	1	1	0
AAAGAT	158	632	6	204.5	335544320	136.5	502609768	3792	4	0.772616	3.09046	1.25744	0.0185428	0.00754462	0.175824	5.52618e-08	5.52719e-08	1	0	0	1	0	0
AAAGATAAGCGTTCCCTGATTTGGG	1	4	25	204.5	335544320	136.5	502609768	100	4	0.00488998	0.0195599	0.00795846	0.000488998	0.000198962	0.732601	1.45733e-09	1.45759e-09	1	0	0	1	1	0
AAAGATAGGGTGTTG	1	4	15	204.5	335544320	136.5	502609768	60	4	0.00488998	0.0195599	0.00795846	0.000293399	0.000119377	0.43956	8.74396e-10	8.74556e-10	1	0	0	1	0	0
AAAGATGAGAATGAG	1	4	15	204.5	335544320	136.5	502609768	60	4	0.00488998	0.0195599	0.00795846	0.000293399	0.000119377	0.43956	8.74396e-10	8.74556e-10	1	0	0	1	0	0
AAAGCACATACACCG	1	4	15	204.5	335544320	136.5	502609768	60	4	0.00488998	0.0195599	0.00795846	0.000293399	0.000119377	0.43956	8.74396e-10	8.74556e-10	1	0	0	1	0	0
AAAGCACCAGCCAAC	1	4	15	204.5	335544320	136.5	502609768	60	4	0.00488998	0.0195599	0.00795846	0.000293399	0.000119377	0.43956	8.74396e-10	8.74556e-10	1	0	0	1	0	0
AAAGCC	482	3095	6	204.5	335544320	136.5	502609768	18570	6.42116	2.35697	15.1345	6.15786	0.0908068	0.0369472	0.282249	2.70625e-07	2.70675e-07	1	0	0	1	0	0
AAAGCCAACACACCG	1	4	15	204.5	335544320	136.5	502609768	60	4	0.00488998	0.0195599	0.00795846	0.000293399	0.000119377	0.43956	8.74396e-10	8.74556e-10	1	0	0	1	0	0
AAAGCG	126	504	6	204.5	335544320	136.5	502609768	3024	4	0.616137	2.46455	1.00277	0.0147873	0.0060166	0.175824	4.40695e-08	4.40776e-08	1	0	0	1	0	0
AAAGCGACAGCGTGG	19	90	15	204.5	335544320	136.5	502609768	1350	4.73684	0.0929095	0.440098	0.179065	0.00660147	0.00268598	0.520532	1.96739e-08	1.96775e-08	1	0	0	1	1	0
AAAGCGACCAGACAT	227	1140	15	204.5	335544320	136.5	502609768	17100	5.02203	1.11002	5.57457	2.26816	0.0836186	0.0340224	0.551871	2.49203e-07	2.49248e-07	1	0	0	1	1	0
AAAGCT	1	4	6	204.5	335544320	136.5	502609768	24	4	0.00488998	0.0195599	0.00795846	0.000117359	4.77508e-05	0.175824	3.49758e-10	3.49822e-10	1	0	0	1	0	0
AAAGCTAACCTCCAAGACGTCC	5	22	22	204.5	335544320	136.5	502609768	484	4.4	0.0244499	0.107579	0.0437715	0.00236675	0.000962974	0.709158	7.05346e-09	7.05475e-09	1	0	0	1	1	0
AAAGG	1569	17789	5	204.5	335544320	136.5	502609768	88945	11.3378	7.67237	86.9878	35.3933	0.434939	0.176966	0.415304	1.29622e-06	1.29646e-06	1	0	0	1	0	0
AAAGGAACGG	1	4	10	204.5	335544320	136.5	502609768	40	4	0.00488998	0.0195599	0.00795846	0.000195599	7.95846e-05	0.29304	5.82931e-10	5.83037e-10	1	0	0	1	0	0
AAAGGAAG	7	35	8	204.5	335544320	136.5	502609768	280	5	0.0342298	0.171149	0.0696365	0.00136919	0.000557092	0.29304	4.08051e-09	4.08126e-09	1	0	0	1	0	0
AAAGGAAGTGTTGAC	1	4	15	204.5	335544320	136.5	502609768	60	4	0.00488998	0.0195599	0.00795846	0.000293399	0.000119377	0.43956	8.74396e-10	8.74556e-10	1	0	0	1	0	0
AAAGGAG	35	188	7	204.5	335544320	136.5	502609768	1316	5.37143	0.171149	0.919315	0.374048	0.00643521	0.00261833	0.275458	1.91784e-08	1.91819e-08	1	0	0	1	0	0
AAAGGAGGGCTGGAG	1	4	15	204.5	335544320	136.5	502609768	60	4	0.00488998	0.0195599	0.00795846	0.000293399	0.000119377	0.43956	8.74396e-10	8.74556e-10	1	0	0	1	0	0
AAAGGAGTAGGG	1	4	12	204.5	335544320	136.5	502609768	48	4	0.00488998	0.0195599	0.00795846	0.000234719	9.55015e-05	0.351648	6.99517e-10	6.99645e-10	1	0	0	1	0	0
AAAGGATACCAATTTACTATGTAGC	2	9	25	204.5	335544320	136.5	502609768	225	4.5	0.00977995	0.0440098	0.0179065	0.00110024	0.000447663	0.824176	3.27898e-09	3.27959e-09	1	0	0	1	1	0
AAAGGATACTCATTTACTATGTAGC	6	25	25	204.5	335544320	136.5	502609768	625	4.16667	0.0293399	0.122249	0.0497404	0.00305623	0.00124351	0.763126	9.10829e-09	9.10996e-09	1	0	0	1	1	0
AAAGGATCAACACCTCAACACATC	21	95	24	204.5	335544320	136.5	502609768	2280	4.52381	0.102689	0.464548	0.189013	0.0111491	0.00453632	0.795395	3.3227e-08	3.32331e-08	1	0	0	1	1	0
AAAGGATGCATGACGGATGTGAATG	2	8	25	204.5	335544320	136.5	502609768	200	4	0.00977995	0.0391198	0.0159169	0.000977995	0.000397923	0.732601	2.91465e-09	2.91519e-09	1	0	0	1	1	0
AAAGGCAGGCAAGTCGGGATGCAG	4	16	24	204.5	335544320	136.5	502609768	384	4	0.0195599	0.0782396	0.0318338	0.00187775	0.000764012	0.703297	5.59613e-09	5.59716e-09	1	0	0	1	1	0
AAAGGCAGTATGGTCTAGCGTGTGT	1	4	25	204.5	335544320	136.5	502609768	100	4	0.00488998	0.0195599	0.00795846	0.000488998	0.000198962	0.732601	1.45733e-09	1.45759e-09	1	0	0	1	1	0
AAAGGCCCACCCCGC	1	4	15	204.5	335544320	136.5	502609768	60	4	0.00488998	0.0195599	0.00795846	0.000293399	0.000119377	0.43956	8.74396e-10	8.74556e-10	1	0	0	1	0	0
AAAGGG	3	13	6	204.5	335544320	136.5	502609768	78	4.33333	0.0146699	0.0635697	0.025865	0.000381418	0.00015519	0.190476	1.13671e-09	1.13692e-09	1	0	0	1	0	0
AAAGGGAAGGG	3	12	11	204.5	335544320	136.5	502609768	132	4	0.0146699	0.0586797	0.0238754	0.000645477	0.000262629	0.322344	1.92367e-09	1.92402e-09	1	0	0	1	0	0
AAAGGGAGGGATTCG	16	87	15	204.5	335544320	136.5	502609768	1305	5.4375	0.0782396	0.425428	0.173097	0.00638142	0.00259645	0.597527	1.90181e-08	1.90216e-08	1	0	0	1	1	0
AAAGGGCTACTACCTCAAGCTGG	2	8	23	204.5	335544320	136.5	502609768	184	4	0.00977995	0.0391198	0.0159169	0.000899756	0.000366089	0.673993	2.68148e-09	2.68197e-09	1	0	0	1	1	0
AAAGGGG	1	4	7	204.5	335544320	136.5	502609768	28	4	0.00488998	0.0195599	0.00795846	0.000136919	5.57092e-05	0.205128	4.08051e-10	4.08126e-10	1	0	0	1	0	0
AAAGGGT	1	4	7	204.5	335544320	136.5	502609768	28	4	0.00488998	0.0195599	0.00795846	0.000136919	5.57092e-05	0.205128	4.08051e-10	4.08126e-10	1	0	0	1	0	0
AAAGGGTCGTCATGC	10	50	15	204.5	335544320	136.5	502609768	750	5	0.0488998	0.244499	0.0994808	0.00366748	0.00149221	0.549451	1.09299e-08	1.0932e-08	1	0	0	1	1	0
AAAGGGTGG	2	9	9	204.5	335544320	136.5	502609768	81	4.5	0.00977995	0.0440098	0.0179065	0.000396088	0.000161159	0.296703	1.18043e-09	1.18065e-09	1	0	0	1	0	0
AAAGGGTGGG	58	263	10	204.5	335544320	136.5	502609768	2630	4.53448	0.283619	1.28606	0.523269	0.0128606	0.00523269	0.332197	3.83277e-08	3.83347e-08	1	0	0	1	0	0
AAAGGTAGCGGTGTT	2	8	15	204.5	335544320	136.5	502609768	120	4	0.00977995	0.0391198	0.0159169	0.000586797	0.000238754	0.43956	1.74879e-09	1.74911e-09	1	0	0	1	0	0
AAAGGTGAGGAGGGT	2	15	15	204.5	335544320	136.5	502609768	225	7.5	0.00977995	0.0733496	0.0298442	0.00110024	0.000447663	0.824176	3.27898e-09	3.27959e-09	1	0	0	1	1	0
AAAGT	137	686	5	204.5	335544320	136.5	502609768	3430	5.0073	0.669927	3.35452	1.36488	0.0167726	0.00682438	0.183418	4.99863e-08	4.99955e-08	1	0	0	1	0	0
AAAGTC	3	12	6	204.5	335544320	136.5	502609768	72	4	0.0146699	0.0586797	0.0238754	0.000352078	0.000143252	0.175824	1.04927e-09	1.04947e-09	1	0	0	1	0	0
AAAGTGGGAGTGCGG	1	5	15	204.5	335544320	136.5	502609768	75	5	0.00488998	0.0244499	0.00994808	0.000366748	0.000149221	0.549451	1.09299e-09	1.0932e-09	1	0	0	1	1	0
AAAGTT	1	4	6	204.5	335544320	136.5	502609768	24	4	0.00488998	0.0195599	0.00795846	0.000117359	4.77508e-05	0.175824	3.49758e-10	3.49822e-10	1	0	0	1	0	0
AAAT	28345	198358	4	204.5	335544320	136.5	502609768	793432	6.99799	138.606	969.966	394.656	3.87986	1.57862	0.205069	1.15629e-05	1.1565e-05	1	1	0	0	0	0
AAATAAATG	169	756	9	204.5	335544320	136.5	502609768	6804	4.47337	0.826406	3.69682	1.50415	0.0332714	0.0135373	0.294948	9.91565e-08	9.91747e-08	1	0	0	1	0	0
AAATAAC	1	14	7	204.5	335544320	136.5	502609768	98	14	0.00488998	0.0684597	0.0278546	0.000479218	0.000194982	0.717949	1.42818e-09	1.42844e-09	1	0	0	1	1	0
AAATAACGCAACCAG	1	5	15	204.5	335544320	136.5	502609768	75	5	0.00488998	0.0244499	0.00994808	0.000366748	0.000149221	0.549451	1.09299e-09	1.0932e-09	1	0	0	1	1	0
AAATAACTCGTCACG	1	4	15	204.5	335544320	136.5	502609768	60	4	0.00488998	0.0195599	0.00795846	0.000293399	0.000119377	0.43956	8.74396e-10	8.74556e-10	1	0	0	1	0	0
AAATAAT	5	22	7	204.5	335544320	136.5	502609768	154	4.4	0.0244499	0.107579	0.0437715	0.000753056	0.000306401	0.225641	2.24428e-09	2.24469e-09	1	0	0	1	0	0
AAATAATAAT	1	4	10	204.5	335544320	136.5	502609768	40	4	0.00488998	0.0195599	0.00795846	0.000195599	7.95846e-05	0.29304	5.82931e-10	5.83037e-10	1	0	0	1	0	0
AAATAATT	156	1176	8	204.5	335544320	136.5	502609768	9408	7.53846	0.762836	5.75061	2.33979	0.0460049	0.0187183	0.441815	1.37105e-07	1.3713e-07	1	0	0	1	0	0
AAATAC	2	9	6	204.5	335544320	136.5	502609768	54	4.5	0.00977995	0.0440098	0.0179065	0.000264059	0.000107439	0.197802	7.86956e-10	7.871e-10	1	0	0	1	0	0
AAATACAT	167	716	8	204.5	335544320	136.5	502609768	5728	4.28743	0.816626	3.50122	1.42456	0.0280098	0.0113965	0.251278	8.34756e-08	8.3491e-08	1	0	0	1	0	0
AAATACTCGG	2	8	10	204.5	335544320	136.5	502609768	80	4	0.00977995	0.0391198	0.0159169	0.000391198	0.000159169	0.29304	1.16586e-09	1.16607e-09	1	0	0	1	0	0
AAATAG	285	1142	6	204.5	335544320	136.5	502609768	6852	4.00702	1.39364	5.58435	2.27214	0.0335061	0.0136328	0.176133	9.9856e-08	9.98743e-08	1	0	0	1	0	0
AAATAGAT	2	11	8	204.5	335544320	136.5	502609768	88	5.5	0.00977995	0.0537897	0.0218858	0.000430318	0.000175086	0.322344	1.28245e-09	1.28268e-09	1	0	0	1	0	0
AAATAGG	67	268	7	204.5	335544320	136.5	502609768	1876	4	0.327628	1.31051	0.533217	0.00917359	0.00373252	0.205128	2.73394e-08	2.73445e-08	1	0	0	1	0	0
AAATAGGG	2	8	8	204.5	335544320	136.5	502609768	64	4	0.00977995	0.0391198	0.0159169	0.000312958	0.000127335	0.234432	9.32689e-10	9.3286e-10	1	0	0	1	0	0
AAATAGTTAACGAGACTCAACGAAC	2	9	25	204.5	335544320	136.5	502609768	225	4.5	0.00977995	0.0440098	0.0179065	0.00110024	0.000447663	0.824176	3.27898e-09	3.27959e-09	1	0	0	1	1	0
AAATAT	669	3763	6	204.5	335544320	136.5	502609768	22578	5.62481	3.27139	18.401	7.48692	0.110406	0.0449215	0.247245	3.29035e-07	3.29095e-07	1	0	0	1	0	0
AAATC	301	1643	5	204.5	335544320	136.5	502609768	8215	5.45847	1.47188	8.03423	3.26894	0.0401711	0.0163447	0.199944	1.19719e-07	1.19741e-07	1	0	0	1	0	0
AAATCCACTGTCACC	1	4	15	204.5	335544320	136.5	502609768	60	4	0.00488998	0.0195599	0.00795846	0.000293399	0.000119377	0.43956	8.74396e-10	8.74556e-10	1	0	0	1	0	0
AAATCCAGCGCCAACGCCAGATCC	1	4	24	204.5	335544320	136.5	502609768	96	4	0.00488998	0.0195599	0.00795846	0.000469438	0.000191003	0.703297	1.39903e-09	1.39929e-09	1	0	0	1	1	0
AAATCCC	1	4	7	204.5	335544320	136.5	502609768	28	4	0.00488998	0.0195599	0.00795846	0.000136919	5.57092e-05	0.205128	4.08051e-10	4.08126e-10	1	0	0	1	0	0
AAATCCTCACCAACC	1	5	15	204.5	335544320	136.5	502609768	75	5	0.00488998	0.0244499	0.00994808	0.000366748	0.000149221	0.549451	1.09299e-09	1.0932e-09	1	0	0	1	1	0
AAATCGAGAGAGATCATGAACGC	4	20	23	204.5	335544320	136.5	502609768	460	5	0.0195599	0.0977995	0.0397923	0.00224939	0.000915223	0.842491	6.7037e-09	6.70493e-09	1	0	0	1	1	0
AAATCGAGGTCG	1	4	12	204.5	335544320	136.5	502609768	48	4	0.00488998	0.0195599	0.00795846	0.000234719	9.55015e-05	0.351648	6.99517e-10	6.99645e-10	1	0	0	1	0	0
AAATCGGCAG	12	76	10	204.5	335544320	136.5	502609768	760	6.33333	0.0586797	0.371638	0.151211	0.00371638	0.00151211	0.46398	1.10757e-08	1.10777e-08	1	0	0	1	0	0
AAATCGTCAGTTATC	467	2623	15	204.5	335544320	136.5	502609768	39345	5.6167	2.28362	12.8264	5.21876	0.192396	0.0782814	0.61722	5.73385e-07	5.7349e-07	1	0	0	1	1	0
AAATCT	5032	21032	6	204.5	335544320	136.5	502609768	126192	4.17965	24.6064	102.846	41.8456	0.617076	0.251074	0.183721	1.83903e-06	1.83937e-06	1	0	0	1	0	0
AAATCTCT	4	22	8	204.5	335544320	136.5	502609768	176	5.5	0.0195599	0.107579	0.0437715	0.000860636	0.000350172	0.322344	2.56489e-09	2.56536e-09	1	0	0	1	0	0
AAATCTGACCTCGCC	1	5	15	204.5	335544320	136.5	502609768	75	5	0.00488998	0.0244499	0.00994808	0.000366748	0.000149221	0.549451	1.09299e-09	1.0932e-09	1	0	0	1	1	0
AAATCTGTCGAACAC	1	4	15	204.5	335544320	136.5	502609768	60	4	0.00488998	0.0195599	0.00795846	0.000293399	0.000119377	0.43956	8.74396e-10	8.74556e-10	1	0	0	1	0	0
AAATCTT	39	156	7	204.5	335544320	136.5	502609768	1092	4	0.190709	0.762836	0.31038	0.00533985	0.00217266	0.205128	1.5914e-08	1.59169e-08	1	0	0	1	0	0
AAATG	143	728	5	204.5	335544320	136.5	502609768	3640	5.09091	0.699267	3.5599	1.44844	0.0177995	0.0072422	0.18648	5.30467e-08	5.30564e-08	1	0	0	1	0	0
AAATGATAT	1	4	9	204.5	335544320	136.5	502609768	36	4	0.00488998	0.0195599	0.00795846	0.000176039	7.16261e-05	0.263736	5.24637e-10	5.24734e-10	1	0	0	1	0	0
AAATGCAAGAAGGGG	610	3384	15	204.5	335544320	136.5	502609768	50760	5.54754	2.98289	16.5477	6.73286	0.248215	0.100993	0.60962	7.39739e-07	7.39874e-07	1	0	0	1	1	0
AAATGCCTAGTAAGATCGGAAGAGT	2	9	25	204.5	335544320	136.5	502609768	225	4.5	0.00977995	0.0440098	0.0179065	0.00110024	0.000447663	0.824176	3.27898e-09	3.27959e-09	1	0	0	1	1	0
AAATGG	108	432	6	204.5	335544320	136.5	502609768	2592	4	0.528117	2.11247	0.859514	0.0126748	0.00515708	0.175824	3.77739e-08	3.77808e-08	1	0	0	1	0	0
AAATGGGGGAG	4	16	11	204.5	335544320	136.5	502609768	176	4	0.0195599	0.0782396	0.0318338	0.000860636	0.000350172	0.322344	2.56489e-09	2.56536e-09	1	0	0	1	0	0
AAATGT	138	553	6	204.5	335544320	136.5	502609768	3318	4.00725	0.674817	2.70416	1.10026	0.0162249	0.00660154	0.176143	4.83541e-08	4.8363e-08	1	0	0	1	0	0
AAATGTAAGTGTGAGTGT	1	4	18	204.5	335544320	136.5	502609768	72	4	0.00488998	0.0195599	0.00795846	0.000352078	0.000143252	0.527473	1.04927e-09	1.04947e-09	1	0	0	1	1	0
AAATGTAATG	288	2854	10	204.5	335544320	136.5	502609768	28540	9.90972	1.40831	13.956	5.67836	0.13956	0.0567836	0.725987	4.15921e-07	4.15997e-07	1	0	0	1	1	0
AAATGTG	173	968	7	204.5	335544320	136.5	502609768	6776	5.59538	0.845966	4.7335	1.92595	0.0331345	0.0134816	0.286942	9.87484e-08	9.87665e-08	1	0	0	1	0	0
AAATGTGATG	141	659	10	204.5	335544320	136.5	502609768	6590	4.67376	0.689487	3.22249	1.31116	0.0322249	0.0131116	0.3424	9.60378e-08	9.60554e-08	1	0	0	1	0	0
AAATGTT	1	5	7	204.5	335544320	136.5	502609768	35	5	0.00488998	0.0244499	0.00994808	0.000171149	6.96365e-05	0.25641	5.10064e-10	5.10158e-10	1	0	0	1	0	0
AAATT	137	912	5	204.5	335544320	136.5	502609768	4560	6.65693	0.669927	4.45966	1.81453	0.0222983	0.00907265	0.243844	6.64541e-08	6.64663e-08	1	0	0	1	0	0
AAATTAC	17	96	7	204.5	335544320	136.5	502609768	672	5.64706	0.0831296	0.469438	0.191003	0.00328606	0.00133702	0.289593	9.79323e-09	9.79503e-09	1	0	0	1	0	0
AAATTAT	12	48	7	204.5	335544320	136.5	502609768	336	4	0.0586797	0.234719	0.0955015	0.00164303	0.000668511	0.205128	4.89662e-09	4.89751e-09	1	0	0	1	0	0
AAATTC	191	764	6	204.5	335544320	136.5	502609768	4584	4	0.933985	3.73594	1.52007	0.0224156	0.0091204	0.175824	6.68038e-08	6.68161e-08	1	0	0	1	0	0
AAATTCT	47	188	7	204.5	335544320	136.5	502609768	1316	4	0.229829	0.919315	0.374048	0.00643521	0.00261833	0.205128	1.91784e-08	1.91819e-08	1	0	0	1	0	0
AAATTG	296	1190	6	204.5	335544320	136.5	502609768	7140	4.02027	1.44743	5.81907	2.36764	0.0349144	0.0142059	0.176715	1.04053e-07	1.04072e-07	1	0	0	1	0	0
AAATTGCCGCT	159	723	11	204.5	335544320	136.5	502609768	7953	4.54717	0.777506	3.53545	1.43849	0.03889	0.0158234	0.366439	1.15901e-07	1.15922e-07	1	0	0	1	0	0
AAATTGG	151	604	7	204.5	335544320	136.5	502609768	4228	4	0.738386	2.95355	1.20173	0.0206748	0.00841209	0.205128	6.16158e-08	6.16271e-08	1	0	0	1	0	0
AAATTT	173	697	6	204.5	335544320	136.5	502609768	4182	4.0289	0.845966	3.40831	1.38676	0.0204499	0.00832057	0.177095	6.09454e-08	6.09566e-08	1	0	0	1	0	0
AAATTTCTC	167	956	9	204.5	335544320	136.5	502609768	8604	5.72455	0.816626	4.67482	1.90207	0.0420733	0.0171186	0.377443	1.25388e-07	1.25411e-07	1	0	0	1	0	0
AAC	27164	256163	3	204.5	335544320	136.5	502609768	768489	9.43024	132.831	1252.63	509.666	3.75789	1.529	0.207258	1.11994e-05	1.12014e-05	1	1	0	0	0	0
AACAACAACCACTCC	1	4	15	204.5	335544320	136.5	502609768	60	4	0.00488998	0.0195599	0.00795846	0.000293399	0.000119377	0.43956	8.74396e-10	8.74556e-10	1	0	0	1	0	0
AACAACAAGCAGCCC	16	110	15	204.5	335544320	136.5	502609768	1650	6.875	0.0782396	0.537897	0.218858	0.00806846	0.00328286	0.755495	2.40459e-08	2.40503e-08	1	0	0	1	1	0
AACAACAGCGGAGGG	515	2605	15	204.5	335544320	136.5	502609768	39075	5.05825	2.51834	12.7384	5.18295	0.191076	0.0777442	0.555852	5.6945e-07	5.69555e-07	1	0	0	1	1	0
AACAACC	2	8	7	204.5	335544320	136.5	502609768	56	4	0.00977995	0.0391198	0.0159169	0.000273839	0.000111418	0.205128	8.16103e-10	8.16252e-10	1	0	0	1	0	0
AACAACCAGAACCAG	1	5	15	204.5	335544320	136.5	502609768	75	5	0.00488998	0.0244499	0.00994808	0.000366748	0.000149221	0.549451	1.09299e-09	1.0932e-09	1	0	0	1	1	0
AACAACCCAATATCG	1	4	15	204.5	335544320	136.5	502609768	60	4	0.00488998	0.0195599	0.00795846	0.000293399	0.000119377	0.43956	8.74396e-10	8.74556e-10	1	0	0	1	0	0
AACAACCGGAACGCC	2	9	15	204.5	335544320	136.5	502609768	135	4.5	0.00977995	0.0440098	0.0179065	0.000660147	0.000268598	0.494505	1.96739e-09	1.96775e-09	1	0	0	1	0	0
AACAACCTACCATCCTCAACCCGCT	2	8	25	204.5	335544320	136.5	502609768	200	4	0.00977995	0.0391198	0.0159169	0.000977995	0.000397923	0.732601	2.91465e-09	2.91519e-09	1	0	0	1	1	0
AACAACCTCACTCAACACCACCTCC	1	4	25	204.5	335544320	136.5	502609768	100	4	0.00488998	0.0195599	0.00795846	0.000488998	0.000198962	0.732601	1.45733e-09	1.45759e-09	1	0	0	1	1	0
AACAACG	20	82	7	204.5	335544320	136.5	502609768	574	4.1	0.0977995	0.400978	0.163148	0.00280685	0.00114204	0.210256	8.36505e-09	8.36659e-09	1	0	0	1	0	0
AACAACTCGCCACTC	2	13	15	204.5	335544320	136.5	502609768	195	6.5	0.00977995	0.0635697	0.025865	0.000953545	0.000387975	0.714286	2.84179e-09	2.84231e-09	1	0	0	1	1	0
AACAACTCGGCCCAC	14	75	15	204.5	335544320	136.5	502609768	1125	5.35714	0.0684597	0.366748	0.149221	0.00550122	0.00223832	0.588697	1.63949e-08	1.63979e-08	1	0	0	1	1	0
AACAACTTCCACACC	1	5	15	204.5	335544320	136.5	502609768	75	5	0.00488998	0.0244499	0.00994808	0.000366748	0.000149221	0.549451	1.09299e-09	1.0932e-09	1	0	0	1	1	0
AACAAGGGATGGCCGCTCAAGTGAT	2	8	25	204.5	335544320	136.5	502609768	200	4	0.00977995	0.0391198	0.0159169	0.000977995	0.000397923	0.732601	2.91465e-09	2.91519e-09	1	0	0	1	1	0
AACAAGTAC	1	5	9	204.5	335544320	136.5	502609768	45	5	0.00488998	0.0244499	0.00994808	0.000220049	8.95327e-05	0.32967	6.55797e-10	6.55917e-10	1	0	0	1	0	0
AACAAGTGAGTGAATGAGAGAATG	1	4	24	204.5	335544320	136.5	502609768	96	4	0.00488998	0.0195599	0.00795846	0.000469438	0.000191003	0.703297	1.39903e-09	1.39929e-09	1	0	0	1	1	0
AACAAGTGCTTCTCT	1	4	15	204.5	335544320	136.5	502609768	60	4	0.00488998	0.0195599	0.00795846	0.000293399	0.000119377	0.43956	8.74396e-10	8.74556e-10	1	0	0	1	0	0
AACAAGTGGGAGTGC	1	4	15	204.5	335544320	136.5	502609768	60	4	0.00488998	0.0195599	0.00795846	0.000293399	0.000119377	0.43956	8.74396e-10	8.74556e-10	1	0	0	1	0	0
AACAAT	262	1276	6	204.5	335544320	136.5	502609768	7656	4.87023	1.28117	6.23961	2.53875	0.0374377	0.0152325	0.214076	1.11573e-07	1.11593e-07	1	0	0	1	0	0
AACAATAACCAACAC	1	4	15	204.5	335544320	136.5	502609768	60	4	0.00488998	0.0195599	0.00795846	0.000293399	0.000119377	0.43956	8.74396e-10	8.74556e-10	1	0	0	1	0	0
AACAATACTCGCCGT	1	4	15	204.5	335544320	136.5	502609768	60	4	0.00488998	0.0195599	0.00795846	0.000293399	0.000119377	0.43956	8.74396e-10	8.74556e-10	1	0	0	1	0	0
AACAATAGCAATACTCCCGGC	1	5	21	204.5	335544320	136.5	502609768	105	5	0.00488998	0.0244499	0.00994808	0.000513447	0.00020891	0.769231	1.53019e-09	1.53047e-09	1	0	0	1	1	0
AACAATAT	92	492	8	204.5	335544320	136.5	502609768	3936	5.34783	0.449878	2.40587	0.978891	0.0192469	0.00783113	0.313426	5.73604e-08	5.73709e-08	1	0	0	1	0	0
AACAATCAAT	1	4	10	204.5	335544320	136.5	502609768	40	4	0.00488998	0.0195599	0.00795846	0.000195599	7.95846e-05	0.29304	5.82931e-10	5.83037e-10	1	0	0	1	0	0
AACAATCACAGCCAG	1	5	15	204.5	335544320	136.5	502609768	75	5	0.00488998	0.0244499	0.00994808	0.000366748	0.000149221	0.549451	1.09299e-09	1.0932e-09	1	0	0	1	1	0
AACAC	106	544	5	204.5	335544320	136.5	502609768	2720	5.13208	0.518337	2.66015	1.08235	0.0133007	0.00541175	0.187988	3.96393e-08	3.96465e-08	1	0	0	1	0	0
AACACAATAC	3	12	10	204.5	335544320	136.5	502609768	120	4	0.0146699	0.0586797	0.0238754	0.000586797	0.000238754	0.29304	1.74879e-09	1.74911e-09	1	0	0	1	0	0
AACACAC	19	81	7	204.5	335544320	136.5	502609768	567	4.26316	0.0929095	0.396088	0.161159	0.00277262	0.00112811	0.218623	8.26304e-09	8.26456e-09	1	0	0	1	0	0
AACACACACTCACATACACAC	1	4	21	204.5	335544320	136.5	502609768	84	4	0.00488998	0.0195599	0.00795846	0.000410758	0.000167128	0.615385	1.22415e-09	1.22438e-09	1	0	0	1	1	0
AACACACATAC	1	4	11	204.5	335544320	136.5	502609768	44	4	0.00488998	0.0195599	0.00795846	0.000215159	8.75431e-05	0.322344	6.41224e-10	6.41341e-10	1	0	0	1	0	0
AACACACCACATCAC	1	4	15	204.5	335544320	136.5	502609768	60	4	0.00488998	0.0195599	0.00795846	0.000293399	0.000119377	0.43956	8.74396e-10	8.74556e-10	1	0	0	1	0	0
AACACACCGACCGCC	591	2664	15	204.5	335544320	136.5	502609768	39960	4.50761	2.88998	13.0269	5.30033	0.195403	0.079505	0.495342	5.82348e-07	5.82454e-07	1	0	0	1	0	0
AACACAGGC	8	46	9	204.5	335544320	136.5	502609768	414	5.75	0.0391198	0.224939	0.0915223	0.00202445	0.000823701	0.379121	6.03333e-09	6.03444e-09	1	0	0	1	0	0
AACACAGTCGGCTCC	2	9	15	204.5	335544320	136.5	502609768	135	4.5	0.00977995	0.0440098	0.0179065	0.000660147	0.000268598	0.494505	1.96739e-09	1.96775e-09	1	0	0	1	0	0
AACACATAGATTCCCAACACTCCC	2	8	24	204.5	335544320	136.5	502609768	192	4	0.00977995	0.0391198	0.0159169	0.000938875	0.000382006	0.703297	2.79807e-09	2.79858e-09	1	0	0	1	1	0
AACACATCACCACGC	1	4	15	204.5	335544320	136.5	502609768	60	4	0.00488998	0.0195599	0.00795846	0.000293399	0.000119377	0.43956	8.74396e-10	8.74556e-10	1	0	0	1	0	0
AACACC	942	12765	6	204.5	335544320	136.5	502609768	76590	13.551	4.60636	62.4205	25.3974	0.374523	0.152385	0.595646	1.11617e-06	1.11637e-06	1	0	0	1	1	0
AACACCC	5	21	7	204.5	335544320	136.5	502609768	147	4.2	0.0244499	0.102689	0.0417819	0.000718826	0.000292473	0.215385	2.14227e-09	2.14266e-09	1	0	0	1	0	0
AACACCCAGCCGTCC	2	11	15	204.5	335544320	136.5	502609768	165	5.5	0.00977995	0.0537897	0.0218858	0.000806846	0.000328286	0.604396	2.40459e-09	2.40503e-09	1	0	0	1	1	0
AACACCCGATGCTGGGGAGCCAC	1	5	23	204.5	335544320	136.5	502609768	115	5	0.00488998	0.0244499	0.00994808	0.000562347	0.000228806	0.842491	1.67593e-09	1.67623e-09	1	0	0	1	1	0
AACACCCGATTAGCG	1	5	15	204.5	335544320	136.5	502609768	75	5	0.00488998	0.0244499	0.00994808	0.000366748	0.000149221	0.549451	1.09299e-09	1.0932e-09	1	0	0	1	1	0
AACACCCTGCCCACC	837	3460	15	204.5	335544320	136.5	502609768	51900	4.13381	4.09291	16.9193	6.88407	0.25379	0.103261	0.454265	7.56352e-07	7.56491e-07	1	0	0	1	0	0
AACACCGCC	2	9	9	204.5	335544320	136.5	502609768	81	4.5	0.00977995	0.0440098	0.0179065	0.000396088	0.000161159	0.296703	1.18043e-09	1.18065e-09	1	0	0	1	0	0
AACACCGCCCTGCTC	643	2997	15	204.5	335544320	136.5	502609768	44955	4.66096	3.14425	14.6553	5.96288	0.219829	0.0894431	0.512194	6.55141e-07	6.55261e-07	1	0	0	1	1	0
AACACCGGAAGTGAC	81	358	15	204.5	335544320	136.5	502609768	5370	4.41975	0.396088	1.75061	0.712282	0.0262592	0.0106842	0.485687	7.82584e-08	7.82728e-08	1	0	0	1	0	0
AACACCGTTACT	1	4	12	204.5	335544320	136.5	502609768	48	4	0.00488998	0.0195599	0.00795846	0.000234719	9.55015e-05	0.351648	6.99517e-10	6.99645e-10	1	0	0	1	0	0
AACACCT	1	5	7	204.5	335544320	136.5	502609768	35	5	0.00488998	0.0244499	0.00994808	0.000171149	6.96365e-05	0.25641	5.10064e-10	5.10158e-10	1	0	0	1	0	0
AACACCTCCGACGAC	2	8	15	204.5	335544320	136.5	502609768	120	4	0.00977995	0.0391198	0.0159169	0.000586797	0.000238754	0.43956	1.74879e-09	1.74911e-09	1	0	0	1	0	0
AACACT	6	26	6	204.5	335544320	136.5	502609768	156	4.33333	0.0293399	0.127139	0.05173	0.000762836	0.00031038	0.190476	2.27343e-09	2.27385e-09	1	0	0	1	0	0
AACACTAT	9	36	8	204.5	335544320	136.5	502609768	288	4	0.0440098	0.176039	0.0716261	0.00140831	0.000573009	0.234432	4.1971e-09	4.19787e-09	1	0	0	1	0	0
AACACTATCTTCCTC	1	4	15	204.5	335544320	136.5	502609768	60	4	0.00488998	0.0195599	0.00795846	0.000293399	0.000119377	0.43956	8.74396e-10	8.74556e-10	1	0	0	1	0	0
AACACTCCCAGCACG	1	5	15	204.5	335544320	136.5	502609768	75	5	0.00488998	0.0244499	0.00994808	0.000366748	0.000149221	0.549451	1.09299e-09	1.0932e-09	1	0	0	1	1	0
AACACTCGGCATCAC	1	4	15	204.5	335544320	136.5	502609768	60	4	0.00488998	0.0195599	0.00795846	0.000293399	0.000119377	0.43956	8.74396e-10	8.74556e-10	1	0	0	1	0	0
AACACTG	6	24	7	204.5	335544320	136.5	502609768	168	4	0.0293399	0.117359	0.0477508	0.000821516	0.000334255	0.205128	2.44831e-09	2.44876e-09	1	0	0	1	0	0
AACACTTGATT	2	10	11	204.5	335544320	136.5	502609768	110	5	0.00977995	0.0488998	0.0198962	0.000537897	0.000218858	0.40293	1.60306e-09	1.60335e-09	1	0	0	1	0	0
AACACTTGGAATGGT	1	4	15	204.5	335544320	136.5	502609768	60	4	0.00488998	0.0195599	0.00795846	0.000293399	0.000119377	0.43956	8.74396e-10	8.74556e-10	1	0	0	1	0	0
AACAG	8	50	5	204.5	335544320	136.5	502609768	250	6.25	0.0391198	0.244499	0.0994808	0.00122249	0.000497404	0.228938	3.64332e-09	3.64398e-09	1	0	0	1	0	0
AACAGACCTCCTCCC	2	10	15	204.5	335544320	136.5	502609768	150	5	0.00977995	0.0488998	0.0198962	0.000733496	0.000298442	0.549451	2.18599e-09	2.18639e-09	1	0	0	1	1	0
AACAGAG	183	733	7	204.5	335544320	136.5	502609768	5131	4.00546	0.894866	3.58435	1.45839	0.0250905	0.0102087	0.205408	7.47754e-08	7.47891e-08	1	0	0	1	0	0
AACAGAGAGGCGATG	51	301	15	204.5	335544320	136.5	502609768	4515	5.90196	0.249389	1.47188	0.598874	0.0220782	0.00898311	0.648567	6.57983e-08	6.58103e-08	1	0	0	1	1	0
AACAGAGCACCATAG	179	1086	15	204.5	335544320	136.5	502609768	16290	6.06704	0.875306	5.31051	2.16072	0.0796577	0.0324108	0.666708	2.37398e-07	2.37442e-07	1	0	0	1	1	0
AACAGATGACCATCC	1	4	15	204.5	335544320	136.5	502609768	60	4	0.00488998	0.0195599	0.00795846	0.000293399	0.000119377	0.43956	8.74396e-10	8.74556e-10	1	0	0	1	0	0
AACAGATTCAACAGCCTATAC	14	62	21	204.5	335544320	136.5	502609768	1302	4.42857	0.0684597	0.303178	0.123356	0.00636675	0.00259048	0.681319	1.89744e-08	1.89779e-08	1	0	0	1	1	0
AACAGATTG	186	959	9	204.5	335544320	136.5	502609768	8631	5.15591	0.909535	4.68949	1.90804	0.0422054	0.0171724	0.33995	1.25782e-07	1.25805e-07	1	0	0	1	0	0
AACAGC	2502	11981	6	204.5	335544320	136.5	502609768	71886	4.78857	12.2347	58.5868	23.8376	0.351521	0.143025	0.210487	1.04761e-06	1.04781e-06	1	0	0	1	0	0
AACAGCACCAGCACGACC	2	8	18	204.5	335544320	136.5	502609768	144	4	0.00977995	0.0391198	0.0159169	0.000704156	0.000286505	0.527473	2.09855e-09	2.09893e-09	1	0	0	1	1	0
AACAGCAGG	406	3669	9	204.5	335544320	136.5	502609768	33021	9.03695	1.98533	17.9413	7.2999	0.161472	0.0656991	0.595843	4.81224e-07	4.81312e-07	1	0	0	1	1	0
AACAGCC	13	52	7	204.5	335544320	136.5	502609768	364	4	0.0635697	0.254279	0.10346	0.00177995	0.00072422	0.205128	5.30467e-09	5.30564e-09	1	0	0	1	0	0
AACAGCCCAACCCGC	5	20	15	204.5	335544320	136.5	502609768	300	4	0.0244499	0.0977995	0.0397923	0.00146699	0.000596885	0.43956	4.37198e-09	4.37278e-09	1	0	0	1	0	0
AACAGCCGC	350	1556	9	204.5	335544320	136.5	502609768	14004	4.44571	1.71149	7.6088	3.09584	0.0684792	0.0278626	0.293124	2.04084e-07	2.04121e-07	1	0	0	1	0	0
AACAGCGACAGCCCG	163	715	15	204.5	335544320	136.5	502609768	10725	4.3865	0.797066	3.49633	1.42257	0.052445	0.0213386	0.482033	1.56298e-07	1.56327e-07	1	0	0	1	0	0
AACAGGAATGTGCCG	37	200	15	204.5	335544320	136.5	502609768	3000	5.40541	0.180929	0.977995	0.397923	0.0146699	0.00596885	0.594001	4.37198e-08	4.37278e-08	1	0	0	1	1	0
AACAGGCACACGCAC	551	2518	15	204.5	335544320	136.5	502609768	37770	4.56987	2.69438	12.313	5.00985	0.184694	0.0751478	0.502184	5.50432e-07	5.50533e-07	1	0	0	1	1	0
AACAGGTGAGCCGTG	16	101	15	204.5	335544320	136.5	502609768	1515	6.3125	0.0782396	0.493888	0.200951	0.00740831	0.00301427	0.693681	2.20785e-08	2.20825e-08	1	0	0	1	1	0
AACAGT	2	8	6	204.5	335544320	136.5	502609768	48	4	0.00977995	0.0391198	0.0159169	0.000234719	9.55015e-05	0.175824	6.99517e-10	6.99645e-10	1	0	0	1	0	0
AACAGTCACTGGTG	1	6	14	204.5	335544320	136.5	502609768	84	6	0.00488998	0.0293399	0.0119377	0.000410758	0.000167128	0.615385	1.22415e-09	1.22438e-09	1	0	0	1	1	0
AACAGTGCAGTCAAT	1	4	15	204.5	335544320	136.5	502609768	60	4	0.00488998	0.0195599	0.00795846	0.000293399	0.000119377	0.43956	8.74396e-10	8.74556e-10	1	0	0	1	0	0
AACAT	16	129	5	204.5	335544320	136.5	502609768	645	8.0625	0.0782396	0.630807	0.25666	0.00315403	0.0012833	0.29533	9.39975e-09	9.40148e-09	1	0	0	1	0	0
AACATC	9	39	6	204.5	335544320	136.5	502609768	234	4.33333	0.0440098	0.190709	0.077595	0.00114425	0.00046557	0.190476	3.41014e-09	3.41077e-09	1	0	0	1	0	0
AACATCAAGAAGACGAGAGT	1	4	20	204.5	335544320	136.5	502609768	80	4	0.00488998	0.0195599	0.00795846	0.000391198	0.000159169	0.586081	1.16586e-09	1.16607e-09	1	0	0	1	1	0
AACATCACAGT	2	10	11	204.5	335544320	136.5	502609768	110	5	0.00977995	0.0488998	0.0198962	0.000537897	0.000218858	0.40293	1.60306e-09	1.60335e-09	1	0	0	1	0	0
AACATCACCACCTCATCACCCTCC	2	8	24	204.5	335544320	136.5	502609768	192	4	0.00977995	0.0391198	0.0159169	0.000938875	0.000382006	0.703297	2.79807e-09	2.79858e-09	1	0	0	1	1	0
AACATCACTAATCGCT	1	4	16	204.5	335544320	136.5	502609768	64	4	0.00488998	0.0195599	0.00795846	0.000312958	0.000127335	0.468864	9.32689e-10	9.3286e-10	1	0	0	1	0	0
AACATCC	2	8	7	204.5	335544320	136.5	502609768	56	4	0.00977995	0.0391198	0.0159169	0.000273839	0.000111418	0.205128	8.16103e-10	8.16252e-10	1	0	0	1	0	0
AACATCCCATCCATC	1	4	15	204.5	335544320	136.5	502609768	60	4	0.00488998	0.0195599	0.00795846	0.000293399	0.000119377	0.43956	8.74396e-10	8.74556e-10	1	0	0	1	0	0
AACATG	4	18	6	204.5	335544320	136.5	502609768	108	4.5	0.0195599	0.0880196	0.0358131	0.000528117	0.000214878	0.197802	1.57391e-09	1.5742e-09	1	0	0	1	0	0
AACATGAACCAACCTAGATGAGGCC	2	8	25	204.5	335544320	136.5	502609768	200	4	0.00977995	0.0391198	0.0159169	0.000977995	0.000397923	0.732601	2.91465e-09	2.91519e-09	1	0	0	1	1	0
AACATGGGGGAGACG	1	5	15	204.5	335544320	136.5	502609768	75	5	0.00488998	0.0244499	0.00994808	0.000366748	0.000149221	0.549451	1.09299e-09	1.0932e-09	1	0	0	1	1	0
AACATT	2	10	6	204.5	335544320	136.5	502609768	60	5	0.00977995	0.0488998	0.0198962	0.000293399	0.000119377	0.21978	8.74396e-10	8.74556e-10	1	0	0	1	0	0
AACATTAATCATCCC	1	4	15	204.5	335544320	136.5	502609768	60	4	0.00488998	0.0195599	0.00795846	0.000293399	0.000119377	0.43956	8.74396e-10	8.74556e-10	1	0	0	1	0	0
AACATTACACAGCT	1	4	14	204.5	335544320	136.5	502609768	56	4	0.00488998	0.0195599	0.00795846	0.000273839	0.000111418	0.410256	8.16103e-10	8.16252e-10	1	0	0	1	0	0
AACATTCGCCTCGCC	44	244	15	204.5	335544320	136.5	502609768	3660	5.54545	0.215159	1.19315	0.485466	0.0178973	0.00728199	0.609391	5.33381e-08	5.33479e-08	1	0	0	1	1	0
AACC	148	990	4	204.5	335544320	136.5	502609768	3960	6.68919	0.723716	4.84108	1.96972	0.0193643	0.00787888	0.19602	5.77101e-08	5.77207e-08	1	0	0	0	0	0
AACCAACCAATCCAC	1	4	15	204.5	335544320	136.5	502609768	60	4	0.00488998	0.0195599	0.00795846	0.000293399	0.000119377	0.43956	8.74396e-10	8.74556e-10	1	0	0	1	0	0
AACCAACTACC	1	7	11	204.5	335544320	136.5	502609768	77	7	0.00488998	0.0342298	0.0139273	0.000376528	0.0001532	0.564103	1.12214e-09	1.12235e-09	1	0	0	1	1	0
AACCAAGGGAGGGCGCGACACC	1	4	22	204.5	335544320	136.5	502609768	88	4	0.00488998	0.0195599	0.00795846	0.000430318	0.000175086	0.644689	1.28245e-09	1.28268e-09	1	0	0	1	1	0
AACCAAT	3	20	7	204.5	335544320	136.5	502609768	140	6.66667	0.0146699	0.0977995	0.0397923	0.000684597	0.000278546	0.34188	2.04026e-09	2.04063e-09	1	0	0	1	0	0
AACCAATCTTGAACGAGCTTG	1	4	21	204.5	335544320	136.5	502609768	84	4	0.00488998	0.0195599	0.00795846	0.000410758	0.000167128	0.615385	1.22415e-09	1.22438e-09	1	0	0	1	1	0
AACCAATT	220	1198	8	204.5	335544320	136.5	502609768	9584	5.44545	1.07579	5.85819	2.38356	0.0468655	0.0190685	0.319148	1.3967e-07	1.39696e-07	1	0	0	1	0	0
AACCAC	6	28	6	204.5	335544320	136.5	502609768	168	4.66667	0.0293399	0.136919	0.0557092	0.000821516	0.000334255	0.205128	2.44831e-09	2.44876e-09	1	0	0	1	0	0
AACCACACATAGTTC	8	55	15	204.5	335544320	136.5	502609768	825	6.875	0.0391198	0.268949	0.109429	0.00403423	0.00164143	0.755495	1.20229e-08	1.20251e-08	1	0	0	1	1	0
AACCACAGACCCTCG	12	63	15	204.5	335544320	136.5	502609768	945	5.25	0.0586797	0.308068	0.125346	0.00462103	0.00188019	0.576923	1.37717e-08	1.37743e-08	1	0	0	1	1	0
AACCACAGCACGCCT	1	4	15	204.5	335544320	136.5	502609768	60	4	0.00488998	0.0195599	0.00795846	0.000293399	0.000119377	0.43956	8.74396e-10	8.74556e-10	1	0	0	1	0	0
AACCACATGCTCTCACTCTTCCTC	2	9	24	204.5	335544320	136.5	502609768	216	4.5	0.00977995	0.0440098	0.0179065	0.00105623	0.000429757	0.791209	3.14782e-09	3.1484e-09	1	0	0	1	1	0
AACCACC	1	4	7	204.5	335544320	136.5	502609768	28	4	0.00488998	0.0195599	0.00795846	0.000136919	5.57092e-05	0.205128	4.08051e-10	4.08126e-10	1	0	0	1	0	0
AACCACCAAGTTCAG	1	4	15	204.5	335544320	136.5	502609768	60	4	0.00488998	0.0195599	0.00795846	0.000293399	0.000119377	0.43956	8.74396e-10	8.74556e-10	1	0	0	1	0	0
AACCACG	8	33	7	204.5	335544320	136.5	502609768	231	4.125	0.0391198	0.161369	0.0656573	0.00112958	0.000459601	0.211538	3.36642e-09	3.36704e-09	1	0	0	1	0	0
AACCAG	302	1216	6	204.5	335544320	136.5	502609768	7296	4.02649	1.47677	5.94621	2.41937	0.0356773	0.0145162	0.176989	1.06327e-07	1.06346e-07	1	0	0	1	0	0
AACCAGCCCTCAACG	542	2646	15	204.5	335544320	136.5	502609768	39690	4.88192	2.65037	12.9389	5.26452	0.194083	0.0789678	0.536475	5.78413e-07	5.78519e-07	1	0	0	1	1	0
AACCAT	10	43	6	204.5	335544320	136.5	502609768	258	4.3	0.0488998	0.210269	0.0855535	0.00126161	0.000513321	0.189011	3.7599e-09	3.76059e-09	1	0	0	1	0	0
AACCATCCAAGCTAC	1	4	15	204.5	335544320	136.5	502609768	60	4	0.00488998	0.0195599	0.00795846	0.000293399	0.000119377	0.43956	8.74396e-10	8.74556e-10	1	0	0	1	0	0
AACCATGTCCTCTGC	1	5	15	204.5	335544320	136.5	502609768	75	5	0.00488998	0.0244499	0.00994808	0.000366748	0.000149221	0.549451	1.09299e-09	1.0932e-09	1	0	0	1	1	0
AACCC	10	61	5	204.5	335544320	136.5	502609768	305	6.1	0.0488998	0.298289	0.121367	0.00149144	0.000606833	0.223443	4.44485e-09	4.44566e-09	1	0	0	1	0	0
AACCCAAT	3361217	43026402	8	204.5	335544320	136.5	502609768	344211216	12.8008	16436.3	210398	85606	1683.18	684.848	0.750232	0.00501628	0.0050172	1	1	1	1	1	1
AACCCACGGACAGCT	1	4	15	204.5	335544320	136.5	502609768	60	4	0.00488998	0.0195599	0.00795846	0.000293399	0.000119377	0.43956	8.74396e-10	8.74556e-10	1	0	0	1	0	0
AACCCACGTCCGAAG	8	34	15	204.5	335544320	136.5	502609768	510	4.25	0.0391198	0.166259	0.0676469	0.00249389	0.0010147	0.467033	7.43236e-09	7.43373e-09	1	0	0	1	0	0
AACCCACTACGCCCC	2	10	15	204.5	335544320	136.5	502609768	150	5	0.00977995	0.0488998	0.0198962	0.000733496	0.000298442	0.549451	2.18599e-09	2.18639e-09	1	0	0	1	1	0
AACCCACTGTGAACCTGAACCTGAT	2	9	25	204.5	335544320	136.5	502609768	225	4.5	0.00977995	0.0440098	0.0179065	0.00110024	0.000447663	0.824176	3.27898e-09	3.27959e-09	1	0	0	1	1	0
AACCCAGCCCAGATC	2	14	15	204.5	335544320	136.5	502609768	210	7	0.00977995	0.0684597	0.0278546	0.00102689	0.000417819	0.769231	3.06039e-09	3.06095e-09	1	0	0	1	1	0
AACCCAGT	5	21	8	204.5	335544320	136.5	502609768	168	4.2	0.0244499	0.102689	0.0417819	0.000821516	0.000334255	0.246154	2.44831e-09	2.44876e-09	1	0	0	1	0	0
AACCCAT	1	9	7	204.5	335544320	136.5	502609768	63	9	0.00488998	0.0440098	0.0179065	0.000308068	0.000125346	0.461538	9.18116e-10	9.18284e-10	1	0	0	1	0	0
AACCCATCGCTCTCC	188	852	15	204.5	335544320	136.5	502609768	12780	4.53191	0.919315	4.16626	1.69515	0.0624939	0.0254273	0.498013	1.86246e-07	1.8628e-07	1	0	0	1	0	0
AACCCC	31	140	6	204.5	335544320	136.5	502609768	840	4.51613	0.151589	0.684597	0.278546	0.00410758	0.00167128	0.198511	1.22415e-08	1.22438e-08	1	0	0	1	0	0
AACCCCAAT	3	14	9	204.5	335544320	136.5	502609768	126	4.66667	0.0146699	0.0684597	0.0278546	0.000616137	0.000250692	0.307692	1.83623e-09	1.83657e-09	1	0	0	1	0	0
AACCCCACGTCATCC	1	4	15	204.5	335544320	136.5	502609768	60	4	0.00488998	0.0195599	0.00795846	0.000293399	0.000119377	0.43956	8.74396e-10	8.74556e-10	1	0	0	1	0	0
AACCCCC	2	8	7	204.5	335544320	136.5	502609768	56	4	0.00977995	0.0391198	0.0159169	0.000273839	0.000111418	0.205128	8.16103e-10	8.16252e-10	1	0	0	1	0	0
AACCCCCAACGCCAC	1	4	15	204.5	335544320	136.5	502609768	60	4	0.00488998	0.0195599	0.00795846	0.000293399	0.000119377	0.43956	8.74396e-10	8.74556e-10	1	0	0	1	0	0
AACCCCCAGCCTACATCTCACCT	1	4	23	204.5	335544320	136.5	502609768	92	4	0.00488998	0.0195599	0.00795846	0.000449878	0.000183045	0.673993	1.34074e-09	1.34099e-09	1	0	0	1	1	0
AACCCCCGAATCCCT	1	4	15	204.5	335544320	136.5	502609768	60	4	0.00488998	0.0195599	0.00795846	0.000293399	0.000119377	0.43956	8.74396e-10	8.74556e-10	1	0	0	1	0	0
AACCCCGAACTAAGC	4	29	15	204.5	335544320	136.5	502609768	435	7.25	0.0195599	0.141809	0.0576988	0.00212714	0.000865483	0.796703	6.33937e-09	6.34053e-09	1	0	0	1	1	0
AACCCCT	22	89	7	204.5	335544320	136.5	502609768	623	4.04545	0.107579	0.435208	0.177076	0.00304645	0.00123953	0.207459	9.07914e-09	9.08081e-09	1	0	0	1	0	0
AACCCCTAAGTCT	7	31	13	204.5	335544320	136.5	502609768	403	4.42857	0.0342298	0.151589	0.0616781	0.00197066	0.000801815	0.421769	5.87302e-09	5.8741e-09	1	0	0	1	0	0
AACCCCTATCATGCTACAGTACACT	1	4	25	204.5	335544320	136.5	502609768	100	4	0.00488998	0.0195599	0.00795846	0.000488998	0.000198962	0.732601	1.45733e-09	1.45759e-09	1	0	0	1	1	0
AACCCCTGCAGACCCATC	1	6	18	204.5	335544320	136.5	502609768	108	6	0.00488998	0.0293399	0.0119377	0.000528117	0.000214878	0.791209	1.57391e-09	1.5742e-09	1	0	0	1	1	0
AACCCG	23	131	6	204.5	335544320	136.5	502609768	786	5.69565	0.112469	0.640587	0.26064	0.00384352	0.00156384	0.250358	1.14546e-08	1.14567e-08	1	0	0	1	0	0
AACCCGCCCCATAAG	1	7	15	204.5	335544320	136.5	502609768	105	7	0.00488998	0.0342298	0.0139273	0.000513447	0.00020891	0.769231	1.53019e-09	1.53047e-09	1	0	0	1	1	0
AACCCGGACCCGGCACCC	1	4	18	204.5	335544320	136.5	502609768	72	4	0.00488998	0.0195599	0.00795846	0.000352078	0.000143252	0.527473	1.04927e-09	1.04947e-09	1	0	0	1	1	0
AACCCGGATTGT	1	6	12	204.5	335544320	136.5	502609768	72	6	0.00488998	0.0293399	0.0119377	0.000352078	0.000143252	0.527473	1.04927e-09	1.04947e-09	1	0	0	1	1	0
AACCCT	68243	647174	6	204.5	335544320	136.5	502609768	3883044	9.48338	333.707	3164.67	1287.63	18.988	7.72576	0.416852	5.65886e-05	5.6599e-05	1	1	1	1	0	0
AACCCTT	1	4	7	204.5	335544320	136.5	502609768	28	4	0.00488998	0.0195599	0.00795846	0.000136919	5.57092e-05	0.205128	4.08051e-10	4.08126e-10	1	0	0	1	0	0
AACCG	5	68	5	204.5	335544320	136.5	502609768	340	13.6	0.0244499	0.332518	0.135294	0.00166259	0.000676469	0.498168	4.95491e-09	4.95582e-09	1	0	0	1	0	0
AACCGACCCATCTCC	1	4	15	204.5	335544320	136.5	502609768	60	4	0.00488998	0.0195599	0.00795846	0.000293399	0.000119377	0.43956	8.74396e-10	8.74556e-10	1	0	0	1	0	0
AACCGCACCACAGTC	1	4	15	204.5	335544320	136.5	502609768	60	4	0.00488998	0.0195599	0.00795846	0.000293399	0.000119377	0.43956	8.74396e-10	8.74556e-10	1	0	0	1	0	0
AACCGCT	1	4	7	204.5	335544320	136.5	502609768	28	4	0.00488998	0.0195599	0.00795846	0.000136919	5.57092e-05	0.205128	4.08051e-10	4.08126e-10	1	0	0	1	0	0
AACCTAAT	1	4	8	204.5	335544320	136.5	502609768	32	4	0.00488998	0.0195599	0.00795846	0.000156479	6.36677e-05	0.234432	4.66344e-10	4.6643e-10	1	0	0	1	0	0
AACCTACCT	1354	5941	9	204.5	335544320	136.5	502609768	53469	4.38774	6.62103	29.0513	11.8203	0.261462	0.106383	0.289302	7.79218e-07	7.79361e-07	1	0	0	1	0	0
AACCTC	148	592	6	204.5	335544320	136.5	502609768	3552	4	0.723716	2.89487	1.17785	0.0173692	0.00706711	0.175824	5.17642e-08	5.17737e-08	1	0	0	1	0	0
AACCTCATTCAATCAGACCTCCC	2	8	23	204.5	335544320	136.5	502609768	184	4	0.00977995	0.0391198	0.0159169	0.000899756	0.000366089	0.673993	2.68148e-09	2.68197e-09	1	0	0	1	1	0
AACCTCC	25	103	7	204.5	335544320	136.5	502609768	721	4.12	0.122249	0.503667	0.20493	0.00352567	0.00143451	0.211282	1.05073e-08	1.05092e-08	1	0	0	1	0	0
AACCTCCCTCCTCAC	1	4	15	204.5	335544320	136.5	502609768	60	4	0.00488998	0.0195599	0.00795846	0.000293399	0.000119377	0.43956	8.74396e-10	8.74556e-10	1	0	0	1	0	0
AACCTCCGCATTCCG	1	4	15	204.5	335544320	136.5	502609768	60	4	0.00488998	0.0195599	0.00795846	0.000293399	0.000119377	0.43956	8.74396e-10	8.74556e-10	1	0	0	1	0	0
AACCTCT	28	118	7	204.5	335544320	136.5	502609768	826	4.21429	0.136919	0.577017	0.234775	0.00403912	0.00164342	0.216117	1.20375e-08	1.20397e-08	1	0	0	1	0	0
AACCTCTCACATTCGAATTGCC	2	10	22	204.5	335544320	136.5	502609768	220	5	0.00977995	0.0488998	0.0198962	0.00107579	0.000437715	0.805861	3.20612e-09	3.20671e-09	1	0	0	1	1	0
AACCTCTTC	1	4	9	204.5	335544320	136.5	502609768	36	4	0.00488998	0.0195599	0.00795846	0.000176039	7.16261e-05	0.263736	5.24637e-10	5.24734e-10	1	0	0	1	0	0
AACCTGCGTATCTTC	1	4	15	204.5	335544320	136.5	502609768	60	4	0.00488998	0.0195599	0.00795846	0.000293399	0.000119377	0.43956	8.74396e-10	8.74556e-10	1	0	0	1	0	0
AACCTGGCACCCTCC	940	4377	15	204.5	335544320	136.5	502609768	65655	4.65638	4.59658	21.4034	8.70855	0.321051	0.130628	0.51169	9.56808e-07	9.56983e-07	1	0	0	1	1	0
AACCTGGTCT	1	4	10	204.5	335544320	136.5	502609768	40	4	0.00488998	0.0195599	0.00795846	0.000195599	7.95846e-05	0.29304	5.82931e-10	5.83037e-10	1	0	0	1	0	0
AACCTT	19	113	6	204.5	335544320	136.5	502609768	678	5.94737	0.0929095	0.552567	0.224827	0.0033154	0.00134896	0.261423	9.88067e-09	9.88248e-09	1	0	0	1	0	0
AACCTTCACTCCTCACCCTCCCT	2	8	23	204.5	335544320	136.5	502609768	184	4	0.00977995	0.0391198	0.0159169	0.000899756	0.000366089	0.673993	2.68148e-09	2.68197e-09	1	0	0	1	1	0
AACG	3581	23888	4	204.5	335544320	136.5	502609768	95552	6.67076	17.511	116.812	47.5279	0.467247	0.190112	0.19548	1.3925e-06	1.39276e-06	1	0	0	0	0	0
AACGAAGG	1	4	8	204.5	335544320	136.5	502609768	32	4	0.00488998	0.0195599	0.00795846	0.000156479	6.36677e-05	0.234432	4.66344e-10	4.6643e-10	1	0	0	1	0	0
AACGAC	3	18	6	204.5	335544320	136.5	502609768	108	6	0.0146699	0.0880196	0.0358131	0.000528117	0.000214878	0.263736	1.57391e-09	1.5742e-09	1	0	0	1	0	0
AACGACAATGACCTCACTGTCCTC	2	9	24	204.5	335544320	136.5	502609768	216	4.5	0.00977995	0.0440098	0.0179065	0.00105623	0.000429757	0.791209	3.14782e-09	3.1484e-09	1	0	0	1	1	0
AACGACGAC	2407	10115	9	204.5	335544320	136.5	502609768	91035	4.20233	11.7702	49.4621	20.125	0.445159	0.181125	0.277076	1.32668e-06	1.32692e-06	1	0	0	1	0	0
AACGACGGGAACTAC	126	633	15	204.5	335544320	136.5	502609768	9495	5.02381	0.616137	3.09535	1.25943	0.0464303	0.0188914	0.552067	1.38373e-07	1.38399e-07	1	0	0	1	1	0
AACGACTTGGGCATC	173	962	15	204.5	335544320	136.5	502609768	14430	5.56069	0.845966	4.70416	1.91401	0.0705623	0.0287101	0.611065	2.10292e-07	2.10331e-07	1	0	0	1	1	0
AACGAG	294	1178	6	204.5	335544320	136.5	502609768	7068	4.0068	1.43765	5.76039	2.34377	0.0345623	0.0140626	0.176123	1.03004e-07	1.03023e-07	1	0	0	1	0	0
AACGAGC	250	1000	7	204.5	335544320	136.5	502609768	7000	4	1.22249	4.88998	1.98962	0.0342298	0.0139273	0.205128	1.02013e-07	1.02032e-07	1	0	0	1	0	0
AACGAGCCACCAGCC	1	4	15	204.5	335544320	136.5	502609768	60	4	0.00488998	0.0195599	0.00795846	0.000293399	0.000119377	0.43956	8.74396e-10	8.74556e-10	1	0	0	1	0	0
AACGAGGAC	1	5	9	204.5	335544320	136.5	502609768	45	5	0.00488998	0.0244499	0.00994808	0.000220049	8.95327e-05	0.32967	6.55797e-10	6.55917e-10	1	0	0	1	0	0
AACGAGGTGAGTGAG	1	4	15	204.5	335544320	136.5	502609768	60	4	0.00488998	0.0195599	0.00795846	0.000293399	0.000119377	0.43956	8.74396e-10	8.74556e-10	1	0	0	1	0	0
AACGAGGTGGTGATT	1	4	15	204.5	335544320	136.5	502609768	60	4	0.00488998	0.0195599	0.00795846	0.000293399	0.000119377	0.43956	8.74396e-10	8.74556e-10	1	0	0	1	0	0
AACGATGTGGGAGGC	418	2095	15	204.5	335544320	136.5	502609768	31425	5.01196	2.04401	10.2445	4.16824	0.153667	0.0625237	0.550765	4.57965e-07	4.58049e-07	1	0	0	1	1	0
AACGCACACATTCCC	1	4	15	204.5	335544320	136.5	502609768	60	4	0.00488998	0.0195599	0.00795846	0.000293399	0.000119377	0.43956	8.74396e-10	8.74556e-10	1	0	0	1	0	0
AACGCACCTGAATCG	2	15	15	204.5	335544320	136.5	502609768	225	7.5	0.00977995	0.0733496	0.0298442	0.00110024	0.000447663	0.824176	3.27898e-09	3.27959e-09	1	0	0	1	1	0
AACGCAGGC	14	96	9	204.5	335544320	136.5	502609768	864	6.85714	0.0684597	0.469438	0.191003	0.00422494	0.00171903	0.452119	1.25913e-08	1.25936e-08	1	0	0	1	0	0
AACGCC	138	600	6	204.5	335544320	136.5	502609768	3600	4.34783	0.674817	2.93399	1.19377	0.0176039	0.00716261	0.191113	5.24637e-08	5.24734e-08	1	0	0	1	0	0
AACGCCAACT	2	9	10	204.5	335544320	136.5	502609768	90	4.5	0.00977995	0.0440098	0.0179065	0.000440098	0.000179065	0.32967	1.31159e-09	1.31183e-09	1	0	0	1	0	0
AACGCCCAAGTGCGC	1	4	15	204.5	335544320	136.5	502609768	60	4	0.00488998	0.0195599	0.00795846	0.000293399	0.000119377	0.43956	8.74396e-10	8.74556e-10	1	0	0	1	0	0
AACGCCGTGGGGAAT	1	4	15	204.5	335544320	136.5	502609768	60	4	0.00488998	0.0195599	0.00795846	0.000293399	0.000119377	0.43956	8.74396e-10	8.74556e-10	1	0	0	1	0	0
AACGCCTCCACTCCG	4	18	15	204.5	335544320	136.5	502609768	270	4.5	0.0195599	0.0880196	0.0358131	0.00132029	0.000537196	0.494505	3.93478e-09	3.9355e-09	1	0	0	1	0	0
AACGCG	197	788	6	204.5	335544320	136.5	502609768	4728	4	0.963325	3.8533	1.56782	0.0231198	0.0094069	0.175824	6.89024e-08	6.8915e-08	1	0	0	1	0	0
AACGCGACTGAATCACATGGGAT	2	10	23	204.5	335544320	136.5	502609768	230	5	0.00977995	0.0488998	0.0198962	0.00112469	0.000457611	0.842491	3.35185e-09	3.35247e-09	1	0	0	1	1	0
AACGCGGAGT	2	8	10	204.5	335544320	136.5	502609768	80	4	0.00977995	0.0391198	0.0159169	0.000391198	0.000159169	0.29304	1.16586e-09	1.16607e-09	1	0	0	1	0	0
AACGCTACAC	1	4	10	204.5	335544320	136.5	502609768	40	4	0.00488998	0.0195599	0.00795846	0.000195599	7.95846e-05	0.29304	5.82931e-10	5.83037e-10	1	0	0	1	0	0
AACGCTCTCACCCAT	2	12	15	204.5	335544320	136.5	502609768	180	6	0.00977995	0.0586797	0.0238754	0.000880196	0.000358131	0.659341	2.62319e-09	2.62367e-09	1	0	0	1	1	0
AACGG	36	207	5	204.5	335544320	136.5	502609768	1035	5.75	0.176039	1.01222	0.41185	0.00506112	0.00205925	0.210623	1.50833e-08	1.50861e-08	1	0	0	1	0	0
AACGGAAGCCTTCAC	1	4	15	204.5	335544320	136.5	502609768	60	4	0.00488998	0.0195599	0.00795846	0.000293399	0.000119377	0.43956	8.74396e-10	8.74556e-10	1	0	0	1	0	0
AACGGATGGATGGGG	157	710	15	204.5	335544320	136.5	502609768	10650	4.52229	0.767726	3.47188	1.41263	0.0520782	0.0211894	0.496955	1.55205e-07	1.55234e-07	1	0	0	1	0	0
AACGGATGGGCAGGG	2	8	15	204.5	335544320	136.5	502609768	120	4	0.00977995	0.0391198	0.0159169	0.000586797	0.000238754	0.43956	1.74879e-09	1.74911e-09	1	0	0	1	0	0
AACGGCG	3	12	7	204.5	335544320	136.5	502609768	84	4	0.0146699	0.0586797	0.0238754	0.000410758	0.000167128	0.205128	1.22415e-09	1.22438e-09	1	0	0	1	0	0
AACGGCTGACCTGGG	4	28	15	204.5	335544320	136.5	502609768	420	7	0.0195599	0.136919	0.0557092	0.00205379	0.000835638	0.769231	6.12077e-09	6.12189e-09	1	0	0	1	1	0
AACGGGAGGACTGAC	1	4	15	204.5	335544320	136.5	502609768	60	4	0.00488998	0.0195599	0.00795846	0.000293399	0.000119377	0.43956	8.74396e-10	8.74556e-10	1	0	0	1	0	0
AACGGGATTAGGGCT	1	5	15	204.5	335544320	136.5	502609768	75	5	0.00488998	0.0244499	0.00994808	0.000366748	0.000149221	0.549451	1.09299e-09	1.0932e-09	1	0	0	1	1	0
AACGGGCAACGGGTC	32	152	15	204.5	335544320	136.5	502609768	2280	4.75	0.156479	0.743276	0.302422	0.0111491	0.00453632	0.521978	3.3227e-08	3.32331e-08	1	0	0	1	1	0
AACGGTCCCACAAGC	6	24	15	204.5	335544320	136.5	502609768	360	4	0.0293399	0.117359	0.0477508	0.00176039	0.000716261	0.43956	5.24637e-09	5.24734e-09	1	0	0	1	0	0
AACGTCCACTCTCGC	2	8	15	204.5	335544320	136.5	502609768	120	4	0.00977995	0.0391198	0.0159169	0.000586797	0.000238754	0.43956	1.74879e-09	1.74911e-09	1	0	0	1	0	0
AACGTGACACCCTCT	1	4	15	204.5	335544320	136.5	502609768	60	4	0.00488998	0.0195599	0.00795846	0.000293399	0.000119377	0.43956	8.74396e-10	8.74556e-10	1	0	0	1	0	0
AACGTGAGT	160	727	9	204.5	335544320	136.5	502609768	6543	4.54375	0.782396	3.55501	1.44645	0.0319951	0.0130181	0.299588	9.53529e-08	9.53703e-08	1	0	0	1	0	0
AACGTGGAATGCGAG	1	4	15	204.5	335544320	136.5	502609768	60	4	0.00488998	0.0195599	0.00795846	0.000293399	0.000119377	0.43956	8.74396e-10	8.74556e-10	1	0	0	1	0	0
AACGTT	1	4	6	204.5	335544320	136.5	502609768	24	4	0.00488998	0.0195599	0.00795846	0.000117359	4.77508e-05	0.175824	3.49758e-10	3.49822e-10	1	0	0	1	0	0
AACT	181	1416	4	204.5	335544320	136.5	502609768	5664	7.8232	0.885086	6.92421	2.8173	0.0276968	0.0112692	0.229251	8.2543e-08	8.25581e-08	1	0	0	0	0	0
AACTAACTGCG	174	775	11	204.5	335544320	136.5	502609768	8525	4.45402	0.850856	3.78973	1.54195	0.041687	0.0169615	0.358932	1.24237e-07	1.2426e-07	1	0	0	1	0	0
AACTAATAC	158	826	9	204.5	335544320	136.5	502609768	7434	5.22785	0.772616	4.03912	1.64342	0.0363521	0.0147908	0.344693	1.08338e-07	1.08358e-07	1	0	0	1	0	0
AACTAC	8	41	6	204.5	335544320	136.5	502609768	246	5.125	0.0391198	0.200489	0.0815742	0.00120293	0.000489445	0.225275	3.58502e-09	3.58568e-09	1	0	0	1	0	0
AACTACAC	2	8	8	204.5	335544320	136.5	502609768	64	4	0.00977995	0.0391198	0.0159169	0.000312958	0.000127335	0.234432	9.32689e-10	9.3286e-10	1	0	0	1	0	0
AACTACACCTGAGAG	39	250	15	204.5	335544320	136.5	502609768	3750	6.41026	0.190709	1.22249	0.497404	0.0183374	0.00746106	0.704424	5.46497e-08	5.46598e-08	1	0	0	1	1	0
AACTACCTGACCCCG	4	21	15	204.5	335544320	136.5	502609768	315	5.25	0.0195599	0.102689	0.0417819	0.00154034	0.000626729	0.576923	4.59058e-09	4.59142e-09	1	0	0	1	1	0
AACTAGACTGGCTGC	2	16	15	204.5	335544320	136.5	502609768	240	8	0.00977995	0.0782396	0.0318338	0.00117359	0.000477508	0.879121	3.49758e-09	3.49822e-09	1	0	0	1	1	0
AACTAGCCCACTCCC	2	17	15	204.5	335544320	136.5	502609768	255	8.5	0.00977995	0.0831296	0.0338235	0.00124694	0.000507352	0.934066	3.71618e-09	3.71686e-09	1	0	0	1	1	0
AACTAGGGAAGGGAC	1	4	15	204.5	335544320	136.5	502609768	60	4	0.00488998	0.0195599	0.00795846	0.000293399	0.000119377	0.43956	8.74396e-10	8.74556e-10	1	0	0	1	0	0
AACTAT	10	48	6	204.5	335544320	136.5	502609768	288	4.8	0.0488998	0.234719	0.0955015	0.00140831	0.000573009	0.210989	4.1971e-09	4.19787e-09	1	0	0	1	0	0
AACTCAGACC	2	8	10	204.5	335544320	136.5	502609768	80	4	0.00977995	0.0391198	0.0159169	0.000391198	0.000159169	0.29304	1.16586e-09	1.16607e-09	1	0	0	1	0	0
AACTCAT	20	82	7	204.5	335544320	136.5	502609768	574	4.1	0.0977995	0.400978	0.163148	0.00280685	0.00114204	0.210256	8.36505e-09	8.36659e-09	1	0	0	1	0	0
AACTCATATGAGACATCATATGAG	1	4	24	204.5	335544320	136.5	502609768	96	4	0.00488998	0.0195599	0.00795846	0.000469438	0.000191003	0.703297	1.39903e-09	1.39929e-09	1	0	0	1	1	0
AACTCATCTCACCAC	20	136	15	204.5	335544320	136.5	502609768	2040	6.8	0.0977995	0.665037	0.270588	0.00997555	0.00405881	0.747253	2.97295e-08	2.97349e-08	1	0	0	1	1	0
AACTCATT	2	13	8	204.5	335544320	136.5	502609768	104	6.5	0.00977995	0.0635697	0.025865	0.000508557	0.00020692	0.380952	1.51562e-09	1.5159e-09	1	0	0	1	0	0
AACTCC	240	961	6	204.5	335544320	136.5	502609768	5766	4.00417	1.17359	4.69927	1.91202	0.0281956	0.0114721	0.176007	8.40294e-08	8.40448e-08	1	0	0	1	0	0
AACTCCACCTG	1	4	11	204.5	335544320	136.5	502609768	44	4	0.00488998	0.0195599	0.00795846	0.000215159	8.75431e-05	0.322344	6.41224e-10	6.41341e-10	1	0	0	1	0	0
AACTCCC	26	105	7	204.5	335544320	136.5	502609768	735	4.03846	0.127139	0.513447	0.20891	0.00359413	0.00146237	0.207101	1.07113e-08	1.07133e-08	1	0	0	1	0	0
AACTCCT	124	591	7	204.5	335544320	136.5	502609768	4137	4.76613	0.606357	2.88998	1.17586	0.0202298	0.00823104	0.244417	6.02896e-08	6.03006e-08	1	0	0	1	0	0
AACTCCTCTCCACTC	1	4	15	204.5	335544320	136.5	502609768	60	4	0.00488998	0.0195599	0.00795846	0.000293399	0.000119377	0.43956	8.74396e-10	8.74556e-10	1	0	0	1	0	0
AACTCCTCTCCCTAG	1027	5990	15	204.5	335544320	136.5	502609768	89850	5.83252	5.022	29.291	11.9178	0.439364	0.178767	0.640936	1.30941e-06	1.30965e-06	1	0	0	1	1	0
AACTCCTT	1	4	8	204.5	335544320	136.5	502609768	32	4	0.00488998	0.0195599	0.00795846	0.000156479	6.36677e-05	0.234432	4.66344e-10	4.6643e-10	1	0	0	1	0	0
AACTCT	3	12	6	204.5	335544320	136.5	502609768	72	4	0.0146699	0.0586797	0.0238754	0.000352078	0.000143252	0.175824	1.04927e-09	1.04947e-09	1	0	0	1	0	0
AACTGCCCCGGTGAAGTAGTGCCC	2	8	24	204.5	335544320	136.5	502609768	192	4	0.00977995	0.0391198	0.0159169	0.000938875	0.000382006	0.703297	2.79807e-09	2.79858e-09	1	0	0	1	1	0
AACTGCCTC	15	131	9	204.5	335544320	136.5	502609768	1179	8.73333	0.0733496	0.640587	0.26064	0.00576528	0.00234576	0.575824	1.71819e-08	1.7185e-08	1	0	0	1	1	0
AACTGCGGACCGAGC	2	15	15	204.5	335544320	136.5	502609768	225	7.5	0.00977995	0.0733496	0.0298442	0.00110024	0.000447663	0.824176	3.27898e-09	3.27959e-09	1	0	0	1	1	0
AACTGCTCG	1757	12642	9	204.5	335544320	136.5	502609768	113778	7.19522	8.59169	61.8191	25.1527	0.556372	0.226374	0.47441	1.65812e-06	1.65842e-06	1	0	0	1	0	0
AACTGGAGGGCAGTG	1	9	15	204.5	335544320	136.5	502609768	135	9	0.00488998	0.0440098	0.0179065	0.000660147	0.000268598	0.989011	1.96739e-09	1.96775e-09	1	0	0	1	1	0
AACTT	103	519	5	204.5	335544320	136.5	502609768	2595	5.03883	0.503667	2.5379	1.03261	0.0126895	0.00516305	0.184573	3.78176e-08	3.78246e-08	1	0	0	1	0	0
AACTTCACCAGAGCTGC	1	4	17	204.5	335544320	136.5	502609768	68	4	0.00488998	0.0195599	0.00795846	0.000332518	0.000135294	0.498168	9.90982e-10	9.91164e-10	1	0	0	1	0	0
AACTTCATCCTG	1	4	12	204.5	335544320	136.5	502609768	48	4	0.00488998	0.0195599	0.00795846	0.000234719	9.55015e-05	0.351648	6.99517e-10	6.99645e-10	1	0	0	1	0	0
AACTTCCCTCTCGTCTCTAATCT	6	31	23	204.5	335544320	136.5	502609768	713	5.16667	0.0293399	0.151589	0.0616781	0.00348655	0.0014186	0.870574	1.03907e-08	1.03926e-08	1	0	0	1	1	0
AACTTGATAAT	2	8	11	204.5	335544320	136.5	502609768	88	4	0.00977995	0.0391198	0.0159169	0.000430318	0.000175086	0.322344	1.28245e-09	1.28268e-09	1	0	0	1	0	0
AACTTGATTCTTGGCCGCCTGATAC	2	9	25	204.5	335544320	136.5	502609768	225	4.5	0.00977995	0.0440098	0.0179065	0.00110024	0.000447663	0.824176	3.27898e-09	3.27959e-09	1	0	0	1	1	0
AAG	67695	672950	3	204.5	335544320	136.5	502609768	2018850	9.94091	331.027	3290.71	1338.91	9.87213	4.01673	0.218482	2.94212e-05	2.94266e-05	1	1	1	0	0	0
AAGAAGAAGAG	215	1196	11	204.5	335544320	136.5	502609768	13156	5.56279	1.05134	5.84841	2.37958	0.0643325	0.0261754	0.448283	1.91726e-07	1.91761e-07	1	0	0	1	0	0
AAGAAGATCGGAAGTGCGGCTTGT	5	20	24	204.5	335544320	136.5	502609768	480	4	0.0244499	0.0977995	0.0397923	0.00234719	0.000955015	0.703297	6.99517e-09	6.99645e-09	1	0	0	1	1	0
AAGAAGG	174	698	7	204.5	335544320	136.5	502609768	4886	4.01149	0.850856	3.4132	1.38875	0.0238924	0.00972126	0.205718	7.1205e-08	7.1218e-08	1	0	0	1	0	0
AAGAAGGGAAGGAAGGAAGGAG	1	4	22	204.5	335544320	136.5	502609768	88	4	0.00488998	0.0195599	0.00795846	0.000430318	0.000175086	0.644689	1.28245e-09	1.28268e-09	1	0	0	1	1	0
AAGAAGGGGAGGGGG	1	4	15	204.5	335544320	136.5	502609768	60	4	0.00488998	0.0195599	0.00795846	0.000293399	0.000119377	0.43956	8.74396e-10	8.74556e-10	1	0	0	1	0	0
AAGAAGTAT	5	22	9	204.5	335544320	136.5	502609768	198	4.4	0.0244499	0.107579	0.0437715	0.000968215	0.000393944	0.29011	2.88551e-09	2.88604e-09	1	0	0	1	0	0
AAGAAT	123	602	6	204.5	335544320	136.5	502609768	3612	4.89431	0.601467	2.94377	1.19775	0.0176626	0.00718649	0.215134	5.26386e-08	5.26483e-08	1	0	0	1	0	0
AAGAATGTGCATGAATGAGATCGGT	4	16	25	204.5	335544320	136.5	502609768	400	4	0.0195599	0.0782396	0.0318338	0.00195599	0.000795846	0.732601	5.82931e-09	5.83037e-09	1	0	0	1	1	0
AAGAATTAATCAT	1	5	13	204.5	335544320	136.5	502609768	65	5	0.00488998	0.0244499	0.00994808	0.000317848	0.000129325	0.47619	9.47262e-10	9.47436e-10	1	0	0	1	0	0
AAGAC	4	28	5	204.5	335544320	136.5	502609768	140	7	0.0195599	0.136919	0.0557092	0.000684597	0.000278546	0.25641	2.04026e-09	2.04063e-09	1	0	0	1	0	0
AAGACAAGCCCCTTATAGCCTGAGC	2	9	25	204.5	335544320	136.5	502609768	225	4.5	0.00977995	0.0440098	0.0179065	0.00110024	0.000447663	0.824176	3.27898e-09	3.27959e-09	1	0	0	1	1	0
AAGACACGGCTAGATGATAGATCGG	10	41	25	204.5	335544320	136.5	502609768	1025	4.1	0.0488998	0.200489	0.0815742	0.00501222	0.00203936	0.750916	1.49376e-08	1.49403e-08	1	0	0	1	1	0
AAGACAGGGTAAGGG	4	20	15	204.5	335544320	136.5	502609768	300	5	0.0195599	0.0977995	0.0397923	0.00146699	0.000596885	0.549451	4.37198e-09	4.37278e-09	1	0	0	1	1	0
AAGACCGCTGATCAATTGACCTCC	8	40	24	204.5	335544320	136.5	502609768	960	5	0.0391198	0.195599	0.0795846	0.00469438	0.00191003	0.879121	1.39903e-08	1.39929e-08	1	0	0	1	1	0
AAGACG	121	610	6	204.5	335544320	136.5	502609768	3660	5.04132	0.591687	2.98289	1.21367	0.0178973	0.00728199	0.221597	5.33381e-08	5.33479e-08	1	0	0	1	0	0
AAGACGACGTGGGAG	92	515	15	204.5	335544320	136.5	502609768	7725	5.59783	0.449878	2.51834	1.02465	0.0377751	0.0153698	0.615146	1.12578e-07	1.12599e-07	1	0	0	1	1	0
AAGACGGTCAAGAGAGGGCAGAGG	2	10	24	204.5	335544320	136.5	502609768	240	5	0.00977995	0.0488998	0.0198962	0.00117359	0.000477508	0.879121	3.49758e-09	3.49822e-09	1	0	0	1	1	0
AAGACGTGAAGCGAG	314	1729	15	204.5	335544320	136.5	502609768	25935	5.50637	1.53545	8.45477	3.44004	0.126822	0.0516007	0.605096	3.77958e-07	3.78027e-07	1	0	0	1	1	0
AAGACT	215	860	6	204.5	335544320	136.5	502609768	5160	4	1.05134	4.20538	1.71107	0.0252323	0.0102664	0.175824	7.5198e-08	7.52118e-08	1	0	0	1	0	0
AAGACTCACCACTGT	1	4	15	204.5	335544320	136.5	502609768	60	4	0.00488998	0.0195599	0.00795846	0.000293399	0.000119377	0.43956	8.74396e-10	8.74556e-10	1	0	0	1	0	0
AAGACTGGTGGAGCG	17	78	15	204.5	335544320	136.5	502609768	1170	4.58824	0.0831296	0.381418	0.15519	0.00572127	0.00232785	0.504202	1.70507e-08	1.70538e-08	1	0	0	1	1	0
AAGAG	1044	6174	5	204.5	335544320	136.5	502609768	30870	5.91379	5.10513	30.1907	12.2839	0.150954	0.0614194	0.216622	4.49877e-07	4.49959e-07	1	0	0	1	0	0
AAGAGAATAG	60	434	10	204.5	335544320	136.5	502609768	4340	7.23333	0.293399	2.12225	0.863493	0.0212225	0.00863493	0.529915	6.3248e-08	6.32596e-08	1	0	0	1	1	0
AAGAGAATATGAGATGGTCGCG	2	10	22	204.5	335544320	136.5	502609768	220	5	0.00977995	0.0488998	0.0198962	0.00107579	0.000437715	0.805861	3.20612e-09	3.20671e-09	1	0	0	1	1	0
AAGAGAG	4	17	7	204.5	335544320	136.5	502609768	119	4.25	0.0195599	0.0831296	0.0338235	0.000581907	0.000236764	0.217949	1.73422e-09	1.73454e-09	1	0	0	1	0	0
AAGAGATAGGAGATGAGG	2	11	18	204.5	335544320	136.5	502609768	198	5.5	0.00977995	0.0537897	0.0218858	0.000968215	0.000393944	0.725275	2.88551e-09	2.88604e-09	1	0	0	1	1	0
AAGAGATCC	156	703	9	204.5	335544320	136.5	502609768	6327	4.50641	0.762836	3.43765	1.3987	0.0309389	0.0125883	0.297126	9.2205e-08	9.22219e-08	1	0	0	1	0	0
AAGAGATCGTGTAGG	6	51	15	204.5	335544320	136.5	502609768	765	8.5	0.0293399	0.249389	0.10147	0.00374083	0.00152206	0.934066	1.11485e-08	1.11506e-08	1	0	0	1	1	0
AAGAGC	322	1288	6	204.5	335544320	136.5	502609768	7728	4	1.57457	6.29829	2.56262	0.0377897	0.0153757	0.175824	1.12622e-07	1.12643e-07	1	0	0	1	0	0
AAGAGCAGC	171	885	9	204.5	335544320	136.5	502609768	7965	5.17544	0.836186	4.32763	1.76081	0.0389487	0.0158473	0.341238	1.16076e-07	1.16097e-07	1	0	0	1	0	0
AAGAGCATGAGGGAGTGGGTGAG	4	17	23	204.5	335544320	136.5	502609768	391	4.25	0.0195599	0.0831296	0.0338235	0.00191198	0.00077794	0.716117	5.69815e-09	5.69919e-09	1	0	0	1	1	0
AAGAGCGTCGTGTAGGGGATCGG	1	4	23	204.5	335544320	136.5	502609768	92	4	0.00488998	0.0195599	0.00795846	0.000449878	0.000183045	0.673993	1.34074e-09	1.34099e-09	1	0	0	1	1	0
AAGAGG	277	1590	6	204.5	335544320	136.5	502609768	9540	5.74007	1.35452	7.77506	3.16349	0.0466504	0.0189809	0.252311	1.39029e-07	1.39054e-07	1	0	0	1	0	0
AAGAGGAAGGAATGC	717	4250	15	204.5	335544320	136.5	502609768	63750	5.92748	3.50611	20.7824	8.45586	0.311736	0.126838	0.651371	9.29046e-07	9.29216e-07	1	0	0	1	1	0
AAGAGGACGGTGGGC	732	2967	15	204.5	335544320	136.5	502609768	44505	4.05328	3.57946	14.5086	5.90319	0.217628	0.0885478	0.445415	6.48583e-07	6.48702e-07	1	0	0	1	0	0
AAGAGGACTGGAATC	2	8	15	204.5	335544320	136.5	502609768	120	4	0.00977995	0.0391198	0.0159169	0.000586797	0.000238754	0.43956	1.74879e-09	1.74911e-09	1	0	0	1	0	0
AAGAGGAGATATGGG	2	8	15	204.5	335544320	136.5	502609768	120	4	0.00977995	0.0391198	0.0159169	0.000586797	0.000238754	0.43956	1.74879e-09	1.74911e-09	1	0	0	1	0	0
AAGAGGGAGAAGGAG	2	11	15	204.5	335544320	136.5	502609768	165	5.5	0.00977995	0.0537897	0.0218858	0.000806846	0.000328286	0.604396	2.40459e-09	2.40503e-09	1	0	0	1	1	0
AAGAGGGTGTAGGCTTAGATTCGG	4	19	24	204.5	335544320	136.5	502609768	456	4.75	0.0195599	0.0929095	0.0378027	0.00222983	0.000907265	0.835165	6.64541e-09	6.64663e-09	1	0	0	1	1	0
AAGAGGGTGTGCGTG	41	173	15	204.5	335544320	136.5	502609768	2595	4.21951	0.200489	0.845966	0.344203	0.0126895	0.00516305	0.463683	3.78176e-08	3.78246e-08	1	0	0	1	0	0
AAGAGGTGAGTGGGAAGCGTGTCT	1	4	24	204.5	335544320	136.5	502609768	96	4	0.00488998	0.0195599	0.00795846	0.000469438	0.000191003	0.703297	1.39903e-09	1.39929e-09	1	0	0	1	1	0
AAGAGGTGATAGTATT	2	8	16	204.5	335544320	136.5	502609768	128	4	0.00977995	0.0391198	0.0159169	0.000625917	0.000254671	0.468864	1.86538e-09	1.86572e-09	1	0	0	1	0	0
AAGAGGTGGTAGTATT	3	17	16	204.5	335544320	136.5	502609768	272	5.66667	0.0146699	0.0831296	0.0338235	0.00133007	0.000541175	0.664225	3.96393e-09	3.96465e-09	1	0	0	1	1	0
AAGAGTCATGG	1	4	11	204.5	335544320	136.5	502609768	44	4	0.00488998	0.0195599	0.00795846	0.000215159	8.75431e-05	0.322344	6.41224e-10	6.41341e-10	1	0	0	1	0	0
AAGAGTGACCGGAGACGACCAGACC	4	16	25	204.5	335544320	136.5	502609768	400	4	0.0195599	0.0782396	0.0318338	0.00195599	0.000795846	0.732601	5.82931e-09	5.83037e-09	1	0	0	1	1	0
AAGAGTGTCGGGTATAGACCAAT	2	10	23	204.5	335544320	136.5	502609768	230	5	0.00977995	0.0488998	0.0198962	0.00112469	0.000457611	0.842491	3.35185e-09	3.35247e-09	1	0	0	1	1	0
AAGAT	379	2872	5	204.5	335544320	136.5	502609768	14360	7.57784	1.8533	14.044	5.71417	0.07022	0.0285709	0.277576	2.09272e-07	2.0931e-07	1	0	0	1	0	0
AAGATAAGTCGTCCT	6	47	15	204.5	335544320	136.5	502609768	705	7.83333	0.0293399	0.229829	0.0935119	0.00344743	0.00140268	0.860806	1.02742e-08	1.0276e-08	1	0	0	1	1	0
AAGATAGGGAGGTGAATGGCGGTCG	2	9	25	204.5	335544320	136.5	502609768	225	4.5	0.00977995	0.0440098	0.0179065	0.00110024	0.000447663	0.824176	3.27898e-09	3.27959e-09	1	0	0	1	1	0
AAGATAGTGCGAAGG	28	170	15	204.5	335544320	136.5	502609768	2550	6.07143	0.136919	0.831296	0.338235	0.0124694	0.00507352	0.66719	3.71618e-08	3.71686e-08	1	0	0	1	1	0
AAGATAT	3	26	7	204.5	335544320	136.5	502609768	182	8.66667	0.0146699	0.127139	0.05173	0.000889976	0.00036211	0.444444	2.65233e-09	2.65282e-09	1	0	0	1	0	0
AAGATCCTCCTGATC	1	4	15	204.5	335544320	136.5	502609768	60	4	0.00488998	0.0195599	0.00795846	0.000293399	0.000119377	0.43956	8.74396e-10	8.74556e-10	1	0	0	1	0	0
AAGATG	291	1413	6	204.5	335544320	136.5	502609768	8478	4.85567	1.42298	6.90954	2.81133	0.0414572	0.016868	0.213436	1.23552e-07	1.23575e-07	1	0	0	1	0	0
AAGATGACATTACCC	1	4	15	204.5	335544320	136.5	502609768	60	4	0.00488998	0.0195599	0.00795846	0.000293399	0.000119377	0.43956	8.74396e-10	8.74556e-10	1	0	0	1	0	0
AAGATGATGTCGGGTCTCTAATCTT	2	8	25	204.5	335544320	136.5	502609768	200	4	0.00977995	0.0391198	0.0159169	0.000977995	0.000397923	0.732601	2.91465e-09	2.91519e-09	1	0	0	1	1	0
AAGATTGTCTCTG	1	5	13	204.5	335544320	136.5	502609768	65	5	0.00488998	0.0244499	0.00994808	0.000317848	0.000129325	0.47619	9.47262e-10	9.47436e-10	1	0	0	1	0	0
AAGC	1339	9190	4	204.5	335544320	136.5	502609768	36760	6.86333	6.54768	44.9389	18.2846	0.179756	0.0731383	0.201123	5.35713e-07	5.35811e-07	1	0	0	0	0	0
AAGCAATGC	1	4	9	204.5	335544320	136.5	502609768	36	4	0.00488998	0.0195599	0.00795846	0.000176039	7.16261e-05	0.263736	5.24637e-10	5.24734e-10	1	0	0	1	0	0
AAGCACT	3	13	7	204.5	335544320	136.5	502609768	91	4.33333	0.0146699	0.0635697	0.025865	0.000444988	0.000181055	0.222222	1.32617e-09	1.32641e-09	1	0	0	1	0	0
AAGCACTCAGGACCAGACGATAC	6	28	23	204.5	335544320	136.5	502609768	644	4.66667	0.0293399	0.136919	0.0557092	0.00314914	0.00128131	0.786325	9.38518e-09	9.3869e-09	1	0	0	1	1	0
AAGCAG	169	676	6	204.5	335544320	136.5	502609768	4056	4	0.826406	3.30562	1.34498	0.0198337	0.00806988	0.175824	5.91092e-08	5.912e-08	1	0	0	1	0	0
AAGCAGAC	198	925	8	204.5	335544320	136.5	502609768	7400	4.67172	0.968215	4.52323	1.84039	0.0361858	0.0147232	0.2738	1.07842e-07	1.07862e-07	1	0	0	1	0	0
AAGCAGACGATGGGT	335	1853	15	204.5	335544320	136.5	502609768	27795	5.53134	1.63814	9.06112	3.68676	0.135917	0.0553014	0.60784	4.05064e-07	4.05138e-07	1	0	0	1	1	0
AAGCAGC	192	768	7	204.5	335544320	136.5	502609768	5376	4	0.938875	3.7555	1.52802	0.0262885	0.0106962	0.205128	7.83459e-08	7.83602e-08	1	0	0	1	0	0
AAGCAGCGAATGGGG	41	215	15	204.5	335544320	136.5	502609768	3225	5.2439	0.200489	1.05134	0.427767	0.0157702	0.00641651	0.576253	4.69988e-08	4.70074e-08	1	0	0	1	1	0
AAGCAGGACGACCAC	198	984	15	204.5	335544320	136.5	502609768	14760	4.9697	0.968215	4.81174	1.95778	0.072176	0.0293667	0.546121	2.15101e-07	2.15141e-07	1	0	0	1	1	0
AAGCAGGACTGTGGG	8	33	15	204.5	335544320	136.5	502609768	495	4.125	0.0391198	0.161369	0.0656573	0.00242054	0.000984859	0.453297	7.21377e-09	7.21509e-09	1	0	0	1	0	0
AAGCC	1	13	5	204.5	335544320	136.5	502609768	65	13	0.00488998	0.0635697	0.025865	0.000317848	0.000129325	0.47619	9.47262e-10	9.47436e-10	1	0	0	1	0	0
AAGCCAAT	2	12	8	204.5	335544320	136.5	502609768	96	6	0.00977995	0.0586797	0.0238754	0.000469438	0.000191003	0.351648	1.39903e-09	1.39929e-09	1	0	0	1	0	0
AAGCCACATCGTCCG	2	13	15	204.5	335544320	136.5	502609768	195	6.5	0.00977995	0.0635697	0.025865	0.000953545	0.000387975	0.714286	2.84179e-09	2.84231e-09	1	0	0	1	1	0
AAGCCACCCTCAGAC	4	24	15	204.5	335544320	136.5	502609768	360	6	0.0195599	0.117359	0.0477508	0.00176039	0.000716261	0.659341	5.24637e-09	5.24734e-09	1	0	0	1	1	0
AAGCCAGTCTCCATC	1	4	15	204.5	335544320	136.5	502609768	60	4	0.00488998	0.0195599	0.00795846	0.000293399	0.000119377	0.43956	8.74396e-10	8.74556e-10	1	0	0	1	0	0
AAGCCATACGTCAATCCTGAATC	4	19	23	204.5	335544320	136.5	502609768	437	4.75	0.0195599	0.0929095	0.0378027	0.00213692	0.000869462	0.800366	6.36852e-09	6.36968e-09	1	0	0	1	1	0
AAGCCATCATGTGAGAATACCAGTG	2	9	25	204.5	335544320	136.5	502609768	225	4.5	0.00977995	0.0440098	0.0179065	0.00110024	0.000447663	0.824176	3.27898e-09	3.27959e-09	1	0	0	1	1	0
AAGCCATCGCCACCC	2	12	15	204.5	335544320	136.5	502609768	180	6	0.00977995	0.0586797	0.0238754	0.000880196	0.000358131	0.659341	2.62319e-09	2.62367e-09	1	0	0	1	1	0
AAGCCATTCGCCTCT	20	129	15	204.5	335544320	136.5	502609768	1935	6.45	0.0977995	0.630807	0.25666	0.0094621	0.00384991	0.708791	2.81993e-08	2.82044e-08	1	0	0	1	1	0
AAGCCC	178	712	6	204.5	335544320	136.5	502609768	4272	4	0.870416	3.48166	1.41661	0.02089	0.00849964	0.175824	6.2257e-08	6.22684e-08	1	0	0	1	0	0
AAGCCCAAGCCGTAG	2	12	15	204.5	335544320	136.5	502609768	180	6	0.00977995	0.0586797	0.0238754	0.000880196	0.000358131	0.659341	2.62319e-09	2.62367e-09	1	0	0	1	1	0
AAGCCCACACGTCCC	161	661	15	204.5	335544320	136.5	502609768	9915	4.10559	0.787286	3.23227	1.31514	0.0484841	0.019727	0.451164	1.44494e-07	1.4452e-07	1	0	0	1	0	0
AAGCCCCATCCCGTC	2	8	15	204.5	335544320	136.5	502609768	120	4	0.00977995	0.0391198	0.0159169	0.000586797	0.000238754	0.43956	1.74879e-09	1.74911e-09	1	0	0	1	0	0
AAGCCG	5	23	6	204.5	335544320	136.5	502609768	138	4.6	0.0244499	0.112469	0.0457611	0.000674817	0.000274567	0.202198	2.01111e-09	2.01148e-09	1	0	0	1	0	0
AAGCCGGATGTGGTG	12	63	15	204.5	335544320	136.5	502609768	945	5.25	0.0586797	0.308068	0.125346	0.00462103	0.00188019	0.576923	1.37717e-08	1.37743e-08	1	0	0	1	1	0
AAGCCGTCGTACCCC	1	4	15	204.5	335544320	136.5	502609768	60	4	0.00488998	0.0195599	0.00795846	0.000293399	0.000119377	0.43956	8.74396e-10	8.74556e-10	1	0	0	1	0	0
AAGCCTAC	2	32	8	204.5	335544320	136.5	502609768	256	16	0.00977995	0.156479	0.0636677	0.00125183	0.000509341	0.937729	3.73076e-09	3.73144e-09	1	0	0	1	1	0
AAGCCTCCTTGCCAC	1	5	15	204.5	335544320	136.5	502609768	75	5	0.00488998	0.0244499	0.00994808	0.000366748	0.000149221	0.549451	1.09299e-09	1.0932e-09	1	0	0	1	1	0
AAGCGACCAGGACAG	4	20	15	204.5	335544320	136.5	502609768	300	5	0.0195599	0.0977995	0.0397923	0.00146699	0.000596885	0.549451	4.37198e-09	4.37278e-09	1	0	0	1	1	0
AAGCGAGTCCACAAT	1	5	15	204.5	335544320	136.5	502609768	75	5	0.00488998	0.0244499	0.00994808	0.000366748	0.000149221	0.549451	1.09299e-09	1.0932e-09	1	0	0	1	1	0
AAGCGGAG	1	4	8	204.5	335544320	136.5	502609768	32	4	0.00488998	0.0195599	0.00795846	0.000156479	6.36677e-05	0.234432	4.66344e-10	4.6643e-10	1	0	0	1	0	0
AAGCGGGATAGGGTG	34	151	15	204.5	335544320	136.5	502609768	2265	4.44118	0.166259	0.738386	0.300432	0.0110758	0.00450648	0.488041	3.30084e-08	3.30145e-08	1	0	0	1	0	0
AAGCGTG	7	29	7	204.5	335544320	136.5	502609768	203	4.14286	0.0342298	0.141809	0.0576988	0.000992665	0.000403892	0.212454	2.95837e-09	2.95891e-09	1	0	0	1	0	0
AAGCT	1	5	5	204.5	335544320	136.5	502609768	25	5	0.00488998	0.0244499	0.00994808	0.000122249	4.97404e-05	0.18315	3.64332e-10	3.64398e-10	1	0	0	1	0	0
AAGCTAT	1	4	7	204.5	335544320	136.5	502609768	28	4	0.00488998	0.0195599	0.00795846	0.000136919	5.57092e-05	0.205128	4.08051e-10	4.08126e-10	1	0	0	1	0	0
AAGCTC	190	1218	6	204.5	335544320	136.5	502609768	7308	6.41053	0.929095	5.95599	2.42335	0.0357359	0.0145401	0.281781	1.06501e-07	1.06521e-07	1	0	0	1	0	0
AAGG	6804	48239	4	204.5	335544320	136.5	502609768	192956	7.0898	33.2714	235.888	95.977	0.94355	0.383908	0.20776	2.812e-06	2.81251e-06	1	0	0	0	0	0
AAGGAAGGAGGAAGGG	1	4	16	204.5	335544320	136.5	502609768	64	4	0.00488998	0.0195599	0.00795846	0.000312958	0.000127335	0.468864	9.32689e-10	9.3286e-10	1	0	0	1	0	0
AAGGAC	322	2395	6	204.5	335544320	136.5	502609768	14370	7.43789	1.57457	11.7115	4.76513	0.0702689	0.0285908	0.32694	2.09418e-07	2.09456e-07	1	0	0	1	0	0
AAGGAG	1078	5229	6	204.5	335544320	136.5	502609768	31374	4.85065	5.27139	25.5697	10.4037	0.153418	0.0624222	0.213215	4.57222e-07	4.57305e-07	1	0	0	1	0	0
AAGGAGAGAT	1	5	10	204.5	335544320	136.5	502609768	50	5	0.00488998	0.0244499	0.00994808	0.000244499	9.94808e-05	0.3663	7.28663e-10	7.28797e-10	1	0	0	1	0	0
AAGGAGG	30	149	7	204.5	335544320	136.5	502609768	1043	4.96667	0.146699	0.728606	0.296453	0.00510024	0.00207517	0.254701	1.51999e-08	1.52027e-08	1	0	0	1	0	0
AAGGAGGAGAGGAAGGG	1	4	17	204.5	335544320	136.5	502609768	68	4	0.00488998	0.0195599	0.00795846	0.000332518	0.000135294	0.498168	9.90982e-10	9.91164e-10	1	0	0	1	0	0
AAGGAGGAGTAGGAG	1	5	15	204.5	335544320	136.5	502609768	75	5	0.00488998	0.0244499	0.00994808	0.000366748	0.000149221	0.549451	1.09299e-09	1.0932e-09	1	0	0	1	1	0
AAGGAGGGTGCAGG	1	4	14	204.5	335544320	136.5	502609768	56	4	0.00488998	0.0195599	0.00795846	0.000273839	0.000111418	0.410256	8.16103e-10	8.16252e-10	1	0	0	1	0	0
AAGGAGTGATGTGGCGTGATCTGGC	2	9	25	204.5	335544320	136.5	502609768	225	4.5	0.00977995	0.0440098	0.0179065	0.00110024	0.000447663	0.824176	3.27898e-09	3.27959e-09	1	0	0	1	1	0
AAGGAT	882	7570	6	204.5	335544320	136.5	502609768	45420	8.58277	4.31296	37.0171	15.0614	0.222103	0.0903683	0.377264	6.61918e-07	6.62039e-07	1	0	0	1	0	0
AAGGATCAC	191	883	9	204.5	335544320	136.5	502609768	7947	4.62304	0.933985	4.31785	1.75683	0.0388606	0.0158115	0.304816	1.15814e-07	1.15835e-07	1	0	0	1	0	0
AAGGATGTCGTGTGTGCTGATT	2	11	22	204.5	335544320	136.5	502609768	242	5.5	0.00977995	0.0537897	0.0218858	0.00118337	0.000481487	0.886447	3.52673e-09	3.52738e-09	1	0	0	1	1	0
AAGGATTGG	1	4	9	204.5	335544320	136.5	502609768	36	4	0.00488998	0.0195599	0.00795846	0.000176039	7.16261e-05	0.263736	5.24637e-10	5.24734e-10	1	0	0	1	0	0
AAGGC	13	69	5	204.5	335544320	136.5	502609768	345	5.30769	0.0635697	0.337408	0.137283	0.00168704	0.000686417	0.194421	5.02778e-09	5.0287e-09	1	0	0	1	0	0
AAGGCAGGAC	2	17	10	204.5	335544320	136.5	502609768	170	8.5	0.00977995	0.0831296	0.0338235	0.000831296	0.000338235	0.622711	2.47745e-09	2.47791e-09	1	0	0	1	1	0
AAGGCG	167	917	6	204.5	335544320	136.5	502609768	5502	5.49102	0.816626	4.48411	1.82448	0.0269046	0.0109469	0.241363	8.01821e-08	8.01968e-08	1	0	0	1	0	0
AAGGCGGAGGTCACT	1	4	15	204.5	335544320	136.5	502609768	60	4	0.00488998	0.0195599	0.00795846	0.000293399	0.000119377	0.43956	8.74396e-10	8.74556e-10	1	0	0	1	0	0
AAGGCGGCGTGGAGATGG	2	12	18	204.5	335544320	136.5	502609768	216	6	0.00977995	0.0586797	0.0238754	0.00105623	0.000429757	0.791209	3.14782e-09	3.1484e-09	1	0	0	1	1	0
AAGGG	3076	28384	5	204.5	335544320	136.5	502609768	141920	9.22757	15.0416	138.797	56.4732	0.693985	0.282366	0.338006	2.06824e-06	2.06862e-06	1	0	0	1	0	0
AAGGGAC	59	251	7	204.5	335544320	136.5	502609768	1757	4.25424	0.288509	1.22738	0.499393	0.00859169	0.00349575	0.218166	2.56052e-08	2.56099e-08	1	0	0	1	0	0
AAGGGAG	9	57	7	204.5	335544320	136.5	502609768	399	6.33333	0.0440098	0.278729	0.113408	0.0019511	0.000793856	0.324786	5.81473e-09	5.8158e-09	1	0	0	1	0	0
AAGGGAGGAGG	5	22	11	204.5	335544320	136.5	502609768	242	4.4	0.0244499	0.107579	0.0437715	0.00118337	0.000481487	0.354579	3.52673e-09	3.52738e-09	1	0	0	1	0	0
AAGGGAGTGGGCACAGGGGCG	2	9	21	204.5	335544320	136.5	502609768	189	4.5	0.00977995	0.0440098	0.0179065	0.000924205	0.000376037	0.692308	2.75435e-09	2.75485e-09	1	0	0	1	1	0
AAGGGCAATGGCGAG	71	354	15	204.5	335544320	136.5	502609768	5310	4.98592	0.347188	1.73105	0.704324	0.0259658	0.0105649	0.547903	7.7384e-08	7.73982e-08	1	0	0	1	1	0
AAGGGCGATCACGGTAAGGGTCATT	2	8	25	204.5	335544320	136.5	502609768	200	4	0.00977995	0.0391198	0.0159169	0.000977995	0.000397923	0.732601	2.91465e-09	2.91519e-09	1	0	0	1	1	0
AAGGGCGGCGTCATG	4	21	15	204.5	335544320	136.5	502609768	315	5.25	0.0195599	0.102689	0.0417819	0.00154034	0.000626729	0.576923	4.59058e-09	4.59142e-09	1	0	0	1	1	0
AAGGGG	5	20	6	204.5	335544320	136.5	502609768	120	4	0.0244499	0.0977995	0.0397923	0.000586797	0.000238754	0.175824	1.74879e-09	1.74911e-09	1	0	0	1	0	0
AAGGGGAGG	5	32	9	204.5	335544320	136.5	502609768	288	6.4	0.0244499	0.156479	0.0636677	0.00140831	0.000573009	0.421978	4.1971e-09	4.19787e-09	1	0	0	1	0	0
AAGGGGAGGGCAGGGGGAGGGG	1	4	22	204.5	335544320	136.5	502609768	88	4	0.00488998	0.0195599	0.00795846	0.000430318	0.000175086	0.644689	1.28245e-09	1.28268e-09	1	0	0	1	1	0
AAGGGGGAGGG	1	5	11	204.5	335544320	136.5	502609768	55	5	0.00488998	0.0244499	0.00994808	0.000268949	0.000109429	0.40293	8.01529e-10	8.01676e-10	1	0	0	1	0	0
AAGGGT	17	76	6	204.5	335544320	136.5	502609768	456	4.47059	0.0831296	0.371638	0.151211	0.00222983	0.000907265	0.196509	6.64541e-09	6.64663e-09	1	0	0	1	0	0
AAGGGTC	31	135	7	204.5	335544320	136.5	502609768	945	4.35484	0.151589	0.660147	0.268598	0.00462103	0.00188019	0.223325	1.37717e-08	1.37743e-08	1	0	0	1	0	0
AAGGGTCACACGGCC	48	229	15	204.5	335544320	136.5	502609768	3435	4.77083	0.234719	1.1198	0.455622	0.0167971	0.00683433	0.524267	5.00592e-08	5.00683e-08	1	0	0	1	1	0
AAGGGTGACATTCGG	8	48	15	204.5	335544320	136.5	502609768	720	6	0.0391198	0.234719	0.0955015	0.00352078	0.00143252	0.659341	1.04927e-08	1.04947e-08	1	0	0	1	1	0
AAGGGTGGCTGTGGT	2	10	15	204.5	335544320	136.5	502609768	150	5	0.00977995	0.0488998	0.0198962	0.000733496	0.000298442	0.549451	2.18599e-09	2.18639e-09	1	0	0	1	1	0
AAGGGTGGTGGGACT	2	11	15	204.5	335544320	136.5	502609768	165	5.5	0.00977995	0.0537897	0.0218858	0.000806846	0.000328286	0.604396	2.40459e-09	2.40503e-09	1	0	0	1	1	0
AAGGGTGTGGTGAGG	108	495	15	204.5	335544320	136.5	502609768	7425	4.58333	0.528117	2.42054	0.984859	0.0363081	0.0147729	0.503663	1.08206e-07	1.08226e-07	1	0	0	1	1	0
AAGGT	8	46	5	204.5	335544320	136.5	502609768	230	5.75	0.0391198	0.224939	0.0915223	0.00112469	0.000457611	0.210623	3.35185e-09	3.35247e-09	1	0	0	1	0	0
AAGGTAG	1	4	7	204.5	335544320	136.5	502609768	28	4	0.00488998	0.0195599	0.00795846	0.000136919	5.57092e-05	0.205128	4.08051e-10	4.08126e-10	1	0	0	1	0	0
AAGGTCGGCTGGGGG	1	4	15	204.5	335544320	136.5	502609768	60	4	0.00488998	0.0195599	0.00795846	0.000293399	0.000119377	0.43956	8.74396e-10	8.74556e-10	1	0	0	1	0	0
AAGGTCGTGCGG	1	4	12	204.5	335544320	136.5	502609768	48	4	0.00488998	0.0195599	0.00795846	0.000234719	9.55015e-05	0.351648	6.99517e-10	6.99645e-10	1	0	0	1	0	0
AAGGTG	1	4	6	204.5	335544320	136.5	502609768	24	4	0.00488998	0.0195599	0.00795846	0.000117359	4.77508e-05	0.175824	3.49758e-10	3.49822e-10	1	0	0	1	0	0
AAGGTGAGTGACGAG	511	2710	15	204.5	335544320	136.5	502609768	40650	5.30333	2.49878	13.2518	5.39186	0.198778	0.0808779	0.582783	5.92403e-07	5.92512e-07	1	0	0	1	1	0
AAGGTGC	11	44	7	204.5	335544320	136.5	502609768	308	4	0.0537897	0.215159	0.0875431	0.00150611	0.000612801	0.205128	4.48856e-09	4.48939e-09	1	0	0	1	0	0
AAGGTGG	12	50	7	204.5	335544320	136.5	502609768	350	4.16667	0.0586797	0.244499	0.0994808	0.00171149	0.000696365	0.213675	5.10064e-09	5.10158e-09	1	0	0	1	0	0
AAGGTGGAATGCGGG	1227	5645	15	204.5	335544320	136.5	502609768	84675	4.60065	6	27.6039	11.2314	0.414059	0.168471	0.505566	1.23399e-06	1.23422e-06	1	0	0	1	1	0
AAGGTGGCAAGTGGG	1283	6221	15	204.5	335544320	136.5	502609768	93315	4.84879	6.27384	30.4205	12.3774	0.456308	0.185661	0.532834	1.3599e-06	1.36015e-06	1	0	0	1	1	0
AAGGTGGGTCGCTGG	67	328	15	204.5	335544320	136.5	502609768	4920	4.89552	0.327628	1.60391	0.652594	0.0240587	0.00978891	0.537969	7.17005e-08	7.17136e-08	1	0	0	1	1	0
AAGGTGGTAGGGCAG	34	180	15	204.5	335544320	136.5	502609768	2700	5.29412	0.166259	0.880196	0.358131	0.0132029	0.00537196	0.581771	3.93478e-08	3.9355e-08	1	0	0	1	1	0
AAGGTGGTGGGGAGC	2	8	15	204.5	335544320	136.5	502609768	120	4	0.00977995	0.0391198	0.0159169	0.000586797	0.000238754	0.43956	1.74879e-09	1.74911e-09	1	0	0	1	0	0
AAGT	688	5595	4	204.5	335544320	136.5	502609768	22380	8.13227	3.3643	27.3594	11.1319	0.109438	0.0445276	0.238308	3.2615e-07	3.26209e-07	1	0	0	0	0	0
AAGTAATGGTATTGG	1	4	15	204.5	335544320	136.5	502609768	60	4	0.00488998	0.0195599	0.00795846	0.000293399	0.000119377	0.43956	8.74396e-10	8.74556e-10	1	0	0	1	0	0
AAGTAG	2	8	6	204.5	335544320	136.5	502609768	48	4	0.00977995	0.0391198	0.0159169	0.000234719	9.55015e-05	0.175824	6.99517e-10	6.99645e-10	1	0	0	1	0	0
AAGTAGAGAGATGAG	1	4	15	204.5	335544320	136.5	502609768	60	4	0.00488998	0.0195599	0.00795846	0.000293399	0.000119377	0.43956	8.74396e-10	8.74556e-10	1	0	0	1	0	0
AAGTAGT	1	7	7	204.5	335544320	136.5	502609768	49	7	0.00488998	0.0342298	0.0139273	0.000239609	9.74911e-05	0.358974	7.1409e-10	7.14221e-10	1	0	0	1	0	0
AAGTAT	2	8	6	204.5	335544320	136.5	502609768	48	4	0.00977995	0.0391198	0.0159169	0.000234719	9.55015e-05	0.175824	6.99517e-10	6.99645e-10	1	0	0	1	0	0
AAGTATTGCCATCAG	9	57	15	204.5	335544320	136.5	502609768	855	6.33333	0.0440098	0.278729	0.113408	0.00418093	0.00170112	0.695971	1.24601e-08	1.24624e-08	1	0	0	1	1	0
AAGTATTGGTGAGAT	1	4	15	204.5	335544320	136.5	502609768	60	4	0.00488998	0.0195599	0.00795846	0.000293399	0.000119377	0.43956	8.74396e-10	8.74556e-10	1	0	0	1	0	0
AAGTC	1	5	5	204.5	335544320	136.5	502609768	25	5	0.00488998	0.0244499	0.00994808	0.000122249	4.97404e-05	0.18315	3.64332e-10	3.64398e-10	1	0	0	1	0	0
AAGTCACACACCCGC	846	3848	15	204.5	335544320	136.5	502609768	57720	4.54846	4.13692	18.8166	7.65604	0.282249	0.114841	0.499831	8.41169e-07	8.41323e-07	1	0	0	1	0	0
AAGTCACACTGGCCG	4	33	15	204.5	335544320	136.5	502609768	495	8.25	0.0195599	0.161369	0.0656573	0.00242054	0.000984859	0.906593	7.21377e-09	7.21509e-09	1	0	0	1	1	0
AAGTCATACCACTCC	1	4	15	204.5	335544320	136.5	502609768	60	4	0.00488998	0.0195599	0.00795846	0.000293399	0.000119377	0.43956	8.74396e-10	8.74556e-10	1	0	0	1	0	0
AAGTCCCGACACATC	9	40	15	204.5	335544320	136.5	502609768	600	4.44444	0.0440098	0.195599	0.0795846	0.00293399	0.00119377	0.4884	8.74396e-09	8.74556e-09	1	0	0	1	0	0
AAGTCCGTATCCCCG	2	9	15	204.5	335544320	136.5	502609768	135	4.5	0.00977995	0.0440098	0.0179065	0.000660147	0.000268598	0.494505	1.96739e-09	1.96775e-09	1	0	0	1	0	0
AAGTCGAAT	241	1048	9	204.5	335544320	136.5	502609768	9432	4.34855	1.17848	5.12469	2.08512	0.0461222	0.018766	0.286717	1.37455e-07	1.3748e-07	1	0	0	1	0	0
AAGTCGG	2	8	7	204.5	335544320	136.5	502609768	56	4	0.00977995	0.0391198	0.0159169	0.000273839	0.000111418	0.205128	8.16103e-10	8.16252e-10	1	0	0	1	0	0
AAGTCGGGAGTGAGG	1	4	15	204.5	335544320	136.5	502609768	60	4	0.00488998	0.0195599	0.00795846	0.000293399	0.000119377	0.43956	8.74396e-10	8.74556e-10	1	0	0	1	0	0
AAGTCTGTGGTGGTG	1	4	15	204.5	335544320	136.5	502609768	60	4	0.00488998	0.0195599	0.00795846	0.000293399	0.000119377	0.43956	8.74396e-10	8.74556e-10	1	0	0	1	0	0
AAGTCTGTGTGGTGG	169	982	15	204.5	335544320	136.5	502609768	14730	5.81065	0.826406	4.80196	1.9538	0.0720293	0.029307	0.638533	2.14664e-07	2.14704e-07	1	0	0	1	1	0
AAGTGAATAT	14	65	10	204.5	335544320	136.5	502609768	650	4.64286	0.0684597	0.317848	0.129325	0.00317848	0.00129325	0.340136	9.47262e-09	9.47436e-09	1	0	0	1	0	0
AAGTGACCACGG	2	8	12	204.5	335544320	136.5	502609768	96	4	0.00977995	0.0391198	0.0159169	0.000469438	0.000191003	0.351648	1.39903e-09	1.39929e-09	1	0	0	1	0	0
AAGTGC	1	4	6	204.5	335544320	136.5	502609768	24	4	0.00488998	0.0195599	0.00795846	0.000117359	4.77508e-05	0.175824	3.49758e-10	3.49822e-10	1	0	0	1	0	0
AAGTGG	4	47	6	204.5	335544320	136.5	502609768	282	11.75	0.0195599	0.229829	0.0935119	0.00137897	0.000561071	0.516484	4.10966e-09	4.11041e-09	1	0	0	1	1	0
AAGTGGGAGATGCGG	2	12	15	204.5	335544320	136.5	502609768	180	6	0.00977995	0.0586797	0.0238754	0.000880196	0.000358131	0.659341	2.62319e-09	2.62367e-09	1	0	0	1	1	0
AAGTGGGTGGTGGTATGTATCGG	2	10	23	204.5	335544320	136.5	502609768	230	5	0.00977995	0.0488998	0.0198962	0.00112469	0.000457611	0.842491	3.35185e-09	3.35247e-09	1	0	0	1	1	0
AAGTGGTCG	300	1815	9	204.5	335544320	136.5	502609768	16335	6.05	1.46699	8.87531	3.61115	0.0798778	0.0325004	0.398901	2.38054e-07	2.38098e-07	1	0	0	1	0	0
AAGTGGTGCGTGTCG	50	228	15	204.5	335544320	136.5	502609768	3420	4.56	0.244499	1.11491	0.453632	0.0167237	0.00680448	0.501099	4.98406e-08	4.98497e-08	1	0	0	1	1	0
AAGTGT	133	536	6	204.5	335544320	136.5	502609768	3216	4.03008	0.650367	2.62103	1.06643	0.0157262	0.0063986	0.177146	4.68676e-08	4.68762e-08	1	0	0	1	0	0
AAGTGTCATCTGGCTAATCTCCGT	4	16	24	204.5	335544320	136.5	502609768	384	4	0.0195599	0.0782396	0.0318338	0.00187775	0.000764012	0.703297	5.59613e-09	5.59716e-09	1	0	0	1	1	0
AAGTGTG	1	4	7	204.5	335544320	136.5	502609768	28	4	0.00488998	0.0195599	0.00795846	0.000136919	5.57092e-05	0.205128	4.08051e-10	4.08126e-10	1	0	0	1	0	0
AAT	69802	760529	3	204.5	335544320	136.5	502609768	2281587	10.8955	341.33	3718.97	1513.16	11.1569	4.53948	0.239462	3.32502e-05	3.32563e-05	1	1	1	0	0	0
AATAATAATC	1	5	10	204.5	335544320	136.5	502609768	50	5	0.00488998	0.0244499	0.00994808	0.000244499	9.94808e-05	0.3663	7.28663e-10	7.28797e-10	1	0	0	1	0	0
AATAATCGGCCGATATCACTCTG	2	12	23	204.5	335544320	136.5	502609768	276	6	0.00977995	0.0586797	0.0238754	0.00134963	0.000549134	1.01099	4.02222e-09	4.02296e-09	1	0	0	1	1	0
AATAATG	2	8	7	204.5	335544320	136.5	502609768	56	4	0.00977995	0.0391198	0.0159169	0.000273839	0.000111418	0.205128	8.16103e-10	8.16252e-10	1	0	0	1	0	0
AATAATT	137	548	7	204.5	335544320	136.5	502609768	3836	4	0.669927	2.67971	1.09031	0.0187579	0.00763216	0.205128	5.5903e-08	5.59133e-08	1	0	0	1	0	0
AATAC	20	168	5	204.5	335544320	136.5	502609768	840	8.4	0.0977995	0.821516	0.334255	0.00410758	0.00167128	0.307692	1.22415e-08	1.22438e-08	1	0	0	1	0	0
AATACAATAGAATAG	4	28	15	204.5	335544320	136.5	502609768	420	7	0.0195599	0.136919	0.0557092	0.00205379	0.000835638	0.769231	6.12077e-09	6.12189e-09	1	0	0	1	1	0
AATACAC	169	811	7	204.5	335544320	136.5	502609768	5677	4.79882	0.826406	3.96577	1.61358	0.0277604	0.011295	0.246093	8.27324e-08	8.27476e-08	1	0	0	1	0	0
AATACACACCCTATC	1	4	15	204.5	335544320	136.5	502609768	60	4	0.00488998	0.0195599	0.00795846	0.000293399	0.000119377	0.43956	8.74396e-10	8.74556e-10	1	0	0	1	0	0
AATACAGATAGGACG	24	179	15	204.5	335544320	136.5	502609768	2685	7.45833	0.117359	0.875306	0.356141	0.0131296	0.00534212	0.819597	3.91292e-08	3.91364e-08	1	0	0	1	1	0
AATACCC	1	6	7	204.5	335544320	136.5	502609768	42	6	0.00488998	0.0293399	0.0119377	0.000205379	8.35638e-05	0.307692	6.12077e-10	6.12189e-10	1	0	0	1	0	0
AATACGACATGAGAC	1	4	15	204.5	335544320	136.5	502609768	60	4	0.00488998	0.0195599	0.00795846	0.000293399	0.000119377	0.43956	8.74396e-10	8.74556e-10	1	0	0	1	0	0
AATACGC	2	8	7	204.5	335544320	136.5	502609768	56	4	0.00977995	0.0391198	0.0159169	0.000273839	0.000111418	0.205128	8.16103e-10	8.16252e-10	1	0	0	1	0	0
AATACT	2	14	6	204.5	335544320	136.5	502609768	84	7	0.00977995	0.0684597	0.0278546	0.000410758	0.000167128	0.307692	1.22415e-09	1.22438e-09	1	0	0	1	0	0
AATACTC	1	4	7	204.5	335544320	136.5	502609768	28	4	0.00488998	0.0195599	0.00795846	0.000136919	5.57092e-05	0.205128	4.08051e-10	4.08126e-10	1	0	0	1	0	0
AATAG	1075	6830	5	204.5	335544320	136.5	502609768	34150	6.35349	5.25672	33.3985	13.5891	0.166993	0.0679454	0.232729	4.97677e-07	4.97768e-07	1	0	0	1	0	0
AATAGAG	65	480	7	204.5	335544320	136.5	502609768	3360	7.38462	0.317848	2.34719	0.955015	0.0164303	0.00668511	0.378698	4.89662e-08	4.89751e-08	1	0	0	1	0	0
AATAGAGATTGATT	1	4	14	204.5	335544320	136.5	502609768	56	4	0.00488998	0.0195599	0.00795846	0.000273839	0.000111418	0.410256	8.16103e-10	8.16252e-10	1	0	0	1	0	0
AATAGATTAG	6	27	10	204.5	335544320	136.5	502609768	270	4.5	0.0293399	0.132029	0.0537196	0.00132029	0.000537196	0.32967	3.93478e-09	3.9355e-09	1	0	0	1	0	0
AATAGGCGGATTGGG	2	8	15	204.5	335544320	136.5	502609768	120	4	0.00977995	0.0391198	0.0159169	0.000586797	0.000238754	0.43956	1.74879e-09	1.74911e-09	1	0	0	1	0	0
AATAGGG	1	4	7	204.5	335544320	136.5	502609768	28	4	0.00488998	0.0195599	0.00795846	0.000136919	5.57092e-05	0.205128	4.08051e-10	4.08126e-10	1	0	0	1	0	0
AATAGT	15	60	6	204.5	335544320	136.5	502609768	360	4	0.0733496	0.293399	0.119377	0.00176039	0.000716261	0.175824	5.24637e-09	5.24734e-09	1	0	0	1	0	0
AATAGTGCGT	1	4	10	204.5	335544320	136.5	502609768	40	4	0.00488998	0.0195599	0.00795846	0.000195599	7.95846e-05	0.29304	5.82931e-10	5.83037e-10	1	0	0	1	0	0
AATAGTGGGATGTCG	1	4	15	204.5	335544320	136.5	502609768	60	4	0.00488998	0.0195599	0.00795846	0.000293399	0.000119377	0.43956	8.74396e-10	8.74556e-10	1	0	0	1	0	0
AATAT	1325	7542	5	204.5	335544320	136.5	502609768	37710	5.69208	6.47922	36.8802	15.0057	0.184401	0.0750284	0.208501	5.49558e-07	5.49659e-07	1	0	0	1	0	0
AATATAGT	185	842	8	204.5	335544320	136.5	502609768	6736	4.55135	0.904645	4.11736	1.67526	0.0329389	0.013402	0.266746	9.81655e-08	9.81835e-08	1	0	0	1	0	0
AATATAT	75	300	7	204.5	335544320	136.5	502609768	2100	4	0.366748	1.46699	0.596885	0.0102689	0.00417819	0.205128	3.06039e-08	3.06095e-08	1	0	0	1	0	0
AATATC	1	4	6	204.5	335544320	136.5	502609768	24	4	0.00488998	0.0195599	0.00795846	0.000117359	4.77508e-05	0.175824	3.49758e-10	3.49822e-10	1	0	0	1	0	0
AATATCACC	341	2732	9	204.5	335544320	136.5	502609768	24588	8.01173	1.66748	13.3594	5.43563	0.120235	0.0489207	0.528246	3.58327e-07	3.58393e-07	1	0	0	1	1	0
AATATCC	1	4	7	204.5	335544320	136.5	502609768	28	4	0.00488998	0.0195599	0.00795846	0.000136919	5.57092e-05	0.205128	4.08051e-10	4.08126e-10	1	0	0	1	0	0
AATATCCAT	464	4255	9	204.5	335544320	136.5	502609768	38295	9.17026	2.26895	20.8068	8.46581	0.187262	0.0761923	0.604632	5.58083e-07	5.58185e-07	1	0	0	1	1	0
AATATG	325	1301	6	204.5	335544320	136.5	502609768	7806	4.00308	1.58924	6.36186	2.58849	0.0381711	0.0155309	0.175959	1.13759e-07	1.1378e-07	1	0	0	1	0	0
AATATGC	180	720	7	204.5	335544320	136.5	502609768	5040	4	0.880196	3.52078	1.43252	0.0246455	0.0100277	0.205128	7.34492e-08	7.34627e-08	1	0	0	1	0	0
AATATGCGATGGTCG	1	4	15	204.5	335544320	136.5	502609768	60	4	0.00488998	0.0195599	0.00795846	0.000293399	0.000119377	0.43956	8.74396e-10	8.74556e-10	1	0	0	1	0	0
AATATGGGGTGTGCG	1	4	15	204.5	335544320	136.5	502609768	60	4	0.00488998	0.0195599	0.00795846	0.000293399	0.000119377	0.43956	8.74396e-10	8.74556e-10	1	0	0	1	0	0
AATATT	6	24	6	204.5	335544320	136.5	502609768	144	4	0.0293399	0.117359	0.0477508	0.000704156	0.000286505	0.175824	2.09855e-09	2.09893e-09	1	0	0	1	0	0
AATC	1176	8702	4	204.5	335544320	136.5	502609768	34808	7.39966	5.75061	42.5526	17.3136	0.17021	0.0692545	0.21684	5.07266e-07	5.07359e-07	1	0	0	0	0	0
AATCACAGGCCCACC	217	1042	15	204.5	335544320	136.5	502609768	15630	4.80184	1.06112	5.09535	2.07318	0.0764303	0.0310977	0.527675	2.2778e-07	2.27822e-07	1	0	0	1	1	0
AATCAGGAT	1	6	9	204.5	335544320	136.5	502609768	54	6	0.00488998	0.0293399	0.0119377	0.000264059	0.000107439	0.395604	7.86956e-10	7.871e-10	1	0	0	1	0	0
AATCAGGT	17	166	8	204.5	335544320	136.5	502609768	1328	9.76471	0.0831296	0.811736	0.330276	0.00649389	0.00264221	0.57229	1.93533e-08	1.93568e-08	1	0	0	1	1	0
AATCAT	193	775	6	204.5	335544320	136.5	502609768	4650	4.01554	0.943765	3.78973	1.54195	0.0227384	0.00925171	0.176507	6.77657e-08	6.77781e-08	1	0	0	1	0	0
AATCATACCT	1	4	10	204.5	335544320	136.5	502609768	40	4	0.00488998	0.0195599	0.00795846	0.000195599	7.95846e-05	0.29304	5.82931e-10	5.83037e-10	1	0	0	1	0	0
AATCATTC	3	12	8	204.5	335544320	136.5	502609768	96	4	0.0146699	0.0586797	0.0238754	0.000469438	0.000191003	0.234432	1.39903e-09	1.39929e-09	1	0	0	1	0	0
AATCCAGCC	4	45	9	204.5	335544320	136.5	502609768	405	11.25	0.0195599	0.220049	0.0895327	0.00198044	0.000805794	0.741758	5.90217e-09	5.90325e-09	1	0	0	1	1	0
AATCCAGGTAGAGCC	328	1939	15	204.5	335544320	136.5	502609768	29085	5.91159	1.60391	9.48166	3.85786	0.142225	0.057868	0.649625	4.23863e-07	4.23941e-07	1	0	0	1	1	0
AATCCATGAGG	389	2991	11	204.5	335544320	136.5	502609768	32901	7.68895	1.9022	14.6259	5.95094	0.160885	0.0654603	0.619622	4.79475e-07	4.79563e-07	1	0	0	1	1	0
AATCCC	42	186	6	204.5	335544320	136.5	502609768	1116	4.42857	0.205379	0.909535	0.370068	0.00545721	0.00222041	0.194662	1.62638e-08	1.62667e-08	1	0	0	1	0	0
AATCCCC	1	4	7	204.5	335544320	136.5	502609768	28	4	0.00488998	0.0195599	0.00795846	0.000136919	5.57092e-05	0.205128	4.08051e-10	4.08126e-10	1	0	0	1	0	0
AATCCGAGTCCGCTG	3	17	15	204.5	335544320	136.5	502609768	255	5.66667	0.0146699	0.0831296	0.0338235	0.00124694	0.000507352	0.622711	3.71618e-09	3.71686e-09	1	0	0	1	1	0
AATCCGTAGCCCATC	4	29	15	204.5	335544320	136.5	502609768	435	7.25	0.0195599	0.141809	0.0576988	0.00212714	0.000865483	0.796703	6.33937e-09	6.34053e-09	1	0	0	1	1	0
AATCCT	1	4	6	204.5	335544320	136.5	502609768	24	4	0.00488998	0.0195599	0.00795846	0.000117359	4.77508e-05	0.175824	3.49758e-10	3.49822e-10	1	0	0	1	0	0
AATCCTACAGACATC	22	157	15	204.5	335544320	136.5	502609768	2355	7.13636	0.107579	0.767726	0.31237	0.0115159	0.00468554	0.784216	3.432e-08	3.43263e-08	1	0	0	1	1	0
AATCCTACCGTGCATTACCGTCCTG	2	8	25	204.5	335544320	136.5	502609768	200	4	0.00977995	0.0391198	0.0159169	0.000977995	0.000397923	0.732601	2.91465e-09	2.91519e-09	1	0	0	1	1	0
AATCCTCGCTACACC	1	5	15	204.5	335544320	136.5	502609768	75	5	0.00488998	0.0244499	0.00994808	0.000366748	0.000149221	0.549451	1.09299e-09	1.0932e-09	1	0	0	1	1	0
AATCCTGCTAATGATCCTGTACTAC	68	277	25	204.5	335544320	136.5	502609768	6925	4.07353	0.332518	1.35452	0.551123	0.0338631	0.0137781	0.746068	1.0092e-07	1.00938e-07	1	0	0	1	1	0
AATCCTGTGCTGACC	14	86	15	204.5	335544320	136.5	502609768	1290	6.14286	0.0684597	0.420538	0.171107	0.00630807	0.0025666	0.675039	1.87995e-08	1.8803e-08	1	0	0	1	1	0
AATCG	1	9	5	204.5	335544320	136.5	502609768	45	9	0.00488998	0.0440098	0.0179065	0.000220049	8.95327e-05	0.32967	6.55797e-10	6.55917e-10	1	0	0	1	0	0
AATCGCGGCG	1	4	10	204.5	335544320	136.5	502609768	40	4	0.00488998	0.0195599	0.00795846	0.000195599	7.95846e-05	0.29304	5.82931e-10	5.83037e-10	1	0	0	1	0	0
AATCGGATGG	187	935	10	204.5	335544320	136.5	502609768	9350	5	0.914425	4.57213	1.86029	0.0457213	0.0186029	0.3663	1.3626e-07	1.36285e-07	1	0	0	1	0	0
AATCGTCCTAC	4	28	11	204.5	335544320	136.5	502609768	308	7	0.0195599	0.136919	0.0557092	0.00150611	0.000612801	0.564103	4.48856e-09	4.48939e-09	1	0	0	1	1	0
AATCGTCTC	169	756	9	204.5	335544320	136.5	502609768	6804	4.47337	0.826406	3.69682	1.50415	0.0332714	0.0135373	0.294948	9.91565e-08	9.91747e-08	1	0	0	1	0	0
AATCT	17180	94411	5	204.5	335544320	136.5	502609768	472055	5.4954	84.0098	461.667	187.842	2.30834	0.939208	0.201297	6.87938e-06	6.88064e-06	1	1	0	1	0	0
AATCTC	1	4	6	204.5	335544320	136.5	502609768	24	4	0.00488998	0.0195599	0.00795846	0.000117359	4.77508e-05	0.175824	3.49758e-10	3.49822e-10	1	0	0	1	0	0
AATCTCACATTCCAT	2	8	15	204.5	335544320	136.5	502609768	120	4	0.00977995	0.0391198	0.0159169	0.000586797	0.000238754	0.43956	1.74879e-09	1.74911e-09	1	0	0	1	0	0
AATCTGCGTGT	3	15	11	204.5	335544320	136.5	502609768	165	5	0.0146699	0.0733496	0.0298442	0.000806846	0.000328286	0.40293	2.40459e-09	2.40503e-09	1	0	0	1	0	0
AATG	198	1406	4	204.5	335544320	136.5	502609768	5624	7.10101	0.968215	6.87531	2.7974	0.0275012	0.0111896	0.208088	8.196e-08	8.19751e-08	1	0	0	0	0	0
AATGAC	147	1092	6	204.5	335544320	136.5	502609768	6552	7.42857	0.718826	5.33985	2.17266	0.0320391	0.013036	0.326531	9.5484e-08	9.55015e-08	1	0	0	1	0	0
AATGACAT	2	8	8	204.5	335544320	136.5	502609768	64	4	0.00977995	0.0391198	0.0159169	0.000312958	0.000127335	0.234432	9.32689e-10	9.3286e-10	1	0	0	1	0	0
AATGACCC	16	70	8	204.5	335544320	136.5	502609768	560	4.375	0.0782396	0.342298	0.139273	0.00273839	0.00111418	0.25641	8.16103e-09	8.16252e-09	1	0	0	1	0	0
AATGAGAG	275	1184	8	204.5	335544320	136.5	502609768	9472	4.30545	1.34474	5.78973	2.3557	0.0463178	0.0188456	0.252334	1.38038e-07	1.38063e-07	1	0	0	1	0	0
AATGAGAGAGAATGAGAGGCAG	1	4	22	204.5	335544320	136.5	502609768	88	4	0.00488998	0.0195599	0.00795846	0.000430318	0.000175086	0.644689	1.28245e-09	1.28268e-09	1	0	0	1	1	0
AATGAGCTGACGGGC	1	4	15	204.5	335544320	136.5	502609768	60	4	0.00488998	0.0195599	0.00795846	0.000293399	0.000119377	0.43956	8.74396e-10	8.74556e-10	1	0	0	1	0	0
AATGAT	272	1229	6	204.5	335544320	136.5	502609768	7374	4.51838	1.33007	6.00978	2.44524	0.0360587	0.0146714	0.19861	1.07463e-07	1.07483e-07	1	0	0	1	0	0
AATGATAGGGCGGGC	7	32	15	204.5	335544320	136.5	502609768	480	4.57143	0.0342298	0.156479	0.0636677	0.00234719	0.000955015	0.502355	6.99517e-09	6.99645e-09	1	0	0	1	1	0
AATGATGGGTAGGGGCGATGGAT	2	10	23	204.5	335544320	136.5	502609768	230	5	0.00977995	0.0488998	0.0198962	0.00112469	0.000457611	0.842491	3.35185e-09	3.35247e-09	1	0	0	1	1	0
AATGC	1	6	5	204.5	335544320	136.5	502609768	30	6	0.00488998	0.0293399	0.0119377	0.000146699	5.96885e-05	0.21978	4.37198e-10	4.37278e-10	1	0	0	1	0	0
AATGCCAGCGGAATTCCCT	2	13	19	204.5	335544320	136.5	502609768	247	6.5	0.00977995	0.0635697	0.025865	0.00120782	0.000491435	0.904762	3.5996e-09	3.60026e-09	1	0	0	1	1	0
AATGCCGTAGCTACT	1	4	15	204.5	335544320	136.5	502609768	60	4	0.00488998	0.0195599	0.00795846	0.000293399	0.000119377	0.43956	8.74396e-10	8.74556e-10	1	0	0	1	0	0
AATGCG	119	476	6	204.5	335544320	136.5	502609768	2856	4	0.581907	2.32763	0.947057	0.0139658	0.00568234	0.175824	4.16212e-08	4.16289e-08	1	0	0	1	0	0
AATGCT	2	8	6	204.5	335544320	136.5	502609768	48	4	0.00977995	0.0391198	0.0159169	0.000234719	9.55015e-05	0.175824	6.99517e-10	6.99645e-10	1	0	0	1	0	0
AATGG	12093	80576	5	204.5	335544320	136.5	502609768	402880	6.66303	59.1345	394.015	160.315	1.97007	0.801576	0.244067	5.87128e-06	5.87235e-06	1	1	0	1	0	0
AATGGAGGACGGTAG	1	4	15	204.5	335544320	136.5	502609768	60	4	0.00488998	0.0195599	0.00795846	0.000293399	0.000119377	0.43956	8.74396e-10	8.74556e-10	1	0	0	1	0	0
AATGGAGGC	1	4	9	204.5	335544320	136.5	502609768	36	4	0.00488998	0.0195599	0.00795846	0.000176039	7.16261e-05	0.263736	5.24637e-10	5.24734e-10	1	0	0	1	0	0
AATGGAGTGGATAGGGCTGATGT	2	8	23	204.5	335544320	136.5	502609768	184	4	0.00977995	0.0391198	0.0159169	0.000899756	0.000366089	0.673993	2.68148e-09	2.68197e-09	1	0	0	1	1	0
AATGGATGGGG	2	8	11	204.5	335544320	136.5	502609768	88	4	0.00977995	0.0391198	0.0159169	0.000430318	0.000175086	0.322344	1.28245e-09	1.28268e-09	1	0	0	1	0	0
AATGGC	155	743	6	204.5	335544320	136.5	502609768	4458	4.79355	0.757946	3.63325	1.47828	0.0217995	0.0088697	0.210705	6.49676e-08	6.49795e-08	1	0	0	1	0	0
AATGGGGAGGGACGG	1	4	15	204.5	335544320	136.5	502609768	60	4	0.00488998	0.0195599	0.00795846	0.000293399	0.000119377	0.43956	8.74396e-10	8.74556e-10	1	0	0	1	0	0
AATGGGGATAGACTGGTACGGTG	2	9	23	204.5	335544320	136.5	502609768	207	4.5	0.00977995	0.0440098	0.0179065	0.00101222	0.00041185	0.758242	3.01667e-09	3.01722e-09	1	0	0	1	1	0
AATGGGGGTC	1	4	10	204.5	335544320	136.5	502609768	40	4	0.00488998	0.0195599	0.00795846	0.000195599	7.95846e-05	0.29304	5.82931e-10	5.83037e-10	1	0	0	1	0	0
AATGGGTAGTGACGG	409	2298	15	204.5	335544320	136.5	502609768	34470	5.61858	2	11.2372	4.57214	0.168557	0.068582	0.617427	5.0234e-07	5.02432e-07	1	0	0	1	1	0
AATGGT	3	13	6	204.5	335544320	136.5	502609768	78	4.33333	0.0146699	0.0635697	0.025865	0.000381418	0.00015519	0.190476	1.13671e-09	1.13692e-09	1	0	0	1	0	0
AATGGTGGGTAGGCG	424	1730	15	204.5	335544320	136.5	502609768	25950	4.08019	2.07335	8.45966	3.44203	0.126895	0.0516305	0.448372	3.78176e-07	3.78246e-07	1	0	0	1	0	0
AATGGTGTATACAGG	1	4	15	204.5	335544320	136.5	502609768	60	4	0.00488998	0.0195599	0.00795846	0.000293399	0.000119377	0.43956	8.74396e-10	8.74556e-10	1	0	0	1	0	0
AATGGTGTGGGAGCG	8	47	15	204.5	335544320	136.5	502609768	705	5.875	0.0391198	0.229829	0.0935119	0.00344743	0.00140268	0.645604	1.02742e-08	1.0276e-08	1	0	0	1	1	0
AATGT	108	589	5	204.5	335544320	136.5	502609768	2945	5.4537	0.528117	2.8802	1.17188	0.014401	0.00585942	0.199769	4.29183e-08	4.29261e-08	1	0	0	1	0	0
AATGTAGTGT	1	4	10	204.5	335544320	136.5	502609768	40	4	0.00488998	0.0195599	0.00795846	0.000195599	7.95846e-05	0.29304	5.82931e-10	5.83037e-10	1	0	0	1	0	0
AATGTCG	1	4	7	204.5	335544320	136.5	502609768	28	4	0.00488998	0.0195599	0.00795846	0.000136919	5.57092e-05	0.205128	4.08051e-10	4.08126e-10	1	0	0	1	0	0
AATGTG	7	42	6	204.5	335544320	136.5	502609768	252	6	0.0342298	0.205379	0.0835638	0.00123227	0.000501383	0.263736	3.67246e-09	3.67314e-09	1	0	0	1	0	0
AATGTGGACGAGGTG	1	4	15	204.5	335544320	136.5	502609768	60	4	0.00488998	0.0195599	0.00795846	0.000293399	0.000119377	0.43956	8.74396e-10	8.74556e-10	1	0	0	1	0	0
AATT	459	2950	4	204.5	335544320	136.5	502609768	11800	6.42702	2.2445	14.4254	5.86936	0.0577017	0.0234775	0.188337	1.71965e-07	1.71996e-07	1	0	0	0	0	0
AATTAC	126	507	6	204.5	335544320	136.5	502609768	3042	4.02381	0.616137	2.47922	1.00873	0.0148753	0.00605241	0.176871	4.43319e-08	4.434e-08	1	0	0	1	0	0
AATTACGCAGGTGAG	1	5	15	204.5	335544320	136.5	502609768	75	5	0.00488998	0.0244499	0.00994808	0.000366748	0.000149221	0.549451	1.09299e-09	1.0932e-09	1	0	0	1	1	0
AATTACGTC	195	1304	9	204.5	335544320	136.5	502609768	11736	6.68718	0.953545	6.37653	2.59446	0.0573888	0.0233501	0.440913	1.71032e-07	1.71063e-07	1	0	0	1	0	0
AATTAG	608	2541	6	204.5	335544320	136.5	502609768	15246	4.17928	2.97311	12.4254	5.05561	0.0745526	0.0303337	0.183704	2.22184e-07	2.22225e-07	1	0	0	1	0	0
AATTAT	129	519	6	204.5	335544320	136.5	502609768	3114	4.02326	0.630807	2.5379	1.03261	0.0152274	0.00619566	0.176846	4.53811e-08	4.53895e-08	1	0	0	1	0	0
AATTATG	2	9	7	204.5	335544320	136.5	502609768	63	4.5	0.00977995	0.0440098	0.0179065	0.000308068	0.000125346	0.230769	9.18116e-10	9.18284e-10	1	0	0	1	0	0
AATTC	118	777	5	204.5	335544320	136.5	502609768	3885	6.58475	0.577017	3.79951	1.54593	0.0189976	0.00772965	0.241199	5.66171e-08	5.66275e-08	1	0	0	1	0	0
AATTCACGACACACC	20	97	15	204.5	335544320	136.5	502609768	1455	4.85	0.0977995	0.474328	0.192993	0.00711491	0.00289489	0.532967	2.12041e-08	2.1208e-08	1	0	0	1	1	0
AATTCC	1	4	6	204.5	335544320	136.5	502609768	24	4	0.00488998	0.0195599	0.00795846	0.000117359	4.77508e-05	0.175824	3.49758e-10	3.49822e-10	1	0	0	1	0	0
AATTCCCATGTCCAC	1	4	15	204.5	335544320	136.5	502609768	60	4	0.00488998	0.0195599	0.00795846	0.000293399	0.000119377	0.43956	8.74396e-10	8.74556e-10	1	0	0	1	0	0
AATTCCTCCTACCCATCCCTCCTC	4	16	24	204.5	335544320	136.5	502609768	384	4	0.0195599	0.0782396	0.0318338	0.00187775	0.000764012	0.703297	5.59613e-09	5.59716e-09	1	0	0	1	1	0
AATTCG	193	772	6	204.5	335544320	136.5	502609768	4632	4	0.943765	3.77506	1.53598	0.0226504	0.0092159	0.175824	6.75034e-08	6.75157e-08	1	0	0	1	0	0
AATTCGC	44	216	7	204.5	335544320	136.5	502609768	1512	4.90909	0.215159	1.05623	0.429757	0.00739364	0.0030083	0.251748	2.20348e-08	2.20388e-08	1	0	0	1	0	0
AATTCTC	1	4	7	204.5	335544320	136.5	502609768	28	4	0.00488998	0.0195599	0.00795846	0.000136919	5.57092e-05	0.205128	4.08051e-10	4.08126e-10	1	0	0	1	0	0
AATTGC	1	4	6	204.5	335544320	136.5	502609768	24	4	0.00488998	0.0195599	0.00795846	0.000117359	4.77508e-05	0.175824	3.49758e-10	3.49822e-10	1	0	0	1	0	0
AC	1451081	35736504	2	204.5	335544320	136.5	502609768	71473008	24.6275	7095.75	174751	71101.9	349.501	142.204	0.360843	0.00104159	0.00104179	1	1	1	0	0	0
ACACACACACACAGGCAGAG	2	8	20	204.5	335544320	136.5	502609768	160	4	0.00977995	0.0391198	0.0159169	0.000782396	0.000318338	0.586081	2.33172e-09	2.33215e-09	1	0	0	1	1	0
ACACACACACACGCGCGTGC	1	4	20	204.5	335544320	136.5	502609768	80	4	0.00488998	0.0195599	0.00795846	0.000391198	0.000159169	0.586081	1.16586e-09	1.16607e-09	1	0	0	1	1	0
ACACACACACC	725	3569	11	204.5	335544320	136.5	502609768	39259	4.92276	3.54523	17.4523	7.10094	0.191976	0.0781103	0.396706	5.72132e-07	5.72237e-07	1	0	0	1	0	0
ACACACACATACACGCC	7	34	17	204.5	335544320	136.5	502609768	578	4.85714	0.0342298	0.166259	0.0676469	0.00282641	0.00115	0.604919	8.42335e-09	8.42489e-09	1	0	0	1	1	0
ACACACACGCACACG	1	4	15	204.5	335544320	136.5	502609768	60	4	0.00488998	0.0195599	0.00795846	0.000293399	0.000119377	0.43956	8.74396e-10	8.74556e-10	1	0	0	1	0	0
ACACACACGCACCCG	1	4	15	204.5	335544320	136.5	502609768	60	4	0.00488998	0.0195599	0.00795846	0.000293399	0.000119377	0.43956	8.74396e-10	8.74556e-10	1	0	0	1	0	0
ACACACACGCTACCTGTCTC	1	6	20	204.5	335544320	136.5	502609768	120	6	0.00488998	0.0293399	0.0119377	0.000586797	0.000238754	0.879121	1.74879e-09	1.74911e-09	1	0	0	1	1	0
ACACACACGT	2	9	10	204.5	335544320	136.5	502609768	90	4.5	0.00977995	0.0440098	0.0179065	0.000440098	0.000179065	0.32967	1.31159e-09	1.31183e-09	1	0	0	1	0	0
ACACACACTCGCGC	3	14	14	204.5	335544320	136.5	502609768	196	4.66667	0.0146699	0.0684597	0.0278546	0.000958435	0.000389965	0.478632	2.85636e-09	2.85688e-09	1	0	0	1	0	0
ACACACACTG	41	176	10	204.5	335544320	136.5	502609768	1760	4.29268	0.200489	0.860636	0.350172	0.00860636	0.00350172	0.314482	2.56489e-08	2.56536e-08	1	0	0	1	0	0
ACACACAGAGCATCC	19	95	15	204.5	335544320	136.5	502609768	1425	5	0.0929095	0.464548	0.189013	0.00696822	0.0028352	0.549451	2.07669e-08	2.07707e-08	1	0	0	1	1	0
ACACACAGCAT	1	4	11	204.5	335544320	136.5	502609768	44	4	0.00488998	0.0195599	0.00795846	0.000215159	8.75431e-05	0.322344	6.41224e-10	6.41341e-10	1	0	0	1	0	0
ACACACAGCTCACAGACACTCTCC	1	4	24	204.5	335544320	136.5	502609768	96	4	0.00488998	0.0195599	0.00795846	0.000469438	0.000191003	0.703297	1.39903e-09	1.39929e-09	1	0	0	1	1	0
ACACACAGTGG	1	6	11	204.5	335544320	136.5	502609768	66	6	0.00488998	0.0293399	0.0119377	0.000322738	0.000131315	0.483516	9.61835e-10	9.62012e-10	1	0	0	1	0	0
ACACACC	56	230	7	204.5	335544320	136.5	502609768	1610	4.10714	0.273839	1.12469	0.457611	0.00787286	0.00320328	0.210623	2.3463e-08	2.34673e-08	1	0	0	1	0	0
ACACACCCGCC	1	4	11	204.5	335544320	136.5	502609768	44	4	0.00488998	0.0195599	0.00795846	0.000215159	8.75431e-05	0.322344	6.41224e-10	6.41341e-10	1	0	0	1	0	0
ACACACCTCCGCCAG	872	4158	15	204.5	335544320	136.5	502609768	62370	4.76835	4.26406	20.3325	8.27282	0.304988	0.124092	0.523994	9.08934e-07	9.09101e-07	1	0	0	1	1	0
ACACACG	6	25	7	204.5	335544320	136.5	502609768	175	4.16667	0.0293399	0.122249	0.0497404	0.000855746	0.000348183	0.213675	2.55032e-09	2.55079e-09	1	0	0	1	0	0
ACACACGTACATCCC	498	2372	15	204.5	335544320	136.5	502609768	35580	4.76305	2.43521	11.599	4.71937	0.173985	0.0707905	0.523412	5.18517e-07	5.18612e-07	1	0	0	1	1	0
ACACACT	433	2548	7	204.5	335544320	136.5	502609768	17836	5.88453	2.11736	12.4597	5.06954	0.0872176	0.0354868	0.301771	2.59929e-07	2.59976e-07	1	0	0	1	0	0
ACACACTCCTCCGGC	257	1243	15	204.5	335544320	136.5	502609768	18645	4.83658	1.25672	6.07824	2.47309	0.0911736	0.0370964	0.531492	2.71718e-07	2.71768e-07	1	0	0	1	1	0
ACACACTCGCATCCGC	2	12	16	204.5	335544320	136.5	502609768	192	6	0.00977995	0.0586797	0.0238754	0.000938875	0.000382006	0.703297	2.79807e-09	2.79858e-09	1	0	0	1	1	0
ACACACTCGCGCACTC	3	13	16	204.5	335544320	136.5	502609768	208	4.33333	0.0146699	0.0635697	0.025865	0.00101711	0.00041384	0.507937	3.03124e-09	3.03179e-09	1	0	0	1	1	0
ACACACTCGCTC	2	12	12	204.5	335544320	136.5	502609768	144	6	0.00977995	0.0586797	0.0238754	0.000704156	0.000286505	0.527473	2.09855e-09	2.09893e-09	1	0	0	1	1	0
ACACACTCTC	115	493	10	204.5	335544320	136.5	502609768	4930	4.28696	0.562347	2.41076	0.98088	0.0241076	0.0098088	0.314063	7.18462e-08	7.18594e-08	1	0	0	1	0	0
ACACAG	300	1324	6	204.5	335544320	136.5	502609768	7944	4.41333	1.46699	6.47433	2.63425	0.038846	0.0158055	0.193993	1.1577e-07	1.15791e-07	1	0	0	1	0	0
ACACAGACGCGC	4	23	12	204.5	335544320	136.5	502609768	276	5.75	0.0195599	0.112469	0.0457611	0.00134963	0.000549134	0.505495	4.02222e-09	4.02296e-09	1	0	0	1	1	0
ACACAGAG	369	1609	8	204.5	335544320	136.5	502609768	12872	4.36043	1.8044	7.86797	3.20129	0.0629438	0.0256103	0.255557	1.87587e-07	1.87621e-07	1	0	0	1	0	0
ACACAGC	17	81	7	204.5	335544320	136.5	502609768	567	4.76471	0.0831296	0.396088	0.161159	0.00277262	0.00112811	0.244344	8.26304e-09	8.26456e-09	1	0	0	1	0	0
ACACAGGGCCACACAGGGGC	1	4	20	204.5	335544320	136.5	502609768	80	4	0.00488998	0.0195599	0.00795846	0.000391198	0.000159169	0.586081	1.16586e-09	1.16607e-09	1	0	0	1	1	0
ACACAGGGTC	1	4	10	204.5	335544320	136.5	502609768	40	4	0.00488998	0.0195599	0.00795846	0.000195599	7.95846e-05	0.29304	5.82931e-10	5.83037e-10	1	0	0	1	0	0
ACACAT	337	1386	6	204.5	335544320	136.5	502609768	8316	4.11276	1.64792	6.77751	2.75761	0.040665	0.0165456	0.180781	1.21191e-07	1.21213e-07	1	0	0	1	0	0
ACACATACTC	1	4	10	204.5	335544320	136.5	502609768	40	4	0.00488998	0.0195599	0.00795846	0.000195599	7.95846e-05	0.29304	5.82931e-10	5.83037e-10	1	0	0	1	0	0
ACACATAGTGTATGT	1	6	15	204.5	335544320	136.5	502609768	90	6	0.00488998	0.0293399	0.0119377	0.000440098	0.000179065	0.659341	1.31159e-09	1.31183e-09	1	0	0	1	1	0
ACACATATAT	31	135	10	204.5	335544320	136.5	502609768	1350	4.35484	0.151589	0.660147	0.268598	0.00660147	0.00268598	0.319036	1.96739e-08	1.96775e-08	1	0	0	1	0	0
ACACATATATGCCT	2	8	14	204.5	335544320	136.5	502609768	112	4	0.00977995	0.0391198	0.0159169	0.000547677	0.000222837	0.410256	1.63221e-09	1.6325e-09	1	0	0	1	0	0
ACACATATCCATAT	2	8	14	204.5	335544320	136.5	502609768	112	4	0.00977995	0.0391198	0.0159169	0.000547677	0.000222837	0.410256	1.63221e-09	1.6325e-09	1	0	0	1	0	0
ACACATCCATAGACG	1	4	15	204.5	335544320	136.5	502609768	60	4	0.00488998	0.0195599	0.00795846	0.000293399	0.000119377	0.43956	8.74396e-10	8.74556e-10	1	0	0	1	0	0
ACACC	220	1286	5	204.5	335544320	136.5	502609768	6430	5.84545	1.07579	6.28851	2.55865	0.0314425	0.0127932	0.214119	9.37061e-08	9.37233e-08	1	0	0	1	0	0
ACACCACCTC	5	23	10	204.5	335544320	136.5	502609768	230	4.6	0.0244499	0.112469	0.0457611	0.00112469	0.000457611	0.336996	3.35185e-09	3.35247e-09	1	0	0	1	0	0
ACACCAT	1	4	7	204.5	335544320	136.5	502609768	28	4	0.00488998	0.0195599	0.00795846	0.000136919	5.57092e-05	0.205128	4.08051e-10	4.08126e-10	1	0	0	1	0	0
ACACCATAGTCGCCC	1	4	15	204.5	335544320	136.5	502609768	60	4	0.00488998	0.0195599	0.00795846	0.000293399	0.000119377	0.43956	8.74396e-10	8.74556e-10	1	0	0	1	0	0
ACACCATCACG	2	10	11	204.5	335544320	136.5	502609768	110	5	0.00977995	0.0488998	0.0198962	0.000537897	0.000218858	0.40293	1.60306e-09	1.60335e-09	1	0	0	1	0	0
ACACCATCTCC	2	8	11	204.5	335544320	136.5	502609768	88	4	0.00977995	0.0391198	0.0159169	0.000430318	0.000175086	0.322344	1.28245e-09	1.28268e-09	1	0	0	1	0	0
ACACCC	859	4183	6	204.5	335544320	136.5	502609768	25098	4.86962	4.20049	20.4548	8.32256	0.122729	0.0499354	0.214049	3.6576e-07	3.65827e-07	1	0	0	1	0	0
ACACCCACACTCATCC	3	14	16	204.5	335544320	136.5	502609768	224	4.66667	0.0146699	0.0684597	0.0278546	0.00109535	0.000445674	0.547009	3.26441e-09	3.26501e-09	1	0	0	1	1	0
ACACCCATACTCTCTCTC	1	5	18	204.5	335544320	136.5	502609768	90	5	0.00488998	0.0244499	0.00994808	0.000440098	0.000179065	0.659341	1.31159e-09	1.31183e-09	1	0	0	1	1	0
ACACCCC	11	44	7	204.5	335544320	136.5	502609768	308	4	0.0537897	0.215159	0.0875431	0.00150611	0.000612801	0.205128	4.48856e-09	4.48939e-09	1	0	0	1	0	0
ACACCCCCGCCGCCTCTCCTCCC	1	4	23	204.5	335544320	136.5	502609768	92	4	0.00488998	0.0195599	0.00795846	0.000449878	0.000183045	0.673993	1.34074e-09	1.34099e-09	1	0	0	1	1	0
ACACCCCTATATACAT	2	8	16	204.5	335544320	136.5	502609768	128	4	0.00977995	0.0391198	0.0159169	0.000625917	0.000254671	0.468864	1.86538e-09	1.86572e-09	1	0	0	1	0	0
ACACCCG	1	9	7	204.5	335544320	136.5	502609768	63	9	0.00488998	0.0440098	0.0179065	0.000308068	0.000125346	0.461538	9.18116e-10	9.18284e-10	1	0	0	1	0	0
ACACCCT	24	99	7	204.5	335544320	136.5	502609768	693	4.125	0.117359	0.484108	0.196972	0.00338875	0.0013788	0.211538	1.00993e-08	1.01011e-08	1	0	0	1	0	0
ACACCCTCTACCTCT	237	1333	15	204.5	335544320	136.5	502609768	19995	5.62447	1.15892	6.51834	2.65216	0.0977751	0.0397824	0.618074	2.91392e-07	2.91446e-07	1	0	0	1	1	0
ACACCT	99	442	6	204.5	335544320	136.5	502609768	2652	4.46465	0.484108	2.16137	0.87941	0.0129682	0.00527646	0.196248	3.86483e-08	3.86554e-08	1	0	0	1	0	0
ACACCTC	1	4	7	204.5	335544320	136.5	502609768	28	4	0.00488998	0.0195599	0.00795846	0.000136919	5.57092e-05	0.205128	4.08051e-10	4.08126e-10	1	0	0	1	0	0
ACACCTCACTACCTC	1013	4884	15	204.5	335544320	136.5	502609768	73260	4.82132	4.95355	23.8826	9.71728	0.35824	0.145759	0.529816	1.06764e-06	1.06783e-06	1	0	0	1	1	0
ACACCTCGCACATCC	1	4	15	204.5	335544320	136.5	502609768	60	4	0.00488998	0.0195599	0.00795846	0.000293399	0.000119377	0.43956	8.74396e-10	8.74556e-10	1	0	0	1	0	0
ACACGAGGG	1	4	9	204.5	335544320	136.5	502609768	36	4	0.00488998	0.0195599	0.00795846	0.000176039	7.16261e-05	0.263736	5.24637e-10	5.24734e-10	1	0	0	1	0	0
ACACGATCCCTCCTCATGCATCCTC	2	8	25	204.5	335544320	136.5	502609768	200	4	0.00977995	0.0391198	0.0159169	0.000977995	0.000397923	0.732601	2.91465e-09	2.91519e-09	1	0	0	1	1	0
ACACGC	2511	11204	6	204.5	335544320	136.5	502609768	67224	4.46197	12.2787	54.7873	22.2916	0.328724	0.13375	0.19613	9.79673e-07	9.79853e-07	1	0	0	1	0	0
ACACGCACAGC	1	7	11	204.5	335544320	136.5	502609768	77	7	0.00488998	0.0342298	0.0139273	0.000376528	0.0001532	0.564103	1.12214e-09	1.12235e-09	1	0	0	1	1	0
ACACGCACCCATCCC	739	2970	15	204.5	335544320	136.5	502609768	44550	4.01894	3.61369	14.5232	5.90916	0.217848	0.0886374	0.441642	6.49239e-07	6.49358e-07	1	0	0	1	0	0
ACACGCACGCGCTCTC	1	5	16	204.5	335544320	136.5	502609768	80	5	0.00488998	0.0244499	0.00994808	0.000391198	0.000159169	0.586081	1.16586e-09	1.16607e-09	1	0	0	1	1	0
ACACGCC	223	892	7	204.5	335544320	136.5	502609768	6244	4	1.09046	4.36186	1.77474	0.030533	0.0124232	0.205128	9.09955e-08	9.10121e-08	1	0	0	1	0	0
ACACGCCCCACTGT	2	8	14	204.5	335544320	136.5	502609768	112	4	0.00977995	0.0391198	0.0159169	0.000547677	0.000222837	0.410256	1.63221e-09	1.6325e-09	1	0	0	1	0	0
ACACGCCCGGTACTC	18	74	15	204.5	335544320	136.5	502609768	1110	4.11111	0.0880196	0.361858	0.147232	0.00542787	0.00220847	0.45177	1.61763e-08	1.61793e-08	1	0	0	1	0	0
ACACGCGACCGATGG	2	9	15	204.5	335544320	136.5	502609768	135	4.5	0.00977995	0.0440098	0.0179065	0.000660147	0.000268598	0.494505	1.96739e-09	1.96775e-09	1	0	0	1	0	0
ACACGCTCC	3	12	9	204.5	335544320	136.5	502609768	108	4	0.0146699	0.0586797	0.0238754	0.000528117	0.000214878	0.263736	1.57391e-09	1.5742e-09	1	0	0	1	0	0
ACACGCTGC	160	727	9	204.5	335544320	136.5	502609768	6543	4.54375	0.782396	3.55501	1.44645	0.0319951	0.0130181	0.299588	9.53529e-08	9.53703e-08	1	0	0	1	0	0
ACACGG	1	4	6	204.5	335544320	136.5	502609768	24	4	0.00488998	0.0195599	0.00795846	0.000117359	4.77508e-05	0.175824	3.49758e-10	3.49822e-10	1	0	0	1	0	0
ACACGGAGACAGAGAGAG	1	4	18	204.5	335544320	136.5	502609768	72	4	0.00488998	0.0195599	0.00795846	0.000352078	0.000143252	0.527473	1.04927e-09	1.04947e-09	1	0	0	1	1	0
ACACGGAGTG	5	20	10	204.5	335544320	136.5	502609768	200	4	0.0244499	0.0977995	0.0397923	0.000977995	0.000397923	0.29304	2.91465e-09	2.91519e-09	1	0	0	1	0	0
ACACGGGCTCCAGGGCT	3	15	17	204.5	335544320	136.5	502609768	255	5	0.0146699	0.0733496	0.0298442	0.00124694	0.000507352	0.622711	3.71618e-09	3.71686e-09	1	0	0	1	1	0
ACACGGGTCTGGGCT	1	4	15	204.5	335544320	136.5	502609768	60	4	0.00488998	0.0195599	0.00795846	0.000293399	0.000119377	0.43956	8.74396e-10	8.74556e-10	1	0	0	1	0	0
ACACGT	268	1737	6	204.5	335544320	136.5	502609768	10422	6.48134	1.31051	8.49389	3.45596	0.0509633	0.0207358	0.284894	1.51883e-07	1.5191e-07	1	0	0	1	0	0
ACACGTCCCATC	1	4	12	204.5	335544320	136.5	502609768	48	4	0.00488998	0.0195599	0.00795846	0.000234719	9.55015e-05	0.351648	6.99517e-10	6.99645e-10	1	0	0	1	0	0
ACACT	24	151	5	204.5	335544320	136.5	502609768	755	6.29167	0.117359	0.738386	0.300432	0.00369193	0.00150216	0.230464	1.10028e-08	1.10048e-08	1	0	0	1	0	0
ACACTAGTGACTCTCTATCC	1	5	20	204.5	335544320	136.5	502609768	100	5	0.00488998	0.0244499	0.00994808	0.000488998	0.000198962	0.732601	1.45733e-09	1.45759e-09	1	0	0	1	1	0
ACACTAT	201	972	7	204.5	335544320	136.5	502609768	6804	4.83582	0.982885	4.75306	1.93391	0.0332714	0.0135373	0.247991	9.91565e-08	9.91747e-08	1	0	0	1	0	0
ACACTATGTC	1	4	10	204.5	335544320	136.5	502609768	40	4	0.00488998	0.0195599	0.00795846	0.000195599	7.95846e-05	0.29304	5.82931e-10	5.83037e-10	1	0	0	1	0	0
ACACTC	60	254	6	204.5	335544320	136.5	502609768	1524	4.23333	0.293399	1.24205	0.505362	0.00745232	0.00303217	0.186081	2.22097e-08	2.22137e-08	1	0	0	1	0	0
ACACTCACAT	1	4	10	204.5	335544320	136.5	502609768	40	4	0.00488998	0.0195599	0.00795846	0.000195599	7.95846e-05	0.29304	5.82931e-10	5.83037e-10	1	0	0	1	0	0
ACACTCGCACAGC	1	4	13	204.5	335544320	136.5	502609768	52	4	0.00488998	0.0195599	0.00795846	0.000254279	0.00010346	0.380952	7.5781e-10	7.57949e-10	1	0	0	1	0	0
ACACTCT	2	8	7	204.5	335544320	136.5	502609768	56	4	0.00977995	0.0391198	0.0159169	0.000273839	0.000111418	0.205128	8.16103e-10	8.16252e-10	1	0	0	1	0	0
ACACTG	1	4	6	204.5	335544320	136.5	502609768	24	4	0.00488998	0.0195599	0.00795846	0.000117359	4.77508e-05	0.175824	3.49758e-10	3.49822e-10	1	0	0	1	0	0
ACACTGCCCTACGTACCATCTCC	2	8	23	204.5	335544320	136.5	502609768	184	4	0.00977995	0.0391198	0.0159169	0.000899756	0.000366089	0.673993	2.68148e-09	2.68197e-09	1	0	0	1	1	0
ACACTGGGACCTAGG	1	4	15	204.5	335544320	136.5	502609768	60	4	0.00488998	0.0195599	0.00795846	0.000293399	0.000119377	0.43956	8.74396e-10	8.74556e-10	1	0	0	1	0	0
ACAG	3497	25000	4	204.5	335544320	136.5	502609768	100000	7.14898	17.1002	122.249	49.7404	0.488998	0.198962	0.209494	1.45733e-06	1.45759e-06	1	0	0	0	0	0
ACAGACCCACCGCCG	1	4	15	204.5	335544320	136.5	502609768	60	4	0.00488998	0.0195599	0.00795846	0.000293399	0.000119377	0.43956	8.74396e-10	8.74556e-10	1	0	0	1	0	0
ACAGACCCTC	1	4	10	204.5	335544320	136.5	502609768	40	4	0.00488998	0.0195599	0.00795846	0.000195599	7.95846e-05	0.29304	5.82931e-10	5.83037e-10	1	0	0	1	0	0
ACAGACG	1	4	7	204.5	335544320	136.5	502609768	28	4	0.00488998	0.0195599	0.00795846	0.000136919	5.57092e-05	0.205128	4.08051e-10	4.08126e-10	1	0	0	1	0	0
ACAGACGC	187	855	8	204.5	335544320	136.5	502609768	6840	4.57219	0.914425	4.18093	1.70112	0.0334474	0.013609	0.267967	9.96811e-08	9.96994e-08	1	0	0	1	0	0
ACAGACTCACCACCC	1366	6513	15	204.5	335544320	136.5	502609768	97695	4.76794	6.67971	31.8484	12.9584	0.477726	0.194375	0.523949	1.42373e-06	1.424e-06	1	0	0	1	1	0
ACAGAG	816	4241	6	204.5	335544320	136.5	502609768	25446	5.1973	3.99022	20.7384	8.43796	0.12443	0.0506277	0.228453	3.70831e-07	3.70899e-07	1	0	0	1	0	0
ACAGAGAG	2422	10166	8	204.5	335544320	136.5	502609768	81328	4.19736	11.8435	49.7115	20.2264	0.397692	0.161811	0.245999	1.18521e-06	1.18543e-06	1	0	0	1	0	0
ACAGAGAGTGGCTGCTCCATGC	1	4	22	204.5	335544320	136.5	502609768	88	4	0.00488998	0.0195599	0.00795846	0.000430318	0.000175086	0.644689	1.28245e-09	1.28268e-09	1	0	0	1	1	0
ACAGAGC	2	8	7	204.5	335544320	136.5	502609768	56	4	0.00977995	0.0391198	0.0159169	0.000273839	0.000111418	0.205128	8.16103e-10	8.16252e-10	1	0	0	1	0	0
ACAGAGGG	4	17	8	204.5	335544320	136.5	502609768	136	4.25	0.0195599	0.0831296	0.0338235	0.000665037	0.000270588	0.249084	1.98196e-09	1.98233e-09	1	0	0	1	0	0
ACAGATACCGCACCC	1	4	15	204.5	335544320	136.5	502609768	60	4	0.00488998	0.0195599	0.00795846	0.000293399	0.000119377	0.43956	8.74396e-10	8.74556e-10	1	0	0	1	0	0
ACAGATCGTGACCAT	1	4	15	204.5	335544320	136.5	502609768	60	4	0.00488998	0.0195599	0.00795846	0.000293399	0.000119377	0.43956	8.74396e-10	8.74556e-10	1	0	0	1	0	0
ACAGATGG	1	4	8	204.5	335544320	136.5	502609768	32	4	0.00488998	0.0195599	0.00795846	0.000156479	6.36677e-05	0.234432	4.66344e-10	4.6643e-10	1	0	0	1	0	0
ACAGC	3	23	5	204.5	335544320	136.5	502609768	115	7.66667	0.0146699	0.112469	0.0457611	0.000562347	0.000228806	0.28083	1.67593e-09	1.67623e-09	1	0	0	1	0	0
ACAGCACCACTACCC	4	20	15	204.5	335544320	136.5	502609768	300	5	0.0195599	0.0977995	0.0397923	0.00146699	0.000596885	0.549451	4.37198e-09	4.37278e-09	1	0	0	1	1	0
ACAGCAGCC	23	170	9	204.5	335544320	136.5	502609768	1530	7.3913	0.112469	0.831296	0.338235	0.00748166	0.00304411	0.487339	2.22971e-08	2.23012e-08	1	0	0	1	0	0
ACAGCC	174	696	6	204.5	335544320	136.5	502609768	4176	4	0.850856	3.40342	1.38477	0.0204205	0.00830863	0.175824	6.08579e-08	6.08691e-08	1	0	0	1	0	0
ACAGCCACTATCACT	1393	9320	15	204.5	335544320	136.5	502609768	139800	6.6906	6.81174	45.5746	18.5432	0.683619	0.278148	0.73523	2.03734e-06	2.03772e-06	1	0	0	1	1	0
ACAGCCC	7	28	7	204.5	335544320	136.5	502609768	196	4	0.0342298	0.136919	0.0557092	0.000958435	0.000389965	0.205128	2.85636e-09	2.85688e-09	1	0	0	1	0	0
ACAGCCCGACTACCC	178	742	15	204.5	335544320	136.5	502609768	11130	4.16854	0.870416	3.62836	1.47629	0.0544254	0.0221444	0.458081	1.622e-07	1.6223e-07	1	0	0	1	0	0
ACAGCCGCT	435	1885	9	204.5	335544320	136.5	502609768	16965	4.33333	2.12714	9.2176	3.75042	0.0829584	0.0337538	0.285714	2.47235e-07	2.47281e-07	1	0	0	1	0	0
ACAGCG	651	8508	6	204.5	335544320	136.5	502609768	51048	13.0691	3.18337	41.6039	16.9276	0.249623	0.101566	0.574467	7.43936e-07	7.44072e-07	1	0	0	1	1	0
ACAGCGC	1	4	7	204.5	335544320	136.5	502609768	28	4	0.00488998	0.0195599	0.00795846	0.000136919	5.57092e-05	0.205128	4.08051e-10	4.08126e-10	1	0	0	1	0	0
ACAGCTATCCACGCCAGATGTAGT	2	9	24	204.5	335544320	136.5	502609768	216	4.5	0.00977995	0.0440098	0.0179065	0.00105623	0.000429757	0.791209	3.14782e-09	3.1484e-09	1	0	0	1	1	0
ACAGCTCCTCTCCCC	1130	4835	15	204.5	335544320	136.5	502609768	72525	4.27876	5.52567	23.643	9.61979	0.354645	0.144297	0.470194	1.05693e-06	1.05712e-06	1	0	0	1	0	0
ACAGG	2	11	5	204.5	335544320	136.5	502609768	55	5.5	0.00977995	0.0537897	0.0218858	0.000268949	0.000109429	0.201465	8.01529e-10	8.01676e-10	1	0	0	1	0	0
ACAGGACCACGGATG	790	4384	15	204.5	335544320	136.5	502609768	65760	5.54937	3.86308	21.4377	8.72247	0.321565	0.130837	0.609821	9.58338e-07	9.58513e-07	1	0	0	1	1	0
ACAGGACGATGACTG	1	5	15	204.5	335544320	136.5	502609768	75	5	0.00488998	0.0244499	0.00994808	0.000366748	0.000149221	0.549451	1.09299e-09	1.0932e-09	1	0	0	1	1	0
ACAGGC	214	1049	6	204.5	335544320	136.5	502609768	6294	4.90187	1.04645	5.12958	2.08711	0.0307775	0.0125226	0.215467	9.17241e-08	9.17409e-08	1	0	0	1	0	0
ACAGGCCCATCACCC	156	625	15	204.5	335544320	136.5	502609768	9375	4.00641	0.762836	3.05623	1.24351	0.0458435	0.0186526	0.440265	1.36624e-07	1.36649e-07	1	0	0	1	0	0
ACAGGCTCC	4	20	9	204.5	335544320	136.5	502609768	180	5	0.0195599	0.0977995	0.0397923	0.000880196	0.000358131	0.32967	2.62319e-09	2.62367e-09	1	0	0	1	0	0
ACAGGG	1	5	6	204.5	335544320	136.5	502609768	30	5	0.00488998	0.0244499	0.00994808	0.000146699	5.96885e-05	0.21978	4.37198e-10	4.37278e-10	1	0	0	1	0	0
ACAGGGAG	18	126	8	204.5	335544320	136.5	502609768	1008	7	0.0880196	0.616137	0.250692	0.0049291	0.00200553	0.410256	1.46898e-08	1.46925e-08	1	0	0	1	0	0
ACAGGGGAGGTGACG	1	4	15	204.5	335544320	136.5	502609768	60	4	0.00488998	0.0195599	0.00795846	0.000293399	0.000119377	0.43956	8.74396e-10	8.74556e-10	1	0	0	1	0	0
ACAGGGTGG	69	279	9	204.5	335544320	136.5	502609768	2511	4.04348	0.337408	1.3643	0.555103	0.0122787	0.00499592	0.266603	3.65935e-08	3.66002e-08	1	0	0	1	0	0
ACAGGTGGAGACCCG	130	682	15	204.5	335544320	136.5	502609768	10230	5.24615	0.635697	3.33496	1.35692	0.0500244	0.0203538	0.5765	1.49084e-07	1.49112e-07	1	0	0	1	1	0
ACAGT	251	1255	5	204.5	335544320	136.5	502609768	6275	5	1.22738	6.13692	2.49697	0.0306846	0.0124848	0.18315	9.14472e-08	9.1464e-08	1	0	0	1	0	0
ACAGTCC	1	5	7	204.5	335544320	136.5	502609768	35	5	0.00488998	0.0244499	0.00994808	0.000171149	6.96365e-05	0.25641	5.10064e-10	5.10158e-10	1	0	0	1	0	0
ACAGTCCGCCTAGCC	1	4	15	204.5	335544320	136.5	502609768	60	4	0.00488998	0.0195599	0.00795846	0.000293399	0.000119377	0.43956	8.74396e-10	8.74556e-10	1	0	0	1	0	0
ACAGTGGAGGTGACG	9	37	15	204.5	335544320	136.5	502609768	555	4.11111	0.0440098	0.180929	0.0736158	0.00271394	0.00110424	0.45177	8.08816e-09	8.08964e-09	1	0	0	1	0	0
ACAGTGGCGCTCAGG	3	19	15	204.5	335544320	136.5	502609768	285	6.33333	0.0146699	0.0929095	0.0378027	0.00139364	0.00056704	0.695971	4.15338e-09	4.15414e-09	1	0	0	1	1	0
ACAT	6290	55190	4	204.5	335544320	136.5	502609768	220760	8.77424	30.7579	269.878	109.807	1.07951	0.439227	0.257121	3.21719e-06	3.21778e-06	1	0	0	0	0	0
ACATACGT	435	1795	8	204.5	335544320	136.5	502609768	14360	4.12644	2.12714	8.77751	3.57136	0.07022	0.0285709	0.241842	2.09272e-07	2.0931e-07	1	0	0	1	0	0
ACATAG	1	4	6	204.5	335544320	136.5	502609768	24	4	0.00488998	0.0195599	0.00795846	0.000117359	4.77508e-05	0.175824	3.49758e-10	3.49822e-10	1	0	0	1	0	0
ACATAGAT	2	8	8	204.5	335544320	136.5	502609768	64	4	0.00977995	0.0391198	0.0159169	0.000312958	0.000127335	0.234432	9.32689e-10	9.3286e-10	1	0	0	1	0	0
ACATAT	969	4281	6	204.5	335544320	136.5	502609768	25686	4.41796	4.73839	20.934	8.51754	0.125604	0.0511053	0.194196	3.74329e-07	3.74397e-07	1	0	0	1	0	0
ACATC	3	19	5	204.5	335544320	136.5	502609768	95	6.33333	0.0146699	0.0929095	0.0378027	0.000464548	0.000189013	0.23199	1.38446e-09	1.38471e-09	1	0	0	1	0	0
ACATCACATCAG	1	4	12	204.5	335544320	136.5	502609768	48	4	0.00488998	0.0195599	0.00795846	0.000234719	9.55015e-05	0.351648	6.99517e-10	6.99645e-10	1	0	0	1	0	0
ACATCACTCGACGCC	1	5	15	204.5	335544320	136.5	502609768	75	5	0.00488998	0.0244499	0.00994808	0.000366748	0.000149221	0.549451	1.09299e-09	1.0932e-09	1	0	0	1	1	0
ACATCAT	4	22	7	204.5	335544320	136.5	502609768	154	5.5	0.0195599	0.107579	0.0437715	0.000753056	0.000306401	0.282051	2.24428e-09	2.24469e-09	1	0	0	1	0	0
ACATCC	53	317	6	204.5	335544320	136.5	502609768	1902	5.98113	0.259169	1.55012	0.630708	0.00930073	0.00378425	0.262907	2.77183e-08	2.77234e-08	1	0	0	1	0	0
ACATCCCATGATCCC	1	4	15	204.5	335544320	136.5	502609768	60	4	0.00488998	0.0195599	0.00795846	0.000293399	0.000119377	0.43956	8.74396e-10	8.74556e-10	1	0	0	1	0	0
ACATCCT	13	52	7	204.5	335544320	136.5	502609768	364	4	0.0635697	0.254279	0.10346	0.00177995	0.00072422	0.205128	5.30467e-09	5.30564e-09	1	0	0	1	0	0
ACATCGAGG	1	4	9	204.5	335544320	136.5	502609768	36	4	0.00488998	0.0195599	0.00795846	0.000176039	7.16261e-05	0.263736	5.24637e-10	5.24734e-10	1	0	0	1	0	0
ACATCT	438	2239	6	204.5	335544320	136.5	502609768	13434	5.11187	2.14181	10.9487	4.45475	0.0656919	0.0267285	0.224698	1.95777e-07	1.95813e-07	1	0	0	1	0	0
ACATCTGCTACCTCC	1	4	15	204.5	335544320	136.5	502609768	60	4	0.00488998	0.0195599	0.00795846	0.000293399	0.000119377	0.43956	8.74396e-10	8.74556e-10	1	0	0	1	0	0
ACATG	5	30	5	204.5	335544320	136.5	502609768	150	6	0.0244499	0.146699	0.0596885	0.000733496	0.000298442	0.21978	2.18599e-09	2.18639e-09	1	0	0	1	0	0
ACATGAGATCT	164	716	11	204.5	335544320	136.5	502609768	7876	4.36585	0.801956	3.50122	1.42456	0.0385134	0.0156702	0.351827	1.14779e-07	1.148e-07	1	0	0	1	0	0
ACATGC	2	8	6	204.5	335544320	136.5	502609768	48	4	0.00977995	0.0391198	0.0159169	0.000234719	9.55015e-05	0.175824	6.99517e-10	6.99645e-10	1	0	0	1	0	0
ACATGCACTCCCACT	21	120	15	204.5	335544320	136.5	502609768	1800	5.71429	0.102689	0.586797	0.238754	0.00880196	0.00358131	0.627943	2.62319e-08	2.62367e-08	1	0	0	1	1	0
ACATGCCCTCTGC	1	4	13	204.5	335544320	136.5	502609768	52	4	0.00488998	0.0195599	0.00795846	0.000254279	0.00010346	0.380952	7.5781e-10	7.57949e-10	1	0	0	1	0	0
ACATGCGCCACCCTC	6	27	15	204.5	335544320	136.5	502609768	405	4.5	0.0293399	0.132029	0.0537196	0.00198044	0.000805794	0.494505	5.90217e-09	5.90325e-09	1	0	0	1	0	0
ACC	17017	154543	3	204.5	335544320	136.5	502609768	463629	9.08168	83.2127	755.711	307.481	2.26713	0.922443	0.199597	6.75659e-06	6.75783e-06	1	1	0	0	0	0
ACCACCAGCCCCGTC	1	4	15	204.5	335544320	136.5	502609768	60	4	0.00488998	0.0195599	0.00795846	0.000293399	0.000119377	0.43956	8.74396e-10	8.74556e-10	1	0	0	1	0	0
ACCACCAGTCTCCCT	2	9	15	204.5	335544320	136.5	502609768	135	4.5	0.00977995	0.0440098	0.0179065	0.000660147	0.000268598	0.494505	1.96739e-09	1.96775e-09	1	0	0	1	0	0
ACCACCC	3	12	7	204.5	335544320	136.5	502609768	84	4	0.0146699	0.0586797	0.0238754	0.000410758	0.000167128	0.205128	1.22415e-09	1.22438e-09	1	0	0	1	0	0
ACCACCGGG	282	1293	9	204.5	335544320	136.5	502609768	11637	4.58511	1.37897	6.32274	2.57257	0.0569046	0.0231532	0.302315	1.69589e-07	1.6962e-07	1	0	0	1	0	0
ACCACCTCCTACCGC	1	8	15	204.5	335544320	136.5	502609768	120	8	0.00488998	0.0391198	0.0159169	0.000586797	0.000238754	0.879121	1.74879e-09	1.74911e-09	1	0	0	1	1	0
ACCACCTCTCCATGC	2	15	15	204.5	335544320	136.5	502609768	225	7.5	0.00977995	0.0733496	0.0298442	0.00110024	0.000447663	0.824176	3.27898e-09	3.27959e-09	1	0	0	1	1	0
ACCACG	443	2130	6	204.5	335544320	136.5	502609768	12780	4.80813	2.16626	10.4156	4.23788	0.0624939	0.0254273	0.211346	1.86246e-07	1.8628e-07	1	0	0	1	0	0
ACCACGCCCCTCCTC	1	4	15	204.5	335544320	136.5	502609768	60	4	0.00488998	0.0195599	0.00795846	0.000293399	0.000119377	0.43956	8.74396e-10	8.74556e-10	1	0	0	1	0	0
ACCACT	510	6479	6	204.5	335544320	136.5	502609768	38874	12.7039	2.49389	31.6822	12.8907	0.190093	0.0773443	0.558414	5.66521e-07	5.66625e-07	1	0	0	1	1	0
ACCACTC	11	49	7	204.5	335544320	136.5	502609768	343	4.45455	0.0537897	0.239609	0.0974911	0.00167726	0.000682438	0.228438	4.99863e-09	4.99955e-09	1	0	0	1	0	0
ACCAG	5	26	5	204.5	335544320	136.5	502609768	130	5.2	0.0244499	0.127139	0.05173	0.000635697	0.00025865	0.190476	1.89452e-09	1.89487e-09	1	0	0	1	0	0
ACCAGAGAGACGGCG	1	4	15	204.5	335544320	136.5	502609768	60	4	0.00488998	0.0195599	0.00795846	0.000293399	0.000119377	0.43956	8.74396e-10	8.74556e-10	1	0	0	1	0	0
ACCAGC	386	2497	6	204.5	335544320	136.5	502609768	14982	6.46891	1.88753	12.2103	4.96807	0.0732616	0.0298084	0.284348	2.18337e-07	2.18377e-07	1	0	0	1	0	0
ACCAGCACCGTCTCC	2	8	15	204.5	335544320	136.5	502609768	120	4	0.00977995	0.0391198	0.0159169	0.000586797	0.000238754	0.43956	1.74879e-09	1.74911e-09	1	0	0	1	0	0
ACCAGCC	2	8	7	204.5	335544320	136.5	502609768	56	4	0.00977995	0.0391198	0.0159169	0.000273839	0.000111418	0.205128	8.16103e-10	8.16252e-10	1	0	0	1	0	0
ACCAGCCACTATATC	1	4	15	204.5	335544320	136.5	502609768	60	4	0.00488998	0.0195599	0.00795846	0.000293399	0.000119377	0.43956	8.74396e-10	8.74556e-10	1	0	0	1	0	0
ACCAGG	1	4	6	204.5	335544320	136.5	502609768	24	4	0.00488998	0.0195599	0.00795846	0.000117359	4.77508e-05	0.175824	3.49758e-10	3.49822e-10	1	0	0	1	0	0
ACCAGTAGC	5	27	9	204.5	335544320	136.5	502609768	243	5.4	0.0244499	0.132029	0.0537196	0.00118826	0.000483476	0.356044	3.5413e-09	3.54195e-09	1	0	0	1	0	0
ACCAGTAGCACCCCG	2	9	15	204.5	335544320	136.5	502609768	135	4.5	0.00977995	0.0440098	0.0179065	0.000660147	0.000268598	0.494505	1.96739e-09	1.96775e-09	1	0	0	1	0	0
ACCAGTC	1	4	7	204.5	335544320	136.5	502609768	28	4	0.00488998	0.0195599	0.00795846	0.000136919	5.57092e-05	0.205128	4.08051e-10	4.08126e-10	1	0	0	1	0	0
ACCAGTCACGCCTCC	878	3857	15	204.5	335544320	136.5	502609768	57855	4.39294	4.2934	18.8606	7.67395	0.28291	0.115109	0.48274	8.43136e-07	8.43291e-07	1	0	0	1	0	0
ACCAT	5	30	5	204.5	335544320	136.5	502609768	150	6	0.0244499	0.146699	0.0596885	0.000733496	0.000298442	0.21978	2.18599e-09	2.18639e-09	1	0	0	1	0	0
ACCATC	567	2365	6	204.5	335544320	136.5	502609768	14190	4.17108	2.77262	11.5648	4.70544	0.0693888	0.0282326	0.183344	2.06795e-07	2.06833e-07	1	0	0	1	0	0
ACCATCC	38	159	7	204.5	335544320	136.5	502609768	1113	4.18421	0.185819	0.777506	0.316349	0.00544254	0.00221444	0.214575	1.622e-08	1.6223e-08	1	0	0	1	0	0
ACCATCCCCTCCCTATCCCC	1	4	20	204.5	335544320	136.5	502609768	80	4	0.00488998	0.0195599	0.00795846	0.000391198	0.000159169	0.586081	1.16586e-09	1.16607e-09	1	0	0	1	1	0
ACCATCCTACTCCGC	1	5	15	204.5	335544320	136.5	502609768	75	5	0.00488998	0.0244499	0.00994808	0.000366748	0.000149221	0.549451	1.09299e-09	1.0932e-09	1	0	0	1	1	0
ACCATCCTCCAT	271	1084	12	204.5	335544320	136.5	502609768	13008	4	1.32518	5.30073	2.15674	0.0636088	0.0258809	0.351648	1.89569e-07	1.89604e-07	1	0	0	1	0	0
ACCATCGGC	12	84	9	204.5	335544320	136.5	502609768	756	7	0.0586797	0.410758	0.167128	0.00369682	0.00150415	0.461538	1.10174e-08	1.10194e-08	1	0	0	1	0	0
ACCATCTAGCCGCAG	6	38	15	204.5	335544320	136.5	502609768	570	6.33333	0.0293399	0.185819	0.0756054	0.00278729	0.00113408	0.695971	8.30676e-09	8.30828e-09	1	0	0	1	1	0
ACCATG	14	71	6	204.5	335544320	136.5	502609768	426	5.07143	0.0684597	0.347188	0.141263	0.00208313	0.000847576	0.22292	6.20821e-09	6.20935e-09	1	0	0	1	0	0
ACCC	68	447	4	204.5	335544320	136.5	502609768	1788	6.57353	0.332518	2.18582	0.889358	0.00874328	0.00355743	0.192631	2.6057e-08	2.60618e-08	1	0	0	0	0	0
ACCCACCTCATGCGC	12	63	15	204.5	335544320	136.5	502609768	945	5.25	0.0586797	0.308068	0.125346	0.00462103	0.00188019	0.576923	1.37717e-08	1.37743e-08	1	0	0	1	1	0
ACCCACCTCCGCTCT	2	15	15	204.5	335544320	136.5	502609768	225	7.5	0.00977995	0.0733496	0.0298442	0.00110024	0.000447663	0.824176	3.27898e-09	3.27959e-09	1	0	0	1	1	0
ACCCAG	2	8	6	204.5	335544320	136.5	502609768	48	4	0.00977995	0.0391198	0.0159169	0.000234719	9.55015e-05	0.175824	6.99517e-10	6.99645e-10	1	0	0	1	0	0
ACCCAGGGAGCGGG	2	8	14	204.5	335544320	136.5	502609768	112	4	0.00977995	0.0391198	0.0159169	0.000547677	0.000222837	0.410256	1.63221e-09	1.6325e-09	1	0	0	1	0	0
ACCCATC	6	26	7	204.5	335544320	136.5	502609768	182	4.33333	0.0293399	0.127139	0.05173	0.000889976	0.00036211	0.222222	2.65233e-09	2.65282e-09	1	0	0	1	0	0
ACCCATCTGCGCTCC	1	5	15	204.5	335544320	136.5	502609768	75	5	0.00488998	0.0244499	0.00994808	0.000366748	0.000149221	0.549451	1.09299e-09	1.0932e-09	1	0	0	1	1	0
ACCCC	39	198	5	204.5	335544320	136.5	502609768	990	5.07692	0.190709	0.968215	0.393944	0.00484108	0.00196972	0.185968	1.44275e-08	1.44302e-08	1	0	0	1	0	0
ACCCCAGCCTACGAG	9	50	15	204.5	335544320	136.5	502609768	750	5.55556	0.0440098	0.244499	0.0994808	0.00366748	0.00149221	0.610501	1.09299e-08	1.0932e-08	1	0	0	1	1	0
ACCCCATAGCCGTCC	30	134	15	204.5	335544320	136.5	502609768	2010	4.46667	0.146699	0.655257	0.266608	0.00982885	0.00399913	0.490842	2.92923e-08	2.92976e-08	1	0	0	1	0	0
ACCCCC	736	3010	6	204.5	335544320	136.5	502609768	18060	4.08967	3.59902	14.7188	5.98874	0.088313	0.0359324	0.179766	2.63193e-07	2.63241e-07	1	0	0	1	0	0
ACCCCCC	71	284	7	204.5	335544320	136.5	502609768	1988	4	0.347188	1.38875	0.565051	0.00972127	0.00395535	0.205128	2.89716e-08	2.8977e-08	1	0	0	1	0	0
ACCCCCGTCCTCCAT	1	4	15	204.5	335544320	136.5	502609768	60	4	0.00488998	0.0195599	0.00795846	0.000293399	0.000119377	0.43956	8.74396e-10	8.74556e-10	1	0	0	1	0	0
ACCCCG	2	14	6	204.5	335544320	136.5	502609768	84	7	0.00977995	0.0684597	0.0278546	0.000410758	0.000167128	0.307692	1.22415e-09	1.22438e-09	1	0	0	1	0	0
ACCCCT	24	107	6	204.5	335544320	136.5	502609768	642	4.45833	0.117359	0.523227	0.212889	0.00313936	0.00127733	0.195971	9.35603e-09	9.35775e-09	1	0	0	1	0	0
ACCCCTCCACT	2	8	11	204.5	335544320	136.5	502609768	88	4	0.00977995	0.0391198	0.0159169	0.000430318	0.000175086	0.322344	1.28245e-09	1.28268e-09	1	0	0	1	0	0
ACCCGACCTC	3	18	10	204.5	335544320	136.5	502609768	180	6	0.0146699	0.0880196	0.0358131	0.000880196	0.000358131	0.43956	2.62319e-09	2.62367e-09	1	0	0	1	0	0
ACCCGC	3	12	6	204.5	335544320	136.5	502609768	72	4	0.0146699	0.0586797	0.0238754	0.000352078	0.000143252	0.175824	1.04927e-09	1.04947e-09	1	0	0	1	0	0
ACCCT	2	14	5	204.5	335544320	136.5	502609768	70	7	0.00977995	0.0684597	0.0278546	0.000342298	0.000139273	0.25641	1.02013e-09	1.02032e-09	1	0	0	1	0	0
ACCCTAT	1	4	7	204.5	335544320	136.5	502609768	28	4	0.00488998	0.0195599	0.00795846	0.000136919	5.57092e-05	0.205128	4.08051e-10	4.08126e-10	1	0	0	1	0	0
ACCCTATCC	130	528	9	204.5	335544320	136.5	502609768	4752	4.06154	0.635697	2.58191	1.05052	0.0232372	0.00945465	0.267794	6.92521e-08	6.92648e-08	1	0	0	1	0	0
ACCCTC	41	237	6	204.5	335544320	136.5	502609768	1422	5.78049	0.200489	1.15892	0.471539	0.00695355	0.00282923	0.254087	2.07232e-08	2.0727e-08	1	0	0	1	0	0
ACCCTCATCTCGCTC	81	411	15	204.5	335544320	136.5	502609768	6165	5.07407	0.396088	2.00978	0.817732	0.0301467	0.012266	0.557591	8.98442e-08	8.98606e-08	1	0	0	1	1	0
ACCCTCCTACGCCCC	1	4	15	204.5	335544320	136.5	502609768	60	4	0.00488998	0.0195599	0.00795846	0.000293399	0.000119377	0.43956	8.74396e-10	8.74556e-10	1	0	0	1	0	0
ACCCTCT	1	5	7	204.5	335544320	136.5	502609768	35	5	0.00488998	0.0244499	0.00994808	0.000171149	6.96365e-05	0.25641	5.10064e-10	5.10158e-10	1	0	0	1	0	0
ACCCTG	57	369	6	204.5	335544320	136.5	502609768	2214	6.47368	0.278729	1.8044	0.734168	0.0108264	0.00440501	0.284558	3.22652e-08	3.22711e-08	1	0	0	1	0	0
ACCG	1	6	4	204.5	335544320	136.5	502609768	24	6	0.00488998	0.0293399	0.0119377	0.000117359	4.77508e-05	0.175824	3.49758e-10	3.49822e-10	1	0	0	0	0	0
ACCGACGC	1	4	8	204.5	335544320	136.5	502609768	32	4	0.00488998	0.0195599	0.00795846	0.000156479	6.36677e-05	0.234432	4.66344e-10	4.6643e-10	1	0	0	1	0	0
ACCGAG	127	510	6	204.5	335544320	136.5	502609768	3060	4.01575	0.621027	2.49389	1.0147	0.0149633	0.00608822	0.176516	4.45942e-08	4.46024e-08	1	0	0	1	0	0
ACCGAGAGAG	4	32	10	204.5	335544320	136.5	502609768	320	8	0.0195599	0.156479	0.0636677	0.00156479	0.000636677	0.586081	4.66344e-09	4.6643e-09	1	0	0	1	1	0
ACCGAGCGCC	1	6	10	204.5	335544320	136.5	502609768	60	6	0.00488998	0.0293399	0.0119377	0.000293399	0.000119377	0.43956	8.74396e-10	8.74556e-10	1	0	0	1	0	0
ACCGAT	2	8	6	204.5	335544320	136.5	502609768	48	4	0.00977995	0.0391198	0.0159169	0.000234719	9.55015e-05	0.175824	6.99517e-10	6.99645e-10	1	0	0	1	0	0
ACCGCC	457	1832	6	204.5	335544320	136.5	502609768	10992	4.00875	2.23472	8.95844	3.64497	0.0537506	0.0218698	0.176209	1.60189e-07	1.60219e-07	1	0	0	1	0	0
ACCGCCC	56	224	7	204.5	335544320	136.5	502609768	1568	4	0.273839	1.09535	0.445674	0.00766748	0.00311972	0.205128	2.28509e-08	2.28551e-08	1	0	0	1	0	0
ACCGCCCATCATCTC	537	2447	15	204.5	335544320	136.5	502609768	36705	4.5568	2.62592	11.9658	4.86859	0.179487	0.0730288	0.500747	5.34912e-07	5.3501e-07	1	0	0	1	1	0
ACCGGC	186	745	6	204.5	335544320	136.5	502609768	4470	4.00538	0.909535	3.64303	1.48226	0.0218582	0.00889358	0.17606	6.51425e-08	6.51544e-08	1	0	0	1	0	0
ACCGGCG	3	21	7	204.5	335544320	136.5	502609768	147	7	0.0146699	0.102689	0.0417819	0.000718826	0.000292473	0.358974	2.14227e-09	2.14266e-09	1	0	0	1	0	0
ACCGTC	1	4	6	204.5	335544320	136.5	502609768	24	4	0.00488998	0.0195599	0.00795846	0.000117359	4.77508e-05	0.175824	3.49758e-10	3.49822e-10	1	0	0	1	0	0
ACCGTCCAGCCTCCT	1	4	15	204.5	335544320	136.5	502609768	60	4	0.00488998	0.0195599	0.00795846	0.000293399	0.000119377	0.43956	8.74396e-10	8.74556e-10	1	0	0	1	0	0
ACCGTG	87	348	6	204.5	335544320	136.5	502609768	2088	4	0.425428	1.70171	0.692386	0.0102103	0.00415432	0.175824	3.0429e-08	3.04346e-08	1	0	0	1	0	0
ACCGTGGGGAGAGGGAG	1	4	17	204.5	335544320	136.5	502609768	68	4	0.00488998	0.0195599	0.00795846	0.000332518	0.000135294	0.498168	9.90982e-10	9.91164e-10	1	0	0	1	0	0
ACCT	1894	15523	4	204.5	335544320	136.5	502609768	62092	8.19588	9.26161	75.9071	30.8848	0.303628	0.123539	0.240172	9.04883e-07	9.05049e-07	1	0	0	0	0	0
ACCTAGTCAT	1	4	10	204.5	335544320	136.5	502609768	40	4	0.00488998	0.0195599	0.00795846	0.000195599	7.95846e-05	0.29304	5.82931e-10	5.83037e-10	1	0	0	1	0	0
ACCTAT	3	13	6	204.5	335544320	136.5	502609768	78	4.33333	0.0146699	0.0635697	0.025865	0.000381418	0.00015519	0.190476	1.13671e-09	1.13692e-09	1	0	0	1	0	0
ACCTATATCG	173	784	10	204.5	335544320	136.5	502609768	7840	4.53179	0.845966	3.83374	1.55986	0.0383374	0.0155986	0.331999	1.14254e-07	1.14275e-07	1	0	0	1	0	0
ACCTC	89	488	5	204.5	335544320	136.5	502609768	2440	5.48315	0.435208	2.38631	0.970932	0.0119315	0.00485466	0.200848	3.55588e-08	3.55653e-08	1	0	0	1	0	0
ACCTCC	2753	11615	6	204.5	335544320	136.5	502609768	69690	4.21903	13.4621	56.7971	23.1094	0.340782	0.138656	0.185452	1.01561e-06	1.0158e-06	1	0	0	1	0	0
ACCTCCC	2	8	7	204.5	335544320	136.5	502609768	56	4	0.00977995	0.0391198	0.0159169	0.000273839	0.000111418	0.205128	8.16103e-10	8.16252e-10	1	0	0	1	0	0
ACCTCCCACTAGCCG	2	8	15	204.5	335544320	136.5	502609768	120	4	0.00977995	0.0391198	0.0159169	0.000586797	0.000238754	0.43956	1.74879e-09	1.74911e-09	1	0	0	1	0	0
ACCTCCCCT	2	9	9	204.5	335544320	136.5	502609768	81	4.5	0.00977995	0.0440098	0.0179065	0.000396088	0.000161159	0.296703	1.18043e-09	1.18065e-09	1	0	0	1	0	0
ACCTCCTCAGGCCCCC	1	6	16	204.5	335544320	136.5	502609768	96	6	0.00488998	0.0293399	0.0119377	0.000469438	0.000191003	0.703297	1.39903e-09	1.39929e-09	1	0	0	1	1	0
ACCTCCTCCAGCCAG	2	14	15	204.5	335544320	136.5	502609768	210	7	0.00977995	0.0684597	0.0278546	0.00102689	0.000417819	0.769231	3.06039e-09	3.06095e-09	1	0	0	1	1	0
ACCTCCTCTCCCATC	821	4015	15	204.5	335544320	136.5	502609768	60225	4.89038	4.01467	19.6333	7.9883	0.294499	0.119825	0.537404	8.77675e-07	8.77836e-07	1	0	0	1	1	0
ACCTCT	289	1532	6	204.5	335544320	136.5	502609768	9192	5.30104	1.4132	7.49144	3.04809	0.0449487	0.0182885	0.233013	1.33957e-07	1.33982e-07	1	0	0	1	0	0
ACCTCTC	1	4	7	204.5	335544320	136.5	502609768	28	4	0.00488998	0.0195599	0.00795846	0.000136919	5.57092e-05	0.205128	4.08051e-10	4.08126e-10	1	0	0	1	0	0
ACCTCTGCCAGTCCT	788	4491	15	204.5	335544320	136.5	502609768	67365	5.69924	3.8533	21.9609	8.93536	0.329413	0.13403	0.62629	9.81728e-07	9.81908e-07	1	0	0	1	1	0
ACCTGCCGATGACTG	6	33	15	204.5	335544320	136.5	502609768	495	5.5	0.0293399	0.161369	0.0656573	0.00242054	0.000984859	0.604396	7.21377e-09	7.21509e-09	1	0	0	1	1	0
ACCTGCCTCCCCCCATCC	1	4	18	204.5	335544320	136.5	502609768	72	4	0.00488998	0.0195599	0.00795846	0.000352078	0.000143252	0.527473	1.04927e-09	1.04947e-09	1	0	0	1	1	0
ACCTGG	1	4	6	204.5	335544320	136.5	502609768	24	4	0.00488998	0.0195599	0.00795846	0.000117359	4.77508e-05	0.175824	3.49758e-10	3.49822e-10	1	0	0	1	0	0
ACG	61253	583515	3	204.5	335544320	136.5	502609768	1750545	9.52631	299.526	2853.37	1160.97	8.56012	3.48291	0.209369	2.55112e-05	2.55158e-05	1	1	0	0	0	0
ACGACGACT	491	2770	9	204.5	335544320	136.5	502609768	24930	5.64155	2.40098	13.5452	5.51123	0.121907	0.0496011	0.37197	3.63311e-07	3.63378e-07	1	0	0	1	0	0
ACGACGCCC	125	667	9	204.5	335544320	136.5	502609768	6003	5.336	0.611247	3.26161	1.32707	0.0293545	0.0119437	0.351824	8.74833e-08	8.74993e-08	1	0	0	1	0	0
ACGACT	3	19	6	204.5	335544320	136.5	502609768	114	6.33333	0.0146699	0.0929095	0.0378027	0.000557457	0.000226816	0.278388	1.66135e-09	1.66166e-09	1	0	0	1	0	0
ACGACTACTGCCCTC	2	10	15	204.5	335544320	136.5	502609768	150	5	0.00977995	0.0488998	0.0198962	0.000733496	0.000298442	0.549451	2.18599e-09	2.18639e-09	1	0	0	1	1	0
ACGACTATCCACTCC	2	15	15	204.5	335544320	136.5	502609768	225	7.5	0.00977995	0.0733496	0.0298442	0.00110024	0.000447663	0.824176	3.27898e-09	3.27959e-09	1	0	0	1	1	0
ACGAG	374	1878	5	204.5	335544320	136.5	502609768	9390	5.02139	1.82885	9.18337	3.7365	0.0459169	0.0186825	0.183934	1.36843e-07	1.36868e-07	1	0	0	1	0	0
ACGAGAG	204	816	7	204.5	335544320	136.5	502609768	5712	4	0.997555	3.99022	1.62353	0.0279315	0.0113647	0.205128	8.32425e-08	8.32577e-08	1	0	0	1	0	0
ACGAGC	1	4	6	204.5	335544320	136.5	502609768	24	4	0.00488998	0.0195599	0.00795846	0.000117359	4.77508e-05	0.175824	3.49758e-10	3.49822e-10	1	0	0	1	0	0
ACGAGG	1372	6825	6	204.5	335544320	136.5	502609768	40950	4.97449	6.70905	33.3741	13.5791	0.200244	0.0814747	0.218659	5.96775e-07	5.96885e-07	1	0	0	1	0	0
ACGAGTGCGCTGATCTCTAGTGG	1	6	23	204.5	335544320	136.5	502609768	138	6	0.00488998	0.0293399	0.0119377	0.000674817	0.000274567	1.01099	2.01111e-09	2.01148e-09	1	0	0	1	1	0
ACGATC	312	1421	6	204.5	335544320	136.5	502609768	8526	4.55449	1.52567	6.94866	2.82724	0.0416919	0.0169635	0.200197	1.24252e-07	1.24274e-07	1	0	0	1	0	0
ACGATG	643	2782	6	204.5	335544320	136.5	502609768	16692	4.32659	3.14425	13.6039	5.53511	0.0816235	0.0332107	0.19018	2.43257e-07	2.43302e-07	1	0	0	1	0	0
ACGC	2628	17628	4	204.5	335544320	136.5	502609768	70512	6.70776	12.8509	86.2005	35.0729	0.344802	0.140292	0.196564	1.02759e-06	1.02778e-06	1	0	0	0	0	0
ACGCACTCTCCAGTC	3	19	15	204.5	335544320	136.5	502609768	285	6.33333	0.0146699	0.0929095	0.0378027	0.00139364	0.00056704	0.695971	4.15338e-09	4.15414e-09	1	0	0	1	1	0
ACGCAG	1	4	6	204.5	335544320	136.5	502609768	24	4	0.00488998	0.0195599	0.00795846	0.000117359	4.77508e-05	0.175824	3.49758e-10	3.49822e-10	1	0	0	1	0	0
ACGCAT	170	680	6	204.5	335544320	136.5	502609768	4080	4	0.831296	3.32518	1.35294	0.0199511	0.00811763	0.175824	5.94589e-08	5.94698e-08	1	0	0	1	0	0
ACGCCC	1	5	6	204.5	335544320	136.5	502609768	30	5	0.00488998	0.0244499	0.00994808	0.000146699	5.96885e-05	0.21978	4.37198e-10	4.37278e-10	1	0	0	1	0	0
ACGCCCCGG	1	5	9	204.5	335544320	136.5	502609768	45	5	0.00488998	0.0244499	0.00994808	0.000220049	8.95327e-05	0.32967	6.55797e-10	6.55917e-10	1	0	0	1	0	0
ACGCCG	3	12	6	204.5	335544320	136.5	502609768	72	4	0.0146699	0.0586797	0.0238754	0.000352078	0.000143252	0.175824	1.04927e-09	1.04947e-09	1	0	0	1	0	0
ACGCCGC	169	678	7	204.5	335544320	136.5	502609768	4746	4.01183	0.826406	3.3154	1.34896	0.0232078	0.00944271	0.205735	6.91647e-08	6.91774e-08	1	0	0	1	0	0
ACGCCTCTG	1	4	9	204.5	335544320	136.5	502609768	36	4	0.00488998	0.0195599	0.00795846	0.000176039	7.16261e-05	0.263736	5.24637e-10	5.24734e-10	1	0	0	1	0	0
ACGCCTGCTCTCACTGG	1	4	17	204.5	335544320	136.5	502609768	68	4	0.00488998	0.0195599	0.00795846	0.000332518	0.000135294	0.498168	9.90982e-10	9.91164e-10	1	0	0	1	0	0
ACGCG	1	5	5	204.5	335544320	136.5	502609768	25	5	0.00488998	0.0244499	0.00994808	0.000122249	4.97404e-05	0.18315	3.64332e-10	3.64398e-10	1	0	0	1	0	0
ACGCGC	2	8	6	204.5	335544320	136.5	502609768	48	4	0.00977995	0.0391198	0.0159169	0.000234719	9.55015e-05	0.175824	6.99517e-10	6.99645e-10	1	0	0	1	0	0
ACGCTC	1	4	6	204.5	335544320	136.5	502609768	24	4	0.00488998	0.0195599	0.00795846	0.000117359	4.77508e-05	0.175824	3.49758e-10	3.49822e-10	1	0	0	1	0	0
ACGCTCG	2	10	7	204.5	335544320	136.5	502609768	70	5	0.00977995	0.0488998	0.0198962	0.000342298	0.000139273	0.25641	1.02013e-09	1.02032e-09	1	0	0	1	0	0
ACGCTG	1	4	6	204.5	335544320	136.5	502609768	24	4	0.00488998	0.0195599	0.00795846	0.000117359	4.77508e-05	0.175824	3.49758e-10	3.49822e-10	1	0	0	1	0	0
ACGG	1704	10441	4	204.5	335544320	136.5	502609768	41764	6.12735	8.33252	51.0562	20.7736	0.204225	0.0830943	0.179556	6.08638e-07	6.08749e-07	1	0	0	0	0	0
ACGGAG	1	4	6	204.5	335544320	136.5	502609768	24	4	0.00488998	0.0195599	0.00795846	0.000117359	4.77508e-05	0.175824	3.49758e-10	3.49822e-10	1	0	0	1	0	0
ACGGAGAG	22	140	8	204.5	335544320	136.5	502609768	1120	6.36364	0.107579	0.684597	0.278546	0.00547677	0.00222837	0.37296	1.63221e-08	1.6325e-08	1	0	0	1	0	0
ACGGC	1	6	5	204.5	335544320	136.5	502609768	30	6	0.00488998	0.0293399	0.0119377	0.000146699	5.96885e-05	0.21978	4.37198e-10	4.37278e-10	1	0	0	1	0	0
ACGGCATC	1	4	8	204.5	335544320	136.5	502609768	32	4	0.00488998	0.0195599	0.00795846	0.000156479	6.36677e-05	0.234432	4.66344e-10	4.6643e-10	1	0	0	1	0	0
ACGGCC	3	16	6	204.5	335544320	136.5	502609768	96	5.33333	0.0146699	0.0782396	0.0318338	0.000469438	0.000191003	0.234432	1.39903e-09	1.39929e-09	1	0	0	1	0	0
ACGGCG	463	1852	6	204.5	335544320	136.5	502609768	11112	4	2.26406	9.05623	3.68477	0.0543374	0.0221086	0.175824	1.61938e-07	1.61968e-07	1	0	0	1	0	0
ACGGG	6	35	5	204.5	335544320	136.5	502609768	175	5.83333	0.0293399	0.171149	0.0696365	0.000855746	0.000348183	0.213675	2.55032e-09	2.55079e-09	1	0	0	1	0	0
ACGGGAG	217	868	7	204.5	335544320	136.5	502609768	6076	4	1.06112	4.2445	1.72699	0.0297115	0.0120889	0.205128	8.85471e-08	8.85634e-08	1	0	0	1	0	0
ACGGGG	25	100	6	204.5	335544320	136.5	502609768	600	4	0.122249	0.488998	0.198962	0.00293399	0.00119377	0.175824	8.74396e-09	8.74556e-09	1	0	0	1	0	0
ACGGGGGAGATGGAG	1	4	15	204.5	335544320	136.5	502609768	60	4	0.00488998	0.0195599	0.00795846	0.000293399	0.000119377	0.43956	8.74396e-10	8.74556e-10	1	0	0	1	0	0
ACGT	493	2961	4	204.5	335544320	136.5	502609768	11844	6.00609	2.41076	14.4792	5.89125	0.0579169	0.023565	0.176002	1.72606e-07	1.72637e-07	1	0	0	0	0	0
ACGTAT	4	18	6	204.5	335544320	136.5	502609768	108	4.5	0.0195599	0.0880196	0.0358131	0.000528117	0.000214878	0.197802	1.57391e-09	1.5742e-09	1	0	0	1	0	0
ACGTATAT	127	576	8	204.5	335544320	136.5	502609768	4608	4.53543	0.621027	2.81663	1.14602	0.022533	0.00916815	0.265813	6.71536e-08	6.71659e-08	1	0	0	1	0	0
ACGTATATCCTCTCC	1	4	15	204.5	335544320	136.5	502609768	60	4	0.00488998	0.0195599	0.00795846	0.000293399	0.000119377	0.43956	8.74396e-10	8.74556e-10	1	0	0	1	0	0
ACGTATCGAGTCATC	2	17	15	204.5	335544320	136.5	502609768	255	8.5	0.00977995	0.0831296	0.0338235	0.00124694	0.000507352	0.934066	3.71618e-09	3.71686e-09	1	0	0	1	1	0
ACGTC	1	5	5	204.5	335544320	136.5	502609768	25	5	0.00488998	0.0244499	0.00994808	0.000122249	4.97404e-05	0.18315	3.64332e-10	3.64398e-10	1	0	0	1	0	0
ACGTCC	1	5	6	204.5	335544320	136.5	502609768	30	5	0.00488998	0.0244499	0.00994808	0.000146699	5.96885e-05	0.21978	4.37198e-10	4.37278e-10	1	0	0	1	0	0
ACGTCCG	1	4	7	204.5	335544320	136.5	502609768	28	4	0.00488998	0.0195599	0.00795846	0.000136919	5.57092e-05	0.205128	4.08051e-10	4.08126e-10	1	0	0	1	0	0
ACGTGC	6	24	6	204.5	335544320	136.5	502609768	144	4	0.0293399	0.117359	0.0477508	0.000704156	0.000286505	0.175824	2.09855e-09	2.09893e-09	1	0	0	1	0	0
ACT	27121	473029	3	204.5	335544320	136.5	502609768	1419087	17.4414	132.621	2313.1	941.146	6.9393	2.82344	0.383328	2.06807e-05	2.06845e-05	1	1	0	0	0	0
ACTACTCCCAGCCTC	803	4046	15	204.5	335544320	136.5	502609768	60690	5.03861	3.92665	19.7848	8.04998	0.296773	0.12075	0.553693	8.84451e-07	8.84613e-07	1	0	0	1	1	0
ACTACTG	1	4	7	204.5	335544320	136.5	502609768	28	4	0.00488998	0.0195599	0.00795846	0.000136919	5.57092e-05	0.205128	4.08051e-10	4.08126e-10	1	0	0	1	0	0
ACTAGATCGGGAGAG	11	69	15	204.5	335544320	136.5	502609768	1035	6.27273	0.0537897	0.337408	0.137283	0.00506112	0.00205925	0.689311	1.50833e-08	1.50861e-08	1	0	0	1	1	0
ACTAGC	2	8	6	204.5	335544320	136.5	502609768	48	4	0.00977995	0.0391198	0.0159169	0.000234719	9.55015e-05	0.175824	6.99517e-10	6.99645e-10	1	0	0	1	0	0
ACTAGT	1	4	6	204.5	335544320	136.5	502609768	24	4	0.00488998	0.0195599	0.00795846	0.000117359	4.77508e-05	0.175824	3.49758e-10	3.49822e-10	1	0	0	1	0	0
ACTAT	156	1041	5	204.5	335544320	136.5	502609768	5205	6.67308	0.762836	5.09046	2.07119	0.0254523	0.0103559	0.244435	7.58538e-08	7.58677e-08	1	0	0	1	0	0
ACTATC	2	8	6	204.5	335544320	136.5	502609768	48	4	0.00977995	0.0391198	0.0159169	0.000234719	9.55015e-05	0.175824	6.99517e-10	6.99645e-10	1	0	0	1	0	0
ACTATCT	99	396	7	204.5	335544320	136.5	502609768	2772	4	0.484108	1.93643	0.787888	0.013555	0.00551521	0.205128	4.03971e-08	4.04045e-08	1	0	0	1	0	0
ACTATG	349	1397	6	204.5	335544320	136.5	502609768	8382	4.00287	1.7066	6.8313	2.77949	0.0409878	0.016677	0.17595	1.22153e-07	1.22175e-07	1	0	0	1	0	0
ACTATGC	1	8	7	204.5	335544320	136.5	502609768	56	8	0.00488998	0.0391198	0.0159169	0.000273839	0.000111418	0.410256	8.16103e-10	8.16252e-10	1	0	0	1	0	0
ACTC	2776	20105	4	204.5	335544320	136.5	502609768	80420	7.24244	13.5746	98.313	40.0012	0.393252	0.160005	0.212233	1.17198e-06	1.1722e-06	1	0	0	0	0	0
ACTCATCG	1	4	8	204.5	335544320	136.5	502609768	32	4	0.00488998	0.0195599	0.00795846	0.000156479	6.36677e-05	0.234432	4.66344e-10	4.6643e-10	1	0	0	1	0	0
ACTCC	175	974	5	204.5	335544320	136.5	502609768	4870	5.56571	0.855746	4.76284	1.93789	0.0238142	0.00968943	0.203872	7.09718e-08	7.09848e-08	1	0	0	1	0	0
ACTCCAT	1	4	7	204.5	335544320	136.5	502609768	28	4	0.00488998	0.0195599	0.00795846	0.000136919	5.57092e-05	0.205128	4.08051e-10	4.08126e-10	1	0	0	1	0	0
ACTCCC	31	236	6	204.5	335544320	136.5	502609768	1416	7.6129	0.151589	1.15403	0.469549	0.00692421	0.0028173	0.334633	2.06357e-08	2.06395e-08	1	0	0	1	0	0
ACTCCCT	30	128	7	204.5	335544320	136.5	502609768	896	4.26667	0.146699	0.625917	0.254671	0.00438142	0.0017827	0.218803	1.30576e-08	1.306e-08	1	0	0	1	0	0
ACTCCG	1	4	6	204.5	335544320	136.5	502609768	24	4	0.00488998	0.0195599	0.00795846	0.000117359	4.77508e-05	0.175824	3.49758e-10	3.49822e-10	1	0	0	1	0	0
ACTCCT	117	551	6	204.5	335544320	136.5	502609768	3306	4.7094	0.572127	2.69438	1.09628	0.0161663	0.00657767	0.207007	4.81792e-08	4.8188e-08	1	0	0	1	0	0
ACTCG	296	1480	5	204.5	335544320	136.5	502609768	7400	5	1.44743	7.23716	2.94463	0.0361858	0.0147232	0.18315	1.07842e-07	1.07862e-07	1	0	0	1	0	0
ACTCGC	1	4	6	204.5	335544320	136.5	502609768	24	4	0.00488998	0.0195599	0.00795846	0.000117359	4.77508e-05	0.175824	3.49758e-10	3.49822e-10	1	0	0	1	0	0
ACTCT	275	1378	5	204.5	335544320	136.5	502609768	6890	5.01091	1.34474	6.73839	2.74169	0.0336919	0.0137084	0.18355	1.0041e-07	1.00428e-07	1	0	0	1	0	0
ACTCTC	642	3077	6	204.5	335544320	136.5	502609768	18462	4.79283	3.13936	15.0465	6.12205	0.0902787	0.0367323	0.210674	2.69052e-07	2.69101e-07	1	0	0	1	0	0
ACTCTCC	1	4	7	204.5	335544320	136.5	502609768	28	4	0.00488998	0.0195599	0.00795846	0.000136919	5.57092e-05	0.205128	4.08051e-10	4.08126e-10	1	0	0	1	0	0
ACTCTGGG	156	705	8	204.5	335544320	136.5	502609768	5640	4.51923	0.762836	3.44743	1.40268	0.0275795	0.0112214	0.264863	8.21932e-08	8.22083e-08	1	0	0	1	0	0
ACTG	1209	10476	4	204.5	335544320	136.5	502609768	41904	8.66501	5.91198	51.2274	20.8432	0.20491	0.0833728	0.25392	6.10678e-07	6.1079e-07	1	0	0	0	0	0
ACTGAG	1	20	6	204.5	335544320	136.5	502609768	120	20	0.00488998	0.0977995	0.0397923	0.000586797	0.000238754	0.879121	1.74879e-09	1.74911e-09	1	0	0	1	1	0
ACTGAGAG	1	4	8	204.5	335544320	136.5	502609768	32	4	0.00488998	0.0195599	0.00795846	0.000156479	6.36677e-05	0.234432	4.66344e-10	4.6643e-10	1	0	0	1	0	0
ACTGAGCGGC	8	32	10	204.5	335544320	136.5	502609768	320	4	0.0391198	0.156479	0.0636677	0.00156479	0.000636677	0.29304	4.66344e-09	4.6643e-09	1	0	0	1	0	0
ACTGAT	18	72	6	204.5	335544320	136.5	502609768	432	4	0.0880196	0.352078	0.143252	0.00211247	0.000859514	0.175824	6.29565e-09	6.2968e-09	1	0	0	1	0	0
ACTGATGGCGGAGAG	24	121	15	204.5	335544320	136.5	502609768	1815	5.04167	0.117359	0.591687	0.240743	0.00887531	0.00361115	0.554029	2.64505e-08	2.64553e-08	1	0	0	1	1	0
ACTGC	2	10	5	204.5	335544320	136.5	502609768	50	5	0.00977995	0.0488998	0.0198962	0.000244499	9.94808e-05	0.18315	7.28663e-10	7.28797e-10	1	0	0	1	0	0
ACTGCT	197	969	6	204.5	335544320	136.5	502609768	5814	4.91878	0.963325	4.73839	1.92794	0.0284303	0.0115676	0.21621	8.47289e-08	8.47445e-08	1	0	0	1	0	0
ACTGCTGGG	179	947	9	204.5	335544320	136.5	502609768	8523	5.2905	0.875306	4.63081	1.88417	0.0416773	0.0169575	0.348824	1.24208e-07	1.24231e-07	1	0	0	1	0	0
ACTGG	1	5	5	204.5	335544320	136.5	502609768	25	5	0.00488998	0.0244499	0.00994808	0.000122249	4.97404e-05	0.18315	3.64332e-10	3.64398e-10	1	0	0	1	0	0
ACTGGATGGATGAGG	1	4	15	204.5	335544320	136.5	502609768	60	4	0.00488998	0.0195599	0.00795846	0.000293399	0.000119377	0.43956	8.74396e-10	8.74556e-10	1	0	0	1	0	0
ACTGGATGGATGCGG	77	370	15	204.5	335544320	136.5	502609768	5550	4.80519	0.376528	1.80929	0.736158	0.0271394	0.0110424	0.528043	8.08816e-08	8.08964e-08	1	0	0	1	1	0
ACTGGGAGG	1	4	9	204.5	335544320	136.5	502609768	36	4	0.00488998	0.0195599	0.00795846	0.000176039	7.16261e-05	0.263736	5.24637e-10	5.24734e-10	1	0	0	1	0	0
AG	9689827	196805756	2	204.5	335544320	136.5	502609768	393611512	20.3106	47383	962375	391568	1924.75	783.135	0.297591	0.0057362	0.00573726	1	1	1	0	0	0
AGAGAGC	157	628	7	204.5	335544320	136.5	502609768	4396	4	0.767726	3.0709	1.24948	0.0214963	0.00874635	0.205128	6.40641e-08	6.40758e-08	1	0	0	1	0	0
AGAGAGG	133	647	7	204.5	335544320	136.5	502609768	4529	4.86466	0.650367	3.16381	1.28728	0.0221467	0.00901097	0.24947	6.60023e-08	6.60144e-08	1	0	0	1	0	0
AGAGAGGCGG	3	13	10	204.5	335544320	136.5	502609768	130	4.33333	0.0146699	0.0635697	0.025865	0.000635697	0.00025865	0.31746	1.89452e-09	1.89487e-09	1	0	0	1	0	0
AGAGAGGG	8375	38017	8	204.5	335544320	136.5	502609768	304136	4.53934	40.9535	185.902	75.6392	1.48722	0.605114	0.266042	4.43225e-06	4.43307e-06	1	0	0	1	0	0
AGAGAGGGGAGCGGGGAGG	1	5	19	204.5	335544320	136.5	502609768	95	5	0.00488998	0.0244499	0.00994808	0.000464548	0.000189013	0.695971	1.38446e-09	1.38471e-09	1	0	0	1	1	0
AGAGAT	944	4473	6	204.5	335544320	136.5	502609768	26838	4.73835	4.61614	21.8729	8.89955	0.131237	0.0533973	0.208279	3.91117e-07	3.91189e-07	1	0	0	1	0	0
AGAGATG	5	21	7	204.5	335544320	136.5	502609768	147	4.2	0.0244499	0.102689	0.0417819	0.000718826	0.000292473	0.215385	2.14227e-09	2.14266e-09	1	0	0	1	0	0
AGAGC	1651	13712	5	204.5	335544320	136.5	502609768	68560	8.30527	8.07335	67.0513	27.2816	0.335257	0.136408	0.304222	9.99143e-07	9.99326e-07	1	0	0	1	0	0
AGAGCAGC	363	1538	8	204.5	335544320	136.5	502609768	12304	4.23691	1.77506	7.52078	3.06003	0.0601663	0.0244802	0.248317	1.79309e-07	1.79342e-07	1	0	0	1	0	0
AGAGCC	62	580	6	204.5	335544320	136.5	502609768	3480	9.35484	0.303178	2.83619	1.15398	0.0170171	0.00692386	0.411202	5.0715e-08	5.07243e-08	1	0	0	1	0	0
AGAGCCG	415	1806	7	204.5	335544320	136.5	502609768	12642	4.35181	2.02934	8.8313	3.59324	0.0618191	0.0251527	0.22317	1.84235e-07	1.84269e-07	1	0	0	1	0	0
AGAGCG	596	2595	6	204.5	335544320	136.5	502609768	15570	4.35403	2.91443	12.6895	5.16305	0.0761369	0.0309783	0.191386	2.26906e-07	2.26947e-07	1	0	0	1	0	0
AGAGCGGCGGC	12	48	11	204.5	335544320	136.5	502609768	528	4	0.0586797	0.234719	0.0955015	0.00258191	0.00105052	0.322344	7.69468e-09	7.69609e-09	1	0	0	1	0	0
AGAGCT	196	784	6	204.5	335544320	136.5	502609768	4704	4	0.958435	3.83374	1.55986	0.0230024	0.00935915	0.175824	6.85526e-08	6.85652e-08	1	0	0	1	0	0
AGAGG	4425	36931	5	204.5	335544320	136.5	502609768	184655	8.34599	21.6381	180.592	73.4785	0.902958	0.367392	0.305714	2.69103e-06	2.69152e-06	1	0	0	1	0	0
AGAGGAGC	1	4	8	204.5	335544320	136.5	502609768	32	4	0.00488998	0.0195599	0.00795846	0.000156479	6.36677e-05	0.234432	4.66344e-10	4.6643e-10	1	0	0	1	0	0
AGAGGAGGC	10	77	9	204.5	335544320	136.5	502609768	693	7.7	0.0488998	0.376528	0.1532	0.00338875	0.0013788	0.507692	1.00993e-08	1.01011e-08	1	0	0	1	1	0
AGAGGATCTGCTGGG	1	6	15	204.5	335544320	136.5	502609768	90	6	0.00488998	0.0293399	0.0119377	0.000440098	0.000179065	0.659341	1.31159e-09	1.31183e-09	1	0	0	1	1	0
AGAGGATGCAGAGGG	1	4	15	204.5	335544320	136.5	502609768	60	4	0.00488998	0.0195599	0.00795846	0.000293399	0.000119377	0.43956	8.74396e-10	8.74556e-10	1	0	0	1	0	0
AGAGGC	6	56	6	204.5	335544320	136.5	502609768	336	9.33333	0.0293399	0.273839	0.111418	0.00164303	0.000668511	0.410256	4.89662e-09	4.89751e-09	1	0	0	1	0	0
AGAGGCG	93	372	7	204.5	335544320	136.5	502609768	2604	4	0.454768	1.81907	0.740137	0.0127335	0.00518096	0.205128	3.79488e-08	3.79557e-08	1	0	0	1	0	0
AGAGGCTGGG	2	10	10	204.5	335544320	136.5	502609768	100	5	0.00977995	0.0488998	0.0198962	0.000488998	0.000198962	0.3663	1.45733e-09	1.45759e-09	1	0	0	1	0	0
AGAGGG	2528	13313	6	204.5	335544320	136.5	502609768	79878	5.26622	12.3619	65.1002	26.4877	0.390601	0.158926	0.231482	1.16408e-06	1.1643e-06	1	0	0	1	0	0
AGAGGGAGATGGAGATGGAGATGG	1	4	24	204.5	335544320	136.5	502609768	96	4	0.00488998	0.0195599	0.00795846	0.000469438	0.000191003	0.703297	1.39903e-09	1.39929e-09	1	0	0	1	1	0
AGAT	7822	61867	4	204.5	335544320	136.5	502609768	247468	7.90936	38.2494	302.528	123.092	1.21011	0.492366	0.231776	3.60642e-06	3.60708e-06	1	0	0	0	0	0
AGATAGGG	103	522	8	204.5	335544320	136.5	502609768	4176	5.06796	0.503667	2.55257	1.03858	0.0204205	0.00830863	0.297023	6.08579e-08	6.08691e-08	1	0	0	1	0	0
AGATAT	240	1162	6	204.5	335544320	136.5	502609768	6972	4.84167	1.17359	5.68215	2.31193	0.0340929	0.0138716	0.212821	1.01605e-07	1.01623e-07	1	0	0	1	0	0
AGATATATATATATGG	1	4	16	204.5	335544320	136.5	502609768	64	4	0.00488998	0.0195599	0.00795846	0.000312958	0.000127335	0.468864	9.32689e-10	9.3286e-10	1	0	0	1	0	0
AGATATATATATGATATATATG	1	4	22	204.5	335544320	136.5	502609768	88	4	0.00488998	0.0195599	0.00795846	0.000430318	0.000175086	0.644689	1.28245e-09	1.28268e-09	1	0	0	1	1	0
AGATC	1	5	5	204.5	335544320	136.5	502609768	25	5	0.00488998	0.0244499	0.00994808	0.000122249	4.97404e-05	0.18315	3.64332e-10	3.64398e-10	1	0	0	1	0	0
AGATCCTCC	332	2390	9	204.5	335544320	136.5	502609768	21510	7.1988	1.62347	11.687	4.75518	0.105183	0.0427966	0.474646	3.13471e-07	3.13528e-07	1	0	0	1	0	0
AGATCG	2	8	6	204.5	335544320	136.5	502609768	48	4	0.00977995	0.0391198	0.0159169	0.000234719	9.55015e-05	0.175824	6.99517e-10	6.99645e-10	1	0	0	1	0	0
AGATG	104	520	5	204.5	335544320	136.5	502609768	2600	5	0.508557	2.54279	1.0346	0.0127139	0.005173	0.18315	3.78905e-08	3.78974e-08	1	0	0	1	0	0
AGATGAGGAGG	1	6	11	204.5	335544320	136.5	502609768	66	6	0.00488998	0.0293399	0.0119377	0.000322738	0.000131315	0.483516	9.61835e-10	9.62012e-10	1	0	0	1	0	0
AGATGAGGGCTGCTG	6	41	15	204.5	335544320	136.5	502609768	615	6.83333	0.0293399	0.200489	0.0815742	0.00300733	0.00122361	0.750916	8.96256e-09	8.9642e-09	1	0	0	1	1	0
AGATGATCGGGAGGC	282	1617	15	204.5	335544320	136.5	502609768	24255	5.73404	1.37897	7.90709	3.21721	0.118606	0.0482581	0.630115	3.53474e-07	3.53539e-07	1	0	0	1	1	0
AGATGATGG	2	8	9	204.5	335544320	136.5	502609768	72	4	0.00977995	0.0391198	0.0159169	0.000352078	0.000143252	0.263736	1.04927e-09	1.04947e-09	1	0	0	1	0	0
AGATGG	116	1088	6	204.5	335544320	136.5	502609768	6528	9.37931	0.567237	5.32029	2.1647	0.0319218	0.0129882	0.412277	9.51343e-08	9.51517e-08	1	0	0	1	0	0
AGATGGG	5	21	7	204.5	335544320	136.5	502609768	147	4.2	0.0244499	0.102689	0.0417819	0.000718826	0.000292473	0.215385	2.14227e-09	2.14266e-09	1	0	0	1	0	0
AGC	189761	1748337	3	204.5	335544320	136.5	502609768	5245011	9.21336	927.927	8549.33	3478.52	25.648	10.4356	0.202491	7.64369e-05	7.64509e-05	1	1	1	0	0	0
AGCAGCC	1	7	7	204.5	335544320	136.5	502609768	49	7	0.00488998	0.0342298	0.0139273	0.000239609	9.74911e-05	0.358974	7.1409e-10	7.14221e-10	1	0	0	1	0	0
AGCAGG	5	30	6	204.5	335544320	136.5	502609768	180	6	0.0244499	0.146699	0.0596885	0.000880196	0.000358131	0.263736	2.62319e-09	2.62367e-09	1	0	0	1	0	0
AGCAT	1	7	5	204.5	335544320	136.5	502609768	35	7	0.00488998	0.0342298	0.0139273	0.000171149	6.96365e-05	0.25641	5.10064e-10	5.10158e-10	1	0	0	1	0	0
AGCATC	312	1972	6	204.5	335544320	136.5	502609768	11832	6.32051	1.52567	9.64303	3.92352	0.0578582	0.0235411	0.277825	1.72431e-07	1.72462e-07	1	0	0	1	0	0
AGCC	477	3191	4	204.5	335544320	136.5	502609768	12764	6.68973	2.33252	15.6039	6.34886	0.0624156	0.0253954	0.196036	1.86013e-07	1.86047e-07	1	0	0	0	0	0
AGCCAT	1	4	6	204.5	335544320	136.5	502609768	24	4	0.00488998	0.0195599	0.00795846	0.000117359	4.77508e-05	0.175824	3.49758e-10	3.49822e-10	1	0	0	1	0	0
AGCCATC	120	582	7	204.5	335544320	136.5	502609768	4074	4.85	0.586797	2.84597	1.15796	0.0199218	0.00810569	0.248718	5.93715e-08	5.93824e-08	1	0	0	1	0	0
AGCCC	4	21	5	204.5	335544320	136.5	502609768	105	5.25	0.0195599	0.102689	0.0417819	0.000513447	0.00020891	0.192308	1.53019e-09	1.53047e-09	1	0	0	1	0	0
AGCCCC	5	23	6	204.5	335544320	136.5	502609768	138	4.6	0.0244499	0.112469	0.0457611	0.000674817	0.000274567	0.202198	2.01111e-09	2.01148e-09	1	0	0	1	0	0
AGCCCG	2	8	6	204.5	335544320	136.5	502609768	48	4	0.00977995	0.0391198	0.0159169	0.000234719	9.55015e-05	0.175824	6.99517e-10	6.99645e-10	1	0	0	1	0	0
AGCCCGG	3	20	7	204.5	335544320	136.5	502609768	140	6.66667	0.0146699	0.0977995	0.0397923	0.000684597	0.000278546	0.34188	2.04026e-09	2.04063e-09	1	0	0	1	0	0
AGCCCT	1	4	6	204.5	335544320	136.5	502609768	24	4	0.00488998	0.0195599	0.00795846	0.000117359	4.77508e-05	0.175824	3.49758e-10	3.49822e-10	1	0	0	1	0	0
AGCCG	214	1072	5	204.5	335544320	136.5	502609768	5360	5.00935	1.04645	5.24205	2.13287	0.0262103	0.0106643	0.183493	7.81127e-08	7.8127e-08	1	0	0	1	0	0
AGCCGC	519	2200	6	204.5	335544320	136.5	502609768	13200	4.23892	2.5379	10.7579	4.37715	0.0645477	0.0262629	0.186326	1.92367e-07	1.92402e-07	1	0	0	1	0	0
AGCCGCG	93	373	7	204.5	335544320	136.5	502609768	2611	4.01075	0.454768	1.82396	0.742126	0.0127677	0.00519489	0.20568	3.80508e-08	3.80578e-08	1	0	0	1	0	0
AGCCGG	167	819	6	204.5	335544320	136.5	502609768	4914	4.90419	0.816626	4.00489	1.62949	0.0240293	0.00977697	0.215569	7.1613e-08	7.16261e-08	1	0	0	1	0	0
AGCCT	1	5	5	204.5	335544320	136.5	502609768	25	5	0.00488998	0.0244499	0.00994808	0.000122249	4.97404e-05	0.18315	3.64332e-10	3.64398e-10	1	0	0	1	0	0
AGCCTATC	420	4397	8	204.5	335544320	136.5	502609768	35176	10.469	2.05379	21.5012	8.74834	0.17201	0.0699867	0.613571	5.12629e-07	5.12723e-07	1	0	0	1	1	0
AGCCTCC	1	5	7	204.5	335544320	136.5	502609768	35	5	0.00488998	0.0244499	0.00994808	0.000171149	6.96365e-05	0.25641	5.10064e-10	5.10158e-10	1	0	0	1	0	0
AGCCTG	3	37	6	204.5	335544320	136.5	502609768	222	12.3333	0.0146699	0.180929	0.0736158	0.00108557	0.000441695	0.542125	3.23526e-09	3.23586e-09	1	0	0	1	1	0
AGCG	3437	20901	4	204.5	335544320	136.5	502609768	83604	6.08118	16.8068	102.205	41.5849	0.408822	0.16634	0.178203	1.21838e-06	1.21861e-06	1	0	0	0	0	0
AGCGC	2	12	5	204.5	335544320	136.5	502609768	60	6	0.00977995	0.0586797	0.0238754	0.000293399	0.000119377	0.21978	8.74396e-10	8.74556e-10	1	0	0	1	0	0
AGCGCC	1	4	6	204.5	335544320	136.5	502609768	24	4	0.00488998	0.0195599	0.00795846	0.000117359	4.77508e-05	0.175824	3.49758e-10	3.49822e-10	1	0	0	1	0	0
AGCGCG	6	24	6	204.5	335544320	136.5	502609768	144	4	0.0293399	0.117359	0.0477508	0.000704156	0.000286505	0.175824	2.09855e-09	2.09893e-09	1	0	0	1	0	0
AGCGCGCGCG	1	4	10	204.5	335544320	136.5	502609768	40	4	0.00488998	0.0195599	0.00795846	0.000195599	7.95846e-05	0.29304	5.82931e-10	5.83037e-10	1	0	0	1	0	0
AGCGCGG	1	5	7	204.5	335544320	136.5	502609768	35	5	0.00488998	0.0244499	0.00994808	0.000171149	6.96365e-05	0.25641	5.10064e-10	5.10158e-10	1	0	0	1	0	0
AGCGCGGAGGG	1	6	11	204.5	335544320	136.5	502609768	66	6	0.00488998	0.0293399	0.0119377	0.000322738	0.000131315	0.483516	9.61835e-10	9.62012e-10	1	0	0	1	0	0
AGCGGC	1079	4320	6	204.5	335544320	136.5	502609768	25920	4.00371	5.27628	21.1247	8.59514	0.126748	0.0515708	0.175987	3.77739e-07	3.77808e-07	1	0	0	1	0	0
AGCGGCG	238	1168	7	204.5	335544320	136.5	502609768	8176	4.90756	1.16381	5.71149	2.32387	0.0399804	0.0162671	0.25167	1.19151e-07	1.19173e-07	1	0	0	1	0	0
AGCGGG	2	9	6	204.5	335544320	136.5	502609768	54	4.5	0.00977995	0.0440098	0.0179065	0.000264059	0.000107439	0.197802	7.86956e-10	7.871e-10	1	0	0	1	0	0
AGCGGGCG	2	8	8	204.5	335544320	136.5	502609768	64	4	0.00977995	0.0391198	0.0159169	0.000312958	0.000127335	0.234432	9.32689e-10	9.3286e-10	1	0	0	1	0	0
AGCGGGG	1	4	7	204.5	335544320	136.5	502609768	28	4	0.00488998	0.0195599	0.00795846	0.000136919	5.57092e-05	0.205128	4.08051e-10	4.08126e-10	1	0	0	1	0	0
AGCTAT	17	69	6	204.5	335544320	136.5	502609768	414	4.05882	0.0831296	0.337408	0.137283	0.00202445	0.000823701	0.17841	6.03333e-09	6.03444e-09	1	0	0	1	0	0
AGCTATAT	208	1043	8	204.5	335544320	136.5	502609768	8344	5.01442	1.01711	5.10024	2.07517	0.040802	0.0166013	0.293886	1.21599e-07	1.21622e-07	1	0	0	1	0	0
AGCTATC	2	13	7	204.5	335544320	136.5	502609768	91	6.5	0.00977995	0.0635697	0.025865	0.000444988	0.000181055	0.333333	1.32617e-09	1.32641e-09	1	0	0	1	0	0
AGCTC	1	5	5	204.5	335544320	136.5	502609768	25	5	0.00488998	0.0244499	0.00994808	0.000122249	4.97404e-05	0.18315	3.64332e-10	3.64398e-10	1	0	0	1	0	0
AGCTCC	153	1633	6	204.5	335544320	136.5	502609768	9798	10.6732	0.748166	7.98533	3.24904	0.047912	0.0194942	0.469152	1.42789e-07	1.42815e-07	1	0	0	1	0	0
AGCTGCC	1	4	7	204.5	335544320	136.5	502609768	28	4	0.00488998	0.0195599	0.00795846	0.000136919	5.57092e-05	0.205128	4.08051e-10	4.08126e-10	1	0	0	1	0	0
AGG	41357	388825	3	204.5	335544320	136.5	502609768	1166475	9.40167	202.235	1901.34	773.612	5.70403	2.32084	0.20663	1.69993e-05	1.70025e-05	1	1	0	0	0	0
AGGAGGG	4	16	7	204.5	335544320	136.5	502609768	112	4	0.0195599	0.0782396	0.0318338	0.000547677	0.000222837	0.205128	1.63221e-09	1.6325e-09	1	0	0	1	0	0
AGGAT	41	290	5	204.5	335544320	136.5	502609768	1450	7.07317	0.200489	1.41809	0.576988	0.00709046	0.00288494	0.259091	2.11312e-08	2.11351e-08	1	0	0	1	0	0
AGGATG	191	934	6	204.5	335544320	136.5	502609768	5604	4.89005	0.933985	4.56724	1.8583	0.0274034	0.0111498	0.214947	8.16686e-08	8.16835e-08	1	0	0	1	0	0
AGGATGG	157	630	7	204.5	335544320	136.5	502609768	4410	4.01274	0.767726	3.08068	1.25346	0.0215648	0.0087742	0.205781	6.42681e-08	6.42799e-08	1	0	0	1	0	0
AGGC	2288	15048	4	204.5	335544320	136.5	502609768	60192	6.57692	11.1883	73.5844	29.9397	0.294337	0.119759	0.19273	8.77194e-07	8.77355e-07	1	0	0	0	0	0
AGGCAGGGC	1	4	9	204.5	335544320	136.5	502609768	36	4	0.00488998	0.0195599	0.00795846	0.000176039	7.16261e-05	0.263736	5.24637e-10	5.24734e-10	1	0	0	1	0	0
AGGCC	1	5	5	204.5	335544320	136.5	502609768	25	5	0.00488998	0.0244499	0.00994808	0.000122249	4.97404e-05	0.18315	3.64332e-10	3.64398e-10	1	0	0	1	0	0
AGGCCC	2	8	6	204.5	335544320	136.5	502609768	48	4	0.00977995	0.0391198	0.0159169	0.000234719	9.55015e-05	0.175824	6.99517e-10	6.99645e-10	1	0	0	1	0	0
AGGCG	38	226	5	204.5	335544320	136.5	502609768	1130	5.94737	0.185819	1.10513	0.449653	0.00552567	0.00224827	0.217852	1.64678e-08	1.64708e-08	1	0	0	1	0	0
AGGCGAT	5	20	7	204.5	335544320	136.5	502609768	140	4	0.0244499	0.0977995	0.0397923	0.000684597	0.000278546	0.205128	2.04026e-09	2.04063e-09	1	0	0	1	0	0
AGGCGC	1	4	6	204.5	335544320	136.5	502609768	24	4	0.00488998	0.0195599	0.00795846	0.000117359	4.77508e-05	0.175824	3.49758e-10	3.49822e-10	1	0	0	1	0	0
AGGCGCG	2	8	7	204.5	335544320	136.5	502609768	56	4	0.00977995	0.0391198	0.0159169	0.000273839	0.000111418	0.205128	8.16103e-10	8.16252e-10	1	0	0	1	0	0
AGGCGG	185	740	6	204.5	335544320	136.5	502609768	4440	4	0.904645	3.61858	1.47232	0.0217115	0.00883389	0.175824	6.47053e-08	6.47172e-08	1	0	0	1	0	0
AGGG	1054	7371	4	204.5	335544320	136.5	502609768	29484	6.99336	5.15403	36.044	14.6655	0.144176	0.0586618	0.204934	4.29678e-07	4.29757e-07	1	0	0	0	0	0
AGGGAT	452	4626	6	204.5	335544320	136.5	502609768	27756	10.2345	2.21027	22.621	9.20396	0.135726	0.0552238	0.449869	4.04495e-07	4.0457e-07	1	0	0	1	0	0
AGGGATG	1	4	7	204.5	335544320	136.5	502609768	28	4	0.00488998	0.0195599	0.00795846	0.000136919	5.57092e-05	0.205128	4.08051e-10	4.08126e-10	1	0	0	1	0	0
AGGGC	7	46	5	204.5	335544320	136.5	502609768	230	6.57143	0.0342298	0.224939	0.0915223	0.00112469	0.000457611	0.240712	3.35185e-09	3.35247e-09	1	0	0	1	0	0
AGGGCC	6	25	6	204.5	335544320	136.5	502609768	150	4.16667	0.0293399	0.122249	0.0497404	0.000733496	0.000298442	0.18315	2.18599e-09	2.18639e-09	1	0	0	1	0	0
AGGGCG	1	4	6	204.5	335544320	136.5	502609768	24	4	0.00488998	0.0195599	0.00795846	0.000117359	4.77508e-05	0.175824	3.49758e-10	3.49822e-10	1	0	0	1	0	0
AGGGG	133	722	5	204.5	335544320	136.5	502609768	3610	5.42857	0.650367	3.53056	1.4365	0.0176528	0.00718251	0.198849	5.26095e-08	5.26191e-08	1	0	0	1	0	0
AGGGGC	1	4	6	204.5	335544320	136.5	502609768	24	4	0.00488998	0.0195599	0.00795846	0.000117359	4.77508e-05	0.175824	3.49758e-10	3.49822e-10	1	0	0	1	0	0
AGGGGG	212	892	6	204.5	335544320	136.5	502609768	5352	4.20755	1.03667	4.36186	1.77474	0.0261711	0.0106484	0.184947	7.79961e-08	7.80104e-08	1	0	0	1	0	0
AGGGGGG	1	4	7	204.5	335544320	136.5	502609768	28	4	0.00488998	0.0195599	0.00795846	0.000136919	5.57092e-05	0.205128	4.08051e-10	4.08126e-10	1	0	0	1	0	0
AT	585324	10503396	2	204.5	335544320	136.5	502609768	21006792	17.9446	2862.22	51361.3	20897.7	102.723	41.7954	0.262924	0.000306138	0.000306194	1	1	1	0	0	0
ATATATC	153	733	7	204.5	335544320	136.5	502609768	5131	4.79085	0.748166	3.58435	1.45839	0.0250905	0.0102087	0.245685	7.47754e-08	7.47891e-08	1	0	0	1	0	0
ATATC	44	405	5	204.5	335544320	136.5	502609768	2025	9.20455	0.215159	1.98044	0.805794	0.0099022	0.00402897	0.337163	2.95109e-08	2.95163e-08	1	0	0	1	0	0
ATATCCC	2	8	7	204.5	335544320	136.5	502609768	56	4	0.00977995	0.0391198	0.0159169	0.000273839	0.000111418	0.205128	8.16103e-10	8.16252e-10	1	0	0	1	0	0
ATATCGC	1	4	7	204.5	335544320	136.5	502609768	28	4	0.00488998	0.0195599	0.00795846	0.000136919	5.57092e-05	0.205128	4.08051e-10	4.08126e-10	1	0	0	1	0	0
ATATGC	1	4	6	204.5	335544320	136.5	502609768	24	4	0.00488998	0.0195599	0.00795846	0.000117359	4.77508e-05	0.175824	3.49758e-10	3.49822e-10	1	0	0	1	0	0
ATC	41752	448219	3	204.5	335544320	136.5	502609768	1344657	10.7353	204.166	2191.78	891.783	6.57534	2.67535	0.23594	1.9596e-05	1.95996e-05	1	1	0	0	0	0
ATCATCC	2	8	7	204.5	335544320	136.5	502609768	56	4	0.00977995	0.0391198	0.0159169	0.000273839	0.000111418	0.205128	8.16103e-10	8.16252e-10	1	0	0	1	0	0
ATCC	9739	85244	4	204.5	335544320	136.5	502609768	340976	8.75285	47.6235	416.841	169.603	1.66736	0.678411	0.256494	4.96913e-06	4.97004e-06	1	0	0	0	0	0
ATCCC	53	368	5	204.5	335544320	136.5	502609768	1840	6.9434	0.259169	1.79951	0.732178	0.00899756	0.00366089	0.254337	2.68148e-08	2.68197e-08	1	0	0	1	0	0
ATCCCC	1	4	6	204.5	335544320	136.5	502609768	24	4	0.00488998	0.0195599	0.00795846	0.000117359	4.77508e-05	0.175824	3.49758e-10	3.49822e-10	1	0	0	1	0	0
ATCG	393	2393	4	204.5	335544320	136.5	502609768	9572	6.08906	1.92176	11.7017	4.76115	0.0468068	0.0190446	0.178434	1.39495e-07	1.39521e-07	1	0	0	0	0	0
ATCGC	260	1301	5	204.5	335544320	136.5	502609768	6505	5.00385	1.27139	6.36186	2.58849	0.0318093	0.0129424	0.183291	9.47991e-08	9.48165e-08	1	0	0	1	0	0
ATCGCC	1	5	6	204.5	335544320	136.5	502609768	30	5	0.00488998	0.0244499	0.00994808	0.000146699	5.96885e-05	0.21978	4.37198e-10	4.37278e-10	1	0	0	1	0	0
ATCGCG	1	4	6	204.5	335544320	136.5	502609768	24	4	0.00488998	0.0195599	0.00795846	0.000117359	4.77508e-05	0.175824	3.49758e-10	3.49822e-10	1	0	0	1	0	0
ATGCGC	1	4	6	204.5	335544320	136.5	502609768	24	4	0.00488998	0.0195599	0.00795846	0.000117359	4.77508e-05	0.175824	3.49758e-10	3.49822e-10	1	0	0	1	0	0
CCCCCCG	47	190	7	204.5	335544320	136.5	502609768	1330	4.04255	0.229829	0.929095	0.378027	0.00650367	0.00264619	0.20731	1.93824e-08	1.9386e-08	1	0	0	1	0	0
CCCCCG	222	897	6	204.5	335544320	136.5	502609768	5382	4.04054	1.08557	4.38631	1.78468	0.0263178	0.0107081	0.177606	7.84333e-08	7.84477e-08	1	0	0	1	0	0
CCCCG	25	125	5	204.5	335544320	136.5	502609768	625	5	0.122249	0.611247	0.248702	0.00305623	0.00124351	0.18315	9.10829e-09	9.10996e-09	1	0	0	1	0	0
CCCCGG	5	23	6	204.5	335544320	136.5	502609768	138	4.6	0.0244499	0.112469	0.0457611	0.000674817	0.000274567	0.202198	2.01111e-09	2.01148e-09	1	0	0	1	0	0
CCCG	12	72	4	204.5	335544320	136.5	502609768	288	6	0.0586797	0.352078	0.143252	0.00140831	0.000573009	0.175824	4.1971e-09	4.19787e-09	1	0	0	0	0	0
CCCGCCG	201	901	7	204.5	335544320	136.5	502609768	6307	4.48259	0.982885	4.40587	1.79264	0.0308411	0.0125485	0.229876	9.19136e-08	9.19304e-08	1	0	0	1	0	0
CCCGCG	190	760	6	204.5	335544320	136.5	502609768	4560	4	0.929095	3.71638	1.51211	0.0222983	0.00907265	0.175824	6.64541e-08	6.64663e-08	1	0	0	1	0	0
CCCGG	3	15	5	204.5	335544320	136.5	502609768	75	5	0.0146699	0.0733496	0.0298442	0.000366748	0.000149221	0.18315	1.09299e-09	1.0932e-09	1	0	0	1	0	0
CCCGGG	1	4	6	204.5	335544320	136.5	502609768	24	4	0.00488998	0.0195599	0.00795846	0.000117359	4.77508e-05	0.175824	3.49758e-10	3.49822e-10	1	0	0	1	0	0
CCG	72374	648228	3	204.5	335544320	136.5	502609768	1944684	8.95664	353.907	3169.82	1289.72	9.50946	3.86917	0.196849	2.83404e-05	2.83456e-05	1	1	0	0	0	0
CCGCG	158	792	5	204.5	335544320	136.5	502609768	3960	5.01266	0.772616	3.87286	1.57578	0.0193643	0.00787888	0.183614	5.77101e-08	5.77207e-08	1	0	0	1	0	0
CCGCGG	2	8	6	204.5	335544320	136.5	502609768	48	4	0.00977995	0.0391198	0.0159169	0.000234719	9.55015e-05	0.175824	6.99517e-10	6.99645e-10	1	0	0	1	0	0
CCGG	1	8	4	204.5	335544320	136.5	502609768	32	8	0.00488998	0.0391198	0.0159169	0.000156479	6.36677e-05	0.234432	4.66344e-10	4.6643e-10	1	0	0	0	0	0
CCGGCG	2	8	6	204.5	335544320	136.5	502609768	48	4	0.00977995	0.0391198	0.0159169	0.000234719	9.55015e-05	0.175824	6.99517e-10	6.99645e-10	1	0	0	1	0	0
CG	1300	16175	2	204.5	335544320	136.5	502609768	32350	12.4423	6.35697	79.0954	32.182	0.158191	0.064364	0.182305	4.71445e-07	4.71531e-07	1	0	0	0	0	0
