# Supplementary material for: Profiles of telomeric repeats in Insecta reveal diverse forms of telomeric motifs in Hymenopterans
Source: Life Sci Alliance. 2022 Apr 1;5(7):e202101163. doi: 10.26508/lsa.202101163 (PMC8977481; doi:10.26508/lsa.202101163)
Supplement: Supplemental Data 5. — Tandem repeat statistics and TRIP TRM calls for arthropods species that are not listed in Supplemental Data 2 or Supplemental Data 3. [file LSA-2021-01163_Supplemental_Data_5.zip › DataS5/MICDE_output.csv.0.filtered.xlsx]

## Sheet: Sheet1
Unnamed: 0	reads	repeats	unit_len	avg_genome_cov	genome_size	eff_read_len	num_reads	repeats_total_len	repeats_per_read	reads_per_genome	repeats_per_genome	repeats_per_million_reads	repeats_len_per_genome	repeats_len_per_million_reads	percent_repeats_len_per_read	percent_repeats_len_per_genome	percent_repeat_unit_in_sequences	avg_genome_cov_filter	repeat_containing_reads_filter	repeats_len_per_million_reads_filter	unit_len_filter	percent_repeats_len_per_read_filter	qualified
AAAAAAC	18	81	7	628.581	205866017	100	1294035024	567	4.5	0.0286359	0.128862	0.0625949	0.000902031	0.000438164	0.315	4.38164e-09	4.38164e-09	1	0	0	1	0	0
AAAAAAG	358	1445	7	628.581	205866017	100	1294035024	10115	4.03631	0.569537	2.29883	1.11666	0.0160918	0.00781664	0.282542	7.81664e-08	7.81664e-08	1	0	0	1	0	0
AAAAAAGAAGGT	2	10	12	628.581	205866017	100	1294035024	120	5	0.00318177	0.0159088	0.00772777	0.000190906	9.27332e-05	0.6	9.27332e-10	9.27332e-10	1	0	0	1	1	0
AAAAAAGT	4	18	8	628.581	205866017	100	1294035024	144	4.5	0.00636354	0.0286359	0.01391	0.000229087	0.00011128	0.36	1.1128e-09	1.1128e-09	1	0	0	1	0	0
AAAAAAT	1410	5873	7	628.581	205866017	100	1294035024	41111	4.16525	2.24315	9.34326	4.53852	0.0654028	0.0317696	0.291567	3.17696e-07	3.17696e-07	1	0	0	1	0	0
AAAAAC	780	3148	6	628.581	205866017	100	1294035024	18888	4.0359	1.24089	5.0081	2.4327	0.0300486	0.0145962	0.242154	1.45962e-07	1.45962e-07	1	0	0	1	0	0
AAAAACAAT	1	4	9	628.581	205866017	100	1294035024	36	4	0.00159088	0.00636354	0.00309111	5.72718e-05	2.782e-05	0.36	2.782e-10	2.782e-10	1	0	0	1	0	0
AAAAACC	4	16	7	628.581	205866017	100	1294035024	112	4	0.00636354	0.0254542	0.0123644	0.000178179	8.6551e-05	0.28	8.6551e-10	8.6551e-10	1	0	0	1	0	0
AAAAAG	2335	9383	6	628.581	205866017	100	1294035024	56298	4.01842	3.71472	14.9273	7.25096	0.0895636	0.0435058	0.241105	4.35058e-07	4.35058e-07	1	0	0	1	0	0
AAAAAGG	325	1300	7	628.581	205866017	100	1294035024	9100	4	0.517037	2.06815	1.00461	0.014477	0.00703227	0.28	7.03227e-08	7.03227e-08	1	0	0	1	0	0
AAAAAGTCCTT	1	4	11	628.581	205866017	100	1294035024	44	4	0.00159088	0.00636354	0.00309111	6.99989e-05	3.40022e-05	0.44	3.40022e-10	3.40022e-10	1	0	0	1	0	0
AAAAAT	15930	65548	6	628.581	205866017	100	1294035024	393288	4.11475	25.3428	104.279	50.654	0.625676	0.303924	0.246885	3.03924e-06	3.03924e-06	1	1	0	1	0	0
AAAAATATAT	4	19	10	628.581	205866017	100	1294035024	190	4.75	0.00636354	0.0302268	0.0146828	0.000302268	0.000146828	0.475	1.46828e-09	1.46828e-09	1	0	0	1	0	0
AAAAATC	1	4	7	628.581	205866017	100	1294035024	28	4	0.00159088	0.00636354	0.00309111	4.45448e-05	2.16377e-05	0.28	2.16377e-10	2.16377e-10	1	0	0	1	0	0
AAAAATCGT	1	5	9	628.581	205866017	100	1294035024	45	5	0.00159088	0.00795442	0.00386388	7.15898e-05	3.47749e-05	0.45	3.47749e-10	3.47749e-10	1	0	0	1	0	0
AAAAATCT	1	7	8	628.581	205866017	100	1294035024	56	7	0.00159088	0.0111362	0.00540944	8.90895e-05	4.32755e-05	0.56	4.32755e-10	4.32755e-10	1	0	0	1	1	0
AAAAATG	269	1320	7	628.581	205866017	100	1294035024	9240	4.90706	0.427948	2.09997	1.02007	0.0146998	0.00714046	0.343494	7.14046e-08	7.14046e-08	1	0	0	1	0	0
AAAAATT	800	3237	7	628.581	205866017	100	1294035024	22659	4.04625	1.27271	5.14969	2.50148	0.0360479	0.0175103	0.283237	1.75103e-07	1.75103e-07	1	0	0	1	0	0
AAAAC	284	1429	5	628.581	205866017	100	1294035024	7145	5.03169	0.451811	2.27337	1.1043	0.0113669	0.00552149	0.251585	5.52149e-08	5.52149e-08	1	0	0	1	0	0
AAAACAC	1	5	7	628.581	205866017	100	1294035024	35	5	0.00159088	0.00795442	0.00386388	5.5681e-05	2.70472e-05	0.35	2.70472e-10	2.70472e-10	1	0	0	1	0	0
AAAACAT	1	4	7	628.581	205866017	100	1294035024	28	4	0.00159088	0.00636354	0.00309111	4.45448e-05	2.16377e-05	0.28	2.16377e-10	2.16377e-10	1	0	0	1	0	0
AAAACG	2	9	6	628.581	205866017	100	1294035024	54	4.5	0.00318177	0.014318	0.00695499	8.59078e-05	4.17299e-05	0.27	4.17299e-10	4.17299e-10	1	0	0	1	0	0
AAAACT	920	3680	6	628.581	205866017	100	1294035024	22080	4	1.46361	5.85445	2.84382	0.0351267	0.0170629	0.24	1.70629e-07	1.70629e-07	1	0	0	1	0	0
AAAACTAT	1	4	8	628.581	205866017	100	1294035024	32	4	0.00159088	0.00636354	0.00309111	5.09083e-05	2.47289e-05	0.32	2.47289e-10	2.47289e-10	1	0	0	1	0	0
AAAACTCTTT	1	4	10	628.581	205866017	100	1294035024	40	4	0.00159088	0.00636354	0.00309111	6.36354e-05	3.09111e-05	0.4	3.09111e-10	3.09111e-10	1	0	0	1	0	0
AAAAG	1051	5614	5	628.581	205866017	100	1294035024	28070	5.34158	1.67202	8.93123	4.33837	0.0446561	0.0216918	0.267079	2.16918e-07	2.16918e-07	1	0	0	1	0	0
AAAAGAT	1	14	7	628.581	205866017	100	1294035024	98	14	0.00159088	0.0222724	0.0108189	0.000155907	7.57321e-05	0.98	7.57321e-10	7.57321e-10	1	0	0	1	1	0
AAAAGC	1005	4023	6	628.581	205866017	100	1294035024	24138	4.00299	1.59884	6.40013	3.10888	0.0384008	0.0186533	0.240179	1.86533e-07	1.86533e-07	1	0	0	1	0	0
AAAAGCC	2	8	7	628.581	205866017	100	1294035024	56	4	0.00318177	0.0127271	0.00618221	8.90895e-05	4.32755e-05	0.28	4.32755e-10	4.32755e-10	1	0	0	1	0	0
AAAAGG	268	1085	6	628.581	205866017	100	1294035024	6510	4.04851	0.426357	1.72611	0.838463	0.0103567	0.00503078	0.24291	5.03078e-08	5.03078e-08	1	0	0	1	0	0
AAAAGGG	2	9	7	628.581	205866017	100	1294035024	63	4.5	0.00318177	0.014318	0.00695499	0.000100226	4.86849e-05	0.315	4.86849e-10	4.86849e-10	1	0	0	1	0	0
AAAAGGGAAAG	2	8	11	628.581	205866017	100	1294035024	88	4	0.00318177	0.0127271	0.00618221	0.000139998	6.80043e-05	0.44	6.80043e-10	6.80043e-10	1	0	0	1	0	0
AAAAGGGATTTC	2	8	12	628.581	205866017	100	1294035024	96	4	0.00318177	0.0127271	0.00618221	0.000152725	7.41866e-05	0.48	7.41866e-10	7.41866e-10	1	0	0	1	0	0
AAAAGT	2	8	6	628.581	205866017	100	1294035024	48	4	0.00318177	0.0127271	0.00618221	7.63625e-05	3.70933e-05	0.24	3.70933e-10	3.70933e-10	1	0	0	1	0	0
AAAAGTTAT	3	12	9	628.581	205866017	100	1294035024	108	4	0.00477265	0.0190906	0.00927332	0.000171816	8.34599e-05	0.36	8.34599e-10	8.34599e-10	1	0	0	1	0	0
AAAAT	27966	145089	5	628.581	205866017	100	1294035024	725445	5.18805	44.4907	230.82	112.121	1.1541	0.560607	0.259402	5.60607e-06	5.60607e-06	1	1	0	1	0	0
AAAATAAATAGAATAAAT	1	4	18	628.581	205866017	100	1294035024	72	4	0.00159088	0.00636354	0.00309111	0.000114544	5.56399e-05	0.72	5.56399e-10	5.56399e-10	1	0	0	1	1	0
AAAATAC	1	14	7	628.581	205866017	100	1294035024	98	14	0.00159088	0.0222724	0.0108189	0.000155907	7.57321e-05	0.98	7.57321e-10	7.57321e-10	1	0	0	1	1	0
AAAATAGCAC	1	4	10	628.581	205866017	100	1294035024	40	4	0.00159088	0.00636354	0.00309111	6.36354e-05	3.09111e-05	0.4	3.09111e-10	3.09111e-10	1	0	0	1	0	0
AAAATAT	5	24	7	628.581	205866017	100	1294035024	168	4.8	0.00795442	0.0381812	0.0185466	0.000267269	0.000129826	0.336	1.29826e-09	1.29826e-09	1	0	0	1	0	0
AAAATATAGG	3	21	10	628.581	205866017	100	1294035024	210	7	0.00477265	0.0334086	0.0162283	0.000334086	0.000162283	0.7	1.62283e-09	1.62283e-09	1	0	0	1	1	0
AAAATATG	8	69	8	628.581	205866017	100	1294035024	552	8.625	0.0127271	0.109771	0.0533216	0.000878168	0.000426573	0.69	4.26573e-09	4.26573e-09	1	0	0	1	1	0
AAAATATT	9	42	8	628.581	205866017	100	1294035024	336	4.66667	0.014318	0.0668171	0.0324566	0.000534537	0.000259653	0.373333	2.59653e-09	2.59653e-09	1	0	0	1	0	0
AAAATCT	2	8	7	628.581	205866017	100	1294035024	56	4	0.00318177	0.0127271	0.00618221	8.90895e-05	4.32755e-05	0.28	4.32755e-10	4.32755e-10	1	0	0	1	0	0
AAAATG	973	4347	6	628.581	205866017	100	1294035024	26082	4.46763	1.54793	6.91557	3.35926	0.0414934	0.0201556	0.268058	2.01556e-07	2.01556e-07	1	0	0	1	0	0
AAAATT	1120	4483	6	628.581	205866017	100	1294035024	26898	4.00268	1.78179	7.13193	3.46436	0.0427916	0.0207861	0.240161	2.07861e-07	2.07861e-07	1	0	0	1	0	0
AAAATTAAACAGTAATAATT	2	8	20	628.581	205866017	100	1294035024	160	4	0.00318177	0.0127271	0.00618221	0.000254542	0.000123644	0.8	1.23644e-09	1.23644e-09	1	0	0	1	1	0
AAAATTC	5	70	7	628.581	205866017	100	1294035024	490	14	0.00795442	0.111362	0.0540944	0.000779533	0.000378661	0.98	3.78661e-09	3.78661e-09	1	0	0	1	1	0
AAAATTCAAATTC	2	8	13	628.581	205866017	100	1294035024	104	4	0.00318177	0.0127271	0.00618221	0.000165452	8.03688e-05	0.52	8.03688e-10	8.03688e-10	1	0	0	1	1	0
AAAATTG	86	344	7	628.581	205866017	100	1294035024	2408	4	0.136816	0.547264	0.265835	0.00383085	0.00186085	0.28	1.86085e-08	1.86085e-08	1	0	0	1	0	0
AAAATTGAAGGG	4	20	12	628.581	205866017	100	1294035024	240	5	0.00636354	0.0318177	0.0154555	0.000381812	0.000185466	0.6	1.85466e-09	1.85466e-09	1	0	0	1	1	0
AAAATTGCAC	1	4	10	628.581	205866017	100	1294035024	40	4	0.00159088	0.00636354	0.00309111	6.36354e-05	3.09111e-05	0.4	3.09111e-10	3.09111e-10	1	0	0	1	0	0
AAAATTGT	5	23	8	628.581	205866017	100	1294035024	184	4.6	0.00795442	0.0365903	0.0177739	0.000292723	0.000142191	0.368	1.42191e-09	1.42191e-09	1	0	0	1	0	0
AAAATTGTAAATTGT	1	6	15	628.581	205866017	100	1294035024	90	6	0.00159088	0.00954531	0.00463666	0.00014318	6.95499e-05	0.9	6.95499e-10	6.95499e-10	1	0	0	1	1	0
AAAATTT	258	1046	7	628.581	205866017	100	1294035024	7322	4.05426	0.410448	1.66407	0.808324	0.0116485	0.00565827	0.283798	5.65827e-08	5.65827e-08	1	0	0	1	0	0
AAAC	4313	26902	4	628.581	205866017	100	1294035024	107608	6.23742	6.86148	42.798	20.7892	0.171192	0.0831569	0.249497	8.31569e-07	8.31569e-07	1	0	0	0	0	0
AAACAAC	4	37	7	628.581	205866017	100	1294035024	259	9.25	0.00636354	0.0588627	0.0285927	0.000412039	0.000200149	0.6475	2.00149e-09	2.00149e-09	1	0	0	1	1	0
AAACAACT	2	16	8	628.581	205866017	100	1294035024	128	8	0.00318177	0.0254542	0.0123644	0.000203633	9.89154e-05	0.64	9.89154e-10	9.89154e-10	1	0	0	1	1	0
AAACAAT	1	4	7	628.581	205866017	100	1294035024	28	4	0.00159088	0.00636354	0.00309111	4.45448e-05	2.16377e-05	0.28	2.16377e-10	2.16377e-10	1	0	0	1	0	0
AAACAC	41	538	6	628.581	205866017	100	1294035024	3228	13.122	0.0652263	0.855896	0.415754	0.00513537	0.00249452	0.787317	2.49452e-08	2.49452e-08	1	0	0	1	1	0
AAACAG	1085	4340	6	628.581	205866017	100	1294035024	26040	4	1.72611	6.90444	3.35385	0.0414266	0.0201231	0.24	2.01231e-07	2.01231e-07	1	0	0	1	0	0
AAACAGGTGGTTGGCCAGGAC	1	4	21	628.581	205866017	100	1294035024	84	4	0.00159088	0.00636354	0.00309111	0.000133634	6.49132e-05	0.84	6.49132e-10	6.49132e-10	1	0	0	1	1	0
AAACAT	1545	6580	6	628.581	205866017	100	1294035024	39480	4.2589	2.45792	10.468	5.08487	0.0628081	0.0305092	0.255534	3.05092e-07	3.05092e-07	1	0	0	1	0	0
AAACATAAAGAT	1	8	12	628.581	205866017	100	1294035024	96	8	0.00159088	0.0127271	0.00618221	0.000152725	7.41866e-05	0.96	7.41866e-10	7.41866e-10	1	0	0	1	1	0
AAACATC	1	4	7	628.581	205866017	100	1294035024	28	4	0.00159088	0.00636354	0.00309111	4.45448e-05	2.16377e-05	0.28	2.16377e-10	2.16377e-10	1	0	0	1	0	0
AAACATCT	1	5	8	628.581	205866017	100	1294035024	40	5	0.00159088	0.00795442	0.00386388	6.36354e-05	3.09111e-05	0.4	3.09111e-10	3.09111e-10	1	0	0	1	0	0
AAACATT	4	16	7	628.581	205866017	100	1294035024	112	4	0.00636354	0.0254542	0.0123644	0.000178179	8.6551e-05	0.28	8.6551e-10	8.6551e-10	1	0	0	1	0	0
AAACC	34	219	5	628.581	205866017	100	1294035024	1095	6.44118	0.0540901	0.348404	0.169238	0.00174202	0.00084619	0.322059	8.4619e-09	8.4619e-09	1	0	0	1	0	0
AAACCAG	2	8	7	628.581	205866017	100	1294035024	56	4	0.00318177	0.0127271	0.00618221	8.90895e-05	4.32755e-05	0.28	4.32755e-10	4.32755e-10	1	0	0	1	0	0
AAACCAT	1	6	7	628.581	205866017	100	1294035024	42	6	0.00159088	0.00954531	0.00463666	6.68171e-05	3.24566e-05	0.42	3.24566e-10	3.24566e-10	1	0	0	1	0	0
AAACCC	3	12	6	628.581	205866017	100	1294035024	72	4	0.00477265	0.0190906	0.00927332	0.000114544	5.56399e-05	0.24	5.56399e-10	5.56399e-10	1	0	0	1	0	0
AAACCCT	6	56	7	628.581	205866017	100	1294035024	392	9.33333	0.00954531	0.0890895	0.0432755	0.000623627	0.000302928	0.653333	3.02928e-09	3.02928e-09	1	0	0	1	1	0
AAACCT	316	1264	6	628.581	205866017	100	1294035024	7584	4	0.502719	2.01088	0.97679	0.0120653	0.00586074	0.24	5.86074e-08	5.86074e-08	1	0	0	1	0	0
AAACG	9	128	5	628.581	205866017	100	1294035024	640	14.2222	0.014318	0.203633	0.0989154	0.00101817	0.000494577	0.711111	4.94577e-09	4.94577e-09	1	0	0	1	1	0
AAACGAC	2	8	7	628.581	205866017	100	1294035024	56	4	0.00318177	0.0127271	0.00618221	8.90895e-05	4.32755e-05	0.28	4.32755e-10	4.32755e-10	1	0	0	1	0	0
AAACT	1564	8129	5	628.581	205866017	100	1294035024	40645	5.19757	2.48814	12.9323	6.2819	0.0646615	0.0314095	0.259879	3.14095e-07	3.14095e-07	1	0	0	1	0	0
AAACTAAG	1	10	8	628.581	205866017	100	1294035024	80	10	0.00159088	0.0159088	0.00772777	0.000127271	6.18221e-05	0.8	6.18221e-10	6.18221e-10	1	0	0	1	1	0
AAACTAT	1	4	7	628.581	205866017	100	1294035024	28	4	0.00159088	0.00636354	0.00309111	4.45448e-05	2.16377e-05	0.28	2.16377e-10	2.16377e-10	1	0	0	1	0	0
AAACTCG	248	992	7	628.581	205866017	100	1294035024	6944	4	0.394539	1.57816	0.766594	0.0110471	0.00536616	0.28	5.36616e-08	5.36616e-08	1	0	0	1	0	0
AAACTG	3	12	6	628.581	205866017	100	1294035024	72	4	0.00477265	0.0190906	0.00927332	0.000114544	5.56399e-05	0.24	5.56399e-10	5.56399e-10	1	0	0	1	0	0
AAACTGGTTGC	2	8	11	628.581	205866017	100	1294035024	88	4	0.00318177	0.0127271	0.00618221	0.000139998	6.80043e-05	0.44	6.80043e-10	6.80043e-10	1	0	0	1	0	0
AAACTT	239	956	6	628.581	205866017	100	1294035024	5736	4	0.380221	1.52089	0.738774	0.00912531	0.00443265	0.24	4.43265e-08	4.43265e-08	1	0	0	1	0	0
AAACTTCG	4	16	8	628.581	205866017	100	1294035024	128	4	0.00636354	0.0254542	0.0123644	0.000203633	9.89154e-05	0.32	9.89154e-10	9.89154e-10	1	0	0	1	0	0
AAACTTTAT	1	4	9	628.581	205866017	100	1294035024	36	4	0.00159088	0.00636354	0.00309111	5.72718e-05	2.782e-05	0.36	2.782e-10	2.782e-10	1	0	0	1	0	0
AAAG	5879	43581	4	628.581	205866017	100	1294035024	174324	7.413	9.35281	69.3323	33.6784	0.277329	0.134714	0.29652	1.34714e-06	1.34714e-06	1	0	0	0	0	0
AAAGAAG	2	8	7	628.581	205866017	100	1294035024	56	4	0.00318177	0.0127271	0.00618221	8.90895e-05	4.32755e-05	0.28	4.32755e-10	4.32755e-10	1	0	0	1	0	0
AAAGAAGAAG	1	4	10	628.581	205866017	100	1294035024	40	4	0.00159088	0.00636354	0.00309111	6.36354e-05	3.09111e-05	0.4	3.09111e-10	3.09111e-10	1	0	0	1	0	0
AAAGAC	9	67	6	628.581	205866017	100	1294035024	402	7.44444	0.014318	0.106589	0.051776	0.000639536	0.000310656	0.446667	3.10656e-09	3.10656e-09	1	0	0	1	0	0
AAAGACG	293	1172	7	628.581	205866017	100	1294035024	8204	4	0.466129	1.86452	0.905694	0.0130516	0.00633986	0.28	6.33986e-08	6.33986e-08	1	0	0	1	0	0
AAAGAG	5236	23773	6	628.581	205866017	100	1294035024	142638	4.5403	8.32987	37.8201	18.3712	0.226921	0.110227	0.272418	1.10227e-06	1.10227e-06	1	0	0	1	0	0
AAAGAGAGAGAGAC	1	6	14	628.581	205866017	100	1294035024	84	6	0.00159088	0.00954531	0.00463666	0.000133634	6.49132e-05	0.84	6.49132e-10	6.49132e-10	1	0	0	1	1	0
AAAGAGC	40	168	7	628.581	205866017	100	1294035024	1176	4.2	0.0636354	0.267269	0.129826	0.00187088	0.000908785	0.294	9.08785e-09	9.08785e-09	1	0	0	1	0	0
AAAGAGCAAAGAT	1	7	13	628.581	205866017	100	1294035024	91	7	0.00159088	0.0111362	0.00540944	0.00014477	7.03227e-05	0.91	7.03227e-10	7.03227e-10	1	0	0	1	1	0
AAAGAGG	288	1152	7	628.581	205866017	100	1294035024	8064	4	0.458175	1.8327	0.890239	0.0128289	0.00623167	0.28	6.23167e-08	6.23167e-08	1	0	0	1	0	0
AAAGAT	1466	10015	6	628.581	205866017	100	1294035024	60090	6.83151	2.33224	15.9327	7.73936	0.0955962	0.0464361	0.409891	4.64361e-07	4.64361e-07	1	0	0	1	0	0
AAAGATAAAGATAT	1	4	14	628.581	205866017	100	1294035024	56	4	0.00159088	0.00636354	0.00309111	8.90895e-05	4.32755e-05	0.56	4.32755e-10	4.32755e-10	1	0	0	1	1	0
AAAGATAAAGATT	2	10	13	628.581	205866017	100	1294035024	130	5	0.00318177	0.0159088	0.00772777	0.000206815	0.000100461	0.65	1.00461e-09	1.00461e-09	1	0	0	1	1	0
AAAGATAAAGGT	3	12	12	628.581	205866017	100	1294035024	144	4	0.00477265	0.0190906	0.00927332	0.000229087	0.00011128	0.48	1.1128e-09	1.1128e-09	1	0	0	1	0	0
AAAGATC	6	25	7	628.581	205866017	100	1294035024	175	4.16667	0.00954531	0.0397721	0.0193194	0.000278405	0.000135236	0.291667	1.35236e-09	1.35236e-09	1	0	0	1	0	0
AAAGATGAAGAT	4	17	12	628.581	205866017	100	1294035024	204	4.25	0.00636354	0.027045	0.0131372	0.00032454	0.000157646	0.51	1.57646e-09	1.57646e-09	1	0	0	1	1	0
AAAGATGGC	1	4	9	628.581	205866017	100	1294035024	36	4	0.00159088	0.00636354	0.00309111	5.72718e-05	2.782e-05	0.36	2.782e-10	2.782e-10	1	0	0	1	0	0
AAAGATT	3	14	7	628.581	205866017	100	1294035024	98	4.66667	0.00477265	0.0222724	0.0108189	0.000155907	7.57321e-05	0.326667	7.57321e-10	7.57321e-10	1	0	0	1	0	0
AAAGC	1	6	5	628.581	205866017	100	1294035024	30	6	0.00159088	0.00954531	0.00463666	4.77265e-05	2.31833e-05	0.3	2.31833e-10	2.31833e-10	1	0	0	1	0	0
AAAGCC	13	52	6	628.581	205866017	100	1294035024	312	4	0.0206815	0.082726	0.0401844	0.000496356	0.000241106	0.24	2.41106e-09	2.41106e-09	1	0	0	1	0	0
AAAGCT	5	41	6	628.581	205866017	100	1294035024	246	8.2	0.00795442	0.0652263	0.0316838	0.000391358	0.000190103	0.492	1.90103e-09	1.90103e-09	1	0	0	1	0	0
AAAGG	16	118	5	628.581	205866017	100	1294035024	590	7.375	0.0254542	0.187724	0.0911876	0.000938622	0.000455938	0.36875	4.55938e-09	4.55938e-09	1	0	0	1	0	0
AAAGGAAT	1	4	8	628.581	205866017	100	1294035024	32	4	0.00159088	0.00636354	0.00309111	5.09083e-05	2.47289e-05	0.32	2.47289e-10	2.47289e-10	1	0	0	1	0	0
AAAGGAT	1	5	7	628.581	205866017	100	1294035024	35	5	0.00159088	0.00795442	0.00386388	5.5681e-05	2.70472e-05	0.35	2.70472e-10	2.70472e-10	1	0	0	1	0	0
AAAGGC	1	4	6	628.581	205866017	100	1294035024	24	4	0.00159088	0.00636354	0.00309111	3.81812e-05	1.85466e-05	0.24	1.85466e-10	1.85466e-10	1	0	0	1	0	0
AAAGGG	2	8	6	628.581	205866017	100	1294035024	48	4	0.00318177	0.0127271	0.00618221	7.63625e-05	3.70933e-05	0.24	3.70933e-10	3.70933e-10	1	0	0	1	0	0
AAAGGGG	2	8	7	628.581	205866017	100	1294035024	56	4	0.00318177	0.0127271	0.00618221	8.90895e-05	4.32755e-05	0.28	4.32755e-10	4.32755e-10	1	0	0	1	0	0
AAAGGT	394	1605	6	628.581	205866017	100	1294035024	9630	4.0736	0.626808	2.55337	1.24031	0.0153202	0.00744184	0.244416	7.44184e-08	7.44184e-08	1	0	0	1	0	0
AAAGT	272	1380	5	628.581	205866017	100	1294035024	6900	5.07353	0.432721	2.19542	1.06643	0.0109771	0.00533216	0.253676	5.33216e-08	5.33216e-08	1	0	0	1	0	0
AAAGTAATC	4	17	9	628.581	205866017	100	1294035024	153	4.25	0.00636354	0.027045	0.0131372	0.000243405	0.000118235	0.3825	1.18235e-09	1.18235e-09	1	0	0	1	0	0
AAAGTC	1	4	6	628.581	205866017	100	1294035024	24	4	0.00159088	0.00636354	0.00309111	3.81812e-05	1.85466e-05	0.24	1.85466e-10	1.85466e-10	1	0	0	1	0	0
AAAGTG	1	4	6	628.581	205866017	100	1294035024	24	4	0.00159088	0.00636354	0.00309111	3.81812e-05	1.85466e-05	0.24	1.85466e-10	1.85466e-10	1	0	0	1	0	0
AAAGTT	346	1388	6	628.581	205866017	100	1294035024	8328	4.01156	0.550446	2.20815	1.07261	0.0132489	0.00643568	0.240694	6.43568e-08	6.43568e-08	1	0	0	1	0	0
AAAGTTC	3	12	7	628.581	205866017	100	1294035024	84	4	0.00477265	0.0190906	0.00927332	0.000133634	6.49132e-05	0.28	6.49132e-10	6.49132e-10	1	0	0	1	0	0
AAAT	131046	851416	4	628.581	205866017	100	1294035024	3405664	6.49708	208.479	1354.5	657.954	5.41802	2.63182	0.259883	2.63182e-05	2.63182e-05	1	1	0	0	0	0
AAATAACT	79	481	8	628.581	205866017	100	1294035024	3848	6.08861	0.12568	0.765215	0.371706	0.00612172	0.00297364	0.487089	2.97364e-08	2.97364e-08	1	0	0	1	0	0
AAATAAT	821	3776	7	628.581	205866017	100	1294035024	26432	4.59927	1.30612	6.00718	2.918	0.0420503	0.020426	0.321949	2.0426e-07	2.0426e-07	1	0	0	1	0	0
AAATAC	2266	10625	6	628.581	205866017	100	1294035024	63750	4.68888	3.60494	16.9031	8.21075	0.101419	0.0492645	0.281333	4.92645e-07	4.92645e-07	1	0	0	1	0	0
AAATACAG	469	1953	8	628.581	205866017	100	1294035024	15624	4.16418	0.746125	3.107	1.50923	0.024856	0.0120739	0.333134	1.20739e-07	1.20739e-07	1	0	0	1	0	0
AAATACATGT	1	4	10	628.581	205866017	100	1294035024	40	4	0.00159088	0.00636354	0.00309111	6.36354e-05	3.09111e-05	0.4	3.09111e-10	3.09111e-10	1	0	0	1	0	0
AAATACATT	3	14	9	628.581	205866017	100	1294035024	126	4.66667	0.00477265	0.0222724	0.0108189	0.000200451	9.73699e-05	0.42	9.73699e-10	9.73699e-10	1	0	0	1	0	0
AAATACGAATAC	5	30	12	628.581	205866017	100	1294035024	360	6	0.00795442	0.0477265	0.0231833	0.000572718	0.0002782	0.72	2.782e-09	2.782e-09	1	0	0	1	1	0
AAATAG	1082	4337	6	628.581	205866017	100	1294035024	26022	4.00832	1.72134	6.89967	3.35153	0.041398	0.0201092	0.240499	2.01092e-07	2.01092e-07	1	0	0	1	0	0
AAATAGG	1	4	7	628.581	205866017	100	1294035024	28	4	0.00159088	0.00636354	0.00309111	4.45448e-05	2.16377e-05	0.28	2.16377e-10	2.16377e-10	1	0	0	1	0	0
AAATAGT	5	60	7	628.581	205866017	100	1294035024	420	12	0.00795442	0.0954531	0.0463666	0.000668171	0.000324566	0.84	3.24566e-09	3.24566e-09	1	0	0	1	1	0
AAATAT	14740	62255	6	628.581	205866017	100	1294035024	373530	4.22354	23.4496	99.0405	48.1092	0.594243	0.288655	0.253412	2.88655e-06	2.88655e-06	1	1	0	1	0	0
AAATATAATAT	1	4	11	628.581	205866017	100	1294035024	44	4	0.00159088	0.00636354	0.00309111	6.99989e-05	3.40022e-05	0.44	3.40022e-10	3.40022e-10	1	0	0	1	0	0
AAATATT	669	2927	7	628.581	205866017	100	1294035024	20489	4.37519	1.0643	4.65652	2.26192	0.0325956	0.0158334	0.306263	1.58334e-07	1.58334e-07	1	0	0	1	0	0
AAATC	6	66	5	628.581	205866017	100	1294035024	330	11	0.00954531	0.104998	0.0510033	0.000524992	0.000255016	0.55	2.55016e-09	2.55016e-09	1	0	0	1	1	0
AAATCACCG	1	4	9	628.581	205866017	100	1294035024	36	4	0.00159088	0.00636354	0.00309111	5.72718e-05	2.782e-05	0.36	2.782e-10	2.782e-10	1	0	0	1	0	0
AAATCAT	23	95	7	628.581	205866017	100	1294035024	665	4.13043	0.0365903	0.151134	0.0734138	0.00105794	0.000513896	0.28913	5.13896e-09	5.13896e-09	1	0	0	1	0	0
AAATCCT	1	6	7	628.581	205866017	100	1294035024	42	6	0.00159088	0.00954531	0.00463666	6.68171e-05	3.24566e-05	0.42	3.24566e-10	3.24566e-10	1	0	0	1	0	0
AAATCGTTC	11	69	9	628.581	205866017	100	1294035024	621	6.27273	0.0174997	0.109771	0.0533216	0.000987939	0.000479894	0.564545	4.79894e-09	4.79894e-09	1	0	0	1	1	0
AAATCT	288	1152	6	628.581	205866017	100	1294035024	6912	4	0.458175	1.8327	0.890239	0.0109962	0.00534143	0.24	5.34143e-08	5.34143e-08	1	0	0	1	0	0
AAATG	5	42	5	628.581	205866017	100	1294035024	210	8.4	0.00795442	0.0668171	0.0324566	0.000334086	0.000162283	0.42	1.62283e-09	1.62283e-09	1	0	0	1	0	0
AAATGAACG	9	57	9	628.581	205866017	100	1294035024	513	6.33333	0.014318	0.0906804	0.0440483	0.000816124	0.000396434	0.57	3.96434e-09	3.96434e-09	1	0	0	1	1	0
AAATGC	2	8	6	628.581	205866017	100	1294035024	48	4	0.00318177	0.0127271	0.00618221	7.63625e-05	3.70933e-05	0.24	3.70933e-10	3.70933e-10	1	0	0	1	0	0
AAATGG	339	1612	6	628.581	205866017	100	1294035024	9672	4.75516	0.53931	2.56451	1.24572	0.015387	0.0074743	0.28531	7.4743e-08	7.4743e-08	1	0	0	1	0	0
AAATGT	663	2656	6	628.581	205866017	100	1294035024	15936	4.00603	1.05476	4.22539	2.05249	0.0253523	0.012315	0.240362	1.2315e-07	1.2315e-07	1	0	0	1	0	0
AAATGTC	2	8	7	628.581	205866017	100	1294035024	56	4	0.00318177	0.0127271	0.00618221	8.90895e-05	4.32755e-05	0.28	4.32755e-10	4.32755e-10	1	0	0	1	0	0
AAATT	4296	23822	5	628.581	205866017	100	1294035024	119110	5.54516	6.83444	37.898	18.4091	0.18949	0.0920454	0.277258	9.20454e-07	9.20454e-07	1	0	0	1	0	0
AAATTAACG	1	4	9	628.581	205866017	100	1294035024	36	4	0.00159088	0.00636354	0.00309111	5.72718e-05	2.782e-05	0.36	2.782e-10	2.782e-10	1	0	0	1	0	0
AAATTAC	1	4	7	628.581	205866017	100	1294035024	28	4	0.00159088	0.00636354	0.00309111	4.45448e-05	2.16377e-05	0.28	2.16377e-10	2.16377e-10	1	0	0	1	0	0
AAATTAT	2	8	7	628.581	205866017	100	1294035024	56	4	0.00318177	0.0127271	0.00618221	8.90895e-05	4.32755e-05	0.28	4.32755e-10	4.32755e-10	1	0	0	1	0	0
AAATTC	2559	10640	6	628.581	205866017	100	1294035024	63840	4.15787	4.07107	16.927	8.22234	0.101562	0.0493341	0.249472	4.93341e-07	4.93341e-07	1	0	0	1	0	0
AAATTGT	1	7	7	628.581	205866017	100	1294035024	49	7	0.00159088	0.0111362	0.00540944	7.79533e-05	3.78661e-05	0.49	3.78661e-10	3.78661e-10	1	0	0	1	0	0
AAATTT	41017	164072	6	628.581	205866017	100	1294035024	984432	4.0001	65.2533	261.02	126.791	1.56612	0.760746	0.240006	7.60746e-06	7.60746e-06	1	1	0	1	0	0
AAC	795581	18610133	3	628.581	205866017	100	1294035024	55830399	23.3919	1265.68	29606.6	14381.5	88.8197	43.1444	0.701756	0.000431444	0.000431444	1	1	1	0	1	0
AACAACAAG	2	10	9	628.581	205866017	100	1294035024	90	5	0.00318177	0.0159088	0.00772777	0.00014318	6.95499e-05	0.45	6.95499e-10	6.95499e-10	1	0	0	1	0	0
AACAAG	715	2860	6	628.581	205866017	100	1294035024	17160	4	1.13748	4.54993	2.21014	0.0272996	0.0132608	0.24	1.32608e-07	1.32608e-07	1	0	0	1	0	0
AACAAGGG	1	7	8	628.581	205866017	100	1294035024	56	7	0.00159088	0.0111362	0.00540944	8.90895e-05	4.32755e-05	0.56	4.32755e-10	4.32755e-10	1	0	0	1	1	0
AACAAT	31018	248204	6	628.581	205866017	100	1294035024	1489224	8.00193	49.3461	394.864	191.806	2.36918	1.15084	0.480116	1.15084e-05	1.15084e-05	1	1	0	1	0	0
AACAC	461	2368	5	628.581	205866017	100	1294035024	11840	5.13666	0.733398	3.76721	1.82994	0.0188361	0.00914968	0.256833	9.14968e-08	9.14968e-08	1	0	0	1	0	0
AACACAC	228	912	7	628.581	205866017	100	1294035024	6384	4	0.362722	1.45089	0.704772	0.0101562	0.00493341	0.28	4.93341e-08	4.93341e-08	1	0	0	1	0	0
AACACACAC	1	4	9	628.581	205866017	100	1294035024	36	4	0.00159088	0.00636354	0.00309111	5.72718e-05	2.782e-05	0.36	2.782e-10	2.782e-10	1	0	0	1	0	0
AACACC	697	2808	6	628.581	205866017	100	1294035024	16848	4.02869	1.10885	4.4672	2.16996	0.0268032	0.0130197	0.241722	1.30197e-07	1.30197e-07	1	0	0	1	0	0
AACACG	305	1224	6	628.581	205866017	100	1294035024	7344	4.01311	0.48522	1.94724	0.945879	0.0116835	0.00567527	0.240787	5.67527e-08	5.67527e-08	1	0	0	1	0	0
AACACGT	846	4158	7	628.581	205866017	100	1294035024	29106	4.91489	1.34589	6.6149	3.21321	0.0463043	0.0224924	0.344043	2.24924e-07	2.24924e-07	1	0	0	1	0	0
AACACT	472	1888	6	628.581	205866017	100	1294035024	11328	4	0.750897	3.00359	1.459	0.0180215	0.00875401	0.24	8.75401e-08	8.75401e-08	1	0	0	1	0	0
AACACTG	510	2040	7	628.581	205866017	100	1294035024	14280	4	0.811351	3.2454	1.57646	0.0227178	0.0110353	0.28	1.10353e-07	1.10353e-07	1	0	0	1	0	0
AACAG	5	26	5	628.581	205866017	100	1294035024	130	5.2	0.00795442	0.041363	0.0200922	0.000206815	0.000100461	0.26	1.00461e-09	1.00461e-09	1	0	0	1	0	0
AACAGAC	277	1108	7	628.581	205866017	100	1294035024	7756	4	0.440675	1.7627	0.856236	0.0123389	0.00599366	0.28	5.99366e-08	5.99366e-08	1	0	0	1	0	0
AACAGAT	5	45	7	628.581	205866017	100	1294035024	315	9	0.00795442	0.0715898	0.0347749	0.000501129	0.000243425	0.63	2.43425e-09	2.43425e-09	1	0	0	1	1	0
AACAGC	1556	6682	6	628.581	205866017	100	1294035024	40092	4.29434	2.47542	10.6303	5.16369	0.0637817	0.0309822	0.257661	3.09822e-07	3.09822e-07	1	0	0	1	0	0
AACAGCC	228	912	7	628.581	205866017	100	1294035024	6384	4	0.362722	1.45089	0.704772	0.0101562	0.00493341	0.28	4.93341e-08	4.93341e-08	1	0	0	1	0	0
AACAGT	1165	4662	6	628.581	205866017	100	1294035024	27972	4.00172	1.85338	7.4167	3.60268	0.0445002	0.0216161	0.240103	2.16161e-07	2.16161e-07	1	0	0	1	0	0
AACAGTAATCTCC	4	18	13	628.581	205866017	100	1294035024	234	4.5	0.00636354	0.0286359	0.01391	0.000372267	0.00018083	0.585	1.8083e-09	1.8083e-09	1	0	0	1	1	0
AACAT	675	4117	5	628.581	205866017	100	1294035024	20585	6.09926	1.07385	6.54967	3.18152	0.0327484	0.0159076	0.304963	1.59076e-07	1.59076e-07	1	0	0	1	0	0
AACATAAT	2	10	8	628.581	205866017	100	1294035024	80	5	0.00318177	0.0159088	0.00772777	0.000127271	6.18221e-05	0.4	6.18221e-10	6.18221e-10	1	0	0	1	0	0
AACATAC	400	1909	7	628.581	205866017	100	1294035024	13363	4.7725	0.636354	3.037	1.47523	0.021259	0.0103266	0.334075	1.03266e-07	1.03266e-07	1	0	0	1	0	0
AACATAG	5	22	7	628.581	205866017	100	1294035024	154	4.4	0.00795442	0.0349995	0.0170011	0.000244996	0.000119008	0.308	1.19008e-09	1.19008e-09	1	0	0	1	0	0
AACATAGAAT	26	110	10	628.581	205866017	100	1294035024	1100	4.23077	0.041363	0.174997	0.0850054	0.00174997	0.000850054	0.423077	8.50054e-09	8.50054e-09	1	0	0	1	0	0
AACATAGCTTCAGAGGCCAG	3	12	20	628.581	205866017	100	1294035024	240	4	0.00477265	0.0190906	0.00927332	0.000381812	0.000185466	0.8	1.85466e-09	1.85466e-09	1	0	0	1	1	0
AACATC	4104	19009	6	628.581	205866017	100	1294035024	114054	4.63182	6.52899	30.2411	14.6897	0.181447	0.0881383	0.277909	8.81383e-07	8.81383e-07	1	0	0	1	0	0
AACATCAATCTTC	1	5	13	628.581	205866017	100	1294035024	65	5	0.00159088	0.00795442	0.00386388	0.000103407	5.02305e-05	0.65	5.02305e-10	5.02305e-10	1	0	0	1	1	0
AACATG	15	90	6	628.581	205866017	100	1294035024	540	6	0.0238633	0.14318	0.0695499	0.000859078	0.000417299	0.36	4.17299e-09	4.17299e-09	1	0	0	1	0	0
AACATGC	3	12	7	628.581	205866017	100	1294035024	84	4	0.00477265	0.0190906	0.00927332	0.000133634	6.49132e-05	0.28	6.49132e-10	6.49132e-10	1	0	0	1	0	0
AACATT	355	1432	6	628.581	205866017	100	1294035024	8592	4.0338	0.564764	2.27815	1.10662	0.0136689	0.0066397	0.242028	6.6397e-08	6.6397e-08	1	0	0	1	0	0
AACATTGAAT	3	21	10	628.581	205866017	100	1294035024	210	7	0.00477265	0.0334086	0.0162283	0.000334086	0.000162283	0.7	1.62283e-09	1.62283e-09	1	0	0	1	1	0
AACC	1896	13584	4	628.581	205866017	100	1294035024	54336	7.16456	3.01632	21.6106	10.4974	0.0864423	0.0419896	0.286582	4.19896e-07	4.19896e-07	1	0	0	0	0	0
AACCAC	6	24	6	628.581	205866017	100	1294035024	144	4	0.00954531	0.0381812	0.0185466	0.000229087	0.00011128	0.24	1.1128e-09	1.1128e-09	1	0	0	1	0	0
AACCAG	934	4011	6	628.581	205866017	100	1294035024	24066	4.29443	1.48589	6.38104	3.09961	0.0382862	0.0185976	0.257666	1.85976e-07	1.85976e-07	1	0	0	1	0	0
AACCAGC	3	12	7	628.581	205866017	100	1294035024	84	4	0.00477265	0.0190906	0.00927332	0.000133634	6.49132e-05	0.28	6.49132e-10	6.49132e-10	1	0	0	1	0	0
AACCAGTAC	3	15	9	628.581	205866017	100	1294035024	135	5	0.00477265	0.0238633	0.0115916	0.000214769	0.000104325	0.45	1.04325e-09	1.04325e-09	1	0	0	1	0	0
AACCAT	369	1476	6	628.581	205866017	100	1294035024	8856	4	0.587036	2.34815	1.14062	0.0140889	0.00684371	0.24	6.84371e-08	6.84371e-08	1	0	0	1	0	0
AACCATC	1	4	7	628.581	205866017	100	1294035024	28	4	0.00159088	0.00636354	0.00309111	4.45448e-05	2.16377e-05	0.28	2.16377e-10	2.16377e-10	1	0	0	1	0	0
AACCATT	4	16	7	628.581	205866017	100	1294035024	112	4	0.00636354	0.0254542	0.0123644	0.000178179	8.6551e-05	0.28	8.6551e-10	8.6551e-10	1	0	0	1	0	0
AACCC	1	6	5	628.581	205866017	100	1294035024	30	6	0.00159088	0.00954531	0.00463666	4.77265e-05	2.31833e-05	0.3	2.31833e-10	2.31833e-10	1	0	0	1	0	0
AACCCAACTGGT	2	8	12	628.581	205866017	100	1294035024	96	4	0.00318177	0.0127271	0.00618221	0.000152725	7.41866e-05	0.48	7.41866e-10	7.41866e-10	1	0	0	1	0	0
AACCCAAT	1	8	8	628.581	205866017	100	1294035024	64	8	0.00159088	0.0127271	0.00618221	0.000101817	4.94577e-05	0.64	4.94577e-10	4.94577e-10	1	0	0	1	1	0
AACCCATAACCT	4	32	12	628.581	205866017	100	1294035024	384	8	0.00636354	0.0509083	0.0247289	0.0006109	0.000296746	0.96	2.96746e-09	2.96746e-09	1	0	0	1	1	0
AACCCC	510	2040	6	628.581	205866017	100	1294035024	12240	4	0.811351	3.2454	1.57646	0.0194724	0.00945879	0.24	9.45879e-08	9.45879e-08	1	0	0	1	0	0
AACCCGCCGTTAACCT	12	48	16	628.581	205866017	100	1294035024	768	4	0.0190906	0.0763625	0.0370933	0.0012218	0.000593492	0.64	5.93492e-09	5.93492e-09	1	0	0	1	1	0
AACCCGCGGTTAACCT	2	10	16	628.581	205866017	100	1294035024	160	5	0.00318177	0.0159088	0.00772777	0.000254542	0.000123644	0.8	1.23644e-09	1.23644e-09	1	0	0	1	1	0
AACCCGTCGTTAACCT	9	44	16	628.581	205866017	100	1294035024	704	4.88889	0.014318	0.0699989	0.0340022	0.00111998	0.000544035	0.782222	5.44035e-09	5.44035e-09	1	0	0	1	1	0
AACCCT	14	101	6	628.581	205866017	100	1294035024	606	7.21429	0.0222724	0.160679	0.0780504	0.000964076	0.000468303	0.432857	4.68303e-09	4.68303e-09	1	0	0	1	0	0
AACCCTCC	1	4	8	628.581	205866017	100	1294035024	32	4	0.00159088	0.00636354	0.00309111	5.09083e-05	2.47289e-05	0.32	2.47289e-10	2.47289e-10	1	0	0	1	0	0
AACCGC	1	4	6	628.581	205866017	100	1294035024	24	4	0.00159088	0.00636354	0.00309111	3.81812e-05	1.85466e-05	0.24	1.85466e-10	1.85466e-10	1	0	0	1	0	0
AACCGGC	3	12	7	628.581	205866017	100	1294035024	84	4	0.00477265	0.0190906	0.00927332	0.000133634	6.49132e-05	0.28	6.49132e-10	6.49132e-10	1	0	0	1	0	0
AACCT	967	14790	5	628.581	205866017	100	1294035024	73950	15.2947	1.53839	23.5292	11.4294	0.117646	0.0571468	0.764736	5.71468e-07	5.71468e-07	1	0	0	1	1	0
AACCTACCCT	1	4	10	628.581	205866017	100	1294035024	40	4	0.00159088	0.00636354	0.00309111	6.36354e-05	3.09111e-05	0.4	3.09111e-10	3.09111e-10	1	0	0	1	0	0
AACCTC	429	1716	6	628.581	205866017	100	1294035024	10296	4	0.682489	2.72996	1.32608	0.0163797	0.00795651	0.24	7.95651e-08	7.95651e-08	1	0	0	1	0	0
AACCTG	247	988	6	628.581	205866017	100	1294035024	5928	4	0.392948	1.57179	0.763503	0.00943076	0.00458102	0.24	4.58102e-08	4.58102e-08	1	0	0	1	0	0
AACG	632	4640	4	628.581	205866017	100	1294035024	18560	7.34177	1.00544	7.3817	3.58568	0.0295268	0.0143427	0.293671	1.43427e-07	1.43427e-07	1	0	0	0	0	0
AACGAC	1604	7818	6	628.581	205866017	100	1294035024	46908	4.87406	2.55178	12.4375	6.04157	0.0746252	0.0362494	0.292444	3.62494e-07	3.62494e-07	1	0	0	1	0	0
AACGAG	1592	6374	6	628.581	205866017	100	1294035024	38244	4.00377	2.53269	10.1403	4.92568	0.0608418	0.0295541	0.240226	2.95541e-07	2.95541e-07	1	0	0	1	0	0
AACGAT	7	78	6	628.581	205866017	100	1294035024	468	11.1429	0.0111362	0.124089	0.0602766	0.000744534	0.000361659	0.668571	3.61659e-09	3.61659e-09	1	0	0	1	1	0
AACGCC	1	4	6	628.581	205866017	100	1294035024	24	4	0.00159088	0.00636354	0.00309111	3.81812e-05	1.85466e-05	0.24	1.85466e-10	1.85466e-10	1	0	0	1	0	0
AACGCGTAT	1	4	9	628.581	205866017	100	1294035024	36	4	0.00159088	0.00636354	0.00309111	5.72718e-05	2.782e-05	0.36	2.782e-10	2.782e-10	1	0	0	1	0	0
AACGG	2	10	5	628.581	205866017	100	1294035024	50	5	0.00318177	0.0159088	0.00772777	7.95442e-05	3.86388e-05	0.25	3.86388e-10	3.86388e-10	1	0	0	1	0	0
AACGGAATG	1	5	9	628.581	205866017	100	1294035024	45	5	0.00159088	0.00795442	0.00386388	7.15898e-05	3.47749e-05	0.45	3.47749e-10	3.47749e-10	1	0	0	1	0	0
AACGGC	277	1108	6	628.581	205866017	100	1294035024	6648	4	0.440675	1.7627	0.856236	0.0105762	0.00513742	0.24	5.13742e-08	5.13742e-08	1	0	0	1	0	0
AACGGG	201	804	6	628.581	205866017	100	1294035024	4824	4	0.319768	1.27907	0.621312	0.00767443	0.00372787	0.24	3.72787e-08	3.72787e-08	1	0	0	1	0	0
AACGGGC	2	21	7	628.581	205866017	100	1294035024	147	10.5	0.00318177	0.0334086	0.0162283	0.00023386	0.000113598	0.735	1.13598e-09	1.13598e-09	1	0	0	1	1	0
AACGTG	2	8	6	628.581	205866017	100	1294035024	48	4	0.00318177	0.0127271	0.00618221	7.63625e-05	3.70933e-05	0.24	3.70933e-10	3.70933e-10	1	0	0	1	0	0
AACT	292	2275	4	628.581	205866017	100	1294035024	9100	7.7911	0.464538	3.61926	1.75807	0.014477	0.00703227	0.311644	7.03227e-08	7.03227e-08	1	0	0	0	0	0
AACTAC	5187	22871	6	628.581	205866017	100	1294035024	137226	4.40929	8.25192	36.3851	17.6742	0.218311	0.106045	0.264558	1.06045e-06	1.06045e-06	1	0	0	1	0	0
AACTACC	238	952	7	628.581	205866017	100	1294035024	6664	4	0.37863	1.51452	0.735683	0.0106017	0.00514978	0.28	5.14978e-08	5.14978e-08	1	0	0	1	0	0
AACTAG	589	2357	6	628.581	205866017	100	1294035024	14142	4.0017	0.937031	3.74971	1.82143	0.0224983	0.0109286	0.240102	1.09286e-07	1.09286e-07	1	0	0	1	0	0
AACTAT	471	2265	6	628.581	205866017	100	1294035024	13590	4.80892	0.749307	3.60335	1.75034	0.0216201	0.010502	0.288535	1.0502e-07	1.0502e-07	1	0	0	1	0	0
AACTATAC	1	12	8	628.581	205866017	100	1294035024	96	12	0.00159088	0.0190906	0.00927332	0.000152725	7.41866e-05	0.96	7.41866e-10	7.41866e-10	1	0	0	1	1	0
AACTATG	11	44	7	628.581	205866017	100	1294035024	308	4	0.0174997	0.0699989	0.0340022	0.000489992	0.000238015	0.28	2.38015e-09	2.38015e-09	1	0	0	1	0	0
AACTATT	283	1132	7	628.581	205866017	100	1294035024	7924	4	0.45022	1.80088	0.874783	0.0126062	0.00612348	0.28	6.12348e-08	6.12348e-08	1	0	0	1	0	0
AACTC	2921	15965	5	628.581	205866017	100	1294035024	79825	5.46559	4.64697	25.3985	12.3374	0.126992	0.0616869	0.27328	6.16869e-07	6.16869e-07	1	0	0	1	0	0
AACTCCAGG	1	4	9	628.581	205866017	100	1294035024	36	4	0.00159088	0.00636354	0.00309111	5.72718e-05	2.782e-05	0.36	2.782e-10	2.782e-10	1	0	0	1	0	0
AACTCTT	286	1144	7	628.581	205866017	100	1294035024	8008	4	0.454993	1.81997	0.884056	0.0127398	0.0061884	0.28	6.1884e-08	6.1884e-08	1	0	0	1	0	0
AACTGAT	2	10	7	628.581	205866017	100	1294035024	70	5	0.00318177	0.0159088	0.00772777	0.000111362	5.40944e-05	0.35	5.40944e-10	5.40944e-10	1	0	0	1	0	0
AACTGGAGC	1	4	9	628.581	205866017	100	1294035024	36	4	0.00159088	0.00636354	0.00309111	5.72718e-05	2.782e-05	0.36	2.782e-10	2.782e-10	1	0	0	1	0	0
AACTTC	582	2625	6	628.581	205866017	100	1294035024	15750	4.51031	0.925895	4.17607	2.02854	0.0250564	0.0121712	0.270619	1.21712e-07	1.21712e-07	1	0	0	1	0	0
AAG	73944	741561	3	628.581	205866017	100	1294035024	2224683	10.0287	117.636	1179.74	573.061	3.53921	1.71918	0.300861	1.71918e-05	1.71918e-05	1	1	0	0	0	0
AAGAAGACG	1	5	9	628.581	205866017	100	1294035024	45	5	0.00159088	0.00795442	0.00386388	7.15898e-05	3.47749e-05	0.45	3.47749e-10	3.47749e-10	1	0	0	1	0	0
AAGAAGAGGTAGAGG	2	10	15	628.581	205866017	100	1294035024	150	5	0.00318177	0.0159088	0.00772777	0.000238633	0.000115916	0.75	1.15916e-09	1.15916e-09	1	0	0	1	1	0
AAGAAGGG	1	4	8	628.581	205866017	100	1294035024	32	4	0.00159088	0.00636354	0.00309111	5.09083e-05	2.47289e-05	0.32	2.47289e-10	2.47289e-10	1	0	0	1	0	0
AAGAAGTAG	8	72	9	628.581	205866017	100	1294035024	648	9	0.0127271	0.114544	0.0556399	0.00103089	0.000500759	0.81	5.00759e-09	5.00759e-09	1	0	0	1	1	0
AAGAAGTGAATGCTAGTAT	2	8	19	628.581	205866017	100	1294035024	152	4	0.00318177	0.0127271	0.00618221	0.000241814	0.000117462	0.76	1.17462e-09	1.17462e-09	1	0	0	1	1	0
AAGAAT	5129	22802	6	628.581	205866017	100	1294035024	136812	4.4457	8.15965	36.2753	17.6209	0.217652	0.105725	0.266742	1.05725e-06	1.05725e-06	1	0	0	1	0	0
AAGAATAT	5	39	8	628.581	205866017	100	1294035024	312	7.8	0.00795442	0.0620445	0.0301383	0.000496356	0.000241106	0.624	2.41106e-09	2.41106e-09	1	0	0	1	1	0
AAGAATG	1	5	7	628.581	205866017	100	1294035024	35	5	0.00159088	0.00795442	0.00386388	5.5681e-05	2.70472e-05	0.35	2.70472e-10	2.70472e-10	1	0	0	1	0	0
AAGAC	279	1639	5	628.581	205866017	100	1294035024	8195	5.87455	0.443857	2.60746	1.26658	0.0130373	0.0063329	0.293728	6.3329e-08	6.3329e-08	1	0	0	1	0	0
AAGACC	9247	40632	6	628.581	205866017	100	1294035024	243792	4.39407	14.7109	64.6408	31.3995	0.387845	0.188397	0.263644	1.88397e-06	1.88397e-06	1	0	0	1	0	0
AAGACCTATCAATGATATCACTTAC	1	4	25	628.581	205866017	100	1294035024	100	4	0.00159088	0.00636354	0.00309111	0.000159088	7.72777e-05	1	7.72777e-10	7.72777e-10	1	0	0	1	1	0
AAGACG	348	1395	6	628.581	205866017	100	1294035024	8370	4.00862	0.553628	2.21928	1.07802	0.0133157	0.00646814	0.240517	6.46814e-08	6.46814e-08	1	0	0	1	0	0
AAGACGT	1	4	7	628.581	205866017	100	1294035024	28	4	0.00159088	0.00636354	0.00309111	4.45448e-05	2.16377e-05	0.28	2.16377e-10	2.16377e-10	1	0	0	1	0	0
AAGACT	739	2959	6	628.581	205866017	100	1294035024	17754	4.00406	1.17566	4.70743	2.28665	0.0282446	0.0137199	0.240244	1.37199e-07	1.37199e-07	1	0	0	1	0	0
AAGACTAGAC	2	14	10	628.581	205866017	100	1294035024	140	7	0.00318177	0.0222724	0.0108189	0.000222724	0.000108189	0.7	1.08189e-09	1.08189e-09	1	0	0	1	1	0
AAGAG	10912	67850	5	628.581	205866017	100	1294035024	339250	6.21793	17.3597	107.942	52.4329	0.539708	0.262164	0.310896	2.62164e-06	2.62164e-06	1	0	0	1	0	0
AAGAGAC	2	8	7	628.581	205866017	100	1294035024	56	4	0.00318177	0.0127271	0.00618221	8.90895e-05	4.32755e-05	0.28	4.32755e-10	4.32755e-10	1	0	0	1	0	0
AAGAGAG	226	911	7	628.581	205866017	100	1294035024	6377	4.03097	0.35954	1.4493	0.703999	0.0101451	0.004928	0.282168	4.928e-08	4.928e-08	1	0	0	1	0	0
AAGAGC	785	3140	6	628.581	205866017	100	1294035024	18840	4	1.24884	4.99538	2.42652	0.0299723	0.0145591	0.24	1.45591e-07	1.45591e-07	1	0	0	1	0	0
AAGAGG	2019	8615	6	628.581	205866017	100	1294035024	51690	4.26696	3.212	13.7055	6.65747	0.0822328	0.0399448	0.256018	3.99448e-07	3.99448e-07	1	0	0	1	0	0
AAGAGT	2102	9136	6	628.581	205866017	100	1294035024	54816	4.34634	3.34404	14.5343	7.06009	0.0872059	0.0423605	0.26078	4.23605e-07	4.23605e-07	1	0	0	1	0	0
AAGATAG	10	40	7	628.581	205866017	100	1294035024	280	4	0.0159088	0.0636354	0.0309111	0.000445448	0.000216377	0.28	2.16377e-09	2.16377e-09	1	0	0	1	0	0
AAGATAT	410	1640	7	628.581	205866017	100	1294035024	11480	4	0.652263	2.60905	1.26735	0.0182634	0.00887148	0.28	8.87148e-08	8.87148e-08	1	0	0	1	0	0
AAGATC	14	94	6	628.581	205866017	100	1294035024	564	6.71429	0.0222724	0.149543	0.072641	0.000897259	0.000435846	0.402857	4.35846e-09	4.35846e-09	1	0	0	1	0	0
AAGATCGAGG	1	4	10	628.581	205866017	100	1294035024	40	4	0.00159088	0.00636354	0.00309111	6.36354e-05	3.09111e-05	0.4	3.09111e-10	3.09111e-10	1	0	0	1	0	0
AAGATG	3423	18723	6	628.581	205866017	100	1294035024	112338	5.46976	5.4456	29.7861	14.4687	0.178717	0.0868122	0.328186	8.68122e-07	8.68122e-07	1	0	0	1	0	0
AAGATGATG	7	39	9	628.581	205866017	100	1294035024	351	5.57143	0.0111362	0.0620445	0.0301383	0.0005584	0.000271245	0.501429	2.71245e-09	2.71245e-09	1	0	0	1	1	0
AAGATT	4	22	6	628.581	205866017	100	1294035024	132	5.5	0.00636354	0.0349995	0.0170011	0.000209997	0.000102007	0.33	1.02007e-09	1.02007e-09	1	0	0	1	0	0
AAGATTC	1	4	7	628.581	205866017	100	1294035024	28	4	0.00159088	0.00636354	0.00309111	4.45448e-05	2.16377e-05	0.28	2.16377e-10	2.16377e-10	1	0	0	1	0	0
AAGC	10	66	4	628.581	205866017	100	1294035024	264	6.6	0.0159088	0.104998	0.0510033	0.000419993	0.000204013	0.264	2.04013e-09	2.04013e-09	1	0	0	0	0	0
AAGCAG	1801	7205	6	628.581	205866017	100	1294035024	43230	4.00056	2.86518	11.4623	5.56786	0.0687739	0.0334071	0.240033	3.34071e-07	3.34071e-07	1	0	0	1	0	0
AAGCAGGT	1	6	8	628.581	205866017	100	1294035024	48	6	0.00159088	0.00954531	0.00463666	7.63625e-05	3.70933e-05	0.48	3.70933e-10	3.70933e-10	1	0	0	1	0	0
AAGCAT	490	1960	6	628.581	205866017	100	1294035024	11760	4	0.779533	3.11813	1.51464	0.0187088	0.00908785	0.24	9.08785e-08	9.08785e-08	1	0	0	1	0	0
AAGCCG	10	40	6	628.581	205866017	100	1294035024	240	4	0.0159088	0.0636354	0.0309111	0.000381812	0.000185466	0.24	1.85466e-09	1.85466e-09	1	0	0	1	0	0
AAGCCT	2	30	6	628.581	205866017	100	1294035024	180	15	0.00318177	0.0477265	0.0231833	0.000286359	0.0001391	0.9	1.391e-09	1.391e-09	1	0	0	1	1	0
AAGCGAG	1	4	7	628.581	205866017	100	1294035024	28	4	0.00159088	0.00636354	0.00309111	4.45448e-05	2.16377e-05	0.28	2.16377e-10	2.16377e-10	1	0	0	1	0	0
AAGCTAC	323	1292	7	628.581	205866017	100	1294035024	9044	4	0.513856	2.05542	0.998427	0.014388	0.00698899	0.28	6.98899e-08	6.98899e-08	1	0	0	1	0	0
AAGCTC	475	1900	6	628.581	205866017	100	1294035024	11400	4	0.75567	3.02268	1.46828	0.0181361	0.00880965	0.24	8.80965e-08	8.80965e-08	1	0	0	1	0	0
AAGCTG	320	1528	6	628.581	205866017	100	1294035024	9168	4.775	0.509083	2.43087	1.1808	0.0145852	0.00708482	0.2865	7.08482e-08	7.08482e-08	1	0	0	1	0	0
AAGCTGG	2	8	7	628.581	205866017	100	1294035024	56	4	0.00318177	0.0127271	0.00618221	8.90895e-05	4.32755e-05	0.28	4.32755e-10	4.32755e-10	1	0	0	1	0	0
AAGCTTC	4	18	7	628.581	205866017	100	1294035024	126	4.5	0.00636354	0.0286359	0.01391	0.000200451	9.73699e-05	0.315	9.73699e-10	9.73699e-10	1	0	0	1	0	0
AAGG	1816	11259	4	628.581	205866017	100	1294035024	45036	6.19989	2.88905	17.9118	8.70069	0.0716471	0.0348028	0.247996	3.48028e-07	3.48028e-07	1	0	0	0	0	0
AAGGAC	333	1617	6	628.581	205866017	100	1294035024	9702	4.85586	0.529765	2.57246	1.24958	0.0154348	0.00749748	0.291351	7.49748e-08	7.49748e-08	1	0	0	1	0	0
AAGGAG	7	45	6	628.581	205866017	100	1294035024	270	6.42857	0.0111362	0.0715898	0.0347749	0.000429539	0.00020865	0.385714	2.0865e-09	2.0865e-09	1	0	0	1	0	0
AAGGAGCC	1	4	8	628.581	205866017	100	1294035024	32	4	0.00159088	0.00636354	0.00309111	5.09083e-05	2.47289e-05	0.32	2.47289e-10	2.47289e-10	1	0	0	1	0	0
AAGGAT	1100	6136	6	628.581	205866017	100	1294035024	36816	5.57818	1.74997	9.76167	4.74176	0.05857	0.0284505	0.334691	2.84505e-07	2.84505e-07	1	0	0	1	0	0
AAGGCACTG	6	24	9	628.581	205866017	100	1294035024	216	4	0.00954531	0.0381812	0.0185466	0.000343631	0.00016692	0.36	1.6692e-09	1.6692e-09	1	0	0	1	0	0
AAGGCT	1	4	6	628.581	205866017	100	1294035024	24	4	0.00159088	0.00636354	0.00309111	3.81812e-05	1.85466e-05	0.24	1.85466e-10	1.85466e-10	1	0	0	1	0	0
AAGGG	4	23	5	628.581	205866017	100	1294035024	115	5.75	0.00636354	0.0365903	0.0177739	0.000182952	8.88693e-05	0.2875	8.88693e-10	8.88693e-10	1	0	0	1	0	0
AAGGGC	3	12	6	628.581	205866017	100	1294035024	72	4	0.00477265	0.0190906	0.00927332	0.000114544	5.56399e-05	0.24	5.56399e-10	5.56399e-10	1	0	0	1	0	0
AAGGGG	3	12	6	628.581	205866017	100	1294035024	72	4	0.00477265	0.0190906	0.00927332	0.000114544	5.56399e-05	0.24	5.56399e-10	5.56399e-10	1	0	0	1	0	0
AAGGGT	456	2167	6	628.581	205866017	100	1294035024	13002	4.75219	0.725443	3.44745	1.67461	0.0206847	0.0100476	0.285132	1.00476e-07	1.00476e-07	1	0	0	1	0	0
AAGGTC	3	12	6	628.581	205866017	100	1294035024	72	4	0.00477265	0.0190906	0.00927332	0.000114544	5.56399e-05	0.24	5.56399e-10	5.56399e-10	1	0	0	1	0	0
AAGGTGGCC	374	1870	9	628.581	205866017	100	1294035024	16830	5	0.594991	2.97495	1.44509	0.0267746	0.0130058	0.45	1.30058e-07	1.30058e-07	1	0	0	1	0	0
AAGT	6865	46021	4	628.581	205866017	100	1294035024	184084	6.70371	10.9214	73.2141	35.564	0.292856	0.142256	0.268149	1.42256e-06	1.42256e-06	1	0	0	0	0	0
AAGTAAT	348	1392	7	628.581	205866017	100	1294035024	9744	4	0.553628	2.21451	1.07571	0.0155016	0.00752994	0.28	7.52994e-08	7.52994e-08	1	0	0	1	0	0
AAGTAC	503	2455	6	628.581	205866017	100	1294035024	14730	4.88072	0.800215	3.90562	1.89717	0.0234337	0.011383	0.292843	1.1383e-07	1.1383e-07	1	0	0	1	0	0
AAGTACAT	1	12	8	628.581	205866017	100	1294035024	96	12	0.00159088	0.0190906	0.00927332	0.000152725	7.41866e-05	0.96	7.41866e-10	7.41866e-10	1	0	0	1	1	0
AAGTAG	3224	13542	6	628.581	205866017	100	1294035024	81252	4.20037	5.12901	21.5438	10.4649	0.129263	0.0627896	0.252022	6.27896e-07	6.27896e-07	1	0	0	1	0	0
AAGTAGC	4762	21273	7	628.581	205866017	100	1294035024	148911	4.46724	7.57579	33.8429	16.4393	0.2369	0.115075	0.312707	1.15075e-06	1.15075e-06	1	0	0	1	0	0
AAGTAT	810	3545	6	628.581	205866017	100	1294035024	21270	4.37654	1.28862	5.63969	2.73949	0.0338381	0.016437	0.262593	1.6437e-07	1.6437e-07	1	0	0	1	0	0
AAGTCC	1	4	6	628.581	205866017	100	1294035024	24	4	0.00159088	0.00636354	0.00309111	3.81812e-05	1.85466e-05	0.24	1.85466e-10	1.85466e-10	1	0	0	1	0	0
AAGTG	1	20	5	628.581	205866017	100	1294035024	100	20	0.00159088	0.0318177	0.0154555	0.000159088	7.72777e-05	1	7.72777e-10	7.72777e-10	1	0	0	1	1	0
AAGTGG	479	1916	6	628.581	205866017	100	1294035024	11496	4	0.762034	3.04813	1.48064	0.0182888	0.00888384	0.24	8.88384e-08	8.88384e-08	1	0	0	1	0	0
AAGTGT	401	1879	6	628.581	205866017	100	1294035024	11274	4.68579	0.637945	2.98927	1.45205	0.0179356	0.00871228	0.281147	8.71228e-08	8.71228e-08	1	0	0	1	0	0
AAT	4462648	71087791	3	628.581	205866017	100	1294035024	213263373	15.9295	7099.56	113092	54935	339.277	164.805	0.477885	0.00164805	0.00164805	1	1	1	0	0	0
AATAATACC	1	4	9	628.581	205866017	100	1294035024	36	4	0.00159088	0.00636354	0.00309111	5.72718e-05	2.782e-05	0.36	2.782e-10	2.782e-10	1	0	0	1	0	0
AATAATC	1	4	7	628.581	205866017	100	1294035024	28	4	0.00159088	0.00636354	0.00309111	4.45448e-05	2.16377e-05	0.28	2.16377e-10	2.16377e-10	1	0	0	1	0	0
AATAATCAT	3074	18363	9	628.581	205866017	100	1294035024	165267	5.97365	4.89038	29.2134	14.1905	0.262921	0.127714	0.537628	1.27714e-06	1.27714e-06	1	0	0	1	1	0
AATAATG	8	88	7	628.581	205866017	100	1294035024	616	11	0.0127271	0.139998	0.0680043	0.000979985	0.00047603	0.77	4.7603e-09	4.7603e-09	1	0	0	1	1	0
AATAATT	3870	17026	7	628.581	205866017	100	1294035024	119182	4.39948	6.15672	27.0864	13.1573	0.189605	0.0921011	0.307964	9.21011e-07	9.21011e-07	1	0	0	1	0	0
AATAATTAATT	1	7	11	628.581	205866017	100	1294035024	77	7	0.00159088	0.0111362	0.00540944	0.000122498	5.95038e-05	0.77	5.95038e-10	5.95038e-10	1	0	0	1	1	0
AATAC	1532	8556	5	628.581	205866017	100	1294035024	42780	5.58486	2.43723	13.6116	6.61188	0.068058	0.0330594	0.279243	3.30594e-07	3.30594e-07	1	0	0	1	0	0
AATACAC	2	8	7	628.581	205866017	100	1294035024	56	4	0.00318177	0.0127271	0.00618221	8.90895e-05	4.32755e-05	0.28	4.32755e-10	4.32755e-10	1	0	0	1	0	0
AATACAT	1	4	7	628.581	205866017	100	1294035024	28	4	0.00159088	0.00636354	0.00309111	4.45448e-05	2.16377e-05	0.28	2.16377e-10	2.16377e-10	1	0	0	1	0	0
AATACC	810	3992	6	628.581	205866017	100	1294035024	23952	4.9284	1.28862	6.35081	3.08492	0.0381049	0.0185095	0.295704	1.85095e-07	1.85095e-07	1	0	0	1	0	0
AATACCT	2	8	7	628.581	205866017	100	1294035024	56	4	0.00318177	0.0127271	0.00618221	8.90895e-05	4.32755e-05	0.28	4.32755e-10	4.32755e-10	1	0	0	1	0	0
AATACG	342	1588	6	628.581	205866017	100	1294035024	9528	4.64327	0.544082	2.52632	1.22717	0.0151579	0.00736302	0.278596	7.36302e-08	7.36302e-08	1	0	0	1	0	0
AATACT	2774	14115	6	628.581	205866017	100	1294035024	84690	5.08832	4.41311	22.4553	10.9077	0.134732	0.0654465	0.305299	6.54465e-07	6.54465e-07	1	0	0	1	0	0
AATACTAT	2	24	8	628.581	205866017	100	1294035024	192	12	0.00318177	0.0381812	0.0185466	0.00030545	0.000148373	0.96	1.48373e-09	1.48373e-09	1	0	0	1	1	0
AATAG	1638	11862	5	628.581	205866017	100	1294035024	59310	7.24176	2.60587	18.8711	9.16668	0.0943554	0.0458334	0.362088	4.58334e-07	4.58334e-07	1	0	0	1	0	0
AATAGAC	3	19	7	628.581	205866017	100	1294035024	133	6.33333	0.00477265	0.0302268	0.0146828	0.000211588	0.000102779	0.443333	1.02779e-09	1.02779e-09	1	0	0	1	0	0
AATAGAG	429	1716	7	628.581	205866017	100	1294035024	12012	4	0.682489	2.72996	1.32608	0.0191097	0.00928259	0.28	9.28259e-08	9.28259e-08	1	0	0	1	0	0
AATAGAGAGG	2	8	10	628.581	205866017	100	1294035024	80	4	0.00318177	0.0127271	0.00618221	0.000127271	6.18221e-05	0.4	6.18221e-10	6.18221e-10	1	0	0	1	0	0
AATAGAGGCG	1	6	10	628.581	205866017	100	1294035024	60	6	0.00159088	0.00954531	0.00463666	9.54531e-05	4.63666e-05	0.6	4.63666e-10	4.63666e-10	1	0	0	1	1	0
AATAGAGTAG	3	15	10	628.581	205866017	100	1294035024	150	5	0.00477265	0.0238633	0.0115916	0.000238633	0.000115916	0.5	1.15916e-09	1.15916e-09	1	0	0	1	0	0
AATAGAT	266	1236	7	628.581	205866017	100	1294035024	8652	4.64662	0.423175	1.96633	0.955152	0.0137643	0.00668606	0.325263	6.68606e-08	6.68606e-08	1	0	0	1	0	0
AATAGC	662	3166	6	628.581	205866017	100	1294035024	18996	4.78248	1.05317	5.03674	2.44661	0.0302204	0.0146797	0.286949	1.46797e-07	1.46797e-07	1	0	0	1	0	0
AATAGG	863	3493	6	628.581	205866017	100	1294035024	20958	4.04751	1.37293	5.55696	2.69931	0.0333418	0.0161959	0.242851	1.61959e-07	1.61959e-07	1	0	0	1	0	0
AATAGGATAG	1	8	10	628.581	205866017	100	1294035024	80	8	0.00159088	0.0127271	0.00618221	0.000127271	6.18221e-05	0.8	6.18221e-10	6.18221e-10	1	0	0	1	1	0
AATAGGT	1	4	7	628.581	205866017	100	1294035024	28	4	0.00159088	0.00636354	0.00309111	4.45448e-05	2.16377e-05	0.28	2.16377e-10	2.16377e-10	1	0	0	1	0	0
AATAGT	36773	354963	6	628.581	205866017	100	1294035024	2129778	9.65282	58.5016	564.705	274.307	3.38823	1.64584	0.579169	1.64584e-05	1.64584e-05	1	1	0	1	1	0
AATAT	11386	62748	5	628.581	205866017	100	1294035024	313740	5.51098	18.1138	99.8248	48.4902	0.499124	0.242451	0.275549	2.42451e-06	2.42451e-06	1	0	0	1	0	0
AATATAC	6	48	7	628.581	205866017	100	1294035024	336	8	0.00954531	0.0763625	0.0370933	0.000534537	0.000259653	0.56	2.59653e-09	2.59653e-09	1	0	0	1	1	0
AATATAG	5	42	7	628.581	205866017	100	1294035024	294	8.4	0.00795442	0.0668171	0.0324566	0.00046772	0.000227196	0.588	2.27196e-09	2.27196e-09	1	0	0	1	1	0
AATATAGG	2	16	8	628.581	205866017	100	1294035024	128	8	0.00318177	0.0254542	0.0123644	0.000203633	9.89154e-05	0.64	9.89154e-10	9.89154e-10	1	0	0	1	1	0
AATATAT	2371	16229	7	628.581	205866017	100	1294035024	113603	6.84479	3.77199	25.8185	12.5414	0.180729	0.0877897	0.479135	8.77897e-07	8.77897e-07	1	0	0	1	0	0
AATATATAG	2	8	9	628.581	205866017	100	1294035024	72	4	0.00318177	0.0127271	0.00618221	0.000114544	5.56399e-05	0.36	5.56399e-10	5.56399e-10	1	0	0	1	0	0
AATATATTC	2	10	9	628.581	205866017	100	1294035024	90	5	0.00318177	0.0159088	0.00772777	0.00014318	6.95499e-05	0.45	6.95499e-10	6.95499e-10	1	0	0	1	0	0
AATATC	530	2120	6	628.581	205866017	100	1294035024	12720	4	0.843169	3.37267	1.63829	0.020236	0.00982972	0.24	9.82972e-08	9.82972e-08	1	0	0	1	0	0
AATATG	1383	6438	6	628.581	205866017	100	1294035024	38628	4.6551	2.20019	10.2421	4.97514	0.0614527	0.0298508	0.279306	2.98508e-07	2.98508e-07	1	0	0	1	0	0
AATATGATGCAC	1	4	12	628.581	205866017	100	1294035024	48	4	0.00159088	0.00636354	0.00309111	7.63625e-05	3.70933e-05	0.48	3.70933e-10	3.70933e-10	1	0	0	1	0	0
AATATGCG	4	29	8	628.581	205866017	100	1294035024	232	7.25	0.00636354	0.0461356	0.0224105	0.000369085	0.000179284	0.58	1.79284e-09	1.79284e-09	1	0	0	1	1	0
AATATT	4831	20612	6	628.581	205866017	100	1294035024	123672	4.26661	7.68556	32.7913	15.9285	0.196748	0.0955708	0.255997	9.55708e-07	9.55708e-07	1	0	0	1	0	0
AATC	1571	10525	4	628.581	205866017	100	1294035024	42100	6.69955	2.49928	16.7441	8.13347	0.0669762	0.0325339	0.267982	3.25339e-07	3.25339e-07	1	0	0	0	0	0
AATCACTC	5	23	8	628.581	205866017	100	1294035024	184	4.6	0.00795442	0.0365903	0.0177739	0.000292723	0.000142191	0.368	1.42191e-09	1.42191e-09	1	0	0	1	0	0
AATCAG	2022	9349	6	628.581	205866017	100	1294035024	56094	4.62364	3.21677	14.8732	7.22469	0.0892391	0.0433481	0.277418	4.33481e-07	4.33481e-07	1	0	0	1	0	0
AATCAT	20258	232553	6	628.581	205866017	100	1294035024	1395318	11.4796	32.2281	369.965	179.712	2.21979	1.07827	0.688774	1.07827e-05	1.07827e-05	1	1	0	1	1	0
AATCATC	9	40	7	628.581	205866017	100	1294035024	280	4.44444	0.014318	0.0636354	0.0309111	0.000445448	0.000216377	0.311111	2.16377e-09	2.16377e-09	1	0	0	1	0	0
AATCATT	211	844	7	628.581	205866017	100	1294035024	5908	4	0.335677	1.34271	0.652223	0.00939895	0.00456556	0.28	4.56556e-08	4.56556e-08	1	0	0	1	0	0
AATCCAC	408	1632	7	628.581	205866017	100	1294035024	11424	4	0.649081	2.59632	1.26117	0.0181743	0.0088282	0.28	8.8282e-08	8.8282e-08	1	0	0	1	0	0
AATCCC	3	12	6	628.581	205866017	100	1294035024	72	4	0.00477265	0.0190906	0.00927332	0.000114544	5.56399e-05	0.24	5.56399e-10	5.56399e-10	1	0	0	1	0	0
AATCCT	1	5	6	628.581	205866017	100	1294035024	30	5	0.00159088	0.00795442	0.00386388	4.77265e-05	2.31833e-05	0.3	2.31833e-10	2.31833e-10	1	0	0	1	0	0
AATCCTC	326	1304	7	628.581	205866017	100	1294035024	9128	4	0.518628	2.07451	1.0077	0.0145216	0.0070539	0.28	7.0539e-08	7.0539e-08	1	0	0	1	0	0
AATCCTG	524	2448	7	628.581	205866017	100	1294035024	17136	4.67176	0.833623	3.89449	1.89176	0.0272614	0.0132423	0.327023	1.32423e-07	1.32423e-07	1	0	0	1	0	0
AATCG	902	4510	5	628.581	205866017	100	1294035024	22550	5	1.43498	7.17489	3.48522	0.0358744	0.0174261	0.25	1.74261e-07	1.74261e-07	1	0	0	1	0	0
AATCGCAGGAC	1	5	11	628.581	205866017	100	1294035024	55	5	0.00159088	0.00795442	0.00386388	8.74986e-05	4.25027e-05	0.55	4.25027e-10	4.25027e-10	1	0	0	1	1	0
AATCGGG	2	8	7	628.581	205866017	100	1294035024	56	4	0.00318177	0.0127271	0.00618221	8.90895e-05	4.32755e-05	0.28	4.32755e-10	4.32755e-10	1	0	0	1	0	0
AATCGT	249	996	6	628.581	205866017	100	1294035024	5976	4	0.39613	1.58452	0.769686	0.00950713	0.00461811	0.24	4.61811e-08	4.61811e-08	1	0	0	1	0	0
AATCGTAT	2	8	8	628.581	205866017	100	1294035024	64	4	0.00318177	0.0127271	0.00618221	0.000101817	4.94577e-05	0.32	4.94577e-10	4.94577e-10	1	0	0	1	0	0
AATCT	730	3650	5	628.581	205866017	100	1294035024	18250	5	1.16135	5.80673	2.82063	0.0290336	0.0141032	0.25	1.41032e-07	1.41032e-07	1	0	0	1	0	0
AATCTAC	364	1456	7	628.581	205866017	100	1294035024	10192	4	0.579082	2.31633	1.12516	0.0162143	0.00787614	0.28	7.87614e-08	7.87614e-08	1	0	0	1	0	0
AATCTAT	8	34	7	628.581	205866017	100	1294035024	238	4.25	0.0127271	0.0540901	0.0262744	0.00037863	0.000183921	0.2975	1.83921e-09	1.83921e-09	1	0	0	1	0	0
AATCTCAG	21	170	8	628.581	205866017	100	1294035024	1360	8.09524	0.0334086	0.27045	0.131372	0.0021636	0.00105098	0.647619	1.05098e-08	1.05098e-08	1	0	0	1	1	0
AATCTCGG	1	5	8	628.581	205866017	100	1294035024	40	5	0.00159088	0.00795442	0.00386388	6.36354e-05	3.09111e-05	0.4	3.09111e-10	3.09111e-10	1	0	0	1	0	0
AATCTG	2	8	6	628.581	205866017	100	1294035024	48	4	0.00318177	0.0127271	0.00618221	7.63625e-05	3.70933e-05	0.24	3.70933e-10	3.70933e-10	1	0	0	1	0	0
AATCTGTC	1	4	8	628.581	205866017	100	1294035024	32	4	0.00159088	0.00636354	0.00309111	5.09083e-05	2.47289e-05	0.32	2.47289e-10	2.47289e-10	1	0	0	1	0	0
AATG	2437	15290	4	628.581	205866017	100	1294035024	61160	6.27411	3.87699	24.3246	11.8158	0.0972985	0.047263	0.250964	4.7263e-07	4.7263e-07	1	0	0	0	0	0
AATGAC	1549	6199	6	628.581	205866017	100	1294035024	37194	4.00194	2.46428	9.86189	4.79044	0.0591714	0.0287427	0.240116	2.87427e-07	2.87427e-07	1	0	0	1	0	0
AATGAG	975	3909	6	628.581	205866017	100	1294035024	23454	4.00923	1.55111	6.21877	3.02078	0.0373126	0.0181247	0.240554	1.81247e-07	1.81247e-07	1	0	0	1	0	0
AATGAT	13251	86834	6	628.581	205866017	100	1294035024	521004	6.55301	21.0808	138.143	67.1033	0.828857	0.40262	0.393181	4.0262e-06	4.0262e-06	1	1	0	1	0	0
AATGATAT	527	2364	8	628.581	205866017	100	1294035024	18912	4.48577	0.838396	3.76085	1.82684	0.0300868	0.0146148	0.358861	1.46148e-07	1.46148e-07	1	0	0	1	0	0
AATGATC	23	93	7	628.581	205866017	100	1294035024	651	4.04348	0.0365903	0.147952	0.0718682	0.00103567	0.000503078	0.283043	5.03078e-09	5.03078e-09	1	0	0	1	0	0
AATGATG	1	5	7	628.581	205866017	100	1294035024	35	5	0.00159088	0.00795442	0.00386388	5.5681e-05	2.70472e-05	0.35	2.70472e-10	2.70472e-10	1	0	0	1	0	0
AATGCG	1266	5064	6	628.581	205866017	100	1294035024	30384	4	2.01406	8.05624	3.91334	0.0483374	0.02348	0.24	2.348e-07	2.348e-07	1	0	0	1	0	0
AATGCT	4	19	6	628.581	205866017	100	1294035024	114	4.75	0.00636354	0.0302268	0.0146828	0.000181361	8.80965e-05	0.285	8.80965e-10	8.80965e-10	1	0	0	1	0	0
AATGG	1414	8618	5	628.581	205866017	100	1294035024	43090	6.09477	2.24951	13.7102	6.65979	0.0685512	0.0332989	0.304738	3.32989e-07	3.32989e-07	1	0	0	1	0	0
AATGGCT	5	28	7	628.581	205866017	100	1294035024	196	5.6	0.00795442	0.0445448	0.0216377	0.000311813	0.000151464	0.392	1.51464e-09	1.51464e-09	1	0	0	1	0	0
AATGGT	673	2695	6	628.581	205866017	100	1294035024	16170	4.00446	1.07067	4.28743	2.08263	0.0257246	0.0124958	0.240267	1.24958e-07	1.24958e-07	1	0	0	1	0	0
AATGT	1	5	5	628.581	205866017	100	1294035024	25	5	0.00159088	0.00795442	0.00386388	3.97721e-05	1.93194e-05	0.25	1.93194e-10	1.93194e-10	1	0	0	1	0	0
AATGTACT	5	20	8	628.581	205866017	100	1294035024	160	4	0.00795442	0.0318177	0.0154555	0.000254542	0.000123644	0.32	1.23644e-09	1.23644e-09	1	0	0	1	0	0
AATGTAT	222	889	7	628.581	205866017	100	1294035024	6223	4.0045	0.353176	1.4143	0.686998	0.00990007	0.00480899	0.280315	4.80899e-08	4.80899e-08	1	0	0	1	0	0
AATGTCT	1	4	7	628.581	205866017	100	1294035024	28	4	0.00159088	0.00636354	0.00309111	4.45448e-05	2.16377e-05	0.28	2.16377e-10	2.16377e-10	1	0	0	1	0	0
AATGTG	570	2280	6	628.581	205866017	100	1294035024	13680	4	0.906804	3.62722	1.76193	0.0217633	0.0105716	0.24	1.05716e-07	1.05716e-07	1	0	0	1	0	0
AATT	56546	361717	4	628.581	205866017	100	1294035024	1446868	6.39686	89.9582	575.45	279.526	2.3018	1.11811	0.255875	1.11811e-05	1.11811e-05	1	1	0	0	0	0
AATTAC	638	3107	6	628.581	205866017	100	1294035024	18642	4.86991	1.01498	4.94288	2.40102	0.0296573	0.0144061	0.292194	1.44061e-07	1.44061e-07	1	0	0	1	0	0
AATTACT	1	4	7	628.581	205866017	100	1294035024	28	4	0.00159088	0.00636354	0.00309111	4.45448e-05	2.16377e-05	0.28	2.16377e-10	2.16377e-10	1	0	0	1	0	0
AATTAG	8	32	6	628.581	205866017	100	1294035024	192	4	0.0127271	0.0509083	0.0247289	0.00030545	0.000148373	0.24	1.48373e-09	1.48373e-09	1	0	0	1	0	0
AATTAT	10260	50345	6	628.581	205866017	100	1294035024	302070	4.90692	16.3225	80.0931	38.9054	0.480558	0.233433	0.294415	2.33433e-06	2.33433e-06	1	0	0	1	0	0
AATTATC	401	1604	7	628.581	205866017	100	1294035024	11228	4	0.637945	2.55178	1.23953	0.0178625	0.00867674	0.28	8.67674e-08	8.67674e-08	1	0	0	1	0	0
AATTC	489	2465	5	628.581	205866017	100	1294035024	12325	5.0409	0.777942	3.92153	1.90489	0.0196077	0.00952447	0.252045	9.52447e-08	9.52447e-08	1	0	0	1	0	0
AATTCCC	1	4	7	628.581	205866017	100	1294035024	28	4	0.00159088	0.00636354	0.00309111	4.45448e-05	2.16377e-05	0.28	2.16377e-10	2.16377e-10	1	0	0	1	0	0
AC	1479545	30429980	2	628.581	205866017	100	1294035024	60859960	20.5671	2353.79	48410.6	23515.6	96.8212	47.0312	0.411342	0.000470312	0.000470312	1	1	1	0	0	0
ACACACACACC	3	12	11	628.581	205866017	100	1294035024	132	4	0.00477265	0.0190906	0.00927332	0.000209997	0.000102007	0.44	1.02007e-09	1.02007e-09	1	0	0	1	0	0
ACACACACC	8	65	9	628.581	205866017	100	1294035024	585	8.125	0.0127271	0.103407	0.0502305	0.000930667	0.000452074	0.73125	4.52074e-09	4.52074e-09	1	0	0	1	1	0
ACACACATACACAT	1	4	14	628.581	205866017	100	1294035024	56	4	0.00159088	0.00636354	0.00309111	8.90895e-05	4.32755e-05	0.56	4.32755e-10	4.32755e-10	1	0	0	1	1	0
ACACACATC	6	46	9	628.581	205866017	100	1294035024	414	7.66667	0.00954531	0.0731807	0.0355477	0.000658626	0.00031993	0.69	3.1993e-09	3.1993e-09	1	0	0	1	1	0
ACACACC	1	4	7	628.581	205866017	100	1294035024	28	4	0.00159088	0.00636354	0.00309111	4.45448e-05	2.16377e-05	0.28	2.16377e-10	2.16377e-10	1	0	0	1	0	0
ACACACT	629	2516	7	628.581	205866017	100	1294035024	17612	4	1.00067	4.00267	1.94431	0.0280187	0.0136101	0.28	1.36101e-07	1.36101e-07	1	0	0	1	0	0
ACACACTCC	1	5	9	628.581	205866017	100	1294035024	45	5	0.00159088	0.00795442	0.00386388	7.15898e-05	3.47749e-05	0.45	3.47749e-10	3.47749e-10	1	0	0	1	0	0
ACACAG	5	47	6	628.581	205866017	100	1294035024	282	9.4	0.00795442	0.0747716	0.0363205	0.000448629	0.000217923	0.564	2.17923e-09	2.17923e-09	1	0	0	1	1	0
ACACAGACAG	277	1196	10	628.581	205866017	100	1294035024	11960	4.31769	0.440675	1.9027	0.924241	0.019027	0.00924241	0.431769	9.24241e-08	9.24241e-08	1	0	0	1	0	0
ACACAT	3473	37571	6	628.581	205866017	100	1294035024	225426	10.818	5.52514	59.7711	29.034	0.358627	0.174204	0.649081	1.74204e-06	1.74204e-06	1	0	0	1	1	0
ACACC	638	3737	5	628.581	205866017	100	1294035024	18685	5.85737	1.01498	5.94514	2.88787	0.0297257	0.0144393	0.292868	1.44393e-07	1.44393e-07	1	0	0	1	0	0
ACACCAG	1	4	7	628.581	205866017	100	1294035024	28	4	0.00159088	0.00636354	0.00309111	4.45448e-05	2.16377e-05	0.28	2.16377e-10	2.16377e-10	1	0	0	1	0	0
ACACCC	476	1924	6	628.581	205866017	100	1294035024	11544	4.04202	0.757261	3.06086	1.48682	0.0183652	0.00892093	0.242521	8.92093e-08	8.92093e-08	1	0	0	1	0	0
ACACCCAT	58	317	8	628.581	205866017	100	1294035024	2536	5.46552	0.0922713	0.50431	0.24497	0.00403448	0.00195976	0.437241	1.95976e-08	1.95976e-08	1	0	0	1	0	0
ACACCCC	124	573	7	628.581	205866017	100	1294035024	4011	4.62097	0.19727	0.911577	0.442801	0.00638104	0.00309961	0.323468	3.09961e-08	3.09961e-08	1	0	0	1	0	0
ACACCG	1	4	6	628.581	205866017	100	1294035024	24	4	0.00159088	0.00636354	0.00309111	3.81812e-05	1.85466e-05	0.24	1.85466e-10	1.85466e-10	1	0	0	1	0	0
ACACCT	778	3984	6	628.581	205866017	100	1294035024	23904	5.12082	1.23771	6.33808	3.07874	0.0380285	0.0184725	0.307249	1.84725e-07	1.84725e-07	1	0	0	1	0	0
ACACGC	672	5496	6	628.581	205866017	100	1294035024	32976	8.17857	1.06907	8.7435	4.24718	0.052461	0.0254831	0.490714	2.54831e-07	2.54831e-07	1	0	0	1	0	0
ACACGCACCC	1	4	10	628.581	205866017	100	1294035024	40	4	0.00159088	0.00636354	0.00309111	6.36354e-05	3.09111e-05	0.4	3.09111e-10	3.09111e-10	1	0	0	1	0	0
ACACGCAG	6	36	8	628.581	205866017	100	1294035024	288	6	0.00954531	0.0572718	0.02782	0.000458175	0.00022256	0.48	2.2256e-09	2.2256e-09	1	0	0	1	0	0
ACACGCAT	1	5	8	628.581	205866017	100	1294035024	40	5	0.00159088	0.00795442	0.00386388	6.36354e-05	3.09111e-05	0.4	3.09111e-10	3.09111e-10	1	0	0	1	0	0
ACACGG	2228	9664	6	628.581	205866017	100	1294035024	57984	4.33752	3.54449	15.3743	7.46811	0.0922458	0.0448087	0.260251	4.48087e-07	4.48087e-07	1	0	0	1	0	0
ACACGTAGGAT	2	8	11	628.581	205866017	100	1294035024	88	4	0.00318177	0.0127271	0.00618221	0.000139998	6.80043e-05	0.44	6.80043e-10	6.80043e-10	1	0	0	1	0	0
ACACT	1359	7231	5	628.581	205866017	100	1294035024	36155	5.32082	2.16201	11.5037	5.58795	0.0575184	0.0279397	0.266041	2.79397e-07	2.79397e-07	1	0	0	1	0	0
ACACTC	6	29	6	628.581	205866017	100	1294035024	174	4.83333	0.00954531	0.0461356	0.0224105	0.000276814	0.000134463	0.29	1.34463e-09	1.34463e-09	1	0	0	1	0	0
ACACTCG	292	1168	7	628.581	205866017	100	1294035024	8176	4	0.464538	1.85815	0.902603	0.0130071	0.00631822	0.28	6.31822e-08	6.31822e-08	1	0	0	1	0	0
ACACTCT	352	1408	7	628.581	205866017	100	1294035024	9856	4	0.559991	2.23997	1.08807	0.0156798	0.00761649	0.28	7.61649e-08	7.61649e-08	1	0	0	1	0	0
ACACTG	5	20	6	628.581	205866017	100	1294035024	120	4	0.00795442	0.0318177	0.0154555	0.000190906	9.27332e-05	0.24	9.27332e-10	9.27332e-10	1	0	0	1	0	0
ACAG	1407	8909	4	628.581	205866017	100	1294035024	35636	6.33191	2.23837	14.1732	6.88467	0.0566928	0.0275387	0.253276	2.75387e-07	2.75387e-07	1	0	0	0	0	0
ACAGACAGAG	2	11	10	628.581	205866017	100	1294035024	110	5.5	0.00318177	0.0174997	0.00850054	0.000174997	8.50054e-05	0.55	8.50054e-10	8.50054e-10	1	0	0	1	1	0
ACAGACAT	8	48	8	628.581	205866017	100	1294035024	384	6	0.0127271	0.0763625	0.0370933	0.0006109	0.000296746	0.48	2.96746e-09	2.96746e-09	1	0	0	1	0	0
ACAGACGTGACTACTACTACT	1	4	21	628.581	205866017	100	1294035024	84	4	0.00159088	0.00636354	0.00309111	0.000133634	6.49132e-05	0.84	6.49132e-10	6.49132e-10	1	0	0	1	1	0
ACAGACT	226	904	7	628.581	205866017	100	1294035024	6328	4	0.35954	1.43816	0.69859	0.0100671	0.00489013	0.28	4.89013e-08	4.89013e-08	1	0	0	1	0	0
ACAGAG	90	396	6	628.581	205866017	100	1294035024	2376	4.4	0.14318	0.62999	0.30602	0.00377994	0.00183612	0.264	1.83612e-08	1.83612e-08	1	0	0	1	0	0
ACAGAGAG	110	545	8	628.581	205866017	100	1294035024	4360	4.95455	0.174997	0.867032	0.421163	0.00693626	0.00336931	0.396364	3.36931e-08	3.36931e-08	1	0	0	1	0	0
ACAGAGG	350	1630	7	628.581	205866017	100	1294035024	11410	4.65714	0.55681	2.59314	1.25963	0.018152	0.00881738	0.326	8.81738e-08	8.81738e-08	1	0	0	1	0	0
ACAGAT	1229	4960	6	628.581	205866017	100	1294035024	29760	4.0358	1.9552	7.89079	3.83297	0.0473447	0.0229978	0.242148	2.29978e-07	2.29978e-07	1	0	0	1	0	0
ACAGATAG	3	24	8	628.581	205866017	100	1294035024	192	8	0.00477265	0.0381812	0.0185466	0.00030545	0.000148373	0.64	1.48373e-09	1.48373e-09	1	0	0	1	1	0
ACAGATC	1	4	7	628.581	205866017	100	1294035024	28	4	0.00159088	0.00636354	0.00309111	4.45448e-05	2.16377e-05	0.28	2.16377e-10	2.16377e-10	1	0	0	1	0	0
ACAGC	281	1405	5	628.581	205866017	100	1294035024	7025	5	0.447039	2.23519	1.08575	0.011176	0.00542876	0.25	5.42876e-08	5.42876e-08	1	0	0	1	0	0
ACAGCGAGAGAG	2	8	12	628.581	205866017	100	1294035024	96	4	0.00318177	0.0127271	0.00618221	0.000152725	7.41866e-05	0.48	7.41866e-10	7.41866e-10	1	0	0	1	0	0
ACAGCT	1	4	6	628.581	205866017	100	1294035024	24	4	0.00159088	0.00636354	0.00309111	3.81812e-05	1.85466e-05	0.24	1.85466e-10	1.85466e-10	1	0	0	1	0	0
ACAGGCG	1	6	7	628.581	205866017	100	1294035024	42	6	0.00159088	0.00954531	0.00463666	6.68171e-05	3.24566e-05	0.42	3.24566e-10	3.24566e-10	1	0	0	1	0	0
ACAGGG	550	2719	6	628.581	205866017	100	1294035024	16314	4.94364	0.874986	4.32561	2.10118	0.0259537	0.0126071	0.296618	1.26071e-07	1.26071e-07	1	0	0	1	0	0
ACAGT	620	3103	5	628.581	205866017	100	1294035024	15515	5.00484	0.986348	4.93651	2.39793	0.0246826	0.0119896	0.250242	1.19896e-07	1.19896e-07	1	0	0	1	0	0
ACAGTC	2	8	6	628.581	205866017	100	1294035024	48	4	0.00318177	0.0127271	0.00618221	7.63625e-05	3.70933e-05	0.24	3.70933e-10	3.70933e-10	1	0	0	1	0	0
ACAGTG	423	1692	6	628.581	205866017	100	1294035024	10152	4	0.672944	2.69178	1.30754	0.0161507	0.00784523	0.24	7.84523e-08	7.84523e-08	1	0	0	1	0	0
ACAT	1266947	25829142	4	628.581	205866017	100	1294035024	103316568	20.3869	2015.57	41091.2	19960.2	164.365	79.8406	0.815477	0.000798406	0.000798406	1	1	1	0	1	0
ACATACATAG	14	56	10	628.581	205866017	100	1294035024	560	4	0.0222724	0.0890895	0.0432755	0.000890895	0.000432755	0.4	4.32755e-09	4.32755e-09	1	0	0	1	0	0
ACATACATAT	4376	21129	10	628.581	205866017	100	1294035024	211290	4.82838	6.96171	33.6138	16.328	0.336138	0.16328	0.482838	1.6328e-06	1.6328e-06	1	0	0	1	0	0
ACATACGT	4722	20371	8	628.581	205866017	100	1294035024	162968	4.31406	7.51216	32.4079	15.7422	0.259263	0.125938	0.345125	1.25938e-06	1.25938e-06	1	0	0	1	0	0
ACATACT	343	1372	7	628.581	205866017	100	1294035024	9604	4	0.545673	2.18269	1.06025	0.0152789	0.00742175	0.28	7.42175e-08	7.42175e-08	1	0	0	1	0	0
ACATAG	361	1446	6	628.581	205866017	100	1294035024	8676	4.00554	0.574309	2.30042	1.11743	0.0138025	0.00670461	0.240332	6.70461e-08	6.70461e-08	1	0	0	1	0	0
ACATAT	37343	165655	6	628.581	205866017	100	1294035024	993930	4.43604	59.4084	263.538	128.014	1.58123	0.768086	0.266162	7.68086e-06	7.68086e-06	1	1	0	1	0	0
ACATC	270	1350	5	628.581	205866017	100	1294035024	6750	5	0.429539	2.14769	1.04325	0.0107385	0.00521624	0.25	5.21624e-08	5.21624e-08	1	0	0	1	0	0
ACATCAT	1	4	7	628.581	205866017	100	1294035024	28	4	0.00159088	0.00636354	0.00309111	4.45448e-05	2.16377e-05	0.28	2.16377e-10	2.16377e-10	1	0	0	1	0	0
ACATCATC	13	52	8	628.581	205866017	100	1294035024	416	4	0.0206815	0.082726	0.0401844	0.000661808	0.000321475	0.32	3.21475e-09	3.21475e-09	1	0	0	1	0	0
ACATCC	1403	5816	6	628.581	205866017	100	1294035024	34896	4.1454	2.23201	9.25258	4.49447	0.0555155	0.0269668	0.248724	2.69668e-07	2.69668e-07	1	0	0	1	0	0
ACATCCATACATG	1	6	13	628.581	205866017	100	1294035024	78	6	0.00159088	0.00954531	0.00463666	0.000124089	6.02766e-05	0.78	6.02766e-10	6.02766e-10	1	0	0	1	1	0
ACATCG	264	1057	6	628.581	205866017	100	1294035024	6342	4.00379	0.419993	1.68156	0.816825	0.0100894	0.00490095	0.240227	4.90095e-08	4.90095e-08	1	0	0	1	0	0
ACATCT	5603	24065	6	628.581	205866017	100	1294035024	144390	4.29502	8.91373	38.2846	18.5969	0.229708	0.111581	0.257701	1.11581e-06	1.11581e-06	1	0	0	1	0	0
ACATCTCTATCTATCTCTCT	5	20	20	628.581	205866017	100	1294035024	400	4	0.00795442	0.0318177	0.0154555	0.000636354	0.000309111	0.8	3.09111e-09	3.09111e-09	1	0	0	1	1	0
ACATGC	1	4	6	628.581	205866017	100	1294035024	24	4	0.00159088	0.00636354	0.00309111	3.81812e-05	1.85466e-05	0.24	1.85466e-10	1.85466e-10	1	0	0	1	0	0
ACATGG	889	4375	6	628.581	205866017	100	1294035024	26250	4.92126	1.4143	6.96012	3.3809	0.0417607	0.0202854	0.295276	2.02854e-07	2.02854e-07	1	0	0	1	0	0
ACC	6417	57436	3	628.581	205866017	100	1294035024	172308	8.9506	10.2087	91.374	44.3852	0.274122	0.133156	0.268518	1.33156e-06	1.33156e-06	1	0	0	0	0	0
ACCACCT	231	924	7	628.581	205866017	100	1294035024	6468	4	0.367494	1.46998	0.714046	0.0102898	0.00499832	0.28	4.99832e-08	4.99832e-08	1	0	0	1	0	0
ACCACT	196	798	6	628.581	205866017	100	1294035024	4788	4.07143	0.311813	1.26953	0.616676	0.00761715	0.00370005	0.244286	3.70005e-08	3.70005e-08	1	0	0	1	0	0
ACCAG	209	1209	5	628.581	205866017	100	1294035024	6045	5.78469	0.332495	1.92338	0.934287	0.0096169	0.00467143	0.289234	4.67143e-08	4.67143e-08	1	0	0	1	0	0
ACCAGC	1594	6576	6	628.581	205866017	100	1294035024	39456	4.12547	2.53587	10.4617	5.08178	0.0627699	0.0304907	0.247528	3.04907e-07	3.04907e-07	1	0	0	1	0	0
ACCAGCAGC	2	11	9	628.581	205866017	100	1294035024	99	5.5	0.00318177	0.0174997	0.00850054	0.000157498	7.65049e-05	0.495	7.65049e-10	7.65049e-10	1	0	0	1	0	0
ACCAGCAGT	1	6	9	628.581	205866017	100	1294035024	54	6	0.00159088	0.00954531	0.00463666	8.59078e-05	4.17299e-05	0.54	4.17299e-10	4.17299e-10	1	0	0	1	1	0
ACCAGG	57	228	6	628.581	205866017	100	1294035024	1368	4	0.0906804	0.362722	0.176193	0.00217633	0.00105716	0.24	1.05716e-08	1.05716e-08	1	0	0	1	0	0
ACCAGGC	1	4	7	628.581	205866017	100	1294035024	28	4	0.00159088	0.00636354	0.00309111	4.45448e-05	2.16377e-05	0.28	2.16377e-10	2.16377e-10	1	0	0	1	0	0
ACCAGT	8632	37308	6	628.581	205866017	100	1294035024	223848	4.32206	13.7325	59.3527	28.8307	0.356116	0.172984	0.259323	1.72984e-06	1.72984e-06	1	0	0	1	0	0
ACCAT	1837	10337	5	628.581	205866017	100	1294035024	51685	5.62711	2.92245	16.445	7.98819	0.0822249	0.039941	0.281355	3.9941e-07	3.9941e-07	1	0	0	1	0	0
ACCATAG	1	4	7	628.581	205866017	100	1294035024	28	4	0.00159088	0.00636354	0.00309111	4.45448e-05	2.16377e-05	0.28	2.16377e-10	2.16377e-10	1	0	0	1	0	0
ACCATC	2371	9931	6	628.581	205866017	100	1294035024	59586	4.18853	3.77199	15.7991	7.67444	0.0947944	0.0460467	0.251312	4.60467e-07	4.60467e-07	1	0	0	1	0	0
ACCATCT	474	1896	7	628.581	205866017	100	1294035024	13272	4	0.754079	3.01632	1.46518	0.0211142	0.0102563	0.28	1.02563e-07	1.02563e-07	1	0	0	1	0	0
ACCATCTC	2	9	8	628.581	205866017	100	1294035024	72	4.5	0.00318177	0.014318	0.00695499	0.000114544	5.56399e-05	0.36	5.56399e-10	5.56399e-10	1	0	0	1	0	0
ACCC	4	27	4	628.581	205866017	100	1294035024	108	6.75	0.00636354	0.0429539	0.020865	0.000171816	8.34599e-05	0.27	8.34599e-10	8.34599e-10	1	0	0	0	0	0
ACCCACT	240	960	7	628.581	205866017	100	1294035024	6720	4	0.381812	1.52725	0.741866	0.0106907	0.00519306	0.28	5.19306e-08	5.19306e-08	1	0	0	1	0	0
ACCCAG	338	1352	6	628.581	205866017	100	1294035024	8112	4	0.537719	2.15088	1.04479	0.0129053	0.00626876	0.24	6.26876e-08	6.26876e-08	1	0	0	1	0	0
ACCCAT	2254	9989	6	628.581	205866017	100	1294035024	59934	4.43168	3.58585	15.8913	7.71927	0.0953481	0.0463156	0.265901	4.63156e-07	4.63156e-07	1	0	0	1	0	0
ACCCCC	10	41	6	628.581	205866017	100	1294035024	246	4.1	0.0159088	0.0652263	0.0316838	0.000391358	0.000190103	0.246	1.90103e-09	1.90103e-09	1	0	0	1	0	0
ACCCCCC	2	8	7	628.581	205866017	100	1294035024	56	4	0.00318177	0.0127271	0.00618221	8.90895e-05	4.32755e-05	0.28	4.32755e-10	4.32755e-10	1	0	0	1	0	0
ACCCGTC	1	4	7	628.581	205866017	100	1294035024	28	4	0.00159088	0.00636354	0.00309111	4.45448e-05	2.16377e-05	0.28	2.16377e-10	2.16377e-10	1	0	0	1	0	0
ACCCT	1	9	5	628.581	205866017	100	1294035024	45	9	0.00159088	0.014318	0.00695499	7.15898e-05	3.47749e-05	0.45	3.47749e-10	3.47749e-10	1	0	0	1	0	0
ACCCTC	1713	8197	6	628.581	205866017	100	1294035024	49182	4.78517	2.72519	13.0405	6.33445	0.0782429	0.0380067	0.28711	3.80067e-07	3.80067e-07	1	0	0	1	0	0
ACCG	626	3762	4	628.581	205866017	100	1294035024	15048	6.00958	0.995894	5.98491	2.90719	0.0239396	0.0116287	0.240383	1.16287e-07	1.16287e-07	1	0	0	0	0	0
ACCGACT	209	836	7	628.581	205866017	100	1294035024	5852	4	0.332495	1.32998	0.646041	0.00930986	0.00452229	0.28	4.52229e-08	4.52229e-08	1	0	0	1	0	0
ACCGAG	294	1177	6	628.581	205866017	100	1294035024	7062	4.0034	0.46772	1.87247	0.909558	0.0112348	0.00545735	0.240204	5.45735e-08	5.45735e-08	1	0	0	1	0	0
ACCGCC	2	8	6	628.581	205866017	100	1294035024	48	4	0.00318177	0.0127271	0.00618221	7.63625e-05	3.70933e-05	0.24	3.70933e-10	3.70933e-10	1	0	0	1	0	0
ACCGGCT	1	4	7	628.581	205866017	100	1294035024	28	4	0.00159088	0.00636354	0.00309111	4.45448e-05	2.16377e-05	0.28	2.16377e-10	2.16377e-10	1	0	0	1	0	0
ACCGTGG	1	4	7	628.581	205866017	100	1294035024	28	4	0.00159088	0.00636354	0.00309111	4.45448e-05	2.16377e-05	0.28	2.16377e-10	2.16377e-10	1	0	0	1	0	0
ACCT	283	1771	4	628.581	205866017	100	1294035024	7084	6.25795	0.45022	2.81746	1.36859	0.0112698	0.00547435	0.250318	5.47435e-08	5.47435e-08	1	0	0	0	0	0
ACCTACT	3	14	7	628.581	205866017	100	1294035024	98	4.66667	0.00477265	0.0222724	0.0108189	0.000155907	7.57321e-05	0.326667	7.57321e-10	7.57321e-10	1	0	0	1	0	0
ACCTAG	423	1692	6	628.581	205866017	100	1294035024	10152	4	0.672944	2.69178	1.30754	0.0161507	0.00784523	0.24	7.84523e-08	7.84523e-08	1	0	0	1	0	0
ACCTAT	481	2253	6	628.581	205866017	100	1294035024	13518	4.68399	0.765215	3.58426	1.74107	0.0215056	0.0104464	0.28104	1.04464e-07	1.04464e-07	1	0	0	1	0	0
ACCTCC	12	49	6	628.581	205866017	100	1294035024	294	4.08333	0.0190906	0.0779533	0.0378661	0.00046772	0.000227196	0.245	2.27196e-09	2.27196e-09	1	0	0	1	0	0
ACCTCCC	1	4	7	628.581	205866017	100	1294035024	28	4	0.00159088	0.00636354	0.00309111	4.45448e-05	2.16377e-05	0.28	2.16377e-10	2.16377e-10	1	0	0	1	0	0
ACCTCCTCT	1	4	9	628.581	205866017	100	1294035024	36	4	0.00159088	0.00636354	0.00309111	5.72718e-05	2.782e-05	0.36	2.782e-10	2.782e-10	1	0	0	1	0	0
ACCTCT	2938	12980	6	628.581	205866017	100	1294035024	77880	4.41797	4.67402	20.6497	10.0306	0.123898	0.0601838	0.265078	6.01838e-07	6.01838e-07	1	0	0	1	0	0
ACCTGACTGACTG	22	99	13	628.581	205866017	100	1294035024	1287	4.5	0.0349995	0.157498	0.0765049	0.00204747	0.000994563	0.585	9.94563e-09	9.94563e-09	1	0	0	1	1	0
ACCTGG	394	1576	6	628.581	205866017	100	1294035024	9456	4	0.626808	2.50723	1.2179	0.0150434	0.00730738	0.24	7.30738e-08	7.30738e-08	1	0	0	1	0	0
ACG	4733	43266	3	628.581	205866017	100	1294035024	129798	9.14135	7.52966	68.8312	33.435	0.206494	0.100305	0.27424	1.00305e-06	1.00305e-06	1	0	0	0	0	0
ACGACT	462	2262	6	628.581	205866017	100	1294035024	13572	4.8961	0.734989	3.59858	1.74802	0.0215915	0.0104881	0.293766	1.04881e-07	1.04881e-07	1	0	0	1	0	0
ACGAG	805	4218	5	628.581	205866017	100	1294035024	21090	5.23975	1.28066	6.71035	3.25957	0.0335518	0.0162979	0.261988	1.62979e-07	1.62979e-07	1	0	0	1	0	0
ACGAGC	1	4	6	628.581	205866017	100	1294035024	24	4	0.00159088	0.00636354	0.00309111	3.81812e-05	1.85466e-05	0.24	1.85466e-10	1.85466e-10	1	0	0	1	0	0
ACGAGG	664	2656	6	628.581	205866017	100	1294035024	15936	4	1.05635	4.22539	2.05249	0.0253523	0.012315	0.24	1.2315e-07	1.2315e-07	1	0	0	1	0	0
ACGAGT	349	1396	6	628.581	205866017	100	1294035024	8376	4	0.555219	2.22087	1.0788	0.0133252	0.00647278	0.24	6.47278e-08	6.47278e-08	1	0	0	1	0	0
ACGAT	4	26	5	628.581	205866017	100	1294035024	130	6.5	0.00636354	0.041363	0.0200922	0.000206815	0.000100461	0.325	1.00461e-09	1.00461e-09	1	0	0	1	0	0
ACGATC	371	1484	6	628.581	205866017	100	1294035024	8904	4	0.590218	2.36087	1.1468	0.0141652	0.0068808	0.24	6.8808e-08	6.8808e-08	1	0	0	1	0	0
ACGATG	2164	8947	6	628.581	205866017	100	1294035024	53682	4.13447	3.44267	14.2336	6.91403	0.0854019	0.0414842	0.248068	4.14842e-07	4.14842e-07	1	0	0	1	0	0
ACGC	532	4565	4	628.581	205866017	100	1294035024	18260	8.58083	0.846351	7.26239	3.52773	0.0290495	0.0141109	0.343233	1.41109e-07	1.41109e-07	1	0	0	0	0	0
ACGCAGGAT	1	4	9	628.581	205866017	100	1294035024	36	4	0.00159088	0.00636354	0.00309111	5.72718e-05	2.782e-05	0.36	2.782e-10	2.782e-10	1	0	0	1	0	0
ACGCAT	1	5	6	628.581	205866017	100	1294035024	30	5	0.00159088	0.00795442	0.00386388	4.77265e-05	2.31833e-05	0.3	2.31833e-10	2.31833e-10	1	0	0	1	0	0
ACGCCG	3	14	6	628.581	205866017	100	1294035024	84	4.66667	0.00477265	0.0222724	0.0108189	0.000133634	6.49132e-05	0.28	6.49132e-10	6.49132e-10	1	0	0	1	0	0
ACGCG	2	10	5	628.581	205866017	100	1294035024	50	5	0.00318177	0.0159088	0.00772777	7.95442e-05	3.86388e-05	0.25	3.86388e-10	3.86388e-10	1	0	0	1	0	0
ACGCGCT	1	4	7	628.581	205866017	100	1294035024	28	4	0.00159088	0.00636354	0.00309111	4.45448e-05	2.16377e-05	0.28	2.16377e-10	2.16377e-10	1	0	0	1	0	0
ACGCGTC	1	4	7	628.581	205866017	100	1294035024	28	4	0.00159088	0.00636354	0.00309111	4.45448e-05	2.16377e-05	0.28	2.16377e-10	2.16377e-10	1	0	0	1	0	0
ACGCTCG	226	904	7	628.581	205866017	100	1294035024	6328	4	0.35954	1.43816	0.69859	0.0100671	0.00489013	0.28	4.89013e-08	4.89013e-08	1	0	0	1	0	0
ACGCTCTG	7	41	8	628.581	205866017	100	1294035024	328	5.85714	0.0111362	0.0652263	0.0316838	0.00052181	0.000253471	0.468571	2.53471e-09	2.53471e-09	1	0	0	1	0	0
ACGCTGAGG	2	8	9	628.581	205866017	100	1294035024	72	4	0.00318177	0.0127271	0.00618221	0.000114544	5.56399e-05	0.36	5.56399e-10	5.56399e-10	1	0	0	1	0	0
ACGG	507	3296	4	628.581	205866017	100	1294035024	13184	6.50099	0.806578	5.24356	2.54707	0.0209742	0.0101883	0.260039	1.01883e-07	1.01883e-07	1	0	0	0	0	0
ACGGAGGAGGCT	1	5	12	628.581	205866017	100	1294035024	60	5	0.00159088	0.00795442	0.00386388	9.54531e-05	4.63666e-05	0.6	4.63666e-10	4.63666e-10	1	0	0	1	1	0
ACGGCG	1	5	6	628.581	205866017	100	1294035024	30	5	0.00159088	0.00795442	0.00386388	4.77265e-05	2.31833e-05	0.3	2.31833e-10	2.31833e-10	1	0	0	1	0	0
ACGT	1052	6636	4	628.581	205866017	100	1294035024	26544	6.30798	1.67361	10.5571	5.12815	0.0422284	0.0205126	0.252319	2.05126e-07	2.05126e-07	1	0	0	0	0	0
ACGTAG	892	4038	6	628.581	205866017	100	1294035024	24228	4.52691	1.41907	6.42399	3.12047	0.0385439	0.0187228	0.271614	1.87228e-07	1.87228e-07	1	0	0	1	0	0
ACT	97855	1410388	3	628.581	205866017	100	1294035024	4231164	14.413	155.676	2243.76	1089.91	6.73129	3.26974	0.432391	3.26974e-05	3.26974e-05	1	1	0	0	0	0
ACTAG	299	1495	5	628.581	205866017	100	1294035024	7475	5	0.475674	2.37837	1.1553	0.0118919	0.00577651	0.25	5.77651e-08	5.77651e-08	1	0	0	1	0	0
ACTAGC	1	4	6	628.581	205866017	100	1294035024	24	4	0.00159088	0.00636354	0.00309111	3.81812e-05	1.85466e-05	0.24	1.85466e-10	1.85466e-10	1	0	0	1	0	0
ACTAGT	2	8	6	628.581	205866017	100	1294035024	48	4	0.00318177	0.0127271	0.00618221	7.63625e-05	3.70933e-05	0.24	3.70933e-10	3.70933e-10	1	0	0	1	0	0
ACTAT	2042	10271	5	628.581	205866017	100	1294035024	51355	5.02987	3.24859	16.34	7.93719	0.0816999	0.0396859	0.251494	3.96859e-07	3.96859e-07	1	0	0	1	0	0
ACTATACTATAT	1	8	12	628.581	205866017	100	1294035024	96	8	0.00159088	0.0127271	0.00618221	0.000152725	7.41866e-05	0.96	7.41866e-10	7.41866e-10	1	0	0	1	1	0
ACTATAT	846	3434	7	628.581	205866017	100	1294035024	24038	4.0591	1.34589	5.4631	2.65371	0.0382417	0.018576	0.284137	1.8576e-07	1.8576e-07	1	0	0	1	0	0
ACTATC	9	40	6	628.581	205866017	100	1294035024	240	4.44444	0.014318	0.0636354	0.0309111	0.000381812	0.000185466	0.266667	1.85466e-09	1.85466e-09	1	0	0	1	0	0
ACTATCCAG	2	16	9	628.581	205866017	100	1294035024	144	8	0.00318177	0.0254542	0.0123644	0.000229087	0.00011128	0.72	1.1128e-09	1.1128e-09	1	0	0	1	1	0
ACTATCT	10	40	7	628.581	205866017	100	1294035024	280	4	0.0159088	0.0636354	0.0309111	0.000445448	0.000216377	0.28	2.16377e-09	2.16377e-09	1	0	0	1	0	0
ACTATG	341	1365	6	628.581	205866017	100	1294035024	8190	4.00293	0.542492	2.17156	1.05484	0.0130293	0.00632904	0.240176	6.32904e-08	6.32904e-08	1	0	0	1	0	0
ACTC	8058	52748	4	628.581	205866017	100	1294035024	210992	6.54604	12.8193	83.916	40.7624	0.335664	0.16305	0.261842	1.6305e-06	1.6305e-06	1	0	0	0	0	0
ACTCACTCTC	1	10	10	628.581	205866017	100	1294035024	100	10	0.00159088	0.0159088	0.00772777	0.000159088	7.72777e-05	1	7.72777e-10	7.72777e-10	1	0	0	1	1	0
ACTCAG	811	3245	6	628.581	205866017	100	1294035024	19470	4.00123	1.29021	5.16242	2.50766	0.0309745	0.015046	0.240074	1.5046e-07	1.5046e-07	1	0	0	1	0	0
ACTCAT	2036	8790	6	628.581	205866017	100	1294035024	52740	4.31729	3.23904	13.9839	6.79271	0.0839032	0.0407562	0.259037	4.07562e-07	4.07562e-07	1	0	0	1	0	0
ACTCC	274	1370	5	628.581	205866017	100	1294035024	6850	5	0.435902	2.17951	1.0587	0.0108976	0.00529352	0.25	5.29352e-08	5.29352e-08	1	0	0	1	0	0
ACTCCAGCG	1	4	9	628.581	205866017	100	1294035024	36	4	0.00159088	0.00636354	0.00309111	5.72718e-05	2.782e-05	0.36	2.782e-10	2.782e-10	1	0	0	1	0	0
ACTCCC	3	12	6	628.581	205866017	100	1294035024	72	4	0.00477265	0.0190906	0.00927332	0.000114544	5.56399e-05	0.24	5.56399e-10	5.56399e-10	1	0	0	1	0	0
ACTCCT	642	2804	6	628.581	205866017	100	1294035024	16824	4.3676	1.02135	4.46084	2.16687	0.026765	0.0130012	0.262056	1.30012e-07	1.30012e-07	1	0	0	1	0	0
ACTCG	1038	5520	5	628.581	205866017	100	1294035024	27600	5.31792	1.65134	8.78168	4.26573	0.0439084	0.0213286	0.265896	2.13286e-07	2.13286e-07	1	0	0	1	0	0
ACTCGC	240	968	6	628.581	205866017	100	1294035024	5808	4.03333	0.381812	1.53998	0.748048	0.00923986	0.00448829	0.242	4.48829e-08	4.48829e-08	1	0	0	1	0	0
ACTCGG	256	1024	6	628.581	205866017	100	1294035024	6144	4	0.407266	1.62907	0.791323	0.00977439	0.00474794	0.24	4.74794e-08	4.74794e-08	1	0	0	1	0	0
ACTCT	6496	35719	5	628.581	205866017	100	1294035024	178595	5.49861	10.3344	56.8248	27.6028	0.284124	0.138014	0.274931	1.38014e-06	1.38014e-06	1	0	0	1	0	0
ACTCTAT	513	2068	7	628.581	205866017	100	1294035024	14476	4.03119	0.816124	3.28995	1.5981	0.0230296	0.0111867	0.282183	1.11867e-07	1.11867e-07	1	0	0	1	0	0
ACTCTC	641	2571	6	628.581	205866017	100	1294035024	15426	4.01092	1.01976	4.09016	1.98681	0.024541	0.0119209	0.240655	1.19209e-07	1.19209e-07	1	0	0	1	0	0
ACTCTCT	2	8	7	628.581	205866017	100	1294035024	56	4	0.00318177	0.0127271	0.00618221	8.90895e-05	4.32755e-05	0.28	4.32755e-10	4.32755e-10	1	0	0	1	0	0
ACTCTG	1503	6159	6	628.581	205866017	100	1294035024	36954	4.0978	2.3911	9.79826	4.75953	0.0587895	0.0285572	0.245868	2.85572e-07	2.85572e-07	1	0	0	1	0	0
ACTG	1050	6300	4	628.581	205866017	100	1294035024	25200	6	1.67043	10.0226	4.86849	0.0400903	0.019474	0.24	1.9474e-07	1.9474e-07	1	0	0	0	0	0
ACTGAG	851	3749	6	628.581	205866017	100	1294035024	22494	4.40541	1.35384	5.96423	2.89714	0.0357854	0.0173828	0.264324	1.73828e-07	1.73828e-07	1	0	0	1	0	0
ACTGAGC	1	4	7	628.581	205866017	100	1294035024	28	4	0.00159088	0.00636354	0.00309111	4.45448e-05	2.16377e-05	0.28	2.16377e-10	2.16377e-10	1	0	0	1	0	0
ACTGAT	1583	6897	6	628.581	205866017	100	1294035024	41382	4.35692	2.51837	10.9723	5.32984	0.065834	0.031979	0.261415	3.1979e-07	3.1979e-07	1	0	0	1	0	0
ACTGCC	405	1956	6	628.581	205866017	100	1294035024	11736	4.82963	0.644308	3.11177	1.51155	0.0186706	0.00906931	0.289778	9.06931e-08	9.06931e-08	1	0	0	1	0	0
ACTGCT	12251	63369	6	628.581	205866017	100	1294035024	380214	5.17256	19.4899	100.813	48.9701	0.604877	0.29382	0.310353	2.9382e-06	2.9382e-06	1	1	0	1	0	0
ACTGGAGCC	446	1817	9	628.581	205866017	100	1294035024	16353	4.07399	0.709534	2.89064	1.40414	0.0260157	0.0126372	0.366659	1.26372e-07	1.26372e-07	1	0	0	1	0	0
ACTGGC	206	824	6	628.581	205866017	100	1294035024	4944	4	0.327722	1.31089	0.636768	0.00786533	0.00382061	0.24	3.82061e-08	3.82061e-08	1	0	0	1	0	0
ACTGGCTG	4	18	8	628.581	205866017	100	1294035024	144	4.5	0.00636354	0.0286359	0.01391	0.000229087	0.00011128	0.36	1.1128e-09	1.1128e-09	1	0	0	1	0	0
ACTGGG	304	1216	6	628.581	205866017	100	1294035024	7296	4	0.483629	1.93452	0.939696	0.0116071	0.00563818	0.24	5.63818e-08	5.63818e-08	1	0	0	1	0	0
ACTGGGG	8	33	7	628.581	205866017	100	1294035024	231	4.125	0.0127271	0.0524992	0.0255016	0.000367494	0.000178511	0.28875	1.78511e-09	1.78511e-09	1	0	0	1	0	0
AG	115948	1865638	2	628.581	205866017	100	1294035024	3731276	16.0903	184.46	2968.01	1441.72	5.93603	2.88344	0.321806	2.88344e-05	2.88344e-05	1	1	0	0	0	0
AGAGAGAT	9	65	8	628.581	205866017	100	1294035024	520	7.22222	0.014318	0.103407	0.0502305	0.00082726	0.000401844	0.577778	4.01844e-09	4.01844e-09	1	0	0	1	1	0
AGAGAGC	331	1325	7	628.581	205866017	100	1294035024	9275	4.00302	0.526583	2.10792	1.02393	0.0147555	0.0071675	0.280211	7.1675e-08	7.1675e-08	1	0	0	1	0	0
AGAGAGCG	6	32	8	628.581	205866017	100	1294035024	256	5.33333	0.00954531	0.0509083	0.0247289	0.000407266	0.000197831	0.426667	1.97831e-09	1.97831e-09	1	0	0	1	0	0
AGAGAGCGG	6	47	9	628.581	205866017	100	1294035024	423	7.83333	0.00954531	0.0747716	0.0363205	0.000672944	0.000326885	0.705	3.26885e-09	3.26885e-09	1	0	0	1	1	0
AGAGAT	885	4408	6	628.581	205866017	100	1294035024	26448	4.98079	1.40793	7.01262	3.4064	0.0420757	0.0204384	0.298847	2.04384e-07	2.04384e-07	1	0	0	1	0	0
AGAGCAT	4	16	7	628.581	205866017	100	1294035024	112	4	0.00636354	0.0254542	0.0123644	0.000178179	8.6551e-05	0.28	8.6551e-10	8.6551e-10	1	0	0	1	0	0
AGAGCC	302	1227	6	628.581	205866017	100	1294035024	7362	4.06291	0.480447	1.95202	0.948197	0.0117121	0.00568918	0.243775	5.68918e-08	5.68918e-08	1	0	0	1	0	0
AGAGCG	4	26	6	628.581	205866017	100	1294035024	156	6.5	0.00636354	0.041363	0.0200922	0.000248178	0.000120553	0.39	1.20553e-09	1.20553e-09	1	0	0	1	0	0
AGAGCT	1220	4884	6	628.581	205866017	100	1294035024	29304	4.00328	1.94088	7.76988	3.77424	0.0466193	0.0226454	0.240197	2.26454e-07	2.26454e-07	1	0	0	1	0	0
AGAGCTG	3	12	7	628.581	205866017	100	1294035024	84	4	0.00477265	0.0190906	0.00927332	0.000133634	6.49132e-05	0.28	6.49132e-10	6.49132e-10	1	0	0	1	0	0
AGAGG	11	65	5	628.581	205866017	100	1294035024	325	5.90909	0.0174997	0.103407	0.0502305	0.000517037	0.000251152	0.295455	2.51152e-09	2.51152e-09	1	0	0	1	0	0
AGAGGAT	266	1064	7	628.581	205866017	100	1294035024	7448	4	0.423175	1.6927	0.822234	0.0118489	0.00575564	0.28	5.75564e-08	5.75564e-08	1	0	0	1	0	0
AGAGGC	6	24	6	628.581	205866017	100	1294035024	144	4	0.00954531	0.0381812	0.0185466	0.000229087	0.00011128	0.24	1.1128e-09	1.1128e-09	1	0	0	1	0	0
AGAGGG	342	1371	6	628.581	205866017	100	1294035024	8226	4.00877	0.544082	2.1811	1.05948	0.0130866	0.00635686	0.240526	6.35686e-08	6.35686e-08	1	0	0	1	0	0
AGAT	91432	1864549	4	628.581	205866017	100	1294035024	7458196	20.3927	145.458	2966.28	1440.88	11.8651	5.76352	0.81571	5.76352e-05	5.76352e-05	1	1	1	0	1	0
AGATAT	10616	45125	6	628.581	205866017	100	1294035024	270750	4.25066	16.8888	71.7887	34.8715	0.430732	0.209229	0.25504	2.09229e-06	2.09229e-06	1	0	0	1	0	0
AGATC	2	10	5	628.581	205866017	100	1294035024	50	5	0.00318177	0.0159088	0.00772777	7.95442e-05	3.86388e-05	0.25	3.86388e-10	3.86388e-10	1	0	0	1	0	0
AGATCAT	6023409	33906061	7	628.581	205866017	100	1294035024	237342427	5.62905	9582.55	53940.6	26201.8	377.584	183.413	0.394033	0.00183413	0.00183413	1	1	1	1	0	0
AGATCC	638	2552	6	628.581	205866017	100	1294035024	15312	4	1.01498	4.05994	1.97213	0.0243596	0.0118328	0.24	1.18328e-07	1.18328e-07	1	0	0	1	0	0
AGATCT	1	4	6	628.581	205866017	100	1294035024	24	4	0.00159088	0.00636354	0.00309111	3.81812e-05	1.85466e-05	0.24	1.85466e-10	1.85466e-10	1	0	0	1	0	0
AGATG	331	1655	5	628.581	205866017	100	1294035024	8275	5	0.526583	2.63291	1.27895	0.0131646	0.00639473	0.25	6.39473e-08	6.39473e-08	1	0	0	1	0	0
AGATGCTCC	2	9	9	628.581	205866017	100	1294035024	81	4.5	0.00318177	0.014318	0.00695499	0.000128862	6.25949e-05	0.405	6.25949e-10	6.25949e-10	1	0	0	1	0	0
AGATGG	1631	7170	6	628.581	205866017	100	1294035024	43020	4.39608	2.59473	11.4066	5.54081	0.0684398	0.0332448	0.263765	3.32448e-07	3.32448e-07	1	0	0	1	0	0
AGC	9877	86061	3	628.581	205866017	100	1294035024	258183	8.71327	15.7132	136.913	66.5059	0.410739	0.199518	0.261398	1.99518e-06	1.99518e-06	1	0	0	0	0	0
AGCAGG	720	3423	6	628.581	205866017	100	1294035024	20538	4.75417	1.14544	5.4456	2.64521	0.0326736	0.0158713	0.28525	1.58713e-07	1.58713e-07	1	0	0	1	0	0
AGCATC	3423	14754	6	628.581	205866017	100	1294035024	88524	4.31025	5.4456	23.4719	11.4015	0.140831	0.0684093	0.258615	6.84093e-07	6.84093e-07	1	0	0	1	0	0
AGCATG	460	1840	6	628.581	205866017	100	1294035024	11040	4	0.731807	2.92723	1.42191	0.0175634	0.00853145	0.24	8.53145e-08	8.53145e-08	1	0	0	1	0	0
AGCC	680	4540	4	628.581	205866017	100	1294035024	18160	6.67647	1.0818	7.22262	3.50841	0.0288905	0.0140336	0.267059	1.40336e-07	1.40336e-07	1	0	0	0	0	0
AGCCCAT	49	310	7	628.581	205866017	100	1294035024	2170	6.32653	0.0779533	0.493174	0.239561	0.00345222	0.00167693	0.442857	1.67693e-08	1.67693e-08	1	0	0	1	0	0
AGCCCC	202	808	6	628.581	205866017	100	1294035024	4848	4	0.321359	1.28543	0.624404	0.00771261	0.00374642	0.24	3.74642e-08	3.74642e-08	1	0	0	1	0	0
AGCCTC	726	2905	6	628.581	205866017	100	1294035024	17430	4.00138	1.15498	4.62152	2.24492	0.0277291	0.0134695	0.240083	1.34695e-07	1.34695e-07	1	0	0	1	0	0
AGCCTG	3	19	6	628.581	205866017	100	1294035024	114	6.33333	0.00477265	0.0302268	0.0146828	0.000181361	8.80965e-05	0.38	8.80965e-10	8.80965e-10	1	0	0	1	0	0
AGCG	257	1551	4	628.581	205866017	100	1294035024	6204	6.03502	0.408857	2.46746	1.19858	0.00986985	0.00479431	0.241401	4.79431e-08	4.79431e-08	1	0	0	0	0	0
AGCGG	1	6	5	628.581	205866017	100	1294035024	30	6	0.00159088	0.00954531	0.00463666	4.77265e-05	2.31833e-05	0.3	2.31833e-10	2.31833e-10	1	0	0	1	0	0
AGCGGC	2	8	6	628.581	205866017	100	1294035024	48	4	0.00318177	0.0127271	0.00618221	7.63625e-05	3.70933e-05	0.24	3.70933e-10	3.70933e-10	1	0	0	1	0	0
AGCGGCATG	26	127	9	628.581	205866017	100	1294035024	1143	4.88462	0.041363	0.202042	0.0981426	0.00181838	0.000883284	0.439615	8.83284e-09	8.83284e-09	1	0	0	1	0	0
AGCT	193	1335	4	628.581	205866017	100	1294035024	5340	6.9171	0.307041	2.12383	1.03166	0.00849532	0.00412663	0.276684	4.12663e-08	4.12663e-08	1	0	0	0	0	0
AGCTATG	2	11	7	628.581	205866017	100	1294035024	77	5.5	0.00318177	0.0174997	0.00850054	0.000122498	5.95038e-05	0.385	5.95038e-10	5.95038e-10	1	0	0	1	0	0
AGCTCC	24	96	6	628.581	205866017	100	1294035024	576	4	0.0381812	0.152725	0.0741866	0.000916349	0.000445119	0.24	4.45119e-09	4.45119e-09	1	0	0	1	0	0
AGCTCCC	333	1599	7	628.581	205866017	100	1294035024	11193	4.8018	0.529765	2.54382	1.23567	0.0178068	0.00864969	0.336126	8.64969e-08	8.64969e-08	1	0	0	1	0	0
AGG	1225	11076	3	628.581	205866017	100	1294035024	33228	9.04163	1.94883	17.6206	8.55927	0.0528619	0.0256778	0.271249	2.56778e-07	2.56778e-07	1	0	0	0	0	0
AGGAGGC	282	1334	7	628.581	205866017	100	1294035024	9338	4.7305	0.448629	2.12224	1.03088	0.0148557	0.00721619	0.331135	7.21619e-08	7.21619e-08	1	0	0	1	0	0
AGGAT	1007	5737	5	628.581	205866017	100	1294035024	28685	5.69712	1.60202	9.1269	4.43342	0.0456345	0.0221671	0.284856	2.21671e-07	2.21671e-07	1	0	0	1	0	0
AGGATATAT	8	32	9	628.581	205866017	100	1294035024	288	4	0.0127271	0.0509083	0.0247289	0.000458175	0.00022256	0.36	2.2256e-09	2.2256e-09	1	0	0	1	0	0
AGGATC	10	40	6	628.581	205866017	100	1294035024	240	4	0.0159088	0.0636354	0.0309111	0.000381812	0.000185466	0.24	1.85466e-09	1.85466e-09	1	0	0	1	0	0
AGGATG	8303	34381	6	628.581	205866017	100	1294035024	206286	4.14079	13.2091	54.6962	26.5688	0.328177	0.159413	0.248448	1.59413e-06	1.59413e-06	1	0	0	1	0	0
AGGC	610	3688	4	628.581	205866017	100	1294035024	14752	6.0459	0.97044	5.86718	2.85	0.0234687	0.0114	0.241836	1.14e-07	1.14e-07	1	0	0	0	0	0
AGGCC	1	5	5	628.581	205866017	100	1294035024	25	5	0.00159088	0.00795442	0.00386388	3.97721e-05	1.93194e-05	0.25	1.93194e-10	1.93194e-10	1	0	0	1	0	0
AGGG	170	1020	4	628.581	205866017	100	1294035024	4080	6	0.27045	1.6227	0.788232	0.00649081	0.00315293	0.24	3.15293e-08	3.15293e-08	1	0	0	0	0	0
AGGGAT	4	26	6	628.581	205866017	100	1294035024	156	6.5	0.00636354	0.041363	0.0200922	0.000248178	0.000120553	0.39	1.20553e-09	1.20553e-09	1	0	0	1	0	0
AGGGCC	1	4	6	628.581	205866017	100	1294035024	24	4	0.00159088	0.00636354	0.00309111	3.81812e-05	1.85466e-05	0.24	1.85466e-10	1.85466e-10	1	0	0	1	0	0
AGGGCG	3	12	6	628.581	205866017	100	1294035024	72	4	0.00477265	0.0190906	0.00927332	0.000114544	5.56399e-05	0.24	5.56399e-10	5.56399e-10	1	0	0	1	0	0
AGGGG	3	15	5	628.581	205866017	100	1294035024	75	5	0.00477265	0.0238633	0.0115916	0.000119316	5.79582e-05	0.25	5.79582e-10	5.79582e-10	1	0	0	1	0	0
AGGGGC	19	76	6	628.581	205866017	100	1294035024	456	4	0.0302268	0.120907	0.058731	0.000725443	0.000352386	0.24	3.52386e-09	3.52386e-09	1	0	0	1	0	0
AGGGGG	22	95	6	628.581	205866017	100	1294035024	570	4.31818	0.0349995	0.151134	0.0734138	0.000906804	0.000440483	0.259091	4.40483e-09	4.40483e-09	1	0	0	1	0	0
AT	3492769	67897591	2	628.581	205866017	100	1294035024	135795182	19.4395	5556.59	108017	52469.7	216.034	104.939	0.388789	0.00104939	0.00104939	1	1	1	0	0	0
ATATATC	60	295	7	628.581	205866017	100	1294035024	2065	4.91667	0.0954531	0.469311	0.227969	0.00328518	0.00159578	0.344167	1.59578e-08	1.59578e-08	1	0	0	1	0	0
ATATC	375	1875	5	628.581	205866017	100	1294035024	9375	5	0.596582	2.98291	1.44896	0.0149145	0.00724478	0.25	7.24478e-08	7.24478e-08	1	0	0	1	0	0
ATATCC	743	3290	6	628.581	205866017	100	1294035024	19740	4.42799	1.18203	5.23401	2.54244	0.0314041	0.0152546	0.26568	1.52546e-07	1.52546e-07	1	0	0	1	0	0
ATATCCC	2	8	7	628.581	205866017	100	1294035024	56	4	0.00318177	0.0127271	0.00618221	8.90895e-05	4.32755e-05	0.28	4.32755e-10	4.32755e-10	1	0	0	1	0	0
ATC	195235	2789887	3	628.581	205866017	100	1294035024	8369661	14.2899	310.596	4438.39	2155.96	13.3152	6.46788	0.428697	6.46788e-05	6.46788e-05	1	1	1	0	0	0
ATCATCC	1	4	7	628.581	205866017	100	1294035024	28	4	0.00159088	0.00636354	0.00309111	4.45448e-05	2.16377e-05	0.28	2.16377e-10	2.16377e-10	1	0	0	1	0	0
ATCATCG	44434	199248	7	628.581	205866017	100	1294035024	1394736	4.48413	70.6894	316.981	153.974	2.21886	1.07782	0.313889	1.07782e-05	1.07782e-05	1	1	0	1	0	0
ATCATG	22	88	6	628.581	205866017	100	1294035024	528	4	0.0349995	0.139998	0.0680043	0.000839987	0.000408026	0.24	4.08026e-09	4.08026e-09	1	0	0	1	0	0
ATCATGG	336	1581	7	628.581	205866017	100	1294035024	11067	4.70536	0.534537	2.51519	1.22176	0.0176063	0.00855232	0.329375	8.55232e-08	8.55232e-08	1	0	0	1	0	0
ATCC	10401	154168	4	628.581	205866017	100	1294035024	616672	14.8224	16.5468	245.263	119.137	0.981054	0.47655	0.592897	4.7655e-06	4.7655e-06	1	0	0	0	1	0
ATCCCC	1	4	6	628.581	205866017	100	1294035024	24	4	0.00159088	0.00636354	0.00309111	3.81812e-05	1.85466e-05	0.24	1.85466e-10	1.85466e-10	1	0	0	1	0	0
ATCCG	317	1585	5	628.581	205866017	100	1294035024	7925	5	0.50431	2.52155	1.22485	0.0126078	0.00612425	0.25	6.12425e-08	6.12425e-08	1	0	0	1	0	0
ATCGC	2	11	5	628.581	205866017	100	1294035024	55	5.5	0.00318177	0.0174997	0.00850054	8.74986e-05	4.25027e-05	0.275	4.25027e-10	4.25027e-10	1	0	0	1	0	0
ATCGCC	326	1304	6	628.581	205866017	100	1294035024	7824	4	0.518628	2.07451	1.0077	0.0124471	0.0060462	0.24	6.0462e-08	6.0462e-08	1	0	0	1	0	0
ATCGGC	2	8	6	628.581	205866017	100	1294035024	48	4	0.00318177	0.0127271	0.00618221	7.63625e-05	3.70933e-05	0.24	3.70933e-10	3.70933e-10	1	0	0	1	0	0
ATGC	1	8	4	628.581	205866017	100	1294035024	32	8	0.00159088	0.0127271	0.00618221	5.09083e-05	2.47289e-05	0.32	2.47289e-10	2.47289e-10	1	0	0	0	0	0
ATGCC	1	5	5	628.581	205866017	100	1294035024	25	5	0.00159088	0.00795442	0.00386388	3.97721e-05	1.93194e-05	0.25	1.93194e-10	1.93194e-10	1	0	0	1	0	0
ATGCCGCCC	1	4	9	628.581	205866017	100	1294035024	36	4	0.00159088	0.00636354	0.00309111	5.72718e-05	2.782e-05	0.36	2.782e-10	2.782e-10	1	0	0	1	0	0
CCCCCCG	1	4	7	628.581	205866017	100	1294035024	28	4	0.00159088	0.00636354	0.00309111	4.45448e-05	2.16377e-05	0.28	2.16377e-10	2.16377e-10	1	0	0	1	0	0
CCCCCG	6	24	6	628.581	205866017	100	1294035024	144	4	0.00954531	0.0381812	0.0185466	0.000229087	0.00011128	0.24	1.1128e-09	1.1128e-09	1	0	0	1	0	0
CCCG	1	6	4	628.581	205866017	100	1294035024	24	6	0.00159088	0.00954531	0.00463666	3.81812e-05	1.85466e-05	0.24	1.85466e-10	1.85466e-10	1	0	0	0	0	0
CCG	15	143	3	628.581	205866017	100	1294035024	429	9.53333	0.0238633	0.227496	0.110507	0.000682489	0.000331521	0.286	3.31521e-09	3.31521e-09	1	0	0	0	0	0
CG	662	8084	2	628.581	205866017	100	1294035024	16168	12.2115	1.05317	12.8607	6.24713	0.0257214	0.0124943	0.24423	1.24943e-07	1.24943e-07	1	0	0	0	0	0
