# Supplementary material for: Profiles of telomeric repeats in Insecta reveal diverse forms of telomeric motifs in Hymenopterans
Source: Life Sci Alliance. 2022 Apr 1;5(7):e202101163. doi: 10.26508/lsa.202101163 (PMC8977481; doi:10.26508/lsa.202101163)
Supplement: Supplemental Data 5. — Tandem repeat statistics and TRIP TRM calls for arthropods species that are not listed in Supplemental Data 2 or Supplemental Data 3. [file LSA-2021-01163_Supplemental_Data_5.zip › DataS5/MUSUN_output.csv.1.filtered.xlsx]

## Sheet: Sheet1
Unnamed: 0	reads	repeats	unit_len	avg_genome_cov	genome_size	eff_read_len	num_reads	repeats_total_len	repeats_per_read	reads_per_genome	repeats_per_genome	repeats_per_million_reads	repeats_len_per_genome	repeats_len_per_million_reads	percent_repeats_len_per_read	percent_repeats_len_per_genome	percent_repeat_unit_in_sequences	avg_genome_cov_filter	repeat_containing_reads_filter	repeats_len_per_million_reads_filter	unit_len_filter	percent_repeats_len_per_read_filter	qualified
AAAAAAC	5	20	7	341.799	335544320	136.5	840210110	140	4	0.0146285	0.0585139	0.0238036	0.000409598	0.000166625	0.205128	1.2207e-09	1.2207e-09	1	0	0	1	0	0
AAAAAAG	120	480	7	341.799	335544320	136.5	840210110	3360	4	0.351084	1.40433	0.571286	0.00983034	0.003999	0.205128	2.92967e-08	2.92967e-08	1	0	0	1	0	0
AAAAAAT	311	1244	7	341.799	335544320	136.5	840210110	8708	4	0.909892	3.63957	1.48058	0.025477	0.0103641	0.205128	7.59273e-08	7.59273e-08	1	0	0	1	0	0
AAAAAC	29	122	6	341.799	335544320	136.5	840210110	732	4.2069	0.0848452	0.356935	0.145202	0.00214161	0.000871211	0.184919	6.3825e-09	6.3825e-09	1	0	0	1	0	0
AAAAACAGAAAC	1	4	12	341.799	335544320	136.5	840210110	48	4	0.0029257	0.0117028	0.00476071	0.000140433	5.71286e-05	0.351648	4.18524e-10	4.18524e-10	1	0	0	1	0	0
AAAAACCC	288	1258	8	341.799	335544320	136.5	840210110	10064	4.36806	0.842601	3.68053	1.49724	0.0294442	0.011978	0.256003	8.77506e-08	8.77506e-08	1	0	0	1	0	0
AAAAAG	380	1660	6	341.799	335544320	136.5	840210110	9960	4.36842	1.11176	4.85666	1.9757	0.0291399	0.0118542	0.192019	8.68438e-08	8.68438e-08	1	0	0	1	0	0
AAAAAGG	7	28	7	341.799	335544320	136.5	840210110	196	4	0.0204799	0.0819195	0.033325	0.000573437	0.000233275	0.205128	1.70897e-09	1.70897e-09	1	0	0	1	0	0
AAAAAGGTG	66	276	9	341.799	335544320	136.5	840210110	2484	4.18182	0.193096	0.807492	0.328489	0.00726743	0.0029564	0.275724	2.16586e-08	2.16586e-08	1	0	0	1	0	0
AAAAAGTCTATTGTAGTAGGTTAT	19	105	24	341.799	335544320	136.5	840210110	2520	5.52632	0.0555882	0.307198	0.124969	0.00737276	0.00299925	0.97166	2.19725e-08	2.19725e-08	1	0	0	1	1	0
AAAAAGTTATCAAGAGTCTCGTGG	2	10	24	341.799	335544320	136.5	840210110	240	5	0.00585139	0.029257	0.0119018	0.000702167	0.000285643	0.879121	2.09262e-09	2.09262e-09	1	0	0	1	1	0
AAAAAT	1576	6756	6	341.799	335544320	136.5	840210110	40536	4.2868	4.6109	19.766	8.04085	0.118596	0.0482451	0.188431	3.53444e-07	3.53444e-07	1	0	0	1	0	0
AAAAATAATG	7	28	10	341.799	335544320	136.5	840210110	280	4	0.0204799	0.0819195	0.033325	0.000819195	0.00033325	0.29304	2.44139e-09	2.44139e-09	1	0	0	1	0	0
AAAAATG	4	16	7	341.799	335544320	136.5	840210110	112	4	0.0117028	0.0468112	0.0190429	0.000327678	0.0001333	0.205128	9.76557e-10	9.76557e-10	1	0	0	1	0	0
AAAAATGTGTTAAAGAGATGAAAAG	10	42	25	341.799	335544320	136.5	840210110	1050	4.2	0.029257	0.122879	0.0499875	0.00307198	0.00124969	0.769231	9.15522e-09	9.15522e-09	1	0	0	1	1	0
AAAAATT	122	488	7	341.799	335544320	136.5	840210110	3416	4	0.356935	1.42774	0.580807	0.00999418	0.00406565	0.205128	2.9785e-08	2.9785e-08	1	0	0	1	0	0
AAAAATTATAAACTAAGATTGCCTG	1	4	25	341.799	335544320	136.5	840210110	100	4	0.0029257	0.0117028	0.00476071	0.00029257	0.000119018	0.732601	8.71926e-10	8.71926e-10	1	0	0	1	1	0
AAAAATTATGAAAATTAT	265	1114	18	341.799	335544320	136.5	840210110	20052	4.20377	0.77531	3.25923	1.32586	0.0586661	0.0238655	0.554344	1.74839e-07	1.74839e-07	1	0	0	1	1	0
AAAAATTCCAGCTCGGCCGATC	4	16	22	341.799	335544320	136.5	840210110	352	4	0.0117028	0.0468112	0.0190429	0.00102985	0.000418943	0.644689	3.06918e-09	3.06918e-09	1	0	0	1	1	0
AAAAC	11	58	5	341.799	335544320	136.5	840210110	290	5.27273	0.0321827	0.16969	0.0690304	0.000848452	0.000345152	0.19314	2.52858e-09	2.52858e-09	1	0	0	1	0	0
AAAACAC	1	4	7	341.799	335544320	136.5	840210110	28	4	0.0029257	0.0117028	0.00476071	8.19195e-05	3.3325e-05	0.205128	2.44139e-10	2.44139e-10	1	0	0	1	0	0
AAAACACC	4	24	8	341.799	335544320	136.5	840210110	192	6	0.0117028	0.0702167	0.0285643	0.000561734	0.000228514	0.351648	1.6741e-09	1.6741e-09	1	0	0	1	0	0
AAAACACTGTGGCCC	61	352	15	341.799	335544320	136.5	840210110	5280	5.77049	0.178468	1.02985	0.418943	0.0154477	0.00628414	0.63412	4.60377e-08	4.60377e-08	1	0	0	1	1	0
AAAACAG	1	4	7	341.799	335544320	136.5	840210110	28	4	0.0029257	0.0117028	0.00476071	8.19195e-05	3.3325e-05	0.205128	2.44139e-10	2.44139e-10	1	0	0	1	0	0
AAAACAGGAGAGAGC	1	4	15	341.799	335544320	136.5	840210110	60	4	0.0029257	0.0117028	0.00476071	0.000175542	7.14107e-05	0.43956	5.23155e-10	5.23155e-10	1	0	0	1	0	0
AAAACC	6	27	6	341.799	335544320	136.5	840210110	162	4.5	0.0175542	0.0789938	0.0321348	0.000473963	0.000192809	0.197802	1.41252e-09	1.41252e-09	1	0	0	1	0	0
AAAACGCCATATCGC	23	135	15	341.799	335544320	136.5	840210110	2025	5.86957	0.067291	0.394969	0.160674	0.00592454	0.00241011	0.645007	1.76565e-08	1.76565e-08	1	0	0	1	1	0
AAAACGCGAGATCGGAAACGCGAG	63	252	24	341.799	335544320	136.5	840210110	6048	4	0.184319	0.737276	0.299925	0.0176946	0.0071982	0.703297	5.27341e-08	5.27341e-08	1	0	0	1	1	0
AAAACGG	3	12	7	341.799	335544320	136.5	840210110	84	4	0.00877709	0.0351084	0.0142821	0.000245759	9.9975e-05	0.205128	7.32418e-10	7.32418e-10	1	0	0	1	0	0
AAAACTCCCACGTGG	1	4	15	341.799	335544320	136.5	840210110	60	4	0.0029257	0.0117028	0.00476071	0.000175542	7.14107e-05	0.43956	5.23155e-10	5.23155e-10	1	0	0	1	0	0
AAAAG	60	338	5	341.799	335544320	136.5	840210110	1690	5.63333	0.175542	0.988886	0.40228	0.00494443	0.0020114	0.206349	1.47355e-08	1.47355e-08	1	0	0	1	0	0
AAAAGAACCAGGAGAGATAAAAGG	58	255	24	341.799	335544320	136.5	840210110	6120	4.39655	0.16969	0.746053	0.303496	0.0179053	0.00728389	0.77302	5.33618e-08	5.33618e-08	1	0	0	1	1	0
AAAAGAAGG	1	4	9	341.799	335544320	136.5	840210110	36	4	0.0029257	0.0117028	0.00476071	0.000105325	4.28464e-05	0.263736	3.13893e-10	3.13893e-10	1	0	0	1	0	0
AAAAGAC	41	166	7	341.799	335544320	136.5	840210110	1162	4.04878	0.119954	0.485666	0.19757	0.00339966	0.00138299	0.20763	1.01318e-08	1.01318e-08	1	0	0	1	0	0
AAAAGAGAGAAGATACTGATGGG	14	68	23	341.799	335544320	136.5	840210110	1564	4.85714	0.0409598	0.198947	0.0809321	0.00457579	0.00186144	0.81842	1.36369e-08	1.36369e-08	1	0	0	1	1	0
AAAAGATCGGAATAGTCACGTACAC	17	68	25	341.799	335544320	136.5	840210110	1700	4	0.0497368	0.198947	0.0809321	0.00497368	0.0020233	0.732601	1.48227e-08	1.48227e-08	1	0	0	1	1	0
AAAAGATGAGGCGGCCAAAGATG	48	204	23	341.799	335544320	136.5	840210110	4692	4.25	0.140433	0.596842	0.242796	0.0137274	0.00558432	0.716117	4.09108e-08	4.09108e-08	1	0	0	1	1	0
AAAAGC	1	5	6	341.799	335544320	136.5	840210110	30	5	0.0029257	0.0146285	0.00595089	8.77709e-05	3.57054e-05	0.21978	2.61578e-10	2.61578e-10	1	0	0	1	0	0
AAAAGCATGCTTACC	1	4	15	341.799	335544320	136.5	840210110	60	4	0.0029257	0.0117028	0.00476071	0.000175542	7.14107e-05	0.43956	5.23155e-10	5.23155e-10	1	0	0	1	0	0
AAAAGCCAAAAGCCCAGTATTTGG	42	187	24	341.799	335544320	136.5	840210110	4488	4.45238	0.122879	0.547105	0.222563	0.0131305	0.00534152	0.782836	3.9132e-08	3.9132e-08	1	0	0	1	1	0
AAAAGCTAACTCTTCCGATCTCACC	2	9	25	341.799	335544320	136.5	840210110	225	4.5	0.00585139	0.0263313	0.0107116	0.000658282	0.00026779	0.824176	1.96183e-09	1.96183e-09	1	0	0	1	1	0
AAAAGCTAATGGTGGTCCAGATCGG	46	192	25	341.799	335544320	136.5	840210110	4800	4.17391	0.134582	0.561734	0.228514	0.0140433	0.00571286	0.764453	4.18524e-08	4.18524e-08	1	0	0	1	1	0
AAAAGG	176	750	6	341.799	335544320	136.5	840210110	4500	4.26136	0.514923	2.19427	0.892634	0.0131656	0.0053558	0.187313	3.92367e-08	3.92367e-08	1	0	0	1	0	0
AAAAGGG	58	234	7	341.799	335544320	136.5	840210110	1638	4.03448	0.16969	0.684613	0.278502	0.00479229	0.00194951	0.206897	1.42821e-08	1.42821e-08	1	0	0	1	0	0
AAAAGTAT	174	813	8	341.799	335544320	136.5	840210110	6504	4.67241	0.509071	2.37859	0.967615	0.0190287	0.00774092	0.273841	5.671e-08	5.671e-08	1	0	0	1	0	0
AAAAGTATCTGTCTCTATATGTGTC	15	63	25	341.799	335544320	136.5	840210110	1575	4.2	0.0438855	0.184319	0.0749812	0.00460797	0.00187453	0.769231	1.37328e-08	1.37328e-08	1	0	0	1	1	0
AAAAT	843	4256	5	341.799	335544320	136.5	840210110	21280	5.04864	2.46636	12.4518	5.0654	0.0622588	0.025327	0.184932	1.85546e-07	1.85546e-07	1	0	0	1	0	0
AAAATAAAGATG	138	597	12	341.799	335544320	136.5	840210110	7164	4.32609	0.403746	1.74664	0.710537	0.0209597	0.00852644	0.380315	6.24648e-08	6.24648e-08	1	0	0	1	0	0
AAAATAAC	7	30	8	341.799	335544320	136.5	840210110	240	4.28571	0.0204799	0.0877709	0.0357054	0.000702167	0.000285643	0.251177	2.09262e-09	2.09262e-09	1	0	0	1	0	0
AAAATAATAAG	3	14	11	341.799	335544320	136.5	840210110	154	4.66667	0.00877709	0.0409598	0.0166625	0.000450557	0.000183287	0.376068	1.34277e-09	1.34277e-09	1	0	0	1	0	0
AAAATATCAGCACCAACAGAAAC	8	36	23	341.799	335544320	136.5	840210110	828	4.5	0.0234056	0.105325	0.0428464	0.00242248	0.000985468	0.758242	7.21954e-09	7.21954e-09	1	0	0	1	1	0
AAAATCC	175	700	7	341.799	335544320	136.5	840210110	4900	4	0.511997	2.04799	0.833125	0.0143359	0.00583187	0.205128	4.27244e-08	4.27244e-08	1	0	0	1	0	0
AAAATCGGCTGGTGC	13	78	15	341.799	335544320	136.5	840210110	1170	6	0.0380341	0.228204	0.0928339	0.00342307	0.00139251	0.659341	1.02015e-08	1.02015e-08	1	0	0	1	1	0
AAAATCTGCCTCGTCCTGGACC	4	19	22	341.799	335544320	136.5	840210110	418	4.75	0.0117028	0.0555882	0.0226134	0.00122294	0.000497495	0.765568	3.64465e-09	3.64465e-09	1	0	0	1	1	0
AAAATG	2029	8440	6	341.799	335544320	136.5	840210110	50640	4.15968	5.93624	24.6929	10.0451	0.148157	0.0602706	0.182843	4.41543e-07	4.41543e-07	1	0	0	1	0	0
AAAATGATACTCGAG	3	12	15	341.799	335544320	136.5	840210110	180	4	0.00877709	0.0351084	0.0142821	0.000526625	0.000214232	0.43956	1.56947e-09	1.56947e-09	1	0	0	1	0	0
AAAATGT	637	2548	7	341.799	335544320	136.5	840210110	17836	4	1.86367	7.45468	3.03257	0.0521827	0.021228	0.205128	1.55517e-07	1.55517e-07	1	0	0	1	0	0
AAAATGTCGAAGTTGTGTTAATCTC	4	16	25	341.799	335544320	136.5	840210110	400	4	0.0117028	0.0468112	0.0190429	0.00117028	0.000476071	0.732601	3.4877e-09	3.4877e-09	1	0	0	1	1	0
AAAATGTTGGTGACCGGCATGGCG	6	25	24	341.799	335544320	136.5	840210110	600	4.16667	0.0175542	0.0731424	0.0297545	0.00175542	0.000714107	0.732601	5.23155e-09	5.23155e-09	1	0	0	1	1	0
AAAATT	428	1712	6	341.799	335544320	136.5	840210110	10272	4	1.2522	5.00879	2.03759	0.0300528	0.0122255	0.175824	8.95642e-08	8.95642e-08	1	0	0	1	0	0
AAAATTAAAGT	82	395	11	341.799	335544320	136.5	840210110	4345	4.81707	0.239907	1.15565	0.470121	0.0127122	0.00517133	0.388189	3.78852e-08	3.78852e-08	1	0	0	1	0	0
AAAATTC	241	1377	7	341.799	335544320	136.5	840210110	9639	5.71369	0.705093	4.02868	1.63888	0.0282008	0.0114721	0.29301	8.40449e-08	8.40449e-08	1	0	0	1	0	0
AAAATTG	2303	10986	7	341.799	335544320	136.5	840210110	76902	4.7703	6.73788	32.1417	13.0753	0.224992	0.0915271	0.244631	6.70528e-07	6.70528e-07	1	0	0	1	0	0
AAAATTTGTAAGGTATGTTCTTCT	6	33	24	341.799	335544320	136.5	840210110	792	5.5	0.0175542	0.096548	0.0392759	0.00231715	0.000942621	0.967033	6.90565e-09	6.90565e-09	1	0	0	1	1	0
AAAC	3067	20515	4	341.799	335544320	136.5	840210110	82060	6.68895	8.97311	60.0207	24.4165	0.240083	0.097666	0.196013	7.15502e-07	7.15502e-07	1	0	0	0	0	0
AAACAAAGAACCGAGCCACACC	2	9	22	341.799	335544320	136.5	840210110	198	4.5	0.00585139	0.0263313	0.0107116	0.000579288	0.000235655	0.725275	1.72641e-09	1.72641e-09	1	0	0	1	1	0
AAACAAC	1	4	7	341.799	335544320	136.5	840210110	28	4	0.0029257	0.0117028	0.00476071	8.19195e-05	3.3325e-05	0.205128	2.44139e-10	2.44139e-10	1	0	0	1	0	0
AAACAACAATATCAGCACCAACAG	10	48	24	341.799	335544320	136.5	840210110	1152	4.8	0.029257	0.140433	0.0571286	0.0033704	0.00137109	0.843956	1.00446e-08	1.00446e-08	1	0	0	1	1	0
AAACAACCAACCAAC	1	4	15	341.799	335544320	136.5	840210110	60	4	0.0029257	0.0117028	0.00476071	0.000175542	7.14107e-05	0.43956	5.23155e-10	5.23155e-10	1	0	0	1	0	0
AAACAAT	3	15	7	341.799	335544320	136.5	840210110	105	5	0.00877709	0.0438855	0.0178527	0.000307198	0.000124969	0.25641	9.15522e-10	9.15522e-10	1	0	0	1	0	0
AAACAATAGCGTCGTGTAGGGTCGT	2	10	25	341.799	335544320	136.5	840210110	250	5	0.00585139	0.029257	0.0119018	0.000731424	0.000297545	0.915751	2.17981e-09	2.17981e-09	1	0	0	1	1	0
AAACAATTAGTGACTAAGCGCGGCT	1	4	25	341.799	335544320	136.5	840210110	100	4	0.0029257	0.0117028	0.00476071	0.00029257	0.000119018	0.732601	8.71926e-10	8.71926e-10	1	0	0	1	1	0
AAACAC	31	129	6	341.799	335544320	136.5	840210110	774	4.16129	0.0906966	0.377415	0.153533	0.00226449	0.000921198	0.182914	6.7487e-09	6.7487e-09	1	0	0	1	0	0
AAACACACC	4	43	9	341.799	335544320	136.5	840210110	387	10.75	0.0117028	0.125805	0.0511777	0.00113224	0.000460599	0.708791	3.37435e-09	3.37435e-09	1	0	0	1	1	0
AAACACC	344	1404	7	341.799	335544320	136.5	840210110	9828	4.0814	1.00644	4.10768	1.67101	0.0287537	0.0116971	0.209302	8.56929e-08	8.56929e-08	1	0	0	1	0	0
AAACACCATCTTGACCGTTTGCTG	6	27	24	341.799	335544320	136.5	840210110	648	4.5	0.0175542	0.0789938	0.0321348	0.00189585	0.000771236	0.791209	5.65008e-09	5.65008e-09	1	0	0	1	1	0
AAACACCCGCTCGTC	1	4	15	341.799	335544320	136.5	840210110	60	4	0.0029257	0.0117028	0.00476071	0.000175542	7.14107e-05	0.43956	5.23155e-10	5.23155e-10	1	0	0	1	0	0
AAACACCGATAGGCG	58	361	15	341.799	335544320	136.5	840210110	5415	6.22414	0.16969	1.05618	0.429654	0.0158426	0.00644482	0.683971	4.72148e-08	4.72148e-08	1	0	0	1	1	0
AAACACTCACCTCGG	1	4	15	341.799	335544320	136.5	840210110	60	4	0.0029257	0.0117028	0.00476071	0.000175542	7.14107e-05	0.43956	5.23155e-10	5.23155e-10	1	0	0	1	0	0
AAACACTTCAATTGCCCGACCTTG	151	661	24	341.799	335544320	136.5	840210110	15864	4.37748	0.44178	1.93389	0.786708	0.0464133	0.018881	0.769667	1.38322e-07	1.38322e-07	1	0	0	1	1	0
AAACAGACATCGATG	1	4	15	341.799	335544320	136.5	840210110	60	4	0.0029257	0.0117028	0.00476071	0.000175542	7.14107e-05	0.43956	5.23155e-10	5.23155e-10	1	0	0	1	0	0
AAACAGCAATATCAGCACCAACAG	1127	5265	24	341.799	335544320	136.5	840210110	126360	4.67169	3.29726	15.4038	6.26629	0.369691	0.150391	0.821397	1.10177e-06	1.10177e-06	1	0	0	1	1	0
AAACAGG	21	87	7	341.799	335544320	136.5	840210110	609	4.14286	0.0614396	0.254536	0.103546	0.00178175	0.000724819	0.212454	5.31003e-09	5.31003e-09	1	0	0	1	0	0
AAACAGGCATTCGCAAAGTATAG	10	45	23	341.799	335544320	136.5	840210110	1035	4.5	0.029257	0.131656	0.053558	0.0030281	0.00123183	0.758242	9.02443e-09	9.02443e-09	1	0	0	1	1	0
AAACAGTGTAACACC	3	12	15	341.799	335544320	136.5	840210110	180	4	0.00877709	0.0351084	0.0142821	0.000526625	0.000214232	0.43956	1.56947e-09	1.56947e-09	1	0	0	1	0	0
AAACAGTGTCCTGAC	3	13	15	341.799	335544320	136.5	840210110	195	4.33333	0.00877709	0.0380341	0.0154723	0.000570511	0.000232085	0.47619	1.70025e-09	1.70025e-09	1	0	0	1	0	0
AAACCAAAGGCACCC	4591	25595	15	341.799	335544320	136.5	840210110	383925	5.57504	13.4319	74.8832	30.4626	1.12325	0.456939	0.612642	3.34754e-06	3.34754e-06	1	0	0	1	1	0
AAACCAACGCCCTAC	1	4	15	341.799	335544320	136.5	840210110	60	4	0.0029257	0.0117028	0.00476071	0.000175542	7.14107e-05	0.43956	5.23155e-10	5.23155e-10	1	0	0	1	0	0
AAACCAAT	38	154	8	341.799	335544320	136.5	840210110	1232	4.05263	0.111176	0.450557	0.183287	0.00360446	0.0014663	0.237517	1.07421e-08	1.07421e-08	1	0	0	1	0	0
AAACCAC	7	28	7	341.799	335544320	136.5	840210110	196	4	0.0204799	0.0819195	0.033325	0.000573437	0.000233275	0.205128	1.70897e-09	1.70897e-09	1	0	0	1	0	0
AAACCACACGGGCAC	1	4	15	341.799	335544320	136.5	840210110	60	4	0.0029257	0.0117028	0.00476071	0.000175542	7.14107e-05	0.43956	5.23155e-10	5.23155e-10	1	0	0	1	0	0
AAACCACAGCCGATC	56	385	15	341.799	335544320	136.5	840210110	5775	6.875	0.163839	1.12639	0.458219	0.0168959	0.00687328	0.755495	5.03537e-08	5.03537e-08	1	0	0	1	1	0
AAACCAG	1	4	7	341.799	335544320	136.5	840210110	28	4	0.0029257	0.0117028	0.00476071	8.19195e-05	3.3325e-05	0.205128	2.44139e-10	2.44139e-10	1	0	0	1	0	0
AAACCAGCACACCAC	1102	6128	15	341.799	335544320	136.5	840210110	91920	5.5608	3.22412	17.9287	7.29341	0.26893	0.109401	0.611077	8.01474e-07	8.01474e-07	1	0	0	1	1	0
AAACCATGAGGTCAG	483	3426	15	341.799	335544320	136.5	840210110	51390	7.09317	1.41311	10.0234	4.07755	0.150352	0.0611633	0.779469	4.48083e-07	4.48083e-07	1	0	0	1	1	0
AAACCC	8	33	6	341.799	335544320	136.5	840210110	198	4.125	0.0234056	0.096548	0.0392759	0.000579288	0.000235655	0.181319	1.72641e-09	1.72641e-09	1	0	0	1	0	0
AAACCCACCAACCGG	208	1159	15	341.799	335544320	136.5	840210110	17385	5.57212	0.608545	3.39088	1.37942	0.0508632	0.0206913	0.61232	1.51584e-07	1.51584e-07	1	0	0	1	1	0
AAACCCACGCATCGC	217	1096	15	341.799	335544320	136.5	840210110	16440	5.05069	0.634876	3.20656	1.30444	0.0480985	0.0195665	0.555021	1.43345e-07	1.43345e-07	1	0	0	1	1	0
AAACCCACGCCCCCC	2	8	15	341.799	335544320	136.5	840210110	120	4	0.00585139	0.0234056	0.00952143	0.000351084	0.000142821	0.43956	1.04631e-09	1.04631e-09	1	0	0	1	0	0
AAACCCAT	2228	9651	8	341.799	335544320	136.5	840210110	77208	4.33169	6.51845	28.2359	11.4864	0.225887	0.0918913	0.253872	6.73196e-07	6.73196e-07	1	0	0	1	0	0
AAACCCC	2	8	7	341.799	335544320	136.5	840210110	56	4	0.00585139	0.0234056	0.00952143	0.000163839	6.665e-05	0.205128	4.88278e-10	4.88278e-10	1	0	0	1	0	0
AAACCCGCCACCTCC	1	4	15	341.799	335544320	136.5	840210110	60	4	0.0029257	0.0117028	0.00476071	0.000175542	7.14107e-05	0.43956	5.23155e-10	5.23155e-10	1	0	0	1	0	0
AAACCCT	5308	21496	7	341.799	335544320	136.5	840210110	150472	4.04974	15.5296	62.8908	25.5841	0.440235	0.179089	0.207679	1.312e-06	1.312e-06	1	0	0	1	0	0
AAACCCTAATGCGCC	1	4	15	341.799	335544320	136.5	840210110	60	4	0.0029257	0.0117028	0.00476071	0.000175542	7.14107e-05	0.43956	5.23155e-10	5.23155e-10	1	0	0	1	0	0
AAACCCTAGGAACCT	2	9	15	341.799	335544320	136.5	840210110	135	4.5	0.00585139	0.0263313	0.0107116	0.000394969	0.000160674	0.494505	1.1771e-09	1.1771e-09	1	0	0	1	0	0
AAACCGAGACACGCC	911	4138	15	341.799	335544320	136.5	840210110	62070	4.54226	2.66531	12.1065	4.92496	0.181598	0.0738744	0.49915	5.41204e-07	5.41204e-07	1	0	0	1	0	0
AAACCGAGCCACCAC	430	1952	15	341.799	335544320	136.5	840210110	29280	4.53953	1.25805	5.71096	2.32323	0.0856644	0.0348484	0.49885	2.553e-07	2.553e-07	1	0	0	1	0	0
AAACCGAGGAGGGAC	1	4	15	341.799	335544320	136.5	840210110	60	4	0.0029257	0.0117028	0.00476071	0.000175542	7.14107e-05	0.43956	5.23155e-10	5.23155e-10	1	0	0	1	0	0
AAACCGCAAGAGAAC	63	355	15	341.799	335544320	136.5	840210110	5325	5.63492	0.184319	1.03862	0.422513	0.0155793	0.0063377	0.619222	4.643e-08	4.643e-08	1	0	0	1	1	0
AAACCGCAATATCAGCACCAACAG	1859	8083	24	341.799	335544320	136.5	840210110	193992	4.34804	5.43887	23.6484	9.62021	0.567562	0.230885	0.76449	1.69147e-06	1.69147e-06	1	0	0	1	1	0
AAACCGCACACCGAG	232	1243	15	341.799	335544320	136.5	840210110	18645	5.35776	0.678762	3.63664	1.47939	0.0545496	0.0221909	0.588765	1.62571e-07	1.62571e-07	1	0	0	1	1	0
AAACCGCCGACATAG	2	10	15	341.799	335544320	136.5	840210110	150	5	0.00585139	0.029257	0.0119018	0.000438855	0.000178527	0.549451	1.30789e-09	1.30789e-09	1	0	0	1	1	0
AAACCGG	4	16	7	341.799	335544320	136.5	840210110	112	4	0.0117028	0.0468112	0.0190429	0.000327678	0.0001333	0.205128	9.76557e-10	9.76557e-10	1	0	0	1	0	0
AAACCT	289	1407	6	341.799	335544320	136.5	840210110	8442	4.86851	0.845526	4.11646	1.67458	0.0246987	0.0100475	0.214001	7.3608e-08	7.3608e-08	1	0	0	1	0	0
AAACCTACAACTCCACATGCCAC	7778	32034	23	341.799	335544320	136.5	840210110	736782	4.11854	22.7561	93.7218	38.1262	2.1556	0.876902	0.693966	6.42419e-06	6.42419e-06	1	0	0	1	1	0
AAACCTACACCCCCCGACCATC	5	20	22	341.799	335544320	136.5	840210110	440	4	0.0146285	0.0585139	0.0238036	0.00128731	0.000523679	0.644689	3.83647e-09	3.83647e-09	1	0	0	1	1	0
AAACCTACGCCCCCC	1	5	15	341.799	335544320	136.5	840210110	75	5	0.0029257	0.0146285	0.00595089	0.000219427	8.92634e-05	0.549451	6.53944e-10	6.53944e-10	1	0	0	1	1	0
AAACCTACGCTCACC	11	51	15	341.799	335544320	136.5	840210110	765	4.63636	0.0321827	0.149211	0.0606991	0.00223816	0.000910487	0.509491	6.67023e-09	6.67023e-09	1	0	0	1	1	0
AAACCTC	23	93	7	341.799	335544320	136.5	840210110	651	4.04348	0.067291	0.27209	0.110687	0.00190463	0.000774806	0.207358	5.67624e-09	5.67624e-09	1	0	0	1	0	0
AAACCTCGTCAGTCT	71	485	15	341.799	335544320	136.5	840210110	7275	6.83099	0.207724	1.41896	0.577237	0.0212844	0.00865855	0.750658	6.34326e-08	6.34326e-08	1	0	0	1	1	0
AAACCTCTATACACTGCAGCTGAAG	24	100	25	341.799	335544320	136.5	840210110	2500	4.16667	0.0702167	0.29257	0.119018	0.00731424	0.00297545	0.763126	2.17981e-08	2.17981e-08	1	0	0	1	1	0
AAACCTG	4	16	7	341.799	335544320	136.5	840210110	112	4	0.0117028	0.0468112	0.0190429	0.000327678	0.0001333	0.205128	9.76557e-10	9.76557e-10	1	0	0	1	0	0
AAACG	306	1530	5	341.799	335544320	136.5	840210110	7650	5	0.895263	4.47632	1.82097	0.0223816	0.00910487	0.18315	6.67023e-08	6.67023e-08	1	0	0	1	0	0
AAACGAGCGGCACCC	44	203	15	341.799	335544320	136.5	840210110	3045	4.61364	0.128731	0.593916	0.241606	0.00890875	0.00362409	0.506993	2.65501e-08	2.65501e-08	1	0	0	1	1	0
AAACGCAATATCAGCACCAACAG	995	4487	23	341.799	335544320	136.5	840210110	103201	4.50955	2.91107	13.1276	5.34033	0.301935	0.122828	0.759851	8.99836e-07	8.99836e-07	1	0	0	1	1	0
AAACGCC	2	8	7	341.799	335544320	136.5	840210110	56	4	0.00585139	0.0234056	0.00952143	0.000163839	6.665e-05	0.205128	4.88278e-10	4.88278e-10	1	0	0	1	0	0
AAACGGAAGGCCAAAGGAGATAGG	61	246	24	341.799	335544320	136.5	840210110	5904	4.03279	0.178468	0.719721	0.292784	0.0172733	0.00702681	0.709061	5.14785e-08	5.14785e-08	1	0	0	1	1	0
AAACGGCAAACGGGT	1	4	15	341.799	335544320	136.5	840210110	60	4	0.0029257	0.0117028	0.00476071	0.000175542	7.14107e-05	0.43956	5.23155e-10	5.23155e-10	1	0	0	1	0	0
AAACGGCCACACCGC	60	288	15	341.799	335544320	136.5	840210110	4320	4.8	0.175542	0.842601	0.342771	0.012639	0.00514157	0.527473	3.76672e-08	3.76672e-08	1	0	0	1	1	0
AAACGGGTCTGCGGC	98	532	15	341.799	335544320	136.5	840210110	7980	5.42857	0.286718	1.55647	0.633175	0.0233471	0.00949762	0.596546	6.95797e-08	6.95797e-08	1	0	0	1	1	0
AAACGGGTGGAGCGC	1	5	15	341.799	335544320	136.5	840210110	75	5	0.0029257	0.0146285	0.00595089	0.000219427	8.92634e-05	0.549451	6.53944e-10	6.53944e-10	1	0	0	1	1	0
AAACGGGTGGCGAAC	2300	10025	15	341.799	335544320	136.5	840210110	150375	4.3587	6.7291	29.3301	11.9315	0.439952	0.178973	0.478978	1.31116e-06	1.31116e-06	1	0	0	1	0	0
AAACGGGTGGCTCCT	2191	11498	15	341.799	335544320	136.5	840210110	172470	5.24783	6.4102	33.6397	13.6847	0.504595	0.20527	0.576685	1.50381e-06	1.50381e-06	1	0	0	1	1	0
AAACGGGTGGGGATT	3526	15712	15	341.799	335544320	136.5	840210110	235680	4.45604	10.316	45.9686	18.7001	0.689528	0.280501	0.489675	2.05495e-06	2.05495e-06	1	0	0	1	0	0
AAACGGT	1	4	7	341.799	335544320	136.5	840210110	28	4	0.0029257	0.0117028	0.00476071	8.19195e-05	3.3325e-05	0.205128	2.44139e-10	2.44139e-10	1	0	0	1	0	0
AAACGTGAGTGAATCCTGTCAGTG	98	446	24	341.799	335544320	136.5	840210110	10704	4.55102	0.286718	1.30486	0.53082	0.0313167	0.0127397	0.800179	9.33309e-08	9.33309e-08	1	0	0	1	1	0
AAACGTGGCCCGATCTACTATCTC	33	135	24	341.799	335544320	136.5	840210110	3240	4.09091	0.096548	0.394969	0.160674	0.00947926	0.00385618	0.719281	2.82504e-08	2.82504e-08	1	0	0	1	1	0
AAACGTGGCGGAGGC	1	4	15	341.799	335544320	136.5	840210110	60	4	0.0029257	0.0117028	0.00476071	0.000175542	7.14107e-05	0.43956	5.23155e-10	5.23155e-10	1	0	0	1	0	0
AAACT	336	1680	5	341.799	335544320	136.5	840210110	8400	5	0.983034	4.91517	1.9995	0.0245759	0.0099975	0.18315	7.32418e-08	7.32418e-08	1	0	0	1	0	0
AAACTAACCCAGGCG	168	1014	15	341.799	335544320	136.5	840210110	15210	6.03571	0.491517	2.96666	1.20684	0.0444999	0.0181026	0.663265	1.3262e-07	1.3262e-07	1	0	0	1	1	0
AAACTACCGACCACG	4	27	15	341.799	335544320	136.5	840210110	405	6.75	0.0117028	0.0789938	0.0321348	0.00118491	0.000482022	0.741758	3.5313e-09	3.5313e-09	1	0	0	1	1	0
AAACTC	351	1404	6	341.799	335544320	136.5	840210110	8424	4	1.02692	4.10768	1.67101	0.0246461	0.0100261	0.175824	7.3451e-08	7.3451e-08	1	0	0	1	0	0
AAACTCATCCCCATG	22	128	15	341.799	335544320	136.5	840210110	1920	5.81818	0.0643653	0.374489	0.152343	0.00561734	0.00228514	0.639361	1.6741e-08	1.6741e-08	1	0	0	1	1	0
AAACTCC	20	80	7	341.799	335544320	136.5	840210110	560	4	0.0585139	0.234056	0.0952143	0.00163839	0.0006665	0.205128	4.88278e-09	4.88278e-09	1	0	0	1	0	0
AAACTCCCCGCATGT	3	15	15	341.799	335544320	136.5	840210110	225	5	0.00877709	0.0438855	0.0178527	0.000658282	0.00026779	0.549451	1.96183e-09	1.96183e-09	1	0	0	1	1	0
AAACTCCTGTCCCAC	76	482	15	341.799	335544320	136.5	840210110	7230	6.34211	0.222353	1.41019	0.573666	0.0211528	0.00860499	0.696935	6.30402e-08	6.30402e-08	1	0	0	1	1	0
AAACTCTACACCCAACTACCCCGG	2	8	24	341.799	335544320	136.5	840210110	192	4	0.00585139	0.0234056	0.00952143	0.000561734	0.000228514	0.703297	1.6741e-09	1.6741e-09	1	0	0	1	1	0
AAACTCTCACGTCAC	261	1618	15	341.799	335544320	136.5	840210110	24270	6.19923	0.763607	4.73378	1.92571	0.0710067	0.0288856	0.681234	2.11616e-07	2.11616e-07	1	0	0	1	1	0
AAACTCTCTCATCGGCCAGCAC	2	8	22	341.799	335544320	136.5	840210110	176	4	0.00585139	0.0234056	0.00952143	0.000514923	0.000209471	0.644689	1.53459e-09	1.53459e-09	1	0	0	1	1	0
AAACTCTCTCGCCAC	2	11	15	341.799	335544320	136.5	840210110	165	5.5	0.00585139	0.0321827	0.013092	0.00048274	0.000196379	0.604396	1.43868e-09	1.43868e-09	1	0	0	1	1	0
AAACTGGGTGGGTGG	1	4	15	341.799	335544320	136.5	840210110	60	4	0.0029257	0.0117028	0.00476071	0.000175542	7.14107e-05	0.43956	5.23155e-10	5.23155e-10	1	0	0	1	0	0
AAACTGT	76	304	7	341.799	335544320	136.5	840210110	2128	4	0.222353	0.889412	0.361814	0.00622588	0.0025327	0.205128	1.85546e-08	1.85546e-08	1	0	0	1	0	0
AAACTT	1	4	6	341.799	335544320	136.5	840210110	24	4	0.0029257	0.0117028	0.00476071	7.02167e-05	2.85643e-05	0.175824	2.09262e-10	2.09262e-10	1	0	0	1	0	0
AAACTTGATTGAGAGTGTGGCTGTG	136	545	25	341.799	335544320	136.5	840210110	13625	4.00735	0.397895	1.5945	0.648647	0.0398626	0.0162162	0.733947	1.188e-07	1.188e-07	1	0	0	1	1	0
AAACTTGGTCTGCCG	4	33	15	341.799	335544320	136.5	840210110	495	8.25	0.0117028	0.096548	0.0392759	0.00144822	0.000589138	0.906593	4.31603e-09	4.31603e-09	1	0	0	1	1	0
AAAG	14944	102893	4	341.799	335544320	136.5	840210110	411572	6.88524	43.7216	301.034	122.461	1.20413	0.489844	0.201765	3.5886e-06	3.5886e-06	1	1	0	0	0	0
AAAGAAAGGCCAAAGGAGATAGG	2	10	23	341.799	335544320	136.5	840210110	230	5	0.00585139	0.029257	0.0119018	0.00067291	0.000273741	0.842491	2.00543e-09	2.00543e-09	1	0	0	1	1	0
AAAGAAC	415	1715	7	341.799	335544320	136.5	840210110	12005	4.13253	1.21416	5.01757	2.04116	0.035123	0.0142881	0.211925	1.04675e-07	1.04675e-07	1	0	0	1	0	0
AAAGAACCCCACGCG	80	364	15	341.799	335544320	136.5	840210110	5460	4.55	0.234056	1.06495	0.433225	0.0159743	0.00649837	0.5	4.76071e-08	4.76071e-08	1	0	0	1	0	0
AAAGAAGAAGTGTGAGAGTAAT	31	124	22	341.799	335544320	136.5	840210110	2728	4	0.0906966	0.362786	0.147582	0.0079813	0.00324681	0.644689	2.37861e-08	2.37861e-08	1	0	0	1	1	0
AAAGAAGAGCGCGTGTAGAGTTAG	12	56	24	341.799	335544320	136.5	840210110	1344	4.66667	0.0351084	0.163839	0.06665	0.00393214	0.0015996	0.820513	1.17187e-08	1.17187e-08	1	0	0	1	1	0
AAAGAC	2	8	6	341.799	335544320	136.5	840210110	48	4	0.00585139	0.0234056	0.00952143	0.000140433	5.71286e-05	0.175824	4.18524e-10	4.18524e-10	1	0	0	1	0	0
AAAGAG	2048	9725	6	341.799	335544320	136.5	840210110	58350	4.74854	5.99183	28.4524	11.5745	0.170714	0.0694469	0.208727	5.08769e-07	5.08769e-07	1	0	0	1	0	0
AAAGAGAAC	1	4	9	341.799	335544320	136.5	840210110	36	4	0.0029257	0.0117028	0.00476071	0.000105325	4.28464e-05	0.263736	3.13893e-10	3.13893e-10	1	0	0	1	0	0
AAAGAGCCACACGCC	1	4	15	341.799	335544320	136.5	840210110	60	4	0.0029257	0.0117028	0.00476071	0.000175542	7.14107e-05	0.43956	5.23155e-10	5.23155e-10	1	0	0	1	0	0
AAAGAGCGACGTGACTGTAGTG	4	18	22	341.799	335544320	136.5	840210110	396	4.5	0.0117028	0.0526625	0.0214232	0.00115858	0.000471311	0.725275	3.45283e-09	3.45283e-09	1	0	0	1	1	0
AAAGAGCGGGTGTGAGAGATTG	6	27	22	341.799	335544320	136.5	840210110	594	4.5	0.0175542	0.0789938	0.0321348	0.00173786	0.000706966	0.725275	5.17924e-09	5.17924e-09	1	0	0	1	1	0
AAAGAGG	78	314	7	341.799	335544320	136.5	840210110	2198	4.02564	0.228204	0.918669	0.373716	0.00643068	0.00261601	0.206443	1.91649e-08	1.91649e-08	1	0	0	1	0	0
AAAGAGGAAGAGCGTCGTGTAGGG	2	12	24	341.799	335544320	136.5	840210110	288	6	0.00585139	0.0351084	0.0142821	0.000842601	0.000342771	1.05495	2.51115e-09	2.51115e-09	1	0	0	1	1	0
AAAGAGTGTGCGTCGTGTAGGG	1	4	22	341.799	335544320	136.5	840210110	88	4	0.0029257	0.0117028	0.00476071	0.000257461	0.000104736	0.644689	7.67295e-10	7.67295e-10	1	0	0	1	1	0
AAAGAT	199	960	6	341.799	335544320	136.5	840210110	5760	4.82412	0.582214	2.80867	1.14257	0.016852	0.00685543	0.212049	5.02229e-08	5.02229e-08	1	0	0	1	0	0
AAAGATAAGATAAAGGAGATAGG	127	600	23	341.799	335544320	136.5	840210110	13800	4.72441	0.371564	1.75542	0.714107	0.0403746	0.0164245	0.796054	1.20326e-07	1.20326e-07	1	0	0	1	1	0
AAAGATAAGATCAAAGGAGATAGG	16	77	24	341.799	335544320	136.5	840210110	1848	4.8125	0.0468112	0.225279	0.0916437	0.00540669	0.00219945	0.846154	1.61132e-08	1.61132e-08	1	0	0	1	1	0
AAAGATAAGATTTGAAGGAGATAGG	8	34	25	341.799	335544320	136.5	840210110	850	4.25	0.0234056	0.0994737	0.0404661	0.00248684	0.00101165	0.778388	7.41137e-09	7.41137e-09	1	0	0	1	1	0
AAAGATAAGATTTGGAACGGTAGG	6	30	24	341.799	335544320	136.5	840210110	720	5	0.0175542	0.0877709	0.0357054	0.0021065	0.000856929	0.879121	6.27786e-09	6.27786e-09	1	0	0	1	1	0
AAAGATAAGGCCAAAGGAGATAGG	41	182	24	341.799	335544320	136.5	840210110	4368	4.43902	0.119954	0.532477	0.216612	0.0127794	0.0051987	0.780488	3.80857e-08	3.80857e-08	1	0	0	1	1	0
AAAGATGAAATGGGGCTCAAATGG	28	132	24	341.799	335544320	136.5	840210110	3168	4.71429	0.0819195	0.386192	0.157104	0.00926861	0.00377049	0.828885	2.76226e-08	2.76226e-08	1	0	0	1	1	0
AAAGATGTCCCACTGTCGGATTC	6	32	23	341.799	335544320	136.5	840210110	736	5.33333	0.0175542	0.0936223	0.0380857	0.00215331	0.000875971	0.898657	6.41737e-09	6.41737e-09	1	0	0	1	1	0
AAAGATGTGTGAGCC	537	3634	15	341.799	335544320	136.5	840210110	54510	6.76723	1.5711	10.632	4.32511	0.15948	0.0648766	0.743651	4.75287e-07	4.75287e-07	1	0	0	1	1	0
AAAGCACGAACTGGC	52	262	15	341.799	335544320	136.5	840210110	3930	5.03846	0.152136	0.766533	0.311827	0.011498	0.0046774	0.553677	3.42667e-08	3.42667e-08	1	0	0	1	1	0
AAAGCATTCAAATAAGCGGGAGTC	12	54	24	341.799	335544320	136.5	840210110	1296	4.5	0.0351084	0.157988	0.0642696	0.0037917	0.00154247	0.791209	1.13002e-08	1.13002e-08	1	0	0	1	1	0
AAAGCC	3	26	6	341.799	335544320	136.5	840210110	156	8.66667	0.00877709	0.0760681	0.0309446	0.000456409	0.000185668	0.380952	1.3602e-09	1.3602e-09	1	0	0	1	0	0
AAAGCCAAGTCC	1	4	12	341.799	335544320	136.5	840210110	48	4	0.0029257	0.0117028	0.00476071	0.000140433	5.71286e-05	0.351648	4.18524e-10	4.18524e-10	1	0	0	1	0	0
AAAGCCCAGACCCAG	1	4	15	341.799	335544320	136.5	840210110	60	4	0.0029257	0.0117028	0.00476071	0.000175542	7.14107e-05	0.43956	5.23155e-10	5.23155e-10	1	0	0	1	0	0
AAAGCCCTACTACCC	7666	45076	15	341.799	335544320	136.5	840210110	676140	5.87999	22.4284	131.879	53.6485	1.97818	0.804727	0.646153	5.89544e-06	5.89544e-06	1	0	0	1	1	0
AAAGCCGTACAGTAC	1	4	15	341.799	335544320	136.5	840210110	60	4	0.0029257	0.0117028	0.00476071	0.000175542	7.14107e-05	0.43956	5.23155e-10	5.23155e-10	1	0	0	1	0	0
AAAGCGGTGGCGCGG	1	4	15	341.799	335544320	136.5	840210110	60	4	0.0029257	0.0117028	0.00476071	0.000175542	7.14107e-05	0.43956	5.23155e-10	5.23155e-10	1	0	0	1	0	0
AAAGCGTGGGCAGGG	836	3916	15	341.799	335544320	136.5	840210110	58740	4.68421	2.44588	11.457	4.66074	0.171855	0.0699111	0.514748	5.12169e-07	5.12169e-07	1	0	0	1	1	0
AAAGCTAAGACTGGCGAAGAGAAG	4	18	24	341.799	335544320	136.5	840210110	432	4.5	0.0117028	0.0526625	0.0214232	0.0012639	0.000514157	0.791209	3.76672e-09	3.76672e-09	1	0	0	1	1	0
AAAGCTGGACGACGAAGAGACAGG	387	1637	24	341.799	335544320	136.5	840210110	39288	4.22997	1.13224	4.78937	1.94832	0.114945	0.0467597	0.743732	3.42562e-07	3.42562e-07	1	0	0	1	1	0
AAAGGAGATAGGATCCGAAAGGCC	261	1076	24	341.799	335544320	136.5	840210110	25824	4.12261	0.763607	3.14805	1.28063	0.0755532	0.0307352	0.724854	2.25166e-07	2.25166e-07	1	0	0	1	1	0
AAAGGAGCAC	2	8	10	341.799	335544320	136.5	840210110	80	4	0.00585139	0.0234056	0.00952143	0.000234056	9.52143e-05	0.29304	6.97541e-10	6.97541e-10	1	0	0	1	0	0
AAAGGATTGTCGGCT	39	259	15	341.799	335544320	136.5	840210110	3885	6.64103	0.114102	0.757756	0.308256	0.0113663	0.00462384	0.729783	3.38743e-08	3.38743e-08	1	0	0	1	1	0
AAAGGCG	3	12	7	341.799	335544320	136.5	840210110	84	4	0.00877709	0.0351084	0.0142821	0.000245759	9.9975e-05	0.205128	7.32418e-10	7.32418e-10	1	0	0	1	0	0
AAAGGCTGGAGGTTGAGACGGTGG	62	250	24	341.799	335544320	136.5	840210110	6000	4.03226	0.181393	0.731424	0.297545	0.0175542	0.00714107	0.708968	5.23155e-08	5.23155e-08	1	0	0	1	1	0
AAAGGG	10	40	6	341.799	335544320	136.5	840210110	240	4	0.029257	0.117028	0.0476071	0.000702167	0.000285643	0.175824	2.09262e-09	2.09262e-09	1	0	0	1	0	0
AAAGGGACGCTGGAGTAAGGGAC	44	178	23	341.799	335544320	136.5	840210110	4094	4.04545	0.128731	0.520774	0.211852	0.0119778	0.00487259	0.681652	3.56966e-08	3.56966e-08	1	0	0	1	1	0
AAAGGGAGATGAGGCAAGAGGGT	4	16	23	341.799	335544320	136.5	840210110	368	4	0.0117028	0.0468112	0.0190429	0.00107666	0.000437986	0.673993	3.20869e-09	3.20869e-09	1	0	0	1	1	0
AAAGGGC	3	12	7	341.799	335544320	136.5	840210110	84	4	0.00877709	0.0351084	0.0142821	0.000245759	9.9975e-05	0.205128	7.32418e-10	7.32418e-10	1	0	0	1	0	0
AAAGGGCGTAGGGTG	5049	22037	15	341.799	335544320	136.5	840210110	330555	4.36463	14.7718	64.4736	26.228	0.967104	0.393419	0.479629	2.88219e-06	2.88219e-06	1	0	0	1	0	0
AAAGGGCTGAGTGGC	332	1881	15	341.799	335544320	136.5	840210110	28215	5.66566	0.971331	5.50324	2.23873	0.0825485	0.0335809	0.6226	2.46014e-07	2.46014e-07	1	0	0	1	1	0
AAAGGGG	1	4	7	341.799	335544320	136.5	840210110	28	4	0.0029257	0.0117028	0.00476071	8.19195e-05	3.3325e-05	0.205128	2.44139e-10	2.44139e-10	1	0	0	1	0	0
AAAGGGGAATTGCTTGAAATGAGG	6	31	24	341.799	335544320	136.5	840210110	744	5.16667	0.0175542	0.0906966	0.0368955	0.00217672	0.000885493	0.908425	6.48713e-09	6.48713e-09	1	0	0	1	1	0
AAAGGGTTCCAGGGT	12	78	15	341.799	335544320	136.5	840210110	1170	6.5	0.0351084	0.228204	0.0928339	0.00342307	0.00139251	0.714286	1.02015e-08	1.02015e-08	1	0	0	1	1	0
AAAGGTAATCACCGTGCAGCT	4	16	21	341.799	335544320	136.5	840210110	336	4	0.0117028	0.0468112	0.0190429	0.000983034	0.0003999	0.615385	2.92967e-09	2.92967e-09	1	0	0	1	1	0
AAAGGTCAAGGGAGG	18	111	15	341.799	335544320	136.5	840210110	1665	6.16667	0.0526625	0.324752	0.13211	0.00487129	0.00198165	0.677656	1.45176e-08	1.45176e-08	1	0	0	1	1	0
AAAGGTGAAGACCCG	248	1398	15	341.799	335544320	136.5	840210110	20970	5.6371	0.725573	4.09012	1.66387	0.0613519	0.024958	0.619461	1.82843e-07	1.82843e-07	1	0	0	1	1	0
AAAGGTGTGCAGCCTGGAACCACT	23	99	24	341.799	335544320	136.5	840210110	2376	4.30435	0.067291	0.289644	0.117828	0.00695146	0.00282786	0.756808	2.0717e-08	2.0717e-08	1	0	0	1	1	0
AAAGT	165	968	5	341.799	335544320	136.5	840210110	4840	5.86667	0.48274	2.83207	1.15209	0.0141604	0.00576046	0.214896	4.22012e-08	4.22012e-08	1	0	0	1	0	0
AAAGTAACAGATAAGGGAGTGGTGG	1	5	25	341.799	335544320	136.5	840210110	125	5	0.0029257	0.0146285	0.00595089	0.000365712	0.000148772	0.915751	1.08991e-09	1.08991e-09	1	0	0	1	1	0
AAAGTAACTGTTGTAATATCATG	2	9	23	341.799	335544320	136.5	840210110	207	4.5	0.00585139	0.0263313	0.0107116	0.000605619	0.000246367	0.758242	1.80489e-09	1.80489e-09	1	0	0	1	1	0
AAAGTAT	49	196	7	341.799	335544320	136.5	840210110	1372	4	0.143359	0.573437	0.233275	0.00401406	0.00163292	0.205128	1.19628e-08	1.19628e-08	1	0	0	1	0	0
AAAGTCGTTGGGTGG	58	362	15	341.799	335544320	136.5	840210110	5430	6.24138	0.16969	1.0591	0.430845	0.0158865	0.00646267	0.685866	4.73456e-08	4.73456e-08	1	0	0	1	1	0
AAAGTTGCGGTGTAG	95	656	15	341.799	335544320	136.5	840210110	9840	6.90526	0.277941	1.91926	0.780757	0.0287889	0.0117114	0.75882	8.57975e-08	8.57975e-08	1	0	0	1	1	0
AAAT	59857	415908	4	341.799	335544320	136.5	840210110	1663632	6.94836	175.123	1216.82	495.005	4.86728	1.98002	0.203615	1.45056e-05	1.45056e-05	1	1	0	0	0	0
AAATAAATGT	133	815	10	341.799	335544320	136.5	840210110	8150	6.12782	0.389118	2.38444	0.969995	0.0238444	0.00969995	0.448925	7.10619e-08	7.10619e-08	1	0	0	1	0	0
AAATAAT	148	592	7	341.799	335544320	136.5	840210110	4144	4	0.433003	1.73201	0.704586	0.0121241	0.0049321	0.205128	3.61326e-08	3.61326e-08	1	0	0	1	0	0
AAATACTAGATGAAATGGGGCTC	37	179	23	341.799	335544320	136.5	840210110	4117	4.83784	0.108251	0.5237	0.213042	0.0120451	0.00489996	0.815167	3.58972e-08	3.58972e-08	1	0	0	1	1	0
AAATAG	145	580	6	341.799	335544320	136.5	840210110	3480	4	0.424226	1.6969	0.690304	0.0101814	0.00414182	0.175824	3.0343e-08	3.0343e-08	1	0	0	1	0	0
AAATAGAATAGAATAGAATT	5	25	20	341.799	335544320	136.5	840210110	500	5	0.0146285	0.0731424	0.0297545	0.00146285	0.000595089	0.732601	4.35963e-09	4.35963e-09	1	0	0	1	1	0
AAATAGCACCAGGTG	5	22	15	341.799	335544320	136.5	840210110	330	4.4	0.0146285	0.0643653	0.0261839	0.00096548	0.000392759	0.483516	2.87735e-09	2.87735e-09	1	0	0	1	0	0
AAATAGCCGCCAACG	80	460	15	341.799	335544320	136.5	840210110	6900	5.75	0.234056	1.34582	0.547482	0.0201873	0.00821223	0.631868	6.01629e-08	6.01629e-08	1	0	0	1	1	0
AAATAGGTTAAGGCCAGATGGTAAG	8	35	25	341.799	335544320	136.5	840210110	875	4.375	0.0234056	0.102399	0.0416562	0.00255998	0.00104141	0.801282	7.62935e-09	7.62935e-09	1	0	0	1	1	0
AAATAT	2175	9157	6	341.799	335544320	136.5	840210110	54942	4.21011	6.36339	26.7906	10.8985	0.160744	0.0653908	0.18506	4.79053e-07	4.79053e-07	1	0	0	1	0	0
AAATATAATGGTTAATCTCTCCCG	2	11	24	341.799	335544320	136.5	840210110	264	5.5	0.00585139	0.0321827	0.013092	0.000772384	0.000314207	0.967033	2.30188e-09	2.30188e-09	1	0	0	1	1	0
AAATATATCTAACTATATCT	1	4	20	341.799	335544320	136.5	840210110	80	4	0.0029257	0.0117028	0.00476071	0.000234056	9.52143e-05	0.586081	6.97541e-10	6.97541e-10	1	0	0	1	1	0
AAATC	82	410	5	341.799	335544320	136.5	840210110	2050	5	0.239907	1.19954	0.487973	0.00599768	0.00243987	0.18315	1.78745e-08	1.78745e-08	1	0	0	1	0	0
AAATCACGAACAAGC	1	4	15	341.799	335544320	136.5	840210110	60	4	0.0029257	0.0117028	0.00476071	0.000175542	7.14107e-05	0.43956	5.23155e-10	5.23155e-10	1	0	0	1	0	0
AAATCAGAT	160	780	9	341.799	335544320	136.5	840210110	7020	4.875	0.468112	2.28204	0.928339	0.0205384	0.00835505	0.321429	6.12092e-08	6.12092e-08	1	0	0	1	0	0
AAATCAGGCGTCATG	1	4	15	341.799	335544320	136.5	840210110	60	4	0.0029257	0.0117028	0.00476071	0.000175542	7.14107e-05	0.43956	5.23155e-10	5.23155e-10	1	0	0	1	0	0
AAATCATGATCGTGCCAAGTCGG	22	88	23	341.799	335544320	136.5	840210110	2024	4	0.0643653	0.257461	0.104736	0.00592161	0.00240892	0.673993	1.76478e-08	1.76478e-08	1	0	0	1	1	0
AAATCC	1	4	6	341.799	335544320	136.5	840210110	24	4	0.0029257	0.0117028	0.00476071	7.02167e-05	2.85643e-05	0.175824	2.09262e-10	2.09262e-10	1	0	0	1	0	0
AAATCCC	246	1033	7	341.799	335544320	136.5	840210110	7231	4.19919	0.719721	3.02224	1.22945	0.0211557	0.00860618	0.215343	6.30489e-08	6.30489e-08	1	0	0	1	0	0
AAATCCCGGGCATGAGAATTTC	22	96	22	341.799	335544320	136.5	840210110	2112	4.36364	0.0643653	0.280867	0.114257	0.00617907	0.00251366	0.703297	1.84151e-08	1.84151e-08	1	0	0	1	1	0
AAATCCGTATCGAGC	17	105	15	341.799	335544320	136.5	840210110	1575	6.17647	0.0497368	0.307198	0.124969	0.00460797	0.00187453	0.678733	1.37328e-08	1.37328e-08	1	0	0	1	1	0
AAATCG	43	172	6	341.799	335544320	136.5	840210110	1032	4	0.125805	0.50322	0.204711	0.00301932	0.00122826	0.175824	8.99827e-09	8.99827e-09	1	0	0	1	0	0
AAATCGAAT	3	18	9	341.799	335544320	136.5	840210110	162	6	0.00877709	0.0526625	0.0214232	0.000473963	0.000192809	0.395604	1.41252e-09	1.41252e-09	1	0	0	1	0	0
AAATCT	1400	5750	6	341.799	335544320	136.5	840210110	34500	4.10714	4.09598	16.8228	6.84353	0.100937	0.0410612	0.180534	3.00814e-07	3.00814e-07	1	0	0	1	0	0
AAATG	1	5	5	341.799	335544320	136.5	840210110	25	5	0.0029257	0.0146285	0.00595089	7.31424e-05	2.97545e-05	0.18315	2.17981e-10	2.17981e-10	1	0	0	1	0	0
AAATGACCACATGTG	1	7	15	341.799	335544320	136.5	840210110	105	7	0.0029257	0.0204799	0.00833125	0.000307198	0.000124969	0.769231	9.15522e-10	9.15522e-10	1	0	0	1	1	0
AAATGATGAAATGATGGGCACG	5	26	22	341.799	335544320	136.5	840210110	572	5.2	0.0146285	0.0760681	0.0309446	0.0016735	0.000680782	0.838095	4.98741e-09	4.98741e-09	1	0	0	1	1	0
AAATGATGGGTGACG	129	860	15	341.799	335544320	136.5	840210110	12900	6.66667	0.377415	2.5161	1.02355	0.0377415	0.0153533	0.732601	1.12478e-07	1.12478e-07	1	0	0	1	1	0
AAATGCCAACCCGAC	1	4	15	341.799	335544320	136.5	840210110	60	4	0.0029257	0.0117028	0.00476071	0.000175542	7.14107e-05	0.43956	5.23155e-10	5.23155e-10	1	0	0	1	0	0
AAATGCGCGTATTATGGCCCAACG	6	27	24	341.799	335544320	136.5	840210110	648	4.5	0.0175542	0.0789938	0.0321348	0.00189585	0.000771236	0.791209	5.65008e-09	5.65008e-09	1	0	0	1	1	0
AAATGCGGCAATTAGAGAGATCGG	4	21	24	341.799	335544320	136.5	840210110	504	5.25	0.0117028	0.0614396	0.0249937	0.00147455	0.00059985	0.923077	4.39451e-09	4.39451e-09	1	0	0	1	1	0
AAATGG	1	4	6	341.799	335544320	136.5	840210110	24	4	0.0029257	0.0117028	0.00476071	7.02167e-05	2.85643e-05	0.175824	2.09262e-10	2.09262e-10	1	0	0	1	0	0
AAATGGAAGATGAAATGGGGCTC	67	309	23	341.799	335544320	136.5	840210110	7107	4.61194	0.196022	0.90404	0.367765	0.0207929	0.0084586	0.777103	6.19678e-08	6.19678e-08	1	0	0	1	1	0
AAATGGAATGATGAAATGGGGCTC	35	145	24	341.799	335544320	136.5	840210110	3480	4.14286	0.102399	0.424226	0.172576	0.0101814	0.00414182	0.728414	3.0343e-08	3.0343e-08	1	0	0	1	1	0
AAATGGC	2	8	7	341.799	335544320	136.5	840210110	56	4	0.00585139	0.0234056	0.00952143	0.000163839	6.665e-05	0.205128	4.88278e-10	4.88278e-10	1	0	0	1	0	0
AAATGGCAGAATCTG	1	4	15	341.799	335544320	136.5	840210110	60	4	0.0029257	0.0117028	0.00476071	0.000175542	7.14107e-05	0.43956	5.23155e-10	5.23155e-10	1	0	0	1	0	0
AAATGGCGGTCGGGC	1417	6411	15	341.799	335544320	136.5	840210110	96165	4.52435	4.14571	18.7566	7.63023	0.28135	0.114454	0.497181	8.38487e-07	8.38487e-07	1	0	0	1	0	0
AAATGGGAGGGTGTG	1	4	15	341.799	335544320	136.5	840210110	60	4	0.0029257	0.0117028	0.00476071	0.000175542	7.14107e-05	0.43956	5.23155e-10	5.23155e-10	1	0	0	1	0	0
AAATGGGCAGAGGGC	30945	169323	15	341.799	335544320	136.5	840210110	2539845	5.47174	90.5357	495.388	201.525	7.43082	3.02287	0.60129	2.21456e-05	2.21456e-05	1	1	0	1	1	0
AAATGGGCAGATGATTGGGCAGTG	106	484	24	341.799	335544320	136.5	840210110	11616	4.56604	0.310124	1.41604	0.576046	0.0339849	0.0138251	0.80282	1.01283e-07	1.01283e-07	1	0	0	1	1	0
AAATGGGGCTCAAATGGTAGATG	50	207	23	341.799	335544320	136.5	840210110	4761	4.14	0.146285	0.605619	0.246367	0.0139292	0.00566644	0.697582	4.15124e-08	4.15124e-08	1	0	0	1	1	0
AAATGTGCCAGCCCG	30	178	15	341.799	335544320	136.5	840210110	2670	5.93333	0.0877709	0.520774	0.211852	0.00781161	0.00317778	0.652015	2.32804e-08	2.32804e-08	1	0	0	1	1	0
AAATGTGGCTGCAGATCGGAAGAG	29	131	24	341.799	335544320	136.5	840210110	3144	4.51724	0.0848452	0.383266	0.155913	0.00919839	0.00374192	0.79424	2.74133e-08	2.74133e-08	1	0	0	1	1	0
AAATT	416	2468	5	341.799	335544320	136.5	840210110	12340	5.93269	1.21709	7.22062	2.93736	0.0361031	0.0146868	0.217315	1.07596e-07	1.07596e-07	1	0	0	1	0	0
AAATTAT	77	308	7	341.799	335544320	136.5	840210110	2156	4	0.225279	0.901115	0.366575	0.0063078	0.00256602	0.205128	1.87987e-08	1.87987e-08	1	0	0	1	0	0
AAATTC	377	1508	6	341.799	335544320	136.5	840210110	9048	4	1.10299	4.41195	1.79479	0.0264717	0.0107687	0.175824	7.88918e-08	7.88918e-08	1	0	0	1	0	0
AAATTCCGTGTTCTCGTCCGTC	264	1082	22	341.799	335544320	136.5	840210110	23804	4.09848	0.772384	3.1656	1.28777	0.0696433	0.028331	0.660562	2.07553e-07	2.07553e-07	1	0	0	1	1	0
AAATTGTCGCCACCC	79	460	15	341.799	335544320	136.5	840210110	6900	5.82278	0.23113	1.34582	0.547482	0.0201873	0.00821223	0.639866	6.01629e-08	6.01629e-08	1	0	0	1	1	0
AAATTT	99	396	6	341.799	335544320	136.5	840210110	2376	4	0.289644	1.15858	0.471311	0.00695146	0.00282786	0.175824	2.0717e-08	2.0717e-08	1	0	0	1	0	0
AAC	57943	577256	3	341.799	335544320	136.5	840210110	1731768	9.96248	169.524	1688.88	687.038	5.06663	2.06111	0.218956	1.50997e-05	1.50997e-05	1	1	0	0	0	0
AACAACACAACCCAC	16006	97608	15	341.799	335544320	136.5	840210110	1464120	6.09821	46.8287	285.571	116.171	4.28357	1.74256	0.670133	1.2766e-05	1.2766e-05	1	1	0	1	1	0
AACAACACTAGTGTCCCCAGTAGC	4	16	24	341.799	335544320	136.5	840210110	384	4	0.0117028	0.0468112	0.0190429	0.00112347	0.000457029	0.703297	3.34819e-09	3.34819e-09	1	0	0	1	1	0
AACAACAGAGCCTTC	1	5	15	341.799	335544320	136.5	840210110	75	5	0.0029257	0.0146285	0.00595089	0.000219427	8.92634e-05	0.549451	6.53944e-10	6.53944e-10	1	0	0	1	1	0
AACAACC	156	664	7	341.799	335544320	136.5	840210110	4648	4.25641	0.456409	1.94266	0.790279	0.0135986	0.00553195	0.218277	4.05271e-08	4.05271e-08	1	0	0	1	0	0
AACAACCCGCACCCT	51	225	15	341.799	335544320	136.5	840210110	3375	4.41176	0.149211	0.658282	0.26779	0.00987423	0.00401685	0.484809	2.94275e-08	2.94275e-08	1	0	0	1	0	0
AACAACCGCTGGAGG	501	3016	15	341.799	335544320	136.5	840210110	45240	6.01996	1.46577	8.8239	3.58958	0.132359	0.0538437	0.661534	3.94459e-07	3.94459e-07	1	0	0	1	1	0
AACAACGAGCCATCC	1	4	15	341.799	335544320	136.5	840210110	60	4	0.0029257	0.0117028	0.00476071	0.000175542	7.14107e-05	0.43956	5.23155e-10	5.23155e-10	1	0	0	1	0	0
AACAACGAGTGTTAGAGGGTGTTAG	4	18	25	341.799	335544320	136.5	840210110	450	4.5	0.0117028	0.0526625	0.0214232	0.00131656	0.00053558	0.824176	3.92367e-09	3.92367e-09	1	0	0	1	1	0
AACAACTAGCCGCAG	53	347	15	341.799	335544320	136.5	840210110	5205	6.54717	0.155062	1.01522	0.412992	0.0152283	0.00619488	0.719469	4.53837e-08	4.53837e-08	1	0	0	1	1	0
AACAAG	6	26	6	341.799	335544320	136.5	840210110	156	4.33333	0.0175542	0.0760681	0.0309446	0.000456409	0.000185668	0.190476	1.3602e-09	1.3602e-09	1	0	0	1	0	0
AACAAGAAG	173	974	9	341.799	335544320	136.5	840210110	8766	5.63006	0.506146	2.84963	1.15923	0.0256467	0.0104331	0.371213	7.6433e-08	7.6433e-08	1	0	0	1	0	0
AACAAGACTTCCGCC	134	894	15	341.799	335544320	136.5	840210110	13410	6.67164	0.392043	2.61557	1.06402	0.0392336	0.0159603	0.733147	1.16925e-07	1.16925e-07	1	0	0	1	1	0
AACAAGC	3	15	7	341.799	335544320	136.5	840210110	105	5	0.00877709	0.0438855	0.0178527	0.000307198	0.000124969	0.25641	9.15522e-10	9.15522e-10	1	0	0	1	0	0
AACAAGCCCGCATCC	86	374	15	341.799	335544320	136.5	840210110	5610	4.34884	0.25161	1.09421	0.445127	0.0164132	0.0066769	0.477894	4.8915e-08	4.8915e-08	1	0	0	1	0	0
AACAAGCGCACCCAC	1	4	15	341.799	335544320	136.5	840210110	60	4	0.0029257	0.0117028	0.00476071	0.000175542	7.14107e-05	0.43956	5.23155e-10	5.23155e-10	1	0	0	1	0	0
AACAAGG	2	8	7	341.799	335544320	136.5	840210110	56	4	0.00585139	0.0234056	0.00952143	0.000163839	6.665e-05	0.205128	4.88278e-10	4.88278e-10	1	0	0	1	0	0
AACAAGGGACTGGCG	1206	5847	15	341.799	335544320	136.5	840210110	87705	4.84826	3.52839	17.1065	6.95897	0.256598	0.104385	0.532776	7.64722e-07	7.64722e-07	1	0	0	1	1	0
AACAAT	723	3617	6	341.799	335544320	136.5	840210110	21702	5.00277	2.11528	10.5822	4.30488	0.0634935	0.0258293	0.219902	1.89225e-07	1.89225e-07	1	0	0	1	0	0
AACAATAAGCGAAGAATACAGGG	52	235	23	341.799	335544320	136.5	840210110	5405	4.51923	0.152136	0.687539	0.279692	0.0158134	0.00643291	0.761482	4.71276e-08	4.71276e-08	1	0	0	1	1	0
AACAATT	1	6	7	341.799	335544320	136.5	840210110	42	6	0.0029257	0.0175542	0.00714107	0.000122879	4.99875e-05	0.307692	3.66209e-10	3.66209e-10	1	0	0	1	0	0
AACAATTACGAGCCG	269	1626	15	341.799	335544320	136.5	840210110	24390	6.04461	0.787012	4.75718	1.93523	0.0713577	0.0290285	0.664243	2.12663e-07	2.12663e-07	1	0	0	1	1	0
AACAC	500	2582	5	341.799	335544320	136.5	840210110	12910	5.164	1.46285	7.55415	3.07304	0.0377707	0.0153652	0.189158	1.12566e-07	1.12566e-07	1	0	0	1	0	0
AACACAACTTCACCC	1	4	15	341.799	335544320	136.5	840210110	60	4	0.0029257	0.0117028	0.00476071	0.000175542	7.14107e-05	0.43956	5.23155e-10	5.23155e-10	1	0	0	1	0	0
AACACAC	175	738	7	341.799	335544320	136.5	840210110	5166	4.21714	0.511997	2.15916	0.878352	0.0151142	0.00614846	0.216264	4.50437e-08	4.50437e-08	1	0	0	1	0	0
AACACACCAGATCAC	1	4	15	341.799	335544320	136.5	840210110	60	4	0.0029257	0.0117028	0.00476071	0.000175542	7.14107e-05	0.43956	5.23155e-10	5.23155e-10	1	0	0	1	0	0
AACACACCCGCACCG	13600	60980	15	341.799	335544320	136.5	840210110	914700	4.48382	39.7895	178.409	72.5771	2.67613	1.08866	0.492728	7.9755e-06	7.9755e-06	1	1	0	1	0	0
AACACACGCTCTTCATTATCTCT	8	38	23	341.799	335544320	136.5	840210110	874	4.75	0.0234056	0.111176	0.0452268	0.00255706	0.00104022	0.800366	7.62063e-09	7.62063e-09	1	0	0	1	1	0
AACACAG	150	604	7	341.799	335544320	136.5	840210110	4228	4.02667	0.438855	1.76712	0.718868	0.0123698	0.00503207	0.206496	3.6865e-08	3.6865e-08	1	0	0	1	0	0
AACACAGAAGGACGT	2	8	15	341.799	335544320	136.5	840210110	120	4	0.00585139	0.0234056	0.00952143	0.000351084	0.000142821	0.43956	1.04631e-09	1.04631e-09	1	0	0	1	0	0
AACACAGATT	1	4	10	341.799	335544320	136.5	840210110	40	4	0.0029257	0.0117028	0.00476071	0.000117028	4.76071e-05	0.29304	3.4877e-10	3.4877e-10	1	0	0	1	0	0
AACACAGGATGTGAC	1	4	15	341.799	335544320	136.5	840210110	60	4	0.0029257	0.0117028	0.00476071	0.000175542	7.14107e-05	0.43956	5.23155e-10	5.23155e-10	1	0	0	1	0	0
AACACATAGCCCGAG	66	405	15	341.799	335544320	136.5	840210110	6075	6.13636	0.193096	1.18491	0.482022	0.0177736	0.00723033	0.674326	5.29695e-08	5.29695e-08	1	0	0	1	1	0
AACACC	96	403	6	341.799	335544320	136.5	840210110	2418	4.19792	0.280867	1.17906	0.479642	0.00707434	0.00287785	0.184524	2.10832e-08	2.10832e-08	1	0	0	1	0	0
AACACCAGAAGCCGC	1	4	15	341.799	335544320	136.5	840210110	60	4	0.0029257	0.0117028	0.00476071	0.000175542	7.14107e-05	0.43956	5.23155e-10	5.23155e-10	1	0	0	1	0	0
AACACCAGAGACGCC	158	855	15	341.799	335544320	136.5	840210110	12825	5.41139	0.46226	2.50147	1.0176	0.0375221	0.015264	0.594659	1.11824e-07	1.11824e-07	1	0	0	1	1	0
AACACCAGCCGCCTC	2	8	15	341.799	335544320	136.5	840210110	120	4	0.00585139	0.0234056	0.00952143	0.000351084	0.000142821	0.43956	1.04631e-09	1.04631e-09	1	0	0	1	0	0
AACACCAGGTGAATT	5	24	15	341.799	335544320	136.5	840210110	360	4.8	0.0146285	0.0702167	0.0285643	0.00105325	0.000428464	0.527473	3.13893e-09	3.13893e-09	1	0	0	1	1	0
AACACCAGGTGGCAG	7	28	15	341.799	335544320	136.5	840210110	420	4	0.0204799	0.0819195	0.033325	0.00122879	0.000499875	0.43956	3.66209e-09	3.66209e-09	1	0	0	1	0	0
AACACCC	863	3648	7	341.799	335544320	136.5	840210110	25536	4.22711	2.52488	10.6729	4.34177	0.0747106	0.0303924	0.216775	2.22655e-07	2.22655e-07	1	0	0	1	0	0
AACACCCAACACGCC	9877	45478	15	341.799	335544320	136.5	840210110	682170	4.60443	28.8971	133.055	54.1269	1.99582	0.811904	0.505982	5.94802e-06	5.94802e-06	1	0	0	1	1	0
AACACCCAAGAT	3	12	12	341.799	335544320	136.5	840210110	144	4	0.00877709	0.0351084	0.0142821	0.0004213	0.000171386	0.351648	1.25557e-09	1.25557e-09	1	0	0	1	0	0
AACACCCGACCAATC	29	176	15	341.799	335544320	136.5	840210110	2640	6.06897	0.0848452	0.514923	0.209471	0.00772384	0.00314207	0.666919	2.30188e-08	2.30188e-08	1	0	0	1	1	0
AACACCCGCCTCGTC	1	4	15	341.799	335544320	136.5	840210110	60	4	0.0029257	0.0117028	0.00476071	0.000175542	7.14107e-05	0.43956	5.23155e-10	5.23155e-10	1	0	0	1	0	0
AACACCCGCTACGTC	43	257	15	341.799	335544320	136.5	840210110	3855	5.97674	0.125805	0.751904	0.305876	0.0112786	0.00458814	0.656785	3.36127e-08	3.36127e-08	1	0	0	1	1	0
AACACCGCACACTCC	80	398	15	341.799	335544320	136.5	840210110	5970	4.975	0.234056	1.16443	0.473691	0.0174664	0.00710537	0.546703	5.2054e-08	5.2054e-08	1	0	0	1	1	0
AACACCGCCCTCGAC	386	1720	15	341.799	335544320	136.5	840210110	25800	4.45596	1.12932	5.0322	2.04711	0.075483	0.0307066	0.489666	2.24957e-07	2.24957e-07	1	0	0	1	0	0
AACACCGCGCCAATACCTGTTAG	18	72	23	341.799	335544320	136.5	840210110	1656	4	0.0526625	0.21065	0.0856929	0.00484495	0.00197094	0.673993	1.44391e-08	1.44391e-08	1	0	0	1	1	0
AACACCGCTTGTCTT	1	4	15	341.799	335544320	136.5	840210110	60	4	0.0029257	0.0117028	0.00476071	0.000175542	7.14107e-05	0.43956	5.23155e-10	5.23155e-10	1	0	0	1	0	0
AACACCTATCACTCC	1	4	15	341.799	335544320	136.5	840210110	60	4	0.0029257	0.0117028	0.00476071	0.000175542	7.14107e-05	0.43956	5.23155e-10	5.23155e-10	1	0	0	1	0	0
AACACCTATCTCCCAACCGCCGAC	1	5	24	341.799	335544320	136.5	840210110	120	5	0.0029257	0.0146285	0.00595089	0.000351084	0.000142821	0.879121	1.04631e-09	1.04631e-09	1	0	0	1	1	0
AACACCTCTAACTCT	19	150	15	341.799	335544320	136.5	840210110	2250	7.89474	0.0555882	0.438855	0.178527	0.00658282	0.0026779	0.867553	1.96183e-08	1.96183e-08	1	0	0	1	1	0
AACACCTGGTGACAC	3	12	15	341.799	335544320	136.5	840210110	180	4	0.00877709	0.0351084	0.0142821	0.000526625	0.000214232	0.43956	1.56947e-09	1.56947e-09	1	0	0	1	0	0
AACACGACGCTCTTCAATGGAATT	45	182	24	341.799	335544320	136.5	840210110	4368	4.04444	0.131656	0.532477	0.216612	0.0127794	0.0051987	0.711111	3.80857e-08	3.80857e-08	1	0	0	1	1	0
AACACGATCAACCCC	396	2129	15	341.799	335544320	136.5	840210110	31935	5.37626	1.15858	6.22881	2.53389	0.0934321	0.0380084	0.590798	2.78449e-07	2.78449e-07	1	0	0	1	1	0
AACACGCAGCCACAC	5784	30327	15	341.799	335544320	136.5	840210110	454905	5.24326	16.9222	88.7276	36.0945	1.33091	0.541418	0.576182	3.96643e-06	3.96643e-06	1	0	0	1	1	0
AACACGCCAGCAGAC	66	340	15	341.799	335544320	136.5	840210110	5100	5.15152	0.193096	0.994737	0.404661	0.0149211	0.00606991	0.566101	4.44682e-08	4.44682e-08	1	0	0	1	1	0
AACACGCCCAGCCGC	3	12	15	341.799	335544320	136.5	840210110	180	4	0.00877709	0.0351084	0.0142821	0.000526625	0.000214232	0.43956	1.56947e-09	1.56947e-09	1	0	0	1	0	0
AACACGCCTTCCGTC	426	2417	15	341.799	335544320	136.5	840210110	36255	5.67371	1.24635	7.07141	2.87666	0.106071	0.0431499	0.623484	3.16117e-07	3.16117e-07	1	0	0	1	1	0
AACACGGCGCCAGCG	1	5	15	341.799	335544320	136.5	840210110	75	5	0.0029257	0.0146285	0.00595089	0.000219427	8.92634e-05	0.549451	6.53944e-10	6.53944e-10	1	0	0	1	1	0
AACACGGGCTGGGGC	1	6	15	341.799	335544320	136.5	840210110	90	6	0.0029257	0.0175542	0.00714107	0.000263313	0.000107116	0.659341	7.84733e-10	7.84733e-10	1	0	0	1	1	0
AACACT	122	488	6	341.799	335544320	136.5	840210110	2928	4	0.356935	1.42774	0.580807	0.00856644	0.00348484	0.175824	2.553e-08	2.553e-08	1	0	0	1	0	0
AACACTCAGGCACGC	14	72	15	341.799	335544320	136.5	840210110	1080	5.14286	0.0409598	0.21065	0.0856929	0.00315975	0.00128539	0.565149	9.4168e-09	9.4168e-09	1	0	0	1	1	0
AACACTG	1	4	7	341.799	335544320	136.5	840210110	28	4	0.0029257	0.0117028	0.00476071	8.19195e-05	3.3325e-05	0.205128	2.44139e-10	2.44139e-10	1	0	0	1	0	0
AACACTGAGGGCCGT	26	140	15	341.799	335544320	136.5	840210110	2100	5.38462	0.0760681	0.409598	0.166625	0.00614396	0.00249937	0.591716	1.83104e-08	1.83104e-08	1	0	0	1	1	0
AACACTTATAGAGAGATCGCCAGGT	3	13	25	341.799	335544320	136.5	840210110	325	4.33333	0.00877709	0.0380341	0.0154723	0.000950852	0.000386808	0.793651	2.83376e-09	2.83376e-09	1	0	0	1	1	0
AACACTTGGCGAGTG	1	4	15	341.799	335544320	136.5	840210110	60	4	0.0029257	0.0117028	0.00476071	0.000175542	7.14107e-05	0.43956	5.23155e-10	5.23155e-10	1	0	0	1	0	0
AACAGAACGCCATCCAACATCC	1	4	22	341.799	335544320	136.5	840210110	88	4	0.0029257	0.0117028	0.00476071	0.000257461	0.000104736	0.644689	7.67295e-10	7.67295e-10	1	0	0	1	1	0
AACAGAATAG	13	108	10	341.799	335544320	136.5	840210110	1080	8.30769	0.0380341	0.315975	0.128539	0.00315975	0.00128539	0.608622	9.4168e-09	9.4168e-09	1	0	0	1	1	0
AACAGACGAGATGGC	1023	6494	15	341.799	335544320	136.5	840210110	97410	6.348	2.99299	18.9995	7.72902	0.284992	0.115935	0.697582	8.49343e-07	8.49343e-07	1	0	0	1	1	0
AACAGAG	2	8	7	341.799	335544320	136.5	840210110	56	4	0.00585139	0.0234056	0.00952143	0.000163839	6.665e-05	0.205128	4.88278e-10	4.88278e-10	1	0	0	1	0	0
AACAGAGCACCACGC	87	470	15	341.799	335544320	136.5	840210110	7050	5.4023	0.254536	1.37508	0.559384	0.0206262	0.00839076	0.593659	6.14708e-08	6.14708e-08	1	0	0	1	1	0
AACAGATAGCTCCCG	4	24	15	341.799	335544320	136.5	840210110	360	6	0.0117028	0.0702167	0.0285643	0.00105325	0.000428464	0.659341	3.13893e-09	3.13893e-09	1	0	0	1	1	0
AACAGATCGGTTGC	50084	213886	14	341.799	335544320	136.5	840210110	2994404	4.27055	146.531	625.766	254.563	8.76072	3.56388	0.438005	2.6109e-05	2.6109e-05	1	1	0	1	0	0
AACAGATTCACCCGC	77	465	15	341.799	335544320	136.5	840210110	6975	6.03896	0.225279	1.36045	0.553433	0.0204067	0.00830149	0.663622	6.08168e-08	6.08168e-08	1	0	0	1	1	0
AACAGC	288	1192	6	341.799	335544320	136.5	840210110	7152	4.13889	0.842601	3.48743	1.41869	0.0209246	0.00851216	0.181929	6.23601e-08	6.23601e-08	1	0	0	1	0	0
AACAGCACGGACAATCTATCTAC	9	41	23	341.799	335544320	136.5	840210110	943	4.55556	0.0263313	0.119954	0.0487973	0.00275893	0.00112234	0.767603	8.22226e-09	8.22226e-09	1	0	0	1	1	0
AACAGCCCCTCTGAC	829	4314	15	341.799	335544320	136.5	840210110	64710	5.20386	2.4254	12.6215	5.13443	0.189322	0.0770165	0.571853	5.64223e-07	5.64223e-07	1	0	0	1	1	0
AACAGCCGACCTGGG	86	538	15	341.799	335544320	136.5	840210110	8070	6.25581	0.25161	1.57402	0.640316	0.0236104	0.00960474	0.687452	7.03644e-08	7.03644e-08	1	0	0	1	1	0
AACAGCGCAAGAGGC	1	5	15	341.799	335544320	136.5	840210110	75	5	0.0029257	0.0146285	0.00595089	0.000219427	8.92634e-05	0.549451	6.53944e-10	6.53944e-10	1	0	0	1	1	0
AACAGCTGCTGCTTC	1	4	15	341.799	335544320	136.5	840210110	60	4	0.0029257	0.0117028	0.00476071	0.000175542	7.14107e-05	0.43956	5.23155e-10	5.23155e-10	1	0	0	1	0	0
AACAGGAGCAGCGGC	5	20	15	341.799	335544320	136.5	840210110	300	4	0.0146285	0.0585139	0.0238036	0.000877709	0.000357054	0.43956	2.61578e-09	2.61578e-09	1	0	0	1	0	0
AACAGGAGGGTACAGGGATACAGTT	4	16	25	341.799	335544320	136.5	840210110	400	4	0.0117028	0.0468112	0.0190429	0.00117028	0.000476071	0.732601	3.4877e-09	3.4877e-09	1	0	0	1	1	0
AACAGGC	841	3571	7	341.799	335544320	136.5	840210110	24997	4.24614	2.46051	10.4477	4.25013	0.0731336	0.0297509	0.217751	2.17955e-07	2.17955e-07	1	0	0	1	0	0
AACAGGCCCAGGGTC	1	4	15	341.799	335544320	136.5	840210110	60	4	0.0029257	0.0117028	0.00476071	0.000175542	7.14107e-05	0.43956	5.23155e-10	5.23155e-10	1	0	0	1	0	0
AACAGGCGTCGAGTG	6	24	15	341.799	335544320	136.5	840210110	360	4	0.0175542	0.0702167	0.0285643	0.00105325	0.000428464	0.43956	3.13893e-09	3.13893e-09	1	0	0	1	0	0
AACAGGG	4	16	7	341.799	335544320	136.5	840210110	112	4	0.0117028	0.0468112	0.0190429	0.000327678	0.0001333	0.205128	9.76557e-10	9.76557e-10	1	0	0	1	0	0
AACAGGGCAATGGCG	3731	15473	15	341.799	335544320	136.5	840210110	232095	4.14715	10.9158	45.2693	18.4156	0.67904	0.276234	0.45573	2.0237e-06	2.0237e-06	1	0	0	1	0	0
AACAGTTGATACAGC	7	39	15	341.799	335544320	136.5	840210110	585	5.57143	0.0204799	0.114102	0.046417	0.00171153	0.000696254	0.612245	5.10076e-09	5.10076e-09	1	0	0	1	1	0
AACAGTTGATAGGGC	1	4	15	341.799	335544320	136.5	840210110	60	4	0.0029257	0.0117028	0.00476071	0.000175542	7.14107e-05	0.43956	5.23155e-10	5.23155e-10	1	0	0	1	0	0
AACAT	48	240	5	341.799	335544320	136.5	840210110	1200	5	0.140433	0.702167	0.285643	0.00351084	0.00142821	0.18315	1.04631e-08	1.04631e-08	1	0	0	1	0	0
AACATACCGACCTCC	1	4	15	341.799	335544320	136.5	840210110	60	4	0.0029257	0.0117028	0.00476071	0.000175542	7.14107e-05	0.43956	5.23155e-10	5.23155e-10	1	0	0	1	0	0
AACATAGCCGCCACC	39	204	15	341.799	335544320	136.5	840210110	3060	5.23077	0.114102	0.596842	0.242796	0.00895263	0.00364195	0.57481	2.66809e-08	2.66809e-08	1	0	0	1	1	0
AACATCACAACGGGC	9734	53245	15	341.799	335544320	136.5	840210110	798675	5.47	28.4787	155.779	63.3711	2.33668	0.950566	0.601099	6.96385e-06	6.96385e-06	1	0	0	1	1	0
AACATCACACGGATC	36	227	15	341.799	335544320	136.5	840210110	3405	6.30556	0.105325	0.664133	0.270171	0.009962	0.00405256	0.692918	2.96891e-08	2.96891e-08	1	0	0	1	1	0
AACATCAGCCGACTG	2	8	15	341.799	335544320	136.5	840210110	120	4	0.00585139	0.0234056	0.00952143	0.000351084	0.000142821	0.43956	1.04631e-09	1.04631e-09	1	0	0	1	0	0
AACATCC	9998	41041	7	341.799	335544320	136.5	840210110	287287	4.10492	29.2511	120.074	48.8461	0.840515	0.341923	0.210509	2.50493e-06	2.50493e-06	1	0	0	1	0	0
AACATCCACGAGCCC	14598	68029	15	341.799	335544320	136.5	840210110	1020435	4.66016	42.7093	199.032	80.9667	2.98548	1.2145	0.512105	8.89743e-06	8.89743e-06	1	1	0	1	1	0
AACATCCAGCACACTAACCTCCC	977	3993	23	341.799	335544320	136.5	840210110	91839	4.087	2.85841	11.6823	4.75238	0.268693	0.109305	0.688652	8.00768e-07	8.00768e-07	1	0	0	1	1	0
AACATCCATAGGCCC	31	207	15	341.799	335544320	136.5	840210110	3105	6.67742	0.0906966	0.605619	0.246367	0.00908429	0.0036955	0.733782	2.70733e-08	2.70733e-08	1	0	0	1	1	0
AACATCCCGAGCTCG	2	10	15	341.799	335544320	136.5	840210110	150	5	0.00585139	0.029257	0.0119018	0.000438855	0.000178527	0.549451	1.30789e-09	1.30789e-09	1	0	0	1	1	0
AACATCTAAGACCGACCACCTTGC	16	70	24	341.799	335544320	136.5	840210110	1680	4.375	0.0468112	0.204799	0.0833125	0.00491517	0.0019995	0.769231	1.46484e-08	1.46484e-08	1	0	0	1	1	0
AACATG	212	848	6	341.799	335544320	136.5	840210110	5088	4	0.620248	2.48099	1.00927	0.0148859	0.00605563	0.175824	4.43636e-08	4.43636e-08	1	0	0	1	0	0
AACATGACAAGACGC	192	1148	15	341.799	335544320	136.5	840210110	17220	5.97917	0.561734	3.3587	1.36632	0.0503805	0.0204949	0.657051	1.50146e-07	1.50146e-07	1	0	0	1	1	0
AACATGACCATGCGC	1	5	15	341.799	335544320	136.5	840210110	75	5	0.0029257	0.0146285	0.00595089	0.000219427	8.92634e-05	0.549451	6.53944e-10	6.53944e-10	1	0	0	1	1	0
AACATGC	221	884	7	341.799	335544320	136.5	840210110	6188	4	0.646579	2.58632	1.05212	0.0181042	0.00736482	0.205128	5.39548e-08	5.39548e-08	1	0	0	1	0	0
AACATGGCCGCCACC	5	20	15	341.799	335544320	136.5	840210110	300	4	0.0146285	0.0585139	0.0238036	0.000877709	0.000357054	0.43956	2.61578e-09	2.61578e-09	1	0	0	1	0	0
AACATTC	124	496	7	341.799	335544320	136.5	840210110	3472	4	0.362786	1.45115	0.590329	0.010158	0.0041323	0.205128	3.02733e-08	3.02733e-08	1	0	0	1	0	0
AACATTCCGTCGCTT	38	234	15	341.799	335544320	136.5	840210110	3510	6.15789	0.111176	0.684613	0.278502	0.0102692	0.00417753	0.676692	3.06046e-08	3.06046e-08	1	0	0	1	1	0
AACC	786	5423	4	341.799	335544320	136.5	840210110	21692	6.89949	2.2996	15.8661	6.45434	0.0634642	0.0258174	0.202183	1.89138e-07	1.89138e-07	1	0	0	0	0	0
AACCAACCCACGACT	2794	11244	15	341.799	335544320	136.5	840210110	168660	4.02434	8.1744	32.8965	13.3824	0.493448	0.200736	0.442235	1.47059e-06	1.47059e-06	1	0	0	1	0	0
AACCAAT	1	5	7	341.799	335544320	136.5	840210110	35	5	0.0029257	0.0146285	0.00595089	0.000102399	4.16562e-05	0.25641	3.05174e-10	3.05174e-10	1	0	0	1	0	0
AACCAC	10	47	6	341.799	335544320	136.5	840210110	282	4.7	0.029257	0.137508	0.0559384	0.000825047	0.00033563	0.206593	2.45883e-09	2.45883e-09	1	0	0	1	0	0
AACCACAACGCCCAC	17826	88049	15	341.799	335544320	136.5	840210110	1320735	4.93936	52.1535	257.605	104.794	3.86407	1.57191	0.542787	1.15158e-05	1.15158e-05	1	1	0	1	1	0
AACCACACCGCCTTC	10035	56617	15	341.799	335544320	136.5	840210110	849255	5.64195	29.3594	165.644	67.3843	2.48466	1.01077	0.619995	7.40487e-06	7.40487e-06	1	0	0	1	1	0
AACCACC	3	12	7	341.799	335544320	136.5	840210110	84	4	0.00877709	0.0351084	0.0142821	0.000245759	9.9975e-05	0.205128	7.32418e-10	7.32418e-10	1	0	0	1	0	0
AACCACCAGACCCTC	16439	100332	15	341.799	335544320	136.5	840210110	1504980	6.10329	48.0955	293.541	119.413	4.40312	1.79119	0.670691	1.31223e-05	1.31223e-05	1	1	0	1	1	0
AACCACCCATCACGT	2627	10973	15	341.799	335544320	136.5	840210110	164595	4.17701	7.68581	32.1037	13.0598	0.481555	0.195897	0.459012	1.43515e-06	1.43515e-06	1	0	0	1	0	0
AACCACCTCATCCAC	1	4	15	341.799	335544320	136.5	840210110	60	4	0.0029257	0.0117028	0.00476071	0.000175542	7.14107e-05	0.43956	5.23155e-10	5.23155e-10	1	0	0	1	0	0
AACCACTAGCAGTTC	2	8	15	341.799	335544320	136.5	840210110	120	4	0.00585139	0.0234056	0.00952143	0.000351084	0.000142821	0.43956	1.04631e-09	1.04631e-09	1	0	0	1	0	0
AACCACTTCCGATCTTACCACCCAC	7	28	25	341.799	335544320	136.5	840210110	700	4	0.0204799	0.0819195	0.033325	0.00204799	0.000833125	0.732601	6.10348e-09	6.10348e-09	1	0	0	1	1	0
AACCAGACCGCCTTC	1	4	15	341.799	335544320	136.5	840210110	60	4	0.0029257	0.0117028	0.00476071	0.000175542	7.14107e-05	0.43956	5.23155e-10	5.23155e-10	1	0	0	1	0	0
AACCAGACTTGACGC	51	360	15	341.799	335544320	136.5	840210110	5400	7.05882	0.149211	1.05325	0.428464	0.0157988	0.00642696	0.775695	4.7084e-08	4.7084e-08	1	0	0	1	1	0
AACCAGAGACAACCAGAGTACCCAC	14	58	25	341.799	335544320	136.5	840210110	1450	4.14286	0.0409598	0.16969	0.0690304	0.00424226	0.00172576	0.758765	1.26429e-08	1.26429e-08	1	0	0	1	1	0
AACCAGATACGACGG	2249	15041	15	341.799	335544320	136.5	840210110	225615	6.68786	6.57989	44.0054	17.9015	0.660081	0.268522	0.73493	1.9672e-06	1.9672e-06	1	0	0	1	1	0
AACCATC	3	12	7	341.799	335544320	136.5	840210110	84	4	0.00877709	0.0351084	0.0142821	0.000245759	9.9975e-05	0.205128	7.32418e-10	7.32418e-10	1	0	0	1	0	0
AACCATG	1	4	7	341.799	335544320	136.5	840210110	28	4	0.0029257	0.0117028	0.00476071	8.19195e-05	3.3325e-05	0.205128	2.44139e-10	2.44139e-10	1	0	0	1	0	0
AACCATGACCGCCTG	43	262	15	341.799	335544320	136.5	840210110	3930	6.09302	0.125805	0.766533	0.311827	0.011498	0.0046774	0.669563	3.42667e-08	3.42667e-08	1	0	0	1	1	0
AACCC	44	230	5	341.799	335544320	136.5	840210110	1150	5.22727	0.128731	0.67291	0.273741	0.00336455	0.00136871	0.191475	1.00271e-08	1.00271e-08	1	0	0	1	0	0
AACCCAAGAGCGAAG	1	4	15	341.799	335544320	136.5	840210110	60	4	0.0029257	0.0117028	0.00476071	0.000175542	7.14107e-05	0.43956	5.23155e-10	5.23155e-10	1	0	0	1	0	0
AACCCAAT	1663675	22349421	8	341.799	335544320	136.5	840210110	178795368	13.4338	4867.41	65387.6	26599.8	523.101	212.798	0.787327	0.00155896	0.00155896	1	1	1	1	1	1
AACCCAC	3	12	7	341.799	335544320	136.5	840210110	84	4	0.00877709	0.0351084	0.0142821	0.000245759	9.9975e-05	0.205128	7.32418e-10	7.32418e-10	1	0	0	1	0	0
AACCCACACCCGACT	2433	12257	15	341.799	335544320	136.5	840210110	183855	5.03781	7.11822	35.8603	14.588	0.537904	0.21882	0.553606	1.60308e-06	1.60308e-06	1	0	0	1	1	0
AACCCACCACAACGG	1	4	15	341.799	335544320	136.5	840210110	60	4	0.0029257	0.0117028	0.00476071	0.000175542	7.14107e-05	0.43956	5.23155e-10	5.23155e-10	1	0	0	1	0	0
AACCCACCCATCCCT	1	4	15	341.799	335544320	136.5	840210110	60	4	0.0029257	0.0117028	0.00476071	0.000175542	7.14107e-05	0.43956	5.23155e-10	5.23155e-10	1	0	0	1	0	0
AACCCACCCATCCGC	1	4	15	341.799	335544320	136.5	840210110	60	4	0.0029257	0.0117028	0.00476071	0.000175542	7.14107e-05	0.43956	5.23155e-10	5.23155e-10	1	0	0	1	0	0
AACCCACCCGTCCGC	2	10	15	341.799	335544320	136.5	840210110	150	5	0.00585139	0.029257	0.0119018	0.000438855	0.000178527	0.549451	1.30789e-09	1.30789e-09	1	0	0	1	1	0
AACCCACCT	1	4	9	341.799	335544320	136.5	840210110	36	4	0.0029257	0.0117028	0.00476071	0.000105325	4.28464e-05	0.263736	3.13893e-10	3.13893e-10	1	0	0	1	0	0
AACCCACGACGGCGC	3	12	15	341.799	335544320	136.5	840210110	180	4	0.00877709	0.0351084	0.0142821	0.000526625	0.000214232	0.43956	1.56947e-09	1.56947e-09	1	0	0	1	0	0
AACCCAGG	1	4	8	341.799	335544320	136.5	840210110	32	4	0.0029257	0.0117028	0.00476071	9.36223e-05	3.80857e-05	0.234432	2.79016e-10	2.79016e-10	1	0	0	1	0	0
AACCCAT	1	5	7	341.799	335544320	136.5	840210110	35	5	0.0029257	0.0146285	0.00595089	0.000102399	4.16562e-05	0.25641	3.05174e-10	3.05174e-10	1	0	0	1	0	0
AACCCATCACTGACG	4	18	15	341.799	335544320	136.5	840210110	270	4.5	0.0117028	0.0526625	0.0214232	0.000789938	0.000321348	0.494505	2.3542e-09	2.3542e-09	1	0	0	1	0	0
AACCCATCCC	1	4	10	341.799	335544320	136.5	840210110	40	4	0.0029257	0.0117028	0.00476071	0.000117028	4.76071e-05	0.29304	3.4877e-10	3.4877e-10	1	0	0	1	0	0
AACCCATCCCATATACGCATTG	190	805	22	341.799	335544320	136.5	840210110	17710	4.23684	0.555882	2.35519	0.958094	0.0518141	0.0210781	0.682861	1.54418e-07	1.54418e-07	1	0	0	1	1	0
AACCCATGCATGAGT	1	4	15	341.799	335544320	136.5	840210110	60	4	0.0029257	0.0117028	0.00476071	0.000175542	7.14107e-05	0.43956	5.23155e-10	5.23155e-10	1	0	0	1	0	0
AACCCC	561	2491	6	341.799	335544320	136.5	840210110	14946	4.44029	1.64132	7.28791	2.96473	0.0437275	0.0177884	0.195177	1.30318e-07	1.30318e-07	1	0	0	1	0	0
AACCCCATTAACCGG	226	1500	15	341.799	335544320	136.5	840210110	22500	6.63717	0.661208	4.38855	1.78527	0.0658282	0.026779	0.729359	1.96183e-07	1.96183e-07	1	0	0	1	1	0
AACCCCC	45	182	7	341.799	335544320	136.5	840210110	1274	4.04444	0.131656	0.532477	0.216612	0.00372734	0.00151629	0.207407	1.11083e-08	1.11083e-08	1	0	0	1	0	0
AACCCCCACGAGCCC	1	4	15	341.799	335544320	136.5	840210110	60	4	0.0029257	0.0117028	0.00476071	0.000175542	7.14107e-05	0.43956	5.23155e-10	5.23155e-10	1	0	0	1	0	0
AACCCCCCTGCCGAG	1	4	15	341.799	335544320	136.5	840210110	60	4	0.0029257	0.0117028	0.00476071	0.000175542	7.14107e-05	0.43956	5.23155e-10	5.23155e-10	1	0	0	1	0	0
AACCCCGTCGCGTAC	301	1471	15	341.799	335544320	136.5	840210110	22065	4.88704	0.880635	4.3037	1.75075	0.0645555	0.0262613	0.537038	1.9239e-07	1.9239e-07	1	0	0	1	1	0
AACCCCGTCGCGTCC	1	4	15	341.799	335544320	136.5	840210110	60	4	0.0029257	0.0117028	0.00476071	0.000175542	7.14107e-05	0.43956	5.23155e-10	5.23155e-10	1	0	0	1	0	0
AACCCCT	799	3272	7	341.799	335544320	136.5	840210110	22904	4.09512	2.33763	9.57288	3.89426	0.0670102	0.0272598	0.210006	1.99706e-07	1.99706e-07	1	0	0	1	0	0
AACCCCTGCTCCCCC	1	5	15	341.799	335544320	136.5	840210110	75	5	0.0029257	0.0146285	0.00595089	0.000219427	8.92634e-05	0.549451	6.53944e-10	6.53944e-10	1	0	0	1	1	0
AACCCCTTGAGCCCG	181	765	15	341.799	335544320	136.5	840210110	11475	4.22652	0.529551	2.23816	0.910487	0.0335724	0.0136573	0.464453	1.00053e-07	1.00053e-07	1	0	0	1	0	0
AACCCG	309	1236	6	341.799	335544320	136.5	840210110	7416	4	0.90404	3.61616	1.47106	0.021697	0.00882636	0.175824	6.4662e-08	6.4662e-08	1	0	0	1	0	0
AACCCGACGCACACC	1	4	15	341.799	335544320	136.5	840210110	60	4	0.0029257	0.0117028	0.00476071	0.000175542	7.14107e-05	0.43956	5.23155e-10	5.23155e-10	1	0	0	1	0	0
AACCCGC	1	4	7	341.799	335544320	136.5	840210110	28	4	0.0029257	0.0117028	0.00476071	8.19195e-05	3.3325e-05	0.205128	2.44139e-10	2.44139e-10	1	0	0	1	0	0
AACCCGCACGCACGT	34	179	15	341.799	335544320	136.5	840210110	2685	5.26471	0.0994737	0.5237	0.213042	0.0078555	0.00319563	0.578539	2.34112e-08	2.34112e-08	1	0	0	1	1	0
AACCCGCCACCTCTG	20552	103630	15	341.799	335544320	136.5	840210110	1554450	5.04233	60.1289	303.19	123.338	4.54785	1.85007	0.554102	1.35536e-05	1.35536e-05	1	1	0	1	1	0
AACCCGG	17	70	7	341.799	335544320	136.5	840210110	490	4.11765	0.0497368	0.204799	0.0833125	0.00143359	0.000583187	0.211161	4.27244e-09	4.27244e-09	1	0	0	1	0	0
AACCCGTACTGTACT	3	13	15	341.799	335544320	136.5	840210110	195	4.33333	0.00877709	0.0380341	0.0154723	0.000570511	0.000232085	0.47619	1.70025e-09	1.70025e-09	1	0	0	1	0	0
AACCCGTCGTCACCG	73	390	15	341.799	335544320	136.5	840210110	5850	5.34247	0.213576	1.14102	0.46417	0.0171153	0.00696254	0.587084	5.10076e-08	5.10076e-08	1	0	0	1	1	0
AACCCGTGGAGCCAC	2	8	15	341.799	335544320	136.5	840210110	120	4	0.00585139	0.0234056	0.00952143	0.000351084	0.000142821	0.43956	1.04631e-09	1.04631e-09	1	0	0	1	0	0
AACCCGTGGATGACC	34	192	15	341.799	335544320	136.5	840210110	2880	5.64706	0.0994737	0.561734	0.228514	0.00842601	0.00342771	0.620556	2.51115e-08	2.51115e-08	1	0	0	1	1	0
AACCCT	22	249	6	341.799	335544320	136.5	840210110	1494	11.3182	0.0643653	0.728499	0.296354	0.00437099	0.00177813	0.497502	1.30266e-08	1.30266e-08	1	0	0	1	0	0
AACCCTACCATTGCG	393	2156	15	341.799	335544320	136.5	840210110	32340	5.48601	1.1498	6.3078	2.56602	0.094617	0.0384904	0.602858	2.81981e-07	2.81981e-07	1	0	0	1	1	0
AACCCTACCCACCAC	1	4	15	341.799	335544320	136.5	840210110	60	4	0.0029257	0.0117028	0.00476071	0.000175542	7.14107e-05	0.43956	5.23155e-10	5.23155e-10	1	0	0	1	0	0
AACCCTGCTCTTCCC	3609	17578	15	341.799	335544320	136.5	840210110	263670	4.8706	10.5588	51.4279	20.921	0.771419	0.313814	0.535231	2.29901e-06	2.29901e-06	1	0	0	1	1	0
AACCG	205	1209	5	341.799	335544320	136.5	840210110	6045	5.89756	0.599768	3.53717	1.43893	0.0176858	0.00719463	0.216028	5.27079e-08	5.27079e-08	1	0	0	1	0	0
AACCGAAGACTCTGC	46	223	15	341.799	335544320	136.5	840210110	3345	4.84783	0.134582	0.65243	0.26541	0.00978646	0.00398115	0.532728	2.91659e-08	2.91659e-08	1	0	0	1	1	0
AACCGAAGCACGCCC	926	4403	15	341.799	335544320	136.5	840210110	66045	4.75486	2.7092	12.8818	5.24036	0.193228	0.0786053	0.522512	5.75863e-07	5.75863e-07	1	0	0	1	1	0
AACCGAAGCCCGCCC	1	4	15	341.799	335544320	136.5	840210110	60	4	0.0029257	0.0117028	0.00476071	0.000175542	7.14107e-05	0.43956	5.23155e-10	5.23155e-10	1	0	0	1	0	0
AACCGACACCGATCAGTACTACAC	8	35	24	341.799	335544320	136.5	840210110	840	4.375	0.0234056	0.102399	0.0416562	0.00245759	0.00099975	0.769231	7.32418e-09	7.32418e-09	1	0	0	1	1	0
AACCGACATAACCGGCAAGCCACC	6	24	24	341.799	335544320	136.5	840210110	576	4	0.0175542	0.0702167	0.0285643	0.0016852	0.000685543	0.703297	5.02229e-09	5.02229e-09	1	0	0	1	1	0
AACCGACGATGGAGC	308	1848	15	341.799	335544320	136.5	840210110	27720	6	0.901115	5.40669	2.19945	0.0811003	0.0329917	0.659341	2.41698e-07	2.41698e-07	1	0	0	1	1	0
AACCGAG	15	60	7	341.799	335544320	136.5	840210110	420	4	0.0438855	0.175542	0.0714107	0.00122879	0.000499875	0.205128	3.66209e-09	3.66209e-09	1	0	0	1	0	0
AACCGAGCCCACCTC	1	4	15	341.799	335544320	136.5	840210110	60	4	0.0029257	0.0117028	0.00476071	0.000175542	7.14107e-05	0.43956	5.23155e-10	5.23155e-10	1	0	0	1	0	0
AACCGAGCGGCGCCG	1	4	15	341.799	335544320	136.5	840210110	60	4	0.0029257	0.0117028	0.00476071	0.000175542	7.14107e-05	0.43956	5.23155e-10	5.23155e-10	1	0	0	1	0	0
AACCGATTGGATAGG	73	491	15	341.799	335544320	136.5	840210110	7365	6.72603	0.213576	1.43652	0.584378	0.0215478	0.00876566	0.739124	6.42173e-08	6.42173e-08	1	0	0	1	1	0
AACCGCC	1280	5427	7	341.799	335544320	136.5	840210110	37989	4.23984	3.74489	15.8778	6.4591	0.111144	0.0452137	0.217428	3.31236e-07	3.31236e-07	1	0	0	1	0	0
AACCGCCAACCTCCT	1	4	15	341.799	335544320	136.5	840210110	60	4	0.0029257	0.0117028	0.00476071	0.000175542	7.14107e-05	0.43956	5.23155e-10	5.23155e-10	1	0	0	1	0	0
AACCGCCACCCTCCT	25577	120698	15	341.799	335544320	136.5	840210110	1810470	4.71901	74.8306	353.126	143.652	5.29689	2.15478	0.518572	1.5786e-05	1.5786e-05	1	1	0	1	1	0
AACCGCCCCTCTGAC	1	4	15	341.799	335544320	136.5	840210110	60	4	0.0029257	0.0117028	0.00476071	0.000175542	7.14107e-05	0.43956	5.23155e-10	5.23155e-10	1	0	0	1	0	0
AACCGCCCTTGTCCG	792	3807	15	341.799	335544320	136.5	840210110	57105	4.80682	2.31715	11.1381	4.53101	0.167072	0.0679651	0.528222	4.97913e-07	4.97913e-07	1	0	0	1	1	0
AACCGCTCGCCCATT	287	1631	15	341.799	335544320	136.5	840210110	24465	5.68293	0.839675	4.77181	1.94118	0.0715772	0.0291177	0.624497	2.13317e-07	2.13317e-07	1	0	0	1	1	0
AACCGCTGGATCACC	12	71	15	341.799	335544320	136.5	840210110	1065	5.91667	0.0351084	0.207724	0.0845027	0.00311587	0.00126754	0.650183	9.28601e-09	9.28601e-09	1	0	0	1	1	0
AACCGGAAGCGACCG	2	10	15	341.799	335544320	136.5	840210110	150	5	0.00585139	0.029257	0.0119018	0.000438855	0.000178527	0.549451	1.30789e-09	1.30789e-09	1	0	0	1	1	0
AACCGGCGTATGGGC	212	993	15	341.799	335544320	136.5	840210110	14895	4.68396	0.620248	2.90522	1.18185	0.0435783	0.0177277	0.514721	1.29873e-07	1.29873e-07	1	0	0	1	1	0
AACCGGGCAATGGCG	1	4	15	341.799	335544320	136.5	840210110	60	4	0.0029257	0.0117028	0.00476071	0.000175542	7.14107e-05	0.43956	5.23155e-10	5.23155e-10	1	0	0	1	0	0
AACCGTGAGCACACT	1	4	15	341.799	335544320	136.5	840210110	60	4	0.0029257	0.0117028	0.00476071	0.000175542	7.14107e-05	0.43956	5.23155e-10	5.23155e-10	1	0	0	1	0	0
AACCGTGGAGATGCC	59	311	15	341.799	335544320	136.5	840210110	4665	5.27119	0.172616	0.909892	0.370146	0.0136484	0.00555218	0.579251	4.06753e-08	4.06753e-08	1	0	0	1	1	0
AACCT	142	1185	5	341.799	335544320	136.5	840210110	5925	8.34507	0.415449	3.46695	1.41036	0.0173348	0.00705181	0.30568	5.16616e-08	5.16616e-08	1	0	0	1	0	0
AACCTAAT	4	21	8	341.799	335544320	136.5	840210110	168	5.25	0.0117028	0.0614396	0.0249937	0.000491517	0.00019995	0.307692	1.46484e-09	1.46484e-09	1	0	0	1	0	0
AACCTAC	1	4	7	341.799	335544320	136.5	840210110	28	4	0.0029257	0.0117028	0.00476071	8.19195e-05	3.3325e-05	0.205128	2.44139e-10	2.44139e-10	1	0	0	1	0	0
AACCTACACGCCATG	3529	17496	15	341.799	335544320	136.5	840210110	262440	4.95778	10.3248	51.188	20.8234	0.76782	0.31235	0.544811	2.28828e-06	2.28828e-06	1	0	0	1	1	0
AACCTAGTACCCACC	239	1593	15	341.799	335544320	136.5	840210110	23895	6.66527	0.699242	4.66064	1.89595	0.0699095	0.0284393	0.732447	2.08347e-07	2.08347e-07	1	0	0	1	1	0
AACCTC	126	505	6	341.799	335544320	136.5	840210110	3030	4.00794	0.368638	1.47748	0.60104	0.00886486	0.00360624	0.176173	2.64193e-08	2.64193e-08	1	0	0	1	0	0
AACCTCC	141	576	7	341.799	335544320	136.5	840210110	4032	4.08511	0.412523	1.6852	0.685543	0.0117964	0.0047988	0.209493	3.5156e-08	3.5156e-08	1	0	0	1	0	0
AACCTCCAACGCCGC	143	594	15	341.799	335544320	136.5	840210110	8910	4.15385	0.418375	1.73786	0.706966	0.026068	0.0106045	0.456467	7.76886e-08	7.76886e-08	1	0	0	1	0	0
AACCTCCTGACGTGT	68	410	15	341.799	335544320	136.5	840210110	6150	6.02941	0.198947	1.19954	0.487973	0.017993	0.0073196	0.662573	5.36234e-08	5.36234e-08	1	0	0	1	1	0
AACCTCCTGCCCATC	1973	8197	15	341.799	335544320	136.5	840210110	122955	4.15459	5.7724	23.9819	9.75589	0.359729	0.146338	0.456548	1.07208e-06	1.07208e-06	1	0	0	1	0	0
AACCTCG	49	196	7	341.799	335544320	136.5	840210110	1372	4	0.143359	0.573437	0.233275	0.00401406	0.00163292	0.205128	1.19628e-08	1.19628e-08	1	0	0	1	0	0
AACCTCTTATTAGGT	1	4	15	341.799	335544320	136.5	840210110	60	4	0.0029257	0.0117028	0.00476071	0.000175542	7.14107e-05	0.43956	5.23155e-10	5.23155e-10	1	0	0	1	0	0
AACCTGAGACATCAT	1	4	15	341.799	335544320	136.5	840210110	60	4	0.0029257	0.0117028	0.00476071	0.000175542	7.14107e-05	0.43956	5.23155e-10	5.23155e-10	1	0	0	1	0	0
AACCTGCCACACCTACAGAATACC	57	250	24	341.799	335544320	136.5	840210110	6000	4.38596	0.166765	0.731424	0.297545	0.0175542	0.00714107	0.771159	5.23155e-08	5.23155e-08	1	0	0	1	1	0
AACCTGCGTCCCACC	2258	9219	15	341.799	335544320	136.5	840210110	138285	4.08282	6.60622	26.972	10.9723	0.40458	0.164584	0.448661	1.20574e-06	1.20574e-06	1	0	0	1	0	0
AACCTGGACCAAGGT	1	5	15	341.799	335544320	136.5	840210110	75	5	0.0029257	0.0146285	0.00595089	0.000219427	8.92634e-05	0.549451	6.53944e-10	6.53944e-10	1	0	0	1	1	0
AACCTGGCGGACACC	1	4	15	341.799	335544320	136.5	840210110	60	4	0.0029257	0.0117028	0.00476071	0.000175542	7.14107e-05	0.43956	5.23155e-10	5.23155e-10	1	0	0	1	0	0
AACCTGTATTCCAAGCCTATATCC	21	92	24	341.799	335544320	136.5	840210110	2208	4.38095	0.0614396	0.269164	0.109496	0.00645994	0.00262791	0.770277	1.92521e-08	1.92521e-08	1	0	0	1	1	0
AACCTTCGCCTCTCC	1	4	15	341.799	335544320	136.5	840210110	60	4	0.0029257	0.0117028	0.00476071	0.000175542	7.14107e-05	0.43956	5.23155e-10	5.23155e-10	1	0	0	1	0	0
AACCTTGAAGTCCGC	25	182	15	341.799	335544320	136.5	840210110	2730	7.28	0.0731424	0.532477	0.216612	0.00798715	0.00324919	0.8	2.38036e-08	2.38036e-08	1	0	0	1	1	0
AACG	8352	64407	4	341.799	335544320	136.5	840210110	257628	7.71157	24.4354	188.435	76.6558	0.753741	0.306623	0.22598	2.24632e-06	2.24632e-06	1	0	0	0	0	0
AACGAAGAC	3	13	9	341.799	335544320	136.5	840210110	117	4.33333	0.00877709	0.0380341	0.0154723	0.000342307	0.000139251	0.285714	1.02015e-09	1.02015e-09	1	0	0	1	0	0
AACGAAT	97	460	7	341.799	335544320	136.5	840210110	3220	4.74227	0.283793	1.34582	0.547482	0.00942074	0.00383237	0.243193	2.8076e-08	2.8076e-08	1	0	0	1	0	0
AACGAATCAACTCGT	1	5	15	341.799	335544320	136.5	840210110	75	5	0.0029257	0.0146285	0.00595089	0.000219427	8.92634e-05	0.549451	6.53944e-10	6.53944e-10	1	0	0	1	1	0
AACGAC	358	1466	6	341.799	335544320	136.5	840210110	8796	4.09497	1.0474	4.28907	1.7448	0.0257344	0.0104688	0.179999	7.66946e-08	7.66946e-08	1	0	0	1	0	0
AACGACAGATCGCACAAGAGAATC	53	241	24	341.799	335544320	136.5	840210110	5784	4.54717	0.155062	0.705093	0.286833	0.0169222	0.00688399	0.799502	5.04322e-08	5.04322e-08	1	0	0	1	1	0
AACGACCCAGCGAAG	516	2771	15	341.799	335544320	136.5	840210110	41565	5.37016	1.50966	8.10711	3.29798	0.121607	0.0494698	0.590127	3.62416e-07	3.62416e-07	1	0	0	1	1	0
AACGACCCAGGGAAG	1	4	15	341.799	335544320	136.5	840210110	60	4	0.0029257	0.0117028	0.00476071	0.000175542	7.14107e-05	0.43956	5.23155e-10	5.23155e-10	1	0	0	1	0	0
AACGACCCCCCAGGC	1	5	15	341.799	335544320	136.5	840210110	75	5	0.0029257	0.0146285	0.00595089	0.000219427	8.92634e-05	0.549451	6.53944e-10	6.53944e-10	1	0	0	1	1	0
AACGACCCTCTCAGC	3308	18056	15	341.799	335544320	136.5	840210110	270840	5.45828	9.67821	52.8264	21.4899	0.792396	0.322348	0.599811	2.36152e-06	2.36152e-06	1	0	0	1	1	0
AACGACGGACCAGGC	345	1922	15	341.799	335544320	136.5	840210110	28830	5.57101	1.00937	5.62319	2.28752	0.0843478	0.0343128	0.612199	2.51376e-07	2.51376e-07	1	0	0	1	1	0
AACGACTACACCCAC	110	680	15	341.799	335544320	136.5	840210110	10200	6.18182	0.321827	1.98947	0.809321	0.0298421	0.0121398	0.679321	8.89364e-08	8.89364e-08	1	0	0	1	1	0
AACGAG	1	4	6	341.799	335544320	136.5	840210110	24	4	0.0029257	0.0117028	0.00476071	7.02167e-05	2.85643e-05	0.175824	2.09262e-10	2.09262e-10	1	0	0	1	0	0
AACGAGACTCAGAGG	4	24	15	341.799	335544320	136.5	840210110	360	6	0.0117028	0.0702167	0.0285643	0.00105325	0.000428464	0.659341	3.13893e-09	3.13893e-09	1	0	0	1	1	0
AACGAGGAC	36532	239516	9	341.799	335544320	136.5	840210110	2155644	6.55633	106.882	700.751	285.067	6.30676	2.5656	0.432286	1.87956e-05	1.87956e-05	1	1	0	1	0	0
AACGAGGTGGGCAGG	1	5	15	341.799	335544320	136.5	840210110	75	5	0.0029257	0.0146285	0.00595089	0.000219427	8.92634e-05	0.549451	6.53944e-10	6.53944e-10	1	0	0	1	1	0
AACGAGGTGGTGCGG	1503	7146	15	341.799	335544320	136.5	840210110	107190	4.75449	4.39732	20.907	8.50502	0.313605	0.127575	0.522472	9.34617e-07	9.34617e-07	1	0	0	1	1	0
AACGCC	279	1365	6	341.799	335544320	136.5	840210110	8190	4.89247	0.816269	3.99358	1.62459	0.0239615	0.00974756	0.215054	7.14107e-08	7.14107e-08	1	0	0	1	0	0
AACGCCAACTACCAG	1311	8425	15	341.799	335544320	136.5	840210110	126375	6.42639	3.83559	24.649	10.0273	0.369735	0.150409	0.706197	1.1019e-06	1.1019e-06	1	0	0	1	1	0
AACGCCAGAGAGACC	113	645	15	341.799	335544320	136.5	840210110	9675	5.70796	0.330604	1.88707	0.767665	0.0283061	0.011515	0.627249	8.43588e-08	8.43588e-08	1	0	0	1	1	0
AACGCCCCAGCCACG	1	4	15	341.799	335544320	136.5	840210110	60	4	0.0029257	0.0117028	0.00476071	0.000175542	7.14107e-05	0.43956	5.23155e-10	5.23155e-10	1	0	0	1	0	0
AACGCCCCCGCCCGC	1	4	15	341.799	335544320	136.5	840210110	60	4	0.0029257	0.0117028	0.00476071	0.000175542	7.14107e-05	0.43956	5.23155e-10	5.23155e-10	1	0	0	1	0	0
AACGCCCTCGTGCGC	2	8	15	341.799	335544320	136.5	840210110	120	4	0.00585139	0.0234056	0.00952143	0.000351084	0.000142821	0.43956	1.04631e-09	1.04631e-09	1	0	0	1	0	0
AACGCCTCCCCCCCC	1	4	15	341.799	335544320	136.5	840210110	60	4	0.0029257	0.0117028	0.00476071	0.000175542	7.14107e-05	0.43956	5.23155e-10	5.23155e-10	1	0	0	1	0	0
AACGCGGGACATGTG	1	5	15	341.799	335544320	136.5	840210110	75	5	0.0029257	0.0146285	0.00595089	0.000219427	8.92634e-05	0.549451	6.53944e-10	6.53944e-10	1	0	0	1	1	0
AACGCGTTCCCTACC	1	4	15	341.799	335544320	136.5	840210110	60	4	0.0029257	0.0117028	0.00476071	0.000175542	7.14107e-05	0.43956	5.23155e-10	5.23155e-10	1	0	0	1	0	0
AACGCTAGCGAAGAT	1	5	15	341.799	335544320	136.5	840210110	75	5	0.0029257	0.0146285	0.00595089	0.000219427	8.92634e-05	0.549451	6.53944e-10	6.53944e-10	1	0	0	1	1	0
AACGG	1	6	5	341.799	335544320	136.5	840210110	30	6	0.0029257	0.0175542	0.00714107	8.77709e-05	3.57054e-05	0.21978	2.61578e-10	2.61578e-10	1	0	0	1	0	0
AACGGAAGCAGCCAC	1	4	15	341.799	335544320	136.5	840210110	60	4	0.0029257	0.0117028	0.00476071	0.000175542	7.14107e-05	0.43956	5.23155e-10	5.23155e-10	1	0	0	1	0	0
AACGGAG	1	4	7	341.799	335544320	136.5	840210110	28	4	0.0029257	0.0117028	0.00476071	8.19195e-05	3.3325e-05	0.205128	2.44139e-10	2.44139e-10	1	0	0	1	0	0
AACGGATGGCTGACG	117	629	15	341.799	335544320	136.5	840210110	9435	5.37607	0.342307	1.84026	0.748622	0.027604	0.0112293	0.590777	8.22662e-08	8.22662e-08	1	0	0	1	1	0
AACGGATGGGTAGTG	93	567	15	341.799	335544320	136.5	840210110	8505	6.09677	0.27209	1.65887	0.674831	0.0248831	0.0101225	0.669975	7.41573e-08	7.41573e-08	1	0	0	1	1	0
AACGGCAGACCACTC	332	1765	15	341.799	335544320	136.5	840210110	26475	5.31627	0.971331	5.16386	2.10067	0.0774578	0.03151	0.584205	2.30842e-07	2.30842e-07	1	0	0	1	1	0
AACGGCAGGTCAAGG	1257	7353	15	341.799	335544320	136.5	840210110	110295	5.84964	3.6776	21.5126	8.75138	0.32269	0.131271	0.642818	9.6169e-07	9.6169e-07	1	0	0	1	1	0
AACGGCGATACCCCG	95	451	15	341.799	335544320	136.5	840210110	6765	4.74737	0.277941	1.31949	0.53677	0.0197923	0.00805156	0.521689	5.89858e-08	5.89858e-08	1	0	0	1	1	0
AACGGCTCATCTCCC	3616	17972	15	341.799	335544320	136.5	840210110	269580	4.97013	10.5793	52.5806	21.3899	0.788709	0.320848	0.546168	2.35054e-06	2.35054e-06	1	0	0	1	1	0
AACGGCTCTTCACGC	291	1377	15	341.799	335544320	136.5	840210110	20655	4.73196	0.851378	4.02868	1.63888	0.0604303	0.0245831	0.519995	1.80096e-07	1.80096e-07	1	0	0	1	1	0
AACGGCTGTCTCGGC	1	5	15	341.799	335544320	136.5	840210110	75	5	0.0029257	0.0146285	0.00595089	0.000219427	8.92634e-05	0.549451	6.53944e-10	6.53944e-10	1	0	0	1	1	0
AACGGGCAGCTCGGG	1	5	15	341.799	335544320	136.5	840210110	75	5	0.0029257	0.0146285	0.00595089	0.000219427	8.92634e-05	0.549451	6.53944e-10	6.53944e-10	1	0	0	1	1	0
AACGGGCGGAGGTGTGACGTGAG	2	8	23	341.799	335544320	136.5	840210110	184	4	0.00585139	0.0234056	0.00952143	0.000538328	0.000218993	0.673993	1.60434e-09	1.60434e-09	1	0	0	1	1	0
AACGGGGAC	1	6	9	341.799	335544320	136.5	840210110	54	6	0.0029257	0.0175542	0.00714107	0.000157988	6.42696e-05	0.395604	4.7084e-10	4.7084e-10	1	0	0	1	0	0
AACGGGGTCCTTCTG	223	1161	15	341.799	335544320	136.5	840210110	17415	5.20628	0.65243	3.39673	1.3818	0.050951	0.020727	0.572118	1.51846e-07	1.51846e-07	1	0	0	1	1	0
AACGGGTCTCGTGGC	1	6	15	341.799	335544320	136.5	840210110	90	6	0.0029257	0.0175542	0.00714107	0.000263313	0.000107116	0.659341	7.84733e-10	7.84733e-10	1	0	0	1	1	0
AACGGGTCTTGCTCC	474	2499	15	341.799	335544320	136.5	840210110	37485	5.27215	1.38678	7.31132	2.97426	0.10967	0.0446138	0.579357	3.26841e-07	3.26841e-07	1	0	0	1	1	0
AACGGTAGGATGGCG	1	4	15	341.799	335544320	136.5	840210110	60	4	0.0029257	0.0117028	0.00476071	0.000175542	7.14107e-05	0.43956	5.23155e-10	5.23155e-10	1	0	0	1	0	0
AACGT	107	634	5	341.799	335544320	136.5	840210110	3170	5.92523	0.31305	1.85489	0.754573	0.00927446	0.00377287	0.217042	2.764e-08	2.764e-08	1	0	0	1	0	0
AACGTAACTCGCTCC	88	507	15	341.799	335544320	136.5	840210110	7605	5.76136	0.257461	1.48333	0.60342	0.0222499	0.00905131	0.633117	6.63099e-08	6.63099e-08	1	0	0	1	1	0
AACGTACAGCAGCTG	3	15	15	341.799	335544320	136.5	840210110	225	5	0.00877709	0.0438855	0.0178527	0.000658282	0.00026779	0.549451	1.96183e-09	1.96183e-09	1	0	0	1	1	0
AACGTCACCCTCCAC	214	1183	15	341.799	335544320	136.5	840210110	17745	5.52804	0.626099	3.4611	1.40798	0.0519165	0.0211197	0.607477	1.54723e-07	1.54723e-07	1	0	0	1	1	0
AACGTCCCACATCC	1	6	14	341.799	335544320	136.5	840210110	84	6	0.0029257	0.0175542	0.00714107	0.000245759	9.9975e-05	0.615385	7.32418e-10	7.32418e-10	1	0	0	1	1	0
AACGTGGAAGTCAGG	3	12	15	341.799	335544320	136.5	840210110	180	4	0.00877709	0.0351084	0.0142821	0.000526625	0.000214232	0.43956	1.56947e-09	1.56947e-09	1	0	0	1	0	0
AACT	618	3912	4	341.799	335544320	136.5	840210110	15648	6.3301	1.80808	11.4453	4.65598	0.0457813	0.0186239	0.185497	1.36439e-07	1.36439e-07	1	0	0	0	0	0
AACTAAGCCGCCAAG	6	48	15	341.799	335544320	136.5	840210110	720	8	0.0175542	0.140433	0.0571286	0.0021065	0.000856929	0.879121	6.27786e-09	6.27786e-09	1	0	0	1	1	0
AACTACACAGTGAGC	1	7	15	341.799	335544320	136.5	840210110	105	7	0.0029257	0.0204799	0.00833125	0.000307198	0.000124969	0.769231	9.15522e-10	9.15522e-10	1	0	0	1	1	0
AACTACCCGCATCCC	1104	5768	15	341.799	335544320	136.5	840210110	86520	5.22464	3.22997	16.8754	6.86495	0.253131	0.102974	0.574136	7.5439e-07	7.5439e-07	1	0	0	1	1	0
AACTAGCGATACCCC	102	578	15	341.799	335544320	136.5	840210110	8670	5.66667	0.298421	1.69105	0.687923	0.0253658	0.0103188	0.622711	7.5596e-08	7.5596e-08	1	0	0	1	1	0
AACTAGCTCTTCCGATCTGCACTAC	6	24	25	341.799	335544320	136.5	840210110	600	4	0.0175542	0.0702167	0.0285643	0.00175542	0.000714107	0.732601	5.23155e-09	5.23155e-09	1	0	0	1	1	0
AACTAT	373	2144	6	341.799	335544320	136.5	840210110	12864	5.74799	1.09128	6.27269	2.55174	0.0376362	0.0153105	0.252659	1.12165e-07	1.12165e-07	1	0	0	1	0	0
AACTCAC	2	8	7	341.799	335544320	136.5	840210110	56	4	0.00585139	0.0234056	0.00952143	0.000163839	6.665e-05	0.205128	4.88278e-10	4.88278e-10	1	0	0	1	0	0
AACTCACAAGCCAGC	1	4	15	341.799	335544320	136.5	840210110	60	4	0.0029257	0.0117028	0.00476071	0.000175542	7.14107e-05	0.43956	5.23155e-10	5.23155e-10	1	0	0	1	0	0
AACTCACCCACCGCG	105	471	15	341.799	335544320	136.5	840210110	7065	4.48571	0.307198	1.378	0.560574	0.02067	0.00840861	0.492936	6.16015e-08	6.16015e-08	1	0	0	1	0	0
AACTCATCCACCGCG	40	204	15	341.799	335544320	136.5	840210110	3060	5.1	0.117028	0.596842	0.242796	0.00895263	0.00364195	0.56044	2.66809e-08	2.66809e-08	1	0	0	1	1	0
AACTCATGCCGGGTC	1	5	15	341.799	335544320	136.5	840210110	75	5	0.0029257	0.0146285	0.00595089	0.000219427	8.92634e-05	0.549451	6.53944e-10	6.53944e-10	1	0	0	1	1	0
AACTCCC	289	1199	7	341.799	335544320	136.5	840210110	8393	4.14879	0.845526	3.50791	1.42702	0.0245554	0.00998917	0.212758	7.31807e-08	7.31807e-08	1	0	0	1	0	0
AACTCCCCATGCCGC	1338	5534	15	341.799	335544320	136.5	840210110	83010	4.13602	3.91458	16.1908	6.58645	0.242862	0.0987967	0.454508	7.23785e-07	7.23785e-07	1	0	0	1	0	0
AACTCCGATTCTCCC	1	4	15	341.799	335544320	136.5	840210110	60	4	0.0029257	0.0117028	0.00476071	0.000175542	7.14107e-05	0.43956	5.23155e-10	5.23155e-10	1	0	0	1	0	0
AACTCCTCACGCCAC	1	5	15	341.799	335544320	136.5	840210110	75	5	0.0029257	0.0146285	0.00595089	0.000219427	8.92634e-05	0.549451	6.53944e-10	6.53944e-10	1	0	0	1	1	0
AACTCGACGCTCTTC	36	206	15	341.799	335544320	136.5	840210110	3090	5.72222	0.105325	0.602694	0.245177	0.0090404	0.00367765	0.628816	2.69425e-08	2.69425e-08	1	0	0	1	1	0
AACTCT	62	248	6	341.799	335544320	136.5	840210110	1488	4	0.181393	0.725573	0.295164	0.00435344	0.00177099	0.175824	1.29743e-08	1.29743e-08	1	0	0	1	0	0
AACTCTAATCCCTCTTGCGCTCT	110	452	23	341.799	335544320	136.5	840210110	10396	4.10909	0.321827	1.32242	0.537961	0.0304155	0.0123731	0.692374	9.06454e-08	9.06454e-08	1	0	0	1	1	0
AACTCTAGTGACCC	1	4	14	341.799	335544320	136.5	840210110	56	4	0.0029257	0.0117028	0.00476071	0.000163839	6.665e-05	0.410256	4.88278e-10	4.88278e-10	1	0	0	1	0	0
AACTG	12	64	5	341.799	335544320	136.5	840210110	320	5.33333	0.0351084	0.187245	0.0761714	0.000936223	0.000380857	0.19536	2.79016e-09	2.79016e-09	1	0	0	1	0	0
AACTGAGTCGTGCGC	1	4	15	341.799	335544320	136.5	840210110	60	4	0.0029257	0.0117028	0.00476071	0.000175542	7.14107e-05	0.43956	5.23155e-10	5.23155e-10	1	0	0	1	0	0
AACTGCAGATCGGAATAGCCCACT	28	125	24	341.799	335544320	136.5	840210110	3000	4.46429	0.0819195	0.365712	0.148772	0.00877709	0.00357054	0.784929	2.61578e-08	2.61578e-08	1	0	0	1	1	0
AACTGCCAGACTCGG	10	66	15	341.799	335544320	136.5	840210110	990	6.6	0.029257	0.193096	0.0785518	0.00289644	0.00117828	0.725275	8.63206e-09	8.63206e-09	1	0	0	1	1	0
AACTGCCCACGCCAC	11586	52854	15	341.799	335544320	136.5	840210110	792810	4.56189	33.8971	154.635	62.9057	2.31952	0.943585	0.501306	6.91271e-06	6.91271e-06	1	0	0	1	1	0
AACTGCGATACAGGG	54	348	15	341.799	335544320	136.5	840210110	5220	6.44444	0.157988	1.01814	0.414182	0.0152721	0.00621273	0.708181	4.55145e-08	4.55145e-08	1	0	0	1	1	0
AACTGCGCTCACACC	153	809	15	341.799	335544320	136.5	840210110	12135	5.28758	0.447632	2.36689	0.962854	0.0355033	0.0144428	0.581053	1.05808e-07	1.05808e-07	1	0	0	1	1	0
AACTGCTCTGATCTG	1	4	15	341.799	335544320	136.5	840210110	60	4	0.0029257	0.0117028	0.00476071	0.000175542	7.14107e-05	0.43956	5.23155e-10	5.23155e-10	1	0	0	1	0	0
AACTGTACATCACTCGGCCACTT	10	42	23	341.799	335544320	136.5	840210110	966	4.2	0.029257	0.122879	0.0499875	0.00282622	0.00114971	0.707692	8.4228e-09	8.4228e-09	1	0	0	1	1	0
AACTGTCACATGTGC	1	4	15	341.799	335544320	136.5	840210110	60	4	0.0029257	0.0117028	0.00476071	0.000175542	7.14107e-05	0.43956	5.23155e-10	5.23155e-10	1	0	0	1	0	0
AACTGTGTATCGGTC	59	441	15	341.799	335544320	136.5	840210110	6615	7.47458	0.172616	1.29023	0.524869	0.0193535	0.00787303	0.821382	5.76779e-08	5.76779e-08	1	0	0	1	1	0
AACTTCACCCAGCAC	4436	26001	15	341.799	335544320	136.5	840210110	390015	5.86136	12.9784	76.071	30.9458	1.14107	0.464187	0.644106	3.40064e-06	3.40064e-06	1	0	0	1	1	0
AACTTCCCACCGCCC	1	6	15	341.799	335544320	136.5	840210110	90	6	0.0029257	0.0175542	0.00714107	0.000263313	0.000107116	0.659341	7.84733e-10	7.84733e-10	1	0	0	1	1	0
AACTTCCCACCTCCGACCTGCC	10	43	22	341.799	335544320	136.5	840210110	946	4.3	0.029257	0.125805	0.0511777	0.00276771	0.00112591	0.69304	8.24842e-09	8.24842e-09	1	0	0	1	1	0
AACTTCCCACTGCCC	25541	128824	15	341.799	335544320	136.5	840210110	1932360	5.04381	74.7252	376.9	153.324	5.6535	2.29985	0.554265	1.68487e-05	1.68487e-05	1	1	0	1	1	0
AACTTGACGGCACCC	72	357	15	341.799	335544320	136.5	840210110	5355	4.95833	0.21065	1.04447	0.424894	0.0156671	0.00637341	0.544872	4.66916e-08	4.66916e-08	1	0	0	1	1	0
AAG	117394	1108546	3	341.799	335544320	136.5	840210110	3325638	9.44295	343.459	3243.27	1319.37	9.72981	3.9581	0.207537	2.89971e-05	2.89971e-05	1	1	0	0	0	0
AAGAAGAATCTACACTGCAGCTGGC	45	186	25	341.799	335544320	136.5	840210110	4650	4.13333	0.131656	0.54418	0.221373	0.0136045	0.00553433	0.757021	4.05445e-08	4.05445e-08	1	0	0	1	1	0
AAGAAGCAATGCTTC	1	4	15	341.799	335544320	136.5	840210110	60	4	0.0029257	0.0117028	0.00476071	0.000175542	7.14107e-05	0.43956	5.23155e-10	5.23155e-10	1	0	0	1	0	0
AAGAAGCGACCACAC	251	1474	15	341.799	335544320	136.5	840210110	22110	5.87251	0.73435	4.31248	1.75432	0.0646872	0.0263148	0.645331	1.92783e-07	1.92783e-07	1	0	0	1	1	0
AAGAAGCGACGCACC	68	357	15	341.799	335544320	136.5	840210110	5355	5.25	0.198947	1.04447	0.424894	0.0156671	0.00637341	0.576923	4.66916e-08	4.66916e-08	1	0	0	1	1	0
AAGAAGG	1	4	7	341.799	335544320	136.5	840210110	28	4	0.0029257	0.0117028	0.00476071	8.19195e-05	3.3325e-05	0.205128	2.44139e-10	2.44139e-10	1	0	0	1	0	0
AAGAAGGAC	292	1469	9	341.799	335544320	136.5	840210110	13221	5.03082	0.854304	4.29785	1.74837	0.0386806	0.0157353	0.331703	1.15277e-07	1.15277e-07	1	0	0	1	0	0
AAGAAGTGAGATGGGAAGATCGG	10	46	23	341.799	335544320	136.5	840210110	1058	4.6	0.029257	0.134582	0.0547482	0.00309539	0.00125921	0.775092	9.22497e-09	9.22497e-09	1	0	0	1	1	0
AAGAAGTGCCGGTGT	10	69	15	341.799	335544320	136.5	840210110	1035	6.9	0.029257	0.201873	0.0821223	0.0030281	0.00123183	0.758242	9.02443e-09	9.02443e-09	1	0	0	1	1	0
AAGAAGTGGGTGCCT	52	321	15	341.799	335544320	136.5	840210110	4815	6.17308	0.152136	0.939149	0.382047	0.0140872	0.00573071	0.67836	4.19832e-08	4.19832e-08	1	0	0	1	1	0
AAGAAT	123	492	6	341.799	335544320	136.5	840210110	2952	4	0.359861	1.43944	0.585568	0.00863666	0.00351341	0.175824	2.57392e-08	2.57392e-08	1	0	0	1	0	0
AAGAATCACACCGGC	2	11	15	341.799	335544320	136.5	840210110	165	5.5	0.00585139	0.0321827	0.013092	0.00048274	0.000196379	0.604396	1.43868e-09	1.43868e-09	1	0	0	1	1	0
AAGAATGAGACGGGT	1	4	15	341.799	335544320	136.5	840210110	60	4	0.0029257	0.0117028	0.00476071	0.000175542	7.14107e-05	0.43956	5.23155e-10	5.23155e-10	1	0	0	1	0	0
AAGAATTGACGGACTGACTAGAC	12	63	23	341.799	335544320	136.5	840210110	1449	5.25	0.0351084	0.184319	0.0749812	0.00423933	0.00172457	0.884615	1.26342e-08	1.26342e-08	1	0	0	1	1	0
AAGACAC	5	20	7	341.799	335544320	136.5	840210110	140	4	0.0146285	0.0585139	0.0238036	0.000409598	0.000166625	0.205128	1.2207e-09	1.2207e-09	1	0	0	1	0	0
AAGACACGACCCACC	800	3672	15	341.799	335544320	136.5	840210110	55080	4.59	2.34056	10.7432	4.37034	0.161147	0.065555	0.504396	4.80257e-07	4.80257e-07	1	0	0	1	1	0
AAGACAGCG	1	5	9	341.799	335544320	136.5	840210110	45	5	0.0029257	0.0146285	0.00595089	0.000131656	5.3558e-05	0.32967	3.92367e-10	3.92367e-10	1	0	0	1	0	0
AAGACAGCTCACACT	1	4	15	341.799	335544320	136.5	840210110	60	4	0.0029257	0.0117028	0.00476071	0.000175542	7.14107e-05	0.43956	5.23155e-10	5.23155e-10	1	0	0	1	0	0
AAGACAT	3	12	7	341.799	335544320	136.5	840210110	84	4	0.00877709	0.0351084	0.0142821	0.000245759	9.9975e-05	0.205128	7.32418e-10	7.32418e-10	1	0	0	1	0	0
AAGACATGGGCTGGC	1	4	15	341.799	335544320	136.5	840210110	60	4	0.0029257	0.0117028	0.00476071	0.000175542	7.14107e-05	0.43956	5.23155e-10	5.23155e-10	1	0	0	1	0	0
AAGACCACAAGACCACACCACAT	5896	24629	23	341.799	335544320	136.5	840210110	566467	4.17724	17.2499	72.057	29.3129	1.65731	0.674197	0.703857	4.93917e-06	4.93917e-06	1	0	0	1	1	0
AAGACCC	1	4	7	341.799	335544320	136.5	840210110	28	4	0.0029257	0.0117028	0.00476071	8.19195e-05	3.3325e-05	0.205128	2.44139e-10	2.44139e-10	1	0	0	1	0	0
AAGACCCGACACCGC	41	179	15	341.799	335544320	136.5	840210110	2685	4.36585	0.119954	0.5237	0.213042	0.0078555	0.00319563	0.479764	2.34112e-08	2.34112e-08	1	0	0	1	0	0
AAGACCCGATGCCAC	1323	6880	15	341.799	335544320	136.5	840210110	103200	5.2003	3.8707	20.1288	8.18843	0.301932	0.122826	0.571462	8.99827e-07	8.99827e-07	1	0	0	1	1	0
AAGACCG	8	32	7	341.799	335544320	136.5	840210110	224	4	0.0234056	0.0936223	0.0380857	0.000655356	0.0002666	0.205128	1.95311e-09	1.95311e-09	1	0	0	1	0	0
AAGACCTCCTCACAC	482	2886	15	341.799	335544320	136.5	840210110	43290	5.98755	1.41019	8.44356	3.43486	0.126653	0.0515228	0.657973	3.77457e-07	3.77457e-07	1	0	0	1	1	0
AAGACGACGCCACCC	1	4	15	341.799	335544320	136.5	840210110	60	4	0.0029257	0.0117028	0.00476071	0.000175542	7.14107e-05	0.43956	5.23155e-10	5.23155e-10	1	0	0	1	0	0
AAGACGACTCAGCGG	2	11	15	341.799	335544320	136.5	840210110	165	5.5	0.00585139	0.0321827	0.013092	0.00048274	0.000196379	0.604396	1.43868e-09	1.43868e-09	1	0	0	1	1	0
AAGACGAGCCAGGTG	96	533	15	341.799	335544320	136.5	840210110	7995	5.55208	0.280867	1.5594	0.634365	0.0233909	0.00951548	0.610119	6.97105e-08	6.97105e-08	1	0	0	1	1	0
AAGACGC	1	4	7	341.799	335544320	136.5	840210110	28	4	0.0029257	0.0117028	0.00476071	8.19195e-05	3.3325e-05	0.205128	2.44139e-10	2.44139e-10	1	0	0	1	0	0
AAGACGCACCCACCC	1	4	15	341.799	335544320	136.5	840210110	60	4	0.0029257	0.0117028	0.00476071	0.000175542	7.14107e-05	0.43956	5.23155e-10	5.23155e-10	1	0	0	1	0	0
AAGACGG	1	4	7	341.799	335544320	136.5	840210110	28	4	0.0029257	0.0117028	0.00476071	8.19195e-05	3.3325e-05	0.205128	2.44139e-10	2.44139e-10	1	0	0	1	0	0
AAGACGGCTAGTGAG	1	4	15	341.799	335544320	136.5	840210110	60	4	0.0029257	0.0117028	0.00476071	0.000175542	7.14107e-05	0.43956	5.23155e-10	5.23155e-10	1	0	0	1	0	0
AAGACGGTCGGGGCT	1350	6699	15	341.799	335544320	136.5	840210110	100485	4.96222	3.94969	19.5992	7.97301	0.293989	0.119595	0.545299	8.76154e-07	8.76154e-07	1	0	0	1	1	0
AAGACGTCTTATTAC	2	8	15	341.799	335544320	136.5	840210110	120	4	0.00585139	0.0234056	0.00952143	0.000351084	0.000142821	0.43956	1.04631e-09	1.04631e-09	1	0	0	1	0	0
AAGAG	474	2496	5	341.799	335544320	136.5	840210110	12480	5.26582	1.38678	7.30254	2.97069	0.0365127	0.0148534	0.192887	1.08816e-07	1.08816e-07	1	0	0	1	0	0
AAGAGAATTG	4	48	10	341.799	335544320	136.5	840210110	480	12	0.0117028	0.140433	0.0571286	0.00140433	0.000571286	0.879121	4.18524e-09	4.18524e-09	1	0	0	1	1	0
AAGAGAG	1	4	7	341.799	335544320	136.5	840210110	28	4	0.0029257	0.0117028	0.00476071	8.19195e-05	3.3325e-05	0.205128	2.44139e-10	2.44139e-10	1	0	0	1	0	0
AAGAGAGAGAAGGGG	1	4	15	341.799	335544320	136.5	840210110	60	4	0.0029257	0.0117028	0.00476071	0.000175542	7.14107e-05	0.43956	5.23155e-10	5.23155e-10	1	0	0	1	0	0
AAGAGAGTCGCGACT	7	28	15	341.799	335544320	136.5	840210110	420	4	0.0204799	0.0819195	0.033325	0.00122879	0.000499875	0.43956	3.66209e-09	3.66209e-09	1	0	0	1	0	0
AAGAGAT	1	4	7	341.799	335544320	136.5	840210110	28	4	0.0029257	0.0117028	0.00476071	8.19195e-05	3.3325e-05	0.205128	2.44139e-10	2.44139e-10	1	0	0	1	0	0
AAGAGCC	1	4	7	341.799	335544320	136.5	840210110	28	4	0.0029257	0.0117028	0.00476071	8.19195e-05	3.3325e-05	0.205128	2.44139e-10	2.44139e-10	1	0	0	1	0	0
AAGAGCCCCACCCCG	1	4	15	341.799	335544320	136.5	840210110	60	4	0.0029257	0.0117028	0.00476071	0.000175542	7.14107e-05	0.43956	5.23155e-10	5.23155e-10	1	0	0	1	0	0
AAGAGCGAATGGACG	61	312	15	341.799	335544320	136.5	840210110	4680	5.11475	0.178468	0.912817	0.371336	0.0136923	0.00557004	0.562061	4.08061e-08	4.08061e-08	1	0	0	1	1	0
AAGAGCGACT	206	915	10	341.799	335544320	136.5	840210110	9150	4.44175	0.602694	2.67701	1.08901	0.0267701	0.0108901	0.325403	7.97812e-08	7.97812e-08	1	0	0	1	0	0
AAGAGCGGTGGAGAGAATAGTG	1668	7351	22	341.799	335544320	136.5	840210110	161722	4.40707	4.88006	21.5068	8.749	0.47315	0.192478	0.710298	1.4101e-06	1.4101e-06	1	0	0	1	1	0
AAGAGCGTCGAGAGG	58	266	15	341.799	335544320	136.5	840210110	3990	4.58621	0.16969	0.778235	0.316587	0.0116735	0.00474881	0.503979	3.47898e-08	3.47898e-08	1	0	0	1	1	0
AAGAGCGTCGGAAGG	153	685	15	341.799	335544320	136.5	840210110	10275	4.47712	0.447632	2.0041	0.815272	0.0300615	0.0122291	0.491992	8.95904e-08	8.95904e-08	1	0	0	1	0	0
AAGAGCGTCGTACAG	29	123	15	341.799	335544320	136.5	840210110	1845	4.24138	0.0848452	0.359861	0.146392	0.00539791	0.00219588	0.466086	1.6087e-08	1.6087e-08	1	0	0	1	0	0
AAGAGG	332	1340	6	341.799	335544320	136.5	840210110	8040	4.03614	0.971331	3.92043	1.59484	0.0235226	0.00956904	0.177413	7.01028e-08	7.01028e-08	1	0	0	1	0	0
AAGAGGACACTCAAGTCAGATCGG	7	28	24	341.799	335544320	136.5	840210110	672	4	0.0204799	0.0819195	0.033325	0.00196607	0.0007998	0.703297	5.85934e-09	5.85934e-09	1	0	0	1	1	0
AAGAGGAGCTACGGC	253	1445	15	341.799	335544320	136.5	840210110	21675	5.71146	0.740201	4.22763	1.71981	0.0634145	0.0257971	0.627633	1.8899e-07	1.8899e-07	1	0	0	1	1	0
AAGAGGATGGTGAATGAGTGGAGT	2284	10335	24	341.799	335544320	136.5	840210110	248040	4.52496	6.68229	30.2371	12.3005	0.72569	0.295212	0.795597	2.16272e-06	2.16272e-06	1	0	0	1	1	0
AAGAGGGATAGGGTG	282	1272	15	341.799	335544320	136.5	840210110	19080	4.51064	0.825047	3.72149	1.51391	0.0558223	0.0227086	0.495675	1.66363e-07	1.66363e-07	1	0	0	1	0	0
AAGAGGGCACATGTG	4	18	15	341.799	335544320	136.5	840210110	270	4.5	0.0117028	0.0526625	0.0214232	0.000789938	0.000321348	0.494505	2.3542e-09	2.3542e-09	1	0	0	1	0	0
AAGAGT	214	856	6	341.799	335544320	136.5	840210110	5136	4	0.626099	2.5044	1.01879	0.0150264	0.00611276	0.175824	4.47821e-08	4.47821e-08	1	0	0	1	0	0
AAGAGTGAGGCCCGC	1	4	15	341.799	335544320	136.5	840210110	60	4	0.0029257	0.0117028	0.00476071	0.000175542	7.14107e-05	0.43956	5.23155e-10	5.23155e-10	1	0	0	1	0	0
AAGAGTGCACGACCAGGCCAT	4	18	21	341.799	335544320	136.5	840210110	378	4.5	0.0117028	0.0526625	0.0214232	0.00110591	0.000449887	0.692308	3.29588e-09	3.29588e-09	1	0	0	1	1	0
AAGAGTGGGTGCAGGTACGG	1	4	20	341.799	335544320	136.5	840210110	80	4	0.0029257	0.0117028	0.00476071	0.000234056	9.52143e-05	0.586081	6.97541e-10	6.97541e-10	1	0	0	1	1	0
AAGAGTGTCGTGTAT	137	555	15	341.799	335544320	136.5	840210110	8325	4.05109	0.40082	1.62376	0.660549	0.0243564	0.00990824	0.445175	7.25878e-08	7.25878e-08	1	0	0	1	0	0
AAGAT	734	3951	5	341.799	335544320	136.5	840210110	19755	5.38283	2.14746	11.5594	4.7024	0.0577971	0.023512	0.197173	1.72249e-07	1.72249e-07	1	0	0	1	0	0
AAGATAGGGACTTGC	1	4	15	341.799	335544320	136.5	840210110	60	4	0.0029257	0.0117028	0.00476071	0.000175542	7.14107e-05	0.43956	5.23155e-10	5.23155e-10	1	0	0	1	0	0
AAGATAGGGCAAGATCGGATGGGC	22	97	24	341.799	335544320	136.5	840210110	2328	4.40909	0.0643653	0.283793	0.115447	0.00681102	0.00277074	0.775225	2.02984e-08	2.02984e-08	1	0	0	1	1	0
AAGATAGTGGCGATG	9685	67565	15	341.799	335544320	136.5	840210110	1013475	6.97625	28.3354	197.675	80.4144	2.96512	1.20622	0.766621	8.83675e-06	8.83675e-06	1	0	0	1	1	0
AAGATAT	92	368	7	341.799	335544320	136.5	840210110	2576	4	0.269164	1.07666	0.437986	0.0075366	0.0030659	0.205128	2.24608e-08	2.24608e-08	1	0	0	1	0	0
AAGATATTGACAGGTCGGTGAGC	4	19	23	341.799	335544320	136.5	840210110	437	4.75	0.0117028	0.0555882	0.0226134	0.00127853	0.000520108	0.800366	3.81032e-09	3.81032e-09	1	0	0	1	1	0
AAGATCC	6	24	7	341.799	335544320	136.5	840210110	168	4	0.0175542	0.0702167	0.0285643	0.000491517	0.00019995	0.205128	1.46484e-09	1.46484e-09	1	0	0	1	0	0
AAGATCGTGAG	1	4	11	341.799	335544320	136.5	840210110	44	4	0.0029257	0.0117028	0.00476071	0.000128731	5.23679e-05	0.322344	3.83647e-10	3.83647e-10	1	0	0	1	0	0
AAGATG	1	4	6	341.799	335544320	136.5	840210110	24	4	0.0029257	0.0117028	0.00476071	7.02167e-05	2.85643e-05	0.175824	2.09262e-10	2.09262e-10	1	0	0	1	0	0
AAGATGACGATCGATGTGAAGG	138	629	22	341.799	335544320	136.5	840210110	13838	4.55797	0.403746	1.84026	0.748622	0.0404858	0.0164697	0.734618	1.20657e-07	1.20657e-07	1	0	0	1	1	0
AAGATGATCGAAGCT	1	4	15	341.799	335544320	136.5	840210110	60	4	0.0029257	0.0117028	0.00476071	0.000175542	7.14107e-05	0.43956	5.23155e-10	5.23155e-10	1	0	0	1	0	0
AAGATGCTCCCTTGC	2	11	15	341.799	335544320	136.5	840210110	165	5.5	0.00585139	0.0321827	0.013092	0.00048274	0.000196379	0.604396	1.43868e-09	1.43868e-09	1	0	0	1	1	0
AAGATGTGGTGGTGTGGATGGTG	1	4	23	341.799	335544320	136.5	840210110	92	4	0.0029257	0.0117028	0.00476071	0.000269164	0.000109496	0.673993	8.02172e-10	8.02172e-10	1	0	0	1	1	0
AAGATGTGGTGGTGTGTATGGTG	9820	40214	23	341.799	335544320	136.5	840210110	924922	4.09511	28.7303	117.654	47.8618	2.70604	1.10082	0.690019	8.06463e-06	8.06463e-06	1	0	0	1	1	0
AAGATT	1	4	6	341.799	335544320	136.5	840210110	24	4	0.0029257	0.0117028	0.00476071	7.02167e-05	2.85643e-05	0.175824	2.09262e-10	2.09262e-10	1	0	0	1	0	0
AAGC	2910	20705	4	341.799	335544320	136.5	840210110	82820	7.11512	8.51378	60.5766	24.6426	0.242306	0.0985706	0.208502	7.22129e-07	7.22129e-07	1	0	0	0	0	0
AAGCAC	2	8	6	341.799	335544320	136.5	840210110	48	4	0.00585139	0.0234056	0.00952143	0.000140433	5.71286e-05	0.175824	4.18524e-10	4.18524e-10	1	0	0	1	0	0
AAGCACCAGACCGGG	1	5	15	341.799	335544320	136.5	840210110	75	5	0.0029257	0.0146285	0.00595089	0.000219427	8.92634e-05	0.549451	6.53944e-10	6.53944e-10	1	0	0	1	1	0
AAGCACCCTCACAGG	76	406	15	341.799	335544320	136.5	840210110	6090	5.34211	0.222353	1.18783	0.483212	0.0178175	0.00724819	0.587045	5.31003e-08	5.31003e-08	1	0	0	1	1	0
AAGCACGCACCCCGC	1170	5072	15	341.799	335544320	136.5	840210110	76080	4.33504	3.42307	14.8391	6.03659	0.222587	0.0905488	0.476378	6.63361e-07	6.63361e-07	1	0	0	1	0	0
AAGCAG	216	880	6	341.799	335544320	136.5	840210110	5280	4.07407	0.631951	2.57461	1.04736	0.0154477	0.00628414	0.17908	4.60377e-08	4.60377e-08	1	0	0	1	0	0
AAGCAGG	6	27	7	341.799	335544320	136.5	840210110	189	4.5	0.0175542	0.0789938	0.0321348	0.000552957	0.000224944	0.230769	1.64794e-09	1.64794e-09	1	0	0	1	0	0
AAGCAGGTGTGAGGG	50	311	15	341.799	335544320	136.5	840210110	4665	6.22	0.146285	0.909892	0.370146	0.0136484	0.00555218	0.683516	4.06753e-08	4.06753e-08	1	0	0	1	1	0
AAGCATCTGGGCACG	46	243	15	341.799	335544320	136.5	840210110	3645	5.28261	0.134582	0.710944	0.289213	0.0106642	0.0043382	0.580506	3.17817e-08	3.17817e-08	1	0	0	1	1	0
AAGCATGCTCAGGGT	1	4	15	341.799	335544320	136.5	840210110	60	4	0.0029257	0.0117028	0.00476071	0.000175542	7.14107e-05	0.43956	5.23155e-10	5.23155e-10	1	0	0	1	0	0
AAGCATGCTTCTCCGCCTTCTCAC	4	16	24	341.799	335544320	136.5	840210110	384	4	0.0117028	0.0468112	0.0190429	0.00112347	0.000457029	0.703297	3.34819e-09	3.34819e-09	1	0	0	1	1	0
AAGCC	48	251	5	341.799	335544320	136.5	840210110	1255	5.22917	0.140433	0.73435	0.298735	0.00367175	0.00149367	0.191545	1.09427e-08	1.09427e-08	1	0	0	1	0	0
AAGCCAC	1	4	7	341.799	335544320	136.5	840210110	28	4	0.0029257	0.0117028	0.00476071	8.19195e-05	3.3325e-05	0.205128	2.44139e-10	2.44139e-10	1	0	0	1	0	0
AAGCCAGTCACCCAG	550	3293	15	341.799	335544320	136.5	840210110	49395	5.98727	1.60913	9.63432	3.91926	0.144515	0.0587889	0.657942	4.30688e-07	4.30688e-07	1	0	0	1	1	0
AAGCCCAGACCCCTC	785	3361	15	341.799	335544320	136.5	840210110	50415	4.28153	2.29667	9.83327	4.00019	0.147499	0.0600028	0.470498	4.39581e-07	4.39581e-07	1	0	0	1	0	0
AAGCCCC	1	4	7	341.799	335544320	136.5	840210110	28	4	0.0029257	0.0117028	0.00476071	8.19195e-05	3.3325e-05	0.205128	2.44139e-10	2.44139e-10	1	0	0	1	0	0
AAGCCCG	6	24	7	341.799	335544320	136.5	840210110	168	4	0.0175542	0.0702167	0.0285643	0.000491517	0.00019995	0.205128	1.46484e-09	1.46484e-09	1	0	0	1	0	0
AAGCCCT	1	4	7	341.799	335544320	136.5	840210110	28	4	0.0029257	0.0117028	0.00476071	8.19195e-05	3.3325e-05	0.205128	2.44139e-10	2.44139e-10	1	0	0	1	0	0
AAGCCGG	2	8	7	341.799	335544320	136.5	840210110	56	4	0.00585139	0.0234056	0.00952143	0.000163839	6.665e-05	0.205128	4.88278e-10	4.88278e-10	1	0	0	1	0	0
AAGCCGTCCAGTCCC	57	331	15	341.799	335544320	136.5	840210110	4965	5.80702	0.166765	0.968406	0.393949	0.0145261	0.00590924	0.638134	4.32911e-08	4.32911e-08	1	0	0	1	1	0
AAGCCTTGAGTGTGAAGCTGATCC	47	201	24	341.799	335544320	136.5	840210110	4824	4.2766	0.137508	0.588065	0.239226	0.0141136	0.00574142	0.751929	4.20617e-08	4.20617e-08	1	0	0	1	1	0
AAGCGACCGAGCCAG	13	65	15	341.799	335544320	136.5	840210110	975	5	0.0380341	0.19017	0.0773616	0.00285255	0.00116042	0.549451	8.50127e-09	8.50127e-09	1	0	0	1	1	0
AAGCGAGACAGACCC	85	442	15	341.799	335544320	136.5	840210110	6630	5.2	0.248684	1.29316	0.526059	0.0193974	0.00789088	0.571429	5.78087e-08	5.78087e-08	1	0	0	1	1	0
AAGCGAGATGGGAGT	1	4	15	341.799	335544320	136.5	840210110	60	4	0.0029257	0.0117028	0.00476071	0.000175542	7.14107e-05	0.43956	5.23155e-10	5.23155e-10	1	0	0	1	0	0
AAGCGAGTCGGGTAC	1	4	15	341.799	335544320	136.5	840210110	60	4	0.0029257	0.0117028	0.00476071	0.000175542	7.14107e-05	0.43956	5.23155e-10	5.23155e-10	1	0	0	1	0	0
AAGCGCG	1	4	7	341.799	335544320	136.5	840210110	28	4	0.0029257	0.0117028	0.00476071	8.19195e-05	3.3325e-05	0.205128	2.44139e-10	2.44139e-10	1	0	0	1	0	0
AAGCGGAGGTGAGTG	98	494	15	341.799	335544320	136.5	840210110	7410	5.04082	0.286718	1.44529	0.587948	0.0216794	0.00881922	0.553936	6.46097e-08	6.46097e-08	1	0	0	1	1	0
AAGCGGTGGCGACTG	81	426	15	341.799	335544320	136.5	840210110	6390	5.25926	0.236981	1.24635	0.507016	0.0186952	0.00760524	0.577941	5.5716e-08	5.5716e-08	1	0	0	1	1	0
AAGCGTAGGG	2	8	10	341.799	335544320	136.5	840210110	80	4	0.00585139	0.0234056	0.00952143	0.000234056	9.52143e-05	0.29304	6.97541e-10	6.97541e-10	1	0	0	1	0	0
AAGCGTGATGGCGAG	50	242	15	341.799	335544320	136.5	840210110	3630	4.84	0.146285	0.708019	0.288023	0.0106203	0.00432035	0.531868	3.16509e-08	3.16509e-08	1	0	0	1	1	0
AAGCTCAATGCACTCGTGCACTCG	2	10	24	341.799	335544320	136.5	840210110	240	5	0.00585139	0.029257	0.0119018	0.000702167	0.000285643	0.879121	2.09262e-09	2.09262e-09	1	0	0	1	1	0
AAGCTCCTCTAGGTC	4	18	15	341.799	335544320	136.5	840210110	270	4.5	0.0117028	0.0526625	0.0214232	0.000789938	0.000321348	0.494505	2.3542e-09	2.3542e-09	1	0	0	1	0	0
AAGG	47840	638832	4	341.799	335544320	136.5	840210110	2555328	13.3535	139.965	1869.03	760.324	7.47612	3.0413	0.391312	2.22806e-05	2.22806e-05	1	1	0	0	0	0
AAGGAC	340	2128	6	341.799	335544320	136.5	840210110	12768	6.25882	0.994737	6.22588	2.5327	0.0373553	0.0151962	0.275113	1.11327e-07	1.11327e-07	1	0	0	1	0	0
AAGGACAAGGTGGAG	1	4	15	341.799	335544320	136.5	840210110	60	4	0.0029257	0.0117028	0.00476071	0.000175542	7.14107e-05	0.43956	5.23155e-10	5.23155e-10	1	0	0	1	0	0
AAGGACACTCAGAGG	70	406	15	341.799	335544320	136.5	840210110	6090	5.8	0.204799	1.18783	0.483212	0.0178175	0.00724819	0.637363	5.31003e-08	5.31003e-08	1	0	0	1	1	0
AAGGACGGGGCGGTC	1	4	15	341.799	335544320	136.5	840210110	60	4	0.0029257	0.0117028	0.00476071	0.000175542	7.14107e-05	0.43956	5.23155e-10	5.23155e-10	1	0	0	1	0	0
AAGGACTGGGAAGGACTGGTGGAG	62	262	24	341.799	335544320	136.5	840210110	6288	4.22581	0.181393	0.766533	0.311827	0.0183968	0.00748384	0.742999	5.48267e-08	5.48267e-08	1	0	0	1	1	0
AAGGAG	232	928	6	341.799	335544320	136.5	840210110	5568	4	0.678762	2.71505	1.10449	0.0162903	0.00662691	0.175824	4.85488e-08	4.85488e-08	1	0	0	1	0	0
AAGGAGCAGGGTGTC	646	3739	15	341.799	335544320	136.5	840210110	56085	5.78793	1.89	10.9392	4.45008	0.164088	0.0667512	0.636036	4.89019e-07	4.89019e-07	1	0	0	1	1	0
AAGGAGCC	2	12	8	341.799	335544320	136.5	840210110	96	6	0.00585139	0.0351084	0.0142821	0.000280867	0.000114257	0.351648	8.37049e-10	8.37049e-10	1	0	0	1	0	0
AAGGAGCCACACCGC	886	4330	15	341.799	335544320	136.5	840210110	64950	4.88713	2.59217	12.6683	5.15347	0.190024	0.0773021	0.537048	5.66316e-07	5.66316e-07	1	0	0	1	1	0
AAGGAGCTGTGGGAC	4440	25512	15	341.799	335544320	136.5	840210110	382680	5.74595	12.9901	74.6404	30.3638	1.11961	0.455458	0.631423	3.33669e-06	3.33669e-06	1	0	0	1	1	0
AAGGAGCTGTGGGCC	1	4	15	341.799	335544320	136.5	840210110	60	4	0.0029257	0.0117028	0.00476071	0.000175542	7.14107e-05	0.43956	5.23155e-10	5.23155e-10	1	0	0	1	0	0
AAGGAGGACTCGGAG	1	4	15	341.799	335544320	136.5	840210110	60	4	0.0029257	0.0117028	0.00476071	0.000175542	7.14107e-05	0.43956	5.23155e-10	5.23155e-10	1	0	0	1	0	0
AAGGAT	9	81	6	341.799	335544320	136.5	840210110	486	9	0.0263313	0.236981	0.0964045	0.00142189	0.000578427	0.395604	4.23756e-09	4.23756e-09	1	0	0	1	0	0
AAGGATCT	1	8	8	341.799	335544320	136.5	840210110	64	8	0.0029257	0.0234056	0.00952143	0.000187245	7.61714e-05	0.468864	5.58032e-10	5.58032e-10	1	0	0	1	0	0
AAGGATGCGTATGGG	7135	40392	15	341.799	335544320	136.5	840210110	605880	5.66111	20.8748	118.175	48.0737	1.77262	0.721105	0.6221	5.28282e-06	5.28282e-06	1	0	0	1	1	0
AAGGATGGAGGAGGC	2647	14840	15	341.799	335544320	136.5	840210110	222600	5.60635	7.74432	43.4173	17.6622	0.65126	0.264934	0.616082	1.94091e-06	1.94091e-06	1	0	0	1	1	0
AAGGATT	13	52	7	341.799	335544320	136.5	840210110	364	4	0.0380341	0.152136	0.0618893	0.00106495	0.000433225	0.205128	3.17381e-09	3.17381e-09	1	0	0	1	0	0
AAGGC	2	12	5	341.799	335544320	136.5	840210110	60	6	0.00585139	0.0351084	0.0142821	0.000175542	7.14107e-05	0.21978	5.23155e-10	5.23155e-10	1	0	0	1	0	0
AAGGCACCCTCACCC	37	173	15	341.799	335544320	136.5	840210110	2595	4.67568	0.108251	0.506146	0.205901	0.00759218	0.00308851	0.513811	2.26265e-08	2.26265e-08	1	0	0	1	1	0
AAGGCAGATGGCGTG	2	13	15	341.799	335544320	136.5	840210110	195	6.5	0.00585139	0.0380341	0.0154723	0.000570511	0.000232085	0.714286	1.70025e-09	1.70025e-09	1	0	0	1	1	0
AAGGCCACGGCCCAC	1	4	15	341.799	335544320	136.5	840210110	60	4	0.0029257	0.0117028	0.00476071	0.000175542	7.14107e-05	0.43956	5.23155e-10	5.23155e-10	1	0	0	1	0	0
AAGGCG	2	8	6	341.799	335544320	136.5	840210110	48	4	0.00585139	0.0234056	0.00952143	0.000140433	5.71286e-05	0.175824	4.18524e-10	4.18524e-10	1	0	0	1	0	0
AAGGCGTCACTCGGC	365	1900	15	341.799	335544320	136.5	840210110	28500	5.20548	1.06788	5.55882	2.26134	0.0833824	0.0339201	0.572031	2.48499e-07	2.48499e-07	1	0	0	1	1	0
AAGGG	941	9951	5	341.799	335544320	136.5	840210110	49755	10.5749	2.75308	29.1136	11.8435	0.145568	0.0592173	0.38736	4.33827e-07	4.33827e-07	1	0	0	1	0	0
AAGGGAAGGGG	10	43	11	341.799	335544320	136.5	840210110	473	4.3	0.029257	0.125805	0.0511777	0.00138385	0.000562954	0.34652	4.12421e-09	4.12421e-09	1	0	0	1	0	0
AAGGGAC	3230	13937	7	341.799	335544320	136.5	840210110	97559	4.31486	9.45	40.7754	16.5875	0.285428	0.116113	0.221275	8.50642e-07	8.50642e-07	1	0	0	1	0	0
AAGGGACCGGGGCGT	1	4	15	341.799	335544320	136.5	840210110	60	4	0.0029257	0.0117028	0.00476071	0.000175542	7.14107e-05	0.43956	5.23155e-10	5.23155e-10	1	0	0	1	0	0
AAGGGACTGGGACAC	1139	7035	15	341.799	335544320	136.5	840210110	105525	6.17647	3.33237	20.5823	8.37291	0.308734	0.125594	0.678733	9.201e-07	9.201e-07	1	0	0	1	1	0
AAGGGAG	3	12	7	341.799	335544320	136.5	840210110	84	4	0.00877709	0.0351084	0.0142821	0.000245759	9.9975e-05	0.205128	7.32418e-10	7.32418e-10	1	0	0	1	0	0
AAGGGAGGGCATGTG	18112	73020	15	341.799	335544320	136.5	840210110	1095300	4.03158	52.9902	213.634	86.9068	3.20452	1.3036	0.443031	9.5502e-06	9.5502e-06	1	1	0	1	0	0
AAGGGAGGGGGAGGGGAGGGG	1	4	21	341.799	335544320	136.5	840210110	84	4	0.0029257	0.0117028	0.00476071	0.000245759	9.9975e-05	0.615385	7.32418e-10	7.32418e-10	1	0	0	1	1	0
AAGGGATCATCGCTC	28	189	15	341.799	335544320	136.5	840210110	2835	6.75	0.0819195	0.552957	0.224944	0.00829435	0.00337416	0.741758	2.47191e-08	2.47191e-08	1	0	0	1	1	0
AAGGGATGAAGTGAATGGGCCCC	11	46	23	341.799	335544320	136.5	840210110	1058	4.18182	0.0321827	0.134582	0.0547482	0.00309539	0.00125921	0.704629	9.22497e-09	9.22497e-09	1	0	0	1	1	0
AAGGGATGGTGCAGC	1	5	15	341.799	335544320	136.5	840210110	75	5	0.0029257	0.0146285	0.00595089	0.000219427	8.92634e-05	0.549451	6.53944e-10	6.53944e-10	1	0	0	1	1	0
AAGGGCTACAGTGGG	41	210	15	341.799	335544320	136.5	840210110	3150	5.12195	0.119954	0.614396	0.249937	0.00921595	0.00374906	0.562852	2.74657e-08	2.74657e-08	1	0	0	1	1	0
AAGGGCTGCTGGATG	1	5	15	341.799	335544320	136.5	840210110	75	5	0.0029257	0.0146285	0.00595089	0.000219427	8.92634e-05	0.549451	6.53944e-10	6.53944e-10	1	0	0	1	1	0
AAGGGG	8	32	6	341.799	335544320	136.5	840210110	192	4	0.0234056	0.0936223	0.0380857	0.000561734	0.000228514	0.175824	1.6741e-09	1.6741e-09	1	0	0	1	0	0
AAGGGGACAGTGGAG	1	4	15	341.799	335544320	136.5	840210110	60	4	0.0029257	0.0117028	0.00476071	0.000175542	7.14107e-05	0.43956	5.23155e-10	5.23155e-10	1	0	0	1	0	0
AAGGGGC	4	16	7	341.799	335544320	136.5	840210110	112	4	0.0117028	0.0468112	0.0190429	0.000327678	0.0001333	0.205128	9.76557e-10	9.76557e-10	1	0	0	1	0	0
AAGGGGCACTAGTAC	4	17	15	341.799	335544320	136.5	840210110	255	4.25	0.0117028	0.0497368	0.020233	0.000746053	0.000303496	0.467033	2.22341e-09	2.22341e-09	1	0	0	1	0	0
AAGGGGG	6	24	7	341.799	335544320	136.5	840210110	168	4	0.0175542	0.0702167	0.0285643	0.000491517	0.00019995	0.205128	1.46484e-09	1.46484e-09	1	0	0	1	0	0
AAGGGGT	1	4	7	341.799	335544320	136.5	840210110	28	4	0.0029257	0.0117028	0.00476071	8.19195e-05	3.3325e-05	0.205128	2.44139e-10	2.44139e-10	1	0	0	1	0	0
AAGGGGTCTGTGGGG	1	5	15	341.799	335544320	136.5	840210110	75	5	0.0029257	0.0146285	0.00595089	0.000219427	8.92634e-05	0.549451	6.53944e-10	6.53944e-10	1	0	0	1	1	0
AAGGGT	224	1096	6	341.799	335544320	136.5	840210110	6576	4.89286	0.655356	3.20656	1.30444	0.0192394	0.00782661	0.215071	5.73378e-08	5.73378e-08	1	0	0	1	0	0
AAGGGTAGGGTGTGC	90	453	15	341.799	335544320	136.5	840210110	6795	5.03333	0.263313	1.32534	0.539151	0.0198801	0.00808726	0.553114	5.92473e-08	5.92473e-08	1	0	0	1	1	0
AAGGGTC	2291	9841	7	341.799	335544320	136.5	840210110	68887	4.2955	6.70277	28.7918	11.7125	0.201542	0.0819878	0.220282	6.00643e-07	6.00643e-07	1	0	0	1	0	0
AAGGGTG	8	32	7	341.799	335544320	136.5	840210110	224	4	0.0234056	0.0936223	0.0380857	0.000655356	0.0002666	0.205128	1.95311e-09	1.95311e-09	1	0	0	1	0	0
AAGGTCCGCACTCAC	1	5	15	341.799	335544320	136.5	840210110	75	5	0.0029257	0.0146285	0.00595089	0.000219427	8.92634e-05	0.549451	6.53944e-10	6.53944e-10	1	0	0	1	1	0
AAGGTCGGATCCGGC	3	12	15	341.799	335544320	136.5	840210110	180	4	0.00877709	0.0351084	0.0142821	0.000526625	0.000214232	0.43956	1.56947e-09	1.56947e-09	1	0	0	1	0	0
AAGGTG	1	4	6	341.799	335544320	136.5	840210110	24	4	0.0029257	0.0117028	0.00476071	7.02167e-05	2.85643e-05	0.175824	2.09262e-10	2.09262e-10	1	0	0	1	0	0
AAGGTGC	768	3233	7	341.799	335544320	136.5	840210110	22631	4.20964	2.24694	9.45878	3.84785	0.0662114	0.0269349	0.215879	1.97325e-07	1.97325e-07	1	0	0	1	0	0
AAGGTGCGAGGGGGG	1	4	15	341.799	335544320	136.5	840210110	60	4	0.0029257	0.0117028	0.00476071	0.000175542	7.14107e-05	0.43956	5.23155e-10	5.23155e-10	1	0	0	1	0	0
AAGGTGCTGGTGGCG	1	4	15	341.799	335544320	136.5	840210110	60	4	0.0029257	0.0117028	0.00476071	0.000175542	7.14107e-05	0.43956	5.23155e-10	5.23155e-10	1	0	0	1	0	0
AAGGTGTAGGTGAGC	12372	75128	15	341.799	335544320	136.5	840210110	1126920	6.07242	36.1967	219.802	89.4157	3.29703	1.34124	0.667299	9.8259e-06	9.8259e-06	1	1	0	1	1	0
AAGGTGTGCAGCCTACACATC	6	33	21	341.799	335544320	136.5	840210110	693	5.5	0.0175542	0.096548	0.0392759	0.00202751	0.000824794	0.846154	6.04244e-09	6.04244e-09	1	0	0	1	1	0
AAGT	3572	24890	4	341.799	335544320	136.5	840210110	99560	6.96809	10.4506	72.8206	29.6235	0.291282	0.118494	0.204193	8.68089e-07	8.68089e-07	1	0	0	0	0	0
AAGTAATGGGCTATG	1	4	15	341.799	335544320	136.5	840210110	60	4	0.0029257	0.0117028	0.00476071	0.000175542	7.14107e-05	0.43956	5.23155e-10	5.23155e-10	1	0	0	1	0	0
AAGTACT	75	300	7	341.799	335544320	136.5	840210110	2100	4	0.219427	0.877709	0.357054	0.00614396	0.00249937	0.205128	1.83104e-08	1.83104e-08	1	0	0	1	0	0
AAGTAG	2864	37218	6	341.799	335544320	136.5	840210110	223308	12.9951	8.3792	108.889	44.2961	0.653332	0.265776	0.571214	1.94708e-06	1.94708e-06	1	0	0	1	1	0
AAGTAT	71	284	6	341.799	335544320	136.5	840210110	1704	4	0.207724	0.830898	0.338011	0.00498539	0.00202806	0.175824	1.48576e-08	1.48576e-08	1	0	0	1	0	0
AAGTATTGTATATCATCATTCCTAT	10	42	25	341.799	335544320	136.5	840210110	1050	4.2	0.029257	0.122879	0.0499875	0.00307198	0.00124969	0.769231	9.15522e-09	9.15522e-09	1	0	0	1	1	0
AAGTCACGCCACGCC	148	727	15	341.799	335544320	136.5	840210110	10905	4.91216	0.433003	2.12698	0.86526	0.0319047	0.0129789	0.539798	9.50835e-08	9.50835e-08	1	0	0	1	1	0
AAGTCATCAAGTCATCCTCCAGC	347	1526	23	341.799	335544320	136.5	840210110	35098	4.39769	1.01522	4.46461	1.81621	0.102686	0.0417729	0.741003	3.06028e-07	3.06028e-07	1	0	0	1	1	0
AAGTCATCCGTGGTC	16	77	15	341.799	335544320	136.5	840210110	1155	4.8125	0.0468112	0.225279	0.0916437	0.00337918	0.00137466	0.528846	1.00707e-08	1.00707e-08	1	0	0	1	1	0
AAGTCGG	98	413	7	341.799	335544320	136.5	840210110	2891	4.21429	0.286718	1.20831	0.491544	0.00845819	0.00344081	0.216117	2.52074e-08	2.52074e-08	1	0	0	1	0	0
AAGTCGGGAGCGAAT	134	816	15	341.799	335544320	136.5	840210110	12240	6.08955	0.392043	2.38737	0.971186	0.0358105	0.0145678	0.669182	1.06724e-07	1.06724e-07	1	0	0	1	1	0
AAGTCGGGAGCGTGT	218	940	15	341.799	335544320	136.5	840210110	14100	4.31193	0.637802	2.75016	1.11877	0.0412523	0.0167815	0.473838	1.22942e-07	1.22942e-07	1	0	0	1	0	0
AAGTCGGTCCATAGC	237	1366	15	341.799	335544320	136.5	840210110	20490	5.76371	0.69339	3.9965	1.62578	0.0599475	0.0243868	0.633375	1.78658e-07	1.78658e-07	1	0	0	1	1	0
AAGTCGTAATGTCAGAGGTGGCT	4	22	23	341.799	335544320	136.5	840210110	506	5.5	0.0117028	0.0643653	0.0261839	0.0014804	0.00060223	0.92674	4.41194e-09	4.41194e-09	1	0	0	1	1	0
AAGTCTGGGCTCGGT	6	27	15	341.799	335544320	136.5	840210110	405	4.5	0.0175542	0.0789938	0.0321348	0.00118491	0.000482022	0.494505	3.5313e-09	3.5313e-09	1	0	0	1	0	0
AAGTG	203	1124	5	341.799	335544320	136.5	840210110	5620	5.53695	0.593916	3.28848	1.33776	0.0164424	0.0066888	0.202819	4.90022e-08	4.90022e-08	1	0	0	1	0	0
AAGTGACACGTGAGC	1	4	15	341.799	335544320	136.5	840210110	60	4	0.0029257	0.0117028	0.00476071	0.000175542	7.14107e-05	0.43956	5.23155e-10	5.23155e-10	1	0	0	1	0	0
AAGTGACGAGCCAGT	4	21	15	341.799	335544320	136.5	840210110	315	5.25	0.0117028	0.0614396	0.0249937	0.000921595	0.000374906	0.576923	2.74657e-09	2.74657e-09	1	0	0	1	1	0
AAGTGAGCAATAGTGGCGCTACGGC	6	24	25	341.799	335544320	136.5	840210110	600	4	0.0175542	0.0702167	0.0285643	0.00175542	0.000714107	0.732601	5.23155e-09	5.23155e-09	1	0	0	1	1	0
AAGTGC	102	509	6	341.799	335544320	136.5	840210110	3054	4.9902	0.298421	1.48918	0.605801	0.00893508	0.00363481	0.219349	2.66286e-08	2.66286e-08	1	0	0	1	0	0
AAGTGCCGTGAGAGC	1	4	15	341.799	335544320	136.5	840210110	60	4	0.0029257	0.0117028	0.00476071	0.000175542	7.14107e-05	0.43956	5.23155e-10	5.23155e-10	1	0	0	1	0	0
AAGTGCGACGTGTAGGACCTAATG	32	140	24	341.799	335544320	136.5	840210110	3360	4.375	0.0936223	0.409598	0.166625	0.00983034	0.003999	0.769231	2.92967e-08	2.92967e-08	1	0	0	1	1	0
AAGTGCGATATGGCG	1	4	15	341.799	335544320	136.5	840210110	60	4	0.0029257	0.0117028	0.00476071	0.000175542	7.14107e-05	0.43956	5.23155e-10	5.23155e-10	1	0	0	1	0	0
AAGTGCGCTGGTCGG	2	8	15	341.799	335544320	136.5	840210110	120	4	0.00585139	0.0234056	0.00952143	0.000351084	0.000142821	0.43956	1.04631e-09	1.04631e-09	1	0	0	1	0	0
AAGTGGG	2	8	7	341.799	335544320	136.5	840210110	56	4	0.00585139	0.0234056	0.00952143	0.000163839	6.665e-05	0.205128	4.88278e-10	4.88278e-10	1	0	0	1	0	0
AAGTGGGAGGGACTG	145	772	15	341.799	335544320	136.5	840210110	11580	5.32414	0.424226	2.25864	0.918818	0.0338796	0.0137823	0.58507	1.00969e-07	1.00969e-07	1	0	0	1	1	0
AAGTGGTGGAGTGAC	714	4658	15	341.799	335544320	136.5	840210110	69870	6.52381	2.08895	13.6279	5.54385	0.204418	0.0831578	0.716902	6.09214e-07	6.09214e-07	1	0	0	1	1	0
AAGTGGTGGAGTGCC	7	35	15	341.799	335544320	136.5	840210110	525	5	0.0204799	0.102399	0.0416562	0.00153599	0.000624844	0.549451	4.57761e-09	4.57761e-09	1	0	0	1	1	0
AAGTGTG	3	12	7	341.799	335544320	136.5	840210110	84	4	0.00877709	0.0351084	0.0142821	0.000245759	9.9975e-05	0.205128	7.32418e-10	7.32418e-10	1	0	0	1	0	0
AAT	115913	1180163	3	341.799	335544320	136.5	840210110	3540489	10.1815	339.126	3452.8	1404.6	10.3584	4.21381	0.223768	3.08704e-05	3.08704e-05	1	1	1	0	0	0
AATAATC	160	640	7	341.799	335544320	136.5	840210110	4480	4	0.468112	1.87245	0.761714	0.0131071	0.005332	0.205128	3.90623e-08	3.90623e-08	1	0	0	1	0	0
AATACAATAG	11	58	10	341.799	335544320	136.5	840210110	580	5.27273	0.0321827	0.16969	0.0690304	0.0016969	0.000690304	0.38628	5.05717e-09	5.05717e-09	1	0	0	1	0	0
AATACACACAC	2	8	11	341.799	335544320	136.5	840210110	88	4	0.00585139	0.0234056	0.00952143	0.000257461	0.000104736	0.322344	7.67295e-10	7.67295e-10	1	0	0	1	0	0
AATACACATGTGACG	1	5	15	341.799	335544320	136.5	840210110	75	5	0.0029257	0.0146285	0.00595089	0.000219427	8.92634e-05	0.549451	6.53944e-10	6.53944e-10	1	0	0	1	1	0
AATACACGACGCTCACATACACGAC	2	8	25	341.799	335544320	136.5	840210110	200	4	0.00585139	0.0234056	0.00952143	0.000585139	0.000238036	0.732601	1.74385e-09	1.74385e-09	1	0	0	1	1	0
AATACAT	105	420	7	341.799	335544320	136.5	840210110	2940	4	0.307198	1.22879	0.499875	0.00860155	0.00349912	0.205128	2.56346e-08	2.56346e-08	1	0	0	1	0	0
AATACATCAGCCACC	1	4	15	341.799	335544320	136.5	840210110	60	4	0.0029257	0.0117028	0.00476071	0.000175542	7.14107e-05	0.43956	5.23155e-10	5.23155e-10	1	0	0	1	0	0
AATACATGGTGTAGG	13	84	15	341.799	335544320	136.5	840210110	1260	6.46154	0.0380341	0.245759	0.099975	0.00368638	0.00149962	0.710059	1.09863e-08	1.09863e-08	1	0	0	1	1	0
AATACCC	1	4	7	341.799	335544320	136.5	840210110	28	4	0.0029257	0.0117028	0.00476071	8.19195e-05	3.3325e-05	0.205128	2.44139e-10	2.44139e-10	1	0	0	1	0	0
AATACCCC	678	3439	8	341.799	335544320	136.5	840210110	27512	5.07227	1.98362	10.0615	4.09302	0.0804918	0.0327442	0.297276	2.39884e-07	2.39884e-07	1	0	0	1	0	0
AATACCTGATCAGAG	1	4	15	341.799	335544320	136.5	840210110	60	4	0.0029257	0.0117028	0.00476071	0.000175542	7.14107e-05	0.43956	5.23155e-10	5.23155e-10	1	0	0	1	0	0
AATACT	136	544	6	341.799	335544320	136.5	840210110	3264	4	0.397895	1.59158	0.647457	0.00954947	0.00388474	0.175824	2.84597e-08	2.84597e-08	1	0	0	1	0	0
AATAG	39186	227280	5	341.799	335544320	136.5	840210110	1136400	5.80003	114.646	664.952	270.504	3.32476	1.35252	0.212455	9.90856e-06	9.90856e-06	1	1	0	1	0	0
AATAGAATAGAATTG	2	12	15	341.799	335544320	136.5	840210110	180	6	0.00585139	0.0351084	0.0142821	0.000526625	0.000214232	0.659341	1.56947e-09	1.56947e-09	1	0	0	1	1	0
AATAGAATTG	2	14	10	341.799	335544320	136.5	840210110	140	7	0.00585139	0.0409598	0.0166625	0.000409598	0.000166625	0.512821	1.2207e-09	1.2207e-09	1	0	0	1	1	0
AATAGAGACACAGCG	1341	9621	15	341.799	335544320	136.5	840210110	144315	7.1745	3.92336	28.1481	11.4507	0.422222	0.171761	0.788406	1.25832e-06	1.25832e-06	1	0	0	1	1	0
AATAGC	104	616	6	341.799	335544320	136.5	840210110	3696	5.92308	0.304272	1.80223	0.73315	0.0108134	0.0043989	0.260355	3.22264e-08	3.22264e-08	1	0	0	1	0	0
AATAGGCTCAGGAGG	1	7	15	341.799	335544320	136.5	840210110	105	7	0.0029257	0.0204799	0.00833125	0.000307198	0.000124969	0.769231	9.15522e-10	9.15522e-10	1	0	0	1	1	0
AATAGT	5974	32744	6	341.799	335544320	136.5	840210110	196464	5.48108	17.4781	95.799	38.9712	0.574794	0.233827	0.240927	1.71302e-06	1.71302e-06	1	0	0	1	0	0
AATAGTCGGGAGATCGGGCTC	4	21	21	341.799	335544320	136.5	840210110	441	5.25	0.0117028	0.0614396	0.0249937	0.00129023	0.000524869	0.807692	3.84519e-09	3.84519e-09	1	0	0	1	1	0
AATAT	1601	8813	5	341.799	335544320	136.5	840210110	44065	5.50468	4.68404	25.7842	10.489	0.128921	0.0524452	0.201637	3.84214e-07	3.84214e-07	1	0	0	1	0	0
AATATAT	115	460	7	341.799	335544320	136.5	840210110	3220	4	0.336455	1.34582	0.547482	0.00942074	0.00383237	0.205128	2.8076e-08	2.8076e-08	1	0	0	1	0	0
AATATG	129	516	6	341.799	335544320	136.5	840210110	3096	4	0.377415	1.50966	0.614132	0.00905796	0.00368479	0.175824	2.69948e-08	2.69948e-08	1	0	0	1	0	0
AATATT	207	913	6	341.799	335544320	136.5	840210110	5478	4.41063	0.605619	2.67116	1.08663	0.016027	0.0065198	0.193874	4.77641e-08	4.77641e-08	1	0	0	1	0	0
AATC	5269	38034	4	341.799	335544320	136.5	840210110	152136	7.21845	15.4155	111.276	45.2672	0.445104	0.181069	0.21153	1.32651e-06	1.32651e-06	1	0	0	0	0	0
AATCAATG	171	1070	8	341.799	335544320	136.5	840210110	8560	6.25731	0.500294	3.1305	1.27349	0.025044	0.0101879	0.366729	7.46368e-08	7.46368e-08	1	0	0	1	0	0
AATCACCAATCACCGTGCAGCT	7	28	22	341.799	335544320	136.5	840210110	616	4	0.0204799	0.0819195	0.033325	0.00180223	0.00073315	0.644689	5.37106e-09	5.37106e-09	1	0	0	1	1	0
AATCACCCACGCCAC	8311	37831	15	341.799	335544320	136.5	840210110	567465	4.55192	24.3155	110.682	45.0256	1.66023	0.675385	0.500211	4.94787e-06	4.94787e-06	1	0	0	1	1	0
AATCACCGCCTCTGT	50	305	15	341.799	335544320	136.5	840210110	4575	6.1	0.146285	0.892338	0.363004	0.0133851	0.00544507	0.67033	3.98906e-08	3.98906e-08	1	0	0	1	1	0
AATCACTCACCTCTC	1	5	15	341.799	335544320	136.5	840210110	75	5	0.0029257	0.0146285	0.00595089	0.000219427	8.92634e-05	0.549451	6.53944e-10	6.53944e-10	1	0	0	1	1	0
AATCAGGTATCTGCC	1	6	15	341.799	335544320	136.5	840210110	90	6	0.0029257	0.0175542	0.00714107	0.000263313	0.000107116	0.659341	7.84733e-10	7.84733e-10	1	0	0	1	1	0
AATCCAGACTCTCGC	1	4	15	341.799	335544320	136.5	840210110	60	4	0.0029257	0.0117028	0.00476071	0.000175542	7.14107e-05	0.43956	5.23155e-10	5.23155e-10	1	0	0	1	0	0
AATCCAGACTGCGCG	1	4	15	341.799	335544320	136.5	840210110	60	4	0.0029257	0.0117028	0.00476071	0.000175542	7.14107e-05	0.43956	5.23155e-10	5.23155e-10	1	0	0	1	0	0
AATCCCATGACCGCC	1	4	15	341.799	335544320	136.5	840210110	60	4	0.0029257	0.0117028	0.00476071	0.000175542	7.14107e-05	0.43956	5.23155e-10	5.23155e-10	1	0	0	1	0	0
AATCCCCAGCCTGTG	160	958	15	341.799	335544320	136.5	840210110	14370	5.9875	0.468112	2.80282	1.14019	0.0420423	0.0171029	0.657967	1.25296e-07	1.25296e-07	1	0	0	1	1	0
AATCCCCC	15	65	8	341.799	335544320	136.5	840210110	520	4.33333	0.0438855	0.19017	0.0773616	0.00152136	0.000618893	0.253968	4.53401e-09	4.53401e-09	1	0	0	1	0	0
AATCCCGAGCTCGAC	1	4	15	341.799	335544320	136.5	840210110	60	4	0.0029257	0.0117028	0.00476071	0.000175542	7.14107e-05	0.43956	5.23155e-10	5.23155e-10	1	0	0	1	0	0
AATCCGT	8	36	7	341.799	335544320	136.5	840210110	252	4.5	0.0234056	0.105325	0.0428464	0.000737276	0.000299925	0.230769	2.19725e-09	2.19725e-09	1	0	0	1	0	0
AATCCTCAGCCCCATACCATCAT	4	17	23	341.799	335544320	136.5	840210110	391	4.25	0.0117028	0.0497368	0.020233	0.00114395	0.00046536	0.716117	3.40923e-09	3.40923e-09	1	0	0	1	1	0
AATCG	31	307	5	341.799	335544320	136.5	840210110	1535	9.90323	0.0906966	0.898189	0.365385	0.00449094	0.00182692	0.362756	1.33841e-08	1.33841e-08	1	0	0	1	0	0
AATCGATGCAGGCC	1	4	14	341.799	335544320	136.5	840210110	56	4	0.0029257	0.0117028	0.00476071	0.000163839	6.665e-05	0.410256	4.88278e-10	4.88278e-10	1	0	0	1	0	0
AATCGCCAGCCTACG	25	154	15	341.799	335544320	136.5	840210110	2310	6.16	0.0731424	0.450557	0.183287	0.00675836	0.00274931	0.676923	2.01415e-08	2.01415e-08	1	0	0	1	1	0
AATCGCGCCCGTCCCTACCGTC	2	8	22	341.799	335544320	136.5	840210110	176	4	0.00585139	0.0234056	0.00952143	0.000514923	0.000209471	0.644689	1.53459e-09	1.53459e-09	1	0	0	1	1	0
AATCGT	9	36	6	341.799	335544320	136.5	840210110	216	4	0.0263313	0.105325	0.0428464	0.000631951	0.000257079	0.175824	1.88336e-09	1.88336e-09	1	0	0	1	0	0
AATCGTATGAG	11098	47759	11	341.799	335544320	136.5	840210110	525349	4.30339	32.4694	139.728	56.8417	1.53701	0.625259	0.346793	4.58065e-06	4.58065e-06	1	0	0	1	0	0
AATCT	16586	91134	5	341.799	335544320	136.5	840210110	455670	5.49463	48.5256	266.63	108.466	1.33315	0.542329	0.201269	3.9731e-06	3.9731e-06	1	1	0	1	0	0
AATCTATAG	3	12	9	341.799	335544320	136.5	840210110	108	4	0.00877709	0.0351084	0.0142821	0.000315975	0.000128539	0.263736	9.4168e-10	9.4168e-10	1	0	0	1	0	0
AATCTC	110	440	6	341.799	335544320	136.5	840210110	2640	4	0.321827	1.28731	0.523679	0.00772384	0.00314207	0.175824	2.30188e-08	2.30188e-08	1	0	0	1	0	0
AATCTCCACCTCCAC	1	4	15	341.799	335544320	136.5	840210110	60	4	0.0029257	0.0117028	0.00476071	0.000175542	7.14107e-05	0.43956	5.23155e-10	5.23155e-10	1	0	0	1	0	0
AATCTCGGACGGGCT	152	749	15	341.799	335544320	136.5	840210110	11235	4.92763	0.444706	2.19135	0.891444	0.0328702	0.0133717	0.541498	9.79608e-08	9.79608e-08	1	0	0	1	1	0
AATCTGCTACCCCTC	1	4	15	341.799	335544320	136.5	840210110	60	4	0.0029257	0.0117028	0.00476071	0.000175542	7.14107e-05	0.43956	5.23155e-10	5.23155e-10	1	0	0	1	0	0
AATCTGTGCGGGCTG	292	1488	15	341.799	335544320	136.5	840210110	22320	5.09589	0.854304	4.35344	1.77099	0.0653016	0.0265648	0.559988	1.94614e-07	1.94614e-07	1	0	0	1	1	0
AATCTGTGCGGGTCG	124	611	15	341.799	335544320	136.5	840210110	9165	4.92742	0.362786	1.7876	0.727199	0.026814	0.010908	0.541475	7.9912e-08	7.9912e-08	1	0	0	1	1	0
AATG	3184	23417	4	341.799	335544320	136.5	840210110	93668	7.35459	9.31542	68.511	27.8704	0.274044	0.111482	0.215519	8.16715e-07	8.16715e-07	1	0	0	0	0	0
AATGAC	152	608	6	341.799	335544320	136.5	840210110	3648	4	0.444706	1.77882	0.723629	0.0106729	0.00434177	0.175824	3.18078e-08	3.18078e-08	1	0	0	1	0	0
AATGACAGAGAGGCG	339	2162	15	341.799	335544320	136.5	840210110	32430	6.37758	0.991811	6.32536	2.57317	0.0948804	0.0385975	0.700833	2.82765e-07	2.82765e-07	1	0	0	1	1	0
AATGACCACTAGGCG	14	101	15	341.799	335544320	136.5	840210110	1515	7.21429	0.0409598	0.295495	0.120208	0.00443243	0.00180312	0.792779	1.32097e-08	1.32097e-08	1	0	0	1	1	0
AATGACCGCCCGAGG	153	800	15	341.799	335544320	136.5	840210110	12000	5.22876	0.447632	2.34056	0.952143	0.0351084	0.0142821	0.574589	1.04631e-07	1.04631e-07	1	0	0	1	1	0
AATGACGATGTGGGC	1090	6371	15	341.799	335544320	136.5	840210110	95565	5.84495	3.18901	18.6396	7.58263	0.279594	0.113739	0.642303	8.33256e-07	8.33256e-07	1	0	0	1	1	0
AATGACGGAATGATGGAGGACGG	19	80	23	341.799	335544320	136.5	840210110	1840	4.21053	0.0555882	0.234056	0.0952143	0.00538328	0.00218993	0.709466	1.60434e-08	1.60434e-08	1	0	0	1	1	0
AATGAG	6	36	6	341.799	335544320	136.5	840210110	216	6	0.0175542	0.105325	0.0428464	0.000631951	0.000257079	0.263736	1.88336e-09	1.88336e-09	1	0	0	1	0	0
AATGAGAGGGCACTG	1	4	15	341.799	335544320	136.5	840210110	60	4	0.0029257	0.0117028	0.00476071	0.000175542	7.14107e-05	0.43956	5.23155e-10	5.23155e-10	1	0	0	1	0	0
AATGAGGAGCGCAGG	1075	5680	15	341.799	335544320	136.5	840210110	85200	5.28372	3.14512	16.618	6.76021	0.249269	0.101403	0.580629	7.42881e-07	7.42881e-07	1	0	0	1	1	0
AATGAGGTGGAGGCG	32	214	15	341.799	335544320	136.5	840210110	3210	6.6875	0.0936223	0.626099	0.254698	0.00939149	0.00382047	0.73489	2.79888e-08	2.79888e-08	1	0	0	1	1	0
AATGAGT	375	1500	7	341.799	335544320	136.5	840210110	10500	4	1.09714	4.38855	1.78527	0.0307198	0.0124969	0.205128	9.15522e-08	9.15522e-08	1	0	0	1	0	0
AATGAT	829	6127	6	341.799	335544320	136.5	840210110	36762	7.39083	2.4254	17.9257	7.29222	0.107554	0.0437533	0.324872	3.20537e-07	3.20537e-07	1	0	0	1	0	0
AATGCATTCCTCGCC	1	4	15	341.799	335544320	136.5	840210110	60	4	0.0029257	0.0117028	0.00476071	0.000175542	7.14107e-05	0.43956	5.23155e-10	5.23155e-10	1	0	0	1	0	0
AATGCC	143	707	6	341.799	335544320	136.5	840210110	4242	4.94406	0.418375	2.06847	0.841456	0.0124108	0.00504874	0.217321	3.69871e-08	3.69871e-08	1	0	0	1	0	0
AATGCCATGTCCCAC	191	1159	15	341.799	335544320	136.5	840210110	17385	6.06806	0.558808	3.39088	1.37942	0.0508632	0.0206913	0.66682	1.51584e-07	1.51584e-07	1	0	0	1	1	0
AATGCGACATCGATG	1	4	15	341.799	335544320	136.5	840210110	60	4	0.0029257	0.0117028	0.00476071	0.000175542	7.14107e-05	0.43956	5.23155e-10	5.23155e-10	1	0	0	1	0	0
AATGCGAGCCGAGCG	1	5	15	341.799	335544320	136.5	840210110	75	5	0.0029257	0.0146285	0.00595089	0.000219427	8.92634e-05	0.549451	6.53944e-10	6.53944e-10	1	0	0	1	1	0
AATGCGGCGGGCAGG	1	4	15	341.799	335544320	136.5	840210110	60	4	0.0029257	0.0117028	0.00476071	0.000175542	7.14107e-05	0.43956	5.23155e-10	5.23155e-10	1	0	0	1	0	0
AATGCGGTCGAGGCG	7	28	15	341.799	335544320	136.5	840210110	420	4	0.0204799	0.0819195	0.033325	0.00122879	0.000499875	0.43956	3.66209e-09	3.66209e-09	1	0	0	1	0	0
AATGCT	103	412	6	341.799	335544320	136.5	840210110	2472	4	0.301347	1.20539	0.490354	0.00723232	0.00294212	0.175824	2.1554e-08	2.1554e-08	1	0	0	1	0	0
AATGG	492	4609	5	341.799	335544320	136.5	840210110	23045	9.36789	1.43944	13.4845	5.48553	0.0674227	0.0274277	0.343146	2.00935e-07	2.00935e-07	1	0	0	1	0	0
AATGGAGGACCCGCC	1	4	15	341.799	335544320	136.5	840210110	60	4	0.0029257	0.0117028	0.00476071	0.000175542	7.14107e-05	0.43956	5.23155e-10	5.23155e-10	1	0	0	1	0	0
AATGGATAGGTGGCG	133	910	15	341.799	335544320	136.5	840210110	13650	6.84211	0.389118	2.66238	1.08306	0.0399358	0.0162459	0.75188	1.19018e-07	1.19018e-07	1	0	0	1	1	0
AATGGCGATGGAGCG	88	475	15	341.799	335544320	136.5	840210110	7125	5.39773	0.257461	1.38971	0.565335	0.0208456	0.00848002	0.593157	6.21247e-08	6.21247e-08	1	0	0	1	1	0
AATGGCGGTAGGTCT	34	186	15	341.799	335544320	136.5	840210110	2790	5.47059	0.0994737	0.54418	0.221373	0.00816269	0.0033206	0.601164	2.43267e-08	2.43267e-08	1	0	0	1	1	0
AATGGCGTGGGGCGT	1	4	15	341.799	335544320	136.5	840210110	60	4	0.0029257	0.0117028	0.00476071	0.000175542	7.14107e-05	0.43956	5.23155e-10	5.23155e-10	1	0	0	1	0	0
AATGGG	250	1216	6	341.799	335544320	136.5	840210110	7296	4.864	0.731424	3.55765	1.44726	0.0213459	0.00868354	0.213802	6.36157e-08	6.36157e-08	1	0	0	1	0	0
AATGGGG	23	92	7	341.799	335544320	136.5	840210110	644	4	0.067291	0.269164	0.109496	0.00188415	0.000766475	0.205128	5.6152e-09	5.6152e-09	1	0	0	1	0	0
AATGGGTGACTGTAG	1	4	15	341.799	335544320	136.5	840210110	60	4	0.0029257	0.0117028	0.00476071	0.000175542	7.14107e-05	0.43956	5.23155e-10	5.23155e-10	1	0	0	1	0	0
AATGGTG	4	16	7	341.799	335544320	136.5	840210110	112	4	0.0117028	0.0468112	0.0190429	0.000327678	0.0001333	0.205128	9.76557e-10	9.76557e-10	1	0	0	1	0	0
AATGGTGACAGCCGC	225	1340	15	341.799	335544320	136.5	840210110	20100	5.95556	0.658282	3.92043	1.59484	0.0588065	0.0239226	0.654457	1.75257e-07	1.75257e-07	1	0	0	1	1	0
AATGGTGCCAGTCGG	90	432	15	341.799	335544320	136.5	840210110	6480	4.8	0.263313	1.2639	0.514157	0.0189585	0.00771236	0.527473	5.65008e-08	5.65008e-08	1	0	0	1	1	0
AATGT	248	1240	5	341.799	335544320	136.5	840210110	6200	5	0.725573	3.62786	1.47582	0.0181393	0.00737911	0.18315	5.40594e-08	5.40594e-08	1	0	0	1	0	0
AATGTCCGCACTCAC	317	1692	15	341.799	335544320	136.5	840210110	25380	5.33754	0.927446	4.95028	2.01378	0.0742542	0.0302067	0.586543	2.21295e-07	2.21295e-07	1	0	0	1	1	0
AATGTGGCTCGGACG	171	897	15	341.799	335544320	136.5	840210110	13455	5.24561	0.500294	2.62435	1.06759	0.0393653	0.0160139	0.576441	1.17318e-07	1.17318e-07	1	0	0	1	1	0
AATGTGGTAGTGAGCAGCTAGACCC	76	305	25	341.799	335544320	136.5	840210110	7625	4.01316	0.222353	0.892338	0.363004	0.0223084	0.00907511	0.735011	6.64843e-08	6.64843e-08	1	0	0	1	1	0
AATT	1431	9738	4	341.799	335544320	136.5	840210110	38952	6.80503	4.18667	28.4904	11.59	0.113962	0.0463598	0.199415	3.39632e-07	3.39632e-07	1	0	0	0	0	0
AATTAC	203	812	6	341.799	335544320	136.5	840210110	4872	4	0.593916	2.37567	0.966425	0.014254	0.00579855	0.175824	4.24802e-08	4.24802e-08	1	0	0	1	0	0
AATTAG	877	3923	6	341.799	335544320	136.5	840210110	23538	4.4732	2.56584	11.4775	4.66907	0.0688651	0.0280144	0.196624	2.05234e-07	2.05234e-07	1	0	0	1	0	0
AATTAGGCTC	127	546	10	341.799	335544320	136.5	840210110	5460	4.29921	0.371564	1.59743	0.649837	0.0159743	0.00649837	0.314961	4.76071e-08	4.76071e-08	1	0	0	1	0	0
AATTAT	51	212	6	341.799	335544320	136.5	840210110	1272	4.15686	0.149211	0.620248	0.252318	0.00372149	0.00151391	0.182719	1.10909e-08	1.10909e-08	1	0	0	1	0	0
AATTC	3	15	5	341.799	335544320	136.5	840210110	75	5	0.00877709	0.0438855	0.0178527	0.000219427	8.92634e-05	0.18315	6.53944e-10	6.53944e-10	1	0	0	1	0	0
AATTCAATTG	2	8	10	341.799	335544320	136.5	840210110	80	4	0.00585139	0.0234056	0.00952143	0.000234056	9.52143e-05	0.29304	6.97541e-10	6.97541e-10	1	0	0	1	0	0
AATTCACGCACGCGC	1	4	15	341.799	335544320	136.5	840210110	60	4	0.0029257	0.0117028	0.00476071	0.000175542	7.14107e-05	0.43956	5.23155e-10	5.23155e-10	1	0	0	1	0	0
AATTCATATC	9	36	10	341.799	335544320	136.5	840210110	360	4	0.0263313	0.105325	0.0428464	0.00105325	0.000428464	0.29304	3.13893e-09	3.13893e-09	1	0	0	1	0	0
AATTCCCCTCC	1	4	11	341.799	335544320	136.5	840210110	44	4	0.0029257	0.0117028	0.00476071	0.000128731	5.23679e-05	0.322344	3.83647e-10	3.83647e-10	1	0	0	1	0	0
AATTCGGTAGGCTGC	6	35	15	341.799	335544320	136.5	840210110	525	5.83333	0.0175542	0.102399	0.0416562	0.00153599	0.000624844	0.641026	4.57761e-09	4.57761e-09	1	0	0	1	1	0
AC	8703022	320884634	2	341.799	335544320	136.5	840210110	641769268	36.8705	25462.4	938811	381910	1877.62	763.82	0.540227	0.00559575	0.00559575	1	1	1	0	1	0
ACACACACACT	2	12	11	341.799	335544320	136.5	840210110	132	6	0.00585139	0.0351084	0.0142821	0.000386192	0.000157104	0.483516	1.15094e-09	1.15094e-09	1	0	0	1	0	0
ACACACACAG	13576	80288	10	341.799	335544320	136.5	840210110	802880	5.91397	39.7193	234.898	95.5571	2.34898	0.955571	0.433258	7.00052e-06	7.00052e-06	1	1	0	1	0	0
ACACACACATC	2	8	11	341.799	335544320	136.5	840210110	88	4	0.00585139	0.0234056	0.00952143	0.000257461	0.000104736	0.322344	7.67295e-10	7.67295e-10	1	0	0	1	0	0
ACACACACCC	11897	57467	10	341.799	335544320	136.5	840210110	574670	4.83038	34.807	168.131	68.396	1.68131	0.68396	0.353874	5.0107e-06	5.0107e-06	1	0	0	1	0	0
ACACACAG	67083	572026	8	341.799	335544320	136.5	840210110	4576208	8.52714	196.265	1673.57	680.813	13.3886	5.4465	0.499759	3.99011e-05	3.99011e-05	1	1	1	1	0	0
ACACACAGACAGACT	1	4	15	341.799	335544320	136.5	840210110	60	4	0.0029257	0.0117028	0.00476071	0.000175542	7.14107e-05	0.43956	5.23155e-10	5.23155e-10	1	0	0	1	0	0
ACACACC	99	401	7	341.799	335544320	136.5	840210110	2807	4.05051	0.289644	1.1732	0.477262	0.00821243	0.00334083	0.207718	2.4475e-08	2.4475e-08	1	0	0	1	0	0
ACACACCACACGATCATAGCACT	151	619	23	341.799	335544320	136.5	840210110	14237	4.09934	0.44178	1.81101	0.73672	0.0416531	0.0169446	0.690731	1.24136e-07	1.24136e-07	1	0	0	1	1	0
ACACACCACC	1	4	10	341.799	335544320	136.5	840210110	40	4	0.0029257	0.0117028	0.00476071	0.000117028	4.76071e-05	0.29304	3.4877e-10	3.4877e-10	1	0	0	1	0	0
ACACACCAGCGCCCC	1	4	15	341.799	335544320	136.5	840210110	60	4	0.0029257	0.0117028	0.00476071	0.000175542	7.14107e-05	0.43956	5.23155e-10	5.23155e-10	1	0	0	1	0	0
ACACACCC	28440	192331	8	341.799	335544320	136.5	840210110	1538648	6.76269	83.2068	562.702	228.908	4.50162	1.83127	0.396348	1.34159e-05	1.34159e-05	1	1	0	1	0	0
ACACACCCACCCACG	1	4	15	341.799	335544320	136.5	840210110	60	4	0.0029257	0.0117028	0.00476071	0.000175542	7.14107e-05	0.43956	5.23155e-10	5.23155e-10	1	0	0	1	0	0
ACACACCCAGCACCG	7226	34914	15	341.799	335544320	136.5	840210110	523710	4.83172	21.1411	102.148	41.5539	1.53222	0.623308	0.530958	4.56636e-06	4.56636e-06	1	0	0	1	1	0
ACACACCCAGCCCCG	1	5	15	341.799	335544320	136.5	840210110	75	5	0.0029257	0.0146285	0.00595089	0.000219427	8.92634e-05	0.549451	6.53944e-10	6.53944e-10	1	0	0	1	1	0
ACACACCCCACAGGC	5018	21999	15	341.799	335544320	136.5	840210110	329985	4.38402	14.6811	64.3624	26.1827	0.965436	0.392741	0.48176	2.87722e-06	2.87722e-06	1	0	0	1	0	0
ACACACCCCCCCGCT	1	5	15	341.799	335544320	136.5	840210110	75	5	0.0029257	0.0146285	0.00595089	0.000219427	8.92634e-05	0.549451	6.53944e-10	6.53944e-10	1	0	0	1	1	0
ACACACCCTACCAGC	430	1887	15	341.799	335544320	136.5	840210110	28305	4.38837	1.25805	5.52079	2.24587	0.0828119	0.033688	0.482239	2.46799e-07	2.46799e-07	1	0	0	1	0	0
ACACACCGGACGCTC	2	8	15	341.799	335544320	136.5	840210110	120	4	0.00585139	0.0234056	0.00952143	0.000351084	0.000142821	0.43956	1.04631e-09	1.04631e-09	1	0	0	1	0	0
ACACACGC	52286	240709	8	341.799	335544320	136.5	840210110	1925672	4.6037	152.973	704.242	286.487	5.63393	2.29189	0.269814	1.67904e-05	1.67904e-05	1	1	0	1	0	0
ACACACGCACCAGAT	499	2798	15	341.799	335544320	136.5	840210110	41970	5.60721	1.45992	8.1861	3.33012	0.122792	0.0499518	0.616177	3.65947e-07	3.65947e-07	1	0	0	1	1	0
ACACACGCCCCTAGT	88	415	15	341.799	335544320	136.5	840210110	6225	4.71591	0.257461	1.21416	0.493924	0.0182125	0.00740886	0.518232	5.42774e-08	5.42774e-08	1	0	0	1	1	0
ACACACGCGC	1153	5803	10	341.799	335544320	136.5	840210110	58030	5.03296	3.37333	16.9778	6.90661	0.169778	0.0690661	0.368715	5.05978e-07	5.05978e-07	1	0	0	1	0	0
ACACACGG	4	27	8	341.799	335544320	136.5	840210110	216	6.75	0.0117028	0.0789938	0.0321348	0.000631951	0.000257079	0.395604	1.88336e-09	1.88336e-09	1	0	0	1	0	0
ACACACGGGCTGCAT	33	148	15	341.799	335544320	136.5	840210110	2220	4.48485	0.096548	0.433003	0.176146	0.00649505	0.0026422	0.49284	1.93567e-08	1.93567e-08	1	0	0	1	0	0
ACACAG	5235	36362	6	341.799	335544320	136.5	840210110	218172	6.94594	15.316	106.384	43.2773	0.638305	0.259664	0.305316	1.9023e-06	1.9023e-06	1	0	0	1	0	0
ACACAGATACTGCTC	2	8	15	341.799	335544320	136.5	840210110	120	4	0.00585139	0.0234056	0.00952143	0.000351084	0.000142821	0.43956	1.04631e-09	1.04631e-09	1	0	0	1	0	0
ACACAGATAGTGGCC	2	10	15	341.799	335544320	136.5	840210110	150	5	0.00585139	0.029257	0.0119018	0.000438855	0.000178527	0.549451	1.30789e-09	1.30789e-09	1	0	0	1	1	0
ACACAGC	5	20	7	341.799	335544320	136.5	840210110	140	4	0.0146285	0.0585139	0.0238036	0.000409598	0.000166625	0.205128	1.2207e-09	1.2207e-09	1	0	0	1	0	0
ACACAGGCACCACCG	391	1830	15	341.799	335544320	136.5	840210110	27450	4.68031	1.14395	5.35403	2.17803	0.0803104	0.0326704	0.514319	2.39344e-07	2.39344e-07	1	0	0	1	1	0
ACACAGGCGCAGTGG	37	207	15	341.799	335544320	136.5	840210110	3105	5.59459	0.108251	0.605619	0.246367	0.00908429	0.0036955	0.614791	2.70733e-08	2.70733e-08	1	0	0	1	1	0
ACACAT	320	1294	6	341.799	335544320	136.5	840210110	7764	4.04375	0.936223	3.78585	1.54009	0.0227151	0.00924055	0.177747	6.76963e-08	6.76963e-08	1	0	0	1	0	0
ACACATACACTACCCTCACCTCTG	1747	6993	24	341.799	335544320	136.5	840210110	167832	4.00286	5.11119	20.4594	8.32292	0.491026	0.19975	0.7038	1.46337e-06	1.46337e-06	1	0	0	1	1	0
ACACATACCCTACCG	13972	77387	15	341.799	335544320	136.5	840210110	1160805	5.53872	40.8778	226.411	92.1043	3.39616	1.38157	0.608651	1.01214e-05	1.01214e-05	1	1	0	1	1	0
ACACATACCCTCCCC	1	4	15	341.799	335544320	136.5	840210110	60	4	0.0029257	0.0117028	0.00476071	0.000175542	7.14107e-05	0.43956	5.23155e-10	5.23155e-10	1	0	0	1	0	0
ACACATC	88	357	7	341.799	335544320	136.5	840210110	2499	4.05682	0.257461	1.04447	0.424894	0.00731132	0.00297426	0.208042	2.17894e-08	2.17894e-08	1	0	0	1	0	0
ACACATGTGCATCGC	2	8	15	341.799	335544320	136.5	840210110	120	4	0.00585139	0.0234056	0.00952143	0.000351084	0.000142821	0.43956	1.04631e-09	1.04631e-09	1	0	0	1	0	0
ACACC	85	433	5	341.799	335544320	136.5	840210110	2165	5.09412	0.248684	1.26683	0.515347	0.00633413	0.00257674	0.186598	1.88772e-08	1.88772e-08	1	0	0	1	0	0
ACACCACGCCCCATC	1	4	15	341.799	335544320	136.5	840210110	60	4	0.0029257	0.0117028	0.00476071	0.000175542	7.14107e-05	0.43956	5.23155e-10	5.23155e-10	1	0	0	1	0	0
ACACCACGGCACCAT	875	3887	15	341.799	335544320	136.5	840210110	58305	4.44229	2.55998	11.3722	4.62622	0.170583	0.0693934	0.488163	5.08376e-07	5.08376e-07	1	0	0	1	0	0
ACACCAT	11	44	7	341.799	335544320	136.5	840210110	308	4	0.0321827	0.128731	0.0523679	0.000901115	0.000366575	0.205128	2.68553e-09	2.68553e-09	1	0	0	1	0	0
ACACCC	1047095	10280719	6	341.799	335544320	136.5	840210110	61684314	9.81832	3063.48	30078.3	12235.9	180.47	73.4153	0.431575	0.000537841	0.000537841	1	1	1	1	0	0
ACACCCACCC	2753	15024	10	341.799	335544320	136.5	840210110	150240	5.45732	8.05444	43.9557	17.8812	0.439557	0.178812	0.399804	1.30998e-06	1.30998e-06	1	0	0	1	0	0
ACACCCACCGCCGCC	1	4	15	341.799	335544320	136.5	840210110	60	4	0.0029257	0.0117028	0.00476071	0.000175542	7.14107e-05	0.43956	5.23155e-10	5.23155e-10	1	0	0	1	0	0
ACACCCAGCTCGCAT	132	664	15	341.799	335544320	136.5	840210110	9960	5.0303	0.386192	1.94266	0.790279	0.0291399	0.0118542	0.552781	8.68438e-08	8.68438e-08	1	0	0	1	1	0
ACACCCC	15	62	7	341.799	335544320	136.5	840210110	434	4.13333	0.0438855	0.181393	0.0737911	0.00126975	0.000516537	0.211966	3.78416e-09	3.78416e-09	1	0	0	1	0	0
ACACCCCAG	1	4	9	341.799	335544320	136.5	840210110	36	4	0.0029257	0.0117028	0.00476071	0.000105325	4.28464e-05	0.263736	3.13893e-10	3.13893e-10	1	0	0	1	0	0
ACACCCCC	1395	6225	8	341.799	335544320	136.5	840210110	49800	4.46237	4.08135	18.2125	7.40886	0.1457	0.0592709	0.261531	4.34219e-07	4.34219e-07	1	0	0	1	0	0
ACACCCGACACCGAG	23778	109930	15	341.799	335544320	136.5	840210110	1648950	4.62318	69.5672	321.622	130.836	4.82433	1.96254	0.508042	1.43776e-05	1.43776e-05	1	1	0	1	1	0
ACACCCGCACCGATC	1	5	15	341.799	335544320	136.5	840210110	75	5	0.0029257	0.0146285	0.00595089	0.000219427	8.92634e-05	0.549451	6.53944e-10	6.53944e-10	1	0	0	1	1	0
ACACCCGCACGACCC	1	4	15	341.799	335544320	136.5	840210110	60	4	0.0029257	0.0117028	0.00476071	0.000175542	7.14107e-05	0.43956	5.23155e-10	5.23155e-10	1	0	0	1	0	0
ACACCCGGCCCCGAG	1	4	15	341.799	335544320	136.5	840210110	60	4	0.0029257	0.0117028	0.00476071	0.000175542	7.14107e-05	0.43956	5.23155e-10	5.23155e-10	1	0	0	1	0	0
ACACCCGTCTCACCC	1	4	15	341.799	335544320	136.5	840210110	60	4	0.0029257	0.0117028	0.00476071	0.000175542	7.14107e-05	0.43956	5.23155e-10	5.23155e-10	1	0	0	1	0	0
ACACCCT	522	2153	7	341.799	335544320	136.5	840210110	15071	4.12452	1.52721	6.29903	2.56245	0.0440932	0.0179372	0.211514	1.31408e-07	1.31408e-07	1	0	0	1	0	0
ACACCCTCCCCTGTC	1	4	15	341.799	335544320	136.5	840210110	60	4	0.0029257	0.0117028	0.00476071	0.000175542	7.14107e-05	0.43956	5.23155e-10	5.23155e-10	1	0	0	1	0	0
ACACCCTCCCGCCCC	1	4	15	341.799	335544320	136.5	840210110	60	4	0.0029257	0.0117028	0.00476071	0.000175542	7.14107e-05	0.43956	5.23155e-10	5.23155e-10	1	0	0	1	0	0
ACACCCTGCACCCCT	1	4	15	341.799	335544320	136.5	840210110	60	4	0.0029257	0.0117028	0.00476071	0.000175542	7.14107e-05	0.43956	5.23155e-10	5.23155e-10	1	0	0	1	0	0
ACACCCTGTCCAGCC	423	2257	15	341.799	335544320	136.5	840210110	33855	5.3357	1.23757	6.6033	2.68623	0.0990495	0.0402935	0.58634	2.9519e-07	2.9519e-07	1	0	0	1	1	0
ACACCG	2	9	6	341.799	335544320	136.5	840210110	54	4.5	0.00585139	0.0263313	0.0107116	0.000157988	6.42696e-05	0.197802	4.7084e-10	4.7084e-10	1	0	0	1	0	0
ACACCGACATCGGTC	1	4	15	341.799	335544320	136.5	840210110	60	4	0.0029257	0.0117028	0.00476071	0.000175542	7.14107e-05	0.43956	5.23155e-10	5.23155e-10	1	0	0	1	0	0
ACACCGACCGCTGCC	1	4	15	341.799	335544320	136.5	840210110	60	4	0.0029257	0.0117028	0.00476071	0.000175542	7.14107e-05	0.43956	5.23155e-10	5.23155e-10	1	0	0	1	0	0
ACACCGACCTCCATC	1	4	15	341.799	335544320	136.5	840210110	60	4	0.0029257	0.0117028	0.00476071	0.000175542	7.14107e-05	0.43956	5.23155e-10	5.23155e-10	1	0	0	1	0	0
ACACCGACGAGCCGC	92	421	15	341.799	335544320	136.5	840210110	6315	4.57609	0.269164	1.23172	0.501065	0.0184758	0.00751598	0.502867	5.50621e-08	5.50621e-08	1	0	0	1	1	0
ACACCGAGACGCCAT	1	4	15	341.799	335544320	136.5	840210110	60	4	0.0029257	0.0117028	0.00476071	0.000175542	7.14107e-05	0.43956	5.23155e-10	5.23155e-10	1	0	0	1	0	0
ACACCGC	43	174	7	341.799	335544320	136.5	840210110	1218	4.04651	0.125805	0.509071	0.207091	0.0035635	0.00144964	0.207513	1.06201e-08	1.06201e-08	1	0	0	1	0	0
ACACCGCACATCGCC	13447	64476	15	341.799	335544320	136.5	840210110	967140	4.79482	39.3418	188.637	76.7379	2.82956	1.15107	0.526904	8.43274e-06	8.43274e-06	1	1	0	1	1	0
ACACCGCGCG	1	4	10	341.799	335544320	136.5	840210110	40	4	0.0029257	0.0117028	0.00476071	0.000117028	4.76071e-05	0.29304	3.4877e-10	3.4877e-10	1	0	0	1	0	0
ACACCGGATCAGAGG	1	6	15	341.799	335544320	136.5	840210110	90	6	0.0029257	0.0175542	0.00714107	0.000263313	0.000107116	0.659341	7.84733e-10	7.84733e-10	1	0	0	1	1	0
ACACCGGCATGAGCG	15	76	15	341.799	335544320	136.5	840210110	1140	5.06667	0.0438855	0.222353	0.0904536	0.00333529	0.0013568	0.556777	9.93995e-09	9.93995e-09	1	0	0	1	1	0
ACACCT	2	9	6	341.799	335544320	136.5	840210110	54	4.5	0.00585139	0.0263313	0.0107116	0.000157988	6.42696e-05	0.197802	4.7084e-10	4.7084e-10	1	0	0	1	0	0
ACACCTC	6	24	7	341.799	335544320	136.5	840210110	168	4	0.0175542	0.0702167	0.0285643	0.000491517	0.00019995	0.205128	1.46484e-09	1.46484e-09	1	0	0	1	0	0
ACACCTCCCACTACC	18039	92906	15	341.799	335544320	136.5	840210110	1393590	5.15029	52.7766	271.815	110.575	4.07722	1.65862	0.565965	1.21511e-05	1.21511e-05	1	1	0	1	1	0
ACACCTGGTGCTAGT	4	16	15	341.799	335544320	136.5	840210110	240	4	0.0117028	0.0468112	0.0190429	0.000702167	0.000285643	0.43956	2.09262e-09	2.09262e-09	1	0	0	1	0	0
ACACGC	766823	7980882	6	341.799	335544320	136.5	840210110	47885292	10.4077	2243.49	23349.6	9498.67	140.098	56.992	0.457482	0.000417524	0.000417524	1	1	1	1	0	0
ACACGCACCCGATCT	13	54	15	341.799	335544320	136.5	840210110	810	4.15385	0.0380341	0.157988	0.0642696	0.00236981	0.000964045	0.456467	7.0626e-09	7.0626e-09	1	0	0	1	0	0
ACACGCAG	2	10	8	341.799	335544320	136.5	840210110	80	5	0.00585139	0.029257	0.0119018	0.000234056	9.52143e-05	0.29304	6.97541e-10	6.97541e-10	1	0	0	1	0	0
ACACGCC	1	4	7	341.799	335544320	136.5	840210110	28	4	0.0029257	0.0117028	0.00476071	8.19195e-05	3.3325e-05	0.205128	2.44139e-10	2.44139e-10	1	0	0	1	0	0
ACACGCCATCATCCC	4701	19207	15	341.799	335544320	136.5	840210110	288105	4.08573	13.7537	56.1939	22.8598	0.842908	0.342896	0.448981	2.51206e-06	2.51206e-06	1	0	0	1	0	0
ACACGCCCCATGCCC	1	4	15	341.799	335544320	136.5	840210110	60	4	0.0029257	0.0117028	0.00476071	0.000175542	7.14107e-05	0.43956	5.23155e-10	5.23155e-10	1	0	0	1	0	0
ACACGCGACGCAGCC	14	69	15	341.799	335544320	136.5	840210110	1035	4.92857	0.0409598	0.201873	0.0821223	0.0030281	0.00123183	0.541601	9.02443e-09	9.02443e-09	1	0	0	1	1	0
ACACGCGC	4084	17031	8	341.799	335544320	136.5	840210110	136248	4.17018	11.9485	49.8275	20.2699	0.39862	0.162159	0.244406	1.18798e-06	1.18798e-06	1	0	0	1	0	0
ACACGCTC	1	4	8	341.799	335544320	136.5	840210110	32	4	0.0029257	0.0117028	0.00476071	9.36223e-05	3.80857e-05	0.234432	2.79016e-10	2.79016e-10	1	0	0	1	0	0
ACACGCTGGCCCCCC	1	4	15	341.799	335544320	136.5	840210110	60	4	0.0029257	0.0117028	0.00476071	0.000175542	7.14107e-05	0.43956	5.23155e-10	5.23155e-10	1	0	0	1	0	0
ACACGG	318	1273	6	341.799	335544320	136.5	840210110	7638	4.00314	0.930372	3.72441	1.5151	0.0223465	0.00909058	0.175962	6.65977e-08	6.65977e-08	1	0	0	1	0	0
ACACGGC	1	4	7	341.799	335544320	136.5	840210110	28	4	0.0029257	0.0117028	0.00476071	8.19195e-05	3.3325e-05	0.205128	2.44139e-10	2.44139e-10	1	0	0	1	0	0
ACACGGGGACAGAGGACACTCGAG	21	84	24	341.799	335544320	136.5	840210110	2016	4	0.0614396	0.245759	0.099975	0.00589821	0.0023994	0.703297	1.7578e-08	1.7578e-08	1	0	0	1	1	0
ACACGGT	927	4015	7	341.799	335544320	136.5	840210110	28105	4.33118	2.71212	11.7467	4.77857	0.0822267	0.03345	0.222112	2.45055e-07	2.45055e-07	1	0	0	1	0	0
ACACGT	185	907	6	341.799	335544320	136.5	840210110	5442	4.9027	0.541254	2.65361	1.07949	0.0159216	0.00647695	0.215503	4.74502e-08	4.74502e-08	1	0	0	1	0	0
ACACT	1	5	5	341.799	335544320	136.5	840210110	25	5	0.0029257	0.0146285	0.00595089	7.31424e-05	2.97545e-05	0.18315	2.17981e-10	2.17981e-10	1	0	0	1	0	0
ACACTAG	4	16	7	341.799	335544320	136.5	840210110	112	4	0.0117028	0.0468112	0.0190429	0.000327678	0.0001333	0.205128	9.76557e-10	9.76557e-10	1	0	0	1	0	0
ACACTATGGCTCCTG	4530	27601	15	341.799	335544320	136.5	840210110	414015	6.09294	13.2534	80.7522	32.8501	1.21128	0.492752	0.669553	3.6099e-06	3.6099e-06	1	0	0	1	1	0
ACACTC	378	1888	6	341.799	335544320	136.5	840210110	11328	4.99471	1.10591	5.52372	2.24706	0.0331423	0.0134823	0.219548	9.87717e-08	9.87717e-08	1	0	0	1	0	0
ACACTCC	747	3068	7	341.799	335544320	136.5	840210110	21476	4.1071	2.1855	8.97604	3.65147	0.0628323	0.0255603	0.21062	1.87255e-07	1.87255e-07	1	0	0	1	0	0
ACACTCGATGATCCC	34	203	15	341.799	335544320	136.5	840210110	3045	5.97059	0.0994737	0.593916	0.241606	0.00890875	0.00362409	0.656109	2.65501e-08	2.65501e-08	1	0	0	1	1	0
ACACTCTCTGCGCAG	1	4	15	341.799	335544320	136.5	840210110	60	4	0.0029257	0.0117028	0.00476071	0.000175542	7.14107e-05	0.43956	5.23155e-10	5.23155e-10	1	0	0	1	0	0
ACAG	14770	282471	4	341.799	335544320	136.5	840210110	1129884	19.1246	43.2125	826.425	336.191	3.3057	1.34476	0.560429	9.85175e-06	9.85175e-06	1	1	0	0	1	0
ACAGACAGCCACGGC	1	4	15	341.799	335544320	136.5	840210110	60	4	0.0029257	0.0117028	0.00476071	0.000175542	7.14107e-05	0.43956	5.23155e-10	5.23155e-10	1	0	0	1	0	0
ACAGACC	1	4	7	341.799	335544320	136.5	840210110	28	4	0.0029257	0.0117028	0.00476071	8.19195e-05	3.3325e-05	0.205128	2.44139e-10	2.44139e-10	1	0	0	1	0	0
ACAGACCTGGACGGT	1	4	15	341.799	335544320	136.5	840210110	60	4	0.0029257	0.0117028	0.00476071	0.000175542	7.14107e-05	0.43956	5.23155e-10	5.23155e-10	1	0	0	1	0	0
ACAGAG	701420	5650331	6	341.799	335544320	136.5	840210110	33901986	8.05556	2052.14	16531.2	6724.9	99.1869	40.3494	0.354091	0.0002956	0.0002956	1	1	1	1	0	0
ACAGAGAG	203896	1099508	8	341.799	335544320	136.5	840210110	8796064	5.39249	596.538	3216.83	1308.61	25.7346	10.4689	0.316044	7.66951e-05	7.66951e-05	1	1	1	1	0	0
ACAGAGGAGAG	2	8	11	341.799	335544320	136.5	840210110	88	4	0.00585139	0.0234056	0.00952143	0.000257461	0.000104736	0.322344	7.67295e-10	7.67295e-10	1	0	0	1	0	0
ACAGAGGTCACATGC	93	584	15	341.799	335544320	136.5	840210110	8760	6.27957	0.27209	1.70861	0.695064	0.0256291	0.010426	0.690063	7.63807e-08	7.63807e-08	1	0	0	1	1	0
ACAGAT	1	4	6	341.799	335544320	136.5	840210110	24	4	0.0029257	0.0117028	0.00476071	7.02167e-05	2.85643e-05	0.175824	2.09262e-10	2.09262e-10	1	0	0	1	0	0
ACAGCACCGACGACC	378	2033	15	341.799	335544320	136.5	840210110	30495	5.37831	1.10591	5.94794	2.41963	0.0892191	0.0362945	0.591023	2.65894e-07	2.65894e-07	1	0	0	1	1	0
ACAGCC	3	22	6	341.799	335544320	136.5	840210110	132	7.33333	0.00877709	0.0643653	0.0261839	0.000386192	0.000157104	0.322344	1.15094e-09	1.15094e-09	1	0	0	1	0	0
ACAGCCAGACCTCCT	95	572	15	341.799	335544320	136.5	840210110	8580	6.02105	0.277941	1.6735	0.680782	0.0251025	0.0102117	0.661654	7.48112e-08	7.48112e-08	1	0	0	1	1	0
ACAGCCC	34	154	7	341.799	335544320	136.5	840210110	1078	4.52941	0.0994737	0.450557	0.183287	0.0031539	0.00128301	0.232278	9.39936e-09	9.39936e-09	1	0	0	1	0	0
ACAGCCGCCATCTCC	568	2454	15	341.799	335544320	136.5	840210110	36810	4.32042	1.6618	7.17966	2.9207	0.107695	0.0438105	0.474772	3.20956e-07	3.20956e-07	1	0	0	1	0	0
ACAGCG	1	5	6	341.799	335544320	136.5	840210110	30	5	0.0029257	0.0146285	0.00595089	8.77709e-05	3.57054e-05	0.21978	2.61578e-10	2.61578e-10	1	0	0	1	0	0
ACAGCGACGATGGAG	20	124	15	341.799	335544320	136.5	840210110	1860	6.2	0.0585139	0.362786	0.147582	0.0054418	0.00221373	0.681319	1.62178e-08	1.62178e-08	1	0	0	1	1	0
ACAGCT	224	896	6	341.799	335544320	136.5	840210110	5376	4	0.655356	2.62142	1.0664	0.0157285	0.0063984	0.175824	4.68747e-08	4.68747e-08	1	0	0	1	0	0
ACAGCTCCACCACGC	450	2184	15	341.799	335544320	136.5	840210110	32760	4.85333	1.31656	6.38972	2.59935	0.0958458	0.0389902	0.533333	2.85643e-07	2.85643e-07	1	0	0	1	1	0
ACAGCTCCTGGTCCC	1	4	15	341.799	335544320	136.5	840210110	60	4	0.0029257	0.0117028	0.00476071	0.000175542	7.14107e-05	0.43956	5.23155e-10	5.23155e-10	1	0	0	1	0	0
ACAGG	188	940	5	341.799	335544320	136.5	840210110	4700	5	0.550031	2.75016	1.11877	0.0137508	0.00559384	0.18315	4.09805e-08	4.09805e-08	1	0	0	1	0	0
ACAGGACCACGCACC	3	13	15	341.799	335544320	136.5	840210110	195	4.33333	0.00877709	0.0380341	0.0154723	0.000570511	0.000232085	0.47619	1.70025e-09	1.70025e-09	1	0	0	1	0	0
ACAGGAT	1	4	7	341.799	335544320	136.5	840210110	28	4	0.0029257	0.0117028	0.00476071	8.19195e-05	3.3325e-05	0.205128	2.44139e-10	2.44139e-10	1	0	0	1	0	0
ACAGGC	11703	131509	6	341.799	335544320	136.5	840210110	789054	11.2372	34.2394	384.755	156.519	2.30853	0.939115	0.493943	6.87996e-06	6.87996e-06	1	0	0	1	0	0
ACAGGCGATAGGGGC	1	6	15	341.799	335544320	136.5	840210110	90	6	0.0029257	0.0175542	0.00714107	0.000263313	0.000107116	0.659341	7.84733e-10	7.84733e-10	1	0	0	1	1	0
ACAGGCTGACCGATG	10	58	15	341.799	335544320	136.5	840210110	870	5.8	0.029257	0.16969	0.0690304	0.00254536	0.00103546	0.637363	7.58575e-09	7.58575e-09	1	0	0	1	1	0
ACAGGG	1	7	6	341.799	335544320	136.5	840210110	42	7	0.0029257	0.0204799	0.00833125	0.000122879	4.99875e-05	0.307692	3.66209e-10	3.66209e-10	1	0	0	1	0	0
ACAGGGAGGACAGTG	1	4	15	341.799	335544320	136.5	840210110	60	4	0.0029257	0.0117028	0.00476071	0.000175542	7.14107e-05	0.43956	5.23155e-10	5.23155e-10	1	0	0	1	0	0
ACAGGGAGGCTGGTG	1	4	15	341.799	335544320	136.5	840210110	60	4	0.0029257	0.0117028	0.00476071	0.000175542	7.14107e-05	0.43956	5.23155e-10	5.23155e-10	1	0	0	1	0	0
ACAGGGG	1	4	7	341.799	335544320	136.5	840210110	28	4	0.0029257	0.0117028	0.00476071	8.19195e-05	3.3325e-05	0.205128	2.44139e-10	2.44139e-10	1	0	0	1	0	0
ACAGGTGCCTGATAT	2	8	15	341.799	335544320	136.5	840210110	120	4	0.00585139	0.0234056	0.00952143	0.000351084	0.000142821	0.43956	1.04631e-09	1.04631e-09	1	0	0	1	0	0
ACAGT	12	60	5	341.799	335544320	136.5	840210110	300	5	0.0351084	0.175542	0.0714107	0.000877709	0.000357054	0.18315	2.61578e-09	2.61578e-09	1	0	0	1	0	0
ACAGTACGCGGTGGT	21	127	15	341.799	335544320	136.5	840210110	1905	6.04762	0.0614396	0.371564	0.151153	0.00557345	0.00226729	0.664574	1.66102e-08	1.66102e-08	1	0	0	1	1	0
ACAGTATCTGGCAGT	2	8	15	341.799	335544320	136.5	840210110	120	4	0.00585139	0.0234056	0.00952143	0.000351084	0.000142821	0.43956	1.04631e-09	1.04631e-09	1	0	0	1	0	0
ACAGTCCCTACCCTC	4	23	15	341.799	335544320	136.5	840210110	345	5.75	0.0117028	0.067291	0.0273741	0.00100937	0.000410612	0.631868	3.00814e-09	3.00814e-09	1	0	0	1	1	0
ACAGTCCGCGCCGTC	1	4	15	341.799	335544320	136.5	840210110	60	4	0.0029257	0.0117028	0.00476071	0.000175542	7.14107e-05	0.43956	5.23155e-10	5.23155e-10	1	0	0	1	0	0
ACAGTCTCTGCACCC	40	227	15	341.799	335544320	136.5	840210110	3405	5.675	0.117028	0.664133	0.270171	0.009962	0.00405256	0.623626	2.96891e-08	2.96891e-08	1	0	0	1	1	0
ACAGTCTGCACCACT	52	362	15	341.799	335544320	136.5	840210110	5430	6.96154	0.152136	1.0591	0.430845	0.0158865	0.00646267	0.765004	4.73456e-08	4.73456e-08	1	0	0	1	1	0
ACAGTG	1	5	6	341.799	335544320	136.5	840210110	30	5	0.0029257	0.0146285	0.00595089	8.77709e-05	3.57054e-05	0.21978	2.61578e-10	2.61578e-10	1	0	0	1	0	0
ACAT	40369	316002	4	341.799	335544320	136.5	840210110	1264008	7.82784	118.107	924.526	376.099	3.6981	1.5044	0.229387	1.10212e-05	1.10212e-05	1	1	0	0	0	0
ACATACC	1	4	7	341.799	335544320	136.5	840210110	28	4	0.0029257	0.0117028	0.00476071	8.19195e-05	3.3325e-05	0.205128	2.44139e-10	2.44139e-10	1	0	0	1	0	0
ACATACTAGCCGCCC	30	175	15	341.799	335544320	136.5	840210110	2625	5.83333	0.0877709	0.511997	0.208281	0.00767995	0.00312422	0.641026	2.2888e-08	2.2888e-08	1	0	0	1	1	0
ACATAG	2	8	6	341.799	335544320	136.5	840210110	48	4	0.00585139	0.0234056	0.00952143	0.000140433	5.71286e-05	0.175824	4.18524e-10	4.18524e-10	1	0	0	1	0	0
ACATAGCACGCCTCC	1	4	15	341.799	335544320	136.5	840210110	60	4	0.0029257	0.0117028	0.00476071	0.000175542	7.14107e-05	0.43956	5.23155e-10	5.23155e-10	1	0	0	1	0	0
ACATAGGGATGGAGG	1	4	15	341.799	335544320	136.5	840210110	60	4	0.0029257	0.0117028	0.00476071	0.000175542	7.14107e-05	0.43956	5.23155e-10	5.23155e-10	1	0	0	1	0	0
ACATAT	1952	8850	6	341.799	335544320	136.5	840210110	53100	4.53381	5.71096	25.8924	10.5331	0.155355	0.0631985	0.199288	4.62993e-07	4.62993e-07	1	0	0	1	0	0
ACATCACGTCGCACC	1	4	15	341.799	335544320	136.5	840210110	60	4	0.0029257	0.0117028	0.00476071	0.000175542	7.14107e-05	0.43956	5.23155e-10	5.23155e-10	1	0	0	1	0	0
ACATCAG	68	272	7	341.799	335544320	136.5	840210110	1904	4	0.198947	0.79579	0.323729	0.00557053	0.0022661	0.205128	1.66015e-08	1.66015e-08	1	0	0	1	0	0
ACATCC	7	28	6	341.799	335544320	136.5	840210110	168	4	0.0204799	0.0819195	0.033325	0.000491517	0.00019995	0.175824	1.46484e-09	1.46484e-09	1	0	0	1	0	0
ACATCCC	10	40	7	341.799	335544320	136.5	840210110	280	4	0.029257	0.117028	0.0476071	0.000819195	0.00033325	0.205128	2.44139e-09	2.44139e-09	1	0	0	1	0	0
ACATCCCTCTCGCCC	1	4	15	341.799	335544320	136.5	840210110	60	4	0.0029257	0.0117028	0.00476071	0.000175542	7.14107e-05	0.43956	5.23155e-10	5.23155e-10	1	0	0	1	0	0
ACATCCGCCGACATG	2	8	15	341.799	335544320	136.5	840210110	120	4	0.00585139	0.0234056	0.00952143	0.000351084	0.000142821	0.43956	1.04631e-09	1.04631e-09	1	0	0	1	0	0
ACATCCGGCCCCTCC	1	4	15	341.799	335544320	136.5	840210110	60	4	0.0029257	0.0117028	0.00476071	0.000175542	7.14107e-05	0.43956	5.23155e-10	5.23155e-10	1	0	0	1	0	0
ACATCG	162	648	6	341.799	335544320	136.5	840210110	3888	4	0.473963	1.89585	0.771236	0.0113751	0.00462741	0.175824	3.39005e-08	3.39005e-08	1	0	0	1	0	0
ACATCGACGTCCTGG	1	4	15	341.799	335544320	136.5	840210110	60	4	0.0029257	0.0117028	0.00476071	0.000175542	7.14107e-05	0.43956	5.23155e-10	5.23155e-10	1	0	0	1	0	0
ACATCGATGACTCCG	1	5	15	341.799	335544320	136.5	840210110	75	5	0.0029257	0.0146285	0.00595089	0.000219427	8.92634e-05	0.549451	6.53944e-10	6.53944e-10	1	0	0	1	1	0
ACATCGATGGTGCAG	1	4	15	341.799	335544320	136.5	840210110	60	4	0.0029257	0.0117028	0.00476071	0.000175542	7.14107e-05	0.43956	5.23155e-10	5.23155e-10	1	0	0	1	0	0
ACATCGCCACTCCGC	1	4	15	341.799	335544320	136.5	840210110	60	4	0.0029257	0.0117028	0.00476071	0.000175542	7.14107e-05	0.43956	5.23155e-10	5.23155e-10	1	0	0	1	0	0
ACATCT	583	2597	6	341.799	335544320	136.5	840210110	15582	4.45455	1.70568	7.59803	3.09089	0.0455882	0.0185454	0.195804	1.35863e-07	1.35863e-07	1	0	0	1	0	0
ACATCTAGCCTGCGC	1	4	15	341.799	335544320	136.5	840210110	60	4	0.0029257	0.0117028	0.00476071	0.000175542	7.14107e-05	0.43956	5.23155e-10	5.23155e-10	1	0	0	1	0	0
ACATGACCGCAGGAG	573	3140	15	341.799	335544320	136.5	840210110	47100	5.47993	1.67642	9.18669	3.73716	0.1378	0.0560574	0.60219	4.10677e-07	4.10677e-07	1	0	0	1	1	0
ACATGACCGCTACCC	65	274	15	341.799	335544320	136.5	840210110	4110	4.21538	0.19017	0.801641	0.326109	0.0120246	0.00489163	0.463229	3.58361e-08	3.58361e-08	1	0	0	1	0	0
ACATGTGAGCACTGC	7	29	15	341.799	335544320	136.5	840210110	435	4.14286	0.0204799	0.0848452	0.0345152	0.00127268	0.000517728	0.455259	3.79288e-09	3.79288e-09	1	0	0	1	0	0
ACC	79237	1362217	3	341.799	335544320	136.5	840210110	4086651	17.1917	231.823	3985.43	1621.28	11.9563	4.86384	0.377839	3.56326e-05	3.56326e-05	1	1	1	0	0	0
ACCACCACTCCACGC	6591	28958	15	341.799	335544320	136.5	840210110	434370	4.39357	19.2833	84.7223	34.4652	1.27083	0.516978	0.48281	3.78738e-06	3.78738e-06	1	0	0	1	0	0
ACCACCAGTGCTCCC	1	4	15	341.799	335544320	136.5	840210110	60	4	0.0029257	0.0117028	0.00476071	0.000175542	7.14107e-05	0.43956	5.23155e-10	5.23155e-10	1	0	0	1	0	0
ACCACCATGCCGCCC	1	4	15	341.799	335544320	136.5	840210110	60	4	0.0029257	0.0117028	0.00476071	0.000175542	7.14107e-05	0.43956	5.23155e-10	5.23155e-10	1	0	0	1	0	0
ACCACCC	29	118	7	341.799	335544320	136.5	840210110	826	4.06897	0.0848452	0.345232	0.140441	0.00241663	0.000983087	0.208665	7.20211e-09	7.20211e-09	1	0	0	1	0	0
ACCACCG	2	8	7	341.799	335544320	136.5	840210110	56	4	0.00585139	0.0234056	0.00952143	0.000163839	6.665e-05	0.205128	4.88278e-10	4.88278e-10	1	0	0	1	0	0
ACCACCTCCACGTGG	1	4	15	341.799	335544320	136.5	840210110	60	4	0.0029257	0.0117028	0.00476071	0.000175542	7.14107e-05	0.43956	5.23155e-10	5.23155e-10	1	0	0	1	0	0
ACCACCTGGCTCGTC	245	1194	15	341.799	335544320	136.5	840210110	17910	4.87347	0.716796	3.49328	1.42107	0.0523992	0.0213161	0.535546	1.56162e-07	1.56162e-07	1	0	0	1	1	0
ACCACCTGGTGCGTG	3	16	15	341.799	335544320	136.5	840210110	240	5.33333	0.00877709	0.0468112	0.0190429	0.000702167	0.000285643	0.586081	2.09262e-09	2.09262e-09	1	0	0	1	1	0
ACCACG	406	2511	6	341.799	335544320	136.5	840210110	15066	6.18473	1.18783	7.34643	2.98854	0.0440786	0.0179312	0.271856	1.31364e-07	1.31364e-07	1	0	0	1	0	0
ACCACGACGCACCAG	4147	18502	15	341.799	335544320	136.5	840210110	277530	4.46154	12.1329	54.1312	22.0207	0.811969	0.33031	0.490279	2.41986e-06	2.41986e-06	1	0	0	1	0	0
ACCACGACTCATGGC	1	5	15	341.799	335544320	136.5	840210110	75	5	0.0029257	0.0146285	0.00595089	0.000219427	8.92634e-05	0.549451	6.53944e-10	6.53944e-10	1	0	0	1	1	0
ACCACGC	33	134	7	341.799	335544320	136.5	840210110	938	4.06061	0.096548	0.392043	0.159484	0.0027443	0.00111639	0.208236	8.17866e-09	8.17866e-09	1	0	0	1	0	0
ACCACGCACCAGGAT	1	5	15	341.799	335544320	136.5	840210110	75	5	0.0029257	0.0146285	0.00595089	0.000219427	8.92634e-05	0.549451	6.53944e-10	6.53944e-10	1	0	0	1	1	0
ACCACGCCAGTCCGC	1	4	15	341.799	335544320	136.5	840210110	60	4	0.0029257	0.0117028	0.00476071	0.000175542	7.14107e-05	0.43956	5.23155e-10	5.23155e-10	1	0	0	1	0	0
ACCACGG	155	620	7	341.799	335544320	136.5	840210110	4340	4	0.453483	1.81393	0.737911	0.0126975	0.00516537	0.205128	3.78416e-08	3.78416e-08	1	0	0	1	0	0
ACCACGGAGTCCAGC	30	128	15	341.799	335544320	136.5	840210110	1920	4.26667	0.0877709	0.374489	0.152343	0.00561734	0.00228514	0.468864	1.6741e-08	1.6741e-08	1	0	0	1	0	0
ACCACGGCAGCTCGG	64	360	15	341.799	335544320	136.5	840210110	5400	5.625	0.187245	1.05325	0.428464	0.0157988	0.00642696	0.618132	4.7084e-08	4.7084e-08	1	0	0	1	1	0
ACCACT	2	9	6	341.799	335544320	136.5	840210110	54	4.5	0.00585139	0.0263313	0.0107116	0.000157988	6.42696e-05	0.197802	4.7084e-10	4.7084e-10	1	0	0	1	0	0
ACCACTC	214	894	7	341.799	335544320	136.5	840210110	6258	4.17757	0.626099	2.61557	1.06402	0.018309	0.00744814	0.214234	5.45651e-08	5.45651e-08	1	0	0	1	0	0
ACCACTCTCGCAGCC	497	2505	15	341.799	335544320	136.5	840210110	37575	5.04024	1.45407	7.32887	2.9814	0.109933	0.044721	0.553873	3.27626e-07	3.27626e-07	1	0	0	1	1	0
ACCACTGATCAGACG	2	8	15	341.799	335544320	136.5	840210110	120	4	0.00585139	0.0234056	0.00952143	0.000351084	0.000142821	0.43956	1.04631e-09	1.04631e-09	1	0	0	1	0	0
ACCAGACTCCGCGCC	1	4	15	341.799	335544320	136.5	840210110	60	4	0.0029257	0.0117028	0.00476071	0.000175542	7.14107e-05	0.43956	5.23155e-10	5.23155e-10	1	0	0	1	0	0
ACCAGAG	1	4	7	341.799	335544320	136.5	840210110	28	4	0.0029257	0.0117028	0.00476071	8.19195e-05	3.3325e-05	0.205128	2.44139e-10	2.44139e-10	1	0	0	1	0	0
ACCAGC	636	2544	6	341.799	335544320	136.5	840210110	15264	4	1.86074	7.44297	3.02781	0.0446578	0.0181669	0.175824	1.33091e-07	1.33091e-07	1	0	0	1	0	0
ACCAGCACCCACCCG	1	4	15	341.799	335544320	136.5	840210110	60	4	0.0029257	0.0117028	0.00476071	0.000175542	7.14107e-05	0.43956	5.23155e-10	5.23155e-10	1	0	0	1	0	0
ACCAGCC	42	169	7	341.799	335544320	136.5	840210110	1183	4.02381	0.122879	0.494443	0.20114	0.0034611	0.00140798	0.206349	1.03149e-08	1.03149e-08	1	0	0	1	0	0
ACCAGCCAGCCCAGC	1	4	15	341.799	335544320	136.5	840210110	60	4	0.0029257	0.0117028	0.00476071	0.000175542	7.14107e-05	0.43956	5.23155e-10	5.23155e-10	1	0	0	1	0	0
ACCAGCCATGGCCGC	1	4	15	341.799	335544320	136.5	840210110	60	4	0.0029257	0.0117028	0.00476071	0.000175542	7.14107e-05	0.43956	5.23155e-10	5.23155e-10	1	0	0	1	0	0
ACCAGGGACTATAGC	1	6	15	341.799	335544320	136.5	840210110	90	6	0.0029257	0.0175542	0.00714107	0.000263313	0.000107116	0.659341	7.84733e-10	7.84733e-10	1	0	0	1	1	0
ACCAGT	3	12	6	341.799	335544320	136.5	840210110	72	4	0.00877709	0.0351084	0.0142821	0.00021065	8.56929e-05	0.175824	6.27786e-10	6.27786e-10	1	0	0	1	0	0
ACCAGTAGT	442	1872	9	341.799	335544320	136.5	840210110	16848	4.23529	1.29316	5.4769	2.22801	0.0492921	0.0200521	0.27925	1.46902e-07	1.46902e-07	1	0	0	1	0	0
ACCATC	954	4079	6	341.799	335544320	136.5	840210110	24474	4.27568	2.79111	11.9339	4.85474	0.0716035	0.0291284	0.187942	2.13395e-07	2.13395e-07	1	0	0	1	0	0
ACCATCATCCCTGCG	2	8	15	341.799	335544320	136.5	840210110	120	4	0.00585139	0.0234056	0.00952143	0.000351084	0.000142821	0.43956	1.04631e-09	1.04631e-09	1	0	0	1	0	0
ACCATCC	1245	5118	7	341.799	335544320	136.5	840210110	35826	4.11084	3.64249	14.9737	6.09133	0.104816	0.0426393	0.210812	3.12376e-07	3.12376e-07	1	0	0	1	0	0
ACCATCTCGTCCGCC	503	2178	15	341.799	335544320	136.5	840210110	32670	4.33002	1.47163	6.37217	2.59221	0.0955825	0.0388831	0.475826	2.84858e-07	2.84858e-07	1	0	0	1	0	0
ACCATGACCGCACGC	6	25	15	341.799	335544320	136.5	840210110	375	4.16667	0.0175542	0.0731424	0.0297545	0.00109714	0.000446317	0.457875	3.26972e-09	3.26972e-09	1	0	0	1	0	0
ACCATGATG	247	1146	9	341.799	335544320	136.5	840210110	10314	4.63968	0.722647	3.35285	1.36394	0.0301756	0.0122755	0.305913	8.99304e-08	8.99304e-08	1	0	0	1	0	0
ACCC	670	4426	4	341.799	335544320	136.5	840210110	17704	6.60597	1.96022	12.9491	5.26773	0.0517965	0.0210709	0.193582	1.54366e-07	1.54366e-07	1	0	0	0	0	0
ACCCACCGATATGGC	270	1358	15	341.799	335544320	136.5	840210110	20370	5.02963	0.789938	3.9731	1.61626	0.0595964	0.0242439	0.552707	1.77611e-07	1.77611e-07	1	0	0	1	1	0
ACCCACCTCCTACGC	17153	69176	15	341.799	335544320	136.5	840210110	1037640	4.03288	50.1845	202.388	82.3318	3.03582	1.23498	0.443174	9.04745e-06	9.04745e-06	1	1	0	1	0	0
ACCCACGCCCCACTC	1	6	15	341.799	335544320	136.5	840210110	90	6	0.0029257	0.0175542	0.00714107	0.000263313	0.000107116	0.659341	7.84733e-10	7.84733e-10	1	0	0	1	1	0
ACCCACGTCCCACTC	1	4	15	341.799	335544320	136.5	840210110	60	4	0.0029257	0.0117028	0.00476071	0.000175542	7.14107e-05	0.43956	5.23155e-10	5.23155e-10	1	0	0	1	0	0
ACCCACT	5	20	7	341.799	335544320	136.5	840210110	140	4	0.0146285	0.0585139	0.0238036	0.000409598	0.000166625	0.205128	1.2207e-09	1.2207e-09	1	0	0	1	0	0
ACCCAGC	1	4	7	341.799	335544320	136.5	840210110	28	4	0.0029257	0.0117028	0.00476071	8.19195e-05	3.3325e-05	0.205128	2.44139e-10	2.44139e-10	1	0	0	1	0	0
ACCCAGCAGCCAGTC	1	4	15	341.799	335544320	136.5	840210110	60	4	0.0029257	0.0117028	0.00476071	0.000175542	7.14107e-05	0.43956	5.23155e-10	5.23155e-10	1	0	0	1	0	0
ACCCAT	1	4	6	341.799	335544320	136.5	840210110	24	4	0.0029257	0.0117028	0.00476071	7.02167e-05	2.85643e-05	0.175824	2.09262e-10	2.09262e-10	1	0	0	1	0	0
ACCCATC	148	609	7	341.799	335544320	136.5	840210110	4263	4.11486	0.433003	1.78175	0.724819	0.0124722	0.00507373	0.211019	3.71702e-08	3.71702e-08	1	0	0	1	0	0
ACCCATCACTGAGGC	167	778	15	341.799	335544320	136.5	840210110	11670	4.65868	0.488591	2.27619	0.925959	0.0341429	0.0138894	0.511943	1.01754e-07	1.01754e-07	1	0	0	1	1	0
ACCCATCATCCCAGC	3156	13335	15	341.799	335544320	136.5	840210110	200025	4.22529	9.2335	39.0142	15.871	0.585213	0.238065	0.464317	1.74407e-06	1.74407e-06	1	0	0	1	0	0
ACCCATCGACGCTCC	104	437	15	341.799	335544320	136.5	840210110	6555	4.20192	0.304272	1.27853	0.520108	0.0191779	0.00780162	0.46175	5.71547e-08	5.71547e-08	1	0	0	1	0	0
ACCCATG	1	4	7	341.799	335544320	136.5	840210110	28	4	0.0029257	0.0117028	0.00476071	8.19195e-05	3.3325e-05	0.205128	2.44139e-10	2.44139e-10	1	0	0	1	0	0
ACCCC	479	2471	5	341.799	335544320	136.5	840210110	12355	5.15866	1.40141	7.2294	2.94093	0.036147	0.0147047	0.188962	1.07726e-07	1.07726e-07	1	0	0	1	0	0
ACCCCAG	1	4	7	341.799	335544320	136.5	840210110	28	4	0.0029257	0.0117028	0.00476071	8.19195e-05	3.3325e-05	0.205128	2.44139e-10	2.44139e-10	1	0	0	1	0	0
ACCCCC	8032	46951	6	341.799	335544320	136.5	840210110	281706	5.84549	23.4992	137.364	55.8801	0.824186	0.33528	0.256945	2.45627e-06	2.45627e-06	1	0	0	1	0	0
ACCCCCACTGATCAG	1	4	15	341.799	335544320	136.5	840210110	60	4	0.0029257	0.0117028	0.00476071	0.000175542	7.14107e-05	0.43956	5.23155e-10	5.23155e-10	1	0	0	1	0	0
ACCCCCC	439	1782	7	341.799	335544320	136.5	840210110	12474	4.05923	1.28438	5.21359	2.1209	0.0364951	0.0148463	0.208165	1.08764e-07	1.08764e-07	1	0	0	1	0	0
ACCCCCCTCCGTATG	3	13	15	341.799	335544320	136.5	840210110	195	4.33333	0.00877709	0.0380341	0.0154723	0.000570511	0.000232085	0.47619	1.70025e-09	1.70025e-09	1	0	0	1	0	0
ACCCCCGACCCCGAG	1	4	15	341.799	335544320	136.5	840210110	60	4	0.0029257	0.0117028	0.00476071	0.000175542	7.14107e-05	0.43956	5.23155e-10	5.23155e-10	1	0	0	1	0	0
ACCCCCGCCGCCCCG	1	4	15	341.799	335544320	136.5	840210110	60	4	0.0029257	0.0117028	0.00476071	0.000175542	7.14107e-05	0.43956	5.23155e-10	5.23155e-10	1	0	0	1	0	0
ACCCCCT	24	100	7	341.799	335544320	136.5	840210110	700	4.16667	0.0702167	0.29257	0.119018	0.00204799	0.000833125	0.213675	6.10348e-09	6.10348e-09	1	0	0	1	0	0
ACCCCCTCCCCATCC	2	9	15	341.799	335544320	136.5	840210110	135	4.5	0.00585139	0.0263313	0.0107116	0.000394969	0.000160674	0.494505	1.1771e-09	1.1771e-09	1	0	0	1	0	0
ACCCCGACGAGCCGC	1	4	15	341.799	335544320	136.5	840210110	60	4	0.0029257	0.0117028	0.00476071	0.000175542	7.14107e-05	0.43956	5.23155e-10	5.23155e-10	1	0	0	1	0	0
ACCCCGCCCCTCGCC	1	4	15	341.799	335544320	136.5	840210110	60	4	0.0029257	0.0117028	0.00476071	0.000175542	7.14107e-05	0.43956	5.23155e-10	5.23155e-10	1	0	0	1	0	0
ACCCCT	73	310	6	341.799	335544320	136.5	840210110	1860	4.24658	0.213576	0.906966	0.368955	0.0054418	0.00221373	0.186663	1.62178e-08	1.62178e-08	1	0	0	1	0	0
ACCCCTACCCTCCCC	1	4	15	341.799	335544320	136.5	840210110	60	4	0.0029257	0.0117028	0.00476071	0.000175542	7.14107e-05	0.43956	5.23155e-10	5.23155e-10	1	0	0	1	0	0
ACCCCTCATACGTCC	367	1468	15	341.799	335544320	136.5	840210110	22020	4	1.07373	4.29492	1.74718	0.0644238	0.0262077	0.43956	1.91998e-07	1.91998e-07	1	0	0	1	0	0
ACCCCTG	5	20	7	341.799	335544320	136.5	840210110	140	4	0.0146285	0.0585139	0.0238036	0.000409598	0.000166625	0.205128	1.2207e-09	1.2207e-09	1	0	0	1	0	0
ACCCGC	1751	11568	6	341.799	335544320	136.5	840210110	69408	6.60651	5.1229	33.8445	13.768	0.203067	0.0826079	0.290396	6.05186e-07	6.05186e-07	1	0	0	1	0	0
ACCCGCATCCACCTG	735	3507	15	341.799	335544320	136.5	840210110	52605	4.77143	2.15039	10.2604	4.17396	0.153906	0.0626093	0.524333	4.58676e-07	4.58676e-07	1	0	0	1	1	0
ACCCGCC	3	12	7	341.799	335544320	136.5	840210110	84	4	0.00877709	0.0351084	0.0142821	0.000245759	9.9975e-05	0.205128	7.32418e-10	7.32418e-10	1	0	0	1	0	0
ACCCGGCGTATGGCG	49	232	15	341.799	335544320	136.5	840210110	3480	4.73469	0.143359	0.678762	0.276121	0.0101814	0.00414182	0.520296	3.0343e-08	3.0343e-08	1	0	0	1	1	0
ACCCGTC	10	40	7	341.799	335544320	136.5	840210110	280	4	0.029257	0.117028	0.0476071	0.000819195	0.00033325	0.205128	2.44139e-09	2.44139e-09	1	0	0	1	0	0
ACCCT	1	6	5	341.799	335544320	136.5	840210110	30	6	0.0029257	0.0175542	0.00714107	8.77709e-05	3.57054e-05	0.21978	2.61578e-10	2.61578e-10	1	0	0	1	0	0
ACCCTACCGCCGATG	106	520	15	341.799	335544320	136.5	840210110	7800	4.90566	0.310124	1.52136	0.618893	0.0228204	0.00928339	0.539084	6.80102e-08	6.80102e-08	1	0	0	1	1	0
ACCCTAGGCACCTGG	1	4	15	341.799	335544320	136.5	840210110	60	4	0.0029257	0.0117028	0.00476071	0.000175542	7.14107e-05	0.43956	5.23155e-10	5.23155e-10	1	0	0	1	0	0
ACCCTATCAGCCATC	1	4	15	341.799	335544320	136.5	840210110	60	4	0.0029257	0.0117028	0.00476071	0.000175542	7.14107e-05	0.43956	5.23155e-10	5.23155e-10	1	0	0	1	0	0
ACCCTC	767	5103	6	341.799	335544320	136.5	840210110	30618	6.65319	2.24401	14.9298	6.07348	0.089579	0.0364409	0.292448	2.66966e-07	2.66966e-07	1	0	0	1	0	0
ACCCTCC	12	49	7	341.799	335544320	136.5	840210110	343	4.08333	0.0351084	0.143359	0.0583187	0.00100351	0.000408231	0.209402	2.9907e-09	2.9907e-09	1	0	0	1	0	0
ACCCTCCATCACGCC	1	4	15	341.799	335544320	136.5	840210110	60	4	0.0029257	0.0117028	0.00476071	0.000175542	7.14107e-05	0.43956	5.23155e-10	5.23155e-10	1	0	0	1	0	0
ACCCTCT	1571	6534	7	341.799	335544320	136.5	840210110	45738	4.15913	4.59627	19.1165	7.77663	0.133816	0.0544364	0.213289	3.98801e-07	3.98801e-07	1	0	0	1	0	0
ACCCTCTAGTACGCG	1	7	15	341.799	335544320	136.5	840210110	105	7	0.0029257	0.0204799	0.00833125	0.000307198	0.000124969	0.769231	9.15522e-10	9.15522e-10	1	0	0	1	1	0
ACCG	1665	12406	4	341.799	335544320	136.5	840210110	49624	7.45105	4.87129	36.2962	14.7654	0.145185	0.0590614	0.218346	4.32684e-07	4.32684e-07	1	0	0	0	0	0
ACCGACG	1	4	7	341.799	335544320	136.5	840210110	28	4	0.0029257	0.0117028	0.00476071	8.19195e-05	3.3325e-05	0.205128	2.44139e-10	2.44139e-10	1	0	0	1	0	0
ACCGAG	302	1213	6	341.799	335544320	136.5	840210110	7278	4.01656	0.88356	3.54887	1.44369	0.0212932	0.00866212	0.176552	6.34587e-08	6.34587e-08	1	0	0	1	0	0
ACCGAGAGGTGAGTG	201	1061	15	341.799	335544320	136.5	840210110	15915	5.27861	0.588065	3.10416	1.26278	0.0465625	0.0189417	0.580067	1.38767e-07	1.38767e-07	1	0	0	1	1	0
ACCGC	3	15	5	341.799	335544320	136.5	840210110	75	5	0.00877709	0.0438855	0.0178527	0.000219427	8.92634e-05	0.18315	6.53944e-10	6.53944e-10	1	0	0	1	0	0
ACCGCAGCCACTATC	4	16	15	341.799	335544320	136.5	840210110	240	4	0.0117028	0.0468112	0.0190429	0.000702167	0.000285643	0.43956	2.09262e-09	2.09262e-09	1	0	0	1	0	0
ACCGCAGGTCTACCT	4	16	15	341.799	335544320	136.5	840210110	240	4	0.0117028	0.0468112	0.0190429	0.000702167	0.000285643	0.43956	2.09262e-09	2.09262e-09	1	0	0	1	0	0
ACCGCC	4161	34793	6	341.799	335544320	136.5	840210110	208758	8.36169	12.1738	101.794	41.4099	0.610763	0.248459	0.367547	1.82021e-06	1.82021e-06	1	0	0	1	0	0
ACCGCCGCTCTCATG	20	105	15	341.799	335544320	136.5	840210110	1575	5.25	0.0585139	0.307198	0.124969	0.00460797	0.00187453	0.576923	1.37328e-08	1.37328e-08	1	0	0	1	1	0
ACCGCG	1	5	6	341.799	335544320	136.5	840210110	30	5	0.0029257	0.0146285	0.00595089	8.77709e-05	3.57054e-05	0.21978	2.61578e-10	2.61578e-10	1	0	0	1	0	0
ACCGCGGGGCAGATG	1	6	15	341.799	335544320	136.5	840210110	90	6	0.0029257	0.0175542	0.00714107	0.000263313	0.000107116	0.659341	7.84733e-10	7.84733e-10	1	0	0	1	1	0
ACCGCT	7	31	6	341.799	335544320	136.5	840210110	186	4.42857	0.0204799	0.0906966	0.0368955	0.00054418	0.000221373	0.194662	1.62178e-09	1.62178e-09	1	0	0	1	0	0
ACCGGGAGAGGACGG	1	4	15	341.799	335544320	136.5	840210110	60	4	0.0029257	0.0117028	0.00476071	0.000175542	7.14107e-05	0.43956	5.23155e-10	5.23155e-10	1	0	0	1	0	0
ACCGGGAGCAGAGAG	1	4	15	341.799	335544320	136.5	840210110	60	4	0.0029257	0.0117028	0.00476071	0.000175542	7.14107e-05	0.43956	5.23155e-10	5.23155e-10	1	0	0	1	0	0
ACCGGTCAGCGTCTC	1	5	15	341.799	335544320	136.5	840210110	75	5	0.0029257	0.0146285	0.00595089	0.000219427	8.92634e-05	0.549451	6.53944e-10	6.53944e-10	1	0	0	1	1	0
ACCGGTGATATGGCC	1	4	15	341.799	335544320	136.5	840210110	60	4	0.0029257	0.0117028	0.00476071	0.000175542	7.14107e-05	0.43956	5.23155e-10	5.23155e-10	1	0	0	1	0	0
ACCGT	101	505	5	341.799	335544320	136.5	840210110	2525	5	0.295495	1.47748	0.60104	0.00738738	0.0030052	0.18315	2.20161e-08	2.20161e-08	1	0	0	1	0	0
ACCGTAGCC	226	1044	9	341.799	335544320	136.5	840210110	9396	4.61947	0.661208	3.05443	1.24255	0.0274898	0.0111829	0.30458	8.19261e-08	8.19261e-08	1	0	0	1	0	0
ACCGTATCACGGCGT	1	4	15	341.799	335544320	136.5	840210110	60	4	0.0029257	0.0117028	0.00476071	0.000175542	7.14107e-05	0.43956	5.23155e-10	5.23155e-10	1	0	0	1	0	0
ACCGTCACTCTCTGC	1055	4984	15	341.799	335544320	136.5	840210110	74760	4.72417	3.08661	14.5817	5.93185	0.218725	0.0889777	0.51914	6.51852e-07	6.51852e-07	1	0	0	1	1	0
ACCGTG	1	4	6	341.799	335544320	136.5	840210110	24	4	0.0029257	0.0117028	0.00476071	7.02167e-05	2.85643e-05	0.175824	2.09262e-10	2.09262e-10	1	0	0	1	0	0
ACCGTGGATGCCCCG	1	5	15	341.799	335544320	136.5	840210110	75	5	0.0029257	0.0146285	0.00595089	0.000219427	8.92634e-05	0.549451	6.53944e-10	6.53944e-10	1	0	0	1	1	0
ACCT	2165	16213	4	341.799	335544320	136.5	840210110	64852	7.48868	6.33413	47.4343	19.2964	0.189737	0.0771855	0.219449	5.65461e-07	5.65461e-07	1	0	0	0	0	0
ACCTACGCCACTCGC	24	101	15	341.799	335544320	136.5	840210110	1515	4.20833	0.0702167	0.295495	0.120208	0.00443243	0.00180312	0.462454	1.32097e-08	1.32097e-08	1	0	0	1	0	0
ACCTACTCAGCACTC	189	1145	15	341.799	335544320	136.5	840210110	17175	6.0582	0.552957	3.34992	1.36275	0.0502488	0.0204413	0.665736	1.49753e-07	1.49753e-07	1	0	0	1	1	0
ACCTAGC	1	4	7	341.799	335544320	136.5	840210110	28	4	0.0029257	0.0117028	0.00476071	8.19195e-05	3.3325e-05	0.205128	2.44139e-10	2.44139e-10	1	0	0	1	0	0
ACCTAT	5	20	6	341.799	335544320	136.5	840210110	120	4	0.0146285	0.0585139	0.0238036	0.000351084	0.000142821	0.175824	1.04631e-09	1.04631e-09	1	0	0	1	0	0
ACCTATC	12	49	7	341.799	335544320	136.5	840210110	343	4.08333	0.0351084	0.143359	0.0583187	0.00100351	0.000408231	0.209402	2.9907e-09	2.9907e-09	1	0	0	1	0	0
ACCTATCCACGGATC	1	4	15	341.799	335544320	136.5	840210110	60	4	0.0029257	0.0117028	0.00476071	0.000175542	7.14107e-05	0.43956	5.23155e-10	5.23155e-10	1	0	0	1	0	0
ACCTATCCGTACCTCCCTATCCTC	10	41	24	341.799	335544320	136.5	840210110	984	4.1	0.029257	0.119954	0.0487973	0.00287889	0.00117114	0.720879	8.57975e-09	8.57975e-09	1	0	0	1	1	0
ACCTC	52	268	5	341.799	335544320	136.5	840210110	1340	5.15385	0.152136	0.784087	0.318968	0.00392043	0.00159484	0.188786	1.16838e-08	1.16838e-08	1	0	0	1	0	0
ACCTCC	55	231	6	341.799	335544320	136.5	840210110	1386	4.2	0.160913	0.675836	0.274931	0.00405502	0.00164959	0.184615	1.20849e-08	1.20849e-08	1	0	0	1	0	0
ACCTCCC	4	16	7	341.799	335544320	136.5	840210110	112	4	0.0117028	0.0468112	0.0190429	0.000327678	0.0001333	0.205128	9.76557e-10	9.76557e-10	1	0	0	1	0	0
ACCTCCCT	117	760	8	341.799	335544320	136.5	840210110	6080	6.49573	0.342307	2.22353	0.904536	0.0177882	0.00723629	0.380702	5.30131e-08	5.30131e-08	1	0	0	1	0	0
ACCTCCCTCCCCACT	1	4	15	341.799	335544320	136.5	840210110	60	4	0.0029257	0.0117028	0.00476071	0.000175542	7.14107e-05	0.43956	5.23155e-10	5.23155e-10	1	0	0	1	0	0
ACCTCGTCCACTGCT	495	3060	15	341.799	335544320	136.5	840210110	45900	6.18182	1.44822	8.95263	3.64195	0.134289	0.0546292	0.679321	4.00214e-07	4.00214e-07	1	0	0	1	1	0
ACCTCGTCGCAGCTC	8	45	15	341.799	335544320	136.5	840210110	675	5.625	0.0234056	0.131656	0.053558	0.00197485	0.00080337	0.618132	5.8855e-09	5.8855e-09	1	0	0	1	1	0
ACCTCT	1	5	6	341.799	335544320	136.5	840210110	30	5	0.0029257	0.0146285	0.00595089	8.77709e-05	3.57054e-05	0.21978	2.61578e-10	2.61578e-10	1	0	0	1	0	0
ACCTCTC	3	12	7	341.799	335544320	136.5	840210110	84	4	0.00877709	0.0351084	0.0142821	0.000245759	9.9975e-05	0.205128	7.32418e-10	7.32418e-10	1	0	0	1	0	0
ACCTCTCATCTAGGC	27	172	15	341.799	335544320	136.5	840210110	2580	6.37037	0.0789938	0.50322	0.204711	0.0075483	0.00307066	0.700041	2.24957e-08	2.24957e-08	1	0	0	1	1	0
ACCTCTG	16	65	7	341.799	335544320	136.5	840210110	455	4.0625	0.0468112	0.19017	0.0773616	0.00133119	0.000541531	0.208333	3.96726e-09	3.96726e-09	1	0	0	1	0	0
ACCTG	1	6	5	341.799	335544320	136.5	840210110	30	6	0.0029257	0.0175542	0.00714107	8.77709e-05	3.57054e-05	0.21978	2.61578e-10	2.61578e-10	1	0	0	1	0	0
ACCTGACCTGGAGCG	58	295	15	341.799	335544320	136.5	840210110	4425	5.08621	0.16969	0.863081	0.351103	0.0129462	0.00526654	0.558924	3.85827e-08	3.85827e-08	1	0	0	1	1	0
ACCTGC	332	1328	6	341.799	335544320	136.5	840210110	7968	4	0.971331	3.88533	1.58056	0.023312	0.00948334	0.175824	6.9475e-08	6.9475e-08	1	0	0	1	0	0
ACCTGCCCTCCTCCT	227	1015	15	341.799	335544320	136.5	840210110	15225	4.47137	0.664133	2.96958	1.20803	0.0445437	0.0181205	0.491359	1.32751e-07	1.32751e-07	1	0	0	1	0	0
ACCTGG	1	4	6	341.799	335544320	136.5	840210110	24	4	0.0029257	0.0117028	0.00476071	7.02167e-05	2.85643e-05	0.175824	2.09262e-10	2.09262e-10	1	0	0	1	0	0
ACCTGGC	1	4	7	341.799	335544320	136.5	840210110	28	4	0.0029257	0.0117028	0.00476071	8.19195e-05	3.3325e-05	0.205128	2.44139e-10	2.44139e-10	1	0	0	1	0	0
ACCTGGCCGAGCGTC	2	9	15	341.799	335544320	136.5	840210110	135	4.5	0.00585139	0.0263313	0.0107116	0.000394969	0.000160674	0.494505	1.1771e-09	1.1771e-09	1	0	0	1	0	0
ACCTGGCGAGTGACG	70	350	15	341.799	335544320	136.5	840210110	5250	5	0.204799	1.02399	0.416562	0.0153599	0.00624844	0.549451	4.57761e-08	4.57761e-08	1	0	0	1	1	0
ACCTGGGCGCCGATG	1	4	15	341.799	335544320	136.5	840210110	60	4	0.0029257	0.0117028	0.00476071	0.000175542	7.14107e-05	0.43956	5.23155e-10	5.23155e-10	1	0	0	1	0	0
ACG	137227	1264456	3	341.799	335544320	136.5	840210110	3793368	9.21434	401.485	3699.42	1504.93	11.0982	4.51478	0.202513	3.30753e-05	3.30753e-05	1	1	1	0	0	0
ACGACGAT	5	48	8	341.799	335544320	136.5	840210110	384	9.6	0.0146285	0.140433	0.0571286	0.00112347	0.000457029	0.562637	3.34819e-09	3.34819e-09	1	0	0	1	1	0
ACGACGGAGCCAGAT	1	4	15	341.799	335544320	136.5	840210110	60	4	0.0029257	0.0117028	0.00476071	0.000175542	7.14107e-05	0.43956	5.23155e-10	5.23155e-10	1	0	0	1	0	0
ACGACT	1	4	6	341.799	335544320	136.5	840210110	24	4	0.0029257	0.0117028	0.00476071	7.02167e-05	2.85643e-05	0.175824	2.09262e-10	2.09262e-10	1	0	0	1	0	0
ACGACTG	1	4	7	341.799	335544320	136.5	840210110	28	4	0.0029257	0.0117028	0.00476071	8.19195e-05	3.3325e-05	0.205128	2.44139e-10	2.44139e-10	1	0	0	1	0	0
ACGAG	391	2232	5	341.799	335544320	136.5	840210110	11160	5.70844	1.14395	6.53016	2.65648	0.0326508	0.0132824	0.2091	9.73069e-08	9.73069e-08	1	0	0	1	0	0
ACGAGAG	29	117	7	341.799	335544320	136.5	840210110	819	4.03448	0.0848452	0.342307	0.139251	0.00239615	0.000974756	0.206897	7.14107e-09	7.14107e-09	1	0	0	1	0	0
ACGAGAGTCCC	2	24	11	341.799	335544320	136.5	840210110	264	12	0.00585139	0.0702167	0.0285643	0.000772384	0.000314207	0.967033	2.30188e-09	2.30188e-09	1	0	0	1	1	0
ACGAGC	1	4	6	341.799	335544320	136.5	840210110	24	4	0.0029257	0.0117028	0.00476071	7.02167e-05	2.85643e-05	0.175824	2.09262e-10	2.09262e-10	1	0	0	1	0	0
ACGAGCCGCCATCGC	1	4	15	341.799	335544320	136.5	840210110	60	4	0.0029257	0.0117028	0.00476071	0.000175542	7.14107e-05	0.43956	5.23155e-10	5.23155e-10	1	0	0	1	0	0
ACGAGCGTCTCCATC	1	4	15	341.799	335544320	136.5	840210110	60	4	0.0029257	0.0117028	0.00476071	0.000175542	7.14107e-05	0.43956	5.23155e-10	5.23155e-10	1	0	0	1	0	0
ACGAGG	239	958	6	341.799	335544320	136.5	840210110	5748	4.00837	0.699242	2.80282	1.14019	0.0168169	0.00684115	0.176192	5.01183e-08	5.01183e-08	1	0	0	1	0	0
ACGAGGG	2	24	7	341.799	335544320	136.5	840210110	168	12	0.00585139	0.0702167	0.0285643	0.000491517	0.00019995	0.615385	1.46484e-09	1.46484e-09	1	0	0	1	1	0
ACGATC	223	892	6	341.799	335544320	136.5	840210110	5352	4	0.65243	2.60972	1.06164	0.0156583	0.00636984	0.175824	4.66655e-08	4.66655e-08	1	0	0	1	0	0
ACGATG	314	1556	6	341.799	335544320	136.5	840210110	9336	4.95541	0.918669	4.55238	1.85192	0.0273143	0.0111115	0.21782	8.1403e-08	8.1403e-08	1	0	0	1	0	0
ACGATGGCTATCATC	2	10	15	341.799	335544320	136.5	840210110	150	5	0.00585139	0.029257	0.0119018	0.000438855	0.000178527	0.549451	1.30789e-09	1.30789e-09	1	0	0	1	1	0
ACGC	201151	2642457	4	341.799	335544320	136.5	840210110	10569828	13.1367	588.507	7731.03	3145	30.9241	12.58	0.384958	9.2161e-05	9.2161e-05	1	1	1	0	0	0
ACGCAG	158	916	6	341.799	335544320	136.5	840210110	5496	5.79747	0.46226	2.67994	1.0902	0.0160796	0.00654122	0.254834	4.7921e-08	4.7921e-08	1	0	0	1	0	0
ACGCAGCCGTGAGTG	62	320	15	341.799	335544320	136.5	840210110	4800	5.16129	0.181393	0.936223	0.380857	0.0140433	0.00571286	0.567175	4.18524e-08	4.18524e-08	1	0	0	1	1	0
ACGCCACTCCCCCGC	1	4	15	341.799	335544320	136.5	840210110	60	4	0.0029257	0.0117028	0.00476071	0.000175542	7.14107e-05	0.43956	5.23155e-10	5.23155e-10	1	0	0	1	0	0
ACGCCATCACGCCCC	1	5	15	341.799	335544320	136.5	840210110	75	5	0.0029257	0.0146285	0.00595089	0.000219427	8.92634e-05	0.549451	6.53944e-10	6.53944e-10	1	0	0	1	1	0
ACGCCC	126	600	6	341.799	335544320	136.5	840210110	3600	4.7619	0.368638	1.75542	0.714107	0.0105325	0.00428464	0.209314	3.13893e-08	3.13893e-08	1	0	0	1	0	0
ACGCCCCTG	235	994	9	341.799	335544320	136.5	840210110	8946	4.22979	0.687539	2.90814	1.18304	0.0261733	0.0106473	0.278887	7.80025e-08	7.80025e-08	1	0	0	1	0	0
ACGCCG	153	612	6	341.799	335544320	136.5	840210110	3672	4	0.447632	1.79053	0.728389	0.0107432	0.00437034	0.175824	3.20171e-08	3.20171e-08	1	0	0	1	0	0
ACGCCGCCTGCCCAT	102	465	15	341.799	335544320	136.5	840210110	6975	4.55882	0.298421	1.36045	0.553433	0.0204067	0.00830149	0.50097	6.08168e-08	6.08168e-08	1	0	0	1	1	0
ACGCCTGATACGCGC	1	5	15	341.799	335544320	136.5	840210110	75	5	0.0029257	0.0146285	0.00595089	0.000219427	8.92634e-05	0.549451	6.53944e-10	6.53944e-10	1	0	0	1	1	0
ACGCGC	626	4137	6	341.799	335544320	136.5	840210110	24822	6.60863	1.83149	12.1036	4.92377	0.0726216	0.0295426	0.290489	2.16429e-07	2.16429e-07	1	0	0	1	0	0
ACGCGGAGCTGACTC	3	13	15	341.799	335544320	136.5	840210110	195	4.33333	0.00877709	0.0380341	0.0154723	0.000570511	0.000232085	0.47619	1.70025e-09	1.70025e-09	1	0	0	1	0	0
ACGCGGCCGATGGAG	1	4	15	341.799	335544320	136.5	840210110	60	4	0.0029257	0.0117028	0.00476071	0.000175542	7.14107e-05	0.43956	5.23155e-10	5.23155e-10	1	0	0	1	0	0
ACGCTC	127	739	6	341.799	335544320	136.5	840210110	4434	5.8189	0.371564	2.16209	0.879542	0.0129725	0.00527725	0.255776	3.86612e-08	3.86612e-08	1	0	0	1	0	0
ACGCTCG	4	20	7	341.799	335544320	136.5	840210110	140	5	0.0117028	0.0585139	0.0238036	0.000409598	0.000166625	0.25641	1.2207e-09	1.2207e-09	1	0	0	1	0	0
ACGG	2462	16098	4	341.799	335544320	136.5	840210110	64392	6.53859	7.20307	47.0979	19.1595	0.188391	0.076638	0.191607	5.6145e-07	5.6145e-07	1	0	0	0	0	0
ACGGAG	11	44	6	341.799	335544320	136.5	840210110	264	4	0.0321827	0.128731	0.0523679	0.000772384	0.000314207	0.175824	2.30188e-09	2.30188e-09	1	0	0	1	0	0
ACGGAGAGAG	11540	59640	10	341.799	335544320	136.5	840210110	596400	5.16811	33.7625	174.489	70.9822	1.74489	0.709822	0.378616	5.20016e-06	5.20016e-06	1	0	0	1	0	0
ACGGCG	3	12	6	341.799	335544320	136.5	840210110	72	4	0.00877709	0.0351084	0.0142821	0.00021065	8.56929e-05	0.175824	6.27786e-10	6.27786e-10	1	0	0	1	0	0
ACGGCGGGGATGGAG	2	8	15	341.799	335544320	136.5	840210110	120	4	0.00585139	0.0234056	0.00952143	0.000351084	0.000142821	0.43956	1.04631e-09	1.04631e-09	1	0	0	1	0	0
ACGGG	130	660	5	341.799	335544320	136.5	840210110	3300	5.07692	0.380341	1.93096	0.785518	0.0096548	0.00392759	0.185968	2.87735e-08	2.87735e-08	1	0	0	1	0	0
ACGGGAGAGGAGATG	1	4	15	341.799	335544320	136.5	840210110	60	4	0.0029257	0.0117028	0.00476071	0.000175542	7.14107e-05	0.43956	5.23155e-10	5.23155e-10	1	0	0	1	0	0
ACGGGATGATGAGAGGGGCTG	11	45	21	341.799	335544320	136.5	840210110	945	4.09091	0.0321827	0.131656	0.053558	0.00276478	0.00112472	0.629371	8.2397e-09	8.2397e-09	1	0	0	1	1	0
ACGGGCTACTCTCGG	1	4	15	341.799	335544320	136.5	840210110	60	4	0.0029257	0.0117028	0.00476071	0.000175542	7.14107e-05	0.43956	5.23155e-10	5.23155e-10	1	0	0	1	0	0
ACGGGG	1	4	6	341.799	335544320	136.5	840210110	24	4	0.0029257	0.0117028	0.00476071	7.02167e-05	2.85643e-05	0.175824	2.09262e-10	2.09262e-10	1	0	0	1	0	0
ACGGGGGC	1	5	8	341.799	335544320	136.5	840210110	40	5	0.0029257	0.0146285	0.00595089	0.000117028	4.76071e-05	0.29304	3.4877e-10	3.4877e-10	1	0	0	1	0	0
ACGT	918	6433	4	341.799	335544320	136.5	840210110	25732	7.00763	2.68579	18.821	7.65642	0.075284	0.0306257	0.205352	2.24364e-07	2.24364e-07	1	0	0	0	0	0
ACGTACTGCAGCAGG	1	4	15	341.799	335544320	136.5	840210110	60	4	0.0029257	0.0117028	0.00476071	0.000175542	7.14107e-05	0.43956	5.23155e-10	5.23155e-10	1	0	0	1	0	0
ACGTAGATCC	254	1134	10	341.799	335544320	136.5	840210110	11340	4.46457	0.743127	3.31774	1.34966	0.0331774	0.0134966	0.327075	9.88764e-08	9.88764e-08	1	0	0	1	0	0
ACGTAT	5	24	6	341.799	335544320	136.5	840210110	144	4.8	0.0146285	0.0702167	0.0285643	0.0004213	0.000171386	0.210989	1.25557e-09	1.25557e-09	1	0	0	1	0	0
ACGTCATCCCTCCCCTCGCCATC	1	4	23	341.799	335544320	136.5	840210110	92	4	0.0029257	0.0117028	0.00476071	0.000269164	0.000109496	0.673993	8.02172e-10	8.02172e-10	1	0	0	1	1	0
ACGTCCGATGCGCCC	1	6	15	341.799	335544320	136.5	840210110	90	6	0.0029257	0.0175542	0.00714107	0.000263313	0.000107116	0.659341	7.84733e-10	7.84733e-10	1	0	0	1	1	0
ACGTCTCATCCTGGC	1533	7678	15	341.799	335544320	136.5	840210110	115170	5.00848	4.48509	22.4635	9.13819	0.336953	0.137073	0.550382	1.0042e-06	1.0042e-06	1	0	0	1	1	0
ACGTGC	2	8	6	341.799	335544320	136.5	840210110	48	4	0.00585139	0.0234056	0.00952143	0.000140433	5.71286e-05	0.175824	4.18524e-10	4.18524e-10	1	0	0	1	0	0
ACT	23543	227315	3	341.799	335544320	136.5	840210110	681945	9.65531	68.8797	665.055	270.545	1.99516	0.811636	0.212205	5.94605e-06	5.94605e-06	1	1	0	0	0	0
ACTAGATGGGAGGGC	89	463	15	341.799	335544320	136.5	840210110	6945	5.20225	0.260387	1.3546	0.551053	0.020319	0.00826579	0.571676	6.05552e-08	6.05552e-08	1	0	0	1	1	0
ACTAGT	12	48	6	341.799	335544320	136.5	840210110	288	4	0.0351084	0.140433	0.0571286	0.000842601	0.000342771	0.175824	2.51115e-09	2.51115e-09	1	0	0	1	0	0
ACTAT	671	3498	5	341.799	335544320	136.5	840210110	17490	5.21311	1.96314	10.2341	4.16324	0.0511704	0.0208162	0.190957	1.525e-07	1.525e-07	1	0	0	1	0	0
ACTATAT	54	216	7	341.799	335544320	136.5	840210110	1512	4	0.157988	0.631951	0.257079	0.00442365	0.00179955	0.205128	1.31835e-08	1.31835e-08	1	0	0	1	0	0
ACTATCC	1	4	7	341.799	335544320	136.5	840210110	28	4	0.0029257	0.0117028	0.00476071	8.19195e-05	3.3325e-05	0.205128	2.44139e-10	2.44139e-10	1	0	0	1	0	0
ACTC	17844	262988	4	341.799	335544320	136.5	840210110	1051952	14.7382	52.2061	769.423	313.003	3.07769	1.25201	0.431888	9.17224e-06	9.17224e-06	1	1	0	0	0	0
ACTCAGAGTG	1	4	10	341.799	335544320	136.5	840210110	40	4	0.0029257	0.0117028	0.00476071	0.000117028	4.76071e-05	0.29304	3.4877e-10	3.4877e-10	1	0	0	1	0	0
ACTCC	1734	10010	5	341.799	335544320	136.5	840210110	50050	5.77278	5.07316	29.2862	11.9137	0.146431	0.0595684	0.211457	4.36399e-07	4.36399e-07	1	0	0	1	0	0
ACTCCAGTCGGCTGC	1	4	15	341.799	335544320	136.5	840210110	60	4	0.0029257	0.0117028	0.00476071	0.000175542	7.14107e-05	0.43956	5.23155e-10	5.23155e-10	1	0	0	1	0	0
ACTCCATCCAGCATG	1	5	15	341.799	335544320	136.5	840210110	75	5	0.0029257	0.0146285	0.00595089	0.000219427	8.92634e-05	0.549451	6.53944e-10	6.53944e-10	1	0	0	1	1	0
ACTCCC	89	388	6	341.799	335544320	136.5	840210110	2328	4.35955	0.260387	1.13517	0.461789	0.00681102	0.00277074	0.191629	2.02984e-08	2.02984e-08	1	0	0	1	0	0
ACTCCCC	9	45	7	341.799	335544320	136.5	840210110	315	5	0.0263313	0.131656	0.053558	0.000921595	0.000374906	0.25641	2.74657e-09	2.74657e-09	1	0	0	1	0	0
ACTCCCT	420	1780	7	341.799	335544320	136.5	840210110	12460	4.2381	1.22879	5.20774	2.11852	0.0364542	0.0148296	0.217338	1.08642e-07	1.08642e-07	1	0	0	1	0	0
ACTCCCTAGCCGCGC	1	4	15	341.799	335544320	136.5	840210110	60	4	0.0029257	0.0117028	0.00476071	0.000175542	7.14107e-05	0.43956	5.23155e-10	5.23155e-10	1	0	0	1	0	0
ACTCCGCACTCTCTC	1	4	15	341.799	335544320	136.5	840210110	60	4	0.0029257	0.0117028	0.00476071	0.000175542	7.14107e-05	0.43956	5.23155e-10	5.23155e-10	1	0	0	1	0	0
ACTCCT	11	44	6	341.799	335544320	136.5	840210110	264	4	0.0321827	0.128731	0.0523679	0.000772384	0.000314207	0.175824	2.30188e-09	2.30188e-09	1	0	0	1	0	0
ACTCGC	15	60	6	341.799	335544320	136.5	840210110	360	4	0.0438855	0.175542	0.0714107	0.00105325	0.000428464	0.175824	3.13893e-09	3.13893e-09	1	0	0	1	0	0
ACTCGGCAGGCTCTC	234	1105	15	341.799	335544320	136.5	840210110	16575	4.72222	0.684613	3.2329	1.31515	0.0484934	0.0197272	0.518926	1.44522e-07	1.44522e-07	1	0	0	1	1	0
ACTCGGGGGAGCAGC	1	5	15	341.799	335544320	136.5	840210110	75	5	0.0029257	0.0146285	0.00595089	0.000219427	8.92634e-05	0.549451	6.53944e-10	6.53944e-10	1	0	0	1	1	0
ACTCT	1027	5442	5	341.799	335544320	136.5	840210110	27210	5.29893	3.00469	15.9216	6.47695	0.0796082	0.0323848	0.1941	2.37251e-07	2.37251e-07	1	0	0	1	0	0
ACTCTC	6911	33067	6	341.799	335544320	136.5	840210110	198402	4.78469	20.2195	96.744	39.3556	0.580464	0.236134	0.210316	1.72992e-06	1.72992e-06	1	0	0	1	0	0
ACTCTCC	5	20	7	341.799	335544320	136.5	840210110	140	4	0.0146285	0.0585139	0.0238036	0.000409598	0.000166625	0.205128	1.2207e-09	1.2207e-09	1	0	0	1	0	0
ACTCTCCCATCAGTG	2	8	15	341.799	335544320	136.5	840210110	120	4	0.00585139	0.0234056	0.00952143	0.000351084	0.000142821	0.43956	1.04631e-09	1.04631e-09	1	0	0	1	0	0
ACTCTCG	227	908	7	341.799	335544320	136.5	840210110	6356	4	0.664133	2.65653	1.08068	0.0185957	0.00756477	0.205128	5.54196e-08	5.54196e-08	1	0	0	1	0	0
ACTG	3765	28647	4	341.799	335544320	136.5	840210110	114588	7.60876	11.0152	83.8124	34.095	0.33525	0.13638	0.222967	9.99122e-07	9.99122e-07	1	0	0	0	0	0
ACTGAT	62	313	6	341.799	335544320	136.5	840210110	1878	5.04839	0.181393	0.915743	0.372526	0.00549446	0.00223516	0.221907	1.63748e-08	1.63748e-08	1	0	0	1	0	0
ACTGATG	22	89	7	341.799	335544320	136.5	840210110	623	4.04545	0.0643653	0.260387	0.105926	0.00182271	0.000741481	0.207459	5.4321e-09	5.4321e-09	1	0	0	1	0	0
ACTGC	192	961	5	341.799	335544320	136.5	840210110	4805	5.00521	0.561734	2.81159	1.14376	0.014058	0.00571881	0.183341	4.1896e-08	4.1896e-08	1	0	0	1	0	0
ACTGCC	4	16	6	341.799	335544320	136.5	840210110	96	4	0.0117028	0.0468112	0.0190429	0.000280867	0.000114257	0.175824	8.37049e-10	8.37049e-10	1	0	0	1	0	0
ACTGCCTGGGGGCCG	1	4	15	341.799	335544320	136.5	840210110	60	4	0.0029257	0.0117028	0.00476071	0.000175542	7.14107e-05	0.43956	5.23155e-10	5.23155e-10	1	0	0	1	0	0
ACTGCT	1260	6370	6	341.799	335544320	136.5	840210110	38220	5.05556	3.68638	18.6367	7.58144	0.11182	0.0454886	0.222222	3.3325e-07	3.3325e-07	1	0	0	1	0	0
ACTGGCGACTGGGCG	5	20	15	341.799	335544320	136.5	840210110	300	4	0.0146285	0.0585139	0.0238036	0.000877709	0.000357054	0.43956	2.61578e-09	2.61578e-09	1	0	0	1	0	0
ACTGGCGCGCCATCC	1	5	15	341.799	335544320	136.5	840210110	75	5	0.0029257	0.0146285	0.00595089	0.000219427	8.92634e-05	0.549451	6.53944e-10	6.53944e-10	1	0	0	1	1	0
ACTGGGGGAGGGCAG	1	4	15	341.799	335544320	136.5	840210110	60	4	0.0029257	0.0117028	0.00476071	0.000175542	7.14107e-05	0.43956	5.23155e-10	5.23155e-10	1	0	0	1	0	0
AG	9330324	226279479	2	341.799	335544320	136.5	840210110	452558958	24.252	27297.7	662025	269313	1324.05	538.626	0.355341	0.00394598	0.00394598	1	1	1	0	0	0
AGAGAGC	33	132	7	341.799	335544320	136.5	840210110	924	4	0.096548	0.386192	0.157104	0.00270334	0.00109972	0.205128	8.05659e-09	8.05659e-09	1	0	0	1	0	0
AGAGAGG	1	4	7	341.799	335544320	136.5	840210110	28	4	0.0029257	0.0117028	0.00476071	8.19195e-05	3.3325e-05	0.205128	2.44139e-10	2.44139e-10	1	0	0	1	0	0
AGAGAGGC	307	3112	8	341.799	335544320	136.5	840210110	24896	10.1368	0.898189	9.10477	3.70384	0.0728382	0.0296307	0.594099	2.17075e-07	2.17075e-07	1	0	0	1	1	0
AGAGAGGG	1592113	6601334	8	341.799	335544320	136.5	840210110	52810672	4.14627	4658.04	19313.5	7856.77	154.508	62.8541	0.243005	0.00046047	0.00046047	1	1	1	1	0	0
AGAGAT	1393152	6806751	6	341.799	335544320	136.5	840210110	40840506	4.88586	4075.94	19914.5	8101.25	119.487	48.6075	0.214763	0.000356099	0.000356099	1	1	1	1	0	0
AGAGC	1	6	5	341.799	335544320	136.5	840210110	30	6	0.0029257	0.0175542	0.00714107	8.77709e-05	3.57054e-05	0.21978	2.61578e-10	2.61578e-10	1	0	0	1	0	0
AGAGCAGAGGGC	1	4	12	341.799	335544320	136.5	840210110	48	4	0.0029257	0.0117028	0.00476071	0.000140433	5.71286e-05	0.351648	4.18524e-10	4.18524e-10	1	0	0	1	0	0
AGAGCC	2	8	6	341.799	335544320	136.5	840210110	48	4	0.00585139	0.0234056	0.00952143	0.000140433	5.71286e-05	0.175824	4.18524e-10	4.18524e-10	1	0	0	1	0	0
AGAGCG	1547	8540	6	341.799	335544320	136.5	840210110	51240	5.52036	4.52605	24.9855	10.1641	0.149913	0.0609847	0.242653	4.46775e-07	4.46775e-07	1	0	0	1	0	0
AGAGCGC	1	4	7	341.799	335544320	136.5	840210110	28	4	0.0029257	0.0117028	0.00476071	8.19195e-05	3.3325e-05	0.205128	2.44139e-10	2.44139e-10	1	0	0	1	0	0
AGAGCT	2	8	6	341.799	335544320	136.5	840210110	48	4	0.00585139	0.0234056	0.00952143	0.000140433	5.71286e-05	0.175824	4.18524e-10	4.18524e-10	1	0	0	1	0	0
AGAGG	698	4336	5	341.799	335544320	136.5	840210110	21680	6.21203	2.04214	12.6858	5.16061	0.0634291	0.0258031	0.227547	1.89033e-07	1.89033e-07	1	0	0	1	0	0
AGAGGC	14	59	6	341.799	335544320	136.5	840210110	354	4.21429	0.0409598	0.172616	0.0702205	0.0010357	0.000421323	0.185243	3.08662e-09	3.08662e-09	1	0	0	1	0	0
AGAGGCT	1	4	7	341.799	335544320	136.5	840210110	28	4	0.0029257	0.0117028	0.00476071	8.19195e-05	3.3325e-05	0.205128	2.44139e-10	2.44139e-10	1	0	0	1	0	0
AGAGGG	36227	175511	6	341.799	335544320	136.5	840210110	1053066	4.84476	105.989	513.492	208.889	3.08095	1.25334	0.212956	9.18195e-06	9.18195e-06	1	1	0	1	0	0
AGAGGGAGGGCGCGG	1	5	15	341.799	335544320	136.5	840210110	75	5	0.0029257	0.0146285	0.00595089	0.000219427	8.92634e-05	0.549451	6.53944e-10	6.53944e-10	1	0	0	1	1	0
AGAGGGG	21	88	7	341.799	335544320	136.5	840210110	616	4.19048	0.0614396	0.257461	0.104736	0.00180223	0.00073315	0.214896	5.37106e-09	5.37106e-09	1	0	0	1	0	0
AGAGGGGGGGCTGAT	1	4	15	341.799	335544320	136.5	840210110	60	4	0.0029257	0.0117028	0.00476071	0.000175542	7.14107e-05	0.43956	5.23155e-10	5.23155e-10	1	0	0	1	0	0
AGAT	11414	76803	4	341.799	335544320	136.5	840210110	307212	6.72884	33.3939	224.702	91.4093	0.898809	0.365637	0.197182	2.67866e-06	2.67866e-06	1	0	0	0	0	0
AGATAT	260	1166	6	341.799	335544320	136.5	840210110	6996	4.48462	0.760681	3.41136	1.38775	0.0204682	0.00832649	0.197126	6.09999e-08	6.09999e-08	1	0	0	1	0	0
AGATATAGATATATATCTATCAT	8	32	23	341.799	335544320	136.5	840210110	736	4	0.0234056	0.0936223	0.0380857	0.00215331	0.000875971	0.673993	6.41737e-09	6.41737e-09	1	0	0	1	1	0
AGATC	59	295	5	341.799	335544320	136.5	840210110	1475	5	0.172616	0.863081	0.351103	0.0043154	0.00175551	0.18315	1.28609e-08	1.28609e-08	1	0	0	1	0	0
AGATCG	296	1184	6	341.799	335544320	136.5	840210110	7104	4	0.866006	3.46403	1.40917	0.0207842	0.00845503	0.175824	6.19416e-08	6.19416e-08	1	0	0	1	0	0
AGATCT	1	4	6	341.799	335544320	136.5	840210110	24	4	0.0029257	0.0117028	0.00476071	7.02167e-05	2.85643e-05	0.175824	2.09262e-10	2.09262e-10	1	0	0	1	0	0
AGATGCC	2	8	7	341.799	335544320	136.5	840210110	56	4	0.00585139	0.0234056	0.00952143	0.000163839	6.665e-05	0.205128	4.88278e-10	4.88278e-10	1	0	0	1	0	0
AGATGG	209	975	6	341.799	335544320	136.5	840210110	5850	4.66507	0.611471	2.85255	1.16042	0.0171153	0.00696254	0.205058	5.10076e-08	5.10076e-08	1	0	0	1	0	0
AGATGGG	613	2547	7	341.799	335544320	136.5	840210110	17829	4.15498	1.79345	7.45175	3.03138	0.0521623	0.0212197	0.213076	1.55456e-07	1.55456e-07	1	0	0	1	0	0
AGC	272078	2444298	3	341.799	335544320	136.5	840210110	7332894	8.98381	796.018	7151.28	2909.15	21.4538	8.72745	0.197446	6.39374e-05	6.39374e-05	1	1	1	0	0	0
AGCAGG	357	2005	6	341.799	335544320	136.5	840210110	12030	5.61625	1.04447	5.86602	2.38631	0.0351961	0.0143178	0.246868	1.04893e-07	1.04893e-07	1	0	0	1	0	0
AGCAT	153	992	5	341.799	335544320	136.5	840210110	4960	6.48366	0.447632	2.90229	1.18066	0.0145115	0.00590329	0.237497	4.32475e-08	4.32475e-08	1	0	0	1	0	0
AGCATC	71	284	6	341.799	335544320	136.5	840210110	1704	4	0.207724	0.830898	0.338011	0.00498539	0.00202806	0.175824	1.48576e-08	1.48576e-08	1	0	0	1	0	0
AGCATCATCCCCCCC	1	4	15	341.799	335544320	136.5	840210110	60	4	0.0029257	0.0117028	0.00476071	0.000175542	7.14107e-05	0.43956	5.23155e-10	5.23155e-10	1	0	0	1	0	0
AGCATCCCATCCGGC	37	196	15	341.799	335544320	136.5	840210110	2940	5.2973	0.108251	0.573437	0.233275	0.00860155	0.00349912	0.582121	2.56346e-08	2.56346e-08	1	0	0	1	1	0
AGCATGGCTATGGGG	1	4	15	341.799	335544320	136.5	840210110	60	4	0.0029257	0.0117028	0.00476071	0.000175542	7.14107e-05	0.43956	5.23155e-10	5.23155e-10	1	0	0	1	0	0
AGCC	2327	17529	4	341.799	335544320	136.5	840210110	70116	7.53287	6.8081	51.2845	20.8626	0.205138	0.0834506	0.220744	6.11359e-07	6.11359e-07	1	0	0	0	0	0
AGCCATC	1	4	7	341.799	335544320	136.5	840210110	28	4	0.0029257	0.0117028	0.00476071	8.19195e-05	3.3325e-05	0.205128	2.44139e-10	2.44139e-10	1	0	0	1	0	0
AGCCC	3	15	5	341.799	335544320	136.5	840210110	75	5	0.00877709	0.0438855	0.0178527	0.000219427	8.92634e-05	0.18315	6.53944e-10	6.53944e-10	1	0	0	1	0	0
AGCCCAGG	1	4	8	341.799	335544320	136.5	840210110	32	4	0.0029257	0.0117028	0.00476071	9.36223e-05	3.80857e-05	0.234432	2.79016e-10	2.79016e-10	1	0	0	1	0	0
AGCCCC	6	24	6	341.799	335544320	136.5	840210110	144	4	0.0175542	0.0702167	0.0285643	0.0004213	0.000171386	0.175824	1.25557e-09	1.25557e-09	1	0	0	1	0	0
AGCCCTG	5	20	7	341.799	335544320	136.5	840210110	140	4	0.0146285	0.0585139	0.0238036	0.000409598	0.000166625	0.205128	1.2207e-09	1.2207e-09	1	0	0	1	0	0
AGCCG	328	1659	5	341.799	335544320	136.5	840210110	8295	5.05793	0.959629	4.85373	1.97451	0.0242687	0.00987253	0.185272	7.23262e-08	7.23262e-08	1	0	0	1	0	0
AGCCGC	427	1830	6	341.799	335544320	136.5	840210110	10980	4.28571	1.24927	5.35403	2.17803	0.0321242	0.0130682	0.188383	9.57374e-08	9.57374e-08	1	0	0	1	0	0
AGCCGG	333	2079	6	341.799	335544320	136.5	840210110	12474	6.24324	0.974257	6.08252	2.47438	0.0364951	0.0148463	0.274428	1.08764e-07	1.08764e-07	1	0	0	1	0	0
AGCCTG	269	1077	6	341.799	335544320	136.5	840210110	6462	4.00372	0.787012	3.15098	1.28182	0.0189059	0.00769093	0.175988	5.63438e-08	5.63438e-08	1	0	0	1	0	0
AGCG	6149	37840	4	341.799	335544320	136.5	840210110	151360	6.15385	17.9901	110.708	45.0364	0.442833	0.180145	0.180332	1.31975e-06	1.31975e-06	1	0	0	0	0	0
AGCGAT	2	8	6	341.799	335544320	136.5	840210110	48	4	0.00585139	0.0234056	0.00952143	0.000140433	5.71286e-05	0.175824	4.18524e-10	4.18524e-10	1	0	0	1	0	0
AGCGCC	1	4	6	341.799	335544320	136.5	840210110	24	4	0.0029257	0.0117028	0.00476071	7.02167e-05	2.85643e-05	0.175824	2.09262e-10	2.09262e-10	1	0	0	1	0	0
AGCGCG	13	59	6	341.799	335544320	136.5	840210110	354	4.53846	0.0380341	0.172616	0.0702205	0.0010357	0.000421323	0.199493	3.08662e-09	3.08662e-09	1	0	0	1	0	0
AGCGGC	1	4	6	341.799	335544320	136.5	840210110	24	4	0.0029257	0.0117028	0.00476071	7.02167e-05	2.85643e-05	0.175824	2.09262e-10	2.09262e-10	1	0	0	1	0	0
AGCGGG	1	4	6	341.799	335544320	136.5	840210110	24	4	0.0029257	0.0117028	0.00476071	7.02167e-05	2.85643e-05	0.175824	2.09262e-10	2.09262e-10	1	0	0	1	0	0
AGCTAT	539	2157	6	341.799	335544320	136.5	840210110	12942	4.00186	1.57695	6.31073	2.56722	0.0378644	0.0154033	0.175906	1.12845e-07	1.12845e-07	1	0	0	1	0	0
AGCTCCCTCCCATCC	26	116	15	341.799	335544320	136.5	840210110	1740	4.46154	0.0760681	0.339381	0.138061	0.00509071	0.00207091	0.490279	1.51715e-08	1.51715e-08	1	0	0	1	0	0
AGCTCCGCCCCCCTC	2	8	15	341.799	335544320	136.5	840210110	120	4	0.00585139	0.0234056	0.00952143	0.000351084	0.000142821	0.43956	1.04631e-09	1.04631e-09	1	0	0	1	0	0
AGCTCG	1	4	6	341.799	335544320	136.5	840210110	24	4	0.0029257	0.0117028	0.00476071	7.02167e-05	2.85643e-05	0.175824	2.09262e-10	2.09262e-10	1	0	0	1	0	0
AGCTCGGC	203	877	8	341.799	335544320	136.5	840210110	7016	4.3202	0.593916	2.56584	1.04379	0.0205267	0.00835029	0.253198	6.11743e-08	6.11743e-08	1	0	0	1	0	0
AGG	48016	434592	3	341.799	335544320	136.5	840210110	1303776	9.05098	140.48	1271.48	517.242	3.81445	1.55173	0.198923	1.1368e-05	1.1368e-05	1	1	0	0	0	0
AGGAGGG	529	2146	7	341.799	335544320	136.5	840210110	15022	4.05671	1.54769	6.27855	2.55412	0.0439498	0.0178789	0.208036	1.30981e-07	1.30981e-07	1	0	0	1	0	0
AGGAT	357	1825	5	341.799	335544320	136.5	840210110	9125	5.11204	1.04447	5.3394	2.17208	0.026697	0.0108604	0.187254	7.95632e-08	7.95632e-08	1	0	0	1	0	0
AGGATG	435	2200	6	341.799	335544320	136.5	840210110	13200	5.05747	1.27268	6.43653	2.61839	0.0386192	0.0157104	0.222306	1.15094e-07	1.15094e-07	1	0	0	1	0	0
AGGATGG	1990	8328	7	341.799	335544320	136.5	840210110	58296	4.18492	5.82214	24.3652	9.91181	0.170556	0.0693826	0.214612	5.08298e-07	5.08298e-07	1	0	0	1	0	0
AGGC	4485	31943	4	341.799	335544320	136.5	840210110	127772	7.12219	13.1218	93.4555	38.0179	0.373822	0.152071	0.208709	1.11408e-06	1.11408e-06	1	0	0	0	0	0
AGGCCG	406	1626	6	341.799	335544320	136.5	840210110	9756	4.00493	1.18783	4.75718	1.93523	0.0285431	0.0116114	0.176041	8.50651e-08	8.50651e-08	1	0	0	1	0	0
AGGCGC	1	4	6	341.799	335544320	136.5	840210110	24	4	0.0029257	0.0117028	0.00476071	7.02167e-05	2.85643e-05	0.175824	2.09262e-10	2.09262e-10	1	0	0	1	0	0
AGGCGG	4	18	6	341.799	335544320	136.5	840210110	108	4.5	0.0117028	0.0526625	0.0214232	0.000315975	0.000128539	0.197802	9.4168e-10	9.4168e-10	1	0	0	1	0	0
AGGG	19219	138130	4	341.799	335544320	136.5	840210110	552520	7.18716	56.229	404.127	164.399	1.61651	0.657597	0.210613	4.81756e-06	4.81756e-06	1	1	0	0	0	0
AGGGAT	788	5892	6	341.799	335544320	136.5	840210110	35352	7.47716	2.30545	17.2382	7.01253	0.103429	0.0420752	0.328666	3.08243e-07	3.08243e-07	1	0	0	1	0	0
AGGGATG	5	20	7	341.799	335544320	136.5	840210110	140	4	0.0146285	0.0585139	0.0238036	0.000409598	0.000166625	0.205128	1.2207e-09	1.2207e-09	1	0	0	1	0	0
AGGGCC	4	20	6	341.799	335544320	136.5	840210110	120	5	0.0117028	0.0585139	0.0238036	0.000351084	0.000142821	0.21978	1.04631e-09	1.04631e-09	1	0	0	1	0	0
AGGGCCCCCATC	1	4	12	341.799	335544320	136.5	840210110	48	4	0.0029257	0.0117028	0.00476071	0.000140433	5.71286e-05	0.351648	4.18524e-10	4.18524e-10	1	0	0	1	0	0
AGGGCG	1	4	6	341.799	335544320	136.5	840210110	24	4	0.0029257	0.0117028	0.00476071	7.02167e-05	2.85643e-05	0.175824	2.09262e-10	2.09262e-10	1	0	0	1	0	0
AGGGG	1568	8035	5	341.799	335544320	136.5	840210110	40175	5.12436	4.58749	23.508	9.56308	0.11754	0.0478154	0.187706	3.50296e-07	3.50296e-07	1	0	0	1	0	0
AGGGGAT	719	2944	7	341.799	335544320	136.5	840210110	20608	4.09458	2.10358	8.61325	3.50389	0.0602928	0.0245272	0.209978	1.79686e-07	1.79686e-07	1	0	0	1	0	0
AGGGGG	6878	29167	6	341.799	335544320	136.5	840210110	175002	4.24062	20.1229	85.3338	34.7139	0.512003	0.208284	0.186401	1.52589e-06	1.52589e-06	1	0	0	1	0	0
AGGGGGC	8	32	7	341.799	335544320	136.5	840210110	224	4	0.0234056	0.0936223	0.0380857	0.000655356	0.0002666	0.205128	1.95311e-09	1.95311e-09	1	0	0	1	0	0
AGGGGGG	467	1898	7	341.799	335544320	136.5	840210110	13286	4.06424	1.3663	5.55297	2.25896	0.0388708	0.0158127	0.208423	1.15844e-07	1.15844e-07	1	0	0	1	0	0
AT	1511727	28247315	2	341.799	335544320	136.5	840210110	56494630	18.6855	4422.86	82643.1	33619.3	165.286	67.2387	0.27378	0.000492591	0.000492591	1	1	1	0	0	0
ATATGC	3	13	6	341.799	335544320	136.5	840210110	78	4.33333	0.00877709	0.0380341	0.0154723	0.000228204	9.28339e-05	0.190476	6.80102e-10	6.80102e-10	1	0	0	1	0	0
ATC	66854	662660	3	341.799	335544320	136.5	840210110	1987980	9.91205	195.595	1938.74	788.684	5.81623	2.36605	0.217847	1.73337e-05	1.73337e-05	1	1	0	0	0	0
ATCC	3727	24893	4	341.799	335544320	136.5	840210110	99572	6.6791	10.9041	72.8294	29.6271	0.291317	0.118508	0.195724	8.68194e-07	8.68194e-07	1	0	0	0	0	0
ATCCATCCCCCCGGC	1	4	15	341.799	335544320	136.5	840210110	60	4	0.0029257	0.0117028	0.00476071	0.000175542	7.14107e-05	0.43956	5.23155e-10	5.23155e-10	1	0	0	1	0	0
ATCCC	4749	25027	5	341.799	335544320	136.5	840210110	125135	5.26995	13.8941	73.2214	29.7866	0.366107	0.148933	0.193039	1.09108e-06	1.09108e-06	1	0	0	1	0	0
ATCCCCC	219	903	7	341.799	335544320	136.5	840210110	6321	4.12329	0.640728	2.6419	1.07473	0.0184933	0.00752312	0.211451	5.51144e-08	5.51144e-08	1	0	0	1	0	0
ATCCG	6	103	5	341.799	335544320	136.5	840210110	515	17.1667	0.0175542	0.301347	0.122588	0.00150673	0.000612942	0.628816	4.49042e-09	4.49042e-09	1	0	0	1	1	0
ATCG	3527	22234	4	341.799	335544320	136.5	840210110	88936	6.30394	10.3189	65.0499	26.4624	0.2602	0.10585	0.184731	7.75456e-07	7.75456e-07	1	0	0	0	0	0
ATCGC	220	2306	5	341.799	335544320	136.5	840210110	11530	10.4818	0.643653	6.74666	2.74455	0.0337333	0.0137228	0.383949	1.00533e-07	1.00533e-07	1	0	0	1	0	0
ATCGCCC	2	13	7	341.799	335544320	136.5	840210110	91	6.5	0.00585139	0.0380341	0.0154723	0.000266238	0.000108306	0.333333	7.93452e-10	7.93452e-10	1	0	0	1	0	0
ATGC	998	6549	4	341.799	335544320	136.5	840210110	26196	6.56212	2.91985	19.1604	7.79448	0.0766416	0.0311779	0.192297	2.2841e-07	2.2841e-07	1	0	0	0	0	0
ATGCGC	5	21	6	341.799	335544320	136.5	840210110	126	4.2	0.0146285	0.0614396	0.0249937	0.000368638	0.000149962	0.184615	1.09863e-09	1.09863e-09	1	0	0	1	0	0
CCCCCCG	28	113	7	341.799	335544320	136.5	840210110	791	4.03571	0.0819195	0.330604	0.13449	0.00231423	0.000941431	0.20696	6.89693e-09	6.89693e-09	1	0	0	1	0	0
CCCCCG	119	496	6	341.799	335544320	136.5	840210110	2976	4.16807	0.348158	1.45115	0.590329	0.00870687	0.00354197	0.183212	2.59485e-08	2.59485e-08	1	0	0	1	0	0
CCCCG	44	233	5	341.799	335544320	136.5	840210110	1165	5.29545	0.128731	0.681687	0.277312	0.00340844	0.00138656	0.193973	1.01579e-08	1.01579e-08	1	0	0	1	0	0
CCCG	15	96	4	341.799	335544320	136.5	840210110	384	6.4	0.0438855	0.280867	0.114257	0.00112347	0.000457029	0.187546	3.34819e-09	3.34819e-09	1	0	0	0	0	0
CCCGCCGCGGG	1	4	11	341.799	335544320	136.5	840210110	44	4	0.0029257	0.0117028	0.00476071	0.000128731	5.23679e-05	0.322344	3.83647e-10	3.83647e-10	1	0	0	1	0	0
CCCGCG	20	98	6	341.799	335544320	136.5	840210110	588	4.9	0.0585139	0.286718	0.116637	0.00172031	0.000699825	0.215385	5.12692e-09	5.12692e-09	1	0	0	1	0	0
CCCGG	1	5	5	341.799	335544320	136.5	840210110	25	5	0.0029257	0.0146285	0.00595089	7.31424e-05	2.97545e-05	0.18315	2.17981e-10	2.17981e-10	1	0	0	1	0	0
CCG	22726	191703	3	341.799	335544320	136.5	840210110	575109	8.4354	66.4894	560.865	228.161	1.68259	0.684482	0.185394	5.01452e-06	5.01452e-06	1	1	0	0	0	0
CCGCG	1	5	5	341.799	335544320	136.5	840210110	25	5	0.0029257	0.0146285	0.00595089	7.31424e-05	2.97545e-05	0.18315	2.17981e-10	2.17981e-10	1	0	0	1	0	0
CG	6091	89895	2	341.799	335544320	136.5	840210110	179790	14.7587	17.8204	263.006	106.991	0.526011	0.213982	0.216244	1.56764e-06	1.56764e-06	1	0	0	0	0	0
