# Supplementary material for: Profiles of telomeric repeats in Insecta reveal diverse forms of telomeric motifs in Hymenopterans
Source: Life Sci Alliance. 2022 Apr 1;5(7):e202101163. doi: 10.26508/lsa.202101163 (PMC8977481; doi:10.26508/lsa.202101163)
Supplement: Supplemental Data 5. — Tandem repeat statistics and TRIP TRM calls for arthropods species that are not listed in Supplemental Data 2 or Supplemental Data 3. [file LSA-2021-01163_Supplemental_Data_5.zip › DataS5/NASGI_r16a_output.csv.1.filtered.xlsx]

## Sheet: Sheet1
Unnamed: 0	reads	repeats	unit_len	avg_genome_cov	genome_size	eff_read_len	num_reads	repeats_total_len	repeats_per_read	reads_per_genome	repeats_per_genome	repeats_per_million_reads	repeats_len_per_genome	repeats_len_per_million_reads	percent_repeats_len_per_read	percent_repeats_len_per_genome	percent_repeat_unit_in_sequences	avg_genome_cov_filter	repeat_containing_reads_filter	repeats_len_per_million_reads_filter	unit_len_filter	percent_repeats_len_per_read_filter	qualified
AAAAAAAAG	294	1416	9	187	264410857	138	911538708	12744	4.81633	1.57219	7.57219	1.55342	0.0681497	0.0139808	0.314108	2.57742e-07	1.0131e-07	1	0	0	1	0	0
AAAAAAAAGT	1	4	10	187	264410857	138	911538708	40	4	0.00534759	0.0213904	0.00438818	0.000213904	4.38818e-05	0.289855	8.08982e-10	3.17984e-10	1	0	0	1	0	0
AAAAAAACTTGTTTACAAATGTTTC	3	15	25	187	264410857	138	911538708	375	5	0.0160428	0.0802139	0.0164557	0.00200535	0.000411392	0.905797	7.58421e-09	2.9811e-09	1	0	0	1	1	0
AAAAAAATTG	1	4	10	187	264410857	138	911538708	40	4	0.00534759	0.0213904	0.00438818	0.000213904	4.38818e-05	0.289855	8.08982e-10	3.17984e-10	1	0	0	1	0	0
AAAAAAC	1	4	7	187	264410857	138	911538708	28	4	0.00534759	0.0213904	0.00438818	0.000149733	3.07173e-05	0.202899	5.66288e-10	2.22589e-10	1	0	0	1	0	0
AAAAAACC	40	206	8	187	264410857	138	911538708	1648	5.15	0.213904	1.1016	0.225992	0.00881283	0.00180793	0.298551	3.33301e-08	1.3101e-08	1	0	0	1	0	0
AAAAAACG	232	1079	8	187	264410857	138	911538708	8632	4.65086	1.24064	5.77005	1.18371	0.0461604	0.0094697	0.269615	1.74578e-07	6.8621e-08	1	0	0	1	0	0
AAAAAAG	319	1953	7	187	264410857	138	911538708	13671	6.12226	1.70588	10.4439	2.14253	0.073107	0.0149977	0.310549	2.7649e-07	1.08679e-07	1	0	0	1	0	0
AAAAAAGTATC	972	5502	11	187	264410857	138	911538708	60522	5.66049	5.19786	29.4225	6.03595	0.323647	0.0663954	0.451199	1.22403e-06	4.81126e-07	1	0	0	1	0	0
AAAAAAT	391	1888	7	187	264410857	138	911538708	13216	4.82864	2.09091	10.0963	2.07122	0.0706738	0.0144986	0.244931	2.67288e-07	1.05062e-07	1	0	0	1	0	0
AAAAAATTTAAAAATTTG	440	2127	18	187	264410857	138	911538708	38286	4.83409	2.35294	11.3743	2.33342	0.204738	0.0420015	0.630534	7.74318e-07	3.04359e-07	1	0	0	1	1	0
AAAAAC	236	944	6	187	264410857	138	911538708	5664	4	1.26203	5.04813	1.03561	0.0302888	0.00621367	0.173913	1.14552e-07	4.50266e-08	1	0	0	1	0	0
AAAAACAGGGAGAGCGTAGAATGG	1	5	24	187	264410857	138	911538708	120	5	0.00534759	0.026738	0.00548523	0.000641711	0.000131646	0.869565	2.42695e-09	9.53953e-10	1	0	0	1	1	0
AAAAACAGGGAGAGGTGTAGAATGG	5	20	25	187	264410857	138	911538708	500	4	0.026738	0.106952	0.0219409	0.0026738	0.000548523	0.724638	1.01123e-08	3.9748e-09	1	0	0	1	1	0
AAAAACAGGGAGGTGTAGAATGG	20	80	23	187	264410857	138	911538708	1840	4	0.106952	0.427807	0.0877637	0.00983957	0.00201856	0.666667	3.72132e-08	1.46273e-08	1	0	0	1	1	0
AAAAACAGGGATGGTGTAGAATGG	28	119	24	187	264410857	138	911538708	2856	4.25	0.149733	0.636364	0.130548	0.0152727	0.00313316	0.73913	5.77613e-08	2.27041e-08	1	0	0	1	1	0
AAAAACC	1	4	7	187	264410857	138	911538708	28	4	0.00534759	0.0213904	0.00438818	0.000149733	3.07173e-05	0.202899	5.66288e-10	2.22589e-10	1	0	0	1	0	0
AAAAACCC	549	3023	8	187	264410857	138	911538708	24184	5.50638	2.93583	16.1658	3.31637	0.129326	0.026531	0.31921	4.89111e-07	1.92253e-07	1	0	0	1	0	0
AAAAAG	724	3515	6	187	264410857	138	911538708	21090	4.85497	3.87166	18.7968	3.85612	0.112781	0.0231367	0.211086	4.26536e-07	1.67657e-07	1	0	0	1	0	0
AAAAAGTATC	3043	17767	10	187	264410857	138	911538708	177670	5.83865	16.2727	95.0107	19.4912	0.950107	0.194912	0.42309	3.5933e-06	1.41241e-06	1	0	0	1	0	0
AAAAAT	862	3449	6	187	264410857	138	911538708	20694	4.00116	4.60963	18.4439	3.78371	0.110663	0.0227023	0.173963	4.18527e-07	1.64509e-07	1	0	0	1	0	0
AAAAATAAT	324	2116	9	187	264410857	138	911538708	19044	6.53086	1.73262	11.3155	2.32135	0.10184	0.0208921	0.425926	3.85157e-07	1.51392e-07	1	0	0	1	0	0
AAAAATCGCGCT	417	1668	12	187	264410857	138	911538708	20016	4	2.22995	8.91979	1.82987	0.107037	0.0219585	0.347826	4.04815e-07	1.59119e-07	1	0	0	1	0	0
AAAAATCTCG	1	4	10	187	264410857	138	911538708	40	4	0.00534759	0.0213904	0.00438818	0.000213904	4.38818e-05	0.289855	8.08982e-10	3.17984e-10	1	0	0	1	0	0
AAAAATCTTG	669	3285	10	187	264410857	138	911538708	32850	4.91031	3.57754	17.5668	3.6038	0.175668	0.036038	0.35582	6.64377e-07	2.61145e-07	1	0	0	1	0	0
AAAAATT	4	24	7	187	264410857	138	911538708	168	6	0.0213904	0.128342	0.0263291	0.000898396	0.000184304	0.304348	3.39773e-09	1.33553e-09	1	0	0	1	0	0
AAAAATTTCGAAAATTTC	870	3769	18	187	264410857	138	911538708	67842	4.33218	4.65241	20.1551	4.13477	0.362791	0.0744258	0.565067	1.37207e-06	5.39317e-07	1	0	0	1	1	0
AAAAATTTG	847	5271	9	187	264410857	138	911538708	47439	6.22314	4.52941	28.1872	5.78253	0.253684	0.0520428	0.405857	9.59433e-07	3.77122e-07	1	0	0	1	0	0
AAAAATTTTCGAAATTTT	417	1782	18	187	264410857	138	911538708	32076	4.27338	2.22995	9.52941	1.95494	0.171529	0.0351889	0.557398	6.48723e-07	2.54992e-07	1	0	0	1	1	0
AAAAC	245	1227	5	187	264410857	138	911538708	6135	5.00816	1.31016	6.5615	1.34608	0.0328075	0.00673038	0.181455	1.24078e-07	4.87709e-08	1	0	0	1	0	0
AAAACC	2	8	6	187	264410857	138	911538708	48	4	0.0106952	0.0427807	0.00877637	0.000256684	5.26582e-05	0.173913	9.70779e-10	3.81581e-10	1	0	0	1	0	0
AAAACCCC	132	573	8	187	264410857	138	911538708	4584	4.34091	0.705882	3.06417	0.628607	0.0245134	0.00502886	0.251647	9.27094e-08	3.6441e-08	1	0	0	1	0	0
AAAACG	1	4	6	187	264410857	138	911538708	24	4	0.00534759	0.0213904	0.00438818	0.000128342	2.63291e-05	0.173913	4.85389e-10	1.90791e-10	1	0	0	1	0	0
AAAACGG	509	3165	7	187	264410857	138	911538708	22155	6.21807	2.72193	16.9251	3.47215	0.118476	0.0243051	0.31541	4.48075e-07	1.76124e-07	1	0	0	1	0	0
AAAACT	1	4	6	187	264410857	138	911538708	24	4	0.00534759	0.0213904	0.00438818	0.000128342	2.63291e-05	0.173913	4.85389e-10	1.90791e-10	1	0	0	1	0	0
AAAAG	401	2335	5	187	264410857	138	911538708	11675	5.82294	2.14439	12.4866	2.5616	0.0624332	0.012808	0.210976	2.36122e-07	9.28117e-08	1	0	0	1	0	0
AAAAGAAGTCTTACT	2	8	15	187	264410857	138	911538708	120	4	0.0106952	0.0427807	0.00877637	0.000641711	0.000131646	0.434783	2.42695e-09	9.53953e-10	1	0	0	1	0	0
AAAAGAC	260	1040	7	187	264410857	138	911538708	7280	4	1.39037	5.5615	1.14093	0.0389305	0.0079865	0.202899	1.47235e-07	5.78732e-08	1	0	0	1	0	0
AAAAGATCGGAAGTGGTAAAGGAGG	4	16	25	187	264410857	138	911538708	400	4	0.0213904	0.0855615	0.0175527	0.00213904	0.000438818	0.724638	8.08982e-09	3.17984e-09	1	0	0	1	1	0
AAAAGCCAGGAATGAACAGATCGG	1	5	24	187	264410857	138	911538708	120	5	0.00534759	0.026738	0.00548523	0.000641711	0.000131646	0.869565	2.42695e-09	9.53953e-10	1	0	0	1	1	0
AAAAGCGC	592	3152	8	187	264410857	138	911538708	25216	5.32432	3.16578	16.8556	3.45789	0.134845	0.0276631	0.308656	5.09983e-07	2.00457e-07	1	0	0	1	0	0
AAAAGG	265	1062	6	187	264410857	138	911538708	6372	4.00755	1.41711	5.67914	1.16506	0.0340749	0.00699038	0.174241	1.28871e-07	5.06549e-08	1	0	0	1	0	0
AAAAGGG	7	28	7	187	264410857	138	911538708	196	4	0.0374332	0.149733	0.0307173	0.00104813	0.000215021	0.202899	3.96401e-09	1.55812e-09	1	0	0	1	0	0
AAAAGGGAGG	550	2921	10	187	264410857	138	911538708	29210	5.31091	2.94118	15.6203	3.20447	0.156203	0.0320447	0.384848	5.90759e-07	2.32208e-07	1	0	0	1	0	0
AAAAGGT	286	1369	7	187	264410857	138	911538708	9583	4.78671	1.52941	7.32086	1.50186	0.051246	0.010513	0.242804	1.93812e-07	7.61811e-08	1	0	0	1	0	0
AAAAGT	1	4	6	187	264410857	138	911538708	24	4	0.00534759	0.0213904	0.00438818	0.000128342	2.63291e-05	0.173913	4.85389e-10	1.90791e-10	1	0	0	1	0	0
AAAAT	1073	6177	5	187	264410857	138	911538708	30885	5.75676	5.73797	33.0321	6.77645	0.16516	0.0338823	0.208578	6.24636e-07	2.45524e-07	1	0	0	1	0	0
AAAATC	256	1026	6	187	264410857	138	911538708	6156	4.00781	1.36898	5.48663	1.12557	0.0329198	0.00675342	0.174253	1.24502e-07	4.89378e-08	1	0	0	1	0	0
AAAATCT	242	970	7	187	264410857	138	911538708	6790	4.00826	1.29412	5.18717	1.06413	0.0363102	0.00744894	0.203318	1.37325e-07	5.39778e-08	1	0	0	1	0	0
AAAATG	415	3868	6	187	264410857	138	911538708	23208	9.32048	2.21925	20.6845	4.24337	0.124107	0.0254602	0.405238	4.69372e-07	1.84495e-07	1	0	0	1	0	0
AAAATGTCTGC	461	3211	11	187	264410857	138	911538708	35321	6.96529	2.46524	17.1711	3.52262	0.188882	0.0387488	0.555205	7.14352e-07	2.80788e-07	1	0	0	1	1	0
AAAATT	515	2060	6	187	264410857	138	911538708	12360	4	2.75401	11.016	2.25992	0.0660963	0.0135595	0.173913	2.49976e-07	9.82572e-08	1	0	0	1	0	0
AAAATTG	70	280	7	187	264410857	138	911538708	1960	4	0.374332	1.49733	0.307173	0.0104813	0.00215021	0.202899	3.96401e-08	1.55812e-08	1	0	0	1	0	0
AAAATTT	221	884	7	187	264410857	138	911538708	6188	4	1.18182	4.72727	0.969789	0.0330909	0.00678852	0.202899	1.2515e-07	4.91922e-08	1	0	0	1	0	0
AAAATTTAGAAAATTTTGT	418	1782	19	187	264410857	138	911538708	33858	4.26316	2.23529	9.52941	1.95494	0.181059	0.0371438	0.586957	6.84763e-07	2.69158e-07	1	0	0	1	1	0
AAAATTTCATAAATTTAC	570	2883	18	187	264410857	138	911538708	51894	5.05789	3.04813	15.4171	3.16278	0.277508	0.0569301	0.659725	1.04953e-06	4.12537e-07	1	0	0	1	1	0
AAAATTTCT	316	1585	9	187	264410857	138	911538708	14265	5.01582	1.68984	8.47594	1.73882	0.0762834	0.0156494	0.327119	2.88503e-07	1.13401e-07	1	0	0	1	0	0
AAAATTTCTAAAATTTTC	1052	4778	18	187	264410857	138	911538708	86004	4.54183	5.62567	25.5508	5.24169	0.459914	0.0943504	0.592412	1.73939e-06	6.83698e-07	1	0	0	1	1	0
AAAATTTGGGAAATTGGG	711	3259	18	187	264410857	138	911538708	58662	4.58368	3.80214	17.4278	3.57527	0.313701	0.0643549	0.597872	1.18641e-06	4.6634e-07	1	0	0	1	1	0
AAAC	796	5510	4	187	264410857	138	911538708	22040	6.92211	4.25668	29.4652	6.04472	0.117861	0.0241789	0.200641	4.45749e-07	1.75209e-07	1	0	0	0	0	0
AAACAACAAACATACCCATCCGT	4	21	23	187	264410857	138	911538708	483	5.25	0.0213904	0.112299	0.023038	0.00258289	0.000529873	0.875	9.76846e-09	3.83966e-09	1	0	0	1	1	0
AAACAAGCAGGAAACGGGAGCAGG	3	12	24	187	264410857	138	911538708	288	4	0.0160428	0.0641711	0.0131646	0.00154011	0.000315949	0.695652	5.82467e-09	2.28949e-09	1	0	0	1	1	0
AAACAAGCGC	389	2259	10	187	264410857	138	911538708	22590	5.8072	2.08021	12.0802	2.47823	0.120802	0.0247823	0.420811	4.56873e-07	1.79582e-07	1	0	0	1	0	0
AAACAATCGCG	421	1928	11	187	264410857	138	911538708	21208	4.57957	2.25134	10.3102	2.1151	0.113412	0.0232662	0.365038	4.28922e-07	1.68595e-07	1	0	0	1	0	0
AAACAC	496	2432	6	187	264410857	138	911538708	14592	4.90323	2.65241	13.0053	2.66802	0.0780321	0.0160081	0.213184	2.95117e-07	1.16001e-07	1	0	0	1	0	0
AAACACCGGGACGTC	1	4	15	187	264410857	138	911538708	60	4	0.00534759	0.0213904	0.00438818	0.000320856	6.58228e-05	0.434783	1.21347e-09	4.76977e-10	1	0	0	1	0	0
AAACACGCCCTTCCT	9	43	15	187	264410857	138	911538708	645	4.77778	0.0481283	0.229947	0.047173	0.0034492	0.000707595	0.519324	1.30448e-08	5.1275e-09	1	0	0	1	1	0
AAACACTCCCTTGCG	2	13	15	187	264410857	138	911538708	195	6.5	0.0106952	0.0695187	0.0142616	0.00104278	0.000213924	0.706522	3.94379e-09	1.55017e-09	1	0	0	1	1	0
AAACACTCGGGAGGC	2	8	15	187	264410857	138	911538708	120	4	0.0106952	0.0427807	0.00877637	0.000641711	0.000131646	0.434783	2.42695e-09	9.53953e-10	1	0	0	1	0	0
AAACACTGGCACCGC	23	101	15	187	264410857	138	911538708	1515	4.3913	0.122995	0.540107	0.110802	0.0081016	0.00166202	0.477316	3.06402e-08	1.20437e-08	1	0	0	1	0	0
AAACAGC	89	356	7	187	264410857	138	911538708	2492	4	0.475936	1.90374	0.390548	0.0133262	0.00273384	0.202899	5.03996e-08	1.98104e-08	1	0	0	1	0	0
AAACAGGCGTGCTTG	3	15	15	187	264410857	138	911538708	225	5	0.0160428	0.0802139	0.0164557	0.00120321	0.000246835	0.543478	4.55053e-09	1.78866e-09	1	0	0	1	1	0
AAACATATACGACGCTCTTTCAGGT	2	10	25	187	264410857	138	911538708	250	5	0.0106952	0.0534759	0.0109705	0.0013369	0.000274262	0.905797	5.05614e-09	1.9874e-09	1	0	0	1	1	0
AAACATGACCCGCAG	8	43	15	187	264410857	138	911538708	645	5.375	0.0427807	0.229947	0.047173	0.0034492	0.000707595	0.584239	1.30448e-08	5.1275e-09	1	0	0	1	1	0
AAACCAACAGCCCGC	838	4000	15	187	264410857	138	911538708	60000	4.77327	4.48128	21.3904	4.38818	0.320856	0.0658228	0.518834	1.21347e-06	4.76977e-07	1	0	0	1	1	0
AAACCAACCGCCCGC	1	4	15	187	264410857	138	911538708	60	4	0.00534759	0.0213904	0.00438818	0.000320856	6.58228e-05	0.434783	1.21347e-09	4.76977e-10	1	0	0	1	0	0
AAACCACGAGGAGCG	553	2909	15	187	264410857	138	911538708	43635	5.2604	2.95722	15.5561	3.19131	0.233342	0.0478696	0.571782	8.82499e-07	3.46881e-07	1	0	0	1	1	0
AAACCC	2	8	6	187	264410857	138	911538708	48	4	0.0106952	0.0427807	0.00877637	0.000256684	5.26582e-05	0.173913	9.70779e-10	3.81581e-10	1	0	0	1	0	0
AAACCCAGCCAAACG	4	25	15	187	264410857	138	911538708	375	6.25	0.0213904	0.13369	0.0274262	0.00200535	0.000411392	0.679348	7.58421e-09	2.9811e-09	1	0	0	1	1	0
AAACCCAGGTGAGCG	4	28	15	187	264410857	138	911538708	420	7	0.0213904	0.149733	0.0307173	0.00224599	0.000460759	0.76087	8.49432e-09	3.33884e-09	1	0	0	1	1	0
AAACCCATCTTCCTTCCATAGCCT	2	9	24	187	264410857	138	911538708	216	4.5	0.0106952	0.0481283	0.00987342	0.00115508	0.000236962	0.782609	4.36851e-09	1.71712e-09	1	0	0	1	1	0
AAACCCGACAGTGGC	1	4	15	187	264410857	138	911538708	60	4	0.00534759	0.0213904	0.00438818	0.000320856	6.58228e-05	0.434783	1.21347e-09	4.76977e-10	1	0	0	1	0	0
AAACCCGTTATTTCTTCTCCATCC	1	6	24	187	264410857	138	911538708	144	6	0.00534759	0.0320856	0.00658228	0.000770053	0.000157975	1.04348	2.91234e-09	1.14474e-09	1	0	0	1	1	0
AAACCCTAACACGCC	101	475	15	187	264410857	138	911538708	7125	4.70297	0.540107	2.54011	0.521097	0.0381016	0.00781645	0.511192	1.441e-07	5.6641e-08	1	0	0	1	1	0
AAACCG	1	4	6	187	264410857	138	911538708	24	4	0.00534759	0.0213904	0.00438818	0.000128342	2.63291e-05	0.173913	4.85389e-10	1.90791e-10	1	0	0	1	0	0
AAACCGACCACCAAC	155	972	15	187	264410857	138	911538708	14580	6.27097	0.828877	5.19786	1.06633	0.0779679	0.0159949	0.681627	2.94874e-07	1.15905e-07	1	0	0	1	1	0
AAACCGAGCCAACCC	52	263	15	187	264410857	138	911538708	3945	5.05769	0.278075	1.40642	0.288523	0.0210963	0.00432785	0.549749	7.97859e-08	3.13612e-08	1	0	0	1	1	0
AAACCGTCACAGCCC	4	21	15	187	264410857	138	911538708	315	5.25	0.0213904	0.112299	0.023038	0.00168449	0.00034557	0.570652	6.37074e-09	2.50413e-09	1	0	0	1	1	0
AAACCTCTAAACTTCT	843	3529	16	187	264410857	138	911538708	56464	4.18624	4.50802	18.8717	3.87148	0.301947	0.0619436	0.485361	1.14196e-06	4.48867e-07	1	0	0	1	0	0
AAACCTGGGGAATGG	1	5	15	187	264410857	138	911538708	75	5	0.00534759	0.026738	0.00548523	0.00040107	8.22785e-05	0.543478	1.51684e-09	5.96221e-10	1	0	0	1	1	0
AAACCTTGTCCCTCG	6	33	15	187	264410857	138	911538708	495	5.5	0.0320856	0.176471	0.0362025	0.00264706	0.000543038	0.597826	1.00112e-08	3.93506e-09	1	0	0	1	1	0
AAACGAC	1	4	7	187	264410857	138	911538708	28	4	0.00534759	0.0213904	0.00438818	0.000149733	3.07173e-05	0.202899	5.66288e-10	2.22589e-10	1	0	0	1	0	0
AAACGACATGGAGGC	2	9	15	187	264410857	138	911538708	135	4.5	0.0106952	0.0481283	0.00987342	0.000721925	0.000148101	0.48913	2.73032e-09	1.0732e-09	1	0	0	1	0	0
AAACGCCGACATCCC	16	71	15	187	264410857	138	911538708	1065	4.4375	0.0855615	0.379679	0.0778903	0.00569519	0.00116835	0.482337	2.15392e-08	8.46633e-09	1	0	0	1	0	0
AAACGGCACCGAGGC	24	128	15	187	264410857	138	911538708	1920	5.33333	0.128342	0.684492	0.140422	0.0102674	0.00210633	0.57971	3.88312e-08	1.52633e-08	1	0	0	1	1	0
AAACGGCAG	406	2053	9	187	264410857	138	911538708	18477	5.05665	2.17112	10.9786	2.25224	0.0988075	0.0202701	0.329782	3.73689e-07	1.46885e-07	1	0	0	1	0	0
AAACGGGGCGGGCTC	1	4	15	187	264410857	138	911538708	60	4	0.00534759	0.0213904	0.00438818	0.000320856	6.58228e-05	0.434783	1.21347e-09	4.76977e-10	1	0	0	1	0	0
AAACGGGTGTGAGAC	1	4	15	187	264410857	138	911538708	60	4	0.00534759	0.0213904	0.00438818	0.000320856	6.58228e-05	0.434783	1.21347e-09	4.76977e-10	1	0	0	1	0	0
AAACGGGTGTGAGCG	1	6	15	187	264410857	138	911538708	90	6	0.00534759	0.0320856	0.00658228	0.000481283	9.87342e-05	0.652174	1.82021e-09	7.15465e-10	1	0	0	1	1	0
AAACGTACGC	941	5743	10	187	264410857	138	911538708	57430	6.10308	5.03209	30.7112	6.30034	0.307112	0.0630034	0.442252	1.1615e-06	4.56546e-07	1	0	0	1	0	0
AAACTAGGAGGAAGG	18	132	15	187	264410857	138	911538708	1980	7.33333	0.0962567	0.705882	0.14481	0.0105882	0.00217215	0.797101	4.00446e-08	1.57402e-08	1	0	0	1	1	0
AAACTCACACACGCC	6	25	15	187	264410857	138	911538708	375	4.16667	0.0320856	0.13369	0.0274262	0.00200535	0.000411392	0.452899	7.58421e-09	2.9811e-09	1	0	0	1	0	0
AAACTCACCGCCCAC	1	4	15	187	264410857	138	911538708	60	4	0.00534759	0.0213904	0.00438818	0.000320856	6.58228e-05	0.434783	1.21347e-09	4.76977e-10	1	0	0	1	0	0
AAACTCCCACAGCTC	28	169	15	187	264410857	138	911538708	2535	6.03571	0.149733	0.903743	0.185401	0.0135561	0.00278101	0.656056	5.12693e-08	2.01523e-08	1	0	0	1	1	0
AAACTCCCATCCCAC	373	1980	15	187	264410857	138	911538708	29700	5.30831	1.99465	10.5882	2.17215	0.158824	0.0325823	0.57699	6.00669e-07	2.36103e-07	1	0	0	1	1	0
AAACTCGTC	258	1174	9	187	264410857	138	911538708	10566	4.55039	1.37968	6.27807	1.28793	0.0565027	0.0115914	0.296764	2.13693e-07	8.39956e-08	1	0	0	1	0	0
AAACTGACATGGGAC	4	23	15	187	264410857	138	911538708	345	5.75	0.0213904	0.122995	0.0252321	0.00184492	0.000378481	0.625	6.97747e-09	2.74262e-09	1	0	0	1	1	0
AAACTT	240	962	6	187	264410857	138	911538708	5772	4.00833	1.28342	5.14439	1.05536	0.0308663	0.00633215	0.174275	1.16736e-07	4.58851e-08	1	0	0	1	0	0
AAACTTACCGAGGCG	3	21	15	187	264410857	138	911538708	315	7	0.0160428	0.112299	0.023038	0.00168449	0.00034557	0.76087	6.37074e-09	2.50413e-09	1	0	0	1	1	0
AAAG	6438	43890	4	187	264410857	138	911538708	175560	6.81733	34.4278	234.706	48.1494	0.938824	0.192597	0.197604	3.55062e-06	1.39563e-06	1	0	0	0	0	0
AAAGAAC	9	39	7	187	264410857	138	911538708	273	4.33333	0.0481283	0.208556	0.0427848	0.00145989	0.000299494	0.219807	5.52131e-09	2.17024e-09	1	0	0	1	0	0
AAAGAATTT	1	4	9	187	264410857	138	911538708	36	4	0.00534759	0.0213904	0.00438818	0.000192513	3.94937e-05	0.26087	7.28084e-10	2.86186e-10	1	0	0	1	0	0
AAAGAC	1	4	6	187	264410857	138	911538708	24	4	0.00534759	0.0213904	0.00438818	0.000128342	2.63291e-05	0.173913	4.85389e-10	1.90791e-10	1	0	0	1	0	0
AAAGACCCAACGGCG	1	4	15	187	264410857	138	911538708	60	4	0.00534759	0.0213904	0.00438818	0.000320856	6.58228e-05	0.434783	1.21347e-09	4.76977e-10	1	0	0	1	0	0
AAAGACCTCCTACGC	16	81	15	187	264410857	138	911538708	1215	5.0625	0.0855615	0.433155	0.0888607	0.00649733	0.00133291	0.550272	2.45728e-08	9.65878e-09	1	0	0	1	1	0
AAAGACTGGGTG	2	8	12	187	264410857	138	911538708	96	4	0.0106952	0.0427807	0.00877637	0.000513369	0.000105316	0.347826	1.94156e-09	7.63163e-10	1	0	0	1	0	0
AAAGAG	2121	9225	6	187	264410857	138	911538708	55350	4.34936	11.3422	49.3316	10.1203	0.295989	0.0607215	0.189103	1.11943e-06	4.40011e-07	1	0	0	1	0	0
AAAGAGCG	2	9	8	187	264410857	138	911538708	72	4.5	0.0106952	0.0481283	0.00987342	0.000385027	7.89873e-05	0.26087	1.45617e-09	5.72372e-10	1	0	0	1	0	0
AAAGAGCGTCGTGATTATAAGGTG	3	13	24	187	264410857	138	911538708	312	4.33333	0.0160428	0.0695187	0.0142616	0.00166845	0.000342278	0.753623	6.31006e-09	2.48028e-09	1	0	0	1	1	0
AAAGAGGATGTTGGTGGTTGGT	1	6	22	187	264410857	138	911538708	132	6	0.00534759	0.0320856	0.00658228	0.000705882	0.00014481	0.956522	2.66964e-09	1.04935e-09	1	0	0	1	1	0
AAAGAGTGGAGCGTCGTGTAGGG	1	4	23	187	264410857	138	911538708	92	4	0.00534759	0.0213904	0.00438818	0.000491979	0.000100928	0.666667	1.86066e-09	7.31364e-10	1	0	0	1	1	0
AAAGAT	219	876	6	187	264410857	138	911538708	5256	4	1.17112	4.68449	0.961012	0.028107	0.00576607	0.173913	1.063e-07	4.17831e-08	1	0	0	1	0	0
AAAGATGGCTGGGCG	2	10	15	187	264410857	138	911538708	150	5	0.0106952	0.0534759	0.0109705	0.000802139	0.000164557	0.543478	3.03368e-09	1.19244e-09	1	0	0	1	1	0
AAAGCAAGTAGGCAATTGTGTCTCG	4	18	25	187	264410857	138	911538708	450	4.5	0.0213904	0.0962567	0.0197468	0.00240642	0.000493671	0.815217	9.10105e-09	3.57732e-09	1	0	0	1	1	0
AAAGCAATGGGTCAC	12	75	15	187	264410857	138	911538708	1125	6.25	0.0641711	0.40107	0.0822785	0.00601604	0.00123418	0.679348	2.27526e-08	8.94331e-09	1	0	0	1	1	0
AAAGCACGCAGCCCG	1	4	15	187	264410857	138	911538708	60	4	0.00534759	0.0213904	0.00438818	0.000320856	6.58228e-05	0.434783	1.21347e-09	4.76977e-10	1	0	0	1	0	0
AAAGCAGATATAAAGCAGATCGGAT	8	38	25	187	264410857	138	911538708	950	4.75	0.0427807	0.203209	0.0416878	0.00508021	0.00104219	0.860507	1.92133e-08	7.55213e-09	1	0	0	1	1	0
AAAGCC	29	116	6	187	264410857	138	911538708	696	4	0.15508	0.620321	0.127257	0.00372193	0.000763544	0.173913	1.40763e-08	5.53293e-09	1	0	0	1	0	0
AAAGCCCACGCCACG	34	163	15	187	264410857	138	911538708	2445	4.79412	0.181818	0.871658	0.178819	0.0130749	0.00268228	0.5211	4.94491e-08	1.94368e-08	1	0	0	1	1	0
AAAGCG	1	4	6	187	264410857	138	911538708	24	4	0.00534759	0.0213904	0.00438818	0.000128342	2.63291e-05	0.173913	4.85389e-10	1.90791e-10	1	0	0	1	0	0
AAAGCT	3	12	6	187	264410857	138	911538708	72	4	0.0160428	0.0641711	0.0131646	0.000385027	7.89873e-05	0.173913	1.45617e-09	5.72372e-10	1	0	0	1	0	0
AAAGCTCTGG	2	8	10	187	264410857	138	911538708	80	4	0.0106952	0.0427807	0.00877637	0.000427807	8.77637e-05	0.289855	1.61796e-09	6.35969e-10	1	0	0	1	0	0
AAAGG	80	401	5	187	264410857	138	911538708	2005	5.0125	0.427807	2.14439	0.439915	0.0107219	0.00219958	0.181612	4.05502e-08	1.5939e-08	1	0	0	1	0	0
AAAGGACCGGCGCCG	1	4	15	187	264410857	138	911538708	60	4	0.00534759	0.0213904	0.00438818	0.000320856	6.58228e-05	0.434783	1.21347e-09	4.76977e-10	1	0	0	1	0	0
AAAGGG	51	204	6	187	264410857	138	911538708	1224	4	0.272727	1.09091	0.223797	0.00654545	0.00134278	0.173913	2.47549e-08	9.73032e-09	1	0	0	1	0	0
AAAGGGAGCCAGTTAACAGATGG	10	43	23	187	264410857	138	911538708	989	4.3	0.0534759	0.229947	0.047173	0.00528877	0.00108498	0.716667	2.00021e-08	7.86216e-09	1	0	0	1	1	0
AAAGGGGAACATGGG	1	5	15	187	264410857	138	911538708	75	5	0.00534759	0.026738	0.00548523	0.00040107	8.22785e-05	0.543478	1.51684e-09	5.96221e-10	1	0	0	1	1	0
AAAGGGGGGGG	1	4	11	187	264410857	138	911538708	44	4	0.00534759	0.0213904	0.00438818	0.000235294	4.827e-05	0.318841	8.89881e-10	3.49783e-10	1	0	0	1	0	0
AAAGGGGTAATGGAGGGGAGC	1	4	21	187	264410857	138	911538708	84	4	0.00534759	0.0213904	0.00438818	0.000449198	9.21519e-05	0.608696	1.69886e-09	6.67767e-10	1	0	0	1	1	0
AAAGGTAGTGGCGTAAGGTGTGGTT	2	10	25	187	264410857	138	911538708	250	5	0.0106952	0.0534759	0.0109705	0.0013369	0.000274262	0.905797	5.05614e-09	1.9874e-09	1	0	0	1	1	0
AAAGGTCATGAGGTGGGTCAGTT	3	13	23	187	264410857	138	911538708	299	4.33333	0.0160428	0.0695187	0.0142616	0.00159893	0.000328017	0.722222	6.04714e-09	2.37693e-09	1	0	0	1	1	0
AAAGGTGAGATGGGATTGGGTTC	3	12	23	187	264410857	138	911538708	276	4	0.0160428	0.0641711	0.0131646	0.00147594	0.000302785	0.666667	5.58198e-09	2.19409e-09	1	0	0	1	1	0
AAAGT	305	1525	5	187	264410857	138	911538708	7625	5	1.63102	8.15508	1.673	0.0407754	0.00836498	0.181159	1.54212e-07	6.06158e-08	1	0	0	1	0	0
AAAGTC	233	932	6	187	264410857	138	911538708	5592	4	1.24599	4.98396	1.02245	0.0299037	0.00613468	0.173913	1.13096e-07	4.44542e-08	1	0	0	1	0	0
AAAGTCGTGTCTTAATGAGGTGTGG	4	16	25	187	264410857	138	911538708	400	4	0.0213904	0.0855615	0.0175527	0.00213904	0.000438818	0.724638	8.08982e-09	3.17984e-09	1	0	0	1	1	0
AAAGTCTGCACCACG	4	22	15	187	264410857	138	911538708	330	5.5	0.0213904	0.117647	0.024135	0.00176471	0.000362025	0.597826	6.67411e-09	2.62337e-09	1	0	0	1	1	0
AAAGTGAGATCGGAACAACGGTGT	7	33	24	187	264410857	138	911538708	792	4.71429	0.0374332	0.176471	0.0362025	0.00423529	0.000868861	0.819876	1.60179e-08	6.29609e-09	1	0	0	1	1	0
AAAGTGGGAGAGGGT	1	4	15	187	264410857	138	911538708	60	4	0.00534759	0.0213904	0.00438818	0.000320856	6.58228e-05	0.434783	1.21347e-09	4.76977e-10	1	0	0	1	0	0
AAAGTGGGAGTGCAG	85	480	15	187	264410857	138	911538708	7200	5.64706	0.454545	2.56684	0.526582	0.0385027	0.00789873	0.613811	1.45617e-07	5.72372e-08	1	0	0	1	1	0
AAAGTGGTTGTGCGG	21	109	15	187	264410857	138	911538708	1635	5.19048	0.112299	0.582888	0.119578	0.00874332	0.00179367	0.564182	3.30672e-08	1.29976e-08	1	0	0	1	1	0
AAAGTGTGTC	307	1385	10	187	264410857	138	911538708	13850	4.5114	1.64171	7.40642	1.51941	0.0740642	0.0151941	0.326913	2.8011e-07	1.10102e-07	1	0	0	1	0	0
AAAGTT	1064	4258	6	187	264410857	138	911538708	25548	4.00188	5.68984	22.7701	4.67122	0.13662	0.0280273	0.173995	5.16697e-07	2.03097e-07	1	0	0	1	0	0
AAAT	67841	455568	4	187	264410857	138	911538708	1822272	6.71523	362.786	2436.19	499.779	9.74477	1.99912	0.194644	3.68547e-05	1.44864e-05	1	1	0	0	0	0
AAATAAT	656	3184	7	187	264410857	138	911538708	22288	4.85366	3.50802	17.0267	3.49299	0.119187	0.024451	0.2462	4.50765e-07	1.77181e-07	1	0	0	1	0	0
AAATAC	496	1984	6	187	264410857	138	911538708	11904	4	2.65241	10.6096	2.17654	0.0636578	0.0130592	0.173913	2.40753e-07	9.46322e-08	1	0	0	1	0	0
AAATACTCTTG	375	1843	11	187	264410857	138	911538708	20273	4.91467	2.00535	9.85561	2.02186	0.108412	0.0222404	0.391749	4.10013e-07	1.61162e-07	1	0	0	1	0	0
AAATAG	239	959	6	187	264410857	138	911538708	5754	4.01255	1.27807	5.12834	1.05207	0.0307701	0.0063124	0.174459	1.16372e-07	4.57421e-08	1	0	0	1	0	0
AAATAGGCACCCACG	3	21	15	187	264410857	138	911538708	315	7	0.0160428	0.112299	0.023038	0.00168449	0.00034557	0.76087	6.37074e-09	2.50413e-09	1	0	0	1	1	0
AAATAGT	229	916	7	187	264410857	138	911538708	6412	4	1.2246	4.8984	1.00489	0.0342888	0.00703426	0.202899	1.2968e-07	5.09729e-08	1	0	0	1	0	0
AAATAT	1208	5275	6	187	264410857	138	911538708	31650	4.36672	6.45989	28.2086	5.78692	0.169251	0.0347215	0.189857	6.40107e-07	2.51605e-07	1	0	0	1	0	0
AAATATT	1	6	7	187	264410857	138	911538708	42	6	0.00534759	0.0320856	0.00658228	0.000224599	4.60759e-05	0.304348	8.49432e-10	3.33884e-10	1	0	0	1	0	0
AAATATTTC	221	1119	9	187	264410857	138	911538708	10071	5.06335	1.18182	5.98396	1.22759	0.0538556	0.0110484	0.330218	2.03682e-07	8.00605e-08	1	0	0	1	0	0
AAATCCGCACGACCC	33	132	15	187	264410857	138	911538708	1980	4	0.176471	0.705882	0.14481	0.0105882	0.00217215	0.434783	4.00446e-08	1.57402e-08	1	0	0	1	0	0
AAATCGAAT	430	2323	9	187	264410857	138	911538708	20907	5.40233	2.29947	12.4225	2.54844	0.111802	0.0229359	0.352326	4.22835e-07	1.66202e-07	1	0	0	1	0	0
AAATCGCTGTGTGAG	2	14	15	187	264410857	138	911538708	210	7	0.0106952	0.0748663	0.0153586	0.00112299	0.00023038	0.76087	4.24716e-09	1.66942e-09	1	0	0	1	1	0
AAATCT	5262	22367	6	187	264410857	138	911538708	134202	4.25067	28.139	119.61	24.5376	0.717658	0.147226	0.184812	2.71418e-06	1.06685e-06	1	0	0	1	0	0
AAATCTATCCTCTGGCAGAGCTTC	2	8	24	187	264410857	138	911538708	192	4	0.0106952	0.0427807	0.00877637	0.00102674	0.000210633	0.695652	3.88312e-09	1.52633e-09	1	0	0	1	1	0
AAATG	2	18	5	187	264410857	138	911538708	90	9	0.0106952	0.0962567	0.0197468	0.000481283	9.87342e-05	0.326087	1.82021e-09	7.15465e-10	1	0	0	1	0	0
AAATGAC	1	4	7	187	264410857	138	911538708	28	4	0.00534759	0.0213904	0.00438818	0.000149733	3.07173e-05	0.202899	5.66288e-10	2.22589e-10	1	0	0	1	0	0
AAATGAGCCTGCGAC	1	4	15	187	264410857	138	911538708	60	4	0.00534759	0.0213904	0.00438818	0.000320856	6.58228e-05	0.434783	1.21347e-09	4.76977e-10	1	0	0	1	0	0
AAATGATGGTCGCAG	1	4	15	187	264410857	138	911538708	60	4	0.00534759	0.0213904	0.00438818	0.000320856	6.58228e-05	0.434783	1.21347e-09	4.76977e-10	1	0	0	1	0	0
AAATGC	1	9	6	187	264410857	138	911538708	54	9	0.00534759	0.0481283	0.00987342	0.00028877	5.92405e-05	0.391304	1.09213e-09	4.29279e-10	1	0	0	1	0	0
AAATGCGAGGACAAG	1	4	15	187	264410857	138	911538708	60	4	0.00534759	0.0213904	0.00438818	0.000320856	6.58228e-05	0.434783	1.21347e-09	4.76977e-10	1	0	0	1	0	0
AAATGG	173	692	6	187	264410857	138	911538708	4152	4	0.925134	3.70053	0.759156	0.0222032	0.00455494	0.173913	8.39724e-08	3.30068e-08	1	0	0	1	0	0
AAATGT	248	992	6	187	264410857	138	911538708	5952	4	1.3262	5.30481	1.08827	0.0318289	0.00652962	0.173913	1.20377e-07	4.73161e-08	1	0	0	1	0	0
AAATGTAATG	1482	14886	10	187	264410857	138	911538708	148860	10.0445	7.92513	79.6043	16.3306	0.796043	0.163306	0.727865	3.01063e-06	1.18338e-06	1	0	0	1	1	0
AAATGTGGTCATGCGTGGAGGCT	2	9	23	187	264410857	138	911538708	207	4.5	0.0106952	0.0481283	0.00987342	0.00110695	0.000227089	0.75	4.18648e-09	1.64557e-09	1	0	0	1	1	0
AAATT	709	3552	5	187	264410857	138	911538708	17760	5.00987	3.79144	18.9947	3.89671	0.0949733	0.0194835	0.181517	3.59188e-07	1.41185e-07	1	0	0	1	0	0
AAATTAC	1	4	7	187	264410857	138	911538708	28	4	0.00534759	0.0213904	0.00438818	0.000149733	3.07173e-05	0.202899	5.66288e-10	2.22589e-10	1	0	0	1	0	0
AAATTAGTCTAGCCCAATTCTCGG	1	4	24	187	264410857	138	911538708	96	4	0.00534759	0.0213904	0.00438818	0.000513369	0.000105316	0.695652	1.94156e-09	7.63163e-10	1	0	0	1	1	0
AAATTC	227	908	6	187	264410857	138	911538708	5448	4	1.2139	4.85561	0.996118	0.0291337	0.00597671	0.173913	1.10183e-07	4.33095e-08	1	0	0	1	0	0
AAATTCCGGCG	283	1244	11	187	264410857	138	911538708	13684	4.39576	1.51337	6.65241	1.36473	0.0731765	0.015012	0.350387	2.76753e-07	1.08782e-07	1	0	0	1	0	0
AAATTGACAGAAGATGGAGAAGGT	6	33	24	187	264410857	138	911538708	792	5.5	0.0320856	0.176471	0.0362025	0.00423529	0.000868861	0.956522	1.60179e-08	6.29609e-09	1	0	0	1	1	0
AAATTGAGGACGAAGGTAGAGGAAG	5	21	25	187	264410857	138	911538708	525	4.2	0.026738	0.112299	0.023038	0.00280749	0.000575949	0.76087	1.06179e-08	4.17355e-09	1	0	0	1	1	0
AAATTT	7	28	6	187	264410857	138	911538708	168	4	0.0374332	0.149733	0.0307173	0.000898396	0.000184304	0.173913	3.39773e-09	1.33553e-09	1	0	0	1	0	0
AAC	56232	547213	3	187	264410857	138	911538708	1641639	9.73135	300.706	2926.27	600.318	8.77882	1.80095	0.211551	3.32014e-05	1.30504e-05	1	1	0	0	0	0
AACAACCC	164	702	8	187	264410857	138	911538708	5616	4.28049	0.877005	3.75401	0.770126	0.0300321	0.00616101	0.248144	1.13581e-07	4.4645e-08	1	0	0	1	0	0
AACAACCCACCTACC	626	2987	15	187	264410857	138	911538708	44805	4.77157	3.34759	15.9733	3.27688	0.239599	0.0491532	0.518648	9.06161e-07	3.56182e-07	1	0	0	1	1	0
AACAACCCAGTGCCG	941	5208	15	187	264410857	138	911538708	78120	5.53454	5.03209	27.8503	5.71342	0.417754	0.0857012	0.60158	1.57994e-06	6.21023e-07	1	0	0	1	1	0
AACAACGCC	655	3955	9	187	264410857	138	911538708	35595	6.03817	3.50267	21.1497	4.33882	0.190348	0.0390494	0.393794	7.19893e-07	2.82966e-07	1	0	0	1	0	0
AACAACTCTCACGCC	178	991	15	187	264410857	138	911538708	14865	5.56742	0.951872	5.29947	1.08717	0.079492	0.0163076	0.605154	3.00638e-07	1.18171e-07	1	0	0	1	1	0
AACAACTTCCGCGAC	2	13	15	187	264410857	138	911538708	195	6.5	0.0106952	0.0695187	0.0142616	0.00104278	0.000213924	0.706522	3.94379e-09	1.55017e-09	1	0	0	1	1	0
AACAAG	249	1223	6	187	264410857	138	911538708	7338	4.91165	1.33155	6.54011	1.34169	0.0392406	0.00805012	0.21355	1.48408e-07	5.83342e-08	1	0	0	1	0	0
AACAAGACATAGATCGGAATGGAGG	1	5	25	187	264410857	138	911538708	125	5	0.00534759	0.026738	0.00548523	0.000668449	0.000137131	0.905797	2.52807e-09	9.93701e-10	1	0	0	1	1	0
AACAAGC	2	8	7	187	264410857	138	911538708	56	4	0.0106952	0.0427807	0.00877637	0.000299465	6.14346e-05	0.202899	1.13258e-09	4.45178e-10	1	0	0	1	0	0
AACAAGCAGCGAACC	22	127	15	187	264410857	138	911538708	1905	5.77273	0.117647	0.679144	0.139325	0.0101872	0.00208987	0.62747	3.85278e-08	1.5144e-08	1	0	0	1	1	0
AACAAGCCACGTCCG	2	11	15	187	264410857	138	911538708	165	5.5	0.0106952	0.0588235	0.0120675	0.000882353	0.000181013	0.597826	3.33705e-09	1.31169e-09	1	0	0	1	1	0
AACAAGGAAGTTCTG	1	4	15	187	264410857	138	911538708	60	4	0.00534759	0.0213904	0.00438818	0.000320856	6.58228e-05	0.434783	1.21347e-09	4.76977e-10	1	0	0	1	0	0
AACAAT	585	2855	6	187	264410857	138	911538708	17130	4.88034	3.12834	15.2674	3.13207	0.0916043	0.0187924	0.212189	3.46447e-07	1.36177e-07	1	0	0	1	0	0
AACAC	4	20	5	187	264410857	138	911538708	100	5	0.0213904	0.106952	0.0219409	0.000534759	0.000109705	0.181159	2.02246e-09	7.94961e-10	1	0	0	1	0	0
AACACAACGCACCAC	151	786	15	187	264410857	138	911538708	11790	5.2053	0.807487	4.20321	0.862278	0.0630481	0.0129342	0.565793	2.38448e-07	9.37259e-08	1	0	0	1	1	0
AACACAACGGCACC	664	3474	14	187	264410857	138	911538708	48636	5.23193	3.5508	18.5775	3.81114	0.260086	0.0533559	0.530775	9.83642e-07	3.86637e-07	1	0	0	1	1	0
AACACACCCAGCCGC	208	897	15	187	264410857	138	911538708	13455	4.3125	1.1123	4.79679	0.98405	0.0719519	0.0147608	0.46875	2.72121e-07	1.06962e-07	1	0	0	1	0	0
AACACACCCGATCCC	58	252	15	187	264410857	138	911538708	3780	4.34483	0.31016	1.34759	0.276456	0.0202139	0.00414683	0.472264	7.64488e-08	3.00495e-08	1	0	0	1	0	0
AACACATCGATGTCAGAATCCGC	2	10	23	187	264410857	138	911538708	230	5	0.0106952	0.0534759	0.0109705	0.00122995	0.000252321	0.833333	4.65165e-09	1.82841e-09	1	0	0	1	1	0
AACACC	2	8	6	187	264410857	138	911538708	48	4	0.0106952	0.0427807	0.00877637	0.000256684	5.26582e-05	0.173913	9.70779e-10	3.81581e-10	1	0	0	1	0	0
AACACCAACATCACG	619	3977	15	187	264410857	138	911538708	59655	6.42488	3.31016	21.2674	4.36295	0.319011	0.0654443	0.698356	1.2065e-06	4.74234e-07	1	0	0	1	1	0
AACACCAACCCGATC	43	282	15	187	264410857	138	911538708	4230	6.55814	0.229947	1.50802	0.309367	0.0226203	0.00464051	0.712841	8.55499e-08	3.36268e-08	1	0	0	1	1	0
AACACCACACACCTC	1	4	15	187	264410857	138	911538708	60	4	0.00534759	0.0213904	0.00438818	0.000320856	6.58228e-05	0.434783	1.21347e-09	4.76977e-10	1	0	0	1	0	0
AACACCACCCTCCTT	16	83	15	187	264410857	138	911538708	1245	5.1875	0.0855615	0.44385	0.0910548	0.00665775	0.00136582	0.563859	2.51796e-08	9.89726e-09	1	0	0	1	1	0
AACACCC	125	525	7	187	264410857	138	911538708	3675	4.2	0.668449	2.80749	0.575949	0.0196524	0.00403164	0.213043	7.43253e-08	2.92148e-08	1	0	0	1	0	0
AACACCCGAACCATG	16	88	15	187	264410857	138	911538708	1320	5.5	0.0855615	0.470588	0.0965401	0.00705882	0.0014481	0.597826	2.66964e-08	1.04935e-08	1	0	0	1	1	0
AACACCCGACTCACC	969	4657	15	187	264410857	138	911538708	69855	4.80599	5.18182	24.9037	5.10894	0.373556	0.0766342	0.52239	1.41279e-06	5.5532e-07	1	0	0	1	1	0
AACACCGACTGCCCATAGAGAGG	2	8	23	187	264410857	138	911538708	184	4	0.0106952	0.0427807	0.00877637	0.000983957	0.000201856	0.666667	3.72132e-09	1.46273e-09	1	0	0	1	1	0
AACACCGCCCACACC	1	4	15	187	264410857	138	911538708	60	4	0.00534759	0.0213904	0.00438818	0.000320856	6.58228e-05	0.434783	1.21347e-09	4.76977e-10	1	0	0	1	0	0
AACACCGCCCATACC	1260	6049	15	187	264410857	138	911538708	90735	4.80079	6.73797	32.3476	6.63603	0.485214	0.0995405	0.521825	1.83508e-06	7.21308e-07	1	0	0	1	1	0
AACACCGCCCCTGAC	1	4	15	187	264410857	138	911538708	60	4	0.00534759	0.0213904	0.00438818	0.000320856	6.58228e-05	0.434783	1.21347e-09	4.76977e-10	1	0	0	1	0	0
AACACCTACCCTCACACTAGCAGC	2	8	24	187	264410857	138	911538708	192	4	0.0106952	0.0427807	0.00877637	0.00102674	0.000210633	0.695652	3.88312e-09	1.52633e-09	1	0	0	1	1	0
AACACCTACGCCAGC	1	6	15	187	264410857	138	911538708	90	6	0.00534759	0.0320856	0.00658228	0.000481283	9.87342e-05	0.652174	1.82021e-09	7.15465e-10	1	0	0	1	1	0
AACACCTCGCAATCG	31	158	15	187	264410857	138	911538708	2370	5.09677	0.165775	0.84492	0.173333	0.0126738	0.0026	0.553997	4.79322e-08	1.88406e-08	1	0	0	1	1	0
AACACCTTACTGCTC	1	5	15	187	264410857	138	911538708	75	5	0.00534759	0.026738	0.00548523	0.00040107	8.22785e-05	0.543478	1.51684e-09	5.96221e-10	1	0	0	1	1	0
AACACGCCAACTCAC	76	406	15	187	264410857	138	911538708	6090	5.34211	0.406417	2.17112	0.445401	0.0325668	0.00668101	0.580664	1.23168e-07	4.84131e-08	1	0	0	1	1	0
AACACGCCGCACGCC	2	8	15	187	264410857	138	911538708	120	4	0.0106952	0.0427807	0.00877637	0.000641711	0.000131646	0.434783	2.42695e-09	9.53953e-10	1	0	0	1	0	0
AACACGCCGGACCTC	3	14	15	187	264410857	138	911538708	210	4.66667	0.0160428	0.0748663	0.0153586	0.00112299	0.00023038	0.507246	4.24716e-09	1.66942e-09	1	0	0	1	1	0
AACACGTCCCCATCC	16	67	15	187	264410857	138	911538708	1005	4.1875	0.0855615	0.358289	0.0735021	0.00537433	0.00110253	0.455163	2.03257e-08	7.98936e-09	1	0	0	1	0	0
AACACTCCCTCAGTC	15	89	15	187	264410857	138	911538708	1335	5.93333	0.0802139	0.475936	0.0976371	0.00713904	0.00146456	0.644928	2.69998e-08	1.06127e-08	1	0	0	1	1	0
AACACTGACAAGTGT	1	8	15	187	264410857	138	911538708	120	8	0.00534759	0.0427807	0.00877637	0.000641711	0.000131646	0.869565	2.42695e-09	9.53953e-10	1	0	0	1	1	0
AACACTGACCGACATGCAATACAC	6	28	24	187	264410857	138	911538708	672	4.66667	0.0320856	0.149733	0.0307173	0.00359358	0.000737215	0.811594	1.35909e-08	5.34214e-09	1	0	0	1	1	0
AACAG	345	1725	5	187	264410857	138	911538708	8625	5	1.84492	9.2246	1.8924	0.046123	0.00946202	0.181159	1.74437e-07	6.85654e-08	1	0	0	1	0	0
AACAGAGAACAGGCGGCGAGAG	2	11	22	187	264410857	138	911538708	242	5.5	0.0106952	0.0588235	0.0120675	0.00129412	0.000265485	0.876812	4.89434e-09	1.92381e-09	1	0	0	1	1	0
AACAGATCGGTTGC	5670	30173	14	187	264410857	138	911538708	422422	5.32152	30.3209	161.353	33.1012	2.25894	0.463416	0.539864	8.5433e-06	3.35809e-06	1	0	0	1	1	0
AACAGC	1750	7931	6	187	264410857	138	911538708	47586	4.532	9.35829	42.4118	8.70067	0.254471	0.052204	0.197043	9.62406e-07	3.7829e-07	1	0	0	1	0	0
AACAGCC	1	5	7	187	264410857	138	911538708	35	5	0.00534759	0.026738	0.00548523	0.000187166	3.83966e-05	0.253623	7.0786e-10	2.78236e-10	1	0	0	1	0	0
AACAGCCCACACGTC	7	35	15	187	264410857	138	911538708	525	5	0.0374332	0.187166	0.0383966	0.00280749	0.000575949	0.543478	1.06179e-08	4.17355e-09	1	0	0	1	1	0
AACAGCCGC	471	2161	9	187	264410857	138	911538708	19449	4.58811	2.51872	11.5561	2.37072	0.104005	0.0213364	0.299225	3.93347e-07	1.54612e-07	1	0	0	1	0	0
AACAGGCGAGGGTGG	1	4	15	187	264410857	138	911538708	60	4	0.00534759	0.0213904	0.00438818	0.000320856	6.58228e-05	0.434783	1.21347e-09	4.76977e-10	1	0	0	1	0	0
AACAGGTCAGGTCGC	10	65	15	187	264410857	138	911538708	975	6.5	0.0534759	0.347594	0.071308	0.0052139	0.00106962	0.706522	1.97189e-08	7.75087e-09	1	0	0	1	1	0
AACAGTCGCCCATTC	10	68	15	187	264410857	138	911538708	1020	6.8	0.0534759	0.363636	0.0745991	0.00545455	0.00111899	0.73913	2.06291e-08	8.1086e-09	1	0	0	1	1	0
AACATAC	247	991	7	187	264410857	138	911538708	6937	4.01215	1.32086	5.29947	1.08717	0.0370963	0.00761021	0.203515	1.40298e-07	5.51464e-08	1	0	0	1	0	0
AACATATAATGTTCT	2	10	15	187	264410857	138	911538708	150	5	0.0106952	0.0534759	0.0109705	0.000802139	0.000164557	0.543478	3.03368e-09	1.19244e-09	1	0	0	1	1	0
AACATATCATGAGGTACATCC	2	8	21	187	264410857	138	911538708	168	4	0.0106952	0.0427807	0.00877637	0.000898396	0.000184304	0.608696	3.39773e-09	1.33553e-09	1	0	0	1	1	0
AACATC	469	2114	6	187	264410857	138	911538708	12684	4.50746	2.50802	11.3048	2.31916	0.0678289	0.0139149	0.195977	2.56528e-07	1.00833e-07	1	0	0	1	0	0
AACATCC	54	229	7	187	264410857	138	911538708	1603	4.24074	0.28877	1.2246	0.251224	0.00857219	0.00175856	0.21511	3.242e-08	1.27432e-08	1	0	0	1	0	0
AACATCCAGTCCCGC	15	92	15	187	264410857	138	911538708	1380	6.13333	0.0802139	0.491979	0.100928	0.00737968	0.00151392	0.666667	2.79099e-08	1.09705e-08	1	0	0	1	1	0
AACATCCCGATGTTCTACAG	1	5	20	187	264410857	138	911538708	100	5	0.00534759	0.026738	0.00548523	0.000534759	0.000109705	0.724638	2.02246e-09	7.94961e-10	1	0	0	1	1	0
AACATCGGGCGACGC	6	29	15	187	264410857	138	911538708	435	4.83333	0.0320856	0.15508	0.0318143	0.0023262	0.000477215	0.525362	8.79768e-09	3.45808e-09	1	0	0	1	1	0
AACATCGGGTCGGGC	16	67	15	187	264410857	138	911538708	1005	4.1875	0.0855615	0.358289	0.0735021	0.00537433	0.00110253	0.455163	2.03257e-08	7.98936e-09	1	0	0	1	0	0
AACATCTTGCCCCCT	1	4	15	187	264410857	138	911538708	60	4	0.00534759	0.0213904	0.00438818	0.000320856	6.58228e-05	0.434783	1.21347e-09	4.76977e-10	1	0	0	1	0	0
AACATTCCACCACGCGCTTCTCG	5	23	23	187	264410857	138	911538708	529	4.6	0.026738	0.122995	0.0252321	0.00282888	0.000580337	0.766667	1.06988e-08	4.20534e-09	1	0	0	1	1	0
AACC	2	13	4	187	264410857	138	911538708	52	6.5	0.0106952	0.0695187	0.0142616	0.000278075	5.70464e-05	0.188406	1.05168e-09	4.1338e-10	1	0	0	0	0	0
AACCAC	2	8	6	187	264410857	138	911538708	48	4	0.0106952	0.0427807	0.00877637	0.000256684	5.26582e-05	0.173913	9.70779e-10	3.81581e-10	1	0	0	1	0	0
AACCACCAGCCATCG	14	68	15	187	264410857	138	911538708	1020	4.85714	0.0748663	0.363636	0.0745991	0.00545455	0.00111899	0.52795	2.06291e-08	8.1086e-09	1	0	0	1	1	0
AACCACCTCCAACTT	30	187	15	187	264410857	138	911538708	2805	6.23333	0.160428	1	0.205148	0.015	0.00307721	0.677536	5.67299e-08	2.22987e-08	1	0	0	1	1	0
AACCACCTCTGACACAATCACTC	4	17	23	187	264410857	138	911538708	391	4.25	0.0213904	0.0909091	0.0186498	0.00209091	0.000428945	0.708333	7.9078e-09	3.1083e-09	1	0	0	1	1	0
AACCACGACCCTCCC	1	4	15	187	264410857	138	911538708	60	4	0.00534759	0.0213904	0.00438818	0.000320856	6.58228e-05	0.434783	1.21347e-09	4.76977e-10	1	0	0	1	0	0
AACCAG	638	3111	6	187	264410857	138	911538708	18666	4.87618	3.41176	16.6364	3.41291	0.0998182	0.0204775	0.212008	3.77512e-07	1.48387e-07	1	0	0	1	0	0
AACCAGAACGGCAGG	39	246	15	187	264410857	138	911538708	3690	6.30769	0.208556	1.31551	0.269873	0.0197326	0.0040481	0.685619	7.46286e-08	2.93341e-08	1	0	0	1	1	0
AACCAGACTACCTCACAGATCTCTC	2	8	25	187	264410857	138	911538708	200	4	0.0106952	0.0427807	0.00877637	0.00106952	0.000219409	0.724638	4.04491e-09	1.58992e-09	1	0	0	1	1	0
AACCAGCACAGGAGC	29	174	15	187	264410857	138	911538708	2610	6	0.15508	0.930481	0.190886	0.0139572	0.00286329	0.652174	5.27861e-08	2.07485e-08	1	0	0	1	1	0
AACCAGCATAAGAGC	7	47	15	187	264410857	138	911538708	705	6.71429	0.0374332	0.251337	0.0515612	0.00377005	0.000773418	0.729814	1.42583e-08	5.60447e-09	1	0	0	1	1	0
AACCATCCCAATAGC	1	6	15	187	264410857	138	911538708	90	6	0.00534759	0.0320856	0.00658228	0.000481283	9.87342e-05	0.652174	1.82021e-09	7.15465e-10	1	0	0	1	1	0
AACCATCCCGTCGCC	4	23	15	187	264410857	138	911538708	345	5.75	0.0213904	0.122995	0.0252321	0.00184492	0.000378481	0.625	6.97747e-09	2.74262e-09	1	0	0	1	1	0
AACCATGACCCTCCC	268	1122	15	187	264410857	138	911538708	16830	4.18657	1.43316	6	1.23089	0.09	0.0184633	0.455062	3.40379e-07	1.33792e-07	1	0	0	1	0	0
AACCATGCCCCTCCC	1	5	15	187	264410857	138	911538708	75	5	0.00534759	0.026738	0.00548523	0.00040107	8.22785e-05	0.543478	1.51684e-09	5.96221e-10	1	0	0	1	1	0
AACCC	1	5	5	187	264410857	138	911538708	25	5	0.00534759	0.026738	0.00548523	0.00013369	2.74262e-05	0.181159	5.05614e-10	1.9874e-10	1	0	0	1	0	0
AACCCAAT	2396026	32573894	8	187	264410857	138	911538708	260591152	13.595	12813	174192	35735.1	1393.54	285.881	0.788114	0.00527034	0.0020716	1	1	1	1	1	1
AACCCAC	4	16	7	187	264410857	138	911538708	112	4	0.0213904	0.0855615	0.0175527	0.00059893	0.000122869	0.202899	2.26515e-09	8.90356e-10	1	0	0	1	0	0
AACCCACACGCCCTT	548	2571	15	187	264410857	138	911538708	38565	4.69161	2.93048	13.7487	2.82051	0.20623	0.0423076	0.509957	7.7996e-07	3.06577e-07	1	0	0	1	1	0
AACCCACCTCCTGAT	368	2102	15	187	264410857	138	911538708	31530	5.71196	1.96791	11.2406	2.30599	0.16861	0.0345899	0.620865	6.3768e-07	2.50651e-07	1	0	0	1	1	0
AACCCACCTTCCGCC	1	4	15	187	264410857	138	911538708	60	4	0.00534759	0.0213904	0.00438818	0.000320856	6.58228e-05	0.434783	1.21347e-09	4.76977e-10	1	0	0	1	0	0
AACCCACGTCACGCC	1	4	15	187	264410857	138	911538708	60	4	0.00534759	0.0213904	0.00438818	0.000320856	6.58228e-05	0.434783	1.21347e-09	4.76977e-10	1	0	0	1	0	0
AACCCAT	1	6	7	187	264410857	138	911538708	42	6	0.00534759	0.0320856	0.00658228	0.000224599	4.60759e-05	0.304348	8.49432e-10	3.33884e-10	1	0	0	1	0	0
AACCCC	1	4	6	187	264410857	138	911538708	24	4	0.00534759	0.0213904	0.00438818	0.000128342	2.63291e-05	0.173913	4.85389e-10	1.90791e-10	1	0	0	1	0	0
AACCCCAC	15	60	8	187	264410857	138	911538708	480	4	0.0802139	0.320856	0.0658228	0.00256684	0.000526582	0.231884	9.70779e-09	3.81581e-09	1	0	0	1	0	0
AACCCCACATCACGC	5	22	15	187	264410857	138	911538708	330	4.4	0.026738	0.117647	0.024135	0.00176471	0.000362025	0.478261	6.67411e-09	2.62337e-09	1	0	0	1	0	0
AACCCCCATACTAGC	1	4	15	187	264410857	138	911538708	60	4	0.00534759	0.0213904	0.00438818	0.000320856	6.58228e-05	0.434783	1.21347e-09	4.76977e-10	1	0	0	1	0	0
AACCCCTCACGCCAC	1	4	15	187	264410857	138	911538708	60	4	0.00534759	0.0213904	0.00438818	0.000320856	6.58228e-05	0.434783	1.21347e-09	4.76977e-10	1	0	0	1	0	0
AACCCCTCCGCCCTT	1	4	15	187	264410857	138	911538708	60	4	0.00534759	0.0213904	0.00438818	0.000320856	6.58228e-05	0.434783	1.21347e-09	4.76977e-10	1	0	0	1	0	0
AACCCCTTCTGCTCC	262	1174	15	187	264410857	138	911538708	17610	4.48092	1.40107	6.27807	1.28793	0.0941711	0.019319	0.487056	3.56155e-07	1.39993e-07	1	0	0	1	0	0
AACCCGCACTAAGAC	265	1395	15	187	264410857	138	911538708	20925	5.26415	1.41711	7.45989	1.53038	0.111898	0.0229557	0.57219	4.23199e-07	1.66346e-07	1	0	0	1	1	0
AACCCGCATTACGAC	22	120	15	187	264410857	138	911538708	1800	5.45455	0.117647	0.641711	0.131646	0.00962567	0.00197468	0.592885	3.64042e-08	1.43093e-08	1	0	0	1	1	0
AACCCGCGACACCTGTACTCAG	2	8	22	187	264410857	138	911538708	176	4	0.0106952	0.0427807	0.00877637	0.000941176	0.00019308	0.637681	3.55952e-09	1.39913e-09	1	0	0	1	1	0
AACCCGGATTGT	468	1895	12	187	264410857	138	911538708	22740	4.04915	2.50267	10.1337	2.0789	0.121604	0.0249468	0.3521	4.59907e-07	1.80774e-07	1	0	0	1	0	0
AACCCGT	24	96	7	187	264410857	138	911538708	672	4	0.128342	0.513369	0.105316	0.00359358	0.000737215	0.202899	1.35909e-08	5.34214e-09	1	0	0	1	0	0
AACCCGTACCCACGC	650	2831	15	187	264410857	138	911538708	42465	4.35538	3.47594	15.139	3.10574	0.227086	0.0465861	0.473411	8.58836e-07	3.3758e-07	1	0	0	1	0	0
AACCCGTGATAACGC	2	8	15	187	264410857	138	911538708	120	4	0.0106952	0.0427807	0.00877637	0.000641711	0.000131646	0.434783	2.42695e-09	9.53953e-10	1	0	0	1	0	0
AACCCT	1	15	6	187	264410857	138	911538708	90	15	0.00534759	0.0802139	0.0164557	0.000481283	9.87342e-05	0.652174	1.82021e-09	7.15465e-10	1	0	0	1	1	0
AACCCTACCATCGTG	5	28	15	187	264410857	138	911538708	420	5.6	0.026738	0.149733	0.0307173	0.00224599	0.000460759	0.608696	8.49432e-09	3.33884e-09	1	0	0	1	1	0
AACCCTGCTCCCATC	77	408	15	187	264410857	138	911538708	6120	5.2987	0.411765	2.18182	0.447595	0.0327273	0.00671392	0.575946	1.23774e-07	4.86516e-08	1	0	0	1	1	0
AACCCTGGAACGCCC	6	35	15	187	264410857	138	911538708	525	5.83333	0.0320856	0.187166	0.0383966	0.00280749	0.000575949	0.634058	1.06179e-08	4.17355e-09	1	0	0	1	1	0
AACCGACCCGCAACT	73	348	15	187	264410857	138	911538708	5220	4.76712	0.390374	1.86096	0.381772	0.0279144	0.00572658	0.518166	1.05572e-07	4.1497e-08	1	0	0	1	1	0
AACCGATTGACACCT	1	5	15	187	264410857	138	911538708	75	5	0.00534759	0.026738	0.00548523	0.00040107	8.22785e-05	0.543478	1.51684e-09	5.96221e-10	1	0	0	1	1	0
AACCGCAAGCCAGTC	2	10	15	187	264410857	138	911538708	150	5	0.0106952	0.0534759	0.0109705	0.000802139	0.000164557	0.543478	3.03368e-09	1.19244e-09	1	0	0	1	1	0
AACCGCATGGAGGAC	9	39	15	187	264410857	138	911538708	585	4.33333	0.0481283	0.208556	0.0427848	0.00312834	0.000641772	0.471014	1.18314e-08	4.65052e-09	1	0	0	1	0	0
AACCGCC	1	4	7	187	264410857	138	911538708	28	4	0.00534759	0.0213904	0.00438818	0.000149733	3.07173e-05	0.202899	5.66288e-10	2.22589e-10	1	0	0	1	0	0
AACCGCCATCAACTCACCACTCC	5	21	23	187	264410857	138	911538708	483	4.2	0.026738	0.112299	0.023038	0.00258289	0.000529873	0.7	9.76846e-09	3.83966e-09	1	0	0	1	1	0
AACCGCCCAGCCACC	1	5	15	187	264410857	138	911538708	75	5	0.00534759	0.026738	0.00548523	0.00040107	8.22785e-05	0.543478	1.51684e-09	5.96221e-10	1	0	0	1	1	0
AACCGCTGACTTGCC	6	24	15	187	264410857	138	911538708	360	4	0.0320856	0.128342	0.0263291	0.00192513	0.000394937	0.434783	7.28084e-09	2.86186e-09	1	0	0	1	0	0
AACCGG	1	4	6	187	264410857	138	911538708	24	4	0.00534759	0.0213904	0.00438818	0.000128342	2.63291e-05	0.173913	4.85389e-10	1.90791e-10	1	0	0	1	0	0
AACCGGGTCGAGGTG	2	8	15	187	264410857	138	911538708	120	4	0.0106952	0.0427807	0.00877637	0.000641711	0.000131646	0.434783	2.42695e-09	9.53953e-10	1	0	0	1	0	0
AACCT	282	1410	5	187	264410857	138	911538708	7050	5	1.50802	7.54011	1.54684	0.0377005	0.00773418	0.181159	1.42583e-07	5.60447e-08	1	0	0	1	0	0
AACCTAGGGAGTAGG	8	40	15	187	264410857	138	911538708	600	5	0.0427807	0.213904	0.0438818	0.00320856	0.000658228	0.543478	1.21347e-08	4.76977e-09	1	0	0	1	1	0
AACCTATGCAGCTTG	4	29	15	187	264410857	138	911538708	435	7.25	0.0213904	0.15508	0.0318143	0.0023262	0.000477215	0.788043	8.79768e-09	3.45808e-09	1	0	0	1	1	0
AACCTC	253	1012	6	187	264410857	138	911538708	6072	4	1.35294	5.41176	1.11021	0.0324706	0.00666126	0.173913	1.22804e-07	4.827e-08	1	0	0	1	0	0
AACCTCCCATCCCAC	1	5	15	187	264410857	138	911538708	75	5	0.00534759	0.026738	0.00548523	0.00040107	8.22785e-05	0.543478	1.51684e-09	5.96221e-10	1	0	0	1	1	0
AACCTCCTGAGTGCC	2	9	15	187	264410857	138	911538708	135	4.5	0.0106952	0.0481283	0.00987342	0.000721925	0.000148101	0.48913	2.73032e-09	1.0732e-09	1	0	0	1	0	0
AACCTGACTGTGCCG	80	411	15	187	264410857	138	911538708	6165	5.1375	0.427807	2.19786	0.450886	0.0329679	0.00676329	0.558424	1.24684e-07	4.90093e-08	1	0	0	1	1	0
AACCTGGGAACGATG	12	79	15	187	264410857	138	911538708	1185	6.58333	0.0641711	0.42246	0.0866666	0.0063369	0.0013	0.71558	2.39661e-08	9.42029e-09	1	0	0	1	1	0
AACG	5726	48364	4	187	264410857	138	911538708	193456	8.44638	30.6203	258.631	53.0575	1.03452	0.21223	0.244823	3.91256e-06	1.5379e-06	1	0	0	0	0	0
AACGAAGCCGCTGGG	2	11	15	187	264410857	138	911538708	165	5.5	0.0106952	0.0588235	0.0120675	0.000882353	0.000181013	0.597826	3.33705e-09	1.31169e-09	1	0	0	1	1	0
AACGAC	1228	6410	6	187	264410857	138	911538708	38460	5.21987	6.56684	34.2781	7.03207	0.205668	0.0421924	0.226951	7.77837e-07	3.05742e-07	1	0	0	1	0	0
AACGACACCACGCAC	1	4	15	187	264410857	138	911538708	60	4	0.00534759	0.0213904	0.00438818	0.000320856	6.58228e-05	0.434783	1.21347e-09	4.76977e-10	1	0	0	1	0	0
AACGACCCGAGGAGC	53	235	15	187	264410857	138	911538708	3525	4.43396	0.283422	1.25668	0.257806	0.0188503	0.00386709	0.481952	7.12916e-08	2.80224e-08	1	0	0	1	0	0
AACGACCGAAGACCC	354	1957	15	187	264410857	138	911538708	29355	5.52825	1.89305	10.4652	2.14692	0.156979	0.0322038	0.600897	5.93692e-07	2.33361e-07	1	0	0	1	1	0
AACGACGAC	4625	22227	9	187	264410857	138	911538708	200043	4.80584	24.7326	118.861	24.384	1.06975	0.219456	0.313424	4.04578e-06	1.59026e-06	1	0	0	1	0	0
AACGAG	567	3031	6	187	264410857	138	911538708	18186	5.34568	3.03209	16.2086	3.32515	0.0972513	0.0199509	0.232421	3.67804e-07	1.44572e-07	1	0	0	1	0	0
AACGAGACAGCCCAG	62	327	15	187	264410857	138	911538708	4905	5.27419	0.331551	1.74866	0.358734	0.0262299	0.00538101	0.573282	9.92015e-08	3.89928e-08	1	0	0	1	1	0
AACGAGACCCTGGAG	36	196	15	187	264410857	138	911538708	2940	5.44444	0.192513	1.04813	0.215021	0.0157219	0.00322532	0.591787	5.94602e-08	2.33719e-08	1	0	0	1	1	0
AACGAGAGAACGCCC	665	3508	15	187	264410857	138	911538708	52620	5.27519	3.55615	18.7594	3.84844	0.28139	0.0577266	0.57339	1.06422e-06	4.18308e-07	1	0	0	1	1	0
AACGAGAGTGGACGG	1	5	15	187	264410857	138	911538708	75	5	0.00534759	0.026738	0.00548523	0.00040107	8.22785e-05	0.543478	1.51684e-09	5.96221e-10	1	0	0	1	1	0
AACGAGGTGCCGCAG	1	5	15	187	264410857	138	911538708	75	5	0.00534759	0.026738	0.00548523	0.00040107	8.22785e-05	0.543478	1.51684e-09	5.96221e-10	1	0	0	1	1	0
AACGAGTGTGAGAGC	18	94	15	187	264410857	138	911538708	1410	5.22222	0.0962567	0.502674	0.103122	0.00754011	0.00154684	0.567633	2.85166e-08	1.12089e-08	1	0	0	1	1	0
AACGATACCCTCTCC	17	99	15	187	264410857	138	911538708	1485	5.82353	0.0909091	0.529412	0.108608	0.00794118	0.00162911	0.632992	3.00335e-08	1.18052e-08	1	0	0	1	1	0
AACGCAC	435	2434	7	187	264410857	138	911538708	17038	5.5954	2.3262	13.016	2.67021	0.0911123	0.0186915	0.283825	3.44586e-07	1.35445e-07	1	0	0	1	0	0
AACGCC	351	1716	6	187	264410857	138	911538708	10296	4.88889	1.87701	9.17647	1.88253	0.0550588	0.0112952	0.21256	2.08232e-07	8.18492e-08	1	0	0	1	0	0
AACGCCAACT	467	2534	10	187	264410857	138	911538708	25340	5.42612	2.49733	13.5508	2.77991	0.135508	0.0277991	0.393197	5.1249e-07	2.01443e-07	1	0	0	1	0	0
AACGCCCCTATCACG	1	4	15	187	264410857	138	911538708	60	4	0.00534759	0.0213904	0.00438818	0.000320856	6.58228e-05	0.434783	1.21347e-09	4.76977e-10	1	0	0	1	0	0
AACGCG	2	8	6	187	264410857	138	911538708	48	4	0.0106952	0.0427807	0.00877637	0.000256684	5.26582e-05	0.173913	9.70779e-10	3.81581e-10	1	0	0	1	0	0
AACGCGACAATCAGC	2	11	15	187	264410857	138	911538708	165	5.5	0.0106952	0.0588235	0.0120675	0.000882353	0.000181013	0.597826	3.33705e-09	1.31169e-09	1	0	0	1	1	0
AACGCGC	317	1536	7	187	264410857	138	911538708	10752	4.84543	1.69519	8.2139	1.68506	0.0574973	0.0117954	0.245782	2.17454e-07	8.54742e-08	1	0	0	1	0	0
AACGCGGCTCCATCC	14	72	15	187	264410857	138	911538708	1080	5.14286	0.0748663	0.385027	0.0789873	0.0057754	0.00118481	0.559006	2.18425e-08	8.58558e-09	1	0	0	1	1	0
AACGCGGGCCATTCT	1	4	15	187	264410857	138	911538708	60	4	0.00534759	0.0213904	0.00438818	0.000320856	6.58228e-05	0.434783	1.21347e-09	4.76977e-10	1	0	0	1	0	0
AACGCTCCTCCTCTC	2	11	15	187	264410857	138	911538708	165	5.5	0.0106952	0.0588235	0.0120675	0.000882353	0.000181013	0.597826	3.33705e-09	1.31169e-09	1	0	0	1	1	0
AACGGATGGGTGGCG	92	417	15	187	264410857	138	911538708	6255	4.53261	0.491979	2.22995	0.457468	0.0334492	0.00686202	0.492675	1.26505e-07	4.97248e-08	1	0	0	1	0	0
AACGGC	613	5357	6	187	264410857	138	911538708	32142	8.73899	3.27807	28.6471	5.87688	0.171882	0.0352613	0.379956	6.50058e-07	2.55516e-07	1	0	0	1	0	0
AACGGCACCTGACAC	7	40	15	187	264410857	138	911538708	600	5.71429	0.0374332	0.213904	0.0438818	0.00320856	0.000658228	0.621118	1.21347e-08	4.76977e-09	1	0	0	1	1	0
AACGGCAGAAGTGGG	199	1101	15	187	264410857	138	911538708	16515	5.53266	1.06417	5.8877	1.20785	0.0883155	0.0181177	0.601376	3.34009e-07	1.31288e-07	1	0	0	1	1	0
AACGGCG	286	1144	7	187	264410857	138	911538708	8008	4	1.52941	6.11765	1.25502	0.0428235	0.00878515	0.202899	1.61958e-07	6.36605e-08	1	0	0	1	0	0
AACGGCGTGGGTGAG	1	4	15	187	264410857	138	911538708	60	4	0.00534759	0.0213904	0.00438818	0.000320856	6.58228e-05	0.434783	1.21347e-09	4.76977e-10	1	0	0	1	0	0
AACGGGATGGCCAGT	1	4	15	187	264410857	138	911538708	60	4	0.00534759	0.0213904	0.00438818	0.000320856	6.58228e-05	0.434783	1.21347e-09	4.76977e-10	1	0	0	1	0	0
AACGGGCGTAGATGT	99	530	15	187	264410857	138	911538708	7950	5.35354	0.529412	2.83422	0.581434	0.0425134	0.00872152	0.581906	1.60785e-07	6.31994e-08	1	0	0	1	1	0
AACGGGGGCGTGCTG	1	4	15	187	264410857	138	911538708	60	4	0.00534759	0.0213904	0.00438818	0.000320856	6.58228e-05	0.434783	1.21347e-09	4.76977e-10	1	0	0	1	0	0
AACGGGGTGCGGGTC	1	4	15	187	264410857	138	911538708	60	4	0.00534759	0.0213904	0.00438818	0.000320856	6.58228e-05	0.434783	1.21347e-09	4.76977e-10	1	0	0	1	0	0
AACGGGT	618	4280	7	187	264410857	138	911538708	29960	6.92557	3.30481	22.8877	4.69536	0.160214	0.0328675	0.351297	6.05928e-07	2.3817e-07	1	0	0	1	0	0
AACGGGTAGGAGGGC	2	8	15	187	264410857	138	911538708	120	4	0.0106952	0.0427807	0.00877637	0.000641711	0.000131646	0.434783	2.42695e-09	9.53953e-10	1	0	0	1	0	0
AACGGGTCCGAAGCC	2	12	15	187	264410857	138	911538708	180	6	0.0106952	0.0641711	0.0131646	0.000962567	0.000197468	0.652174	3.64042e-09	1.43093e-09	1	0	0	1	1	0
AACGGTAGAGGTGCTTATGGATAG	6	24	24	187	264410857	138	911538708	576	4	0.0320856	0.128342	0.0263291	0.00308021	0.000631899	0.695652	1.16493e-08	4.57898e-09	1	0	0	1	1	0
AACGGTG	727	2912	7	187	264410857	138	911538708	20384	4.0055	3.8877	15.5722	3.1946	0.109005	0.0223622	0.203178	4.12257e-07	1.62045e-07	1	0	0	1	0	0
AACGT	335	1676	5	187	264410857	138	911538708	8380	5.00299	1.79144	8.96257	1.83865	0.0448128	0.00919325	0.181268	1.69482e-07	6.66177e-08	1	0	0	1	0	0
AACGTACGCG	2705	13410	10	187	264410857	138	911538708	134100	4.95749	14.4652	71.7112	14.7114	0.717112	0.147114	0.359238	2.71211e-06	1.06604e-06	1	0	0	1	0	0
AACGTCCCCCCGAAT	1	4	15	187	264410857	138	911538708	60	4	0.00534759	0.0213904	0.00438818	0.000320856	6.58228e-05	0.434783	1.21347e-09	4.76977e-10	1	0	0	1	0	0
AACGTG	1	4	6	187	264410857	138	911538708	24	4	0.00534759	0.0213904	0.00438818	0.000128342	2.63291e-05	0.173913	4.85389e-10	1.90791e-10	1	0	0	1	0	0
AACGTGACGAGGTGG	1	4	15	187	264410857	138	911538708	60	4	0.00534759	0.0213904	0.00438818	0.000320856	6.58228e-05	0.434783	1.21347e-09	4.76977e-10	1	0	0	1	0	0
AACT	2	12	4	187	264410857	138	911538708	48	6	0.0106952	0.0641711	0.0131646	0.000256684	5.26582e-05	0.173913	9.70779e-10	3.81581e-10	1	0	0	0	0	0
AACTAC	1	4	6	187	264410857	138	911538708	24	4	0.00534759	0.0213904	0.00438818	0.000128342	2.63291e-05	0.173913	4.85389e-10	1.90791e-10	1	0	0	1	0	0
AACTACACTTACACC	683	5136	15	187	264410857	138	911538708	77040	7.51977	3.65241	27.4652	5.63443	0.411979	0.0845164	0.817366	1.5581e-06	6.12438e-07	1	0	0	1	1	0
AACTACTCTCCTACC	3	17	15	187	264410857	138	911538708	255	5.66667	0.0160428	0.0909091	0.0186498	0.00136364	0.000279747	0.615942	5.15726e-09	2.02715e-09	1	0	0	1	1	0
AACTAG	1	4	6	187	264410857	138	911538708	24	4	0.00534759	0.0213904	0.00438818	0.000128342	2.63291e-05	0.173913	4.85389e-10	1.90791e-10	1	0	0	1	0	0
AACTAT	1	4	6	187	264410857	138	911538708	24	4	0.00534759	0.0213904	0.00438818	0.000128342	2.63291e-05	0.173913	4.85389e-10	1.90791e-10	1	0	0	1	0	0
AACTC	2	10	5	187	264410857	138	911538708	50	5	0.0106952	0.0534759	0.0109705	0.00026738	5.48523e-05	0.181159	1.01123e-09	3.9748e-10	1	0	0	1	0	0
AACTCAATAT	274	1230	10	187	264410857	138	911538708	12300	4.48905	1.46524	6.57754	1.34937	0.0657754	0.0134937	0.325294	2.48762e-07	9.77802e-08	1	0	0	1	0	0
AACTCAC	2	8	7	187	264410857	138	911538708	56	4	0.0106952	0.0427807	0.00877637	0.000299465	6.14346e-05	0.202899	1.13258e-09	4.45178e-10	1	0	0	1	0	0
AACTCACACCGACAC	14	74	15	187	264410857	138	911538708	1110	5.28571	0.0748663	0.395722	0.0811814	0.00593583	0.00121772	0.574534	2.24493e-08	8.82407e-09	1	0	0	1	1	0
AACTCCAGTCAAGAGCACCGTCTG	2	9	24	187	264410857	138	911538708	216	4.5	0.0106952	0.0481283	0.00987342	0.00115508	0.000236962	0.782609	4.36851e-09	1.71712e-09	1	0	0	1	1	0
AACTCCCAGCCGTCC	9	44	15	187	264410857	138	911538708	660	4.88889	0.0481283	0.235294	0.04827	0.00352941	0.00072405	0.531401	1.33482e-08	5.24674e-09	1	0	0	1	1	0
AACTCGGACCACATC	6	32	15	187	264410857	138	911538708	480	5.33333	0.0320856	0.171123	0.0351055	0.00256684	0.000526582	0.57971	9.70779e-09	3.81581e-09	1	0	0	1	1	0
AACTCGGTGGTGGGT	154	783	15	187	264410857	138	911538708	11745	5.08442	0.823529	4.18717	0.858987	0.0628075	0.0128848	0.552654	2.37537e-07	9.33682e-08	1	0	0	1	1	0
AACTCT	303	1212	6	187	264410857	138	911538708	7272	4	1.62032	6.48128	1.32962	0.0388877	0.00797772	0.173913	1.47073e-07	5.78096e-08	1	0	0	1	0	0
AACTGCACCT	417	1892	10	187	264410857	138	911538708	18920	4.53717	2.22995	10.1176	2.07561	0.101176	0.0207561	0.32878	3.82649e-07	1.50407e-07	1	0	0	1	0	0
AACTGCCCTTCCCAC	60	325	15	187	264410857	138	911538708	4875	5.41667	0.320856	1.73797	0.35654	0.0260695	0.0053481	0.588768	9.85947e-08	3.87543e-08	1	0	0	1	1	0
AACTGCG	473	2074	7	187	264410857	138	911538708	14518	4.38478	2.52941	11.0909	2.27527	0.0776364	0.0159269	0.222416	2.9362e-07	1.15412e-07	1	0	0	1	0	0
AACTGCGAATACCCC	63	315	15	187	264410857	138	911538708	4725	5	0.336898	1.68449	0.34557	0.0252674	0.00518354	0.543478	9.55611e-08	3.75619e-08	1	0	0	1	1	0
AACTGGACGCTCTTC	2	15	15	187	264410857	138	911538708	225	7.5	0.0106952	0.0802139	0.0164557	0.00120321	0.000246835	0.815217	4.55053e-09	1.78866e-09	1	0	0	1	1	0
AACTGGCGAATAGGG	41	246	15	187	264410857	138	911538708	3690	6	0.219251	1.31551	0.269873	0.0197326	0.0040481	0.652174	7.46286e-08	2.93341e-08	1	0	0	1	1	0
AACTGGGAGAGGGTC	4	24	15	187	264410857	138	911538708	360	6	0.0213904	0.128342	0.0263291	0.00192513	0.000394937	0.652174	7.28084e-09	2.86186e-09	1	0	0	1	1	0
AACTGGGCTGTAGGG	33	191	15	187	264410857	138	911538708	2865	5.78788	0.176471	1.02139	0.209536	0.0153209	0.00314304	0.629117	5.79434e-08	2.27756e-08	1	0	0	1	1	0
AACTGGTGCGGGCGT	2	12	15	187	264410857	138	911538708	180	6	0.0106952	0.0641711	0.0131646	0.000962567	0.000197468	0.652174	3.64042e-09	1.43093e-09	1	0	0	1	1	0
AACTGTGCCT	1	4	10	187	264410857	138	911538708	40	4	0.00534759	0.0213904	0.00438818	0.000213904	4.38818e-05	0.289855	8.08982e-10	3.17984e-10	1	0	0	1	0	0
AACTTACCGGGGTGG	4	17	15	187	264410857	138	911538708	255	4.25	0.0213904	0.0909091	0.0186498	0.00136364	0.000279747	0.461957	5.15726e-09	2.02715e-09	1	0	0	1	0	0
AACTTGACCCCCCGC	1	6	15	187	264410857	138	911538708	90	6	0.00534759	0.0320856	0.00658228	0.000481283	9.87342e-05	0.652174	1.82021e-09	7.15465e-10	1	0	0	1	1	0
AACTTGACTCCCACAACTTGCGCAC	2	9	25	187	264410857	138	911538708	225	4.5	0.0106952	0.0481283	0.00987342	0.00120321	0.000246835	0.815217	4.55053e-09	1.78866e-09	1	0	0	1	1	0
AACTTGCCGACG	397	1732	12	187	264410857	138	911538708	20784	4.36272	2.12299	9.26203	1.90008	0.111144	0.022801	0.379367	4.20347e-07	1.65225e-07	1	0	0	1	0	0
AACTTGCTCTCACAC	22	137	15	187	264410857	138	911538708	2055	6.22727	0.117647	0.73262	0.150295	0.0109893	0.00225443	0.676877	4.15615e-08	1.63364e-08	1	0	0	1	1	0
AAG	101445	1030646	3	187	264410857	138	911538708	3091938	10.1597	542.487	5511.48	1130.67	16.5344	3.392	0.220862	6.25331e-05	2.45797e-05	1	1	0	0	0	0
AAGAAGAGGTGGTGAAGCAGATCGG	5	21	25	187	264410857	138	911538708	525	4.2	0.026738	0.112299	0.023038	0.00280749	0.000575949	0.76087	1.06179e-08	4.17355e-09	1	0	0	1	1	0
AAGAAGCCGTCCCAC	8	38	15	187	264410857	138	911538708	570	4.75	0.0427807	0.203209	0.0416878	0.00304813	0.000625316	0.516304	1.1528e-08	4.53128e-09	1	0	0	1	1	0
AAGAAGG	3	13	7	187	264410857	138	911538708	91	4.33333	0.0160428	0.0695187	0.0142616	0.000486631	9.98312e-05	0.219807	1.84044e-09	7.23414e-10	1	0	0	1	0	0
AAGAAT	227	908	6	187	264410857	138	911538708	5448	4	1.2139	4.85561	0.996118	0.0291337	0.00597671	0.173913	1.10183e-07	4.33095e-08	1	0	0	1	0	0
AAGAATG	1	4	7	187	264410857	138	911538708	28	4	0.00534759	0.0213904	0.00438818	0.000149733	3.07173e-05	0.202899	5.66288e-10	2.22589e-10	1	0	0	1	0	0
AAGAC	393	1965	5	187	264410857	138	911538708	9825	5	2.1016	10.508	2.1557	0.0525401	0.0107785	0.181159	1.98706e-07	7.81049e-08	1	0	0	1	0	0
AAGACAGGGAAGGGG	1	4	15	187	264410857	138	911538708	60	4	0.00534759	0.0213904	0.00438818	0.000320856	6.58228e-05	0.434783	1.21347e-09	4.76977e-10	1	0	0	1	0	0
AAGACCCGACACGCC	120	526	15	187	264410857	138	911538708	7890	4.38333	0.641711	2.81283	0.577046	0.0421925	0.00865569	0.476449	1.59572e-07	6.27224e-08	1	0	0	1	0	0
AAGACCGGCATCCACAATAGATCGG	2	8	25	187	264410857	138	911538708	200	4	0.0106952	0.0427807	0.00877637	0.00106952	0.000219409	0.724638	4.04491e-09	1.58992e-09	1	0	0	1	1	0
AAGACCTCCTCCACT	222	1289	15	187	264410857	138	911538708	19335	5.80631	1.18717	6.89305	1.41409	0.103396	0.0212114	0.63112	3.91042e-07	1.53706e-07	1	0	0	1	1	0
AAGACG	2	9	6	187	264410857	138	911538708	54	4.5	0.0106952	0.0481283	0.00987342	0.00028877	5.92405e-05	0.195652	1.09213e-09	4.29279e-10	1	0	0	1	0	0
AAGACGACGATGACC	2	17	15	187	264410857	138	911538708	255	8.5	0.0106952	0.0909091	0.0186498	0.00136364	0.000279747	0.923913	5.15726e-09	2.02715e-09	1	0	0	1	1	0
AAGACT	2	8	6	187	264410857	138	911538708	48	4	0.0106952	0.0427807	0.00877637	0.000256684	5.26582e-05	0.173913	9.70779e-10	3.81581e-10	1	0	0	1	0	0
AAGACTGAGTACGGC	16	85	15	187	264410857	138	911538708	1275	5.3125	0.0855615	0.454545	0.0932489	0.00681818	0.00139873	0.577446	2.57863e-08	1.01358e-08	1	0	0	1	1	0
AAGACTTAGACCCCG	20	117	15	187	264410857	138	911538708	1755	5.85	0.106952	0.625668	0.128354	0.00938503	0.00192532	0.63587	3.54941e-08	1.39516e-08	1	0	0	1	1	0
AAGAG	268	1341	5	187	264410857	138	911538708	6705	5.00373	1.43316	7.17112	1.47114	0.0358556	0.00735569	0.181295	1.35606e-07	5.33021e-08	1	0	0	1	0	0
AAGAGAG	972	3893	7	187	264410857	138	911538708	27251	4.00514	5.19786	20.8182	4.2708	0.145727	0.0298956	0.203159	5.5114e-07	2.16635e-07	1	0	0	1	0	0
AAGAGAGAG	1274	5294	9	187	264410857	138	911538708	47646	4.15542	6.81283	28.3102	5.80776	0.254791	0.0522699	0.271005	9.63619e-07	3.78767e-07	1	0	0	1	0	0
AAGAGC	472	1892	6	187	264410857	138	911538708	11352	4.00847	2.52406	10.1176	2.07561	0.0607059	0.0124537	0.174282	2.29589e-07	9.0244e-08	1	0	0	1	0	0
AAGAGCGTCGGAAGG	7	33	15	187	264410857	138	911538708	495	4.71429	0.0374332	0.176471	0.0362025	0.00264706	0.000543038	0.512422	1.00112e-08	3.93506e-09	1	0	0	1	1	0
AAGAGG	283	1132	6	187	264410857	138	911538708	6792	4	1.51337	6.05348	1.24186	0.0363209	0.00745114	0.173913	1.37365e-07	5.39937e-08	1	0	0	1	0	0
AAGAGGAGATATGGG	6	36	15	187	264410857	138	911538708	540	6	0.0320856	0.192513	0.0394937	0.0028877	0.000592405	0.652174	1.09213e-08	4.29279e-09	1	0	0	1	1	0
AAGAGGCAGACATGTACCAGATCGG	2	10	25	187	264410857	138	911538708	250	5	0.0106952	0.0534759	0.0109705	0.0013369	0.000274262	0.905797	5.05614e-09	1.9874e-09	1	0	0	1	1	0
AAGAGGGCAGATAGC	1	4	15	187	264410857	138	911538708	60	4	0.00534759	0.0213904	0.00438818	0.000320856	6.58228e-05	0.434783	1.21347e-09	4.76977e-10	1	0	0	1	0	0
AAGAGGGCAGGGTG	22	92	14	187	264410857	138	911538708	1288	4.18182	0.117647	0.491979	0.100928	0.0068877	0.001413	0.424242	2.60492e-08	1.02391e-08	1	0	0	1	0	0
AAGAGT	2	8	6	187	264410857	138	911538708	48	4	0.0106952	0.0427807	0.00877637	0.000256684	5.26582e-05	0.173913	9.70779e-10	3.81581e-10	1	0	0	1	0	0
AAGAT	267	1338	5	187	264410857	138	911538708	6690	5.01124	1.42781	7.15508	1.46785	0.0357754	0.00733924	0.181567	1.35302e-07	5.31829e-08	1	0	0	1	0	0
AAGATCGGAAGGGCAATGGTAGAT	2	8	24	187	264410857	138	911538708	192	4	0.0106952	0.0427807	0.00877637	0.00102674	0.000210633	0.695652	3.88312e-09	1.52633e-09	1	0	0	1	1	0
AAGATG	227	908	6	187	264410857	138	911538708	5448	4	1.2139	4.85561	0.996118	0.0291337	0.00597671	0.173913	1.10183e-07	4.33095e-08	1	0	0	1	0	0
AAGATT	156	766	6	187	264410857	138	911538708	4596	4.91026	0.834225	4.09626	0.840337	0.0245775	0.00504202	0.213489	9.29521e-08	3.65364e-08	1	0	0	1	0	0
AAGC	440	2642	4	187	264410857	138	911538708	10568	6.00455	2.35294	14.1283	2.8984	0.0565134	0.0115936	0.174045	2.13733e-07	8.40115e-08	1	0	0	0	0	0
AAGCAATGC	374	2218	9	187	264410857	138	911538708	19962	5.93048	2	11.861	2.43325	0.106749	0.0218992	0.386771	4.03723e-07	1.5869e-07	1	0	0	1	0	0
AAGCAC	1	4	6	187	264410857	138	911538708	24	4	0.00534759	0.0213904	0.00438818	0.000128342	2.63291e-05	0.173913	4.85389e-10	1.90791e-10	1	0	0	1	0	0
AAGCACATGGGGGGC	1	4	15	187	264410857	138	911538708	60	4	0.00534759	0.0213904	0.00438818	0.000320856	6.58228e-05	0.434783	1.21347e-09	4.76977e-10	1	0	0	1	0	0
AAGCACCGACCTTGG	2	14	15	187	264410857	138	911538708	210	7	0.0106952	0.0748663	0.0153586	0.00112299	0.00023038	0.76087	4.24716e-09	1.66942e-09	1	0	0	1	1	0
AAGCACGCCTCCTTC	2	8	15	187	264410857	138	911538708	120	4	0.0106952	0.0427807	0.00877637	0.000641711	0.000131646	0.434783	2.42695e-09	9.53953e-10	1	0	0	1	0	0
AAGCAG	726	4373	6	187	264410857	138	911538708	26238	6.02342	3.88235	23.385	4.79738	0.14031	0.0287843	0.261888	5.30652e-07	2.08582e-07	1	0	0	1	0	0
AAGCAGCCGCG	337	1523	11	187	264410857	138	911538708	16753	4.51929	1.80214	8.14439	1.6708	0.0895882	0.0183788	0.360233	3.38822e-07	1.3318e-07	1	0	0	1	0	0
AAGCAGCTCAGTCCC	1	4	15	187	264410857	138	911538708	60	4	0.00534759	0.0213904	0.00438818	0.000320856	6.58228e-05	0.434783	1.21347e-09	4.76977e-10	1	0	0	1	0	0
AAGCC	555	3007	5	187	264410857	138	911538708	15035	5.41802	2.96791	16.0802	3.29882	0.0804011	0.0164941	0.196305	3.04076e-07	1.19522e-07	1	0	0	1	0	0
AAGCCAAGCTCC	333	1614	12	187	264410857	138	911538708	19368	4.84685	1.78075	8.63102	1.77063	0.103572	0.0212476	0.421465	3.91709e-07	1.53968e-07	1	0	0	1	0	0
AAGCCACCACCTCCG	32	140	15	187	264410857	138	911538708	2100	4.375	0.171123	0.748663	0.153586	0.0112299	0.0023038	0.475543	4.24716e-08	1.66942e-08	1	0	0	1	0	0
AAGCCAGG	347	1562	8	187	264410857	138	911538708	12496	4.50144	1.85561	8.35294	1.71359	0.0668235	0.0137087	0.260953	2.52726e-07	9.93383e-08	1	0	0	1	0	0
AAGCCATATCGCAGG	4	20	15	187	264410857	138	911538708	300	5	0.0213904	0.106952	0.0219409	0.00160428	0.000329114	0.543478	6.06737e-09	2.38488e-09	1	0	0	1	1	0
AAGCCC	284	1142	6	187	264410857	138	911538708	6852	4.02113	1.51872	6.10695	1.25283	0.0366417	0.00751696	0.174832	1.38579e-07	5.44707e-08	1	0	0	1	0	0
AAGCCCAGGTCGGTC	2	11	15	187	264410857	138	911538708	165	5.5	0.0106952	0.0588235	0.0120675	0.000882353	0.000181013	0.597826	3.33705e-09	1.31169e-09	1	0	0	1	1	0
AAGCCCATGCCACAC	1	4	15	187	264410857	138	911538708	60	4	0.00534759	0.0213904	0.00438818	0.000320856	6.58228e-05	0.434783	1.21347e-09	4.76977e-10	1	0	0	1	0	0
AAGCCCGATGACCCG	9	51	15	187	264410857	138	911538708	765	5.66667	0.0481283	0.272727	0.0559494	0.00409091	0.00083924	0.615942	1.54718e-08	6.08145e-09	1	0	0	1	1	0
AAGCCCTACTACCCG	240	996	15	187	264410857	138	911538708	14940	4.15	1.28342	5.3262	1.09266	0.079893	0.0163899	0.451087	3.02155e-07	1.18767e-07	1	0	0	1	0	0
AAGCCGACAGTGCCC	1	4	15	187	264410857	138	911538708	60	4	0.00534759	0.0213904	0.00438818	0.000320856	6.58228e-05	0.434783	1.21347e-09	4.76977e-10	1	0	0	1	0	0
AAGCCTGGTGGGGAT	38	160	15	187	264410857	138	911538708	2400	4.21053	0.203209	0.855615	0.175527	0.0128342	0.00263291	0.457666	4.85389e-08	1.90791e-08	1	0	0	1	0	0
AAGCGACAAGTGGAG	28	169	15	187	264410857	138	911538708	2535	6.03571	0.149733	0.903743	0.185401	0.0135561	0.00278101	0.656056	5.12693e-08	2.01523e-08	1	0	0	1	1	0
AAGCGACCAGGACAG	10	57	15	187	264410857	138	911538708	855	5.7	0.0534759	0.304813	0.0625316	0.00457219	0.000937974	0.619565	1.7292e-08	6.79692e-09	1	0	0	1	1	0
AAGCTACCACACCGAGATCGGAAGG	1	4	25	187	264410857	138	911538708	100	4	0.00534759	0.0213904	0.00438818	0.000534759	0.000109705	0.724638	2.02246e-09	7.94961e-10	1	0	0	1	1	0
AAGCTC	232	1277	6	187	264410857	138	911538708	7662	5.50431	1.24064	6.82888	1.40093	0.0409733	0.00840557	0.239318	1.54961e-07	6.09099e-08	1	0	0	1	0	0
AAGCTCCCTTCATCC	31	151	15	187	264410857	138	911538708	2265	4.87097	0.165775	0.807487	0.165654	0.0121123	0.00248481	0.529453	4.58086e-08	1.80059e-08	1	0	0	1	1	0
AAGCTT	274	1096	6	187	264410857	138	911538708	6576	4	1.46524	5.86096	1.20236	0.0351658	0.00721418	0.173913	1.32997e-07	5.22766e-08	1	0	0	1	0	0
AAGG	9809	69139	4	187	264410857	138	911538708	276556	7.04853	52.4545	369.727	75.8487	1.47891	0.303395	0.204305	5.59322e-06	2.19851e-06	1	0	0	0	0	0
AAGGAC	325	1826	6	187	264410857	138	911538708	10956	5.61846	1.73797	9.76471	2.00321	0.0585882	0.0120192	0.244281	2.2158e-07	8.70959e-08	1	0	0	1	0	0
AAGGACCGACTGCCC	30	152	15	187	264410857	138	911538708	2280	5.06667	0.160428	0.812834	0.166751	0.0121925	0.00250127	0.550725	4.6112e-08	1.81251e-08	1	0	0	1	1	0
AAGGACTGGGCTCGG	4	21	15	187	264410857	138	911538708	315	5.25	0.0213904	0.112299	0.023038	0.00168449	0.00034557	0.570652	6.37074e-09	2.50413e-09	1	0	0	1	1	0
AAGGAG	1293	6945	6	187	264410857	138	911538708	41670	5.37123	6.91444	37.139	7.61899	0.222834	0.0457139	0.233532	8.42757e-07	3.3126e-07	1	0	0	1	0	0
AAGGAGCATGGGACC	15	90	15	187	264410857	138	911538708	1350	6	0.0802139	0.481283	0.0987342	0.00721925	0.00148101	0.652174	2.73032e-08	1.0732e-08	1	0	0	1	1	0
AAGGAGCTGGGAGGG	1	4	15	187	264410857	138	911538708	60	4	0.00534759	0.0213904	0.00438818	0.000320856	6.58228e-05	0.434783	1.21347e-09	4.76977e-10	1	0	0	1	0	0
AAGGAGCTGGGGAGG	38	157	15	187	264410857	138	911538708	2355	4.13158	0.203209	0.839572	0.172236	0.0125936	0.00258354	0.449085	4.76288e-08	1.87213e-08	1	0	0	1	0	0
AAGGAGGAG	1	4	9	187	264410857	138	911538708	36	4	0.00534759	0.0213904	0.00438818	0.000192513	3.94937e-05	0.26087	7.28084e-10	2.86186e-10	1	0	0	1	0	0
AAGGAGGCCAGGTGC	1	4	15	187	264410857	138	911538708	60	4	0.00534759	0.0213904	0.00438818	0.000320856	6.58228e-05	0.434783	1.21347e-09	4.76977e-10	1	0	0	1	0	0
AAGGAT	1331	9582	6	187	264410857	138	911538708	57492	7.1991	7.11765	51.2406	10.5119	0.307444	0.0630714	0.313004	1.16275e-06	4.57039e-07	1	0	0	1	0	0
AAGGCACCCACGGAC	84	347	15	187	264410857	138	911538708	5205	4.13095	0.449198	1.85561	0.380675	0.0278342	0.00571013	0.449017	1.05269e-07	4.13777e-08	1	0	0	1	0	0
AAGGCAGGAGGTGGG	23	107	15	187	264410857	138	911538708	1605	4.65217	0.122995	0.572193	0.117384	0.00858289	0.00176076	0.505671	3.24604e-08	1.27591e-08	1	0	0	1	1	0
AAGGCG	431	2097	6	187	264410857	138	911538708	12582	4.86543	2.30481	11.2139	2.30051	0.0672834	0.013803	0.21154	2.54465e-07	1.00022e-07	1	0	0	1	0	0
AAGGCGGATGGGAGG	14	75	15	187	264410857	138	911538708	1125	5.35714	0.0748663	0.40107	0.0822785	0.00601604	0.00123418	0.582298	2.27526e-08	8.94331e-09	1	0	0	1	1	0
AAGGG	10	51	5	187	264410857	138	911538708	255	5.1	0.0534759	0.272727	0.0559494	0.00136364	0.000279747	0.184783	5.15726e-09	2.02715e-09	1	0	0	1	0	0
AAGGGACTGAGCGAC	5	32	15	187	264410857	138	911538708	480	6.4	0.026738	0.171123	0.0351055	0.00256684	0.000526582	0.695652	9.70779e-09	3.81581e-09	1	0	0	1	1	0
AAGGGAGGGGTGGGG	1	4	15	187	264410857	138	911538708	60	4	0.00534759	0.0213904	0.00438818	0.000320856	6.58228e-05	0.434783	1.21347e-09	4.76977e-10	1	0	0	1	0	0
AAGGGCGAG	712	3527	9	187	264410857	138	911538708	31743	4.95365	3.80749	18.861	3.86928	0.169749	0.0348235	0.323064	6.41988e-07	2.52344e-07	1	0	0	1	0	0
AAGGGCTGGGGGAGT	1	4	15	187	264410857	138	911538708	60	4	0.00534759	0.0213904	0.00438818	0.000320856	6.58228e-05	0.434783	1.21347e-09	4.76977e-10	1	0	0	1	0	0
AAGGGG	2	8	6	187	264410857	138	911538708	48	4	0.0106952	0.0427807	0.00877637	0.000256684	5.26582e-05	0.173913	9.70779e-10	3.81581e-10	1	0	0	1	0	0
AAGGGGG	1	4	7	187	264410857	138	911538708	28	4	0.00534759	0.0213904	0.00438818	0.000149733	3.07173e-05	0.202899	5.66288e-10	2.22589e-10	1	0	0	1	0	0
AAGGGGGTGGAGCAG	1	6	15	187	264410857	138	911538708	90	6	0.00534759	0.0320856	0.00658228	0.000481283	9.87342e-05	0.652174	1.82021e-09	7.15465e-10	1	0	0	1	1	0
AAGGGTC	1	5	7	187	264410857	138	911538708	35	5	0.00534759	0.026738	0.00548523	0.000187166	3.83966e-05	0.253623	7.0786e-10	2.78236e-10	1	0	0	1	0	0
AAGGGTCGATGTGGG	18	79	15	187	264410857	138	911538708	1185	4.38889	0.0962567	0.42246	0.0866666	0.0063369	0.0013	0.477053	2.39661e-08	9.42029e-09	1	0	0	1	0	0
AAGGGTGAGGAGGCG	10	56	15	187	264410857	138	911538708	840	5.6	0.0534759	0.299465	0.0614346	0.00449198	0.000921519	0.608696	1.69886e-08	6.67767e-09	1	0	0	1	1	0
AAGGGTGTGTAGGCC	1	4	15	187	264410857	138	911538708	60	4	0.00534759	0.0213904	0.00438818	0.000320856	6.58228e-05	0.434783	1.21347e-09	4.76977e-10	1	0	0	1	0	0
AAGGT	2	10	5	187	264410857	138	911538708	50	5	0.0106952	0.0534759	0.0109705	0.00026738	5.48523e-05	0.181159	1.01123e-09	3.9748e-10	1	0	0	1	0	0
AAGGTAATGCGATCC	20	119	15	187	264410857	138	911538708	1785	5.95	0.106952	0.636364	0.130548	0.00954545	0.00195823	0.646739	3.61008e-08	1.41901e-08	1	0	0	1	1	0
AAGGTAATGTCGGCT	1	6	15	187	264410857	138	911538708	90	6	0.00534759	0.0320856	0.00658228	0.000481283	9.87342e-05	0.652174	1.82021e-09	7.15465e-10	1	0	0	1	1	0
AAGGTATGCGGGAGG	2	9	15	187	264410857	138	911538708	135	4.5	0.0106952	0.0481283	0.00987342	0.000721925	0.000148101	0.48913	2.73032e-09	1.0732e-09	1	0	0	1	0	0
AAGGTC	1	4	6	187	264410857	138	911538708	24	4	0.00534759	0.0213904	0.00438818	0.000128342	2.63291e-05	0.173913	4.85389e-10	1.90791e-10	1	0	0	1	0	0
AAGGTGAGGGAGAGC	1	4	15	187	264410857	138	911538708	60	4	0.00534759	0.0213904	0.00438818	0.000320856	6.58228e-05	0.434783	1.21347e-09	4.76977e-10	1	0	0	1	0	0
AAGT	789	4735	4	187	264410857	138	911538708	18940	6.00127	4.21925	25.3209	5.19451	0.101283	0.0207781	0.17395	3.83053e-07	1.50566e-07	1	0	0	0	0	0
AAGTACCGGAGGCCC	4	23	15	187	264410857	138	911538708	345	5.75	0.0213904	0.122995	0.0252321	0.00184492	0.000378481	0.625	6.97747e-09	2.74262e-09	1	0	0	1	1	0
AAGTACG	1	4	7	187	264410857	138	911538708	28	4	0.00534759	0.0213904	0.00438818	0.000149733	3.07173e-05	0.202899	5.66288e-10	2.22589e-10	1	0	0	1	0	0
AAGTAG	255	1020	6	187	264410857	138	911538708	6120	4	1.36364	5.45455	1.11899	0.0327273	0.00671392	0.173913	1.23774e-07	4.86516e-08	1	0	0	1	0	0
AAGTAGGAGTCGGGC	2	10	15	187	264410857	138	911538708	150	5	0.0106952	0.0534759	0.0109705	0.000802139	0.000164557	0.543478	3.03368e-09	1.19244e-09	1	0	0	1	1	0
AAGTAT	459	2644	6	187	264410857	138	911538708	15864	5.76035	2.45455	14.139	2.90059	0.0848342	0.0174035	0.25045	3.20842e-07	1.26113e-07	1	0	0	1	0	0
AAGTCC	1	4	6	187	264410857	138	911538708	24	4	0.00534759	0.0213904	0.00438818	0.000128342	2.63291e-05	0.173913	4.85389e-10	1.90791e-10	1	0	0	1	0	0
AAGTCCCGCAGCGCC	1	4	15	187	264410857	138	911538708	60	4	0.00534759	0.0213904	0.00438818	0.000320856	6.58228e-05	0.434783	1.21347e-09	4.76977e-10	1	0	0	1	0	0
AAGTCGGGATTGGTGTAGATCGG	6	24	23	187	264410857	138	911538708	552	4	0.0320856	0.128342	0.0263291	0.00295187	0.000605569	0.666667	1.1164e-08	4.38818e-09	1	0	0	1	1	0
AAGTCTCCGTGCGTG	2	10	15	187	264410857	138	911538708	150	5	0.0106952	0.0534759	0.0109705	0.000802139	0.000164557	0.543478	3.03368e-09	1.19244e-09	1	0	0	1	1	0
AAGTGCGGGGGATCC	1	5	15	187	264410857	138	911538708	75	5	0.00534759	0.026738	0.00548523	0.00040107	8.22785e-05	0.543478	1.51684e-09	5.96221e-10	1	0	0	1	1	0
AAGTGGGCTAGGGTC	474	2219	15	187	264410857	138	911538708	33285	4.68143	2.53476	11.8663	2.43435	0.177995	0.0365152	0.508852	6.73175e-07	2.64603e-07	1	0	0	1	1	0
AAGTGGGGTCTGTGT	46	233	15	187	264410857	138	911538708	3495	5.06522	0.245989	1.24599	0.255612	0.0186898	0.00383418	0.550567	7.06848e-08	2.77839e-08	1	0	0	1	1	0
AAGTGGGTGTGCAGG	1475	6659	15	187	264410857	138	911538708	99885	4.51458	7.8877	35.6096	7.30523	0.534144	0.109578	0.490715	2.02013e-06	7.94047e-07	1	0	0	1	0	0
AAGTGT	1	4	6	187	264410857	138	911538708	24	4	0.00534759	0.0213904	0.00438818	0.000128342	2.63291e-05	0.173913	4.85389e-10	1.90791e-10	1	0	0	1	0	0
AAT	146967	1574534	3	187	264410857	138	911538708	4723602	10.7135	785.92	8419.97	1727.34	25.2599	5.18201	0.232903	9.55328e-05	3.75508e-05	1	1	1	0	0	0
AATAATAATC	1	4	10	187	264410857	138	911538708	40	4	0.00534759	0.0213904	0.00438818	0.000213904	4.38818e-05	0.289855	8.08982e-10	3.17984e-10	1	0	0	1	0	0
AATAATAATT	249	1271	10	187	264410857	138	911538708	12710	5.10442	1.33155	6.79679	1.39435	0.0679679	0.0139435	0.369885	2.57054e-07	1.0104e-07	1	0	0	1	0	0
AATAATT	216	864	7	187	264410857	138	911538708	6048	4	1.15508	4.62032	0.947848	0.0323422	0.00663493	0.202899	1.22318e-07	4.80792e-08	1	0	0	1	0	0
AATAC	3	21	5	187	264410857	138	911538708	105	7	0.0160428	0.112299	0.023038	0.000561497	0.00011519	0.253623	2.12358e-09	8.34709e-10	1	0	0	1	0	0
AATACCC	1	6	7	187	264410857	138	911538708	42	6	0.00534759	0.0320856	0.00658228	0.000224599	4.60759e-05	0.304348	8.49432e-10	3.33884e-10	1	0	0	1	0	0
AATACCCC	704	3769	8	187	264410857	138	911538708	30152	5.35369	3.76471	20.1551	4.13477	0.161241	0.0330781	0.310359	6.09811e-07	2.39697e-07	1	0	0	1	0	0
AATACGT	1	4	7	187	264410857	138	911538708	28	4	0.00534759	0.0213904	0.00438818	0.000149733	3.07173e-05	0.202899	5.66288e-10	2.22589e-10	1	0	0	1	0	0
AATACT	1	4	6	187	264410857	138	911538708	24	4	0.00534759	0.0213904	0.00438818	0.000128342	2.63291e-05	0.173913	4.85389e-10	1.90791e-10	1	0	0	1	0	0
AATAG	1033	6342	5	187	264410857	138	911538708	31710	6.1394	5.52406	33.9144	6.95747	0.169572	0.0347873	0.222442	6.41321e-07	2.52082e-07	1	0	0	1	0	0
AATAGACCTCCTGCC	71	310	15	187	264410857	138	911538708	4650	4.3662	0.379679	1.65775	0.340084	0.0248663	0.00510126	0.474587	9.40442e-08	3.69657e-08	1	0	0	1	0	0
AATAGACGG	466	2302	9	187	264410857	138	911538708	20718	4.93991	2.49198	12.3102	2.5254	0.110791	0.0227286	0.322168	4.19012e-07	1.647e-07	1	0	0	1	0	0
AATAGCCCTCCTGCC	1	4	15	187	264410857	138	911538708	60	4	0.00534759	0.0213904	0.00438818	0.000320856	6.58228e-05	0.434783	1.21347e-09	4.76977e-10	1	0	0	1	0	0
AATAGT	520	2749	6	187	264410857	138	911538708	16494	5.28654	2.78075	14.7005	3.01578	0.0882032	0.0180947	0.229849	3.33584e-07	1.31121e-07	1	0	0	1	0	0
AATAT	2765	14708	5	187	264410857	138	911538708	73540	5.31935	14.7861	78.6524	16.1354	0.393262	0.0806768	0.19273	1.48731e-06	5.84614e-07	1	0	0	1	0	0
AATATAT	6	24	7	187	264410857	138	911538708	168	4	0.0320856	0.128342	0.0263291	0.000898396	0.000184304	0.202899	3.39773e-09	1.33553e-09	1	0	0	1	0	0
AATATATTACGT	2	10	12	187	264410857	138	911538708	120	5	0.0106952	0.0534759	0.0109705	0.000641711	0.000131646	0.434783	2.42695e-09	9.53953e-10	1	0	0	1	0	0
AATATC	337	1651	6	187	264410857	138	911538708	9906	4.89911	1.80214	8.82888	1.81122	0.0529733	0.0108673	0.213005	2.00345e-07	7.87488e-08	1	0	0	1	0	0
AATATCT	1	4	7	187	264410857	138	911538708	28	4	0.00534759	0.0213904	0.00438818	0.000149733	3.07173e-05	0.202899	5.66288e-10	2.22589e-10	1	0	0	1	0	0
AATATG	617	2723	6	187	264410857	138	911538708	16338	4.41329	3.29947	14.5615	2.98726	0.087369	0.0179235	0.191882	3.30429e-07	1.29881e-07	1	0	0	1	0	0
AATATGC	584	2948	7	187	264410857	138	911538708	20636	5.04795	3.12299	15.7647	3.23409	0.110353	0.0226386	0.256055	4.17354e-07	1.64048e-07	1	0	0	1	0	0
AATATT	6	24	6	187	264410857	138	911538708	144	4	0.0320856	0.128342	0.0263291	0.000770053	0.000157975	0.173913	2.91234e-09	1.14474e-09	1	0	0	1	0	0
AATC	1703	10787	4	187	264410857	138	911538708	43148	6.33412	9.10695	57.6845	11.8338	0.230738	0.0473353	0.183598	8.72649e-07	3.4301e-07	1	0	0	0	0	0
AATCAG	2	8	6	187	264410857	138	911538708	48	4	0.0106952	0.0427807	0.00877637	0.000256684	5.26582e-05	0.173913	9.70779e-10	3.81581e-10	1	0	0	1	0	0
AATCAGATGAG	1891	7987	11	187	264410857	138	911538708	87857	4.22369	10.1123	42.7112	8.76211	0.469824	0.0963832	0.336671	1.77687e-06	6.98429e-07	1	0	0	1	0	0
AATCAGTGATGAGAG	2	8	15	187	264410857	138	911538708	120	4	0.0106952	0.0427807	0.00877637	0.000641711	0.000131646	0.434783	2.42695e-09	9.53953e-10	1	0	0	1	0	0
AATCAT	271	1084	6	187	264410857	138	911538708	6504	4	1.4492	5.79679	1.1892	0.0347807	0.00713519	0.173913	1.31541e-07	5.17043e-08	1	0	0	1	0	0
AATCCATGCTAGCCT	1	4	15	187	264410857	138	911538708	60	4	0.00534759	0.0213904	0.00438818	0.000320856	6.58228e-05	0.434783	1.21347e-09	4.76977e-10	1	0	0	1	0	0
AATCCCCATCTCACC	4	16	15	187	264410857	138	911538708	240	4	0.0213904	0.0855615	0.0175527	0.00128342	0.000263291	0.434783	4.85389e-09	1.90791e-09	1	0	0	1	0	0
AATCCCGCACCATGC	1	4	15	187	264410857	138	911538708	60	4	0.00534759	0.0213904	0.00438818	0.000320856	6.58228e-05	0.434783	1.21347e-09	4.76977e-10	1	0	0	1	0	0
AATCCCT	1	4	7	187	264410857	138	911538708	28	4	0.00534759	0.0213904	0.00438818	0.000149733	3.07173e-05	0.202899	5.66288e-10	2.22589e-10	1	0	0	1	0	0
AATCCGT	2	8	7	187	264410857	138	911538708	56	4	0.0106952	0.0427807	0.00877637	0.000299465	6.14346e-05	0.202899	1.13258e-09	4.45178e-10	1	0	0	1	0	0
AATCCTCTCGCATCC	10	51	15	187	264410857	138	911538708	765	5.1	0.0534759	0.272727	0.0559494	0.00409091	0.00083924	0.554348	1.54718e-08	6.08145e-09	1	0	0	1	1	0
AATCG	236	1921	5	187	264410857	138	911538708	9605	8.13983	1.26203	10.2727	2.10743	0.0513636	0.0105371	0.294921	1.94257e-07	7.6356e-08	1	0	0	1	0	0
AATCGACACACCCAC	88	437	15	187	264410857	138	911538708	6555	4.96591	0.470588	2.3369	0.479409	0.0350535	0.00719114	0.539773	1.32572e-07	5.21097e-08	1	0	0	1	1	0
AATCGACCCTCGCAC	38	179	15	187	264410857	138	911538708	2685	4.71053	0.203209	0.957219	0.196371	0.0143583	0.00294557	0.512014	5.43029e-08	2.13447e-08	1	0	0	1	1	0
AATCGACG	417	2631	8	187	264410857	138	911538708	21048	6.30935	2.22995	14.0695	2.88633	0.112556	0.0230906	0.36576	4.25687e-07	1.67323e-07	1	0	0	1	0	0
AATCGACTGTAGCGC	2	8	15	187	264410857	138	911538708	120	4	0.0106952	0.0427807	0.00877637	0.000641711	0.000131646	0.434783	2.42695e-09	9.53953e-10	1	0	0	1	0	0
AATCGATAGG	1	4	10	187	264410857	138	911538708	40	4	0.00534759	0.0213904	0.00438818	0.000213904	4.38818e-05	0.289855	8.08982e-10	3.17984e-10	1	0	0	1	0	0
AATCGCATCCGACAC	2	8	15	187	264410857	138	911538708	120	4	0.0106952	0.0427807	0.00877637	0.000641711	0.000131646	0.434783	2.42695e-09	9.53953e-10	1	0	0	1	0	0
AATCGCGTCG	313	1388	10	187	264410857	138	911538708	13880	4.4345	1.6738	7.42246	1.5227	0.0742246	0.015227	0.321341	2.80717e-07	1.10341e-07	1	0	0	1	0	0
AATCGGC	1	4	7	187	264410857	138	911538708	28	4	0.00534759	0.0213904	0.00438818	0.000149733	3.07173e-05	0.202899	5.66288e-10	2.22589e-10	1	0	0	1	0	0
AATCGGCAGCGCCCT	2	12	15	187	264410857	138	911538708	180	6	0.0106952	0.0641711	0.0131646	0.000962567	0.000197468	0.652174	3.64042e-09	1.43093e-09	1	0	0	1	1	0
AATCGGTGTAGCAGC	1	7	15	187	264410857	138	911538708	105	7	0.00534759	0.0374332	0.00767932	0.000561497	0.00011519	0.76087	2.12358e-09	8.34709e-10	1	0	0	1	1	0
AATCGT	251	1006	6	187	264410857	138	911538708	6036	4.00797	1.34225	5.37968	1.10363	0.0322781	0.00662177	0.174259	1.22075e-07	4.79838e-08	1	0	0	1	0	0
AATCT	15135	82784	5	187	264410857	138	911538708	413920	5.46971	80.9358	442.695	90.8179	2.21348	0.454089	0.198178	8.37135e-06	3.2905e-06	1	1	0	1	0	0
AATCTACGCCACCAC	20	110	15	187	264410857	138	911538708	1650	5.5	0.106952	0.588235	0.120675	0.00882353	0.00181013	0.597826	3.33705e-08	1.31169e-08	1	0	0	1	1	0
AATCTC	1	4	6	187	264410857	138	911538708	24	4	0.00534759	0.0213904	0.00438818	0.000128342	2.63291e-05	0.173913	4.85389e-10	1.90791e-10	1	0	0	1	0	0
AATCTG	1	4	6	187	264410857	138	911538708	24	4	0.00534759	0.0213904	0.00438818	0.000128342	2.63291e-05	0.173913	4.85389e-10	1.90791e-10	1	0	0	1	0	0
AATG	651	3993	4	187	264410857	138	911538708	15972	6.13364	3.48128	21.3529	4.38051	0.0854118	0.017522	0.177787	3.23027e-07	1.26971e-07	1	0	0	0	0	0
AATGAC	193	772	6	187	264410857	138	911538708	4632	4	1.03209	4.12834	0.84692	0.0247701	0.00508152	0.173913	9.36802e-08	3.68226e-08	1	0	0	1	0	0
AATGACACCCTCGTC	4	19	15	187	264410857	138	911538708	285	4.75	0.0213904	0.101604	0.0208439	0.00152406	0.000312658	0.516304	5.764e-09	2.26564e-09	1	0	0	1	1	0
AATGACCACAGCCCG	29	174	15	187	264410857	138	911538708	2610	6	0.15508	0.930481	0.190886	0.0139572	0.00286329	0.652174	5.27861e-08	2.07485e-08	1	0	0	1	1	0
AATGACCCTGGCTGT	19	95	15	187	264410857	138	911538708	1425	5	0.101604	0.508021	0.104219	0.00762032	0.00156329	0.543478	2.882e-08	1.13282e-08	1	0	0	1	1	0
AATGACCGAGAGGCG	5	30	15	187	264410857	138	911538708	450	6	0.026738	0.160428	0.0329114	0.00240642	0.000493671	0.652174	9.10105e-09	3.57732e-09	1	0	0	1	1	0
AATGACCTGAGACCGTACTGAGAGG	2	8	25	187	264410857	138	911538708	200	4	0.0106952	0.0427807	0.00877637	0.00106952	0.000219409	0.724638	4.04491e-09	1.58992e-09	1	0	0	1	1	0
AATGACGGAATGACTGGAGACGG	1	5	23	187	264410857	138	911538708	115	5	0.00534759	0.026738	0.00548523	0.000614973	0.00012616	0.833333	2.32582e-09	9.14205e-10	1	0	0	1	1	0
AATGAG	1	4	6	187	264410857	138	911538708	24	4	0.00534759	0.0213904	0.00438818	0.000128342	2.63291e-05	0.173913	4.85389e-10	1.90791e-10	1	0	0	1	0	0
AATGAGAGGCAGGCG	8	41	15	187	264410857	138	911538708	615	5.125	0.0427807	0.219251	0.0449789	0.00328877	0.000674683	0.557065	1.24381e-08	4.88901e-09	1	0	0	1	1	0
AATGAGATCCCGAGTAGGTGTGT	8	35	23	187	264410857	138	911538708	805	4.375	0.0427807	0.187166	0.0383966	0.00430481	0.000883122	0.729167	1.62808e-08	6.39944e-09	1	0	0	1	1	0
AATGAT	931	3732	6	187	264410857	138	911538708	22392	4.00859	4.97861	19.9572	4.09418	0.119743	0.0245651	0.174287	4.52868e-07	1.78008e-07	1	0	0	1	0	0
AATGC	1	7	5	187	264410857	138	911538708	35	7	0.00534759	0.0374332	0.00767932	0.000187166	3.83966e-05	0.253623	7.0786e-10	2.78236e-10	1	0	0	1	0	0
AATGCATGCCTCTCT	6	36	15	187	264410857	138	911538708	540	6	0.0320856	0.192513	0.0394937	0.0028877	0.000592405	0.652174	1.09213e-08	4.29279e-09	1	0	0	1	1	0
AATGCC	1	4	6	187	264410857	138	911538708	24	4	0.00534759	0.0213904	0.00438818	0.000128342	2.63291e-05	0.173913	4.85389e-10	1.90791e-10	1	0	0	1	0	0
AATGCCCACTGTCGG	60	322	15	187	264410857	138	911538708	4830	5.36667	0.320856	1.72193	0.353249	0.0258289	0.00529873	0.583333	9.76846e-08	3.83966e-08	1	0	0	1	1	0
AATGCT	156	624	6	187	264410857	138	911538708	3744	4	0.834225	3.3369	0.684557	0.0200214	0.00410734	0.173913	7.57208e-08	2.97633e-08	1	0	0	1	0	0
AATGG	58	394	5	187	264410857	138	911538708	1970	6.7931	0.31016	2.10695	0.432236	0.0105348	0.00216118	0.246127	3.98424e-08	1.56607e-08	1	0	0	1	0	0
AATGGAGAGCAGGCG	35	209	15	187	264410857	138	911538708	3135	5.97143	0.187166	1.11765	0.229283	0.0167647	0.00343924	0.649068	6.3404e-08	2.4922e-08	1	0	0	1	1	0
AATGGCGGCTGACGG	2	11	15	187	264410857	138	911538708	165	5.5	0.0106952	0.0588235	0.0120675	0.000882353	0.000181013	0.597826	3.33705e-09	1.31169e-09	1	0	0	1	1	0
AATGGCT	12	48	7	187	264410857	138	911538708	336	4	0.0641711	0.256684	0.0526582	0.00179679	0.000368607	0.202899	6.79545e-09	2.67107e-09	1	0	0	1	0	0
AATGGGAGGTAGGGC	1	5	15	187	264410857	138	911538708	75	5	0.00534759	0.026738	0.00548523	0.00040107	8.22785e-05	0.543478	1.51684e-09	5.96221e-10	1	0	0	1	1	0
AATGGGATCTCGCAC	1	4	15	187	264410857	138	911538708	60	4	0.00534759	0.0213904	0.00438818	0.000320856	6.58228e-05	0.434783	1.21347e-09	4.76977e-10	1	0	0	1	0	0
AATGGGCATCTGGCT	1	7	15	187	264410857	138	911538708	105	7	0.00534759	0.0374332	0.00767932	0.000561497	0.00011519	0.76087	2.12358e-09	8.34709e-10	1	0	0	1	1	0
AATGGGG	1	4	7	187	264410857	138	911538708	28	4	0.00534759	0.0213904	0.00438818	0.000149733	3.07173e-05	0.202899	5.66288e-10	2.22589e-10	1	0	0	1	0	0
AATGGGTGCCGGTAG	8	42	15	187	264410857	138	911538708	630	5.25	0.0427807	0.224599	0.0460759	0.00336898	0.000691139	0.570652	1.27415e-08	5.00825e-09	1	0	0	1	1	0
AATGGT	5	21	6	187	264410857	138	911538708	126	4.2	0.026738	0.112299	0.023038	0.000673797	0.000138228	0.182609	2.54829e-09	1.00165e-09	1	0	0	1	0	0
AATGGTCTAGATCGGAGGAGCGAG	1	5	24	187	264410857	138	911538708	120	5	0.00534759	0.026738	0.00548523	0.000641711	0.000131646	0.869565	2.42695e-09	9.53953e-10	1	0	0	1	1	0
AATGGTGGAGTGTGG	7	35	15	187	264410857	138	911538708	525	5	0.0374332	0.187166	0.0383966	0.00280749	0.000575949	0.543478	1.06179e-08	4.17355e-09	1	0	0	1	1	0
AATGTATCGAC	375	1610	11	187	264410857	138	911538708	17710	4.29333	2.00535	8.60963	1.76624	0.0947059	0.0194287	0.342222	3.58177e-07	1.40788e-07	1	0	0	1	0	0
AATGTCGAGAGCGTCACCGGGGTC	3	14	24	187	264410857	138	911538708	336	4.66667	0.0160428	0.0748663	0.0153586	0.00179679	0.000368607	0.811594	6.79545e-09	2.67107e-09	1	0	0	1	1	0
AATGTGTG	306	1389	8	187	264410857	138	911538708	11112	4.53922	1.63636	7.42781	1.5238	0.0594225	0.0121904	0.263143	2.24735e-07	8.83361e-08	1	0	0	1	0	0
AATT	807	5220	4	187	264410857	138	911538708	20880	6.4684	4.31551	27.9144	5.72658	0.111658	0.0229063	0.18749	4.22289e-07	1.65988e-07	1	0	0	0	0	0
AATTAC	3	12	6	187	264410857	138	911538708	72	4	0.0160428	0.0641711	0.0131646	0.000385027	7.89873e-05	0.173913	1.45617e-09	5.72372e-10	1	0	0	1	0	0
AATTAG	760	3108	6	187	264410857	138	911538708	18648	4.08947	4.06417	16.6203	3.40962	0.0997219	0.0204577	0.177803	3.77148e-07	1.48244e-07	1	0	0	1	0	0
AATTAT	13	53	6	187	264410857	138	911538708	318	4.07692	0.0695187	0.283422	0.0581434	0.00170053	0.000348861	0.177258	6.43141e-09	2.52798e-09	1	0	0	1	0	0
AATTC	286	1433	5	187	264410857	138	911538708	7165	5.01049	1.52941	7.6631	1.57207	0.0383155	0.00786034	0.181539	1.44909e-07	5.6959e-08	1	0	0	1	0	0
AATTCCCCCTGGCAGATCGGTAG	2	10	23	187	264410857	138	911538708	230	5	0.0106952	0.0534759	0.0109705	0.00122995	0.000252321	0.833333	4.65165e-09	1.82841e-09	1	0	0	1	1	0
AATTCG	371	1484	6	187	264410857	138	911538708	8904	4	1.98396	7.93583	1.62802	0.047615	0.0097681	0.173913	1.80079e-07	7.07833e-08	1	0	0	1	0	0
AATTCGTAC	559	4145	9	187	264410857	138	911538708	37305	7.41503	2.9893	22.1658	4.54726	0.199492	0.0409253	0.483589	7.54477e-07	2.9656e-07	1	0	0	1	0	0
AATTGC	2	8	6	187	264410857	138	911538708	48	4	0.0106952	0.0427807	0.00877637	0.000256684	5.26582e-05	0.173913	9.70779e-10	3.81581e-10	1	0	0	1	0	0
AC	938538	15010710	2	187	264410857	138	911538708	30021420	15.9937	5018.92	80271.2	16467.4	160.542	32.9349	0.231793	0.00060717	0.000238659	1	1	1	0	0	0
ACACACACCCCAGGC	4	17	15	187	264410857	138	911538708	255	4.25	0.0213904	0.0909091	0.0186498	0.00136364	0.000279747	0.461957	5.15726e-09	2.02715e-09	1	0	0	1	0	0
ACACACCCCACAGCG	1684	7006	15	187	264410857	138	911538708	105090	4.16033	9.00535	37.4652	7.68591	0.561979	0.115289	0.45221	2.1254e-06	8.35424e-07	1	0	0	1	0	0
ACACACCCGATCCCT	395	1786	15	187	264410857	138	911538708	26790	4.52152	2.1123	9.5508	1.95932	0.143262	0.0293899	0.491469	5.41816e-07	2.1297e-07	1	0	0	1	0	0
ACACACCCGTCACT	1	4	14	187	264410857	138	911538708	56	4	0.00534759	0.0213904	0.00438818	0.000299465	6.14346e-05	0.405797	1.13258e-09	4.45178e-10	1	0	0	1	0	0
ACACACCGCCCAGGC	1	4	15	187	264410857	138	911538708	60	4	0.00534759	0.0213904	0.00438818	0.000320856	6.58228e-05	0.434783	1.21347e-09	4.76977e-10	1	0	0	1	0	0
ACACACGCACCAGAG	1	4	15	187	264410857	138	911538708	60	4	0.00534759	0.0213904	0.00438818	0.000320856	6.58228e-05	0.434783	1.21347e-09	4.76977e-10	1	0	0	1	0	0
ACACACGT	460	2357	8	187	264410857	138	911538708	18856	5.12391	2.45989	12.6043	2.58574	0.100834	0.0206859	0.297038	3.81354e-07	1.49898e-07	1	0	0	1	0	0
ACACACTGATCAGACACTAGGCG	2	9	23	187	264410857	138	911538708	207	4.5	0.0106952	0.0481283	0.00987342	0.00110695	0.000227089	0.75	4.18648e-09	1.64557e-09	1	0	0	1	1	0
ACACAG	301	1204	6	187	264410857	138	911538708	7224	4	1.60963	6.4385	1.32084	0.038631	0.00792506	0.173913	1.46102e-07	5.7428e-08	1	0	0	1	0	0
ACACAGAGAGCACCC	4	22	15	187	264410857	138	911538708	330	5.5	0.0213904	0.117647	0.024135	0.00176471	0.000362025	0.597826	6.67411e-09	2.62337e-09	1	0	0	1	1	0
ACACAGAGGAGCACC	409	2240	15	187	264410857	138	911538708	33600	5.47677	2.18717	11.9786	2.45738	0.179679	0.0368607	0.595301	6.79545e-07	2.67107e-07	1	0	0	1	1	0
ACACAGATCAGACGCACAGAGAGCC	4	17	25	187	264410857	138	911538708	425	4.25	0.0213904	0.0909091	0.0186498	0.00227273	0.000466245	0.769928	8.59544e-09	3.37858e-09	1	0	0	1	1	0
ACACAGATCGGCAGC	3	13	15	187	264410857	138	911538708	195	4.33333	0.0160428	0.0695187	0.0142616	0.00104278	0.000213924	0.471014	3.94379e-09	1.55017e-09	1	0	0	1	0	0
ACACAGTCCGCTCTC	15	70	15	187	264410857	138	911538708	1050	4.66667	0.0802139	0.374332	0.0767932	0.00561497	0.0011519	0.507246	2.12358e-08	8.34709e-09	1	0	0	1	1	0
ACACAT	598	2393	6	187	264410857	138	911538708	14358	4.00167	3.19786	12.7968	2.62523	0.0767807	0.0157514	0.173986	2.90384e-07	1.1414e-07	1	0	0	1	0	0
ACACATACCACCGCC	1	4	15	187	264410857	138	911538708	60	4	0.00534759	0.0213904	0.00438818	0.000320856	6.58228e-05	0.434783	1.21347e-09	4.76977e-10	1	0	0	1	0	0
ACACATAT	198	897	8	187	264410857	138	911538708	7176	4.5303	1.05882	4.79679	0.98405	0.0383743	0.0078724	0.262626	1.45131e-07	5.70464e-08	1	0	0	1	0	0
ACACC	1	5	5	187	264410857	138	911538708	25	5	0.00534759	0.026738	0.00548523	0.00013369	2.74262e-05	0.181159	5.05614e-10	1.9874e-10	1	0	0	1	0	0
ACACCATCCTGCCTC	10	41	15	187	264410857	138	911538708	615	4.1	0.0534759	0.219251	0.0449789	0.00328877	0.000674683	0.445652	1.24381e-08	4.88901e-09	1	0	0	1	0	0
ACACCATCGAGAGCC	2	11	15	187	264410857	138	911538708	165	5.5	0.0106952	0.0588235	0.0120675	0.000882353	0.000181013	0.597826	3.33705e-09	1.31169e-09	1	0	0	1	1	0
ACACCATGATGCGCGAGATGGGTG	2	9	24	187	264410857	138	911538708	216	4.5	0.0106952	0.0481283	0.00987342	0.00115508	0.000236962	0.782609	4.36851e-09	1.71712e-09	1	0	0	1	1	0
ACACCC	530	2566	6	187	264410857	138	911538708	15396	4.84151	2.83422	13.7219	2.81502	0.0823316	0.0168901	0.2105	3.11377e-07	1.22392e-07	1	0	0	1	0	0
ACACCCACCTCCTGC	1	5	15	187	264410857	138	911538708	75	5	0.00534759	0.026738	0.00548523	0.00040107	8.22785e-05	0.543478	1.51684e-09	5.96221e-10	1	0	0	1	1	0
ACACCCATCGCACGT	1	4	15	187	264410857	138	911538708	60	4	0.00534759	0.0213904	0.00438818	0.000320856	6.58228e-05	0.434783	1.21347e-09	4.76977e-10	1	0	0	1	0	0
ACACCCCCTACGCCC	1	4	15	187	264410857	138	911538708	60	4	0.00534759	0.0213904	0.00438818	0.000320856	6.58228e-05	0.434783	1.21347e-09	4.76977e-10	1	0	0	1	0	0
ACACCCCCTGACGCG	1	5	15	187	264410857	138	911538708	75	5	0.00534759	0.026738	0.00548523	0.00040107	8.22785e-05	0.543478	1.51684e-09	5.96221e-10	1	0	0	1	1	0
ACACCCGCACGGTCT	1	5	15	187	264410857	138	911538708	75	5	0.00534759	0.026738	0.00548523	0.00040107	8.22785e-05	0.543478	1.51684e-09	5.96221e-10	1	0	0	1	1	0
ACACCCGTAGACCCG	54	264	15	187	264410857	138	911538708	3960	4.88889	0.28877	1.41176	0.28962	0.0211765	0.0043443	0.531401	8.00893e-08	3.14805e-08	1	0	0	1	1	0
ACACCCT	40	166	7	187	264410857	138	911538708	1162	4.15	0.213904	0.887701	0.18211	0.0062139	0.00127477	0.210507	2.35009e-08	9.23745e-09	1	0	0	1	0	0
ACACCCTCATGCCTC	11	56	15	187	264410857	138	911538708	840	5.09091	0.0588235	0.299465	0.0614346	0.00449198	0.000921519	0.55336	1.69886e-08	6.67767e-09	1	0	0	1	1	0
ACACCCTGACCGCAG	19	87	15	187	264410857	138	911538708	1305	4.57895	0.101604	0.465241	0.095443	0.00697861	0.00143165	0.497712	2.63931e-08	1.03742e-08	1	0	0	1	0	0
ACACCCTGTCGCCGT	2	9	15	187	264410857	138	911538708	135	4.5	0.0106952	0.0481283	0.00987342	0.000721925	0.000148101	0.48913	2.73032e-09	1.0732e-09	1	0	0	1	0	0
ACACCGACCAGACAG	860	5233	15	187	264410857	138	911538708	78495	6.08488	4.59893	27.984	5.74084	0.419759	0.0861126	0.6614	1.58753e-06	6.24005e-07	1	0	0	1	1	0
ACACCGACTCTAGCC	2	9	15	187	264410857	138	911538708	135	4.5	0.0106952	0.0481283	0.00987342	0.000721925	0.000148101	0.48913	2.73032e-09	1.0732e-09	1	0	0	1	0	0
ACACCGGACTCACCC	8	36	15	187	264410857	138	911538708	540	4.5	0.0427807	0.192513	0.0394937	0.0028877	0.000592405	0.48913	1.09213e-08	4.29279e-09	1	0	0	1	0	0
ACACCTACCCCGCAG	1	4	15	187	264410857	138	911538708	60	4	0.00534759	0.0213904	0.00438818	0.000320856	6.58228e-05	0.434783	1.21347e-09	4.76977e-10	1	0	0	1	0	0
ACACCTC	107	445	7	187	264410857	138	911538708	3115	4.15888	0.572193	2.37968	0.488186	0.0166578	0.0034173	0.210958	6.29995e-08	2.4763e-08	1	0	0	1	0	0
ACACCTCCAGACCGC	1	4	15	187	264410857	138	911538708	60	4	0.00534759	0.0213904	0.00438818	0.000320856	6.58228e-05	0.434783	1.21347e-09	4.76977e-10	1	0	0	1	0	0
ACACGACCAGCACCG	96	483	15	187	264410857	138	911538708	7245	5.03125	0.513369	2.58289	0.529873	0.0387433	0.0079481	0.546875	1.46527e-07	5.75949e-08	1	0	0	1	1	0
ACACGC	4732	20722	6	187	264410857	138	911538708	124332	4.37912	25.3048	110.813	22.733	0.664877	0.136398	0.190397	2.51456e-06	9.88391e-07	1	0	0	1	0	0
ACACGCACATCAGGC	191	886	15	187	264410857	138	911538708	13290	4.63874	1.02139	4.73797	0.971983	0.0710695	0.0145797	0.504211	2.68784e-07	1.0565e-07	1	0	0	1	1	0
ACACGCACCAGAGCC	456	2039	15	187	264410857	138	911538708	30585	4.47149	2.4385	10.9037	2.23688	0.163556	0.0335532	0.486032	6.18568e-07	2.43139e-07	1	0	0	1	0	0
ACACGCCACGACTAT	38	189	15	187	264410857	138	911538708	2835	4.97368	0.203209	1.0107	0.207342	0.0151604	0.00311013	0.540618	5.73366e-08	2.25371e-08	1	0	0	1	1	0
ACACGCCATCACCCT	11	44	15	187	264410857	138	911538708	660	4	0.0588235	0.235294	0.04827	0.00352941	0.00072405	0.434783	1.33482e-08	5.24674e-09	1	0	0	1	0	0
ACACGCG	308	1232	7	187	264410857	138	911538708	8624	4	1.64706	6.58824	1.35156	0.0461176	0.00946093	0.202899	1.74417e-07	6.85574e-08	1	0	0	1	0	0
ACACGCGACTGACCC	2	8	15	187	264410857	138	911538708	120	4	0.0106952	0.0427807	0.00877637	0.000641711	0.000131646	0.434783	2.42695e-09	9.53953e-10	1	0	0	1	0	0
ACACGCTGACCCTGC	11	55	15	187	264410857	138	911538708	825	5	0.0588235	0.294118	0.0603375	0.00441176	0.000905063	0.543478	1.66853e-08	6.55843e-09	1	0	0	1	1	0
ACACGCTGGGCCTCG	1	9	15	187	264410857	138	911538708	135	9	0.00534759	0.0481283	0.00987342	0.000721925	0.000148101	0.978261	2.73032e-09	1.0732e-09	1	0	0	1	1	0
ACACGGC	423	1692	7	187	264410857	138	911538708	11844	4	2.26203	9.04813	1.8562	0.0633369	0.0129934	0.202899	2.3954e-07	9.41552e-08	1	0	0	1	0	0
ACACGGCGACTACTG	8	38	15	187	264410857	138	911538708	570	4.75	0.0427807	0.203209	0.0416878	0.00304813	0.000625316	0.516304	1.1528e-08	4.53128e-09	1	0	0	1	1	0
ACACGT	384	1536	6	187	264410857	138	911538708	9216	4	2.05348	8.2139	1.68506	0.0492834	0.0101104	0.173913	1.8639e-07	7.32636e-08	1	0	0	1	0	0
ACACT	5	32	5	187	264410857	138	911538708	160	6.4	0.026738	0.171123	0.0351055	0.000855615	0.000175527	0.231884	3.23593e-09	1.27194e-09	1	0	0	1	0	0
ACACTAT	2	8	7	187	264410857	138	911538708	56	4	0.0106952	0.0427807	0.00877637	0.000299465	6.14346e-05	0.202899	1.13258e-09	4.45178e-10	1	0	0	1	0	0
ACACTC	1	4	6	187	264410857	138	911538708	24	4	0.00534759	0.0213904	0.00438818	0.000128342	2.63291e-05	0.173913	4.85389e-10	1.90791e-10	1	0	0	1	0	0
ACACTCC	26	107	7	187	264410857	138	911538708	749	4.11538	0.139037	0.572193	0.117384	0.00400535	0.000821688	0.208751	1.51482e-08	5.95426e-09	1	0	0	1	0	0
ACACTCCCAGACATC	360	1922	15	187	264410857	138	911538708	28830	5.33889	1.92513	10.2781	2.10852	0.154171	0.0316278	0.580314	5.83074e-07	2.29187e-07	1	0	0	1	1	0
ACACTCGC	518	2403	8	187	264410857	138	911538708	19224	4.639	2.77005	12.8503	2.6362	0.102802	0.0210896	0.268927	3.88797e-07	1.52823e-07	1	0	0	1	0	0
ACACTCTGGC	262	1232	10	187	264410857	138	911538708	12320	4.70229	1.40107	6.58824	1.35156	0.0658824	0.0135156	0.340746	2.49167e-07	9.79392e-08	1	0	0	1	0	0
ACACTGTGGC	1	4	10	187	264410857	138	911538708	40	4	0.00534759	0.0213904	0.00438818	0.000213904	4.38818e-05	0.289855	8.08982e-10	3.17984e-10	1	0	0	1	0	0
ACAG	6929	73535	4	187	264410857	138	911538708	294140	10.6126	37.0535	393.235	80.6713	1.57294	0.322685	0.307613	5.94885e-06	2.3383e-06	1	0	0	0	0	0
ACAGACCATCCTCGC	5	31	15	187	264410857	138	911538708	465	6.2	0.026738	0.165775	0.0340084	0.00248663	0.000510126	0.673913	9.40442e-09	3.69657e-09	1	0	0	1	1	0
ACAGACCCGACCCTC	2	9	15	187	264410857	138	911538708	135	4.5	0.0106952	0.0481283	0.00987342	0.000721925	0.000148101	0.48913	2.73032e-09	1.0732e-09	1	0	0	1	0	0
ACAGACG	464	1862	7	187	264410857	138	911538708	13034	4.01293	2.48128	9.95722	2.0427	0.0697005	0.0142989	0.203554	2.63607e-07	1.03615e-07	1	0	0	1	0	0
ACAGAG	2682	14828	6	187	264410857	138	911538708	88968	5.52871	14.3422	79.2941	16.267	0.475765	0.097602	0.240379	1.79934e-06	7.07261e-07	1	0	0	1	0	0
ACAGAGACTAGAGCC	1	4	15	187	264410857	138	911538708	60	4	0.00534759	0.0213904	0.00438818	0.000320856	6.58228e-05	0.434783	1.21347e-09	4.76977e-10	1	0	0	1	0	0
ACAGAGAG	9839	53772	8	187	264410857	138	911538708	430176	5.46519	52.615	287.551	58.9904	2.30041	0.471923	0.316823	8.70012e-06	3.41973e-06	1	0	0	1	0	0
ACAGAGC	311	1244	7	187	264410857	138	911538708	8708	4	1.6631	6.65241	1.36473	0.0465668	0.00955308	0.202899	1.76115e-07	6.92252e-08	1	0	0	1	0	0
ACAGAGGAGCAGGAGTCCACCAT	1	6	23	187	264410857	138	911538708	138	6	0.00534759	0.0320856	0.00658228	0.000737968	0.000151392	1	2.79099e-09	1.09705e-09	1	0	0	1	1	0
ACAGAGGAGGCGGGC	1	5	15	187	264410857	138	911538708	75	5	0.00534759	0.026738	0.00548523	0.00040107	8.22785e-05	0.543478	1.51684e-09	5.96221e-10	1	0	0	1	1	0
ACAGCAGCAGACCTC	6	36	15	187	264410857	138	911538708	540	6	0.0320856	0.192513	0.0394937	0.0028877	0.000592405	0.652174	1.09213e-08	4.29279e-09	1	0	0	1	1	0
ACAGCC	284	1575	6	187	264410857	138	911538708	9450	5.54577	1.51872	8.42246	1.72785	0.0505348	0.0103671	0.241121	1.91122e-07	7.51238e-08	1	0	0	1	0	0
ACAGCCACTCGGACC	6	34	15	187	264410857	138	911538708	510	5.66667	0.0320856	0.181818	0.0372996	0.00272727	0.000559494	0.615942	1.03145e-08	4.0543e-09	1	0	0	1	1	0
ACAGCCCGAGTGGAG	13	71	15	187	264410857	138	911538708	1065	5.46154	0.0695187	0.379679	0.0778903	0.00569519	0.00116835	0.593645	2.15392e-08	8.46633e-09	1	0	0	1	1	0
ACAGCCCGT	1	4	9	187	264410857	138	911538708	36	4	0.00534759	0.0213904	0.00438818	0.000192513	3.94937e-05	0.26087	7.28084e-10	2.86186e-10	1	0	0	1	0	0
ACAGCCCTCCTACCC	1	4	15	187	264410857	138	911538708	60	4	0.00534759	0.0213904	0.00438818	0.000320856	6.58228e-05	0.434783	1.21347e-09	4.76977e-10	1	0	0	1	0	0
ACAGCCGCATGTCCC	10	45	15	187	264410857	138	911538708	675	4.5	0.0534759	0.240642	0.0493671	0.00360963	0.000740506	0.48913	1.36516e-08	5.36599e-09	1	0	0	1	0	0
ACAGCG	1	4	6	187	264410857	138	911538708	24	4	0.00534759	0.0213904	0.00438818	0.000128342	2.63291e-05	0.173913	4.85389e-10	1.90791e-10	1	0	0	1	0	0
ACAGCGACCAGCACC	10	43	15	187	264410857	138	911538708	645	4.3	0.0534759	0.229947	0.047173	0.0034492	0.000707595	0.467391	1.30448e-08	5.1275e-09	1	0	0	1	0	0
ACAGCTGCTCCG	370	1531	12	187	264410857	138	911538708	18372	4.13784	1.97861	8.18717	1.67958	0.098246	0.0201549	0.359812	3.71566e-07	1.4605e-07	1	0	0	1	0	0
ACAGGC	1	4	6	187	264410857	138	911538708	24	4	0.00534759	0.0213904	0.00438818	0.000128342	2.63291e-05	0.173913	4.85389e-10	1.90791e-10	1	0	0	1	0	0
ACAGGCTGCAGGGTC	1	5	15	187	264410857	138	911538708	75	5	0.00534759	0.026738	0.00548523	0.00040107	8.22785e-05	0.543478	1.51684e-09	5.96221e-10	1	0	0	1	1	0
ACAGGG	2	8	6	187	264410857	138	911538708	48	4	0.0106952	0.0427807	0.00877637	0.000256684	5.26582e-05	0.173913	9.70779e-10	3.81581e-10	1	0	0	1	0	0
ACAGGGTACAGTACG	2	8	15	187	264410857	138	911538708	120	4	0.0106952	0.0427807	0.00877637	0.000641711	0.000131646	0.434783	2.42695e-09	9.53953e-10	1	0	0	1	0	0
ACAGT	7	35	5	187	264410857	138	911538708	175	5	0.0374332	0.187166	0.0383966	0.000935829	0.000191983	0.181159	3.5393e-09	1.39118e-09	1	0	0	1	0	0
ACAGTACATGGCACC	1	4	15	187	264410857	138	911538708	60	4	0.00534759	0.0213904	0.00438818	0.000320856	6.58228e-05	0.434783	1.21347e-09	4.76977e-10	1	0	0	1	0	0
ACAGTAT	1	4	7	187	264410857	138	911538708	28	4	0.00534759	0.0213904	0.00438818	0.000149733	3.07173e-05	0.202899	5.66288e-10	2.22589e-10	1	0	0	1	0	0
ACAGTCGCACTCAGC	20	108	15	187	264410857	138	911538708	1620	5.4	0.106952	0.57754	0.118481	0.0086631	0.00177721	0.586957	3.27638e-08	1.28784e-08	1	0	0	1	1	0
ACAT	25258	252335	4	187	264410857	138	911538708	1009340	9.9903	135.07	1349.39	276.823	5.39754	1.10729	0.289574	2.04135e-05	8.02386e-06	1	1	0	0	0	0
ACATAT	2208	9021	6	187	264410857	138	911538708	54126	4.0856	11.8075	48.2406	9.89645	0.289444	0.0593787	0.177635	1.09467e-06	4.30281e-07	1	0	0	1	0	0
ACATATCATGCGAGGGAGAGGAT	2	9	23	187	264410857	138	911538708	207	4.5	0.0106952	0.0481283	0.00987342	0.00110695	0.000227089	0.75	4.18648e-09	1.64557e-09	1	0	0	1	1	0
ACATCATCGAGCCCC	1	4	15	187	264410857	138	911538708	60	4	0.00534759	0.0213904	0.00438818	0.000320856	6.58228e-05	0.434783	1.21347e-09	4.76977e-10	1	0	0	1	0	0
ACATCT	879	4278	6	187	264410857	138	911538708	25668	4.86689	4.70053	22.877	4.69316	0.137262	0.028159	0.211604	5.19124e-07	2.04051e-07	1	0	0	1	0	0
ACATCTCACCTCATCTCACCATCTC	2	8	25	187	264410857	138	911538708	200	4	0.0106952	0.0427807	0.00877637	0.00106952	0.000219409	0.724638	4.04491e-09	1.58992e-09	1	0	0	1	1	0
ACATGCAGCCGTCGT	6	30	15	187	264410857	138	911538708	450	5	0.0320856	0.160428	0.0329114	0.00240642	0.000493671	0.543478	9.10105e-09	3.57732e-09	1	0	0	1	1	0
ACATGCGAGCCGGAG	4	18	15	187	264410857	138	911538708	270	4.5	0.0213904	0.0962567	0.0197468	0.00144385	0.000296202	0.48913	5.46063e-09	2.14639e-09	1	0	0	1	0	0
ACATGCTCCCG	380	2002	11	187	264410857	138	911538708	22022	5.26842	2.03209	10.7059	2.19629	0.117765	0.0241591	0.419947	4.45385e-07	1.75066e-07	1	0	0	1	0	0
ACATGG	1	4	6	187	264410857	138	911538708	24	4	0.00534759	0.0213904	0.00438818	0.000128342	2.63291e-05	0.173913	4.85389e-10	1.90791e-10	1	0	0	1	0	0
ACATGT	1	4	6	187	264410857	138	911538708	24	4	0.00534759	0.0213904	0.00438818	0.000128342	2.63291e-05	0.173913	4.85389e-10	1.90791e-10	1	0	0	1	0	0
ACATGTACGCGACCC	4	18	15	187	264410857	138	911538708	270	4.5	0.0213904	0.0962567	0.0197468	0.00144385	0.000296202	0.48913	5.46063e-09	2.14639e-09	1	0	0	1	0	0
ACC	14107	130083	3	187	264410857	138	911538708	390249	9.22117	75.4385	695.631	142.707	2.08689	0.428121	0.20046	7.89261e-06	3.10233e-06	1	1	0	0	0	0
ACCACCAGCACGGAT	8	49	15	187	264410857	138	911538708	735	6.125	0.0427807	0.262032	0.0537553	0.00393048	0.000806329	0.665761	1.48651e-08	5.84296e-09	1	0	0	1	1	0
ACCACCC	2	8	7	187	264410857	138	911538708	56	4	0.0106952	0.0427807	0.00877637	0.000299465	6.14346e-05	0.202899	1.13258e-09	4.45178e-10	1	0	0	1	0	0
ACCACCCCACCACTC	1	4	15	187	264410857	138	911538708	60	4	0.00534759	0.0213904	0.00438818	0.000320856	6.58228e-05	0.434783	1.21347e-09	4.76977e-10	1	0	0	1	0	0
ACCACCCCTCAGACG	5	23	15	187	264410857	138	911538708	345	4.6	0.026738	0.122995	0.0252321	0.00184492	0.000378481	0.5	6.97747e-09	2.74262e-09	1	0	0	1	0	0
ACCACCCGCCCAGCC	1	4	15	187	264410857	138	911538708	60	4	0.00534759	0.0213904	0.00438818	0.000320856	6.58228e-05	0.434783	1.21347e-09	4.76977e-10	1	0	0	1	0	0
ACCACCCTCATGCCT	2	10	15	187	264410857	138	911538708	150	5	0.0106952	0.0534759	0.0109705	0.000802139	0.000164557	0.543478	3.03368e-09	1.19244e-09	1	0	0	1	1	0
ACCACCGAGCTACCC	1	5	15	187	264410857	138	911538708	75	5	0.00534759	0.026738	0.00548523	0.00040107	8.22785e-05	0.543478	1.51684e-09	5.96221e-10	1	0	0	1	1	0
ACCACCT	1	4	7	187	264410857	138	911538708	28	4	0.00534759	0.0213904	0.00438818	0.000149733	3.07173e-05	0.202899	5.66288e-10	2.22589e-10	1	0	0	1	0	0
ACCACCTCCTATCTG	13	74	15	187	264410857	138	911538708	1110	5.69231	0.0695187	0.395722	0.0811814	0.00593583	0.00121772	0.618729	2.24493e-08	8.82407e-09	1	0	0	1	1	0
ACCACG	1	4	6	187	264410857	138	911538708	24	4	0.00534759	0.0213904	0.00438818	0.000128342	2.63291e-05	0.173913	4.85389e-10	1.90791e-10	1	0	0	1	0	0
ACCACGCAGCCTCTC	10	55	15	187	264410857	138	911538708	825	5.5	0.0534759	0.294118	0.0603375	0.00441176	0.000905063	0.597826	1.66853e-08	6.55843e-09	1	0	0	1	1	0
ACCACGCCCTCACGC	1	4	15	187	264410857	138	911538708	60	4	0.00534759	0.0213904	0.00438818	0.000320856	6.58228e-05	0.434783	1.21347e-09	4.76977e-10	1	0	0	1	0	0
ACCACT	2	8	6	187	264410857	138	911538708	48	4	0.0106952	0.0427807	0.00877637	0.000256684	5.26582e-05	0.173913	9.70779e-10	3.81581e-10	1	0	0	1	0	0
ACCACTC	36	147	7	187	264410857	138	911538708	1029	4.08333	0.192513	0.786096	0.161266	0.00550267	0.00112886	0.207126	2.08111e-08	8.18015e-09	1	0	0	1	0	0
ACCAG	2	10	5	187	264410857	138	911538708	50	5	0.0106952	0.0534759	0.0109705	0.00026738	5.48523e-05	0.181159	1.01123e-09	3.9748e-10	1	0	0	1	0	0
ACCAGAGGGACGAGTGGAGAGAGTG	6	24	25	187	264410857	138	911538708	600	4	0.0320856	0.128342	0.0263291	0.00320856	0.000658228	0.724638	1.21347e-08	4.76977e-09	1	0	0	1	1	0
ACCAGC	1059	5626	6	187	264410857	138	911538708	33756	5.31256	5.6631	30.0856	6.17198	0.180513	0.0370319	0.230981	6.827e-07	2.68347e-07	1	0	0	1	0	0
ACCAGCCTCACCCCT	2	8	15	187	264410857	138	911538708	120	4	0.0106952	0.0427807	0.00877637	0.000641711	0.000131646	0.434783	2.42695e-09	9.53953e-10	1	0	0	1	0	0
ACCAGCCTCACTCCT	276	1397	15	187	264410857	138	911538708	20955	5.06159	1.47594	7.47059	1.53257	0.112059	0.0229886	0.550173	4.23806e-07	1.66584e-07	1	0	0	1	1	0
ACCAGCG	489	3541	7	187	264410857	138	911538708	24787	7.24131	2.61497	18.9358	3.88464	0.132551	0.0271925	0.367313	5.01306e-07	1.97047e-07	1	0	0	1	0	0
ACCAGCTCGACCCAT	6	28	15	187	264410857	138	911538708	420	4.66667	0.0320856	0.149733	0.0307173	0.00224599	0.000460759	0.507246	8.49432e-09	3.33884e-09	1	0	0	1	1	0
ACCAGTCCCTACCCT	12	62	15	187	264410857	138	911538708	930	5.16667	0.0641711	0.331551	0.0680169	0.00497326	0.00102025	0.561594	1.88088e-08	7.39314e-09	1	0	0	1	1	0
ACCATC	281	1125	6	187	264410857	138	911538708	6750	4.00356	1.50267	6.01604	1.23418	0.0360963	0.00740506	0.174068	1.36516e-07	5.36599e-08	1	0	0	1	0	0
ACCATCTCACTACCCCGATCTCT	79	318	23	187	264410857	138	911538708	7314	4.02532	0.42246	1.70053	0.348861	0.0391123	0.0080238	0.670886	1.47922e-07	5.81434e-08	1	0	0	1	1	0
ACCC	68	614	4	187	264410857	138	911538708	2456	9.02941	0.363636	3.28342	0.673586	0.0131337	0.00269435	0.261722	4.96715e-08	1.95242e-08	1	0	0	0	0	0
ACCCACCCT	1	4	9	187	264410857	138	911538708	36	4	0.00534759	0.0213904	0.00438818	0.000192513	3.94937e-05	0.26087	7.28084e-10	2.86186e-10	1	0	0	1	0	0
ACCCACTATGCCAGC	1	4	15	187	264410857	138	911538708	60	4	0.00534759	0.0213904	0.00438818	0.000320856	6.58228e-05	0.434783	1.21347e-09	4.76977e-10	1	0	0	1	0	0
ACCCACTCAGCCACG	19	87	15	187	264410857	138	911538708	1305	4.57895	0.101604	0.465241	0.095443	0.00697861	0.00143165	0.497712	2.63931e-08	1.03742e-08	1	0	0	1	0	0
ACCCAGACTATCGGC	5	31	15	187	264410857	138	911538708	465	6.2	0.026738	0.165775	0.0340084	0.00248663	0.000510126	0.673913	9.40442e-09	3.69657e-09	1	0	0	1	1	0
ACCCAGTCTACCCGC	105	451	15	187	264410857	138	911538708	6765	4.29524	0.561497	2.41176	0.494768	0.0361765	0.00742152	0.466874	1.36819e-07	5.37791e-08	1	0	0	1	0	0
ACCCATC	3	12	7	187	264410857	138	911538708	84	4	0.0160428	0.0641711	0.0131646	0.000449198	9.21519e-05	0.202899	1.69886e-09	6.67767e-10	1	0	0	1	0	0
ACCCC	91	456	5	187	264410857	138	911538708	2280	5.01099	0.486631	2.4385	0.500253	0.0121925	0.00250127	0.181558	4.6112e-08	1.81251e-08	1	0	0	1	0	0
ACCCCACCTCCTGAT	1	4	15	187	264410857	138	911538708	60	4	0.00534759	0.0213904	0.00438818	0.000320856	6.58228e-05	0.434783	1.21347e-09	4.76977e-10	1	0	0	1	0	0
ACCCCAGAGACCCCC	1	4	15	187	264410857	138	911538708	60	4	0.00534759	0.0213904	0.00438818	0.000320856	6.58228e-05	0.434783	1.21347e-09	4.76977e-10	1	0	0	1	0	0
ACCCCC	580	2357	6	187	264410857	138	911538708	14142	4.06379	3.1016	12.6043	2.58574	0.0756257	0.0155144	0.176687	2.86016e-07	1.12423e-07	1	0	0	1	0	0
ACCCCCC	28	112	7	187	264410857	138	911538708	784	4	0.149733	0.59893	0.122869	0.00419251	0.000860084	0.202899	1.58561e-08	6.23249e-09	1	0	0	1	0	0
ACCCCCCCGATCCCT	1	5	15	187	264410857	138	911538708	75	5	0.00534759	0.026738	0.00548523	0.00040107	8.22785e-05	0.543478	1.51684e-09	5.96221e-10	1	0	0	1	1	0
ACCCCTC	1	4	7	187	264410857	138	911538708	28	4	0.00534759	0.0213904	0.00438818	0.000149733	3.07173e-05	0.202899	5.66288e-10	2.22589e-10	1	0	0	1	0	0
ACCCGCATCCCGACT	215	903	15	187	264410857	138	911538708	13545	4.2	1.14973	4.82888	0.990633	0.0724332	0.0148595	0.456522	2.73942e-07	1.07677e-07	1	0	0	1	0	0
ACCCGCCTCCTCGCT	1	4	15	187	264410857	138	911538708	60	4	0.00534759	0.0213904	0.00438818	0.000320856	6.58228e-05	0.434783	1.21347e-09	4.76977e-10	1	0	0	1	0	0
ACCCGGATGGCGTCC	1	4	15	187	264410857	138	911538708	60	4	0.00534759	0.0213904	0.00438818	0.000320856	6.58228e-05	0.434783	1.21347e-09	4.76977e-10	1	0	0	1	0	0
ACCCGTACGCGACCT	1	4	15	187	264410857	138	911538708	60	4	0.00534759	0.0213904	0.00438818	0.000320856	6.58228e-05	0.434783	1.21347e-09	4.76977e-10	1	0	0	1	0	0
ACCCGTG	1	4	7	187	264410857	138	911538708	28	4	0.00534759	0.0213904	0.00438818	0.000149733	3.07173e-05	0.202899	5.66288e-10	2.22589e-10	1	0	0	1	0	0
ACCCGTGCGATGCGG	9	39	15	187	264410857	138	911538708	585	4.33333	0.0481283	0.208556	0.0427848	0.00312834	0.000641772	0.471014	1.18314e-08	4.65052e-09	1	0	0	1	0	0
ACCCTATCC	1163	5213	9	187	264410857	138	911538708	46917	4.48237	6.21925	27.877	5.7189	0.250893	0.0514701	0.292329	9.48876e-07	3.72972e-07	1	0	0	1	0	0
ACCCTCCCC	2	8	9	187	264410857	138	911538708	72	4	0.0106952	0.0427807	0.00877637	0.000385027	7.89873e-05	0.26087	1.45617e-09	5.72372e-10	1	0	0	1	0	0
ACCCTCGGTCCCATC	1	4	15	187	264410857	138	911538708	60	4	0.00534759	0.0213904	0.00438818	0.000320856	6.58228e-05	0.434783	1.21347e-09	4.76977e-10	1	0	0	1	0	0
ACCG	820	5887	4	187	264410857	138	911538708	23548	7.17927	4.38503	31.4813	6.45831	0.125925	0.0258332	0.208095	4.76248e-07	1.87197e-07	1	0	0	0	0	0
ACCGAGCGCC	426	2101	10	187	264410857	138	911538708	21010	4.93192	2.27807	11.2353	2.30489	0.112353	0.0230489	0.357386	4.24918e-07	1.67021e-07	1	0	0	1	0	0
ACCGAGGATGGACGC	15	93	15	187	264410857	138	911538708	1395	6.2	0.0802139	0.497326	0.102025	0.00745989	0.00153038	0.673913	2.82133e-08	1.10897e-08	1	0	0	1	1	0
ACCGATCTCCTCTGC	6	32	15	187	264410857	138	911538708	480	5.33333	0.0320856	0.171123	0.0351055	0.00256684	0.000526582	0.57971	9.70779e-09	3.81581e-09	1	0	0	1	1	0
ACCGC	449	3705	5	187	264410857	138	911538708	18525	8.25167	2.40107	19.8128	4.06456	0.0990642	0.0203228	0.298974	3.7466e-07	1.47267e-07	1	0	0	1	0	0
ACCGCC	1272	5094	6	187	264410857	138	911538708	30564	4.00472	6.80214	27.2406	5.58835	0.163444	0.0335301	0.174118	6.18143e-07	2.42972e-07	1	0	0	1	0	0
ACCGCG	2	8	6	187	264410857	138	911538708	48	4	0.0106952	0.0427807	0.00877637	0.000256684	5.26582e-05	0.173913	9.70779e-10	3.81581e-10	1	0	0	1	0	0
ACCGCTGAGACCTGC	1	6	15	187	264410857	138	911538708	90	6	0.00534759	0.0320856	0.00658228	0.000481283	9.87342e-05	0.652174	1.82021e-09	7.15465e-10	1	0	0	1	1	0
ACCGCTGGC	358	1861	9	187	264410857	138	911538708	16749	5.19832	1.91444	9.95187	2.0416	0.0895668	0.0183744	0.339021	3.38741e-07	1.33148e-07	1	0	0	1	0	0
ACCGGC	551	2410	6	187	264410857	138	911538708	14460	4.37387	2.94652	12.8877	2.64388	0.0773262	0.0158633	0.190168	2.92447e-07	1.14951e-07	1	0	0	1	0	0
ACCGT	1	5	5	187	264410857	138	911538708	25	5	0.00534759	0.026738	0.00548523	0.00013369	2.74262e-05	0.181159	5.05614e-10	1.9874e-10	1	0	0	1	0	0
ACCGTATGGC	1	5	10	187	264410857	138	911538708	50	5	0.00534759	0.026738	0.00548523	0.00026738	5.48523e-05	0.362319	1.01123e-09	3.9748e-10	1	0	0	1	0	0
ACCGTCC	283	1387	7	187	264410857	138	911538708	9709	4.90106	1.51337	7.41711	1.5216	0.0519198	0.0106512	0.248604	1.9636e-07	7.71828e-08	1	0	0	1	0	0
ACCGTGCCAT	559	3155	10	187	264410857	138	911538708	31550	5.64401	2.9893	16.8717	3.46118	0.168717	0.0346118	0.408986	6.38085e-07	2.5081e-07	1	0	0	1	0	0
ACCT	345	2077	4	187	264410857	138	911538708	8308	6.02029	1.84492	11.107	2.27856	0.0444278	0.00911426	0.174501	1.68026e-07	6.60454e-08	1	0	0	0	0	0
ACCTAGCCAT	435	2132	10	187	264410857	138	911538708	21320	4.90115	2.3262	11.4011	2.3389	0.114011	0.023389	0.355156	4.31188e-07	1.69486e-07	1	0	0	1	0	0
ACCTAGTCAT	322	1369	10	187	264410857	138	911538708	13690	4.25155	1.72193	7.32086	1.50186	0.0732086	0.0150186	0.308084	2.76874e-07	1.0883e-07	1	0	0	1	0	0
ACCTAT	2	8	6	187	264410857	138	911538708	48	4	0.0106952	0.0427807	0.00877637	0.000256684	5.26582e-05	0.173913	9.70779e-10	3.81581e-10	1	0	0	1	0	0
ACCTATCCCCTCGCC	1	4	15	187	264410857	138	911538708	60	4	0.00534759	0.0213904	0.00438818	0.000320856	6.58228e-05	0.434783	1.21347e-09	4.76977e-10	1	0	0	1	0	0
ACCTC	1	5	5	187	264410857	138	911538708	25	5	0.00534759	0.026738	0.00548523	0.00013369	2.74262e-05	0.181159	5.05614e-10	1.9874e-10	1	0	0	1	0	0
ACCTCACTCGCACTC	1	4	15	187	264410857	138	911538708	60	4	0.00534759	0.0213904	0.00438818	0.000320856	6.58228e-05	0.434783	1.21347e-09	4.76977e-10	1	0	0	1	0	0
ACCTCC	1899	7734	6	187	264410857	138	911538708	46404	4.07267	10.1551	41.3583	8.48455	0.24815	0.0509073	0.177073	9.38501e-07	3.68894e-07	1	0	0	1	0	0
ACCTCCC	1	4	7	187	264410857	138	911538708	28	4	0.00534759	0.0213904	0.00438818	0.000149733	3.07173e-05	0.202899	5.66288e-10	2.22589e-10	1	0	0	1	0	0
ACCTCCCAGCCGCCT	4	22	15	187	264410857	138	911538708	330	5.5	0.0213904	0.117647	0.024135	0.00176471	0.000362025	0.597826	6.67411e-09	2.62337e-09	1	0	0	1	1	0
ACCTCCCTCCTCGCT	301	1293	15	187	264410857	138	911538708	19395	4.29568	1.60963	6.91444	1.41848	0.103717	0.0212772	0.466922	3.92255e-07	1.54183e-07	1	0	0	1	0	0
ACCTCCTAGCCGTAG	1	4	15	187	264410857	138	911538708	60	4	0.00534759	0.0213904	0.00438818	0.000320856	6.58228e-05	0.434783	1.21347e-09	4.76977e-10	1	0	0	1	0	0
ACCTCCTCACTCGGC	11	64	15	187	264410857	138	911538708	960	5.81818	0.0588235	0.342246	0.070211	0.00513369	0.00105316	0.632411	1.94156e-08	7.63163e-09	1	0	0	1	1	0
ACCTCG	2	13	6	187	264410857	138	911538708	78	6.5	0.0106952	0.0695187	0.0142616	0.000417112	8.55696e-05	0.282609	1.57752e-09	6.2007e-10	1	0	0	1	0	0
ACCTCTGACTCCTCT	3	18	15	187	264410857	138	911538708	270	6	0.0160428	0.0962567	0.0197468	0.00144385	0.000296202	0.652174	5.46063e-09	2.14639e-09	1	0	0	1	1	0
ACCTGG	331	1324	6	187	264410857	138	911538708	7944	4	1.77005	7.08021	1.45249	0.0424813	0.00871493	0.173913	1.60664e-07	6.31517e-08	1	0	0	1	0	0
ACG	104329	1022500	3	187	264410857	138	911538708	3067500	9.80073	557.909	5467.91	1121.73	16.4037	3.36519	0.213059	6.20388e-05	2.43854e-05	1	1	0	0	0	0
ACGACGATG	1044	10008	9	187	264410857	138	911538708	90072	9.58621	5.58289	53.5187	10.9792	0.481668	0.0988131	0.625187	1.82167e-06	7.16037e-07	1	0	0	1	1	0
ACGACGCCC	438	1825	9	187	264410857	138	911538708	16425	4.16667	2.34225	9.75936	2.00211	0.0878342	0.018019	0.271739	3.32188e-07	1.30572e-07	1	0	0	1	0	0
ACGACT	2	8	6	187	264410857	138	911538708	48	4	0.0106952	0.0427807	0.00877637	0.000256684	5.26582e-05	0.173913	9.70779e-10	3.81581e-10	1	0	0	1	0	0
ACGAGAGGAGGAGGG	1	4	15	187	264410857	138	911538708	60	4	0.00534759	0.0213904	0.00438818	0.000320856	6.58228e-05	0.434783	1.21347e-09	4.76977e-10	1	0	0	1	0	0
ACGAGC	1	4	6	187	264410857	138	911538708	24	4	0.00534759	0.0213904	0.00438818	0.000128342	2.63291e-05	0.173913	4.85389e-10	1.90791e-10	1	0	0	1	0	0
ACGAGCCCCATCCTC	1	5	15	187	264410857	138	911538708	75	5	0.00534759	0.026738	0.00548523	0.00040107	8.22785e-05	0.543478	1.51684e-09	5.96221e-10	1	0	0	1	1	0
ACGAGG	693	3007	6	187	264410857	138	911538708	18042	4.33911	3.70588	16.0802	3.29882	0.0964813	0.0197929	0.188657	3.64892e-07	1.43427e-07	1	0	0	1	0	0
ACGAGGAGGGAGGCC	76	364	15	187	264410857	138	911538708	5460	4.78947	0.406417	1.94652	0.399325	0.0291979	0.00598987	0.520595	1.10426e-07	4.34049e-08	1	0	0	1	1	0
ACGATAGCCGCCATC	3	22	15	187	264410857	138	911538708	330	7.33333	0.0160428	0.117647	0.024135	0.00176471	0.000362025	0.797101	6.67411e-09	2.62337e-09	1	0	0	1	1	0
ACGATC	387	1878	6	187	264410857	138	911538708	11268	4.85271	2.06952	10.0428	2.06025	0.0602567	0.0123615	0.210988	2.2789e-07	8.95762e-08	1	0	0	1	0	0
ACGATG	115	461	6	187	264410857	138	911538708	2766	4.0087	0.614973	2.46524	0.505738	0.0147914	0.00303443	0.174291	5.59411e-08	2.19886e-08	1	0	0	1	0	0
ACGC	4027	30895	4	187	264410857	138	911538708	123580	7.67196	21.5348	165.214	33.8932	0.660856	0.135573	0.222376	2.49935e-06	9.82413e-07	1	0	0	0	0	0
ACGCAGCC	348	1835	8	187	264410857	138	911538708	14680	5.27299	1.86096	9.81283	2.01308	0.0785027	0.0161046	0.30568	2.96897e-07	1.167e-07	1	0	0	1	0	0
ACGCCC	1	4	6	187	264410857	138	911538708	24	4	0.00534759	0.0213904	0.00438818	0.000128342	2.63291e-05	0.173913	4.85389e-10	1.90791e-10	1	0	0	1	0	0
ACGCCG	427	1830	6	187	264410857	138	911538708	10980	4.28571	2.28342	9.7861	2.00759	0.0587166	0.0120456	0.186335	2.22066e-07	8.72867e-08	1	0	0	1	0	0
ACGCG	1	6	5	187	264410857	138	911538708	30	6	0.00534759	0.0320856	0.00658228	0.000160428	3.29114e-05	0.217391	6.06737e-10	2.38488e-10	1	0	0	1	0	0
ACGCGC	1	4	6	187	264410857	138	911538708	24	4	0.00534759	0.0213904	0.00438818	0.000128342	2.63291e-05	0.173913	4.85389e-10	1.90791e-10	1	0	0	1	0	0
ACGCGCG	1	4	7	187	264410857	138	911538708	28	4	0.00534759	0.0213904	0.00438818	0.000149733	3.07173e-05	0.202899	5.66288e-10	2.22589e-10	1	0	0	1	0	0
ACGCGGGGGATGGAG	1	4	15	187	264410857	138	911538708	60	4	0.00534759	0.0213904	0.00438818	0.000320856	6.58228e-05	0.434783	1.21347e-09	4.76977e-10	1	0	0	1	0	0
ACGCTC	146	585	6	187	264410857	138	911538708	3510	4.00685	0.780749	3.12834	0.641772	0.0187701	0.00385063	0.174211	7.09882e-08	2.79031e-08	1	0	0	1	0	0
ACGCTCATCTGCCGC	1	6	15	187	264410857	138	911538708	90	6	0.00534759	0.0320856	0.00658228	0.000481283	9.87342e-05	0.652174	1.82021e-09	7.15465e-10	1	0	0	1	1	0
ACGCTCG	201	1133	7	187	264410857	138	911538708	7931	5.63682	1.07487	6.05882	1.24295	0.0424118	0.00870067	0.285925	1.60401e-07	6.30484e-08	1	0	0	1	0	0
ACGCTCTCCCCATCG	9	45	15	187	264410857	138	911538708	675	5	0.0481283	0.240642	0.0493671	0.00360963	0.000740506	0.543478	1.36516e-08	5.36599e-09	1	0	0	1	1	0
ACGCTGCCG	297	1467	9	187	264410857	138	911538708	13203	4.93939	1.58824	7.84492	1.60937	0.0706043	0.0144843	0.322134	2.67025e-07	1.04959e-07	1	0	0	1	0	0
ACGCTGCTG	314	1515	9	187	264410857	138	911538708	13635	4.82484	1.67914	8.1016	1.66202	0.0729144	0.0149582	0.314664	2.75762e-07	1.08393e-07	1	0	0	1	0	0
ACGG	1771	11805	4	187	264410857	138	911538708	47220	6.66573	9.47059	63.1283	12.9506	0.252513	0.0518025	0.193209	9.55004e-07	3.75381e-07	1	0	0	0	0	0
ACGGAG	73	294	6	187	264410857	138	911538708	1764	4.0274	0.390374	1.57219	0.322532	0.00943316	0.00193519	0.175104	3.56761e-08	1.40231e-08	1	0	0	1	0	0
ACGGCC	783	4387	6	187	264410857	138	911538708	26322	5.60281	4.18717	23.4599	4.81274	0.140759	0.0288764	0.2436	5.32351e-07	2.0925e-07	1	0	0	1	0	0
ACGGCG	979	3917	6	187	264410857	138	911538708	23502	4.00102	5.23529	20.9465	4.29713	0.125679	0.0257828	0.173957	4.75318e-07	1.86832e-07	1	0	0	1	0	0
ACGGCGCCC	1	4	9	187	264410857	138	911538708	36	4	0.00534759	0.0213904	0.00438818	0.000192513	3.94937e-05	0.26087	7.28084e-10	2.86186e-10	1	0	0	1	0	0
ACGGCTGC	579	2665	8	187	264410857	138	911538708	21320	4.60276	3.09626	14.2513	2.92363	0.114011	0.023389	0.266827	4.31188e-07	1.69486e-07	1	0	0	1	0	0
ACGGG	627	3141	5	187	264410857	138	911538708	15705	5.00957	3.35294	16.7968	3.44582	0.083984	0.0172291	0.181506	3.17627e-07	1.24849e-07	1	0	0	1	0	0
ACGGGCAGGGAGAGGCCATAGCG	2	8	23	187	264410857	138	911538708	184	4	0.0106952	0.0427807	0.00877637	0.000983957	0.000201856	0.666667	3.72132e-09	1.46273e-09	1	0	0	1	1	0
ACGGGCCCGCCATCC	1	5	15	187	264410857	138	911538708	75	5	0.00534759	0.026738	0.00548523	0.00040107	8.22785e-05	0.543478	1.51684e-09	5.96221e-10	1	0	0	1	1	0
ACGGGG	438	1753	6	187	264410857	138	911538708	10518	4.00228	2.34225	9.37433	1.92312	0.056246	0.0115387	0.174012	2.12722e-07	8.3614e-08	1	0	0	1	0	0
ACGT	14	89	4	187	264410857	138	911538708	356	6.35714	0.0748663	0.475936	0.0976371	0.00190374	0.000390548	0.184265	7.19994e-09	2.83006e-09	1	0	0	0	0	0
ACGTAGCCTGCTATC	1	4	15	187	264410857	138	911538708	60	4	0.00534759	0.0213904	0.00438818	0.000320856	6.58228e-05	0.434783	1.21347e-09	4.76977e-10	1	0	0	1	0	0
ACGTAT	11	45	6	187	264410857	138	911538708	270	4.09091	0.0588235	0.240642	0.0493671	0.00144385	0.000296202	0.177866	5.46063e-09	2.14639e-09	1	0	0	1	0	0
ACGTCCG	243	973	7	187	264410857	138	911538708	6811	4.00412	1.29947	5.20321	1.06743	0.0364225	0.00747198	0.203107	1.37749e-07	5.41448e-08	1	0	0	1	0	0
ACGTGC	1	4	6	187	264410857	138	911538708	24	4	0.00534759	0.0213904	0.00438818	0.000128342	2.63291e-05	0.173913	4.85389e-10	1.90791e-10	1	0	0	1	0	0
ACT	22368	237590	3	187	264410857	138	911538708	712770	10.6219	119.615	1270.53	260.647	3.8116	0.781942	0.23091	1.44155e-05	5.66624e-06	1	1	0	0	0	0
ACTAGAG	200	800	7	187	264410857	138	911538708	5600	4	1.06952	4.27807	0.877637	0.0299465	0.00614346	0.202899	1.13258e-07	4.45178e-08	1	0	0	1	0	0
ACTAGCG	232	1621	7	187	264410857	138	911538708	11347	6.98707	1.24064	8.66845	1.77831	0.0606791	0.0124482	0.354417	2.29488e-07	9.02042e-08	1	0	0	1	0	0
ACTAGCTCAGTATAG	1	5	15	187	264410857	138	911538708	75	5	0.00534759	0.026738	0.00548523	0.00040107	8.22785e-05	0.543478	1.51684e-09	5.96221e-10	1	0	0	1	1	0
ACTAGCTCGCATCCC	5	30	15	187	264410857	138	911538708	450	6	0.026738	0.160428	0.0329114	0.00240642	0.000493671	0.652174	9.10105e-09	3.57732e-09	1	0	0	1	1	0
ACTAGT	4	16	6	187	264410857	138	911538708	96	4	0.0213904	0.0855615	0.0175527	0.000513369	0.000105316	0.173913	1.94156e-09	7.63163e-10	1	0	0	1	0	0
ACTAT	238	1380	5	187	264410857	138	911538708	6900	5.79832	1.27273	7.37968	1.51392	0.0368984	0.00756962	0.210084	1.39549e-07	5.48523e-08	1	0	0	1	0	0
ACTATG	669	2677	6	187	264410857	138	911538708	16062	4.00149	3.57754	14.3155	2.93679	0.085893	0.0176208	0.173978	3.24847e-07	1.27687e-07	1	0	0	1	0	0
ACTC	1266	9129	4	187	264410857	138	911538708	36516	7.2109	6.77005	48.8182	10.0149	0.195273	0.0400597	0.209012	7.3852e-07	2.90288e-07	1	0	0	0	0	0
ACTCCAT	8	32	7	187	264410857	138	911538708	224	4	0.0427807	0.171123	0.0351055	0.00119786	0.000245738	0.202899	4.5303e-09	1.78071e-09	1	0	0	1	0	0
ACTCCCT	9	37	7	187	264410857	138	911538708	259	4.11111	0.0481283	0.197861	0.0405907	0.00138503	0.000284135	0.208535	5.23816e-09	2.05895e-09	1	0	0	1	0	0
ACTCCCTCAGCCCAG	2	10	15	187	264410857	138	911538708	150	5	0.0106952	0.0534759	0.0109705	0.000802139	0.000164557	0.543478	3.03368e-09	1.19244e-09	1	0	0	1	1	0
ACTCCG	265	1060	6	187	264410857	138	911538708	6360	4	1.41711	5.66845	1.16287	0.0340107	0.00697721	0.173913	1.28628e-07	5.05595e-08	1	0	0	1	0	0
ACTCCT	1	4	6	187	264410857	138	911538708	24	4	0.00534759	0.0213904	0.00438818	0.000128342	2.63291e-05	0.173913	4.85389e-10	1.90791e-10	1	0	0	1	0	0
ACTCGC	1	4	6	187	264410857	138	911538708	24	4	0.00534759	0.0213904	0.00438818	0.000128342	2.63291e-05	0.173913	4.85389e-10	1.90791e-10	1	0	0	1	0	0
ACTCGCCCCCGCCAG	1	4	15	187	264410857	138	911538708	60	4	0.00534759	0.0213904	0.00438818	0.000320856	6.58228e-05	0.434783	1.21347e-09	4.76977e-10	1	0	0	1	0	0
ACTCT	452	2260	5	187	264410857	138	911538708	11300	5	2.41711	12.0856	2.47932	0.0604278	0.0123966	0.181159	2.28538e-07	8.98306e-08	1	0	0	1	0	0
ACTCTC	229	927	6	187	264410857	138	911538708	5562	4.04803	1.2246	4.95722	1.01696	0.0297433	0.00610177	0.176002	1.12489e-07	4.42157e-08	1	0	0	1	0	0
ACTCTCACTGCTCGG	19	101	15	187	264410857	138	911538708	1515	5.31579	0.101604	0.540107	0.110802	0.0081016	0.00166202	0.577803	3.06402e-08	1.20437e-08	1	0	0	1	1	0
ACTCTCCCAGGCAGC	6	29	15	187	264410857	138	911538708	435	4.83333	0.0320856	0.15508	0.0318143	0.0023262	0.000477215	0.525362	8.79768e-09	3.45808e-09	1	0	0	1	1	0
ACTCTCTGGCTCCCC	1	5	15	187	264410857	138	911538708	75	5	0.00534759	0.026738	0.00548523	0.00040107	8.22785e-05	0.543478	1.51684e-09	5.96221e-10	1	0	0	1	1	0
ACTG	1232	9113	4	187	264410857	138	911538708	36452	7.39692	6.58824	48.7326	9.99738	0.19493	0.0399895	0.214403	7.37226e-07	2.89779e-07	1	0	0	0	0	0
ACTGAGAGCAGATGGGCAGTGGAG	10	42	24	187	264410857	138	911538708	1008	4.2	0.0534759	0.224599	0.0460759	0.00539037	0.00110582	0.730435	2.03864e-08	8.01321e-09	1	0	0	1	1	0
ACTGAT	1	4	6	187	264410857	138	911538708	24	4	0.00534759	0.0213904	0.00438818	0.000128342	2.63291e-05	0.173913	4.85389e-10	1.90791e-10	1	0	0	1	0	0
ACTGC	1	5	5	187	264410857	138	911538708	25	5	0.00534759	0.026738	0.00548523	0.00013369	2.74262e-05	0.181159	5.05614e-10	1.9874e-10	1	0	0	1	0	0
ACTGCC	519	2076	6	187	264410857	138	911538708	12456	4	2.7754	11.1016	2.27747	0.0666096	0.0136648	0.173913	2.51917e-07	9.90203e-08	1	0	0	1	0	0
ACTGCCGCT	317	1455	9	187	264410857	138	911538708	13095	4.58991	1.69519	7.78075	1.5962	0.0700267	0.0143658	0.299342	2.64841e-07	1.041e-07	1	0	0	1	0	0
ACTGCT	170	840	6	187	264410857	138	911538708	5040	4.94118	0.909091	4.49198	0.921519	0.0269519	0.00552911	0.214834	1.01932e-07	4.0066e-08	1	0	0	1	0	0
ACTGCTGGC	593	2990	9	187	264410857	138	911538708	26910	5.04216	3.17112	15.9893	3.28017	0.143904	0.0295215	0.328836	5.44243e-07	2.13924e-07	1	0	0	1	0	0
AG	16823528	332077026	2	187	264410857	138	911538708	664154052	19.7388	89965.4	1.77581e+06	364304	3551.63	728.608	0.28607	0.0134322	0.00527977	1	1	1	0	0	0
AGAGAGC	4	17	7	187	264410857	138	911538708	119	4.25	0.0213904	0.0909091	0.0186498	0.000636364	0.000130548	0.21558	2.40672e-09	9.46004e-10	1	0	0	1	0	0
AGAGAGCC	509	2245	8	187	264410857	138	911538708	17960	4.41061	2.72193	12.0053	2.46287	0.0960428	0.0197029	0.255687	3.63233e-07	1.42775e-07	1	0	0	1	0	0
AGAGAGG	87	349	7	187	264410857	138	911538708	2443	4.01149	0.465241	1.86631	0.382869	0.0130642	0.00268008	0.203482	4.94086e-08	1.94209e-08	1	0	0	1	0	0
AGAGAGGCAGCG	345	1401	12	187	264410857	138	911538708	16812	4.06087	1.84492	7.49198	1.53696	0.0899037	0.0184435	0.353119	3.40015e-07	1.33649e-07	1	0	0	1	0	0
AGAGAT	1322	6765	6	187	264410857	138	911538708	40590	5.11725	7.06952	36.1765	7.42152	0.217059	0.0445291	0.222489	8.20915e-07	3.22675e-07	1	0	0	1	0	0
AGAGC	2555	15858	5	187	264410857	138	911538708	79290	6.20665	13.6631	84.8021	17.397	0.424011	0.0869848	0.224879	1.60361e-06	6.30325e-07	1	0	0	1	0	0
AGAGCCG	647	3596	7	187	264410857	138	911538708	25172	5.55796	3.45989	19.2299	3.94498	0.13461	0.0276148	0.281925	5.09093e-07	2.00108e-07	1	0	0	1	0	0
AGAGCG	2916	14775	6	187	264410857	138	911538708	88650	5.06687	15.5936	79.0107	16.2089	0.474064	0.0972531	0.220299	1.79291e-06	7.04733e-07	1	0	0	1	0	0
AGAGCGG	1	4	7	187	264410857	138	911538708	28	4	0.00534759	0.0213904	0.00438818	0.000149733	3.07173e-05	0.202899	5.66288e-10	2.22589e-10	1	0	0	1	0	0
AGAGCGGCCG	404	1808	10	187	264410857	138	911538708	18080	4.47525	2.16043	9.66845	1.98346	0.0966845	0.0198346	0.324293	3.6566e-07	1.43729e-07	1	0	0	1	0	0
AGAGCTG	224	897	7	187	264410857	138	911538708	6279	4.00446	1.19786	4.79679	0.98405	0.0335775	0.00688835	0.203125	1.2699e-07	4.99156e-08	1	0	0	1	0	0
AGAGG	249	1245	5	187	264410857	138	911538708	6225	5	1.33155	6.65775	1.36582	0.0332888	0.00682911	0.181159	1.25898e-07	4.94863e-08	1	0	0	1	0	0
AGAGGAGCGATGATC	6	30	15	187	264410857	138	911538708	450	5	0.0320856	0.160428	0.0329114	0.00240642	0.000493671	0.543478	9.10105e-09	3.57732e-09	1	0	0	1	1	0
AGAGGC	360	1440	6	187	264410857	138	911538708	8640	4	1.92513	7.70053	1.57975	0.0462032	0.00947848	0.173913	1.7474e-07	6.86846e-08	1	0	0	1	0	0
AGAGGG	2630	12645	6	187	264410857	138	911538708	75870	4.80798	14.0642	67.6203	13.8721	0.405722	0.0832329	0.209043	1.53444e-06	6.03137e-07	1	0	0	1	0	0
AGAGGGG	317	1271	7	187	264410857	138	911538708	8897	4.00946	1.69519	6.79679	1.39435	0.0475775	0.00976042	0.203379	1.79938e-07	7.07277e-08	1	0	0	1	0	0
AGAT	14760	102315	4	187	264410857	138	911538708	409260	6.93191	78.9305	547.139	112.244	2.18856	0.448977	0.200925	8.2771e-06	3.25346e-06	1	1	0	0	0	0
AGATAT	47	215	6	187	264410857	138	911538708	1290	4.57447	0.251337	1.14973	0.235865	0.0068984	0.00141519	0.19889	2.60897e-08	1.0255e-08	1	0	0	1	0	0
AGATCC	3	12	6	187	264410857	138	911538708	72	4	0.0160428	0.0641711	0.0131646	0.000385027	7.89873e-05	0.173913	1.45617e-09	5.72372e-10	1	0	0	1	0	0
AGATCG	251	1007	6	187	264410857	138	911538708	6042	4.01195	1.34225	5.38503	1.10473	0.0323102	0.00662835	0.174433	1.22197e-07	4.80315e-08	1	0	0	1	0	0
AGATCGGCTGCAGC	1838	8093	14	187	264410857	138	911538708	113302	4.40316	9.82888	43.2781	8.87839	0.605893	0.124298	0.446697	2.29148e-06	9.00707e-07	1	0	0	1	0	0
AGATG	2	10	5	187	264410857	138	911538708	50	5	0.0106952	0.0534759	0.0109705	0.00026738	5.48523e-05	0.181159	1.01123e-09	3.9748e-10	1	0	0	1	0	0
AGATGGG	6	24	7	187	264410857	138	911538708	168	4	0.0320856	0.128342	0.0263291	0.000898396	0.000184304	0.202899	3.39773e-09	1.33553e-09	1	0	0	1	0	0
AGATGGGCGATAGGC	9	43	15	187	264410857	138	911538708	645	4.77778	0.0481283	0.229947	0.047173	0.0034492	0.000707595	0.519324	1.30448e-08	5.1275e-09	1	0	0	1	1	0
AGATGGGCGCCAGGC	1	4	15	187	264410857	138	911538708	60	4	0.00534759	0.0213904	0.00438818	0.000320856	6.58228e-05	0.434783	1.21347e-09	4.76977e-10	1	0	0	1	0	0
AGC	303291	2979022	3	187	264410857	138	911538708	8937066	9.82232	1621.88	15930.6	3268.12	47.7918	9.80437	0.213529	0.000180748	7.10462e-05	1	1	1	0	0	0
AGCAGCCG	435	2294	8	187	264410857	138	911538708	18352	5.27356	2.3262	12.2674	2.51662	0.098139	0.020133	0.305714	3.71161e-07	1.45891e-07	1	0	0	1	0	0
AGCAGCGCC	889	3724	9	187	264410857	138	911538708	33516	4.18898	4.75401	19.9144	4.0854	0.17923	0.0367686	0.273194	6.77846e-07	2.66439e-07	1	0	0	1	0	0
AGCAGG	2	8	6	187	264410857	138	911538708	48	4	0.0106952	0.0427807	0.00877637	0.000256684	5.26582e-05	0.173913	9.70779e-10	3.81581e-10	1	0	0	1	0	0
AGCAGGGCGATGAGG	1	4	15	187	264410857	138	911538708	60	4	0.00534759	0.0213904	0.00438818	0.000320856	6.58228e-05	0.434783	1.21347e-09	4.76977e-10	1	0	0	1	0	0
AGCAT	2	10	5	187	264410857	138	911538708	50	5	0.0106952	0.0534759	0.0109705	0.00026738	5.48523e-05	0.181159	1.01123e-09	3.9748e-10	1	0	0	1	0	0
AGCATC	837	3577	6	187	264410857	138	911538708	21462	4.2736	4.47594	19.1283	3.92413	0.11477	0.0235448	0.185809	4.3406e-07	1.70615e-07	1	0	0	1	0	0
AGCC	801	5409	4	187	264410857	138	911538708	21636	6.75281	4.28342	28.9251	5.93392	0.115701	0.0237357	0.195734	4.37579e-07	1.71998e-07	1	0	0	0	0	0
AGCCAT	2	8	6	187	264410857	138	911538708	48	4	0.0106952	0.0427807	0.00877637	0.000256684	5.26582e-05	0.173913	9.70779e-10	3.81581e-10	1	0	0	1	0	0
AGCCCC	1	4	6	187	264410857	138	911538708	24	4	0.00534759	0.0213904	0.00438818	0.000128342	2.63291e-05	0.173913	4.85389e-10	1.90791e-10	1	0	0	1	0	0
AGCCCCT	302	1208	7	187	264410857	138	911538708	8456	4	1.61497	6.45989	1.32523	0.0452193	0.00927662	0.202899	1.71019e-07	6.72219e-08	1	0	0	1	0	0
AGCCCG	7	28	6	187	264410857	138	911538708	168	4	0.0374332	0.149733	0.0307173	0.000898396	0.000184304	0.173913	3.39773e-09	1.33553e-09	1	0	0	1	0	0
AGCCCGC	254	2054	7	187	264410857	138	911538708	14378	8.08661	1.35829	10.984	2.25333	0.0768877	0.0157733	0.410191	2.90789e-07	1.14299e-07	1	0	0	1	0	0
AGCCCGG	1022	5859	7	187	264410857	138	911538708	41013	5.73288	5.46524	31.3316	6.42759	0.219321	0.0449932	0.290798	8.2947e-07	3.26037e-07	1	0	0	1	0	0
AGCCG	403	2015	5	187	264410857	138	911538708	10075	5	2.15508	10.7754	2.21055	0.053877	0.0110527	0.181159	2.03762e-07	8.00923e-08	1	0	0	1	0	0
AGCCGATAT	460	2278	9	187	264410857	138	911538708	20502	4.95217	2.45989	12.1818	2.49907	0.109636	0.0224916	0.322968	4.14644e-07	1.62983e-07	1	0	0	1	0	0
AGCCGC	1643	9236	6	187	264410857	138	911538708	55416	5.62142	8.7861	49.3904	10.1323	0.296342	0.0607939	0.24441	1.12076e-06	4.40536e-07	1	0	0	1	0	0
AGCCGCG	383	1532	7	187	264410857	138	911538708	10724	4	2.04813	8.19251	1.68067	0.0573476	0.0117647	0.202899	2.16888e-07	8.52516e-08	1	0	0	1	0	0
AGCCGG	227	909	6	187	264410857	138	911538708	5454	4.00441	1.2139	4.86096	0.997215	0.0291658	0.00598329	0.174105	1.10305e-07	4.33572e-08	1	0	0	1	0	0
AGCCGGC	260	1040	7	187	264410857	138	911538708	7280	4	1.39037	5.5615	1.14093	0.0389305	0.0079865	0.202899	1.47235e-07	5.78732e-08	1	0	0	1	0	0
AGCCTCC	1	4	7	187	264410857	138	911538708	28	4	0.00534759	0.0213904	0.00438818	0.000149733	3.07173e-05	0.202899	5.66288e-10	2.22589e-10	1	0	0	1	0	0
AGCG	6591	42093	4	187	264410857	138	911538708	168372	6.38644	35.246	225.096	46.178	0.900385	0.184712	0.185114	3.40525e-06	1.33849e-06	1	0	0	0	0	0
AGCGCCG	477	1908	7	187	264410857	138	911538708	13356	4	2.5508	10.2032	2.09316	0.0714225	0.0146521	0.202899	2.70119e-07	1.06175e-07	1	0	0	1	0	0
AGCGCG	3	12	6	187	264410857	138	911538708	72	4	0.0160428	0.0641711	0.0131646	0.000385027	7.89873e-05	0.173913	1.45617e-09	5.72372e-10	1	0	0	1	0	0
AGCGG	356	1784	5	187	264410857	138	911538708	8920	5.01124	1.90374	9.54011	1.95713	0.0477005	0.00978565	0.181567	1.80403e-07	7.09105e-08	1	0	0	1	0	0
AGCGGC	2472	11586	6	187	264410857	138	911538708	69516	4.68689	13.2193	61.9572	12.7104	0.371743	0.0762623	0.203778	1.40593e-06	5.52625e-07	1	0	0	1	0	0
AGCGGG	459	1836	6	187	264410857	138	911538708	11016	4	2.45455	9.81818	2.01418	0.0589091	0.0120851	0.173913	2.22794e-07	8.75729e-08	1	0	0	1	0	0
AGCGGGGG	332	1582	8	187	264410857	138	911538708	12656	4.76506	1.7754	8.45989	1.73553	0.0676791	0.0138842	0.276235	2.55962e-07	1.0061e-07	1	0	0	1	0	0
AGCTAT	279	1117	6	187	264410857	138	911538708	6702	4.00358	1.49198	5.97326	1.2254	0.0358396	0.0073524	0.174069	1.35545e-07	5.32783e-08	1	0	0	1	0	0
AGCTCC	411	1928	6	187	264410857	138	911538708	11568	4.691	2.19786	10.3102	2.1151	0.061861	0.0126906	0.203956	2.33958e-07	9.19611e-08	1	0	0	1	0	0
AGCTCG	3	13	6	187	264410857	138	911538708	78	4.33333	0.0160428	0.0695187	0.0142616	0.000417112	8.55696e-05	0.188406	1.57752e-09	6.2007e-10	1	0	0	1	0	0
AGCTGC	5	20	6	187	264410857	138	911538708	120	4	0.026738	0.106952	0.0219409	0.000641711	0.000131646	0.173913	2.42695e-09	9.53953e-10	1	0	0	1	0	0
AGG	61277	555662	3	187	264410857	138	911538708	1666986	9.06804	327.684	2971.45	609.587	8.91436	1.82876	0.197131	3.37141e-05	1.32519e-05	1	1	0	0	0	0
AGGAGGC	1	5	7	187	264410857	138	911538708	35	5	0.00534759	0.026738	0.00548523	0.000187166	3.83966e-05	0.253623	7.0786e-10	2.78236e-10	1	0	0	1	0	0
AGGAGGG	3	12	7	187	264410857	138	911538708	84	4	0.0160428	0.0641711	0.0131646	0.000449198	9.21519e-05	0.202899	1.69886e-09	6.67767e-10	1	0	0	1	0	0
AGGAGGGGCAGGGGG	1	4	15	187	264410857	138	911538708	60	4	0.00534759	0.0213904	0.00438818	0.000320856	6.58228e-05	0.434783	1.21347e-09	4.76977e-10	1	0	0	1	0	0
AGGAT	5	28	5	187	264410857	138	911538708	140	5.6	0.026738	0.149733	0.0307173	0.000748663	0.000153586	0.202899	2.83144e-09	1.11295e-09	1	0	0	1	0	0
AGGATG	2	8	6	187	264410857	138	911538708	48	4	0.0106952	0.0427807	0.00877637	0.000256684	5.26582e-05	0.173913	9.70779e-10	3.81581e-10	1	0	0	1	0	0
AGGC	3714	28464	4	187	264410857	138	911538708	113856	7.66397	19.861	152.214	31.2263	0.608856	0.124905	0.222144	2.30269e-06	9.05111e-07	1	0	0	0	0	0
AGGCCC	524	2522	6	187	264410857	138	911538708	15132	4.81298	2.80214	13.4866	2.76675	0.0809198	0.0166005	0.20926	3.06038e-07	1.20293e-07	1	0	0	1	0	0
AGGCG	1	5	5	187	264410857	138	911538708	25	5	0.00534759	0.026738	0.00548523	0.00013369	2.74262e-05	0.181159	5.05614e-10	1.9874e-10	1	0	0	1	0	0
AGGCGC	314	1257	6	187	264410857	138	911538708	7542	4.00318	1.67914	6.72193	1.37899	0.0403316	0.00827392	0.174052	1.52534e-07	5.9956e-08	1	0	0	1	0	0
AGGCGCG	614	2456	7	187	264410857	138	911538708	17192	4	3.28342	13.1337	2.69435	0.0919358	0.0188604	0.202899	3.47701e-07	1.3667e-07	1	0	0	1	0	0
AGGCGG	25	104	6	187	264410857	138	911538708	624	4.16	0.13369	0.55615	0.114093	0.0033369	0.000684557	0.18087	1.26201e-08	4.96056e-09	1	0	0	1	0	0
AGGCGGCGC	622	2776	9	187	264410857	138	911538708	24984	4.46302	3.3262	14.8449	3.0454	0.133604	0.0274086	0.291067	5.0529e-07	1.98613e-07	1	0	0	1	0	0
AGGG	486	3417	4	187	264410857	138	911538708	13668	7.03086	2.59893	18.2727	3.74861	0.0730909	0.0149944	0.203793	2.76429e-07	1.08655e-07	1	0	0	0	0	0
AGGGAT	238	952	6	187	264410857	138	911538708	5712	4	1.27273	5.09091	1.04439	0.0305455	0.00626633	0.173913	1.15523e-07	4.54082e-08	1	0	0	1	0	0
AGGGC	1	5	5	187	264410857	138	911538708	25	5	0.00534759	0.026738	0.00548523	0.00013369	2.74262e-05	0.181159	5.05614e-10	1.9874e-10	1	0	0	1	0	0
AGGGCATATC	2	25	10	187	264410857	138	911538708	250	12.5	0.0106952	0.13369	0.0274262	0.0013369	0.000274262	0.905797	5.05614e-09	1.9874e-09	1	0	0	1	1	0
AGGGCG	1	4	6	187	264410857	138	911538708	24	4	0.00534759	0.0213904	0.00438818	0.000128342	2.63291e-05	0.173913	4.85389e-10	1.90791e-10	1	0	0	1	0	0
AGGGG	136	770	5	187	264410857	138	911538708	3850	5.66176	0.727273	4.11765	0.844726	0.0205882	0.00422363	0.205136	7.78646e-08	3.0606e-08	1	0	0	1	0	0
AGGGGG	497	2072	6	187	264410857	138	911538708	12432	4.16901	2.65775	11.0802	2.27308	0.0664813	0.0136385	0.181261	2.51432e-07	9.88295e-08	1	0	0	1	0	0
AGGGGGG	18	72	7	187	264410857	138	911538708	504	4	0.0962567	0.385027	0.0789873	0.00269519	0.000552911	0.202899	1.01932e-08	4.0066e-09	1	0	0	1	0	0
AT	1854447	35269387	2	187	264410857	138	911538708	70538774	19.0188	9916.83	188606	38692.1	377.213	77.3843	0.275635	0.00142662	0.000560756	1	1	1	0	0	0
ATATATATC	171	742	9	187	264410857	138	911538708	6678	4.33918	0.914439	3.96791	0.814008	0.0357112	0.00732607	0.28299	1.3506e-07	5.30875e-08	1	0	0	1	0	0
ATATATC	1	4	7	187	264410857	138	911538708	28	4	0.00534759	0.0213904	0.00438818	0.000149733	3.07173e-05	0.202899	5.66288e-10	2.22589e-10	1	0	0	1	0	0
ATATC	30	173	5	187	264410857	138	911538708	865	5.76667	0.160428	0.925134	0.189789	0.00462567	0.000948945	0.208937	1.74942e-08	6.87641e-09	1	0	0	1	0	0
ATATCC	34	136	6	187	264410857	138	911538708	816	4	0.181818	0.727273	0.149198	0.00436364	0.00089519	0.173913	1.65032e-08	6.48688e-09	1	0	0	1	0	0
ATATCCCG	918	3766	8	187	264410857	138	911538708	30128	4.1024	4.90909	20.139	4.13148	0.161112	0.0330518	0.23782	6.09326e-07	2.39506e-07	1	0	0	1	0	0
ATATCG	302	1208	6	187	264410857	138	911538708	7248	4	1.61497	6.45989	1.32523	0.0387594	0.00795139	0.173913	1.46588e-07	5.76188e-08	1	0	0	1	0	0
ATATCGGC	292	1315	8	187	264410857	138	911538708	10520	4.50342	1.5615	7.03209	1.44262	0.0562567	0.0115409	0.261068	2.12762e-07	8.36299e-08	1	0	0	1	0	0
ATC	67679	700502	3	187	264410857	138	911538708	2101506	10.3504	361.92	3746	768.483	11.238	2.30545	0.225008	4.2502e-05	1.67062e-05	1	1	0	0	0	0
ATCATG	4	16	6	187	264410857	138	911538708	96	4	0.0213904	0.0855615	0.0175527	0.000513369	0.000105316	0.173913	1.94156e-09	7.63163e-10	1	0	0	1	0	0
ATCC	2423	17566	4	187	264410857	138	911538708	70264	7.24969	12.9572	93.9358	19.2707	0.375743	0.0770828	0.210136	1.42106e-06	5.58571e-07	1	0	0	0	0	0
ATCCC	28	147	5	187	264410857	138	911538708	735	5.25	0.149733	0.786096	0.161266	0.00393048	0.000806329	0.190217	1.48651e-08	5.84296e-09	1	0	0	1	0	0
ATCG	877	5269	4	187	264410857	138	911538708	21076	6.00798	4.68984	28.1765	5.78034	0.112706	0.0231213	0.174144	4.26253e-07	1.67546e-07	1	0	0	0	0	0
ATCGCCC	1	4	7	187	264410857	138	911538708	28	4	0.00534759	0.0213904	0.00438818	0.000149733	3.07173e-05	0.202899	5.66288e-10	2.22589e-10	1	0	0	1	0	0
ATCGCG	1	4	6	187	264410857	138	911538708	24	4	0.00534759	0.0213904	0.00438818	0.000128342	2.63291e-05	0.173913	4.85389e-10	1.90791e-10	1	0	0	1	0	0
ATGC	3	18	4	187	264410857	138	911538708	72	6	0.0160428	0.0962567	0.0197468	0.000385027	7.89873e-05	0.173913	1.45617e-09	5.72372e-10	1	0	0	0	0	0
CCCCCCG	6	25	7	187	264410857	138	911538708	175	4.16667	0.0320856	0.13369	0.0274262	0.000935829	0.000191983	0.211353	3.5393e-09	1.39118e-09	1	0	0	1	0	0
CCCCCG	44	179	6	187	264410857	138	911538708	1074	4.06818	0.235294	0.957219	0.196371	0.00574332	0.00117823	0.176877	2.17212e-08	8.53788e-09	1	0	0	1	0	0
CCCCG	4	21	5	187	264410857	138	911538708	105	5.25	0.0213904	0.112299	0.023038	0.000561497	0.00011519	0.190217	2.12358e-09	8.34709e-10	1	0	0	1	0	0
CCCCGG	1	5	6	187	264410857	138	911538708	30	5	0.00534759	0.026738	0.00548523	0.000160428	3.29114e-05	0.217391	6.06737e-10	2.38488e-10	1	0	0	1	0	0
CCCG	2	13	4	187	264410857	138	911538708	52	6.5	0.0106952	0.0695187	0.0142616	0.000278075	5.70464e-05	0.188406	1.05168e-09	4.1338e-10	1	0	0	0	0	0
CCCGCG	4	16	6	187	264410857	138	911538708	96	4	0.0213904	0.0855615	0.0175527	0.000513369	0.000105316	0.173913	1.94156e-09	7.63163e-10	1	0	0	1	0	0
CCG	120543	1136530	3	187	264410857	138	911538708	3409590	9.42842	644.615	6077.7	1246.83	18.2331	3.74048	0.204966	6.89575e-05	2.71049e-05	1	1	0	0	0	0
CCGCCGG	1	4	7	187	264410857	138	911538708	28	4	0.00534759	0.0213904	0.00438818	0.000149733	3.07173e-05	0.202899	5.66288e-10	2.22589e-10	1	0	0	1	0	0
CCGCG	94	471	5	187	264410857	138	911538708	2355	5.01064	0.502674	2.51872	0.516709	0.0125936	0.00258354	0.181545	4.76288e-08	1.87213e-08	1	0	0	1	0	0
CCGG	2	12	4	187	264410857	138	911538708	48	6	0.0106952	0.0641711	0.0131646	0.000256684	5.26582e-05	0.173913	9.70779e-10	3.81581e-10	1	0	0	0	0	0
CCGGCG	1	4	6	187	264410857	138	911538708	24	4	0.00534759	0.0213904	0.00438818	0.000128342	2.63291e-05	0.173913	4.85389e-10	1.90791e-10	1	0	0	1	0	0
CG	2628	32445	2	187	264410857	138	911538708	64890	12.3459	14.0535	173.503	35.5937	0.347005	0.0711873	0.178926	1.31237e-06	5.1585e-07	1	0	0	0	0	0
