# Supplementary material for: Profiles of telomeric repeats in Insecta reveal diverse forms of telomeric motifs in Hymenopterans
Source: Life Sci Alliance. 2022 Apr 1;5(7):e202101163. doi: 10.26508/lsa.202101163 (PMC8977481; doi:10.26508/lsa.202101163)
Supplement: Supplemental Data 5. — Tandem repeat statistics and TRIP TRM calls for arthropods species that are not listed in Supplemental Data 2 or Supplemental Data 3. [file LSA-2021-01163_Supplemental_Data_5.zip › DataS5/NASGI_rv2x_output.csv.1.filtered.xlsx]

## Sheet: Sheet1
Unnamed: 0	reads	repeats	unit_len	avg_genome_cov	genome_size	eff_read_len	num_reads	repeats_total_len	repeats_per_read	reads_per_genome	repeats_per_genome	repeats_per_million_reads	repeats_len_per_genome	repeats_len_per_million_reads	percent_repeats_len_per_read	percent_repeats_len_per_genome	percent_repeat_unit_in_sequences	avg_genome_cov_filter	repeat_containing_reads_filter	repeats_len_per_million_reads_filter	unit_len_filter	percent_repeats_len_per_read_filter	qualified
AAAAAAAAG	67	328	9	175	264410857	138	278610078	2952	4.89552	0.382857	1.87429	1.17727	0.0168686	0.0105955	0.319273	6.37968e-08	7.67786e-08	1	0	0	1	0	0
AAAAAAC	1	8	7	175	264410857	138	278610078	56	8	0.00571429	0.0457143	0.028714	0.00032	0.000200998	0.405797	1.21024e-09	1.45651e-09	1	0	0	1	0	0
AAAAAACC	11	52	8	175	264410857	138	278610078	416	4.72727	0.0628571	0.297143	0.186641	0.00237714	0.00149313	0.274045	8.99034e-09	1.08198e-08	1	0	0	1	0	0
AAAAAACG	69	316	8	175	264410857	138	278610078	2528	4.57971	0.394286	1.80571	1.1342	0.0144457	0.00907361	0.26549	5.46336e-08	6.57508e-08	1	0	0	1	0	0
AAAAAACGAGGTGGC	1	4	15	175	264410857	138	278610078	60	4	0.00571429	0.0228571	0.014357	0.000342857	0.000215355	0.434783	1.29668e-09	1.56054e-09	1	0	0	1	0	0
AAAAAAG	113	664	7	175	264410857	138	278610078	4648	5.87611	0.645714	3.79429	2.38326	0.02656	0.0166828	0.298063	1.0045e-07	1.2089e-07	1	0	0	1	0	0
AAAAAAGTATC	384	2134	11	175	264410857	138	278610078	23474	5.55729	2.19429	12.1943	7.65945	0.134137	0.084254	0.442973	5.07306e-07	6.10536e-07	1	0	0	1	0	0
AAAAAAT	146	709	7	175	264410857	138	278610078	4963	4.85616	0.834286	4.05143	2.54478	0.02836	0.0178134	0.246327	1.07257e-07	1.29083e-07	1	0	0	1	0	0
AAAAAATATCT	1	4	11	175	264410857	138	278610078	44	4	0.00571429	0.0228571	0.014357	0.000251429	0.000157927	0.318841	9.50901e-10	1.1444e-09	1	0	0	1	0	0
AAAAAATTTAAAAATTTG	98	421	18	175	264410857	138	278610078	7578	4.29592	0.56	2.40571	1.51107	0.0433029	0.0271993	0.560337	1.63771e-07	1.97096e-07	1	0	0	1	1	0
AAAAAC	58	232	6	175	264410857	138	278610078	1392	4	0.331429	1.32571	0.832705	0.00795429	0.00499623	0.173913	3.00831e-08	3.62046e-08	1	0	0	1	0	0
AAAAACAGGGAGGTGTAGAATGG	2	10	23	175	264410857	138	278610078	230	5	0.0114286	0.0571429	0.0358925	0.00131429	0.000825526	0.833333	4.97062e-09	5.98208e-09	1	0	0	1	1	0
AAAAACAGGGATGGTGTAGAATGG	27	116	24	175	264410857	138	278610078	2784	4.2963	0.154286	0.662857	0.416352	0.0159086	0.00999246	0.747182	6.01661e-08	7.24091e-08	1	0	0	1	1	0
AAAAACATACCATGGTGTAGAATGG	1	4	25	175	264410857	138	278610078	100	4	0.00571429	0.0228571	0.014357	0.000571429	0.000358925	0.724638	2.16114e-09	2.6009e-09	1	0	0	1	1	0
AAAAACCC	99	615	8	175	264410857	138	278610078	4920	6.21212	0.565714	3.51429	2.20739	0.0281143	0.0176591	0.360123	1.06328e-07	1.27964e-07	1	0	0	1	0	0
AAAAAG	246	1190	6	175	264410857	138	278610078	7140	4.8374	1.40571	6.8	4.2712	0.0408	0.0256272	0.210322	1.54305e-07	1.85704e-07	1	0	0	1	0	0
AAAAAGCCCAACCGG	2	11	15	175	264410857	138	278610078	165	5.5	0.0114286	0.0628571	0.0394817	0.000942857	0.000592226	0.597826	3.56588e-09	4.29149e-09	1	0	0	1	1	0
AAAAAGTATC	994	5655	10	175	264410857	138	278610078	56550	5.68913	5.68	32.3143	20.2972	0.323143	0.202972	0.412256	1.22212e-06	1.47081e-06	1	0	0	1	0	0
AAAAAT	256	1024	6	175	264410857	138	278610078	6144	4	1.46286	5.85143	3.67539	0.0351086	0.0220523	0.173913	1.3278e-07	1.59799e-07	1	0	0	1	0	0
AAAAATAAT	84	611	9	175	264410857	138	278610078	5499	7.27381	0.48	3.49143	2.19303	0.0314229	0.0197373	0.474379	1.18841e-07	1.43024e-07	1	0	0	1	0	0
AAAAATCTTG	224	1061	10	175	264410857	138	278610078	10610	4.73661	1.28	6.06286	3.80819	0.0606286	0.0380819	0.343232	2.29297e-07	2.75956e-07	1	0	0	1	0	0
AAAAATTTCGAAAATTTC	234	958	18	175	264410857	138	278610078	17244	4.09402	1.33714	5.47429	3.4385	0.0985371	0.061893	0.534002	3.72667e-07	4.485e-07	1	0	0	1	1	0
AAAAATTTG	295	1842	9	175	264410857	138	278610078	16578	6.24407	1.68571	10.5257	6.61139	0.0947314	0.0595025	0.407222	3.58274e-07	4.31178e-07	1	0	0	1	0	0
AAAAATTTTCGAAATTTT	142	643	18	175	264410857	138	278610078	11574	4.52817	0.811429	3.67429	2.30788	0.0661371	0.0415419	0.590631	2.5013e-07	3.01028e-07	1	0	0	1	1	0
AAAAC	75	375	5	175	264410857	138	278610078	1875	5	0.428571	2.14286	1.34597	0.0107143	0.00672984	0.181159	4.05214e-08	4.87669e-08	1	0	0	1	0	0
AAAACAACGAACTGGCGGTCAACT	2	9	24	175	264410857	138	278610078	216	4.5	0.0114286	0.0514286	0.0323032	0.00123429	0.000775277	0.782609	4.66806e-09	5.61795e-09	1	0	0	1	1	0
AAAACC	1	4	6	175	264410857	138	278610078	24	4	0.00571429	0.0228571	0.014357	0.000137143	8.61419e-05	0.173913	5.18673e-10	6.24217e-10	1	0	0	1	0	0
AAAACCCC	11	45	8	175	264410857	138	278610078	360	4.09091	0.0628571	0.257143	0.161516	0.00205714	0.00129213	0.237154	7.7801e-09	9.36325e-09	1	0	0	1	0	0
AAAACGG	146	925	7	175	264410857	138	278610078	6475	6.33562	0.834286	5.28571	3.32005	0.037	0.0232404	0.321372	1.39934e-07	1.68408e-07	1	0	0	1	0	0
AAAACGGGAGGGCTC	94	413	15	175	264410857	138	278610078	6195	4.39362	0.537143	2.36	1.48236	0.0354	0.0222354	0.477567	1.33883e-07	1.61126e-07	1	0	0	1	0	0
AAAACTGTGGT	2	8	11	175	264410857	138	278610078	88	4	0.0114286	0.0457143	0.028714	0.000502857	0.000315854	0.318841	1.9018e-09	2.28879e-09	1	0	0	1	0	0
AAAAG	112	663	5	175	264410857	138	278610078	3315	5.91964	0.64	3.78857	2.37967	0.0189429	0.0118983	0.21448	7.16418e-08	8.62199e-08	1	0	0	1	0	0
AAAAGAC	86	344	7	175	264410857	138	278610078	2408	4	0.491429	1.96571	1.2347	0.01376	0.0086429	0.202899	5.20402e-08	6.26297e-08	1	0	0	1	0	0
AAAAGCGC	204	1103	8	175	264410857	138	278610078	8824	5.40686	1.16571	6.30286	3.95894	0.0504229	0.0316715	0.313441	1.90699e-07	2.29504e-07	1	0	0	1	0	0
AAAAGG	66	264	6	175	264410857	138	278610078	1584	4	0.377143	1.50857	0.947561	0.00905143	0.00568537	0.173913	3.42324e-08	4.11983e-08	1	0	0	1	0	0
AAAAGGGAGG	224	1186	10	175	264410857	138	278610078	11860	5.29464	1.28	6.77714	4.25685	0.0677714	0.0425685	0.38367	2.56311e-07	3.08467e-07	1	0	0	1	0	0
AAAAGGT	66	316	7	175	264410857	138	278610078	2212	4.78788	0.377143	1.80571	1.1342	0.01264	0.00793941	0.242863	4.78044e-08	5.7532e-08	1	0	0	1	0	0
AAAAGTCGACTACCC	1	4	15	175	264410857	138	278610078	60	4	0.00571429	0.0228571	0.014357	0.000342857	0.000215355	0.434783	1.29668e-09	1.56054e-09	1	0	0	1	0	0
AAAAGTGTGC	1	4	10	175	264410857	138	278610078	40	4	0.00571429	0.0228571	0.014357	0.000228571	0.00014357	0.289855	8.64456e-10	1.04036e-09	1	0	0	1	0	0
AAAAT	293	1685	5	175	264410857	138	278610078	8425	5.75085	1.67429	9.62857	6.04788	0.0481429	0.0302394	0.208364	1.82076e-07	2.19126e-07	1	0	0	1	0	0
AAAATAG	3	15	7	175	264410857	138	278610078	105	5	0.0171429	0.0857143	0.0538387	0.0006	0.000376871	0.253623	2.2692e-09	2.73095e-09	1	0	0	1	0	0
AAAATC	45	180	6	175	264410857	138	278610078	1080	4	0.257143	1.02857	0.646064	0.00617143	0.00387639	0.173913	2.33403e-08	2.80897e-08	1	0	0	1	0	0
AAAATCT	101	404	7	175	264410857	138	278610078	2828	4	0.577143	2.30857	1.45006	0.01616	0.0101504	0.202899	6.1117e-08	7.35535e-08	1	0	0	1	0	0
AAAATG	104	1048	6	175	264410857	138	278610078	6288	10.0769	0.594286	5.98857	3.76153	0.0359314	0.0225692	0.438127	1.35892e-07	1.63545e-07	1	0	0	1	0	0
AAAATGGGTCGCGTG	6	35	15	175	264410857	138	278610078	525	5.83333	0.0342857	0.2	0.125624	0.003	0.00188435	0.634058	1.1346e-08	1.36547e-08	1	0	0	1	1	0
AAAATGTCTGC	154	1071	11	175	264410857	138	278610078	11781	6.95455	0.88	6.12	3.84408	0.06732	0.0422849	0.554348	2.54604e-07	3.06412e-07	1	0	0	1	1	0
AAAATT	198	792	6	175	264410857	138	278610078	4752	4	1.13143	4.52571	2.84268	0.0271543	0.0170561	0.173913	1.02697e-07	1.23595e-07	1	0	0	1	0	0
AAAATTT	70	280	7	175	264410857	138	278610078	1960	4	0.4	1.6	1.00499	0.0112	0.00703492	0.202899	4.23583e-08	5.09777e-08	1	0	0	1	0	0
AAAATTTAGAAAATTTTGT	121	504	19	175	264410857	138	278610078	9576	4.16529	0.691429	2.88	1.80898	0.05472	0.0343706	0.573482	2.06951e-07	2.49062e-07	1	0	0	1	1	0
AAAATTTCATAAATTTAC	203	1067	18	175	264410857	138	278610078	19206	5.25616	1.16	6.09714	3.82973	0.109749	0.0689351	0.685586	4.15068e-07	4.99529e-07	1	0	0	1	1	0
AAAATTTCT	121	758	9	175	264410857	138	278610078	6822	6.26446	0.691429	4.33143	2.72065	0.0389829	0.0244858	0.408552	1.47433e-07	1.77434e-07	1	0	0	1	0	0
AAAATTTCTAAAATTTTC	345	1544	18	175	264410857	138	278610078	27792	4.47536	1.97143	8.82286	5.5418	0.158811	0.0997523	0.583743	6.00624e-07	7.22843e-07	1	0	0	1	1	0
AAAATTTGGGAAATTGGG	214	859	18	175	264410857	138	278610078	15462	4.01402	1.22286	4.90857	3.08316	0.0883543	0.0554969	0.523568	3.34155e-07	4.02152e-07	1	0	0	1	1	0
AAAC	242	1656	4	175	264410857	138	278610078	6624	6.84298	1.38286	9.46286	5.94379	0.0378514	0.0237752	0.198347	1.43154e-07	1.72284e-07	1	0	0	0	0	0
AAACAAACCGCACAG	110	670	15	175	264410857	138	278610078	10050	6.09091	0.628571	3.82857	2.40479	0.0574286	0.0360719	0.662055	2.17194e-07	2.61391e-07	1	0	0	1	1	0
AAACAAGCGC	123	667	10	175	264410857	138	278610078	6670	5.42276	0.702857	3.81143	2.39403	0.0381143	0.0239403	0.392954	1.44148e-07	1.7348e-07	1	0	0	1	0	0
AAACAATCGCG	146	646	11	175	264410857	138	278610078	7106	4.42466	0.834286	3.69143	2.31865	0.0406057	0.0255052	0.35269	1.53571e-07	1.8482e-07	1	0	0	1	0	0
AAACAC	142	692	6	175	264410857	138	278610078	4152	4.87324	0.811429	3.95429	2.48376	0.0237257	0.0149025	0.21188	8.97305e-08	1.07989e-07	1	0	0	1	0	0
AAACACC	24	97	7	175	264410857	138	278610078	679	4.04167	0.137143	0.554286	0.348157	0.00388	0.0024371	0.205012	1.46741e-08	1.76601e-08	1	0	0	1	0	0
AAACACCAACGCTAC	1	6	15	175	264410857	138	278610078	90	6	0.00571429	0.0342857	0.0215355	0.000514286	0.000323032	0.652174	1.94502e-09	2.34081e-09	1	0	0	1	1	0
AAACAGAACACCCGC	140	698	15	175	264410857	138	278610078	10470	4.98571	0.8	3.98857	2.50529	0.0598286	0.0375794	0.541925	2.26271e-07	2.72315e-07	1	0	0	1	1	0
AAACAGAACGCAACC	81	476	15	175	264410857	138	278610078	7140	5.87654	0.462857	2.72	1.70848	0.0408	0.0256272	0.638755	1.54305e-07	1.85704e-07	1	0	0	1	1	0
AAACAGC	30	120	7	175	264410857	138	278610078	840	4	0.171429	0.685714	0.430709	0.0048	0.00301497	0.202899	1.81536e-08	2.18476e-08	1	0	0	1	0	0
AAACAGGAGCAACCG	34	203	15	175	264410857	138	278610078	3045	5.97059	0.194286	1.16	0.728617	0.0174	0.0109293	0.648977	6.58067e-08	7.91975e-08	1	0	0	1	1	0
AAACCAACCCCGACC	1	4	15	175	264410857	138	278610078	60	4	0.00571429	0.0228571	0.014357	0.000342857	0.000215355	0.434783	1.29668e-09	1.56054e-09	1	0	0	1	0	0
AAACCAC	5	20	7	175	264410857	138	278610078	140	4	0.0285714	0.114286	0.0717849	0.0008	0.000502494	0.202899	3.02559e-09	3.64126e-09	1	0	0	1	0	0
AAACCACACCCTTCC	6	33	15	175	264410857	138	278610078	495	5.5	0.0342857	0.188571	0.118445	0.00282857	0.00177668	0.597826	1.06976e-08	1.28745e-08	1	0	0	1	1	0
AAACCACACCGCTCC	1	4	15	175	264410857	138	278610078	60	4	0.00571429	0.0228571	0.014357	0.000342857	0.000215355	0.434783	1.29668e-09	1.56054e-09	1	0	0	1	0	0
AAACCATCCCCAGTC	4	22	15	175	264410857	138	278610078	330	5.5	0.0228571	0.125714	0.0789634	0.00188571	0.00118445	0.597826	7.13176e-09	8.58298e-09	1	0	0	1	1	0
AAACCC	91	372	6	175	264410857	138	278610078	2232	4.08791	0.52	2.12571	1.3352	0.0127543	0.0080112	0.177735	4.82366e-08	5.80521e-08	1	0	0	1	0	0
AAACCCG	2	8	7	175	264410857	138	278610078	56	4	0.0114286	0.0457143	0.028714	0.00032	0.000200998	0.202899	1.21024e-09	1.45651e-09	1	0	0	1	0	0
AAACCCGGTGATCGC	2	10	15	175	264410857	138	278610078	150	5	0.0114286	0.0571429	0.0358925	0.000857143	0.000538387	0.543478	3.24171e-09	3.90135e-09	1	0	0	1	1	0
AAACCCTAGATCGGAAGTGTAAGCT	3	13	25	175	264410857	138	278610078	325	4.33333	0.0171429	0.0742857	0.0466602	0.00185714	0.0011665	0.785024	7.0237e-09	8.45293e-09	1	0	0	1	1	0
AAACCGCTCAAACCGTATCCCGTC	4	18	24	175	264410857	138	278610078	432	4.5	0.0228571	0.102857	0.0646064	0.00246857	0.00155055	0.782609	9.33612e-09	1.12359e-08	1	0	0	1	1	0
AAACCTCTAAACTTCT	236	1074	16	175	264410857	138	278610078	17184	4.55085	1.34857	6.13714	3.85485	0.0981943	0.0616776	0.527634	3.7137e-07	4.46939e-07	1	0	0	1	1	0
AAACG	2	10	5	175	264410857	138	278610078	50	5	0.0114286	0.0571429	0.0358925	0.000285714	0.000179462	0.181159	1.08057e-09	1.30045e-09	1	0	0	1	0	0
AAACGAGAGCGAGGC	17	83	15	175	264410857	138	278610078	1245	4.88235	0.0971429	0.474286	0.297907	0.00711429	0.00446861	0.530691	2.69062e-08	3.23812e-08	1	0	0	1	1	0
AAACGATAGTAGAGC	4	26	15	175	264410857	138	278610078	390	6.5	0.0228571	0.148571	0.0933204	0.00222857	0.00139981	0.706522	8.42844e-09	1.01435e-08	1	0	0	1	1	0
AAACGCCCAACACAC	47	210	15	175	264410857	138	278610078	3150	4.46809	0.268571	1.2	0.753742	0.018	0.0113061	0.485661	6.80759e-08	8.19284e-08	1	0	0	1	0	0
AAACGCGAGTAGGCG	4	19	15	175	264410857	138	278610078	285	4.75	0.0228571	0.108571	0.0681957	0.00162857	0.00102293	0.516304	6.15925e-09	7.41257e-09	1	0	0	1	1	0
AAACGG	1	4	6	175	264410857	138	278610078	24	4	0.00571429	0.0228571	0.014357	0.000137143	8.61419e-05	0.173913	5.18673e-10	6.24217e-10	1	0	0	1	0	0
AAACGGAAGGCAGAC	119	689	15	175	264410857	138	278610078	10335	5.78992	0.68	3.93714	2.47299	0.0590571	0.0370949	0.629339	2.23354e-07	2.68803e-07	1	0	0	1	1	0
AAACGGCAG	101	493	9	175	264410857	138	278610078	4437	4.88119	0.577143	2.81714	1.7695	0.0253543	0.0159255	0.318338	9.58897e-08	1.15402e-07	1	0	0	1	0	0
AAACGGCAGACCCAC	249	1200	15	175	264410857	138	278610078	18000	4.81928	1.42286	6.85714	4.30709	0.102857	0.0646064	0.523834	3.89005e-07	4.68162e-07	1	0	0	1	1	0
AAACGGGTGAAGGGC	168	690	15	175	264410857	138	278610078	10350	4.10714	0.96	3.94286	2.47658	0.0591429	0.0371487	0.446429	2.23678e-07	2.69193e-07	1	0	0	1	0	0
AAACGTACGC	318	2001	10	175	264410857	138	278610078	20010	6.29245	1.81714	11.4343	7.18208	0.114343	0.0718208	0.455975	4.32444e-07	5.20441e-07	1	0	0	1	0	0
AAACTCACCACACGC	11	46	15	175	264410857	138	278610078	690	4.18182	0.0628571	0.262857	0.165105	0.00394286	0.00247658	0.454545	1.49119e-08	1.79462e-08	1	0	0	1	0	0
AAACTCATCCAGGCG	1	4	15	175	264410857	138	278610078	60	4	0.00571429	0.0228571	0.014357	0.000342857	0.000215355	0.434783	1.29668e-09	1.56054e-09	1	0	0	1	0	0
AAACTCCGAACCCCG	1	4	15	175	264410857	138	278610078	60	4	0.00571429	0.0228571	0.014357	0.000342857	0.000215355	0.434783	1.29668e-09	1.56054e-09	1	0	0	1	0	0
AAACTCGTC	60	275	9	175	264410857	138	278610078	2475	4.58333	0.342857	1.57143	0.987043	0.0141429	0.00888338	0.298913	5.34882e-08	6.43723e-08	1	0	0	1	0	0
AAACTT	92	368	6	175	264410857	138	278610078	2208	4	0.525714	2.10286	1.32084	0.0126171	0.00792505	0.173913	4.77179e-08	5.74279e-08	1	0	0	1	0	0
AAAG	2058	14028	4	175	264410857	138	278610078	56112	6.81633	11.76	80.16	50.3499	0.32064	0.2014	0.197575	1.21266e-06	1.45942e-06	1	0	0	0	0	0
AAAGAAGTCCACCG	1	4	14	175	264410857	138	278610078	56	4	0.00571429	0.0228571	0.014357	0.00032	0.000200998	0.405797	1.21024e-09	1.45651e-09	1	0	0	1	0	0
AAAGACTTCAATTTACTATGTAGC	2	11	24	175	264410857	138	278610078	264	5.5	0.0114286	0.0628571	0.0394817	0.00150857	0.000947561	0.956522	5.70541e-09	6.86638e-09	1	0	0	1	1	0
AAAGAG	787	3408	6	175	264410857	138	278610078	20448	4.33037	4.49714	19.4743	12.2321	0.116846	0.0733929	0.188277	4.4191e-07	5.31833e-07	1	0	0	1	0	0
AAAGAGAGGCAACAC	1	5	15	175	264410857	138	278610078	75	5	0.00571429	0.0285714	0.0179462	0.000428571	0.000269193	0.543478	1.62085e-09	1.95068e-09	1	0	0	1	1	0
AAAGAT	76	304	6	175	264410857	138	278610078	1824	4	0.434286	1.73714	1.09113	0.0104229	0.00654678	0.173913	3.94192e-08	4.74405e-08	1	0	0	1	0	0
AAAGCAAGGTGGGCG	12	71	15	175	264410857	138	278610078	1065	5.91667	0.0685714	0.405714	0.254836	0.00608571	0.00382255	0.643116	2.30161e-08	2.76996e-08	1	0	0	1	1	0
AAAGCACAGGACGGG	41	216	15	175	264410857	138	278610078	3240	5.26829	0.234286	1.23429	0.775277	0.0185143	0.0116292	0.572641	7.00209e-08	8.42692e-08	1	0	0	1	1	0
AAAGCACGCACCCGG	2	8	15	175	264410857	138	278610078	120	4	0.0114286	0.0457143	0.028714	0.000685714	0.000430709	0.434783	2.59337e-09	3.12108e-09	1	0	0	1	0	0
AAAGCAGCCCCACCG	1	4	15	175	264410857	138	278610078	60	4	0.00571429	0.0228571	0.014357	0.000342857	0.000215355	0.434783	1.29668e-09	1.56054e-09	1	0	0	1	0	0
AAAGCC	4	16	6	175	264410857	138	278610078	96	4	0.0228571	0.0914286	0.0574279	0.000548571	0.000344568	0.173913	2.07469e-09	2.49687e-09	1	0	0	1	0	0
AAAGG	24	120	5	175	264410857	138	278610078	600	5	0.137143	0.685714	0.430709	0.00342857	0.00215355	0.181159	1.29668e-08	1.56054e-08	1	0	0	1	0	0
AAAGGAACCAACGAG	44	327	15	175	264410857	138	278610078	4905	7.43182	0.251429	1.86857	1.17368	0.0280286	0.0176052	0.807806	1.06004e-07	1.27574e-07	1	0	0	1	1	0
AAAGGAAGAGACTCT	1	4	15	175	264410857	138	278610078	60	4	0.00571429	0.0228571	0.014357	0.000342857	0.000215355	0.434783	1.29668e-09	1.56054e-09	1	0	0	1	0	0
AAAGGCGATTGCAGCGATTCCGG	2	11	23	175	264410857	138	278610078	253	5.5	0.0114286	0.0628571	0.0394817	0.00144571	0.000908079	0.916667	5.46768e-09	6.58028e-09	1	0	0	1	1	0
AAAGGGAAGGGTGTC	129	727	15	175	264410857	138	278610078	10905	5.63566	0.737143	4.15429	2.60938	0.0623143	0.0391407	0.612572	2.35672e-07	2.83628e-07	1	0	0	1	1	0
AAAGT	84	420	5	175	264410857	138	278610078	2100	5	0.48	2.4	1.50748	0.012	0.00753742	0.181159	4.53839e-08	5.4619e-08	1	0	0	1	0	0
AAAGTC	91	364	6	175	264410857	138	278610078	2184	4	0.52	2.08	1.30649	0.01248	0.00783891	0.173913	4.71993e-08	5.68037e-08	1	0	0	1	0	0
AAAGTCCCATCAGCC	10	62	15	175	264410857	138	278610078	930	6.2	0.0571429	0.354286	0.222533	0.00531429	0.003338	0.673913	2.00986e-08	2.41884e-08	1	0	0	1	1	0
AAAGTCTCATCCGCC	4	22	15	175	264410857	138	278610078	330	5.5	0.0228571	0.125714	0.0789634	0.00188571	0.00118445	0.597826	7.13176e-09	8.58298e-09	1	0	0	1	1	0
AAAGTGGCGAGGCGG	29	125	15	175	264410857	138	278610078	1875	4.31034	0.165714	0.714286	0.448656	0.0107143	0.00672984	0.468516	4.05214e-08	4.87669e-08	1	0	0	1	0	0
AAAGTGTACC	2	8	10	175	264410857	138	278610078	80	4	0.0114286	0.0457143	0.028714	0.000457143	0.00028714	0.289855	1.72891e-09	2.08072e-09	1	0	0	1	0	0
AAAGTGTGTC	95	437	10	175	264410857	138	278610078	4370	4.6	0.542857	2.49714	1.5685	0.0249714	0.015685	0.333333	9.44418e-08	1.13659e-07	1	0	0	1	0	0
AAAGTT	384	1536	6	175	264410857	138	278610078	9216	4	2.19429	8.77714	5.51308	0.0526629	0.0330785	0.173913	1.99171e-07	2.39699e-07	1	0	0	1	0	0
AAAT	22196	149010	4	175	264410857	138	278610078	596040	6.71337	126.834	851.486	534.833	3.40594	2.13933	0.19459	1.28813e-05	1.55024e-05	1	1	0	0	0	0
AAATAAT	214	1049	7	175	264410857	138	278610078	7343	4.90187	1.22286	5.99429	3.76512	0.04196	0.0263558	0.248646	1.58692e-07	1.90984e-07	1	0	0	1	0	0
AAATAATT	1	4	8	175	264410857	138	278610078	32	4	0.00571429	0.0228571	0.014357	0.000182857	0.000114856	0.231884	6.91564e-10	8.32289e-10	1	0	0	1	0	0
AAATAC	179	716	6	175	264410857	138	278610078	4296	4	1.02286	4.09143	2.5699	0.0245486	0.0154194	0.173913	9.28425e-08	1.11735e-07	1	0	0	1	0	0
AAATACACAT	2	16	10	175	264410857	138	278610078	160	8	0.0114286	0.0914286	0.0574279	0.000914286	0.000574279	0.57971	3.45782e-09	4.16144e-09	1	0	0	1	1	0
AAATACGAG	1	14	9	175	264410857	138	278610078	126	14	0.00571429	0.08	0.0502494	0.00072	0.000452245	0.913043	2.72303e-09	3.27714e-09	1	0	0	1	1	0
AAATACTCTTG	134	694	11	175	264410857	138	278610078	7634	5.1791	0.765714	3.96571	2.49094	0.0436229	0.0274003	0.412827	1.64981e-07	1.98553e-07	1	0	0	1	0	0
AAATAG	65	260	6	175	264410857	138	278610078	1560	4	0.371429	1.48571	0.933204	0.00891429	0.00559922	0.173913	3.37138e-08	4.05741e-08	1	0	0	1	0	0
AAATAGT	59	236	7	175	264410857	138	278610078	1652	4	0.337143	1.34857	0.847062	0.00944	0.00592943	0.202899	3.5702e-08	4.29669e-08	1	0	0	1	0	0
AAATAT	428	1860	6	175	264410857	138	278610078	11160	4.34579	2.44571	10.6286	6.676	0.0637714	0.040056	0.188948	2.41183e-07	2.90261e-07	1	0	0	1	0	0
AAATATC	1	4	7	175	264410857	138	278610078	28	4	0.00571429	0.0228571	0.014357	0.00016	0.000100499	0.202899	6.05119e-10	7.28253e-10	1	0	0	1	0	0
AAATATTTC	70	358	9	175	264410857	138	278610078	3222	5.11429	0.4	2.04571	1.28495	0.0184114	0.0115645	0.33354	6.96319e-08	8.38011e-08	1	0	0	1	0	0
AAATCACTGCCCCGC	33	137	15	175	264410857	138	278610078	2055	4.15152	0.188571	0.782857	0.491727	0.0117429	0.0073759	0.451252	4.44114e-08	5.34485e-08	1	0	0	1	0	0
AAATCG	1	4	6	175	264410857	138	278610078	24	4	0.00571429	0.0228571	0.014357	0.000137143	8.61419e-05	0.173913	5.18673e-10	6.24217e-10	1	0	0	1	0	0
AAATCGAAT	118	589	9	175	264410857	138	278610078	5301	4.99153	0.674286	3.36571	2.11407	0.0302914	0.0190266	0.325534	1.14562e-07	1.37874e-07	1	0	0	1	0	0
AAATCT	1793	7659	6	175	264410857	138	278610078	45954	4.27161	10.2457	43.7657	27.49	0.262594	0.16494	0.185722	9.9313e-07	1.19522e-06	1	0	0	1	0	0
AAATGAGTGCCAACG	7	46	15	175	264410857	138	278610078	690	6.57143	0.04	0.262857	0.165105	0.00394286	0.00247658	0.714286	1.49119e-08	1.79462e-08	1	0	0	1	1	0
AAATGG	62	252	6	175	264410857	138	278610078	1512	4.06452	0.354286	1.44	0.90449	0.00864	0.00542694	0.176718	3.26764e-08	3.93256e-08	1	0	0	1	0	0
AAATGGCCGCGAGGGATACAGTG	1	5	23	175	264410857	138	278610078	115	5	0.00571429	0.0285714	0.0179462	0.000657143	0.000412763	0.833333	2.48531e-09	2.99104e-09	1	0	0	1	1	0
AAATGGGCGATAGTG	1	4	15	175	264410857	138	278610078	60	4	0.00571429	0.0228571	0.014357	0.000342857	0.000215355	0.434783	1.29668e-09	1.56054e-09	1	0	0	1	0	0
AAATGT	89	356	6	175	264410857	138	278610078	2136	4	0.508571	2.03429	1.27777	0.0122057	0.00766663	0.173913	4.61619e-08	5.55553e-08	1	0	0	1	0	0
AAATGTAATG	609	6155	10	175	264410857	138	278610078	61550	10.1067	3.48	35.1714	22.0918	0.351714	0.220918	0.732372	1.33018e-06	1.60086e-06	1	0	0	1	1	0
AAATT	231	1157	5	175	264410857	138	278610078	5785	5.00866	1.32	6.61143	4.15276	0.0330571	0.0207638	0.181473	1.25022e-07	1.50462e-07	1	0	0	1	0	0
AAATTC	41	164	6	175	264410857	138	278610078	984	4	0.234286	0.937143	0.588636	0.00562286	0.00353182	0.173913	2.12656e-08	2.55929e-08	1	0	0	1	0	0
AAATTCCCGACTGCC	27	171	15	175	264410857	138	278610078	2565	6.33333	0.154286	0.977143	0.613761	0.0146571	0.00920641	0.688406	5.54332e-08	6.67132e-08	1	0	0	1	1	0
AAATTCCGGCG	97	404	11	175	264410857	138	278610078	4444	4.16495	0.554286	2.30857	1.45006	0.0253943	0.0159506	0.331989	9.6041e-08	1.15584e-07	1	0	0	1	0	0
AAATTG	1	4	6	175	264410857	138	278610078	24	4	0.00571429	0.0228571	0.014357	0.000137143	8.61419e-05	0.173913	5.18673e-10	6.24217e-10	1	0	0	1	0	0
AAATTGGGCAAGGGGACGTAGCT	2	8	23	175	264410857	138	278610078	184	4	0.0114286	0.0457143	0.028714	0.00105143	0.000660421	0.666667	3.9765e-09	4.78566e-09	1	0	0	1	1	0
AAATTT	5	20	6	175	264410857	138	278610078	120	4	0.0285714	0.114286	0.0717849	0.000685714	0.000430709	0.173913	2.59337e-09	3.12108e-09	1	0	0	1	0	0
AAC	17438	169534	3	175	264410857	138	278610078	508602	9.7221	99.6457	968.766	608.499	2.9063	1.8255	0.21135	1.09916e-05	1.32282e-05	1	1	0	0	0	0
AACAACACCTTACCTTCGATCC	70	295	22	175	264410857	138	278610078	6490	4.21429	0.4	1.68571	1.05883	0.0370857	0.0232942	0.671843	1.40258e-07	1.68799e-07	1	0	0	1	1	0
AACAACAGGCGAGGG	2	13	15	175	264410857	138	278610078	195	6.5	0.0114286	0.0742857	0.0466602	0.00111429	0.000699903	0.706522	4.21422e-09	5.07176e-09	1	0	0	1	1	0
AACAACCC	6	26	8	175	264410857	138	278610078	208	4.33333	0.0342857	0.148571	0.0933204	0.00118857	0.000746563	0.251208	4.49517e-09	5.40988e-09	1	0	0	1	0	0
AACAACCCCGCACTG	112	470	15	175	264410857	138	278610078	7050	4.19643	0.64	2.68571	1.68695	0.0402857	0.0253042	0.456134	1.5236e-07	1.83364e-07	1	0	0	1	0	0
AACAACGAC	207	896	9	175	264410857	138	278610078	8064	4.3285	1.18286	5.12	3.21596	0.04608	0.0289437	0.282294	1.74274e-07	2.09737e-07	1	0	0	1	0	0
AACAACGAGGTGACC	58	350	15	175	264410857	138	278610078	5250	6.03448	0.331429	2	1.25624	0.03	0.0188435	0.655922	1.1346e-07	1.36547e-07	1	0	0	1	1	0
AACAACGCACCCATG	7	32	15	175	264410857	138	278610078	480	4.57143	0.04	0.182857	0.114856	0.00274286	0.00172284	0.496894	1.03735e-08	1.24843e-08	1	0	0	1	0	0
AACAACGCC	304	1852	9	175	264410857	138	278610078	16668	6.09211	1.73714	10.5829	6.64728	0.0952457	0.0598255	0.397311	3.60219e-07	4.33518e-07	1	0	0	1	0	0
AACAAG	74	368	6	175	264410857	138	278610078	2208	4.97297	0.422857	2.10286	1.32084	0.0126171	0.00792505	0.216216	4.77179e-08	5.74279e-08	1	0	0	1	0	0
AACAAGTCATCGGGC	83	471	15	175	264410857	138	278610078	7065	5.6747	0.474286	2.69143	1.69053	0.0403714	0.025358	0.616815	1.52684e-07	1.83754e-07	1	0	0	1	1	0
AACAAT	186	915	6	175	264410857	138	278610078	5490	4.91935	1.06286	5.22857	3.28416	0.0313714	0.019705	0.213885	1.18647e-07	1.4279e-07	1	0	0	1	0	0
AACACAC	1	4	7	175	264410857	138	278610078	28	4	0.00571429	0.0228571	0.014357	0.00016	0.000100499	0.202899	6.05119e-10	7.28253e-10	1	0	0	1	0	0
AACACACCACGCCTG	19	84	15	175	264410857	138	278610078	1260	4.42105	0.108571	0.48	0.301497	0.0072	0.00452245	0.480549	2.72303e-08	3.27714e-08	1	0	0	1	0	0
AACACC	1	4	6	175	264410857	138	278610078	24	4	0.00571429	0.0228571	0.014357	0.000137143	8.61419e-05	0.173913	5.18673e-10	6.24217e-10	1	0	0	1	0	0
AACACCAACTCACCC	12	58	15	175	264410857	138	278610078	870	4.83333	0.0685714	0.331429	0.208176	0.00497143	0.00312264	0.525362	1.88019e-08	2.26279e-08	1	0	0	1	1	0
AACACCC	1	4	7	175	264410857	138	278610078	28	4	0.00571429	0.0228571	0.014357	0.00016	0.000100499	0.202899	6.05119e-10	7.28253e-10	1	0	0	1	0	0
AACACCCCCACCCCC	1	4	15	175	264410857	138	278610078	60	4	0.00571429	0.0228571	0.014357	0.000342857	0.000215355	0.434783	1.29668e-09	1.56054e-09	1	0	0	1	0	0
AACACCCCCGCACTG	1	4	15	175	264410857	138	278610078	60	4	0.00571429	0.0228571	0.014357	0.000342857	0.000215355	0.434783	1.29668e-09	1.56054e-09	1	0	0	1	0	0
AACACCCGCACCATG	11	51	15	175	264410857	138	278610078	765	4.63636	0.0628571	0.291429	0.183052	0.00437143	0.00274577	0.503953	1.65327e-08	1.98969e-08	1	0	0	1	1	0
AACACCGAGAGCCAC	46	217	15	175	264410857	138	278610078	3255	4.71739	0.262857	1.24	0.778866	0.0186	0.011683	0.51276	7.03451e-08	8.46594e-08	1	0	0	1	1	0
AACACCTCGTTGCCT	3	15	15	175	264410857	138	278610078	225	5	0.0171429	0.0857143	0.0538387	0.00128571	0.00080758	0.543478	4.86256e-09	5.85203e-09	1	0	0	1	1	0
AACACGGCCG	1	4	10	175	264410857	138	278610078	40	4	0.00571429	0.0228571	0.014357	0.000228571	0.00014357	0.289855	8.64456e-10	1.04036e-09	1	0	0	1	0	0
AACACTCGGACATGG	4	23	15	175	264410857	138	278610078	345	5.75	0.0228571	0.131429	0.0825526	0.00197143	0.00123829	0.625	7.45593e-09	8.97311e-09	1	0	0	1	1	0
AACACTTCACCCGAC	1	9	15	175	264410857	138	278610078	135	9	0.00571429	0.0514286	0.0323032	0.000771429	0.000484548	0.978261	2.91754e-09	3.51122e-09	1	0	0	1	1	0
AACAG	126	630	5	175	264410857	138	278610078	3150	5	0.72	3.6	2.26122	0.018	0.0113061	0.181159	6.80759e-08	8.19284e-08	1	0	0	1	0	0
AACAGATCGGTTGC	1892	10743	14	175	264410857	138	278610078	150402	5.67812	10.8114	61.3886	38.5593	0.85944	0.53983	0.576041	3.2504e-06	3.91181e-06	1	0	0	1	1	0
AACAGC	535	2395	6	175	264410857	138	278610078	14370	4.47664	3.05714	13.6857	8.59624	0.0821143	0.0515775	0.194636	3.10556e-07	3.7375e-07	1	0	0	1	0	0
AACAGCCGC	127	584	9	175	264410857	138	278610078	5256	4.59843	0.725714	3.33714	2.09612	0.0300343	0.0188651	0.299897	1.13589e-07	1.36703e-07	1	0	0	1	0	0
AACAGCGAAGACCCC	12	61	15	175	264410857	138	278610078	915	5.08333	0.0685714	0.348571	0.218944	0.00522857	0.00328416	0.552536	1.97744e-08	2.37983e-08	1	0	0	1	1	0
AACAGCTTGCGGACC	2	9	15	175	264410857	138	278610078	135	4.5	0.0114286	0.0514286	0.0323032	0.000771429	0.000484548	0.48913	2.91754e-09	3.51122e-09	1	0	0	1	0	0
AACAGGAGCGAGTGG	4	22	15	175	264410857	138	278610078	330	5.5	0.0228571	0.125714	0.0789634	0.00188571	0.00118445	0.597826	7.13176e-09	8.58298e-09	1	0	0	1	1	0
AACAGTGCGTCGAGG	2	15	15	175	264410857	138	278610078	225	7.5	0.0114286	0.0857143	0.0538387	0.00128571	0.00080758	0.815217	4.86256e-09	5.85203e-09	1	0	0	1	1	0
AACAT	1	5	5	175	264410857	138	278610078	25	5	0.00571429	0.0285714	0.0179462	0.000142857	8.97311e-05	0.181159	5.40285e-10	6.50226e-10	1	0	0	1	0	0
AACATAC	77	308	7	175	264410857	138	278610078	2156	4	0.44	1.76	1.10549	0.01232	0.00773841	0.202899	4.65942e-08	5.60755e-08	1	0	0	1	0	0
AACATACAGCACCCC	16	70	15	175	264410857	138	278610078	1050	4.375	0.0914286	0.4	0.251247	0.006	0.00376871	0.475543	2.2692e-08	2.73095e-08	1	0	0	1	0	0
AACATC	153	704	6	175	264410857	138	278610078	4224	4.60131	0.874286	4.02286	2.52683	0.0241371	0.015161	0.200057	9.12865e-08	1.09862e-07	1	0	0	1	0	0
AACATCCGAGCCCAC	384	1650	15	175	264410857	138	278610078	24750	4.29688	2.19429	9.42857	5.92226	0.141429	0.0888338	0.467052	5.34882e-07	6.43723e-07	1	0	0	1	0	0
AACATGCCCTACCCT	5	26	15	175	264410857	138	278610078	390	5.2	0.0285714	0.148571	0.0933204	0.00222857	0.00139981	0.565217	8.42844e-09	1.01435e-08	1	0	0	1	1	0
AACATTACCCCTATCATGAGCTAC	2	8	24	175	264410857	138	278610078	192	4	0.0114286	0.0457143	0.028714	0.00109714	0.000689135	0.695652	4.14939e-09	4.99373e-09	1	0	0	1	1	0
AACC	1	7	4	175	264410857	138	278610078	28	7	0.00571429	0.04	0.0251247	0.00016	0.000100499	0.202899	6.05119e-10	7.28253e-10	1	0	0	0	0	0
AACCAAGCCAAGTTG	8	56	15	175	264410857	138	278610078	840	7	0.0457143	0.32	0.200998	0.0048	0.00301497	0.76087	1.81536e-08	2.18476e-08	1	0	0	1	1	0
AACCAAGGGCCTACC	25	121	15	175	264410857	138	278610078	1815	4.84	0.142857	0.691429	0.434299	0.0103714	0.00651448	0.526087	3.92247e-08	4.72064e-08	1	0	0	1	1	0
AACCAAT	1	9	7	175	264410857	138	278610078	63	9	0.00571429	0.0514286	0.0323032	0.00036	0.000226122	0.456522	1.36152e-09	1.63857e-09	1	0	0	1	0	0
AACCACAATCGACGC	4	23	15	175	264410857	138	278610078	345	5.75	0.0228571	0.131429	0.0825526	0.00197143	0.00123829	0.625	7.45593e-09	8.97311e-09	1	0	0	1	1	0
AACCACAGC	1	4	9	175	264410857	138	278610078	36	4	0.00571429	0.0228571	0.014357	0.000205714	0.000129213	0.26087	7.7801e-10	9.36325e-10	1	0	0	1	0	0
AACCACCCAGCTCCG	97	426	15	175	264410857	138	278610078	6390	4.39175	0.554286	2.43429	1.52902	0.0365143	0.0229353	0.477364	1.38097e-07	1.66198e-07	1	0	0	1	0	0
AACCACGGCACCTAG	5	32	15	175	264410857	138	278610078	480	6.4	0.0285714	0.182857	0.114856	0.00274286	0.00172284	0.695652	1.03735e-08	1.24843e-08	1	0	0	1	1	0
AACCAG	218	1055	6	175	264410857	138	278610078	6330	4.83945	1.24571	6.02857	3.78665	0.0361714	0.0227199	0.210411	1.368e-07	1.64637e-07	1	0	0	1	0	0
AACCAGCACACCCAC	224	1004	15	175	264410857	138	278610078	15060	4.48214	1.28	5.73714	3.6036	0.0860571	0.054054	0.487189	3.25468e-07	3.91696e-07	1	0	0	1	0	0
AACCATC	5	20	7	175	264410857	138	278610078	140	4	0.0285714	0.114286	0.0717849	0.0008	0.000502494	0.202899	3.02559e-09	3.64126e-09	1	0	0	1	0	0
AACCC	1	5	5	175	264410857	138	278610078	25	5	0.00571429	0.0285714	0.0179462	0.000142857	8.97311e-05	0.181159	5.40285e-10	6.50226e-10	1	0	0	1	0	0
AACCCAACCCTACAC	72	333	15	175	264410857	138	278610078	4995	4.625	0.411429	1.90286	1.19522	0.0285429	0.0179283	0.502717	1.07949e-07	1.29915e-07	1	0	0	1	1	0
AACCCAAGCAGCCCT	2	8	15	175	264410857	138	278610078	120	4	0.0114286	0.0457143	0.028714	0.000685714	0.000430709	0.434783	2.59337e-09	3.12108e-09	1	0	0	1	0	0
AACCCAAT	976001	12537284	8	175	264410857	138	278610078	100298272	12.8456	5577.15	71641.6	44999.4	573.133	359.995	0.74467	0.00216758	0.00260866	1	1	1	1	1	1
AACCCAC	99	427	7	175	264410857	138	278610078	2989	4.31313	0.565714	2.44	1.53261	0.01708	0.0107283	0.218782	6.45964e-08	7.7741e-08	1	0	0	1	0	0
AACCCACCACCCACC	1	4	15	175	264410857	138	278610078	60	4	0.00571429	0.0228571	0.014357	0.000342857	0.000215355	0.434783	1.29668e-09	1.56054e-09	1	0	0	1	0	0
AACCCACCACTTCAG	1	9	15	175	264410857	138	278610078	135	9	0.00571429	0.0514286	0.0323032	0.000771429	0.000484548	0.978261	2.91754e-09	3.51122e-09	1	0	0	1	1	0
AACCCACTCCCATCC	79	330	15	175	264410857	138	278610078	4950	4.17722	0.451429	1.88571	1.18445	0.0282857	0.0177668	0.454045	1.06976e-07	1.28745e-07	1	0	0	1	0	0
AACCCAT	1	7	7	175	264410857	138	278610078	49	7	0.00571429	0.04	0.0251247	0.00028	0.000175873	0.355072	1.05896e-09	1.27444e-09	1	0	0	1	0	0
AACCCCATCGCACAT	247	1049	15	175	264410857	138	278610078	15735	4.24696	1.41143	5.99429	3.76512	0.0899143	0.0564768	0.461626	3.40055e-07	4.09252e-07	1	0	0	1	0	0
AACCCGAATGCCCTT	193	924	15	175	264410857	138	278610078	13860	4.78756	1.10286	5.28	3.31646	0.0792	0.0497469	0.520387	2.99534e-07	3.60485e-07	1	0	0	1	1	0
AACCCGACCCGCAAG	1	4	15	175	264410857	138	278610078	60	4	0.00571429	0.0228571	0.014357	0.000342857	0.000215355	0.434783	1.29668e-09	1.56054e-09	1	0	0	1	0	0
AACCCGTATGACAAG	108	657	15	175	264410857	138	278610078	9855	6.08333	0.617143	3.75429	2.35813	0.0563143	0.035372	0.661232	2.1298e-07	2.56319e-07	1	0	0	1	1	0
AACCCT	1	7	6	175	264410857	138	278610078	42	7	0.00571429	0.04	0.0251247	0.00024	0.000150748	0.304348	9.07678e-10	1.09238e-09	1	0	0	1	0	0
AACCCTGCTCCCTAT	278	1665	15	175	264410857	138	278610078	24975	5.98921	1.58857	9.51429	5.97609	0.142714	0.0896414	0.651001	5.39744e-07	6.49575e-07	1	0	0	1	1	0
AACCGACTCTACCCG	4	17	15	175	264410857	138	278610078	255	4.25	0.0228571	0.0971429	0.0610172	0.00145714	0.000915258	0.461957	5.5109e-09	6.6323e-09	1	0	0	1	0	0
AACCGAGAAGCCAAT	1	7	15	175	264410857	138	278610078	105	7	0.00571429	0.04	0.0251247	0.0006	0.000376871	0.76087	2.2692e-09	2.73095e-09	1	0	0	1	1	0
AACCGAGCCTGACAC	16	76	15	175	264410857	138	278610078	1140	4.75	0.0914286	0.434286	0.272783	0.00651429	0.00409174	0.516304	2.4637e-08	2.96503e-08	1	0	0	1	1	0
AACCGCCACACCCTC	117	474	15	175	264410857	138	278610078	7110	4.05128	0.668571	2.70857	1.7013	0.0406286	0.0255195	0.440357	1.53657e-07	1.84924e-07	1	0	0	1	0	0
AACCGCCCCCCCGCC	2	8	15	175	264410857	138	278610078	120	4	0.0114286	0.0457143	0.028714	0.000685714	0.000430709	0.434783	2.59337e-09	3.12108e-09	1	0	0	1	0	0
AACCGGCCACCACGC	1	6	15	175	264410857	138	278610078	90	6	0.00571429	0.0342857	0.0215355	0.000514286	0.000323032	0.652174	1.94502e-09	2.34081e-09	1	0	0	1	1	0
AACCT	110	550	5	175	264410857	138	278610078	2750	5	0.628571	3.14286	1.97409	0.0157143	0.00987043	0.181159	5.94313e-08	7.15248e-08	1	0	0	1	0	0
AACCTC	107	428	6	175	264410857	138	278610078	2568	4	0.611429	2.44571	1.5362	0.0146743	0.00921718	0.173913	5.5498e-08	6.67912e-08	1	0	0	1	0	0
AACCTCC	3	12	7	175	264410857	138	278610078	84	4	0.0171429	0.0685714	0.0430709	0.00048	0.000301497	0.202899	1.81536e-09	2.18476e-09	1	0	0	1	0	0
AACCTCGCTGCAATC	10	61	15	175	264410857	138	278610078	915	6.1	0.0571429	0.348571	0.218944	0.00522857	0.00328416	0.663043	1.97744e-08	2.37983e-08	1	0	0	1	1	0
AACCTGGAGCCACTTAACTGCAG	2	8	23	175	264410857	138	278610078	184	4	0.0114286	0.0457143	0.028714	0.00105143	0.000660421	0.666667	3.9765e-09	4.78566e-09	1	0	0	1	1	0
AACCTGTCCCTGCAT	256	1418	15	175	264410857	138	278610078	21270	5.53906	1.46286	8.10286	5.08955	0.121543	0.0763433	0.602072	4.59674e-07	5.53212e-07	1	0	0	1	1	0
AACG	1724	13900	4	175	264410857	138	278610078	55600	8.06265	9.85143	79.4286	49.8905	0.317714	0.199562	0.2337	1.20159e-06	1.4461e-06	1	0	0	0	0	0
AACGAC	328	1685	6	175	264410857	138	278610078	10110	5.1372	1.87429	9.62857	6.04788	0.0577714	0.0362873	0.223356	2.18491e-07	2.62951e-07	1	0	0	1	0	0
AACGACAGACTCCCC	58	240	15	175	264410857	138	278610078	3600	4.13793	0.331429	1.37143	0.861419	0.0205714	0.0129213	0.449775	7.7801e-08	9.36325e-08	1	0	0	1	0	0
AACGACAGG	9	62	9	175	264410857	138	278610078	558	6.88889	0.0514286	0.354286	0.222533	0.00318857	0.0020028	0.449275	1.20592e-08	1.4513e-08	1	0	0	1	0	0
AACGACCCGAGGAGC	24	118	15	175	264410857	138	278610078	1770	4.91667	0.137143	0.674286	0.423531	0.0101143	0.00635296	0.53442	3.82522e-08	4.6036e-08	1	0	0	1	1	0
AACGACGAC	1341	6351	9	175	264410857	138	278610078	57159	4.73602	7.66286	36.2914	22.7953	0.326623	0.205158	0.308871	1.23529e-06	1.48665e-06	1	0	0	1	0	0
AACGACTCACCCGCC	65	273	15	175	264410857	138	278610078	4095	4.2	0.371429	1.56	0.979864	0.0234	0.014698	0.456522	8.84986e-08	1.06507e-07	1	0	0	1	0	0
AACGAG	169	911	6	175	264410857	138	278610078	5466	5.39053	0.965714	5.20571	3.2698	0.0312343	0.0196188	0.234371	1.18128e-07	1.42165e-07	1	0	0	1	0	0
AACGAGAGACGGCAC	10	55	15	175	264410857	138	278610078	825	5.5	0.0571429	0.314286	0.197409	0.00471429	0.00296113	0.597826	1.78294e-08	2.14574e-08	1	0	0	1	1	0
AACGAGGTGACCGAT	7	33	15	175	264410857	138	278610078	495	4.71429	0.04	0.188571	0.118445	0.00282857	0.00177668	0.512422	1.06976e-08	1.28745e-08	1	0	0	1	1	0
AACGATTCCGGGAGC	3	14	15	175	264410857	138	278610078	210	4.66667	0.0171429	0.08	0.0502494	0.0012	0.000753742	0.507246	4.53839e-09	5.4619e-09	1	0	0	1	1	0
AACGCAC	169	912	7	175	264410857	138	278610078	6384	5.39645	0.965714	5.21143	3.27339	0.03648	0.0229137	0.273733	1.37967e-07	1.66042e-07	1	0	0	1	0	0
AACGCACAAGCAATC	10	55	15	175	264410857	138	278610078	825	5.5	0.0571429	0.314286	0.197409	0.00471429	0.00296113	0.597826	1.78294e-08	2.14574e-08	1	0	0	1	1	0
AACGCC	106	527	6	175	264410857	138	278610078	3162	4.9717	0.605714	3.01143	1.89153	0.0180686	0.0113492	0.216161	6.83352e-08	8.22405e-08	1	0	0	1	0	0
AACGCCAACT	165	909	10	175	264410857	138	278610078	9090	5.50909	0.942857	5.19429	3.26262	0.0519429	0.0326262	0.399209	1.96448e-07	2.36422e-07	1	0	0	1	0	0
AACGCCAAGACCCAG	61	277	15	175	264410857	138	278610078	4155	4.54098	0.348571	1.58286	0.994221	0.0237429	0.0149133	0.493585	8.97953e-08	1.08068e-07	1	0	0	1	0	0
AACGCCCACAC	1	4	11	175	264410857	138	278610078	44	4	0.00571429	0.0228571	0.014357	0.000251429	0.000157927	0.318841	9.50901e-10	1.1444e-09	1	0	0	1	0	0
AACGCCCACCCTCCG	12	58	15	175	264410857	138	278610078	870	4.83333	0.0685714	0.331429	0.208176	0.00497143	0.00312264	0.525362	1.88019e-08	2.26279e-08	1	0	0	1	1	0
AACGCCCTCTGACAC	87	408	15	175	264410857	138	278610078	6120	4.68966	0.497143	2.33143	1.46441	0.0349714	0.0219662	0.509745	1.32262e-07	1.59175e-07	1	0	0	1	1	0
AACGCGC	97	477	7	175	264410857	138	278610078	3339	4.91753	0.554286	2.72571	1.71207	0.01908	0.0119845	0.24944	7.21604e-08	8.68441e-08	1	0	0	1	0	0
AACGG	1	5	5	175	264410857	138	278610078	25	5	0.00571429	0.0285714	0.0179462	0.000142857	8.97311e-05	0.181159	5.40285e-10	6.50226e-10	1	0	0	1	0	0
AACGGACACCTTGCT	5	26	15	175	264410857	138	278610078	390	5.2	0.0285714	0.148571	0.0933204	0.00222857	0.00139981	0.565217	8.42844e-09	1.01435e-08	1	0	0	1	1	0
AACGGACCACGCGAC	2	8	15	175	264410857	138	278610078	120	4	0.0114286	0.0457143	0.028714	0.000685714	0.000430709	0.434783	2.59337e-09	3.12108e-09	1	0	0	1	0	0
AACGGACGAATGCAG	35	194	15	175	264410857	138	278610078	2910	5.54286	0.2	1.10857	0.696314	0.0166286	0.0104447	0.602484	6.28891e-08	7.56863e-08	1	0	0	1	1	0
AACGGATGAGAGGAG	1	4	15	175	264410857	138	278610078	60	4	0.00571429	0.0228571	0.014357	0.000342857	0.000215355	0.434783	1.29668e-09	1.56054e-09	1	0	0	1	0	0
AACGGC	167	1417	6	175	264410857	138	278610078	8502	8.48503	0.954286	8.09714	5.08596	0.0485829	0.0305158	0.368914	1.8374e-07	2.21129e-07	1	0	0	1	0	0
AACGGCACCCATCTT	2	12	15	175	264410857	138	278610078	180	6	0.0114286	0.0685714	0.0430709	0.00102857	0.000646064	0.652174	3.89005e-09	4.68162e-09	1	0	0	1	1	0
AACGGCG	81	324	7	175	264410857	138	278610078	2268	4	0.462857	1.85143	1.16292	0.01296	0.00814041	0.202899	4.90146e-08	5.89885e-08	1	0	0	1	0	0
AACGGCTGGGGGAGGCTGAGCTACG	1	4	25	175	264410857	138	278610078	100	4	0.00571429	0.0228571	0.014357	0.000571429	0.000358925	0.724638	2.16114e-09	2.6009e-09	1	0	0	1	1	0
AACGGGT	187	1251	7	175	264410857	138	278610078	8757	6.68984	1.06857	7.14857	4.49015	0.05004	0.031431	0.33934	1.89251e-07	2.27761e-07	1	0	0	1	0	0
AACGGTG	237	948	7	175	264410857	138	278610078	6636	4	1.35429	5.41714	3.4026	0.03792	0.0238182	0.202899	1.43413e-07	1.72596e-07	1	0	0	1	0	0
AACGGTGCCAGTGGG	2	11	15	175	264410857	138	278610078	165	5.5	0.0114286	0.0628571	0.0394817	0.000942857	0.000592226	0.597826	3.56588e-09	4.29149e-09	1	0	0	1	1	0
AACGT	100	501	5	175	264410857	138	278610078	2505	5.01	0.571429	2.86286	1.79821	0.0143143	0.00899106	0.181522	5.41365e-08	6.51526e-08	1	0	0	1	0	0
AACGTACGCG	913	4416	10	175	264410857	138	278610078	44160	4.8368	5.21714	25.2343	15.8501	0.252343	0.158501	0.350493	9.54359e-07	1.14856e-06	1	0	0	1	0	0
AACGTCATCAGGAGC	2	12	15	175	264410857	138	278610078	180	6	0.0114286	0.0685714	0.0430709	0.00102857	0.000646064	0.652174	3.89005e-09	4.68162e-09	1	0	0	1	1	0
AACGTCCCCTTGCCCAATTCTCAG	11	44	24	175	264410857	138	278610078	1056	4	0.0628571	0.251429	0.157927	0.00603429	0.00379024	0.695652	2.28216e-08	2.74655e-08	1	0	0	1	1	0
AACGTG	2	8	6	175	264410857	138	278610078	48	4	0.0114286	0.0457143	0.028714	0.000274286	0.000172284	0.173913	1.03735e-09	1.24843e-09	1	0	0	1	0	0
AACGTGCGAGTGAGG	1	6	15	175	264410857	138	278610078	90	6	0.00571429	0.0342857	0.0215355	0.000514286	0.000323032	0.652174	1.94502e-09	2.34081e-09	1	0	0	1	1	0
AACGTGTGAGGCTCG	1	5	15	175	264410857	138	278610078	75	5	0.00571429	0.0285714	0.0179462	0.000428571	0.000269193	0.543478	1.62085e-09	1.95068e-09	1	0	0	1	1	0
AACTAAGCACCACCG	7	40	15	175	264410857	138	278610078	600	5.71429	0.04	0.228571	0.14357	0.00342857	0.00215355	0.621118	1.29668e-08	1.56054e-08	1	0	0	1	1	0
AACTCAAGGAGGACT	6	33	15	175	264410857	138	278610078	495	5.5	0.0342857	0.188571	0.118445	0.00282857	0.00177668	0.597826	1.06976e-08	1.28745e-08	1	0	0	1	1	0
AACTCAATAT	107	475	10	175	264410857	138	278610078	4750	4.43925	0.611429	2.71429	1.70489	0.0271429	0.0170489	0.321685	1.02654e-07	1.23543e-07	1	0	0	1	0	0
AACTCCCTCCCACTG	130	575	15	175	264410857	138	278610078	8625	4.42308	0.742857	3.28571	2.06382	0.0492857	0.0309572	0.480769	1.86398e-07	2.24328e-07	1	0	0	1	0	0
AACTCCTGTCGCCGT	1	4	15	175	264410857	138	278610078	60	4	0.00571429	0.0228571	0.014357	0.000342857	0.000215355	0.434783	1.29668e-09	1.56054e-09	1	0	0	1	0	0
AACTCT	115	460	6	175	264410857	138	278610078	2760	4	0.657143	2.62857	1.65105	0.0157714	0.00990632	0.173913	5.96474e-08	7.17849e-08	1	0	0	1	0	0
AACTGACCCGAAGCC	1	4	15	175	264410857	138	278610078	60	4	0.00571429	0.0228571	0.014357	0.000342857	0.000215355	0.434783	1.29668e-09	1.56054e-09	1	0	0	1	0	0
AACTGAGCACCCACT	3	21	15	175	264410857	138	278610078	315	7	0.0171429	0.12	0.0753742	0.0018	0.00113061	0.76087	6.80759e-09	8.19284e-09	1	0	0	1	1	0
AACTGCACCT	143	661	10	175	264410857	138	278610078	6610	4.62238	0.817143	3.77714	2.37249	0.0377714	0.0237249	0.334955	1.42851e-07	1.7192e-07	1	0	0	1	0	0
AACTGCCCTCCCATC	323	1405	15	175	264410857	138	278610078	21075	4.34985	1.84571	8.02857	5.04289	0.120429	0.0756434	0.472809	4.5546e-07	5.4814e-07	1	0	0	1	0	0
AACTGCG	121	530	7	175	264410857	138	278610078	3710	4.38017	0.691429	3.02857	1.9023	0.0212	0.0133161	0.222182	8.01783e-08	9.64935e-08	1	0	0	1	0	0
AACTGGCACCATCAC	7	48	15	175	264410857	138	278610078	720	6.85714	0.04	0.274286	0.172284	0.00411429	0.00258426	0.745342	1.55602e-08	1.87265e-08	1	0	0	1	1	0
AACTT	6	30	5	175	264410857	138	278610078	150	5	0.0342857	0.171429	0.107677	0.000857143	0.000538387	0.181159	3.24171e-09	3.90135e-09	1	0	0	1	0	0
AACTTCACCCTGCCC	5	21	15	175	264410857	138	278610078	315	4.2	0.0285714	0.12	0.0753742	0.0018	0.00113061	0.456522	6.80759e-09	8.19284e-09	1	0	0	1	0	0
AACTTCCCACTGCCC	331	1740	15	175	264410857	138	278610078	26100	5.2568	1.89143	9.94286	6.24529	0.149143	0.0936793	0.571391	5.64057e-07	6.78836e-07	1	0	0	1	1	0
AACTTCCTCTACCCC	2	10	15	175	264410857	138	278610078	150	5	0.0114286	0.0571429	0.0358925	0.000857143	0.000538387	0.543478	3.24171e-09	3.90135e-09	1	0	0	1	1	0
AACTTGCCGACG	130	540	12	175	264410857	138	278610078	6480	4.15385	0.742857	3.08571	1.93819	0.0370286	0.0232583	0.361204	1.40042e-07	1.68538e-07	1	0	0	1	0	0
AAG	32222	327247	3	175	264410857	138	278610078	981741	10.156	184.126	1869.98	1174.57	5.60995	3.52371	0.220783	2.12168e-05	2.55341e-05	1	1	0	0	0	0
AAGAAGCACGGTCGG	164	844	15	175	264410857	138	278610078	12660	5.14634	0.937143	4.82286	3.02932	0.0723429	0.0454398	0.559385	2.736e-07	3.29274e-07	1	0	0	1	1	0
AAGAAGCCCAGTGTC	6	41	15	175	264410857	138	278610078	615	6.83333	0.0342857	0.234286	0.147159	0.00351429	0.00220739	0.742754	1.3291e-08	1.59956e-08	1	0	0	1	1	0
AAGAAGCGACCACCG	1	5	15	175	264410857	138	278610078	75	5	0.00571429	0.0285714	0.0179462	0.000428571	0.000269193	0.543478	1.62085e-09	1.95068e-09	1	0	0	1	1	0
AAGAAGGAGCTGCAC	2	8	15	175	264410857	138	278610078	120	4	0.0114286	0.0457143	0.028714	0.000685714	0.000430709	0.434783	2.59337e-09	3.12108e-09	1	0	0	1	0	0
AAGAAT	85	340	6	175	264410857	138	278610078	2040	4	0.485714	1.94286	1.22034	0.0116571	0.00732206	0.173913	4.40872e-08	5.30584e-08	1	0	0	1	0	0
AAGAC	100	500	5	175	264410857	138	278610078	2500	5	0.571429	2.85714	1.79462	0.0142857	0.00897311	0.181159	5.40285e-08	6.50226e-08	1	0	0	1	0	0
AAGACCTCCTACGCC	4	21	15	175	264410857	138	278610078	315	5.25	0.0228571	0.12	0.0753742	0.0018	0.00113061	0.570652	6.80759e-09	8.19284e-09	1	0	0	1	1	0
AAGACGCACACCTTG	2	11	15	175	264410857	138	278610078	165	5.5	0.0114286	0.0628571	0.0394817	0.000942857	0.000592226	0.597826	3.56588e-09	4.29149e-09	1	0	0	1	1	0
AAGACGGTATCGGTG	6	51	15	175	264410857	138	278610078	765	8.5	0.0342857	0.291429	0.183052	0.00437143	0.00274577	0.923913	1.65327e-08	1.98969e-08	1	0	0	1	1	0
AAGACT	2	8	6	175	264410857	138	278610078	48	4	0.0114286	0.0457143	0.028714	0.000274286	0.000172284	0.173913	1.03735e-09	1.24843e-09	1	0	0	1	0	0
AAGAG	91	455	5	175	264410857	138	278610078	2275	5	0.52	2.6	1.63311	0.013	0.00816553	0.181159	4.91659e-08	5.91705e-08	1	0	0	1	0	0
AAGAGACGAGCCAGG	2	10	15	175	264410857	138	278610078	150	5	0.0114286	0.0571429	0.0358925	0.000857143	0.000538387	0.543478	3.24171e-09	3.90135e-09	1	0	0	1	1	0
AAGAGACGCACGAGG	116	568	15	175	264410857	138	278610078	8520	4.89655	0.662857	3.24571	2.03869	0.0486857	0.0305804	0.532234	1.84129e-07	2.21597e-07	1	0	0	1	1	0
AAGAGAG	322	1290	7	175	264410857	138	278610078	9030	4.00621	1.84	7.37143	4.63013	0.0516	0.0324109	0.203214	1.95151e-07	2.34862e-07	1	0	0	1	0	0
AAGAGAGAG	442	1878	9	175	264410857	138	278610078	16902	4.24887	2.52571	10.7314	6.7406	0.0965829	0.0606654	0.2771	3.65276e-07	4.39605e-07	1	0	0	1	0	0
AAGAGATC	62	276	8	175	264410857	138	278610078	2208	4.45161	0.354286	1.57714	0.990632	0.0126171	0.00792505	0.258065	4.77179e-08	5.74279e-08	1	0	0	1	0	0
AAGAGC	147	592	6	175	264410857	138	278610078	3552	4.02721	0.84	3.38286	2.12483	0.0202971	0.012749	0.175096	7.67637e-08	9.23841e-08	1	0	0	1	0	0
AAGAGCGGGAGGACGAGGAATG	2	8	22	175	264410857	138	278610078	176	4	0.0114286	0.0457143	0.028714	0.00100571	0.000631707	0.637681	3.8036e-09	4.57759e-09	1	0	0	1	1	0
AAGAGCGTCGAGTCACTTAGATCGG	1	4	25	175	264410857	138	278610078	100	4	0.00571429	0.0228571	0.014357	0.000571429	0.000358925	0.724638	2.16114e-09	2.6009e-09	1	0	0	1	1	0
AAGAGG	127	508	6	175	264410857	138	278610078	3048	4	0.725714	2.90286	1.82334	0.0174171	0.01094	0.173913	6.58715e-08	7.92755e-08	1	0	0	1	0	0
AAGAGGGCTTGTGGG	27	136	15	175	264410857	138	278610078	2040	5.03704	0.154286	0.777143	0.488137	0.0116571	0.00732206	0.547504	4.40872e-08	5.30584e-08	1	0	0	1	1	0
AAGAGGGGTAGGAGT	66	318	15	175	264410857	138	278610078	4770	4.81818	0.377143	1.81714	1.14138	0.0272571	0.0171207	0.523715	1.03086e-07	1.24063e-07	1	0	0	1	1	0
AAGAGGGTAAGTGTC	5	32	15	175	264410857	138	278610078	480	6.4	0.0285714	0.182857	0.114856	0.00274286	0.00172284	0.695652	1.03735e-08	1.24843e-08	1	0	0	1	1	0
AAGAGTGTCGTGTAT	6	30	15	175	264410857	138	278610078	450	5	0.0342857	0.171429	0.107677	0.00257143	0.00161516	0.543478	9.72512e-09	1.17041e-08	1	0	0	1	1	0
AAGAT	86	430	5	175	264410857	138	278610078	2150	5	0.491429	2.45714	1.54338	0.0122857	0.00771688	0.181159	4.64645e-08	5.59194e-08	1	0	0	1	0	0
AAGATACCCCCCCGC	1	4	15	175	264410857	138	278610078	60	4	0.00571429	0.0228571	0.014357	0.000342857	0.000215355	0.434783	1.29668e-09	1.56054e-09	1	0	0	1	0	0
AAGATAGGGCGCGTG	3	19	15	175	264410857	138	278610078	285	6.33333	0.0171429	0.108571	0.0681957	0.00162857	0.00102293	0.688406	6.15925e-09	7.41257e-09	1	0	0	1	1	0
AAGATG	79	316	6	175	264410857	138	278610078	1896	4	0.451429	1.80571	1.1342	0.0108343	0.00680521	0.173913	4.09752e-08	4.93131e-08	1	0	0	1	0	0
AAGATT	31	152	6	175	264410857	138	278610078	912	4.90323	0.177143	0.868571	0.545565	0.00521143	0.00327339	0.213184	1.97096e-08	2.37202e-08	1	0	0	1	0	0
AAGC	173	1038	4	175	264410857	138	278610078	4152	6	0.988571	5.93143	3.72564	0.0237257	0.0149025	0.173913	8.97305e-08	1.07989e-07	1	0	0	0	0	0
AAGCAATGC	98	619	9	175	264410857	138	278610078	5571	6.31633	0.56	3.53714	2.22174	0.0318343	0.0199957	0.411934	1.20397e-07	1.44896e-07	1	0	0	1	0	0
AAGCACACCTTCTGT	1	4	15	175	264410857	138	278610078	60	4	0.00571429	0.0228571	0.014357	0.000342857	0.000215355	0.434783	1.29668e-09	1.56054e-09	1	0	0	1	0	0
AAGCACATCCATCGGTCATCTC	2	8	22	175	264410857	138	278610078	176	4	0.0114286	0.0457143	0.028714	0.00100571	0.000631707	0.637681	3.8036e-09	4.57759e-09	1	0	0	1	1	0
AAGCAG	184	1140	6	175	264410857	138	278610078	6840	6.19565	1.05143	6.51429	4.09174	0.0390857	0.0245504	0.269376	1.47822e-07	1.77902e-07	1	0	0	1	0	0
AAGCAGCCGCG	92	409	11	175	264410857	138	278610078	4499	4.44565	0.525714	2.33714	1.468	0.0257086	0.016148	0.354364	9.72296e-08	1.17015e-07	1	0	0	1	0	0
AAGCAGGGTCGATGG	4	16	15	175	264410857	138	278610078	240	4	0.0228571	0.0914286	0.0574279	0.00137143	0.000861419	0.434783	5.18673e-09	6.24217e-09	1	0	0	1	0	0
AAGCAGTGGAGACTC	1	6	15	175	264410857	138	278610078	90	6	0.00571429	0.0342857	0.0215355	0.000514286	0.000323032	0.652174	1.94502e-09	2.34081e-09	1	0	0	1	1	0
AAGCC	180	993	5	175	264410857	138	278610078	4965	5.51667	1.02857	5.67429	3.56412	0.0283714	0.0178206	0.199879	1.07301e-07	1.29135e-07	1	0	0	1	0	0
AAGCCAAGCTCC	105	486	12	175	264410857	138	278610078	5832	4.62857	0.6	2.77714	1.74437	0.0333257	0.0209325	0.402484	1.26038e-07	1.51685e-07	1	0	0	1	0	0
AAGCCAGG	78	352	8	175	264410857	138	278610078	2816	4.51282	0.445714	2.01143	1.26341	0.0160914	0.0101073	0.261613	6.08577e-08	7.32414e-08	1	0	0	1	0	0
AAGCCC	82	328	6	175	264410857	138	278610078	1968	4	0.468571	1.87429	1.17727	0.0112457	0.00706364	0.173913	4.25312e-08	5.11858e-08	1	0	0	1	0	0
AAGCCCCCTCCCCAC	1	4	15	175	264410857	138	278610078	60	4	0.00571429	0.0228571	0.014357	0.000342857	0.000215355	0.434783	1.29668e-09	1.56054e-09	1	0	0	1	0	0
AAGCCCTCTACACCC	373	1738	15	175	264410857	138	278610078	26070	4.65952	2.13143	9.93143	6.23811	0.148971	0.0935716	0.506469	5.63409e-07	6.78055e-07	1	0	0	1	1	0
AAGCCGCTACATGCC	2	12	15	175	264410857	138	278610078	180	6	0.0114286	0.0685714	0.0430709	0.00102857	0.000646064	0.652174	3.89005e-09	4.68162e-09	1	0	0	1	1	0
AAGCCGTCTGCCACC	5	24	15	175	264410857	138	278610078	360	4.8	0.0285714	0.137143	0.0861419	0.00205714	0.00129213	0.521739	7.7801e-09	9.36325e-09	1	0	0	1	1	0
AAGCGACAGGACCAG	60	317	15	175	264410857	138	278610078	4755	5.28333	0.342857	1.81143	1.13779	0.0271714	0.0170669	0.574275	1.02762e-07	1.23673e-07	1	0	0	1	1	0
AAGCGCGATAGGGTG	1	5	15	175	264410857	138	278610078	75	5	0.00571429	0.0285714	0.0179462	0.000428571	0.000269193	0.543478	1.62085e-09	1.95068e-09	1	0	0	1	1	0
AAGCGGTAGATAAGCGGTAGATGG	8	34	24	175	264410857	138	278610078	816	4.25	0.0457143	0.194286	0.122034	0.00466286	0.00292882	0.73913	1.76349e-08	2.12234e-08	1	0	0	1	1	0
AAGCTC	77	420	6	175	264410857	138	278610078	2520	5.45455	0.44	2.4	1.50748	0.0144	0.0090449	0.237154	5.44607e-08	6.55427e-08	1	0	0	1	0	0
AAGCTT	110	441	6	175	264410857	138	278610078	2646	4.00909	0.628571	2.52	1.58286	0.01512	0.00949714	0.174308	5.71837e-08	6.88199e-08	1	0	0	1	0	0
AAGG	2994	21273	4	175	264410857	138	278610078	85092	7.10521	17.1086	121.56	76.354	0.48624	0.305416	0.205948	1.83896e-06	2.21316e-06	1	0	0	0	0	0
AAGGAC	88	465	6	175	264410857	138	278610078	2790	5.28409	0.502857	2.65714	1.669	0.0159429	0.010014	0.229743	6.02958e-08	7.25652e-08	1	0	0	1	0	0
AAGGACACGCACGGG	1	4	15	175	264410857	138	278610078	60	4	0.00571429	0.0228571	0.014357	0.000342857	0.000215355	0.434783	1.29668e-09	1.56054e-09	1	0	0	1	0	0
AAGGAG	356	1880	6	175	264410857	138	278610078	11280	5.2809	2.03429	10.7429	6.74778	0.0644571	0.0404867	0.229604	2.43776e-07	2.93382e-07	1	0	0	1	0	0
AAGGAGGGTGTCAGC	95	461	15	175	264410857	138	278610078	6915	4.85263	0.542857	2.63429	1.65464	0.0395143	0.0248196	0.52746	1.49443e-07	1.79852e-07	1	0	0	1	1	0
AAGGAGGTGGATGCG	6	29	15	175	264410857	138	278610078	435	4.83333	0.0342857	0.165714	0.104088	0.00248571	0.00156132	0.525362	9.40095e-09	1.13139e-08	1	0	0	1	1	0
AAGGAT	396	2812	6	175	264410857	138	278610078	16872	7.10101	2.26286	16.0686	10.093	0.0964114	0.0605578	0.30874	3.64627e-07	4.38824e-07	1	0	0	1	0	0
AAGGCCAGAGGTAGC	1	7	15	175	264410857	138	278610078	105	7	0.00571429	0.04	0.0251247	0.0006	0.000376871	0.76087	2.2692e-09	2.73095e-09	1	0	0	1	1	0
AAGGCG	97	475	6	175	264410857	138	278610078	2850	4.89691	0.554286	2.71429	1.70489	0.0162857	0.0102293	0.212909	6.15925e-08	7.41257e-08	1	0	0	1	0	0
AAGGCTCTATAATTGGGCAAGGGG	2	8	24	175	264410857	138	278610078	192	4	0.0114286	0.0457143	0.028714	0.00109714	0.000689135	0.695652	4.14939e-09	4.99373e-09	1	0	0	1	1	0
AAGGG	1	6	5	175	264410857	138	278610078	30	6	0.00571429	0.0342857	0.0215355	0.000171429	0.000107677	0.217391	6.48342e-10	7.80271e-10	1	0	0	1	0	0
AAGGGACACGGCACG	30	132	15	175	264410857	138	278610078	1980	4.4	0.171429	0.754286	0.47378	0.0113143	0.00710671	0.478261	4.27905e-08	5.14979e-08	1	0	0	1	0	0
AAGGGAGCAAGTGGG	1	4	15	175	264410857	138	278610078	60	4	0.00571429	0.0228571	0.014357	0.000342857	0.000215355	0.434783	1.29668e-09	1.56054e-09	1	0	0	1	0	0
AAGGGCGAG	211	1042	9	175	264410857	138	278610078	9378	4.93839	1.20571	5.95429	3.73999	0.0535886	0.0336599	0.322069	2.02672e-07	2.43913e-07	1	0	0	1	0	0
AAGGGGAGAATCCGAGAATTGGGC	1	4	24	175	264410857	138	278610078	96	4	0.00571429	0.0228571	0.014357	0.000548571	0.000344568	0.695652	2.07469e-09	2.49687e-09	1	0	0	1	1	0
AAGGGGAGGGCGGGAGGAATTGGGC	1	5	25	175	264410857	138	278610078	125	5	0.00571429	0.0285714	0.0179462	0.000714286	0.000448656	0.905797	2.70142e-09	3.25113e-09	1	0	0	1	1	0
AAGGGGGGCGGGTGG	1	4	15	175	264410857	138	278610078	60	4	0.00571429	0.0228571	0.014357	0.000342857	0.000215355	0.434783	1.29668e-09	1.56054e-09	1	0	0	1	0	0
AAGGGGTGGTGGGGAATTGGGC	3	12	22	175	264410857	138	278610078	264	4	0.0171429	0.0685714	0.0430709	0.00150857	0.000947561	0.637681	5.70541e-09	6.86638e-09	1	0	0	1	1	0
AAGGGTC	4	16	7	175	264410857	138	278610078	112	4	0.0228571	0.0914286	0.0574279	0.00064	0.000401996	0.202899	2.42048e-09	2.91301e-09	1	0	0	1	0	0
AAGGGTCGTGCGTCT	1	4	15	175	264410857	138	278610078	60	4	0.00571429	0.0228571	0.014357	0.000342857	0.000215355	0.434783	1.29668e-09	1.56054e-09	1	0	0	1	0	0
AAGGT	2	10	5	175	264410857	138	278610078	50	5	0.0114286	0.0571429	0.0358925	0.000285714	0.000179462	0.181159	1.08057e-09	1.30045e-09	1	0	0	1	0	0
AAGGTGCTGGTCGTG	2	8	15	175	264410857	138	278610078	120	4	0.0114286	0.0457143	0.028714	0.000685714	0.000430709	0.434783	2.59337e-09	3.12108e-09	1	0	0	1	0	0
AAGGTGGTCGGTGGG	38	157	15	175	264410857	138	278610078	2355	4.13158	0.217143	0.897143	0.563512	0.0134571	0.00845267	0.449085	5.08948e-08	6.12513e-08	1	0	0	1	0	0
AAGGTGGTGGCTCGG	118	520	15	175	264410857	138	278610078	7800	4.40678	0.674286	2.97143	1.86641	0.0445714	0.0279961	0.478998	1.68569e-07	2.0287e-07	1	0	0	1	0	0
AAGGTGTGATGCGAG	10	51	15	175	264410857	138	278610078	765	5.1	0.0571429	0.291429	0.183052	0.00437143	0.00274577	0.554348	1.65327e-08	1.98969e-08	1	0	0	1	1	0
AAGT	231	1386	4	175	264410857	138	278610078	5544	6	1.32	7.92	4.97469	0.03168	0.0198988	0.173913	1.19814e-07	1.44194e-07	1	0	0	0	0	0
AAGTAG	96	384	6	175	264410857	138	278610078	2304	4	0.548571	2.19429	1.37827	0.0131657	0.00826962	0.173913	4.97926e-08	5.99248e-08	1	0	0	1	0	0
AAGTAGATACAGCTACAC	2	8	18	175	264410857	138	278610078	144	4	0.0114286	0.0457143	0.028714	0.000822857	0.000516851	0.521739	3.11204e-09	3.7453e-09	1	0	0	1	1	0
AAGTAGGCAGTCGTG	10	61	15	175	264410857	138	278610078	915	6.1	0.0571429	0.348571	0.218944	0.00522857	0.00328416	0.663043	1.97744e-08	2.37983e-08	1	0	0	1	1	0
AAGTAT	141	829	6	175	264410857	138	278610078	4974	5.87943	0.805714	4.73714	2.97548	0.0284229	0.0178529	0.255628	1.07495e-07	1.29369e-07	1	0	0	1	0	0
AAGTCCGCGTCCCAC	1	5	15	175	264410857	138	278610078	75	5	0.00571429	0.0285714	0.0179462	0.000428571	0.000269193	0.543478	1.62085e-09	1.95068e-09	1	0	0	1	1	0
AAGTCGGGAGTGGGG	1	6	15	175	264410857	138	278610078	90	6	0.00571429	0.0342857	0.0215355	0.000514286	0.000323032	0.652174	1.94502e-09	2.34081e-09	1	0	0	1	1	0
AAGTCTGTGGCGGG	1	4	14	175	264410857	138	278610078	56	4	0.00571429	0.0228571	0.014357	0.00032	0.000200998	0.405797	1.21024e-09	1.45651e-09	1	0	0	1	0	0
AAGTGAATGGCGGCG	1	4	15	175	264410857	138	278610078	60	4	0.00571429	0.0228571	0.014357	0.000342857	0.000215355	0.434783	1.29668e-09	1.56054e-09	1	0	0	1	0	0
AAGTGAGCATAGAGC	1	4	15	175	264410857	138	278610078	60	4	0.00571429	0.0228571	0.014357	0.000342857	0.000215355	0.434783	1.29668e-09	1.56054e-09	1	0	0	1	0	0
AAGTGCAGGAGGGAG	1	4	15	175	264410857	138	278610078	60	4	0.00571429	0.0228571	0.014357	0.000342857	0.000215355	0.434783	1.29668e-09	1.56054e-09	1	0	0	1	0	0
AAGTGGTGACTGGTG	19	133	15	175	264410857	138	278610078	1995	7	0.108571	0.76	0.47737	0.0114	0.00716054	0.76087	4.31147e-08	5.1888e-08	1	0	0	1	1	0
AAT	48982	527038	3	175	264410857	138	278610078	1581114	10.7598	279.897	3011.65	1891.67	9.03494	5.67501	0.233909	3.41701e-05	4.11232e-05	1	1	1	0	0	0
AATAATAATT	61	327	10	175	264410857	138	278610078	3270	5.36066	0.348571	1.86857	1.17368	0.0186857	0.0117368	0.388453	7.06692e-08	8.50495e-08	1	0	0	1	0	0
AATAATG	3	28	7	175	264410857	138	278610078	196	9.33333	0.0171429	0.16	0.100499	0.00112	0.000703492	0.47343	4.23583e-09	5.09777e-09	1	0	0	1	0	0
AATAATT	75	300	7	175	264410857	138	278610078	2100	4	0.428571	1.71429	1.07677	0.012	0.00753742	0.202899	4.53839e-08	5.4619e-08	1	0	0	1	0	0
AATAATTAGACCAATTAGAATCACC	2	10	25	175	264410857	138	278610078	250	5	0.0114286	0.0571429	0.0358925	0.00142857	0.000897311	0.905797	5.40285e-09	6.50226e-09	1	0	0	1	1	0
AATACCCC	82	339	8	175	264410857	138	278610078	2712	4.13415	0.468571	1.93714	1.21675	0.0154971	0.00973403	0.239661	5.86101e-08	7.05365e-08	1	0	0	1	0	0
AATACG	1	4	6	175	264410857	138	278610078	24	4	0.00571429	0.0228571	0.014357	0.000137143	8.61419e-05	0.173913	5.18673e-10	6.24217e-10	1	0	0	1	0	0
AATAG	375	2270	5	175	264410857	138	278610078	11350	6.05333	2.14286	12.9714	8.14759	0.0648571	0.0407379	0.219324	2.45289e-07	2.95202e-07	1	0	0	1	0	0
AATAGACGG	127	665	9	175	264410857	138	278610078	5985	5.23622	0.725714	3.8	2.38685	0.0342	0.0214816	0.341493	1.29344e-07	1.55664e-07	1	0	0	1	0	0
AATAGACTGGGCGAG	6	42	15	175	264410857	138	278610078	630	7	0.0342857	0.24	0.150748	0.0036	0.00226122	0.76087	1.36152e-08	1.63857e-08	1	0	0	1	1	0
AATAGCCC	1	4	8	175	264410857	138	278610078	32	4	0.00571429	0.0228571	0.014357	0.000182857	0.000114856	0.231884	6.91564e-10	8.32289e-10	1	0	0	1	0	0
AATAGT	152	808	6	175	264410857	138	278610078	4848	5.31579	0.868571	4.61714	2.90011	0.0277029	0.0174007	0.231121	1.04772e-07	1.26092e-07	1	0	0	1	0	0
AATAGTGTCGTGTAG	2	10	15	175	264410857	138	278610078	150	5	0.0114286	0.0571429	0.0358925	0.000857143	0.000538387	0.543478	3.24171e-09	3.90135e-09	1	0	0	1	1	0
AATAT	956	5120	5	175	264410857	138	278610078	25600	5.35565	5.46286	29.2571	18.3769	0.146286	0.0918847	0.194045	5.53252e-07	6.65831e-07	1	0	0	1	0	0
AATATAT	1	4	7	175	264410857	138	278610078	28	4	0.00571429	0.0228571	0.014357	0.00016	0.000100499	0.202899	6.05119e-10	7.28253e-10	1	0	0	1	0	0
AATATC	121	584	6	175	264410857	138	278610078	3504	4.82645	0.691429	3.33714	2.09612	0.0200229	0.0125767	0.209845	7.57263e-08	9.11356e-08	1	0	0	1	0	0
AATATCCC	1	4	8	175	264410857	138	278610078	32	4	0.00571429	0.0228571	0.014357	0.000182857	0.000114856	0.231884	6.91564e-10	8.32289e-10	1	0	0	1	0	0
AATATG	236	1049	6	175	264410857	138	278610078	6294	4.44492	1.34857	5.99429	3.76512	0.0359657	0.0225907	0.193257	1.36022e-07	1.63701e-07	1	0	0	1	0	0
AATATGC	169	815	7	175	264410857	138	278610078	5705	4.82249	0.965714	4.65714	2.92524	0.0326	0.0204766	0.244619	1.23293e-07	1.48381e-07	1	0	0	1	0	0
AATATT	1	4	6	175	264410857	138	278610078	24	4	0.00571429	0.0228571	0.014357	0.000137143	8.61419e-05	0.173913	5.18673e-10	6.24217e-10	1	0	0	1	0	0
AATC	505	3208	4	175	264410857	138	278610078	12832	6.35248	2.88571	18.3314	11.5143	0.0733257	0.0460572	0.18413	2.77317e-07	3.33748e-07	1	0	0	0	0	0
AATCAGATGAG	634	2722	11	175	264410857	138	278610078	29942	4.29338	3.62286	15.5543	9.76993	0.171097	0.107469	0.342226	6.47088e-07	7.78762e-07	1	0	0	1	0	0
AATCAT	78	312	6	175	264410857	138	278610078	1872	4	0.445714	1.78286	1.11984	0.0106971	0.00671907	0.173913	4.04565e-08	4.86889e-08	1	0	0	1	0	0
AATCCCAGAGCCCAC	49	215	15	175	264410857	138	278610078	3225	4.38776	0.28	1.22857	0.771688	0.0184286	0.0115753	0.47693	6.96967e-08	8.38791e-08	1	0	0	1	0	0
AATCCCTGGCACCAC	1	4	15	175	264410857	138	278610078	60	4	0.00571429	0.0228571	0.014357	0.000342857	0.000215355	0.434783	1.29668e-09	1.56054e-09	1	0	0	1	0	0
AATCG	93	775	5	175	264410857	138	278610078	3875	8.33333	0.531429	4.42857	2.78167	0.0221429	0.0139083	0.301932	8.37441e-08	1.00785e-07	1	0	0	1	0	0
AATCGACG	105	664	8	175	264410857	138	278610078	5312	6.32381	0.6	3.79429	2.38326	0.0303543	0.0190661	0.366598	1.148e-07	1.3816e-07	1	0	0	1	0	0
AATCGCGTCG	81	376	10	175	264410857	138	278610078	3760	4.64198	0.462857	2.14857	1.34956	0.0214857	0.0134956	0.336375	8.12588e-08	9.77939e-08	1	0	0	1	0	0
AATCGT	98	392	6	175	264410857	138	278610078	2352	4	0.56	2.24	1.40698	0.01344	0.00844191	0.173913	5.083e-08	6.11732e-08	1	0	0	1	0	0
AATCT	5139	28044	5	175	264410857	138	278610078	140220	5.45709	29.3657	160.251	100.657	0.801257	0.503284	0.197721	3.03035e-06	3.64699e-06	1	0	0	1	0	0
AATG	159	954	4	175	264410857	138	278610078	3816	6	0.908571	5.45143	3.42414	0.0218057	0.0136966	0.173913	8.24691e-08	9.92504e-08	1	0	0	0	0	0
AATGAC	59	236	6	175	264410857	138	278610078	1416	4	0.337143	1.34857	0.847062	0.00809143	0.00508237	0.173913	3.06017e-08	3.68288e-08	1	0	0	1	0	0
AATGACGAGCGGGCG	1	4	15	175	264410857	138	278610078	60	4	0.00571429	0.0228571	0.014357	0.000342857	0.000215355	0.434783	1.29668e-09	1.56054e-09	1	0	0	1	0	0
AATGAT	345	1387	6	175	264410857	138	278610078	8322	4.02029	1.97143	7.92571	4.97828	0.0475543	0.0298697	0.174795	1.7985e-07	2.16447e-07	1	0	0	1	0	0
AATGCT	51	204	6	175	264410857	138	278610078	1224	4	0.291429	1.16571	0.732206	0.00699429	0.00439324	0.173913	2.64523e-08	3.1835e-08	1	0	0	1	0	0
AATGG	42	279	5	175	264410857	138	278610078	1395	6.64286	0.24	1.59429	1.0014	0.00797143	0.005007	0.240683	3.01479e-08	3.62826e-08	1	0	0	1	0	0
AATGGAGGACGGGAG	1	4	15	175	264410857	138	278610078	60	4	0.00571429	0.0228571	0.014357	0.000342857	0.000215355	0.434783	1.29668e-09	1.56054e-09	1	0	0	1	0	0
AATGGGCGACGCAGG	1	4	15	175	264410857	138	278610078	60	4	0.00571429	0.0228571	0.014357	0.000342857	0.000215355	0.434783	1.29668e-09	1.56054e-09	1	0	0	1	0	0
AATGGTGTCCTGGCT	12	61	15	175	264410857	138	278610078	915	5.08333	0.0685714	0.348571	0.218944	0.00522857	0.00328416	0.552536	1.97744e-08	2.37983e-08	1	0	0	1	1	0
AATGTACGTGGCGGC	6	34	15	175	264410857	138	278610078	510	5.66667	0.0342857	0.194286	0.122034	0.00291429	0.00183052	0.615942	1.10218e-08	1.32646e-08	1	0	0	1	1	0
AATGTATCGAC	115	488	11	175	264410857	138	278610078	5368	4.24348	0.657143	2.78857	1.75155	0.0306743	0.0192671	0.338248	1.1601e-07	1.39616e-07	1	0	0	1	0	0
AATGTGTG	100	453	8	175	264410857	138	278610078	3624	4.53	0.571429	2.58857	1.62593	0.0207086	0.0130074	0.262609	7.83197e-08	9.42567e-08	1	0	0	1	0	0
AATT	280	1780	4	175	264410857	138	278610078	7120	6.35714	1.6	10.1714	6.38886	0.0406857	0.0255554	0.184265	1.53873e-07	1.85184e-07	1	0	0	0	0	0
AATTAG	275	1132	6	175	264410857	138	278610078	6792	4.11636	1.57143	6.46857	4.06303	0.0388114	0.0243782	0.178972	1.46785e-07	1.76653e-07	1	0	0	1	0	0
AATTAT	5	20	6	175	264410857	138	278610078	120	4	0.0285714	0.114286	0.0717849	0.000685714	0.000430709	0.173913	2.59337e-09	3.12108e-09	1	0	0	1	0	0
AATTATCGCGTGG	149	607	13	175	264410857	138	278610078	7891	4.07383	0.851429	3.46857	2.17867	0.0450914	0.0283227	0.383766	1.70535e-07	2.05237e-07	1	0	0	1	0	0
AATTC	78	390	5	175	264410857	138	278610078	1950	5	0.445714	2.22857	1.39981	0.0111429	0.00699903	0.181159	4.21422e-08	5.07176e-08	1	0	0	1	0	0
AATTCG	121	484	6	175	264410857	138	278610078	2904	4	0.691429	2.76571	1.73719	0.0165943	0.0104232	0.173913	6.27595e-08	7.55302e-08	1	0	0	1	0	0
AATTCGGACCACGGC	15	77	15	175	264410857	138	278610078	1155	5.13333	0.0857143	0.44	0.276372	0.0066	0.00414558	0.557971	2.49612e-08	3.00404e-08	1	0	0	1	1	0
AATTCGTAC	183	1328	9	175	264410857	138	278610078	11952	7.25683	1.04571	7.58857	4.76652	0.0682971	0.0428987	0.473272	2.58299e-07	3.1086e-07	1	0	0	1	0	0
AC	317850	5560948	2	175	264410857	138	278610078	11121896	17.4955	1816.29	31776.8	19959.6	63.5537	39.9192	0.253558	0.00024036	0.00028927	1	1	1	0	0	0
ACACACCCTAGCCAT	2	9	15	175	264410857	138	278610078	135	4.5	0.0114286	0.0514286	0.0323032	0.000771429	0.000484548	0.48913	2.91754e-09	3.51122e-09	1	0	0	1	0	0
ACACACCTATCCTCG	2	9	15	175	264410857	138	278610078	135	4.5	0.0114286	0.0514286	0.0323032	0.000771429	0.000484548	0.48913	2.91754e-09	3.51122e-09	1	0	0	1	0	0
ACACACGT	147	780	8	175	264410857	138	278610078	6240	5.30612	0.84	4.45714	2.79961	0.0356571	0.0223969	0.307601	1.34855e-07	1.62296e-07	1	0	0	1	0	0
ACACACT	1	4	7	175	264410857	138	278610078	28	4	0.00571429	0.0228571	0.014357	0.00016	0.000100499	0.202899	6.05119e-10	7.28253e-10	1	0	0	1	0	0
ACACAG	109	436	6	175	264410857	138	278610078	2616	4	0.622857	2.49143	1.56491	0.0149486	0.00938947	0.173913	5.65354e-08	6.80396e-08	1	0	0	1	0	0
ACACAGCCGCTCTAG	1	4	15	175	264410857	138	278610078	60	4	0.00571429	0.0228571	0.014357	0.000342857	0.000215355	0.434783	1.29668e-09	1.56054e-09	1	0	0	1	0	0
ACACAGGAGAGCACT	1	4	15	175	264410857	138	278610078	60	4	0.00571429	0.0228571	0.014357	0.000342857	0.000215355	0.434783	1.29668e-09	1.56054e-09	1	0	0	1	0	0
ACACAGGCAGTCATC	2	14	15	175	264410857	138	278610078	210	7	0.0114286	0.08	0.0502494	0.0012	0.000753742	0.76087	4.53839e-09	5.4619e-09	1	0	0	1	1	0
ACACAT	208	832	6	175	264410857	138	278610078	4992	4	1.18857	4.75429	2.98625	0.0285257	0.0179175	0.173913	1.07884e-07	1.29837e-07	1	0	0	1	0	0
ACACATAT	54	245	8	175	264410857	138	278610078	1960	4.53704	0.308571	1.4	0.879365	0.0112	0.00703492	0.263017	4.23583e-08	5.09777e-08	1	0	0	1	0	0
ACACC	1	5	5	175	264410857	138	278610078	25	5	0.00571429	0.0285714	0.0179462	0.000142857	8.97311e-05	0.181159	5.40285e-10	6.50226e-10	1	0	0	1	0	0
ACACCC	158	770	6	175	264410857	138	278610078	4620	4.87342	0.902857	4.4	2.76372	0.0264	0.0165823	0.211888	9.98446e-08	1.20162e-07	1	0	0	1	0	0
ACACCCT	1	4	7	175	264410857	138	278610078	28	4	0.00571429	0.0228571	0.014357	0.00016	0.000100499	0.202899	6.05119e-10	7.28253e-10	1	0	0	1	0	0
ACACCGATAGTGAGG	4	18	15	175	264410857	138	278610078	270	4.5	0.0228571	0.102857	0.0646064	0.00154286	0.000969096	0.48913	5.83507e-09	7.02244e-09	1	0	0	1	0	0
ACACCGCATCCACCC	158	648	15	175	264410857	138	278610078	9720	4.10127	0.902857	3.70286	2.32583	0.0555429	0.0348875	0.44579	2.10063e-07	2.52808e-07	1	0	0	1	0	0
ACACGC	1482	6738	6	175	264410857	138	278610078	40428	4.54656	8.46857	38.5029	24.1843	0.231017	0.145106	0.197676	8.73705e-07	1.05149e-06	1	0	0	1	0	0
ACACGCCATGCCTCT	2	11	15	175	264410857	138	278610078	165	5.5	0.0114286	0.0628571	0.0394817	0.000942857	0.000592226	0.597826	3.56588e-09	4.29149e-09	1	0	0	1	1	0
ACACGCG	111	444	7	175	264410857	138	278610078	3108	4	0.634286	2.53714	1.59363	0.01776	0.0111554	0.202899	6.71682e-08	8.08361e-08	1	0	0	1	0	0
ACACGCGACCCCGAT	4	18	15	175	264410857	138	278610078	270	4.5	0.0228571	0.102857	0.0646064	0.00154286	0.000969096	0.48913	5.83507e-09	7.02244e-09	1	0	0	1	0	0
ACACGG	2	8	6	175	264410857	138	278610078	48	4	0.0114286	0.0457143	0.028714	0.000274286	0.000172284	0.173913	1.03735e-09	1.24843e-09	1	0	0	1	0	0
ACACGGC	156	624	7	175	264410857	138	278610078	4368	4	0.891429	3.56571	2.23969	0.02496	0.0156778	0.202899	9.43985e-08	1.13607e-07	1	0	0	1	0	0
ACACGGCTCCCCACC	1	4	15	175	264410857	138	278610078	60	4	0.00571429	0.0228571	0.014357	0.000342857	0.000215355	0.434783	1.29668e-09	1.56054e-09	1	0	0	1	0	0
ACACGT	118	472	6	175	264410857	138	278610078	2832	4	0.674286	2.69714	1.69412	0.0161829	0.0101647	0.173913	6.12035e-08	7.36576e-08	1	0	0	1	0	0
ACACTAGGGAGACTG	2	12	15	175	264410857	138	278610078	180	6	0.0114286	0.0685714	0.0430709	0.00102857	0.000646064	0.652174	3.89005e-09	4.68162e-09	1	0	0	1	1	0
ACACTC	1	4	6	175	264410857	138	278610078	24	4	0.00571429	0.0228571	0.014357	0.000137143	8.61419e-05	0.173913	5.18673e-10	6.24217e-10	1	0	0	1	0	0
ACACTCC	3	13	7	175	264410857	138	278610078	91	4.33333	0.0171429	0.0742857	0.0466602	0.00052	0.000326621	0.219807	1.96664e-09	2.36682e-09	1	0	0	1	0	0
ACACTCGC	159	720	8	175	264410857	138	278610078	5760	4.5283	0.908571	4.11429	2.58426	0.0329143	0.0206741	0.26251	1.24482e-07	1.49812e-07	1	0	0	1	0	0
ACACTCGGACCTATC	6	24	15	175	264410857	138	278610078	360	4	0.0342857	0.137143	0.0861419	0.00205714	0.00129213	0.434783	7.7801e-09	9.36325e-09	1	0	0	1	0	0
ACACTCTACCACGCC	508	2422	15	175	264410857	138	278610078	36330	4.76772	2.90286	13.84	8.69315	0.2076	0.130397	0.51823	7.85142e-07	9.44908e-07	1	0	0	1	1	0
ACACTCTGGC	73	351	10	175	264410857	138	278610078	3510	4.80822	0.417143	2.00571	1.25983	0.0200571	0.0125983	0.348422	7.5856e-08	9.12917e-08	1	0	0	1	0	0
ACACTGCCCCTCTCC	1	4	15	175	264410857	138	278610078	60	4	0.00571429	0.0228571	0.014357	0.000342857	0.000215355	0.434783	1.29668e-09	1.56054e-09	1	0	0	1	0	0
ACAG	2470	29504	4	175	264410857	138	278610078	118016	11.9449	14.1143	168.594	105.897	0.674377	0.423588	0.34623	2.55049e-06	3.06948e-06	1	0	0	0	0	0
ACAGACAGGGTGAGG	172	925	15	175	264410857	138	278610078	13875	5.37791	0.982857	5.28571	3.32005	0.0792857	0.0498008	0.584555	2.99858e-07	3.60875e-07	1	0	0	1	1	0
ACAGACCCGACAGCG	32	141	15	175	264410857	138	278610078	2115	4.40625	0.182857	0.805714	0.506084	0.0120857	0.00759125	0.47894	4.57081e-08	5.50091e-08	1	0	0	1	0	0
ACAGACCCGACCAGC	24	107	15	175	264410857	138	278610078	1605	4.45833	0.137143	0.611429	0.384049	0.00917143	0.00576074	0.484601	3.46863e-08	4.17445e-08	1	0	0	1	0	0
ACAGACG	138	554	7	175	264410857	138	278610078	3878	4.01449	0.788571	3.16571	1.98844	0.02216	0.0139191	0.203634	8.3809e-08	1.00863e-07	1	0	0	1	0	0
ACAGACGGCACGAGG	16	79	15	175	264410857	138	278610078	1185	4.9375	0.0914286	0.451429	0.28355	0.00677143	0.00425326	0.536685	2.56095e-08	3.08207e-08	1	0	0	1	1	0
ACAGACTCGGACGGC	11	53	15	175	264410857	138	278610078	795	4.81818	0.0628571	0.302857	0.19023	0.00454286	0.00285345	0.523715	1.71811e-08	2.06772e-08	1	0	0	1	1	0
ACAGACTGCTC	4	29	11	175	264410857	138	278610078	319	7.25	0.0228571	0.165714	0.104088	0.00182286	0.00114497	0.577899	6.89403e-09	8.29688e-09	1	0	0	1	1	0
ACAGAG	1006	6200	6	175	264410857	138	278610078	37200	6.16302	5.74857	35.4286	22.2533	0.212571	0.13352	0.267957	8.03944e-07	9.67536e-07	1	0	0	1	0	0
ACAGAGAG	3201	17727	8	175	264410857	138	278610078	141816	5.53796	18.2914	101.297	63.6266	0.810377	0.509012	0.321041	3.06484e-06	3.6885e-06	1	0	0	1	0	0
ACAGAGAGTGGAGCG	4	22	15	175	264410857	138	278610078	330	5.5	0.0228571	0.125714	0.0789634	0.00188571	0.00118445	0.597826	7.13176e-09	8.58298e-09	1	0	0	1	1	0
ACAGAGC	95	380	7	175	264410857	138	278610078	2660	4	0.542857	2.17143	1.36391	0.0152	0.00954739	0.202899	5.74863e-08	6.9184e-08	1	0	0	1	0	0
ACAGAGGCAGACGAG	22	127	15	175	264410857	138	278610078	1905	5.77273	0.125714	0.725714	0.455834	0.0108857	0.00683751	0.62747	4.11697e-08	4.95472e-08	1	0	0	1	1	0
ACAGATAGGGCACGG	60	288	15	175	264410857	138	278610078	4320	4.8	0.342857	1.64571	1.0337	0.0246857	0.0155055	0.521739	9.33612e-08	1.12359e-07	1	0	0	1	1	0
ACAGCC	75	428	6	175	264410857	138	278610078	2568	5.70667	0.428571	2.44571	1.5362	0.0146743	0.00921718	0.248116	5.5498e-08	6.67912e-08	1	0	0	1	0	0
ACAGCTCCTCACGCC	2	11	15	175	264410857	138	278610078	165	5.5	0.0114286	0.0628571	0.0394817	0.000942857	0.000592226	0.597826	3.56588e-09	4.29149e-09	1	0	0	1	1	0
ACAGCTGCTCCG	115	477	12	175	264410857	138	278610078	5724	4.14783	0.657143	2.72571	1.71207	0.0327086	0.0205448	0.360681	1.23704e-07	1.48876e-07	1	0	0	1	0	0
ACAGGCGTCCTCACT	2	11	15	175	264410857	138	278610078	165	5.5	0.0114286	0.0628571	0.0394817	0.000942857	0.000592226	0.597826	3.56588e-09	4.29149e-09	1	0	0	1	1	0
ACAGT	4	26	5	175	264410857	138	278610078	130	6.5	0.0228571	0.148571	0.0933204	0.000742857	0.000466602	0.235507	2.80948e-09	3.38117e-09	1	0	0	1	0	0
ACAGTGGATGAGGCG	8	42	15	175	264410857	138	278610078	630	5.25	0.0457143	0.24	0.150748	0.0036	0.00226122	0.570652	1.36152e-08	1.63857e-08	1	0	0	1	1	0
ACAT	8967	99719	4	175	264410857	138	278610078	398876	11.1207	51.24	569.823	357.916	2.27929	1.43166	0.322338	8.62026e-06	1.03744e-05	1	0	0	0	0	0
ACATAGGCATCCACC	2	11	15	175	264410857	138	278610078	165	5.5	0.0114286	0.0628571	0.0394817	0.000942857	0.000592226	0.597826	3.56588e-09	4.29149e-09	1	0	0	1	1	0
ACATAT	751	3085	6	175	264410857	138	278610078	18510	4.10786	4.29143	17.6286	11.0728	0.105771	0.0664369	0.178602	4.00027e-07	4.81427e-07	1	0	0	1	0	0
ACATATACCGGCTGC	4	22	15	175	264410857	138	278610078	330	5.5	0.0228571	0.125714	0.0789634	0.00188571	0.00118445	0.597826	7.13176e-09	8.58298e-09	1	0	0	1	1	0
ACATCT	339	1661	6	175	264410857	138	278610078	9966	4.89971	1.93714	9.49143	5.96174	0.0569486	0.0357704	0.213031	2.15379e-07	2.59206e-07	1	0	0	1	0	0
ACATGATCGTGGCAT	1	5	15	175	264410857	138	278610078	75	5	0.00571429	0.0285714	0.0179462	0.000428571	0.000269193	0.543478	1.62085e-09	1.95068e-09	1	0	0	1	1	0
ACATGCAGCCGACCT	1	9	15	175	264410857	138	278610078	135	9	0.00571429	0.0514286	0.0323032	0.000771429	0.000484548	0.978261	2.91754e-09	3.51122e-09	1	0	0	1	1	0
ACATGCTCCCG	98	528	11	175	264410857	138	278610078	5808	5.38776	0.56	3.01714	1.89512	0.0331886	0.0208463	0.429459	1.25519e-07	1.5106e-07	1	0	0	1	0	0
ACATGGAGACTGGAG	4	31	15	175	264410857	138	278610078	465	7.75	0.0228571	0.177143	0.111267	0.00265714	0.001669	0.842391	1.00493e-08	1.20942e-08	1	0	0	1	1	0
ACC	4336	39806	3	175	264410857	138	278610078	119418	9.18035	24.7771	227.463	142.874	0.682389	0.428621	0.199573	2.58079e-06	3.10595e-06	1	0	0	0	0	0
ACCACGAGAGCACCG	4	23	15	175	264410857	138	278610078	345	5.75	0.0228571	0.131429	0.0825526	0.00197143	0.00123829	0.625	7.45593e-09	8.97311e-09	1	0	0	1	1	0
ACCACGC	1	4	7	175	264410857	138	278610078	28	4	0.00571429	0.0228571	0.014357	0.00016	0.000100499	0.202899	6.05119e-10	7.28253e-10	1	0	0	1	0	0
ACCACT	1	5	6	175	264410857	138	278610078	30	5	0.00571429	0.0285714	0.0179462	0.000171429	0.000107677	0.217391	6.48342e-10	7.80271e-10	1	0	0	1	0	0
ACCACTC	1	4	7	175	264410857	138	278610078	28	4	0.00571429	0.0228571	0.014357	0.00016	0.000100499	0.202899	6.05119e-10	7.28253e-10	1	0	0	1	0	0
ACCAG	2	10	5	175	264410857	138	278610078	50	5	0.0114286	0.0571429	0.0358925	0.000285714	0.000179462	0.181159	1.08057e-09	1.30045e-09	1	0	0	1	0	0
ACCAGACGACCCAGC	95	452	15	175	264410857	138	278610078	6780	4.75789	0.542857	2.58286	1.62234	0.0387429	0.0243351	0.517162	1.46525e-07	1.76341e-07	1	0	0	1	1	0
ACCAGC	367	2075	6	175	264410857	138	278610078	12450	5.65395	2.09714	11.8571	7.44768	0.0711429	0.0446861	0.245824	2.69062e-07	3.23812e-07	1	0	0	1	0	0
ACCAGCG	114	883	7	175	264410857	138	278610078	6181	7.74561	0.651429	5.04571	3.1693	0.03532	0.0221851	0.392893	1.3358e-07	1.60762e-07	1	0	0	1	0	0
ACCAGTCATGCCGCC	3	13	15	175	264410857	138	278610078	195	4.33333	0.0171429	0.0742857	0.0466602	0.00111429	0.000699903	0.471014	4.21422e-09	5.07176e-09	1	0	0	1	0	0
ACCATC	93	372	6	175	264410857	138	278610078	2232	4	0.531429	2.12571	1.3352	0.0127543	0.0080112	0.173913	4.82366e-08	5.80521e-08	1	0	0	1	0	0
ACCATCCTCCACGGC	44	226	15	175	264410857	138	278610078	3390	5.13636	0.251429	1.29143	0.81117	0.0193714	0.0121675	0.5583	7.32626e-08	8.81706e-08	1	0	0	1	1	0
ACCATGATAGCCGCC	1	4	15	175	264410857	138	278610078	60	4	0.00571429	0.0228571	0.014357	0.000342857	0.000215355	0.434783	1.29668e-09	1.56054e-09	1	0	0	1	0	0
ACCCAGCTCGCATCC	2	8	15	175	264410857	138	278610078	120	4	0.0114286	0.0457143	0.028714	0.000685714	0.000430709	0.434783	2.59337e-09	3.12108e-09	1	0	0	1	0	0
ACCCATATCGCAGGC	14	63	15	175	264410857	138	278610078	945	4.5	0.08	0.36	0.226122	0.0054	0.00339184	0.48913	2.04228e-08	2.45785e-08	1	0	0	1	0	0
ACCCATC	29	124	7	175	264410857	138	278610078	868	4.27586	0.165714	0.708571	0.445066	0.00496	0.00311547	0.216892	1.87587e-08	2.25758e-08	1	0	0	1	0	0
ACCCC	17	85	5	175	264410857	138	278610078	425	5	0.0971429	0.485714	0.305086	0.00242857	0.00152543	0.181159	9.18484e-09	1.10538e-08	1	0	0	1	0	0
ACCCCC	132	535	6	175	264410857	138	278610078	3210	4.05303	0.754286	3.05714	1.92025	0.0183429	0.0115215	0.176219	6.93726e-08	8.3489e-08	1	0	0	1	0	0
ACCCCCCATCCCCCC	1	5	15	175	264410857	138	278610078	75	5	0.00571429	0.0285714	0.0179462	0.000428571	0.000269193	0.543478	1.62085e-09	1.95068e-09	1	0	0	1	1	0
ACCCCCTCATCTCCG	1	4	15	175	264410857	138	278610078	60	4	0.00571429	0.0228571	0.014357	0.000342857	0.000215355	0.434783	1.29668e-09	1.56054e-09	1	0	0	1	0	0
ACCCCTCTAGACCCG	1	4	15	175	264410857	138	278610078	60	4	0.00571429	0.0228571	0.014357	0.000342857	0.000215355	0.434783	1.29668e-09	1.56054e-09	1	0	0	1	0	0
ACCCT	1	5	5	175	264410857	138	278610078	25	5	0.00571429	0.0285714	0.0179462	0.000142857	8.97311e-05	0.181159	5.40285e-10	6.50226e-10	1	0	0	1	0	0
ACCCTACTCCCTAGC	1	6	15	175	264410857	138	278610078	90	6	0.00571429	0.0342857	0.0215355	0.000514286	0.000323032	0.652174	1.94502e-09	2.34081e-09	1	0	0	1	1	0
ACCG	264	1923	4	175	264410857	138	278610078	7692	7.28409	1.50857	10.9886	6.90212	0.0439543	0.0276085	0.211133	1.66235e-07	2.00061e-07	1	0	0	0	0	0
ACCGAGCGCC	101	532	10	175	264410857	138	278610078	5320	5.26733	0.577143	3.04	1.90948	0.0304	0.0190948	0.38169	1.14973e-07	1.38368e-07	1	0	0	1	0	0
ACCGC	197	1624	5	175	264410857	138	278610078	8120	8.24365	1.12571	9.28	5.82893	0.0464	0.0291447	0.298683	1.75484e-07	2.11193e-07	1	0	0	1	0	0
ACCGCC	361	1446	6	175	264410857	138	278610078	8676	4.00554	2.06286	8.26286	5.19005	0.0495771	0.0311403	0.174154	1.875e-07	2.25654e-07	1	0	0	1	0	0
ACCGCG	1	4	6	175	264410857	138	278610078	24	4	0.00571429	0.0228571	0.014357	0.000137143	8.61419e-05	0.173913	5.18673e-10	6.24217e-10	1	0	0	1	0	0
ACCGCTGGC	89	460	9	175	264410857	138	278610078	4140	5.16854	0.508571	2.62857	1.65105	0.0236571	0.0148595	0.337079	8.94711e-08	1.07677e-07	1	0	0	1	0	0
ACCGGC	161	686	6	175	264410857	138	278610078	4116	4.26087	0.92	3.92	2.46222	0.02352	0.0147733	0.185255	8.89525e-08	1.07053e-07	1	0	0	1	0	0
ACCGTCC	84	415	7	175	264410857	138	278610078	2905	4.94048	0.48	2.37143	1.48954	0.0166	0.0104268	0.250604	6.27811e-08	7.55562e-08	1	0	0	1	0	0
ACCGTGCCAT	227	1295	10	175	264410857	138	278610078	12950	5.70485	1.29714	7.4	4.64807	0.074	0.0464807	0.413395	2.79867e-07	3.36817e-07	1	0	0	1	0	0
ACCT	88	528	4	175	264410857	138	278610078	2112	6	0.502857	3.01714	1.89512	0.0120686	0.00758049	0.173913	4.56433e-08	5.49311e-08	1	0	0	0	0	0
ACCTAGCCAT	124	627	10	175	264410857	138	278610078	6270	5.05645	0.708571	3.58286	2.25046	0.0358286	0.0225046	0.36641	1.35503e-07	1.63077e-07	1	0	0	1	0	0
ACCTAGTCAT	76	338	10	175	264410857	138	278610078	3380	4.44737	0.434286	1.93143	1.21317	0.0193143	0.0121317	0.322273	7.30465e-08	8.79105e-08	1	0	0	1	0	0
ACCTC	1	5	5	175	264410857	138	278610078	25	5	0.00571429	0.0285714	0.0179462	0.000142857	8.97311e-05	0.181159	5.40285e-10	6.50226e-10	1	0	0	1	0	0
ACCTCATACGCCGCC	9	42	15	175	264410857	138	278610078	630	4.66667	0.0514286	0.24	0.150748	0.0036	0.00226122	0.507246	1.36152e-08	1.63857e-08	1	0	0	1	1	0
ACCTCC	723	2927	6	175	264410857	138	278610078	17562	4.04841	4.13143	16.7257	10.5057	0.100354	0.0630343	0.176018	3.79539e-07	4.56771e-07	1	0	0	1	0	0
ACCTCGTGGCATCCG	4	21	15	175	264410857	138	278610078	315	5.25	0.0228571	0.12	0.0753742	0.0018	0.00113061	0.570652	6.80759e-09	8.19284e-09	1	0	0	1	1	0
ACCTCTCCCACGACG	2	9	15	175	264410857	138	278610078	135	4.5	0.0114286	0.0514286	0.0323032	0.000771429	0.000484548	0.48913	2.91754e-09	3.51122e-09	1	0	0	1	0	0
ACCTCTG	1	5	7	175	264410857	138	278610078	35	5	0.00571429	0.0285714	0.0179462	0.0002	0.000125624	0.253623	7.56399e-10	9.10316e-10	1	0	0	1	0	0
ACCTCTGCACTCTCC	88	488	15	175	264410857	138	278610078	7320	5.54545	0.502857	2.78857	1.75155	0.0418286	0.0262733	0.602767	1.58195e-07	1.90386e-07	1	0	0	1	1	0
ACCTGG	123	492	6	175	264410857	138	278610078	2952	4	0.702857	2.81143	1.76591	0.0168686	0.0105955	0.173913	6.37968e-08	7.67786e-08	1	0	0	1	0	0
ACG	32663	320655	3	175	264410857	138	278610078	961965	9.81707	186.646	1832.31	1150.91	5.49694	3.45273	0.213415	2.07894e-05	2.50198e-05	1	1	0	0	0	0
ACGACGATG	289	2623	9	175	264410857	138	278610078	23607	9.07612	1.65143	14.9886	9.41459	0.134897	0.0847313	0.591921	5.1018e-07	6.13995e-07	1	0	0	1	1	0
ACGACGCCC	115	504	9	175	264410857	138	278610078	4536	4.38261	0.657143	2.88	1.80898	0.02592	0.0162808	0.285822	9.80293e-08	1.17977e-07	1	0	0	1	0	0
ACGACT	2	8	6	175	264410857	138	278610078	48	4	0.0114286	0.0457143	0.028714	0.000274286	0.000172284	0.173913	1.03735e-09	1.24843e-09	1	0	0	1	0	0
ACGAGG	214	918	6	175	264410857	138	278610078	5508	4.28972	1.22286	5.24571	3.29493	0.0314743	0.0197696	0.18651	1.19036e-07	1.43258e-07	1	0	0	1	0	0
ACGAT	1	6	5	175	264410857	138	278610078	30	6	0.00571429	0.0342857	0.0215355	0.000171429	0.000107677	0.217391	6.48342e-10	7.80271e-10	1	0	0	1	0	0
ACGATC	106	512	6	175	264410857	138	278610078	3072	4.83019	0.605714	2.92571	1.83769	0.0175543	0.0110262	0.210008	6.63902e-08	7.98997e-08	1	0	0	1	0	0
ACGATG	41	164	6	175	264410857	138	278610078	984	4	0.234286	0.937143	0.588636	0.00562286	0.00353182	0.173913	2.12656e-08	2.55929e-08	1	0	0	1	0	0
ACGATGGAGGCAGTG	1	4	15	175	264410857	138	278610078	60	4	0.00571429	0.0228571	0.014357	0.000342857	0.000215355	0.434783	1.29668e-09	1.56054e-09	1	0	0	1	0	0
ACGC	1281	9798	4	175	264410857	138	278610078	39192	7.64871	7.32	55.9886	35.1674	0.223954	0.14067	0.221702	8.46994e-07	1.01935e-06	1	0	0	0	0	0
ACGCACTGGCTCCTG	2	12	15	175	264410857	138	278610078	180	6	0.0114286	0.0685714	0.0430709	0.00102857	0.000646064	0.652174	3.89005e-09	4.68162e-09	1	0	0	1	1	0
ACGCAGCC	89	461	8	175	264410857	138	278610078	3688	5.17978	0.508571	2.63429	1.65464	0.0210743	0.0132371	0.300277	7.97028e-08	9.59213e-08	1	0	0	1	0	0
ACGCCG	121	520	6	175	264410857	138	278610078	3120	4.29752	0.691429	2.97143	1.86641	0.0178286	0.0111984	0.186849	6.74275e-08	8.11482e-08	1	0	0	1	0	0
ACGCCTCTGCCAGTC	3	14	15	175	264410857	138	278610078	210	4.66667	0.0171429	0.08	0.0502494	0.0012	0.000753742	0.507246	4.53839e-09	5.4619e-09	1	0	0	1	1	0
ACGCGC	1	4	6	175	264410857	138	278610078	24	4	0.00571429	0.0228571	0.014357	0.000137143	8.61419e-05	0.173913	5.18673e-10	6.24217e-10	1	0	0	1	0	0
ACGCTC	54	216	6	175	264410857	138	278610078	1296	4	0.308571	1.23429	0.775277	0.00740571	0.00465166	0.173913	2.80084e-08	3.37077e-08	1	0	0	1	0	0
ACGCTCG	82	464	7	175	264410857	138	278610078	3248	5.65854	0.468571	2.65143	1.66541	0.01856	0.0116579	0.287027	7.01938e-08	8.44773e-08	1	0	0	1	0	0
ACGCTGCCG	106	567	9	175	264410857	138	278610078	5103	5.34906	0.605714	3.24	2.0351	0.02916	0.0183159	0.348852	1.10283e-07	1.32724e-07	1	0	0	1	0	0
ACGCTGCTG	104	498	9	175	264410857	138	278610078	4482	4.78846	0.594286	2.84571	1.78744	0.0256114	0.016087	0.312291	9.68622e-08	1.16572e-07	1	0	0	1	0	0
ACGG	554	3647	4	175	264410857	138	278610078	14588	6.58303	3.16571	20.84	13.09	0.08336	0.0523599	0.190813	3.15267e-07	3.7942e-07	1	0	0	0	0	0
ACGGAG	18	72	6	175	264410857	138	278610078	432	4	0.102857	0.411429	0.258426	0.00246857	0.00155055	0.173913	9.33612e-09	1.12359e-08	1	0	0	1	0	0
ACGGCC	206	1135	6	175	264410857	138	278610078	6810	5.50971	1.17714	6.48571	4.07379	0.0389143	0.0244428	0.239553	1.47174e-07	1.77121e-07	1	0	0	1	0	0
ACGGCG	146	584	6	175	264410857	138	278610078	3504	4	0.834286	3.33714	2.09612	0.0200229	0.0125767	0.173913	7.57263e-08	9.11356e-08	1	0	0	1	0	0
ACGGCGAGGGGATAG	8	32	15	175	264410857	138	278610078	480	4	0.0457143	0.182857	0.114856	0.00274286	0.00172284	0.434783	1.03735e-08	1.24843e-08	1	0	0	1	0	0
ACGGCTGC	172	806	8	175	264410857	138	278610078	6448	4.68605	0.982857	4.60571	2.89293	0.0368457	0.0231435	0.271655	1.3935e-07	1.67706e-07	1	0	0	1	0	0
ACGGG	211	1055	5	175	264410857	138	278610078	5275	5	1.20571	6.02857	3.78665	0.0301429	0.0189333	0.181159	1.14e-07	1.37198e-07	1	0	0	1	0	0
ACGGGG	146	584	6	175	264410857	138	278610078	3504	4	0.834286	3.33714	2.09612	0.0200229	0.0125767	0.173913	7.57263e-08	9.11356e-08	1	0	0	1	0	0
ACGT	5	31	4	175	264410857	138	278610078	124	6.2	0.0285714	0.177143	0.111267	0.000708571	0.000445066	0.17971	2.67981e-09	3.22512e-09	1	0	0	0	0	0
ACGTAT	2	8	6	175	264410857	138	278610078	48	4	0.0114286	0.0457143	0.028714	0.000274286	0.000172284	0.173913	1.03735e-09	1.24843e-09	1	0	0	1	0	0
ACGTCCG	98	392	7	175	264410857	138	278610078	2744	4	0.56	2.24	1.40698	0.01568	0.00984889	0.202899	5.93016e-08	7.13688e-08	1	0	0	1	0	0
ACGTCTCTCTGCGCC	1	4	15	175	264410857	138	278610078	60	4	0.00571429	0.0228571	0.014357	0.000342857	0.000215355	0.434783	1.29668e-09	1.56054e-09	1	0	0	1	0	0
ACGTGC	1	4	6	175	264410857	138	278610078	24	4	0.00571429	0.0228571	0.014357	0.000137143	8.61419e-05	0.173913	5.18673e-10	6.24217e-10	1	0	0	1	0	0
ACT	7326	76863	3	175	264410857	138	278610078	230589	10.4918	41.8629	439.217	275.88	1.31765	0.827641	0.228083	4.98335e-06	5.9974e-06	1	0	0	0	0	0
ACTAGAG	62	248	7	175	264410857	138	278610078	1736	4	0.354286	1.41714	0.890133	0.00992	0.00623093	0.202899	3.75174e-08	4.51517e-08	1	0	0	1	0	0
ACTAGCG	79	557	7	175	264410857	138	278610078	3899	7.05063	0.451429	3.18286	1.99921	0.02228	0.0139945	0.357641	8.42628e-08	1.01409e-07	1	0	0	1	0	0
ACTAT	94	538	5	175	264410857	138	278610078	2690	5.7234	0.537143	3.07429	1.93101	0.0153714	0.00965507	0.20737	5.81346e-08	6.99643e-08	1	0	0	1	0	0
ACTATG	215	860	6	175	264410857	138	278610078	5160	4	1.22857	4.91429	3.08675	0.0294857	0.0185205	0.173913	1.11515e-07	1.34207e-07	1	0	0	1	0	0
ACTC	431	3173	4	175	264410857	138	278610078	12692	7.36195	2.46286	18.1314	11.3887	0.0725257	0.0455547	0.21339	2.74292e-07	3.30107e-07	1	0	0	0	0	0
ACTCCCATGCTGCCT	2	11	15	175	264410857	138	278610078	165	5.5	0.0114286	0.0628571	0.0394817	0.000942857	0.000592226	0.597826	3.56588e-09	4.29149e-09	1	0	0	1	1	0
ACTCCCT	1	5	7	175	264410857	138	278610078	35	5	0.00571429	0.0285714	0.0179462	0.0002	0.000125624	0.253623	7.56399e-10	9.10316e-10	1	0	0	1	0	0
ACTCCG	72	288	6	175	264410857	138	278610078	1728	4	0.411429	1.64571	1.0337	0.00987429	0.00620222	0.173913	3.73445e-08	4.49436e-08	1	0	0	1	0	0
ACTCGAG	1	4	7	175	264410857	138	278610078	28	4	0.00571429	0.0228571	0.014357	0.00016	0.000100499	0.202899	6.05119e-10	7.28253e-10	1	0	0	1	0	0
ACTCT	178	890	5	175	264410857	138	278610078	4450	5	1.01714	5.08571	3.19443	0.0254286	0.0159721	0.181159	9.61707e-08	1.1574e-07	1	0	0	1	0	0
ACTCTC	170	681	6	175	264410857	138	278610078	4086	4.00588	0.971429	3.89143	2.44428	0.0233486	0.0146657	0.174169	8.83041e-08	1.06273e-07	1	0	0	1	0	0
ACTG	367	2698	4	175	264410857	138	278610078	10792	7.3515	2.09714	15.4171	9.68378	0.0616686	0.0387351	0.213087	2.3323e-07	2.80689e-07	1	0	0	0	0	0
ACTGAT	9	45	6	175	264410857	138	278610078	270	5	0.0514286	0.257143	0.161516	0.00154286	0.000969096	0.217391	5.83507e-09	7.02244e-09	1	0	0	1	0	0
ACTGCC	137	550	6	175	264410857	138	278610078	3300	4.0146	0.782857	3.14286	1.97409	0.0188571	0.0118445	0.174548	7.13176e-08	8.58298e-08	1	0	0	1	0	0
ACTGCCAGCCATCCC	2	8	15	175	264410857	138	278610078	120	4	0.0114286	0.0457143	0.028714	0.000685714	0.000430709	0.434783	2.59337e-09	3.12108e-09	1	0	0	1	0	0
ACTGCCCCCAGCCCT	1	4	15	175	264410857	138	278610078	60	4	0.00571429	0.0228571	0.014357	0.000342857	0.000215355	0.434783	1.29668e-09	1.56054e-09	1	0	0	1	0	0
ACTGCCGCT	122	554	9	175	264410857	138	278610078	4986	4.54098	0.697143	3.16571	1.98844	0.0284914	0.017896	0.296151	1.07754e-07	1.29681e-07	1	0	0	1	0	0
ACTGCCTCTCATCCC	240	1263	15	175	264410857	138	278610078	18945	5.2625	1.37143	7.21714	4.53322	0.108257	0.0679983	0.572011	4.09428e-07	4.92741e-07	1	0	0	1	1	0
ACTGCT	65	314	6	175	264410857	138	278610078	1884	4.83077	0.371429	1.79429	1.12702	0.0107657	0.00676214	0.210033	4.07159e-08	4.9001e-08	1	0	0	1	0	0
ACTGCTGGC	149	779	9	175	264410857	138	278610078	7011	5.22819	0.851429	4.45143	2.79602	0.0400629	0.0251642	0.340969	1.51517e-07	1.82349e-07	1	0	0	1	0	0
ACTGGG	2	8	6	175	264410857	138	278610078	48	4	0.0114286	0.0457143	0.028714	0.000274286	0.000172284	0.173913	1.03735e-09	1.24843e-09	1	0	0	1	0	0
AG	5436127	107173143	2	175	264410857	138	278610078	214346286	19.715	31063.6	612418	384671	1224.84	769.341	0.285724	0.00463232	0.00557494	1	1	1	0	0	0
AGAGAGC	1	4	7	175	264410857	138	278610078	28	4	0.00571429	0.0228571	0.014357	0.00016	0.000100499	0.202899	6.05119e-10	7.28253e-10	1	0	0	1	0	0
AGAGAGCC	125	539	8	175	264410857	138	278610078	4312	4.312	0.714286	3.08	1.9346	0.02464	0.0154768	0.249971	9.31883e-08	1.12151e-07	1	0	0	1	0	0
AGAGAGG	43	175	7	175	264410857	138	278610078	1225	4.06977	0.245714	1	0.628118	0.007	0.00439683	0.206437	2.6474e-08	3.18611e-08	1	0	0	1	0	0
AGAGAGGCAGCG	90	391	12	175	264410857	138	278610078	4692	4.34444	0.514286	2.23429	1.4034	0.0268114	0.0168407	0.377778	1.01401e-07	1.22034e-07	1	0	0	1	0	0
AGAGAT	438	2200	6	175	264410857	138	278610078	13200	5.02283	2.50286	12.5714	7.89634	0.0754286	0.047378	0.218384	2.8527e-07	3.43319e-07	1	0	0	1	0	0
AGAGC	791	4873	5	175	264410857	138	278610078	24365	6.16056	4.52	27.8457	17.4904	0.139229	0.087452	0.223209	5.26561e-07	6.3371e-07	1	0	0	1	0	0
AGAGCATGCGCC	1	4	12	175	264410857	138	278610078	48	4	0.00571429	0.0228571	0.014357	0.000274286	0.000172284	0.347826	1.03735e-09	1.24843e-09	1	0	0	1	0	0
AGAGCCG	179	1002	7	175	264410857	138	278610078	7014	5.59777	1.02286	5.72571	3.59642	0.04008	0.025175	0.283945	1.51582e-07	1.82427e-07	1	0	0	1	0	0
AGAGCG	866	4532	6	175	264410857	138	278610078	27192	5.23326	4.94857	25.8971	16.2665	0.155383	0.0975988	0.227533	5.87657e-07	7.07237e-07	1	0	0	1	0	0
AGAGCGGCCG	89	398	10	175	264410857	138	278610078	3980	4.47191	0.508571	2.27429	1.42852	0.0227429	0.0142852	0.324051	8.60133e-08	1.03516e-07	1	0	0	1	0	0
AGAGCTG	67	268	7	175	264410857	138	278610078	1876	4	0.382857	1.53143	0.961918	0.01072	0.00673342	0.202899	4.0543e-08	4.87929e-08	1	0	0	1	0	0
AGAGG	74	370	5	175	264410857	138	278610078	1850	5	0.422857	2.11429	1.32802	0.0105714	0.0066401	0.181159	3.99811e-08	4.81167e-08	1	0	0	1	0	0
AGAGGC	95	380	6	175	264410857	138	278610078	2280	4	0.542857	2.17143	1.36391	0.0130286	0.00818348	0.173913	4.9274e-08	5.93006e-08	1	0	0	1	0	0
AGAGGG	773	3895	6	175	264410857	138	278610078	23370	5.03881	4.41714	22.2571	13.9801	0.133543	0.0838807	0.219079	5.05058e-07	6.07831e-07	1	0	0	1	0	0
AGAGGGG	64	256	7	175	264410857	138	278610078	1792	4	0.365714	1.46286	0.918847	0.01024	0.00643193	0.202899	3.87276e-08	4.66082e-08	1	0	0	1	0	0
AGAT	4805	33573	4	175	264410857	138	278610078	134292	6.9871	27.4571	191.846	120.502	0.767383	0.482007	0.202525	2.90224e-06	3.4928e-06	1	0	0	0	0	0
AGATAT	17	77	6	175	264410857	138	278610078	462	4.52941	0.0971429	0.44	0.276372	0.00264	0.00165823	0.196931	9.98446e-09	1.20162e-08	1	0	0	1	0	0
AGATCG	68	272	6	175	264410857	138	278610078	1632	4	0.388571	1.55429	0.976275	0.00932571	0.00585765	0.173913	3.52698e-08	4.24467e-08	1	0	0	1	0	0
AGATCGGCTGCAGC	671	3053	14	175	264410857	138	278610078	42742	4.54993	3.83429	17.4457	10.958	0.24424	0.153412	0.461587	9.23714e-07	1.11168e-06	1	0	0	1	0	0
AGATGGG	10	40	7	175	264410857	138	278610078	280	4	0.0571429	0.228571	0.14357	0.0016	0.00100499	0.202899	6.05119e-09	7.28253e-09	1	0	0	1	0	0
AGATGGGAGGGCAGG	4	16	15	175	264410857	138	278610078	240	4	0.0228571	0.0914286	0.0574279	0.00137143	0.000861419	0.434783	5.18673e-09	6.24217e-09	1	0	0	1	0	0
AGC	92758	906317	3	175	264410857	138	278610078	2718951	9.77077	530.046	5178.95	3252.99	15.5369	9.75898	0.212408	5.87603e-05	7.07173e-05	1	1	1	0	0	0
AGCAGCCG	125	693	8	175	264410857	138	278610078	5544	5.544	0.714286	3.96	2.48735	0.03168	0.0198988	0.321391	1.19814e-07	1.44194e-07	1	0	0	1	0	0
AGCAGCGCC	263	1085	9	175	264410857	138	278610078	9765	4.12548	1.50286	6.2	3.89433	0.0558	0.035049	0.269053	2.11035e-07	2.53978e-07	1	0	0	1	0	0
AGCAT	1	5	5	175	264410857	138	278610078	25	5	0.00571429	0.0285714	0.0179462	0.000142857	8.97311e-05	0.181159	5.40285e-10	6.50226e-10	1	0	0	1	0	0
AGCATC	283	1217	6	175	264410857	138	278610078	7302	4.30035	1.61714	6.95429	4.36811	0.0417257	0.0262087	0.186972	1.57806e-07	1.89918e-07	1	0	0	1	0	0
AGCC	219	1366	4	175	264410857	138	278610078	5464	6.23744	1.25143	7.80571	4.90291	0.0312229	0.0196116	0.180795	1.18085e-07	1.42113e-07	1	0	0	0	0	0
AGCCCCT	91	364	7	175	264410857	138	278610078	2548	4	0.52	2.08	1.30649	0.01456	0.0091454	0.202899	5.50658e-08	6.6271e-08	1	0	0	1	0	0
AGCCCG	2	8	6	175	264410857	138	278610078	48	4	0.0114286	0.0457143	0.028714	0.000274286	0.000172284	0.173913	1.03735e-09	1.24843e-09	1	0	0	1	0	0
AGCCCGC	78	604	7	175	264410857	138	278610078	4228	7.74359	0.445714	3.45143	2.1679	0.02416	0.0151753	0.392791	9.13729e-08	1.09966e-07	1	0	0	1	0	0
AGCCCGG	367	2090	7	175	264410857	138	278610078	14630	5.69482	2.09714	11.9429	7.50152	0.0836	0.0525107	0.288868	3.16175e-07	3.80512e-07	1	0	0	1	0	0
AGCCG	124	620	5	175	264410857	138	278610078	3100	5	0.708571	3.54286	2.22533	0.0177143	0.0111267	0.181159	6.69953e-08	8.0628e-08	1	0	0	1	0	0
AGCCGATAT	120	577	9	175	264410857	138	278610078	5193	4.80833	0.685714	3.29714	2.07099	0.0296743	0.018639	0.313587	1.12228e-07	1.35065e-07	1	0	0	1	0	0
AGCCGC	462	2583	6	175	264410857	138	278610078	15498	5.59091	2.64	14.76	9.27102	0.08856	0.0556261	0.243083	3.34933e-07	4.03088e-07	1	0	0	1	0	0
AGCCGCG	125	500	7	175	264410857	138	278610078	3500	4	0.714286	2.85714	1.79462	0.02	0.0125624	0.202899	7.56399e-08	9.10316e-08	1	0	0	1	0	0
AGCCGGC	76	304	7	175	264410857	138	278610078	2128	4	0.434286	1.73714	1.09113	0.01216	0.00763791	0.202899	4.5989e-08	5.53472e-08	1	0	0	1	0	0
AGCCTAT	1	4	7	175	264410857	138	278610078	28	4	0.00571429	0.0228571	0.014357	0.00016	0.000100499	0.202899	6.05119e-10	7.28253e-10	1	0	0	1	0	0
AGCG	2180	13861	4	175	264410857	138	278610078	55444	6.35826	12.4571	79.2057	49.7505	0.316823	0.199002	0.184297	1.19822e-06	1.44204e-06	1	0	0	0	0	0
AGCGCCG	129	518	7	175	264410857	138	278610078	3626	4.0155	0.737143	2.96	1.85923	0.02072	0.0130146	0.203685	7.83629e-08	9.43087e-08	1	0	0	1	0	0
AGCGCGC	1	4	7	175	264410857	138	278610078	28	4	0.00571429	0.0228571	0.014357	0.00016	0.000100499	0.202899	6.05119e-10	7.28253e-10	1	0	0	1	0	0
AGCGG	118	590	5	175	264410857	138	278610078	2950	5	0.674286	3.37143	2.11765	0.0168571	0.0105883	0.181159	6.37536e-08	7.67266e-08	1	0	0	1	0	0
AGCGGC	637	2548	6	175	264410857	138	278610078	15288	4	3.64	14.56	9.1454	0.08736	0.0548724	0.173913	3.30395e-07	3.97626e-07	1	0	0	1	0	0
AGCGGG	169	676	6	175	264410857	138	278610078	4056	4	0.965714	3.86286	2.42633	0.0231771	0.014558	0.173913	8.76558e-08	1.05493e-07	1	0	0	1	0	0
AGCGGGGG	88	442	8	175	264410857	138	278610078	3536	5.02273	0.502857	2.52571	1.58645	0.0202057	0.0126916	0.291173	7.64179e-08	9.19679e-08	1	0	0	1	0	0
AGCTAT	82	328	6	175	264410857	138	278610078	1968	4	0.468571	1.87429	1.17727	0.0112457	0.00706364	0.173913	4.25312e-08	5.11858e-08	1	0	0	1	0	0
AGCTCC	104	485	6	175	264410857	138	278610078	2910	4.66346	0.594286	2.77143	1.74078	0.0166286	0.0104447	0.202759	6.28891e-08	7.56863e-08	1	0	0	1	0	0
AGCTGC	1	4	6	175	264410857	138	278610078	24	4	0.00571429	0.0228571	0.014357	0.000137143	8.61419e-05	0.173913	5.18673e-10	6.24217e-10	1	0	0	1	0	0
AGG	19154	173510	3	175	264410857	138	278610078	520530	9.05868	109.451	991.486	622.77	2.97446	1.86831	0.196928	1.12494e-05	1.35385e-05	1	1	0	0	0	0
AGGAGGG	7	28	7	175	264410857	138	278610078	196	4	0.04	0.16	0.100499	0.00112	0.000703492	0.202899	4.23583e-09	5.09777e-09	1	0	0	1	0	0
AGGATG	1	4	6	175	264410857	138	278610078	24	4	0.00571429	0.0228571	0.014357	0.000137143	8.61419e-05	0.173913	5.18673e-10	6.24217e-10	1	0	0	1	0	0
AGGC	1133	8686	4	175	264410857	138	278610078	34744	7.66637	6.47429	49.6343	31.1762	0.198537	0.124705	0.222214	7.50866e-07	9.03658e-07	1	0	0	0	0	0
AGGCCC	121	589	6	175	264410857	138	278610078	3534	4.86777	0.691429	3.36571	2.11407	0.0201943	0.0126844	0.211642	7.63746e-08	9.19159e-08	1	0	0	1	0	0
AGGCGC	85	340	6	175	264410857	138	278610078	2040	4	0.485714	1.94286	1.22034	0.0116571	0.00732206	0.173913	4.40872e-08	5.30584e-08	1	0	0	1	0	0
AGGCGCG	168	672	7	175	264410857	138	278610078	4704	4	0.96	3.84	2.41197	0.02688	0.0168838	0.202899	1.0166e-07	1.22346e-07	1	0	0	1	0	0
AGGCGG	3	13	6	175	264410857	138	278610078	78	4.33333	0.0171429	0.0742857	0.0466602	0.000445714	0.000279961	0.188406	1.68569e-09	2.0287e-09	1	0	0	1	0	0
AGGCGGCGC	168	755	9	175	264410857	138	278610078	6795	4.49405	0.96	4.31429	2.70988	0.0388286	0.0243889	0.29309	1.46849e-07	1.76731e-07	1	0	0	1	0	0
AGGG	166	1216	4	175	264410857	138	278610078	4864	7.3253	0.948571	6.94857	4.36452	0.0277943	0.0174581	0.212328	1.05118e-07	1.26508e-07	1	0	0	0	0	0
AGGGAT	81	324	6	175	264410857	138	278610078	1944	4	0.462857	1.85143	1.16292	0.0111086	0.00697749	0.173913	4.20125e-08	5.05615e-08	1	0	0	1	0	0
AGGGG	28	164	5	175	264410857	138	278610078	820	5.85714	0.16	0.937143	0.588636	0.00468571	0.00294318	0.212215	1.77213e-08	2.13274e-08	1	0	0	1	0	0
AGGGGG	60	245	6	175	264410857	138	278610078	1470	4.08333	0.342857	1.4	0.879365	0.0084	0.00527619	0.177536	3.17687e-08	3.82333e-08	1	0	0	1	0	0
AGGGGGG	1	4	7	175	264410857	138	278610078	28	4	0.00571429	0.0228571	0.014357	0.00016	0.000100499	0.202899	6.05119e-10	7.28253e-10	1	0	0	1	0	0
AT	620178	11878610	2	175	264410857	138	278610078	23757220	19.1535	3543.87	67877.8	42635.2	135.756	85.2705	0.277588	0.000513427	0.000617902	1	1	1	0	0	0
ATATATATC	87	405	9	175	264410857	138	278610078	3645	4.65517	0.497143	2.31429	1.45364	0.0208286	0.0130828	0.303598	7.87735e-08	9.48029e-08	1	0	0	1	0	0
ATATC	15	84	5	175	264410857	138	278610078	420	5.6	0.0857143	0.48	0.301497	0.0024	0.00150748	0.202899	9.07678e-09	1.09238e-08	1	0	0	1	0	0
ATATCC	17	78	6	175	264410857	138	278610078	468	4.58824	0.0971429	0.445714	0.279961	0.00267429	0.00167977	0.199488	1.01141e-08	1.21722e-08	1	0	0	1	0	0
ATATCG	101	404	6	175	264410857	138	278610078	2424	4	0.577143	2.30857	1.45006	0.0138514	0.00870033	0.173913	5.2386e-08	6.30459e-08	1	0	0	1	0	0
ATATCGGC	87	389	8	175	264410857	138	278610078	3112	4.47126	0.497143	2.22286	1.39622	0.0177829	0.0111697	0.259204	6.72546e-08	8.09401e-08	1	0	0	1	0	0
ATC	21623	224009	3	175	264410857	138	278610078	672027	10.3598	123.56	1280.05	804.023	3.84015	2.41207	0.225212	1.45234e-05	1.74788e-05	1	1	0	0	0	0
ATCATG	1	4	6	175	264410857	138	278610078	24	4	0.00571429	0.0228571	0.014357	0.000137143	8.61419e-05	0.173913	5.18673e-10	6.24217e-10	1	0	0	1	0	0
ATCC	797	5790	4	175	264410857	138	278610078	23160	7.26474	4.55429	33.0857	20.7817	0.132343	0.0831269	0.210572	5.0052e-07	6.02369e-07	1	0	0	0	0	0
ATCCC	443	2249	5	175	264410857	138	278610078	11245	5.07675	2.53143	12.8514	8.07221	0.0642571	0.0403611	0.18394	2.4302e-07	2.92471e-07	1	0	0	1	0	0
ATCG	292	1754	4	175	264410857	138	278610078	7016	6.00685	1.66857	10.0229	6.29554	0.0400914	0.0251821	0.174112	1.51626e-07	1.82479e-07	1	0	0	0	0	0
ATGC	5	31	4	175	264410857	138	278610078	124	6.2	0.0285714	0.177143	0.111267	0.000708571	0.000445066	0.17971	2.67981e-09	3.22512e-09	1	0	0	0	0	0
CCCCCG	1	6	6	175	264410857	138	278610078	36	6	0.00571429	0.0342857	0.0215355	0.000205714	0.000129213	0.26087	7.7801e-10	9.36325e-10	1	0	0	1	0	0
CCG	36754	345088	3	175	264410857	138	278610078	1035264	9.38913	210.023	1971.93	1238.61	5.91579	3.71582	0.204111	2.23735e-05	2.69262e-05	1	1	0	0	0	0
CCGCG	46	230	5	175	264410857	138	278610078	1150	5	0.262857	1.31429	0.825526	0.00657143	0.00412763	0.181159	2.48531e-08	2.99104e-08	1	0	0	1	0	0
CG	732	9040	2	175	264410857	138	278610078	18080	12.3497	4.18286	51.6571	32.4468	0.103314	0.0648936	0.178982	3.90734e-07	4.70243e-07	1	0	0	0	0	0
