# Supplementary material for: Profiles of telomeric repeats in Insecta reveal diverse forms of telomeric motifs in Hymenopterans
Source: Life Sci Alliance. 2022 Apr 1;5(7):e202101163. doi: 10.26508/lsa.202101163 (PMC8977481; doi:10.26508/lsa.202101163)
Supplement: Supplemental Data 5. — Tandem repeat statistics and TRIP TRM calls for arthropods species that are not listed in Supplemental Data 2 or Supplemental Data 3. [file LSA-2021-01163_Supplemental_Data_5.zip › DataS5/NASLO_output.csv.1.filtered.xlsx]

## Sheet: Sheet1
Unnamed: 0	reads	repeats	unit_len	avg_genome_cov	genome_size	eff_read_len	num_reads	repeats_total_len	repeats_per_read	reads_per_genome	repeats_per_genome	repeats_per_million_reads	repeats_len_per_genome	repeats_len_per_million_reads	percent_repeats_len_per_read	percent_repeats_len_per_genome	percent_repeat_unit_in_sequences	avg_genome_cov_filter	repeat_containing_reads_filter	repeats_len_per_million_reads_filter	unit_len_filter	percent_repeats_len_per_read_filter	qualified
AAAAAAC	135	540	7	169	269507686	138	584954165	3780	4	0.798817	3.19527	0.923149	0.0223669	0.00646204	0.202899	8.29916e-08	4.68264e-08	1	0	0	1	0	0
AAAAAACC	63	308	8	169	269507686	138	584954165	2464	4.88889	0.372781	1.82249	0.526537	0.0145799	0.0042123	0.283414	5.40982e-08	3.05239e-08	1	0	0	1	0	0
AAAAAAG	172	831	7	169	269507686	138	584954165	5817	4.8314	1.01775	4.91716	1.42062	0.0344201	0.00994437	0.245071	1.27715e-07	7.20606e-08	1	0	0	1	0	0
AAAAAAT	519	2546	7	169	269507686	138	584954165	17822	4.90559	3.07101	15.0651	4.35248	0.105456	0.0304673	0.248834	3.9129e-07	2.20778e-07	1	0	0	1	0	0
AAAAAC	15	60	6	169	269507686	138	584954165	360	4	0.0887574	0.35503	0.102572	0.00213018	0.000615433	0.173913	7.90396e-09	4.45966e-09	1	0	0	1	0	0
AAAAACAAAAACGTATGTTAAGATG	1	5	25	169	269507686	138	584954165	125	5	0.00591716	0.0295858	0.00854768	0.000739645	0.000213692	0.905797	2.74443e-09	1.54849e-09	1	0	0	1	1	0
AAAAACAGCCATGGTGTAGAATGG	6	28	24	169	269507686	138	584954165	672	4.66667	0.035503	0.16568	0.047867	0.00397633	0.00114881	0.811594	1.47541e-08	8.3247e-09	1	0	0	1	1	0
AAAAACAGGGAGAGGCCATAGGG	1	5	23	169	269507686	138	584954165	115	5	0.00591716	0.0295858	0.00854768	0.000680473	0.000196597	0.833333	2.52488e-09	1.42461e-09	1	0	0	1	1	0
AAAAACAGGGAGAGGTAGAATGG	121	492	23	169	269507686	138	584954165	11316	4.06612	0.715976	2.91124	0.841092	0.0669586	0.0193451	0.677686	2.48448e-07	1.40182e-07	1	0	0	1	1	0
AAAAACAGGGAGAGTAGAATGG	13	56	22	169	269507686	138	584954165	1232	4.30769	0.0769231	0.331361	0.095734	0.00728994	0.00210615	0.686734	2.70491e-08	1.52619e-08	1	0	0	1	1	0
AAAAACAGGGAGTGGTGTAGAATGG	1	4	25	169	269507686	138	584954165	100	4	0.00591716	0.0236686	0.00683814	0.000591716	0.000170954	0.724638	2.19554e-09	1.23879e-09	1	0	0	1	1	0
AAAAACCC	1002	5497	8	169	269507686	138	584954165	43976	5.48603	5.92899	32.5266	9.39732	0.260213	0.0751785	0.318031	9.65512e-07	5.44772e-07	1	0	0	1	0	0
AAAAACGAGTG	266	1149	11	169	269507686	138	584954165	12639	4.31955	1.57396	6.79882	1.96426	0.074787	0.0216068	0.344312	2.77495e-07	1.56571e-07	1	0	0	1	0	0
AAAAAG	23	96	6	169	269507686	138	584954165	576	4.17391	0.136095	0.568047	0.164115	0.00340828	0.000984693	0.181474	1.26463e-08	7.13545e-09	1	0	0	1	0	0
AAAAAGTATC	2107	9109	10	169	269507686	138	584954165	91090	4.32321	12.4675	53.8994	15.5722	0.538994	0.155722	0.313276	1.99992e-06	1.12842e-06	1	0	0	1	0	0
AAAAAT	1241	4971	6	169	269507686	138	584954165	29826	4.00564	7.3432	29.4142	8.4981	0.176485	0.0509886	0.174158	6.54843e-07	3.69483e-07	1	0	0	1	0	0
AAAAATAAT	181	1203	9	169	269507686	138	584954165	10827	6.64641	1.07101	7.11834	2.05657	0.0640651	0.0185091	0.433461	2.37712e-07	1.34124e-07	1	0	0	1	0	0
AAAAATT	1	4	7	169	269507686	138	584954165	28	4	0.00591716	0.0236686	0.00683814	0.00016568	4.7867e-05	0.202899	6.14752e-10	3.46862e-10	1	0	0	1	0	0
AAAAATTCGAGG	247	1043	12	169	269507686	138	584954165	12516	4.22267	1.46154	6.1716	1.78305	0.0740592	0.0213965	0.367189	2.74794e-07	1.55047e-07	1	0	0	1	0	0
AAAAATTTC	341	1465	9	169	269507686	138	584954165	13185	4.29619	2.01775	8.66864	2.50447	0.0780178	0.0225402	0.280186	2.89482e-07	1.63335e-07	1	0	0	1	0	0
AAAAATTTG	776	4327	9	169	269507686	138	584954165	38943	5.57603	4.59172	25.6036	7.39716	0.230432	0.0665744	0.363654	8.55011e-07	4.82424e-07	1	0	0	1	0	0
AAAAATTTGAGAAATTTG	1164	4706	18	169	269507686	138	584954165	84708	4.04296	6.88757	27.8462	8.04507	0.501231	0.144811	0.527342	1.8598e-06	1.04936e-06	1	0	0	1	1	0
AAAAC	139	699	5	169	269507686	138	584954165	3495	5.02878	0.822485	4.13609	1.19497	0.0206805	0.00597483	0.182202	7.67343e-08	4.32958e-08	1	0	0	1	0	0
AAAACAT	1	4	7	169	269507686	138	584954165	28	4	0.00591716	0.0236686	0.00683814	0.00016568	4.7867e-05	0.202899	6.14752e-10	3.46862e-10	1	0	0	1	0	0
AAAACCCC	81	342	8	169	269507686	138	584954165	2736	4.22222	0.47929	2.02367	0.584661	0.0161893	0.00467729	0.244767	6.00701e-08	3.38934e-08	1	0	0	1	0	0
AAAACGGGTGGTGAG	8	33	15	169	269507686	138	584954165	495	4.125	0.0473373	0.195266	0.0564147	0.00292899	0.00084622	0.44837	1.08679e-08	6.13203e-09	1	0	0	1	0	0
AAAACT	1	4	6	169	269507686	138	584954165	24	4	0.00591716	0.0236686	0.00683814	0.000142012	4.10289e-05	0.173913	5.26931e-10	2.97311e-10	1	0	0	1	0	0
AAAAG	3	20	5	169	269507686	138	584954165	100	6.66667	0.0177515	0.118343	0.0341907	0.000591716	0.000170954	0.241546	2.19554e-09	1.23879e-09	1	0	0	1	0	0
AAAAGAAT	1	4	8	169	269507686	138	584954165	32	4	0.00591716	0.0236686	0.00683814	0.000189349	5.47051e-05	0.231884	7.02574e-10	3.96414e-10	1	0	0	1	0	0
AAAAGAC	1	5	7	169	269507686	138	584954165	35	5	0.00591716	0.0295858	0.00854768	0.000207101	5.98337e-05	0.253623	7.6844e-10	4.33578e-10	1	0	0	1	0	0
AAAAGC	1	4	6	169	269507686	138	584954165	24	4	0.00591716	0.0236686	0.00683814	0.000142012	4.10289e-05	0.173913	5.26931e-10	2.97311e-10	1	0	0	1	0	0
AAAAGCGTGGTGTGGGTAAGATCGG	2	8	25	169	269507686	138	584954165	200	4	0.0118343	0.0473373	0.0136763	0.00118343	0.000341907	0.724638	4.39109e-09	2.47759e-09	1	0	0	1	1	0
AAAAGG	6	24	6	169	269507686	138	584954165	144	4	0.035503	0.142012	0.0410289	0.000852071	0.000246173	0.173913	3.16158e-09	1.78386e-09	1	0	0	1	0	0
AAAAGGAAGGCTAACTGAGAGAGG	64	263	24	169	269507686	138	584954165	6312	4.10938	0.378698	1.55621	0.449608	0.0373491	0.0107906	0.714674	1.38583e-07	7.81927e-08	1	0	0	1	1	0
AAAAGGG	8	33	7	169	269507686	138	584954165	231	4.125	0.0473373	0.195266	0.0564147	0.00136686	0.000394903	0.209239	5.07171e-09	2.86161e-09	1	0	0	1	0	0
AAAAGGGAGG	408	2191	10	169	269507686	138	584954165	21910	5.3701	2.4142	12.9645	3.74559	0.129645	0.0374559	0.389138	4.81044e-07	2.7142e-07	1	0	0	1	0	0
AAAAGGGCG	1	4	9	169	269507686	138	584954165	36	4	0.00591716	0.0236686	0.00683814	0.000213018	6.15433e-05	0.26087	7.90396e-10	4.45966e-10	1	0	0	1	0	0
AAAAGT	154	616	6	169	269507686	138	584954165	3696	4	0.911243	3.64497	1.05307	0.0218698	0.00631844	0.173913	8.11473e-08	4.57858e-08	1	0	0	1	0	0
AAAAT	708	4231	5	169	269507686	138	584954165	21155	5.97599	4.18935	25.0355	7.23305	0.125178	0.0361652	0.216521	4.64467e-07	2.62067e-07	1	0	0	1	0	0
AAAATAAAT	366	2240	9	169	269507686	138	584954165	20160	6.12022	2.16568	13.2544	3.82936	0.11929	0.0344642	0.399145	4.42622e-07	2.49741e-07	1	0	0	1	0	0
AAAATAAATTCTGGAGTTTGAT	2	10	22	169	269507686	138	584954165	220	5	0.0118343	0.0591716	0.0170954	0.00130178	0.000376098	0.797101	4.8302e-09	2.72535e-09	1	0	0	1	1	0
AAAATAT	1	4	7	169	269507686	138	584954165	28	4	0.00591716	0.0236686	0.00683814	0.00016568	4.7867e-05	0.202899	6.14752e-10	3.46862e-10	1	0	0	1	0	0
AAAATCATGTG	1	4	11	169	269507686	138	584954165	44	4	0.00591716	0.0236686	0.00683814	0.000260355	7.52196e-05	0.318841	9.66039e-10	5.45069e-10	1	0	0	1	0	0
AAAATCCTCT	181	954	10	169	269507686	138	584954165	9540	5.27072	1.07101	5.64497	1.6309	0.0564497	0.016309	0.381936	2.09455e-07	1.18181e-07	1	0	0	1	0	0
AAAATCT	161	645	7	169	269507686	138	584954165	4515	4.00621	0.952663	3.81657	1.10265	0.026716	0.00771855	0.203214	9.91288e-08	5.59315e-08	1	0	0	1	0	0
AAAATG	2	8	6	169	269507686	138	584954165	48	4	0.0118343	0.0473373	0.0136763	0.000284024	8.20577e-05	0.173913	1.05386e-09	5.94621e-10	1	0	0	1	0	0
AAAATGTGAG	286	1468	10	169	269507686	138	584954165	14680	5.13287	1.69231	8.68639	2.5096	0.0868639	0.025096	0.371947	3.22306e-07	1.81855e-07	1	0	0	1	0	0
AAAATT	507	2032	6	169	269507686	138	584954165	12192	4.00789	3	12.0237	3.47378	0.072142	0.0208427	0.174256	2.67681e-07	1.51034e-07	1	0	0	1	0	0
AAAATTGGGCAAGGGGACGGGTCGC	1	5	25	169	269507686	138	584954165	125	5	0.00591716	0.0295858	0.00854768	0.000739645	0.000213692	0.905797	2.74443e-09	1.54849e-09	1	0	0	1	1	0
AAAATTGTC	161	834	9	169	269507686	138	584954165	7506	5.18012	0.952663	4.93491	1.42575	0.0444142	0.0128318	0.337834	1.64798e-07	9.29839e-08	1	0	0	1	0	0
AAAATTTATGAAATTTTG	304	1633	18	169	269507686	138	584954165	29394	5.37171	1.79882	9.66272	2.79167	0.173929	0.0502501	0.700658	6.45358e-07	3.64131e-07	1	0	0	1	1	0
AAAATTTCTAAAATTTTG	226	944	18	169	269507686	138	584954165	16992	4.17699	1.33728	5.5858	1.6138	0.100544	0.0290484	0.544825	3.73067e-07	2.10496e-07	1	0	0	1	1	0
AAAATTTCTCAAAATTTTC	251	1097	19	169	269507686	138	584954165	20843	4.37052	1.48521	6.49112	1.87536	0.123331	0.0356319	0.601738	4.57617e-07	2.58202e-07	1	0	0	1	1	0
AAAATTTCTGGAAATATTG	269	1170	19	169	269507686	138	584954165	22230	4.34944	1.59172	6.92308	2.00016	0.131538	0.038003	0.598836	4.88069e-07	2.75384e-07	1	0	0	1	1	0
AAAC	1112	7300	4	169	269507686	138	584954165	29200	6.56475	6.57988	43.1953	12.4796	0.172781	0.0499184	0.190283	6.41099e-07	3.61728e-07	1	0	0	0	0	0
AAACAACATGCTGGTGAGTAACAAC	2	10	25	169	269507686	138	584954165	250	5	0.0118343	0.0591716	0.0170954	0.00147929	0.000427384	0.905797	5.48886e-09	3.09698e-09	1	0	0	1	1	0
AAACAACCCAACCCC	1	4	15	169	269507686	138	584954165	60	4	0.00591716	0.0236686	0.00683814	0.00035503	0.000102572	0.434783	1.31733e-09	7.43276e-10	1	0	0	1	0	0
AAACAACCGCCAGTC	10	60	15	169	269507686	138	584954165	900	6	0.0591716	0.35503	0.102572	0.00532544	0.00153858	0.652174	1.97599e-08	1.11491e-08	1	0	0	1	1	0
AAACAAGGAGGACTAAGGCAACGAG	2	8	25	169	269507686	138	584954165	200	4	0.0118343	0.0473373	0.0136763	0.00118343	0.000341907	0.724638	4.39109e-09	2.47759e-09	1	0	0	1	1	0
AAACAC	2	8	6	169	269507686	138	584954165	48	4	0.0118343	0.0473373	0.0136763	0.000284024	8.20577e-05	0.173913	1.05386e-09	5.94621e-10	1	0	0	1	0	0
AAACACC	1	4	7	169	269507686	138	584954165	28	4	0.00591716	0.0236686	0.00683814	0.00016568	4.7867e-05	0.202899	6.14752e-10	3.46862e-10	1	0	0	1	0	0
AAACACCAACGCCAC	70	367	15	169	269507686	138	584954165	5505	5.24286	0.414201	2.1716	0.6274	0.032574	0.00941099	0.569876	1.20865e-07	6.81956e-08	1	0	0	1	1	0
AAACACCACCCACAC	1	4	15	169	269507686	138	584954165	60	4	0.00591716	0.0236686	0.00683814	0.00035503	0.000102572	0.434783	1.31733e-09	7.43276e-10	1	0	0	1	0	0
AAACACGCTGACTCG	2	11	15	169	269507686	138	584954165	165	5.5	0.0118343	0.0650888	0.0188049	0.000976331	0.000282073	0.597826	3.62265e-09	2.04401e-09	1	0	0	1	1	0
AAACATCATCATC	103	830	13	169	269507686	138	584954165	10790	8.05825	0.609467	4.91124	1.41891	0.0638462	0.0184459	0.759111	2.36899e-07	1.33666e-07	1	0	0	1	1	0
AAACC	1	5	5	169	269507686	138	584954165	25	5	0.00591716	0.0295858	0.00854768	0.000147929	4.27384e-05	0.181159	5.48886e-10	3.09698e-10	1	0	0	1	0	0
AAACCAACCCGCCAC	1	4	15	169	269507686	138	584954165	60	4	0.00591716	0.0236686	0.00683814	0.00035503	0.000102572	0.434783	1.31733e-09	7.43276e-10	1	0	0	1	0	0
AAACCACGGCATCCC	6	29	15	169	269507686	138	584954165	435	4.83333	0.035503	0.171598	0.0495765	0.00257396	0.000743648	0.525362	9.55062e-09	5.38875e-09	1	0	0	1	1	0
AAACCCAAT	1	4	9	169	269507686	138	584954165	36	4	0.00591716	0.0236686	0.00683814	0.000213018	6.15433e-05	0.26087	7.90396e-10	4.45966e-10	1	0	0	1	0	0
AAACCCACTCTCCACTAACCCAC	2	10	23	169	269507686	138	584954165	230	5	0.0118343	0.0591716	0.0170954	0.00136095	0.000393193	0.833333	5.04975e-09	2.84923e-09	1	0	0	1	1	0
AAACCCCGCAAGAAC	73	376	15	169	269507686	138	584954165	5640	5.15068	0.431953	2.22485	0.642785	0.0333728	0.00964178	0.559857	1.23829e-07	6.9868e-08	1	0	0	1	1	0
AAACCGCAGACCCAC	1	4	15	169	269507686	138	584954165	60	4	0.00591716	0.0236686	0.00683814	0.00035503	0.000102572	0.434783	1.31733e-09	7.43276e-10	1	0	0	1	0	0
AAACCGCAGACTCAC	4	19	15	169	269507686	138	584954165	285	4.75	0.0236686	0.112426	0.0324812	0.00168639	0.000487218	0.516304	6.2573e-09	3.53056e-09	1	0	0	1	1	0
AAACCTCTTCCGATCTCTTACCG	3	12	23	169	269507686	138	584954165	276	4	0.0177515	0.0710059	0.0205144	0.00163314	0.000471832	0.666667	6.0597e-09	3.41907e-09	1	0	0	1	1	0
AAACCTGTCCCCACC	1	4	15	169	269507686	138	584954165	60	4	0.00591716	0.0236686	0.00683814	0.00035503	0.000102572	0.434783	1.31733e-09	7.43276e-10	1	0	0	1	0	0
AAACGAATGACCCAG	101	671	15	169	269507686	138	584954165	10065	6.64356	0.597633	3.97041	1.1471	0.0595562	0.0172065	0.722127	2.20982e-07	1.24685e-07	1	0	0	1	1	0
AAACGAG	226	1107	7	169	269507686	138	584954165	7749	4.89823	1.33728	6.5503	1.89246	0.0458521	0.0132472	0.248461	1.70133e-07	9.59941e-08	1	0	0	1	0	0
AAACGC	176	704	6	169	269507686	138	584954165	4224	4	1.04142	4.16568	1.20351	0.0249941	0.00722108	0.173913	9.27398e-08	5.23267e-08	1	0	0	1	0	0
AAACGGACCACACTC	163	854	15	169	269507686	138	584954165	12810	5.23926	0.964497	5.05325	1.45994	0.0757988	0.0218992	0.569485	2.81249e-07	1.5869e-07	1	0	0	1	1	0
AAACTACGTGGCAGG	8	45	15	169	269507686	138	584954165	675	5.625	0.0473373	0.266272	0.0769291	0.00399408	0.00115394	0.611413	1.48199e-08	8.36186e-09	1	0	0	1	1	0
AAACTGCTCGTCAAC	2	15	15	169	269507686	138	584954165	225	7.5	0.0118343	0.0887574	0.025643	0.00133136	0.000384646	0.815217	4.93997e-09	2.78729e-09	1	0	0	1	1	0
AAACTGCTGGGTGCC	3	22	15	169	269507686	138	584954165	330	7.33333	0.0177515	0.130178	0.0376098	0.00195266	0.000564147	0.797101	7.2453e-09	4.08802e-09	1	0	0	1	1	0
AAACTGGCGATAAGG	1	7	15	169	269507686	138	584954165	105	7	0.00591716	0.0414201	0.0119667	0.000621302	0.000179501	0.76087	2.30532e-09	1.30073e-09	1	0	0	1	1	0
AAACTGTCCAGCCCG	1	7	15	169	269507686	138	584954165	105	7	0.00591716	0.0414201	0.0119667	0.000621302	0.000179501	0.76087	2.30532e-09	1.30073e-09	1	0	0	1	1	0
AAACTT	332	1793	6	169	269507686	138	584954165	10758	5.4006	1.9645	10.6095	3.0652	0.0636568	0.0183912	0.234809	2.36197e-07	1.33269e-07	1	0	0	1	0	0
AAACTTCT	141	647	8	169	269507686	138	584954165	5176	4.58865	0.83432	3.8284	1.10607	0.0306272	0.00884856	0.266009	1.13641e-07	6.412e-08	1	0	0	1	0	0
AAAG	2442	16282	4	169	269507686	138	584954165	65128	6.66749	14.4497	96.3432	27.8347	0.385373	0.111339	0.19326	1.42991e-06	8.06802e-07	1	0	0	0	0	0
AAAGACAACGGCACC	144	904	15	169	269507686	138	584954165	13560	6.27778	0.852071	5.34911	1.54542	0.0802367	0.0231813	0.682367	2.97716e-07	1.6798e-07	1	0	0	1	1	0
AAAGACAGCGACATG	8	49	15	169	269507686	138	584954165	735	6.125	0.0473373	0.289941	0.0837672	0.00434911	0.00125651	0.665761	1.61372e-08	9.10514e-09	1	0	0	1	1	0
AAAGACCGATGGAGC	297	1616	15	169	269507686	138	584954165	24240	5.44108	1.7574	9.56213	2.76261	0.143432	0.0414391	0.591421	5.322e-07	3.00284e-07	1	0	0	1	1	0
AAAGAG	1437	6286	6	169	269507686	138	584954165	37716	4.37439	8.50296	37.1953	10.7461	0.223172	0.0644768	0.190191	8.28071e-07	4.67224e-07	1	0	0	1	0	0
AAAGAT	2	8	6	169	269507686	138	584954165	48	4	0.0118343	0.0473373	0.0136763	0.000284024	8.20577e-05	0.173913	1.05386e-09	5.94621e-10	1	0	0	1	0	0
AAAGATAGAGAGGTTGTGGGGTC	1	4	23	169	269507686	138	584954165	92	4	0.00591716	0.0236686	0.00683814	0.000544379	0.000157277	0.666667	2.0199e-09	1.13969e-09	1	0	0	1	1	0
AAAGATGAATGTGGGTGAGGGT	3	12	22	169	269507686	138	584954165	264	4	0.0177515	0.0710059	0.0205144	0.00156213	0.000451317	0.637681	5.79624e-09	3.27042e-09	1	0	0	1	1	0
AAAGATGTCGTGATG	3	26	15	169	269507686	138	584954165	390	8.66667	0.0177515	0.153846	0.0444479	0.00230769	0.000666719	0.942029	8.56262e-09	4.8313e-09	1	0	0	1	1	0
AAAGATGTGGCGTGT	7	38	15	169	269507686	138	584954165	570	5.42857	0.0414201	0.224852	0.0649624	0.00337278	0.000974435	0.590062	1.25146e-08	7.06113e-09	1	0	0	1	1	0
AAAGCAAATGACCCG	3	20	15	169	269507686	138	584954165	300	6.66667	0.0177515	0.118343	0.0341907	0.00177515	0.000512861	0.724638	6.58663e-09	3.71638e-09	1	0	0	1	1	0
AAAGCACCTCCTACC	3	13	15	169	269507686	138	584954165	195	4.33333	0.0177515	0.0769231	0.022224	0.00115385	0.000333359	0.471014	4.28131e-09	2.41565e-09	1	0	0	1	0	0
AAAGCACGCACTGGG	5	28	15	169	269507686	138	584954165	420	5.6	0.0295858	0.16568	0.047867	0.00248521	0.000718005	0.608696	9.22128e-09	5.20293e-09	1	0	0	1	1	0
AAAGCAGGACCCTCG	3	16	15	169	269507686	138	584954165	240	5.33333	0.0177515	0.0946746	0.0273526	0.00142012	0.000410289	0.57971	5.26931e-09	2.97311e-09	1	0	0	1	1	0
AAAGCC	217	868	6	169	269507686	138	584954165	5208	4	1.28402	5.13609	1.48388	0.0308166	0.00890326	0.173913	1.14344e-07	6.45164e-08	1	0	0	1	0	0
AAAGCCCTCTCCTAC	22	91	15	169	269507686	138	584954165	1365	4.13636	0.130178	0.538462	0.155568	0.00807692	0.00233352	0.449605	2.99692e-08	1.69095e-08	1	0	0	1	0	0
AAAGCTCAACTCGCC	1	7	15	169	269507686	138	584954165	105	7	0.00591716	0.0414201	0.0119667	0.000621302	0.000179501	0.76087	2.30532e-09	1.30073e-09	1	0	0	1	1	0
AAAGGC	185	740	6	169	269507686	138	584954165	4440	4	1.09467	4.3787	1.26506	0.0262722	0.00759034	0.173913	9.74822e-08	5.50025e-08	1	0	0	1	0	0
AAAGGCGTGCGGGTC	1	4	15	169	269507686	138	584954165	60	4	0.00591716	0.0236686	0.00683814	0.00035503	0.000102572	0.434783	1.31733e-09	7.43276e-10	1	0	0	1	0	0
AAAGGG	8	32	6	169	269507686	138	584954165	192	4	0.0473373	0.189349	0.0547051	0.00113609	0.000328231	0.173913	4.21544e-09	2.37848e-09	1	0	0	1	0	0
AAAGGGAGAGAACCG	1	4	15	169	269507686	138	584954165	60	4	0.00591716	0.0236686	0.00683814	0.00035503	0.000102572	0.434783	1.31733e-09	7.43276e-10	1	0	0	1	0	0
AAAGGGAGTAGTGGG	231	1152	15	169	269507686	138	584954165	17280	4.98701	1.36686	6.81657	1.96939	0.102249	0.0295408	0.542067	3.7939e-07	2.14064e-07	1	0	0	1	1	0
AAAGGGTCAGTGGGC	1	4	15	169	269507686	138	584954165	60	4	0.00591716	0.0236686	0.00683814	0.00035503	0.000102572	0.434783	1.31733e-09	7.43276e-10	1	0	0	1	0	0
AAAGGGTCGTGAGGC	39	172	15	169	269507686	138	584954165	2580	4.41026	0.230769	1.01775	0.29404	0.0152663	0.0044106	0.479376	5.6645e-08	3.19609e-08	1	0	0	1	0	0
AAAGGGTCGTGGGGC	1	4	15	169	269507686	138	584954165	60	4	0.00591716	0.0236686	0.00683814	0.00035503	0.000102572	0.434783	1.31733e-09	7.43276e-10	1	0	0	1	0	0
AAAGGT	1	4	6	169	269507686	138	584954165	24	4	0.00591716	0.0236686	0.00683814	0.000142012	4.10289e-05	0.173913	5.26931e-10	2.97311e-10	1	0	0	1	0	0
AAAGGTGAGTGGTGTGAAGGTG	1	5	22	169	269507686	138	584954165	110	5	0.00591716	0.0295858	0.00854768	0.000650888	0.000188049	0.797101	2.4151e-09	1.36267e-09	1	0	0	1	1	0
AAAGT	1	5	5	169	269507686	138	584954165	25	5	0.00591716	0.0295858	0.00854768	0.000147929	4.27384e-05	0.181159	5.48886e-10	3.09698e-10	1	0	0	1	0	0
AAAGTC	1	4	6	169	269507686	138	584954165	24	4	0.00591716	0.0236686	0.00683814	0.000142012	4.10289e-05	0.173913	5.26931e-10	2.97311e-10	1	0	0	1	0	0
AAAGTGAGGGAGCGG	136	663	15	169	269507686	138	584954165	9945	4.875	0.804734	3.92308	1.13342	0.0588462	0.0170013	0.529891	2.18347e-07	1.23198e-07	1	0	0	1	1	0
AAAGTGTCAGTCTCC	2	8	15	169	269507686	138	584954165	120	4	0.0118343	0.0473373	0.0136763	0.000710059	0.000205144	0.434783	2.63465e-09	1.48655e-09	1	0	0	1	0	0
AAAGTT	207	829	6	169	269507686	138	584954165	4974	4.00483	1.22485	4.90533	1.41721	0.029432	0.00850323	0.174123	1.09206e-07	6.16176e-08	1	0	0	1	0	0
AAAGTTAAGTGCGTAGGAGTGGGGC	1	4	25	169	269507686	138	584954165	100	4	0.00591716	0.0236686	0.00683814	0.000591716	0.000170954	0.724638	2.19554e-09	1.23879e-09	1	0	0	1	1	0
AAAGTTCAGGAGCGTTCATGGACGG	1	5	25	169	269507686	138	584954165	125	5	0.00591716	0.0295858	0.00854768	0.000739645	0.000213692	0.905797	2.74443e-09	1.54849e-09	1	0	0	1	1	0
AAAGTTGGCGTGTAG	1	6	15	169	269507686	138	584954165	90	6	0.00591716	0.035503	0.0102572	0.000532544	0.000153858	0.652174	1.97599e-09	1.11491e-09	1	0	0	1	1	0
AAAGTTGGGCGTTAG	1	4	15	169	269507686	138	584954165	60	4	0.00591716	0.0236686	0.00683814	0.00035503	0.000102572	0.434783	1.31733e-09	7.43276e-10	1	0	0	1	0	0
AAAT	38745	263066	4	169	269507686	138	584954165	1052264	6.78968	229.26	1556.6	449.721	6.22641	1.79888	0.196802	2.31029e-05	1.30354e-05	1	1	0	0	0	0
AAATAAT	134	568	7	169	269507686	138	584954165	3976	4.23881	0.792899	3.36095	0.971016	0.0235266	0.00679711	0.215012	8.72948e-08	4.92544e-08	1	0	0	1	0	0
AAATAC	149	596	6	169	269507686	138	584954165	3576	4	0.881657	3.52663	1.01888	0.0211598	0.0061133	0.173913	7.85127e-08	4.42993e-08	1	0	0	1	0	0
AAATACACTGATACGCAGAATCGC	2	8	24	169	269507686	138	584954165	192	4	0.0118343	0.0473373	0.0136763	0.00113609	0.000328231	0.695652	4.21544e-09	2.37848e-09	1	0	0	1	1	0
AAATACGCCAGAGC	1	4	14	169	269507686	138	584954165	56	4	0.00591716	0.0236686	0.00683814	0.000331361	9.5734e-05	0.405797	1.2295e-09	6.93725e-10	1	0	0	1	0	0
AAATAG	311	1246	6	169	269507686	138	584954165	7476	4.00643	1.84024	7.37278	2.13008	0.0442367	0.0127805	0.174193	1.64139e-07	9.26122e-08	1	0	0	1	0	0
AAATAGAATAGAATAGAATT	1	5	20	169	269507686	138	584954165	100	5	0.00591716	0.0295858	0.00854768	0.000591716	0.000170954	0.724638	2.19554e-09	1.23879e-09	1	0	0	1	1	0
AAATAGAATAGAATT	3	14	15	169	269507686	138	584954165	210	4.66667	0.0177515	0.0828402	0.0239335	0.0012426	0.000359002	0.507246	4.61064e-09	2.60147e-09	1	0	0	1	1	0
AAATAGAATT	2	20	10	169	269507686	138	584954165	200	10	0.0118343	0.118343	0.0341907	0.00118343	0.000341907	0.724638	4.39109e-09	2.47759e-09	1	0	0	1	1	0
AAATAGT	330	1320	7	169	269507686	138	584954165	9240	4	1.95266	7.81065	2.25659	0.0546746	0.0157961	0.202899	2.02868e-07	1.14465e-07	1	0	0	1	0	0
AAATAT	703	2815	6	169	269507686	138	584954165	16890	4.00427	4.15976	16.6568	4.81234	0.0999408	0.0288741	0.174099	3.70827e-07	2.09232e-07	1	0	0	1	0	0
AAATATATAT	142	600	10	169	269507686	138	584954165	6000	4.22535	0.840237	3.5503	1.02572	0.035503	0.0102572	0.306185	1.31733e-07	7.43276e-08	1	0	0	1	0	0
AAATC	1	5	5	169	269507686	138	584954165	25	5	0.00591716	0.0295858	0.00854768	0.000147929	4.27384e-05	0.181159	5.48886e-10	3.09698e-10	1	0	0	1	0	0
AAATCAACTCAATCAGGGACAGAC	2	10	24	169	269507686	138	584954165	240	5	0.0118343	0.0591716	0.0170954	0.00142012	0.000410289	0.869565	5.26931e-09	2.97311e-09	1	0	0	1	1	0
AAATCAC	201	804	7	169	269507686	138	584954165	5628	4	1.18935	4.7574	1.37447	0.0333018	0.00962127	0.202899	1.23565e-07	6.97193e-08	1	0	0	1	0	0
AAATCCCCAATCCCG	1	4	15	169	269507686	138	584954165	60	4	0.00591716	0.0236686	0.00683814	0.00035503	0.000102572	0.434783	1.31733e-09	7.43276e-10	1	0	0	1	0	0
AAATCCGTGGCACCC	2	9	15	169	269507686	138	584954165	135	4.5	0.0118343	0.0532544	0.0153858	0.000798817	0.000230787	0.48913	2.96398e-09	1.67237e-09	1	0	0	1	0	0
AAATCT	3020	12780	6	169	269507686	138	584954165	76680	4.23179	17.8698	75.6213	21.8479	0.453728	0.131087	0.183991	1.68354e-06	9.49907e-07	1	0	0	1	0	0
AAATCTT	305	1222	7	169	269507686	138	584954165	8554	4.00656	1.80473	7.23077	2.08905	0.0506154	0.0146234	0.203231	1.87807e-07	1.05966e-07	1	0	0	1	0	0
AAATGAAG	253	1374	8	169	269507686	138	584954165	10992	5.43083	1.49704	8.13018	2.3489	0.0650414	0.0187912	0.314831	2.41334e-07	1.36168e-07	1	0	0	1	0	0
AAATGATGAAATGATGGGCGCAG	9	39	23	169	269507686	138	584954165	897	4.33333	0.0532544	0.230769	0.0666719	0.00530769	0.00153345	0.722222	1.9694e-08	1.1112e-08	1	0	0	1	1	0
AAATGG	133	532	6	169	269507686	138	584954165	3192	4	0.786982	3.14793	0.909473	0.0188876	0.00545684	0.173913	7.00818e-08	3.95423e-08	1	0	0	1	0	0
AAATGGAGGTGATGGAGGTGACCG	1	4	24	169	269507686	138	584954165	96	4	0.00591716	0.0236686	0.00683814	0.000568047	0.000164115	0.695652	2.10772e-09	1.18924e-09	1	0	0	1	1	0
AAATGGGCGGCCAAG	1	4	15	169	269507686	138	584954165	60	4	0.00591716	0.0236686	0.00683814	0.00035503	0.000102572	0.434783	1.31733e-09	7.43276e-10	1	0	0	1	0	0
AAATGTT	186	909	7	169	269507686	138	584954165	6363	4.8871	1.10059	5.3787	1.55397	0.0376509	0.0108778	0.247896	1.39702e-07	7.88245e-08	1	0	0	1	0	0
AAATT	6	30	5	169	269507686	138	584954165	150	5	0.035503	0.177515	0.0512861	0.000887574	0.00025643	0.181159	3.29332e-09	1.85819e-09	1	0	0	1	0	0
AAATTC	206	824	6	169	269507686	138	584954165	4944	4	1.21893	4.87574	1.40866	0.0292544	0.00845194	0.173913	1.08548e-07	6.1246e-08	1	0	0	1	0	0
AAATTG	1	4	6	169	269507686	138	584954165	24	4	0.00591716	0.0236686	0.00683814	0.000142012	4.10289e-05	0.173913	5.26931e-10	2.97311e-10	1	0	0	1	0	0
AAATTGC	1	4	7	169	269507686	138	584954165	28	4	0.00591716	0.0236686	0.00683814	0.00016568	4.7867e-05	0.202899	6.14752e-10	3.46862e-10	1	0	0	1	0	0
AAATTGTTAT	190	904	10	169	269507686	138	584954165	9040	4.75789	1.12426	5.34911	1.54542	0.0534911	0.0154542	0.344775	1.98477e-07	1.11987e-07	1	0	0	1	0	0
AAATTT	165	661	6	169	269507686	138	584954165	3966	4.00606	0.976331	3.91124	1.13	0.0234675	0.00678002	0.174177	8.70753e-08	4.91306e-08	1	0	0	1	0	0
AAATTTATTAG	204	1039	11	169	269507686	138	584954165	11429	5.09314	1.2071	6.14793	1.77621	0.0676272	0.0195383	0.405975	2.50929e-07	1.41582e-07	1	0	0	1	0	0
AAC	32823	332673	3	169	269507686	138	584954165	998019	10.1354	194.219	1968.48	568.716	5.90544	1.70615	0.220334	2.19119e-05	1.23634e-05	1	1	0	0	0	0
AACAACACACCGCAC	275	1303	15	169	269507686	138	584954165	19545	4.73818	1.62722	7.71006	2.22752	0.115651	0.0334129	0.51502	4.29119e-07	2.42122e-07	1	0	0	1	1	0
AACAACATGAAGATCGGGATCTCCG	2	10	25	169	269507686	138	584954165	250	5	0.0118343	0.0591716	0.0170954	0.00147929	0.000427384	0.905797	5.48886e-09	3.09698e-09	1	0	0	1	1	0
AACAACCCACTCCCG	11	49	15	169	269507686	138	584954165	735	4.45455	0.0650888	0.289941	0.0837672	0.00434911	0.00125651	0.48419	1.61372e-08	9.10514e-09	1	0	0	1	0	0
AACAACCTCGACGGC	2	11	15	169	269507686	138	584954165	165	5.5	0.0118343	0.0650888	0.0188049	0.000976331	0.000282073	0.597826	3.62265e-09	2.04401e-09	1	0	0	1	1	0
AACAACCTGAACACC	41	294	15	169	269507686	138	584954165	4410	7.17073	0.242604	1.73964	0.502603	0.0260947	0.00753905	0.779427	9.68235e-08	5.46308e-08	1	0	0	1	1	0
AACAACGCTCCTCCC	1	4	15	169	269507686	138	584954165	60	4	0.00591716	0.0236686	0.00683814	0.00035503	0.000102572	0.434783	1.31733e-09	7.43276e-10	1	0	0	1	0	0
AACAACTCACATCGACTCTCTATAC	1	5	25	169	269507686	138	584954165	125	5	0.00591716	0.0295858	0.00854768	0.000739645	0.000213692	0.905797	2.74443e-09	1.54849e-09	1	0	0	1	1	0
AACAACTCACGACGCTCTTCCTTC	1	4	24	169	269507686	138	584954165	96	4	0.00591716	0.0236686	0.00683814	0.000568047	0.000164115	0.695652	2.10772e-09	1.18924e-09	1	0	0	1	1	0
AACAACTCTTCCGATCTGACAACTC	2	10	25	169	269507686	138	584954165	250	5	0.0118343	0.0591716	0.0170954	0.00147929	0.000427384	0.905797	5.48886e-09	3.09698e-09	1	0	0	1	1	0
AACAAG	1	4	6	169	269507686	138	584954165	24	4	0.00591716	0.0236686	0.00683814	0.000142012	4.10289e-05	0.173913	5.26931e-10	2.97311e-10	1	0	0	1	0	0
AACAAT	182	1006	6	169	269507686	138	584954165	6036	5.52747	1.07692	5.95266	1.71979	0.035716	0.0103188	0.240325	1.32523e-07	7.47736e-08	1	0	0	1	0	0
AACAATAC	2	12	8	169	269507686	138	584954165	96	6	0.0118343	0.0710059	0.0205144	0.000568047	0.000164115	0.347826	2.10772e-09	1.18924e-09	1	0	0	1	0	0
AACAC	165	843	5	169	269507686	138	584954165	4215	5.10909	0.976331	4.98817	1.44114	0.0249408	0.00720569	0.185112	9.25422e-08	5.22152e-08	1	0	0	1	0	0
AACACAACCGAGCCC	200	924	15	169	269507686	138	584954165	13860	4.62	1.18343	5.46746	1.57961	0.0820118	0.0236942	0.502174	3.04302e-07	1.71697e-07	1	0	0	1	1	0
AACACAC	92	368	7	169	269507686	138	584954165	2576	4	0.544379	2.17751	0.629109	0.0152426	0.00440376	0.202899	5.65572e-08	3.19113e-08	1	0	0	1	0	0
AACACACCCGTCAGT	549	2807	15	169	269507686	138	584954165	42105	5.11293	3.24852	16.6095	4.79867	0.249142	0.07198	0.555754	9.24434e-07	5.21594e-07	1	0	0	1	1	0
AACACACGCAACCCC	1	5	15	169	269507686	138	584954165	75	5	0.00591716	0.0295858	0.00854768	0.000443787	0.000128215	0.543478	1.64666e-09	9.29095e-10	1	0	0	1	1	0
AACACACGCAGCCCG	3	12	15	169	269507686	138	584954165	180	4	0.0177515	0.0710059	0.0205144	0.00106509	0.000307716	0.434783	3.95198e-09	2.22983e-09	1	0	0	1	0	0
AACACACTCTCTCCACCTCTGATC	7	30	24	169	269507686	138	584954165	720	4.28571	0.0414201	0.177515	0.0512861	0.00426036	0.00123087	0.745342	1.58079e-08	8.91932e-09	1	0	0	1	1	0
AACACC	23	93	6	169	269507686	138	584954165	558	4.04348	0.136095	0.550296	0.158987	0.00330178	0.000953921	0.175803	1.22511e-08	6.91247e-09	1	0	0	1	0	0
AACACCC	1	4	7	169	269507686	138	584954165	28	4	0.00591716	0.0236686	0.00683814	0.00016568	4.7867e-05	0.202899	6.14752e-10	3.46862e-10	1	0	0	1	0	0
AACACCCACACCCCC	2	8	15	169	269507686	138	584954165	120	4	0.0118343	0.0473373	0.0136763	0.000710059	0.000205144	0.434783	2.63465e-09	1.48655e-09	1	0	0	1	0	0
AACACCCACCACACT	143	736	15	169	269507686	138	584954165	11040	5.14685	0.846154	4.35503	1.25822	0.0653254	0.0188733	0.559441	2.42388e-07	1.36763e-07	1	0	0	1	1	0
AACACCCCTGCCCTT	1	4	15	169	269507686	138	584954165	60	4	0.00591716	0.0236686	0.00683814	0.00035503	0.000102572	0.434783	1.31733e-09	7.43276e-10	1	0	0	1	0	0
AACACCCGACCATCC	390	1853	15	169	269507686	138	584954165	27795	4.75128	2.30769	10.9645	3.16777	0.164467	0.0475165	0.516444	6.10251e-07	3.44323e-07	1	0	0	1	1	0
AACACCCGCCAACCC	2	9	15	169	269507686	138	584954165	135	4.5	0.0118343	0.0532544	0.0153858	0.000798817	0.000230787	0.48913	2.96398e-09	1.67237e-09	1	0	0	1	0	0
AACACCCTGAGCCCG	12	54	15	169	269507686	138	584954165	810	4.5	0.0710059	0.319527	0.0923149	0.0047929	0.00138472	0.48913	1.77839e-08	1.00342e-08	1	0	0	1	0	0
AACACCTCTACCTGC	4	24	15	169	269507686	138	584954165	360	6	0.0236686	0.142012	0.0410289	0.00213018	0.000615433	0.652174	7.90396e-09	4.45966e-09	1	0	0	1	1	0
AACACCTGGGCGAAG	1	4	15	169	269507686	138	584954165	60	4	0.00591716	0.0236686	0.00683814	0.00035503	0.000102572	0.434783	1.31733e-09	7.43276e-10	1	0	0	1	0	0
AACACG	1	4	6	169	269507686	138	584954165	24	4	0.00591716	0.0236686	0.00683814	0.000142012	4.10289e-05	0.173913	5.26931e-10	2.97311e-10	1	0	0	1	0	0
AACACGCCCACCGCG	1	4	15	169	269507686	138	584954165	60	4	0.00591716	0.0236686	0.00683814	0.00035503	0.000102572	0.434783	1.31733e-09	7.43276e-10	1	0	0	1	0	0
AACACTACAATTGGGCAAGGGGACT	1	4	25	169	269507686	138	584954165	100	4	0.00591716	0.0236686	0.00683814	0.000591716	0.000170954	0.724638	2.19554e-09	1.23879e-09	1	0	0	1	1	0
AACACTTCCGACGCC	3	14	15	169	269507686	138	584954165	210	4.66667	0.0177515	0.0828402	0.0239335	0.0012426	0.000359002	0.507246	4.61064e-09	2.60147e-09	1	0	0	1	1	0
AACACTTGGGACCTG	6	37	15	169	269507686	138	584954165	555	6.16667	0.035503	0.218935	0.0632528	0.00328402	0.000948792	0.67029	1.21853e-08	6.87531e-09	1	0	0	1	1	0
AACACTTGTCGGGTC	5	27	15	169	269507686	138	584954165	405	5.4	0.0295858	0.159763	0.0461575	0.00239645	0.000692362	0.586957	8.89195e-09	5.01712e-09	1	0	0	1	1	0
AACAGAGGGCATGAG	50	300	15	169	269507686	138	584954165	4500	6	0.295858	1.77515	0.512861	0.0266272	0.00769291	0.652174	9.87995e-08	5.57457e-08	1	0	0	1	1	0
AACAGATCGGAAGTGCGCAAGGTT	2	10	24	169	269507686	138	584954165	240	5	0.0118343	0.0591716	0.0170954	0.00142012	0.000410289	0.869565	5.26931e-09	2.97311e-09	1	0	0	1	1	0
AACAGATCGGTTGC	3588	16977	14	169	269507686	138	584954165	237678	4.73161	21.2308	100.456	29.0228	1.40638	0.406319	0.480018	5.21833e-06	2.94434e-06	1	0	0	1	0	0
AACAGC	593	2753	6	169	269507686	138	584954165	16518	4.6425	3.50888	16.2899	4.70635	0.0977396	0.0282381	0.201848	3.6266e-07	2.04624e-07	1	0	0	1	0	0
AACAGGAGGAGGAGGAAG	1	4	18	169	269507686	138	584954165	72	4	0.00591716	0.0236686	0.00683814	0.000426036	0.000123087	0.521739	1.58079e-09	8.91932e-10	1	0	0	1	1	0
AACAGGC	1	4	7	169	269507686	138	584954165	28	4	0.00591716	0.0236686	0.00683814	0.00016568	4.7867e-05	0.202899	6.14752e-10	3.46862e-10	1	0	0	1	0	0
AACAGGCGAAGGTGG	26	124	15	169	269507686	138	584954165	1860	4.76923	0.153846	0.733728	0.211982	0.0110059	0.00317974	0.518395	4.08371e-08	2.30416e-08	1	0	0	1	1	0
AACAGGGTGCTCGGG	14	73	15	169	269507686	138	584954165	1095	5.21429	0.0828402	0.431953	0.124796	0.00647929	0.00187194	0.56677	2.40412e-08	1.35648e-08	1	0	0	1	1	0
AACAGGTTG	267	1833	9	169	269507686	138	584954165	16497	6.86517	1.57988	10.8462	3.13358	0.0976154	0.0282022	0.447728	3.62199e-07	2.04364e-07	1	0	0	1	0	0
AACAGTGAGCAGATCGGAAGAACGG	7	28	25	169	269507686	138	584954165	700	4	0.0414201	0.16568	0.047867	0.00414201	0.00119667	0.724638	1.53688e-08	8.67156e-09	1	0	0	1	1	0
AACAGTGAGGAGGGG	611	2827	15	169	269507686	138	584954165	42405	4.62684	3.61538	16.7278	4.83286	0.250917	0.0724929	0.502918	9.3102e-07	5.25311e-07	1	0	0	1	1	0
AACAGTGGCCAGTGAGTTCCAGTT	2	9	24	169	269507686	138	584954165	216	4.5	0.0118343	0.0532544	0.0153858	0.00127811	0.00036926	0.782609	4.74237e-09	2.67579e-09	1	0	0	1	1	0
AACAT	174	870	5	169	269507686	138	584954165	4350	5	1.02959	5.14793	1.4873	0.0257396	0.00743648	0.181159	9.55062e-08	5.38875e-08	1	0	0	1	0	0
AACATAC	163	652	7	169	269507686	138	584954165	4564	4	0.964497	3.85799	1.11462	0.0270059	0.00780232	0.202899	1.00205e-07	5.65386e-08	1	0	0	1	0	0
AACATACACGACACC	64	362	15	169	269507686	138	584954165	5430	5.65625	0.378698	2.14201	0.618852	0.0321302	0.00928278	0.61481	1.19218e-07	6.72665e-08	1	0	0	1	1	0
AACATAT	1	4	7	169	269507686	138	584954165	28	4	0.00591716	0.0236686	0.00683814	0.00016568	4.7867e-05	0.202899	6.14752e-10	3.46862e-10	1	0	0	1	0	0
AACATC	350	1401	6	169	269507686	138	584954165	8406	4.00286	2.07101	8.28994	2.39506	0.0497396	0.0143704	0.174037	1.84557e-07	1.04133e-07	1	0	0	1	0	0
AACATCGATGAGCCGAACCCCCC	2	8	23	169	269507686	138	584954165	184	4	0.0118343	0.0473373	0.0136763	0.00108876	0.000314555	0.666667	4.0398e-09	2.27938e-09	1	0	0	1	1	0
AACATTATCCTGGCG	1	5	15	169	269507686	138	584954165	75	5	0.00591716	0.0295858	0.00854768	0.000443787	0.000128215	0.543478	1.64666e-09	9.29095e-10	1	0	0	1	1	0
AACC	3	21	4	169	269507686	138	584954165	84	7	0.0177515	0.12426	0.0359002	0.000497041	0.000143601	0.202899	1.84426e-09	1.04059e-09	1	0	0	0	0	0
AACCAACTCTAGCCGGTTCTAGTCG	1	5	25	169	269507686	138	584954165	125	5	0.00591716	0.0295858	0.00854768	0.000739645	0.000213692	0.905797	2.74443e-09	1.54849e-09	1	0	0	1	1	0
AACCAAGTCCCTTAC	10	66	15	169	269507686	138	584954165	990	6.6	0.0591716	0.390533	0.112829	0.00585799	0.00169244	0.717391	2.17359e-08	1.22641e-08	1	0	0	1	1	0
AACCAATCACCTGGC	2	11	15	169	269507686	138	584954165	165	5.5	0.0118343	0.0650888	0.0188049	0.000976331	0.000282073	0.597826	3.62265e-09	2.04401e-09	1	0	0	1	1	0
AACCACAGCAGACGG	43	265	15	169	269507686	138	584954165	3975	6.16279	0.254438	1.56805	0.453027	0.0235207	0.0067954	0.669869	8.72729e-08	4.92421e-08	1	0	0	1	1	0
AACCACAGCCACTAC	88	581	15	169	269507686	138	584954165	8715	6.60227	0.52071	3.43787	0.99324	0.051568	0.0148986	0.717638	1.91342e-07	1.07961e-07	1	0	0	1	1	0
AACCACCCGATCTACTGTCCGTACT	1	5	25	169	269507686	138	584954165	125	5	0.00591716	0.0295858	0.00854768	0.000739645	0.000213692	0.905797	2.74443e-09	1.54849e-09	1	0	0	1	1	0
AACCAG	6	24	6	169	269507686	138	584954165	144	4	0.035503	0.142012	0.0410289	0.000852071	0.000246173	0.173913	3.16158e-09	1.78386e-09	1	0	0	1	0	0
AACCAGC	182	728	7	169	269507686	138	584954165	5096	4	1.07692	4.30769	1.24454	0.0301538	0.00871179	0.202899	1.11885e-07	6.31289e-08	1	0	0	1	0	0
AACCAGGGACAACGG	166	966	15	169	269507686	138	584954165	14490	5.81928	0.982249	5.71598	1.65141	0.0857396	0.0247712	0.63253	3.18134e-07	1.79501e-07	1	0	0	1	1	0
AACCAGTTC	550	4862	9	169	269507686	138	584954165	43758	8.84	3.25444	28.7692	8.31176	0.258923	0.0748059	0.576522	9.60726e-07	5.42071e-07	1	0	0	1	1	0
AACCAGTTCAACCCGTTC	1	4	18	169	269507686	138	584954165	72	4	0.00591716	0.0236686	0.00683814	0.000426036	0.000123087	0.521739	1.58079e-09	8.91932e-10	1	0	0	1	1	0
AACCATCCGACACGC	2	12	15	169	269507686	138	584954165	180	6	0.0118343	0.0710059	0.0205144	0.00106509	0.000307716	0.652174	3.95198e-09	2.22983e-09	1	0	0	1	1	0
AACCCAAT	3218028	41287964	8	169	269507686	138	584954165	330303712	12.8302	19041.6	244307	70583.2	1954.46	564.666	0.74378	0.00725196	0.00409178	1	1	1	1	1	1
AACCCAC	35	145	7	169	269507686	138	584954165	1015	4.14286	0.207101	0.857988	0.247883	0.00600592	0.00173518	0.210145	2.22848e-08	1.25738e-08	1	0	0	1	0	0
AACCCACCAGCCACC	2	11	15	169	269507686	138	584954165	165	5.5	0.0118343	0.0650888	0.0188049	0.000976331	0.000282073	0.597826	3.62265e-09	2.04401e-09	1	0	0	1	1	0
AACCCACCTCCTCAT	160	743	15	169	269507686	138	584954165	11145	4.64375	0.946746	4.39645	1.27018	0.0659467	0.0190528	0.504755	2.44693e-07	1.38064e-07	1	0	0	1	1	0
AACCCACCTGCCCAG	110	507	15	169	269507686	138	584954165	7605	4.60909	0.650888	3	0.866735	0.045	0.013001	0.500988	1.66971e-07	9.42103e-08	1	0	0	1	1	0
AACCCACTACCCGAC	733	3506	15	169	269507686	138	584954165	52590	4.78308	4.33728	20.7456	5.99363	0.311183	0.0899045	0.5199	1.15464e-06	6.51482e-07	1	0	0	1	1	0
AACCCAT	5	40	7	169	269507686	138	584954165	280	8	0.0295858	0.236686	0.0683814	0.0016568	0.00047867	0.405797	6.14752e-09	3.46862e-09	1	0	0	1	0	0
AACCCATT	4	16	8	169	269507686	138	584954165	128	4	0.0236686	0.0946746	0.0273526	0.000757396	0.000218821	0.231884	2.8103e-09	1.58566e-09	1	0	0	1	0	0
AACCCCAACCGATAC	139	703	15	169	269507686	138	584954165	10545	5.05755	0.822485	4.15976	1.2018	0.0623964	0.0180271	0.549734	2.3152e-07	1.30631e-07	1	0	0	1	1	0
AACCCCAACGCACAT	520	2341	15	169	269507686	138	584954165	35115	4.50192	3.07692	13.8521	4.00202	0.207781	0.0600303	0.489339	7.70965e-07	4.35002e-07	1	0	0	1	0	0
AACCCCACCAGGAGC	35	149	15	169	269507686	138	584954165	2235	4.25714	0.207101	0.881657	0.254721	0.0132249	0.00382081	0.462733	4.90704e-08	2.7687e-08	1	0	0	1	0	0
AACCCCC	1	4	7	169	269507686	138	584954165	28	4	0.00591716	0.0236686	0.00683814	0.00016568	4.7867e-05	0.202899	6.14752e-10	3.46862e-10	1	0	0	1	0	0
AACCCCCC	126	558	8	169	269507686	138	584954165	4464	4.42857	0.745562	3.30178	0.953921	0.0264142	0.00763137	0.256729	9.80091e-08	5.52998e-08	1	0	0	1	0	0
AACCCCCCAATCTCC	1	4	15	169	269507686	138	584954165	60	4	0.00591716	0.0236686	0.00683814	0.00035503	0.000102572	0.434783	1.31733e-09	7.43276e-10	1	0	0	1	0	0
AACCCCCT	13	52	8	169	269507686	138	584954165	416	4	0.0769231	0.307692	0.0888959	0.00246154	0.000711167	0.231884	9.13346e-09	5.15338e-09	1	0	0	1	0	0
AACCCCGCAAGACGC	1	4	15	169	269507686	138	584954165	60	4	0.00591716	0.0236686	0.00683814	0.00035503	0.000102572	0.434783	1.31733e-09	7.43276e-10	1	0	0	1	0	0
AACCCCGCACAACCTAGACCCACTC	1	4	25	169	269507686	138	584954165	100	4	0.00591716	0.0236686	0.00683814	0.000591716	0.000170954	0.724638	2.19554e-09	1.23879e-09	1	0	0	1	1	0
AACCCCGCACCCACT	1	4	15	169	269507686	138	584954165	60	4	0.00591716	0.0236686	0.00683814	0.00035503	0.000102572	0.434783	1.31733e-09	7.43276e-10	1	0	0	1	0	0
AACCCGAACTACTGG	28	183	15	169	269507686	138	584954165	2745	6.53571	0.16568	1.08284	0.312845	0.0162426	0.00469268	0.710404	6.02677e-08	3.40049e-08	1	0	0	1	1	0
AACCCGACCGCCTAC	1	4	15	169	269507686	138	584954165	60	4	0.00591716	0.0236686	0.00683814	0.00035503	0.000102572	0.434783	1.31733e-09	7.43276e-10	1	0	0	1	0	0
AACCCGAGAGAACGC	138	651	15	169	269507686	138	584954165	9765	4.71739	0.816568	3.85207	1.11291	0.0577811	0.0166936	0.51276	2.14395e-07	1.20968e-07	1	0	0	1	1	0
AACCCGCGCTTCCGT	2	8	15	169	269507686	138	584954165	120	4	0.0118343	0.0473373	0.0136763	0.000710059	0.000205144	0.434783	2.63465e-09	1.48655e-09	1	0	0	1	0	0
AACCCGGACCCTACC	3	13	15	169	269507686	138	584954165	195	4.33333	0.0177515	0.0769231	0.022224	0.00115385	0.000333359	0.471014	4.28131e-09	2.41565e-09	1	0	0	1	0	0
AACCCT	49	634	6	169	269507686	138	584954165	3804	12.9388	0.289941	3.75148	1.08385	0.0225089	0.00650307	0.562555	8.35185e-08	4.71237e-08	1	0	0	1	1	0
AACCCTAAT	1	6	9	169	269507686	138	584954165	54	6	0.00591716	0.035503	0.0102572	0.000319527	9.23149e-05	0.391304	1.18559e-09	6.68949e-10	1	0	0	1	0	0
AACCCTACGCGCACC	2	11	15	169	269507686	138	584954165	165	5.5	0.0118343	0.0650888	0.0188049	0.000976331	0.000282073	0.597826	3.62265e-09	2.04401e-09	1	0	0	1	1	0
AACCCTTCACCCTTGCGATCCTC	1	4	23	169	269507686	138	584954165	92	4	0.00591716	0.0236686	0.00683814	0.000544379	0.000157277	0.666667	2.0199e-09	1.13969e-09	1	0	0	1	1	0
AACCGACGACCTGGC	6	31	15	169	269507686	138	584954165	465	5.16667	0.035503	0.183432	0.0529956	0.00275148	0.000794934	0.561594	1.02093e-08	5.76039e-09	1	0	0	1	1	0
AACCGAG	2	8	7	169	269507686	138	584954165	56	4	0.0118343	0.0473373	0.0136763	0.000331361	9.5734e-05	0.202899	1.2295e-09	6.93725e-10	1	0	0	1	0	0
AACCGATCTCTCACC	1	4	15	169	269507686	138	584954165	60	4	0.00591716	0.0236686	0.00683814	0.00035503	0.000102572	0.434783	1.31733e-09	7.43276e-10	1	0	0	1	0	0
AACCGCCACCCTGTC	2	9	15	169	269507686	138	584954165	135	4.5	0.0118343	0.0532544	0.0153858	0.000798817	0.000230787	0.48913	2.96398e-09	1.67237e-09	1	0	0	1	0	0
AACCGCCGTGCAGTC	1	6	15	169	269507686	138	584954165	90	6	0.00591716	0.035503	0.0102572	0.000532544	0.000153858	0.652174	1.97599e-09	1.11491e-09	1	0	0	1	1	0
AACCGCCTTCCTACC	11	50	15	169	269507686	138	584954165	750	4.54545	0.0650888	0.295858	0.0854768	0.00443787	0.00128215	0.494071	1.64666e-08	9.29095e-09	1	0	0	1	0	0
AACCGCGACCAGCCC	1	5	15	169	269507686	138	584954165	75	5	0.00591716	0.0295858	0.00854768	0.000443787	0.000128215	0.543478	1.64666e-09	9.29095e-10	1	0	0	1	1	0
AACCGGCCCACCCTC	1	4	15	169	269507686	138	584954165	60	4	0.00591716	0.0236686	0.00683814	0.00035503	0.000102572	0.434783	1.31733e-09	7.43276e-10	1	0	0	1	0	0
AACCT	131	655	5	169	269507686	138	584954165	3275	5	0.775148	3.87574	1.11975	0.0193787	0.00559873	0.181159	7.19041e-08	4.05705e-08	1	0	0	1	0	0
AACCTAC	9	36	7	169	269507686	138	584954165	252	4	0.0532544	0.213018	0.0615433	0.00149112	0.000430803	0.202899	5.53277e-09	3.12176e-09	1	0	0	1	0	0
AACCTC	127	508	6	169	269507686	138	584954165	3048	4	0.751479	3.00592	0.868444	0.0180355	0.00521066	0.173913	6.69202e-08	3.77584e-08	1	0	0	1	0	0
AACCTCCCACACCCT	917	3891	15	169	269507686	138	584954165	58365	4.24318	5.42604	23.0237	6.6518	0.345355	0.099777	0.461216	1.28143e-06	7.23022e-07	1	0	0	1	0	0
AACCTCTGACCACAC	2	17	15	169	269507686	138	584954165	255	8.5	0.0118343	0.100592	0.0290621	0.00150888	0.000435932	0.923913	5.59864e-09	3.15892e-09	1	0	0	1	1	0
AACCTGAACTCCTCG	1	8	15	169	269507686	138	584954165	120	8	0.00591716	0.0473373	0.0136763	0.000710059	0.000205144	0.869565	2.63465e-09	1.48655e-09	1	0	0	1	1	0
AACCTGCCTCCCCCC	1	5	15	169	269507686	138	584954165	75	5	0.00591716	0.0295858	0.00854768	0.000443787	0.000128215	0.543478	1.64666e-09	9.29095e-10	1	0	0	1	1	0
AACCTGGCACCCACC	33	138	15	169	269507686	138	584954165	2070	4.18182	0.195266	0.816568	0.235916	0.0122485	0.00353874	0.454545	4.54478e-08	2.5643e-08	1	0	0	1	0	0
AACCTTCTCACCTCTAGACGTCT	2	9	23	169	269507686	138	584954165	207	4.5	0.0118343	0.0532544	0.0153858	0.00122485	0.000353874	0.75	4.54478e-09	2.5643e-09	1	0	0	1	1	0
AACG	3046	24192	4	169	269507686	138	584954165	96768	7.94222	18.0237	143.148	41.3571	0.572592	0.165428	0.230209	2.12458e-06	1.19876e-06	1	0	0	0	0	0
AACGAC	633	2943	6	169	269507686	138	584954165	17658	4.64929	3.74556	17.4142	5.03116	0.104485	0.030187	0.202143	3.87689e-07	2.18746e-07	1	0	0	1	0	0
AACGACACCCCTCAT	16	79	15	169	269507686	138	584954165	1185	4.9375	0.0946746	0.467456	0.135053	0.00701183	0.0020258	0.536685	2.60172e-08	1.46797e-08	1	0	0	1	1	0
AACGACGAC	3679	20597	9	169	269507686	138	584954165	185373	5.59853	21.7692	121.876	35.2113	1.09688	0.316902	0.365122	4.06995e-06	2.29639e-06	1	0	0	1	0	0
AACGAG	223	1042	6	169	269507686	138	584954165	6252	4.67265	1.31953	6.16568	1.78134	0.0369941	0.010688	0.203159	1.37265e-07	7.74494e-08	1	0	0	1	0	0
AACGAGGTGTCAAGC	7	34	15	169	269507686	138	584954165	510	4.85714	0.0414201	0.201183	0.0581242	0.00301775	0.000871863	0.52795	1.11973e-08	6.31785e-09	1	0	0	1	1	0
AACGAGTGGAGGCAG	1	5	15	169	269507686	138	584954165	75	5	0.00591716	0.0295858	0.00854768	0.000443787	0.000128215	0.543478	1.64666e-09	9.29095e-10	1	0	0	1	1	0
AACGAT	168	827	6	169	269507686	138	584954165	4962	4.92262	0.994083	4.89349	1.41379	0.0293609	0.00848272	0.214027	1.08943e-07	6.1469e-08	1	0	0	1	0	0
AACGCACCACCCGCC	1	7	15	169	269507686	138	584954165	105	7	0.00591716	0.0414201	0.0119667	0.000621302	0.000179501	0.76087	2.30532e-09	1.30073e-09	1	0	0	1	1	0
AACGCACCGGCAATC	1	4	15	169	269507686	138	584954165	60	4	0.00591716	0.0236686	0.00683814	0.00035503	0.000102572	0.434783	1.31733e-09	7.43276e-10	1	0	0	1	0	0
AACGCACCTCCCGCC	1	8	15	169	269507686	138	584954165	120	8	0.00591716	0.0473373	0.0136763	0.000710059	0.000205144	0.869565	2.63465e-09	1.48655e-09	1	0	0	1	1	0
AACGCC	201	1293	6	169	269507686	138	584954165	7758	6.43284	1.18935	7.65089	2.21043	0.0459053	0.0132626	0.279689	1.7033e-07	9.61056e-08	1	0	0	1	0	0
AACGCCACCTATCCG	463	2171	15	169	269507686	138	584954165	32565	4.68898	2.73964	12.8462	3.7114	0.192692	0.055671	0.509672	7.14979e-07	4.03413e-07	1	0	0	1	1	0
AACGCCTACAGCCAC	6	33	15	169	269507686	138	584954165	495	5.5	0.035503	0.195266	0.0564147	0.00292899	0.00084622	0.597826	1.08679e-08	6.13203e-09	1	0	0	1	1	0
AACGCG	2	8	6	169	269507686	138	584954165	48	4	0.0118343	0.0473373	0.0136763	0.000284024	8.20577e-05	0.173913	1.05386e-09	5.94621e-10	1	0	0	1	0	0
AACGCTCCTTGCACT	1	5	15	169	269507686	138	584954165	75	5	0.00591716	0.0295858	0.00854768	0.000443787	0.000128215	0.543478	1.64666e-09	9.29095e-10	1	0	0	1	1	0
AACGGAGTGAGCGGT	9	38	15	169	269507686	138	584954165	570	4.22222	0.0532544	0.224852	0.0649624	0.00337278	0.000974435	0.458937	1.25146e-08	7.06113e-09	1	0	0	1	0	0
AACGGATGAAGCGGG	1	8	15	169	269507686	138	584954165	120	8	0.00591716	0.0473373	0.0136763	0.000710059	0.000205144	0.869565	2.63465e-09	1.48655e-09	1	0	0	1	1	0
AACGGATGGGGATTG	358	1609	15	169	269507686	138	584954165	24135	4.49441	2.11834	9.52071	2.75064	0.142811	0.0412596	0.488523	5.29895e-07	2.98983e-07	1	0	0	1	0	0
AACGGC	323	2069	6	169	269507686	138	584954165	12414	6.40557	1.91124	12.2426	3.53703	0.0734556	0.0212222	0.278503	2.72555e-07	1.53784e-07	1	0	0	1	0	0
AACGGCACCTCATCT	2	11	15	169	269507686	138	584954165	165	5.5	0.0118343	0.0650888	0.0188049	0.000976331	0.000282073	0.597826	3.62265e-09	2.04401e-09	1	0	0	1	1	0
AACGGCCAACGGGTC	1	4	15	169	269507686	138	584954165	60	4	0.00591716	0.0236686	0.00683814	0.00035503	0.000102572	0.434783	1.31733e-09	7.43276e-10	1	0	0	1	0	0
AACGGCTGACACGAC	3	24	15	169	269507686	138	584954165	360	8	0.0177515	0.142012	0.0410289	0.00213018	0.000615433	0.869565	7.90396e-09	4.45966e-09	1	0	0	1	1	0
AACGGCTGATGGGAG	2	12	15	169	269507686	138	584954165	180	6	0.0118343	0.0710059	0.0205144	0.00106509	0.000307716	0.652174	3.95198e-09	2.22983e-09	1	0	0	1	1	0
AACGGGCGGAGGAGC	63	263	15	169	269507686	138	584954165	3945	4.1746	0.372781	1.55621	0.449608	0.0233432	0.00674412	0.453761	8.66142e-08	4.88704e-08	1	0	0	1	0	0
AACGGGT	230	1114	7	169	269507686	138	584954165	7798	4.84348	1.36095	6.59172	1.90442	0.046142	0.013331	0.245684	1.71209e-07	9.66012e-08	1	0	0	1	0	0
AACGGTAGTCGGAAG	28	158	15	169	269507686	138	584954165	2370	5.64286	0.16568	0.934911	0.270107	0.0140237	0.0040516	0.613354	5.20344e-08	2.93594e-08	1	0	0	1	1	0
AACGGTG	203	812	7	169	269507686	138	584954165	5684	4	1.20118	4.80473	1.38814	0.0336331	0.009717	0.202899	1.24795e-07	7.0413e-08	1	0	0	1	0	0
AACGT	215	1440	5	169	269507686	138	584954165	7200	6.69767	1.27219	8.52071	2.46173	0.0426036	0.0123087	0.242669	1.58079e-07	8.91932e-08	1	0	0	1	0	0
AACGTG	1	4	6	169	269507686	138	584954165	24	4	0.00591716	0.0236686	0.00683814	0.000142012	4.10289e-05	0.173913	5.26931e-10	2.97311e-10	1	0	0	1	0	0
AACGTGGAGATGGCG	40	192	15	169	269507686	138	584954165	2880	4.8	0.236686	1.13609	0.328231	0.0170414	0.00492346	0.521739	6.32317e-08	3.56773e-08	1	0	0	1	1	0
AACTACCGGCCCCAC	1	4	15	169	269507686	138	584954165	60	4	0.00591716	0.0236686	0.00683814	0.00035503	0.000102572	0.434783	1.31733e-09	7.43276e-10	1	0	0	1	0	0
AACTAGCTCAACTTC	3	25	15	169	269507686	138	584954165	375	8.33333	0.0177515	0.147929	0.0427384	0.00221893	0.000641076	0.905797	8.23329e-09	4.64548e-09	1	0	0	1	1	0
AACTAT	2	8	6	169	269507686	138	584954165	48	4	0.0118343	0.0473373	0.0136763	0.000284024	8.20577e-05	0.173913	1.05386e-09	5.94621e-10	1	0	0	1	0	0
AACTCACCCAGCCCG	2	9	15	169	269507686	138	584954165	135	4.5	0.0118343	0.0532544	0.0153858	0.000798817	0.000230787	0.48913	2.96398e-09	1.67237e-09	1	0	0	1	0	0
AACTCC	200	800	6	169	269507686	138	584954165	4800	4	1.18343	4.73373	1.36763	0.0284024	0.00820577	0.173913	1.05386e-07	5.94621e-08	1	0	0	1	0	0
AACTCCCACTTGCCC	1242	5508	15	169	269507686	138	584954165	82620	4.43478	7.34911	32.5917	9.41612	0.488876	0.141242	0.482042	1.81396e-06	1.02349e-06	1	0	0	1	0	0
AACTCT	168	672	6	169	269507686	138	584954165	4032	4	0.994083	3.97633	1.14881	0.023858	0.00689285	0.173913	8.85243e-08	4.99482e-08	1	0	0	1	0	0
AACTCTCAGCCCAGG	264	1371	15	169	269507686	138	584954165	20565	5.19318	1.56213	8.11243	2.34377	0.121686	0.0351566	0.564476	4.51514e-07	2.54758e-07	1	0	0	1	1	0
AACTGACACCGGTCTTCCTCCACCC	5	20	25	169	269507686	138	584954165	500	4	0.0295858	0.118343	0.0341907	0.00295858	0.000854768	0.724638	1.09777e-08	6.19397e-09	1	0	0	1	1	0
AACTGCCCTTCCCAC	128	589	15	169	269507686	138	584954165	8835	4.60156	0.757396	3.48521	1.00692	0.0522781	0.0151037	0.50017	1.93976e-07	1.09447e-07	1	0	0	1	1	0
AACTGGTCGGAAGGC	3	24	15	169	269507686	138	584954165	360	8	0.0177515	0.142012	0.0410289	0.00213018	0.000615433	0.869565	7.90396e-09	4.45966e-09	1	0	0	1	1	0
AACTGTAT	240	1098	8	169	269507686	138	584954165	8784	4.575	1.42012	6.49704	1.87707	0.0519763	0.0150166	0.265217	1.92857e-07	1.08816e-07	1	0	0	1	0	0
AACTGTCTGCTGGGATCTGGTGGGT	2	8	25	169	269507686	138	584954165	200	4	0.0118343	0.0473373	0.0136763	0.00118343	0.000341907	0.724638	4.39109e-09	2.47759e-09	1	0	0	1	1	0
AACTT	4	21	5	169	269507686	138	584954165	105	5.25	0.0236686	0.12426	0.0359002	0.000621302	0.000179501	0.190217	2.30532e-09	1.30073e-09	1	0	0	1	0	0
AACTTACGGCTCGGG	41	174	15	169	269507686	138	584954165	2610	4.2439	0.242604	1.02959	0.297459	0.0154438	0.00446189	0.461294	5.73037e-08	3.23325e-08	1	0	0	1	0	0
AACTTCCGATGACCC	2	16	15	169	269507686	138	584954165	240	8	0.0118343	0.0946746	0.0273526	0.00142012	0.000410289	0.869565	5.26931e-09	2.97311e-09	1	0	0	1	1	0
AACTTCGAGCTCGCAC	209	913	16	169	269507686	138	584954165	14608	4.36842	1.23669	5.40237	1.56081	0.0864379	0.0249729	0.506484	3.20725e-07	1.80963e-07	1	0	0	1	1	0
AACTTGCCCATTGCG	1	6	15	169	269507686	138	584954165	90	6	0.00591716	0.035503	0.0102572	0.000532544	0.000153858	0.652174	1.97599e-09	1.11491e-09	1	0	0	1	1	0
AACTTGCCGAGGTGG	1	6	15	169	269507686	138	584954165	90	6	0.00591716	0.035503	0.0102572	0.000532544	0.000153858	0.652174	1.97599e-09	1.11491e-09	1	0	0	1	1	0
AACTTGGAAGCAGCG	1	8	15	169	269507686	138	584954165	120	8	0.00591716	0.0473373	0.0136763	0.000710059	0.000205144	0.869565	2.63465e-09	1.48655e-09	1	0	0	1	1	0
AAG	56251	555579	3	169	269507686	138	584954165	1666737	9.87678	332.846	3287.45	949.782	9.86235	2.84935	0.214713	3.65939e-05	2.06474e-05	1	1	0	0	0	0
AAGAAGACG	743	3299	9	169	269507686	138	584954165	29691	4.44011	4.39645	19.5207	5.63976	0.175686	0.0507578	0.289572	6.51879e-07	3.6781e-07	1	0	0	1	0	0
AAGAAGG	1	4	7	169	269507686	138	584954165	28	4	0.00591716	0.0236686	0.00683814	0.00016568	4.7867e-05	0.202899	6.14752e-10	3.46862e-10	1	0	0	1	0	0
AAGAAT	125	500	6	169	269507686	138	584954165	3000	4	0.739645	2.95858	0.854768	0.0177515	0.00512861	0.173913	6.58663e-08	3.71638e-08	1	0	0	1	0	0
AAGAC	188	940	5	169	269507686	138	584954165	4700	5	1.11243	5.56213	1.60696	0.0278107	0.00803482	0.181159	1.03191e-07	5.82233e-08	1	0	0	1	0	0
AAGACCACACCGGAC	4	22	15	169	269507686	138	584954165	330	5.5	0.0236686	0.130178	0.0376098	0.00195266	0.000564147	0.597826	7.2453e-09	4.08802e-09	1	0	0	1	1	0
AAGACCCTGACCCGC	1	4	15	169	269507686	138	584954165	60	4	0.00591716	0.0236686	0.00683814	0.00035503	0.000102572	0.434783	1.31733e-09	7.43276e-10	1	0	0	1	0	0
AAGACCGCC	1	4	9	169	269507686	138	584954165	36	4	0.00591716	0.0236686	0.00683814	0.000213018	6.15433e-05	0.26087	7.90396e-10	4.45966e-10	1	0	0	1	0	0
AAGACG	396	1947	6	169	269507686	138	584954165	11682	4.91667	2.3432	11.5207	3.32847	0.0691243	0.0199708	0.213768	2.56483e-07	1.44716e-07	1	0	0	1	0	0
AAGACTGAGGACCCG	7	47	15	169	269507686	138	584954165	705	6.71429	0.0414201	0.278107	0.0803482	0.0041716	0.00120522	0.729814	1.54786e-08	8.7335e-09	1	0	0	1	1	0
AAGACTGGCGTAGGT	5	27	15	169	269507686	138	584954165	405	5.4	0.0295858	0.159763	0.0461575	0.00239645	0.000692362	0.586957	8.89195e-09	5.01712e-09	1	0	0	1	1	0
AAGAG	354	2060	5	169	269507686	138	584954165	10300	5.81921	2.09467	12.1893	3.52164	0.0609467	0.0176082	0.210841	2.26141e-07	1.27596e-07	1	0	0	1	0	0
AAGAGAATAG	2	8	10	169	269507686	138	584954165	80	4	0.0118343	0.0473373	0.0136763	0.000473373	0.000136763	0.289855	1.75644e-09	9.91035e-10	1	0	0	1	0	0
AAGAGAATTG	2	14	10	169	269507686	138	584954165	140	7	0.0118343	0.0828402	0.0239335	0.000828402	0.000239335	0.507246	3.07376e-09	1.73431e-09	1	0	0	1	1	0
AAGAGACCAGCAGCC	2	10	15	169	269507686	138	584954165	150	5	0.0118343	0.0591716	0.0170954	0.000887574	0.00025643	0.543478	3.29332e-09	1.85819e-09	1	0	0	1	1	0
AAGAGAG	413	1652	7	169	269507686	138	584954165	11564	4	2.44379	9.77515	2.82415	0.068426	0.0197691	0.202899	2.53893e-07	1.43254e-07	1	0	0	1	0	0
AAGAGATCC	163	751	9	169	269507686	138	584954165	6759	4.60736	0.964497	4.44379	1.28386	0.0399941	0.0115548	0.30048	1.48397e-07	8.37301e-08	1	0	0	1	0	0
AAGAGATGGCGTGGG	3	13	15	169	269507686	138	584954165	195	4.33333	0.0177515	0.0769231	0.022224	0.00115385	0.000333359	0.471014	4.28131e-09	2.41565e-09	1	0	0	1	0	0
AAGAGATTCGACATCCCAAGATCGG	2	8	25	169	269507686	138	584954165	200	4	0.0118343	0.0473373	0.0136763	0.00118343	0.000341907	0.724638	4.39109e-09	2.47759e-09	1	0	0	1	1	0
AAGAGC	411	2007	6	169	269507686	138	584954165	12042	4.88321	2.43195	11.8757	3.43104	0.0712544	0.0205862	0.212314	2.64387e-07	1.49176e-07	1	0	0	1	0	0
AAGAGCACCAGACCG	17	97	15	169	269507686	138	584954165	1455	5.70588	0.100592	0.573964	0.165825	0.00860947	0.00248737	0.620205	3.19452e-08	1.80245e-08	1	0	0	1	1	0
AAGAGG	151	604	6	169	269507686	138	584954165	3624	4	0.893491	3.57396	1.03256	0.0214438	0.00619536	0.173913	7.95665e-08	4.48939e-08	1	0	0	1	0	0
AAGAGGCGTAGAGTG	51	247	15	169	269507686	138	584954165	3705	4.84314	0.301775	1.46154	0.422255	0.0219231	0.00633383	0.526428	8.13449e-08	4.58973e-08	1	0	0	1	1	0
AAGAGGGAGGAGGCC	1	5	15	169	269507686	138	584954165	75	5	0.00591716	0.0295858	0.00854768	0.000443787	0.000128215	0.543478	1.64666e-09	9.29095e-10	1	0	0	1	1	0
AAGAGGGAGTAGGCC	73	340	15	169	269507686	138	584954165	5100	4.65753	0.431953	2.01183	0.581242	0.0301775	0.00871863	0.506254	1.11973e-07	6.31785e-08	1	0	0	1	1	0
AAGAGTGTCGTGAAT	43	284	15	169	269507686	138	584954165	4260	6.60465	0.254438	1.68047	0.485508	0.0252071	0.00728262	0.717897	9.35302e-08	5.27726e-08	1	0	0	1	1	0
AAGAT	472	2361	5	169	269507686	138	584954165	11805	5.00212	2.7929	13.9704	4.03621	0.0698521	0.0201811	0.181236	2.59184e-07	1.4624e-07	1	0	0	1	0	0
AAGATAG	1	4	7	169	269507686	138	584954165	28	4	0.00591716	0.0236686	0.00683814	0.00016568	4.7867e-05	0.202899	6.14752e-10	3.46862e-10	1	0	0	1	0	0
AAGATCGGG	2	25	9	169	269507686	138	584954165	225	12.5	0.0118343	0.147929	0.0427384	0.00133136	0.000384646	0.815217	4.93997e-09	2.78729e-09	1	0	0	1	1	0
AAGATCGGGAGAGCTGGTGGGT	2	10	22	169	269507686	138	584954165	220	5	0.0118343	0.0591716	0.0170954	0.00130178	0.000376098	0.797101	4.8302e-09	2.72535e-09	1	0	0	1	1	0
AAGATG	390	2165	6	169	269507686	138	584954165	12990	5.55128	2.30769	12.8107	3.70114	0.0768639	0.0222069	0.24136	2.85201e-07	1.60919e-07	1	0	0	1	0	0
AAGC	1133	7557	4	169	269507686	138	584954165	30228	6.6699	6.70414	44.716	12.919	0.178864	0.0516758	0.193331	6.63669e-07	3.74463e-07	1	0	0	0	0	0
AAGCACCCCATCGAG	249	1107	15	169	269507686	138	584954165	16605	4.44578	1.47337	6.5503	1.89246	0.0982544	0.0283868	0.483237	3.6457e-07	2.05702e-07	1	0	0	1	0	0
AAGCACGGACGCACC	1	7	15	169	269507686	138	584954165	105	7	0.00591716	0.0414201	0.0119667	0.000621302	0.000179501	0.76087	2.30532e-09	1.30073e-09	1	0	0	1	1	0
AAGCACGGGAGGAGG	330	1593	15	169	269507686	138	584954165	23895	4.82727	1.95266	9.42604	2.72329	0.141391	0.0408494	0.524704	5.24625e-07	2.9601e-07	1	0	0	1	1	0
AAGCAG	419	1990	6	169	269507686	138	584954165	11940	4.7494	2.47929	11.7751	3.40198	0.0706509	0.0204119	0.206496	2.62148e-07	1.47912e-07	1	0	0	1	0	0
AAGCAGCATACCTCACTACAGACC	1	5	24	169	269507686	138	584954165	120	5	0.00591716	0.0295858	0.00854768	0.000710059	0.000205144	0.869565	2.63465e-09	1.48655e-09	1	0	0	1	1	0
AAGCC	306	1530	5	169	269507686	138	584954165	7650	5	1.81065	9.05325	2.61559	0.0452663	0.0130779	0.181159	1.67959e-07	9.47677e-08	1	0	0	1	0	0
AAGCCAAGCCGCTCT	5	34	15	169	269507686	138	584954165	510	6.8	0.0295858	0.201183	0.0581242	0.00301775	0.000871863	0.73913	1.11973e-08	6.31785e-09	1	0	0	1	1	0
AAGCCAAT	2	10	8	169	269507686	138	584954165	80	5	0.0118343	0.0591716	0.0170954	0.000473373	0.000136763	0.289855	1.75644e-09	9.91035e-10	1	0	0	1	0	0
AAGCCC	181	724	6	169	269507686	138	584954165	4344	4	1.07101	4.28402	1.2377	0.0257041	0.00742622	0.173913	9.53744e-08	5.38132e-08	1	0	0	1	0	0
AAGCCCTCCCTTCCG	2	12	15	169	269507686	138	584954165	180	6	0.0118343	0.0710059	0.0205144	0.00106509	0.000307716	0.652174	3.95198e-09	2.22983e-09	1	0	0	1	1	0
AAGCCCTCTCCTACC	237	979	15	169	269507686	138	584954165	14685	4.1308	1.40237	5.7929	1.67364	0.0868935	0.0251045	0.449	3.22416e-07	1.81917e-07	1	0	0	1	0	0
AAGCCGATGG	408	1805	10	169	269507686	138	584954165	18050	4.42402	2.4142	10.6805	3.08571	0.106805	0.0308571	0.320581	3.96296e-07	2.23602e-07	1	0	0	1	0	0
AAGCCGCCTAGTGTC	3	12	15	169	269507686	138	584954165	180	4	0.0177515	0.0710059	0.0205144	0.00106509	0.000307716	0.434783	3.95198e-09	2.22983e-09	1	0	0	1	0	0
AAGCCGTGTCATTCC	2	10	15	169	269507686	138	584954165	150	5	0.0118343	0.0591716	0.0170954	0.000887574	0.00025643	0.543478	3.29332e-09	1.85819e-09	1	0	0	1	1	0
AAGCCTGTGGGTGTC	3	22	15	169	269507686	138	584954165	330	7.33333	0.0177515	0.130178	0.0376098	0.00195266	0.000564147	0.797101	7.2453e-09	4.08802e-09	1	0	0	1	1	0
AAGCCTTACATCGTC	4	22	15	169	269507686	138	584954165	330	5.5	0.0236686	0.130178	0.0376098	0.00195266	0.000564147	0.597826	7.2453e-09	4.08802e-09	1	0	0	1	1	0
AAGCTC	96	384	6	169	269507686	138	584954165	2304	4	0.568047	2.27219	0.656462	0.0136331	0.00393877	0.173913	5.05853e-08	2.85418e-08	1	0	0	1	0	0
AAGCTT	136	544	6	169	269507686	138	584954165	3264	4	0.804734	3.21893	0.929987	0.0193136	0.00557992	0.173913	7.16626e-08	4.04342e-08	1	0	0	1	0	0
AAGG	5481	38859	4	169	269507686	138	584954165	155436	7.08976	32.432	229.935	66.4308	0.91974	0.265723	0.2055	3.41267e-06	1.92553e-06	1	0	0	0	0	0
AAGGAAGGACGACGGAATTACGTAG	1	5	25	169	269507686	138	584954165	125	5	0.00591716	0.0295858	0.00854768	0.000739645	0.000213692	0.905797	2.74443e-09	1.54849e-09	1	0	0	1	1	0
AAGGAATTCTGGGTGCGGGTGGT	2	9	23	169	269507686	138	584954165	207	4.5	0.0118343	0.0532544	0.0153858	0.00122485	0.000353874	0.75	4.54478e-09	2.5643e-09	1	0	0	1	1	0
AAGGAATTGCGGTCG	2	14	15	169	269507686	138	584954165	210	7	0.0118343	0.0828402	0.0239335	0.0012426	0.000359002	0.76087	4.61064e-09	2.60147e-09	1	0	0	1	1	0
AAGGAC	192	1056	6	169	269507686	138	584954165	6336	5.5	1.13609	6.24852	1.80527	0.0374911	0.0108316	0.23913	1.3911e-07	7.849e-08	1	0	0	1	0	0
AAGGAG	421	2284	6	169	269507686	138	584954165	13704	5.42518	2.49112	13.5148	3.90458	0.0810888	0.0234275	0.235877	3.00877e-07	1.69764e-07	1	0	0	1	0	0
AAGGAGATTCGACGTGGTGAGATGG	1	4	25	169	269507686	138	584954165	100	4	0.00591716	0.0236686	0.00683814	0.000591716	0.000170954	0.724638	2.19554e-09	1.23879e-09	1	0	0	1	1	0
AAGGAT	565	3629	6	169	269507686	138	584954165	21774	6.42301	3.3432	21.4734	6.2039	0.12884	0.0372234	0.279261	4.78058e-07	2.69735e-07	1	0	0	1	0	0
AAGGATGGGCGTGCG	290	1306	15	169	269507686	138	584954165	19590	4.50345	1.71598	7.72781	2.23265	0.115917	0.0334898	0.489505	4.30107e-07	2.4268e-07	1	0	0	1	0	0
AAGGATGGTGACGGC	2	8	15	169	269507686	138	584954165	120	4	0.0118343	0.0473373	0.0136763	0.000710059	0.000205144	0.434783	2.63465e-09	1.48655e-09	1	0	0	1	0	0
AAGGCG	259	1265	6	169	269507686	138	584954165	7590	4.88417	1.53254	7.48521	2.16256	0.0449112	0.0129754	0.212355	1.66642e-07	9.40245e-08	1	0	0	1	0	0
AAGGCGCTCCACTAC	2	14	15	169	269507686	138	584954165	210	7	0.0118343	0.0828402	0.0239335	0.0012426	0.000359002	0.76087	4.61064e-09	2.60147e-09	1	0	0	1	1	0
AAGGCGTCGATGGTG	2	12	15	169	269507686	138	584954165	180	6	0.0118343	0.0710059	0.0205144	0.00106509	0.000307716	0.652174	3.95198e-09	2.22983e-09	1	0	0	1	1	0
AAGGG	150	750	5	169	269507686	138	584954165	3750	5	0.887574	4.43787	1.28215	0.0221893	0.00641076	0.181159	8.23329e-08	4.64548e-08	1	0	0	1	0	0
AAGGGAC	2	8	7	169	269507686	138	584954165	56	4	0.0118343	0.0473373	0.0136763	0.000331361	9.5734e-05	0.202899	1.2295e-09	6.93725e-10	1	0	0	1	0	0
AAGGGATGGCCACAC	1	4	15	169	269507686	138	584954165	60	4	0.00591716	0.0236686	0.00683814	0.00035503	0.000102572	0.434783	1.31733e-09	7.43276e-10	1	0	0	1	0	0
AAGGGC	2	14	6	169	269507686	138	584954165	84	7	0.0118343	0.0828402	0.0239335	0.000497041	0.000143601	0.304348	1.84426e-09	1.04059e-09	1	0	0	1	0	0
AAGGGCAGGTGTGGG	1	5	15	169	269507686	138	584954165	75	5	0.00591716	0.0295858	0.00854768	0.000443787	0.000128215	0.543478	1.64666e-09	9.29095e-10	1	0	0	1	1	0
AAGGGG	1	4	6	169	269507686	138	584954165	24	4	0.00591716	0.0236686	0.00683814	0.000142012	4.10289e-05	0.173913	5.26931e-10	2.97311e-10	1	0	0	1	0	0
AAGGGGACGTCAGTGAATTGGGC	4	16	23	169	269507686	138	584954165	368	4	0.0236686	0.0946746	0.0273526	0.00217751	0.000629109	0.666667	8.0796e-09	4.55876e-09	1	0	0	1	1	0
AAGGGGACTGAGACTGAATTGGGC	1	5	24	169	269507686	138	584954165	120	5	0.00591716	0.0295858	0.00854768	0.000710059	0.000205144	0.869565	2.63465e-09	1.48655e-09	1	0	0	1	1	0
AAGGGTG	1	4	7	169	269507686	138	584954165	28	4	0.00591716	0.0236686	0.00683814	0.00016568	4.7867e-05	0.202899	6.14752e-10	3.46862e-10	1	0	0	1	0	0
AAGGTAATGGCGTGC	23	102	15	169	269507686	138	584954165	1530	4.43478	0.136095	0.60355	0.174373	0.00905325	0.00261559	0.482042	3.35918e-08	1.89535e-08	1	0	0	1	0	0
AAGGTC	3	12	6	169	269507686	138	584954165	72	4	0.0177515	0.0710059	0.0205144	0.000426036	0.000123087	0.173913	1.58079e-09	8.91932e-10	1	0	0	1	0	0
AAGGTGCCGTCAGAT	2	10	15	169	269507686	138	584954165	150	5	0.0118343	0.0591716	0.0170954	0.000887574	0.00025643	0.543478	3.29332e-09	1.85819e-09	1	0	0	1	1	0
AAGGTGGGGACGCAG	1	5	15	169	269507686	138	584954165	75	5	0.00591716	0.0295858	0.00854768	0.000443787	0.000128215	0.543478	1.64666e-09	9.29095e-10	1	0	0	1	1	0
AAGT	1100	6853	4	169	269507686	138	584954165	27412	6.23	6.50888	40.5503	11.7154	0.162201	0.0468618	0.18058	6.01843e-07	3.39578e-07	1	0	0	0	0	0
AAGTAT	1	4	6	169	269507686	138	584954165	24	4	0.00591716	0.0236686	0.00683814	0.000142012	4.10289e-05	0.173913	5.26931e-10	2.97311e-10	1	0	0	1	0	0
AAGTATGGACATTGTAGAGGTCG	1	5	23	169	269507686	138	584954165	115	5	0.00591716	0.0295858	0.00854768	0.000680473	0.000196597	0.833333	2.52488e-09	1.42461e-09	1	0	0	1	1	0
AAGTATT	1	4	7	169	269507686	138	584954165	28	4	0.00591716	0.0236686	0.00683814	0.00016568	4.7867e-05	0.202899	6.14752e-10	3.46862e-10	1	0	0	1	0	0
AAGTCATCAGCCGTC	2	14	15	169	269507686	138	584954165	210	7	0.0118343	0.0828402	0.0239335	0.0012426	0.000359002	0.76087	4.61064e-09	2.60147e-09	1	0	0	1	1	0
AAGTCCCGCGTATTG	7	37	15	169	269507686	138	584954165	555	5.28571	0.0414201	0.218935	0.0632528	0.00328402	0.000948792	0.574534	1.21853e-08	6.87531e-09	1	0	0	1	1	0
AAGTCGG	18	74	7	169	269507686	138	584954165	518	4.11111	0.106509	0.43787	0.126506	0.00306509	0.000885539	0.208535	1.13729e-08	6.41695e-09	1	0	0	1	0	0
AAGTCTGTCAGTGTC	2	14	15	169	269507686	138	584954165	210	7	0.0118343	0.0828402	0.0239335	0.0012426	0.000359002	0.76087	4.61064e-09	2.60147e-09	1	0	0	1	1	0
AAGTGAATGCGAGCC	9	48	15	169	269507686	138	584954165	720	5.33333	0.0532544	0.284024	0.0820577	0.00426036	0.00123087	0.57971	1.58079e-08	8.91932e-09	1	0	0	1	1	0
AAGTGACCCGAGAGC	2	12	15	169	269507686	138	584954165	180	6	0.0118343	0.0710059	0.0205144	0.00106509	0.000307716	0.652174	3.95198e-09	2.22983e-09	1	0	0	1	1	0
AAGTGAGGACGCGAC	2	11	15	169	269507686	138	584954165	165	5.5	0.0118343	0.0650888	0.0188049	0.000976331	0.000282073	0.597826	3.62265e-09	2.04401e-09	1	0	0	1	1	0
AAGTGAGGGGGGGAT	1	4	15	169	269507686	138	584954165	60	4	0.00591716	0.0236686	0.00683814	0.00035503	0.000102572	0.434783	1.31733e-09	7.43276e-10	1	0	0	1	0	0
AAGTGGAGACCGCAT	3	19	15	169	269507686	138	584954165	285	6.33333	0.0177515	0.112426	0.0324812	0.00168639	0.000487218	0.688406	6.2573e-09	3.53056e-09	1	0	0	1	1	0
AAGTGGCACCCCAGGAATATCAGG	1	5	24	169	269507686	138	584954165	120	5	0.00591716	0.0295858	0.00854768	0.000710059	0.000205144	0.869565	2.63465e-09	1.48655e-09	1	0	0	1	1	0
AAGTGGCACCGGAGC	1	4	15	169	269507686	138	584954165	60	4	0.00591716	0.0236686	0.00683814	0.00035503	0.000102572	0.434783	1.31733e-09	7.43276e-10	1	0	0	1	0	0
AAGTGGCCGTACAGG	5	32	15	169	269507686	138	584954165	480	6.4	0.0295858	0.189349	0.0547051	0.00284024	0.000820577	0.695652	1.05386e-08	5.94621e-09	1	0	0	1	1	0
AAT	80777	847659	3	169	269507686	138	584954165	2542977	10.4938	477.97	5015.73	1449.1	15.0472	4.34731	0.228126	5.58322e-05	3.15022e-05	1	1	1	0	0	0
AATAATAATC	193	961	10	169	269507686	138	584954165	9610	4.97927	1.14201	5.68639	1.64286	0.0568639	0.0164286	0.360817	2.10992e-07	1.19048e-07	1	0	0	1	0	0
AATAATATT	121	908	9	169	269507686	138	584954165	8172	7.50413	0.715976	5.37278	1.55226	0.048355	0.0139703	0.4894	1.7942e-07	1.01234e-07	1	0	0	1	0	0
AATAATT	1	7	7	169	269507686	138	584954165	49	7	0.00591716	0.0414201	0.0119667	0.000289941	8.37672e-05	0.355072	1.07582e-09	6.07009e-10	1	0	0	1	0	0
AATACATATCATGCGAGGGAGAGC	1	5	24	169	269507686	138	584954165	120	5	0.00591716	0.0295858	0.00854768	0.000710059	0.000205144	0.869565	2.63465e-09	1.48655e-09	1	0	0	1	1	0
AATACATCGTCCCAG	1	6	15	169	269507686	138	584954165	90	6	0.00591716	0.035503	0.0102572	0.000532544	0.000153858	0.652174	1.97599e-09	1.11491e-09	1	0	0	1	1	0
AATACC	2	8	6	169	269507686	138	584954165	48	4	0.0118343	0.0473373	0.0136763	0.000284024	8.20577e-05	0.173913	1.05386e-09	5.94621e-10	1	0	0	1	0	0
AATACCC	1	6	7	169	269507686	138	584954165	42	6	0.00591716	0.035503	0.0102572	0.000248521	7.18005e-05	0.304348	9.22128e-10	5.20293e-10	1	0	0	1	0	0
AATACCCC	774	3689	8	169	269507686	138	584954165	29512	4.76615	4.57988	21.8284	6.30648	0.174627	0.0504518	0.276299	6.47949e-07	3.65593e-07	1	0	0	1	0	0
AATACT	342	1556	6	169	269507686	138	584954165	9336	4.54971	2.02367	9.2071	2.66004	0.0552426	0.0159602	0.197813	2.04976e-07	1.15654e-07	1	0	0	1	0	0
AATAG	860	5060	5	169	269507686	138	584954165	25300	5.88372	5.08876	29.9408	8.65025	0.149704	0.0432513	0.213178	5.55473e-07	3.13415e-07	1	0	0	1	0	0
AATAGAATATAG	2	8	12	169	269507686	138	584954165	96	4	0.0118343	0.0473373	0.0136763	0.000568047	0.000164115	0.347826	2.10772e-09	1.18924e-09	1	0	0	1	0	0
AATAGAATGG	5	27	10	169	269507686	138	584954165	270	5.4	0.0295858	0.159763	0.0461575	0.00159763	0.000461575	0.391304	5.92797e-09	3.34474e-09	1	0	0	1	0	0
AATAGT	11	44	6	169	269507686	138	584954165	264	4	0.0650888	0.260355	0.0752196	0.00156213	0.000451317	0.173913	5.79624e-09	3.27042e-09	1	0	0	1	0	0
AATAT	1535	8256	5	169	269507686	138	584954165	41280	5.3785	9.08284	48.8521	14.1139	0.24426	0.0705696	0.194873	9.06321e-07	5.11374e-07	1	0	0	1	0	0
AATATAATATATTATATTAT	1	4	20	169	269507686	138	584954165	80	4	0.00591716	0.0236686	0.00683814	0.000473373	0.000136763	0.57971	1.75644e-09	9.91035e-10	1	0	0	1	1	0
AATATAC	1	4	7	169	269507686	138	584954165	28	4	0.00591716	0.0236686	0.00683814	0.00016568	4.7867e-05	0.202899	6.14752e-10	3.46862e-10	1	0	0	1	0	0
AATATAG	206	1302	7	169	269507686	138	584954165	9114	6.32039	1.21893	7.70414	2.22582	0.053929	0.0155807	0.320599	2.00102e-07	1.12904e-07	1	0	0	1	0	0
AATATAT	142	568	7	169	269507686	138	584954165	3976	4	0.840237	3.36095	0.971016	0.0235266	0.00679711	0.202899	8.72948e-08	4.92544e-08	1	0	0	1	0	0
AATATATG	1	4	8	169	269507686	138	584954165	32	4	0.00591716	0.0236686	0.00683814	0.000189349	5.47051e-05	0.231884	7.02574e-10	3.96414e-10	1	0	0	1	0	0
AATATC	1	5	6	169	269507686	138	584954165	30	5	0.00591716	0.0295858	0.00854768	0.000177515	5.12861e-05	0.217391	6.58663e-10	3.71638e-10	1	0	0	1	0	0
AATATCAGC	207	933	9	169	269507686	138	584954165	8397	4.50725	1.22485	5.52071	1.595	0.0496864	0.014355	0.293951	1.8436e-07	1.04022e-07	1	0	0	1	0	0
AATATCT	1	4	7	169	269507686	138	584954165	28	4	0.00591716	0.0236686	0.00683814	0.00016568	4.7867e-05	0.202899	6.14752e-10	3.46862e-10	1	0	0	1	0	0
AATATGGCCTCTCCCTGCGGT	1	4	21	169	269507686	138	584954165	84	4	0.00591716	0.0236686	0.00683814	0.000497041	0.000143601	0.608696	1.84426e-09	1.04059e-09	1	0	0	1	1	0
AATATGGCTCGACGG	1	4	15	169	269507686	138	584954165	60	4	0.00591716	0.0236686	0.00683814	0.00035503	0.000102572	0.434783	1.31733e-09	7.43276e-10	1	0	0	1	0	0
AATATT	6	26	6	169	269507686	138	584954165	156	4.33333	0.035503	0.153846	0.0444479	0.000923077	0.000266688	0.188406	3.42505e-09	1.93252e-09	1	0	0	1	0	0
AATC	944	6523	4	169	269507686	138	584954165	26092	6.90996	5.5858	38.5976	11.1513	0.154391	0.0446052	0.200289	5.72861e-07	3.23226e-07	1	0	0	0	0	0
AATCACACAGCCTCCAATCACACCC	1	4	25	169	269507686	138	584954165	100	4	0.00591716	0.0236686	0.00683814	0.000591716	0.000170954	0.724638	2.19554e-09	1.23879e-09	1	0	0	1	1	0
AATCATTCAGCAGCC	5	40	15	169	269507686	138	584954165	600	8	0.0295858	0.236686	0.0683814	0.0035503	0.00102572	0.869565	1.31733e-08	7.43276e-09	1	0	0	1	1	0
AATCCCCT	2	8	8	169	269507686	138	584954165	64	4	0.0118343	0.0473373	0.0136763	0.000378698	0.00010941	0.231884	1.40515e-09	7.92828e-10	1	0	0	1	0	0
AATCGGTCATGAGGC	4	22	15	169	269507686	138	584954165	330	5.5	0.0236686	0.130178	0.0376098	0.00195266	0.000564147	0.597826	7.2453e-09	4.08802e-09	1	0	0	1	1	0
AATCT	11412	61347	5	169	269507686	138	584954165	306735	5.37566	67.5266	363	104.875	1.815	0.524374	0.19477	6.7345e-06	3.79981e-06	1	0	0	1	0	0
AATCTGTGACGTGTG	11	64	15	169	269507686	138	584954165	960	5.81818	0.0650888	0.378698	0.10941	0.00568047	0.00164115	0.632411	2.10772e-08	1.18924e-08	1	0	0	1	1	0
AATG	920	6193	4	169	269507686	138	584954165	24772	6.73152	5.44379	36.645	10.5872	0.14658	0.0423486	0.195117	5.4388e-07	3.06874e-07	1	0	0	0	0	0
AATGAC	53	327	6	169	269507686	138	584954165	1962	6.16981	0.313609	1.93491	0.559018	0.0116095	0.00335411	0.268253	4.30766e-08	2.43051e-08	1	0	0	1	0	0
AATGACAGCGACCGT	2	15	15	169	269507686	138	584954165	225	7.5	0.0118343	0.0887574	0.025643	0.00133136	0.000384646	0.815217	4.93997e-09	2.78729e-09	1	0	0	1	1	0
AATGACCTCTGCGAC	10	64	15	169	269507686	138	584954165	960	6.4	0.0591716	0.378698	0.10941	0.00568047	0.00164115	0.695652	2.10772e-08	1.18924e-08	1	0	0	1	1	0
AATGACGGCTGGGGC	4	25	15	169	269507686	138	584954165	375	6.25	0.0236686	0.147929	0.0427384	0.00221893	0.000641076	0.679348	8.23329e-09	4.64548e-09	1	0	0	1	1	0
AATGAG	137	548	6	169	269507686	138	584954165	3288	4	0.810651	3.2426	0.936826	0.0194556	0.00562095	0.173913	7.21895e-08	4.07315e-08	1	0	0	1	0	0
AATGAGAGGGTGGCG	25	115	15	169	269507686	138	584954165	1725	4.6	0.147929	0.680473	0.196597	0.0102071	0.00294895	0.5	3.78731e-08	2.13692e-08	1	0	0	1	0	0
AATGAGTGCCCGAGG	10	44	15	169	269507686	138	584954165	660	4.4	0.0591716	0.260355	0.0752196	0.00390533	0.00112829	0.478261	1.44906e-08	8.17604e-09	1	0	0	1	0	0
AATGAT	176	704	6	169	269507686	138	584954165	4224	4	1.04142	4.16568	1.20351	0.0249941	0.00722108	0.173913	9.27398e-08	5.23267e-08	1	0	0	1	0	0
AATGATGATGATGATG	44	188	16	169	269507686	138	584954165	3008	4.27273	0.260355	1.11243	0.321393	0.0177988	0.00514228	0.495389	6.6042e-08	3.72629e-08	1	0	0	1	0	0
AATGC	1	6	5	169	269507686	138	584954165	30	6	0.00591716	0.035503	0.0102572	0.000177515	5.12861e-05	0.217391	6.58663e-10	3.71638e-10	1	0	0	1	0	0
AATGG	55	381	5	169	269507686	138	584954165	1905	6.92727	0.325444	2.25444	0.651333	0.0112722	0.00325667	0.250988	4.18251e-08	2.3599e-08	1	0	0	1	0	0
AATGGAG	1	4	7	169	269507686	138	584954165	28	4	0.00591716	0.0236686	0.00683814	0.00016568	4.7867e-05	0.202899	6.14752e-10	3.46862e-10	1	0	0	1	0	0
AATGGAGAGCAGGGC	25	139	15	169	269507686	138	584954165	2085	5.56	0.147929	0.822485	0.237625	0.0123373	0.00356438	0.604348	4.57771e-08	2.58289e-08	1	0	0	1	1	0
AATGGATGGATGATGGATGGTG	8	32	22	169	269507686	138	584954165	704	4	0.0473373	0.189349	0.0547051	0.00416568	0.00120351	0.637681	1.54566e-08	8.72111e-09	1	0	0	1	1	0
AATGGCT	167	668	7	169	269507686	138	584954165	4676	4	0.988166	3.95266	1.14197	0.0276686	0.00799379	0.202899	1.02664e-07	5.7926e-08	1	0	0	1	0	0
AATGGGAGGGGGTAG	1	4	15	169	269507686	138	584954165	60	4	0.00591716	0.0236686	0.00683814	0.00035503	0.000102572	0.434783	1.31733e-09	7.43276e-10	1	0	0	1	0	0
AATGGGCTACCGCGG	1	4	15	169	269507686	138	584954165	60	4	0.00591716	0.0236686	0.00683814	0.00035503	0.000102572	0.434783	1.31733e-09	7.43276e-10	1	0	0	1	0	0
AATGGGGT	41	185	8	169	269507686	138	584954165	1480	4.5122	0.242604	1.09467	0.316264	0.0087574	0.00253011	0.261577	3.24941e-08	1.83342e-08	1	0	0	1	0	0
AATGGTGGCGGGGGG	1	5	15	169	269507686	138	584954165	75	5	0.00591716	0.0295858	0.00854768	0.000443787	0.000128215	0.543478	1.64666e-09	9.29095e-10	1	0	0	1	1	0
AATGTGTCGGGAGTC	18	93	15	169	269507686	138	584954165	1395	5.16667	0.106509	0.550296	0.158987	0.00825444	0.0023848	0.561594	3.06278e-08	1.72812e-08	1	0	0	1	1	0
AATGTGTGGTGGCTG	1	4	15	169	269507686	138	584954165	60	4	0.00591716	0.0236686	0.00683814	0.00035503	0.000102572	0.434783	1.31733e-09	7.43276e-10	1	0	0	1	0	0
AATT	104	675	4	169	269507686	138	584954165	2700	6.49038	0.615385	3.99408	1.15394	0.0159763	0.00461575	0.188127	5.92797e-08	3.34474e-08	1	0	0	0	0	0
AATTAG	135	540	6	169	269507686	138	584954165	3240	4	0.798817	3.19527	0.923149	0.0191716	0.0055389	0.173913	7.11356e-08	4.01369e-08	1	0	0	1	0	0
AATTAT	2	8	6	169	269507686	138	584954165	48	4	0.0118343	0.0473373	0.0136763	0.000284024	8.20577e-05	0.173913	1.05386e-09	5.94621e-10	1	0	0	1	0	0
AATTATCCACCCAGC	4	24	15	169	269507686	138	584954165	360	6	0.0236686	0.142012	0.0410289	0.00213018	0.000615433	0.652174	7.90396e-09	4.45966e-09	1	0	0	1	1	0
AATTC	145	803	5	169	269507686	138	584954165	4015	5.53793	0.857988	4.75148	1.37276	0.0237574	0.00686379	0.20065	8.81511e-08	4.97376e-08	1	0	0	1	0	0
AATTCACTCGCACCC	1	5	15	169	269507686	138	584954165	75	5	0.00591716	0.0295858	0.00854768	0.000443787	0.000128215	0.543478	1.64666e-09	9.29095e-10	1	0	0	1	1	0
AATTCG	1	4	6	169	269507686	138	584954165	24	4	0.00591716	0.0236686	0.00683814	0.000142012	4.10289e-05	0.173913	5.26931e-10	2.97311e-10	1	0	0	1	0	0
AATTGC	1	4	6	169	269507686	138	584954165	24	4	0.00591716	0.0236686	0.00683814	0.000142012	4.10289e-05	0.173913	5.26931e-10	2.97311e-10	1	0	0	1	0	0
AC	666383	10795219	2	169	269507686	138	584954165	21590438	16.1997	3943.09	63877	18454.8	127.754	36.9096	0.234779	0.000474028	0.000267461	1	1	1	0	0	0
ACACACCTGCCCACC	1	4	15	169	269507686	138	584954165	60	4	0.00591716	0.0236686	0.00683814	0.00035503	0.000102572	0.434783	1.31733e-09	7.43276e-10	1	0	0	1	0	0
ACACAG	214	856	6	169	269507686	138	584954165	5136	4	1.26627	5.06509	1.46336	0.0303905	0.00878018	0.173913	1.12763e-07	6.36245e-08	1	0	0	1	0	0
ACACAGGCACACCGC	2	13	15	169	269507686	138	584954165	195	6.5	0.0118343	0.0769231	0.022224	0.00115385	0.000333359	0.706522	4.28131e-09	2.41565e-09	1	0	0	1	1	0
ACACAGTCTCTCCTC	21	100	15	169	269507686	138	584954165	1500	4.7619	0.12426	0.591716	0.170954	0.00887574	0.0025643	0.517598	3.29332e-08	1.85819e-08	1	0	0	1	1	0
ACACAT	197	789	6	169	269507686	138	584954165	4734	4.00508	1.16568	4.66864	1.34882	0.0280118	0.00809294	0.174134	1.03937e-07	5.86445e-08	1	0	0	1	0	0
ACACATACGATCTGC	3	19	15	169	269507686	138	584954165	285	6.33333	0.0177515	0.112426	0.0324812	0.00168639	0.000487218	0.688406	6.2573e-09	3.53056e-09	1	0	0	1	1	0
ACACATACGGCACTC	1	7	15	169	269507686	138	584954165	105	7	0.00591716	0.0414201	0.0119667	0.000621302	0.000179501	0.76087	2.30532e-09	1.30073e-09	1	0	0	1	1	0
ACACC	2	10	5	169	269507686	138	584954165	50	5	0.0118343	0.0591716	0.0170954	0.000295858	8.54768e-05	0.181159	1.09777e-09	6.19397e-10	1	0	0	1	0	0
ACACCACAGCGACGC	1	4	15	169	269507686	138	584954165	60	4	0.00591716	0.0236686	0.00683814	0.00035503	0.000102572	0.434783	1.31733e-09	7.43276e-10	1	0	0	1	0	0
ACACCACCAGCTCCG	1	5	15	169	269507686	138	584954165	75	5	0.00591716	0.0295858	0.00854768	0.000443787	0.000128215	0.543478	1.64666e-09	9.29095e-10	1	0	0	1	1	0
ACACCAT	204	816	7	169	269507686	138	584954165	5712	4	1.2071	4.8284	1.39498	0.0337988	0.00976487	0.202899	1.25409e-07	7.07599e-08	1	0	0	1	0	0
ACACCC	13	54	6	169	269507686	138	584954165	324	4.15385	0.0769231	0.319527	0.0923149	0.00191716	0.00055389	0.180602	7.11356e-09	4.01369e-09	1	0	0	1	0	0
ACACCCTACTGCCTC	7	32	15	169	269507686	138	584954165	480	4.57143	0.0414201	0.189349	0.0547051	0.00284024	0.000820577	0.496894	1.05386e-08	5.94621e-09	1	0	0	1	0	0
ACACCCTCGCACACT	27	118	15	169	269507686	138	584954165	1770	4.37037	0.159763	0.698225	0.201725	0.0104734	0.00302588	0.47504	3.88611e-08	2.19267e-08	1	0	0	1	0	0
ACACCGCACGCCCGC	1	4	15	169	269507686	138	584954165	60	4	0.00591716	0.0236686	0.00683814	0.00035503	0.000102572	0.434783	1.31733e-09	7.43276e-10	1	0	0	1	0	0
ACACCGCAGATCGCC	1	4	15	169	269507686	138	584954165	60	4	0.00591716	0.0236686	0.00683814	0.00035503	0.000102572	0.434783	1.31733e-09	7.43276e-10	1	0	0	1	0	0
ACACCTCATGCCACG	4	19	15	169	269507686	138	584954165	285	4.75	0.0236686	0.112426	0.0324812	0.00168639	0.000487218	0.516304	6.2573e-09	3.53056e-09	1	0	0	1	1	0
ACACCTCGGCGCT	2	8	13	169	269507686	138	584954165	104	4	0.0118343	0.0473373	0.0136763	0.000615385	0.000177792	0.376812	2.28337e-09	1.28835e-09	1	0	0	1	0	0
ACACGACCGCGAGCC	1	4	15	169	269507686	138	584954165	60	4	0.00591716	0.0236686	0.00683814	0.00035503	0.000102572	0.434783	1.31733e-09	7.43276e-10	1	0	0	1	0	0
ACACGC	469	1877	6	169	269507686	138	584954165	11262	4.00213	2.77515	11.1065	3.2088	0.0666391	0.0192528	0.174006	2.47262e-07	1.39513e-07	1	0	0	1	0	0
ACACGCAGTCTCCTC	5	27	15	169	269507686	138	584954165	405	5.4	0.0295858	0.159763	0.0461575	0.00239645	0.000692362	0.586957	8.89195e-09	5.01712e-09	1	0	0	1	1	0
ACACGCCAGCATACT	5	29	15	169	269507686	138	584954165	435	5.8	0.0295858	0.171598	0.0495765	0.00257396	0.000743648	0.630435	9.55062e-09	5.38875e-09	1	0	0	1	1	0
ACACGCG	226	904	7	169	269507686	138	584954165	6328	4	1.33728	5.34911	1.54542	0.0374438	0.0108179	0.202899	1.38934e-07	7.83909e-08	1	0	0	1	0	0
ACACGG	446	1785	6	169	269507686	138	584954165	10710	4.00224	2.63905	10.5621	3.05152	0.0633728	0.0183091	0.174011	2.35143e-07	1.32675e-07	1	0	0	1	0	0
ACACGGC	149	596	7	169	269507686	138	584954165	4172	4	0.881657	3.52663	1.01888	0.0246864	0.00713218	0.202899	9.15981e-08	5.16825e-08	1	0	0	1	0	0
ACACGT	452	1808	6	169	269507686	138	584954165	10848	4	2.67456	10.6982	3.09084	0.0641893	0.018545	0.173913	2.38173e-07	1.34384e-07	1	0	0	1	0	0
ACACT	165	971	5	169	269507686	138	584954165	4855	5.88485	0.976331	5.74556	1.65996	0.0287278	0.0082998	0.213219	1.06594e-07	6.01434e-08	1	0	0	1	0	0
ACACTAGGGAGGCGG	8	33	15	169	269507686	138	584954165	495	4.125	0.0473373	0.195266	0.0564147	0.00292899	0.00084622	0.44837	1.08679e-08	6.13203e-09	1	0	0	1	0	0
ACACTAT	364	2234	7	169	269507686	138	584954165	15638	6.13736	2.15385	13.2189	3.8191	0.0925325	0.0267337	0.311315	3.43339e-07	1.93723e-07	1	0	0	1	0	0
ACACTC	1	4	6	169	269507686	138	584954165	24	4	0.00591716	0.0236686	0.00683814	0.000142012	4.10289e-05	0.173913	5.26931e-10	2.97311e-10	1	0	0	1	0	0
ACACTCACCTGTCGT	4	28	15	169	269507686	138	584954165	420	7	0.0236686	0.16568	0.047867	0.00248521	0.000718005	0.76087	9.22128e-09	5.20293e-09	1	0	0	1	1	0
ACACTCC	11	45	7	169	269507686	138	584954165	315	4.09091	0.0650888	0.266272	0.0769291	0.00186391	0.000538504	0.20751	6.91596e-09	3.9022e-09	1	0	0	1	0	0
ACACTCCCCCAGCCG	1	4	15	169	269507686	138	584954165	60	4	0.00591716	0.0236686	0.00683814	0.00035503	0.000102572	0.434783	1.31733e-09	7.43276e-10	1	0	0	1	0	0
ACACTCCCTACTGCG	18	78	15	169	269507686	138	584954165	1170	4.33333	0.106509	0.461538	0.133344	0.00692308	0.00200016	0.471014	2.56879e-08	1.44939e-08	1	0	0	1	0	0
ACACTCGCCACCAGC	2	10	15	169	269507686	138	584954165	150	5	0.0118343	0.0591716	0.0170954	0.000887574	0.00025643	0.543478	3.29332e-09	1.85819e-09	1	0	0	1	1	0
ACACTGC	149	831	7	169	269507686	138	584954165	5817	5.57718	0.881657	4.91716	1.42062	0.0344201	0.00994437	0.2829	1.27715e-07	7.20606e-08	1	0	0	1	0	0
ACACTGTGGC	1	4	10	169	269507686	138	584954165	40	4	0.00591716	0.0236686	0.00683814	0.000236686	6.83814e-05	0.289855	8.78218e-10	4.95518e-10	1	0	0	1	0	0
ACAG	3045	27087	4	169	269507686	138	584954165	108348	8.89557	18.0178	160.278	46.3062	0.641112	0.185225	0.257843	2.37883e-06	1.34221e-06	1	0	0	0	0	0
ACAGACGC	281	1450	8	169	269507686	138	584954165	11600	5.16014	1.66272	8.57988	2.47883	0.0686391	0.0198306	0.299139	2.54683e-07	1.437e-07	1	0	0	1	0	0
ACAGAG	756	3382	6	169	269507686	138	584954165	20292	4.47354	4.47337	20.0118	5.78165	0.120071	0.0346899	0.194502	4.4552e-07	2.51376e-07	1	0	0	1	0	0
ACAGAGGAGGCCGGC	1	4	15	169	269507686	138	584954165	60	4	0.00591716	0.0236686	0.00683814	0.00035503	0.000102572	0.434783	1.31733e-09	7.43276e-10	1	0	0	1	0	0
ACAGATGGCAGGACT	2	14	15	169	269507686	138	584954165	210	7	0.0118343	0.0828402	0.0239335	0.0012426	0.000359002	0.76087	4.61064e-09	2.60147e-09	1	0	0	1	1	0
ACAGCAGAG	1	4	9	169	269507686	138	584954165	36	4	0.00591716	0.0236686	0.00683814	0.000213018	6.15433e-05	0.26087	7.90396e-10	4.45966e-10	1	0	0	1	0	0
ACAGCC	135	540	6	169	269507686	138	584954165	3240	4	0.798817	3.19527	0.923149	0.0191716	0.0055389	0.173913	7.11356e-08	4.01369e-08	1	0	0	1	0	0
ACAGCCC	1	4	7	169	269507686	138	584954165	28	4	0.00591716	0.0236686	0.00683814	0.00016568	4.7867e-05	0.202899	6.14752e-10	3.46862e-10	1	0	0	1	0	0
ACAGCCGACCTAGCT	5	22	15	169	269507686	138	584954165	330	4.4	0.0295858	0.130178	0.0376098	0.00195266	0.000564147	0.478261	7.2453e-09	4.08802e-09	1	0	0	1	0	0
ACAGCGTCCATCGGC	1	6	15	169	269507686	138	584954165	90	6	0.00591716	0.035503	0.0102572	0.000532544	0.000153858	0.652174	1.97599e-09	1.11491e-09	1	0	0	1	1	0
ACAGCTACCCAGCTAT	1	5	16	169	269507686	138	584954165	80	5	0.00591716	0.0295858	0.00854768	0.000473373	0.000136763	0.57971	1.75644e-09	9.91035e-10	1	0	0	1	1	0
ACAGGCTG	2	8	8	169	269507686	138	584954165	64	4	0.0118343	0.0473373	0.0136763	0.000378698	0.00010941	0.231884	1.40515e-09	7.92828e-10	1	0	0	1	0	0
ACAGGGATGTCGGTC	30	145	15	169	269507686	138	584954165	2175	4.83333	0.177515	0.857988	0.247883	0.0128698	0.00371824	0.525362	4.77531e-08	2.69438e-08	1	0	0	1	1	0
ACAGGTCGGATAGGC	11	53	15	169	269507686	138	584954165	795	4.81818	0.0650888	0.313609	0.0906054	0.00470414	0.00135908	0.523715	1.74546e-08	9.84841e-09	1	0	0	1	1	0
ACAGT	633	3571	5	169	269507686	138	584954165	17855	5.64139	3.74556	21.1302	6.10475	0.105651	0.0305238	0.204398	3.92014e-07	2.21187e-07	1	0	0	1	0	0
ACAGTATACGTATAGTATACGT	487	2095	22	169	269507686	138	584954165	46090	4.30185	2.88166	12.3964	3.58148	0.272722	0.0787925	0.685802	1.01193e-06	5.7096e-07	1	0	0	1	1	0
ACAGTC	2	8	6	169	269507686	138	584954165	48	4	0.0118343	0.0473373	0.0136763	0.000284024	8.20577e-05	0.173913	1.05386e-09	5.94621e-10	1	0	0	1	0	0
ACAGTCGCCACGCCC	3	13	15	169	269507686	138	584954165	195	4.33333	0.0177515	0.0769231	0.022224	0.00115385	0.000333359	0.471014	4.28131e-09	2.41565e-09	1	0	0	1	0	0
ACAGTGACCCGCCCG	1	5	15	169	269507686	138	584954165	75	5	0.00591716	0.0295858	0.00854768	0.000443787	0.000128215	0.543478	1.64666e-09	9.29095e-10	1	0	0	1	1	0
ACAT	12667	118347	4	169	269507686	138	584954165	473388	9.34294	74.9527	700.278	202.318	2.80111	0.809274	0.27081	1.03934e-05	5.8643e-06	1	1	0	0	0	0
ACATAGGCGGCTGGC	1	5	15	169	269507686	138	584954165	75	5	0.00591716	0.0295858	0.00854768	0.000443787	0.000128215	0.543478	1.64666e-09	9.29095e-10	1	0	0	1	1	0
ACATAT	596	2548	6	169	269507686	138	584954165	15288	4.27517	3.52663	15.0769	4.3559	0.0904615	0.0261354	0.185877	3.35655e-07	1.89387e-07	1	0	0	1	0	0
ACATCACCGACCCCC	2	8	15	169	269507686	138	584954165	120	4	0.0118343	0.0473373	0.0136763	0.000710059	0.000205144	0.434783	2.63465e-09	1.48655e-09	1	0	0	1	0	0
ACATCCC	2	9	7	169	269507686	138	584954165	63	4.5	0.0118343	0.0532544	0.0153858	0.000372781	0.000107701	0.228261	1.38319e-09	7.8044e-10	1	0	0	1	0	0
ACATCCCACTCTCTG	1	4	15	169	269507686	138	584954165	60	4	0.00591716	0.0236686	0.00683814	0.00035503	0.000102572	0.434783	1.31733e-09	7.43276e-10	1	0	0	1	0	0
ACATCCCGG	1	7	9	169	269507686	138	584954165	63	7	0.00591716	0.0414201	0.0119667	0.000372781	0.000107701	0.456522	1.38319e-09	7.8044e-10	1	0	0	1	0	0
ACATCGCCCACCAGC	28	125	15	169	269507686	138	584954165	1875	4.46429	0.16568	0.739645	0.213692	0.0110947	0.00320538	0.485248	4.11664e-08	2.32274e-08	1	0	0	1	0	0
ACATCT	291	2032	6	169	269507686	138	584954165	12192	6.98282	1.72189	12.0237	3.47378	0.072142	0.0208427	0.303601	2.67681e-07	1.51034e-07	1	0	0	1	0	0
ACATCTAGTCGGTCC	11	70	15	169	269507686	138	584954165	1050	6.36364	0.0650888	0.414201	0.119667	0.00621302	0.00179501	0.6917	2.30532e-08	1.30073e-08	1	0	0	1	1	0
ACATCTCTCCCACCATAGACTCGT	2	8	24	169	269507686	138	584954165	192	4	0.0118343	0.0473373	0.0136763	0.00113609	0.000328231	0.695652	4.21544e-09	2.37848e-09	1	0	0	1	1	0
ACATCTGCATCTCACCTGGAT	2	9	21	169	269507686	138	584954165	189	4.5	0.0118343	0.0532544	0.0153858	0.00111834	0.000323102	0.684783	4.14958e-09	2.34132e-09	1	0	0	1	1	0
ACATG	1	10	5	169	269507686	138	584954165	50	10	0.00591716	0.0591716	0.0170954	0.000295858	8.54768e-05	0.362319	1.09777e-09	6.19397e-10	1	0	0	1	0	0
ACATGCAGTCACGCC	2	16	15	169	269507686	138	584954165	240	8	0.0118343	0.0946746	0.0273526	0.00142012	0.000410289	0.869565	5.26931e-09	2.97311e-09	1	0	0	1	1	0
ACC	7581	69032	3	169	269507686	138	584954165	207096	9.10592	44.858	408.473	118.013	1.22542	0.354038	0.197955	4.54688e-06	2.56549e-06	1	0	0	0	0	0
ACCACCCGACCATCC	1	4	15	169	269507686	138	584954165	60	4	0.00591716	0.0236686	0.00683814	0.00035503	0.000102572	0.434783	1.31733e-09	7.43276e-10	1	0	0	1	0	0
ACCACCGACCGATAT	1	4	15	169	269507686	138	584954165	60	4	0.00591716	0.0236686	0.00683814	0.00035503	0.000102572	0.434783	1.31733e-09	7.43276e-10	1	0	0	1	0	0
ACCACG	1	4	6	169	269507686	138	584954165	24	4	0.00591716	0.0236686	0.00683814	0.000142012	4.10289e-05	0.173913	5.26931e-10	2.97311e-10	1	0	0	1	0	0
ACCACGC	1	4	7	169	269507686	138	584954165	28	4	0.00591716	0.0236686	0.00683814	0.00016568	4.7867e-05	0.202899	6.14752e-10	3.46862e-10	1	0	0	1	0	0
ACCACT	2	8	6	169	269507686	138	584954165	48	4	0.0118343	0.0473373	0.0136763	0.000284024	8.20577e-05	0.173913	1.05386e-09	5.94621e-10	1	0	0	1	0	0
ACCACTC	4	16	7	169	269507686	138	584954165	112	4	0.0236686	0.0946746	0.0273526	0.000662722	0.000191468	0.202899	2.45901e-09	1.38745e-09	1	0	0	1	0	0
ACCACTCTGCCCAGC	8	37	15	169	269507686	138	584954165	555	4.625	0.0473373	0.218935	0.0632528	0.00328402	0.000948792	0.502717	1.21853e-08	6.87531e-09	1	0	0	1	1	0
ACCAGC	815	5821	6	169	269507686	138	584954165	34926	7.14233	4.82249	34.4438	9.95121	0.206663	0.0597072	0.310536	7.66816e-07	4.32661e-07	1	0	0	1	0	0
ACCAGCCCATCGAGC	1	4	15	169	269507686	138	584954165	60	4	0.00591716	0.0236686	0.00683814	0.00035503	0.000102572	0.434783	1.31733e-09	7.43276e-10	1	0	0	1	0	0
ACCAGCCGC	323	1640	9	169	269507686	138	584954165	14760	5.0774	1.91124	9.70414	2.80364	0.0873373	0.0252327	0.331135	3.24062e-07	1.82846e-07	1	0	0	1	0	0
ACCATAG	202	808	7	169	269507686	138	584954165	5656	4	1.19527	4.78107	1.3813	0.0334675	0.00966913	0.202899	1.2418e-07	7.00662e-08	1	0	0	1	0	0
ACCATC	127	509	6	169	269507686	138	584954165	3054	4.00787	0.751479	3.01183	0.870154	0.018071	0.00522092	0.174255	6.70519e-08	3.78328e-08	1	0	0	1	0	0
ACCATCC	1	4	7	169	269507686	138	584954165	28	4	0.00591716	0.0236686	0.00683814	0.00016568	4.7867e-05	0.202899	6.14752e-10	3.46862e-10	1	0	0	1	0	0
ACCATG	2	8	6	169	269507686	138	584954165	48	4	0.0118343	0.0473373	0.0136763	0.000284024	8.20577e-05	0.173913	1.05386e-09	5.94621e-10	1	0	0	1	0	0
ACCC	75	698	4	169	269507686	138	584954165	2792	9.30667	0.443787	4.13018	1.19326	0.0165207	0.00477302	0.269758	6.12996e-08	3.45871e-08	1	0	0	0	0	0
ACCCACGCCTATACG	232	1063	15	169	269507686	138	584954165	15945	4.5819	1.37278	6.28994	1.81724	0.0943491	0.0272585	0.498032	3.50079e-07	1.97526e-07	1	0	0	1	0	0
ACCCATCCCACTCGC	1	4	15	169	269507686	138	584954165	60	4	0.00591716	0.0236686	0.00683814	0.00035503	0.000102572	0.434783	1.31733e-09	7.43276e-10	1	0	0	1	0	0
ACCCATCCCACTCGG	252	1024	15	169	269507686	138	584954165	15360	4.06349	1.49112	6.05917	1.75056	0.0908876	0.0262585	0.441684	3.37236e-07	1.90279e-07	1	0	0	1	0	0
ACCCATCTCGCTGGC	3	14	15	169	269507686	138	584954165	210	4.66667	0.0177515	0.0828402	0.0239335	0.0012426	0.000359002	0.507246	4.61064e-09	2.60147e-09	1	0	0	1	1	0
ACCCC	39	223	5	169	269507686	138	584954165	1115	5.71795	0.230769	1.31953	0.381226	0.00659763	0.00190613	0.207172	2.44803e-08	1.38126e-08	1	0	0	1	0	0
ACCCCC	159	652	6	169	269507686	138	584954165	3912	4.10063	0.940828	3.85799	1.11462	0.0231479	0.0066877	0.178288	8.58897e-08	4.84616e-08	1	0	0	1	0	0
ACCCCCC	16	67	7	169	269507686	138	584954165	469	4.1875	0.0946746	0.39645	0.114539	0.00277515	0.000801772	0.212409	1.02971e-08	5.80994e-09	1	0	0	1	0	0
ACCCCCCCATGCCCG	1	5	15	169	269507686	138	584954165	75	5	0.00591716	0.0295858	0.00854768	0.000443787	0.000128215	0.543478	1.64666e-09	9.29095e-10	1	0	0	1	1	0
ACCCCCCCCCCTAGC	1	4	15	169	269507686	138	584954165	60	4	0.00591716	0.0236686	0.00683814	0.00035503	0.000102572	0.434783	1.31733e-09	7.43276e-10	1	0	0	1	0	0
ACCCGATCTCATCCACTCTCC	1	4	21	169	269507686	138	584954165	84	4	0.00591716	0.0236686	0.00683814	0.000497041	0.000143601	0.608696	1.84426e-09	1.04059e-09	1	0	0	1	1	0
ACCCGCAGCCGAGTC	1	4	15	169	269507686	138	584954165	60	4	0.00591716	0.0236686	0.00683814	0.00035503	0.000102572	0.434783	1.31733e-09	7.43276e-10	1	0	0	1	0	0
ACCCGCCCGCCCTCT	1	5	15	169	269507686	138	584954165	75	5	0.00591716	0.0295858	0.00854768	0.000443787	0.000128215	0.543478	1.64666e-09	9.29095e-10	1	0	0	1	1	0
ACCCTATCGCGCCCC	1	4	15	169	269507686	138	584954165	60	4	0.00591716	0.0236686	0.00683814	0.00035503	0.000102572	0.434783	1.31733e-09	7.43276e-10	1	0	0	1	0	0
ACCG	488	3200	4	169	269507686	138	584954165	12800	6.55738	2.88757	18.9349	5.47051	0.0757396	0.0218821	0.190069	2.8103e-07	1.58566e-07	1	0	0	0	0	0
ACCGAT	142	568	6	169	269507686	138	584954165	3408	4	0.840237	3.36095	0.971016	0.0201657	0.0058261	0.173913	7.48241e-08	4.22181e-08	1	0	0	1	0	0
ACCGATGCCAGGTGG	7	28	15	169	269507686	138	584954165	420	4	0.0414201	0.16568	0.047867	0.00248521	0.000718005	0.434783	9.22128e-09	5.20293e-09	1	0	0	1	0	0
ACCGCC	722	3163	6	169	269507686	138	584954165	18978	4.38089	4.27219	18.716	5.40726	0.112296	0.0324436	0.190473	4.1667e-07	2.35098e-07	1	0	0	1	0	0
ACCGCG	3	12	6	169	269507686	138	584954165	72	4	0.0177515	0.0710059	0.0205144	0.000426036	0.000123087	0.173913	1.58079e-09	8.91932e-10	1	0	0	1	0	0
ACCGCGG	1	4	7	169	269507686	138	584954165	28	4	0.00591716	0.0236686	0.00683814	0.00016568	4.7867e-05	0.202899	6.14752e-10	3.46862e-10	1	0	0	1	0	0
ACCGCTCGCCTCCAG	1	4	15	169	269507686	138	584954165	60	4	0.00591716	0.0236686	0.00683814	0.00035503	0.000102572	0.434783	1.31733e-09	7.43276e-10	1	0	0	1	0	0
ACCGGAGACGAGATG	1	4	15	169	269507686	138	584954165	60	4	0.00591716	0.0236686	0.00683814	0.00035503	0.000102572	0.434783	1.31733e-09	7.43276e-10	1	0	0	1	0	0
ACCGGC	354	1417	6	169	269507686	138	584954165	8502	4.00282	2.09467	8.38462	2.42241	0.0503077	0.0145345	0.174036	1.86665e-07	1.05322e-07	1	0	0	1	0	0
ACCGTATCGAGCGTC	5	23	15	169	269507686	138	584954165	345	4.6	0.0295858	0.136095	0.0393193	0.00204142	0.00058979	0.5	7.57463e-09	4.27384e-09	1	0	0	1	0	0
ACCGTATGCGGCCAGTGACGT	1	5	21	169	269507686	138	584954165	105	5	0.00591716	0.0295858	0.00854768	0.000621302	0.000179501	0.76087	2.30532e-09	1.30073e-09	1	0	0	1	1	0
ACCGTCC	148	592	7	169	269507686	138	584954165	4144	4	0.87574	3.50296	1.01205	0.0245207	0.00708432	0.202899	9.09833e-08	5.13356e-08	1	0	0	1	0	0
ACCGTG	100	400	6	169	269507686	138	584954165	2400	4	0.591716	2.36686	0.683814	0.0142012	0.00410289	0.173913	5.26931e-08	2.97311e-08	1	0	0	1	0	0
ACCT	418	3032	4	169	269507686	138	584954165	12128	7.25359	2.47337	17.9408	5.18331	0.0717633	0.0207332	0.210249	2.66276e-07	1.50241e-07	1	0	0	0	0	0
ACCTAGACTCGCCCC	1	4	15	169	269507686	138	584954165	60	4	0.00591716	0.0236686	0.00683814	0.00035503	0.000102572	0.434783	1.31733e-09	7.43276e-10	1	0	0	1	0	0
ACCTAGCCAT	239	1198	10	169	269507686	138	584954165	11980	5.01255	1.4142	7.08876	2.04802	0.0708876	0.0204802	0.363228	2.63026e-07	1.48408e-07	1	0	0	1	0	0
ACCTAGTCAT	287	1975	10	169	269507686	138	584954165	19750	6.88153	1.69822	11.6864	3.37633	0.116864	0.0337633	0.498662	4.3362e-07	2.44662e-07	1	0	0	1	0	0
ACCTAT	2	8	6	169	269507686	138	584954165	48	4	0.0118343	0.0473373	0.0136763	0.000284024	8.20577e-05	0.173913	1.05386e-09	5.94621e-10	1	0	0	1	0	0
ACCTATAT	246	1081	8	169	269507686	138	584954165	8648	4.39431	1.45562	6.39645	1.84801	0.0511716	0.0147841	0.254743	1.89871e-07	1.07131e-07	1	0	0	1	0	0
ACCTATC	1	4	7	169	269507686	138	584954165	28	4	0.00591716	0.0236686	0.00683814	0.00016568	4.7867e-05	0.202899	6.14752e-10	3.46862e-10	1	0	0	1	0	0
ACCTC	22	110	5	169	269507686	138	584954165	550	5	0.130178	0.650888	0.188049	0.00325444	0.000940245	0.181159	1.20755e-08	6.81337e-09	1	0	0	1	0	0
ACCTCC	8576	34701	6	169	269507686	138	584954165	208206	4.04629	50.7456	205.331	59.3226	1.23199	0.355936	0.175926	4.57125e-06	2.57924e-06	1	0	0	1	0	0
ACCTCCTCCCGATAG	1	4	15	169	269507686	138	584954165	60	4	0.00591716	0.0236686	0.00683814	0.00035503	0.000102572	0.434783	1.31733e-09	7.43276e-10	1	0	0	1	0	0
ACCTCGCCATCTCTG	22	120	15	169	269507686	138	584954165	1800	5.45455	0.130178	0.710059	0.205144	0.0106509	0.00307716	0.592885	3.95198e-08	2.22983e-08	1	0	0	1	1	0
ACCTCT	1	4	6	169	269507686	138	584954165	24	4	0.00591716	0.0236686	0.00683814	0.000142012	4.10289e-05	0.173913	5.26931e-10	2.97311e-10	1	0	0	1	0	0
ACCTCTCCTCCCCCG	1	4	15	169	269507686	138	584954165	60	4	0.00591716	0.0236686	0.00683814	0.00035503	0.000102572	0.434783	1.31733e-09	7.43276e-10	1	0	0	1	0	0
ACCTGAT	106	424	7	169	269507686	138	584954165	2968	4	0.627219	2.50888	0.724843	0.0175621	0.0050739	0.202899	6.51637e-08	3.67674e-08	1	0	0	1	0	0
ACCTGCCGATCACTC	11	44	15	169	269507686	138	584954165	660	4	0.0650888	0.260355	0.0752196	0.00390533	0.00112829	0.434783	1.44906e-08	8.17604e-09	1	0	0	1	0	0
ACG	56358	532284	3	169	269507686	138	584954165	1596852	9.44469	333.479	3149.61	909.958	9.44883	2.72988	0.205319	3.50596e-05	1.97817e-05	1	1	0	0	0	0
ACGACGAT	1	5	8	169	269507686	138	584954165	40	5	0.00591716	0.0295858	0.00854768	0.000236686	6.83814e-05	0.289855	8.78218e-10	4.95518e-10	1	0	0	1	0	0
ACGACGCCC	147	672	9	169	269507686	138	584954165	6048	4.57143	0.869822	3.97633	1.14881	0.035787	0.0103393	0.298137	1.32786e-07	7.49223e-08	1	0	0	1	0	0
ACGACT	1	4	6	169	269507686	138	584954165	24	4	0.00591716	0.0236686	0.00683814	0.000142012	4.10289e-05	0.173913	5.26931e-10	2.97311e-10	1	0	0	1	0	0
ACGAG	2	10	5	169	269507686	138	584954165	50	5	0.0118343	0.0591716	0.0170954	0.000295858	8.54768e-05	0.181159	1.09777e-09	6.19397e-10	1	0	0	1	0	0
ACGAGC	1	4	6	169	269507686	138	584954165	24	4	0.00591716	0.0236686	0.00683814	0.000142012	4.10289e-05	0.173913	5.26931e-10	2.97311e-10	1	0	0	1	0	0
ACGAGCCTCCTATCC	5	21	15	169	269507686	138	584954165	315	4.2	0.0295858	0.12426	0.0359002	0.00186391	0.000538504	0.456522	6.91596e-09	3.9022e-09	1	0	0	1	0	0
ACGAGG	380	1648	6	169	269507686	138	584954165	9888	4.33684	2.24852	9.75148	2.81731	0.0585089	0.0169039	0.188558	2.17095e-07	1.22492e-07	1	0	0	1	0	0
ACGAGTC	147	588	7	169	269507686	138	584954165	4116	4	0.869822	3.47929	1.00521	0.024355	0.00703645	0.202899	9.03686e-08	5.09888e-08	1	0	0	1	0	0
ACGATC	285	1140	6	169	269507686	138	584954165	6840	4	1.68639	6.74556	1.94887	0.0404734	0.0116932	0.173913	1.50175e-07	8.47335e-08	1	0	0	1	0	0
ACGATG	435	2008	6	169	269507686	138	584954165	12048	4.61609	2.57396	11.8817	3.43275	0.0712899	0.0205965	0.2007	2.64519e-07	1.4925e-07	1	0	0	1	0	0
ACGC	1724	11615	4	169	269507686	138	584954165	46460	6.73724	10.2012	68.7278	19.8563	0.274911	0.079425	0.195282	1.02005e-06	5.75544e-07	1	0	0	0	0	0
ACGCC	1	9	5	169	269507686	138	584954165	45	9	0.00591716	0.0532544	0.0153858	0.000266272	7.69291e-05	0.326087	9.87995e-10	5.57457e-10	1	0	0	1	0	0
ACGCCCATCTCCTCT	10	46	15	169	269507686	138	584954165	690	4.6	0.0591716	0.272189	0.0786386	0.00408284	0.00117958	0.5	1.51493e-08	8.54768e-09	1	0	0	1	0	0
ACGCCCATCTCGCTC	2	9	15	169	269507686	138	584954165	135	4.5	0.0118343	0.0532544	0.0153858	0.000798817	0.000230787	0.48913	2.96398e-09	1.67237e-09	1	0	0	1	0	0
ACGCCG	254	1091	6	169	269507686	138	584954165	6546	4.29528	1.50296	6.45562	1.8651	0.0387337	0.0111906	0.186751	1.4372e-07	8.10915e-08	1	0	0	1	0	0
ACGCG	189	945	5	169	269507686	138	584954165	4725	5	1.11834	5.59172	1.61551	0.0279586	0.00807756	0.181159	1.03739e-07	5.8533e-08	1	0	0	1	0	0
ACGCGC	1	4	6	169	269507686	138	584954165	24	4	0.00591716	0.0236686	0.00683814	0.000142012	4.10289e-05	0.173913	5.26931e-10	2.97311e-10	1	0	0	1	0	0
ACGCGG	253	1012	6	169	269507686	138	584954165	6072	4	1.49704	5.98817	1.73005	0.035929	0.0103803	0.173913	1.33313e-07	7.52196e-08	1	0	0	1	0	0
ACGCGT	1	4	6	169	269507686	138	584954165	24	4	0.00591716	0.0236686	0.00683814	0.000142012	4.10289e-05	0.173913	5.26931e-10	2.97311e-10	1	0	0	1	0	0
ACGCGTC	1	4	7	169	269507686	138	584954165	28	4	0.00591716	0.0236686	0.00683814	0.00016568	4.7867e-05	0.202899	6.14752e-10	3.46862e-10	1	0	0	1	0	0
ACGG	1752	10675	4	169	269507686	138	584954165	42700	6.09304	10.3669	63.1657	18.2493	0.252663	0.0729972	0.17661	9.37497e-07	5.28965e-07	1	0	0	0	0	0
ACGGAG	217	868	6	169	269507686	138	584954165	5208	4	1.28402	5.13609	1.48388	0.0308166	0.00890326	0.173913	1.14344e-07	6.45164e-08	1	0	0	1	0	0
ACGGCC	328	1312	6	169	269507686	138	584954165	7872	4	1.94083	7.76331	2.24291	0.0465799	0.0134575	0.173913	1.72833e-07	9.75179e-08	1	0	0	1	0	0
ACGGCG	932	3730	6	169	269507686	138	584954165	22380	4.00215	5.51479	22.071	6.37657	0.132426	0.0382594	0.174006	4.91363e-07	2.77242e-07	1	0	0	1	0	0
ACGGG	1	5	5	169	269507686	138	584954165	25	5	0.00591716	0.0295858	0.00854768	0.000147929	4.27384e-05	0.181159	5.48886e-10	3.09698e-10	1	0	0	1	0	0
ACGGGG	4	16	6	169	269507686	138	584954165	96	4	0.0236686	0.0946746	0.0273526	0.000568047	0.000164115	0.173913	2.10772e-09	1.18924e-09	1	0	0	1	0	0
ACGT	271	1844	4	169	269507686	138	584954165	7376	6.80443	1.60355	10.9112	3.15238	0.043645	0.0126095	0.19723	1.61943e-07	9.13734e-08	1	0	0	0	0	0
ACGTAT	165	815	6	169	269507686	138	584954165	4890	4.93939	0.976331	4.82249	1.39327	0.0289349	0.00835963	0.214756	1.07362e-07	6.0577e-08	1	0	0	1	0	0
ACGTCCG	1	4	7	169	269507686	138	584954165	28	4	0.00591716	0.0236686	0.00683814	0.00016568	4.7867e-05	0.202899	6.14752e-10	3.46862e-10	1	0	0	1	0	0
ACGTGACTATC	270	1348	11	169	269507686	138	584954165	14828	4.99259	1.59763	7.97633	2.30445	0.0877396	0.025349	0.39796	3.25555e-07	1.83688e-07	1	0	0	1	0	0
ACT	12826	133756	3	169	269507686	138	584954165	401268	10.4285	75.8935	791.456	228.661	2.37437	0.685982	0.226707	8.81002e-06	4.97088e-06	1	1	0	0	0	0
ACTAT	149	862	5	169	269507686	138	584954165	4310	5.78523	0.881657	5.10059	1.47362	0.025503	0.0073681	0.20961	9.46279e-08	5.3392e-08	1	0	0	1	0	0
ACTATG	481	1924	6	169	269507686	138	584954165	11544	4	2.84615	11.3846	3.28915	0.0683077	0.0197349	0.173913	2.53454e-07	1.43006e-07	1	0	0	1	0	0
ACTC	1188	9422	4	169	269507686	138	584954165	37688	7.93098	7.02959	55.7515	16.1072	0.223006	0.064429	0.229883	8.27457e-07	4.66877e-07	1	0	0	0	0	0
ACTCACTCAGTCCTC	12	68	15	169	269507686	138	584954165	1020	5.66667	0.0710059	0.402367	0.116248	0.0060355	0.00174373	0.615942	2.23945e-08	1.26357e-08	1	0	0	1	1	0
ACTCATCCAGTCGCG	4	17	15	169	269507686	138	584954165	255	4.25	0.0236686	0.100592	0.0290621	0.00150888	0.000435932	0.461957	5.59864e-09	3.15892e-09	1	0	0	1	0	0
ACTCC	1	5	5	169	269507686	138	584954165	25	5	0.00591716	0.0295858	0.00854768	0.000147929	4.27384e-05	0.181159	5.48886e-10	3.09698e-10	1	0	0	1	0	0
ACTCCATCGCATCCC	27	127	15	169	269507686	138	584954165	1905	4.7037	0.159763	0.751479	0.217111	0.0112722	0.00325667	0.511272	4.18251e-08	2.3599e-08	1	0	0	1	1	0
ACTCCCC	1	4	7	169	269507686	138	584954165	28	4	0.00591716	0.0236686	0.00683814	0.00016568	4.7867e-05	0.202899	6.14752e-10	3.46862e-10	1	0	0	1	0	0
ACTCCCCCCCCACTG	1	4	15	169	269507686	138	584954165	60	4	0.00591716	0.0236686	0.00683814	0.00035503	0.000102572	0.434783	1.31733e-09	7.43276e-10	1	0	0	1	0	0
ACTCCCTAGCTGCCC	18	75	15	169	269507686	138	584954165	1125	4.16667	0.106509	0.443787	0.128215	0.0066568	0.00192323	0.452899	2.46999e-08	1.39364e-08	1	0	0	1	0	0
ACTCCG	139	556	6	169	269507686	138	584954165	3336	4	0.822485	3.28994	0.950502	0.0197396	0.00570301	0.173913	7.32433e-08	4.13262e-08	1	0	0	1	0	0
ACTCCGCCGCCATAG	3	18	15	169	269507686	138	584954165	270	6	0.0177515	0.106509	0.0307716	0.00159763	0.000461575	0.652174	5.92797e-09	3.34474e-09	1	0	0	1	1	0
ACTCGAT	1	4	7	169	269507686	138	584954165	28	4	0.00591716	0.0236686	0.00683814	0.00016568	4.7867e-05	0.202899	6.14752e-10	3.46862e-10	1	0	0	1	0	0
ACTCT	514	2603	5	169	269507686	138	584954165	13015	5.0642	3.04142	15.4024	4.44992	0.0770118	0.0222496	0.183486	2.8575e-07	1.61229e-07	1	0	0	1	0	0
ACTCTC	12	48	6	169	269507686	138	584954165	288	4	0.0710059	0.284024	0.0820577	0.00170414	0.000492346	0.173913	6.32317e-09	3.56773e-09	1	0	0	1	0	0
ACTCTCC	1	4	7	169	269507686	138	584954165	28	4	0.00591716	0.0236686	0.00683814	0.00016568	4.7867e-05	0.202899	6.14752e-10	3.46862e-10	1	0	0	1	0	0
ACTG	594	4165	4	169	269507686	138	584954165	16660	7.01178	3.51479	24.645	7.12022	0.0985799	0.0284809	0.20324	3.65778e-07	2.06383e-07	1	0	0	0	0	0
ACTGAT	2	8	6	169	269507686	138	584954165	48	4	0.0118343	0.0473373	0.0136763	0.000284024	8.20577e-05	0.173913	1.05386e-09	5.94621e-10	1	0	0	1	0	0
ACTGCGG	210	840	7	169	269507686	138	584954165	5880	4	1.2426	4.97041	1.43601	0.0347929	0.0100521	0.202899	1.29098e-07	7.28411e-08	1	0	0	1	0	0
ACTGCT	151	604	6	169	269507686	138	584954165	3624	4	0.893491	3.57396	1.03256	0.0214438	0.00619536	0.173913	7.95665e-08	4.48939e-08	1	0	0	1	0	0
ACTGCTCCTAGCCCG	3	14	15	169	269507686	138	584954165	210	4.66667	0.0177515	0.0828402	0.0239335	0.0012426	0.000359002	0.507246	4.61064e-09	2.60147e-09	1	0	0	1	1	0
ACTGGCTGCTGGATG	2	11	15	169	269507686	138	584954165	165	5.5	0.0118343	0.0650888	0.0188049	0.000976331	0.000282073	0.597826	3.62265e-09	2.04401e-09	1	0	0	1	1	0
AG	8223737	156386661	2	169	269507686	138	584954165	312773322	19.0165	48661.2	925365	267349	1850.73	534.697	0.275601	0.00686708	0.00387462	1	1	1	0	0	0
AGAGAGG	1	4	7	169	269507686	138	584954165	28	4	0.00591716	0.0236686	0.00683814	0.00016568	4.7867e-05	0.202899	6.14752e-10	3.46862e-10	1	0	0	1	0	0
AGAGAT	613	2894	6	169	269507686	138	584954165	17364	4.72104	3.62722	17.1243	4.9474	0.102746	0.0296844	0.205263	3.81234e-07	2.15104e-07	1	0	0	1	0	0
AGAGC	1282	7324	5	169	269507686	138	584954165	36620	5.71295	7.5858	43.3373	12.5206	0.216686	0.0626032	0.206991	8.04008e-07	4.53646e-07	1	0	0	1	0	0
AGAGCCG	114	650	7	169	269507686	138	584954165	4550	5.70175	0.674556	3.84615	1.1112	0.0269231	0.00777839	0.289219	9.98973e-08	5.63651e-08	1	0	0	1	0	0
AGAGCG	539	2940	6	169	269507686	138	584954165	17640	5.45455	3.18935	17.3964	5.02603	0.104379	0.0301562	0.237154	3.87294e-07	2.18523e-07	1	0	0	1	0	0
AGAGG	346	1731	5	169	269507686	138	584954165	8655	5.00289	2.04734	10.2426	2.95921	0.051213	0.014796	0.181264	1.90024e-07	1.07218e-07	1	0	0	1	0	0
AGAGGCG	219	1069	7	169	269507686	138	584954165	7483	4.88128	1.29586	6.32544	1.82749	0.0442781	0.0127925	0.247601	1.64293e-07	9.2699e-08	1	0	0	1	0	0
AGAGGG	1602	7157	6	169	269507686	138	584954165	42942	4.46754	9.47929	42.3491	12.2351	0.254095	0.0734109	0.194241	9.4281e-07	5.31963e-07	1	0	0	1	0	0
AGAGGGG	1	4	7	169	269507686	138	584954165	28	4	0.00591716	0.0236686	0.00683814	0.00016568	4.7867e-05	0.202899	6.14752e-10	3.46862e-10	1	0	0	1	0	0
AGAT	10049	68835	4	169	269507686	138	584954165	275340	6.84994	59.4615	407.308	117.676	1.62923	0.470704	0.198549	6.04521e-06	3.4109e-06	1	0	0	0	0	0
AGATAT	5	30	6	169	269507686	138	584954165	180	6	0.0295858	0.177515	0.0512861	0.00106509	0.000307716	0.26087	3.95198e-09	2.22983e-09	1	0	0	1	0	0
AGATCC	1	4	6	169	269507686	138	584954165	24	4	0.00591716	0.0236686	0.00683814	0.000142012	4.10289e-05	0.173913	5.26931e-10	2.97311e-10	1	0	0	1	0	0
AGATCG	2	8	6	169	269507686	138	584954165	48	4	0.0118343	0.0473373	0.0136763	0.000284024	8.20577e-05	0.173913	1.05386e-09	5.94621e-10	1	0	0	1	0	0
AGATG	128	648	5	169	269507686	138	584954165	3240	5.0625	0.757396	3.83432	1.10778	0.0191716	0.0055389	0.183424	7.11356e-08	4.01369e-08	1	0	0	1	0	0
AGATGAGCCTC	143	627	11	169	269507686	138	584954165	6897	4.38462	0.846154	3.71006	1.07188	0.0408107	0.0117907	0.349498	1.51427e-07	8.54396e-08	1	0	0	1	0	0
AGATGGG	6	24	7	169	269507686	138	584954165	168	4	0.035503	0.142012	0.0410289	0.000994083	0.000287202	0.202899	3.68851e-09	2.08117e-09	1	0	0	1	0	0
AGATGGGATGGCTAT	1	4	15	169	269507686	138	584954165	60	4	0.00591716	0.0236686	0.00683814	0.00035503	0.000102572	0.434783	1.31733e-09	7.43276e-10	1	0	0	1	0	0
AGC	152836	1431983	3	169	269507686	138	584954165	4295949	9.36941	904.355	8473.27	2448.03	25.4198	7.34408	0.203683	9.43194e-05	5.3218e-05	1	1	1	0	0	0
AGCAGCATC	802	3726	9	169	269507686	138	584954165	33534	4.64589	4.74556	22.0473	6.36973	0.198426	0.0573276	0.302993	7.36254e-07	4.15417e-07	1	0	0	1	0	0
AGCAGCCG	205	952	8	169	269507686	138	584954165	7616	4.6439	1.21302	5.63314	1.62748	0.0450651	0.0130198	0.269212	1.67213e-07	9.43465e-08	1	0	0	1	0	0
AGCAGG	1	4	6	169	269507686	138	584954165	24	4	0.00591716	0.0236686	0.00683814	0.000142012	4.10289e-05	0.173913	5.26931e-10	2.97311e-10	1	0	0	1	0	0
AGCAT	1	5	5	169	269507686	138	584954165	25	5	0.00591716	0.0295858	0.00854768	0.000147929	4.27384e-05	0.181159	5.48886e-10	3.09698e-10	1	0	0	1	0	0
AGCATC	3	13	6	169	269507686	138	584954165	78	4.33333	0.0177515	0.0769231	0.022224	0.000461538	0.000133344	0.188406	1.71252e-09	9.66259e-10	1	0	0	1	0	0
AGCC	462	4027	4	169	269507686	138	584954165	16108	8.71645	2.73373	23.8284	6.8843	0.0953136	0.0275372	0.252651	3.53658e-07	1.99545e-07	1	0	0	0	0	0
AGCCC	155	775	5	169	269507686	138	584954165	3875	5	0.91716	4.5858	1.32489	0.022929	0.00662445	0.181159	8.50773e-08	4.80033e-08	1	0	0	1	0	0
AGCCCG	2	8	6	169	269507686	138	584954165	48	4	0.0118343	0.0473373	0.0136763	0.000284024	8.20577e-05	0.173913	1.05386e-09	5.94621e-10	1	0	0	1	0	0
AGCCCGAT	3	13	8	169	269507686	138	584954165	104	4.33333	0.0177515	0.0769231	0.022224	0.000615385	0.000177792	0.251208	2.28337e-09	1.28835e-09	1	0	0	1	0	0
AGCCCGC	274	1583	7	169	269507686	138	584954165	11081	5.77737	1.6213	9.36686	2.70619	0.065568	0.0189434	0.293055	2.43288e-07	1.37271e-07	1	0	0	1	0	0
AGCCG	2	10	5	169	269507686	138	584954165	50	5	0.0118343	0.0591716	0.0170954	0.000295858	8.54768e-05	0.181159	1.09777e-09	6.19397e-10	1	0	0	1	0	0
AGCCGC	945	3946	6	169	269507686	138	584954165	23676	4.17566	5.59172	23.3491	6.74583	0.140095	0.040475	0.18155	5.19817e-07	2.93297e-07	1	0	0	1	0	0
AGCCGCG	344	2073	7	169	269507686	138	584954165	14511	6.02616	2.0355	12.2663	3.54387	0.0858639	0.0248071	0.305675	3.18595e-07	1.79761e-07	1	0	0	1	0	0
AGCCGG	1	5	6	169	269507686	138	584954165	30	5	0.00591716	0.0295858	0.00854768	0.000177515	5.12861e-05	0.217391	6.58663e-10	3.71638e-10	1	0	0	1	0	0
AGCCTG	207	1011	6	169	269507686	138	584954165	6066	4.88406	1.22485	5.98225	1.72834	0.0358935	0.01037	0.21235	1.33182e-07	7.51452e-08	1	0	0	1	0	0
AGCG	3640	23712	4	169	269507686	138	584954165	94848	6.51429	21.5385	140.308	40.5365	0.561231	0.162146	0.18882	2.08243e-06	1.17497e-06	1	0	0	0	0	0
AGCGATG	1	4	7	169	269507686	138	584954165	28	4	0.00591716	0.0236686	0.00683814	0.00016568	4.7867e-05	0.202899	6.14752e-10	3.46862e-10	1	0	0	1	0	0
AGCGC	220	1449	5	169	269507686	138	584954165	7245	6.58636	1.30178	8.57396	2.47712	0.0428698	0.0123856	0.238636	1.59067e-07	8.97506e-08	1	0	0	1	0	0
AGCGCCG	2	8	7	169	269507686	138	584954165	56	4	0.0118343	0.0473373	0.0136763	0.000331361	9.5734e-05	0.202899	1.2295e-09	6.93725e-10	1	0	0	1	0	0
AGCGCG	2	8	6	169	269507686	138	584954165	48	4	0.0118343	0.0473373	0.0136763	0.000284024	8.20577e-05	0.173913	1.05386e-09	5.94621e-10	1	0	0	1	0	0
AGCGGC	1388	5995	6	169	269507686	138	584954165	35970	4.31916	8.21302	35.4734	10.2487	0.21284	0.061492	0.18779	7.89737e-07	4.45594e-07	1	0	0	1	0	0
AGCTAT	5	20	6	169	269507686	138	584954165	120	4	0.0295858	0.118343	0.0341907	0.000710059	0.000205144	0.173913	2.63465e-09	1.48655e-09	1	0	0	1	0	0
AGCTCC	297	1189	6	169	269507686	138	584954165	7134	4.00337	1.7574	7.0355	2.03264	0.042213	0.0121958	0.174059	1.5663e-07	8.83756e-08	1	0	0	1	0	0
AGCTCG	2	8	6	169	269507686	138	584954165	48	4	0.0118343	0.0473373	0.0136763	0.000284024	8.20577e-05	0.173913	1.05386e-09	5.94621e-10	1	0	0	1	0	0
AGCTCGC	2	8	7	169	269507686	138	584954165	56	4	0.0118343	0.0473373	0.0136763	0.000331361	9.5734e-05	0.202899	1.2295e-09	6.93725e-10	1	0	0	1	0	0
AGCTGC	1	4	6	169	269507686	138	584954165	24	4	0.00591716	0.0236686	0.00683814	0.000142012	4.10289e-05	0.173913	5.26931e-10	2.97311e-10	1	0	0	1	0	0
AGG	35415	320978	3	169	269507686	138	584954165	962934	9.06333	209.556	1899.28	548.723	5.69783	1.64617	0.197029	2.11416e-05	1.19288e-05	1	1	0	0	0	0
AGGAGGG	1	5	7	169	269507686	138	584954165	35	5	0.00591716	0.0295858	0.00854768	0.000207101	5.98337e-05	0.253623	7.6844e-10	4.33578e-10	1	0	0	1	0	0
AGGAT	9119	50841	5	169	269507686	138	584954165	254205	5.57528	53.9586	300.834	86.9145	1.50417	0.434573	0.202003	5.58118e-06	3.14908e-06	1	0	0	1	0	0
AGGC	2453	16802	4	169	269507686	138	584954165	67208	6.84957	14.5148	99.4201	28.7236	0.39768	0.114894	0.198538	1.47558e-06	8.32569e-07	1	0	0	0	0	0
AGGCCC	86	344	6	169	269507686	138	584954165	2064	4	0.508876	2.0355	0.58808	0.012213	0.00352848	0.173913	4.5316e-08	2.55687e-08	1	0	0	1	0	0
AGGCG	257	1505	5	169	269507686	138	584954165	7525	5.85603	1.52071	8.90533	2.57285	0.0445266	0.0128643	0.212175	1.65215e-07	9.32192e-08	1	0	0	1	0	0
AGGCGG	3	12	6	169	269507686	138	584954165	72	4	0.0177515	0.0710059	0.0205144	0.000426036	0.000123087	0.173913	1.58079e-09	8.91932e-10	1	0	0	1	0	0
AGGG	293	1915	4	169	269507686	138	584954165	7660	6.53584	1.73373	11.3314	3.27376	0.0453254	0.013095	0.189445	1.68179e-07	9.48916e-08	1	0	0	0	0	0
AGGGAT	79	316	6	169	269507686	138	584954165	1896	4	0.467456	1.86982	0.540213	0.0112189	0.00324128	0.173913	4.16275e-08	2.34875e-08	1	0	0	1	0	0
AGGGATG	3	12	7	169	269507686	138	584954165	84	4	0.0177515	0.0710059	0.0205144	0.000497041	0.000143601	0.202899	1.84426e-09	1.04059e-09	1	0	0	1	0	0
AGGGG	19	98	5	169	269507686	138	584954165	490	5.15789	0.112426	0.579882	0.167534	0.00289941	0.000837672	0.18688	1.07582e-08	6.07009e-09	1	0	0	1	0	0
AGGGGG	274	1122	6	169	269507686	138	584954165	6732	4.09489	1.6213	6.63905	1.9181	0.0398343	0.0115086	0.178039	1.47804e-07	8.33956e-08	1	0	0	1	0	0
AGGGGGAT	21	91	8	169	269507686	138	584954165	728	4.33333	0.12426	0.538462	0.155568	0.00430769	0.00124454	0.251208	1.59836e-08	9.01842e-09	1	0	0	1	0	0
AGGGGGG	67	268	7	169	269507686	138	584954165	1876	4	0.39645	1.5858	0.458156	0.0111006	0.00320709	0.202899	4.11884e-08	2.32398e-08	1	0	0	1	0	0
AT	980688	17939580	2	169	269507686	138	584954165	35879160	18.2929	5802.89	106151	30668.4	212.303	61.3367	0.265114	0.000787743	0.000444469	1	1	1	0	0	0
ATATATC	137	768	7	169	269507686	138	584954165	5376	5.60584	0.810651	4.54438	1.31292	0.0318107	0.00919046	0.284354	1.18032e-07	6.65976e-08	1	0	0	1	0	0
ATATC	101	505	5	169	269507686	138	584954165	2525	5	0.597633	2.98817	0.863316	0.0149408	0.00431658	0.181159	5.54375e-08	3.12795e-08	1	0	0	1	0	0
ATC	36559	382608	3	169	269507686	138	584954165	1147824	10.4655	216.325	2263.95	654.082	6.79186	1.96225	0.227511	2.5201e-05	1.42192e-05	1	1	0	0	0	0
ATCC	1045	7845	4	169	269507686	138	584954165	31380	7.50718	6.18343	46.4201	13.4113	0.18568	0.0536452	0.217599	6.88962e-07	3.88734e-07	1	0	0	0	0	0
ATCCC	36	183	5	169	269507686	138	584954165	915	5.08333	0.213018	1.08284	0.312845	0.0054142	0.00156423	0.184179	2.00892e-08	1.1335e-08	1	0	0	1	0	0
ATCCCCC	2	8	7	169	269507686	138	584954165	56	4	0.0118343	0.0473373	0.0136763	0.000331361	9.5734e-05	0.202899	1.2295e-09	6.93725e-10	1	0	0	1	0	0
ATCCGCCG	227	1181	8	169	269507686	138	584954165	9448	5.20264	1.3432	6.98817	2.01896	0.0559053	0.0161517	0.301603	2.07435e-07	1.17041e-07	1	0	0	1	0	0
ATCG	907	5443	4	169	269507686	138	584954165	21772	6.0011	5.36686	32.2071	9.305	0.128828	0.03722	0.173945	4.78014e-07	2.6971e-07	1	0	0	0	0	0
ATCGCCC	308	2004	7	169	269507686	138	584954165	14028	6.50649	1.82249	11.858	3.42591	0.0830059	0.0239814	0.33004	3.07991e-07	1.73778e-07	1	0	0	1	0	0
ATCGCGGC	211	1027	8	169	269507686	138	584954165	8216	4.8673	1.24852	6.07692	1.75569	0.0486154	0.0140455	0.282162	1.80386e-07	1.01779e-07	1	0	0	1	0	0
ATCGGC	4	16	6	169	269507686	138	584954165	96	4	0.0236686	0.0946746	0.0273526	0.000568047	0.000164115	0.173913	2.10772e-09	1.18924e-09	1	0	0	1	0	0
ATGC	1	6	4	169	269507686	138	584954165	24	6	0.00591716	0.035503	0.0102572	0.000142012	4.10289e-05	0.173913	5.26931e-10	2.97311e-10	1	0	0	0	0	0
ATGGCC	1	4	6	169	269507686	138	584954165	24	4	0.00591716	0.0236686	0.00683814	0.000142012	4.10289e-05	0.173913	5.26931e-10	2.97311e-10	1	0	0	1	0	0
CCCCCCG	9	37	7	169	269507686	138	584954165	259	4.11111	0.0532544	0.218935	0.0632528	0.00153254	0.00044277	0.208535	5.68646e-09	3.20848e-09	1	0	0	1	0	0
CCCCCG	19	77	6	169	269507686	138	584954165	462	4.05263	0.112426	0.455621	0.131634	0.00273373	0.000789805	0.176201	1.01434e-08	5.72323e-09	1	0	0	1	0	0
CCCCG	6	31	5	169	269507686	138	584954165	155	5.16667	0.035503	0.183432	0.0529956	0.00091716	0.000264978	0.187198	3.40309e-09	1.92013e-09	1	0	0	1	0	0
CCCG	1	6	4	169	269507686	138	584954165	24	6	0.00591716	0.035503	0.0102572	0.000142012	4.10289e-05	0.173913	5.26931e-10	2.97311e-10	1	0	0	0	0	0
CCCGCG	2	8	6	169	269507686	138	584954165	48	4	0.0118343	0.0473373	0.0136763	0.000284024	8.20577e-05	0.173913	1.05386e-09	5.94621e-10	1	0	0	1	0	0
CCG	51664	459501	3	169	269507686	138	584954165	1378503	8.89403	305.704	2718.94	785.533	8.15682	2.3566	0.193348	3.02656e-05	1.70768e-05	1	1	0	0	0	0
CCGCG	246	1230	5	169	269507686	138	584954165	6150	5	1.45562	7.27811	2.10273	0.0363905	0.0105136	0.181159	1.35026e-07	7.61858e-08	1	0	0	1	0	0
CCGCGCG	4	16	7	169	269507686	138	584954165	112	4	0.0236686	0.0946746	0.0273526	0.000662722	0.000191468	0.202899	2.45901e-09	1.38745e-09	1	0	0	1	0	0
CG	1289	17203	2	169	269507686	138	584954165	34406	13.346	7.62722	101.793	29.4091	0.203586	0.0588183	0.19342	7.55399e-07	4.26219e-07	1	0	0	0	0	0
