# Supplementary material for: Profiles of telomeric repeats in Insecta reveal diverse forms of telomeric motifs in Hymenopterans
Source: Life Sci Alliance. 2022 Apr 1;5(7):e202101163. doi: 10.26508/lsa.202101163 (PMC8977481; doi:10.26508/lsa.202101163)
Supplement: Supplemental Data 5. — Tandem repeat statistics and TRIP TRM calls for arthropods species that are not listed in Supplemental Data 2 or Supplemental Data 3. [file LSA-2021-01163_Supplemental_Data_5.zip › DataS5/NASON_output.csv.1.filtered.xlsx]

## Sheet: Sheet1
Unnamed: 0	reads	repeats	unit_len	avg_genome_cov	genome_size	eff_read_len	num_reads	repeats_total_len	repeats_per_read	reads_per_genome	repeats_per_genome	repeats_per_million_reads	repeats_len_per_genome	repeats_len_per_million_reads	percent_repeats_len_per_read	percent_repeats_len_per_genome	percent_repeat_unit_in_sequences	avg_genome_cov_filter	repeat_containing_reads_filter	repeats_len_per_million_reads_filter	unit_len_filter	percent_repeats_len_per_read_filter	qualified
AAAAAAAAAT	152	628	10	160	267884934	138	546239080	6280	4.13158	0.95	3.925	1.14968	0.03925	0.0114968	0.29939	1.46518e-07	8.33101e-08	1	0	0	1	0	0
AAAAAAAAG	187	948	9	160	267884934	138	546239080	8532	5.06952	1.16875	5.925	1.7355	0.053325	0.0156195	0.330621	1.99059e-07	1.13185e-07	1	0	0	1	0	0
AAAAAAC	113	452	7	160	267884934	138	546239080	3164	4	0.70625	2.825	0.827476	0.019775	0.00579234	0.202899	7.3819e-08	4.19734e-08	1	0	0	1	0	0
AAAAAACC	7	33	8	160	267884934	138	546239080	264	4.71429	0.04375	0.20625	0.0604131	0.00165	0.000483305	0.273292	6.15936e-09	3.50221e-09	1	0	0	1	0	0
AAAAAAG	172	1148	7	160	267884934	138	546239080	8036	6.67442	1.075	7.175	2.10164	0.050225	0.0147115	0.338557	1.87487e-07	1.06605e-07	1	0	0	1	0	0
AAAAAAT	306	1224	7	160	267884934	138	546239080	8568	4	1.9125	7.65	2.24078	0.05355	0.0156854	0.202899	1.99899e-07	1.13663e-07	1	0	0	1	0	0
AAAAAATCTTAT	160	740	12	160	267884934	138	546239080	8880	4.625	1	4.625	1.35472	0.0555	0.0162566	0.402174	2.07179e-07	1.17802e-07	1	0	0	1	0	0
AAAAAC	5	20	6	160	267884934	138	546239080	120	4	0.03125	0.125	0.036614	0.00075	0.000219684	0.173913	2.79971e-09	1.59191e-09	1	0	0	1	0	0
AAAAACAGCG	4	16	10	160	267884934	138	546239080	160	4	0.025	0.1	0.0292912	0.001	0.000292912	0.289855	3.73295e-09	2.12255e-09	1	0	0	1	0	0
AAAAACAGGATGGTGTAGAATGG	1	5	23	160	267884934	138	546239080	115	5	0.00625	0.03125	0.0091535	0.00071875	0.000210531	0.833333	2.68305e-09	1.52558e-09	1	0	0	1	1	0
AAAAACAGGGAGAGGCCAGAATGG	3	14	24	160	267884934	138	546239080	336	4.66667	0.01875	0.0875	0.0256298	0.0021	0.000615115	0.811594	7.83919e-09	4.45736e-09	1	0	0	1	1	0
AAAAACAGGGAGAGGCCATAATGG	1	5	24	160	267884934	138	546239080	120	5	0.00625	0.03125	0.0091535	0.00075	0.000219684	0.869565	2.79971e-09	1.59191e-09	1	0	0	1	1	0
AAAAACAGGGAGAGGGTAGAATGG	19	78	24	160	267884934	138	546239080	1872	4.10526	0.11875	0.4875	0.142795	0.0117	0.00342707	0.713959	4.36755e-08	2.48338e-08	1	0	0	1	1	0
AAAAACAGGGAGAGGTAGAATGG	28	124	23	160	267884934	138	546239080	2852	4.42857	0.175	0.775	0.227007	0.017825	0.00522116	0.738095	6.65398e-08	3.78345e-08	1	0	0	1	1	0
AAAAACAGGGAGAGTAGAATGG	50	210	22	160	267884934	138	546239080	4620	4.2	0.3125	1.3125	0.384447	0.028875	0.00845783	0.669565	1.07789e-07	6.12887e-08	1	0	0	1	1	0
AAAAACAGGGATGGTGTAGAATGG	4	16	24	160	267884934	138	546239080	384	4	0.025	0.1	0.0292912	0.0024	0.000702989	0.695652	8.95907e-09	5.09412e-09	1	0	0	1	1	0
AAAAACATACCATGGTGTAGAATGG	1	5	25	160	267884934	138	546239080	125	5	0.00625	0.03125	0.0091535	0.00078125	0.000228838	0.905797	2.91636e-09	1.65824e-09	1	0	0	1	1	0
AAAAACC	2	8	7	160	267884934	138	546239080	56	4	0.0125	0.05	0.0146456	0.00035	0.000102519	0.202899	1.30653e-09	7.42893e-10	1	0	0	1	0	0
AAAAACCC	163	822	8	160	267884934	138	546239080	6576	5.04294	1.01875	5.1375	1.50484	0.0411	0.0120387	0.292345	1.53424e-07	8.72368e-08	1	0	0	1	0	0
AAAAAG	455	3123	6	160	267884934	138	546239080	18738	6.86374	2.84375	19.5188	5.71728	0.117112	0.0343037	0.298423	4.37175e-07	2.48577e-07	1	0	0	1	0	0
AAAAAGATG	2	8	9	160	267884934	138	546239080	72	4	0.0125	0.05	0.0146456	0.00045	0.00013181	0.26087	1.67983e-09	9.55148e-10	1	0	0	1	0	0
AAAAAT	714	2856	6	160	267884934	138	546239080	17136	4	4.4625	17.85	5.22848	0.1071	0.0313709	0.173913	3.99799e-07	2.27325e-07	1	0	0	1	0	0
AAAAATAAT	305	1408	9	160	267884934	138	546239080	12672	4.61639	1.90625	8.8	2.57763	0.0792	0.0231986	0.301069	2.95649e-07	1.68106e-07	1	0	0	1	0	0
AAAAATG	1	4	7	160	267884934	138	546239080	28	4	0.00625	0.025	0.0073228	0.000175	5.12596e-05	0.202899	6.53266e-10	3.71446e-10	1	0	0	1	0	0
AAAAATTGGAAAATTGG	1	4	17	160	267884934	138	546239080	68	4	0.00625	0.025	0.0073228	0.000425	0.000124488	0.492754	1.5865e-09	9.02084e-10	1	0	0	1	0	0
AAAAATTTTGAAAATTCC	226	932	18	160	267884934	138	546239080	16776	4.12389	1.4125	5.825	1.70621	0.10485	0.0307118	0.537899	3.91399e-07	2.22549e-07	1	0	0	1	1	0
AAAAATTTTTATTGCTTTGAAAAT	4	21	24	160	267884934	138	546239080	504	5.25	0.025	0.13125	0.0384447	0.00315	0.000922673	0.913043	1.17588e-08	6.68604e-09	1	0	0	1	1	0
AAAAC	7	35	5	160	267884934	138	546239080	175	5	0.04375	0.21875	0.0640745	0.00109375	0.000320373	0.181159	4.08291e-09	2.32154e-09	1	0	0	1	0	0
AAAACC	1	11	6	160	267884934	138	546239080	66	11	0.00625	0.06875	0.0201377	0.0004125	0.000120826	0.478261	1.53984e-09	8.75552e-10	1	0	0	1	0	0
AAAACCACACAACCG	118	766	15	160	267884934	138	546239080	11490	6.49153	0.7375	4.7875	1.40232	0.0718125	0.0210347	0.705601	2.68072e-07	1.52426e-07	1	0	0	1	1	0
AAAACCC	1	4	7	160	267884934	138	546239080	28	4	0.00625	0.025	0.0073228	0.000175	5.12596e-05	0.202899	6.53266e-10	3.71446e-10	1	0	0	1	0	0
AAAACCCC	36	152	8	160	267884934	138	546239080	1216	4.22222	0.225	0.95	0.278266	0.0076	0.00222613	0.244767	2.83704e-08	1.61314e-08	1	0	0	1	0	0
AAAACG	1	4	6	160	267884934	138	546239080	24	4	0.00625	0.025	0.0073228	0.00015	4.39368e-05	0.173913	5.59942e-10	3.18383e-10	1	0	0	1	0	0
AAAACGG	224	898	7	160	267884934	138	546239080	6286	4.00893	1.4	5.6125	1.64397	0.0392875	0.0115078	0.203351	1.46658e-07	8.33897e-08	1	0	0	1	0	0
AAAAG	242	1453	5	160	267884934	138	546239080	7265	6.00413	1.5125	9.08125	2.66001	0.0454063	0.0133	0.217541	1.69499e-07	9.63771e-08	1	0	0	1	0	0
AAAAGAGAT	159	681	9	160	267884934	138	546239080	6129	4.28302	0.99375	4.25625	1.24671	0.0383063	0.0112204	0.279327	1.42995e-07	8.1307e-08	1	0	0	1	0	0
AAAAGCGGGAGAGTAGATAGATCGG	4	19	25	160	267884934	138	546239080	475	4.75	0.025	0.11875	0.0347833	0.00296875	0.000869583	0.860507	1.10822e-08	6.30132e-09	1	0	0	1	1	0
AAAAGGAG	208	1028	8	160	267884934	138	546239080	8224	4.94231	1.3	6.425	1.88196	0.0514	0.0150557	0.286511	1.91873e-07	1.09099e-07	1	0	0	1	0	0
AAAAGGG	1	4	7	160	267884934	138	546239080	28	4	0.00625	0.025	0.0073228	0.000175	5.12596e-05	0.202899	6.53266e-10	3.71446e-10	1	0	0	1	0	0
AAAAGGT	147	711	7	160	267884934	138	546239080	4977	4.83673	0.91875	4.44375	1.30163	0.0311062	0.00911139	0.245342	1.16118e-07	6.60246e-08	1	0	0	1	0	0
AAAAGT	183	732	6	160	267884934	138	546239080	4392	4	1.14375	4.575	1.34007	0.02745	0.00804044	0.173913	1.02469e-07	5.8264e-08	1	0	0	1	0	0
AAAAGTG	2	8	7	160	267884934	138	546239080	56	4	0.0125	0.05	0.0146456	0.00035	0.000102519	0.202899	1.30653e-09	7.42893e-10	1	0	0	1	0	0
AAAAGTTTCCATTCTACACCATGGT	3	15	25	160	267884934	138	546239080	375	5	0.01875	0.09375	0.0274605	0.00234375	0.000686513	0.905797	8.74909e-09	4.97473e-09	1	0	0	1	1	0
AAAAT	913	4757	5	160	267884934	138	546239080	23785	5.2103	5.70625	29.7312	8.70864	0.148656	0.0435432	0.188779	5.54926e-07	3.1553e-07	1	0	0	1	0	0
AAAATAAC	204	875	8	160	267884934	138	546239080	7000	4.28922	1.275	5.46875	1.60186	0.04375	0.0128149	0.24865	1.63316e-07	9.28616e-08	1	0	0	1	0	0
AAAATCACGTTGGTAATGAAACG	12	58	23	160	267884934	138	546239080	1334	4.83333	0.075	0.3625	0.106181	0.0083375	0.00244215	0.805556	3.11234e-08	1.76968e-08	1	0	0	1	1	0
AAAATCTCTGGTTGGAACGCAAG	10	43	23	160	267884934	138	546239080	989	4.3	0.0625	0.26875	0.0787201	0.00618125	0.00181056	0.716667	2.30743e-08	1.312e-08	1	0	0	1	1	0
AAAATCTGTCAG	332	1525	12	160	267884934	138	546239080	18300	4.59337	2.075	9.53125	2.79182	0.114375	0.0335018	0.399424	4.26956e-07	2.42767e-07	1	0	0	1	0	0
AAAATG	345	1694	6	160	267884934	138	546239080	10164	4.91014	2.15625	10.5875	3.10121	0.063525	0.0186072	0.213485	2.37135e-07	1.34835e-07	1	0	0	1	0	0
AAAATGAAT	510	5541	9	160	267884934	138	546239080	49869	10.8647	3.1875	34.6313	10.1439	0.311681	0.0912952	0.708568	1.16349e-06	6.61559e-07	1	0	0	1	1	0
AAAATGTAAT	7841	32948	10	160	267884934	138	546239080	329480	4.20202	49.0063	205.925	60.3179	2.05925	0.603179	0.304494	7.68707e-06	4.37086e-06	1	0	0	1	0	0
AAAATGTGAG	638	2629	10	160	267884934	138	546239080	26290	4.12069	3.9875	16.4312	4.81291	0.164313	0.0481291	0.298601	6.1337e-07	3.48762e-07	1	0	0	1	0	0
AAAATT	288	1152	6	160	267884934	138	546239080	6912	4	1.8	7.2	2.10897	0.0432	0.0126538	0.173913	1.61263e-07	9.16942e-08	1	0	0	1	0	0
AAAATTTACAAAATTTTC	224	917	18	160	267884934	138	546239080	16506	4.09375	1.4	5.73125	1.67875	0.103163	0.0302175	0.533967	3.851e-07	2.18968e-07	1	0	0	1	1	0
AAAC	872	7346	4	160	267884934	138	546239080	29384	8.42431	5.45	45.9125	13.4483	0.18365	0.0537933	0.244183	6.85556e-07	3.89806e-07	1	0	0	0	0	0
AAACAAACGGGCAACATAAATCAT	1	4	24	160	267884934	138	546239080	96	4	0.00625	0.025	0.0073228	0.0006	0.000175747	0.695652	2.23977e-09	1.27353e-09	1	0	0	1	1	0
AAACAAC	4	16	7	160	267884934	138	546239080	112	4	0.025	0.1	0.0292912	0.0007	0.000205038	0.202899	2.61306e-09	1.48579e-09	1	0	0	1	0	0
AAACAACCGAGCCCC	31	129	15	160	267884934	138	546239080	1935	4.16129	0.19375	0.80625	0.23616	0.0120938	0.0035424	0.452314	4.51453e-08	2.56696e-08	1	0	0	1	0	0
AAACAATCGCG	227	1014	11	160	267884934	138	546239080	11154	4.46696	1.41875	6.3375	1.85633	0.0697125	0.0204196	0.356062	2.60233e-07	1.47968e-07	1	0	0	1	0	0
AAACAATTCAG	130	571	11	160	267884934	138	546239080	6281	4.39231	0.8125	3.56875	1.04533	0.0392562	0.0114986	0.350111	1.46541e-07	8.33234e-08	1	0	0	1	0	0
AAACAC	1	4	6	160	267884934	138	546239080	24	4	0.00625	0.025	0.0073228	0.00015	4.39368e-05	0.173913	5.59942e-10	3.18383e-10	1	0	0	1	0	0
AAACACC	4	16	7	160	267884934	138	546239080	112	4	0.025	0.1	0.0292912	0.0007	0.000205038	0.202899	2.61306e-09	1.48579e-09	1	0	0	1	0	0
AAACACTAAGACCACGGCCATCC	3	13	23	160	267884934	138	546239080	299	4.33333	0.01875	0.08125	0.0237991	0.00186875	0.000547379	0.722222	6.97594e-09	3.96652e-09	1	0	0	1	1	0
AAACACTGACCCACC	5	34	15	160	267884934	138	546239080	510	6.8	0.03125	0.2125	0.0622438	0.0031875	0.000933657	0.73913	1.18988e-08	6.76563e-09	1	0	0	1	1	0
AAACAGAGCACAGATCGACAAGAC	18	72	24	160	267884934	138	546239080	1728	4	0.1125	0.45	0.13181	0.0108	0.00316345	0.695652	4.03158e-08	2.29236e-08	1	0	0	1	1	0
AAACATATCGCACCC	12	74	15	160	267884934	138	546239080	1110	6.16667	0.075	0.4625	0.135472	0.0069375	0.00203208	0.67029	2.58973e-08	1.47252e-08	1	0	0	1	1	0
AAACATGCAGACAGAGAGAACCCAG	1	5	25	160	267884934	138	546239080	125	5	0.00625	0.03125	0.0091535	0.00078125	0.000228838	0.905797	2.91636e-09	1.65824e-09	1	0	0	1	1	0
AAACCAC	1	4	7	160	267884934	138	546239080	28	4	0.00625	0.025	0.0073228	0.000175	5.12596e-05	0.202899	6.53266e-10	3.71446e-10	1	0	0	1	0	0
AAACCACCACTCCACCACATAAT	1	4	23	160	267884934	138	546239080	92	4	0.00625	0.025	0.0073228	0.000575	0.000168424	0.666667	2.14644e-09	1.22047e-09	1	0	0	1	1	0
AAACCCACAAATCGC	3	22	15	160	267884934	138	546239080	330	7.33333	0.01875	0.1375	0.0402754	0.0020625	0.000604131	0.797101	7.6992e-09	4.37776e-09	1	0	0	1	1	0
AAACCCCCGCGTATG	1	5	15	160	267884934	138	546239080	75	5	0.00625	0.03125	0.0091535	0.00046875	0.000137303	0.543478	1.74982e-09	9.94946e-10	1	0	0	1	1	0
AAACCCCGAACGCAT	6	30	15	160	267884934	138	546239080	450	5	0.0375	0.1875	0.054921	0.0028125	0.000823815	0.543478	1.04989e-08	5.96967e-09	1	0	0	1	1	0
AAACCCCGATCACAC	23	105	15	160	267884934	138	546239080	1575	4.56522	0.14375	0.65625	0.192224	0.00984375	0.00288335	0.496219	3.67462e-08	2.08939e-08	1	0	0	1	0	0
AAACCCG	1	4	7	160	267884934	138	546239080	28	4	0.00625	0.025	0.0073228	0.000175	5.12596e-05	0.202899	6.53266e-10	3.71446e-10	1	0	0	1	0	0
AAACCCGTCACCCAG	4	27	15	160	267884934	138	546239080	405	6.75	0.025	0.16875	0.0494289	0.00253125	0.000741434	0.733696	9.44902e-09	5.37271e-09	1	0	0	1	1	0
AAACCCTTGACGCCC	33	164	15	160	267884934	138	546239080	2460	4.9697	0.20625	1.025	0.300235	0.015375	0.00450352	0.540184	5.7394e-08	3.26342e-08	1	0	0	1	1	0
AAACCGAGCCAAACG	7	48	15	160	267884934	138	546239080	720	6.85714	0.04375	0.3	0.0878736	0.0045	0.0013181	0.745342	1.67983e-08	9.55148e-09	1	0	0	1	1	0
AAACCGATAATGGCC	1	4	15	160	267884934	138	546239080	60	4	0.00625	0.025	0.0073228	0.000375	0.000109842	0.434783	1.39985e-09	7.95957e-10	1	0	0	1	0	0
AAACCGCCAGAAAGTAGATGTCATG	1	5	25	160	267884934	138	546239080	125	5	0.00625	0.03125	0.0091535	0.00078125	0.000228838	0.905797	2.91636e-09	1.65824e-09	1	0	0	1	1	0
AAACGAACCGAGAACAGAGGAACAC	5	21	25	160	267884934	138	546239080	525	4.2	0.03125	0.13125	0.0384447	0.00328125	0.000961118	0.76087	1.22487e-08	6.96462e-09	1	0	0	1	1	0
AAACGAATGGGTGCC	18	105	15	160	267884934	138	546239080	1575	5.83333	0.1125	0.65625	0.192224	0.00984375	0.00288335	0.634058	3.67462e-08	2.08939e-08	1	0	0	1	1	0
AAACGAG	285	1623	7	160	267884934	138	546239080	11361	5.69474	1.78125	10.1438	2.97123	0.0710062	0.0207986	0.288863	2.65062e-07	1.50714e-07	1	0	0	1	0	0
AAACGCCCACAGCCC	44	177	15	160	267884934	138	546239080	2655	4.02273	0.275	1.10625	0.324034	0.0165938	0.00486051	0.437253	6.19436e-08	3.52211e-08	1	0	0	1	0	0
AAACGCGGAAGTGTC	1	5	15	160	267884934	138	546239080	75	5	0.00625	0.03125	0.0091535	0.00046875	0.000137303	0.543478	1.74982e-09	9.94946e-10	1	0	0	1	1	0
AAACGGACCACGCAC	35	197	15	160	267884934	138	546239080	2955	5.62857	0.21875	1.23125	0.360648	0.0184687	0.00540972	0.611801	6.89428e-08	3.92009e-08	1	0	0	1	1	0
AAACGGGCAACACCT	90	445	15	160	267884934	138	546239080	6675	4.94444	0.5625	2.78125	0.814662	0.0417187	0.0122199	0.53744	1.55734e-07	8.85502e-08	1	0	0	1	1	0
AAACGGGTGTAGGCG	38	157	15	160	267884934	138	546239080	2355	4.13158	0.2375	0.98125	0.28742	0.0147187	0.0043113	0.449085	5.49443e-08	3.12413e-08	1	0	0	1	0	0
AAACGGTGCGGGTGG	1	4	15	160	267884934	138	546239080	60	4	0.00625	0.025	0.0073228	0.000375	0.000109842	0.434783	1.39985e-09	7.95957e-10	1	0	0	1	0	0
AAACGTGGGCTCAGG	4	21	15	160	267884934	138	546239080	315	5.25	0.025	0.13125	0.0384447	0.00196875	0.000576671	0.570652	7.34924e-09	4.17877e-09	1	0	0	1	1	0
AAACTAAGGGCAAGG	5	40	15	160	267884934	138	546239080	600	8	0.03125	0.25	0.073228	0.00375	0.00109842	0.869565	1.39985e-08	7.95957e-09	1	0	0	1	1	0
AAACTCCACACGCAC	49	243	15	160	267884934	138	546239080	3645	4.95918	0.30625	1.51875	0.44486	0.0227812	0.0066729	0.539042	8.50412e-08	4.83544e-08	1	0	0	1	1	0
AAACTCG	30	120	7	160	267884934	138	546239080	840	4	0.1875	0.75	0.219684	0.00525	0.00153779	0.202899	1.9598e-08	1.11434e-08	1	0	0	1	0	0
AAACTCGTC	157	701	9	160	267884934	138	546239080	6309	4.46497	0.98125	4.38125	1.28332	0.0394313	0.0115499	0.291194	1.47195e-07	8.36948e-08	1	0	0	1	0	0
AAACTG	248	992	6	160	267884934	138	546239080	5952	4	1.55	6.2	1.81605	0.0372	0.0108963	0.173913	1.38866e-07	7.89589e-08	1	0	0	1	0	0
AAACTGGCTCGGTGG	1	4	15	160	267884934	138	546239080	60	4	0.00625	0.025	0.0073228	0.000375	0.000109842	0.434783	1.39985e-09	7.95957e-10	1	0	0	1	0	0
AAACTGTGCC	3380	15197	10	160	267884934	138	546239080	151970	4.49615	21.125	94.9813	27.8212	0.949812	0.278212	0.325808	3.5456e-06	2.01603e-06	1	0	0	1	0	0
AAACTT	578	5301	6	160	267884934	138	546239080	31806	9.17128	3.6125	33.1313	9.70454	0.198788	0.0582273	0.398751	7.42063e-07	4.21937e-07	1	0	0	1	0	0
AAACTTC	1	4	7	160	267884934	138	546239080	28	4	0.00625	0.025	0.0073228	0.000175	5.12596e-05	0.202899	6.53266e-10	3.71446e-10	1	0	0	1	0	0
AAACTTGTTGTAGCT	1	4	15	160	267884934	138	546239080	60	4	0.00625	0.025	0.0073228	0.000375	0.000109842	0.434783	1.39985e-09	7.95957e-10	1	0	0	1	0	0
AAAG	2959	19190	4	160	267884934	138	546239080	76760	6.4853	18.4937	119.938	35.1311	0.47975	0.140525	0.18798	1.79088e-06	1.01829e-06	1	0	0	0	0	0
AAAGAAGATCGGAAGGCTAACAGGG	116	481	25	160	267884934	138	546239080	12025	4.14655	0.725	3.00625	0.880567	0.0751562	0.0220142	0.751187	2.80554e-07	1.59523e-07	1	0	0	1	1	0
AAAGAAGCCCTGCCG	1	8	15	160	267884934	138	546239080	120	8	0.00625	0.05	0.0146456	0.00075	0.000219684	0.869565	2.79971e-09	1.59191e-09	1	0	0	1	1	0
AAAGAC	1	4	6	160	267884934	138	546239080	24	4	0.00625	0.025	0.0073228	0.00015	4.39368e-05	0.173913	5.59942e-10	3.18383e-10	1	0	0	1	0	0
AAAGACCGACTGCCCATAGAGAGG	2	8	24	160	267884934	138	546239080	192	4	0.0125	0.05	0.0146456	0.0012	0.000351494	0.695652	4.47954e-09	2.54706e-09	1	0	0	1	1	0
AAAGAG	1358	6047	6	160	267884934	138	546239080	36282	4.45287	8.4875	37.7938	11.0702	0.226763	0.0664215	0.193603	8.46492e-07	4.81315e-07	1	0	0	1	0	0
AAAGAGAAC	1	16	9	160	267884934	138	546239080	144	16	0.00625	0.1	0.0292912	0.0009	0.000263621	1.04348	3.35965e-09	1.9103e-09	1	0	0	1	1	0
AAAGAGATTCTGTTGAGGGCCTAGG	3	13	25	160	267884934	138	546239080	325	4.33333	0.01875	0.08125	0.0237991	0.00203125	0.000594978	0.785024	7.58255e-09	4.31143e-09	1	0	0	1	1	0
AAAGAGCGTCGTGTAATGAGGGTG	1	5	24	160	267884934	138	546239080	120	5	0.00625	0.03125	0.0091535	0.00075	0.000219684	0.869565	2.79971e-09	1.59191e-09	1	0	0	1	1	0
AAAGAGTCAGAGGGAGTACTAGTGC	5	22	25	160	267884934	138	546239080	550	4.4	0.03125	0.1375	0.0402754	0.0034375	0.00100689	0.797101	1.2832e-08	7.29627e-09	1	0	0	1	1	0
AAAGAT	116	464	6	160	267884934	138	546239080	2784	4	0.725	2.9	0.849445	0.0174	0.00509667	0.173913	6.49533e-08	3.69324e-08	1	0	0	1	0	0
AAAGATAGTGCCCGC	2	10	15	160	267884934	138	546239080	150	5	0.0125	0.0625	0.018307	0.0009375	0.000274605	0.543478	3.49964e-09	1.98989e-09	1	0	0	1	1	0
AAAGCACACCGCAGG	13	81	15	160	267884934	138	546239080	1215	6.23077	0.08125	0.50625	0.148287	0.00759375	0.0022243	0.677258	2.83471e-08	1.61181e-08	1	0	0	1	1	0
AAAGCACCTCCTCAC	17	91	15	160	267884934	138	546239080	1365	5.35294	0.10625	0.56875	0.166594	0.00853125	0.00249891	0.581841	3.18467e-08	1.8108e-08	1	0	0	1	1	0
AAAGCAGCCTCGGAC	4	30	15	160	267884934	138	546239080	450	7.5	0.025	0.1875	0.054921	0.0028125	0.000823815	0.815217	1.04989e-08	5.96967e-09	1	0	0	1	1	0
AAAGCATCATGACC	1	4	14	160	267884934	138	546239080	56	4	0.00625	0.025	0.0073228	0.00035	0.000102519	0.405797	1.30653e-09	7.42893e-10	1	0	0	1	0	0
AAAGCC	448	1792	6	160	267884934	138	546239080	10752	4	2.8	11.2	3.28061	0.0672	0.0196837	0.173913	2.50854e-07	1.42635e-07	1	0	0	1	0	0
AAAGCCCGAACCCAC	86	450	15	160	267884934	138	546239080	6750	5.23256	0.5375	2.8125	0.823815	0.0421875	0.0123572	0.568756	1.57484e-07	8.95451e-08	1	0	0	1	1	0
AAAGCGCCGACTGCCCATAGAGAGG	2	9	25	160	267884934	138	546239080	225	4.5	0.0125	0.05625	0.0164763	0.00140625	0.000411908	0.815217	5.24946e-09	2.98484e-09	1	0	0	1	1	0
AAAGCGGGTGTTGGG	51	254	15	160	267884934	138	546239080	3810	4.98039	0.31875	1.5875	0.464998	0.0238125	0.00697497	0.541347	8.88908e-08	5.05432e-08	1	0	0	1	1	0
AAAGCGTGCGGTCGG	3	20	15	160	267884934	138	546239080	300	6.66667	0.01875	0.125	0.036614	0.001875	0.00054921	0.724638	6.99927e-09	3.97978e-09	1	0	0	1	1	0
AAAGG	1	15	5	160	267884934	138	546239080	75	15	0.00625	0.09375	0.0274605	0.00046875	0.000137303	0.543478	1.74982e-09	9.94946e-10	1	0	0	1	1	0
AAAGGCCAACTCCCC	3	15	15	160	267884934	138	546239080	225	5	0.01875	0.09375	0.0274605	0.00140625	0.000411908	0.543478	5.24946e-09	2.98484e-09	1	0	0	1	1	0
AAAGGCGCTTGTTGGTAGATCGG	2	8	23	160	267884934	138	546239080	184	4	0.0125	0.05	0.0146456	0.00115	0.000336849	0.666667	4.29289e-09	2.44093e-09	1	0	0	1	1	0
AAAGGCTGAAAGGGAAGATCGG	11	46	22	160	267884934	138	546239080	1012	4.18182	0.06875	0.2875	0.0842122	0.006325	0.00185267	0.666667	2.36109e-08	1.34251e-08	1	0	0	1	1	0
AAAGGCTGGCGGGAG	1	5	15	160	267884934	138	546239080	75	5	0.00625	0.03125	0.0091535	0.00046875	0.000137303	0.543478	1.74982e-09	9.94946e-10	1	0	0	1	1	0
AAAGGGC	6	26	7	160	267884934	138	546239080	182	4.33333	0.0375	0.1625	0.0475982	0.0011375	0.000333187	0.219807	4.24623e-09	2.4144e-09	1	0	0	1	0	0
AAAGGGGTGTGAGTTAAATCGGGTT	1	5	25	160	267884934	138	546239080	125	5	0.00625	0.03125	0.0091535	0.00078125	0.000228838	0.905797	2.91636e-09	1.65824e-09	1	0	0	1	1	0
AAAGGT	1	4	6	160	267884934	138	546239080	24	4	0.00625	0.025	0.0073228	0.00015	4.39368e-05	0.173913	5.59942e-10	3.18383e-10	1	0	0	1	0	0
AAAGGTGTAGGCAAG	62	391	15	160	267884934	138	546239080	5865	6.30645	0.3875	2.44375	0.715804	0.0366563	0.0107371	0.685484	1.36836e-07	7.78048e-08	1	0	0	1	1	0
AAAGGTTCAATTTACTATGTAGC	2	10	23	160	267884934	138	546239080	230	5	0.0125	0.0625	0.018307	0.0014375	0.000421061	0.833333	5.36611e-09	3.05117e-09	1	0	0	1	1	0
AAAGT	1	6	5	160	267884934	138	546239080	30	6	0.00625	0.0375	0.0109842	0.0001875	5.4921e-05	0.217391	6.99927e-10	3.97978e-10	1	0	0	1	0	0
AAAGTC	1	4	6	160	267884934	138	546239080	24	4	0.00625	0.025	0.0073228	0.00015	4.39368e-05	0.173913	5.59942e-10	3.18383e-10	1	0	0	1	0	0
AAAGTCTGAACGCAC	3	19	15	160	267884934	138	546239080	285	6.33333	0.01875	0.11875	0.0347833	0.00178125	0.00052175	0.688406	6.64931e-09	3.78079e-09	1	0	0	1	1	0
AAAGTGT	1	4	7	160	267884934	138	546239080	28	4	0.00625	0.025	0.0073228	0.000175	5.12596e-05	0.202899	6.53266e-10	3.71446e-10	1	0	0	1	0	0
AAAGTT	272	1401	6	160	267884934	138	546239080	8406	5.15074	1.7	8.75625	2.56481	0.0525375	0.0153889	0.223945	1.9612e-07	1.11514e-07	1	0	0	1	0	0
AAAT	37727	257462	4	160	267884934	138	546239080	1029848	6.82434	235.794	1609.14	471.336	6.43655	1.88534	0.197807	2.40273e-05	1.36619e-05	1	1	0	0	0	0
AAATAAT	219	876	7	160	267884934	138	546239080	6132	4	1.36875	5.475	1.60369	0.038325	0.0112259	0.202899	1.43065e-07	8.13468e-08	1	0	0	1	0	0
AAATAC	395	1580	6	160	267884934	138	546239080	9480	4	2.46875	9.875	2.89251	0.05925	0.017355	0.173913	2.21177e-07	1.25761e-07	1	0	0	1	0	0
AAATACACCATGGCGCAGAATCGC	1	5	24	160	267884934	138	546239080	120	5	0.00625	0.03125	0.0091535	0.00075	0.000219684	0.869565	2.79971e-09	1.59191e-09	1	0	0	1	1	0
AAATACACCTTGGCGCAGAATCGC	1	5	24	160	267884934	138	546239080	120	5	0.00625	0.03125	0.0091535	0.00075	0.000219684	0.869565	2.79971e-09	1.59191e-09	1	0	0	1	1	0
AAATACGGAAGCCAC	8	51	15	160	267884934	138	546239080	765	6.375	0.05	0.31875	0.0933657	0.00478125	0.00140049	0.692935	1.78481e-08	1.01484e-08	1	0	0	1	1	0
AAATACTGGCCGGAG	4	24	15	160	267884934	138	546239080	360	6	0.025	0.15	0.0439368	0.00225	0.000659052	0.652174	8.39913e-09	4.77574e-09	1	0	0	1	1	0
AAATAG	248	992	6	160	267884934	138	546239080	5952	4	1.55	6.2	1.81605	0.0372	0.0108963	0.173913	1.38866e-07	7.89589e-08	1	0	0	1	0	0
AAATAGCCGCCAGAC	1	4	15	160	267884934	138	546239080	60	4	0.00625	0.025	0.0073228	0.000375	0.000109842	0.434783	1.39985e-09	7.95957e-10	1	0	0	1	0	0
AAATAGT	113	452	7	160	267884934	138	546239080	3164	4	0.70625	2.825	0.827476	0.019775	0.00579234	0.202899	7.3819e-08	4.19734e-08	1	0	0	1	0	0
AAATAT	1039	4490	6	160	267884934	138	546239080	26940	4.32146	6.49375	28.0625	8.21984	0.168375	0.0493191	0.18789	6.28535e-07	3.57385e-07	1	0	0	1	0	0
AAATATATTAT	54	366	11	160	267884934	138	546239080	4026	6.77778	0.3375	2.2875	0.670036	0.0251625	0.0073704	0.540258	9.39303e-08	5.34087e-08	1	0	0	1	1	0
AAATCACACAACCGC	52	322	15	160	267884934	138	546239080	4830	6.19231	0.325	2.0125	0.589485	0.0301875	0.00884228	0.673077	1.12688e-07	6.40745e-08	1	0	0	1	1	0
AAATCACCGACTGCCCATAGAGGG	1	5	24	160	267884934	138	546239080	120	5	0.00625	0.03125	0.0091535	0.00075	0.000219684	0.869565	2.79971e-09	1.59191e-09	1	0	0	1	1	0
AAATCCC	2	9	7	160	267884934	138	546239080	63	4.5	0.0125	0.05625	0.0164763	0.00039375	0.000115334	0.228261	1.46985e-09	8.35754e-10	1	0	0	1	0	0
AAATCT	2460	10204	6	160	267884934	138	546239080	61224	4.14797	15.375	63.775	18.6805	0.38265	0.112083	0.180346	1.42841e-06	8.12194e-07	1	0	0	1	0	0
AAATGAGATGCAGGAGGAAGAGATG	42	168	25	160	267884934	138	546239080	4200	4	0.2625	1.05	0.307558	0.02625	0.00768894	0.724638	9.79898e-08	5.5717e-08	1	0	0	1	1	0
AAATGG	112	448	6	160	267884934	138	546239080	2688	4	0.7	2.8	0.820154	0.0168	0.00492092	0.173913	6.27135e-08	3.56589e-08	1	0	0	1	0	0
AAATGGACCCGAACG	19	94	15	160	267884934	138	546239080	1410	4.94737	0.11875	0.5875	0.172086	0.0088125	0.00258129	0.537757	3.28966e-08	1.8705e-08	1	0	0	1	1	0
AAATGGCCGAGAGTG	1	4	15	160	267884934	138	546239080	60	4	0.00625	0.025	0.0073228	0.000375	0.000109842	0.434783	1.39985e-09	7.95957e-10	1	0	0	1	0	0
AAATGGG	1	4	7	160	267884934	138	546239080	28	4	0.00625	0.025	0.0073228	0.000175	5.12596e-05	0.202899	6.53266e-10	3.71446e-10	1	0	0	1	0	0
AAATGGGCGATAGTG	15	99	15	160	267884934	138	546239080	1485	6.6	0.09375	0.61875	0.181239	0.00928125	0.00271859	0.717391	3.46464e-08	1.96999e-08	1	0	0	1	1	0
AAATGGT	181	724	7	160	267884934	138	546239080	5068	4	1.13125	4.525	1.32543	0.031675	0.00927799	0.202899	1.18241e-07	6.72318e-08	1	0	0	1	0	0
AAATGT	152	608	6	160	267884934	138	546239080	3648	4	0.95	3.8	1.11307	0.0228	0.00667839	0.173913	8.51112e-08	4.83942e-08	1	0	0	1	0	0
AAATGTAT	920	4169	8	160	267884934	138	546239080	33352	4.53152	5.75	26.0562	7.63219	0.20845	0.0610575	0.262697	7.78133e-07	4.42446e-07	1	0	0	1	0	0
AAATT	423	2116	5	160	267884934	138	546239080	10580	5.00236	2.64375	13.225	3.87376	0.066125	0.0193688	0.181245	2.46841e-07	1.40354e-07	1	0	0	1	0	0
AAATTC	123	492	6	160	267884934	138	546239080	2952	4	0.76875	3.075	0.900705	0.01845	0.00540423	0.173913	6.88729e-08	3.91611e-08	1	0	0	1	0	0
AAATTCCGGCG	153	670	11	160	267884934	138	546239080	7370	4.37908	0.95625	4.1875	1.22657	0.0460625	0.0134923	0.349057	1.71949e-07	9.777e-08	1	0	0	1	0	0
AAATTGGGTTGTATTGGGTTGTGCT	1	5	25	160	267884934	138	546239080	125	5	0.00625	0.03125	0.0091535	0.00078125	0.000228838	0.905797	2.91636e-09	1.65824e-09	1	0	0	1	1	0
AAATTGT	6	24	7	160	267884934	138	546239080	168	4	0.0375	0.15	0.0439368	0.00105	0.000307558	0.202899	3.91959e-09	2.22868e-09	1	0	0	1	0	0
AAATTT	1	4	6	160	267884934	138	546239080	24	4	0.00625	0.025	0.0073228	0.00015	4.39368e-05	0.173913	5.59942e-10	3.18383e-10	1	0	0	1	0	0
AAC	33681	331801	3	160	267884934	138	546239080	995403	9.85128	210.506	2073.76	607.428	6.22127	1.82228	0.214158	2.32237e-05	1.3205e-05	1	1	0	0	0	0
AACAACACACCATCCACAACCATCC	2	8	25	160	267884934	138	546239080	200	4	0.0125	0.05	0.0146456	0.00125	0.00036614	0.724638	4.66618e-09	2.65319e-09	1	0	0	1	1	0
AACAACAGAGCGACC	30	164	15	160	267884934	138	546239080	2460	5.46667	0.1875	1.025	0.300235	0.015375	0.00450352	0.594203	5.7394e-08	3.26342e-08	1	0	0	1	1	0
AACAACC	30	121	7	160	267884934	138	546239080	847	4.03333	0.1875	0.75625	0.221515	0.00529375	0.0015506	0.204589	1.97613e-08	1.12363e-08	1	0	0	1	0	0
AACAACCGCCACCTC	19	108	15	160	267884934	138	546239080	1620	5.68421	0.11875	0.675	0.197716	0.010125	0.00296573	0.617849	3.77961e-08	2.14908e-08	1	0	0	1	1	0
AACAACCTAACGGGC	1	8	15	160	267884934	138	546239080	120	8	0.00625	0.05	0.0146456	0.00075	0.000219684	0.869565	2.79971e-09	1.59191e-09	1	0	0	1	1	0
AACAACCTCCACCAC	8	54	15	160	267884934	138	546239080	810	6.75	0.05	0.3375	0.0988578	0.0050625	0.00148287	0.733696	1.8898e-08	1.07454e-08	1	0	0	1	1	0
AACAACGTGCCGCAC	1	4	15	160	267884934	138	546239080	60	4	0.00625	0.025	0.0073228	0.000375	0.000109842	0.434783	1.39985e-09	7.95957e-10	1	0	0	1	0	0
AACAACT	1	4	7	160	267884934	138	546239080	28	4	0.00625	0.025	0.0073228	0.000175	5.12596e-05	0.202899	6.53266e-10	3.71446e-10	1	0	0	1	0	0
AACAACTCATTCCACTCTATGCCC	5	21	24	160	267884934	138	546239080	504	4.2	0.03125	0.13125	0.0384447	0.00315	0.000922673	0.730435	1.17588e-08	6.68604e-09	1	0	0	1	1	0
AACAACTCCCACATAAGCACTTC	6	25	23	160	267884934	138	546239080	575	4.16667	0.0375	0.15625	0.0457675	0.00359375	0.00105265	0.694444	1.34153e-08	7.62792e-09	1	0	0	1	1	0
AACAACTCTTCCGACTCAGATCCC	2	9	24	160	267884934	138	546239080	216	4.5	0.0125	0.05625	0.0164763	0.00135	0.000395431	0.782609	5.03948e-09	2.86544e-09	1	0	0	1	1	0
AACAAG	121	597	6	160	267884934	138	546239080	3582	4.93388	0.75625	3.73125	1.09293	0.0223875	0.00655757	0.214517	8.35713e-08	4.75186e-08	1	0	0	1	0	0
AACAAGCATCCACTGCCAGCCC	1	5	22	160	267884934	138	546239080	110	5	0.00625	0.03125	0.0091535	0.0006875	0.000201377	0.797101	2.5664e-09	1.45925e-09	1	0	0	1	1	0
AACAAGGCAGACCCC	7	37	15	160	267884934	138	546239080	555	5.28571	0.04375	0.23125	0.0677359	0.00346875	0.00101604	0.574534	1.29487e-08	7.3626e-09	1	0	0	1	1	0
AACAAGTCATCCCGC	84	482	15	160	267884934	138	546239080	7230	5.7381	0.525	3.0125	0.882398	0.0451875	0.013236	0.623706	1.68682e-07	9.59128e-08	1	0	0	1	1	0
AACAAT	344	1376	6	160	267884934	138	546239080	8256	4	2.15	8.6	2.51904	0.0516	0.0151143	0.173913	1.9262e-07	1.09524e-07	1	0	0	1	0	0
AACAATGAGATTGGC	2	8	15	160	267884934	138	546239080	120	4	0.0125	0.05	0.0146456	0.00075	0.000219684	0.434783	2.79971e-09	1.59191e-09	1	0	0	1	0	0
AACAC	2	10	5	160	267884934	138	546239080	50	5	0.0125	0.0625	0.018307	0.0003125	9.1535e-05	0.181159	1.16655e-09	6.63297e-10	1	0	0	1	0	0
AACACAACACCGTCC	1	4	15	160	267884934	138	546239080	60	4	0.00625	0.025	0.0073228	0.000375	0.000109842	0.434783	1.39985e-09	7.95957e-10	1	0	0	1	0	0
AACACAAGCTACCCC	15	71	15	160	267884934	138	546239080	1065	4.73333	0.09375	0.44375	0.12998	0.00665625	0.0019497	0.514493	2.48474e-08	1.41282e-08	1	0	0	1	1	0
AACACAC	21	85	7	160	267884934	138	546239080	595	4.04762	0.13125	0.53125	0.15561	0.00371875	0.00108927	0.205314	1.38819e-08	7.89324e-09	1	0	0	1	0	0
AACACACCCACCGCG	10	52	15	160	267884934	138	546239080	780	5.2	0.0625	0.325	0.0951964	0.004875	0.00142795	0.565217	1.81981e-08	1.03474e-08	1	0	0	1	1	0
AACACACCCTCAACG	41	232	15	160	267884934	138	546239080	3480	5.65854	0.25625	1.45	0.424722	0.02175	0.00637084	0.615058	8.11916e-08	4.61655e-08	1	0	0	1	1	0
AACACC	3	12	6	160	267884934	138	546239080	72	4	0.01875	0.075	0.0219684	0.00045	0.00013181	0.173913	1.67983e-09	9.55148e-10	1	0	0	1	0	0
AACACCAACCCAACC	1	4	15	160	267884934	138	546239080	60	4	0.00625	0.025	0.0073228	0.000375	0.000109842	0.434783	1.39985e-09	7.95957e-10	1	0	0	1	0	0
AACACCAACGCCCTC	1	4	15	160	267884934	138	546239080	60	4	0.00625	0.025	0.0073228	0.000375	0.000109842	0.434783	1.39985e-09	7.95957e-10	1	0	0	1	0	0
AACACCC	16	65	7	160	267884934	138	546239080	455	4.0625	0.1	0.40625	0.118996	0.00284375	0.000832969	0.206069	1.06156e-08	6.036e-09	1	0	0	1	0	0
AACACCCACACTCCC	1	4	15	160	267884934	138	546239080	60	4	0.00625	0.025	0.0073228	0.000375	0.000109842	0.434783	1.39985e-09	7.95957e-10	1	0	0	1	0	0
AACACCCATCCGTTC	14	70	15	160	267884934	138	546239080	1050	5	0.0875	0.4375	0.128149	0.0065625	0.00192224	0.543478	2.44975e-08	1.39292e-08	1	0	0	1	1	0
AACACCCGACTTGAG	7	46	15	160	267884934	138	546239080	690	6.57143	0.04375	0.2875	0.0842122	0.0043125	0.00126318	0.714286	1.60983e-08	9.1535e-09	1	0	0	1	1	0
AACACCCGCCTCCAC	939	4134	15	160	267884934	138	546239080	62010	4.40256	5.86875	25.8375	7.56811	0.387562	0.113522	0.478539	1.44675e-06	8.22621e-07	1	0	0	1	0	0
AACACCCGCCTCCTC	1780	7816	15	160	267884934	138	546239080	117240	4.39101	11.125	48.85	14.3088	0.73275	0.214631	0.477284	2.73532e-06	1.5553e-06	1	0	0	1	0	0
AACACCCTCGACCAC	83	408	15	160	267884934	138	546239080	6120	4.91566	0.51875	2.55	0.746926	0.03825	0.0112039	0.534311	1.42785e-07	8.11876e-08	1	0	0	1	1	0
AACACCGACTGCCCATAGAGAGG	19	77	23	160	267884934	138	546239080	1771	4.05263	0.11875	0.48125	0.140964	0.0110688	0.00324217	0.675439	4.1319e-08	2.3494e-08	1	0	0	1	1	0
AACACCGAGAGCCGC	36	180	15	160	267884934	138	546239080	2700	5	0.225	1.125	0.329526	0.016875	0.00494289	0.543478	6.29935e-08	3.5818e-08	1	0	0	1	1	0
AACACCGATCTGCTC	2	8	15	160	267884934	138	546239080	120	4	0.0125	0.05	0.0146456	0.00075	0.000219684	0.434783	2.79971e-09	1.59191e-09	1	0	0	1	0	0
AACACCGCCATGTCT	10	58	15	160	267884934	138	546239080	870	5.8	0.0625	0.3625	0.106181	0.0054375	0.00159271	0.630435	2.02979e-08	1.15414e-08	1	0	0	1	1	0
AACACCGCCGCACCC	1	5	15	160	267884934	138	546239080	75	5	0.00625	0.03125	0.0091535	0.00046875	0.000137303	0.543478	1.74982e-09	9.94946e-10	1	0	0	1	1	0
AACACCT	4	16	7	160	267884934	138	546239080	112	4	0.025	0.1	0.0292912	0.0007	0.000205038	0.202899	2.61306e-09	1.48579e-09	1	0	0	1	0	0
AACACCTCAACCGCG	12	61	15	160	267884934	138	546239080	915	5.08333	0.075	0.38125	0.111673	0.00571875	0.00167509	0.552536	2.13478e-08	1.21383e-08	1	0	0	1	1	0
AACACGACTGCCGAC	3	16	15	160	267884934	138	546239080	240	5.33333	0.01875	0.1	0.0292912	0.0015	0.000439368	0.57971	5.59942e-09	3.18383e-09	1	0	0	1	1	0
AACACGCCACTCGCC	211	876	15	160	267884934	138	546239080	13140	4.15166	1.31875	5.475	1.60369	0.082125	0.0240554	0.451267	3.06568e-07	1.74314e-07	1	0	0	1	0	0
AACACGGGCTAGAGGGGCTTGAGG	1	4	24	160	267884934	138	546239080	96	4	0.00625	0.025	0.0073228	0.0006	0.000175747	0.695652	2.23977e-09	1.27353e-09	1	0	0	1	1	0
AACACTCCGCTTATCCGAGAACAT	2	9	24	160	267884934	138	546239080	216	4.5	0.0125	0.05625	0.0164763	0.00135	0.000395431	0.782609	5.03948e-09	2.86544e-09	1	0	0	1	1	0
AACACTGCCAACCGG	10	46	15	160	267884934	138	546239080	690	4.6	0.0625	0.2875	0.0842122	0.0043125	0.00126318	0.5	1.60983e-08	9.1535e-09	1	0	0	1	0	0
AACAG	195	975	5	160	267884934	138	546239080	4875	5	1.21875	6.09375	1.78493	0.0304687	0.00892466	0.181159	1.13738e-07	6.46715e-08	1	0	0	1	0	0
AACAGAG	1	4	7	160	267884934	138	546239080	28	4	0.00625	0.025	0.0073228	0.000175	5.12596e-05	0.202899	6.53266e-10	3.71446e-10	1	0	0	1	0	0
AACAGAGCATATCGG	14	83	15	160	267884934	138	546239080	1245	5.92857	0.0875	0.51875	0.151948	0.00778125	0.00227922	0.64441	2.9047e-08	1.65161e-08	1	0	0	1	1	0
AACAGATCGGTTGC	5118	26049	14	160	267884934	138	546239080	364686	5.08968	31.9875	162.806	47.6879	2.27929	0.667631	0.516345	8.50846e-06	4.8379e-06	1	0	0	1	1	0
AACAGC	820	3943	6	160	267884934	138	546239080	23658	4.80854	5.125	24.6438	7.21845	0.147863	0.0433107	0.209067	5.51963e-07	3.13846e-07	1	0	0	1	0	0
AACAGCAGCGGG	255	1056	12	160	267884934	138	546239080	12672	4.14118	1.59375	6.6	1.93322	0.0792	0.0231986	0.360102	2.95649e-07	1.68106e-07	1	0	0	1	0	0
AACAGCCCCCAAGTC	4	22	15	160	267884934	138	546239080	330	5.5	0.025	0.1375	0.0402754	0.0020625	0.000604131	0.597826	7.6992e-09	4.37776e-09	1	0	0	1	1	0
AACAGCCGC	217	1004	9	160	267884934	138	546239080	9036	4.62673	1.35625	6.275	1.83802	0.056475	0.0165422	0.301743	2.10818e-07	1.19871e-07	1	0	0	1	0	0
AACAGCGAGC	331	1404	10	160	267884934	138	546239080	14040	4.24169	2.06875	8.775	2.5703	0.08775	0.025703	0.307369	3.27566e-07	1.86254e-07	1	0	0	1	0	0
AACAGGACAGACGCC	110	679	15	160	267884934	138	546239080	10185	6.17273	0.6875	4.24375	1.24305	0.0636562	0.0186457	0.670949	2.37625e-07	1.35114e-07	1	0	0	1	1	0
AACAGGC	178	990	7	160	267884934	138	546239080	6930	5.5618	1.1125	6.1875	1.81239	0.0433125	0.0126868	0.28212	1.61683e-07	9.1933e-08	1	0	0	1	0	0
AACAGTACAGTTCTT	2	8	15	160	267884934	138	546239080	120	4	0.0125	0.05	0.0146456	0.00075	0.000219684	0.434783	2.79971e-09	1.59191e-09	1	0	0	1	0	0
AACAT	284	1420	5	160	267884934	138	546239080	7100	5	1.775	8.875	2.59959	0.044375	0.012998	0.181159	1.65649e-07	9.41882e-08	1	0	0	1	0	0
AACATAC	178	712	7	160	267884934	138	546239080	4984	4	1.1125	4.45	1.30346	0.03115	0.00912421	0.202899	1.16281e-07	6.61175e-08	1	0	0	1	0	0
AACATC	436	2462	6	160	267884934	138	546239080	14772	5.64679	2.725	15.3875	4.50718	0.092325	0.0270431	0.245513	3.44644e-07	1.95965e-07	1	0	0	1	0	0
AACATCACGACGGCC	4	23	15	160	267884934	138	546239080	345	5.75	0.025	0.14375	0.0421061	0.00215625	0.000631592	0.625	8.04916e-09	4.57675e-09	1	0	0	1	1	0
AACATCC	2	8	7	160	267884934	138	546239080	56	4	0.0125	0.05	0.0146456	0.00035	0.000102519	0.202899	1.30653e-09	7.42893e-10	1	0	0	1	0	0
AACATCCACACCCCC	1	4	15	160	267884934	138	546239080	60	4	0.00625	0.025	0.0073228	0.000375	0.000109842	0.434783	1.39985e-09	7.95957e-10	1	0	0	1	0	0
AACATCCACGCCGATCTTCTCTTC	1	5	24	160	267884934	138	546239080	120	5	0.00625	0.03125	0.0091535	0.00075	0.000219684	0.869565	2.79971e-09	1.59191e-09	1	0	0	1	1	0
AACATCCAGACGGGC	14	72	15	160	267884934	138	546239080	1080	5.14286	0.0875	0.45	0.13181	0.00675	0.00197716	0.559006	2.51974e-08	1.43272e-08	1	0	0	1	1	0
AACATGCCCCCCACC	1	4	15	160	267884934	138	546239080	60	4	0.00625	0.025	0.0073228	0.000375	0.000109842	0.434783	1.39985e-09	7.95957e-10	1	0	0	1	0	0
AACATGGGTGGAGGG	24	112	15	160	267884934	138	546239080	1680	4.66667	0.15	0.7	0.205038	0.0105	0.00307558	0.507246	3.91959e-08	2.22868e-08	1	0	0	1	1	0
AACATTG	1	4	7	160	267884934	138	546239080	28	4	0.00625	0.025	0.0073228	0.000175	5.12596e-05	0.202899	6.53266e-10	3.71446e-10	1	0	0	1	0	0
AACC	2	17	4	160	267884934	138	546239080	68	8.5	0.0125	0.10625	0.0311219	0.000425	0.000124488	0.246377	1.5865e-09	9.02084e-10	1	0	0	0	0	0
AACCAC	1	4	6	160	267884934	138	546239080	24	4	0.00625	0.025	0.0073228	0.00015	4.39368e-05	0.173913	5.59942e-10	3.18383e-10	1	0	0	1	0	0
AACCACACAAGCCGC	10	49	15	160	267884934	138	546239080	735	4.9	0.0625	0.30625	0.0897043	0.00459375	0.00134556	0.532609	1.71482e-08	9.75047e-09	1	0	0	1	1	0
AACCACACGCCACTC	8	43	15	160	267884934	138	546239080	645	5.375	0.05	0.26875	0.0787201	0.00403125	0.0011808	0.584239	1.50484e-08	8.55653e-09	1	0	0	1	1	0
AACCACAGACCCACT	160	944	15	160	267884934	138	546239080	14160	5.9	1	5.9	1.72818	0.0885	0.0259227	0.641304	3.30366e-07	1.87846e-07	1	0	0	1	1	0
AACCACCCAGCAATC	1	4	15	160	267884934	138	546239080	60	4	0.00625	0.025	0.0073228	0.000375	0.000109842	0.434783	1.39985e-09	7.95957e-10	1	0	0	1	0	0
AACCACCGACTAAGC	12	73	15	160	267884934	138	546239080	1095	6.08333	0.075	0.45625	0.133641	0.00684375	0.00200462	0.661232	2.55473e-08	1.45262e-08	1	0	0	1	1	0
AACCACTTCGACCCC	338	1372	15	160	267884934	138	546239080	20580	4.05917	2.1125	8.575	2.51172	0.128625	0.0376758	0.441214	4.8015e-07	2.73013e-07	1	0	0	1	0	0
AACCAGAACGCATCC	2	16	15	160	267884934	138	546239080	240	8	0.0125	0.1	0.0292912	0.0015	0.000439368	0.869565	5.59942e-09	3.18383e-09	1	0	0	1	1	0
AACCAGCCGCCACCG	30	172	15	160	267884934	138	546239080	2580	5.73333	0.1875	1.075	0.31488	0.016125	0.00472321	0.623188	6.01938e-08	3.42261e-08	1	0	0	1	1	0
AACCAGCGACACCCC	105	429	15	160	267884934	138	546239080	6435	4.08571	0.65625	2.68125	0.78537	0.0402187	0.0117806	0.444099	1.50134e-07	8.53663e-08	1	0	0	1	0	0
AACCAGGACAGGAGC	11	67	15	160	267884934	138	546239080	1005	6.09091	0.06875	0.41875	0.122657	0.00628125	0.00183985	0.662055	2.34476e-08	1.33323e-08	1	0	0	1	1	0
AACCATGACGCCGGG	12	61	15	160	267884934	138	546239080	915	5.08333	0.075	0.38125	0.111673	0.00571875	0.00167509	0.552536	2.13478e-08	1.21383e-08	1	0	0	1	1	0
AACCCAAGCAGCCTC	9	61	15	160	267884934	138	546239080	915	6.77778	0.05625	0.38125	0.111673	0.00571875	0.00167509	0.736715	2.13478e-08	1.21383e-08	1	0	0	1	1	0
AACCCAAT	732529	9274254	8	160	267884934	138	546239080	74194032	12.6606	4578.31	57964.1	16978.4	463.713	135.827	0.733948	0.00173101	0.000984254	1	1	1	1	1	1
AACCCAC	95	440	7	160	267884934	138	546239080	3080	4.63158	0.59375	2.75	0.805508	0.01925	0.00563856	0.234935	7.18592e-08	4.08591e-08	1	0	0	1	0	0
AACCCACCCATCGTC	20	86	15	160	267884934	138	546239080	1290	4.3	0.125	0.5375	0.15744	0.0080625	0.0023616	0.467391	3.00969e-08	1.71131e-08	1	0	0	1	0	0
AACCCACGAAGCAGC	31	174	15	160	267884934	138	546239080	2610	5.6129	0.19375	1.0875	0.318542	0.0163125	0.00477813	0.610098	6.08937e-08	3.46241e-08	1	0	0	1	1	0
AACCCACTTCCCATC	238	1325	15	160	267884934	138	546239080	19875	5.56723	1.4875	8.28125	2.42568	0.124219	0.0363852	0.605133	4.63702e-07	2.63661e-07	1	0	0	1	1	0
AACCCATCACCACGC	1	4	15	160	267884934	138	546239080	60	4	0.00625	0.025	0.0073228	0.000375	0.000109842	0.434783	1.39985e-09	7.95957e-10	1	0	0	1	0	0
AACCCCCC	39	173	8	160	267884934	138	546239080	1384	4.4359	0.24375	1.08125	0.316711	0.00865	0.00253369	0.257153	3.229e-08	1.83601e-08	1	0	0	1	0	0
AACCCCCCACTCCTC	1	5	15	160	267884934	138	546239080	75	5	0.00625	0.03125	0.0091535	0.00046875	0.000137303	0.543478	1.74982e-09	9.94946e-10	1	0	0	1	1	0
AACCCCGAATCGCCTACCATATGAG	1	4	25	160	267884934	138	546239080	100	4	0.00625	0.025	0.0073228	0.000625	0.00018307	0.724638	2.33309e-09	1.32659e-09	1	0	0	1	1	0
AACCCCT	1	5	7	160	267884934	138	546239080	35	5	0.00625	0.03125	0.0091535	0.00021875	6.40745e-05	0.253623	8.16582e-10	4.64308e-10	1	0	0	1	0	0
AACCCCTCAACCGCG	2	8	15	160	267884934	138	546239080	120	4	0.0125	0.05	0.0146456	0.00075	0.000219684	0.434783	2.79971e-09	1.59191e-09	1	0	0	1	0	0
AACCCCTTCCACGCG	13	56	15	160	267884934	138	546239080	840	4.30769	0.08125	0.35	0.102519	0.00525	0.00153779	0.468227	1.9598e-08	1.11434e-08	1	0	0	1	0	0
AACCCGAAGAATGTGGACAATGAG	10	50	24	160	267884934	138	546239080	1200	5	0.0625	0.3125	0.091535	0.0075	0.00219684	0.869565	2.79971e-08	1.59191e-08	1	0	0	1	1	0
AACCCGCACCTTGCT	3	13	15	160	267884934	138	546239080	195	4.33333	0.01875	0.08125	0.0237991	0.00121875	0.000356987	0.471014	4.54953e-09	2.58686e-09	1	0	0	1	0	0
AACCCGCTGCCCAGT	2	14	15	160	267884934	138	546239080	210	7	0.0125	0.0875	0.0256298	0.0013125	0.000384447	0.76087	4.89949e-09	2.78585e-09	1	0	0	1	1	0
AACCCGGATTGT	226	1129	12	160	267884934	138	546239080	13548	4.99558	1.4125	7.05625	2.06686	0.084675	0.0248023	0.434398	3.16087e-07	1.79727e-07	1	0	0	1	0	0
AACCCGGCATACTTGGCTACTCT	1	5	23	160	267884934	138	546239080	115	5	0.00625	0.03125	0.0091535	0.00071875	0.000210531	0.833333	2.68305e-09	1.52558e-09	1	0	0	1	1	0
AACCCT	1	4	6	160	267884934	138	546239080	24	4	0.00625	0.025	0.0073228	0.00015	4.39368e-05	0.173913	5.59942e-10	3.18383e-10	1	0	0	1	0	0
AACCCTACATCCACCCAACTCAC	1	5	23	160	267884934	138	546239080	115	5	0.00625	0.03125	0.0091535	0.00071875	0.000210531	0.833333	2.68305e-09	1.52558e-09	1	0	0	1	1	0
AACCCTGCACACCGC	8	47	15	160	267884934	138	546239080	705	5.875	0.05	0.29375	0.0860429	0.00440625	0.00129064	0.638587	1.64483e-08	9.35249e-09	1	0	0	1	1	0
AACCCTGCTCCACAC	12	48	15	160	267884934	138	546239080	720	4	0.075	0.3	0.0878736	0.0045	0.0013181	0.434783	1.67983e-08	9.55148e-09	1	0	0	1	0	0
AACCCTGCTCGGCACCAGGCTGCTC	1	5	25	160	267884934	138	546239080	125	5	0.00625	0.03125	0.0091535	0.00078125	0.000228838	0.905797	2.91636e-09	1.65824e-09	1	0	0	1	1	0
AACCCTGCTCTTCCC	42	193	15	160	267884934	138	546239080	2895	4.59524	0.2625	1.20625	0.353325	0.0180937	0.00529988	0.499482	6.7543e-08	3.84049e-08	1	0	0	1	0	0
AACCCTGGCGATCAC	8	43	15	160	267884934	138	546239080	645	5.375	0.05	0.26875	0.0787201	0.00403125	0.0011808	0.584239	1.50484e-08	8.55653e-09	1	0	0	1	1	0
AACCGACCTCCATCT	2	8	15	160	267884934	138	546239080	120	4	0.0125	0.05	0.0146456	0.00075	0.000219684	0.434783	2.79971e-09	1.59191e-09	1	0	0	1	0	0
AACCGACGTCGCTATGGCCTCTCCT	1	4	25	160	267884934	138	546239080	100	4	0.00625	0.025	0.0073228	0.000625	0.00018307	0.724638	2.33309e-09	1.32659e-09	1	0	0	1	1	0
AACCGCCACATCTGC	6	30	15	160	267884934	138	546239080	450	5	0.0375	0.1875	0.054921	0.0028125	0.000823815	0.543478	1.04989e-08	5.96967e-09	1	0	0	1	1	0
AACCGCCACTTACAC	492	2781	15	160	267884934	138	546239080	41715	5.65244	3.075	17.3813	5.09118	0.260719	0.0763677	0.614396	9.73249e-07	5.53389e-07	1	0	0	1	1	0
AACCGTGAAGAGCAC	3	17	15	160	267884934	138	546239080	255	5.66667	0.01875	0.10625	0.0311219	0.00159375	0.000466829	0.615942	5.94938e-09	3.38282e-09	1	0	0	1	1	0
AACCT	173	865	5	160	267884934	138	546239080	4325	5	1.08125	5.40625	1.58356	0.0270312	0.00791778	0.181159	1.00906e-07	5.73752e-08	1	0	0	1	0	0
AACCTAGCCACCGCG	3	21	15	160	267884934	138	546239080	315	7	0.01875	0.13125	0.0384447	0.00196875	0.000576671	0.76087	7.34924e-09	4.17877e-09	1	0	0	1	1	0
AACCTC	122	488	6	160	267884934	138	546239080	2928	4	0.7625	3.05	0.893382	0.0183	0.00536029	0.173913	6.83129e-08	3.88427e-08	1	0	0	1	0	0
AACCTCCCATTGCCC	62	285	15	160	267884934	138	546239080	4275	4.59677	0.3875	1.78125	0.52175	0.0267187	0.00782624	0.499649	9.97397e-08	5.67119e-08	1	0	0	1	0	0
AACCTCT	1	4	7	160	267884934	138	546239080	28	4	0.00625	0.025	0.0073228	0.000175	5.12596e-05	0.202899	6.53266e-10	3.71446e-10	1	0	0	1	0	0
AACCTGTGCCGTCCG	3	21	15	160	267884934	138	546239080	315	7	0.01875	0.13125	0.0384447	0.00196875	0.000576671	0.76087	7.34924e-09	4.17877e-09	1	0	0	1	1	0
AACG	2605	18859	4	160	267884934	138	546239080	75436	7.23954	16.2812	117.869	34.5252	0.471475	0.138101	0.209842	1.75999e-06	1.00073e-06	1	0	0	0	0	0
AACGAC	921	5038	6	160	267884934	138	546239080	30228	5.47014	5.75625	31.4875	9.22307	0.188925	0.0553384	0.237832	7.05247e-07	4.01003e-07	1	0	0	1	0	0
AACGACCTCACACAG	1	4	15	160	267884934	138	546239080	60	4	0.00625	0.025	0.0073228	0.000375	0.000109842	0.434783	1.39985e-09	7.95957e-10	1	0	0	1	0	0
AACGACGAC	2334	10733	9	160	267884934	138	546239080	96597	4.59854	14.5875	67.0812	19.6489	0.603731	0.17684	0.299905	2.2537e-06	1.28145e-06	1	0	0	1	0	0
AACGAG	319	1677	6	160	267884934	138	546239080	10062	5.25705	1.99375	10.4812	3.07008	0.0628875	0.0184205	0.228568	2.34756e-07	1.33482e-07	1	0	0	1	0	0
AACGAGACAGGTGTG	12	69	15	160	267884934	138	546239080	1035	5.75	0.075	0.43125	0.126318	0.00646875	0.00189477	0.625	2.41475e-08	1.37303e-08	1	0	0	1	1	0
AACGAGGGACAAGGG	1	4	15	160	267884934	138	546239080	60	4	0.00625	0.025	0.0073228	0.000375	0.000109842	0.434783	1.39985e-09	7.95957e-10	1	0	0	1	0	0
AACGAGGTGGAGATG	19	88	15	160	267884934	138	546239080	1320	4.63158	0.11875	0.55	0.161102	0.00825	0.00241652	0.503432	3.07968e-08	1.7511e-08	1	0	0	1	1	0
AACGAGGTGGTGCCG	18	90	15	160	267884934	138	546239080	1350	5	0.1125	0.5625	0.164763	0.0084375	0.00247145	0.543478	3.14967e-08	1.7909e-08	1	0	0	1	1	0
AACGAGTCCACGCAC	6	34	15	160	267884934	138	546239080	510	5.66667	0.0375	0.2125	0.0622438	0.0031875	0.000933657	0.615942	1.18988e-08	6.76563e-09	1	0	0	1	1	0
AACGAT	182	889	6	160	267884934	138	546239080	5334	4.88462	1.1375	5.55625	1.62749	0.0333375	0.00976495	0.212375	1.24447e-07	7.07605e-08	1	0	0	1	0	0
AACGCACCACTAAGC	74	412	15	160	267884934	138	546239080	6180	5.56757	0.4625	2.575	0.754248	0.038625	0.0113137	0.60517	1.44185e-07	8.19835e-08	1	0	0	1	1	0
AACGCACCCGTCACC	12	66	15	160	267884934	138	546239080	990	5.5	0.075	0.4125	0.120826	0.0061875	0.00181239	0.597826	2.30976e-08	1.31333e-08	1	0	0	1	1	0
AACGCC	178	871	6	160	267884934	138	546239080	5226	4.89326	1.1125	5.44375	1.59454	0.0326625	0.00956724	0.21275	1.21927e-07	6.93278e-08	1	0	0	1	0	0
AACGCCAACTCTACC	2	11	15	160	267884934	138	546239080	165	5.5	0.0125	0.06875	0.0201377	0.00103125	0.000302066	0.597826	3.8496e-09	2.18888e-09	1	0	0	1	1	0
AACGCCACATCTACACCACCAGAG	1	5	24	160	267884934	138	546239080	120	5	0.00625	0.03125	0.0091535	0.00075	0.000219684	0.869565	2.79971e-09	1.59191e-09	1	0	0	1	1	0
AACGCCACCATCCTG	22	102	15	160	267884934	138	546239080	1530	4.63636	0.1375	0.6375	0.186731	0.0095625	0.00280097	0.503953	3.56963e-08	2.02969e-08	1	0	0	1	1	0
AACGCCAGCCGACTC	2	9	15	160	267884934	138	546239080	135	4.5	0.0125	0.05625	0.0164763	0.00084375	0.000247145	0.48913	3.14967e-09	1.7909e-09	1	0	0	1	0	0
AACGCCATCTCCCAT	421	2230	15	160	267884934	138	546239080	33450	5.29691	2.63125	13.9375	4.08246	0.209063	0.0612369	0.575751	7.80419e-07	4.43746e-07	1	0	0	1	1	0
AACGCCGCAATGACC	56	277	15	160	267884934	138	546239080	4155	4.94643	0.35	1.73125	0.507104	0.0259687	0.00760656	0.537655	9.69399e-08	5.512e-08	1	0	0	1	1	0
AACGCG	1	4	6	160	267884934	138	546239080	24	4	0.00625	0.025	0.0073228	0.00015	4.39368e-05	0.173913	5.59942e-10	3.18383e-10	1	0	0	1	0	0
AACGCGACGGC	121	536	11	160	267884934	138	546239080	5896	4.42975	0.75625	3.35	0.981255	0.03685	0.0107938	0.353096	1.37559e-07	7.8216e-08	1	0	0	1	0	0
AACGCGC	197	1109	7	160	267884934	138	546239080	7763	5.62944	1.23125	6.93125	2.03025	0.0485187	0.0142117	0.285551	1.81118e-07	1.02984e-07	1	0	0	1	0	0
AACGCTCCATCGTCT	1	6	15	160	267884934	138	546239080	90	6	0.00625	0.0375	0.0109842	0.0005625	0.000164763	0.652174	2.09978e-09	1.19393e-09	1	0	0	1	1	0
AACGGATGGTGGGGG	173	712	15	160	267884934	138	546239080	10680	4.11561	1.08125	4.45	1.30346	0.06675	0.0195519	0.447349	2.49174e-07	1.4168e-07	1	0	0	1	0	0
AACGGATGTCAGAGGAAGGGCGG	3	12	23	160	267884934	138	546239080	276	4	0.01875	0.075	0.0219684	0.001725	0.000505273	0.666667	6.43933e-09	3.6614e-09	1	0	0	1	1	0
AACGGC	376	3026	6	160	267884934	138	546239080	18156	8.04787	2.35	18.9125	5.5397	0.113475	0.0332382	0.349907	4.23596e-07	2.40856e-07	1	0	0	1	0	0
AACGGCACCAGACGG	20	105	15	160	267884934	138	546239080	1575	5.25	0.125	0.65625	0.192224	0.00984375	0.00288335	0.570652	3.67462e-08	2.08939e-08	1	0	0	1	1	0
AACGGCCGAAGGAAG	1	4	15	160	267884934	138	546239080	60	4	0.00625	0.025	0.0073228	0.000375	0.000109842	0.434783	1.39985e-09	7.95957e-10	1	0	0	1	0	0
AACGGCG	172	688	7	160	267884934	138	546239080	4816	4	1.075	4.3	1.25952	0.0301	0.00881665	0.202899	1.12362e-07	6.38888e-08	1	0	0	1	0	0
AACGGCGACGGACAG	4	17	15	160	267884934	138	546239080	255	4.25	0.025	0.10625	0.0311219	0.00159375	0.000466829	0.461957	5.94938e-09	3.38282e-09	1	0	0	1	0	0
AACGGCTGAATCGGTGTGAATGATG	2	9	25	160	267884934	138	546239080	225	4.5	0.0125	0.05625	0.0164763	0.00140625	0.000411908	0.815217	5.24946e-09	2.98484e-09	1	0	0	1	1	0
AACGGGGG	107	468	8	160	267884934	138	546239080	3744	4.37383	0.66875	2.925	0.856768	0.0234	0.00685414	0.253555	8.73509e-08	4.96677e-08	1	0	0	1	0	0
AACGGGT	314	1744	7	160	267884934	138	546239080	12208	5.55414	1.9625	10.9	3.19274	0.0763	0.0223492	0.281732	2.84824e-07	1.61951e-07	1	0	0	1	0	0
AACGGGTGCTGAGGG	35	175	15	160	267884934	138	546239080	2625	5	0.21875	1.09375	0.320373	0.0164063	0.00480559	0.543478	6.12436e-08	3.48231e-08	1	0	0	1	1	0
AACGT	1	9	5	160	267884934	138	546239080	45	9	0.00625	0.05625	0.0164763	0.00028125	8.23815e-05	0.326087	1.04989e-09	5.96967e-10	1	0	0	1	0	0
AACGTCCAAGCACCAGAATTCCTCC	4	16	25	160	267884934	138	546239080	400	4	0.025	0.1	0.0292912	0.0025	0.00073228	0.724638	9.33237e-09	5.30638e-09	1	0	0	1	1	0
AACT	2	13	4	160	267884934	138	546239080	52	6.5	0.0125	0.08125	0.0237991	0.000325	9.51964e-05	0.188406	1.21321e-09	6.89829e-10	1	0	0	0	0	0
AACTAC	3	12	6	160	267884934	138	546239080	72	4	0.01875	0.075	0.0219684	0.00045	0.00013181	0.173913	1.67983e-09	9.55148e-10	1	0	0	1	0	0
AACTACACGCACCAG	548	3208	15	160	267884934	138	546239080	48120	5.85401	3.425	20.05	5.87289	0.30075	0.0880933	0.636306	1.12268e-06	6.38357e-07	1	0	0	1	1	0
AACTAGTCGCGACTG	1	4	15	160	267884934	138	546239080	60	4	0.00625	0.025	0.0073228	0.000375	0.000109842	0.434783	1.39985e-09	7.95957e-10	1	0	0	1	0	0
AACTC	41	205	5	160	267884934	138	546239080	1025	5	0.25625	1.28125	0.375294	0.00640625	0.00187647	0.181159	2.39142e-08	1.35976e-08	1	0	0	1	0	0
AACTCAC	10	40	7	160	267884934	138	546239080	280	4	0.0625	0.25	0.073228	0.00175	0.000512596	0.202899	6.53266e-09	3.71446e-09	1	0	0	1	0	0
AACTCACCCGCACAT	4	18	15	160	267884934	138	546239080	270	4.5	0.025	0.1125	0.0329526	0.0016875	0.000494289	0.48913	6.29935e-09	3.5818e-09	1	0	0	1	0	0
AACTCACCCGCACCG	7	29	15	160	267884934	138	546239080	435	4.14286	0.04375	0.18125	0.0530903	0.00271875	0.000796355	0.450311	1.01489e-08	5.77069e-09	1	0	0	1	0	0
AACTCAT	126	504	7	160	267884934	138	546239080	3528	4	0.7875	3.15	0.922673	0.02205	0.00645871	0.202899	8.23115e-08	4.68022e-08	1	0	0	1	0	0
AACTCATCCCGGCGT	1	8	15	160	267884934	138	546239080	120	8	0.00625	0.05	0.0146456	0.00075	0.000219684	0.869565	2.79971e-09	1.59191e-09	1	0	0	1	1	0
AACTCCC	2	8	7	160	267884934	138	546239080	56	4	0.0125	0.05	0.0146456	0.00035	0.000102519	0.202899	1.30653e-09	7.42893e-10	1	0	0	1	0	0
AACTCCTGTCACCGC	30	134	15	160	267884934	138	546239080	2010	4.46667	0.1875	0.8375	0.245314	0.0125625	0.00367971	0.485507	4.68951e-08	2.66645e-08	1	0	0	1	0	0
AACTCGAGCTTGAGTCTG	226	964	18	160	267884934	138	546239080	17352	4.26549	1.4125	6.025	1.7648	0.10845	0.0317663	0.556368	4.04838e-07	2.30191e-07	1	0	0	1	1	0
AACTCGCTATGGCCTCTCCGGTAC	3	12	24	160	267884934	138	546239080	288	4	0.01875	0.075	0.0219684	0.0018	0.000527242	0.695652	6.7193e-09	3.82059e-09	1	0	0	1	1	0
AACTCT	170	680	6	160	267884934	138	546239080	4080	4	1.0625	4.25	1.24488	0.0255	0.00746926	0.173913	9.51901e-08	5.4125e-08	1	0	0	1	0	0
AACTCTACCACCGCC	38	190	15	160	267884934	138	546239080	2850	5	0.2375	1.1875	0.347833	0.0178125	0.0052175	0.543478	6.64931e-08	3.78079e-08	1	0	0	1	1	0
AACTCTCGGCATCTTGTGTATCTC	1	5	24	160	267884934	138	546239080	120	5	0.00625	0.03125	0.0091535	0.00075	0.000219684	0.869565	2.79971e-09	1.59191e-09	1	0	0	1	1	0
AACTGACACGGCTGC	1	8	15	160	267884934	138	546239080	120	8	0.00625	0.05	0.0146456	0.00075	0.000219684	0.869565	2.79971e-09	1.59191e-09	1	0	0	1	1	0
AACTGCACCT	233	1034	10	160	267884934	138	546239080	10340	4.43777	1.45625	6.4625	1.89294	0.064625	0.0189294	0.321577	2.41242e-07	1.3717e-07	1	0	0	1	0	0
AACTGCCCACCTCGG	2	8	15	160	267884934	138	546239080	120	4	0.0125	0.05	0.0146456	0.00075	0.000219684	0.434783	2.79971e-09	1.59191e-09	1	0	0	1	0	0
AACTGCG	264	1277	7	160	267884934	138	546239080	8939	4.83712	1.65	7.98125	2.3378	0.0558688	0.0163646	0.245361	2.08555e-07	1.18584e-07	1	0	0	1	0	0
AACTGCGGCATGGCG	2	11	15	160	267884934	138	546239080	165	5.5	0.0125	0.06875	0.0201377	0.00103125	0.000302066	0.597826	3.8496e-09	2.18888e-09	1	0	0	1	1	0
AACTGCGGGAGAGAGAGGGAGTACG	2	8	25	160	267884934	138	546239080	200	4	0.0125	0.05	0.0146456	0.00125	0.00036614	0.724638	4.66618e-09	2.65319e-09	1	0	0	1	1	0
AACTGGGCTGTGGGT	9	55	15	160	267884934	138	546239080	825	6.11111	0.05625	0.34375	0.100689	0.00515625	0.00151033	0.664251	1.9248e-08	1.09444e-08	1	0	0	1	1	0
AACTGGGGAGACGGC	41	228	15	160	267884934	138	546239080	3420	5.56098	0.25625	1.425	0.4174	0.021375	0.00626099	0.604454	7.97917e-08	4.53695e-08	1	0	0	1	1	0
AACTGGTATGGCCGC	1	8	15	160	267884934	138	546239080	120	8	0.00625	0.05	0.0146456	0.00075	0.000219684	0.869565	2.79971e-09	1.59191e-09	1	0	0	1	1	0
AACTTCAGCTGCTGG	1	4	15	160	267884934	138	546239080	60	4	0.00625	0.025	0.0073228	0.000375	0.000109842	0.434783	1.39985e-09	7.95957e-10	1	0	0	1	0	0
AACTTGCCCATTGCG	1	6	15	160	267884934	138	546239080	90	6	0.00625	0.0375	0.0109842	0.0005625	0.000164763	0.652174	2.09978e-09	1.19393e-09	1	0	0	1	1	0
AACTTGCTGCCACAC	3	22	15	160	267884934	138	546239080	330	7.33333	0.01875	0.1375	0.0402754	0.0020625	0.000604131	0.797101	7.6992e-09	4.37776e-09	1	0	0	1	1	0
AACTTGTGGAGGATGCTTGCGG	1	4	22	160	267884934	138	546239080	88	4	0.00625	0.025	0.0073228	0.00055	0.000161102	0.637681	2.05312e-09	1.1674e-09	1	0	0	1	1	0
AAG	55224	556588	3	160	267884934	138	546239080	1669764	10.0787	345.15	3478.68	1018.95	10.436	3.05684	0.219103	3.89571e-05	2.2151e-05	1	1	0	0	0	0
AAGAAGCGACAAGGC	18	95	15	160	267884934	138	546239080	1425	5.27778	0.1125	0.59375	0.173917	0.00890625	0.00260875	0.573671	3.32466e-08	1.8904e-08	1	0	0	1	1	0
AAGAAT	90	360	6	160	267884934	138	546239080	2160	4	0.5625	2.25	0.659052	0.0135	0.00395431	0.173913	5.03948e-08	2.86544e-08	1	0	0	1	0	0
AAGAATG	36	150	7	160	267884934	138	546239080	1050	4.16667	0.225	0.9375	0.274605	0.0065625	0.00192224	0.211353	2.44975e-08	1.39292e-08	1	0	0	1	0	0
AAGAC	1	5	5	160	267884934	138	546239080	25	5	0.00625	0.03125	0.0091535	0.00015625	4.57675e-05	0.181159	5.83273e-10	3.31649e-10	1	0	0	1	0	0
AAGACAC	1	4	7	160	267884934	138	546239080	28	4	0.00625	0.025	0.0073228	0.000175	5.12596e-05	0.202899	6.53266e-10	3.71446e-10	1	0	0	1	0	0
AAGACCCTACCGACG	1	5	15	160	267884934	138	546239080	75	5	0.00625	0.03125	0.0091535	0.00046875	0.000137303	0.543478	1.74982e-09	9.94946e-10	1	0	0	1	1	0
AAGACCGAGACCCAC	337	1839	15	160	267884934	138	546239080	27585	5.45697	2.10625	11.4938	3.36666	0.172406	0.0504999	0.593149	6.43583e-07	3.65941e-07	1	0	0	1	1	0
AAGACCTCTATGGACCTGGTGAGGG	2	10	25	160	267884934	138	546239080	250	5	0.0125	0.0625	0.018307	0.0015625	0.000457675	0.905797	5.83273e-09	3.31649e-09	1	0	0	1	1	0
AAGACG	193	772	6	160	267884934	138	546239080	4632	4	1.20625	4.825	1.4133	0.02895	0.0084798	0.173913	1.08069e-07	6.14479e-08	1	0	0	1	0	0
AAGACGCAGAATCGCAATTAGATT	1	5	24	160	267884934	138	546239080	120	5	0.00625	0.03125	0.0091535	0.00075	0.000219684	0.869565	2.79971e-09	1.59191e-09	1	0	0	1	1	0
AAGACGGACTGGGCT	4	25	15	160	267884934	138	546239080	375	6.25	0.025	0.15625	0.0457675	0.00234375	0.000686513	0.679348	8.74909e-09	4.97473e-09	1	0	0	1	1	0
AAGACGGGGCGGGGT	1	4	15	160	267884934	138	546239080	60	4	0.00625	0.025	0.0073228	0.000375	0.000109842	0.434783	1.39985e-09	7.95957e-10	1	0	0	1	0	0
AAGACGTATCCTCGTAG	311	1284	17	160	267884934	138	546239080	21828	4.12862	1.94375	8.025	2.35062	0.136425	0.0399605	0.508598	5.09267e-07	2.89569e-07	1	0	0	1	1	0
AAGACT	2	8	6	160	267884934	138	546239080	48	4	0.0125	0.05	0.0146456	0.0003	8.78736e-05	0.173913	1.11988e-09	6.36765e-10	1	0	0	1	0	0
AAGACTGAGGATGGC	6	33	15	160	267884934	138	546239080	495	5.5	0.0375	0.20625	0.0604131	0.00309375	0.000906197	0.597826	1.15488e-08	6.56664e-09	1	0	0	1	1	0
AAGAG	270	1465	5	160	267884934	138	546239080	7325	5.42593	1.6875	9.15625	2.68198	0.0457813	0.0134099	0.196592	1.70899e-07	9.7173e-08	1	0	0	1	0	0
AAGAGAG	361	1446	7	160	267884934	138	546239080	10122	4.00554	2.25625	9.0375	2.64719	0.0632625	0.0185303	0.20318	2.36155e-07	1.34278e-07	1	0	0	1	0	0
AAGAGAGAGAGCAG	1	5	14	160	267884934	138	546239080	70	5	0.00625	0.03125	0.0091535	0.0004375	0.000128149	0.507246	1.63316e-09	9.28616e-10	1	0	0	1	1	0
AAGAGAT	2	8	7	160	267884934	138	546239080	56	4	0.0125	0.05	0.0146456	0.00035	0.000102519	0.202899	1.30653e-09	7.42893e-10	1	0	0	1	0	0
AAGAGATCC	1	4	9	160	267884934	138	546239080	36	4	0.00625	0.025	0.0073228	0.000225	6.59052e-05	0.26087	8.39913e-10	4.77574e-10	1	0	0	1	0	0
AAGAGC	343	1373	6	160	267884934	138	546239080	8238	4.00292	2.14375	8.58125	2.51355	0.0514875	0.0150813	0.17404	1.922e-07	1.09285e-07	1	0	0	1	0	0
AAGAGCATCAATCGG	5	37	15	160	267884934	138	546239080	555	7.4	0.03125	0.23125	0.0677359	0.00346875	0.00101604	0.804348	1.29487e-08	7.3626e-09	1	0	0	1	1	0
AAGAGCGTCGTACCC	3	18	15	160	267884934	138	546239080	270	6	0.01875	0.1125	0.0329526	0.0016875	0.000494289	0.652174	6.29935e-09	3.5818e-09	1	0	0	1	1	0
AAGAGG	163	652	6	160	267884934	138	546239080	3912	4	1.01875	4.075	1.19362	0.02445	0.0071617	0.173913	9.12705e-08	5.18964e-08	1	0	0	1	0	0
AAGAGGACACCCAGC	122	643	15	160	267884934	138	546239080	9645	5.27049	0.7625	4.01875	1.17714	0.0602813	0.0176571	0.57288	2.25027e-07	1.2795e-07	1	0	0	1	1	0
AAGAGGGGTCGCCAG	1	6	15	160	267884934	138	546239080	90	6	0.00625	0.0375	0.0109842	0.0005625	0.000164763	0.652174	2.09978e-09	1.19393e-09	1	0	0	1	1	0
AAGAGTGCCAGAAGG	131	797	15	160	267884934	138	546239080	11955	6.08397	0.81875	4.98125	1.45907	0.0747188	0.021886	0.661301	2.78921e-07	1.58594e-07	1	0	0	1	1	0
AAGAGTGGGACGGAC	1	5	15	160	267884934	138	546239080	75	5	0.00625	0.03125	0.0091535	0.00046875	0.000137303	0.543478	1.74982e-09	9.94946e-10	1	0	0	1	1	0
AAGAGTGTCGTGTAT	20	86	15	160	267884934	138	546239080	1290	4.3	0.125	0.5375	0.15744	0.0080625	0.0023616	0.467391	3.00969e-08	1.71131e-08	1	0	0	1	0	0
AAGAT	140	700	5	160	267884934	138	546239080	3500	5	0.875	4.375	1.28149	0.021875	0.00640745	0.181159	8.16582e-08	4.64308e-08	1	0	0	1	0	0
AAGATCAAGGCGGAC	1	5	15	160	267884934	138	546239080	75	5	0.00625	0.03125	0.0091535	0.00046875	0.000137303	0.543478	1.74982e-09	9.94946e-10	1	0	0	1	1	0
AAGATG	460	1973	6	160	267884934	138	546239080	11838	4.28913	2.875	12.3313	3.61197	0.0739875	0.0216718	0.186484	2.76191e-07	1.57042e-07	1	0	0	1	0	0
AAGATGCAGCAAGGG	4	26	15	160	267884934	138	546239080	390	6.5	0.025	0.1625	0.0475982	0.0024375	0.000713973	0.706522	9.09906e-09	5.17372e-09	1	0	0	1	1	0
AAGATT	24	96	6	160	267884934	138	546239080	576	4	0.15	0.6	0.175747	0.0036	0.00105448	0.173913	1.34386e-08	7.64118e-09	1	0	0	1	0	0
AAGATTAGATTCTACTGGGTCAC	4	19	23	160	267884934	138	546239080	437	4.75	0.025	0.11875	0.0347833	0.00273125	0.000800016	0.791667	1.01956e-08	5.79722e-09	1	0	0	1	1	0
AAGC	333	2064	4	160	267884934	138	546239080	8256	6.1982	2.08125	12.9	3.77857	0.0516	0.0151143	0.179658	1.9262e-07	1.09524e-07	1	0	0	0	0	0
AAGCACGACCCGAGG	108	467	15	160	267884934	138	546239080	7005	4.32407	0.675	2.91875	0.854937	0.0437813	0.0128241	0.470008	1.63433e-07	9.29279e-08	1	0	0	1	0	0
AAGCAG	187	749	6	160	267884934	138	546239080	4494	4.00535	1.16875	4.68125	1.37119	0.0280875	0.00822717	0.174146	1.04849e-07	5.96172e-08	1	0	0	1	0	0
AAGCAGCCTCTCGGT	1	4	15	160	267884934	138	546239080	60	4	0.00625	0.025	0.0073228	0.000375	0.000109842	0.434783	1.39985e-09	7.95957e-10	1	0	0	1	0	0
AAGCATGGAGGACTC	2	16	15	160	267884934	138	546239080	240	8	0.0125	0.1	0.0292912	0.0015	0.000439368	0.869565	5.59942e-09	3.18383e-09	1	0	0	1	1	0
AAGCC	4	20	5	160	267884934	138	546239080	100	5	0.025	0.125	0.036614	0.000625	0.00018307	0.181159	2.33309e-09	1.32659e-09	1	0	0	1	0	0
AAGCCAAGCCCCGCC	1	4	15	160	267884934	138	546239080	60	4	0.00625	0.025	0.0073228	0.000375	0.000109842	0.434783	1.39985e-09	7.95957e-10	1	0	0	1	0	0
AAGCCACAAGCCCGT	3	13	15	160	267884934	138	546239080	195	4.33333	0.01875	0.08125	0.0237991	0.00121875	0.000356987	0.471014	4.54953e-09	2.58686e-09	1	0	0	1	0	0
AAGCCAGG	201	871	8	160	267884934	138	546239080	6968	4.33333	1.25625	5.44375	1.59454	0.04355	0.0127563	0.251208	1.6257e-07	9.24371e-08	1	0	0	1	0	0
AAGCCC	1	4	6	160	267884934	138	546239080	24	4	0.00625	0.025	0.0073228	0.00015	4.39368e-05	0.173913	5.59942e-10	3.18383e-10	1	0	0	1	0	0
AAGCCCGACTTGCCG	4	29	15	160	267884934	138	546239080	435	7.25	0.025	0.18125	0.0530903	0.00271875	0.000796355	0.788043	1.01489e-08	5.77069e-09	1	0	0	1	1	0
AAGCCCGCCCACCAC	2	8	15	160	267884934	138	546239080	120	4	0.0125	0.05	0.0146456	0.00075	0.000219684	0.434783	2.79971e-09	1.59191e-09	1	0	0	1	0	0
AAGCCCTACTACCCG	9	43	15	160	267884934	138	546239080	645	4.77778	0.05625	0.26875	0.0787201	0.00403125	0.0011808	0.519324	1.50484e-08	8.55653e-09	1	0	0	1	1	0
AAGCCCTCTCCTCAC	4	16	15	160	267884934	138	546239080	240	4	0.025	0.1	0.0292912	0.0015	0.000439368	0.434783	5.59942e-09	3.18383e-09	1	0	0	1	0	0
AAGCCGTCCATCCAC	46	256	15	160	267884934	138	546239080	3840	5.56522	0.2875	1.6	0.468659	0.024	0.00702989	0.604915	8.95907e-08	5.09412e-08	1	0	0	1	1	0
AAGCGACAGTGACGAGATCCTATAG	2	8	25	160	267884934	138	546239080	200	4	0.0125	0.05	0.0146456	0.00125	0.00036614	0.724638	4.66618e-09	2.65319e-09	1	0	0	1	1	0
AAGCGAGAGAG	141	625	11	160	267884934	138	546239080	6875	4.43262	0.88125	3.90625	1.14419	0.0429688	0.0125861	0.353325	1.604e-07	9.12034e-08	1	0	0	1	0	0
AAGCGG	2	8	6	160	267884934	138	546239080	48	4	0.0125	0.05	0.0146456	0.0003	8.78736e-05	0.173913	1.11988e-09	6.36765e-10	1	0	0	1	0	0
AAGCGTGAATGGCGG	1	4	15	160	267884934	138	546239080	60	4	0.00625	0.025	0.0073228	0.000375	0.000109842	0.434783	1.39985e-09	7.95957e-10	1	0	0	1	0	0
AAGCTC	428	2223	6	160	267884934	138	546239080	13338	5.19393	2.675	13.8938	4.06965	0.0833625	0.0244179	0.225823	3.11188e-07	1.76941e-07	1	0	0	1	0	0
AAGCTT	152	608	6	160	267884934	138	546239080	3648	4	0.95	3.8	1.11307	0.0228	0.00667839	0.173913	8.51112e-08	4.83942e-08	1	0	0	1	0	0
AAGG	4744	33080	4	160	267884934	138	546239080	132320	6.97302	29.65	206.75	60.5596	0.827	0.242238	0.202116	3.08715e-06	1.75535e-06	1	0	0	0	0	0
AAGGAC	155	626	6	160	267884934	138	546239080	3756	4.03871	0.96875	3.9125	1.14602	0.023475	0.00687611	0.175596	8.76309e-08	4.98269e-08	1	0	0	1	0	0
AAGGACAGGGTACAGAAGGACTGAG	5	21	25	160	267884934	138	546239080	525	4.2	0.03125	0.13125	0.0384447	0.00328125	0.000961118	0.76087	1.22487e-08	6.96462e-09	1	0	0	1	1	0
AAGGACCAGAGCACC	42	245	15	160	267884934	138	546239080	3675	5.83333	0.2625	1.53125	0.448522	0.0229687	0.00672782	0.634058	8.57411e-08	4.87523e-08	1	0	0	1	1	0
AAGGAG	615	3271	6	160	267884934	138	546239080	19626	5.3187	3.84375	20.4438	5.98822	0.122662	0.0359293	0.231248	4.57892e-07	2.60357e-07	1	0	0	1	0	0
AAGGAGAGGGCAGGC	1	5	15	160	267884934	138	546239080	75	5	0.00625	0.03125	0.0091535	0.00046875	0.000137303	0.543478	1.74982e-09	9.94946e-10	1	0	0	1	1	0
AAGGAGC	5	22	7	160	267884934	138	546239080	154	4.4	0.03125	0.1375	0.0402754	0.0009625	0.000281928	0.223188	3.59296e-09	2.04296e-09	1	0	0	1	0	0
AAGGAGCTAAGGGTCAAGGAGGGTC	1	4	25	160	267884934	138	546239080	100	4	0.00625	0.025	0.0073228	0.000625	0.00018307	0.724638	2.33309e-09	1.32659e-09	1	0	0	1	1	0
AAGGAGGAGGGAAGGTCTGAGTCG	1	5	24	160	267884934	138	546239080	120	5	0.00625	0.03125	0.0091535	0.00075	0.000219684	0.869565	2.79971e-09	1.59191e-09	1	0	0	1	1	0
AAGGAGGCGATTGCG	15	94	15	160	267884934	138	546239080	1410	6.26667	0.09375	0.5875	0.172086	0.0088125	0.00258129	0.681159	3.28966e-08	1.8705e-08	1	0	0	1	1	0
AAGGAGGGCAATGGG	25	110	15	160	267884934	138	546239080	1650	4.4	0.15625	0.6875	0.201377	0.0103125	0.00302066	0.478261	3.8496e-08	2.18888e-08	1	0	0	1	0	0
AAGGAGGGCATTGGG	232	1071	15	160	267884934	138	546239080	16065	4.61638	1.45	6.69375	1.96068	0.100406	0.0294102	0.50178	3.74811e-07	2.13117e-07	1	0	0	1	1	0
AAGGAT	740	4752	6	160	267884934	138	546239080	28512	6.42162	4.625	29.7	8.69949	0.1782	0.0521969	0.279201	6.65211e-07	3.78239e-07	1	0	0	1	0	0
AAGGATGAGGGCGGC	143	656	15	160	267884934	138	546239080	9840	4.58741	0.89375	4.1	1.20094	0.0615	0.0180141	0.498632	2.29576e-07	1.30537e-07	1	0	0	1	0	0
AAGGATGCAGGTGGC	46	272	15	160	267884934	138	546239080	4080	5.91304	0.2875	1.7	0.49795	0.0255	0.00746926	0.642722	9.51901e-08	5.4125e-08	1	0	0	1	1	0
AAGGCACCACACCGC	1	4	15	160	267884934	138	546239080	60	4	0.00625	0.025	0.0073228	0.000375	0.000109842	0.434783	1.39985e-09	7.95957e-10	1	0	0	1	0	0
AAGGCC	1	4	6	160	267884934	138	546239080	24	4	0.00625	0.025	0.0073228	0.00015	4.39368e-05	0.173913	5.59942e-10	3.18383e-10	1	0	0	1	0	0
AAGGCG	212	1029	6	160	267884934	138	546239080	6174	4.85377	1.325	6.43125	1.88379	0.0385875	0.0113027	0.211034	1.44045e-07	8.19039e-08	1	0	0	1	0	0
AAGGG	3	15	5	160	267884934	138	546239080	75	5	0.01875	0.09375	0.0274605	0.00046875	0.000137303	0.181159	1.74982e-09	9.94946e-10	1	0	0	1	0	0
AAGGGAATAGGTGCATGCTGATG	2	11	23	160	267884934	138	546239080	253	5.5	0.0125	0.06875	0.0201377	0.00158125	0.000463167	0.916667	5.90272e-09	3.35628e-09	1	0	0	1	1	0
AAGGGAC	1	4	7	160	267884934	138	546239080	28	4	0.00625	0.025	0.0073228	0.000175	5.12596e-05	0.202899	6.53266e-10	3.71446e-10	1	0	0	1	0	0
AAGGGATTCGTGGGC	8	34	15	160	267884934	138	546239080	510	4.25	0.05	0.2125	0.0622438	0.0031875	0.000933657	0.461957	1.18988e-08	6.76563e-09	1	0	0	1	0	0
AAGGGCGAG	454	2436	9	160	267884934	138	546239080	21924	5.36564	2.8375	15.225	4.45959	0.137025	0.0401363	0.349933	5.11507e-07	2.90843e-07	1	0	0	1	0	0
AAGGGGACGTAGCGGAATTGGGC	2	8	23	160	267884934	138	546239080	184	4	0.0125	0.05	0.0146456	0.00115	0.000336849	0.666667	4.29289e-09	2.44093e-09	1	0	0	1	1	0
AAGGGGACGTAGGATGTAATTGGGC	1	5	25	160	267884934	138	546239080	125	5	0.00625	0.03125	0.0091535	0.00078125	0.000228838	0.905797	2.91636e-09	1.65824e-09	1	0	0	1	1	0
AAGGGGGCATCACAC	1	4	15	160	267884934	138	546239080	60	4	0.00625	0.025	0.0073228	0.000375	0.000109842	0.434783	1.39985e-09	7.95957e-10	1	0	0	1	0	0
AAGGGTGCAGGTGAG	288	1408	15	160	267884934	138	546239080	21120	4.88889	1.8	8.8	2.57763	0.132	0.0386644	0.531401	4.92749e-07	2.80177e-07	1	0	0	1	1	0
AAGGTAATCACCTGT	1	4	15	160	267884934	138	546239080	60	4	0.00625	0.025	0.0073228	0.000375	0.000109842	0.434783	1.39985e-09	7.95957e-10	1	0	0	1	0	0
AAGGTAGACAGGAGG	5	31	15	160	267884934	138	546239080	465	6.2	0.03125	0.19375	0.0567517	0.00290625	0.000851276	0.673913	1.08489e-08	6.16866e-09	1	0	0	1	1	0
AAGGTGTCAGAAGGTGTGAAGTCAG	14	67	25	160	267884934	138	546239080	1675	4.78571	0.0875	0.41875	0.122657	0.0104688	0.00306642	0.866977	3.90793e-08	2.22205e-08	1	0	0	1	1	0
AAGGTGTGGTGGAGC	97	516	15	160	267884934	138	546239080	7740	5.31959	0.60625	3.225	0.944641	0.048375	0.0141696	0.578216	1.80581e-07	1.02678e-07	1	0	0	1	1	0
AAGT	468	3093	4	160	267884934	138	546239080	12372	6.60897	2.925	19.3313	5.66236	0.077325	0.0226494	0.191564	2.8865e-07	1.64126e-07	1	0	0	0	0	0
AAGTAATGGCGCGGG	1	4	15	160	267884934	138	546239080	60	4	0.00625	0.025	0.0073228	0.000375	0.000109842	0.434783	1.39985e-09	7.95957e-10	1	0	0	1	0	0
AAGTAG	150	600	6	160	267884934	138	546239080	3600	4	0.9375	3.75	1.09842	0.0225	0.00659052	0.173913	8.39913e-08	4.77574e-08	1	0	0	1	0	0
AAGTAT	1	4	6	160	267884934	138	546239080	24	4	0.00625	0.025	0.0073228	0.00015	4.39368e-05	0.173913	5.59942e-10	3.18383e-10	1	0	0	1	0	0
AAGTCGGGTGTGTCT	114	620	15	160	267884934	138	546239080	9300	5.4386	0.7125	3.875	1.13503	0.058125	0.0170255	0.591152	2.16977e-07	1.23373e-07	1	0	0	1	1	0
AAGTCTGGATTACTC	1	4	15	160	267884934	138	546239080	60	4	0.00625	0.025	0.0073228	0.000375	0.000109842	0.434783	1.39985e-09	7.95957e-10	1	0	0	1	0	0
AAGTGACCGACCCCG	3	14	15	160	267884934	138	546239080	210	4.66667	0.01875	0.0875	0.0256298	0.0013125	0.000384447	0.507246	4.89949e-09	2.78585e-09	1	0	0	1	1	0
AAGTGATGAGGTGCC	7	36	15	160	267884934	138	546239080	540	5.14286	0.04375	0.225	0.0659052	0.003375	0.000988578	0.559006	1.25987e-08	7.16361e-09	1	0	0	1	1	0
AAGTGCTGAGTGGTG	6	36	15	160	267884934	138	546239080	540	6	0.0375	0.225	0.0659052	0.003375	0.000988578	0.652174	1.25987e-08	7.16361e-09	1	0	0	1	1	0
AAGTGGACGATGGTGAGGATGGGTG	2	8	25	160	267884934	138	546239080	200	4	0.0125	0.05	0.0146456	0.00125	0.00036614	0.724638	4.66618e-09	2.65319e-09	1	0	0	1	1	0
AAGTGGCGGCGGGTG	1	4	15	160	267884934	138	546239080	60	4	0.00625	0.025	0.0073228	0.000375	0.000109842	0.434783	1.39985e-09	7.95957e-10	1	0	0	1	0	0
AAGTGGGATGGTGGGATGCCGCG	5	22	23	160	267884934	138	546239080	506	4.4	0.03125	0.1375	0.0402754	0.0031625	0.000926334	0.733333	1.18054e-08	6.71257e-09	1	0	0	1	1	0
AAGTGGGATGTATGG	10	73	15	160	267884934	138	546239080	1095	7.3	0.0625	0.45625	0.133641	0.00684375	0.00200462	0.793478	2.55473e-08	1.45262e-08	1	0	0	1	1	0
AAGTGGGTAGCGCAG	11	44	15	160	267884934	138	546239080	660	4	0.06875	0.275	0.0805508	0.004125	0.00120826	0.434783	1.53984e-08	8.75552e-09	1	0	0	1	0	0
AAGTGTCCGCCGCCG	1	4	15	160	267884934	138	546239080	60	4	0.00625	0.025	0.0073228	0.000375	0.000109842	0.434783	1.39985e-09	7.95957e-10	1	0	0	1	0	0
AAGTGTCGCATTGGAG	222	904	16	160	267884934	138	546239080	14464	4.07207	1.3875	5.65	1.65495	0.0904	0.0264792	0.472124	3.37458e-07	1.91879e-07	1	0	0	1	0	0
AAGTGTGCCG	2	8	10	160	267884934	138	546239080	80	4	0.0125	0.05	0.0146456	0.0005	0.000146456	0.289855	1.86647e-09	1.06128e-09	1	0	0	1	0	0
AAT	82082	867112	3	160	267884934	138	546239080	2601336	10.564	513.013	5419.45	1587.42	16.2584	4.76227	0.229652	6.06915e-05	3.45092e-05	1	1	1	0	0	0
AATAATT	119	476	7	160	267884934	138	546239080	3332	4	0.74375	2.975	0.871413	0.020825	0.00609989	0.202899	7.77386e-08	4.42021e-08	1	0	0	1	0	0
AATAC	2	10	5	160	267884934	138	546239080	50	5	0.0125	0.0625	0.018307	0.0003125	9.1535e-05	0.181159	1.16655e-09	6.63297e-10	1	0	0	1	0	0
AATACATATCATCGAGGGAGAGG	9	36	23	160	267884934	138	546239080	828	4	0.05625	0.225	0.0659052	0.005175	0.00151582	0.666667	1.9318e-08	1.09842e-08	1	0	0	1	1	0
AATACCCC	162	779	8	160	267884934	138	546239080	6232	4.80864	1.0125	4.86875	1.42612	0.03895	0.0114089	0.278762	1.45398e-07	8.26734e-08	1	0	0	1	0	0
AATACCCCCCCCACC	1	4	15	160	267884934	138	546239080	60	4	0.00625	0.025	0.0073228	0.000375	0.000109842	0.434783	1.39985e-09	7.95957e-10	1	0	0	1	0	0
AATACGACATGGCGC	4	19	15	160	267884934	138	546239080	285	4.75	0.025	0.11875	0.0347833	0.00178125	0.00052175	0.516304	6.64931e-09	3.78079e-09	1	0	0	1	1	0
AATAG	862	5160	5	160	267884934	138	546239080	25800	5.98608	5.3875	32.25	9.44641	0.16125	0.0472321	0.216887	6.01938e-07	3.42261e-07	1	0	0	1	0	0
AATAGACGG	197	855	9	160	267884934	138	546239080	7695	4.3401	1.23125	5.34375	1.56525	0.0480937	0.0140872	0.28305	1.79531e-07	1.02081e-07	1	0	0	1	0	0
AATAGT	483	2590	6	160	267884934	138	546239080	15540	5.36232	3.01875	16.1875	4.74151	0.097125	0.0284491	0.233144	3.62562e-07	2.06153e-07	1	0	0	1	0	0
AATAGTGGAGCGGAG	34	190	15	160	267884934	138	546239080	2850	5.58824	0.2125	1.1875	0.347833	0.0178125	0.0052175	0.607417	6.64931e-08	3.78079e-08	1	0	0	1	1	0
AATAT	3718	19272	5	160	267884934	138	546239080	96360	5.18343	23.2375	120.45	35.2813	0.60225	0.176406	0.187806	2.24817e-06	1.27831e-06	1	0	0	1	0	0
AATATAT	5	20	7	160	267884934	138	546239080	140	4	0.03125	0.125	0.036614	0.000875	0.000256298	0.202899	3.26633e-09	1.85723e-09	1	0	0	1	0	0
AATATT	2	9	6	160	267884934	138	546239080	54	4.5	0.0125	0.05625	0.0164763	0.0003375	9.88578e-05	0.195652	1.25987e-09	7.16361e-10	1	0	0	1	0	0
AATC	857	6980	4	160	267884934	138	546239080	27920	8.14469	5.35625	43.625	12.7783	0.1745	0.0511131	0.236078	6.51399e-07	3.70385e-07	1	0	0	0	0	0
AATCACACAGCCGCC	1	4	15	160	267884934	138	546239080	60	4	0.00625	0.025	0.0073228	0.000375	0.000109842	0.434783	1.39985e-09	7.95957e-10	1	0	0	1	0	0
AATCAT	4	16	6	160	267884934	138	546239080	96	4	0.025	0.1	0.0292912	0.0006	0.000175747	0.173913	2.23977e-09	1.27353e-09	1	0	0	1	0	0
AATCATATCGACATG	1	4	15	160	267884934	138	546239080	60	4	0.00625	0.025	0.0073228	0.000375	0.000109842	0.434783	1.39985e-09	7.95957e-10	1	0	0	1	0	0
AATCATCACTGCTCC	1	5	15	160	267884934	138	546239080	75	5	0.00625	0.03125	0.0091535	0.00046875	0.000137303	0.543478	1.74982e-09	9.94946e-10	1	0	0	1	1	0
AATCCATGCCCACCG	159	808	15	160	267884934	138	546239080	12120	5.08176	0.99375	5.05	1.47921	0.07575	0.0221881	0.552365	2.82771e-07	1.60783e-07	1	0	0	1	1	0
AATCCGATTGCATTC	1	4	15	160	267884934	138	546239080	60	4	0.00625	0.025	0.0073228	0.000375	0.000109842	0.434783	1.39985e-09	7.95957e-10	1	0	0	1	0	0
AATCCGGTCTGGCCCACATCCACCT	1	5	25	160	267884934	138	546239080	125	5	0.00625	0.03125	0.0091535	0.00078125	0.000228838	0.905797	2.91636e-09	1.65824e-09	1	0	0	1	1	0
AATCG	178	1022	5	160	267884934	138	546239080	5110	5.74157	1.1125	6.3875	1.87098	0.0319375	0.00935488	0.208028	1.19221e-07	6.7789e-08	1	0	0	1	0	0
AATCGCGCCCGCCCC	1	5	15	160	267884934	138	546239080	75	5	0.00625	0.03125	0.0091535	0.00046875	0.000137303	0.543478	1.74982e-09	9.94946e-10	1	0	0	1	1	0
AATCGGCGTGGGATG	20	94	15	160	267884934	138	546239080	1410	4.7	0.125	0.5875	0.172086	0.0088125	0.00258129	0.51087	3.28966e-08	1.8705e-08	1	0	0	1	1	0
AATCGT	96	384	6	160	267884934	138	546239080	2304	4	0.6	2.4	0.702989	0.0144	0.00421793	0.173913	5.37544e-08	3.05647e-08	1	0	0	1	0	0
AATCGTCATCGCCGT	1	5	15	160	267884934	138	546239080	75	5	0.00625	0.03125	0.0091535	0.00046875	0.000137303	0.543478	1.74982e-09	9.94946e-10	1	0	0	1	1	0
AATCT	8714	46637	5	160	267884934	138	546239080	233185	5.35196	54.4625	291.481	85.3784	1.45741	0.426892	0.193912	5.44042e-06	3.09342e-06	1	0	0	1	0	0
AATCTAGCCTCTCCCACAGCTGG	3	12	23	160	267884934	138	546239080	276	4	0.01875	0.075	0.0219684	0.001725	0.000505273	0.666667	6.43933e-09	3.6614e-09	1	0	0	1	1	0
AATCTGCTGGTCCAC	7	50	15	160	267884934	138	546239080	750	7.14286	0.04375	0.3125	0.091535	0.0046875	0.00137303	0.776398	1.74982e-08	9.94946e-09	1	0	0	1	1	0
AATCTGGTGCCGTCG	4	27	15	160	267884934	138	546239080	405	6.75	0.025	0.16875	0.0494289	0.00253125	0.000741434	0.733696	9.44902e-09	5.37271e-09	1	0	0	1	1	0
AATCTGGTGGAGGC	9	60	14	160	267884934	138	546239080	840	6.66667	0.05625	0.375	0.109842	0.00525	0.00153779	0.676329	1.9598e-08	1.11434e-08	1	0	0	1	1	0
AATG	181	1088	4	160	267884934	138	546239080	4352	6.01105	1.13125	6.8	1.9918	0.0272	0.00796721	0.174233	1.01536e-07	5.77334e-08	1	0	0	0	0	0
AATGAC	119	476	6	160	267884934	138	546239080	2856	4	0.74375	2.975	0.871413	0.01785	0.00522848	0.173913	6.66331e-08	3.78875e-08	1	0	0	1	0	0
AATGACC	1	4	7	160	267884934	138	546239080	28	4	0.00625	0.025	0.0073228	0.000175	5.12596e-05	0.202899	6.53266e-10	3.71446e-10	1	0	0	1	0	0
AATGACCAATGAGCGTCTGACC	2	9	22	160	267884934	138	546239080	198	4.5	0.0125	0.05625	0.0164763	0.0012375	0.000362479	0.717391	4.61952e-09	2.62666e-09	1	0	0	1	1	0
AATGAGAGATCCTCGACGGACAGAT	1	5	25	160	267884934	138	546239080	125	5	0.00625	0.03125	0.0091535	0.00078125	0.000228838	0.905797	2.91636e-09	1.65824e-09	1	0	0	1	1	0
AATGAT	547	2189	6	160	267884934	138	546239080	13134	4.00183	3.41875	13.6813	4.0074	0.0820875	0.0240444	0.173993	3.06428e-07	1.74235e-07	1	0	0	1	0	0
AATGCACAGT	1	4	10	160	267884934	138	546239080	40	4	0.00625	0.025	0.0073228	0.00025	7.3228e-05	0.289855	9.33237e-10	5.30638e-10	1	0	0	1	0	0
AATGCCCGATGCTGT	3	21	15	160	267884934	138	546239080	315	7	0.01875	0.13125	0.0384447	0.00196875	0.000576671	0.76087	7.34924e-09	4.17877e-09	1	0	0	1	1	0
AATGCGGGAGGTAGC	1	8	15	160	267884934	138	546239080	120	8	0.00625	0.05	0.0146456	0.00075	0.000219684	0.869565	2.79971e-09	1.59191e-09	1	0	0	1	1	0
AATGCTGAGGAGGCG	2	9	15	160	267884934	138	546239080	135	4.5	0.0125	0.05625	0.0164763	0.00084375	0.000247145	0.48913	3.14967e-09	1.7909e-09	1	0	0	1	0	0
AATGG	24	165	5	160	267884934	138	546239080	825	6.875	0.15	1.03125	0.302066	0.00515625	0.00151033	0.249094	1.9248e-08	1.09444e-08	1	0	0	1	0	0
AATGGAGGACGTGCG	10	46	15	160	267884934	138	546239080	690	4.6	0.0625	0.2875	0.0842122	0.0043125	0.00126318	0.5	1.60983e-08	9.1535e-09	1	0	0	1	0	0
AATGGCAGAGGATAGATGATATGG	4	17	24	160	267884934	138	546239080	408	4.25	0.025	0.10625	0.0311219	0.00255	0.000746926	0.73913	9.51901e-09	5.4125e-09	1	0	0	1	1	0
AATGGCAGGAGTGGTAATGGCAGGC	4	17	25	160	267884934	138	546239080	425	4.25	0.025	0.10625	0.0311219	0.00265625	0.000778048	0.769928	9.91564e-09	5.63803e-09	1	0	0	1	1	0
AATGGCAGTGAGGCG	12	55	15	160	267884934	138	546239080	825	4.58333	0.075	0.34375	0.100689	0.00515625	0.00151033	0.498188	1.9248e-08	1.09444e-08	1	0	0	1	0	0
AATGGGC	113	522	7	160	267884934	138	546239080	3654	4.61947	0.70625	3.2625	0.955626	0.0228375	0.00668938	0.234321	8.52512e-08	4.84738e-08	1	0	0	1	0	0
AATGGGG	1	4	7	160	267884934	138	546239080	28	4	0.00625	0.025	0.0073228	0.000175	5.12596e-05	0.202899	6.53266e-10	3.71446e-10	1	0	0	1	0	0
AATGGGGGAGGCAGG	1	4	15	160	267884934	138	546239080	60	4	0.00625	0.025	0.0073228	0.000375	0.000109842	0.434783	1.39985e-09	7.95957e-10	1	0	0	1	0	0
AATGGGGGGCGCAGG	1	4	15	160	267884934	138	546239080	60	4	0.00625	0.025	0.0073228	0.000375	0.000109842	0.434783	1.39985e-09	7.95957e-10	1	0	0	1	0	0
AATGGGGGTGTGCTG	2	8	15	160	267884934	138	546239080	120	4	0.0125	0.05	0.0146456	0.00075	0.000219684	0.434783	2.79971e-09	1.59191e-09	1	0	0	1	0	0
AATGGGGT	2	8	8	160	267884934	138	546239080	64	4	0.0125	0.05	0.0146456	0.0004	0.000117165	0.231884	1.49318e-09	8.4902e-10	1	0	0	1	0	0
AATGGGTGTGCGAGG	1371	6305	15	160	267884934	138	546239080	94575	4.59883	8.56875	39.4062	11.5426	0.591094	0.173138	0.499873	2.20652e-06	1.25463e-06	1	0	0	1	0	0
AATGGT	2	8	6	160	267884934	138	546239080	48	4	0.0125	0.05	0.0146456	0.0003	8.78736e-05	0.173913	1.11988e-09	6.36765e-10	1	0	0	1	0	0
AATGGTAGGGTCGGG	2	16	15	160	267884934	138	546239080	240	8	0.0125	0.1	0.0292912	0.0015	0.000439368	0.869565	5.59942e-09	3.18383e-09	1	0	0	1	1	0
AATT	965	5834	4	160	267884934	138	546239080	23336	6.0456	6.03125	36.4625	10.6803	0.14585	0.0427212	0.175235	5.4445e-07	3.09574e-07	1	0	0	0	0	0
AATTAGAG	163	720	8	160	267884934	138	546239080	5760	4.41718	1.01875	4.5	1.3181	0.036	0.0105448	0.256068	1.34386e-07	7.64118e-08	1	0	0	1	0	0
AATTAT	7	29	6	160	267884934	138	546239080	174	4.14286	0.04375	0.18125	0.0530903	0.0010875	0.000318542	0.180124	4.05958e-09	2.30827e-09	1	0	0	1	0	0
AATTC	314	1728	5	160	267884934	138	546239080	8640	5.50318	1.9625	10.8	3.16345	0.054	0.0158172	0.199391	2.01579e-07	1.14618e-07	1	0	0	1	0	0
AATTCG	159	636	6	160	267884934	138	546239080	3816	4	0.99375	3.975	1.16433	0.02385	0.00698595	0.173913	8.90308e-08	5.06228e-08	1	0	0	1	0	0
AC	559252	8968471	2	160	267884934	138	546239080	17936942	16.0365	3495.32	56052.9	16418.6	112.106	32.8372	0.232414	0.000418485	0.00023795	1	1	1	0	0	0
ACACACC	1	4	7	160	267884934	138	546239080	28	4	0.00625	0.025	0.0073228	0.000175	5.12596e-05	0.202899	6.53266e-10	3.71446e-10	1	0	0	1	0	0
ACACACCGACCACTG	37	179	15	160	267884934	138	546239080	2685	4.83784	0.23125	1.11875	0.327695	0.0167813	0.00491543	0.525852	6.26435e-08	3.56191e-08	1	0	0	1	1	0
ACACAG	153	612	6	160	267884934	138	546239080	3672	4	0.95625	3.825	1.12039	0.02295	0.00672233	0.173913	8.56711e-08	4.87125e-08	1	0	0	1	0	0
ACACAGACGGCACAT	2	8	15	160	267884934	138	546239080	120	4	0.0125	0.05	0.0146456	0.00075	0.000219684	0.434783	2.79971e-09	1.59191e-09	1	0	0	1	0	0
ACACAT	566	2981	6	160	267884934	138	546239080	17886	5.26678	3.5375	18.6313	5.45732	0.111787	0.0327439	0.228991	4.17297e-07	2.37275e-07	1	0	0	1	0	0
ACACATGTGACCAGG	1	4	15	160	267884934	138	546239080	60	4	0.00625	0.025	0.0073228	0.000375	0.000109842	0.434783	1.39985e-09	7.95957e-10	1	0	0	1	0	0
ACACC	2	10	5	160	267884934	138	546239080	50	5	0.0125	0.0625	0.018307	0.0003125	9.1535e-05	0.181159	1.16655e-09	6.63297e-10	1	0	0	1	0	0
ACACCACATACCCCC	1	4	15	160	267884934	138	546239080	60	4	0.00625	0.025	0.0073228	0.000375	0.000109842	0.434783	1.39985e-09	7.95957e-10	1	0	0	1	0	0
ACACCACCTCCATAG	121	716	15	160	267884934	138	546239080	10740	5.91736	0.75625	4.475	1.31078	0.067125	0.0196617	0.643191	2.50574e-07	1.42476e-07	1	0	0	1	1	0
ACACCAGCTCCGACGCACTCTCTC	2	8	24	160	267884934	138	546239080	192	4	0.0125	0.05	0.0146456	0.0012	0.000351494	0.695652	4.47954e-09	2.54706e-09	1	0	0	1	1	0
ACACCC	301	1818	6	160	267884934	138	546239080	10908	6.03987	1.88125	11.3625	3.32821	0.068175	0.0199693	0.262603	2.54494e-07	1.44705e-07	1	0	0	1	0	0
ACACCCATCGTCGGC	1	4	15	160	267884934	138	546239080	60	4	0.00625	0.025	0.0073228	0.000375	0.000109842	0.434783	1.39985e-09	7.95957e-10	1	0	0	1	0	0
ACACCCC	5	25	7	160	267884934	138	546239080	175	5	0.03125	0.15625	0.0457675	0.00109375	0.000320373	0.253623	4.08291e-09	2.32154e-09	1	0	0	1	0	0
ACACCCCACAGACGC	153	692	15	160	267884934	138	546239080	10380	4.52288	0.95625	4.325	1.26684	0.064875	0.0190027	0.491617	2.42175e-07	1.377e-07	1	0	0	1	0	0
ACACCCCCCGCCTCC	1	5	15	160	267884934	138	546239080	75	5	0.00625	0.03125	0.0091535	0.00046875	0.000137303	0.543478	1.74982e-09	9.94946e-10	1	0	0	1	1	0
ACACCCTCCTACCTG	4	16	15	160	267884934	138	546239080	240	4	0.025	0.1	0.0292912	0.0015	0.000439368	0.434783	5.59942e-09	3.18383e-09	1	0	0	1	0	0
ACACCCTCCTGCCAT	765	3325	15	160	267884934	138	546239080	49875	4.34641	4.78125	20.7812	6.08708	0.311719	0.0913062	0.472435	1.16363e-06	6.61639e-07	1	0	0	1	0	0
ACACCCTCTCCCATG	1	8	15	160	267884934	138	546239080	120	8	0.00625	0.05	0.0146456	0.00075	0.000219684	0.869565	2.79971e-09	1.59191e-09	1	0	0	1	1	0
ACACCGACCACCACC	1	4	15	160	267884934	138	546239080	60	4	0.00625	0.025	0.0073228	0.000375	0.000109842	0.434783	1.39985e-09	7.95957e-10	1	0	0	1	0	0
ACACCGAGACCGACC	16	78	15	160	267884934	138	546239080	1170	4.875	0.1	0.4875	0.142795	0.0073125	0.00214192	0.529891	2.72972e-08	1.55212e-08	1	0	0	1	1	0
ACACCGCACCGGATC	1	5	15	160	267884934	138	546239080	75	5	0.00625	0.03125	0.0091535	0.00046875	0.000137303	0.543478	1.74982e-09	9.94946e-10	1	0	0	1	1	0
ACACCGGACAGAGGC	34	172	15	160	267884934	138	546239080	2580	5.05882	0.2125	1.075	0.31488	0.016125	0.00472321	0.549872	6.01938e-08	3.42261e-08	1	0	0	1	1	0
ACACCGGGATATGCG	1	4	15	160	267884934	138	546239080	60	4	0.00625	0.025	0.0073228	0.000375	0.000109842	0.434783	1.39985e-09	7.95957e-10	1	0	0	1	0	0
ACACCTCACACGCTG	3	18	15	160	267884934	138	546239080	270	6	0.01875	0.1125	0.0329526	0.0016875	0.000494289	0.652174	6.29935e-09	3.5818e-09	1	0	0	1	1	0
ACACCTCCTCCCTGC	1	4	15	160	267884934	138	546239080	60	4	0.00625	0.025	0.0073228	0.000375	0.000109842	0.434783	1.39985e-09	7.95957e-10	1	0	0	1	0	0
ACACGC	1910	9300	6	160	267884934	138	546239080	55800	4.86911	11.9375	58.125	17.0255	0.34875	0.102153	0.2117	1.30186e-06	7.4024e-07	1	0	0	1	0	0
ACACGCACTGCCACC	1	4	15	160	267884934	138	546239080	60	4	0.00625	0.025	0.0073228	0.000375	0.000109842	0.434783	1.39985e-09	7.95957e-10	1	0	0	1	0	0
ACACGCACTGGTCGC	14	67	15	160	267884934	138	546239080	1005	4.78571	0.0875	0.41875	0.122657	0.00628125	0.00183985	0.520186	2.34476e-08	1.33323e-08	1	0	0	1	1	0
ACACGCCACCCTGGT	13	69	15	160	267884934	138	546239080	1035	5.30769	0.08125	0.43125	0.126318	0.00646875	0.00189477	0.576923	2.41475e-08	1.37303e-08	1	0	0	1	1	0
ACACGCCATCTGCCT	14	56	15	160	267884934	138	546239080	840	4	0.0875	0.35	0.102519	0.00525	0.00153779	0.434783	1.9598e-08	1.11434e-08	1	0	0	1	0	0
ACACGG	186	1054	6	160	267884934	138	546239080	6324	5.66667	1.1625	6.5875	1.92956	0.039525	0.0115773	0.246377	1.47545e-07	8.38938e-08	1	0	0	1	0	0
ACACGGC	478	2203	7	160	267884934	138	546239080	15421	4.60879	2.9875	13.7688	4.03303	0.0963813	0.0282312	0.233779	3.59786e-07	2.04574e-07	1	0	0	1	0	0
ACACGGCAGCTACGG	3	15	15	160	267884934	138	546239080	225	5	0.01875	0.09375	0.0274605	0.00140625	0.000411908	0.543478	5.24946e-09	2.98484e-09	1	0	0	1	1	0
ACACGGTGGATACGG	270	1173	15	160	267884934	138	546239080	17595	4.34444	1.6875	7.33125	2.14741	0.109969	0.0322112	0.472222	4.10507e-07	2.33414e-07	1	0	0	1	0	0
ACACGT	218	872	6	160	267884934	138	546239080	5232	4	1.3625	5.45	1.59637	0.0327	0.00957822	0.173913	1.22067e-07	6.94074e-08	1	0	0	1	0	0
ACACT	36	180	5	160	267884934	138	546239080	900	5	0.225	1.125	0.329526	0.005625	0.00164763	0.181159	2.09978e-08	1.19393e-08	1	0	0	1	0	0
ACACTAT	356	2213	7	160	267884934	138	546239080	15491	6.21629	2.225	13.8313	4.05134	0.0968187	0.0283594	0.315319	3.61419e-07	2.05503e-07	1	0	0	1	0	0
ACACTCCTCACTGCC	25	129	15	160	267884934	138	546239080	1935	5.16	0.15625	0.80625	0.23616	0.0120938	0.0035424	0.56087	4.51453e-08	2.56696e-08	1	0	0	1	1	0
ACACTCTGGGGCCTC	1	4	15	160	267884934	138	546239080	60	4	0.00625	0.025	0.0073228	0.000375	0.000109842	0.434783	1.39985e-09	7.95957e-10	1	0	0	1	0	0
ACAG	2613	18619	4	160	267884934	138	546239080	74476	7.12553	16.3313	116.369	34.0858	0.465475	0.136343	0.206537	1.73759e-06	9.87994e-07	1	0	0	0	0	0
ACAGACG	273	1092	7	160	267884934	138	546239080	7644	4	1.70625	6.825	1.99912	0.047775	0.0139939	0.202899	1.78341e-07	1.01405e-07	1	0	0	1	0	0
ACAGACGAGTGCTGG	5	26	15	160	267884934	138	546239080	390	5.2	0.03125	0.1625	0.0475982	0.0024375	0.000713973	0.565217	9.09906e-09	5.17372e-09	1	0	0	1	1	0
ACAGACGCGGGCAGG	1	4	15	160	267884934	138	546239080	60	4	0.00625	0.025	0.0073228	0.000375	0.000109842	0.434783	1.39985e-09	7.95957e-10	1	0	0	1	0	0
ACAGAG	1553	8985	6	160	267884934	138	546239080	53910	5.78558	9.70625	56.1562	16.4488	0.336938	0.098693	0.251547	1.25777e-06	7.15167e-07	1	0	0	1	0	0
ACAGAGAG	3010	12409	8	160	267884934	138	546239080	99272	4.12259	18.8125	77.5563	22.7172	0.62045	0.181737	0.238991	2.31611e-06	1.31694e-06	1	0	0	1	0	0
ACAGAGC	186	901	7	160	267884934	138	546239080	6307	4.84409	1.1625	5.63125	1.64946	0.0394188	0.0115462	0.245715	1.47148e-07	8.36683e-08	1	0	0	1	0	0
ACAGAGGTATCGCCC	8	36	15	160	267884934	138	546239080	540	4.5	0.05	0.225	0.0659052	0.003375	0.000988578	0.48913	1.25987e-08	7.16361e-09	1	0	0	1	0	0
ACAGATGATCACGCT	2	12	15	160	267884934	138	546239080	180	6	0.0125	0.075	0.0219684	0.001125	0.000329526	0.652174	4.19956e-09	2.38787e-09	1	0	0	1	1	0
ACAGCC	178	983	6	160	267884934	138	546239080	5898	5.52247	1.1125	6.14375	1.79958	0.0368625	0.0107975	0.240107	1.37606e-07	7.82425e-08	1	0	0	1	0	0
ACAGCCAGGTGGGTC	18	73	15	160	267884934	138	546239080	1095	4.05556	0.1125	0.45625	0.133641	0.00684375	0.00200462	0.440821	2.55473e-08	1.45262e-08	1	0	0	1	0	0
ACAGCCC	1	4	7	160	267884934	138	546239080	28	4	0.00625	0.025	0.0073228	0.000175	5.12596e-05	0.202899	6.53266e-10	3.71446e-10	1	0	0	1	0	0
ACAGCCCACGTCACC	1	4	15	160	267884934	138	546239080	60	4	0.00625	0.025	0.0073228	0.000375	0.000109842	0.434783	1.39985e-09	7.95957e-10	1	0	0	1	0	0
ACAGCCCAGACCCCG	1	4	15	160	267884934	138	546239080	60	4	0.00625	0.025	0.0073228	0.000375	0.000109842	0.434783	1.39985e-09	7.95957e-10	1	0	0	1	0	0
ACAGCGACATCATGG	7	44	15	160	267884934	138	546239080	660	6.28571	0.04375	0.275	0.0805508	0.004125	0.00120826	0.68323	1.53984e-08	8.75552e-09	1	0	0	1	1	0
ACAGCT	1	5	6	160	267884934	138	546239080	30	5	0.00625	0.03125	0.0091535	0.0001875	5.4921e-05	0.217391	6.99927e-10	3.97978e-10	1	0	0	1	0	0
ACAGGACATAGGGCG	10	46	15	160	267884934	138	546239080	690	4.6	0.0625	0.2875	0.0842122	0.0043125	0.00126318	0.5	1.60983e-08	9.1535e-09	1	0	0	1	0	0
ACAGGCGTG	1	4	9	160	267884934	138	546239080	36	4	0.00625	0.025	0.0073228	0.000225	6.59052e-05	0.26087	8.39913e-10	4.77574e-10	1	0	0	1	0	0
ACAGT	316	1902	5	160	267884934	138	546239080	9510	6.01899	1.975	11.8875	3.48199	0.0594375	0.01741	0.218079	2.21877e-07	1.26159e-07	1	0	0	1	0	0
ACAGTATGGC	1869	9369	10	160	267884934	138	546239080	93690	5.01284	11.6813	58.5562	17.1518	0.585562	0.171518	0.363249	2.18587e-06	1.24289e-06	1	0	0	1	0	0
ACAGTCC	1	4	7	160	267884934	138	546239080	28	4	0.00625	0.025	0.0073228	0.000175	5.12596e-05	0.202899	6.53266e-10	3.71446e-10	1	0	0	1	0	0
ACAT	13097	131449	4	160	267884934	138	546239080	525796	10.0366	81.8563	821.556	240.644	3.28622	0.962575	0.290915	1.22673e-05	6.97518e-06	1	1	0	0	0	0
ACATACGGCTGACCC	8	40	15	160	267884934	138	546239080	600	5	0.05	0.25	0.073228	0.00375	0.00109842	0.543478	1.39985e-08	7.95957e-09	1	0	0	1	1	0
ACATAGCCACGACCC	93	474	15	160	267884934	138	546239080	7110	5.09677	0.58125	2.9625	0.867752	0.0444375	0.0130163	0.553997	1.65883e-07	9.43209e-08	1	0	0	1	1	0
ACATAGCTGCACCCC	7	33	15	160	267884934	138	546239080	495	4.71429	0.04375	0.20625	0.0604131	0.00309375	0.000906197	0.512422	1.15488e-08	6.56664e-09	1	0	0	1	1	0
ACATAT	1085	5092	6	160	267884934	138	546239080	30552	4.69309	6.78125	31.825	9.32193	0.19095	0.0559316	0.204047	7.12806e-07	4.05301e-07	1	0	0	1	0	0
ACATCCC	1	4	7	160	267884934	138	546239080	28	4	0.00625	0.025	0.0073228	0.000175	5.12596e-05	0.202899	6.53266e-10	3.71446e-10	1	0	0	1	0	0
ACATCCCACCCATAGCAGCAGAGT	1	5	24	160	267884934	138	546239080	120	5	0.00625	0.03125	0.0091535	0.00075	0.000219684	0.869565	2.79971e-09	1.59191e-09	1	0	0	1	1	0
ACATCGC	226	904	7	160	267884934	138	546239080	6328	4	1.4125	5.65	1.65495	0.03955	0.0115847	0.202899	1.47638e-07	8.39469e-08	1	0	0	1	0	0
ACATCGGTAGCCACC	2	11	15	160	267884934	138	546239080	165	5.5	0.0125	0.06875	0.0201377	0.00103125	0.000302066	0.597826	3.8496e-09	2.18888e-09	1	0	0	1	1	0
ACATCGTACCCTCCC	1	4	15	160	267884934	138	546239080	60	4	0.00625	0.025	0.0073228	0.000375	0.000109842	0.434783	1.39985e-09	7.95957e-10	1	0	0	1	0	0
ACATCT	3	12	6	160	267884934	138	546239080	72	4	0.01875	0.075	0.0219684	0.00045	0.00013181	0.173913	1.67983e-09	9.55148e-10	1	0	0	1	0	0
ACATGACCAGCACCG	5	27	15	160	267884934	138	546239080	405	5.4	0.03125	0.16875	0.0494289	0.00253125	0.000741434	0.586957	9.44902e-09	5.37271e-09	1	0	0	1	1	0
ACATGCTCCCG	207	1106	11	160	267884934	138	546239080	12166	5.343	1.29375	6.9125	2.02475	0.0760375	0.0222723	0.425891	2.83844e-07	1.61393e-07	1	0	0	1	0	0
ACATGGAGGGGCACT	2	16	15	160	267884934	138	546239080	240	8	0.0125	0.1	0.0292912	0.0015	0.000439368	0.869565	5.59942e-09	3.18383e-09	1	0	0	1	1	0
ACATGGTGACTGAGG	4	26	15	160	267884934	138	546239080	390	6.5	0.025	0.1625	0.0475982	0.0024375	0.000713973	0.706522	9.09906e-09	5.17372e-09	1	0	0	1	1	0
ACC	5589	50559	3	160	267884934	138	546239080	151677	9.04616	34.9312	315.994	92.5584	0.947981	0.277675	0.196656	3.53876e-06	2.01214e-06	1	0	0	0	0	0
ACCACCAGACCCAGC	2	8	15	160	267884934	138	546239080	120	4	0.0125	0.05	0.0146456	0.00075	0.000219684	0.434783	2.79971e-09	1.59191e-09	1	0	0	1	0	0
ACCACCAGCACCGAG	178	973	15	160	267884934	138	546239080	14595	5.46629	1.1125	6.08125	1.78127	0.0912188	0.0267191	0.594162	3.40515e-07	1.93616e-07	1	0	0	1	1	0
ACCACCTATCCCTCT	10	54	15	160	267884934	138	546239080	810	5.4	0.0625	0.3375	0.0988578	0.0050625	0.00148287	0.586957	1.8898e-08	1.07454e-08	1	0	0	1	1	0
ACCACG	3	12	6	160	267884934	138	546239080	72	4	0.01875	0.075	0.0219684	0.00045	0.00013181	0.173913	1.67983e-09	9.55148e-10	1	0	0	1	0	0
ACCACGAGAGCACCG	31	172	15	160	267884934	138	546239080	2580	5.54839	0.19375	1.075	0.31488	0.016125	0.00472321	0.603086	6.01938e-08	3.42261e-08	1	0	0	1	1	0
ACCACGAGGCTACGC	1	5	15	160	267884934	138	546239080	75	5	0.00625	0.03125	0.0091535	0.00046875	0.000137303	0.543478	1.74982e-09	9.94946e-10	1	0	0	1	1	0
ACCACGTCAGCACCC	83	336	15	160	267884934	138	546239080	5040	4.04819	0.51875	2.1	0.615115	0.0315	0.00922673	0.440021	1.17588e-07	6.68604e-08	1	0	0	1	0	0
ACCACT	134	536	6	160	267884934	138	546239080	3216	4	0.8375	3.35	0.981255	0.0201	0.00588753	0.173913	7.50322e-08	4.26633e-08	1	0	0	1	0	0
ACCACTC	1	5	7	160	267884934	138	546239080	35	5	0.00625	0.03125	0.0091535	0.00021875	6.40745e-05	0.253623	8.16582e-10	4.64308e-10	1	0	0	1	0	0
ACCAGACCTAGCGAT	4	27	15	160	267884934	138	546239080	405	6.75	0.025	0.16875	0.0494289	0.00253125	0.000741434	0.733696	9.44902e-09	5.37271e-09	1	0	0	1	1	0
ACCAGC	655	3884	6	160	267884934	138	546239080	23304	5.92977	4.09375	24.275	7.11044	0.14565	0.0426626	0.257816	5.43704e-07	3.0915e-07	1	0	0	1	0	0
ACCAGCACGCACCGC	20	88	15	160	267884934	138	546239080	1320	4.4	0.125	0.55	0.161102	0.00825	0.00241652	0.478261	3.07968e-08	1.7511e-08	1	0	0	1	0	0
ACCAGCCCATGCCTC	18	78	15	160	267884934	138	546239080	1170	4.33333	0.1125	0.4875	0.142795	0.0073125	0.00214192	0.471014	2.72972e-08	1.55212e-08	1	0	0	1	0	0
ACCAGCG	173	1084	7	160	267884934	138	546239080	7588	6.2659	1.08125	6.775	1.98448	0.047425	0.0138914	0.317835	1.77035e-07	1.00662e-07	1	0	0	1	0	0
ACCATACGCCACTGC	1	8	15	160	267884934	138	546239080	120	8	0.00625	0.05	0.0146456	0.00075	0.000219684	0.869565	2.79971e-09	1.59191e-09	1	0	0	1	1	0
ACCATC	2	8	6	160	267884934	138	546239080	48	4	0.0125	0.05	0.0146456	0.0003	8.78736e-05	0.173913	1.11988e-09	6.36765e-10	1	0	0	1	0	0
ACCATCCTACTGCCC	276	1379	15	160	267884934	138	546239080	20685	4.99638	1.725	8.61875	2.52454	0.129281	0.037868	0.543084	4.826e-07	2.74406e-07	1	0	0	1	1	0
ACCATCTCACCCGGC	1	4	15	160	267884934	138	546239080	60	4	0.00625	0.025	0.0073228	0.000375	0.000109842	0.434783	1.39985e-09	7.95957e-10	1	0	0	1	0	0
ACCC	45	391	4	160	267884934	138	546239080	1564	8.68889	0.28125	2.44375	0.715804	0.009775	0.00286322	0.251852	3.64895e-08	2.07479e-08	1	0	0	0	0	0
ACCCACCCACCCCCC	1	4	15	160	267884934	138	546239080	60	4	0.00625	0.025	0.0073228	0.000375	0.000109842	0.434783	1.39985e-09	7.95957e-10	1	0	0	1	0	0
ACCCAGACCCGATGG	238	1173	15	160	267884934	138	546239080	17595	4.92857	1.4875	7.33125	2.14741	0.109969	0.0322112	0.535714	4.10507e-07	2.33414e-07	1	0	0	1	1	0
ACCCAGAGCCCGATG	1	5	15	160	267884934	138	546239080	75	5	0.00625	0.03125	0.0091535	0.00046875	0.000137303	0.543478	1.74982e-09	9.94946e-10	1	0	0	1	1	0
ACCCAGTGCCGAGTG	1	5	15	160	267884934	138	546239080	75	5	0.00625	0.03125	0.0091535	0.00046875	0.000137303	0.543478	1.74982e-09	9.94946e-10	1	0	0	1	1	0
ACCCATC	36	149	7	160	267884934	138	546239080	1043	4.13889	0.225	0.93125	0.272774	0.00651875	0.00190942	0.209944	2.43341e-08	1.38364e-08	1	0	0	1	0	0
ACCCATCACCCCCGC	3	12	15	160	267884934	138	546239080	180	4	0.01875	0.075	0.0219684	0.001125	0.000329526	0.434783	4.19956e-09	2.38787e-09	1	0	0	1	0	0
ACCCATCATCCCCCC	1	4	15	160	267884934	138	546239080	60	4	0.00625	0.025	0.0073228	0.000375	0.000109842	0.434783	1.39985e-09	7.95957e-10	1	0	0	1	0	0
ACCCATCGCACGGGC	3	20	15	160	267884934	138	546239080	300	6.66667	0.01875	0.125	0.036614	0.001875	0.00054921	0.724638	6.99927e-09	3.97978e-09	1	0	0	1	1	0
ACCCC	69	346	5	160	267884934	138	546239080	1730	5.01449	0.43125	2.1625	0.633422	0.0108125	0.00316711	0.181685	4.03625e-08	2.29501e-08	1	0	0	1	0	0
ACCCCACGTCCCCCC	1	4	15	160	267884934	138	546239080	60	4	0.00625	0.025	0.0073228	0.000375	0.000109842	0.434783	1.39985e-09	7.95957e-10	1	0	0	1	0	0
ACCCCAGTCACTATC	33	166	15	160	267884934	138	546239080	2490	5.0303	0.20625	1.0375	0.303896	0.0155625	0.00455844	0.546772	5.8094e-08	3.30322e-08	1	0	0	1	1	0
ACCCCC	226	911	6	160	267884934	138	546239080	5466	4.03097	1.4125	5.69375	1.66777	0.0341625	0.0100066	0.17526	1.27527e-07	7.25116e-08	1	0	0	1	0	0
ACCCCCC	23	95	7	160	267884934	138	546239080	665	4.13043	0.14375	0.59375	0.173917	0.00415625	0.00121742	0.209515	1.55151e-08	8.82185e-09	1	0	0	1	0	0
ACCCCG	1	4	6	160	267884934	138	546239080	24	4	0.00625	0.025	0.0073228	0.00015	4.39368e-05	0.173913	5.59942e-10	3.18383e-10	1	0	0	1	0	0
ACCCG	1	5	5	160	267884934	138	546239080	25	5	0.00625	0.03125	0.0091535	0.00015625	4.57675e-05	0.181159	5.83273e-10	3.31649e-10	1	0	0	1	0	0
ACCCGAGACCTGCCT	7	43	15	160	267884934	138	546239080	645	6.14286	0.04375	0.26875	0.0787201	0.00403125	0.0011808	0.667702	1.50484e-08	8.55653e-09	1	0	0	1	1	0
ACCCTATCC	1	4	9	160	267884934	138	546239080	36	4	0.00625	0.025	0.0073228	0.000225	6.59052e-05	0.26087	8.39913e-10	4.77574e-10	1	0	0	1	0	0
ACCCTCC	8	33	7	160	267884934	138	546239080	231	4.125	0.05	0.20625	0.0604131	0.00144375	0.000422892	0.209239	5.38944e-09	3.06443e-09	1	0	0	1	0	0
ACCCTCCTCTGCCTC	2	17	15	160	267884934	138	546239080	255	8.5	0.0125	0.10625	0.0311219	0.00159375	0.000466829	0.923913	5.94938e-09	3.38282e-09	1	0	0	1	1	0
ACCCTCT	1	4	7	160	267884934	138	546239080	28	4	0.00625	0.025	0.0073228	0.000175	5.12596e-05	0.202899	6.53266e-10	3.71446e-10	1	0	0	1	0	0
ACCCTCTCGGTCATCCCACTACT	1	5	23	160	267884934	138	546239080	115	5	0.00625	0.03125	0.0091535	0.00071875	0.000210531	0.833333	2.68305e-09	1.52558e-09	1	0	0	1	1	0
ACCCTCTGCCCTCTC	2	9	15	160	267884934	138	546239080	135	4.5	0.0125	0.05625	0.0164763	0.00084375	0.000247145	0.48913	3.14967e-09	1.7909e-09	1	0	0	1	0	0
ACCCTGAGCCGACGC	2	11	15	160	267884934	138	546239080	165	5.5	0.0125	0.06875	0.0201377	0.00103125	0.000302066	0.597826	3.8496e-09	2.18888e-09	1	0	0	1	1	0
ACCG	609	4126	4	160	267884934	138	546239080	16504	6.77504	3.80625	25.7875	7.55347	0.10315	0.0302139	0.196378	3.85053e-07	2.18941e-07	1	0	0	0	0	0
ACCGAGCGAGATGAT	1	7	15	160	267884934	138	546239080	105	7	0.00625	0.04375	0.0128149	0.00065625	0.000192224	0.76087	2.44975e-09	1.39292e-09	1	0	0	1	1	0
ACCGAGCGCC	237	1210	10	160	267884934	138	546239080	12100	5.10549	1.48125	7.5625	2.21515	0.075625	0.0221515	0.369963	2.82304e-07	1.60518e-07	1	0	0	1	0	0
ACCGAGTCGTGGCTG	1	4	15	160	267884934	138	546239080	60	4	0.00625	0.025	0.0073228	0.000375	0.000109842	0.434783	1.39985e-09	7.95957e-10	1	0	0	1	0	0
ACCGATATGGCACTC	164	884	15	160	267884934	138	546239080	13260	5.39024	1.025	5.525	1.61834	0.082875	0.0242751	0.585896	3.09368e-07	1.75906e-07	1	0	0	1	1	0
ACCGATCTCCTCTGC	1	4	15	160	267884934	138	546239080	60	4	0.00625	0.025	0.0073228	0.000375	0.000109842	0.434783	1.39985e-09	7.95957e-10	1	0	0	1	0	0
ACCGC	266	1805	5	160	267884934	138	546239080	9025	6.78571	1.6625	11.2812	3.30441	0.0564062	0.0165221	0.245859	2.10561e-07	1.19725e-07	1	0	0	1	0	0
ACCGCACTCCCCATG	20	83	15	160	267884934	138	546239080	1245	4.15	0.125	0.51875	0.151948	0.00778125	0.00227922	0.451087	2.9047e-08	1.65161e-08	1	0	0	1	0	0
ACCGCAGAGAGACTG	1	5	15	160	267884934	138	546239080	75	5	0.00625	0.03125	0.0091535	0.00046875	0.000137303	0.543478	1.74982e-09	9.94946e-10	1	0	0	1	1	0
ACCGCC	712	2849	6	160	267884934	138	546239080	17094	4.0014	4.45	17.8062	5.21566	0.106838	0.031294	0.173974	3.98819e-07	2.26768e-07	1	0	0	1	0	0
ACCGCGC	1	6	7	160	267884934	138	546239080	42	6	0.00625	0.0375	0.0109842	0.0002625	7.68894e-05	0.304348	9.79898e-10	5.5717e-10	1	0	0	1	0	0
ACCGGACT	1	4	8	160	267884934	138	546239080	32	4	0.00625	0.025	0.0073228	0.0002	5.85824e-05	0.231884	7.46589e-10	4.2451e-10	1	0	0	1	0	0
ACCGGC	507	2282	6	160	267884934	138	546239080	13692	4.50099	3.16875	14.2625	4.17766	0.085575	0.0250659	0.195695	3.19447e-07	1.81637e-07	1	0	0	1	0	0
ACCGGGCTATCATGG	1	8	15	160	267884934	138	546239080	120	8	0.00625	0.05	0.0146456	0.00075	0.000219684	0.869565	2.79971e-09	1.59191e-09	1	0	0	1	1	0
ACCGTCC	217	871	7	160	267884934	138	546239080	6097	4.01382	1.35625	5.44375	1.59454	0.0381063	0.0111618	0.2036	1.42249e-07	8.08825e-08	1	0	0	1	0	0
ACCT	241	1448	4	160	267884934	138	546239080	5792	6.0083	1.50625	9.05	2.65085	0.0362	0.0106034	0.174154	1.35133e-07	7.68363e-08	1	0	0	0	0	0
ACCTAGCCAT	212	1075	10	160	267884934	138	546239080	10750	5.07075	1.325	6.71875	1.968	0.0671875	0.01968	0.367446	2.50807e-07	1.42609e-07	1	0	0	1	0	0
ACCTAGCCCGAGATG	1	4	15	160	267884934	138	546239080	60	4	0.00625	0.025	0.0073228	0.000375	0.000109842	0.434783	1.39985e-09	7.95957e-10	1	0	0	1	0	0
ACCTAGTCAT	177	778	10	160	267884934	138	546239080	7780	4.39548	1.10625	4.8625	1.42428	0.048625	0.0142428	0.318513	1.81515e-07	1.03209e-07	1	0	0	1	0	0
ACCTAT	133	532	6	160	267884934	138	546239080	3192	4	0.83125	3.325	0.973933	0.01995	0.0058436	0.173913	7.44723e-08	4.23449e-08	1	0	0	1	0	0
ACCTCC	580	2348	6	160	267884934	138	546239080	14088	4.04828	3.625	14.675	4.29848	0.08805	0.0257909	0.176012	3.28686e-07	1.86891e-07	1	0	0	1	0	0
ACCTCCATCGTCGTC	9	52	15	160	267884934	138	546239080	780	5.77778	0.05625	0.325	0.0951964	0.004875	0.00142795	0.628019	1.81981e-08	1.03474e-08	1	0	0	1	1	0
ACCTGG	204	816	6	160	267884934	138	546239080	4896	4	1.275	5.1	1.49385	0.0306	0.00896311	0.173913	1.14228e-07	6.49501e-08	1	0	0	1	0	0
ACCTGGC	2	8	7	160	267884934	138	546239080	56	4	0.0125	0.05	0.0146456	0.00035	0.000102519	0.202899	1.30653e-09	7.42893e-10	1	0	0	1	0	0
ACG	57531	558119	3	160	267884934	138	546239080	1674357	9.70119	359.569	3488.24	1021.75	10.4647	3.06525	0.210895	3.90643e-05	2.22119e-05	1	1	0	0	0	0
ACGACT	2	8	6	160	267884934	138	546239080	48	4	0.0125	0.05	0.0146456	0.0003	8.78736e-05	0.173913	1.11988e-09	6.36765e-10	1	0	0	1	0	0
ACGACTCGCACTGCC	2	9	15	160	267884934	138	546239080	135	4.5	0.0125	0.05625	0.0164763	0.00084375	0.000247145	0.48913	3.14967e-09	1.7909e-09	1	0	0	1	0	0
ACGAG	1	16	5	160	267884934	138	546239080	80	16	0.00625	0.1	0.0292912	0.0005	0.000146456	0.57971	1.86647e-09	1.06128e-09	1	0	0	1	1	0
ACGAGACTCAGAGAG	2	11	15	160	267884934	138	546239080	165	5.5	0.0125	0.06875	0.0201377	0.00103125	0.000302066	0.597826	3.8496e-09	2.18888e-09	1	0	0	1	1	0
ACGAGC	1	4	6	160	267884934	138	546239080	24	4	0.00625	0.025	0.0073228	0.00015	4.39368e-05	0.173913	5.59942e-10	3.18383e-10	1	0	0	1	0	0
ACGAGG	149	713	6	160	267884934	138	546239080	4278	4.78523	0.93125	4.45625	1.30529	0.0267375	0.00783174	0.208054	9.98096e-08	5.67517e-08	1	0	0	1	0	0
ACGATC	229	1127	6	160	267884934	138	546239080	6762	4.9214	1.43125	7.04375	2.0632	0.0422625	0.0123792	0.213974	1.57764e-07	8.97043e-08	1	0	0	1	0	0
ACGATCCGCGGATGG	1	8	15	160	267884934	138	546239080	120	8	0.00625	0.05	0.0146456	0.00075	0.000219684	0.869565	2.79971e-09	1.59191e-09	1	0	0	1	1	0
ACGATG	228	916	6	160	267884934	138	546239080	5496	4.01754	1.425	5.725	1.67692	0.03435	0.0100615	0.174676	1.28227e-07	7.29096e-08	1	0	0	1	0	0
ACGC	2159	14907	4	160	267884934	138	546239080	59628	6.90459	13.4938	93.1688	27.2902	0.372675	0.109161	0.200133	1.39118e-06	7.91022e-07	1	0	0	0	0	0
ACGCAGCC	134	606	8	160	267884934	138	546239080	4848	4.52239	0.8375	3.7875	1.1094	0.0303	0.00887523	0.262167	1.13108e-07	6.43133e-08	1	0	0	1	0	0
ACGCATCGGGCACTC	2	8	15	160	267884934	138	546239080	120	4	0.0125	0.05	0.0146456	0.00075	0.000219684	0.434783	2.79971e-09	1.59191e-09	1	0	0	1	0	0
ACGCCATCCAGAGTC	2	10	15	160	267884934	138	546239080	150	5	0.0125	0.0625	0.018307	0.0009375	0.000274605	0.543478	3.49964e-09	1.98989e-09	1	0	0	1	1	0
ACGCCG	54	329	6	160	267884934	138	546239080	1974	6.09259	0.3375	2.05625	0.6023	0.0123375	0.0036138	0.264895	4.60552e-08	2.6187e-08	1	0	0	1	0	0
ACGCCT	1	4	6	160	267884934	138	546239080	24	4	0.00625	0.025	0.0073228	0.00015	4.39368e-05	0.173913	5.59942e-10	3.18383e-10	1	0	0	1	0	0
ACGCGC	1	4	6	160	267884934	138	546239080	24	4	0.00625	0.025	0.0073228	0.00015	4.39368e-05	0.173913	5.59942e-10	3.18383e-10	1	0	0	1	0	0
ACGCTCG	140	680	7	160	267884934	138	546239080	4760	4.85714	0.875	4.25	1.24488	0.02975	0.00871413	0.246377	1.11055e-07	6.31459e-08	1	0	0	1	0	0
ACGCTGCCG	165	746	9	160	267884934	138	546239080	6714	4.52121	1.03125	4.6625	1.3657	0.0419625	0.0122913	0.294862	1.56644e-07	8.90675e-08	1	0	0	1	0	0
ACGG	1010	6680	4	160	267884934	138	546239080	26720	6.61386	6.3125	41.75	12.2291	0.167	0.0489163	0.191706	6.23402e-07	3.54466e-07	1	0	0	0	0	0
ACGGAG	3	12	6	160	267884934	138	546239080	72	4	0.01875	0.075	0.0219684	0.00045	0.00013181	0.173913	1.67983e-09	9.55148e-10	1	0	0	1	0	0
ACGGCG	534	2136	6	160	267884934	138	546239080	12816	4	3.3375	13.35	3.91038	0.0801	0.0234623	0.173913	2.99009e-07	1.70016e-07	1	0	0	1	0	0
ACGGCGGCTCCATAT	1	4	15	160	267884934	138	546239080	60	4	0.00625	0.025	0.0073228	0.000375	0.000109842	0.434783	1.39985e-09	7.95957e-10	1	0	0	1	0	0
ACGGCTGC	311	1455	8	160	267884934	138	546239080	11640	4.67846	1.94375	9.09375	2.66367	0.07275	0.0213094	0.271215	2.71572e-07	1.54416e-07	1	0	0	1	0	0
ACGT	277	1666	4	160	267884934	138	546239080	6664	6.01444	1.73125	10.4125	3.04995	0.04165	0.0121998	0.174332	1.55477e-07	8.84042e-08	1	0	0	0	0	0
ACGTAGCCCTGGAGC	1	6	15	160	267884934	138	546239080	90	6	0.00625	0.0375	0.0109842	0.0005625	0.000164763	0.652174	2.09978e-09	1.19393e-09	1	0	0	1	1	0
ACGTAT	7	28	6	160	267884934	138	546239080	168	4	0.04375	0.175	0.0512596	0.00105	0.000307558	0.173913	3.91959e-09	2.22868e-09	1	0	0	1	0	0
ACGTCCG	249	1187	7	160	267884934	138	546239080	8309	4.76707	1.55625	7.41875	2.17304	0.0519312	0.0152113	0.241808	1.93857e-07	1.10227e-07	1	0	0	1	0	0
ACGTCGCTATGGCCTCTCCCCG	1	4	22	160	267884934	138	546239080	88	4	0.00625	0.025	0.0073228	0.00055	0.000161102	0.637681	2.05312e-09	1.1674e-09	1	0	0	1	1	0
ACGTGC	1	4	6	160	267884934	138	546239080	24	4	0.00625	0.025	0.0073228	0.00015	4.39368e-05	0.173913	5.59942e-10	3.18383e-10	1	0	0	1	0	0
ACT	12856	134181	3	160	267884934	138	546239080	402543	10.4372	80.35	838.631	245.645	2.51589	0.736936	0.226896	9.3917e-06	5.34011e-06	1	1	0	0	0	0
ACTAGAG	98	392	7	160	267884934	138	546239080	2744	4	0.6125	2.45	0.717634	0.01715	0.00502344	0.202899	6.402e-08	3.64017e-08	1	0	0	1	0	0
ACTAGCCCTACTCCC	1	4	15	160	267884934	138	546239080	60	4	0.00625	0.025	0.0073228	0.000375	0.000109842	0.434783	1.39985e-09	7.95957e-10	1	0	0	1	0	0
ACTAT	113	662	5	160	267884934	138	546239080	3310	5.85841	0.70625	4.1375	1.21192	0.0206875	0.00605962	0.212261	7.72253e-08	4.39103e-08	1	0	0	1	0	0
ACTATG	549	2196	6	160	267884934	138	546239080	13176	4	3.43125	13.725	4.02022	0.08235	0.0241213	0.173913	3.07408e-07	1.74792e-07	1	0	0	1	0	0
ACTC	716	5301	4	160	267884934	138	546239080	21204	7.40363	4.475	33.1313	9.70454	0.132525	0.0388182	0.214598	4.94709e-07	2.81291e-07	1	0	0	0	0	0
ACTCCCATCAGCCCT	16	78	15	160	267884934	138	546239080	1170	4.875	0.1	0.4875	0.142795	0.0073125	0.00214192	0.529891	2.72972e-08	1.55212e-08	1	0	0	1	1	0
ACTCCCTCATCCAGC	297	1367	15	160	267884934	138	546239080	20505	4.60269	1.85625	8.54375	2.50257	0.128156	0.0375385	0.500293	4.784e-07	2.72018e-07	1	0	0	1	1	0
ACTCCT	84	470	6	160	267884934	138	546239080	2820	5.59524	0.525	2.9375	0.860429	0.017625	0.00516257	0.243271	6.57932e-08	3.741e-08	1	0	0	1	0	0
ACTCGCCCCCATCCC	1	4	15	160	267884934	138	546239080	60	4	0.00625	0.025	0.0073228	0.000375	0.000109842	0.434783	1.39985e-09	7.95957e-10	1	0	0	1	0	0
ACTCGGCATCGGCTC	5	25	15	160	267884934	138	546239080	375	5	0.03125	0.15625	0.0457675	0.00234375	0.000686513	0.543478	8.74909e-09	4.97473e-09	1	0	0	1	1	0
ACTCT	426	2504	5	160	267884934	138	546239080	12520	5.87793	2.6625	15.65	4.58407	0.07825	0.0229204	0.212969	2.92103e-07	1.6609e-07	1	0	0	1	0	0
ACTCTC	37	149	6	160	267884934	138	546239080	894	4.02703	0.23125	0.93125	0.272774	0.0055875	0.00163665	0.175088	2.08578e-08	1.18598e-08	1	0	0	1	0	0
ACTCTCC	2	8	7	160	267884934	138	546239080	56	4	0.0125	0.05	0.0146456	0.00035	0.000102519	0.202899	1.30653e-09	7.42893e-10	1	0	0	1	0	0
ACTCTCTCGC	181	934	10	160	267884934	138	546239080	9340	5.16022	1.13125	5.8375	1.70987	0.058375	0.0170987	0.373929	2.17911e-07	1.23904e-07	1	0	0	1	0	0
ACTCTCTGCGCTCCC	1	4	15	160	267884934	138	546239080	60	4	0.00625	0.025	0.0073228	0.000375	0.000109842	0.434783	1.39985e-09	7.95957e-10	1	0	0	1	0	0
ACTG	562	4380	4	160	267884934	138	546239080	17520	7.79359	3.5125	27.375	8.01847	0.1095	0.0320739	0.225901	4.08758e-07	2.32419e-07	1	0	0	0	0	0
ACTGAG	44	176	6	160	267884934	138	546239080	1056	4	0.275	1.1	0.322203	0.0066	0.00193322	0.173913	2.46374e-08	1.40088e-08	1	0	0	1	0	0
ACTGAT	2	10	6	160	267884934	138	546239080	60	5	0.0125	0.0625	0.018307	0.000375	0.000109842	0.217391	1.39985e-09	7.95957e-10	1	0	0	1	0	0
ACTGC	1	5	5	160	267884934	138	546239080	25	5	0.00625	0.03125	0.0091535	0.00015625	4.57675e-05	0.181159	5.83273e-10	3.31649e-10	1	0	0	1	0	0
ACTGCC	235	942	6	160	267884934	138	546239080	5652	4.00851	1.46875	5.8875	1.72452	0.035325	0.0103471	0.174283	1.31866e-07	7.49791e-08	1	0	0	1	0	0
ACTGCT	29	116	6	160	267884934	138	546239080	696	4	0.18125	0.725	0.212361	0.00435	0.00127417	0.173913	1.62383e-08	9.2331e-09	1	0	0	1	0	0
AG	9180950	184830482	2	160	267884934	138	546239080	369660964	20.132	57380.9	1.15519e+06	338369	2310.38	676.738	0.291767	0.00862453	0.0049039	1	1	1	0	0	0
AGAGAGCTGGG	161	767	11	160	267884934	138	546239080	8437	4.76398	1.00625	4.79375	1.40415	0.0527313	0.0154456	0.379737	1.96843e-07	1.11925e-07	1	0	0	1	0	0
AGAGAGG	56	224	7	160	267884934	138	546239080	1568	4	0.35	1.4	0.410077	0.0098	0.00287054	0.202899	3.65829e-08	2.0801e-08	1	0	0	1	0	0
AGAGAGGCAGCG	135	569	12	160	267884934	138	546239080	6828	4.21481	0.84375	3.55625	1.04167	0.042675	0.0125	0.366506	1.59303e-07	9.05799e-08	1	0	0	1	0	0
AGAGAT	875	5711	6	160	267884934	138	546239080	34266	6.52686	5.46875	35.6938	10.4551	0.214163	0.0627308	0.283776	7.99457e-07	4.54571e-07	1	0	0	1	0	0
AGAGC	1731	10396	5	160	267884934	138	546239080	51980	6.00578	10.8187	64.975	19.032	0.324875	0.0951598	0.217601	1.21274e-06	6.89564e-07	1	0	0	1	0	0
AGAGCCG	175	1328	7	160	267884934	138	546239080	9296	7.58857	1.09375	8.3	2.43117	0.0581	0.0170182	0.384928	2.16884e-07	1.2332e-07	1	0	0	1	0	0
AGAGCG	1011	4208	6	160	267884934	138	546239080	25248	4.16222	6.31875	26.3	7.70359	0.1578	0.0462215	0.180966	5.89059e-07	3.34939e-07	1	0	0	1	0	0
AGAGCGAGATGAGGG	22	97	15	160	267884934	138	546239080	1455	4.40909	0.1375	0.60625	0.177578	0.00909375	0.00266367	0.479249	3.39465e-08	1.93019e-08	1	0	0	1	0	0
AGAGCTG	130	631	7	160	267884934	138	546239080	4417	4.85385	0.8125	3.94375	1.15517	0.0276062	0.0080862	0.24621	1.03053e-07	5.85957e-08	1	0	0	1	0	0
AGAGG	304	1593	5	160	267884934	138	546239080	7965	5.24013	1.9	9.95625	2.91631	0.0497812	0.0145815	0.18986	1.85831e-07	1.05663e-07	1	0	0	1	0	0
AGAGGCG	1	4	7	160	267884934	138	546239080	28	4	0.00625	0.025	0.0073228	0.000175	5.12596e-05	0.202899	6.53266e-10	3.71446e-10	1	0	0	1	0	0
AGAGGG	2226	9983	6	160	267884934	138	546239080	59898	4.48473	13.9125	62.3937	18.2759	0.374362	0.109655	0.194988	1.39748e-06	7.94603e-07	1	0	0	1	0	0
AGAGGGCG	132	581	8	160	267884934	138	546239080	4648	4.40152	0.825	3.63125	1.06364	0.02905	0.00850909	0.25516	1.08442e-07	6.16601e-08	1	0	0	1	0	0
AGAT	6920	47645	4	160	267884934	138	546239080	190580	6.88512	43.25	297.781	87.2237	1.19112	0.348895	0.199569	4.44641e-06	2.52822e-06	1	0	0	0	0	0
AGATAT	43	172	6	160	267884934	138	546239080	1032	4	0.26875	1.075	0.31488	0.00645	0.00188928	0.173913	2.40775e-08	1.36905e-08	1	0	0	1	0	0
AGATCG	417	1847	6	160	267884934	138	546239080	11082	4.42926	2.60625	11.5437	3.3813	0.0692625	0.0202878	0.192576	2.58553e-07	1.47013e-07	1	0	0	1	0	0
AGATCGGCTGCAGC	1839	7894	14	160	267884934	138	546239080	110516	4.29255	11.4938	49.3375	14.4515	0.690725	0.202322	0.435476	2.57844e-06	1.4661e-06	1	0	0	1	0	0
AGATG	129	645	5	160	267884934	138	546239080	3225	5	0.80625	4.03125	1.1808	0.0201563	0.00590401	0.181159	7.52422e-08	4.27827e-08	1	0	0	1	0	0
AGATGCT	201	804	7	160	267884934	138	546239080	5628	4	1.25625	5.025	1.47188	0.035175	0.0103032	0.202899	1.31306e-07	7.46607e-08	1	0	0	1	0	0
AGATGGATGCCAGCG	1	4	15	160	267884934	138	546239080	60	4	0.00625	0.025	0.0073228	0.000375	0.000109842	0.434783	1.39985e-09	7.95957e-10	1	0	0	1	0	0
AGATGGG	89	366	7	160	267884934	138	546239080	2562	4.11236	0.55625	2.2875	0.670036	0.0160125	0.00469025	0.208598	5.97738e-08	3.39873e-08	1	0	0	1	0	0
AGATGGGAGATGGGC	104	490	15	160	267884934	138	546239080	7350	4.71154	0.65	3.0625	0.897043	0.0459375	0.0134556	0.512124	1.71482e-07	9.75047e-08	1	0	0	1	1	0
AGATGGGCGGATGGG	1	4	15	160	267884934	138	546239080	60	4	0.00625	0.025	0.0073228	0.000375	0.000109842	0.434783	1.39985e-09	7.95957e-10	1	0	0	1	0	0
AGC	162671	1567576	3	160	267884934	138	546239080	4702728	9.63648	1016.69	9797.35	2869.76	29.3921	8.60929	0.209489	0.000109719	6.23861e-05	1	1	1	0	0	0
AGCAGCATC	1193	5238	9	160	267884934	138	546239080	47142	4.39061	7.45625	32.7375	9.58921	0.294637	0.0863029	0.286344	1.09987e-06	6.25383e-07	1	0	0	1	0	0
AGCAGCCG	221	1316	8	160	267884934	138	546239080	10528	5.95475	1.38125	8.225	2.4092	0.0658	0.0192736	0.345203	2.45628e-07	1.39664e-07	1	0	0	1	0	0
AGCAGCCGC	276	1214	9	160	267884934	138	546239080	10926	4.39855	1.725	7.5875	2.22247	0.0682875	0.0200022	0.286862	2.54914e-07	1.44944e-07	1	0	0	1	0	0
AGCAT	1	5	5	160	267884934	138	546239080	25	5	0.00625	0.03125	0.0091535	0.00015625	4.57675e-05	0.181159	5.83273e-10	3.31649e-10	1	0	0	1	0	0
AGCATC	173	693	6	160	267884934	138	546239080	4158	4.00578	1.08125	4.33125	1.26868	0.0259875	0.00761205	0.174164	9.70099e-08	5.51598e-08	1	0	0	1	0	0
AGCC	64	525	4	160	267884934	138	546239080	2100	8.20312	0.4	3.28125	0.961118	0.013125	0.00384447	0.237772	4.89949e-08	2.78585e-08	1	0	0	0	0	0
AGCCCATCCCATCGC	194	831	15	160	267884934	138	546239080	12465	4.28351	1.2125	5.19375	1.52131	0.0779062	0.0228197	0.465598	2.9082e-07	1.6536e-07	1	0	0	1	0	0
AGCCCG	2	8	6	160	267884934	138	546239080	48	4	0.0125	0.05	0.0146456	0.0003	8.78736e-05	0.173913	1.11988e-09	6.36765e-10	1	0	0	1	0	0
AGCCCGC	289	1891	7	160	267884934	138	546239080	13237	6.54325	1.80625	11.8187	3.46185	0.0827313	0.024233	0.331904	3.08831e-07	1.75601e-07	1	0	0	1	0	0
AGCCCGG	654	3736	7	160	267884934	138	546239080	26152	5.71254	4.0875	23.35	6.8395	0.16345	0.0478765	0.289766	6.1015e-07	3.46931e-07	1	0	0	1	0	0
AGCCG	2	10	5	160	267884934	138	546239080	50	5	0.0125	0.0625	0.018307	0.0003125	9.1535e-05	0.181159	1.16655e-09	6.63297e-10	1	0	0	1	0	0
AGCCGATAT	236	1189	9	160	267884934	138	546239080	10701	5.03814	1.475	7.43125	2.1767	0.0668812	0.0195903	0.328574	2.49664e-07	1.41959e-07	1	0	0	1	0	0
AGCCGC	1083	5703	6	160	267884934	138	546239080	34218	5.26593	6.76875	35.6437	10.4405	0.213863	0.0626429	0.228953	7.98337e-07	4.53934e-07	1	0	0	1	0	0
AGCCGCG	254	1392	7	160	267884934	138	546239080	9744	5.48031	1.5875	8.7	2.54833	0.0609	0.0178383	0.277987	2.27336e-07	1.29263e-07	1	0	0	1	0	0
AGCCGCGCC	386	1809	9	160	267884934	138	546239080	16281	4.68653	2.4125	11.3063	3.31174	0.101756	0.0298056	0.305643	3.79851e-07	2.15983e-07	1	0	0	1	0	0
AGCCGG	2	8	6	160	267884934	138	546239080	48	4	0.0125	0.05	0.0146456	0.0003	8.78736e-05	0.173913	1.11988e-09	6.36765e-10	1	0	0	1	0	0
AGCCGGC	176	704	7	160	267884934	138	546239080	4928	4	1.1	4.4	1.28881	0.0308	0.00902169	0.202899	1.14975e-07	6.53746e-08	1	0	0	1	0	0
AGCG	2680	16588	4	160	267884934	138	546239080	66352	6.18955	16.75	103.675	30.3677	0.4147	0.121471	0.179407	1.54805e-06	8.80222e-07	1	0	0	0	0	0
AGCGCG	3	12	6	160	267884934	138	546239080	72	4	0.01875	0.075	0.0219684	0.00045	0.00013181	0.173913	1.67983e-09	9.55148e-10	1	0	0	1	0	0
AGCGG	171	856	5	160	267884934	138	546239080	4280	5.00585	1.06875	5.35	1.56708	0.02675	0.0078354	0.181371	9.98563e-08	5.67782e-08	1	0	0	1	0	0
AGCGGC	1208	5107	6	160	267884934	138	546239080	30642	4.22765	7.55	31.9187	9.34939	0.191513	0.0560963	0.183811	7.14906e-07	4.06495e-07	1	0	0	1	0	0
AGCGGG	169	676	6	160	267884934	138	546239080	4056	4	1.05625	4.225	1.23755	0.02535	0.00742532	0.173913	9.46302e-08	5.38067e-08	1	0	0	1	0	0
AGCTAT	286	1144	6	160	267884934	138	546239080	6864	4	1.7875	7.15	2.09432	0.0429	0.0125659	0.173913	1.60143e-07	9.10574e-08	1	0	0	1	0	0
AGCTCC	172	971	6	160	267884934	138	546239080	5826	5.64535	1.075	6.06875	1.77761	0.0364125	0.0106657	0.24545	1.35926e-07	7.72874e-08	1	0	0	1	0	0
AGCTCG	4	16	6	160	267884934	138	546239080	96	4	0.025	0.1	0.0292912	0.0006	0.000175747	0.173913	2.23977e-09	1.27353e-09	1	0	0	1	0	0
AGCTCGGCCGGC	66	271	12	160	267884934	138	546239080	3252	4.10606	0.4125	1.69375	0.49612	0.020325	0.00595344	0.357049	7.58721e-08	4.31408e-08	1	0	0	1	0	0
AGG	36679	328074	3	160	267884934	138	546239080	984222	8.94446	229.244	2050.46	600.605	6.15139	1.80182	0.194445	2.29628e-05	1.30566e-05	1	1	0	0	0	0
AGGAGGG	2	8	7	160	267884934	138	546239080	56	4	0.0125	0.05	0.0146456	0.00035	0.000102519	0.202899	1.30653e-09	7.42893e-10	1	0	0	1	0	0
AGGAGGGAGGCGATG	785	3186	15	160	267884934	138	546239080	47790	4.0586	4.90625	19.9125	5.83261	0.298687	0.0874892	0.441152	1.11498e-06	6.33979e-07	1	0	0	1	0	0
AGGAT	20	110	5	160	267884934	138	546239080	550	5.5	0.125	0.6875	0.201377	0.0034375	0.00100689	0.199275	1.2832e-08	7.29627e-09	1	0	0	1	0	0
AGGATG	160	776	6	160	267884934	138	546239080	4656	4.85	1	4.85	1.42062	0.0291	0.00852374	0.21087	1.08629e-07	6.17662e-08	1	0	0	1	0	0
AGGC	1616	12907	4	160	267884934	138	546239080	51628	7.987	10.1	80.6688	23.6288	0.322675	0.0945154	0.231507	1.20453e-06	6.84894e-07	1	0	0	0	0	0
AGGCCC	226	1107	6	160	267884934	138	546239080	6642	4.89823	1.4125	6.91875	2.02659	0.0415125	0.0121595	0.212967	1.54964e-07	8.81124e-08	1	0	0	1	0	0
AGGCGC	177	708	6	160	267884934	138	546239080	4248	4	1.10625	4.425	1.29614	0.02655	0.00777681	0.173913	9.91097e-08	5.63537e-08	1	0	0	1	0	0
AGGCGG	3	12	6	160	267884934	138	546239080	72	4	0.01875	0.075	0.0219684	0.00045	0.00013181	0.173913	1.67983e-09	9.55148e-10	1	0	0	1	0	0
AGGG	238	1579	4	160	267884934	138	546239080	6316	6.63445	1.4875	9.86875	2.89068	0.039475	0.0115627	0.192303	1.47358e-07	8.37877e-08	1	0	0	0	0	0
AGGGCC	4	16	6	160	267884934	138	546239080	96	4	0.025	0.1	0.0292912	0.0006	0.000175747	0.173913	2.23977e-09	1.27353e-09	1	0	0	1	0	0
AGGGG	64	320	5	160	267884934	138	546239080	1600	5	0.4	2	0.585824	0.01	0.00292912	0.181159	3.73295e-08	2.12255e-08	1	0	0	1	0	0
AGGGGAT	1	4	7	160	267884934	138	546239080	28	4	0.00625	0.025	0.0073228	0.000175	5.12596e-05	0.202899	6.53266e-10	3.71446e-10	1	0	0	1	0	0
AGGGGG	144	593	6	160	267884934	138	546239080	3558	4.11806	0.9	3.70625	1.08561	0.0222375	0.00651363	0.179046	8.30114e-08	4.72002e-08	1	0	0	1	0	0
AGGGGGG	10	40	7	160	267884934	138	546239080	280	4	0.0625	0.25	0.073228	0.00175	0.000512596	0.202899	6.53266e-09	3.71446e-09	1	0	0	1	0	0
AT	879088	16328111	2	160	267884934	138	546239080	32656222	18.5739	5494.3	102051	29891.9	204.101	59.7838	0.269187	0.000761899	0.000433216	1	1	1	0	0	0
ATATATC	36	144	7	160	267884934	138	546239080	1008	4	0.225	0.9	0.263621	0.0063	0.00184535	0.202899	2.35176e-08	1.33721e-08	1	0	0	1	0	0
ATATC	32	160	5	160	267884934	138	546239080	800	5	0.2	1	0.292912	0.005	0.00146456	0.181159	1.86647e-08	1.06128e-08	1	0	0	1	0	0
ATATCG	160	640	6	160	267884934	138	546239080	3840	4	1	4	1.17165	0.024	0.00702989	0.173913	8.95907e-08	5.09412e-08	1	0	0	1	0	0
ATATGC	2	8	6	160	267884934	138	546239080	48	4	0.0125	0.05	0.0146456	0.0003	8.78736e-05	0.173913	1.11988e-09	6.36765e-10	1	0	0	1	0	0
ATC	42988	440646	3	160	267884934	138	546239080	1321938	10.2504	268.675	2754.04	806.691	8.26211	2.42007	0.222836	3.0842e-05	1.75368e-05	1	1	0	0	0	0
ATCC	836	5664	4	160	267884934	138	546239080	22656	6.77512	5.225	35.4	10.3691	0.1416	0.0414763	0.19638	5.28585e-07	3.00553e-07	1	0	0	0	0	0
ATCCC	10	54	5	160	267884934	138	546239080	270	5.4	0.0625	0.3375	0.0988578	0.0016875	0.000494289	0.195652	6.29935e-09	3.5818e-09	1	0	0	1	0	0
ATCCG	1	18	5	160	267884934	138	546239080	90	18	0.00625	0.1125	0.0329526	0.0005625	0.000164763	0.652174	2.09978e-09	1.19393e-09	1	0	0	1	1	0
ATCG	505	3103	4	160	267884934	138	546239080	12412	6.14455	3.15625	19.3938	5.68066	0.077575	0.0227227	0.178103	2.89583e-07	1.64657e-07	1	0	0	0	0	0
ATGC	2	12	4	160	267884934	138	546239080	48	6	0.0125	0.075	0.0219684	0.0003	8.78736e-05	0.173913	1.11988e-09	6.36765e-10	1	0	0	0	0	0
ATGCCC	1	4	6	160	267884934	138	546239080	24	4	0.00625	0.025	0.0073228	0.00015	4.39368e-05	0.173913	5.59942e-10	3.18383e-10	1	0	0	1	0	0
CCCCCCG	6	24	7	160	267884934	138	546239080	168	4	0.0375	0.15	0.0439368	0.00105	0.000307558	0.202899	3.91959e-09	2.22868e-09	1	0	0	1	0	0
CCCCCG	65	261	6	160	267884934	138	546239080	1566	4.01538	0.40625	1.63125	0.477813	0.0097875	0.00286688	0.174582	3.65362e-08	2.07745e-08	1	0	0	1	0	0
CCCCG	1	5	5	160	267884934	138	546239080	25	5	0.00625	0.03125	0.0091535	0.00015625	4.57675e-05	0.181159	5.83273e-10	3.31649e-10	1	0	0	1	0	0
CCCCGG	1	4	6	160	267884934	138	546239080	24	4	0.00625	0.025	0.0073228	0.00015	4.39368e-05	0.173913	5.59942e-10	3.18383e-10	1	0	0	1	0	0
CCCG	1	6	4	160	267884934	138	546239080	24	6	0.00625	0.0375	0.0109842	0.00015	4.39368e-05	0.173913	5.59942e-10	3.18383e-10	1	0	0	0	0	0
CCCGCG	1	4	6	160	267884934	138	546239080	24	4	0.00625	0.025	0.0073228	0.00015	4.39368e-05	0.173913	5.59942e-10	3.18383e-10	1	0	0	1	0	0
CCCGGG	1	4	6	160	267884934	138	546239080	24	4	0.00625	0.025	0.0073228	0.00015	4.39368e-05	0.173913	5.59942e-10	3.18383e-10	1	0	0	1	0	0
CCG	70583	654900	3	160	267884934	138	546239080	1964700	9.27844	441.144	4093.12	1198.93	12.2794	3.59678	0.201705	4.58382e-05	2.60636e-05	1	1	0	0	0	0
CCGG	151	906	4	160	267884934	138	546239080	3624	6	0.94375	5.6625	1.65861	0.02265	0.00663446	0.173913	8.45512e-08	4.80758e-08	1	0	0	0	0	0
CCGGCG	2	8	6	160	267884934	138	546239080	48	4	0.0125	0.05	0.0146456	0.0003	8.78736e-05	0.173913	1.11988e-09	6.36765e-10	1	0	0	1	0	0
CG	1414	17454	2	160	267884934	138	546239080	34908	12.3437	8.8375	109.088	31.953	0.218175	0.0639061	0.178894	8.14435e-07	4.63088e-07	1	0	0	0	0	0
