# Supplementary material for: Profiles of telomeric repeats in Insecta reveal diverse forms of telomeric motifs in Hymenopterans
Source: Life Sci Alliance. 2022 Apr 1;5(7):e202101163. doi: 10.26508/lsa.202101163 (PMC8977481; doi:10.26508/lsa.202101163)
Supplement: Supplemental Data 5. — Tandem repeat statistics and TRIP TRM calls for arthropods species that are not listed in Supplemental Data 2 or Supplemental Data 3. [file LSA-2021-01163_Supplemental_Data_5.zip › DataS5/NgG10_output.csv.1.filtered.xlsx]

## Sheet: Sheet1
Unnamed: 0	reads	repeats	unit_len	avg_genome_cov	genome_size	eff_read_len	num_reads	repeats_total_len	repeats_per_read	reads_per_genome	repeats_per_genome	repeats_per_million_reads	repeats_len_per_genome	repeats_len_per_million_reads	percent_repeats_len_per_read	percent_repeats_len_per_genome	percent_repeat_unit_in_sequences	avg_genome_cov_filter	repeat_containing_reads_filter	repeats_len_per_million_reads_filter	unit_len_filter	percent_repeats_len_per_read_filter	qualified
AAAAAAAAG	178	822	9	263.536	264410857	136.5	510490034	7398	4.61798	0.675428	3.11911	1.61022	0.028072	0.014492	0.304482	1.06168e-07	1.06168e-07	1	0	0	1	0	0
AAAAAAACCAAAGTCCCAACC	1	4	21	263.536	264410857	136.5	510490034	84	4	0.00379454	0.0151782	0.00783561	0.000318742	0.000164548	0.615385	1.20548e-09	1.20548e-09	1	0	0	1	1	0
AAAAAAC	19	77	7	263.536	264410857	136.5	510490034	539	4.05263	0.0720963	0.29218	0.150835	0.00204526	0.00105585	0.207827	7.73515e-09	7.73515e-09	1	0	0	1	0	0
AAAAAACATACCAAC	1	4	15	263.536	264410857	136.5	510490034	60	4	0.00379454	0.0151782	0.00783561	0.000227673	0.000117534	0.43956	8.61056e-10	8.61056e-10	1	0	0	1	0	0
AAAAAACC	289	1335	8	263.536	264410857	136.5	510490034	10680	4.61938	1.09662	5.06571	2.61513	0.0405257	0.0209211	0.270733	1.53268e-07	1.53268e-07	1	0	0	1	0	0
AAAAAACG	156	714	8	263.536	264410857	136.5	510490034	5712	4.57692	0.591949	2.7093	1.39866	0.0216744	0.0111892	0.268245	8.19725e-08	8.19725e-08	1	0	0	1	0	0
AAAAAAG	166	1044	7	263.536	264410857	136.5	510490034	7308	6.28916	0.629894	3.9615	2.04509	0.0277305	0.0143157	0.322521	1.04877e-07	1.04877e-07	1	0	0	1	0	0
AAAAAAGAACACCCG	26	157	15	263.536	264410857	136.5	510490034	2355	6.03846	0.0986581	0.595743	0.307548	0.00893615	0.00461321	0.663567	3.37964e-08	3.37964e-08	1	0	0	1	1	0
AAAAAAGTATC	451	2521	11	263.536	264410857	136.5	510490034	27731	5.5898	1.71134	9.56604	4.93839	0.105226	0.0543223	0.45046	3.97966e-07	3.97966e-07	1	0	0	1	0	0
AAAAAAT	264	1266	7	263.536	264410857	136.5	510490034	8862	4.79545	1.00176	4.80389	2.47997	0.0336272	0.0173598	0.245921	1.27178e-07	1.27178e-07	1	0	0	1	0	0
AAAAAATGTAAAAATGT	2	12	17	263.536	264410857	136.5	510490034	204	6	0.00758908	0.0455345	0.0235068	0.000774087	0.000399616	0.747253	2.92759e-09	2.92759e-09	1	0	0	1	1	0
AAAAAATTTAAAAATTTG	127	583	18	263.536	264410857	136.5	510490034	10494	4.59055	0.481907	2.21222	1.14204	0.0398199	0.0205567	0.605347	1.50599e-07	1.50599e-07	1	0	0	1	1	0
AAAAAC	250	1018	6	263.536	264410857	136.5	510490034	6108	4.072	0.948636	3.86284	1.99416	0.0231771	0.011965	0.178989	8.76555e-08	8.76555e-08	1	0	0	1	0	0
AAAAACACCCCACAC	1	4	15	263.536	264410857	136.5	510490034	60	4	0.00379454	0.0151782	0.00783561	0.000227673	0.000117534	0.43956	8.61056e-10	8.61056e-10	1	0	0	1	0	0
AAAAACAG	1	4	8	263.536	264410857	136.5	510490034	32	4	0.00379454	0.0151782	0.00783561	0.000121425	6.26849e-05	0.234432	4.5923e-10	4.5923e-10	1	0	0	1	0	0
AAAAACC	1	4	7	263.536	264410857	136.5	510490034	28	4	0.00379454	0.0151782	0.00783561	0.000106247	5.48493e-05	0.205128	4.01826e-10	4.01826e-10	1	0	0	1	0	0
AAAAACCAATACCCC	1	4	15	263.536	264410857	136.5	510490034	60	4	0.00379454	0.0151782	0.00783561	0.000227673	0.000117534	0.43956	8.61056e-10	8.61056e-10	1	0	0	1	0	0
AAAAACCC	973	4633	8	263.536	264410857	136.5	510490034	37064	4.76156	3.69209	17.5801	9.07559	0.140641	0.0726047	0.279066	5.31903e-07	5.31903e-07	1	0	0	1	0	0
AAAAAG	390	1889	6	263.536	264410857	136.5	510490034	11334	4.84359	1.47987	7.16789	3.70037	0.0430073	0.0222022	0.212905	1.62653e-07	1.62653e-07	1	0	0	1	0	0
AAAAAGAAAG	1	4	10	263.536	264410857	136.5	510490034	40	4	0.00379454	0.0151782	0.00783561	0.000151782	7.83561e-05	0.29304	5.74037e-10	5.74037e-10	1	0	0	1	0	0
AAAAAGACACCCTCT	1	4	15	263.536	264410857	136.5	510490034	60	4	0.00379454	0.0151782	0.00783561	0.000227673	0.000117534	0.43956	8.61056e-10	8.61056e-10	1	0	0	1	0	0
AAAAAGTATC	1213	6783	10	263.536	264410857	136.5	510490034	67830	5.59192	4.60278	25.7384	13.2872	0.257384	0.132872	0.409665	9.73424e-07	9.73424e-07	1	0	0	1	0	0
AAAAAT	493	1976	6	263.536	264410857	136.5	510490034	11856	4.00811	1.87071	7.49801	3.87079	0.0449881	0.0232247	0.176181	1.70145e-07	1.70145e-07	1	0	0	1	0	0
AAAAATAAT	148	915	9	263.536	264410857	136.5	510490034	8235	6.18243	0.561592	3.47201	1.7924	0.0312481	0.0161316	0.407633	1.1818e-07	1.1818e-07	1	0	0	1	0	0
AAAAATATCT	1	4	10	263.536	264410857	136.5	510490034	40	4	0.00379454	0.0151782	0.00783561	0.000151782	7.83561e-05	0.29304	5.74037e-10	5.74037e-10	1	0	0	1	0	0
AAAAATCACTTGATAAATCACTTG	1	5	24	263.536	264410857	136.5	510490034	120	5	0.00379454	0.0189727	0.00979451	0.000455345	0.000235068	0.879121	1.72211e-09	1.72211e-09	1	0	0	1	1	0
AAAAATCGCGCT	299	1225	12	263.536	264410857	136.5	510490034	14700	4.09699	1.13457	4.64831	2.39966	0.0557798	0.0287959	0.360175	2.10959e-07	2.10959e-07	1	0	0	1	0	0
AAAAATCGCTCAGTCCAAAGTCAC	2	8	24	263.536	264410857	136.5	510490034	192	4	0.00758908	0.0303563	0.0156712	0.000728552	0.000376109	0.703297	2.75538e-09	2.75538e-09	1	0	0	1	1	0
AAAAATCTAGTT	1	5	12	263.536	264410857	136.5	510490034	60	5	0.00379454	0.0189727	0.00979451	0.000227673	0.000117534	0.43956	8.61056e-10	8.61056e-10	1	0	0	1	0	0
AAAAATCTTG	247	1123	10	263.536	264410857	136.5	510490034	11230	4.54656	0.937252	4.26127	2.19985	0.0426127	0.0219985	0.333081	1.61161e-07	1.61161e-07	1	0	0	1	0	0
AAAAATG	2	15	7	263.536	264410857	136.5	510490034	105	7.5	0.00758908	0.0569181	0.0293835	0.000398427	0.000205685	0.384615	1.50685e-09	1.50685e-09	1	0	0	1	0	0
AAAAATTAGGG	1	4	11	263.536	264410857	136.5	510490034	44	4	0.00379454	0.0151782	0.00783561	0.00016696	8.61917e-05	0.322344	6.31441e-10	6.31441e-10	1	0	0	1	0	0
AAAAATTATC	2	9	10	263.536	264410857	136.5	510490034	90	4.5	0.00758908	0.0341509	0.0176301	0.000341509	0.000176301	0.32967	1.29158e-09	1.29158e-09	1	0	0	1	0	0
AAAAATTGGAC	1	4	11	263.536	264410857	136.5	510490034	44	4	0.00379454	0.0151782	0.00783561	0.00016696	8.61917e-05	0.322344	6.31441e-10	6.31441e-10	1	0	0	1	0	0
AAAAATTTCGAAAATTTC	280	1153	18	263.536	264410857	136.5	510490034	20754	4.11786	1.06247	4.37511	2.25861	0.0787519	0.0406551	0.543014	2.97839e-07	2.97839e-07	1	0	0	1	1	0
AAAAATTTG	321	1930	9	263.536	264410857	136.5	510490034	17370	6.01246	1.21805	7.32347	3.78068	0.0659112	0.0340261	0.396426	2.49276e-07	2.49276e-07	1	0	0	1	0	0
AAAAATTTTCGAAATTTT	132	615	18	263.536	264410857	136.5	510490034	11070	4.65909	0.50088	2.33364	1.20472	0.0420056	0.021685	0.614386	1.58865e-07	1.58865e-07	1	0	0	1	1	0
AAAAATTTTGAAAATTC	1	5	17	263.536	264410857	136.5	510490034	85	5	0.00379454	0.0189727	0.00979451	0.000322536	0.000166507	0.622711	1.21983e-09	1.21983e-09	1	0	0	1	1	0
AAAAC	267	1388	5	263.536	264410857	136.5	510490034	6940	5.1985	1.01314	5.26682	2.71896	0.0263341	0.0135948	0.190421	9.95955e-08	9.95955e-08	1	0	0	1	0	0
AAAACACCCTATCTG	1	4	15	263.536	264410857	136.5	510490034	60	4	0.00379454	0.0151782	0.00783561	0.000227673	0.000117534	0.43956	8.61056e-10	8.61056e-10	1	0	0	1	0	0
AAAACAT	2	10	7	263.536	264410857	136.5	510490034	70	5	0.00758908	0.0379454	0.019589	0.000265618	0.000137123	0.25641	1.00457e-09	1.00457e-09	1	0	0	1	0	0
AAAACATCCCACTCC	1	4	15	263.536	264410857	136.5	510490034	60	4	0.00379454	0.0151782	0.00783561	0.000227673	0.000117534	0.43956	8.61056e-10	8.61056e-10	1	0	0	1	0	0
AAAACC	7	31	6	263.536	264410857	136.5	510490034	186	4.42857	0.0265618	0.117631	0.060726	0.000705785	0.000364356	0.194662	2.66927e-09	2.66927e-09	1	0	0	1	0	0
AAAACCACATACTGC	1	5	15	263.536	264410857	136.5	510490034	75	5	0.00379454	0.0189727	0.00979451	0.000284591	0.000146918	0.549451	1.07632e-09	1.07632e-09	1	0	0	1	1	0
AAAACCCACAGGAGG	2	12	15	263.536	264410857	136.5	510490034	180	6	0.00758908	0.0455345	0.0235068	0.000683018	0.000352602	0.659341	2.58317e-09	2.58317e-09	1	0	0	1	1	0
AAAACCTACGAAGCCACAACCATGC	8	33	25	263.536	264410857	136.5	510490034	825	4.125	0.0303563	0.12522	0.0646438	0.0031305	0.00161609	0.755495	1.18395e-08	1.18395e-08	1	0	0	1	1	0
AAAACCTCCTCATGTCAGCTCTC	2	9	23	263.536	264410857	136.5	510490034	207	4.5	0.00758908	0.0341509	0.0176301	0.00078547	0.000405493	0.758242	2.97064e-09	2.97064e-09	1	0	0	1	1	0
AAAACCTTAGCCACC	1	7	15	263.536	264410857	136.5	510490034	105	7	0.00379454	0.0265618	0.0137123	0.000398427	0.000205685	0.769231	1.50685e-09	1.50685e-09	1	0	0	1	1	0
AAAACGG	322	2029	7	263.536	264410857	136.5	510490034	14203	6.30124	1.22184	7.69913	3.97461	0.0538939	0.0278223	0.323141	2.03826e-07	2.03826e-07	1	0	0	1	0	0
AAAACGT	1	4	7	263.536	264410857	136.5	510490034	28	4	0.00379454	0.0151782	0.00783561	0.000106247	5.48493e-05	0.205128	4.01826e-10	4.01826e-10	1	0	0	1	0	0
AAAACTATAAACACTACAGC	1	4	20	263.536	264410857	136.5	510490034	80	4	0.00379454	0.0151782	0.00783561	0.000303563	0.000156712	0.586081	1.14807e-09	1.14807e-09	1	0	0	1	1	0
AAAACTCAT	1	5	9	263.536	264410857	136.5	510490034	45	5	0.00379454	0.0189727	0.00979451	0.000170754	8.81506e-05	0.32967	6.45792e-10	6.45792e-10	1	0	0	1	0	0
AAAACTCT	1	5	8	263.536	264410857	136.5	510490034	40	5	0.00379454	0.0189727	0.00979451	0.000151782	7.83561e-05	0.29304	5.74037e-10	5.74037e-10	1	0	0	1	0	0
AAAACTGGCTAGGGG	3	12	15	263.536	264410857	136.5	510490034	180	4	0.0113836	0.0455345	0.0235068	0.000683018	0.000352602	0.43956	2.58317e-09	2.58317e-09	1	0	0	1	0	0
AAAAG	290	1683	5	263.536	264410857	136.5	510490034	8415	5.80345	1.10042	6.38621	3.29683	0.0319311	0.0164842	0.212581	1.20763e-07	1.20763e-07	1	0	0	1	0	0
AAAAGAAGT	3	12	9	263.536	264410857	136.5	510490034	108	4	0.0113836	0.0455345	0.0235068	0.000409811	0.000211561	0.263736	1.5499e-09	1.5499e-09	1	0	0	1	0	0
AAAAGAC	148	592	7	263.536	264410857	136.5	510490034	4144	4	0.561592	2.24637	1.15967	0.0157246	0.00811769	0.205128	5.94703e-08	5.94703e-08	1	0	0	1	0	0
AAAAGAGAGTGTATACTGATGGG	125	507	23	263.536	264410857	136.5	510490034	11661	4.056	0.474318	1.92383	0.993163	0.0442482	0.0228428	0.683429	1.67346e-07	1.67346e-07	1	0	0	1	1	0
AAAAGAGGCAACCCG	1	4	15	263.536	264410857	136.5	510490034	60	4	0.00379454	0.0151782	0.00783561	0.000227673	0.000117534	0.43956	8.61056e-10	8.61056e-10	1	0	0	1	0	0
AAAAGCCAAACC	1	4	12	263.536	264410857	136.5	510490034	48	4	0.00379454	0.0151782	0.00783561	0.000182138	9.40273e-05	0.351648	6.88845e-10	6.88845e-10	1	0	0	1	0	0
AAAAGCGC	402	2130	8	263.536	264410857	136.5	510490034	17040	5.29851	1.52541	8.08237	4.17246	0.064659	0.0333797	0.310535	2.4454e-07	2.4454e-07	1	0	0	1	0	0
AAAAGG	135	540	6	263.536	264410857	136.5	510490034	3240	4	0.512263	2.04905	1.05781	0.0122943	0.00634684	0.175824	4.6497e-08	4.6497e-08	1	0	0	1	0	0
AAAAGGCTGTGATGT	1	5	15	263.536	264410857	136.5	510490034	75	5	0.00379454	0.0189727	0.00979451	0.000284591	0.000146918	0.549451	1.07632e-09	1.07632e-09	1	0	0	1	1	0
AAAAGGG	4	16	7	263.536	264410857	136.5	510490034	112	4	0.0151782	0.0607127	0.0313424	0.000424989	0.000219397	0.205128	1.6073e-09	1.6073e-09	1	0	0	1	0	0
AAAAGGGAGG	433	2187	10	263.536	264410857	136.5	510490034	21870	5.05081	1.64304	8.29866	4.28412	0.0829866	0.0428412	0.370023	3.13855e-07	3.13855e-07	1	0	0	1	0	0
AAAAGGT	162	791	7	263.536	264410857	136.5	510490034	5537	4.88272	0.614716	3.00148	1.54949	0.0210104	0.0108464	0.250396	7.94611e-08	7.94611e-08	1	0	0	1	0	0
AAAAGGTGAGTGGCG	1	4	15	263.536	264410857	136.5	510490034	60	4	0.00379454	0.0151782	0.00783561	0.000227673	0.000117534	0.43956	8.61056e-10	8.61056e-10	1	0	0	1	0	0
AAAAGT	3	20	6	263.536	264410857	136.5	510490034	120	6.66667	0.0113836	0.0758908	0.039178	0.000455345	0.000235068	0.29304	1.72211e-09	1.72211e-09	1	0	0	1	0	0
AAAAGTC	1	4	7	263.536	264410857	136.5	510490034	28	4	0.00379454	0.0151782	0.00783561	0.000106247	5.48493e-05	0.205128	4.01826e-10	4.01826e-10	1	0	0	1	0	0
AAAAGTGAGTGTGTTAATCATATCG	1	4	25	263.536	264410857	136.5	510490034	100	4	0.00379454	0.0151782	0.00783561	0.000379454	0.00019589	0.732601	1.43509e-09	1.43509e-09	1	0	0	1	1	0
AAAAT	681	3969	5	263.536	264410857	136.5	510490034	19845	5.82819	2.58408	15.0605	7.77488	0.0753027	0.0388744	0.213487	2.84794e-07	2.84794e-07	1	0	0	1	0	0
AAAATAAT	295	1231	8	263.536	264410857	136.5	510490034	9848	4.17288	1.11939	4.67108	2.41141	0.0373686	0.0192913	0.244564	1.41328e-07	1.41328e-07	1	0	0	1	0	0
AAAATAATT	1	4	9	263.536	264410857	136.5	510490034	36	4	0.00379454	0.0151782	0.00783561	0.000136604	7.05205e-05	0.263736	5.16634e-10	5.16634e-10	1	0	0	1	0	0
AAAATAT	2	9	7	263.536	264410857	136.5	510490034	63	4.5	0.00758908	0.0341509	0.0176301	0.000239056	0.000123411	0.230769	9.04109e-10	9.04109e-10	1	0	0	1	0	0
AAAATC	141	565	6	263.536	264410857	136.5	510490034	3390	4.00709	0.53503	2.14392	1.10678	0.0128635	0.00664068	0.176136	4.86497e-08	4.86497e-08	1	0	0	1	0	0
AAAATCCACTAAGCC	1	4	15	263.536	264410857	136.5	510490034	60	4	0.00379454	0.0151782	0.00783561	0.000227673	0.000117534	0.43956	8.61056e-10	8.61056e-10	1	0	0	1	0	0
AAAATCCCGCATTAC	1	4	15	263.536	264410857	136.5	510490034	60	4	0.00379454	0.0151782	0.00783561	0.000227673	0.000117534	0.43956	8.61056e-10	8.61056e-10	1	0	0	1	0	0
AAAATCT	138	552	7	263.536	264410857	136.5	510490034	3864	4	0.523647	2.09459	1.08131	0.0146621	0.0075692	0.205128	5.5452e-08	5.5452e-08	1	0	0	1	0	0
AAAATG	243	2436	6	263.536	264410857	136.5	510490034	14616	10.0247	0.922074	9.2435	4.77189	0.055461	0.0286313	0.440646	2.09753e-07	2.09753e-07	1	0	0	1	0	0
AAAATGAATG	1	7	10	263.536	264410857	136.5	510490034	70	7	0.00379454	0.0265618	0.0137123	0.000265618	0.000137123	0.512821	1.00457e-09	1.00457e-09	1	0	0	1	1	0
AAAATGATAATATTAACTTAG	1	5	21	263.536	264410857	136.5	510490034	105	5	0.00379454	0.0189727	0.00979451	0.000398427	0.000205685	0.769231	1.50685e-09	1.50685e-09	1	0	0	1	1	0
AAAATGGTGGGTCTT	1	4	15	263.536	264410857	136.5	510490034	60	4	0.00379454	0.0151782	0.00783561	0.000227673	0.000117534	0.43956	8.61056e-10	8.61056e-10	1	0	0	1	0	0
AAAATGTCTGC	309	2289	11	263.536	264410857	136.5	510490034	25179	7.40777	1.17251	8.68571	4.48393	0.0955428	0.0493232	0.596963	3.61342e-07	3.61342e-07	1	0	0	1	1	0
AAAATT	254	1016	6	263.536	264410857	136.5	510490034	6096	4	0.963814	3.85525	1.99024	0.0231315	0.0119415	0.175824	8.74833e-08	8.74833e-08	1	0	0	1	0	0
AAAATTCTGAAAGTTTATAGCTCAG	2	8	25	263.536	264410857	136.5	510490034	200	4	0.00758908	0.0303563	0.0156712	0.000758908	0.00039178	0.732601	2.87019e-09	2.87019e-09	1	0	0	1	1	0
AAAATTG	3	12	7	263.536	264410857	136.5	510490034	84	4	0.0113836	0.0455345	0.0235068	0.000318742	0.000164548	0.205128	1.20548e-09	1.20548e-09	1	0	0	1	0	0
AAAATTGT	2	8	8	263.536	264410857	136.5	510490034	64	4	0.00758908	0.0303563	0.0156712	0.000242851	0.00012537	0.234432	9.1846e-10	9.1846e-10	1	0	0	1	0	0
AAAATTT	82	328	7	263.536	264410857	136.5	510490034	2296	4	0.311152	1.24461	0.64252	0.00871227	0.00449764	0.205128	3.29497e-08	3.29497e-08	1	0	0	1	0	0
AAAATTTACAAAATTTATT	1	5	19	263.536	264410857	136.5	510490034	95	5	0.00379454	0.0189727	0.00979451	0.000360481	0.000186096	0.695971	1.36334e-09	1.36334e-09	1	0	0	1	1	0
AAAATTTAGAAAATTTTGT	146	650	19	263.536	264410857	136.5	510490034	12350	4.45205	0.554003	2.46645	1.27329	0.0468626	0.0241924	0.6197	1.77234e-07	1.77234e-07	1	0	0	1	1	0
AAAATTTCATAAATTTAC	232	1157	18	263.536	264410857	136.5	510490034	20826	4.98707	0.880334	4.39029	2.26645	0.0790251	0.0407961	0.657635	2.98872e-07	2.98872e-07	1	0	0	1	1	0
AAAATTTCT	190	1119	9	263.536	264410857	136.5	510490034	10071	5.88947	0.720963	4.24609	2.19201	0.0382148	0.0197281	0.388317	1.44528e-07	1.44528e-07	1	0	0	1	0	0
AAAATTTCTAAAATTTTC	345	1431	18	263.536	264410857	136.5	510490034	25758	4.14783	1.30912	5.42999	2.80319	0.0977398	0.0504574	0.546966	3.69651e-07	3.69651e-07	1	0	0	1	1	0
AAAATTTGGGAAATTGGG	366	1621	18	263.536	264410857	136.5	510490034	29178	4.42896	1.3888	6.15095	3.17538	0.110717	0.0571568	0.584039	4.18731e-07	4.18731e-07	1	0	0	1	1	0
AAAATTTTAG	1	6	10	263.536	264410857	136.5	510490034	60	6	0.00379454	0.0227673	0.0117534	0.000227673	0.000117534	0.43956	8.61056e-10	8.61056e-10	1	0	0	1	0	0
AAAC	721	5020	4	263.536	264410857	136.5	510490034	20080	6.96255	2.73586	19.0486	9.83369	0.0761944	0.0393348	0.204031	2.88167e-07	2.88167e-07	1	0	0	0	0	0
AAACAAACAC	8	32	10	263.536	264410857	136.5	510490034	320	4	0.0303563	0.121425	0.0626849	0.00121425	0.000626849	0.29304	4.5923e-09	4.5923e-09	1	0	0	1	0	0
AAACAAAGTCGAGTATAAAG	11	46	20	263.536	264410857	136.5	510490034	920	4.18182	0.04174	0.174549	0.0901095	0.00349098	0.00180219	0.612721	1.32029e-08	1.32029e-08	1	0	0	1	1	0
AAACAAATCAACACC	1	4	15	263.536	264410857	136.5	510490034	60	4	0.00379454	0.0151782	0.00783561	0.000227673	0.000117534	0.43956	8.61056e-10	8.61056e-10	1	0	0	1	0	0
AAACAACTACTGCCC	1	4	15	263.536	264410857	136.5	510490034	60	4	0.00379454	0.0151782	0.00783561	0.000227673	0.000117534	0.43956	8.61056e-10	8.61056e-10	1	0	0	1	0	0
AAACAAG	1	6	7	263.536	264410857	136.5	510490034	42	6	0.00379454	0.0227673	0.0117534	0.000159371	8.22739e-05	0.307692	6.02739e-10	6.02739e-10	1	0	0	1	0	0
AAACAAGCGC	247	1366	10	263.536	264410857	136.5	510490034	13660	5.53036	0.937252	5.18334	2.67586	0.0518334	0.0267586	0.405155	1.96034e-07	1.96034e-07	1	0	0	1	0	0
AAACAAT	1	5	7	263.536	264410857	136.5	510490034	35	5	0.00379454	0.0189727	0.00979451	0.000132809	6.85616e-05	0.25641	5.02283e-10	5.02283e-10	1	0	0	1	0	0
AAACAATCAACACAC	1	4	15	263.536	264410857	136.5	510490034	60	4	0.00379454	0.0151782	0.00783561	0.000227673	0.000117534	0.43956	8.61056e-10	8.61056e-10	1	0	0	1	0	0
AAACAATCGCG	241	1086	11	263.536	264410857	136.5	510490034	11946	4.50622	0.914485	4.12087	2.12737	0.0453296	0.023401	0.363139	1.71436e-07	1.71436e-07	1	0	0	1	0	0
AAACAC	219	1052	6	263.536	264410857	136.5	510490034	6312	4.80365	0.831005	3.99186	2.06077	0.0239511	0.0123646	0.21115	9.05831e-08	9.05831e-08	1	0	0	1	0	0
AAACACAACAACCCACTCCACAGTT	4	18	25	263.536	264410857	136.5	510490034	450	4.5	0.0151782	0.0683018	0.0352602	0.00170754	0.000881506	0.824176	6.45792e-09	6.45792e-09	1	0	0	1	1	0
AAACACAGCACCTCTATCCTTCGC	6	24	24	263.536	264410857	136.5	510490034	576	4	0.0227673	0.091069	0.0470137	0.00218566	0.00112833	0.703297	8.26614e-09	8.26614e-09	1	0	0	1	1	0
AAACACCATCCTTTC	118	727	15	263.536	264410857	136.5	510490034	10905	6.16102	0.447756	2.75863	1.42412	0.0413795	0.0213618	0.677035	1.56497e-07	1.56497e-07	1	0	0	1	1	0
AAACACCTCTGTACG	1	4	15	263.536	264410857	136.5	510490034	60	4	0.00379454	0.0151782	0.00783561	0.000227673	0.000117534	0.43956	8.61056e-10	8.61056e-10	1	0	0	1	0	0
AAACACGACCAACAC	1	4	15	263.536	264410857	136.5	510490034	60	4	0.00379454	0.0151782	0.00783561	0.000227673	0.000117534	0.43956	8.61056e-10	8.61056e-10	1	0	0	1	0	0
AAACACGCTTTCACC	2	12	15	263.536	264410857	136.5	510490034	180	6	0.00758908	0.0455345	0.0235068	0.000683018	0.000352602	0.659341	2.58317e-09	2.58317e-09	1	0	0	1	1	0
AAACACGGGATAGCACCCACCG	4	20	22	263.536	264410857	136.5	510490034	440	5	0.0151782	0.0758908	0.039178	0.0016696	0.000861917	0.805861	6.31441e-09	6.31441e-09	1	0	0	1	1	0
AAACACTCACCACATCTCACCAGCC	4	18	25	263.536	264410857	136.5	510490034	450	4.5	0.0151782	0.0683018	0.0352602	0.00170754	0.000881506	0.824176	6.45792e-09	6.45792e-09	1	0	0	1	1	0
AAACAG	2	8	6	263.536	264410857	136.5	510490034	48	4	0.00758908	0.0303563	0.0156712	0.000182138	9.40273e-05	0.175824	6.88845e-10	6.88845e-10	1	0	0	1	0	0
AAACAGAACATCTTC	1	4	15	263.536	264410857	136.5	510490034	60	4	0.00379454	0.0151782	0.00783561	0.000227673	0.000117534	0.43956	8.61056e-10	8.61056e-10	1	0	0	1	0	0
AAACAGAGAGACCAC	1	4	15	263.536	264410857	136.5	510490034	60	4	0.00379454	0.0151782	0.00783561	0.000227673	0.000117534	0.43956	8.61056e-10	8.61056e-10	1	0	0	1	0	0
AAACAGC	54	216	7	263.536	264410857	136.5	510490034	1512	4	0.204905	0.819621	0.423123	0.00573735	0.00296186	0.205128	2.16986e-08	2.16986e-08	1	0	0	1	0	0
AAACAGCC	4	39	8	263.536	264410857	136.5	510490034	312	9.75	0.0151782	0.147987	0.0763972	0.0011839	0.000611177	0.571429	4.47749e-09	4.47749e-09	1	0	0	1	1	0
AAACAGG	3	12	7	263.536	264410857	136.5	510490034	84	4	0.0113836	0.0455345	0.0235068	0.000318742	0.000164548	0.205128	1.20548e-09	1.20548e-09	1	0	0	1	0	0
AAACAGTAG	1	4	9	263.536	264410857	136.5	510490034	36	4	0.00379454	0.0151782	0.00783561	0.000136604	7.05205e-05	0.263736	5.16634e-10	5.16634e-10	1	0	0	1	0	0
AAACATAGGAGTAAG	2	9	15	263.536	264410857	136.5	510490034	135	4.5	0.00758908	0.0341509	0.0176301	0.000512263	0.000264452	0.494505	1.93738e-09	1.93738e-09	1	0	0	1	0	0
AAACATC	2	13	7	263.536	264410857	136.5	510490034	91	6.5	0.00758908	0.049329	0.0254657	0.000345303	0.00017826	0.333333	1.30593e-09	1.30593e-09	1	0	0	1	0	0
AAACC	6	34	5	263.536	264410857	136.5	510490034	170	5.66667	0.0227673	0.129014	0.0666027	0.000645072	0.000333013	0.20757	2.43966e-09	2.43966e-09	1	0	0	1	0	0
AAACCAC	7	30	7	263.536	264410857	136.5	510490034	210	4.28571	0.0265618	0.113836	0.0587671	0.000796854	0.000411369	0.21978	3.0137e-09	3.0137e-09	1	0	0	1	0	0
AAACCAGAACCCACCCACATTCC	4	17	23	263.536	264410857	136.5	510490034	391	4.25	0.0151782	0.0645072	0.0333013	0.00148367	0.000765931	0.716117	5.61121e-09	5.61121e-09	1	0	0	1	1	0
AAACCAT	1	4	7	263.536	264410857	136.5	510490034	28	4	0.00379454	0.0151782	0.00783561	0.000106247	5.48493e-05	0.205128	4.01826e-10	4.01826e-10	1	0	0	1	0	0
AAACCC	10	47	6	263.536	264410857	136.5	510490034	282	4.7	0.0379454	0.178343	0.0920684	0.00107006	0.00055241	0.206593	4.04696e-09	4.04696e-09	1	0	0	1	0	0
AAACCCACAGACAAC	1	4	15	263.536	264410857	136.5	510490034	60	4	0.00379454	0.0151782	0.00783561	0.000227673	0.000117534	0.43956	8.61056e-10	8.61056e-10	1	0	0	1	0	0
AAACCCAGCCGTTAT	1	4	15	263.536	264410857	136.5	510490034	60	4	0.00379454	0.0151782	0.00783561	0.000227673	0.000117534	0.43956	8.61056e-10	8.61056e-10	1	0	0	1	0	0
AAACCCATCACGCGC	1	4	15	263.536	264410857	136.5	510490034	60	4	0.00379454	0.0151782	0.00783561	0.000227673	0.000117534	0.43956	8.61056e-10	8.61056e-10	1	0	0	1	0	0
AAACCCT	3	22	7	263.536	264410857	136.5	510490034	154	7.33333	0.0113836	0.0834799	0.0430958	0.000584359	0.000301671	0.376068	2.21004e-09	2.21004e-09	1	0	0	1	0	0
AAACCTCTAAACTTCT	466	1930	16	263.536	264410857	136.5	510490034	30880	4.14163	1.76826	7.32347	3.78068	0.117175	0.0604909	0.485466	4.43157e-07	4.43157e-07	1	0	0	1	0	0
AAACCTCTCCTCGCT	3	15	15	263.536	264410857	136.5	510490034	225	5	0.0113836	0.0569181	0.0293835	0.000853772	0.000440753	0.549451	3.22896e-09	3.22896e-09	1	0	0	1	1	0
AAACGACCCTCAGCC	2	9	15	263.536	264410857	136.5	510490034	135	4.5	0.00758908	0.0341509	0.0176301	0.000512263	0.000264452	0.494505	1.93738e-09	1.93738e-09	1	0	0	1	0	0
AAACGCCACTTCACC	1	5	15	263.536	264410857	136.5	510490034	75	5	0.00379454	0.0189727	0.00979451	0.000284591	0.000146918	0.549451	1.07632e-09	1.07632e-09	1	0	0	1	1	0
AAACGCGGAAGGGAG	200	901	15	263.536	264410857	136.5	510490034	13515	4.505	0.758908	3.41888	1.76497	0.0512832	0.0264746	0.495055	1.93953e-07	1.93953e-07	1	0	0	1	0	0
AAACGGCAG	152	762	9	263.536	264410857	136.5	510490034	6858	5.01316	0.57677	2.89144	1.49268	0.026023	0.0134342	0.330538	9.84187e-08	9.84187e-08	1	0	0	1	0	0
AAACGGGAACAGGCG	153	782	15	263.536	264410857	136.5	510490034	11730	5.11111	0.580565	2.96733	1.53186	0.04451	0.0229779	0.561661	1.68336e-07	1.68336e-07	1	0	0	1	1	0
AAACGGTCAAGGAAC	1	4	15	263.536	264410857	136.5	510490034	60	4	0.00379454	0.0151782	0.00783561	0.000227673	0.000117534	0.43956	8.61056e-10	8.61056e-10	1	0	0	1	0	0
AAACGTACGC	131	812	10	263.536	264410857	136.5	510490034	8120	6.19847	0.497085	3.08117	1.59063	0.0308117	0.0159063	0.454101	1.1653e-07	1.1653e-07	1	0	0	1	0	0
AAACTCCCTCACCCG	2	11	15	263.536	264410857	136.5	510490034	165	5.5	0.00758908	0.04174	0.0215479	0.000626099	0.000323219	0.604396	2.3679e-09	2.3679e-09	1	0	0	1	1	0
AAACTCCCTCTGTCG	1	4	15	263.536	264410857	136.5	510490034	60	4	0.00379454	0.0151782	0.00783561	0.000227673	0.000117534	0.43956	8.61056e-10	8.61056e-10	1	0	0	1	0	0
AAACTCGGCAGGAAG	1	4	15	263.536	264410857	136.5	510490034	60	4	0.00379454	0.0151782	0.00783561	0.000227673	0.000117534	0.43956	8.61056e-10	8.61056e-10	1	0	0	1	0	0
AAACTCGTC	191	853	9	263.536	264410857	136.5	510490034	7677	4.46597	0.724758	3.23674	1.67094	0.0291307	0.0150385	0.294459	1.10172e-07	1.10172e-07	1	0	0	1	0	0
AAACTCTGATCCACCTCCGCAT	2	8	22	263.536	264410857	136.5	510490034	176	4	0.00758908	0.0303563	0.0156712	0.000667839	0.000344767	0.644689	2.52576e-09	2.52576e-09	1	0	0	1	1	0
AAACTGCCGCT	2	9	11	263.536	264410857	136.5	510490034	99	4.5	0.00758908	0.0341509	0.0176301	0.00037566	0.000193931	0.362637	1.42074e-09	1.42074e-09	1	0	0	1	0	0
AAACTGT	1	4	7	263.536	264410857	136.5	510490034	28	4	0.00379454	0.0151782	0.00783561	0.000106247	5.48493e-05	0.205128	4.01826e-10	4.01826e-10	1	0	0	1	0	0
AAACTGTTGCCGCC	52719	212181	14	263.536	264410857	136.5	510490034	2970534	4.02475	200.044	805.13	415.642	11.2718	5.81899	0.412795	4.26299e-05	4.26299e-05	1	1	1	1	0	0
AAACTT	109	436	6	263.536	264410857	136.5	510490034	2616	4	0.413605	1.65442	0.854081	0.00992652	0.00512449	0.175824	3.7542e-08	3.7542e-08	1	0	0	1	0	0
AAACTTATAACAACTGCCTGGAGGT	10	42	25	263.536	264410857	136.5	510490034	1050	4.2	0.0379454	0.159371	0.0822739	0.00398427	0.00205685	0.769231	1.50685e-08	1.50685e-08	1	0	0	1	1	0
AAACTTCAACATGCC	1	5	15	263.536	264410857	136.5	510490034	75	5	0.00379454	0.0189727	0.00979451	0.000284591	0.000146918	0.549451	1.07632e-09	1.07632e-09	1	0	0	1	1	0
AAACTTCCGCCTACC	1	4	15	263.536	264410857	136.5	510490034	60	4	0.00379454	0.0151782	0.00783561	0.000227673	0.000117534	0.43956	8.61056e-10	8.61056e-10	1	0	0	1	0	0
AAAG	4198	29199	4	263.536	264410857	136.5	510490034	116796	6.95545	15.9295	110.797	57.198	0.443187	0.228792	0.203823	1.67613e-06	1.67613e-06	1	0	0	0	0	0
AAAGAAC	2	8	7	263.536	264410857	136.5	510490034	56	4	0.00758908	0.0303563	0.0156712	0.000212494	0.000109699	0.205128	8.03652e-10	8.03652e-10	1	0	0	1	0	0
AAAGAACCATACCGC	4	17	15	263.536	264410857	136.5	510490034	255	4.25	0.0151782	0.0645072	0.0333013	0.000967608	0.00049952	0.467033	3.65949e-09	3.65949e-09	1	0	0	1	0	0
AAAGAACCGTGTAGTAAGTAACCC	8	32	24	263.536	264410857	136.5	510490034	768	4	0.0303563	0.121425	0.0626849	0.00291421	0.00150444	0.703297	1.10215e-08	1.10215e-08	1	0	0	1	1	0
AAAGAC	1	4	6	263.536	264410857	136.5	510490034	24	4	0.00379454	0.0151782	0.00783561	9.1069e-05	4.70137e-05	0.175824	3.44422e-10	3.44422e-10	1	0	0	1	0	0
AAAGACAAGCCCAGG	1	4	15	263.536	264410857	136.5	510490034	60	4	0.00379454	0.0151782	0.00783561	0.000227673	0.000117534	0.43956	8.61056e-10	8.61056e-10	1	0	0	1	0	0
AAAGAG	1273	5450	6	263.536	264410857	136.5	510490034	32700	4.28123	4.83045	20.6803	10.676	0.124082	0.0640561	0.188186	4.69275e-07	4.69275e-07	1	0	0	1	0	0
AAAGAGG	6	25	7	263.536	264410857	136.5	510490034	175	4.16667	0.0227673	0.0948636	0.0489726	0.000664045	0.000342808	0.213675	2.51141e-09	2.51141e-09	1	0	0	1	0	0
AAAGAGTAGTTCGTCAGGTTGGCT	2	11	24	263.536	264410857	136.5	510490034	264	5.5	0.00758908	0.04174	0.0215479	0.00100176	0.00051715	0.967033	3.78865e-09	3.78865e-09	1	0	0	1	1	0
AAAGAGTGTAGATCTCGGTGGTG	27	110	23	263.536	264410857	136.5	510490034	2530	4.07407	0.102453	0.4174	0.215479	0.00960019	0.00495602	0.686474	3.63079e-08	3.63079e-08	1	0	0	1	1	0
AAAGAGTGTAGATCTCGGTGGTGGG	2	8	25	263.536	264410857	136.5	510490034	200	4	0.00758908	0.0303563	0.0156712	0.000758908	0.00039178	0.732601	2.87019e-09	2.87019e-09	1	0	0	1	1	0
AAAGAGTGTAGATCTGTGTAGGG	25	103	23	263.536	264410857	136.5	510490034	2369	4.12	0.0948636	0.390838	0.201767	0.00898927	0.00464064	0.694212	3.39974e-08	3.39974e-08	1	0	0	1	1	0
AAAGAGTGTAGATTCGTGTAGGG	30	131	23	263.536	264410857	136.5	510490034	3013	4.36667	0.113836	0.497085	0.256616	0.011433	0.00590217	0.735775	4.32394e-08	4.32394e-08	1	0	0	1	1	0
AAAGAGTGTCGTGTAAGTCGCGTG	4	18	24	263.536	264410857	136.5	510490034	432	4.5	0.0151782	0.0683018	0.0352602	0.00163924	0.000846246	0.791209	6.1996e-09	6.1996e-09	1	0	0	1	1	0
AAAGAT	145	580	6	263.536	264410857	136.5	510490034	3480	4	0.550209	2.20083	1.13616	0.013205	0.00681698	0.175824	4.99412e-08	4.99412e-08	1	0	0	1	0	0
AAAGCC	12	57	6	263.536	264410857	136.5	510490034	342	4.75	0.0455345	0.216289	0.111657	0.00129773	0.000669945	0.208791	4.90802e-09	4.90802e-09	1	0	0	1	0	0
AAAGCCGCCTACACC	2	8	15	263.536	264410857	136.5	510490034	120	4	0.00758908	0.0303563	0.0156712	0.000455345	0.000235068	0.43956	1.72211e-09	1.72211e-09	1	0	0	1	0	0
AAAGCG	3	15	6	263.536	264410857	136.5	510490034	90	5	0.0113836	0.0569181	0.0293835	0.000341509	0.000176301	0.21978	1.29158e-09	1.29158e-09	1	0	0	1	0	0
AAAGCGGGAACCGAG	12	74	15	263.536	264410857	136.5	510490034	1110	6.16667	0.0455345	0.280796	0.144959	0.00421194	0.00217438	0.677656	1.59295e-08	1.59295e-08	1	0	0	1	1	0
AAAGCGGTCCTCGAC	2	9	15	263.536	264410857	136.5	510490034	135	4.5	0.00758908	0.0341509	0.0176301	0.000512263	0.000264452	0.494505	1.93738e-09	1.93738e-09	1	0	0	1	0	0
AAAGCT	1	7	6	263.536	264410857	136.5	510490034	42	7	0.00379454	0.0265618	0.0137123	0.000159371	8.22739e-05	0.307692	6.02739e-10	6.02739e-10	1	0	0	1	0	0
AAAGCTAGGGTGAAG	20	141	15	263.536	264410857	136.5	510490034	2115	7.05	0.0758908	0.53503	0.276205	0.00802546	0.00414308	0.774725	3.03522e-08	3.03522e-08	1	0	0	1	1	0
AAAGG	52	303	5	263.536	264410857	136.5	510490034	1515	5.82692	0.197316	1.14975	0.593547	0.00574873	0.00296774	0.21344	2.17417e-08	2.17417e-08	1	0	0	1	0	0
AAAGGAAT	1	4	8	263.536	264410857	136.5	510490034	32	4	0.00379454	0.0151782	0.00783561	0.000121425	6.26849e-05	0.234432	4.5923e-10	4.5923e-10	1	0	0	1	0	0
AAAGGAG	25	122	7	263.536	264410857	136.5	510490034	854	4.88	0.0948636	0.462934	0.238986	0.00324054	0.0016729	0.250256	1.22557e-08	1.22557e-08	1	0	0	1	0	0
AAAGGAGACCTAGACCTACCAGTC	1	4	24	263.536	264410857	136.5	510490034	96	4	0.00379454	0.0151782	0.00783561	0.000364276	0.000188055	0.703297	1.37769e-09	1.37769e-09	1	0	0	1	1	0
AAAGGAGTGAT	2	8	11	263.536	264410857	136.5	510490034	88	4	0.00758908	0.0303563	0.0156712	0.00033392	0.000172383	0.322344	1.26288e-09	1.26288e-09	1	0	0	1	0	0
AAAGGATAGGTGGTG	1	6	15	263.536	264410857	136.5	510490034	90	6	0.00379454	0.0227673	0.0117534	0.000341509	0.000176301	0.659341	1.29158e-09	1.29158e-09	1	0	0	1	1	0
AAAGGC	1	6	6	263.536	264410857	136.5	510490034	36	6	0.00379454	0.0227673	0.0117534	0.000136604	7.05205e-05	0.263736	5.16634e-10	5.16634e-10	1	0	0	1	0	0
AAAGGCCAACTCCGGGAACTAGAG	2	9	24	263.536	264410857	136.5	510490034	216	4.5	0.00758908	0.0341509	0.0176301	0.000819621	0.000423123	0.791209	3.0998e-09	3.0998e-09	1	0	0	1	1	0
AAAGGGCACAGGTGG	2	12	15	263.536	264410857	136.5	510490034	180	6	0.00758908	0.0455345	0.0235068	0.000683018	0.000352602	0.659341	2.58317e-09	2.58317e-09	1	0	0	1	1	0
AAAGGGG	2	11	7	263.536	264410857	136.5	510490034	77	5.5	0.00758908	0.04174	0.0215479	0.00029218	0.000150835	0.282051	1.10502e-09	1.10502e-09	1	0	0	1	0	0
AAAGGGGAG	1	4	9	263.536	264410857	136.5	510490034	36	4	0.00379454	0.0151782	0.00783561	0.000136604	7.05205e-05	0.263736	5.16634e-10	5.16634e-10	1	0	0	1	0	0
AAAGGGGAGGCATAAGGTGATGTGG	2	9	25	263.536	264410857	136.5	510490034	225	4.5	0.00758908	0.0341509	0.0176301	0.000853772	0.000440753	0.824176	3.22896e-09	3.22896e-09	1	0	0	1	1	0
AAAGGGGTGAGGGAGACGG	1	4	19	263.536	264410857	136.5	510490034	76	4	0.00379454	0.0151782	0.00783561	0.000288385	0.000148877	0.556777	1.09067e-09	1.09067e-09	1	0	0	1	1	0
AAAGGT	3	16	6	263.536	264410857	136.5	510490034	96	5.33333	0.0113836	0.0607127	0.0313424	0.000364276	0.000188055	0.234432	1.37769e-09	1.37769e-09	1	0	0	1	0	0
AAAGGTAGCGGTGTT	2	9	15	263.536	264410857	136.5	510490034	135	4.5	0.00758908	0.0341509	0.0176301	0.000512263	0.000264452	0.494505	1.93738e-09	1.93738e-09	1	0	0	1	0	0
AAAGGTAGGACGTGCTCAGGTAGAG	2	8	25	263.536	264410857	136.5	510490034	200	4	0.00758908	0.0303563	0.0156712	0.000758908	0.00039178	0.732601	2.87019e-09	2.87019e-09	1	0	0	1	1	0
AAAGGTGTCGGTG	1	4	13	263.536	264410857	136.5	510490034	52	4	0.00379454	0.0151782	0.00783561	0.000197316	0.000101863	0.380952	7.46248e-10	7.46248e-10	1	0	0	1	0	0
AAAGGTGTT	2	8	9	263.536	264410857	136.5	510490034	72	4	0.00758908	0.0303563	0.0156712	0.000273207	0.000141041	0.263736	1.03327e-09	1.03327e-09	1	0	0	1	0	0
AAAGT	157	786	5	263.536	264410857	136.5	510490034	3930	5.00637	0.595743	2.98251	1.5397	0.0149126	0.00769849	0.183383	5.63992e-08	5.63992e-08	1	0	0	1	0	0
AAAGTACCATCTGCCCCATCCAAC	19	77	24	263.536	264410857	136.5	510490034	1848	4.05263	0.0720963	0.29218	0.150835	0.00701231	0.00362005	0.712551	2.65205e-08	2.65205e-08	1	0	0	1	1	0
AAAGTC	105	420	6	263.536	264410857	136.5	510490034	2520	4	0.398427	1.59371	0.822739	0.00956225	0.00493643	0.175824	3.61643e-08	3.61643e-08	1	0	0	1	0	0
AAAGTG	1	4	6	263.536	264410857	136.5	510490034	24	4	0.00379454	0.0151782	0.00783561	9.1069e-05	4.70137e-05	0.175824	3.44422e-10	3.44422e-10	1	0	0	1	0	0
AAAGTGGGGCATCGGAAAGTGTG	2	10	23	263.536	264410857	136.5	510490034	230	5	0.00758908	0.0379454	0.019589	0.000872745	0.000450547	0.842491	3.30071e-09	3.30071e-09	1	0	0	1	1	0
AAAGTGGTGGAGTTGTAGTCGTATG	23	93	25	263.536	264410857	136.5	510490034	2325	4.04348	0.0872745	0.352892	0.182178	0.00882231	0.00455445	0.740564	3.33659e-08	3.33659e-08	1	0	0	1	1	0
AAAGTGTGTC	142	654	10	263.536	264410857	136.5	510490034	6540	4.60563	0.538825	2.48163	1.28112	0.0248163	0.0128112	0.337409	9.38551e-08	9.38551e-08	1	0	0	1	0	0
AAAGTT	450	1801	6	263.536	264410857	136.5	510490034	10806	4.00222	1.70754	6.83397	3.52798	0.0410038	0.0211679	0.175922	1.55076e-07	1.55076e-07	1	0	0	1	0	0
AAAGTTCGATTCGAACAT	2	8	18	263.536	264410857	136.5	510490034	144	4	0.00758908	0.0303563	0.0156712	0.000546414	0.000282082	0.527473	2.06653e-09	2.06653e-09	1	0	0	1	1	0
AAAT	34850	235130	4	263.536	264410857	136.5	510490034	940520	6.74692	132.24	892.211	460.597	3.56884	1.84239	0.197712	1.34973e-05	1.34973e-05	1	1	0	0	0	0
AAATAAT	327	1592	7	263.536	264410857	136.5	510490034	11144	4.8685	1.24082	6.04091	3.11857	0.0422864	0.02183	0.249667	1.59927e-07	1.59927e-07	1	0	0	1	0	0
AAATAATT	5	44	8	263.536	264410857	136.5	510490034	352	8.8	0.0189727	0.16696	0.0861917	0.00133568	0.000689534	0.515751	5.05153e-09	5.05153e-09	1	0	0	1	1	0
AAATAC	272	1089	6	263.536	264410857	136.5	510490034	6534	4.00368	1.03212	4.13226	2.13324	0.0247935	0.0127995	0.175986	9.3769e-08	9.3769e-08	1	0	0	1	0	0
AAATACAGCACCACC	1	5	15	263.536	264410857	136.5	510490034	75	5	0.00379454	0.0189727	0.00979451	0.000284591	0.000146918	0.549451	1.07632e-09	1.07632e-09	1	0	0	1	1	0
AAATACTCTTG	180	926	11	263.536	264410857	136.5	510490034	10186	5.14444	0.683018	3.51375	1.81394	0.0386512	0.0199534	0.414571	1.46179e-07	1.46179e-07	1	0	0	1	0	0
AAATAG	132	528	6	263.536	264410857	136.5	510490034	3168	4	0.50088	2.00352	1.0343	0.0120211	0.0062058	0.175824	4.54637e-08	4.54637e-08	1	0	0	1	0	0
AAATAGT	84	336	7	263.536	264410857	136.5	510490034	2352	4	0.318742	1.27497	0.658191	0.00892476	0.00460734	0.205128	3.37534e-08	3.37534e-08	1	0	0	1	0	0
AAATAT	603	2618	6	263.536	264410857	136.5	510490034	15708	4.34163	2.28811	9.93411	5.12841	0.0596047	0.0307704	0.190841	2.25424e-07	2.25424e-07	1	0	0	1	0	0
AAATATGGGTGGACG	1	4	15	263.536	264410857	136.5	510490034	60	4	0.00379454	0.0151782	0.00783561	0.000227673	0.000117534	0.43956	8.61056e-10	8.61056e-10	1	0	0	1	0	0
AAATATTTC	132	668	9	263.536	264410857	136.5	510490034	6012	5.06061	0.50088	2.53475	1.30855	0.0228128	0.0117769	0.333666	8.62778e-08	8.62778e-08	1	0	0	1	0	0
AAATC	7	40	5	263.536	264410857	136.5	510490034	200	5.71429	0.0265618	0.151782	0.0783561	0.000758908	0.00039178	0.209314	2.87019e-09	2.87019e-09	1	0	0	1	0	0
AAATCAAGATCC	1	7	12	263.536	264410857	136.5	510490034	84	7	0.00379454	0.0265618	0.0137123	0.000318742	0.000164548	0.615385	1.20548e-09	1.20548e-09	1	0	0	1	1	0
AAATCACGAACCCAC	1	4	15	263.536	264410857	136.5	510490034	60	4	0.00379454	0.0151782	0.00783561	0.000227673	0.000117534	0.43956	8.61056e-10	8.61056e-10	1	0	0	1	0	0
AAATCCACTCCACGC	1	4	15	263.536	264410857	136.5	510490034	60	4	0.00379454	0.0151782	0.00783561	0.000227673	0.000117534	0.43956	8.61056e-10	8.61056e-10	1	0	0	1	0	0
AAATCCTGACAACAC	1	4	15	263.536	264410857	136.5	510490034	60	4	0.00379454	0.0151782	0.00783561	0.000227673	0.000117534	0.43956	8.61056e-10	8.61056e-10	1	0	0	1	0	0
AAATCGAAT	260	1412	9	263.536	264410857	136.5	510490034	12708	5.43077	0.986581	5.35789	2.76597	0.048221	0.0248937	0.358073	1.82372e-07	1.82372e-07	1	0	0	1	0	0
AAATCGTCAGTTATC	2	10	15	263.536	264410857	136.5	510490034	150	5	0.00758908	0.0379454	0.019589	0.000569181	0.000293835	0.549451	2.15264e-09	2.15264e-09	1	0	0	1	1	0
AAATCT	3004	12713	6	263.536	264410857	136.5	510490034	76278	4.23202	11.3988	48.24	24.9035	0.28944	0.149421	0.186023	1.09466e-06	1.09466e-06	1	0	0	1	0	0
AAATCTAGTGCCGACCTGCTTCAG	2	9	24	263.536	264410857	136.5	510490034	216	4.5	0.00758908	0.0341509	0.0176301	0.000819621	0.000423123	0.791209	3.0998e-09	3.0998e-09	1	0	0	1	1	0
AAATCTCAG	1	4	9	263.536	264410857	136.5	510490034	36	4	0.00379454	0.0151782	0.00783561	0.000136604	7.05205e-05	0.263736	5.16634e-10	5.16634e-10	1	0	0	1	0	0
AAATG	2	13	5	263.536	264410857	136.5	510490034	65	6.5	0.00758908	0.049329	0.0254657	0.000246645	0.000127329	0.238095	9.32811e-10	9.32811e-10	1	0	0	1	0	0
AAATGCACCAACAAGCGATCCCAAG	2	9	25	263.536	264410857	136.5	510490034	225	4.5	0.00758908	0.0341509	0.0176301	0.000853772	0.000440753	0.824176	3.22896e-09	3.22896e-09	1	0	0	1	1	0
AAATGG	122	488	6	263.536	264410857	136.5	510490034	2928	4	0.462934	1.85174	0.955944	0.0111104	0.00573567	0.175824	4.20195e-08	4.20195e-08	1	0	0	1	0	0
AAATGGCGGTGGGTC	560	2462	15	263.536	264410857	136.5	510490034	36930	4.39643	2.12494	9.34216	4.82282	0.140132	0.0723423	0.483124	5.2998e-07	5.2998e-07	1	0	0	1	0	0
AAATGT	141	564	6	263.536	264410857	136.5	510490034	3384	4	0.53503	2.14012	1.10482	0.0128407	0.00662892	0.175824	4.85636e-08	4.85636e-08	1	0	0	1	0	0
AAATGTAATG	585	6035	10	263.536	264410857	136.5	510490034	60350	10.3162	2.21981	22.9001	11.822	0.229001	0.11822	0.755768	8.66079e-07	8.66079e-07	1	0	0	1	1	0
AAATGTG	1	6	7	263.536	264410857	136.5	510490034	42	6	0.00379454	0.0227673	0.0117534	0.000159371	8.22739e-05	0.307692	6.02739e-10	6.02739e-10	1	0	0	1	0	0
AAATT	366	1832	5	263.536	264410857	136.5	510490034	9160	5.00546	1.3888	6.9516	3.58871	0.034758	0.0179435	0.18335	1.31455e-07	1.31455e-07	1	0	0	1	0	0
AAATTC	107	428	6	263.536	264410857	136.5	510490034	2568	4	0.406016	1.62406	0.83841	0.00974438	0.00503046	0.175824	3.68532e-08	3.68532e-08	1	0	0	1	0	0
AAATTCCGGCG	265	1153	11	263.536	264410857	136.5	510490034	12683	4.35094	1.00555	4.37511	2.25861	0.0481262	0.0248448	0.350625	1.82013e-07	1.82013e-07	1	0	0	1	0	0
AAATTT	10	40	6	263.536	264410857	136.5	510490034	240	4	0.0379454	0.151782	0.0783561	0.00091069	0.000470137	0.175824	3.44422e-09	3.44422e-09	1	0	0	1	0	0
AAATTTACGGTAATAGGCATAG	2	8	22	263.536	264410857	136.5	510490034	176	4	0.00758908	0.0303563	0.0156712	0.000667839	0.000344767	0.644689	2.52576e-09	2.52576e-09	1	0	0	1	1	0
AAC	32859	320603	3	263.536	264410857	136.5	510490034	961809	9.75693	124.685	1216.54	628.03	3.64962	1.88409	0.214438	1.38029e-05	1.38029e-05	1	1	0	0	0	0
AACAACAACTGAAGCTCC	3	12	18	263.536	264410857	136.5	510490034	216	4	0.0113836	0.0455345	0.0235068	0.000819621	0.000423123	0.527473	3.0998e-09	3.0998e-09	1	0	0	1	1	0
AACAACACGACTAGC	1	4	15	263.536	264410857	136.5	510490034	60	4	0.00379454	0.0151782	0.00783561	0.000227673	0.000117534	0.43956	8.61056e-10	8.61056e-10	1	0	0	1	0	0
AACAACC	5	22	7	263.536	264410857	136.5	510490034	154	4.4	0.0189727	0.0834799	0.0430958	0.000584359	0.000301671	0.225641	2.21004e-09	2.21004e-09	1	0	0	1	0	0
AACAACCAAGCCGCT	1	4	15	263.536	264410857	136.5	510490034	60	4	0.00379454	0.0151782	0.00783561	0.000227673	0.000117534	0.43956	8.61056e-10	8.61056e-10	1	0	0	1	0	0
AACAACCAGCCCTCC	1	4	15	263.536	264410857	136.5	510490034	60	4	0.00379454	0.0151782	0.00783561	0.000227673	0.000117534	0.43956	8.61056e-10	8.61056e-10	1	0	0	1	0	0
AACAACCCACGAGCC	1	4	15	263.536	264410857	136.5	510490034	60	4	0.00379454	0.0151782	0.00783561	0.000227673	0.000117534	0.43956	8.61056e-10	8.61056e-10	1	0	0	1	0	0
AACAACGAC	220	881	9	263.536	264410857	136.5	510490034	7929	4.00455	0.834799	3.34299	1.72579	0.0300869	0.0155321	0.264036	1.13789e-07	1.13789e-07	1	0	0	1	0	0
AACAACGCC	384	2330	9	263.536	264410857	136.5	510490034	20970	6.06771	1.4571	8.84128	4.56424	0.0795715	0.0410782	0.400069	3.00939e-07	3.00939e-07	1	0	0	1	0	0
AACAACGCTCGACAACAGTACTGTG	1	4	25	263.536	264410857	136.5	510490034	100	4	0.00379454	0.0151782	0.00783561	0.000379454	0.00019589	0.732601	1.43509e-09	1.43509e-09	1	0	0	1	1	0
AACAACTCGCCACTC	14	81	15	263.536	264410857	136.5	510490034	1215	5.78571	0.0531236	0.307358	0.158671	0.00461037	0.00238007	0.635793	1.74364e-08	1.74364e-08	1	0	0	1	1	0
AACAACTCGCGGACC	5	34	15	263.536	264410857	136.5	510490034	510	6.8	0.0189727	0.129014	0.0666027	0.00193522	0.00099904	0.747253	7.31897e-09	7.31897e-09	1	0	0	1	1	0
AACAAG	138	674	6	263.536	264410857	136.5	510490034	4044	4.88406	0.523647	2.55752	1.3203	0.0153451	0.0079218	0.214684	5.80352e-08	5.80352e-08	1	0	0	1	0	0
AACAAT	275	1339	6	263.536	264410857	136.5	510490034	8034	4.86909	1.0435	5.08089	2.62297	0.0304854	0.0157378	0.214026	1.15295e-07	1.15295e-07	1	0	0	1	0	0
AACAATAT	35	215	8	263.536	264410857	136.5	510490034	1720	6.14286	0.132809	0.815827	0.421164	0.00652661	0.00336931	0.360021	2.46836e-08	2.46836e-08	1	0	0	1	0	0
AACAATCTAGAACCTCCCTTCCC	57	234	23	263.536	264410857	136.5	510490034	5382	4.10526	0.216289	0.887923	0.458383	0.0204222	0.0105428	0.691729	7.72367e-08	7.72367e-08	1	0	0	1	1	0
AACAC	26	136	5	263.536	264410857	136.5	510490034	680	5.23077	0.0986581	0.516058	0.266411	0.00258029	0.00133205	0.191603	9.75863e-09	9.75863e-09	1	0	0	1	0	0
AACACAACCTCAACC	1	4	15	263.536	264410857	136.5	510490034	60	4	0.00379454	0.0151782	0.00783561	0.000227673	0.000117534	0.43956	8.61056e-10	8.61056e-10	1	0	0	1	0	0
AACACAC	18	72	7	263.536	264410857	136.5	510490034	504	4	0.0683018	0.273207	0.141041	0.00191245	0.000987287	0.205128	7.23287e-09	7.23287e-09	1	0	0	1	0	0
AACACACACT	1	4	10	263.536	264410857	136.5	510490034	40	4	0.00379454	0.0151782	0.00783561	0.000151782	7.83561e-05	0.29304	5.74037e-10	5.74037e-10	1	0	0	1	0	0
AACACACAGT	2	8	10	263.536	264410857	136.5	510490034	80	4	0.00758908	0.0303563	0.0156712	0.000303563	0.000156712	0.29304	1.14807e-09	1.14807e-09	1	0	0	1	0	0
AACACAGAGAG	2	8	11	263.536	264410857	136.5	510490034	88	4	0.00758908	0.0303563	0.0156712	0.00033392	0.000172383	0.322344	1.26288e-09	1.26288e-09	1	0	0	1	0	0
AACACAGCCACGCTC	1	4	15	263.536	264410857	136.5	510490034	60	4	0.00379454	0.0151782	0.00783561	0.000227673	0.000117534	0.43956	8.61056e-10	8.61056e-10	1	0	0	1	0	0
AACACAGCGACCGAG	47	242	15	263.536	264410857	136.5	510490034	3630	5.14894	0.178343	0.918279	0.474054	0.0137742	0.00711081	0.565817	5.20939e-08	5.20939e-08	1	0	0	1	1	0
AACACAGGC	3	36	9	263.536	264410857	136.5	510490034	324	12	0.0113836	0.136604	0.0705205	0.00122943	0.000634684	0.791209	4.6497e-09	4.6497e-09	1	0	0	1	1	0
AACACATCCGTTCAC	1	4	15	263.536	264410857	136.5	510490034	60	4	0.00379454	0.0151782	0.00783561	0.000227673	0.000117534	0.43956	8.61056e-10	8.61056e-10	1	0	0	1	0	0
AACACC	102	427	6	263.536	264410857	136.5	510490034	2562	4.18627	0.387043	1.62027	0.836451	0.00972162	0.00501871	0.184012	3.67671e-08	3.67671e-08	1	0	0	1	0	0
AACACCACGGCAGGC	1	5	15	263.536	264410857	136.5	510490034	75	5	0.00379454	0.0189727	0.00979451	0.000284591	0.000146918	0.549451	1.07632e-09	1.07632e-09	1	0	0	1	1	0
AACACCC	5	20	7	263.536	264410857	136.5	510490034	140	4	0.0189727	0.0758908	0.039178	0.000531236	0.000274246	0.205128	2.00913e-09	2.00913e-09	1	0	0	1	0	0
AACACCCACAAGCCC	1	5	15	263.536	264410857	136.5	510490034	75	5	0.00379454	0.0189727	0.00979451	0.000284591	0.000146918	0.549451	1.07632e-09	1.07632e-09	1	0	0	1	1	0
AACACCCACAGCACG	1	5	15	263.536	264410857	136.5	510490034	75	5	0.00379454	0.0189727	0.00979451	0.000284591	0.000146918	0.549451	1.07632e-09	1.07632e-09	1	0	0	1	1	0
AACACCCACTAACGACAATCACAC	1	5	24	263.536	264410857	136.5	510490034	120	5	0.00379454	0.0189727	0.00979451	0.000455345	0.000235068	0.879121	1.72211e-09	1.72211e-09	1	0	0	1	1	0
AACACCCTTAACCACACCTTCTGC	3	13	24	263.536	264410857	136.5	510490034	312	4.33333	0.0113836	0.049329	0.0254657	0.0011839	0.000611177	0.761905	4.47749e-09	4.47749e-09	1	0	0	1	1	0
AACACCGCC	1	4	9	263.536	264410857	136.5	510490034	36	4	0.00379454	0.0151782	0.00783561	0.000136604	7.05205e-05	0.263736	5.16634e-10	5.16634e-10	1	0	0	1	0	0
AACACCGCCCTCGCC	443	1964	15	263.536	264410857	136.5	510490034	29460	4.43341	1.68098	7.45248	3.84728	0.111787	0.0577093	0.487188	4.22778e-07	4.22778e-07	1	0	0	1	0	0
AACACCTGTCTGTG	3	12	14	263.536	264410857	136.5	510490034	168	4	0.0113836	0.0455345	0.0235068	0.000637483	0.000329096	0.410256	2.41096e-09	2.41096e-09	1	0	0	1	0	0
AACACGCCACACCAC	1	4	15	263.536	264410857	136.5	510490034	60	4	0.00379454	0.0151782	0.00783561	0.000227673	0.000117534	0.43956	8.61056e-10	8.61056e-10	1	0	0	1	0	0
AACACGCG	1	4	8	263.536	264410857	136.5	510490034	32	4	0.00379454	0.0151782	0.00783561	0.000121425	6.26849e-05	0.234432	4.5923e-10	4.5923e-10	1	0	0	1	0	0
AACACTCCCAGCACG	2	17	15	263.536	264410857	136.5	510490034	255	8.5	0.00758908	0.0645072	0.0333013	0.000967608	0.00049952	0.934066	3.65949e-09	3.65949e-09	1	0	0	1	1	0
AACAG	208	1040	5	263.536	264410857	136.5	510490034	5200	5	0.789265	3.94632	2.03726	0.0197316	0.0101863	0.18315	7.46248e-08	7.46248e-08	1	0	0	1	0	0
AACAGAAGGACTGGC	42	273	15	263.536	264410857	136.5	510490034	4095	6.5	0.159371	1.03591	0.53478	0.0155386	0.0080217	0.714286	5.87671e-08	5.87671e-08	1	0	0	1	1	0
AACAGACAGCAGCTG	1	5	15	263.536	264410857	136.5	510490034	75	5	0.00379454	0.0189727	0.00979451	0.000284591	0.000146918	0.549451	1.07632e-09	1.07632e-09	1	0	0	1	1	0
AACAGATTCAACAGCCTATAC	6	25	21	263.536	264410857	136.5	510490034	525	4.16667	0.0227673	0.0948636	0.0489726	0.00199213	0.00102842	0.641026	7.53424e-09	7.53424e-09	1	0	0	1	1	0
AACAGC	1083	4995	6	263.536	264410857	136.5	510490034	29970	4.61219	4.10949	18.9537	9.78472	0.113722	0.0587083	0.202734	4.30097e-07	4.30097e-07	1	0	0	1	0	0
AACAGCAACGGAGGG	821	4130	15	263.536	264410857	136.5	510490034	61950	5.03045	3.11532	15.6715	8.09027	0.235072	0.121354	0.552797	8.8904e-07	8.8904e-07	1	0	0	1	1	0
AACAGCAGG	9	85	9	263.536	264410857	136.5	510490034	765	9.44444	0.0341509	0.322536	0.166507	0.00290282	0.00149856	0.622711	1.09785e-08	1.09785e-08	1	0	0	1	1	0
AACAGCCGC	278	1292	9	263.536	264410857	136.5	510490034	11628	4.64748	1.05488	4.90255	2.5309	0.0441229	0.0227781	0.306427	1.66873e-07	1.66873e-07	1	0	0	1	0	0
AACAGCTGTGTCGCC	1	7	15	263.536	264410857	136.5	510490034	105	7	0.00379454	0.0265618	0.0137123	0.000398427	0.000205685	0.769231	1.50685e-09	1.50685e-09	1	0	0	1	1	0
AACAGGGTGGAGGTG	716	3754	15	263.536	264410857	136.5	510490034	56310	5.24302	2.71689	14.2447	7.35372	0.213671	0.110306	0.576156	8.08101e-07	8.08101e-07	1	0	0	1	1	0
AACAGGTAGTGGAGG	1	4	15	263.536	264410857	136.5	510490034	60	4	0.00379454	0.0151782	0.00783561	0.000227673	0.000117534	0.43956	8.61056e-10	8.61056e-10	1	0	0	1	0	0
AACAGGTTG	4	37	9	263.536	264410857	136.5	510490034	333	9.25	0.0151782	0.140398	0.0724794	0.00126358	0.000652314	0.60989	4.77886e-09	4.77886e-09	1	0	0	1	1	0
AACAGTACGGAGATCGGAAGAGGC	27	111	24	263.536	264410857	136.5	510490034	2664	4.11111	0.102453	0.421194	0.217438	0.0101087	0.00521852	0.722833	3.82309e-08	3.82309e-08	1	0	0	1	1	0
AACAGTC	1	4	7	263.536	264410857	136.5	510490034	28	4	0.00379454	0.0151782	0.00783561	0.000106247	5.48493e-05	0.205128	4.01826e-10	4.01826e-10	1	0	0	1	0	0
AACAGTCCTCCATAC	1	4	15	263.536	264410857	136.5	510490034	60	4	0.00379454	0.0151782	0.00783561	0.000227673	0.000117534	0.43956	8.61056e-10	8.61056e-10	1	0	0	1	0	0
AACAGTGTCAATCCC	6	44	15	263.536	264410857	136.5	510490034	660	7.33333	0.0227673	0.16696	0.0861917	0.0025044	0.00129288	0.805861	9.47161e-09	9.47161e-09	1	0	0	1	1	0
AACAT	7	58	5	263.536	264410857	136.5	510490034	290	8.28571	0.0265618	0.220083	0.113616	0.00110042	0.000568082	0.303506	4.16177e-09	4.16177e-09	1	0	0	1	0	0
AACATAC	139	556	7	263.536	264410857	136.5	510490034	3892	4	0.527441	2.10977	1.08915	0.0147684	0.00762405	0.205128	5.58538e-08	5.58538e-08	1	0	0	1	0	0
AACATC	312	1431	6	263.536	264410857	136.5	510490034	8586	4.58654	1.1839	5.42999	2.80319	0.0325799	0.0168191	0.201606	1.23217e-07	1.23217e-07	1	0	0	1	0	0
AACATCACAACCTAC	1	4	15	263.536	264410857	136.5	510490034	60	4	0.00379454	0.0151782	0.00783561	0.000227673	0.000117534	0.43956	8.61056e-10	8.61056e-10	1	0	0	1	0	0
AACATCATCTTACCACCAGCCAT	154	616	23	263.536	264410857	136.5	510490034	14168	4	0.584359	2.33744	1.20668	0.0537611	0.0277537	0.673993	2.03324e-07	2.03324e-07	1	0	0	1	1	0
AACATCC	41	183	7	263.536	264410857	136.5	510490034	1281	4.46341	0.155576	0.694401	0.358479	0.00486081	0.00250935	0.228893	1.83835e-08	1.83835e-08	1	0	0	1	0	0
AACATCCAGCCTGTCAACATCGGTC	2	9	25	263.536	264410857	136.5	510490034	225	4.5	0.00758908	0.0341509	0.0176301	0.000853772	0.000440753	0.824176	3.22896e-09	3.22896e-09	1	0	0	1	1	0
AACATCTTCCACACC	1	4	15	263.536	264410857	136.5	510490034	60	4	0.00379454	0.0151782	0.00783561	0.000227673	0.000117534	0.43956	8.61056e-10	8.61056e-10	1	0	0	1	0	0
AACATG	1	5	6	263.536	264410857	136.5	510490034	30	5	0.00379454	0.0189727	0.00979451	0.000113836	5.87671e-05	0.21978	4.30528e-10	4.30528e-10	1	0	0	1	0	0
AACATGCCCTCCCGC	2	10	15	263.536	264410857	136.5	510490034	150	5	0.00758908	0.0379454	0.019589	0.000569181	0.000293835	0.549451	2.15264e-09	2.15264e-09	1	0	0	1	1	0
AACATGGCACTACAG	2	13	15	263.536	264410857	136.5	510490034	195	6.5	0.00758908	0.049329	0.0254657	0.000739936	0.000381986	0.714286	2.79843e-09	2.79843e-09	1	0	0	1	1	0
AACATGGCACTACTT	4	22	15	263.536	264410857	136.5	510490034	330	5.5	0.0151782	0.0834799	0.0430958	0.0012522	0.000646438	0.604396	4.73581e-09	4.73581e-09	1	0	0	1	1	0
AACATGGGCCGTAGT	1	4	15	263.536	264410857	136.5	510490034	60	4	0.00379454	0.0151782	0.00783561	0.000227673	0.000117534	0.43956	8.61056e-10	8.61056e-10	1	0	0	1	0	0
AACATGGTGCGAATC	2	13	15	263.536	264410857	136.5	510490034	195	6.5	0.00758908	0.049329	0.0254657	0.000739936	0.000381986	0.714286	2.79843e-09	2.79843e-09	1	0	0	1	1	0
AACC	32	253	4	263.536	264410857	136.5	510490034	1012	7.90625	0.121425	0.960019	0.495602	0.00384008	0.00198241	0.231685	1.45231e-08	1.45231e-08	1	0	0	0	0	0
AACCAAT	1	4	7	263.536	264410857	136.5	510490034	28	4	0.00379454	0.0151782	0.00783561	0.000106247	5.48493e-05	0.205128	4.01826e-10	4.01826e-10	1	0	0	1	0	0
AACCAATCTGCATCC	1	4	15	263.536	264410857	136.5	510490034	60	4	0.00379454	0.0151782	0.00783561	0.000227673	0.000117534	0.43956	8.61056e-10	8.61056e-10	1	0	0	1	0	0
AACCAATT	110	523	8	263.536	264410857	136.5	510490034	4184	4.75455	0.4174	1.98455	1.02451	0.0158764	0.00819605	0.278655	6.00443e-08	6.00443e-08	1	0	0	1	0	0
AACCAC	3	12	6	263.536	264410857	136.5	510490034	72	4	0.0113836	0.0455345	0.0235068	0.000273207	0.000141041	0.175824	1.03327e-09	1.03327e-09	1	0	0	1	0	0
AACCACACACTCCCT	1	5	15	263.536	264410857	136.5	510490034	75	5	0.00379454	0.0189727	0.00979451	0.000284591	0.000146918	0.549451	1.07632e-09	1.07632e-09	1	0	0	1	1	0
AACCACATCGTCCGC	10	49	15	263.536	264410857	136.5	510490034	735	4.9	0.0379454	0.185933	0.0959862	0.00278899	0.00143979	0.538462	1.05479e-08	1.05479e-08	1	0	0	1	1	0
AACCACCCCGCACCG	1	4	15	263.536	264410857	136.5	510490034	60	4	0.00379454	0.0151782	0.00783561	0.000227673	0.000117534	0.43956	8.61056e-10	8.61056e-10	1	0	0	1	0	0
AACCACCCT	1	4	9	263.536	264410857	136.5	510490034	36	4	0.00379454	0.0151782	0.00783561	0.000136604	7.05205e-05	0.263736	5.16634e-10	5.16634e-10	1	0	0	1	0	0
AACCACCTCATCGTC	1	4	15	263.536	264410857	136.5	510490034	60	4	0.00379454	0.0151782	0.00783561	0.000227673	0.000117534	0.43956	8.61056e-10	8.61056e-10	1	0	0	1	0	0
AACCACTCGACGGAC	10	46	15	263.536	264410857	136.5	510490034	690	4.6	0.0379454	0.174549	0.0901095	0.00261823	0.00135164	0.505495	9.90214e-09	9.90214e-09	1	0	0	1	1	0
AACCACTCTCTGCAT	1	4	15	263.536	264410857	136.5	510490034	60	4	0.00379454	0.0151782	0.00783561	0.000227673	0.000117534	0.43956	8.61056e-10	8.61056e-10	1	0	0	1	0	0
AACCAG	352	1725	6	263.536	264410857	136.5	510490034	10350	4.90057	1.33568	6.54558	3.37911	0.0392735	0.0202746	0.21541	1.48532e-07	1.48532e-07	1	0	0	1	0	0
AACCAGAAG	3	14	9	263.536	264410857	136.5	510490034	126	4.66667	0.0113836	0.0531236	0.0274246	0.000478112	0.000246822	0.307692	1.80822e-09	1.80822e-09	1	0	0	1	0	0
AACCAGCCCTTCCCCAG	1	4	17	263.536	264410857	136.5	510490034	68	4	0.00379454	0.0151782	0.00783561	0.000258029	0.000133205	0.498168	9.75863e-10	9.75863e-10	1	0	0	1	0	0
AACCATCCTACCTGC	1	4	15	263.536	264410857	136.5	510490034	60	4	0.00379454	0.0151782	0.00783561	0.000227673	0.000117534	0.43956	8.61056e-10	8.61056e-10	1	0	0	1	0	0
AACCATCGCACGCTG	4	17	15	263.536	264410857	136.5	510490034	255	4.25	0.0151782	0.0645072	0.0333013	0.000967608	0.00049952	0.467033	3.65949e-09	3.65949e-09	1	0	0	1	0	0
AACCC	1	5	5	263.536	264410857	136.5	510490034	25	5	0.00379454	0.0189727	0.00979451	9.48636e-05	4.89726e-05	0.18315	3.58773e-10	3.58773e-10	1	0	0	1	0	0
AACCCAAGCCACGTC	11	51	15	263.536	264410857	136.5	510490034	765	4.63636	0.04174	0.193522	0.099904	0.00290282	0.00149856	0.509491	1.09785e-08	1.09785e-08	1	0	0	1	1	0
AACCCAAT	1417276	18185896	8	263.536	264410857	136.5	510490034	145487168	12.8316	5377.91	69007.1	35624.4	552.057	284.995	0.752034	0.00208788	0.00208788	1	1	1	1	1	1
AACCCAC	22	92	7	263.536	264410857	136.5	510490034	644	4.18182	0.0834799	0.349098	0.180219	0.00244369	0.00126153	0.214452	9.242e-09	9.242e-09	1	0	0	1	0	0
AACCCACAGATACAC	310	1465	15	263.536	264410857	136.5	510490034	21975	4.72581	1.17631	5.559	2.86979	0.0833851	0.0430469	0.519319	3.15362e-07	3.15362e-07	1	0	0	1	1	0
AACCCACCATCCTAC	2	9	15	263.536	264410857	136.5	510490034	135	4.5	0.00758908	0.0341509	0.0176301	0.000512263	0.000264452	0.494505	1.93738e-09	1.93738e-09	1	0	0	1	0	0
AACCCACGTCCACAC	2	8	15	263.536	264410857	136.5	510490034	120	4	0.00758908	0.0303563	0.0156712	0.000455345	0.000235068	0.43956	1.72211e-09	1.72211e-09	1	0	0	1	0	0
AACCCACTGCTAATC	1	4	15	263.536	264410857	136.5	510490034	60	4	0.00379454	0.0151782	0.00783561	0.000227673	0.000117534	0.43956	8.61056e-10	8.61056e-10	1	0	0	1	0	0
AACCCAGACAGACGC	1	5	15	263.536	264410857	136.5	510490034	75	5	0.00379454	0.0189727	0.00979451	0.000284591	0.000146918	0.549451	1.07632e-09	1.07632e-09	1	0	0	1	1	0
AACCCAT	2	14	7	263.536	264410857	136.5	510490034	98	7	0.00758908	0.0531236	0.0274246	0.000371865	0.000191972	0.358974	1.40639e-09	1.40639e-09	1	0	0	1	0	0
AACCCATTACGCCACATGCTCCCT	6	24	24	263.536	264410857	136.5	510490034	576	4	0.0227673	0.091069	0.0470137	0.00218566	0.00112833	0.703297	8.26614e-09	8.26614e-09	1	0	0	1	1	0
AACCCC	3	21	6	263.536	264410857	136.5	510490034	126	7	0.0113836	0.0796854	0.0411369	0.000478112	0.000246822	0.307692	1.80822e-09	1.80822e-09	1	0	0	1	0	0
AACCCCACACCACCG	1	4	15	263.536	264410857	136.5	510490034	60	4	0.00379454	0.0151782	0.00783561	0.000227673	0.000117534	0.43956	8.61056e-10	8.61056e-10	1	0	0	1	0	0
AACCCCACACCACGC	1	4	15	263.536	264410857	136.5	510490034	60	4	0.00379454	0.0151782	0.00783561	0.000227673	0.000117534	0.43956	8.61056e-10	8.61056e-10	1	0	0	1	0	0
AACCCCACAGCGACC	595	2382	15	263.536	264410857	136.5	510490034	35730	4.00336	2.25775	9.0386	4.6661	0.135579	0.0699916	0.43993	5.12759e-07	5.12759e-07	1	0	0	1	0	0
AACCCCACAGTCCGC	708	3134	15	263.536	264410857	136.5	510490034	47010	4.42655	2.68654	11.8921	6.1392	0.178381	0.092088	0.486434	6.74637e-07	6.74637e-07	1	0	0	1	0	0
AACCCCCTCCCGACTTCCCATCAC	1	4	24	263.536	264410857	136.5	510490034	96	4	0.00379454	0.0151782	0.00783561	0.000364276	0.000188055	0.703297	1.37769e-09	1.37769e-09	1	0	0	1	1	0
AACCCCGCCCTCGCC	1	4	15	263.536	264410857	136.5	510490034	60	4	0.00379454	0.0151782	0.00783561	0.000227673	0.000117534	0.43956	8.61056e-10	8.61056e-10	1	0	0	1	0	0
AACCCCT	2	8	7	263.536	264410857	136.5	510490034	56	4	0.00758908	0.0303563	0.0156712	0.000212494	0.000109699	0.205128	8.03652e-10	8.03652e-10	1	0	0	1	0	0
AACCCCTACAGACCCATC	2	8	18	263.536	264410857	136.5	510490034	144	4	0.00758908	0.0303563	0.0156712	0.000546414	0.000282082	0.527473	2.06653e-09	2.06653e-09	1	0	0	1	1	0
AACCCG	12	95	6	263.536	264410857	136.5	510490034	570	7.91667	0.0455345	0.360481	0.186096	0.00216289	0.00111657	0.347985	8.18003e-09	8.18003e-09	1	0	0	1	0	0
AACCCGAACCCGAACCCT	2	8	18	263.536	264410857	136.5	510490034	144	4	0.00758908	0.0303563	0.0156712	0.000546414	0.000282082	0.527473	2.06653e-09	2.06653e-09	1	0	0	1	1	0
AACCCGAT	2	14	8	263.536	264410857	136.5	510490034	112	7	0.00758908	0.0531236	0.0274246	0.000424989	0.000219397	0.410256	1.6073e-09	1.6073e-09	1	0	0	1	0	0
AACCCGGACTCACGC	1	4	15	263.536	264410857	136.5	510490034	60	4	0.00379454	0.0151782	0.00783561	0.000227673	0.000117534	0.43956	8.61056e-10	8.61056e-10	1	0	0	1	0	0
AACCCGTCAGTCCGC	1	4	15	263.536	264410857	136.5	510490034	60	4	0.00379454	0.0151782	0.00783561	0.000227673	0.000117534	0.43956	8.61056e-10	8.61056e-10	1	0	0	1	0	0
AACCCGTCTACACCCCCCAGTACCC	1	4	25	263.536	264410857	136.5	510490034	100	4	0.00379454	0.0151782	0.00783561	0.000379454	0.00019589	0.732601	1.43509e-09	1.43509e-09	1	0	0	1	1	0
AACCCGTGGAGCCCG	11	44	15	263.536	264410857	136.5	510490034	660	4	0.04174	0.16696	0.0861917	0.0025044	0.00129288	0.43956	9.47161e-09	9.47161e-09	1	0	0	1	0	0
AACCCT	1197	12868	6	263.536	264410857	136.5	510490034	77208	10.7502	4.54207	48.8282	25.2072	0.292969	0.151243	0.472537	1.10801e-06	1.10801e-06	1	0	0	1	0	0
AACCCTAAT	2	8	9	263.536	264410857	136.5	510490034	72	4	0.00758908	0.0303563	0.0156712	0.000273207	0.000141041	0.263736	1.03327e-09	1.03327e-09	1	0	0	1	0	0
AACCCTC	34	142	7	263.536	264410857	136.5	510490034	994	4.17647	0.129014	0.538825	0.278164	0.00377177	0.00194715	0.214178	1.42648e-08	1.42648e-08	1	0	0	1	0	0
AACCCTCACCTGCCT	6	29	15	263.536	264410857	136.5	510490034	435	4.83333	0.0227673	0.110042	0.0568082	0.00165063	0.000852122	0.531136	6.24266e-09	6.24266e-09	1	0	0	1	1	0
AACCCTCCAGCCACC	16	83	15	263.536	264410857	136.5	510490034	1245	5.1875	0.0607127	0.314947	0.162589	0.0047242	0.00243883	0.570055	1.78669e-08	1.78669e-08	1	0	0	1	1	0
AACCCTGCCCTCACT	1	4	15	263.536	264410857	136.5	510490034	60	4	0.00379454	0.0151782	0.00783561	0.000227673	0.000117534	0.43956	8.61056e-10	8.61056e-10	1	0	0	1	0	0
AACCCTGCTGACCCG	1	4	15	263.536	264410857	136.5	510490034	60	4	0.00379454	0.0151782	0.00783561	0.000227673	0.000117534	0.43956	8.61056e-10	8.61056e-10	1	0	0	1	0	0
AACCCTTATTATTAC	1	4	15	263.536	264410857	136.5	510490034	60	4	0.00379454	0.0151782	0.00783561	0.000227673	0.000117534	0.43956	8.61056e-10	8.61056e-10	1	0	0	1	0	0
AACCG	4	54	5	263.536	264410857	136.5	510490034	270	13.5	0.0151782	0.204905	0.105781	0.00102453	0.000528904	0.494505	3.87475e-09	3.87475e-09	1	0	0	1	0	0
AACCGATATGACCCG	450	2242	15	263.536	264410857	136.5	510490034	33630	4.98222	1.70754	8.50736	4.39186	0.12761	0.0658779	0.547497	4.82622e-07	4.82622e-07	1	0	0	1	1	0
AACCGCATCCTCACC	96	441	15	263.536	264410857	136.5	510490034	6615	4.59375	0.364276	1.67339	0.863876	0.0251009	0.0129581	0.504808	9.49314e-08	9.49314e-08	1	0	0	1	1	0
AACCGCCACAGCCAC	25	124	15	263.536	264410857	136.5	510490034	1860	4.96	0.0948636	0.470523	0.242904	0.00705785	0.00364356	0.545055	2.66927e-08	2.66927e-08	1	0	0	1	1	0
AACCGCCACCAAGTC	120	625	15	263.536	264410857	136.5	510490034	9375	5.20833	0.455345	2.37159	1.22431	0.0355738	0.0183647	0.572344	1.3454e-07	1.3454e-07	1	0	0	1	1	0
AACCGCCACTGTCCG	1	5	15	263.536	264410857	136.5	510490034	75	5	0.00379454	0.0189727	0.00979451	0.000284591	0.000146918	0.549451	1.07632e-09	1.07632e-09	1	0	0	1	1	0
AACCGG	1	4	6	263.536	264410857	136.5	510490034	24	4	0.00379454	0.0151782	0.00783561	9.1069e-05	4.70137e-05	0.175824	3.44422e-10	3.44422e-10	1	0	0	1	0	0
AACCGGACAGCGCGT	4	18	15	263.536	264410857	136.5	510490034	270	4.5	0.0151782	0.0683018	0.0352602	0.00102453	0.000528904	0.494505	3.87475e-09	3.87475e-09	1	0	0	1	0	0
AACCGTCCTCACACC	1	5	15	263.536	264410857	136.5	510490034	75	5	0.00379454	0.0189727	0.00979451	0.000284591	0.000146918	0.549451	1.07632e-09	1.07632e-09	1	0	0	1	1	0
AACCGTCGTCTTCGC	2	9	15	263.536	264410857	136.5	510490034	135	4.5	0.00758908	0.0341509	0.0176301	0.000512263	0.000264452	0.494505	1.93738e-09	1.93738e-09	1	0	0	1	0	0
AACCT	177	885	5	263.536	264410857	136.5	510490034	4425	5	0.671634	3.35817	1.73363	0.0167908	0.00866814	0.18315	6.35029e-08	6.35029e-08	1	0	0	1	0	0
AACCTACCT	1300	5730	9	263.536	264410857	136.5	510490034	51570	4.40769	4.9329	21.7427	11.2245	0.195685	0.101021	0.290617	7.40078e-07	7.40078e-07	1	0	0	1	0	0
AACCTC	118	472	6	263.536	264410857	136.5	510490034	2832	4	0.447756	1.79102	0.924602	0.0107461	0.00554761	0.175824	4.06418e-08	4.06418e-08	1	0	0	1	0	0
AACCTCATAAGCCGC	165	895	15	263.536	264410857	136.5	510490034	13425	5.42424	0.626099	3.39612	1.75322	0.0509417	0.0262983	0.596071	1.92661e-07	1.92661e-07	1	0	0	1	1	0
AACCTCC	10	44	7	263.536	264410857	136.5	510490034	308	4.4	0.0379454	0.16696	0.0861917	0.00116872	0.000603342	0.225641	4.42009e-09	4.42009e-09	1	0	0	1	0	0
AACCTGAGGGACCTG	12	65	15	263.536	264410857	136.5	510490034	975	5.41667	0.0455345	0.246645	0.127329	0.00369968	0.00190993	0.595238	1.39922e-08	1.39922e-08	1	0	0	1	1	0
AACCTGCGACTCCCT	663	3222	15	263.536	264410857	136.5	510490034	48330	4.85973	2.51578	12.226	6.31158	0.18339	0.0946737	0.534036	6.93581e-07	6.93581e-07	1	0	0	1	1	0
AACCTT	2	9	6	263.536	264410857	136.5	510490034	54	4.5	0.00758908	0.0341509	0.0176301	0.000204905	0.000105781	0.197802	7.7495e-10	7.7495e-10	1	0	0	1	0	0
AACCTTCTCCTGCC	1	4	14	263.536	264410857	136.5	510490034	56	4	0.00379454	0.0151782	0.00783561	0.000212494	0.000109699	0.410256	8.03652e-10	8.03652e-10	1	0	0	1	0	0
AACG	3518	27388	4	263.536	264410857	136.5	510490034	109552	7.78511	13.3492	103.925	53.6504	0.4157	0.214602	0.228135	1.57217e-06	1.57217e-06	1	0	0	0	0	0
AACGAACTATGGATG	1	4	15	263.536	264410857	136.5	510490034	60	4	0.00379454	0.0151782	0.00783561	0.000227673	0.000117534	0.43956	8.61056e-10	8.61056e-10	1	0	0	1	0	0
AACGAC	712	3579	6	263.536	264410857	136.5	510490034	21474	5.02669	2.70171	13.5807	7.01091	0.081484	0.0420655	0.220953	3.08172e-07	3.08172e-07	1	0	0	1	0	0
AACGACCACACCAGC	1	5	15	263.536	264410857	136.5	510490034	75	5	0.00379454	0.0189727	0.00979451	0.000284591	0.000146918	0.549451	1.07632e-09	1.07632e-09	1	0	0	1	1	0
AACGACCACTCAGAG	12	89	15	263.536	264410857	136.5	510490034	1335	7.41667	0.0455345	0.337714	0.174342	0.00506571	0.00261513	0.815018	1.91585e-08	1.91585e-08	1	0	0	1	1	0
AACGACGAC	3083	14582	9	263.536	264410857	136.5	510490034	131238	4.72981	11.6986	55.332	28.5647	0.497988	0.257082	0.311856	1.88339e-06	1.88339e-06	1	0	0	1	0	0
AACGACGGGAACTAC	2	11	15	263.536	264410857	136.5	510490034	165	5.5	0.00758908	0.04174	0.0215479	0.000626099	0.000323219	0.604396	2.3679e-09	2.3679e-09	1	0	0	1	1	0
AACGAG	412	2211	6	263.536	264410857	136.5	510490034	13266	5.3665	1.56335	8.38973	4.33113	0.0503384	0.0259868	0.23589	1.90379e-07	1.90379e-07	1	0	0	1	0	0
AACGAGGTGGCGGAG	1	6	15	263.536	264410857	136.5	510490034	90	6	0.00379454	0.0227673	0.0117534	0.000341509	0.000176301	0.659341	1.29158e-09	1.29158e-09	1	0	0	1	1	0
AACGATTACGATCTCAGCGACTCC	1	5	24	263.536	264410857	136.5	510490034	120	5	0.00379454	0.0189727	0.00979451	0.000455345	0.000235068	0.879121	1.72211e-09	1.72211e-09	1	0	0	1	1	0
AACGCAC	248	1355	7	263.536	264410857	136.5	510490034	9485	5.46371	0.941046	5.1416	2.65431	0.0359912	0.0185802	0.28019	1.36119e-07	1.36119e-07	1	0	0	1	0	0
AACGCC	190	949	6	263.536	264410857	136.5	510490034	5694	4.99474	0.720963	3.60102	1.859	0.0216061	0.011154	0.219549	8.17142e-08	8.17142e-08	1	0	0	1	0	0
AACGCCAACT	329	1728	10	263.536	264410857	136.5	510490034	17280	5.25228	1.2484	6.55697	3.38498	0.0655697	0.0338498	0.384782	2.47984e-07	2.47984e-07	1	0	0	1	0	0
AACGCCACAATCACG	500	2272	15	263.536	264410857	136.5	510490034	34080	4.544	1.89727	8.6212	4.45063	0.129318	0.0667594	0.499341	4.8908e-07	4.8908e-07	1	0	0	1	0	0
AACGCCACCCAGGAG	2	12	15	263.536	264410857	136.5	510490034	180	6	0.00758908	0.0455345	0.0235068	0.000683018	0.000352602	0.659341	2.58317e-09	2.58317e-09	1	0	0	1	1	0
AACGCCTGTGAGAAT	54	297	15	263.536	264410857	136.5	510490034	4455	5.5	0.204905	1.12698	0.581794	0.0169047	0.00872691	0.604396	6.39334e-08	6.39334e-08	1	0	0	1	1	0
AACGCG	2	8	6	263.536	264410857	136.5	510490034	48	4	0.00758908	0.0303563	0.0156712	0.000182138	9.40273e-05	0.175824	6.88845e-10	6.88845e-10	1	0	0	1	0	0
AACGCGC	208	1020	7	263.536	264410857	136.5	510490034	7140	4.90385	0.789265	3.87043	1.99808	0.027093	0.0139866	0.251479	1.02466e-07	1.02466e-07	1	0	0	1	0	0
AACGCTTGAGGACGG	8	34	15	263.536	264410857	136.5	510490034	510	4.25	0.0303563	0.129014	0.0666027	0.00193522	0.00099904	0.467033	7.31897e-09	7.31897e-09	1	0	0	1	0	0
AACGG	34	184	5	263.536	264410857	136.5	510490034	920	5.41176	0.129014	0.698196	0.360438	0.00349098	0.00180219	0.198233	1.32029e-08	1.32029e-08	1	0	0	1	0	0
AACGGAAGTGGCGAC	1	4	15	263.536	264410857	136.5	510490034	60	4	0.00379454	0.0151782	0.00783561	0.000227673	0.000117534	0.43956	8.61056e-10	8.61056e-10	1	0	0	1	0	0
AACGGACGGGCCGAC	1	4	15	263.536	264410857	136.5	510490034	60	4	0.00379454	0.0151782	0.00783561	0.000227673	0.000117534	0.43956	8.61056e-10	8.61056e-10	1	0	0	1	0	0
AACGGATGTGGGCGG	1271	5899	15	263.536	264410857	136.5	510490034	88485	4.64123	4.82286	22.384	11.5556	0.33576	0.173333	0.510025	1.26984e-06	1.26984e-06	1	0	0	1	1	0
AACGGC	380	3306	6	263.536	264410857	136.5	510490034	19836	8.7	1.44193	12.5448	6.47613	0.0752685	0.0388568	0.382418	2.84665e-07	2.84665e-07	1	0	0	1	0	0
AACGGCAGACGGAGC	1	4	15	263.536	264410857	136.5	510490034	60	4	0.00379454	0.0151782	0.00783561	0.000227673	0.000117534	0.43956	8.61056e-10	8.61056e-10	1	0	0	1	0	0
AACGGCG	191	764	7	263.536	264410857	136.5	510490034	5348	4	0.724758	2.89903	1.4966	0.0202932	0.0104762	0.205128	7.67488e-08	7.67488e-08	1	0	0	1	0	0
AACGGCTGGGGGGCG	1	4	15	263.536	264410857	136.5	510490034	60	4	0.00379454	0.0151782	0.00783561	0.000227673	0.000117534	0.43956	8.61056e-10	8.61056e-10	1	0	0	1	0	0
AACGGGT	393	2705	7	263.536	264410857	136.5	510490034	18935	6.88295	1.49126	10.2642	5.29883	0.0718497	0.0370918	0.352972	2.71735e-07	2.71735e-07	1	0	0	1	0	0
AACGGGTATGGGAGC	84	356	15	263.536	264410857	136.5	510490034	5340	4.2381	0.318742	1.35086	0.697369	0.0202629	0.0104605	0.465725	7.6634e-08	7.6634e-08	1	0	0	1	0	0
AACGGTC	1	4	7	263.536	264410857	136.5	510490034	28	4	0.00379454	0.0151782	0.00783561	0.000106247	5.48493e-05	0.205128	4.01826e-10	4.01826e-10	1	0	0	1	0	0
AACGGTG	424	1696	7	263.536	264410857	136.5	510490034	11872	4	1.60889	6.43554	3.3223	0.0450488	0.0232561	0.205128	1.70374e-07	1.70374e-07	1	0	0	1	0	0
AACGT	166	830	5	263.536	264410857	136.5	510490034	4150	5	0.629894	3.14947	1.62589	0.0157473	0.00812944	0.18315	5.95564e-08	5.95564e-08	1	0	0	1	0	0
AACGTACGGCAAGGG	1	7	15	263.536	264410857	136.5	510490034	105	7	0.00379454	0.0265618	0.0137123	0.000398427	0.000205685	0.769231	1.50685e-09	1.50685e-09	1	0	0	1	1	0
AACGTGGTGGTGGGT	1	4	15	263.536	264410857	136.5	510490034	60	4	0.00379454	0.0151782	0.00783561	0.000227673	0.000117534	0.43956	8.61056e-10	8.61056e-10	1	0	0	1	0	0
AACT	6	41	4	263.536	264410857	136.5	510490034	164	6.83333	0.0227673	0.155576	0.080315	0.000622305	0.00032126	0.200244	2.35355e-09	2.35355e-09	1	0	0	0	0	0
AACTACAGGGGGGAC	1	4	15	263.536	264410857	136.5	510490034	60	4	0.00379454	0.0151782	0.00783561	0.000227673	0.000117534	0.43956	8.61056e-10	8.61056e-10	1	0	0	1	0	0
AACTACCAGCAACTAGACGACCGCC	2	9	25	263.536	264410857	136.5	510490034	225	4.5	0.00758908	0.0341509	0.0176301	0.000853772	0.000440753	0.824176	3.22896e-09	3.22896e-09	1	0	0	1	1	0
AACTACCTGACCCCG	2	12	15	263.536	264410857	136.5	510490034	180	6	0.00758908	0.0455345	0.0235068	0.000683018	0.000352602	0.659341	2.58317e-09	2.58317e-09	1	0	0	1	1	0
AACTAGAGGCAAGGG	2	8	15	263.536	264410857	136.5	510490034	120	4	0.00758908	0.0303563	0.0156712	0.000455345	0.000235068	0.43956	1.72211e-09	1.72211e-09	1	0	0	1	0	0
AACTCAATAT	133	582	10	263.536	264410857	136.5	510490034	5820	4.37594	0.504674	2.20842	1.14008	0.0220842	0.0114008	0.320582	8.35224e-08	8.35224e-08	1	0	0	1	0	0
AACTCC	2	8	6	263.536	264410857	136.5	510490034	48	4	0.00758908	0.0303563	0.0156712	0.000182138	9.40273e-05	0.175824	6.88845e-10	6.88845e-10	1	0	0	1	0	0
AACTCCC	1	4	7	263.536	264410857	136.5	510490034	28	4	0.00379454	0.0151782	0.00783561	0.000106247	5.48493e-05	0.205128	4.01826e-10	4.01826e-10	1	0	0	1	0	0
AACTCCTCCTAGCAC	2	10	15	263.536	264410857	136.5	510490034	150	5	0.00758908	0.0379454	0.019589	0.000569181	0.000293835	0.549451	2.15264e-09	2.15264e-09	1	0	0	1	1	0
AACTCGCCCTTACGC	11	48	15	263.536	264410857	136.5	510490034	720	4.36364	0.04174	0.182138	0.0940273	0.00273207	0.00141041	0.47952	1.03327e-08	1.03327e-08	1	0	0	1	0	0
AACTCT	205	820	6	263.536	264410857	136.5	510490034	4920	4	0.777881	3.11152	1.6063	0.0186691	0.0096378	0.175824	7.06066e-08	7.06066e-08	1	0	0	1	0	0
AACTCTC	1	4	7	263.536	264410857	136.5	510490034	28	4	0.00379454	0.0151782	0.00783561	0.000106247	5.48493e-05	0.205128	4.01826e-10	4.01826e-10	1	0	0	1	0	0
AACTG	10	50	5	263.536	264410857	136.5	510490034	250	5	0.0379454	0.189727	0.0979451	0.000948636	0.000489726	0.18315	3.58773e-09	3.58773e-09	1	0	0	1	0	0
AACTGAGCCGACAGC	15	96	15	263.536	264410857	136.5	510490034	1440	6.4	0.0569181	0.364276	0.188055	0.00546414	0.00282082	0.703297	2.06653e-08	2.06653e-08	1	0	0	1	1	0
AACTGAGG	2	8	8	263.536	264410857	136.5	510490034	64	4	0.00758908	0.0303563	0.0156712	0.000242851	0.00012537	0.234432	9.1846e-10	9.1846e-10	1	0	0	1	0	0
AACTGCACCT	294	1341	10	263.536	264410857	136.5	510490034	13410	4.56122	1.1156	5.08848	2.62689	0.0508848	0.0262689	0.334156	1.92446e-07	1.92446e-07	1	0	0	1	0	0
AACTGCCTC	1	6	9	263.536	264410857	136.5	510490034	54	6	0.00379454	0.0227673	0.0117534	0.000204905	0.000105781	0.395604	7.7495e-10	7.7495e-10	1	0	0	1	0	0
AACTGCG	356	1527	7	263.536	264410857	136.5	510490034	10689	4.28933	1.35086	5.79427	2.99124	0.0405599	0.0209387	0.219965	1.53397e-07	1.53397e-07	1	0	0	1	0	0
AACTGCTCG	3	24	9	263.536	264410857	136.5	510490034	216	8	0.0113836	0.091069	0.0470137	0.000819621	0.000423123	0.527473	3.0998e-09	3.0998e-09	1	0	0	1	1	0
AACTGCTG	1	4	8	263.536	264410857	136.5	510490034	32	4	0.00379454	0.0151782	0.00783561	0.000121425	6.26849e-05	0.234432	4.5923e-10	4.5923e-10	1	0	0	1	0	0
AACTGGGCTGTGGGG	278	1215	15	263.536	264410857	136.5	510490034	18225	4.3705	1.05488	4.61037	2.38007	0.0691555	0.035701	0.480275	2.61546e-07	2.61546e-07	1	0	0	1	0	0
AACTGTGGCGTGGGG	468	1994	15	263.536	264410857	136.5	510490034	29910	4.26068	1.77585	7.56632	3.90605	0.113495	0.0585908	0.468207	4.29236e-07	4.29236e-07	1	0	0	1	0	0
AACTT	2	10	5	263.536	264410857	136.5	510490034	50	5	0.00758908	0.0379454	0.019589	0.000189727	9.79451e-05	0.18315	7.17547e-10	7.17547e-10	1	0	0	1	0	0
AACTTCCGATCTCCTGTACCCTTAG	6	25	25	263.536	264410857	136.5	510490034	625	4.16667	0.0227673	0.0948636	0.0489726	0.00237159	0.00122431	0.763126	8.96933e-09	8.96933e-09	1	0	0	1	1	0
AACTTCCGTCGTACATCCATCCCT	16	65	24	263.536	264410857	136.5	510490034	1560	4.0625	0.0607127	0.246645	0.127329	0.00591949	0.00305589	0.714286	2.23875e-08	2.23875e-08	1	0	0	1	1	0
AACTTGCATCCCCTACCAC	1	4	19	263.536	264410857	136.5	510490034	76	4	0.00379454	0.0151782	0.00783561	0.000288385	0.000148877	0.556777	1.09067e-09	1.09067e-09	1	0	0	1	1	0
AACTTGCATCTCCAC	34	201	15	263.536	264410857	136.5	510490034	3015	5.91176	0.129014	0.762703	0.393739	0.0114405	0.00590609	0.649644	4.32681e-08	4.32681e-08	1	0	0	1	1	0
AACTTGCCGACG	290	1254	12	263.536	264410857	136.5	510490034	15048	4.32414	1.10042	4.75836	2.45646	0.0571003	0.0294776	0.380144	2.15953e-07	2.15953e-07	1	0	0	1	0	0
AACTTGCTGGGCCTG	6	32	15	263.536	264410857	136.5	510490034	480	5.33333	0.0227673	0.121425	0.0626849	0.00182138	0.000940273	0.586081	6.88845e-09	6.88845e-09	1	0	0	1	1	0
AAG	61767	624345	3	263.536	264410857	136.5	510490034	1873035	10.1081	234.377	2369.1	1223.03	7.10731	3.66909	0.222155	2.68798e-05	2.68798e-05	1	1	0	0	0	0
AAGAAGCCGTGTCCC	16	79	15	263.536	264410857	136.5	510490034	1185	4.9375	0.0607127	0.299769	0.154753	0.00449653	0.0023213	0.542582	1.70059e-08	1.70059e-08	1	0	0	1	1	0
AAGAAGCGACATGGG	43	225	15	263.536	264410857	136.5	510490034	3375	5.23256	0.163165	0.853772	0.440753	0.0128066	0.00661129	0.575006	4.84344e-08	4.84344e-08	1	0	0	1	1	0
AAGAAGG	1	4	7	263.536	264410857	136.5	510490034	28	4	0.00379454	0.0151782	0.00783561	0.000106247	5.48493e-05	0.205128	4.01826e-10	4.01826e-10	1	0	0	1	0	0
AAGAAGGAGAGG	1	5	12	263.536	264410857	136.5	510490034	60	5	0.00379454	0.0189727	0.00979451	0.000227673	0.000117534	0.43956	8.61056e-10	8.61056e-10	1	0	0	1	0	0
AAGAAGTGGGGTCGG	701	3348	15	263.536	264410857	136.5	510490034	50220	4.77603	2.65997	12.7041	6.5584	0.190562	0.0983761	0.524839	7.20704e-07	7.20704e-07	1	0	0	1	1	0
AAGAAT	102	409	6	263.536	264410857	136.5	510490034	2454	4.0098	0.387043	1.55197	0.801191	0.00931181	0.00480715	0.176255	3.52172e-08	3.52172e-08	1	0	0	1	0	0
AAGAATGGCCGATTGATGTAAGTG	4	19	24	263.536	264410857	136.5	510490034	456	4.75	0.0151782	0.0720963	0.0372191	0.00173031	0.000893259	0.835165	6.54402e-09	6.54402e-09	1	0	0	1	1	0
AAGAC	162	810	5	263.536	264410857	136.5	510490034	4050	5	0.614716	3.07358	1.58671	0.0153679	0.00793355	0.18315	5.81213e-08	5.81213e-08	1	0	0	1	0	0
AAGACAAGCCCCTTATAGCCTGAGC	2	9	25	263.536	264410857	136.5	510490034	225	4.5	0.00758908	0.0341509	0.0176301	0.000853772	0.000440753	0.824176	3.22896e-09	3.22896e-09	1	0	0	1	1	0
AAGACAGGAGCCGAG	77	401	15	263.536	264410857	136.5	510490034	6015	5.20779	0.29218	1.52161	0.78552	0.0228242	0.0117828	0.572285	8.63209e-08	8.63209e-08	1	0	0	1	1	0
AAGACCG	12	50	7	263.536	264410857	136.5	510490034	350	4.16667	0.0455345	0.189727	0.0979451	0.00132809	0.000685616	0.213675	5.02283e-09	5.02283e-09	1	0	0	1	0	0
AAGACG	2	10	6	263.536	264410857	136.5	510490034	60	5	0.00758908	0.0379454	0.019589	0.000227673	0.000117534	0.21978	8.61056e-10	8.61056e-10	1	0	0	1	0	0
AAGACGAGG	1	4	9	263.536	264410857	136.5	510490034	36	4	0.00379454	0.0151782	0.00783561	0.000136604	7.05205e-05	0.263736	5.16634e-10	5.16634e-10	1	0	0	1	0	0
AAGACGGACGTAGCGGGTCTC	2	8	21	263.536	264410857	136.5	510490034	168	4	0.00758908	0.0303563	0.0156712	0.000637483	0.000329096	0.615385	2.41096e-09	2.41096e-09	1	0	0	1	1	0
AAGACGGTGAAGCAGGCGATG	1	5	21	263.536	264410857	136.5	510490034	105	5	0.00379454	0.0189727	0.00979451	0.000398427	0.000205685	0.769231	1.50685e-09	1.50685e-09	1	0	0	1	1	0
AAGACGGTGTAGGAC	16	98	15	263.536	264410857	136.5	510490034	1470	6.125	0.0607127	0.371865	0.191972	0.00557798	0.00287959	0.673077	2.10959e-08	2.10959e-08	1	0	0	1	1	0
AAGACTATGGGC	1	5	12	263.536	264410857	136.5	510490034	60	5	0.00379454	0.0189727	0.00979451	0.000227673	0.000117534	0.43956	8.61056e-10	8.61056e-10	1	0	0	1	0	0
AAGAG	173	874	5	263.536	264410857	136.5	510490034	4370	5.05202	0.656456	3.31643	1.71208	0.0165821	0.0085604	0.185056	6.27136e-08	6.27136e-08	1	0	0	1	0	0
AAGAGAAGGAGGAGGAGG	2	10	18	263.536	264410857	136.5	510490034	180	5	0.00758908	0.0379454	0.019589	0.000683018	0.000352602	0.659341	2.58317e-09	2.58317e-09	1	0	0	1	1	0
AAGAGAG	684	2736	7	263.536	264410857	136.5	510490034	19152	4	2.59547	10.3819	5.35956	0.0726731	0.0375169	0.205128	2.74849e-07	2.74849e-07	1	0	0	1	0	0
AAGAGAGACAATAGG	1	4	15	263.536	264410857	136.5	510490034	60	4	0.00379454	0.0151782	0.00783561	0.000227673	0.000117534	0.43956	8.61056e-10	8.61056e-10	1	0	0	1	0	0
AAGAGAGAG	859	3594	9	263.536	264410857	136.5	510490034	32346	4.18393	3.25951	13.6376	7.04029	0.122738	0.0633626	0.275864	4.64195e-07	4.64195e-07	1	0	0	1	0	0
AAGAGAGGATGGACT	43	240	15	263.536	264410857	136.5	510490034	3600	5.5814	0.163165	0.91069	0.470137	0.0136604	0.00705205	0.61334	5.16634e-08	5.16634e-08	1	0	0	1	1	0
AAGAGAGTCACACACACATAG	5	28	21	263.536	264410857	136.5	510490034	588	5.6	0.0189727	0.106247	0.0548493	0.00223119	0.00115183	0.861538	8.43835e-09	8.43835e-09	1	0	0	1	1	0
AAGAGAGTGGACAAGAGCGTCGTGT	2	9	25	263.536	264410857	136.5	510490034	225	4.5	0.00758908	0.0341509	0.0176301	0.000853772	0.000440753	0.824176	3.22896e-09	3.22896e-09	1	0	0	1	1	0
AAGAGATC	130	565	8	263.536	264410857	136.5	510490034	4520	4.34615	0.49329	2.14392	1.10678	0.0171513	0.00885424	0.25472	6.48662e-08	6.48662e-08	1	0	0	1	0	0
AAGAGC	286	1144	6	263.536	264410857	136.5	510490034	6864	4	1.08524	4.34096	2.24098	0.0260457	0.0134459	0.175824	9.85048e-08	9.85048e-08	1	0	0	1	0	0
AAGAGCAGC	6	24	9	263.536	264410857	136.5	510490034	216	4	0.0227673	0.091069	0.0470137	0.000819621	0.000423123	0.263736	3.0998e-09	3.0998e-09	1	0	0	1	0	0
AAGAGCGTGGTGAGG	47	213	15	263.536	264410857	136.5	510490034	3195	4.53191	0.178343	0.808237	0.417246	0.0121236	0.00625869	0.498013	4.58512e-08	4.58512e-08	1	0	0	1	0	0
AAGAGG	208	837	6	263.536	264410857	136.5	510490034	5022	4.02404	0.789265	3.17603	1.6396	0.0190562	0.00983761	0.176881	7.20704e-08	7.20704e-08	1	0	0	1	0	0
AAGAGGAAGGAATGC	2	9	15	263.536	264410857	136.5	510490034	135	4.5	0.00758908	0.0341509	0.0176301	0.000512263	0.000264452	0.494505	1.93738e-09	1.93738e-09	1	0	0	1	0	0
AAGAGGAGGGAGCAG	1	4	15	263.536	264410857	136.5	510490034	60	4	0.00379454	0.0151782	0.00783561	0.000227673	0.000117534	0.43956	8.61056e-10	8.61056e-10	1	0	0	1	0	0
AAGAGGTGAGTGCGT	1	4	15	263.536	264410857	136.5	510490034	60	4	0.00379454	0.0151782	0.00783561	0.000227673	0.000117534	0.43956	8.61056e-10	8.61056e-10	1	0	0	1	0	0
AAGAGGTGATAGTATT	2	15	16	263.536	264410857	136.5	510490034	240	7.5	0.00758908	0.0569181	0.0293835	0.00091069	0.000470137	0.879121	3.44422e-09	3.44422e-09	1	0	0	1	1	0
AAGAGGTGGTAGTATT	6	24	16	263.536	264410857	136.5	510490034	384	4	0.0227673	0.091069	0.0470137	0.0014571	0.000752218	0.468864	5.51076e-09	5.51076e-09	1	0	0	1	0	0
AAGAGTG	1	4	7	263.536	264410857	136.5	510490034	28	4	0.00379454	0.0151782	0.00783561	0.000106247	5.48493e-05	0.205128	4.01826e-10	4.01826e-10	1	0	0	1	0	0
AAGAT	152	763	5	263.536	264410857	136.5	510490034	3815	5.01974	0.57677	2.89524	1.49464	0.0144762	0.00747321	0.183873	5.47488e-08	5.47488e-08	1	0	0	1	0	0
AAGATACTGATGGGAAGGCATG	191	774	22	263.536	264410857	136.5	510490034	17028	4.05236	0.724758	2.93698	1.51619	0.0646135	0.0333562	0.653127	2.44368e-07	2.44368e-07	1	0	0	1	1	0
AAGATACTGATGGGCTGGCATG	12	50	22	263.536	264410857	136.5	510490034	1100	4.16667	0.0455345	0.189727	0.0979451	0.004174	0.00215479	0.671551	1.5786e-08	1.5786e-08	1	0	0	1	1	0
AAGATCTGAAGCGGT	1	4	15	263.536	264410857	136.5	510490034	60	4	0.00379454	0.0151782	0.00783561	0.000227673	0.000117534	0.43956	8.61056e-10	8.61056e-10	1	0	0	1	0	0
AAGATG	136	572	6	263.536	264410857	136.5	510490034	3432	4.20588	0.516058	2.17048	1.12049	0.0130229	0.00672295	0.184874	4.92524e-08	4.92524e-08	1	0	0	1	0	0
AAGATGACGGACGGC	34	173	15	263.536	264410857	136.5	510490034	2595	5.08824	0.129014	0.656456	0.33889	0.00984684	0.00508335	0.559147	3.72407e-08	3.72407e-08	1	0	0	1	1	0
AAGATGGAGTG	1	5	11	263.536	264410857	136.5	510490034	55	5	0.00379454	0.0189727	0.00979451	0.0002087	0.00010774	0.40293	7.89301e-10	7.89301e-10	1	0	0	1	0	0
AAGATGGGTGGAGGTGGGTGGATTG	1	4	25	263.536	264410857	136.5	510490034	100	4	0.00379454	0.0151782	0.00783561	0.000379454	0.00019589	0.732601	1.43509e-09	1.43509e-09	1	0	0	1	1	0
AAGATT	62	302	6	263.536	264410857	136.5	510490034	1812	4.87097	0.235262	1.14595	0.591588	0.00687571	0.00354953	0.214108	2.60039e-08	2.60039e-08	1	0	0	1	0	0
AAGC	324	1992	4	263.536	264410857	136.5	510490034	7968	6.14815	1.22943	7.55873	3.90213	0.0302349	0.0156085	0.180166	1.14348e-07	1.14348e-07	1	0	0	0	0	0
AAGCAATGC	311	1886	9	263.536	264410857	136.5	510490034	16974	6.06431	1.1801	7.15651	3.69449	0.0644086	0.0332504	0.399845	2.43593e-07	2.43593e-07	1	0	0	1	0	0
AAGCAC	1	4	6	263.536	264410857	136.5	510490034	24	4	0.00379454	0.0151782	0.00783561	9.1069e-05	4.70137e-05	0.175824	3.44422e-10	3.44422e-10	1	0	0	1	0	0
AAGCACATCAGCATCTGAATCAGC	2	11	24	263.536	264410857	136.5	510490034	264	5.5	0.00758908	0.04174	0.0215479	0.00100176	0.00051715	0.967033	3.78865e-09	3.78865e-09	1	0	0	1	1	0
AAGCAG	413	2589	6	263.536	264410857	136.5	510490034	15534	6.26877	1.56715	9.82407	5.0716	0.0589444	0.0304296	0.27555	2.22927e-07	2.22927e-07	1	0	0	1	0	0
AAGCAGCCGCG	128	591	11	263.536	264410857	136.5	510490034	6501	4.61719	0.485701	2.24257	1.15771	0.0246683	0.0127348	0.372081	9.32954e-08	9.32954e-08	1	0	0	1	0	0
AAGCAGGACGATTGT	1	4	15	263.536	264410857	136.5	510490034	60	4	0.00379454	0.0151782	0.00783561	0.000227673	0.000117534	0.43956	8.61056e-10	8.61056e-10	1	0	0	1	0	0
AAGCAGGACGTGACT	2	13	15	263.536	264410857	136.5	510490034	195	6.5	0.00758908	0.049329	0.0254657	0.000739936	0.000381986	0.714286	2.79843e-09	2.79843e-09	1	0	0	1	1	0
AAGCC	401	2133	5	263.536	264410857	136.5	510490034	10665	5.3192	1.52161	8.09376	4.17834	0.0404688	0.0208917	0.194843	1.53053e-07	1.53053e-07	1	0	0	1	0	0
AAGCCAAGCTCC	254	1194	12	263.536	264410857	136.5	510490034	14328	4.70079	0.963814	4.53068	2.33893	0.0543682	0.0280671	0.413256	2.0562e-07	2.0562e-07	1	0	0	1	0	0
AAGCCACGACTACCG	6	41	15	263.536	264410857	136.5	510490034	615	6.83333	0.0227673	0.155576	0.080315	0.00233364	0.00120472	0.750916	8.82582e-09	8.82582e-09	1	0	0	1	1	0
AAGCCAGG	248	1137	8	263.536	264410857	136.5	510490034	9096	4.58468	0.941046	4.31439	2.22727	0.0345152	0.0178182	0.268699	1.30536e-07	1.30536e-07	1	0	0	1	0	0
AAGCCC	187	748	6	263.536	264410857	136.5	510490034	4488	4	0.709579	2.83832	1.46526	0.0170299	0.00879155	0.175824	6.4407e-08	6.4407e-08	1	0	0	1	0	0
AAGCCCAAGTCCGAG	2	8	15	263.536	264410857	136.5	510490034	120	4	0.00758908	0.0303563	0.0156712	0.000455345	0.000235068	0.43956	1.72211e-09	1.72211e-09	1	0	0	1	0	0
AAGCCCTCCGATACT	2	8	15	263.536	264410857	136.5	510490034	120	4	0.00758908	0.0303563	0.0156712	0.000455345	0.000235068	0.43956	1.72211e-09	1.72211e-09	1	0	0	1	0	0
AAGCCCTGCTGGG	1	4	13	263.536	264410857	136.5	510490034	52	4	0.00379454	0.0151782	0.00783561	0.000197316	0.000101863	0.380952	7.46248e-10	7.46248e-10	1	0	0	1	0	0
AAGCGGAAGTGGTAC	1	4	15	263.536	264410857	136.5	510490034	60	4	0.00379454	0.0151782	0.00783561	0.000227673	0.000117534	0.43956	8.61056e-10	8.61056e-10	1	0	0	1	0	0
AAGCGGT	2	8	7	263.536	264410857	136.5	510490034	56	4	0.00758908	0.0303563	0.0156712	0.000212494	0.000109699	0.205128	8.03652e-10	8.03652e-10	1	0	0	1	0	0
AAGCGGTGGGAGATG	4	18	15	263.536	264410857	136.5	510490034	270	4.5	0.0151782	0.0683018	0.0352602	0.00102453	0.000528904	0.494505	3.87475e-09	3.87475e-09	1	0	0	1	0	0
AAGCTC	137	723	6	263.536	264410857	136.5	510490034	4338	5.27737	0.519852	2.74345	1.41629	0.0164607	0.00849772	0.231972	6.22543e-08	6.22543e-08	1	0	0	1	0	0
AAGCTT	147	588	6	263.536	264410857	136.5	510490034	3528	4	0.557798	2.23119	1.15183	0.0133871	0.00691101	0.175824	5.06301e-08	5.06301e-08	1	0	0	1	0	0
AAGG	6380	45292	4	263.536	264410857	136.5	510490034	181168	7.09906	24.2092	171.862	88.7226	0.68745	0.35489	0.208031	2.59993e-06	2.59993e-06	1	0	0	0	0	0
AAGGAAGGCAGGTAG	56	336	15	263.536	264410857	136.5	510490034	5040	6	0.212494	1.27497	0.658191	0.0191245	0.00987287	0.659341	7.23287e-08	7.23287e-08	1	0	0	1	1	0
AAGGAC	152	836	6	263.536	264410857	136.5	510490034	5016	5.5	0.57677	3.17224	1.63764	0.0190334	0.00982585	0.241758	7.19843e-08	7.19843e-08	1	0	0	1	0	0
AAGGAG	700	3766	6	263.536	264410857	136.5	510490034	22596	5.38	2.65618	14.2902	7.37723	0.0857415	0.0442634	0.236484	3.24274e-07	3.24274e-07	1	0	0	1	0	0
AAGGAGCTGAGGTGG	5	24	15	263.536	264410857	136.5	510490034	360	4.8	0.0189727	0.091069	0.0470137	0.00136604	0.000705205	0.527473	5.16634e-09	5.16634e-09	1	0	0	1	1	0
AAGGAGG	40	206	7	263.536	264410857	136.5	510490034	1442	5.15	0.151782	0.781676	0.403534	0.00547173	0.00282474	0.264103	2.0694e-08	2.0694e-08	1	0	0	1	0	0
AAGGAGGCGATGGTCTAATTGGTC	2	8	24	263.536	264410857	136.5	510490034	192	4	0.00758908	0.0303563	0.0156712	0.000728552	0.000376109	0.703297	2.75538e-09	2.75538e-09	1	0	0	1	1	0
AAGGAGGGAGTCACG	1	4	15	263.536	264410857	136.5	510490034	60	4	0.00379454	0.0151782	0.00783561	0.000227673	0.000117534	0.43956	8.61056e-10	8.61056e-10	1	0	0	1	0	0
AAGGAT	755	5124	6	263.536	264410857	136.5	510490034	30744	6.78675	2.86488	19.4432	10.0374	0.116659	0.0602245	0.298319	4.41205e-07	4.41205e-07	1	0	0	1	0	0
AAGGATGGTCCTGCG	1	4	15	263.536	264410857	136.5	510490034	60	4	0.00379454	0.0151782	0.00783561	0.000227673	0.000117534	0.43956	8.61056e-10	8.61056e-10	1	0	0	1	0	0
AAGGATGGTGGGAGC	692	3336	15	263.536	264410857	136.5	510490034	50040	4.82081	2.62582	12.6586	6.5349	0.189879	0.0980235	0.529759	7.18121e-07	7.18121e-07	1	0	0	1	1	0
AAGGC	3	15	5	263.536	264410857	136.5	510490034	75	5	0.0113836	0.0569181	0.0293835	0.000284591	0.000146918	0.18315	1.07632e-09	1.07632e-09	1	0	0	1	0	0
AAGGCACACAGGGGATAGGACC	2	8	22	263.536	264410857	136.5	510490034	176	4	0.00758908	0.0303563	0.0156712	0.000667839	0.000344767	0.644689	2.52576e-09	2.52576e-09	1	0	0	1	1	0
AAGGCACACTTCCTG	1	4	15	263.536	264410857	136.5	510490034	60	4	0.00379454	0.0151782	0.00783561	0.000227673	0.000117534	0.43956	8.61056e-10	8.61056e-10	1	0	0	1	0	0
AAGGCAGACAGGTGG	485	2045	15	263.536	264410857	136.5	510490034	30675	4.21649	1.84035	7.75984	4.00595	0.116398	0.0600893	0.463351	4.40215e-07	4.40215e-07	1	0	0	1	0	0
AAGGCCCACCATCCT	1	4	15	263.536	264410857	136.5	510490034	60	4	0.00379454	0.0151782	0.00783561	0.000227673	0.000117534	0.43956	8.61056e-10	8.61056e-10	1	0	0	1	0	0
AAGGCCGAGCAG	2	8	12	263.536	264410857	136.5	510490034	96	4	0.00758908	0.0303563	0.0156712	0.000364276	0.000188055	0.351648	1.37769e-09	1.37769e-09	1	0	0	1	0	0
AAGGCG	291	1417	6	263.536	264410857	136.5	510490034	8502	4.86942	1.10421	5.37687	2.77576	0.0322612	0.0166546	0.21404	1.22012e-07	1.22012e-07	1	0	0	1	0	0
AAGGCGATGACCGTG	2	12	15	263.536	264410857	136.5	510490034	180	6	0.00758908	0.0455345	0.0235068	0.000683018	0.000352602	0.659341	2.58317e-09	2.58317e-09	1	0	0	1	1	0
AAGGCGG	1	4	7	263.536	264410857	136.5	510490034	28	4	0.00379454	0.0151782	0.00783561	0.000106247	5.48493e-05	0.205128	4.01826e-10	4.01826e-10	1	0	0	1	0	0
AAGGCGTGATATGTG	1	4	15	263.536	264410857	136.5	510490034	60	4	0.00379454	0.0151782	0.00783561	0.000227673	0.000117534	0.43956	8.61056e-10	8.61056e-10	1	0	0	1	0	0
AAGGG	30	200	5	263.536	264410857	136.5	510490034	1000	6.66667	0.113836	0.758908	0.39178	0.00379454	0.0019589	0.2442	1.43509e-08	1.43509e-08	1	0	0	1	0	0
AAGGGAC	2	8	7	263.536	264410857	136.5	510490034	56	4	0.00758908	0.0303563	0.0156712	0.000212494	0.000109699	0.205128	8.03652e-10	8.03652e-10	1	0	0	1	0	0
AAGGGAG	4	29	7	263.536	264410857	136.5	510490034	203	7.25	0.0151782	0.110042	0.0568082	0.000770292	0.000397657	0.371795	2.91324e-09	2.91324e-09	1	0	0	1	0	0
AAGGGAGTCAGGCACAGGAATCAC	2	8	24	263.536	264410857	136.5	510490034	192	4	0.00758908	0.0303563	0.0156712	0.000728552	0.000376109	0.703297	2.75538e-09	2.75538e-09	1	0	0	1	1	0
AAGGGATAGTAGGAGGATAGATGGG	2	9	25	263.536	264410857	136.5	510490034	225	4.5	0.00758908	0.0341509	0.0176301	0.000853772	0.000440753	0.824176	3.22896e-09	3.22896e-09	1	0	0	1	1	0
AAGGGATGTGAGAGC	630	3272	15	263.536	264410857	136.5	510490034	49080	5.19365	2.39056	12.4157	6.40953	0.186236	0.0961429	0.570731	7.04344e-07	7.04344e-07	1	0	0	1	1	0
AAGGGATGTGTGCGC	1	4	15	263.536	264410857	136.5	510490034	60	4	0.00379454	0.0151782	0.00783561	0.000227673	0.000117534	0.43956	8.61056e-10	8.61056e-10	1	0	0	1	0	0
AAGGGCAATGGGTGG	1035	4672	15	263.536	264410857	136.5	510490034	70080	4.51401	3.92735	17.7281	9.15199	0.265922	0.13728	0.496045	1.00571e-06	1.00571e-06	1	0	0	1	0	0
AAGGGCGAAGGTGGT	8	39	15	263.536	264410857	136.5	510490034	585	4.875	0.0303563	0.147987	0.0763972	0.00221981	0.00114596	0.535714	8.39529e-09	8.39529e-09	1	0	0	1	1	0
AAGGGCGAG	482	2393	9	263.536	264410857	136.5	510490034	21537	4.96473	1.82897	9.08034	4.68765	0.0817231	0.0421889	0.327345	3.09076e-07	3.09076e-07	1	0	0	1	0	0
AAGGGG	6	24	6	263.536	264410857	136.5	510490034	144	4	0.0227673	0.091069	0.0470137	0.000546414	0.000282082	0.175824	2.06653e-09	2.06653e-09	1	0	0	1	0	0
AAGGGGAGAGAAGTCACATGAC	4	19	22	263.536	264410857	136.5	510490034	418	4.75	0.0151782	0.0720963	0.0372191	0.00158612	0.000818821	0.765568	5.99869e-09	5.99869e-09	1	0	0	1	1	0
AAGGGGAGG	6	45	9	263.536	264410857	136.5	510490034	405	7.5	0.0227673	0.170754	0.0881506	0.00153679	0.000793355	0.494505	5.81213e-09	5.81213e-09	1	0	0	1	0	0
AAGGGGCGTACTGGG	334	1504	15	263.536	264410857	136.5	510490034	22560	4.50299	1.26738	5.70699	2.94619	0.0856049	0.0441928	0.494835	3.23757e-07	3.23757e-07	1	0	0	1	0	0
AAGGGGG	24	98	7	263.536	264410857	136.5	510490034	686	4.08333	0.091069	0.371865	0.191972	0.00260306	0.00134381	0.209402	9.84474e-09	9.84474e-09	1	0	0	1	0	0
AAGGGGGAGGG	2	10	11	263.536	264410857	136.5	510490034	110	5	0.00758908	0.0379454	0.019589	0.0004174	0.000215479	0.40293	1.5786e-09	1.5786e-09	1	0	0	1	0	0
AAGGGGGGAG	1	5	10	263.536	264410857	136.5	510490034	50	5	0.00379454	0.0189727	0.00979451	0.000189727	9.79451e-05	0.3663	7.17547e-10	7.17547e-10	1	0	0	1	0	0
AAGGGTC	11	46	7	263.536	264410857	136.5	510490034	322	4.18182	0.04174	0.174549	0.0901095	0.00122184	0.000630766	0.214452	4.621e-09	4.621e-09	1	0	0	1	0	0
AAGGGTGGACAGTGG	776	3932	15	263.536	264410857	136.5	510490034	58980	5.06701	2.94456	14.9201	7.7024	0.223802	0.115536	0.556814	8.46418e-07	8.46418e-07	1	0	0	1	1	0
AAGGGTGGTGGGACT	1008	4178	15	263.536	264410857	136.5	510490034	62670	4.14484	3.8249	15.8536	8.18429	0.237804	0.122764	0.455477	8.99373e-07	8.99373e-07	1	0	0	1	0	0
AAGGGTGTGTCTAGG	2	9	15	263.536	264410857	136.5	510490034	135	4.5	0.00758908	0.0341509	0.0176301	0.000512263	0.000264452	0.494505	1.93738e-09	1.93738e-09	1	0	0	1	0	0
AAGGTAG	1	4	7	263.536	264410857	136.5	510490034	28	4	0.00379454	0.0151782	0.00783561	0.000106247	5.48493e-05	0.205128	4.01826e-10	4.01826e-10	1	0	0	1	0	0
AAGGTAGGACTAGGGCAGGTCAGG	2	9	24	263.536	264410857	136.5	510490034	216	4.5	0.00758908	0.0341509	0.0176301	0.000819621	0.000423123	0.791209	3.0998e-09	3.0998e-09	1	0	0	1	1	0
AAGGTC	2	8	6	263.536	264410857	136.5	510490034	48	4	0.00758908	0.0303563	0.0156712	0.000182138	9.40273e-05	0.175824	6.88845e-10	6.88845e-10	1	0	0	1	0	0
AAGGTCGGAGTAGTG	1	4	15	263.536	264410857	136.5	510490034	60	4	0.00379454	0.0151782	0.00783561	0.000227673	0.000117534	0.43956	8.61056e-10	8.61056e-10	1	0	0	1	0	0
AAGGTGG	5	24	7	263.536	264410857	136.5	510490034	168	4.8	0.0189727	0.091069	0.0470137	0.000637483	0.000329096	0.246154	2.41096e-09	2.41096e-09	1	0	0	1	0	0
AAGGTGGCGTAGAGC	28	148	15	263.536	264410857	136.5	510490034	2220	5.28571	0.106247	0.561592	0.289918	0.00842388	0.00434876	0.580848	3.18591e-08	3.18591e-08	1	0	0	1	1	0
AAGGTGTGCTGTATT	1	4	15	263.536	264410857	136.5	510490034	60	4	0.00379454	0.0151782	0.00783561	0.000227673	0.000117534	0.43956	8.61056e-10	8.61056e-10	1	0	0	1	0	0
AAGT	533	3216	4	263.536	264410857	136.5	510490034	12864	6.03377	2.02249	12.2032	6.29983	0.048813	0.0251993	0.176814	1.8461e-07	1.8461e-07	1	0	0	0	0	0
AAGTACTGAGGAGGG	1	4	15	263.536	264410857	136.5	510490034	60	4	0.00379454	0.0151782	0.00783561	0.000227673	0.000117534	0.43956	8.61056e-10	8.61056e-10	1	0	0	1	0	0
AAGTAG	204	817	6	263.536	264410857	136.5	510490034	4902	4.0049	0.774087	3.10014	1.60042	0.0186008	0.00960254	0.17604	7.03483e-08	7.03483e-08	1	0	0	1	0	0
AAGTAGTAGACGGAT	1	4	15	263.536	264410857	136.5	510490034	60	4	0.00379454	0.0151782	0.00783561	0.000227673	0.000117534	0.43956	8.61056e-10	8.61056e-10	1	0	0	1	0	0
AAGTAT	264	1526	6	263.536	264410857	136.5	510490034	9156	5.7803	1.00176	5.79047	2.98928	0.0347428	0.0179357	0.254079	1.31397e-07	1.31397e-07	1	0	0	1	0	0
AAGTCAATACCCCTG	8	60	15	263.536	264410857	136.5	510490034	900	7.5	0.0303563	0.227673	0.117534	0.00341509	0.00176301	0.824176	1.29158e-08	1.29158e-08	1	0	0	1	1	0
AAGTCATCACCACCC	1	4	15	263.536	264410857	136.5	510490034	60	4	0.00379454	0.0151782	0.00783561	0.000227673	0.000117534	0.43956	8.61056e-10	8.61056e-10	1	0	0	1	0	0
AAGTCATCCATCGCC	6	36	15	263.536	264410857	136.5	510490034	540	6	0.0227673	0.136604	0.0705205	0.00204905	0.00105781	0.659341	7.7495e-09	7.7495e-09	1	0	0	1	1	0
AAGTCCGTATCCCCG	2	14	15	263.536	264410857	136.5	510490034	210	7	0.00758908	0.0531236	0.0274246	0.000796854	0.000411369	0.769231	3.0137e-09	3.0137e-09	1	0	0	1	1	0
AAGTCGG	1	4	7	263.536	264410857	136.5	510490034	28	4	0.00379454	0.0151782	0.00783561	0.000106247	5.48493e-05	0.205128	4.01826e-10	4.01826e-10	1	0	0	1	0	0
AAGTCTAGGAGGAGC	1	4	15	263.536	264410857	136.5	510490034	60	4	0.00379454	0.0151782	0.00783561	0.000227673	0.000117534	0.43956	8.61056e-10	8.61056e-10	1	0	0	1	0	0
AAGTGAGCAGCCTGG	6	32	15	263.536	264410857	136.5	510490034	480	5.33333	0.0227673	0.121425	0.0626849	0.00182138	0.000940273	0.586081	6.88845e-09	6.88845e-09	1	0	0	1	1	0
AAGTGATGGCGCGATCTGGGGAT	1	6	23	263.536	264410857	136.5	510490034	138	6	0.00379454	0.0227673	0.0117534	0.000523647	0.000270328	1.01099	1.98043e-09	1.98043e-09	1	0	0	1	1	0
AAGTGCCGG	2	8	9	263.536	264410857	136.5	510490034	72	4	0.00758908	0.0303563	0.0156712	0.000273207	0.000141041	0.263736	1.03327e-09	1.03327e-09	1	0	0	1	0	0
AAGTGCGGCTAGCAG	1	4	15	263.536	264410857	136.5	510490034	60	4	0.00379454	0.0151782	0.00783561	0.000227673	0.000117534	0.43956	8.61056e-10	8.61056e-10	1	0	0	1	0	0
AAGTGCGGTAGGCGG	6	28	15	263.536	264410857	136.5	510490034	420	4.66667	0.0227673	0.106247	0.0548493	0.00159371	0.000822739	0.512821	6.02739e-09	6.02739e-09	1	0	0	1	1	0
AAGTGGGAGTCGAGG	5	21	15	263.536	264410857	136.5	510490034	315	4.2	0.0189727	0.0796854	0.0411369	0.00119528	0.000617054	0.461538	4.52054e-09	4.52054e-09	1	0	0	1	0	0
AAGTGGGGGCGGCAG	1	5	15	263.536	264410857	136.5	510490034	75	5	0.00379454	0.0189727	0.00979451	0.000284591	0.000146918	0.549451	1.07632e-09	1.07632e-09	1	0	0	1	1	0
AAGTGGGGGCTAATG	1	4	15	263.536	264410857	136.5	510490034	60	4	0.00379454	0.0151782	0.00783561	0.000227673	0.000117534	0.43956	8.61056e-10	8.61056e-10	1	0	0	1	0	0
AAGTGGTCG	1	5	9	263.536	264410857	136.5	510490034	45	5	0.00379454	0.0189727	0.00979451	0.000170754	8.81506e-05	0.32967	6.45792e-10	6.45792e-10	1	0	0	1	0	0
AAGTGTGGGAGGAGC	1	4	15	263.536	264410857	136.5	510490034	60	4	0.00379454	0.0151782	0.00783561	0.000227673	0.000117534	0.43956	8.61056e-10	8.61056e-10	1	0	0	1	0	0
AAGTGTGGGTGGAGC	1	5	15	263.536	264410857	136.5	510490034	75	5	0.00379454	0.0189727	0.00979451	0.000284591	0.000146918	0.549451	1.07632e-09	1.07632e-09	1	0	0	1	1	0
AAGTGTGTATGCAGG	1	4	15	263.536	264410857	136.5	510490034	60	4	0.00379454	0.0151782	0.00783561	0.000227673	0.000117534	0.43956	8.61056e-10	8.61056e-10	1	0	0	1	0	0
AAT	77112	824756	3	263.536	264410857	136.5	510490034	2474268	10.6956	292.605	3129.57	1615.62	9.38871	4.84685	0.235067	3.5508e-05	3.5508e-05	1	1	1	0	0	0
AATAATAATT	128	688	10	263.536	264410857	136.5	510490034	6880	5.375	0.485701	2.61064	1.34772	0.0261064	0.0134772	0.393773	9.87344e-08	9.87344e-08	1	0	0	1	0	0
AATAATG	1	4	7	263.536	264410857	136.5	510490034	28	4	0.00379454	0.0151782	0.00783561	0.000106247	5.48493e-05	0.205128	4.01826e-10	4.01826e-10	1	0	0	1	0	0
AATAATGAG	1	4	9	263.536	264410857	136.5	510490034	36	4	0.00379454	0.0151782	0.00783561	0.000136604	7.05205e-05	0.263736	5.16634e-10	5.16634e-10	1	0	0	1	0	0
AATAATGTC	1	4	9	263.536	264410857	136.5	510490034	36	4	0.00379454	0.0151782	0.00783561	0.000136604	7.05205e-05	0.263736	5.16634e-10	5.16634e-10	1	0	0	1	0	0
AATAATT	114	456	7	263.536	264410857	136.5	510490034	3192	4	0.432578	1.73031	0.893259	0.0121122	0.00625282	0.205128	4.58082e-08	4.58082e-08	1	0	0	1	0	0
AATAC	8	70	5	263.536	264410857	136.5	510490034	350	8.75	0.0303563	0.265618	0.137123	0.00132809	0.000685616	0.320513	5.02283e-09	5.02283e-09	1	0	0	1	0	0
AATACATCCACCACCCACCTATCC	2	8	24	263.536	264410857	136.5	510490034	192	4	0.00758908	0.0303563	0.0156712	0.000728552	0.000376109	0.703297	2.75538e-09	2.75538e-09	1	0	0	1	1	0
AATACGACCCTCGAC	2	9	15	263.536	264410857	136.5	510490034	135	4.5	0.00758908	0.0341509	0.0176301	0.000512263	0.000264452	0.494505	1.93738e-09	1.93738e-09	1	0	0	1	0	0
AATACGCCACTCCAC	90	384	15	263.536	264410857	136.5	510490034	5760	4.26667	0.341509	1.4571	0.752218	0.0218566	0.0112833	0.468864	8.26614e-08	8.26614e-08	1	0	0	1	0	0
AATACGGACTGTGGT	373	2240	15	263.536	264410857	136.5	510490034	33600	6.00536	1.41536	8.49977	4.38794	0.127497	0.0658191	0.65993	4.82191e-07	4.82191e-07	1	0	0	1	1	0
AATACGT	2	8	7	263.536	264410857	136.5	510490034	56	4	0.00758908	0.0303563	0.0156712	0.000212494	0.000109699	0.205128	8.03652e-10	8.03652e-10	1	0	0	1	0	0
AATACTCCC	1	5	9	263.536	264410857	136.5	510490034	45	5	0.00379454	0.0189727	0.00979451	0.000170754	8.81506e-05	0.32967	6.45792e-10	6.45792e-10	1	0	0	1	0	0
AATACTGTAGGAG	1	4	13	263.536	264410857	136.5	510490034	52	4	0.00379454	0.0151782	0.00783561	0.000197316	0.000101863	0.380952	7.46248e-10	7.46248e-10	1	0	0	1	0	0
AATAG	647	3915	5	263.536	264410857	136.5	510490034	19575	6.051	2.45507	14.8556	7.6691	0.0742782	0.0383455	0.221649	2.80919e-07	2.80919e-07	1	0	0	1	0	0
AATAGAATATAG	1	6	12	263.536	264410857	136.5	510490034	72	6	0.00379454	0.0227673	0.0117534	0.000273207	0.000141041	0.527473	1.03327e-09	1.03327e-09	1	0	0	1	1	0
AATAGACGG	284	1416	9	263.536	264410857	136.5	510490034	12744	4.98592	1.07765	5.37307	2.77381	0.0483576	0.0249642	0.328742	1.82888e-07	1.82888e-07	1	0	0	1	0	0
AATAGAG	1	5	7	263.536	264410857	136.5	510490034	35	5	0.00379454	0.0189727	0.00979451	0.000132809	6.85616e-05	0.25641	5.02283e-10	5.02283e-10	1	0	0	1	0	0
AATAGAGACGGGTGT	440	2624	15	263.536	264410857	136.5	510490034	39360	5.96364	1.6696	9.95688	5.14016	0.149353	0.0771024	0.655345	5.64853e-07	5.64853e-07	1	0	0	1	1	0
AATAGAGAGAG	1	4	11	263.536	264410857	136.5	510490034	44	4	0.00379454	0.0151782	0.00783561	0.00016696	8.61917e-05	0.322344	6.31441e-10	6.31441e-10	1	0	0	1	0	0
AATAGAGGACGTATCGGT	14	56	18	263.536	264410857	136.5	510490034	1008	4	0.0531236	0.212494	0.109699	0.0038249	0.00197457	0.527473	1.44657e-08	1.44657e-08	1	0	0	1	1	0
AATAGGCCCAGTCAG	5	28	15	263.536	264410857	136.5	510490034	420	5.6	0.0189727	0.106247	0.0548493	0.00159371	0.000822739	0.615385	6.02739e-09	6.02739e-09	1	0	0	1	1	0
AATAGGCTCACTACGGAGTAGG	1	4	22	263.536	264410857	136.5	510490034	88	4	0.00379454	0.0151782	0.00783561	0.00033392	0.000172383	0.644689	1.26288e-09	1.26288e-09	1	0	0	1	1	0
AATAGT	333	1777	6	263.536	264410857	136.5	510490034	10662	5.33634	1.26358	6.7429	3.48097	0.0404574	0.0208858	0.234564	1.5301e-07	1.5301e-07	1	0	0	1	0	0
AATAT	1500	8048	5	263.536	264410857	136.5	510490034	40240	5.36533	5.69181	30.5385	15.7652	0.152692	0.0788262	0.196532	5.77481e-07	5.77481e-07	1	0	0	1	0	0
AATATAG	1	5	7	263.536	264410857	136.5	510490034	35	5	0.00379454	0.0189727	0.00979451	0.000132809	6.85616e-05	0.25641	5.02283e-10	5.02283e-10	1	0	0	1	0	0
AATATAT	3	13	7	263.536	264410857	136.5	510490034	91	4.33333	0.0113836	0.049329	0.0254657	0.000345303	0.00017826	0.222222	1.30593e-09	1.30593e-09	1	0	0	1	0	0
AATATATCAATATTCTATATAT	1	4	22	263.536	264410857	136.5	510490034	88	4	0.00379454	0.0151782	0.00783561	0.00033392	0.000172383	0.644689	1.26288e-09	1.26288e-09	1	0	0	1	1	0
AATATC	127	620	6	263.536	264410857	136.5	510490034	3720	4.88189	0.481907	2.35262	1.21452	0.0141157	0.00728712	0.214589	5.33855e-08	5.33855e-08	1	0	0	1	0	0
AATATCACC	3	15	9	263.536	264410857	136.5	510490034	135	5	0.0113836	0.0569181	0.0293835	0.000512263	0.000264452	0.32967	1.93738e-09	1.93738e-09	1	0	0	1	0	0
AATATCATC	1	4	9	263.536	264410857	136.5	510490034	36	4	0.00379454	0.0151782	0.00783561	0.000136604	7.05205e-05	0.263736	5.16634e-10	5.16634e-10	1	0	0	1	0	0
AATATCCAT	1	5	9	263.536	264410857	136.5	510490034	45	5	0.00379454	0.0189727	0.00979451	0.000170754	8.81506e-05	0.32967	6.45792e-10	6.45792e-10	1	0	0	1	0	0
AATATCGGGCTGGGT	20	107	15	263.536	264410857	136.5	510490034	1605	5.35	0.0758908	0.406016	0.209603	0.00609024	0.00314404	0.587912	2.30332e-08	2.30332e-08	1	0	0	1	1	0
AATATCT	1	4	7	263.536	264410857	136.5	510490034	28	4	0.00379454	0.0151782	0.00783561	0.000106247	5.48493e-05	0.205128	4.01826e-10	4.01826e-10	1	0	0	1	0	0
AATATG	421	1842	6	263.536	264410857	136.5	510490034	11052	4.3753	1.5975	6.98955	3.6083	0.0419373	0.0216498	0.192321	1.58606e-07	1.58606e-07	1	0	0	1	0	0
AATATGC	367	1779	7	263.536	264410857	136.5	510490034	12453	4.84741	1.3926	6.75049	3.48489	0.0472534	0.0243942	0.248585	1.78712e-07	1.78712e-07	1	0	0	1	0	0
AATATGCATGATACATATCATACAC	1	4	25	263.536	264410857	136.5	510490034	100	4	0.00379454	0.0151782	0.00783561	0.000379454	0.00019589	0.732601	1.43509e-09	1.43509e-09	1	0	0	1	1	0
AATATT	8	32	6	263.536	264410857	136.5	510490034	192	4	0.0303563	0.121425	0.0626849	0.000728552	0.000376109	0.175824	2.75538e-09	2.75538e-09	1	0	0	1	0	0
AATC	1047	6638	4	263.536	264410857	136.5	510490034	26552	6.34002	3.97289	25.1882	13.0032	0.100753	0.0520128	0.185788	3.81046e-07	3.81046e-07	1	0	0	0	0	0
AATCAC	1	4	6	263.536	264410857	136.5	510490034	24	4	0.00379454	0.0151782	0.00783561	9.1069e-05	4.70137e-05	0.175824	3.44422e-10	3.44422e-10	1	0	0	1	0	0
AATCAGATGAG	762	3158	11	263.536	264410857	136.5	510490034	34738	4.14436	2.89144	11.9832	6.18621	0.131815	0.0680483	0.333977	4.98523e-07	4.98523e-07	1	0	0	1	0	0
AATCAGGAT	1	8	9	263.536	264410857	136.5	510490034	72	8	0.00379454	0.0303563	0.0156712	0.000273207	0.000141041	0.527473	1.03327e-09	1.03327e-09	1	0	0	1	1	0
AATCAGGTCAGAGGT	1	4	15	263.536	264410857	136.5	510490034	60	4	0.00379454	0.0151782	0.00783561	0.000227673	0.000117534	0.43956	8.61056e-10	8.61056e-10	1	0	0	1	0	0
AATCAT	123	492	6	263.536	264410857	136.5	510490034	2952	4	0.466729	1.86691	0.96378	0.0112015	0.00578268	0.175824	4.23639e-08	4.23639e-08	1	0	0	1	0	0
AATCATGACCATACCCTCCGCCGT	2	10	24	263.536	264410857	136.5	510490034	240	5	0.00758908	0.0379454	0.019589	0.00091069	0.000470137	0.879121	3.44422e-09	3.44422e-09	1	0	0	1	1	0
AATCATGCCAGCCTC	1	5	15	263.536	264410857	136.5	510490034	75	5	0.00379454	0.0189727	0.00979451	0.000284591	0.000146918	0.549451	1.07632e-09	1.07632e-09	1	0	0	1	1	0
AATCC	2	21	5	263.536	264410857	136.5	510490034	105	10.5	0.00758908	0.0796854	0.0411369	0.000398427	0.000205685	0.384615	1.50685e-09	1.50685e-09	1	0	0	1	0	0
AATCCGATCTCTCACAC	3	13	17	263.536	264410857	136.5	510490034	221	4.33333	0.0113836	0.049329	0.0254657	0.000838594	0.000432917	0.539683	3.17156e-09	3.17156e-09	1	0	0	1	1	0
AATCCTACCTGATAC	1	4	15	263.536	264410857	136.5	510490034	60	4	0.00379454	0.0151782	0.00783561	0.000227673	0.000117534	0.43956	8.61056e-10	8.61056e-10	1	0	0	1	0	0
AATCG	181	1507	5	263.536	264410857	136.5	510490034	7535	8.32597	0.686812	5.71837	2.95207	0.0285919	0.0147603	0.30498	1.08134e-07	1.08134e-07	1	0	0	1	0	0
AATCGACG	303	1960	8	263.536	264410857	136.5	510490034	15680	6.46865	1.14975	7.4373	3.83945	0.0594984	0.0307156	0.379115	2.25023e-07	2.25023e-07	1	0	0	1	0	0
AATCGCGTCG	205	932	10	263.536	264410857	136.5	510490034	9320	4.54634	0.777881	3.53651	1.8257	0.0353651	0.018257	0.333065	1.33751e-07	1.33751e-07	1	0	0	1	0	0
AATCGGGAGTGGGCT	4	16	15	263.536	264410857	136.5	510490034	240	4	0.0151782	0.0607127	0.0313424	0.00091069	0.000470137	0.43956	3.44422e-09	3.44422e-09	1	0	0	1	0	0
AATCGT	125	500	6	263.536	264410857	136.5	510490034	3000	4	0.474318	1.89727	0.979451	0.0113836	0.00587671	0.175824	4.30528e-08	4.30528e-08	1	0	0	1	0	0
AATCT	9305	50531	5	263.536	264410857	136.5	510490034	252655	5.43052	35.3082	191.742	98.9853	0.95871	0.494926	0.19892	3.62583e-06	3.62583e-06	1	0	0	1	0	0
AATCTCACCAGCCCT	6	24	15	263.536	264410857	136.5	510490034	360	4	0.0227673	0.091069	0.0470137	0.00136604	0.000705205	0.43956	5.16634e-09	5.16634e-09	1	0	0	1	0	0
AATCTGACCTGGGTG	2	8	15	263.536	264410857	136.5	510490034	120	4	0.00758908	0.0303563	0.0156712	0.000455345	0.000235068	0.43956	1.72211e-09	1.72211e-09	1	0	0	1	0	0
AATG	407	2501	4	263.536	264410857	136.5	510490034	10004	6.14496	1.54438	9.49015	4.89921	0.0379606	0.0195969	0.180072	1.43567e-07	1.43567e-07	1	0	0	0	0	0
AATGAC	120	480	6	263.536	264410857	136.5	510490034	2880	4	0.455345	1.82138	0.940273	0.0109283	0.00564164	0.175824	4.13307e-08	4.13307e-08	1	0	0	1	0	0
AATGACGGGCTGAGT	2	10	15	263.536	264410857	136.5	510490034	150	5	0.00758908	0.0379454	0.019589	0.000569181	0.000293835	0.549451	2.15264e-09	2.15264e-09	1	0	0	1	1	0
AATGAGGGTGAGGCG	10	49	15	263.536	264410857	136.5	510490034	735	4.9	0.0379454	0.185933	0.0959862	0.00278899	0.00143979	0.538462	1.05479e-08	1.05479e-08	1	0	0	1	1	0
AATGAGTGATAGAGTATGTG	1	4	20	263.536	264410857	136.5	510490034	80	4	0.00379454	0.0151782	0.00783561	0.000303563	0.000156712	0.586081	1.14807e-09	1.14807e-09	1	0	0	1	1	0
AATGAGTGGGAGGCG	229	1230	15	263.536	264410857	136.5	510490034	18450	5.37118	0.86895	4.66729	2.40945	0.0700093	0.0361417	0.590239	2.64775e-07	2.64775e-07	1	0	0	1	1	0
AATGAT	463	1855	6	263.536	264410857	136.5	510490034	11130	4.00648	1.75687	7.03888	3.63376	0.0422333	0.0218026	0.176109	1.59726e-07	1.59726e-07	1	0	0	1	0	0
AATGATACGCGACGG	2	12	15	263.536	264410857	136.5	510490034	180	6	0.00758908	0.0455345	0.0235068	0.000683018	0.000352602	0.659341	2.58317e-09	2.58317e-09	1	0	0	1	1	0
AATGATGGGCAGGCG	7	34	15	263.536	264410857	136.5	510490034	510	4.85714	0.0265618	0.129014	0.0666027	0.00193522	0.00099904	0.533752	7.31897e-09	7.31897e-09	1	0	0	1	1	0
AATGCACCG	1	4	9	263.536	264410857	136.5	510490034	36	4	0.00379454	0.0151782	0.00783561	0.000136604	7.05205e-05	0.263736	5.16634e-10	5.16634e-10	1	0	0	1	0	0
AATGCCC	1	6	7	263.536	264410857	136.5	510490034	42	6	0.00379454	0.0227673	0.0117534	0.000159371	8.22739e-05	0.307692	6.02739e-10	6.02739e-10	1	0	0	1	0	0
AATGCCGTCCTCCAT	11	55	15	263.536	264410857	136.5	510490034	825	5	0.04174	0.2087	0.10774	0.0031305	0.00161609	0.549451	1.18395e-08	1.18395e-08	1	0	0	1	1	0
AATGCG	4	16	6	263.536	264410857	136.5	510490034	96	4	0.0151782	0.0607127	0.0313424	0.000364276	0.000188055	0.175824	1.37769e-09	1.37769e-09	1	0	0	1	0	0
AATGCGGTGAGGGAG	619	2722	15	263.536	264410857	136.5	510490034	40830	4.39742	2.34882	10.3287	5.33213	0.154931	0.079982	0.483232	5.85949e-07	5.85949e-07	1	0	0	1	0	0
AATGCT	42	168	6	263.536	264410857	136.5	510490034	1008	4	0.159371	0.637483	0.329096	0.0038249	0.00197457	0.175824	1.44657e-08	1.44657e-08	1	0	0	1	0	0
AATGG	9281	61895	5	263.536	264410857	136.5	510490034	309475	6.669	35.2171	234.863	121.246	1.17432	0.606231	0.244286	4.44125e-06	4.44125e-06	1	0	0	1	0	0
AATGGC	2	9	6	263.536	264410857	136.5	510490034	54	4.5	0.00758908	0.0341509	0.0176301	0.000204905	0.000105781	0.197802	7.7495e-10	7.7495e-10	1	0	0	1	0	0
AATGGCCCAGGTGTCTCCTCCCAC	1	4	24	263.536	264410857	136.5	510490034	96	4	0.00379454	0.0151782	0.00783561	0.000364276	0.000188055	0.703297	1.37769e-09	1.37769e-09	1	0	0	1	1	0
AATGGGAGTGATAGGCGTATGAG	6	29	23	263.536	264410857	136.5	510490034	667	4.83333	0.0227673	0.110042	0.0568082	0.00253096	0.00130659	0.814408	9.57207e-09	9.57207e-09	1	0	0	1	1	0
AATGGGC	170	698	7	263.536	264410857	136.5	510490034	4886	4.10588	0.645072	2.64859	1.36731	0.0185401	0.0095712	0.210558	7.01186e-08	7.01186e-08	1	0	0	1	0	0
AATGGGTGAGGGATG	1	4	15	263.536	264410857	136.5	510490034	60	4	0.00379454	0.0151782	0.00783561	0.000227673	0.000117534	0.43956	8.61056e-10	8.61056e-10	1	0	0	1	0	0
AATGGT	2	9	6	263.536	264410857	136.5	510490034	54	4.5	0.00758908	0.0341509	0.0176301	0.000204905	0.000105781	0.197802	7.7495e-10	7.7495e-10	1	0	0	1	0	0
AATGGTGTGGAGGCG	432	2005	15	263.536	264410857	136.5	510490034	30075	4.6412	1.63924	7.60806	3.9276	0.114121	0.058914	0.510022	4.31604e-07	4.31604e-07	1	0	0	1	1	0
AATGT	5	32	5	263.536	264410857	136.5	510490034	160	6.4	0.0189727	0.121425	0.0626849	0.000607127	0.000313424	0.234432	2.29615e-09	2.29615e-09	1	0	0	1	0	0
AATGTAATTG	2	9	10	263.536	264410857	136.5	510490034	90	4.5	0.00758908	0.0341509	0.0176301	0.000341509	0.000176301	0.32967	1.29158e-09	1.29158e-09	1	0	0	1	0	0
AATGTATCGAC	212	966	11	263.536	264410857	136.5	510490034	10626	4.5566	0.804443	3.66553	1.8923	0.0403208	0.0208153	0.367199	1.52493e-07	1.52493e-07	1	0	0	1	0	0
AATGTCGTGTAGATG	2	16	15	263.536	264410857	136.5	510490034	240	8	0.00758908	0.0607127	0.0313424	0.00091069	0.000470137	0.879121	3.44422e-09	3.44422e-09	1	0	0	1	1	0
AATGTGGAGGG	1	4	11	263.536	264410857	136.5	510490034	44	4	0.00379454	0.0151782	0.00783561	0.00016696	8.61917e-05	0.322344	6.31441e-10	6.31441e-10	1	0	0	1	0	0
AATGTGGTGGCGAGG	477	2324	15	263.536	264410857	136.5	510490034	34860	4.87212	1.81	8.81852	4.55249	0.132278	0.0682873	0.535398	5.00273e-07	5.00273e-07	1	0	0	1	1	0
AATGTGTATGTGCTG	1	4	15	263.536	264410857	136.5	510490034	60	4	0.00379454	0.0151782	0.00783561	0.000227673	0.000117534	0.43956	8.61056e-10	8.61056e-10	1	0	0	1	0	0
AATGTGTG	181	820	8	263.536	264410857	136.5	510490034	6560	4.53039	0.686812	3.11152	1.6063	0.0248922	0.0128504	0.265517	9.41421e-08	9.41421e-08	1	0	0	1	0	0
AATT	454	2921	4	263.536	264410857	136.5	510490034	11684	6.43392	1.72272	11.0839	5.72195	0.0443354	0.0228878	0.18854	1.67676e-07	1.67676e-07	1	0	0	0	0	0
AATTACTCGGCTGGC	10	48	15	263.536	264410857	136.5	510490034	720	4.8	0.0379454	0.182138	0.0940273	0.00273207	0.00141041	0.527473	1.03327e-08	1.03327e-08	1	0	0	1	1	0
AATTAG	496	2012	6	263.536	264410857	136.5	510490034	12072	4.05645	1.88209	7.63462	3.94131	0.0458077	0.0236479	0.178306	1.73244e-07	1.73244e-07	1	0	0	1	0	0
AATTAT	8	32	6	263.536	264410857	136.5	510490034	192	4	0.0303563	0.121425	0.0626849	0.000728552	0.000376109	0.175824	2.75538e-09	2.75538e-09	1	0	0	1	0	0
AATTC	175	875	5	263.536	264410857	136.5	510490034	4375	5	0.664045	3.32022	1.71404	0.0166011	0.0085702	0.18315	6.27853e-08	6.27853e-08	1	0	0	1	0	0
AATTCG	251	1004	6	263.536	264410857	136.5	510490034	6024	4	0.95243	3.80972	1.96674	0.0228583	0.0118004	0.175824	8.645e-08	8.645e-08	1	0	0	1	0	0
AATTCGC	1	5	7	263.536	264410857	136.5	510490034	35	5	0.00379454	0.0189727	0.00979451	0.000132809	6.85616e-05	0.25641	5.02283e-10	5.02283e-10	1	0	0	1	0	0
AATTCGTAC	462	3400	9	263.536	264410857	136.5	510490034	30600	7.35931	1.75308	12.9014	6.66027	0.116113	0.0599424	0.485229	4.39138e-07	4.39138e-07	1	0	0	1	0	0
AC	907398	20825912	2	263.536	264410857	136.5	510490034	41651824	22.9512	3443.16	79024.8	40795.9	158.05	81.5918	0.336282	0.000597742	0.000597742	1	1	1	0	0	0
ACACACACCG	2	10	10	263.536	264410857	136.5	510490034	100	5	0.00758908	0.0379454	0.019589	0.000379454	0.00019589	0.3663	1.43509e-09	1.43509e-09	1	0	0	1	0	0
ACACACAGAGAGGGC	2	8	15	263.536	264410857	136.5	510490034	120	4	0.00758908	0.0303563	0.0156712	0.000455345	0.000235068	0.43956	1.72211e-09	1.72211e-09	1	0	0	1	0	0
ACACACC	27	110	7	263.536	264410857	136.5	510490034	770	4.07407	0.102453	0.4174	0.215479	0.0029218	0.00150835	0.208927	1.10502e-08	1.10502e-08	1	0	0	1	0	0
ACACACCGACTGCCT	2	10	15	263.536	264410857	136.5	510490034	150	5	0.00758908	0.0379454	0.019589	0.000569181	0.000293835	0.549451	2.15264e-09	2.15264e-09	1	0	0	1	1	0
ACACACCTCCGCCAG	2	16	15	263.536	264410857	136.5	510490034	240	8	0.00758908	0.0607127	0.0313424	0.00091069	0.000470137	0.879121	3.44422e-09	3.44422e-09	1	0	0	1	1	0
ACACACGCTCGCTCTC	1	5	16	263.536	264410857	136.5	510490034	80	5	0.00379454	0.0189727	0.00979451	0.000303563	0.000156712	0.586081	1.14807e-09	1.14807e-09	1	0	0	1	1	0
ACACACGT	294	1538	8	263.536	264410857	136.5	510490034	12304	5.23129	1.1156	5.83601	3.01279	0.046688	0.0241023	0.306596	1.76574e-07	1.76574e-07	1	0	0	1	0	0
ACACACTGC	1	4	9	263.536	264410857	136.5	510490034	36	4	0.00379454	0.0151782	0.00783561	0.000136604	7.05205e-05	0.263736	5.16634e-10	5.16634e-10	1	0	0	1	0	0
ACACAG	203	825	6	263.536	264410857	136.5	510490034	4950	4.06404	0.770292	3.1305	1.61609	0.018783	0.00969657	0.178639	7.10371e-08	7.10371e-08	1	0	0	1	0	0
ACACAGAGTG	6	25	10	263.536	264410857	136.5	510490034	250	4.16667	0.0227673	0.0948636	0.0489726	0.000948636	0.000489726	0.30525	3.58773e-09	3.58773e-09	1	0	0	1	0	0
ACACAGC	13	65	7	263.536	264410857	136.5	510490034	455	5	0.049329	0.246645	0.127329	0.00172652	0.0008913	0.25641	6.52967e-09	6.52967e-09	1	0	0	1	0	0
ACACAT	310	1242	6	263.536	264410857	136.5	510490034	7452	4.00645	1.17631	4.71282	2.43296	0.0282769	0.0145977	0.176108	1.06943e-07	1.06943e-07	1	0	0	1	0	0
ACACATAT	108	493	8	263.536	264410857	136.5	510490034	3944	4.56481	0.409811	1.87071	0.965739	0.0149657	0.00772591	0.267535	5.66001e-08	5.66001e-08	1	0	0	1	0	0
ACACATATAT	2	10	10	263.536	264410857	136.5	510490034	100	5	0.00758908	0.0379454	0.019589	0.000379454	0.00019589	0.3663	1.43509e-09	1.43509e-09	1	0	0	1	0	0
ACACATCCACCACTCGACTGCCAT	2	10	24	263.536	264410857	136.5	510490034	240	5	0.00758908	0.0379454	0.019589	0.00091069	0.000470137	0.879121	3.44422e-09	3.44422e-09	1	0	0	1	1	0
ACACATCCCCCACACCCCC	1	4	19	263.536	264410857	136.5	510490034	76	4	0.00379454	0.0151782	0.00783561	0.000288385	0.000148877	0.556777	1.09067e-09	1.09067e-09	1	0	0	1	1	0
ACACATCTGCCTCCC	109	534	15	263.536	264410857	136.5	510490034	8010	4.89908	0.413605	2.02629	1.04605	0.0303943	0.0156908	0.538361	1.14951e-07	1.14951e-07	1	0	0	1	1	0
ACACC	58	435	5	263.536	264410857	136.5	510490034	2175	7.5	0.220083	1.65063	0.852122	0.00825313	0.00426061	0.274725	3.12133e-08	3.12133e-08	1	0	0	1	0	0
ACACCACCCCACTCC	1	4	15	263.536	264410857	136.5	510490034	60	4	0.00379454	0.0151782	0.00783561	0.000227673	0.000117534	0.43956	8.61056e-10	8.61056e-10	1	0	0	1	0	0
ACACCC	255	1228	6	263.536	264410857	136.5	510490034	7368	4.81569	0.967608	4.6597	2.40553	0.0279582	0.0144332	0.211679	1.05738e-07	1.05738e-07	1	0	0	1	0	0
ACACCCC	2	8	7	263.536	264410857	136.5	510490034	56	4	0.00758908	0.0303563	0.0156712	0.000212494	0.000109699	0.205128	8.03652e-10	8.03652e-10	1	0	0	1	0	0
ACACCCG	1	8	7	263.536	264410857	136.5	510490034	56	8	0.00379454	0.0303563	0.0156712	0.000212494	0.000109699	0.410256	8.03652e-10	8.03652e-10	1	0	0	1	0	0
ACACCCTACTCCCAT	1	5	15	263.536	264410857	136.5	510490034	75	5	0.00379454	0.0189727	0.00979451	0.000284591	0.000146918	0.549451	1.07632e-09	1.07632e-09	1	0	0	1	1	0
ACACCCTCACCAGCC	1174	4975	15	263.536	264410857	136.5	510490034	74625	4.23765	4.45479	18.8778	9.74554	0.283168	0.146183	0.465676	1.07094e-06	1.07094e-06	1	0	0	1	0	0
ACACCCTCCAGCGTC	14	66	15	263.536	264410857	136.5	510490034	990	4.71429	0.0531236	0.25044	0.129288	0.0037566	0.00193931	0.518053	1.42074e-08	1.42074e-08	1	0	0	1	1	0
ACACCCTCCTGTGCT	54	261	15	263.536	264410857	136.5	510490034	3915	4.83333	0.204905	0.990375	0.511273	0.0148556	0.0076691	0.531136	5.61839e-08	5.61839e-08	1	0	0	1	1	0
ACACCCTCTACCTCT	2	17	15	263.536	264410857	136.5	510490034	255	8.5	0.00758908	0.0645072	0.0333013	0.000967608	0.00049952	0.934066	3.65949e-09	3.65949e-09	1	0	0	1	1	0
ACACCG	1	4	6	263.536	264410857	136.5	510490034	24	4	0.00379454	0.0151782	0.00783561	9.1069e-05	4.70137e-05	0.175824	3.44422e-10	3.44422e-10	1	0	0	1	0	0
ACACCGAGACCACCC	164	703	15	263.536	264410857	136.5	510490034	10545	4.28659	0.622305	2.66756	1.37711	0.0400134	0.0206566	0.471053	1.51331e-07	1.51331e-07	1	0	0	1	0	0
ACACCGC	1	4	7	263.536	264410857	136.5	510490034	28	4	0.00379454	0.0151782	0.00783561	0.000106247	5.48493e-05	0.205128	4.01826e-10	4.01826e-10	1	0	0	1	0	0
ACACCGTCTCGCATC	2	13	15	263.536	264410857	136.5	510490034	195	6.5	0.00758908	0.049329	0.0254657	0.000739936	0.000381986	0.714286	2.79843e-09	2.79843e-09	1	0	0	1	1	0
ACACCTATCCTCACT	1	4	15	263.536	264410857	136.5	510490034	60	4	0.00379454	0.0151782	0.00783561	0.000227673	0.000117534	0.43956	8.61056e-10	8.61056e-10	1	0	0	1	0	0
ACACCTCCAGCGACG	1	4	15	263.536	264410857	136.5	510490034	60	4	0.00379454	0.0151782	0.00783561	0.000227673	0.000117534	0.43956	8.61056e-10	8.61056e-10	1	0	0	1	0	0
ACACCTCCGCCACTC	2	13	15	263.536	264410857	136.5	510490034	195	6.5	0.00758908	0.049329	0.0254657	0.000739936	0.000381986	0.714286	2.79843e-09	2.79843e-09	1	0	0	1	1	0
ACACGC	2882	13283	6	263.536	264410857	136.5	510490034	79698	4.60895	10.9359	50.4029	26.0201	0.302417	0.156121	0.202591	1.14374e-06	1.14374e-06	1	0	0	1	0	0
ACACGCG	124	496	7	263.536	264410857	136.5	510490034	3472	4	0.470523	1.88209	0.971615	0.0131746	0.00680131	0.205128	4.98264e-08	4.98264e-08	1	0	0	1	0	0
ACACGCGCACTC	26	159	12	263.536	264410857	136.5	510490034	1908	6.11538	0.0986581	0.603332	0.311465	0.00723999	0.00373759	0.537616	2.73816e-08	2.73816e-08	1	0	0	1	1	0
ACACGCTGC	1	5	9	263.536	264410857	136.5	510490034	45	5	0.00379454	0.0189727	0.00979451	0.000170754	8.81506e-05	0.32967	6.45792e-10	6.45792e-10	1	0	0	1	0	0
ACACGG	1	4	6	263.536	264410857	136.5	510490034	24	4	0.00379454	0.0151782	0.00783561	9.1069e-05	4.70137e-05	0.175824	3.44422e-10	3.44422e-10	1	0	0	1	0	0
ACACGGC	264	1057	7	263.536	264410857	136.5	510490034	7399	4.00379	1.00176	4.01083	2.07056	0.0280758	0.0144939	0.205322	1.06183e-07	1.06183e-07	1	0	0	1	0	0
ACACGGCGACTGGTG	2	9	15	263.536	264410857	136.5	510490034	135	4.5	0.00758908	0.0341509	0.0176301	0.000512263	0.000264452	0.494505	1.93738e-09	1.93738e-09	1	0	0	1	0	0
ACACGGG	10	40	7	263.536	264410857	136.5	510490034	280	4	0.0379454	0.151782	0.0783561	0.00106247	0.000548493	0.205128	4.01826e-09	4.01826e-09	1	0	0	1	0	0
ACACGT	282	1128	6	263.536	264410857	136.5	510490034	6768	4	1.07006	4.28024	2.20964	0.0256815	0.0132578	0.175824	9.71271e-08	9.71271e-08	1	0	0	1	0	0
ACACT	6	40	5	263.536	264410857	136.5	510490034	200	6.66667	0.0227673	0.151782	0.0783561	0.000758908	0.00039178	0.2442	2.87019e-09	2.87019e-09	1	0	0	1	0	0
ACACTC	39	195	6	263.536	264410857	136.5	510490034	1170	5	0.147987	0.739936	0.381986	0.00443961	0.00229192	0.21978	1.67906e-08	1.67906e-08	1	0	0	1	0	0
ACACTCC	1	4	7	263.536	264410857	136.5	510490034	28	4	0.00379454	0.0151782	0.00783561	0.000106247	5.48493e-05	0.205128	4.01826e-10	4.01826e-10	1	0	0	1	0	0
ACACTCCT	2	23	8	263.536	264410857	136.5	510490034	184	11.5	0.00758908	0.0872745	0.0450547	0.000698196	0.000360438	0.673993	2.64057e-09	2.64057e-09	1	0	0	1	1	0
ACACTCCTCGCATCC	236	1063	15	263.536	264410857	136.5	510490034	15945	4.50424	0.895512	4.0336	2.08231	0.060504	0.0312347	0.494971	2.28826e-07	2.28826e-07	1	0	0	1	0	0
ACACTCGACGGGCTC	5	28	15	263.536	264410857	136.5	510490034	420	5.6	0.0189727	0.106247	0.0548493	0.00159371	0.000822739	0.615385	6.02739e-09	6.02739e-09	1	0	0	1	1	0
ACACTCGC	238	1111	8	263.536	264410857	136.5	510490034	8888	4.66807	0.903101	4.21574	2.17634	0.0337259	0.0174107	0.273586	1.27551e-07	1.27551e-07	1	0	0	1	0	0
ACACTCTGCCTGTCC	2	12	15	263.536	264410857	136.5	510490034	180	6	0.00758908	0.0455345	0.0235068	0.000683018	0.000352602	0.659341	2.58317e-09	2.58317e-09	1	0	0	1	1	0
ACACTCTGGC	133	634	10	263.536	264410857	136.5	510490034	6340	4.76692	0.504674	2.40574	1.24194	0.0240574	0.0124194	0.349225	9.09849e-08	9.09849e-08	1	0	0	1	0	0
ACACTGAGGACTGGC	2	10	15	263.536	264410857	136.5	510490034	150	5	0.00758908	0.0379454	0.019589	0.000569181	0.000293835	0.549451	2.15264e-09	2.15264e-09	1	0	0	1	1	0
ACAG	4867	50035	4	263.536	264410857	136.5	510490034	200140	10.2805	18.468	189.86	98.0137	0.75944	0.392055	0.301259	2.8722e-06	2.8722e-06	1	0	0	0	0	0
ACAGACG	356	1424	7	263.536	264410857	136.5	510490034	9968	4	1.35086	5.40343	2.78948	0.037824	0.0195263	0.205128	1.4305e-07	1.4305e-07	1	0	0	1	0	0
ACAGAG	2211	13479	6	263.536	264410857	136.5	510490034	80874	6.09634	8.38973	51.1466	26.404	0.30688	0.158424	0.267971	1.16062e-06	1.16062e-06	1	0	0	1	0	0
ACAGAGAG	8074	42650	8	263.536	264410857	136.5	510490034	341200	5.28239	30.6371	161.837	83.5472	1.2947	0.668377	0.309591	4.89654e-06	4.89654e-06	1	0	0	1	0	0
ACAGAGAGACTGAG	1	4	14	263.536	264410857	136.5	510490034	56	4	0.00379454	0.0151782	0.00783561	0.000212494	0.000109699	0.410256	8.03652e-10	8.03652e-10	1	0	0	1	0	0
ACAGAGAGTGGCTGCTCCATGC	1	4	22	263.536	264410857	136.5	510490034	88	4	0.00379454	0.0151782	0.00783561	0.00033392	0.000172383	0.644689	1.26288e-09	1.26288e-09	1	0	0	1	1	0
ACAGAGC	224	896	7	263.536	264410857	136.5	510490034	6272	4	0.849977	3.39991	1.75518	0.0237994	0.0122862	0.205128	9.0009e-08	9.0009e-08	1	0	0	1	0	0
ACAGAGGG	7	37	8	263.536	264410857	136.5	510490034	296	5.28571	0.0265618	0.140398	0.0724794	0.00112318	0.000579835	0.309785	4.24788e-09	4.24788e-09	1	0	0	1	0	0
ACAGAGGTGGCACGG	8	35	15	263.536	264410857	136.5	510490034	525	4.375	0.0303563	0.132809	0.0685616	0.00199213	0.00102842	0.480769	7.53424e-09	7.53424e-09	1	0	0	1	0	0
ACAGATCCATGTCCC	1	5	15	263.536	264410857	136.5	510490034	75	5	0.00379454	0.0189727	0.00979451	0.000284591	0.000146918	0.549451	1.07632e-09	1.07632e-09	1	0	0	1	1	0
ACAGC	2	14	5	263.536	264410857	136.5	510490034	70	7	0.00758908	0.0531236	0.0274246	0.000265618	0.000137123	0.25641	1.00457e-09	1.00457e-09	1	0	0	1	0	0
ACAGCAGCC	4	23	9	263.536	264410857	136.5	510490034	207	5.75	0.0151782	0.0872745	0.0450547	0.00078547	0.000405493	0.379121	2.97064e-09	2.97064e-09	1	0	0	1	0	0
ACAGCC	201	1119	6	263.536	264410857	136.5	510490034	6714	5.56716	0.762703	4.24609	2.19201	0.0254766	0.0131521	0.244711	9.63522e-08	9.63522e-08	1	0	0	1	0	0
ACAGCCACCACCCTC	406	1829	15	263.536	264410857	136.5	510490034	27435	4.50493	1.54058	6.94022	3.58283	0.104103	0.0537425	0.495047	3.93718e-07	3.93718e-07	1	0	0	1	0	0
ACAGCCC	1	4	7	263.536	264410857	136.5	510490034	28	4	0.00379454	0.0151782	0.00783561	0.000106247	5.48493e-05	0.205128	4.01826e-10	4.01826e-10	1	0	0	1	0	0
ACAGCG	5	66	6	263.536	264410857	136.5	510490034	396	13.2	0.0189727	0.25044	0.129288	0.00150264	0.000775725	0.58022	5.68297e-09	5.68297e-09	1	0	0	1	1	0
ACAGCT	1	4	6	263.536	264410857	136.5	510490034	24	4	0.00379454	0.0151782	0.00783561	9.1069e-05	4.70137e-05	0.175824	3.44422e-10	3.44422e-10	1	0	0	1	0	0
ACAGCTC	1	4	7	263.536	264410857	136.5	510490034	28	4	0.00379454	0.0151782	0.00783561	0.000106247	5.48493e-05	0.205128	4.01826e-10	4.01826e-10	1	0	0	1	0	0
ACAGCTGCTCCG	135	551	12	263.536	264410857	136.5	510490034	6612	4.08148	0.512263	2.09079	1.07936	0.0250895	0.0129523	0.358812	9.48884e-08	9.48884e-08	1	0	0	1	0	0
ACAGGAGTGGCTGGT	1	4	15	263.536	264410857	136.5	510490034	60	4	0.00379454	0.0151782	0.00783561	0.000227673	0.000117534	0.43956	8.61056e-10	8.61056e-10	1	0	0	1	0	0
ACAGGC	1	4	6	263.536	264410857	136.5	510490034	24	4	0.00379454	0.0151782	0.00783561	9.1069e-05	4.70137e-05	0.175824	3.44422e-10	3.44422e-10	1	0	0	1	0	0
ACAGGGAG	8	38	8	263.536	264410857	136.5	510490034	304	4.75	0.0303563	0.144193	0.0744383	0.00115354	0.000595506	0.278388	4.36268e-09	4.36268e-09	1	0	0	1	0	0
ACAGGGTGG	54	220	9	263.536	264410857	136.5	510490034	1980	4.07407	0.204905	0.834799	0.430958	0.00751319	0.00387863	0.26862	2.84148e-08	2.84148e-08	1	0	0	1	0	0
ACAGT	2	12	5	263.536	264410857	136.5	510490034	60	6	0.00758908	0.0455345	0.0235068	0.000227673	0.000117534	0.21978	8.61056e-10	8.61056e-10	1	0	0	1	0	0
ACAGTCCGTGACCTC	1	4	15	263.536	264410857	136.5	510490034	60	4	0.00379454	0.0151782	0.00783561	0.000227673	0.000117534	0.43956	8.61056e-10	8.61056e-10	1	0	0	1	0	0
ACAGTCTGGC	2	8	10	263.536	264410857	136.5	510490034	80	4	0.00758908	0.0303563	0.0156712	0.000303563	0.000156712	0.29304	1.14807e-09	1.14807e-09	1	0	0	1	0	0
ACAGTGACCCACCCG	6	27	15	263.536	264410857	136.5	510490034	405	4.5	0.0227673	0.102453	0.0528904	0.00153679	0.000793355	0.494505	5.81213e-09	5.81213e-09	1	0	0	1	0	0
ACAT	16636	201897	4	263.536	264410857	136.5	510490034	807588	12.1362	63.126	766.107	395.496	3.06443	1.58199	0.355638	1.15896e-05	1.15896e-05	1	1	0	0	0	0
ACATACATCTCTCT	1	6	14	263.536	264410857	136.5	510490034	84	6	0.00379454	0.0227673	0.0117534	0.000318742	0.000164548	0.615385	1.20548e-09	1.20548e-09	1	0	0	1	1	0
ACATACCCCATCACTCATCACCCTC	2	8	25	263.536	264410857	136.5	510490034	200	4	0.00758908	0.0303563	0.0156712	0.000758908	0.00039178	0.732601	2.87019e-09	2.87019e-09	1	0	0	1	1	0
ACATACGT	1	5	8	263.536	264410857	136.5	510490034	40	5	0.00379454	0.0189727	0.00979451	0.000151782	7.83561e-05	0.29304	5.74037e-10	5.74037e-10	1	0	0	1	0	0
ACATAG	4	17	6	263.536	264410857	136.5	510490034	102	4.25	0.0151782	0.0645072	0.0333013	0.000387043	0.000199808	0.186813	1.46379e-09	1.46379e-09	1	0	0	1	0	0
ACATAGGGAGTGGGG	1	4	15	263.536	264410857	136.5	510490034	60	4	0.00379454	0.0151782	0.00783561	0.000227673	0.000117534	0.43956	8.61056e-10	8.61056e-10	1	0	0	1	0	0
ACATAT	1034	4274	6	263.536	264410857	136.5	510490034	25644	4.13346	3.92356	16.2179	8.37235	0.0973072	0.0502341	0.181691	3.68015e-07	3.68015e-07	1	0	0	1	0	0
ACATC	2	15	5	263.536	264410857	136.5	510490034	75	7.5	0.00758908	0.0569181	0.0293835	0.000284591	0.000146918	0.274725	1.07632e-09	1.07632e-09	1	0	0	1	0	0
ACATCAGCTCTCCCC	235	1006	15	263.536	264410857	136.5	510490034	15090	4.28085	0.891717	3.81731	1.97066	0.0572596	0.0295598	0.470423	2.16556e-07	2.16556e-07	1	0	0	1	0	0
ACATCC	52	329	6	263.536	264410857	136.5	510490034	1974	6.32692	0.197316	1.2484	0.644479	0.00749043	0.00386687	0.278107	2.83287e-08	2.83287e-08	1	0	0	1	0	0
ACATCCCCACTCAGC	1	4	15	263.536	264410857	136.5	510490034	60	4	0.00379454	0.0151782	0.00783561	0.000227673	0.000117534	0.43956	8.61056e-10	8.61056e-10	1	0	0	1	0	0
ACATCCCCCGCCGCTCCCTC	1	4	20	263.536	264410857	136.5	510490034	80	4	0.00379454	0.0151782	0.00783561	0.000303563	0.000156712	0.586081	1.14807e-09	1.14807e-09	1	0	0	1	1	0
ACATCT	401	1893	6	263.536	264410857	136.5	510490034	11358	4.7207	1.52161	7.18307	3.7082	0.0430984	0.0222492	0.207503	1.62998e-07	1.62998e-07	1	0	0	1	0	0
ACATG	1	6	5	263.536	264410857	136.5	510490034	30	6	0.00379454	0.0227673	0.0117534	0.000113836	5.87671e-05	0.21978	4.30528e-10	4.30528e-10	1	0	0	1	0	0
ACATGCCACGTACCC	1	4	15	263.536	264410857	136.5	510490034	60	4	0.00379454	0.0151782	0.00783561	0.000227673	0.000117534	0.43956	8.61056e-10	8.61056e-10	1	0	0	1	0	0
ACATGCTCCCG	261	1378	11	263.536	264410857	136.5	510490034	15158	5.27969	0.990375	5.22888	2.69937	0.0575177	0.029693	0.42547	2.17531e-07	2.17531e-07	1	0	0	1	0	0
ACC	21866	204678	3	263.536	264410857	136.5	510490034	614034	9.36056	82.9715	776.659	400.944	2.32998	1.20283	0.205727	8.81196e-06	8.81196e-06	1	1	0	0	0	0
ACCACCAGACCACTC	441	2235	15	263.536	264410857	136.5	510490034	33525	5.06803	1.67339	8.4808	4.37815	0.127212	0.0656722	0.556926	4.81115e-07	4.81115e-07	1	0	0	1	1	0
ACCACCC	1	4	7	263.536	264410857	136.5	510490034	28	4	0.00379454	0.0151782	0.00783561	0.000106247	5.48493e-05	0.205128	4.01826e-10	4.01826e-10	1	0	0	1	0	0
ACCACCCATCCCACT	1	4	15	263.536	264410857	136.5	510490034	60	4	0.00379454	0.0151782	0.00783561	0.000227673	0.000117534	0.43956	8.61056e-10	8.61056e-10	1	0	0	1	0	0
ACCACCCTCACCAGC	887	3849	15	263.536	264410857	136.5	510490034	57735	4.33935	3.36576	14.6052	7.53981	0.219078	0.113097	0.476851	8.28551e-07	8.28551e-07	1	0	0	1	0	0
ACCACCTCGTACGGC	3	15	15	263.536	264410857	136.5	510490034	225	5	0.0113836	0.0569181	0.0293835	0.000853772	0.000440753	0.549451	3.22896e-09	3.22896e-09	1	0	0	1	1	0
ACCACG	10	41	6	263.536	264410857	136.5	510490034	246	4.1	0.0379454	0.155576	0.080315	0.000933457	0.00048189	0.18022	3.53033e-09	3.53033e-09	1	0	0	1	0	0
ACCACGACGCACCGG	2	13	15	263.536	264410857	136.5	510490034	195	6.5	0.00758908	0.049329	0.0254657	0.000739936	0.000381986	0.714286	2.79843e-09	2.79843e-09	1	0	0	1	1	0
ACCACGACGCTACTC	1	4	15	263.536	264410857	136.5	510490034	60	4	0.00379454	0.0151782	0.00783561	0.000227673	0.000117534	0.43956	8.61056e-10	8.61056e-10	1	0	0	1	0	0
ACCACGCATCGACGC	1	4	15	263.536	264410857	136.5	510490034	60	4	0.00379454	0.0151782	0.00783561	0.000227673	0.000117534	0.43956	8.61056e-10	8.61056e-10	1	0	0	1	0	0
ACCACT	136	1925	6	263.536	264410857	136.5	510490034	11550	14.1544	0.516058	7.30449	3.77089	0.043827	0.0226253	0.622172	1.65753e-07	1.65753e-07	1	0	0	1	1	0
ACCACTC	3	14	7	263.536	264410857	136.5	510490034	98	4.66667	0.0113836	0.0531236	0.0274246	0.000371865	0.000191972	0.239316	1.40639e-09	1.40639e-09	1	0	0	1	0	0
ACCACTCCACCCTCC	2	8	15	263.536	264410857	136.5	510490034	120	4	0.00758908	0.0303563	0.0156712	0.000455345	0.000235068	0.43956	1.72211e-09	1.72211e-09	1	0	0	1	0	0
ACCAG	4	21	5	263.536	264410857	136.5	510490034	105	5.25	0.0151782	0.0796854	0.0411369	0.000398427	0.000205685	0.192308	1.50685e-09	1.50685e-09	1	0	0	1	0	0
ACCAGACCTACGGCG	1	5	15	263.536	264410857	136.5	510490034	75	5	0.00379454	0.0189727	0.00979451	0.000284591	0.000146918	0.549451	1.07632e-09	1.07632e-09	1	0	0	1	1	0
ACCAGACTCACTCCC	1	4	15	263.536	264410857	136.5	510490034	60	4	0.00379454	0.0151782	0.00783561	0.000227673	0.000117534	0.43956	8.61056e-10	8.61056e-10	1	0	0	1	0	0
ACCAGC	808	4431	6	263.536	264410857	136.5	510490034	26586	5.48391	3.06599	16.8136	8.6799	0.100882	0.0520794	0.241051	3.81534e-07	3.81534e-07	1	0	0	1	0	0
ACCAGCAGC	1066	4355	9	263.536	264410857	136.5	510490034	39195	4.08537	4.04498	16.5252	8.53102	0.148727	0.0767792	0.269365	5.62485e-07	5.62485e-07	1	0	0	1	0	0
ACCAGCCCACTCCTC	2	8	15	263.536	264410857	136.5	510490034	120	4	0.00758908	0.0303563	0.0156712	0.000455345	0.000235068	0.43956	1.72211e-09	1.72211e-09	1	0	0	1	0	0
ACCAGCG	247	1884	7	263.536	264410857	136.5	510490034	13188	7.62753	0.937252	7.14892	3.69057	0.0500424	0.025834	0.391155	1.8926e-07	1.8926e-07	1	0	0	1	0	0
ACCAGG	1	5	6	263.536	264410857	136.5	510490034	30	5	0.00379454	0.0189727	0.00979451	0.000113836	5.87671e-05	0.21978	4.30528e-10	4.30528e-10	1	0	0	1	0	0
ACCAT	1	11	5	263.536	264410857	136.5	510490034	55	11	0.00379454	0.04174	0.0215479	0.0002087	0.00010774	0.40293	7.89301e-10	7.89301e-10	1	0	0	1	0	0
ACCATC	208	852	6	263.536	264410857	136.5	510490034	5112	4.09615	0.789265	3.23295	1.66898	0.0193977	0.0100139	0.180051	7.3362e-08	7.3362e-08	1	0	0	1	0	0
ACCATCATAGACCTCGCACCCCC	1	5	23	263.536	264410857	136.5	510490034	115	5	0.00379454	0.0189727	0.00979451	0.000436372	0.000225274	0.842491	1.65036e-09	1.65036e-09	1	0	0	1	1	0
ACCATCC	2	8	7	263.536	264410857	136.5	510490034	56	4	0.00758908	0.0303563	0.0156712	0.000212494	0.000109699	0.205128	8.03652e-10	8.03652e-10	1	0	0	1	0	0
ACCATCCTCACTATC	1	4	15	263.536	264410857	136.5	510490034	60	4	0.00379454	0.0151782	0.00783561	0.000227673	0.000117534	0.43956	8.61056e-10	8.61056e-10	1	0	0	1	0	0
ACCATCCTCGAGCCC	4	22	15	263.536	264410857	136.5	510490034	330	5.5	0.0151782	0.0834799	0.0430958	0.0012522	0.000646438	0.604396	4.73581e-09	4.73581e-09	1	0	0	1	1	0
ACCATCGGC	2	12	9	263.536	264410857	136.5	510490034	108	6	0.00758908	0.0455345	0.0235068	0.000409811	0.000211561	0.395604	1.5499e-09	1.5499e-09	1	0	0	1	0	0
ACCATG	1	4	6	263.536	264410857	136.5	510490034	24	4	0.00379454	0.0151782	0.00783561	9.1069e-05	4.70137e-05	0.175824	3.44422e-10	3.44422e-10	1	0	0	1	0	0
ACCC	15	95	4	263.536	264410857	136.5	510490034	380	6.33333	0.0569181	0.360481	0.186096	0.00144193	0.000744383	0.185592	5.45335e-09	5.45335e-09	1	0	0	0	0	0
ACCCATATAGCACCG	1	5	15	263.536	264410857	136.5	510490034	75	5	0.00379454	0.0189727	0.00979451	0.000284591	0.000146918	0.549451	1.07632e-09	1.07632e-09	1	0	0	1	1	0
ACCCATC	3	12	7	263.536	264410857	136.5	510490034	84	4	0.0113836	0.0455345	0.0235068	0.000318742	0.000164548	0.205128	1.20548e-09	1.20548e-09	1	0	0	1	0	0
ACCCC	48	252	5	263.536	264410857	136.5	510490034	1260	5.25	0.182138	0.956225	0.493643	0.00478112	0.00246822	0.192308	1.80822e-08	1.80822e-08	1	0	0	1	0	0
ACCCCATCGACGCCC	13	54	15	263.536	264410857	136.5	510490034	810	4.15385	0.049329	0.204905	0.105781	0.00307358	0.00158671	0.456467	1.16243e-08	1.16243e-08	1	0	0	1	0	0
ACCCCC	727	2976	6	263.536	264410857	136.5	510490034	17856	4.09354	2.75863	11.2926	5.82969	0.0677553	0.0349782	0.179936	2.5625e-07	2.5625e-07	1	0	0	1	0	0
ACCCCCC	46	186	7	263.536	264410857	136.5	510490034	1302	4.04348	0.174549	0.705785	0.364356	0.00494049	0.00255049	0.207358	1.86849e-08	1.86849e-08	1	0	0	1	0	0
ACCCCG	1	6	6	263.536	264410857	136.5	510490034	36	6	0.00379454	0.0227673	0.0117534	0.000136604	7.05205e-05	0.263736	5.16634e-10	5.16634e-10	1	0	0	1	0	0
ACCCCTC	2	8	7	263.536	264410857	136.5	510490034	56	4	0.00758908	0.0303563	0.0156712	0.000212494	0.000109699	0.205128	8.03652e-10	8.03652e-10	1	0	0	1	0	0
ACCCGC	2	9	6	263.536	264410857	136.5	510490034	54	4.5	0.00758908	0.0341509	0.0176301	0.000204905	0.000105781	0.197802	7.7495e-10	7.7495e-10	1	0	0	1	0	0
ACCCGGATCACCCTC	458	2081	15	263.536	264410857	136.5	510490034	31215	4.54367	1.7379	7.89644	4.07648	0.118447	0.0611471	0.499304	4.47964e-07	4.47964e-07	1	0	0	1	0	0
ACCCGTC	45	180	7	263.536	264410857	136.5	510490034	1260	4	0.170754	0.683018	0.352602	0.00478112	0.00246822	0.205128	1.80822e-08	1.80822e-08	1	0	0	1	0	0
ACCCTACCCTAGACG	2	8	15	263.536	264410857	136.5	510490034	120	4	0.00758908	0.0303563	0.0156712	0.000455345	0.000235068	0.43956	1.72211e-09	1.72211e-09	1	0	0	1	0	0
ACCCTATCC	92	369	9	263.536	264410857	136.5	510490034	3321	4.01087	0.349098	1.40019	0.722835	0.0126017	0.00650551	0.264453	4.76594e-08	4.76594e-08	1	0	0	1	0	0
ACCCTC	18	106	6	263.536	264410857	136.5	510490034	636	5.88889	0.0683018	0.402221	0.207644	0.00241333	0.00124586	0.258852	9.12719e-09	9.12719e-09	1	0	0	1	0	0
ACCCTCAGACGCCCT	7	35	15	263.536	264410857	136.5	510490034	525	5	0.0265618	0.132809	0.0685616	0.00199213	0.00102842	0.549451	7.53424e-09	7.53424e-09	1	0	0	1	1	0
ACCCTCGCACGC	1	6	12	263.536	264410857	136.5	510490034	72	6	0.00379454	0.0227673	0.0117534	0.000273207	0.000141041	0.527473	1.03327e-09	1.03327e-09	1	0	0	1	1	0
ACCCTCTCC	12	49	9	263.536	264410857	136.5	510490034	441	4.08333	0.0455345	0.185933	0.0959862	0.00167339	0.000863876	0.269231	6.32876e-09	6.32876e-09	1	0	0	1	0	0
ACCCTG	14	103	6	263.536	264410857	136.5	510490034	618	7.35714	0.0531236	0.390838	0.201767	0.00234503	0.0012106	0.323391	8.86888e-09	8.86888e-09	1	0	0	1	0	0
ACCG	597	4300	4	263.536	264410857	136.5	510490034	17200	7.20268	2.26534	16.3165	8.42328	0.0652661	0.0336931	0.211068	2.46836e-07	2.46836e-07	1	0	0	0	0	0
ACCGAG	1	4	6	263.536	264410857	136.5	510490034	24	4	0.00379454	0.0151782	0.00783561	9.1069e-05	4.70137e-05	0.175824	3.44422e-10	3.44422e-10	1	0	0	1	0	0
ACCGAGAGAG	8	39	10	263.536	264410857	136.5	510490034	390	4.875	0.0303563	0.147987	0.0763972	0.00147987	0.000763972	0.357143	5.59686e-09	5.59686e-09	1	0	0	1	0	0
ACCGAGCGCC	304	1535	10	263.536	264410857	136.5	510490034	15350	5.04934	1.15354	5.82462	3.00691	0.0582462	0.0300691	0.369915	2.20287e-07	2.20287e-07	1	0	0	1	0	0
ACCGATGAGGGAGCG	2	10	15	263.536	264410857	136.5	510490034	150	5	0.00758908	0.0379454	0.019589	0.000569181	0.000293835	0.549451	2.15264e-09	2.15264e-09	1	0	0	1	1	0
ACCGC	259	2127	5	263.536	264410857	136.5	510490034	10635	8.21236	0.982786	8.07099	4.16658	0.040355	0.0208329	0.300819	1.52622e-07	1.52622e-07	1	0	0	1	0	0
ACCGCC	745	2982	6	263.536	264410857	136.5	510490034	17892	4.00268	2.82693	11.3153	5.84145	0.0678919	0.0350487	0.175942	2.56767e-07	2.56767e-07	1	0	0	1	0	0
ACCGCCCCCATCTCC	1	4	15	263.536	264410857	136.5	510490034	60	4	0.00379454	0.0151782	0.00783561	0.000227673	0.000117534	0.43956	8.61056e-10	8.61056e-10	1	0	0	1	0	0
ACCGCG	1	4	6	263.536	264410857	136.5	510490034	24	4	0.00379454	0.0151782	0.00783561	9.1069e-05	4.70137e-05	0.175824	3.44422e-10	3.44422e-10	1	0	0	1	0	0
ACCGCTCGTGGCTGCCGGGGGAGGG	1	4	25	263.536	264410857	136.5	510490034	100	4	0.00379454	0.0151782	0.00783561	0.000379454	0.00019589	0.732601	1.43509e-09	1.43509e-09	1	0	0	1	1	0
ACCGCTGGC	220	1118	9	263.536	264410857	136.5	510490034	10062	5.08182	0.834799	4.2423	2.19005	0.0381807	0.0197105	0.335065	1.44399e-07	1.44399e-07	1	0	0	1	0	0
ACCGGC	321	1375	6	263.536	264410857	136.5	510490034	8250	4.28349	1.21805	5.2175	2.69349	0.031305	0.0161609	0.188285	1.18395e-07	1.18395e-07	1	0	0	1	0	0
ACCGGG	1	4	6	263.536	264410857	136.5	510490034	24	4	0.00379454	0.0151782	0.00783561	9.1069e-05	4.70137e-05	0.175824	3.44422e-10	3.44422e-10	1	0	0	1	0	0
ACCGTCC	160	775	7	263.536	264410857	136.5	510490034	5425	4.84375	0.607127	2.94077	1.51815	0.0205854	0.010627	0.248397	7.78538e-08	7.78538e-08	1	0	0	1	0	0
ACCGTGCCAT	280	1618	10	263.536	264410857	136.5	510490034	16180	5.77857	1.06247	6.13957	3.1695	0.0613957	0.031695	0.423339	2.32198e-07	2.32198e-07	1	0	0	1	0	0
ACCGTGCTCCTCCTG	1	4	15	263.536	264410857	136.5	510490034	60	4	0.00379454	0.0151782	0.00783561	0.000227673	0.000117534	0.43956	8.61056e-10	8.61056e-10	1	0	0	1	0	0
ACCT	1186	10701	4	263.536	264410857	136.5	510490034	42804	9.02277	4.50033	40.6054	20.9622	0.162422	0.0838488	0.264403	6.14277e-07	6.14277e-07	1	0	0	0	0	0
ACCTAGCCAT	280	1405	10	263.536	264410857	136.5	510490034	14050	5.01786	1.06247	5.33133	2.75226	0.0533133	0.0275226	0.367609	2.01631e-07	2.01631e-07	1	0	0	1	0	0
ACCTAGCCGTCGTGG	2	11	15	263.536	264410857	136.5	510490034	165	5.5	0.00758908	0.04174	0.0215479	0.000626099	0.000323219	0.604396	2.3679e-09	2.3679e-09	1	0	0	1	1	0
ACCTAGTCAT	250	1075	10	263.536	264410857	136.5	510490034	10750	4.3	0.948636	4.07913	2.10582	0.0407913	0.0210582	0.315018	1.54273e-07	1.54273e-07	1	0	0	1	0	0
ACCTAT	4	20	6	263.536	264410857	136.5	510490034	120	5	0.0151782	0.0758908	0.039178	0.000455345	0.000235068	0.21978	1.72211e-09	1.72211e-09	1	0	0	1	0	0
ACCTCACTCACCTGC	1	5	15	263.536	264410857	136.5	510490034	75	5	0.00379454	0.0189727	0.00979451	0.000284591	0.000146918	0.549451	1.07632e-09	1.07632e-09	1	0	0	1	1	0
ACCTCAGCCCCC	1	5	12	263.536	264410857	136.5	510490034	60	5	0.00379454	0.0189727	0.00979451	0.000227673	0.000117534	0.43956	8.61056e-10	8.61056e-10	1	0	0	1	0	0
ACCTCC	2193	9005	6	263.536	264410857	136.5	510490034	54030	4.10625	8.32143	34.1699	17.6399	0.205019	0.105839	0.180494	7.75381e-07	7.75381e-07	1	0	0	1	0	0
ACCTCCATACTCATC	1	4	15	263.536	264410857	136.5	510490034	60	4	0.00379454	0.0151782	0.00783561	0.000227673	0.000117534	0.43956	8.61056e-10	8.61056e-10	1	0	0	1	0	0
ACCTCCATCCCAGGC	68	303	15	263.536	264410857	136.5	510490034	4545	4.45588	0.258029	1.14975	0.593547	0.0172462	0.00890321	0.489657	6.5225e-08	6.5225e-08	1	0	0	1	0	0
ACCTCCCC	1	4	8	263.536	264410857	136.5	510490034	32	4	0.00379454	0.0151782	0.00783561	0.000121425	6.26849e-05	0.234432	4.5923e-10	4.5923e-10	1	0	0	1	0	0
ACCTCCCCT	1	4	9	263.536	264410857	136.5	510490034	36	4	0.00379454	0.0151782	0.00783561	0.000136604	7.05205e-05	0.263736	5.16634e-10	5.16634e-10	1	0	0	1	0	0
ACCTCCGAGCCAGTC	6	40	15	263.536	264410857	136.5	510490034	600	6.66667	0.0227673	0.151782	0.0783561	0.00227673	0.00117534	0.732601	8.61056e-09	8.61056e-09	1	0	0	1	1	0
ACCTCCTACCTGGAT	1	4	15	263.536	264410857	136.5	510490034	60	4	0.00379454	0.0151782	0.00783561	0.000227673	0.000117534	0.43956	8.61056e-10	8.61056e-10	1	0	0	1	0	0
ACCTCCTCGCTACGC	1	6	15	263.536	264410857	136.5	510490034	90	6	0.00379454	0.0227673	0.0117534	0.000341509	0.000176301	0.659341	1.29158e-09	1.29158e-09	1	0	0	1	1	0
ACCTCT	8	43	6	263.536	264410857	136.5	510490034	258	5.375	0.0303563	0.163165	0.0842328	0.000978992	0.000505397	0.236264	3.70254e-09	3.70254e-09	1	0	0	1	0	0
ACCTGG	279	1116	6	263.536	264410857	136.5	510490034	6696	4	1.05868	4.23471	2.18613	0.0254083	0.0131168	0.175824	9.60938e-08	9.60938e-08	1	0	0	1	0	0
ACCTGGATGCCC	1	5	12	263.536	264410857	136.5	510490034	60	5	0.00379454	0.0189727	0.00979451	0.000227673	0.000117534	0.43956	8.61056e-10	8.61056e-10	1	0	0	1	0	0
ACCTGGCGTCAGTAGATCAGTAG	2	10	23	263.536	264410857	136.5	510490034	230	5	0.00758908	0.0379454	0.019589	0.000872745	0.000450547	0.842491	3.30071e-09	3.30071e-09	1	0	0	1	1	0
ACG	65484	642374	3	263.536	264410857	136.5	510490034	1927122	9.80963	248.482	2437.52	1258.35	7.31255	3.77504	0.215596	2.7656e-05	2.7656e-05	1	1	0	0	0	0
ACGACGATG	671	6053	9	263.536	264410857	136.5	510490034	54477	9.02086	2.54614	22.9684	11.8572	0.206715	0.106715	0.594782	7.81796e-07	7.81796e-07	1	0	0	1	1	0
ACGACGCCC	244	1027	9	263.536	264410857	136.5	510490034	9243	4.20902	0.925868	3.89699	2.01179	0.035073	0.0181061	0.277518	1.32646e-07	1.32646e-07	1	0	0	1	0	0
ACGACGCCG	1	4	9	263.536	264410857	136.5	510490034	36	4	0.00379454	0.0151782	0.00783561	0.000136604	7.05205e-05	0.263736	5.16634e-10	5.16634e-10	1	0	0	1	0	0
ACGACT	17	73	6	263.536	264410857	136.5	510490034	438	4.29412	0.0645072	0.277002	0.143	0.00166201	0.000857999	0.188752	6.28571e-09	6.28571e-09	1	0	0	1	0	0
ACGACTACTGCCCTC	2	13	15	263.536	264410857	136.5	510490034	195	6.5	0.00758908	0.049329	0.0254657	0.000739936	0.000381986	0.714286	2.79843e-09	2.79843e-09	1	0	0	1	1	0
ACGAG	3	15	5	263.536	264410857	136.5	510490034	75	5	0.0113836	0.0569181	0.0293835	0.000284591	0.000146918	0.18315	1.07632e-09	1.07632e-09	1	0	0	1	0	0
ACGAGAG	1	4	7	263.536	264410857	136.5	510490034	28	4	0.00379454	0.0151782	0.00783561	0.000106247	5.48493e-05	0.205128	4.01826e-10	4.01826e-10	1	0	0	1	0	0
ACGAGC	1	4	6	263.536	264410857	136.5	510490034	24	4	0.00379454	0.0151782	0.00783561	9.1069e-05	4.70137e-05	0.175824	3.44422e-10	3.44422e-10	1	0	0	1	0	0
ACGAGG	450	1950	6	263.536	264410857	136.5	510490034	11700	4.33333	1.70754	7.39936	3.81986	0.0443961	0.0229192	0.190476	1.67906e-07	1.67906e-07	1	0	0	1	0	0
ACGAGGG	3	12	7	263.536	264410857	136.5	510490034	84	4	0.0113836	0.0455345	0.0235068	0.000318742	0.000164548	0.205128	1.20548e-09	1.20548e-09	1	0	0	1	0	0
ACGAT	2	17	5	263.536	264410857	136.5	510490034	85	8.5	0.00758908	0.0645072	0.0333013	0.000322536	0.000166507	0.311355	1.21983e-09	1.21983e-09	1	0	0	1	0	0
ACGATC	227	1108	6	263.536	264410857	136.5	510490034	6648	4.88106	0.861361	4.20435	2.17046	0.0252261	0.0130228	0.214552	9.5405e-08	9.5405e-08	1	0	0	1	0	0
ACGATG	65	263	6	263.536	264410857	136.5	510490034	1578	4.04615	0.246645	0.997965	0.515191	0.00598779	0.00309115	0.177853	2.26458e-08	2.26458e-08	1	0	0	1	0	0
ACGATGATGACT	1	5	12	263.536	264410857	136.5	510490034	60	5	0.00379454	0.0189727	0.00979451	0.000227673	0.000117534	0.43956	8.61056e-10	8.61056e-10	1	0	0	1	0	0
ACGC	2259	16909	4	263.536	264410857	136.5	510490034	67636	7.48517	8.57187	64.1619	33.1231	0.256648	0.132492	0.219346	9.7064e-07	9.7064e-07	1	0	0	0	0	0
ACGCACTC	1	4	8	263.536	264410857	136.5	510490034	32	4	0.00379454	0.0151782	0.00783561	0.000121425	6.26849e-05	0.234432	4.5923e-10	4.5923e-10	1	0	0	1	0	0
ACGCACTCTCACGTC	2	8	15	263.536	264410857	136.5	510490034	120	4	0.00758908	0.0303563	0.0156712	0.000455345	0.000235068	0.43956	1.72211e-09	1.72211e-09	1	0	0	1	0	0
ACGCAGCC	209	1103	8	263.536	264410857	136.5	510490034	8824	5.27751	0.793059	4.18538	2.16067	0.033483	0.0172854	0.309305	1.26633e-07	1.26633e-07	1	0	0	1	0	0
ACGCCAGTCCCAGCT	6	40	15	263.536	264410857	136.5	510490034	600	6.66667	0.0227673	0.151782	0.0783561	0.00227673	0.00117534	0.732601	8.61056e-09	8.61056e-09	1	0	0	1	1	0
ACGCCATCCCACTGG	2	13	15	263.536	264410857	136.5	510490034	195	6.5	0.00758908	0.049329	0.0254657	0.000739936	0.000381986	0.714286	2.79843e-09	2.79843e-09	1	0	0	1	1	0
ACGCCG	184	741	6	263.536	264410857	136.5	510490034	4446	4.02717	0.698196	2.81176	1.45155	0.0168705	0.00870928	0.177019	6.38042e-08	6.38042e-08	1	0	0	1	0	0
ACGCCTCGGGCCAGC	1	7	15	263.536	264410857	136.5	510490034	105	7	0.00379454	0.0265618	0.0137123	0.000398427	0.000205685	0.769231	1.50685e-09	1.50685e-09	1	0	0	1	1	0
ACGCG	2	10	5	263.536	264410857	136.5	510490034	50	5	0.00758908	0.0379454	0.019589	0.000189727	9.79451e-05	0.18315	7.17547e-10	7.17547e-10	1	0	0	1	0	0
ACGCGGGACT	1	4	10	263.536	264410857	136.5	510490034	40	4	0.00379454	0.0151782	0.00783561	0.000151782	7.83561e-05	0.29304	5.74037e-10	5.74037e-10	1	0	0	1	0	0
ACGCTC	137	548	6	263.536	264410857	136.5	510490034	3288	4	0.519852	2.07941	1.07348	0.0124765	0.00644087	0.175824	4.71859e-08	4.71859e-08	1	0	0	1	0	0
ACGCTCG	163	921	7	263.536	264410857	136.5	510490034	6447	5.65031	0.61851	3.49477	1.80415	0.0244634	0.012629	0.289759	9.25205e-08	9.25205e-08	1	0	0	1	0	0
ACGCTGCCG	180	920	9	263.536	264410857	136.5	510490034	8280	5.11111	0.683018	3.49098	1.80219	0.0314188	0.0162197	0.336996	1.18826e-07	1.18826e-07	1	0	0	1	0	0
ACGCTGCTG	83	387	9	263.536	264410857	136.5	510490034	3483	4.66265	0.314947	1.46849	0.758095	0.0132164	0.00682286	0.307428	4.99843e-08	4.99843e-08	1	0	0	1	0	0
ACGG	1067	7155	4	263.536	264410857	136.5	510490034	28620	6.70572	4.04878	27.1499	14.0159	0.1086	0.0560638	0.196505	4.10724e-07	4.10724e-07	1	0	0	0	0	0
ACGGAG	48	192	6	263.536	264410857	136.5	510490034	1152	4	0.182138	0.728552	0.376109	0.00437131	0.00225666	0.175824	1.65323e-08	1.65323e-08	1	0	0	1	0	0
ACGGAGAG	50	238	8	263.536	264410857	136.5	510490034	1904	4.76	0.189727	0.903101	0.466219	0.00722481	0.00372975	0.278974	2.73242e-08	2.73242e-08	1	0	0	1	0	0
ACGGAGAGCCGC	1	4	12	263.536	264410857	136.5	510490034	48	4	0.00379454	0.0151782	0.00783561	0.000182138	9.40273e-05	0.351648	6.88845e-10	6.88845e-10	1	0	0	1	0	0
ACGGAGAGCGAGAGAG	1	4	16	263.536	264410857	136.5	510490034	64	4	0.00379454	0.0151782	0.00783561	0.000242851	0.00012537	0.468864	9.1846e-10	9.1846e-10	1	0	0	1	0	0
ACGGAGTGCATC	1	4	12	263.536	264410857	136.5	510490034	48	4	0.00379454	0.0151782	0.00783561	0.000182138	9.40273e-05	0.351648	6.88845e-10	6.88845e-10	1	0	0	1	0	0
ACGGAT	2	22	6	263.536	264410857	136.5	510490034	132	11	0.00758908	0.0834799	0.0430958	0.00050088	0.000258575	0.483516	1.89432e-09	1.89432e-09	1	0	0	1	0	0
ACGGATGGGCATCGG	2	14	15	263.536	264410857	136.5	510490034	210	7	0.00758908	0.0531236	0.0274246	0.000796854	0.000411369	0.769231	3.0137e-09	3.0137e-09	1	0	0	1	1	0
ACGGCC	375	2163	6	263.536	264410857	136.5	510490034	12978	5.768	1.42295	8.20759	4.23711	0.0492456	0.0254226	0.253538	1.86246e-07	1.86246e-07	1	0	0	1	0	0
ACGGCG	262	1050	6	263.536	264410857	136.5	510490034	6300	4.00763	0.99417	3.98427	2.05685	0.0239056	0.0123411	0.17616	9.04109e-08	9.04109e-08	1	0	0	1	0	0
ACGGCTCCATCATCC	362	1676	15	263.536	264410857	136.5	510490034	25140	4.62983	1.37362	6.35965	3.28312	0.0953948	0.0492468	0.508773	3.60782e-07	3.60782e-07	1	0	0	1	1	0
ACGGCTGC	368	1740	8	263.536	264410857	136.5	510490034	13920	4.72826	1.39639	6.6025	3.40849	0.05282	0.0272679	0.277114	1.99765e-07	1.99765e-07	1	0	0	1	0	0
ACGGG	199	996	5	263.536	264410857	136.5	510490034	4980	5.00503	0.755114	3.77936	1.95107	0.0188968	0.00975533	0.183334	7.14676e-08	7.14676e-08	1	0	0	1	0	0
ACGGGAG	1	4	7	263.536	264410857	136.5	510490034	28	4	0.00379454	0.0151782	0.00783561	0.000106247	5.48493e-05	0.205128	4.01826e-10	4.01826e-10	1	0	0	1	0	0
ACGGGG	326	1306	6	263.536	264410857	136.5	510490034	7836	4.00613	1.23702	4.95567	2.55833	0.029734	0.01535	0.176094	1.12454e-07	1.12454e-07	1	0	0	1	0	0
ACGT	8	49	4	263.536	264410857	136.5	510490034	196	6.125	0.0303563	0.185933	0.0959862	0.00074373	0.000383945	0.179487	2.81278e-09	2.81278e-09	1	0	0	0	0	0
ACGTAT	6	25	6	263.536	264410857	136.5	510490034	150	4.16667	0.0227673	0.0948636	0.0489726	0.000569181	0.000293835	0.18315	2.15264e-09	2.15264e-09	1	0	0	1	0	0
ACGTCCC	8	32	7	263.536	264410857	136.5	510490034	224	4	0.0303563	0.121425	0.0626849	0.000849977	0.000438794	0.205128	3.21461e-09	3.21461e-09	1	0	0	1	0	0
ACGTCCCCACTCTCC	1	4	15	263.536	264410857	136.5	510490034	60	4	0.00379454	0.0151782	0.00783561	0.000227673	0.000117534	0.43956	8.61056e-10	8.61056e-10	1	0	0	1	0	0
ACGTCCG	144	576	7	263.536	264410857	136.5	510490034	4032	4	0.546414	2.18566	1.12833	0.0152996	0.00789829	0.205128	5.7863e-08	5.7863e-08	1	0	0	1	0	0
ACT	12798	137464	3	263.536	264410857	136.5	510490034	412392	10.7411	48.5625	521.613	269.279	1.56484	0.807836	0.236067	5.91821e-06	5.91821e-06	1	1	0	0	0	0
ACTAG	1	7	5	263.536	264410857	136.5	510490034	35	7	0.00379454	0.0265618	0.0137123	0.000132809	6.85616e-05	0.25641	5.02283e-10	5.02283e-10	1	0	0	1	0	0
ACTAGAG	148	592	7	263.536	264410857	136.5	510490034	4144	4	0.561592	2.24637	1.15967	0.0157246	0.00811769	0.205128	5.94703e-08	5.94703e-08	1	0	0	1	0	0
ACTAGCG	187	1245	7	263.536	264410857	136.5	510490034	8715	6.65775	0.709579	4.7242	2.43883	0.0330694	0.0170718	0.341423	1.25068e-07	1.25068e-07	1	0	0	1	0	0
ACTAGT	3	12	6	263.536	264410857	136.5	510490034	72	4	0.0113836	0.0455345	0.0235068	0.000273207	0.000141041	0.175824	1.03327e-09	1.03327e-09	1	0	0	1	0	0
ACTAT	154	897	5	263.536	264410857	136.5	510490034	4485	5.82468	0.584359	3.4037	1.75714	0.0170185	0.00878568	0.213358	6.43639e-08	6.43639e-08	1	0	0	1	0	0
ACTATAT	1	4	7	263.536	264410857	136.5	510490034	28	4	0.00379454	0.0151782	0.00783561	0.000106247	5.48493e-05	0.205128	4.01826e-10	4.01826e-10	1	0	0	1	0	0
ACTATC	1	4	6	263.536	264410857	136.5	510490034	24	4	0.00379454	0.0151782	0.00783561	9.1069e-05	4.70137e-05	0.175824	3.44422e-10	3.44422e-10	1	0	0	1	0	0
ACTATG	441	1765	6	263.536	264410857	136.5	510490034	10590	4.00227	1.67339	6.69737	3.45746	0.0401842	0.0207448	0.175924	1.51976e-07	1.51976e-07	1	0	0	1	0	0
ACTC	957	7009	4	263.536	264410857	136.5	510490034	28036	7.32393	3.63138	26.5959	13.7299	0.106384	0.0549198	0.214621	4.02343e-07	4.02343e-07	1	0	0	0	0	0
ACTCAGTCAGTCCCG	1	4	15	263.536	264410857	136.5	510490034	60	4	0.00379454	0.0151782	0.00783561	0.000227673	0.000117534	0.43956	8.61056e-10	8.61056e-10	1	0	0	1	0	0
ACTCC	108	578	5	263.536	264410857	136.5	510490034	2890	5.35185	0.409811	2.19325	1.13225	0.0109662	0.00566123	0.196039	4.14742e-08	4.14742e-08	1	0	0	1	0	0
ACTCCC	17	127	6	263.536	264410857	136.5	510490034	762	7.47059	0.0645072	0.481907	0.248781	0.00289144	0.00149268	0.328378	1.09354e-08	1.09354e-08	1	0	0	1	0	0
ACTCCCAG	1	4	8	263.536	264410857	136.5	510490034	32	4	0.00379454	0.0151782	0.00783561	0.000121425	6.26849e-05	0.234432	4.5923e-10	4.5923e-10	1	0	0	1	0	0
ACTCCCT	1	4	7	263.536	264410857	136.5	510490034	28	4	0.00379454	0.0151782	0.00783561	0.000106247	5.48493e-05	0.205128	4.01826e-10	4.01826e-10	1	0	0	1	0	0
ACTCCG	146	584	6	263.536	264410857	136.5	510490034	3504	4	0.554003	2.21601	1.144	0.0132961	0.00686399	0.175824	5.02857e-08	5.02857e-08	1	0	0	1	0	0
ACTCCT	6	24	6	263.536	264410857	136.5	510490034	144	4	0.0227673	0.091069	0.0470137	0.000546414	0.000282082	0.175824	2.06653e-09	2.06653e-09	1	0	0	1	0	0
ACTCCTC	2	8	7	263.536	264410857	136.5	510490034	56	4	0.00758908	0.0303563	0.0156712	0.000212494	0.000109699	0.205128	8.03652e-10	8.03652e-10	1	0	0	1	0	0
ACTCGC	1	4	6	263.536	264410857	136.5	510490034	24	4	0.00379454	0.0151782	0.00783561	9.1069e-05	4.70137e-05	0.175824	3.44422e-10	3.44422e-10	1	0	0	1	0	0
ACTCGG	1	4	6	263.536	264410857	136.5	510490034	24	4	0.00379454	0.0151782	0.00783561	9.1069e-05	4.70137e-05	0.175824	3.44422e-10	3.44422e-10	1	0	0	1	0	0
ACTCGGCG	2	8	8	263.536	264410857	136.5	510490034	64	4	0.00758908	0.0303563	0.0156712	0.000242851	0.00012537	0.234432	9.1846e-10	9.1846e-10	1	0	0	1	0	0
ACTCT	292	1467	5	263.536	264410857	136.5	510490034	7335	5.02397	1.10801	5.56659	2.87371	0.027833	0.0143685	0.184028	1.05264e-07	1.05264e-07	1	0	0	1	0	0
ACTCTC	1165	4984	6	263.536	264410857	136.5	510490034	29904	4.27811	4.42064	18.912	9.76317	0.113472	0.058579	0.188049	4.2915e-07	4.2915e-07	1	0	0	1	0	0
ACTCTCGCCTCCCCTCCC	1	6	18	263.536	264410857	136.5	510490034	108	6	0.00379454	0.0227673	0.0117534	0.000409811	0.000211561	0.791209	1.5499e-09	1.5499e-09	1	0	0	1	1	0
ACTG	752	5463	4	263.536	264410857	136.5	510490034	21852	7.26463	2.8535	20.7296	10.7015	0.0829183	0.0428059	0.212883	3.13597e-07	3.13597e-07	1	0	0	0	0	0
ACTGAG	1	4	6	263.536	264410857	136.5	510490034	24	4	0.00379454	0.0151782	0.00783561	9.1069e-05	4.70137e-05	0.175824	3.44422e-10	3.44422e-10	1	0	0	1	0	0
ACTGAGAG	2	10	8	263.536	264410857	136.5	510490034	80	5	0.00758908	0.0379454	0.019589	0.000303563	0.000156712	0.29304	1.14807e-09	1.14807e-09	1	0	0	1	0	0
ACTGAGCGGC	1	4	10	263.536	264410857	136.5	510490034	40	4	0.00379454	0.0151782	0.00783561	0.000151782	7.83561e-05	0.29304	5.74037e-10	5.74037e-10	1	0	0	1	0	0
ACTGATCGGGC	1	4	11	263.536	264410857	136.5	510490034	44	4	0.00379454	0.0151782	0.00783561	0.00016696	8.61917e-05	0.322344	6.31441e-10	6.31441e-10	1	0	0	1	0	0
ACTGC	2	10	5	263.536	264410857	136.5	510490034	50	5	0.00758908	0.0379454	0.019589	0.000189727	9.79451e-05	0.18315	7.17547e-10	7.17547e-10	1	0	0	1	0	0
ACTGCAGCTC	1	4	10	263.536	264410857	136.5	510490034	40	4	0.00379454	0.0151782	0.00783561	0.000151782	7.83561e-05	0.29304	5.74037e-10	5.74037e-10	1	0	0	1	0	0
ACTGCC	306	1224	6	263.536	264410857	136.5	510490034	7344	4	1.16113	4.64452	2.3977	0.0278671	0.0143862	0.175824	1.05393e-07	1.05393e-07	1	0	0	1	0	0
ACTGCCGCT	188	876	9	263.536	264410857	136.5	510490034	7884	4.65957	0.713374	3.32402	1.716	0.0299162	0.015444	0.307225	1.13143e-07	1.13143e-07	1	0	0	1	0	0
ACTGCT	85	400	6	263.536	264410857	136.5	510490034	2400	4.70588	0.322536	1.51782	0.783561	0.0091069	0.00470137	0.206852	3.44422e-08	3.44422e-08	1	0	0	1	0	0
ACTGCTGGC	322	1678	9	263.536	264410857	136.5	510490034	15102	5.21118	1.22184	6.36724	3.28704	0.0573052	0.0295833	0.343594	2.16728e-07	2.16728e-07	1	0	0	1	0	0
ACTGGCTGATGGAGG	11	50	15	263.536	264410857	136.5	510490034	750	4.54545	0.04174	0.189727	0.0979451	0.00284591	0.00146918	0.4995	1.07632e-08	1.07632e-08	1	0	0	1	0	0
AG	10814030	211921734	2	263.536	264410857	136.5	510490034	423843468	19.5969	41034.3	804146	415134	1608.29	830.268	0.287134	0.00608255	0.00608255	1	1	1	0	0	0
AGAGAGATAGAGAGATAT	1	4	18	263.536	264410857	136.5	510490034	72	4	0.00379454	0.0151782	0.00783561	0.000273207	0.000141041	0.527473	1.03327e-09	1.03327e-09	1	0	0	1	1	0
AGAGAGC	1	4	7	263.536	264410857	136.5	510490034	28	4	0.00379454	0.0151782	0.00783561	0.000106247	5.48493e-05	0.205128	4.01826e-10	4.01826e-10	1	0	0	1	0	0
AGAGAGCC	353	1517	8	263.536	264410857	136.5	510490034	12136	4.29745	1.33947	5.75632	2.97165	0.0460506	0.0237732	0.251865	1.74163e-07	1.74163e-07	1	0	0	1	0	0
AGAGAGG	39	156	7	263.536	264410857	136.5	510490034	1092	4	0.147987	0.591949	0.305589	0.00414364	0.00213912	0.205128	1.56712e-08	1.56712e-08	1	0	0	1	0	0
AGAGAGGCAGCG	232	1019	12	263.536	264410857	136.5	510490034	12228	4.39224	0.880334	3.86664	1.99612	0.0463997	0.0239535	0.386131	1.75483e-07	1.75483e-07	1	0	0	1	0	0
AGAGAGGGGAGCGGGGAGG	1	6	19	263.536	264410857	136.5	510490034	114	6	0.00379454	0.0227673	0.0117534	0.000432578	0.000223315	0.835165	1.63601e-09	1.63601e-09	1	0	0	1	1	0
AGAGAT	954	5202	6	263.536	264410857	136.5	510490034	31212	5.45283	3.61999	19.7392	10.1902	0.118435	0.0611413	0.239685	4.47921e-07	4.47921e-07	1	0	0	1	0	0
AGAGATAGAT	4	18	10	263.536	264410857	136.5	510490034	180	4.5	0.0151782	0.0683018	0.0352602	0.000683018	0.000352602	0.32967	2.58317e-09	2.58317e-09	1	0	0	1	0	0
AGAGC	1643	9930	5	263.536	264410857	136.5	510490034	49650	6.04382	6.23443	37.6798	19.4519	0.188399	0.0972595	0.221385	7.12524e-07	7.12524e-07	1	0	0	1	0	0
AGAGCC	5	25	6	263.536	264410857	136.5	510490034	150	5	0.0189727	0.0948636	0.0489726	0.000569181	0.000293835	0.21978	2.15264e-09	2.15264e-09	1	0	0	1	0	0
AGAGCCG	438	2620	7	263.536	264410857	136.5	510490034	18340	5.98174	1.66201	9.9417	5.13232	0.0695919	0.0359263	0.306756	2.63196e-07	2.63196e-07	1	0	0	1	0	0
AGAGCG	1834	9175	6	263.536	264410857	136.5	510490034	55050	5.00273	6.95919	34.8149	17.9729	0.20889	0.107838	0.2199	7.90019e-07	7.90019e-07	1	0	0	1	0	0
AGAGCGGCCG	210	970	10	263.536	264410857	136.5	510490034	9700	4.61905	0.796854	3.68071	1.90014	0.0368071	0.0190014	0.338392	1.39204e-07	1.39204e-07	1	0	0	1	0	0
AGAGCTG	175	700	7	263.536	264410857	136.5	510490034	4900	4	0.664045	2.65618	1.37123	0.0185933	0.00959862	0.205128	7.03196e-08	7.03196e-08	1	0	0	1	0	0
AGAGG	308	1773	5	263.536	264410857	136.5	510490034	8865	5.75649	1.16872	6.72772	3.47313	0.0336386	0.0173657	0.210861	1.27221e-07	1.27221e-07	1	0	0	1	0	0
AGAGGC	233	970	6	263.536	264410857	136.5	510490034	5820	4.16309	0.884128	3.68071	1.90014	0.0220842	0.0114008	0.182993	8.35224e-08	8.35224e-08	1	0	0	1	0	0
AGAGGCG	2	8	7	263.536	264410857	136.5	510490034	56	4	0.00758908	0.0303563	0.0156712	0.000212494	0.000109699	0.205128	8.03652e-10	8.03652e-10	1	0	0	1	0	0
AGAGGG	1581	7922	6	263.536	264410857	136.5	510490034	47532	5.01075	5.99917	30.0604	15.5184	0.180362	0.0931105	0.220253	6.82128e-07	6.82128e-07	1	0	0	1	0	0
AGAGGGAT	4	17	8	263.536	264410857	136.5	510490034	136	4.25	0.0151782	0.0645072	0.0333013	0.000516058	0.000266411	0.249084	1.95173e-09	1.95173e-09	1	0	0	1	0	0
AGAGGGC	1	4	7	263.536	264410857	136.5	510490034	28	4	0.00379454	0.0151782	0.00783561	0.000106247	5.48493e-05	0.205128	4.01826e-10	4.01826e-10	1	0	0	1	0	0
AGAGGGG	216	865	7	263.536	264410857	136.5	510490034	6055	4.00463	0.819621	3.28228	1.69445	0.022976	0.0118612	0.205366	8.68949e-08	8.68949e-08	1	0	0	1	0	0
AGAT	8952	62380	4	263.536	264410857	136.5	510490034	249520	6.96828	33.9687	236.704	122.196	0.946814	0.488785	0.204199	3.58084e-06	3.58084e-06	1	0	0	0	0	0
AGATAGATATATCTAT	1	4	16	263.536	264410857	136.5	510490034	64	4	0.00379454	0.0151782	0.00783561	0.000242851	0.00012537	0.468864	9.1846e-10	9.1846e-10	1	0	0	1	0	0
AGATAGCGAGGAGCC	18	101	15	263.536	264410857	136.5	510490034	1515	5.61111	0.0683018	0.383249	0.197849	0.00574873	0.00296774	0.616606	2.17417e-08	2.17417e-08	1	0	0	1	1	0
AGATAT	28	129	6	263.536	264410857	136.5	510490034	774	4.60714	0.106247	0.489496	0.252698	0.00293698	0.00151619	0.202512	1.11076e-08	1.11076e-08	1	0	0	1	0	0
AGATATATATATAGG	1	4	15	263.536	264410857	136.5	510490034	60	4	0.00379454	0.0151782	0.00783561	0.000227673	0.000117534	0.43956	8.61056e-10	8.61056e-10	1	0	0	1	0	0
AGATC	2	10	5	263.536	264410857	136.5	510490034	50	5	0.00758908	0.0379454	0.019589	0.000189727	9.79451e-05	0.18315	7.17547e-10	7.17547e-10	1	0	0	1	0	0
AGATCG	179	716	6	263.536	264410857	136.5	510490034	4296	4	0.679223	2.71689	1.40257	0.0163014	0.00841544	0.175824	6.16516e-08	6.16516e-08	1	0	0	1	0	0
AGATG	2	10	5	263.536	264410857	136.5	510490034	50	5	0.00758908	0.0379454	0.019589	0.000189727	9.79451e-05	0.18315	7.17547e-10	7.17547e-10	1	0	0	1	0	0
AGATGAT	1	4	7	263.536	264410857	136.5	510490034	28	4	0.00379454	0.0151782	0.00783561	0.000106247	5.48493e-05	0.205128	4.01826e-10	4.01826e-10	1	0	0	1	0	0
AGATGG	89	882	6	263.536	264410857	136.5	510490034	5292	9.91011	0.337714	3.34679	1.72775	0.0200807	0.0103665	0.435609	7.59451e-08	7.59451e-08	1	0	0	1	0	0
AGATGGG	2	8	7	263.536	264410857	136.5	510490034	56	4	0.00758908	0.0303563	0.0156712	0.000212494	0.000109699	0.205128	8.03652e-10	8.03652e-10	1	0	0	1	0	0
AGC	187320	1832984	3	263.536	264410857	136.5	510490034	5498952	9.78531	710.794	6955.33	3590.64	20.866	10.7719	0.215062	7.89151e-05	7.89151e-05	1	1	1	0	0	0
AGCAGCC	2	16	7	263.536	264410857	136.5	510490034	112	8	0.00758908	0.0607127	0.0313424	0.000424989	0.000219397	0.410256	1.6073e-09	1.6073e-09	1	0	0	1	0	0
AGCAGCCG	209	1071	8	263.536	264410857	136.5	510490034	8568	5.1244	0.793059	4.06395	2.09798	0.0325116	0.0167839	0.300331	1.22959e-07	1.22959e-07	1	0	0	1	0	0
AGCAGCCGC	205	998	9	263.536	264410857	136.5	510490034	8982	4.86829	0.777881	3.78695	1.95498	0.0340826	0.0175949	0.320986	1.289e-07	1.289e-07	1	0	0	1	0	0
AGCAGG	4	19	6	263.536	264410857	136.5	510490034	114	4.75	0.0151782	0.0720963	0.0372191	0.000432578	0.000223315	0.208791	1.63601e-09	1.63601e-09	1	0	0	1	0	0
AGCAT	2	10	5	263.536	264410857	136.5	510490034	50	5	0.00758908	0.0379454	0.019589	0.000189727	9.79451e-05	0.18315	7.17547e-10	7.17547e-10	1	0	0	1	0	0
AGCATC	406	1735	6	263.536	264410857	136.5	510490034	10410	4.2734	1.54058	6.58353	3.3987	0.0395012	0.0203922	0.187842	1.49393e-07	1.49393e-07	1	0	0	1	0	0
AGCATCCCGCGCAGCTC	1	4	17	263.536	264410857	136.5	510490034	68	4	0.00379454	0.0151782	0.00783561	0.000258029	0.000133205	0.498168	9.75863e-10	9.75863e-10	1	0	0	1	0	0
AGCC	606	3858	4	263.536	264410857	136.5	510490034	15432	6.36634	2.29949	14.6393	7.55744	0.0585574	0.0302298	0.186559	2.21464e-07	2.21464e-07	1	0	0	0	0	0
AGCCAT	1	4	6	263.536	264410857	136.5	510490034	24	4	0.00379454	0.0151782	0.00783561	9.1069e-05	4.70137e-05	0.175824	3.44422e-10	3.44422e-10	1	0	0	1	0	0
AGCCC	3	20	5	263.536	264410857	136.5	510490034	100	6.66667	0.0113836	0.0758908	0.039178	0.000379454	0.00019589	0.2442	1.43509e-09	1.43509e-09	1	0	0	1	0	0
AGCCCC	4	20	6	263.536	264410857	136.5	510490034	120	5	0.0151782	0.0758908	0.039178	0.000455345	0.000235068	0.21978	1.72211e-09	1.72211e-09	1	0	0	1	0	0
AGCCCCT	156	624	7	263.536	264410857	136.5	510490034	4368	4	0.591949	2.36779	1.22235	0.0165746	0.00855648	0.205128	6.26849e-08	6.26849e-08	1	0	0	1	0	0
AGCCCG	1	4	6	263.536	264410857	136.5	510490034	24	4	0.00379454	0.0151782	0.00783561	9.1069e-05	4.70137e-05	0.175824	3.44422e-10	3.44422e-10	1	0	0	1	0	0
AGCCCGC	53	338	7	263.536	264410857	136.5	510490034	2366	6.37736	0.201111	1.28256	0.662109	0.00897789	0.00463476	0.327044	3.39543e-08	3.39543e-08	1	0	0	1	0	0
AGCCCGG	516	2973	7	263.536	264410857	136.5	510490034	20811	5.76163	1.95798	11.2812	5.82382	0.0789682	0.0407667	0.295468	2.98657e-07	2.98657e-07	1	0	0	1	0	0
AGCCCT	1	4	6	263.536	264410857	136.5	510490034	24	4	0.00379454	0.0151782	0.00783561	9.1069e-05	4.70137e-05	0.175824	3.44422e-10	3.44422e-10	1	0	0	1	0	0
AGCCG	229	1145	5	263.536	264410857	136.5	510490034	5725	5	0.86895	4.34475	2.24294	0.0217238	0.0112147	0.18315	8.21591e-08	8.21591e-08	1	0	0	1	0	0
AGCCGATAT	200	1008	9	263.536	264410857	136.5	510490034	9072	5.04	0.758908	3.8249	1.97457	0.0344241	0.0177712	0.332308	1.30192e-07	1.30192e-07	1	0	0	1	0	0
AGCCGC	980	5458	6	263.536	264410857	136.5	510490034	32748	5.56939	3.71865	20.7106	10.6917	0.124264	0.0641501	0.244808	4.69964e-07	4.69964e-07	1	0	0	1	0	0
AGCCGCG	255	1020	7	263.536	264410857	136.5	510490034	7140	4	0.967608	3.87043	1.99808	0.027093	0.0139866	0.205128	1.02466e-07	1.02466e-07	1	0	0	1	0	0
AGCCGGC	88	352	7	263.536	264410857	136.5	510490034	2464	4	0.33392	1.33568	0.689534	0.00934975	0.00482673	0.205128	3.53607e-08	3.53607e-08	1	0	0	1	0	0
AGCCTATC	5	55	8	263.536	264410857	136.5	510490034	440	11	0.0189727	0.2087	0.10774	0.0016696	0.000861917	0.644689	6.31441e-09	6.31441e-09	1	0	0	1	1	0
AGCCTCCC	1	4	8	263.536	264410857	136.5	510490034	32	4	0.00379454	0.0151782	0.00783561	0.000121425	6.26849e-05	0.234432	4.5923e-10	4.5923e-10	1	0	0	1	0	0
AGCCTG	1	10	6	263.536	264410857	136.5	510490034	60	10	0.00379454	0.0379454	0.019589	0.000227673	0.000117534	0.43956	8.61056e-10	8.61056e-10	1	0	0	1	0	0
AGCG	3553	22699	4	263.536	264410857	136.5	510490034	90796	6.38869	13.482	86.1323	44.4651	0.344529	0.17786	0.187214	1.30301e-06	1.30301e-06	1	0	0	0	0	0
AGCGCCG	350	1400	7	263.536	264410857	136.5	510490034	9800	4	1.32809	5.31236	2.74246	0.0371865	0.0191972	0.205128	1.40639e-07	1.40639e-07	1	0	0	1	0	0
AGCGCCGGG	1	4	9	263.536	264410857	136.5	510490034	36	4	0.00379454	0.0151782	0.00783561	0.000136604	7.05205e-05	0.263736	5.16634e-10	5.16634e-10	1	0	0	1	0	0
AGCGCG	10	40	6	263.536	264410857	136.5	510490034	240	4	0.0379454	0.151782	0.0783561	0.00091069	0.000470137	0.175824	3.44422e-09	3.44422e-09	1	0	0	1	0	0
AGCGG	234	1171	5	263.536	264410857	136.5	510490034	5855	5.00427	0.887923	4.44341	2.29387	0.022217	0.0114694	0.183307	8.40247e-08	8.40247e-08	1	0	0	1	0	0
AGCGGC	1260	5043	6	263.536	264410857	136.5	510490034	30258	4.00238	4.78112	19.1359	9.87874	0.114815	0.0592725	0.175929	4.3423e-07	4.3423e-07	1	0	0	1	0	0
AGCGGG	217	868	6	263.536	264410857	136.5	510490034	5208	4	0.823416	3.29366	1.70033	0.019762	0.010202	0.175824	7.47396e-08	7.47396e-08	1	0	0	1	0	0
AGCGGGG	1	4	7	263.536	264410857	136.5	510490034	28	4	0.00379454	0.0151782	0.00783561	0.000106247	5.48493e-05	0.205128	4.01826e-10	4.01826e-10	1	0	0	1	0	0
AGCGGGGG	171	843	8	263.536	264410857	136.5	510490034	6744	4.92982	0.648867	3.1988	1.65135	0.0255904	0.0132108	0.288927	9.67827e-08	9.67827e-08	1	0	0	1	0	0
AGCT	2	14	4	263.536	264410857	136.5	510490034	56	7	0.00758908	0.0531236	0.0274246	0.000212494	0.000109699	0.205128	8.03652e-10	8.03652e-10	1	0	0	0	0	0
AGCTAT	138	554	6	263.536	264410857	136.5	510490034	3324	4.01449	0.523647	2.10218	1.08523	0.0126131	0.00651139	0.176461	4.77025e-08	4.77025e-08	1	0	0	1	0	0
AGCTATC	1	7	7	263.536	264410857	136.5	510490034	49	7	0.00379454	0.0265618	0.0137123	0.000185933	9.59862e-05	0.358974	7.03196e-10	7.03196e-10	1	0	0	1	0	0
AGCTCATCCCC	1	5	11	263.536	264410857	136.5	510490034	55	5	0.00379454	0.0189727	0.00979451	0.0002087	0.00010774	0.40293	7.89301e-10	7.89301e-10	1	0	0	1	0	0
AGCTCC	233	1094	6	263.536	264410857	136.5	510490034	6564	4.69528	0.884128	4.15123	2.14304	0.0249074	0.0128582	0.206386	9.41995e-08	9.41995e-08	1	0	0	1	0	0
AGCTCG	1	4	6	263.536	264410857	136.5	510490034	24	4	0.00379454	0.0151782	0.00783561	9.1069e-05	4.70137e-05	0.175824	3.44422e-10	3.44422e-10	1	0	0	1	0	0
AGCTGC	1	4	6	263.536	264410857	136.5	510490034	24	4	0.00379454	0.0151782	0.00783561	9.1069e-05	4.70137e-05	0.175824	3.44422e-10	3.44422e-10	1	0	0	1	0	0
AGG	39513	360189	3	263.536	264410857	136.5	510490034	1080567	9.11571	149.934	1366.75	705.575	4.10026	2.11672	0.200345	1.55071e-05	1.55071e-05	1	1	0	0	0	0
AGGAGGG	24	99	7	263.536	264410857	136.5	510490034	693	4.125	0.091069	0.37566	0.193931	0.00262962	0.00135752	0.211538	9.9452e-09	9.9452e-09	1	0	0	1	0	0
AGGAT	31	224	5	263.536	264410857	136.5	510490034	1120	7.22581	0.117631	0.849977	0.438794	0.00424989	0.00219397	0.264682	1.6073e-08	1.6073e-08	1	0	0	1	0	0
AGGATCG	1	4	7	263.536	264410857	136.5	510490034	28	4	0.00379454	0.0151782	0.00783561	0.000106247	5.48493e-05	0.205128	4.01826e-10	4.01826e-10	1	0	0	1	0	0
AGGATG	2	9	6	263.536	264410857	136.5	510490034	54	4.5	0.00758908	0.0341509	0.0176301	0.000204905	0.000105781	0.197802	7.7495e-10	7.7495e-10	1	0	0	1	0	0
AGGATGG	5	20	7	263.536	264410857	136.5	510490034	140	4	0.0189727	0.0758908	0.039178	0.000531236	0.000274246	0.205128	2.00913e-09	2.00913e-09	1	0	0	1	0	0
AGGC	2341	17955	4	263.536	264410857	136.5	510490034	71820	7.6698	8.88302	68.131	35.1721	0.272524	0.140688	0.224756	1.03068e-06	1.03068e-06	1	0	0	0	0	0
AGGCCC	339	1650	6	263.536	264410857	136.5	510490034	9900	4.86726	1.28635	6.26099	3.23219	0.037566	0.0193931	0.213945	1.42074e-07	1.42074e-07	1	0	0	1	0	0
AGGCG	1	5	5	263.536	264410857	136.5	510490034	25	5	0.00379454	0.0189727	0.00979451	9.48636e-05	4.89726e-05	0.18315	3.58773e-10	3.58773e-10	1	0	0	1	0	0
AGGCGC	171	684	6	263.536	264410857	136.5	510490034	4104	4	0.648867	2.59547	1.33989	0.0155728	0.00803933	0.175824	5.88962e-08	5.88962e-08	1	0	0	1	0	0
AGGCGCG	367	1468	7	263.536	264410857	136.5	510490034	10276	4	1.3926	5.57039	2.87567	0.0389927	0.0201297	0.205128	1.4747e-07	1.4747e-07	1	0	0	1	0	0
AGGCGG	1	4	6	263.536	264410857	136.5	510490034	24	4	0.00379454	0.0151782	0.00783561	9.1069e-05	4.70137e-05	0.175824	3.44422e-10	3.44422e-10	1	0	0	1	0	0
AGGCGGCGC	295	1337	9	263.536	264410857	136.5	510490034	12033	4.5322	1.11939	5.0733	2.61905	0.0456597	0.0235715	0.298827	1.72685e-07	1.72685e-07	1	0	0	1	0	0
AGGCGGGGG	1	4	9	263.536	264410857	136.5	510490034	36	4	0.00379454	0.0151782	0.00783561	0.000136604	7.05205e-05	0.263736	5.16634e-10	5.16634e-10	1	0	0	1	0	0
AGGG	340	2458	4	263.536	264410857	136.5	510490034	9832	7.22941	1.29014	9.32698	4.81498	0.0373079	0.0192599	0.211851	1.41098e-07	1.41098e-07	1	0	0	0	0	0
AGGGAT	251	1708	6	263.536	264410857	136.5	510490034	10248	6.80478	0.95243	6.48108	3.3458	0.0388865	0.0200748	0.299111	1.47068e-07	1.47068e-07	1	0	0	1	0	0
AGGGATG	5	20	7	263.536	264410857	136.5	510490034	140	4	0.0189727	0.0758908	0.039178	0.000531236	0.000274246	0.205128	2.00913e-09	2.00913e-09	1	0	0	1	0	0
AGGGC	3	20	5	263.536	264410857	136.5	510490034	100	6.66667	0.0113836	0.0758908	0.039178	0.000379454	0.00019589	0.2442	1.43509e-09	1.43509e-09	1	0	0	1	0	0
AGGGCC	4	16	6	263.536	264410857	136.5	510490034	96	4	0.0151782	0.0607127	0.0313424	0.000364276	0.000188055	0.175824	1.37769e-09	1.37769e-09	1	0	0	1	0	0
AGGGCG	3	14	6	263.536	264410857	136.5	510490034	84	4.66667	0.0113836	0.0531236	0.0274246	0.000318742	0.000164548	0.205128	1.20548e-09	1.20548e-09	1	0	0	1	0	0
AGGGG	36	207	5	263.536	264410857	136.5	510490034	1035	5.75	0.136604	0.78547	0.405493	0.00392735	0.00202746	0.210623	1.48532e-08	1.48532e-08	1	0	0	1	0	0
AGGGGG	63	255	6	263.536	264410857	136.5	510490034	1530	4.04762	0.239056	0.967608	0.49952	0.00580565	0.00299712	0.177917	2.19569e-08	2.19569e-08	1	0	0	1	0	0
AGGGGGG	3	12	7	263.536	264410857	136.5	510490034	84	4	0.0113836	0.0455345	0.0235068	0.000318742	0.000164548	0.205128	1.20548e-09	1.20548e-09	1	0	0	1	0	0
AT	771243	14003786	2	263.536	264410857	136.5	510490034	28007572	18.1574	2926.51	53138	27432	106.276	54.8641	0.266043	0.000401935	0.000401935	1	1	1	0	0	0
ATATATATC	122	568	9	263.536	264410857	136.5	510490034	5112	4.65574	0.462934	2.1553	1.11266	0.0193977	0.0100139	0.306972	7.3362e-08	7.3362e-08	1	0	0	1	0	0
ATATC	18	103	5	263.536	264410857	136.5	510490034	515	5.72222	0.0683018	0.390838	0.201767	0.00195419	0.00100883	0.209605	7.39073e-09	7.39073e-09	1	0	0	1	0	0
ATATCC	6	24	6	263.536	264410857	136.5	510490034	144	4	0.0227673	0.091069	0.0470137	0.000546414	0.000282082	0.175824	2.06653e-09	2.06653e-09	1	0	0	1	0	0
ATATCCCG	533	2149	8	263.536	264410857	136.5	510490034	17192	4.03189	2.02249	8.15447	4.20968	0.0652358	0.0336774	0.236302	2.46721e-07	2.46721e-07	1	0	0	1	0	0
ATATCG	166	664	6	263.536	264410857	136.5	510490034	3984	4	0.629894	2.51958	1.30071	0.0151175	0.00780427	0.175824	5.71741e-08	5.71741e-08	1	0	0	1	0	0
ATATCGGC	204	940	8	263.536	264410857	136.5	510490034	7520	4.60784	0.774087	3.56687	1.84137	0.028535	0.0147309	0.270057	1.07919e-07	1.07919e-07	1	0	0	1	0	0
ATC	37409	390113	3	263.536	264410857	136.5	510490034	1170339	10.4283	141.95	1480.3	764.193	4.4409	2.29258	0.229194	1.67955e-05	1.67955e-05	1	1	0	0	0	0
ATCC	3967	32363	4	263.536	264410857	136.5	510490034	129452	8.15805	15.0529	122.803	63.3959	0.491211	0.253584	0.239064	1.85776e-06	1.85776e-06	1	0	0	0	0	0
ATCCC	106	666	5	263.536	264410857	136.5	510490034	3330	6.28302	0.402221	2.52716	1.30463	0.0126358	0.00652314	0.230147	4.77886e-08	4.77886e-08	1	0	0	1	0	0
ATCCCC	1	4	6	263.536	264410857	136.5	510490034	24	4	0.00379454	0.0151782	0.00783561	9.1069e-05	4.70137e-05	0.175824	3.44422e-10	3.44422e-10	1	0	0	1	0	0
ATCCCCC	1	4	7	263.536	264410857	136.5	510490034	28	4	0.00379454	0.0151782	0.00783561	0.000106247	5.48493e-05	0.205128	4.01826e-10	4.01826e-10	1	0	0	1	0	0
ATCG	504	3026	4	263.536	264410857	136.5	510490034	12104	6.00397	1.91245	11.4823	5.92764	0.0459291	0.0237106	0.17594	1.73704e-07	1.73704e-07	1	0	0	0	0	0
ATCGCC	1	4	6	263.536	264410857	136.5	510490034	24	4	0.00379454	0.0151782	0.00783561	9.1069e-05	4.70137e-05	0.175824	3.44422e-10	3.44422e-10	1	0	0	1	0	0
ATGC	11	68	4	263.536	264410857	136.5	510490034	272	6.18182	0.04174	0.258029	0.133205	0.00103212	0.000532821	0.181152	3.90345e-09	3.90345e-09	1	0	0	0	0	0
CCCCCCG	53	213	7	263.536	264410857	136.5	510490034	1491	4.01887	0.201111	0.808237	0.417246	0.00565766	0.00292072	0.206096	2.13972e-08	2.13972e-08	1	0	0	1	0	0
CCCCCG	193	781	6	263.536	264410857	136.5	510490034	4686	4.04663	0.732347	2.96354	1.5299	0.0177812	0.00917942	0.177874	6.72485e-08	6.72485e-08	1	0	0	1	0	0
CCCCCGG	1	4	7	263.536	264410857	136.5	510490034	28	4	0.00379454	0.0151782	0.00783561	0.000106247	5.48493e-05	0.205128	4.01826e-10	4.01826e-10	1	0	0	1	0	0
CCCCG	27	138	5	263.536	264410857	136.5	510490034	690	5.11111	0.102453	0.523647	0.270328	0.00261823	0.00135164	0.18722	9.90214e-09	9.90214e-09	1	0	0	1	0	0
CCCG	16	98	4	263.536	264410857	136.5	510490034	392	6.125	0.0607127	0.371865	0.191972	0.00148746	0.00076789	0.179487	5.62557e-09	5.62557e-09	1	0	0	0	0	0
CCCGCG	3	12	6	263.536	264410857	136.5	510490034	72	4	0.0113836	0.0455345	0.0235068	0.000273207	0.000141041	0.175824	1.03327e-09	1.03327e-09	1	0	0	1	0	0
CCG	66012	614065	3	263.536	264410857	136.5	510490034	1842195	9.30232	250.485	2330.1	1202.89	6.99029	3.60868	0.204447	2.64372e-05	2.64372e-05	1	1	0	0	0	0
CCGCCGG	1	4	7	263.536	264410857	136.5	510490034	28	4	0.00379454	0.0151782	0.00783561	0.000106247	5.48493e-05	0.205128	4.01826e-10	4.01826e-10	1	0	0	1	0	0
CCGCG	60	300	5	263.536	264410857	136.5	510490034	1500	5	0.227673	1.13836	0.587671	0.00569181	0.00293835	0.18315	2.15264e-08	2.15264e-08	1	0	0	1	0	0
CCGG	2	12	4	263.536	264410857	136.5	510490034	48	6	0.00758908	0.0455345	0.0235068	0.000182138	9.40273e-05	0.175824	6.88845e-10	6.88845e-10	1	0	0	0	0	0
CCGGCG	2	8	6	263.536	264410857	136.5	510490034	48	4	0.00758908	0.0303563	0.0156712	0.000182138	9.40273e-05	0.175824	6.88845e-10	6.88845e-10	1	0	0	1	0	0
CG	1407	17345	2	263.536	264410857	136.5	510490034	34690	12.3276	5.33892	65.8163	33.9772	0.131633	0.0679543	0.180625	4.97834e-07	4.97834e-07	1	0	0	0	0	0
