# Supplementary material for: Profiles of telomeric repeats in Insecta reveal diverse forms of telomeric motifs in Hymenopterans
Source: Life Sci Alliance. 2022 Apr 1;5(7):e202101163. doi: 10.26508/lsa.202101163 (PMC8977481; doi:10.26508/lsa.202101163)
Supplement: Supplemental Data 5. — Tandem repeat statistics and TRIP TRM calls for arthropods species that are not listed in Supplemental Data 2 or Supplemental Data 3. [file LSA-2021-01163_Supplemental_Data_5.zip › DataS5/NgVA19_008U_output.csv.1.filtered.xlsx]

## Sheet: Sheet1
Unnamed: 0	reads	repeats	unit_len	avg_genome_cov	genome_size	eff_read_len	num_reads	repeats_total_len	repeats_per_read	reads_per_genome	repeats_per_genome	repeats_per_million_reads	repeats_len_per_genome	repeats_len_per_million_reads	percent_repeats_len_per_read	percent_repeats_len_per_genome	percent_repeat_unit_in_sequences	avg_genome_cov_filter	repeat_containing_reads_filter	repeats_len_per_million_reads_filter	unit_len_filter	percent_repeats_len_per_read_filter	qualified
AAAAAAAAG	155	833	9	231.224	264410857	136.5	447898250	7497	5.37419	0.670346	3.60257	1.8598	0.0324231	0.0167382	0.354342	1.22624e-07	1.22624e-07	1	0	0	1	0	0
AAAAAAAAGT	1	5	10	231.224	264410857	136.5	447898250	50	5	0.00432481	0.0216241	0.0111632	0.000216241	0.000111632	0.3663	8.1782e-10	8.1782e-10	1	0	0	1	0	0
AAAAAAC	12	49	7	231.224	264410857	136.5	447898250	343	4.08333	0.0518977	0.211916	0.1094	0.00148341	0.000765799	0.209402	5.61025e-09	5.61025e-09	1	0	0	1	0	0
AAAAAACC	264	1155	8	231.224	264410857	136.5	447898250	9240	4.375	1.14175	4.99516	2.57871	0.0399613	0.0206297	0.25641	1.51133e-07	1.51133e-07	1	0	0	1	0	0
AAAAAACG	150	740	8	231.224	264410857	136.5	447898250	5920	4.93333	0.648722	3.20036	1.65216	0.0256029	0.0132173	0.289133	9.68299e-08	9.68299e-08	1	0	0	1	0	0
AAAAAAG	168	1032	7	231.224	264410857	136.5	447898250	7224	6.14286	0.726568	4.46321	2.30409	0.0312424	0.0161287	0.315018	1.18159e-07	1.18159e-07	1	0	0	1	0	0
AAAAAAGTATC	327	1644	11	231.224	264410857	136.5	447898250	18084	5.02752	1.41421	7.10999	3.67048	0.0782099	0.0403752	0.405148	2.95789e-07	2.95789e-07	1	0	0	1	0	0
AAAAAAT	199	898	7	231.224	264410857	136.5	447898250	6286	4.51256	0.860638	3.88368	2.00492	0.0271858	0.0140344	0.231413	1.02816e-07	1.02816e-07	1	0	0	1	0	0
AAAAAATTTAAAAATTTG	137	622	18	231.224	264410857	136.5	447898250	11196	4.54015	0.592499	2.69003	1.38871	0.0484206	0.0249967	0.598701	1.83126e-07	1.83126e-07	1	0	0	1	1	0
AAAAAATTTCCAAATTTTTC	1	4	20	231.224	264410857	136.5	447898250	80	4	0.00432481	0.0172992	0.0089306	0.000345985	0.000178612	0.586081	1.30851e-09	1.30851e-09	1	0	0	1	1	0
AAAAAC	158	641	6	231.224	264410857	136.5	447898250	3846	4.05696	0.68332	2.7722	1.43113	0.0166332	0.00858677	0.178328	6.29068e-08	6.29068e-08	1	0	0	1	0	0
AAAAACAG	1	4	8	231.224	264410857	136.5	447898250	32	4	0.00432481	0.0172992	0.0089306	0.000138394	7.14448e-05	0.234432	5.23405e-10	5.23405e-10	1	0	0	1	0	0
AAAAACC	1	4	7	231.224	264410857	136.5	447898250	28	4	0.00432481	0.0172992	0.0089306	0.000121095	6.25142e-05	0.205128	4.57979e-10	4.57979e-10	1	0	0	1	0	0
AAAAACCC	786	3709	8	231.224	264410857	136.5	447898250	29672	4.71883	3.3993	16.0407	8.2809	0.128326	0.0662472	0.276561	4.85327e-07	4.85327e-07	1	0	0	1	0	0
AAAAACGGACAGAAC	1	4	15	231.224	264410857	136.5	447898250	60	4	0.00432481	0.0172992	0.0089306	0.000259489	0.000133959	0.43956	9.81385e-10	9.81385e-10	1	0	0	1	0	0
AAAAACGTTTTTC	1	4	13	231.224	264410857	136.5	447898250	52	4	0.00432481	0.0172992	0.0089306	0.00022489	0.000116098	0.380952	8.50533e-10	8.50533e-10	1	0	0	1	0	0
AAAAACTAGAACGCC	1	4	15	231.224	264410857	136.5	447898250	60	4	0.00432481	0.0172992	0.0089306	0.000259489	0.000133959	0.43956	9.81385e-10	9.81385e-10	1	0	0	1	0	0
AAAAACTCCTCCTAG	2	8	15	231.224	264410857	136.5	447898250	120	4	0.00864962	0.0345985	0.0178612	0.000518977	0.000267918	0.43956	1.96277e-09	1.96277e-09	1	0	0	1	0	0
AAAAAG	381	2117	6	231.224	264410857	136.5	447898250	12702	5.55643	1.64775	9.15563	4.72652	0.0549338	0.0283591	0.244239	2.07759e-07	2.07759e-07	1	0	0	1	0	0
AAAAAGTATC	926	5686	10	231.224	264410857	136.5	447898250	56860	6.14039	4.00478	24.5909	12.6948	0.245909	0.126948	0.449845	9.30025e-07	9.30025e-07	1	0	0	1	0	0
AAAAAT	404	1618	6	231.224	264410857	136.5	447898250	9708	4.00495	1.74722	6.99755	3.61243	0.0419853	0.0216746	0.176042	1.58788e-07	1.58788e-07	1	0	0	1	0	0
AAAAATAAT	115	668	9	231.224	264410857	136.5	447898250	6012	5.8087	0.497353	2.88897	1.49141	0.0260008	0.0134227	0.382991	9.83347e-08	9.83347e-08	1	0	0	1	0	0
AAAAATAATACATGT	1	4	15	231.224	264410857	136.5	447898250	60	4	0.00432481	0.0172992	0.0089306	0.000259489	0.000133959	0.43956	9.81385e-10	9.81385e-10	1	0	0	1	0	0
AAAAATCAGATAAATCAG	1	4	18	231.224	264410857	136.5	447898250	72	4	0.00432481	0.0172992	0.0089306	0.000311386	0.000160751	0.527473	1.17766e-09	1.17766e-09	1	0	0	1	1	0
AAAAATCTTG	238	1220	10	231.224	264410857	136.5	447898250	12200	5.12605	1.02931	5.27627	2.72383	0.0527627	0.0272383	0.375535	1.99548e-07	1.99548e-07	1	0	0	1	0	0
AAAAATG	51	448	7	231.224	264410857	136.5	447898250	3136	8.78431	0.220565	1.93752	1.00023	0.0135626	0.00700159	0.450478	5.12937e-08	5.12937e-08	1	0	0	1	0	0
AAAAATGCG	1	4	9	231.224	264410857	136.5	447898250	36	4	0.00432481	0.0172992	0.0089306	0.000155693	8.03754e-05	0.263736	5.88831e-10	5.88831e-10	1	0	0	1	0	0
AAAAATGG	1	4	8	231.224	264410857	136.5	447898250	32	4	0.00432481	0.0172992	0.0089306	0.000138394	7.14448e-05	0.234432	5.23405e-10	5.23405e-10	1	0	0	1	0	0
AAAAATTTCGAAAATTTC	295	1188	18	231.224	264410857	136.5	447898250	21384	4.02712	1.27582	5.13788	2.65239	0.0924818	0.047743	0.531049	3.49765e-07	3.49765e-07	1	0	0	1	1	0
AAAAATTTG	293	1717	9	231.224	264410857	136.5	447898250	15453	5.86007	1.26717	7.4257	3.83346	0.0668313	0.0345011	0.386378	2.52756e-07	2.52756e-07	1	0	0	1	0	0
AAAAATTTTGAAAATTTCG	82	329	19	231.224	264410857	136.5	447898250	6251	4.0122	0.354635	1.42286	0.734542	0.0270344	0.0139563	0.558474	1.02244e-07	1.02244e-07	1	0	0	1	1	0
AAAAC	214	1120	5	231.224	264410857	136.5	447898250	5600	5.23364	0.92551	4.84379	2.50057	0.0242189	0.0125028	0.191709	9.15959e-08	9.15959e-08	1	0	0	1	0	0
AAAACAACAC	1	4	10	231.224	264410857	136.5	447898250	40	4	0.00432481	0.0172992	0.0089306	0.000172992	8.9306e-05	0.29304	6.54256e-10	6.54256e-10	1	0	0	1	0	0
AAAACATCCTTGCAC	1	5	15	231.224	264410857	136.5	447898250	75	5	0.00432481	0.0216241	0.0111632	0.000324361	0.000167449	0.549451	1.22673e-09	1.22673e-09	1	0	0	1	1	0
AAAACATTC	3	12	9	231.224	264410857	136.5	447898250	108	4	0.0129744	0.0518977	0.0267918	0.00046708	0.000241126	0.263736	1.76649e-09	1.76649e-09	1	0	0	1	0	0
AAAACC	5	26	6	231.224	264410857	136.5	447898250	156	5.2	0.0216241	0.112445	0.0580489	0.000674671	0.000348293	0.228571	2.5516e-09	2.5516e-09	1	0	0	1	0	0
AAAACCC	3	12	7	231.224	264410857	136.5	447898250	84	4	0.0129744	0.0518977	0.0267918	0.000363284	0.000187543	0.205128	1.37394e-09	1.37394e-09	1	0	0	1	0	0
AAAACCCACCTTGAG	83	476	15	231.224	264410857	136.5	447898250	7140	5.73494	0.358959	2.05861	1.06274	0.0308792	0.0159411	0.630213	1.16785e-07	1.16785e-07	1	0	0	1	1	0
AAAACCGGAGAACCGG	1	4	16	231.224	264410857	136.5	447898250	64	4	0.00432481	0.0172992	0.0089306	0.000276788	0.00014289	0.468864	1.04681e-09	1.04681e-09	1	0	0	1	0	0
AAAACCTACGAAGCCACAACCATGC	2	9	25	231.224	264410857	136.5	447898250	225	4.5	0.00864962	0.0389233	0.0200938	0.000973083	0.000502346	0.824176	3.68019e-09	3.68019e-09	1	0	0	1	1	0
AAAACG	1	4	6	231.224	264410857	136.5	447898250	24	4	0.00432481	0.0172992	0.0089306	0.000103795	5.35836e-05	0.175824	3.92554e-10	3.92554e-10	1	0	0	1	0	0
AAAACGCTG	102	427	9	231.224	264410857	136.5	447898250	3843	4.18627	0.441131	1.84669	0.953342	0.0166203	0.00858007	0.276018	6.28577e-08	6.28577e-08	1	0	0	1	0	0
AAAACGG	293	1931	7	231.224	264410857	136.5	447898250	13517	6.59044	1.26717	8.35121	4.31125	0.0584585	0.0301787	0.337971	2.2109e-07	2.2109e-07	1	0	0	1	0	0
AAAACTTCCCAACGG	1	4	15	231.224	264410857	136.5	447898250	60	4	0.00432481	0.0172992	0.0089306	0.000259489	0.000133959	0.43956	9.81385e-10	9.81385e-10	1	0	0	1	0	0
AAAAG	255	1505	5	231.224	264410857	136.5	447898250	7525	5.90196	1.10283	6.50884	3.36014	0.0325442	0.0168007	0.216189	1.23082e-07	1.23082e-07	1	0	0	1	0	0
AAAAGAAAGAAGGAAAG	1	4	17	231.224	264410857	136.5	447898250	68	4	0.00432481	0.0172992	0.0089306	0.000294087	0.00015182	0.498168	1.11224e-09	1.11224e-09	1	0	0	1	0	0
AAAAGAAGT	2	8	9	231.224	264410857	136.5	447898250	72	4	0.00864962	0.0345985	0.0178612	0.000311386	0.000160751	0.263736	1.17766e-09	1.17766e-09	1	0	0	1	0	0
AAAAGAC	90	360	7	231.224	264410857	136.5	447898250	2520	4	0.389233	1.55693	0.803754	0.0108985	0.00562628	0.205128	4.12182e-08	4.12182e-08	1	0	0	1	0	0
AAAAGACAAGCCCCC	4	18	15	231.224	264410857	136.5	447898250	270	4.5	0.0172992	0.0778466	0.0401877	0.0011677	0.000602815	0.494505	4.41623e-09	4.41623e-09	1	0	0	1	0	0
AAAAGAGAGTAGATACTGATGGG	40	167	23	231.224	264410857	136.5	447898250	3841	4.175	0.172992	0.722244	0.372853	0.0166116	0.00857561	0.70348	6.2825e-08	6.2825e-08	1	0	0	1	1	0
AAAAGAGAGTTTGTG	1	4	15	231.224	264410857	136.5	447898250	60	4	0.00432481	0.0172992	0.0089306	0.000259489	0.000133959	0.43956	9.81385e-10	9.81385e-10	1	0	0	1	0	0
AAAAGC	2	10	6	231.224	264410857	136.5	447898250	60	5	0.00864962	0.0432481	0.0223265	0.000259489	0.000133959	0.21978	9.81385e-10	9.81385e-10	1	0	0	1	0	0
AAAAGCACGCCTACC	8	36	15	231.224	264410857	136.5	447898250	540	4.5	0.0345985	0.155693	0.0803754	0.0023354	0.00120563	0.494505	8.83246e-09	8.83246e-09	1	0	0	1	0	0
AAAAGCGC	345	1650	8	231.224	264410857	136.5	447898250	13200	4.78261	1.49206	7.13594	3.68387	0.0570875	0.029471	0.280299	2.15905e-07	2.15905e-07	1	0	0	1	0	0
AAAAGG	139	556	6	231.224	264410857	136.5	447898250	3336	4	0.601149	2.4046	1.24135	0.0144276	0.00744812	0.175824	5.4565e-08	5.4565e-08	1	0	0	1	0	0
AAAAGGG	7	28	7	231.224	264410857	136.5	447898250	196	4	0.0302737	0.121095	0.0625142	0.000847663	0.000437599	0.205128	3.20586e-09	3.20586e-09	1	0	0	1	0	0
AAAAGGGAGG	336	1745	10	231.224	264410857	136.5	447898250	17450	5.19345	1.45314	7.5468	3.89597	0.075468	0.0389597	0.380473	2.85419e-07	2.85419e-07	1	0	0	1	0	0
AAAAGGT	166	814	7	231.224	264410857	136.5	447898250	5698	4.90361	0.717919	3.5204	1.81738	0.0246428	0.0127216	0.251467	9.31988e-08	9.31988e-08	1	0	0	1	0	0
AAAAGTCCCACTGCG	1	4	15	231.224	264410857	136.5	447898250	60	4	0.00432481	0.0172992	0.0089306	0.000259489	0.000133959	0.43956	9.81385e-10	9.81385e-10	1	0	0	1	0	0
AAAAGTT	2	14	7	231.224	264410857	136.5	447898250	98	7	0.00864962	0.0605474	0.0312571	0.000423832	0.0002188	0.358974	1.60293e-09	1.60293e-09	1	0	0	1	0	0
AAAAT	534	3016	5	231.224	264410857	136.5	447898250	15080	5.64794	2.30945	13.0436	6.73367	0.0652182	0.0336684	0.206884	2.46655e-07	2.46655e-07	1	0	0	1	0	0
AAAATAAT	256	1026	8	231.224	264410857	136.5	447898250	8208	4.00781	1.10715	4.43726	2.2907	0.0354981	0.0183256	0.23489	1.34253e-07	1.34253e-07	1	0	0	1	0	0
AAAATC	92	369	6	231.224	264410857	136.5	447898250	2214	4.01087	0.397883	1.59586	0.823848	0.00957513	0.00494309	0.176302	3.62131e-08	3.62131e-08	1	0	0	1	0	0
AAAATCACAT	183	773	10	231.224	264410857	136.5	447898250	7730	4.22404	0.791441	3.34308	1.72584	0.0334308	0.0172584	0.309454	1.26435e-07	1.26435e-07	1	0	0	1	0	0
AAAATCC	1	4	7	231.224	264410857	136.5	447898250	28	4	0.00432481	0.0172992	0.0089306	0.000121095	6.25142e-05	0.205128	4.57979e-10	4.57979e-10	1	0	0	1	0	0
AAAATCCTAAATATAGATACCG	1	4	22	231.224	264410857	136.5	447898250	88	4	0.00432481	0.0172992	0.0089306	0.000380583	0.000196473	0.644689	1.43936e-09	1.43936e-09	1	0	0	1	1	0
AAAATCT	91	365	7	231.224	264410857	136.5	447898250	2555	4.01099	0.393558	1.57856	0.814917	0.0110499	0.00570442	0.205692	4.17906e-08	4.17906e-08	1	0	0	1	0	0
AAAATG	161	1544	6	231.224	264410857	136.5	447898250	9264	9.59006	0.696295	6.67751	3.44721	0.0400651	0.0206833	0.421541	1.51526e-07	1.51526e-07	1	0	0	1	0	0
AAAATGATAATATTAACTTAG	2	8	21	231.224	264410857	136.5	447898250	168	4	0.00864962	0.0345985	0.0178612	0.000726568	0.000375085	0.615385	2.74788e-09	2.74788e-09	1	0	0	1	1	0
AAAATGATGAATTAATTGAAG	1	5	21	231.224	264410857	136.5	447898250	105	5	0.00432481	0.0216241	0.0111632	0.000454105	0.000234428	0.769231	1.71742e-09	1.71742e-09	1	0	0	1	1	0
AAAATGTCTGC	173	839	11	231.224	264410857	136.5	447898250	9229	4.84971	0.748193	3.62852	1.87319	0.0399137	0.0206051	0.390819	1.50953e-07	1.50953e-07	1	0	0	1	0	0
AAAATGTTGCTGGTGGTG	4	22	18	231.224	264410857	136.5	447898250	396	5.5	0.0172992	0.0951459	0.0491183	0.00171263	0.000884129	0.725275	6.47714e-09	6.47714e-09	1	0	0	1	1	0
AAAATT	199	796	6	231.224	264410857	136.5	447898250	4776	4	0.860638	3.44255	1.77719	0.0206553	0.0106631	0.175824	7.81182e-08	7.81182e-08	1	0	0	1	0	0
AAAATTACTT	1	5	10	231.224	264410857	136.5	447898250	50	5	0.00432481	0.0216241	0.0111632	0.000216241	0.000111632	0.3663	8.1782e-10	8.1782e-10	1	0	0	1	0	0
AAAATTGT	1	4	8	231.224	264410857	136.5	447898250	32	4	0.00432481	0.0172992	0.0089306	0.000138394	7.14448e-05	0.234432	5.23405e-10	5.23405e-10	1	0	0	1	0	0
AAAATTT	67	268	7	231.224	264410857	136.5	447898250	1876	4	0.289762	1.15905	0.59835	0.00811335	0.00418845	0.205128	3.06846e-08	3.06846e-08	1	0	0	1	0	0
AAAATTTAGAAAATTTTGT	105	503	19	231.224	264410857	136.5	447898250	9557	4.79048	0.454105	2.17538	1.12302	0.0413322	0.0213374	0.666806	1.56318e-07	1.56318e-07	1	0	0	1	1	0
AAAATTTCATAAATTTAC	161	865	18	231.224	264410857	136.5	447898250	15570	5.37267	0.696295	3.74096	1.93124	0.0673373	0.0347624	0.708484	2.54669e-07	2.54669e-07	1	0	0	1	1	0
AAAATTTCT	138	697	9	231.224	264410857	136.5	447898250	6273	5.05072	0.596824	3.01439	1.55616	0.0271295	0.0140054	0.333015	1.02604e-07	1.02604e-07	1	0	0	1	0	0
AAAATTTGGGAAATTGGG	258	1152	18	231.224	264410857	136.5	447898250	20736	4.46512	1.1158	4.98218	2.57201	0.0896793	0.0462962	0.588807	3.39167e-07	3.39167e-07	1	0	0	1	1	0
AAAATTTTCGAAATATTC	1	4	18	231.224	264410857	136.5	447898250	72	4	0.00432481	0.0172992	0.0089306	0.000311386	0.000160751	0.527473	1.17766e-09	1.17766e-09	1	0	0	1	1	0
AAAC	472	3141	4	231.224	264410857	136.5	447898250	12564	6.65466	2.04131	13.5842	7.01275	0.0543369	0.028051	0.195008	2.05502e-07	2.05502e-07	1	0	0	0	0	0
AAACAAAT	16	67	8	231.224	264410857	136.5	447898250	536	4.1875	0.069197	0.289762	0.149588	0.0023181	0.0011967	0.245421	8.76704e-09	8.76704e-09	1	0	0	1	0	0
AAACAACACATTAGC	1	4	15	231.224	264410857	136.5	447898250	60	4	0.00432481	0.0172992	0.0089306	0.000259489	0.000133959	0.43956	9.81385e-10	9.81385e-10	1	0	0	1	0	0
AAACAACACG	2	8	10	231.224	264410857	136.5	447898250	80	4	0.00864962	0.0345985	0.0178612	0.000345985	0.000178612	0.29304	1.30851e-09	1.30851e-09	1	0	0	1	0	0
AAACAC	255	1219	6	231.224	264410857	136.5	447898250	7314	4.78039	1.10283	5.27195	2.7216	0.0316317	0.0163296	0.210127	1.19631e-07	1.19631e-07	1	0	0	1	0	0
AAACACACACACCCC	1	4	15	231.224	264410857	136.5	447898250	60	4	0.00432481	0.0172992	0.0089306	0.000259489	0.000133959	0.43956	9.81385e-10	9.81385e-10	1	0	0	1	0	0
AAACACACACCCCTGATTGATCTG	2	11	24	231.224	264410857	136.5	447898250	264	5.5	0.00864962	0.0475729	0.0245591	0.00114175	0.00058942	0.967033	4.31809e-09	4.31809e-09	1	0	0	1	1	0
AAACACACCCAC	1	4	12	231.224	264410857	136.5	447898250	48	4	0.00432481	0.0172992	0.0089306	0.000207591	0.000107167	0.351648	7.85108e-10	7.85108e-10	1	0	0	1	0	0
AAACACC	7	29	7	231.224	264410857	136.5	447898250	203	4.14286	0.0302737	0.12542	0.0647468	0.000877937	0.000453228	0.212454	3.32035e-09	3.32035e-09	1	0	0	1	0	0
AAACACT	1	4	7	231.224	264410857	136.5	447898250	28	4	0.00432481	0.0172992	0.0089306	0.000121095	6.25142e-05	0.205128	4.57979e-10	4.57979e-10	1	0	0	1	0	0
AAACACTCCCTAGCC	1	4	15	231.224	264410857	136.5	447898250	60	4	0.00432481	0.0172992	0.0089306	0.000259489	0.000133959	0.43956	9.81385e-10	9.81385e-10	1	0	0	1	0	0
AAACAG	1	4	6	231.224	264410857	136.5	447898250	24	4	0.00432481	0.0172992	0.0089306	0.000103795	5.35836e-05	0.175824	3.92554e-10	3.92554e-10	1	0	0	1	0	0
AAACAGAGGCAGGCG	26	137	15	231.224	264410857	136.5	447898250	2055	5.26923	0.112445	0.592499	0.305873	0.00888749	0.0045881	0.579036	3.36124e-08	3.36124e-08	1	0	0	1	1	0
AAACAGC	57	228	7	231.224	264410857	136.5	447898250	1596	4	0.246514	0.986057	0.509044	0.0069024	0.00356331	0.205128	2.61048e-08	2.61048e-08	1	0	0	1	0	0
AAACAGCC	106	905	8	231.224	264410857	136.5	447898250	7240	8.53774	0.45843	3.91396	2.02055	0.0313116	0.0161644	0.50038	1.1842e-07	1.1842e-07	1	0	0	1	1	0
AAACAGGAATGCAGG	1	5	15	231.224	264410857	136.5	447898250	75	5	0.00432481	0.0216241	0.0111632	0.000324361	0.000167449	0.549451	1.22673e-09	1.22673e-09	1	0	0	1	1	0
AAACAGGAGACCAATCTACGCCAAC	2	8	25	231.224	264410857	136.5	447898250	200	4	0.00864962	0.0345985	0.0178612	0.000864962	0.00044653	0.732601	3.27128e-09	3.27128e-09	1	0	0	1	1	0
AAACAGGGTGGCAGG	2	11	15	231.224	264410857	136.5	447898250	165	5.5	0.00864962	0.0475729	0.0245591	0.000713594	0.000368387	0.604396	2.69881e-09	2.69881e-09	1	0	0	1	1	0
AAACAGTGAAGGGTT	1	6	15	231.224	264410857	136.5	447898250	90	6	0.00432481	0.0259489	0.0133959	0.000389233	0.000200938	0.659341	1.47208e-09	1.47208e-09	1	0	0	1	1	0
AAACATAGCCCAACC	1	4	15	231.224	264410857	136.5	447898250	60	4	0.00432481	0.0172992	0.0089306	0.000259489	0.000133959	0.43956	9.81385e-10	9.81385e-10	1	0	0	1	0	0
AAACATC	6	57	7	231.224	264410857	136.5	447898250	399	9.5	0.0259489	0.246514	0.127261	0.0017256	0.000890827	0.487179	6.52621e-09	6.52621e-09	1	0	0	1	0	0
AAACATTTCACCCTC	1	4	15	231.224	264410857	136.5	447898250	60	4	0.00432481	0.0172992	0.0089306	0.000259489	0.000133959	0.43956	9.81385e-10	9.81385e-10	1	0	0	1	0	0
AAACC	3	16	5	231.224	264410857	136.5	447898250	80	5.33333	0.0129744	0.069197	0.0357224	0.000345985	0.000178612	0.19536	1.30851e-09	1.30851e-09	1	0	0	1	0	0
AAACCAACACGCCAC	840	3862	15	231.224	264410857	136.5	447898250	57930	4.59762	3.63284	16.7024	8.62249	0.250536	0.129337	0.505233	9.47527e-07	9.47527e-07	1	0	0	1	1	0
AAACCACACCTATCC	1	4	15	231.224	264410857	136.5	447898250	60	4	0.00432481	0.0172992	0.0089306	0.000259489	0.000133959	0.43956	9.81385e-10	9.81385e-10	1	0	0	1	0	0
AAACCACCAACGCCC	1	5	15	231.224	264410857	136.5	447898250	75	5	0.00432481	0.0216241	0.0111632	0.000324361	0.000167449	0.549451	1.22673e-09	1.22673e-09	1	0	0	1	1	0
AAACCACGCCGAATC	1	4	15	231.224	264410857	136.5	447898250	60	4	0.00432481	0.0172992	0.0089306	0.000259489	0.000133959	0.43956	9.81385e-10	9.81385e-10	1	0	0	1	0	0
AAACCAGC	2	10	8	231.224	264410857	136.5	447898250	80	5	0.00864962	0.0432481	0.0223265	0.000345985	0.000178612	0.29304	1.30851e-09	1.30851e-09	1	0	0	1	0	0
AAACCATCACCCTCT	1	4	15	231.224	264410857	136.5	447898250	60	4	0.00432481	0.0172992	0.0089306	0.000259489	0.000133959	0.43956	9.81385e-10	9.81385e-10	1	0	0	1	0	0
AAACCATCAGAGTGGCCCAAATCAG	2	9	25	231.224	264410857	136.5	447898250	225	4.5	0.00864962	0.0389233	0.0200938	0.000973083	0.000502346	0.824176	3.68019e-09	3.68019e-09	1	0	0	1	1	0
AAACCC	10	49	6	231.224	264410857	136.5	447898250	294	4.9	0.0432481	0.211916	0.1094	0.00127149	0.000656399	0.215385	4.80878e-09	4.80878e-09	1	0	0	1	0	0
AAACCCACCAGATTC	1	4	15	231.224	264410857	136.5	447898250	60	4	0.00432481	0.0172992	0.0089306	0.000259489	0.000133959	0.43956	9.81385e-10	9.81385e-10	1	0	0	1	0	0
AAACCCAT	1	4	8	231.224	264410857	136.5	447898250	32	4	0.00432481	0.0172992	0.0089306	0.000138394	7.14448e-05	0.234432	5.23405e-10	5.23405e-10	1	0	0	1	0	0
AAACCCATAGCCCGC	512	2408	15	231.224	264410857	136.5	447898250	36120	4.70312	2.2143	10.4141	5.37622	0.156212	0.0806433	0.516827	5.90794e-07	5.90794e-07	1	0	0	1	1	0
AAACCCC	2	8	7	231.224	264410857	136.5	447898250	56	4	0.00864962	0.0345985	0.0178612	0.000242189	0.000125028	0.205128	9.15959e-10	9.15959e-10	1	0	0	1	0	0
AAACCCCACTCCCAC	1	4	15	231.224	264410857	136.5	447898250	60	4	0.00432481	0.0172992	0.0089306	0.000259489	0.000133959	0.43956	9.81385e-10	9.81385e-10	1	0	0	1	0	0
AAACCCGTTCACCAG	1	4	15	231.224	264410857	136.5	447898250	60	4	0.00432481	0.0172992	0.0089306	0.000259489	0.000133959	0.43956	9.81385e-10	9.81385e-10	1	0	0	1	0	0
AAACCCT	11	45	7	231.224	264410857	136.5	447898250	315	4.09091	0.0475729	0.194617	0.100469	0.00136232	0.000703285	0.20979	5.15227e-09	5.15227e-09	1	0	0	1	0	0
AAACCCTAACCC	1	4	12	231.224	264410857	136.5	447898250	48	4	0.00432481	0.0172992	0.0089306	0.000207591	0.000107167	0.351648	7.85108e-10	7.85108e-10	1	0	0	1	0	0
AAACCGGGGAGAGGGGGTAACGAG	1	5	24	231.224	264410857	136.5	447898250	120	5	0.00432481	0.0216241	0.0111632	0.000518977	0.000267918	0.879121	1.96277e-09	1.96277e-09	1	0	0	1	1	0
AAACCT	1	4	6	231.224	264410857	136.5	447898250	24	4	0.00432481	0.0172992	0.0089306	0.000103795	5.35836e-05	0.175824	3.92554e-10	3.92554e-10	1	0	0	1	0	0
AAACCTCTAAACTTCT	308	1250	16	231.224	264410857	136.5	447898250	20000	4.05844	1.33204	5.40602	2.79081	0.0864962	0.044653	0.475715	3.27128e-07	3.27128e-07	1	0	0	1	0	0
AAACGAAT	1	8	8	231.224	264410857	136.5	447898250	64	8	0.00432481	0.0345985	0.0178612	0.000276788	0.00014289	0.468864	1.04681e-09	1.04681e-09	1	0	0	1	0	0
AAACGAC	1	4	7	231.224	264410857	136.5	447898250	28	4	0.00432481	0.0172992	0.0089306	0.000121095	6.25142e-05	0.205128	4.57979e-10	4.57979e-10	1	0	0	1	0	0
AAACGAGC	4	26	8	231.224	264410857	136.5	447898250	208	6.5	0.0172992	0.112445	0.0580489	0.000899561	0.000464391	0.380952	3.40213e-09	3.40213e-09	1	0	0	1	0	0
AAACGCGGCG	1	4	10	231.224	264410857	136.5	447898250	40	4	0.00432481	0.0172992	0.0089306	0.000172992	8.9306e-05	0.29304	6.54256e-10	6.54256e-10	1	0	0	1	0	0
AAACGGACGAGTGGG	920	4526	15	231.224	264410857	136.5	447898250	67890	4.91957	3.97883	19.5741	10.105	0.293612	0.151575	0.540612	1.11044e-06	1.11044e-06	1	0	0	1	1	0
AAACGGACGGATAGC	1	4	15	231.224	264410857	136.5	447898250	60	4	0.00432481	0.0172992	0.0089306	0.000259489	0.000133959	0.43956	9.81385e-10	9.81385e-10	1	0	0	1	0	0
AAACGGCAG	115	593	9	231.224	264410857	136.5	447898250	5337	5.15652	0.497353	2.56461	1.32396	0.0230815	0.0119157	0.33999	8.72942e-08	8.72942e-08	1	0	0	1	0	0
AAACGGCAGAGGATACAACGGGCGG	2	9	25	231.224	264410857	136.5	447898250	225	4.5	0.00864962	0.0389233	0.0200938	0.000973083	0.000502346	0.824176	3.68019e-09	3.68019e-09	1	0	0	1	1	0
AAACGGGTAAGGAAAGGGGCGGTC	2	8	24	231.224	264410857	136.5	447898250	192	4	0.00864962	0.0345985	0.0178612	0.000830364	0.000428669	0.703297	3.14043e-09	3.14043e-09	1	0	0	1	1	0
AAACGGTGACGGCTT	8	50	15	231.224	264410857	136.5	447898250	750	6.25	0.0345985	0.216241	0.111632	0.00324361	0.00167449	0.686813	1.22673e-08	1.22673e-08	1	0	0	1	1	0
AAACGTACGC	139	854	10	231.224	264410857	136.5	447898250	8540	6.14388	0.601149	3.69339	1.90668	0.0369339	0.0190668	0.450101	1.39684e-07	1.39684e-07	1	0	0	1	0	0
AAACGTGTTGGCGGG	273	1452	15	231.224	264410857	136.5	447898250	21780	5.31868	1.18067	6.27963	3.24181	0.0941944	0.0486271	0.58447	3.56243e-07	3.56243e-07	1	0	0	1	1	0
AAACT	1	5	5	231.224	264410857	136.5	447898250	25	5	0.00432481	0.0216241	0.0111632	0.00010812	5.58162e-05	0.18315	4.0891e-10	4.0891e-10	1	0	0	1	0	0
AAACTATGGGCAAGG	79	463	15	231.224	264410857	136.5	447898250	6945	5.86076	0.34166	2.00239	1.03372	0.0300358	0.0155058	0.64404	1.13595e-07	1.13595e-07	1	0	0	1	1	0
AAACTCCAGCACACTCCGCTCGCAC	2	8	25	231.224	264410857	136.5	447898250	200	4	0.00864962	0.0345985	0.0178612	0.000864962	0.00044653	0.732601	3.27128e-09	3.27128e-09	1	0	0	1	1	0
AAACTCGGACTGCAC	2	14	15	231.224	264410857	136.5	447898250	210	7	0.00864962	0.0605474	0.0312571	0.000908211	0.000468856	0.769231	3.43485e-09	3.43485e-09	1	0	0	1	1	0
AAACTCGTC	141	651	9	231.224	264410857	136.5	447898250	5859	4.61702	0.609799	2.81545	1.45346	0.0253391	0.0130811	0.304419	9.58322e-08	9.58322e-08	1	0	0	1	0	0
AAACTCTCTCACCAC	1	5	15	231.224	264410857	136.5	447898250	75	5	0.00432481	0.0216241	0.0111632	0.000324361	0.000167449	0.549451	1.22673e-09	1.22673e-09	1	0	0	1	1	0
AAACTGGGACGAGGC	20	112	15	231.224	264410857	136.5	447898250	1680	5.6	0.0864962	0.484379	0.250057	0.00726568	0.00375085	0.615385	2.74788e-08	2.74788e-08	1	0	0	1	1	0
AAACTGGGGAACTGC	323	1775	15	231.224	264410857	136.5	447898250	26625	5.49536	1.39691	7.67654	3.96295	0.115148	0.0594443	0.603885	4.35489e-07	4.35489e-07	1	0	0	1	1	0
AAACTGTGCT	1	4	10	231.224	264410857	136.5	447898250	40	4	0.00432481	0.0172992	0.0089306	0.000172992	8.9306e-05	0.29304	6.54256e-10	6.54256e-10	1	0	0	1	0	0
AAACTGTTGCCGCC	47842	192455	14	231.224	264410857	136.5	447898250	2694370	4.02272	206.908	832.332	429.685	11.6526	6.01559	0.412587	4.40702e-05	4.40702e-05	1	1	1	1	0	0
AAACTT	86	344	6	231.224	264410857	136.5	447898250	2064	4	0.371934	1.48774	0.768032	0.00892641	0.00460819	0.175824	3.37596e-08	3.37596e-08	1	0	0	1	0	0
AAACTTCCGTCATCC	2	11	15	231.224	264410857	136.5	447898250	165	5.5	0.00864962	0.0475729	0.0245591	0.000713594	0.000368387	0.604396	2.69881e-09	2.69881e-09	1	0	0	1	1	0
AAAG	3419	24049	4	231.224	264410857	136.5	447898250	96196	7.03393	14.7865	104.007	53.693	0.41603	0.214772	0.206122	1.57342e-06	1.57342e-06	1	0	0	0	0	0
AAAGAAGGAAGAGAGGG	1	4	17	231.224	264410857	136.5	447898250	68	4	0.00432481	0.0172992	0.0089306	0.000294087	0.00015182	0.498168	1.11224e-09	1.11224e-09	1	0	0	1	0	0
AAAGAAGGAGGAGGAGGAAGGAG	1	4	23	231.224	264410857	136.5	447898250	92	4	0.00432481	0.0172992	0.0089306	0.000397883	0.000205404	0.673993	1.50479e-09	1.50479e-09	1	0	0	1	1	0
AAAGAATAT	2	16	9	231.224	264410857	136.5	447898250	144	8	0.00864962	0.069197	0.0357224	0.000622773	0.000321502	0.527473	2.35532e-09	2.35532e-09	1	0	0	1	1	0
AAAGACACAACACCG	1	4	15	231.224	264410857	136.5	447898250	60	4	0.00432481	0.0172992	0.0089306	0.000259489	0.000133959	0.43956	9.81385e-10	9.81385e-10	1	0	0	1	0	0
AAAGACGGGAAGGCG	33	170	15	231.224	264410857	136.5	447898250	2550	5.15152	0.142719	0.735218	0.37955	0.0110283	0.00569326	0.566101	4.17088e-08	4.17088e-08	1	0	0	1	1	0
AAAGACGGT	1	4	9	231.224	264410857	136.5	447898250	36	4	0.00432481	0.0172992	0.0089306	0.000155693	8.03754e-05	0.263736	5.88831e-10	5.88831e-10	1	0	0	1	0	0
AAAGAG	1229	5189	6	231.224	264410857	136.5	447898250	31134	4.22213	5.31519	22.4415	11.5852	0.134649	0.0695113	0.185588	5.0924e-07	5.0924e-07	1	0	0	1	0	0
AAAGAGACAGGCAGT	457	3100	15	231.224	264410857	136.5	447898250	46500	6.78337	1.97644	13.4069	6.92121	0.201104	0.103818	0.745425	7.60573e-07	7.60573e-07	1	0	0	1	1	0
AAAGAGC	4	36	7	231.224	264410857	136.5	447898250	252	9	0.0172992	0.155693	0.0803754	0.00108985	0.000562628	0.461538	4.12182e-09	4.12182e-09	1	0	0	1	0	0
AAAGAGCCACACAAC	1	6	15	231.224	264410857	136.5	447898250	90	6	0.00432481	0.0259489	0.0133959	0.000389233	0.000200938	0.659341	1.47208e-09	1.47208e-09	1	0	0	1	1	0
AAAGAGGGATGTGTG	1	4	15	231.224	264410857	136.5	447898250	60	4	0.00432481	0.0172992	0.0089306	0.000259489	0.000133959	0.43956	9.81385e-10	9.81385e-10	1	0	0	1	0	0
AAAGAGTAAGAGCGTCGTGTAGGG	2	8	24	231.224	264410857	136.5	447898250	192	4	0.00864962	0.0345985	0.0178612	0.000830364	0.000428669	0.703297	3.14043e-09	3.14043e-09	1	0	0	1	1	0
AAAGAGTGTAAGCGTCGTGTAGGG	4	16	24	231.224	264410857	136.5	447898250	384	4	0.0172992	0.069197	0.0357224	0.00166073	0.000857338	0.703297	6.28086e-09	6.28086e-09	1	0	0	1	1	0
AAAGAGTGTAGATCTCGGTAGGG	2	11	23	231.224	264410857	136.5	447898250	253	5.5	0.00864962	0.0475729	0.0245591	0.00109418	0.00056486	0.92674	4.13817e-09	4.13817e-09	1	0	0	1	1	0
AAAGAGTGTAGATCTCGGTGGG	5	20	22	231.224	264410857	136.5	447898250	440	4	0.0216241	0.0864962	0.044653	0.00190292	0.000982366	0.644689	7.19682e-09	7.19682e-09	1	0	0	1	1	0
AAAGAGTGTAGATCTCGGTGGTCG	1	4	24	231.224	264410857	136.5	447898250	96	4	0.00432481	0.0172992	0.0089306	0.000415182	0.000214334	0.703297	1.57022e-09	1.57022e-09	1	0	0	1	1	0
AAAGAGTGTAGATCTGTGTAGGG	16	66	23	231.224	264410857	136.5	447898250	1518	4.125	0.069197	0.285438	0.147355	0.00656507	0.00338916	0.695055	2.4829e-08	2.4829e-08	1	0	0	1	1	0
AAAGAT	163	652	6	231.224	264410857	136.5	447898250	3912	4	0.704944	2.81978	1.45569	0.0169187	0.00873413	0.175824	6.39863e-08	6.39863e-08	1	0	0	1	0	0
AAAGATCGGAAGATGGATAGAC	3	13	22	231.224	264410857	136.5	447898250	286	4.33333	0.0129744	0.0562226	0.0290244	0.0012369	0.000638538	0.698413	4.67793e-09	4.67793e-09	1	0	0	1	1	0
AAAGC	1	7	5	231.224	264410857	136.5	447898250	35	7	0.00432481	0.0302737	0.0156285	0.000151368	7.81427e-05	0.25641	5.72474e-10	5.72474e-10	1	0	0	1	0	0
AAAGCAAG	1	4	8	231.224	264410857	136.5	447898250	32	4	0.00432481	0.0172992	0.0089306	0.000138394	7.14448e-05	0.234432	5.23405e-10	5.23405e-10	1	0	0	1	0	0
AAAGCAC	1	4	7	231.224	264410857	136.5	447898250	28	4	0.00432481	0.0172992	0.0089306	0.000121095	6.25142e-05	0.205128	4.57979e-10	4.57979e-10	1	0	0	1	0	0
AAAGCAGGACCGACG	1	4	15	231.224	264410857	136.5	447898250	60	4	0.00432481	0.0172992	0.0089306	0.000259489	0.000133959	0.43956	9.81385e-10	9.81385e-10	1	0	0	1	0	0
AAAGCATAGATCGGAAGCATAGATG	16	65	25	231.224	264410857	136.5	447898250	1625	4.0625	0.069197	0.281113	0.145122	0.00702782	0.00362806	0.744048	2.65792e-08	2.65792e-08	1	0	0	1	1	0
AAAGCC	8	34	6	231.224	264410857	136.5	447898250	204	4.25	0.0345985	0.147044	0.0759101	0.000882262	0.000455461	0.186813	3.33671e-09	3.33671e-09	1	0	0	1	0	0
AAAGCCC	1	4	7	231.224	264410857	136.5	447898250	28	4	0.00432481	0.0172992	0.0089306	0.000121095	6.25142e-05	0.205128	4.57979e-10	4.57979e-10	1	0	0	1	0	0
AAAGCCGTTCCTCACTATACACAC	4	18	24	231.224	264410857	136.5	447898250	432	4.5	0.0172992	0.0778466	0.0401877	0.00186832	0.000964505	0.791209	7.06597e-09	7.06597e-09	1	0	0	1	1	0
AAAGCT	1	4	6	231.224	264410857	136.5	447898250	24	4	0.00432481	0.0172992	0.0089306	0.000103795	5.35836e-05	0.175824	3.92554e-10	3.92554e-10	1	0	0	1	0	0
AAAGCTGGC	2	8	9	231.224	264410857	136.5	447898250	72	4	0.00864962	0.0345985	0.0178612	0.000311386	0.000160751	0.263736	1.17766e-09	1.17766e-09	1	0	0	1	0	0
AAAGCTGGTCGAGGG	1	4	15	231.224	264410857	136.5	447898250	60	4	0.00432481	0.0172992	0.0089306	0.000259489	0.000133959	0.43956	9.81385e-10	9.81385e-10	1	0	0	1	0	0
AAAGG	72	462	5	231.224	264410857	136.5	447898250	2310	6.41667	0.311386	1.99806	1.03148	0.00999032	0.00515742	0.235043	3.77833e-08	3.77833e-08	1	0	0	1	0	0
AAAGGAG	14	90	7	231.224	264410857	136.5	447898250	630	6.42857	0.0605474	0.389233	0.200938	0.00272463	0.00140657	0.32967	1.03045e-08	1.03045e-08	1	0	0	1	0	0
AAAGGAGAAGGATGTCAACTGTAG	39	178	24	231.224	264410857	136.5	447898250	4272	4.5641	0.168668	0.769817	0.397412	0.0184756	0.00953788	0.80248	6.98746e-08	6.98746e-08	1	0	0	1	1	0
AAAGGATGAGGG	25	102	12	231.224	264410857	136.5	447898250	1224	4.08	0.10812	0.441131	0.22773	0.00529357	0.00273276	0.358681	2.00202e-08	2.00202e-08	1	0	0	1	0	0
AAAGGC	3	18	6	231.224	264410857	136.5	447898250	108	6	0.0129744	0.0778466	0.0401877	0.00046708	0.000241126	0.263736	1.76649e-09	1.76649e-09	1	0	0	1	0	0
AAAGGCAGACACAGG	2	14	15	231.224	264410857	136.5	447898250	210	7	0.00864962	0.0605474	0.0312571	0.000908211	0.000468856	0.769231	3.43485e-09	3.43485e-09	1	0	0	1	1	0
AAAGGCGAC	1	7	9	231.224	264410857	136.5	447898250	63	7	0.00432481	0.0302737	0.0156285	0.000272463	0.000140657	0.461538	1.03045e-09	1.03045e-09	1	0	0	1	0	0
AAAGGG	1	7	6	231.224	264410857	136.5	447898250	42	7	0.00432481	0.0302737	0.0156285	0.000181642	9.37713e-05	0.307692	6.86969e-10	6.86969e-10	1	0	0	1	0	0
AAAGGGAAGG	2	8	10	231.224	264410857	136.5	447898250	80	4	0.00864962	0.0345985	0.0178612	0.000345985	0.000178612	0.29304	1.30851e-09	1.30851e-09	1	0	0	1	0	0
AAAGGGCATTAGGTC	2	13	15	231.224	264410857	136.5	447898250	195	6.5	0.00864962	0.0562226	0.0290244	0.000843338	0.000435367	0.714286	3.1895e-09	3.1895e-09	1	0	0	1	1	0
AAAGGGG	3	13	7	231.224	264410857	136.5	447898250	91	4.33333	0.0129744	0.0562226	0.0290244	0.000393558	0.000203171	0.222222	1.48843e-09	1.48843e-09	1	0	0	1	0	0
AAAGGGGTAAGGGCT	2	17	15	231.224	264410857	136.5	447898250	255	8.5	0.00864962	0.0735218	0.037955	0.00110283	0.000569326	0.934066	4.17088e-09	4.17088e-09	1	0	0	1	1	0
AAAGGGT	1	4	7	231.224	264410857	136.5	447898250	28	4	0.00432481	0.0172992	0.0089306	0.000121095	6.25142e-05	0.205128	4.57979e-10	4.57979e-10	1	0	0	1	0	0
AAAGGTGGTCTGAGG	107	599	15	231.224	264410857	136.5	447898250	8985	5.59813	0.462755	2.59056	1.33736	0.0388584	0.0200604	0.615179	1.46962e-07	1.46962e-07	1	0	0	1	1	0
AAAGT	127	635	5	231.224	264410857	136.5	447898250	3175	5	0.549251	2.74626	1.41773	0.0137313	0.00708866	0.18315	5.19316e-08	5.19316e-08	1	0	0	1	0	0
AAAGTACATG	4	52	10	231.224	264410857	136.5	447898250	520	13	0.0172992	0.22489	0.116098	0.0022489	0.00116098	0.952381	8.50533e-09	8.50533e-09	1	0	0	1	1	0
AAAGTAGCCTATAATCAGTTCCC	4	18	23	231.224	264410857	136.5	447898250	414	4.5	0.0172992	0.0778466	0.0401877	0.00179047	0.000924317	0.758242	6.77155e-09	6.77155e-09	1	0	0	1	1	0
AAAGTC	83	333	6	231.224	264410857	136.5	447898250	1998	4.01205	0.358959	1.44016	0.743472	0.00864098	0.00446083	0.176354	3.26801e-08	3.26801e-08	1	0	0	1	0	0
AAAGTCCTAAATACATATACCG	1	5	22	231.224	264410857	136.5	447898250	110	5	0.00432481	0.0216241	0.0111632	0.000475729	0.000245591	0.805861	1.79921e-09	1.79921e-09	1	0	0	1	1	0
AAAGTCCTAAATATATATACCG	1	4	22	231.224	264410857	136.5	447898250	88	4	0.00432481	0.0172992	0.0089306	0.000380583	0.000196473	0.644689	1.43936e-09	1.43936e-09	1	0	0	1	1	0
AAAGTCT	1	4	7	231.224	264410857	136.5	447898250	28	4	0.00432481	0.0172992	0.0089306	0.000121095	6.25142e-05	0.205128	4.57979e-10	4.57979e-10	1	0	0	1	0	0
AAAGTGAGATAGCAGATGAGATCT	1	4	24	231.224	264410857	136.5	447898250	96	4	0.00432481	0.0172992	0.0089306	0.000415182	0.000214334	0.703297	1.57022e-09	1.57022e-09	1	0	0	1	1	0
AAAGTGAGGCAACGG	477	2540	15	231.224	264410857	136.5	447898250	38100	5.32495	2.06294	10.985	5.67093	0.164775	0.085064	0.585159	6.23179e-07	6.23179e-07	1	0	0	1	1	0
AAAGTGGGATGCAGAGGAGTGGTC	26	104	24	231.224	264410857	136.5	447898250	2496	4	0.112445	0.44978	0.232196	0.0107947	0.00557269	0.703297	4.08256e-08	4.08256e-08	1	0	0	1	1	0
AAAGTGTATAAGTGTAT	2	8	17	231.224	264410857	136.5	447898250	136	4	0.00864962	0.0345985	0.0178612	0.000588174	0.00030364	0.498168	2.22447e-09	2.22447e-09	1	0	0	1	0	0
AAAGTGTGTATGCGCGTGGGTGT	1	4	23	231.224	264410857	136.5	447898250	92	4	0.00432481	0.0172992	0.0089306	0.000397883	0.000205404	0.673993	1.50479e-09	1.50479e-09	1	0	0	1	1	0
AAAGTGTGTC	104	476	10	231.224	264410857	136.5	447898250	4760	4.57692	0.44978	2.05861	1.06274	0.0205861	0.0106274	0.335306	7.78565e-08	7.78565e-08	1	0	0	1	0	0
AAAGTT	363	1452	6	231.224	264410857	136.5	447898250	8712	4	1.56991	6.27963	3.24181	0.0376778	0.0194508	0.175824	1.42497e-07	1.42497e-07	1	0	0	1	0	0
AAAGTTAT	1	4	8	231.224	264410857	136.5	447898250	32	4	0.00432481	0.0172992	0.0089306	0.000138394	7.14448e-05	0.234432	5.23405e-10	5.23405e-10	1	0	0	1	0	0
AAAT	29464	199510	4	231.224	264410857	136.5	447898250	798040	6.77131	127.426	862.843	445.436	3.45137	1.78174	0.198427	1.30531e-05	1.30531e-05	1	1	0	0	0	0
AAATAAT	270	1303	7	231.224	264410857	136.5	447898250	9121	4.82593	1.1677	5.63523	2.90914	0.0394466	0.020364	0.247483	1.49187e-07	1.49187e-07	1	0	0	1	0	0
AAATAATT	41	281	8	231.224	264410857	136.5	447898250	2248	6.85366	0.177317	1.21527	0.627375	0.00972218	0.005019	0.40168	3.67692e-08	3.67692e-08	1	0	0	1	0	0
AAATAC	261	1044	6	231.224	264410857	136.5	447898250	6264	4	1.12878	4.5151	2.33089	0.0270906	0.0139853	0.175824	1.02457e-07	1.02457e-07	1	0	0	1	0	0
AAATACT	1	4	7	231.224	264410857	136.5	447898250	28	4	0.00432481	0.0172992	0.0089306	0.000121095	6.25142e-05	0.205128	4.57979e-10	4.57979e-10	1	0	0	1	0	0
AAATACTCTTG	180	913	11	231.224	264410857	136.5	447898250	10043	5.07222	0.778466	3.94855	2.03841	0.0434341	0.0224225	0.408751	1.64267e-07	1.64267e-07	1	0	0	1	0	0
AAATAG	99	396	6	231.224	264410857	136.5	447898250	2376	4	0.428156	1.71263	0.884129	0.0102758	0.00530478	0.175824	3.88628e-08	3.88628e-08	1	0	0	1	0	0
AAATAGATCGGAACAAGGGCCTGGT	10	41	25	231.224	264410857	136.5	447898250	1025	4.1	0.0432481	0.177317	0.0915386	0.00443293	0.00228847	0.750916	1.67653e-08	1.67653e-08	1	0	0	1	1	0
AAATAGT	88	352	7	231.224	264410857	136.5	447898250	2464	4	0.380583	1.52233	0.785893	0.0106563	0.00550125	0.205128	4.03022e-08	4.03022e-08	1	0	0	1	0	0
AAATAT	481	2130	6	231.224	264410857	136.5	447898250	12780	4.42827	2.08023	9.21185	4.75554	0.0552711	0.0285333	0.194649	2.09035e-07	2.09035e-07	1	0	0	1	0	0
AAATATCTCTGACCG	1	4	15	231.224	264410857	136.5	447898250	60	4	0.00432481	0.0172992	0.0089306	0.000259489	0.000133959	0.43956	9.81385e-10	9.81385e-10	1	0	0	1	0	0
AAATATTTC	70	335	9	231.224	264410857	136.5	447898250	3015	4.78571	0.302737	1.44881	0.747938	0.0130393	0.00673144	0.315542	4.93146e-08	4.93146e-08	1	0	0	1	0	0
AAATC	69	404	5	231.224	264410857	136.5	447898250	2020	5.85507	0.298412	1.74722	0.901991	0.00873612	0.00450995	0.214472	3.30399e-08	3.30399e-08	1	0	0	1	0	0
AAATCAGAT	1	4	9	231.224	264410857	136.5	447898250	36	4	0.00432481	0.0172992	0.0089306	0.000155693	8.03754e-05	0.263736	5.88831e-10	5.88831e-10	1	0	0	1	0	0
AAATCAGG	2	8	8	231.224	264410857	136.5	447898250	64	4	0.00864962	0.0345985	0.0178612	0.000276788	0.00014289	0.234432	1.04681e-09	1.04681e-09	1	0	0	1	0	0
AAATCCC	2	9	7	231.224	264410857	136.5	447898250	63	4.5	0.00864962	0.0389233	0.0200938	0.000272463	0.000140657	0.230769	1.03045e-09	1.03045e-09	1	0	0	1	0	0
AAATCCGCATAACGTCAACACC	12	52	22	231.224	264410857	136.5	447898250	1144	4.33333	0.0518977	0.22489	0.116098	0.00494759	0.00255415	0.698413	1.87117e-08	1.87117e-08	1	0	0	1	1	0
AAATCGAAT	220	1175	9	231.224	264410857	136.5	447898250	10575	5.34091	0.951459	5.08165	2.62336	0.0457349	0.0236103	0.352148	1.72969e-07	1.72969e-07	1	0	0	1	0	0
AAATCT	2515	10658	6	231.224	264410857	136.5	447898250	63948	4.23777	10.8769	46.0938	23.7956	0.276563	0.142773	0.186276	1.04596e-06	1.04596e-06	1	0	0	1	0	0
AAATCTTCCTTCTTC	1	4	15	231.224	264410857	136.5	447898250	60	4	0.00432481	0.0172992	0.0089306	0.000259489	0.000133959	0.43956	9.81385e-10	9.81385e-10	1	0	0	1	0	0
AAATG	1	5	5	231.224	264410857	136.5	447898250	25	5	0.00432481	0.0216241	0.0111632	0.00010812	5.58162e-05	0.18315	4.0891e-10	4.0891e-10	1	0	0	1	0	0
AAATGATAT	3	12	9	231.224	264410857	136.5	447898250	108	4	0.0129744	0.0518977	0.0267918	0.00046708	0.000241126	0.263736	1.76649e-09	1.76649e-09	1	0	0	1	0	0
AAATGCGTCTTGGGT	10	57	15	231.224	264410857	136.5	447898250	855	5.7	0.0432481	0.246514	0.127261	0.00369771	0.00190892	0.626374	1.39847e-08	1.39847e-08	1	0	0	1	1	0
AAATGG	120	480	6	231.224	264410857	136.5	447898250	2880	4	0.518977	2.07591	1.07167	0.0124555	0.00643003	0.175824	4.71065e-08	4.71065e-08	1	0	0	1	0	0
AAATGGCAAGAGGGC	6	29	15	231.224	264410857	136.5	447898250	435	4.83333	0.0259489	0.12542	0.0647468	0.00188129	0.000971203	0.531136	7.11504e-09	7.11504e-09	1	0	0	1	1	0
AAATGGTCCGGATG	2	8	14	231.224	264410857	136.5	447898250	112	4	0.00864962	0.0345985	0.0178612	0.000484379	0.000250057	0.410256	1.83192e-09	1.83192e-09	1	0	0	1	0	0
AAATGT	110	440	6	231.224	264410857	136.5	447898250	2640	4	0.475729	1.90292	0.982366	0.0114175	0.0058942	0.175824	4.31809e-08	4.31809e-08	1	0	0	1	0	0
AAATGTAATG	362	3796	10	231.224	264410857	136.5	447898250	37960	10.4862	1.56558	16.417	8.47514	0.16417	0.0847514	0.768219	6.20889e-07	6.20889e-07	1	0	0	1	1	0
AAATGTCGAATGGCC	1	4	15	231.224	264410857	136.5	447898250	60	4	0.00432481	0.0172992	0.0089306	0.000259489	0.000133959	0.43956	9.81385e-10	9.81385e-10	1	0	0	1	0	0
AAATGTGGCTCTAGG	17	97	15	231.224	264410857	136.5	447898250	1455	5.70588	0.0735218	0.419507	0.216567	0.0062926	0.00324851	0.62702	2.37986e-08	2.37986e-08	1	0	0	1	1	0
AAATGTTGGTTGTGGGTGAAGGGC	4	20	24	231.224	264410857	136.5	447898250	480	5	0.0172992	0.0864962	0.044653	0.00207591	0.00107167	0.879121	7.85108e-09	7.85108e-09	1	0	0	1	1	0
AAATT	361	1814	5	231.224	264410857	136.5	447898250	9070	5.02493	1.56126	7.84521	4.05003	0.039226	0.0202501	0.184063	1.48353e-07	1.48353e-07	1	0	0	1	0	0
AAATTAC	1	6	7	231.224	264410857	136.5	447898250	42	6	0.00432481	0.0259489	0.0133959	0.000181642	9.37713e-05	0.307692	6.86969e-10	6.86969e-10	1	0	0	1	0	0
AAATTC	116	464	6	231.224	264410857	136.5	447898250	2784	4	0.501678	2.00671	1.03595	0.0120403	0.0062157	0.175824	4.55362e-08	4.55362e-08	1	0	0	1	0	0
AAATTCAG	2	15	8	231.224	264410857	136.5	447898250	120	7.5	0.00864962	0.0648722	0.0334897	0.000518977	0.000267918	0.43956	1.96277e-09	1.96277e-09	1	0	0	1	0	0
AAATTCCGGCG	182	809	11	231.224	264410857	136.5	447898250	8899	4.44505	0.787116	3.49877	1.80621	0.0384865	0.0198684	0.35821	1.45556e-07	1.45556e-07	1	0	0	1	0	0
AAATTGC	1	4	7	231.224	264410857	136.5	447898250	28	4	0.00432481	0.0172992	0.0089306	0.000121095	6.25142e-05	0.205128	4.57979e-10	4.57979e-10	1	0	0	1	0	0
AAATTT	10	41	6	231.224	264410857	136.5	447898250	246	4.1	0.0432481	0.177317	0.0915386	0.0010639	0.000549232	0.18022	4.02368e-09	4.02368e-09	1	0	0	1	0	0
AAATTTACGGTAATAGGCATAG	1	4	22	231.224	264410857	136.5	447898250	88	4	0.00432481	0.0172992	0.0089306	0.000380583	0.000196473	0.644689	1.43936e-09	1.43936e-09	1	0	0	1	1	0
AAATTTCCGTTCGATC	1	4	16	231.224	264410857	136.5	447898250	64	4	0.00432481	0.0172992	0.0089306	0.000276788	0.00014289	0.468864	1.04681e-09	1.04681e-09	1	0	0	1	0	0
AAC	26915	266305	3	231.224	264410857	136.5	447898250	798915	9.8943	116.402	1151.72	594.566	3.45516	1.7837	0.217457	1.30674e-05	1.30674e-05	1	1	0	0	0	0
AACAACAACTGAAGCTCC	1	5	18	231.224	264410857	136.5	447898250	90	5	0.00432481	0.0216241	0.0111632	0.000389233	0.000200938	0.659341	1.47208e-09	1.47208e-09	1	0	0	1	1	0
AACAACCCACGTCTC	6	31	15	231.224	264410857	136.5	447898250	465	5.16667	0.0259489	0.134069	0.0692121	0.00201104	0.00103818	0.567766	7.60573e-09	7.60573e-09	1	0	0	1	1	0
AACAACGAACCCTCC	3	13	15	231.224	264410857	136.5	447898250	195	4.33333	0.0129744	0.0562226	0.0290244	0.000843338	0.000435367	0.47619	3.1895e-09	3.1895e-09	1	0	0	1	0	0
AACAACGAC	236	1190	9	231.224	264410857	136.5	447898250	10710	5.04237	1.02066	5.14653	2.65685	0.0463187	0.0239117	0.332464	1.75177e-07	1.75177e-07	1	0	0	1	0	0
AACAAG	104	507	6	231.224	264410857	136.5	447898250	3042	4.875	0.44978	2.19268	1.13195	0.0131561	0.00679172	0.214286	4.97562e-08	4.97562e-08	1	0	0	1	0	0
AACAAGGCCAGAGGG	2	8	15	231.224	264410857	136.5	447898250	120	4	0.00864962	0.0345985	0.0178612	0.000518977	0.000267918	0.43956	1.96277e-09	1.96277e-09	1	0	0	1	0	0
AACAAT	271	1227	6	231.224	264410857	136.5	447898250	7362	4.52768	1.17202	5.30654	2.73946	0.0318393	0.0164368	0.199019	1.20416e-07	1.20416e-07	1	0	0	1	0	0
AACAATAT	16	81	8	231.224	264410857	136.5	447898250	648	5.0625	0.069197	0.35031	0.180845	0.00280248	0.00144676	0.296703	1.0599e-08	1.0599e-08	1	0	0	1	0	0
AACAATCAAT	1	5	10	231.224	264410857	136.5	447898250	50	5	0.00432481	0.0216241	0.0111632	0.000216241	0.000111632	0.3663	8.1782e-10	8.1782e-10	1	0	0	1	0	0
AACAATCACACACTCCTATCGCT	4	21	23	231.224	264410857	136.5	447898250	483	5.25	0.0172992	0.0908211	0.0468856	0.00208888	0.00107837	0.884615	7.90015e-09	7.90015e-09	1	0	0	1	1	0
AACAATCTCAGGATAATCAGGAACC	20	83	25	231.224	264410857	136.5	447898250	2075	4.15	0.0864962	0.358959	0.18531	0.00897399	0.00463275	0.760073	3.39396e-08	3.39396e-08	1	0	0	1	1	0
AACAATGT	3	12	8	231.224	264410857	136.5	447898250	96	4	0.0129744	0.0518977	0.0267918	0.000415182	0.000214334	0.234432	1.57022e-09	1.57022e-09	1	0	0	1	0	0
AACAC	22	113	5	231.224	264410857	136.5	447898250	565	5.13636	0.0951459	0.488704	0.252289	0.00244352	0.00126145	0.188145	9.24137e-09	9.24137e-09	1	0	0	1	0	0
AACACAC	2	8	7	231.224	264410857	136.5	447898250	56	4	0.00864962	0.0345985	0.0178612	0.000242189	0.000125028	0.205128	9.15959e-10	9.15959e-10	1	0	0	1	0	0
AACACACACCCCTAC	1	4	15	231.224	264410857	136.5	447898250	60	4	0.00432481	0.0172992	0.0089306	0.000259489	0.000133959	0.43956	9.81385e-10	9.81385e-10	1	0	0	1	0	0
AACACACCGACCGCC	2	8	15	231.224	264410857	136.5	447898250	120	4	0.00864962	0.0345985	0.0178612	0.000518977	0.000267918	0.43956	1.96277e-09	1.96277e-09	1	0	0	1	0	0
AACACC	129	1013	6	231.224	264410857	136.5	447898250	6078	7.85271	0.557901	4.38103	2.26167	0.0262862	0.01357	0.345174	9.94143e-08	9.94143e-08	1	0	0	1	0	0
AACACCCACGCTGAC	1	6	15	231.224	264410857	136.5	447898250	90	6	0.00432481	0.0259489	0.0133959	0.000389233	0.000200938	0.659341	1.47208e-09	1.47208e-09	1	0	0	1	1	0
AACACCCAGGACGCC	315	1482	15	231.224	264410857	136.5	447898250	22230	4.70476	1.36232	6.40937	3.30879	0.0961406	0.0496318	0.517007	3.63603e-07	3.63603e-07	1	0	0	1	1	0
AACACCCCAGAACTAGCTCCCACG	4	17	24	231.224	264410857	136.5	447898250	408	4.25	0.0172992	0.0735218	0.037955	0.00176452	0.000910921	0.747253	6.67342e-09	6.67342e-09	1	0	0	1	1	0
AACACCCGAAGCCGC	42	178	15	231.224	264410857	136.5	447898250	2670	4.2381	0.181642	0.769817	0.397412	0.0115472	0.00596118	0.465725	4.36716e-08	4.36716e-08	1	0	0	1	0	0
AACACCCGTCCCATC	465	2034	15	231.224	264410857	136.5	447898250	30510	4.37419	2.01104	8.79667	4.54121	0.13195	0.0681181	0.480681	4.99034e-07	4.99034e-07	1	0	0	1	0	0
AACACCCTGCCCACC	4	16	15	231.224	264410857	136.5	447898250	240	4	0.0172992	0.069197	0.0357224	0.00103795	0.000535836	0.43956	3.92554e-09	3.92554e-09	1	0	0	1	0	0
AACACCG	13	62	7	231.224	264410857	136.5	447898250	434	4.76923	0.0562226	0.268138	0.138424	0.00187697	0.00096897	0.244576	7.09868e-09	7.09868e-09	1	0	0	1	0	0
AACACCGCCCTGCTC	1	8	15	231.224	264410857	136.5	447898250	120	8	0.00432481	0.0345985	0.0178612	0.000518977	0.000267918	0.879121	1.96277e-09	1.96277e-09	1	0	0	1	1	0
AACACCGGAAGTGAC	3	14	15	231.224	264410857	136.5	447898250	210	4.66667	0.0129744	0.0605474	0.0312571	0.000908211	0.000468856	0.512821	3.43485e-09	3.43485e-09	1	0	0	1	1	0
AACACT	1	4	6	231.224	264410857	136.5	447898250	24	4	0.00432481	0.0172992	0.0089306	0.000103795	5.35836e-05	0.175824	3.92554e-10	3.92554e-10	1	0	0	1	0	0
AACACTCCCTTCCCT	1	4	15	231.224	264410857	136.5	447898250	60	4	0.00432481	0.0172992	0.0089306	0.000259489	0.000133959	0.43956	9.81385e-10	9.81385e-10	1	0	0	1	0	0
AACAG	178	945	5	231.224	264410857	136.5	447898250	4725	5.30899	0.769817	4.08695	2.10985	0.0204347	0.0105493	0.194468	7.7284e-08	7.7284e-08	1	0	0	1	0	0
AACAGACCTCCTCCC	2	13	15	231.224	264410857	136.5	447898250	195	6.5	0.00864962	0.0562226	0.0290244	0.000843338	0.000435367	0.714286	3.1895e-09	3.1895e-09	1	0	0	1	1	0
AACAGACTGATACGATAGACGTAGC	2	9	25	231.224	264410857	136.5	447898250	225	4.5	0.00864962	0.0389233	0.0200938	0.000973083	0.000502346	0.824176	3.68019e-09	3.68019e-09	1	0	0	1	1	0
AACAGAGCGACCAGT	1	5	15	231.224	264410857	136.5	447898250	75	5	0.00432481	0.0216241	0.0111632	0.000324361	0.000167449	0.549451	1.22673e-09	1.22673e-09	1	0	0	1	1	0
AACAGATTCAACAGCCTATAC	8	37	21	231.224	264410857	136.5	447898250	777	4.625	0.0345985	0.160018	0.082608	0.00336038	0.00173477	0.711538	1.27089e-08	1.27089e-08	1	0	0	1	1	0
AACAGC	896	3901	6	231.224	264410857	136.5	447898250	23406	4.35379	3.87503	16.8711	8.70957	0.101227	0.0522574	0.191376	3.82838e-07	3.82838e-07	1	0	0	1	0	0
AACAGCAAG	1	4	9	231.224	264410857	136.5	447898250	36	4	0.00432481	0.0172992	0.0089306	0.000155693	8.03754e-05	0.263736	5.88831e-10	5.88831e-10	1	0	0	1	0	0
AACAGCAGG	130	1102	9	231.224	264410857	136.5	447898250	9918	8.47692	0.562226	4.76594	2.46038	0.0428935	0.0221434	0.558918	1.62223e-07	1.62223e-07	1	0	0	1	1	0
AACAGCCAGGTGCCG	65	339	15	231.224	264410857	136.5	447898250	5085	5.21538	0.281113	1.46611	0.756868	0.0219917	0.011353	0.573119	8.31723e-08	8.31723e-08	1	0	0	1	1	0
AACAGCCCGTCACCC	33	173	15	231.224	264410857	136.5	447898250	2595	5.24242	0.142719	0.748193	0.386248	0.0112229	0.00579373	0.576091	4.24449e-08	4.24449e-08	1	0	0	1	1	0
AACAGCCG	2	24	8	231.224	264410857	136.5	447898250	192	12	0.00864962	0.103795	0.0535836	0.000830364	0.000428669	0.703297	3.14043e-09	3.14043e-09	1	0	0	1	1	0
AACAGCCGC	295	1489	9	231.224	264410857	136.5	447898250	13401	5.04746	1.27582	6.43965	3.32442	0.0579568	0.0299197	0.332799	2.19192e-07	2.19192e-07	1	0	0	1	0	0
AACAGGC	1	4	7	231.224	264410857	136.5	447898250	28	4	0.00432481	0.0172992	0.0089306	0.000121095	6.25142e-05	0.205128	4.57979e-10	4.57979e-10	1	0	0	1	0	0
AACAGTACTCAATCGCCCTCACACC	2	9	25	231.224	264410857	136.5	447898250	225	4.5	0.00864962	0.0389233	0.0200938	0.000973083	0.000502346	0.824176	3.68019e-09	3.68019e-09	1	0	0	1	1	0
AACAGTCTTCCCGCC	69	368	15	231.224	264410857	136.5	447898250	5520	5.33333	0.298412	1.59153	0.821615	0.023873	0.0123242	0.586081	9.02874e-08	9.02874e-08	1	0	0	1	1	0
AACAGTGGAGATTAT	1	5	15	231.224	264410857	136.5	447898250	75	5	0.00432481	0.0216241	0.0111632	0.000324361	0.000167449	0.549451	1.22673e-09	1.22673e-09	1	0	0	1	1	0
AACAGTTAGTTGCCC	1	4	15	231.224	264410857	136.5	447898250	60	4	0.00432481	0.0172992	0.0089306	0.000259489	0.000133959	0.43956	9.81385e-10	9.81385e-10	1	0	0	1	0	0
AACAT	7	58	5	231.224	264410857	136.5	447898250	290	8.28571	0.0302737	0.250839	0.129494	0.0012542	0.000647468	0.303506	4.74336e-09	4.74336e-09	1	0	0	1	0	0
AACATAC	150	600	7	231.224	264410857	136.5	447898250	4200	4	0.648722	2.59489	1.33959	0.0181642	0.00937713	0.205128	6.86969e-08	6.86969e-08	1	0	0	1	0	0
AACATAGATACGATGTGGGTCTG	14	69	23	231.224	264410857	136.5	447898250	1587	4.92857	0.0605474	0.298412	0.154053	0.00686348	0.00354322	0.830455	2.59576e-08	2.59576e-08	1	0	0	1	1	0
AACATAGGTGAGGTG	9	58	15	231.224	264410857	136.5	447898250	870	6.44444	0.0389233	0.250839	0.129494	0.00376259	0.00194241	0.708181	1.42301e-08	1.42301e-08	1	0	0	1	1	0
AACATC	357	1934	6	231.224	264410857	136.5	447898250	11604	5.41737	1.54396	8.36419	4.31794	0.0501851	0.0259077	0.238126	1.898e-07	1.898e-07	1	0	0	1	0	0
AACATCC	14	58	7	231.224	264410857	136.5	447898250	406	4.14286	0.0605474	0.250839	0.129494	0.00175587	0.000906456	0.212454	6.6407e-09	6.6407e-09	1	0	0	1	0	0
AACATCCAGGGCTCC	48	226	15	231.224	264410857	136.5	447898250	3390	4.70833	0.207591	0.977408	0.504579	0.0146611	0.00756868	0.517399	5.54482e-08	5.54482e-08	1	0	0	1	1	0
AACATCCCATCTCACACCATCCATG	4	18	25	231.224	264410857	136.5	447898250	450	4.5	0.0172992	0.0778466	0.0401877	0.00194617	0.00100469	0.824176	7.36038e-09	7.36038e-09	1	0	0	1	1	0
AACATCGACATC	100	500	12	231.224	264410857	136.5	447898250	6000	5	0.432481	2.16241	1.11632	0.0259489	0.0133959	0.43956	9.81385e-08	9.81385e-08	1	0	0	1	0	0
AACATCGCATAGGGC	2	17	15	231.224	264410857	136.5	447898250	255	8.5	0.00864962	0.0735218	0.037955	0.00110283	0.000569326	0.934066	4.17088e-09	4.17088e-09	1	0	0	1	1	0
AACATCTAAGCGTCC	283	1678	15	231.224	264410857	136.5	447898250	25170	5.92933	1.22392	7.25704	3.74639	0.108856	0.0561958	0.651575	4.11691e-07	4.11691e-07	1	0	0	1	1	0
AACATCTCCCTAGTC	1	4	15	231.224	264410857	136.5	447898250	60	4	0.00432481	0.0172992	0.0089306	0.000259489	0.000133959	0.43956	9.81385e-10	9.81385e-10	1	0	0	1	0	0
AACATG	2	16	6	231.224	264410857	136.5	447898250	96	8	0.00864962	0.069197	0.0357224	0.000415182	0.000214334	0.351648	1.57022e-09	1.57022e-09	1	0	0	1	0	0
AACATGC	1	4	7	231.224	264410857	136.5	447898250	28	4	0.00432481	0.0172992	0.0089306	0.000121095	6.25142e-05	0.205128	4.57979e-10	4.57979e-10	1	0	0	1	0	0
AACATGGGAAGAGGC	712	3849	15	231.224	264410857	136.5	447898250	57735	5.4059	3.07927	16.6462	8.59347	0.249693	0.128902	0.594055	9.44337e-07	9.44337e-07	1	0	0	1	1	0
AACATGGTCTGGCAT	5	34	15	231.224	264410857	136.5	447898250	510	6.8	0.0216241	0.147044	0.0759101	0.00220565	0.00113865	0.747253	8.34177e-09	8.34177e-09	1	0	0	1	1	0
AACC	32	227	4	231.224	264410857	136.5	447898250	908	7.09375	0.138394	0.981732	0.506812	0.00392693	0.00202725	0.207875	1.48516e-08	1.48516e-08	1	0	0	0	0	0
AACCAACCACC	1	4	11	231.224	264410857	136.5	447898250	44	4	0.00432481	0.0172992	0.0089306	0.000190292	9.82366e-05	0.322344	7.19682e-10	7.19682e-10	1	0	0	1	0	0
AACCAAGCC	2	17	9	231.224	264410857	136.5	447898250	153	8.5	0.00864962	0.0735218	0.037955	0.000661696	0.000341595	0.56044	2.50253e-09	2.50253e-09	1	0	0	1	1	0
AACCAAGTCACCCAG	1	4	15	231.224	264410857	136.5	447898250	60	4	0.00432481	0.0172992	0.0089306	0.000259489	0.000133959	0.43956	9.81385e-10	9.81385e-10	1	0	0	1	0	0
AACCAAT	2	27	7	231.224	264410857	136.5	447898250	189	13.5	0.00864962	0.11677	0.0602815	0.00081739	0.000421971	0.692308	3.09136e-09	3.09136e-09	1	0	0	1	1	0
AACCAATT	86	425	8	231.224	264410857	136.5	447898250	3400	4.94186	0.371934	1.83805	0.948876	0.0147044	0.00759101	0.289633	5.56118e-08	5.56118e-08	1	0	0	1	0	0
AACCAC	7	34	6	231.224	264410857	136.5	447898250	204	4.85714	0.0302737	0.147044	0.0759101	0.000882262	0.000455461	0.213501	3.33671e-09	3.33671e-09	1	0	0	1	0	0
AACCACACACCATCC	503	2473	15	231.224	264410857	136.5	447898250	37095	4.9165	2.17538	10.6953	5.52134	0.160429	0.0828201	0.540275	6.06741e-07	6.06741e-07	1	0	0	1	1	0
AACCACACACGCCAC	1	4	15	231.224	264410857	136.5	447898250	60	4	0.00432481	0.0172992	0.0089306	0.000259489	0.000133959	0.43956	9.81385e-10	9.81385e-10	1	0	0	1	0	0
AACCACCCACAGTAC	1	5	15	231.224	264410857	136.5	447898250	75	5	0.00432481	0.0216241	0.0111632	0.000324361	0.000167449	0.549451	1.22673e-09	1.22673e-09	1	0	0	1	1	0
AACCACCCACCACAC	1	4	15	231.224	264410857	136.5	447898250	60	4	0.00432481	0.0172992	0.0089306	0.000259489	0.000133959	0.43956	9.81385e-10	9.81385e-10	1	0	0	1	0	0
AACCACCCACGCCTG	1	4	15	231.224	264410857	136.5	447898250	60	4	0.00432481	0.0172992	0.0089306	0.000259489	0.000133959	0.43956	9.81385e-10	9.81385e-10	1	0	0	1	0	0
AACCACCCTCTACAC	98	523	15	231.224	264410857	136.5	447898250	7845	5.33673	0.423832	2.26188	1.16768	0.0339282	0.0175151	0.586454	1.28316e-07	1.28316e-07	1	0	0	1	1	0
AACCACCTCCACCCT	1	4	15	231.224	264410857	136.5	447898250	60	4	0.00432481	0.0172992	0.0089306	0.000259489	0.000133959	0.43956	9.81385e-10	9.81385e-10	1	0	0	1	0	0
AACCAG	357	1758	6	231.224	264410857	136.5	447898250	10548	4.92437	1.54396	7.60302	3.925	0.0456181	0.02355	0.216456	1.72527e-07	1.72527e-07	1	0	0	1	0	0
AACCAGGACATCGGC	210	1135	15	231.224	264410857	136.5	447898250	17025	5.40476	0.908211	4.90866	2.53406	0.0736299	0.0380109	0.59393	2.78468e-07	2.78468e-07	1	0	0	1	1	0
AACCATCCAACCGGGTCCGATCC	2	10	23	231.224	264410857	136.5	447898250	230	5	0.00864962	0.0432481	0.0223265	0.000994707	0.000513509	0.842491	3.76197e-09	3.76197e-09	1	0	0	1	1	0
AACCATCCACCCACCCATC	1	4	19	231.224	264410857	136.5	447898250	76	4	0.00432481	0.0172992	0.0089306	0.000328686	0.000169681	0.556777	1.24309e-09	1.24309e-09	1	0	0	1	1	0
AACCATG	5	21	7	231.224	264410857	136.5	447898250	147	4.2	0.0216241	0.0908211	0.0468856	0.000635747	0.0003282	0.215385	2.40439e-09	2.40439e-09	1	0	0	1	0	0
AACCC	1	5	5	231.224	264410857	136.5	447898250	25	5	0.00432481	0.0216241	0.0111632	0.00010812	5.58162e-05	0.18315	4.0891e-10	4.0891e-10	1	0	0	1	0	0
AACCCAACGCACCCC	1	4	15	231.224	264410857	136.5	447898250	60	4	0.00432481	0.0172992	0.0089306	0.000259489	0.000133959	0.43956	9.81385e-10	9.81385e-10	1	0	0	1	0	0
AACCCAAGTCACCCG	2	17	15	231.224	264410857	136.5	447898250	255	8.5	0.00864962	0.0735218	0.037955	0.00110283	0.000569326	0.934066	4.17088e-09	4.17088e-09	1	0	0	1	1	0
AACCCAAT	1219570	15757385	8	231.224	264410857	136.5	447898250	126059080	12.9204	5274.41	68147.7	35180.7	545.182	281.446	0.757242	0.00206187	0.00206187	1	1	1	1	1	1
AACCCAC	48	210	7	231.224	264410857	136.5	447898250	1470	4.375	0.207591	0.908211	0.468856	0.00635747	0.003282	0.224359	2.40439e-08	2.40439e-08	1	0	0	1	0	0
AACCCACACACATAC	1	4	15	231.224	264410857	136.5	447898250	60	4	0.00432481	0.0172992	0.0089306	0.000259489	0.000133959	0.43956	9.81385e-10	9.81385e-10	1	0	0	1	0	0
AACCCACCAACCGCC	559	2391	15	231.224	264410857	136.5	447898250	35865	4.27728	2.41757	10.3406	5.33827	0.155109	0.080074	0.470031	5.86623e-07	5.86623e-07	1	0	0	1	0	0
AACCCACCAAGCCCG	1	5	15	231.224	264410857	136.5	447898250	75	5	0.00432481	0.0216241	0.0111632	0.000324361	0.000167449	0.549451	1.22673e-09	1.22673e-09	1	0	0	1	1	0
AACCCACCATGCCGC	124	539	15	231.224	264410857	136.5	447898250	8085	4.34677	0.536277	2.33107	1.2034	0.0349661	0.018051	0.477667	1.32242e-07	1.32242e-07	1	0	0	1	0	0
AACCCACTTCCTGGC	25	104	15	231.224	264410857	136.5	447898250	1560	4.16	0.10812	0.44978	0.232196	0.00674671	0.00348293	0.457143	2.5516e-08	2.5516e-08	1	0	0	1	0	0
AACCCAGACCAGACCCAGACAG	1	4	22	231.224	264410857	136.5	447898250	88	4	0.00432481	0.0172992	0.0089306	0.000380583	0.000196473	0.644689	1.43936e-09	1.43936e-09	1	0	0	1	1	0
AACCCAGCACACCGC	1	4	15	231.224	264410857	136.5	447898250	60	4	0.00432481	0.0172992	0.0089306	0.000259489	0.000133959	0.43956	9.81385e-10	9.81385e-10	1	0	0	1	0	0
AACCCAT	3	25	7	231.224	264410857	136.5	447898250	175	8.33333	0.0129744	0.10812	0.0558162	0.000756842	0.000390714	0.42735	2.86237e-09	2.86237e-09	1	0	0	1	0	0
AACCCC	6	28	6	231.224	264410857	136.5	447898250	168	4.66667	0.0259489	0.121095	0.0625142	0.000726568	0.000375085	0.205128	2.74788e-09	2.74788e-09	1	0	0	1	0	0
AACCCCACAGACCCG	2	10	15	231.224	264410857	136.5	447898250	150	5	0.00864962	0.0432481	0.0223265	0.000648722	0.000334897	0.549451	2.45346e-09	2.45346e-09	1	0	0	1	1	0
AACCCCAGGAGAGACTCTTAACTTG	2	8	25	231.224	264410857	136.5	447898250	200	4	0.00864962	0.0345985	0.0178612	0.000864962	0.00044653	0.732601	3.27128e-09	3.27128e-09	1	0	0	1	1	0
AACCCCATAGCTGCC	526	2352	15	231.224	264410857	136.5	447898250	35280	4.47148	2.27485	10.172	5.25119	0.152579	0.0787679	0.491372	5.77054e-07	5.77054e-07	1	0	0	1	0	0
AACCCCATCAGAGCC	746	3359	15	231.224	264410857	136.5	447898250	50385	4.50268	3.22631	14.527	7.49947	0.217906	0.112492	0.4948	8.24118e-07	8.24118e-07	1	0	0	1	0	0
AACCCCATCTAACGC	4	23	15	231.224	264410857	136.5	447898250	345	5.75	0.0172992	0.0994707	0.0513509	0.00149206	0.000770264	0.631868	5.64296e-09	5.64296e-09	1	0	0	1	1	0
AACCCCCGCCCACAT	1	4	15	231.224	264410857	136.5	447898250	60	4	0.00432481	0.0172992	0.0089306	0.000259489	0.000133959	0.43956	9.81385e-10	9.81385e-10	1	0	0	1	0	0
AACCCCT	33	133	7	231.224	264410857	136.5	447898250	931	4.0303	0.142719	0.5752	0.296942	0.0040264	0.0020786	0.206682	1.52278e-08	1.52278e-08	1	0	0	1	0	0
AACCCCTAACCCTCGCCCT	2	8	19	231.224	264410857	136.5	447898250	152	4	0.00864962	0.0345985	0.0178612	0.000657371	0.000339363	0.556777	2.48617e-09	2.48617e-09	1	0	0	1	1	0
AACCCG	9	65	6	231.224	264410857	136.5	447898250	390	7.22222	0.0389233	0.281113	0.145122	0.00168668	0.000870733	0.31746	6.379e-09	6.379e-09	1	0	0	1	0	0
AACCCGACAAGCCAG	6	29	15	231.224	264410857	136.5	447898250	435	4.83333	0.0259489	0.12542	0.0647468	0.00188129	0.000971203	0.531136	7.11504e-09	7.11504e-09	1	0	0	1	1	0
AACCCGAT	1	6	8	231.224	264410857	136.5	447898250	48	6	0.00432481	0.0259489	0.0133959	0.000207591	0.000107167	0.351648	7.85108e-10	7.85108e-10	1	0	0	1	0	0
AACCCGGATTGT	334	1710	12	231.224	264410857	136.5	447898250	20520	5.11976	1.44449	7.39543	3.81783	0.0887451	0.045814	0.450089	3.35634e-07	3.35634e-07	1	0	0	1	0	0
AACCCGTTACACCCT	1	5	15	231.224	264410857	136.5	447898250	75	5	0.00432481	0.0216241	0.0111632	0.000324361	0.000167449	0.549451	1.22673e-09	1.22673e-09	1	0	0	1	1	0
AACCCT	962	10664	6	231.224	264410857	136.5	447898250	63984	11.0852	4.16047	46.1198	23.809	0.276719	0.142854	0.487263	1.04655e-06	1.04655e-06	1	0	0	1	0	0
AACCCTAACCCTCT	1	4	14	231.224	264410857	136.5	447898250	56	4	0.00432481	0.0172992	0.0089306	0.000242189	0.000125028	0.410256	9.15959e-10	9.15959e-10	1	0	0	1	0	0
AACCCTACACCCAGC	2	10	15	231.224	264410857	136.5	447898250	150	5	0.00864962	0.0432481	0.0223265	0.000648722	0.000334897	0.549451	2.45346e-09	2.45346e-09	1	0	0	1	1	0
AACCCTCCACGATAC	1	4	15	231.224	264410857	136.5	447898250	60	4	0.00432481	0.0172992	0.0089306	0.000259489	0.000133959	0.43956	9.81385e-10	9.81385e-10	1	0	0	1	0	0
AACCCTCCTTGCACG	14	64	15	231.224	264410857	136.5	447898250	960	4.57143	0.0605474	0.276788	0.14289	0.00415182	0.00214334	0.502355	1.57022e-08	1.57022e-08	1	0	0	1	1	0
AACCG	7	101	5	231.224	264410857	136.5	447898250	505	14.4286	0.0302737	0.436806	0.225498	0.00218403	0.00112749	0.528519	8.25999e-09	8.25999e-09	1	0	0	1	1	0
AACCGAAGAGGACAG	1	5	15	231.224	264410857	136.5	447898250	75	5	0.00432481	0.0216241	0.0111632	0.000324361	0.000167449	0.549451	1.22673e-09	1.22673e-09	1	0	0	1	1	0
AACCGAAT	1	5	8	231.224	264410857	136.5	447898250	40	5	0.00432481	0.0216241	0.0111632	0.000172992	8.9306e-05	0.29304	6.54256e-10	6.54256e-10	1	0	0	1	0	0
AACCGACATGCCACC	2	11	15	231.224	264410857	136.5	447898250	165	5.5	0.00864962	0.0475729	0.0245591	0.000713594	0.000368387	0.604396	2.69881e-09	2.69881e-09	1	0	0	1	1	0
AACCGACCACGATAC	1	5	15	231.224	264410857	136.5	447898250	75	5	0.00432481	0.0216241	0.0111632	0.000324361	0.000167449	0.549451	1.22673e-09	1.22673e-09	1	0	0	1	1	0
AACCGACCGATGGGG	5	32	15	231.224	264410857	136.5	447898250	480	6.4	0.0216241	0.138394	0.0714448	0.00207591	0.00107167	0.703297	7.85108e-09	7.85108e-09	1	0	0	1	1	0
AACCGAG	2	16	7	231.224	264410857	136.5	447898250	112	8	0.00864962	0.069197	0.0357224	0.000484379	0.000250057	0.410256	1.83192e-09	1.83192e-09	1	0	0	1	0	0
AACCGATCCCAGCCC	1	4	15	231.224	264410857	136.5	447898250	60	4	0.00432481	0.0172992	0.0089306	0.000259489	0.000133959	0.43956	9.81385e-10	9.81385e-10	1	0	0	1	0	0
AACCGC	1	4	6	231.224	264410857	136.5	447898250	24	4	0.00432481	0.0172992	0.0089306	0.000103795	5.35836e-05	0.175824	3.92554e-10	3.92554e-10	1	0	0	1	0	0
AACCGG	3	12	6	231.224	264410857	136.5	447898250	72	4	0.0129744	0.0518977	0.0267918	0.000311386	0.000160751	0.175824	1.17766e-09	1.17766e-09	1	0	0	1	0	0
AACCGGACAGAGACG	7	33	15	231.224	264410857	136.5	447898250	495	4.71429	0.0302737	0.142719	0.0736774	0.00214078	0.00110516	0.518053	8.09642e-09	8.09642e-09	1	0	0	1	1	0
AACCT	173	871	5	231.224	264410857	136.5	447898250	4355	5.03468	0.748193	3.76691	1.94464	0.0188346	0.00972319	0.184421	7.12322e-08	7.12322e-08	1	0	0	1	0	0
AACCTACATACGCCG	4	19	15	231.224	264410857	136.5	447898250	285	4.75	0.0172992	0.0821714	0.0424203	0.00123257	0.000636305	0.521978	4.66158e-09	4.66158e-09	1	0	0	1	1	0
AACCTACCT	1061	4718	9	231.224	264410857	136.5	447898250	42462	4.44675	4.58863	20.4045	10.5336	0.18364	0.0948028	0.293192	6.94526e-07	6.94526e-07	1	0	0	1	0	0
AACCTATCCTTGACC	1	4	15	231.224	264410857	136.5	447898250	60	4	0.00432481	0.0172992	0.0089306	0.000259489	0.000133959	0.43956	9.81385e-10	9.81385e-10	1	0	0	1	0	0
AACCTC	121	484	6	231.224	264410857	136.5	447898250	2904	4	0.523302	2.09321	1.0806	0.0125593	0.00648362	0.175824	4.7499e-08	4.7499e-08	1	0	0	1	0	0
AACCTCACCGTCGCC	203	949	15	231.224	264410857	136.5	447898250	14235	4.67488	0.877937	4.10425	2.11878	0.0615637	0.0317818	0.513723	2.32833e-07	2.32833e-07	1	0	0	1	1	0
AACCTCCCGCACACTCCCTTCCC	2	9	23	231.224	264410857	136.5	447898250	207	4.5	0.00864962	0.0389233	0.0200938	0.000895236	0.000462159	0.758242	3.38578e-09	3.38578e-09	1	0	0	1	1	0
AACCTCTAATAGCCC	1	4	15	231.224	264410857	136.5	447898250	60	4	0.00432481	0.0172992	0.0089306	0.000259489	0.000133959	0.43956	9.81385e-10	9.81385e-10	1	0	0	1	0	0
AACCTCTATCGCCGG	2	8	15	231.224	264410857	136.5	447898250	120	4	0.00864962	0.0345985	0.0178612	0.000518977	0.000267918	0.43956	1.96277e-09	1.96277e-09	1	0	0	1	0	0
AACCTCTGCTACGTAATGCCCTCTG	2	8	25	231.224	264410857	136.5	447898250	200	4	0.00864962	0.0345985	0.0178612	0.000864962	0.00044653	0.732601	3.27128e-09	3.27128e-09	1	0	0	1	1	0
AACCTGGCGTCACCC	2	10	15	231.224	264410857	136.5	447898250	150	5	0.00864962	0.0432481	0.0223265	0.000648722	0.000334897	0.549451	2.45346e-09	2.45346e-09	1	0	0	1	1	0
AACCTGGCGTGACAC	2	12	15	231.224	264410857	136.5	447898250	180	6	0.00864962	0.0518977	0.0267918	0.000778466	0.000401877	0.659341	2.94415e-09	2.94415e-09	1	0	0	1	1	0
AACCTTGTGACCCCG	5	24	15	231.224	264410857	136.5	447898250	360	4.8	0.0216241	0.103795	0.0535836	0.00155693	0.000803754	0.527473	5.88831e-09	5.88831e-09	1	0	0	1	1	0
AACG	3112	25375	4	231.224	264410857	136.5	447898250	101500	8.15392	13.4588	109.742	56.6535	0.438968	0.226614	0.238943	1.66018e-06	1.66018e-06	1	0	0	0	0	0
AACGAAGCAGCCCTC	10	42	15	231.224	264410857	136.5	447898250	630	4.2	0.0432481	0.181642	0.0937713	0.00272463	0.00140657	0.461538	1.03045e-08	1.03045e-08	1	0	0	1	0	0
AACGAAGG	2	9	8	231.224	264410857	136.5	447898250	72	4.5	0.00864962	0.0389233	0.0200938	0.000311386	0.000160751	0.263736	1.17766e-09	1.17766e-09	1	0	0	1	0	0
AACGAC	608	3142	6	231.224	264410857	136.5	447898250	18852	5.16776	2.62949	13.5886	7.01499	0.0815314	0.0420899	0.227154	3.08351e-07	3.08351e-07	1	0	0	1	0	0
AACGACGAC	2727	13375	9	231.224	264410857	136.5	447898250	120375	4.90466	11.7938	57.8444	29.8617	0.520599	0.268755	0.323384	1.9689e-06	1.9689e-06	1	0	0	1	0	0
AACGAG	321	1676	6	231.224	264410857	136.5	447898250	10056	5.22118	1.38826	7.24839	3.74192	0.0434903	0.0224515	0.229503	1.6448e-07	1.6448e-07	1	0	0	1	0	0
AACGAGAAGGGTGATCGGAGGAT	6	24	23	231.224	264410857	136.5	447898250	552	4	0.0259489	0.103795	0.0535836	0.0023873	0.00123242	0.673993	9.02874e-09	9.02874e-09	1	0	0	1	1	0
AACGATGAGAAGCAC	1	6	15	231.224	264410857	136.5	447898250	90	6	0.00432481	0.0259489	0.0133959	0.000389233	0.000200938	0.659341	1.47208e-09	1.47208e-09	1	0	0	1	1	0
AACGCAC	211	1130	7	231.224	264410857	136.5	447898250	7910	5.35545	0.912535	4.88704	2.52289	0.0342093	0.0176603	0.274638	1.29379e-07	1.29379e-07	1	0	0	1	0	0
AACGCACCATCCCAG	180	786	15	231.224	264410857	136.5	447898250	11790	4.36667	0.778466	3.3993	1.75486	0.0509895	0.0263229	0.479853	1.92842e-07	1.92842e-07	1	0	0	1	0	0
AACGCC	187	985	6	231.224	264410857	136.5	447898250	5910	5.26738	0.80874	4.25994	2.19916	0.0255596	0.013195	0.231533	9.66664e-08	9.66664e-08	1	0	0	1	0	0
AACGCCAACT	424	2825	10	231.224	264410857	136.5	447898250	28250	6.66274	1.83372	12.2176	6.30724	0.122176	0.0630724	0.488113	4.62069e-07	4.62069e-07	1	0	0	1	0	0
AACGCCGTACCAGAC	2	12	15	231.224	264410857	136.5	447898250	180	6	0.00864962	0.0518977	0.0267918	0.000778466	0.000401877	0.659341	2.94415e-09	2.94415e-09	1	0	0	1	1	0
AACGCG	215	860	6	231.224	264410857	136.5	447898250	5160	4	0.929835	3.71934	1.92008	0.022316	0.0115205	0.175824	8.43991e-08	8.43991e-08	1	0	0	1	0	0
AACGCGACGGC	1	4	11	231.224	264410857	136.5	447898250	44	4	0.00432481	0.0172992	0.0089306	0.000190292	9.82366e-05	0.322344	7.19682e-10	7.19682e-10	1	0	0	1	0	0
AACGCGC	178	715	7	231.224	264410857	136.5	447898250	5005	4.01685	0.769817	3.09224	1.59634	0.0216457	0.0111744	0.205993	8.18638e-08	8.18638e-08	1	0	0	1	0	0
AACGCTACACCCTTC	191	897	15	231.224	264410857	136.5	447898250	13455	4.69634	0.826039	3.87936	2.00269	0.0581903	0.0300403	0.516081	2.20075e-07	2.20075e-07	1	0	0	1	1	0
AACGG	35	196	5	231.224	264410857	136.5	447898250	980	5.6	0.151368	0.847663	0.437599	0.00423832	0.002188	0.205128	1.60293e-08	1.60293e-08	1	0	0	1	0	0
AACGGAACTCTTCGG	12	69	15	231.224	264410857	136.5	447898250	1035	5.75	0.0518977	0.298412	0.154053	0.00447618	0.00231079	0.631868	1.69289e-08	1.69289e-08	1	0	0	1	1	0
AACGGAAGGCGAATG	4	17	15	231.224	264410857	136.5	447898250	255	4.25	0.0172992	0.0735218	0.037955	0.00110283	0.000569326	0.467033	4.17088e-09	4.17088e-09	1	0	0	1	0	0
AACGGAAT	1	6	8	231.224	264410857	136.5	447898250	48	6	0.00432481	0.0259489	0.0133959	0.000207591	0.000107167	0.351648	7.85108e-10	7.85108e-10	1	0	0	1	0	0
AACGGACAGAGAGGC	204	1047	15	231.224	264410857	136.5	447898250	15705	5.13235	0.882262	4.52808	2.33758	0.0679212	0.0350638	0.563995	2.56877e-07	2.56877e-07	1	0	0	1	1	0
AACGGATC	2	26	8	231.224	264410857	136.5	447898250	208	13	0.00864962	0.112445	0.0580489	0.000899561	0.000464391	0.761905	3.40213e-09	3.40213e-09	1	0	0	1	1	0
AACGGC	310	2700	6	231.224	264410857	136.5	447898250	16200	8.70968	1.34069	11.677	6.02815	0.070062	0.0361689	0.382843	2.64974e-07	2.64974e-07	1	0	0	1	0	0
AACGGCAAGG	9	64	10	231.224	264410857	136.5	447898250	640	7.11111	0.0389233	0.276788	0.14289	0.00276788	0.0014289	0.520961	1.04681e-08	1.04681e-08	1	0	0	1	1	0
AACGGCG	116	464	7	231.224	264410857	136.5	447898250	3248	4	0.501678	2.00671	1.03595	0.014047	0.00725165	0.205128	5.31256e-08	5.31256e-08	1	0	0	1	0	0
AACGGCGTC	1	5	9	231.224	264410857	136.5	447898250	45	5	0.00432481	0.0216241	0.0111632	0.000194617	0.000100469	0.32967	7.36038e-10	7.36038e-10	1	0	0	1	0	0
AACGGCTGAGATCGG	2	17	15	231.224	264410857	136.5	447898250	255	8.5	0.00864962	0.0735218	0.037955	0.00110283	0.000569326	0.934066	4.17088e-09	4.17088e-09	1	0	0	1	1	0
AACGGGGG	145	616	8	231.224	264410857	136.5	447898250	4928	4.24828	0.627098	2.66408	1.37531	0.0213127	0.0110025	0.248983	8.06044e-08	8.06044e-08	1	0	0	1	0	0
AACGGGT	348	2402	7	231.224	264410857	136.5	447898250	16814	6.9023	1.50503	10.3882	5.36283	0.0727174	0.0375398	0.353964	2.75017e-07	2.75017e-07	1	0	0	1	0	0
AACGGGTCCACAACTATCAATCAGC	7	30	25	231.224	264410857	136.5	447898250	750	4.28571	0.0302737	0.129744	0.0669795	0.00324361	0.00167449	0.784929	1.22673e-08	1.22673e-08	1	0	0	1	1	0
AACGGTACTCCATCC	1	4	15	231.224	264410857	136.5	447898250	60	4	0.00432481	0.0172992	0.0089306	0.000259489	0.000133959	0.43956	9.81385e-10	9.81385e-10	1	0	0	1	0	0
AACGGTC	1	4	7	231.224	264410857	136.5	447898250	28	4	0.00432481	0.0172992	0.0089306	0.000121095	6.25142e-05	0.205128	4.57979e-10	4.57979e-10	1	0	0	1	0	0
AACGGTG	345	1380	7	231.224	264410857	136.5	447898250	9660	4	1.49206	5.96824	3.08106	0.0417777	0.0215674	0.205128	1.58003e-07	1.58003e-07	1	0	0	1	0	0
AACGT	165	829	5	231.224	264410857	136.5	447898250	4145	5.02424	0.713594	3.58527	1.85087	0.0179263	0.00925433	0.184038	6.77973e-08	6.77973e-08	1	0	0	1	0	0
AACGTCCGAGTGCGC	1	4	15	231.224	264410857	136.5	447898250	60	4	0.00432481	0.0172992	0.0089306	0.000259489	0.000133959	0.43956	9.81385e-10	9.81385e-10	1	0	0	1	0	0
AACGTGATGGTGACT	6	43	15	231.224	264410857	136.5	447898250	645	7.16667	0.0259489	0.185967	0.0960039	0.0027895	0.00144006	0.787546	1.05499e-08	1.05499e-08	1	0	0	1	1	0
AACGTGGGGCTTGAG	2	8	15	231.224	264410857	136.5	447898250	120	4	0.00864962	0.0345985	0.0178612	0.000518977	0.000267918	0.43956	1.96277e-09	1.96277e-09	1	0	0	1	0	0
AACGTTGCATAGAGAGC	1	4	17	231.224	264410857	136.5	447898250	68	4	0.00432481	0.0172992	0.0089306	0.000294087	0.00015182	0.498168	1.11224e-09	1.11224e-09	1	0	0	1	0	0
AACT	4	24	4	231.224	264410857	136.5	447898250	96	6	0.0172992	0.103795	0.0535836	0.000415182	0.000214334	0.175824	1.57022e-09	1.57022e-09	1	0	0	0	0	0
AACTAATTC	181	770	9	231.224	264410857	136.5	447898250	6930	4.25414	0.782791	3.33011	1.71914	0.0299709	0.0154723	0.280493	1.1335e-07	1.1335e-07	1	0	0	1	0	0
AACTAC	1	4	6	231.224	264410857	136.5	447898250	24	4	0.00432481	0.0172992	0.0089306	0.000103795	5.35836e-05	0.175824	3.92554e-10	3.92554e-10	1	0	0	1	0	0
AACTACCTGACCCCG	1063	4958	15	231.224	264410857	136.5	447898250	74370	4.66416	4.59728	21.4424	11.0695	0.321636	0.166042	0.512545	1.21643e-06	1.21643e-06	1	0	0	1	1	0
AACTAGCCCACTCCC	1070	5438	15	231.224	264410857	136.5	447898250	81570	5.08224	4.62755	23.5183	12.1412	0.352775	0.182117	0.558488	1.33419e-06	1.33419e-06	1	0	0	1	1	0
AACTCAATAT	145	658	10	231.224	264410857	136.5	447898250	6580	4.53793	0.627098	2.84573	1.46908	0.0284573	0.0146908	0.332449	1.07625e-07	1.07625e-07	1	0	0	1	0	0
AACTCAC	5	20	7	231.224	264410857	136.5	447898250	140	4	0.0216241	0.0864962	0.044653	0.000605474	0.000312571	0.205128	2.2899e-09	2.2899e-09	1	0	0	1	0	0
AACTCACCACCTTCCCACACCGTGC	1	4	25	231.224	264410857	136.5	447898250	100	4	0.00432481	0.0172992	0.0089306	0.000432481	0.000223265	0.732601	1.63564e-09	1.63564e-09	1	0	0	1	1	0
AACTCAGCGGACGGG	2	14	15	231.224	264410857	136.5	447898250	210	7	0.00864962	0.0605474	0.0312571	0.000908211	0.000468856	0.769231	3.43485e-09	3.43485e-09	1	0	0	1	1	0
AACTCATGGCTATTC	6	47	15	231.224	264410857	136.5	447898250	705	7.83333	0.0259489	0.203266	0.104935	0.00304899	0.00157402	0.860806	1.15313e-08	1.15313e-08	1	0	0	1	1	0
AACTCATT	1	4	8	231.224	264410857	136.5	447898250	32	4	0.00432481	0.0172992	0.0089306	0.000138394	7.14448e-05	0.234432	5.23405e-10	5.23405e-10	1	0	0	1	0	0
AACTCC	4	16	6	231.224	264410857	136.5	447898250	96	4	0.0172992	0.069197	0.0357224	0.000415182	0.000214334	0.175824	1.57022e-09	1.57022e-09	1	0	0	1	0	0
AACTCCACCACTATACACCTCTG	2	8	23	231.224	264410857	136.5	447898250	184	4	0.00864962	0.0345985	0.0178612	0.000795765	0.000410808	0.673993	3.00958e-09	3.00958e-09	1	0	0	1	1	0
AACTCCACTCGGACC	2	9	15	231.224	264410857	136.5	447898250	135	4.5	0.00864962	0.0389233	0.0200938	0.00058385	0.000301408	0.494505	2.20812e-09	2.20812e-09	1	0	0	1	0	0
AACTCCC	10	40	7	231.224	264410857	136.5	447898250	280	4	0.0432481	0.172992	0.089306	0.00121095	0.000625142	0.205128	4.57979e-09	4.57979e-09	1	0	0	1	0	0
AACTCCCACTTGATC	1	4	15	231.224	264410857	136.5	447898250	60	4	0.00432481	0.0172992	0.0089306	0.000259489	0.000133959	0.43956	9.81385e-10	9.81385e-10	1	0	0	1	0	0
AACTCCCT	1	4	8	231.224	264410857	136.5	447898250	32	4	0.00432481	0.0172992	0.0089306	0.000138394	7.14448e-05	0.234432	5.23405e-10	5.23405e-10	1	0	0	1	0	0
AACTCCCTCCACTCC	443	2323	15	231.224	264410857	136.5	447898250	34845	5.24379	1.91589	10.0465	5.18645	0.150698	0.0777967	0.576241	5.69939e-07	5.69939e-07	1	0	0	1	1	0
AACTCCCTCCTCACC	3	12	15	231.224	264410857	136.5	447898250	180	4	0.0129744	0.0518977	0.0267918	0.000778466	0.000401877	0.43956	2.94415e-09	2.94415e-09	1	0	0	1	0	0
AACTCCG	1	4	7	231.224	264410857	136.5	447898250	28	4	0.00432481	0.0172992	0.0089306	0.000121095	6.25142e-05	0.205128	4.57979e-10	4.57979e-10	1	0	0	1	0	0
AACTCG	1	4	6	231.224	264410857	136.5	447898250	24	4	0.00432481	0.0172992	0.0089306	0.000103795	5.35836e-05	0.175824	3.92554e-10	3.92554e-10	1	0	0	1	0	0
AACTCGGATGCCCAC	283	1364	15	231.224	264410857	136.5	447898250	20460	4.81979	1.22392	5.89904	3.04533	0.0884857	0.04568	0.529647	3.34652e-07	3.34652e-07	1	0	0	1	1	0
AACTCGGCGTGGGAG	8	36	15	231.224	264410857	136.5	447898250	540	4.5	0.0345985	0.155693	0.0803754	0.0023354	0.00120563	0.494505	8.83246e-09	8.83246e-09	1	0	0	1	0	0
AACTCT	199	796	6	231.224	264410857	136.5	447898250	4776	4	0.860638	3.44255	1.77719	0.0206553	0.0106631	0.175824	7.81182e-08	7.81182e-08	1	0	0	1	0	0
AACTCTC	1	5	7	231.224	264410857	136.5	447898250	35	5	0.00432481	0.0216241	0.0111632	0.000151368	7.81427e-05	0.25641	5.72474e-10	5.72474e-10	1	0	0	1	0	0
AACTCTTATGATT	1	4	13	231.224	264410857	136.5	447898250	52	4	0.00432481	0.0172992	0.0089306	0.00022489	0.000116098	0.380952	8.50533e-10	8.50533e-10	1	0	0	1	0	0
AACTGAGCGAAGCCT	1	4	15	231.224	264410857	136.5	447898250	60	4	0.00432481	0.0172992	0.0089306	0.000259489	0.000133959	0.43956	9.81385e-10	9.81385e-10	1	0	0	1	0	0
AACTGC	4	20	6	231.224	264410857	136.5	447898250	120	5	0.0172992	0.0864962	0.044653	0.000518977	0.000267918	0.21978	1.96277e-09	1.96277e-09	1	0	0	1	0	0
AACTGCACCT	249	1126	10	231.224	264410857	136.5	447898250	11260	4.52209	1.07688	4.86974	2.51396	0.0486974	0.0251396	0.331289	1.84173e-07	1.84173e-07	1	0	0	1	0	0
AACTGCATTCCATCACATCACACG	4	16	24	231.224	264410857	136.5	447898250	384	4	0.0172992	0.069197	0.0357224	0.00166073	0.000857338	0.703297	6.28086e-09	6.28086e-09	1	0	0	1	1	0
AACTGCG	312	1453	7	231.224	264410857	136.5	447898250	10171	4.65705	1.34934	6.28395	3.24404	0.0439877	0.0227083	0.238823	1.66361e-07	1.66361e-07	1	0	0	1	0	0
AACTGG	1	5	6	231.224	264410857	136.5	447898250	30	5	0.00432481	0.0216241	0.0111632	0.000129744	6.69795e-05	0.21978	4.90692e-10	4.90692e-10	1	0	0	1	0	0
AACTGGAGAAGGTGG	1	5	15	231.224	264410857	136.5	447898250	75	5	0.00432481	0.0216241	0.0111632	0.000324361	0.000167449	0.549451	1.22673e-09	1.22673e-09	1	0	0	1	1	0
AACTGTCTGGTCCGC	3	19	15	231.224	264410857	136.5	447898250	285	6.33333	0.0129744	0.0821714	0.0424203	0.00123257	0.000636305	0.695971	4.66158e-09	4.66158e-09	1	0	0	1	1	0
AACTGTGGGAGAGGC	2	13	15	231.224	264410857	136.5	447898250	195	6.5	0.00864962	0.0562226	0.0290244	0.000843338	0.000435367	0.714286	3.1895e-09	3.1895e-09	1	0	0	1	1	0
AACTT	1	5	5	231.224	264410857	136.5	447898250	25	5	0.00432481	0.0216241	0.0111632	0.00010812	5.58162e-05	0.18315	4.0891e-10	4.0891e-10	1	0	0	1	0	0
AACTTC	1	4	6	231.224	264410857	136.5	447898250	24	4	0.00432481	0.0172992	0.0089306	0.000103795	5.35836e-05	0.175824	3.92554e-10	3.92554e-10	1	0	0	1	0	0
AACTTCCACCAGGCT	1	4	15	231.224	264410857	136.5	447898250	60	4	0.00432481	0.0172992	0.0089306	0.000259489	0.000133959	0.43956	9.81385e-10	9.81385e-10	1	0	0	1	0	0
AACTTG	1	4	6	231.224	264410857	136.5	447898250	24	4	0.00432481	0.0172992	0.0089306	0.000103795	5.35836e-05	0.175824	3.92554e-10	3.92554e-10	1	0	0	1	0	0
AACTTGAGTAATGCG	32	216	15	231.224	264410857	136.5	447898250	3240	6.75	0.138394	0.934159	0.482252	0.0140124	0.00723379	0.741758	5.29948e-08	5.29948e-08	1	0	0	1	1	0
AACTTGCTGTCGGAT	5	41	15	231.224	264410857	136.5	447898250	615	8.2	0.0216241	0.177317	0.0915386	0.00265976	0.00137308	0.901099	1.00592e-08	1.00592e-08	1	0	0	1	1	0
AACTTGGGTGTGCCG	1	4	15	231.224	264410857	136.5	447898250	60	4	0.00432481	0.0172992	0.0089306	0.000259489	0.000133959	0.43956	9.81385e-10	9.81385e-10	1	0	0	1	0	0
AACTTGGTGCTGCTC	1	4	15	231.224	264410857	136.5	447898250	60	4	0.00432481	0.0172992	0.0089306	0.000259489	0.000133959	0.43956	9.81385e-10	9.81385e-10	1	0	0	1	0	0
AAG	53362	543478	3	231.224	264410857	136.5	447898250	1630434	10.1847	230.781	2350.44	1213.4	7.05132	3.64019	0.22384	2.6668e-05	2.6668e-05	1	1	0	0	0	0
AAGAAGG	2	8	7	231.224	264410857	136.5	447898250	56	4	0.00864962	0.0345985	0.0178612	0.000242189	0.000125028	0.205128	9.15959e-10	9.15959e-10	1	0	0	1	0	0
AAGAAGGATATCTCAAGCACATCTC	4	16	25	231.224	264410857	136.5	447898250	400	4	0.0172992	0.069197	0.0357224	0.00172992	0.00089306	0.732601	6.54256e-09	6.54256e-09	1	0	0	1	1	0
AAGAAGGCATACGGC	74	392	15	231.224	264410857	136.5	447898250	5880	5.2973	0.320036	1.69533	0.875199	0.0254299	0.013128	0.582121	9.61757e-08	9.61757e-08	1	0	0	1	1	0
AAGAAGGTGG	1	4	10	231.224	264410857	136.5	447898250	40	4	0.00432481	0.0172992	0.0089306	0.000172992	8.9306e-05	0.29304	6.54256e-10	6.54256e-10	1	0	0	1	0	0
AAGAAT	101	405	6	231.224	264410857	136.5	447898250	2430	4.0099	0.436806	1.75155	0.904223	0.0105093	0.00542534	0.176259	3.97461e-08	3.97461e-08	1	0	0	1	0	0
AAGAATGGGCGGGCT	5	25	15	231.224	264410857	136.5	447898250	375	5	0.0216241	0.10812	0.0558162	0.0016218	0.000837244	0.549451	6.13365e-09	6.13365e-09	1	0	0	1	1	0
AAGAATT	1	6	7	231.224	264410857	136.5	447898250	42	6	0.00432481	0.0259489	0.0133959	0.000181642	9.37713e-05	0.307692	6.86969e-10	6.86969e-10	1	0	0	1	0	0
AAGAC	155	775	5	231.224	264410857	136.5	447898250	3875	5	0.670346	3.35173	1.7303	0.0167586	0.00865152	0.18315	6.33811e-08	6.33811e-08	1	0	0	1	0	0
AAGACAGGGTAAGGG	1070	5151	15	231.224	264410857	136.5	447898250	77265	4.81402	4.62755	22.2771	11.5004	0.334157	0.172506	0.529013	1.26378e-06	1.26378e-06	1	0	0	1	1	0
AAGACATAAGAGAGC	44	271	15	231.224	264410857	136.5	447898250	4065	6.15909	0.190292	1.17202	0.605048	0.0175804	0.00907572	0.676823	6.64888e-08	6.64888e-08	1	0	0	1	1	0
AAGACCACAAGACCGCATATCAC	2	10	23	231.224	264410857	136.5	447898250	230	5	0.00864962	0.0432481	0.0223265	0.000994707	0.000513509	0.842491	3.76197e-09	3.76197e-09	1	0	0	1	1	0
AAGACCCACCAGCTC	370	1878	15	231.224	264410857	136.5	447898250	28170	5.07568	1.60018	8.122	4.19292	0.12183	0.0628937	0.557767	4.6076e-07	4.6076e-07	1	0	0	1	1	0
AAGACG	3	12	6	231.224	264410857	136.5	447898250	72	4	0.0129744	0.0518977	0.0267918	0.000311386	0.000160751	0.175824	1.17766e-09	1.17766e-09	1	0	0	1	0	0
AAGACGGTGAAGCAGGCGATG	1	5	21	231.224	264410857	136.5	447898250	105	5	0.00432481	0.0216241	0.0111632	0.000454105	0.000234428	0.769231	1.71742e-09	1.71742e-09	1	0	0	1	1	0
AAGACGTAGTAAGGG	1	4	15	231.224	264410857	136.5	447898250	60	4	0.00432481	0.0172992	0.0089306	0.000259489	0.000133959	0.43956	9.81385e-10	9.81385e-10	1	0	0	1	0	0
AAGACGTATCCTCGTAG	1	5	17	231.224	264410857	136.5	447898250	85	5	0.00432481	0.0216241	0.0111632	0.000367609	0.000189775	0.622711	1.39029e-09	1.39029e-09	1	0	0	1	1	0
AAGACGTGATTGGAC	1	4	15	231.224	264410857	136.5	447898250	60	4	0.00432481	0.0172992	0.0089306	0.000259489	0.000133959	0.43956	9.81385e-10	9.81385e-10	1	0	0	1	0	0
AAGACT	3	12	6	231.224	264410857	136.5	447898250	72	4	0.0129744	0.0518977	0.0267918	0.000311386	0.000160751	0.175824	1.17766e-09	1.17766e-09	1	0	0	1	0	0
AAGACTAGCTT	3	13	11	231.224	264410857	136.5	447898250	143	4.33333	0.0129744	0.0562226	0.0290244	0.000618448	0.000319269	0.349206	2.33897e-09	2.33897e-09	1	0	0	1	0	0
AAGAG	354	2002	5	231.224	264410857	136.5	447898250	10010	5.65537	1.53098	8.65827	4.46977	0.0432914	0.0223488	0.207156	1.63728e-07	1.63728e-07	1	0	0	1	0	0
AAGAGACGAGATGCGAGAGATCGG	2	8	24	231.224	264410857	136.5	447898250	192	4	0.00864962	0.0345985	0.0178612	0.000830364	0.000428669	0.703297	3.14043e-09	3.14043e-09	1	0	0	1	1	0
AAGAGAG	627	2726	7	231.224	264410857	136.5	447898250	19082	4.34769	2.71166	11.7894	6.0862	0.0825261	0.0426034	0.222958	3.12113e-07	3.12113e-07	1	0	0	1	0	0
AAGAGAGAG	713	2878	9	231.224	264410857	136.5	447898250	25902	4.03647	3.08359	12.4468	6.42557	0.112021	0.0578301	0.266141	4.23664e-07	4.23664e-07	1	0	0	1	0	0
AAGAGAGAT	1	6	9	231.224	264410857	136.5	447898250	54	6	0.00432481	0.0259489	0.0133959	0.00023354	0.000120563	0.395604	8.83246e-10	8.83246e-10	1	0	0	1	0	0
AAGAGAT	1	4	7	231.224	264410857	136.5	447898250	28	4	0.00432481	0.0172992	0.0089306	0.000121095	6.25142e-05	0.205128	4.57979e-10	4.57979e-10	1	0	0	1	0	0
AAGAGATC	90	367	8	231.224	264410857	136.5	447898250	2936	4.07778	0.389233	1.58721	0.819383	0.0126976	0.00655506	0.238991	4.80224e-08	4.80224e-08	1	0	0	1	0	0
AAGAGATGATAGCAT	2	17	15	231.224	264410857	136.5	447898250	255	8.5	0.00864962	0.0735218	0.037955	0.00110283	0.000569326	0.934066	4.17088e-09	4.17088e-09	1	0	0	1	1	0
AAGAGATGTGGGAGGATGAAGAGG	6	28	24	231.224	264410857	136.5	447898250	672	4.66667	0.0259489	0.121095	0.0625142	0.00290627	0.00150034	0.820513	1.09915e-08	1.09915e-08	1	0	0	1	1	0
AAGAGC	149	596	6	231.224	264410857	136.5	447898250	3576	4	0.644397	2.57759	1.33066	0.0154655	0.00798396	0.175824	5.84905e-08	5.84905e-08	1	0	0	1	0	0
AAGAGCAGC	79	410	9	231.224	264410857	136.5	447898250	3690	5.18987	0.34166	1.77317	0.915386	0.0159586	0.00823848	0.342189	6.03552e-08	6.03552e-08	1	0	0	1	0	0
AAGAGCCAGCGACCG	3	13	15	231.224	264410857	136.5	447898250	195	4.33333	0.0129744	0.0562226	0.0290244	0.000843338	0.000435367	0.47619	3.1895e-09	3.1895e-09	1	0	0	1	0	0
AAGAGCGGC	288	1197	9	231.224	264410857	136.5	447898250	10773	4.15625	1.24555	5.1768	2.67248	0.0465912	0.0240523	0.274038	1.76208e-07	1.76208e-07	1	0	0	1	0	0
AAGAGCGTCGTGTAGTCGATAAGCT	2	8	25	231.224	264410857	136.5	447898250	200	4	0.00864962	0.0345985	0.0178612	0.000864962	0.00044653	0.732601	3.27128e-09	3.27128e-09	1	0	0	1	1	0
AAGAGG	139	557	6	231.224	264410857	136.5	447898250	3342	4.00719	0.601149	2.40892	1.24359	0.0144535	0.00746152	0.17614	5.46631e-08	5.46631e-08	1	0	0	1	0	0
AAGAGGAGATATGGG	2	13	15	231.224	264410857	136.5	447898250	195	6.5	0.00864962	0.0562226	0.0290244	0.000843338	0.000435367	0.714286	3.1895e-09	3.1895e-09	1	0	0	1	1	0
AAGAGGGACCGCCAG	1	5	15	231.224	264410857	136.5	447898250	75	5	0.00432481	0.0216241	0.0111632	0.000324361	0.000167449	0.549451	1.22673e-09	1.22673e-09	1	0	0	1	1	0
AAGAGGGATGATGGG	119	507	15	231.224	264410857	136.5	447898250	7605	4.2605	0.514653	2.19268	1.13195	0.0328902	0.0169793	0.468187	1.2439e-07	1.2439e-07	1	0	0	1	0	0
AAGAGGTGATAGTATT	6	33	16	231.224	264410857	136.5	447898250	528	5.5	0.0259489	0.142719	0.0736774	0.0022835	0.00117884	0.644689	8.63618e-09	8.63618e-09	1	0	0	1	1	0
AAGAGGTGGAGCGGT	2	14	15	231.224	264410857	136.5	447898250	210	7	0.00864962	0.0605474	0.0312571	0.000908211	0.000468856	0.769231	3.43485e-09	3.43485e-09	1	0	0	1	1	0
AAGAGGTGGTAGTATT	2	12	16	231.224	264410857	136.5	447898250	192	6	0.00864962	0.0518977	0.0267918	0.000830364	0.000428669	0.703297	3.14043e-09	3.14043e-09	1	0	0	1	1	0
AAGAGT	1	4	6	231.224	264410857	136.5	447898250	24	4	0.00432481	0.0172992	0.0089306	0.000103795	5.35836e-05	0.175824	3.92554e-10	3.92554e-10	1	0	0	1	0	0
AAGAGTGAGACCCGC	127	510	15	231.224	264410857	136.5	447898250	7650	4.01575	0.549251	2.20565	1.13865	0.0330848	0.0170798	0.441291	1.25127e-07	1.25127e-07	1	0	0	1	0	0
AAGAGTGGCAATATGGTGATAGC	6	24	23	231.224	264410857	136.5	447898250	552	4	0.0259489	0.103795	0.0535836	0.0023873	0.00123242	0.673993	9.02874e-09	9.02874e-09	1	0	0	1	1	0
AAGAGTGGGTGCGTG	412	1826	15	231.224	264410857	136.5	447898250	27390	4.43204	1.78182	7.89711	4.07682	0.118457	0.0611523	0.487037	4.48002e-07	4.48002e-07	1	0	0	1	0	0
AAGAT	115	575	5	231.224	264410857	136.5	447898250	2875	5	0.497353	2.48677	1.28377	0.0124338	0.00641887	0.18315	4.70247e-08	4.70247e-08	1	0	0	1	0	0
AAGATACAC	1	4	9	231.224	264410857	136.5	447898250	36	4	0.00432481	0.0172992	0.0089306	0.000155693	8.03754e-05	0.263736	5.88831e-10	5.88831e-10	1	0	0	1	0	0
AAGATG	110	539	6	231.224	264410857	136.5	447898250	3234	4.9	0.475729	2.33107	1.2034	0.0139864	0.00722039	0.215385	5.28966e-08	5.28966e-08	1	0	0	1	0	0
AAGATGT	1	4	7	231.224	264410857	136.5	447898250	28	4	0.00432481	0.0172992	0.0089306	0.000121095	6.25142e-05	0.205128	4.57979e-10	4.57979e-10	1	0	0	1	0	0
AAGATT	66	324	6	231.224	264410857	136.5	447898250	1944	4.90909	0.285438	1.40124	0.723379	0.00840744	0.00434027	0.215784	3.17969e-08	3.17969e-08	1	0	0	1	0	0
AAGATTATGGGGTCG	1	4	15	231.224	264410857	136.5	447898250	60	4	0.00432481	0.0172992	0.0089306	0.000259489	0.000133959	0.43956	9.81385e-10	9.81385e-10	1	0	0	1	0	0
AAGC	318	1918	4	231.224	264410857	136.5	447898250	7672	6.03145	1.37529	8.29499	4.28222	0.03318	0.0171289	0.176746	1.25486e-07	1.25486e-07	1	0	0	0	0	0
AAGCACAGGTGGAGG	126	676	15	231.224	264410857	136.5	447898250	10140	5.36508	0.544926	2.92357	1.50927	0.0438536	0.0226391	0.589569	1.65854e-07	1.65854e-07	1	0	0	1	1	0
AAGCAG	378	2285	6	231.224	264410857	136.5	447898250	13710	6.04497	1.63478	9.8822	5.10161	0.0592932	0.0306096	0.265713	2.24246e-07	2.24246e-07	1	0	0	1	0	0
AAGCAGAC	1	4	8	231.224	264410857	136.5	447898250	32	4	0.00432481	0.0172992	0.0089306	0.000138394	7.14448e-05	0.234432	5.23405e-10	5.23405e-10	1	0	0	1	0	0
AAGCAGGTGAGGAGG	13	65	15	231.224	264410857	136.5	447898250	975	5	0.0562226	0.281113	0.145122	0.00421669	0.00217683	0.549451	1.59475e-08	1.59475e-08	1	0	0	1	1	0
AAGCATAGTGCCTGG	8	45	15	231.224	264410857	136.5	447898250	675	5.625	0.0345985	0.194617	0.100469	0.00291925	0.00150704	0.618132	1.10406e-08	1.10406e-08	1	0	0	1	1	0
AAGCC	151	897	5	231.224	264410857	136.5	447898250	4485	5.9404	0.653047	3.87936	2.00269	0.0193968	0.0100134	0.217597	7.33585e-08	7.33585e-08	1	0	0	1	0	0
AAGCCAAGCTCC	183	813	12	231.224	264410857	136.5	447898250	9756	4.44262	0.791441	3.51607	1.81514	0.0421929	0.0217817	0.39056	1.59573e-07	1.59573e-07	1	0	0	1	0	0
AAGCCAAT	2	10	8	231.224	264410857	136.5	447898250	80	5	0.00864962	0.0432481	0.0223265	0.000345985	0.000178612	0.29304	1.30851e-09	1.30851e-09	1	0	0	1	0	0
AAGCCAGG	160	736	8	231.224	264410857	136.5	447898250	5888	4.6	0.69197	3.18306	1.64323	0.0254645	0.0131458	0.269597	9.63065e-08	9.63065e-08	1	0	0	1	0	0
AAGCCC	168	672	6	231.224	264410857	136.5	447898250	4032	4	0.726568	2.90627	1.50034	0.0174376	0.00900204	0.175824	6.5949e-08	6.5949e-08	1	0	0	1	0	0
AAGCCCAATTCACGT	1	5	15	231.224	264410857	136.5	447898250	75	5	0.00432481	0.0216241	0.0111632	0.000324361	0.000167449	0.549451	1.22673e-09	1.22673e-09	1	0	0	1	1	0
AAGCCCACTCCCGCC	2	8	15	231.224	264410857	136.5	447898250	120	4	0.00864962	0.0345985	0.0178612	0.000518977	0.000267918	0.43956	1.96277e-09	1.96277e-09	1	0	0	1	0	0
AAGCCCACTCCGGTC	3	12	15	231.224	264410857	136.5	447898250	180	4	0.0129744	0.0518977	0.0267918	0.000778466	0.000401877	0.43956	2.94415e-09	2.94415e-09	1	0	0	1	0	0
AAGCCCATGTCATCC	14	75	15	231.224	264410857	136.5	447898250	1125	5.35714	0.0605474	0.324361	0.167449	0.00486541	0.00251173	0.588697	1.8401e-08	1.8401e-08	1	0	0	1	1	0
AAGCCCCACCATCGC	1	6	15	231.224	264410857	136.5	447898250	90	6	0.00432481	0.0259489	0.0133959	0.000389233	0.000200938	0.659341	1.47208e-09	1.47208e-09	1	0	0	1	1	0
AAGCCCCGCCCCGGAG	1	4	16	231.224	264410857	136.5	447898250	64	4	0.00432481	0.0172992	0.0089306	0.000276788	0.00014289	0.468864	1.04681e-09	1.04681e-09	1	0	0	1	0	0
AAGCCCTCGTCAGTC	10	60	15	231.224	264410857	136.5	447898250	900	6	0.0432481	0.259489	0.133959	0.00389233	0.00200938	0.659341	1.47208e-08	1.47208e-08	1	0	0	1	1	0
AAGCCCTTAAGTCCCAAGCCGTCCC	2	8	25	231.224	264410857	136.5	447898250	200	4	0.00864962	0.0345985	0.0178612	0.000864962	0.00044653	0.732601	3.27128e-09	3.27128e-09	1	0	0	1	1	0
AAGCCG	2	10	6	231.224	264410857	136.5	447898250	60	5	0.00864962	0.0432481	0.0223265	0.000259489	0.000133959	0.21978	9.81385e-10	9.81385e-10	1	0	0	1	0	0
AAGCCGACACACCGC	2	15	15	231.224	264410857	136.5	447898250	225	7.5	0.00864962	0.0648722	0.0334897	0.000973083	0.000502346	0.824176	3.68019e-09	3.68019e-09	1	0	0	1	1	0
AAGCCGCTCTCACCC	1	4	15	231.224	264410857	136.5	447898250	60	4	0.00432481	0.0172992	0.0089306	0.000259489	0.000133959	0.43956	9.81385e-10	9.81385e-10	1	0	0	1	0	0
AAGCCGT	3	19	7	231.224	264410857	136.5	447898250	133	6.33333	0.0129744	0.0821714	0.0424203	0.0005752	0.000296942	0.324786	2.1754e-09	2.1754e-09	1	0	0	1	0	0
AAGCG	1	5	5	231.224	264410857	136.5	447898250	25	5	0.00432481	0.0216241	0.0111632	0.00010812	5.58162e-05	0.18315	4.0891e-10	4.0891e-10	1	0	0	1	0	0
AAGCGAGTATG	1	4	11	231.224	264410857	136.5	447898250	44	4	0.00432481	0.0172992	0.0089306	0.000190292	9.82366e-05	0.322344	7.19682e-10	7.19682e-10	1	0	0	1	0	0
AAGCGGCTCC	1	4	10	231.224	264410857	136.5	447898250	40	4	0.00432481	0.0172992	0.0089306	0.000172992	8.9306e-05	0.29304	6.54256e-10	6.54256e-10	1	0	0	1	0	0
AAGCTC	167	942	6	231.224	264410857	136.5	447898250	5652	5.64072	0.722244	4.07397	2.10316	0.0244438	0.0126189	0.247944	9.24464e-08	9.24464e-08	1	0	0	1	0	0
AAGCTT	125	500	6	231.224	264410857	136.5	447898250	3000	4	0.540602	2.16241	1.11632	0.0129744	0.00669795	0.175824	4.90692e-08	4.90692e-08	1	0	0	1	0	0
AAGG	5288	37789	4	231.224	264410857	136.5	447898250	151156	7.14618	22.8696	163.43	84.3696	0.653721	0.337478	0.209412	2.47237e-06	2.47237e-06	1	0	0	0	0	0
AAGGAAGGGG	1	4	10	231.224	264410857	136.5	447898250	40	4	0.00432481	0.0172992	0.0089306	0.000172992	8.9306e-05	0.29304	6.54256e-10	6.54256e-10	1	0	0	1	0	0
AAGGAAGGTGTGACC	280	1673	15	231.224	264410857	136.5	447898250	25095	5.975	1.21095	7.23541	3.73522	0.108531	0.0560284	0.656593	4.10464e-07	4.10464e-07	1	0	0	1	1	0
AAGGAC	130	726	6	231.224	264410857	136.5	447898250	4356	5.58462	0.562226	3.13981	1.6209	0.0188389	0.00972542	0.245478	7.12485e-08	7.12485e-08	1	0	0	1	0	0
AAGGAG	545	2602	6	231.224	264410857	136.5	447898250	15612	4.77431	2.35702	11.2532	5.80936	0.067519	0.0348561	0.20986	2.55356e-07	2.55356e-07	1	0	0	1	0	0
AAGGAGG	26	124	7	231.224	264410857	136.5	447898250	868	4.76923	0.112445	0.536277	0.276849	0.00375394	0.00193794	0.244576	1.41974e-08	1.41974e-08	1	0	0	1	0	0
AAGGAGGAGG	2	8	10	231.224	264410857	136.5	447898250	80	4	0.00864962	0.0345985	0.0178612	0.000345985	0.000178612	0.29304	1.30851e-09	1.30851e-09	1	0	0	1	0	0
AAGGAGGTGTGTGGC	930	4384	15	231.224	264410857	136.5	447898250	65760	4.71398	4.02208	18.96	9.78794	0.2844	0.146819	0.51802	1.0756e-06	1.0756e-06	1	0	0	1	1	0
AAGGAT	1077	6890	6	231.224	264410857	136.5	447898250	41340	6.3974	4.65782	29.798	15.383	0.178788	0.0922977	0.281204	6.76174e-07	6.76174e-07	1	0	0	1	0	0
AAGGATTGG	2	8	9	231.224	264410857	136.5	447898250	72	4	0.00864962	0.0345985	0.0178612	0.000311386	0.000160751	0.263736	1.17766e-09	1.17766e-09	1	0	0	1	0	0
AAGGC	28	224	5	231.224	264410857	136.5	447898250	1120	8	0.121095	0.968758	0.500114	0.00484379	0.00250057	0.29304	1.83192e-08	1.83192e-08	1	0	0	1	0	0
AAGGCAGACTGGGTG	4	21	15	231.224	264410857	136.5	447898250	315	5.25	0.0172992	0.0908211	0.0468856	0.00136232	0.000703285	0.576923	5.15227e-09	5.15227e-09	1	0	0	1	1	0
AAGGCC	1	4	6	231.224	264410857	136.5	447898250	24	4	0.00432481	0.0172992	0.0089306	0.000103795	5.35836e-05	0.175824	3.92554e-10	3.92554e-10	1	0	0	1	0	0
AAGGCG	236	1144	6	231.224	264410857	136.5	447898250	6864	4.84746	1.02066	4.94759	2.55415	0.0296855	0.0153249	0.213075	1.1227e-07	1.1227e-07	1	0	0	1	0	0
AAGGCGGAAGGGTGT	790	3763	15	231.224	264410857	136.5	447898250	56445	4.76329	3.4166	16.2743	8.40146	0.244114	0.126022	0.523439	9.23238e-07	9.23238e-07	1	0	0	1	1	0
AAGGCTCCTAATGGC	4	20	15	231.224	264410857	136.5	447898250	300	5	0.0172992	0.0864962	0.044653	0.00129744	0.000669795	0.549451	4.90692e-09	4.90692e-09	1	0	0	1	1	0
AAGGG	69	478	5	231.224	264410857	136.5	447898250	2390	6.92754	0.298412	2.06726	1.06721	0.0103363	0.00533603	0.253756	3.90918e-08	3.90918e-08	1	0	0	1	0	0
AAGGGAAGGGAGAAT	1	4	15	231.224	264410857	136.5	447898250	60	4	0.00432481	0.0172992	0.0089306	0.000259489	0.000133959	0.43956	9.81385e-10	9.81385e-10	1	0	0	1	0	0
AAGGGAATGGCAGGG	2	9	15	231.224	264410857	136.5	447898250	135	4.5	0.00864962	0.0389233	0.0200938	0.00058385	0.000301408	0.494505	2.20812e-09	2.20812e-09	1	0	0	1	0	0
AAGGGAATTATGTATGGG	2	12	18	231.224	264410857	136.5	447898250	216	6	0.00864962	0.0518977	0.0267918	0.000934159	0.000482252	0.791209	3.53298e-09	3.53298e-09	1	0	0	1	1	0
AAGGGACACATGGGC	819	3682	15	231.224	264410857	136.5	447898250	55230	4.49573	3.54202	15.924	8.22062	0.238859	0.123309	0.494036	9.03365e-07	9.03365e-07	1	0	0	1	0	0
AAGGGACTAGGCTGT	1	4	15	231.224	264410857	136.5	447898250	60	4	0.00432481	0.0172992	0.0089306	0.000259489	0.000133959	0.43956	9.81385e-10	9.81385e-10	1	0	0	1	0	0
AAGGGAG	6	43	7	231.224	264410857	136.5	447898250	301	7.16667	0.0259489	0.185967	0.0960039	0.00130177	0.000672028	0.367521	4.92328e-09	4.92328e-09	1	0	0	1	0	0
AAGGGAGGGGG	8	34	11	231.224	264410857	136.5	447898250	374	4.25	0.0345985	0.147044	0.0759101	0.00161748	0.000835011	0.342491	6.1173e-09	6.1173e-09	1	0	0	1	0	0
AAGGGCGAAGGTGGT	1008	4768	15	231.224	264410857	136.5	447898250	71520	4.73016	4.35941	20.6207	10.6453	0.309311	0.159679	0.519798	1.16981e-06	1.16981e-06	1	0	0	1	1	0
AAGGGCGAG	425	2300	9	231.224	264410857	136.5	447898250	20700	5.41176	1.83805	9.94707	5.13509	0.0895236	0.0462159	0.35682	3.38578e-07	3.38578e-07	1	0	0	1	0	0
AAGGGCGATGGGATG	1	4	15	231.224	264410857	136.5	447898250	60	4	0.00432481	0.0172992	0.0089306	0.000259489	0.000133959	0.43956	9.81385e-10	9.81385e-10	1	0	0	1	0	0
AAGGGCTAGGGAGTG	1181	5848	15	231.224	264410857	136.5	447898250	87720	4.95174	5.1076	25.2915	13.0565	0.379373	0.195848	0.544147	1.43478e-06	1.43478e-06	1	0	0	1	1	0
AAGGGG	4	16	6	231.224	264410857	136.5	447898250	96	4	0.0172992	0.069197	0.0357224	0.000415182	0.000214334	0.175824	1.57022e-09	1.57022e-09	1	0	0	1	0	0
AAGGGGAGG	5	23	9	231.224	264410857	136.5	447898250	207	4.6	0.0216241	0.0994707	0.0513509	0.000895236	0.000462159	0.303297	3.38578e-09	3.38578e-09	1	0	0	1	0	0
AAGGGGGGAG	1	4	10	231.224	264410857	136.5	447898250	40	4	0.00432481	0.0172992	0.0089306	0.000172992	8.9306e-05	0.29304	6.54256e-10	6.54256e-10	1	0	0	1	0	0
AAGGGT	2	8	6	231.224	264410857	136.5	447898250	48	4	0.00864962	0.0345985	0.0178612	0.000207591	0.000107167	0.175824	7.85108e-10	7.85108e-10	1	0	0	1	0	0
AAGGGTAATCAGGTC	1	4	15	231.224	264410857	136.5	447898250	60	4	0.00432481	0.0172992	0.0089306	0.000259489	0.000133959	0.43956	9.81385e-10	9.81385e-10	1	0	0	1	0	0
AAGGGTGATGCGGCGAGTGATGAG	4	16	24	231.224	264410857	136.5	447898250	384	4	0.0172992	0.069197	0.0357224	0.00166073	0.000857338	0.703297	6.28086e-09	6.28086e-09	1	0	0	1	1	0
AAGGGTGTGTCTAGG	2	11	15	231.224	264410857	136.5	447898250	165	5.5	0.00864962	0.0475729	0.0245591	0.000713594	0.000368387	0.604396	2.69881e-09	2.69881e-09	1	0	0	1	1	0
AAGGTAGT	2	16	8	231.224	264410857	136.5	447898250	128	8	0.00864962	0.069197	0.0357224	0.000553576	0.000285779	0.468864	2.09362e-09	2.09362e-09	1	0	0	1	0	0
AAGGTAGTAAGGTGGT	1	4	16	231.224	264410857	136.5	447898250	64	4	0.00432481	0.0172992	0.0089306	0.000276788	0.00014289	0.468864	1.04681e-09	1.04681e-09	1	0	0	1	0	0
AAGGTC	5	21	6	231.224	264410857	136.5	447898250	126	4.2	0.0216241	0.0908211	0.0468856	0.000544926	0.000281314	0.184615	2.06091e-09	2.06091e-09	1	0	0	1	0	0
AAGGTCGTGCGG	1	4	12	231.224	264410857	136.5	447898250	48	4	0.00432481	0.0172992	0.0089306	0.000207591	0.000107167	0.351648	7.85108e-10	7.85108e-10	1	0	0	1	0	0
AAGGTG	1	4	6	231.224	264410857	136.5	447898250	24	4	0.00432481	0.0172992	0.0089306	0.000103795	5.35836e-05	0.175824	3.92554e-10	3.92554e-10	1	0	0	1	0	0
AAGGTGACCGACGGG	1	5	15	231.224	264410857	136.5	447898250	75	5	0.00432481	0.0216241	0.0111632	0.000324361	0.000167449	0.549451	1.22673e-09	1.22673e-09	1	0	0	1	1	0
AAGGTGG	7	38	7	231.224	264410857	136.5	447898250	266	5.42857	0.0302737	0.164343	0.0848407	0.0011504	0.000593885	0.278388	4.35081e-09	4.35081e-09	1	0	0	1	0	0
AAGGTGGATGGGGAGG	5	22	16	231.224	264410857	136.5	447898250	352	4.4	0.0216241	0.0951459	0.0491183	0.00152233	0.000785893	0.515751	5.75746e-09	5.75746e-09	1	0	0	1	1	0
AAGGTGTAGGTACAG	152	1029	15	231.224	264410857	136.5	447898250	15435	6.76974	0.657371	4.45023	2.2974	0.0667535	0.034461	0.743927	2.52461e-07	2.52461e-07	1	0	0	1	1	0
AAGT	427	2562	4	231.224	264410857	136.5	447898250	10248	6	1.84669	11.0802	5.72005	0.0443207	0.0228802	0.175824	1.6762e-07	1.6762e-07	1	0	0	0	0	0
AAGTAATACAGCACG	1	4	15	231.224	264410857	136.5	447898250	60	4	0.00432481	0.0172992	0.0089306	0.000259489	0.000133959	0.43956	9.81385e-10	9.81385e-10	1	0	0	1	0	0
AAGTAATGGGTGCCG	12	62	15	231.224	264410857	136.5	447898250	930	5.16667	0.0518977	0.268138	0.138424	0.00402208	0.00207636	0.567766	1.52115e-08	1.52115e-08	1	0	0	1	1	0
AAGTAG	133	532	6	231.224	264410857	136.5	447898250	3192	4	0.5752	2.3008	1.18777	0.0138048	0.00712662	0.175824	5.22097e-08	5.22097e-08	1	0	0	1	0	0
AAGTAGGGACTTGAT	1	4	15	231.224	264410857	136.5	447898250	60	4	0.00432481	0.0172992	0.0089306	0.000259489	0.000133959	0.43956	9.81385e-10	9.81385e-10	1	0	0	1	0	0
AAGTAT	217	1250	6	231.224	264410857	136.5	447898250	7500	5.76037	0.938484	5.40602	2.79081	0.0324361	0.0167449	0.253203	1.22673e-07	1.22673e-07	1	0	0	1	0	0
AAGTATGTGTGACAG	1	4	15	231.224	264410857	136.5	447898250	60	4	0.00432481	0.0172992	0.0089306	0.000259489	0.000133959	0.43956	9.81385e-10	9.81385e-10	1	0	0	1	0	0
AAGTCATCAGTGCCC	220	1217	15	231.224	264410857	136.5	447898250	18255	5.53182	0.951459	5.2633	2.71713	0.0789494	0.040757	0.607892	2.98586e-07	2.98586e-07	1	0	0	1	1	0
AAGTCCACTCTCCGT	1165	5906	15	231.224	264410857	136.5	447898250	88590	5.06953	5.03841	25.5423	13.186	0.383135	0.19779	0.557091	1.44901e-06	1.44901e-06	1	0	0	1	1	0
AAGTCGGGCTGTGTG	2	9	15	231.224	264410857	136.5	447898250	135	4.5	0.00864962	0.0389233	0.0200938	0.00058385	0.000301408	0.494505	2.20812e-09	2.20812e-09	1	0	0	1	0	0
AAGTGAATAT	2	10	10	231.224	264410857	136.5	447898250	100	5	0.00864962	0.0432481	0.0223265	0.000432481	0.000223265	0.3663	1.63564e-09	1.63564e-09	1	0	0	1	0	0
AAGTGACAGAGCAGG	56	314	15	231.224	264410857	136.5	447898250	4710	5.60714	0.242189	1.35799	0.701052	0.0203699	0.0105158	0.61617	7.70387e-08	7.70387e-08	1	0	0	1	1	0
AAGTGACGTGTGAGG	1	6	15	231.224	264410857	136.5	447898250	90	6	0.00432481	0.0259489	0.0133959	0.000389233	0.000200938	0.659341	1.47208e-09	1.47208e-09	1	0	0	1	1	0
AAGTGAG	1	4	7	231.224	264410857	136.5	447898250	28	4	0.00432481	0.0172992	0.0089306	0.000121095	6.25142e-05	0.205128	4.57979e-10	4.57979e-10	1	0	0	1	0	0
AAGTGAGAGAGTGTG	1	4	15	231.224	264410857	136.5	447898250	60	4	0.00432481	0.0172992	0.0089306	0.000259489	0.000133959	0.43956	9.81385e-10	9.81385e-10	1	0	0	1	0	0
AAGTGC	2	32	6	231.224	264410857	136.5	447898250	192	16	0.00864962	0.138394	0.0714448	0.000830364	0.000428669	0.703297	3.14043e-09	3.14043e-09	1	0	0	1	1	0
AAGTGGAGCTGTGCG	2	8	15	231.224	264410857	136.5	447898250	120	4	0.00864962	0.0345985	0.0178612	0.000518977	0.000267918	0.43956	1.96277e-09	1.96277e-09	1	0	0	1	0	0
AAGTGGAGGGG	1	4	11	231.224	264410857	136.5	447898250	44	4	0.00432481	0.0172992	0.0089306	0.000190292	9.82366e-05	0.322344	7.19682e-10	7.19682e-10	1	0	0	1	0	0
AAGTGGGCGTGGCTG	12	57	15	231.224	264410857	136.5	447898250	855	4.75	0.0518977	0.246514	0.127261	0.00369771	0.00190892	0.521978	1.39847e-08	1.39847e-08	1	0	0	1	1	0
AAGTGGTCG	3	20	9	231.224	264410857	136.5	447898250	180	6.66667	0.0129744	0.0864962	0.044653	0.000778466	0.000401877	0.43956	2.94415e-09	2.94415e-09	1	0	0	1	0	0
AAGTGTCCGCCTACC	587	3034	15	231.224	264410857	136.5	447898250	45510	5.16865	2.53866	13.1215	6.77386	0.196822	0.101608	0.567984	7.4438e-07	7.4438e-07	1	0	0	1	1	0
AAGTGTCCGCTGCCC	1	4	15	231.224	264410857	136.5	447898250	60	4	0.00432481	0.0172992	0.0089306	0.000259489	0.000133959	0.43956	9.81385e-10	9.81385e-10	1	0	0	1	0	0
AAT	63991	681740	3	231.224	264410857	136.5	447898250	2045220	10.6537	276.749	2948.4	1522.09	8.84519	4.56626	0.234147	3.34525e-05	3.34525e-05	1	1	1	0	0	0
AATAATAATAATAATATTGAT	1	5	21	231.224	264410857	136.5	447898250	105	5	0.00432481	0.0216241	0.0111632	0.000454105	0.000234428	0.769231	1.71742e-09	1.71742e-09	1	0	0	1	1	0
AATAATAATT	109	534	10	231.224	264410857	136.5	447898250	5340	4.89908	0.471405	2.30945	1.19224	0.0230945	0.0119224	0.358907	8.73432e-08	8.73432e-08	1	0	0	1	0	0
AATAATT	81	324	7	231.224	264410857	136.5	447898250	2268	4	0.35031	1.40124	0.723379	0.00980867	0.00506365	0.205128	3.70963e-08	3.70963e-08	1	0	0	1	0	0
AATAC	8	67	5	231.224	264410857	136.5	447898250	335	8.375	0.0345985	0.289762	0.149588	0.00144881	0.000747938	0.306777	5.4794e-09	5.4794e-09	1	0	0	1	0	0
AATACACGACACCCC	1	4	15	231.224	264410857	136.5	447898250	60	4	0.00432481	0.0172992	0.0089306	0.000259489	0.000133959	0.43956	9.81385e-10	9.81385e-10	1	0	0	1	0	0
AATACATCCACCACCCACCTATCC	2	10	24	231.224	264410857	136.5	447898250	240	5	0.00864962	0.0432481	0.0223265	0.00103795	0.000535836	0.879121	3.92554e-09	3.92554e-09	1	0	0	1	1	0
AATACGT	2	8	7	231.224	264410857	136.5	447898250	56	4	0.00864962	0.0345985	0.0178612	0.000242189	0.000125028	0.205128	9.15959e-10	9.15959e-10	1	0	0	1	0	0
AATACTC	4	40	7	231.224	264410857	136.5	447898250	280	10	0.0172992	0.172992	0.089306	0.00121095	0.000625142	0.512821	4.57979e-09	4.57979e-09	1	0	0	1	1	0
AATACTGAGGGATGG	1	4	15	231.224	264410857	136.5	447898250	60	4	0.00432481	0.0172992	0.0089306	0.000259489	0.000133959	0.43956	9.81385e-10	9.81385e-10	1	0	0	1	0	0
AATAG	513	3076	5	231.224	264410857	136.5	447898250	15380	5.9961	2.21863	13.3031	6.86763	0.0665156	0.0343382	0.219637	2.51562e-07	2.51562e-07	1	0	0	1	0	0
AATAGACGG	193	908	9	231.224	264410857	136.5	447898250	8172	4.70466	0.834689	3.92693	2.02725	0.0353424	0.0182452	0.310198	1.33665e-07	1.33665e-07	1	0	0	1	0	0
AATAGAG	1	9	7	231.224	264410857	136.5	447898250	63	9	0.00432481	0.0389233	0.0200938	0.000272463	0.000140657	0.461538	1.03045e-09	1.03045e-09	1	0	0	1	0	0
AATAGC	1	5	6	231.224	264410857	136.5	447898250	30	5	0.00432481	0.0216241	0.0111632	0.000129744	6.69795e-05	0.21978	4.90692e-10	4.90692e-10	1	0	0	1	0	0
AATAGGCCCAGTCAG	2	13	15	231.224	264410857	136.5	447898250	195	6.5	0.00864962	0.0562226	0.0290244	0.000843338	0.000435367	0.714286	3.1895e-09	3.1895e-09	1	0	0	1	1	0
AATAGT	216	1187	6	231.224	264410857	136.5	447898250	7122	5.49537	0.934159	5.13355	2.65016	0.0308013	0.0159009	0.241555	1.1649e-07	1.1649e-07	1	0	0	1	0	0
AATAGTGCGT	2	8	10	231.224	264410857	136.5	447898250	80	4	0.00864962	0.0345985	0.0178612	0.000345985	0.000178612	0.29304	1.30851e-09	1.30851e-09	1	0	0	1	0	0
AATAT	1139	6044	5	231.224	264410857	136.5	447898250	30220	5.30641	4.92596	26.1392	13.4941	0.130696	0.0674707	0.194374	4.94291e-07	4.94291e-07	1	0	0	1	0	0
AATATAT	5	22	7	231.224	264410857	136.5	447898250	154	4.4	0.0216241	0.0951459	0.0491183	0.000666021	0.000343828	0.225641	2.51889e-09	2.51889e-09	1	0	0	1	0	0
AATATATATATGAATATATG	1	4	20	231.224	264410857	136.5	447898250	80	4	0.00432481	0.0172992	0.0089306	0.000345985	0.000178612	0.586081	1.30851e-09	1.30851e-09	1	0	0	1	1	0
AATATC	123	603	6	231.224	264410857	136.5	447898250	3618	4.90244	0.531952	2.60786	1.34629	0.0156472	0.00807773	0.215492	5.91775e-08	5.91775e-08	1	0	0	1	0	0
AATATCACC	283	2363	9	231.224	264410857	136.5	447898250	21267	8.34982	1.22392	10.2195	5.27575	0.0919758	0.0474818	0.550538	3.47852e-07	3.47852e-07	1	0	0	1	1	0
AATATCGGGCTGGGT	2	8	15	231.224	264410857	136.5	447898250	120	4	0.00864962	0.0345985	0.0178612	0.000518977	0.000267918	0.43956	1.96277e-09	1.96277e-09	1	0	0	1	0	0
AATATG	391	1729	6	231.224	264410857	136.5	447898250	10374	4.42199	1.691	7.4776	3.86025	0.0448656	0.0231615	0.194373	1.69681e-07	1.69681e-07	1	0	0	1	0	0
AATATGC	345	2208	7	231.224	264410857	136.5	447898250	15456	6.4	1.49206	9.54919	4.92969	0.0668443	0.0345078	0.328205	2.52805e-07	2.52805e-07	1	0	0	1	0	0
AATATT	3	12	6	231.224	264410857	136.5	447898250	72	4	0.0129744	0.0518977	0.0267918	0.000311386	0.000160751	0.175824	1.17766e-09	1.17766e-09	1	0	0	1	0	0
AATC	840	5360	4	231.224	264410857	136.5	447898250	21440	6.38095	3.63284	23.181	11.967	0.092724	0.047868	0.186988	3.50681e-07	3.50681e-07	1	0	0	0	0	0
AATCACCATCCTACT	1	4	15	231.224	264410857	136.5	447898250	60	4	0.00432481	0.0172992	0.0089306	0.000259489	0.000133959	0.43956	9.81385e-10	9.81385e-10	1	0	0	1	0	0
AATCACTCCCTGACT	1	4	15	231.224	264410857	136.5	447898250	60	4	0.00432481	0.0172992	0.0089306	0.000259489	0.000133959	0.43956	9.81385e-10	9.81385e-10	1	0	0	1	0	0
AATCAGATGAG	898	4724	11	231.224	264410857	136.5	447898250	51964	5.26058	3.88368	20.4304	10.547	0.224735	0.116017	0.423929	8.49944e-07	8.49944e-07	1	0	0	1	0	0
AATCAGGAT	1	5	9	231.224	264410857	136.5	447898250	45	5	0.00432481	0.0216241	0.0111632	0.000194617	0.000100469	0.32967	7.36038e-10	7.36038e-10	1	0	0	1	0	0
AATCAT	139	560	6	231.224	264410857	136.5	447898250	3360	4.02878	0.601149	2.42189	1.25028	0.0145314	0.0075017	0.177089	5.49575e-08	5.49575e-08	1	0	0	1	0	0
AATCATCACCCCTAC	1	4	15	231.224	264410857	136.5	447898250	60	4	0.00432481	0.0172992	0.0089306	0.000259489	0.000133959	0.43956	9.81385e-10	9.81385e-10	1	0	0	1	0	0
AATCATTCACTGGGC	14	86	15	231.224	264410857	136.5	447898250	1290	6.14286	0.0605474	0.371934	0.192008	0.00557901	0.00288012	0.675039	2.10998e-08	2.10998e-08	1	0	0	1	1	0
AATCC	2	20	5	231.224	264410857	136.5	447898250	100	10	0.00864962	0.0864962	0.044653	0.000432481	0.000223265	0.3663	1.63564e-09	1.63564e-09	1	0	0	1	0	0
AATCCAGCC	4	35	9	231.224	264410857	136.5	447898250	315	8.75	0.0172992	0.151368	0.0781427	0.00136232	0.000703285	0.576923	5.15227e-09	5.15227e-09	1	0	0	1	1	0
AATCCATGAGG	1	6	11	231.224	264410857	136.5	447898250	66	6	0.00432481	0.0259489	0.0133959	0.000285438	0.000147355	0.483516	1.07952e-09	1.07952e-09	1	0	0	1	0	0
AATCCCAC	1	4	8	231.224	264410857	136.5	447898250	32	4	0.00432481	0.0172992	0.0089306	0.000138394	7.14448e-05	0.234432	5.23405e-10	5.23405e-10	1	0	0	1	0	0
AATCCGAGTCACGCC	26	128	15	231.224	264410857	136.5	447898250	1920	4.92308	0.112445	0.553576	0.285779	0.00830364	0.00428669	0.540997	3.14043e-08	3.14043e-08	1	0	0	1	1	0
AATCCTCTCATTACT	1	4	15	231.224	264410857	136.5	447898250	60	4	0.00432481	0.0172992	0.0089306	0.000259489	0.000133959	0.43956	9.81385e-10	9.81385e-10	1	0	0	1	0	0
AATCG	129	1029	5	231.224	264410857	136.5	447898250	5145	7.97674	0.557901	4.45023	2.2974	0.0222512	0.011487	0.292188	8.41537e-08	8.41537e-08	1	0	0	1	0	0
AATCGACG	299	1915	8	231.224	264410857	136.5	447898250	15320	6.40468	1.29312	8.28202	4.27552	0.0662561	0.0342042	0.375366	2.5058e-07	2.5058e-07	1	0	0	1	0	0
AATCGGATGGCATGC	1	4	15	231.224	264410857	136.5	447898250	60	4	0.00432481	0.0172992	0.0089306	0.000259489	0.000133959	0.43956	9.81385e-10	9.81385e-10	1	0	0	1	0	0
AATCGT	83	333	6	231.224	264410857	136.5	447898250	1998	4.01205	0.358959	1.44016	0.743472	0.00864098	0.00446083	0.176354	3.26801e-08	3.26801e-08	1	0	0	1	0	0
AATCT	7511	41072	5	231.224	264410857	136.5	447898250	205360	5.46825	32.4837	177.629	91.6994	0.888143	0.458497	0.200302	3.35895e-06	3.35895e-06	1	0	0	1	0	0
AATCTC	1	4	6	231.224	264410857	136.5	447898250	24	4	0.00432481	0.0172992	0.0089306	0.000103795	5.35836e-05	0.175824	3.92554e-10	3.92554e-10	1	0	0	1	0	0
AATG	327	1985	4	231.224	264410857	136.5	447898250	7940	6.07034	1.41421	8.58475	4.43181	0.034339	0.0177272	0.177885	1.2987e-07	1.2987e-07	1	0	0	0	0	0
AATGAC	96	384	6	231.224	264410857	136.5	447898250	2304	4	0.415182	1.66073	0.857338	0.00996437	0.00514403	0.175824	3.76852e-08	3.76852e-08	1	0	0	1	0	0
AATGACGTAATTGCT	4	28	15	231.224	264410857	136.5	447898250	420	7	0.0172992	0.121095	0.0625142	0.00181642	0.000937713	0.769231	6.86969e-09	6.86969e-09	1	0	0	1	1	0
AATGAT	442	1768	6	231.224	264410857	136.5	447898250	10608	4	1.91157	7.64627	3.94733	0.0458776	0.023684	0.175824	1.73509e-07	1.73509e-07	1	0	0	1	0	0
AATGC	1	10	5	231.224	264410857	136.5	447898250	50	10	0.00432481	0.0432481	0.0223265	0.000216241	0.000111632	0.3663	8.1782e-10	8.1782e-10	1	0	0	1	0	0
AATGCCGATGACCGT	1	4	15	231.224	264410857	136.5	447898250	60	4	0.00432481	0.0172992	0.0089306	0.000259489	0.000133959	0.43956	9.81385e-10	9.81385e-10	1	0	0	1	0	0
AATGCG	61	244	6	231.224	264410857	136.5	447898250	1464	4	0.263814	1.05525	0.544767	0.00633153	0.0032686	0.175824	2.39458e-08	2.39458e-08	1	0	0	1	0	0
AATGCGTCACCATCC	1	4	15	231.224	264410857	136.5	447898250	60	4	0.00432481	0.0172992	0.0089306	0.000259489	0.000133959	0.43956	9.81385e-10	9.81385e-10	1	0	0	1	0	0
AATGCGTGTATGGTG	1	4	15	231.224	264410857	136.5	447898250	60	4	0.00432481	0.0172992	0.0089306	0.000259489	0.000133959	0.43956	9.81385e-10	9.81385e-10	1	0	0	1	0	0
AATGCT	35	145	6	231.224	264410857	136.5	447898250	870	4.14286	0.151368	0.627098	0.323734	0.00376259	0.00194241	0.182104	1.42301e-08	1.42301e-08	1	0	0	1	0	0
AATGG	7557	49981	5	231.224	264410857	136.5	447898250	249905	6.61387	32.6826	216.158	111.59	1.08079	0.55795	0.242266	4.08755e-06	4.08755e-06	1	0	0	1	0	0
AATGGATAGATGACTGATGGATGG	2	8	24	231.224	264410857	136.5	447898250	192	4	0.00864962	0.0345985	0.0178612	0.000830364	0.000428669	0.703297	3.14043e-09	3.14043e-09	1	0	0	1	1	0
AATGGC	4	31	6	231.224	264410857	136.5	447898250	186	7.75	0.0172992	0.134069	0.0692121	0.000804415	0.000415273	0.340659	3.04229e-09	3.04229e-09	1	0	0	1	0	0
AATGGCTGGGTCGGG	345	1469	15	231.224	264410857	136.5	447898250	22035	4.25797	1.49206	6.35315	3.27976	0.0952972	0.0491964	0.467909	3.60413e-07	3.60413e-07	1	0	0	1	0	0
AATGGGAGAGGACGT	1	4	15	231.224	264410857	136.5	447898250	60	4	0.00432481	0.0172992	0.0089306	0.000259489	0.000133959	0.43956	9.81385e-10	9.81385e-10	1	0	0	1	0	0
AATGGGGAGTGAGCG	1	4	15	231.224	264410857	136.5	447898250	60	4	0.00432481	0.0172992	0.0089306	0.000259489	0.000133959	0.43956	9.81385e-10	9.81385e-10	1	0	0	1	0	0
AATGGGTGTAGACGG	92	484	15	231.224	264410857	136.5	447898250	7260	5.26087	0.397883	2.09321	1.0806	0.0313981	0.016209	0.578118	1.18748e-07	1.18748e-07	1	0	0	1	1	0
AATGGT	1	4	6	231.224	264410857	136.5	447898250	24	4	0.00432481	0.0172992	0.0089306	0.000103795	5.35836e-05	0.175824	3.92554e-10	3.92554e-10	1	0	0	1	0	0
AATGGTAGGATGGTG	5	23	15	231.224	264410857	136.5	447898250	345	4.6	0.0216241	0.0994707	0.0513509	0.00149206	0.000770264	0.505495	5.64296e-09	5.64296e-09	1	0	0	1	1	0
AATGGTCCCTACCGC	1	4	15	231.224	264410857	136.5	447898250	60	4	0.00432481	0.0172992	0.0089306	0.000259489	0.000133959	0.43956	9.81385e-10	9.81385e-10	1	0	0	1	0	0
AATGGTGC	1	5	8	231.224	264410857	136.5	447898250	40	5	0.00432481	0.0216241	0.0111632	0.000172992	8.9306e-05	0.29304	6.54256e-10	6.54256e-10	1	0	0	1	0	0
AATGGTGGCGAGTGG	1	4	15	231.224	264410857	136.5	447898250	60	4	0.00432481	0.0172992	0.0089306	0.000259489	0.000133959	0.43956	9.81385e-10	9.81385e-10	1	0	0	1	0	0
AATGGTGTGCAGAGG	1	4	15	231.224	264410857	136.5	447898250	60	4	0.00432481	0.0172992	0.0089306	0.000259489	0.000133959	0.43956	9.81385e-10	9.81385e-10	1	0	0	1	0	0
AATGT	3	21	5	231.224	264410857	136.5	447898250	105	7	0.0129744	0.0908211	0.0468856	0.000454105	0.000234428	0.25641	1.71742e-09	1.71742e-09	1	0	0	1	0	0
AATGTATCCGAGGGTCTGTCCCC	1	4	23	231.224	264410857	136.5	447898250	92	4	0.00432481	0.0172992	0.0089306	0.000397883	0.000205404	0.673993	1.50479e-09	1.50479e-09	1	0	0	1	1	0
AATGTATCGAC	211	1024	11	231.224	264410857	136.5	447898250	11264	4.85308	0.912535	4.42861	2.28623	0.0487147	0.0251486	0.391091	1.84239e-07	1.84239e-07	1	0	0	1	0	0
AATGTGAGTGGGATGGTGGGATC	3	13	23	231.224	264410857	136.5	447898250	299	4.33333	0.0129744	0.0562226	0.0290244	0.00129312	0.000667562	0.730159	4.89057e-09	4.89057e-09	1	0	0	1	1	0
AATGTGCATGGACGG	2	11	15	231.224	264410857	136.5	447898250	165	5.5	0.00864962	0.0475729	0.0245591	0.000713594	0.000368387	0.604396	2.69881e-09	2.69881e-09	1	0	0	1	1	0
AATGTGGGTAGGATCAGGAGATG	4	17	23	231.224	264410857	136.5	447898250	391	4.25	0.0172992	0.0735218	0.037955	0.001691	0.000872966	0.716117	6.39536e-09	6.39536e-09	1	0	0	1	1	0
AATGTGTG	173	789	8	231.224	264410857	136.5	447898250	6312	4.56069	0.748193	3.41228	1.76156	0.0272982	0.0140925	0.267293	1.03242e-07	1.03242e-07	1	0	0	1	0	0
AATT	356	2260	4	231.224	264410857	136.5	447898250	9040	6.34831	1.53963	9.77408	5.04579	0.0390963	0.0201832	0.186031	1.47862e-07	1.47862e-07	1	0	0	0	0	0
AATTAC	1	4	6	231.224	264410857	136.5	447898250	24	4	0.00432481	0.0172992	0.0089306	0.000103795	5.35836e-05	0.175824	3.92554e-10	3.92554e-10	1	0	0	1	0	0
AATTACCAGATACCCACACACCCT	15	67	24	231.224	264410857	136.5	447898250	1608	4.46667	0.0648722	0.289762	0.149588	0.0069543	0.0035901	0.785348	2.63011e-08	2.63011e-08	1	0	0	1	1	0
AATTAG	443	1854	6	231.224	264410857	136.5	447898250	11124	4.1851	1.91589	8.0182	4.13933	0.0481092	0.024836	0.183961	1.81949e-07	1.81949e-07	1	0	0	1	0	0
AATTAGAG	1	5	8	231.224	264410857	136.5	447898250	40	5	0.00432481	0.0216241	0.0111632	0.000172992	8.9306e-05	0.29304	6.54256e-10	6.54256e-10	1	0	0	1	0	0
AATTAT	8	32	6	231.224	264410857	136.5	447898250	192	4	0.0345985	0.138394	0.0714448	0.000830364	0.000428669	0.175824	3.14043e-09	3.14043e-09	1	0	0	1	0	0
AATTATG	1	4	7	231.224	264410857	136.5	447898250	28	4	0.00432481	0.0172992	0.0089306	0.000121095	6.25142e-05	0.205128	4.57979e-10	4.57979e-10	1	0	0	1	0	0
AATTATGCTG	1	4	10	231.224	264410857	136.5	447898250	40	4	0.00432481	0.0172992	0.0089306	0.000172992	8.9306e-05	0.29304	6.54256e-10	6.54256e-10	1	0	0	1	0	0
AATTC	159	795	5	231.224	264410857	136.5	447898250	3975	5	0.687645	3.43823	1.77496	0.0171911	0.00887478	0.18315	6.50167e-08	6.50167e-08	1	0	0	1	0	0
AATTCCACACCGCAC	2	8	15	231.224	264410857	136.5	447898250	120	4	0.00864962	0.0345985	0.0178612	0.000518977	0.000267918	0.43956	1.96277e-09	1.96277e-09	1	0	0	1	0	0
AATTCG	129	516	6	231.224	264410857	136.5	447898250	3096	4	0.557901	2.2316	1.15205	0.0133896	0.00691228	0.175824	5.06394e-08	5.06394e-08	1	0	0	1	0	0
AATTCGC	1	5	7	231.224	264410857	136.5	447898250	35	5	0.00432481	0.0216241	0.0111632	0.000151368	7.81427e-05	0.25641	5.72474e-10	5.72474e-10	1	0	0	1	0	0
AATTCGTAC	365	3135	9	231.224	264410857	136.5	447898250	28215	8.58904	1.57856	13.5583	6.99936	0.122025	0.0629942	0.56631	4.61496e-07	4.61496e-07	1	0	0	1	1	0
AATTGC	1	4	6	231.224	264410857	136.5	447898250	24	4	0.00432481	0.0172992	0.0089306	0.000103795	5.35836e-05	0.175824	3.92554e-10	3.92554e-10	1	0	0	1	0	0
AC	820773	19088614	2	231.224	264410857	136.5	447898250	38177228	23.2569	3549.69	82554.7	42618.2	165.109	85.2364	0.34076	0.000624442	0.000624442	1	1	1	0	0	0
ACACACACACAGCC	4	22	14	231.224	264410857	136.5	447898250	308	5.5	0.0172992	0.0951459	0.0491183	0.00133204	0.000687656	0.564103	5.03777e-09	5.03777e-09	1	0	0	1	1	0
ACACACACAT	2734	12346	10	231.224	264410857	136.5	447898250	123460	4.51573	11.824	53.3941	27.5643	0.533941	0.275643	0.330823	2.01936e-06	2.01936e-06	1	0	0	1	0	0
ACACACAGAGAGGGC	1099	5493	15	231.224	264410857	136.5	447898250	82395	4.99818	4.75297	23.7562	12.2639	0.356343	0.183959	0.549251	1.34769e-06	1.34769e-06	1	0	0	1	1	0
ACACACC	30	120	7	231.224	264410857	136.5	447898250	840	4	0.129744	0.518977	0.267918	0.00363284	0.00187543	0.205128	1.37394e-08	1.37394e-08	1	0	0	1	0	0
ACACACCACGC	2	8	11	231.224	264410857	136.5	447898250	88	4	0.00864962	0.0345985	0.0178612	0.000380583	0.000196473	0.322344	1.43936e-09	1.43936e-09	1	0	0	1	0	0
ACACACCCCTCCCTC	1	4	15	231.224	264410857	136.5	447898250	60	4	0.00432481	0.0172992	0.0089306	0.000259489	0.000133959	0.43956	9.81385e-10	9.81385e-10	1	0	0	1	0	0
ACACACGCCCTCTCC	1	4	15	231.224	264410857	136.5	447898250	60	4	0.00432481	0.0172992	0.0089306	0.000259489	0.000133959	0.43956	9.81385e-10	9.81385e-10	1	0	0	1	0	0
ACACACGT	315	1788	8	231.224	264410857	136.5	447898250	14304	5.67619	1.36232	7.73276	3.99198	0.0618621	0.0319358	0.332671	2.33962e-07	2.33962e-07	1	0	0	1	0	0
ACACACT	1	7	7	231.224	264410857	136.5	447898250	49	7	0.00432481	0.0302737	0.0156285	0.000211916	0.0001094	0.358974	8.01464e-10	8.01464e-10	1	0	0	1	0	0
ACACAG	198	800	6	231.224	264410857	136.5	447898250	4800	4.0404	0.856313	3.45985	1.78612	0.0207591	0.0107167	0.1776	7.85108e-08	7.85108e-08	1	0	0	1	0	0
ACACAGAGACGC	1	4	12	231.224	264410857	136.5	447898250	48	4	0.00432481	0.0172992	0.0089306	0.000207591	0.000107167	0.351648	7.85108e-10	7.85108e-10	1	0	0	1	0	0
ACACAGAGATACGCACACAT	1	4	20	231.224	264410857	136.5	447898250	80	4	0.00432481	0.0172992	0.0089306	0.000345985	0.000178612	0.586081	1.30851e-09	1.30851e-09	1	0	0	1	1	0
ACACAGC	9	44	7	231.224	264410857	136.5	447898250	308	4.88889	0.0389233	0.190292	0.0982366	0.00133204	0.000687656	0.250712	5.03777e-09	5.03777e-09	1	0	0	1	0	0
ACACAGCCACCATCC	69	331	15	231.224	264410857	136.5	447898250	4965	4.7971	0.298412	1.43151	0.739007	0.0214727	0.0110851	0.527154	8.12096e-08	8.12096e-08	1	0	0	1	1	0
ACACAGGACT	1	4	10	231.224	264410857	136.5	447898250	40	4	0.00432481	0.0172992	0.0089306	0.000172992	8.9306e-05	0.29304	6.54256e-10	6.54256e-10	1	0	0	1	0	0
ACACAGGGCC	4	17	10	231.224	264410857	136.5	447898250	170	4.25	0.0172992	0.0735218	0.037955	0.000735218	0.00037955	0.311355	2.78059e-09	2.78059e-09	1	0	0	1	0	0
ACACAGTCCACCACT	1	4	15	231.224	264410857	136.5	447898250	60	4	0.00432481	0.0172992	0.0089306	0.000259489	0.000133959	0.43956	9.81385e-10	9.81385e-10	1	0	0	1	0	0
ACACAT	554	2348	6	231.224	264410857	136.5	447898250	14088	4.23827	2.39595	10.1547	5.24226	0.060928	0.0314536	0.186297	2.30429e-07	2.30429e-07	1	0	0	1	0	0
ACACATAT	93	446	8	231.224	264410857	136.5	447898250	3568	4.7957	0.402208	1.92887	0.995762	0.0154309	0.00796609	0.281067	5.83597e-08	5.83597e-08	1	0	0	1	0	0
ACACATCCACCACTCGACTGCCAT	2	8	24	231.224	264410857	136.5	447898250	192	4	0.00864962	0.0345985	0.0178612	0.000830364	0.000428669	0.703297	3.14043e-09	3.14043e-09	1	0	0	1	1	0
ACACC	14	71	5	231.224	264410857	136.5	447898250	355	5.07143	0.0605474	0.307062	0.158518	0.00153531	0.000792591	0.185767	5.80653e-09	5.80653e-09	1	0	0	1	0	0
ACACCACGCCACAGG	1	4	15	231.224	264410857	136.5	447898250	60	4	0.00432481	0.0172992	0.0089306	0.000259489	0.000133959	0.43956	9.81385e-10	9.81385e-10	1	0	0	1	0	0
ACACCATCAGTCACATCAGTCAGT	1	4	24	231.224	264410857	136.5	447898250	96	4	0.00432481	0.0172992	0.0089306	0.000415182	0.000214334	0.703297	1.57022e-09	1.57022e-09	1	0	0	1	1	0
ACACCC	275	1322	6	231.224	264410857	136.5	447898250	7932	4.80727	1.18932	5.7174	2.95156	0.0343044	0.0177094	0.211309	1.29739e-07	1.29739e-07	1	0	0	1	0	0
ACACCCC	1	4	7	231.224	264410857	136.5	447898250	28	4	0.00432481	0.0172992	0.0089306	0.000121095	6.25142e-05	0.205128	4.57979e-10	4.57979e-10	1	0	0	1	0	0
ACACCCCTGTCCCC	1	4	14	231.224	264410857	136.5	447898250	56	4	0.00432481	0.0172992	0.0089306	0.000242189	0.000125028	0.410256	9.15959e-10	9.15959e-10	1	0	0	1	0	0
ACACCCG	5	21	7	231.224	264410857	136.5	447898250	147	4.2	0.0216241	0.0908211	0.0468856	0.000635747	0.0003282	0.215385	2.40439e-09	2.40439e-09	1	0	0	1	0	0
ACACCCGCAGACCCG	1	6	15	231.224	264410857	136.5	447898250	90	6	0.00432481	0.0259489	0.0133959	0.000389233	0.000200938	0.659341	1.47208e-09	1.47208e-09	1	0	0	1	1	0
ACACCCGTCCTCACT	635	2893	15	231.224	264410857	136.5	447898250	43395	4.55591	2.74626	12.5117	6.45906	0.187675	0.0968858	0.500649	7.09786e-07	7.09786e-07	1	0	0	1	1	0
ACACCCT	50	204	7	231.224	264410857	136.5	447898250	1428	4.08	0.216241	0.882262	0.455461	0.00617583	0.00318822	0.209231	2.3357e-08	2.3357e-08	1	0	0	1	0	0
ACACCG	1	4	6	231.224	264410857	136.5	447898250	24	4	0.00432481	0.0172992	0.0089306	0.000103795	5.35836e-05	0.175824	3.92554e-10	3.92554e-10	1	0	0	1	0	0
ACACCGAGATAGCTG	15	88	15	231.224	264410857	136.5	447898250	1320	5.86667	0.0648722	0.380583	0.196473	0.00570875	0.0029471	0.644689	2.15905e-08	2.15905e-08	1	0	0	1	1	0
ACACCGC	1	4	7	231.224	264410857	136.5	447898250	28	4	0.00432481	0.0172992	0.0089306	0.000121095	6.25142e-05	0.205128	4.57979e-10	4.57979e-10	1	0	0	1	0	0
ACACCTCACTACCTC	2	15	15	231.224	264410857	136.5	447898250	225	7.5	0.00864962	0.0648722	0.0334897	0.000973083	0.000502346	0.824176	3.68019e-09	3.68019e-09	1	0	0	1	1	0
ACACCTCCATCTGTC	1	4	15	231.224	264410857	136.5	447898250	60	4	0.00432481	0.0172992	0.0089306	0.000259489	0.000133959	0.43956	9.81385e-10	9.81385e-10	1	0	0	1	0	0
ACACGAGC	1	5	8	231.224	264410857	136.5	447898250	40	5	0.00432481	0.0216241	0.0111632	0.000172992	8.9306e-05	0.29304	6.54256e-10	6.54256e-10	1	0	0	1	0	0
ACACGC	2222	11709	6	231.224	264410857	136.5	447898250	70254	5.26958	9.60973	50.6392	26.1421	0.303835	0.156853	0.23163	1.1491e-06	1.1491e-06	1	0	0	1	0	0
ACACGCAG	1	6	8	231.224	264410857	136.5	447898250	48	6	0.00432481	0.0259489	0.0133959	0.000207591	0.000107167	0.351648	7.85108e-10	7.85108e-10	1	0	0	1	0	0
ACACGCCCCTCTCGT	856	3902	15	231.224	264410857	136.5	447898250	58530	4.55841	3.70204	16.8754	8.7118	0.253131	0.130677	0.500924	9.57341e-07	9.57341e-07	1	0	0	1	1	0
ACACGCG	193	772	7	231.224	264410857	136.5	447898250	5404	4	0.834689	3.33876	1.72361	0.0233713	0.0120652	0.205128	8.839e-08	8.839e-08	1	0	0	1	0	0
ACACGCGCACTC	1	6	12	231.224	264410857	136.5	447898250	72	6	0.00432481	0.0259489	0.0133959	0.000311386	0.000160751	0.527473	1.17766e-09	1.17766e-09	1	0	0	1	1	0
ACACGCGGGG	254	1066	10	231.224	264410857	136.5	447898250	10660	4.19685	1.0985	4.61025	2.38	0.0461025	0.0238	0.307462	1.74359e-07	1.74359e-07	1	0	0	1	0	0
ACACGGAGAGAGAGAG	2	8	16	231.224	264410857	136.5	447898250	128	4	0.00864962	0.0345985	0.0178612	0.000553576	0.000285779	0.468864	2.09362e-09	2.09362e-09	1	0	0	1	0	0
ACACGGC	205	820	7	231.224	264410857	136.5	447898250	5740	4	0.886587	3.54635	1.83077	0.0248244	0.0128154	0.205128	9.38858e-08	9.38858e-08	1	0	0	1	0	0
ACACGGGGGGGATGG	1	5	15	231.224	264410857	136.5	447898250	75	5	0.00432481	0.0216241	0.0111632	0.000324361	0.000167449	0.549451	1.22673e-09	1.22673e-09	1	0	0	1	1	0
ACACGT	199	797	6	231.224	264410857	136.5	447898250	4782	4.00503	0.860638	3.44688	1.77942	0.0206813	0.0106765	0.176045	7.82164e-08	7.82164e-08	1	0	0	1	0	0
ACACT	2	13	5	231.224	264410857	136.5	447898250	65	6.5	0.00864962	0.0562226	0.0290244	0.000281113	0.000145122	0.238095	1.06317e-09	1.06317e-09	1	0	0	1	0	0
ACACTAT	1	5	7	231.224	264410857	136.5	447898250	35	5	0.00432481	0.0216241	0.0111632	0.000151368	7.81427e-05	0.25641	5.72474e-10	5.72474e-10	1	0	0	1	0	0
ACACTATGTATGTATGTATATAGT	1	5	24	231.224	264410857	136.5	447898250	120	5	0.00432481	0.0216241	0.0111632	0.000518977	0.000267918	0.879121	1.96277e-09	1.96277e-09	1	0	0	1	1	0
ACACTC	32	142	6	231.224	264410857	136.5	447898250	852	4.4375	0.138394	0.614123	0.317036	0.00368474	0.00190222	0.195055	1.39357e-08	1.39357e-08	1	0	0	1	0	0
ACACTCC	10	40	7	231.224	264410857	136.5	447898250	280	4	0.0432481	0.172992	0.089306	0.00121095	0.000625142	0.205128	4.57979e-09	4.57979e-09	1	0	0	1	0	0
ACACTCGC	239	1114	8	231.224	264410857	136.5	447898250	8912	4.66109	1.03363	4.81784	2.48717	0.0385427	0.0198974	0.273177	1.45768e-07	1.45768e-07	1	0	0	1	0	0
ACACTCTGGC	133	624	10	231.224	264410857	136.5	447898250	6240	4.69173	0.5752	2.69868	1.39317	0.0269868	0.0139317	0.343716	1.02064e-07	1.02064e-07	1	0	0	1	0	0
ACACTGCCAGACCCC	532	2235	15	231.224	264410857	136.5	447898250	33525	4.20113	2.3008	9.66596	4.98997	0.144989	0.0748496	0.461662	5.48349e-07	5.48349e-07	1	0	0	1	0	0
ACACTGCTGCACCACCGGG	2	10	19	231.224	264410857	136.5	447898250	190	5	0.00864962	0.0432481	0.0223265	0.000821714	0.000424203	0.695971	3.10772e-09	3.10772e-09	1	0	0	1	1	0
ACACTGGT	1	4	8	231.224	264410857	136.5	447898250	32	4	0.00432481	0.0172992	0.0089306	0.000138394	7.14448e-05	0.234432	5.23405e-10	5.23405e-10	1	0	0	1	0	0
ACAG	3871	41943	4	231.224	264410857	136.5	447898250	167772	10.8352	16.7413	181.396	93.644	0.725582	0.374576	0.317515	2.74415e-06	2.74415e-06	1	0	0	0	0	0
ACAGACCCCACTCACCCC	1	4	18	231.224	264410857	136.5	447898250	72	4	0.00432481	0.0172992	0.0089306	0.000311386	0.000160751	0.527473	1.17766e-09	1.17766e-09	1	0	0	1	1	0
ACAGACG	290	1160	7	231.224	264410857	136.5	447898250	8120	4	1.2542	5.01678	2.58987	0.0351175	0.0181291	0.205128	1.32814e-07	1.32814e-07	1	0	0	1	0	0
ACAGACGGTGGGAGG	12	51	15	231.224	264410857	136.5	447898250	765	4.25	0.0518977	0.220565	0.113865	0.00330848	0.00170798	0.467033	1.25127e-08	1.25127e-08	1	0	0	1	0	0
ACAGAG	1973	10641	6	231.224	264410857	136.5	447898250	63846	5.39331	8.53285	46.0203	23.7576	0.276122	0.142546	0.237069	1.04429e-06	1.04429e-06	1	0	0	1	0	0
ACAGAGAG	9540	49210	8	231.224	264410857	136.5	447898250	393680	5.15828	41.2587	212.824	109.869	1.70259	0.87895	0.302317	6.43919e-06	6.43919e-06	1	0	0	1	0	0
ACAGAGC	202	808	7	231.224	264410857	136.5	447898250	5656	4	0.873612	3.49445	1.80398	0.0244611	0.0126279	0.205128	9.25119e-08	9.25119e-08	1	0	0	1	0	0
ACAGAGGG	5	23	8	231.224	264410857	136.5	447898250	184	4.6	0.0216241	0.0994707	0.0513509	0.000795765	0.000410808	0.269597	3.00958e-09	3.00958e-09	1	0	0	1	0	0
ACAGAGGTCGGCTCT	1	4	15	231.224	264410857	136.5	447898250	60	4	0.00432481	0.0172992	0.0089306	0.000259489	0.000133959	0.43956	9.81385e-10	9.81385e-10	1	0	0	1	0	0
ACAGAT	1	6	6	231.224	264410857	136.5	447898250	36	6	0.00432481	0.0259489	0.0133959	0.000155693	8.03754e-05	0.263736	5.88831e-10	5.88831e-10	1	0	0	1	0	0
ACAGATCCCGCTCCC	28	141	15	231.224	264410857	136.5	447898250	2115	5.03571	0.121095	0.609799	0.314804	0.00914698	0.00472205	0.553375	3.45938e-08	3.45938e-08	1	0	0	1	1	0
ACAGC	3	16	5	231.224	264410857	136.5	447898250	80	5.33333	0.0129744	0.069197	0.0357224	0.000345985	0.000178612	0.19536	1.30851e-09	1.30851e-09	1	0	0	1	0	0
ACAGCACCGACTGGG	2	11	15	231.224	264410857	136.5	447898250	165	5.5	0.00864962	0.0475729	0.0245591	0.000713594	0.000368387	0.604396	2.69881e-09	2.69881e-09	1	0	0	1	1	0
ACAGCAGCC	3	25	9	231.224	264410857	136.5	447898250	225	8.33333	0.0129744	0.10812	0.0558162	0.000973083	0.000502346	0.549451	3.68019e-09	3.68019e-09	1	0	0	1	1	0
ACAGCC	195	1216	6	231.224	264410857	136.5	447898250	7296	6.2359	0.843338	5.25897	2.7149	0.0315538	0.0162894	0.274105	1.19336e-07	1.19336e-07	1	0	0	1	0	0
ACAGCCACCATCCTC	1	4	15	231.224	264410857	136.5	447898250	60	4	0.00432481	0.0172992	0.0089306	0.000259489	0.000133959	0.43956	9.81385e-10	9.81385e-10	1	0	0	1	0	0
ACAGCCC	8	42	7	231.224	264410857	136.5	447898250	294	5.25	0.0345985	0.181642	0.0937713	0.00127149	0.000656399	0.269231	4.80878e-09	4.80878e-09	1	0	0	1	0	0
ACAGCG	2	12	6	231.224	264410857	136.5	447898250	72	6	0.00864962	0.0518977	0.0267918	0.000311386	0.000160751	0.263736	1.17766e-09	1.17766e-09	1	0	0	1	0	0
ACAGCTATC	1	4	9	231.224	264410857	136.5	447898250	36	4	0.00432481	0.0172992	0.0089306	0.000155693	8.03754e-05	0.263736	5.88831e-10	5.88831e-10	1	0	0	1	0	0
ACAGGAGAGGCGGGC	2	12	15	231.224	264410857	136.5	447898250	180	6	0.00864962	0.0518977	0.0267918	0.000778466	0.000401877	0.659341	2.94415e-09	2.94415e-09	1	0	0	1	1	0
ACAGGATCTCAGATGCCTACCTG	1	4	23	231.224	264410857	136.5	447898250	92	4	0.00432481	0.0172992	0.0089306	0.000397883	0.000205404	0.673993	1.50479e-09	1.50479e-09	1	0	0	1	1	0
ACAGGC	1	5	6	231.224	264410857	136.5	447898250	30	5	0.00432481	0.0216241	0.0111632	0.000129744	6.69795e-05	0.21978	4.90692e-10	4.90692e-10	1	0	0	1	0	0
ACAGGCGC	2	8	8	231.224	264410857	136.5	447898250	64	4	0.00864962	0.0345985	0.0178612	0.000276788	0.00014289	0.234432	1.04681e-09	1.04681e-09	1	0	0	1	0	0
ACAGGGAG	12	68	8	231.224	264410857	136.5	447898250	544	5.66667	0.0518977	0.294087	0.15182	0.0023527	0.00121456	0.332112	8.89789e-09	8.89789e-09	1	0	0	1	0	0
ACAGGGTGACTGCGG	88	452	15	231.224	264410857	136.5	447898250	6780	5.13636	0.380583	1.95482	1.00916	0.0293222	0.0151374	0.564436	1.10896e-07	1.10896e-07	1	0	0	1	1	0
ACAGGGTGG	41	167	9	231.224	264410857	136.5	447898250	1503	4.07317	0.177317	0.722244	0.372853	0.00650019	0.00335567	0.268561	2.45837e-08	2.45837e-08	1	0	0	1	0	0
ACAGGTCTGGTGCCC	2	8	15	231.224	264410857	136.5	447898250	120	4	0.00864962	0.0345985	0.0178612	0.000518977	0.000267918	0.43956	1.96277e-09	1.96277e-09	1	0	0	1	0	0
ACAGT	3	15	5	231.224	264410857	136.5	447898250	75	5	0.0129744	0.0648722	0.0334897	0.000324361	0.000167449	0.18315	1.22673e-09	1.22673e-09	1	0	0	1	0	0
ACAT	12986	145215	4	231.224	264410857	136.5	447898250	580860	11.1824	56.162	628.028	324.214	2.51211	1.29686	0.32769	9.50078e-06	9.50078e-06	1	1	0	0	0	0
ACATACCCTCTGGCG	1	4	15	231.224	264410857	136.5	447898250	60	4	0.00432481	0.0172992	0.0089306	0.000259489	0.000133959	0.43956	9.81385e-10	9.81385e-10	1	0	0	1	0	0
ACATAG	3	12	6	231.224	264410857	136.5	447898250	72	4	0.0129744	0.0518977	0.0267918	0.000311386	0.000160751	0.175824	1.17766e-09	1.17766e-09	1	0	0	1	0	0
ACATAT	764	3312	6	231.224	264410857	136.5	447898250	19872	4.33508	3.30416	14.3238	7.39454	0.0859427	0.0443672	0.190553	3.25035e-07	3.25035e-07	1	0	0	1	0	0
ACATC	1	5	5	231.224	264410857	136.5	447898250	25	5	0.00432481	0.0216241	0.0111632	0.00010812	5.58162e-05	0.18315	4.0891e-10	4.0891e-10	1	0	0	1	0	0
ACATCC	33	189	6	231.224	264410857	136.5	447898250	1134	5.72727	0.142719	0.81739	0.421971	0.00490434	0.00253183	0.251748	1.85482e-08	1.85482e-08	1	0	0	1	0	0
ACATCT	357	1696	6	231.224	264410857	136.5	447898250	10176	4.7507	1.54396	7.33488	3.78657	0.0440093	0.0227194	0.208822	1.66443e-07	1.66443e-07	1	0	0	1	0	0
ACATCTAGC	1	5	9	231.224	264410857	136.5	447898250	45	5	0.00432481	0.0216241	0.0111632	0.000194617	0.000100469	0.32967	7.36038e-10	7.36038e-10	1	0	0	1	0	0
ACATCTATACATGGC	1	4	15	231.224	264410857	136.5	447898250	60	4	0.00432481	0.0172992	0.0089306	0.000259489	0.000133959	0.43956	9.81385e-10	9.81385e-10	1	0	0	1	0	0
ACATCTCACTGCCCG	4	27	15	231.224	264410857	136.5	447898250	405	6.75	0.0172992	0.11677	0.0602815	0.00175155	0.000904223	0.741758	6.62435e-09	6.62435e-09	1	0	0	1	1	0
ACATGAGGGCTGGTG	4	22	15	231.224	264410857	136.5	447898250	330	5.5	0.0172992	0.0951459	0.0491183	0.00142719	0.000736774	0.604396	5.39762e-09	5.39762e-09	1	0	0	1	1	0
ACATGCTCCCG	201	1068	11	231.224	264410857	136.5	447898250	11748	5.31343	0.869287	4.6189	2.38447	0.0508079	0.0262292	0.428189	1.92155e-07	1.92155e-07	1	0	0	1	0	0
ACATGGGAGGGGGGG	1	4	15	231.224	264410857	136.5	447898250	60	4	0.00432481	0.0172992	0.0089306	0.000259489	0.000133959	0.43956	9.81385e-10	9.81385e-10	1	0	0	1	0	0
ACATGGGCAGACGAG	2	12	15	231.224	264410857	136.5	447898250	180	6	0.00864962	0.0518977	0.0267918	0.000778466	0.000401877	0.659341	2.94415e-09	2.94415e-09	1	0	0	1	1	0
ACC	18794	175047	3	231.224	264410857	136.5	447898250	525141	9.31398	81.2805	757.045	390.819	2.27114	1.17246	0.204703	8.58942e-06	8.58942e-06	1	1	0	0	0	0
ACCACCAGCACGCCT	148	614	15	231.224	264410857	136.5	447898250	9210	4.14865	0.640072	2.65543	1.37085	0.0398315	0.0205627	0.455895	1.50643e-07	1.50643e-07	1	0	0	1	0	0
ACCACCCATGACGCC	293	1304	15	231.224	264410857	136.5	447898250	19560	4.45051	1.26717	5.63956	2.91138	0.0845933	0.0436706	0.489067	3.19931e-07	3.19931e-07	1	0	0	1	0	0
ACCACCTGCCTCTCCACCTCCCTC	2	9	24	231.224	264410857	136.5	447898250	216	4.5	0.00864962	0.0389233	0.0200938	0.000934159	0.000482252	0.791209	3.53298e-09	3.53298e-09	1	0	0	1	1	0
ACCACG	4	18	6	231.224	264410857	136.5	447898250	108	4.5	0.0172992	0.0778466	0.0401877	0.00046708	0.000241126	0.197802	1.76649e-09	1.76649e-09	1	0	0	1	0	0
ACCACGC	1	4	7	231.224	264410857	136.5	447898250	28	4	0.00432481	0.0172992	0.0089306	0.000121095	6.25142e-05	0.205128	4.57979e-10	4.57979e-10	1	0	0	1	0	0
ACCACT	167	2205	6	231.224	264410857	136.5	447898250	13230	13.2036	0.722244	9.53621	4.92299	0.0572173	0.029538	0.580378	2.16395e-07	2.16395e-07	1	0	0	1	1	0
ACCACTC	6	24	7	231.224	264410857	136.5	447898250	168	4	0.0259489	0.103795	0.0535836	0.000726568	0.000375085	0.205128	2.74788e-09	2.74788e-09	1	0	0	1	0	0
ACCAG	2	11	5	231.224	264410857	136.5	447898250	55	5.5	0.00864962	0.0475729	0.0245591	0.000237865	0.000122796	0.201465	8.99603e-10	8.99603e-10	1	0	0	1	0	0
ACCAGC	582	3230	6	231.224	264410857	136.5	447898250	19380	5.54983	2.51704	13.9691	7.21146	0.0838149	0.0432688	0.243948	3.16987e-07	3.16987e-07	1	0	0	1	0	0
ACCAGCACCGACCCT	248	1029	15	231.224	264410857	136.5	447898250	15435	4.14919	1.07255	4.45023	2.2974	0.0667535	0.034461	0.455955	2.52461e-07	2.52461e-07	1	0	0	1	0	0
ACCAGCC	2	8	7	231.224	264410857	136.5	447898250	56	4	0.00864962	0.0345985	0.0178612	0.000242189	0.000125028	0.205128	9.15959e-10	9.15959e-10	1	0	0	1	0	0
ACCAGCG	188	1171	7	231.224	264410857	136.5	447898250	8197	6.22872	0.813065	5.06436	2.61443	0.0354505	0.018301	0.319422	1.34073e-07	1.34073e-07	1	0	0	1	0	0
ACCAGT	1	4	6	231.224	264410857	136.5	447898250	24	4	0.00432481	0.0172992	0.0089306	0.000103795	5.35836e-05	0.175824	3.92554e-10	3.92554e-10	1	0	0	1	0	0
ACCAGTAGC	1	6	9	231.224	264410857	136.5	447898250	54	6	0.00432481	0.0259489	0.0133959	0.00023354	0.000120563	0.395604	8.83246e-10	8.83246e-10	1	0	0	1	0	0
ACCAGTAGCACCCCG	284	1208	15	231.224	264410857	136.5	447898250	18120	4.25352	1.22825	5.22437	2.69704	0.0783656	0.0404556	0.46742	2.96378e-07	2.96378e-07	1	0	0	1	0	0
ACCAT	1	10	5	231.224	264410857	136.5	447898250	50	10	0.00432481	0.0432481	0.0223265	0.000216241	0.000111632	0.3663	8.1782e-10	8.1782e-10	1	0	0	1	0	0
ACCATC	206	858	6	231.224	264410857	136.5	447898250	5148	4.16505	0.890911	3.71069	1.91561	0.0222641	0.0114937	0.183079	8.42028e-08	8.42028e-08	1	0	0	1	0	0
ACCATCACCGCCCGT	1	4	15	231.224	264410857	136.5	447898250	60	4	0.00432481	0.0172992	0.0089306	0.000259489	0.000133959	0.43956	9.81385e-10	9.81385e-10	1	0	0	1	0	0
ACCATCAGC	1	7	9	231.224	264410857	136.5	447898250	63	7	0.00432481	0.0302737	0.0156285	0.000272463	0.000140657	0.461538	1.03045e-09	1.03045e-09	1	0	0	1	0	0
ACCATCATACCGCCGCAG	64	270	18	231.224	264410857	136.5	447898250	4860	4.21875	0.276788	1.1677	0.602815	0.0210186	0.0108507	0.556319	7.94922e-08	7.94922e-08	1	0	0	1	1	0
ACCATCC	2	8	7	231.224	264410857	136.5	447898250	56	4	0.00864962	0.0345985	0.0178612	0.000242189	0.000125028	0.205128	9.15959e-10	9.15959e-10	1	0	0	1	0	0
ACCATCCCCTCCCTATCCCC	1	5	20	231.224	264410857	136.5	447898250	100	5	0.00432481	0.0216241	0.0111632	0.000432481	0.000223265	0.732601	1.63564e-09	1.63564e-09	1	0	0	1	1	0
ACCATCCTCCATCTC	1	4	15	231.224	264410857	136.5	447898250	60	4	0.00432481	0.0172992	0.0089306	0.000259489	0.000133959	0.43956	9.81385e-10	9.81385e-10	1	0	0	1	0	0
ACCATG	7	39	6	231.224	264410857	136.5	447898250	234	5.57143	0.0302737	0.168668	0.0870733	0.00101201	0.00052244	0.244898	3.8274e-09	3.8274e-09	1	0	0	1	0	0
ACCC	25	185	4	231.224	264410857	136.5	447898250	740	7.4	0.10812	0.80009	0.41304	0.00320036	0.00165216	0.21685	1.21037e-08	1.21037e-08	1	0	0	0	0	0
ACCCACCTCCGCTCT	2	9	15	231.224	264410857	136.5	447898250	135	4.5	0.00864962	0.0389233	0.0200938	0.00058385	0.000301408	0.494505	2.20812e-09	2.20812e-09	1	0	0	1	0	0
ACCCACTCAGCTCGC	1	4	15	231.224	264410857	136.5	447898250	60	4	0.00432481	0.0172992	0.0089306	0.000259489	0.000133959	0.43956	9.81385e-10	9.81385e-10	1	0	0	1	0	0
ACCCACTCTATCGCC	2	9	15	231.224	264410857	136.5	447898250	135	4.5	0.00864962	0.0389233	0.0200938	0.00058385	0.000301408	0.494505	2.20812e-09	2.20812e-09	1	0	0	1	0	0
ACCCAG	1	15	6	231.224	264410857	136.5	447898250	90	15	0.00432481	0.0648722	0.0334897	0.000389233	0.000200938	0.659341	1.47208e-09	1.47208e-09	1	0	0	1	1	0
ACCCATC	1	4	7	231.224	264410857	136.5	447898250	28	4	0.00432481	0.0172992	0.0089306	0.000121095	6.25142e-05	0.205128	4.57979e-10	4.57979e-10	1	0	0	1	0	0
ACCCATCTCCCACTACCCTACT	2	8	22	231.224	264410857	136.5	447898250	176	4	0.00864962	0.0345985	0.0178612	0.000761167	0.000392946	0.644689	2.87873e-09	2.87873e-09	1	0	0	1	1	0
ACCCC	44	227	5	231.224	264410857	136.5	447898250	1135	5.15909	0.190292	0.981732	0.506812	0.00490866	0.00253406	0.188978	1.85645e-08	1.85645e-08	1	0	0	1	0	0
ACCCCATACTCTCTG	165	797	15	231.224	264410857	136.5	447898250	11955	4.8303	0.713594	3.44688	1.77942	0.0517031	0.0266913	0.530803	1.95541e-07	1.95541e-07	1	0	0	1	1	0
ACCCCC	647	2661	6	231.224	264410857	136.5	447898250	15966	4.11283	2.79815	11.5083	5.94108	0.06905	0.0356465	0.180784	2.61146e-07	2.61146e-07	1	0	0	1	0	0
ACCCCCAGTCACCGC	3	17	15	231.224	264410857	136.5	447898250	255	5.66667	0.0129744	0.0735218	0.037955	0.00110283	0.000569326	0.622711	4.17088e-09	4.17088e-09	1	0	0	1	1	0
ACCCCCC	43	172	7	231.224	264410857	136.5	447898250	1204	4	0.185967	0.743868	0.384016	0.00520707	0.00268811	0.205128	1.96931e-08	1.96931e-08	1	0	0	1	0	0
ACCCCCCGCCATCC	1	5	14	231.224	264410857	136.5	447898250	70	5	0.00432481	0.0216241	0.0111632	0.000302737	0.000156285	0.512821	1.14495e-09	1.14495e-09	1	0	0	1	1	0
ACCCCCTCTACCGTC	1	4	15	231.224	264410857	136.5	447898250	60	4	0.00432481	0.0172992	0.0089306	0.000259489	0.000133959	0.43956	9.81385e-10	9.81385e-10	1	0	0	1	0	0
ACCCCG	1	11	6	231.224	264410857	136.5	447898250	66	11	0.00432481	0.0475729	0.0245591	0.000285438	0.000147355	0.483516	1.07952e-09	1.07952e-09	1	0	0	1	0	0
ACCCCT	1	5	6	231.224	264410857	136.5	447898250	30	5	0.00432481	0.0216241	0.0111632	0.000129744	6.69795e-05	0.21978	4.90692e-10	4.90692e-10	1	0	0	1	0	0
ACCCGATAGACTGGC	18	83	15	231.224	264410857	136.5	447898250	1245	4.61111	0.0778466	0.358959	0.18531	0.00538439	0.00277965	0.506716	2.03637e-08	2.03637e-08	1	0	0	1	1	0
ACCCGC	2	8	6	231.224	264410857	136.5	447898250	48	4	0.00864962	0.0345985	0.0178612	0.000207591	0.000107167	0.175824	7.85108e-10	7.85108e-10	1	0	0	1	0	0
ACCCGGATCACCCTC	3	18	15	231.224	264410857	136.5	447898250	270	6	0.0129744	0.0778466	0.0401877	0.0011677	0.000602815	0.659341	4.41623e-09	4.41623e-09	1	0	0	1	1	0
ACCCT	2	12	5	231.224	264410857	136.5	447898250	60	6	0.00864962	0.0518977	0.0267918	0.000259489	0.000133959	0.21978	9.81385e-10	9.81385e-10	1	0	0	1	0	0
ACCCTAGCACTCATC	1	6	15	231.224	264410857	136.5	447898250	90	6	0.00432481	0.0259489	0.0133959	0.000389233	0.000200938	0.659341	1.47208e-09	1.47208e-09	1	0	0	1	1	0
ACCCTATCC	87	359	9	231.224	264410857	136.5	447898250	3231	4.12644	0.376259	1.55261	0.801521	0.0139735	0.00721369	0.272073	5.28476e-08	5.28476e-08	1	0	0	1	0	0
ACCCTC	24	133	6	231.224	264410857	136.5	447898250	798	5.54167	0.103795	0.5752	0.296942	0.0034512	0.00178165	0.24359	1.30524e-08	1.30524e-08	1	0	0	1	0	0
ACCCTCAGTCACGCC	126	539	15	231.224	264410857	136.5	447898250	8085	4.27778	0.544926	2.33107	1.2034	0.0349661	0.018051	0.470085	1.32242e-07	1.32242e-07	1	0	0	1	0	0
ACCCTCT	1	5	7	231.224	264410857	136.5	447898250	35	5	0.00432481	0.0216241	0.0111632	0.000151368	7.81427e-05	0.25641	5.72474e-10	5.72474e-10	1	0	0	1	0	0
ACCCTCTCC	19	78	9	231.224	264410857	136.5	447898250	702	4.10526	0.0821714	0.337335	0.174147	0.00303602	0.00156732	0.270677	1.14822e-08	1.14822e-08	1	0	0	1	0	0
ACCCTG	15	137	6	231.224	264410857	136.5	447898250	822	9.13333	0.0648722	0.592499	0.305873	0.003555	0.00183524	0.401465	1.3445e-08	1.3445e-08	1	0	0	1	0	0
ACCG	469	3391	4	231.224	264410857	136.5	447898250	13564	7.23028	2.02834	14.6654	7.57092	0.0586618	0.0302837	0.211876	2.21858e-07	2.21858e-07	1	0	0	0	0	0
ACCGAG	1	4	6	231.224	264410857	136.5	447898250	24	4	0.00432481	0.0172992	0.0089306	0.000103795	5.35836e-05	0.175824	3.92554e-10	3.92554e-10	1	0	0	1	0	0
ACCGAGAGAG	4	24	10	231.224	264410857	136.5	447898250	240	6	0.0172992	0.103795	0.0535836	0.00103795	0.000535836	0.43956	3.92554e-09	3.92554e-09	1	0	0	1	0	0
ACCGAGCGCC	192	792	10	231.224	264410857	136.5	447898250	7920	4.125	0.830364	3.42525	1.76826	0.0342525	0.0176826	0.302198	1.29543e-07	1.29543e-07	1	0	0	1	0	0
ACCGATCTGCTCCTACTGCTCCT	2	9	23	231.224	264410857	136.5	447898250	207	4.5	0.00864962	0.0389233	0.0200938	0.000895236	0.000462159	0.758242	3.38578e-09	3.38578e-09	1	0	0	1	1	0
ACCGC	240	1621	5	231.224	264410857	136.5	447898250	8105	6.75417	1.03795	7.01052	3.61913	0.0350526	0.0180956	0.247405	1.32569e-07	1.32569e-07	1	0	0	1	0	0
ACCGCACTCCTCCTG	143	675	15	231.224	264410857	136.5	447898250	10125	4.72028	0.618448	2.91925	1.50704	0.0437887	0.0226056	0.518712	1.65609e-07	1.65609e-07	1	0	0	1	1	0
ACCGCC	717	2870	6	231.224	264410857	136.5	447898250	17220	4.00279	3.10089	12.4122	6.40771	0.0744733	0.0384462	0.175947	2.81657e-07	2.81657e-07	1	0	0	1	0	0
ACCGCCCC	1	4	8	231.224	264410857	136.5	447898250	32	4	0.00432481	0.0172992	0.0089306	0.000138394	7.14448e-05	0.234432	5.23405e-10	5.23405e-10	1	0	0	1	0	0
ACCGGAGG	1	4	8	231.224	264410857	136.5	447898250	32	4	0.00432481	0.0172992	0.0089306	0.000138394	7.14448e-05	0.234432	5.23405e-10	5.23405e-10	1	0	0	1	0	0
ACCGGC	281	1197	6	231.224	264410857	136.5	447898250	7182	4.25979	1.21527	5.1768	2.67248	0.0310608	0.0160349	0.187243	1.17472e-07	1.17472e-07	1	0	0	1	0	0
ACCGTCC	125	608	7	231.224	264410857	136.5	447898250	4256	4.864	0.540602	2.62949	1.35745	0.0184064	0.00950216	0.249436	6.96129e-08	6.96129e-08	1	0	0	1	0	0
ACCGTCCCATCCAGC	353	1643	15	231.224	264410857	136.5	447898250	24645	4.65439	1.52666	7.10567	3.66824	0.106585	0.0550237	0.511472	4.03104e-07	4.03104e-07	1	0	0	1	1	0
ACCGTCG	1	4	7	231.224	264410857	136.5	447898250	28	4	0.00432481	0.0172992	0.0089306	0.000121095	6.25142e-05	0.205128	4.57979e-10	4.57979e-10	1	0	0	1	0	0
ACCGTCTATCCCCCC	1	4	15	231.224	264410857	136.5	447898250	60	4	0.00432481	0.0172992	0.0089306	0.000259489	0.000133959	0.43956	9.81385e-10	9.81385e-10	1	0	0	1	0	0
ACCGTG	1	4	6	231.224	264410857	136.5	447898250	24	4	0.00432481	0.0172992	0.0089306	0.000103795	5.35836e-05	0.175824	3.92554e-10	3.92554e-10	1	0	0	1	0	0
ACCGTGCCAT	314	2033	10	231.224	264410857	136.5	447898250	20330	6.47452	1.35799	8.79234	4.53898	0.0879234	0.0453898	0.474324	3.32526e-07	3.32526e-07	1	0	0	1	0	0
ACCGTGGAGCAGTGG	33	172	15	231.224	264410857	136.5	447898250	2580	5.21212	0.142719	0.743868	0.384016	0.011158	0.00576024	0.572761	4.21995e-08	4.21995e-08	1	0	0	1	1	0
ACCT	941	8313	4	231.224	264410857	136.5	447898250	33252	8.83422	4.06965	35.9522	18.56	0.143809	0.0742401	0.258878	5.43883e-07	5.43883e-07	1	0	0	0	0	0
ACCTACGACGAGGAG	1	4	15	231.224	264410857	136.5	447898250	60	4	0.00432481	0.0172992	0.0089306	0.000259489	0.000133959	0.43956	9.81385e-10	9.81385e-10	1	0	0	1	0	0
ACCTAG	2	8	6	231.224	264410857	136.5	447898250	48	4	0.00864962	0.0345985	0.0178612	0.000207591	0.000107167	0.175824	7.85108e-10	7.85108e-10	1	0	0	1	0	0
ACCTAGCCAT	243	1095	10	231.224	264410857	136.5	447898250	10950	4.50617	1.05093	4.73567	2.44475	0.0473567	0.0244475	0.330123	1.79103e-07	1.79103e-07	1	0	0	1	0	0
ACCTAGTCAT	188	826	10	231.224	264410857	136.5	447898250	8260	4.39362	0.813065	3.57229	1.84417	0.0357229	0.0184417	0.321877	1.35104e-07	1.35104e-07	1	0	0	1	0	0
ACCTAT	4	21	6	231.224	264410857	136.5	447898250	126	5.25	0.0172992	0.0908211	0.0468856	0.000544926	0.000281314	0.230769	2.06091e-09	2.06091e-09	1	0	0	1	0	0
ACCTCC	1744	7123	6	231.224	264410857	136.5	447898250	42738	4.08429	7.54247	30.8056	15.9032	0.184834	0.095419	0.179529	6.9904e-07	6.9904e-07	1	0	0	1	0	0
ACCTCCC	2	9	7	231.224	264410857	136.5	447898250	63	4.5	0.00864962	0.0389233	0.0200938	0.000272463	0.000140657	0.230769	1.03045e-09	1.03045e-09	1	0	0	1	0	0
ACCTCG	1	4	6	231.224	264410857	136.5	447898250	24	4	0.00432481	0.0172992	0.0089306	0.000103795	5.35836e-05	0.175824	3.92554e-10	3.92554e-10	1	0	0	1	0	0
ACCTCT	7	37	6	231.224	264410857	136.5	447898250	222	5.28571	0.0302737	0.160018	0.082608	0.000960108	0.000495648	0.232339	3.63112e-09	3.63112e-09	1	0	0	1	0	0
ACCTCTATCGCCGTC	28	168	15	231.224	264410857	136.5	447898250	2520	6	0.121095	0.726568	0.375085	0.0108985	0.00562628	0.659341	4.12182e-08	4.12182e-08	1	0	0	1	1	0
ACCTCTC	22	91	7	231.224	264410857	136.5	447898250	637	4.13636	0.0951459	0.393558	0.203171	0.00275491	0.0014222	0.212121	1.0419e-08	1.0419e-08	1	0	0	1	0	0
ACCTCTCCTCCCCCCGC	1	4	17	231.224	264410857	136.5	447898250	68	4	0.00432481	0.0172992	0.0089306	0.000294087	0.00015182	0.498168	1.11224e-09	1.11224e-09	1	0	0	1	0	0
ACCTCTG	19	78	7	231.224	264410857	136.5	447898250	546	4.10526	0.0821714	0.337335	0.174147	0.00236135	0.00121903	0.210526	8.9306e-09	8.9306e-09	1	0	0	1	0	0
ACCTG	1	7	5	231.224	264410857	136.5	447898250	35	7	0.00432481	0.0302737	0.0156285	0.000151368	7.81427e-05	0.25641	5.72474e-10	5.72474e-10	1	0	0	1	0	0
ACCTGG	185	740	6	231.224	264410857	136.5	447898250	4440	4	0.80009	3.20036	1.65216	0.0192022	0.00991297	0.175824	7.26225e-08	7.26225e-08	1	0	0	1	0	0
ACCTGGCTCCTCTGC	79	391	15	231.224	264410857	136.5	447898250	5865	4.94937	0.34166	1.691	0.872966	0.025365	0.0130945	0.543886	9.59303e-08	9.59303e-08	1	0	0	1	1	0
ACG	56193	553216	3	231.224	264410857	136.5	447898250	1659648	9.84493	243.024	2392.56	1235.14	7.17767	3.70541	0.216372	2.71459e-05	2.71459e-05	1	1	0	0	0	0
ACGACGACT	4	17	9	231.224	264410857	136.5	447898250	153	4.25	0.0172992	0.0735218	0.037955	0.000661696	0.000341595	0.28022	2.50253e-09	2.50253e-09	1	0	0	1	0	0
ACGACGATG	418	3209	9	231.224	264410857	136.5	447898250	28881	7.67703	1.80777	13.8783	7.16457	0.124905	0.0644812	0.506178	4.72389e-07	4.72389e-07	1	0	0	1	1	0
ACGACGCCATCCTCC	10	55	15	231.224	264410857	136.5	447898250	825	5.5	0.0432481	0.237865	0.122796	0.00356797	0.00184194	0.604396	1.3494e-08	1.3494e-08	1	0	0	1	1	0
ACGACGCCC	175	757	9	231.224	264410857	136.5	447898250	6813	4.32571	0.756842	3.27388	1.69012	0.0294649	0.015211	0.285212	1.11436e-07	1.11436e-07	1	0	0	1	0	0
ACGACT	1	4	6	231.224	264410857	136.5	447898250	24	4	0.00432481	0.0172992	0.0089306	0.000103795	5.35836e-05	0.175824	3.92554e-10	3.92554e-10	1	0	0	1	0	0
ACGAG	2	10	5	231.224	264410857	136.5	447898250	50	5	0.00864962	0.0432481	0.0223265	0.000216241	0.000111632	0.18315	8.1782e-10	8.1782e-10	1	0	0	1	0	0
ACGAGAGAGAG	1	4	11	231.224	264410857	136.5	447898250	44	4	0.00432481	0.0172992	0.0089306	0.000190292	9.82366e-05	0.322344	7.19682e-10	7.19682e-10	1	0	0	1	0	0
ACGAGC	1	4	6	231.224	264410857	136.5	447898250	24	4	0.00432481	0.0172992	0.0089306	0.000103795	5.35836e-05	0.175824	3.92554e-10	3.92554e-10	1	0	0	1	0	0
ACGAGG	359	1568	6	231.224	264410857	136.5	447898250	9408	4.36769	1.55261	6.78131	3.5008	0.0406878	0.0210048	0.191986	1.53881e-07	1.53881e-07	1	0	0	1	0	0
ACGAGGAGGACTGGC	329	1635	15	231.224	264410857	136.5	447898250	24525	4.9696	1.42286	7.07107	3.65038	0.106066	0.0547557	0.54611	4.01141e-07	4.01141e-07	1	0	0	1	1	0
ACGAT	1	11	5	231.224	264410857	136.5	447898250	55	11	0.00432481	0.0475729	0.0245591	0.000237865	0.000122796	0.40293	8.99603e-10	8.99603e-10	1	0	0	1	0	0
ACGATC	193	944	6	231.224	264410857	136.5	447898250	5664	4.89119	0.834689	4.08262	2.10762	0.0244957	0.0126457	0.214997	9.26427e-08	9.26427e-08	1	0	0	1	0	0
ACGATG	66	264	6	231.224	264410857	136.5	447898250	1584	4	0.285438	1.14175	0.58942	0.0068505	0.00353652	0.175824	2.59086e-08	2.59086e-08	1	0	0	1	0	0
ACGATGATGACTCGATG	1	4	17	231.224	264410857	136.5	447898250	68	4	0.00432481	0.0172992	0.0089306	0.000294087	0.00015182	0.498168	1.11224e-09	1.11224e-09	1	0	0	1	0	0
ACGC	1873	13772	4	231.224	264410857	136.5	447898250	55088	7.35291	8.10037	59.5613	30.7481	0.238245	0.122992	0.21547	9.01042e-07	9.01042e-07	1	0	0	0	0	0
ACGCAG	1	5	6	231.224	264410857	136.5	447898250	30	5	0.00432481	0.0216241	0.0111632	0.000129744	6.69795e-05	0.21978	4.90692e-10	4.90692e-10	1	0	0	1	0	0
ACGCAGCC	218	1126	8	231.224	264410857	136.5	447898250	9008	5.16514	0.942809	4.86974	2.51396	0.0389579	0.0201117	0.302719	1.47339e-07	1.47339e-07	1	0	0	1	0	0
ACGCCACTCCCATCG	217	882	15	231.224	264410857	136.5	447898250	13230	4.06452	0.938484	3.81448	1.9692	0.0572173	0.029538	0.44665	2.16395e-07	2.16395e-07	1	0	0	1	0	0
ACGCCAGAGCCT	1	8	12	231.224	264410857	136.5	447898250	96	8	0.00432481	0.0345985	0.0178612	0.000415182	0.000214334	0.703297	1.57022e-09	1.57022e-09	1	0	0	1	1	0
ACGCCG	176	722	6	231.224	264410857	136.5	447898250	4332	4.10227	0.761167	3.12251	1.61197	0.0187351	0.00967184	0.18032	7.0856e-08	7.0856e-08	1	0	0	1	0	0
ACGCCGC	1	4	7	231.224	264410857	136.5	447898250	28	4	0.00432481	0.0172992	0.0089306	0.000121095	6.25142e-05	0.205128	4.57979e-10	4.57979e-10	1	0	0	1	0	0
ACGCCGCTG	179	834	9	231.224	264410857	136.5	447898250	7506	4.65922	0.774141	3.60689	1.86203	0.032462	0.0167583	0.307201	1.22771e-07	1.22771e-07	1	0	0	1	0	0
ACGCGG	1	4	6	231.224	264410857	136.5	447898250	24	4	0.00432481	0.0172992	0.0089306	0.000103795	5.35836e-05	0.175824	3.92554e-10	3.92554e-10	1	0	0	1	0	0
ACGCTC	61	244	6	231.224	264410857	136.5	447898250	1464	4	0.263814	1.05525	0.544767	0.00633153	0.0032686	0.175824	2.39458e-08	2.39458e-08	1	0	0	1	0	0
ACGCTCG	93	454	7	231.224	264410857	136.5	447898250	3178	4.88172	0.402208	1.96346	1.01362	0.0137443	0.00709536	0.250345	5.19807e-08	5.19807e-08	1	0	0	1	0	0
ACGCTCGAG	1	4	9	231.224	264410857	136.5	447898250	36	4	0.00432481	0.0172992	0.0089306	0.000155693	8.03754e-05	0.263736	5.88831e-10	5.88831e-10	1	0	0	1	0	0
ACGCTGCCG	120	610	9	231.224	264410857	136.5	447898250	5490	5.08333	0.518977	2.63814	1.36192	0.0237432	0.0122572	0.335165	8.97967e-08	8.97967e-08	1	0	0	1	0	0
ACGCTGCTG	31	136	9	231.224	264410857	136.5	447898250	1224	4.3871	0.134069	0.588174	0.30364	0.00529357	0.00273276	0.289259	2.00202e-08	2.00202e-08	1	0	0	1	0	0
ACGG	903	5942	4	231.224	264410857	136.5	447898250	23768	6.58029	3.90531	25.698	13.2664	0.102792	0.0530656	0.192829	3.88759e-07	3.88759e-07	1	0	0	0	0	0
ACGGAG	21	84	6	231.224	264410857	136.5	447898250	504	4	0.0908211	0.363284	0.187543	0.00217971	0.00112526	0.175824	8.24363e-09	8.24363e-09	1	0	0	1	0	0
ACGGAGAG	38	169	8	231.224	264410857	136.5	447898250	1352	4.44737	0.164343	0.730893	0.377318	0.00584715	0.00301854	0.260652	2.21139e-08	2.21139e-08	1	0	0	1	0	0
ACGGAGCAGAG	1	4	11	231.224	264410857	136.5	447898250	44	4	0.00432481	0.0172992	0.0089306	0.000190292	9.82366e-05	0.322344	7.19682e-10	7.19682e-10	1	0	0	1	0	0
ACGGCACTGC	2	8	10	231.224	264410857	136.5	447898250	80	4	0.00864962	0.0345985	0.0178612	0.000345985	0.000178612	0.29304	1.30851e-09	1.30851e-09	1	0	0	1	0	0
ACGGCC	264	1502	6	231.224	264410857	136.5	447898250	9012	5.68939	1.14175	6.49587	3.35344	0.0389752	0.0201206	0.250083	1.47404e-07	1.47404e-07	1	0	0	1	0	0
ACGGCG	569	2282	6	231.224	264410857	136.5	447898250	13692	4.01054	2.46082	9.86922	5.09491	0.0592153	0.0305694	0.176288	2.23952e-07	2.23952e-07	1	0	0	1	0	0
ACGGCT	1	6	6	231.224	264410857	136.5	447898250	36	6	0.00432481	0.0259489	0.0133959	0.000155693	8.03754e-05	0.263736	5.88831e-10	5.88831e-10	1	0	0	1	0	0
ACGGCTGC	317	1488	8	231.224	264410857	136.5	447898250	11904	4.69401	1.37097	6.43532	3.32218	0.0514826	0.0265775	0.275107	1.94707e-07	1.94707e-07	1	0	0	1	0	0
ACGGG	147	736	5	231.224	264410857	136.5	447898250	3680	5.0068	0.635747	3.18306	1.64323	0.0159153	0.00821615	0.183399	6.01916e-08	6.01916e-08	1	0	0	1	0	0
ACGGGG	208	832	6	231.224	264410857	136.5	447898250	4992	4	0.899561	3.59824	1.85756	0.0215895	0.0111454	0.175824	8.16512e-08	8.16512e-08	1	0	0	1	0	0
ACGT	287	1725	4	231.224	264410857	136.5	447898250	6900	6.01045	1.24122	7.4603	3.85132	0.0298412	0.0154053	0.17613	1.12859e-07	1.12859e-07	1	0	0	0	0	0
ACGTAT	7	28	6	231.224	264410857	136.5	447898250	168	4	0.0302737	0.121095	0.0625142	0.000726568	0.000375085	0.175824	2.74788e-09	2.74788e-09	1	0	0	1	0	0
ACGTCC	2	30	6	231.224	264410857	136.5	447898250	180	15	0.00864962	0.129744	0.0669795	0.000778466	0.000401877	0.659341	2.94415e-09	2.94415e-09	1	0	0	1	1	0
ACGTCCG	145	580	7	231.224	264410857	136.5	447898250	4060	4	0.627098	2.50839	1.29494	0.0175587	0.00906456	0.205128	6.6407e-08	6.6407e-08	1	0	0	1	0	0
ACT	11412	122598	3	231.224	264410857	136.5	447898250	367794	10.7429	49.3548	530.213	273.718	1.59064	0.821155	0.236108	6.01579e-06	6.01579e-06	1	0	0	0	0	0
ACTAGAG	136	544	7	231.224	264410857	136.5	447898250	3808	4	0.588174	2.3527	1.21456	0.0164689	0.00850193	0.205128	6.22852e-08	6.22852e-08	1	0	0	1	0	0
ACTAGCG	113	788	7	231.224	264410857	136.5	447898250	5516	6.97345	0.488704	3.40795	1.75933	0.0238557	0.0123153	0.357613	9.0222e-08	9.0222e-08	1	0	0	1	0	0
ACTAGCTATCG	1	5	11	231.224	264410857	136.5	447898250	55	5	0.00432481	0.0216241	0.0111632	0.000237865	0.000122796	0.40293	8.99603e-10	8.99603e-10	1	0	0	1	0	0
ACTAGT	1	4	6	231.224	264410857	136.5	447898250	24	4	0.00432481	0.0172992	0.0089306	0.000103795	5.35836e-05	0.175824	3.92554e-10	3.92554e-10	1	0	0	1	0	0
ACTAT	108	621	5	231.224	264410857	136.5	447898250	3105	5.75	0.46708	2.68571	1.38648	0.0134285	0.00693238	0.210623	5.07867e-08	5.07867e-08	1	0	0	1	0	0
ACTATAT	1	6	7	231.224	264410857	136.5	447898250	42	6	0.00432481	0.0259489	0.0133959	0.000181642	9.37713e-05	0.307692	6.86969e-10	6.86969e-10	1	0	0	1	0	0
ACTATG	340	1360	6	231.224	264410857	136.5	447898250	8160	4	1.47044	5.88174	3.0364	0.0352905	0.0182184	0.175824	1.33468e-07	1.33468e-07	1	0	0	1	0	0
ACTC	669	4823	4	231.224	264410857	136.5	447898250	19292	7.20927	2.8933	20.8586	10.7681	0.0834343	0.0430723	0.211261	3.15548e-07	3.15548e-07	1	0	0	0	0	0
ACTCC	111	617	5	231.224	264410857	136.5	447898250	3085	5.55856	0.480054	2.66841	1.37755	0.013342	0.00688773	0.20361	5.04595e-08	5.04595e-08	1	0	0	1	0	0
ACTCCATCCCTCGCC	1	4	15	231.224	264410857	136.5	447898250	60	4	0.00432481	0.0172992	0.0089306	0.000259489	0.000133959	0.43956	9.81385e-10	9.81385e-10	1	0	0	1	0	0
ACTCCC	15	129	6	231.224	264410857	136.5	447898250	774	8.6	0.0648722	0.557901	0.288012	0.0033474	0.00172807	0.378022	1.26599e-08	1.26599e-08	1	0	0	1	0	0
ACTCCG	135	540	6	231.224	264410857	136.5	447898250	3240	4	0.58385	2.3354	1.20563	0.0140124	0.00723379	0.175824	5.29948e-08	5.29948e-08	1	0	0	1	0	0
ACTCCT	2	10	6	231.224	264410857	136.5	447898250	60	5	0.00864962	0.0432481	0.0223265	0.000259489	0.000133959	0.21978	9.81385e-10	9.81385e-10	1	0	0	1	0	0
ACTCCTCCTCCTCCCC	1	5	16	231.224	264410857	136.5	447898250	80	5	0.00432481	0.0216241	0.0111632	0.000345985	0.000178612	0.586081	1.30851e-09	1.30851e-09	1	0	0	1	1	0
ACTCGAG	1	4	7	231.224	264410857	136.5	447898250	28	4	0.00432481	0.0172992	0.0089306	0.000121095	6.25142e-05	0.205128	4.57979e-10	4.57979e-10	1	0	0	1	0	0
ACTCGC	1	4	6	231.224	264410857	136.5	447898250	24	4	0.00432481	0.0172992	0.0089306	0.000103795	5.35836e-05	0.175824	3.92554e-10	3.92554e-10	1	0	0	1	0	0
ACTCGGACTCGGGCC	1	4	15	231.224	264410857	136.5	447898250	60	4	0.00432481	0.0172992	0.0089306	0.000259489	0.000133959	0.43956	9.81385e-10	9.81385e-10	1	0	0	1	0	0
ACTCT	221	1107	5	231.224	264410857	136.5	447898250	5535	5.00905	0.955784	4.78757	2.47154	0.0239378	0.0123577	0.183482	9.05327e-08	9.05327e-08	1	0	0	1	0	0
ACTCTC	859	3646	6	231.224	264410857	136.5	447898250	21876	4.24447	3.71501	15.7683	8.14024	0.0946096	0.0488415	0.18657	3.57813e-07	3.57813e-07	1	0	0	1	0	0
ACTCTCTCGC	1	7	10	231.224	264410857	136.5	447898250	70	7	0.00432481	0.0302737	0.0156285	0.000302737	0.000156285	0.512821	1.14495e-09	1.14495e-09	1	0	0	1	1	0
ACTCTCTCTCC	1	4	11	231.224	264410857	136.5	447898250	44	4	0.00432481	0.0172992	0.0089306	0.000190292	9.82366e-05	0.322344	7.19682e-10	7.19682e-10	1	0	0	1	0	0
ACTG	703	5036	4	231.224	264410857	136.5	447898250	20144	7.16358	3.04034	21.7798	11.2436	0.087119	0.0449745	0.209922	3.29484e-07	3.29484e-07	1	0	0	0	0	0
ACTGAGCGGC	3	12	10	231.224	264410857	136.5	447898250	120	4	0.0129744	0.0518977	0.0267918	0.000518977	0.000267918	0.29304	1.96277e-09	1.96277e-09	1	0	0	1	0	0
ACTGAT	1	4	6	231.224	264410857	136.5	447898250	24	4	0.00432481	0.0172992	0.0089306	0.000103795	5.35836e-05	0.175824	3.92554e-10	3.92554e-10	1	0	0	1	0	0
ACTGC	1	5	5	231.224	264410857	136.5	447898250	25	5	0.00432481	0.0216241	0.0111632	0.00010812	5.58162e-05	0.18315	4.0891e-10	4.0891e-10	1	0	0	1	0	0
ACTGCC	215	860	6	231.224	264410857	136.5	447898250	5160	4	0.929835	3.71934	1.92008	0.022316	0.0115205	0.175824	8.43991e-08	8.43991e-08	1	0	0	1	0	0
ACTGCCGCT	166	766	9	231.224	264410857	136.5	447898250	6894	4.61446	0.717919	3.31281	1.71021	0.0298153	0.0153919	0.30425	1.12761e-07	1.12761e-07	1	0	0	1	0	0
ACTGCT	81	428	6	231.224	264410857	136.5	447898250	2568	5.28395	0.35031	1.85102	0.955574	0.0111061	0.00573345	0.232262	4.20033e-08	4.20033e-08	1	0	0	1	0	0
ACTGCTGGC	254	1312	9	231.224	264410857	136.5	447898250	11808	5.16535	1.0985	5.67415	2.92924	0.0510674	0.0263631	0.340573	1.93136e-07	1.93136e-07	1	0	0	1	0	0
ACTGGCG	1	4	7	231.224	264410857	136.5	447898250	28	4	0.00432481	0.0172992	0.0089306	0.000121095	6.25142e-05	0.205128	4.57979e-10	4.57979e-10	1	0	0	1	0	0
ACTGGG	4	45	6	231.224	264410857	136.5	447898250	270	11.25	0.0172992	0.194617	0.100469	0.0011677	0.000602815	0.494505	4.41623e-09	4.41623e-09	1	0	0	1	0	0
AG	9659613	188795697	2	231.224	264410857	136.5	447898250	377591394	19.5449	41776	816506	421515	1633.01	843.029	0.286371	0.00617604	0.00617604	1	1	1	0	0	0
AGAGAGAGAGGGAGGC	4	16	16	231.224	264410857	136.5	447898250	256	4	0.0172992	0.069197	0.0357224	0.00110715	0.000571558	0.468864	4.18724e-09	4.18724e-09	1	0	0	1	0	0
AGAGAGAGATG	3	12	11	231.224	264410857	136.5	447898250	132	4	0.0129744	0.0518977	0.0267918	0.000570875	0.00029471	0.322344	2.15905e-09	2.15905e-09	1	0	0	1	0	0
AGAGAGAGGGG	2	8	11	231.224	264410857	136.5	447898250	88	4	0.00864962	0.0345985	0.0178612	0.000380583	0.000196473	0.322344	1.43936e-09	1.43936e-09	1	0	0	1	0	0
AGAGAGC	1	4	7	231.224	264410857	136.5	447898250	28	4	0.00432481	0.0172992	0.0089306	0.000121095	6.25142e-05	0.205128	4.57979e-10	4.57979e-10	1	0	0	1	0	0
AGAGAGCC	344	1504	8	231.224	264410857	136.5	447898250	12032	4.37209	1.48774	6.50452	3.35791	0.0520361	0.0268632	0.25624	1.968e-07	1.968e-07	1	0	0	1	0	0
AGAGAGG	87	400	7	231.224	264410857	136.5	447898250	2800	4.5977	0.376259	1.72992	0.89306	0.0121095	0.00625142	0.23578	4.57979e-08	4.57979e-08	1	0	0	1	0	0
AGAGAGGGG	1	4	9	231.224	264410857	136.5	447898250	36	4	0.00432481	0.0172992	0.0089306	0.000155693	8.03754e-05	0.263736	5.88831e-10	5.88831e-10	1	0	0	1	0	0
AGAGAGGGGAGAGCGGGG	1	4	18	231.224	264410857	136.5	447898250	72	4	0.00432481	0.0172992	0.0089306	0.000311386	0.000160751	0.527473	1.17766e-09	1.17766e-09	1	0	0	1	1	0
AGAGAGGGGAGCGGGGAGAGGGG	1	4	23	231.224	264410857	136.5	447898250	92	4	0.00432481	0.0172992	0.0089306	0.000397883	0.000205404	0.673993	1.50479e-09	1.50479e-09	1	0	0	1	1	0
AGAGAT	909	4742	6	231.224	264410857	136.5	447898250	28452	5.21672	3.93125	20.5083	10.5872	0.12305	0.0635234	0.229306	4.65373e-07	4.65373e-07	1	0	0	1	0	0
AGAGATGG	11	45	8	231.224	264410857	136.5	447898250	360	4.09091	0.0475729	0.194617	0.100469	0.00155693	0.000803754	0.23976	5.88831e-09	5.88831e-09	1	0	0	1	0	0
AGAGC	1409	8746	5	231.224	264410857	136.5	447898250	43730	6.20724	6.09366	37.8248	19.5268	0.189124	0.0976338	0.227371	7.15266e-07	7.15266e-07	1	0	0	1	0	0
AGAGCC	1	13	6	231.224	264410857	136.5	447898250	78	13	0.00432481	0.0562226	0.0290244	0.000337335	0.000174147	0.571429	1.2758e-09	1.2758e-09	1	0	0	1	1	0
AGAGCCG	332	1717	7	231.224	264410857	136.5	447898250	12019	5.17169	1.43584	7.4257	3.83346	0.0519799	0.0268342	0.265215	1.96588e-07	1.96588e-07	1	0	0	1	0	0
AGAGCG	1599	7603	6	231.224	264410857	136.5	447898250	45618	4.75485	6.91537	32.8815	16.9748	0.197289	0.101849	0.209004	7.46147e-07	7.46147e-07	1	0	0	1	0	0
AGAGCTG	149	599	7	231.224	264410857	136.5	447898250	4193	4.02013	0.644397	2.59056	1.33736	0.0181339	0.0093615	0.206161	6.85824e-08	6.85824e-08	1	0	0	1	0	0
AGAGG	164	853	5	231.224	264410857	136.5	447898250	4265	5.20122	0.709269	3.68906	1.90445	0.0184453	0.00952225	0.190521	6.97601e-08	6.97601e-08	1	0	0	1	0	0
AGAGGC	240	960	6	231.224	264410857	136.5	447898250	5760	4	1.03795	4.15182	2.14334	0.0249109	0.0128601	0.175824	9.42129e-08	9.42129e-08	1	0	0	1	0	0
AGAGGG	1448	6903	6	231.224	264410857	136.5	447898250	41418	4.76727	6.26233	29.8542	15.412	0.179125	0.0924719	0.20955	6.7745e-07	6.7745e-07	1	0	0	1	0	0
AGAGGGAT	1	4	8	231.224	264410857	136.5	447898250	32	4	0.00432481	0.0172992	0.0089306	0.000138394	7.14448e-05	0.234432	5.23405e-10	5.23405e-10	1	0	0	1	0	0
AGAGGGG	166	666	7	231.224	264410857	136.5	447898250	4662	4.01205	0.717919	2.88033	1.48694	0.0201623	0.0104086	0.205746	7.62536e-08	7.62536e-08	1	0	0	1	0	0
AGAT	8045	55290	4	231.224	264410857	136.5	447898250	221160	6.87259	34.7931	239.119	123.443	0.956475	0.493773	0.201395	3.61738e-06	3.61738e-06	1	0	0	0	0	0
AGATAT	34	177	6	231.224	264410857	136.5	447898250	1062	5.20588	0.147044	0.765492	0.395179	0.00459295	0.00237107	0.22883	1.73705e-08	1.73705e-08	1	0	0	1	0	0
AGATCG	326	1440	6	231.224	264410857	136.5	447898250	8640	4.41718	1.40989	6.22773	3.21502	0.0373664	0.0192901	0.194162	1.41319e-07	1.41319e-07	1	0	0	1	0	0
AGATG	1	5	5	231.224	264410857	136.5	447898250	25	5	0.00432481	0.0216241	0.0111632	0.00010812	5.58162e-05	0.18315	4.0891e-10	4.0891e-10	1	0	0	1	0	0
AGATGAGGAGGCGAT	1	4	15	231.224	264410857	136.5	447898250	60	4	0.00432481	0.0172992	0.0089306	0.000259489	0.000133959	0.43956	9.81385e-10	9.81385e-10	1	0	0	1	0	0
AGATGAT	1	4	7	231.224	264410857	136.5	447898250	28	4	0.00432481	0.0172992	0.0089306	0.000121095	6.25142e-05	0.205128	4.57979e-10	4.57979e-10	1	0	0	1	0	0
AGATGG	65	643	6	231.224	264410857	136.5	447898250	3858	9.89231	0.281113	2.78085	1.43559	0.0166851	0.00861356	0.434827	6.3103e-08	6.3103e-08	1	0	0	1	0	0
AGATGGG	31	127	7	231.224	264410857	136.5	447898250	889	4.09677	0.134069	0.549251	0.283547	0.00384476	0.00198483	0.210091	1.45408e-08	1.45408e-08	1	0	0	1	0	0
AGC	162191	1579350	3	231.224	264410857	136.5	447898250	4738050	9.73759	701.446	6830.39	3526.14	20.4912	10.5784	0.214013	7.74975e-05	7.74975e-05	1	1	1	0	0	0
AGCAGCAGCGGG	254	1019	12	231.224	264410857	136.5	447898250	12228	4.01181	1.0985	4.40698	2.27507	0.0528838	0.0273008	0.352687	2.00006e-07	2.00006e-07	1	0	0	1	0	0
AGCAGCATC	693	3090	9	231.224	264410857	136.5	447898250	27810	4.45887	2.99709	13.3637	6.89889	0.120273	0.06209	0.293992	4.54872e-07	4.54872e-07	1	0	0	1	0	0
AGCAGCC	2	12	7	231.224	264410857	136.5	447898250	84	6	0.00864962	0.0518977	0.0267918	0.000363284	0.000187543	0.307692	1.37394e-09	1.37394e-09	1	0	0	1	0	0
AGCAGG	3	12	6	231.224	264410857	136.5	447898250	72	4	0.0129744	0.0518977	0.0267918	0.000311386	0.000160751	0.175824	1.17766e-09	1.17766e-09	1	0	0	1	0	0
AGCAGGC	1	7	7	231.224	264410857	136.5	447898250	49	7	0.00432481	0.0302737	0.0156285	0.000211916	0.0001094	0.358974	8.01464e-10	8.01464e-10	1	0	0	1	0	0
AGCATC	330	1387	6	231.224	264410857	136.5	447898250	8322	4.20303	1.42719	5.99851	3.09669	0.0359911	0.0185801	0.184749	1.36118e-07	1.36118e-07	1	0	0	1	0	0
AGCC	455	2872	4	231.224	264410857	136.5	447898250	11488	6.31209	1.96779	12.4209	6.41217	0.0496834	0.0256487	0.18497	1.87902e-07	1.87902e-07	1	0	0	0	0	0
AGCCAGCCG	2	12	9	231.224	264410857	136.5	447898250	108	6	0.00864962	0.0518977	0.0267918	0.00046708	0.000241126	0.395604	1.76649e-09	1.76649e-09	1	0	0	1	0	0
AGCCAT	1	4	6	231.224	264410857	136.5	447898250	24	4	0.00432481	0.0172992	0.0089306	0.000103795	5.35836e-05	0.175824	3.92554e-10	3.92554e-10	1	0	0	1	0	0
AGCCATCCC	1	9	9	231.224	264410857	136.5	447898250	81	9	0.00432481	0.0389233	0.0200938	0.00035031	0.000180845	0.593407	1.32487e-09	1.32487e-09	1	0	0	1	1	0
AGCCC	2	11	5	231.224	264410857	136.5	447898250	55	5.5	0.00864962	0.0475729	0.0245591	0.000237865	0.000122796	0.201465	8.99603e-10	8.99603e-10	1	0	0	1	0	0
AGCCCC	1	5	6	231.224	264410857	136.5	447898250	30	5	0.00432481	0.0216241	0.0111632	0.000129744	6.69795e-05	0.21978	4.90692e-10	4.90692e-10	1	0	0	1	0	0
AGCCCCGG	1	5	8	231.224	264410857	136.5	447898250	40	5	0.00432481	0.0216241	0.0111632	0.000172992	8.9306e-05	0.29304	6.54256e-10	6.54256e-10	1	0	0	1	0	0
AGCCCCT	112	448	7	231.224	264410857	136.5	447898250	3136	4	0.484379	1.93752	1.00023	0.0135626	0.00700159	0.205128	5.12937e-08	5.12937e-08	1	0	0	1	0	0
AGCCCGC	47	271	7	231.224	264410857	136.5	447898250	1897	5.76596	0.203266	1.17202	0.605048	0.00820417	0.00423534	0.29569	3.10281e-08	3.10281e-08	1	0	0	1	0	0
AGCCCGG	521	3268	7	231.224	264410857	136.5	447898250	22876	6.27255	2.25323	14.1335	7.2963	0.0989344	0.0510741	0.321669	3.74169e-07	3.74169e-07	1	0	0	1	0	0
AGCCCT	2	10	6	231.224	264410857	136.5	447898250	60	5	0.00864962	0.0432481	0.0223265	0.000259489	0.000133959	0.21978	9.81385e-10	9.81385e-10	1	0	0	1	0	0
AGCCG	193	965	5	231.224	264410857	136.5	447898250	4825	5	0.834689	4.17344	2.15451	0.0208672	0.0107725	0.18315	7.89197e-08	7.89197e-08	1	0	0	1	0	0
AGCCGATAT	218	1096	9	231.224	264410857	136.5	447898250	9864	5.02752	0.942809	4.73999	2.44698	0.0426599	0.0220229	0.331485	1.6134e-07	1.6134e-07	1	0	0	1	0	0
AGCCGC	842	4711	6	231.224	264410857	136.5	447898250	28266	5.59501	3.64149	20.3742	10.518	0.122245	0.0631081	0.245935	4.6233e-07	4.6233e-07	1	0	0	1	0	0
AGCCGCG	237	948	7	231.224	264410857	136.5	447898250	6636	4	1.02498	4.09992	2.11655	0.0286995	0.0148159	0.205128	1.08541e-07	1.08541e-07	1	0	0	1	0	0
AGCCGG	171	684	6	231.224	264410857	136.5	447898250	4104	4	0.739543	2.95817	1.52713	0.017749	0.0091628	0.175824	6.71267e-08	6.71267e-08	1	0	0	1	0	0
AGCCGGC	78	312	7	231.224	264410857	136.5	447898250	2184	4	0.337335	1.34934	0.696587	0.00944539	0.00487611	0.205128	3.57224e-08	3.57224e-08	1	0	0	1	0	0
AGCCTATC	162	1701	8	231.224	264410857	136.5	447898250	13608	10.5	0.70062	7.35651	3.79774	0.058852	0.0303819	0.615385	2.22578e-07	2.22578e-07	1	0	0	1	1	0
AGCCTG	3	13	6	231.224	264410857	136.5	447898250	78	4.33333	0.0129744	0.0562226	0.0290244	0.000337335	0.000174147	0.190476	1.2758e-09	1.2758e-09	1	0	0	1	0	0
AGCG	2906	17859	4	231.224	264410857	136.5	447898250	71436	6.14556	12.5679	77.2368	39.8729	0.308947	0.159492	0.18009	1.16844e-06	1.16844e-06	1	0	0	0	0	0
AGCGCCG	189	756	7	231.224	264410857	136.5	447898250	5292	4	0.81739	3.26956	1.68788	0.0228869	0.0118152	0.205128	8.65581e-08	8.65581e-08	1	0	0	1	0	0
AGCGCG	4	16	6	231.224	264410857	136.5	447898250	96	4	0.0172992	0.069197	0.0357224	0.000415182	0.000214334	0.175824	1.57022e-09	1.57022e-09	1	0	0	1	0	0
AGCGCGGAGGG	1	4	11	231.224	264410857	136.5	447898250	44	4	0.00432481	0.0172992	0.0089306	0.000190292	9.82366e-05	0.322344	7.19682e-10	7.19682e-10	1	0	0	1	0	0
AGCGG	214	1071	5	231.224	264410857	136.5	447898250	5355	5.00467	0.92551	4.63187	2.39117	0.0231594	0.0119558	0.183321	8.75886e-08	8.75886e-08	1	0	0	1	0	0
AGCGGC	1018	4600	6	231.224	264410857	136.5	447898250	27600	4.51866	4.40266	19.8941	10.2702	0.119365	0.0616211	0.198623	4.51437e-07	4.51437e-07	1	0	0	1	0	0
AGCGGG	113	452	6	231.224	264410857	136.5	447898250	2712	4	0.488704	1.95482	1.00916	0.0117289	0.00605495	0.175824	4.43586e-08	4.43586e-08	1	0	0	1	0	0
AGCTAT	131	525	6	231.224	264410857	136.5	447898250	3150	4.00763	0.56655	2.27053	1.17214	0.0136232	0.00703285	0.17616	5.15227e-08	5.15227e-08	1	0	0	1	0	0
AGCTATAGG	2	11	9	231.224	264410857	136.5	447898250	99	5.5	0.00864962	0.0475729	0.0245591	0.000428156	0.000221032	0.362637	1.61928e-09	1.61928e-09	1	0	0	1	0	0
AGCTC	4	20	5	231.224	264410857	136.5	447898250	100	5	0.0172992	0.0864962	0.044653	0.000432481	0.000223265	0.18315	1.63564e-09	1.63564e-09	1	0	0	1	0	0
AGCTCC	122	557	6	231.224	264410857	136.5	447898250	3342	4.56557	0.527627	2.40892	1.24359	0.0144535	0.00746152	0.200685	5.46631e-08	5.46631e-08	1	0	0	1	0	0
AGCTCCTCATGGGC	1	6	14	231.224	264410857	136.5	447898250	84	6	0.00432481	0.0259489	0.0133959	0.000363284	0.000187543	0.615385	1.37394e-09	1.37394e-09	1	0	0	1	1	0
AGG	35325	319046	3	231.224	264410857	136.5	447898250	957138	9.03173	152.774	1379.81	712.318	4.13944	2.13695	0.1985	1.56553e-05	1.56553e-05	1	1	0	0	0	0
AGGAGGG	38	158	7	231.224	264410857	136.5	447898250	1106	4.15789	0.164343	0.68332	0.352759	0.00478324	0.00246931	0.213225	1.80902e-08	1.80902e-08	1	0	0	1	0	0
AGGAGGGGAGGGGGC	1	4	15	231.224	264410857	136.5	447898250	60	4	0.00432481	0.0172992	0.0089306	0.000259489	0.000133959	0.43956	9.81385e-10	9.81385e-10	1	0	0	1	0	0
AGGAT	26	171	5	231.224	264410857	136.5	447898250	855	6.57692	0.112445	0.739543	0.381783	0.00369771	0.00190892	0.240913	1.39847e-08	1.39847e-08	1	0	0	1	0	0
AGGATAGGATAGGATATGGGAT	1	4	22	231.224	264410857	136.5	447898250	88	4	0.00432481	0.0172992	0.0089306	0.000380583	0.000196473	0.644689	1.43936e-09	1.43936e-09	1	0	0	1	1	0
AGGATAT	1	4	7	231.224	264410857	136.5	447898250	28	4	0.00432481	0.0172992	0.0089306	0.000121095	6.25142e-05	0.205128	4.57979e-10	4.57979e-10	1	0	0	1	0	0
AGGATG	1	5	6	231.224	264410857	136.5	447898250	30	5	0.00432481	0.0216241	0.0111632	0.000129744	6.69795e-05	0.21978	4.90692e-10	4.90692e-10	1	0	0	1	0	0
AGGATGG	2	8	7	231.224	264410857	136.5	447898250	56	4	0.00864962	0.0345985	0.0178612	0.000242189	0.000125028	0.205128	9.15959e-10	9.15959e-10	1	0	0	1	0	0
AGGC	2129	16409	4	231.224	264410857	136.5	447898250	65636	7.70737	9.20753	70.9658	36.6356	0.283863	0.146542	0.225857	1.07357e-06	1.07357e-06	1	0	0	0	0	0
AGGCCC	300	1463	6	231.224	264410857	136.5	447898250	8778	4.87667	1.29744	6.3272	3.26637	0.0379632	0.0195982	0.214359	1.43577e-07	1.43577e-07	1	0	0	1	0	0
AGGCG	55	319	5	231.224	264410857	136.5	447898250	1595	5.8	0.237865	1.37962	0.712215	0.00689808	0.00356108	0.212454	2.60885e-08	2.60885e-08	1	0	0	1	0	0
AGGCGAT	1	4	7	231.224	264410857	136.5	447898250	28	4	0.00432481	0.0172992	0.0089306	0.000121095	6.25142e-05	0.205128	4.57979e-10	4.57979e-10	1	0	0	1	0	0
AGGCGC	124	496	6	231.224	264410857	136.5	447898250	2976	4	0.536277	2.14511	1.10739	0.0128706	0.00664437	0.175824	4.86767e-08	4.86767e-08	1	0	0	1	0	0
AGGCGCG	214	856	7	231.224	264410857	136.5	447898250	5992	4	0.92551	3.70204	1.91115	0.0259143	0.013378	0.205128	9.80076e-08	9.80076e-08	1	0	0	1	0	0
AGGCGCGGC	23	96	9	231.224	264410857	136.5	447898250	864	4.17391	0.0994707	0.415182	0.214334	0.00373664	0.00192901	0.275203	1.41319e-08	1.41319e-08	1	0	0	1	0	0
AGGCGG	2	8	6	231.224	264410857	136.5	447898250	48	4	0.00864962	0.0345985	0.0178612	0.000207591	0.000107167	0.175824	7.85108e-10	7.85108e-10	1	0	0	1	0	0
AGGCGGC	1	4	7	231.224	264410857	136.5	447898250	28	4	0.00432481	0.0172992	0.0089306	0.000121095	6.25142e-05	0.205128	4.57979e-10	4.57979e-10	1	0	0	1	0	0
AGGG	434	3045	4	231.224	264410857	136.5	447898250	12180	7.01613	1.87697	13.1691	6.79842	0.0526762	0.0271937	0.205601	1.99221e-07	1.99221e-07	1	0	0	0	0	0
AGGGAT	232	1670	6	231.224	264410857	136.5	447898250	10020	7.19828	1.00336	7.22244	3.72853	0.0433346	0.0223712	0.316408	1.63891e-07	1.63891e-07	1	0	0	1	0	0
AGGGATG	18	75	7	231.224	264410857	136.5	447898250	525	4.16667	0.0778466	0.324361	0.167449	0.00227053	0.00117214	0.213675	8.58712e-09	8.58712e-09	1	0	0	1	0	0
AGGGC	6	32	5	231.224	264410857	136.5	447898250	160	5.33333	0.0259489	0.138394	0.0714448	0.00069197	0.000357224	0.19536	2.61703e-09	2.61703e-09	1	0	0	1	0	0
AGGGCC	5	20	6	231.224	264410857	136.5	447898250	120	4	0.0216241	0.0864962	0.044653	0.000518977	0.000267918	0.175824	1.96277e-09	1.96277e-09	1	0	0	1	0	0
AGGGG	90	454	5	231.224	264410857	136.5	447898250	2270	5.04444	0.389233	1.96346	1.01362	0.00981732	0.00506812	0.184778	3.71291e-08	3.71291e-08	1	0	0	1	0	0
AGGGGC	3	13	6	231.224	264410857	136.5	447898250	78	4.33333	0.0129744	0.0562226	0.0290244	0.000337335	0.000174147	0.190476	1.2758e-09	1.2758e-09	1	0	0	1	0	0
AGGGGCGGC	1	4	9	231.224	264410857	136.5	447898250	36	4	0.00432481	0.0172992	0.0089306	0.000155693	8.03754e-05	0.263736	5.88831e-10	5.88831e-10	1	0	0	1	0	0
AGGGGG	55	224	6	231.224	264410857	136.5	447898250	1344	4.07273	0.237865	0.968758	0.500114	0.00581255	0.00300068	0.179021	2.1983e-08	2.1983e-08	1	0	0	1	0	0
AGGGGGCGCG	1	4	10	231.224	264410857	136.5	447898250	40	4	0.00432481	0.0172992	0.0089306	0.000172992	8.9306e-05	0.29304	6.54256e-10	6.54256e-10	1	0	0	1	0	0
AGGGGGG	2	9	7	231.224	264410857	136.5	447898250	63	4.5	0.00864962	0.0389233	0.0200938	0.000272463	0.000140657	0.230769	1.03045e-09	1.03045e-09	1	0	0	1	0	0
AT	635300	11478734	2	231.224	264410857	136.5	447898250	22957468	18.0682	2747.55	49643.4	25628	99.2867	51.256	0.264736	0.000375502	0.000375502	1	1	1	0	0	0
ATATC	74	374	5	231.224	264410857	136.5	447898250	1870	5.05405	0.320036	1.61748	0.835011	0.0080874	0.00417506	0.18513	3.05865e-08	3.05865e-08	1	0	0	1	0	0
ATATCC	7	28	6	231.224	264410857	136.5	447898250	168	4	0.0302737	0.121095	0.0625142	0.000726568	0.000375085	0.175824	2.74788e-09	2.74788e-09	1	0	0	1	0	0
ATATCG	125	500	6	231.224	264410857	136.5	447898250	3000	4	0.540602	2.16241	1.11632	0.0129744	0.00669795	0.175824	4.90692e-08	4.90692e-08	1	0	0	1	0	0
ATATCGGC	180	833	8	231.224	264410857	136.5	447898250	6664	4.62778	0.778466	3.60257	1.8598	0.0288205	0.0148784	0.271225	1.08999e-07	1.08999e-07	1	0	0	1	0	0
ATC	33856	351174	3	231.224	264410857	136.5	447898250	1053522	10.3726	146.421	1518.76	784.049	4.55628	2.35215	0.227969	1.72318e-05	1.72318e-05	1	1	0	0	0	0
ATCATCC	1	4	7	231.224	264410857	136.5	447898250	28	4	0.00432481	0.0172992	0.0089306	0.000121095	6.25142e-05	0.205128	4.57979e-10	4.57979e-10	1	0	0	1	0	0
ATCATG	1	4	6	231.224	264410857	136.5	447898250	24	4	0.00432481	0.0172992	0.0089306	0.000103795	5.35836e-05	0.175824	3.92554e-10	3.92554e-10	1	0	0	1	0	0
ATCC	3691	30179	4	231.224	264410857	136.5	447898250	120716	8.17637	15.9629	130.519	67.3791	0.522074	0.269517	0.239601	1.97448e-06	1.97448e-06	1	0	0	0	0	0
ATCCC	192	1053	5	231.224	264410857	136.5	447898250	5265	5.48438	0.830364	4.55403	2.35098	0.0227701	0.0117549	0.200893	8.61165e-08	8.61165e-08	1	0	0	1	0	0
ATCCGC	1	5	6	231.224	264410857	136.5	447898250	30	5	0.00432481	0.0216241	0.0111632	0.000129744	6.69795e-05	0.21978	4.90692e-10	4.90692e-10	1	0	0	1	0	0
ATCG	402	2415	4	231.224	264410857	136.5	447898250	9660	6.00746	1.73857	10.4444	5.39185	0.0417777	0.0215674	0.176043	1.58003e-07	1.58003e-07	1	0	0	0	0	0
ATCGC	6	30	5	231.224	264410857	136.5	447898250	150	5	0.0259489	0.129744	0.0669795	0.000648722	0.000334897	0.18315	2.45346e-09	2.45346e-09	1	0	0	1	0	0
ATCGGGCATGGGGCC	1	4	15	231.224	264410857	136.5	447898250	60	4	0.00432481	0.0172992	0.0089306	0.000259489	0.000133959	0.43956	9.81385e-10	9.81385e-10	1	0	0	1	0	0
ATGC	3	18	4	231.224	264410857	136.5	447898250	72	6	0.0129744	0.0778466	0.0401877	0.000311386	0.000160751	0.175824	1.17766e-09	1.17766e-09	1	0	0	0	0	0
CCCCCCG	46	184	7	231.224	264410857	136.5	447898250	1288	4	0.198941	0.795765	0.410808	0.00557036	0.00287565	0.205128	2.10671e-08	2.10671e-08	1	0	0	1	0	0
CCCCCG	167	681	6	231.224	264410857	136.5	447898250	4086	4.07784	0.722244	2.9452	1.52043	0.0176712	0.00912261	0.179246	6.68323e-08	6.68323e-08	1	0	0	1	0	0
CCCCG	17	86	5	231.224	264410857	136.5	447898250	430	5.05882	0.0735218	0.371934	0.192008	0.00185967	0.000960039	0.185305	7.03326e-09	7.03326e-09	1	0	0	1	0	0
CCCCGG	2	8	6	231.224	264410857	136.5	447898250	48	4	0.00864962	0.0345985	0.0178612	0.000207591	0.000107167	0.175824	7.85108e-10	7.85108e-10	1	0	0	1	0	0
CCCG	11	68	4	231.224	264410857	136.5	447898250	272	6.18182	0.0475729	0.294087	0.15182	0.00117635	0.000607281	0.181152	4.44894e-09	4.44894e-09	1	0	0	0	0	0
CCCGCCG	1	4	7	231.224	264410857	136.5	447898250	28	4	0.00432481	0.0172992	0.0089306	0.000121095	6.25142e-05	0.205128	4.57979e-10	4.57979e-10	1	0	0	1	0	0
CCCGCG	5	20	6	231.224	264410857	136.5	447898250	120	4	0.0216241	0.0864962	0.044653	0.000518977	0.000267918	0.175824	1.96277e-09	1.96277e-09	1	0	0	1	0	0
CCCGG	1	5	5	231.224	264410857	136.5	447898250	25	5	0.00432481	0.0216241	0.0111632	0.00010812	5.58162e-05	0.18315	4.0891e-10	4.0891e-10	1	0	0	1	0	0
CCG	54290	497370	3	231.224	264410857	136.5	447898250	1492110	9.16136	234.794	2151.03	1110.45	6.4531	3.33136	0.201348	2.44056e-05	2.44056e-05	1	1	0	0	0	0
CCGCCGCCGCG	1	4	11	231.224	264410857	136.5	447898250	44	4	0.00432481	0.0172992	0.0089306	0.000190292	9.82366e-05	0.322344	7.19682e-10	7.19682e-10	1	0	0	1	0	0
CCGCG	48	240	5	231.224	264410857	136.5	447898250	1200	5	0.207591	1.03795	0.535836	0.00518977	0.00267918	0.18315	1.96277e-08	1.96277e-08	1	0	0	1	0	0
CCGG	1	6	4	231.224	264410857	136.5	447898250	24	6	0.00432481	0.0259489	0.0133959	0.000103795	5.35836e-05	0.175824	3.92554e-10	3.92554e-10	1	0	0	0	0	0
CCGGCG	2	8	6	231.224	264410857	136.5	447898250	48	4	0.00864962	0.0345985	0.0178612	0.000207591	0.000107167	0.175824	7.85108e-10	7.85108e-10	1	0	0	1	0	0
CG	1527	18838	2	231.224	264410857	136.5	447898250	37676	12.3366	6.60399	81.4708	42.0587	0.162942	0.0841173	0.180756	6.16244e-07	6.16244e-07	1	0	0	0	0	0
