# Supplementary material for: Profiles of telomeric repeats in Insecta reveal diverse forms of telomeric motifs in Hymenopterans
Source: Life Sci Alliance. 2022 Apr 1;5(7):e202101163. doi: 10.26508/lsa.202101163 (PMC8977481; doi:10.26508/lsa.202101163)
Supplement: Supplemental Data 5. — Tandem repeat statistics and TRIP TRM calls for arthropods species that are not listed in Supplemental Data 2 or Supplemental Data 3. [file LSA-2021-01163_Supplemental_Data_5.zip › DataS5/NlMTMC13A_output.csv.1.filtered.xlsx]

## Sheet: Sheet1
Unnamed: 0	reads	repeats	unit_len	avg_genome_cov	genome_size	eff_read_len	num_reads	repeats_total_len	repeats_per_read	reads_per_genome	repeats_per_genome	repeats_per_million_reads	repeats_len_per_genome	repeats_len_per_million_reads	percent_repeats_len_per_read	percent_repeats_len_per_genome	percent_repeat_unit_in_sequences	avg_genome_cov_filter	repeat_containing_reads_filter	repeats_len_per_million_reads_filter	unit_len_filter	percent_repeats_len_per_read_filter	qualified
AAAAAAAAAACAACC	1	4	15	228.53	269507686	136.5	451213292	60	4	0.00437579	0.0175032	0.00886499	0.000262547	0.000132975	0.43956	9.74174e-10	9.74174e-10	1	0	0	1	0	0
AAAAAAAAACTGGTC	1	4	15	228.53	269507686	136.5	451213292	60	4	0.00437579	0.0175032	0.00886499	0.000262547	0.000132975	0.43956	9.74174e-10	9.74174e-10	1	0	0	1	0	0
AAAAAAATCCGAGCCCACGAGAC	2	8	23	228.53	269507686	136.5	451213292	184	4	0.00875158	0.0350063	0.01773	0.000805146	0.000407789	0.673993	2.98747e-09	2.98747e-09	1	0	0	1	1	0
AAAAAAC	117	475	7	228.53	269507686	136.5	451213292	3325	4.05983	0.511968	2.0785	1.05272	0.0145495	0.00736902	0.208196	5.39855e-08	5.39855e-08	1	0	0	1	0	0
AAAAAACATTTTTCT	2	14	15	228.53	269507686	136.5	451213292	210	7	0.00875158	0.0612611	0.0310275	0.000918916	0.000465412	0.769231	3.40961e-09	3.40961e-09	1	0	0	1	1	0
AAAAAACC	216	931	8	228.53	269507686	136.5	451213292	7448	4.31019	0.945171	4.07386	2.06333	0.0325909	0.0165066	0.252612	1.20928e-07	1.20928e-07	1	0	0	1	0	0
AAAAAAG	142	759	7	228.53	269507686	136.5	451213292	5313	5.34507	0.621362	3.32123	1.68213	0.0232486	0.0117749	0.274106	8.62631e-08	8.62631e-08	1	0	0	1	0	0
AAAAAAGATTCACCC	1	4	15	228.53	269507686	136.5	451213292	60	4	0.00437579	0.0175032	0.00886499	0.000262547	0.000132975	0.43956	9.74174e-10	9.74174e-10	1	0	0	1	0	0
AAAAAAT	462	2195	7	228.53	269507686	136.5	451213292	15365	4.75108	2.02162	9.60486	4.86466	0.067234	0.0340526	0.243645	2.4947e-07	2.4947e-07	1	0	0	1	0	0
AAAAAATTTTGAAAATTT	307	1231	18	228.53	269507686	136.5	451213292	22158	4.00977	1.34337	5.3866	2.7282	0.0969588	0.0491076	0.528761	3.59763e-07	3.59763e-07	1	0	0	1	1	0
AAAAAC	109	446	6	228.53	269507686	136.5	451213292	2676	4.09174	0.476961	1.9516	0.988446	0.0117096	0.00593068	0.179857	4.34482e-08	4.34482e-08	1	0	0	1	0	0
AAAAACAG	6	24	8	228.53	269507686	136.5	451213292	192	4	0.0262547	0.105019	0.0531899	0.000840152	0.000425519	0.234432	3.11736e-09	3.11736e-09	1	0	0	1	0	0
AAAAACAGGGAGAGG	1	5	15	228.53	269507686	136.5	451213292	75	5	0.00437579	0.021879	0.0110812	0.000328184	0.000166219	0.549451	1.21772e-09	1.21772e-09	1	0	0	1	1	0
AAAAACC	1	4	7	228.53	269507686	136.5	451213292	28	4	0.00437579	0.0175032	0.00886499	0.000122522	6.20549e-05	0.205128	4.54615e-10	4.54615e-10	1	0	0	1	0	0
AAAAACCC	784	3726	8	228.53	269507686	136.5	451213292	29808	4.75255	3.43062	16.3042	8.25774	0.130434	0.0660619	0.278538	4.8397e-07	4.8397e-07	1	0	0	1	0	0
AAAAACCCAAACCCG	1	5	15	228.53	269507686	136.5	451213292	75	5	0.00437579	0.021879	0.0110812	0.000328184	0.000166219	0.549451	1.21772e-09	1.21772e-09	1	0	0	1	1	0
AAAAACCCGCATCCC	1	4	15	228.53	269507686	136.5	451213292	60	4	0.00437579	0.0175032	0.00886499	0.000262547	0.000132975	0.43956	9.74174e-10	9.74174e-10	1	0	0	1	0	0
AAAAACGCGGATGGG	1	6	15	228.53	269507686	136.5	451213292	90	6	0.00437579	0.0262547	0.0132975	0.000393821	0.000199462	0.659341	1.46126e-09	1.46126e-09	1	0	0	1	1	0
AAAAAG	95	380	6	228.53	269507686	136.5	451213292	2280	4	0.4157	1.6628	0.842174	0.0099768	0.00505304	0.175824	3.70186e-08	3.70186e-08	1	0	0	1	0	0
AAAAAGGAATCAATAATTTATCAAC	2	9	25	228.53	269507686	136.5	451213292	225	4.5	0.00875158	0.0393821	0.0199462	0.000984553	0.000498656	0.824176	3.65315e-09	3.65315e-09	1	0	0	1	1	0
AAAAAGTATC	1367	6376	10	228.53	269507686	136.5	451213292	63760	4.66423	5.98171	27.9	14.1308	0.279	0.141308	0.341702	1.03522e-06	1.03522e-06	1	0	0	1	0	0
AAAAAT	1004	4021	6	228.53	269507686	136.5	451213292	24126	4.00498	4.39329	17.5951	8.91153	0.10557	0.0534692	0.176043	3.91716e-07	3.91716e-07	1	0	0	1	0	0
AAAAATAAAAATGTTAAGTAT	1	4	21	228.53	269507686	136.5	451213292	84	4	0.00437579	0.0175032	0.00886499	0.000367566	0.000186165	0.615385	1.36384e-09	1.36384e-09	1	0	0	1	1	0
AAAAATAAT	114	575	9	228.53	269507686	136.5	451213292	5175	5.04386	0.49884	2.51608	1.27434	0.0226447	0.0114691	0.332562	8.40225e-08	8.40225e-08	1	0	0	1	0	0
AAAAATAGAAG	1	4	11	228.53	269507686	136.5	451213292	44	4	0.00437579	0.0175032	0.00886499	0.000192535	9.75149e-05	0.322344	7.14395e-10	7.14395e-10	1	0	0	1	0	0
AAAAATAGGAGGG	1	4	13	228.53	269507686	136.5	451213292	52	4	0.00437579	0.0175032	0.00886499	0.000227541	0.000115245	0.380952	8.44284e-10	8.44284e-10	1	0	0	1	0	0
AAAAATG	10	86	7	228.53	269507686	136.5	451213292	602	8.6	0.0437579	0.376318	0.190597	0.00263423	0.00133418	0.441026	9.77422e-09	9.77422e-09	1	0	0	1	0	0
AAAAATTTC	216	908	9	228.53	269507686	136.5	451213292	8172	4.2037	0.945171	3.97322	2.01235	0.035759	0.0181112	0.277167	1.32683e-07	1.32683e-07	1	0	0	1	0	0
AAAAATTTCATAAATTTT	1	4	18	228.53	269507686	136.5	451213292	72	4	0.00437579	0.0175032	0.00886499	0.000315057	0.00015957	0.527473	1.16901e-09	1.16901e-09	1	0	0	1	1	0
AAAAATTTG	509	2532	9	228.53	269507686	136.5	451213292	22788	4.97446	2.22728	11.0795	5.61154	0.0997155	0.0505038	0.327986	3.69991e-07	3.69991e-07	1	0	0	1	0	0
AAAAC	226	1199	5	228.53	269507686	136.5	451213292	5995	5.30531	0.988929	5.24657	2.65728	0.0262329	0.0132864	0.194334	9.73363e-08	9.73363e-08	1	0	0	1	0	0
AAAACAATAAG	164	702	11	228.53	269507686	136.5	451213292	7722	4.28049	0.71763	3.07181	1.55581	0.0337899	0.0171139	0.344948	1.25376e-07	1.25376e-07	1	0	0	1	0	0
AAAACAATAGCACAT	1	4	15	228.53	269507686	136.5	451213292	60	4	0.00437579	0.0175032	0.00886499	0.000262547	0.000132975	0.43956	9.74174e-10	9.74174e-10	1	0	0	1	0	0
AAAACAC	1	4	7	228.53	269507686	136.5	451213292	28	4	0.00437579	0.0175032	0.00886499	0.000122522	6.20549e-05	0.205128	4.54615e-10	4.54615e-10	1	0	0	1	0	0
AAAACACACTCACCT	1	5	15	228.53	269507686	136.5	451213292	75	5	0.00437579	0.021879	0.0110812	0.000328184	0.000166219	0.549451	1.21772e-09	1.21772e-09	1	0	0	1	1	0
AAAACAT	1	4	7	228.53	269507686	136.5	451213292	28	4	0.00437579	0.0175032	0.00886499	0.000122522	6.20549e-05	0.205128	4.54615e-10	4.54615e-10	1	0	0	1	0	0
AAAACATTC	4	16	9	228.53	269507686	136.5	451213292	144	4	0.0175032	0.0700127	0.0354599	0.000630114	0.00031914	0.263736	2.33802e-09	2.33802e-09	1	0	0	1	0	0
AAAACATTT	4	16	9	228.53	269507686	136.5	451213292	144	4	0.0175032	0.0700127	0.0354599	0.000630114	0.00031914	0.263736	2.33802e-09	2.33802e-09	1	0	0	1	0	0
AAAACC	7	37	6	228.53	269507686	136.5	451213292	222	5.28571	0.0306305	0.161904	0.0820011	0.000971426	0.000492007	0.232339	3.60445e-09	3.60445e-09	1	0	0	1	0	0
AAAACCAGATCC	4	25	12	228.53	269507686	136.5	451213292	300	6.25	0.0175032	0.109395	0.0554062	0.00131274	0.000664874	0.549451	4.87087e-09	4.87087e-09	1	0	0	1	1	0
AAAACCAT	1	8	8	228.53	269507686	136.5	451213292	64	8	0.00437579	0.0350063	0.01773	0.000280051	0.00014184	0.468864	1.03912e-09	1.03912e-09	1	0	0	1	0	0
AAAACCCGTG	174	763	10	228.53	269507686	136.5	451213292	7630	4.38506	0.761388	3.33873	1.691	0.0333873	0.01691	0.32125	1.23883e-07	1.23883e-07	1	0	0	1	0	0
AAAACGAAT	184	948	9	228.53	269507686	136.5	451213292	8532	5.15217	0.805146	4.14825	2.101	0.0373343	0.018909	0.339704	1.38528e-07	1.38528e-07	1	0	0	1	0	0
AAAACGG	3	20	7	228.53	269507686	136.5	451213292	140	6.66667	0.0131274	0.0875158	0.0443249	0.000612611	0.000310275	0.34188	2.27307e-09	2.27307e-09	1	0	0	1	0	0
AAAACGGGTGGCGGC	1	5	15	228.53	269507686	136.5	451213292	75	5	0.00437579	0.021879	0.0110812	0.000328184	0.000166219	0.549451	1.21772e-09	1.21772e-09	1	0	0	1	1	0
AAAACT	2	8	6	228.53	269507686	136.5	451213292	48	4	0.00875158	0.0350063	0.01773	0.000210038	0.00010638	0.175824	7.7934e-10	7.7934e-10	1	0	0	1	0	0
AAAAG	23	140	5	228.53	269507686	136.5	451213292	700	6.08696	0.100643	0.612611	0.310275	0.00306305	0.00155137	0.222965	1.13654e-08	1.13654e-08	1	0	0	1	0	0
AAAAGACC	7	37	8	228.53	269507686	136.5	451213292	296	5.28571	0.0306305	0.161904	0.0820011	0.00129523	0.000656009	0.309785	4.80593e-09	4.80593e-09	1	0	0	1	0	0
AAAAGAGAGTGATACTGATGGG	13	58	22	228.53	269507686	136.5	451213292	1276	4.46154	0.0568853	0.253796	0.128542	0.00558351	0.00282793	0.719076	2.07174e-08	2.07174e-08	1	0	0	1	1	0
AAAAGCAGGTAGAAGAGGTCGAAG	2	11	24	228.53	269507686	136.5	451213292	264	5.5	0.00875158	0.0481337	0.0243787	0.00115521	0.000585089	0.967033	4.28637e-09	4.28637e-09	1	0	0	1	1	0
AAAAGCCAACTAACAAACAGATCGG	15	66	25	228.53	269507686	136.5	451213292	1650	4.4	0.0656369	0.288802	0.146272	0.00722006	0.00365681	0.805861	2.67898e-08	2.67898e-08	1	0	0	1	1	0
AAAAGG	4	17	6	228.53	269507686	136.5	451213292	102	4.25	0.0175032	0.0743885	0.0376762	0.000446331	0.000226057	0.186813	1.6561e-09	1.6561e-09	1	0	0	1	0	0
AAAAGGGAGG	198	846	10	228.53	269507686	136.5	451213292	8460	4.27273	0.866407	3.70192	1.87494	0.0370192	0.0187494	0.31302	1.37359e-07	1.37359e-07	1	0	0	1	0	0
AAAAGT	109	436	6	228.53	269507686	136.5	451213292	2616	4	0.476961	1.90785	0.966284	0.0114471	0.0057977	0.175824	4.2474e-08	4.2474e-08	1	0	0	1	0	0
AAAAGTCGGGAAACT	1	4	15	228.53	269507686	136.5	451213292	60	4	0.00437579	0.0175032	0.00886499	0.000262547	0.000132975	0.43956	9.74174e-10	9.74174e-10	1	0	0	1	0	0
AAAAGTG	1	6	7	228.53	269507686	136.5	451213292	42	6	0.00437579	0.0262547	0.0132975	0.000183783	9.30824e-05	0.307692	6.81922e-10	6.81922e-10	1	0	0	1	0	0
AAAAGTGAGTGTGTTAATCATATCG	1	4	25	228.53	269507686	136.5	451213292	100	4	0.00437579	0.0175032	0.00886499	0.000437579	0.000221625	0.732601	1.62362e-09	1.62362e-09	1	0	0	1	1	0
AAAAT	607	3612	5	228.53	269507686	136.5	451213292	18060	5.95058	2.65611	15.8054	8.00508	0.0790268	0.0400254	0.21797	2.93226e-07	2.93226e-07	1	0	0	1	0	0
AAAATAAAT	217	1090	9	228.53	269507686	136.5	451213292	9810	5.02304	0.949547	4.76961	2.41571	0.0429265	0.0217414	0.33119	1.59278e-07	1.59278e-07	1	0	0	1	0	0
AAAATAT	2	14	7	228.53	269507686	136.5	451213292	98	7	0.00875158	0.0612611	0.0310275	0.000428828	0.000217192	0.358974	1.59115e-09	1.59115e-09	1	0	0	1	0	0
AAAATCCTCT	146	739	10	228.53	269507686	136.5	451213292	7390	5.06164	0.638866	3.23371	1.63781	0.0323371	0.0163781	0.370816	1.19986e-07	1.19986e-07	1	0	0	1	0	0
AAAATCT	115	460	7	228.53	269507686	136.5	451213292	3220	4	0.503216	2.01286	1.01947	0.01409	0.00713631	0.205128	5.22807e-08	5.22807e-08	1	0	0	1	0	0
AAAATG	5	20	6	228.53	269507686	136.5	451213292	120	4	0.021879	0.0875158	0.0443249	0.000525095	0.00026595	0.175824	1.94835e-09	1.94835e-09	1	0	0	1	0	0
AAAATGAAT	1	4	9	228.53	269507686	136.5	451213292	36	4	0.00437579	0.0175032	0.00886499	0.000157528	7.97849e-05	0.263736	5.84505e-10	5.84505e-10	1	0	0	1	0	0
AAAATGAATG	3	19	10	228.53	269507686	136.5	451213292	190	6.33333	0.0131274	0.08314	0.0421087	0.0008314	0.000421087	0.46398	3.08489e-09	3.08489e-09	1	0	0	1	0	0
AAAATGAGGG	124	661	10	228.53	269507686	136.5	451213292	6610	5.33065	0.542598	2.8924	1.46494	0.028924	0.0146494	0.390523	1.07322e-07	1.07322e-07	1	0	0	1	0	0
AAAATGTGAG	147	788	10	228.53	269507686	136.5	451213292	7880	5.36054	0.643241	3.44812	1.7464	0.0344812	0.017464	0.392714	1.27942e-07	1.27942e-07	1	0	0	1	0	0
AAAATGTTGTGTTGT	1	5	15	228.53	269507686	136.5	451213292	75	5	0.00437579	0.021879	0.0110812	0.000328184	0.000166219	0.549451	1.21772e-09	1.21772e-09	1	0	0	1	1	0
AAAATT	397	1588	6	228.53	269507686	136.5	451213292	9528	4	1.73719	6.94876	3.5194	0.0416925	0.0211164	0.175824	1.54699e-07	1.54699e-07	1	0	0	1	0	0
AAAATTCG	130	520	8	228.53	269507686	136.5	451213292	4160	4	0.568853	2.27541	1.15245	0.0182033	0.00921959	0.234432	6.75428e-08	6.75428e-08	1	0	0	1	0	0
AAAATTGTC	105	452	9	228.53	269507686	136.5	451213292	4068	4.30476	0.459458	1.97786	1.00174	0.0178007	0.00901569	0.28383	6.6049e-08	6.6049e-08	1	0	0	1	0	0
AAAATTT	1	4	7	228.53	269507686	136.5	451213292	28	4	0.00437579	0.0175032	0.00886499	0.000122522	6.20549e-05	0.205128	4.54615e-10	4.54615e-10	1	0	0	1	0	0
AAAATTTAGAAAATTTTGT	1	5	19	228.53	269507686	136.5	451213292	95	5	0.00437579	0.021879	0.0110812	0.0004157	0.000210543	0.695971	1.54244e-09	1.54244e-09	1	0	0	1	1	0
AAAATTTATGAAATTTTG	182	895	18	228.53	269507686	136.5	451213292	16110	4.91758	0.796394	3.91633	1.98354	0.070494	0.0357037	0.648472	2.61566e-07	2.61566e-07	1	0	0	1	1	0
AAAATTTCC	86	396	9	228.53	269507686	136.5	451213292	3564	4.60465	0.376318	1.73281	0.877634	0.0155953	0.0078987	0.303603	5.7866e-08	5.7866e-08	1	0	0	1	0	0
AAAATTTCTAAAATTTTG	170	798	18	228.53	269507686	136.5	451213292	14364	4.69412	0.743885	3.49188	1.76856	0.0628539	0.0318342	0.619005	2.33217e-07	2.33217e-07	1	0	0	1	1	0
AAAATTTCTCAAAATTTTC	113	492	19	228.53	269507686	136.5	451213292	9348	4.35398	0.494464	2.15289	1.09039	0.0409049	0.0207175	0.606049	1.51776e-07	1.51776e-07	1	0	0	1	1	0
AAAC	762	4934	4	228.53	269507686	136.5	451213292	19736	6.47507	3.33435	21.5902	10.935	0.0863606	0.0437398	0.189746	3.20438e-07	3.20438e-07	1	0	0	0	0	0
AAACAACAATAACGG	1	4	15	228.53	269507686	136.5	451213292	60	4	0.00437579	0.0175032	0.00886499	0.000262547	0.000132975	0.43956	9.74174e-10	9.74174e-10	1	0	0	1	0	0
AAACAACTCCCGGACAGATCATCC	18	72	24	228.53	269507686	136.5	451213292	1728	4	0.0787642	0.315057	0.15957	0.00756137	0.00382967	0.703297	2.80562e-08	2.80562e-08	1	0	0	1	1	0
AAACAAG	2	12	7	228.53	269507686	136.5	451213292	84	6	0.00875158	0.0525095	0.026595	0.000367566	0.000186165	0.307692	1.36384e-09	1.36384e-09	1	0	0	1	0	0
AAACAAGAAAGCAAC	1	4	15	228.53	269507686	136.5	451213292	60	4	0.00437579	0.0175032	0.00886499	0.000262547	0.000132975	0.43956	9.74174e-10	9.74174e-10	1	0	0	1	0	0
AAACAC	30	125	6	228.53	269507686	136.5	451213292	750	4.16667	0.131274	0.546974	0.277031	0.00328184	0.00166219	0.18315	1.21772e-08	1.21772e-08	1	0	0	1	0	0
AAACACAACACCGCC	1	4	15	228.53	269507686	136.5	451213292	60	4	0.00437579	0.0175032	0.00886499	0.000262547	0.000132975	0.43956	9.74174e-10	9.74174e-10	1	0	0	1	0	0
AAACACC	81	383	7	228.53	269507686	136.5	451213292	2681	4.7284	0.354439	1.67593	0.848823	0.0117315	0.00594176	0.242482	4.35294e-08	4.35294e-08	1	0	0	1	0	0
AAACACGAAGCACAC	1	4	15	228.53	269507686	136.5	451213292	60	4	0.00437579	0.0175032	0.00886499	0.000262547	0.000132975	0.43956	9.74174e-10	9.74174e-10	1	0	0	1	0	0
AAACACGGGATAGCACCCACCG	4	16	22	228.53	269507686	136.5	451213292	352	4	0.0175032	0.0700127	0.0354599	0.00154028	0.000780119	0.644689	5.71516e-09	5.71516e-09	1	0	0	1	1	0
AAACAG	2	9	6	228.53	269507686	136.5	451213292	54	4.5	0.00875158	0.0393821	0.0199462	0.000236293	0.000119677	0.197802	8.76757e-10	8.76757e-10	1	0	0	1	0	0
AAACAGCC	28	231	8	228.53	269507686	136.5	451213292	1848	8.25	0.122522	1.01081	0.511953	0.00808646	0.00409562	0.483516	3.00046e-08	3.00046e-08	1	0	0	1	0	0
AAACAGGGGGATGG	1	4	14	228.53	269507686	136.5	451213292	56	4	0.00437579	0.0175032	0.00886499	0.000245044	0.00012411	0.410256	9.09229e-10	9.09229e-10	1	0	0	1	0	0
AAACAGGTTTGCAGG	1	4	15	228.53	269507686	136.5	451213292	60	4	0.00437579	0.0175032	0.00886499	0.000262547	0.000132975	0.43956	9.74174e-10	9.74174e-10	1	0	0	1	0	0
AAACAT	1	4	6	228.53	269507686	136.5	451213292	24	4	0.00437579	0.0175032	0.00886499	0.000105019	5.31899e-05	0.175824	3.8967e-10	3.8967e-10	1	0	0	1	0	0
AAACATC	7	59	7	228.53	269507686	136.5	451213292	413	8.42857	0.0306305	0.258172	0.130759	0.0018072	0.00091531	0.432234	6.70557e-09	6.70557e-09	1	0	0	1	0	0
AAACATCTTCCGACG	1	4	15	228.53	269507686	136.5	451213292	60	4	0.00437579	0.0175032	0.00886499	0.000262547	0.000132975	0.43956	9.74174e-10	9.74174e-10	1	0	0	1	0	0
AAACC	11	62	5	228.53	269507686	136.5	451213292	310	5.63636	0.0481337	0.271299	0.137407	0.0013565	0.000687036	0.20646	5.03323e-09	5.03323e-09	1	0	0	1	0	0
AAACCAAAGCACACG	33	179	15	228.53	269507686	136.5	451213292	2685	5.42424	0.144401	0.783267	0.396708	0.011749	0.00595062	0.596071	4.35943e-08	4.35943e-08	1	0	0	1	1	0
AAACCAACCCAATCC	1	4	15	228.53	269507686	136.5	451213292	60	4	0.00437579	0.0175032	0.00886499	0.000262547	0.000132975	0.43956	9.74174e-10	9.74174e-10	1	0	0	1	0	0
AAACCACACAC	1	4	11	228.53	269507686	136.5	451213292	44	4	0.00437579	0.0175032	0.00886499	0.000192535	9.75149e-05	0.322344	7.14395e-10	7.14395e-10	1	0	0	1	0	0
AAACCACGCACCTTG	4	22	15	228.53	269507686	136.5	451213292	330	5.5	0.0175032	0.0962674	0.0487574	0.00144401	0.000731361	0.604396	5.35796e-09	5.35796e-09	1	0	0	1	1	0
AAACCATCCGACAAG	12	82	15	228.53	269507686	136.5	451213292	1230	6.83333	0.0525095	0.358815	0.181732	0.00538222	0.00272598	0.750916	1.99706e-08	1.99706e-08	1	0	0	1	1	0
AAACCATCTCATTAC	1	5	15	228.53	269507686	136.5	451213292	75	5	0.00437579	0.021879	0.0110812	0.000328184	0.000166219	0.549451	1.21772e-09	1.21772e-09	1	0	0	1	1	0
AAACCATTT	1	4	9	228.53	269507686	136.5	451213292	36	4	0.00437579	0.0175032	0.00886499	0.000157528	7.97849e-05	0.263736	5.84505e-10	5.84505e-10	1	0	0	1	0	0
AAACCC	18	88	6	228.53	269507686	136.5	451213292	528	4.88889	0.0787642	0.38507	0.19503	0.00231042	0.00117018	0.214896	8.57273e-09	8.57273e-09	1	0	0	1	0	0
AAACCCAACACCTAC	1	4	15	228.53	269507686	136.5	451213292	60	4	0.00437579	0.0175032	0.00886499	0.000262547	0.000132975	0.43956	9.74174e-10	9.74174e-10	1	0	0	1	0	0
AAACCCC	2	8	7	228.53	269507686	136.5	451213292	56	4	0.00875158	0.0350063	0.01773	0.000245044	0.00012411	0.205128	9.09229e-10	9.09229e-10	1	0	0	1	0	0
AAACCCCTCCCAGCT	1	4	15	228.53	269507686	136.5	451213292	60	4	0.00437579	0.0175032	0.00886499	0.000262547	0.000132975	0.43956	9.74174e-10	9.74174e-10	1	0	0	1	0	0
AAACCCG	3	12	7	228.53	269507686	136.5	451213292	84	4	0.0131274	0.0525095	0.026595	0.000367566	0.000186165	0.205128	1.36384e-09	1.36384e-09	1	0	0	1	0	0
AAACCCGAAACTCCG	3872	15914	15	228.53	269507686	136.5	451213292	238710	4.11002	16.9431	69.6363	35.2694	1.04455	0.52904	0.451651	3.87575e-06	3.87575e-06	1	0	0	1	0	0
AAACCCTAAACTCCT	1	4	15	228.53	269507686	136.5	451213292	60	4	0.00437579	0.0175032	0.00886499	0.000262547	0.000132975	0.43956	9.74174e-10	9.74174e-10	1	0	0	1	0	0
AAACCGCCAACCGCC	1	4	15	228.53	269507686	136.5	451213292	60	4	0.00437579	0.0175032	0.00886499	0.000262547	0.000132975	0.43956	9.74174e-10	9.74174e-10	1	0	0	1	0	0
AAACCGTCCCTTACC	1	4	15	228.53	269507686	136.5	451213292	60	4	0.00437579	0.0175032	0.00886499	0.000262547	0.000132975	0.43956	9.74174e-10	9.74174e-10	1	0	0	1	0	0
AAACCGTGAGAGGCG	45	186	15	228.53	269507686	136.5	451213292	2790	4.13333	0.196911	0.813897	0.412222	0.0122085	0.00618333	0.454212	4.52991e-08	4.52991e-08	1	0	0	1	0	0
AAACGAC	157	862	7	228.53	269507686	136.5	451213292	6034	5.49045	0.686999	3.77193	1.9104	0.0264035	0.0133728	0.281561	9.79695e-08	9.79695e-08	1	0	0	1	0	0
AAACGAGGTGCGGTC	14	69	15	228.53	269507686	136.5	451213292	1035	4.92857	0.0612611	0.30193	0.152921	0.00452894	0.00229382	0.541601	1.68045e-08	1.68045e-08	1	0	0	1	1	0
AAACGC	142	568	6	228.53	269507686	136.5	451213292	3408	4	0.621362	2.48545	1.25883	0.0149127	0.00755297	0.175824	5.53331e-08	5.53331e-08	1	0	0	1	0	0
AAACGCAACCGACCG	2	8	15	228.53	269507686	136.5	451213292	120	4	0.00875158	0.0350063	0.01773	0.000525095	0.00026595	0.43956	1.94835e-09	1.94835e-09	1	0	0	1	0	0
AAACGCACTCCCACG	138	611	15	228.53	269507686	136.5	451213292	9165	4.42754	0.603859	2.67361	1.35413	0.0401041	0.0203119	0.486542	1.48805e-07	1.48805e-07	1	0	0	1	0	0
AAACGCCACACACAG	1	4	15	228.53	269507686	136.5	451213292	60	4	0.00437579	0.0175032	0.00886499	0.000262547	0.000132975	0.43956	9.74174e-10	9.74174e-10	1	0	0	1	0	0
AAACGCCAGACCCAG	410	2007	15	228.53	269507686	136.5	451213292	30105	4.89512	1.79407	8.78221	4.44801	0.131733	0.0667201	0.537925	4.88792e-07	4.88792e-07	1	0	0	1	1	0
AAACGCGGACGGATC	20	106	15	228.53	269507686	136.5	451213292	1590	5.3	0.0875158	0.463834	0.234922	0.00695751	0.00352383	0.582418	2.58156e-08	2.58156e-08	1	0	0	1	1	0
AAACGGCTCTAACACACAATCAAG	3	13	24	228.53	269507686	136.5	451213292	312	4.33333	0.0131274	0.0568853	0.0288112	0.00136525	0.000691469	0.761905	5.06571e-09	5.06571e-09	1	0	0	1	1	0
AAACGTACGC	1	4	10	228.53	269507686	136.5	451213292	40	4	0.00437579	0.0175032	0.00886499	0.000175032	8.86499e-05	0.29304	6.4945e-10	6.4945e-10	1	0	0	1	0	0
AAACGTGGGTGCGCC	6	34	15	228.53	269507686	136.5	451213292	510	5.66667	0.0262547	0.148777	0.0753524	0.00223165	0.00113029	0.622711	8.28048e-09	8.28048e-09	1	0	0	1	1	0
AAACTC	3	15	6	228.53	269507686	136.5	451213292	90	5	0.0131274	0.0656369	0.0332437	0.000393821	0.000199462	0.21978	1.46126e-09	1.46126e-09	1	0	0	1	0	0
AAACTCATTACGCAAAGACTTCGAC	2	9	25	228.53	269507686	136.5	451213292	225	4.5	0.00875158	0.0393821	0.0199462	0.000984553	0.000498656	0.824176	3.65315e-09	3.65315e-09	1	0	0	1	1	0
AAACTCTCAACTCAC	1	4	15	228.53	269507686	136.5	451213292	60	4	0.00437579	0.0175032	0.00886499	0.000262547	0.000132975	0.43956	9.74174e-10	9.74174e-10	1	0	0	1	0	0
AAACTGGGGTCATCC	182	1026	15	228.53	269507686	136.5	451213292	15390	5.63736	0.796394	4.48956	2.27387	0.0673434	0.034108	0.61949	2.49876e-07	2.49876e-07	1	0	0	1	1	0
AAACTGTGGGACTAT	1	4	15	228.53	269507686	136.5	451213292	60	4	0.00437579	0.0175032	0.00886499	0.000262547	0.000132975	0.43956	9.74174e-10	9.74174e-10	1	0	0	1	0	0
AAACTGTTGCCGCC	48493	195935	14	228.53	269507686	136.5	451213292	2743090	4.04048	212.195	857.371	434.24	12.0032	6.07936	0.414408	4.45375e-05	4.45375e-05	1	1	1	1	0	0
AAACTT	209	1143	6	228.53	269507686	136.5	451213292	6858	5.4689	0.91454	5.00153	2.53317	0.0300092	0.015199	0.240391	1.11348e-07	1.11348e-07	1	0	0	1	0	0
AAAG	2237	15331	4	228.53	269507686	136.5	451213292	61324	6.85338	9.78865	67.0853	33.9773	0.268341	0.135909	0.200832	9.95671e-07	9.95671e-07	1	0	0	0	0	0
AAAGAAC	14	56	7	228.53	269507686	136.5	451213292	392	4	0.0612611	0.245044	0.12411	0.00171531	0.000868769	0.205128	6.36461e-09	6.36461e-09	1	0	0	1	0	0
AAAGAACCATACCGC	344	2025	15	228.53	269507686	136.5	451213292	30375	5.88663	1.50527	8.86098	4.4879	0.132915	0.0673185	0.646882	4.93176e-07	4.93176e-07	1	0	0	1	1	0
AAAGAATAT	1	8	9	228.53	269507686	136.5	451213292	72	8	0.00437579	0.0350063	0.01773	0.000315057	0.00015957	0.527473	1.16901e-09	1.16901e-09	1	0	0	1	1	0
AAAGACATCCACTCC	1	4	15	228.53	269507686	136.5	451213292	60	4	0.00437579	0.0175032	0.00886499	0.000262547	0.000132975	0.43956	9.74174e-10	9.74174e-10	1	0	0	1	0	0
AAAGAG	1361	5886	6	228.53	269507686	136.5	451213292	35316	4.32476	5.95545	25.7559	13.0448	0.154535	0.078269	0.190099	5.73399e-07	5.73399e-07	1	0	0	1	0	0
AAAGAGCGGCGGAGG	1	4	15	228.53	269507686	136.5	451213292	60	4	0.00437579	0.0175032	0.00886499	0.000262547	0.000132975	0.43956	9.74174e-10	9.74174e-10	1	0	0	1	0	0
AAAGAGG	4	18	7	228.53	269507686	136.5	451213292	126	4.5	0.0175032	0.0787642	0.0398924	0.00055135	0.000279247	0.230769	2.04577e-09	2.04577e-09	1	0	0	1	0	0
AAAGAGGGTATGAGG	1	4	15	228.53	269507686	136.5	451213292	60	4	0.00437579	0.0175032	0.00886499	0.000262547	0.000132975	0.43956	9.74174e-10	9.74174e-10	1	0	0	1	0	0
AAAGAGTGGCGATGG	1	4	15	228.53	269507686	136.5	451213292	60	4	0.00437579	0.0175032	0.00886499	0.000262547	0.000132975	0.43956	9.74174e-10	9.74174e-10	1	0	0	1	0	0
AAAGAGTGGTTACTAGTGGTGGATG	2	9	25	228.53	269507686	136.5	451213292	225	4.5	0.00875158	0.0393821	0.0199462	0.000984553	0.000498656	0.824176	3.65315e-09	3.65315e-09	1	0	0	1	1	0
AAAGAGTGTAGATCGTGTAGGG	8	34	22	228.53	269507686	136.5	451213292	748	4.25	0.0350063	0.148777	0.0753524	0.00327309	0.00165775	0.684982	1.21447e-08	1.21447e-08	1	0	0	1	1	0
AAAGAGTGTAGATCTCGGTGGTC	2	9	23	228.53	269507686	136.5	451213292	207	4.5	0.00875158	0.0393821	0.0199462	0.000905789	0.000458763	0.758242	3.3609e-09	3.3609e-09	1	0	0	1	1	0
AAAGAGTGTAGATCTGTGGTGG	187	819	22	228.53	269507686	136.5	451213292	18018	4.37968	0.818273	3.58377	1.81511	0.078843	0.0399323	0.705882	2.92545e-07	2.92545e-07	1	0	0	1	1	0
AAAGAGTGTAGATGTCGTGTAGGG	3	12	24	228.53	269507686	136.5	451213292	288	4	0.0131274	0.0525095	0.026595	0.00126023	0.000638279	0.703297	4.67604e-09	4.67604e-09	1	0	0	1	1	0
AAAGAT	3	21	6	228.53	269507686	136.5	451213292	126	7	0.0131274	0.0918916	0.0465412	0.00055135	0.000279247	0.307692	2.04577e-09	2.04577e-09	1	0	0	1	0	0
AAAGATATGTGGTGG	1	4	15	228.53	269507686	136.5	451213292	60	4	0.00437579	0.0175032	0.00886499	0.000262547	0.000132975	0.43956	9.74174e-10	9.74174e-10	1	0	0	1	0	0
AAAGATGTAGAACCCCAAGCAAATG	1	4	25	228.53	269507686	136.5	451213292	100	4	0.00437579	0.0175032	0.00886499	0.000437579	0.000221625	0.732601	1.62362e-09	1.62362e-09	1	0	0	1	1	0
AAAGCACCTCACCGG	20	89	15	228.53	269507686	136.5	451213292	1335	4.45	0.0875158	0.389445	0.197246	0.00584168	0.00295869	0.489011	2.16754e-08	2.16754e-08	1	0	0	1	0	0
AAAGCACGAACCAGC	13	66	15	228.53	269507686	136.5	451213292	990	5.07692	0.0568853	0.288802	0.146272	0.00433203	0.00219408	0.557904	1.60739e-08	1.60739e-08	1	0	0	1	1	0
AAAGCATAGATGACGACAACAGTAC	16	66	25	228.53	269507686	136.5	451213292	1650	4.125	0.0700127	0.288802	0.146272	0.00722006	0.00365681	0.755495	2.67898e-08	2.67898e-08	1	0	0	1	1	0
AAAGCATCGCCCAAC	2	8	15	228.53	269507686	136.5	451213292	120	4	0.00875158	0.0350063	0.01773	0.000525095	0.00026595	0.43956	1.94835e-09	1.94835e-09	1	0	0	1	0	0
AAAGCC	246	984	6	228.53	269507686	136.5	451213292	5904	4	1.07644	4.30578	2.18079	0.0258347	0.0130847	0.175824	9.58588e-08	9.58588e-08	1	0	0	1	0	0
AAAGCG	5	23	6	228.53	269507686	136.5	451213292	138	4.6	0.021879	0.100643	0.0509737	0.000603859	0.000305842	0.202198	2.2406e-09	2.2406e-09	1	0	0	1	0	0
AAAGCGGAAGAAGCACGC	1	5	18	228.53	269507686	136.5	451213292	90	5	0.00437579	0.021879	0.0110812	0.000393821	0.000199462	0.659341	1.46126e-09	1.46126e-09	1	0	0	1	1	0
AAAGCTGAAGAGGCTCGT	1	4	18	228.53	269507686	136.5	451213292	72	4	0.00437579	0.0175032	0.00886499	0.000315057	0.00015957	0.527473	1.16901e-09	1.16901e-09	1	0	0	1	1	0
AAAGG	11	125	5	228.53	269507686	136.5	451213292	625	11.3636	0.0481337	0.546974	0.277031	0.00273487	0.00138515	0.41625	1.01477e-08	1.01477e-08	1	0	0	1	0	0
AAAGGAATCGCACAC	35	175	15	228.53	269507686	136.5	451213292	2625	5	0.153153	0.765764	0.387843	0.0114865	0.00581765	0.549451	4.26201e-08	4.26201e-08	1	0	0	1	1	0
AAAGGAG	14	76	7	228.53	269507686	136.5	451213292	532	5.42857	0.0612611	0.33256	0.168435	0.00232792	0.00117904	0.278388	8.63768e-09	8.63768e-09	1	0	0	1	0	0
AAAGGAGTGATGTTCGGTTGT	36	161	21	228.53	269507686	136.5	451213292	3381	4.47222	0.157528	0.704502	0.356816	0.0147946	0.00749313	0.688034	5.48947e-08	5.48947e-08	1	0	0	1	1	0
AAAGGATACTCCGAACTATGTAGC	2	11	24	228.53	269507686	136.5	451213292	264	5.5	0.00875158	0.0481337	0.0243787	0.00115521	0.000585089	0.967033	4.28637e-09	4.28637e-09	1	0	0	1	1	0
AAAGGC	126	506	6	228.53	269507686	136.5	451213292	3036	4.01587	0.55135	2.21415	1.12142	0.0132849	0.00672853	0.176522	4.92932e-08	4.92932e-08	1	0	0	1	0	0
AAAGGCAACACCACG	1	5	15	228.53	269507686	136.5	451213292	75	5	0.00437579	0.021879	0.0110812	0.000328184	0.000166219	0.549451	1.21772e-09	1.21772e-09	1	0	0	1	1	0
AAAGGCAG	1	4	8	228.53	269507686	136.5	451213292	32	4	0.00437579	0.0175032	0.00886499	0.000140025	7.09199e-05	0.234432	5.1956e-10	5.1956e-10	1	0	0	1	0	0
AAAGGCAGAAGGTGT	193	1117	15	228.53	269507686	136.5	451213292	16755	5.78756	0.844528	4.88776	2.47555	0.0733164	0.0371332	0.635996	2.72038e-07	2.72038e-07	1	0	0	1	1	0
AAAGGCCACCACACG	1	4	15	228.53	269507686	136.5	451213292	60	4	0.00437579	0.0175032	0.00886499	0.000262547	0.000132975	0.43956	9.74174e-10	9.74174e-10	1	0	0	1	0	0
AAAGGG	4	27	6	228.53	269507686	136.5	451213292	162	6.75	0.0175032	0.118146	0.0598387	0.000708878	0.000359032	0.296703	2.63027e-09	2.63027e-09	1	0	0	1	0	0
AAAGGGGTAAGGGCT	560	2456	15	228.53	269507686	136.5	451213292	36840	4.38571	2.45044	10.7469	5.4431	0.161204	0.0816465	0.481947	5.98143e-07	5.98143e-07	1	0	0	1	0	0
AAAGGGT	39	162	7	228.53	269507686	136.5	451213292	1134	4.15385	0.170656	0.708878	0.359032	0.00496215	0.00251322	0.213018	1.84119e-08	1.84119e-08	1	0	0	1	0	0
AAAGGGTCAACTGGC	3	17	15	228.53	269507686	136.5	451213292	255	5.66667	0.0131274	0.0743885	0.0376762	0.00111583	0.000565143	0.622711	4.14024e-09	4.14024e-09	1	0	0	1	1	0
AAAGGGTCAAGGATT	1	4	15	228.53	269507686	136.5	451213292	60	4	0.00437579	0.0175032	0.00886499	0.000262547	0.000132975	0.43956	9.74174e-10	9.74174e-10	1	0	0	1	0	0
AAAGGTAGCGGTGTT	2	11	15	228.53	269507686	136.5	451213292	165	5.5	0.00875158	0.0481337	0.0243787	0.000722006	0.000365681	0.604396	2.67898e-09	2.67898e-09	1	0	0	1	1	0
AAAGT	34	170	5	228.53	269507686	136.5	451213292	850	5	0.148777	0.743885	0.376762	0.00371942	0.00188381	0.18315	1.38008e-08	1.38008e-08	1	0	0	1	0	0
AAAGTC	2	8	6	228.53	269507686	136.5	451213292	48	4	0.00875158	0.0350063	0.01773	0.000210038	0.00010638	0.175824	7.7934e-10	7.7934e-10	1	0	0	1	0	0
AAAGTCTACCTCCAC	569	3506	15	228.53	269507686	136.5	451213292	52590	6.16169	2.48983	15.3415	7.77016	0.230123	0.116552	0.677108	8.53864e-07	8.53864e-07	1	0	0	1	1	0
AAAGTCTCTCCCAAC	1	4	15	228.53	269507686	136.5	451213292	60	4	0.00437579	0.0175032	0.00886499	0.000262547	0.000132975	0.43956	9.74174e-10	9.74174e-10	1	0	0	1	0	0
AAAGTGATCAACTAGGGGCAACAGC	21	88	25	228.53	269507686	136.5	451213292	2200	4.19048	0.0918916	0.38507	0.19503	0.00962674	0.00487574	0.767486	3.57197e-08	3.57197e-08	1	0	0	1	1	0
AAAGTGGCTAGTCGG	1	5	15	228.53	269507686	136.5	451213292	75	5	0.00437579	0.021879	0.0110812	0.000328184	0.000166219	0.549451	1.21772e-09	1.21772e-09	1	0	0	1	1	0
AAAGTGTCTAGAAGGGTGGTGATT	45	195	24	228.53	269507686	136.5	451213292	4680	4.33333	0.196911	0.853279	0.432168	0.0204787	0.010372	0.761905	7.59856e-08	7.59856e-08	1	0	0	1	1	0
AAAGTT	124	496	6	228.53	269507686	136.5	451213292	2976	4	0.542598	2.17039	1.09926	0.0130224	0.00659555	0.175824	4.83191e-08	4.83191e-08	1	0	0	1	0	0
AAAT	27684	188564	4	228.53	269507686	136.5	451213292	754256	6.8113	121.139	825.117	417.904	3.30047	1.67162	0.199599	1.22463e-05	1.22463e-05	1	1	0	0	0	0
AAATAAT	200	800	7	228.53	269507686	136.5	451213292	5600	4	0.875158	3.50063	1.773	0.0245044	0.012411	0.205128	9.09229e-08	9.09229e-08	1	0	0	1	0	0
AAATAATT	12	76	8	228.53	269507686	136.5	451213292	608	6.33333	0.0525095	0.33256	0.168435	0.00266048	0.00134748	0.371184	9.87163e-09	9.87163e-09	1	0	0	1	0	0
AAATAC	102	408	6	228.53	269507686	136.5	451213292	2448	4	0.446331	1.78532	0.904229	0.0107119	0.00542537	0.175824	3.97463e-08	3.97463e-08	1	0	0	1	0	0
AAATACT	1	10	7	228.53	269507686	136.5	451213292	70	10	0.00437579	0.0437579	0.0221625	0.000306305	0.000155137	0.512821	1.13654e-09	1.13654e-09	1	0	0	1	1	0
AAATAG	228	912	6	228.53	269507686	136.5	451213292	5472	4	0.99768	3.99072	2.02122	0.0239443	0.0121273	0.175824	8.88447e-08	8.88447e-08	1	0	0	1	0	0
AAATAGAAT	1	4	9	228.53	269507686	136.5	451213292	36	4	0.00437579	0.0175032	0.00886499	0.000157528	7.97849e-05	0.263736	5.84505e-10	5.84505e-10	1	0	0	1	0	0
AAATAGT	235	940	7	228.53	269507686	136.5	451213292	6580	4	1.02831	4.11324	2.08327	0.0287927	0.0145829	0.205128	1.06834e-07	1.06834e-07	1	0	0	1	0	0
AAATAGTAG	1	6	9	228.53	269507686	136.5	451213292	54	6	0.00437579	0.0262547	0.0132975	0.000236293	0.000119677	0.395604	8.76757e-10	8.76757e-10	1	0	0	1	0	0
AAATAT	494	1978	6	228.53	269507686	136.5	451213292	11868	4.00405	2.16164	8.65532	4.38374	0.0519319	0.0263024	0.176002	1.92692e-07	1.92692e-07	1	0	0	1	0	0
AAATATAAT	1	6	9	228.53	269507686	136.5	451213292	54	6	0.00437579	0.0262547	0.0132975	0.000236293	0.000119677	0.395604	8.76757e-10	8.76757e-10	1	0	0	1	0	0
AAATATTTC	1	6	9	228.53	269507686	136.5	451213292	54	6	0.00437579	0.0262547	0.0132975	0.000236293	0.000119677	0.395604	8.76757e-10	8.76757e-10	1	0	0	1	0	0
AAATC	16	92	5	228.53	269507686	136.5	451213292	460	5.75	0.0700127	0.402573	0.203895	0.00201286	0.00101947	0.210623	7.46867e-09	7.46867e-09	1	0	0	1	0	0
AAATCAATGAG	1	4	11	228.53	269507686	136.5	451213292	44	4	0.00437579	0.0175032	0.00886499	0.000192535	9.75149e-05	0.322344	7.14395e-10	7.14395e-10	1	0	0	1	0	0
AAATCAC	197	788	7	228.53	269507686	136.5	451213292	5516	4	0.862031	3.44812	1.7464	0.0241369	0.0122248	0.205128	8.95591e-08	8.95591e-08	1	0	0	1	0	0
AAATCAGG	1	5	8	228.53	269507686	136.5	451213292	40	5	0.00437579	0.021879	0.0110812	0.000175032	8.86499e-05	0.29304	6.4945e-10	6.4945e-10	1	0	0	1	0	0
AAATCCC	2	8	7	228.53	269507686	136.5	451213292	56	4	0.00875158	0.0350063	0.01773	0.000245044	0.00012411	0.205128	9.09229e-10	9.09229e-10	1	0	0	1	0	0
AAATCCCCATCCCCATC	2	8	17	228.53	269507686	136.5	451213292	136	4	0.00875158	0.0350063	0.01773	0.000595108	0.00030141	0.498168	2.20813e-09	2.20813e-09	1	0	0	1	0	0
AAATCCCTCCTCAAC	1	4	15	228.53	269507686	136.5	451213292	60	4	0.00437579	0.0175032	0.00886499	0.000262547	0.000132975	0.43956	9.74174e-10	9.74174e-10	1	0	0	1	0	0
AAATCCGTCAGACCC	1	4	15	228.53	269507686	136.5	451213292	60	4	0.00437579	0.0175032	0.00886499	0.000262547	0.000132975	0.43956	9.74174e-10	9.74174e-10	1	0	0	1	0	0
AAATCGAAT	215	1062	9	228.53	269507686	136.5	451213292	9558	4.93953	0.940795	4.64709	2.35365	0.0418238	0.0211829	0.325684	1.55186e-07	1.55186e-07	1	0	0	1	0	0
AAATCT	2682	11721	6	228.53	269507686	136.5	451213292	70326	4.37025	11.7359	51.2887	25.9766	0.307732	0.15586	0.192099	1.14183e-06	1.14183e-06	1	0	0	1	0	0
AAATCTT	196	784	7	228.53	269507686	136.5	451213292	5488	4	0.857655	3.43062	1.73754	0.0240143	0.0121628	0.205128	8.91045e-08	8.91045e-08	1	0	0	1	0	0
AAATGAAG	192	954	8	228.53	269507686	136.5	451213292	7632	4.96875	0.840152	4.17451	2.1143	0.033396	0.0169144	0.291209	1.23915e-07	1.23915e-07	1	0	0	1	0	0
AAATGAC	58	232	7	228.53	269507686	136.5	451213292	1624	4	0.253796	1.01518	0.514169	0.00710629	0.00359918	0.205128	2.63677e-08	2.63677e-08	1	0	0	1	0	0
AAATGC	2	8	6	228.53	269507686	136.5	451213292	48	4	0.00875158	0.0350063	0.01773	0.000210038	0.00010638	0.175824	7.7934e-10	7.7934e-10	1	0	0	1	0	0
AAATGCACCCACTCC	2	11	15	228.53	269507686	136.5	451213292	165	5.5	0.00875158	0.0481337	0.0243787	0.000722006	0.000365681	0.604396	2.67898e-09	2.67898e-09	1	0	0	1	1	0
AAATGG	119	476	6	228.53	269507686	136.5	451213292	2856	4	0.520719	2.08288	1.05493	0.0124973	0.0063296	0.175824	4.63707e-08	4.63707e-08	1	0	0	1	0	0
AAATGGACTACAACCACGCC	2	8	20	228.53	269507686	136.5	451213292	160	4	0.00875158	0.0350063	0.01773	0.000700127	0.000354599	0.586081	2.5978e-09	2.5978e-09	1	0	0	1	1	0
AAATGGAGCATGGAG	1	7	15	228.53	269507686	136.5	451213292	105	7	0.00437579	0.0306305	0.0155137	0.000459458	0.000232706	0.769231	1.70481e-09	1.70481e-09	1	0	0	1	1	0
AAATGGGAGAGAGGC	10	50	15	228.53	269507686	136.5	451213292	750	5	0.0437579	0.21879	0.110812	0.00328184	0.00166219	0.549451	1.21772e-08	1.21772e-08	1	0	0	1	1	0
AAATGGGTGGAGACG	1	4	15	228.53	269507686	136.5	451213292	60	4	0.00437579	0.0175032	0.00886499	0.000262547	0.000132975	0.43956	9.74174e-10	9.74174e-10	1	0	0	1	0	0
AAATGGGTGTTGGGC	3	12	15	228.53	269507686	136.5	451213292	180	4	0.0131274	0.0525095	0.026595	0.000787642	0.000398924	0.43956	2.92252e-09	2.92252e-09	1	0	0	1	0	0
AAATGGTCCGATGGC	6	29	15	228.53	269507686	136.5	451213292	435	4.83333	0.0262547	0.126898	0.0642712	0.00190347	0.000964067	0.531136	7.06276e-09	7.06276e-09	1	0	0	1	1	0
AAATGT	1	4	6	228.53	269507686	136.5	451213292	24	4	0.00437579	0.0175032	0.00886499	0.000105019	5.31899e-05	0.175824	3.8967e-10	3.8967e-10	1	0	0	1	0	0
AAATGTACT	1	4	9	228.53	269507686	136.5	451213292	36	4	0.00437579	0.0175032	0.00886499	0.000157528	7.97849e-05	0.263736	5.84505e-10	5.84505e-10	1	0	0	1	0	0
AAATGTT	132	715	7	228.53	269507686	136.5	451213292	5005	5.41667	0.577604	3.12869	1.58462	0.0219008	0.0110923	0.277778	8.12624e-08	8.12624e-08	1	0	0	1	0	0
AAATT	19	120	5	228.53	269507686	136.5	451213292	600	6.31579	0.08314	0.525095	0.26595	0.00262547	0.00132975	0.231348	9.74174e-09	9.74174e-09	1	0	0	1	0	0
AAATTAC	2	11	7	228.53	269507686	136.5	451213292	77	5.5	0.00875158	0.0481337	0.0243787	0.000336936	0.000170651	0.282051	1.25019e-09	1.25019e-09	1	0	0	1	0	0
AAATTAG	1	4	7	228.53	269507686	136.5	451213292	28	4	0.00437579	0.0175032	0.00886499	0.000122522	6.20549e-05	0.205128	4.54615e-10	4.54615e-10	1	0	0	1	0	0
AAATTAT	2	8	7	228.53	269507686	136.5	451213292	56	4	0.00875158	0.0350063	0.01773	0.000245044	0.00012411	0.205128	9.09229e-10	9.09229e-10	1	0	0	1	0	0
AAATTC	100	407	6	228.53	269507686	136.5	451213292	2442	4.07	0.437579	1.78095	0.902012	0.0106857	0.00541207	0.178901	3.96489e-08	3.96489e-08	1	0	0	1	0	0
AAATTCACAT	1	4	10	228.53	269507686	136.5	451213292	40	4	0.00437579	0.0175032	0.00886499	0.000175032	8.86499e-05	0.29304	6.4945e-10	6.4945e-10	1	0	0	1	0	0
AAATTCCGGCG	1	4	11	228.53	269507686	136.5	451213292	44	4	0.00437579	0.0175032	0.00886499	0.000192535	9.75149e-05	0.322344	7.14395e-10	7.14395e-10	1	0	0	1	0	0
AAATTCCGTCCCTAC	6	36	15	228.53	269507686	136.5	451213292	540	6	0.0262547	0.157528	0.0797849	0.00236293	0.00119677	0.659341	8.76757e-09	8.76757e-09	1	0	0	1	1	0
AAATTGTTAT	72	353	10	228.53	269507686	136.5	451213292	3530	4.90278	0.315057	1.54465	0.782335	0.0154465	0.00782335	0.359178	5.73139e-08	5.73139e-08	1	0	0	1	0	0
AAATTT	10	40	6	228.53	269507686	136.5	451213292	240	4	0.0437579	0.175032	0.0886499	0.00105019	0.000531899	0.175824	3.8967e-09	3.8967e-09	1	0	0	1	0	0
AAATTTATTAG	153	804	11	228.53	269507686	136.5	451213292	8844	5.2549	0.669496	3.51814	1.78186	0.0386995	0.0196005	0.423472	1.43593e-07	1.43593e-07	1	0	0	1	0	0
AAC	26139	259601	3	228.53	269507686	136.5	451213292	778803	9.93156	114.379	1135.96	575.34	3.40788	1.72602	0.218276	1.26448e-05	1.26448e-05	1	1	0	0	0	0
AACAACAACTCACAC	1	4	15	228.53	269507686	136.5	451213292	60	4	0.00437579	0.0175032	0.00886499	0.000262547	0.000132975	0.43956	9.74174e-10	9.74174e-10	1	0	0	1	0	0
AACAACC	5	20	7	228.53	269507686	136.5	451213292	140	4	0.021879	0.0875158	0.0443249	0.000612611	0.000310275	0.205128	2.27307e-09	2.27307e-09	1	0	0	1	0	0
AACAACCCAGTCCGC	114	578	15	228.53	269507686	136.5	451213292	8670	5.07018	0.49884	2.52921	1.28099	0.0379381	0.0192149	0.557162	1.40768e-07	1.40768e-07	1	0	0	1	1	0
AACAACCCCAACCCC	1	4	15	228.53	269507686	136.5	451213292	60	4	0.00437579	0.0175032	0.00886499	0.000262547	0.000132975	0.43956	9.74174e-10	9.74174e-10	1	0	0	1	0	0
AACAACCCGACACCC	1	4	15	228.53	269507686	136.5	451213292	60	4	0.00437579	0.0175032	0.00886499	0.000262547	0.000132975	0.43956	9.74174e-10	9.74174e-10	1	0	0	1	0	0
AACAACTCACCGTCC	1	4	15	228.53	269507686	136.5	451213292	60	4	0.00437579	0.0175032	0.00886499	0.000262547	0.000132975	0.43956	9.74174e-10	9.74174e-10	1	0	0	1	0	0
AACAAGAATGTGCGG	1	5	15	228.53	269507686	136.5	451213292	75	5	0.00437579	0.021879	0.0110812	0.000328184	0.000166219	0.549451	1.21772e-09	1.21772e-09	1	0	0	1	1	0
AACAAGATTGAACTCGAG	1	4	18	228.53	269507686	136.5	451213292	72	4	0.00437579	0.0175032	0.00886499	0.000315057	0.00015957	0.527473	1.16901e-09	1.16901e-09	1	0	0	1	1	0
AACAAGCGGAGTGGC	95	535	15	228.53	269507686	136.5	451213292	8025	5.63158	0.4157	2.34105	1.18569	0.0351157	0.0177854	0.618855	1.30296e-07	1.30296e-07	1	0	0	1	1	0
AACAAGCGTCTATCAGTCACTATCC	6	27	25	228.53	269507686	136.5	451213292	675	4.5	0.0262547	0.118146	0.0598387	0.00295366	0.00149597	0.824176	1.09595e-08	1.09595e-08	1	0	0	1	1	0
AACAAGGTCTAC	1	4	12	228.53	269507686	136.5	451213292	48	4	0.00437579	0.0175032	0.00886499	0.000210038	0.00010638	0.351648	7.7934e-10	7.7934e-10	1	0	0	1	0	0
AACAAT	126	609	6	228.53	269507686	136.5	451213292	3654	4.83333	0.55135	2.66486	1.34969	0.0159891	0.00809817	0.212454	5.93272e-08	5.93272e-08	1	0	0	1	0	0
AACAATAT	30	186	8	228.53	269507686	136.5	451213292	1488	6.2	0.131274	0.813897	0.412222	0.00651118	0.00329778	0.36337	2.41595e-08	2.41595e-08	1	0	0	1	0	0
AACAC	174	889	5	228.53	269507686	136.5	451213292	4445	5.1092	0.761388	3.89008	1.97024	0.0194504	0.00985122	0.18715	7.21701e-08	7.21701e-08	1	0	0	1	0	0
AACACAACATAACTC	1	4	15	228.53	269507686	136.5	451213292	60	4	0.00437579	0.0175032	0.00886499	0.000262547	0.000132975	0.43956	9.74174e-10	9.74174e-10	1	0	0	1	0	0
AACACAC	83	333	7	228.53	269507686	136.5	451213292	2331	4.01205	0.363191	1.45714	0.73801	0.0102	0.00516607	0.205746	3.78467e-08	3.78467e-08	1	0	0	1	0	0
AACACACTCCGAGGC	2	9	15	228.53	269507686	136.5	451213292	135	4.5	0.00875158	0.0393821	0.0199462	0.000590732	0.000299193	0.494505	2.19189e-09	2.19189e-09	1	0	0	1	0	0
AACACAG	5	20	7	228.53	269507686	136.5	451213292	140	4	0.021879	0.0875158	0.0443249	0.000612611	0.000310275	0.205128	2.27307e-09	2.27307e-09	1	0	0	1	0	0
AACACAGAACGCAGG	1	4	15	228.53	269507686	136.5	451213292	60	4	0.00437579	0.0175032	0.00886499	0.000262547	0.000132975	0.43956	9.74174e-10	9.74174e-10	1	0	0	1	0	0
AACACAGGCAGTGGG	4	19	15	228.53	269507686	136.5	451213292	285	4.75	0.0175032	0.08314	0.0421087	0.0012471	0.00063163	0.521978	4.62733e-09	4.62733e-09	1	0	0	1	1	0
AACACATAACATGAGAGGCATAG	6	31	23	228.53	269507686	136.5	451213292	713	5.16667	0.0262547	0.13565	0.0687036	0.00311994	0.00158018	0.870574	1.15764e-08	1.15764e-08	1	0	0	1	1	0
AACACC	285	3113	6	228.53	269507686	136.5	451213292	18678	10.9228	1.2471	13.6218	6.89918	0.081731	0.0413951	0.480123	3.0326e-07	3.0326e-07	1	0	0	1	0	0
AACACCAACCAAGGCCAACATAATC	2	9	25	228.53	269507686	136.5	451213292	225	4.5	0.00875158	0.0393821	0.0199462	0.000984553	0.000498656	0.824176	3.65315e-09	3.65315e-09	1	0	0	1	1	0
AACACCAACTCGACG	1	4	15	228.53	269507686	136.5	451213292	60	4	0.00437579	0.0175032	0.00886499	0.000262547	0.000132975	0.43956	9.74174e-10	9.74174e-10	1	0	0	1	0	0
AACACCACATATCAGCTCATATCCG	2	9	25	228.53	269507686	136.5	451213292	225	4.5	0.00875158	0.0393821	0.0199462	0.000984553	0.000498656	0.824176	3.65315e-09	3.65315e-09	1	0	0	1	1	0
AACACCACGGCAGGC	2	13	15	228.53	269507686	136.5	451213292	195	6.5	0.00875158	0.0568853	0.0288112	0.000853279	0.000432168	0.714286	3.16607e-09	3.16607e-09	1	0	0	1	1	0
AACACCC	1	4	7	228.53	269507686	136.5	451213292	28	4	0.00437579	0.0175032	0.00886499	0.000122522	6.20549e-05	0.205128	4.54615e-10	4.54615e-10	1	0	0	1	0	0
AACACCCACCACTC	1	4	14	228.53	269507686	136.5	451213292	56	4	0.00437579	0.0175032	0.00886499	0.000245044	0.00012411	0.410256	9.09229e-10	9.09229e-10	1	0	0	1	0	0
AACACCCGAATAGAC	1	4	15	228.53	269507686	136.5	451213292	60	4	0.00437579	0.0175032	0.00886499	0.000262547	0.000132975	0.43956	9.74174e-10	9.74174e-10	1	0	0	1	0	0
AACACCCGACTCCAC	363	1681	15	228.53	269507686	136.5	451213292	25215	4.63085	1.58841	7.35571	3.72551	0.110336	0.0558827	0.508885	4.09397e-07	4.09397e-07	1	0	0	1	1	0
AACACCGGAAGTGAC	15	83	15	228.53	269507686	136.5	451213292	1245	5.53333	0.0656369	0.363191	0.183948	0.00544786	0.00275923	0.608059	2.02141e-08	2.02141e-08	1	0	0	1	1	0
AACACCTCCATAATC	1	4	15	228.53	269507686	136.5	451213292	60	4	0.00437579	0.0175032	0.00886499	0.000262547	0.000132975	0.43956	9.74174e-10	9.74174e-10	1	0	0	1	0	0
AACACCTCCGACGAC	53	246	15	228.53	269507686	136.5	451213292	3690	4.64151	0.231917	1.07644	0.545197	0.0161467	0.00817795	0.510056	5.99117e-08	5.99117e-08	1	0	0	1	1	0
AACACGACCACGATG	1	4	15	228.53	269507686	136.5	451213292	60	4	0.00437579	0.0175032	0.00886499	0.000262547	0.000132975	0.43956	9.74174e-10	9.74174e-10	1	0	0	1	0	0
AACACGCCCAGGTGG	57	250	15	228.53	269507686	136.5	451213292	3750	4.38596	0.24942	1.09395	0.554062	0.0164092	0.00831093	0.481974	6.08859e-08	6.08859e-08	1	0	0	1	0	0
AACACTCCCTGACTC	1	4	15	228.53	269507686	136.5	451213292	60	4	0.00437579	0.0175032	0.00886499	0.000262547	0.000132975	0.43956	9.74174e-10	9.74174e-10	1	0	0	1	0	0
AACACTTCACCAACG	1	4	15	228.53	269507686	136.5	451213292	60	4	0.00437579	0.0175032	0.00886499	0.000262547	0.000132975	0.43956	9.74174e-10	9.74174e-10	1	0	0	1	0	0
AACAG	1	7	5	228.53	269507686	136.5	451213292	35	7	0.00437579	0.0306305	0.0155137	0.000153153	7.75686e-05	0.25641	5.68268e-10	5.68268e-10	1	0	0	1	0	0
AACAGATCGG	1	5	10	228.53	269507686	136.5	451213292	50	5	0.00437579	0.021879	0.0110812	0.00021879	0.000110812	0.3663	8.11812e-10	8.11812e-10	1	0	0	1	0	0
AACAGATTCAACAGCCTATAC	12	61	21	228.53	269507686	136.5	451213292	1281	5.08333	0.0525095	0.266923	0.135191	0.00560539	0.00283901	0.782051	2.07986e-08	2.07986e-08	1	0	0	1	1	0
AACAGATTCGACGGG	1	6	15	228.53	269507686	136.5	451213292	90	6	0.00437579	0.0262547	0.0132975	0.000393821	0.000199462	0.659341	1.46126e-09	1.46126e-09	1	0	0	1	1	0
AACAGC	572	2718	6	228.53	269507686	136.5	451213292	16308	4.75175	2.50295	11.8934	6.02376	0.0713604	0.0361426	0.208868	2.64781e-07	2.64781e-07	1	0	0	1	0	0
AACAGCAACGGAGGG	2	14	15	228.53	269507686	136.5	451213292	210	7	0.00875158	0.0612611	0.0310275	0.000918916	0.000465412	0.769231	3.40961e-09	3.40961e-09	1	0	0	1	1	0
AACAGCAGG	27	251	9	228.53	269507686	136.5	451213292	2259	9.2963	0.118146	1.09832	0.556278	0.00988491	0.0050065	0.612943	3.66777e-08	3.66777e-08	1	0	0	1	1	0
AACAGCCCCACCCTC	2	8	15	228.53	269507686	136.5	451213292	120	4	0.00875158	0.0350063	0.01773	0.000525095	0.00026595	0.43956	1.94835e-09	1.94835e-09	1	0	0	1	0	0
AACAGCCGC	12	82	9	228.53	269507686	136.5	451213292	738	6.83333	0.0525095	0.358815	0.181732	0.00322933	0.00163559	0.450549	1.19823e-08	1.19823e-08	1	0	0	1	0	0
AACAGCTCACCATACCACCATAC	2	8	23	228.53	269507686	136.5	451213292	184	4	0.00875158	0.0350063	0.01773	0.000805146	0.000407789	0.673993	2.98747e-09	2.98747e-09	1	0	0	1	1	0
AACAGGAGCATCAGC	2	10	15	228.53	269507686	136.5	451213292	150	5	0.00875158	0.0437579	0.0221625	0.000656369	0.000332437	0.549451	2.43544e-09	2.43544e-09	1	0	0	1	1	0
AACAGGGTGGAGGTG	2	15	15	228.53	269507686	136.5	451213292	225	7.5	0.00875158	0.0656369	0.0332437	0.000984553	0.000498656	0.824176	3.65315e-09	3.65315e-09	1	0	0	1	1	0
AACAGGTGGGCGCGT	12	79	15	228.53	269507686	136.5	451213292	1185	6.58333	0.0525095	0.345688	0.175083	0.00518531	0.00262625	0.723443	1.92399e-08	1.92399e-08	1	0	0	1	1	0
AACAGGTTG	207	1509	9	228.53	269507686	136.5	451213292	13581	7.28986	0.905789	6.60307	3.34432	0.0594276	0.0300988	0.48065	2.20504e-07	2.20504e-07	1	0	0	1	0	0
AACAGTCATCCACAC	340	2237	15	228.53	269507686	136.5	451213292	33555	6.57941	1.48777	9.78865	4.95774	0.14683	0.0743662	0.723012	5.44807e-07	5.44807e-07	1	0	0	1	1	0
AACAT	103	527	5	228.53	269507686	136.5	451213292	2635	5.1165	0.450707	2.30604	1.16796	0.0115302	0.00583981	0.187418	4.27825e-08	4.27825e-08	1	0	0	1	0	0
AACATAC	145	580	7	228.53	269507686	136.5	451213292	4060	4	0.63449	2.53796	1.28542	0.0177657	0.00899796	0.205128	6.59191e-08	6.59191e-08	1	0	0	1	0	0
AACATATATATGTGTGTG	1	4	18	228.53	269507686	136.5	451213292	72	4	0.00437579	0.0175032	0.00886499	0.000315057	0.00015957	0.527473	1.16901e-09	1.16901e-09	1	0	0	1	1	0
AACATATGCACAACTCCATCTCG	34	153	23	228.53	269507686	136.5	451213292	3519	4.5	0.148777	0.669496	0.339086	0.0153984	0.00779897	0.758242	5.71353e-08	5.71353e-08	1	0	0	1	1	0
AACATC	124	498	6	228.53	269507686	136.5	451213292	2988	4.01613	0.542598	2.17914	1.10369	0.0130749	0.00662215	0.176533	4.85139e-08	4.85139e-08	1	0	0	1	0	0
AACATCACCAGCACG	672	3362	15	228.53	269507686	136.5	451213292	50430	5.00298	2.94053	14.7114	7.45102	0.220671	0.111765	0.549778	8.18794e-07	8.18794e-07	1	0	0	1	1	0
AACATCC	4	16	7	228.53	269507686	136.5	451213292	112	4	0.0175032	0.0700127	0.0354599	0.000490089	0.00024822	0.205128	1.81846e-09	1.81846e-09	1	0	0	1	0	0
AACATCCACCC	1	4	11	228.53	269507686	136.5	451213292	44	4	0.00437579	0.0175032	0.00886499	0.000192535	9.75149e-05	0.322344	7.14395e-10	7.14395e-10	1	0	0	1	0	0
AACATCCACTGAGGC	159	951	15	228.53	269507686	136.5	451213292	14265	5.98113	0.695751	4.16138	2.10765	0.0624207	0.0316148	0.657267	2.3161e-07	2.3161e-07	1	0	0	1	1	0
AACATCTATCTACTACACCACGC	2	10	23	228.53	269507686	136.5	451213292	230	5	0.00875158	0.0437579	0.0221625	0.00100643	0.000509737	0.842491	3.73434e-09	3.73434e-09	1	0	0	1	1	0
AACATG	4	19	6	228.53	269507686	136.5	451213292	114	4.75	0.0175032	0.08314	0.0421087	0.00049884	0.000252652	0.208791	1.85093e-09	1.85093e-09	1	0	0	1	0	0
AACATGGGCAACCTG	21	107	15	228.53	269507686	136.5	451213292	1605	5.09524	0.0918916	0.46821	0.237138	0.00702315	0.00355708	0.559916	2.60592e-08	2.60592e-08	1	0	0	1	1	0
AACC	29	214	4	228.53	269507686	136.5	451213292	856	7.37931	0.126898	0.936419	0.474277	0.00374568	0.00189711	0.216244	1.38982e-08	1.38982e-08	1	0	0	0	0	0
AACCAACG	1	4	8	228.53	269507686	136.5	451213292	32	4	0.00437579	0.0175032	0.00886499	0.000140025	7.09199e-05	0.234432	5.1956e-10	5.1956e-10	1	0	0	1	0	0
AACCAACTCCAAGCG	11	57	15	228.53	269507686	136.5	451213292	855	5.18182	0.0481337	0.24942	0.126326	0.0037413	0.00189489	0.569431	1.3882e-08	1.3882e-08	1	0	0	1	1	0
AACCAAGCC	4	26	9	228.53	269507686	136.5	451213292	234	6.5	0.0175032	0.113771	0.0576224	0.00102394	0.000518602	0.428571	3.79928e-09	3.79928e-09	1	0	0	1	0	0
AACCAATT	65	333	8	228.53	269507686	136.5	451213292	2664	5.12308	0.284426	1.45714	0.73801	0.0116571	0.00590408	0.300254	4.32533e-08	4.32533e-08	1	0	0	1	0	0
AACCAC	7	31	6	228.53	269507686	136.5	451213292	186	4.42857	0.0306305	0.13565	0.0687036	0.000813897	0.000412222	0.194662	3.01994e-09	3.01994e-09	1	0	0	1	0	0
AACCACCAACCATAG	1	4	15	228.53	269507686	136.5	451213292	60	4	0.00437579	0.0175032	0.00886499	0.000262547	0.000132975	0.43956	9.74174e-10	9.74174e-10	1	0	0	1	0	0
AACCACCAAGTCCGC	569	2801	15	228.53	269507686	136.5	451213292	42015	4.92267	2.48983	12.2566	6.20771	0.183849	0.0931156	0.540953	6.82166e-07	6.82166e-07	1	0	0	1	1	0
AACCACCCACC	1	4	11	228.53	269507686	136.5	451213292	44	4	0.00437579	0.0175032	0.00886499	0.000192535	9.75149e-05	0.322344	7.14395e-10	7.14395e-10	1	0	0	1	0	0
AACCACCCC	1	5	9	228.53	269507686	136.5	451213292	45	5	0.00437579	0.021879	0.0110812	0.000196911	9.97311e-05	0.32967	7.30631e-10	7.30631e-10	1	0	0	1	0	0
AACCACCCT	1	6	9	228.53	269507686	136.5	451213292	54	6	0.00437579	0.0262547	0.0132975	0.000236293	0.000119677	0.395604	8.76757e-10	8.76757e-10	1	0	0	1	0	0
AACCACGTCTATCTG	86	535	15	228.53	269507686	136.5	451213292	8025	6.22093	0.376318	2.34105	1.18569	0.0351157	0.0177854	0.683619	1.30296e-07	1.30296e-07	1	0	0	1	1	0
AACCAG	2	8	6	228.53	269507686	136.5	451213292	48	4	0.00875158	0.0350063	0.01773	0.000210038	0.00010638	0.175824	7.7934e-10	7.7934e-10	1	0	0	1	0	0
AACCAGC	121	484	7	228.53	269507686	136.5	451213292	3388	4	0.529471	2.11788	1.07266	0.0148252	0.00750864	0.205128	5.50084e-08	5.50084e-08	1	0	0	1	0	0
AACCAGCATGAACCT	1	5	15	228.53	269507686	136.5	451213292	75	5	0.00437579	0.021879	0.0110812	0.000328184	0.000166219	0.549451	1.21772e-09	1.21772e-09	1	0	0	1	1	0
AACCAGCCCTCAACG	2	9	15	228.53	269507686	136.5	451213292	135	4.5	0.00875158	0.0393821	0.0199462	0.000590732	0.000299193	0.494505	2.19189e-09	2.19189e-09	1	0	0	1	0	0
AACCAGGAAGTGGGG	52	278	15	228.53	269507686	136.5	451213292	4170	5.34615	0.227541	1.21647	0.616117	0.0182471	0.00924175	0.587489	6.77051e-08	6.77051e-08	1	0	0	1	1	0
AACCAGTTC	501	4703	9	228.53	269507686	136.5	451213292	42327	9.38723	2.19227	20.5793	10.423	0.185214	0.0938071	0.618938	6.87231e-07	6.87231e-07	1	0	0	1	1	0
AACCATCCCAGAGCC	523	2649	15	228.53	269507686	136.5	451213292	39735	5.06501	2.28854	11.5915	5.87084	0.173872	0.0880626	0.556594	6.45147e-07	6.45147e-07	1	0	0	1	1	0
AACCC	6	32	5	228.53	269507686	136.5	451213292	160	5.33333	0.0262547	0.140025	0.0709199	0.000700127	0.000354599	0.19536	2.5978e-09	2.5978e-09	1	0	0	1	0	0
AACCCAACCGTCCGC	1	4	15	228.53	269507686	136.5	451213292	60	4	0.00437579	0.0175032	0.00886499	0.000262547	0.000132975	0.43956	9.74174e-10	9.74174e-10	1	0	0	1	0	0
AACCCAAGAGCACCG	1	4	15	228.53	269507686	136.5	451213292	60	4	0.00437579	0.0175032	0.00886499	0.000262547	0.000132975	0.43956	9.74174e-10	9.74174e-10	1	0	0	1	0	0
AACCCAAT	1133048	14717251	8	228.53	269507686	136.5	451213292	117738008	12.9891	4957.98	64399.6	32617.1	515.197	260.936	0.761265	0.00191162	0.00191162	1	1	1	1	1	1
AACCCAATCGCAGCC	179	859	15	228.53	269507686	136.5	451213292	12885	4.79888	0.783267	3.7588	1.90376	0.0563821	0.0285563	0.52735	2.09204e-07	2.09204e-07	1	0	0	1	1	0
AACCCAATGAGCGCC	1	4	15	228.53	269507686	136.5	451213292	60	4	0.00437579	0.0175032	0.00886499	0.000262547	0.000132975	0.43956	9.74174e-10	9.74174e-10	1	0	0	1	0	0
AACCCACGCTTCCCT	226	997	15	228.53	269507686	136.5	451213292	14955	4.4115	0.988929	4.36266	2.2096	0.06544	0.033144	0.484781	2.42813e-07	2.42813e-07	1	0	0	1	0	0
AACCCAT	2	11	7	228.53	269507686	136.5	451213292	77	5.5	0.00875158	0.0481337	0.0243787	0.000336936	0.000170651	0.282051	1.25019e-09	1.25019e-09	1	0	0	1	0	0
AACCCC	7	37	6	228.53	269507686	136.5	451213292	222	5.28571	0.0306305	0.161904	0.0820011	0.000971426	0.000492007	0.232339	3.60445e-09	3.60445e-09	1	0	0	1	0	0
AACCCCC	2	8	7	228.53	269507686	136.5	451213292	56	4	0.00875158	0.0350063	0.01773	0.000245044	0.00012411	0.205128	9.09229e-10	9.09229e-10	1	0	0	1	0	0
AACCCCCGACTCCAC	1	4	15	228.53	269507686	136.5	451213292	60	4	0.00437579	0.0175032	0.00886499	0.000262547	0.000132975	0.43956	9.74174e-10	9.74174e-10	1	0	0	1	0	0
AACCCCT	23	99	7	228.53	269507686	136.5	451213292	693	4.30435	0.100643	0.433203	0.219408	0.00303242	0.00153586	0.220736	1.12517e-08	1.12517e-08	1	0	0	1	0	0
AACCCCTCAGCACCG	217	918	15	228.53	269507686	136.5	451213292	13770	4.23041	0.949547	4.01698	2.03451	0.0602546	0.0305177	0.464881	2.23573e-07	2.23573e-07	1	0	0	1	0	0
AACCCCTTCAGCCGC	485	2213	15	228.53	269507686	136.5	451213292	33195	4.56289	2.12226	9.68363	4.90455	0.145254	0.0735683	0.501416	5.38962e-07	5.38962e-07	1	0	0	1	1	0
AACCCG	4	28	6	228.53	269507686	136.5	451213292	168	7	0.0175032	0.122522	0.0620549	0.000735133	0.000372329	0.307692	2.72769e-09	2.72769e-09	1	0	0	1	0	0
AACCCGACAATCGCC	1	4	15	228.53	269507686	136.5	451213292	60	4	0.00437579	0.0175032	0.00886499	0.000262547	0.000132975	0.43956	9.74174e-10	9.74174e-10	1	0	0	1	0	0
AACCCGACATACGCC	1	5	15	228.53	269507686	136.5	451213292	75	5	0.00437579	0.021879	0.0110812	0.000328184	0.000166219	0.549451	1.21772e-09	1.21772e-09	1	0	0	1	1	0
AACCCGAT	8	67	8	228.53	269507686	136.5	451213292	536	8.375	0.0350063	0.293178	0.148489	0.00234542	0.00118791	0.490842	8.70262e-09	8.70262e-09	1	0	0	1	0	0
AACCCT	2318	26914	6	228.53	269507686	136.5	451213292	161484	11.6109	10.1431	117.77	59.6481	0.70662	0.357888	0.510368	2.62189e-06	2.62189e-06	1	0	0	1	1	0
AACCCTATTACCCCACGCTTGTGAT	4	17	25	228.53	269507686	136.5	451213292	425	4.25	0.0175032	0.0743885	0.0376762	0.00185971	0.000941905	0.778388	6.9004e-09	6.9004e-09	1	0	0	1	1	0
AACCCTC	5	20	7	228.53	269507686	136.5	451213292	140	4	0.021879	0.0875158	0.0443249	0.000612611	0.000310275	0.205128	2.27307e-09	2.27307e-09	1	0	0	1	0	0
AACCCTCCCAGAGCC	1	4	15	228.53	269507686	136.5	451213292	60	4	0.00437579	0.0175032	0.00886499	0.000262547	0.000132975	0.43956	9.74174e-10	9.74174e-10	1	0	0	1	0	0
AACCG	2	51	5	228.53	269507686	136.5	451213292	255	25.5	0.00875158	0.223165	0.113029	0.00111583	0.000565143	0.934066	4.14024e-09	4.14024e-09	1	0	0	1	1	0
AACCGACAAGAGCCC	12	54	15	228.53	269507686	136.5	451213292	810	4.5	0.0525095	0.236293	0.119677	0.00354439	0.00179516	0.494505	1.31514e-08	1.31514e-08	1	0	0	1	0	0
AACCGACATCATCAC	1	4	15	228.53	269507686	136.5	451213292	60	4	0.00437579	0.0175032	0.00886499	0.000262547	0.000132975	0.43956	9.74174e-10	9.74174e-10	1	0	0	1	0	0
AACCGACCAAGCACC	205	1004	15	228.53	269507686	136.5	451213292	15060	4.89756	0.897037	4.39329	2.22511	0.0658994	0.0333767	0.538194	2.44518e-07	2.44518e-07	1	0	0	1	1	0
AACCGACCGTAGCCC	2	13	15	228.53	269507686	136.5	451213292	195	6.5	0.00875158	0.0568853	0.0288112	0.000853279	0.000432168	0.714286	3.16607e-09	3.16607e-09	1	0	0	1	1	0
AACCGAGCCTTGACG	150	605	15	228.53	269507686	136.5	451213292	9075	4.03333	0.656369	2.64735	1.34083	0.0397103	0.0201124	0.443223	1.47344e-07	1.47344e-07	1	0	0	1	0	0
AACCGC	1	6	6	228.53	269507686	136.5	451213292	36	6	0.00437579	0.0262547	0.0132975	0.000157528	7.97849e-05	0.263736	5.84505e-10	5.84505e-10	1	0	0	1	0	0
AACCGCAT	253	1141	8	228.53	269507686	136.5	451213292	9128	4.50988	1.10708	4.99278	2.52874	0.0399422	0.0202299	0.264315	1.48204e-07	1.48204e-07	1	0	0	1	0	0
AACCGCC	1	4	7	228.53	269507686	136.5	451213292	28	4	0.00437579	0.0175032	0.00886499	0.000122522	6.20549e-05	0.205128	4.54615e-10	4.54615e-10	1	0	0	1	0	0
AACCGCCACCAACCTGGAACTCCCT	2	8	25	228.53	269507686	136.5	451213292	200	4	0.00875158	0.0350063	0.01773	0.000875158	0.000443249	0.732601	3.24725e-09	3.24725e-09	1	0	0	1	1	0
AACCGCCACTTCACC	31	155	15	228.53	269507686	136.5	451213292	2325	5	0.13565	0.678248	0.343518	0.0101737	0.00515277	0.549451	3.77493e-08	3.77493e-08	1	0	0	1	1	0
AACCGCCCCACGATGCCCATCCC	2	8	23	228.53	269507686	136.5	451213292	184	4	0.00875158	0.0350063	0.01773	0.000805146	0.000407789	0.673993	2.98747e-09	2.98747e-09	1	0	0	1	1	0
AACCGCCCTCCTGTC	582	2885	15	228.53	269507686	136.5	451213292	43275	4.95704	2.54671	12.6242	6.39387	0.189362	0.0959081	0.54473	7.02623e-07	7.02623e-07	1	0	0	1	1	0
AACCGCCTTCACGTC	1	4	15	228.53	269507686	136.5	451213292	60	4	0.00437579	0.0175032	0.00886499	0.000262547	0.000132975	0.43956	9.74174e-10	9.74174e-10	1	0	0	1	0	0
AACCGCTACCAGCCC	1	5	15	228.53	269507686	136.5	451213292	75	5	0.00437579	0.021879	0.0110812	0.000328184	0.000166219	0.549451	1.21772e-09	1.21772e-09	1	0	0	1	1	0
AACCGCTATCCACCG	1	5	15	228.53	269507686	136.5	451213292	75	5	0.00437579	0.021879	0.0110812	0.000328184	0.000166219	0.549451	1.21772e-09	1.21772e-09	1	0	0	1	1	0
AACCGGACCCACTCC	302	1477	15	228.53	269507686	136.5	451213292	22155	4.89073	1.32149	6.46304	3.2734	0.0969457	0.0491009	0.537443	3.59714e-07	3.59714e-07	1	0	0	1	1	0
AACCGGAGAGTCTTG	2	9	15	228.53	269507686	136.5	451213292	135	4.5	0.00875158	0.0393821	0.0199462	0.000590732	0.000299193	0.494505	2.19189e-09	2.19189e-09	1	0	0	1	0	0
AACCGTCCCTCCACC	410	1777	15	228.53	269507686	136.5	451213292	26655	4.33415	1.79407	7.77578	3.93827	0.116637	0.0590741	0.47628	4.32777e-07	4.32777e-07	1	0	0	1	0	0
AACCGTCTAGTCACC	1	4	15	228.53	269507686	136.5	451213292	60	4	0.00437579	0.0175032	0.00886499	0.000262547	0.000132975	0.43956	9.74174e-10	9.74174e-10	1	0	0	1	0	0
AACCT	88	440	5	228.53	269507686	136.5	451213292	2200	5	0.38507	1.92535	0.975149	0.00962674	0.00487574	0.18315	3.57197e-08	3.57197e-08	1	0	0	1	0	0
AACCTACCT	853	3801	9	228.53	269507686	136.5	451213292	34209	4.45604	3.73255	16.6324	8.42395	0.149691	0.0758156	0.293805	5.55426e-07	5.55426e-07	1	0	0	1	0	0
AACCTC	128	512	6	228.53	269507686	136.5	451213292	3072	4	0.560101	2.24041	1.13472	0.0134424	0.00680831	0.175824	4.98777e-08	4.98777e-08	1	0	0	1	0	0
AACCTCC	25	101	7	228.53	269507686	136.5	451213292	707	4.04	0.109395	0.441955	0.223841	0.00309368	0.00156689	0.207179	1.1479e-08	1.1479e-08	1	0	0	1	0	0
AACCTCCACGTCCGC	1	4	15	228.53	269507686	136.5	451213292	60	4	0.00437579	0.0175032	0.00886499	0.000262547	0.000132975	0.43956	9.74174e-10	9.74174e-10	1	0	0	1	0	0
AACCTCCGAATCCCT	2	8	15	228.53	269507686	136.5	451213292	120	4	0.00875158	0.0350063	0.01773	0.000525095	0.00026595	0.43956	1.94835e-09	1.94835e-09	1	0	0	1	0	0
AACCTT	1	10	6	228.53	269507686	136.5	451213292	60	10	0.00437579	0.0437579	0.0221625	0.000262547	0.000132975	0.43956	9.74174e-10	9.74174e-10	1	0	0	1	0	0
AACCTTATTGTGCCG	2	15	15	228.53	269507686	136.5	451213292	225	7.5	0.00875158	0.0656369	0.0332437	0.000984553	0.000498656	0.824176	3.65315e-09	3.65315e-09	1	0	0	1	1	0
AACCTTCACCACCAG	1	4	15	228.53	269507686	136.5	451213292	60	4	0.00437579	0.0175032	0.00886499	0.000262547	0.000132975	0.43956	9.74174e-10	9.74174e-10	1	0	0	1	0	0
AACG	2709	21322	4	228.53	269507686	136.5	451213292	85288	7.8708	11.854	93.3006	47.2548	0.373203	0.189019	0.230646	1.38476e-06	1.38476e-06	1	0	0	0	0	0
AACGAATTGACCCCG	8	40	15	228.53	269507686	136.5	451213292	600	5	0.0350063	0.175032	0.0886499	0.00262547	0.00132975	0.549451	9.74174e-09	9.74174e-09	1	0	0	1	1	0
AACGAC	469	2186	6	228.53	269507686	136.5	451213292	13116	4.66098	2.05225	9.56548	4.84472	0.0573929	0.0290683	0.204878	2.12955e-07	2.12955e-07	1	0	0	1	0	0
AACGACAACTTCGAG	6	46	15	228.53	269507686	136.5	451213292	690	7.66667	0.0262547	0.201286	0.101947	0.0030193	0.00152921	0.842491	1.1203e-08	1.1203e-08	1	0	0	1	1	0
AACGACGAC	4112	26443	9	228.53	269507686	136.5	451213292	237987	6.43069	17.9933	115.709	58.6042	1.04138	0.527438	0.424002	3.86401e-06	3.86401e-06	1	0	0	1	0	0
AACGACGCGTTGAT	1	4	14	228.53	269507686	136.5	451213292	56	4	0.00437579	0.0175032	0.00886499	0.000245044	0.00012411	0.410256	9.09229e-10	9.09229e-10	1	0	0	1	0	0
AACGACGGGAACTAC	2	15	15	228.53	269507686	136.5	451213292	225	7.5	0.00875158	0.0656369	0.0332437	0.000984553	0.000498656	0.824176	3.65315e-09	3.65315e-09	1	0	0	1	1	0
AACGACTAC	1	4	9	228.53	269507686	136.5	451213292	36	4	0.00437579	0.0175032	0.00886499	0.000157528	7.97849e-05	0.263736	5.84505e-10	5.84505e-10	1	0	0	1	0	0
AACGACTGCCTCGCC	6	32	15	228.53	269507686	136.5	451213292	480	5.33333	0.0262547	0.140025	0.0709199	0.00210038	0.0010638	0.586081	7.7934e-09	7.7934e-09	1	0	0	1	1	0
AACGAG	194	985	6	228.53	269507686	136.5	451213292	5910	5.07732	0.848904	4.31015	2.183	0.0258609	0.013098	0.223179	9.59562e-08	9.59562e-08	1	0	0	1	0	0
AACGAGACCACTGAG	283	1833	15	228.53	269507686	136.5	451213292	27495	6.47703	1.23835	8.02083	4.06238	0.120312	0.0609357	0.711762	4.46415e-07	4.46415e-07	1	0	0	1	1	0
AACGAGACCCACGAG	18	76	15	228.53	269507686	136.5	451213292	1140	4.22222	0.0787642	0.33256	0.168435	0.0049884	0.00252652	0.46398	1.85093e-08	1.85093e-08	1	0	0	1	0	0
AACGAGGAC	1	5	9	228.53	269507686	136.5	451213292	45	5	0.00437579	0.021879	0.0110812	0.000196911	9.97311e-05	0.32967	7.30631e-10	7.30631e-10	1	0	0	1	0	0
AACGAGGTGCCAGGT	14	69	15	228.53	269507686	136.5	451213292	1035	4.92857	0.0612611	0.30193	0.152921	0.00452894	0.00229382	0.541601	1.68045e-08	1.68045e-08	1	0	0	1	1	0
AACGAT	131	644	6	228.53	269507686	136.5	451213292	3864	4.91603	0.573229	2.81801	1.42726	0.0169081	0.00856358	0.216089	6.27368e-08	6.27368e-08	1	0	0	1	0	0
AACGATGGTGGTCCT	2	11	15	228.53	269507686	136.5	451213292	165	5.5	0.00875158	0.0481337	0.0243787	0.000722006	0.000365681	0.604396	2.67898e-09	2.67898e-09	1	0	0	1	1	0
AACGC	1	5	5	228.53	269507686	136.5	451213292	25	5	0.00437579	0.021879	0.0110812	0.000109395	5.54062e-05	0.18315	4.05906e-10	4.05906e-10	1	0	0	1	0	0
AACGCACCCACTGCC	11	53	15	228.53	269507686	136.5	451213292	795	4.81818	0.0481337	0.231917	0.117461	0.00347875	0.00176192	0.529471	1.29078e-08	1.29078e-08	1	0	0	1	1	0
AACGCC	156	1103	6	228.53	269507686	136.5	451213292	6618	7.07051	0.682623	4.8265	2.44452	0.028959	0.0146671	0.310792	1.07451e-07	1.07451e-07	1	0	0	1	0	0
AACGCCATCGCCCAC	7	51	15	228.53	269507686	136.5	451213292	765	7.28571	0.0306305	0.223165	0.113029	0.00334748	0.00169543	0.800628	1.24207e-08	1.24207e-08	1	0	0	1	1	0
AACGCCCGACCACAC	21	95	15	228.53	269507686	136.5	451213292	1425	4.52381	0.0918916	0.4157	0.210543	0.0062355	0.00315815	0.497122	2.31366e-08	2.31366e-08	1	0	0	1	0	0
AACGCCTTCACCCAC	1	4	15	228.53	269507686	136.5	451213292	60	4	0.00437579	0.0175032	0.00886499	0.000262547	0.000132975	0.43956	9.74174e-10	9.74174e-10	1	0	0	1	0	0
AACGCG	1	4	6	228.53	269507686	136.5	451213292	24	4	0.00437579	0.0175032	0.00886499	0.000105019	5.31899e-05	0.175824	3.8967e-10	3.8967e-10	1	0	0	1	0	0
AACGG	30	164	5	228.53	269507686	136.5	451213292	820	5.46667	0.131274	0.71763	0.363464	0.00358815	0.00181732	0.200244	1.33137e-08	1.33137e-08	1	0	0	1	0	0
AACGGAAGAGGCAATTACTACTGTG	4	16	25	228.53	269507686	136.5	451213292	400	4	0.0175032	0.0700127	0.0354599	0.00175032	0.000886499	0.732601	6.4945e-09	6.4945e-09	1	0	0	1	1	0
AACGGAAGGCGAATG	2	12	15	228.53	269507686	136.5	451213292	180	6	0.00875158	0.0525095	0.026595	0.000787642	0.000398924	0.659341	2.92252e-09	2.92252e-09	1	0	0	1	1	0
AACGGAAT	4	23	8	228.53	269507686	136.5	451213292	184	5.75	0.0175032	0.100643	0.0509737	0.000805146	0.000407789	0.336996	2.98747e-09	2.98747e-09	1	0	0	1	0	0
AACGGAATGG	1	4	10	228.53	269507686	136.5	451213292	40	4	0.00437579	0.0175032	0.00886499	0.000175032	8.86499e-05	0.29304	6.4945e-10	6.4945e-10	1	0	0	1	0	0
AACGGAC	1	4	7	228.53	269507686	136.5	451213292	28	4	0.00437579	0.0175032	0.00886499	0.000122522	6.20549e-05	0.205128	4.54615e-10	4.54615e-10	1	0	0	1	0	0
AACGGACCACCTGGG	28	144	15	228.53	269507686	136.5	451213292	2160	5.14286	0.122522	0.630114	0.31914	0.00945171	0.00478709	0.565149	3.50703e-08	3.50703e-08	1	0	0	1	1	0
AACGGAGAG	1	4	9	228.53	269507686	136.5	451213292	36	4	0.00437579	0.0175032	0.00886499	0.000157528	7.97849e-05	0.263736	5.84505e-10	5.84505e-10	1	0	0	1	0	0
AACGGATGTGGGCGG	2	10	15	228.53	269507686	136.5	451213292	150	5	0.00875158	0.0437579	0.0221625	0.000656369	0.000332437	0.549451	2.43544e-09	2.43544e-09	1	0	0	1	1	0
AACGGC	290	1993	6	228.53	269507686	136.5	451213292	11958	6.87241	1.26898	8.72095	4.41698	0.0523257	0.0265019	0.302084	1.94153e-07	1.94153e-07	1	0	0	1	0	0
AACGGCGACTGGGTG	32	128	15	228.53	269507686	136.5	451213292	1920	4	0.140025	0.560101	0.28368	0.00840152	0.00425519	0.43956	3.11736e-08	3.11736e-08	1	0	0	1	0	0
AACGGGATGAGGGGATGAGGGATGG	1	4	25	228.53	269507686	136.5	451213292	100	4	0.00437579	0.0175032	0.00886499	0.000437579	0.000221625	0.732601	1.62362e-09	1.62362e-09	1	0	0	1	1	0
AACGGGATTGTCATGGCTAGTCAGT	2	8	25	228.53	269507686	136.5	451213292	200	4	0.00875158	0.0350063	0.01773	0.000875158	0.000443249	0.732601	3.24725e-09	3.24725e-09	1	0	0	1	1	0
AACGGGCTGGACACC	10	54	15	228.53	269507686	136.5	451213292	810	5.4	0.0437579	0.236293	0.119677	0.00354439	0.00179516	0.593407	1.31514e-08	1.31514e-08	1	0	0	1	1	0
AACGGGGTAAGGGCT	776	3426	15	228.53	269507686	136.5	451213292	51390	4.41495	3.39561	14.9915	7.59286	0.224872	0.113893	0.485159	8.3438e-07	8.3438e-07	1	0	0	1	0	0
AACGGGT	264	1269	7	228.53	269507686	136.5	451213292	8883	4.80682	1.15521	5.55288	2.81242	0.0388702	0.0196869	0.246503	1.44227e-07	1.44227e-07	1	0	0	1	0	0
AACGGTG	151	604	7	228.53	269507686	136.5	451213292	4228	4	0.660745	2.64298	1.33861	0.0185008	0.00937029	0.205128	6.86468e-08	6.86468e-08	1	0	0	1	0	0
AACGT	180	1211	5	228.53	269507686	136.5	451213292	6055	6.72778	0.787642	5.29908	2.68387	0.0264954	0.0134194	0.246439	9.83104e-08	9.83104e-08	1	0	0	1	0	0
AACGTCAGTGGAGATAAGAGTGAT	157	688	24	228.53	269507686	136.5	451213292	16512	4.38217	0.686999	3.01054	1.52478	0.0722531	0.0365947	0.770491	2.68093e-07	2.68093e-07	1	0	0	1	1	0
AACGTGGGTGTGAGG	38	157	15	228.53	269507686	136.5	451213292	2355	4.13158	0.16628	0.686999	0.347951	0.010305	0.00521926	0.45402	3.82363e-08	3.82363e-08	1	0	0	1	0	0
AACGTTCCACCTAGC	4	16	15	228.53	269507686	136.5	451213292	240	4	0.0175032	0.0700127	0.0354599	0.00105019	0.000531899	0.43956	3.8967e-09	3.8967e-09	1	0	0	1	0	0
AACT	3	19	4	228.53	269507686	136.5	451213292	76	6.33333	0.0131274	0.08314	0.0421087	0.00033256	0.000168435	0.185592	1.23395e-09	1.23395e-09	1	0	0	0	0	0
AACTACAT	1	5	8	228.53	269507686	136.5	451213292	40	5	0.00437579	0.021879	0.0110812	0.000175032	8.86499e-05	0.29304	6.4945e-10	6.4945e-10	1	0	0	1	0	0
AACTACCGCACTGAC	241	1334	15	228.53	269507686	136.5	451213292	20010	5.53527	1.05457	5.83731	2.95647	0.0875596	0.0443471	0.608271	3.24887e-07	3.24887e-07	1	0	0	1	1	0
AACTACT	1	4	7	228.53	269507686	136.5	451213292	28	4	0.00437579	0.0175032	0.00886499	0.000122522	6.20549e-05	0.205128	4.54615e-10	4.54615e-10	1	0	0	1	0	0
AACTAGAGAGAGAG	5	22	14	228.53	269507686	136.5	451213292	308	4.4	0.021879	0.0962674	0.0487574	0.00134774	0.000682604	0.451282	5.00076e-09	5.00076e-09	1	0	0	1	0	0
AACTAGAGAGGGGAG	1	7	15	228.53	269507686	136.5	451213292	105	7	0.00437579	0.0306305	0.0155137	0.000459458	0.000232706	0.769231	1.70481e-09	1.70481e-09	1	0	0	1	1	0
AACTAGAGGCGGGTC	32	166	15	228.53	269507686	136.5	451213292	2490	5.1875	0.140025	0.726381	0.367897	0.0108957	0.00551845	0.570055	4.04282e-08	4.04282e-08	1	0	0	1	1	0
AACTAGGTGGAACTC	2	13	15	228.53	269507686	136.5	451213292	195	6.5	0.00875158	0.0568853	0.0288112	0.000853279	0.000432168	0.714286	3.16607e-09	3.16607e-09	1	0	0	1	1	0
AACTATGCGATGGGG	8	43	15	228.53	269507686	136.5	451213292	645	5.375	0.0350063	0.188159	0.0952986	0.00282239	0.00142948	0.590659	1.04724e-08	1.04724e-08	1	0	0	1	1	0
AACTCAAT	1	4	8	228.53	269507686	136.5	451213292	32	4	0.00437579	0.0175032	0.00886499	0.000140025	7.09199e-05	0.234432	5.1956e-10	5.1956e-10	1	0	0	1	0	0
AACTCAC	1	4	7	228.53	269507686	136.5	451213292	28	4	0.00437579	0.0175032	0.00886499	0.000122522	6.20549e-05	0.205128	4.54615e-10	4.54615e-10	1	0	0	1	0	0
AACTCACACCGACTG	1	4	15	228.53	269507686	136.5	451213292	60	4	0.00437579	0.0175032	0.00886499	0.000262547	0.000132975	0.43956	9.74174e-10	9.74174e-10	1	0	0	1	0	0
AACTCATT	2	12	8	228.53	269507686	136.5	451213292	96	6	0.00875158	0.0525095	0.026595	0.000420076	0.00021276	0.351648	1.55868e-09	1.55868e-09	1	0	0	1	0	0
AACTCC	195	780	6	228.53	269507686	136.5	451213292	4680	4	0.853279	3.41312	1.72867	0.0204787	0.010372	0.175824	7.59856e-08	7.59856e-08	1	0	0	1	0	0
AACTCCC	101	411	7	228.53	269507686	136.5	451213292	2877	4.06931	0.441955	1.79845	0.910877	0.0125892	0.00637614	0.208682	4.67117e-08	4.67117e-08	1	0	0	1	0	0
AACTCCCACTTCAGC	9	46	15	228.53	269507686	136.5	451213292	690	5.11111	0.0393821	0.201286	0.101947	0.0030193	0.00152921	0.561661	1.1203e-08	1.1203e-08	1	0	0	1	1	0
AACTCCCTCCTGCTG	6	34	15	228.53	269507686	136.5	451213292	510	5.66667	0.0262547	0.148777	0.0753524	0.00223165	0.00113029	0.622711	8.28048e-09	8.28048e-09	1	0	0	1	1	0
AACTCGGCGTGGAGG	3	14	15	228.53	269507686	136.5	451213292	210	4.66667	0.0131274	0.0612611	0.0310275	0.000918916	0.000465412	0.512821	3.40961e-09	3.40961e-09	1	0	0	1	1	0
AACTCT	234	936	6	228.53	269507686	136.5	451213292	5616	4	1.02394	4.09574	2.07441	0.0245744	0.0124464	0.175824	9.11827e-08	9.11827e-08	1	0	0	1	0	0
AACTCTATCGACCTCTGCACACTCT	6	24	25	228.53	269507686	136.5	451213292	600	4	0.0262547	0.105019	0.0531899	0.00262547	0.00132975	0.732601	9.74174e-09	9.74174e-09	1	0	0	1	1	0
AACTGAGATGCCCGT	30	151	15	228.53	269507686	136.5	451213292	2265	5.03333	0.131274	0.660745	0.334653	0.00991117	0.0050198	0.553114	3.67751e-08	3.67751e-08	1	0	0	1	1	0
AACTGCG	1	6	7	228.53	269507686	136.5	451213292	42	6	0.00437579	0.0262547	0.0132975	0.000183783	9.30824e-05	0.307692	6.81922e-10	6.81922e-10	1	0	0	1	0	0
AACTGCGCCCCACAC	165	680	15	228.53	269507686	136.5	451213292	10200	4.12121	0.722006	2.97554	1.50705	0.0446331	0.0226057	0.45288	1.6561e-07	1.6561e-07	1	0	0	1	0	0
AACTGGTC	4	62	8	228.53	269507686	136.5	451213292	496	15.5	0.0175032	0.271299	0.137407	0.00217039	0.00109926	0.908425	8.05318e-09	8.05318e-09	1	0	0	1	1	0
AACTGGTCAAGGGAC	1	4	15	228.53	269507686	136.5	451213292	60	4	0.00437579	0.0175032	0.00886499	0.000262547	0.000132975	0.43956	9.74174e-10	9.74174e-10	1	0	0	1	0	0
AACTGT	1	12	6	228.53	269507686	136.5	451213292	72	12	0.00437579	0.0525095	0.026595	0.000315057	0.00015957	0.527473	1.16901e-09	1.16901e-09	1	0	0	1	1	0
AACTGTAT	238	1148	8	228.53	269507686	136.5	451213292	9184	4.82353	1.04144	5.02341	2.54425	0.0401873	0.020354	0.282698	1.49114e-07	1.49114e-07	1	0	0	1	0	0
AACTGTGGAGGCCGT	2	10	15	228.53	269507686	136.5	451213292	150	5	0.00875158	0.0437579	0.0221625	0.000656369	0.000332437	0.549451	2.43544e-09	2.43544e-09	1	0	0	1	1	0
AACTT	2	10	5	228.53	269507686	136.5	451213292	50	5	0.00875158	0.0437579	0.0221625	0.00021879	0.000110812	0.18315	8.11812e-10	8.11812e-10	1	0	0	1	0	0
AACTTACCCATCTTAGCCCGGTGC	2	8	24	228.53	269507686	136.5	451213292	192	4	0.00875158	0.0350063	0.01773	0.000840152	0.000425519	0.703297	3.11736e-09	3.11736e-09	1	0	0	1	1	0
AACTTCATTCTAATAGCCCACCCT	1	5	24	228.53	269507686	136.5	451213292	120	5	0.00437579	0.021879	0.0110812	0.000525095	0.00026595	0.879121	1.94835e-09	1.94835e-09	1	0	0	1	1	0
AACTTCGAGCTCGCAC	150	625	16	228.53	269507686	136.5	451213292	10000	4.16667	0.656369	2.73487	1.38515	0.0437579	0.0221625	0.4884	1.62362e-07	1.62362e-07	1	0	0	1	0	0
AAG	49385	490718	3	228.53	269507686	136.5	451213292	1472154	9.93658	216.098	2147.28	1087.55	6.44184	3.26266	0.218386	2.39022e-05	2.39022e-05	1	1	0	0	0	0
AAGAAGAG	1	4	8	228.53	269507686	136.5	451213292	32	4	0.00437579	0.0175032	0.00886499	0.000140025	7.09199e-05	0.234432	5.1956e-10	5.1956e-10	1	0	0	1	0	0
AAGAAGCGACTGGGG	1	5	15	228.53	269507686	136.5	451213292	75	5	0.00437579	0.021879	0.0110812	0.000328184	0.000166219	0.549451	1.21772e-09	1.21772e-09	1	0	0	1	1	0
AAGAAGG	3	12	7	228.53	269507686	136.5	451213292	84	4	0.0131274	0.0525095	0.026595	0.000367566	0.000186165	0.205128	1.36384e-09	1.36384e-09	1	0	0	1	0	0
AAGAAGGAAGAGCGTAGGAAGG	46	194	22	228.53	269507686	136.5	451213292	4268	4.21739	0.201286	0.848904	0.429952	0.0186759	0.00945894	0.679726	6.92963e-08	6.92963e-08	1	0	0	1	1	0
AAGAAGGGAGCTTCT	1	4	15	228.53	269507686	136.5	451213292	60	4	0.00437579	0.0175032	0.00886499	0.000262547	0.000132975	0.43956	9.74174e-10	9.74174e-10	1	0	0	1	0	0
AAGAAGGTGG	3	12	10	228.53	269507686	136.5	451213292	120	4	0.0131274	0.0525095	0.026595	0.000525095	0.00026595	0.29304	1.94835e-09	1.94835e-09	1	0	0	1	0	0
AAGAAGTAT	3	15	9	228.53	269507686	136.5	451213292	135	5	0.0131274	0.0656369	0.0332437	0.000590732	0.000299193	0.32967	2.19189e-09	2.19189e-09	1	0	0	1	0	0
AAGAAT	66	264	6	228.53	269507686	136.5	451213292	1584	4	0.288802	1.15521	0.585089	0.00693125	0.00351053	0.175824	2.57182e-08	2.57182e-08	1	0	0	1	0	0
AAGAC	171	855	5	228.53	269507686	136.5	451213292	4275	5	0.74826	3.7413	1.89489	0.0187065	0.00947445	0.18315	6.94099e-08	6.94099e-08	1	0	0	1	0	0
AAGACCAAGCATGCAG	1	4	16	228.53	269507686	136.5	451213292	64	4	0.00437579	0.0175032	0.00886499	0.000280051	0.00014184	0.468864	1.03912e-09	1.03912e-09	1	0	0	1	0	0
AAGACCACGCGACCG	64	275	15	228.53	269507686	136.5	451213292	4125	4.29688	0.280051	1.20334	0.609468	0.0180501	0.00914202	0.472184	6.69745e-08	6.69745e-08	1	0	0	1	0	0
AAGACCGAGGACCAG	1	4	15	228.53	269507686	136.5	451213292	60	4	0.00437579	0.0175032	0.00886499	0.000262547	0.000132975	0.43956	9.74174e-10	9.74174e-10	1	0	0	1	0	0
AAGACG	348	1704	6	228.53	269507686	136.5	451213292	10224	4.89655	1.52278	7.45635	3.77648	0.0447381	0.0226589	0.215233	1.65999e-07	1.65999e-07	1	0	0	1	0	0
AAGACGATCCACGGC	39	175	15	228.53	269507686	136.5	451213292	2625	4.48718	0.170656	0.765764	0.387843	0.0114865	0.00581765	0.493097	4.26201e-08	4.26201e-08	1	0	0	1	0	0
AAGACTAGCTT	1	4	11	228.53	269507686	136.5	451213292	44	4	0.00437579	0.0175032	0.00886499	0.000192535	9.75149e-05	0.322344	7.14395e-10	7.14395e-10	1	0	0	1	0	0
AAGAG	298	1765	5	228.53	269507686	136.5	451213292	8825	5.92282	1.30399	7.72327	3.91168	0.0386164	0.0195584	0.216953	1.43285e-07	1.43285e-07	1	0	0	1	0	0
AAGAGAAGAGAAGGG	1	4	15	228.53	269507686	136.5	451213292	60	4	0.00437579	0.0175032	0.00886499	0.000262547	0.000132975	0.43956	9.74174e-10	9.74174e-10	1	0	0	1	0	0
AAGAGAAGGG	1	6	10	228.53	269507686	136.5	451213292	60	6	0.00437579	0.0262547	0.0132975	0.000262547	0.000132975	0.43956	9.74174e-10	9.74174e-10	1	0	0	1	0	0
AAGAGAATGGAGTGG	1	4	15	228.53	269507686	136.5	451213292	60	4	0.00437579	0.0175032	0.00886499	0.000262547	0.000132975	0.43956	9.74174e-10	9.74174e-10	1	0	0	1	0	0
AAGAGAG	500	2000	7	228.53	269507686	136.5	451213292	14000	4	2.1879	8.75158	4.43249	0.0612611	0.0310275	0.205128	2.27307e-07	2.27307e-07	1	0	0	1	0	0
AAGAGAGATGGTCCC	2	11	15	228.53	269507686	136.5	451213292	165	5.5	0.00875158	0.0481337	0.0243787	0.000722006	0.000365681	0.604396	2.67898e-09	2.67898e-09	1	0	0	1	1	0
AAGAGAGG	168	676	8	228.53	269507686	136.5	451213292	5408	4.02381	0.735133	2.95804	1.49818	0.0236643	0.0119855	0.235828	8.78056e-08	8.78056e-08	1	0	0	1	0	0
AAGAGAGGGAGGGGG	3	13	15	228.53	269507686	136.5	451213292	195	4.33333	0.0131274	0.0568853	0.0288112	0.000853279	0.000432168	0.47619	3.16607e-09	3.16607e-09	1	0	0	1	0	0
AAGAGAGGTGAGAGG	1	4	15	228.53	269507686	136.5	451213292	60	4	0.00437579	0.0175032	0.00886499	0.000262547	0.000132975	0.43956	9.74174e-10	9.74174e-10	1	0	0	1	0	0
AAGAGATC	149	698	8	228.53	269507686	136.5	451213292	5584	4.68456	0.651993	3.0543	1.54694	0.0244344	0.0123755	0.274553	9.06632e-08	9.06632e-08	1	0	0	1	0	0
AAGAGATCC	165	750	9	228.53	269507686	136.5	451213292	6750	4.54545	0.722006	3.28184	1.66219	0.0295366	0.0149597	0.2997	1.09595e-07	1.09595e-07	1	0	0	1	0	0
AAGAGATCCGTGAGGATCCGT	2	9	21	228.53	269507686	136.5	451213292	189	4.5	0.00875158	0.0393821	0.0199462	0.000827025	0.000418871	0.692308	3.06865e-09	3.06865e-09	1	0	0	1	1	0
AAGAGC	317	1396	6	228.53	269507686	136.5	451213292	8376	4.40379	1.38713	6.1086	3.09388	0.0366516	0.0185633	0.193573	1.35995e-07	1.35995e-07	1	0	0	1	0	0
AAGAGCAAGGTGTGT	1	6	15	228.53	269507686	136.5	451213292	90	6	0.00437579	0.0262547	0.0132975	0.000393821	0.000199462	0.659341	1.46126e-09	1.46126e-09	1	0	0	1	1	0
AAGAGCAGC	22	110	9	228.53	269507686	136.5	451213292	990	5	0.0962674	0.481337	0.243787	0.00433203	0.00219408	0.32967	1.60739e-08	1.60739e-08	1	0	0	1	0	0
AAGAGG	152	608	6	228.53	269507686	136.5	451213292	3648	4	0.66512	2.66048	1.34748	0.0159629	0.00808487	0.175824	5.92298e-08	5.92298e-08	1	0	0	1	0	0
AAGAGGAGAG	367	2030	10	228.53	269507686	136.5	451213292	20300	5.53134	1.60592	8.88286	4.49898	0.0888286	0.0449898	0.405226	3.29596e-07	3.29596e-07	1	0	0	1	0	0
AAGAGGAGGAGGAGGG	1	4	16	228.53	269507686	136.5	451213292	64	4	0.00437579	0.0175032	0.00886499	0.000280051	0.00014184	0.468864	1.03912e-09	1.03912e-09	1	0	0	1	0	0
AAGAGGC	1	4	7	228.53	269507686	136.5	451213292	28	4	0.00437579	0.0175032	0.00886499	0.000122522	6.20549e-05	0.205128	4.54615e-10	4.54615e-10	1	0	0	1	0	0
AAGAGGTGATAGTATT	5	35	16	228.53	269507686	136.5	451213292	560	7	0.021879	0.153153	0.0775686	0.00245044	0.0012411	0.820513	9.09229e-09	9.09229e-09	1	0	0	1	1	0
AAGAGTGGCGATGGG	1	4	15	228.53	269507686	136.5	451213292	60	4	0.00437579	0.0175032	0.00886499	0.000262547	0.000132975	0.43956	9.74174e-10	9.74174e-10	1	0	0	1	0	0
AAGAT	406	2073	5	228.53	269507686	136.5	451213292	10365	5.10591	1.77657	9.07102	4.59428	0.0453551	0.0229714	0.18703	1.68289e-07	1.68289e-07	1	0	0	1	0	0
AAGATAGAGGGAATTGGGACAGCT	2	9	24	228.53	269507686	136.5	451213292	216	4.5	0.00875158	0.0393821	0.0199462	0.000945171	0.000478709	0.791209	3.50703e-09	3.50703e-09	1	0	0	1	1	0
AAGATAGCCTGCGAG	8	38	15	228.53	269507686	136.5	451213292	570	4.75	0.0350063	0.16628	0.0842174	0.0024942	0.00126326	0.521978	9.25466e-09	9.25466e-09	1	0	0	1	1	0
AAGATAGGATGGATGGGCAGATG	2	10	23	228.53	269507686	136.5	451213292	230	5	0.00875158	0.0437579	0.0221625	0.00100643	0.000509737	0.842491	3.73434e-09	3.73434e-09	1	0	0	1	1	0
AAGATC	1	9	6	228.53	269507686	136.5	451213292	54	9	0.00437579	0.0393821	0.0199462	0.000236293	0.000119677	0.395604	8.76757e-10	8.76757e-10	1	0	0	1	0	0
AAGATCAAGGGGCGATGAGC	1	4	20	228.53	269507686	136.5	451213292	80	4	0.00437579	0.0175032	0.00886499	0.000350063	0.0001773	0.586081	1.2989e-09	1.2989e-09	1	0	0	1	1	0
AAGATG	321	1746	6	228.53	269507686	136.5	451213292	10476	5.43925	1.40463	7.64013	3.86957	0.0458408	0.0232174	0.239088	1.70091e-07	1.70091e-07	1	0	0	1	0	0
AAGATGT	1	4	7	228.53	269507686	136.5	451213292	28	4	0.00437579	0.0175032	0.00886499	0.000122522	6.20549e-05	0.205128	4.54615e-10	4.54615e-10	1	0	0	1	0	0
AAGC	1088	6954	4	228.53	269507686	136.5	451213292	27816	6.39154	4.76086	30.4293	15.4118	0.121717	0.0616471	0.187298	4.51627e-07	4.51627e-07	1	0	0	0	0	0
AAGCACCAGCCACAC	372	1954	15	228.53	269507686	136.5	451213292	29310	5.25269	1.62779	8.5503	4.33055	0.128254	0.0649582	0.577218	4.75884e-07	4.75884e-07	1	0	0	1	1	0
AAGCACCGACCTGGG	6	36	15	228.53	269507686	136.5	451213292	540	6	0.0262547	0.157528	0.0797849	0.00236293	0.00119677	0.659341	8.76757e-09	8.76757e-09	1	0	0	1	1	0
AAGCAG	425	1929	6	228.53	269507686	136.5	451213292	11574	4.53882	1.85971	8.4409	4.27514	0.0506454	0.0256508	0.199509	1.87918e-07	1.87918e-07	1	0	0	1	0	0
AAGCAGATGTGGGGC	1	4	15	228.53	269507686	136.5	451213292	60	4	0.00437579	0.0175032	0.00886499	0.000262547	0.000132975	0.43956	9.74174e-10	9.74174e-10	1	0	0	1	0	0
AAGCAGC	1	4	7	228.53	269507686	136.5	451213292	28	4	0.00437579	0.0175032	0.00886499	0.000122522	6.20549e-05	0.205128	4.54615e-10	4.54615e-10	1	0	0	1	0	0
AAGCAGCCTCCCCAC	42	170	15	228.53	269507686	136.5	451213292	2550	4.04762	0.183783	0.743885	0.376762	0.0111583	0.00565143	0.444793	4.14024e-08	4.14024e-08	1	0	0	1	0	0
AAGCAGGACGTGACT	8	45	15	228.53	269507686	136.5	451213292	675	5.625	0.0350063	0.196911	0.0997311	0.00295366	0.00149597	0.618132	1.09595e-08	1.09595e-08	1	0	0	1	1	0
AAGCC	337	1685	5	228.53	269507686	136.5	451213292	8425	5	1.47464	7.37321	3.73438	0.036866	0.0186719	0.18315	1.3679e-07	1.3679e-07	1	0	0	1	0	0
AAGCCACGTCCACAT	6	24	15	228.53	269507686	136.5	451213292	360	4	0.0262547	0.105019	0.0531899	0.00157528	0.000797849	0.43956	5.84505e-09	5.84505e-09	1	0	0	1	0	0
AAGCCAGCAGAT	2	11	12	228.53	269507686	136.5	451213292	132	5.5	0.00875158	0.0481337	0.0243787	0.000577604	0.000292545	0.483516	2.14318e-09	2.14318e-09	1	0	0	1	0	0
AAGCCAGCAGCACCC	1	4	15	228.53	269507686	136.5	451213292	60	4	0.00437579	0.0175032	0.00886499	0.000262547	0.000132975	0.43956	9.74174e-10	9.74174e-10	1	0	0	1	0	0
AAGCCC	150	600	6	228.53	269507686	136.5	451213292	3600	4	0.656369	2.62547	1.32975	0.0157528	0.00797849	0.175824	5.84505e-08	5.84505e-08	1	0	0	1	0	0
AAGCCCACTCCTGTC	1	4	15	228.53	269507686	136.5	451213292	60	4	0.00437579	0.0175032	0.00886499	0.000262547	0.000132975	0.43956	9.74174e-10	9.74174e-10	1	0	0	1	0	0
AAGCCCGCACACGTC	1	5	15	228.53	269507686	136.5	451213292	75	5	0.00437579	0.021879	0.0110812	0.000328184	0.000166219	0.549451	1.21772e-09	1.21772e-09	1	0	0	1	1	0
AAGCCCGCATCCGTC	121	591	15	228.53	269507686	136.5	451213292	8865	4.8843	0.529471	2.58609	1.3098	0.0387914	0.019647	0.536736	1.43934e-07	1.43934e-07	1	0	0	1	1	0
AAGCCGACACACCGC	166	734	15	228.53	269507686	136.5	451213292	11010	4.42169	0.726381	3.21183	1.62673	0.0481775	0.0244009	0.4859	1.78761e-07	1.78761e-07	1	0	0	1	0	0
AAGCCGATGG	437	1842	10	228.53	269507686	136.5	451213292	18420	4.2151	1.91222	8.06021	4.08233	0.0806021	0.0408233	0.308799	2.99072e-07	2.99072e-07	1	0	0	1	0	0
AAGCCTAC	1	11	8	228.53	269507686	136.5	451213292	88	11	0.00437579	0.0481337	0.0243787	0.00038507	0.00019503	0.644689	1.42879e-09	1.42879e-09	1	0	0	1	1	0
AAGCGACTAGGACAG	38	233	15	228.53	269507686	136.5	451213292	3495	6.13158	0.16628	1.01956	0.516385	0.0152934	0.00774578	0.6738	5.67457e-08	5.67457e-08	1	0	0	1	1	0
AAGCGCC	89	356	7	228.53	269507686	136.5	451213292	2492	4	0.389445	1.55778	0.788984	0.0109045	0.00552289	0.205128	4.04607e-08	4.04607e-08	1	0	0	1	0	0
AAGCGGT	3	13	7	228.53	269507686	136.5	451213292	91	4.33333	0.0131274	0.0568853	0.0288112	0.000398197	0.000201678	0.222222	1.4775e-09	1.4775e-09	1	0	0	1	0	0
AAGCTATGAATGTGTCGAGATGTGT	2	9	25	228.53	269507686	136.5	451213292	225	4.5	0.00875158	0.0393821	0.0199462	0.000984553	0.000498656	0.824176	3.65315e-09	3.65315e-09	1	0	0	1	1	0
AAGCTC	19	76	6	228.53	269507686	136.5	451213292	456	4	0.08314	0.33256	0.168435	0.00199536	0.00101061	0.175824	7.40373e-09	7.40373e-09	1	0	0	1	0	0
AAGCTCAGCCAC	10	40	12	228.53	269507686	136.5	451213292	480	4	0.0437579	0.175032	0.0886499	0.00210038	0.0010638	0.351648	7.7934e-09	7.7934e-09	1	0	0	1	0	0
AAGCTCATGCACCTCATGCACTCG	1	4	24	228.53	269507686	136.5	451213292	96	4	0.00437579	0.0175032	0.00886499	0.000420076	0.00021276	0.703297	1.55868e-09	1.55868e-09	1	0	0	1	1	0
AAGCTCCCTTCTATC	40	229	15	228.53	269507686	136.5	451213292	3435	5.725	0.175032	1.00206	0.507521	0.0150308	0.00761281	0.629121	5.57715e-08	5.57715e-08	1	0	0	1	1	0
AAGCTGGAGAGTGGTCAGGGTG	2	8	22	228.53	269507686	136.5	451213292	176	4	0.00875158	0.0350063	0.01773	0.000770139	0.000390059	0.644689	2.85758e-09	2.85758e-09	1	0	0	1	1	0
AAGCTGGTGGATAGATCGGAAGGGG	2	9	25	228.53	269507686	136.5	451213292	225	4.5	0.00875158	0.0393821	0.0199462	0.000984553	0.000498656	0.824176	3.65315e-09	3.65315e-09	1	0	0	1	1	0
AAGCTT	81	324	6	228.53	269507686	136.5	451213292	1944	4	0.354439	1.41776	0.718064	0.00850654	0.00430838	0.175824	3.15633e-08	3.15633e-08	1	0	0	1	0	0
AAGG	5104	36013	4	228.53	269507686	136.5	451213292	144052	7.05584	22.334	157.585	79.8137	0.630342	0.319255	0.206764	2.33886e-06	2.33886e-06	1	0	0	0	0	0
AAGGAC	5	21	6	228.53	269507686	136.5	451213292	126	4.2	0.021879	0.0918916	0.0465412	0.00055135	0.000279247	0.184615	2.04577e-09	2.04577e-09	1	0	0	1	0	0
AAGGAG	466	2534	6	228.53	269507686	136.5	451213292	15204	5.43777	2.03912	11.0883	5.61597	0.0665295	0.0336958	0.239023	2.46856e-07	2.46856e-07	1	0	0	1	0	0
AAGGAGAGGG	1	4	10	228.53	269507686	136.5	451213292	40	4	0.00437579	0.0175032	0.00886499	0.000175032	8.86499e-05	0.29304	6.4945e-10	6.4945e-10	1	0	0	1	0	0
AAGGAGAGGTCTGAGAAGGTC	198	877	21	228.53	269507686	136.5	451213292	18417	4.42929	0.866407	3.83757	1.94365	0.080589	0.0408166	0.68143	2.99023e-07	2.99023e-07	1	0	0	1	1	0
AAGGAGCAGGTGGTG	1	4	15	228.53	269507686	136.5	451213292	60	4	0.00437579	0.0175032	0.00886499	0.000262547	0.000132975	0.43956	9.74174e-10	9.74174e-10	1	0	0	1	0	0
AAGGAGCTGGTGTGG	104	561	15	228.53	269507686	136.5	451213292	8415	5.39423	0.455082	2.45482	1.24331	0.0368223	0.0186497	0.592773	1.36628e-07	1.36628e-07	1	0	0	1	1	0
AAGGAGG	22	109	7	228.53	269507686	136.5	451213292	763	4.95455	0.0962674	0.476961	0.241571	0.00333873	0.001691	0.254079	1.23883e-08	1.23883e-08	1	0	0	1	0	0
AAGGAT	596	4067	6	228.53	269507686	136.5	451213292	24402	6.82383	2.60797	17.7963	9.01348	0.106778	0.0540809	0.299948	3.96197e-07	3.96197e-07	1	0	0	1	0	0
AAGGC	4	22	5	228.53	269507686	136.5	451213292	110	5.5	0.0175032	0.0962674	0.0487574	0.000481337	0.000243787	0.201465	1.78599e-09	1.78599e-09	1	0	0	1	0	0
AAGGCG	211	1183	6	228.53	269507686	136.5	451213292	7098	5.60664	0.923292	5.17656	2.62182	0.0310594	0.0157309	0.246445	1.15245e-07	1.15245e-07	1	0	0	1	0	0
AAGGCTCCACGGGTG	4	25	15	228.53	269507686	136.5	451213292	375	6.25	0.0175032	0.109395	0.0554062	0.00164092	0.000831093	0.686813	6.08859e-09	6.08859e-09	1	0	0	1	1	0
AAGGG	129	693	5	228.53	269507686	136.5	451213292	3465	5.37209	0.564477	3.03242	1.53586	0.0151621	0.0076793	0.19678	5.62586e-08	5.62586e-08	1	0	0	1	0	0
AAGGGAC	3	12	7	228.53	269507686	136.5	451213292	84	4	0.0131274	0.0525095	0.026595	0.000367566	0.000186165	0.205128	1.36384e-09	1.36384e-09	1	0	0	1	0	0
AAGGGAG	11	82	7	228.53	269507686	136.5	451213292	574	7.45455	0.0481337	0.358815	0.181732	0.0025117	0.00127213	0.382284	9.3196e-09	9.3196e-09	1	0	0	1	0	0
AAGGGAGGGGG	10	41	11	228.53	269507686	136.5	451213292	451	4.1	0.0437579	0.179407	0.0908661	0.00197348	0.000999527	0.330403	7.32254e-09	7.32254e-09	1	0	0	1	0	0
AAGGGATGTCTGCTC	14	84	15	228.53	269507686	136.5	451213292	1260	6	0.0612611	0.367566	0.186165	0.0055135	0.00279247	0.659341	2.04577e-08	2.04577e-08	1	0	0	1	1	0
AAGGGG	3	12	6	228.53	269507686	136.5	451213292	72	4	0.0131274	0.0525095	0.026595	0.000315057	0.00015957	0.175824	1.16901e-09	1.16901e-09	1	0	0	1	0	0
AAGGGGAGG	1	13	9	228.53	269507686	136.5	451213292	117	13	0.00437579	0.0568853	0.0288112	0.000511968	0.000259301	0.857143	1.89964e-09	1.89964e-09	1	0	0	1	1	0
AAGGGGAGGAGGGGG	2	9	15	228.53	269507686	136.5	451213292	135	4.5	0.00875158	0.0393821	0.0199462	0.000590732	0.000299193	0.494505	2.19189e-09	2.19189e-09	1	0	0	1	0	0
AAGGGGAGGG	1	4	10	228.53	269507686	136.5	451213292	40	4	0.00437579	0.0175032	0.00886499	0.000175032	8.86499e-05	0.29304	6.4945e-10	6.4945e-10	1	0	0	1	0	0
AAGGGGCGAGGAGGG	1	5	15	228.53	269507686	136.5	451213292	75	5	0.00437579	0.021879	0.0110812	0.000328184	0.000166219	0.549451	1.21772e-09	1.21772e-09	1	0	0	1	1	0
AAGGGGTGATGACTG	1	4	15	228.53	269507686	136.5	451213292	60	4	0.00437579	0.0175032	0.00886499	0.000262547	0.000132975	0.43956	9.74174e-10	9.74174e-10	1	0	0	1	0	0
AAGGGGTGGGGGTGGATGGATG	1	4	22	228.53	269507686	136.5	451213292	88	4	0.00437579	0.0175032	0.00886499	0.00038507	0.00019503	0.644689	1.42879e-09	1.42879e-09	1	0	0	1	1	0
AAGGGTC	11	44	7	228.53	269507686	136.5	451213292	308	4	0.0481337	0.192535	0.0975149	0.00134774	0.000682604	0.205128	5.00076e-09	5.00076e-09	1	0	0	1	0	0
AAGGGTGGCTGTGGT	1265	6397	15	228.53	269507686	136.5	451213292	95955	5.05692	5.53538	27.9919	14.1773	0.419879	0.21266	0.555705	1.55795e-06	1.55795e-06	1	0	0	1	1	0
AAGGTAG	1	4	7	228.53	269507686	136.5	451213292	28	4	0.00437579	0.0175032	0.00886499	0.000122522	6.20549e-05	0.205128	4.54615e-10	4.54615e-10	1	0	0	1	0	0
AAGGTAGACAGGAGG	59	293	15	228.53	269507686	136.5	451213292	4395	4.9661	0.258172	1.28211	0.64936	0.0192316	0.0097404	0.545725	7.13583e-08	7.13583e-08	1	0	0	1	1	0
AAGGTC	1	4	6	228.53	269507686	136.5	451213292	24	4	0.00437579	0.0175032	0.00886499	0.000105019	5.31899e-05	0.175824	3.8967e-10	3.8967e-10	1	0	0	1	0	0
AAGGTGG	39	174	7	228.53	269507686	136.5	451213292	1218	4.46154	0.170656	0.761388	0.385627	0.00532971	0.00269939	0.228797	1.97757e-08	1.97757e-08	1	0	0	1	0	0
AAGGTGGAGAGGGTG	2	10	15	228.53	269507686	136.5	451213292	150	5	0.00875158	0.0437579	0.0221625	0.000656369	0.000332437	0.549451	2.43544e-09	2.43544e-09	1	0	0	1	1	0
AAGGTGGATGGGGAGG	1	4	16	228.53	269507686	136.5	451213292	64	4	0.00437579	0.0175032	0.00886499	0.000280051	0.00014184	0.468864	1.03912e-09	1.03912e-09	1	0	0	1	0	0
AAGT	957	5876	4	228.53	269507686	136.5	451213292	23504	6.14002	4.18763	25.7122	13.0227	0.102849	0.0520907	0.179927	3.81617e-07	3.81617e-07	1	0	0	0	0	0
AAGTAC	2	26	6	228.53	269507686	136.5	451213292	156	13	0.00875158	0.113771	0.0576224	0.000682623	0.000345734	0.571429	2.53285e-09	2.53285e-09	1	0	0	1	1	0
AAGTACAGC	197	1051	9	228.53	269507686	136.5	451213292	9459	5.33503	0.862031	4.59896	2.32928	0.0413906	0.0209635	0.35176	1.53579e-07	1.53579e-07	1	0	0	1	0	0
AAGTAG	1	4	6	228.53	269507686	136.5	451213292	24	4	0.00437579	0.0175032	0.00886499	0.000105019	5.31899e-05	0.175824	3.8967e-10	3.8967e-10	1	0	0	1	0	0
AAGTAGT	1	4	7	228.53	269507686	136.5	451213292	28	4	0.00437579	0.0175032	0.00886499	0.000122522	6.20549e-05	0.205128	4.54615e-10	4.54615e-10	1	0	0	1	0	0
AAGTAGTAATAT	1	4	12	228.53	269507686	136.5	451213292	48	4	0.00437579	0.0175032	0.00886499	0.000210038	0.00010638	0.351648	7.7934e-10	7.7934e-10	1	0	0	1	0	0
AAGTAGTAGGGTGGT	1	4	15	228.53	269507686	136.5	451213292	60	4	0.00437579	0.0175032	0.00886499	0.000262547	0.000132975	0.43956	9.74174e-10	9.74174e-10	1	0	0	1	0	0
AAGTATT	1	4	7	228.53	269507686	136.5	451213292	28	4	0.00437579	0.0175032	0.00886499	0.000122522	6.20549e-05	0.205128	4.54615e-10	4.54615e-10	1	0	0	1	0	0
AAGTCCTCACTCAGC	1	4	15	228.53	269507686	136.5	451213292	60	4	0.00437579	0.0175032	0.00886499	0.000262547	0.000132975	0.43956	9.74174e-10	9.74174e-10	1	0	0	1	0	0
AAGTCGAAT	1	5	9	228.53	269507686	136.5	451213292	45	5	0.00437579	0.021879	0.0110812	0.000196911	9.97311e-05	0.32967	7.30631e-10	7.30631e-10	1	0	0	1	0	0
AAGTCGAGTGGCGGG	1	5	15	228.53	269507686	136.5	451213292	75	5	0.00437579	0.021879	0.0110812	0.000328184	0.000166219	0.549451	1.21772e-09	1.21772e-09	1	0	0	1	1	0
AAGTCGG	24	98	7	228.53	269507686	136.5	451213292	686	4.08333	0.105019	0.428828	0.217192	0.00300179	0.00152035	0.209402	1.11381e-08	1.11381e-08	1	0	0	1	0	0
AAGTCGGGCTAGGTG	2	8	15	228.53	269507686	136.5	451213292	120	4	0.00875158	0.0350063	0.01773	0.000525095	0.00026595	0.43956	1.94835e-09	1.94835e-09	1	0	0	1	0	0
AAGTCTCACCTCCAC	1	6	15	228.53	269507686	136.5	451213292	90	6	0.00437579	0.0262547	0.0132975	0.000393821	0.000199462	0.659341	1.46126e-09	1.46126e-09	1	0	0	1	1	0
AAGTCTCCAGCCACC	1	7	15	228.53	269507686	136.5	451213292	105	7	0.00437579	0.0306305	0.0155137	0.000459458	0.000232706	0.769231	1.70481e-09	1.70481e-09	1	0	0	1	1	0
AAGTG	4	44	5	228.53	269507686	136.5	451213292	220	11	0.0175032	0.192535	0.0975149	0.000962674	0.000487574	0.40293	3.57197e-09	3.57197e-09	1	0	0	1	0	0
AAGTGAGGCTCCAGG	1	4	15	228.53	269507686	136.5	451213292	60	4	0.00437579	0.0175032	0.00886499	0.000262547	0.000132975	0.43956	9.74174e-10	9.74174e-10	1	0	0	1	0	0
AAGTGAGGGCTGAGC	1	5	15	228.53	269507686	136.5	451213292	75	5	0.00437579	0.021879	0.0110812	0.000328184	0.000166219	0.549451	1.21772e-09	1.21772e-09	1	0	0	1	1	0
AAGTGAT	1	4	7	228.53	269507686	136.5	451213292	28	4	0.00437579	0.0175032	0.00886499	0.000122522	6.20549e-05	0.205128	4.54615e-10	4.54615e-10	1	0	0	1	0	0
AAGTGATGGGCGAGC	8	43	15	228.53	269507686	136.5	451213292	645	5.375	0.0350063	0.188159	0.0952986	0.00282239	0.00142948	0.590659	1.04724e-08	1.04724e-08	1	0	0	1	1	0
AAGTGCGTATGTGTG	1	4	15	228.53	269507686	136.5	451213292	60	4	0.00437579	0.0175032	0.00886499	0.000262547	0.000132975	0.43956	9.74174e-10	9.74174e-10	1	0	0	1	0	0
AAGTGGGTGGCTCGG	249	1215	15	228.53	269507686	136.5	451213292	18225	4.87952	1.08957	5.31659	2.69274	0.0797488	0.0403911	0.536211	2.95905e-07	2.95905e-07	1	0	0	1	1	0
AAGTGGTCG	196	910	9	228.53	269507686	136.5	451213292	8190	4.64286	0.857655	3.98197	2.01678	0.0358377	0.0181511	0.306122	1.32975e-07	1.32975e-07	1	0	0	1	0	0
AAGTGT	3	12	6	228.53	269507686	136.5	451213292	72	4	0.0131274	0.0525095	0.026595	0.000315057	0.00015957	0.175824	1.16901e-09	1.16901e-09	1	0	0	1	0	0
AAT	57260	598576	3	228.53	269507686	136.5	451213292	1795728	10.4537	250.558	2619.24	1326.59	7.85773	3.97978	0.229751	2.91559e-05	2.91559e-05	1	1	0	0	0	0
AATAATAATC	120	535	10	228.53	269507686	136.5	451213292	5350	4.45833	0.525095	2.34105	1.18569	0.0234105	0.0118569	0.326618	8.68639e-08	8.68639e-08	1	0	0	1	0	0
AATAATC	21	84	7	228.53	269507686	136.5	451213292	588	4	0.0918916	0.367566	0.186165	0.00257297	0.00130315	0.205128	9.54691e-09	9.54691e-09	1	0	0	1	0	0
AATAATG	1	4	7	228.53	269507686	136.5	451213292	28	4	0.00437579	0.0175032	0.00886499	0.000122522	6.20549e-05	0.205128	4.54615e-10	4.54615e-10	1	0	0	1	0	0
AATAATT	2	8	7	228.53	269507686	136.5	451213292	56	4	0.00875158	0.0350063	0.01773	0.000245044	0.00012411	0.205128	9.09229e-10	9.09229e-10	1	0	0	1	0	0
AATAC	15	124	5	228.53	269507686	136.5	451213292	620	8.26667	0.0656369	0.542598	0.274815	0.00271299	0.00137407	0.302808	1.00665e-08	1.00665e-08	1	0	0	1	0	0
AATACC	3	12	6	228.53	269507686	136.5	451213292	72	4	0.0131274	0.0525095	0.026595	0.000315057	0.00015957	0.175824	1.16901e-09	1.16901e-09	1	0	0	1	0	0
AATACT	251	1149	6	228.53	269507686	136.5	451213292	6894	4.57769	1.09832	5.02778	2.54647	0.0301667	0.0152788	0.201217	1.11933e-07	1.11933e-07	1	0	0	1	0	0
AATACTC	1	4	7	228.53	269507686	136.5	451213292	28	4	0.00437579	0.0175032	0.00886499	0.000122522	6.20549e-05	0.205128	4.54615e-10	4.54615e-10	1	0	0	1	0	0
AATACTGGAGAGGGC	1	4	15	228.53	269507686	136.5	451213292	60	4	0.00437579	0.0175032	0.00886499	0.000262547	0.000132975	0.43956	9.74174e-10	9.74174e-10	1	0	0	1	0	0
AATAG	525	2848	5	228.53	269507686	136.5	451213292	14240	5.42476	2.29729	12.4623	6.31187	0.0623113	0.0315594	0.198709	2.31204e-07	2.31204e-07	1	0	0	1	0	0
AATAGACGG	2	9	9	228.53	269507686	136.5	451213292	81	4.5	0.00875158	0.0393821	0.0199462	0.000354439	0.000179516	0.296703	1.31514e-09	1.31514e-09	1	0	0	1	0	0
AATAGAG	2	10	7	228.53	269507686	136.5	451213292	70	5	0.00875158	0.0437579	0.0221625	0.000306305	0.000155137	0.25641	1.13654e-09	1.13654e-09	1	0	0	1	0	0
AATAGAGGACGTATCGGT	51	210	18	228.53	269507686	136.5	451213292	3780	4.11765	0.223165	0.918916	0.465412	0.0165405	0.00837741	0.542986	6.1373e-08	6.1373e-08	1	0	0	1	1	0
AATAGATAGAT	2	10	11	228.53	269507686	136.5	451213292	110	5	0.00875158	0.0437579	0.0221625	0.000481337	0.000243787	0.40293	1.78599e-09	1.78599e-09	1	0	0	1	0	0
AATAGCT	3	12	7	228.53	269507686	136.5	451213292	84	4	0.0131274	0.0525095	0.026595	0.000367566	0.000186165	0.205128	1.36384e-09	1.36384e-09	1	0	0	1	0	0
AATAGGAGGGTGTAG	1	4	15	228.53	269507686	136.5	451213292	60	4	0.00437579	0.0175032	0.00886499	0.000262547	0.000132975	0.43956	9.74174e-10	9.74174e-10	1	0	0	1	0	0
AATAGT	15	60	6	228.53	269507686	136.5	451213292	360	4	0.0656369	0.262547	0.132975	0.00157528	0.000797849	0.175824	5.84505e-09	5.84505e-09	1	0	0	1	0	0
AATAT	854	4494	5	228.53	269507686	136.5	451213292	22470	5.2623	3.73693	19.6648	9.95981	0.098324	0.0497991	0.192758	3.64828e-07	3.64828e-07	1	0	0	1	0	0
AATATACCACACCGC	1	6	15	228.53	269507686	136.5	451213292	90	6	0.00437579	0.0262547	0.0132975	0.000393821	0.000199462	0.659341	1.46126e-09	1.46126e-09	1	0	0	1	1	0
AATATAG	162	1004	7	228.53	269507686	136.5	451213292	7028	6.19753	0.708878	4.39329	2.22511	0.0307531	0.0155758	0.317822	1.14108e-07	1.14108e-07	1	0	0	1	0	0
AATATAT	2	8	7	228.53	269507686	136.5	451213292	56	4	0.00875158	0.0350063	0.01773	0.000245044	0.00012411	0.205128	9.09229e-10	9.09229e-10	1	0	0	1	0	0
AATATCACACATACT	1	5	15	228.53	269507686	136.5	451213292	75	5	0.00437579	0.021879	0.0110812	0.000328184	0.000166219	0.549451	1.21772e-09	1.21772e-09	1	0	0	1	1	0
AATATCACC	23	174	9	228.53	269507686	136.5	451213292	1566	7.56522	0.100643	0.761388	0.385627	0.00685249	0.00347064	0.498806	2.5426e-08	2.5426e-08	1	0	0	1	0	0
AATATCAGC	194	1081	9	228.53	269507686	136.5	451213292	9729	5.57216	0.848904	4.73023	2.39576	0.0425721	0.0215619	0.367395	1.57962e-07	1.57962e-07	1	0	0	1	0	0
AATATCCAT	1	9	9	228.53	269507686	136.5	451213292	81	9	0.00437579	0.0393821	0.0199462	0.000354439	0.000179516	0.593407	1.31514e-09	1.31514e-09	1	0	0	1	1	0
AATATG	1	4	6	228.53	269507686	136.5	451213292	24	4	0.00437579	0.0175032	0.00886499	0.000105019	5.31899e-05	0.175824	3.8967e-10	3.8967e-10	1	0	0	1	0	0
AATATT	6	24	6	228.53	269507686	136.5	451213292	144	4	0.0262547	0.105019	0.0531899	0.000630114	0.00031914	0.175824	2.33802e-09	2.33802e-09	1	0	0	1	0	0
AATC	716	5282	4	228.53	269507686	136.5	451213292	21128	7.37709	3.13307	23.1129	11.7062	0.0924517	0.0468249	0.216179	3.43039e-07	3.43039e-07	1	0	0	0	0	0
AATCACCACCAGCCC	1	4	15	228.53	269507686	136.5	451213292	60	4	0.00437579	0.0175032	0.00886499	0.000262547	0.000132975	0.43956	9.74174e-10	9.74174e-10	1	0	0	1	0	0
AATCACCCACAGATC	1	6	15	228.53	269507686	136.5	451213292	90	6	0.00437579	0.0262547	0.0132975	0.000393821	0.000199462	0.659341	1.46126e-09	1.46126e-09	1	0	0	1	1	0
AATCACCCTATCTCG	1	5	15	228.53	269507686	136.5	451213292	75	5	0.00437579	0.021879	0.0110812	0.000328184	0.000166219	0.549451	1.21772e-09	1.21772e-09	1	0	0	1	1	0
AATCAT	2	8	6	228.53	269507686	136.5	451213292	48	4	0.00875158	0.0350063	0.01773	0.000210038	0.00010638	0.175824	7.7934e-10	7.7934e-10	1	0	0	1	0	0
AATCC	1	5	5	228.53	269507686	136.5	451213292	25	5	0.00437579	0.021879	0.0110812	0.000109395	5.54062e-05	0.18315	4.05906e-10	4.05906e-10	1	0	0	1	0	0
AATCCAGCC	2	20	9	228.53	269507686	136.5	451213292	180	10	0.00875158	0.0875158	0.0443249	0.000787642	0.000398924	0.659341	2.92252e-09	2.92252e-09	1	0	0	1	1	0
AATCCATGAGG	1	10	11	228.53	269507686	136.5	451213292	110	10	0.00437579	0.0437579	0.0221625	0.000481337	0.000243787	0.805861	1.78599e-09	1.78599e-09	1	0	0	1	1	0
AATCCCTGATAGGTC	1	4	15	228.53	269507686	136.5	451213292	60	4	0.00437579	0.0175032	0.00886499	0.000262547	0.000132975	0.43956	9.74174e-10	9.74174e-10	1	0	0	1	0	0
AATCCGTAGCCCATC	1024	5796	15	228.53	269507686	136.5	451213292	86940	5.66016	4.48081	25.3621	12.8454	0.380431	0.19268	0.621995	1.41158e-06	1.41158e-06	1	0	0	1	1	0
AATCCGTCATTCGCC	1	4	15	228.53	269507686	136.5	451213292	60	4	0.00437579	0.0175032	0.00886499	0.000262547	0.000132975	0.43956	9.74174e-10	9.74174e-10	1	0	0	1	0	0
AATCCTGCACTCCCC	1	5	15	228.53	269507686	136.5	451213292	75	5	0.00437579	0.021879	0.0110812	0.000328184	0.000166219	0.549451	1.21772e-09	1.21772e-09	1	0	0	1	1	0
AATCGACG	1	6	8	228.53	269507686	136.5	451213292	48	6	0.00437579	0.0262547	0.0132975	0.000210038	0.00010638	0.351648	7.7934e-10	7.7934e-10	1	0	0	1	0	0
AATCGT	2	14	6	228.53	269507686	136.5	451213292	84	7	0.00875158	0.0612611	0.0310275	0.000367566	0.000186165	0.307692	1.36384e-09	1.36384e-09	1	0	0	1	0	0
AATCT	10439	56253	5	228.53	269507686	136.5	451213292	281265	5.38873	45.6789	246.151	124.671	1.23076	0.623353	0.19739	4.56669e-06	4.56669e-06	1	0	0	1	0	0
AATCTATCGCCCGTC	174	932	15	228.53	269507686	136.5	451213292	13980	5.35632	0.761388	4.07824	2.06554	0.0611736	0.0309831	0.588607	2.26983e-07	2.26983e-07	1	0	0	1	1	0
AATCTGT	1	4	7	228.53	269507686	136.5	451213292	28	4	0.00437579	0.0175032	0.00886499	0.000122522	6.20549e-05	0.205128	4.54615e-10	4.54615e-10	1	0	0	1	0	0
AATCTGTCTATCCGT	6	49	15	228.53	269507686	136.5	451213292	735	8.16667	0.0262547	0.214414	0.108596	0.00321621	0.00162894	0.897436	1.19336e-08	1.19336e-08	1	0	0	1	1	0
AATG	650	4535	4	228.53	269507686	136.5	451213292	18140	6.97692	2.84426	19.8442	10.0507	0.0793769	0.0402027	0.204452	2.94525e-07	2.94525e-07	1	0	0	0	0	0
AATGAC	50	317	6	228.53	269507686	136.5	451213292	1902	6.34	0.21879	1.38713	0.70255	0.00832276	0.0042153	0.278681	3.08813e-08	3.08813e-08	1	0	0	1	0	0
AATGACACACTCCCT	1	4	15	228.53	269507686	136.5	451213292	60	4	0.00437579	0.0175032	0.00886499	0.000262547	0.000132975	0.43956	9.74174e-10	9.74174e-10	1	0	0	1	0	0
AATGACCC	2	9	8	228.53	269507686	136.5	451213292	72	4.5	0.00875158	0.0393821	0.0199462	0.000315057	0.00015957	0.263736	1.16901e-09	1.16901e-09	1	0	0	1	0	0
AATGACCTGGCCCAC	2	12	15	228.53	269507686	136.5	451213292	180	6	0.00875158	0.0525095	0.026595	0.000787642	0.000398924	0.659341	2.92252e-09	2.92252e-09	1	0	0	1	1	0
AATGAG	100	400	6	228.53	269507686	136.5	451213292	2400	4	0.437579	1.75032	0.886499	0.0105019	0.00531899	0.175824	3.8967e-08	3.8967e-08	1	0	0	1	0	0
AATGAGGTGGAGGCG	2	17	15	228.53	269507686	136.5	451213292	255	8.5	0.00875158	0.0743885	0.0376762	0.00111583	0.000565143	0.934066	4.14024e-09	4.14024e-09	1	0	0	1	1	0
AATGAGT	4	18	7	228.53	269507686	136.5	451213292	126	4.5	0.0175032	0.0787642	0.0398924	0.00055135	0.000279247	0.230769	2.04577e-09	2.04577e-09	1	0	0	1	0	0
AATGAGTATACGAGG	1	4	15	228.53	269507686	136.5	451213292	60	4	0.00437579	0.0175032	0.00886499	0.000262547	0.000132975	0.43956	9.74174e-10	9.74174e-10	1	0	0	1	0	0
AATGAT	97	388	6	228.53	269507686	136.5	451213292	2328	4	0.424452	1.69781	0.859904	0.0101868	0.00515942	0.175824	3.7798e-08	3.7798e-08	1	0	0	1	0	0
AATGATGACCTACGT	4	19	15	228.53	269507686	136.5	451213292	285	4.75	0.0175032	0.08314	0.0421087	0.0012471	0.00063163	0.521978	4.62733e-09	4.62733e-09	1	0	0	1	1	0
AATGATGGTGCTGGT	317	1816	15	228.53	269507686	136.5	451213292	27240	5.72871	1.38713	7.94644	4.0247	0.119197	0.0603706	0.629528	4.42275e-07	4.42275e-07	1	0	0	1	1	0
AATGC	2	10	5	228.53	269507686	136.5	451213292	50	5	0.00875158	0.0437579	0.0221625	0.00021879	0.000110812	0.18315	8.11812e-10	8.11812e-10	1	0	0	1	0	0
AATGCC	1	6	6	228.53	269507686	136.5	451213292	36	6	0.00437579	0.0262547	0.0132975	0.000157528	7.97849e-05	0.263736	5.84505e-10	5.84505e-10	1	0	0	1	0	0
AATGCG	17	68	6	228.53	269507686	136.5	451213292	408	4	0.0743885	0.297554	0.150705	0.00178532	0.000904229	0.175824	6.62439e-09	6.62439e-09	1	0	0	1	0	0
AATGCGAGAGAT	1	4	12	228.53	269507686	136.5	451213292	48	4	0.00437579	0.0175032	0.00886499	0.000210038	0.00010638	0.351648	7.7934e-10	7.7934e-10	1	0	0	1	0	0
AATGCTCCCAGGTCG	2	8	15	228.53	269507686	136.5	451213292	120	4	0.00875158	0.0350063	0.01773	0.000525095	0.00026595	0.43956	1.94835e-09	1.94835e-09	1	0	0	1	0	0
AATGG	7802	51857	5	228.53	269507686	136.5	451213292	259285	6.64663	34.1399	226.915	114.928	1.13458	0.57464	0.243466	4.20981e-06	4.20981e-06	1	0	0	1	0	0
AATGGC	6	50	6	228.53	269507686	136.5	451213292	300	8.33333	0.0262547	0.21879	0.110812	0.00131274	0.000664874	0.3663	4.87087e-09	4.87087e-09	1	0	0	1	0	0
AATGGCT	166	664	7	228.53	269507686	136.5	451213292	4648	4	0.726381	2.90553	1.47159	0.0203387	0.0103011	0.205128	7.5466e-08	7.5466e-08	1	0	0	1	0	0
AATGGGAGTGAGGGC	588	2923	15	228.53	269507686	136.5	451213292	43845	4.97109	2.57297	12.7904	6.47809	0.191857	0.0971713	0.546273	7.11878e-07	7.11878e-07	1	0	0	1	1	0
AATGGGCGAGGAGGG	1051	4668	15	228.53	269507686	136.5	451213292	70020	4.44148	4.59896	20.4262	10.3454	0.306393	0.155182	0.488075	1.13686e-06	1.13686e-06	1	0	0	1	0	0
AATGGGTGCGGGGCG	1	4	15	228.53	269507686	136.5	451213292	60	4	0.00437579	0.0175032	0.00886499	0.000262547	0.000132975	0.43956	9.74174e-10	9.74174e-10	1	0	0	1	0	0
AATGGTATGGAGGTG	1	4	15	228.53	269507686	136.5	451213292	60	4	0.00437579	0.0175032	0.00886499	0.000262547	0.000132975	0.43956	9.74174e-10	9.74174e-10	1	0	0	1	0	0
AATGT	2	10	5	228.53	269507686	136.5	451213292	50	5	0.00875158	0.0437579	0.0221625	0.00021879	0.000110812	0.18315	8.11812e-10	8.11812e-10	1	0	0	1	0	0
AATGTC	1	4	6	228.53	269507686	136.5	451213292	24	4	0.00437579	0.0175032	0.00886499	0.000105019	5.31899e-05	0.175824	3.8967e-10	3.8967e-10	1	0	0	1	0	0
AATGTGAGTGAGGGGGAGTG	1	4	20	228.53	269507686	136.5	451213292	80	4	0.00437579	0.0175032	0.00886499	0.000350063	0.0001773	0.586081	1.2989e-09	1.2989e-09	1	0	0	1	1	0
AATGTGGCGTGGCTG	8	34	15	228.53	269507686	136.5	451213292	510	4.25	0.0350063	0.148777	0.0753524	0.00223165	0.00113029	0.467033	8.28048e-09	8.28048e-09	1	0	0	1	0	0
AATGTGGCTGCGTGG	2	12	15	228.53	269507686	136.5	451213292	180	6	0.00875158	0.0525095	0.026595	0.000787642	0.000398924	0.659341	2.92252e-09	2.92252e-09	1	0	0	1	1	0
AATGTGGTGAGCGTGCGGG	1	4	19	228.53	269507686	136.5	451213292	76	4	0.00437579	0.0175032	0.00886499	0.00033256	0.000168435	0.556777	1.23395e-09	1.23395e-09	1	0	0	1	1	0
AATGTGTG	1	5	8	228.53	269507686	136.5	451213292	40	5	0.00437579	0.021879	0.0110812	0.000175032	8.86499e-05	0.29304	6.4945e-10	6.4945e-10	1	0	0	1	0	0
AATGTGTGTG	1	4	10	228.53	269507686	136.5	451213292	40	4	0.00437579	0.0175032	0.00886499	0.000175032	8.86499e-05	0.29304	6.4945e-10	6.4945e-10	1	0	0	1	0	0
AATT	178	1098	4	228.53	269507686	136.5	451213292	4392	6.16854	0.778891	4.80462	2.43344	0.0192185	0.00973376	0.180763	7.13096e-08	7.13096e-08	1	0	0	0	0	0
AATTACCATGTCCAC	1	6	15	228.53	269507686	136.5	451213292	90	6	0.00437579	0.0262547	0.0132975	0.000393821	0.000199462	0.659341	1.46126e-09	1.46126e-09	1	0	0	1	1	0
AATTACGTC	1	6	9	228.53	269507686	136.5	451213292	54	6	0.00437579	0.0262547	0.0132975	0.000236293	0.000119677	0.395604	8.76757e-10	8.76757e-10	1	0	0	1	0	0
AATTAG	130	520	6	228.53	269507686	136.5	451213292	3120	4	0.568853	2.27541	1.15245	0.0136525	0.00691469	0.175824	5.06571e-08	5.06571e-08	1	0	0	1	0	0
AATTCGC	25	122	7	228.53	269507686	136.5	451213292	854	4.88	0.109395	0.533847	0.270382	0.00373693	0.00189267	0.250256	1.38657e-08	1.38657e-08	1	0	0	1	0	0
AC	932406	22494449	2	228.53	269507686	136.5	451213292	44988898	24.1252	4080.01	98431	49853.2	196.862	99.7065	0.353482	0.000730451	0.000730451	1	1	1	0	0	0
ACACACACCCCCCGCCGCTCCC	1	5	22	228.53	269507686	136.5	451213292	110	5	0.00437579	0.021879	0.0110812	0.000481337	0.000243787	0.805861	1.78599e-09	1.78599e-09	1	0	0	1	1	0
ACACACACCT	1	4	10	228.53	269507686	136.5	451213292	40	4	0.00437579	0.0175032	0.00886499	0.000175032	8.86499e-05	0.29304	6.4945e-10	6.4945e-10	1	0	0	1	0	0
ACACACC	22	91	7	228.53	269507686	136.5	451213292	637	4.13636	0.0962674	0.398197	0.201678	0.00278738	0.00141175	0.212121	1.03425e-08	1.03425e-08	1	0	0	1	0	0
ACACACCATC	2	11	10	228.53	269507686	136.5	451213292	110	5.5	0.00875158	0.0481337	0.0243787	0.000481337	0.000243787	0.40293	1.78599e-09	1.78599e-09	1	0	0	1	0	0
ACACACGCCCCTCCCTC	1	4	17	228.53	269507686	136.5	451213292	68	4	0.00437579	0.0175032	0.00886499	0.000297554	0.000150705	0.498168	1.10406e-09	1.10406e-09	1	0	0	1	0	0
ACACACTCGCCCCGC	6	26	15	228.53	269507686	136.5	451213292	390	4.33333	0.0262547	0.113771	0.0576224	0.00170656	0.000864336	0.47619	6.33213e-09	6.33213e-09	1	0	0	1	0	0
ACACAG	20	84	6	228.53	269507686	136.5	451213292	504	4.2	0.0875158	0.367566	0.186165	0.0022054	0.00111699	0.184615	8.18306e-09	8.18306e-09	1	0	0	1	0	0
ACACAGAGTG	2	13	10	228.53	269507686	136.5	451213292	130	6.5	0.00875158	0.0568853	0.0288112	0.000568853	0.000288112	0.47619	2.11071e-09	2.11071e-09	1	0	0	1	0	0
ACACAGC	3	19	7	228.53	269507686	136.5	451213292	133	6.33333	0.0131274	0.08314	0.0421087	0.00058198	0.000294761	0.324786	2.15942e-09	2.15942e-09	1	0	0	1	0	0
ACACAGCCACCATCC	6	33	15	228.53	269507686	136.5	451213292	495	5.5	0.0262547	0.144401	0.0731361	0.00216602	0.00109704	0.604396	8.03694e-09	8.03694e-09	1	0	0	1	1	0
ACACAGTCACCCGCT	2	14	15	228.53	269507686	136.5	451213292	210	7	0.00875158	0.0612611	0.0310275	0.000918916	0.000465412	0.769231	3.40961e-09	3.40961e-09	1	0	0	1	1	0
ACACAT	174	697	6	228.53	269507686	136.5	451213292	4182	4.00575	0.761388	3.04993	1.54472	0.0182996	0.00926834	0.176077	6.79e-08	6.79e-08	1	0	0	1	0	0
ACACATATACATACATGTATACGC	1	5	24	228.53	269507686	136.5	451213292	120	5	0.00437579	0.021879	0.0110812	0.000525095	0.00026595	0.879121	1.94835e-09	1.94835e-09	1	0	0	1	1	0
ACACATCGCTC	1	5	11	228.53	269507686	136.5	451213292	55	5	0.00437579	0.021879	0.0110812	0.000240669	0.000121894	0.40293	8.92993e-10	8.92993e-10	1	0	0	1	0	0
ACACC	129	645	5	228.53	269507686	136.5	451213292	3225	5	0.564477	2.82239	1.42948	0.0141119	0.0071474	0.18315	5.23619e-08	5.23619e-08	1	0	0	1	0	0
ACACCACACCGCTAG	2	8	15	228.53	269507686	136.5	451213292	120	4	0.00875158	0.0350063	0.01773	0.000525095	0.00026595	0.43956	1.94835e-09	1.94835e-09	1	0	0	1	0	0
ACACCACACCTCTCC	1	4	15	228.53	269507686	136.5	451213292	60	4	0.00437579	0.0175032	0.00886499	0.000262547	0.000132975	0.43956	9.74174e-10	9.74174e-10	1	0	0	1	0	0
ACACCC	34	140	6	228.53	269507686	136.5	451213292	840	4.11765	0.148777	0.612611	0.310275	0.00367566	0.00186165	0.180995	1.36384e-08	1.36384e-08	1	0	0	1	0	0
ACACCCATACTCTCTCTC	1	4	18	228.53	269507686	136.5	451213292	72	4	0.00437579	0.0175032	0.00886499	0.000315057	0.00015957	0.527473	1.16901e-09	1.16901e-09	1	0	0	1	1	0
ACACCCC	1	4	7	228.53	269507686	136.5	451213292	28	4	0.00437579	0.0175032	0.00886499	0.000122522	6.20549e-05	0.205128	4.54615e-10	4.54615e-10	1	0	0	1	0	0
ACACCCCAG	1	4	9	228.53	269507686	136.5	451213292	36	4	0.00437579	0.0175032	0.00886499	0.000157528	7.97849e-05	0.263736	5.84505e-10	5.84505e-10	1	0	0	1	0	0
ACACCCCCAT	1	4	10	228.53	269507686	136.5	451213292	40	4	0.00437579	0.0175032	0.00886499	0.000175032	8.86499e-05	0.29304	6.4945e-10	6.4945e-10	1	0	0	1	0	0
ACACCCCCTCCACTG	1	4	15	228.53	269507686	136.5	451213292	60	4	0.00437579	0.0175032	0.00886499	0.000262547	0.000132975	0.43956	9.74174e-10	9.74174e-10	1	0	0	1	0	0
ACACCCG	1	9	7	228.53	269507686	136.5	451213292	63	9	0.00437579	0.0393821	0.0199462	0.000275675	0.000139624	0.461538	1.02288e-09	1.02288e-09	1	0	0	1	0	0
ACACCGACCTAGATC	1	4	15	228.53	269507686	136.5	451213292	60	4	0.00437579	0.0175032	0.00886499	0.000262547	0.000132975	0.43956	9.74174e-10	9.74174e-10	1	0	0	1	0	0
ACACCGC	1	4	7	228.53	269507686	136.5	451213292	28	4	0.00437579	0.0175032	0.00886499	0.000122522	6.20549e-05	0.205128	4.54615e-10	4.54615e-10	1	0	0	1	0	0
ACACCTATCCGGCCC	5	28	15	228.53	269507686	136.5	451213292	420	5.6	0.021879	0.122522	0.0620549	0.00183783	0.000930824	0.615385	6.81922e-09	6.81922e-09	1	0	0	1	1	0
ACACCTCCATAGACC	322	1785	15	228.53	269507686	136.5	451213292	26775	5.54348	1.409	7.81079	3.956	0.117162	0.05934	0.609173	4.34725e-07	4.34725e-07	1	0	0	1	1	0
ACACCTCCATCAGTC	1	4	15	228.53	269507686	136.5	451213292	60	4	0.00437579	0.0175032	0.00886499	0.000262547	0.000132975	0.43956	9.74174e-10	9.74174e-10	1	0	0	1	0	0
ACACGACGGTGGGAT	1	4	15	228.53	269507686	136.5	451213292	60	4	0.00437579	0.0175032	0.00886499	0.000262547	0.000132975	0.43956	9.74174e-10	9.74174e-10	1	0	0	1	0	0
ACACGAGC	207	1093	8	228.53	269507686	136.5	451213292	8744	5.28019	0.905789	4.78274	2.42236	0.0382619	0.0193789	0.309462	1.4197e-07	1.4197e-07	1	0	0	1	0	0
ACACGC	300	1222	6	228.53	269507686	136.5	451213292	7332	4.07333	1.31274	5.34722	2.70825	0.0320833	0.0162495	0.179048	1.19044e-07	1.19044e-07	1	0	0	1	0	0
ACACGCG	229	916	7	228.53	269507686	136.5	451213292	6412	4	1.00206	4.00823	2.03008	0.0280576	0.0142106	0.205128	1.04107e-07	1.04107e-07	1	0	0	1	0	0
ACACGG	334	1336	6	228.53	269507686	136.5	451213292	8016	4	1.46151	5.84606	2.96091	0.0350763	0.0177654	0.175824	1.3015e-07	1.3015e-07	1	0	0	1	0	0
ACACGGC	165	941	7	228.53	269507686	136.5	451213292	6587	5.70303	0.722006	4.11762	2.08549	0.0288233	0.0145984	0.292463	1.06948e-07	1.06948e-07	1	0	0	1	0	0
ACACGGT	1	4	7	228.53	269507686	136.5	451213292	28	4	0.00437579	0.0175032	0.00886499	0.000122522	6.20549e-05	0.205128	4.54615e-10	4.54615e-10	1	0	0	1	0	0
ACACGT	350	1400	6	228.53	269507686	136.5	451213292	8400	4	1.53153	6.12611	3.10275	0.0367566	0.0186165	0.175824	1.36384e-07	1.36384e-07	1	0	0	1	0	0
ACACGTCAGCCACCC	515	2385	15	228.53	269507686	136.5	451213292	35775	4.63107	2.25353	10.4363	5.28575	0.156544	0.0792862	0.508909	5.80851e-07	5.80851e-07	1	0	0	1	1	0
ACACGTCTGATCACC	1	4	15	228.53	269507686	136.5	451213292	60	4	0.00437579	0.0175032	0.00886499	0.000262547	0.000132975	0.43956	9.74174e-10	9.74174e-10	1	0	0	1	0	0
ACACT	95	565	5	228.53	269507686	136.5	451213292	2825	5.94737	0.4157	2.47232	1.25218	0.0123616	0.0062609	0.217852	4.58674e-08	4.58674e-08	1	0	0	1	0	0
ACACTAGACT	1	4	10	228.53	269507686	136.5	451213292	40	4	0.00437579	0.0175032	0.00886499	0.000175032	8.86499e-05	0.29304	6.4945e-10	6.4945e-10	1	0	0	1	0	0
ACACTAT	341	2175	7	228.53	269507686	136.5	451213292	15225	6.3783	1.49214	9.51735	4.82034	0.0666214	0.0337424	0.327092	2.47197e-07	2.47197e-07	1	0	0	1	0	0
ACACTC	11	45	6	228.53	269507686	136.5	451213292	270	4.09091	0.0481337	0.196911	0.0997311	0.00118146	0.000598387	0.17982	4.38378e-09	4.38378e-09	1	0	0	1	0	0
ACACTCC	1	4	7	228.53	269507686	136.5	451213292	28	4	0.00437579	0.0175032	0.00886499	0.000122522	6.20549e-05	0.205128	4.54615e-10	4.54615e-10	1	0	0	1	0	0
ACACTCCAGACCGCT	1	6	15	228.53	269507686	136.5	451213292	90	6	0.00437579	0.0262547	0.0132975	0.000393821	0.000199462	0.659341	1.46126e-09	1.46126e-09	1	0	0	1	1	0
ACACTCCCC	1	4	9	228.53	269507686	136.5	451213292	36	4	0.00437579	0.0175032	0.00886499	0.000157528	7.97849e-05	0.263736	5.84505e-10	5.84505e-10	1	0	0	1	0	0
ACACTCCCCC	6	25	10	228.53	269507686	136.5	451213292	250	4.16667	0.0262547	0.109395	0.0554062	0.00109395	0.000554062	0.30525	4.05906e-09	4.05906e-09	1	0	0	1	0	0
ACACTCGC	1	5	8	228.53	269507686	136.5	451213292	40	5	0.00437579	0.021879	0.0110812	0.000175032	8.86499e-05	0.29304	6.4945e-10	6.4945e-10	1	0	0	1	0	0
ACACTCTACTCCCGC	4	18	15	228.53	269507686	136.5	451213292	270	4.5	0.0175032	0.0787642	0.0398924	0.00118146	0.000598387	0.494505	4.38378e-09	4.38378e-09	1	0	0	1	0	0
ACACTGC	127	652	7	228.53	269507686	136.5	451213292	4564	5.13386	0.555726	2.85302	1.44499	0.0199711	0.010115	0.263275	7.41022e-08	7.41022e-08	1	0	0	1	0	0
ACACTGCCC	8	34	9	228.53	269507686	136.5	451213292	306	4.25	0.0350063	0.148777	0.0753524	0.00133899	0.000678172	0.28022	4.96829e-09	4.96829e-09	1	0	0	1	0	0
ACACTGCGACCACCGAGATCT	6	24	21	228.53	269507686	136.5	451213292	504	4	0.0262547	0.105019	0.0531899	0.0022054	0.00111699	0.615385	8.18306e-09	8.18306e-09	1	0	0	1	1	0
ACAG	3057	28831	4	228.53	269507686	136.5	451213292	115324	9.43114	13.3768	126.158	63.8966	0.504634	0.255586	0.27637	1.87243e-06	1.87243e-06	1	0	0	0	0	0
ACAGACGC	246	1560	8	228.53	269507686	136.5	451213292	12480	6.34146	1.07644	6.82623	3.45734	0.0546099	0.0276588	0.371661	2.02628e-07	2.02628e-07	1	0	0	1	0	0
ACAGAG	1171	5239	6	228.53	269507686	136.5	451213292	31434	4.47395	5.12405	22.9248	11.6109	0.137549	0.0696655	0.196657	5.1037e-07	5.1037e-07	1	0	0	1	0	0
ACAGAGAG	2184	9038	8	228.53	269507686	136.5	451213292	72304	4.13828	9.55673	39.5484	20.0304	0.316387	0.160244	0.242536	1.17395e-06	1.17395e-06	1	0	0	1	0	0
ACAGAGATGAGGACG	1	6	15	228.53	269507686	136.5	451213292	90	6	0.00437579	0.0262547	0.0132975	0.000393821	0.000199462	0.659341	1.46126e-09	1.46126e-09	1	0	0	1	1	0
ACAGAGG	2	36	7	228.53	269507686	136.5	451213292	252	18	0.00875158	0.157528	0.0797849	0.0011027	0.000558494	0.923077	4.09153e-09	4.09153e-09	1	0	0	1	1	0
ACAGAGGG	5	26	8	228.53	269507686	136.5	451213292	208	5.2	0.021879	0.113771	0.0576224	0.000910165	0.000460979	0.304762	3.37714e-09	3.37714e-09	1	0	0	1	0	0
ACAGAGTGAGAGGGAGAG	1	4	18	228.53	269507686	136.5	451213292	72	4	0.00437579	0.0175032	0.00886499	0.000315057	0.00015957	0.527473	1.16901e-09	1.16901e-09	1	0	0	1	1	0
ACAGC	2	10	5	228.53	269507686	136.5	451213292	50	5	0.00875158	0.0437579	0.0221625	0.00021879	0.000110812	0.18315	8.11812e-10	8.11812e-10	1	0	0	1	0	0
ACAGCACCGTCACCC	554	2439	15	228.53	269507686	136.5	451213292	36585	4.40253	2.42419	10.6726	5.40543	0.160088	0.0810814	0.483794	5.94003e-07	5.94003e-07	1	0	0	1	0	0
ACAGCAGCC	11	99	9	228.53	269507686	136.5	451213292	891	9	0.0481337	0.433203	0.219408	0.00389883	0.00197468	0.593407	1.44665e-08	1.44665e-08	1	0	0	1	1	0
ACAGCC	126	504	6	228.53	269507686	136.5	451213292	3024	4	0.55135	2.2054	1.11699	0.0132324	0.00670193	0.175824	4.90984e-08	4.90984e-08	1	0	0	1	0	0
ACAGCCACTATCACT	2	11	15	228.53	269507686	136.5	451213292	165	5.5	0.00875158	0.0481337	0.0243787	0.000722006	0.000365681	0.604396	2.67898e-09	2.67898e-09	1	0	0	1	1	0
ACAGCCC	4	17	7	228.53	269507686	136.5	451213292	119	4.25	0.0175032	0.0743885	0.0376762	0.000520719	0.000263733	0.217949	1.93211e-09	1.93211e-09	1	0	0	1	0	0
ACAGG	1	5	5	228.53	269507686	136.5	451213292	25	5	0.00437579	0.021879	0.0110812	0.000109395	5.54062e-05	0.18315	4.05906e-10	4.05906e-10	1	0	0	1	0	0
ACAGGAGGAGCCCAG	229	1175	15	228.53	269507686	136.5	451213292	17625	5.131	1.00206	5.14155	2.60409	0.0771233	0.0390613	0.563847	2.86164e-07	2.86164e-07	1	0	0	1	1	0
ACAGGC	1	5	6	228.53	269507686	136.5	451213292	30	5	0.00437579	0.021879	0.0110812	0.000131274	6.64874e-05	0.21978	4.87087e-10	4.87087e-10	1	0	0	1	0	0
ACAGGGAG	12	67	8	228.53	269507686	136.5	451213292	536	5.58333	0.0525095	0.293178	0.148489	0.00234542	0.00118791	0.327228	8.70262e-09	8.70262e-09	1	0	0	1	0	0
ACAGGTC	1	4	7	228.53	269507686	136.5	451213292	28	4	0.00437579	0.0175032	0.00886499	0.000122522	6.20549e-05	0.205128	4.54615e-10	4.54615e-10	1	0	0	1	0	0
ACAGGTGAGATGGAG	1	4	15	228.53	269507686	136.5	451213292	60	4	0.00437579	0.0175032	0.00886499	0.000262547	0.000132975	0.43956	9.74174e-10	9.74174e-10	1	0	0	1	0	0
ACAGGTGGATGGAGG	29	130	15	228.53	269507686	136.5	451213292	1950	4.48276	0.126898	0.568853	0.288112	0.00853279	0.00432168	0.492611	3.16607e-08	3.16607e-08	1	0	0	1	0	0
ACAGT	443	2452	5	228.53	269507686	136.5	451213292	12260	5.53499	1.93848	10.7294	5.43424	0.0536472	0.0271712	0.202747	1.99056e-07	1.99056e-07	1	0	0	1	0	0
ACAGTATACGTATAGTATACGT	317	1414	22	228.53	269507686	136.5	451213292	31108	4.46057	1.38713	6.18737	3.13377	0.136122	0.068943	0.718919	5.05077e-07	5.05077e-07	1	0	0	1	1	0
ACAGTCGCCATCACC	25	110	15	228.53	269507686	136.5	451213292	1650	4.4	0.109395	0.481337	0.243787	0.00722006	0.00365681	0.483516	2.67898e-08	2.67898e-08	1	0	0	1	0	0
ACAGTGAG	7	28	8	228.53	269507686	136.5	451213292	224	4	0.0306305	0.122522	0.0620549	0.000980177	0.000496439	0.234432	3.63692e-09	3.63692e-09	1	0	0	1	0	0
ACAT	9847	97483	4	228.53	269507686	136.5	451213292	389932	9.89977	43.0884	426.565	216.046	1.70626	0.864186	0.290103	6.33103e-06	6.33103e-06	1	0	0	0	0	0
ACATACATATATATGGTATACATAT	1	5	25	228.53	269507686	136.5	451213292	125	5	0.00437579	0.021879	0.0110812	0.000546974	0.000277031	0.915751	2.02953e-09	2.02953e-09	1	0	0	1	1	0
ACATAG	1	4	6	228.53	269507686	136.5	451213292	24	4	0.00437579	0.0175032	0.00886499	0.000105019	5.31899e-05	0.175824	3.8967e-10	3.8967e-10	1	0	0	1	0	0
ACATAGAT	1	4	8	228.53	269507686	136.5	451213292	32	4	0.00437579	0.0175032	0.00886499	0.000140025	7.09199e-05	0.234432	5.1956e-10	5.1956e-10	1	0	0	1	0	0
ACATAT	477	2095	6	228.53	269507686	136.5	451213292	12570	4.39203	2.08725	9.16728	4.64304	0.0550037	0.0278582	0.193056	2.0409e-07	2.0409e-07	1	0	0	1	0	0
ACATC	1	5	5	228.53	269507686	136.5	451213292	25	5	0.00437579	0.021879	0.0110812	0.000109395	5.54062e-05	0.18315	4.05906e-10	4.05906e-10	1	0	0	1	0	0
ACATCAGCCACGACG	1	4	15	228.53	269507686	136.5	451213292	60	4	0.00437579	0.0175032	0.00886499	0.000262547	0.000132975	0.43956	9.74174e-10	9.74174e-10	1	0	0	1	0	0
ACATCC	35	214	6	228.53	269507686	136.5	451213292	1284	6.11429	0.153153	0.936419	0.474277	0.00561852	0.00284566	0.26876	2.08473e-08	2.08473e-08	1	0	0	1	0	0
ACATCCC	3	12	7	228.53	269507686	136.5	451213292	84	4	0.0131274	0.0525095	0.026595	0.000367566	0.000186165	0.205128	1.36384e-09	1.36384e-09	1	0	0	1	0	0
ACATCCGGCCCACGC	401	1837	15	228.53	269507686	136.5	451213292	27555	4.58105	1.75469	8.03833	4.07125	0.120575	0.0610687	0.503412	4.4739e-07	4.4739e-07	1	0	0	1	1	0
ACATCGGGGTGCGTG	360	1639	15	228.53	269507686	136.5	451213292	24585	4.55278	1.57528	7.17192	3.63243	0.107579	0.0544864	0.500305	3.99168e-07	3.99168e-07	1	0	0	1	1	0
ACATCT	173	1195	6	228.53	269507686	136.5	451213292	7170	6.90751	0.757012	5.22907	2.64841	0.0313744	0.0158905	0.303627	1.16414e-07	1.16414e-07	1	0	0	1	0	0
ACATGCCCGACCCTC	2	15	15	228.53	269507686	136.5	451213292	225	7.5	0.00875158	0.0656369	0.0332437	0.000984553	0.000498656	0.824176	3.65315e-09	3.65315e-09	1	0	0	1	1	0
ACATGGGCAGTGGAG	645	3422	15	228.53	269507686	136.5	451213292	51330	5.30543	2.82239	14.974	7.584	0.224609	0.11376	0.583014	8.33406e-07	8.33406e-07	1	0	0	1	1	0
ACC	17128	159115	3	228.53	269507686	136.5	451213292	477345	9.28976	74.9486	696.254	352.638	2.08876	1.05791	0.204171	7.75029e-06	7.75029e-06	1	1	0	0	0	0
ACCACCC	1	4	7	228.53	269507686	136.5	451213292	28	4	0.00437579	0.0175032	0.00886499	0.000122522	6.20549e-05	0.205128	4.54615e-10	4.54615e-10	1	0	0	1	0	0
ACCACCCCGTCACGC	1	5	15	228.53	269507686	136.5	451213292	75	5	0.00437579	0.021879	0.0110812	0.000328184	0.000166219	0.549451	1.21772e-09	1.21772e-09	1	0	0	1	1	0
ACCACCCTCACCAGC	3	12	15	228.53	269507686	136.5	451213292	180	4	0.0131274	0.0525095	0.026595	0.000787642	0.000398924	0.43956	2.92252e-09	2.92252e-09	1	0	0	1	0	0
ACCACCGCCATCGCC	1	4	15	228.53	269507686	136.5	451213292	60	4	0.00437579	0.0175032	0.00886499	0.000262547	0.000132975	0.43956	9.74174e-10	9.74174e-10	1	0	0	1	0	0
ACCACCGGG	1	5	9	228.53	269507686	136.5	451213292	45	5	0.00437579	0.021879	0.0110812	0.000196911	9.97311e-05	0.32967	7.30631e-10	7.30631e-10	1	0	0	1	0	0
ACCACCTCATCGCTC	57	259	15	228.53	269507686	136.5	451213292	3885	4.54386	0.24942	1.13333	0.574008	0.0169999	0.00861012	0.499325	6.30778e-08	6.30778e-08	1	0	0	1	0	0
ACCACG	14	76	6	228.53	269507686	136.5	451213292	456	5.42857	0.0612611	0.33256	0.168435	0.00199536	0.00101061	0.238619	7.40373e-09	7.40373e-09	1	0	0	1	0	0
ACCACGC	3	15	7	228.53	269507686	136.5	451213292	105	5	0.0131274	0.0656369	0.0332437	0.000459458	0.000232706	0.25641	1.70481e-09	1.70481e-09	1	0	0	1	0	0
ACCACGCTCTCACGC	66	283	15	228.53	269507686	136.5	451213292	4245	4.28788	0.288802	1.23835	0.627198	0.0185752	0.00940797	0.471195	6.89228e-08	6.89228e-08	1	0	0	1	0	0
ACCACT	162	2195	6	228.53	269507686	136.5	451213292	13170	13.5494	0.708878	9.60486	4.86466	0.0576292	0.029188	0.595577	2.13831e-07	2.13831e-07	1	0	0	1	1	0
ACCACTC	2	9	7	228.53	269507686	136.5	451213292	63	4.5	0.00875158	0.0393821	0.0199462	0.000275675	0.000139624	0.230769	1.02288e-09	1.02288e-09	1	0	0	1	0	0
ACCACTCTCCCATCC	1	4	15	228.53	269507686	136.5	451213292	60	4	0.00437579	0.0175032	0.00886499	0.000262547	0.000132975	0.43956	9.74174e-10	9.74174e-10	1	0	0	1	0	0
ACCAG	2	10	5	228.53	269507686	136.5	451213292	50	5	0.00875158	0.0437579	0.0221625	0.00021879	0.000110812	0.18315	8.11812e-10	8.11812e-10	1	0	0	1	0	0
ACCAGC	813	5055	6	228.53	269507686	136.5	451213292	30330	6.21771	3.55752	22.1196	11.2031	0.132718	0.0672188	0.273306	4.92445e-07	4.92445e-07	1	0	0	1	0	0
ACCAGCCGC	198	835	9	228.53	269507686	136.5	451213292	7515	4.21717	0.866407	3.65379	1.85057	0.0328841	0.0166551	0.278055	1.22015e-07	1.22015e-07	1	0	0	1	0	0
ACCAGCCGTCGTCCC	2	14	15	228.53	269507686	136.5	451213292	210	7	0.00875158	0.0612611	0.0310275	0.000918916	0.000465412	0.769231	3.40961e-09	3.40961e-09	1	0	0	1	1	0
ACCAGGTCCTCCATC	1	5	15	228.53	269507686	136.5	451213292	75	5	0.00437579	0.021879	0.0110812	0.000328184	0.000166219	0.549451	1.21772e-09	1.21772e-09	1	0	0	1	1	0
ACCAGTAGT	1	4	9	228.53	269507686	136.5	451213292	36	4	0.00437579	0.0175032	0.00886499	0.000157528	7.97849e-05	0.263736	5.84505e-10	5.84505e-10	1	0	0	1	0	0
ACCAT	2	10	5	228.53	269507686	136.5	451213292	50	5	0.00875158	0.0437579	0.0221625	0.00021879	0.000110812	0.18315	8.11812e-10	8.11812e-10	1	0	0	1	0	0
ACCATAG	182	728	7	228.53	269507686	136.5	451213292	5096	4	0.796394	3.18558	1.61343	0.022299	0.011294	0.205128	8.27399e-08	8.27399e-08	1	0	0	1	0	0
ACCATC	237	973	6	228.53	269507686	136.5	451213292	5838	4.10549	1.03706	4.25765	2.15641	0.0255459	0.0129384	0.180461	9.47872e-08	9.47872e-08	1	0	0	1	0	0
ACCATCATCTGCCTG	8	42	15	228.53	269507686	136.5	451213292	630	5.25	0.0350063	0.183783	0.0930824	0.00275675	0.00139624	0.576923	1.02288e-08	1.02288e-08	1	0	0	1	1	0
ACCATCC	6	25	7	228.53	269507686	136.5	451213292	175	4.16667	0.0262547	0.109395	0.0554062	0.000765764	0.000387843	0.213675	2.84134e-09	2.84134e-09	1	0	0	1	0	0
ACCATCTCGCTCCCC	611	2445	15	228.53	269507686	136.5	451213292	36675	4.00164	2.67361	10.6988	5.41872	0.160482	0.0812809	0.43974	5.95464e-07	5.95464e-07	1	0	0	1	0	0
ACCATG	1	6	6	228.53	269507686	136.5	451213292	36	6	0.00437579	0.0262547	0.0132975	0.000157528	7.97849e-05	0.263736	5.84505e-10	5.84505e-10	1	0	0	1	0	0
ACCC	21	137	4	228.53	269507686	136.5	451213292	548	6.52381	0.0918916	0.599483	0.303626	0.00239793	0.0012145	0.191174	8.89746e-09	8.89746e-09	1	0	0	0	0	0
ACCCACCCCGCCCAG	1	4	15	228.53	269507686	136.5	451213292	60	4	0.00437579	0.0175032	0.00886499	0.000262547	0.000132975	0.43956	9.74174e-10	9.74174e-10	1	0	0	1	0	0
ACCCAGC	1	4	7	228.53	269507686	136.5	451213292	28	4	0.00437579	0.0175032	0.00886499	0.000122522	6.20549e-05	0.205128	4.54615e-10	4.54615e-10	1	0	0	1	0	0
ACCCATACTCTCTCTCTC	1	6	18	228.53	269507686	136.5	451213292	108	6	0.00437579	0.0262547	0.0132975	0.000472585	0.000239355	0.791209	1.75351e-09	1.75351e-09	1	0	0	1	1	0
ACCCATC	4	16	7	228.53	269507686	136.5	451213292	112	4	0.0175032	0.0700127	0.0354599	0.000490089	0.00024822	0.205128	1.81846e-09	1.81846e-09	1	0	0	1	0	0
ACCCATCACGATCTC	238	1209	15	228.53	269507686	136.5	451213292	18135	5.07983	1.04144	5.29033	2.67944	0.079355	0.0401916	0.558223	2.94444e-07	2.94444e-07	1	0	0	1	1	0
ACCCATCCTCGCAGC	2	9	15	228.53	269507686	136.5	451213292	135	4.5	0.00875158	0.0393821	0.0199462	0.000590732	0.000299193	0.494505	2.19189e-09	2.19189e-09	1	0	0	1	0	0
ACCCC	55	283	5	228.53	269507686	136.5	451213292	1415	5.14545	0.240669	1.23835	0.627198	0.00619174	0.00313599	0.188478	2.29743e-08	2.29743e-08	1	0	0	1	0	0
ACCCCC	579	2395	6	228.53	269507686	136.5	451213292	14370	4.13644	2.53358	10.48	5.30791	0.0628801	0.0318475	0.181822	2.33315e-07	2.33315e-07	1	0	0	1	0	0
ACCCCCC	50	201	7	228.53	269507686	136.5	451213292	1407	4.02	0.21879	0.879534	0.445466	0.00615674	0.00311826	0.206154	2.28444e-08	2.28444e-08	1	0	0	1	0	0
ACCCCCCGCTC	1	4	11	228.53	269507686	136.5	451213292	44	4	0.00437579	0.0175032	0.00886499	0.000192535	9.75149e-05	0.322344	7.14395e-10	7.14395e-10	1	0	0	1	0	0
ACCCCT	2	8	6	228.53	269507686	136.5	451213292	48	4	0.00875158	0.0350063	0.01773	0.000210038	0.00010638	0.175824	7.7934e-10	7.7934e-10	1	0	0	1	0	0
ACCCGCGCTCC	2	8	11	228.53	269507686	136.5	451213292	88	4	0.00875158	0.0350063	0.01773	0.00038507	0.00019503	0.322344	1.42879e-09	1.42879e-09	1	0	0	1	0	0
ACCCGTC	24	102	7	228.53	269507686	136.5	451213292	714	4.25	0.105019	0.446331	0.226057	0.00312432	0.0015824	0.217949	1.15927e-08	1.15927e-08	1	0	0	1	0	0
ACCCGTCGCCGTATC	2	11	15	228.53	269507686	136.5	451213292	165	5.5	0.00875158	0.0481337	0.0243787	0.000722006	0.000365681	0.604396	2.67898e-09	2.67898e-09	1	0	0	1	1	0
ACCCTACCCTG	1	5	11	228.53	269507686	136.5	451213292	55	5	0.00437579	0.021879	0.0110812	0.000240669	0.000121894	0.40293	8.92993e-10	8.92993e-10	1	0	0	1	0	0
ACCCTAGCATCCGCC	2	14	15	228.53	269507686	136.5	451213292	210	7	0.00875158	0.0612611	0.0310275	0.000918916	0.000465412	0.769231	3.40961e-09	3.40961e-09	1	0	0	1	1	0
ACCCTATCC	75	323	9	228.53	269507686	136.5	451213292	2907	4.30667	0.328184	1.41338	0.715848	0.0127204	0.00644263	0.283956	4.71987e-08	4.71987e-08	1	0	0	1	0	0
ACCCTC	15	71	6	228.53	269507686	136.5	451213292	426	4.73333	0.0656369	0.310681	0.157354	0.00186409	0.000944121	0.208059	6.91664e-09	6.91664e-09	1	0	0	1	0	0
ACCCTCCAGCCCGAT	2	10	15	228.53	269507686	136.5	451213292	150	5	0.00875158	0.0437579	0.0221625	0.000656369	0.000332437	0.549451	2.43544e-09	2.43544e-09	1	0	0	1	1	0
ACCCTCT	1	5	7	228.53	269507686	136.5	451213292	35	5	0.00437579	0.021879	0.0110812	0.000153153	7.75686e-05	0.25641	5.68268e-10	5.68268e-10	1	0	0	1	0	0
ACCCTCTCC	15	61	9	228.53	269507686	136.5	451213292	549	4.06667	0.0656369	0.266923	0.135191	0.00240231	0.00121672	0.268132	8.9137e-09	8.9137e-09	1	0	0	1	0	0
ACCCTG	11	85	6	228.53	269507686	136.5	451213292	510	7.72727	0.0481337	0.371942	0.188381	0.00223165	0.00113029	0.33966	8.28048e-09	8.28048e-09	1	0	0	1	0	0
ACCG	421	2532	4	228.53	269507686	136.5	451213292	10128	6.01425	1.84221	11.0795	5.61154	0.044318	0.0224461	0.176242	1.64441e-07	1.64441e-07	1	0	0	0	0	0
ACCGAG	1	4	6	228.53	269507686	136.5	451213292	24	4	0.00437579	0.0175032	0.00886499	0.000105019	5.31899e-05	0.175824	3.8967e-10	3.8967e-10	1	0	0	1	0	0
ACCGAGAGAG	1	5	10	228.53	269507686	136.5	451213292	50	5	0.00437579	0.021879	0.0110812	0.00021879	0.000110812	0.3663	8.11812e-10	8.11812e-10	1	0	0	1	0	0
ACCGAGCCAGACGAG	22	106	15	228.53	269507686	136.5	451213292	1590	4.81818	0.0962674	0.463834	0.234922	0.00695751	0.00352383	0.529471	2.58156e-08	2.58156e-08	1	0	0	1	1	0
ACCGAT	150	600	6	228.53	269507686	136.5	451213292	3600	4	0.656369	2.62547	1.32975	0.0157528	0.00797849	0.175824	5.84505e-08	5.84505e-08	1	0	0	1	0	0
ACCGATATATGCCCC	2	11	15	228.53	269507686	136.5	451213292	165	5.5	0.00875158	0.0481337	0.0243787	0.000722006	0.000365681	0.604396	2.67898e-09	2.67898e-09	1	0	0	1	1	0
ACCGCACTGACTACT	1	5	15	228.53	269507686	136.5	451213292	75	5	0.00437579	0.021879	0.0110812	0.000328184	0.000166219	0.549451	1.21772e-09	1.21772e-09	1	0	0	1	1	0
ACCGCC	346	1477	6	228.53	269507686	136.5	451213292	8862	4.26879	1.51402	6.46304	3.2734	0.0387783	0.0196404	0.187639	1.43886e-07	1.43886e-07	1	0	0	1	0	0
ACCGCTGGC	1	4	9	228.53	269507686	136.5	451213292	36	4	0.00437579	0.0175032	0.00886499	0.000157528	7.97849e-05	0.263736	5.84505e-10	5.84505e-10	1	0	0	1	0	0
ACCGGAGTACGAGAG	33	150	15	228.53	269507686	136.5	451213292	2250	4.54545	0.144401	0.656369	0.332437	0.00984553	0.00498656	0.4995	3.65315e-08	3.65315e-08	1	0	0	1	0	0
ACCGGC	68	272	6	228.53	269507686	136.5	451213292	1632	4	0.297554	1.19022	0.602819	0.00714129	0.00361691	0.175824	2.64975e-08	2.64975e-08	1	0	0	1	0	0
ACCGTCC	122	490	7	228.53	269507686	136.5	451213292	3430	4.01639	0.533847	2.14414	1.08596	0.015009	0.00760173	0.205969	5.56903e-08	5.56903e-08	1	0	0	1	0	0
ACCGTG	203	1202	6	228.53	269507686	136.5	451213292	7212	5.92118	0.888286	5.2597	2.66393	0.0315582	0.0159836	0.260272	1.17096e-07	1.17096e-07	1	0	0	1	0	0
ACCT	1064	9114	4	228.53	269507686	136.5	451213292	36456	8.56579	4.65584	39.881	20.1989	0.159524	0.0807955	0.251012	5.91908e-07	5.91908e-07	1	0	0	0	0	0
ACCTAT	3	15	6	228.53	269507686	136.5	451213292	90	5	0.0131274	0.0656369	0.0332437	0.000393821	0.000199462	0.21978	1.46126e-09	1.46126e-09	1	0	0	1	0	0
ACCTATAT	188	864	8	228.53	269507686	136.5	451213292	6912	4.59574	0.822649	3.78068	1.91484	0.0302455	0.0153187	0.269348	1.12225e-07	1.12225e-07	1	0	0	1	0	0
ACCTC	29	149	5	228.53	269507686	136.5	451213292	745	5.13793	0.126898	0.651993	0.330221	0.00325996	0.0016511	0.188203	1.2096e-08	1.2096e-08	1	0	0	1	0	0
ACCTCC	13820	55954	6	228.53	269507686	136.5	451213292	335724	4.04877	60.4734	244.843	124.008	1.46906	0.744047	0.177968	5.4509e-06	5.4509e-06	1	1	0	1	0	0
ACCTCCC	1	4	7	228.53	269507686	136.5	451213292	28	4	0.00437579	0.0175032	0.00886499	0.000122522	6.20549e-05	0.205128	4.54615e-10	4.54615e-10	1	0	0	1	0	0
ACCTCCTCCAGCCAG	487	2471	15	228.53	269507686	136.5	451213292	37065	5.07392	2.13101	10.8126	5.47635	0.162189	0.0821452	0.557574	6.01796e-07	6.01796e-07	1	0	0	1	1	0
ACCTCT	13	77	6	228.53	269507686	136.5	451213292	462	5.92308	0.0568853	0.336936	0.170651	0.00202162	0.00102391	0.260355	7.50114e-09	7.50114e-09	1	0	0	1	0	0
ACCTCTG	21	87	7	228.53	269507686	136.5	451213292	609	4.14286	0.0918916	0.380694	0.192813	0.00266486	0.00134969	0.212454	9.88787e-09	9.88787e-09	1	0	0	1	0	0
ACCTGAT	1	4	7	228.53	269507686	136.5	451213292	28	4	0.00437579	0.0175032	0.00886499	0.000122522	6.20549e-05	0.205128	4.54615e-10	4.54615e-10	1	0	0	1	0	0
ACCTGCCCATCACTC	380	1640	15	228.53	269507686	136.5	451213292	24600	4.31579	1.6628	7.1763	3.63464	0.107644	0.0545197	0.474263	3.99412e-07	3.99412e-07	1	0	0	1	0	0
ACG	49309	458634	3	228.53	269507686	136.5	451213292	1375902	9.30122	215.766	2006.89	1016.45	6.02066	3.04934	0.204422	2.23395e-05	2.23395e-05	1	1	0	0	0	0
ACGACGCCC	135	612	9	228.53	269507686	136.5	451213292	5508	4.53333	0.590732	2.67798	1.35634	0.0241019	0.0122071	0.298901	8.94292e-08	8.94292e-08	1	0	0	1	0	0
ACGACT	1	4	6	228.53	269507686	136.5	451213292	24	4	0.00437579	0.0175032	0.00886499	0.000105019	5.31899e-05	0.175824	3.8967e-10	3.8967e-10	1	0	0	1	0	0
ACGACTACTGCCCTC	2	10	15	228.53	269507686	136.5	451213292	150	5	0.00875158	0.0437579	0.0221625	0.000656369	0.000332437	0.549451	2.43544e-09	2.43544e-09	1	0	0	1	1	0
ACGACTATCCACTCC	652	3587	15	228.53	269507686	136.5	451213292	53805	5.50153	2.85302	15.696	7.94968	0.235439	0.119245	0.604564	8.73591e-07	8.73591e-07	1	0	0	1	1	0
ACGACTATGCCACTC	1	4	15	228.53	269507686	136.5	451213292	60	4	0.00437579	0.0175032	0.00886499	0.000262547	0.000132975	0.43956	9.74174e-10	9.74174e-10	1	0	0	1	0	0
ACGAGAGATGGCGCT	8	41	15	228.53	269507686	136.5	451213292	615	5.125	0.0350063	0.179407	0.0908661	0.00269111	0.00136299	0.563187	9.98529e-09	9.98529e-09	1	0	0	1	1	0
ACGAGC	1	4	6	228.53	269507686	136.5	451213292	24	4	0.00437579	0.0175032	0.00886499	0.000105019	5.31899e-05	0.175824	3.8967e-10	3.8967e-10	1	0	0	1	0	0
ACGAGG	418	1990	6	228.53	269507686	136.5	451213292	11940	4.76077	1.82908	8.70783	4.41033	0.052247	0.026462	0.209264	1.93861e-07	1.93861e-07	1	0	0	1	0	0
ACGAGTC	133	532	7	228.53	269507686	136.5	451213292	3724	4	0.58198	2.32792	1.17904	0.0162954	0.0082533	0.205128	6.04638e-08	6.04638e-08	1	0	0	1	0	0
ACGATC	300	1649	6	228.53	269507686	136.5	451213292	9894	5.49667	1.31274	7.21568	3.65459	0.0432941	0.0219275	0.241612	1.60641e-07	1.60641e-07	1	0	0	1	0	0
ACGATG	440	2006	6	228.53	269507686	136.5	451213292	12036	4.55909	1.92535	8.77784	4.44579	0.052667	0.0266747	0.2004	1.95419e-07	1.95419e-07	1	0	0	1	0	0
ACGC	1241	8083	4	228.53	269507686	136.5	451213292	32332	6.5133	5.43036	35.3695	17.9139	0.141478	0.0716557	0.190866	5.2495e-07	5.2495e-07	1	0	0	0	0	0
ACGCAT	1	4	6	228.53	269507686	136.5	451213292	24	4	0.00437579	0.0175032	0.00886499	0.000105019	5.31899e-05	0.175824	3.8967e-10	3.8967e-10	1	0	0	1	0	0
ACGCC	1	5	5	228.53	269507686	136.5	451213292	25	5	0.00437579	0.021879	0.0110812	0.000109395	5.54062e-05	0.18315	4.05906e-10	4.05906e-10	1	0	0	1	0	0
ACGCCCTACTCCGAG	8	48	15	228.53	269507686	136.5	451213292	720	6	0.0350063	0.210038	0.10638	0.00315057	0.0015957	0.659341	1.16901e-08	1.16901e-08	1	0	0	1	1	0
ACGCCG	129	517	6	228.53	269507686	136.5	451213292	3102	4.00775	0.564477	2.26228	1.1458	0.0135737	0.0068748	0.176165	5.03648e-08	5.03648e-08	1	0	0	1	0	0
ACGCCGATGCTG	4	20	12	228.53	269507686	136.5	451213292	240	5	0.0175032	0.0875158	0.0443249	0.00105019	0.000531899	0.43956	3.8967e-09	3.8967e-09	1	0	0	1	0	0
ACGCCGCTCTCATCG	2	10	15	228.53	269507686	136.5	451213292	150	5	0.00875158	0.0437579	0.0221625	0.000656369	0.000332437	0.549451	2.43544e-09	2.43544e-09	1	0	0	1	1	0
ACGCCT	2	10	6	228.53	269507686	136.5	451213292	60	5	0.00875158	0.0437579	0.0221625	0.000262547	0.000132975	0.21978	9.74174e-10	9.74174e-10	1	0	0	1	0	0
ACGCG	248	1412	5	228.53	269507686	136.5	451213292	7060	5.69355	1.0852	6.17862	3.12934	0.0308931	0.0156467	0.208555	1.14628e-07	1.14628e-07	1	0	0	1	0	0
ACGCGAG	201	804	7	228.53	269507686	136.5	451213292	5628	4	0.879534	3.51814	1.78186	0.024627	0.012473	0.205128	9.13776e-08	9.13776e-08	1	0	0	1	0	0
ACGCGG	162	648	6	228.53	269507686	136.5	451213292	3888	4	0.708878	2.83551	1.43613	0.0170131	0.00861677	0.175824	6.31265e-08	6.31265e-08	1	0	0	1	0	0
ACGCTGATGCTG	1	4	12	228.53	269507686	136.5	451213292	48	4	0.00437579	0.0175032	0.00886499	0.000210038	0.00010638	0.351648	7.7934e-10	7.7934e-10	1	0	0	1	0	0
ACGG	1296	7902	4	228.53	269507686	136.5	451213292	31608	6.09722	5.67103	34.5775	17.5128	0.13831	0.0700511	0.178673	5.13195e-07	5.13195e-07	1	0	0	0	0	0
ACGGAG	164	656	6	228.53	269507686	136.5	451213292	3936	4	0.71763	2.87052	1.45386	0.0172231	0.00872315	0.175824	6.39058e-08	6.39058e-08	1	0	0	1	0	0
ACGGAGAG	55	221	8	228.53	269507686	136.5	451213292	1768	4.01818	0.240669	0.96705	0.489791	0.0077364	0.00391832	0.235498	2.87057e-08	2.87057e-08	1	0	0	1	0	0
ACGGC	1	15	5	228.53	269507686	136.5	451213292	75	15	0.00437579	0.0656369	0.0332437	0.000328184	0.000166219	0.549451	1.21772e-09	1.21772e-09	1	0	0	1	1	0
ACGGCAGGG	264	1067	9	228.53	269507686	136.5	451213292	9603	4.04167	1.15521	4.66897	2.36474	0.0420207	0.0212826	0.266484	1.55917e-07	1.55917e-07	1	0	0	1	0	0
ACGGCC	126	504	6	228.53	269507686	136.5	451213292	3024	4	0.55135	2.2054	1.11699	0.0132324	0.00670193	0.175824	4.90984e-08	4.90984e-08	1	0	0	1	0	0
ACGGCG	795	3466	6	228.53	269507686	136.5	451213292	20796	4.35975	3.47875	15.1665	7.68151	0.090999	0.0460891	0.191637	3.37649e-07	3.37649e-07	1	0	0	1	0	0
ACGGG	1	5	5	228.53	269507686	136.5	451213292	25	5	0.00437579	0.021879	0.0110812	0.000109395	5.54062e-05	0.18315	4.05906e-10	4.05906e-10	1	0	0	1	0	0
ACGGGCG	1	4	7	228.53	269507686	136.5	451213292	28	4	0.00437579	0.0175032	0.00886499	0.000122522	6.20549e-05	0.205128	4.54615e-10	4.54615e-10	1	0	0	1	0	0
ACGGGG	27	108	6	228.53	269507686	136.5	451213292	648	4	0.118146	0.472585	0.239355	0.00283551	0.00143613	0.175824	1.05211e-08	1.05211e-08	1	0	0	1	0	0
ACGT	255	1729	4	228.53	269507686	136.5	451213292	6916	6.78039	1.11583	7.56574	3.83189	0.030263	0.0153276	0.198693	1.1229e-07	1.1229e-07	1	0	0	0	0	0
ACGTAT	184	898	6	228.53	269507686	136.5	451213292	5388	4.88043	0.805146	3.92946	1.99019	0.0235768	0.0119411	0.214525	8.74809e-08	8.74809e-08	1	0	0	1	0	0
ACGTCCC	1	4	7	228.53	269507686	136.5	451213292	28	4	0.00437579	0.0175032	0.00886499	0.000122522	6.20549e-05	0.205128	4.54615e-10	4.54615e-10	1	0	0	1	0	0
ACGTCCG	1	4	7	228.53	269507686	136.5	451213292	28	4	0.00437579	0.0175032	0.00886499	0.000122522	6.20549e-05	0.205128	4.54615e-10	4.54615e-10	1	0	0	1	0	0
ACT	10543	108974	3	228.53	269507686	136.5	451213292	326922	10.3361	46.134	476.848	241.513	1.43054	0.72454	0.227168	5.30798e-06	5.30798e-06	1	0	0	0	0	0
ACTACTGCCACTCTC	1	4	15	228.53	269507686	136.5	451213292	60	4	0.00437579	0.0175032	0.00886499	0.000262547	0.000132975	0.43956	9.74174e-10	9.74174e-10	1	0	0	1	0	0
ACTACTGGCTACTCT	1	4	15	228.53	269507686	136.5	451213292	60	4	0.00437579	0.0175032	0.00886499	0.000262547	0.000132975	0.43956	9.74174e-10	9.74174e-10	1	0	0	1	0	0
ACTAG	1	11	5	228.53	269507686	136.5	451213292	55	11	0.00437579	0.0481337	0.0243787	0.000240669	0.000121894	0.40293	8.92993e-10	8.92993e-10	1	0	0	1	0	0
ACTAT	141	821	5	228.53	269507686	136.5	451213292	4105	5.8227	0.616987	3.59252	1.81954	0.0179626	0.00909769	0.213286	6.66498e-08	6.66498e-08	1	0	0	1	0	0
ACTATAT	35	203	7	228.53	269507686	136.5	451213292	1421	5.8	0.153153	0.888286	0.449898	0.006218	0.00314929	0.297436	2.30717e-08	2.30717e-08	1	0	0	1	0	0
ACTATG	419	1676	6	228.53	269507686	136.5	451213292	10056	4	1.83346	7.33383	3.71443	0.044003	0.0222866	0.175824	1.63272e-07	1.63272e-07	1	0	0	1	0	0
ACTC	916	7546	4	228.53	269507686	136.5	451213292	30184	8.23799	4.00823	33.0197	16.7238	0.132079	0.0668952	0.241406	4.90075e-07	4.90075e-07	1	0	0	0	0	0
ACTCATC	1	4	7	228.53	269507686	136.5	451213292	28	4	0.00437579	0.0175032	0.00886499	0.000122522	6.20549e-05	0.205128	4.54615e-10	4.54615e-10	1	0	0	1	0	0
ACTCC	84	461	5	228.53	269507686	136.5	451213292	2305	5.4881	0.367566	2.01724	1.02169	0.0100862	0.00510845	0.201029	3.74245e-08	3.74245e-08	1	0	0	1	0	0
ACTCCC	16	117	6	228.53	269507686	136.5	451213292	702	7.3125	0.0700127	0.511968	0.259301	0.00307181	0.00155581	0.321429	1.13978e-08	1.13978e-08	1	0	0	1	0	0
ACTCCCT	3	12	7	228.53	269507686	136.5	451213292	84	4	0.0131274	0.0525095	0.026595	0.000367566	0.000186165	0.205128	1.36384e-09	1.36384e-09	1	0	0	1	0	0
ACTCCG	144	576	6	228.53	269507686	136.5	451213292	3456	4	0.630114	2.52046	1.27656	0.0151227	0.00765935	0.175824	5.61124e-08	5.61124e-08	1	0	0	1	0	0
ACTCCT	34	162	6	228.53	269507686	136.5	451213292	972	4.76471	0.148777	0.708878	0.359032	0.00425327	0.00215419	0.209438	1.57816e-08	1.57816e-08	1	0	0	1	0	0
ACTCG	3	15	5	228.53	269507686	136.5	451213292	75	5	0.0131274	0.0656369	0.0332437	0.000328184	0.000166219	0.18315	1.21772e-09	1.21772e-09	1	0	0	1	0	0
ACTCGC	1	4	6	228.53	269507686	136.5	451213292	24	4	0.00437579	0.0175032	0.00886499	0.000105019	5.31899e-05	0.175824	3.8967e-10	3.8967e-10	1	0	0	1	0	0
ACTCGCG	6	24	7	228.53	269507686	136.5	451213292	168	4	0.0262547	0.105019	0.0531899	0.000735133	0.000372329	0.205128	2.72769e-09	2.72769e-09	1	0	0	1	0	0
ACTCT	398	2011	5	228.53	269507686	136.5	451213292	10055	5.05276	1.74157	8.79972	4.45687	0.0439986	0.0222844	0.185083	1.63255e-07	1.63255e-07	1	0	0	1	0	0
ACTCTC	293	1363	6	228.53	269507686	136.5	451213292	8178	4.65188	1.28211	5.9642	3.02074	0.0357852	0.0181245	0.204478	1.3278e-07	1.3278e-07	1	0	0	1	0	0
ACTCTCG	128	512	7	228.53	269507686	136.5	451213292	3584	4	0.560101	2.24041	1.13472	0.0156828	0.00794303	0.205128	5.81907e-08	5.81907e-08	1	0	0	1	0	0
ACTG	634	4493	4	228.53	269507686	136.5	451213292	17972	7.08675	2.77425	19.6604	9.9576	0.0786417	0.0398304	0.20767	2.91798e-07	2.91798e-07	1	0	0	0	0	0
ACTGAGCC	2	24	8	228.53	269507686	136.5	451213292	192	12	0.00875158	0.105019	0.0531899	0.000840152	0.000425519	0.703297	3.11736e-09	3.11736e-09	1	0	0	1	1	0
ACTGAT	2	8	6	228.53	269507686	136.5	451213292	48	4	0.00875158	0.0350063	0.01773	0.000210038	0.00010638	0.175824	7.7934e-10	7.7934e-10	1	0	0	1	0	0
ACTGATG	1	4	7	228.53	269507686	136.5	451213292	28	4	0.00437579	0.0175032	0.00886499	0.000122522	6.20549e-05	0.205128	4.54615e-10	4.54615e-10	1	0	0	1	0	0
ACTGCC	1	4	6	228.53	269507686	136.5	451213292	24	4	0.00437579	0.0175032	0.00886499	0.000105019	5.31899e-05	0.175824	3.8967e-10	3.8967e-10	1	0	0	1	0	0
ACTGCCCATC	1	4	10	228.53	269507686	136.5	451213292	40	4	0.00437579	0.0175032	0.00886499	0.000175032	8.86499e-05	0.29304	6.4945e-10	6.4945e-10	1	0	0	1	0	0
ACTGCCGCTCCTCCTCTG	1	4	18	228.53	269507686	136.5	451213292	72	4	0.00437579	0.0175032	0.00886499	0.000315057	0.00015957	0.527473	1.16901e-09	1.16901e-09	1	0	0	1	1	0
ACTGCGAG	1	4	8	228.53	269507686	136.5	451213292	32	4	0.00437579	0.0175032	0.00886499	0.000140025	7.09199e-05	0.234432	5.1956e-10	5.1956e-10	1	0	0	1	0	0
ACTGCT	127	509	6	228.53	269507686	136.5	451213292	3054	4.00787	0.555726	2.22728	1.12807	0.0133637	0.00676842	0.17617	4.95855e-08	4.95855e-08	1	0	0	1	0	0
ACTGCTGGC	1	4	9	228.53	269507686	136.5	451213292	36	4	0.00437579	0.0175032	0.00886499	0.000157528	7.97849e-05	0.263736	5.84505e-10	5.84505e-10	1	0	0	1	0	0
ACTGG	1	5	5	228.53	269507686	136.5	451213292	25	5	0.00437579	0.021879	0.0110812	0.000109395	5.54062e-05	0.18315	4.05906e-10	4.05906e-10	1	0	0	1	0	0
ACTGGCT	1	5	7	228.53	269507686	136.5	451213292	35	5	0.00437579	0.021879	0.0110812	0.000153153	7.75686e-05	0.25641	5.68268e-10	5.68268e-10	1	0	0	1	0	0
AG	7807278	145368273	2	228.53	269507686	136.5	451213292	290736546	18.6196	34163	636101	322172	1272.2	644.344	0.272814	0.00472047	0.00472047	1	1	1	0	0	0
AGAGAGAGAGGGAGGGGGG	1	4	19	228.53	269507686	136.5	451213292	76	4	0.00437579	0.0175032	0.00886499	0.00033256	0.000168435	0.556777	1.23395e-09	1.23395e-09	1	0	0	1	1	0
AGAGAGG	1	6	7	228.53	269507686	136.5	451213292	42	6	0.00437579	0.0262547	0.0132975	0.000183783	9.30824e-05	0.307692	6.81922e-10	6.81922e-10	1	0	0	1	0	0
AGAGAGGGGG	1	4	10	228.53	269507686	136.5	451213292	40	4	0.00437579	0.0175032	0.00886499	0.000175032	8.86499e-05	0.29304	6.4945e-10	6.4945e-10	1	0	0	1	0	0
AGAGAT	779	3849	6	228.53	269507686	136.5	451213292	23094	4.94095	3.40874	16.8424	8.53033	0.101055	0.051182	0.217185	3.7496e-07	3.7496e-07	1	0	0	1	0	0
AGAGC	1131	6396	5	228.53	269507686	136.5	451213292	31980	5.65517	4.94902	27.9876	14.1751	0.139938	0.0708756	0.207149	5.19235e-07	5.19235e-07	1	0	0	1	0	0
AGAGCC	3	25	6	228.53	269507686	136.5	451213292	150	8.33333	0.0131274	0.109395	0.0554062	0.000656369	0.000332437	0.3663	2.43544e-09	2.43544e-09	1	0	0	1	0	0
AGAGCCG	354	1502	7	228.53	269507686	136.5	451213292	10514	4.24294	1.54903	6.57244	3.3288	0.0460071	0.0233016	0.217587	1.70708e-07	1.70708e-07	1	0	0	1	0	0
AGAGCG	722	3247	6	228.53	269507686	136.5	451213292	19482	4.49723	3.15932	14.2082	7.19615	0.0852492	0.0431769	0.19768	3.16314e-07	3.16314e-07	1	0	0	1	0	0
AGAGCTC	1	5	7	228.53	269507686	136.5	451213292	35	5	0.00437579	0.021879	0.0110812	0.000153153	7.75686e-05	0.25641	5.68268e-10	5.68268e-10	1	0	0	1	0	0
AGAGG	315	1600	5	228.53	269507686	136.5	451213292	8000	5.07937	1.37837	7.00127	3.54599	0.0350063	0.01773	0.186057	1.2989e-07	1.2989e-07	1	0	0	1	0	0
AGAGGAGGCAGCG	1	5	13	228.53	269507686	136.5	451213292	65	5	0.00437579	0.021879	0.0110812	0.000284426	0.000144056	0.47619	1.05536e-09	1.05536e-09	1	0	0	1	0	0
AGAGGC	8	82	6	228.53	269507686	136.5	451213292	492	10.25	0.0350063	0.358815	0.181732	0.00215289	0.00109039	0.450549	7.98823e-09	7.98823e-09	1	0	0	1	0	0
AGAGGCG	194	1002	7	228.53	269507686	136.5	451213292	7014	5.16495	0.848904	4.38454	2.22068	0.0306918	0.0155448	0.264869	1.13881e-07	1.13881e-07	1	0	0	1	0	0
AGAGGCGAGGAGGGG	1	4	15	228.53	269507686	136.5	451213292	60	4	0.00437579	0.0175032	0.00886499	0.000262547	0.000132975	0.43956	9.74174e-10	9.74174e-10	1	0	0	1	0	0
AGAGGG	1193	5575	6	228.53	269507686	136.5	451213292	33450	4.67309	5.22032	24.395	12.3556	0.14637	0.0741335	0.205411	5.43102e-07	5.43102e-07	1	0	0	1	0	0
AGAGGGAT	4	29	8	228.53	269507686	136.5	451213292	232	7.25	0.0175032	0.126898	0.0642712	0.00101518	0.000514169	0.424908	3.76681e-09	3.76681e-09	1	0	0	1	0	0
AGAGGGG	1	4	7	228.53	269507686	136.5	451213292	28	4	0.00437579	0.0175032	0.00886499	0.000122522	6.20549e-05	0.205128	4.54615e-10	4.54615e-10	1	0	0	1	0	0
AGAT	9365	64484	4	228.53	269507686	136.5	451213292	257936	6.88564	40.9793	282.169	142.912	1.12867	0.57165	0.201777	4.18791e-06	4.18791e-06	1	0	0	0	0	0
AGATAGGG	55	284	8	228.53	269507686	136.5	451213292	2272	5.16364	0.240669	1.24272	0.629414	0.0099418	0.00503531	0.302631	3.68887e-08	3.68887e-08	1	0	0	1	0	0
AGATAT	9	49	6	228.53	269507686	136.5	451213292	294	5.44444	0.0393821	0.214414	0.108596	0.00128648	0.000651577	0.239316	4.77345e-09	4.77345e-09	1	0	0	1	0	0
AGATCG	1	4	6	228.53	269507686	136.5	451213292	24	4	0.00437579	0.0175032	0.00886499	0.000105019	5.31899e-05	0.175824	3.8967e-10	3.8967e-10	1	0	0	1	0	0
AGATG	105	525	5	228.53	269507686	136.5	451213292	2625	5	0.459458	2.29729	1.16353	0.0114865	0.00581765	0.18315	4.26201e-08	4.26201e-08	1	0	0	1	0	0
AGATGG	61	593	6	228.53	269507686	136.5	451213292	3558	9.72131	0.266923	2.59484	1.31423	0.0155691	0.00788541	0.42731	5.77685e-08	5.77685e-08	1	0	0	1	0	0
AGATGGG	66	283	7	228.53	269507686	136.5	451213292	1981	4.28788	0.288802	1.23835	0.627198	0.00866844	0.00439038	0.219891	3.2164e-08	3.2164e-08	1	0	0	1	0	0
AGATGGGAGGGAGGAGG	1	5	17	228.53	269507686	136.5	451213292	85	5	0.00437579	0.021879	0.0110812	0.000371942	0.000188381	0.622711	1.38008e-09	1.38008e-09	1	0	0	1	1	0
AGC	130487	1211241	3	228.53	269507686	136.5	451213292	3633723	9.28246	570.984	5300.14	2684.41	15.9004	8.05323	0.20401	5.8998e-05	5.8998e-05	1	1	1	0	0	0
AGCAGCATC	692	3157	9	228.53	269507686	136.5	451213292	28413	4.56214	3.02805	13.8144	6.99669	0.124329	0.0629702	0.3008	4.6132e-07	4.6132e-07	1	0	0	1	0	0
AGCAGCCG	182	744	8	228.53	269507686	136.5	451213292	5952	4.08791	0.796394	3.25559	1.64889	0.0260447	0.0131911	0.239585	9.66381e-08	9.66381e-08	1	0	0	1	0	0
AGCAGG	8	38	6	228.53	269507686	136.5	451213292	228	4.75	0.0350063	0.16628	0.0842174	0.00099768	0.000505304	0.208791	3.70186e-09	3.70186e-09	1	0	0	1	0	0
AGCAT	1	5	5	228.53	269507686	136.5	451213292	25	5	0.00437579	0.021879	0.0110812	0.000109395	5.54062e-05	0.18315	4.05906e-10	4.05906e-10	1	0	0	1	0	0
AGCATC	2	8	6	228.53	269507686	136.5	451213292	48	4	0.00875158	0.0350063	0.01773	0.000210038	0.00010638	0.175824	7.7934e-10	7.7934e-10	1	0	0	1	0	0
AGCC	366	3267	4	228.53	269507686	136.5	451213292	13068	8.92623	1.60154	14.2957	7.24048	0.0571828	0.0289619	0.261574	2.12175e-07	2.12175e-07	1	0	0	0	0	0
AGCCC	125	625	5	228.53	269507686	136.5	451213292	3125	5	0.546974	2.73487	1.38515	0.0136743	0.00692577	0.18315	5.07383e-08	5.07383e-08	1	0	0	1	0	0
AGCCCC	2	8	6	228.53	269507686	136.5	451213292	48	4	0.00875158	0.0350063	0.01773	0.000210038	0.00010638	0.175824	7.7934e-10	7.7934e-10	1	0	0	1	0	0
AGCCCG	5	20	6	228.53	269507686	136.5	451213292	120	4	0.021879	0.0875158	0.0443249	0.000525095	0.00026595	0.175824	1.94835e-09	1.94835e-09	1	0	0	1	0	0
AGCCCGC	143	572	7	228.53	269507686	136.5	451213292	4004	4	0.625738	2.50295	1.26769	0.0175207	0.00887385	0.205128	6.50099e-08	6.50099e-08	1	0	0	1	0	0
AGCCCTG	1	4	7	228.53	269507686	136.5	451213292	28	4	0.00437579	0.0175032	0.00886499	0.000122522	6.20549e-05	0.205128	4.54615e-10	4.54615e-10	1	0	0	1	0	0
AGCCGC	835	3892	6	228.53	269507686	136.5	451213292	23352	4.66108	3.65379	17.0306	8.62563	0.102183	0.0517538	0.204883	3.79149e-07	3.79149e-07	1	0	0	1	0	0
AGCCGCG	227	917	7	228.53	269507686	136.5	451213292	6419	4.03965	0.993305	4.0126	2.0323	0.0280882	0.0142261	0.207161	1.0422e-07	1.0422e-07	1	0	0	1	0	0
AGCCGG	1	4	6	228.53	269507686	136.5	451213292	24	4	0.00437579	0.0175032	0.00886499	0.000105019	5.31899e-05	0.175824	3.8967e-10	3.8967e-10	1	0	0	1	0	0
AGCCTATC	44	468	8	228.53	269507686	136.5	451213292	3744	10.6364	0.192535	2.04787	1.0372	0.016383	0.00829763	0.623377	6.07885e-08	6.07885e-08	1	0	0	1	1	0
AGCCTC	1	4	6	228.53	269507686	136.5	451213292	24	4	0.00437579	0.0175032	0.00886499	0.000105019	5.31899e-05	0.175824	3.8967e-10	3.8967e-10	1	0	0	1	0	0
AGCCTG	166	821	6	228.53	269507686	136.5	451213292	4926	4.94578	0.726381	3.59252	1.81954	0.0215551	0.0109172	0.217397	7.99797e-08	7.99797e-08	1	0	0	1	0	0
AGCG	1831	11393	4	228.53	269507686	136.5	451213292	45572	6.22228	8.01207	49.8534	25.2497	0.199414	0.100999	0.182338	7.39918e-07	7.39918e-07	1	0	0	0	0	0
AGCGAGG	76	304	7	228.53	269507686	136.5	451213292	2128	4	0.33256	1.33024	0.673739	0.00931168	0.00471617	0.205128	3.45507e-08	3.45507e-08	1	0	0	1	0	0
AGCGC	489	3004	5	228.53	269507686	136.5	451213292	15020	6.14315	2.13976	13.1449	6.65761	0.0657244	0.033288	0.225024	2.43868e-07	2.43868e-07	1	0	0	1	0	0
AGCGCCCCCT	59	236	10	228.53	269507686	136.5	451213292	2360	4	0.258172	1.03269	0.523034	0.0103269	0.00523034	0.29304	3.83175e-08	3.83175e-08	1	0	0	1	0	0
AGCGCCCGCCGGAGG	1	4	15	228.53	269507686	136.5	451213292	60	4	0.00437579	0.0175032	0.00886499	0.000262547	0.000132975	0.43956	9.74174e-10	9.74174e-10	1	0	0	1	0	0
AGCGCCGCCC	1	4	10	228.53	269507686	136.5	451213292	40	4	0.00437579	0.0175032	0.00886499	0.000175032	8.86499e-05	0.29304	6.4945e-10	6.4945e-10	1	0	0	1	0	0
AGCGCG	4	17	6	228.53	269507686	136.5	451213292	102	4.25	0.0175032	0.0743885	0.0376762	0.000446331	0.000226057	0.186813	1.6561e-09	1.6561e-09	1	0	0	1	0	0
AGCGG	1	5	5	228.53	269507686	136.5	451213292	25	5	0.00437579	0.021879	0.0110812	0.000109395	5.54062e-05	0.18315	4.05906e-10	4.05906e-10	1	0	0	1	0	0
AGCGGC	1139	4565	6	228.53	269507686	136.5	451213292	27390	4.0079	4.98403	19.9755	10.1172	0.119853	0.060703	0.176172	4.44711e-07	4.44711e-07	1	0	0	1	0	0
AGCGGG	133	532	6	228.53	269507686	136.5	451213292	3192	4	0.58198	2.32792	1.17904	0.0139675	0.00707426	0.175824	5.18261e-08	5.18261e-08	1	0	0	1	0	0
AGCTAT	21	84	6	228.53	269507686	136.5	451213292	504	4	0.0918916	0.367566	0.186165	0.0022054	0.00111699	0.175824	8.18306e-09	8.18306e-09	1	0	0	1	0	0
AGCTATC	1	14	7	228.53	269507686	136.5	451213292	98	14	0.00437579	0.0612611	0.0310275	0.000428828	0.000217192	0.717949	1.59115e-09	1.59115e-09	1	0	0	1	1	0
AGCTCC	261	1133	6	228.53	269507686	136.5	451213292	6798	4.341	1.14208	4.95777	2.51101	0.0297466	0.015066	0.190813	1.10374e-07	1.10374e-07	1	0	0	1	0	0
AGCTCG	2	8	6	228.53	269507686	136.5	451213292	48	4	0.00875158	0.0350063	0.01773	0.000210038	0.00010638	0.175824	7.7934e-10	7.7934e-10	1	0	0	1	0	0
AGG	31352	286550	3	228.53	269507686	136.5	451213292	859650	9.13977	137.19	1253.88	635.066	3.76165	1.9052	0.200874	1.39575e-05	1.39575e-05	1	1	0	0	0	0
AGGAGGCC	204	960	8	228.53	269507686	136.5	451213292	7680	4.70588	0.892661	4.20076	2.1276	0.0336061	0.0170208	0.275803	1.24694e-07	1.24694e-07	1	0	0	1	0	0
AGGAGGG	2	11	7	228.53	269507686	136.5	451213292	77	5.5	0.00875158	0.0481337	0.0243787	0.000336936	0.000170651	0.282051	1.25019e-09	1.25019e-09	1	0	0	1	0	0
AGGAGGGCGGCAGGC	1	4	15	228.53	269507686	136.5	451213292	60	4	0.00437579	0.0175032	0.00886499	0.000262547	0.000132975	0.43956	9.74174e-10	9.74174e-10	1	0	0	1	0	0
AGGAT	15031	84245	5	228.53	269507686	136.5	451213292	421225	5.60475	65.7725	368.639	186.708	1.84319	0.933539	0.205302	6.83911e-06	6.83911e-06	1	1	0	1	0	0
AGGATG	6	28	6	228.53	269507686	136.5	451213292	168	4.66667	0.0262547	0.122522	0.0620549	0.000735133	0.000372329	0.205128	2.72769e-09	2.72769e-09	1	0	0	1	0	0
AGGATGG	44	186	7	228.53	269507686	136.5	451213292	1302	4.22727	0.192535	0.813897	0.412222	0.00569728	0.00288555	0.216783	2.11396e-08	2.11396e-08	1	0	0	1	0	0
AGGC	2405	16156	4	228.53	269507686	136.5	451213292	64624	6.71767	10.5238	70.6953	35.8057	0.282781	0.143223	0.196855	1.04925e-06	1.04925e-06	1	0	0	0	0	0
AGGCCC	100	400	6	228.53	269507686	136.5	451213292	2400	4	0.437579	1.75032	0.886499	0.0105019	0.00531899	0.175824	3.8967e-08	3.8967e-08	1	0	0	1	0	0
AGGCG	311	1556	5	228.53	269507686	136.5	451213292	7780	5.00322	1.36087	6.80873	3.44848	0.0340437	0.0172424	0.183268	1.26318e-07	1.26318e-07	1	0	0	1	0	0
AGGCGATGAGGGGGG	1	4	15	228.53	269507686	136.5	451213292	60	4	0.00437579	0.0175032	0.00886499	0.000262547	0.000132975	0.43956	9.74174e-10	9.74174e-10	1	0	0	1	0	0
AGGCGC	2	10	6	228.53	269507686	136.5	451213292	60	5	0.00875158	0.0437579	0.0221625	0.000262547	0.000132975	0.21978	9.74174e-10	9.74174e-10	1	0	0	1	0	0
AGGCGG	1	4	6	228.53	269507686	136.5	451213292	24	4	0.00437579	0.0175032	0.00886499	0.000105019	5.31899e-05	0.175824	3.8967e-10	3.8967e-10	1	0	0	1	0	0
AGGG	393	2675	4	228.53	269507686	136.5	451213292	10700	6.80662	1.71969	11.7052	5.92846	0.046821	0.0237138	0.199461	1.73728e-07	1.73728e-07	1	0	0	0	0	0
AGGGAT	123	1243	6	228.53	269507686	136.5	451213292	7458	10.1057	0.538222	5.43911	2.75479	0.0326347	0.0165288	0.444206	1.2109e-07	1.2109e-07	1	0	0	1	0	0
AGGGC	6	34	5	228.53	269507686	136.5	451213292	170	5.66667	0.0262547	0.148777	0.0753524	0.000743885	0.000376762	0.20757	2.76016e-09	2.76016e-09	1	0	0	1	0	0
AGGGCC	3	13	6	228.53	269507686	136.5	451213292	78	4.33333	0.0131274	0.0568853	0.0288112	0.000341312	0.000172867	0.190476	1.26643e-09	1.26643e-09	1	0	0	1	0	0
AGGGCG	1	4	6	228.53	269507686	136.5	451213292	24	4	0.00437579	0.0175032	0.00886499	0.000105019	5.31899e-05	0.175824	3.8967e-10	3.8967e-10	1	0	0	1	0	0
AGGGCGGGGG	1	4	10	228.53	269507686	136.5	451213292	40	4	0.00437579	0.0175032	0.00886499	0.000175032	8.86499e-05	0.29304	6.4945e-10	6.4945e-10	1	0	0	1	0	0
AGGGG	9	48	5	228.53	269507686	136.5	451213292	240	5.33333	0.0393821	0.210038	0.10638	0.00105019	0.000531899	0.19536	3.8967e-09	3.8967e-09	1	0	0	1	0	0
AGGGGG	111	447	6	228.53	269507686	136.5	451213292	2682	4.02703	0.485713	1.95598	0.990662	0.0117359	0.00594397	0.177012	4.35456e-08	4.35456e-08	1	0	0	1	0	0
AGGGGGC	1	4	7	228.53	269507686	136.5	451213292	28	4	0.00437579	0.0175032	0.00886499	0.000122522	6.20549e-05	0.205128	4.54615e-10	4.54615e-10	1	0	0	1	0	0
AGGGGGG	29	116	7	228.53	269507686	136.5	451213292	812	4	0.126898	0.507592	0.257085	0.00355314	0.00179959	0.205128	1.31838e-08	1.31838e-08	1	0	0	1	0	0
AT	572742	9986053	2	228.53	269507686	136.5	451213292	19972106	17.4355	2506.2	43696.9	22131.6	87.3938	44.2631	0.255465	0.000324272	0.000324272	1	1	1	0	0	0
ATATATATATCCC	1	4	13	228.53	269507686	136.5	451213292	52	4	0.00437579	0.0175032	0.00886499	0.000227541	0.000115245	0.380952	8.44284e-10	8.44284e-10	1	0	0	1	0	0
ATATATC	115	460	7	228.53	269507686	136.5	451213292	3220	4	0.503216	2.01286	1.01947	0.01409	0.00713631	0.205128	5.22807e-08	5.22807e-08	1	0	0	1	0	0
ATATATCC	1	4	8	228.53	269507686	136.5	451213292	32	4	0.00437579	0.0175032	0.00886499	0.000140025	7.09199e-05	0.234432	5.1956e-10	5.1956e-10	1	0	0	1	0	0
ATATATCG	1	4	8	228.53	269507686	136.5	451213292	32	4	0.00437579	0.0175032	0.00886499	0.000140025	7.09199e-05	0.234432	5.1956e-10	5.1956e-10	1	0	0	1	0	0
ATATC	93	475	5	228.53	269507686	136.5	451213292	2375	5.10753	0.406949	2.0785	1.05272	0.0103925	0.00526359	0.187089	3.85611e-08	3.85611e-08	1	0	0	1	0	0
ATATCG	2	8	6	228.53	269507686	136.5	451213292	48	4	0.00875158	0.0350063	0.01773	0.000210038	0.00010638	0.175824	7.7934e-10	7.7934e-10	1	0	0	1	0	0
ATC	28871	302539	3	228.53	269507686	136.5	451213292	907617	10.479	126.333	1323.85	670.501	3.97154	2.0115	0.230308	1.47363e-05	1.47363e-05	1	1	0	0	0	0
ATCATCC	1	4	7	228.53	269507686	136.5	451213292	28	4	0.00437579	0.0175032	0.00886499	0.000122522	6.20549e-05	0.205128	4.54615e-10	4.54615e-10	1	0	0	1	0	0
ATCC	3446	29155	4	228.53	269507686	136.5	451213292	116620	8.46053	15.079	127.576	64.6147	0.510305	0.258459	0.247928	1.89347e-06	1.89347e-06	1	0	0	0	0	0
ATCCATGC	1	4	8	228.53	269507686	136.5	451213292	32	4	0.00437579	0.0175032	0.00886499	0.000140025	7.09199e-05	0.234432	5.1956e-10	5.1956e-10	1	0	0	1	0	0
ATCCC	416	2184	5	228.53	269507686	136.5	451213292	10920	5.25	1.82033	9.55673	4.84028	0.0477836	0.0242014	0.192308	1.773e-07	1.773e-07	1	0	0	1	0	0
ATCCCCC	1	4	7	228.53	269507686	136.5	451213292	28	4	0.00437579	0.0175032	0.00886499	0.000122522	6.20549e-05	0.205128	4.54615e-10	4.54615e-10	1	0	0	1	0	0
ATCCGCCG	72	397	8	228.53	269507686	136.5	451213292	3176	5.51389	0.315057	1.73719	0.87985	0.0138975	0.0070388	0.323158	5.15663e-08	5.15663e-08	1	0	0	1	0	0
ATCG	978	5917	4	228.53	269507686	136.5	451213292	23668	6.0501	4.27952	25.8916	13.1135	0.103566	0.0524541	0.177292	3.84279e-07	3.84279e-07	1	0	0	0	0	0
ATCGCC	1	4	6	228.53	269507686	136.5	451213292	24	4	0.00437579	0.0175032	0.00886499	0.000105019	5.31899e-05	0.175824	3.8967e-10	3.8967e-10	1	0	0	1	0	0
ATCGCCC	171	935	7	228.53	269507686	136.5	451213292	6545	5.46784	0.74826	4.09137	2.07219	0.0286396	0.0145053	0.280402	1.06266e-07	1.06266e-07	1	0	0	1	0	0
ATCGCGCCG	271	1127	9	228.53	269507686	136.5	451213292	10143	4.15867	1.18584	4.93152	2.49771	0.0443837	0.0224794	0.274198	1.64684e-07	1.64684e-07	1	0	0	1	0	0
ATGC	1	6	4	228.53	269507686	136.5	451213292	24	6	0.00437579	0.0262547	0.0132975	0.000105019	5.31899e-05	0.175824	3.8967e-10	3.8967e-10	1	0	0	0	0	0
CCCCCCG	32	129	7	228.53	269507686	136.5	451213292	903	4.03125	0.140025	0.564477	0.285896	0.00395134	0.00200127	0.206731	1.46613e-08	1.46613e-08	1	0	0	1	0	0
CCCCCG	122	491	6	228.53	269507686	136.5	451213292	2946	4.02459	0.533847	2.14851	1.08818	0.0128911	0.00652906	0.176905	4.7832e-08	4.7832e-08	1	0	0	1	0	0
CCCCG	16	81	5	228.53	269507686	136.5	451213292	405	5.0625	0.0700127	0.354439	0.179516	0.0017722	0.00089758	0.18544	6.57568e-09	6.57568e-09	1	0	0	1	0	0
CCCCGG	1	4	6	228.53	269507686	136.5	451213292	24	4	0.00437579	0.0175032	0.00886499	0.000105019	5.31899e-05	0.175824	3.8967e-10	3.8967e-10	1	0	0	1	0	0
CCCG	11	70	4	228.53	269507686	136.5	451213292	280	6.36364	0.0481337	0.306305	0.155137	0.00122522	0.000620549	0.18648	4.54615e-09	4.54615e-09	1	0	0	0	0	0
CCCGCG	7	28	6	228.53	269507686	136.5	451213292	168	4	0.0306305	0.122522	0.0620549	0.000735133	0.000372329	0.175824	2.72769e-09	2.72769e-09	1	0	0	1	0	0
CCG	40950	363439	3	228.53	269507686	136.5	451213292	1090317	8.87519	179.189	1590.33	805.471	4.771	2.41641	0.195059	1.77026e-05	1.77026e-05	1	1	0	0	0	0
CCGCG	195	976	5	228.53	269507686	136.5	451213292	4880	5.00513	0.853279	4.27077	2.16306	0.0213539	0.0108153	0.183338	7.92329e-08	7.92329e-08	1	0	0	1	0	0
CCGG	1	6	4	228.53	269507686	136.5	451213292	24	6	0.00437579	0.0262547	0.0132975	0.000105019	5.31899e-05	0.175824	3.8967e-10	3.8967e-10	1	0	0	0	0	0
CCGGCG	1	4	6	228.53	269507686	136.5	451213292	24	4	0.00437579	0.0175032	0.00886499	0.000105019	5.31899e-05	0.175824	3.8967e-10	3.8967e-10	1	0	0	1	0	0
CG	638	7824	2	228.53	269507686	136.5	451213292	15648	12.2633	2.79175	34.2362	17.3399	0.0684724	0.0346798	0.179682	2.54065e-07	2.54065e-07	1	0	0	0	0	0
