# Supplementary material for: Profiles of telomeric repeats in Insecta reveal diverse forms of telomeric motifs in Hymenopterans
Source: Life Sci Alliance. 2022 Apr 1;5(7):e202101163. doi: 10.26508/lsa.202101163 (PMC8977481; doi:10.26508/lsa.202101163)
Supplement: Supplemental Data 5. — Tandem repeat statistics and TRIP TRM calls for arthropods species that are not listed in Supplemental Data 2 or Supplemental Data 3. [file LSA-2021-01163_Supplemental_Data_5.zip › DataS5/NoNYAUD109_output.csv.1.filtered.xlsx]

## Sheet: Sheet1
Unnamed: 0	reads	repeats	unit_len	avg_genome_cov	genome_size	eff_read_len	num_reads	repeats_total_len	repeats_per_read	reads_per_genome	repeats_per_genome	repeats_per_million_reads	repeats_len_per_genome	repeats_len_per_million_reads	percent_repeats_len_per_read	percent_repeats_len_per_genome	percent_repeat_unit_in_sequences	avg_genome_cov_filter	repeat_containing_reads_filter	repeats_len_per_million_reads_filter	unit_len_filter	percent_repeats_len_per_read_filter	qualified
AAAAAAATACACCAG	1	4	15	204.135	267884934	136.5	400620272	60	4	0.00489872	0.0195949	0.00998452	0.000293923	0.000149768	0.43956	1.0972e-09	1.0972e-09	1	0	0	1	0	0
AAAAAAATACCCAAT	1	4	15	204.135	267884934	136.5	400620272	60	4	0.00489872	0.0195949	0.00998452	0.000293923	0.000149768	0.43956	1.0972e-09	1.0972e-09	1	0	0	1	0	0
AAAAAAC	100	401	7	204.135	267884934	136.5	400620272	2807	4.01	0.489872	1.96439	1.00095	0.0137507	0.00700663	0.205641	5.13307e-08	5.13307e-08	1	0	0	1	0	0
AAAAAACC	217	919	8	204.135	267884934	136.5	400620272	7352	4.23502	1.06302	4.50192	2.29394	0.0360154	0.0183515	0.248206	1.34444e-07	1.34444e-07	1	0	0	1	0	0
AAAAAACG	3	12	8	204.135	267884934	136.5	400620272	96	4	0.0146962	0.0587847	0.0299536	0.000470277	0.000239628	0.234432	1.75552e-09	1.75552e-09	1	0	0	1	0	0
AAAAAAG	118	873	7	204.135	267884934	136.5	400620272	6111	7.39831	0.578049	4.27658	2.17912	0.0299361	0.0152538	0.3794	1.1175e-07	1.1175e-07	1	0	0	1	0	0
AAAAAAGAAATGAATAATTCAAAT	1	4	24	204.135	267884934	136.5	400620272	96	4	0.00489872	0.0195949	0.00998452	0.000470277	0.000239628	0.703297	1.75552e-09	1.75552e-09	1	0	0	1	1	0
AAAAAAGGTAAAGCAGGTCCCAC	2	9	23	204.135	267884934	136.5	400620272	207	4.5	0.00979744	0.0440885	0.0224652	0.00101404	0.000516699	0.758242	3.78534e-09	3.78534e-09	1	0	0	1	1	0
AAAAAAT	246	1059	7	204.135	267884934	136.5	400620272	7413	4.30488	1.20509	5.18775	2.6434	0.0363142	0.0185038	0.220763	1.35559e-07	1.35559e-07	1	0	0	1	0	0
AAAAAATCGCCTGTT	1	5	15	204.135	267884934	136.5	400620272	75	5	0.00489872	0.0244936	0.0124806	0.000367404	0.00018721	0.549451	1.3715e-09	1.3715e-09	1	0	0	1	1	0
AAAAAC	165	685	6	204.135	267884934	136.5	400620272	4110	4.15152	0.808289	3.35562	1.70985	0.0201337	0.0102591	0.182484	7.51582e-08	7.51582e-08	1	0	0	1	0	0
AAAAACCC	583	2699	8	204.135	267884934	136.5	400620272	21592	4.6295	2.85595	13.2216	6.73705	0.105773	0.0538964	0.271326	3.94846e-07	3.94846e-07	1	0	0	1	0	0
AAAAACCCCACACCC	1	4	15	204.135	267884934	136.5	400620272	60	4	0.00489872	0.0195949	0.00998452	0.000293923	0.000149768	0.43956	1.0972e-09	1.0972e-09	1	0	0	1	0	0
AAAAACGTGGAGAGG	1	4	15	204.135	267884934	136.5	400620272	60	4	0.00489872	0.0195949	0.00998452	0.000293923	0.000149768	0.43956	1.0972e-09	1.0972e-09	1	0	0	1	0	0
AAAAAG	404	2532	6	204.135	267884934	136.5	400620272	15192	6.26733	1.97908	12.4036	6.3202	0.0744214	0.0379212	0.275487	2.77811e-07	2.77811e-07	1	0	0	1	0	0
AAAAAGGTGATGTGTTTATAATTTC	4	18	25	204.135	267884934	136.5	400620272	450	4.5	0.0195949	0.088177	0.0449303	0.00220442	0.00112326	0.824176	8.229e-09	8.229e-09	1	0	0	1	1	0
AAAAAT	596	2389	6	204.135	267884934	136.5	400620272	14334	4.00839	2.91964	11.703	5.96325	0.0702183	0.0357795	0.176193	2.62121e-07	2.62121e-07	1	0	0	1	0	0
AAAAATAAT	219	1034	9	204.135	267884934	136.5	400620272	9306	4.72146	1.07282	5.06528	2.581	0.0455875	0.023229	0.311305	1.70176e-07	1.70176e-07	1	0	0	1	0	0
AAAAATAGTGTTGTCAATTTCCAT	2	11	24	204.135	267884934	136.5	400620272	264	5.5	0.00979744	0.0538859	0.0274574	0.00129326	0.000658978	0.967033	4.82768e-09	4.82768e-09	1	0	0	1	1	0
AAAAATG	4	25	7	204.135	267884934	136.5	400620272	175	6.25	0.0195949	0.122468	0.0624032	0.000857276	0.000436823	0.320513	3.20017e-09	3.20017e-09	1	0	0	1	0	0
AAAAATGAG	1	6	9	204.135	267884934	136.5	400620272	54	6	0.00489872	0.0293923	0.0149768	0.000264531	0.000134791	0.395604	9.8748e-10	9.8748e-10	1	0	0	1	0	0
AAAAATGTTAAT	140	563	12	204.135	267884934	136.5	400620272	6756	4.02143	0.685821	2.75798	1.40532	0.0330958	0.0168638	0.353532	1.23545e-07	1.23545e-07	1	0	0	1	0	0
AAAAATT	1	4	7	204.135	267884934	136.5	400620272	28	4	0.00489872	0.0195949	0.00998452	0.000137164	6.98916e-05	0.205128	5.12027e-10	5.12027e-10	1	0	0	1	0	0
AAAAATTCGAGG	167	706	12	204.135	267884934	136.5	400620272	8472	4.22754	0.818086	3.4585	1.76227	0.041502	0.0211472	0.371652	1.54925e-07	1.54925e-07	1	0	0	1	0	0
AAAAATTTTCAAAATTTTC	105	454	19	204.135	267884934	136.5	400620272	8626	4.32381	0.514366	2.22402	1.13324	0.0422564	0.0215316	0.601849	1.57741e-07	1.57741e-07	1	0	0	1	1	0
AAAAATTTTGAAAATTCC	140	663	18	204.135	267884934	136.5	400620272	11934	4.73571	0.685821	3.24785	1.65493	0.0584613	0.0297888	0.62449	2.18233e-07	2.18233e-07	1	0	0	1	1	0
AAAAC	122	682	5	204.135	267884934	136.5	400620272	3410	5.59016	0.597644	3.34093	1.70236	0.0167046	0.0085118	0.204768	6.23575e-08	6.23575e-08	1	0	0	1	0	0
AAAACAAAC	129	529	9	204.135	267884934	136.5	400620272	4761	4.10078	0.631935	2.59142	1.32045	0.0233228	0.0118841	0.270381	8.70628e-08	8.70628e-08	1	0	0	1	0	0
AAAACACCCAGAGCC	2	12	15	204.135	267884934	136.5	400620272	180	6	0.00979744	0.0587847	0.0299536	0.00088177	0.000449303	0.659341	3.2916e-09	3.2916e-09	1	0	0	1	1	0
AAAACC	5	30	6	204.135	267884934	136.5	400620272	180	6	0.0244936	0.146962	0.0748839	0.00088177	0.000449303	0.263736	3.2916e-09	3.2916e-09	1	0	0	1	0	0
AAAACCCACAGGAGG	840	4749	15	204.135	267884934	136.5	400620272	71235	5.65357	4.11493	23.264	11.8541	0.34896	0.177812	0.621272	1.30265e-06	1.30265e-06	1	0	0	1	1	0
AAAACCCATTCCTGC	1	4	15	204.135	267884934	136.5	400620272	60	4	0.00489872	0.0195949	0.00998452	0.000293923	0.000149768	0.43956	1.0972e-09	1.0972e-09	1	0	0	1	0	0
AAAACGG	236	1422	7	204.135	267884934	136.5	400620272	9954	6.02542	1.1561	6.96598	3.5495	0.0487619	0.0248465	0.308996	1.82025e-07	1.82025e-07	1	0	0	1	0	0
AAAACGGGTGGGGGG	2	8	15	204.135	267884934	136.5	400620272	120	4	0.00979744	0.0391898	0.019969	0.000587847	0.000299536	0.43956	2.1944e-09	2.1944e-09	1	0	0	1	0	0
AAAACT	1	4	6	204.135	267884934	136.5	400620272	24	4	0.00489872	0.0195949	0.00998452	0.000117569	5.99071e-05	0.175824	4.3888e-10	4.3888e-10	1	0	0	1	0	0
AAAACTCACCTTATC	1	4	15	204.135	267884934	136.5	400620272	60	4	0.00489872	0.0195949	0.00998452	0.000293923	0.000149768	0.43956	1.0972e-09	1.0972e-09	1	0	0	1	0	0
AAAACTCT	1	4	8	204.135	267884934	136.5	400620272	32	4	0.00489872	0.0195949	0.00998452	0.000156759	7.98761e-05	0.234432	5.85173e-10	5.85173e-10	1	0	0	1	0	0
AAAACTCTCTCTTGG	6	29	15	204.135	267884934	136.5	400620272	435	4.83333	0.0293923	0.142063	0.0723877	0.00213094	0.00108582	0.531136	7.9547e-09	7.9547e-09	1	0	0	1	1	0
AAAAG	124	789	5	204.135	267884934	136.5	400620272	3945	6.3629	0.607441	3.86509	1.96945	0.0193255	0.00984723	0.233073	7.21409e-08	7.21409e-08	1	0	0	1	0	0
AAAAGAACAAACCGC	1	4	15	204.135	267884934	136.5	400620272	60	4	0.00489872	0.0195949	0.00998452	0.000293923	0.000149768	0.43956	1.0972e-09	1.0972e-09	1	0	0	1	0	0
AAAAGAGAGAG	2	8	11	204.135	267884934	136.5	400620272	88	4	0.00979744	0.0391898	0.019969	0.000431087	0.000219659	0.322344	1.60923e-09	1.60923e-09	1	0	0	1	0	0
AAAAGC	1	6	6	204.135	267884934	136.5	400620272	36	6	0.00489872	0.0293923	0.0149768	0.000176354	8.98607e-05	0.263736	6.5832e-10	6.5832e-10	1	0	0	1	0	0
AAAAGCCAGTAGATCAAGGTAGCCC	1	5	25	204.135	267884934	136.5	400620272	125	5	0.00489872	0.0244936	0.0124806	0.00061234	0.000312016	0.915751	2.28583e-09	2.28583e-09	1	0	0	1	1	0
AAAAGCGC	2	12	8	204.135	267884934	136.5	400620272	96	6	0.00979744	0.0587847	0.0299536	0.000470277	0.000239628	0.351648	1.75552e-09	1.75552e-09	1	0	0	1	0	0
AAAAGG	1	4	6	204.135	267884934	136.5	400620272	24	4	0.00489872	0.0195949	0.00998452	0.000117569	5.99071e-05	0.175824	4.3888e-10	4.3888e-10	1	0	0	1	0	0
AAAAGGG	1	4	7	204.135	267884934	136.5	400620272	28	4	0.00489872	0.0195949	0.00998452	0.000137164	6.98916e-05	0.205128	5.12027e-10	5.12027e-10	1	0	0	1	0	0
AAAAGGT	128	611	7	204.135	267884934	136.5	400620272	4277	4.77344	0.627036	2.99312	1.52514	0.0209518	0.0106759	0.244792	7.82121e-08	7.82121e-08	1	0	0	1	0	0
AAAAGT	88	358	6	204.135	267884934	136.5	400620272	2148	4.06818	0.431087	1.75374	0.893614	0.0105225	0.00536169	0.178821	3.92797e-08	3.92797e-08	1	0	0	1	0	0
AAAAGTAGATCATAGCTAGTAATCC	4	18	25	204.135	267884934	136.5	400620272	450	4.5	0.0195949	0.088177	0.0449303	0.00220442	0.00112326	0.824176	8.229e-09	8.229e-09	1	0	0	1	1	0
AAAAGTCG	2	10	8	204.135	267884934	136.5	400620272	80	5	0.00979744	0.0489872	0.0249613	0.000391898	0.00019969	0.29304	1.46293e-09	1.46293e-09	1	0	0	1	0	0
AAAAT	776	4143	5	204.135	267884934	136.5	400620272	20715	5.33892	3.80141	20.2954	10.3415	0.101477	0.0517073	0.195565	3.78808e-07	3.78808e-07	1	0	0	1	0	0
AAAATAAC	142	594	8	204.135	267884934	136.5	400620272	4752	4.1831	0.695618	2.90984	1.4827	0.0232787	0.0118616	0.245163	8.68982e-08	8.68982e-08	1	0	0	1	0	0
AAAATAAT	157	647	8	204.135	267884934	136.5	400620272	5176	4.12102	0.769099	3.16947	1.615	0.0253558	0.01292	0.241525	9.46518e-08	9.46518e-08	1	0	0	1	0	0
AAAATAGGAGGTGGT	1	5	15	204.135	267884934	136.5	400620272	75	5	0.00489872	0.0244936	0.0124806	0.000367404	0.00018721	0.549451	1.3715e-09	1.3715e-09	1	0	0	1	1	0
AAAATAT	1	4	7	204.135	267884934	136.5	400620272	28	4	0.00489872	0.0195949	0.00998452	0.000137164	6.98916e-05	0.205128	5.12027e-10	5.12027e-10	1	0	0	1	0	0
AAAATCCAGTGGAAGGTGCTGTGG	4	19	24	204.135	267884934	136.5	400620272	456	4.75	0.0195949	0.0930757	0.0474265	0.00223382	0.00113823	0.835165	8.33872e-09	8.33872e-09	1	0	0	1	1	0
AAAATCT	1	4	7	204.135	267884934	136.5	400620272	28	4	0.00489872	0.0195949	0.00998452	0.000137164	6.98916e-05	0.205128	5.12027e-10	5.12027e-10	1	0	0	1	0	0
AAAATCTGTCAG	195	874	12	204.135	267884934	136.5	400620272	10488	4.48205	0.955251	4.28148	2.18162	0.0513778	0.0261794	0.394026	1.91791e-07	1.91791e-07	1	0	0	1	0	0
AAAATG	291	1434	6	204.135	267884934	136.5	400620272	8604	4.92784	1.42553	7.02477	3.57945	0.0421486	0.0214767	0.216608	1.57338e-07	1.57338e-07	1	0	0	1	0	0
AAAATGAAT	309	3266	9	204.135	267884934	136.5	400620272	29394	10.5696	1.5137	15.9992	8.15236	0.143993	0.0733712	0.696895	5.37518e-07	5.37518e-07	1	0	0	1	1	0
AAAATGCG	1	4	8	204.135	267884934	136.5	400620272	32	4	0.00489872	0.0195949	0.00998452	0.000156759	7.98761e-05	0.234432	5.85173e-10	5.85173e-10	1	0	0	1	0	0
AAAATGTAAT	2867	12020	10	204.135	267884934	136.5	400620272	120200	4.19254	14.0446	58.8826	30.0035	0.588826	0.300035	0.307145	2.19806e-06	2.19806e-06	1	0	0	1	0	0
AAAATGTCTGC	1	9	11	204.135	267884934	136.5	400620272	99	9	0.00489872	0.0440885	0.0224652	0.000484973	0.000247117	0.725275	1.81038e-09	1.81038e-09	1	0	0	1	1	0
AAAATGTGAG	286	1281	10	204.135	267884934	136.5	400620272	12810	4.47902	1.40103	6.27526	3.19754	0.0627526	0.0319754	0.328133	2.34252e-07	2.34252e-07	1	0	0	1	0	0
AAAATT	197	789	6	204.135	267884934	136.5	400620272	4734	4.00508	0.965048	3.86509	1.96945	0.0231905	0.0118167	0.176047	8.65691e-08	8.65691e-08	1	0	0	1	0	0
AAAATTAAAC	1	4	10	204.135	267884934	136.5	400620272	40	4	0.00489872	0.0195949	0.00998452	0.000195949	9.98452e-05	0.29304	7.31466e-10	7.31466e-10	1	0	0	1	0	0
AAAATTAACAACTCTCACAAGT	1	4	22	204.135	267884934	136.5	400620272	88	4	0.00489872	0.0195949	0.00998452	0.000431087	0.000219659	0.644689	1.60923e-09	1.60923e-09	1	0	0	1	1	0
AAAATTAAT	6	27	9	204.135	267884934	136.5	400620272	243	4.5	0.0293923	0.132265	0.0673955	0.00119039	0.000606559	0.296703	4.44366e-09	4.44366e-09	1	0	0	1	0	0
AAAATTC	1	4	7	204.135	267884934	136.5	400620272	28	4	0.00489872	0.0195949	0.00998452	0.000137164	6.98916e-05	0.205128	5.12027e-10	5.12027e-10	1	0	0	1	0	0
AAAATTTACAAAATTTTC	155	664	18	204.135	267884934	136.5	400620272	11952	4.28387	0.759302	3.25275	1.65743	0.0585495	0.0298337	0.564906	2.18562e-07	2.18562e-07	1	0	0	1	1	0
AAAATTTGGGAAATTGGG	1	4	18	204.135	267884934	136.5	400620272	72	4	0.00489872	0.0195949	0.00998452	0.000352708	0.000179721	0.527473	1.31664e-09	1.31664e-09	1	0	0	1	1	0
AAAC	782	6175	4	204.135	267884934	136.5	400620272	24700	7.89642	3.8308	30.2496	15.4136	0.120998	0.0616544	0.231397	4.51681e-07	4.51681e-07	1	0	0	0	0	0
AAACAACACCGCCCC	2	8	15	204.135	267884934	136.5	400620272	120	4	0.00979744	0.0391898	0.019969	0.000587847	0.000299536	0.43956	2.1944e-09	2.1944e-09	1	0	0	1	0	0
AAACAACAGCTCCTACACACTCCC	10	44	24	204.135	267884934	136.5	400620272	1056	4.4	0.0489872	0.215544	0.10983	0.00517305	0.00263591	0.773626	1.93107e-08	1.93107e-08	1	0	0	1	1	0
AAACAACTCAAGCCCGTATAACC	32	133	23	204.135	267884934	136.5	400620272	3059	4.15625	0.156759	0.65153	0.331985	0.0149852	0.00763566	0.700321	5.59389e-08	5.59389e-08	1	0	0	1	1	0
AAACAACTCCCGGACAGATCATCC	2	9	24	204.135	267884934	136.5	400620272	216	4.5	0.00979744	0.0440885	0.0224652	0.00105812	0.000539164	0.791209	3.94992e-09	3.94992e-09	1	0	0	1	1	0
AAACAATTCAG	143	574	11	204.135	267884934	136.5	400620272	6314	4.01399	0.700517	2.81187	1.43278	0.0309305	0.0157606	0.323471	1.15462e-07	1.15462e-07	1	0	0	1	0	0
AAACAC	20	87	6	204.135	267884934	136.5	400620272	522	4.35	0.0979744	0.426189	0.217163	0.00255713	0.00130298	0.191209	9.54564e-09	9.54564e-09	1	0	0	1	0	0
AAACACACACACATCCC	1	4	17	204.135	267884934	136.5	400620272	68	4	0.00489872	0.0195949	0.00998452	0.000333113	0.000169737	0.498168	1.24349e-09	1.24349e-09	1	0	0	1	0	0
AAACACACACACCTCC	1	4	16	204.135	267884934	136.5	400620272	64	4	0.00489872	0.0195949	0.00998452	0.000313518	0.000159752	0.468864	1.17035e-09	1.17035e-09	1	0	0	1	0	0
AAACACACATCCAAC	1	5	15	204.135	267884934	136.5	400620272	75	5	0.00489872	0.0244936	0.0124806	0.000367404	0.00018721	0.549451	1.3715e-09	1.3715e-09	1	0	0	1	1	0
AAACACACGTTTGAC	1	4	15	204.135	267884934	136.5	400620272	60	4	0.00489872	0.0195949	0.00998452	0.000293923	0.000149768	0.43956	1.0972e-09	1.0972e-09	1	0	0	1	0	0
AAACACATCCCTCCACAGCAACCGT	2	8	25	204.135	267884934	136.5	400620272	200	4	0.00979744	0.0391898	0.019969	0.000979744	0.000499226	0.732601	3.65733e-09	3.65733e-09	1	0	0	1	1	0
AAACACATTGCACACGCCACTTCC	4	17	24	204.135	267884934	136.5	400620272	408	4.25	0.0195949	0.0832783	0.0424342	0.00199868	0.00101842	0.747253	7.46096e-09	7.46096e-09	1	0	0	1	1	0
AAACACCCATCACGT	2	14	15	204.135	267884934	136.5	400620272	210	7	0.00979744	0.0685821	0.0349458	0.00102873	0.000524187	0.769231	3.8402e-09	3.8402e-09	1	0	0	1	1	0
AAACACCGAACCCACTGCCACCG	6	28	23	204.135	267884934	136.5	400620272	644	4.66667	0.0293923	0.137164	0.0698916	0.00315478	0.00160751	0.786325	1.17766e-08	1.17766e-08	1	0	0	1	1	0
AAACACCTCCGCCAG	2	9	15	204.135	267884934	136.5	400620272	135	4.5	0.00979744	0.0440885	0.0224652	0.000661327	0.000336977	0.494505	2.4687e-09	2.4687e-09	1	0	0	1	0	0
AAACAG	2	15	6	204.135	267884934	136.5	400620272	90	7.5	0.00979744	0.0734808	0.0374419	0.000440885	0.000224652	0.32967	1.6458e-09	1.6458e-09	1	0	0	1	0	0
AAACAGATTGAATAC	1	4	15	204.135	267884934	136.5	400620272	60	4	0.00489872	0.0195949	0.00998452	0.000293923	0.000149768	0.43956	1.0972e-09	1.0972e-09	1	0	0	1	0	0
AAACAGCC	6	34	8	204.135	267884934	136.5	400620272	272	5.66667	0.0293923	0.166557	0.0848684	0.00133245	0.000678947	0.332112	4.97397e-09	4.97397e-09	1	0	0	1	0	0
AAACAGGCGATCGGACAAAGGCAAC	4	16	25	204.135	267884934	136.5	400620272	400	4	0.0195949	0.0783795	0.0399381	0.00195949	0.000998452	0.732601	7.31466e-09	7.31466e-09	1	0	0	1	1	0
AAACAGGTGGTTGCG	4	32	15	204.135	267884934	136.5	400620272	480	8	0.0195949	0.156759	0.0798761	0.00235139	0.00119814	0.879121	8.7776e-09	8.7776e-09	1	0	0	1	1	0
AAACATC	1	6	7	204.135	267884934	136.5	400620272	42	6	0.00489872	0.0293923	0.0149768	0.000205746	0.000104837	0.307692	7.6804e-10	7.6804e-10	1	0	0	1	0	0
AAACATCCACAGATC	2	8	15	204.135	267884934	136.5	400620272	120	4	0.00979744	0.0391898	0.019969	0.000587847	0.000299536	0.43956	2.1944e-09	2.1944e-09	1	0	0	1	0	0
AAACC	12	66	5	204.135	267884934	136.5	400620272	330	5.5	0.0587847	0.323316	0.164745	0.00161658	0.000823723	0.201465	6.0346e-09	6.0346e-09	1	0	0	1	0	0
AAACCAATCCCGAAT	1	4	15	204.135	267884934	136.5	400620272	60	4	0.00489872	0.0195949	0.00998452	0.000293923	0.000149768	0.43956	1.0972e-09	1.0972e-09	1	0	0	1	0	0
AAACCC	9	56	6	204.135	267884934	136.5	400620272	336	6.22222	0.0440885	0.274328	0.139783	0.00164597	0.000838699	0.273504	6.14432e-09	6.14432e-09	1	0	0	1	0	0
AAACCCATCAATCGC	1	4	15	204.135	267884934	136.5	400620272	60	4	0.00489872	0.0195949	0.00998452	0.000293923	0.000149768	0.43956	1.0972e-09	1.0972e-09	1	0	0	1	0	0
AAACCCCCACTCCCT	1	4	15	204.135	267884934	136.5	400620272	60	4	0.00489872	0.0195949	0.00998452	0.000293923	0.000149768	0.43956	1.0972e-09	1.0972e-09	1	0	0	1	0	0
AAACCCTCACGTATG	2	8	15	204.135	267884934	136.5	400620272	120	4	0.00979744	0.0391898	0.019969	0.000587847	0.000299536	0.43956	2.1944e-09	2.1944e-09	1	0	0	1	0	0
AAACCGAATTCAGCGCTCCCTAATT	2	8	25	204.135	267884934	136.5	400620272	200	4	0.00979744	0.0391898	0.019969	0.000979744	0.000499226	0.732601	3.65733e-09	3.65733e-09	1	0	0	1	1	0
AAACCGCCATCCATC	1	5	15	204.135	267884934	136.5	400620272	75	5	0.00489872	0.0244936	0.0124806	0.000367404	0.00018721	0.549451	1.3715e-09	1.3715e-09	1	0	0	1	1	0
AAACCGGTGGCCAGACCGGCGGCG	1	4	24	204.135	267884934	136.5	400620272	96	4	0.00489872	0.0195949	0.00998452	0.000470277	0.000239628	0.703297	1.75552e-09	1.75552e-09	1	0	0	1	1	0
AAACCTCCTACTTCTCGTTCATT	15	66	23	204.135	267884934	136.5	400620272	1518	4.4	0.0734808	0.323316	0.164745	0.00743626	0.00378912	0.741392	2.77592e-08	2.77592e-08	1	0	0	1	1	0
AAACCTCTAAACTTCT	1	6	16	204.135	267884934	136.5	400620272	96	6	0.00489872	0.0293923	0.0149768	0.000470277	0.000239628	0.703297	1.75552e-09	1.75552e-09	1	0	0	1	1	0
AAACCTGGATAGCTC	4	20	15	204.135	267884934	136.5	400620272	300	5	0.0195949	0.0979744	0.0499226	0.00146962	0.000748839	0.549451	5.486e-09	5.486e-09	1	0	0	1	1	0
AAACGAC	169	780	7	204.135	267884934	136.5	400620272	5460	4.61538	0.827884	3.821	1.94698	0.026747	0.0136289	0.236686	9.98452e-08	9.98452e-08	1	0	0	1	0	0
AAACGAG	191	902	7	204.135	267884934	136.5	400620272	6314	4.72251	0.935656	4.41865	2.25151	0.0309305	0.0157606	0.24218	1.15462e-07	1.15462e-07	1	0	0	1	0	0
AAACGCGGAAAGAAC	1	4	15	204.135	267884934	136.5	400620272	60	4	0.00489872	0.0195949	0.00998452	0.000293923	0.000149768	0.43956	1.0972e-09	1.0972e-09	1	0	0	1	0	0
AAACGCGGCG	1	4	10	204.135	267884934	136.5	400620272	40	4	0.00489872	0.0195949	0.00998452	0.000195949	9.98452e-05	0.29304	7.31466e-10	7.31466e-10	1	0	0	1	0	0
AAACGGGAACGAGGC	24	112	15	204.135	267884934	136.5	400620272	1680	4.66667	0.117569	0.548657	0.279566	0.00822985	0.0041935	0.512821	3.07216e-08	3.07216e-08	1	0	0	1	1	0
AAACGGGTGGTTATT	1	4	15	204.135	267884934	136.5	400620272	60	4	0.00489872	0.0195949	0.00998452	0.000293923	0.000149768	0.43956	1.0972e-09	1.0972e-09	1	0	0	1	0	0
AAACGTCACCTAGCC	2	10	15	204.135	267884934	136.5	400620272	150	5	0.00979744	0.0489872	0.0249613	0.000734808	0.000374419	0.549451	2.743e-09	2.743e-09	1	0	0	1	1	0
AAACT	1	5	5	204.135	267884934	136.5	400620272	25	5	0.00489872	0.0244936	0.0124806	0.000122468	6.24032e-05	0.18315	4.57167e-10	4.57167e-10	1	0	0	1	0	0
AAACTCACACTATAC	1	5	15	204.135	267884934	136.5	400620272	75	5	0.00489872	0.0244936	0.0124806	0.000367404	0.00018721	0.549451	1.3715e-09	1.3715e-09	1	0	0	1	1	0
AAACTCG	10	40	7	204.135	267884934	136.5	400620272	280	4	0.0489872	0.195949	0.0998452	0.00137164	0.000698916	0.205128	5.12027e-09	5.12027e-09	1	0	0	1	0	0
AAACTG	158	632	6	204.135	267884934	136.5	400620272	3792	4	0.773998	3.09599	1.57755	0.018576	0.00946532	0.175824	6.9343e-08	6.9343e-08	1	0	0	1	0	0
AAACTGGC	148	686	8	204.135	267884934	136.5	400620272	5488	4.63514	0.725011	3.36052	1.71234	0.0268842	0.0136988	0.271656	1.00357e-07	1.00357e-07	1	0	0	1	0	0
AAACTGTGCC	1368	5752	10	204.135	267884934	136.5	400620272	57520	4.20468	6.70145	28.1774	14.3577	0.281774	0.143577	0.308035	1.05185e-06	1.05185e-06	1	0	0	1	0	0
AAACTGTTGCCGCC	37479	150289	14	204.135	267884934	136.5	400620272	2104046	4.00995	183.599	736.224	375.141	10.3071	5.25197	0.411277	3.8476e-05	3.8476e-05	1	1	1	1	0	0
AAACTT	291	2349	6	204.135	267884934	136.5	400620272	14094	8.07216	1.42553	11.5071	5.86341	0.0690426	0.0351804	0.35482	2.57732e-07	2.57732e-07	1	0	0	1	0	0
AAAG	2709	18547	4	204.135	267884934	136.5	400620272	74188	6.84644	13.2706	90.8566	46.2957	0.363426	0.185183	0.200628	1.35665e-06	1.35665e-06	1	0	0	0	0	0
AAAGAAAGAAGG	109	437	12	204.135	267884934	136.5	400620272	5244	4.00917	0.533961	2.14074	1.09081	0.0256889	0.0130897	0.352455	9.58953e-08	9.58953e-08	1	0	0	1	0	0
AAAGAAC	5	20	7	204.135	267884934	136.5	400620272	140	4	0.0244936	0.0979744	0.0499226	0.000685821	0.000349458	0.205128	2.56013e-09	2.56013e-09	1	0	0	1	0	0
AAAGAAGCGGACAAATGGCTGGAG	4	17	24	204.135	267884934	136.5	400620272	408	4.25	0.0195949	0.0832783	0.0424342	0.00199868	0.00101842	0.747253	7.46096e-09	7.46096e-09	1	0	0	1	1	0
AAAGAAGG	1	7	8	204.135	267884934	136.5	400620272	56	7	0.00489872	0.034291	0.0174729	0.000274328	0.000139783	0.410256	1.02405e-09	1.02405e-09	1	0	0	1	0	0
AAAGAAT	1	4	7	204.135	267884934	136.5	400620272	28	4	0.00489872	0.0195949	0.00998452	0.000137164	6.98916e-05	0.205128	5.12027e-10	5.12027e-10	1	0	0	1	0	0
AAAGAATAT	1	10	9	204.135	267884934	136.5	400620272	90	10	0.00489872	0.0489872	0.0249613	0.000440885	0.000224652	0.659341	1.6458e-09	1.6458e-09	1	0	0	1	1	0
AAAGAC	1	4	6	204.135	267884934	136.5	400620272	24	4	0.00489872	0.0195949	0.00998452	0.000117569	5.99071e-05	0.175824	4.3888e-10	4.3888e-10	1	0	0	1	0	0
AAAGACAACGACCGC	57	258	15	204.135	267884934	136.5	400620272	3870	4.52632	0.279227	1.26387	0.644001	0.0189581	0.00966002	0.497397	7.07694e-08	7.07694e-08	1	0	0	1	0	0
AAAGACACCCGTGCG	2	11	15	204.135	267884934	136.5	400620272	165	5.5	0.00979744	0.0538859	0.0274574	0.000808289	0.000411861	0.604396	3.0173e-09	3.0173e-09	1	0	0	1	1	0
AAAGACGAACACACC	1	4	15	204.135	267884934	136.5	400620272	60	4	0.00489872	0.0195949	0.00998452	0.000293923	0.000149768	0.43956	1.0972e-09	1.0972e-09	1	0	0	1	0	0
AAAGACGAAGGGAGAGGGACGAGG	2	8	24	204.135	267884934	136.5	400620272	192	4	0.00979744	0.0391898	0.019969	0.000940554	0.000479257	0.703297	3.51104e-09	3.51104e-09	1	0	0	1	1	0
AAAGACGCACACACC	559	2638	15	204.135	267884934	136.5	400620272	39570	4.71914	2.73839	12.9228	6.58479	0.193842	0.0987718	0.518587	7.23603e-07	7.23603e-07	1	0	0	1	1	0
AAAGACGCCCTCAAC	1	4	15	204.135	267884934	136.5	400620272	60	4	0.00489872	0.0195949	0.00998452	0.000293923	0.000149768	0.43956	1.0972e-09	1.0972e-09	1	0	0	1	0	0
AAAGACTTCAATTTACTATGTAGC	2	11	24	204.135	267884934	136.5	400620272	264	5.5	0.00979744	0.0538859	0.0274574	0.00129326	0.000658978	0.967033	4.82768e-09	4.82768e-09	1	0	0	1	1	0
AAAGAG	1158	5633	6	204.135	267884934	136.5	400620272	33798	4.86442	5.67272	27.5945	14.0607	0.165567	0.0843642	0.213821	6.18053e-07	6.18053e-07	1	0	0	1	0	0
AAAGAGATGCGAGAG	1	4	15	204.135	267884934	136.5	400620272	60	4	0.00489872	0.0195949	0.00998452	0.000293923	0.000149768	0.43956	1.0972e-09	1.0972e-09	1	0	0	1	0	0
AAAGAGG	26	115	7	204.135	267884934	136.5	400620272	805	4.42308	0.127367	0.563353	0.287055	0.00394347	0.00200938	0.226824	1.47208e-08	1.47208e-08	1	0	0	1	0	0
AAAGAGGACAGACAG	44	282	15	204.135	267884934	136.5	400620272	4230	6.40909	0.215544	1.38144	0.703908	0.0207216	0.0105586	0.704296	7.73526e-08	7.73526e-08	1	0	0	1	1	0
AAAGAGTAGCCAACC	1	9	15	204.135	267884934	136.5	400620272	135	9	0.00489872	0.0440885	0.0224652	0.000661327	0.000336977	0.989011	2.4687e-09	2.4687e-09	1	0	0	1	1	0
AAAGAGTGAGAGCGTCGTGTAGGG	3	15	24	204.135	267884934	136.5	400620272	360	5	0.0146962	0.0734808	0.0374419	0.00176354	0.000898607	0.879121	6.5832e-09	6.5832e-09	1	0	0	1	1	0
AAAGAGTGTAGATCTCGGTGGTCGG	1	4	25	204.135	267884934	136.5	400620272	100	4	0.00489872	0.0195949	0.00998452	0.000489872	0.000249613	0.732601	1.82867e-09	1.82867e-09	1	0	0	1	1	0
AAAGAT	67	269	6	204.135	267884934	136.5	400620272	1614	4.01493	0.328214	1.31776	0.671459	0.00790654	0.00402875	0.17648	2.95147e-08	2.95147e-08	1	0	0	1	0	0
AAAGATGAGGTGTTG	1	4	15	204.135	267884934	136.5	400620272	60	4	0.00489872	0.0195949	0.00998452	0.000293923	0.000149768	0.43956	1.0972e-09	1.0972e-09	1	0	0	1	0	0
AAAGATGTAGAACCCCAAGCAAATG	2	9	25	204.135	267884934	136.5	400620272	225	4.5	0.00979744	0.0440885	0.0224652	0.00110221	0.000561629	0.824176	4.1145e-09	4.1145e-09	1	0	0	1	1	0
AAAGCACTTCACCAC	1	4	15	204.135	267884934	136.5	400620272	60	4	0.00489872	0.0195949	0.00998452	0.000293923	0.000149768	0.43956	1.0972e-09	1.0972e-09	1	0	0	1	0	0
AAAGCAGCCCTCACC	6	34	15	204.135	267884934	136.5	400620272	510	5.66667	0.0293923	0.166557	0.0848684	0.00249835	0.00127303	0.622711	9.3262e-09	9.3262e-09	1	0	0	1	1	0
AAAGCC	421	1684	6	204.135	267884934	136.5	400620272	10104	4	2.06236	8.24945	4.20348	0.0494967	0.0252209	0.175824	1.84768e-07	1.84768e-07	1	0	0	1	0	0
AAAGCCAACACCTCT	227	1394	15	204.135	267884934	136.5	400620272	20910	6.14097	1.11201	6.82882	3.4796	0.102432	0.0521941	0.674832	3.82374e-07	3.82374e-07	1	0	0	1	1	0
AAAGCCATCGTCTCCGGCCCAGGG	2	8	24	204.135	267884934	136.5	400620272	192	4	0.00979744	0.0391898	0.019969	0.000940554	0.000479257	0.703297	3.51104e-09	3.51104e-09	1	0	0	1	1	0
AAAGCCATGCCCCAG	9	41	15	204.135	267884934	136.5	400620272	615	4.55556	0.0440885	0.200848	0.102341	0.00301271	0.00153512	0.500611	1.12463e-08	1.12463e-08	1	0	0	1	1	0
AAAGCCATTATAGCCCGTACCTCT	2	8	24	204.135	267884934	136.5	400620272	192	4	0.00979744	0.0391898	0.019969	0.000940554	0.000479257	0.703297	3.51104e-09	3.51104e-09	1	0	0	1	1	0
AAAGCCCTACTACCC	721	3658	15	204.135	267884934	136.5	400620272	54870	5.07351	3.53198	17.9195	9.13084	0.268793	0.136963	0.557528	1.00339e-06	1.00339e-06	1	0	0	1	1	0
AAAGCCGCCTACACC	275	1409	15	204.135	267884934	136.5	400620272	21135	5.12364	1.34715	6.9023	3.51705	0.103534	0.0527557	0.563037	3.86489e-07	3.86489e-07	1	0	0	1	1	0
AAAGCG	1	5	6	204.135	267884934	136.5	400620272	30	5	0.00489872	0.0244936	0.0124806	0.000146962	7.48839e-05	0.21978	5.486e-10	5.486e-10	1	0	0	1	0	0
AAAGCGACACCCAGG	90	418	15	204.135	267884934	136.5	400620272	6270	4.64444	0.440885	2.04767	1.04338	0.030715	0.0156507	0.510379	1.14657e-07	1.14657e-07	1	0	0	1	1	0
AAAGCTGAAGAAGCCAAG	2	15	18	204.135	267884934	136.5	400620272	270	7.5	0.00979744	0.0734808	0.0374419	0.00132265	0.000673955	0.989011	4.9374e-09	4.9374e-09	1	0	0	1	1	0
AAAGG	13	110	5	204.135	267884934	136.5	400620272	550	8.46154	0.0636834	0.538859	0.274574	0.0026943	0.00137287	0.309946	1.00577e-08	1.00577e-08	1	0	0	1	0	0
AAAGGAAGG	1	4	9	204.135	267884934	136.5	400620272	36	4	0.00489872	0.0195949	0.00998452	0.000176354	8.98607e-05	0.263736	6.5832e-10	6.5832e-10	1	0	0	1	0	0
AAAGGAATTGAGATG	2	15	15	204.135	267884934	136.5	400620272	225	7.5	0.00979744	0.0734808	0.0374419	0.00110221	0.000561629	0.824176	4.1145e-09	4.1145e-09	1	0	0	1	1	0
AAAGGAG	13	71	7	204.135	267884934	136.5	400620272	497	5.46154	0.0636834	0.347809	0.177225	0.00243466	0.00124058	0.280079	9.08847e-09	9.08847e-09	1	0	0	1	0	0
AAAGGAGCAC	12	48	10	204.135	267884934	136.5	400620272	480	4	0.0587847	0.235139	0.119814	0.00235139	0.00119814	0.29304	8.7776e-09	8.7776e-09	1	0	0	1	0	0
AAAGGAGTGAT	4	17	11	204.135	267884934	136.5	400620272	187	4.25	0.0195949	0.0832783	0.0424342	0.000916061	0.000466776	0.342491	3.41961e-09	3.41961e-09	1	0	0	1	0	0
AAAGGATCGGATTGGTAGGATGT	50	201	23	204.135	267884934	136.5	400620272	4623	4.02	0.244936	0.984643	0.501722	0.0226468	0.0115396	0.677363	8.45392e-08	8.45392e-08	1	0	0	1	1	0
AAAGGATTGGACGAG	2	17	15	204.135	267884934	136.5	400620272	255	8.5	0.00979744	0.0832783	0.0424342	0.00124917	0.000636513	0.934066	4.6631e-09	4.6631e-09	1	0	0	1	1	0
AAAGGATTTGTTGAG	1	4	15	204.135	267884934	136.5	400620272	60	4	0.00489872	0.0195949	0.00998452	0.000293923	0.000149768	0.43956	1.0972e-09	1.0972e-09	1	0	0	1	0	0
AAAGGCGAC	1	6	9	204.135	267884934	136.5	400620272	54	6	0.00489872	0.0293923	0.0149768	0.000264531	0.000134791	0.395604	9.8748e-10	9.8748e-10	1	0	0	1	0	0
AAAGGGAAGACATGGGAAGGGGAAG	2	8	25	204.135	267884934	136.5	400620272	200	4	0.00979744	0.0391898	0.019969	0.000979744	0.000499226	0.732601	3.65733e-09	3.65733e-09	1	0	0	1	1	0
AAAGGGAAGGG	3	13	11	204.135	267884934	136.5	400620272	143	4.33333	0.0146962	0.0636834	0.0324497	0.000700517	0.000356946	0.349206	2.61499e-09	2.61499e-09	1	0	0	1	0	0
AAAGGGG	2	13	7	204.135	267884934	136.5	400620272	91	6.5	0.00979744	0.0636834	0.0324497	0.000445784	0.000227148	0.333333	1.66409e-09	1.66409e-09	1	0	0	1	0	0
AAAGGT	1	4	6	204.135	267884934	136.5	400620272	24	4	0.00489872	0.0195949	0.00998452	0.000117569	5.99071e-05	0.175824	4.3888e-10	4.3888e-10	1	0	0	1	0	0
AAAGGTAATGGTGTT	1	5	15	204.135	267884934	136.5	400620272	75	5	0.00489872	0.0244936	0.0124806	0.000367404	0.00018721	0.549451	1.3715e-09	1.3715e-09	1	0	0	1	1	0
AAAGGTGACAGGAGG	263	1310	15	204.135	267884934	136.5	400620272	19650	4.98099	1.28836	6.41732	3.26993	0.0962599	0.0490489	0.547361	3.59333e-07	3.59333e-07	1	0	0	1	1	0
AAAGGTGAGGAGGGT	2	12	15	204.135	267884934	136.5	400620272	180	6	0.00979744	0.0587847	0.0299536	0.00088177	0.000449303	0.659341	3.2916e-09	3.2916e-09	1	0	0	1	1	0
AAAGTC	1	4	6	204.135	267884934	136.5	400620272	24	4	0.00489872	0.0195949	0.00998452	0.000117569	5.99071e-05	0.175824	4.3888e-10	4.3888e-10	1	0	0	1	0	0
AAAGTCTTCGTCCCC	1	5	15	204.135	267884934	136.5	400620272	75	5	0.00489872	0.0244936	0.0124806	0.000367404	0.00018721	0.549451	1.3715e-09	1.3715e-09	1	0	0	1	1	0
AAAGTGTAT	21	84	9	204.135	267884934	136.5	400620272	756	4	0.102873	0.411493	0.209675	0.00370343	0.00188707	0.263736	1.38247e-08	1.38247e-08	1	0	0	1	0	0
AAAGTT	151	759	6	204.135	267884934	136.5	400620272	4554	5.02649	0.739707	3.71813	1.89456	0.0223088	0.0113674	0.220945	8.32775e-08	8.32775e-08	1	0	0	1	0	0
AAAGTTG	3	12	7	204.135	267884934	136.5	400620272	84	4	0.0146962	0.0587847	0.0299536	0.000411493	0.000209675	0.205128	1.53608e-09	1.53608e-09	1	0	0	1	0	0
AAAT	25429	174419	4	204.135	267884934	136.5	400620272	697676	6.85906	124.57	854.43	435.372	3.41772	1.74149	0.200998	1.27582e-05	1.27582e-05	1	1	0	0	0	0
AAATAAATAC	2	8	10	204.135	267884934	136.5	400620272	80	4	0.00979744	0.0391898	0.019969	0.000391898	0.00019969	0.29304	1.46293e-09	1.46293e-09	1	0	0	1	0	0
AAATAAATGATAAGTTATAGATGTG	2	9	25	204.135	267884934	136.5	400620272	225	4.5	0.00979744	0.0440885	0.0224652	0.00110221	0.000561629	0.824176	4.1145e-09	4.1145e-09	1	0	0	1	1	0
AAATAAT	182	728	7	204.135	267884934	136.5	400620272	5096	4	0.891567	3.56627	1.81718	0.0249639	0.0127203	0.205128	9.31888e-08	9.31888e-08	1	0	0	1	0	0
AAATAC	281	1124	6	204.135	267884934	136.5	400620272	6744	4	1.37654	5.50616	2.80565	0.033037	0.0168339	0.175824	1.23325e-07	1.23325e-07	1	0	0	1	0	0
AAATACAGCCTCAAT	1	4	15	204.135	267884934	136.5	400620272	60	4	0.00489872	0.0195949	0.00998452	0.000293923	0.000149768	0.43956	1.0972e-09	1.0972e-09	1	0	0	1	0	0
AAATAG	177	708	6	204.135	267884934	136.5	400620272	4248	4	0.867074	3.46829	1.76726	0.0208098	0.0106036	0.175824	7.76817e-08	7.76817e-08	1	0	0	1	0	0
AAATAGT	95	380	7	204.135	267884934	136.5	400620272	2660	4	0.465379	1.86151	0.948529	0.0130306	0.0066397	0.205128	4.86425e-08	4.86425e-08	1	0	0	1	0	0
AAATAT	565	2437	6	204.135	267884934	136.5	400620272	14622	4.31327	2.76778	11.9382	6.08307	0.0716291	0.0364984	0.189594	2.67388e-07	2.67388e-07	1	0	0	1	0	0
AAATATAGCTAT	1	4	12	204.135	267884934	136.5	400620272	48	4	0.00489872	0.0195949	0.00998452	0.000235139	0.000119814	0.351648	8.7776e-10	8.7776e-10	1	0	0	1	0	0
AAATATAGGG	1	4	10	204.135	267884934	136.5	400620272	40	4	0.00489872	0.0195949	0.00998452	0.000195949	9.98452e-05	0.29304	7.31466e-10	7.31466e-10	1	0	0	1	0	0
AAATATATTAT	14	79	11	204.135	267884934	136.5	400620272	869	5.64286	0.0685821	0.386999	0.197194	0.00425699	0.00216914	0.454736	1.58911e-08	1.58911e-08	1	0	0	1	0	0
AAATATT	1	4	7	204.135	267884934	136.5	400620272	28	4	0.00489872	0.0195949	0.00998452	0.000137164	6.98916e-05	0.205128	5.12027e-10	5.12027e-10	1	0	0	1	0	0
AAATC	5	27	5	204.135	267884934	136.5	400620272	135	5.4	0.0244936	0.132265	0.0673955	0.000661327	0.000336977	0.197802	2.4687e-09	2.4687e-09	1	0	0	1	0	0
AAATCAACCAACATACACAACTCC	2	11	24	204.135	267884934	136.5	400620272	264	5.5	0.00979744	0.0538859	0.0274574	0.00129326	0.000658978	0.967033	4.82768e-09	4.82768e-09	1	0	0	1	1	0
AAATCATAGAG	1	5	11	204.135	267884934	136.5	400620272	55	5	0.00489872	0.0244936	0.0124806	0.00026943	0.000137287	0.40293	1.00577e-09	1.00577e-09	1	0	0	1	0	0
AAATCATCCGACAAC	1	4	15	204.135	267884934	136.5	400620272	60	4	0.00489872	0.0195949	0.00998452	0.000293923	0.000149768	0.43956	1.0972e-09	1.0972e-09	1	0	0	1	0	0
AAATCC	1	5	6	204.135	267884934	136.5	400620272	30	5	0.00489872	0.0244936	0.0124806	0.000146962	7.48839e-05	0.21978	5.486e-10	5.486e-10	1	0	0	1	0	0
AAATCCACACACCAAGTACCTAC	4	19	23	204.135	267884934	136.5	400620272	437	4.75	0.0195949	0.0930757	0.0474265	0.00214074	0.00109081	0.800366	7.99127e-09	7.99127e-09	1	0	0	1	1	0
AAATCCGCAAGCTCG	6	26	15	204.135	267884934	136.5	400620272	390	4.33333	0.0293923	0.127367	0.0648994	0.0019105	0.00097349	0.47619	7.1318e-09	7.1318e-09	1	0	0	1	0	0
AAATCCTTATCCCTTAACTTCAAT	14	58	24	204.135	267884934	136.5	400620272	1392	4.14286	0.0685821	0.284126	0.144775	0.00681902	0.00347461	0.728414	2.5455e-08	2.5455e-08	1	0	0	1	1	0
AAATCG	1	4	6	204.135	267884934	136.5	400620272	24	4	0.00489872	0.0195949	0.00998452	0.000117569	5.99071e-05	0.175824	4.3888e-10	4.3888e-10	1	0	0	1	0	0
AAATCGAAT	1	4	9	204.135	267884934	136.5	400620272	36	4	0.00489872	0.0195949	0.00998452	0.000176354	8.98607e-05	0.263736	6.5832e-10	6.5832e-10	1	0	0	1	0	0
AAATCGGTATG	91	390	11	204.135	267884934	136.5	400620272	4290	4.28571	0.445784	1.9105	0.97349	0.0210155	0.0107084	0.345369	7.84498e-08	7.84498e-08	1	0	0	1	0	0
AAATCGT	2	8	7	204.135	267884934	136.5	400620272	56	4	0.00979744	0.0391898	0.019969	0.000274328	0.000139783	0.205128	1.02405e-09	1.02405e-09	1	0	0	1	0	0
AAATCT	2020	8283	6	204.135	267884934	136.5	400620272	49698	4.1005	9.89542	40.5761	20.6754	0.243457	0.124053	0.180242	9.08811e-07	9.08811e-07	1	0	0	1	0	0
AAATCTTACCTTATCTCCAGCTTAT	10	41	25	204.135	267884934	136.5	400620272	1025	4.1	0.0489872	0.200848	0.102341	0.00502119	0.00255853	0.750916	1.87438e-08	1.87438e-08	1	0	0	1	1	0
AAATG	5	25	5	204.135	267884934	136.5	400620272	125	5	0.0244936	0.122468	0.0624032	0.00061234	0.000312016	0.18315	2.28583e-09	2.28583e-09	1	0	0	1	0	0
AAATGAGGAGGGAAC	1	5	15	204.135	267884934	136.5	400620272	75	5	0.00489872	0.0244936	0.0124806	0.000367404	0.00018721	0.549451	1.3715e-09	1.3715e-09	1	0	0	1	1	0
AAATGG	99	396	6	204.135	267884934	136.5	400620272	2376	4	0.484973	1.93989	0.988467	0.0116394	0.0059308	0.175824	4.34491e-08	4.34491e-08	1	0	0	1	0	0
AAATGGGATAGGGCT	210	1235	15	204.135	267884934	136.5	400620272	18525	5.88095	1.02873	6.04992	3.08272	0.0907488	0.0462408	0.646259	3.3876e-07	3.3876e-07	1	0	0	1	1	0
AAATGGGCCAGGGGC	1	4	15	204.135	267884934	136.5	400620272	60	4	0.00489872	0.0195949	0.00998452	0.000293923	0.000149768	0.43956	1.0972e-09	1.0972e-09	1	0	0	1	0	0
AAATGGT	109	436	7	204.135	267884934	136.5	400620272	3052	4	0.533961	2.13584	1.08831	0.0149509	0.00761819	0.205128	5.58109e-08	5.58109e-08	1	0	0	1	0	0
AAATGGTGAGTCAAG	1	4	15	204.135	267884934	136.5	400620272	60	4	0.00489872	0.0195949	0.00998452	0.000293923	0.000149768	0.43956	1.0972e-09	1.0972e-09	1	0	0	1	0	0
AAATGGTGGGCTAGATGGAGGAAC	2	10	24	204.135	267884934	136.5	400620272	240	5	0.00979744	0.0489872	0.0249613	0.00117569	0.000599071	0.879121	4.3888e-09	4.3888e-09	1	0	0	1	1	0
AAATGT	111	444	6	204.135	267884934	136.5	400620272	2664	4	0.543758	2.17503	1.10828	0.0130502	0.00664969	0.175824	4.87157e-08	4.87157e-08	1	0	0	1	0	0
AAATGTAT	615	2736	8	204.135	267884934	136.5	400620272	21888	4.44878	3.01271	13.4029	6.82941	0.107223	0.0546353	0.260734	4.00258e-07	4.00258e-07	1	0	0	1	0	0
AAATGTGAGGTAGAC	1	4	15	204.135	267884934	136.5	400620272	60	4	0.00489872	0.0195949	0.00998452	0.000293923	0.000149768	0.43956	1.0972e-09	1.0972e-09	1	0	0	1	0	0
AAATGTGATG	1	5	10	204.135	267884934	136.5	400620272	50	5	0.00489872	0.0244936	0.0124806	0.000244936	0.000124806	0.3663	9.14333e-10	9.14333e-10	1	0	0	1	0	0
AAATGTTAC	1	4	9	204.135	267884934	136.5	400620272	36	4	0.00489872	0.0195949	0.00998452	0.000176354	8.98607e-05	0.263736	6.5832e-10	6.5832e-10	1	0	0	1	0	0
AAATT	288	1441	5	204.135	267884934	136.5	400620272	7205	5.00347	1.41083	7.05906	3.59692	0.0352953	0.0179846	0.183277	1.31755e-07	1.31755e-07	1	0	0	1	0	0
AAATTAAC	3	13	8	204.135	267884934	136.5	400620272	104	4.33333	0.0146962	0.0636834	0.0324497	0.000509467	0.000259597	0.253968	1.90181e-09	1.90181e-09	1	0	0	1	0	0
AAATTAC	1	4	7	204.135	267884934	136.5	400620272	28	4	0.00489872	0.0195949	0.00998452	0.000137164	6.98916e-05	0.205128	5.12027e-10	5.12027e-10	1	0	0	1	0	0
AAATTC	62	248	6	204.135	267884934	136.5	400620272	1488	4	0.303721	1.21488	0.61904	0.0072893	0.00371424	0.175824	2.72106e-08	2.72106e-08	1	0	0	1	0	0
AAATTCCGGCG	135	552	11	204.135	267884934	136.5	400620272	6072	4.08889	0.661327	2.70409	1.37786	0.029745	0.0151565	0.329508	1.11037e-07	1.11037e-07	1	0	0	1	0	0
AAATTCTCGCAG	1	4	12	204.135	267884934	136.5	400620272	48	4	0.00489872	0.0195949	0.00998452	0.000235139	0.000119814	0.351648	8.7776e-10	8.7776e-10	1	0	0	1	0	0
AAATTG	2	16	6	204.135	267884934	136.5	400620272	96	8	0.00979744	0.0783795	0.0399381	0.000470277	0.000239628	0.351648	1.75552e-09	1.75552e-09	1	0	0	1	0	0
AAATTGT	2	8	7	204.135	267884934	136.5	400620272	56	4	0.00979744	0.0391898	0.019969	0.000274328	0.000139783	0.205128	1.02405e-09	1.02405e-09	1	0	0	1	0	0
AAATTT	4	16	6	204.135	267884934	136.5	400620272	96	4	0.0195949	0.0783795	0.0399381	0.000470277	0.000239628	0.175824	1.75552e-09	1.75552e-09	1	0	0	1	0	0
AAC	25156	248976	3	204.135	267884934	136.5	400620272	746928	9.89728	123.232	1219.66	621.476	3.65899	1.86443	0.217523	1.36588e-05	1.36588e-05	1	1	0	0	0	0
AACAACACACCCAGC	107	467	15	204.135	267884934	136.5	400620272	7005	4.36449	0.524163	2.2877	1.16569	0.0343155	0.0174854	0.479614	1.28098e-07	1.28098e-07	1	0	0	1	0	0
AACAACACTTACGAC	1	4	15	204.135	267884934	136.5	400620272	60	4	0.00489872	0.0195949	0.00998452	0.000293923	0.000149768	0.43956	1.0972e-09	1.0972e-09	1	0	0	1	0	0
AACAACC	2	8	7	204.135	267884934	136.5	400620272	56	4	0.00979744	0.0391898	0.019969	0.000274328	0.000139783	0.205128	1.02405e-09	1.02405e-09	1	0	0	1	0	0
AACAACCATGCGGCT	108	576	15	204.135	267884934	136.5	400620272	8640	5.33333	0.529062	2.82166	1.43777	0.042325	0.0215666	0.586081	1.57997e-07	1.57997e-07	1	0	0	1	1	0
AACAACCCACTCCCG	949	4567	15	204.135	267884934	136.5	400620272	68505	4.81243	4.64889	22.3725	11.3998	0.335587	0.170997	0.528839	1.25273e-06	1.25273e-06	1	0	0	1	1	0
AACAACCCTCAACACACCCTTCGCT	2	9	25	204.135	267884934	136.5	400620272	225	4.5	0.00979744	0.0440885	0.0224652	0.00110221	0.000561629	0.824176	4.1145e-09	4.1145e-09	1	0	0	1	1	0
AACAACGACCCCAATCCACCAGC	11	44	23	204.135	267884934	136.5	400620272	1012	4	0.0538859	0.215544	0.10983	0.00495751	0.00252608	0.673993	1.85061e-08	1.85061e-08	1	0	0	1	1	0
AACAACT	1	4	7	204.135	267884934	136.5	400620272	28	4	0.00489872	0.0195949	0.00998452	0.000137164	6.98916e-05	0.205128	5.12027e-10	5.12027e-10	1	0	0	1	0	0
AACAACTAC	1	4	9	204.135	267884934	136.5	400620272	36	4	0.00489872	0.0195949	0.00998452	0.000176354	8.98607e-05	0.263736	6.5832e-10	6.5832e-10	1	0	0	1	0	0
AACAAG	110	535	6	204.135	267884934	136.5	400620272	3210	4.86364	0.538859	2.62082	1.33543	0.0157249	0.00801258	0.213786	5.87002e-08	5.87002e-08	1	0	0	1	0	0
AACAAGGTCTAC	1	4	12	204.135	267884934	136.5	400620272	48	4	0.00489872	0.0195949	0.00998452	0.000235139	0.000119814	0.351648	8.7776e-10	8.7776e-10	1	0	0	1	0	0
AACAAGTCCCGCACC	479	2192	15	204.135	267884934	136.5	400620272	32880	4.5762	2.34649	10.738	5.47152	0.16107	0.0820727	0.502879	6.01265e-07	6.01265e-07	1	0	0	1	1	0
AACAAT	223	975	6	204.135	267884934	136.5	400620272	5850	4.3722	1.09241	4.77625	2.43373	0.0286575	0.0146024	0.192184	1.06977e-07	1.06977e-07	1	0	0	1	0	0
AACAATAATAACAATACT	184	741	18	204.135	267884934	136.5	400620272	13338	4.02717	0.901365	3.62995	1.84963	0.0653391	0.0332934	0.531056	2.43907e-07	2.43907e-07	1	0	0	1	1	0
AACAATAT	19	98	8	204.135	267884934	136.5	400620272	784	5.15789	0.0930757	0.480075	0.244621	0.0038406	0.00195697	0.302294	1.43367e-08	1.43367e-08	1	0	0	1	0	0
AACAC	12	61	5	204.135	267884934	136.5	400620272	305	5.08333	0.0587847	0.298822	0.152264	0.00149411	0.000761319	0.186203	5.57743e-09	5.57743e-09	1	0	0	1	0	0
AACACAAGCACGCCT	1	4	15	204.135	267884934	136.5	400620272	60	4	0.00489872	0.0195949	0.00998452	0.000293923	0.000149768	0.43956	1.0972e-09	1.0972e-09	1	0	0	1	0	0
AACACAC	3	13	7	204.135	267884934	136.5	400620272	91	4.33333	0.0146962	0.0636834	0.0324497	0.000445784	0.000227148	0.222222	1.66409e-09	1.66409e-09	1	0	0	1	0	0
AACACACATCTCTACACCCATCCTC	2	8	25	204.135	267884934	136.5	400620272	200	4	0.00979744	0.0391898	0.019969	0.000979744	0.000499226	0.732601	3.65733e-09	3.65733e-09	1	0	0	1	1	0
AACACACCATCCACAATTCTGC	6	24	22	204.135	267884934	136.5	400620272	528	4	0.0293923	0.117569	0.0599071	0.00258652	0.00131796	0.644689	9.65536e-09	9.65536e-09	1	0	0	1	1	0
AACACACGCCACATG	1	4	15	204.135	267884934	136.5	400620272	60	4	0.00489872	0.0195949	0.00998452	0.000293923	0.000149768	0.43956	1.0972e-09	1.0972e-09	1	0	0	1	0	0
AACACAG	3	12	7	204.135	267884934	136.5	400620272	84	4	0.0146962	0.0587847	0.0299536	0.000411493	0.000209675	0.205128	1.53608e-09	1.53608e-09	1	0	0	1	0	0
AACACAGTCCCTTGC	4	30	15	204.135	267884934	136.5	400620272	450	7.5	0.0195949	0.146962	0.0748839	0.00220442	0.00112326	0.824176	8.229e-09	8.229e-09	1	0	0	1	1	0
AACACATGGGGGCAGAGGGGG	1	4	21	204.135	267884934	136.5	400620272	84	4	0.00489872	0.0195949	0.00998452	0.000411493	0.000209675	0.615385	1.53608e-09	1.53608e-09	1	0	0	1	1	0
AACACC	94	443	6	204.135	267884934	136.5	400620272	2658	4.71277	0.46048	2.17013	1.10579	0.0130208	0.00663471	0.207155	4.86059e-08	4.86059e-08	1	0	0	1	0	0
AACACCAAGCCATGCAACCTCAAT	5	20	24	204.135	267884934	136.5	400620272	480	4	0.0244936	0.0979744	0.0499226	0.00235139	0.00119814	0.703297	8.7776e-09	8.7776e-09	1	0	0	1	1	0
AACACCACCGACGAC	1	4	15	204.135	267884934	136.5	400620272	60	4	0.00489872	0.0195949	0.00998452	0.000293923	0.000149768	0.43956	1.0972e-09	1.0972e-09	1	0	0	1	0	0
AACACCACCTGTCTC	8	46	15	204.135	267884934	136.5	400620272	690	5.75	0.0391898	0.225341	0.114822	0.00338012	0.00172233	0.631868	1.26178e-08	1.26178e-08	1	0	0	1	1	0
AACACCC	2	8	7	204.135	267884934	136.5	400620272	56	4	0.00979744	0.0391898	0.019969	0.000274328	0.000139783	0.205128	1.02405e-09	1.02405e-09	1	0	0	1	0	0
AACACCCACACTCAG	115	614	15	204.135	267884934	136.5	400620272	9210	5.33913	0.563353	3.00781	1.53262	0.0451172	0.0229894	0.586718	1.6842e-07	1.6842e-07	1	0	0	1	1	0
AACACCCACTTAACG	1	4	15	204.135	267884934	136.5	400620272	60	4	0.00489872	0.0195949	0.00998452	0.000293923	0.000149768	0.43956	1.0972e-09	1.0972e-09	1	0	0	1	0	0
AACACCCGAACCACGAAGACCAGT	2	11	24	204.135	267884934	136.5	400620272	264	5.5	0.00979744	0.0538859	0.0274574	0.00129326	0.000658978	0.967033	4.82768e-09	4.82768e-09	1	0	0	1	1	0
AACACCCGCAGAACC	1	4	15	204.135	267884934	136.5	400620272	60	4	0.00489872	0.0195949	0.00998452	0.000293923	0.000149768	0.43956	1.0972e-09	1.0972e-09	1	0	0	1	0	0
AACACCCTTGAGCAC	1	4	15	204.135	267884934	136.5	400620272	60	4	0.00489872	0.0195949	0.00998452	0.000293923	0.000149768	0.43956	1.0972e-09	1.0972e-09	1	0	0	1	0	0
AACACCGAGACAACT	2	8	15	204.135	267884934	136.5	400620272	120	4	0.00979744	0.0391898	0.019969	0.000587847	0.000299536	0.43956	2.1944e-09	2.1944e-09	1	0	0	1	0	0
AACACCGCC	1	4	9	204.135	267884934	136.5	400620272	36	4	0.00489872	0.0195949	0.00998452	0.000176354	8.98607e-05	0.263736	6.5832e-10	6.5832e-10	1	0	0	1	0	0
AACACCTCTAGCCTCGATTCCCTC	2	9	24	204.135	267884934	136.5	400620272	216	4.5	0.00979744	0.0440885	0.0224652	0.00105812	0.000539164	0.791209	3.94992e-09	3.94992e-09	1	0	0	1	1	0
AACACGCAACTCACC	1	4	15	204.135	267884934	136.5	400620272	60	4	0.00489872	0.0195949	0.00998452	0.000293923	0.000149768	0.43956	1.0972e-09	1.0972e-09	1	0	0	1	0	0
AACACGCCCTTCCAC	37	177	15	204.135	267884934	136.5	400620272	2655	4.78378	0.181253	0.867074	0.441815	0.0130061	0.00662722	0.525691	4.85511e-08	4.85511e-08	1	0	0	1	1	0
AACACGTCTCTCGTC	1	4	15	204.135	267884934	136.5	400620272	60	4	0.00489872	0.0195949	0.00998452	0.000293923	0.000149768	0.43956	1.0972e-09	1.0972e-09	1	0	0	1	0	0
AACACGTGACTCATC	10	57	15	204.135	267884934	136.5	400620272	855	5.7	0.0489872	0.279227	0.142279	0.00418841	0.00213419	0.626374	1.56351e-08	1.56351e-08	1	0	0	1	1	0
AACACTAT	1	4	8	204.135	267884934	136.5	400620272	32	4	0.00489872	0.0195949	0.00998452	0.000156759	7.98761e-05	0.234432	5.85173e-10	5.85173e-10	1	0	0	1	0	0
AACACTCACATCACTCACCTGTCT	5	23	24	204.135	267884934	136.5	400620272	552	4.6	0.0244936	0.112671	0.057411	0.00270409	0.00137786	0.808791	1.00942e-08	1.00942e-08	1	0	0	1	1	0
AACACTTCCCCAGTC	519	2603	15	204.135	267884934	136.5	400620272	39045	5.01541	2.54244	12.7514	6.49742	0.191271	0.0974614	0.551144	7.14003e-07	7.14003e-07	1	0	0	1	1	0
AACAG	148	740	5	204.135	267884934	136.5	400620272	3700	5	0.725011	3.62505	1.84714	0.0181253	0.00923568	0.18315	6.76606e-08	6.76606e-08	1	0	0	1	0	0
AACAGAGAGACGACG	288	1708	15	204.135	267884934	136.5	400620272	25620	5.93056	1.41083	8.36702	4.26339	0.125505	0.0639508	0.651709	4.68504e-07	4.68504e-07	1	0	0	1	1	0
AACAGATTCAACAGCCTATAC	7	28	21	204.135	267884934	136.5	400620272	588	4	0.034291	0.137164	0.0698916	0.00288045	0.00146772	0.615385	1.07526e-08	1.07526e-08	1	0	0	1	1	0
AACAGC	511	2464	6	204.135	267884934	136.5	400620272	14784	4.82192	2.50325	12.0704	6.15046	0.0724227	0.0369028	0.211952	2.7035e-07	2.7035e-07	1	0	0	1	0	0
AACAGCAGCGGG	126	509	12	204.135	267884934	136.5	400620272	6108	4.03968	0.617239	2.49345	1.27053	0.0299214	0.0152464	0.355137	1.11695e-07	1.11695e-07	1	0	0	1	0	0
AACAGCAGG	8	76	9	204.135	267884934	136.5	400620272	684	9.5	0.0391898	0.372303	0.189706	0.00335073	0.00170735	0.626374	1.25081e-08	1.25081e-08	1	0	0	1	1	0
AACAGCCCGTCACCC	203	947	15	204.135	267884934	136.5	400620272	14205	4.66502	0.99444	4.63909	2.36383	0.0695863	0.0354575	0.51264	2.59762e-07	2.59762e-07	1	0	0	1	1	0
AACAGGAGCATCAGC	2	14	15	204.135	267884934	136.5	400620272	210	7	0.00979744	0.0685821	0.0349458	0.00102873	0.000524187	0.769231	3.8402e-09	3.8402e-09	1	0	0	1	1	0
AACAGGC	139	680	7	204.135	267884934	136.5	400620272	4760	4.89209	0.680922	3.33113	1.69737	0.0233179	0.0118816	0.250876	8.70445e-08	8.70445e-08	1	0	0	1	0	0
AACAGGG	2	8	7	204.135	267884934	136.5	400620272	56	4	0.00979744	0.0391898	0.019969	0.000274328	0.000139783	0.205128	1.02405e-09	1.02405e-09	1	0	0	1	0	0
AACAGGGTGCGGGTC	2	10	15	204.135	267884934	136.5	400620272	150	5	0.00979744	0.0489872	0.0249613	0.000734808	0.000374419	0.549451	2.743e-09	2.743e-09	1	0	0	1	1	0
AACAGTCAAGGCTCC	1	5	15	204.135	267884934	136.5	400620272	75	5	0.00489872	0.0244936	0.0124806	0.000367404	0.00018721	0.549451	1.3715e-09	1.3715e-09	1	0	0	1	1	0
AACAGTCTTACCCTT	1	4	15	204.135	267884934	136.5	400620272	60	4	0.00489872	0.0195949	0.00998452	0.000293923	0.000149768	0.43956	1.0972e-09	1.0972e-09	1	0	0	1	0	0
AACAT	160	812	5	204.135	267884934	136.5	400620272	4060	5.075	0.783795	3.97776	2.02686	0.0198888	0.0101343	0.185897	7.42438e-08	7.42438e-08	1	0	0	1	0	0
AACATAC	121	484	7	204.135	267884934	136.5	400620272	3388	4	0.592745	2.37098	1.20813	0.0165969	0.00845689	0.205128	6.19552e-08	6.19552e-08	1	0	0	1	0	0
AACATACCT	1	4	9	204.135	267884934	136.5	400620272	36	4	0.00489872	0.0195949	0.00998452	0.000176354	8.98607e-05	0.263736	6.5832e-10	6.5832e-10	1	0	0	1	0	0
AACATACTCCCTTGC	1	4	15	204.135	267884934	136.5	400620272	60	4	0.00489872	0.0195949	0.00998452	0.000293923	0.000149768	0.43956	1.0972e-09	1.0972e-09	1	0	0	1	0	0
AACATAGGGACCACACATGAGGCAC	1	4	25	204.135	267884934	136.5	400620272	100	4	0.00489872	0.0195949	0.00998452	0.000489872	0.000249613	0.732601	1.82867e-09	1.82867e-09	1	0	0	1	1	0
AACATC	347	2447	6	204.135	267884934	136.5	400620272	14682	7.05187	1.69986	11.9872	6.10803	0.071923	0.0366482	0.309972	2.68485e-07	2.68485e-07	1	0	0	1	0	0
AACATCATCTTACCACCAGCCAT	2	8	23	204.135	267884934	136.5	400620272	184	4	0.00979744	0.0391898	0.019969	0.000901365	0.000459288	0.673993	3.36475e-09	3.36475e-09	1	0	0	1	1	0
AACATCC	5	21	7	204.135	267884934	136.5	400620272	147	4.2	0.0244936	0.102873	0.0524187	0.000720112	0.000366931	0.215385	2.68814e-09	2.68814e-09	1	0	0	1	0	0
AACATCTCCACCCAC	1	4	15	204.135	267884934	136.5	400620272	60	4	0.00489872	0.0195949	0.00998452	0.000293923	0.000149768	0.43956	1.0972e-09	1.0972e-09	1	0	0	1	0	0
AACATG	2	10	6	204.135	267884934	136.5	400620272	60	5	0.00979744	0.0489872	0.0249613	0.000293923	0.000149768	0.21978	1.0972e-09	1.0972e-09	1	0	0	1	0	0
AACATGACCGCACCG	2	8	15	204.135	267884934	136.5	400620272	120	4	0.00979744	0.0391898	0.019969	0.000587847	0.000299536	0.43956	2.1944e-09	2.1944e-09	1	0	0	1	0	0
AACATGGCACTACAG	2	12	15	204.135	267884934	136.5	400620272	180	6	0.00979744	0.0587847	0.0299536	0.00088177	0.000449303	0.659341	3.2916e-09	3.2916e-09	1	0	0	1	1	0
AACATGGCAGAGACG	1	6	15	204.135	267884934	136.5	400620272	90	6	0.00489872	0.0293923	0.0149768	0.000440885	0.000224652	0.659341	1.6458e-09	1.6458e-09	1	0	0	1	1	0
AACATGTCCGCACCG	2	8	15	204.135	267884934	136.5	400620272	120	4	0.00979744	0.0391898	0.019969	0.000587847	0.000299536	0.43956	2.1944e-09	2.1944e-09	1	0	0	1	0	0
AACATTAACATTCCG	1	4	15	204.135	267884934	136.5	400620272	60	4	0.00489872	0.0195949	0.00998452	0.000293923	0.000149768	0.43956	1.0972e-09	1.0972e-09	1	0	0	1	0	0
AACC	40	295	4	204.135	267884934	136.5	400620272	1180	7.375	0.195949	1.44512	0.736358	0.00578049	0.00294543	0.216117	2.15783e-08	2.15783e-08	1	0	0	0	0	0
AACCAACCACAACTC	1	5	15	204.135	267884934	136.5	400620272	75	5	0.00489872	0.0244936	0.0124806	0.000367404	0.00018721	0.549451	1.3715e-09	1.3715e-09	1	0	0	1	1	0
AACCAAGCC	4	50	9	204.135	267884934	136.5	400620272	450	12.5	0.0195949	0.244936	0.124806	0.00220442	0.00112326	0.824176	8.229e-09	8.229e-09	1	0	0	1	1	0
AACCAAT	1	4	7	204.135	267884934	136.5	400620272	28	4	0.00489872	0.0195949	0.00998452	0.000137164	6.98916e-05	0.205128	5.12027e-10	5.12027e-10	1	0	0	1	0	0
AACCAATCTATCGCCCCCCATCC	1	4	23	204.135	267884934	136.5	400620272	92	4	0.00489872	0.0195949	0.00998452	0.000450682	0.000229644	0.673993	1.68237e-09	1.68237e-09	1	0	0	1	1	0
AACCAATT	49	250	8	204.135	267884934	136.5	400620272	2000	5.10204	0.240037	1.22468	0.624032	0.00979744	0.00499226	0.299021	3.65733e-08	3.65733e-08	1	0	0	1	0	0
AACCAC	9	39	6	204.135	267884934	136.5	400620272	234	4.33333	0.0440885	0.19105	0.097349	0.0011463	0.000584094	0.190476	4.27908e-09	4.27908e-09	1	0	0	1	0	0
AACCACCACTATCTT	1	5	15	204.135	267884934	136.5	400620272	75	5	0.00489872	0.0244936	0.0124806	0.000367404	0.00018721	0.549451	1.3715e-09	1.3715e-09	1	0	0	1	1	0
AACCACCATCGAATCGCATCCCATC	2	8	25	204.135	267884934	136.5	400620272	200	4	0.00979744	0.0391898	0.019969	0.000979744	0.000499226	0.732601	3.65733e-09	3.65733e-09	1	0	0	1	1	0
AACCACCCACGCCTG	281	1226	15	204.135	267884934	136.5	400620272	18390	4.36299	1.37654	6.00583	3.06025	0.0900875	0.0459038	0.479449	3.36292e-07	3.36292e-07	1	0	0	1	0	0
AACCACCTCCGCCAG	2	11	15	204.135	267884934	136.5	400620272	165	5.5	0.00979744	0.0538859	0.0274574	0.000808289	0.000411861	0.604396	3.0173e-09	3.0173e-09	1	0	0	1	1	0
AACCACCTTATTGCG	1	4	15	204.135	267884934	136.5	400620272	60	4	0.00489872	0.0195949	0.00998452	0.000293923	0.000149768	0.43956	1.0972e-09	1.0972e-09	1	0	0	1	0	0
AACCACTAACCCACCGATTCCCT	17	71	23	204.135	267884934	136.5	400620272	1633	4.17647	0.0832783	0.347809	0.177225	0.00799961	0.00407618	0.703728	2.98621e-08	2.98621e-08	1	0	0	1	1	0
AACCACTAC	1	4	9	204.135	267884934	136.5	400620272	36	4	0.00489872	0.0195949	0.00998452	0.000176354	8.98607e-05	0.263736	6.5832e-10	6.5832e-10	1	0	0	1	0	0
AACCACTTCCGAGCC	1	5	15	204.135	267884934	136.5	400620272	75	5	0.00489872	0.0244936	0.0124806	0.000367404	0.00018721	0.549451	1.3715e-09	1.3715e-09	1	0	0	1	1	0
AACCAG	1	4	6	204.135	267884934	136.5	400620272	24	4	0.00489872	0.0195949	0.00998452	0.000117569	5.99071e-05	0.175824	4.3888e-10	4.3888e-10	1	0	0	1	0	0
AACCAGTCCGAGCCC	2	10	15	204.135	267884934	136.5	400620272	150	5	0.00979744	0.0489872	0.0249613	0.000734808	0.000374419	0.549451	2.743e-09	2.743e-09	1	0	0	1	1	0
AACCAT	1	7	6	204.135	267884934	136.5	400620272	42	7	0.00489872	0.034291	0.0174729	0.000205746	0.000104837	0.307692	7.6804e-10	7.6804e-10	1	0	0	1	0	0
AACCATCCATTCCCT	1	4	15	204.135	267884934	136.5	400620272	60	4	0.00489872	0.0195949	0.00998452	0.000293923	0.000149768	0.43956	1.0972e-09	1.0972e-09	1	0	0	1	0	0
AACCATCGCAGCACG	6	25	15	204.135	267884934	136.5	400620272	375	4.16667	0.0293923	0.122468	0.0624032	0.00183702	0.000936048	0.457875	6.8575e-09	6.8575e-09	1	0	0	1	0	0
AACCC	7	38	5	204.135	267884934	136.5	400620272	190	5.42857	0.034291	0.186151	0.0948529	0.000930757	0.000474265	0.198849	3.47447e-09	3.47447e-09	1	0	0	1	0	0
AACCCAAT	798630	10186041	8	204.135	267884934	136.5	400620272	81488328	12.7544	3912.27	49898.6	25425.7	399.189	203.405	0.74751	0.00149015	0.00149015	1	1	1	1	1	1
AACCCAATAACCCATAACCCAT	1	4	22	204.135	267884934	136.5	400620272	88	4	0.00489872	0.0195949	0.00998452	0.000431087	0.000219659	0.644689	1.60923e-09	1.60923e-09	1	0	0	1	1	0
AACCCACCAAGCACG	2	16	15	204.135	267884934	136.5	400620272	240	8	0.00979744	0.0783795	0.0399381	0.00117569	0.000599071	0.879121	4.3888e-09	4.3888e-09	1	0	0	1	1	0
AACCCAG	6	25	7	204.135	267884934	136.5	400620272	175	4.16667	0.0293923	0.122468	0.0624032	0.000857276	0.000436823	0.213675	3.20017e-09	3.20017e-09	1	0	0	1	0	0
AACCCAT	2	15	7	204.135	267884934	136.5	400620272	105	7.5	0.00979744	0.0734808	0.0374419	0.000514366	0.000262094	0.384615	1.9201e-09	1.9201e-09	1	0	0	1	0	0
AACCCC	11	66	6	204.135	267884934	136.5	400620272	396	6	0.0538859	0.323316	0.164745	0.00193989	0.000988467	0.263736	7.24152e-09	7.24152e-09	1	0	0	1	0	0
AACCCCACGCTCCTC	1	4	15	204.135	267884934	136.5	400620272	60	4	0.00489872	0.0195949	0.00998452	0.000293923	0.000149768	0.43956	1.0972e-09	1.0972e-09	1	0	0	1	0	0
AACCCCCAGCCACCG	2	8	15	204.135	267884934	136.5	400620272	120	4	0.00979744	0.0391898	0.019969	0.000587847	0.000299536	0.43956	2.1944e-09	2.1944e-09	1	0	0	1	0	0
AACCCCGAACTCCCT	1	4	15	204.135	267884934	136.5	400620272	60	4	0.00489872	0.0195949	0.00998452	0.000293923	0.000149768	0.43956	1.0972e-09	1.0972e-09	1	0	0	1	0	0
AACCCCGCACCGTCG	1	4	15	204.135	267884934	136.5	400620272	60	4	0.00489872	0.0195949	0.00998452	0.000293923	0.000149768	0.43956	1.0972e-09	1.0972e-09	1	0	0	1	0	0
AACCCCT	3	13	7	204.135	267884934	136.5	400620272	91	4.33333	0.0146962	0.0636834	0.0324497	0.000445784	0.000227148	0.222222	1.66409e-09	1.66409e-09	1	0	0	1	0	0
AACCCCTCAGCACCG	4	21	15	204.135	267884934	136.5	400620272	315	5.25	0.0195949	0.102873	0.0524187	0.0015431	0.000786281	0.576923	5.7603e-09	5.7603e-09	1	0	0	1	1	0
AACCCG	8	50	6	204.135	267884934	136.5	400620272	300	6.25	0.0391898	0.244936	0.124806	0.00146962	0.000748839	0.274725	5.486e-09	5.486e-09	1	0	0	1	0	0
AACCCGACCACACCG	25	115	15	204.135	267884934	136.5	400620272	1725	4.6	0.122468	0.563353	0.287055	0.00845029	0.00430582	0.505495	3.15445e-08	3.15445e-08	1	0	0	1	1	0
AACCCGGATTGT	137	620	12	204.135	267884934	136.5	400620272	7440	4.52555	0.671125	3.03721	1.5476	0.0364465	0.0185712	0.39785	1.36053e-07	1.36053e-07	1	0	0	1	0	0
AACCCT	1852	20877	6	204.135	267884934	136.5	400620272	125262	11.2727	9.07243	102.271	52.1117	0.613624	0.31267	0.495502	2.29062e-06	2.29062e-06	1	0	0	1	0	0
AACCCTACACCCAGC	507	2317	15	204.135	267884934	136.5	400620272	34755	4.57002	2.48365	11.3503	5.78353	0.170255	0.086753	0.5022	6.35553e-07	6.35553e-07	1	0	0	1	1	0
AACCCTC	50	227	7	204.135	267884934	136.5	400620272	1589	4.54	0.244936	1.11201	0.566621	0.00778407	0.00396635	0.232821	2.90575e-08	2.90575e-08	1	0	0	1	0	0
AACCCTCCGCTCCCTCACCTGTGC	2	8	24	204.135	267884934	136.5	400620272	192	4	0.00979744	0.0391898	0.019969	0.000940554	0.000479257	0.703297	3.51104e-09	3.51104e-09	1	0	0	1	1	0
AACCCTCTGACACCG	11	58	15	204.135	267884934	136.5	400620272	870	5.27273	0.0538859	0.284126	0.144775	0.00426189	0.00217163	0.579421	1.59094e-08	1.59094e-08	1	0	0	1	1	0
AACCCTGCCTCTAGT	1	4	15	204.135	267884934	136.5	400620272	60	4	0.00489872	0.0195949	0.00998452	0.000293923	0.000149768	0.43956	1.0972e-09	1.0972e-09	1	0	0	1	0	0
AACCCTT	1	5	7	204.135	267884934	136.5	400620272	35	5	0.00489872	0.0244936	0.0124806	0.000171455	8.73645e-05	0.25641	6.40033e-10	6.40033e-10	1	0	0	1	0	0
AACCG	2	33	5	204.135	267884934	136.5	400620272	165	16.5	0.00979744	0.161658	0.0823723	0.000808289	0.000411861	0.604396	3.0173e-09	3.0173e-09	1	0	0	1	1	0
AACCGACATGCCACC	444	2093	15	204.135	267884934	136.5	400620272	31395	4.71396	2.17503	10.253	5.2244	0.153795	0.078366	0.518018	5.7411e-07	5.7411e-07	1	0	0	1	1	0
AACCGACCGATGGGG	679	3346	15	204.135	267884934	136.5	400620272	50190	4.92784	3.32623	16.3911	8.35205	0.245867	0.125281	0.54152	9.17808e-07	9.17808e-07	1	0	0	1	1	0
AACCGAT	2	8	7	204.135	267884934	136.5	400620272	56	4	0.00979744	0.0391898	0.019969	0.000274328	0.000139783	0.205128	1.02405e-09	1.02405e-09	1	0	0	1	0	0
AACCGC	1	4	6	204.135	267884934	136.5	400620272	24	4	0.00489872	0.0195949	0.00998452	0.000117569	5.99071e-05	0.175824	4.3888e-10	4.3888e-10	1	0	0	1	0	0
AACCGCCACCACCTC	428	1896	15	204.135	267884934	136.5	400620272	28440	4.42991	2.09665	9.28798	4.73266	0.13932	0.0709899	0.486803	5.20073e-07	5.20073e-07	1	0	0	1	0	0
AACCGCTACAACCTCCCATTCTCC	2	9	24	204.135	267884934	136.5	400620272	216	4.5	0.00979744	0.0440885	0.0224652	0.00105812	0.000539164	0.791209	3.94992e-09	3.94992e-09	1	0	0	1	1	0
AACCGTGAATGCTGG	278	1443	15	204.135	267884934	136.5	400620272	21645	5.19065	1.36184	7.06885	3.60191	0.106033	0.0540287	0.570401	3.95815e-07	3.95815e-07	1	0	0	1	1	0
AACCT	131	655	5	204.135	267884934	136.5	400620272	3275	5	0.641732	3.20866	1.63496	0.0160433	0.00817482	0.18315	5.98888e-08	5.98888e-08	1	0	0	1	0	0
AACCTACCT	1251	5593	9	204.135	267884934	136.5	400620272	50337	4.47082	6.1283	27.3985	13.9609	0.246587	0.125648	0.29478	9.20496e-07	9.20496e-07	1	0	0	1	0	0
AACCTATCCCC	1	5	11	204.135	267884934	136.5	400620272	55	5	0.00489872	0.0244936	0.0124806	0.00026943	0.000137287	0.40293	1.00577e-09	1.00577e-09	1	0	0	1	0	0
AACCTC	102	408	6	204.135	267884934	136.5	400620272	2448	4	0.49967	1.99868	1.01842	0.0119921	0.00611052	0.175824	4.47657e-08	4.47657e-08	1	0	0	1	0	0
AACCTCAATCACGGC	2	8	15	204.135	267884934	136.5	400620272	120	4	0.00979744	0.0391898	0.019969	0.000587847	0.000299536	0.43956	2.1944e-09	2.1944e-09	1	0	0	1	0	0
AACCTCACCTTATTG	1	4	15	204.135	267884934	136.5	400620272	60	4	0.00489872	0.0195949	0.00998452	0.000293923	0.000149768	0.43956	1.0972e-09	1.0972e-09	1	0	0	1	0	0
AACCTCATGGAACGC	4	26	15	204.135	267884934	136.5	400620272	390	6.5	0.0195949	0.127367	0.0648994	0.0019105	0.00097349	0.714286	7.1318e-09	7.1318e-09	1	0	0	1	1	0
AACCTCC	5	22	7	204.135	267884934	136.5	400620272	154	4.4	0.0244936	0.107772	0.0549148	0.000754403	0.000384404	0.225641	2.81615e-09	2.81615e-09	1	0	0	1	0	0
AACCTCCCTAGCACG	2	8	15	204.135	267884934	136.5	400620272	120	4	0.00979744	0.0391898	0.019969	0.000587847	0.000299536	0.43956	2.1944e-09	2.1944e-09	1	0	0	1	0	0
AACCTCCCTCCTCTCATCACACCTC	1	4	25	204.135	267884934	136.5	400620272	100	4	0.00489872	0.0195949	0.00998452	0.000489872	0.000249613	0.732601	1.82867e-09	1.82867e-09	1	0	0	1	1	0
AACCTCCTCCATGTG	1	5	15	204.135	267884934	136.5	400620272	75	5	0.00489872	0.0244936	0.0124806	0.000367404	0.00018721	0.549451	1.3715e-09	1.3715e-09	1	0	0	1	1	0
AACCTCTATAACTACTCCCTCTAT	2	8	24	204.135	267884934	136.5	400620272	192	4	0.00979744	0.0391898	0.019969	0.000940554	0.000479257	0.703297	3.51104e-09	3.51104e-09	1	0	0	1	1	0
AACCTCTGACTGGCT	1	4	15	204.135	267884934	136.5	400620272	60	4	0.00489872	0.0195949	0.00998452	0.000293923	0.000149768	0.43956	1.0972e-09	1.0972e-09	1	0	0	1	0	0
AACCTCTTC	126	508	9	204.135	267884934	136.5	400620272	4572	4.03175	0.617239	2.48855	1.26803	0.022397	0.0114123	0.265829	8.36066e-08	8.36066e-08	1	0	0	1	0	0
AACCTGATGAGCCCG	410	2002	15	204.135	267884934	136.5	400620272	30030	4.88293	2.00848	9.80724	4.99725	0.147109	0.0749588	0.536585	5.49148e-07	5.49148e-07	1	0	0	1	1	0
AACCTT	1	5	6	204.135	267884934	136.5	400620272	30	5	0.00489872	0.0244936	0.0124806	0.000146962	7.48839e-05	0.21978	5.486e-10	5.486e-10	1	0	0	1	0	0
AACG	1964	14371	4	204.135	267884934	136.5	400620272	57484	7.31721	9.62109	70.3995	35.8719	0.281598	0.143487	0.214424	1.05119e-06	1.05119e-06	1	0	0	0	0	0
AACGAAGTACTTACTATTATT	2	10	21	204.135	267884934	136.5	400620272	210	5	0.00979744	0.0489872	0.0249613	0.00102873	0.000524187	0.769231	3.8402e-09	3.8402e-09	1	0	0	1	1	0
AACGAC	608	3264	6	204.135	267884934	136.5	400620272	19584	5.36842	2.97842	15.9894	8.14737	0.0959366	0.0488842	0.235975	3.58126e-07	3.58126e-07	1	0	0	1	0	0
AACGACCACCCACAG	2	8	15	204.135	267884934	136.5	400620272	120	4	0.00979744	0.0391898	0.019969	0.000587847	0.000299536	0.43956	2.1944e-09	2.1944e-09	1	0	0	1	0	0
AACGACGAC	1637	7003	9	204.135	267884934	136.5	400620272	63027	4.27795	8.01921	34.3057	17.4804	0.308752	0.157324	0.282062	1.15255e-06	1.15255e-06	1	0	0	1	0	0
AACGAG	262	1412	6	204.135	267884934	136.5	400620272	8472	5.38931	1.28346	6.91699	3.52453	0.041502	0.0211472	0.236893	1.54925e-07	1.54925e-07	1	0	0	1	0	0
AACGAGACCCACAGG	1	9	15	204.135	267884934	136.5	400620272	135	9	0.00489872	0.0440885	0.0224652	0.000661327	0.000336977	0.989011	2.4687e-09	2.4687e-09	1	0	0	1	1	0
AACGAGCCGATC	1	6	12	204.135	267884934	136.5	400620272	72	6	0.00489872	0.0293923	0.0149768	0.000352708	0.000179721	0.527473	1.31664e-09	1.31664e-09	1	0	0	1	1	0
AACGAT	132	639	6	204.135	267884934	136.5	400620272	3834	4.84091	0.646631	3.13028	1.59503	0.0187817	0.00957016	0.212787	7.01111e-08	7.01111e-08	1	0	0	1	0	0
AACGATACCCACTCC	1	4	15	204.135	267884934	136.5	400620272	60	4	0.00489872	0.0195949	0.00998452	0.000293923	0.000149768	0.43956	1.0972e-09	1.0972e-09	1	0	0	1	0	0
AACGCACCGCGCACC	1	4	15	204.135	267884934	136.5	400620272	60	4	0.00489872	0.0195949	0.00998452	0.000293923	0.000149768	0.43956	1.0972e-09	1.0972e-09	1	0	0	1	0	0
AACGCAGGAAGTGGG	119	528	15	204.135	267884934	136.5	400620272	7920	4.43697	0.582948	2.58652	1.31796	0.0387979	0.0197693	0.48758	1.4483e-07	1.4483e-07	1	0	0	1	0	0
AACGCC	143	752	6	204.135	267884934	136.5	400620272	4512	5.25874	0.700517	3.68384	1.87709	0.022103	0.0112625	0.231153	8.25094e-08	8.25094e-08	1	0	0	1	0	0
AACGCCCGCCACCAC	2	10	15	204.135	267884934	136.5	400620272	150	5	0.00979744	0.0489872	0.0249613	0.000734808	0.000374419	0.549451	2.743e-09	2.743e-09	1	0	0	1	1	0
AACGCG	1	4	6	204.135	267884934	136.5	400620272	24	4	0.00489872	0.0195949	0.00998452	0.000117569	5.99071e-05	0.175824	4.3888e-10	4.3888e-10	1	0	0	1	0	0
AACGCGATGGTAGGG	18	86	15	204.135	267884934	136.5	400620272	1290	4.77778	0.088177	0.42129	0.214667	0.00631935	0.00322001	0.525031	2.35898e-08	2.35898e-08	1	0	0	1	1	0
AACGCGC	152	935	7	204.135	267884934	136.5	400620272	6545	6.15132	0.744606	4.5803	2.33388	0.0320621	0.0163372	0.315452	1.19686e-07	1.19686e-07	1	0	0	1	0	0
AACGG	28	160	5	204.135	267884934	136.5	400620272	800	5.71429	0.137164	0.783795	0.399381	0.00391898	0.0019969	0.209314	1.46293e-08	1.46293e-08	1	0	0	1	0	0
AACGGAAGGCGAATG	107	557	15	204.135	267884934	136.5	400620272	8355	5.20561	0.524163	2.72859	1.39034	0.0409288	0.0208552	0.572045	1.52785e-07	1.52785e-07	1	0	0	1	1	0
AACGGAAT	4	20	8	204.135	267884934	136.5	400620272	160	5	0.0195949	0.0979744	0.0499226	0.000783795	0.000399381	0.29304	2.92587e-09	2.92587e-09	1	0	0	1	0	0
AACGGC	240	1863	6	204.135	267884934	136.5	400620272	11178	7.7625	1.17569	9.12632	4.65029	0.0547579	0.0279017	0.341209	2.04408e-07	2.04408e-07	1	0	0	1	0	0
AACGGCG	139	556	7	204.135	267884934	136.5	400620272	3892	4	0.680922	2.72369	1.38785	0.0190658	0.00971494	0.205128	7.11717e-08	7.11717e-08	1	0	0	1	0	0
AACGGCGAACGGGTC	248	1019	15	204.135	267884934	136.5	400620272	15285	4.10887	1.21488	4.9918	2.54356	0.074877	0.0381533	0.451524	2.79512e-07	2.79512e-07	1	0	0	1	0	0
AACGGCGACTGGTGG	2	8	15	204.135	267884934	136.5	400620272	120	4	0.00979744	0.0391898	0.019969	0.000587847	0.000299536	0.43956	2.1944e-09	2.1944e-09	1	0	0	1	0	0
AACGGCGATGGGATG	1	5	15	204.135	267884934	136.5	400620272	75	5	0.00489872	0.0244936	0.0124806	0.000367404	0.00018721	0.549451	1.3715e-09	1.3715e-09	1	0	0	1	1	0
AACGGCGTC	149	667	9	204.135	267884934	136.5	400620272	6003	4.47651	0.729909	3.26745	1.66492	0.029407	0.0149843	0.295155	1.09775e-07	1.09775e-07	1	0	0	1	0	0
AACGGGC	1	5	7	204.135	267884934	136.5	400620272	35	5	0.00489872	0.0244936	0.0124806	0.000171455	8.73645e-05	0.25641	6.40033e-10	6.40033e-10	1	0	0	1	0	0
AACGGGGG	127	524	8	204.135	267884934	136.5	400620272	4192	4.12598	0.622138	2.56693	1.30797	0.0205354	0.0104638	0.241816	7.66577e-08	7.66577e-08	1	0	0	1	0	0
AACGGGGGAG	1	5	10	204.135	267884934	136.5	400620272	50	5	0.00489872	0.0244936	0.0124806	0.000244936	0.000124806	0.3663	9.14333e-10	9.14333e-10	1	0	0	1	0	0
AACGGGGTAAGGGCT	2	10	15	204.135	267884934	136.5	400620272	150	5	0.00979744	0.0489872	0.0249613	0.000734808	0.000374419	0.549451	2.743e-09	2.743e-09	1	0	0	1	1	0
AACGGGT	308	1766	7	204.135	267884934	136.5	400620272	12362	5.73377	1.50881	8.65114	4.40816	0.060558	0.0308572	0.294039	2.2606e-07	2.2606e-07	1	0	0	1	0	0
AACGGGTCACAGGAG	510	2815	15	204.135	267884934	136.5	400620272	42225	5.51961	2.49835	13.7899	7.0266	0.206848	0.105399	0.60655	7.72154e-07	7.72154e-07	1	0	0	1	1	0
AACGGTCCCCACCTC	199	908	15	204.135	267884934	136.5	400620272	13620	4.56281	0.974846	4.44804	2.26649	0.0667206	0.0339973	0.501408	2.49064e-07	2.49064e-07	1	0	0	1	1	0
AACGTAAGGGACACG	1	4	15	204.135	267884934	136.5	400620272	60	4	0.00489872	0.0195949	0.00998452	0.000293923	0.000149768	0.43956	1.0972e-09	1.0972e-09	1	0	0	1	0	0
AACT	7	49	4	204.135	267884934	136.5	400620272	196	7	0.034291	0.240037	0.12231	0.000960149	0.000489241	0.205128	3.58419e-09	3.58419e-09	1	0	0	0	0	0
AACTAACTGCG	2	8	11	204.135	267884934	136.5	400620272	88	4	0.00979744	0.0391898	0.019969	0.000431087	0.000219659	0.322344	1.60923e-09	1.60923e-09	1	0	0	1	0	0
AACTAC	2	8	6	204.135	267884934	136.5	400620272	48	4	0.00979744	0.0391898	0.019969	0.000235139	0.000119814	0.175824	8.7776e-10	8.7776e-10	1	0	0	1	0	0
AACTACCCGTGACCC	1	5	15	204.135	267884934	136.5	400620272	75	5	0.00489872	0.0244936	0.0124806	0.000367404	0.00018721	0.549451	1.3715e-09	1.3715e-09	1	0	0	1	1	0
AACTATATAT	1	5	10	204.135	267884934	136.5	400620272	50	5	0.00489872	0.0244936	0.0124806	0.000244936	0.000124806	0.3663	9.14333e-10	9.14333e-10	1	0	0	1	0	0
AACTC	35	175	5	204.135	267884934	136.5	400620272	875	5	0.171455	0.857276	0.436823	0.00428638	0.00218411	0.18315	1.60008e-08	1.60008e-08	1	0	0	1	0	0
AACTCAATAT	1	6	10	204.135	267884934	136.5	400620272	60	6	0.00489872	0.0293923	0.0149768	0.000293923	0.000149768	0.43956	1.0972e-09	1.0972e-09	1	0	0	1	0	0
AACTCAT	89	356	7	204.135	267884934	136.5	400620272	2492	4	0.435986	1.74394	0.888622	0.0122076	0.00622035	0.205128	4.55704e-08	4.55704e-08	1	0	0	1	0	0
AACTCATCACGTCCG	1	4	15	204.135	267884934	136.5	400620272	60	4	0.00489872	0.0195949	0.00998452	0.000293923	0.000149768	0.43956	1.0972e-09	1.0972e-09	1	0	0	1	0	0
AACTCATCCCTTGTC	2	9	15	204.135	267884934	136.5	400620272	135	4.5	0.00979744	0.0440885	0.0224652	0.000661327	0.000336977	0.494505	2.4687e-09	2.4687e-09	1	0	0	1	0	0
AACTCATT	1	7	8	204.135	267884934	136.5	400620272	56	7	0.00489872	0.034291	0.0174729	0.000274328	0.000139783	0.410256	1.02405e-09	1.02405e-09	1	0	0	1	0	0
AACTCC	1	4	6	204.135	267884934	136.5	400620272	24	4	0.00489872	0.0195949	0.00998452	0.000117569	5.99071e-05	0.175824	4.3888e-10	4.3888e-10	1	0	0	1	0	0
AACTCCAGTCACCAGATATCCTCT	2	8	24	204.135	267884934	136.5	400620272	192	4	0.00979744	0.0391898	0.019969	0.000940554	0.000479257	0.703297	3.51104e-09	3.51104e-09	1	0	0	1	1	0
AACTCCC	33	138	7	204.135	267884934	136.5	400620272	966	4.18182	0.161658	0.676024	0.344466	0.00473216	0.00241126	0.214452	1.76649e-08	1.76649e-08	1	0	0	1	0	0
AACTCCCTTGCATCT	1	4	15	204.135	267884934	136.5	400620272	60	4	0.00489872	0.0195949	0.00998452	0.000293923	0.000149768	0.43956	1.0972e-09	1.0972e-09	1	0	0	1	0	0
AACTCT	185	742	6	204.135	267884934	136.5	400620272	4452	4.01081	0.906263	3.63485	1.85213	0.0218091	0.0111128	0.176299	8.14122e-08	8.14122e-08	1	0	0	1	0	0
AACTCTAGTCCCATC	2	17	15	204.135	267884934	136.5	400620272	255	8.5	0.00979744	0.0832783	0.0424342	0.00124917	0.000636513	0.934066	4.6631e-09	4.6631e-09	1	0	0	1	1	0
AACTCTC	1	4	7	204.135	267884934	136.5	400620272	28	4	0.00489872	0.0195949	0.00998452	0.000137164	6.98916e-05	0.205128	5.12027e-10	5.12027e-10	1	0	0	1	0	0
AACTCTTCCCTTATC	1	4	15	204.135	267884934	136.5	400620272	60	4	0.00489872	0.0195949	0.00998452	0.000293923	0.000149768	0.43956	1.0972e-09	1.0972e-09	1	0	0	1	0	0
AACTG	3	15	5	204.135	267884934	136.5	400620272	75	5	0.0146962	0.0734808	0.0374419	0.000367404	0.00018721	0.18315	1.3715e-09	1.3715e-09	1	0	0	1	0	0
AACTGAC	2	8	7	204.135	267884934	136.5	400620272	56	4	0.00979744	0.0391898	0.019969	0.000274328	0.000139783	0.205128	1.02405e-09	1.02405e-09	1	0	0	1	0	0
AACTGACCCTCCACT	1	4	15	204.135	267884934	136.5	400620272	60	4	0.00489872	0.0195949	0.00998452	0.000293923	0.000149768	0.43956	1.0972e-09	1.0972e-09	1	0	0	1	0	0
AACTGACTCCCATTC	73	482	15	204.135	267884934	136.5	400620272	7230	6.60274	0.357607	2.36118	1.20313	0.0354178	0.018047	0.725576	1.32213e-07	1.32213e-07	1	0	0	1	1	0
AACTGAGG	1	4	8	204.135	267884934	136.5	400620272	32	4	0.00489872	0.0195949	0.00998452	0.000156759	7.98761e-05	0.234432	5.85173e-10	5.85173e-10	1	0	0	1	0	0
AACTGCACCT	213	959	10	204.135	267884934	136.5	400620272	9590	4.50235	1.04343	4.69787	2.39379	0.0469787	0.0239379	0.329842	1.75369e-07	1.75369e-07	1	0	0	1	0	0
AACTGCCCTCCCGAT	2	10	15	204.135	267884934	136.5	400620272	150	5	0.00979744	0.0489872	0.0249613	0.000734808	0.000374419	0.549451	2.743e-09	2.743e-09	1	0	0	1	1	0
AACTGCCTC	2	9	9	204.135	267884934	136.5	400620272	81	4.5	0.00979744	0.0440885	0.0224652	0.000396796	0.000202186	0.296703	1.48122e-09	1.48122e-09	1	0	0	1	0	0
AACTGCG	149	722	7	204.135	267884934	136.5	400620272	5054	4.84564	0.729909	3.53688	1.80221	0.0247581	0.0126154	0.248494	9.24208e-08	9.24208e-08	1	0	0	1	0	0
AACTGCGAAGGACTGCTAAGATCGG	2	8	25	204.135	267884934	136.5	400620272	200	4	0.00979744	0.0391898	0.019969	0.000979744	0.000499226	0.732601	3.65733e-09	3.65733e-09	1	0	0	1	1	0
AACTGCTCG	2	15	9	204.135	267884934	136.5	400620272	135	7.5	0.00979744	0.0734808	0.0374419	0.000661327	0.000336977	0.494505	2.4687e-09	2.4687e-09	1	0	0	1	0	0
AACTGCTG	2	8	8	204.135	267884934	136.5	400620272	64	4	0.00979744	0.0391898	0.019969	0.000313518	0.000159752	0.234432	1.17035e-09	1.17035e-09	1	0	0	1	0	0
AACTGGTGGCAAGGG	719	3819	15	204.135	267884934	136.5	400620272	57285	5.31154	3.52218	18.7082	9.53272	0.280623	0.142991	0.583686	1.04755e-06	1.04755e-06	1	0	0	1	1	0
AACTGTCTATCGCCT	1	6	15	204.135	267884934	136.5	400620272	90	6	0.00489872	0.0293923	0.0149768	0.000440885	0.000224652	0.659341	1.6458e-09	1.6458e-09	1	0	0	1	1	0
AACTGTGGCGTGGGG	2	9	15	204.135	267884934	136.5	400620272	135	4.5	0.00979744	0.0440885	0.0224652	0.000661327	0.000336977	0.494505	2.4687e-09	2.4687e-09	1	0	0	1	0	0
AACTGTGGGATTGCG	6	33	15	204.135	267884934	136.5	400620272	495	5.5	0.0293923	0.161658	0.0823723	0.00242487	0.00123558	0.604396	9.0519e-09	9.0519e-09	1	0	0	1	1	0
AACTTAGCCCCTCACGAATCTCT	23	98	23	204.135	267884934	136.5	400620272	2254	4.26087	0.112671	0.480075	0.244621	0.0110417	0.00562628	0.717949	4.12181e-08	4.12181e-08	1	0	0	1	1	0
AACTTCCC	1	5	8	204.135	267884934	136.5	400620272	40	5	0.00489872	0.0244936	0.0124806	0.000195949	9.98452e-05	0.29304	7.31466e-10	7.31466e-10	1	0	0	1	0	0
AACTTGCTCCTCGCT	20	125	15	204.135	267884934	136.5	400620272	1875	6.25	0.0979744	0.61234	0.312016	0.0091851	0.00468024	0.686813	3.42875e-08	3.42875e-08	1	0	0	1	1	0
AAG	45006	450578	3	204.135	267884934	136.5	400620272	1351734	10.0115	220.472	2207.26	1124.7	6.62177	3.3741	0.220033	2.47187e-05	2.47187e-05	1	1	0	0	0	0
AAGAAGAGGAGAGGGAGGAGG	1	4	21	204.135	267884934	136.5	400620272	84	4	0.00489872	0.0195949	0.00998452	0.000411493	0.000209675	0.615385	1.53608e-09	1.53608e-09	1	0	0	1	1	0
AAGAAGCCCACACCC	2	8	15	204.135	267884934	136.5	400620272	120	4	0.00979744	0.0391898	0.019969	0.000587847	0.000299536	0.43956	2.1944e-09	2.1944e-09	1	0	0	1	0	0
AAGAAGG	4	16	7	204.135	267884934	136.5	400620272	112	4	0.0195949	0.0783795	0.0399381	0.000548657	0.000279566	0.205128	2.04811e-09	2.04811e-09	1	0	0	1	0	0
AAGAAT	77	311	6	204.135	267884934	136.5	400620272	1866	4.03896	0.377202	1.5235	0.776296	0.00914101	0.00465778	0.177537	3.41229e-08	3.41229e-08	1	0	0	1	0	0
AAGAATGATGCCCGT	2	8	15	204.135	267884934	136.5	400620272	120	4	0.00979744	0.0391898	0.019969	0.000587847	0.000299536	0.43956	2.1944e-09	2.1944e-09	1	0	0	1	0	0
AAGACCACTCGCCAG	1	4	15	204.135	267884934	136.5	400620272	60	4	0.00489872	0.0195949	0.00998452	0.000293923	0.000149768	0.43956	1.0972e-09	1.0972e-09	1	0	0	1	0	0
AAGACCAGCACCACC	1	4	15	204.135	267884934	136.5	400620272	60	4	0.00489872	0.0195949	0.00998452	0.000293923	0.000149768	0.43956	1.0972e-09	1.0972e-09	1	0	0	1	0	0
AAGACCAGGGAGGTG	1	4	15	204.135	267884934	136.5	400620272	60	4	0.00489872	0.0195949	0.00998452	0.000293923	0.000149768	0.43956	1.0972e-09	1.0972e-09	1	0	0	1	0	0
AAGACCGCAATCGACCTACCCATCT	4	16	25	204.135	267884934	136.5	400620272	400	4	0.0195949	0.0783795	0.0399381	0.00195949	0.000998452	0.732601	7.31466e-09	7.31466e-09	1	0	0	1	1	0
AAGACG	140	614	6	204.135	267884934	136.5	400620272	3684	4.38571	0.685821	3.00781	1.53262	0.0180469	0.00919574	0.192779	6.73681e-08	6.73681e-08	1	0	0	1	0	0
AAGACGACGTAGGCG	1	5	15	204.135	267884934	136.5	400620272	75	5	0.00489872	0.0244936	0.0124806	0.000367404	0.00018721	0.549451	1.3715e-09	1.3715e-09	1	0	0	1	1	0
AAGACGTATCCTCGTAG	276	1234	17	204.135	267884934	136.5	400620272	20978	4.47101	1.35205	6.04502	3.08022	0.102765	0.0523638	0.55683	3.83618e-07	3.83618e-07	1	0	0	1	1	0
AAGACGTGAAGCGAG	2	9	15	204.135	267884934	136.5	400620272	135	4.5	0.00979744	0.0440885	0.0224652	0.000661327	0.000336977	0.494505	2.4687e-09	2.4687e-09	1	0	0	1	0	0
AAGACT	1	4	6	204.135	267884934	136.5	400620272	24	4	0.00489872	0.0195949	0.00998452	0.000117569	5.99071e-05	0.175824	4.3888e-10	4.3888e-10	1	0	0	1	0	0
AAGACTCTATAGGGT	1	5	15	204.135	267884934	136.5	400620272	75	5	0.00489872	0.0244936	0.0124806	0.000367404	0.00018721	0.549451	1.3715e-09	1.3715e-09	1	0	0	1	1	0
AAGACTGTGGTGGGG	2	9	15	204.135	267884934	136.5	400620272	135	4.5	0.00979744	0.0440885	0.0224652	0.000661327	0.000336977	0.494505	2.4687e-09	2.4687e-09	1	0	0	1	0	0
AAGAG	291	1595	5	204.135	267884934	136.5	400620272	7975	5.4811	1.42553	7.81346	3.98133	0.0390673	0.0199066	0.200773	1.45836e-07	1.45836e-07	1	0	0	1	0	0
AAGAGACAGAGGGGGG	2	8	16	204.135	267884934	136.5	400620272	128	4	0.00979744	0.0391898	0.019969	0.000627036	0.000319505	0.468864	2.34069e-09	2.34069e-09	1	0	0	1	0	0
AAGAGACGTGGCAGG	1	4	15	204.135	267884934	136.5	400620272	60	4	0.00489872	0.0195949	0.00998452	0.000293923	0.000149768	0.43956	1.0972e-09	1.0972e-09	1	0	0	1	0	0
AAGAGAG	324	1442	7	204.135	267884934	136.5	400620272	10094	4.45062	1.58719	7.06396	3.59942	0.0494477	0.0251959	0.228237	1.84586e-07	1.84586e-07	1	0	0	1	0	0
AAGAGAGGAGTGAGG	1	4	15	204.135	267884934	136.5	400620272	60	4	0.00489872	0.0195949	0.00998452	0.000293923	0.000149768	0.43956	1.0972e-09	1.0972e-09	1	0	0	1	0	0
AAGAGAGGGAGGGGG	1	6	15	204.135	267884934	136.5	400620272	90	6	0.00489872	0.0293923	0.0149768	0.000440885	0.000224652	0.659341	1.6458e-09	1.6458e-09	1	0	0	1	1	0
AAGAGC	274	1096	6	204.135	267884934	136.5	400620272	6576	4	1.34225	5.369	2.73576	0.032214	0.0164145	0.175824	1.20253e-07	1.20253e-07	1	0	0	1	0	0
AAGAGCACCGGGCGG	4	24	15	204.135	267884934	136.5	400620272	360	6	0.0195949	0.117569	0.0599071	0.00176354	0.000898607	0.659341	6.5832e-09	6.5832e-09	1	0	0	1	1	0
AAGAGCAGC	3	18	9	204.135	267884934	136.5	400620272	162	6	0.0146962	0.088177	0.0449303	0.000793593	0.000404373	0.395604	2.96244e-09	2.96244e-09	1	0	0	1	0	0
AAGAGCCACACACAC	1	4	15	204.135	267884934	136.5	400620272	60	4	0.00489872	0.0195949	0.00998452	0.000293923	0.000149768	0.43956	1.0972e-09	1.0972e-09	1	0	0	1	0	0
AAGAGG	138	560	6	204.135	267884934	136.5	400620272	3360	4.05797	0.676024	2.74328	1.39783	0.0164597	0.00838699	0.178372	6.14432e-08	6.14432e-08	1	0	0	1	0	0
AAGAGGAGATATGGG	422	2299	15	204.135	267884934	136.5	400620272	34485	5.44787	2.06726	11.2622	5.7386	0.168932	0.086079	0.598667	6.30616e-07	6.30616e-07	1	0	0	1	1	0
AAGAGT	3	12	6	204.135	267884934	136.5	400620272	72	4	0.0146962	0.0587847	0.0299536	0.000352708	0.000179721	0.175824	1.31664e-09	1.31664e-09	1	0	0	1	0	0
AAGAGTGAGCACATG	28	168	15	204.135	267884934	136.5	400620272	2520	6	0.137164	0.822985	0.41935	0.0123448	0.00629025	0.659341	4.60824e-08	4.60824e-08	1	0	0	1	1	0
AAGAGTGGGCACATG	1	4	15	204.135	267884934	136.5	400620272	60	4	0.00489872	0.0195949	0.00998452	0.000293923	0.000149768	0.43956	1.0972e-09	1.0972e-09	1	0	0	1	0	0
AAGAGTGTCCGTGGG	1	4	15	204.135	267884934	136.5	400620272	60	4	0.00489872	0.0195949	0.00998452	0.000293923	0.000149768	0.43956	1.0972e-09	1.0972e-09	1	0	0	1	0	0
AAGAGTGTCGTGCAT	14	75	15	204.135	267884934	136.5	400620272	1125	5.35714	0.0685821	0.367404	0.18721	0.00551106	0.00280815	0.588697	2.05725e-08	2.05725e-08	1	0	0	1	1	0
AAGAT	124	620	5	204.135	267884934	136.5	400620272	3100	5	0.607441	3.03721	1.5476	0.015186	0.007738	0.18315	5.66887e-08	5.66887e-08	1	0	0	1	0	0
AAGATAGCTGCAGTGAAGATCGG	2	10	23	204.135	267884934	136.5	400620272	230	5	0.00979744	0.0489872	0.0249613	0.00112671	0.00057411	0.842491	4.20593e-09	4.20593e-09	1	0	0	1	1	0
AAGATCGGGATAGTCGTGATTGGTC	2	8	25	204.135	267884934	136.5	400620272	200	4	0.00979744	0.0391898	0.019969	0.000979744	0.000499226	0.732601	3.65733e-09	3.65733e-09	1	0	0	1	1	0
AAGATG	389	1609	6	204.135	267884934	136.5	400620272	9654	4.13625	1.9056	7.88204	4.01627	0.0472923	0.0240976	0.181813	1.76539e-07	1.76539e-07	1	0	0	1	0	0
AAGATGGCAGGTAGG	14	83	15	204.135	267884934	136.5	400620272	1245	5.92857	0.0685821	0.406594	0.207179	0.00609891	0.00310768	0.651491	2.27669e-08	2.27669e-08	1	0	0	1	1	0
AAGATT	13	52	6	204.135	267884934	136.5	400620272	312	4	0.0636834	0.254733	0.129799	0.0015284	0.000778792	0.175824	5.70544e-09	5.70544e-09	1	0	0	1	0	0
AAGC	230	1410	4	204.135	267884934	136.5	400620272	5640	6.13043	1.12671	6.9072	3.51954	0.0276288	0.0140782	0.179646	1.03137e-07	1.03137e-07	1	0	0	0	0	0
AAGCAATGC	163	823	9	204.135	267884934	136.5	400620272	7407	5.04908	0.798492	4.03165	2.05431	0.0362848	0.0184888	0.332906	1.35449e-07	1.35449e-07	1	0	0	1	0	0
AAGCACATCAGC	1	4	12	204.135	267884934	136.5	400620272	48	4	0.00489872	0.0195949	0.00998452	0.000235139	0.000119814	0.351648	8.7776e-10	8.7776e-10	1	0	0	1	0	0
AAGCACCACACCCAGACAGACCTT	6	28	24	204.135	267884934	136.5	400620272	672	4.66667	0.0293923	0.137164	0.0698916	0.00329194	0.0016774	0.820513	1.22886e-08	1.22886e-08	1	0	0	1	1	0
AAGCACCAGCTC	1	5	12	204.135	267884934	136.5	400620272	60	5	0.00489872	0.0244936	0.0124806	0.000293923	0.000149768	0.43956	1.0972e-09	1.0972e-09	1	0	0	1	0	0
AAGCAG	188	753	6	204.135	267884934	136.5	400620272	4518	4.00532	0.92096	3.68874	1.87959	0.0221324	0.0112775	0.176058	8.26191e-08	8.26191e-08	1	0	0	1	0	0
AAGCAGAGAGACGGC	1	4	15	204.135	267884934	136.5	400620272	60	4	0.00489872	0.0195949	0.00998452	0.000293923	0.000149768	0.43956	1.0972e-09	1.0972e-09	1	0	0	1	0	0
AAGCAGCCGCG	50	237	11	204.135	267884934	136.5	400620272	2607	4.74	0.244936	1.161	0.591583	0.012771	0.00650741	0.381978	4.76733e-08	4.76733e-08	1	0	0	1	0	0
AAGCATCATTACGCAGTCCTCCAT	8	37	24	204.135	267884934	136.5	400620272	888	4.625	0.0391898	0.181253	0.0923568	0.00435006	0.00221656	0.813187	1.62386e-08	1.62386e-08	1	0	0	1	1	0
AAGCC	170	850	5	204.135	267884934	136.5	400620272	4250	5	0.832783	4.16391	2.12171	0.0208196	0.0106085	0.18315	7.77183e-08	7.77183e-08	1	0	0	1	0	0
AAGCCAAGCTCC	197	1009	12	204.135	267884934	136.5	400620272	12108	5.12183	0.965048	4.94281	2.51859	0.0593137	0.0302231	0.450271	2.21415e-07	2.21415e-07	1	0	0	1	0	0
AAGCCACCAAGTCCC	293	1275	15	204.135	267884934	136.5	400620272	19125	4.35154	1.43533	6.24587	3.18256	0.093688	0.0477385	0.478191	3.49732e-07	3.49732e-07	1	0	0	1	0	0
AAGCCAGG	188	1290	8	204.135	267884934	136.5	400620272	10320	6.8617	0.92096	6.31935	3.22001	0.0505548	0.0257601	0.402151	1.88718e-07	1.88718e-07	1	0	0	1	0	0
AAGCCCAATTCCGAC	50	241	15	204.135	267884934	136.5	400620272	3615	4.82	0.244936	1.18059	0.601567	0.0177089	0.00902351	0.52967	6.61063e-08	6.61063e-08	1	0	0	1	1	0
AAGCCGCCCACACTC	459	1957	15	204.135	267884934	136.5	400620272	29355	4.26362	2.24851	9.5868	4.88493	0.143802	0.0732739	0.468529	5.36805e-07	5.36805e-07	1	0	0	1	0	0
AAGCCTGAGTGGATC	1	4	15	204.135	267884934	136.5	400620272	60	4	0.00489872	0.0195949	0.00998452	0.000293923	0.000149768	0.43956	1.0972e-09	1.0972e-09	1	0	0	1	0	0
AAGCG	15	75	5	204.135	267884934	136.5	400620272	375	5	0.0734808	0.367404	0.18721	0.00183702	0.000936048	0.18315	6.8575e-09	6.8575e-09	1	0	0	1	0	0
AAGCGGCAGATGAGG	10	68	15	204.135	267884934	136.5	400620272	1020	6.8	0.0489872	0.333113	0.169737	0.0049967	0.00254605	0.747253	1.86524e-08	1.86524e-08	1	0	0	1	1	0
AAGCTACCCAGCCGG	2	10	15	204.135	267884934	136.5	400620272	150	5	0.00979744	0.0489872	0.0249613	0.000734808	0.000374419	0.549451	2.743e-09	2.743e-09	1	0	0	1	1	0
AAGCTC	272	1406	6	204.135	267884934	136.5	400620272	8436	5.16912	1.33245	6.8876	3.50956	0.0413256	0.0210573	0.227214	1.54266e-07	1.54266e-07	1	0	0	1	0	0
AAGCTT	86	344	6	204.135	267884934	136.5	400620272	2064	4	0.42129	1.68516	0.858668	0.010111	0.00515201	0.175824	3.77437e-08	3.77437e-08	1	0	0	1	0	0
AAGG	4591	32004	4	204.135	267884934	136.5	400620272	128016	6.97103	22.49	156.779	79.8861	0.627115	0.319544	0.204279	2.34099e-06	2.34099e-06	1	0	0	0	0	0
AAGGAAGGAAGGGAGAGG	1	4	18	204.135	267884934	136.5	400620272	72	4	0.00489872	0.0195949	0.00998452	0.000352708	0.000179721	0.527473	1.31664e-09	1.31664e-09	1	0	0	1	1	0
AAGGAC	388	1860	6	204.135	267884934	136.5	400620272	11160	4.79381	1.9007	9.11162	4.6428	0.0546697	0.0278568	0.210717	2.04079e-07	2.04079e-07	1	0	0	1	0	0
AAGGAG	384	2156	6	204.135	267884934	136.5	400620272	12936	5.61458	1.88111	10.5616	5.38165	0.0633699	0.0322899	0.246795	2.36556e-07	2.36556e-07	1	0	0	1	0	0
AAGGAGAAGGGGGAGGGG	1	4	18	204.135	267884934	136.5	400620272	72	4	0.00489872	0.0195949	0.00998452	0.000352708	0.000179721	0.527473	1.31664e-09	1.31664e-09	1	0	0	1	1	0
AAGGAGAGGG	5	20	10	204.135	267884934	136.5	400620272	200	4	0.0244936	0.0979744	0.0499226	0.000979744	0.000499226	0.29304	3.65733e-09	3.65733e-09	1	0	0	1	0	0
AAGGAGG	53	261	7	204.135	267884934	136.5	400620272	1827	4.92453	0.259632	1.27857	0.65149	0.00894996	0.00456043	0.25254	3.34097e-08	3.34097e-08	1	0	0	1	0	0
AAGGAGGCATTGGTC	4	19	15	204.135	267884934	136.5	400620272	285	4.75	0.0195949	0.0930757	0.0474265	0.00139614	0.000711397	0.521978	5.2117e-09	5.2117e-09	1	0	0	1	1	0
AAGGAGGGG	1	5	9	204.135	267884934	136.5	400620272	45	5	0.00489872	0.0244936	0.0124806	0.000220442	0.000112326	0.32967	8.229e-10	8.229e-10	1	0	0	1	0	0
AAGGAGTGTCGGTGC	9	47	15	204.135	267884934	136.5	400620272	705	5.22222	0.0440885	0.23024	0.117318	0.0034536	0.00175977	0.573871	1.28921e-08	1.28921e-08	1	0	0	1	1	0
AAGGAT	1047	6705	6	204.135	267884934	136.5	400620272	40230	6.40401	5.12896	32.8459	16.7365	0.197076	0.100419	0.281495	7.35672e-07	7.35672e-07	1	0	0	1	0	0
AAGGATGAGGGCGGC	1	5	15	204.135	267884934	136.5	400620272	75	5	0.00489872	0.0244936	0.0124806	0.000367404	0.00018721	0.549451	1.3715e-09	1.3715e-09	1	0	0	1	1	0
AAGGATGATTATTGC	1	4	15	204.135	267884934	136.5	400620272	60	4	0.00489872	0.0195949	0.00998452	0.000293923	0.000149768	0.43956	1.0972e-09	1.0972e-09	1	0	0	1	0	0
AAGGATGCGTAATGT	1	4	15	204.135	267884934	136.5	400620272	60	4	0.00489872	0.0195949	0.00998452	0.000293923	0.000149768	0.43956	1.0972e-09	1.0972e-09	1	0	0	1	0	0
AAGGATGGATGATGT	1	4	15	204.135	267884934	136.5	400620272	60	4	0.00489872	0.0195949	0.00998452	0.000293923	0.000149768	0.43956	1.0972e-09	1.0972e-09	1	0	0	1	0	0
AAGGATGTCGTGTGTGCTGATT	159	641	22	204.135	267884934	136.5	400620272	14102	4.03145	0.778897	3.14008	1.60002	0.0690818	0.0352004	0.649757	2.57879e-07	2.57879e-07	1	0	0	1	1	0
AAGGATTGG	1	4	9	204.135	267884934	136.5	400620272	36	4	0.00489872	0.0195949	0.00998452	0.000176354	8.98607e-05	0.263736	6.5832e-10	6.5832e-10	1	0	0	1	0	0
AAGGC	4	21	5	204.135	267884934	136.5	400620272	105	5.25	0.0195949	0.102873	0.0524187	0.000514366	0.000262094	0.192308	1.9201e-09	1.9201e-09	1	0	0	1	0	0
AAGGCAGAGGTCCGCAGAGAGAGG	1	4	24	204.135	267884934	136.5	400620272	96	4	0.00489872	0.0195949	0.00998452	0.000470277	0.000239628	0.703297	1.75552e-09	1.75552e-09	1	0	0	1	1	0
AAGGCCGAC	1	4	9	204.135	267884934	136.5	400620272	36	4	0.00489872	0.0195949	0.00998452	0.000176354	8.98607e-05	0.263736	6.5832e-10	6.5832e-10	1	0	0	1	0	0
AAGGCG	150	736	6	204.135	267884934	136.5	400620272	4416	4.90667	0.734808	3.60546	1.83715	0.0216328	0.0110229	0.215678	8.07539e-08	8.07539e-08	1	0	0	1	0	0
AAGGG	271	1501	5	204.135	267884934	136.5	400620272	7505	5.53875	1.32755	7.35298	3.74669	0.0367649	0.0187335	0.202884	1.37241e-07	1.37241e-07	1	0	0	1	0	0
AAGGGAAGGTGCGGG	286	1227	15	204.135	267884934	136.5	400620272	18405	4.29021	1.40103	6.01073	3.06275	0.090161	0.0459413	0.471452	3.36566e-07	3.36566e-07	1	0	0	1	0	0
AAGGGAATGGCAGGG	243	1256	15	204.135	267884934	136.5	400620272	18840	5.16872	1.19039	6.15279	3.13514	0.0922919	0.0470271	0.567992	3.44521e-07	3.44521e-07	1	0	0	1	1	0
AAGGGAC	52	219	7	204.135	267884934	136.5	400620272	1533	4.21154	0.254733	1.07282	0.546652	0.00750974	0.00382657	0.215976	2.80335e-08	2.80335e-08	1	0	0	1	0	0
AAGGGACCTGGTGGC	2	8	15	204.135	267884934	136.5	400620272	120	4	0.00979744	0.0391898	0.019969	0.000587847	0.000299536	0.43956	2.1944e-09	2.1944e-09	1	0	0	1	0	0
AAGGGACGGGGATGT	1	6	15	204.135	267884934	136.5	400620272	90	6	0.00489872	0.0293923	0.0149768	0.000440885	0.000224652	0.659341	1.6458e-09	1.6458e-09	1	0	0	1	1	0
AAGGGACTGGCTGAC	1	5	15	204.135	267884934	136.5	400620272	75	5	0.00489872	0.0244936	0.0124806	0.000367404	0.00018721	0.549451	1.3715e-09	1.3715e-09	1	0	0	1	1	0
AAGGGAG	4	30	7	204.135	267884934	136.5	400620272	210	7.5	0.0195949	0.146962	0.0748839	0.00102873	0.000524187	0.384615	3.8402e-09	3.8402e-09	1	0	0	1	0	0
AAGGGAGAGAGAGACAGAGAGGGG	1	4	24	204.135	267884934	136.5	400620272	96	4	0.00489872	0.0195949	0.00998452	0.000470277	0.000239628	0.703297	1.75552e-09	1.75552e-09	1	0	0	1	1	0
AAGGGAGGCTAGAGG	48	243	15	204.135	267884934	136.5	400620272	3645	5.0625	0.235139	1.19039	0.606559	0.0178558	0.00909839	0.556319	6.66549e-08	6.66549e-08	1	0	0	1	1	0
AAGGGATGTATGGGG	1866	7470	15	204.135	267884934	136.5	400620272	112050	4.00322	9.14101	36.5934	18.6461	0.548902	0.279691	0.439914	2.04902e-06	2.04902e-06	1	0	0	1	0	0
AAGGGATGTGAGAGC	2	17	15	204.135	267884934	136.5	400620272	255	8.5	0.00979744	0.0832783	0.0424342	0.00124917	0.000636513	0.934066	4.6631e-09	4.6631e-09	1	0	0	1	1	0
AAGGGATGTGGTGGC	343	1663	15	204.135	267884934	136.5	400620272	24945	4.8484	1.68026	8.14657	4.15106	0.122199	0.0622659	0.532791	4.56161e-07	4.56161e-07	1	0	0	1	1	0
AAGGGATTGCAGGGGATAGGTGGTG	2	8	25	204.135	267884934	136.5	400620272	200	4	0.00979744	0.0391898	0.019969	0.000979744	0.000499226	0.732601	3.65733e-09	3.65733e-09	1	0	0	1	1	0
AAGGGCGAG	391	1949	9	204.135	267884934	136.5	400620272	17541	4.98465	1.9154	9.54761	4.86496	0.0859285	0.0437846	0.328659	3.20766e-07	3.20766e-07	1	0	0	1	0	0
AAGGGG	5	23	6	204.135	267884934	136.5	400620272	138	4.6	0.0244936	0.112671	0.057411	0.000676024	0.000344466	0.202198	2.52356e-09	2.52356e-09	1	0	0	1	0	0
AAGGGGAGG	4	29	9	204.135	267884934	136.5	400620272	261	7.25	0.0195949	0.142063	0.0723877	0.00127857	0.00065149	0.478022	4.77282e-09	4.77282e-09	1	0	0	1	0	0
AAGGGGATGCTAGGGATACGACGG	2	11	24	204.135	267884934	136.5	400620272	264	5.5	0.00979744	0.0538859	0.0274574	0.00129326	0.000658978	0.967033	4.82768e-09	4.82768e-09	1	0	0	1	1	0
AAGGGGG	10	41	7	204.135	267884934	136.5	400620272	287	4.1	0.0489872	0.200848	0.102341	0.00140593	0.000716389	0.210256	5.24827e-09	5.24827e-09	1	0	0	1	0	0
AAGGGGTCAAGTCTG	2	10	15	204.135	267884934	136.5	400620272	150	5	0.00979744	0.0489872	0.0249613	0.000734808	0.000374419	0.549451	2.743e-09	2.743e-09	1	0	0	1	1	0
AAGGGTC	28	118	7	204.135	267884934	136.5	400620272	826	4.21429	0.137164	0.578049	0.294543	0.00404634	0.0020618	0.216117	1.51048e-08	1.51048e-08	1	0	0	1	0	0
AAGGGTGTGTCTAGG	1014	5304	15	204.135	267884934	136.5	400620272	79560	5.23077	4.9673	25.9828	13.2395	0.389742	0.198592	0.57481	1.45489e-06	1.45489e-06	1	0	0	1	1	0
AAGGTC	1	17	6	204.135	267884934	136.5	400620272	102	17	0.00489872	0.0832783	0.0424342	0.00049967	0.000254605	0.747253	1.86524e-09	1.86524e-09	1	0	0	1	1	0
AAGGTGACAGCGAGC	7	33	15	204.135	267884934	136.5	400620272	495	4.71429	0.034291	0.161658	0.0823723	0.00242487	0.00123558	0.518053	9.0519e-09	9.0519e-09	1	0	0	1	1	0
AAGGTGG	4	16	7	204.135	267884934	136.5	400620272	112	4	0.0195949	0.0783795	0.0399381	0.000548657	0.000279566	0.205128	2.04811e-09	2.04811e-09	1	0	0	1	0	0
AAGGTGGATGGGGAGG	1	5	16	204.135	267884934	136.5	400620272	80	5	0.00489872	0.0244936	0.0124806	0.000391898	0.00019969	0.586081	1.46293e-09	1.46293e-09	1	0	0	1	1	0
AAGGTGGGAGCTAGG	2	10	15	204.135	267884934	136.5	400620272	150	5	0.00979744	0.0489872	0.0249613	0.000734808	0.000374419	0.549451	2.743e-09	2.743e-09	1	0	0	1	1	0
AAGGTGGGTCGCTGG	3	14	15	204.135	267884934	136.5	400620272	210	4.66667	0.0146962	0.0685821	0.0349458	0.00102873	0.000524187	0.512821	3.8402e-09	3.8402e-09	1	0	0	1	1	0
AAGGTGGTCCTGCAG	1	4	15	204.135	267884934	136.5	400620272	60	4	0.00489872	0.0195949	0.00998452	0.000293923	0.000149768	0.43956	1.0972e-09	1.0972e-09	1	0	0	1	0	0
AAGT	393	2593	4	204.135	267884934	136.5	400620272	10372	6.59796	1.9252	12.7024	6.47246	0.0508095	0.0258899	0.193347	1.89669e-07	1.89669e-07	1	0	0	0	0	0
AAGTAAGTAGGT	1	4	12	204.135	267884934	136.5	400620272	48	4	0.00489872	0.0195949	0.00998452	0.000235139	0.000119814	0.351648	8.7776e-10	8.7776e-10	1	0	0	1	0	0
AAGTACAGC	163	699	9	204.135	267884934	136.5	400620272	6291	4.28834	0.798492	3.42421	1.74479	0.0308179	0.0157031	0.282748	1.15041e-07	1.15041e-07	1	0	0	1	0	0
AAGTAG	144	576	6	204.135	267884934	136.5	400620272	3456	4	0.705416	2.82166	1.43777	0.01693	0.00862662	0.175824	6.31987e-08	6.31987e-08	1	0	0	1	0	0
AAGTAT	8	32	6	204.135	267884934	136.5	400620272	192	4	0.0391898	0.156759	0.0798761	0.000940554	0.000479257	0.175824	3.51104e-09	3.51104e-09	1	0	0	1	0	0
AAGTATAGCACTCAT	1	4	15	204.135	267884934	136.5	400620272	60	4	0.00489872	0.0195949	0.00998452	0.000293923	0.000149768	0.43956	1.0972e-09	1.0972e-09	1	0	0	1	0	0
AAGTCGAAT	1	5	9	204.135	267884934	136.5	400620272	45	5	0.00489872	0.0244936	0.0124806	0.000220442	0.000112326	0.32967	8.229e-10	8.229e-10	1	0	0	1	0	0
AAGTCTCATCCCGCC	4	30	15	204.135	267884934	136.5	400620272	450	7.5	0.0195949	0.146962	0.0748839	0.00220442	0.00112326	0.824176	8.229e-09	8.229e-09	1	0	0	1	1	0
AAGTGAATGACGCAG	1	6	15	204.135	267884934	136.5	400620272	90	6	0.00489872	0.0293923	0.0149768	0.000440885	0.000224652	0.659341	1.6458e-09	1.6458e-09	1	0	0	1	1	0
AAGTGCGGTGTGGAT	1	6	15	204.135	267884934	136.5	400620272	90	6	0.00489872	0.0293923	0.0149768	0.000440885	0.000224652	0.659341	1.6458e-09	1.6458e-09	1	0	0	1	1	0
AAGTGGGTATGATGG	1	4	15	204.135	267884934	136.5	400620272	60	4	0.00489872	0.0195949	0.00998452	0.000293923	0.000149768	0.43956	1.0972e-09	1.0972e-09	1	0	0	1	0	0
AAGTGTGGG	1	5	9	204.135	267884934	136.5	400620272	45	5	0.00489872	0.0244936	0.0124806	0.000220442	0.000112326	0.32967	8.229e-10	8.229e-10	1	0	0	1	0	0
AAT	55136	576942	3	204.135	267884934	136.5	400620272	1730826	10.464	270.096	2826.28	1440.12	8.47883	4.32037	0.229978	3.1651e-05	3.1651e-05	1	1	1	0	0	0
AATAATGGG	1	4	9	204.135	267884934	136.5	400620272	36	4	0.00489872	0.0195949	0.00998452	0.000176354	8.98607e-05	0.263736	6.5832e-10	6.5832e-10	1	0	0	1	0	0
AATAATT	93	374	7	204.135	267884934	136.5	400620272	2618	4.02151	0.455581	1.83212	0.933552	0.0128249	0.00653487	0.206231	4.78745e-08	4.78745e-08	1	0	0	1	0	0
AATAC	13	114	5	204.135	267884934	136.5	400620272	570	8.76923	0.0636834	0.558454	0.284559	0.00279227	0.00142279	0.321217	1.04234e-08	1.04234e-08	1	0	0	1	0	0
AATACACCCATTCAC	1	4	15	204.135	267884934	136.5	400620272	60	4	0.00489872	0.0195949	0.00998452	0.000293923	0.000149768	0.43956	1.0972e-09	1.0972e-09	1	0	0	1	0	0
AATACACGTGT	111	486	11	204.135	267884934	136.5	400620272	5346	4.37838	0.543758	2.38078	1.21312	0.0261886	0.0133443	0.352836	9.77605e-08	9.77605e-08	1	0	0	1	0	0
AATACAGATGTGACACCCGC	1	6	20	204.135	267884934	136.5	400620272	120	6	0.00489872	0.0293923	0.0149768	0.000587847	0.000299536	0.879121	2.1944e-09	2.1944e-09	1	0	0	1	1	0
AATACCCCACTACATACTGACCGCC	2	8	25	204.135	267884934	136.5	400620272	200	4	0.00979744	0.0391898	0.019969	0.000979744	0.000499226	0.732601	3.65733e-09	3.65733e-09	1	0	0	1	1	0
AATACCCTAT	1	4	10	204.135	267884934	136.5	400620272	40	4	0.00489872	0.0195949	0.00998452	0.000195949	9.98452e-05	0.29304	7.31466e-10	7.31466e-10	1	0	0	1	0	0
AATACGCCACTATCC	2	13	15	204.135	267884934	136.5	400620272	195	6.5	0.00979744	0.0636834	0.0324497	0.000955251	0.000486745	0.714286	3.5659e-09	3.5659e-09	1	0	0	1	1	0
AATACT	2	9	6	204.135	267884934	136.5	400620272	54	4.5	0.00979744	0.0440885	0.0224652	0.000264531	0.000134791	0.197802	9.8748e-10	9.8748e-10	1	0	0	1	0	0
AATACTAT	1	5	8	204.135	267884934	136.5	400620272	40	5	0.00489872	0.0244936	0.0124806	0.000195949	9.98452e-05	0.29304	7.31466e-10	7.31466e-10	1	0	0	1	0	0
AATAG	723	4348	5	204.135	267884934	136.5	400620272	21740	6.01383	3.54178	21.2996	10.8532	0.106498	0.0542659	0.220287	3.97552e-07	3.97552e-07	1	0	0	1	0	0
AATAGAATTG	5	44	10	204.135	267884934	136.5	400620272	440	8.8	0.0244936	0.215544	0.10983	0.00215544	0.0010983	0.644689	8.04613e-09	8.04613e-09	1	0	0	1	1	0
AATAGACGG	145	661	9	204.135	267884934	136.5	400620272	5949	4.55862	0.710315	3.23805	1.64994	0.0291425	0.0148495	0.300568	1.08787e-07	1.08787e-07	1	0	0	1	0	0
AATAGAG	1	9	7	204.135	267884934	136.5	400620272	63	9	0.00489872	0.0440885	0.0224652	0.000308619	0.000157256	0.461538	1.15206e-09	1.15206e-09	1	0	0	1	0	0
AATAGAGGACGTATCGGT	482	1994	18	204.135	267884934	136.5	400620272	35892	4.13693	2.36118	9.76805	4.97728	0.175825	0.0895911	0.545529	6.56345e-07	6.56345e-07	1	0	0	1	1	0
AATAGCCC	1	5	8	204.135	267884934	136.5	400620272	40	5	0.00489872	0.0244936	0.0124806	0.000195949	9.98452e-05	0.29304	7.31466e-10	7.31466e-10	1	0	0	1	0	0
AATAGT	306	1632	6	204.135	267884934	136.5	400620272	9792	5.33333	1.49901	7.99471	4.07368	0.0479683	0.0244421	0.234432	1.79063e-07	1.79063e-07	1	0	0	1	0	0
AATAT	2458	12715	5	204.135	267884934	136.5	400620272	63575	5.1729	12.0411	62.2872	31.7383	0.311436	0.158691	0.189484	1.16257e-06	1.16257e-06	1	0	0	1	0	0
AATATAG	1	5	7	204.135	267884934	136.5	400620272	35	5	0.00489872	0.0244936	0.0124806	0.000171455	8.73645e-05	0.25641	6.40033e-10	6.40033e-10	1	0	0	1	0	0
AATATAT	2	8	7	204.135	267884934	136.5	400620272	56	4	0.00979744	0.0391898	0.019969	0.000274328	0.000139783	0.205128	1.02405e-09	1.02405e-09	1	0	0	1	0	0
AATATC	1	4	6	204.135	267884934	136.5	400620272	24	4	0.00489872	0.0195949	0.00998452	0.000117569	5.99071e-05	0.175824	4.3888e-10	4.3888e-10	1	0	0	1	0	0
AATATCACC	10	85	9	204.135	267884934	136.5	400620272	765	8.5	0.0489872	0.416391	0.212171	0.00374752	0.00190954	0.56044	1.39893e-08	1.39893e-08	1	0	0	1	1	0
AATATCT	1	4	7	204.135	267884934	136.5	400620272	28	4	0.00489872	0.0195949	0.00998452	0.000137164	6.98916e-05	0.205128	5.12027e-10	5.12027e-10	1	0	0	1	0	0
AATATG	1	4	6	204.135	267884934	136.5	400620272	24	4	0.00489872	0.0195949	0.00998452	0.000117569	5.99071e-05	0.175824	4.3888e-10	4.3888e-10	1	0	0	1	0	0
AATATGC	1	8	7	204.135	267884934	136.5	400620272	56	8	0.00489872	0.0391898	0.019969	0.000274328	0.000139783	0.410256	1.02405e-09	1.02405e-09	1	0	0	1	0	0
AATATT	6	24	6	204.135	267884934	136.5	400620272	144	4	0.0293923	0.117569	0.0599071	0.000705416	0.000359443	0.175824	2.63328e-09	2.63328e-09	1	0	0	1	0	0
AATC	780	6128	4	204.135	267884934	136.5	400620272	24512	7.85641	3.821	30.0194	15.2963	0.120077	0.0611851	0.230224	4.48243e-07	4.48243e-07	1	0	0	0	0	0
AATCACGGGACGCGGG	2	8	16	204.135	267884934	136.5	400620272	128	4	0.00979744	0.0391898	0.019969	0.000627036	0.000319505	0.468864	2.34069e-09	2.34069e-09	1	0	0	1	0	0
AATCAGACCGGGCT	1	4	14	204.135	267884934	136.5	400620272	56	4	0.00489872	0.0195949	0.00998452	0.000274328	0.000139783	0.410256	1.02405e-09	1.02405e-09	1	0	0	1	0	0
AATCAGCGTAGGCAGCATCTGGG	6	27	23	204.135	267884934	136.5	400620272	621	4.5	0.0293923	0.132265	0.0673955	0.00304211	0.0015501	0.758242	1.1356e-08	1.1356e-08	1	0	0	1	1	0
AATCAGCTGAGGATGGTAGAGCGT	2	8	24	204.135	267884934	136.5	400620272	192	4	0.00979744	0.0391898	0.019969	0.000940554	0.000479257	0.703297	3.51104e-09	3.51104e-09	1	0	0	1	1	0
AATCAGGAT	1	6	9	204.135	267884934	136.5	400620272	54	6	0.00489872	0.0293923	0.0149768	0.000264531	0.000134791	0.395604	9.8748e-10	9.8748e-10	1	0	0	1	0	0
AATCAT	3	13	6	204.135	267884934	136.5	400620272	78	4.33333	0.0146962	0.0636834	0.0324497	0.0003821	0.000194698	0.190476	1.42636e-09	1.42636e-09	1	0	0	1	0	0
AATCC	4	40	5	204.135	267884934	136.5	400620272	200	10	0.0195949	0.195949	0.0998452	0.000979744	0.000499226	0.3663	3.65733e-09	3.65733e-09	1	0	0	1	0	0
AATCCCACACCCTCT	1	4	15	204.135	267884934	136.5	400620272	60	4	0.00489872	0.0195949	0.00998452	0.000293923	0.000149768	0.43956	1.0972e-09	1.0972e-09	1	0	0	1	0	0
AATCCTGCTAATGATCCTGTACTAC	2	8	25	204.135	267884934	136.5	400620272	200	4	0.00979744	0.0391898	0.019969	0.000979744	0.000499226	0.732601	3.65733e-09	3.65733e-09	1	0	0	1	1	0
AATCG	127	659	5	204.135	267884934	136.5	400620272	3295	5.18898	0.622138	3.22826	1.64495	0.0161413	0.00822475	0.190072	6.02545e-08	6.02545e-08	1	0	0	1	0	0
AATCGACG	194	905	8	204.135	267884934	136.5	400620272	7240	4.66495	0.950352	4.43334	2.259	0.0354667	0.018072	0.273404	1.32395e-07	1.32395e-07	1	0	0	1	0	0
AATCGGATGG	1	4	10	204.135	267884934	136.5	400620272	40	4	0.00489872	0.0195949	0.00998452	0.000195949	9.98452e-05	0.29304	7.31466e-10	7.31466e-10	1	0	0	1	0	0
AATCGGC	1	4	7	204.135	267884934	136.5	400620272	28	4	0.00489872	0.0195949	0.00998452	0.000137164	6.98916e-05	0.205128	5.12027e-10	5.12027e-10	1	0	0	1	0	0
AATCGT	76	368	6	204.135	267884934	136.5	400620272	2208	4.84211	0.372303	1.80273	0.918576	0.0108164	0.00551145	0.21284	4.03769e-08	4.03769e-08	1	0	0	1	0	0
AATCT	7524	40415	5	204.135	267884934	136.5	400620272	202075	5.37148	36.858	197.982	100.881	0.989909	0.504405	0.196757	3.69528e-06	3.69528e-06	1	0	0	1	0	0
AATCTATCGCCCGTC	2	11	15	204.135	267884934	136.5	400620272	165	5.5	0.00979744	0.0538859	0.0274574	0.000808289	0.000411861	0.604396	3.0173e-09	3.0173e-09	1	0	0	1	1	0
AATCTCCCT	1	6	9	204.135	267884934	136.5	400620272	54	6	0.00489872	0.0293923	0.0149768	0.000264531	0.000134791	0.395604	9.8748e-10	9.8748e-10	1	0	0	1	0	0
AATG	215	1344	4	204.135	267884934	136.5	400620272	5376	6.25116	1.05323	6.58388	3.3548	0.0263355	0.0134192	0.183184	9.83091e-08	9.83091e-08	1	0	0	0	0	0
AATGAC	83	332	6	204.135	267884934	136.5	400620272	1992	4	0.406594	1.62638	0.828715	0.00975825	0.00497229	0.175824	3.6427e-08	3.6427e-08	1	0	0	1	0	0
AATGACCC	5	27	8	204.135	267884934	136.5	400620272	216	5.4	0.0244936	0.132265	0.0673955	0.00105812	0.000539164	0.316484	3.94992e-09	3.94992e-09	1	0	0	1	0	0
AATGAGACAGAGAGACAGAG	2	9	20	204.135	267884934	136.5	400620272	180	4.5	0.00979744	0.0440885	0.0224652	0.00088177	0.000449303	0.659341	3.2916e-09	3.2916e-09	1	0	0	1	1	0
AATGAGGTAGAGCGTGGGCAGAGCG	1	5	25	204.135	267884934	136.5	400620272	125	5	0.00489872	0.0244936	0.0124806	0.00061234	0.000312016	0.915751	2.28583e-09	2.28583e-09	1	0	0	1	1	0
AATGAT	367	1469	6	204.135	267884934	136.5	400620272	8814	4.00272	1.79783	7.19622	3.66681	0.0431773	0.0220009	0.175944	1.61179e-07	1.61179e-07	1	0	0	1	0	0
AATGCC	1	4	6	204.135	267884934	136.5	400620272	24	4	0.00489872	0.0195949	0.00998452	0.000117569	5.99071e-05	0.175824	4.3888e-10	4.3888e-10	1	0	0	1	0	0
AATGCCCGTAGATCC	266	1415	15	204.135	267884934	136.5	400620272	21225	5.31955	1.30306	6.93169	3.53202	0.103975	0.0529803	0.584566	3.88134e-07	3.88134e-07	1	0	0	1	1	0
AATGCT	2	24	6	204.135	267884934	136.5	400620272	144	12	0.00979744	0.117569	0.0599071	0.000705416	0.000359443	0.527473	2.63328e-09	2.63328e-09	1	0	0	1	1	0
AATGG	9181	60974	5	204.135	267884934	136.5	400620272	304870	6.64132	44.9752	298.695	152.199	1.49347	0.760995	0.243272	5.57505e-06	5.57505e-06	1	0	0	1	0	0
AATGGACGGCTGCTG	18	111	15	204.135	267884934	136.5	400620272	1665	6.16667	0.088177	0.543758	0.27707	0.00815637	0.00415606	0.677656	3.04473e-08	3.04473e-08	1	0	0	1	1	0
AATGGC	2	8	6	204.135	267884934	136.5	400620272	48	4	0.00979744	0.0391898	0.019969	0.000235139	0.000119814	0.175824	8.7776e-10	8.7776e-10	1	0	0	1	0	0
AATGGGAGGATGGTG	1	4	15	204.135	267884934	136.5	400620272	60	4	0.00489872	0.0195949	0.00998452	0.000293923	0.000149768	0.43956	1.0972e-09	1.0972e-09	1	0	0	1	0	0
AATGGGAGGCAGAGGTGTGTGGAT	2	9	24	204.135	267884934	136.5	400620272	216	4.5	0.00979744	0.0440885	0.0224652	0.00105812	0.000539164	0.791209	3.94992e-09	3.94992e-09	1	0	0	1	1	0
AATGGGTGAGTGACTGCAGGTGTG	8	37	24	204.135	267884934	136.5	400620272	888	4.625	0.0391898	0.181253	0.0923568	0.00435006	0.00221656	0.813187	1.62386e-08	1.62386e-08	1	0	0	1	1	0
AATGGT	1	5	6	204.135	267884934	136.5	400620272	30	5	0.00489872	0.0244936	0.0124806	0.000146962	7.48839e-05	0.21978	5.486e-10	5.486e-10	1	0	0	1	0	0
AATGGTGAGCCGAGG	9	50	15	204.135	267884934	136.5	400620272	750	5.55556	0.0440885	0.244936	0.124806	0.00367404	0.0018721	0.610501	1.3715e-08	1.3715e-08	1	0	0	1	1	0
AATGGTGAGGGTGGG	1	4	15	204.135	267884934	136.5	400620272	60	4	0.00489872	0.0195949	0.00998452	0.000293923	0.000149768	0.43956	1.0972e-09	1.0972e-09	1	0	0	1	0	0
AATGT	2	15	5	204.135	267884934	136.5	400620272	75	7.5	0.00979744	0.0734808	0.0374419	0.000367404	0.00018721	0.274725	1.3715e-09	1.3715e-09	1	0	0	1	0	0
AATGTATGTGT	1	4	11	204.135	267884934	136.5	400620272	44	4	0.00489872	0.0195949	0.00998452	0.000215544	0.00010983	0.322344	8.04613e-10	8.04613e-10	1	0	0	1	0	0
AATGTC	1	4	6	204.135	267884934	136.5	400620272	24	4	0.00489872	0.0195949	0.00998452	0.000117569	5.99071e-05	0.175824	4.3888e-10	4.3888e-10	1	0	0	1	0	0
AATGTCACACACGTC	1	4	15	204.135	267884934	136.5	400620272	60	4	0.00489872	0.0195949	0.00998452	0.000293923	0.000149768	0.43956	1.0972e-09	1.0972e-09	1	0	0	1	0	0
AATGTCCCACCAGTC	99	575	15	204.135	267884934	136.5	400620272	8625	5.80808	0.484973	2.81676	1.43527	0.0422515	0.0215291	0.638251	1.57722e-07	1.57722e-07	1	0	0	1	1	0
AATGTGCGTGACGAG	1	4	15	204.135	267884934	136.5	400620272	60	4	0.00489872	0.0195949	0.00998452	0.000293923	0.000149768	0.43956	1.0972e-09	1.0972e-09	1	0	0	1	0	0
AATGTGGCTATGGGG	1072	5274	15	204.135	267884934	136.5	400620272	79110	4.91978	5.25143	25.8359	13.1646	0.387538	0.197469	0.540635	1.44666e-06	1.44666e-06	1	0	0	1	1	0
AATGTGTAGACAGGC	2	17	15	204.135	267884934	136.5	400620272	255	8.5	0.00979744	0.0832783	0.0424342	0.00124917	0.000636513	0.934066	4.6631e-09	4.6631e-09	1	0	0	1	1	0
AATT	754	4585	4	204.135	267884934	136.5	400620272	18340	6.0809	3.69364	22.4606	11.4448	0.0898425	0.045779	0.178195	3.35377e-07	3.35377e-07	1	0	0	0	0	0
AATTAC	1	4	6	204.135	267884934	136.5	400620272	24	4	0.00489872	0.0195949	0.00998452	0.000117569	5.99071e-05	0.175824	4.3888e-10	4.3888e-10	1	0	0	1	0	0
AATTACGTC	1	7	9	204.135	267884934	136.5	400620272	63	7	0.00489872	0.034291	0.0174729	0.000308619	0.000157256	0.461538	1.15206e-09	1.15206e-09	1	0	0	1	0	0
AATTAG	3	12	6	204.135	267884934	136.5	400620272	72	4	0.0146962	0.0587847	0.0299536	0.000352708	0.000179721	0.175824	1.31664e-09	1.31664e-09	1	0	0	1	0	0
AATTAGACCCACCGACCACCACCGC	1	4	25	204.135	267884934	136.5	400620272	100	4	0.00489872	0.0195949	0.00998452	0.000489872	0.000249613	0.732601	1.82867e-09	1.82867e-09	1	0	0	1	1	0
AATTAGAG	99	473	8	204.135	267884934	136.5	400620272	3784	4.77778	0.484973	2.3171	1.18067	0.0185368	0.00944535	0.280016	6.91967e-08	6.91967e-08	1	0	0	1	0	0
AATTAGG	1	5	7	204.135	267884934	136.5	400620272	35	5	0.00489872	0.0244936	0.0124806	0.000171455	8.73645e-05	0.25641	6.40033e-10	6.40033e-10	1	0	0	1	0	0
AATTAT	13	52	6	204.135	267884934	136.5	400620272	312	4	0.0636834	0.254733	0.129799	0.0015284	0.000778792	0.175824	5.70544e-09	5.70544e-09	1	0	0	1	0	0
AATTATGCTG	1	4	10	204.135	267884934	136.5	400620272	40	4	0.00489872	0.0195949	0.00998452	0.000195949	9.98452e-05	0.29304	7.31466e-10	7.31466e-10	1	0	0	1	0	0
AATTC	156	857	5	204.135	267884934	136.5	400620272	4285	5.49359	0.7642	4.1982	2.13918	0.020991	0.0106959	0.20123	7.83583e-08	7.83583e-08	1	0	0	1	0	0
AATTCG	173	695	6	204.135	267884934	136.5	400620272	4170	4.01734	0.847479	3.40461	1.73481	0.0204277	0.0104089	0.176586	7.62554e-08	7.62554e-08	1	0	0	1	0	0
AATTCGTAC	2	8	9	204.135	267884934	136.5	400620272	72	4	0.00979744	0.0391898	0.019969	0.000352708	0.000179721	0.263736	1.31664e-09	1.31664e-09	1	0	0	1	0	0
AATTGC	1	4	6	204.135	267884934	136.5	400620272	24	4	0.00489872	0.0195949	0.00998452	0.000117569	5.99071e-05	0.175824	4.3888e-10	4.3888e-10	1	0	0	1	0	0
AC	714774	16666374	2	204.135	267884934	136.5	400620272	33332748	23.317	3501.48	81643.9	41601.4	163.288	83.2028	0.341641	0.000609545	0.000609545	1	1	1	0	0	0
ACACACACATACACGCC	5	21	17	204.135	267884934	136.5	400620272	357	4.2	0.0244936	0.102873	0.0524187	0.00174884	0.000891118	0.523077	6.52834e-09	6.52834e-09	1	0	0	1	1	0
ACACACAGACGC	1	4	12	204.135	267884934	136.5	400620272	48	4	0.00489872	0.0195949	0.00998452	0.000235139	0.000119814	0.351648	8.7776e-10	8.7776e-10	1	0	0	1	0	0
ACACACATACACATATATATGTAT	1	5	24	204.135	267884934	136.5	400620272	120	5	0.00489872	0.0244936	0.0124806	0.000587847	0.000299536	0.879121	2.1944e-09	2.1944e-09	1	0	0	1	1	0
ACACACC	27	111	7	204.135	267884934	136.5	400620272	777	4.11111	0.132265	0.543758	0.27707	0.00380631	0.00193949	0.210826	1.42087e-08	1.42087e-08	1	0	0	1	0	0
ACACACCACCACCCC	1	8	15	204.135	267884934	136.5	400620272	120	8	0.00489872	0.0391898	0.019969	0.000587847	0.000299536	0.879121	2.1944e-09	2.1944e-09	1	0	0	1	1	0
ACACACCTCCGCCAG	2	13	15	204.135	267884934	136.5	400620272	195	6.5	0.00979744	0.0636834	0.0324497	0.000955251	0.000486745	0.714286	3.5659e-09	3.5659e-09	1	0	0	1	1	0
ACACACTGC	1	4	9	204.135	267884934	136.5	400620272	36	4	0.00489872	0.0195949	0.00998452	0.000176354	8.98607e-05	0.263736	6.5832e-10	6.5832e-10	1	0	0	1	0	0
ACACAG	158	645	6	204.135	267884934	136.5	400620272	3870	4.08228	0.773998	3.15968	1.61	0.0189581	0.00966002	0.179441	7.07694e-08	7.07694e-08	1	0	0	1	0	0
ACACAGC	10	44	7	204.135	267884934	136.5	400620272	308	4.4	0.0489872	0.215544	0.10983	0.00150881	0.000768808	0.225641	5.63229e-09	5.63229e-09	1	0	0	1	0	0
ACACAGCCACTCACAGCCACACGCC	1	4	25	204.135	267884934	136.5	400620272	100	4	0.00489872	0.0195949	0.00998452	0.000489872	0.000249613	0.732601	1.82867e-09	1.82867e-09	1	0	0	1	1	0
ACACAT	287	1552	6	204.135	267884934	136.5	400620272	9312	5.40767	1.40593	7.60282	3.87399	0.0456169	0.023244	0.2377	1.70285e-07	1.70285e-07	1	0	0	1	0	0
ACACATC	1	4	7	204.135	267884934	136.5	400620272	28	4	0.00489872	0.0195949	0.00998452	0.000137164	6.98916e-05	0.205128	5.12027e-10	5.12027e-10	1	0	0	1	0	0
ACACATCCCCATCCC	1	4	15	204.135	267884934	136.5	400620272	60	4	0.00489872	0.0195949	0.00998452	0.000293923	0.000149768	0.43956	1.0972e-09	1.0972e-09	1	0	0	1	0	0
ACACC	16	95	5	204.135	267884934	136.5	400620272	475	5.9375	0.0783795	0.465379	0.237132	0.00232689	0.00118566	0.217491	8.68616e-09	8.68616e-09	1	0	0	1	0	0
ACACCATCACCCTCTCC	1	4	17	204.135	267884934	136.5	400620272	68	4	0.00489872	0.0195949	0.00998452	0.000333113	0.000169737	0.498168	1.24349e-09	1.24349e-09	1	0	0	1	0	0
ACACCATCGAGCCGC	1	4	15	204.135	267884934	136.5	400620272	60	4	0.00489872	0.0195949	0.00998452	0.000293923	0.000149768	0.43956	1.0972e-09	1.0972e-09	1	0	0	1	0	0
ACACCC	264	1439	6	204.135	267884934	136.5	400620272	8634	5.45076	1.29326	7.04926	3.59193	0.0422956	0.0215516	0.239594	1.57887e-07	1.57887e-07	1	0	0	1	0	0
ACACCCACAGCCCAG	1	5	15	204.135	267884934	136.5	400620272	75	5	0.00489872	0.0244936	0.0124806	0.000367404	0.00018721	0.549451	1.3715e-09	1.3715e-09	1	0	0	1	1	0
ACACCCCCCGCCGCTCCCTC	2	8	20	204.135	267884934	136.5	400620272	160	4	0.00979744	0.0391898	0.019969	0.000783795	0.000399381	0.586081	2.92587e-09	2.92587e-09	1	0	0	1	1	0
ACACCCT	2	8	7	204.135	267884934	136.5	400620272	56	4	0.00979744	0.0391898	0.019969	0.000274328	0.000139783	0.205128	1.02405e-09	1.02405e-09	1	0	0	1	0	0
ACACCG	1	5	6	204.135	267884934	136.5	400620272	30	5	0.00489872	0.0244936	0.0124806	0.000146962	7.48839e-05	0.21978	5.486e-10	5.486e-10	1	0	0	1	0	0
ACACCGCCTCACCAT	1	4	15	204.135	267884934	136.5	400620272	60	4	0.00489872	0.0195949	0.00998452	0.000293923	0.000149768	0.43956	1.0972e-09	1.0972e-09	1	0	0	1	0	0
ACACCTC	9	36	7	204.135	267884934	136.5	400620272	252	4	0.0440885	0.176354	0.0898607	0.00123448	0.000629025	0.205128	4.60824e-09	4.60824e-09	1	0	0	1	0	0
ACACCTCCATCCGTC	115	599	15	204.135	267884934	136.5	400620272	8985	5.2087	0.563353	2.93433	1.49518	0.044015	0.0224277	0.572384	1.64306e-07	1.64306e-07	1	0	0	1	1	0
ACACCTCGGACACTC	1	4	15	204.135	267884934	136.5	400620272	60	4	0.00489872	0.0195949	0.00998452	0.000293923	0.000149768	0.43956	1.0972e-09	1.0972e-09	1	0	0	1	0	0
ACACGC	1725	9034	6	204.135	267884934	136.5	400620272	54204	5.2371	8.45029	44.255	22.55	0.26553	0.1353	0.230202	9.9121e-07	9.9121e-07	1	0	0	1	0	0
ACACGCACCCACCTC	2	13	15	204.135	267884934	136.5	400620272	195	6.5	0.00979744	0.0636834	0.0324497	0.000955251	0.000486745	0.714286	3.5659e-09	3.5659e-09	1	0	0	1	1	0
ACACGCAG	156	847	8	204.135	267884934	136.5	400620272	6776	5.42949	0.7642	4.14922	2.11422	0.0331937	0.0169138	0.318212	1.2391e-07	1.2391e-07	1	0	0	1	0	0
ACACGCAGGGATGAGATGGGGAG	3	12	23	204.135	267884934	136.5	400620272	276	4	0.0146962	0.0587847	0.0299536	0.00135205	0.000688932	0.673993	5.04712e-09	5.04712e-09	1	0	0	1	1	0
ACACGCG	1	4	7	204.135	267884934	136.5	400620272	28	4	0.00489872	0.0195949	0.00998452	0.000137164	6.98916e-05	0.205128	5.12027e-10	5.12027e-10	1	0	0	1	0	0
ACACGG	148	814	6	204.135	267884934	136.5	400620272	4884	5.5	0.725011	3.98756	2.03185	0.0239254	0.0121911	0.241758	8.93121e-08	8.93121e-08	1	0	0	1	0	0
ACACGGC	344	1489	7	204.135	267884934	136.5	400620272	10423	4.32849	1.68516	7.2942	3.71674	0.0510594	0.0260172	0.221974	1.90602e-07	1.90602e-07	1	0	0	1	0	0
ACACGGGATGCGGTG	2	8	15	204.135	267884934	136.5	400620272	120	4	0.00979744	0.0391898	0.019969	0.000587847	0.000299536	0.43956	2.1944e-09	2.1944e-09	1	0	0	1	0	0
ACACGGT	2	10	7	204.135	267884934	136.5	400620272	70	5	0.00979744	0.0489872	0.0249613	0.00034291	0.000174729	0.25641	1.28007e-09	1.28007e-09	1	0	0	1	0	0
ACACGGTGGATACGG	223	1053	15	204.135	267884934	136.5	400620272	15795	4.72197	1.09241	5.15835	2.62842	0.0773753	0.0394264	0.518898	2.88838e-07	2.88838e-07	1	0	0	1	1	0
ACACGT	226	906	6	204.135	267884934	136.5	400620272	5436	4.00885	1.10711	4.43824	2.26149	0.0266294	0.013569	0.176213	9.94063e-08	9.94063e-08	1	0	0	1	0	0
ACACT	41	214	5	204.135	267884934	136.5	400620272	1070	5.21951	0.200848	1.04833	0.534172	0.00524163	0.00267086	0.191191	1.95667e-08	1.95667e-08	1	0	0	1	0	0
ACACTAT	316	2235	7	204.135	267884934	136.5	400620272	15645	7.07278	1.548	10.9486	5.57885	0.0766405	0.0390519	0.362707	2.86095e-07	2.86095e-07	1	0	0	1	0	0
ACACTC	24	98	6	204.135	267884934	136.5	400620272	588	4.08333	0.117569	0.480075	0.244621	0.00288045	0.00146772	0.179487	1.07526e-08	1.07526e-08	1	0	0	1	0	0
ACACTCC	2	8	7	204.135	267884934	136.5	400620272	56	4	0.00979744	0.0391898	0.019969	0.000274328	0.000139783	0.205128	1.02405e-09	1.02405e-09	1	0	0	1	0	0
ACACTCCCCCACATCACTCAG	1	5	21	204.135	267884934	136.5	400620272	105	5	0.00489872	0.0244936	0.0124806	0.000514366	0.000262094	0.769231	1.9201e-09	1.9201e-09	1	0	0	1	1	0
ACACTCTCACACTCTCGACTCTCTC	2	8	25	204.135	267884934	136.5	400620272	200	4	0.00979744	0.0391898	0.019969	0.000979744	0.000499226	0.732601	3.65733e-09	3.65733e-09	1	0	0	1	1	0
ACACTCTCAGACCCACG	2	8	17	204.135	267884934	136.5	400620272	136	4	0.00979744	0.0391898	0.019969	0.000666226	0.000339474	0.498168	2.48699e-09	2.48699e-09	1	0	0	1	0	0
ACACTGAGAGAGCCG	33	166	15	204.135	267884934	136.5	400620272	2490	5.0303	0.161658	0.813188	0.414357	0.0121978	0.00621536	0.552781	4.55338e-08	4.55338e-08	1	0	0	1	1	0
ACAG	2452	17550	4	204.135	267884934	136.5	400620272	70200	7.15742	12.0117	85.9726	43.8071	0.34389	0.175228	0.209741	1.28372e-06	1.28372e-06	1	0	0	0	0	0
ACAGACC	1	4	7	204.135	267884934	136.5	400620272	28	4	0.00489872	0.0195949	0.00998452	0.000137164	6.98916e-05	0.205128	5.12027e-10	5.12027e-10	1	0	0	1	0	0
ACAGACG	216	864	7	204.135	267884934	136.5	400620272	6048	4	1.05812	4.2325	2.15666	0.0296275	0.0150966	0.205128	1.10598e-07	1.10598e-07	1	0	0	1	0	0
ACAGACGGGCATAGG	826	3772	15	204.135	267884934	136.5	400620272	56580	4.56659	4.04634	18.478	9.4154	0.27717	0.141231	0.501823	1.03466e-06	1.03466e-06	1	0	0	1	1	0
ACAGAG	3382	29236	6	204.135	267884934	136.5	400620272	175416	8.64459	16.5675	143.219	72.9768	0.859314	0.437861	0.379982	3.20777e-06	3.20777e-06	1	0	0	1	0	0
ACAGAGAG	21935	164938	8	204.135	267884934	136.5	400620272	1319504	7.5194	107.453	807.985	411.707	6.46388	3.29365	0.440697	2.41293e-05	2.41293e-05	1	1	0	1	0	0
ACAGAGAGACGGAG	1	4	14	204.135	267884934	136.5	400620272	56	4	0.00489872	0.0195949	0.00998452	0.000274328	0.000139783	0.410256	1.02405e-09	1.02405e-09	1	0	0	1	0	0
ACAGAGC	205	1002	7	204.135	267884934	136.5	400620272	7014	4.8878	1.00424	4.90852	2.50112	0.0343596	0.0175079	0.250657	1.28263e-07	1.28263e-07	1	0	0	1	0	0
ACAGAT	2	12	6	204.135	267884934	136.5	400620272	72	6	0.00979744	0.0587847	0.0299536	0.000352708	0.000179721	0.263736	1.31664e-09	1.31664e-09	1	0	0	1	0	0
ACAGATCCCGCCGTC	6	34	15	204.135	267884934	136.5	400620272	510	5.66667	0.0293923	0.166557	0.0848684	0.00249835	0.00127303	0.622711	9.3262e-09	9.3262e-09	1	0	0	1	1	0
ACAGC	1	6	5	204.135	267884934	136.5	400620272	30	6	0.00489872	0.0293923	0.0149768	0.000146962	7.48839e-05	0.21978	5.486e-10	5.486e-10	1	0	0	1	0	0
ACAGCACCACTACCC	2	9	15	204.135	267884934	136.5	400620272	135	4.5	0.00979744	0.0440885	0.0224652	0.000661327	0.000336977	0.494505	2.4687e-09	2.4687e-09	1	0	0	1	0	0
ACAGCACCGACCGAG	8	34	15	204.135	267884934	136.5	400620272	510	4.25	0.0391898	0.166557	0.0848684	0.00249835	0.00127303	0.467033	9.3262e-09	9.3262e-09	1	0	0	1	0	0
ACAGCAGCC	1	8	9	204.135	267884934	136.5	400620272	72	8	0.00489872	0.0391898	0.019969	0.000352708	0.000179721	0.527473	1.31664e-09	1.31664e-09	1	0	0	1	1	0
ACAGCC	153	954	6	204.135	267884934	136.5	400620272	5724	6.23529	0.749504	4.67338	2.38131	0.0280403	0.0142878	0.274079	1.04673e-07	1.04673e-07	1	0	0	1	0	0
ACAGCCACCACCCTC	2	9	15	204.135	267884934	136.5	400620272	135	4.5	0.00979744	0.0440885	0.0224652	0.000661327	0.000336977	0.494505	2.4687e-09	2.4687e-09	1	0	0	1	0	0
ACAGCCATGAGACCC	4	19	15	204.135	267884934	136.5	400620272	285	4.75	0.0195949	0.0930757	0.0474265	0.00139614	0.000711397	0.521978	5.2117e-09	5.2117e-09	1	0	0	1	1	0
ACAGCCC	4	16	7	204.135	267884934	136.5	400620272	112	4	0.0195949	0.0783795	0.0399381	0.000548657	0.000279566	0.205128	2.04811e-09	2.04811e-09	1	0	0	1	0	0
ACAGCCCG	3	18	8	204.135	267884934	136.5	400620272	144	6	0.0146962	0.088177	0.0449303	0.000705416	0.000359443	0.351648	2.63328e-09	2.63328e-09	1	0	0	1	0	0
ACAGCGC	1	4	7	204.135	267884934	136.5	400620272	28	4	0.00489872	0.0195949	0.00998452	0.000137164	6.98916e-05	0.205128	5.12027e-10	5.12027e-10	1	0	0	1	0	0
ACAGCTAGGAGTCAT	6	32	15	204.135	267884934	136.5	400620272	480	5.33333	0.0293923	0.156759	0.0798761	0.00235139	0.00119814	0.586081	8.7776e-09	8.7776e-09	1	0	0	1	1	0
ACAGCTC	1	11	7	204.135	267884934	136.5	400620272	77	11	0.00489872	0.0538859	0.0274574	0.000377202	0.000192202	0.564103	1.40807e-09	1.40807e-09	1	0	0	1	1	0
ACAGG	1	12	5	204.135	267884934	136.5	400620272	60	12	0.00489872	0.0587847	0.0299536	0.000293923	0.000149768	0.43956	1.0972e-09	1.0972e-09	1	0	0	1	0	0
ACAGGAGAGGCGGGC	2	8	15	204.135	267884934	136.5	400620272	120	4	0.00979744	0.0391898	0.019969	0.000587847	0.000299536	0.43956	2.1944e-09	2.1944e-09	1	0	0	1	0	0
ACAGGC	1	5	6	204.135	267884934	136.5	400620272	30	5	0.00489872	0.0244936	0.0124806	0.000146962	7.48839e-05	0.21978	5.486e-10	5.486e-10	1	0	0	1	0	0
ACAGGG	1	4	6	204.135	267884934	136.5	400620272	24	4	0.00489872	0.0195949	0.00998452	0.000117569	5.99071e-05	0.175824	4.3888e-10	4.3888e-10	1	0	0	1	0	0
ACAGGGAG	21	134	8	204.135	267884934	136.5	400620272	1072	6.38095	0.102873	0.656429	0.334481	0.00525143	0.00267585	0.373975	1.96033e-08	1.96033e-08	1	0	0	1	0	0
ACAGGGTGG	41	172	9	204.135	267884934	136.5	400620272	1548	4.19512	0.200848	0.84258	0.429334	0.00758322	0.00386401	0.276601	2.83078e-08	2.83078e-08	1	0	0	1	0	0
ACAGGTGGAGGTAGG	374	1881	15	204.135	267884934	136.5	400620272	28215	5.02941	1.83212	9.21449	4.69522	0.138217	0.0704283	0.552683	5.15958e-07	5.15958e-07	1	0	0	1	1	0
ACAGT	179	1066	5	204.135	267884934	136.5	400620272	5330	5.95531	0.876871	5.22204	2.66087	0.0261102	0.0133044	0.218143	9.74679e-08	9.74679e-08	1	0	0	1	0	0
ACAGTATGGC	1232	7037	10	204.135	267884934	136.5	400620272	70370	5.71185	6.03522	34.4723	17.5653	0.344723	0.175653	0.418451	1.28683e-06	1.28683e-06	1	0	0	1	0	0
ACAT	9720	101362	4	204.135	267884934	136.5	400620272	405448	10.4282	47.6156	496.544	253.013	1.98618	1.01205	0.305588	7.41429e-06	7.41429e-06	1	0	0	0	0	0
ACATACATACATACATACGT	1	4	20	204.135	267884934	136.5	400620272	80	4	0.00489872	0.0195949	0.00998452	0.000391898	0.00019969	0.586081	1.46293e-09	1.46293e-09	1	0	0	1	1	0
ACATACC	10	40	7	204.135	267884934	136.5	400620272	280	4	0.0489872	0.195949	0.0998452	0.00137164	0.000698916	0.205128	5.12027e-09	5.12027e-09	1	0	0	1	0	0
ACATAGAT	1	5	8	204.135	267884934	136.5	400620272	40	5	0.00489872	0.0244936	0.0124806	0.000195949	9.98452e-05	0.29304	7.31466e-10	7.31466e-10	1	0	0	1	0	0
ACATAGCCGACCATC	71	413	15	204.135	267884934	136.5	400620272	6195	5.8169	0.347809	2.02317	1.0309	0.0303476	0.0154635	0.63922	1.13286e-07	1.13286e-07	1	0	0	1	1	0
ACATAT	769	3685	6	204.135	267884934	136.5	400620272	22110	4.79194	3.76712	18.0518	9.19824	0.108311	0.0551894	0.210635	4.04318e-07	4.04318e-07	1	0	0	1	0	0
ACATCACCACCTCCC	1	4	15	204.135	267884934	136.5	400620272	60	4	0.00489872	0.0195949	0.00998452	0.000293923	0.000149768	0.43956	1.0972e-09	1.0972e-09	1	0	0	1	0	0
ACATCC	33	221	6	204.135	267884934	136.5	400620272	1326	6.69697	0.161658	1.08262	0.551645	0.0064957	0.00330987	0.294372	2.42481e-08	2.42481e-08	1	0	0	1	0	0
ACATCCATCCACTACCCCTCTCC	2	8	23	204.135	267884934	136.5	400620272	184	4	0.00979744	0.0391898	0.019969	0.000901365	0.000459288	0.673993	3.36475e-09	3.36475e-09	1	0	0	1	1	0
ACATCCTCCACATCTCGTCACGCC	2	8	24	204.135	267884934	136.5	400620272	192	4	0.00979744	0.0391898	0.019969	0.000940554	0.000479257	0.703297	3.51104e-09	3.51104e-09	1	0	0	1	1	0
ACATCGC	175	1014	7	204.135	267884934	136.5	400620272	7098	5.79429	0.857276	4.9673	2.53108	0.0347711	0.0177175	0.297143	1.29799e-07	1.29799e-07	1	0	0	1	0	0
ACATCT	2	9	6	204.135	267884934	136.5	400620272	54	4.5	0.00979744	0.0440885	0.0224652	0.000264531	0.000134791	0.197802	9.8748e-10	9.8748e-10	1	0	0	1	0	0
ACATGAGACGCGCCG	1	5	15	204.135	267884934	136.5	400620272	75	5	0.00489872	0.0244936	0.0124806	0.000367404	0.00018721	0.549451	1.3715e-09	1.3715e-09	1	0	0	1	1	0
ACATGCCCGACCCTC	672	2749	15	204.135	267884934	136.5	400620272	41235	4.09077	3.29194	13.4666	6.86186	0.201999	0.102928	0.449536	7.5405e-07	7.5405e-07	1	0	0	1	0	0
ACATGCTCCCG	204	1001	11	204.135	267884934	136.5	400620272	11011	4.90686	0.999339	4.90362	2.49863	0.0539398	0.0274849	0.395425	2.01354e-07	2.01354e-07	1	0	0	1	0	0
ACATGGGCAGACGAG	61	315	15	204.135	267884934	136.5	400620272	4725	5.16393	0.298822	1.5431	0.786281	0.0231465	0.0117942	0.567465	8.64045e-08	8.64045e-08	1	0	0	1	1	0
ACC	13928	131479	3	204.135	267884934	136.5	400620272	394437	9.43991	68.2294	644.079	328.189	1.93224	0.984566	0.20747	7.21294e-06	7.21294e-06	1	1	0	0	0	0
ACCACCC	4	16	7	204.135	267884934	136.5	400620272	112	4	0.0195949	0.0783795	0.0399381	0.000548657	0.000279566	0.205128	2.04811e-09	2.04811e-09	1	0	0	1	0	0
ACCACCGGG	1	5	9	204.135	267884934	136.5	400620272	45	5	0.00489872	0.0244936	0.0124806	0.000220442	0.000112326	0.32967	8.229e-10	8.229e-10	1	0	0	1	0	0
ACCACCTGCCTCTCCACCTCCCTC	3	12	24	204.135	267884934	136.5	400620272	288	4	0.0146962	0.0587847	0.0299536	0.00141083	0.000718885	0.703297	5.26656e-09	5.26656e-09	1	0	0	1	1	0
ACCACG	3	14	6	204.135	267884934	136.5	400620272	84	4.66667	0.0146962	0.0685821	0.0349458	0.000411493	0.000209675	0.205128	1.53608e-09	1.53608e-09	1	0	0	1	0	0
ACCACGAGCCGCCGACTCCCG	1	5	21	204.135	267884934	136.5	400620272	105	5	0.00489872	0.0244936	0.0124806	0.000514366	0.000262094	0.769231	1.9201e-09	1.9201e-09	1	0	0	1	1	0
ACCACGC	4	17	7	204.135	267884934	136.5	400620272	119	4.25	0.0195949	0.0832783	0.0424342	0.000582948	0.000297039	0.217949	2.17611e-09	2.17611e-09	1	0	0	1	0	0
ACCACT	314	3143	6	204.135	267884934	136.5	400620272	18858	10.0096	1.5382	15.3967	7.84533	0.0923801	0.047072	0.43998	3.4485e-07	3.4485e-07	1	0	0	1	0	0
ACCACTC	27	118	7	204.135	267884934	136.5	400620272	826	4.37037	0.132265	0.578049	0.294543	0.00404634	0.0020618	0.224122	1.51048e-08	1.51048e-08	1	0	0	1	0	0
ACCACTCCCTATCTC	533	2618	15	204.135	267884934	136.5	400620272	39270	4.91182	2.61102	12.8249	6.53487	0.192373	0.098023	0.53976	7.18117e-07	7.18117e-07	1	0	0	1	1	0
ACCAGC	683	4086	6	204.135	267884934	136.5	400620272	24516	5.98243	3.34583	20.0162	10.1992	0.120097	0.0611951	0.262964	4.48316e-07	4.48316e-07	1	0	0	1	0	0
ACCAGCAGC	763	3579	9	204.135	267884934	136.5	400620272	32211	4.69069	3.73772	17.5325	8.93365	0.157793	0.0804028	0.309277	5.89032e-07	5.89032e-07	1	0	0	1	0	0
ACCAGCAGCCTCCAG	6	48	15	204.135	267884934	136.5	400620272	720	8	0.0293923	0.235139	0.119814	0.00352708	0.00179721	0.879121	1.31664e-08	1.31664e-08	1	0	0	1	1	0
ACCAGCC	2	8	7	204.135	267884934	136.5	400620272	56	4	0.00979744	0.0391898	0.019969	0.000274328	0.000139783	0.205128	1.02405e-09	1.02405e-09	1	0	0	1	0	0
ACCAGCG	174	1086	7	204.135	267884934	136.5	400620272	7602	6.24138	0.852377	5.32001	2.7108	0.0372401	0.0189756	0.320071	1.39015e-07	1.39015e-07	1	0	0	1	0	0
ACCAGG	1	5	6	204.135	267884934	136.5	400620272	30	5	0.00489872	0.0244936	0.0124806	0.000146962	7.48839e-05	0.21978	5.486e-10	5.486e-10	1	0	0	1	0	0
ACCAGTCCCAGCTCC	2	11	15	204.135	267884934	136.5	400620272	165	5.5	0.00979744	0.0538859	0.0274574	0.000808289	0.000411861	0.604396	3.0173e-09	3.0173e-09	1	0	0	1	1	0
ACCAGTGGCTAGGGC	2	15	15	204.135	267884934	136.5	400620272	225	7.5	0.00979744	0.0734808	0.0374419	0.00110221	0.000561629	0.824176	4.1145e-09	4.1145e-09	1	0	0	1	1	0
ACCATC	102	447	6	204.135	267884934	136.5	400620272	2682	4.38235	0.49967	2.18973	1.11577	0.0131384	0.00669462	0.192631	4.90448e-08	4.90448e-08	1	0	0	1	0	0
ACCATCC	2	8	7	204.135	267884934	136.5	400620272	56	4	0.00979744	0.0391898	0.019969	0.000274328	0.000139783	0.205128	1.02405e-09	1.02405e-09	1	0	0	1	0	0
ACCATCTCACCTCAG	1	4	15	204.135	267884934	136.5	400620272	60	4	0.00489872	0.0195949	0.00998452	0.000293923	0.000149768	0.43956	1.0972e-09	1.0972e-09	1	0	0	1	0	0
ACCC	22	135	4	204.135	267884934	136.5	400620272	540	6.13636	0.107772	0.661327	0.336977	0.00264531	0.00134791	0.17982	9.8748e-09	9.8748e-09	1	0	0	0	0	0
ACCCACCT	1	4	8	204.135	267884934	136.5	400620272	32	4	0.00489872	0.0195949	0.00998452	0.000156759	7.98761e-05	0.234432	5.85173e-10	5.85173e-10	1	0	0	1	0	0
ACCCACGAGCATCAT	1	5	15	204.135	267884934	136.5	400620272	75	5	0.00489872	0.0244936	0.0124806	0.000367404	0.00018721	0.549451	1.3715e-09	1.3715e-09	1	0	0	1	1	0
ACCCAG	1	4	6	204.135	267884934	136.5	400620272	24	4	0.00489872	0.0195949	0.00998452	0.000117569	5.99071e-05	0.175824	4.3888e-10	4.3888e-10	1	0	0	1	0	0
ACCCAGCC	1	4	8	204.135	267884934	136.5	400620272	32	4	0.00489872	0.0195949	0.00998452	0.000156759	7.98761e-05	0.234432	5.85173e-10	5.85173e-10	1	0	0	1	0	0
ACCCAGGCC	1	4	9	204.135	267884934	136.5	400620272	36	4	0.00489872	0.0195949	0.00998452	0.000176354	8.98607e-05	0.263736	6.5832e-10	6.5832e-10	1	0	0	1	0	0
ACCCATAGCACGCCT	1	4	15	204.135	267884934	136.5	400620272	60	4	0.00489872	0.0195949	0.00998452	0.000293923	0.000149768	0.43956	1.0972e-09	1.0972e-09	1	0	0	1	0	0
ACCCATC	3	12	7	204.135	267884934	136.5	400620272	84	4	0.0146962	0.0587847	0.0299536	0.000411493	0.000209675	0.205128	1.53608e-09	1.53608e-09	1	0	0	1	0	0
ACCCATCATCACCCTCCCACTCATC	2	9	25	204.135	267884934	136.5	400620272	225	4.5	0.00979744	0.0440885	0.0224652	0.00110221	0.000561629	0.824176	4.1145e-09	4.1145e-09	1	0	0	1	1	0
ACCCC	56	297	5	204.135	267884934	136.5	400620272	1485	5.30357	0.274328	1.45492	0.74135	0.0072746	0.00370675	0.19427	2.71557e-08	2.71557e-08	1	0	0	1	0	0
ACCCCATCCTCGCAG	1	4	15	204.135	267884934	136.5	400620272	60	4	0.00489872	0.0195949	0.00998452	0.000293923	0.000149768	0.43956	1.0972e-09	1.0972e-09	1	0	0	1	0	0
ACCCCC	483	1985	6	204.135	267884934	136.5	400620272	11910	4.10973	2.36608	9.72396	4.95482	0.0583438	0.0297289	0.180648	2.17794e-07	2.17794e-07	1	0	0	1	0	0
ACCCCCACCCCGACCCCG	1	4	18	204.135	267884934	136.5	400620272	72	4	0.00489872	0.0195949	0.00998452	0.000352708	0.000179721	0.527473	1.31664e-09	1.31664e-09	1	0	0	1	1	0
ACCCCCC	34	139	7	204.135	267884934	136.5	400620272	973	4.08824	0.166557	0.680922	0.346962	0.00476646	0.00242873	0.209653	1.77929e-08	1.77929e-08	1	0	0	1	0	0
ACCCCG	2	11	6	204.135	267884934	136.5	400620272	66	5.5	0.00979744	0.0538859	0.0274574	0.000323316	0.000164745	0.241758	1.20692e-09	1.20692e-09	1	0	0	1	0	0
ACCCCGC	1	4	7	204.135	267884934	136.5	400620272	28	4	0.00489872	0.0195949	0.00998452	0.000137164	6.98916e-05	0.205128	5.12027e-10	5.12027e-10	1	0	0	1	0	0
ACCCGC	3	13	6	204.135	267884934	136.5	400620272	78	4.33333	0.0146962	0.0636834	0.0324497	0.0003821	0.000194698	0.190476	1.42636e-09	1.42636e-09	1	0	0	1	0	0
ACCCGTC	2	8	7	204.135	267884934	136.5	400620272	56	4	0.00979744	0.0391898	0.019969	0.000274328	0.000139783	0.205128	1.02405e-09	1.02405e-09	1	0	0	1	0	0
ACCCGTGACTGAGAT	8	53	15	204.135	267884934	136.5	400620272	795	6.625	0.0391898	0.259632	0.132295	0.00389448	0.00198442	0.728022	1.45379e-08	1.45379e-08	1	0	0	1	1	0
ACCCT	1	8	5	204.135	267884934	136.5	400620272	40	8	0.00489872	0.0391898	0.019969	0.000195949	9.98452e-05	0.29304	7.31466e-10	7.31466e-10	1	0	0	1	0	0
ACCCTAG	1	5	7	204.135	267884934	136.5	400620272	35	5	0.00489872	0.0244936	0.0124806	0.000171455	8.73645e-05	0.25641	6.40033e-10	6.40033e-10	1	0	0	1	0	0
ACCCTATCC	84	348	9	204.135	267884934	136.5	400620272	3132	4.14286	0.411493	1.70475	0.868653	0.0153428	0.00781788	0.273155	5.72738e-08	5.72738e-08	1	0	0	1	0	0
ACCCTC	69	414	6	204.135	267884934	136.5	400620272	2484	6	0.338012	2.02807	1.0334	0.0121684	0.00620039	0.263736	4.54241e-08	4.54241e-08	1	0	0	1	0	0
ACCCTCATGATCACG	1	4	15	204.135	267884934	136.5	400620272	60	4	0.00489872	0.0195949	0.00998452	0.000293923	0.000149768	0.43956	1.0972e-09	1.0972e-09	1	0	0	1	0	0
ACCCTCT	33	138	7	204.135	267884934	136.5	400620272	966	4.18182	0.161658	0.676024	0.344466	0.00473216	0.00241126	0.214452	1.76649e-08	1.76649e-08	1	0	0	1	0	0
ACCCTCTCC	16	68	9	204.135	267884934	136.5	400620272	612	4.25	0.0783795	0.333113	0.169737	0.00299802	0.00152763	0.28022	1.11914e-08	1.11914e-08	1	0	0	1	0	0
ACCCTG	21	170	6	204.135	267884934	136.5	400620272	1020	8.09524	0.102873	0.832783	0.424342	0.0049967	0.00254605	0.355835	1.86524e-08	1.86524e-08	1	0	0	1	0	0
ACCCTGCTGC	1	4	10	204.135	267884934	136.5	400620272	40	4	0.00489872	0.0195949	0.00998452	0.000195949	9.98452e-05	0.29304	7.31466e-10	7.31466e-10	1	0	0	1	0	0
ACCCTGGATCTACCG	1	4	15	204.135	267884934	136.5	400620272	60	4	0.00489872	0.0195949	0.00998452	0.000293923	0.000149768	0.43956	1.0972e-09	1.0972e-09	1	0	0	1	0	0
ACCG	560	3833	4	204.135	267884934	136.5	400620272	15332	6.84464	2.74328	18.7768	9.56766	0.0751072	0.0382707	0.200576	2.80371e-07	2.80371e-07	1	0	0	0	0	0
ACCGAG	1	4	6	204.135	267884934	136.5	400620272	24	4	0.00489872	0.0195949	0.00998452	0.000117569	5.99071e-05	0.175824	4.3888e-10	4.3888e-10	1	0	0	1	0	0
ACCGAGAGAG	4	30	10	204.135	267884934	136.5	400620272	300	7.5	0.0195949	0.146962	0.0748839	0.00146962	0.000748839	0.549451	5.486e-09	5.486e-09	1	0	0	1	1	0
ACCGAGCGCC	202	1031	10	204.135	267884934	136.5	400620272	10310	5.10396	0.989542	5.05058	2.57351	0.0505058	0.0257351	0.373917	1.88535e-07	1.88535e-07	1	0	0	1	0	0
ACCGC	159	796	5	204.135	267884934	136.5	400620272	3980	5.00629	0.778897	3.89938	1.98692	0.0194969	0.00993459	0.183381	7.27809e-08	7.27809e-08	1	0	0	1	0	0
ACCGCACCTCCCGTC	268	1209	15	204.135	267884934	136.5	400620272	18135	4.51119	1.31286	5.92255	3.01782	0.0888383	0.0452673	0.495736	3.31629e-07	3.31629e-07	1	0	0	1	0	0
ACCGCC	537	2154	6	204.135	267884934	136.5	400620272	12924	4.01117	2.63061	10.5518	5.37666	0.0633111	0.03226	0.176315	2.36337e-07	2.36337e-07	1	0	0	1	0	0
ACCGCCGC	1	4	8	204.135	267884934	136.5	400620272	32	4	0.00489872	0.0195949	0.00998452	0.000156759	7.98761e-05	0.234432	5.85173e-10	5.85173e-10	1	0	0	1	0	0
ACCGCGTC	203	828	8	204.135	267884934	136.5	400620272	6624	4.07882	0.99444	4.05614	2.0668	0.0324491	0.0165344	0.239052	1.21131e-07	1.21131e-07	1	0	0	1	0	0
ACCGGC	289	1282	6	204.135	267884934	136.5	400620272	7692	4.43599	1.41573	6.28016	3.20004	0.037681	0.0192002	0.194988	1.40661e-07	1.40661e-07	1	0	0	1	0	0
ACCGT	1	5	5	204.135	267884934	136.5	400620272	25	5	0.00489872	0.0244936	0.0124806	0.000122468	6.24032e-05	0.18315	4.57167e-10	4.57167e-10	1	0	0	1	0	0
ACCGTCC	165	660	7	204.135	267884934	136.5	400620272	4620	4	0.808289	3.23316	1.64745	0.0226321	0.0115321	0.205128	8.44844e-08	8.44844e-08	1	0	0	1	0	0
ACCGTG	1	4	6	204.135	267884934	136.5	400620272	24	4	0.00489872	0.0195949	0.00998452	0.000117569	5.99071e-05	0.175824	4.3888e-10	4.3888e-10	1	0	0	1	0	0
ACCT	1048	9534	4	204.135	267884934	136.5	400620272	38136	9.09733	5.13386	46.7044	23.7981	0.186818	0.0951924	0.266588	6.9738e-07	6.9738e-07	1	0	0	0	0	0
ACCTACTGC	1	4	9	204.135	267884934	136.5	400620272	36	4	0.00489872	0.0195949	0.00998452	0.000176354	8.98607e-05	0.263736	6.5832e-10	6.5832e-10	1	0	0	1	0	0
ACCTAGCCAT	173	862	10	204.135	267884934	136.5	400620272	8620	4.98266	0.847479	4.2227	2.15166	0.042227	0.0215166	0.36503	1.57631e-07	1.57631e-07	1	0	0	1	0	0
ACCTAGTCAT	185	873	10	204.135	267884934	136.5	400620272	8730	4.71892	0.906263	4.27658	2.17912	0.0427658	0.0217912	0.345708	1.59643e-07	1.59643e-07	1	0	0	1	0	0
ACCTAT	107	430	6	204.135	267884934	136.5	400620272	2580	4.01869	0.524163	2.10645	1.07334	0.0126387	0.00644001	0.176646	4.71796e-08	4.71796e-08	1	0	0	1	0	0
ACCTATATCG	1	5	10	204.135	267884934	136.5	400620272	50	5	0.00489872	0.0244936	0.0124806	0.000244936	0.000124806	0.3663	9.14333e-10	9.14333e-10	1	0	0	1	0	0
ACCTCAGCCCCC	1	4	12	204.135	267884934	136.5	400620272	48	4	0.00489872	0.0195949	0.00998452	0.000235139	0.000119814	0.351648	8.7776e-10	8.7776e-10	1	0	0	1	0	0
ACCTCC	1221	5052	6	204.135	267884934	136.5	400620272	30312	4.13759	5.98134	24.7483	12.6104	0.14849	0.0756627	0.181872	5.54305e-07	5.54305e-07	1	0	0	1	0	0
ACCTCCCCT	2	8	9	204.135	267884934	136.5	400620272	72	4	0.00979744	0.0391898	0.019969	0.000352708	0.000179721	0.263736	1.31664e-09	1.31664e-09	1	0	0	1	0	0
ACCTCCCTCCTCCTC	1	4	15	204.135	267884934	136.5	400620272	60	4	0.00489872	0.0195949	0.00998452	0.000293923	0.000149768	0.43956	1.0972e-09	1.0972e-09	1	0	0	1	0	0
ACCTCCTCCAGCCAG	2	11	15	204.135	267884934	136.5	400620272	165	5.5	0.00979744	0.0538859	0.0274574	0.000808289	0.000411861	0.604396	3.0173e-09	3.0173e-09	1	0	0	1	1	0
ACCTCCTCTCAGCCG	22	124	15	204.135	267884934	136.5	400620272	1860	5.63636	0.107772	0.607441	0.30952	0.00911162	0.0046428	0.619381	3.40132e-08	3.40132e-08	1	0	0	1	1	0
ACCTCG	1	4	6	204.135	267884934	136.5	400620272	24	4	0.00489872	0.0195949	0.00998452	0.000117569	5.99071e-05	0.175824	4.3888e-10	4.3888e-10	1	0	0	1	0	0
ACCTCT	17	103	6	204.135	267884934	136.5	400620272	618	6.05882	0.0832783	0.504568	0.257101	0.00302741	0.00154261	0.266322	1.13012e-08	1.13012e-08	1	0	0	1	0	0
ACCTCTCCATCACTC	1	4	15	204.135	267884934	136.5	400620272	60	4	0.00489872	0.0195949	0.00998452	0.000293923	0.000149768	0.43956	1.0972e-09	1.0972e-09	1	0	0	1	0	0
ACCTCTCCCCTCCCCTCCCCC	1	4	21	204.135	267884934	136.5	400620272	84	4	0.00489872	0.0195949	0.00998452	0.000411493	0.000209675	0.615385	1.53608e-09	1.53608e-09	1	0	0	1	1	0
ACCTCTCCTCCCACG	37	175	15	204.135	267884934	136.5	400620272	2625	4.72973	0.181253	0.857276	0.436823	0.0128591	0.00655234	0.519751	4.80025e-08	4.80025e-08	1	0	0	1	1	0
ACCTCTG	1	4	7	204.135	267884934	136.5	400620272	28	4	0.00489872	0.0195949	0.00998452	0.000137164	6.98916e-05	0.205128	5.12027e-10	5.12027e-10	1	0	0	1	0	0
ACCTGACTCCTCCTGCCGCGATCCT	1	5	25	204.135	267884934	136.5	400620272	125	5	0.00489872	0.0244936	0.0124806	0.00061234	0.000312016	0.915751	2.28583e-09	2.28583e-09	1	0	0	1	1	0
ACCTGC	1	5	6	204.135	267884934	136.5	400620272	30	5	0.00489872	0.0244936	0.0124806	0.000146962	7.48839e-05	0.21978	5.486e-10	5.486e-10	1	0	0	1	0	0
ACCTGG	181	724	6	204.135	267884934	136.5	400620272	4344	4	0.886669	3.54667	1.8072	0.02128	0.0108432	0.175824	7.94373e-08	7.94373e-08	1	0	0	1	0	0
ACG	47781	461511	3	204.135	267884934	136.5	400620272	1384533	9.65888	234.066	2260.81	1151.99	6.78244	3.45597	0.212283	2.53185e-05	2.53185e-05	1	1	0	0	0	0
ACGACT	1	4	6	204.135	267884934	136.5	400620272	24	4	0.00489872	0.0195949	0.00998452	0.000117569	5.99071e-05	0.175824	4.3888e-10	4.3888e-10	1	0	0	1	0	0
ACGAGCG	5	20	7	204.135	267884934	136.5	400620272	140	4	0.0244936	0.0979744	0.0499226	0.000685821	0.000349458	0.205128	2.56013e-09	2.56013e-09	1	0	0	1	0	0
ACGAGG	248	1118	6	204.135	267884934	136.5	400620272	6708	4.50806	1.21488	5.47677	2.79067	0.0328606	0.016744	0.198157	1.22667e-07	1.22667e-07	1	0	0	1	0	0
ACGATC	173	834	6	204.135	267884934	136.5	400620272	5004	4.82081	0.847479	4.08553	2.08177	0.0245132	0.0124906	0.211904	9.15065e-08	9.15065e-08	1	0	0	1	0	0
ACGATG	183	777	6	204.135	267884934	136.5	400620272	4662	4.2459	0.896466	3.80631	1.93949	0.0228378	0.011637	0.186633	8.52524e-08	8.52524e-08	1	0	0	1	0	0
ACGC	1233	8667	4	204.135	267884934	136.5	400620272	34668	7.0292	6.04012	42.4572	21.634	0.169829	0.0865358	0.205984	6.33962e-07	6.33962e-07	1	0	0	0	0	0
ACGCACTCCTGCCAT	1	5	15	204.135	267884934	136.5	400620272	75	5	0.00489872	0.0244936	0.0124806	0.000367404	0.00018721	0.549451	1.3715e-09	1.3715e-09	1	0	0	1	1	0
ACGCAGCC	124	582	8	204.135	267884934	136.5	400620272	4656	4.69355	0.607441	2.85106	1.45275	0.0228084	0.011622	0.27508	8.51427e-08	8.51427e-08	1	0	0	1	0	0
ACGCATCTCCTCACTCC	2	10	17	204.135	267884934	136.5	400620272	170	5	0.00979744	0.0489872	0.0249613	0.000832783	0.000424342	0.622711	3.10873e-09	3.10873e-09	1	0	0	1	1	0
ACGCC	1	5	5	204.135	267884934	136.5	400620272	25	5	0.00489872	0.0244936	0.0124806	0.000122468	6.24032e-05	0.18315	4.57167e-10	4.57167e-10	1	0	0	1	0	0
ACGCCATCCACGGCC	1	4	15	204.135	267884934	136.5	400620272	60	4	0.00489872	0.0195949	0.00998452	0.000293923	0.000149768	0.43956	1.0972e-09	1.0972e-09	1	0	0	1	0	0
ACGCCGCC	57	268	8	204.135	267884934	136.5	400620272	2144	4.70175	0.279227	1.31286	0.668963	0.0105029	0.0053517	0.275561	3.92066e-08	3.92066e-08	1	0	0	1	0	0
ACGCCGCT	1	4	8	204.135	267884934	136.5	400620272	32	4	0.00489872	0.0195949	0.00998452	0.000156759	7.98761e-05	0.234432	5.85173e-10	5.85173e-10	1	0	0	1	0	0
ACGCCGCTG	159	728	9	204.135	267884934	136.5	400620272	6552	4.57862	0.778897	3.56627	1.81718	0.0320964	0.0163546	0.301887	1.19814e-07	1.19814e-07	1	0	0	1	0	0
ACGCGC	5	20	6	204.135	267884934	136.5	400620272	120	4	0.0244936	0.0979744	0.0499226	0.000587847	0.000299536	0.175824	2.1944e-09	2.1944e-09	1	0	0	1	0	0
ACGCGG	91	364	6	204.135	267884934	136.5	400620272	2184	4	0.445784	1.78313	0.908591	0.0106988	0.00545155	0.175824	3.99381e-08	3.99381e-08	1	0	0	1	0	0
ACGCT	1	5	5	204.135	267884934	136.5	400620272	25	5	0.00489872	0.0244936	0.0124806	0.000122468	6.24032e-05	0.18315	4.57167e-10	4.57167e-10	1	0	0	1	0	0
ACGCTCG	78	377	7	204.135	267884934	136.5	400620272	2639	4.83333	0.3821	1.84682	0.941041	0.0129277	0.00658729	0.247863	4.82585e-08	4.82585e-08	1	0	0	1	0	0
ACGCTGCCG	104	470	9	204.135	267884934	136.5	400620272	4230	4.51923	0.509467	2.3024	1.17318	0.0207216	0.0105586	0.297971	7.73526e-08	7.73526e-08	1	0	0	1	0	0
ACGCTGCTG	32	158	9	204.135	267884934	136.5	400620272	1422	4.9375	0.156759	0.773998	0.394388	0.00696598	0.0035495	0.325549	2.60036e-08	2.60036e-08	1	0	0	1	0	0
ACGG	950	6259	4	204.135	267884934	136.5	400620272	25036	6.58842	4.65379	30.6611	15.6233	0.122644	0.0624931	0.193067	4.57825e-07	4.57825e-07	1	0	0	0	0	0
ACGGAGAG	86	350	8	204.135	267884934	136.5	400620272	2800	4.06977	0.42129	1.71455	0.873645	0.0137164	0.00698916	0.238521	5.12027e-08	5.12027e-08	1	0	0	1	0	0
ACGGAGAGAG	3	16	10	204.135	267884934	136.5	400620272	160	5.33333	0.0146962	0.0783795	0.0399381	0.000783795	0.000399381	0.39072	2.92587e-09	2.92587e-09	1	0	0	1	0	0
ACGGCG	477	1908	6	204.135	267884934	136.5	400620272	11448	4	2.33669	9.34676	4.76261	0.0560806	0.0285757	0.175824	2.09346e-07	2.09346e-07	1	0	0	1	0	0
ACGGCTGACGTGGAG	6	30	15	204.135	267884934	136.5	400620272	450	5	0.0293923	0.146962	0.0748839	0.00220442	0.00112326	0.549451	8.229e-09	8.229e-09	1	0	0	1	1	0
ACGGCTGC	233	935	8	204.135	267884934	136.5	400620272	7480	4.01288	1.1414	4.5803	2.33388	0.0366424	0.018671	0.235187	1.36784e-07	1.36784e-07	1	0	0	1	0	0
ACGGG	1	6	5	204.135	267884934	136.5	400620272	30	6	0.00489872	0.0293923	0.0149768	0.000146962	7.48839e-05	0.21978	5.486e-10	5.486e-10	1	0	0	1	0	0
ACGGGAG	1	4	7	204.135	267884934	136.5	400620272	28	4	0.00489872	0.0195949	0.00998452	0.000137164	6.98916e-05	0.205128	5.12027e-10	5.12027e-10	1	0	0	1	0	0
ACGGGCTGCGGGATGGGGG	1	4	19	204.135	267884934	136.5	400620272	76	4	0.00489872	0.0195949	0.00998452	0.000372303	0.000189706	0.556777	1.38979e-09	1.38979e-09	1	0	0	1	1	0
ACGGGG	1	4	6	204.135	267884934	136.5	400620272	24	4	0.00489872	0.0195949	0.00998452	0.000117569	5.99071e-05	0.175824	4.3888e-10	4.3888e-10	1	0	0	1	0	0
ACGT	178	1086	4	204.135	267884934	136.5	400620272	4344	6.10112	0.871972	5.32001	2.7108	0.02128	0.0108432	0.178788	7.94373e-08	7.94373e-08	1	0	0	0	0	0
ACGTAT	6	30	6	204.135	267884934	136.5	400620272	180	5	0.0293923	0.146962	0.0748839	0.00088177	0.000449303	0.21978	3.2916e-09	3.2916e-09	1	0	0	1	0	0
ACGTCCG	119	572	7	204.135	267884934	136.5	400620272	4004	4.80672	0.582948	2.80207	1.42779	0.0196145	0.0099945	0.246499	7.32198e-08	7.32198e-08	1	0	0	1	0	0
ACT	10233	109996	3	204.135	267884934	136.5	400620272	329988	10.7491	50.1286	538.84	274.564	1.61652	0.823693	0.236245	6.03438e-06	6.03438e-06	1	0	0	0	0	0
ACTAG	1	12	5	204.135	267884934	136.5	400620272	60	12	0.00489872	0.0587847	0.0299536	0.000293923	0.000149768	0.43956	1.0972e-09	1.0972e-09	1	0	0	1	0	0
ACTAGAG	128	512	7	204.135	267884934	136.5	400620272	3584	4	0.627036	2.50815	1.27802	0.017557	0.00894613	0.205128	6.55394e-08	6.55394e-08	1	0	0	1	0	0
ACTAT	84	504	5	204.135	267884934	136.5	400620272	2520	6	0.411493	2.46896	1.25805	0.0123448	0.00629025	0.21978	4.60824e-08	4.60824e-08	1	0	0	1	0	0
ACTATG	533	2134	6	204.135	267884934	136.5	400620272	12804	4.00375	2.61102	10.4539	5.32674	0.0627232	0.0319604	0.175989	2.34142e-07	2.34142e-07	1	0	0	1	0	0
ACTC	550	3964	4	204.135	267884934	136.5	400620272	15856	7.20727	2.6943	19.4185	9.89466	0.0776741	0.0395786	0.211202	2.89953e-07	2.89953e-07	1	0	0	0	0	0
ACTCACTCCTCTCCCCGCTC	3	12	20	204.135	267884934	136.5	400620272	240	4	0.0146962	0.0587847	0.0299536	0.00117569	0.000599071	0.586081	4.3888e-09	4.3888e-09	1	0	0	1	1	0
ACTCAG	1	5	6	204.135	267884934	136.5	400620272	30	5	0.00489872	0.0244936	0.0124806	0.000146962	7.48839e-05	0.21978	5.486e-10	5.486e-10	1	0	0	1	0	0
ACTCAGG	1	4	7	204.135	267884934	136.5	400620272	28	4	0.00489872	0.0195949	0.00998452	0.000137164	6.98916e-05	0.205128	5.12027e-10	5.12027e-10	1	0	0	1	0	0
ACTCC	137	749	5	204.135	267884934	136.5	400620272	3745	5.46715	0.671125	3.66914	1.8696	0.0183457	0.009348	0.200262	6.84835e-08	6.84835e-08	1	0	0	1	0	0
ACTCCC	24	175	6	204.135	267884934	136.5	400620272	1050	7.29167	0.117569	0.857276	0.436823	0.00514366	0.00262094	0.320513	1.9201e-08	1.9201e-08	1	0	0	1	0	0
ACTCCCATCGAGCCC	86	373	15	204.135	267884934	136.5	400620272	5595	4.33721	0.42129	1.82722	0.931056	0.0274083	0.0139658	0.476616	1.02314e-07	1.02314e-07	1	0	0	1	0	0
ACTCCCCCGCCCTCCTCACTCGCGC	1	4	25	204.135	267884934	136.5	400620272	100	4	0.00489872	0.0195949	0.00998452	0.000489872	0.000249613	0.732601	1.82867e-09	1.82867e-09	1	0	0	1	1	0
ACTCCG	1	4	6	204.135	267884934	136.5	400620272	24	4	0.00489872	0.0195949	0.00998452	0.000117569	5.99071e-05	0.175824	4.3888e-10	4.3888e-10	1	0	0	1	0	0
ACTCCT	61	375	6	204.135	267884934	136.5	400620272	2250	6.14754	0.298822	1.83702	0.936048	0.0110221	0.00561629	0.270222	4.1145e-08	4.1145e-08	1	0	0	1	0	0
ACTCGGCG	1	4	8	204.135	267884934	136.5	400620272	32	4	0.00489872	0.0195949	0.00998452	0.000156759	7.98761e-05	0.234432	5.85173e-10	5.85173e-10	1	0	0	1	0	0
ACTCT	445	2612	5	204.135	267884934	136.5	400620272	13060	5.86966	2.17993	12.7955	6.51989	0.0639773	0.0325994	0.215006	2.38824e-07	2.38824e-07	1	0	0	1	0	0
ACTCTAT	2	8	7	204.135	267884934	136.5	400620272	56	4	0.00979744	0.0391898	0.019969	0.000274328	0.000139783	0.205128	1.02405e-09	1.02405e-09	1	0	0	1	0	0
ACTCTC	860	3846	6	204.135	267884934	136.5	400620272	23076	4.47209	4.2129	18.8405	9.60011	0.113043	0.0576007	0.196576	4.21983e-07	4.21983e-07	1	0	0	1	0	0
ACTCTCAGTCCAGCC	10	43	15	204.135	267884934	136.5	400620272	645	4.3	0.0489872	0.210645	0.107334	0.00315968	0.00161	0.472527	1.17949e-08	1.17949e-08	1	0	0	1	0	0
ACTCTCC	1	4	7	204.135	267884934	136.5	400620272	28	4	0.00489872	0.0195949	0.00998452	0.000137164	6.98916e-05	0.205128	5.12027e-10	5.12027e-10	1	0	0	1	0	0
ACTCTCG	3	12	7	204.135	267884934	136.5	400620272	84	4	0.0146962	0.0587847	0.0299536	0.000411493	0.000209675	0.205128	1.53608e-09	1.53608e-09	1	0	0	1	0	0
ACTCTCTCCC	12	48	10	204.135	267884934	136.5	400620272	480	4	0.0587847	0.235139	0.119814	0.00235139	0.00119814	0.29304	8.7776e-09	8.7776e-09	1	0	0	1	0	0
ACTCTCTCGC	162	903	10	204.135	267884934	136.5	400620272	9030	5.57407	0.793593	4.42355	2.254	0.0442355	0.02254	0.408357	1.65129e-07	1.65129e-07	1	0	0	1	0	0
ACTCTGGG	1	5	8	204.135	267884934	136.5	400620272	40	5	0.00489872	0.0244936	0.0124806	0.000195949	9.98452e-05	0.29304	7.31466e-10	7.31466e-10	1	0	0	1	0	0
ACTG	499	3884	4	204.135	267884934	136.5	400620272	15536	7.78357	2.44446	19.0266	9.69497	0.0761065	0.0387799	0.22809	2.84102e-07	2.84102e-07	1	0	0	0	0	0
ACTGAG	119	1580	6	204.135	267884934	136.5	400620272	9480	13.2773	0.582948	7.73998	3.94388	0.0464399	0.0236633	0.583618	1.73358e-07	1.73358e-07	1	0	0	1	1	0
ACTGAT	1	5	6	204.135	267884934	136.5	400620272	30	5	0.00489872	0.0244936	0.0124806	0.000146962	7.48839e-05	0.21978	5.486e-10	5.486e-10	1	0	0	1	0	0
ACTGATG	2	8	7	204.135	267884934	136.5	400620272	56	4	0.00979744	0.0391898	0.019969	0.000274328	0.000139783	0.205128	1.02405e-09	1.02405e-09	1	0	0	1	0	0
ACTGCC	65	260	6	204.135	267884934	136.5	400620272	1560	4	0.318417	1.27367	0.648994	0.007642	0.00389396	0.175824	2.85272e-08	2.85272e-08	1	0	0	1	0	0
ACTGCT	4	16	6	204.135	267884934	136.5	400620272	96	4	0.0195949	0.0783795	0.0399381	0.000470277	0.000239628	0.175824	1.75552e-09	1.75552e-09	1	0	0	1	0	0
ACTGCTGGG	1	6	9	204.135	267884934	136.5	400620272	54	6	0.00489872	0.0293923	0.0149768	0.000264531	0.000134791	0.395604	9.8748e-10	9.8748e-10	1	0	0	1	0	0
ACTGG	2	11	5	204.135	267884934	136.5	400620272	55	5.5	0.00979744	0.0538859	0.0274574	0.00026943	0.000137287	0.201465	1.00577e-09	1.00577e-09	1	0	0	1	0	0
ACTGGCTG	1	5	8	204.135	267884934	136.5	400620272	40	5	0.00489872	0.0244936	0.0124806	0.000195949	9.98452e-05	0.29304	7.31466e-10	7.31466e-10	1	0	0	1	0	0
AG	9238511	183423881	2	204.135	267884934	136.5	400620272	366847762	19.8543	45256.9	898542	457850	1797.08	915.699	0.290905	0.00670842	0.00670842	1	1	1	0	0	0
AGAGAGAGGGG	3	13	11	204.135	267884934	136.5	400620272	143	4.33333	0.0146962	0.0636834	0.0324497	0.000700517	0.000356946	0.349206	2.61499e-09	2.61499e-09	1	0	0	1	0	0
AGAGAGCGCG	191	963	10	204.135	267884934	136.5	400620272	9630	5.04188	0.935656	4.71747	2.40377	0.0471747	0.0240377	0.369369	1.76101e-07	1.76101e-07	1	0	0	1	0	0
AGAGAGCT	1	5	8	204.135	267884934	136.5	400620272	40	5	0.00489872	0.0244936	0.0124806	0.000195949	9.98452e-05	0.29304	7.31466e-10	7.31466e-10	1	0	0	1	0	0
AGAGAGCTGGG	134	667	11	204.135	267884934	136.5	400620272	7337	4.97761	0.656429	3.26745	1.66492	0.0359419	0.0183141	0.401126	1.34169e-07	1.34169e-07	1	0	0	1	0	0
AGAGAGG	19	80	7	204.135	267884934	136.5	400620272	560	4.21053	0.0930757	0.391898	0.19969	0.00274328	0.00139783	0.215924	1.02405e-08	1.02405e-08	1	0	0	1	0	0
AGAGAGGCAGCG	120	481	12	204.135	267884934	136.5	400620272	5772	4.00833	0.587847	2.35628	1.20064	0.0282754	0.0144077	0.352381	1.05551e-07	1.05551e-07	1	0	0	1	0	0
AGAGAGGCGG	3	16	10	204.135	267884934	136.5	400620272	160	5.33333	0.0146962	0.0783795	0.0399381	0.000783795	0.000399381	0.39072	2.92587e-09	2.92587e-09	1	0	0	1	0	0
AGAGAT	827	3856	6	204.135	267884934	136.5	400620272	23136	4.66264	4.05124	18.8895	9.62507	0.113337	0.0577504	0.204951	4.2308e-07	4.2308e-07	1	0	0	1	0	0
AGAGATGG	4	16	8	204.135	267884934	136.5	400620272	128	4	0.0195949	0.0783795	0.0399381	0.000627036	0.000319505	0.234432	2.34069e-09	2.34069e-09	1	0	0	1	0	0
AGAGC	1576	9840	5	204.135	267884934	136.5	400620272	49200	6.24365	7.72038	48.2034	24.5619	0.241017	0.12281	0.228705	8.99704e-07	8.99704e-07	1	0	0	1	0	0
AGAGCC	1	4	6	204.135	267884934	136.5	400620272	24	4	0.00489872	0.0195949	0.00998452	0.000117569	5.99071e-05	0.175824	4.3888e-10	4.3888e-10	1	0	0	1	0	0
AGAGCCG	124	761	7	204.135	267884934	136.5	400620272	5327	6.1371	0.607441	3.72793	1.89955	0.0260955	0.0132969	0.314723	9.7413e-08	9.7413e-08	1	0	0	1	0	0
AGAGCG	540	2289	6	204.135	267884934	136.5	400620272	13734	4.23889	2.64531	11.2132	5.71364	0.067279	0.0342818	0.186325	2.51149e-07	2.51149e-07	1	0	0	1	0	0
AGAGCGGG	393	1700	8	204.135	267884934	136.5	400620272	13600	4.3257	1.9252	8.32783	4.24342	0.0666226	0.0339474	0.253521	2.48699e-07	2.48699e-07	1	0	0	1	0	0
AGAGCT	1	4	6	204.135	267884934	136.5	400620272	24	4	0.00489872	0.0195949	0.00998452	0.000117569	5.99071e-05	0.175824	4.3888e-10	4.3888e-10	1	0	0	1	0	0
AGAGCTG	65	312	7	204.135	267884934	136.5	400620272	2184	4.8	0.318417	1.5284	0.778792	0.0106988	0.00545155	0.246154	3.99381e-08	3.99381e-08	1	0	0	1	0	0
AGAGG	359	2037	5	204.135	267884934	136.5	400620272	10185	5.67409	1.75864	9.97869	5.08462	0.0498935	0.0254231	0.207842	1.8625e-07	1.8625e-07	1	0	0	1	0	0
AGAGGC	10	78	6	204.135	267884934	136.5	400620272	468	7.8	0.0489872	0.3821	0.194698	0.0022926	0.00116819	0.342857	8.55816e-09	8.55816e-09	1	0	0	1	0	0
AGAGGG	2334	11121	6	204.135	267884934	136.5	400620272	66726	4.76478	11.4336	54.4787	27.7595	0.326872	0.166557	0.209441	1.2202e-06	1.2202e-06	1	0	0	1	0	0
AGAGGGAGGAGGAGGGGAGGGG	1	4	22	204.135	267884934	136.5	400620272	88	4	0.00489872	0.0195949	0.00998452	0.000431087	0.000219659	0.644689	1.60923e-09	1.60923e-09	1	0	0	1	1	0
AGAGGGAT	5	31	8	204.135	267884934	136.5	400620272	248	6.2	0.0244936	0.15186	0.07738	0.00121488	0.00061904	0.36337	4.53509e-09	4.53509e-09	1	0	0	1	0	0
AGAGGGCG	162	692	8	204.135	267884934	136.5	400620272	5536	4.2716	0.793593	3.38992	1.72732	0.0271193	0.0138186	0.25035	1.01235e-07	1.01235e-07	1	0	0	1	0	0
AGAGGGGAGG	1	4	10	204.135	267884934	136.5	400620272	40	4	0.00489872	0.0195949	0.00998452	0.000195949	9.98452e-05	0.29304	7.31466e-10	7.31466e-10	1	0	0	1	0	0
AGAGGGGATGGATGC	14	56	15	204.135	267884934	136.5	400620272	840	4	0.0685821	0.274328	0.139783	0.00411493	0.00209675	0.43956	1.53608e-08	1.53608e-08	1	0	0	1	0	0
AGAT	5655	39408	4	204.135	267884934	136.5	400620272	157632	6.9687	27.7023	193.049	98.3675	0.772195	0.39347	0.204211	2.88256e-06	2.88256e-06	1	0	0	0	0	0
AGATAT	28	141	6	204.135	267884934	136.5	400620272	846	5.03571	0.137164	0.69072	0.351954	0.00414432	0.00211173	0.22135	1.54705e-08	1.54705e-08	1	0	0	1	0	0
AGATCG	295	1301	6	204.135	267884934	136.5	400620272	7806	4.41017	1.44512	6.37324	3.24746	0.0382394	0.0194848	0.193854	1.42746e-07	1.42746e-07	1	0	0	1	0	0
AGATCGGCC	1	4	9	204.135	267884934	136.5	400620272	36	4	0.00489872	0.0195949	0.00998452	0.000176354	8.98607e-05	0.263736	6.5832e-10	6.5832e-10	1	0	0	1	0	0
AGATG	115	575	5	204.135	267884934	136.5	400620272	2875	5	0.563353	2.81676	1.43527	0.0140838	0.00717637	0.18315	5.25742e-08	5.25742e-08	1	0	0	1	0	0
AGATGCT	179	716	7	204.135	267884934	136.5	400620272	5012	4	0.876871	3.50748	1.78723	0.0245524	0.0125106	0.205128	9.16527e-08	9.16527e-08	1	0	0	1	0	0
AGATGG	62	582	6	204.135	267884934	136.5	400620272	3492	9.3871	0.303721	2.85106	1.45275	0.0171063	0.00871648	0.41262	6.3857e-08	6.3857e-08	1	0	0	1	0	0
AGATGGG	1	4	7	204.135	267884934	136.5	400620272	28	4	0.00489872	0.0195949	0.00998452	0.000137164	6.98916e-05	0.205128	5.12027e-10	5.12027e-10	1	0	0	1	0	0
AGATGGGGG	1	4	9	204.135	267884934	136.5	400620272	36	4	0.00489872	0.0195949	0.00998452	0.000176354	8.98607e-05	0.263736	6.5832e-10	6.5832e-10	1	0	0	1	0	0
AGC	133046	1288271	3	204.135	267884934	136.5	400620272	3864813	9.6829	651.755	6310.88	3215.69	18.9326	9.64707	0.212811	7.06745e-05	7.06745e-05	1	1	1	0	0	0
AGCAGCATC	879	3614	9	204.135	267884934	136.5	400620272	32526	4.11149	4.30598	17.704	9.02101	0.159336	0.0811891	0.271087	5.94792e-07	5.94792e-07	1	0	0	1	0	0
AGCAGCCG	172	1025	8	204.135	267884934	136.5	400620272	8200	5.9593	0.84258	5.02119	2.55853	0.0401695	0.0204683	0.349263	1.49951e-07	1.49951e-07	1	0	0	1	0	0
AGCAGCCGC	152	793	9	204.135	267884934	136.5	400620272	7137	5.21711	0.744606	3.88469	1.97943	0.0349622	0.0178149	0.343985	1.30512e-07	1.30512e-07	1	0	0	1	0	0
AGCAGG	4	22	6	204.135	267884934	136.5	400620272	132	5.5	0.0195949	0.107772	0.0549148	0.000646631	0.000329489	0.241758	2.41384e-09	2.41384e-09	1	0	0	1	0	0
AGCAT	3	36	5	204.135	267884934	136.5	400620272	180	12	0.0146962	0.176354	0.0898607	0.00088177	0.000449303	0.43956	3.2916e-09	3.2916e-09	1	0	0	1	0	0
AGCATC	93	372	6	204.135	267884934	136.5	400620272	2232	4	0.455581	1.82232	0.92856	0.0109339	0.00557136	0.175824	4.08158e-08	4.08158e-08	1	0	0	1	0	0
AGCC	44	349	4	204.135	267884934	136.5	400620272	1396	7.93182	0.215544	1.70965	0.871149	0.00683861	0.0034846	0.232434	2.55282e-08	2.55282e-08	1	0	0	0	0	0
AGCCC	2	10	5	204.135	267884934	136.5	400620272	50	5	0.00979744	0.0489872	0.0249613	0.000244936	0.000124806	0.18315	9.14333e-10	9.14333e-10	1	0	0	1	0	0
AGCCCC	2	9	6	204.135	267884934	136.5	400620272	54	4.5	0.00979744	0.0440885	0.0224652	0.000264531	0.000134791	0.197802	9.8748e-10	9.8748e-10	1	0	0	1	0	0
AGCCCCT	1	4	7	204.135	267884934	136.5	400620272	28	4	0.00489872	0.0195949	0.00998452	0.000137164	6.98916e-05	0.205128	5.12027e-10	5.12027e-10	1	0	0	1	0	0
AGCCCGC	23	129	7	204.135	267884934	136.5	400620272	903	5.6087	0.112671	0.631935	0.322001	0.00442355	0.002254	0.287625	1.65129e-08	1.65129e-08	1	0	0	1	0	0
AGCCCGG	387	2237	7	204.135	267884934	136.5	400620272	15659	5.78036	1.89581	10.9584	5.58384	0.0767091	0.0390869	0.296429	2.86351e-07	2.86351e-07	1	0	0	1	0	0
AGCCCT	7	33	6	204.135	267884934	136.5	400620272	198	4.71429	0.034291	0.161658	0.0823723	0.000969947	0.000494234	0.207221	3.62076e-09	3.62076e-09	1	0	0	1	0	0
AGCCG	3	19	5	204.135	267884934	136.5	400620272	95	6.33333	0.0146962	0.0930757	0.0474265	0.000465379	0.000237132	0.23199	1.73723e-09	1.73723e-09	1	0	0	1	0	0
AGCCGATAT	144	735	9	204.135	267884934	136.5	400620272	6615	5.10417	0.705416	3.60056	1.83466	0.032405	0.0165119	0.336538	1.20966e-07	1.20966e-07	1	0	0	1	0	0
AGCCGC	838	4046	6	204.135	267884934	136.5	400620272	24276	4.82816	4.10513	19.8202	10.0993	0.118921	0.060596	0.212227	4.43927e-07	4.43927e-07	1	0	0	1	0	0
AGCCGCG	216	1195	7	204.135	267884934	136.5	400620272	8365	5.53241	1.05812	5.85397	2.98287	0.0409778	0.0208801	0.283713	1.52968e-07	1.52968e-07	1	0	0	1	0	0
AGCCGG	4	16	6	204.135	267884934	136.5	400620272	96	4	0.0195949	0.0783795	0.0399381	0.000470277	0.000239628	0.175824	1.75552e-09	1.75552e-09	1	0	0	1	0	0
AGCCGGC	1	4	7	204.135	267884934	136.5	400620272	28	4	0.00489872	0.0195949	0.00998452	0.000137164	6.98916e-05	0.205128	5.12027e-10	5.12027e-10	1	0	0	1	0	0
AGCCTATC	10	104	8	204.135	267884934	136.5	400620272	832	10.4	0.0489872	0.509467	0.259597	0.00407574	0.00207678	0.609524	1.52145e-08	1.52145e-08	1	0	0	1	1	0
AGCCTC	1	4	6	204.135	267884934	136.5	400620272	24	4	0.00489872	0.0195949	0.00998452	0.000117569	5.99071e-05	0.175824	4.3888e-10	4.3888e-10	1	0	0	1	0	0
AGCCTG	3	37	6	204.135	267884934	136.5	400620272	222	12.3333	0.0146962	0.181253	0.0923568	0.00108752	0.000554141	0.542125	4.05964e-09	4.05964e-09	1	0	0	1	1	0
AGCG	2174	13577	4	204.135	267884934	136.5	400620272	54308	6.24517	10.6498	66.5099	33.8899	0.26604	0.13556	0.183009	9.93112e-07	9.93112e-07	1	0	0	0	0	0
AGCGCCG	175	700	7	204.135	267884934	136.5	400620272	4900	4	0.857276	3.4291	1.74729	0.0240037	0.012231	0.205128	8.96046e-08	8.96046e-08	1	0	0	1	0	0
AGCGCG	8	33	6	204.135	267884934	136.5	400620272	198	4.125	0.0391898	0.161658	0.0823723	0.000969947	0.000494234	0.181319	3.62076e-09	3.62076e-09	1	0	0	1	0	0
AGCGG	60	397	5	204.135	267884934	136.5	400620272	1985	6.61667	0.293923	1.94479	0.990963	0.00972396	0.00495482	0.242369	3.6299e-08	3.6299e-08	1	0	0	1	0	0
AGCGGC	724	3510	6	204.135	267884934	136.5	400620272	21060	4.84807	3.54667	17.1945	8.76141	0.103167	0.0525685	0.213102	3.85117e-07	3.85117e-07	1	0	0	1	0	0
AGCGGG	100	402	6	204.135	267884934	136.5	400620272	2412	4.02	0.489872	1.96929	1.00344	0.0118157	0.00602066	0.176703	4.41074e-08	4.41074e-08	1	0	0	1	0	0
AGCTAT	259	1038	6	204.135	267884934	136.5	400620272	6228	4.00772	1.26877	5.08487	2.59098	0.0305092	0.0155459	0.176164	1.13889e-07	1.13889e-07	1	0	0	1	0	0
AGCTCC	161	1053	6	204.135	267884934	136.5	400620272	6318	6.54037	0.788694	5.15835	2.62842	0.0309501	0.0157705	0.287489	1.15535e-07	1.15535e-07	1	0	0	1	0	0
AGCTCG	2	8	6	204.135	267884934	136.5	400620272	48	4	0.00979744	0.0391898	0.019969	0.000235139	0.000119814	0.175824	8.7776e-10	8.7776e-10	1	0	0	1	0	0
AGCTGC	4	16	6	204.135	267884934	136.5	400620272	96	4	0.0195949	0.0783795	0.0399381	0.000470277	0.000239628	0.175824	1.75552e-09	1.75552e-09	1	0	0	1	0	0
AGG	31915	285471	3	204.135	267884934	136.5	400620272	856413	8.94473	156.343	1398.44	712.573	4.19533	2.13772	0.196587	1.56609e-05	1.56609e-05	1	1	0	0	0	0
AGGAGGG	246	1011	7	204.135	267884934	136.5	400620272	7077	4.10976	1.20509	4.95261	2.52359	0.0346682	0.0176651	0.210757	1.29415e-07	1.29415e-07	1	0	0	1	0	0
AGGAT	40	241	5	204.135	267884934	136.5	400620272	1205	6.025	0.195949	1.18059	0.601567	0.00590296	0.00300784	0.220696	2.20354e-08	2.20354e-08	1	0	0	1	0	0
AGGATG	144	693	6	204.135	267884934	136.5	400620272	4158	4.8125	0.705416	3.39481	1.72982	0.0203689	0.0103789	0.211538	7.60359e-08	7.60359e-08	1	0	0	1	0	0
AGGATGG	11	44	7	204.135	267884934	136.5	400620272	308	4	0.0538859	0.215544	0.10983	0.00150881	0.000768808	0.205128	5.63229e-09	5.63229e-09	1	0	0	1	0	0
AGGC	1140	8854	4	204.135	267884934	136.5	400620272	35416	7.76667	5.58454	43.3733	22.1007	0.173493	0.0884029	0.227595	6.4764e-07	6.4764e-07	1	0	0	0	0	0
AGGCCC	238	1162	6	204.135	267884934	136.5	400620272	6972	4.88235	1.1659	5.69231	2.9005	0.0341539	0.017403	0.214609	1.27495e-07	1.27495e-07	1	0	0	1	0	0
AGGCG	178	957	5	204.135	267884934	136.5	400620272	4785	5.3764	0.871972	4.68808	2.3888	0.0234404	0.011944	0.196938	8.75017e-08	8.75017e-08	1	0	0	1	0	0
AGGCGC	116	464	6	204.135	267884934	136.5	400620272	2784	4	0.568252	2.27301	1.1582	0.013638	0.00694922	0.175824	5.09101e-08	5.09101e-08	1	0	0	1	0	0
AGGCGG	3	12	6	204.135	267884934	136.5	400620272	72	4	0.0146962	0.0587847	0.0299536	0.000352708	0.000179721	0.175824	1.31664e-09	1.31664e-09	1	0	0	1	0	0
AGGCGGC	40	160	7	204.135	267884934	136.5	400620272	1120	4	0.195949	0.783795	0.399381	0.00548657	0.00279566	0.205128	2.04811e-08	2.04811e-08	1	0	0	1	0	0
AGGG	231	1651	4	204.135	267884934	136.5	400620272	6604	7.14719	1.1316	8.08779	4.12111	0.0323512	0.0164844	0.209441	1.20765e-07	1.20765e-07	1	0	0	0	0	0
AGGGAGGGG	1	4	9	204.135	267884934	136.5	400620272	36	4	0.00489872	0.0195949	0.00998452	0.000176354	8.98607e-05	0.263736	6.5832e-10	6.5832e-10	1	0	0	1	0	0
AGGGAT	132	1644	6	204.135	267884934	136.5	400620272	9864	12.4545	0.646631	8.0535	4.10364	0.048321	0.0246218	0.547453	1.8038e-07	1.8038e-07	1	0	0	1	1	0
AGGGC	4	20	5	204.135	267884934	136.5	400620272	100	5	0.0195949	0.0979744	0.0499226	0.000489872	0.000249613	0.18315	1.82867e-09	1.82867e-09	1	0	0	1	0	0
AGGGCC	1	4	6	204.135	267884934	136.5	400620272	24	4	0.00489872	0.0195949	0.00998452	0.000117569	5.99071e-05	0.175824	4.3888e-10	4.3888e-10	1	0	0	1	0	0
AGGGG	37	204	5	204.135	267884934	136.5	400620272	1020	5.51351	0.181253	0.999339	0.50921	0.0049967	0.00254605	0.20196	1.86524e-08	1.86524e-08	1	0	0	1	0	0
AGGGGC	4	18	6	204.135	267884934	136.5	400620272	108	4.5	0.0195949	0.088177	0.0449303	0.000529062	0.000269582	0.197802	1.97496e-09	1.97496e-09	1	0	0	1	0	0
AGGGGG	38	155	6	204.135	267884934	136.5	400620272	930	4.07895	0.186151	0.759302	0.3869	0.00455581	0.0023214	0.179294	1.70066e-08	1.70066e-08	1	0	0	1	0	0
AT	467147	8189770	2	204.135	267884934	136.5	400620272	16379540	17.5315	2288.42	40119.4	20442.7	80.2388	40.8854	0.256871	0.000299527	0.000299527	1	1	1	0	0	0
ATATATATC	3	12	9	204.135	267884934	136.5	400620272	108	4	0.0146962	0.0587847	0.0299536	0.000529062	0.000269582	0.263736	1.97496e-09	1.97496e-09	1	0	0	1	0	0
ATATATC	11	44	7	204.135	267884934	136.5	400620272	308	4	0.0538859	0.215544	0.10983	0.00150881	0.000768808	0.205128	5.63229e-09	5.63229e-09	1	0	0	1	0	0
ATATC	26	168	5	204.135	267884934	136.5	400620272	840	6.46154	0.127367	0.822985	0.41935	0.00411493	0.00209675	0.236686	1.53608e-08	1.53608e-08	1	0	0	1	0	0
ATATCG	124	498	6	204.135	267884934	136.5	400620272	2988	4.01613	0.607441	2.43956	1.24307	0.0146374	0.00745843	0.176533	5.46405e-08	5.46405e-08	1	0	0	1	0	0
ATATCGGC	1	5	8	204.135	267884934	136.5	400620272	40	5	0.00489872	0.0244936	0.0124806	0.000195949	9.98452e-05	0.29304	7.31466e-10	7.31466e-10	1	0	0	1	0	0
ATC	32301	332265	3	204.135	267884934	136.5	400620272	996795	10.2865	158.234	1627.67	829.376	4.88302	2.48813	0.226077	1.82281e-05	1.82281e-05	1	1	0	0	0	0
ATCATCC	1	4	7	204.135	267884934	136.5	400620272	28	4	0.00489872	0.0195949	0.00998452	0.000137164	6.98916e-05	0.205128	5.12027e-10	5.12027e-10	1	0	0	1	0	0
ATCATG	3	12	6	204.135	267884934	136.5	400620272	72	4	0.0146962	0.0587847	0.0299536	0.000352708	0.000179721	0.175824	1.31664e-09	1.31664e-09	1	0	0	1	0	0
ATCC	3682	31554	4	204.135	267884934	136.5	400620272	126216	8.5698	18.0371	154.574	78.7629	0.618297	0.315051	0.25113	2.30807e-06	2.30807e-06	1	0	0	0	0	0
ATCCC	425	2233	5	204.135	267884934	136.5	400620272	11165	5.25412	2.08196	10.9388	5.57386	0.0546942	0.0278693	0.192459	2.04171e-07	2.04171e-07	1	0	0	1	0	0
ATCCCC	1	4	6	204.135	267884934	136.5	400620272	24	4	0.00489872	0.0195949	0.00998452	0.000117569	5.99071e-05	0.175824	4.3888e-10	4.3888e-10	1	0	0	1	0	0
ATCG	416	2671	4	204.135	267884934	136.5	400620272	10684	6.42067	2.03787	13.0845	6.66716	0.0523379	0.0266686	0.188152	1.95375e-07	1.95375e-07	1	0	0	0	0	0
ATCGC	1	5	5	204.135	267884934	136.5	400620272	25	5	0.00489872	0.0244936	0.0124806	0.000122468	6.24032e-05	0.18315	4.57167e-10	4.57167e-10	1	0	0	1	0	0
ATCGCCC	1	4	7	204.135	267884934	136.5	400620272	28	4	0.00489872	0.0195949	0.00998452	0.000137164	6.98916e-05	0.205128	5.12027e-10	5.12027e-10	1	0	0	1	0	0
ATGC	2	12	4	204.135	267884934	136.5	400620272	48	6	0.00979744	0.0587847	0.0299536	0.000235139	0.000119814	0.175824	8.7776e-10	8.7776e-10	1	0	0	0	0	0
CCCCCCG	36	144	7	204.135	267884934	136.5	400620272	1008	4	0.176354	0.705416	0.359443	0.00493791	0.0025161	0.205128	1.8433e-08	1.8433e-08	1	0	0	1	0	0
CCCCCG	136	554	6	204.135	267884934	136.5	400620272	3324	4.07353	0.666226	2.71389	1.38286	0.0162833	0.00829713	0.179056	6.07849e-08	6.07849e-08	1	0	0	1	0	0
CCCCG	12	63	5	204.135	267884934	136.5	400620272	315	5.25	0.0587847	0.308619	0.157256	0.0015431	0.000786281	0.192308	5.7603e-09	5.7603e-09	1	0	0	1	0	0
CCCCGG	2	8	6	204.135	267884934	136.5	400620272	48	4	0.00979744	0.0391898	0.019969	0.000235139	0.000119814	0.175824	8.7776e-10	8.7776e-10	1	0	0	1	0	0
CCCG	10	60	4	204.135	267884934	136.5	400620272	240	6	0.0489872	0.293923	0.149768	0.00117569	0.000599071	0.175824	4.3888e-09	4.3888e-09	1	0	0	0	0	0
CCCGCG	6	24	6	204.135	267884934	136.5	400620272	144	4	0.0293923	0.117569	0.0599071	0.000705416	0.000359443	0.175824	2.63328e-09	2.63328e-09	1	0	0	1	0	0
CCCGG	2	10	5	204.135	267884934	136.5	400620272	50	5	0.00979744	0.0489872	0.0249613	0.000244936	0.000124806	0.18315	9.14333e-10	9.14333e-10	1	0	0	1	0	0
CCG	47800	433431	3	204.135	267884934	136.5	400620272	1300293	9.06759	234.159	2123.26	1081.9	6.36977	3.2457	0.199288	2.3778e-05	2.3778e-05	1	1	0	0	0	0
CCGCG	1	5	5	204.135	267884934	136.5	400620272	25	5	0.00489872	0.0244936	0.0124806	0.000122468	6.24032e-05	0.18315	4.57167e-10	4.57167e-10	1	0	0	1	0	0
CCGG	32	193	4	204.135	267884934	136.5	400620272	772	6.03125	0.156759	0.945453	0.481753	0.00378181	0.00192701	0.17674	1.41173e-08	1.41173e-08	1	0	0	0	0	0
CCGGCG	2	8	6	204.135	267884934	136.5	400620272	48	4	0.00979744	0.0391898	0.019969	0.000235139	0.000119814	0.175824	8.7776e-10	8.7776e-10	1	0	0	1	0	0
CG	1021	12572	2	204.135	267884934	136.5	400620272	25144	12.3134	5.00159	61.5867	31.3813	0.123173	0.0627627	0.180416	4.598e-07	4.598e-07	1	0	0	0	0	0
