# Supplementary material for: Profiles of telomeric repeats in Insecta reveal diverse forms of telomeric motifs in Hymenopterans
Source: Life Sci Alliance. 2022 Apr 1;5(7):e202101163. doi: 10.26508/lsa.202101163 (PMC8977481; doi:10.26508/lsa.202101163)
Supplement: Supplemental Data 5. — Tandem repeat statistics and TRIP TRM calls for arthropods species that are not listed in Supplemental Data 2 or Supplemental Data 3. [file LSA-2021-01163_Supplemental_Data_5.zip › DataS5/NvAsymCx2_output.csv.1.filtered.xlsx]

## Sheet: Sheet1
Unnamed: 0	reads	repeats	unit_len	avg_genome_cov	genome_size	eff_read_len	num_reads	repeats_total_len	repeats_per_read	reads_per_genome	repeats_per_genome	repeats_per_million_reads	repeats_len_per_genome	repeats_len_per_million_reads	percent_repeats_len_per_read	percent_repeats_len_per_genome	percent_repeat_unit_in_sequences	avg_genome_cov_filter	repeat_containing_reads_filter	repeats_len_per_million_reads_filter	unit_len_filter	percent_repeats_len_per_read_filter	qualified
AAAAAAAAGT	128	564	10	232.462	295129023	136.5	502609768	5640	4.40625	0.550628	2.4262	1.12214	0.024262	0.0112214	0.322802	8.22083e-08	8.22083e-08	1	0	0	1	0	0
AAAAAAATG	1	5	9	232.462	295129023	136.5	502609768	45	5	0.00430178	0.0215089	0.00994808	0.00019358	8.95327e-05	0.32967	6.55917e-10	6.55917e-10	1	0	0	1	0	0
AAAAAAC	161	830	7	232.462	295129023	136.5	502609768	5810	5.15528	0.692587	3.57048	1.65138	0.0249934	0.0115597	0.264373	8.46862e-08	8.46862e-08	1	0	0	1	0	0
AAAAAACAATAACAT	1	4	15	232.462	295129023	136.5	502609768	60	4	0.00430178	0.0172071	0.00795846	0.000258107	0.000119377	0.43956	8.74556e-10	8.74556e-10	1	0	0	1	0	0
AAAAAACACCCAAGC	1	6	15	232.462	295129023	136.5	502609768	90	6	0.00430178	0.0258107	0.0119377	0.00038716	0.000179065	0.659341	1.31183e-09	1.31183e-09	1	0	0	1	1	0
AAAAAACATT	1	4	10	232.462	295129023	136.5	502609768	40	4	0.00430178	0.0172071	0.00795846	0.000172071	7.95846e-05	0.29304	5.83037e-10	5.83037e-10	1	0	0	1	0	0
AAAAAACC	783	3374	8	232.462	295129023	136.5	502609768	26992	4.30907	3.36829	14.5142	6.71296	0.116114	0.0537037	0.252546	3.93434e-07	3.93434e-07	1	0	0	1	0	0
AAAAAACCACTTCTT	1	4	15	232.462	295129023	136.5	502609768	60	4	0.00430178	0.0172071	0.00795846	0.000258107	0.000119377	0.43956	8.74556e-10	8.74556e-10	1	0	0	1	0	0
AAAAAAG	209	938	7	232.462	295129023	136.5	502609768	6566	4.48804	0.899072	4.03507	1.86626	0.0282455	0.0130638	0.230156	9.57056e-08	9.57056e-08	1	0	0	1	0	0
AAAAAAT	382	2640	7	232.462	295129023	136.5	502609768	18480	6.91099	1.64328	11.3567	5.25258	0.0794969	0.0367681	0.35441	2.69363e-07	2.69363e-07	1	0	0	1	0	0
AAAAAATGTAAAAATGT	996	4399	17	232.462	295129023	136.5	502609768	74783	4.41667	4.28457	18.9235	8.75232	0.3217	0.148789	0.550061	1.09003e-06	1.09003e-06	1	0	0	1	1	0
AAAAAATTGAGAAATTTG	587	2723	18	232.462	295129023	136.5	502609768	49014	4.63884	2.52515	11.7138	5.41772	0.210848	0.097519	0.611715	7.14425e-07	7.14425e-07	1	0	0	1	1	0
AAAAAATTTCAAATTTTG	240	1084	18	232.462	295129023	136.5	502609768	19512	4.51667	1.03243	4.66313	2.15674	0.0839364	0.0388214	0.595604	2.84406e-07	2.84406e-07	1	0	0	1	1	0
AAAAAATTTG	1	4	10	232.462	295129023	136.5	502609768	40	4	0.00430178	0.0172071	0.00795846	0.000172071	7.95846e-05	0.29304	5.83037e-10	5.83037e-10	1	0	0	1	0	0
AAAAAATTTTCAAAATTT	254	1145	18	232.462	295129023	136.5	502609768	20610	4.50787	1.09265	4.92554	2.27811	0.0886597	0.041006	0.594445	3.0041e-07	3.0041e-07	1	0	0	1	1	0
AAAAAC	538	2418	6	232.462	295129023	136.5	502609768	14508	4.49442	2.31436	10.4017	4.81089	0.0624102	0.0288653	0.197557	2.11468e-07	2.11468e-07	1	0	0	1	0	0
AAAAACC	2	8	7	232.462	295129023	136.5	502609768	56	4	0.00860356	0.0344143	0.0159169	0.0002409	0.000111418	0.205128	8.16252e-10	8.16252e-10	1	0	0	1	0	0
AAAAACCAGGGCGC	2	16	14	232.462	295129023	136.5	502609768	224	8	0.00860356	0.0688285	0.0318338	0.000963599	0.000445674	0.820513	3.26501e-09	3.26501e-09	1	0	0	1	1	0
AAAAACCC	2467	11379	8	232.462	295129023	136.5	502609768	91032	4.61248	10.6125	48.95	22.6398	0.3916	0.181119	0.270329	1.32688e-06	1.32688e-06	1	0	0	1	0	0
AAAAACGAGTG	2	8	11	232.462	295129023	136.5	502609768	88	4	0.00860356	0.0344143	0.0159169	0.000378557	0.000175086	0.322344	1.28268e-09	1.28268e-09	1	0	0	1	0	0
AAAAACTAGCCCACT	1	4	15	232.462	295129023	136.5	502609768	60	4	0.00430178	0.0172071	0.00795846	0.000258107	0.000119377	0.43956	8.74556e-10	8.74556e-10	1	0	0	1	0	0
AAAAACTCATTACGC	1	4	15	232.462	295129023	136.5	502609768	60	4	0.00430178	0.0172071	0.00795846	0.000258107	0.000119377	0.43956	8.74556e-10	8.74556e-10	1	0	0	1	0	0
AAAAACTCT	1	5	9	232.462	295129023	136.5	502609768	45	5	0.00430178	0.0215089	0.00994808	0.00019358	8.95327e-05	0.32967	6.55917e-10	6.55917e-10	1	0	0	1	0	0
AAAAAG	488	2270	6	232.462	295129023	136.5	502609768	13620	4.65164	2.09927	9.76504	4.51643	0.0585903	0.0270986	0.204468	1.98524e-07	1.98524e-07	1	0	0	1	0	0
AAAAAGTCCACTAGCTCAAGTTTTG	4	17	25	232.462	295129023	136.5	502609768	425	4.25	0.0172071	0.0731303	0.0338235	0.00182826	0.000845586	0.778388	6.19477e-09	6.19477e-09	1	0	0	1	1	0
AAAAAT	864	3464	6	232.462	295129023	136.5	502609768	20784	4.00926	3.71674	14.9014	6.89203	0.0894082	0.0413522	0.176231	3.02946e-07	3.02946e-07	1	0	0	1	0	0
AAAAATAAT	242	991	9	232.462	295129023	136.5	502609768	8919	4.09504	1.04103	4.26307	1.97171	0.0383676	0.0177454	0.270003	1.30003e-07	1.30003e-07	1	0	0	1	0	0
AAAAATAGAAG	136	596	11	232.462	295129023	136.5	502609768	6556	4.38235	0.585042	2.56386	1.18581	0.0282025	0.0130439	0.353157	9.55598e-08	9.55598e-08	1	0	0	1	0	0
AAAAATATTGAAAATTTTG	137	573	19	232.462	295129023	136.5	502609768	10887	4.18248	0.589344	2.46492	1.14005	0.0468335	0.0216609	0.582177	1.58688e-07	1.58688e-07	1	0	0	1	1	0
AAAAATC	1	4	7	232.462	295129023	136.5	502609768	28	4	0.00430178	0.0172071	0.00795846	0.00012045	5.57092e-05	0.205128	4.08126e-10	4.08126e-10	1	0	0	1	0	0
AAAAATCCACCGTTCCCATTACCTT	2	9	25	232.462	295129023	136.5	502609768	225	4.5	0.00860356	0.038716	0.0179065	0.000967901	0.000447663	0.824176	3.27959e-09	3.27959e-09	1	0	0	1	1	0
AAAAATCCCGTTGTG	1	5	15	232.462	295129023	136.5	502609768	75	5	0.00430178	0.0215089	0.00994808	0.000322634	0.000149221	0.549451	1.0932e-09	1.0932e-09	1	0	0	1	1	0
AAAAATCGAGG	204	912	11	232.462	295129023	136.5	502609768	10032	4.47059	0.877563	3.92322	1.81453	0.0431555	0.0199598	0.360267	1.46226e-07	1.46226e-07	1	0	0	1	0	0
AAAAATCGTG	1	4	10	232.462	295129023	136.5	502609768	40	4	0.00430178	0.0172071	0.00795846	0.000172071	7.95846e-05	0.29304	5.83037e-10	5.83037e-10	1	0	0	1	0	0
AAAAATCTTCCGACC	1	5	15	232.462	295129023	136.5	502609768	75	5	0.00430178	0.0215089	0.00994808	0.000322634	0.000149221	0.549451	1.0932e-09	1.0932e-09	1	0	0	1	1	0
AAAAATG	435	2450	7	232.462	295129023	136.5	502609768	17150	5.63218	1.87127	10.5394	4.87456	0.0737756	0.0341219	0.28883	2.49977e-07	2.49977e-07	1	0	0	1	0	0
AAAAATGAT	6	24	9	232.462	295129023	136.5	502609768	216	4	0.0258107	0.103243	0.0477508	0.000929185	0.000429757	0.263736	3.1484e-09	3.1484e-09	1	0	0	1	0	0
AAAAATGTAGAAATGT	1	4	16	232.462	295129023	136.5	502609768	64	4	0.00430178	0.0172071	0.00795846	0.000275314	0.000127335	0.468864	9.3286e-10	9.3286e-10	1	0	0	1	0	0
AAAAATT	3	12	7	232.462	295129023	136.5	502609768	84	4	0.0129053	0.0516214	0.0238754	0.00036135	0.000167128	0.205128	1.22438e-09	1.22438e-09	1	0	0	1	0	0
AAAAATTACTATAT	1	7	14	232.462	295129023	136.5	502609768	98	7	0.00430178	0.0301125	0.0139273	0.000421575	0.000194982	0.717949	1.42844e-09	1.42844e-09	1	0	0	1	1	0
AAAAATTATCAAATTTTC	217	1021	18	232.462	295129023	136.5	502609768	18378	4.70507	0.933487	4.39212	2.0314	0.0790581	0.0365651	0.620449	2.67877e-07	2.67877e-07	1	0	0	1	1	0
AAAAATTTG	788	5196	9	232.462	295129023	136.5	502609768	46764	6.59391	3.3898	22.3521	10.338	0.201169	0.0930424	0.434763	6.81629e-07	6.81629e-07	1	0	0	1	0	0
AAAAATTTGAGAAATTTG	1454	6361	18	232.462	295129023	136.5	502609768	114498	4.37483	6.25479	27.3636	12.6559	0.492545	0.227807	0.5769	1.66892e-06	1.66892e-06	1	0	0	1	1	0
AAAAATTTTCAGAATTTC	266	1272	18	232.462	295129023	136.5	502609768	22896	4.78195	1.14427	5.47187	2.53079	0.0984936	0.0455542	0.630587	3.33731e-07	3.33731e-07	1	0	0	1	1	0
AAAAATTTTGAAAATTTG	209	877	18	232.462	295129023	136.5	502609768	15786	4.19617	0.899072	3.77266	1.74489	0.0679079	0.0314081	0.553341	2.30096e-07	2.30096e-07	1	0	0	1	1	0
AAAAC	355	1884	5	232.462	295129023	136.5	502609768	9420	5.30704	1.52713	8.10456	3.74843	0.0405228	0.0187422	0.194397	1.37305e-07	1.37305e-07	1	0	0	1	0	0
AAAACAAAGGTAAAC	1	4	15	232.462	295129023	136.5	502609768	60	4	0.00430178	0.0172071	0.00795846	0.000258107	0.000119377	0.43956	8.74556e-10	8.74556e-10	1	0	0	1	0	0
AAAACAACACCACAT	1	5	15	232.462	295129023	136.5	502609768	75	5	0.00430178	0.0215089	0.00994808	0.000322634	0.000149221	0.549451	1.0932e-09	1.0932e-09	1	0	0	1	1	0
AAAACAC	1	6	7	232.462	295129023	136.5	502609768	42	6	0.00430178	0.0258107	0.0119377	0.000180675	8.35638e-05	0.307692	6.12189e-10	6.12189e-10	1	0	0	1	0	0
AAAACACAAC	1	4	10	232.462	295129023	136.5	502609768	40	4	0.00430178	0.0172071	0.00795846	0.000172071	7.95846e-05	0.29304	5.83037e-10	5.83037e-10	1	0	0	1	0	0
AAAACACACCTATCC	1	4	15	232.462	295129023	136.5	502609768	60	4	0.00430178	0.0172071	0.00795846	0.000258107	0.000119377	0.43956	8.74556e-10	8.74556e-10	1	0	0	1	0	0
AAAACACAGACTAATAACAGACGAG	2	8	25	232.462	295129023	136.5	502609768	200	4	0.00860356	0.0344143	0.0159169	0.000860356	0.000397923	0.732601	2.91519e-09	2.91519e-09	1	0	0	1	1	0
AAAACACCCCC	1	4	11	232.462	295129023	136.5	502609768	44	4	0.00430178	0.0172071	0.00795846	0.000189278	8.75431e-05	0.322344	6.41341e-10	6.41341e-10	1	0	0	1	0	0
AAAACACTAC	1	5	10	232.462	295129023	136.5	502609768	50	5	0.00430178	0.0215089	0.00994808	0.000215089	9.94808e-05	0.3663	7.28797e-10	7.28797e-10	1	0	0	1	0	0
AAAACACTTCCTGAC	1	4	15	232.462	295129023	136.5	502609768	60	4	0.00430178	0.0172071	0.00795846	0.000258107	0.000119377	0.43956	8.74556e-10	8.74556e-10	1	0	0	1	0	0
AAAACAGTCCTCCAT	1	4	15	232.462	295129023	136.5	502609768	60	4	0.00430178	0.0172071	0.00795846	0.000258107	0.000119377	0.43956	8.74556e-10	8.74556e-10	1	0	0	1	0	0
AAAACATTACAACTACAC	1	4	18	232.462	295129023	136.5	502609768	72	4	0.00430178	0.0172071	0.00795846	0.000309728	0.000143252	0.527473	1.04947e-09	1.04947e-09	1	0	0	1	1	0
AAAACATTC	12	48	9	232.462	295129023	136.5	502609768	432	4	0.0516214	0.206486	0.0955015	0.00185837	0.000859514	0.263736	6.2968e-09	6.2968e-09	1	0	0	1	0	0
AAAACATTT	13	52	9	232.462	295129023	136.5	502609768	468	4	0.0559232	0.223693	0.10346	0.00201323	0.00093114	0.263736	6.82154e-09	6.82154e-09	1	0	0	1	0	0
AAAACC	263	1404	6	232.462	295129023	136.5	502609768	8424	5.3384	1.13137	6.0397	2.79342	0.0362382	0.0167605	0.234655	1.22788e-07	1.22788e-07	1	0	0	1	0	0
AAAACCAAATCACAC	1	4	15	232.462	295129023	136.5	502609768	60	4	0.00430178	0.0172071	0.00795846	0.000258107	0.000119377	0.43956	8.74556e-10	8.74556e-10	1	0	0	1	0	0
AAAACCAAATCCCACTCAGCCT	41	166	22	232.462	295129023	136.5	502609768	3652	4.04878	0.176373	0.714096	0.330276	0.0157101	0.00726607	0.652551	5.32313e-08	5.32313e-08	1	0	0	1	1	0
AAAACCAGATCC	32	209	12	232.462	295129023	136.5	502609768	2508	6.53125	0.137657	0.899072	0.41583	0.0107889	0.00498995	0.574176	3.65564e-08	3.65564e-08	1	0	0	1	1	0
AAAACCC	4	16	7	232.462	295129023	136.5	502609768	112	4	0.0172071	0.0688285	0.0318338	0.0004818	0.000222837	0.205128	1.6325e-09	1.6325e-09	1	0	0	1	0	0
AAAACCGAGTGTGAC	175	1053	15	232.462	295129023	136.5	502609768	15795	6.01714	0.752812	4.52978	2.09506	0.0679466	0.031426	0.661224	2.30227e-07	2.30227e-07	1	0	0	1	1	0
AAAACT	2	8	6	232.462	295129023	136.5	502609768	48	4	0.00860356	0.0344143	0.0159169	0.000206486	9.55015e-05	0.175824	6.99645e-10	6.99645e-10	1	0	0	1	0	0
AAAACTCAT	207	908	9	232.462	295129023	136.5	502609768	8172	4.38647	0.890469	3.90602	1.80657	0.0351542	0.0162591	0.289218	1.19115e-07	1.19115e-07	1	0	0	1	0	0
AAAAG	821	5714	5	232.462	295129023	136.5	502609768	28570	6.95981	3.53176	24.5804	11.3687	0.122902	0.0568433	0.254938	4.16434e-07	4.16434e-07	1	0	0	1	0	0
AAAAGAATGGGTGTG	1	5	15	232.462	295129023	136.5	502609768	75	5	0.00430178	0.0215089	0.00994808	0.000322634	0.000149221	0.549451	1.0932e-09	1.0932e-09	1	0	0	1	1	0
AAAAGAC	1	4	7	232.462	295129023	136.5	502609768	28	4	0.00430178	0.0172071	0.00795846	0.00012045	5.57092e-05	0.205128	4.08126e-10	4.08126e-10	1	0	0	1	0	0
AAAAGACC	33	160	8	232.462	295129023	136.5	502609768	1280	4.84848	0.141959	0.688285	0.318338	0.00550628	0.00254671	0.28416	1.86572e-08	1.86572e-08	1	0	0	1	0	0
AAAAGAGAGAGATACTGATGGG	130	552	22	232.462	295129023	136.5	502609768	12144	4.24615	0.559232	2.37458	1.09827	0.0522408	0.0241619	0.684362	1.7701e-07	1.7701e-07	1	0	0	1	1	0
AAAAGAGAGTGGATACTGATGGG	261	1087	23	232.462	295129023	136.5	502609768	25001	4.16475	1.12276	4.67604	2.16271	0.107549	0.0497424	0.701753	3.64413e-07	3.64413e-07	1	0	0	1	1	0
AAAAGAGGAG	2	9	10	232.462	295129023	136.5	502609768	90	4.5	0.00860356	0.038716	0.0179065	0.00038716	0.000179065	0.32967	1.31183e-09	1.31183e-09	1	0	0	1	0	0
AAAAGC	117	672	6	232.462	295129023	136.5	502609768	4032	5.74359	0.503308	2.8908	1.33702	0.0173448	0.00802213	0.252465	5.87702e-08	5.87702e-08	1	0	0	1	0	0
AAAAGCCCAACCCCC	1	4	15	232.462	295129023	136.5	502609768	60	4	0.00430178	0.0172071	0.00795846	0.000258107	0.000119377	0.43956	8.74556e-10	8.74556e-10	1	0	0	1	0	0
AAAAGCCCGACTAAC	1	5	15	232.462	295129023	136.5	502609768	75	5	0.00430178	0.0215089	0.00994808	0.000322634	0.000149221	0.549451	1.0932e-09	1.0932e-09	1	0	0	1	1	0
AAAAGCCGCAACCCG	24	127	15	232.462	295129023	136.5	502609768	1905	5.29167	0.103243	0.546326	0.252681	0.00819489	0.00379022	0.581502	2.77672e-08	2.77672e-08	1	0	0	1	1	0
AAAAGG	1	5	6	232.462	295129023	136.5	502609768	30	5	0.00430178	0.0215089	0.00994808	0.000129053	5.96885e-05	0.21978	4.37278e-10	4.37278e-10	1	0	0	1	0	0
AAAAGGAGAGAACAC	1	5	15	232.462	295129023	136.5	502609768	75	5	0.00430178	0.0215089	0.00994808	0.000322634	0.000149221	0.549451	1.0932e-09	1.0932e-09	1	0	0	1	1	0
AAAAGTCG	392	1796	8	232.462	295129023	136.5	502609768	14368	4.58163	1.6863	7.726	3.57335	0.061808	0.0285868	0.268521	2.09427e-07	2.09427e-07	1	0	0	1	0	0
AAAAGTGATTTCC	344	1756	13	232.462	295129023	136.5	502609768	22828	5.10465	1.47981	7.55393	3.49376	0.0982011	0.0454189	0.486157	3.32739e-07	3.32739e-07	1	0	0	1	0	0
AAAAGTT	26	163	7	232.462	295129023	136.5	502609768	1141	6.26923	0.111846	0.70119	0.324307	0.00490833	0.00227015	0.321499	1.66311e-08	1.66311e-08	1	0	0	1	0	0
AAAAT	907	5184	5	232.462	295129023	136.5	502609768	25920	5.71555	3.90172	22.3004	10.3142	0.111502	0.0515708	0.209361	3.77808e-07	3.77808e-07	1	0	0	1	0	0
AAAATAAACAC	1	4	11	232.462	295129023	136.5	502609768	44	4	0.00430178	0.0172071	0.00795846	0.000189278	8.75431e-05	0.322344	6.41341e-10	6.41341e-10	1	0	0	1	0	0
AAAATAAT	322	1627	8	232.462	295129023	136.5	502609768	13016	5.0528	1.38517	6.999	3.2371	0.055992	0.0258968	0.296135	1.8972e-07	1.8972e-07	1	0	0	1	0	0
AAAATAATT	1	4	9	232.462	295129023	136.5	502609768	36	4	0.00430178	0.0172071	0.00795846	0.000154864	7.16261e-05	0.263736	5.24734e-10	5.24734e-10	1	0	0	1	0	0
AAAATAT	90	700	7	232.462	295129023	136.5	502609768	4900	7.77778	0.38716	3.01125	1.39273	0.0210787	0.00974911	0.39886	7.14221e-08	7.14221e-08	1	0	0	1	0	0
AAAATATCAAAATTTTCC	229	1082	18	232.462	295129023	136.5	502609768	19476	4.72489	0.985108	4.65453	2.15276	0.0837815	0.0387497	0.623063	2.83881e-07	2.83881e-07	1	0	0	1	1	0
AAAATATCATTCCGAACGT	1	4	19	232.462	295129023	136.5	502609768	76	4	0.00430178	0.0172071	0.00795846	0.000326935	0.000151211	0.556777	1.10777e-09	1.10777e-09	1	0	0	1	1	0
AAAATATGC	1	5	9	232.462	295129023	136.5	502609768	45	5	0.00430178	0.0215089	0.00994808	0.00019358	8.95327e-05	0.32967	6.55917e-10	6.55917e-10	1	0	0	1	0	0
AAAATATTG	139	815	9	232.462	295129023	136.5	502609768	7335	5.86331	0.597948	3.50595	1.62154	0.0315536	0.0145938	0.386592	1.06914e-07	1.06914e-07	1	0	0	1	0	0
AAAATC	220	880	6	232.462	295129023	136.5	502609768	5280	4	0.946392	3.78557	1.75086	0.0227134	0.0105052	0.175824	7.69609e-08	7.69609e-08	1	0	0	1	0	0
AAAATCACCACCTAC	2	9	15	232.462	295129023	136.5	502609768	135	4.5	0.00860356	0.038716	0.0179065	0.00058074	0.000268598	0.494505	1.96775e-09	1.96775e-09	1	0	0	1	0	0
AAAATCAT	152	693	8	232.462	295129023	136.5	502609768	5544	4.55921	0.653871	2.98113	1.3788	0.0238491	0.0110304	0.267206	8.0809e-08	8.0809e-08	1	0	0	1	0	0
AAAATCCAGTAGTTT	1	4	15	232.462	295129023	136.5	502609768	60	4	0.00430178	0.0172071	0.00795846	0.000258107	0.000119377	0.43956	8.74556e-10	8.74556e-10	1	0	0	1	0	0
AAAATCGT	131	613	8	232.462	295129023	136.5	502609768	4904	4.67939	0.563533	2.63699	1.21963	0.0210959	0.00975707	0.27425	7.14804e-08	7.14804e-08	1	0	0	1	0	0
AAAATG	340	1363	6	232.462	295129023	136.5	502609768	8178	4.00882	1.46261	5.86333	2.71185	0.03518	0.0162711	0.176212	1.19202e-07	1.19202e-07	1	0	0	1	0	0
AAAATGAATG	861	3569	10	232.462	295129023	136.5	502609768	35690	4.14518	3.70383	15.3531	7.10094	0.153531	0.0710094	0.303676	5.20215e-07	5.20215e-07	1	0	0	1	0	0
AAAATGGCAGACGAG	3	12	15	232.462	295129023	136.5	502609768	180	4	0.0129053	0.0516214	0.0238754	0.000774321	0.000358131	0.43956	2.62367e-09	2.62367e-09	1	0	0	1	0	0
AAAATGGCTAATGAC	1	4	15	232.462	295129023	136.5	502609768	60	4	0.00430178	0.0172071	0.00795846	0.000258107	0.000119377	0.43956	8.74556e-10	8.74556e-10	1	0	0	1	0	0
AAAATT	423	1809	6	232.462	295129023	136.5	502609768	10854	4.2766	1.81965	7.78192	3.59921	0.0466915	0.0215953	0.187982	1.58207e-07	1.58207e-07	1	0	0	1	0	0
AAAATTC	1	4	7	232.462	295129023	136.5	502609768	28	4	0.00430178	0.0172071	0.00795846	0.00012045	5.57092e-05	0.205128	4.08126e-10	4.08126e-10	1	0	0	1	0	0
AAAATTG	115	565	7	232.462	295129023	136.5	502609768	3955	4.91304	0.494705	2.43051	1.12413	0.0170135	0.00786893	0.251951	5.76478e-08	5.76478e-08	1	0	0	1	0	0
AAAATTTAACAAATTTTG	351	1844	18	232.462	295129023	136.5	502609768	33192	5.25356	1.50993	7.93249	3.66885	0.142785	0.0660393	0.692777	4.83804e-07	4.83804e-07	1	0	0	1	1	0
AAAATTTACAAAATTTATT	173	835	19	232.462	295129023	136.5	502609768	15865	4.82659	0.744208	3.59199	1.66133	0.0682478	0.0315652	0.671833	2.31247e-07	2.31247e-07	1	0	0	1	1	0
AAAATTTACAAAATTTTC	401	1999	18	232.462	295129023	136.5	502609768	35982	4.98504	1.72501	8.59926	3.97724	0.154787	0.0715903	0.657368	5.24471e-07	5.24471e-07	1	0	0	1	1	0
AAAATTTAGGAAATTTTGT	226	1107	19	232.462	295129023	136.5	502609768	21033	4.89823	0.972203	4.76207	2.2025	0.0904794	0.0418476	0.681805	3.06576e-07	3.06576e-07	1	0	0	1	1	0
AAAATTTATGAAATTTTG	355	1903	18	232.462	295129023	136.5	502609768	34254	5.36056	1.52713	8.18629	3.78624	0.147353	0.0681523	0.706887	4.99284e-07	4.99284e-07	1	0	0	1	1	0
AAAATTTCCCAAATTTCG	223	1170	18	232.462	295129023	136.5	502609768	21060	5.24664	0.959297	5.03308	2.32785	0.0905955	0.0419013	0.691864	3.06969e-07	3.06969e-07	1	0	0	1	1	0
AAAATTTCTAAAATTTTG	1	6	18	232.462	295129023	136.5	502609768	108	6	0.00430178	0.0258107	0.0119377	0.000464592	0.000214878	0.791209	1.5742e-09	1.5742e-09	1	0	0	1	1	0
AAAATTTGGG	70	421	10	232.462	295129023	136.5	502609768	4210	6.01429	0.301125	1.81105	0.837628	0.0181105	0.00837628	0.440607	6.13647e-08	6.13647e-08	1	0	0	1	0	0
AAAATTTTCCAAATTTCC	91	418	18	232.462	295129023	136.5	502609768	7524	4.59341	0.391462	1.79814	0.831659	0.0323666	0.0149699	0.605724	1.09669e-07	1.09669e-07	1	0	0	1	1	0
AAAC	1194	8055	4	232.462	295129023	136.5	502609768	32220	6.74623	5.13633	34.6508	16.0263	0.138603	0.0641054	0.197692	4.69637e-07	4.69637e-07	1	0	0	0	0	0
AAACAAAGACCTCAT	1	4	15	232.462	295129023	136.5	502609768	60	4	0.00430178	0.0172071	0.00795846	0.000258107	0.000119377	0.43956	8.74556e-10	8.74556e-10	1	0	0	1	0	0
AAACAAC	1	4	7	232.462	295129023	136.5	502609768	28	4	0.00430178	0.0172071	0.00795846	0.00012045	5.57092e-05	0.205128	4.08126e-10	4.08126e-10	1	0	0	1	0	0
AAACAACCCCGCAAG	1	4	15	232.462	295129023	136.5	502609768	60	4	0.00430178	0.0172071	0.00795846	0.000258107	0.000119377	0.43956	8.74556e-10	8.74556e-10	1	0	0	1	0	0
AAACAACGGGGAGCG	411	2036	15	232.462	295129023	136.5	502609768	30540	4.95377	1.76803	8.75843	4.05086	0.131376	0.0607628	0.54437	4.45149e-07	4.45149e-07	1	0	0	1	1	0
AAACAAGCGC	1	7	10	232.462	295129023	136.5	502609768	70	7	0.00430178	0.0301125	0.0139273	0.000301125	0.000139273	0.512821	1.02032e-09	1.02032e-09	1	0	0	1	1	0
AAACAC	238	964	6	232.462	295129023	136.5	502609768	5784	4.05042	1.02382	4.14692	1.91799	0.0248815	0.0115079	0.17804	8.43072e-08	8.43072e-08	1	0	0	1	0	0
AAACACACCACACAG	1	4	15	232.462	295129023	136.5	502609768	60	4	0.00430178	0.0172071	0.00795846	0.000258107	0.000119377	0.43956	8.74556e-10	8.74556e-10	1	0	0	1	0	0
AAACACC	19	76	7	232.462	295129023	136.5	502609768	532	4	0.0817338	0.326935	0.151211	0.00228855	0.00105848	0.205128	7.7544e-09	7.7544e-09	1	0	0	1	0	0
AAACACCAAAGGGCT	1	4	15	232.462	295129023	136.5	502609768	60	4	0.00430178	0.0172071	0.00795846	0.000258107	0.000119377	0.43956	8.74556e-10	8.74556e-10	1	0	0	1	0	0
AAACACCACACGCCCAATCACCAC	2	10	24	232.462	295129023	136.5	502609768	240	5	0.00860356	0.0430178	0.0198962	0.00103243	0.000477508	0.879121	3.49822e-09	3.49822e-09	1	0	0	1	1	0
AAACACCGACACTCACCTTC	1	4	20	232.462	295129023	136.5	502609768	80	4	0.00430178	0.0172071	0.00795846	0.000344143	0.000159169	0.586081	1.16607e-09	1.16607e-09	1	0	0	1	1	0
AAACACGGGCTGAAC	1	4	15	232.462	295129023	136.5	502609768	60	4	0.00430178	0.0172071	0.00795846	0.000258107	0.000119377	0.43956	8.74556e-10	8.74556e-10	1	0	0	1	0	0
AAACACT	2	13	7	232.462	295129023	136.5	502609768	91	6.5	0.00860356	0.0559232	0.025865	0.000391462	0.000181055	0.333333	1.32641e-09	1.32641e-09	1	0	0	1	0	0
AAACACTCGGCAGCC	1	4	15	232.462	295129023	136.5	502609768	60	4	0.00430178	0.0172071	0.00795846	0.000258107	0.000119377	0.43956	8.74556e-10	8.74556e-10	1	0	0	1	0	0
AAACACTCTCACACTCCATCGGC	6	27	23	232.462	295129023	136.5	502609768	621	4.5	0.0258107	0.116148	0.0537196	0.00267141	0.00123555	0.758242	9.05166e-09	9.05166e-09	1	0	0	1	1	0
AAACAG	89	357	6	232.462	295129023	136.5	502609768	2142	4.01124	0.382859	1.53574	0.710293	0.00921442	0.00426176	0.176318	3.12217e-08	3.12217e-08	1	0	0	1	0	0
AAACAGCC	204	1613	8	232.462	295129023	136.5	502609768	12904	7.90686	0.877563	6.93877	3.20925	0.0555102	0.025674	0.463406	1.88088e-07	1.88088e-07	1	0	0	1	0	0
AAACAGGAGCGCAGG	6	34	15	232.462	295129023	136.5	502609768	510	5.66667	0.0258107	0.146261	0.0676469	0.00219391	0.0010147	0.622711	7.43373e-09	7.43373e-09	1	0	0	1	1	0
AAACAGGCGATCGGACAAAGGCAAC	2	8	25	232.462	295129023	136.5	502609768	200	4	0.00860356	0.0344143	0.0159169	0.000860356	0.000397923	0.732601	2.91519e-09	2.91519e-09	1	0	0	1	1	0
AAACATC	25	209	7	232.462	295129023	136.5	502609768	1463	8.36	0.107545	0.899072	0.41583	0.00629351	0.00291081	0.428718	2.13246e-08	2.13246e-08	1	0	0	1	0	0
AAACATCCAACCAAT	1	4	15	232.462	295129023	136.5	502609768	60	4	0.00430178	0.0172071	0.00795846	0.000258107	0.000119377	0.43956	8.74556e-10	8.74556e-10	1	0	0	1	0	0
AAACC	9	57	5	232.462	295129023	136.5	502609768	285	6.33333	0.038716	0.245202	0.113408	0.00122601	0.00056704	0.23199	4.15414e-09	4.15414e-09	1	0	0	1	0	0
AAACCAC	3	13	7	232.462	295129023	136.5	502609768	91	4.33333	0.0129053	0.0559232	0.025865	0.000391462	0.000181055	0.222222	1.32641e-09	1.32641e-09	1	0	0	1	0	0
AAACCAG	1	4	7	232.462	295129023	136.5	502609768	28	4	0.00430178	0.0172071	0.00795846	0.00012045	5.57092e-05	0.205128	4.08126e-10	4.08126e-10	1	0	0	1	0	0
AAACCAGTCCATCCT	1	4	15	232.462	295129023	136.5	502609768	60	4	0.00430178	0.0172071	0.00795846	0.000258107	0.000119377	0.43956	8.74556e-10	8.74556e-10	1	0	0	1	0	0
AAACCATCCCAAACTCCCAGAAACG	4	17	25	232.462	295129023	136.5	502609768	425	4.25	0.0172071	0.0731303	0.0338235	0.00182826	0.000845586	0.778388	6.19477e-09	6.19477e-09	1	0	0	1	1	0
AAACCC	1011	5223	6	232.462	295129023	136.5	502609768	31338	5.16617	4.3491	22.4682	10.3918	0.134809	0.0623506	0.227084	4.56781e-07	4.56781e-07	1	0	0	1	0	0
AAACCCAAT	8	33	9	232.462	295129023	136.5	502609768	297	4.125	0.0344143	0.141959	0.0656573	0.00127763	0.000590916	0.271978	4.32905e-09	4.32905e-09	1	0	0	1	0	0
AAACCCATACCATCC	1	4	15	232.462	295129023	136.5	502609768	60	4	0.00430178	0.0172071	0.00795846	0.000258107	0.000119377	0.43956	8.74556e-10	8.74556e-10	1	0	0	1	0	0
AAACCCC	8	35	7	232.462	295129023	136.5	502609768	245	4.375	0.0344143	0.150562	0.0696365	0.00105394	0.000487456	0.224359	3.5711e-09	3.5711e-09	1	0	0	1	0	0
AAACCCCATCTCCAC	1	4	15	232.462	295129023	136.5	502609768	60	4	0.00430178	0.0172071	0.00795846	0.000258107	0.000119377	0.43956	8.74556e-10	8.74556e-10	1	0	0	1	0	0
AAACCCGCTCTATAAATCCGT	1	4	21	232.462	295129023	136.5	502609768	84	4	0.00430178	0.0172071	0.00795846	0.00036135	0.000167128	0.615385	1.22438e-09	1.22438e-09	1	0	0	1	1	0
AAACCCT	10	50	7	232.462	295129023	136.5	502609768	350	5	0.0430178	0.215089	0.0994808	0.00150562	0.000696365	0.25641	5.10158e-09	5.10158e-09	1	0	0	1	0	0
AAACCCTACCAAATC	1	4	15	232.462	295129023	136.5	502609768	60	4	0.00430178	0.0172071	0.00795846	0.000258107	0.000119377	0.43956	8.74556e-10	8.74556e-10	1	0	0	1	0	0
AAACCGACACTACACACCAGCAC	2	8	23	232.462	295129023	136.5	502609768	184	4	0.00860356	0.0344143	0.0159169	0.000791528	0.000366089	0.673993	2.68197e-09	2.68197e-09	1	0	0	1	1	0
AAACCGAGACCTCAC	1	6	15	232.462	295129023	136.5	502609768	90	6	0.00430178	0.0258107	0.0119377	0.00038716	0.000179065	0.659341	1.31183e-09	1.31183e-09	1	0	0	1	1	0
AAACCT	5	20	6	232.462	295129023	136.5	502609768	120	4	0.0215089	0.0860356	0.0397923	0.000516214	0.000238754	0.175824	1.74911e-09	1.74911e-09	1	0	0	1	0	0
AAACCTAGTC	1	4	10	232.462	295129023	136.5	502609768	40	4	0.00430178	0.0172071	0.00795846	0.000172071	7.95846e-05	0.29304	5.83037e-10	5.83037e-10	1	0	0	1	0	0
AAACCTCT	304	1399	8	232.462	295129023	136.5	502609768	11192	4.60197	1.30774	6.01819	2.78347	0.0481455	0.0222678	0.269713	1.63134e-07	1.63134e-07	1	0	0	1	0	0
AAACCTCTCCCAACC	1	4	15	232.462	295129023	136.5	502609768	60	4	0.00430178	0.0172071	0.00795846	0.000258107	0.000119377	0.43956	8.74556e-10	8.74556e-10	1	0	0	1	0	0
AAACG	127	649	5	232.462	295129023	136.5	502609768	3245	5.11024	0.546326	2.79186	1.29126	0.0139593	0.0064563	0.187188	4.72989e-08	4.72989e-08	1	0	0	1	0	0
AAACGACCCTCAGCC	167	707	15	232.462	295129023	136.5	502609768	10605	4.23353	0.718398	3.04136	1.40666	0.0456204	0.0210999	0.465223	1.54578e-07	1.54578e-07	1	0	0	1	0	0
AAACGAG	228	912	7	232.462	295129023	136.5	502609768	6384	4	0.980806	3.92322	1.81453	0.0274626	0.0127017	0.205128	9.30528e-08	9.30528e-08	1	0	0	1	0	0
AAACGAGGTGGCGGG	2	8	15	232.462	295129023	136.5	502609768	120	4	0.00860356	0.0344143	0.0159169	0.000516214	0.000238754	0.43956	1.74911e-09	1.74911e-09	1	0	0	1	0	0
AAACGCAACACCCGTCACCGCAAAG	3	12	25	232.462	295129023	136.5	502609768	300	4	0.0129053	0.0516214	0.0238754	0.00129053	0.000596885	0.732601	4.37278e-09	4.37278e-09	1	0	0	1	1	0
AAACGCCCAGCCAAG	36	194	15	232.462	295129023	136.5	502609768	2910	5.38889	0.154864	0.834546	0.385985	0.0125182	0.00578978	0.592186	4.2416e-08	4.2416e-08	1	0	0	1	1	0
AAACGCTCTCGACCTCTCGACTC	1	4	23	232.462	295129023	136.5	502609768	92	4	0.00430178	0.0172071	0.00795846	0.000395764	0.000183045	0.673993	1.34099e-09	1.34099e-09	1	0	0	1	1	0
AAACGCTGCACAC	1	4	13	232.462	295129023	136.5	502609768	52	4	0.00430178	0.0172071	0.00795846	0.000223693	0.00010346	0.380952	7.57949e-10	7.57949e-10	1	0	0	1	0	0
AAACGCTGG	198	903	9	232.462	295129023	136.5	502609768	8127	4.56061	0.851753	3.88451	1.79662	0.0349606	0.0161696	0.300699	1.18459e-07	1.18459e-07	1	0	0	1	0	0
AAACGGAAAGTGGCT	1	4	15	232.462	295129023	136.5	502609768	60	4	0.00430178	0.0172071	0.00795846	0.000258107	0.000119377	0.43956	8.74556e-10	8.74556e-10	1	0	0	1	0	0
AAACGGCCAACGCTTATTTGAT	2	11	22	232.462	295129023	136.5	502609768	242	5.5	0.00860356	0.0473196	0.0218858	0.00104103	0.000481487	0.886447	3.52738e-09	3.52738e-09	1	0	0	1	1	0
AAACGGCGACTGTGG	1	4	15	232.462	295129023	136.5	502609768	60	4	0.00430178	0.0172071	0.00795846	0.000258107	0.000119377	0.43956	8.74556e-10	8.74556e-10	1	0	0	1	0	0
AAACGGGTAAGGAAAGGGGCGGTC	2	8	24	232.462	295129023	136.5	502609768	192	4	0.00860356	0.0344143	0.0159169	0.000825942	0.000382006	0.703297	2.79858e-09	2.79858e-09	1	0	0	1	1	0
AAACGTAG	1	12	8	232.462	295129023	136.5	502609768	96	12	0.00430178	0.0516214	0.0238754	0.000412971	0.000191003	0.703297	1.39929e-09	1.39929e-09	1	0	0	1	1	0
AAACGTAGAC	1	4	10	232.462	295129023	136.5	502609768	40	4	0.00430178	0.0172071	0.00795846	0.000172071	7.95846e-05	0.29304	5.83037e-10	5.83037e-10	1	0	0	1	0	0
AAACGTGGCGACGGG	1	4	15	232.462	295129023	136.5	502609768	60	4	0.00430178	0.0172071	0.00795846	0.000258107	0.000119377	0.43956	8.74556e-10	8.74556e-10	1	0	0	1	0	0
AAACT	4	29	5	232.462	295129023	136.5	502609768	145	7.25	0.0172071	0.124752	0.0576988	0.000623758	0.000288494	0.265568	2.11351e-09	2.11351e-09	1	0	0	1	0	0
AAACTACGTACATGAACTACACG	6	24	23	232.462	295129023	136.5	502609768	552	4	0.0258107	0.103243	0.0477508	0.00237458	0.00109827	0.673993	8.04592e-09	8.04592e-09	1	0	0	1	1	0
AAACTC	190	760	6	232.462	295129023	136.5	502609768	4560	4	0.817338	3.26935	1.51211	0.0196161	0.00907265	0.175824	6.64663e-08	6.64663e-08	1	0	0	1	0	0
AAACTCCCAACGGCT	1	4	15	232.462	295129023	136.5	502609768	60	4	0.00430178	0.0172071	0.00795846	0.000258107	0.000119377	0.43956	8.74556e-10	8.74556e-10	1	0	0	1	0	0
AAACTCCTTGCACAC	1	4	15	232.462	295129023	136.5	502609768	60	4	0.00430178	0.0172071	0.00795846	0.000258107	0.000119377	0.43956	8.74556e-10	8.74556e-10	1	0	0	1	0	0
AAACTGC	110	440	7	232.462	295129023	136.5	502609768	3080	4	0.473196	1.89278	0.875431	0.0132495	0.00612801	0.205128	4.48939e-08	4.48939e-08	1	0	0	1	0	0
AAACTGCCGCT	161	752	11	232.462	295129023	136.5	502609768	8272	4.67081	0.692587	3.23494	1.49619	0.0355843	0.0164581	0.376402	1.20572e-07	1.20572e-07	1	0	0	1	0	0
AAACTGGTT	183	861	9	232.462	295129023	136.5	502609768	7749	4.70492	0.787226	3.70383	1.71306	0.0333345	0.0154175	0.310214	1.12949e-07	1.12949e-07	1	0	0	1	0	0
AAACTGTTGCCGCC	69860	283797	14	232.462	295129023	136.5	502609768	3973158	4.06237	300.522	1220.83	564.647	17.0917	7.90506	0.416653	5.79125e-05	5.79125e-05	1	1	1	1	0	0
AAACTT	368	3886	6	232.462	295129023	136.5	502609768	23316	10.5598	1.58306	16.7167	7.73164	0.1003	0.0463899	0.464166	3.39853e-07	3.39853e-07	1	0	0	1	0	0
AAACTTC	3	12	7	232.462	295129023	136.5	502609768	84	4	0.0129053	0.0516214	0.0238754	0.00036135	0.000167128	0.205128	1.22438e-09	1.22438e-09	1	0	0	1	0	0
AAACTTTGATGAGGC	1	4	15	232.462	295129023	136.5	502609768	60	4	0.00430178	0.0172071	0.00795846	0.000258107	0.000119377	0.43956	8.74556e-10	8.74556e-10	1	0	0	1	0	0
AAAG	3141	23249	4	232.462	295129023	136.5	502609768	92996	7.40178	13.5119	100.012	46.2566	0.400048	0.185026	0.216902	1.3555e-06	1.3555e-06	1	0	0	0	0	0
AAAGAACGC	1	5	9	232.462	295129023	136.5	502609768	45	5	0.00430178	0.0215089	0.00994808	0.00019358	8.95327e-05	0.32967	6.55917e-10	6.55917e-10	1	0	0	1	0	0
AAAGAAG	2	8	7	232.462	295129023	136.5	502609768	56	4	0.00860356	0.0344143	0.0159169	0.0002409	0.000111418	0.205128	8.16252e-10	8.16252e-10	1	0	0	1	0	0
AAAGAAGAAGAGAAG	991	4527	15	232.462	295129023	136.5	502609768	67905	4.56811	4.26307	19.4742	9.00699	0.292112	0.135105	0.50199	9.89779e-07	9.89779e-07	1	0	0	1	1	0
AAAGAAGCCCATACAACCCAGTCC	2	8	24	232.462	295129023	136.5	502609768	192	4	0.00860356	0.0344143	0.0159169	0.000825942	0.000382006	0.703297	2.79858e-09	2.79858e-09	1	0	0	1	1	0
AAAGAAGTGGGGGCG	1	5	15	232.462	295129023	136.5	502609768	75	5	0.00430178	0.0215089	0.00994808	0.000322634	0.000149221	0.549451	1.0932e-09	1.0932e-09	1	0	0	1	1	0
AAAGAATAT	8	58	9	232.462	295129023	136.5	502609768	522	7.25	0.0344143	0.249503	0.115398	0.00224553	0.00103858	0.478022	7.60864e-09	7.60864e-09	1	0	0	1	0	0
AAAGAC	3	14	6	232.462	295129023	136.5	502609768	84	4.66667	0.0129053	0.0602249	0.0278546	0.00036135	0.000167128	0.205128	1.22438e-09	1.22438e-09	1	0	0	1	0	0
AAAGACACAGCCACC	1	4	15	232.462	295129023	136.5	502609768	60	4	0.00430178	0.0172071	0.00795846	0.000258107	0.000119377	0.43956	8.74556e-10	8.74556e-10	1	0	0	1	0	0
AAAGACGGTAGAGGT	123	785	15	232.462	295129023	136.5	502609768	11775	6.38211	0.529119	3.3769	1.56185	0.0506535	0.0234277	0.701331	1.71632e-07	1.71632e-07	1	0	0	1	1	0
AAAGAG	689	2931	6	232.462	295129023	136.5	502609768	17586	4.25399	2.96393	12.6085	5.83156	0.0756511	0.0349894	0.186989	2.56332e-07	2.56332e-07	1	0	0	1	0	0
AAAGAGAAGAGCGTCGTGTAGGG	1	4	23	232.462	295129023	136.5	502609768	92	4	0.00430178	0.0172071	0.00795846	0.000395764	0.000183045	0.673993	1.34099e-09	1.34099e-09	1	0	0	1	1	0
AAAGAGAGAGTCACTGATTGGAGAG	2	9	25	232.462	295129023	136.5	502609768	225	4.5	0.00860356	0.038716	0.0179065	0.000967901	0.000447663	0.824176	3.27959e-09	3.27959e-09	1	0	0	1	1	0
AAAGAGATCATAGTAACCGCCGTG	4	17	24	232.462	295129023	136.5	502609768	408	4.25	0.0172071	0.0731303	0.0338235	0.00175513	0.000811763	0.747253	5.94698e-09	5.94698e-09	1	0	0	1	1	0
AAAGAGATGT	4	20	10	232.462	295129023	136.5	502609768	200	5	0.0172071	0.0860356	0.0397923	0.000860356	0.000397923	0.3663	2.91519e-09	2.91519e-09	1	0	0	1	0	0
AAAGAGG	2	8	7	232.462	295129023	136.5	502609768	56	4	0.00860356	0.0344143	0.0159169	0.0002409	0.000111418	0.205128	8.16252e-10	8.16252e-10	1	0	0	1	0	0
AAAGAGGAGGGAG	1	4	13	232.462	295129023	136.5	502609768	52	4	0.00430178	0.0172071	0.00795846	0.000223693	0.00010346	0.380952	7.57949e-10	7.57949e-10	1	0	0	1	0	0
AAAGAGTGCC	1	4	10	232.462	295129023	136.5	502609768	40	4	0.00430178	0.0172071	0.00795846	0.000172071	7.95846e-05	0.29304	5.83037e-10	5.83037e-10	1	0	0	1	0	0
AAAGAGTGTAGATCTCGGTAGGG	2	11	23	232.462	295129023	136.5	502609768	253	5.5	0.00860356	0.0473196	0.0218858	0.00108835	0.000503373	0.92674	3.68771e-09	3.68771e-09	1	0	0	1	1	0
AAAGAGTGTAGATCTCGGTGGTG	21	85	23	232.462	295129023	136.5	502609768	1955	4.04762	0.0903374	0.365651	0.169117	0.00840998	0.0038897	0.682016	2.8496e-08	2.8496e-08	1	0	0	1	1	0
AAAGAT	158	632	6	232.462	295129023	136.5	502609768	3792	4	0.679681	2.71873	1.25744	0.0163124	0.00754462	0.175824	5.52719e-08	5.52719e-08	1	0	0	1	0	0
AAAGATAAGCGTTCCCTGATTTGGG	1	4	25	232.462	295129023	136.5	502609768	100	4	0.00430178	0.0172071	0.00795846	0.000430178	0.000198962	0.732601	1.45759e-09	1.45759e-09	1	0	0	1	1	0
AAAGATAGGGTGTTG	1	4	15	232.462	295129023	136.5	502609768	60	4	0.00430178	0.0172071	0.00795846	0.000258107	0.000119377	0.43956	8.74556e-10	8.74556e-10	1	0	0	1	0	0
AAAGATGAGAATGAG	1	4	15	232.462	295129023	136.5	502609768	60	4	0.00430178	0.0172071	0.00795846	0.000258107	0.000119377	0.43956	8.74556e-10	8.74556e-10	1	0	0	1	0	0
AAAGCACATACACCG	1	4	15	232.462	295129023	136.5	502609768	60	4	0.00430178	0.0172071	0.00795846	0.000258107	0.000119377	0.43956	8.74556e-10	8.74556e-10	1	0	0	1	0	0
AAAGCACCAGCCAAC	1	4	15	232.462	295129023	136.5	502609768	60	4	0.00430178	0.0172071	0.00795846	0.000258107	0.000119377	0.43956	8.74556e-10	8.74556e-10	1	0	0	1	0	0
AAAGCC	482	3095	6	232.462	295129023	136.5	502609768	18570	6.42116	2.07346	13.314	6.15786	0.0798841	0.0369472	0.282249	2.70675e-07	2.70675e-07	1	0	0	1	0	0
AAAGCCAACACACCG	1	4	15	232.462	295129023	136.5	502609768	60	4	0.00430178	0.0172071	0.00795846	0.000258107	0.000119377	0.43956	8.74556e-10	8.74556e-10	1	0	0	1	0	0
AAAGCG	126	504	6	232.462	295129023	136.5	502609768	3024	4	0.542024	2.1681	1.00277	0.0130086	0.0060166	0.175824	4.40776e-08	4.40776e-08	1	0	0	1	0	0
AAAGCGACAGCGTGG	19	90	15	232.462	295129023	136.5	502609768	1350	4.73684	0.0817338	0.38716	0.179065	0.0058074	0.00268598	0.520532	1.96775e-08	1.96775e-08	1	0	0	1	1	0
AAAGCGACCAGACAT	227	1140	15	232.462	295129023	136.5	502609768	17100	5.02203	0.976504	4.90403	2.26816	0.0735605	0.0340224	0.551871	2.49248e-07	2.49248e-07	1	0	0	1	1	0
AAAGCT	1	4	6	232.462	295129023	136.5	502609768	24	4	0.00430178	0.0172071	0.00795846	0.000103243	4.77508e-05	0.175824	3.49822e-10	3.49822e-10	1	0	0	1	0	0
AAAGCTAACCTCCAAGACGTCC	5	22	22	232.462	295129023	136.5	502609768	484	4.4	0.0215089	0.0946392	0.0437715	0.00208206	0.000962974	0.709158	7.05475e-09	7.05475e-09	1	0	0	1	1	0
AAAGG	1569	17789	5	232.462	295129023	136.5	502609768	88945	11.3378	6.7495	76.5244	35.3933	0.382622	0.176966	0.415304	1.29646e-06	1.29646e-06	1	0	0	1	0	0
AAAGGAACGG	1	4	10	232.462	295129023	136.5	502609768	40	4	0.00430178	0.0172071	0.00795846	0.000172071	7.95846e-05	0.29304	5.83037e-10	5.83037e-10	1	0	0	1	0	0
AAAGGAAG	7	35	8	232.462	295129023	136.5	502609768	280	5	0.0301125	0.150562	0.0696365	0.0012045	0.000557092	0.29304	4.08126e-09	4.08126e-09	1	0	0	1	0	0
AAAGGAAGTGTTGAC	1	4	15	232.462	295129023	136.5	502609768	60	4	0.00430178	0.0172071	0.00795846	0.000258107	0.000119377	0.43956	8.74556e-10	8.74556e-10	1	0	0	1	0	0
AAAGGAG	35	188	7	232.462	295129023	136.5	502609768	1316	5.37143	0.150562	0.808735	0.374048	0.00566114	0.00261833	0.275458	1.91819e-08	1.91819e-08	1	0	0	1	0	0
AAAGGAGGGCTGGAG	1	4	15	232.462	295129023	136.5	502609768	60	4	0.00430178	0.0172071	0.00795846	0.000258107	0.000119377	0.43956	8.74556e-10	8.74556e-10	1	0	0	1	0	0
AAAGGAGTAGGG	1	4	12	232.462	295129023	136.5	502609768	48	4	0.00430178	0.0172071	0.00795846	0.000206486	9.55015e-05	0.351648	6.99645e-10	6.99645e-10	1	0	0	1	0	0
AAAGGATACCAATTTACTATGTAGC	2	9	25	232.462	295129023	136.5	502609768	225	4.5	0.00860356	0.038716	0.0179065	0.000967901	0.000447663	0.824176	3.27959e-09	3.27959e-09	1	0	0	1	1	0
AAAGGATACTCATTTACTATGTAGC	6	25	25	232.462	295129023	136.5	502609768	625	4.16667	0.0258107	0.107545	0.0497404	0.00268861	0.00124351	0.763126	9.10996e-09	9.10996e-09	1	0	0	1	1	0
AAAGGATCAACACCTCAACACATC	21	95	24	232.462	295129023	136.5	502609768	2280	4.52381	0.0903374	0.408669	0.189013	0.00980806	0.00453632	0.795395	3.32331e-08	3.32331e-08	1	0	0	1	1	0
AAAGGATGCATGACGGATGTGAATG	2	8	25	232.462	295129023	136.5	502609768	200	4	0.00860356	0.0344143	0.0159169	0.000860356	0.000397923	0.732601	2.91519e-09	2.91519e-09	1	0	0	1	1	0
AAAGGCAGGCAAGTCGGGATGCAG	4	16	24	232.462	295129023	136.5	502609768	384	4	0.0172071	0.0688285	0.0318338	0.00165188	0.000764012	0.703297	5.59716e-09	5.59716e-09	1	0	0	1	1	0
AAAGGCAGTATGGTCTAGCGTGTGT	1	4	25	232.462	295129023	136.5	502609768	100	4	0.00430178	0.0172071	0.00795846	0.000430178	0.000198962	0.732601	1.45759e-09	1.45759e-09	1	0	0	1	1	0
AAAGGCCCACCCCGC	1	4	15	232.462	295129023	136.5	502609768	60	4	0.00430178	0.0172071	0.00795846	0.000258107	0.000119377	0.43956	8.74556e-10	8.74556e-10	1	0	0	1	0	0
AAAGGG	3	13	6	232.462	295129023	136.5	502609768	78	4.33333	0.0129053	0.0559232	0.025865	0.000335539	0.00015519	0.190476	1.13692e-09	1.13692e-09	1	0	0	1	0	0
AAAGGGAAGGG	3	12	11	232.462	295129023	136.5	502609768	132	4	0.0129053	0.0516214	0.0238754	0.000567835	0.000262629	0.322344	1.92402e-09	1.92402e-09	1	0	0	1	0	0
AAAGGGAGGGATTCG	16	87	15	232.462	295129023	136.5	502609768	1305	5.4375	0.0688285	0.374255	0.173097	0.00561382	0.00259645	0.597527	1.90216e-08	1.90216e-08	1	0	0	1	1	0
AAAGGGCTACTACCTCAAGCTGG	2	8	23	232.462	295129023	136.5	502609768	184	4	0.00860356	0.0344143	0.0159169	0.000791528	0.000366089	0.673993	2.68197e-09	2.68197e-09	1	0	0	1	1	0
AAAGGGG	1	4	7	232.462	295129023	136.5	502609768	28	4	0.00430178	0.0172071	0.00795846	0.00012045	5.57092e-05	0.205128	4.08126e-10	4.08126e-10	1	0	0	1	0	0
AAAGGGT	1	4	7	232.462	295129023	136.5	502609768	28	4	0.00430178	0.0172071	0.00795846	0.00012045	5.57092e-05	0.205128	4.08126e-10	4.08126e-10	1	0	0	1	0	0
AAAGGGTCGTCATGC	10	50	15	232.462	295129023	136.5	502609768	750	5	0.0430178	0.215089	0.0994808	0.00322634	0.00149221	0.549451	1.0932e-08	1.0932e-08	1	0	0	1	1	0
AAAGGGTGG	2	9	9	232.462	295129023	136.5	502609768	81	4.5	0.00860356	0.038716	0.0179065	0.000348444	0.000161159	0.296703	1.18065e-09	1.18065e-09	1	0	0	1	0	0
AAAGGGTGGG	58	263	10	232.462	295129023	136.5	502609768	2630	4.53448	0.249503	1.13137	0.523269	0.0113137	0.00523269	0.332197	3.83347e-08	3.83347e-08	1	0	0	1	0	0
AAAGGTAGCGGTGTT	2	8	15	232.462	295129023	136.5	502609768	120	4	0.00860356	0.0344143	0.0159169	0.000516214	0.000238754	0.43956	1.74911e-09	1.74911e-09	1	0	0	1	0	0
AAAGGTGAGGAGGGT	2	15	15	232.462	295129023	136.5	502609768	225	7.5	0.00860356	0.0645267	0.0298442	0.000967901	0.000447663	0.824176	3.27959e-09	3.27959e-09	1	0	0	1	1	0
AAAGT	137	686	5	232.462	295129023	136.5	502609768	3430	5.0073	0.589344	2.95102	1.36488	0.0147551	0.00682438	0.183418	4.99955e-08	4.99955e-08	1	0	0	1	0	0
AAAGTC	3	12	6	232.462	295129023	136.5	502609768	72	4	0.0129053	0.0516214	0.0238754	0.000309728	0.000143252	0.175824	1.04947e-09	1.04947e-09	1	0	0	1	0	0
AAAGTGGGAGTGCGG	1	5	15	232.462	295129023	136.5	502609768	75	5	0.00430178	0.0215089	0.00994808	0.000322634	0.000149221	0.549451	1.0932e-09	1.0932e-09	1	0	0	1	1	0
AAAGTT	1	4	6	232.462	295129023	136.5	502609768	24	4	0.00430178	0.0172071	0.00795846	0.000103243	4.77508e-05	0.175824	3.49822e-10	3.49822e-10	1	0	0	1	0	0
AAAT	28345	198358	4	232.462	295129023	136.5	502609768	793432	6.99799	121.934	853.293	394.656	3.41317	1.57862	0.205069	1.1565e-05	1.1565e-05	1	1	0	0	0	0
AAATAAATG	169	756	9	232.462	295129023	136.5	502609768	6804	4.47337	0.727001	3.25215	1.50415	0.0292693	0.0135373	0.294948	9.91747e-08	9.91747e-08	1	0	0	1	0	0
AAATAAC	1	14	7	232.462	295129023	136.5	502609768	98	14	0.00430178	0.0602249	0.0278546	0.000421575	0.000194982	0.717949	1.42844e-09	1.42844e-09	1	0	0	1	1	0
AAATAACGCAACCAG	1	5	15	232.462	295129023	136.5	502609768	75	5	0.00430178	0.0215089	0.00994808	0.000322634	0.000149221	0.549451	1.0932e-09	1.0932e-09	1	0	0	1	1	0
AAATAACTCGTCACG	1	4	15	232.462	295129023	136.5	502609768	60	4	0.00430178	0.0172071	0.00795846	0.000258107	0.000119377	0.43956	8.74556e-10	8.74556e-10	1	0	0	1	0	0
AAATAAT	5	22	7	232.462	295129023	136.5	502609768	154	4.4	0.0215089	0.0946392	0.0437715	0.000662474	0.000306401	0.225641	2.24469e-09	2.24469e-09	1	0	0	1	0	0
AAATAATAAT	1	4	10	232.462	295129023	136.5	502609768	40	4	0.00430178	0.0172071	0.00795846	0.000172071	7.95846e-05	0.29304	5.83037e-10	5.83037e-10	1	0	0	1	0	0
AAATAATT	156	1176	8	232.462	295129023	136.5	502609768	9408	7.53846	0.671078	5.0589	2.33979	0.0404712	0.0187183	0.441815	1.3713e-07	1.3713e-07	1	0	0	1	0	0
AAATAC	2	9	6	232.462	295129023	136.5	502609768	54	4.5	0.00860356	0.038716	0.0179065	0.000232296	0.000107439	0.197802	7.871e-10	7.871e-10	1	0	0	1	0	0
AAATACAT	167	716	8	232.462	295129023	136.5	502609768	5728	4.28743	0.718398	3.08008	1.42456	0.0246406	0.0113965	0.251278	8.3491e-08	8.3491e-08	1	0	0	1	0	0
AAATACTCGG	2	8	10	232.462	295129023	136.5	502609768	80	4	0.00860356	0.0344143	0.0159169	0.000344143	0.000159169	0.29304	1.16607e-09	1.16607e-09	1	0	0	1	0	0
AAATAG	285	1142	6	232.462	295129023	136.5	502609768	6852	4.00702	1.22601	4.91263	2.27214	0.0294758	0.0136328	0.176133	9.98743e-08	9.98743e-08	1	0	0	1	0	0
AAATAGAT	2	11	8	232.462	295129023	136.5	502609768	88	5.5	0.00860356	0.0473196	0.0218858	0.000378557	0.000175086	0.322344	1.28268e-09	1.28268e-09	1	0	0	1	0	0
AAATAGG	67	268	7	232.462	295129023	136.5	502609768	1876	4	0.288219	1.15288	0.533217	0.00807014	0.00373252	0.205128	2.73445e-08	2.73445e-08	1	0	0	1	0	0
AAATAGGG	2	8	8	232.462	295129023	136.5	502609768	64	4	0.00860356	0.0344143	0.0159169	0.000275314	0.000127335	0.234432	9.3286e-10	9.3286e-10	1	0	0	1	0	0
AAATAGTTAACGAGACTCAACGAAC	2	9	25	232.462	295129023	136.5	502609768	225	4.5	0.00860356	0.038716	0.0179065	0.000967901	0.000447663	0.824176	3.27959e-09	3.27959e-09	1	0	0	1	1	0
AAATAT	669	3763	6	232.462	295129023	136.5	502609768	22578	5.62481	2.87789	16.1876	7.48692	0.0971256	0.0449215	0.247245	3.29095e-07	3.29095e-07	1	0	0	1	0	0
AAATC	301	1643	5	232.462	295129023	136.5	502609768	8215	5.45847	1.29484	7.06783	3.26894	0.0353391	0.0163447	0.199944	1.19741e-07	1.19741e-07	1	0	0	1	0	0
AAATCCACTGTCACC	1	4	15	232.462	295129023	136.5	502609768	60	4	0.00430178	0.0172071	0.00795846	0.000258107	0.000119377	0.43956	8.74556e-10	8.74556e-10	1	0	0	1	0	0
AAATCCAGCGCCAACGCCAGATCC	1	4	24	232.462	295129023	136.5	502609768	96	4	0.00430178	0.0172071	0.00795846	0.000412971	0.000191003	0.703297	1.39929e-09	1.39929e-09	1	0	0	1	1	0
AAATCCC	1	4	7	232.462	295129023	136.5	502609768	28	4	0.00430178	0.0172071	0.00795846	0.00012045	5.57092e-05	0.205128	4.08126e-10	4.08126e-10	1	0	0	1	0	0
AAATCCTCACCAACC	1	5	15	232.462	295129023	136.5	502609768	75	5	0.00430178	0.0215089	0.00994808	0.000322634	0.000149221	0.549451	1.0932e-09	1.0932e-09	1	0	0	1	1	0
AAATCGAGAGAGATCATGAACGC	4	20	23	232.462	295129023	136.5	502609768	460	5	0.0172071	0.0860356	0.0397923	0.00197882	0.000915223	0.842491	6.70493e-09	6.70493e-09	1	0	0	1	1	0
AAATCGAGGTCG	1	4	12	232.462	295129023	136.5	502609768	48	4	0.00430178	0.0172071	0.00795846	0.000206486	9.55015e-05	0.351648	6.99645e-10	6.99645e-10	1	0	0	1	0	0
AAATCGGCAG	12	76	10	232.462	295129023	136.5	502609768	760	6.33333	0.0516214	0.326935	0.151211	0.00326935	0.00151211	0.46398	1.10777e-08	1.10777e-08	1	0	0	1	0	0
AAATCGTCAGTTATC	467	2623	15	232.462	295129023	136.5	502609768	39345	5.6167	2.00893	11.2836	5.21876	0.169254	0.0782814	0.61722	5.7349e-07	5.7349e-07	1	0	0	1	1	0
AAATCT	5032	21032	6	232.462	295129023	136.5	502609768	126192	4.17965	21.6466	90.4751	41.8456	0.54285	0.251074	0.183721	1.83937e-06	1.83937e-06	1	0	0	1	0	0
AAATCTCT	4	22	8	232.462	295129023	136.5	502609768	176	5.5	0.0172071	0.0946392	0.0437715	0.000757114	0.000350172	0.322344	2.56536e-09	2.56536e-09	1	0	0	1	0	0
AAATCTGACCTCGCC	1	5	15	232.462	295129023	136.5	502609768	75	5	0.00430178	0.0215089	0.00994808	0.000322634	0.000149221	0.549451	1.0932e-09	1.0932e-09	1	0	0	1	1	0
AAATCTGTCGAACAC	1	4	15	232.462	295129023	136.5	502609768	60	4	0.00430178	0.0172071	0.00795846	0.000258107	0.000119377	0.43956	8.74556e-10	8.74556e-10	1	0	0	1	0	0
AAATCTT	39	156	7	232.462	295129023	136.5	502609768	1092	4	0.167769	0.671078	0.31038	0.00469755	0.00217266	0.205128	1.59169e-08	1.59169e-08	1	0	0	1	0	0
AAATG	143	728	5	232.462	295129023	136.5	502609768	3640	5.09091	0.615155	3.1317	1.44844	0.0156585	0.0072422	0.18648	5.30564e-08	5.30564e-08	1	0	0	1	0	0
AAATGATAT	1	4	9	232.462	295129023	136.5	502609768	36	4	0.00430178	0.0172071	0.00795846	0.000154864	7.16261e-05	0.263736	5.24734e-10	5.24734e-10	1	0	0	1	0	0
AAATGCAAGAAGGGG	610	3384	15	232.462	295129023	136.5	502609768	50760	5.54754	2.62409	14.5572	6.73286	0.218358	0.100993	0.60962	7.39874e-07	7.39874e-07	1	0	0	1	1	0
AAATGCCTAGTAAGATCGGAAGAGT	2	9	25	232.462	295129023	136.5	502609768	225	4.5	0.00860356	0.038716	0.0179065	0.000967901	0.000447663	0.824176	3.27959e-09	3.27959e-09	1	0	0	1	1	0
AAATGG	108	432	6	232.462	295129023	136.5	502609768	2592	4	0.464592	1.85837	0.859514	0.0111502	0.00515708	0.175824	3.77808e-08	3.77808e-08	1	0	0	1	0	0
AAATGGGGGAG	4	16	11	232.462	295129023	136.5	502609768	176	4	0.0172071	0.0688285	0.0318338	0.000757114	0.000350172	0.322344	2.56536e-09	2.56536e-09	1	0	0	1	0	0
AAATGT	138	553	6	232.462	295129023	136.5	502609768	3318	4.00725	0.593646	2.37889	1.10026	0.0142733	0.00660154	0.176143	4.8363e-08	4.8363e-08	1	0	0	1	0	0
AAATGTAAGTGTGAGTGT	1	4	18	232.462	295129023	136.5	502609768	72	4	0.00430178	0.0172071	0.00795846	0.000309728	0.000143252	0.527473	1.04947e-09	1.04947e-09	1	0	0	1	1	0
AAATGTAATG	288	2854	10	232.462	295129023	136.5	502609768	28540	9.90972	1.23891	12.2773	5.67836	0.122773	0.0567836	0.725987	4.15997e-07	4.15997e-07	1	0	0	1	1	0
AAATGTG	173	968	7	232.462	295129023	136.5	502609768	6776	5.59538	0.744208	4.16412	1.92595	0.0291489	0.0134816	0.286942	9.87665e-08	9.87665e-08	1	0	0	1	0	0
AAATGTGATG	141	659	10	232.462	295129023	136.5	502609768	6590	4.67376	0.606551	2.83487	1.31116	0.0283487	0.0131116	0.3424	9.60554e-08	9.60554e-08	1	0	0	1	0	0
AAATGTT	1	5	7	232.462	295129023	136.5	502609768	35	5	0.00430178	0.0215089	0.00994808	0.000150562	6.96365e-05	0.25641	5.10158e-10	5.10158e-10	1	0	0	1	0	0
AAATT	137	912	5	232.462	295129023	136.5	502609768	4560	6.65693	0.589344	3.92322	1.81453	0.0196161	0.00907265	0.243844	6.64663e-08	6.64663e-08	1	0	0	1	0	0
AAATTAC	17	96	7	232.462	295129023	136.5	502609768	672	5.64706	0.0731303	0.412971	0.191003	0.0028908	0.00133702	0.289593	9.79503e-09	9.79503e-09	1	0	0	1	0	0
AAATTAT	12	48	7	232.462	295129023	136.5	502609768	336	4	0.0516214	0.206486	0.0955015	0.0014454	0.000668511	0.205128	4.89751e-09	4.89751e-09	1	0	0	1	0	0
AAATTC	191	764	6	232.462	295129023	136.5	502609768	4584	4	0.82164	3.28656	1.52007	0.0197194	0.0091204	0.175824	6.68161e-08	6.68161e-08	1	0	0	1	0	0
AAATTCT	47	188	7	232.462	295129023	136.5	502609768	1316	4	0.202184	0.808735	0.374048	0.00566114	0.00261833	0.205128	1.91819e-08	1.91819e-08	1	0	0	1	0	0
AAATTG	296	1190	6	232.462	295129023	136.5	502609768	7140	4.02027	1.27333	5.11912	2.36764	0.0307147	0.0142059	0.176715	1.04072e-07	1.04072e-07	1	0	0	1	0	0
AAATTGCCGCT	159	723	11	232.462	295129023	136.5	502609768	7953	4.54717	0.683983	3.11019	1.43849	0.0342121	0.0158234	0.366439	1.15922e-07	1.15922e-07	1	0	0	1	0	0
AAATTGG	151	604	7	232.462	295129023	136.5	502609768	4228	4	0.649569	2.59828	1.20173	0.0181879	0.00841209	0.205128	6.16271e-08	6.16271e-08	1	0	0	1	0	0
AAATTT	173	697	6	232.462	295129023	136.5	502609768	4182	4.0289	0.744208	2.99834	1.38676	0.0179901	0.00832057	0.177095	6.09566e-08	6.09566e-08	1	0	0	1	0	0
AAATTTCTC	167	956	9	232.462	295129023	136.5	502609768	8604	5.72455	0.718398	4.1125	1.90207	0.0370125	0.0171186	0.377443	1.25411e-07	1.25411e-07	1	0	0	1	0	0
AAC	27164	256163	3	232.462	295129023	136.5	502609768	768489	9.43024	116.854	1101.96	509.666	3.30587	1.529	0.207258	1.12014e-05	1.12014e-05	1	1	0	0	0	0
AACAACAACCACTCC	1	4	15	232.462	295129023	136.5	502609768	60	4	0.00430178	0.0172071	0.00795846	0.000258107	0.000119377	0.43956	8.74556e-10	8.74556e-10	1	0	0	1	0	0
AACAACAAGCAGCCC	16	110	15	232.462	295129023	136.5	502609768	1650	6.875	0.0688285	0.473196	0.218858	0.00709794	0.00328286	0.755495	2.40503e-08	2.40503e-08	1	0	0	1	1	0
AACAACAGCGGAGGG	515	2605	15	232.462	295129023	136.5	502609768	39075	5.05825	2.21542	11.2061	5.18295	0.168092	0.0777442	0.555852	5.69555e-07	5.69555e-07	1	0	0	1	1	0
AACAACC	2	8	7	232.462	295129023	136.5	502609768	56	4	0.00860356	0.0344143	0.0159169	0.0002409	0.000111418	0.205128	8.16252e-10	8.16252e-10	1	0	0	1	0	0
AACAACCAGAACCAG	1	5	15	232.462	295129023	136.5	502609768	75	5	0.00430178	0.0215089	0.00994808	0.000322634	0.000149221	0.549451	1.0932e-09	1.0932e-09	1	0	0	1	1	0
AACAACCCAATATCG	1	4	15	232.462	295129023	136.5	502609768	60	4	0.00430178	0.0172071	0.00795846	0.000258107	0.000119377	0.43956	8.74556e-10	8.74556e-10	1	0	0	1	0	0
AACAACCGGAACGCC	2	9	15	232.462	295129023	136.5	502609768	135	4.5	0.00860356	0.038716	0.0179065	0.00058074	0.000268598	0.494505	1.96775e-09	1.96775e-09	1	0	0	1	0	0
AACAACCTACCATCCTCAACCCGCT	2	8	25	232.462	295129023	136.5	502609768	200	4	0.00860356	0.0344143	0.0159169	0.000860356	0.000397923	0.732601	2.91519e-09	2.91519e-09	1	0	0	1	1	0
AACAACCTCACTCAACACCACCTCC	1	4	25	232.462	295129023	136.5	502609768	100	4	0.00430178	0.0172071	0.00795846	0.000430178	0.000198962	0.732601	1.45759e-09	1.45759e-09	1	0	0	1	1	0
AACAACG	20	82	7	232.462	295129023	136.5	502609768	574	4.1	0.0860356	0.352746	0.163148	0.00246922	0.00114204	0.210256	8.36659e-09	8.36659e-09	1	0	0	1	0	0
AACAACTCGCCACTC	2	13	15	232.462	295129023	136.5	502609768	195	6.5	0.00860356	0.0559232	0.025865	0.000838847	0.000387975	0.714286	2.84231e-09	2.84231e-09	1	0	0	1	1	0
AACAACTCGGCCCAC	14	75	15	232.462	295129023	136.5	502609768	1125	5.35714	0.0602249	0.322634	0.149221	0.0048395	0.00223832	0.588697	1.63979e-08	1.63979e-08	1	0	0	1	1	0
AACAACTTCCACACC	1	5	15	232.462	295129023	136.5	502609768	75	5	0.00430178	0.0215089	0.00994808	0.000322634	0.000149221	0.549451	1.0932e-09	1.0932e-09	1	0	0	1	1	0
AACAAGGGATGGCCGCTCAAGTGAT	2	8	25	232.462	295129023	136.5	502609768	200	4	0.00860356	0.0344143	0.0159169	0.000860356	0.000397923	0.732601	2.91519e-09	2.91519e-09	1	0	0	1	1	0
AACAAGTAC	1	5	9	232.462	295129023	136.5	502609768	45	5	0.00430178	0.0215089	0.00994808	0.00019358	8.95327e-05	0.32967	6.55917e-10	6.55917e-10	1	0	0	1	0	0
AACAAGTGAGTGAATGAGAGAATG	1	4	24	232.462	295129023	136.5	502609768	96	4	0.00430178	0.0172071	0.00795846	0.000412971	0.000191003	0.703297	1.39929e-09	1.39929e-09	1	0	0	1	1	0
AACAAGTGCTTCTCT	1	4	15	232.462	295129023	136.5	502609768	60	4	0.00430178	0.0172071	0.00795846	0.000258107	0.000119377	0.43956	8.74556e-10	8.74556e-10	1	0	0	1	0	0
AACAAGTGGGAGTGC	1	4	15	232.462	295129023	136.5	502609768	60	4	0.00430178	0.0172071	0.00795846	0.000258107	0.000119377	0.43956	8.74556e-10	8.74556e-10	1	0	0	1	0	0
AACAAT	262	1276	6	232.462	295129023	136.5	502609768	7656	4.87023	1.12707	5.48907	2.53875	0.0329344	0.0152325	0.214076	1.11593e-07	1.11593e-07	1	0	0	1	0	0
AACAATAACCAACAC	1	4	15	232.462	295129023	136.5	502609768	60	4	0.00430178	0.0172071	0.00795846	0.000258107	0.000119377	0.43956	8.74556e-10	8.74556e-10	1	0	0	1	0	0
AACAATACTCGCCGT	1	4	15	232.462	295129023	136.5	502609768	60	4	0.00430178	0.0172071	0.00795846	0.000258107	0.000119377	0.43956	8.74556e-10	8.74556e-10	1	0	0	1	0	0
AACAATAGCAATACTCCCGGC	1	5	21	232.462	295129023	136.5	502609768	105	5	0.00430178	0.0215089	0.00994808	0.000451687	0.00020891	0.769231	1.53047e-09	1.53047e-09	1	0	0	1	1	0
AACAATAT	92	492	8	232.462	295129023	136.5	502609768	3936	5.34783	0.395764	2.11648	0.978891	0.0169318	0.00783113	0.313426	5.73709e-08	5.73709e-08	1	0	0	1	0	0
AACAATCAAT	1	4	10	232.462	295129023	136.5	502609768	40	4	0.00430178	0.0172071	0.00795846	0.000172071	7.95846e-05	0.29304	5.83037e-10	5.83037e-10	1	0	0	1	0	0
AACAATCACAGCCAG	1	5	15	232.462	295129023	136.5	502609768	75	5	0.00430178	0.0215089	0.00994808	0.000322634	0.000149221	0.549451	1.0932e-09	1.0932e-09	1	0	0	1	1	0
AACAC	106	544	5	232.462	295129023	136.5	502609768	2720	5.13208	0.455989	2.34017	1.08235	0.0117008	0.00541175	0.187988	3.96465e-08	3.96465e-08	1	0	0	1	0	0
AACACAATAC	3	12	10	232.462	295129023	136.5	502609768	120	4	0.0129053	0.0516214	0.0238754	0.000516214	0.000238754	0.29304	1.74911e-09	1.74911e-09	1	0	0	1	0	0
AACACAC	19	81	7	232.462	295129023	136.5	502609768	567	4.26316	0.0817338	0.348444	0.161159	0.00243911	0.00112811	0.218623	8.26456e-09	8.26456e-09	1	0	0	1	0	0
AACACACACTCACATACACAC	1	4	21	232.462	295129023	136.5	502609768	84	4	0.00430178	0.0172071	0.00795846	0.00036135	0.000167128	0.615385	1.22438e-09	1.22438e-09	1	0	0	1	1	0
AACACACATAC	1	4	11	232.462	295129023	136.5	502609768	44	4	0.00430178	0.0172071	0.00795846	0.000189278	8.75431e-05	0.322344	6.41341e-10	6.41341e-10	1	0	0	1	0	0
AACACACCACATCAC	1	4	15	232.462	295129023	136.5	502609768	60	4	0.00430178	0.0172071	0.00795846	0.000258107	0.000119377	0.43956	8.74556e-10	8.74556e-10	1	0	0	1	0	0
AACACACCGACCGCC	591	2664	15	232.462	295129023	136.5	502609768	39960	4.50761	2.54235	11.4599	5.30033	0.171899	0.079505	0.495342	5.82454e-07	5.82454e-07	1	0	0	1	0	0
AACACAGGC	8	46	9	232.462	295129023	136.5	502609768	414	5.75	0.0344143	0.197882	0.0915223	0.00178094	0.000823701	0.379121	6.03444e-09	6.03444e-09	1	0	0	1	0	0
AACACAGTCGGCTCC	2	9	15	232.462	295129023	136.5	502609768	135	4.5	0.00860356	0.038716	0.0179065	0.00058074	0.000268598	0.494505	1.96775e-09	1.96775e-09	1	0	0	1	0	0
AACACATAGATTCCCAACACTCCC	2	8	24	232.462	295129023	136.5	502609768	192	4	0.00860356	0.0344143	0.0159169	0.000825942	0.000382006	0.703297	2.79858e-09	2.79858e-09	1	0	0	1	1	0
AACACATCACCACGC	1	4	15	232.462	295129023	136.5	502609768	60	4	0.00430178	0.0172071	0.00795846	0.000258107	0.000119377	0.43956	8.74556e-10	8.74556e-10	1	0	0	1	0	0
AACACC	942	12765	6	232.462	295129023	136.5	502609768	76590	13.551	4.05228	54.9122	25.3974	0.329473	0.152385	0.595646	1.11637e-06	1.11637e-06	1	0	0	1	1	0
AACACCC	5	21	7	232.462	295129023	136.5	502609768	147	4.2	0.0215089	0.0903374	0.0417819	0.000632362	0.000292473	0.215385	2.14266e-09	2.14266e-09	1	0	0	1	0	0
AACACCCAGCCGTCC	2	11	15	232.462	295129023	136.5	502609768	165	5.5	0.00860356	0.0473196	0.0218858	0.000709794	0.000328286	0.604396	2.40503e-09	2.40503e-09	1	0	0	1	1	0
AACACCCGATGCTGGGGAGCCAC	1	5	23	232.462	295129023	136.5	502609768	115	5	0.00430178	0.0215089	0.00994808	0.000494705	0.000228806	0.842491	1.67623e-09	1.67623e-09	1	0	0	1	1	0
AACACCCGATTAGCG	1	5	15	232.462	295129023	136.5	502609768	75	5	0.00430178	0.0215089	0.00994808	0.000322634	0.000149221	0.549451	1.0932e-09	1.0932e-09	1	0	0	1	1	0
AACACCCTGCCCACC	837	3460	15	232.462	295129023	136.5	502609768	51900	4.13381	3.60059	14.8842	6.88407	0.223262	0.103261	0.454265	7.56491e-07	7.56491e-07	1	0	0	1	0	0
AACACCGCC	2	9	9	232.462	295129023	136.5	502609768	81	4.5	0.00860356	0.038716	0.0179065	0.000348444	0.000161159	0.296703	1.18065e-09	1.18065e-09	1	0	0	1	0	0
AACACCGCCCTGCTC	643	2997	15	232.462	295129023	136.5	502609768	44955	4.66096	2.76605	12.8924	5.96288	0.193387	0.0894431	0.512194	6.55261e-07	6.55261e-07	1	0	0	1	1	0
AACACCGGAAGTGAC	81	358	15	232.462	295129023	136.5	502609768	5370	4.41975	0.348444	1.54004	0.712282	0.0231006	0.0106842	0.485687	7.82728e-08	7.82728e-08	1	0	0	1	0	0
AACACCGTTACT	1	4	12	232.462	295129023	136.5	502609768	48	4	0.00430178	0.0172071	0.00795846	0.000206486	9.55015e-05	0.351648	6.99645e-10	6.99645e-10	1	0	0	1	0	0
AACACCT	1	5	7	232.462	295129023	136.5	502609768	35	5	0.00430178	0.0215089	0.00994808	0.000150562	6.96365e-05	0.25641	5.10158e-10	5.10158e-10	1	0	0	1	0	0
AACACCTCCGACGAC	2	8	15	232.462	295129023	136.5	502609768	120	4	0.00860356	0.0344143	0.0159169	0.000516214	0.000238754	0.43956	1.74911e-09	1.74911e-09	1	0	0	1	0	0
AACACT	6	26	6	232.462	295129023	136.5	502609768	156	4.33333	0.0258107	0.111846	0.05173	0.000671078	0.00031038	0.190476	2.27385e-09	2.27385e-09	1	0	0	1	0	0
AACACTAT	9	36	8	232.462	295129023	136.5	502609768	288	4	0.038716	0.154864	0.0716261	0.00123891	0.000573009	0.234432	4.19787e-09	4.19787e-09	1	0	0	1	0	0
AACACTATCTTCCTC	1	4	15	232.462	295129023	136.5	502609768	60	4	0.00430178	0.0172071	0.00795846	0.000258107	0.000119377	0.43956	8.74556e-10	8.74556e-10	1	0	0	1	0	0
AACACTCCCAGCACG	1	5	15	232.462	295129023	136.5	502609768	75	5	0.00430178	0.0215089	0.00994808	0.000322634	0.000149221	0.549451	1.0932e-09	1.0932e-09	1	0	0	1	1	0
AACACTCGGCATCAC	1	4	15	232.462	295129023	136.5	502609768	60	4	0.00430178	0.0172071	0.00795846	0.000258107	0.000119377	0.43956	8.74556e-10	8.74556e-10	1	0	0	1	0	0
AACACTG	6	24	7	232.462	295129023	136.5	502609768	168	4	0.0258107	0.103243	0.0477508	0.000722699	0.000334255	0.205128	2.44876e-09	2.44876e-09	1	0	0	1	0	0
AACACTTGATT	2	10	11	232.462	295129023	136.5	502609768	110	5	0.00860356	0.0430178	0.0198962	0.000473196	0.000218858	0.40293	1.60335e-09	1.60335e-09	1	0	0	1	0	0
AACACTTGGAATGGT	1	4	15	232.462	295129023	136.5	502609768	60	4	0.00430178	0.0172071	0.00795846	0.000258107	0.000119377	0.43956	8.74556e-10	8.74556e-10	1	0	0	1	0	0
AACAG	8	50	5	232.462	295129023	136.5	502609768	250	6.25	0.0344143	0.215089	0.0994808	0.00107545	0.000497404	0.228938	3.64398e-09	3.64398e-09	1	0	0	1	0	0
AACAGACCTCCTCCC	2	10	15	232.462	295129023	136.5	502609768	150	5	0.00860356	0.0430178	0.0198962	0.000645267	0.000298442	0.549451	2.18639e-09	2.18639e-09	1	0	0	1	1	0
AACAGAG	183	733	7	232.462	295129023	136.5	502609768	5131	4.00546	0.787226	3.15321	1.45839	0.0220724	0.0102087	0.205408	7.47891e-08	7.47891e-08	1	0	0	1	0	0
AACAGAGAGGCGATG	51	301	15	232.462	295129023	136.5	502609768	4515	5.90196	0.219391	1.29484	0.598874	0.0194225	0.00898311	0.648567	6.58103e-08	6.58103e-08	1	0	0	1	1	0
AACAGAGCACCATAG	179	1086	15	232.462	295129023	136.5	502609768	16290	6.06704	0.770019	4.67173	2.16072	0.070076	0.0324108	0.666708	2.37442e-07	2.37442e-07	1	0	0	1	1	0
AACAGATGACCATCC	1	4	15	232.462	295129023	136.5	502609768	60	4	0.00430178	0.0172071	0.00795846	0.000258107	0.000119377	0.43956	8.74556e-10	8.74556e-10	1	0	0	1	0	0
AACAGATTCAACAGCCTATAC	14	62	21	232.462	295129023	136.5	502609768	1302	4.42857	0.0602249	0.26671	0.123356	0.00560092	0.00259048	0.681319	1.89779e-08	1.89779e-08	1	0	0	1	1	0
AACAGATTG	186	959	9	232.462	295129023	136.5	502609768	8631	5.15591	0.800131	4.12541	1.90804	0.0371287	0.0171724	0.33995	1.25805e-07	1.25805e-07	1	0	0	1	0	0
AACAGC	2502	11981	6	232.462	295129023	136.5	502609768	71886	4.78857	10.7631	51.5396	23.8376	0.309238	0.143025	0.210487	1.04781e-06	1.04781e-06	1	0	0	1	0	0
AACAGCACCAGCACGACC	2	8	18	232.462	295129023	136.5	502609768	144	4	0.00860356	0.0344143	0.0159169	0.000619457	0.000286505	0.527473	2.09893e-09	2.09893e-09	1	0	0	1	1	0
AACAGCAGG	406	3669	9	232.462	295129023	136.5	502609768	33021	9.03695	1.74652	15.7832	7.2999	0.142049	0.0656991	0.595843	4.81312e-07	4.81312e-07	1	0	0	1	1	0
AACAGCC	13	52	7	232.462	295129023	136.5	502609768	364	4	0.0559232	0.223693	0.10346	0.00156585	0.00072422	0.205128	5.30564e-09	5.30564e-09	1	0	0	1	0	0
AACAGCCCAACCCGC	5	20	15	232.462	295129023	136.5	502609768	300	4	0.0215089	0.0860356	0.0397923	0.00129053	0.000596885	0.43956	4.37278e-09	4.37278e-09	1	0	0	1	0	0
AACAGCCGC	350	1556	9	232.462	295129023	136.5	502609768	14004	4.44571	1.50562	6.69357	3.09584	0.0602421	0.0278626	0.293124	2.04121e-07	2.04121e-07	1	0	0	1	0	0
AACAGCGACAGCCCG	163	715	15	232.462	295129023	136.5	502609768	10725	4.3865	0.70119	3.07577	1.42257	0.0461366	0.0213386	0.482033	1.56327e-07	1.56327e-07	1	0	0	1	0	0
AACAGGAATGTGCCG	37	200	15	232.462	295129023	136.5	502609768	3000	5.40541	0.159166	0.860356	0.397923	0.0129053	0.00596885	0.594001	4.37278e-08	4.37278e-08	1	0	0	1	1	0
AACAGGCACACGCAC	551	2518	15	232.462	295129023	136.5	502609768	37770	4.56987	2.37028	10.8319	5.00985	0.162478	0.0751478	0.502184	5.50533e-07	5.50533e-07	1	0	0	1	1	0
AACAGGTGAGCCGTG	16	101	15	232.462	295129023	136.5	502609768	1515	6.3125	0.0688285	0.43448	0.200951	0.0065172	0.00301427	0.693681	2.20825e-08	2.20825e-08	1	0	0	1	1	0
AACAGT	2	8	6	232.462	295129023	136.5	502609768	48	4	0.00860356	0.0344143	0.0159169	0.000206486	9.55015e-05	0.175824	6.99645e-10	6.99645e-10	1	0	0	1	0	0
AACAGTCACTGGTG	1	6	14	232.462	295129023	136.5	502609768	84	6	0.00430178	0.0258107	0.0119377	0.00036135	0.000167128	0.615385	1.22438e-09	1.22438e-09	1	0	0	1	1	0
AACAGTGCAGTCAAT	1	4	15	232.462	295129023	136.5	502609768	60	4	0.00430178	0.0172071	0.00795846	0.000258107	0.000119377	0.43956	8.74556e-10	8.74556e-10	1	0	0	1	0	0
AACAT	16	129	5	232.462	295129023	136.5	502609768	645	8.0625	0.0688285	0.55493	0.25666	0.00277465	0.0012833	0.29533	9.40148e-09	9.40148e-09	1	0	0	1	0	0
AACATC	9	39	6	232.462	295129023	136.5	502609768	234	4.33333	0.038716	0.167769	0.077595	0.00100662	0.00046557	0.190476	3.41077e-09	3.41077e-09	1	0	0	1	0	0
AACATCAAGAAGACGAGAGT	1	4	20	232.462	295129023	136.5	502609768	80	4	0.00430178	0.0172071	0.00795846	0.000344143	0.000159169	0.586081	1.16607e-09	1.16607e-09	1	0	0	1	1	0
AACATCACAGT	2	10	11	232.462	295129023	136.5	502609768	110	5	0.00860356	0.0430178	0.0198962	0.000473196	0.000218858	0.40293	1.60335e-09	1.60335e-09	1	0	0	1	0	0
AACATCACCACCTCATCACCCTCC	2	8	24	232.462	295129023	136.5	502609768	192	4	0.00860356	0.0344143	0.0159169	0.000825942	0.000382006	0.703297	2.79858e-09	2.79858e-09	1	0	0	1	1	0
AACATCACTAATCGCT	1	4	16	232.462	295129023	136.5	502609768	64	4	0.00430178	0.0172071	0.00795846	0.000275314	0.000127335	0.468864	9.3286e-10	9.3286e-10	1	0	0	1	0	0
AACATCC	2	8	7	232.462	295129023	136.5	502609768	56	4	0.00860356	0.0344143	0.0159169	0.0002409	0.000111418	0.205128	8.16252e-10	8.16252e-10	1	0	0	1	0	0
AACATCCCATCCATC	1	4	15	232.462	295129023	136.5	502609768	60	4	0.00430178	0.0172071	0.00795846	0.000258107	0.000119377	0.43956	8.74556e-10	8.74556e-10	1	0	0	1	0	0
AACATG	4	18	6	232.462	295129023	136.5	502609768	108	4.5	0.0172071	0.0774321	0.0358131	0.000464592	0.000214878	0.197802	1.5742e-09	1.5742e-09	1	0	0	1	0	0
AACATGAACCAACCTAGATGAGGCC	2	8	25	232.462	295129023	136.5	502609768	200	4	0.00860356	0.0344143	0.0159169	0.000860356	0.000397923	0.732601	2.91519e-09	2.91519e-09	1	0	0	1	1	0
AACATGGGGGAGACG	1	5	15	232.462	295129023	136.5	502609768	75	5	0.00430178	0.0215089	0.00994808	0.000322634	0.000149221	0.549451	1.0932e-09	1.0932e-09	1	0	0	1	1	0
AACATT	2	10	6	232.462	295129023	136.5	502609768	60	5	0.00860356	0.0430178	0.0198962	0.000258107	0.000119377	0.21978	8.74556e-10	8.74556e-10	1	0	0	1	0	0
AACATTAATCATCCC	1	4	15	232.462	295129023	136.5	502609768	60	4	0.00430178	0.0172071	0.00795846	0.000258107	0.000119377	0.43956	8.74556e-10	8.74556e-10	1	0	0	1	0	0
AACATTACACAGCT	1	4	14	232.462	295129023	136.5	502609768	56	4	0.00430178	0.0172071	0.00795846	0.0002409	0.000111418	0.410256	8.16252e-10	8.16252e-10	1	0	0	1	0	0
AACATTCGCCTCGCC	44	244	15	232.462	295129023	136.5	502609768	3660	5.54545	0.189278	1.04963	0.485466	0.0157445	0.00728199	0.609391	5.33479e-08	5.33479e-08	1	0	0	1	1	0
AACC	148	990	4	232.462	295129023	136.5	502609768	3960	6.68919	0.636664	4.25876	1.96972	0.0170351	0.00787888	0.19602	5.77207e-08	5.77207e-08	1	0	0	0	0	0
AACCAACCAATCCAC	1	4	15	232.462	295129023	136.5	502609768	60	4	0.00430178	0.0172071	0.00795846	0.000258107	0.000119377	0.43956	8.74556e-10	8.74556e-10	1	0	0	1	0	0
AACCAACTACC	1	7	11	232.462	295129023	136.5	502609768	77	7	0.00430178	0.0301125	0.0139273	0.000331237	0.0001532	0.564103	1.12235e-09	1.12235e-09	1	0	0	1	1	0
AACCAAGGGAGGGCGCGACACC	1	4	22	232.462	295129023	136.5	502609768	88	4	0.00430178	0.0172071	0.00795846	0.000378557	0.000175086	0.644689	1.28268e-09	1.28268e-09	1	0	0	1	1	0
AACCAAT	3	20	7	232.462	295129023	136.5	502609768	140	6.66667	0.0129053	0.0860356	0.0397923	0.000602249	0.000278546	0.34188	2.04063e-09	2.04063e-09	1	0	0	1	0	0
AACCAATCTTGAACGAGCTTG	1	4	21	232.462	295129023	136.5	502609768	84	4	0.00430178	0.0172071	0.00795846	0.00036135	0.000167128	0.615385	1.22438e-09	1.22438e-09	1	0	0	1	1	0
AACCAATT	220	1198	8	232.462	295129023	136.5	502609768	9584	5.44545	0.946392	5.15353	2.38356	0.0412283	0.0190685	0.319148	1.39696e-07	1.39696e-07	1	0	0	1	0	0
AACCAC	6	28	6	232.462	295129023	136.5	502609768	168	4.66667	0.0258107	0.12045	0.0557092	0.000722699	0.000334255	0.205128	2.44876e-09	2.44876e-09	1	0	0	1	0	0
AACCACACATAGTTC	8	55	15	232.462	295129023	136.5	502609768	825	6.875	0.0344143	0.236598	0.109429	0.00354897	0.00164143	0.755495	1.20251e-08	1.20251e-08	1	0	0	1	1	0
AACCACAGACCCTCG	12	63	15	232.462	295129023	136.5	502609768	945	5.25	0.0516214	0.271012	0.125346	0.00406518	0.00188019	0.576923	1.37743e-08	1.37743e-08	1	0	0	1	1	0
AACCACAGCACGCCT	1	4	15	232.462	295129023	136.5	502609768	60	4	0.00430178	0.0172071	0.00795846	0.000258107	0.000119377	0.43956	8.74556e-10	8.74556e-10	1	0	0	1	0	0
AACCACATGCTCTCACTCTTCCTC	2	9	24	232.462	295129023	136.5	502609768	216	4.5	0.00860356	0.038716	0.0179065	0.000929185	0.000429757	0.791209	3.1484e-09	3.1484e-09	1	0	0	1	1	0
AACCACC	1	4	7	232.462	295129023	136.5	502609768	28	4	0.00430178	0.0172071	0.00795846	0.00012045	5.57092e-05	0.205128	4.08126e-10	4.08126e-10	1	0	0	1	0	0
AACCACCAAGTTCAG	1	4	15	232.462	295129023	136.5	502609768	60	4	0.00430178	0.0172071	0.00795846	0.000258107	0.000119377	0.43956	8.74556e-10	8.74556e-10	1	0	0	1	0	0
AACCACG	8	33	7	232.462	295129023	136.5	502609768	231	4.125	0.0344143	0.141959	0.0656573	0.000993712	0.000459601	0.211538	3.36704e-09	3.36704e-09	1	0	0	1	0	0
AACCAG	302	1216	6	232.462	295129023	136.5	502609768	7296	4.02649	1.29914	5.23097	2.41937	0.0313858	0.0145162	0.176989	1.06346e-07	1.06346e-07	1	0	0	1	0	0
AACCAGCCCTCAACG	542	2646	15	232.462	295129023	136.5	502609768	39690	4.88192	2.33157	11.3825	5.26452	0.170738	0.0789678	0.536475	5.78519e-07	5.78519e-07	1	0	0	1	1	0
AACCAT	10	43	6	232.462	295129023	136.5	502609768	258	4.3	0.0430178	0.184977	0.0855535	0.00110986	0.000513321	0.189011	3.76059e-09	3.76059e-09	1	0	0	1	0	0
AACCATCCAAGCTAC	1	4	15	232.462	295129023	136.5	502609768	60	4	0.00430178	0.0172071	0.00795846	0.000258107	0.000119377	0.43956	8.74556e-10	8.74556e-10	1	0	0	1	0	0
AACCATGTCCTCTGC	1	5	15	232.462	295129023	136.5	502609768	75	5	0.00430178	0.0215089	0.00994808	0.000322634	0.000149221	0.549451	1.0932e-09	1.0932e-09	1	0	0	1	1	0
AACCC	10	61	5	232.462	295129023	136.5	502609768	305	6.1	0.0430178	0.262409	0.121367	0.00131204	0.000606833	0.223443	4.44566e-09	4.44566e-09	1	0	0	1	0	0
AACCCAAT	3361217	43026402	8	232.462	295129023	136.5	502609768	344211216	12.8008	14459.2	185090	85606	1480.72	684.848	0.750232	0.0050172	0.0050172	1	1	1	1	1	1
AACCCACGGACAGCT	1	4	15	232.462	295129023	136.5	502609768	60	4	0.00430178	0.0172071	0.00795846	0.000258107	0.000119377	0.43956	8.74556e-10	8.74556e-10	1	0	0	1	0	0
AACCCACGTCCGAAG	8	34	15	232.462	295129023	136.5	502609768	510	4.25	0.0344143	0.146261	0.0676469	0.00219391	0.0010147	0.467033	7.43373e-09	7.43373e-09	1	0	0	1	0	0
AACCCACTACGCCCC	2	10	15	232.462	295129023	136.5	502609768	150	5	0.00860356	0.0430178	0.0198962	0.000645267	0.000298442	0.549451	2.18639e-09	2.18639e-09	1	0	0	1	1	0
AACCCACTGTGAACCTGAACCTGAT	2	9	25	232.462	295129023	136.5	502609768	225	4.5	0.00860356	0.038716	0.0179065	0.000967901	0.000447663	0.824176	3.27959e-09	3.27959e-09	1	0	0	1	1	0
AACCCAGCCCAGATC	2	14	15	232.462	295129023	136.5	502609768	210	7	0.00860356	0.0602249	0.0278546	0.000903374	0.000417819	0.769231	3.06095e-09	3.06095e-09	1	0	0	1	1	0
AACCCAGT	5	21	8	232.462	295129023	136.5	502609768	168	4.2	0.0215089	0.0903374	0.0417819	0.000722699	0.000334255	0.246154	2.44876e-09	2.44876e-09	1	0	0	1	0	0
AACCCAT	1	9	7	232.462	295129023	136.5	502609768	63	9	0.00430178	0.038716	0.0179065	0.000271012	0.000125346	0.461538	9.18284e-10	9.18284e-10	1	0	0	1	0	0
AACCCATCGCTCTCC	188	852	15	232.462	295129023	136.5	502609768	12780	4.53191	0.808735	3.66512	1.69515	0.0549768	0.0254273	0.498013	1.8628e-07	1.8628e-07	1	0	0	1	0	0
AACCCC	31	140	6	232.462	295129023	136.5	502609768	840	4.51613	0.133355	0.602249	0.278546	0.0036135	0.00167128	0.198511	1.22438e-08	1.22438e-08	1	0	0	1	0	0
AACCCCAAT	3	14	9	232.462	295129023	136.5	502609768	126	4.66667	0.0129053	0.0602249	0.0278546	0.000542024	0.000250692	0.307692	1.83657e-09	1.83657e-09	1	0	0	1	0	0
AACCCCACGTCATCC	1	4	15	232.462	295129023	136.5	502609768	60	4	0.00430178	0.0172071	0.00795846	0.000258107	0.000119377	0.43956	8.74556e-10	8.74556e-10	1	0	0	1	0	0
AACCCCC	2	8	7	232.462	295129023	136.5	502609768	56	4	0.00860356	0.0344143	0.0159169	0.0002409	0.000111418	0.205128	8.16252e-10	8.16252e-10	1	0	0	1	0	0
AACCCCCAACGCCAC	1	4	15	232.462	295129023	136.5	502609768	60	4	0.00430178	0.0172071	0.00795846	0.000258107	0.000119377	0.43956	8.74556e-10	8.74556e-10	1	0	0	1	0	0
AACCCCCAGCCTACATCTCACCT	1	4	23	232.462	295129023	136.5	502609768	92	4	0.00430178	0.0172071	0.00795846	0.000395764	0.000183045	0.673993	1.34099e-09	1.34099e-09	1	0	0	1	1	0
AACCCCCGAATCCCT	1	4	15	232.462	295129023	136.5	502609768	60	4	0.00430178	0.0172071	0.00795846	0.000258107	0.000119377	0.43956	8.74556e-10	8.74556e-10	1	0	0	1	0	0
AACCCCGAACTAAGC	4	29	15	232.462	295129023	136.5	502609768	435	7.25	0.0172071	0.124752	0.0576988	0.00187127	0.000865483	0.796703	6.34053e-09	6.34053e-09	1	0	0	1	1	0
AACCCCT	22	89	7	232.462	295129023	136.5	502609768	623	4.04545	0.0946392	0.382859	0.177076	0.00268001	0.00123953	0.207459	9.08081e-09	9.08081e-09	1	0	0	1	0	0
AACCCCTAAGTCT	7	31	13	232.462	295129023	136.5	502609768	403	4.42857	0.0301125	0.133355	0.0616781	0.00173362	0.000801815	0.421769	5.8741e-09	5.8741e-09	1	0	0	1	0	0
AACCCCTATCATGCTACAGTACACT	1	4	25	232.462	295129023	136.5	502609768	100	4	0.00430178	0.0172071	0.00795846	0.000430178	0.000198962	0.732601	1.45759e-09	1.45759e-09	1	0	0	1	1	0
AACCCCTGCAGACCCATC	1	6	18	232.462	295129023	136.5	502609768	108	6	0.00430178	0.0258107	0.0119377	0.000464592	0.000214878	0.791209	1.5742e-09	1.5742e-09	1	0	0	1	1	0
AACCCG	23	131	6	232.462	295129023	136.5	502609768	786	5.69565	0.098941	0.563533	0.26064	0.0033812	0.00156384	0.250358	1.14567e-08	1.14567e-08	1	0	0	1	0	0
AACCCGCCCCATAAG	1	7	15	232.462	295129023	136.5	502609768	105	7	0.00430178	0.0301125	0.0139273	0.000451687	0.00020891	0.769231	1.53047e-09	1.53047e-09	1	0	0	1	1	0
AACCCGGACCCGGCACCC	1	4	18	232.462	295129023	136.5	502609768	72	4	0.00430178	0.0172071	0.00795846	0.000309728	0.000143252	0.527473	1.04947e-09	1.04947e-09	1	0	0	1	1	0
AACCCGGATTGT	1	6	12	232.462	295129023	136.5	502609768	72	6	0.00430178	0.0258107	0.0119377	0.000309728	0.000143252	0.527473	1.04947e-09	1.04947e-09	1	0	0	1	1	0
AACCCT	68243	647174	6	232.462	295129023	136.5	502609768	3883044	9.48338	293.566	2784	1287.63	16.704	7.72576	0.416852	5.6599e-05	5.6599e-05	1	1	1	1	0	0
AACCCTT	1	4	7	232.462	295129023	136.5	502609768	28	4	0.00430178	0.0172071	0.00795846	0.00012045	5.57092e-05	0.205128	4.08126e-10	4.08126e-10	1	0	0	1	0	0
AACCG	5	68	5	232.462	295129023	136.5	502609768	340	13.6	0.0215089	0.292521	0.135294	0.00146261	0.000676469	0.498168	4.95582e-09	4.95582e-09	1	0	0	1	0	0
AACCGACCCATCTCC	1	4	15	232.462	295129023	136.5	502609768	60	4	0.00430178	0.0172071	0.00795846	0.000258107	0.000119377	0.43956	8.74556e-10	8.74556e-10	1	0	0	1	0	0
AACCGCACCACAGTC	1	4	15	232.462	295129023	136.5	502609768	60	4	0.00430178	0.0172071	0.00795846	0.000258107	0.000119377	0.43956	8.74556e-10	8.74556e-10	1	0	0	1	0	0
AACCGCT	1	4	7	232.462	295129023	136.5	502609768	28	4	0.00430178	0.0172071	0.00795846	0.00012045	5.57092e-05	0.205128	4.08126e-10	4.08126e-10	1	0	0	1	0	0
AACCTAAT	1	4	8	232.462	295129023	136.5	502609768	32	4	0.00430178	0.0172071	0.00795846	0.000137657	6.36677e-05	0.234432	4.6643e-10	4.6643e-10	1	0	0	1	0	0
AACCTACCT	1354	5941	9	232.462	295129023	136.5	502609768	53469	4.38774	5.82461	25.5569	11.8203	0.230012	0.106383	0.289302	7.79361e-07	7.79361e-07	1	0	0	1	0	0
AACCTC	148	592	6	232.462	295129023	136.5	502609768	3552	4	0.636664	2.54665	1.17785	0.0152799	0.00706711	0.175824	5.17737e-08	5.17737e-08	1	0	0	1	0	0
AACCTCATTCAATCAGACCTCCC	2	8	23	232.462	295129023	136.5	502609768	184	4	0.00860356	0.0344143	0.0159169	0.000791528	0.000366089	0.673993	2.68197e-09	2.68197e-09	1	0	0	1	1	0
AACCTCC	25	103	7	232.462	295129023	136.5	502609768	721	4.12	0.107545	0.443083	0.20493	0.00310158	0.00143451	0.211282	1.05092e-08	1.05092e-08	1	0	0	1	0	0
AACCTCCCTCCTCAC	1	4	15	232.462	295129023	136.5	502609768	60	4	0.00430178	0.0172071	0.00795846	0.000258107	0.000119377	0.43956	8.74556e-10	8.74556e-10	1	0	0	1	0	0
AACCTCCGCATTCCG	1	4	15	232.462	295129023	136.5	502609768	60	4	0.00430178	0.0172071	0.00795846	0.000258107	0.000119377	0.43956	8.74556e-10	8.74556e-10	1	0	0	1	0	0
AACCTCT	28	118	7	232.462	295129023	136.5	502609768	826	4.21429	0.12045	0.50761	0.234775	0.00355327	0.00164342	0.216117	1.20397e-08	1.20397e-08	1	0	0	1	0	0
AACCTCTCACATTCGAATTGCC	2	10	22	232.462	295129023	136.5	502609768	220	5	0.00860356	0.0430178	0.0198962	0.000946392	0.000437715	0.805861	3.20671e-09	3.20671e-09	1	0	0	1	1	0
AACCTCTTC	1	4	9	232.462	295129023	136.5	502609768	36	4	0.00430178	0.0172071	0.00795846	0.000154864	7.16261e-05	0.263736	5.24734e-10	5.24734e-10	1	0	0	1	0	0
AACCTGCGTATCTTC	1	4	15	232.462	295129023	136.5	502609768	60	4	0.00430178	0.0172071	0.00795846	0.000258107	0.000119377	0.43956	8.74556e-10	8.74556e-10	1	0	0	1	0	0
AACCTGGCACCCTCC	940	4377	15	232.462	295129023	136.5	502609768	65655	4.65638	4.04367	18.8289	8.70855	0.282433	0.130628	0.51169	9.56983e-07	9.56983e-07	1	0	0	1	1	0
AACCTGGTCT	1	4	10	232.462	295129023	136.5	502609768	40	4	0.00430178	0.0172071	0.00795846	0.000172071	7.95846e-05	0.29304	5.83037e-10	5.83037e-10	1	0	0	1	0	0
AACCTT	19	113	6	232.462	295129023	136.5	502609768	678	5.94737	0.0817338	0.486101	0.224827	0.00291661	0.00134896	0.261423	9.88248e-09	9.88248e-09	1	0	0	1	0	0
AACCTTCACTCCTCACCCTCCCT	2	8	23	232.462	295129023	136.5	502609768	184	4	0.00860356	0.0344143	0.0159169	0.000791528	0.000366089	0.673993	2.68197e-09	2.68197e-09	1	0	0	1	1	0
AACG	3581	23888	4	232.462	295129023	136.5	502609768	95552	6.67076	15.4047	102.761	47.5279	0.411044	0.190112	0.19548	1.39276e-06	1.39276e-06	1	0	0	0	0	0
AACGAAGG	1	4	8	232.462	295129023	136.5	502609768	32	4	0.00430178	0.0172071	0.00795846	0.000137657	6.36677e-05	0.234432	4.6643e-10	4.6643e-10	1	0	0	1	0	0
AACGAC	3	18	6	232.462	295129023	136.5	502609768	108	6	0.0129053	0.0774321	0.0358131	0.000464592	0.000214878	0.263736	1.5742e-09	1.5742e-09	1	0	0	1	0	0
AACGACAATGACCTCACTGTCCTC	2	9	24	232.462	295129023	136.5	502609768	216	4.5	0.00860356	0.038716	0.0179065	0.000929185	0.000429757	0.791209	3.1484e-09	3.1484e-09	1	0	0	1	1	0
AACGACGAC	2407	10115	9	232.462	295129023	136.5	502609768	91035	4.20233	10.3544	43.5125	20.125	0.391613	0.181125	0.277076	1.32692e-06	1.32692e-06	1	0	0	1	0	0
AACGACGGGAACTAC	126	633	15	232.462	295129023	136.5	502609768	9495	5.02381	0.542024	2.72303	1.25943	0.0408454	0.0188914	0.552067	1.38399e-07	1.38399e-07	1	0	0	1	1	0
AACGACTTGGGCATC	173	962	15	232.462	295129023	136.5	502609768	14430	5.56069	0.744208	4.13831	1.91401	0.0620747	0.0287101	0.611065	2.10331e-07	2.10331e-07	1	0	0	1	1	0
AACGAG	294	1178	6	232.462	295129023	136.5	502609768	7068	4.0068	1.26472	5.0675	2.34377	0.030405	0.0140626	0.176123	1.03023e-07	1.03023e-07	1	0	0	1	0	0
AACGAGC	250	1000	7	232.462	295129023	136.5	502609768	7000	4	1.07545	4.30178	1.98962	0.0301125	0.0139273	0.205128	1.02032e-07	1.02032e-07	1	0	0	1	0	0
AACGAGCCACCAGCC	1	4	15	232.462	295129023	136.5	502609768	60	4	0.00430178	0.0172071	0.00795846	0.000258107	0.000119377	0.43956	8.74556e-10	8.74556e-10	1	0	0	1	0	0
AACGAGGAC	1	5	9	232.462	295129023	136.5	502609768	45	5	0.00430178	0.0215089	0.00994808	0.00019358	8.95327e-05	0.32967	6.55917e-10	6.55917e-10	1	0	0	1	0	0
AACGAGGTGAGTGAG	1	4	15	232.462	295129023	136.5	502609768	60	4	0.00430178	0.0172071	0.00795846	0.000258107	0.000119377	0.43956	8.74556e-10	8.74556e-10	1	0	0	1	0	0
AACGAGGTGGTGATT	1	4	15	232.462	295129023	136.5	502609768	60	4	0.00430178	0.0172071	0.00795846	0.000258107	0.000119377	0.43956	8.74556e-10	8.74556e-10	1	0	0	1	0	0
AACGATGTGGGAGGC	418	2095	15	232.462	295129023	136.5	502609768	31425	5.01196	1.79814	9.01223	4.16824	0.135183	0.0625237	0.550765	4.58049e-07	4.58049e-07	1	0	0	1	1	0
AACGCACACATTCCC	1	4	15	232.462	295129023	136.5	502609768	60	4	0.00430178	0.0172071	0.00795846	0.000258107	0.000119377	0.43956	8.74556e-10	8.74556e-10	1	0	0	1	0	0
AACGCACCTGAATCG	2	15	15	232.462	295129023	136.5	502609768	225	7.5	0.00860356	0.0645267	0.0298442	0.000967901	0.000447663	0.824176	3.27959e-09	3.27959e-09	1	0	0	1	1	0
AACGCAGGC	14	96	9	232.462	295129023	136.5	502609768	864	6.85714	0.0602249	0.412971	0.191003	0.00371674	0.00171903	0.452119	1.25936e-08	1.25936e-08	1	0	0	1	0	0
AACGCC	138	600	6	232.462	295129023	136.5	502609768	3600	4.34783	0.593646	2.58107	1.19377	0.0154864	0.00716261	0.191113	5.24734e-08	5.24734e-08	1	0	0	1	0	0
AACGCCAACT	2	9	10	232.462	295129023	136.5	502609768	90	4.5	0.00860356	0.038716	0.0179065	0.00038716	0.000179065	0.32967	1.31183e-09	1.31183e-09	1	0	0	1	0	0
AACGCCCAAGTGCGC	1	4	15	232.462	295129023	136.5	502609768	60	4	0.00430178	0.0172071	0.00795846	0.000258107	0.000119377	0.43956	8.74556e-10	8.74556e-10	1	0	0	1	0	0
AACGCCGTGGGGAAT	1	4	15	232.462	295129023	136.5	502609768	60	4	0.00430178	0.0172071	0.00795846	0.000258107	0.000119377	0.43956	8.74556e-10	8.74556e-10	1	0	0	1	0	0
AACGCCTCCACTCCG	4	18	15	232.462	295129023	136.5	502609768	270	4.5	0.0172071	0.0774321	0.0358131	0.00116148	0.000537196	0.494505	3.9355e-09	3.9355e-09	1	0	0	1	0	0
AACGCG	197	788	6	232.462	295129023	136.5	502609768	4728	4	0.847451	3.3898	1.56782	0.0203388	0.0094069	0.175824	6.8915e-08	6.8915e-08	1	0	0	1	0	0
AACGCGACTGAATCACATGGGAT	2	10	23	232.462	295129023	136.5	502609768	230	5	0.00860356	0.0430178	0.0198962	0.00098941	0.000457611	0.842491	3.35247e-09	3.35247e-09	1	0	0	1	1	0
AACGCGGAGT	2	8	10	232.462	295129023	136.5	502609768	80	4	0.00860356	0.0344143	0.0159169	0.000344143	0.000159169	0.29304	1.16607e-09	1.16607e-09	1	0	0	1	0	0
AACGCTACAC	1	4	10	232.462	295129023	136.5	502609768	40	4	0.00430178	0.0172071	0.00795846	0.000172071	7.95846e-05	0.29304	5.83037e-10	5.83037e-10	1	0	0	1	0	0
AACGCTCTCACCCAT	2	12	15	232.462	295129023	136.5	502609768	180	6	0.00860356	0.0516214	0.0238754	0.000774321	0.000358131	0.659341	2.62367e-09	2.62367e-09	1	0	0	1	1	0
AACGG	36	207	5	232.462	295129023	136.5	502609768	1035	5.75	0.154864	0.890469	0.41185	0.00445234	0.00205925	0.210623	1.50861e-08	1.50861e-08	1	0	0	1	0	0
AACGGAAGCCTTCAC	1	4	15	232.462	295129023	136.5	502609768	60	4	0.00430178	0.0172071	0.00795846	0.000258107	0.000119377	0.43956	8.74556e-10	8.74556e-10	1	0	0	1	0	0
AACGGATGGATGGGG	157	710	15	232.462	295129023	136.5	502609768	10650	4.52229	0.67538	3.05426	1.41263	0.045814	0.0211894	0.496955	1.55234e-07	1.55234e-07	1	0	0	1	0	0
AACGGATGGGCAGGG	2	8	15	232.462	295129023	136.5	502609768	120	4	0.00860356	0.0344143	0.0159169	0.000516214	0.000238754	0.43956	1.74911e-09	1.74911e-09	1	0	0	1	0	0
AACGGCG	3	12	7	232.462	295129023	136.5	502609768	84	4	0.0129053	0.0516214	0.0238754	0.00036135	0.000167128	0.205128	1.22438e-09	1.22438e-09	1	0	0	1	0	0
AACGGCTGACCTGGG	4	28	15	232.462	295129023	136.5	502609768	420	7	0.0172071	0.12045	0.0557092	0.00180675	0.000835638	0.769231	6.12189e-09	6.12189e-09	1	0	0	1	1	0
AACGGGAGGACTGAC	1	4	15	232.462	295129023	136.5	502609768	60	4	0.00430178	0.0172071	0.00795846	0.000258107	0.000119377	0.43956	8.74556e-10	8.74556e-10	1	0	0	1	0	0
AACGGGATTAGGGCT	1	5	15	232.462	295129023	136.5	502609768	75	5	0.00430178	0.0215089	0.00994808	0.000322634	0.000149221	0.549451	1.0932e-09	1.0932e-09	1	0	0	1	1	0
AACGGGCAACGGGTC	32	152	15	232.462	295129023	136.5	502609768	2280	4.75	0.137657	0.653871	0.302422	0.00980806	0.00453632	0.521978	3.32331e-08	3.32331e-08	1	0	0	1	1	0
AACGGTCCCACAAGC	6	24	15	232.462	295129023	136.5	502609768	360	4	0.0258107	0.103243	0.0477508	0.00154864	0.000716261	0.43956	5.24734e-09	5.24734e-09	1	0	0	1	0	0
AACGTCCACTCTCGC	2	8	15	232.462	295129023	136.5	502609768	120	4	0.00860356	0.0344143	0.0159169	0.000516214	0.000238754	0.43956	1.74911e-09	1.74911e-09	1	0	0	1	0	0
AACGTGACACCCTCT	1	4	15	232.462	295129023	136.5	502609768	60	4	0.00430178	0.0172071	0.00795846	0.000258107	0.000119377	0.43956	8.74556e-10	8.74556e-10	1	0	0	1	0	0
AACGTGAGT	160	727	9	232.462	295129023	136.5	502609768	6543	4.54375	0.688285	3.1274	1.44645	0.0281466	0.0130181	0.299588	9.53703e-08	9.53703e-08	1	0	0	1	0	0
AACGTGGAATGCGAG	1	4	15	232.462	295129023	136.5	502609768	60	4	0.00430178	0.0172071	0.00795846	0.000258107	0.000119377	0.43956	8.74556e-10	8.74556e-10	1	0	0	1	0	0
AACGTT	1	4	6	232.462	295129023	136.5	502609768	24	4	0.00430178	0.0172071	0.00795846	0.000103243	4.77508e-05	0.175824	3.49822e-10	3.49822e-10	1	0	0	1	0	0
AACT	181	1416	4	232.462	295129023	136.5	502609768	5664	7.8232	0.778622	6.09132	2.8173	0.0243653	0.0112692	0.229251	8.25581e-08	8.25581e-08	1	0	0	0	0	0
AACTAACTGCG	174	775	11	232.462	295129023	136.5	502609768	8525	4.45402	0.74851	3.33388	1.54195	0.0366727	0.0169615	0.358932	1.2426e-07	1.2426e-07	1	0	0	1	0	0
AACTAATAC	158	826	9	232.462	295129023	136.5	502609768	7434	5.22785	0.679681	3.55327	1.64342	0.0319794	0.0147908	0.344693	1.08358e-07	1.08358e-07	1	0	0	1	0	0
AACTAC	8	41	6	232.462	295129023	136.5	502609768	246	5.125	0.0344143	0.176373	0.0815742	0.00105824	0.000489445	0.225275	3.58568e-09	3.58568e-09	1	0	0	1	0	0
AACTACAC	2	8	8	232.462	295129023	136.5	502609768	64	4	0.00860356	0.0344143	0.0159169	0.000275314	0.000127335	0.234432	9.3286e-10	9.3286e-10	1	0	0	1	0	0
AACTACACCTGAGAG	39	250	15	232.462	295129023	136.5	502609768	3750	6.41026	0.167769	1.07545	0.497404	0.0161317	0.00746106	0.704424	5.46598e-08	5.46598e-08	1	0	0	1	1	0
AACTACCTGACCCCG	4	21	15	232.462	295129023	136.5	502609768	315	5.25	0.0172071	0.0903374	0.0417819	0.00135506	0.000626729	0.576923	4.59142e-09	4.59142e-09	1	0	0	1	1	0
AACTAGACTGGCTGC	2	16	15	232.462	295129023	136.5	502609768	240	8	0.00860356	0.0688285	0.0318338	0.00103243	0.000477508	0.879121	3.49822e-09	3.49822e-09	1	0	0	1	1	0
AACTAGCCCACTCCC	2	17	15	232.462	295129023	136.5	502609768	255	8.5	0.00860356	0.0731303	0.0338235	0.00109695	0.000507352	0.934066	3.71686e-09	3.71686e-09	1	0	0	1	1	0
AACTAGGGAAGGGAC	1	4	15	232.462	295129023	136.5	502609768	60	4	0.00430178	0.0172071	0.00795846	0.000258107	0.000119377	0.43956	8.74556e-10	8.74556e-10	1	0	0	1	0	0
AACTAT	10	48	6	232.462	295129023	136.5	502609768	288	4.8	0.0430178	0.206486	0.0955015	0.00123891	0.000573009	0.210989	4.19787e-09	4.19787e-09	1	0	0	1	0	0
AACTCAGACC	2	8	10	232.462	295129023	136.5	502609768	80	4	0.00860356	0.0344143	0.0159169	0.000344143	0.000159169	0.29304	1.16607e-09	1.16607e-09	1	0	0	1	0	0
AACTCAT	20	82	7	232.462	295129023	136.5	502609768	574	4.1	0.0860356	0.352746	0.163148	0.00246922	0.00114204	0.210256	8.36659e-09	8.36659e-09	1	0	0	1	0	0
AACTCATATGAGACATCATATGAG	1	4	24	232.462	295129023	136.5	502609768	96	4	0.00430178	0.0172071	0.00795846	0.000412971	0.000191003	0.703297	1.39929e-09	1.39929e-09	1	0	0	1	1	0
AACTCATCTCACCAC	20	136	15	232.462	295129023	136.5	502609768	2040	6.8	0.0860356	0.585042	0.270588	0.00877563	0.00405881	0.747253	2.97349e-08	2.97349e-08	1	0	0	1	1	0
AACTCATT	2	13	8	232.462	295129023	136.5	502609768	104	6.5	0.00860356	0.0559232	0.025865	0.000447385	0.00020692	0.380952	1.5159e-09	1.5159e-09	1	0	0	1	0	0
AACTCC	240	961	6	232.462	295129023	136.5	502609768	5766	4.00417	1.03243	4.13401	1.91202	0.0248041	0.0114721	0.176007	8.40448e-08	8.40448e-08	1	0	0	1	0	0
AACTCCACCTG	1	4	11	232.462	295129023	136.5	502609768	44	4	0.00430178	0.0172071	0.00795846	0.000189278	8.75431e-05	0.322344	6.41341e-10	6.41341e-10	1	0	0	1	0	0
AACTCCC	26	105	7	232.462	295129023	136.5	502609768	735	4.03846	0.111846	0.451687	0.20891	0.00316181	0.00146237	0.207101	1.07133e-08	1.07133e-08	1	0	0	1	0	0
AACTCCT	124	591	7	232.462	295129023	136.5	502609768	4137	4.76613	0.533421	2.54235	1.17586	0.0177965	0.00823104	0.244417	6.03006e-08	6.03006e-08	1	0	0	1	0	0
AACTCCTCTCCACTC	1	4	15	232.462	295129023	136.5	502609768	60	4	0.00430178	0.0172071	0.00795846	0.000258107	0.000119377	0.43956	8.74556e-10	8.74556e-10	1	0	0	1	0	0
AACTCCTCTCCCTAG	1027	5990	15	232.462	295129023	136.5	502609768	89850	5.83252	4.41793	25.7677	11.9178	0.386515	0.178767	0.640936	1.30965e-06	1.30965e-06	1	0	0	1	1	0
AACTCCTT	1	4	8	232.462	295129023	136.5	502609768	32	4	0.00430178	0.0172071	0.00795846	0.000137657	6.36677e-05	0.234432	4.6643e-10	4.6643e-10	1	0	0	1	0	0
AACTCT	3	12	6	232.462	295129023	136.5	502609768	72	4	0.0129053	0.0516214	0.0238754	0.000309728	0.000143252	0.175824	1.04947e-09	1.04947e-09	1	0	0	1	0	0
AACTGCCCCGGTGAAGTAGTGCCC	2	8	24	232.462	295129023	136.5	502609768	192	4	0.00860356	0.0344143	0.0159169	0.000825942	0.000382006	0.703297	2.79858e-09	2.79858e-09	1	0	0	1	1	0
AACTGCCTC	15	131	9	232.462	295129023	136.5	502609768	1179	8.73333	0.0645267	0.563533	0.26064	0.0050718	0.00234576	0.575824	1.7185e-08	1.7185e-08	1	0	0	1	1	0
AACTGCGGACCGAGC	2	15	15	232.462	295129023	136.5	502609768	225	7.5	0.00860356	0.0645267	0.0298442	0.000967901	0.000447663	0.824176	3.27959e-09	3.27959e-09	1	0	0	1	1	0
AACTGCTCG	1757	12642	9	232.462	295129023	136.5	502609768	113778	7.19522	7.55823	54.3831	25.1527	0.489448	0.226374	0.47441	1.65842e-06	1.65842e-06	1	0	0	1	0	0
AACTGGAGGGCAGTG	1	9	15	232.462	295129023	136.5	502609768	135	9	0.00430178	0.038716	0.0179065	0.00058074	0.000268598	0.989011	1.96775e-09	1.96775e-09	1	0	0	1	1	0
AACTT	103	519	5	232.462	295129023	136.5	502609768	2595	5.03883	0.443083	2.23262	1.03261	0.0111631	0.00516305	0.184573	3.78246e-08	3.78246e-08	1	0	0	1	0	0
AACTTCACCAGAGCTGC	1	4	17	232.462	295129023	136.5	502609768	68	4	0.00430178	0.0172071	0.00795846	0.000292521	0.000135294	0.498168	9.91164e-10	9.91164e-10	1	0	0	1	0	0
AACTTCATCCTG	1	4	12	232.462	295129023	136.5	502609768	48	4	0.00430178	0.0172071	0.00795846	0.000206486	9.55015e-05	0.351648	6.99645e-10	6.99645e-10	1	0	0	1	0	0
AACTTCCCTCTCGTCTCTAATCT	6	31	23	232.462	295129023	136.5	502609768	713	5.16667	0.0258107	0.133355	0.0616781	0.00306717	0.0014186	0.870574	1.03926e-08	1.03926e-08	1	0	0	1	1	0
AACTTGATAAT	2	8	11	232.462	295129023	136.5	502609768	88	4	0.00860356	0.0344143	0.0159169	0.000378557	0.000175086	0.322344	1.28268e-09	1.28268e-09	1	0	0	1	0	0
AACTTGATTCTTGGCCGCCTGATAC	2	9	25	232.462	295129023	136.5	502609768	225	4.5	0.00860356	0.038716	0.0179065	0.000967901	0.000447663	0.824176	3.27959e-09	3.27959e-09	1	0	0	1	1	0
AAG	67695	672950	3	232.462	295129023	136.5	502609768	2018850	9.94091	291.209	2894.88	1338.91	8.68465	4.01673	0.218482	2.94266e-05	2.94266e-05	1	1	1	0	0	0
AAGAAGAAGAG	215	1196	11	232.462	295129023	136.5	502609768	13156	5.56279	0.924883	5.14493	2.37958	0.0565942	0.0261754	0.448283	1.91761e-07	1.91761e-07	1	0	0	1	0	0
AAGAAGATCGGAAGTGCGGCTTGT	5	20	24	232.462	295129023	136.5	502609768	480	4	0.0215089	0.0860356	0.0397923	0.00206486	0.000955015	0.703297	6.99645e-09	6.99645e-09	1	0	0	1	1	0
AAGAAGG	174	698	7	232.462	295129023	136.5	502609768	4886	4.01149	0.74851	3.00264	1.38875	0.0210185	0.00972126	0.205718	7.1218e-08	7.1218e-08	1	0	0	1	0	0
AAGAAGGGAAGGAAGGAAGGAG	1	4	22	232.462	295129023	136.5	502609768	88	4	0.00430178	0.0172071	0.00795846	0.000378557	0.000175086	0.644689	1.28268e-09	1.28268e-09	1	0	0	1	1	0
AAGAAGGGGAGGGGG	1	4	15	232.462	295129023	136.5	502609768	60	4	0.00430178	0.0172071	0.00795846	0.000258107	0.000119377	0.43956	8.74556e-10	8.74556e-10	1	0	0	1	0	0
AAGAAGTAT	5	22	9	232.462	295129023	136.5	502609768	198	4.4	0.0215089	0.0946392	0.0437715	0.000851753	0.000393944	0.29011	2.88604e-09	2.88604e-09	1	0	0	1	0	0
AAGAAT	123	602	6	232.462	295129023	136.5	502609768	3612	4.89431	0.529119	2.58967	1.19775	0.015538	0.00718649	0.215134	5.26483e-08	5.26483e-08	1	0	0	1	0	0
AAGAATGTGCATGAATGAGATCGGT	4	16	25	232.462	295129023	136.5	502609768	400	4	0.0172071	0.0688285	0.0318338	0.00172071	0.000795846	0.732601	5.83037e-09	5.83037e-09	1	0	0	1	1	0
AAGAATTAATCAT	1	5	13	232.462	295129023	136.5	502609768	65	5	0.00430178	0.0215089	0.00994808	0.000279616	0.000129325	0.47619	9.47436e-10	9.47436e-10	1	0	0	1	0	0
AAGAC	4	28	5	232.462	295129023	136.5	502609768	140	7	0.0172071	0.12045	0.0557092	0.000602249	0.000278546	0.25641	2.04063e-09	2.04063e-09	1	0	0	1	0	0
AAGACAAGCCCCTTATAGCCTGAGC	2	9	25	232.462	295129023	136.5	502609768	225	4.5	0.00860356	0.038716	0.0179065	0.000967901	0.000447663	0.824176	3.27959e-09	3.27959e-09	1	0	0	1	1	0
AAGACACGGCTAGATGATAGATCGG	10	41	25	232.462	295129023	136.5	502609768	1025	4.1	0.0430178	0.176373	0.0815742	0.00440933	0.00203936	0.750916	1.49403e-08	1.49403e-08	1	0	0	1	1	0
AAGACAGGGTAAGGG	4	20	15	232.462	295129023	136.5	502609768	300	5	0.0172071	0.0860356	0.0397923	0.00129053	0.000596885	0.549451	4.37278e-09	4.37278e-09	1	0	0	1	1	0
AAGACCGCTGATCAATTGACCTCC	8	40	24	232.462	295129023	136.5	502609768	960	5	0.0344143	0.172071	0.0795846	0.00412971	0.00191003	0.879121	1.39929e-08	1.39929e-08	1	0	0	1	1	0
AAGACG	121	610	6	232.462	295129023	136.5	502609768	3660	5.04132	0.520516	2.62409	1.21367	0.0157445	0.00728199	0.221597	5.33479e-08	5.33479e-08	1	0	0	1	0	0
AAGACGACGTGGGAG	92	515	15	232.462	295129023	136.5	502609768	7725	5.59783	0.395764	2.21542	1.02465	0.0332313	0.0153698	0.615146	1.12599e-07	1.12599e-07	1	0	0	1	1	0
AAGACGGTCAAGAGAGGGCAGAGG	2	10	24	232.462	295129023	136.5	502609768	240	5	0.00860356	0.0430178	0.0198962	0.00103243	0.000477508	0.879121	3.49822e-09	3.49822e-09	1	0	0	1	1	0
AAGACGTGAAGCGAG	314	1729	15	232.462	295129023	136.5	502609768	25935	5.50637	1.35076	7.43778	3.44004	0.111567	0.0516007	0.605096	3.78027e-07	3.78027e-07	1	0	0	1	1	0
AAGACT	215	860	6	232.462	295129023	136.5	502609768	5160	4	0.924883	3.69953	1.71107	0.0221972	0.0102664	0.175824	7.52118e-08	7.52118e-08	1	0	0	1	0	0
AAGACTCACCACTGT	1	4	15	232.462	295129023	136.5	502609768	60	4	0.00430178	0.0172071	0.00795846	0.000258107	0.000119377	0.43956	8.74556e-10	8.74556e-10	1	0	0	1	0	0
AAGACTGGTGGAGCG	17	78	15	232.462	295129023	136.5	502609768	1170	4.58824	0.0731303	0.335539	0.15519	0.00503308	0.00232785	0.504202	1.70538e-08	1.70538e-08	1	0	0	1	1	0
AAGAG	1044	6174	5	232.462	295129023	136.5	502609768	30870	5.91379	4.49106	26.5592	12.2839	0.132796	0.0614194	0.216622	4.49959e-07	4.49959e-07	1	0	0	1	0	0
AAGAGAATAG	60	434	10	232.462	295129023	136.5	502609768	4340	7.23333	0.258107	1.86697	0.863493	0.0186697	0.00863493	0.529915	6.32596e-08	6.32596e-08	1	0	0	1	1	0
AAGAGAATATGAGATGGTCGCG	2	10	22	232.462	295129023	136.5	502609768	220	5	0.00860356	0.0430178	0.0198962	0.000946392	0.000437715	0.805861	3.20671e-09	3.20671e-09	1	0	0	1	1	0
AAGAGAG	4	17	7	232.462	295129023	136.5	502609768	119	4.25	0.0172071	0.0731303	0.0338235	0.000511912	0.000236764	0.217949	1.73454e-09	1.73454e-09	1	0	0	1	0	0
AAGAGATAGGAGATGAGG	2	11	18	232.462	295129023	136.5	502609768	198	5.5	0.00860356	0.0473196	0.0218858	0.000851753	0.000393944	0.725275	2.88604e-09	2.88604e-09	1	0	0	1	1	0
AAGAGATCC	156	703	9	232.462	295129023	136.5	502609768	6327	4.50641	0.671078	3.02415	1.3987	0.0272174	0.0125883	0.297126	9.22219e-08	9.22219e-08	1	0	0	1	0	0
AAGAGATCGTGTAGG	6	51	15	232.462	295129023	136.5	502609768	765	8.5	0.0258107	0.219391	0.10147	0.00329086	0.00152206	0.934066	1.11506e-08	1.11506e-08	1	0	0	1	1	0
AAGAGC	322	1288	6	232.462	295129023	136.5	502609768	7728	4	1.38517	5.54069	2.56262	0.0332442	0.0153757	0.175824	1.12643e-07	1.12643e-07	1	0	0	1	0	0
AAGAGCAGC	171	885	9	232.462	295129023	136.5	502609768	7965	5.17544	0.735605	3.80708	1.76081	0.0342637	0.0158473	0.341238	1.16097e-07	1.16097e-07	1	0	0	1	0	0
AAGAGCATGAGGGAGTGGGTGAG	4	17	23	232.462	295129023	136.5	502609768	391	4.25	0.0172071	0.0731303	0.0338235	0.001682	0.00077794	0.716117	5.69919e-09	5.69919e-09	1	0	0	1	1	0
AAGAGCGTCGTGTAGGGGATCGG	1	4	23	232.462	295129023	136.5	502609768	92	4	0.00430178	0.0172071	0.00795846	0.000395764	0.000183045	0.673993	1.34099e-09	1.34099e-09	1	0	0	1	1	0
AAGAGG	277	1590	6	232.462	295129023	136.5	502609768	9540	5.74007	1.19159	6.83983	3.16349	0.041039	0.0189809	0.252311	1.39054e-07	1.39054e-07	1	0	0	1	0	0
AAGAGGAAGGAATGC	717	4250	15	232.462	295129023	136.5	502609768	63750	5.92748	3.08438	18.2826	8.45586	0.274239	0.126838	0.651371	9.29216e-07	9.29216e-07	1	0	0	1	1	0
AAGAGGACGGTGGGC	732	2967	15	232.462	295129023	136.5	502609768	44505	4.05328	3.1489	12.7634	5.90319	0.191451	0.0885478	0.445415	6.48702e-07	6.48702e-07	1	0	0	1	0	0
AAGAGGACTGGAATC	2	8	15	232.462	295129023	136.5	502609768	120	4	0.00860356	0.0344143	0.0159169	0.000516214	0.000238754	0.43956	1.74911e-09	1.74911e-09	1	0	0	1	0	0
AAGAGGAGATATGGG	2	8	15	232.462	295129023	136.5	502609768	120	4	0.00860356	0.0344143	0.0159169	0.000516214	0.000238754	0.43956	1.74911e-09	1.74911e-09	1	0	0	1	0	0
AAGAGGGAGAAGGAG	2	11	15	232.462	295129023	136.5	502609768	165	5.5	0.00860356	0.0473196	0.0218858	0.000709794	0.000328286	0.604396	2.40503e-09	2.40503e-09	1	0	0	1	1	0
AAGAGGGTGTAGGCTTAGATTCGG	4	19	24	232.462	295129023	136.5	502609768	456	4.75	0.0172071	0.0817338	0.0378027	0.00196161	0.000907265	0.835165	6.64663e-09	6.64663e-09	1	0	0	1	1	0
AAGAGGGTGTGCGTG	41	173	15	232.462	295129023	136.5	502609768	2595	4.21951	0.176373	0.744208	0.344203	0.0111631	0.00516305	0.463683	3.78246e-08	3.78246e-08	1	0	0	1	0	0
AAGAGGTGAGTGGGAAGCGTGTCT	1	4	24	232.462	295129023	136.5	502609768	96	4	0.00430178	0.0172071	0.00795846	0.000412971	0.000191003	0.703297	1.39929e-09	1.39929e-09	1	0	0	1	1	0
AAGAGGTGATAGTATT	2	8	16	232.462	295129023	136.5	502609768	128	4	0.00860356	0.0344143	0.0159169	0.000550628	0.000254671	0.468864	1.86572e-09	1.86572e-09	1	0	0	1	0	0
AAGAGGTGGTAGTATT	3	17	16	232.462	295129023	136.5	502609768	272	5.66667	0.0129053	0.0731303	0.0338235	0.00117008	0.000541175	0.664225	3.96465e-09	3.96465e-09	1	0	0	1	1	0
AAGAGTCATGG	1	4	11	232.462	295129023	136.5	502609768	44	4	0.00430178	0.0172071	0.00795846	0.000189278	8.75431e-05	0.322344	6.41341e-10	6.41341e-10	1	0	0	1	0	0
AAGAGTGACCGGAGACGACCAGACC	4	16	25	232.462	295129023	136.5	502609768	400	4	0.0172071	0.0688285	0.0318338	0.00172071	0.000795846	0.732601	5.83037e-09	5.83037e-09	1	0	0	1	1	0
AAGAGTGTCGGGTATAGACCAAT	2	10	23	232.462	295129023	136.5	502609768	230	5	0.00860356	0.0430178	0.0198962	0.00098941	0.000457611	0.842491	3.35247e-09	3.35247e-09	1	0	0	1	1	0
AAGAT	379	2872	5	232.462	295129023	136.5	502609768	14360	7.57784	1.63038	12.3547	5.71417	0.0617736	0.0285709	0.277576	2.0931e-07	2.0931e-07	1	0	0	1	0	0
AAGATAAGTCGTCCT	6	47	15	232.462	295129023	136.5	502609768	705	7.83333	0.0258107	0.202184	0.0935119	0.00303276	0.00140268	0.860806	1.0276e-08	1.0276e-08	1	0	0	1	1	0
AAGATAGGGAGGTGAATGGCGGTCG	2	9	25	232.462	295129023	136.5	502609768	225	4.5	0.00860356	0.038716	0.0179065	0.000967901	0.000447663	0.824176	3.27959e-09	3.27959e-09	1	0	0	1	1	0
AAGATAGTGCGAAGG	28	170	15	232.462	295129023	136.5	502609768	2550	6.07143	0.12045	0.731303	0.338235	0.0109695	0.00507352	0.66719	3.71686e-08	3.71686e-08	1	0	0	1	1	0
AAGATAT	3	26	7	232.462	295129023	136.5	502609768	182	8.66667	0.0129053	0.111846	0.05173	0.000782924	0.00036211	0.444444	2.65282e-09	2.65282e-09	1	0	0	1	0	0
AAGATCCTCCTGATC	1	4	15	232.462	295129023	136.5	502609768	60	4	0.00430178	0.0172071	0.00795846	0.000258107	0.000119377	0.43956	8.74556e-10	8.74556e-10	1	0	0	1	0	0
AAGATG	291	1413	6	232.462	295129023	136.5	502609768	8478	4.85567	1.25182	6.07842	2.81133	0.0364705	0.016868	0.213436	1.23575e-07	1.23575e-07	1	0	0	1	0	0
AAGATGACATTACCC	1	4	15	232.462	295129023	136.5	502609768	60	4	0.00430178	0.0172071	0.00795846	0.000258107	0.000119377	0.43956	8.74556e-10	8.74556e-10	1	0	0	1	0	0
AAGATGATGTCGGGTCTCTAATCTT	2	8	25	232.462	295129023	136.5	502609768	200	4	0.00860356	0.0344143	0.0159169	0.000860356	0.000397923	0.732601	2.91519e-09	2.91519e-09	1	0	0	1	1	0
AAGATTGTCTCTG	1	5	13	232.462	295129023	136.5	502609768	65	5	0.00430178	0.0215089	0.00994808	0.000279616	0.000129325	0.47619	9.47436e-10	9.47436e-10	1	0	0	1	0	0
AAGC	1339	9190	4	232.462	295129023	136.5	502609768	36760	6.86333	5.76009	39.5334	18.2846	0.158133	0.0731383	0.201123	5.35811e-07	5.35811e-07	1	0	0	0	0	0
AAGCAATGC	1	4	9	232.462	295129023	136.5	502609768	36	4	0.00430178	0.0172071	0.00795846	0.000154864	7.16261e-05	0.263736	5.24734e-10	5.24734e-10	1	0	0	1	0	0
AAGCACT	3	13	7	232.462	295129023	136.5	502609768	91	4.33333	0.0129053	0.0559232	0.025865	0.000391462	0.000181055	0.222222	1.32641e-09	1.32641e-09	1	0	0	1	0	0
AAGCACTCAGGACCAGACGATAC	6	28	23	232.462	295129023	136.5	502609768	644	4.66667	0.0258107	0.12045	0.0557092	0.00277035	0.00128131	0.786325	9.3869e-09	9.3869e-09	1	0	0	1	1	0
AAGCAG	169	676	6	232.462	295129023	136.5	502609768	4056	4	0.727001	2.908	1.34498	0.017448	0.00806988	0.175824	5.912e-08	5.912e-08	1	0	0	1	0	0
AAGCAGAC	198	925	8	232.462	295129023	136.5	502609768	7400	4.67172	0.851753	3.97915	1.84039	0.0318332	0.0147232	0.2738	1.07862e-07	1.07862e-07	1	0	0	1	0	0
AAGCAGACGATGGGT	335	1853	15	232.462	295129023	136.5	502609768	27795	5.53134	1.4411	7.9712	3.68676	0.119568	0.0553014	0.60784	4.05138e-07	4.05138e-07	1	0	0	1	1	0
AAGCAGC	192	768	7	232.462	295129023	136.5	502609768	5376	4	0.825942	3.30377	1.52802	0.0231264	0.0106962	0.205128	7.83602e-08	7.83602e-08	1	0	0	1	0	0
AAGCAGCGAATGGGG	41	215	15	232.462	295129023	136.5	502609768	3225	5.2439	0.176373	0.924883	0.427767	0.0138732	0.00641651	0.576253	4.70074e-08	4.70074e-08	1	0	0	1	1	0
AAGCAGGACGACCAC	198	984	15	232.462	295129023	136.5	502609768	14760	4.9697	0.851753	4.23295	1.95778	0.0634943	0.0293667	0.546121	2.15141e-07	2.15141e-07	1	0	0	1	1	0
AAGCAGGACTGTGGG	8	33	15	232.462	295129023	136.5	502609768	495	4.125	0.0344143	0.141959	0.0656573	0.00212938	0.000984859	0.453297	7.21509e-09	7.21509e-09	1	0	0	1	0	0
AAGCC	1	13	5	232.462	295129023	136.5	502609768	65	13	0.00430178	0.0559232	0.025865	0.000279616	0.000129325	0.47619	9.47436e-10	9.47436e-10	1	0	0	1	0	0
AAGCCAAT	2	12	8	232.462	295129023	136.5	502609768	96	6	0.00860356	0.0516214	0.0238754	0.000412971	0.000191003	0.351648	1.39929e-09	1.39929e-09	1	0	0	1	0	0
AAGCCACATCGTCCG	2	13	15	232.462	295129023	136.5	502609768	195	6.5	0.00860356	0.0559232	0.025865	0.000838847	0.000387975	0.714286	2.84231e-09	2.84231e-09	1	0	0	1	1	0
AAGCCACCCTCAGAC	4	24	15	232.462	295129023	136.5	502609768	360	6	0.0172071	0.103243	0.0477508	0.00154864	0.000716261	0.659341	5.24734e-09	5.24734e-09	1	0	0	1	1	0
AAGCCAGTCTCCATC	1	4	15	232.462	295129023	136.5	502609768	60	4	0.00430178	0.0172071	0.00795846	0.000258107	0.000119377	0.43956	8.74556e-10	8.74556e-10	1	0	0	1	0	0
AAGCCATACGTCAATCCTGAATC	4	19	23	232.462	295129023	136.5	502609768	437	4.75	0.0172071	0.0817338	0.0378027	0.00187988	0.000869462	0.800366	6.36968e-09	6.36968e-09	1	0	0	1	1	0
AAGCCATCATGTGAGAATACCAGTG	2	9	25	232.462	295129023	136.5	502609768	225	4.5	0.00860356	0.038716	0.0179065	0.000967901	0.000447663	0.824176	3.27959e-09	3.27959e-09	1	0	0	1	1	0
AAGCCATCGCCACCC	2	12	15	232.462	295129023	136.5	502609768	180	6	0.00860356	0.0516214	0.0238754	0.000774321	0.000358131	0.659341	2.62367e-09	2.62367e-09	1	0	0	1	1	0
AAGCCATTCGCCTCT	20	129	15	232.462	295129023	136.5	502609768	1935	6.45	0.0860356	0.55493	0.25666	0.00832395	0.00384991	0.708791	2.82044e-08	2.82044e-08	1	0	0	1	1	0
AAGCCC	178	712	6	232.462	295129023	136.5	502609768	4272	4	0.765717	3.06287	1.41661	0.0183772	0.00849964	0.175824	6.22684e-08	6.22684e-08	1	0	0	1	0	0
AAGCCCAAGCCGTAG	2	12	15	232.462	295129023	136.5	502609768	180	6	0.00860356	0.0516214	0.0238754	0.000774321	0.000358131	0.659341	2.62367e-09	2.62367e-09	1	0	0	1	1	0
AAGCCCACACGTCCC	161	661	15	232.462	295129023	136.5	502609768	9915	4.10559	0.692587	2.84348	1.31514	0.0426522	0.019727	0.451164	1.4452e-07	1.4452e-07	1	0	0	1	0	0
AAGCCCCATCCCGTC	2	8	15	232.462	295129023	136.5	502609768	120	4	0.00860356	0.0344143	0.0159169	0.000516214	0.000238754	0.43956	1.74911e-09	1.74911e-09	1	0	0	1	0	0
AAGCCG	5	23	6	232.462	295129023	136.5	502609768	138	4.6	0.0215089	0.098941	0.0457611	0.000593646	0.000274567	0.202198	2.01148e-09	2.01148e-09	1	0	0	1	0	0
AAGCCGGATGTGGTG	12	63	15	232.462	295129023	136.5	502609768	945	5.25	0.0516214	0.271012	0.125346	0.00406518	0.00188019	0.576923	1.37743e-08	1.37743e-08	1	0	0	1	1	0
AAGCCGTCGTACCCC	1	4	15	232.462	295129023	136.5	502609768	60	4	0.00430178	0.0172071	0.00795846	0.000258107	0.000119377	0.43956	8.74556e-10	8.74556e-10	1	0	0	1	0	0
AAGCCTAC	2	32	8	232.462	295129023	136.5	502609768	256	16	0.00860356	0.137657	0.0636677	0.00110126	0.000509341	0.937729	3.73144e-09	3.73144e-09	1	0	0	1	1	0
AAGCCTCCTTGCCAC	1	5	15	232.462	295129023	136.5	502609768	75	5	0.00430178	0.0215089	0.00994808	0.000322634	0.000149221	0.549451	1.0932e-09	1.0932e-09	1	0	0	1	1	0
AAGCGACCAGGACAG	4	20	15	232.462	295129023	136.5	502609768	300	5	0.0172071	0.0860356	0.0397923	0.00129053	0.000596885	0.549451	4.37278e-09	4.37278e-09	1	0	0	1	1	0
AAGCGAGTCCACAAT	1	5	15	232.462	295129023	136.5	502609768	75	5	0.00430178	0.0215089	0.00994808	0.000322634	0.000149221	0.549451	1.0932e-09	1.0932e-09	1	0	0	1	1	0
AAGCGGAG	1	4	8	232.462	295129023	136.5	502609768	32	4	0.00430178	0.0172071	0.00795846	0.000137657	6.36677e-05	0.234432	4.6643e-10	4.6643e-10	1	0	0	1	0	0
AAGCGGGATAGGGTG	34	151	15	232.462	295129023	136.5	502609768	2265	4.44118	0.146261	0.649569	0.300432	0.00974354	0.00450648	0.488041	3.30145e-08	3.30145e-08	1	0	0	1	0	0
AAGCGTG	7	29	7	232.462	295129023	136.5	502609768	203	4.14286	0.0301125	0.124752	0.0576988	0.000873262	0.000403892	0.212454	2.95891e-09	2.95891e-09	1	0	0	1	0	0
AAGCT	1	5	5	232.462	295129023	136.5	502609768	25	5	0.00430178	0.0215089	0.00994808	0.000107545	4.97404e-05	0.18315	3.64398e-10	3.64398e-10	1	0	0	1	0	0
AAGCTAT	1	4	7	232.462	295129023	136.5	502609768	28	4	0.00430178	0.0172071	0.00795846	0.00012045	5.57092e-05	0.205128	4.08126e-10	4.08126e-10	1	0	0	1	0	0
AAGCTC	190	1218	6	232.462	295129023	136.5	502609768	7308	6.41053	0.817338	5.23957	2.42335	0.0314374	0.0145401	0.281781	1.06521e-07	1.06521e-07	1	0	0	1	0	0
AAGG	6804	48239	4	232.462	295129023	136.5	502609768	192956	7.0898	29.2693	207.514	95.977	0.830055	0.383908	0.20776	2.81251e-06	2.81251e-06	1	0	0	0	0	0
AAGGAAGGAGGAAGGG	1	4	16	232.462	295129023	136.5	502609768	64	4	0.00430178	0.0172071	0.00795846	0.000275314	0.000127335	0.468864	9.3286e-10	9.3286e-10	1	0	0	1	0	0
AAGGAC	322	2395	6	232.462	295129023	136.5	502609768	14370	7.43789	1.38517	10.3028	4.76513	0.0618166	0.0285908	0.32694	2.09456e-07	2.09456e-07	1	0	0	1	0	0
AAGGAG	1078	5229	6	232.462	295129023	136.5	502609768	31374	4.85065	4.63732	22.494	10.4037	0.134964	0.0624222	0.213215	4.57305e-07	4.57305e-07	1	0	0	1	0	0
AAGGAGAGAT	1	5	10	232.462	295129023	136.5	502609768	50	5	0.00430178	0.0215089	0.00994808	0.000215089	9.94808e-05	0.3663	7.28797e-10	7.28797e-10	1	0	0	1	0	0
AAGGAGG	30	149	7	232.462	295129023	136.5	502609768	1043	4.96667	0.129053	0.640965	0.296453	0.00448676	0.00207517	0.254701	1.52027e-08	1.52027e-08	1	0	0	1	0	0
AAGGAGGAGAGGAAGGG	1	4	17	232.462	295129023	136.5	502609768	68	4	0.00430178	0.0172071	0.00795846	0.000292521	0.000135294	0.498168	9.91164e-10	9.91164e-10	1	0	0	1	0	0
AAGGAGGAGTAGGAG	1	5	15	232.462	295129023	136.5	502609768	75	5	0.00430178	0.0215089	0.00994808	0.000322634	0.000149221	0.549451	1.0932e-09	1.0932e-09	1	0	0	1	1	0
AAGGAGGGTGCAGG	1	4	14	232.462	295129023	136.5	502609768	56	4	0.00430178	0.0172071	0.00795846	0.0002409	0.000111418	0.410256	8.16252e-10	8.16252e-10	1	0	0	1	0	0
AAGGAGTGATGTGGCGTGATCTGGC	2	9	25	232.462	295129023	136.5	502609768	225	4.5	0.00860356	0.038716	0.0179065	0.000967901	0.000447663	0.824176	3.27959e-09	3.27959e-09	1	0	0	1	1	0
AAGGAT	882	7570	6	232.462	295129023	136.5	502609768	45420	8.58277	3.79417	32.5645	15.0614	0.195387	0.0903683	0.377264	6.62039e-07	6.62039e-07	1	0	0	1	0	0
AAGGATCAC	191	883	9	232.462	295129023	136.5	502609768	7947	4.62304	0.82164	3.79847	1.75683	0.0341863	0.0158115	0.304816	1.15835e-07	1.15835e-07	1	0	0	1	0	0
AAGGATGTCGTGTGTGCTGATT	2	11	22	232.462	295129023	136.5	502609768	242	5.5	0.00860356	0.0473196	0.0218858	0.00104103	0.000481487	0.886447	3.52738e-09	3.52738e-09	1	0	0	1	1	0
AAGGATTGG	1	4	9	232.462	295129023	136.5	502609768	36	4	0.00430178	0.0172071	0.00795846	0.000154864	7.16261e-05	0.263736	5.24734e-10	5.24734e-10	1	0	0	1	0	0
AAGGC	13	69	5	232.462	295129023	136.5	502609768	345	5.30769	0.0559232	0.296823	0.137283	0.00148411	0.000686417	0.194421	5.0287e-09	5.0287e-09	1	0	0	1	0	0
AAGGCAGGAC	2	17	10	232.462	295129023	136.5	502609768	170	8.5	0.00860356	0.0731303	0.0338235	0.000731303	0.000338235	0.622711	2.47791e-09	2.47791e-09	1	0	0	1	1	0
AAGGCG	167	917	6	232.462	295129023	136.5	502609768	5502	5.49102	0.718398	3.94473	1.82448	0.0236684	0.0109469	0.241363	8.01968e-08	8.01968e-08	1	0	0	1	0	0
AAGGCGGAGGTCACT	1	4	15	232.462	295129023	136.5	502609768	60	4	0.00430178	0.0172071	0.00795846	0.000258107	0.000119377	0.43956	8.74556e-10	8.74556e-10	1	0	0	1	0	0
AAGGCGGCGTGGAGATGG	2	12	18	232.462	295129023	136.5	502609768	216	6	0.00860356	0.0516214	0.0238754	0.000929185	0.000429757	0.791209	3.1484e-09	3.1484e-09	1	0	0	1	1	0
AAGGG	3076	28384	5	232.462	295129023	136.5	502609768	141920	9.22757	13.2323	122.102	56.4732	0.610509	0.282366	0.338006	2.06862e-06	2.06862e-06	1	0	0	1	0	0
AAGGGAC	59	251	7	232.462	295129023	136.5	502609768	1757	4.25424	0.253805	1.07975	0.499393	0.00755823	0.00349575	0.218166	2.56099e-08	2.56099e-08	1	0	0	1	0	0
AAGGGAG	9	57	7	232.462	295129023	136.5	502609768	399	6.33333	0.038716	0.245202	0.113408	0.00171641	0.000793856	0.324786	5.8158e-09	5.8158e-09	1	0	0	1	0	0
AAGGGAGGAGG	5	22	11	232.462	295129023	136.5	502609768	242	4.4	0.0215089	0.0946392	0.0437715	0.00104103	0.000481487	0.354579	3.52738e-09	3.52738e-09	1	0	0	1	0	0
AAGGGAGTGGGCACAGGGGCG	2	9	21	232.462	295129023	136.5	502609768	189	4.5	0.00860356	0.038716	0.0179065	0.000813037	0.000376037	0.692308	2.75485e-09	2.75485e-09	1	0	0	1	1	0
AAGGGCAATGGCGAG	71	354	15	232.462	295129023	136.5	502609768	5310	4.98592	0.305426	1.52283	0.704324	0.0228425	0.0105649	0.547903	7.73982e-08	7.73982e-08	1	0	0	1	1	0
AAGGGCGATCACGGTAAGGGTCATT	2	8	25	232.462	295129023	136.5	502609768	200	4	0.00860356	0.0344143	0.0159169	0.000860356	0.000397923	0.732601	2.91519e-09	2.91519e-09	1	0	0	1	1	0
AAGGGCGGCGTCATG	4	21	15	232.462	295129023	136.5	502609768	315	5.25	0.0172071	0.0903374	0.0417819	0.00135506	0.000626729	0.576923	4.59142e-09	4.59142e-09	1	0	0	1	1	0
AAGGGG	5	20	6	232.462	295129023	136.5	502609768	120	4	0.0215089	0.0860356	0.0397923	0.000516214	0.000238754	0.175824	1.74911e-09	1.74911e-09	1	0	0	1	0	0
AAGGGGAGG	5	32	9	232.462	295129023	136.5	502609768	288	6.4	0.0215089	0.137657	0.0636677	0.00123891	0.000573009	0.421978	4.19787e-09	4.19787e-09	1	0	0	1	0	0
AAGGGGAGGGCAGGGGGAGGGG	1	4	22	232.462	295129023	136.5	502609768	88	4	0.00430178	0.0172071	0.00795846	0.000378557	0.000175086	0.644689	1.28268e-09	1.28268e-09	1	0	0	1	1	0
AAGGGGGAGGG	1	5	11	232.462	295129023	136.5	502609768	55	5	0.00430178	0.0215089	0.00994808	0.000236598	0.000109429	0.40293	8.01676e-10	8.01676e-10	1	0	0	1	0	0
AAGGGT	17	76	6	232.462	295129023	136.5	502609768	456	4.47059	0.0731303	0.326935	0.151211	0.00196161	0.000907265	0.196509	6.64663e-09	6.64663e-09	1	0	0	1	0	0
AAGGGTC	31	135	7	232.462	295129023	136.5	502609768	945	4.35484	0.133355	0.58074	0.268598	0.00406518	0.00188019	0.223325	1.37743e-08	1.37743e-08	1	0	0	1	0	0
AAGGGTCACACGGCC	48	229	15	232.462	295129023	136.5	502609768	3435	4.77083	0.206486	0.985108	0.455622	0.0147766	0.00683433	0.524267	5.00683e-08	5.00683e-08	1	0	0	1	1	0
AAGGGTGACATTCGG	8	48	15	232.462	295129023	136.5	502609768	720	6	0.0344143	0.206486	0.0955015	0.00309728	0.00143252	0.659341	1.04947e-08	1.04947e-08	1	0	0	1	1	0
AAGGGTGGCTGTGGT	2	10	15	232.462	295129023	136.5	502609768	150	5	0.00860356	0.0430178	0.0198962	0.000645267	0.000298442	0.549451	2.18639e-09	2.18639e-09	1	0	0	1	1	0
AAGGGTGGTGGGACT	2	11	15	232.462	295129023	136.5	502609768	165	5.5	0.00860356	0.0473196	0.0218858	0.000709794	0.000328286	0.604396	2.40503e-09	2.40503e-09	1	0	0	1	1	0
AAGGGTGTGGTGAGG	108	495	15	232.462	295129023	136.5	502609768	7425	4.58333	0.464592	2.12938	0.984859	0.0319407	0.0147729	0.503663	1.08226e-07	1.08226e-07	1	0	0	1	1	0
AAGGT	8	46	5	232.462	295129023	136.5	502609768	230	5.75	0.0344143	0.197882	0.0915223	0.00098941	0.000457611	0.210623	3.35247e-09	3.35247e-09	1	0	0	1	0	0
AAGGTAG	1	4	7	232.462	295129023	136.5	502609768	28	4	0.00430178	0.0172071	0.00795846	0.00012045	5.57092e-05	0.205128	4.08126e-10	4.08126e-10	1	0	0	1	0	0
AAGGTCGGCTGGGGG	1	4	15	232.462	295129023	136.5	502609768	60	4	0.00430178	0.0172071	0.00795846	0.000258107	0.000119377	0.43956	8.74556e-10	8.74556e-10	1	0	0	1	0	0
AAGGTCGTGCGG	1	4	12	232.462	295129023	136.5	502609768	48	4	0.00430178	0.0172071	0.00795846	0.000206486	9.55015e-05	0.351648	6.99645e-10	6.99645e-10	1	0	0	1	0	0
AAGGTG	1	4	6	232.462	295129023	136.5	502609768	24	4	0.00430178	0.0172071	0.00795846	0.000103243	4.77508e-05	0.175824	3.49822e-10	3.49822e-10	1	0	0	1	0	0
AAGGTGAGTGACGAG	511	2710	15	232.462	295129023	136.5	502609768	40650	5.30333	2.19821	11.6578	5.39186	0.174867	0.0808779	0.582783	5.92512e-07	5.92512e-07	1	0	0	1	1	0
AAGGTGC	11	44	7	232.462	295129023	136.5	502609768	308	4	0.0473196	0.189278	0.0875431	0.00132495	0.000612801	0.205128	4.48939e-09	4.48939e-09	1	0	0	1	0	0
AAGGTGG	12	50	7	232.462	295129023	136.5	502609768	350	4.16667	0.0516214	0.215089	0.0994808	0.00150562	0.000696365	0.213675	5.10158e-09	5.10158e-09	1	0	0	1	0	0
AAGGTGGAATGCGGG	1227	5645	15	232.462	295129023	136.5	502609768	84675	4.60065	5.27829	24.2836	11.2314	0.364253	0.168471	0.505566	1.23422e-06	1.23422e-06	1	0	0	1	1	0
AAGGTGGCAAGTGGG	1283	6221	15	232.462	295129023	136.5	502609768	93315	4.84879	5.51919	26.7614	12.3774	0.401421	0.185661	0.532834	1.36015e-06	1.36015e-06	1	0	0	1	1	0
AAGGTGGGTCGCTGG	67	328	15	232.462	295129023	136.5	502609768	4920	4.89552	0.288219	1.41098	0.652594	0.0211648	0.00978891	0.537969	7.17136e-08	7.17136e-08	1	0	0	1	1	0
AAGGTGGTAGGGCAG	34	180	15	232.462	295129023	136.5	502609768	2700	5.29412	0.146261	0.774321	0.358131	0.0116148	0.00537196	0.581771	3.9355e-08	3.9355e-08	1	0	0	1	1	0
AAGGTGGTGGGGAGC	2	8	15	232.462	295129023	136.5	502609768	120	4	0.00860356	0.0344143	0.0159169	0.000516214	0.000238754	0.43956	1.74911e-09	1.74911e-09	1	0	0	1	0	0
AAGT	688	5595	4	232.462	295129023	136.5	502609768	22380	8.13227	2.95963	24.0685	11.1319	0.0962739	0.0445276	0.238308	3.26209e-07	3.26209e-07	1	0	0	0	0	0
AAGTAATGGTATTGG	1	4	15	232.462	295129023	136.5	502609768	60	4	0.00430178	0.0172071	0.00795846	0.000258107	0.000119377	0.43956	8.74556e-10	8.74556e-10	1	0	0	1	0	0
AAGTAG	2	8	6	232.462	295129023	136.5	502609768	48	4	0.00860356	0.0344143	0.0159169	0.000206486	9.55015e-05	0.175824	6.99645e-10	6.99645e-10	1	0	0	1	0	0
AAGTAGAGAGATGAG	1	4	15	232.462	295129023	136.5	502609768	60	4	0.00430178	0.0172071	0.00795846	0.000258107	0.000119377	0.43956	8.74556e-10	8.74556e-10	1	0	0	1	0	0
AAGTAGT	1	7	7	232.462	295129023	136.5	502609768	49	7	0.00430178	0.0301125	0.0139273	0.000210787	9.74911e-05	0.358974	7.14221e-10	7.14221e-10	1	0	0	1	0	0
AAGTAT	2	8	6	232.462	295129023	136.5	502609768	48	4	0.00860356	0.0344143	0.0159169	0.000206486	9.55015e-05	0.175824	6.99645e-10	6.99645e-10	1	0	0	1	0	0
AAGTATTGCCATCAG	9	57	15	232.462	295129023	136.5	502609768	855	6.33333	0.038716	0.245202	0.113408	0.00367802	0.00170112	0.695971	1.24624e-08	1.24624e-08	1	0	0	1	1	0
AAGTATTGGTGAGAT	1	4	15	232.462	295129023	136.5	502609768	60	4	0.00430178	0.0172071	0.00795846	0.000258107	0.000119377	0.43956	8.74556e-10	8.74556e-10	1	0	0	1	0	0
AAGTC	1	5	5	232.462	295129023	136.5	502609768	25	5	0.00430178	0.0215089	0.00994808	0.000107545	4.97404e-05	0.18315	3.64398e-10	3.64398e-10	1	0	0	1	0	0
AAGTCACACACCCGC	846	3848	15	232.462	295129023	136.5	502609768	57720	4.54846	3.63931	16.5533	7.65604	0.248299	0.114841	0.499831	8.41323e-07	8.41323e-07	1	0	0	1	0	0
AAGTCACACTGGCCG	4	33	15	232.462	295129023	136.5	502609768	495	8.25	0.0172071	0.141959	0.0656573	0.00212938	0.000984859	0.906593	7.21509e-09	7.21509e-09	1	0	0	1	1	0
AAGTCATACCACTCC	1	4	15	232.462	295129023	136.5	502609768	60	4	0.00430178	0.0172071	0.00795846	0.000258107	0.000119377	0.43956	8.74556e-10	8.74556e-10	1	0	0	1	0	0
AAGTCCCGACACATC	9	40	15	232.462	295129023	136.5	502609768	600	4.44444	0.038716	0.172071	0.0795846	0.00258107	0.00119377	0.4884	8.74556e-09	8.74556e-09	1	0	0	1	0	0
AAGTCCGTATCCCCG	2	9	15	232.462	295129023	136.5	502609768	135	4.5	0.00860356	0.038716	0.0179065	0.00058074	0.000268598	0.494505	1.96775e-09	1.96775e-09	1	0	0	1	0	0
AAGTCGAAT	241	1048	9	232.462	295129023	136.5	502609768	9432	4.34855	1.03673	4.50827	2.08512	0.0405744	0.018766	0.286717	1.3748e-07	1.3748e-07	1	0	0	1	0	0
AAGTCGG	2	8	7	232.462	295129023	136.5	502609768	56	4	0.00860356	0.0344143	0.0159169	0.0002409	0.000111418	0.205128	8.16252e-10	8.16252e-10	1	0	0	1	0	0
AAGTCGGGAGTGAGG	1	4	15	232.462	295129023	136.5	502609768	60	4	0.00430178	0.0172071	0.00795846	0.000258107	0.000119377	0.43956	8.74556e-10	8.74556e-10	1	0	0	1	0	0
AAGTCTGTGGTGGTG	1	4	15	232.462	295129023	136.5	502609768	60	4	0.00430178	0.0172071	0.00795846	0.000258107	0.000119377	0.43956	8.74556e-10	8.74556e-10	1	0	0	1	0	0
AAGTCTGTGTGGTGG	169	982	15	232.462	295129023	136.5	502609768	14730	5.81065	0.727001	4.22435	1.9538	0.0633652	0.029307	0.638533	2.14704e-07	2.14704e-07	1	0	0	1	1	0
AAGTGAATAT	14	65	10	232.462	295129023	136.5	502609768	650	4.64286	0.0602249	0.279616	0.129325	0.00279616	0.00129325	0.340136	9.47436e-09	9.47436e-09	1	0	0	1	0	0
AAGTGACCACGG	2	8	12	232.462	295129023	136.5	502609768	96	4	0.00860356	0.0344143	0.0159169	0.000412971	0.000191003	0.351648	1.39929e-09	1.39929e-09	1	0	0	1	0	0
AAGTGC	1	4	6	232.462	295129023	136.5	502609768	24	4	0.00430178	0.0172071	0.00795846	0.000103243	4.77508e-05	0.175824	3.49822e-10	3.49822e-10	1	0	0	1	0	0
AAGTGG	4	47	6	232.462	295129023	136.5	502609768	282	11.75	0.0172071	0.202184	0.0935119	0.0012131	0.000561071	0.516484	4.11041e-09	4.11041e-09	1	0	0	1	1	0
AAGTGGGAGATGCGG	2	12	15	232.462	295129023	136.5	502609768	180	6	0.00860356	0.0516214	0.0238754	0.000774321	0.000358131	0.659341	2.62367e-09	2.62367e-09	1	0	0	1	1	0
AAGTGGGTGGTGGTATGTATCGG	2	10	23	232.462	295129023	136.5	502609768	230	5	0.00860356	0.0430178	0.0198962	0.00098941	0.000457611	0.842491	3.35247e-09	3.35247e-09	1	0	0	1	1	0
AAGTGGTCG	300	1815	9	232.462	295129023	136.5	502609768	16335	6.05	1.29053	7.80773	3.61115	0.0702696	0.0325004	0.398901	2.38098e-07	2.38098e-07	1	0	0	1	0	0
AAGTGGTGCGTGTCG	50	228	15	232.462	295129023	136.5	502609768	3420	4.56	0.215089	0.980806	0.453632	0.0147121	0.00680448	0.501099	4.98497e-08	4.98497e-08	1	0	0	1	1	0
AAGTGT	133	536	6	232.462	295129023	136.5	502609768	3216	4.03008	0.572137	2.30575	1.06643	0.0138345	0.0063986	0.177146	4.68762e-08	4.68762e-08	1	0	0	1	0	0
AAGTGTCATCTGGCTAATCTCCGT	4	16	24	232.462	295129023	136.5	502609768	384	4	0.0172071	0.0688285	0.0318338	0.00165188	0.000764012	0.703297	5.59716e-09	5.59716e-09	1	0	0	1	1	0
AAGTGTG	1	4	7	232.462	295129023	136.5	502609768	28	4	0.00430178	0.0172071	0.00795846	0.00012045	5.57092e-05	0.205128	4.08126e-10	4.08126e-10	1	0	0	1	0	0
AAT	69802	760529	3	232.462	295129023	136.5	502609768	2281587	10.8955	300.273	3271.63	1513.16	9.81489	4.53948	0.239462	3.32563e-05	3.32563e-05	1	1	1	0	0	0
AATAATAATC	1	5	10	232.462	295129023	136.5	502609768	50	5	0.00430178	0.0215089	0.00994808	0.000215089	9.94808e-05	0.3663	7.28797e-10	7.28797e-10	1	0	0	1	0	0
AATAATCGGCCGATATCACTCTG	2	12	23	232.462	295129023	136.5	502609768	276	6	0.00860356	0.0516214	0.0238754	0.00118729	0.000549134	1.01099	4.02296e-09	4.02296e-09	1	0	0	1	1	0
AATAATG	2	8	7	232.462	295129023	136.5	502609768	56	4	0.00860356	0.0344143	0.0159169	0.0002409	0.000111418	0.205128	8.16252e-10	8.16252e-10	1	0	0	1	0	0
AATAATT	137	548	7	232.462	295129023	136.5	502609768	3836	4	0.589344	2.35738	1.09031	0.0165016	0.00763216	0.205128	5.59133e-08	5.59133e-08	1	0	0	1	0	0
AATAC	20	168	5	232.462	295129023	136.5	502609768	840	8.4	0.0860356	0.722699	0.334255	0.0036135	0.00167128	0.307692	1.22438e-08	1.22438e-08	1	0	0	1	0	0
AATACAATAGAATAG	4	28	15	232.462	295129023	136.5	502609768	420	7	0.0172071	0.12045	0.0557092	0.00180675	0.000835638	0.769231	6.12189e-09	6.12189e-09	1	0	0	1	1	0
AATACAC	169	811	7	232.462	295129023	136.5	502609768	5677	4.79882	0.727001	3.48874	1.61358	0.0244212	0.011295	0.246093	8.27476e-08	8.27476e-08	1	0	0	1	0	0
AATACACACCCTATC	1	4	15	232.462	295129023	136.5	502609768	60	4	0.00430178	0.0172071	0.00795846	0.000258107	0.000119377	0.43956	8.74556e-10	8.74556e-10	1	0	0	1	0	0
AATACAGATAGGACG	24	179	15	232.462	295129023	136.5	502609768	2685	7.45833	0.103243	0.770019	0.356141	0.0115503	0.00534212	0.819597	3.91364e-08	3.91364e-08	1	0	0	1	1	0
AATACCC	1	6	7	232.462	295129023	136.5	502609768	42	6	0.00430178	0.0258107	0.0119377	0.000180675	8.35638e-05	0.307692	6.12189e-10	6.12189e-10	1	0	0	1	0	0
AATACGACATGAGAC	1	4	15	232.462	295129023	136.5	502609768	60	4	0.00430178	0.0172071	0.00795846	0.000258107	0.000119377	0.43956	8.74556e-10	8.74556e-10	1	0	0	1	0	0
AATACGC	2	8	7	232.462	295129023	136.5	502609768	56	4	0.00860356	0.0344143	0.0159169	0.0002409	0.000111418	0.205128	8.16252e-10	8.16252e-10	1	0	0	1	0	0
AATACT	2	14	6	232.462	295129023	136.5	502609768	84	7	0.00860356	0.0602249	0.0278546	0.00036135	0.000167128	0.307692	1.22438e-09	1.22438e-09	1	0	0	1	0	0
AATACTC	1	4	7	232.462	295129023	136.5	502609768	28	4	0.00430178	0.0172071	0.00795846	0.00012045	5.57092e-05	0.205128	4.08126e-10	4.08126e-10	1	0	0	1	0	0
AATAG	1075	6830	5	232.462	295129023	136.5	502609768	34150	6.35349	4.62442	29.3812	13.5891	0.146906	0.0679454	0.232729	4.97768e-07	4.97768e-07	1	0	0	1	0	0
AATAGAG	65	480	7	232.462	295129023	136.5	502609768	3360	7.38462	0.279616	2.06486	0.955015	0.014454	0.00668511	0.378698	4.89751e-08	4.89751e-08	1	0	0	1	0	0
AATAGAGATTGATT	1	4	14	232.462	295129023	136.5	502609768	56	4	0.00430178	0.0172071	0.00795846	0.0002409	0.000111418	0.410256	8.16252e-10	8.16252e-10	1	0	0	1	0	0
AATAGATTAG	6	27	10	232.462	295129023	136.5	502609768	270	4.5	0.0258107	0.116148	0.0537196	0.00116148	0.000537196	0.32967	3.9355e-09	3.9355e-09	1	0	0	1	0	0
AATAGGCGGATTGGG	2	8	15	232.462	295129023	136.5	502609768	120	4	0.00860356	0.0344143	0.0159169	0.000516214	0.000238754	0.43956	1.74911e-09	1.74911e-09	1	0	0	1	0	0
AATAGGG	1	4	7	232.462	295129023	136.5	502609768	28	4	0.00430178	0.0172071	0.00795846	0.00012045	5.57092e-05	0.205128	4.08126e-10	4.08126e-10	1	0	0	1	0	0
AATAGT	15	60	6	232.462	295129023	136.5	502609768	360	4	0.0645267	0.258107	0.119377	0.00154864	0.000716261	0.175824	5.24734e-09	5.24734e-09	1	0	0	1	0	0
AATAGTGCGT	1	4	10	232.462	295129023	136.5	502609768	40	4	0.00430178	0.0172071	0.00795846	0.000172071	7.95846e-05	0.29304	5.83037e-10	5.83037e-10	1	0	0	1	0	0
AATAGTGGGATGTCG	1	4	15	232.462	295129023	136.5	502609768	60	4	0.00430178	0.0172071	0.00795846	0.000258107	0.000119377	0.43956	8.74556e-10	8.74556e-10	1	0	0	1	0	0
AATAT	1325	7542	5	232.462	295129023	136.5	502609768	37710	5.69208	5.69986	32.444	15.0057	0.16222	0.0750284	0.208501	5.49659e-07	5.49659e-07	1	0	0	1	0	0
AATATAGT	185	842	8	232.462	295129023	136.5	502609768	6736	4.55135	0.79583	3.6221	1.67526	0.0289768	0.013402	0.266746	9.81835e-08	9.81835e-08	1	0	0	1	0	0
AATATAT	75	300	7	232.462	295129023	136.5	502609768	2100	4	0.322634	1.29053	0.596885	0.00903374	0.00417819	0.205128	3.06095e-08	3.06095e-08	1	0	0	1	0	0
AATATC	1	4	6	232.462	295129023	136.5	502609768	24	4	0.00430178	0.0172071	0.00795846	0.000103243	4.77508e-05	0.175824	3.49822e-10	3.49822e-10	1	0	0	1	0	0
AATATCACC	341	2732	9	232.462	295129023	136.5	502609768	24588	8.01173	1.46691	11.7525	5.43563	0.105772	0.0489207	0.528246	3.58393e-07	3.58393e-07	1	0	0	1	1	0
AATATCC	1	4	7	232.462	295129023	136.5	502609768	28	4	0.00430178	0.0172071	0.00795846	0.00012045	5.57092e-05	0.205128	4.08126e-10	4.08126e-10	1	0	0	1	0	0
AATATCCAT	464	4255	9	232.462	295129023	136.5	502609768	38295	9.17026	1.99603	18.3041	8.46581	0.164737	0.0761923	0.604632	5.58185e-07	5.58185e-07	1	0	0	1	1	0
AATATG	325	1301	6	232.462	295129023	136.5	502609768	7806	4.00308	1.39808	5.59662	2.58849	0.0335797	0.0155309	0.175959	1.1378e-07	1.1378e-07	1	0	0	1	0	0
AATATGC	180	720	7	232.462	295129023	136.5	502609768	5040	4	0.774321	3.09728	1.43252	0.021681	0.0100277	0.205128	7.34627e-08	7.34627e-08	1	0	0	1	0	0
AATATGCGATGGTCG	1	4	15	232.462	295129023	136.5	502609768	60	4	0.00430178	0.0172071	0.00795846	0.000258107	0.000119377	0.43956	8.74556e-10	8.74556e-10	1	0	0	1	0	0
AATATGGGGTGTGCG	1	4	15	232.462	295129023	136.5	502609768	60	4	0.00430178	0.0172071	0.00795846	0.000258107	0.000119377	0.43956	8.74556e-10	8.74556e-10	1	0	0	1	0	0
AATATT	6	24	6	232.462	295129023	136.5	502609768	144	4	0.0258107	0.103243	0.0477508	0.000619457	0.000286505	0.175824	2.09893e-09	2.09893e-09	1	0	0	1	0	0
AATC	1176	8702	4	232.462	295129023	136.5	502609768	34808	7.39966	5.0589	37.4341	17.3136	0.149736	0.0692545	0.21684	5.07359e-07	5.07359e-07	1	0	0	0	0	0
AATCACAGGCCCACC	217	1042	15	232.462	295129023	136.5	502609768	15630	4.80184	0.933487	4.48246	2.07318	0.0672368	0.0310977	0.527675	2.27822e-07	2.27822e-07	1	0	0	1	1	0
AATCAGGAT	1	6	9	232.462	295129023	136.5	502609768	54	6	0.00430178	0.0258107	0.0119377	0.000232296	0.000107439	0.395604	7.871e-10	7.871e-10	1	0	0	1	0	0
AATCAGGT	17	166	8	232.462	295129023	136.5	502609768	1328	9.76471	0.0731303	0.714096	0.330276	0.00571277	0.00264221	0.57229	1.93568e-08	1.93568e-08	1	0	0	1	1	0
AATCAT	193	775	6	232.462	295129023	136.5	502609768	4650	4.01554	0.830244	3.33388	1.54195	0.0200033	0.00925171	0.176507	6.77781e-08	6.77781e-08	1	0	0	1	0	0
AATCATACCT	1	4	10	232.462	295129023	136.5	502609768	40	4	0.00430178	0.0172071	0.00795846	0.000172071	7.95846e-05	0.29304	5.83037e-10	5.83037e-10	1	0	0	1	0	0
AATCATTC	3	12	8	232.462	295129023	136.5	502609768	96	4	0.0129053	0.0516214	0.0238754	0.000412971	0.000191003	0.234432	1.39929e-09	1.39929e-09	1	0	0	1	0	0
AATCCAGCC	4	45	9	232.462	295129023	136.5	502609768	405	11.25	0.0172071	0.19358	0.0895327	0.00174222	0.000805794	0.741758	5.90325e-09	5.90325e-09	1	0	0	1	1	0
AATCCAGGTAGAGCC	328	1939	15	232.462	295129023	136.5	502609768	29085	5.91159	1.41098	8.34115	3.85786	0.125117	0.057868	0.649625	4.23941e-07	4.23941e-07	1	0	0	1	1	0
AATCCATGAGG	389	2991	11	232.462	295129023	136.5	502609768	32901	7.68895	1.67339	12.8666	5.95094	0.141533	0.0654603	0.619622	4.79563e-07	4.79563e-07	1	0	0	1	1	0
AATCCC	42	186	6	232.462	295129023	136.5	502609768	1116	4.42857	0.180675	0.800131	0.370068	0.00480079	0.00222041	0.194662	1.62667e-08	1.62667e-08	1	0	0	1	0	0
AATCCCC	1	4	7	232.462	295129023	136.5	502609768	28	4	0.00430178	0.0172071	0.00795846	0.00012045	5.57092e-05	0.205128	4.08126e-10	4.08126e-10	1	0	0	1	0	0
AATCCGAGTCCGCTG	3	17	15	232.462	295129023	136.5	502609768	255	5.66667	0.0129053	0.0731303	0.0338235	0.00109695	0.000507352	0.622711	3.71686e-09	3.71686e-09	1	0	0	1	1	0
AATCCGTAGCCCATC	4	29	15	232.462	295129023	136.5	502609768	435	7.25	0.0172071	0.124752	0.0576988	0.00187127	0.000865483	0.796703	6.34053e-09	6.34053e-09	1	0	0	1	1	0
AATCCT	1	4	6	232.462	295129023	136.5	502609768	24	4	0.00430178	0.0172071	0.00795846	0.000103243	4.77508e-05	0.175824	3.49822e-10	3.49822e-10	1	0	0	1	0	0
AATCCTACAGACATC	22	157	15	232.462	295129023	136.5	502609768	2355	7.13636	0.0946392	0.67538	0.31237	0.0101307	0.00468554	0.784216	3.43263e-08	3.43263e-08	1	0	0	1	1	0
AATCCTACCGTGCATTACCGTCCTG	2	8	25	232.462	295129023	136.5	502609768	200	4	0.00860356	0.0344143	0.0159169	0.000860356	0.000397923	0.732601	2.91519e-09	2.91519e-09	1	0	0	1	1	0
AATCCTCGCTACACC	1	5	15	232.462	295129023	136.5	502609768	75	5	0.00430178	0.0215089	0.00994808	0.000322634	0.000149221	0.549451	1.0932e-09	1.0932e-09	1	0	0	1	1	0
AATCCTGCTAATGATCCTGTACTAC	68	277	25	232.462	295129023	136.5	502609768	6925	4.07353	0.292521	1.19159	0.551123	0.0297898	0.0137781	0.746068	1.00938e-07	1.00938e-07	1	0	0	1	1	0
AATCCTGTGCTGACC	14	86	15	232.462	295129023	136.5	502609768	1290	6.14286	0.0602249	0.369953	0.171107	0.0055493	0.0025666	0.675039	1.8803e-08	1.8803e-08	1	0	0	1	1	0
AATCG	1	9	5	232.462	295129023	136.5	502609768	45	9	0.00430178	0.038716	0.0179065	0.00019358	8.95327e-05	0.32967	6.55917e-10	6.55917e-10	1	0	0	1	0	0
AATCGCGGCG	1	4	10	232.462	295129023	136.5	502609768	40	4	0.00430178	0.0172071	0.00795846	0.000172071	7.95846e-05	0.29304	5.83037e-10	5.83037e-10	1	0	0	1	0	0
AATCGGATGG	187	935	10	232.462	295129023	136.5	502609768	9350	5	0.804433	4.02217	1.86029	0.0402217	0.0186029	0.3663	1.36285e-07	1.36285e-07	1	0	0	1	0	0
AATCGTCCTAC	4	28	11	232.462	295129023	136.5	502609768	308	7	0.0172071	0.12045	0.0557092	0.00132495	0.000612801	0.564103	4.48939e-09	4.48939e-09	1	0	0	1	1	0
AATCGTCTC	169	756	9	232.462	295129023	136.5	502609768	6804	4.47337	0.727001	3.25215	1.50415	0.0292693	0.0135373	0.294948	9.91747e-08	9.91747e-08	1	0	0	1	0	0
AATCT	17180	94411	5	232.462	295129023	136.5	502609768	472055	5.4954	73.9046	406.135	187.842	2.03068	0.939208	0.201297	6.88064e-06	6.88064e-06	1	1	0	1	0	0
AATCTC	1	4	6	232.462	295129023	136.5	502609768	24	4	0.00430178	0.0172071	0.00795846	0.000103243	4.77508e-05	0.175824	3.49822e-10	3.49822e-10	1	0	0	1	0	0
AATCTCACATTCCAT	2	8	15	232.462	295129023	136.5	502609768	120	4	0.00860356	0.0344143	0.0159169	0.000516214	0.000238754	0.43956	1.74911e-09	1.74911e-09	1	0	0	1	0	0
AATCTGCGTGT	3	15	11	232.462	295129023	136.5	502609768	165	5	0.0129053	0.0645267	0.0298442	0.000709794	0.000328286	0.40293	2.40503e-09	2.40503e-09	1	0	0	1	0	0
AATG	198	1406	4	232.462	295129023	136.5	502609768	5624	7.10101	0.851753	6.0483	2.7974	0.0241932	0.0111896	0.208088	8.19751e-08	8.19751e-08	1	0	0	0	0	0
AATGAC	147	1092	6	232.462	295129023	136.5	502609768	6552	7.42857	0.632362	4.69755	2.17266	0.0281853	0.013036	0.326531	9.55015e-08	9.55015e-08	1	0	0	1	0	0
AATGACAT	2	8	8	232.462	295129023	136.5	502609768	64	4	0.00860356	0.0344143	0.0159169	0.000275314	0.000127335	0.234432	9.3286e-10	9.3286e-10	1	0	0	1	0	0
AATGACCC	16	70	8	232.462	295129023	136.5	502609768	560	4.375	0.0688285	0.301125	0.139273	0.002409	0.00111418	0.25641	8.16252e-09	8.16252e-09	1	0	0	1	0	0
AATGAGAG	275	1184	8	232.462	295129023	136.5	502609768	9472	4.30545	1.18299	5.09331	2.3557	0.0407465	0.0188456	0.252334	1.38063e-07	1.38063e-07	1	0	0	1	0	0
AATGAGAGAGAATGAGAGGCAG	1	4	22	232.462	295129023	136.5	502609768	88	4	0.00430178	0.0172071	0.00795846	0.000378557	0.000175086	0.644689	1.28268e-09	1.28268e-09	1	0	0	1	1	0
AATGAGCTGACGGGC	1	4	15	232.462	295129023	136.5	502609768	60	4	0.00430178	0.0172071	0.00795846	0.000258107	0.000119377	0.43956	8.74556e-10	8.74556e-10	1	0	0	1	0	0
AATGAT	272	1229	6	232.462	295129023	136.5	502609768	7374	4.51838	1.17008	5.28689	2.44524	0.0317213	0.0146714	0.19861	1.07483e-07	1.07483e-07	1	0	0	1	0	0
AATGATAGGGCGGGC	7	32	15	232.462	295129023	136.5	502609768	480	4.57143	0.0301125	0.137657	0.0636677	0.00206486	0.000955015	0.502355	6.99645e-09	6.99645e-09	1	0	0	1	1	0
AATGATGGGTAGGGGCGATGGAT	2	10	23	232.462	295129023	136.5	502609768	230	5	0.00860356	0.0430178	0.0198962	0.00098941	0.000457611	0.842491	3.35247e-09	3.35247e-09	1	0	0	1	1	0
AATGC	1	6	5	232.462	295129023	136.5	502609768	30	6	0.00430178	0.0258107	0.0119377	0.000129053	5.96885e-05	0.21978	4.37278e-10	4.37278e-10	1	0	0	1	0	0
AATGCCAGCGGAATTCCCT	2	13	19	232.462	295129023	136.5	502609768	247	6.5	0.00860356	0.0559232	0.025865	0.00106254	0.000491435	0.904762	3.60026e-09	3.60026e-09	1	0	0	1	1	0
AATGCCGTAGCTACT	1	4	15	232.462	295129023	136.5	502609768	60	4	0.00430178	0.0172071	0.00795846	0.000258107	0.000119377	0.43956	8.74556e-10	8.74556e-10	1	0	0	1	0	0
AATGCG	119	476	6	232.462	295129023	136.5	502609768	2856	4	0.511912	2.04765	0.947057	0.0122859	0.00568234	0.175824	4.16289e-08	4.16289e-08	1	0	0	1	0	0
AATGCT	2	8	6	232.462	295129023	136.5	502609768	48	4	0.00860356	0.0344143	0.0159169	0.000206486	9.55015e-05	0.175824	6.99645e-10	6.99645e-10	1	0	0	1	0	0
AATGG	12093	80576	5	232.462	295129023	136.5	502609768	402880	6.66303	52.0214	346.62	160.315	1.7331	0.801576	0.244067	5.87235e-06	5.87235e-06	1	1	0	1	0	0
AATGGAGGACGGTAG	1	4	15	232.462	295129023	136.5	502609768	60	4	0.00430178	0.0172071	0.00795846	0.000258107	0.000119377	0.43956	8.74556e-10	8.74556e-10	1	0	0	1	0	0
AATGGAGGC	1	4	9	232.462	295129023	136.5	502609768	36	4	0.00430178	0.0172071	0.00795846	0.000154864	7.16261e-05	0.263736	5.24734e-10	5.24734e-10	1	0	0	1	0	0
AATGGAGTGGATAGGGCTGATGT	2	8	23	232.462	295129023	136.5	502609768	184	4	0.00860356	0.0344143	0.0159169	0.000791528	0.000366089	0.673993	2.68197e-09	2.68197e-09	1	0	0	1	1	0
AATGGATGGGG	2	8	11	232.462	295129023	136.5	502609768	88	4	0.00860356	0.0344143	0.0159169	0.000378557	0.000175086	0.322344	1.28268e-09	1.28268e-09	1	0	0	1	0	0
AATGGC	155	743	6	232.462	295129023	136.5	502609768	4458	4.79355	0.666776	3.19622	1.47828	0.0191773	0.0088697	0.210705	6.49795e-08	6.49795e-08	1	0	0	1	0	0
AATGGGGAGGGACGG	1	4	15	232.462	295129023	136.5	502609768	60	4	0.00430178	0.0172071	0.00795846	0.000258107	0.000119377	0.43956	8.74556e-10	8.74556e-10	1	0	0	1	0	0
AATGGGGATAGACTGGTACGGTG	2	9	23	232.462	295129023	136.5	502609768	207	4.5	0.00860356	0.038716	0.0179065	0.000890469	0.00041185	0.758242	3.01722e-09	3.01722e-09	1	0	0	1	1	0
AATGGGGGTC	1	4	10	232.462	295129023	136.5	502609768	40	4	0.00430178	0.0172071	0.00795846	0.000172071	7.95846e-05	0.29304	5.83037e-10	5.83037e-10	1	0	0	1	0	0
AATGGGTAGTGACGG	409	2298	15	232.462	295129023	136.5	502609768	34470	5.61858	1.75943	9.88549	4.57214	0.148282	0.068582	0.617427	5.02432e-07	5.02432e-07	1	0	0	1	1	0
AATGGT	3	13	6	232.462	295129023	136.5	502609768	78	4.33333	0.0129053	0.0559232	0.025865	0.000335539	0.00015519	0.190476	1.13692e-09	1.13692e-09	1	0	0	1	0	0
AATGGTGGGTAGGCG	424	1730	15	232.462	295129023	136.5	502609768	25950	4.08019	1.82396	7.44208	3.44203	0.111631	0.0516305	0.448372	3.78246e-07	3.78246e-07	1	0	0	1	0	0
AATGGTGTATACAGG	1	4	15	232.462	295129023	136.5	502609768	60	4	0.00430178	0.0172071	0.00795846	0.000258107	0.000119377	0.43956	8.74556e-10	8.74556e-10	1	0	0	1	0	0
AATGGTGTGGGAGCG	8	47	15	232.462	295129023	136.5	502609768	705	5.875	0.0344143	0.202184	0.0935119	0.00303276	0.00140268	0.645604	1.0276e-08	1.0276e-08	1	0	0	1	1	0
AATGT	108	589	5	232.462	295129023	136.5	502609768	2945	5.4537	0.464592	2.53375	1.17188	0.0126687	0.00585942	0.199769	4.29261e-08	4.29261e-08	1	0	0	1	0	0
AATGTAGTGT	1	4	10	232.462	295129023	136.5	502609768	40	4	0.00430178	0.0172071	0.00795846	0.000172071	7.95846e-05	0.29304	5.83037e-10	5.83037e-10	1	0	0	1	0	0
AATGTCG	1	4	7	232.462	295129023	136.5	502609768	28	4	0.00430178	0.0172071	0.00795846	0.00012045	5.57092e-05	0.205128	4.08126e-10	4.08126e-10	1	0	0	1	0	0
AATGTG	7	42	6	232.462	295129023	136.5	502609768	252	6	0.0301125	0.180675	0.0835638	0.00108405	0.000501383	0.263736	3.67314e-09	3.67314e-09	1	0	0	1	0	0
AATGTGGACGAGGTG	1	4	15	232.462	295129023	136.5	502609768	60	4	0.00430178	0.0172071	0.00795846	0.000258107	0.000119377	0.43956	8.74556e-10	8.74556e-10	1	0	0	1	0	0
AATT	459	2950	4	232.462	295129023	136.5	502609768	11800	6.42702	1.97452	12.6903	5.86936	0.050761	0.0234775	0.188337	1.71996e-07	1.71996e-07	1	0	0	0	0	0
AATTAC	126	507	6	232.462	295129023	136.5	502609768	3042	4.02381	0.542024	2.181	1.00873	0.013086	0.00605241	0.176871	4.434e-08	4.434e-08	1	0	0	1	0	0
AATTACGCAGGTGAG	1	5	15	232.462	295129023	136.5	502609768	75	5	0.00430178	0.0215089	0.00994808	0.000322634	0.000149221	0.549451	1.0932e-09	1.0932e-09	1	0	0	1	1	0
AATTACGTC	195	1304	9	232.462	295129023	136.5	502609768	11736	6.68718	0.838847	5.60952	2.59446	0.0504857	0.0233501	0.440913	1.71063e-07	1.71063e-07	1	0	0	1	0	0
AATTAG	608	2541	6	232.462	295129023	136.5	502609768	15246	4.17928	2.61548	10.9308	5.05561	0.065585	0.0303337	0.183704	2.22225e-07	2.22225e-07	1	0	0	1	0	0
AATTAT	129	519	6	232.462	295129023	136.5	502609768	3114	4.02326	0.55493	2.23262	1.03261	0.0133957	0.00619566	0.176846	4.53895e-08	4.53895e-08	1	0	0	1	0	0
AATTATG	2	9	7	232.462	295129023	136.5	502609768	63	4.5	0.00860356	0.038716	0.0179065	0.000271012	0.000125346	0.230769	9.18284e-10	9.18284e-10	1	0	0	1	0	0
AATTC	118	777	5	232.462	295129023	136.5	502609768	3885	6.58475	0.50761	3.34248	1.54593	0.0167124	0.00772965	0.241199	5.66275e-08	5.66275e-08	1	0	0	1	0	0
AATTCACGACACACC	20	97	15	232.462	295129023	136.5	502609768	1455	4.85	0.0860356	0.417273	0.192993	0.00625909	0.00289489	0.532967	2.1208e-08	2.1208e-08	1	0	0	1	1	0
AATTCC	1	4	6	232.462	295129023	136.5	502609768	24	4	0.00430178	0.0172071	0.00795846	0.000103243	4.77508e-05	0.175824	3.49822e-10	3.49822e-10	1	0	0	1	0	0
AATTCCCATGTCCAC	1	4	15	232.462	295129023	136.5	502609768	60	4	0.00430178	0.0172071	0.00795846	0.000258107	0.000119377	0.43956	8.74556e-10	8.74556e-10	1	0	0	1	0	0
AATTCCTCCTACCCATCCCTCCTC	4	16	24	232.462	295129023	136.5	502609768	384	4	0.0172071	0.0688285	0.0318338	0.00165188	0.000764012	0.703297	5.59716e-09	5.59716e-09	1	0	0	1	1	0
AATTCG	193	772	6	232.462	295129023	136.5	502609768	4632	4	0.830244	3.32098	1.53598	0.0199259	0.0092159	0.175824	6.75157e-08	6.75157e-08	1	0	0	1	0	0
AATTCGC	44	216	7	232.462	295129023	136.5	502609768	1512	4.90909	0.189278	0.929185	0.429757	0.00650429	0.0030083	0.251748	2.20388e-08	2.20388e-08	1	0	0	1	0	0
AATTCTC	1	4	7	232.462	295129023	136.5	502609768	28	4	0.00430178	0.0172071	0.00795846	0.00012045	5.57092e-05	0.205128	4.08126e-10	4.08126e-10	1	0	0	1	0	0
AATTGC	1	4	6	232.462	295129023	136.5	502609768	24	4	0.00430178	0.0172071	0.00795846	0.000103243	4.77508e-05	0.175824	3.49822e-10	3.49822e-10	1	0	0	1	0	0
AC	1451081	35736504	2	232.462	295129023	136.5	502609768	71473008	24.6275	6242.23	153731	71101.9	307.461	142.204	0.360843	0.00104179	0.00104179	1	1	1	0	0	0
ACACACACACACAGGCAGAG	2	8	20	232.462	295129023	136.5	502609768	160	4	0.00860356	0.0344143	0.0159169	0.000688285	0.000318338	0.586081	2.33215e-09	2.33215e-09	1	0	0	1	1	0
ACACACACACACGCGCGTGC	1	4	20	232.462	295129023	136.5	502609768	80	4	0.00430178	0.0172071	0.00795846	0.000344143	0.000159169	0.586081	1.16607e-09	1.16607e-09	1	0	0	1	1	0
ACACACACACC	725	3569	11	232.462	295129023	136.5	502609768	39259	4.92276	3.11879	15.3531	7.10094	0.168884	0.0781103	0.396706	5.72237e-07	5.72237e-07	1	0	0	1	0	0
ACACACACATACACGCC	7	34	17	232.462	295129023	136.5	502609768	578	4.85714	0.0301125	0.146261	0.0676469	0.00248643	0.00115	0.604919	8.42489e-09	8.42489e-09	1	0	0	1	1	0
ACACACACGCACACG	1	4	15	232.462	295129023	136.5	502609768	60	4	0.00430178	0.0172071	0.00795846	0.000258107	0.000119377	0.43956	8.74556e-10	8.74556e-10	1	0	0	1	0	0
ACACACACGCACCCG	1	4	15	232.462	295129023	136.5	502609768	60	4	0.00430178	0.0172071	0.00795846	0.000258107	0.000119377	0.43956	8.74556e-10	8.74556e-10	1	0	0	1	0	0
ACACACACGCTACCTGTCTC	1	6	20	232.462	295129023	136.5	502609768	120	6	0.00430178	0.0258107	0.0119377	0.000516214	0.000238754	0.879121	1.74911e-09	1.74911e-09	1	0	0	1	1	0
ACACACACGT	2	9	10	232.462	295129023	136.5	502609768	90	4.5	0.00860356	0.038716	0.0179065	0.00038716	0.000179065	0.32967	1.31183e-09	1.31183e-09	1	0	0	1	0	0
ACACACACTCGCGC	3	14	14	232.462	295129023	136.5	502609768	196	4.66667	0.0129053	0.0602249	0.0278546	0.000843149	0.000389965	0.478632	2.85688e-09	2.85688e-09	1	0	0	1	0	0
ACACACACTG	41	176	10	232.462	295129023	136.5	502609768	1760	4.29268	0.176373	0.757114	0.350172	0.00757114	0.00350172	0.314482	2.56536e-08	2.56536e-08	1	0	0	1	0	0
ACACACAGAGCATCC	19	95	15	232.462	295129023	136.5	502609768	1425	5	0.0817338	0.408669	0.189013	0.00613004	0.0028352	0.549451	2.07707e-08	2.07707e-08	1	0	0	1	1	0
ACACACAGCAT	1	4	11	232.462	295129023	136.5	502609768	44	4	0.00430178	0.0172071	0.00795846	0.000189278	8.75431e-05	0.322344	6.41341e-10	6.41341e-10	1	0	0	1	0	0
ACACACAGCTCACAGACACTCTCC	1	4	24	232.462	295129023	136.5	502609768	96	4	0.00430178	0.0172071	0.00795846	0.000412971	0.000191003	0.703297	1.39929e-09	1.39929e-09	1	0	0	1	1	0
ACACACAGTGG	1	6	11	232.462	295129023	136.5	502609768	66	6	0.00430178	0.0258107	0.0119377	0.000283918	0.000131315	0.483516	9.62012e-10	9.62012e-10	1	0	0	1	0	0
ACACACC	56	230	7	232.462	295129023	136.5	502609768	1610	4.10714	0.2409	0.98941	0.457611	0.00692587	0.00320328	0.210623	2.34673e-08	2.34673e-08	1	0	0	1	0	0
ACACACCCGCC	1	4	11	232.462	295129023	136.5	502609768	44	4	0.00430178	0.0172071	0.00795846	0.000189278	8.75431e-05	0.322344	6.41341e-10	6.41341e-10	1	0	0	1	0	0
ACACACCTCCGCCAG	872	4158	15	232.462	295129023	136.5	502609768	62370	4.76835	3.75115	17.8868	8.27282	0.268302	0.124092	0.523994	9.09101e-07	9.09101e-07	1	0	0	1	1	0
ACACACG	6	25	7	232.462	295129023	136.5	502609768	175	4.16667	0.0258107	0.107545	0.0497404	0.000752812	0.000348183	0.213675	2.55079e-09	2.55079e-09	1	0	0	1	0	0
ACACACGTACATCCC	498	2372	15	232.462	295129023	136.5	502609768	35580	4.76305	2.14229	10.2038	4.71937	0.153057	0.0707905	0.523412	5.18612e-07	5.18612e-07	1	0	0	1	1	0
ACACACT	433	2548	7	232.462	295129023	136.5	502609768	17836	5.88453	1.86267	10.9609	5.06954	0.0767266	0.0354868	0.301771	2.59976e-07	2.59976e-07	1	0	0	1	0	0
ACACACTCCTCCGGC	257	1243	15	232.462	295129023	136.5	502609768	18645	4.83658	1.10556	5.34711	2.47309	0.0802067	0.0370964	0.531492	2.71768e-07	2.71768e-07	1	0	0	1	1	0
ACACACTCGCATCCGC	2	12	16	232.462	295129023	136.5	502609768	192	6	0.00860356	0.0516214	0.0238754	0.000825942	0.000382006	0.703297	2.79858e-09	2.79858e-09	1	0	0	1	1	0
ACACACTCGCGCACTC	3	13	16	232.462	295129023	136.5	502609768	208	4.33333	0.0129053	0.0559232	0.025865	0.000894771	0.00041384	0.507937	3.03179e-09	3.03179e-09	1	0	0	1	1	0
ACACACTCGCTC	2	12	12	232.462	295129023	136.5	502609768	144	6	0.00860356	0.0516214	0.0238754	0.000619457	0.000286505	0.527473	2.09893e-09	2.09893e-09	1	0	0	1	1	0
ACACACTCTC	115	493	10	232.462	295129023	136.5	502609768	4930	4.28696	0.494705	2.12078	0.98088	0.0212078	0.0098088	0.314063	7.18594e-08	7.18594e-08	1	0	0	1	0	0
ACACAG	300	1324	6	232.462	295129023	136.5	502609768	7944	4.41333	1.29053	5.69556	2.63425	0.0341734	0.0158055	0.193993	1.15791e-07	1.15791e-07	1	0	0	1	0	0
ACACAGACGCGC	4	23	12	232.462	295129023	136.5	502609768	276	5.75	0.0172071	0.098941	0.0457611	0.00118729	0.000549134	0.505495	4.02296e-09	4.02296e-09	1	0	0	1	1	0
ACACAGAG	369	1609	8	232.462	295129023	136.5	502609768	12872	4.36043	1.58736	6.92157	3.20129	0.0553725	0.0256103	0.255557	1.87621e-07	1.87621e-07	1	0	0	1	0	0
ACACAGC	17	81	7	232.462	295129023	136.5	502609768	567	4.76471	0.0731303	0.348444	0.161159	0.00243911	0.00112811	0.244344	8.26456e-09	8.26456e-09	1	0	0	1	0	0
ACACAGGGCCACACAGGGGC	1	4	20	232.462	295129023	136.5	502609768	80	4	0.00430178	0.0172071	0.00795846	0.000344143	0.000159169	0.586081	1.16607e-09	1.16607e-09	1	0	0	1	1	0
ACACAGGGTC	1	4	10	232.462	295129023	136.5	502609768	40	4	0.00430178	0.0172071	0.00795846	0.000172071	7.95846e-05	0.29304	5.83037e-10	5.83037e-10	1	0	0	1	0	0
ACACAT	337	1386	6	232.462	295129023	136.5	502609768	8316	4.11276	1.4497	5.96227	2.75761	0.0357736	0.0165456	0.180781	1.21213e-07	1.21213e-07	1	0	0	1	0	0
ACACATACTC	1	4	10	232.462	295129023	136.5	502609768	40	4	0.00430178	0.0172071	0.00795846	0.000172071	7.95846e-05	0.29304	5.83037e-10	5.83037e-10	1	0	0	1	0	0
ACACATAGTGTATGT	1	6	15	232.462	295129023	136.5	502609768	90	6	0.00430178	0.0258107	0.0119377	0.00038716	0.000179065	0.659341	1.31183e-09	1.31183e-09	1	0	0	1	1	0
ACACATATAT	31	135	10	232.462	295129023	136.5	502609768	1350	4.35484	0.133355	0.58074	0.268598	0.0058074	0.00268598	0.319036	1.96775e-08	1.96775e-08	1	0	0	1	0	0
ACACATATATGCCT	2	8	14	232.462	295129023	136.5	502609768	112	4	0.00860356	0.0344143	0.0159169	0.0004818	0.000222837	0.410256	1.6325e-09	1.6325e-09	1	0	0	1	0	0
ACACATATCCATAT	2	8	14	232.462	295129023	136.5	502609768	112	4	0.00860356	0.0344143	0.0159169	0.0004818	0.000222837	0.410256	1.6325e-09	1.6325e-09	1	0	0	1	0	0
ACACATCCATAGACG	1	4	15	232.462	295129023	136.5	502609768	60	4	0.00430178	0.0172071	0.00795846	0.000258107	0.000119377	0.43956	8.74556e-10	8.74556e-10	1	0	0	1	0	0
ACACC	220	1286	5	232.462	295129023	136.5	502609768	6430	5.84545	0.946392	5.53209	2.55865	0.0276605	0.0127932	0.214119	9.37233e-08	9.37233e-08	1	0	0	1	0	0
ACACCACCTC	5	23	10	232.462	295129023	136.5	502609768	230	4.6	0.0215089	0.098941	0.0457611	0.00098941	0.000457611	0.336996	3.35247e-09	3.35247e-09	1	0	0	1	0	0
ACACCAT	1	4	7	232.462	295129023	136.5	502609768	28	4	0.00430178	0.0172071	0.00795846	0.00012045	5.57092e-05	0.205128	4.08126e-10	4.08126e-10	1	0	0	1	0	0
ACACCATAGTCGCCC	1	4	15	232.462	295129023	136.5	502609768	60	4	0.00430178	0.0172071	0.00795846	0.000258107	0.000119377	0.43956	8.74556e-10	8.74556e-10	1	0	0	1	0	0
ACACCATCACG	2	10	11	232.462	295129023	136.5	502609768	110	5	0.00860356	0.0430178	0.0198962	0.000473196	0.000218858	0.40293	1.60335e-09	1.60335e-09	1	0	0	1	0	0
ACACCATCTCC	2	8	11	232.462	295129023	136.5	502609768	88	4	0.00860356	0.0344143	0.0159169	0.000378557	0.000175086	0.322344	1.28268e-09	1.28268e-09	1	0	0	1	0	0
ACACCC	859	4183	6	232.462	295129023	136.5	502609768	25098	4.86962	3.69523	17.9944	8.32256	0.107966	0.0499354	0.214049	3.65827e-07	3.65827e-07	1	0	0	1	0	0
ACACCCACACTCATCC	3	14	16	232.462	295129023	136.5	502609768	224	4.66667	0.0129053	0.0602249	0.0278546	0.000963599	0.000445674	0.547009	3.26501e-09	3.26501e-09	1	0	0	1	1	0
ACACCCATACTCTCTCTC	1	5	18	232.462	295129023	136.5	502609768	90	5	0.00430178	0.0215089	0.00994808	0.00038716	0.000179065	0.659341	1.31183e-09	1.31183e-09	1	0	0	1	1	0
ACACCCC	11	44	7	232.462	295129023	136.5	502609768	308	4	0.0473196	0.189278	0.0875431	0.00132495	0.000612801	0.205128	4.48939e-09	4.48939e-09	1	0	0	1	0	0
ACACCCCCGCCGCCTCTCCTCCC	1	4	23	232.462	295129023	136.5	502609768	92	4	0.00430178	0.0172071	0.00795846	0.000395764	0.000183045	0.673993	1.34099e-09	1.34099e-09	1	0	0	1	1	0
ACACCCCTATATACAT	2	8	16	232.462	295129023	136.5	502609768	128	4	0.00860356	0.0344143	0.0159169	0.000550628	0.000254671	0.468864	1.86572e-09	1.86572e-09	1	0	0	1	0	0
ACACCCG	1	9	7	232.462	295129023	136.5	502609768	63	9	0.00430178	0.038716	0.0179065	0.000271012	0.000125346	0.461538	9.18284e-10	9.18284e-10	1	0	0	1	0	0
ACACCCT	24	99	7	232.462	295129023	136.5	502609768	693	4.125	0.103243	0.425876	0.196972	0.00298113	0.0013788	0.211538	1.01011e-08	1.01011e-08	1	0	0	1	0	0
ACACCCTCTACCTCT	237	1333	15	232.462	295129023	136.5	502609768	19995	5.62447	1.01952	5.73427	2.65216	0.0860141	0.0397824	0.618074	2.91446e-07	2.91446e-07	1	0	0	1	1	0
ACACCT	99	442	6	232.462	295129023	136.5	502609768	2652	4.46465	0.425876	1.90139	0.87941	0.0114083	0.00527646	0.196248	3.86554e-08	3.86554e-08	1	0	0	1	0	0
ACACCTC	1	4	7	232.462	295129023	136.5	502609768	28	4	0.00430178	0.0172071	0.00795846	0.00012045	5.57092e-05	0.205128	4.08126e-10	4.08126e-10	1	0	0	1	0	0
ACACCTCACTACCTC	1013	4884	15	232.462	295129023	136.5	502609768	73260	4.82132	4.3577	21.0099	9.71728	0.315149	0.145759	0.529816	1.06783e-06	1.06783e-06	1	0	0	1	1	0
ACACCTCGCACATCC	1	4	15	232.462	295129023	136.5	502609768	60	4	0.00430178	0.0172071	0.00795846	0.000258107	0.000119377	0.43956	8.74556e-10	8.74556e-10	1	0	0	1	0	0
ACACGAGGG	1	4	9	232.462	295129023	136.5	502609768	36	4	0.00430178	0.0172071	0.00795846	0.000154864	7.16261e-05	0.263736	5.24734e-10	5.24734e-10	1	0	0	1	0	0
ACACGATCCCTCCTCATGCATCCTC	2	8	25	232.462	295129023	136.5	502609768	200	4	0.00860356	0.0344143	0.0159169	0.000860356	0.000397923	0.732601	2.91519e-09	2.91519e-09	1	0	0	1	1	0
ACACGC	2511	11204	6	232.462	295129023	136.5	502609768	67224	4.46197	10.8018	48.1972	22.2916	0.289183	0.13375	0.19613	9.79853e-07	9.79853e-07	1	0	0	1	0	0
ACACGCACAGC	1	7	11	232.462	295129023	136.5	502609768	77	7	0.00430178	0.0301125	0.0139273	0.000331237	0.0001532	0.564103	1.12235e-09	1.12235e-09	1	0	0	1	1	0
ACACGCACCCATCCC	739	2970	15	232.462	295129023	136.5	502609768	44550	4.01894	3.17902	12.7763	5.90916	0.191644	0.0886374	0.441642	6.49358e-07	6.49358e-07	1	0	0	1	0	0
ACACGCACGCGCTCTC	1	5	16	232.462	295129023	136.5	502609768	80	5	0.00430178	0.0215089	0.00994808	0.000344143	0.000159169	0.586081	1.16607e-09	1.16607e-09	1	0	0	1	1	0
ACACGCC	223	892	7	232.462	295129023	136.5	502609768	6244	4	0.959297	3.83719	1.77474	0.0268603	0.0124232	0.205128	9.10121e-08	9.10121e-08	1	0	0	1	0	0
ACACGCCCCACTGT	2	8	14	232.462	295129023	136.5	502609768	112	4	0.00860356	0.0344143	0.0159169	0.0004818	0.000222837	0.410256	1.6325e-09	1.6325e-09	1	0	0	1	0	0
ACACGCCCGGTACTC	18	74	15	232.462	295129023	136.5	502609768	1110	4.11111	0.0774321	0.318332	0.147232	0.00477498	0.00220847	0.45177	1.61793e-08	1.61793e-08	1	0	0	1	0	0
ACACGCGACCGATGG	2	9	15	232.462	295129023	136.5	502609768	135	4.5	0.00860356	0.038716	0.0179065	0.00058074	0.000268598	0.494505	1.96775e-09	1.96775e-09	1	0	0	1	0	0
ACACGCTCC	3	12	9	232.462	295129023	136.5	502609768	108	4	0.0129053	0.0516214	0.0238754	0.000464592	0.000214878	0.263736	1.5742e-09	1.5742e-09	1	0	0	1	0	0
ACACGCTGC	160	727	9	232.462	295129023	136.5	502609768	6543	4.54375	0.688285	3.1274	1.44645	0.0281466	0.0130181	0.299588	9.53703e-08	9.53703e-08	1	0	0	1	0	0
ACACGG	1	4	6	232.462	295129023	136.5	502609768	24	4	0.00430178	0.0172071	0.00795846	0.000103243	4.77508e-05	0.175824	3.49822e-10	3.49822e-10	1	0	0	1	0	0
ACACGGAGACAGAGAGAG	1	4	18	232.462	295129023	136.5	502609768	72	4	0.00430178	0.0172071	0.00795846	0.000309728	0.000143252	0.527473	1.04947e-09	1.04947e-09	1	0	0	1	1	0
ACACGGAGTG	5	20	10	232.462	295129023	136.5	502609768	200	4	0.0215089	0.0860356	0.0397923	0.000860356	0.000397923	0.29304	2.91519e-09	2.91519e-09	1	0	0	1	0	0
ACACGGGCTCCAGGGCT	3	15	17	232.462	295129023	136.5	502609768	255	5	0.0129053	0.0645267	0.0298442	0.00109695	0.000507352	0.622711	3.71686e-09	3.71686e-09	1	0	0	1	1	0
ACACGGGTCTGGGCT	1	4	15	232.462	295129023	136.5	502609768	60	4	0.00430178	0.0172071	0.00795846	0.000258107	0.000119377	0.43956	8.74556e-10	8.74556e-10	1	0	0	1	0	0
ACACGT	268	1737	6	232.462	295129023	136.5	502609768	10422	6.48134	1.15288	7.47219	3.45596	0.0448332	0.0207358	0.284894	1.5191e-07	1.5191e-07	1	0	0	1	0	0
ACACGTCCCATC	1	4	12	232.462	295129023	136.5	502609768	48	4	0.00430178	0.0172071	0.00795846	0.000206486	9.55015e-05	0.351648	6.99645e-10	6.99645e-10	1	0	0	1	0	0
ACACT	24	151	5	232.462	295129023	136.5	502609768	755	6.29167	0.103243	0.649569	0.300432	0.00324785	0.00150216	0.230464	1.10048e-08	1.10048e-08	1	0	0	1	0	0
ACACTAGTGACTCTCTATCC	1	5	20	232.462	295129023	136.5	502609768	100	5	0.00430178	0.0215089	0.00994808	0.000430178	0.000198962	0.732601	1.45759e-09	1.45759e-09	1	0	0	1	1	0
ACACTAT	201	972	7	232.462	295129023	136.5	502609768	6804	4.83582	0.864658	4.18133	1.93391	0.0292693	0.0135373	0.247991	9.91747e-08	9.91747e-08	1	0	0	1	0	0
ACACTATGTC	1	4	10	232.462	295129023	136.5	502609768	40	4	0.00430178	0.0172071	0.00795846	0.000172071	7.95846e-05	0.29304	5.83037e-10	5.83037e-10	1	0	0	1	0	0
ACACTC	60	254	6	232.462	295129023	136.5	502609768	1524	4.23333	0.258107	1.09265	0.505362	0.00655591	0.00303217	0.186081	2.22137e-08	2.22137e-08	1	0	0	1	0	0
ACACTCACAT	1	4	10	232.462	295129023	136.5	502609768	40	4	0.00430178	0.0172071	0.00795846	0.000172071	7.95846e-05	0.29304	5.83037e-10	5.83037e-10	1	0	0	1	0	0
ACACTCGCACAGC	1	4	13	232.462	295129023	136.5	502609768	52	4	0.00430178	0.0172071	0.00795846	0.000223693	0.00010346	0.380952	7.57949e-10	7.57949e-10	1	0	0	1	0	0
ACACTCT	2	8	7	232.462	295129023	136.5	502609768	56	4	0.00860356	0.0344143	0.0159169	0.0002409	0.000111418	0.205128	8.16252e-10	8.16252e-10	1	0	0	1	0	0
ACACTG	1	4	6	232.462	295129023	136.5	502609768	24	4	0.00430178	0.0172071	0.00795846	0.000103243	4.77508e-05	0.175824	3.49822e-10	3.49822e-10	1	0	0	1	0	0
ACACTGCCCTACGTACCATCTCC	2	8	23	232.462	295129023	136.5	502609768	184	4	0.00860356	0.0344143	0.0159169	0.000791528	0.000366089	0.673993	2.68197e-09	2.68197e-09	1	0	0	1	1	0
ACACTGGGACCTAGG	1	4	15	232.462	295129023	136.5	502609768	60	4	0.00430178	0.0172071	0.00795846	0.000258107	0.000119377	0.43956	8.74556e-10	8.74556e-10	1	0	0	1	0	0
ACAG	3497	25000	4	232.462	295129023	136.5	502609768	100000	7.14898	15.0433	107.545	49.7404	0.430178	0.198962	0.209494	1.45759e-06	1.45759e-06	1	0	0	0	0	0
ACAGACCCACCGCCG	1	4	15	232.462	295129023	136.5	502609768	60	4	0.00430178	0.0172071	0.00795846	0.000258107	0.000119377	0.43956	8.74556e-10	8.74556e-10	1	0	0	1	0	0
ACAGACCCTC	1	4	10	232.462	295129023	136.5	502609768	40	4	0.00430178	0.0172071	0.00795846	0.000172071	7.95846e-05	0.29304	5.83037e-10	5.83037e-10	1	0	0	1	0	0
ACAGACG	1	4	7	232.462	295129023	136.5	502609768	28	4	0.00430178	0.0172071	0.00795846	0.00012045	5.57092e-05	0.205128	4.08126e-10	4.08126e-10	1	0	0	1	0	0
ACAGACGC	187	855	8	232.462	295129023	136.5	502609768	6840	4.57219	0.804433	3.67802	1.70112	0.0294242	0.013609	0.267967	9.96994e-08	9.96994e-08	1	0	0	1	0	0
ACAGACTCACCACCC	1366	6513	15	232.462	295129023	136.5	502609768	97695	4.76794	5.87623	28.0175	12.9584	0.420263	0.194375	0.523949	1.424e-06	1.424e-06	1	0	0	1	1	0
ACAGAG	816	4241	6	232.462	295129023	136.5	502609768	25446	5.1973	3.51025	18.2439	8.43796	0.109463	0.0506277	0.228453	3.70899e-07	3.70899e-07	1	0	0	1	0	0
ACAGAGAG	2422	10166	8	232.462	295129023	136.5	502609768	81328	4.19736	10.4189	43.7319	20.2264	0.349855	0.161811	0.245999	1.18543e-06	1.18543e-06	1	0	0	1	0	0
ACAGAGAGTGGCTGCTCCATGC	1	4	22	232.462	295129023	136.5	502609768	88	4	0.00430178	0.0172071	0.00795846	0.000378557	0.000175086	0.644689	1.28268e-09	1.28268e-09	1	0	0	1	1	0
ACAGAGC	2	8	7	232.462	295129023	136.5	502609768	56	4	0.00860356	0.0344143	0.0159169	0.0002409	0.000111418	0.205128	8.16252e-10	8.16252e-10	1	0	0	1	0	0
ACAGAGGG	4	17	8	232.462	295129023	136.5	502609768	136	4.25	0.0172071	0.0731303	0.0338235	0.000585042	0.000270588	0.249084	1.98233e-09	1.98233e-09	1	0	0	1	0	0
ACAGATACCGCACCC	1	4	15	232.462	295129023	136.5	502609768	60	4	0.00430178	0.0172071	0.00795846	0.000258107	0.000119377	0.43956	8.74556e-10	8.74556e-10	1	0	0	1	0	0
ACAGATCGTGACCAT	1	4	15	232.462	295129023	136.5	502609768	60	4	0.00430178	0.0172071	0.00795846	0.000258107	0.000119377	0.43956	8.74556e-10	8.74556e-10	1	0	0	1	0	0
ACAGATGG	1	4	8	232.462	295129023	136.5	502609768	32	4	0.00430178	0.0172071	0.00795846	0.000137657	6.36677e-05	0.234432	4.6643e-10	4.6643e-10	1	0	0	1	0	0
ACAGC	3	23	5	232.462	295129023	136.5	502609768	115	7.66667	0.0129053	0.098941	0.0457611	0.000494705	0.000228806	0.28083	1.67623e-09	1.67623e-09	1	0	0	1	0	0
ACAGCACCACTACCC	4	20	15	232.462	295129023	136.5	502609768	300	5	0.0172071	0.0860356	0.0397923	0.00129053	0.000596885	0.549451	4.37278e-09	4.37278e-09	1	0	0	1	1	0
ACAGCAGCC	23	170	9	232.462	295129023	136.5	502609768	1530	7.3913	0.098941	0.731303	0.338235	0.00658173	0.00304411	0.487339	2.23012e-08	2.23012e-08	1	0	0	1	0	0
ACAGCC	174	696	6	232.462	295129023	136.5	502609768	4176	4	0.74851	2.99404	1.38477	0.0179642	0.00830863	0.175824	6.08691e-08	6.08691e-08	1	0	0	1	0	0
ACAGCCACTATCACT	1393	9320	15	232.462	295129023	136.5	502609768	139800	6.6906	5.99238	40.0926	18.5432	0.601389	0.278148	0.73523	2.03772e-06	2.03772e-06	1	0	0	1	1	0
ACAGCCC	7	28	7	232.462	295129023	136.5	502609768	196	4	0.0301125	0.12045	0.0557092	0.000843149	0.000389965	0.205128	2.85688e-09	2.85688e-09	1	0	0	1	0	0
ACAGCCCGACTACCC	178	742	15	232.462	295129023	136.5	502609768	11130	4.16854	0.765717	3.19192	1.47629	0.0478788	0.0221444	0.458081	1.6223e-07	1.6223e-07	1	0	0	1	0	0
ACAGCCGCT	435	1885	9	232.462	295129023	136.5	502609768	16965	4.33333	1.87127	8.10886	3.75042	0.0729797	0.0337538	0.285714	2.47281e-07	2.47281e-07	1	0	0	1	0	0
ACAGCG	651	8508	6	232.462	295129023	136.5	502609768	51048	13.0691	2.80046	36.5996	16.9276	0.219597	0.101566	0.574467	7.44072e-07	7.44072e-07	1	0	0	1	1	0
ACAGCGC	1	4	7	232.462	295129023	136.5	502609768	28	4	0.00430178	0.0172071	0.00795846	0.00012045	5.57092e-05	0.205128	4.08126e-10	4.08126e-10	1	0	0	1	0	0
ACAGCTATCCACGCCAGATGTAGT	2	9	24	232.462	295129023	136.5	502609768	216	4.5	0.00860356	0.038716	0.0179065	0.000929185	0.000429757	0.791209	3.1484e-09	3.1484e-09	1	0	0	1	1	0
ACAGCTCCTCTCCCC	1130	4835	15	232.462	295129023	136.5	502609768	72525	4.27876	4.86101	20.7991	9.61979	0.311987	0.144297	0.470194	1.05712e-06	1.05712e-06	1	0	0	1	0	0
ACAGG	2	11	5	232.462	295129023	136.5	502609768	55	5.5	0.00860356	0.0473196	0.0218858	0.000236598	0.000109429	0.201465	8.01676e-10	8.01676e-10	1	0	0	1	0	0
ACAGGACCACGGATG	790	4384	15	232.462	295129023	136.5	502609768	65760	5.54937	3.39841	18.859	8.72247	0.282885	0.130837	0.609821	9.58513e-07	9.58513e-07	1	0	0	1	1	0
ACAGGACGATGACTG	1	5	15	232.462	295129023	136.5	502609768	75	5	0.00430178	0.0215089	0.00994808	0.000322634	0.000149221	0.549451	1.0932e-09	1.0932e-09	1	0	0	1	1	0
ACAGGC	214	1049	6	232.462	295129023	136.5	502609768	6294	4.90187	0.920581	4.51257	2.08711	0.0270754	0.0125226	0.215467	9.17409e-08	9.17409e-08	1	0	0	1	0	0
ACAGGCCCATCACCC	156	625	15	232.462	295129023	136.5	502609768	9375	4.00641	0.671078	2.68861	1.24351	0.0403292	0.0186526	0.440265	1.36649e-07	1.36649e-07	1	0	0	1	0	0
ACAGGCTCC	4	20	9	232.462	295129023	136.5	502609768	180	5	0.0172071	0.0860356	0.0397923	0.000774321	0.000358131	0.32967	2.62367e-09	2.62367e-09	1	0	0	1	0	0
ACAGGG	1	5	6	232.462	295129023	136.5	502609768	30	5	0.00430178	0.0215089	0.00994808	0.000129053	5.96885e-05	0.21978	4.37278e-10	4.37278e-10	1	0	0	1	0	0
ACAGGGAG	18	126	8	232.462	295129023	136.5	502609768	1008	7	0.0774321	0.542024	0.250692	0.0043362	0.00200553	0.410256	1.46925e-08	1.46925e-08	1	0	0	1	0	0
ACAGGGGAGGTGACG	1	4	15	232.462	295129023	136.5	502609768	60	4	0.00430178	0.0172071	0.00795846	0.000258107	0.000119377	0.43956	8.74556e-10	8.74556e-10	1	0	0	1	0	0
ACAGGGTGG	69	279	9	232.462	295129023	136.5	502609768	2511	4.04348	0.296823	1.2002	0.555103	0.0108018	0.00499592	0.266603	3.66002e-08	3.66002e-08	1	0	0	1	0	0
ACAGGTGGAGACCCG	130	682	15	232.462	295129023	136.5	502609768	10230	5.24615	0.559232	2.93381	1.35692	0.0440072	0.0203538	0.5765	1.49112e-07	1.49112e-07	1	0	0	1	1	0
ACAGT	251	1255	5	232.462	295129023	136.5	502609768	6275	5	1.07975	5.39874	2.49697	0.0269937	0.0124848	0.18315	9.1464e-08	9.1464e-08	1	0	0	1	0	0
ACAGTCC	1	5	7	232.462	295129023	136.5	502609768	35	5	0.00430178	0.0215089	0.00994808	0.000150562	6.96365e-05	0.25641	5.10158e-10	5.10158e-10	1	0	0	1	0	0
ACAGTCCGCCTAGCC	1	4	15	232.462	295129023	136.5	502609768	60	4	0.00430178	0.0172071	0.00795846	0.000258107	0.000119377	0.43956	8.74556e-10	8.74556e-10	1	0	0	1	0	0
ACAGTGGAGGTGACG	9	37	15	232.462	295129023	136.5	502609768	555	4.11111	0.038716	0.159166	0.0736158	0.00238749	0.00110424	0.45177	8.08964e-09	8.08964e-09	1	0	0	1	0	0
ACAGTGGCGCTCAGG	3	19	15	232.462	295129023	136.5	502609768	285	6.33333	0.0129053	0.0817338	0.0378027	0.00122601	0.00056704	0.695971	4.15414e-09	4.15414e-09	1	0	0	1	1	0
ACAT	6290	55190	4	232.462	295129023	136.5	502609768	220760	8.77424	27.0582	237.415	109.807	0.949661	0.439227	0.257121	3.21778e-06	3.21778e-06	1	0	0	0	0	0
ACATACGT	435	1795	8	232.462	295129023	136.5	502609768	14360	4.12644	1.87127	7.7217	3.57136	0.0617736	0.0285709	0.241842	2.0931e-07	2.0931e-07	1	0	0	1	0	0
ACATAG	1	4	6	232.462	295129023	136.5	502609768	24	4	0.00430178	0.0172071	0.00795846	0.000103243	4.77508e-05	0.175824	3.49822e-10	3.49822e-10	1	0	0	1	0	0
ACATAGAT	2	8	8	232.462	295129023	136.5	502609768	64	4	0.00860356	0.0344143	0.0159169	0.000275314	0.000127335	0.234432	9.3286e-10	9.3286e-10	1	0	0	1	0	0
ACATAT	969	4281	6	232.462	295129023	136.5	502609768	25686	4.41796	4.16843	18.4159	8.51754	0.110496	0.0511053	0.194196	3.74397e-07	3.74397e-07	1	0	0	1	0	0
ACATC	3	19	5	232.462	295129023	136.5	502609768	95	6.33333	0.0129053	0.0817338	0.0378027	0.000408669	0.000189013	0.23199	1.38471e-09	1.38471e-09	1	0	0	1	0	0
ACATCACATCAG	1	4	12	232.462	295129023	136.5	502609768	48	4	0.00430178	0.0172071	0.00795846	0.000206486	9.55015e-05	0.351648	6.99645e-10	6.99645e-10	1	0	0	1	0	0
ACATCACTCGACGCC	1	5	15	232.462	295129023	136.5	502609768	75	5	0.00430178	0.0215089	0.00994808	0.000322634	0.000149221	0.549451	1.0932e-09	1.0932e-09	1	0	0	1	1	0
ACATCAT	4	22	7	232.462	295129023	136.5	502609768	154	5.5	0.0172071	0.0946392	0.0437715	0.000662474	0.000306401	0.282051	2.24469e-09	2.24469e-09	1	0	0	1	0	0
ACATCC	53	317	6	232.462	295129023	136.5	502609768	1902	5.98113	0.227994	1.36366	0.630708	0.00818199	0.00378425	0.262907	2.77234e-08	2.77234e-08	1	0	0	1	0	0
ACATCCCATGATCCC	1	4	15	232.462	295129023	136.5	502609768	60	4	0.00430178	0.0172071	0.00795846	0.000258107	0.000119377	0.43956	8.74556e-10	8.74556e-10	1	0	0	1	0	0
ACATCCT	13	52	7	232.462	295129023	136.5	502609768	364	4	0.0559232	0.223693	0.10346	0.00156585	0.00072422	0.205128	5.30564e-09	5.30564e-09	1	0	0	1	0	0
ACATCGAGG	1	4	9	232.462	295129023	136.5	502609768	36	4	0.00430178	0.0172071	0.00795846	0.000154864	7.16261e-05	0.263736	5.24734e-10	5.24734e-10	1	0	0	1	0	0
ACATCT	438	2239	6	232.462	295129023	136.5	502609768	13434	5.11187	1.88418	9.63169	4.45475	0.0577901	0.0267285	0.224698	1.95813e-07	1.95813e-07	1	0	0	1	0	0
ACATCTGCTACCTCC	1	4	15	232.462	295129023	136.5	502609768	60	4	0.00430178	0.0172071	0.00795846	0.000258107	0.000119377	0.43956	8.74556e-10	8.74556e-10	1	0	0	1	0	0
ACATG	5	30	5	232.462	295129023	136.5	502609768	150	6	0.0215089	0.129053	0.0596885	0.000645267	0.000298442	0.21978	2.18639e-09	2.18639e-09	1	0	0	1	0	0
ACATGAGATCT	164	716	11	232.462	295129023	136.5	502609768	7876	4.36585	0.705492	3.08008	1.42456	0.0338808	0.0156702	0.351827	1.148e-07	1.148e-07	1	0	0	1	0	0
ACATGC	2	8	6	232.462	295129023	136.5	502609768	48	4	0.00860356	0.0344143	0.0159169	0.000206486	9.55015e-05	0.175824	6.99645e-10	6.99645e-10	1	0	0	1	0	0
ACATGCACTCCCACT	21	120	15	232.462	295129023	136.5	502609768	1800	5.71429	0.0903374	0.516214	0.238754	0.00774321	0.00358131	0.627943	2.62367e-08	2.62367e-08	1	0	0	1	1	0
ACATGCCCTCTGC	1	4	13	232.462	295129023	136.5	502609768	52	4	0.00430178	0.0172071	0.00795846	0.000223693	0.00010346	0.380952	7.57949e-10	7.57949e-10	1	0	0	1	0	0
ACATGCGCCACCCTC	6	27	15	232.462	295129023	136.5	502609768	405	4.5	0.0258107	0.116148	0.0537196	0.00174222	0.000805794	0.494505	5.90325e-09	5.90325e-09	1	0	0	1	0	0
ACC	17017	154543	3	232.462	295129023	136.5	502609768	463629	9.08168	73.2034	664.81	307.481	1.99443	0.922443	0.199597	6.75783e-06	6.75783e-06	1	1	0	0	0	0
ACCACCAGCCCCGTC	1	4	15	232.462	295129023	136.5	502609768	60	4	0.00430178	0.0172071	0.00795846	0.000258107	0.000119377	0.43956	8.74556e-10	8.74556e-10	1	0	0	1	0	0
ACCACCAGTCTCCCT	2	9	15	232.462	295129023	136.5	502609768	135	4.5	0.00860356	0.038716	0.0179065	0.00058074	0.000268598	0.494505	1.96775e-09	1.96775e-09	1	0	0	1	0	0
ACCACCC	3	12	7	232.462	295129023	136.5	502609768	84	4	0.0129053	0.0516214	0.0238754	0.00036135	0.000167128	0.205128	1.22438e-09	1.22438e-09	1	0	0	1	0	0
ACCACCGGG	282	1293	9	232.462	295129023	136.5	502609768	11637	4.58511	1.2131	5.5622	2.57257	0.0500598	0.0231532	0.302315	1.6962e-07	1.6962e-07	1	0	0	1	0	0
ACCACCTCCTACCGC	1	8	15	232.462	295129023	136.5	502609768	120	8	0.00430178	0.0344143	0.0159169	0.000516214	0.000238754	0.879121	1.74911e-09	1.74911e-09	1	0	0	1	1	0
ACCACCTCTCCATGC	2	15	15	232.462	295129023	136.5	502609768	225	7.5	0.00860356	0.0645267	0.0298442	0.000967901	0.000447663	0.824176	3.27959e-09	3.27959e-09	1	0	0	1	1	0
ACCACG	443	2130	6	232.462	295129023	136.5	502609768	12780	4.80813	1.90569	9.16279	4.23788	0.0549768	0.0254273	0.211346	1.8628e-07	1.8628e-07	1	0	0	1	0	0
ACCACGCCCCTCCTC	1	4	15	232.462	295129023	136.5	502609768	60	4	0.00430178	0.0172071	0.00795846	0.000258107	0.000119377	0.43956	8.74556e-10	8.74556e-10	1	0	0	1	0	0
ACCACT	510	6479	6	232.462	295129023	136.5	502609768	38874	12.7039	2.19391	27.8712	12.8907	0.167227	0.0773443	0.558414	5.66625e-07	5.66625e-07	1	0	0	1	1	0
ACCACTC	11	49	7	232.462	295129023	136.5	502609768	343	4.45455	0.0473196	0.210787	0.0974911	0.00147551	0.000682438	0.228438	4.99955e-09	4.99955e-09	1	0	0	1	0	0
ACCAG	5	26	5	232.462	295129023	136.5	502609768	130	5.2	0.0215089	0.111846	0.05173	0.000559232	0.00025865	0.190476	1.89487e-09	1.89487e-09	1	0	0	1	0	0
ACCAGAGAGACGGCG	1	4	15	232.462	295129023	136.5	502609768	60	4	0.00430178	0.0172071	0.00795846	0.000258107	0.000119377	0.43956	8.74556e-10	8.74556e-10	1	0	0	1	0	0
ACCAGC	386	2497	6	232.462	295129023	136.5	502609768	14982	6.46891	1.66049	10.7415	4.96807	0.0644493	0.0298084	0.284348	2.18377e-07	2.18377e-07	1	0	0	1	0	0
ACCAGCACCGTCTCC	2	8	15	232.462	295129023	136.5	502609768	120	4	0.00860356	0.0344143	0.0159169	0.000516214	0.000238754	0.43956	1.74911e-09	1.74911e-09	1	0	0	1	0	0
ACCAGCC	2	8	7	232.462	295129023	136.5	502609768	56	4	0.00860356	0.0344143	0.0159169	0.0002409	0.000111418	0.205128	8.16252e-10	8.16252e-10	1	0	0	1	0	0
ACCAGCCACTATATC	1	4	15	232.462	295129023	136.5	502609768	60	4	0.00430178	0.0172071	0.00795846	0.000258107	0.000119377	0.43956	8.74556e-10	8.74556e-10	1	0	0	1	0	0
ACCAGG	1	4	6	232.462	295129023	136.5	502609768	24	4	0.00430178	0.0172071	0.00795846	0.000103243	4.77508e-05	0.175824	3.49822e-10	3.49822e-10	1	0	0	1	0	0
ACCAGTAGC	5	27	9	232.462	295129023	136.5	502609768	243	5.4	0.0215089	0.116148	0.0537196	0.00104533	0.000483476	0.356044	3.54195e-09	3.54195e-09	1	0	0	1	0	0
ACCAGTAGCACCCCG	2	9	15	232.462	295129023	136.5	502609768	135	4.5	0.00860356	0.038716	0.0179065	0.00058074	0.000268598	0.494505	1.96775e-09	1.96775e-09	1	0	0	1	0	0
ACCAGTC	1	4	7	232.462	295129023	136.5	502609768	28	4	0.00430178	0.0172071	0.00795846	0.00012045	5.57092e-05	0.205128	4.08126e-10	4.08126e-10	1	0	0	1	0	0
ACCAGTCACGCCTCC	878	3857	15	232.462	295129023	136.5	502609768	57855	4.39294	3.77696	16.592	7.67395	0.24888	0.115109	0.48274	8.43291e-07	8.43291e-07	1	0	0	1	0	0
ACCAT	5	30	5	232.462	295129023	136.5	502609768	150	6	0.0215089	0.129053	0.0596885	0.000645267	0.000298442	0.21978	2.18639e-09	2.18639e-09	1	0	0	1	0	0
ACCATC	567	2365	6	232.462	295129023	136.5	502609768	14190	4.17108	2.43911	10.1737	4.70544	0.0610423	0.0282326	0.183344	2.06833e-07	2.06833e-07	1	0	0	1	0	0
ACCATCC	38	159	7	232.462	295129023	136.5	502609768	1113	4.18421	0.163468	0.683983	0.316349	0.00478788	0.00221444	0.214575	1.6223e-08	1.6223e-08	1	0	0	1	0	0
ACCATCCCCTCCCTATCCCC	1	4	20	232.462	295129023	136.5	502609768	80	4	0.00430178	0.0172071	0.00795846	0.000344143	0.000159169	0.586081	1.16607e-09	1.16607e-09	1	0	0	1	1	0
ACCATCCTACTCCGC	1	5	15	232.462	295129023	136.5	502609768	75	5	0.00430178	0.0215089	0.00994808	0.000322634	0.000149221	0.549451	1.0932e-09	1.0932e-09	1	0	0	1	1	0
ACCATCCTCCAT	271	1084	12	232.462	295129023	136.5	502609768	13008	4	1.16578	4.66313	2.15674	0.0559576	0.0258809	0.351648	1.89604e-07	1.89604e-07	1	0	0	1	0	0
ACCATCGGC	12	84	9	232.462	295129023	136.5	502609768	756	7	0.0516214	0.36135	0.167128	0.00325215	0.00150415	0.461538	1.10194e-08	1.10194e-08	1	0	0	1	0	0
ACCATCTAGCCGCAG	6	38	15	232.462	295129023	136.5	502609768	570	6.33333	0.0258107	0.163468	0.0756054	0.00245202	0.00113408	0.695971	8.30828e-09	8.30828e-09	1	0	0	1	1	0
ACCATG	14	71	6	232.462	295129023	136.5	502609768	426	5.07143	0.0602249	0.305426	0.141263	0.00183256	0.000847576	0.22292	6.20935e-09	6.20935e-09	1	0	0	1	0	0
ACCC	68	447	4	232.462	295129023	136.5	502609768	1788	6.57353	0.292521	1.9229	0.889358	0.00769159	0.00355743	0.192631	2.60618e-08	2.60618e-08	1	0	0	0	0	0
ACCCACCTCATGCGC	12	63	15	232.462	295129023	136.5	502609768	945	5.25	0.0516214	0.271012	0.125346	0.00406518	0.00188019	0.576923	1.37743e-08	1.37743e-08	1	0	0	1	1	0
ACCCACCTCCGCTCT	2	15	15	232.462	295129023	136.5	502609768	225	7.5	0.00860356	0.0645267	0.0298442	0.000967901	0.000447663	0.824176	3.27959e-09	3.27959e-09	1	0	0	1	1	0
ACCCAG	2	8	6	232.462	295129023	136.5	502609768	48	4	0.00860356	0.0344143	0.0159169	0.000206486	9.55015e-05	0.175824	6.99645e-10	6.99645e-10	1	0	0	1	0	0
ACCCAGGGAGCGGG	2	8	14	232.462	295129023	136.5	502609768	112	4	0.00860356	0.0344143	0.0159169	0.0004818	0.000222837	0.410256	1.6325e-09	1.6325e-09	1	0	0	1	0	0
ACCCATC	6	26	7	232.462	295129023	136.5	502609768	182	4.33333	0.0258107	0.111846	0.05173	0.000782924	0.00036211	0.222222	2.65282e-09	2.65282e-09	1	0	0	1	0	0
ACCCATCTGCGCTCC	1	5	15	232.462	295129023	136.5	502609768	75	5	0.00430178	0.0215089	0.00994808	0.000322634	0.000149221	0.549451	1.0932e-09	1.0932e-09	1	0	0	1	1	0
ACCCC	39	198	5	232.462	295129023	136.5	502609768	990	5.07692	0.167769	0.851753	0.393944	0.00425876	0.00196972	0.185968	1.44302e-08	1.44302e-08	1	0	0	1	0	0
ACCCCAGCCTACGAG	9	50	15	232.462	295129023	136.5	502609768	750	5.55556	0.038716	0.215089	0.0994808	0.00322634	0.00149221	0.610501	1.0932e-08	1.0932e-08	1	0	0	1	1	0
ACCCCATAGCCGTCC	30	134	15	232.462	295129023	136.5	502609768	2010	4.46667	0.129053	0.576439	0.266608	0.00864658	0.00399913	0.490842	2.92976e-08	2.92976e-08	1	0	0	1	0	0
ACCCCC	736	3010	6	232.462	295129023	136.5	502609768	18060	4.08967	3.16611	12.9484	5.98874	0.0776902	0.0359324	0.179766	2.63241e-07	2.63241e-07	1	0	0	1	0	0
ACCCCCC	71	284	7	232.462	295129023	136.5	502609768	1988	4	0.305426	1.22171	0.565051	0.00855194	0.00395535	0.205128	2.8977e-08	2.8977e-08	1	0	0	1	0	0
ACCCCCGTCCTCCAT	1	4	15	232.462	295129023	136.5	502609768	60	4	0.00430178	0.0172071	0.00795846	0.000258107	0.000119377	0.43956	8.74556e-10	8.74556e-10	1	0	0	1	0	0
ACCCCG	2	14	6	232.462	295129023	136.5	502609768	84	7	0.00860356	0.0602249	0.0278546	0.00036135	0.000167128	0.307692	1.22438e-09	1.22438e-09	1	0	0	1	0	0
ACCCCT	24	107	6	232.462	295129023	136.5	502609768	642	4.45833	0.103243	0.460291	0.212889	0.00276174	0.00127733	0.195971	9.35775e-09	9.35775e-09	1	0	0	1	0	0
ACCCCTCCACT	2	8	11	232.462	295129023	136.5	502609768	88	4	0.00860356	0.0344143	0.0159169	0.000378557	0.000175086	0.322344	1.28268e-09	1.28268e-09	1	0	0	1	0	0
ACCCGACCTC	3	18	10	232.462	295129023	136.5	502609768	180	6	0.0129053	0.0774321	0.0358131	0.000774321	0.000358131	0.43956	2.62367e-09	2.62367e-09	1	0	0	1	0	0
ACCCGC	3	12	6	232.462	295129023	136.5	502609768	72	4	0.0129053	0.0516214	0.0238754	0.000309728	0.000143252	0.175824	1.04947e-09	1.04947e-09	1	0	0	1	0	0
ACCCT	2	14	5	232.462	295129023	136.5	502609768	70	7	0.00860356	0.0602249	0.0278546	0.000301125	0.000139273	0.25641	1.02032e-09	1.02032e-09	1	0	0	1	0	0
ACCCTAT	1	4	7	232.462	295129023	136.5	502609768	28	4	0.00430178	0.0172071	0.00795846	0.00012045	5.57092e-05	0.205128	4.08126e-10	4.08126e-10	1	0	0	1	0	0
ACCCTATCC	130	528	9	232.462	295129023	136.5	502609768	4752	4.06154	0.559232	2.27134	1.05052	0.0204421	0.00945465	0.267794	6.92648e-08	6.92648e-08	1	0	0	1	0	0
ACCCTC	41	237	6	232.462	295129023	136.5	502609768	1422	5.78049	0.176373	1.01952	0.471539	0.00611713	0.00282923	0.254087	2.0727e-08	2.0727e-08	1	0	0	1	0	0
ACCCTCATCTCGCTC	81	411	15	232.462	295129023	136.5	502609768	6165	5.07407	0.348444	1.76803	0.817732	0.0265205	0.012266	0.557591	8.98606e-08	8.98606e-08	1	0	0	1	1	0
ACCCTCCTACGCCCC	1	4	15	232.462	295129023	136.5	502609768	60	4	0.00430178	0.0172071	0.00795846	0.000258107	0.000119377	0.43956	8.74556e-10	8.74556e-10	1	0	0	1	0	0
ACCCTCT	1	5	7	232.462	295129023	136.5	502609768	35	5	0.00430178	0.0215089	0.00994808	0.000150562	6.96365e-05	0.25641	5.10158e-10	5.10158e-10	1	0	0	1	0	0
ACCCTG	57	369	6	232.462	295129023	136.5	502609768	2214	6.47368	0.245202	1.58736	0.734168	0.00952414	0.00440501	0.284558	3.22711e-08	3.22711e-08	1	0	0	1	0	0
ACCG	1	6	4	232.462	295129023	136.5	502609768	24	6	0.00430178	0.0258107	0.0119377	0.000103243	4.77508e-05	0.175824	3.49822e-10	3.49822e-10	1	0	0	0	0	0
ACCGACGC	1	4	8	232.462	295129023	136.5	502609768	32	4	0.00430178	0.0172071	0.00795846	0.000137657	6.36677e-05	0.234432	4.6643e-10	4.6643e-10	1	0	0	1	0	0
ACCGAG	127	510	6	232.462	295129023	136.5	502609768	3060	4.01575	0.546326	2.19391	1.0147	0.0131635	0.00608822	0.176516	4.46024e-08	4.46024e-08	1	0	0	1	0	0
ACCGAGAGAG	4	32	10	232.462	295129023	136.5	502609768	320	8	0.0172071	0.137657	0.0636677	0.00137657	0.000636677	0.586081	4.6643e-09	4.6643e-09	1	0	0	1	1	0
ACCGAGCGCC	1	6	10	232.462	295129023	136.5	502609768	60	6	0.00430178	0.0258107	0.0119377	0.000258107	0.000119377	0.43956	8.74556e-10	8.74556e-10	1	0	0	1	0	0
ACCGAT	2	8	6	232.462	295129023	136.5	502609768	48	4	0.00860356	0.0344143	0.0159169	0.000206486	9.55015e-05	0.175824	6.99645e-10	6.99645e-10	1	0	0	1	0	0
ACCGCC	457	1832	6	232.462	295129023	136.5	502609768	10992	4.00875	1.96591	7.88086	3.64497	0.0472852	0.0218698	0.176209	1.60219e-07	1.60219e-07	1	0	0	1	0	0
ACCGCCC	56	224	7	232.462	295129023	136.5	502609768	1568	4	0.2409	0.963599	0.445674	0.00674519	0.00311972	0.205128	2.28551e-08	2.28551e-08	1	0	0	1	0	0
ACCGCCCATCATCTC	537	2447	15	232.462	295129023	136.5	502609768	36705	4.5568	2.31006	10.5265	4.86859	0.157897	0.0730288	0.500747	5.3501e-07	5.3501e-07	1	0	0	1	1	0
ACCGGC	186	745	6	232.462	295129023	136.5	502609768	4470	4.00538	0.800131	3.20483	1.48226	0.019229	0.00889358	0.17606	6.51544e-08	6.51544e-08	1	0	0	1	0	0
ACCGGCG	3	21	7	232.462	295129023	136.5	502609768	147	7	0.0129053	0.0903374	0.0417819	0.000632362	0.000292473	0.358974	2.14266e-09	2.14266e-09	1	0	0	1	0	0
ACCGTC	1	4	6	232.462	295129023	136.5	502609768	24	4	0.00430178	0.0172071	0.00795846	0.000103243	4.77508e-05	0.175824	3.49822e-10	3.49822e-10	1	0	0	1	0	0
ACCGTCCAGCCTCCT	1	4	15	232.462	295129023	136.5	502609768	60	4	0.00430178	0.0172071	0.00795846	0.000258107	0.000119377	0.43956	8.74556e-10	8.74556e-10	1	0	0	1	0	0
ACCGTG	87	348	6	232.462	295129023	136.5	502609768	2088	4	0.374255	1.49702	0.692386	0.00898212	0.00415432	0.175824	3.04346e-08	3.04346e-08	1	0	0	1	0	0
ACCGTGGGGAGAGGGAG	1	4	17	232.462	295129023	136.5	502609768	68	4	0.00430178	0.0172071	0.00795846	0.000292521	0.000135294	0.498168	9.91164e-10	9.91164e-10	1	0	0	1	0	0
ACCT	1894	15523	4	232.462	295129023	136.5	502609768	62092	8.19588	8.14757	66.7766	30.8848	0.267106	0.123539	0.240172	9.05049e-07	9.05049e-07	1	0	0	0	0	0
ACCTAGTCAT	1	4	10	232.462	295129023	136.5	502609768	40	4	0.00430178	0.0172071	0.00795846	0.000172071	7.95846e-05	0.29304	5.83037e-10	5.83037e-10	1	0	0	1	0	0
ACCTAT	3	13	6	232.462	295129023	136.5	502609768	78	4.33333	0.0129053	0.0559232	0.025865	0.000335539	0.00015519	0.190476	1.13692e-09	1.13692e-09	1	0	0	1	0	0
ACCTATATCG	173	784	10	232.462	295129023	136.5	502609768	7840	4.53179	0.744208	3.3726	1.55986	0.033726	0.0155986	0.331999	1.14275e-07	1.14275e-07	1	0	0	1	0	0
ACCTC	89	488	5	232.462	295129023	136.5	502609768	2440	5.48315	0.382859	2.09927	0.970932	0.0104963	0.00485466	0.200848	3.55653e-08	3.55653e-08	1	0	0	1	0	0
ACCTCC	2753	11615	6	232.462	295129023	136.5	502609768	69690	4.21903	11.8428	49.9652	23.1094	0.299791	0.138656	0.185452	1.0158e-06	1.0158e-06	1	0	0	1	0	0
ACCTCCC	2	8	7	232.462	295129023	136.5	502609768	56	4	0.00860356	0.0344143	0.0159169	0.0002409	0.000111418	0.205128	8.16252e-10	8.16252e-10	1	0	0	1	0	0
ACCTCCCACTAGCCG	2	8	15	232.462	295129023	136.5	502609768	120	4	0.00860356	0.0344143	0.0159169	0.000516214	0.000238754	0.43956	1.74911e-09	1.74911e-09	1	0	0	1	0	0
ACCTCCCCT	2	9	9	232.462	295129023	136.5	502609768	81	4.5	0.00860356	0.038716	0.0179065	0.000348444	0.000161159	0.296703	1.18065e-09	1.18065e-09	1	0	0	1	0	0
ACCTCCTCAGGCCCCC	1	6	16	232.462	295129023	136.5	502609768	96	6	0.00430178	0.0258107	0.0119377	0.000412971	0.000191003	0.703297	1.39929e-09	1.39929e-09	1	0	0	1	1	0
ACCTCCTCCAGCCAG	2	14	15	232.462	295129023	136.5	502609768	210	7	0.00860356	0.0602249	0.0278546	0.000903374	0.000417819	0.769231	3.06095e-09	3.06095e-09	1	0	0	1	1	0
ACCTCCTCTCCCATC	821	4015	15	232.462	295129023	136.5	502609768	60225	4.89038	3.53176	17.2717	7.9883	0.259075	0.119825	0.537404	8.77836e-07	8.77836e-07	1	0	0	1	1	0
ACCTCT	289	1532	6	232.462	295129023	136.5	502609768	9192	5.30104	1.24321	6.59033	3.04809	0.039542	0.0182885	0.233013	1.33982e-07	1.33982e-07	1	0	0	1	0	0
ACCTCTC	1	4	7	232.462	295129023	136.5	502609768	28	4	0.00430178	0.0172071	0.00795846	0.00012045	5.57092e-05	0.205128	4.08126e-10	4.08126e-10	1	0	0	1	0	0
ACCTCTGCCAGTCCT	788	4491	15	232.462	295129023	136.5	502609768	67365	5.69924	3.3898	19.3193	8.93536	0.28979	0.13403	0.62629	9.81908e-07	9.81908e-07	1	0	0	1	1	0
ACCTGCCGATGACTG	6	33	15	232.462	295129023	136.5	502609768	495	5.5	0.0258107	0.141959	0.0656573	0.00212938	0.000984859	0.604396	7.21509e-09	7.21509e-09	1	0	0	1	1	0
ACCTGCCTCCCCCCATCC	1	4	18	232.462	295129023	136.5	502609768	72	4	0.00430178	0.0172071	0.00795846	0.000309728	0.000143252	0.527473	1.04947e-09	1.04947e-09	1	0	0	1	1	0
ACCTGG	1	4	6	232.462	295129023	136.5	502609768	24	4	0.00430178	0.0172071	0.00795846	0.000103243	4.77508e-05	0.175824	3.49822e-10	3.49822e-10	1	0	0	1	0	0
ACG	61253	583515	3	232.462	295129023	136.5	502609768	1750545	9.52631	263.497	2510.15	1160.97	7.53046	3.48291	0.209369	2.55158e-05	2.55158e-05	1	1	0	0	0	0
ACGACGACT	491	2770	9	232.462	295129023	136.5	502609768	24930	5.64155	2.11217	11.9159	5.51123	0.107243	0.0496011	0.37197	3.63378e-07	3.63378e-07	1	0	0	1	0	0
ACGACGCCC	125	667	9	232.462	295129023	136.5	502609768	6003	5.336	0.537723	2.86929	1.32707	0.0258236	0.0119437	0.351824	8.74993e-08	8.74993e-08	1	0	0	1	0	0
ACGACT	3	19	6	232.462	295129023	136.5	502609768	114	6.33333	0.0129053	0.0817338	0.0378027	0.000490403	0.000226816	0.278388	1.66166e-09	1.66166e-09	1	0	0	1	0	0
ACGACTACTGCCCTC	2	10	15	232.462	295129023	136.5	502609768	150	5	0.00860356	0.0430178	0.0198962	0.000645267	0.000298442	0.549451	2.18639e-09	2.18639e-09	1	0	0	1	1	0
ACGACTATCCACTCC	2	15	15	232.462	295129023	136.5	502609768	225	7.5	0.00860356	0.0645267	0.0298442	0.000967901	0.000447663	0.824176	3.27959e-09	3.27959e-09	1	0	0	1	1	0
ACGAG	374	1878	5	232.462	295129023	136.5	502609768	9390	5.02139	1.60887	8.07875	3.7365	0.0403937	0.0186825	0.183934	1.36868e-07	1.36868e-07	1	0	0	1	0	0
ACGAGAG	204	816	7	232.462	295129023	136.5	502609768	5712	4	0.877563	3.51025	1.62353	0.0245718	0.0113647	0.205128	8.32577e-08	8.32577e-08	1	0	0	1	0	0
ACGAGC	1	4	6	232.462	295129023	136.5	502609768	24	4	0.00430178	0.0172071	0.00795846	0.000103243	4.77508e-05	0.175824	3.49822e-10	3.49822e-10	1	0	0	1	0	0
ACGAGG	1372	6825	6	232.462	295129023	136.5	502609768	40950	4.97449	5.90204	29.3597	13.5791	0.176158	0.0814747	0.218659	5.96885e-07	5.96885e-07	1	0	0	1	0	0
ACGAGTGCGCTGATCTCTAGTGG	1	6	23	232.462	295129023	136.5	502609768	138	6	0.00430178	0.0258107	0.0119377	0.000593646	0.000274567	1.01099	2.01148e-09	2.01148e-09	1	0	0	1	1	0
ACGATC	312	1421	6	232.462	295129023	136.5	502609768	8526	4.55449	1.34216	6.11283	2.82724	0.036677	0.0169635	0.200197	1.24274e-07	1.24274e-07	1	0	0	1	0	0
ACGATG	643	2782	6	232.462	295129023	136.5	502609768	16692	4.32659	2.76605	11.9676	5.53511	0.0718053	0.0332107	0.19018	2.43302e-07	2.43302e-07	1	0	0	1	0	0
ACGC	2628	17628	4	232.462	295129023	136.5	502609768	70512	6.70776	11.3051	75.8318	35.0729	0.303327	0.140292	0.196564	1.02778e-06	1.02778e-06	1	0	0	0	0	0
ACGCACTCTCCAGTC	3	19	15	232.462	295129023	136.5	502609768	285	6.33333	0.0129053	0.0817338	0.0378027	0.00122601	0.00056704	0.695971	4.15414e-09	4.15414e-09	1	0	0	1	1	0
ACGCAG	1	4	6	232.462	295129023	136.5	502609768	24	4	0.00430178	0.0172071	0.00795846	0.000103243	4.77508e-05	0.175824	3.49822e-10	3.49822e-10	1	0	0	1	0	0
ACGCAT	170	680	6	232.462	295129023	136.5	502609768	4080	4	0.731303	2.92521	1.35294	0.0175513	0.00811763	0.175824	5.94698e-08	5.94698e-08	1	0	0	1	0	0
ACGCCC	1	5	6	232.462	295129023	136.5	502609768	30	5	0.00430178	0.0215089	0.00994808	0.000129053	5.96885e-05	0.21978	4.37278e-10	4.37278e-10	1	0	0	1	0	0
ACGCCCCGG	1	5	9	232.462	295129023	136.5	502609768	45	5	0.00430178	0.0215089	0.00994808	0.00019358	8.95327e-05	0.32967	6.55917e-10	6.55917e-10	1	0	0	1	0	0
ACGCCG	3	12	6	232.462	295129023	136.5	502609768	72	4	0.0129053	0.0516214	0.0238754	0.000309728	0.000143252	0.175824	1.04947e-09	1.04947e-09	1	0	0	1	0	0
ACGCCGC	169	678	7	232.462	295129023	136.5	502609768	4746	4.01183	0.727001	2.91661	1.34896	0.0204163	0.00944271	0.205735	6.91774e-08	6.91774e-08	1	0	0	1	0	0
ACGCCTCTG	1	4	9	232.462	295129023	136.5	502609768	36	4	0.00430178	0.0172071	0.00795846	0.000154864	7.16261e-05	0.263736	5.24734e-10	5.24734e-10	1	0	0	1	0	0
ACGCCTGCTCTCACTGG	1	4	17	232.462	295129023	136.5	502609768	68	4	0.00430178	0.0172071	0.00795846	0.000292521	0.000135294	0.498168	9.91164e-10	9.91164e-10	1	0	0	1	0	0
ACGCG	1	5	5	232.462	295129023	136.5	502609768	25	5	0.00430178	0.0215089	0.00994808	0.000107545	4.97404e-05	0.18315	3.64398e-10	3.64398e-10	1	0	0	1	0	0
ACGCGC	2	8	6	232.462	295129023	136.5	502609768	48	4	0.00860356	0.0344143	0.0159169	0.000206486	9.55015e-05	0.175824	6.99645e-10	6.99645e-10	1	0	0	1	0	0
ACGCTC	1	4	6	232.462	295129023	136.5	502609768	24	4	0.00430178	0.0172071	0.00795846	0.000103243	4.77508e-05	0.175824	3.49822e-10	3.49822e-10	1	0	0	1	0	0
ACGCTCG	2	10	7	232.462	295129023	136.5	502609768	70	5	0.00860356	0.0430178	0.0198962	0.000301125	0.000139273	0.25641	1.02032e-09	1.02032e-09	1	0	0	1	0	0
ACGCTG	1	4	6	232.462	295129023	136.5	502609768	24	4	0.00430178	0.0172071	0.00795846	0.000103243	4.77508e-05	0.175824	3.49822e-10	3.49822e-10	1	0	0	1	0	0
ACGG	1704	10441	4	232.462	295129023	136.5	502609768	41764	6.12735	7.33024	44.9149	20.7736	0.17966	0.0830943	0.179556	6.08749e-07	6.08749e-07	1	0	0	0	0	0
ACGGAG	1	4	6	232.462	295129023	136.5	502609768	24	4	0.00430178	0.0172071	0.00795846	0.000103243	4.77508e-05	0.175824	3.49822e-10	3.49822e-10	1	0	0	1	0	0
ACGGAGAG	22	140	8	232.462	295129023	136.5	502609768	1120	6.36364	0.0946392	0.602249	0.278546	0.004818	0.00222837	0.37296	1.6325e-08	1.6325e-08	1	0	0	1	0	0
ACGGC	1	6	5	232.462	295129023	136.5	502609768	30	6	0.00430178	0.0258107	0.0119377	0.000129053	5.96885e-05	0.21978	4.37278e-10	4.37278e-10	1	0	0	1	0	0
ACGGCATC	1	4	8	232.462	295129023	136.5	502609768	32	4	0.00430178	0.0172071	0.00795846	0.000137657	6.36677e-05	0.234432	4.6643e-10	4.6643e-10	1	0	0	1	0	0
ACGGCC	3	16	6	232.462	295129023	136.5	502609768	96	5.33333	0.0129053	0.0688285	0.0318338	0.000412971	0.000191003	0.234432	1.39929e-09	1.39929e-09	1	0	0	1	0	0
ACGGCG	463	1852	6	232.462	295129023	136.5	502609768	11112	4	1.99172	7.9669	3.68477	0.0478014	0.0221086	0.175824	1.61968e-07	1.61968e-07	1	0	0	1	0	0
ACGGG	6	35	5	232.462	295129023	136.5	502609768	175	5.83333	0.0258107	0.150562	0.0696365	0.000752812	0.000348183	0.213675	2.55079e-09	2.55079e-09	1	0	0	1	0	0
ACGGGAG	217	868	7	232.462	295129023	136.5	502609768	6076	4	0.933487	3.73395	1.72699	0.0261376	0.0120889	0.205128	8.85634e-08	8.85634e-08	1	0	0	1	0	0
ACGGGG	25	100	6	232.462	295129023	136.5	502609768	600	4	0.107545	0.430178	0.198962	0.00258107	0.00119377	0.175824	8.74556e-09	8.74556e-09	1	0	0	1	0	0
ACGGGGGAGATGGAG	1	4	15	232.462	295129023	136.5	502609768	60	4	0.00430178	0.0172071	0.00795846	0.000258107	0.000119377	0.43956	8.74556e-10	8.74556e-10	1	0	0	1	0	0
ACGT	493	2961	4	232.462	295129023	136.5	502609768	11844	6.00609	2.12078	12.7376	5.89125	0.0509503	0.023565	0.176002	1.72637e-07	1.72637e-07	1	0	0	0	0	0
ACGTAT	4	18	6	232.462	295129023	136.5	502609768	108	4.5	0.0172071	0.0774321	0.0358131	0.000464592	0.000214878	0.197802	1.5742e-09	1.5742e-09	1	0	0	1	0	0
ACGTATAT	127	576	8	232.462	295129023	136.5	502609768	4608	4.53543	0.546326	2.47783	1.14602	0.0198226	0.00916815	0.265813	6.71659e-08	6.71659e-08	1	0	0	1	0	0
ACGTATATCCTCTCC	1	4	15	232.462	295129023	136.5	502609768	60	4	0.00430178	0.0172071	0.00795846	0.000258107	0.000119377	0.43956	8.74556e-10	8.74556e-10	1	0	0	1	0	0
ACGTATCGAGTCATC	2	17	15	232.462	295129023	136.5	502609768	255	8.5	0.00860356	0.0731303	0.0338235	0.00109695	0.000507352	0.934066	3.71686e-09	3.71686e-09	1	0	0	1	1	0
ACGTC	1	5	5	232.462	295129023	136.5	502609768	25	5	0.00430178	0.0215089	0.00994808	0.000107545	4.97404e-05	0.18315	3.64398e-10	3.64398e-10	1	0	0	1	0	0
ACGTCC	1	5	6	232.462	295129023	136.5	502609768	30	5	0.00430178	0.0215089	0.00994808	0.000129053	5.96885e-05	0.21978	4.37278e-10	4.37278e-10	1	0	0	1	0	0
ACGTCCG	1	4	7	232.462	295129023	136.5	502609768	28	4	0.00430178	0.0172071	0.00795846	0.00012045	5.57092e-05	0.205128	4.08126e-10	4.08126e-10	1	0	0	1	0	0
ACGTGC	6	24	6	232.462	295129023	136.5	502609768	144	4	0.0258107	0.103243	0.0477508	0.000619457	0.000286505	0.175824	2.09893e-09	2.09893e-09	1	0	0	1	0	0
ACT	27121	473029	3	232.462	295129023	136.5	502609768	1419087	17.4414	116.669	2034.87	941.146	6.1046	2.82344	0.383328	2.06845e-05	2.06845e-05	1	1	0	0	0	0
ACTACTCCCAGCCTC	803	4046	15	232.462	295129023	136.5	502609768	60690	5.03861	3.45433	17.405	8.04998	0.261075	0.12075	0.553693	8.84613e-07	8.84613e-07	1	0	0	1	1	0
ACTACTG	1	4	7	232.462	295129023	136.5	502609768	28	4	0.00430178	0.0172071	0.00795846	0.00012045	5.57092e-05	0.205128	4.08126e-10	4.08126e-10	1	0	0	1	0	0
ACTAGATCGGGAGAG	11	69	15	232.462	295129023	136.5	502609768	1035	6.27273	0.0473196	0.296823	0.137283	0.00445234	0.00205925	0.689311	1.50861e-08	1.50861e-08	1	0	0	1	1	0
ACTAGC	2	8	6	232.462	295129023	136.5	502609768	48	4	0.00860356	0.0344143	0.0159169	0.000206486	9.55015e-05	0.175824	6.99645e-10	6.99645e-10	1	0	0	1	0	0
ACTAGT	1	4	6	232.462	295129023	136.5	502609768	24	4	0.00430178	0.0172071	0.00795846	0.000103243	4.77508e-05	0.175824	3.49822e-10	3.49822e-10	1	0	0	1	0	0
ACTAT	156	1041	5	232.462	295129023	136.5	502609768	5205	6.67308	0.671078	4.47815	2.07119	0.0223908	0.0103559	0.244435	7.58677e-08	7.58677e-08	1	0	0	1	0	0
ACTATC	2	8	6	232.462	295129023	136.5	502609768	48	4	0.00860356	0.0344143	0.0159169	0.000206486	9.55015e-05	0.175824	6.99645e-10	6.99645e-10	1	0	0	1	0	0
ACTATCT	99	396	7	232.462	295129023	136.5	502609768	2772	4	0.425876	1.70351	0.787888	0.0119245	0.00551521	0.205128	4.04045e-08	4.04045e-08	1	0	0	1	0	0
ACTATG	349	1397	6	232.462	295129023	136.5	502609768	8382	4.00287	1.50132	6.00959	2.77949	0.0360575	0.016677	0.17595	1.22175e-07	1.22175e-07	1	0	0	1	0	0
ACTATGC	1	8	7	232.462	295129023	136.5	502609768	56	8	0.00430178	0.0344143	0.0159169	0.0002409	0.000111418	0.410256	8.16252e-10	8.16252e-10	1	0	0	1	0	0
ACTC	2776	20105	4	232.462	295129023	136.5	502609768	80420	7.24244	11.9417	86.4873	40.0012	0.345949	0.160005	0.212233	1.1722e-06	1.1722e-06	1	0	0	0	0	0
ACTCATCG	1	4	8	232.462	295129023	136.5	502609768	32	4	0.00430178	0.0172071	0.00795846	0.000137657	6.36677e-05	0.234432	4.6643e-10	4.6643e-10	1	0	0	1	0	0
ACTCC	175	974	5	232.462	295129023	136.5	502609768	4870	5.56571	0.752812	4.18994	1.93789	0.0209497	0.00968943	0.203872	7.09848e-08	7.09848e-08	1	0	0	1	0	0
ACTCCAT	1	4	7	232.462	295129023	136.5	502609768	28	4	0.00430178	0.0172071	0.00795846	0.00012045	5.57092e-05	0.205128	4.08126e-10	4.08126e-10	1	0	0	1	0	0
ACTCCC	31	236	6	232.462	295129023	136.5	502609768	1416	7.6129	0.133355	1.01522	0.469549	0.00609132	0.0028173	0.334633	2.06395e-08	2.06395e-08	1	0	0	1	0	0
ACTCCCT	30	128	7	232.462	295129023	136.5	502609768	896	4.26667	0.129053	0.550628	0.254671	0.0038544	0.0017827	0.218803	1.306e-08	1.306e-08	1	0	0	1	0	0
ACTCCG	1	4	6	232.462	295129023	136.5	502609768	24	4	0.00430178	0.0172071	0.00795846	0.000103243	4.77508e-05	0.175824	3.49822e-10	3.49822e-10	1	0	0	1	0	0
ACTCCT	117	551	6	232.462	295129023	136.5	502609768	3306	4.7094	0.503308	2.37028	1.09628	0.0142217	0.00657767	0.207007	4.8188e-08	4.8188e-08	1	0	0	1	0	0
ACTCG	296	1480	5	232.462	295129023	136.5	502609768	7400	5	1.27333	6.36664	2.94463	0.0318332	0.0147232	0.18315	1.07862e-07	1.07862e-07	1	0	0	1	0	0
ACTCGC	1	4	6	232.462	295129023	136.5	502609768	24	4	0.00430178	0.0172071	0.00795846	0.000103243	4.77508e-05	0.175824	3.49822e-10	3.49822e-10	1	0	0	1	0	0
ACTCT	275	1378	5	232.462	295129023	136.5	502609768	6890	5.01091	1.18299	5.92785	2.74169	0.0296393	0.0137084	0.18355	1.00428e-07	1.00428e-07	1	0	0	1	0	0
ACTCTC	642	3077	6	232.462	295129023	136.5	502609768	18462	4.79283	2.76174	13.2366	6.12205	0.0794195	0.0367323	0.210674	2.69101e-07	2.69101e-07	1	0	0	1	0	0
ACTCTCC	1	4	7	232.462	295129023	136.5	502609768	28	4	0.00430178	0.0172071	0.00795846	0.00012045	5.57092e-05	0.205128	4.08126e-10	4.08126e-10	1	0	0	1	0	0
ACTCTGGG	156	705	8	232.462	295129023	136.5	502609768	5640	4.51923	0.671078	3.03276	1.40268	0.024262	0.0112214	0.264863	8.22083e-08	8.22083e-08	1	0	0	1	0	0
ACTG	1209	10476	4	232.462	295129023	136.5	502609768	41904	8.66501	5.20085	45.0655	20.8432	0.180262	0.0833728	0.25392	6.1079e-07	6.1079e-07	1	0	0	0	0	0
ACTGAG	1	20	6	232.462	295129023	136.5	502609768	120	20	0.00430178	0.0860356	0.0397923	0.000516214	0.000238754	0.879121	1.74911e-09	1.74911e-09	1	0	0	1	1	0
ACTGAGAG	1	4	8	232.462	295129023	136.5	502609768	32	4	0.00430178	0.0172071	0.00795846	0.000137657	6.36677e-05	0.234432	4.6643e-10	4.6643e-10	1	0	0	1	0	0
ACTGAGCGGC	8	32	10	232.462	295129023	136.5	502609768	320	4	0.0344143	0.137657	0.0636677	0.00137657	0.000636677	0.29304	4.6643e-09	4.6643e-09	1	0	0	1	0	0
ACTGAT	18	72	6	232.462	295129023	136.5	502609768	432	4	0.0774321	0.309728	0.143252	0.00185837	0.000859514	0.175824	6.2968e-09	6.2968e-09	1	0	0	1	0	0
ACTGATGGCGGAGAG	24	121	15	232.462	295129023	136.5	502609768	1815	5.04167	0.103243	0.520516	0.240743	0.00780773	0.00361115	0.554029	2.64553e-08	2.64553e-08	1	0	0	1	1	0
ACTGC	2	10	5	232.462	295129023	136.5	502609768	50	5	0.00860356	0.0430178	0.0198962	0.000215089	9.94808e-05	0.18315	7.28797e-10	7.28797e-10	1	0	0	1	0	0
ACTGCT	197	969	6	232.462	295129023	136.5	502609768	5814	4.91878	0.847451	4.16843	1.92794	0.0250106	0.0115676	0.21621	8.47445e-08	8.47445e-08	1	0	0	1	0	0
ACTGCTGGG	179	947	9	232.462	295129023	136.5	502609768	8523	5.2905	0.770019	4.07379	1.88417	0.0366641	0.0169575	0.348824	1.24231e-07	1.24231e-07	1	0	0	1	0	0
ACTGG	1	5	5	232.462	295129023	136.5	502609768	25	5	0.00430178	0.0215089	0.00994808	0.000107545	4.97404e-05	0.18315	3.64398e-10	3.64398e-10	1	0	0	1	0	0
ACTGGATGGATGAGG	1	4	15	232.462	295129023	136.5	502609768	60	4	0.00430178	0.0172071	0.00795846	0.000258107	0.000119377	0.43956	8.74556e-10	8.74556e-10	1	0	0	1	0	0
ACTGGATGGATGCGG	77	370	15	232.462	295129023	136.5	502609768	5550	4.80519	0.331237	1.59166	0.736158	0.0238749	0.0110424	0.528043	8.08964e-08	8.08964e-08	1	0	0	1	1	0
ACTGGGAGG	1	4	9	232.462	295129023	136.5	502609768	36	4	0.00430178	0.0172071	0.00795846	0.000154864	7.16261e-05	0.263736	5.24734e-10	5.24734e-10	1	0	0	1	0	0
AG	9689827	196805756	2	232.462	295129023	136.5	502609768	393611512	20.3106	41683.5	846615	391568	1693.23	783.135	0.297591	0.00573726	0.00573726	1	1	1	0	0	0
AGAGAGC	157	628	7	232.462	295129023	136.5	502609768	4396	4	0.67538	2.70152	1.24948	0.0189106	0.00874635	0.205128	6.40758e-08	6.40758e-08	1	0	0	1	0	0
AGAGAGG	133	647	7	232.462	295129023	136.5	502609768	4529	4.86466	0.572137	2.78325	1.28728	0.0194828	0.00901097	0.24947	6.60144e-08	6.60144e-08	1	0	0	1	0	0
AGAGAGGCGG	3	13	10	232.462	295129023	136.5	502609768	130	4.33333	0.0129053	0.0559232	0.025865	0.000559232	0.00025865	0.31746	1.89487e-09	1.89487e-09	1	0	0	1	0	0
AGAGAGGG	8375	38017	8	232.462	295129023	136.5	502609768	304136	4.53934	36.0274	163.541	75.6392	1.30833	0.605114	0.266042	4.43307e-06	4.43307e-06	1	0	0	1	0	0
AGAGAGGGGAGCGGGGAGG	1	5	19	232.462	295129023	136.5	502609768	95	5	0.00430178	0.0215089	0.00994808	0.000408669	0.000189013	0.695971	1.38471e-09	1.38471e-09	1	0	0	1	1	0
AGAGAT	944	4473	6	232.462	295129023	136.5	502609768	26838	4.73835	4.06088	19.2419	8.89955	0.115451	0.0533973	0.208279	3.91189e-07	3.91189e-07	1	0	0	1	0	0
AGAGATG	5	21	7	232.462	295129023	136.5	502609768	147	4.2	0.0215089	0.0903374	0.0417819	0.000632362	0.000292473	0.215385	2.14266e-09	2.14266e-09	1	0	0	1	0	0
AGAGC	1651	13712	5	232.462	295129023	136.5	502609768	68560	8.30527	7.10224	58.986	27.2816	0.29493	0.136408	0.304222	9.99326e-07	9.99326e-07	1	0	0	1	0	0
AGAGCAGC	363	1538	8	232.462	295129023	136.5	502609768	12304	4.23691	1.56155	6.61614	3.06003	0.0529291	0.0244802	0.248317	1.79342e-07	1.79342e-07	1	0	0	1	0	0
AGAGCC	62	580	6	232.462	295129023	136.5	502609768	3480	9.35484	0.26671	2.49503	1.15398	0.0149702	0.00692386	0.411202	5.07243e-08	5.07243e-08	1	0	0	1	0	0
AGAGCCG	415	1806	7	232.462	295129023	136.5	502609768	12642	4.35181	1.78524	7.76902	3.59324	0.0543831	0.0251527	0.22317	1.84269e-07	1.84269e-07	1	0	0	1	0	0
AGAGCG	596	2595	6	232.462	295129023	136.5	502609768	15570	4.35403	2.56386	11.1631	5.16305	0.0669787	0.0309783	0.191386	2.26947e-07	2.26947e-07	1	0	0	1	0	0
AGAGCGGCGGC	12	48	11	232.462	295129023	136.5	502609768	528	4	0.0516214	0.206486	0.0955015	0.00227134	0.00105052	0.322344	7.69609e-09	7.69609e-09	1	0	0	1	0	0
AGAGCT	196	784	6	232.462	295129023	136.5	502609768	4704	4	0.843149	3.3726	1.55986	0.0202356	0.00935915	0.175824	6.85652e-08	6.85652e-08	1	0	0	1	0	0
AGAGG	4425	36931	5	232.462	295129023	136.5	502609768	184655	8.34599	19.0354	158.869	73.4785	0.794345	0.367392	0.305714	2.69152e-06	2.69152e-06	1	0	0	1	0	0
AGAGGAGC	1	4	8	232.462	295129023	136.5	502609768	32	4	0.00430178	0.0172071	0.00795846	0.000137657	6.36677e-05	0.234432	4.6643e-10	4.6643e-10	1	0	0	1	0	0
AGAGGAGGC	10	77	9	232.462	295129023	136.5	502609768	693	7.7	0.0430178	0.331237	0.1532	0.00298113	0.0013788	0.507692	1.01011e-08	1.01011e-08	1	0	0	1	1	0
AGAGGATCTGCTGGG	1	6	15	232.462	295129023	136.5	502609768	90	6	0.00430178	0.0258107	0.0119377	0.00038716	0.000179065	0.659341	1.31183e-09	1.31183e-09	1	0	0	1	1	0
AGAGGATGCAGAGGG	1	4	15	232.462	295129023	136.5	502609768	60	4	0.00430178	0.0172071	0.00795846	0.000258107	0.000119377	0.43956	8.74556e-10	8.74556e-10	1	0	0	1	0	0
AGAGGC	6	56	6	232.462	295129023	136.5	502609768	336	9.33333	0.0258107	0.2409	0.111418	0.0014454	0.000668511	0.410256	4.89751e-09	4.89751e-09	1	0	0	1	0	0
AGAGGCG	93	372	7	232.462	295129023	136.5	502609768	2604	4	0.400066	1.60026	0.740137	0.0112018	0.00518096	0.205128	3.79557e-08	3.79557e-08	1	0	0	1	0	0
AGAGGCTGGG	2	10	10	232.462	295129023	136.5	502609768	100	5	0.00860356	0.0430178	0.0198962	0.000430178	0.000198962	0.3663	1.45759e-09	1.45759e-09	1	0	0	1	0	0
AGAGGG	2528	13313	6	232.462	295129023	136.5	502609768	79878	5.26622	10.8749	57.2696	26.4877	0.343618	0.158926	0.231482	1.1643e-06	1.1643e-06	1	0	0	1	0	0
AGAGGGAGATGGAGATGGAGATGG	1	4	24	232.462	295129023	136.5	502609768	96	4	0.00430178	0.0172071	0.00795846	0.000412971	0.000191003	0.703297	1.39929e-09	1.39929e-09	1	0	0	1	1	0
AGAT	7822	61867	4	232.462	295129023	136.5	502609768	247468	7.90936	33.6485	266.138	123.092	1.06455	0.492366	0.231776	3.60708e-06	3.60708e-06	1	0	0	0	0	0
AGATAGGG	103	522	8	232.462	295129023	136.5	502609768	4176	5.06796	0.443083	2.24553	1.03858	0.0179642	0.00830863	0.297023	6.08691e-08	6.08691e-08	1	0	0	1	0	0
AGATAT	240	1162	6	232.462	295129023	136.5	502609768	6972	4.84167	1.03243	4.99867	2.31193	0.029992	0.0138716	0.212821	1.01623e-07	1.01623e-07	1	0	0	1	0	0
AGATATATATATATGG	1	4	16	232.462	295129023	136.5	502609768	64	4	0.00430178	0.0172071	0.00795846	0.000275314	0.000127335	0.468864	9.3286e-10	9.3286e-10	1	0	0	1	0	0
AGATATATATATGATATATATG	1	4	22	232.462	295129023	136.5	502609768	88	4	0.00430178	0.0172071	0.00795846	0.000378557	0.000175086	0.644689	1.28268e-09	1.28268e-09	1	0	0	1	1	0
AGATC	1	5	5	232.462	295129023	136.5	502609768	25	5	0.00430178	0.0215089	0.00994808	0.000107545	4.97404e-05	0.18315	3.64398e-10	3.64398e-10	1	0	0	1	0	0
AGATCCTCC	332	2390	9	232.462	295129023	136.5	502609768	21510	7.1988	1.42819	10.2813	4.75518	0.0925313	0.0427966	0.474646	3.13528e-07	3.13528e-07	1	0	0	1	0	0
AGATCG	2	8	6	232.462	295129023	136.5	502609768	48	4	0.00860356	0.0344143	0.0159169	0.000206486	9.55015e-05	0.175824	6.99645e-10	6.99645e-10	1	0	0	1	0	0
AGATG	104	520	5	232.462	295129023	136.5	502609768	2600	5	0.447385	2.23693	1.0346	0.0111846	0.005173	0.18315	3.78974e-08	3.78974e-08	1	0	0	1	0	0
AGATGAGGAGG	1	6	11	232.462	295129023	136.5	502609768	66	6	0.00430178	0.0258107	0.0119377	0.000283918	0.000131315	0.483516	9.62012e-10	9.62012e-10	1	0	0	1	0	0
AGATGAGGGCTGCTG	6	41	15	232.462	295129023	136.5	502609768	615	6.83333	0.0258107	0.176373	0.0815742	0.0026456	0.00122361	0.750916	8.9642e-09	8.9642e-09	1	0	0	1	1	0
AGATGATCGGGAGGC	282	1617	15	232.462	295129023	136.5	502609768	24255	5.73404	1.2131	6.95598	3.21721	0.10434	0.0482581	0.630115	3.53539e-07	3.53539e-07	1	0	0	1	1	0
AGATGATGG	2	8	9	232.462	295129023	136.5	502609768	72	4	0.00860356	0.0344143	0.0159169	0.000309728	0.000143252	0.263736	1.04947e-09	1.04947e-09	1	0	0	1	0	0
AGATGG	116	1088	6	232.462	295129023	136.5	502609768	6528	9.37931	0.499007	4.68034	2.1647	0.028082	0.0129882	0.412277	9.51517e-08	9.51517e-08	1	0	0	1	0	0
AGATGGG	5	21	7	232.462	295129023	136.5	502609768	147	4.2	0.0215089	0.0903374	0.0417819	0.000632362	0.000292473	0.215385	2.14266e-09	2.14266e-09	1	0	0	1	0	0
AGC	189761	1748337	3	232.462	295129023	136.5	502609768	5245011	9.21336	816.31	7520.96	3478.52	22.5629	10.4356	0.202491	7.64509e-05	7.64509e-05	1	1	1	0	0	0
AGCAGCC	1	7	7	232.462	295129023	136.5	502609768	49	7	0.00430178	0.0301125	0.0139273	0.000210787	9.74911e-05	0.358974	7.14221e-10	7.14221e-10	1	0	0	1	0	0
AGCAGG	5	30	6	232.462	295129023	136.5	502609768	180	6	0.0215089	0.129053	0.0596885	0.000774321	0.000358131	0.263736	2.62367e-09	2.62367e-09	1	0	0	1	0	0
AGCAT	1	7	5	232.462	295129023	136.5	502609768	35	7	0.00430178	0.0301125	0.0139273	0.000150562	6.96365e-05	0.25641	5.10158e-10	5.10158e-10	1	0	0	1	0	0
AGCATC	312	1972	6	232.462	295129023	136.5	502609768	11832	6.32051	1.34216	8.48311	3.92352	0.0508987	0.0235411	0.277825	1.72462e-07	1.72462e-07	1	0	0	1	0	0
AGCC	477	3191	4	232.462	295129023	136.5	502609768	12764	6.68973	2.05195	13.727	6.34886	0.0549079	0.0253954	0.196036	1.86047e-07	1.86047e-07	1	0	0	0	0	0
AGCCAT	1	4	6	232.462	295129023	136.5	502609768	24	4	0.00430178	0.0172071	0.00795846	0.000103243	4.77508e-05	0.175824	3.49822e-10	3.49822e-10	1	0	0	1	0	0
AGCCATC	120	582	7	232.462	295129023	136.5	502609768	4074	4.85	0.516214	2.50364	1.15796	0.0175255	0.00810569	0.248718	5.93824e-08	5.93824e-08	1	0	0	1	0	0
AGCCC	4	21	5	232.462	295129023	136.5	502609768	105	5.25	0.0172071	0.0903374	0.0417819	0.000451687	0.00020891	0.192308	1.53047e-09	1.53047e-09	1	0	0	1	0	0
AGCCCC	5	23	6	232.462	295129023	136.5	502609768	138	4.6	0.0215089	0.098941	0.0457611	0.000593646	0.000274567	0.202198	2.01148e-09	2.01148e-09	1	0	0	1	0	0
AGCCCG	2	8	6	232.462	295129023	136.5	502609768	48	4	0.00860356	0.0344143	0.0159169	0.000206486	9.55015e-05	0.175824	6.99645e-10	6.99645e-10	1	0	0	1	0	0
AGCCCGG	3	20	7	232.462	295129023	136.5	502609768	140	6.66667	0.0129053	0.0860356	0.0397923	0.000602249	0.000278546	0.34188	2.04063e-09	2.04063e-09	1	0	0	1	0	0
AGCCCT	1	4	6	232.462	295129023	136.5	502609768	24	4	0.00430178	0.0172071	0.00795846	0.000103243	4.77508e-05	0.175824	3.49822e-10	3.49822e-10	1	0	0	1	0	0
AGCCG	214	1072	5	232.462	295129023	136.5	502609768	5360	5.00935	0.920581	4.61151	2.13287	0.0230575	0.0106643	0.183493	7.8127e-08	7.8127e-08	1	0	0	1	0	0
AGCCGC	519	2200	6	232.462	295129023	136.5	502609768	13200	4.23892	2.23262	9.46392	4.37715	0.0567835	0.0262629	0.186326	1.92402e-07	1.92402e-07	1	0	0	1	0	0
AGCCGCG	93	373	7	232.462	295129023	136.5	502609768	2611	4.01075	0.400066	1.60456	0.742126	0.011232	0.00519489	0.20568	3.80578e-08	3.80578e-08	1	0	0	1	0	0
AGCCGG	167	819	6	232.462	295129023	136.5	502609768	4914	4.90419	0.718398	3.52316	1.62949	0.021139	0.00977697	0.215569	7.16261e-08	7.16261e-08	1	0	0	1	0	0
AGCCT	1	5	5	232.462	295129023	136.5	502609768	25	5	0.00430178	0.0215089	0.00994808	0.000107545	4.97404e-05	0.18315	3.64398e-10	3.64398e-10	1	0	0	1	0	0
AGCCTATC	420	4397	8	232.462	295129023	136.5	502609768	35176	10.469	1.80675	18.9149	8.74834	0.151319	0.0699867	0.613571	5.12723e-07	5.12723e-07	1	0	0	1	1	0
AGCCTCC	1	5	7	232.462	295129023	136.5	502609768	35	5	0.00430178	0.0215089	0.00994808	0.000150562	6.96365e-05	0.25641	5.10158e-10	5.10158e-10	1	0	0	1	0	0
AGCCTG	3	37	6	232.462	295129023	136.5	502609768	222	12.3333	0.0129053	0.159166	0.0736158	0.000954995	0.000441695	0.542125	3.23586e-09	3.23586e-09	1	0	0	1	1	0
AGCG	3437	20901	4	232.462	295129023	136.5	502609768	83604	6.08118	14.7852	89.9115	41.5849	0.359646	0.16634	0.178203	1.21861e-06	1.21861e-06	1	0	0	0	0	0
AGCGC	2	12	5	232.462	295129023	136.5	502609768	60	6	0.00860356	0.0516214	0.0238754	0.000258107	0.000119377	0.21978	8.74556e-10	8.74556e-10	1	0	0	1	0	0
AGCGCC	1	4	6	232.462	295129023	136.5	502609768	24	4	0.00430178	0.0172071	0.00795846	0.000103243	4.77508e-05	0.175824	3.49822e-10	3.49822e-10	1	0	0	1	0	0
AGCGCG	6	24	6	232.462	295129023	136.5	502609768	144	4	0.0258107	0.103243	0.0477508	0.000619457	0.000286505	0.175824	2.09893e-09	2.09893e-09	1	0	0	1	0	0
AGCGCGCGCG	1	4	10	232.462	295129023	136.5	502609768	40	4	0.00430178	0.0172071	0.00795846	0.000172071	7.95846e-05	0.29304	5.83037e-10	5.83037e-10	1	0	0	1	0	0
AGCGCGG	1	5	7	232.462	295129023	136.5	502609768	35	5	0.00430178	0.0215089	0.00994808	0.000150562	6.96365e-05	0.25641	5.10158e-10	5.10158e-10	1	0	0	1	0	0
AGCGCGGAGGG	1	6	11	232.462	295129023	136.5	502609768	66	6	0.00430178	0.0258107	0.0119377	0.000283918	0.000131315	0.483516	9.62012e-10	9.62012e-10	1	0	0	1	0	0
AGCGGC	1079	4320	6	232.462	295129023	136.5	502609768	25920	4.00371	4.64162	18.5837	8.59514	0.111502	0.0515708	0.175987	3.77808e-07	3.77808e-07	1	0	0	1	0	0
AGCGGCG	238	1168	7	232.462	295129023	136.5	502609768	8176	4.90756	1.02382	5.02448	2.32387	0.0351714	0.0162671	0.25167	1.19173e-07	1.19173e-07	1	0	0	1	0	0
AGCGGG	2	9	6	232.462	295129023	136.5	502609768	54	4.5	0.00860356	0.038716	0.0179065	0.000232296	0.000107439	0.197802	7.871e-10	7.871e-10	1	0	0	1	0	0
AGCGGGCG	2	8	8	232.462	295129023	136.5	502609768	64	4	0.00860356	0.0344143	0.0159169	0.000275314	0.000127335	0.234432	9.3286e-10	9.3286e-10	1	0	0	1	0	0
AGCGGGG	1	4	7	232.462	295129023	136.5	502609768	28	4	0.00430178	0.0172071	0.00795846	0.00012045	5.57092e-05	0.205128	4.08126e-10	4.08126e-10	1	0	0	1	0	0
AGCTAT	17	69	6	232.462	295129023	136.5	502609768	414	4.05882	0.0731303	0.296823	0.137283	0.00178094	0.000823701	0.17841	6.03444e-09	6.03444e-09	1	0	0	1	0	0
AGCTATAT	208	1043	8	232.462	295129023	136.5	502609768	8344	5.01442	0.894771	4.48676	2.07517	0.0358941	0.0166013	0.293886	1.21622e-07	1.21622e-07	1	0	0	1	0	0
AGCTATC	2	13	7	232.462	295129023	136.5	502609768	91	6.5	0.00860356	0.0559232	0.025865	0.000391462	0.000181055	0.333333	1.32641e-09	1.32641e-09	1	0	0	1	0	0
AGCTC	1	5	5	232.462	295129023	136.5	502609768	25	5	0.00430178	0.0215089	0.00994808	0.000107545	4.97404e-05	0.18315	3.64398e-10	3.64398e-10	1	0	0	1	0	0
AGCTCC	153	1633	6	232.462	295129023	136.5	502609768	9798	10.6732	0.658173	7.02481	3.24904	0.0421489	0.0194942	0.469152	1.42815e-07	1.42815e-07	1	0	0	1	0	0
AGCTGCC	1	4	7	232.462	295129023	136.5	502609768	28	4	0.00430178	0.0172071	0.00795846	0.00012045	5.57092e-05	0.205128	4.08126e-10	4.08126e-10	1	0	0	1	0	0
AGG	41357	388825	3	232.462	295129023	136.5	502609768	1166475	9.40167	177.909	1672.64	773.612	5.01792	2.32084	0.20663	1.70025e-05	1.70025e-05	1	1	0	0	0	0
AGGAGGG	4	16	7	232.462	295129023	136.5	502609768	112	4	0.0172071	0.0688285	0.0318338	0.0004818	0.000222837	0.205128	1.6325e-09	1.6325e-09	1	0	0	1	0	0
AGGAT	41	290	5	232.462	295129023	136.5	502609768	1450	7.07317	0.176373	1.24752	0.576988	0.00623758	0.00288494	0.259091	2.11351e-08	2.11351e-08	1	0	0	1	0	0
AGGATG	191	934	6	232.462	295129023	136.5	502609768	5604	4.89005	0.82164	4.01786	1.8583	0.0241072	0.0111498	0.214947	8.16835e-08	8.16835e-08	1	0	0	1	0	0
AGGATGG	157	630	7	232.462	295129023	136.5	502609768	4410	4.01274	0.67538	2.71012	1.25346	0.0189709	0.0087742	0.205781	6.42799e-08	6.42799e-08	1	0	0	1	0	0
AGGC	2288	15048	4	232.462	295129023	136.5	502609768	60192	6.57692	9.84248	64.7332	29.9397	0.258933	0.119759	0.19273	8.77355e-07	8.77355e-07	1	0	0	0	0	0
AGGCAGGGC	1	4	9	232.462	295129023	136.5	502609768	36	4	0.00430178	0.0172071	0.00795846	0.000154864	7.16261e-05	0.263736	5.24734e-10	5.24734e-10	1	0	0	1	0	0
AGGCC	1	5	5	232.462	295129023	136.5	502609768	25	5	0.00430178	0.0215089	0.00994808	0.000107545	4.97404e-05	0.18315	3.64398e-10	3.64398e-10	1	0	0	1	0	0
AGGCCC	2	8	6	232.462	295129023	136.5	502609768	48	4	0.00860356	0.0344143	0.0159169	0.000206486	9.55015e-05	0.175824	6.99645e-10	6.99645e-10	1	0	0	1	0	0
AGGCG	38	226	5	232.462	295129023	136.5	502609768	1130	5.94737	0.163468	0.972203	0.449653	0.00486101	0.00224827	0.217852	1.64708e-08	1.64708e-08	1	0	0	1	0	0
AGGCGAT	5	20	7	232.462	295129023	136.5	502609768	140	4	0.0215089	0.0860356	0.0397923	0.000602249	0.000278546	0.205128	2.04063e-09	2.04063e-09	1	0	0	1	0	0
AGGCGC	1	4	6	232.462	295129023	136.5	502609768	24	4	0.00430178	0.0172071	0.00795846	0.000103243	4.77508e-05	0.175824	3.49822e-10	3.49822e-10	1	0	0	1	0	0
AGGCGCG	2	8	7	232.462	295129023	136.5	502609768	56	4	0.00860356	0.0344143	0.0159169	0.0002409	0.000111418	0.205128	8.16252e-10	8.16252e-10	1	0	0	1	0	0
AGGCGG	185	740	6	232.462	295129023	136.5	502609768	4440	4	0.79583	3.18332	1.47232	0.0190999	0.00883389	0.175824	6.47172e-08	6.47172e-08	1	0	0	1	0	0
AGGG	1054	7371	4	232.462	295129023	136.5	502609768	29484	6.99336	4.53408	31.7084	14.6655	0.126834	0.0586618	0.204934	4.29757e-07	4.29757e-07	1	0	0	0	0	0
AGGGAT	452	4626	6	232.462	295129023	136.5	502609768	27756	10.2345	1.94441	19.9	9.20396	0.1194	0.0552238	0.449869	4.0457e-07	4.0457e-07	1	0	0	1	0	0
AGGGATG	1	4	7	232.462	295129023	136.5	502609768	28	4	0.00430178	0.0172071	0.00795846	0.00012045	5.57092e-05	0.205128	4.08126e-10	4.08126e-10	1	0	0	1	0	0
AGGGC	7	46	5	232.462	295129023	136.5	502609768	230	6.57143	0.0301125	0.197882	0.0915223	0.00098941	0.000457611	0.240712	3.35247e-09	3.35247e-09	1	0	0	1	0	0
AGGGCC	6	25	6	232.462	295129023	136.5	502609768	150	4.16667	0.0258107	0.107545	0.0497404	0.000645267	0.000298442	0.18315	2.18639e-09	2.18639e-09	1	0	0	1	0	0
AGGGCG	1	4	6	232.462	295129023	136.5	502609768	24	4	0.00430178	0.0172071	0.00795846	0.000103243	4.77508e-05	0.175824	3.49822e-10	3.49822e-10	1	0	0	1	0	0
AGGGG	133	722	5	232.462	295129023	136.5	502609768	3610	5.42857	0.572137	3.10589	1.4365	0.0155294	0.00718251	0.198849	5.26191e-08	5.26191e-08	1	0	0	1	0	0
AGGGGC	1	4	6	232.462	295129023	136.5	502609768	24	4	0.00430178	0.0172071	0.00795846	0.000103243	4.77508e-05	0.175824	3.49822e-10	3.49822e-10	1	0	0	1	0	0
AGGGGG	212	892	6	232.462	295129023	136.5	502609768	5352	4.20755	0.911978	3.83719	1.77474	0.0230231	0.0106484	0.184947	7.80104e-08	7.80104e-08	1	0	0	1	0	0
AGGGGGG	1	4	7	232.462	295129023	136.5	502609768	28	4	0.00430178	0.0172071	0.00795846	0.00012045	5.57092e-05	0.205128	4.08126e-10	4.08126e-10	1	0	0	1	0	0
AT	585324	10503396	2	232.462	295129023	136.5	502609768	21006792	17.9446	2517.94	45183.3	20897.7	90.3666	41.7954	0.262924	0.000306194	0.000306194	1	1	1	0	0	0
ATATATC	153	733	7	232.462	295129023	136.5	502609768	5131	4.79085	0.658173	3.15321	1.45839	0.0220724	0.0102087	0.245685	7.47891e-08	7.47891e-08	1	0	0	1	0	0
ATATC	44	405	5	232.462	295129023	136.5	502609768	2025	9.20455	0.189278	1.74222	0.805794	0.00871111	0.00402897	0.337163	2.95163e-08	2.95163e-08	1	0	0	1	0	0
ATATCCC	2	8	7	232.462	295129023	136.5	502609768	56	4	0.00860356	0.0344143	0.0159169	0.0002409	0.000111418	0.205128	8.16252e-10	8.16252e-10	1	0	0	1	0	0
ATATCGC	1	4	7	232.462	295129023	136.5	502609768	28	4	0.00430178	0.0172071	0.00795846	0.00012045	5.57092e-05	0.205128	4.08126e-10	4.08126e-10	1	0	0	1	0	0
ATATGC	1	4	6	232.462	295129023	136.5	502609768	24	4	0.00430178	0.0172071	0.00795846	0.000103243	4.77508e-05	0.175824	3.49822e-10	3.49822e-10	1	0	0	1	0	0
ATC	41752	448219	3	232.462	295129023	136.5	502609768	1344657	10.7353	179.608	1928.14	891.783	5.78442	2.67535	0.23594	1.95996e-05	1.95996e-05	1	1	0	0	0	0
ATCATCC	2	8	7	232.462	295129023	136.5	502609768	56	4	0.00860356	0.0344143	0.0159169	0.0002409	0.000111418	0.205128	8.16252e-10	8.16252e-10	1	0	0	1	0	0
ATCC	9739	85244	4	232.462	295129023	136.5	502609768	340976	8.75285	41.895	366.701	169.603	1.4668	0.678411	0.256494	4.97004e-06	4.97004e-06	1	0	0	0	0	0
ATCCC	53	368	5	232.462	295129023	136.5	502609768	1840	6.9434	0.227994	1.58306	0.732178	0.00791528	0.00366089	0.254337	2.68197e-08	2.68197e-08	1	0	0	1	0	0
ATCCCC	1	4	6	232.462	295129023	136.5	502609768	24	4	0.00430178	0.0172071	0.00795846	0.000103243	4.77508e-05	0.175824	3.49822e-10	3.49822e-10	1	0	0	1	0	0
ATCG	393	2393	4	232.462	295129023	136.5	502609768	9572	6.08906	1.6906	10.2942	4.76115	0.0411767	0.0190446	0.178434	1.39521e-07	1.39521e-07	1	0	0	0	0	0
ATCGC	260	1301	5	232.462	295129023	136.5	502609768	6505	5.00385	1.11846	5.59662	2.58849	0.0279831	0.0129424	0.183291	9.48165e-08	9.48165e-08	1	0	0	1	0	0
ATCGCC	1	5	6	232.462	295129023	136.5	502609768	30	5	0.00430178	0.0215089	0.00994808	0.000129053	5.96885e-05	0.21978	4.37278e-10	4.37278e-10	1	0	0	1	0	0
ATCGCG	1	4	6	232.462	295129023	136.5	502609768	24	4	0.00430178	0.0172071	0.00795846	0.000103243	4.77508e-05	0.175824	3.49822e-10	3.49822e-10	1	0	0	1	0	0
ATGCGC	1	4	6	232.462	295129023	136.5	502609768	24	4	0.00430178	0.0172071	0.00795846	0.000103243	4.77508e-05	0.175824	3.49822e-10	3.49822e-10	1	0	0	1	0	0
CCCCCCG	47	190	7	232.462	295129023	136.5	502609768	1330	4.04255	0.202184	0.817338	0.378027	0.00572137	0.00264619	0.20731	1.9386e-08	1.9386e-08	1	0	0	1	0	0
CCCCCG	222	897	6	232.462	295129023	136.5	502609768	5382	4.04054	0.954995	3.8587	1.78468	0.0231522	0.0107081	0.177606	7.84477e-08	7.84477e-08	1	0	0	1	0	0
CCCCG	25	125	5	232.462	295129023	136.5	502609768	625	5	0.107545	0.537723	0.248702	0.00268861	0.00124351	0.18315	9.10996e-09	9.10996e-09	1	0	0	1	0	0
CCCCGG	5	23	6	232.462	295129023	136.5	502609768	138	4.6	0.0215089	0.098941	0.0457611	0.000593646	0.000274567	0.202198	2.01148e-09	2.01148e-09	1	0	0	1	0	0
CCCG	12	72	4	232.462	295129023	136.5	502609768	288	6	0.0516214	0.309728	0.143252	0.00123891	0.000573009	0.175824	4.19787e-09	4.19787e-09	1	0	0	0	0	0
CCCGCCG	201	901	7	232.462	295129023	136.5	502609768	6307	4.48259	0.864658	3.87591	1.79264	0.0271313	0.0125485	0.229876	9.19304e-08	9.19304e-08	1	0	0	1	0	0
CCCGCG	190	760	6	232.462	295129023	136.5	502609768	4560	4	0.817338	3.26935	1.51211	0.0196161	0.00907265	0.175824	6.64663e-08	6.64663e-08	1	0	0	1	0	0
CCCGG	3	15	5	232.462	295129023	136.5	502609768	75	5	0.0129053	0.0645267	0.0298442	0.000322634	0.000149221	0.18315	1.0932e-09	1.0932e-09	1	0	0	1	0	0
CCCGGG	1	4	6	232.462	295129023	136.5	502609768	24	4	0.00430178	0.0172071	0.00795846	0.000103243	4.77508e-05	0.175824	3.49822e-10	3.49822e-10	1	0	0	1	0	0
CCG	72374	648228	3	232.462	295129023	136.5	502609768	1944684	8.95664	311.337	2788.54	1289.72	8.36561	3.86917	0.196849	2.83456e-05	2.83456e-05	1	1	0	0	0	0
CCGCG	158	792	5	232.462	295129023	136.5	502609768	3960	5.01266	0.679681	3.40701	1.57578	0.0170351	0.00787888	0.183614	5.77207e-08	5.77207e-08	1	0	0	1	0	0
CCGCGG	2	8	6	232.462	295129023	136.5	502609768	48	4	0.00860356	0.0344143	0.0159169	0.000206486	9.55015e-05	0.175824	6.99645e-10	6.99645e-10	1	0	0	1	0	0
CCGG	1	8	4	232.462	295129023	136.5	502609768	32	8	0.00430178	0.0344143	0.0159169	0.000137657	6.36677e-05	0.234432	4.6643e-10	4.6643e-10	1	0	0	0	0	0
CCGGCG	2	8	6	232.462	295129023	136.5	502609768	48	4	0.00860356	0.0344143	0.0159169	0.000206486	9.55015e-05	0.175824	6.99645e-10	6.99645e-10	1	0	0	1	0	0
CG	1300	16175	2	232.462	295129023	136.5	502609768	32350	12.4423	5.59232	69.5813	32.182	0.139163	0.064364	0.182305	4.71531e-07	4.71531e-07	1	0	0	0	0	0
