# Supplementary material for: Profiles of telomeric repeats in Insecta reveal diverse forms of telomeric motifs in Hymenopterans
Source: Life Sci Alliance. 2022 Apr 1;5(7):e202101163. doi: 10.26508/lsa.202101163 (PMC8977481; doi:10.26508/lsa.202101163)
Supplement: Supplemental Data 5. — Tandem repeat statistics and TRIP TRM calls for arthropods species that are not listed in Supplemental Data 2 or Supplemental Data 3. [file LSA-2021-01163_Supplemental_Data_5.zip › DataS5/Nvlabii_output.csv.2.filtered.xlsx]

## Sheet: Sheet1
Unnamed: 0	reads	repeats	unit_len	avg_genome_cov	genome_size	eff_read_len	num_reads	repeats_total_len	repeats_per_read	reads_per_genome	repeats_per_genome	repeats_per_million_reads	repeats_len_per_genome	repeats_len_per_million_reads	percent_repeats_len_per_read	percent_repeats_len_per_genome	percent_repeat_unit_in_sequences	avg_genome_cov_filter	repeat_containing_reads_filter	repeats_len_per_million_reads_filter	unit_len_filter	percent_repeats_len_per_read_filter	qualified
AAAAAAAAGT	124	523	10	374.69	295129023	137.032	806976903	5230	4.21774	0.33094	1.39582	0.648098	0.0139582	0.00648098	0.307792	4.72953e-08	4.72953e-08	1	0	0	1	0	0
AAAAAAC	6	24	7	374.69	295129023	137.032	806976903	168	4	0.0160132	0.064053	0.0297406	0.000448371	0.000208184	0.204332	1.51924e-09	1.51924e-09	1	0	0	1	0	0
AAAAAACC	507	2388	8	374.69	295129023	137.032	806976903	19104	4.71006	1.35312	6.37327	2.95919	0.0509862	0.0236735	0.274975	1.72759e-07	1.72759e-07	1	0	0	1	0	0
AAAAAAG	270	1190	7	374.69	295129023	137.032	806976903	8330	4.40741	0.720596	3.17596	1.47464	0.0222317	0.0103225	0.225143	7.53288e-08	7.53288e-08	1	0	0	1	0	0
AAAAAAT	379	2535	7	374.69	295129023	137.032	806976903	17745	6.68865	1.0115	6.7656	3.14135	0.0473592	0.0219895	0.341676	1.60469e-07	1.60469e-07	1	0	0	1	0	0
AAAAAATGT	45	191	9	374.69	295129023	137.032	806976903	1719	4.24444	0.120099	0.509755	0.236686	0.0045878	0.00213017	0.278767	1.5545e-08	1.5545e-08	1	0	0	1	0	0
AAAAAATGTAAAAATGT	1146	4782	17	374.69	295129023	137.032	806976903	81294	4.17277	3.05853	12.7626	5.92582	0.216963	0.100739	0.517668	7.35148e-07	7.35148e-07	1	0	0	1	1	0
AAAAAATTGAAAATTTTG	274	1223	18	374.69	295129023	137.032	806976903	22014	4.4635	0.731272	3.26403	1.51553	0.0587526	0.0272796	0.586308	1.99074e-07	1.99074e-07	1	0	0	1	1	0
AAAAAATTGAGAAATTTG	890	4081	18	374.69	295129023	137.032	806976903	73458	4.58539	2.3753	10.8917	5.05715	0.19605	0.0910286	0.602319	6.64286e-07	6.64286e-07	1	0	0	1	1	0
AAAAAATTTCAAATTTTG	276	1264	18	374.69	295129023	137.032	806976903	22752	4.57971	0.736609	3.37346	1.56634	0.0607222	0.0281941	0.601572	2.05748e-07	2.05748e-07	1	0	0	1	1	0
AAAAAATTTGAGAAATTTG	801	3386	19	374.69	295129023	137.032	806976903	64334	4.22722	2.13777	9.03681	4.19591	0.171699	0.0797222	0.586118	5.81777e-07	5.81777e-07	1	0	0	1	1	0
AAAAAATTTTCAAAATTT	412	1869	18	374.69	295129023	137.032	806976903	33642	4.53641	1.09958	4.98813	2.31605	0.0897863	0.0416889	0.595884	3.04227e-07	3.04227e-07	1	0	0	1	1	0
AAAAAC	206	1107	6	374.69	295129023	137.032	806976903	6642	5.37379	0.549788	2.95444	1.37179	0.0177267	0.00823072	0.235293	6.00641e-08	6.00641e-08	1	0	0	1	0	0
AAAAACCC	3971	18405	8	374.69	295129023	137.032	806976903	147240	4.63485	10.5981	49.1206	22.8073	0.392965	0.182459	0.270585	1.3315e-06	1.3315e-06	1	0	0	1	0	0
AAAAACCTCTCTGAG	1	4	15	374.69	295129023	137.032	806976903	60	4	0.00266887	0.0106755	0.00495677	0.000160132	7.43516e-05	0.437853	5.42585e-10	5.42585e-10	1	0	0	1	0	0
AAAAACG	1	4	7	374.69	295129023	137.032	806976903	28	4	0.00266887	0.0106755	0.00495677	7.47285e-05	3.46974e-05	0.204332	2.53206e-10	2.53206e-10	1	0	0	1	0	0
AAAAACGTTGGAGGC	1	4	15	374.69	295129023	137.032	806976903	60	4	0.00266887	0.0106755	0.00495677	0.000160132	7.43516e-05	0.437853	5.42585e-10	5.42585e-10	1	0	0	1	0	0
AAAAAG	519	2294	6	374.69	295129023	137.032	806976903	13764	4.42004	1.38515	6.1224	2.84271	0.0367344	0.0170563	0.193533	1.24469e-07	1.24469e-07	1	0	0	1	0	0
AAAAAGCACCGAACC	1	4	15	374.69	295129023	137.032	806976903	60	4	0.00266887	0.0106755	0.00495677	0.000160132	7.43516e-05	0.437853	5.42585e-10	5.42585e-10	1	0	0	1	0	0
AAAAAGG	1	4	7	374.69	295129023	137.032	806976903	28	4	0.00266887	0.0106755	0.00495677	7.47285e-05	3.46974e-05	0.204332	2.53206e-10	2.53206e-10	1	0	0	1	0	0
AAAAAGTAGCGATAC	8	52	15	374.69	295129023	137.032	806976903	780	6.5	0.021351	0.138781	0.064438	0.00208172	0.00096657	0.711512	7.0536e-09	7.0536e-09	1	0	0	1	1	0
AAAAAT	1182	4728	6	374.69	295129023	137.032	806976903	28368	4	3.15461	12.6184	5.8589	0.0757106	0.0351534	0.175141	2.56534e-07	2.56534e-07	1	0	0	1	0	0
AAAAATAGAAG	237	1011	11	374.69	295129023	137.032	806976903	11121	4.26582	0.632523	2.69823	1.25282	0.0296806	0.0137811	0.342431	1.00568e-07	1.00568e-07	1	0	0	1	0	0
AAAAATATTGAAAATTTTG	231	931	19	374.69	295129023	137.032	806976903	17689	4.0303	0.61651	2.48472	1.15369	0.0472097	0.0219201	0.558816	1.59963e-07	1.59963e-07	1	0	0	1	1	0
AAAAATCGAGG	99	434	11	374.69	295129023	137.032	806976903	4774	4.38384	0.264219	1.15829	0.53781	0.0127412	0.00591591	0.351904	4.31716e-08	4.31716e-08	1	0	0	1	0	0
AAAAATG	402	2029	7	374.69	295129023	137.032	806976903	14203	5.04726	1.07289	5.41515	2.51432	0.037906	0.0176003	0.257829	1.28439e-07	1.28439e-07	1	0	0	1	0	0
AAAAATGGATCAGGTCAAGTAGTT	20	89	24	374.69	295129023	137.032	806976903	2136	4.45	0.0533775	0.23753	0.110288	0.00570072	0.00264692	0.779379	1.9316e-08	1.9316e-08	1	0	0	1	1	0
AAAAATGTACGCG	1	5	13	374.69	295129023	137.032	806976903	65	5	0.00266887	0.0133444	0.00619596	0.000173477	8.05475e-05	0.474341	5.878e-10	5.878e-10	1	0	0	1	0	0
AAAAATTATCAAATTTTC	257	1050	18	374.69	295129023	137.032	806976903	18900	4.0856	0.685901	2.80232	1.30115	0.0504417	0.0234207	0.536668	1.70914e-07	1.70914e-07	1	0	0	1	1	0
AAAAATTTG	1150	7735	9	374.69	295129023	137.032	806976903	69615	6.72609	3.06921	20.6437	9.58516	0.185794	0.0862664	0.441756	6.29534e-07	6.29534e-07	1	0	0	1	0	0
AAAAATTTGAGAAATTTG	1954	8673	18	374.69	295129023	137.032	806976903	156114	4.43859	5.21498	23.1471	10.7475	0.416649	0.193455	0.583035	1.41175e-06	1.41175e-06	1	0	0	1	1	0
AAAAATTTTCAGAATTTC	354	1665	18	374.69	295129023	137.032	806976903	29970	4.70339	0.944782	4.44368	2.06326	0.0799862	0.0371386	0.617818	2.71021e-07	2.71021e-07	1	0	0	1	1	0
AAAAATTTTGAAAATTTG	260	1056	18	374.69	295129023	137.032	806976903	19008	4.06154	0.693907	2.81833	1.30859	0.05073	0.0235546	0.533507	1.71891e-07	1.71891e-07	1	0	0	1	1	0
AAAAC	229	1186	5	374.69	295129023	137.032	806976903	5930	5.17904	0.611172	3.16529	1.46968	0.0158264	0.00734841	0.188972	5.36254e-08	5.36254e-08	1	0	0	1	0	0
AAAACACCATTGTCTCGGAGAAAAG	76	304	25	374.69	295129023	137.032	806976903	7600	4	0.202834	0.811338	0.376715	0.0202834	0.00941787	0.729755	6.87274e-08	6.87274e-08	1	0	0	1	1	0
AAAACACT	12	83	8	374.69	295129023	137.032	806976903	664	6.91667	0.0320265	0.221517	0.102853	0.00177213	0.000822824	0.403798	6.0046e-09	6.0046e-09	1	0	0	1	0	0
AAAACATCCATTATGTAGTGCTTC	23	119	24	374.69	295129023	137.032	806976903	2856	5.17391	0.0613841	0.317596	0.147464	0.00762231	0.00353913	0.906166	2.5827e-08	2.5827e-08	1	0	0	1	1	0
AAAACC	6	24	6	374.69	295129023	137.032	806976903	144	4	0.0160132	0.064053	0.0297406	0.000384318	0.000178444	0.175141	1.3022e-09	1.3022e-09	1	0	0	1	0	0
AAAACCACCACATATGATGTAAAAT	1	4	25	374.69	295129023	137.032	806976903	100	4	0.00266887	0.0106755	0.00495677	0.000266887	0.000123919	0.729755	9.04308e-10	9.04308e-10	1	0	0	1	1	0
AAAACCC	59	243	7	374.69	295129023	137.032	806976903	1701	4.11864	0.157464	0.648536	0.301124	0.00453976	0.00210787	0.210392	1.53823e-08	1.53823e-08	1	0	0	1	0	0
AAAACCCC	1367	5700	8	374.69	295129023	137.032	806976903	45600	4.16971	3.64835	15.2126	7.0634	0.121701	0.0565072	0.24343	4.12364e-07	4.12364e-07	1	0	0	1	0	0
AAAACCGACCATATGATGTAAAAT	23	109	24	374.69	295129023	137.032	806976903	2616	4.73913	0.0613841	0.290907	0.135072	0.00698178	0.00324173	0.830017	2.36567e-08	2.36567e-08	1	0	0	1	1	0
AAAACG	1	5	6	374.69	295129023	137.032	806976903	30	5	0.00266887	0.0133444	0.00619596	8.00662e-05	3.71758e-05	0.218927	2.71292e-10	2.71292e-10	1	0	0	1	0	0
AAAACGAATGGTGGG	388	2608	15	374.69	295129023	137.032	806976903	39120	6.72165	1.03552	6.96042	3.23181	0.104406	0.0484772	0.735774	3.53765e-07	3.53765e-07	1	0	0	1	1	0
AAAACGG	1	4	7	374.69	295129023	137.032	806976903	28	4	0.00266887	0.0106755	0.00495677	7.47285e-05	3.46974e-05	0.204332	2.53206e-10	2.53206e-10	1	0	0	1	0	0
AAAACGGGTGCTGGC	1	4	15	374.69	295129023	137.032	806976903	60	4	0.00266887	0.0106755	0.00495677	0.000160132	7.43516e-05	0.437853	5.42585e-10	5.42585e-10	1	0	0	1	0	0
AAAACT	5	20	6	374.69	295129023	137.032	806976903	120	4	0.0133444	0.0533775	0.0247839	0.000320265	0.000148703	0.175141	1.08517e-09	1.08517e-09	1	0	0	1	0	0
AAAACTCACCCTAGC	1	4	15	374.69	295129023	137.032	806976903	60	4	0.00266887	0.0106755	0.00495677	0.000160132	7.43516e-05	0.437853	5.42585e-10	5.42585e-10	1	0	0	1	0	0
AAAACTCAT	203	906	9	374.69	295129023	137.032	806976903	8154	4.46305	0.541782	2.418	1.12271	0.021762	0.0101044	0.293124	7.37372e-08	7.37372e-08	1	0	0	1	0	0
AAAAG	864	6204	5	374.69	295129023	137.032	806976903	31020	7.18056	2.30591	16.5577	7.68795	0.0827885	0.0384398	0.262002	2.80516e-07	2.80516e-07	1	0	0	1	0	0
AAAAGAC	13	53	7	374.69	295129023	137.032	806976903	371	4.07692	0.0346954	0.14145	0.0656772	0.000990152	0.000459741	0.208261	3.35498e-09	3.35498e-09	1	0	0	1	0	0
AAAAGATAGATCGAT	4	20	15	374.69	295129023	137.032	806976903	300	5	0.0106755	0.0533775	0.0247839	0.000800662	0.000371758	0.547317	2.71292e-09	2.71292e-09	1	0	0	1	1	0
AAAAGC	129	705	6	374.69	295129023	137.032	806976903	4230	5.46512	0.344285	1.88156	0.873631	0.0112893	0.00524179	0.239292	3.82522e-08	3.82522e-08	1	0	0	1	0	0
AAAAGG	3	12	6	374.69	295129023	137.032	806976903	72	4	0.00800662	0.0320265	0.0148703	0.000192159	8.92219e-05	0.175141	6.51102e-10	6.51102e-10	1	0	0	1	0	0
AAAAGGAATTGGCCG	1	4	15	374.69	295129023	137.032	806976903	60	4	0.00266887	0.0106755	0.00495677	0.000160132	7.43516e-05	0.437853	5.42585e-10	5.42585e-10	1	0	0	1	0	0
AAAAGGAGATAGGAAAGATAAGATT	243	991	25	374.69	295129023	137.032	806976903	24775	4.07819	0.648536	2.64485	1.22804	0.0661214	0.030701	0.74402	2.24042e-07	2.24042e-07	1	0	0	1	1	0
AAAAGGCTCATTCTTCTACTCCAC	30	151	24	374.69	295129023	137.032	806976903	3624	5.03333	0.0800662	0.403	0.187118	0.009672	0.00449083	0.881545	3.27721e-08	3.27721e-08	1	0	0	1	1	0
AAAAGGG	14	56	7	374.69	295129023	137.032	806976903	392	4	0.0373642	0.149457	0.0693948	0.0010462	0.000485764	0.204332	3.54489e-09	3.54489e-09	1	0	0	1	0	0
AAAAGGTTAAGGCCAGATGGTAAG	2	9	24	374.69	295129023	137.032	806976903	216	4.5	0.00533775	0.0240199	0.0111527	0.000576477	0.000267666	0.788136	1.9533e-09	1.9533e-09	1	0	0	1	1	0
AAAAGGTTATGTGAGCGTCGGTCG	3	12	24	374.69	295129023	137.032	806976903	288	4	0.00800662	0.0320265	0.0148703	0.000768636	0.000356888	0.700565	2.60441e-09	2.60441e-09	1	0	0	1	1	0
AAAAGTATGGGCCCAGTAGATCGG	6	25	24	374.69	295129023	137.032	806976903	600	4.16667	0.0160132	0.0667219	0.0309798	0.00160132	0.000743516	0.729755	5.42585e-09	5.42585e-09	1	0	0	1	1	0
AAAAGTCG	381	1739	8	374.69	295129023	137.032	806976903	13912	4.5643	1.01684	4.64117	2.15496	0.0371294	0.0172397	0.266466	1.25807e-07	1.25807e-07	1	0	0	1	0	0
AAAAGTCGGTCCGAG	1	4	15	374.69	295129023	137.032	806976903	60	4	0.00266887	0.0106755	0.00495677	0.000160132	7.43516e-05	0.437853	5.42585e-10	5.42585e-10	1	0	0	1	0	0
AAAAGTGAGCATAGG	1	4	15	374.69	295129023	137.032	806976903	60	4	0.00266887	0.0106755	0.00495677	0.000160132	7.43516e-05	0.437853	5.42585e-10	5.42585e-10	1	0	0	1	0	0
AAAAGTGATTTCC	352	1750	13	374.69	295129023	137.032	806976903	22750	4.97159	0.939444	4.67053	2.16859	0.0607169	0.0281916	0.471646	2.0573e-07	2.0573e-07	1	0	0	1	0	0
AAAAT	963	5474	5	374.69	295129023	137.032	806976903	27370	5.68432	2.57013	14.6094	6.78334	0.0730471	0.0339167	0.207408	2.47509e-07	2.47509e-07	1	0	0	1	0	0
AAAATACGCG	3	16	10	374.69	295129023	137.032	806976903	160	5.33333	0.00800662	0.042702	0.0198271	0.00042702	0.000198271	0.389203	1.44689e-09	1.44689e-09	1	0	0	1	0	0
AAAATAGTCAATGAC	1	4	15	374.69	295129023	137.032	806976903	60	4	0.00266887	0.0106755	0.00495677	0.000160132	7.43516e-05	0.437853	5.42585e-10	5.42585e-10	1	0	0	1	0	0
AAAATAT	1	4	7	374.69	295129023	137.032	806976903	28	4	0.00266887	0.0106755	0.00495677	7.47285e-05	3.46974e-05	0.204332	2.53206e-10	2.53206e-10	1	0	0	1	0	0
AAAATATCAAAATTTTCC	369	1914	18	374.69	295129023	137.032	806976903	34452	5.18699	0.984815	5.10823	2.37182	0.0919481	0.0426927	0.681342	3.11552e-07	3.11552e-07	1	0	0	1	1	0
AAAATATTG	359	1939	9	374.69	295129023	137.032	806976903	17451	5.40111	0.958126	5.17495	2.40279	0.0465745	0.0216252	0.354734	1.57811e-07	1.57811e-07	1	0	0	1	0	0
AAAATC	436	1744	6	374.69	295129023	137.032	806976903	10464	4	1.16363	4.65452	2.16115	0.0279271	0.0129669	0.175141	9.46268e-08	9.46268e-08	1	0	0	1	0	0
AAAATCAT	136	632	8	374.69	295129023	137.032	806976903	5056	4.64706	0.362967	1.68673	0.78317	0.0134938	0.00626536	0.271297	4.57218e-08	4.57218e-08	1	0	0	1	0	0
AAAATCGGGCTTCGTGTAAGATCGG	4	18	25	374.69	295129023	137.032	806976903	450	4.5	0.0106755	0.0480397	0.0223055	0.00120099	0.000557637	0.820975	4.06938e-09	4.06938e-09	1	0	0	1	1	0
AAAATCGT	125	567	8	374.69	295129023	137.032	806976903	4536	4.536	0.333609	1.51325	0.702622	0.012106	0.00562098	0.264814	4.10194e-08	4.10194e-08	1	0	0	1	0	0
AAAATCGTTGGAGGC	5589	40236	15	374.69	295129023	137.032	806976903	603540	7.19914	14.9163	107.385	49.8602	1.61077	0.747902	0.788042	5.45786e-06	5.45786e-06	1	0	0	1	1	0
AAAATG	324	1296	6	374.69	295129023	137.032	806976903	7776	4	0.864715	3.45886	1.60599	0.0207532	0.00963596	0.175141	7.0319e-08	7.0319e-08	1	0	0	1	0	0
AAAATGAATG	1066	4327	10	374.69	295129023	137.032	806976903	43270	4.0591	2.84502	11.5482	5.36199	0.115482	0.0536199	0.296215	3.91294e-07	3.91294e-07	1	0	0	1	0	0
AAAATT	387	1646	6	374.69	295129023	137.032	806976903	9876	4.25323	1.03285	4.39297	2.03971	0.0263578	0.0122383	0.186229	8.93094e-08	8.93094e-08	1	0	0	1	0	0
AAAATTAGTATGCACTGTGTCAACC	18	72	25	374.69	295129023	137.032	806976903	1800	4	0.0480397	0.192159	0.0892219	0.00480397	0.00223055	0.729755	1.62775e-08	1.62775e-08	1	0	0	1	1	0
AAAATTCTG	1	4	9	374.69	295129023	137.032	806976903	36	4	0.00266887	0.0106755	0.00495677	9.60795e-05	4.46109e-05	0.262712	3.25551e-10	3.25551e-10	1	0	0	1	0	0
AAAATTG	158	781	7	374.69	295129023	137.032	806976903	5467	4.94304	0.421682	2.08439	0.96781	0.0145907	0.00677467	0.252505	4.94385e-08	4.94385e-08	1	0	0	1	0	0
AAAATTGTCTGGGAATCACGCT	4	22	22	374.69	295129023	137.032	806976903	484	5.5	0.0106755	0.0587152	0.0272622	0.00129174	0.000599769	0.883004	4.37685e-09	4.37685e-09	1	0	0	1	1	0
AAAATTTAACAAATTTTG	419	2383	18	374.69	295129023	137.032	806976903	42894	5.68735	1.11826	6.35993	2.953	0.114479	0.0531539	0.747068	3.87894e-07	3.87894e-07	1	0	0	1	1	0
AAAATTTACAAAATTTTC	616	3010	18	374.69	295129023	137.032	806976903	54180	4.88636	1.64403	8.03331	3.72997	0.1446	0.0671395	0.641853	4.89954e-07	4.89954e-07	1	0	0	1	1	0
AAAATTTAGGAAATTTTGT	515	2579	19	374.69	295129023	137.032	806976903	49001	5.00777	1.37447	6.88303	3.19588	0.130778	0.0607217	0.694345	4.4312e-07	4.4312e-07	1	0	0	1	1	0
AAAATTTATGAAATTTTG	545	2946	18	374.69	295129023	137.032	806976903	53028	5.4055	1.45454	7.8625	3.65066	0.141525	0.0657119	0.710045	4.79536e-07	4.79536e-07	1	0	0	1	1	0
AAAATTTCCCAAATTTCG	424	2155	18	374.69	295129023	137.032	806976903	38790	5.08255	1.1316	5.75142	2.67046	0.103526	0.0480683	0.667623	3.50781e-07	3.50781e-07	1	0	0	1	1	0
AAAATTTGGG	78	469	10	374.69	295129023	137.032	806976903	4690	6.01282	0.208172	1.2517	0.581181	0.012517	0.00581181	0.438789	4.2412e-08	4.2412e-08	1	0	0	1	0	0
AAAATTTTCCAAATTTCC	157	675	18	374.69	295129023	137.032	806976903	12150	4.29936	0.419013	1.80149	0.836455	0.0324268	0.0150562	0.564747	1.09873e-07	1.09873e-07	1	0	0	1	1	0
AAAC	932	6121	4	374.69	295129023	137.032	806976903	24484	6.5676	2.48739	16.3362	7.5851	0.0653447	0.0303404	0.19171	2.21411e-07	2.21411e-07	1	0	0	0	0	0
AAACAAACATGGACG	1	4	15	374.69	295129023	137.032	806976903	60	4	0.00266887	0.0106755	0.00495677	0.000160132	7.43516e-05	0.437853	5.42585e-10	5.42585e-10	1	0	0	1	0	0
AAACAACAATATCAGCACCAACAG	2433	11429	24	374.69	295129023	137.032	806976903	274296	4.69749	6.49337	30.5026	14.1627	0.732062	0.339906	0.822725	2.48048e-06	2.48048e-06	1	0	0	1	1	0
AAACAACGCGCTGTG	1	4	15	374.69	295129023	137.032	806976903	60	4	0.00266887	0.0106755	0.00495677	0.000160132	7.43516e-05	0.437853	5.42585e-10	5.42585e-10	1	0	0	1	0	0
AAACAC	297	1188	6	374.69	295129023	137.032	806976903	7128	4	0.792656	3.17062	1.47216	0.0190237	0.00883297	0.175141	6.44591e-08	6.44591e-08	1	0	0	1	0	0
AAACACAATATCAGCACCAACAG	29	142	23	374.69	295129023	137.032	806976903	3266	4.89655	0.0773974	0.37898	0.175965	0.00871654	0.0040472	0.821856	2.95347e-08	2.95347e-08	1	0	0	1	1	0
AAACACACACCCGCC	2	9	15	374.69	295129023	137.032	806976903	135	4.5	0.00533775	0.0240199	0.0111527	0.000360298	0.000167291	0.492585	1.22082e-09	1.22082e-09	1	0	0	1	0	0
AAACACACCCCGAAC	34	167	15	374.69	295129023	137.032	806976903	2505	4.91176	0.0907417	0.445702	0.206945	0.00668553	0.00310418	0.537658	2.26529e-08	2.26529e-08	1	0	0	1	1	0
AAACACACCCTCCTC	14	82	15	374.69	295129023	137.032	806976903	1230	5.85714	0.0373642	0.218848	0.101614	0.00328272	0.00152421	0.641142	1.1123e-08	1.1123e-08	1	0	0	1	1	0
AAACACC	211	942	7	374.69	295129023	137.032	806976903	6594	4.46445	0.563133	2.51408	1.16732	0.0175986	0.00817124	0.228057	5.963e-08	5.963e-08	1	0	0	1	0	0
AAACACCACTTCCACACCATTCAG	7	33	24	374.69	295129023	137.032	806976903	792	4.71429	0.0186821	0.0880729	0.0408934	0.00211375	0.000981441	0.825666	7.16212e-09	7.16212e-09	1	0	0	1	1	0
AAACACCGAGGAGCG	593	3563	15	374.69	295129023	137.032	806976903	53445	6.00843	1.58264	9.5092	4.41524	0.142638	0.0662287	0.657703	4.83307e-07	4.83307e-07	1	0	0	1	1	0
AAACACGCCACACCT	124	615	15	374.69	295129023	137.032	806976903	9225	4.95968	0.33094	1.64136	0.762104	0.0246204	0.0114316	0.542903	8.34224e-08	8.34224e-08	1	0	0	1	1	0
AAACACGCCCAACCC	6543	30352	15	374.69	295129023	137.032	806976903	455280	4.63885	17.4624	81.0057	37.612	1.21509	0.56418	0.507784	4.11713e-06	4.11713e-06	1	0	0	1	1	0
AAACACGTTCAGGCG	24	141	15	374.69	295129023	137.032	806976903	2115	5.875	0.064053	0.376311	0.174726	0.00564467	0.00262089	0.643097	1.91261e-08	1.91261e-08	1	0	0	1	1	0
AAACAG	112	448	6	374.69	295129023	137.032	806976903	2688	4	0.298914	1.19566	0.555158	0.00717393	0.00333095	0.175141	2.43078e-08	2.43078e-08	1	0	0	1	0	0
AAACAGATCGGAAGCGCGATGAAC	4	17	24	374.69	295129023	137.032	806976903	408	4.25	0.0106755	0.0453709	0.0210663	0.0010889	0.000505591	0.744351	3.68958e-09	3.68958e-09	1	0	0	1	1	0
AAACAGCAATATCAGCACCAACAG	196	856	24	374.69	295129023	137.032	806976903	20544	4.36735	0.523099	2.28456	1.06075	0.0548294	0.025458	0.764903	1.85781e-07	1.85781e-07	1	0	0	1	1	0
AAACAGGCAAACGGTACCGAGGC	2	8	23	374.69	295129023	137.032	806976903	184	4	0.00533775	0.021351	0.00991354	0.000491073	0.000228011	0.671375	1.66393e-09	1.66393e-09	1	0	0	1	1	0
AAACAGTGAGGGCCG	1	5	15	374.69	295129023	137.032	806976903	75	5	0.00266887	0.0133444	0.00619596	0.000200166	9.29395e-05	0.547317	6.78231e-10	6.78231e-10	1	0	0	1	1	0
AAACAT	1	4	6	374.69	295129023	137.032	806976903	24	4	0.00266887	0.0106755	0.00495677	6.4053e-05	2.97406e-05	0.175141	2.17034e-10	2.17034e-10	1	0	0	1	0	0
AAACATC	1	10	7	374.69	295129023	137.032	806976903	70	10	0.00266887	0.0266887	0.0123919	0.000186821	8.67435e-05	0.510829	6.33015e-10	6.33015e-10	1	0	0	1	1	0
AAACATGCCCGAAAG	2	16	15	374.69	295129023	137.032	806976903	240	8	0.00533775	0.042702	0.0198271	0.00064053	0.000297406	0.875706	2.17034e-09	2.17034e-09	1	0	0	1	1	0
AAACC	2	12	5	374.69	295129023	137.032	806976903	60	6	0.00533775	0.0320265	0.0148703	0.000160132	7.43516e-05	0.218927	5.42585e-10	5.42585e-10	1	0	0	1	0	0
AAACCAACAGGAGAC	1	4	15	374.69	295129023	137.032	806976903	60	4	0.00266887	0.0106755	0.00495677	0.000160132	7.43516e-05	0.437853	5.42585e-10	5.42585e-10	1	0	0	1	0	0
AAACCAACTGACACC	444	3187	15	374.69	295129023	137.032	806976903	47805	7.17793	1.18498	8.5057	3.94931	0.127586	0.0592396	0.78572	4.32304e-07	4.32304e-07	1	0	0	1	1	0
AAACCAATATCAGCACCAACAG	77	369	22	374.69	295129023	137.032	806976903	8118	4.79221	0.205503	0.984815	0.457262	0.0216659	0.0100598	0.769371	7.34117e-08	7.34117e-08	1	0	0	1	1	0
AAACCAC	10	41	7	374.69	295129023	137.032	806976903	287	4.1	0.0266887	0.109424	0.0508069	0.000765967	0.000355648	0.20944	2.59536e-09	2.59536e-09	1	0	0	1	0	0
AAACCACGACGCTCTTTCACCCTC	17	70	24	374.69	295129023	137.032	806976903	1680	4.11765	0.0453709	0.186821	0.0867435	0.00448371	0.00208184	0.72117	1.51924e-08	1.51924e-08	1	0	0	1	1	0
AAACCC	3	16	6	374.69	295129023	137.032	806976903	96	5.33333	0.00800662	0.042702	0.0198271	0.000256212	0.000118963	0.233522	8.68135e-10	8.68135e-10	1	0	0	1	0	0
AAACCCACACCAGCC	7255	37212	15	374.69	295129023	137.032	806976903	558180	5.12915	19.3627	99.3142	46.1128	1.48971	0.691693	0.561454	5.04766e-06	5.04766e-06	1	0	0	1	1	0
AAACCCACACCCGGC	2	8	15	374.69	295129023	137.032	806976903	120	4	0.00533775	0.021351	0.00991354	0.000320265	0.000148703	0.437853	1.08517e-09	1.08517e-09	1	0	0	1	0	0
AAACCCACATCCGGC	1928	9830	15	374.69	295129023	137.032	806976903	147450	5.09855	5.14559	26.235	12.1813	0.393526	0.182719	0.558104	1.3334e-06	1.3334e-06	1	0	0	1	1	0
AAACCCACCTACCCG	14526	80966	15	374.69	295129023	137.032	806976903	1214490	5.57387	38.7681	216.088	100.332	3.24132	1.50499	0.610134	1.09827e-05	1.09827e-05	1	1	0	1	1	0
AAACCCC	1	4	7	374.69	295129023	137.032	806976903	28	4	0.00266887	0.0106755	0.00495677	7.47285e-05	3.46974e-05	0.204332	2.53206e-10	2.53206e-10	1	0	0	1	0	0
AAACCCCAACATCACTCATCAC	2	8	22	374.69	295129023	137.032	806976903	176	4	0.00533775	0.021351	0.00991354	0.000469722	0.000218098	0.642185	1.59158e-09	1.59158e-09	1	0	0	1	1	0
AAACCCCAACGAGCG	3	12	15	374.69	295129023	137.032	806976903	180	4	0.00800662	0.0320265	0.0148703	0.000480397	0.000223055	0.437853	1.62775e-09	1.62775e-09	1	0	0	1	0	0
AAACCCCGAAGAGCG	13	83	15	374.69	295129023	137.032	806976903	1245	6.38462	0.0346954	0.221517	0.102853	0.00332275	0.0015428	0.698881	1.12586e-08	1.12586e-08	1	0	0	1	1	0
AAACCCG	1	4	7	374.69	295129023	137.032	806976903	28	4	0.00266887	0.0106755	0.00495677	7.47285e-05	3.46974e-05	0.204332	2.53206e-10	2.53206e-10	1	0	0	1	0	0
AAACCCGGTGAAGAC	15	92	15	374.69	295129023	137.032	806976903	1380	6.13333	0.0400331	0.245536	0.114006	0.00368305	0.00171009	0.671375	1.24794e-08	1.24794e-08	1	0	0	1	1	0
AAACCCTAACACGCC	17	82	15	374.69	295129023	137.032	806976903	1230	4.82353	0.0453709	0.218848	0.101614	0.00328272	0.00152421	0.528	1.1123e-08	1.1123e-08	1	0	0	1	1	0
AAACCCTAGCCTCTC	15	80	15	374.69	295129023	137.032	806976903	1200	5.33333	0.0400331	0.21351	0.0991354	0.00320265	0.00148703	0.583804	1.08517e-08	1.08517e-08	1	0	0	1	1	0
AAACCCTCTCTGCGT	1	4	15	374.69	295129023	137.032	806976903	60	4	0.00266887	0.0106755	0.00495677	0.000160132	7.43516e-05	0.437853	5.42585e-10	5.42585e-10	1	0	0	1	0	0
AAACCGACCCTACGCTCTTTCAC	3	12	23	374.69	295129023	137.032	806976903	276	4	0.00800662	0.0320265	0.0148703	0.000736609	0.000342017	0.671375	2.49589e-09	2.49589e-09	1	0	0	1	1	0
AAACCGATGCAGATGTGGTGAGG	46	194	23	374.69	295129023	137.032	806976903	4462	4.21739	0.122768	0.517762	0.240403	0.0119085	0.00552928	0.707863	4.03502e-08	4.03502e-08	1	0	0	1	1	0
AAACCGCAATATCAGCACCAACAG	7743	33981	24	374.69	295129023	137.032	806976903	815544	4.38861	20.6651	90.691	42.109	2.17658	1.01062	0.768627	7.37503e-06	7.37503e-06	1	0	0	1	1	0
AAACCGCCTCATCCCTAACCACCC	79	334	24	374.69	295129023	137.032	806976903	8016	4.22785	0.210841	0.891404	0.41389	0.0213937	0.00993337	0.740471	7.24893e-08	7.24893e-08	1	0	0	1	1	0
AAACCGCTTAACACTTCACCAAT	2	11	23	374.69	295129023	137.032	806976903	253	5.5	0.00533775	0.0293576	0.0136311	0.000675225	0.000313516	0.923141	2.2879e-09	2.2879e-09	1	0	0	1	1	0
AAACCGGGGGAGAAC	1	4	15	374.69	295129023	137.032	806976903	60	4	0.00266887	0.0106755	0.00495677	0.000160132	7.43516e-05	0.437853	5.42585e-10	5.42585e-10	1	0	0	1	0	0
AAACCGTGGGCAAAT	1	5	15	374.69	295129023	137.032	806976903	75	5	0.00266887	0.0133444	0.00619596	0.000200166	9.29395e-05	0.547317	6.78231e-10	6.78231e-10	1	0	0	1	1	0
AAACCGTGGGCAAGT	13282	78788	15	374.69	295129023	137.032	806976903	1181820	5.93194	35.448	210.275	97.6335	3.15413	1.4645	0.64933	1.06873e-05	1.06873e-05	1	1	0	1	1	0
AAACCT	1	4	6	374.69	295129023	137.032	806976903	24	4	0.00266887	0.0106755	0.00495677	6.4053e-05	2.97406e-05	0.175141	2.17034e-10	2.17034e-10	1	0	0	1	0	0
AAACCTATTGTCACT	2	8	15	374.69	295129023	137.032	806976903	120	4	0.00533775	0.021351	0.00991354	0.000320265	0.000148703	0.437853	1.08517e-09	1.08517e-09	1	0	0	1	0	0
AAACCTC	2	8	7	374.69	295129023	137.032	806976903	56	4	0.00533775	0.021351	0.00991354	0.000149457	6.93948e-05	0.204332	5.06412e-10	5.06412e-10	1	0	0	1	0	0
AAACCTCCCCGTGAT	3880	19439	15	374.69	295129023	137.032	806976903	291585	5.01005	10.3552	51.8802	24.0887	0.778204	0.36133	0.548417	2.63683e-06	2.63683e-06	1	0	0	1	1	0
AAACCTCCCCGTGGT	1	4	15	374.69	295129023	137.032	806976903	60	4	0.00266887	0.0106755	0.00495677	0.000160132	7.43516e-05	0.437853	5.42585e-10	5.42585e-10	1	0	0	1	0	0
AAACCTCCCGTTGCG	1	4	15	374.69	295129023	137.032	806976903	60	4	0.00266887	0.0106755	0.00495677	0.000160132	7.43516e-05	0.437853	5.42585e-10	5.42585e-10	1	0	0	1	0	0
AAACCTCT	197	928	8	374.69	295129023	137.032	806976903	7424	4.71066	0.525768	2.47672	1.14997	0.0198137	0.00919977	0.27501	6.71358e-08	6.71358e-08	1	0	0	1	0	0
AAACCTCTATACACTAAATAGAAG	6	30	24	374.69	295129023	137.032	806976903	720	5	0.0160132	0.0800662	0.0371758	0.00192159	0.000892219	0.875706	6.51102e-09	6.51102e-09	1	0	0	1	1	0
AAACCTCTATACACTGCAGAGAAG	14	72	24	374.69	295129023	137.032	806976903	1728	5.14286	0.0373642	0.192159	0.0892219	0.00461181	0.00214133	0.900727	1.56264e-08	1.56264e-08	1	0	0	1	1	0
AAACCTG	3	12	7	374.69	295129023	137.032	806976903	84	4	0.00800662	0.0320265	0.0148703	0.000224185	0.000104092	0.204332	7.59618e-10	7.59618e-10	1	0	0	1	0	0
AAACCTGACAAACGTTGAAGCGCC	37	154	24	374.69	295129023	137.032	806976903	3696	4.16216	0.0987484	0.411007	0.190836	0.00986416	0.00458006	0.728966	3.34232e-08	3.34232e-08	1	0	0	1	1	0
AAACCTGTGCTCCCG	9	56	15	374.69	295129023	137.032	806976903	840	6.22222	0.0240199	0.149457	0.0693948	0.00224185	0.00104092	0.681105	7.59618e-09	7.59618e-09	1	0	0	1	1	0
AAACG	153	765	5	374.69	295129023	137.032	806976903	3825	5	0.408338	2.04169	0.947983	0.0102084	0.00473991	0.182439	3.45898e-08	3.45898e-08	1	0	0	1	0	0
AAACGAC	2	10	7	374.69	295129023	137.032	806976903	70	5	0.00533775	0.0266887	0.0123919	0.000186821	8.67435e-05	0.255414	6.33015e-10	6.33015e-10	1	0	0	1	0	0
AAACGACACACGCTG	24	139	15	374.69	295129023	137.032	806976903	2085	5.79167	0.064053	0.370974	0.172248	0.0055646	0.00258372	0.633975	1.88548e-08	1.88548e-08	1	0	0	1	1	0
AAACGAG	205	820	7	374.69	295129023	137.032	806976903	5740	4	0.547119	2.18848	1.01614	0.0153193	0.00711297	0.204332	5.19073e-08	5.19073e-08	1	0	0	1	0	0
AAACGAGGTGGGGCC	1	4	15	374.69	295129023	137.032	806976903	60	4	0.00266887	0.0106755	0.00495677	0.000160132	7.43516e-05	0.437853	5.42585e-10	5.42585e-10	1	0	0	1	0	0
AAACGAGGTGGTGCC	292	1420	15	374.69	295129023	137.032	806976903	21300	4.86301	0.779311	3.7898	1.75965	0.056847	0.0263948	0.532322	1.92618e-07	1.92618e-07	1	0	0	1	1	0
AAACGCAATATCAGCACCAACAG	201	889	23	374.69	295129023	137.032	806976903	20447	4.42289	0.536444	2.37263	1.10164	0.0545705	0.0253378	0.742354	1.84904e-07	1.84904e-07	1	0	0	1	1	0
AAACGCCAGCCGAAC	9	43	15	374.69	295129023	137.032	806976903	645	4.77778	0.0240199	0.114762	0.0532853	0.00172142	0.000799279	0.522991	5.83278e-09	5.83278e-09	1	0	0	1	1	0
AAACGCCCATCATGC	154	878	15	374.69	295129023	137.032	806976903	13170	5.7013	0.411007	2.34327	1.08801	0.0351491	0.0163202	0.624083	1.19097e-07	1.19097e-07	1	0	0	1	1	0
AAACGCCCCCGCACG	1	4	15	374.69	295129023	137.032	806976903	60	4	0.00266887	0.0106755	0.00495677	0.000160132	7.43516e-05	0.437853	5.42585e-10	5.42585e-10	1	0	0	1	0	0
AAACGCCCGCCCAAG	2	10	15	374.69	295129023	137.032	806976903	150	5	0.00533775	0.0266887	0.0123919	0.000400331	0.000185879	0.547317	1.35646e-09	1.35646e-09	1	0	0	1	1	0
AAACGCCTCGCACAG	100	527	15	374.69	295129023	137.032	806976903	7905	5.27	0.266887	1.4065	0.653055	0.0210975	0.00979582	0.576872	7.14855e-08	7.14855e-08	1	0	0	1	1	0
AAACGCGACGGAGGC	75	417	15	374.69	295129023	137.032	806976903	6255	5.56	0.200166	1.11292	0.516743	0.0166938	0.00775115	0.608616	5.65644e-08	5.65644e-08	1	0	0	1	1	0
AAACGCGGCTTAGAG	7	36	15	374.69	295129023	137.032	806976903	540	5.14286	0.0186821	0.0960795	0.0446109	0.00144119	0.000669164	0.562954	4.88326e-09	4.88326e-09	1	0	0	1	1	0
AAACGCTCTTTCATACGGTCTCC	21	91	23	374.69	295129023	137.032	806976903	2093	4.33333	0.0560464	0.242868	0.112767	0.00558595	0.00259363	0.727323	1.89272e-08	1.89272e-08	1	0	0	1	1	0
AAACGCTGG	174	785	9	374.69	295129023	137.032	806976903	7065	4.51149	0.464384	2.09507	0.972766	0.0188556	0.0087549	0.296306	6.38893e-08	6.38893e-08	1	0	0	1	0	0
AAACGGAG	3	13	8	374.69	295129023	137.032	806976903	104	4.33333	0.00800662	0.0346954	0.0161095	0.000277563	0.000128876	0.252982	9.4048e-10	9.4048e-10	1	0	0	1	0	0
AAACGGATGGATCGC	82	527	15	374.69	295129023	137.032	806976903	7905	6.42683	0.218848	1.4065	0.653055	0.0210975	0.00979582	0.703502	7.14855e-08	7.14855e-08	1	0	0	1	1	0
AAACGGGTGGCCCCG	1	5	15	374.69	295129023	137.032	806976903	75	5	0.00266887	0.0133444	0.00619596	0.000200166	9.29395e-05	0.547317	6.78231e-10	6.78231e-10	1	0	0	1	1	0
AAACGTCATGCCGTC	1	4	15	374.69	295129023	137.032	806976903	60	4	0.00266887	0.0106755	0.00495677	0.000160132	7.43516e-05	0.437853	5.42585e-10	5.42585e-10	1	0	0	1	0	0
AAACGTGACCGAGCT	1	4	15	374.69	295129023	137.032	806976903	60	4	0.00266887	0.0106755	0.00495677	0.000160132	7.43516e-05	0.437853	5.42585e-10	5.42585e-10	1	0	0	1	0	0
AAACGTGCCAGAGCG	202	1191	15	374.69	295129023	137.032	806976903	17865	5.89604	0.539113	3.17863	1.47588	0.0476794	0.0221382	0.6454	1.61555e-07	1.61555e-07	1	0	0	1	1	0
AAACGTGTTGGTTGT	35	244	15	374.69	295129023	137.032	806976903	3660	6.97143	0.0934106	0.651205	0.302363	0.00976808	0.00453545	0.763116	3.30977e-08	3.30977e-08	1	0	0	1	1	0
AAACTC	207	830	6	374.69	295129023	137.032	806976903	4980	4.00966	0.552457	2.21517	1.02853	0.013291	0.00617118	0.175564	4.50345e-08	4.50345e-08	1	0	0	1	0	0
AAACTCACAG	2	10	10	374.69	295129023	137.032	806976903	100	5	0.00533775	0.0266887	0.0123919	0.000266887	0.000123919	0.364878	9.04308e-10	9.04308e-10	1	0	0	1	0	0
AAACTCACCCTAGCC	10279	55787	15	374.69	295129023	137.032	806976903	836805	5.42728	27.4334	148.888	69.1309	2.23333	1.03696	0.594088	7.56729e-06	7.56729e-06	1	0	0	1	1	0
AAACTCCACATCCAC	1	4	15	374.69	295129023	137.032	806976903	60	4	0.00266887	0.0106755	0.00495677	0.000160132	7.43516e-05	0.437853	5.42585e-10	5.42585e-10	1	0	0	1	0	0
AAACTCGCCACATCC	1892	11338	15	374.69	295129023	137.032	806976903	170070	5.9926	5.04951	30.2597	14.05	0.453895	0.21075	0.65597	1.53796e-06	1.53796e-06	1	0	0	1	1	0
AAACTCTTCTGGAAGTCCTGCTT	9	47	23	374.69	295129023	137.032	806976903	1081	5.22222	0.0240199	0.125437	0.0582421	0.00288505	0.00133957	0.876517	9.77557e-09	9.77557e-09	1	0	0	1	1	0
AAACTGC	113	452	7	374.69	295129023	137.032	806976903	3164	4	0.301583	1.20633	0.560115	0.00844432	0.00392081	0.204332	2.86123e-08	2.86123e-08	1	0	0	1	0	0
AAACTGCCGCT	214	964	11	374.69	295129023	137.032	806976903	10604	4.50467	0.571139	2.57279	1.19458	0.0283007	0.0131404	0.361604	9.58928e-08	9.58928e-08	1	0	0	1	0	0
AAACTGGGTCACGCG	30	189	15	374.69	295129023	137.032	806976903	2835	6.3	0.0800662	0.504417	0.234207	0.00756626	0.00351311	0.689619	2.56371e-08	2.56371e-08	1	0	0	1	1	0
AAACTGGTT	218	1007	9	374.69	295129023	137.032	806976903	9063	4.61927	0.581815	2.68756	1.24787	0.024188	0.0112308	0.303384	8.19574e-08	8.19574e-08	1	0	0	1	0	0
AAACTT	533	4901	6	374.69	295129023	137.032	806976903	29406	9.19512	1.42251	13.0802	6.07328	0.0784809	0.0364397	0.402611	2.65921e-07	2.65921e-07	1	0	0	1	0	0
AAACTTCCGATGGGT	4	34	15	374.69	295129023	137.032	806976903	510	8.5	0.0106755	0.0907417	0.0421326	0.00136113	0.000631988	0.930438	4.61197e-09	4.61197e-09	1	0	0	1	1	0
AAAG	2893	20979	4	374.69	295129023	137.032	806976903	83916	7.25164	7.72105	55.9903	25.997	0.223961	0.103988	0.211677	7.58859e-07	7.58859e-07	1	0	0	0	0	0
AAAGAAAGGCCAAAGGAGATAGG	52	230	23	374.69	295129023	137.032	806976903	5290	4.42308	0.138781	0.613841	0.285014	0.0141183	0.00655533	0.742386	4.78379e-08	4.78379e-08	1	0	0	1	1	0
AAAGAAAT	1	4	8	374.69	295129023	137.032	806976903	32	4	0.00266887	0.0106755	0.00495677	8.5404e-05	3.96542e-05	0.233522	2.89378e-10	2.89378e-10	1	0	0	1	0	0
AAAGAAC	116	471	7	374.69	295129023	137.032	806976903	3297	4.06034	0.309589	1.25704	0.58366	0.00879928	0.00408562	0.207414	2.9815e-08	2.9815e-08	1	0	0	1	0	0
AAAGAACGCGATCTCCGAAAGGCC	37	149	24	374.69	295129023	137.032	806976903	3576	4.02703	0.0987484	0.397662	0.18464	0.00954389	0.00443135	0.705299	3.2338e-08	3.2338e-08	1	0	0	1	1	0
AAAGAAGGCCAAAGGAGATAGG	10	51	22	374.69	295129023	137.032	806976903	1122	5.1	0.0266887	0.136113	0.0631988	0.00299448	0.00139037	0.818786	1.01463e-08	1.01463e-08	1	0	0	1	1	0
AAAGAAT	1	4	7	374.69	295129023	137.032	806976903	28	4	0.00266887	0.0106755	0.00495677	7.47285e-05	3.46974e-05	0.204332	2.53206e-10	2.53206e-10	1	0	0	1	0	0
AAAGAATAGACTGGTAGGACGG	10	55	22	374.69	295129023	137.032	806976903	1210	5.5	0.0266887	0.146788	0.0681556	0.00322934	0.00149942	0.883004	1.09421e-08	1.09421e-08	1	0	0	1	1	0
AAAGACGAGGCGGCG	2380	13505	15	374.69	295129023	137.032	806976903	202575	5.67437	6.35192	36.0431	16.7353	0.540647	0.251029	0.621135	1.8319e-06	1.8319e-06	1	0	0	1	1	0
AAAGACGGTACAGCG	1	4	15	374.69	295129023	137.032	806976903	60	4	0.00266887	0.0106755	0.00495677	0.000160132	7.43516e-05	0.437853	5.42585e-10	5.42585e-10	1	0	0	1	0	0
AAAGACTTAGACACG	4	16	15	374.69	295129023	137.032	806976903	240	4	0.0106755	0.042702	0.0198271	0.00064053	0.000297406	0.437853	2.17034e-09	2.17034e-09	1	0	0	1	0	0
AAAGAG	815	3466	6	374.69	295129023	137.032	806976903	20796	4.25276	2.17513	9.25032	4.29504	0.0555019	0.0257703	0.186209	1.8806e-07	1.8806e-07	1	0	0	1	0	0
AAAGAGACTCTAAGC	5	22	15	374.69	295129023	137.032	806976903	330	4.4	0.0133444	0.0587152	0.0272622	0.000880729	0.000408934	0.481639	2.98422e-09	2.98422e-09	1	0	0	1	0	0
AAAGAGAGTCGTGCT	1238	8295	15	374.69	295129023	137.032	806976903	124425	6.70032	3.30407	22.1383	10.2791	0.332075	0.154187	0.73344	1.12518e-06	1.12518e-06	1	0	0	1	1	0
AAAGAGATCATAGTAACCGCCGTG	4	19	24	374.69	295129023	137.032	806976903	456	4.75	0.0106755	0.0507086	0.0235447	0.00121701	0.000565072	0.831921	4.12364e-09	4.12364e-09	1	0	0	1	1	0
AAAGAGATGGTGAGG	1	4	15	374.69	295129023	137.032	806976903	60	4	0.00266887	0.0106755	0.00495677	0.000160132	7.43516e-05	0.437853	5.42585e-10	5.42585e-10	1	0	0	1	0	0
AAAGAGCCAGTGTGG	2	8	15	374.69	295129023	137.032	806976903	120	4	0.00533775	0.021351	0.00991354	0.000320265	0.000148703	0.437853	1.08517e-09	1.08517e-09	1	0	0	1	0	0
AAAGAGCGACATAACAGCAGAG	3	14	22	374.69	295129023	137.032	806976903	308	4.66667	0.00800662	0.0373642	0.0173487	0.000822013	0.000381671	0.749216	2.78527e-09	2.78527e-09	1	0	0	1	1	0
AAAGAGCGAGGAAAGGGCATAG	3	13	22	374.69	295129023	137.032	806976903	286	4.33333	0.00800662	0.0346954	0.0161095	0.000763298	0.000354409	0.6957	2.58632e-09	2.58632e-09	1	0	0	1	1	0
AAAGAGCGTCGGGTAGTGCTGTAG	1	5	24	374.69	295129023	137.032	806976903	120	5	0.00266887	0.0133444	0.00619596	0.000320265	0.000148703	0.875706	1.08517e-09	1.08517e-09	1	0	0	1	1	0
AAAGAGCGTCGTAAGCGGATAATG	4	19	24	374.69	295129023	137.032	806976903	456	4.75	0.0106755	0.0507086	0.0235447	0.00121701	0.000565072	0.831921	4.12364e-09	4.12364e-09	1	0	0	1	1	0
AAAGAGCGTCGTGAGATTAGACCG	6	26	24	374.69	295129023	137.032	806976903	624	4.33333	0.0160132	0.0693907	0.032219	0.00166538	0.000773256	0.758946	5.64288e-09	5.64288e-09	1	0	0	1	1	0
AAAGAGCGTCGTGGAGCGAACAATG	3	14	25	374.69	295129023	137.032	806976903	350	4.66667	0.00800662	0.0373642	0.0173487	0.000934106	0.000433717	0.851381	3.16508e-09	3.16508e-09	1	0	0	1	1	0
AAAGAGCGTCGTGGTAGAGATGG	466	1974	23	374.69	295129023	137.032	806976903	45402	4.23605	1.2437	5.26836	2.44617	0.121172	0.0562618	0.710995	4.10574e-07	4.10574e-07	1	0	0	1	1	0
AAAGAGCGTCGTGTTAGAGATGG	2	8	23	374.69	295129023	137.032	806976903	184	4	0.00533775	0.021351	0.00991354	0.000491073	0.000228011	0.671375	1.66393e-09	1.66393e-09	1	0	0	1	1	0
AAAGAGG	184	774	7	374.69	295129023	137.032	806976903	5418	4.20652	0.491073	2.06571	0.959135	0.01446	0.00671395	0.214881	4.89954e-08	4.89954e-08	1	0	0	1	0	0
AAAGAGGCAACAATG	1	4	15	374.69	295129023	137.032	806976903	60	4	0.00266887	0.0106755	0.00495677	0.000160132	7.43516e-05	0.437853	5.42585e-10	5.42585e-10	1	0	0	1	0	0
AAAGAGTGTACTCGTGTGTTAGGG	19	83	24	374.69	295129023	137.032	806976903	1992	4.36842	0.0507086	0.221517	0.102853	0.0053164	0.00246847	0.765091	1.80138e-08	1.80138e-08	1	0	0	1	1	0
AAAGAGTGTACTGTCGTGTAGGG	1	5	23	374.69	295129023	137.032	806976903	115	5	0.00266887	0.0133444	0.00619596	0.000306921	0.000142507	0.839219	1.03995e-09	1.03995e-09	1	0	0	1	1	0
AAAGAT	180	724	6	374.69	295129023	137.032	806976903	4344	4.02222	0.480397	1.93227	0.897176	0.0115936	0.00538305	0.176114	3.92831e-08	3.92831e-08	1	0	0	1	0	0
AAAGATAAGACCAAAGGAGATAGG	333	1568	24	374.69	295129023	137.032	806976903	37632	4.70871	0.888735	4.1848	1.94305	0.100435	0.0466333	0.824689	3.40309e-07	3.40309e-07	1	0	0	1	1	0
AAAGATAAGATAAAGGAGATAGG	10	50	23	374.69	295129023	137.032	806976903	1150	5	0.0266887	0.133444	0.0619596	0.00306921	0.00142507	0.839219	1.03995e-08	1.03995e-08	1	0	0	1	1	0
AAAGATAAGATTAAAGGAGATAGG	2	8	24	374.69	295129023	137.032	806976903	192	4	0.00533775	0.021351	0.00991354	0.000512424	0.000237925	0.700565	1.73627e-09	1.73627e-09	1	0	0	1	1	0
AAAGATAAGATTTGAAGGAGATAGG	341	1433	25	374.69	295129023	137.032	806976903	35825	4.20235	0.910086	3.8245	1.77576	0.0956124	0.0443941	0.766671	3.23968e-07	3.23968e-07	1	0	0	1	1	0
AAAGATAAGATTTGGAACATAGG	205	1029	23	374.69	295129023	137.032	806976903	23667	5.01951	0.547119	2.74627	1.27513	0.0631643	0.029328	0.842494	2.14022e-07	2.14022e-07	1	0	0	1	1	0
AAAGATAAGATTTGGAACGGAGG	57	250	23	374.69	295129023	137.032	806976903	5750	4.38596	0.152126	0.667219	0.309798	0.015346	0.00712536	0.736157	5.19977e-08	5.19977e-08	1	0	0	1	1	0
AAAGATAAGATTTGGAGGAGATAGG	79	331	25	374.69	295129023	137.032	806976903	8275	4.18987	0.210841	0.883397	0.410173	0.0220849	0.0102543	0.764396	7.48315e-08	7.48315e-08	1	0	0	1	1	0
AAAGATAAGATTTGGGAGATAGG	225	1108	23	374.69	295129023	137.032	806976903	25484	4.92444	0.600497	2.95711	1.37303	0.0680136	0.0315796	0.826537	2.30454e-07	2.30454e-07	1	0	0	1	1	0
AAAGATAAGGCCAAAGGAGATAAG	1	4	24	374.69	295129023	137.032	806976903	96	4	0.00266887	0.0106755	0.00495677	0.000256212	0.000118963	0.700565	8.68135e-10	8.68135e-10	1	0	0	1	1	0
AAAGATAAGGCCAAAGGAGATAGG	1996	8475	24	374.69	295129023	137.032	806976903	203400	4.24599	5.32707	22.6187	10.5022	0.542849	0.252052	0.743649	1.83936e-06	1.83936e-06	1	0	0	1	1	0
AAAGATAGGCCAAAGGAGATAGG	16	68	23	374.69	295129023	137.032	806976903	1564	4.25	0.042702	0.181483	0.0842651	0.00417412	0.0019381	0.713336	1.41434e-08	1.41434e-08	1	0	0	1	1	0
AAAGATCGGAAGAGTCACTGAGCC	38	178	24	374.69	295129023	137.032	806976903	4272	4.68421	0.101417	0.47506	0.220576	0.0114014	0.00529383	0.820399	3.8632e-08	3.8632e-08	1	0	0	1	1	0
AAAGATCTTAAGTCAATGACGTCCT	3	14	25	374.69	295129023	137.032	806976903	350	4.66667	0.00800662	0.0373642	0.0173487	0.000934106	0.000433717	0.851381	3.16508e-09	3.16508e-09	1	0	0	1	1	0
AAAGATG	2	8	7	374.69	295129023	137.032	806976903	56	4	0.00533775	0.021351	0.00991354	0.000149457	6.93948e-05	0.204332	5.06412e-10	5.06412e-10	1	0	0	1	0	0
AAAGATGAGTGATATGTGCCGCCT	32	139	24	374.69	295129023	137.032	806976903	3336	4.34375	0.085404	0.370974	0.172248	0.00890337	0.00413395	0.76077	3.01677e-08	3.01677e-08	1	0	0	1	1	0
AAAGATGTGCCGTCG	9	67	15	374.69	295129023	137.032	806976903	1005	7.44444	0.0240199	0.178815	0.0830259	0.00268222	0.00124539	0.814894	9.08829e-09	9.08829e-09	1	0	0	1	1	0
AAAGATGTGGGTGAC	1662	9843	15	374.69	295129023	137.032	806976903	147645	5.92238	4.43567	26.2697	12.1974	0.394046	0.182961	0.648284	1.33517e-06	1.33517e-06	1	0	0	1	1	0
AAAGCAATAACACCCTCACTTTAC	44	208	24	374.69	295129023	137.032	806976903	4992	4.72727	0.11743	0.555126	0.257752	0.013323	0.00618605	0.827941	4.5143e-08	4.5143e-08	1	0	0	1	1	0
AAAGCAATGCCACCG	1	4	15	374.69	295129023	137.032	806976903	60	4	0.00266887	0.0106755	0.00495677	0.000160132	7.43516e-05	0.437853	5.42585e-10	5.42585e-10	1	0	0	1	0	0
AAAGCACCTTTACCG	11	74	15	374.69	295129023	137.032	806976903	1110	6.72727	0.0293576	0.197497	0.0917003	0.00296245	0.0013755	0.73639	1.00378e-08	1.00378e-08	1	0	0	1	1	0
AAAGCAGGACGCACC	48	254	15	374.69	295129023	137.032	806976903	3810	5.29167	0.128106	0.677894	0.314755	0.0101684	0.00472132	0.579243	3.44541e-08	3.44541e-08	1	0	0	1	1	0
AAAGCAGGTGTGGGC	12	76	15	374.69	295129023	137.032	806976903	1140	6.33333	0.0320265	0.202834	0.0941787	0.00304252	0.00141268	0.693268	1.03091e-08	1.03091e-08	1	0	0	1	1	0
AAAGCATACCCACGC	1	4	15	374.69	295129023	137.032	806976903	60	4	0.00266887	0.0106755	0.00495677	0.000160132	7.43516e-05	0.437853	5.42585e-10	5.42585e-10	1	0	0	1	0	0
AAAGCC	353	2201	6	374.69	295129023	137.032	806976903	13206	6.23513	0.942113	5.87419	2.72746	0.0352452	0.0163648	0.273007	1.19423e-07	1.19423e-07	1	0	0	1	0	0
AAAGCCGCCATTCCG	1	5	15	374.69	295129023	137.032	806976903	75	5	0.00266887	0.0133444	0.00619596	0.000200166	9.29395e-05	0.547317	6.78231e-10	6.78231e-10	1	0	0	1	1	0
AAAGCG	230	920	6	374.69	295129023	137.032	806976903	5520	4	0.613841	2.45536	1.14006	0.0147322	0.00684034	0.175141	4.99178e-08	4.99178e-08	1	0	0	1	0	0
AAAGCGGTAGATCGGAAGGGCGAG	8	33	24	374.69	295129023	137.032	806976903	792	4.125	0.021351	0.0880729	0.0408934	0.00211375	0.000981441	0.722458	7.16212e-09	7.16212e-09	1	0	0	1	1	0
AAAGG	2	12	5	374.69	295129023	137.032	806976903	60	6	0.00533775	0.0320265	0.0148703	0.000160132	7.43516e-05	0.218927	5.42585e-10	5.42585e-10	1	0	0	1	0	0
AAAGGAAGAGATCGGAAGGAAGAG	13	57	24	374.69	295129023	137.032	806976903	1368	4.38462	0.0346954	0.152126	0.070634	0.00365102	0.00169522	0.767927	1.23709e-08	1.23709e-08	1	0	0	1	1	0
AAAGGAAT	1	6	8	374.69	295129023	137.032	806976903	48	6	0.00266887	0.0160132	0.00743516	0.000128106	5.94813e-05	0.350283	4.34068e-10	4.34068e-10	1	0	0	1	0	0
AAAGGAGATAGGAACCGAAAGGCC	658	2795	24	374.69	295129023	137.032	806976903	67080	4.24772	1.75612	7.4595	3.46354	0.179028	0.0831251	0.743951	6.0661e-07	6.0661e-07	1	0	0	1	1	0
AAAGGAGATAGGAACGAAAGGCC	6911	30041	23	374.69	295129023	137.032	806976903	690943	4.34684	18.4446	80.1757	37.2266	1.84404	0.856212	0.72959	6.24825e-06	6.24825e-06	1	0	0	1	1	0
AAAGGAT	1	4	7	374.69	295129023	137.032	806976903	28	4	0.00266887	0.0106755	0.00495677	7.47285e-05	3.46974e-05	0.204332	2.53206e-10	2.53206e-10	1	0	0	1	0	0
AAAGGATAGGCGCAATCGAGGTAG	28	114	24	374.69	295129023	137.032	806976903	2736	4.07143	0.0747285	0.304252	0.141268	0.00730204	0.00339043	0.713075	2.47419e-08	2.47419e-08	1	0	0	1	1	0
AAAGGATGTTAGAAC	4	16	15	374.69	295129023	137.032	806976903	240	4	0.0106755	0.042702	0.0198271	0.00064053	0.000297406	0.437853	2.17034e-09	2.17034e-09	1	0	0	1	0	0
AAAGGATTGGCGGCG	1	4	15	374.69	295129023	137.032	806976903	60	4	0.00266887	0.0106755	0.00495677	0.000160132	7.43516e-05	0.437853	5.42585e-10	5.42585e-10	1	0	0	1	0	0
AAAGGCCAGAGTGGC	2	9	15	374.69	295129023	137.032	806976903	135	4.5	0.00533775	0.0240199	0.0111527	0.000360298	0.000167291	0.492585	1.22082e-09	1.22082e-09	1	0	0	1	0	0
AAAGGCG	3	12	7	374.69	295129023	137.032	806976903	84	4	0.00800662	0.0320265	0.0148703	0.000224185	0.000104092	0.204332	7.59618e-10	7.59618e-10	1	0	0	1	0	0
AAAGGCGTGGTAGGC	3594	19949	15	374.69	295129023	137.032	806976903	299235	5.55064	9.59193	53.2414	24.7207	0.798621	0.37081	0.607591	2.70601e-06	2.70601e-06	1	0	0	1	1	0
AAAGGCTGAACGGGG	911	5358	15	374.69	295129023	137.032	806976903	80370	5.88145	2.43134	14.2998	6.6396	0.214497	0.0995939	0.643803	7.26792e-07	7.26792e-07	1	0	0	1	1	0
AAAGGG	5	20	6	374.69	295129023	137.032	806976903	120	4	0.0133444	0.0533775	0.0247839	0.000320265	0.000148703	0.175141	1.08517e-09	1.08517e-09	1	0	0	1	0	0
AAAGGGAACTGGCCG	12	79	15	374.69	295129023	137.032	806976903	1185	6.58333	0.0320265	0.210841	0.0978962	0.00316262	0.00146844	0.720633	1.0716e-08	1.0716e-08	1	0	0	1	1	0
AAAGGGATGACTGGG	1	4	15	374.69	295129023	137.032	806976903	60	4	0.00266887	0.0106755	0.00495677	0.000160132	7.43516e-05	0.437853	5.42585e-10	5.42585e-10	1	0	0	1	0	0
AAAGGGC	68	277	7	374.69	295129023	137.032	806976903	1939	4.07353	0.181483	0.739278	0.343256	0.00517495	0.00240279	0.208088	1.75345e-08	1.75345e-08	1	0	0	1	0	0
AAAGGGCATTATGTAGTGGGATGC	1	6	24	374.69	295129023	137.032	806976903	144	6	0.00266887	0.0160132	0.00743516	0.000384318	0.000178444	1.05085	1.3022e-09	1.3022e-09	1	0	0	1	1	0
AAAGGGG	3	13	7	374.69	295129023	137.032	806976903	91	4.33333	0.00800662	0.0346954	0.0161095	0.000242868	0.000112767	0.221359	8.2292e-10	8.2292e-10	1	0	0	1	0	0
AAAGGGGCTCAAATGGAATAGATG	85	395	24	374.69	295129023	137.032	806976903	9480	4.64706	0.226854	1.05421	0.489481	0.0253009	0.0117475	0.813892	8.57284e-08	8.57284e-08	1	0	0	1	1	0
AAAGGGGGGG	1	4	10	374.69	295129023	137.032	806976903	40	4	0.00266887	0.0106755	0.00495677	0.000106755	4.95677e-05	0.291902	3.61723e-10	3.61723e-10	1	0	0	1	0	0
AAAGGGT	6	24	7	374.69	295129023	137.032	806976903	168	4	0.0160132	0.064053	0.0297406	0.000448371	0.000208184	0.204332	1.51924e-09	1.51924e-09	1	0	0	1	0	0
AAAGGGTGAAATTGGGTTGTGCCT	2	10	24	374.69	295129023	137.032	806976903	240	5	0.00533775	0.0266887	0.0123919	0.00064053	0.000297406	0.875706	2.17034e-09	2.17034e-09	1	0	0	1	1	0
AAAGGGTGGGGCGGG	1	4	15	374.69	295129023	137.032	806976903	60	4	0.00266887	0.0106755	0.00495677	0.000160132	7.43516e-05	0.437853	5.42585e-10	5.42585e-10	1	0	0	1	0	0
AAAGGTAGGCGTAGG	1	4	15	374.69	295129023	137.032	806976903	60	4	0.00266887	0.0106755	0.00495677	0.000160132	7.43516e-05	0.437853	5.42585e-10	5.42585e-10	1	0	0	1	0	0
AAAGGTCGTCTACAT	1	4	15	374.69	295129023	137.032	806976903	60	4	0.00266887	0.0106755	0.00495677	0.000160132	7.43516e-05	0.437853	5.42585e-10	5.42585e-10	1	0	0	1	0	0
AAAGGTGTGGGTAGG	1	4	15	374.69	295129023	137.032	806976903	60	4	0.00266887	0.0106755	0.00495677	0.000160132	7.43516e-05	0.437853	5.42585e-10	5.42585e-10	1	0	0	1	0	0
AAAGT	118	590	5	374.69	295129023	137.032	806976903	2950	5	0.314927	1.57464	0.731124	0.00787318	0.00365562	0.182439	2.66771e-08	2.66771e-08	1	0	0	1	0	0
AAAGTAACCCCAGCC	1	4	15	374.69	295129023	137.032	806976903	60	4	0.00266887	0.0106755	0.00495677	0.000160132	7.43516e-05	0.437853	5.42585e-10	5.42585e-10	1	0	0	1	0	0
AAAGTAGATCGGATGCATGATGTG	96	462	24	374.69	295129023	137.032	806976903	11088	4.8125	0.256212	1.23302	0.572507	0.0295925	0.0137402	0.842867	1.0027e-07	1.0027e-07	1	0	0	1	1	0
AAAGTC	7	28	6	374.69	295129023	137.032	806976903	168	4	0.0186821	0.0747285	0.0346974	0.000448371	0.000208184	0.175141	1.51924e-09	1.51924e-09	1	0	0	1	0	0
AAAGTGAGGACCGGG	1	4	15	374.69	295129023	137.032	806976903	60	4	0.00266887	0.0106755	0.00495677	0.000160132	7.43516e-05	0.437853	5.42585e-10	5.42585e-10	1	0	0	1	0	0
AAAGTGCGGTAACGG	1	4	15	374.69	295129023	137.032	806976903	60	4	0.00266887	0.0106755	0.00495677	0.000160132	7.43516e-05	0.437853	5.42585e-10	5.42585e-10	1	0	0	1	0	0
AAAGTGGCATGTCGG	304	1349	15	374.69	295129023	137.032	806976903	20235	4.4375	0.811338	3.60031	1.67167	0.0540047	0.0250751	0.485743	1.82987e-07	1.82987e-07	1	0	0	1	0	0
AAAGTGGGATGAGTGGGATGGTTG	12820	53465	24	374.69	295129023	137.032	806976903	1283160	4.17044	34.215	142.691	66.2534	3.42459	1.59008	0.730416	1.16037e-05	1.16037e-05	1	1	0	1	1	0
AAAGTGGTCGCGAGGTATCTGGTC	5	20	24	374.69	295129023	137.032	806976903	480	4	0.0133444	0.0533775	0.0247839	0.00128106	0.000594813	0.700565	4.34068e-09	4.34068e-09	1	0	0	1	1	0
AAAGTGGTGAATCGG	1	4	15	374.69	295129023	137.032	806976903	60	4	0.00266887	0.0106755	0.00495677	0.000160132	7.43516e-05	0.437853	5.42585e-10	5.42585e-10	1	0	0	1	0	0
AAAGTGTAGGGCGTC	89	567	15	374.69	295129023	137.032	806976903	8505	6.37079	0.23753	1.51325	0.702622	0.0226988	0.0105393	0.697367	7.69114e-08	7.69114e-08	1	0	0	1	1	0
AAAGTTAGGCCGATGTGCAAGGAG	132	528	24	374.69	295129023	137.032	806976903	12672	4	0.352291	1.40917	0.654294	0.03382	0.0157031	0.700565	1.14594e-07	1.14594e-07	1	0	0	1	1	0
AAAGTTGGCGTGAGG	1	4	15	374.69	295129023	137.032	806976903	60	4	0.00266887	0.0106755	0.00495677	0.000160132	7.43516e-05	0.437853	5.42585e-10	5.42585e-10	1	0	0	1	0	0
AAAGTTGGTCGATAG	1	7	15	374.69	295129023	137.032	806976903	105	7	0.00266887	0.0186821	0.00867435	0.000280232	0.000130115	0.766243	9.49523e-10	9.49523e-10	1	0	0	1	1	0
AAAT	37168	258325	4	374.69	295129023	137.032	806976903	1033300	6.9502	99.1967	689.437	320.114	2.75775	1.28046	0.202878	9.34421e-06	9.34421e-06	1	1	0	0	0	0
AAATAAATG	126	576	9	374.69	295129023	137.032	806976903	5184	4.57143	0.336278	1.53727	0.713775	0.0138354	0.00642398	0.300242	4.68793e-08	4.68793e-08	1	0	0	1	0	0
AAATAAT	166	676	7	374.69	295129023	137.032	806976903	4732	4.07229	0.443033	1.80416	0.837694	0.0126291	0.00586386	0.208024	4.27918e-08	4.27918e-08	1	0	0	1	0	0
AAATACACGACGTGG	1	4	15	374.69	295129023	137.032	806976903	60	4	0.00266887	0.0106755	0.00495677	0.000160132	7.43516e-05	0.437853	5.42585e-10	5.42585e-10	1	0	0	1	0	0
AAATACAT	113	515	8	374.69	295129023	137.032	806976903	4120	4.55752	0.301583	1.37447	0.638184	0.0109958	0.00510547	0.26607	3.72575e-08	3.72575e-08	1	0	0	1	0	0
AAATACT	1	4	7	374.69	295129023	137.032	806976903	28	4	0.00266887	0.0106755	0.00495677	7.47285e-05	3.46974e-05	0.204332	2.53206e-10	2.53206e-10	1	0	0	1	0	0
AAATACTAGATGAAATGGGGCTC	6	30	23	374.69	295129023	137.032	806976903	690	5	0.0160132	0.0800662	0.0371758	0.00184152	0.000855043	0.839219	6.23972e-09	6.23972e-09	1	0	0	1	1	0
AAATAG	362	1448	6	374.69	295129023	137.032	806976903	8688	4	0.966133	3.86453	1.79435	0.0231872	0.0107661	0.175141	7.85663e-08	7.85663e-08	1	0	0	1	0	0
AAATAGG	81	324	7	374.69	295129023	137.032	806976903	2268	4	0.216179	0.864715	0.401498	0.00605301	0.00281049	0.204332	2.05097e-08	2.05097e-08	1	0	0	1	0	0
AAATAGGTTAAGGCCAGATGGTAAG	8	35	25	374.69	295129023	137.032	806976903	875	4.375	0.021351	0.0934106	0.0433717	0.00233527	0.00108429	0.79817	7.91269e-09	7.91269e-09	1	0	0	1	1	0
AAATAGTTAAGGCCAGATGGTAAG	18	89	24	374.69	295129023	137.032	806976903	2136	4.94444	0.0480397	0.23753	0.110288	0.00570072	0.00264692	0.865976	1.9316e-08	1.9316e-08	1	0	0	1	1	0
AAATAT	803	4392	6	374.69	295129023	137.032	806976903	26352	5.46949	2.14311	11.7217	5.44253	0.0703302	0.0326552	0.239483	2.38303e-07	2.38303e-07	1	0	0	1	0	0
AAATATATTT	2	9	10	374.69	295129023	137.032	806976903	90	4.5	0.00533775	0.0240199	0.0111527	0.000240199	0.000111527	0.32839	8.13877e-10	8.13877e-10	1	0	0	1	0	0
AAATATC	1	4	7	374.69	295129023	137.032	806976903	28	4	0.00266887	0.0106755	0.00495677	7.47285e-05	3.46974e-05	0.204332	2.53206e-10	2.53206e-10	1	0	0	1	0	0
AAATATCGACCACCC	1	4	15	374.69	295129023	137.032	806976903	60	4	0.00266887	0.0106755	0.00495677	0.000160132	7.43516e-05	0.437853	5.42585e-10	5.42585e-10	1	0	0	1	0	0
AAATATGTGGTGGTGTCGTCAGTG	108	469	24	374.69	295129023	137.032	806976903	11256	4.34259	0.288238	1.2517	0.581181	0.0300409	0.0139484	0.760567	1.01789e-07	1.01789e-07	1	0	0	1	1	0
AAATC	147	735	5	374.69	295129023	137.032	806976903	3675	5	0.392325	1.96162	0.910807	0.00980811	0.00455403	0.182439	3.32333e-08	3.32333e-08	1	0	0	1	0	0
AAATCAC	2	8	7	374.69	295129023	137.032	806976903	56	4	0.00533775	0.021351	0.00991354	0.000149457	6.93948e-05	0.204332	5.06412e-10	5.06412e-10	1	0	0	1	0	0
AAATCATGGTGGCCG	17	120	15	374.69	295129023	137.032	806976903	1800	7.05882	0.0453709	0.320265	0.148703	0.00480397	0.00223055	0.772682	1.62775e-08	1.62775e-08	1	0	0	1	1	0
AAATCCC	234	969	7	374.69	295129023	137.032	806976903	6783	4.14103	0.624517	2.58614	1.20078	0.018103	0.00840545	0.211536	6.13392e-08	6.13392e-08	1	0	0	1	0	0
AAATCCGCCATCCGT	4	28	15	374.69	295129023	137.032	806976903	420	7	0.0106755	0.0747285	0.0346974	0.00112093	0.000520461	0.766243	3.79809e-09	3.79809e-09	1	0	0	1	1	0
AAATCCGTCAACCAC	1	5	15	374.69	295129023	137.032	806976903	75	5	0.00266887	0.0133444	0.00619596	0.000200166	9.29395e-05	0.547317	6.78231e-10	6.78231e-10	1	0	0	1	1	0
AAATCCGTTACCCGC	417	2385	15	374.69	295129023	137.032	806976903	35775	5.71942	1.11292	6.36527	2.95547	0.095479	0.0443321	0.626067	3.23516e-07	3.23516e-07	1	0	0	1	1	0
AAATCGCTCCACCAC	29	192	15	374.69	295129023	137.032	806976903	2880	6.62069	0.0773974	0.512424	0.237925	0.00768636	0.00356888	0.724723	2.60441e-08	2.60441e-08	1	0	0	1	1	0
AAATCGTCAGTTATC	521	2811	15	374.69	295129023	137.032	806976903	42165	5.39539	1.39048	7.50221	3.48337	0.112533	0.0522506	0.590598	3.81301e-07	3.81301e-07	1	0	0	1	1	0
AAATCGTCATCGCCTTCTGAATCTC	7	29	25	374.69	295129023	137.032	806976903	725	4.14286	0.0186821	0.0773974	0.0359366	0.00193493	0.000898415	0.755818	6.55623e-09	6.55623e-09	1	0	0	1	1	0
AAATCT	5922	24808	6	374.69	295129023	137.032	806976903	148848	4.18913	15.8051	66.2094	30.7419	0.397257	0.184451	0.183422	1.34604e-06	1.34604e-06	1	0	0	1	0	0
AAATCTT	17	68	7	374.69	295129023	137.032	806976903	476	4	0.0453709	0.181483	0.0842651	0.00127038	0.000589856	0.204332	4.3045e-09	4.3045e-09	1	0	0	1	0	0
AAATG	226	1187	5	374.69	295129023	137.032	806976903	5935	5.25221	0.603166	3.16795	1.47092	0.0158398	0.00735461	0.191642	5.36707e-08	5.36707e-08	1	0	0	1	0	0
AAATGACCCAGTTGT	2	10	15	374.69	295129023	137.032	806976903	150	5	0.00533775	0.0266887	0.0123919	0.000400331	0.000185879	0.547317	1.35646e-09	1.35646e-09	1	0	0	1	1	0
AAATGAGAATGGCCG	96	657	15	374.69	295129023	137.032	806976903	9855	6.84375	0.256212	1.75345	0.81415	0.0263018	0.0122122	0.74914	8.91195e-08	8.91195e-08	1	0	0	1	1	0
AAATGAGAATGGCGCGGATGAG	35	148	22	374.69	295129023	137.032	806976903	3256	4.22857	0.0934106	0.394993	0.183401	0.00868986	0.00403481	0.678881	2.94443e-08	2.94443e-08	1	0	0	1	1	0
AAATGAGGCGACAAGTGACTGACG	176	775	24	374.69	295129023	137.032	806976903	18600	4.40341	0.469722	2.06838	0.960374	0.0496411	0.023049	0.771219	1.68201e-07	1.68201e-07	1	0	0	1	1	0
AAATGAT	2	8	7	374.69	295129023	137.032	806976903	56	4	0.00533775	0.021351	0.00991354	0.000149457	6.93948e-05	0.204332	5.06412e-10	5.06412e-10	1	0	0	1	0	0
AAATGCCGGTGGTCC	88	541	15	374.69	295129023	137.032	806976903	8115	6.14773	0.234861	1.44386	0.670403	0.0216579	0.010056	0.672951	7.33846e-08	7.33846e-08	1	0	0	1	1	0
AAATGCTGGTCGTGTATAGATCGG	14	63	24	374.69	295129023	137.032	806976903	1512	4.5	0.0373642	0.168139	0.0780691	0.00403534	0.00187366	0.788136	1.36731e-08	1.36731e-08	1	0	0	1	1	0
AAATGG	145	625	6	374.69	295129023	137.032	806976903	3750	4.31034	0.386987	1.66805	0.774496	0.0100083	0.00464697	0.18873	3.39115e-08	3.39115e-08	1	0	0	1	0	0
AAATGGAATCCTGAAATGGGGCTC	11	50	24	374.69	295129023	137.032	806976903	1200	4.54545	0.0293576	0.133444	0.0619596	0.00320265	0.00148703	0.796097	1.08517e-08	1.08517e-08	1	0	0	1	1	0
AAATGGAATGATGAAATGGGGCTC	145	674	24	374.69	295129023	137.032	806976903	16176	4.64828	0.386987	1.79882	0.835216	0.0431717	0.0200452	0.814105	1.46281e-07	1.46281e-07	1	0	0	1	1	0
AAATGGAGACGATCGGTGAGTGAT	43	185	24	374.69	295129023	137.032	806976903	4440	4.30233	0.114762	0.493742	0.229251	0.0118498	0.00550202	0.753515	4.01513e-08	4.01513e-08	1	0	0	1	1	0
AAATGGAGGCAGGGC	25	152	15	374.69	295129023	137.032	806976903	2280	6.08	0.0667219	0.405669	0.188357	0.00608503	0.00282536	0.665537	2.06182e-08	2.06182e-08	1	0	0	1	1	0
AAATGGCCCACAAGT	1	8	15	374.69	295129023	137.032	806976903	120	8	0.00266887	0.021351	0.00991354	0.000320265	0.000148703	0.875706	1.08517e-09	1.08517e-09	1	0	0	1	1	0
AAATGGCCTCACTAAGCGTGTACG	6	29	24	374.69	295129023	137.032	806976903	696	4.83333	0.0160132	0.0773974	0.0359366	0.00185754	0.000862478	0.846516	6.29398e-09	6.29398e-09	1	0	0	1	1	0
AAATGGGCGGCAGTG	1	4	15	374.69	295129023	137.032	806976903	60	4	0.00266887	0.0106755	0.00495677	0.000160132	7.43516e-05	0.437853	5.42585e-10	5.42585e-10	1	0	0	1	0	0
AAATGGGGCTCAAATGGTAGATG	252	1069	23	374.69	295129023	137.032	806976903	24587	4.24206	0.672556	2.85303	1.3247	0.0656196	0.030468	0.712004	2.22342e-07	2.22342e-07	1	0	0	1	1	0
AAATGGTATGCAGTG	1	5	15	374.69	295129023	137.032	806976903	75	5	0.00266887	0.0133444	0.00619596	0.000200166	9.29395e-05	0.547317	6.78231e-10	6.78231e-10	1	0	0	1	1	0
AAATGGTTAAGGCCAGATGGTAAG	14	61	24	374.69	295129023	137.032	806976903	1464	4.35714	0.0373642	0.162801	0.0755908	0.00390723	0.00181418	0.763116	1.32391e-08	1.32391e-08	1	0	0	1	1	0
AAATGT	158	632	6	374.69	295129023	137.032	806976903	3792	4	0.421682	1.68673	0.78317	0.0101204	0.00469902	0.175141	3.42913e-08	3.42913e-08	1	0	0	1	0	0
AAATGTAATG	368	3816	10	374.69	295129023	137.032	806976903	38160	10.3696	0.982146	10.1844	4.72876	0.101844	0.0472876	0.756725	3.45084e-07	3.45084e-07	1	0	0	1	1	0
AAATGTG	191	1064	7	374.69	295129023	137.032	806976903	7448	5.57068	0.509755	2.83968	1.3185	0.0198778	0.00922951	0.284566	6.73528e-08	6.73528e-08	1	0	0	1	0	0
AAATGTGATG	191	904	10	374.69	295129023	137.032	806976903	9040	4.73298	0.509755	2.41266	1.12023	0.0241266	0.0112023	0.345392	8.17494e-08	8.17494e-08	1	0	0	1	0	0
AAATGTGGCGTGTAG	46	266	15	374.69	295129023	137.032	806976903	3990	5.78261	0.122768	0.709921	0.329625	0.0106488	0.00494438	0.632983	3.60819e-08	3.60819e-08	1	0	0	1	1	0
AAATGTGTCGGGAGT	3422	21137	15	374.69	295129023	137.032	806976903	317055	6.1768	9.13289	56.412	26.1928	0.84618	0.392892	0.676133	2.86715e-06	2.86715e-06	1	0	0	1	1	0
AAATT	205	1372	5	374.69	295129023	137.032	806976903	6860	6.69268	0.547119	3.6617	1.70017	0.0183085	0.00850086	0.244201	6.20355e-08	6.20355e-08	1	0	0	1	0	0
AAATTAT	26	104	7	374.69	295129023	137.032	806976903	728	4	0.0693907	0.277563	0.128876	0.00194294	0.000902132	0.204332	6.58336e-09	6.58336e-09	1	0	0	1	0	0
AAATTC	216	864	6	374.69	295129023	137.032	806976903	5184	4	0.576477	2.30591	1.07066	0.0138354	0.00642398	0.175141	4.68793e-08	4.68793e-08	1	0	0	1	0	0
AAATTCAATAT	1	4	11	374.69	295129023	137.032	806976903	44	4	0.00266887	0.0106755	0.00495677	0.00011743	5.45245e-05	0.321092	3.97895e-10	3.97895e-10	1	0	0	1	0	0
AAATTCGGTGGAGGG	78	501	15	374.69	295129023	137.032	806976903	7515	6.42308	0.208172	1.33711	0.620836	0.0200566	0.00931253	0.703091	6.79587e-08	6.79587e-08	1	0	0	1	1	0
AAATTCT	75	300	7	374.69	295129023	137.032	806976903	2100	4	0.200166	0.800662	0.371758	0.00560464	0.0026023	0.204332	1.89905e-08	1.89905e-08	1	0	0	1	0	0
AAATTG	275	1100	6	374.69	295129023	137.032	806976903	6600	4	0.73394	2.93576	1.36311	0.0176146	0.00817867	0.175141	5.96843e-08	5.96843e-08	1	0	0	1	0	0
AAATTGATACCGCCG	10	79	15	374.69	295129023	137.032	806976903	1185	7.9	0.0266887	0.210841	0.0978962	0.00316262	0.00146844	0.86476	1.0716e-08	1.0716e-08	1	0	0	1	1	0
AAATTGCCAACACCC	23	160	15	374.69	295129023	137.032	806976903	2400	6.95652	0.0613841	0.42702	0.198271	0.0064053	0.00297406	0.761484	2.17034e-08	2.17034e-08	1	0	0	1	1	0
AAATTGCCGCT	170	766	11	374.69	295129023	137.032	806976903	8426	4.50588	0.453709	2.04436	0.949222	0.0224879	0.0104414	0.361701	7.6197e-08	7.6197e-08	1	0	0	1	0	0
AAATTGG	159	636	7	374.69	295129023	137.032	806976903	4452	4	0.424351	1.6974	0.788127	0.0118818	0.00551689	0.204332	4.02598e-08	4.02598e-08	1	0	0	1	0	0
AAATTT	295	1188	6	374.69	295129023	137.032	806976903	7128	4.02712	0.787318	3.17062	1.47216	0.0190237	0.00883297	0.176329	6.44591e-08	6.44591e-08	1	0	0	1	0	0
AAATTTCTC	271	1580	9	374.69	295129023	137.032	806976903	14220	5.83026	0.723265	4.21682	1.95792	0.0379514	0.0176213	0.38292	1.28593e-07	1.28593e-07	1	0	0	1	0	0
AAC	34470	323473	3	374.69	295129023	137.032	806976903	970419	9.38419	91.9961	863.309	400.845	2.58993	1.20254	0.205445	8.77557e-06	8.77557e-06	1	1	0	0	0	0
AACAACAACACGGCT	1	4	15	374.69	295129023	137.032	806976903	60	4	0.00266887	0.0106755	0.00495677	0.000160132	7.43516e-05	0.437853	5.42585e-10	5.42585e-10	1	0	0	1	0	0
AACAACACCAACCCC	7508	36880	15	374.69	295129023	137.032	806976903	553200	4.91209	20.0379	98.4281	45.7014	1.47642	0.685521	0.537694	5.00263e-06	5.00263e-06	1	0	0	1	1	0
AACAACACCCTGCTAAGCGTGATAC	6	24	25	374.69	295129023	137.032	806976903	600	4	0.0160132	0.064053	0.0297406	0.00160132	0.000743516	0.729755	5.42585e-09	5.42585e-09	1	0	0	1	1	0
AACAACACGCCAGATCGGAACAGC	14	66	24	374.69	295129023	137.032	806976903	1584	4.71429	0.0373642	0.176146	0.0817867	0.0042275	0.00196288	0.825666	1.43242e-08	1.43242e-08	1	0	0	1	1	0
AACAACCC	524	2199	8	374.69	295129023	137.032	806976903	17592	4.19656	1.39849	5.86885	2.72499	0.0469508	0.0217999	0.244997	1.59086e-07	1.59086e-07	1	0	0	1	0	0
AACAACCCACCACCAATCTCTAAG	259	1133	24	374.69	295129023	137.032	806976903	27192	4.37452	0.691238	3.02383	1.40401	0.072572	0.0336961	0.766159	2.45899e-07	2.45899e-07	1	0	0	1	1	0
AACAACCCTGCTACC	12	75	15	374.69	295129023	137.032	806976903	1125	6.25	0.0320265	0.200166	0.0929395	0.00300248	0.00139409	0.684146	1.01735e-08	1.01735e-08	1	0	0	1	1	0
AACAACTCGTCCCAC	141	627	15	374.69	295129023	137.032	806976903	9405	4.44681	0.376311	1.67338	0.776974	0.0251008	0.0116546	0.486762	8.50501e-08	8.50501e-08	1	0	0	1	0	0
AACAACTTGGTACACTTGGCGGAG	30	134	24	374.69	295129023	137.032	806976903	3216	4.46667	0.0800662	0.357629	0.166052	0.0085831	0.00398524	0.782298	2.90825e-08	2.90825e-08	1	0	0	1	1	0
AACAAGATCGCCGTGTAGGGCCGGT	5	21	25	374.69	295129023	137.032	806976903	525	4.2	0.0133444	0.0560464	0.026023	0.00140116	0.000650576	0.766243	4.74762e-09	4.74762e-09	1	0	0	1	1	0
AACAAGCACGCCTCC	1643	8383	15	374.69	295129023	137.032	806976903	125745	5.10225	4.38496	22.3732	10.3882	0.335598	0.155822	0.558509	1.13712e-06	1.13712e-06	1	0	0	1	1	0
AACAAGCCCGCCTCC	1	4	15	374.69	295129023	137.032	806976903	60	4	0.00266887	0.0106755	0.00495677	0.000160132	7.43516e-05	0.437853	5.42585e-10	5.42585e-10	1	0	0	1	0	0
AACAAGCGAGACGAG	1294	8361	15	374.69	295129023	137.032	806976903	125415	6.46136	3.45352	22.3145	10.3609	0.334717	0.155413	0.707282	1.13414e-06	1.13414e-06	1	0	0	1	1	0
AACAAGCGATACGAG	1	4	15	374.69	295129023	137.032	806976903	60	4	0.00266887	0.0106755	0.00495677	0.000160132	7.43516e-05	0.437853	5.42585e-10	5.42585e-10	1	0	0	1	0	0
AACAAGTGACTCTCTTCCGATCTAG	10	41	25	374.69	295129023	137.032	806976903	1025	4.1	0.0266887	0.109424	0.0508069	0.0027356	0.00127017	0.747999	9.26915e-09	9.26915e-09	1	0	0	1	1	0
AACAAT	185	934	6	374.69	295129023	137.032	806976903	5604	5.04865	0.493742	2.49273	1.15741	0.0149564	0.00694444	0.221057	5.06774e-08	5.06774e-08	1	0	0	1	0	0
AACAC	290	1527	5	374.69	295129023	137.032	806976903	7635	5.26552	0.773974	4.07537	1.89225	0.0203769	0.00946124	0.192127	6.90439e-08	6.90439e-08	1	0	0	1	0	0
AACACAACCGACCAC	1	4	15	374.69	295129023	137.032	806976903	60	4	0.00266887	0.0106755	0.00495677	0.000160132	7.43516e-05	0.437853	5.42585e-10	5.42585e-10	1	0	0	1	0	0
AACACAACGGCAGGC	13	73	15	374.69	295129023	137.032	806976903	1095	5.61538	0.0346954	0.194828	0.0904611	0.00292242	0.00135692	0.614679	9.90217e-09	9.90217e-09	1	0	0	1	1	0
AACACAAT	78	323	8	374.69	295129023	137.032	806976903	2584	4.14103	0.208172	0.862046	0.400259	0.00689637	0.00320207	0.241755	2.33673e-08	2.33673e-08	1	0	0	1	0	0
AACACAC	292	1202	7	374.69	295129023	137.032	806976903	8414	4.11644	0.779311	3.20799	1.48951	0.0224559	0.0104266	0.21028	7.60884e-08	7.60884e-08	1	0	0	1	0	0
AACACACACGCAGGC	2207	11783	15	374.69	295129023	137.032	806976903	176745	5.33892	5.89021	31.4473	14.6014	0.47171	0.219021	0.584416	1.59832e-06	1.59832e-06	1	0	0	1	1	0
AACACACAGCCATCCAACCATCC	2	9	23	374.69	295129023	137.032	806976903	207	4.5	0.00533775	0.0240199	0.0111527	0.000552457	0.000256513	0.755297	1.87192e-09	1.87192e-09	1	0	0	1	1	0
AACACACCAGGCACACAGGCATCC	1	4	24	374.69	295129023	137.032	806976903	96	4	0.00266887	0.0106755	0.00495677	0.000256212	0.000118963	0.700565	8.68135e-10	8.68135e-10	1	0	0	1	1	0
AACACACCCACGATC	1377	7663	15	374.69	295129023	137.032	806976903	114945	5.565	3.67504	20.4516	9.49593	0.306774	0.142439	0.609163	1.03946e-06	1.03946e-06	1	0	0	1	1	0
AACACACCCAGTCAC	24	173	15	374.69	295129023	137.032	806976903	2595	7.20833	0.064053	0.461715	0.21438	0.00692573	0.00321571	0.789048	2.34668e-08	2.34668e-08	1	0	0	1	1	0
AACACACCCGCAATC	1	4	15	374.69	295129023	137.032	806976903	60	4	0.00266887	0.0106755	0.00495677	0.000160132	7.43516e-05	0.437853	5.42585e-10	5.42585e-10	1	0	0	1	0	0
AACACACGACCTCCC	1	7	15	374.69	295129023	137.032	806976903	105	7	0.00266887	0.0186821	0.00867435	0.000280232	0.000130115	0.766243	9.49523e-10	9.49523e-10	1	0	0	1	1	0
AACACACGCCCACAC	8714	43443	15	374.69	295129023	137.032	806976903	651645	4.98543	23.2566	115.944	53.8343	1.73916	0.807514	0.545721	5.89288e-06	5.89288e-06	1	0	0	1	1	0
AACACACTTCCATCACGCCTCATC	8	35	24	374.69	295129023	137.032	806976903	840	4.375	0.021351	0.0934106	0.0433717	0.00224185	0.00104092	0.766243	7.59618e-09	7.59618e-09	1	0	0	1	1	0
AACACAGGGGTTCAG	1	4	15	374.69	295129023	137.032	806976903	60	4	0.00266887	0.0106755	0.00495677	0.000160132	7.43516e-05	0.437853	5.42585e-10	5.42585e-10	1	0	0	1	0	0
AACACATCGATCCCAGCGCATTCCC	5	20	25	374.69	295129023	137.032	806976903	500	4	0.0133444	0.0533775	0.0247839	0.00133444	0.000619596	0.729755	4.52154e-09	4.52154e-09	1	0	0	1	1	0
AACACC	271	1140	6	374.69	295129023	137.032	806976903	6840	4.20664	0.723265	3.04252	1.41268	0.0182551	0.00847608	0.184189	6.18546e-08	6.18546e-08	1	0	0	1	0	0
AACACCAACACGCCC	400	1890	15	374.69	295129023	137.032	806976903	28350	4.725	1.06755	5.04417	2.34207	0.0756626	0.0351311	0.517214	2.56371e-07	2.56371e-07	1	0	0	1	1	0
AACACCACATCGATG	1	4	15	374.69	295129023	137.032	806976903	60	4	0.00266887	0.0106755	0.00495677	0.000160132	7.43516e-05	0.437853	5.42585e-10	5.42585e-10	1	0	0	1	0	0
AACACCAGATCC	6	24	12	374.69	295129023	137.032	806976903	288	4	0.0160132	0.064053	0.0297406	0.000768636	0.000356888	0.350283	2.60441e-09	2.60441e-09	1	0	0	1	0	0
AACACCAGGCACCCC	58	294	15	374.69	295129023	137.032	806976903	4410	5.06897	0.154795	0.784649	0.364323	0.0117697	0.00546484	0.554866	3.988e-08	3.988e-08	1	0	0	1	1	0
AACACCAGGTGACTG	7	29	15	374.69	295129023	137.032	806976903	435	4.14286	0.0186821	0.0773974	0.0359366	0.00116096	0.000539049	0.453491	3.93374e-09	3.93374e-09	1	0	0	1	0	0
AACACCC	532	2260	7	374.69	295129023	137.032	806976903	15820	4.24812	1.41984	6.03166	2.80058	0.0422216	0.019604	0.217006	1.43061e-07	1.43061e-07	1	0	0	1	0	0
AACACCCAAGCCCAC	40	169	15	374.69	295129023	137.032	806976903	2535	4.225	0.106755	0.45104	0.209424	0.0067656	0.00314135	0.462482	2.29242e-08	2.29242e-08	1	0	0	1	0	0
AACACCCACCACGCC	5543	25186	15	374.69	295129023	137.032	806976903	377790	4.54375	14.7936	67.2183	31.2103	1.00827	0.468155	0.497374	3.41638e-06	3.41638e-06	1	0	0	1	0	0
AACACCCACTGCCAC	1	4	15	374.69	295129023	137.032	806976903	60	4	0.00266887	0.0106755	0.00495677	0.000160132	7.43516e-05	0.437853	5.42585e-10	5.42585e-10	1	0	0	1	0	0
AACACCCTAACTTGTGGAGACCG	133	592	23	374.69	295129023	137.032	806976903	13616	4.45113	0.35496	1.57997	0.733602	0.0363394	0.0168728	0.747094	1.23131e-07	1.23131e-07	1	0	0	1	1	0
AACACCCTCCCCCAC	1	4	15	374.69	295129023	137.032	806976903	60	4	0.00266887	0.0106755	0.00495677	0.000160132	7.43516e-05	0.437853	5.42585e-10	5.42585e-10	1	0	0	1	0	0
AACACCCTCTTCGCC	1	5	15	374.69	295129023	137.032	806976903	75	5	0.00266887	0.0133444	0.00619596	0.000200166	9.29395e-05	0.547317	6.78231e-10	6.78231e-10	1	0	0	1	1	0
AACACCCTGCACCAC	11	50	15	374.69	295129023	137.032	806976903	750	4.54545	0.0293576	0.133444	0.0619596	0.00200166	0.000929395	0.497561	6.78231e-09	6.78231e-09	1	0	0	1	0	0
AACACCGAGGCACCG	3	12	15	374.69	295129023	137.032	806976903	180	4	0.00800662	0.0320265	0.0148703	0.000480397	0.000223055	0.437853	1.62775e-09	1.62775e-09	1	0	0	1	0	0
AACACCGCACCAGTC	29	164	15	374.69	295129023	137.032	806976903	2460	5.65517	0.0773974	0.437695	0.203228	0.00656543	0.00304841	0.619034	2.2246e-08	2.2246e-08	1	0	0	1	1	0
AACACCGCGGCATCC	1	4	15	374.69	295129023	137.032	806976903	60	4	0.00266887	0.0106755	0.00495677	0.000160132	7.43516e-05	0.437853	5.42585e-10	5.42585e-10	1	0	0	1	0	0
AACACCGCTATCCCC	283	1334	15	374.69	295129023	137.032	806976903	20010	4.71378	0.755291	3.56028	1.65308	0.0534042	0.0247962	0.515986	1.80952e-07	1.80952e-07	1	0	0	1	1	0
AACACGCAGCCATCG	63	367	15	374.69	295129023	137.032	806976903	5505	5.8254	0.168139	0.979477	0.454784	0.0146922	0.00682176	0.637667	4.97821e-08	4.97821e-08	1	0	0	1	1	0
AACACGGCAGGGTCC	34	191	15	374.69	295129023	137.032	806976903	2865	5.61765	0.0907417	0.509755	0.236686	0.00764633	0.00355029	0.614926	2.59084e-08	2.59084e-08	1	0	0	1	1	0
AACACGGCGACTGGG	83	484	15	374.69	295129023	137.032	806976903	7260	5.83133	0.221517	1.29174	0.599769	0.019376	0.00899654	0.638316	6.56527e-08	6.56527e-08	1	0	0	1	1	0
AACACGGCTTCATGC	634	3817	15	374.69	295129023	137.032	806976903	57255	6.0205	1.69207	10.1871	4.73	0.152806	0.07095	0.659024	5.17761e-07	5.17761e-07	1	0	0	1	1	0
AACACGTTCCCGAATCTCCGTTCAC	1	4	25	374.69	295129023	137.032	806976903	100	4	0.00266887	0.0106755	0.00495677	0.000266887	0.000123919	0.729755	9.04308e-10	9.04308e-10	1	0	0	1	1	0
AACACTGTGAGCTCC	1	4	15	374.69	295129023	137.032	806976903	60	4	0.00266887	0.0106755	0.00495677	0.000160132	7.43516e-05	0.437853	5.42585e-10	5.42585e-10	1	0	0	1	0	0
AACAG	3	15	5	374.69	295129023	137.032	806976903	75	5	0.00800662	0.0400331	0.0185879	0.000200166	9.29395e-05	0.182439	6.78231e-10	6.78231e-10	1	0	0	1	0	0
AACAGAAGGAAG	1	4	12	374.69	295129023	137.032	806976903	48	4	0.00266887	0.0106755	0.00495677	0.000128106	5.94813e-05	0.350283	4.34068e-10	4.34068e-10	1	0	0	1	0	0
AACAGACCGCAATATCAGCACC	238	982	22	374.69	295129023	137.032	806976903	21604	4.12605	0.635192	2.62083	1.21689	0.0576584	0.0267715	0.662422	1.95367e-07	1.95367e-07	1	0	0	1	1	0
AACAGACGCCGCAACATCAGCACC	1	4	24	374.69	295129023	137.032	806976903	96	4	0.00266887	0.0106755	0.00495677	0.000256212	0.000118963	0.700565	8.68135e-10	8.68135e-10	1	0	0	1	1	0
AACAGAG	156	624	7	374.69	295129023	137.032	806976903	4368	4	0.416344	1.66538	0.773256	0.0116576	0.00541279	0.204332	3.95002e-08	3.95002e-08	1	0	0	1	0	0
AACAGAGGACGCCATATAGATCGG	223	953	24	374.69	295129023	137.032	806976903	22872	4.27354	0.595159	2.54344	1.18095	0.0610425	0.0283428	0.748474	2.06833e-07	2.06833e-07	1	0	0	1	1	0
AACAGATAGAAGTCATAGCGATCGT	38	161	25	374.69	295129023	137.032	806976903	4025	4.23684	0.101417	0.429689	0.19951	0.0107422	0.00498775	0.772965	3.63984e-08	3.63984e-08	1	0	0	1	1	0
AACAGATCGGACCCC	1	4	15	374.69	295129023	137.032	806976903	60	4	0.00266887	0.0106755	0.00495677	0.000160132	7.43516e-05	0.437853	5.42585e-10	5.42585e-10	1	0	0	1	0	0
AACAGATCGGTTGC	47703	266431	14	374.69	295129023	137.032	806976903	3730034	5.5852	127.313	711.071	330.159	9.95499	4.62223	0.570617	3.3731e-05	3.3731e-05	1	1	1	1	1	1
AACAGATTG	284	1451	9	374.69	295129023	137.032	806976903	13059	5.10915	0.75796	3.87254	1.79807	0.0348528	0.0161826	0.335559	1.18094e-07	1.18094e-07	1	0	0	1	0	0
AACAGC	2518	11140	6	374.69	295129023	137.032	806976903	66840	4.42415	6.72023	29.7313	13.8046	0.178388	0.0828276	0.193713	6.04439e-07	6.04439e-07	1	0	0	1	0	0
AACAGCAATGCTCTT	2	9	15	374.69	295129023	137.032	806976903	135	4.5	0.00533775	0.0240199	0.0111527	0.000360298	0.000167291	0.492585	1.22082e-09	1.22082e-09	1	0	0	1	0	0
AACAGCAGG	4	16	9	374.69	295129023	137.032	806976903	144	4	0.0106755	0.042702	0.0198271	0.000384318	0.000178444	0.262712	1.3022e-09	1.3022e-09	1	0	0	1	0	0
AACAGCC	5	35	7	374.69	295129023	137.032	806976903	245	7	0.0133444	0.0934106	0.0433717	0.000653874	0.000303602	0.35758	2.21555e-09	2.21555e-09	1	0	0	1	0	0
AACAGCTTAATGAGAGGTAGACTG	9	41	24	374.69	295129023	137.032	806976903	984	4.55556	0.0240199	0.109424	0.0508069	0.00262617	0.00121937	0.797866	8.89839e-09	8.89839e-09	1	0	0	1	1	0
AACAGGAGGGAACTACACGACGCAG	3	13	25	374.69	295129023	137.032	806976903	325	4.33333	0.00800662	0.0346954	0.0161095	0.000867384	0.000402738	0.790568	2.939e-09	2.939e-09	1	0	0	1	1	0
AACAGGC	1	4	7	374.69	295129023	137.032	806976903	28	4	0.00266887	0.0106755	0.00495677	7.47285e-05	3.46974e-05	0.204332	2.53206e-10	2.53206e-10	1	0	0	1	0	0
AACAGGCCATCCGCG	10	66	15	374.69	295129023	137.032	806976903	990	6.6	0.0266887	0.176146	0.0817867	0.00264219	0.0012268	0.722458	8.95265e-09	8.95265e-09	1	0	0	1	1	0
AACAGGGCAATGGCG	10	50	15	374.69	295129023	137.032	806976903	750	5	0.0266887	0.133444	0.0619596	0.00200166	0.000929395	0.547317	6.78231e-09	6.78231e-09	1	0	0	1	1	0
AACAGGGTAGGCTGC	29	211	15	374.69	295129023	137.032	806976903	3165	7.27586	0.0773974	0.563133	0.26147	0.00844699	0.00392205	0.79644	2.86213e-08	2.86213e-08	1	0	0	1	1	0
AACAGGGTGAGAGGC	520	2853	15	374.69	295129023	137.032	806976903	42795	5.48654	1.38781	7.6143	3.53542	0.114214	0.0530313	0.600575	3.86998e-07	3.86998e-07	1	0	0	1	1	0
AACAGTGAGCATAGG	5011	37604	15	374.69	295129023	137.032	806976903	564060	7.50429	13.3737	100.36	46.5986	1.50541	0.698979	0.821444	5.10084e-06	5.10084e-06	1	0	0	1	1	0
AACAGTGGGCAGCGG	8	32	15	374.69	295129023	137.032	806976903	480	4	0.021351	0.085404	0.0396542	0.00128106	0.000594813	0.437853	4.34068e-09	4.34068e-09	1	0	0	1	0	0
AACAGTTGTCCTTAC	1	4	15	374.69	295129023	137.032	806976903	60	4	0.00266887	0.0106755	0.00495677	0.000160132	7.43516e-05	0.437853	5.42585e-10	5.42585e-10	1	0	0	1	0	0
AACATAACGCCATCC	13	53	15	374.69	295129023	137.032	806976903	795	4.07692	0.0346954	0.14145	0.0656772	0.00212176	0.000985158	0.446274	7.18925e-09	7.18925e-09	1	0	0	1	0	0
AACATAAT	1	4	8	374.69	295129023	137.032	806976903	32	4	0.00266887	0.0106755	0.00495677	8.5404e-05	3.96542e-05	0.233522	2.89378e-10	2.89378e-10	1	0	0	1	0	0
AACATACCATCTATGCT	1	4	17	374.69	295129023	137.032	806976903	68	4	0.00266887	0.0106755	0.00495677	0.000181483	8.42651e-05	0.496234	6.14929e-10	6.14929e-10	1	0	0	1	0	0
AACATACCTGAGATCGG	4	26	17	374.69	295129023	137.032	806976903	442	6.5	0.0106755	0.0693907	0.032219	0.00117964	0.000547723	0.80638	3.99704e-09	3.99704e-09	1	0	0	1	1	0
AACATATCATGGATC	4	24	15	374.69	295129023	137.032	806976903	360	6	0.0106755	0.064053	0.0297406	0.000960795	0.000446109	0.65678	3.25551e-09	3.25551e-09	1	0	0	1	1	0
AACATCACCCCACGC	1	6	15	374.69	295129023	137.032	806976903	90	6	0.00266887	0.0160132	0.00743516	0.000240199	0.000111527	0.65678	8.13877e-10	8.13877e-10	1	0	0	1	1	0
AACATCACGCACCCG	25	122	15	374.69	295129023	137.032	806976903	1830	4.88	0.0667219	0.325603	0.151182	0.00488404	0.00226772	0.534181	1.65488e-08	1.65488e-08	1	0	0	1	1	0
AACATCACGGCACCC	23	98	15	374.69	295129023	137.032	806976903	1470	4.26087	0.0613841	0.26155	0.121441	0.00392325	0.00182161	0.466409	1.32933e-08	1.32933e-08	1	0	0	1	0	0
AACATCAGACTGGCG	134	887	15	374.69	295129023	137.032	806976903	13305	6.6194	0.357629	2.36729	1.09916	0.0355094	0.0164875	0.724582	1.20318e-07	1.20318e-07	1	0	0	1	1	0
AACATCAGCATGACC	12	84	15	374.69	295129023	137.032	806976903	1260	7	0.0320265	0.224185	0.104092	0.00336278	0.00156138	0.766243	1.13943e-08	1.13943e-08	1	0	0	1	1	0
AACATCAGGGAAGTC	1	4	15	374.69	295129023	137.032	806976903	60	4	0.00266887	0.0106755	0.00495677	0.000160132	7.43516e-05	0.437853	5.42585e-10	5.42585e-10	1	0	0	1	0	0
AACATCC	1632	6845	7	374.69	295129023	137.032	806976903	47915	4.19424	4.3556	18.2684	8.48227	0.127879	0.0593759	0.214254	4.33299e-07	4.33299e-07	1	0	0	1	0	0
AACATCCAACATCCGCCATCC	8706	35592	21	374.69	295129023	137.032	806976903	747432	4.08822	23.2352	94.9906	44.1054	1.9948	0.926212	0.626513	6.75908e-06	6.75908e-06	1	0	0	1	1	0
AACATCCCCCCGCCC	1	4	15	374.69	295129023	137.032	806976903	60	4	0.00266887	0.0106755	0.00495677	0.000160132	7.43516e-05	0.437853	5.42585e-10	5.42585e-10	1	0	0	1	0	0
AACATCCCGGTCACC	78	473	15	374.69	295129023	137.032	806976903	7095	6.0641	0.208172	1.26238	0.586138	0.0189357	0.00879207	0.663797	6.41606e-08	6.41606e-08	1	0	0	1	1	0
AACATCGACGGCACC	65	348	15	374.69	295129023	137.032	806976903	5220	5.35385	0.173477	0.928768	0.431239	0.0139315	0.00646859	0.58605	4.72049e-08	4.72049e-08	1	0	0	1	1	0
AACATGACTCACCCC	6920	36010	15	374.69	295129023	137.032	806976903	540150	5.20376	18.4686	96.1062	44.6233	1.44159	0.66935	0.56962	4.88462e-06	4.88462e-06	1	0	0	1	1	0
AACATGCCACGAGGT	66	383	15	374.69	295129023	137.032	806976903	5745	5.80303	0.176146	1.02218	0.474611	0.0153327	0.00711916	0.635219	5.19525e-08	5.19525e-08	1	0	0	1	1	0
AACATGGAGGTGGCG	114	603	15	374.69	295129023	137.032	806976903	9045	5.28947	0.304252	1.60933	0.747233	0.02414	0.0112085	0.579003	8.17946e-08	8.17946e-08	1	0	0	1	1	0
AACC	368	2581	4	374.69	295129023	137.032	806976903	10324	7.01359	0.982146	6.88836	3.19836	0.0275535	0.0127934	0.204728	9.33607e-08	9.33607e-08	1	0	0	0	0	0
AACCAACCAGCCTGG	1	6	15	374.69	295129023	137.032	806976903	90	6	0.00266887	0.0160132	0.00743516	0.000240199	0.000111527	0.65678	8.13877e-10	8.13877e-10	1	0	0	1	1	0
AACCAACCCATCGGC	1	5	15	374.69	295129023	137.032	806976903	75	5	0.00266887	0.0133444	0.00619596	0.000200166	9.29395e-05	0.547317	6.78231e-10	6.78231e-10	1	0	0	1	1	0
AACCAACCCATCGTC	356	2232	15	374.69	295129023	137.032	806976903	33480	6.26966	0.950119	5.95693	2.76588	0.0893539	0.0414882	0.686298	3.02762e-07	3.02762e-07	1	0	0	1	1	0
AACCAACCCGACCCTTCCCCACAT	2	8	24	374.69	295129023	137.032	806976903	192	4	0.00533775	0.021351	0.00991354	0.000512424	0.000237925	0.700565	1.73627e-09	1.73627e-09	1	0	0	1	1	0
AACCAAGCAGGACGC	2	12	15	374.69	295129023	137.032	806976903	180	6	0.00533775	0.0320265	0.0148703	0.000480397	0.000223055	0.65678	1.62775e-09	1.62775e-09	1	0	0	1	1	0
AACCAAT	7	31	7	374.69	295129023	137.032	806976903	217	4.42857	0.0186821	0.0827351	0.038415	0.000579146	0.000268905	0.226224	1.96235e-09	1.96235e-09	1	0	0	1	0	0
AACCAC	4	17	6	374.69	295129023	137.032	806976903	102	4.25	0.0106755	0.0453709	0.0210663	0.000272225	0.000126398	0.186088	9.22394e-10	9.22394e-10	1	0	0	1	0	0
AACCACACCACAACG	1	4	15	374.69	295129023	137.032	806976903	60	4	0.00266887	0.0106755	0.00495677	0.000160132	7.43516e-05	0.437853	5.42585e-10	5.42585e-10	1	0	0	1	0	0
AACCACACCAGCCGC	610	3223	15	374.69	295129023	137.032	806976903	48345	5.28361	1.62801	8.60178	3.99392	0.129027	0.0599088	0.578361	4.37188e-07	4.37188e-07	1	0	0	1	1	0
AACCACACCCACCTC	1	4	15	374.69	295129023	137.032	806976903	60	4	0.00266887	0.0106755	0.00495677	0.000160132	7.43516e-05	0.437853	5.42585e-10	5.42585e-10	1	0	0	1	0	0
AACCACACCGACCCTTCCCCACAT	1	4	24	374.69	295129023	137.032	806976903	96	4	0.00266887	0.0106755	0.00495677	0.000256212	0.000118963	0.700565	8.68135e-10	8.68135e-10	1	0	0	1	1	0
AACCACACCGACGAC	1	4	15	374.69	295129023	137.032	806976903	60	4	0.00266887	0.0106755	0.00495677	0.000160132	7.43516e-05	0.437853	5.42585e-10	5.42585e-10	1	0	0	1	0	0
AACCACC	1	4	7	374.69	295129023	137.032	806976903	28	4	0.00266887	0.0106755	0.00495677	7.47285e-05	3.46974e-05	0.204332	2.53206e-10	2.53206e-10	1	0	0	1	0	0
AACCACCCACAGAGC	2950	13778	15	374.69	295129023	137.032	806976903	206670	4.67051	7.87318	36.7718	17.0736	0.551576	0.256104	0.511249	1.86893e-06	1.86893e-06	1	0	0	1	1	0
AACCACCCCATCGTC	6	25	15	374.69	295129023	137.032	806976903	375	4.16667	0.0160132	0.0667219	0.0309798	0.00100083	0.000464697	0.456097	3.39115e-09	3.39115e-09	1	0	0	1	0	0
AACCACCCTAGCACG	108	596	15	374.69	295129023	137.032	806976903	8940	5.51852	0.288238	1.59065	0.738559	0.0238597	0.0110784	0.604075	8.08451e-08	8.08451e-08	1	0	0	1	1	0
AACCACCCTATCACCCTATCGTC	3506	14525	23	374.69	295129023	137.032	806976903	334075	4.1429	9.35707	38.7654	17.9993	0.891604	0.413983	0.695359	3.02107e-06	3.02107e-06	1	0	0	1	1	0
AACCACCCTATCCCCCTATCGTC	1	4	23	374.69	295129023	137.032	806976903	92	4	0.00266887	0.0106755	0.00495677	0.000245536	0.000114006	0.671375	8.31963e-10	8.31963e-10	1	0	0	1	1	0
AACCACGCAACCAGG	1	4	15	374.69	295129023	137.032	806976903	60	4	0.00266887	0.0106755	0.00495677	0.000160132	7.43516e-05	0.437853	5.42585e-10	5.42585e-10	1	0	0	1	0	0
AACCACGGCGACTGC	8	41	15	374.69	295129023	137.032	806976903	615	5.125	0.021351	0.109424	0.0508069	0.00164136	0.000762104	0.560999	5.56149e-09	5.56149e-09	1	0	0	1	1	0
AACCACTCGGCACAC	2426	11890	15	374.69	295129023	137.032	806976903	178350	4.90107	6.47469	31.7329	14.734	0.475994	0.22101	0.536488	1.61283e-06	1.61283e-06	1	0	0	1	1	0
AACCAG	318	1279	6	374.69	295129023	137.032	806976903	7674	4.02201	0.848702	3.41349	1.58493	0.0204809	0.00950957	0.176105	6.93966e-08	6.93966e-08	1	0	0	1	0	0
AACCAGAAGCGACGC	60	388	15	374.69	295129023	137.032	806976903	5820	6.46667	0.160132	1.03552	0.480807	0.0155328	0.0072121	0.707863	5.26307e-08	5.26307e-08	1	0	0	1	1	0
AACCAGCACGCCCAC	1	4	15	374.69	295129023	137.032	806976903	60	4	0.00266887	0.0106755	0.00495677	0.000160132	7.43516e-05	0.437853	5.42585e-10	5.42585e-10	1	0	0	1	0	0
AACCAGCAGCAACGG	1	4	15	374.69	295129023	137.032	806976903	60	4	0.00266887	0.0106755	0.00495677	0.000160132	7.43516e-05	0.437853	5.42585e-10	5.42585e-10	1	0	0	1	0	0
AACCAGCAGCCACCG	1	4	15	374.69	295129023	137.032	806976903	60	4	0.00266887	0.0106755	0.00495677	0.000160132	7.43516e-05	0.437853	5.42585e-10	5.42585e-10	1	0	0	1	0	0
AACCAGCATCACGGATCCTCGCAT	42	181	24	374.69	295129023	137.032	806976903	4344	4.30952	0.112093	0.483066	0.224294	0.0115936	0.00538305	0.754776	3.92831e-08	3.92831e-08	1	0	0	1	1	0
AACCAGCCATCAGTC	2	8	15	374.69	295129023	137.032	806976903	120	4	0.00533775	0.021351	0.00991354	0.000320265	0.000148703	0.437853	1.08517e-09	1.08517e-09	1	0	0	1	0	0
AACCAGTCCCACGAC	1	4	15	374.69	295129023	137.032	806976903	60	4	0.00266887	0.0106755	0.00495677	0.000160132	7.43516e-05	0.437853	5.42585e-10	5.42585e-10	1	0	0	1	0	0
AACCATAGACAACGACATACCAGC	6	28	24	374.69	295129023	137.032	806976903	672	4.66667	0.0160132	0.0747285	0.0346974	0.00179348	0.000832738	0.817326	6.07695e-09	6.07695e-09	1	0	0	1	1	0
AACCATC	1	4	7	374.69	295129023	137.032	806976903	28	4	0.00266887	0.0106755	0.00495677	7.47285e-05	3.46974e-05	0.204332	2.53206e-10	2.53206e-10	1	0	0	1	0	0
AACCATCCTACACCCAACCTGAGTT	26	105	25	374.69	295129023	137.032	806976903	2625	4.03846	0.0693907	0.280232	0.130115	0.0070058	0.00325288	0.736772	2.37381e-08	2.37381e-08	1	0	0	1	1	0
AACCATCGTCCACCG	1	4	15	374.69	295129023	137.032	806976903	60	4	0.00266887	0.0106755	0.00495677	0.000160132	7.43516e-05	0.437853	5.42585e-10	5.42585e-10	1	0	0	1	0	0
AACCATCGTCGGTCT	1	6	15	374.69	295129023	137.032	806976903	90	6	0.00266887	0.0160132	0.00743516	0.000240199	0.000111527	0.65678	8.13877e-10	8.13877e-10	1	0	0	1	1	0
AACCATGAACGCTGG	1	4	15	374.69	295129023	137.032	806976903	60	4	0.00266887	0.0106755	0.00495677	0.000160132	7.43516e-05	0.437853	5.42585e-10	5.42585e-10	1	0	0	1	0	0
AACCATGATGAGCCG	30	178	15	374.69	295129023	137.032	806976903	2670	5.93333	0.0800662	0.47506	0.220576	0.00712589	0.00330864	0.649482	2.4145e-08	2.4145e-08	1	0	0	1	1	0
AACCATGCCACGCAC	2	8	15	374.69	295129023	137.032	806976903	120	4	0.00533775	0.021351	0.00991354	0.000320265	0.000148703	0.437853	1.08517e-09	1.08517e-09	1	0	0	1	0	0
AACCATTGCGAACCC	1	4	15	374.69	295129023	137.032	806976903	60	4	0.00266887	0.0106755	0.00495677	0.000160132	7.43516e-05	0.437853	5.42585e-10	5.42585e-10	1	0	0	1	0	0
AACCC	14	74	5	374.69	295129023	137.032	806976903	370	5.28571	0.0373642	0.197497	0.0917003	0.000987484	0.000458501	0.192864	3.34594e-09	3.34594e-09	1	0	0	1	0	0
AACCCAAGATCGGAAGGGATTACTT	40	167	25	374.69	295129023	137.032	806976903	4175	4.175	0.106755	0.445702	0.206945	0.0111426	0.00517363	0.761682	3.77548e-08	3.77548e-08	1	0	0	1	1	0
AACCCAAGCAGACGCCGCAATATC	3	12	24	374.69	295129023	137.032	806976903	288	4	0.00800662	0.0320265	0.0148703	0.000768636	0.000356888	0.700565	2.60441e-09	2.60441e-09	1	0	0	1	1	0
AACCCAAT	15011135	201826079	8	374.69	295129023	137.032	806976903	1614608632	13.4451	40062.8	538648	250101	4309.19	2000.81	0.78493	0.014601	0.014601	1	1	1	1	1	1
AACCCAC	35	141	7	374.69	295129023	137.032	806976903	987	4.02857	0.0934106	0.376311	0.174726	0.00263418	0.00122308	0.205791	8.92552e-09	8.92552e-09	1	0	0	1	0	0
AACCCACAAGACGAC	11943	71986	15	374.69	295129023	137.032	806976903	1079790	6.02746	31.8744	192.122	89.2045	2.88182	1.33807	0.659786	9.76462e-06	9.76462e-06	1	0	0	1	1	0
AACCCACCCTTCTAAGACCAAGCC	17	68	24	374.69	295129023	137.032	806976903	1632	4	0.0453709	0.181483	0.0842651	0.0043556	0.00202236	0.700565	1.47583e-08	1.47583e-08	1	0	0	1	1	0
AACCCACGCCCAACT	8266	45234	15	374.69	295129023	137.032	806976903	678510	5.4723	22.0609	120.724	56.0536	1.81086	0.840805	0.599016	6.13582e-06	6.13582e-06	1	0	0	1	1	0
AACCCACTAGCACCC	1	5	15	374.69	295129023	137.032	806976903	75	5	0.00266887	0.0133444	0.00619596	0.000200166	9.29395e-05	0.547317	6.78231e-10	6.78231e-10	1	0	0	1	1	0
AACCCAG	6	24	7	374.69	295129023	137.032	806976903	168	4	0.0160132	0.064053	0.0297406	0.000448371	0.000208184	0.204332	1.51924e-09	1.51924e-09	1	0	0	1	0	0
AACCCAGT	10	46	8	374.69	295129023	137.032	806976903	368	4.6	0.0266887	0.122768	0.0570029	0.000982146	0.000456023	0.26855	3.32785e-09	3.32785e-09	1	0	0	1	0	0
AACCCAT	12	91	7	374.69	295129023	137.032	806976903	637	7.58333	0.0320265	0.242868	0.112767	0.00170007	0.000789366	0.387378	5.76044e-09	5.76044e-09	1	0	0	1	0	0
AACCCATCGAGCCTC	1	4	15	374.69	295129023	137.032	806976903	60	4	0.00266887	0.0106755	0.00495677	0.000160132	7.43516e-05	0.437853	5.42585e-10	5.42585e-10	1	0	0	1	0	0
AACCCATT	20	84	8	374.69	295129023	137.032	806976903	672	4.2	0.0533775	0.224185	0.104092	0.00179348	0.000832738	0.245198	6.07695e-09	6.07695e-09	1	0	0	1	0	0
AACCCC	23	135	6	374.69	295129023	137.032	806976903	810	5.86957	0.0613841	0.360298	0.167291	0.00216179	0.00100375	0.257001	7.32489e-09	7.32489e-09	1	0	0	1	0	0
AACCCCACGTGCCAG	1	4	15	374.69	295129023	137.032	806976903	60	4	0.00266887	0.0106755	0.00495677	0.000160132	7.43516e-05	0.437853	5.42585e-10	5.42585e-10	1	0	0	1	0	0
AACCCCAT	263	1086	8	374.69	295129023	137.032	806976903	8688	4.12928	0.701914	2.8984	1.34576	0.0231872	0.0107661	0.241069	7.85663e-08	7.85663e-08	1	0	0	1	0	0
AACCCCATAGTGCGC	245	1439	15	374.69	295129023	137.032	806976903	21585	5.87347	0.653874	3.84051	1.7832	0.0576077	0.026748	0.642929	1.95195e-07	1.95195e-07	1	0	0	1	1	0
AACCCCATCACATGC	142	738	15	374.69	295129023	137.032	806976903	11070	5.19718	0.37898	1.96963	0.914524	0.0295444	0.0137179	0.568901	1.00107e-07	1.00107e-07	1	0	0	1	1	0
AACCCCATCTCGTCG	186	858	15	374.69	295129023	137.032	806976903	12870	4.6129	0.496411	2.28989	1.06323	0.0343484	0.0159484	0.504944	1.16384e-07	1.16384e-07	1	0	0	1	1	0
AACCCCC	38	157	7	374.69	295129023	137.032	806976903	1099	4.13158	0.101417	0.419013	0.194553	0.00293309	0.00136187	0.211053	9.93834e-09	9.93834e-09	1	0	0	1	0	0
AACCCCCCAGCGAAG	1	4	15	374.69	295129023	137.032	806976903	60	4	0.00266887	0.0106755	0.00495677	0.000160132	7.43516e-05	0.437853	5.42585e-10	5.42585e-10	1	0	0	1	0	0
AACCCCCCCACGTGC	1	4	15	374.69	295129023	137.032	806976903	60	4	0.00266887	0.0106755	0.00495677	0.000160132	7.43516e-05	0.437853	5.42585e-10	5.42585e-10	1	0	0	1	0	0
AACCCCCCCTGCTCC	1	4	15	374.69	295129023	137.032	806976903	60	4	0.00266887	0.0106755	0.00495677	0.000160132	7.43516e-05	0.437853	5.42585e-10	5.42585e-10	1	0	0	1	0	0
AACCCCCGCCGAATC	1	4	15	374.69	295129023	137.032	806976903	60	4	0.00266887	0.0106755	0.00495677	0.000160132	7.43516e-05	0.437853	5.42585e-10	5.42585e-10	1	0	0	1	0	0
AACCCCG	1	4	7	374.69	295129023	137.032	806976903	28	4	0.00266887	0.0106755	0.00495677	7.47285e-05	3.46974e-05	0.204332	2.53206e-10	2.53206e-10	1	0	0	1	0	0
AACCCCGCCACCACC	1	4	15	374.69	295129023	137.032	806976903	60	4	0.00266887	0.0106755	0.00495677	0.000160132	7.43516e-05	0.437853	5.42585e-10	5.42585e-10	1	0	0	1	0	0
AACCCCT	61	247	7	374.69	295129023	137.032	806976903	1729	4.04918	0.162801	0.659212	0.306081	0.00461448	0.00214256	0.206844	1.56355e-08	1.56355e-08	1	0	0	1	0	0
AACCCCTCCCCAGCC	2	8	15	374.69	295129023	137.032	806976903	120	4	0.00533775	0.021351	0.00991354	0.000320265	0.000148703	0.437853	1.08517e-09	1.08517e-09	1	0	0	1	0	0
AACCCG	1	4	6	374.69	295129023	137.032	806976903	24	4	0.00266887	0.0106755	0.00495677	6.4053e-05	2.97406e-05	0.175141	2.17034e-10	2.17034e-10	1	0	0	1	0	0
AACCCGATCAGACAC	1	4	15	374.69	295129023	137.032	806976903	60	4	0.00266887	0.0106755	0.00495677	0.000160132	7.43516e-05	0.437853	5.42585e-10	5.42585e-10	1	0	0	1	0	0
AACCCGCGACCGAAG	1	4	15	374.69	295129023	137.032	806976903	60	4	0.00266887	0.0106755	0.00495677	0.000160132	7.43516e-05	0.437853	5.42585e-10	5.42585e-10	1	0	0	1	0	0
AACCCGCGGTAGGG	1	4	14	374.69	295129023	137.032	806976903	56	4	0.00266887	0.0106755	0.00495677	0.000149457	6.93948e-05	0.408663	5.06412e-10	5.06412e-10	1	0	0	1	0	0
AACCCGGCGCCACAT	1	4	15	374.69	295129023	137.032	806976903	60	4	0.00266887	0.0106755	0.00495677	0.000160132	7.43516e-05	0.437853	5.42585e-10	5.42585e-10	1	0	0	1	0	0
AACCCGTGGGCAACT	41	231	15	374.69	295129023	137.032	806976903	3465	5.63415	0.109424	0.61651	0.286254	0.00924765	0.0042938	0.616732	3.13343e-08	3.13343e-08	1	0	0	1	1	0
AACCCT	22574	323757	6	374.69	295129023	137.032	806976903	1942542	14.342	60.2472	864.067	401.197	5.1844	2.40718	0.62797	1.75666e-05	1.75666e-05	1	1	0	1	1	0
AACCCTACACCCGCC	15	81	15	374.69	295129023	137.032	806976903	1215	5.4	0.0400331	0.216179	0.100375	0.00324268	0.00150562	0.591102	1.09873e-08	1.09873e-08	1	0	0	1	1	0
AACCCTACCAGCCCG	6075	30767	15	374.69	295129023	137.032	806976903	461505	5.06453	16.2134	82.1133	38.1262	1.2317	0.571894	0.55438	4.17343e-06	4.17343e-06	1	0	0	1	1	0
AACCCTAGGAATCAT	2	10	15	374.69	295129023	137.032	806976903	150	5	0.00533775	0.0266887	0.0123919	0.000400331	0.000185879	0.547317	1.35646e-09	1.35646e-09	1	0	0	1	1	0
AACCCTCACCCTATCACCCTATC	13	54	23	374.69	295129023	137.032	806976903	1242	4.15385	0.0346954	0.144119	0.0669164	0.00331474	0.00153908	0.697197	1.12315e-08	1.12315e-08	1	0	0	1	1	0
AACCCTCCATCCGCG	475	2332	15	374.69	295129023	137.032	806976903	34980	4.90947	1.26772	6.22382	2.8898	0.0933572	0.043347	0.537407	3.16327e-07	3.16327e-07	1	0	0	1	1	0
AACCCTCCCTCACTC	17	70	15	374.69	295129023	137.032	806976903	1050	4.11765	0.0453709	0.186821	0.0867435	0.00280232	0.00130115	0.450731	9.49523e-09	9.49523e-09	1	0	0	1	0	0
AACCCTCCTGTGCTG	141	799	15	374.69	295129023	137.032	806976903	11985	5.66667	0.376311	2.13243	0.990115	0.0319865	0.0148517	0.620292	1.08381e-07	1.08381e-07	1	0	0	1	1	0
AACCCTCTCTGCCCT	108	668	15	374.69	295129023	137.032	806976903	10020	6.18519	0.288238	1.78281	0.827781	0.0267421	0.0124167	0.677051	9.06116e-08	9.06116e-08	1	0	0	1	1	0
AACCCTG	1	4	7	374.69	295129023	137.032	806976903	28	4	0.00266887	0.0106755	0.00495677	7.47285e-05	3.46974e-05	0.204332	2.53206e-10	2.53206e-10	1	0	0	1	0	0
AACCCTGCCACCATG	1	4	15	374.69	295129023	137.032	806976903	60	4	0.00266887	0.0106755	0.00495677	0.000160132	7.43516e-05	0.437853	5.42585e-10	5.42585e-10	1	0	0	1	0	0
AACCCTTGTCCTGAC	1	5	15	374.69	295129023	137.032	806976903	75	5	0.00266887	0.0133444	0.00619596	0.000200166	9.29395e-05	0.547317	6.78231e-10	6.78231e-10	1	0	0	1	1	0
AACCGATGACTTGGC	69	445	15	374.69	295129023	137.032	806976903	6675	6.44928	0.184152	1.18765	0.551441	0.0178147	0.00827161	0.705959	6.03625e-08	6.03625e-08	1	0	0	1	1	0
AACCGATGGGCCAAT	41	223	15	374.69	295129023	137.032	806976903	3345	5.43902	0.109424	0.595159	0.27634	0.00892738	0.0041451	0.595374	3.02491e-08	3.02491e-08	1	0	0	1	1	0
AACCGCACACGCCCC	1	4	15	374.69	295129023	137.032	806976903	60	4	0.00266887	0.0106755	0.00495677	0.000160132	7.43516e-05	0.437853	5.42585e-10	5.42585e-10	1	0	0	1	0	0
AACCGCC	102	419	7	374.69	295129023	137.032	806976903	2933	4.10784	0.272225	1.11826	0.519222	0.00782781	0.00363455	0.20984	2.65233e-08	2.65233e-08	1	0	0	1	0	0
AACCGCCAAGCGCCC	1	4	15	374.69	295129023	137.032	806976903	60	4	0.00266887	0.0106755	0.00495677	0.000160132	7.43516e-05	0.437853	5.42585e-10	5.42585e-10	1	0	0	1	0	0
AACCGCCACACGCAC	1	5	15	374.69	295129023	137.032	806976903	75	5	0.00266887	0.0133444	0.00619596	0.000200166	9.29395e-05	0.547317	6.78231e-10	6.78231e-10	1	0	0	1	1	0
AACCGCCACCCACAC	1154	5620	15	374.69	295129023	137.032	806976903	84300	4.87002	3.07988	14.9991	6.96426	0.224986	0.104464	0.533088	7.62331e-07	7.62331e-07	1	0	0	1	1	0
AACCGCCAGGCCCCC	1	4	15	374.69	295129023	137.032	806976903	60	4	0.00266887	0.0106755	0.00495677	0.000160132	7.43516e-05	0.437853	5.42585e-10	5.42585e-10	1	0	0	1	0	0
AACCGCCATCGCACG	2	11	15	374.69	295129023	137.032	806976903	165	5.5	0.00533775	0.0293576	0.0136311	0.000440364	0.000204467	0.602048	1.49211e-09	1.49211e-09	1	0	0	1	1	0
AACCGCCATTCGGCC	4	24	15	374.69	295129023	137.032	806976903	360	6	0.0106755	0.064053	0.0297406	0.000960795	0.000446109	0.65678	3.25551e-09	3.25551e-09	1	0	0	1	1	0
AACCGCCCTAAGATG	464	2527	15	374.69	295129023	137.032	806976903	37905	5.44612	1.23836	6.74425	3.13144	0.101164	0.0469716	0.59615	3.42778e-07	3.42778e-07	1	0	0	1	1	0
AACCGCCGACACACT	150	811	15	374.69	295129023	137.032	806976903	12165	5.40667	0.400331	2.16446	1.00499	0.0324669	0.0150748	0.591832	1.10009e-07	1.10009e-07	1	0	0	1	1	0
AACCGCCGCGGCACC	2	9	15	374.69	295129023	137.032	806976903	135	4.5	0.00533775	0.0240199	0.0111527	0.000360298	0.000167291	0.492585	1.22082e-09	1.22082e-09	1	0	0	1	0	0
AACCGCCGTGAGAGATCATAGT	25	106	22	374.69	295129023	137.032	806976903	2332	4.24	0.0667219	0.282901	0.131354	0.00622382	0.0028898	0.680716	2.10885e-08	2.10885e-08	1	0	0	1	1	0
AACCGCCTTGACCAC	3	20	15	374.69	295129023	137.032	806976903	300	6.66667	0.00800662	0.0533775	0.0247839	0.000800662	0.000371758	0.729755	2.71292e-09	2.71292e-09	1	0	0	1	1	0
AACCGCTGAAGCACC	1	4	15	374.69	295129023	137.032	806976903	60	4	0.00266887	0.0106755	0.00495677	0.000160132	7.43516e-05	0.437853	5.42585e-10	5.42585e-10	1	0	0	1	0	0
AACCGGACACGCCCC	7878	33718	15	374.69	295129023	137.032	806976903	505770	4.28002	21.0254	89.9891	41.7831	1.34984	0.626747	0.468505	4.57372e-06	4.57372e-06	1	0	0	1	0	0
AACCGGACCGAGGCG	1	4	15	374.69	295129023	137.032	806976903	60	4	0.00266887	0.0106755	0.00495677	0.000160132	7.43516e-05	0.437853	5.42585e-10	5.42585e-10	1	0	0	1	0	0
AACCGTCCGCAACTC	1	4	15	374.69	295129023	137.032	806976903	60	4	0.00266887	0.0106755	0.00495677	0.000160132	7.43516e-05	0.437853	5.42585e-10	5.42585e-10	1	0	0	1	0	0
AACCT	1	5	5	374.69	295129023	137.032	806976903	25	5	0.00266887	0.0133444	0.00619596	6.67219e-05	3.09798e-05	0.182439	2.26077e-10	2.26077e-10	1	0	0	1	0	0
AACCTAATAGAAGGT	2	8	15	374.69	295129023	137.032	806976903	120	4	0.00533775	0.021351	0.00991354	0.000320265	0.000148703	0.437853	1.08517e-09	1.08517e-09	1	0	0	1	0	0
AACCTAC	1	4	7	374.69	295129023	137.032	806976903	28	4	0.00266887	0.0106755	0.00495677	7.47285e-05	3.46974e-05	0.204332	2.53206e-10	2.53206e-10	1	0	0	1	0	0
AACCTATCCCC	155	643	11	374.69	295129023	137.032	806976903	7073	4.14839	0.413676	1.71609	0.796801	0.0188769	0.00876481	0.333004	6.39617e-08	6.39617e-08	1	0	0	1	0	0
AACCTATCGGCCATG	12	90	15	374.69	295129023	137.032	806976903	1350	7.5	0.0320265	0.240199	0.111527	0.00360298	0.00167291	0.820975	1.22082e-08	1.22082e-08	1	0	0	1	1	0
AACCTC	264	1056	6	374.69	295129023	137.032	806976903	6336	4	0.704583	2.81833	1.30859	0.01691	0.00785153	0.175141	5.72969e-08	5.72969e-08	1	0	0	1	0	0
AACCTCC	799	3362	7	374.69	295129023	137.032	806976903	23534	4.20776	2.13243	8.97276	4.16617	0.0628093	0.0291632	0.214944	2.1282e-07	2.1282e-07	1	0	0	1	0	0
AACCTCCGCTCTTCCGATCTC	14	65	21	374.69	295129023	137.032	806976903	1365	4.64286	0.0373642	0.173477	0.0805475	0.00364301	0.0016915	0.711512	1.23438e-08	1.23438e-08	1	0	0	1	1	0
AACCTCCTCACTGGC	13473	85797	15	374.69	295129023	137.032	806976903	1286955	6.36807	35.9577	228.981	106.319	3.43472	1.59479	0.69707	1.1638e-05	1.1638e-05	1	1	0	1	1	0
AACCTCCTGGCGACC	78	369	15	374.69	295129023	137.032	806976903	5535	4.73077	0.208172	0.984815	0.457262	0.0147722	0.00685893	0.517846	5.00534e-08	5.00534e-08	1	0	0	1	1	0
AACCTCT	34	137	7	374.69	295129023	137.032	806976903	959	4.02941	0.0907417	0.365636	0.169769	0.00255945	0.00118839	0.205834	8.67231e-09	8.67231e-09	1	0	0	1	0	0
AACCTGCCCCCTCAC	3	13	15	374.69	295129023	137.032	806976903	195	4.33333	0.00800662	0.0346954	0.0161095	0.000520431	0.000241643	0.474341	1.7634e-09	1.7634e-09	1	0	0	1	0	0
AACCTGCCTCCTACC	2619	13399	15	374.69	295129023	137.032	806976903	200985	5.11607	6.98978	35.7602	16.6039	0.536404	0.249059	0.560022	1.81752e-06	1.81752e-06	1	0	0	1	1	0
AACCTGCCTCCTCAC	15002	92158	15	374.69	295129023	137.032	806976903	1382370	6.14305	40.0385	245.958	114.202	3.68937	1.71302	0.672438	1.25009e-05	1.25009e-05	1	1	0	1	1	0
AACCTGGAATGCTAC	36	243	15	374.69	295129023	137.032	806976903	3645	6.75	0.0960795	0.648536	0.301124	0.00972805	0.00451686	0.738877	3.2962e-08	3.2962e-08	1	0	0	1	1	0
AACCTGGACTGCCAT	1	4	15	374.69	295129023	137.032	806976903	60	4	0.00266887	0.0106755	0.00495677	0.000160132	7.43516e-05	0.437853	5.42585e-10	5.42585e-10	1	0	0	1	0	0
AACCTGGCATCACCG	3	12	15	374.69	295129023	137.032	806976903	180	4	0.00800662	0.0320265	0.0148703	0.000480397	0.000223055	0.437853	1.62775e-09	1.62775e-09	1	0	0	1	0	0
AACCTGTGGCGTGGC	53	288	15	374.69	295129023	137.032	806976903	4320	5.43396	0.14145	0.768636	0.356888	0.0115295	0.00535331	0.59482	3.90661e-08	3.90661e-08	1	0	0	1	1	0
AACCTTATTGTAGGT	1	4	15	374.69	295129023	137.032	806976903	60	4	0.00266887	0.0106755	0.00495677	0.000160132	7.43516e-05	0.437853	5.42585e-10	5.42585e-10	1	0	0	1	0	0
AACCTTCCCCCACCATCCCTCCCC	1	4	24	374.69	295129023	137.032	806976903	96	4	0.00266887	0.0106755	0.00495677	0.000256212	0.000118963	0.700565	8.68135e-10	8.68135e-10	1	0	0	1	1	0
AACCTTGCCACCATG	1328	8096	15	374.69	295129023	137.032	806976903	121440	6.09639	3.54427	21.6072	10.0325	0.324108	0.150488	0.667331	1.09819e-06	1.09819e-06	1	0	0	1	1	0
AACG	4018	26654	4	374.69	295129023	137.032	806976903	106616	6.63365	10.7235	71.1362	33.0294	0.284545	0.132118	0.193638	9.64137e-07	9.64137e-07	1	0	0	0	0	0
AACGAAT	1	4	7	374.69	295129023	137.032	806976903	28	4	0.00266887	0.0106755	0.00495677	7.47285e-05	3.46974e-05	0.204332	2.53206e-10	2.53206e-10	1	0	0	1	0	0
AACGACCCACATGCC	1058	5745	15	374.69	295129023	137.032	806976903	86175	5.43006	2.82367	15.3327	7.11916	0.22999	0.106787	0.594392	7.79287e-07	7.79287e-07	1	0	0	1	1	0
AACGACCCCAACGCC	4353	19598	15	374.69	295129023	137.032	806976903	293970	4.50218	11.6176	52.3046	24.2857	0.784569	0.364286	0.492824	2.65839e-06	2.65839e-06	1	0	0	1	0	0
AACGACCCCTGCGAC	1	4	15	374.69	295129023	137.032	806976903	60	4	0.00266887	0.0106755	0.00495677	0.000160132	7.43516e-05	0.437853	5.42585e-10	5.42585e-10	1	0	0	1	0	0
AACGACGAC	2530	10691	9	374.69	295129023	137.032	806976903	96219	4.22569	6.75225	28.5329	13.2482	0.256796	0.119234	0.277535	8.70116e-07	8.70116e-07	1	0	0	1	0	0
AACGACGCACGGCCC	1	4	15	374.69	295129023	137.032	806976903	60	4	0.00266887	0.0106755	0.00495677	0.000160132	7.43516e-05	0.437853	5.42585e-10	5.42585e-10	1	0	0	1	0	0
AACGACGCTCTTCATATCCTACG	12	53	23	374.69	295129023	137.032	806976903	1219	4.41667	0.0320265	0.14145	0.0656772	0.00325336	0.00151058	0.74131	1.10235e-08	1.10235e-08	1	0	0	1	1	0
AACGAG	295	1180	6	374.69	295129023	137.032	806976903	7080	4	0.787318	3.14927	1.46225	0.0188956	0.00877349	0.175141	6.4025e-08	6.4025e-08	1	0	0	1	0	0
AACGAGC	156	624	7	374.69	295129023	137.032	806976903	4368	4	0.416344	1.66538	0.773256	0.0116576	0.00541279	0.204332	3.95002e-08	3.95002e-08	1	0	0	1	0	0
AACGAGCGGCGAGGC	2	9	15	374.69	295129023	137.032	806976903	135	4.5	0.00533775	0.0240199	0.0111527	0.000360298	0.000167291	0.492585	1.22082e-09	1.22082e-09	1	0	0	1	0	0
AACGAGGTCGGCTTC	17	109	15	374.69	295129023	137.032	806976903	1635	6.41176	0.0453709	0.290907	0.135072	0.00436361	0.00202608	0.701853	1.47854e-08	1.47854e-08	1	0	0	1	1	0
AACGAGGTGAGAGAG	3	13	15	374.69	295129023	137.032	806976903	195	4.33333	0.00800662	0.0346954	0.0161095	0.000520431	0.000241643	0.474341	1.7634e-09	1.7634e-09	1	0	0	1	0	0
AACGATAGAGGGTGG	1	4	15	374.69	295129023	137.032	806976903	60	4	0.00266887	0.0106755	0.00495677	0.000160132	7.43516e-05	0.437853	5.42585e-10	5.42585e-10	1	0	0	1	0	0
AACGCACCGACCATC	192	1012	15	374.69	295129023	137.032	806976903	15180	5.27083	0.512424	2.7009	1.25406	0.0405135	0.0188109	0.576963	1.37274e-07	1.37274e-07	1	0	0	1	1	0
AACGCAGACCATCAC	79	441	15	374.69	295129023	137.032	806976903	6615	5.58228	0.210841	1.17697	0.546484	0.0176546	0.00819726	0.611055	5.982e-08	5.982e-08	1	0	0	1	1	0
AACGCAGCTCCCATC	1	4	15	374.69	295129023	137.032	806976903	60	4	0.00266887	0.0106755	0.00495677	0.000160132	7.43516e-05	0.437853	5.42585e-10	5.42585e-10	1	0	0	1	0	0
AACGCAGGAGGCAGGAGATGTC	13	57	22	374.69	295129023	137.032	806976903	1254	4.38462	0.0346954	0.152126	0.070634	0.00334677	0.00155395	0.703933	1.134e-08	1.134e-08	1	0	0	1	1	0
AACGCATCTCCCATC	555	3349	15	374.69	295129023	137.032	806976903	50235	6.03423	1.48123	8.93806	4.15006	0.134071	0.0622509	0.660527	4.54279e-07	4.54279e-07	1	0	0	1	1	0
AACGCATTCACCCTC	899	4906	15	374.69	295129023	137.032	806976903	73590	5.45717	2.39932	13.0935	6.07948	0.196402	0.0911922	0.59736	6.6548e-07	6.6548e-07	1	0	0	1	1	0
AACGCC	140	570	6	374.69	295129023	137.032	806976903	3420	4.07143	0.373642	1.52126	0.70634	0.00912755	0.00423804	0.178269	3.09273e-08	3.09273e-08	1	0	0	1	0	0
AACGCCACCACATCACCACATAT	5473	21895	23	374.69	295129023	137.032	806976903	503585	4.00055	14.6067	58.435	27.1321	1.34401	0.624039	0.671467	4.55396e-06	4.55396e-06	1	0	0	1	1	0
AACGCCATCTCCCAG	13207	74956	15	374.69	295129023	137.032	806976903	1124340	5.67548	35.2478	200.048	92.8849	3.00072	1.39327	0.621256	1.01675e-05	1.01675e-05	1	1	0	1	1	0
AACGCCATCTGCCG	1	4	14	374.69	295129023	137.032	806976903	56	4	0.00266887	0.0106755	0.00495677	0.000149457	6.93948e-05	0.408663	5.06412e-10	5.06412e-10	1	0	0	1	0	0
AACGCCATTCGCCTG	28	151	15	374.69	295129023	137.032	806976903	2265	5.39286	0.0747285	0.403	0.187118	0.006045	0.00280677	0.59032	2.04826e-08	2.04826e-08	1	0	0	1	1	0
AACGCCC	6	24	7	374.69	295129023	137.032	806976903	168	4	0.0160132	0.064053	0.0297406	0.000448371	0.000208184	0.204332	1.51924e-09	1.51924e-09	1	0	0	1	0	0
AACGCCCACTGCCAC	5944	30882	15	374.69	295129023	137.032	806976903	463230	5.19549	15.8638	82.4202	38.2688	1.2363	0.574031	0.568716	4.18902e-06	4.18902e-06	1	0	0	1	1	0
AACGCCCTCCCATCT	15	72	15	374.69	295129023	137.032	806976903	1080	4.8	0.0400331	0.192159	0.0892219	0.00288238	0.00133833	0.525424	9.76652e-09	9.76652e-09	1	0	0	1	1	0
AACGCCGCCACCCAC	1153	5288	15	374.69	295129023	137.032	806976903	79320	4.5863	3.07721	14.113	6.55285	0.211695	0.0982928	0.502031	7.17297e-07	7.17297e-07	1	0	0	1	1	0
AACGCG	234	936	6	374.69	295129023	137.032	806976903	5616	4	0.624517	2.49807	1.15988	0.0149884	0.00695931	0.175141	5.07859e-08	5.07859e-08	1	0	0	1	0	0
AACGCTCCTCCCATC	78	395	15	374.69	295129023	137.032	806976903	5925	5.0641	0.208172	1.05421	0.489481	0.0158131	0.00734222	0.554333	5.35802e-08	5.35802e-08	1	0	0	1	1	0
AACGCTTATCCACCC	37	231	15	374.69	295129023	137.032	806976903	3465	6.24324	0.0987484	0.61651	0.286254	0.00924765	0.0042938	0.683406	3.13343e-08	3.13343e-08	1	0	0	1	1	0
AACGCTTGGACTCCG	8	43	15	374.69	295129023	137.032	806976903	645	5.375	0.021351	0.114762	0.0532853	0.00172142	0.000799279	0.588365	5.83278e-09	5.83278e-09	1	0	0	1	1	0
AACGG	4	24	5	374.69	295129023	137.032	806976903	120	6	0.0106755	0.064053	0.0297406	0.000320265	0.000148703	0.218927	1.08517e-09	1.08517e-09	1	0	0	1	0	0
AACGGACAAGGTGAC	1603	10590	15	374.69	295129023	137.032	806976903	158850	6.60636	4.27821	28.2634	13.1231	0.423951	0.196846	0.723154	1.43649e-06	1.43649e-06	1	0	0	1	1	0
AACGGAG	4	17	7	374.69	295129023	137.032	806976903	119	4.25	0.0106755	0.0453709	0.0210663	0.000317596	0.000147464	0.217102	1.07613e-09	1.07613e-09	1	0	0	1	0	0
AACGGAGTGTGGGGC	1	4	15	374.69	295129023	137.032	806976903	60	4	0.00266887	0.0106755	0.00495677	0.000160132	7.43516e-05	0.437853	5.42585e-10	5.42585e-10	1	0	0	1	0	0
AACGGATGTGGTCGG	9335	57200	15	374.69	295129023	137.032	806976903	858000	6.12748	24.9139	152.66	70.8818	2.28989	1.06323	0.670734	7.75896e-06	7.75896e-06	1	0	0	1	1	0
AACGGC	1	5	6	374.69	295129023	137.032	806976903	30	5	0.00266887	0.0133444	0.00619596	8.00662e-05	3.71758e-05	0.218927	2.71292e-10	2.71292e-10	1	0	0	1	0	0
AACGGCGCCCACTCC	1	4	15	374.69	295129023	137.032	806976903	60	4	0.00266887	0.0106755	0.00495677	0.000160132	7.43516e-05	0.437853	5.42585e-10	5.42585e-10	1	0	0	1	0	0
AACGGCTCCCACGCC	1	4	15	374.69	295129023	137.032	806976903	60	4	0.00266887	0.0106755	0.00495677	0.000160132	7.43516e-05	0.437853	5.42585e-10	5.42585e-10	1	0	0	1	0	0
AACGGCTCCCACTCC	5176	26861	15	374.69	295129023	137.032	806976903	402915	5.18953	13.8141	71.6886	33.286	1.07533	0.499289	0.568063	3.64359e-06	3.64359e-06	1	0	0	1	1	0
AACGGGAGGCATGGT	8	46	15	374.69	295129023	137.032	806976903	690	5.75	0.021351	0.122768	0.0570029	0.00184152	0.000855043	0.629414	6.23972e-09	6.23972e-09	1	0	0	1	1	0
AACGGGATGATGGGC	7695	38230	15	374.69	295129023	137.032	806976903	573450	4.96816	20.537	102.031	47.3743	1.53047	0.710615	0.543831	5.18575e-06	5.18575e-06	1	0	0	1	1	0
AACGGGCTTAGAGGC	4	25	15	374.69	295129023	137.032	806976903	375	6.25	0.0106755	0.0667219	0.0309798	0.00100083	0.000464697	0.684146	3.39115e-09	3.39115e-09	1	0	0	1	1	0
AACGGGGATAGCAAG	3	12	15	374.69	295129023	137.032	806976903	180	4	0.00800662	0.0320265	0.0148703	0.000480397	0.000223055	0.437853	1.62775e-09	1.62775e-09	1	0	0	1	0	0
AACGGGGTGGGCAGG	1	4	15	374.69	295129023	137.032	806976903	60	4	0.00266887	0.0106755	0.00495677	0.000160132	7.43516e-05	0.437853	5.42585e-10	5.42585e-10	1	0	0	1	0	0
AACGGGTGAAGAGGG	2	17	15	374.69	295129023	137.032	806976903	255	8.5	0.00533775	0.0453709	0.0210663	0.000680563	0.000315994	0.930438	2.30598e-09	2.30598e-09	1	0	0	1	1	0
AACGGTGGCAGAGGC	59	365	15	374.69	295129023	137.032	806976903	5475	6.18644	0.157464	0.974139	0.452305	0.0146121	0.00678458	0.677188	4.95108e-08	4.95108e-08	1	0	0	1	1	0
AACGTATGCAGCCCG	9	47	15	374.69	295129023	137.032	806976903	705	5.22222	0.0240199	0.125437	0.0582421	0.00188156	0.000873631	0.571642	6.37537e-09	6.37537e-09	1	0	0	1	1	0
AACGTCCCAAGCCGC	1	5	15	374.69	295129023	137.032	806976903	75	5	0.00266887	0.0133444	0.00619596	0.000200166	9.29395e-05	0.547317	6.78231e-10	6.78231e-10	1	0	0	1	1	0
AACGTCGAATCTGGG	46	301	15	374.69	295129023	137.032	806976903	4515	6.54348	0.122768	0.803331	0.372997	0.01205	0.00559496	0.716271	4.08295e-08	4.08295e-08	1	0	0	1	1	0
AACGTGAGT	280	1278	9	374.69	295129023	137.032	806976903	11502	4.56429	0.747285	3.41082	1.58369	0.0306974	0.0142532	0.299773	1.04013e-07	1.04013e-07	1	0	0	1	0	0
AACT	287	2224	4	374.69	295129023	137.032	806976903	8896	7.74913	0.765967	5.93558	2.75596	0.0237423	0.0110239	0.226199	8.04472e-08	8.04472e-08	1	0	0	0	0	0
AACTAACTGCG	176	820	11	374.69	295129023	137.032	806976903	9020	4.65909	0.469722	2.18848	1.01614	0.0240732	0.0111775	0.374	8.15686e-08	8.15686e-08	1	0	0	1	0	0
AACTAATAC	144	802	9	374.69	295129023	137.032	806976903	7218	5.56944	0.384318	2.14044	0.993833	0.0192639	0.00894449	0.36579	6.52729e-08	6.52729e-08	1	0	0	1	0	0
AACTAC	1	4	6	374.69	295129023	137.032	806976903	24	4	0.00266887	0.0106755	0.00495677	6.4053e-05	2.97406e-05	0.175141	2.17034e-10	2.17034e-10	1	0	0	1	0	0
AACTAGAGCGATTGGGAGGATGTC	12	52	24	374.69	295129023	137.032	806976903	1248	4.33333	0.0320265	0.138781	0.064438	0.00333076	0.00154651	0.758946	1.12858e-08	1.12858e-08	1	0	0	1	1	0
AACTAT	1	4	6	374.69	295129023	137.032	806976903	24	4	0.00266887	0.0106755	0.00495677	6.4053e-05	2.97406e-05	0.175141	2.17034e-10	2.17034e-10	1	0	0	1	0	0
AACTCAACTCCGGAG	2	10	15	374.69	295129023	137.032	806976903	150	5	0.00533775	0.0266887	0.0123919	0.000400331	0.000185879	0.547317	1.35646e-09	1.35646e-09	1	0	0	1	1	0
AACTCAC	86	354	7	374.69	295129023	137.032	806976903	2478	4.11628	0.229523	0.944782	0.438674	0.00661347	0.00307072	0.210271	2.24087e-08	2.24087e-08	1	0	0	1	0	0
AACTCACACGCCCCC	1	4	15	374.69	295129023	137.032	806976903	60	4	0.00266887	0.0106755	0.00495677	0.000160132	7.43516e-05	0.437853	5.42585e-10	5.42585e-10	1	0	0	1	0	0
AACTCACATTCGTGC	12	79	15	374.69	295129023	137.032	806976903	1185	6.58333	0.0320265	0.210841	0.0978962	0.00316262	0.00146844	0.720633	1.0716e-08	1.0716e-08	1	0	0	1	1	0
AACTCACCCCACGCG	4	16	15	374.69	295129023	137.032	806976903	240	4	0.0106755	0.042702	0.0198271	0.00064053	0.000297406	0.437853	2.17034e-09	2.17034e-09	1	0	0	1	0	0
AACTCAGGTATGGCG	275	1727	15	374.69	295129023	137.032	806976903	25905	6.28	0.73394	4.60915	2.14009	0.0691372	0.0321013	0.68743	2.34261e-07	2.34261e-07	1	0	0	1	1	0
AACTCATCCCCATCC	20	86	15	374.69	295129023	137.032	806976903	1290	4.3	0.0533775	0.229523	0.106571	0.00344285	0.00159856	0.470692	1.16656e-08	1.16656e-08	1	0	0	1	0	0
AACTCATCTACGACTACAGAGCTCC	4	19	25	374.69	295129023	137.032	806976903	475	4.75	0.0106755	0.0507086	0.0235447	0.00126772	0.000588617	0.866585	4.29546e-09	4.29546e-09	1	0	0	1	1	0
AACTCC	213	852	6	374.69	295129023	137.032	806976903	5112	4	0.56847	2.27388	1.05579	0.0136433	0.00633475	0.175141	4.62282e-08	4.62282e-08	1	0	0	1	0	0
AACTCCC	86	348	7	374.69	295129023	137.032	806976903	2436	4.04651	0.229523	0.928768	0.431239	0.00650138	0.00301867	0.206707	2.20289e-08	2.20289e-08	1	0	0	1	0	0
AACTCCCACACCGCG	9	55	15	374.69	295129023	137.032	806976903	825	6.11111	0.0240199	0.146788	0.0681556	0.00220182	0.00102233	0.668942	7.46054e-09	7.46054e-09	1	0	0	1	1	0
AACTCCCACAGCCCG	147	760	15	374.69	295129023	137.032	806976903	11400	5.17007	0.392325	2.02834	0.941787	0.0304252	0.0141268	0.565933	1.03091e-07	1.03091e-07	1	0	0	1	1	0
AACTCCCACCAGCAC	321	1786	15	374.69	295129023	137.032	806976903	26790	5.56386	0.856709	4.76661	2.2132	0.0714991	0.033198	0.609039	2.42264e-07	2.42264e-07	1	0	0	1	1	0
AACTCCT	154	744	7	374.69	295129023	137.032	806976903	5208	4.83117	0.411007	1.98564	0.921959	0.0138995	0.00645372	0.24679	4.70963e-08	4.70963e-08	1	0	0	1	0	0
AACTCCTGCCGATAG	16	93	15	374.69	295129023	137.032	806976903	1395	5.8125	0.042702	0.248205	0.115245	0.00372308	0.00172867	0.636255	1.26151e-08	1.26151e-08	1	0	0	1	1	0
AACTCTAGCCCCACC	84	351	15	374.69	295129023	137.032	806976903	5265	4.17857	0.224185	0.936775	0.434957	0.0140516	0.00652435	0.4574	4.76118e-08	4.76118e-08	1	0	0	1	0	0
AACTCTCATCCCGCC	2	9	15	374.69	295129023	137.032	806976903	135	4.5	0.00533775	0.0240199	0.0111527	0.000360298	0.000167291	0.492585	1.22082e-09	1.22082e-09	1	0	0	1	0	0
AACTCTGGCATTCCG	1	4	15	374.69	295129023	137.032	806976903	60	4	0.00266887	0.0106755	0.00495677	0.000160132	7.43516e-05	0.437853	5.42585e-10	5.42585e-10	1	0	0	1	0	0
AACTCTGGCTCGTCT	1018	6571	15	374.69	295129023	137.032	806976903	98565	6.45481	2.71691	17.5372	8.14274	0.263058	0.122141	0.706565	8.91331e-07	8.91331e-07	1	0	0	1	1	0
AACTCTGTCAAGCACCACCTACAC	74	313	24	374.69	295129023	137.032	806976903	7512	4.22973	0.197497	0.835358	0.387867	0.0200486	0.00930882	0.7408	6.79316e-08	6.79316e-08	1	0	0	1	1	0
AACTGACACTCGGAC	1	5	15	374.69	295129023	137.032	806976903	75	5	0.00266887	0.0133444	0.00619596	0.000200166	9.29395e-05	0.547317	6.78231e-10	6.78231e-10	1	0	0	1	1	0
AACTGACCTTGACCTTGACCTTG	6	27	23	374.69	295129023	137.032	806976903	621	4.5	0.0160132	0.0720596	0.0334582	0.00165737	0.000769539	0.755297	5.61575e-09	5.61575e-09	1	0	0	1	1	0
AACTGATACTCACCCTCACCACTT	167	737	24	374.69	295129023	137.032	806976903	17688	4.41317	0.445702	1.96696	0.913285	0.0472071	0.0219188	0.772929	1.59954e-07	1.59954e-07	1	0	0	1	1	0
AACTGC	1	4	6	374.69	295129023	137.032	806976903	24	4	0.00266887	0.0106755	0.00495677	6.4053e-05	2.97406e-05	0.175141	2.17034e-10	2.17034e-10	1	0	0	1	0	0
AACTGCC	86	358	7	374.69	295129023	137.032	806976903	2506	4.16279	0.229523	0.955457	0.443631	0.0066882	0.00310542	0.212647	2.2662e-08	2.2662e-08	1	0	0	1	0	0
AACTGCCACGTATCG	71	511	15	374.69	295129023	137.032	806976903	7665	7.19718	0.18949	1.36379	0.633228	0.0204569	0.00949841	0.787827	6.93152e-08	6.93152e-08	1	0	0	1	1	0
AACTGCCTCCACACT	1	4	15	374.69	295129023	137.032	806976903	60	4	0.00266887	0.0106755	0.00495677	0.000160132	7.43516e-05	0.437853	5.42585e-10	5.42585e-10	1	0	0	1	0	0
AACTGCGGACGCACC	22	158	15	374.69	295129023	137.032	806976903	2370	7.18182	0.0587152	0.421682	0.195792	0.00632523	0.00293689	0.786146	2.14321e-08	2.14321e-08	1	0	0	1	1	0
AACTGCTCG	1727	10952	9	374.69	295129023	137.032	806976903	98568	6.34163	4.60915	29.2295	13.5716	0.263066	0.122145	0.416506	8.91358e-07	8.91358e-07	1	0	0	1	0	0
AACTGCTGACCCTAG	26	217	15	374.69	295129023	137.032	806976903	3255	8.34615	0.0693907	0.579146	0.268905	0.00868719	0.00403357	0.913598	2.94352e-08	2.94352e-08	1	0	0	1	1	0
AACTGGCGCGGGTCT	1	5	15	374.69	295129023	137.032	806976903	75	5	0.00266887	0.0133444	0.00619596	0.000200166	9.29395e-05	0.547317	6.78231e-10	6.78231e-10	1	0	0	1	1	0
AACTGGCTGACCGGC	3	12	15	374.69	295129023	137.032	806976903	180	4	0.00800662	0.0320265	0.0148703	0.000480397	0.000223055	0.437853	1.62775e-09	1.62775e-09	1	0	0	1	0	0
AACTGGTGCCTTGCT	11	83	15	374.69	295129023	137.032	806976903	1245	7.54545	0.0293576	0.221517	0.102853	0.00332275	0.0015428	0.82595	1.12586e-08	1.12586e-08	1	0	0	1	1	0
AACTGTG	3	12	7	374.69	295129023	137.032	806976903	84	4	0.00800662	0.0320265	0.0148703	0.000224185	0.000104092	0.204332	7.59618e-10	7.59618e-10	1	0	0	1	0	0
AACTGTGGGTGGCAT	1980	12291	15	374.69	295129023	137.032	806976903	184365	6.20758	5.28437	32.8031	15.2309	0.492047	0.228464	0.679502	1.66723e-06	1.66723e-06	1	0	0	1	1	0
AACTT	145	765	5	374.69	295129023	137.032	806976903	3825	5.27586	0.386987	2.04169	0.947983	0.0102084	0.00473991	0.192504	3.45898e-08	3.45898e-08	1	0	0	1	0	0
AACTTCTGCCCCTTG	1151	6154	15	374.69	295129023	137.032	806976903	92310	5.34666	3.07187	16.4243	7.62599	0.246364	0.11439	0.585263	8.34766e-07	8.34766e-07	1	0	0	1	1	0
AACTTGACCCCTCCG	7432	33162	15	374.69	295129023	137.032	806976903	497430	4.46206	19.8351	88.5052	41.0941	1.32758	0.616412	0.488431	4.4983e-06	4.4983e-06	1	0	0	1	0	0
AACTTGCCCACACTG	89	596	15	374.69	295129023	137.032	806976903	8940	6.69663	0.23753	1.59065	0.738559	0.0238597	0.0110784	0.733035	8.08451e-08	8.08451e-08	1	0	0	1	1	0
AACTTGCCCCACCAC	1	4	15	374.69	295129023	137.032	806976903	60	4	0.00266887	0.0106755	0.00495677	0.000160132	7.43516e-05	0.437853	5.42585e-10	5.42585e-10	1	0	0	1	0	0
AACTTGCCCCCTCCC	1	4	15	374.69	295129023	137.032	806976903	60	4	0.00266887	0.0106755	0.00495677	0.000160132	7.43516e-05	0.437853	5.42585e-10	5.42585e-10	1	0	0	1	0	0
AACTTGGATGGTATTGAATTGAGG	2	11	24	374.69	295129023	137.032	806976903	264	5.5	0.00533775	0.0293576	0.0136311	0.000704583	0.000327147	0.963277	2.38737e-09	2.38737e-09	1	0	0	1	1	0
AAG	75264	743647	3	374.69	295129023	137.032	806976903	2230941	9.88051	200.87	1984.7	921.522	5.9541	2.76457	0.216311	2.01746e-05	2.01746e-05	1	1	0	0	0	0
AAGAAGAAGAG	254	1261	11	374.69	295129023	137.032	806976903	13871	4.96457	0.677894	3.36545	1.56262	0.03702	0.0171888	0.398521	1.25437e-07	1.25437e-07	1	0	0	1	0	0
AAGAAGCGACGCACC	76	458	15	374.69	295129023	137.032	806976903	6870	6.02632	0.202834	1.22234	0.56755	0.0183352	0.00851325	0.65966	6.21259e-08	6.21259e-08	1	0	0	1	1	0
AAGAAGG	395	1595	7	374.69	295129023	137.032	806976903	11165	4.03797	1.05421	4.25685	1.97651	0.029798	0.0138356	0.206271	1.00966e-07	1.00966e-07	1	0	0	1	0	0
AAGAAGTGGTCAGCAGAGCAGG	1238	5808	22	374.69	295129023	137.032	806976903	127776	4.69144	3.30407	15.5008	7.19723	0.341018	0.158339	0.753192	1.15549e-06	1.15549e-06	1	0	0	1	1	0
AAGAAT	146	715	6	374.69	295129023	137.032	806976903	4290	4.89726	0.389656	1.90825	0.886023	0.0114495	0.00531614	0.214428	3.87948e-08	3.87948e-08	1	0	0	1	0	0
AAGAATAGTGAGGATAAGAGGGGT	1	4	24	374.69	295129023	137.032	806976903	96	4	0.00266887	0.0106755	0.00495677	0.000256212	0.000118963	0.700565	8.68135e-10	8.68135e-10	1	0	0	1	1	0
AAGAATAGTGAGTATAAGAGGGGT	2817	13239	24	374.69	295129023	137.032	806976903	317736	4.69968	7.51822	35.3332	16.4057	0.847997	0.393736	0.823108	2.87331e-06	2.87331e-06	1	0	0	1	1	0
AAGAATCGGGATAGC	1	4	15	374.69	295129023	137.032	806976903	60	4	0.00266887	0.0106755	0.00495677	0.000160132	7.43516e-05	0.437853	5.42585e-10	5.42585e-10	1	0	0	1	0	0
AAGAATGGGCGAGAC	1	4	15	374.69	295129023	137.032	806976903	60	4	0.00266887	0.0106755	0.00495677	0.000160132	7.43516e-05	0.437853	5.42585e-10	5.42585e-10	1	0	0	1	0	0
AAGACACAGAGACGCCTTAGACCG	4	17	24	374.69	295129023	137.032	806976903	408	4.25	0.0106755	0.0453709	0.0210663	0.0010889	0.000505591	0.744351	3.68958e-09	3.68958e-09	1	0	0	1	1	0
AAGACAGGCATGGTG	149	977	15	374.69	295129023	137.032	806976903	14655	6.55705	0.397662	2.60749	1.21069	0.0391124	0.0181604	0.717756	1.32526e-07	1.32526e-07	1	0	0	1	1	0
AAGACATACCCACCG	1543	9449	15	374.69	295129023	137.032	806976903	141735	6.12378	4.11807	25.2182	11.7091	0.378273	0.175637	0.67033	1.28172e-06	1.28172e-06	1	0	0	1	1	0
AAGACCCACTAGACG	1973	13793	15	374.69	295129023	137.032	806976903	206895	6.99088	5.26569	36.8118	17.0922	0.552177	0.256383	0.765245	1.87097e-06	1.87097e-06	1	0	0	1	1	0
AAGACCCCACCCTCTCTACCCCCC	1	5	24	374.69	295129023	137.032	806976903	120	5	0.00266887	0.0133444	0.00619596	0.000320265	0.000148703	0.875706	1.08517e-09	1.08517e-09	1	0	0	1	1	0
AAGACCG	9	36	7	374.69	295129023	137.032	806976903	252	4	0.0240199	0.0960795	0.0446109	0.000672556	0.000312277	0.204332	2.27886e-09	2.27886e-09	1	0	0	1	0	0
AAGACG	129	635	6	374.69	295129023	137.032	806976903	3810	4.92248	0.344285	1.69474	0.786887	0.0101684	0.00472132	0.215532	3.44541e-08	3.44541e-08	1	0	0	1	0	0
AAGACGACAGAGGCC	1	4	15	374.69	295129023	137.032	806976903	60	4	0.00266887	0.0106755	0.00495677	0.000160132	7.43516e-05	0.437853	5.42585e-10	5.42585e-10	1	0	0	1	0	0
AAGACGACCACGATG	759	5121	15	374.69	295129023	137.032	806976903	76815	6.74704	2.02568	13.6673	6.34591	0.20501	0.0951886	0.738553	6.94644e-07	6.94644e-07	1	0	0	1	1	0
AAGACGG	2	8	7	374.69	295129023	137.032	806976903	56	4	0.00533775	0.021351	0.00991354	0.000149457	6.93948e-05	0.204332	5.06412e-10	5.06412e-10	1	0	0	1	0	0
AAGACT	332	1328	6	374.69	295129023	137.032	806976903	7968	4	0.886066	3.54427	1.64565	0.0212656	0.00987389	0.175141	7.20552e-08	7.20552e-08	1	0	0	1	0	0
AAGACTTGTGTAGCC	2	10	15	374.69	295129023	137.032	806976903	150	5	0.00533775	0.0266887	0.0123919	0.000400331	0.000185879	0.547317	1.35646e-09	1.35646e-09	1	0	0	1	1	0
AAGAG	1042	6045	5	374.69	295129023	137.032	806976903	30225	5.80134	2.78097	16.1333	7.49092	0.0806667	0.0374546	0.211678	2.73327e-07	2.73327e-07	1	0	0	1	0	0
AAGAGAAT	1	5	8	374.69	295129023	137.032	806976903	40	5	0.00266887	0.0133444	0.00619596	0.000106755	4.95677e-05	0.291902	3.61723e-10	3.61723e-10	1	0	0	1	0	0
AAGAGAATAG	35	213	10	374.69	295129023	137.032	806976903	2130	6.08571	0.0934106	0.56847	0.263948	0.0056847	0.00263948	0.444108	1.92618e-08	1.92618e-08	1	0	0	1	0	0
AAGAGACCCGATGGG	214	1315	15	374.69	295129023	137.032	806976903	19725	6.14486	0.571139	3.50957	1.62954	0.0526435	0.0244431	0.672637	1.78375e-07	1.78375e-07	1	0	0	1	1	0
AAGAGACGGGACAGG	1	4	15	374.69	295129023	137.032	806976903	60	4	0.00266887	0.0106755	0.00495677	0.000160132	7.43516e-05	0.437853	5.42585e-10	5.42585e-10	1	0	0	1	0	0
AAGAGACTAGCTTCG	1	4	15	374.69	295129023	137.032	806976903	60	4	0.00266887	0.0106755	0.00495677	0.000160132	7.43516e-05	0.437853	5.42585e-10	5.42585e-10	1	0	0	1	0	0
AAGAGACTCTACTAG	2	8	15	374.69	295129023	137.032	806976903	120	4	0.00533775	0.021351	0.00991354	0.000320265	0.000148703	0.437853	1.08517e-09	1.08517e-09	1	0	0	1	0	0
AAGAGACTCTCCACT	1	4	15	374.69	295129023	137.032	806976903	60	4	0.00266887	0.0106755	0.00495677	0.000160132	7.43516e-05	0.437853	5.42585e-10	5.42585e-10	1	0	0	1	0	0
AAGAGAG	7	28	7	374.69	295129023	137.032	806976903	196	4	0.0186821	0.0747285	0.0346974	0.000523099	0.000242882	0.204332	1.77244e-09	1.77244e-09	1	0	0	1	0	0
AAGAGAGACTCTAGG	1	4	15	374.69	295129023	137.032	806976903	60	4	0.00266887	0.0106755	0.00495677	0.000160132	7.43516e-05	0.437853	5.42585e-10	5.42585e-10	1	0	0	1	0	0
AAGAGAGAGGAAGGC	1	4	15	374.69	295129023	137.032	806976903	60	4	0.00266887	0.0106755	0.00495677	0.000160132	7.43516e-05	0.437853	5.42585e-10	5.42585e-10	1	0	0	1	0	0
AAGAGATCC	175	762	9	374.69	295129023	137.032	806976903	6858	4.35429	0.467053	2.03368	0.944265	0.0183031	0.00849838	0.285981	6.20174e-08	6.20174e-08	1	0	0	1	0	0
AAGAGATGCAGGAGG	1	4	15	374.69	295129023	137.032	806976903	60	4	0.00266887	0.0106755	0.00495677	0.000160132	7.43516e-05	0.437853	5.42585e-10	5.42585e-10	1	0	0	1	0	0
AAGAGATGTGGGCAG	440	2928	15	374.69	295129023	137.032	806976903	43920	6.65455	1.1743	7.81446	3.62836	0.117217	0.0544253	0.728429	3.97172e-07	3.97172e-07	1	0	0	1	1	0
AAGAGATTGCGGACG	79	491	15	374.69	295129023	137.032	806976903	7365	6.21519	0.210841	1.31042	0.608444	0.0196563	0.00912666	0.680335	6.66023e-08	6.66023e-08	1	0	0	1	1	0
AAGAGC	376	1504	6	374.69	295129023	137.032	806976903	9024	4	1.0035	4.01399	1.86375	0.0240839	0.0111825	0.175141	8.16047e-08	8.16047e-08	1	0	0	1	0	0
AAGAGCAAGTGGTGGGAGATCGG	5380	23169	23	374.69	295129023	137.032	806976903	532887	4.30651	14.3585	61.8352	28.7109	1.42221	0.66035	0.72282	4.81894e-06	4.81894e-06	1	0	0	1	1	0
AAGAGCACACCAGCACCAGATCGG	8	35	24	374.69	295129023	137.032	806976903	840	4.375	0.021351	0.0934106	0.0433717	0.00224185	0.00104092	0.766243	7.59618e-09	7.59618e-09	1	0	0	1	1	0
AAGAGCACTGGACGATGTGGAGTC	21	89	24	374.69	295129023	137.032	806976903	2136	4.2381	0.0560464	0.23753	0.110288	0.00570072	0.00264692	0.742266	1.9316e-08	1.9316e-08	1	0	0	1	1	0
AAGAGCATC	5	20	9	374.69	295129023	137.032	806976903	180	4	0.0133444	0.0533775	0.0247839	0.000480397	0.000223055	0.262712	1.62775e-09	1.62775e-09	1	0	0	1	0	0
AAGAGCATCGTCTACATCCGGGTG	2	8	24	374.69	295129023	137.032	806976903	192	4	0.00533775	0.021351	0.00991354	0.000512424	0.000237925	0.700565	1.73627e-09	1.73627e-09	1	0	0	1	1	0
AAGAGCCGCCAAGCC	1	4	15	374.69	295129023	137.032	806976903	60	4	0.00266887	0.0106755	0.00495677	0.000160132	7.43516e-05	0.437853	5.42585e-10	5.42585e-10	1	0	0	1	0	0
AAGAGCG	1	4	7	374.69	295129023	137.032	806976903	28	4	0.00266887	0.0106755	0.00495677	7.47285e-05	3.46974e-05	0.204332	2.53206e-10	2.53206e-10	1	0	0	1	0	0
AAGAGCGACATCCAC	122	717	15	374.69	295129023	137.032	806976903	10755	5.87705	0.325603	1.91358	0.888501	0.0287037	0.0133275	0.643321	9.72583e-08	9.72583e-08	1	0	0	1	1	0
AAGAGCGGGCGCCAG	1	4	15	374.69	295129023	137.032	806976903	60	4	0.00266887	0.0106755	0.00495677	0.000160132	7.43516e-05	0.437853	5.42585e-10	5.42585e-10	1	0	0	1	0	0
AAGAGCGGGTGTGACTTAGATGG	1601	6612	23	374.69	295129023	137.032	806976903	152076	4.12992	4.27287	17.6466	8.19354	0.405872	0.188451	0.693181	1.37523e-06	1.37523e-06	1	0	0	1	1	0
AAGAGCGTAGGAAGAGGGTGATG	2527	11161	23	374.69	295129023	137.032	806976903	256703	4.4167	6.74425	29.7873	13.8306	0.685108	0.318105	0.741315	2.32138e-06	2.32138e-06	1	0	0	1	1	0
AAGAGCGTCGTACAG	216	1265	15	374.69	295129023	137.032	806976903	18975	5.85648	0.576477	3.37613	1.56758	0.0506419	0.0235137	0.64107	1.71592e-07	1.71592e-07	1	0	0	1	1	0
AAGAGCGTCGTAGGT	53	292	15	374.69	295129023	137.032	806976903	4380	5.50943	0.14145	0.779311	0.361844	0.0116897	0.00542766	0.603081	3.96087e-08	3.96087e-08	1	0	0	1	1	0
AAGAGCGTCGTAGTAGATCGG	7	30	21	374.69	295129023	137.032	806976903	630	4.28571	0.0186821	0.0800662	0.0371758	0.00168139	0.000780691	0.65678	5.69714e-09	5.69714e-09	1	0	0	1	1	0
AAGAGCGTCGTGTCAGCATGTATG	16	66	24	374.69	295129023	137.032	806976903	1584	4.125	0.042702	0.176146	0.0817867	0.0042275	0.00196288	0.722458	1.43242e-08	1.43242e-08	1	0	0	1	1	0
AAGAGCGTCGTGTGAGAGATCAG	8	37	23	374.69	295129023	137.032	806976903	851	4.625	0.021351	0.0987484	0.0458501	0.00227121	0.00105455	0.776277	7.69566e-09	7.69566e-09	1	0	0	1	1	0
AAGAGCGTCTGGTCC	10	74	15	374.69	295129023	137.032	806976903	1110	7.4	0.0266887	0.197497	0.0917003	0.00296245	0.0013755	0.810029	1.00378e-08	1.00378e-08	1	0	0	1	1	0
AAGAGG	95	388	6	374.69	295129023	137.032	806976903	2328	4.08421	0.253543	1.03552	0.480807	0.00621314	0.00288484	0.178828	2.10523e-08	2.10523e-08	1	0	0	1	0	0
AAGAGGAGCTCCTGGGTAGATCGG	6	29	24	374.69	295129023	137.032	806976903	696	4.83333	0.0160132	0.0773974	0.0359366	0.00185754	0.000862478	0.846516	6.29398e-09	6.29398e-09	1	0	0	1	1	0
AAGAGGC	6	24	7	374.69	295129023	137.032	806976903	168	4	0.0160132	0.064053	0.0297406	0.000448371	0.000208184	0.204332	1.51924e-09	1.51924e-09	1	0	0	1	0	0
AAGAGGCTGTGGGTC	1	4	15	374.69	295129023	137.032	806976903	60	4	0.00266887	0.0106755	0.00495677	0.000160132	7.43516e-05	0.437853	5.42585e-10	5.42585e-10	1	0	0	1	0	0
AAGAGGG	2	8	7	374.69	295129023	137.032	806976903	56	4	0.00533775	0.021351	0.00991354	0.000149457	6.93948e-05	0.204332	5.06412e-10	5.06412e-10	1	0	0	1	0	0
AAGAGGGCTTGGGTG	12217	69848	15	374.69	295129023	137.032	806976903	1047720	5.71728	32.6056	186.416	86.5551	2.79623	1.29833	0.625832	9.47461e-06	9.47461e-06	1	1	0	1	1	0
AAGAGGTGAGGAGGG	6987	38906	15	374.69	295129023	137.032	806976903	583590	5.56834	18.6474	103.835	48.212	1.55753	0.723181	0.609529	5.27745e-06	5.27745e-06	1	0	0	1	1	0
AAGAGTAGCCGTGGG	17	92	15	374.69	295129023	137.032	806976903	1380	5.41176	0.0453709	0.245536	0.114006	0.00368305	0.00171009	0.59239	1.24794e-08	1.24794e-08	1	0	0	1	1	0
AAGAGTATGCCTTGC	1	4	15	374.69	295129023	137.032	806976903	60	4	0.00266887	0.0106755	0.00495677	0.000160132	7.43516e-05	0.437853	5.42585e-10	5.42585e-10	1	0	0	1	0	0
AAGAGTGCGATCAGAGAGCCAGG	40	167	23	374.69	295129023	137.032	806976903	3841	4.175	0.106755	0.445702	0.206945	0.0102511	0.00475974	0.700748	3.47345e-08	3.47345e-08	1	0	0	1	1	0
AAGAT	487	3629	5	374.69	295129023	137.032	806976903	18145	7.45175	1.29974	9.68535	4.49703	0.0484267	0.0224852	0.271898	1.64087e-07	1.64087e-07	1	0	0	1	0	0
AAGATACTGACCAGGACAAGATCGG	11	45	25	374.69	295129023	137.032	806976903	1125	4.09091	0.0293576	0.120099	0.0557637	0.00300248	0.00139409	0.746341	1.01735e-08	1.01735e-08	1	0	0	1	1	0
AAGATCGGAAGCGAAGATGTACCAC	6	25	25	374.69	295129023	137.032	806976903	625	4.16667	0.0160132	0.0667219	0.0309798	0.00166805	0.000774496	0.760162	5.65192e-09	5.65192e-09	1	0	0	1	1	0
AAGATCGGAAGGCGAGAATGTCAC	62	276	24	374.69	295129023	137.032	806976903	6624	4.45161	0.16547	0.736609	0.342017	0.0176786	0.00820841	0.779661	5.99013e-08	5.99013e-08	1	0	0	1	1	0
AAGATCGGAAGTACGGCACTAGAGT	20	80	25	374.69	295129023	137.032	806976903	2000	4	0.0533775	0.21351	0.0991354	0.00533775	0.00247839	0.729755	1.80862e-08	1.80862e-08	1	0	0	1	1	0
AAGATG	403	1959	6	374.69	295129023	137.032	806976903	11754	4.86104	1.07556	5.22832	2.42758	0.0313699	0.0145655	0.212842	1.06292e-07	1.06292e-07	1	0	0	1	0	0
AAGATGATTCGTG	2	10	13	374.69	295129023	137.032	806976903	130	5	0.00533775	0.0266887	0.0123919	0.000346954	0.000161095	0.474341	1.1756e-09	1.1756e-09	1	0	0	1	0	0
AAGATGGCACGCACC	48	291	15	374.69	295129023	137.032	806976903	4365	6.0625	0.128106	0.776642	0.360605	0.0116496	0.00540908	0.663621	3.9473e-08	3.9473e-08	1	0	0	1	1	0
AAGATGGCAGGACGC	1013	5829	15	374.69	295129023	137.032	806976903	87435	5.7542	2.70357	15.5569	7.22326	0.233353	0.108349	0.629873	7.90681e-07	7.90681e-07	1	0	0	1	1	0
AAGATT	1	4	6	374.69	295129023	137.032	806976903	24	4	0.00266887	0.0106755	0.00495677	6.4053e-05	2.97406e-05	0.175141	2.17034e-10	2.17034e-10	1	0	0	1	0	0
AAGATTACTACTAC	2	8	14	374.69	295129023	137.032	806976903	112	4	0.00533775	0.021351	0.00991354	0.000298914	0.00013879	0.408663	1.01282e-09	1.01282e-09	1	0	0	1	0	0
AAGC	1250	8613	4	374.69	295129023	137.032	806976903	34452	6.8904	3.33609	22.987	10.6732	0.0919481	0.0426927	0.201132	3.11552e-07	3.11552e-07	1	0	0	0	0	0
AAGCAAGGTGACGAC	1339	8274	15	374.69	295129023	137.032	806976903	124110	6.17924	3.57362	22.0823	10.2531	0.331234	0.153796	0.6764	1.12234e-06	1.12234e-06	1	0	0	1	1	0
AAGCACCGACCTGGG	689	3786	15	374.69	295129023	137.032	806976903	56790	5.49492	1.83885	10.1044	4.69158	0.151565	0.0703738	0.601492	5.13556e-07	5.13556e-07	1	0	0	1	1	0
AAGCACGTCCTCCAT	166	981	15	374.69	295129023	137.032	806976903	14715	5.90964	0.443033	2.61817	1.21565	0.0392725	0.0182347	0.646889	1.33069e-07	1.33069e-07	1	0	0	1	1	0
AAGCAG	173	692	6	374.69	295129023	137.032	806976903	4152	4	0.461715	1.84686	0.857521	0.0110812	0.00514513	0.175141	3.75469e-08	3.75469e-08	1	0	0	1	0	0
AAGCAGAC	171	801	8	374.69	295129023	137.032	806976903	6408	4.68421	0.456378	2.13777	0.992593	0.0171021	0.00794075	0.273466	5.7948e-08	5.7948e-08	1	0	0	1	0	0
AAGCAGACATGAGGC	49	332	15	374.69	295129023	137.032	806976903	4980	6.77551	0.130775	0.886066	0.411412	0.013291	0.00617118	0.74167	4.50345e-08	4.50345e-08	1	0	0	1	1	0
AAGCAGACGCCGCAATATCAG	30	123	21	374.69	295129023	137.032	806976903	2583	4.1	0.0800662	0.328272	0.152421	0.0068937	0.00320084	0.628319	2.33583e-08	2.33583e-08	1	0	0	1	1	0
AAGCAGATGGTCAGTCAGGGATCG	90	415	24	374.69	295129023	137.032	806976903	9960	4.61111	0.240199	1.10758	0.514265	0.026582	0.0123424	0.807596	9.0069e-08	9.0069e-08	1	0	0	1	1	0
AAGCAGC	270	1080	7	374.69	295129023	137.032	806976903	7560	4	0.720596	2.88238	1.33833	0.0201767	0.0093683	0.204332	6.83657e-08	6.83657e-08	1	0	0	1	0	0
AAGCAGCCACCACTT	4	17	15	374.69	295129023	137.032	806976903	255	4.25	0.0106755	0.0453709	0.0210663	0.000680563	0.000315994	0.465219	2.30598e-09	2.30598e-09	1	0	0	1	0	0
AAGCAGCCGCCGCAATATCACACCC	1	4	25	374.69	295129023	137.032	806976903	100	4	0.00266887	0.0106755	0.00495677	0.000266887	0.000123919	0.729755	9.04308e-10	9.04308e-10	1	0	0	1	1	0
AAGCAGG	192	799	7	374.69	295129023	137.032	806976903	5593	4.16146	0.512424	2.13243	0.990115	0.014927	0.00693081	0.212579	5.05779e-08	5.05779e-08	1	0	0	1	0	0
AAGCAGGCATCCGGC	4	18	15	374.69	295129023	137.032	806976903	270	4.5	0.0106755	0.0480397	0.0223055	0.000720596	0.000334582	0.492585	2.44163e-09	2.44163e-09	1	0	0	1	0	0
AAGCAGGGGGGGACT	1	4	15	374.69	295129023	137.032	806976903	60	4	0.00266887	0.0106755	0.00495677	0.000160132	7.43516e-05	0.437853	5.42585e-10	5.42585e-10	1	0	0	1	0	0
AAGCAGGGGTGGGGG	1	4	15	374.69	295129023	137.032	806976903	60	4	0.00266887	0.0106755	0.00495677	0.000160132	7.43516e-05	0.437853	5.42585e-10	5.42585e-10	1	0	0	1	0	0
AAGCAGGGTC	4	19	10	374.69	295129023	137.032	806976903	190	4.75	0.0106755	0.0507086	0.0235447	0.000507086	0.000235447	0.346634	1.71818e-09	1.71818e-09	1	0	0	1	0	0
AAGCAGGGTGGGACT	164	944	15	374.69	295129023	137.032	806976903	14160	5.7561	0.437695	2.51942	1.1698	0.0377913	0.017547	0.630081	1.2805e-07	1.2805e-07	1	0	0	1	1	0
AAGCAGTCGCGACTC	27	184	15	374.69	295129023	137.032	806976903	2760	6.81481	0.0720596	0.491073	0.228011	0.00736609	0.00342017	0.745972	2.49589e-08	2.49589e-08	1	0	0	1	1	0
AAGCATGT	6	77	8	374.69	295129023	137.032	806976903	616	12.8333	0.0160132	0.205503	0.0954178	0.00164403	0.000763343	0.749216	5.57054e-09	5.57054e-09	1	0	0	1	1	0
AAGCC	65	330	5	374.69	295129023	137.032	806976903	1650	5.07692	0.173477	0.880729	0.408934	0.00440364	0.00204467	0.185246	1.49211e-08	1.49211e-08	1	0	0	1	0	0
AAGCCAC	14	60	7	374.69	295129023	137.032	806976903	420	4.28571	0.0373642	0.160132	0.0743516	0.00112093	0.000520461	0.218927	3.79809e-09	3.79809e-09	1	0	0	1	0	0
AAGCCAGAGACACCC	39	229	15	374.69	295129023	137.032	806976903	3435	5.87179	0.104086	0.611172	0.283775	0.00916758	0.00425663	0.642746	3.1063e-08	3.1063e-08	1	0	0	1	1	0
AAGCCATATTCTGGATGAGCTTCAC	3	13	25	374.69	295129023	137.032	806976903	325	4.33333	0.00800662	0.0346954	0.0161095	0.000867384	0.000402738	0.790568	2.939e-09	2.939e-09	1	0	0	1	1	0
AAGCCATCCACGGCC	1	4	15	374.69	295129023	137.032	806976903	60	4	0.00266887	0.0106755	0.00495677	0.000160132	7.43516e-05	0.437853	5.42585e-10	5.42585e-10	1	0	0	1	0	0
AAGCCATTCCTCACC	8	49	15	374.69	295129023	137.032	806976903	735	6.125	0.021351	0.130775	0.0607204	0.00196162	0.000910807	0.670463	6.64666e-09	6.64666e-09	1	0	0	1	1	0
AAGCCC	218	873	6	374.69	295129023	137.032	806976903	5238	4.00459	0.581815	2.32993	1.08182	0.0139796	0.00649089	0.175342	4.73676e-08	4.73676e-08	1	0	0	1	0	0
AAGCCCACCACCAGC	65	308	15	374.69	295129023	137.032	806976903	4620	4.73846	0.173477	0.822013	0.381671	0.0123302	0.00572507	0.518688	4.1779e-08	4.1779e-08	1	0	0	1	1	0
AAGCCCACTCCCATC	2	8	15	374.69	295129023	137.032	806976903	120	4	0.00533775	0.021351	0.00991354	0.000320265	0.000148703	0.437853	1.08517e-09	1.08517e-09	1	0	0	1	0	0
AAGCCCAGACACCCG	5825	31311	15	374.69	295129023	137.032	806976903	469665	5.37528	15.5462	83.5651	38.8004	1.25348	0.582006	0.588396	4.24722e-06	4.24722e-06	1	0	0	1	1	0
AAGCCCCACTAGACG	1	4	15	374.69	295129023	137.032	806976903	60	4	0.00266887	0.0106755	0.00495677	0.000160132	7.43516e-05	0.437853	5.42585e-10	5.42585e-10	1	0	0	1	0	0
AAGCCCCTGCATCATTACTGGG	9	40	22	374.69	295129023	137.032	806976903	880	4.44444	0.0240199	0.106755	0.0495677	0.00234861	0.00109049	0.713539	7.95791e-09	7.95791e-09	1	0	0	1	1	0
AAGCCCGCCCTTCAC	159	640	15	374.69	295129023	137.032	806976903	9600	4.02516	0.424351	1.70808	0.793083	0.0256212	0.0118963	0.440607	8.68135e-08	8.68135e-08	1	0	0	1	0	0
AAGCCCTCACCCGTC	15	88	15	374.69	295129023	137.032	806976903	1320	5.86667	0.0400331	0.234861	0.109049	0.00352291	0.00163573	0.642185	1.19369e-08	1.19369e-08	1	0	0	1	1	0
AAGCCCTCTCCTCAC	12277	65480	15	374.69	295129023	137.032	806976903	982200	5.33355	32.7658	174.758	81.1423	2.62137	1.21714	0.583828	8.88211e-06	8.88211e-06	1	1	0	1	1	0
AAGCCCTGGCGGATG	1	5	15	374.69	295129023	137.032	806976903	75	5	0.00266887	0.0133444	0.00619596	0.000200166	9.29395e-05	0.547317	6.78231e-10	6.78231e-10	1	0	0	1	1	0
AAGCCGAGTCACCGC	29	128	15	374.69	295129023	137.032	806976903	1920	4.41379	0.0773974	0.341616	0.158617	0.00512424	0.00237925	0.483148	1.73627e-08	1.73627e-08	1	0	0	1	0	0
AAGCCGCTGACCATC	16	83	15	374.69	295129023	137.032	806976903	1245	5.1875	0.042702	0.221517	0.102853	0.00332275	0.0015428	0.567841	1.12586e-08	1.12586e-08	1	0	0	1	1	0
AAGCCGTCCATCCCC	142	607	15	374.69	295129023	137.032	806976903	9105	4.27465	0.37898	1.62001	0.75219	0.0243001	0.0112829	0.467917	8.23372e-08	8.23372e-08	1	0	0	1	0	0
AAGCCGTCCCCACAC	18	95	15	374.69	295129023	137.032	806976903	1425	5.27778	0.0480397	0.253543	0.117723	0.00380315	0.00176585	0.577723	1.28864e-08	1.28864e-08	1	0	0	1	1	0
AAGCCGTCGTCCACC	80	443	15	374.69	295129023	137.032	806976903	6645	5.5375	0.21351	1.18231	0.548962	0.0177347	0.00823444	0.606153	6.00912e-08	6.00912e-08	1	0	0	1	1	0
AAGCCTGGTGGGTGG	197	1010	15	374.69	295129023	137.032	806976903	15150	5.1269	0.525768	2.69556	1.25158	0.0404334	0.0187738	0.561208	1.37003e-07	1.37003e-07	1	0	0	1	1	0
AAGCCTGGTGTGCAG	1	6	15	374.69	295129023	137.032	806976903	90	6	0.00266887	0.0160132	0.00743516	0.000240199	0.000111527	0.65678	8.13877e-10	8.13877e-10	1	0	0	1	1	0
AAGCGACGGGTGACT	5	20	15	374.69	295129023	137.032	806976903	300	4	0.0133444	0.0533775	0.0247839	0.000800662	0.000371758	0.437853	2.71292e-09	2.71292e-09	1	0	0	1	0	0
AAGCGAGGAATGCGG	1	4	15	374.69	295129023	137.032	806976903	60	4	0.00266887	0.0106755	0.00495677	0.000160132	7.43516e-05	0.437853	5.42585e-10	5.42585e-10	1	0	0	1	0	0
AAGCGG	1	4	6	374.69	295129023	137.032	806976903	24	4	0.00266887	0.0106755	0.00495677	6.4053e-05	2.97406e-05	0.175141	2.17034e-10	2.17034e-10	1	0	0	1	0	0
AAGCTAATCCAGACT	1	4	15	374.69	295129023	137.032	806976903	60	4	0.00266887	0.0106755	0.00495677	0.000160132	7.43516e-05	0.437853	5.42585e-10	5.42585e-10	1	0	0	1	0	0
AAGCTAC	2	8	7	374.69	295129023	137.032	806976903	56	4	0.00533775	0.021351	0.00991354	0.000149457	6.93948e-05	0.204332	5.06412e-10	5.06412e-10	1	0	0	1	0	0
AAGCTC	220	1397	6	374.69	295129023	137.032	806976903	8382	6.35	0.587152	3.72842	1.73115	0.0223705	0.0103869	0.278037	7.57991e-08	7.57991e-08	1	0	0	1	0	0
AAGCTCCACCCAGAC	175	1009	15	374.69	295129023	137.032	806976903	15135	5.76571	0.467053	2.69289	1.25035	0.0403934	0.0187552	0.631134	1.36867e-07	1.36867e-07	1	0	0	1	1	0
AAGCTCCCATCCATACACCATAC	8	36	23	374.69	295129023	137.032	806976903	828	4.5	0.021351	0.0960795	0.0446109	0.00220983	0.00102605	0.755297	7.48767e-09	7.48767e-09	1	0	0	1	1	0
AAGCTG	2	8	6	374.69	295129023	137.032	806976903	48	4	0.00533775	0.021351	0.00991354	0.000128106	5.94813e-05	0.175141	4.34068e-10	4.34068e-10	1	0	0	1	0	0
AAGCTGCGAATCTGAGTGGCCCG	6	25	23	374.69	295129023	137.032	806976903	575	4.16667	0.0160132	0.0667219	0.0309798	0.0015346	0.000712536	0.699349	5.19977e-09	5.19977e-09	1	0	0	1	1	0
AAGCTGGGTC	4	33	10	374.69	295129023	137.032	806976903	330	8.25	0.0106755	0.0880729	0.0408934	0.000880729	0.000408934	0.602048	2.98422e-09	2.98422e-09	1	0	0	1	1	0
AAGCTGGGTGGACCG	1	4	15	374.69	295129023	137.032	806976903	60	4	0.00266887	0.0106755	0.00495677	0.000160132	7.43516e-05	0.437853	5.42585e-10	5.42585e-10	1	0	0	1	0	0
AAGCTT	1	4	6	374.69	295129023	137.032	806976903	24	4	0.00266887	0.0106755	0.00495677	6.4053e-05	2.97406e-05	0.175141	2.17034e-10	2.17034e-10	1	0	0	1	0	0
AAGG	6870	48330	4	374.69	295129023	137.032	806976903	193320	7.03493	18.3352	128.987	59.8902	0.515947	0.239561	0.205351	1.74821e-06	1.74821e-06	1	0	0	0	0	0
AAGGAAGGAGCTGCG	4	20	15	374.69	295129023	137.032	806976903	300	5	0.0106755	0.0533775	0.0247839	0.000800662	0.000371758	0.547317	2.71292e-09	2.71292e-09	1	0	0	1	1	0
AAGGAC	189	1439	6	374.69	295129023	137.032	806976903	8634	7.61376	0.504417	3.84051	1.7832	0.0230431	0.0106992	0.333371	7.80779e-08	7.80779e-08	1	0	0	1	0	0
AAGGACACACATCGC	274	1525	15	374.69	295129023	137.032	806976903	22875	5.56569	0.731272	4.07003	1.88977	0.0610505	0.0283465	0.609239	2.0686e-07	2.0686e-07	1	0	0	1	1	0
AAGGACACCACGCACACCTACGCC	4	17	24	374.69	295129023	137.032	806976903	408	4.25	0.0106755	0.0453709	0.0210663	0.0010889	0.000505591	0.744351	3.68958e-09	3.68958e-09	1	0	0	1	1	0
AAGGACAGACAAGGC	92	528	15	374.69	295129023	137.032	806976903	7920	5.73913	0.245536	1.40917	0.654294	0.0211375	0.00981441	0.628224	7.16212e-08	7.16212e-08	1	0	0	1	1	0
AAGGACC	35	153	7	374.69	295129023	137.032	806976903	1071	4.37143	0.0934106	0.408338	0.189597	0.00285836	0.00132718	0.223305	9.68514e-09	9.68514e-09	1	0	0	1	0	0
AAGGAG	934	4504	6	374.69	295129023	137.032	806976903	27024	4.82227	2.49273	12.0206	5.58132	0.0721237	0.0334879	0.211145	2.4438e-07	2.4438e-07	1	0	0	1	0	0
AAGGAGAGCGTCGTGAGTCTATG	11	47	23	374.69	295129023	137.032	806976903	1081	4.27273	0.0293576	0.125437	0.0582421	0.00288505	0.00133957	0.717151	9.77557e-09	9.77557e-09	1	0	0	1	1	0
AAGGAGAGGTGGCGG	1	4	15	374.69	295129023	137.032	806976903	60	4	0.00266887	0.0106755	0.00495677	0.000160132	7.43516e-05	0.437853	5.42585e-10	5.42585e-10	1	0	0	1	0	0
AAGGAGATGAGGTGG	1	5	15	374.69	295129023	137.032	806976903	75	5	0.00266887	0.0133444	0.00619596	0.000200166	9.29395e-05	0.547317	6.78231e-10	6.78231e-10	1	0	0	1	1	0
AAGGAGC	1	4	7	374.69	295129023	137.032	806976903	28	4	0.00266887	0.0106755	0.00495677	7.47285e-05	3.46974e-05	0.204332	2.53206e-10	2.53206e-10	1	0	0	1	0	0
AAGGAGCGGAGGGTC	1	4	15	374.69	295129023	137.032	806976903	60	4	0.00266887	0.0106755	0.00495677	0.000160132	7.43516e-05	0.437853	5.42585e-10	5.42585e-10	1	0	0	1	0	0
AAGGAGG	1	8	7	374.69	295129023	137.032	806976903	56	8	0.00266887	0.021351	0.00991354	0.000149457	6.93948e-05	0.408663	5.06412e-10	5.06412e-10	1	0	0	1	0	0
AAGGAGGAGCGGGGC	1	4	15	374.69	295129023	137.032	806976903	60	4	0.00266887	0.0106755	0.00495677	0.000160132	7.43516e-05	0.437853	5.42585e-10	5.42585e-10	1	0	0	1	0	0
AAGGAGGGACAGGGAGAGGACG	91	371	22	374.69	295129023	137.032	806976903	8162	4.07692	0.242868	0.990152	0.459741	0.0217834	0.0101143	0.654534	7.38096e-08	7.38096e-08	1	0	0	1	1	0
AAGGAGGTGGGTGTC	18	118	15	374.69	295129023	137.032	806976903	1770	6.55556	0.0480397	0.314927	0.146225	0.00472391	0.00219337	0.717593	1.60062e-08	1.60062e-08	1	0	0	1	1	0
AAGGAGTGGTCAGCAGAGCAGG	1	4	22	374.69	295129023	137.032	806976903	88	4	0.00266887	0.0106755	0.00495677	0.000234861	0.000109049	0.642185	7.95791e-10	7.95791e-10	1	0	0	1	1	0
AAGGAT	570	4923	6	374.69	295129023	137.032	806976903	29538	8.63684	1.52126	13.1389	6.10055	0.0788332	0.0366033	0.378167	2.67114e-07	2.67114e-07	1	0	0	1	0	0
AAGGATATGAGGTGG	615	4035	15	374.69	295129023	137.032	806976903	60525	6.56098	1.64136	10.7689	5.00014	0.161534	0.0750021	0.718186	5.47332e-07	5.47332e-07	1	0	0	1	1	0
AAGGATCAC	238	1075	9	374.69	295129023	137.032	806976903	9675	4.51681	0.635192	2.86904	1.33213	0.0258214	0.0119892	0.296655	8.74918e-08	8.74918e-08	1	0	0	1	0	0
AAGGATGGTCGCAGC	307	1701	15	374.69	295129023	137.032	806976903	25515	5.54072	0.819344	4.53976	2.10787	0.0680963	0.031618	0.606505	2.30734e-07	2.30734e-07	1	0	0	1	1	0
AAGGATGGTGAGATGGTGGCAGG	6	24	23	374.69	295129023	137.032	806976903	552	4	0.0160132	0.064053	0.0297406	0.00147322	0.000684034	0.671375	4.99178e-09	4.99178e-09	1	0	0	1	1	0
AAGGCAC	1	4	7	374.69	295129023	137.032	806976903	28	4	0.00266887	0.0106755	0.00495677	7.47285e-05	3.46974e-05	0.204332	2.53206e-10	2.53206e-10	1	0	0	1	0	0
AAGGCACACAGGGGATAGGAC	11	57	21	374.69	295129023	137.032	806976903	1197	5.18182	0.0293576	0.152126	0.070634	0.00319464	0.00148331	0.794107	1.08246e-08	1.08246e-08	1	0	0	1	1	0
AAGGCAGACACCCAG	4113	25456	15	374.69	295129023	137.032	806976903	381840	6.18916	10.9771	67.9389	31.5449	1.01908	0.473173	0.677486	3.45301e-06	3.45301e-06	1	0	0	1	1	0
AAGGCAGACATGGAC	1014	6800	15	374.69	295129023	137.032	806976903	102000	6.70611	2.70624	18.1483	8.42651	0.272225	0.126398	0.734073	9.22394e-07	9.22394e-07	1	0	0	1	1	0
AAGGCG	238	1351	6	374.69	295129023	137.032	806976903	8106	5.67647	0.635192	3.60565	1.67415	0.0216339	0.0100449	0.248546	7.33032e-08	7.33032e-08	1	0	0	1	0	0
AAGGCGAATGGACCC	91	560	15	374.69	295129023	137.032	806976903	8400	6.15385	0.242868	1.49457	0.693948	0.0224185	0.0104092	0.67362	7.59618e-08	7.59618e-08	1	0	0	1	1	0
AAGGCGATACGTGCC	21	116	15	374.69	295129023	137.032	806976903	1740	5.52381	0.0560464	0.309589	0.143746	0.00464384	0.0021562	0.604654	1.5735e-08	1.5735e-08	1	0	0	1	1	0
AAGGCGATGGGTGAC	53	312	15	374.69	295129023	137.032	806976903	4680	5.88679	0.14145	0.832689	0.386628	0.0124903	0.00579942	0.644388	4.23216e-08	4.23216e-08	1	0	0	1	1	0
AAGGCGCACGTGGTC	1	4	15	374.69	295129023	137.032	806976903	60	4	0.00266887	0.0106755	0.00495677	0.000160132	7.43516e-05	0.437853	5.42585e-10	5.42585e-10	1	0	0	1	0	0
AAGGCGG	1	4	7	374.69	295129023	137.032	806976903	28	4	0.00266887	0.0106755	0.00495677	7.47285e-05	3.46974e-05	0.204332	2.53206e-10	2.53206e-10	1	0	0	1	0	0
AAGGCTGGCGATTCC	87	506	15	374.69	295129023	137.032	806976903	7590	5.81609	0.232192	1.35045	0.627032	0.0202568	0.00940547	0.636649	6.8637e-08	6.8637e-08	1	0	0	1	1	0
AAGGG	177	898	5	374.69	295129023	137.032	806976903	4490	5.07345	0.472391	2.39665	1.1128	0.0119832	0.00556398	0.185119	4.06034e-08	4.06034e-08	1	0	0	1	0	0
AAGGGAAGGTAGGGT	21	114	15	374.69	295129023	137.032	806976903	1710	5.42857	0.0560464	0.304252	0.141268	0.00456378	0.00211902	0.594229	1.54637e-08	1.54637e-08	1	0	0	1	1	0
AAGGGAAGTGGGCCT	449	2693	15	374.69	295129023	137.032	806976903	40395	5.99777	1.19832	7.18728	3.33715	0.107809	0.0500572	0.656536	3.65295e-07	3.65295e-07	1	0	0	1	1	0
AAGGGAAT	1	4	8	374.69	295129023	137.032	806976903	32	4	0.00266887	0.0106755	0.00495677	8.5404e-05	3.96542e-05	0.233522	2.89378e-10	2.89378e-10	1	0	0	1	0	0
AAGGGAC	41	217	7	374.69	295129023	137.032	806976903	1519	5.29268	0.109424	0.579146	0.268905	0.00405402	0.00188233	0.270365	1.37364e-08	1.37364e-08	1	0	0	1	0	0
AAGGGACCTCTGTGT	39	264	15	374.69	295129023	137.032	806976903	3960	6.76923	0.104086	0.704583	0.327147	0.0105687	0.0049072	0.740982	3.58106e-08	3.58106e-08	1	0	0	1	1	0
AAGGGACGCGAGCACAAGGGGC	1	4	22	374.69	295129023	137.032	806976903	88	4	0.00266887	0.0106755	0.00495677	0.000234861	0.000109049	0.642185	7.95791e-10	7.95791e-10	1	0	0	1	1	0
AAGGGACGCGGACGT	10	41	15	374.69	295129023	137.032	806976903	615	4.1	0.0266887	0.109424	0.0508069	0.00164136	0.000762104	0.4488	5.56149e-09	5.56149e-09	1	0	0	1	0	0
AAGGGAGGAAGTGAG	9716	60152	15	374.69	295129023	137.032	806976903	902280	6.19103	25.9308	160.538	74.5399	2.40807	1.1181	0.67769	8.15939e-06	8.15939e-06	1	0	0	1	1	0
AAGGGAGTGGCGTAG	54	305	15	374.69	295129023	137.032	806976903	4575	5.64815	0.144119	0.814007	0.377954	0.0122101	0.00566931	0.618265	4.13721e-08	4.13721e-08	1	0	0	1	1	0
AAGGGATATGGGGGG	1	4	15	374.69	295129023	137.032	806976903	60	4	0.00266887	0.0106755	0.00495677	0.000160132	7.43516e-05	0.437853	5.42585e-10	5.42585e-10	1	0	0	1	0	0
AAGGGATGGCGTGGC	588	2729	15	374.69	295129023	137.032	806976903	40935	4.64116	1.5693	7.28336	3.38176	0.10925	0.0507264	0.508036	3.70178e-07	3.70178e-07	1	0	0	1	1	0
AAGGGATGGGCACGC	49	201	15	374.69	295129023	137.032	806976903	3015	4.10204	0.130775	0.536444	0.249078	0.00804666	0.00373617	0.449023	2.72649e-08	2.72649e-08	1	0	0	1	0	0
AAGGGATGGGTGGCG	1	4	15	374.69	295129023	137.032	806976903	60	4	0.00266887	0.0106755	0.00495677	0.000160132	7.43516e-05	0.437853	5.42585e-10	5.42585e-10	1	0	0	1	0	0
AAGGGCAGGACGGGG	1	4	15	374.69	295129023	137.032	806976903	60	4	0.00266887	0.0106755	0.00495677	0.000160132	7.43516e-05	0.437853	5.42585e-10	5.42585e-10	1	0	0	1	0	0
AAGGGCC	1	4	7	374.69	295129023	137.032	806976903	28	4	0.00266887	0.0106755	0.00495677	7.47285e-05	3.46974e-05	0.204332	2.53206e-10	2.53206e-10	1	0	0	1	0	0
AAGGGCGGATAGGGG	1	4	15	374.69	295129023	137.032	806976903	60	4	0.00266887	0.0106755	0.00495677	0.000160132	7.43516e-05	0.437853	5.42585e-10	5.42585e-10	1	0	0	1	0	0
AAGGGG	1	4	6	374.69	295129023	137.032	806976903	24	4	0.00266887	0.0106755	0.00495677	6.4053e-05	2.97406e-05	0.175141	2.17034e-10	2.17034e-10	1	0	0	1	0	0
AAGGGGAGTGGGCCT	1	4	15	374.69	295129023	137.032	806976903	60	4	0.00266887	0.0106755	0.00495677	0.000160132	7.43516e-05	0.437853	5.42585e-10	5.42585e-10	1	0	0	1	0	0
AAGGGGATCGCTGCC	1	4	15	374.69	295129023	137.032	806976903	60	4	0.00266887	0.0106755	0.00495677	0.000160132	7.43516e-05	0.437853	5.42585e-10	5.42585e-10	1	0	0	1	0	0
AAGGGGC	1	4	7	374.69	295129023	137.032	806976903	28	4	0.00266887	0.0106755	0.00495677	7.47285e-05	3.46974e-05	0.204332	2.53206e-10	2.53206e-10	1	0	0	1	0	0
AAGGGGCAATGGGCG	1	4	15	374.69	295129023	137.032	806976903	60	4	0.00266887	0.0106755	0.00495677	0.000160132	7.43516e-05	0.437853	5.42585e-10	5.42585e-10	1	0	0	1	0	0
AAGGGGCAGAAGTGC	1	5	15	374.69	295129023	137.032	806976903	75	5	0.00266887	0.0133444	0.00619596	0.000200166	9.29395e-05	0.547317	6.78231e-10	6.78231e-10	1	0	0	1	1	0
AAGGGGG	354	1438	7	374.69	295129023	137.032	806976903	10066	4.06215	0.944782	3.83784	1.78196	0.0268649	0.0124737	0.207506	9.10276e-08	9.10276e-08	1	0	0	1	0	0
AAGGGGGAG	1	4	9	374.69	295129023	137.032	806976903	36	4	0.00266887	0.0106755	0.00495677	9.60795e-05	4.46109e-05	0.262712	3.25551e-10	3.25551e-10	1	0	0	1	0	0
AAGGGGTCGTGGGCG	1	4	15	374.69	295129023	137.032	806976903	60	4	0.00266887	0.0106755	0.00495677	0.000160132	7.43516e-05	0.437853	5.42585e-10	5.42585e-10	1	0	0	1	0	0
AAGGGTAGGTCGATG	16	114	15	374.69	295129023	137.032	806976903	1710	7.125	0.042702	0.304252	0.141268	0.00456378	0.00211902	0.779926	1.54637e-08	1.54637e-08	1	0	0	1	1	0
AAGGGTC	3142	13513	7	374.69	295129023	137.032	806976903	94591	4.30076	8.3856	36.0645	16.7452	0.252451	0.117216	0.219695	8.55394e-07	8.55394e-07	1	0	0	1	0	0
AAGGGTCAAGTGGGC	19804	108259	15	374.69	295129023	137.032	806976903	1623885	5.46652	52.8544	288.93	134.154	4.33395	2.01231	0.598384	1.46849e-05	1.46849e-05	1	1	0	1	1	0
AAGGGTCAAGTGGGT	1	4	15	374.69	295129023	137.032	806976903	60	4	0.00266887	0.0106755	0.00495677	0.000160132	7.43516e-05	0.437853	5.42585e-10	5.42585e-10	1	0	0	1	0	0
AAGGGTG	2	8	7	374.69	295129023	137.032	806976903	56	4	0.00533775	0.021351	0.00991354	0.000149457	6.93948e-05	0.204332	5.06412e-10	5.06412e-10	1	0	0	1	0	0
AAGGGTGGACGATGG	17	116	15	374.69	295129023	137.032	806976903	1740	6.82353	0.0453709	0.309589	0.143746	0.00464384	0.0021562	0.746926	1.5735e-08	1.5735e-08	1	0	0	1	1	0
AAGGGTGGTGAGATGGTGAGATG	4	20	23	374.69	295129023	137.032	806976903	460	5	0.0106755	0.0533775	0.0247839	0.00122768	0.000570029	0.839219	4.15982e-09	4.15982e-09	1	0	0	1	1	0
AAGGGTGTCGCTGTG	222	1289	15	374.69	295129023	137.032	806976903	19335	5.80631	0.59249	3.44018	1.59732	0.0516027	0.0239598	0.635578	1.74848e-07	1.74848e-07	1	0	0	1	1	0
AAGGGTGTGGGTGAG	29	181	15	374.69	295129023	137.032	806976903	2715	6.24138	0.0773974	0.483066	0.224294	0.00724599	0.00336441	0.683202	2.4552e-08	2.4552e-08	1	0	0	1	1	0
AAGGTATGCGTGGATTGGAGATGG	3694	14799	24	374.69	295129023	137.032	806976903	355176	4.00623	9.85882	39.4967	18.3388	0.94792	0.440132	0.701656	3.21188e-06	3.21188e-06	1	0	0	1	1	0
AAGGTCCGCATCGTC	115	655	15	374.69	295129023	137.032	806976903	9825	5.69565	0.306921	1.74811	0.811671	0.0262217	0.0121751	0.623465	8.88482e-08	8.88482e-08	1	0	0	1	1	0
AAGGTCTGATTGGGG	2177	12705	15	374.69	295129023	137.032	806976903	190575	5.83601	5.81014	33.908	15.7439	0.508621	0.236159	0.638829	1.72338e-06	1.72338e-06	1	0	0	1	1	0
AAGGTGAAGTGCTGG	111	740	15	374.69	295129023	137.032	806976903	11100	6.66667	0.296245	1.97497	0.917003	0.0296245	0.013755	0.729755	1.00378e-07	1.00378e-07	1	0	0	1	1	0
AAGGTGACAAGGTGGCGCCGGAC	65	269	23	374.69	295129023	137.032	806976903	6187	4.13846	0.173477	0.717927	0.333343	0.0165123	0.00766689	0.694615	5.59495e-08	5.59495e-08	1	0	0	1	1	0
AAGGTGAGATGTGGAGACGGCAAT	460	1883	24	374.69	295129023	137.032	806976903	45192	4.09348	1.22768	5.02549	2.3334	0.120612	0.0560016	0.716937	4.08675e-07	4.08675e-07	1	0	0	1	1	0
AAGGTGAGTGAGGCT	465	3012	15	374.69	295129023	137.032	806976903	45180	6.47742	1.24103	8.03865	3.73245	0.12058	0.0559867	0.70904	4.08566e-07	4.08566e-07	1	0	0	1	1	0
AAGGTGC	2	8	7	374.69	295129023	137.032	806976903	56	4	0.00533775	0.021351	0.00991354	0.000149457	6.93948e-05	0.204332	5.06412e-10	5.06412e-10	1	0	0	1	0	0
AAGGTGGTAGGGCAG	8568	49036	15	374.69	295129023	137.032	806976903	735540	5.72316	22.8669	130.871	60.7651	1.96306	0.911476	0.626476	6.65154e-06	6.65154e-06	1	0	0	1	1	0
AAGGTGGTCGCAGTC	193	1252	15	374.69	295129023	137.032	806976903	18780	6.48705	0.515093	3.34143	1.55147	0.0501215	0.023272	0.710094	1.69829e-07	1.69829e-07	1	0	0	1	1	0
AAGT	918	7585	4	374.69	295129023	137.032	806976903	30340	8.26253	2.45003	20.2434	9.39928	0.0809736	0.0375971	0.241185	2.74367e-07	2.74367e-07	1	0	0	0	0	0
AAGTAATTATC	1	4	11	374.69	295129023	137.032	806976903	44	4	0.00266887	0.0106755	0.00495677	0.00011743	5.45245e-05	0.321092	3.97895e-10	3.97895e-10	1	0	0	1	0	0
AAGTAT	1	4	6	374.69	295129023	137.032	806976903	24	4	0.00266887	0.0106755	0.00495677	6.4053e-05	2.97406e-05	0.175141	2.17034e-10	2.17034e-10	1	0	0	1	0	0
AAGTATAC	4	16	8	374.69	295129023	137.032	806976903	128	4	0.0106755	0.042702	0.0198271	0.000341616	0.000158617	0.233522	1.15751e-09	1.15751e-09	1	0	0	1	0	0
AAGTATCATCACACGCACCAGAGT	8	35	24	374.69	295129023	137.032	806976903	840	4.375	0.021351	0.0934106	0.0433717	0.00224185	0.00104092	0.766243	7.59618e-09	7.59618e-09	1	0	0	1	1	0
AAGTATG	217	896	7	374.69	295129023	137.032	806976903	6272	4.12903	0.579146	2.39131	1.11032	0.0167392	0.00777222	0.210923	5.67182e-08	5.67182e-08	1	0	0	1	0	0
AAGTATTCCTATGC	2	14	14	374.69	295129023	137.032	806976903	196	7	0.00533775	0.0373642	0.0173487	0.000523099	0.000242882	0.71516	1.77244e-09	1.77244e-09	1	0	0	1	1	0
AAGTCAATGACACCC	1	5	15	374.69	295129023	137.032	806976903	75	5	0.00266887	0.0133444	0.00619596	0.000200166	9.29395e-05	0.547317	6.78231e-10	6.78231e-10	1	0	0	1	1	0
AAGTCACAGTGGAGG	2	8	15	374.69	295129023	137.032	806976903	120	4	0.00533775	0.021351	0.00991354	0.000320265	0.000148703	0.437853	1.08517e-09	1.08517e-09	1	0	0	1	0	0
AAGTCATCCTCCACC	1	4	15	374.69	295129023	137.032	806976903	60	4	0.00266887	0.0106755	0.00495677	0.000160132	7.43516e-05	0.437853	5.42585e-10	5.42585e-10	1	0	0	1	0	0
AAGTCATCTCGGTGC	55	335	15	374.69	295129023	137.032	806976903	5025	6.09091	0.146788	0.894073	0.41513	0.0134111	0.00622694	0.666731	4.54415e-08	4.54415e-08	1	0	0	1	1	0
AAGTCCGATATGTCT	2	8	15	374.69	295129023	137.032	806976903	120	4	0.00533775	0.021351	0.00991354	0.000320265	0.000148703	0.437853	1.08517e-09	1.08517e-09	1	0	0	1	0	0
AAGTCGAAT	179	852	9	374.69	295129023	137.032	806976903	7668	4.75978	0.477729	2.27388	1.05579	0.0204649	0.00950213	0.312613	6.93423e-08	6.93423e-08	1	0	0	1	0	0
AAGTCGACTTATCCC	1	4	15	374.69	295129023	137.032	806976903	60	4	0.00266887	0.0106755	0.00495677	0.000160132	7.43516e-05	0.437853	5.42585e-10	5.42585e-10	1	0	0	1	0	0
AAGTCGG	223	919	7	374.69	295129023	137.032	806976903	6433	4.12108	0.595159	2.4527	1.13882	0.0171689	0.00797173	0.210516	5.81741e-08	5.81741e-08	1	0	0	1	0	0
AAGTCTCGGCTGTGG	42	259	15	374.69	295129023	137.032	806976903	3885	6.16667	0.112093	0.691238	0.320951	0.0103686	0.00481426	0.675024	3.51324e-08	3.51324e-08	1	0	0	1	1	0
AAGTCTGTGGGTGCC	1289	6070	15	374.69	295129023	137.032	806976903	91050	4.70908	3.44018	16.2001	7.5219	0.243001	0.112829	0.515471	8.23372e-07	8.23372e-07	1	0	0	1	1	0
AAGTCTGTGGTCCCG	42	227	15	374.69	295129023	137.032	806976903	3405	5.40476	0.112093	0.605834	0.281297	0.00908752	0.00421945	0.591623	3.07917e-08	3.07917e-08	1	0	0	1	1	0
AAGTGAG	2	10	7	374.69	295129023	137.032	806976903	70	5	0.00533775	0.0266887	0.0123919	0.000186821	8.67435e-05	0.255414	6.33015e-10	6.33015e-10	1	0	0	1	0	0
AAGTGAGGACGTGCC	41	212	15	374.69	295129023	137.032	806976903	3180	5.17073	0.109424	0.565801	0.262709	0.00848702	0.00394063	0.566005	2.8757e-08	2.8757e-08	1	0	0	1	1	0
AAGTGAGGGTGCAGG	10846	56262	15	374.69	295129023	137.032	806976903	843930	5.18735	28.9466	150.156	69.7195	2.25234	1.04579	0.567825	7.63172e-06	7.63172e-06	1	0	0	1	1	0
AAGTGCAGACAGGTG	134	854	15	374.69	295129023	137.032	806976903	12810	6.37313	0.357629	2.27922	1.05827	0.0341883	0.0158741	0.697624	1.15842e-07	1.15842e-07	1	0	0	1	1	0
AAGTGGAGGGAGGGC	3632	15362	15	374.69	295129023	137.032	806976903	230430	4.22963	9.69335	40.9992	19.0365	0.614989	0.285547	0.462989	2.0838e-06	2.0838e-06	1	0	0	1	0	0
AAGTGGCACATCAGG	49	356	15	374.69	295129023	137.032	806976903	5340	7.26531	0.130775	0.950119	0.441153	0.0142518	0.00661729	0.795284	4.829e-08	4.829e-08	1	0	0	1	1	0
AAGTGGCGGCTGAGC	168	919	15	374.69	295129023	137.032	806976903	13785	5.47024	0.448371	2.4527	1.13882	0.0367904	0.0170823	0.59879	1.24659e-07	1.24659e-07	1	0	0	1	1	0
AAGTGGCGGCTGTGG	1	4	15	374.69	295129023	137.032	806976903	60	4	0.00266887	0.0106755	0.00495677	0.000160132	7.43516e-05	0.437853	5.42585e-10	5.42585e-10	1	0	0	1	0	0
AAGTGGCGGGAGGGC	1	4	15	374.69	295129023	137.032	806976903	60	4	0.00266887	0.0106755	0.00495677	0.000160132	7.43516e-05	0.437853	5.42585e-10	5.42585e-10	1	0	0	1	0	0
AAGTGGG	2	13	7	374.69	295129023	137.032	806976903	91	6.5	0.00533775	0.0346954	0.0161095	0.000242868	0.000112767	0.332039	8.2292e-10	8.2292e-10	1	0	0	1	0	0
AAGTGGGAGGGTGTC	4	16	15	374.69	295129023	137.032	806976903	240	4	0.0106755	0.042702	0.0198271	0.00064053	0.000297406	0.437853	2.17034e-09	2.17034e-09	1	0	0	1	0	0
AAGTGGGATGTGGAT	1	5	15	374.69	295129023	137.032	806976903	75	5	0.00266887	0.0133444	0.00619596	0.000200166	9.29395e-05	0.547317	6.78231e-10	6.78231e-10	1	0	0	1	1	0
AAGTGGTAGTGCAGG	1	4	15	374.69	295129023	137.032	806976903	60	4	0.00266887	0.0106755	0.00495677	0.000160132	7.43516e-05	0.437853	5.42585e-10	5.42585e-10	1	0	0	1	0	0
AAGTGGTCCATCGTC	1	5	15	374.69	295129023	137.032	806976903	75	5	0.00266887	0.0133444	0.00619596	0.000200166	9.29395e-05	0.547317	6.78231e-10	6.78231e-10	1	0	0	1	1	0
AAGTGGTCG	298	1473	9	374.69	295129023	137.032	806976903	13257	4.94295	0.795325	3.93125	1.82533	0.0353813	0.016428	0.324643	1.19884e-07	1.19884e-07	1	0	0	1	0	0
AAGTGGTGAAGTGGTGGCTGGTG	23	92	23	374.69	295129023	137.032	806976903	2116	4	0.0613841	0.245536	0.114006	0.00564734	0.00262213	0.671375	1.91352e-08	1.91352e-08	1	0	0	1	1	0
AAGTGGTGCCGAGTG	30	155	15	374.69	295129023	137.032	806976903	2325	5.16667	0.0800662	0.413676	0.192075	0.00620513	0.00288112	0.56556	2.10252e-08	2.10252e-08	1	0	0	1	1	0
AAGTGT	225	900	6	374.69	295129023	137.032	806976903	5400	4	0.600497	2.40199	1.11527	0.0144119	0.00669164	0.175141	4.88326e-08	4.88326e-08	1	0	0	1	0	0
AAGTGTACGGATGGG	2	14	15	374.69	295129023	137.032	806976903	210	7	0.00533775	0.0373642	0.0173487	0.000560464	0.00026023	0.766243	1.89905e-09	1.89905e-09	1	0	0	1	1	0
AAGTGTCTGGCGGCT	205	849	15	374.69	295129023	137.032	806976903	12735	4.14146	0.547119	2.26587	1.05207	0.0339881	0.0157811	0.453338	1.15164e-07	1.15164e-07	1	0	0	1	0	0
AAGTGTCTGGGGGGG	1	4	15	374.69	295129023	137.032	806976903	60	4	0.00266887	0.0106755	0.00495677	0.000160132	7.43516e-05	0.437853	5.42585e-10	5.42585e-10	1	0	0	1	0	0
AAGTGTG	2	8	7	374.69	295129023	137.032	806976903	56	4	0.00533775	0.021351	0.00991354	0.000149457	6.93948e-05	0.204332	5.06412e-10	5.06412e-10	1	0	0	1	0	0
AAT	88980	965739	3	374.69	295129023	137.032	806976903	2897217	10.8534	237.476	2577.44	1196.74	7.73231	3.59021	0.237611	2.61998e-05	2.61998e-05	1	1	0	0	0	0
AATAATCC	7	37	8	374.69	295129023	137.032	806976903	296	5.28571	0.0186821	0.0987484	0.0458501	0.000789987	0.000366801	0.308582	2.67675e-09	2.67675e-09	1	0	0	1	0	0
AATAATT	217	868	7	374.69	295129023	137.032	806976903	6076	4	0.579146	2.31658	1.07562	0.0162161	0.00752934	0.204332	5.49457e-08	5.49457e-08	1	0	0	1	0	0
AATAATTG	1	4	8	374.69	295129023	137.032	806976903	32	4	0.00266887	0.0106755	0.00495677	8.5404e-05	3.96542e-05	0.233522	2.89378e-10	2.89378e-10	1	0	0	1	0	0
AATAC	9	118	5	374.69	295129023	137.032	806976903	590	13.1111	0.0240199	0.314927	0.146225	0.00157464	0.000731124	0.478395	5.33542e-09	5.33542e-09	1	0	0	1	0	0
AATACACGCCCCCCC	1	5	15	374.69	295129023	137.032	806976903	75	5	0.00266887	0.0133444	0.00619596	0.000200166	9.29395e-05	0.547317	6.78231e-10	6.78231e-10	1	0	0	1	1	0
AATACCC	6	51	7	374.69	295129023	137.032	806976903	357	8.5	0.0160132	0.136113	0.0631988	0.000952788	0.000442392	0.434204	3.22838e-09	3.22838e-09	1	0	0	1	0	0
AATACCCC	7106	40535	8	374.69	295129023	137.032	806976903	324280	5.70433	18.965	108.183	50.2307	0.865463	0.401845	0.333022	2.93249e-06	2.93249e-06	1	0	0	1	0	0
AATACCCGGTACACC	1	4	15	374.69	295129023	137.032	806976903	60	4	0.00266887	0.0106755	0.00495677	0.000160132	7.43516e-05	0.437853	5.42585e-10	5.42585e-10	1	0	0	1	0	0
AATACGCGGATCGTG	22	133	15	374.69	295129023	137.032	806976903	1995	6.04545	0.0587152	0.35496	0.164813	0.0053244	0.00247219	0.661755	1.80409e-08	1.80409e-08	1	0	0	1	1	0
AATACTCAGGTAGG	1	4	14	374.69	295129023	137.032	806976903	56	4	0.00266887	0.0106755	0.00495677	0.000149457	6.93948e-05	0.408663	5.06412e-10	5.06412e-10	1	0	0	1	0	0
AATAG	1076	6065	5	374.69	295129023	137.032	806976903	30325	5.63662	2.87171	16.1867	7.5157	0.0809336	0.0375785	0.205668	2.74231e-07	2.74231e-07	1	0	0	1	0	0
AATAGCCG	1	4	8	374.69	295129023	137.032	806976903	32	4	0.00266887	0.0106755	0.00495677	8.5404e-05	3.96542e-05	0.233522	2.89378e-10	2.89378e-10	1	0	0	1	0	0
AATAGCGTATGGCCG	2	11	15	374.69	295129023	137.032	806976903	165	5.5	0.00533775	0.0293576	0.0136311	0.000440364	0.000204467	0.602048	1.49211e-09	1.49211e-09	1	0	0	1	1	0
AATAGGAGCATATGGCTGTAATGT	2	11	24	374.69	295129023	137.032	806976903	264	5.5	0.00533775	0.0293576	0.0136311	0.000704583	0.000327147	0.963277	2.38737e-09	2.38737e-09	1	0	0	1	1	0
AATAGT	22	88	6	374.69	295129023	137.032	806976903	528	4	0.0587152	0.234861	0.109049	0.00140917	0.000654294	0.175141	4.77474e-09	4.77474e-09	1	0	0	1	0	0
AATAT	1846	10377	5	374.69	295129023	137.032	806976903	51885	5.62134	4.92674	27.6949	12.8591	0.138475	0.0642955	0.20511	4.692e-07	4.692e-07	1	0	0	1	0	0
AATATAGAGATGG	5	23	13	374.69	295129023	137.032	806976903	299	4.6	0.0133444	0.0613841	0.0285014	0.000797993	0.000370519	0.436394	2.70388e-09	2.70388e-09	1	0	0	1	0	0
AATATAGCTAGTGAC	8	52	15	374.69	295129023	137.032	806976903	780	6.5	0.021351	0.138781	0.064438	0.00208172	0.00096657	0.711512	7.0536e-09	7.0536e-09	1	0	0	1	1	0
AATATAGT	169	737	8	374.69	295129023	137.032	806976903	5896	4.36095	0.45104	1.96696	0.913285	0.0157357	0.00730628	0.254594	5.3318e-08	5.3318e-08	1	0	0	1	0	0
AATATAT	107	428	7	374.69	295129023	137.032	806976903	2996	4	0.28557	1.14228	0.530375	0.00799595	0.00371262	0.204332	2.70931e-08	2.70931e-08	1	0	0	1	0	0
AATATCCAT	454	4120	9	374.69	295129023	137.032	806976903	37080	9.07489	1.21167	10.9958	5.10547	0.0989619	0.0459493	0.59602	3.35317e-07	3.35317e-07	1	0	0	1	1	0
AATATCG	1	4	7	374.69	295129023	137.032	806976903	28	4	0.00266887	0.0106755	0.00495677	7.47285e-05	3.46974e-05	0.204332	2.53206e-10	2.53206e-10	1	0	0	1	0	0
AATATCT	9	72	7	374.69	295129023	137.032	806976903	504	8	0.0240199	0.192159	0.0892219	0.00134511	0.000624553	0.408663	4.55771e-09	4.55771e-09	1	0	0	1	0	0
AATATG	290	1160	6	374.69	295129023	137.032	806976903	6960	4	0.773974	3.09589	1.43746	0.0185754	0.00862478	0.175141	6.29398e-08	6.29398e-08	1	0	0	1	0	0
AATATGC	243	972	7	374.69	295129023	137.032	806976903	6804	4	0.648536	2.59415	1.2045	0.018159	0.00843147	0.204332	6.15291e-08	6.15291e-08	1	0	0	1	0	0
AATATT	2	8	6	374.69	295129023	137.032	806976903	48	4	0.00533775	0.021351	0.00991354	0.000128106	5.94813e-05	0.175141	4.34068e-10	4.34068e-10	1	0	0	1	0	0
AATC	940	7003	4	374.69	295129023	137.032	806976903	28012	7.45	2.50874	18.6901	8.67807	0.0747605	0.0347123	0.217467	2.53315e-07	2.53315e-07	1	0	0	0	0	0
AATCAATGAATGACT	2	8	15	374.69	295129023	137.032	806976903	120	4	0.00533775	0.021351	0.00991354	0.000320265	0.000148703	0.437853	1.08517e-09	1.08517e-09	1	0	0	1	0	0
AATCACATCCGCCAC	1	4	15	374.69	295129023	137.032	806976903	60	4	0.00266887	0.0106755	0.00495677	0.000160132	7.43516e-05	0.437853	5.42585e-10	5.42585e-10	1	0	0	1	0	0
AATCACCCCCGCGCC	1	4	15	374.69	295129023	137.032	806976903	60	4	0.00266887	0.0106755	0.00495677	0.000160132	7.43516e-05	0.437853	5.42585e-10	5.42585e-10	1	0	0	1	0	0
AATCAT	1	4	6	374.69	295129023	137.032	806976903	24	4	0.00266887	0.0106755	0.00495677	6.4053e-05	2.97406e-05	0.175141	2.17034e-10	2.17034e-10	1	0	0	1	0	0
AATCCACTCCCGCGT	6	33	15	374.69	295129023	137.032	806976903	495	5.5	0.0160132	0.0880729	0.0408934	0.00132109	0.0006134	0.602048	4.47632e-09	4.47632e-09	1	0	0	1	1	0
AATCCAGCACCGATGCGTAGCGTCG	2	8	25	374.69	295129023	137.032	806976903	200	4	0.00533775	0.021351	0.00991354	0.000533775	0.000247839	0.729755	1.80862e-09	1.80862e-09	1	0	0	1	1	0
AATCCATGACACCCG	139	856	15	374.69	295129023	137.032	806976903	12840	6.15827	0.370974	2.28456	1.06075	0.0342683	0.0159112	0.674105	1.16113e-07	1.16113e-07	1	0	0	1	1	0
AATCCATGAGG	453	3207	11	374.69	295129023	137.032	806976903	35277	7.07947	1.209	8.55908	3.97409	0.0941499	0.043715	0.568291	3.19013e-07	3.19013e-07	1	0	0	1	1	0
AATCCCCATCTCGCT	4	29	15	374.69	295129023	137.032	806976903	435	7.25	0.0106755	0.0773974	0.0359366	0.00116096	0.000539049	0.793609	3.93374e-09	3.93374e-09	1	0	0	1	1	0
AATCCCCCACCCTCT	1	4	15	374.69	295129023	137.032	806976903	60	4	0.00266887	0.0106755	0.00495677	0.000160132	7.43516e-05	0.437853	5.42585e-10	5.42585e-10	1	0	0	1	0	0
AATCCGATCCATCCC	758	4764	15	374.69	295129023	137.032	806976903	71460	6.28496	2.02301	12.7145	5.90351	0.190718	0.0885527	0.687973	6.46218e-07	6.46218e-07	1	0	0	1	1	0
AATCCGATGGCCTCC	37	257	15	374.69	295129023	137.032	806976903	3855	6.94595	0.0987484	0.685901	0.318473	0.0102885	0.00477709	0.760326	3.48611e-08	3.48611e-08	1	0	0	1	1	0
AATCCGTAATGTGCC	15	110	15	374.69	295129023	137.032	806976903	1650	7.33333	0.0400331	0.293576	0.136311	0.00440364	0.00204467	0.802731	1.49211e-08	1.49211e-08	1	0	0	1	1	0
AATCCTATCCATCCC	1	4	15	374.69	295129023	137.032	806976903	60	4	0.00266887	0.0106755	0.00495677	0.000160132	7.43516e-05	0.437853	5.42585e-10	5.42585e-10	1	0	0	1	0	0
AATCGACTGACTGAT	2	8	15	374.69	295129023	137.032	806976903	120	4	0.00533775	0.021351	0.00991354	0.000320265	0.000148703	0.437853	1.08517e-09	1.08517e-09	1	0	0	1	0	0
AATCGCCTCTCACCC	81	427	15	374.69	295129023	137.032	806976903	6405	5.2716	0.216179	1.13961	0.529135	0.0170941	0.00793703	0.577047	5.79209e-08	5.79209e-08	1	0	0	1	1	0
AATCGCGGGTGTGGG	7	30	15	374.69	295129023	137.032	806976903	450	4.28571	0.0186821	0.0800662	0.0371758	0.00120099	0.000557637	0.469128	4.06938e-09	4.06938e-09	1	0	0	1	0	0
AATCGGATGG	175	941	10	374.69	295129023	137.032	806976903	9410	5.37714	0.467053	2.51141	1.16608	0.0251141	0.0116608	0.3924	8.50954e-08	8.50954e-08	1	0	0	1	0	0
AATCGGCCACGCCAC	95	406	15	374.69	295129023	137.032	806976903	6090	4.27368	0.253543	1.08356	0.503112	0.0162534	0.00754668	0.467812	5.50723e-08	5.50723e-08	1	0	0	1	0	0
AATCGGGCTGGTGGT	2	13	15	374.69	295129023	137.032	806976903	195	6.5	0.00533775	0.0346954	0.0161095	0.000520431	0.000241643	0.711512	1.7634e-09	1.7634e-09	1	0	0	1	1	0
AATCGGGTGCGTGGG	21	115	15	374.69	295129023	137.032	806976903	1725	5.47619	0.0560464	0.306921	0.142507	0.00460381	0.00213761	0.599442	1.55993e-08	1.55993e-08	1	0	0	1	1	0
AATCGGTAGTCCCGC	9822	58570	15	374.69	295129023	137.032	806976903	878550	5.96314	26.2137	156.316	72.5795	2.34474	1.08869	0.652745	7.9448e-06	7.9448e-06	1	0	0	1	1	0
AATCGTCTC	232	1063	9	374.69	295129023	137.032	806976903	9567	4.5819	0.619179	2.83701	1.31726	0.0255331	0.0118554	0.30093	8.65151e-08	8.65151e-08	1	0	0	1	0	0
AATCT	19419	106717	5	374.69	295129023	137.032	806976903	533585	5.49549	51.8269	284.814	132.243	1.42407	0.661215	0.200518	4.82525e-06	4.82525e-06	1	1	0	1	0	0
AATCTC	1	4	6	374.69	295129023	137.032	806976903	24	4	0.00266887	0.0106755	0.00495677	6.4053e-05	2.97406e-05	0.175141	2.17034e-10	2.17034e-10	1	0	0	1	0	0
AATCTCCTCTACCTC	1	4	15	374.69	295129023	137.032	806976903	60	4	0.00266887	0.0106755	0.00495677	0.000160132	7.43516e-05	0.437853	5.42585e-10	5.42585e-10	1	0	0	1	0	0
AATCTGTGTGGCCGG	43	239	15	374.69	295129023	137.032	806976903	3585	5.55814	0.114762	0.637861	0.296167	0.00956791	0.00444251	0.608412	3.24194e-08	3.24194e-08	1	0	0	1	1	0
AATG	131	904	4	374.69	295129023	137.032	806976903	3616	6.90076	0.349623	2.41266	1.12023	0.00965065	0.00448092	0.201435	3.26998e-08	3.26998e-08	1	0	0	0	0	0
AATGAATGAGTG	3	15	12	374.69	295129023	137.032	806976903	180	5	0.00800662	0.0400331	0.0185879	0.000480397	0.000223055	0.437853	1.62775e-09	1.62775e-09	1	0	0	1	0	0
AATGAC	163	1234	6	374.69	295129023	137.032	806976903	7404	7.57055	0.435027	3.29339	1.52916	0.0197603	0.00917498	0.331479	6.69549e-08	6.69549e-08	1	0	0	1	0	0
AATGACAGACGACGG	2	10	15	374.69	295129023	137.032	806976903	150	5	0.00533775	0.0266887	0.0123919	0.000400331	0.000185879	0.547317	1.35646e-09	1.35646e-09	1	0	0	1	1	0
AATGACCGATGAGCG	65	416	15	374.69	295129023	137.032	806976903	6240	6.4	0.173477	1.11025	0.515504	0.0166538	0.00773256	0.700565	5.64288e-08	5.64288e-08	1	0	0	1	1	0
AATGACCTGACACAC	88	568	15	374.69	295129023	137.032	806976903	8520	6.45455	0.234861	1.51592	0.703862	0.0227388	0.0105579	0.706536	7.7047e-08	7.7047e-08	1	0	0	1	1	0
AATGACGAGATGGGC	914	4194	15	374.69	295129023	137.032	806976903	62910	4.58862	2.43935	11.1933	5.19717	0.167899	0.0779576	0.502286	5.689e-07	5.689e-07	1	0	0	1	1	0
AATGACTCTCCTGTC	1	4	15	374.69	295129023	137.032	806976903	60	4	0.00266887	0.0106755	0.00495677	0.000160132	7.43516e-05	0.437853	5.42585e-10	5.42585e-10	1	0	0	1	0	0
AATGAGAG	300	1329	8	374.69	295129023	137.032	806976903	10632	4.43	0.800662	3.54693	1.64689	0.0283755	0.0131751	0.258625	9.6146e-08	9.6146e-08	1	0	0	1	0	0
AATGAGCCAGCACTG	1	4	15	374.69	295129023	137.032	806976903	60	4	0.00266887	0.0106755	0.00495677	0.000160132	7.43516e-05	0.437853	5.42585e-10	5.42585e-10	1	0	0	1	0	0
AATGAGCCCGGAGCG	6	47	15	374.69	295129023	137.032	806976903	705	7.83333	0.0160132	0.125437	0.0582421	0.00188156	0.000873631	0.857463	6.37537e-09	6.37537e-09	1	0	0	1	1	0
AATGAGGGGGTGTCG	1	5	15	374.69	295129023	137.032	806976903	75	5	0.00266887	0.0133444	0.00619596	0.000200166	9.29395e-05	0.547317	6.78231e-10	6.78231e-10	1	0	0	1	1	0
AATGAGGTCTAGGCG	59	440	15	374.69	295129023	137.032	806976903	6600	7.45763	0.157464	1.1743	0.545245	0.0176146	0.00817867	0.816337	5.96843e-08	5.96843e-08	1	0	0	1	1	0
AATGAT	399	1802	6	374.69	295129023	137.032	806976903	10812	4.51629	1.06488	4.80931	2.23303	0.0288559	0.0133982	0.197747	9.77737e-08	9.77737e-08	1	0	0	1	0	0
AATGATCGGCTGCGT	8	46	15	374.69	295129023	137.032	806976903	690	5.75	0.021351	0.122768	0.0570029	0.00184152	0.000855043	0.629414	6.23972e-09	6.23972e-09	1	0	0	1	1	0
AATGCCATACCTACC	1	5	15	374.69	295129023	137.032	806976903	75	5	0.00266887	0.0133444	0.00619596	0.000200166	9.29395e-05	0.547317	6.78231e-10	6.78231e-10	1	0	0	1	1	0
AATGCCATCAGTCGG	154	1020	15	374.69	295129023	137.032	806976903	15300	6.62338	0.411007	2.72225	1.26398	0.0408338	0.0189597	0.725017	1.38359e-07	1.38359e-07	1	0	0	1	1	0
AATGCCCACAGCCGC	30	154	15	374.69	295129023	137.032	806976903	2310	5.13333	0.0800662	0.411007	0.190836	0.0061651	0.00286254	0.561912	2.08895e-08	2.08895e-08	1	0	0	1	1	0
AATGCCGGTGTGGCT	33	206	15	374.69	295129023	137.032	806976903	3090	6.24242	0.0880729	0.549788	0.255274	0.00824682	0.00382911	0.683316	2.79431e-08	2.79431e-08	1	0	0	1	1	0
AATGCGTGGTGACCG	42	228	15	374.69	295129023	137.032	806976903	3420	5.42857	0.112093	0.608503	0.282536	0.00912755	0.00423804	0.594229	3.09273e-08	3.09273e-08	1	0	0	1	1	0
AATGG	2423	16534	5	374.69	295129023	137.032	806976903	82670	6.82377	6.46668	44.1272	20.4888	0.220636	0.102444	0.248984	7.47591e-07	7.47591e-07	1	0	0	1	0	0
AATGGAGGACACCCG	2464	15183	15	374.69	295129023	137.032	806976903	227745	6.16193	6.57611	40.5215	18.8147	0.607823	0.28222	0.674505	2.05952e-06	2.05952e-06	1	0	0	1	1	0
AATGGAGTATCAGAT	1	4	15	374.69	295129023	137.032	806976903	60	4	0.00266887	0.0106755	0.00495677	0.000160132	7.43516e-05	0.437853	5.42585e-10	5.42585e-10	1	0	0	1	0	0
AATGGC	158	632	6	374.69	295129023	137.032	806976903	3792	4	0.421682	1.68673	0.78317	0.0101204	0.00469902	0.175141	3.42913e-08	3.42913e-08	1	0	0	1	0	0
AATGGCAGGAGGGAC	1	4	15	374.69	295129023	137.032	806976903	60	4	0.00266887	0.0106755	0.00495677	0.000160132	7.43516e-05	0.437853	5.42585e-10	5.42585e-10	1	0	0	1	0	0
AATGGCGACTGCCGG	1	7	15	374.69	295129023	137.032	806976903	105	7	0.00266887	0.0186821	0.00867435	0.000280232	0.000130115	0.766243	9.49523e-10	9.49523e-10	1	0	0	1	1	0
AATGGCGGCTATGAG	32	188	15	374.69	295129023	137.032	806976903	2820	5.875	0.085404	0.501748	0.232968	0.00752623	0.00349452	0.643097	2.55015e-08	2.55015e-08	1	0	0	1	1	0
AATGGCGGGCTGCTG	1	4	15	374.69	295129023	137.032	806976903	60	4	0.00266887	0.0106755	0.00495677	0.000160132	7.43516e-05	0.437853	5.42585e-10	5.42585e-10	1	0	0	1	0	0
AATGGCGTGGGAGCG	1	5	15	374.69	295129023	137.032	806976903	75	5	0.00266887	0.0133444	0.00619596	0.000200166	9.29395e-05	0.547317	6.78231e-10	6.78231e-10	1	0	0	1	1	0
AATGGCTGACAGGAT	12	74	15	374.69	295129023	137.032	806976903	1110	6.16667	0.0320265	0.197497	0.0917003	0.00296245	0.0013755	0.675024	1.00378e-08	1.00378e-08	1	0	0	1	1	0
AATGGG	4	16	6	374.69	295129023	137.032	806976903	96	4	0.0106755	0.042702	0.0198271	0.000256212	0.000118963	0.175141	8.68135e-10	8.68135e-10	1	0	0	1	0	0
AATGGGAGGTGGGTC	13334	61905	15	374.69	295129023	137.032	806976903	928575	4.64264	35.5868	165.217	76.7122	2.47825	1.15068	0.508199	8.39718e-06	8.39718e-06	1	1	0	1	1	0
AATGGGAGTGAGGGC	1	4	15	374.69	295129023	137.032	806976903	60	4	0.00266887	0.0106755	0.00495677	0.000160132	7.43516e-05	0.437853	5.42585e-10	5.42585e-10	1	0	0	1	0	0
AATGGGC	3	12	7	374.69	295129023	137.032	806976903	84	4	0.00800662	0.0320265	0.0148703	0.000224185	0.000104092	0.204332	7.59618e-10	7.59618e-10	1	0	0	1	0	0
AATGGGCAGAGACGG	61	354	15	374.69	295129023	137.032	806976903	5310	5.80328	0.162801	0.944782	0.438674	0.0141717	0.00658011	0.635246	4.80187e-08	4.80187e-08	1	0	0	1	1	0
AATGGGCAGTGGGCG	1	5	15	374.69	295129023	137.032	806976903	75	5	0.00266887	0.0133444	0.00619596	0.000200166	9.29395e-05	0.547317	6.78231e-10	6.78231e-10	1	0	0	1	1	0
AATGGGCGGAGGCG	10	55	14	374.69	295129023	137.032	806976903	770	5.5	0.0266887	0.146788	0.0681556	0.00205503	0.000954178	0.561912	6.96317e-09	6.96317e-09	1	0	0	1	1	0
AATGGGG	3	12	7	374.69	295129023	137.032	806976903	84	4	0.00800662	0.0320265	0.0148703	0.000224185	0.000104092	0.204332	7.59618e-10	7.59618e-10	1	0	0	1	0	0
AATGGGTAGTATGGGGAGTATGAG	17	76	24	374.69	295129023	137.032	806976903	1824	4.47059	0.0453709	0.202834	0.0941787	0.00486803	0.00226029	0.782985	1.64946e-08	1.64946e-08	1	0	0	1	1	0
AATGGGTCTGCGGGT	2	8	15	374.69	295129023	137.032	806976903	120	4	0.00533775	0.021351	0.00991354	0.000320265	0.000148703	0.437853	1.08517e-09	1.08517e-09	1	0	0	1	0	0
AATGGGTGACTGTCG	150	1020	15	374.69	295129023	137.032	806976903	15300	6.8	0.400331	2.72225	1.26398	0.0408338	0.0189597	0.744351	1.38359e-07	1.38359e-07	1	0	0	1	1	0
AATGGGTGGATGGTGGCATGTCG	15	68	23	374.69	295129023	137.032	806976903	1564	4.53333	0.0400331	0.181483	0.0842651	0.00417412	0.0019381	0.760892	1.41434e-08	1.41434e-08	1	0	0	1	1	0
AATGGGTGGCAGTGG	9750	49907	15	374.69	295129023	137.032	806976903	748605	5.11867	26.0215	133.196	61.8444	1.99793	0.927666	0.560306	6.76969e-06	6.76969e-06	1	0	0	1	1	0
AATGGT	1	4	6	374.69	295129023	137.032	806976903	24	4	0.00266887	0.0106755	0.00495677	6.4053e-05	2.97406e-05	0.175141	2.17034e-10	2.17034e-10	1	0	0	1	0	0
AATGGTGAGTGGGTC	1	4	15	374.69	295129023	137.032	806976903	60	4	0.00266887	0.0106755	0.00495677	0.000160132	7.43516e-05	0.437853	5.42585e-10	5.42585e-10	1	0	0	1	0	0
AATGGTGGGTGCTGT	8	59	15	374.69	295129023	137.032	806976903	885	7.375	0.021351	0.157464	0.0731124	0.00236195	0.00109669	0.807292	8.00312e-09	8.00312e-09	1	0	0	1	1	0
AATGT	160	800	5	374.69	295129023	137.032	806976903	4000	5	0.42702	2.1351	0.991354	0.0106755	0.00495677	0.182439	3.61723e-08	3.61723e-08	1	0	0	1	0	0
AATGTCAGCGCCGTC	1	4	15	374.69	295129023	137.032	806976903	60	4	0.00266887	0.0106755	0.00495677	0.000160132	7.43516e-05	0.437853	5.42585e-10	5.42585e-10	1	0	0	1	0	0
AATGTCAGGAGCCGC	1	4	15	374.69	295129023	137.032	806976903	60	4	0.00266887	0.0106755	0.00495677	0.000160132	7.43516e-05	0.437853	5.42585e-10	5.42585e-10	1	0	0	1	0	0
AATGTCG	1	4	7	374.69	295129023	137.032	806976903	28	4	0.00266887	0.0106755	0.00495677	7.47285e-05	3.46974e-05	0.204332	2.53206e-10	2.53206e-10	1	0	0	1	0	0
AATGTCGGATCGCAC	33	177	15	374.69	295129023	137.032	806976903	2655	5.36364	0.0880729	0.472391	0.219337	0.00708586	0.00329006	0.587121	2.40094e-08	2.40094e-08	1	0	0	1	1	0
AATGTGGGCCAGGGC	137	771	15	374.69	295129023	137.032	806976903	11565	5.62774	0.365636	2.0577	0.955418	0.0308655	0.0143313	0.616031	1.04583e-07	1.04583e-07	1	0	0	1	1	0
AATGTGGGCGTGCTG	1669	8638	15	374.69	295129023	137.032	806976903	129570	5.17555	4.45435	23.0537	10.7041	0.345806	0.160562	0.566533	1.17171e-06	1.17171e-06	1	0	0	1	1	0
AATGTGGGTGGGCGG	6	24	15	374.69	295129023	137.032	806976903	360	4	0.0160132	0.064053	0.0297406	0.000960795	0.000446109	0.437853	3.25551e-09	3.25551e-09	1	0	0	1	0	0
AATT	646	4069	4	374.69	295129023	137.032	806976903	16276	6.29876	1.72409	10.8596	5.04228	0.0434386	0.0201691	0.183862	1.47185e-07	1.47185e-07	1	0	0	0	0	0
AATTAC	117	468	6	374.69	295129023	137.032	806976903	2808	4	0.312258	1.24903	0.579942	0.0074942	0.00347965	0.175141	2.5393e-08	2.5393e-08	1	0	0	1	0	0
AATTACGTC	206	1289	9	374.69	295129023	137.032	806976903	11601	6.25728	0.549788	3.44018	1.59732	0.0309616	0.0143759	0.410966	1.04909e-07	1.04909e-07	1	0	0	1	0	0
AATTAG	787	3339	6	374.69	295129023	137.032	806976903	20034	4.24269	2.1004	8.91137	4.13766	0.0534682	0.024826	0.185768	1.81169e-07	1.81169e-07	1	0	0	1	0	0
AATTAGAGGGTCCGC	38	217	15	374.69	295129023	137.032	806976903	3255	5.71053	0.101417	0.579146	0.268905	0.00868719	0.00403357	0.625093	2.94352e-08	2.94352e-08	1	0	0	1	1	0
AATTAT	173	693	6	374.69	295129023	137.032	806976903	4158	4.00578	0.461715	1.84953	0.858761	0.0110972	0.00515256	0.175394	3.76011e-08	3.76011e-08	1	0	0	1	0	0
AATTC	122	833	5	374.69	295129023	137.032	806976903	4165	6.82787	0.325603	2.22317	1.03225	0.0111159	0.00516124	0.249134	3.76644e-08	3.76644e-08	1	0	0	1	0	0
AATTCG	248	992	6	374.69	295129023	137.032	806976903	5952	4	0.661881	2.64752	1.22928	0.0158851	0.00737568	0.175141	5.38244e-08	5.38244e-08	1	0	0	1	0	0
AATTGACGATGGCGC	1	4	15	374.69	295129023	137.032	806976903	60	4	0.00266887	0.0106755	0.00495677	0.000160132	7.43516e-05	0.437853	5.42585e-10	5.42585e-10	1	0	0	1	0	0
AC	2355924	82565597	2	374.69	295129023	137.032	806976903	165131194	35.046	6287.67	220357	102315	440.714	204.629	0.511499	0.00149329	0.00149329	1	1	1	0	1	0
ACACACACGAGTACACAGATCT	3	12	22	374.69	295129023	137.032	806976903	264	4	0.00800662	0.0320265	0.0148703	0.000704583	0.000327147	0.642185	2.38737e-09	2.38737e-09	1	0	0	1	1	0
ACACACATCATGGTG	1	4	15	374.69	295129023	137.032	806976903	60	4	0.00266887	0.0106755	0.00495677	0.000160132	7.43516e-05	0.437853	5.42585e-10	5.42585e-10	1	0	0	1	0	0
ACACACC	2	8	7	374.69	295129023	137.032	806976903	56	4	0.00533775	0.021351	0.00991354	0.000149457	6.93948e-05	0.204332	5.06412e-10	5.06412e-10	1	0	0	1	0	0
ACACACCCAGCCCAG	4	17	15	374.69	295129023	137.032	806976903	255	4.25	0.0106755	0.0453709	0.0210663	0.000680563	0.000315994	0.465219	2.30598e-09	2.30598e-09	1	0	0	1	0	0
ACACACCCAGTGGAG	2483	15062	15	374.69	295129023	137.032	806976903	225930	6.06605	6.62682	40.1986	18.6647	0.602979	0.279971	0.66401	2.0431e-06	2.0431e-06	1	0	0	1	1	0
ACACACCCTATGCCC	8889	45413	15	374.69	295129023	137.032	806976903	681195	5.1089	23.7236	121.202	56.2755	1.81802	0.844132	0.559237	6.1601e-06	6.1601e-06	1	0	0	1	1	0
ACACACCGACCACTG	1970	11169	15	374.69	295129023	137.032	806976903	167535	5.66954	5.25768	29.8087	13.8405	0.44713	0.207608	0.620607	1.51503e-06	1.51503e-06	1	0	0	1	1	0
ACACACCGCAGACCC	2822	13224	15	374.69	295129023	137.032	806976903	198360	4.68604	7.53156	35.2932	16.3871	0.529398	0.245806	0.512949	1.79378e-06	1.79378e-06	1	0	0	1	1	0
ACACACGCACGACGC	1	4	15	374.69	295129023	137.032	806976903	60	4	0.00266887	0.0106755	0.00495677	0.000160132	7.43516e-05	0.437853	5.42585e-10	5.42585e-10	1	0	0	1	0	0
ACACACGCTCTCCTC	1	5	15	374.69	295129023	137.032	806976903	75	5	0.00266887	0.0133444	0.00619596	0.000200166	9.29395e-05	0.547317	6.78231e-10	6.78231e-10	1	0	0	1	1	0
ACACACT	353	2068	7	374.69	295129023	137.032	806976903	14476	5.85836	0.942113	5.51923	2.56265	0.0386346	0.0179386	0.299262	1.30908e-07	1.30908e-07	1	0	0	1	0	0
ACACACTCCGGGCTC	1	4	15	374.69	295129023	137.032	806976903	60	4	0.00266887	0.0106755	0.00495677	0.000160132	7.43516e-05	0.437853	5.42585e-10	5.42585e-10	1	0	0	1	0	0
ACACACTCGGGGCTC	3784	16320	15	374.69	295129023	137.032	806976903	244800	4.3129	10.099	43.556	20.2236	0.65334	0.303354	0.472104	2.21375e-06	2.21375e-06	1	0	0	1	0	0
ACACACTCGGTCAGC	6	32	15	374.69	295129023	137.032	806976903	480	5.33333	0.0160132	0.085404	0.0396542	0.00128106	0.000594813	0.583804	4.34068e-09	4.34068e-09	1	0	0	1	1	0
ACACACTGCGTCTCG	1	5	15	374.69	295129023	137.032	806976903	75	5	0.00266887	0.0133444	0.00619596	0.000200166	9.29395e-05	0.547317	6.78231e-10	6.78231e-10	1	0	0	1	1	0
ACACAG	346	1566	6	374.69	295129023	137.032	806976903	9396	4.52601	0.923431	4.17946	1.94058	0.0250767	0.0116435	0.198173	8.49687e-08	8.49687e-08	1	0	0	1	0	0
ACACAGACAGGCCAG	6	38	15	374.69	295129023	137.032	806976903	570	6.33333	0.0160132	0.101417	0.0470893	0.00152126	0.00070634	0.693268	5.15455e-09	5.15455e-09	1	0	0	1	1	0
ACACAGACCCTACCT	8840	57256	15	374.69	295129023	137.032	806976903	858840	6.47692	23.5928	152.809	70.9512	2.29214	1.06427	0.708985	7.76656e-06	7.76656e-06	1	0	0	1	1	0
ACACAGACCTCCTCC	880	5097	15	374.69	295129023	137.032	806976903	76455	5.79205	2.34861	13.6033	6.31617	0.204049	0.0947425	0.634016	6.91388e-07	6.91388e-07	1	0	0	1	1	0
ACACAGAG	242	1082	8	374.69	295129023	137.032	806976903	8656	4.47107	0.645868	2.88772	1.34081	0.0231018	0.0107265	0.261023	7.82769e-08	7.82769e-08	1	0	0	1	0	0
ACACAGAGACACCGC	1	4	15	374.69	295129023	137.032	806976903	60	4	0.00266887	0.0106755	0.00495677	0.000160132	7.43516e-05	0.437853	5.42585e-10	5.42585e-10	1	0	0	1	0	0
ACACAGAGAGACACAGATCGAG	4	21	22	374.69	295129023	137.032	806976903	462	5.25	0.0106755	0.0560464	0.026023	0.00123302	0.000572507	0.842867	4.1779e-09	4.1779e-09	1	0	0	1	1	0
ACACAGAGAGACCGC	3026	18001	15	374.69	295129023	137.032	806976903	270015	5.94878	8.07601	48.0424	22.3067	0.720636	0.334601	0.651173	2.44177e-06	2.44177e-06	1	0	0	1	1	0
ACACAGCCACACTCC	1835	8738	15	374.69	295129023	137.032	806976903	131070	4.76185	4.89738	23.3206	10.8281	0.349809	0.162421	0.521248	1.18528e-06	1.18528e-06	1	0	0	1	1	0
ACACAGCCATCGCAG	28	177	15	374.69	295129023	137.032	806976903	2655	6.32143	0.0747285	0.472391	0.219337	0.00708586	0.00329006	0.691965	2.40094e-08	2.40094e-08	1	0	0	1	1	0
ACACAGGAGTCCTGG	1	6	15	374.69	295129023	137.032	806976903	90	6	0.00266887	0.0160132	0.00743516	0.000240199	0.000111527	0.65678	8.13877e-10	8.13877e-10	1	0	0	1	1	0
ACACAGGCCCCGGAT	1	4	15	374.69	295129023	137.032	806976903	60	4	0.00266887	0.0106755	0.00495677	0.000160132	7.43516e-05	0.437853	5.42585e-10	5.42585e-10	1	0	0	1	0	0
ACACAGGCTGTAGGG	5	26	15	374.69	295129023	137.032	806976903	390	5.2	0.0133444	0.0693907	0.032219	0.00104086	0.000483285	0.569209	3.5268e-09	3.5268e-09	1	0	0	1	1	0
ACACAGTCT	262	1169	9	374.69	295129023	137.032	806976903	10521	4.46183	0.699245	3.11991	1.44862	0.0280792	0.0130375	0.293044	9.51422e-08	9.51422e-08	1	0	0	1	0	0
ACACAT	509	2100	6	374.69	295129023	137.032	806976903	12600	4.12574	1.35846	5.60464	2.6023	0.0336278	0.0156138	0.180647	1.13943e-07	1.13943e-07	1	0	0	1	0	0
ACACATATGTACATATGT	3	12	18	374.69	295129023	137.032	806976903	216	4	0.00800662	0.0320265	0.0148703	0.000576477	0.000267666	0.525424	1.9533e-09	1.9533e-09	1	0	0	1	1	0
ACACC	57	291	5	374.69	295129023	137.032	806976903	1455	5.10526	0.152126	0.776642	0.360605	0.00388321	0.00180303	0.18628	1.31577e-08	1.31577e-08	1	0	0	1	0	0
ACACCACACGCTCCG	1	4	15	374.69	295129023	137.032	806976903	60	4	0.00266887	0.0106755	0.00495677	0.000160132	7.43516e-05	0.437853	5.42585e-10	5.42585e-10	1	0	0	1	0	0
ACACCACACGGGCGC	1	4	15	374.69	295129023	137.032	806976903	60	4	0.00266887	0.0106755	0.00495677	0.000160132	7.43516e-05	0.437853	5.42585e-10	5.42585e-10	1	0	0	1	0	0
ACACCACACGGGCTC	1149	5394	15	374.69	295129023	137.032	806976903	80910	4.69452	3.06654	14.3959	6.68421	0.215939	0.100263	0.513877	7.31675e-07	7.31675e-07	1	0	0	1	1	0
ACACCACAGCCCATG	1	4	15	374.69	295129023	137.032	806976903	60	4	0.00266887	0.0106755	0.00495677	0.000160132	7.43516e-05	0.437853	5.42585e-10	5.42585e-10	1	0	0	1	0	0
ACACCACATATATCG	1	4	15	374.69	295129023	137.032	806976903	60	4	0.00266887	0.0106755	0.00495677	0.000160132	7.43516e-05	0.437853	5.42585e-10	5.42585e-10	1	0	0	1	0	0
ACACCACGCACATGC	2	16	15	374.69	295129023	137.032	806976903	240	8	0.00533775	0.042702	0.0198271	0.00064053	0.000297406	0.875706	2.17034e-09	2.17034e-09	1	0	0	1	1	0
ACACCACGCCACACG	4991	23836	15	374.69	295129023	137.032	806976903	357540	4.7758	13.3204	63.6153	29.5374	0.954229	0.443061	0.522774	3.23326e-06	3.23326e-06	1	0	0	1	1	0
ACACCACTACACTCC	1	4	15	374.69	295129023	137.032	806976903	60	4	0.00266887	0.0106755	0.00495677	0.000160132	7.43516e-05	0.437853	5.42585e-10	5.42585e-10	1	0	0	1	0	0
ACACCACTCGGCAGG	2	14	15	374.69	295129023	137.032	806976903	210	7	0.00533775	0.0373642	0.0173487	0.000560464	0.00026023	0.766243	1.89905e-09	1.89905e-09	1	0	0	1	1	0
ACACCAGCACCCTCG	2	9	15	374.69	295129023	137.032	806976903	135	4.5	0.00533775	0.0240199	0.0111527	0.000360298	0.000167291	0.492585	1.22082e-09	1.22082e-09	1	0	0	1	0	0
ACACCAGTAGACCCG	13	70	15	374.69	295129023	137.032	806976903	1050	5.38462	0.0346954	0.186821	0.0867435	0.00280232	0.00130115	0.589418	9.49523e-09	9.49523e-09	1	0	0	1	1	0
ACACCAT	25	100	7	374.69	295129023	137.032	806976903	700	4	0.0667219	0.266887	0.123919	0.00186821	0.000867435	0.204332	6.33015e-09	6.33015e-09	1	0	0	1	0	0
ACACCATACCACCATACATCTCG	25	109	23	374.69	295129023	137.032	806976903	2507	4.36	0.0667219	0.290907	0.135072	0.00669087	0.00310666	0.731799	2.2671e-08	2.2671e-08	1	0	0	1	1	0
ACACCATCTCACCATCCTCCACC	4	20	23	374.69	295129023	137.032	806976903	460	5	0.0106755	0.0533775	0.0247839	0.00122768	0.000570029	0.839219	4.15982e-09	4.15982e-09	1	0	0	1	1	0
ACACCATGATGACTG	2	8	15	374.69	295129023	137.032	806976903	120	4	0.00533775	0.021351	0.00991354	0.000320265	0.000148703	0.437853	1.08517e-09	1.08517e-09	1	0	0	1	0	0
ACACCC	721	3219	6	374.69	295129023	137.032	806976903	19314	4.46463	1.92426	8.59111	3.98896	0.0515466	0.0239338	0.195485	1.74658e-07	1.74658e-07	1	0	0	1	0	0
ACACCCACAGATCTG	1	8	15	374.69	295129023	137.032	806976903	120	8	0.00266887	0.021351	0.00991354	0.000320265	0.000148703	0.875706	1.08517e-09	1.08517e-09	1	0	0	1	1	0
ACACCCACATCCTCC	1	4	15	374.69	295129023	137.032	806976903	60	4	0.00266887	0.0106755	0.00495677	0.000160132	7.43516e-05	0.437853	5.42585e-10	5.42585e-10	1	0	0	1	0	0
ACACCCACCTCCGGC	230	1097	15	374.69	295129023	137.032	806976903	16455	4.76957	0.613841	2.92776	1.35939	0.0439163	0.0203909	0.522092	1.48804e-07	1.48804e-07	1	0	0	1	1	0
ACACCCACTGTCCGC	1	4	15	374.69	295129023	137.032	806976903	60	4	0.00266887	0.0106755	0.00495677	0.000160132	7.43516e-05	0.437853	5.42585e-10	5.42585e-10	1	0	0	1	0	0
ACACCCATACGCCGC	15	85	15	374.69	295129023	137.032	806976903	1275	5.66667	0.0400331	0.226854	0.105331	0.00340281	0.00157997	0.620292	1.15299e-08	1.15299e-08	1	0	0	1	1	0
ACACCCATCGACGCT	2	8	15	374.69	295129023	137.032	806976903	120	4	0.00533775	0.021351	0.00991354	0.000320265	0.000148703	0.437853	1.08517e-09	1.08517e-09	1	0	0	1	0	0
ACACCCC	7	28	7	374.69	295129023	137.032	806976903	196	4	0.0186821	0.0747285	0.0346974	0.000523099	0.000242882	0.204332	1.77244e-09	1.77244e-09	1	0	0	1	0	0
ACACCCCATCGTCGG	438	2092	15	374.69	295129023	137.032	806976903	31380	4.77626	1.16897	5.58329	2.59239	0.0837493	0.0388859	0.522825	2.83772e-07	2.83772e-07	1	0	0	1	1	0
ACACCCCCTCGTCGG	1	6	15	374.69	295129023	137.032	806976903	90	6	0.00266887	0.0160132	0.00743516	0.000240199	0.000111527	0.65678	8.13877e-10	8.13877e-10	1	0	0	1	1	0
ACACCCT	537	2287	7	374.69	295129023	137.032	806976903	16009	4.25885	1.43319	6.10372	2.83403	0.042726	0.0198382	0.217554	1.44771e-07	1.44771e-07	1	0	0	1	0	0
ACACCCTACACCCTATCTGACC	22	95	22	374.69	295129023	137.032	806976903	2090	4.31818	0.0587152	0.253543	0.117723	0.00557795	0.00258991	0.693268	1.89e-08	1.89e-08	1	0	0	1	1	0
ACACCCTCAGACACG	484	2661	15	374.69	295129023	137.032	806976903	39915	5.49793	1.29174	7.10187	3.29749	0.106528	0.0494624	0.601822	3.60954e-07	3.60954e-07	1	0	0	1	1	0
ACACCCTCCCACCTG	3	12	15	374.69	295129023	137.032	806976903	180	4	0.00800662	0.0320265	0.0148703	0.000480397	0.000223055	0.437853	1.62775e-09	1.62775e-09	1	0	0	1	0	0
ACACCCTCTACCTCC	2	8	15	374.69	295129023	137.032	806976903	120	4	0.00533775	0.021351	0.00991354	0.000320265	0.000148703	0.437853	1.08517e-09	1.08517e-09	1	0	0	1	0	0
ACACCCTCTCCGGCC	1	5	15	374.69	295129023	137.032	806976903	75	5	0.00266887	0.0133444	0.00619596	0.000200166	9.29395e-05	0.547317	6.78231e-10	6.78231e-10	1	0	0	1	1	0
ACACCGACACTCCCC	8	33	15	374.69	295129023	137.032	806976903	495	4.125	0.021351	0.0880729	0.0408934	0.00132109	0.0006134	0.451536	4.47632e-09	4.47632e-09	1	0	0	1	0	0
ACACCGACAGAGCCC	4	22	15	374.69	295129023	137.032	806976903	330	5.5	0.0106755	0.0587152	0.0272622	0.000880729	0.000408934	0.602048	2.98422e-09	2.98422e-09	1	0	0	1	1	0
ACACCGACCCGCTCC	1	4	15	374.69	295129023	137.032	806976903	60	4	0.00266887	0.0106755	0.00495677	0.000160132	7.43516e-05	0.437853	5.42585e-10	5.42585e-10	1	0	0	1	0	0
ACACCGATACTAGGT	22	146	15	374.69	295129023	137.032	806976903	2190	6.63636	0.0587152	0.389656	0.180922	0.00584483	0.00271383	0.726438	1.98043e-08	1.98043e-08	1	0	0	1	1	0
ACACCGC	138	568	7	374.69	295129023	137.032	806976903	3976	4.11594	0.368305	1.51592	0.703862	0.0106114	0.00492703	0.210254	3.59553e-08	3.59553e-08	1	0	0	1	0	0
ACACCGCACC	1	4	10	374.69	295129023	137.032	806976903	40	4	0.00266887	0.0106755	0.00495677	0.000106755	4.95677e-05	0.291902	3.61723e-10	3.61723e-10	1	0	0	1	0	0
ACACCGGCACCATGT	6	27	15	374.69	295129023	137.032	806976903	405	4.5	0.0160132	0.0720596	0.0334582	0.00108089	0.000501873	0.492585	3.66245e-09	3.66245e-09	1	0	0	1	0	0
ACACCGGGCTCACAT	7	35	15	374.69	295129023	137.032	806976903	525	5	0.0186821	0.0934106	0.0433717	0.00140116	0.000650576	0.547317	4.74762e-09	4.74762e-09	1	0	0	1	1	0
ACACCTACACCTCGC	1	4	15	374.69	295129023	137.032	806976903	60	4	0.00266887	0.0106755	0.00495677	0.000160132	7.43516e-05	0.437853	5.42585e-10	5.42585e-10	1	0	0	1	0	0
ACACCTC	35	142	7	374.69	295129023	137.032	806976903	994	4.05714	0.0934106	0.37898	0.175965	0.00265286	0.00123176	0.207251	8.98882e-09	8.98882e-09	1	0	0	1	0	0
ACACCTGCCCTCTCT	1	4	15	374.69	295129023	137.032	806976903	60	4	0.00266887	0.0106755	0.00495677	0.000160132	7.43516e-05	0.437853	5.42585e-10	5.42585e-10	1	0	0	1	0	0
ACACG	1	5	5	374.69	295129023	137.032	806976903	25	5	0.00266887	0.0133444	0.00619596	6.67219e-05	3.09798e-05	0.182439	2.26077e-10	2.26077e-10	1	0	0	1	0	0
ACACGACCTCCCTAG	152	860	15	374.69	295129023	137.032	806976903	12900	5.65789	0.405669	2.29523	1.06571	0.0344285	0.0159856	0.619332	1.16656e-07	1.16656e-07	1	0	0	1	1	0
ACACGACGCTCCGATAGCACATAT	2	8	24	374.69	295129023	137.032	806976903	192	4	0.00533775	0.021351	0.00991354	0.000512424	0.000237925	0.700565	1.73627e-09	1.73627e-09	1	0	0	1	1	0
ACACGAGACAGAGTG	1	4	15	374.69	295129023	137.032	806976903	60	4	0.00266887	0.0106755	0.00495677	0.000160132	7.43516e-05	0.437853	5.42585e-10	5.42585e-10	1	0	0	1	0	0
ACACGAGGAGGGACTGGCAGAGGCG	1	4	25	374.69	295129023	137.032	806976903	100	4	0.00266887	0.0106755	0.00495677	0.000266887	0.000123919	0.729755	9.04308e-10	9.04308e-10	1	0	0	1	1	0
ACACGC	2462	10617	6	374.69	295129023	137.032	806976903	63702	4.31235	6.57077	28.3354	13.1565	0.170013	0.0789391	0.188818	5.76062e-07	5.76062e-07	1	0	0	1	0	0
ACACGCACAGGATGG	30	143	15	374.69	295129023	137.032	806976903	2145	4.76667	0.0800662	0.381649	0.177205	0.00572474	0.00265807	0.521775	1.93974e-08	1.93974e-08	1	0	0	1	1	0
ACACGCC	158	632	7	374.69	295129023	137.032	806976903	4424	4	0.421682	1.68673	0.78317	0.0118071	0.00548219	0.204332	4.00066e-08	4.00066e-08	1	0	0	1	0	0
ACACGCCCTCCCTAG	1	4	15	374.69	295129023	137.032	806976903	60	4	0.00266887	0.0106755	0.00495677	0.000160132	7.43516e-05	0.437853	5.42585e-10	5.42585e-10	1	0	0	1	0	0
ACACGCCGGATGGAG	1	4	15	374.69	295129023	137.032	806976903	60	4	0.00266887	0.0106755	0.00495677	0.000160132	7.43516e-05	0.437853	5.42585e-10	5.42585e-10	1	0	0	1	0	0
ACACGCG	2	15	7	374.69	295129023	137.032	806976903	105	7.5	0.00533775	0.0400331	0.0185879	0.000280232	0.000130115	0.383122	9.49523e-10	9.49523e-10	1	0	0	1	0	0
ACACGCGACCCTACC	11	50	15	374.69	295129023	137.032	806976903	750	4.54545	0.0293576	0.133444	0.0619596	0.00200166	0.000929395	0.497561	6.78231e-09	6.78231e-09	1	0	0	1	0	0
ACACGCGACCTCCCG	1	4	15	374.69	295129023	137.032	806976903	60	4	0.00266887	0.0106755	0.00495677	0.000160132	7.43516e-05	0.437853	5.42585e-10	5.42585e-10	1	0	0	1	0	0
ACACGCTGACCTCTC	79	450	15	374.69	295129023	137.032	806976903	6750	5.6962	0.210841	1.20099	0.557637	0.0180149	0.00836455	0.623525	6.10408e-08	6.10408e-08	1	0	0	1	1	0
ACACGCTGC	198	920	9	374.69	295129023	137.032	806976903	8280	4.64646	0.528437	2.45536	1.14006	0.0220983	0.0102605	0.30517	7.48767e-08	7.48767e-08	1	0	0	1	0	0
ACACGCTGCCCATCC	1	5	15	374.69	295129023	137.032	806976903	75	5	0.00266887	0.0133444	0.00619596	0.000200166	9.29395e-05	0.547317	6.78231e-10	6.78231e-10	1	0	0	1	1	0
ACACGGGGATAGACC	24	144	15	374.69	295129023	137.032	806976903	2160	6	0.064053	0.384318	0.178444	0.00576477	0.00267666	0.65678	1.9533e-08	1.9533e-08	1	0	0	1	1	0
ACACGT	278	1338	6	374.69	295129023	137.032	806976903	8028	4.81295	0.741947	3.57095	1.65804	0.0214257	0.00994824	0.210737	7.25978e-08	7.25978e-08	1	0	0	1	0	0
ACACGTCATCCATCC	43	222	15	374.69	295129023	137.032	806976903	3330	5.16279	0.114762	0.59249	0.275101	0.00888735	0.00412651	0.565136	3.01134e-08	3.01134e-08	1	0	0	1	1	0
ACACGTCATCTGCCT	12	83	15	374.69	295129023	137.032	806976903	1245	6.91667	0.0320265	0.221517	0.102853	0.00332275	0.0015428	0.757121	1.12586e-08	1.12586e-08	1	0	0	1	1	0
ACACGTGCTCGAGGC	1	4	15	374.69	295129023	137.032	806976903	60	4	0.00266887	0.0106755	0.00495677	0.000160132	7.43516e-05	0.437853	5.42585e-10	5.42585e-10	1	0	0	1	0	0
ACACTACGGCACCAG	1	4	15	374.69	295129023	137.032	806976903	60	4	0.00266887	0.0106755	0.00495677	0.000160132	7.43516e-05	0.437853	5.42585e-10	5.42585e-10	1	0	0	1	0	0
ACACTAG	38	165	7	374.69	295129023	137.032	806976903	1155	4.34211	0.101417	0.440364	0.204467	0.00308255	0.00143127	0.221807	1.04448e-08	1.04448e-08	1	0	0	1	0	0
ACACTAGGCGCACTC	2	9	15	374.69	295129023	137.032	806976903	135	4.5	0.00533775	0.0240199	0.0111527	0.000360298	0.000167291	0.492585	1.22082e-09	1.22082e-09	1	0	0	1	0	0
ACACTAT	234	1132	7	374.69	295129023	137.032	806976903	7924	4.83761	0.624517	3.02117	1.40277	0.0211482	0.00981936	0.247119	7.16573e-08	7.16573e-08	1	0	0	1	0	0
ACACTC	19	76	6	374.69	295129023	137.032	806976903	456	4	0.0507086	0.202834	0.0941787	0.00121701	0.000565072	0.175141	4.12364e-09	4.12364e-09	1	0	0	1	0	0
ACACTCACGATACTC	6	41	15	374.69	295129023	137.032	806976903	615	6.83333	0.0160132	0.109424	0.0508069	0.00164136	0.000762104	0.747999	5.56149e-09	5.56149e-09	1	0	0	1	1	0
ACACTCC	399	1645	7	374.69	295129023	137.032	806976903	11515	4.12281	1.06488	4.3903	2.03847	0.0307321	0.0142693	0.210605	1.04131e-07	1.04131e-07	1	0	0	1	0	0
ACACTCCCAGCCACG	11868	51710	15	374.69	295129023	137.032	806976903	775650	4.35709	31.6742	138.007	64.0787	2.07011	0.96118	0.476942	7.01426e-06	7.01426e-06	1	0	0	1	0	0
ACACTCGCCACATCC	1	4	15	374.69	295129023	137.032	806976903	60	4	0.00266887	0.0106755	0.00495677	0.000160132	7.43516e-05	0.437853	5.42585e-10	5.42585e-10	1	0	0	1	0	0
ACACTCGGCCGGGTC	1	4	15	374.69	295129023	137.032	806976903	60	4	0.00266887	0.0106755	0.00495677	0.000160132	7.43516e-05	0.437853	5.42585e-10	5.42585e-10	1	0	0	1	0	0
ACACTCTATCCCGCG	1	5	15	374.69	295129023	137.032	806976903	75	5	0.00266887	0.0133444	0.00619596	0.000200166	9.29395e-05	0.547317	6.78231e-10	6.78231e-10	1	0	0	1	1	0
ACACTCTGTCTCTCC	1	4	15	374.69	295129023	137.032	806976903	60	4	0.00266887	0.0106755	0.00495677	0.000160132	7.43516e-05	0.437853	5.42585e-10	5.42585e-10	1	0	0	1	0	0
ACACTGAGCCCGCCT	42	234	15	374.69	295129023	137.032	806976903	3510	5.57143	0.112093	0.624517	0.289971	0.00936775	0.00434957	0.609867	3.17412e-08	3.17412e-08	1	0	0	1	1	0
ACACTGCCTCATGCC	4	22	15	374.69	295129023	137.032	806976903	330	5.5	0.0106755	0.0587152	0.0272622	0.000880729	0.000408934	0.602048	2.98422e-09	2.98422e-09	1	0	0	1	1	0
ACAG	3340	23792	4	374.69	295129023	137.032	806976903	95168	7.12335	8.91404	63.4979	29.4829	0.253991	0.117932	0.207932	8.60612e-07	8.60612e-07	1	0	0	0	0	0
ACAGACC	3	12	7	374.69	295129023	137.032	806976903	84	4	0.00800662	0.0320265	0.0148703	0.000224185	0.000104092	0.204332	7.59618e-10	7.59618e-10	1	0	0	1	0	0
ACAGACCAGGCGAGG	2	10	15	374.69	295129023	137.032	806976903	150	5	0.00533775	0.0266887	0.0123919	0.000400331	0.000185879	0.547317	1.35646e-09	1.35646e-09	1	0	0	1	1	0
ACAGACCAGGCGATG	3253	20190	15	374.69	295129023	137.032	806976903	302850	6.20658	8.68185	53.8846	25.0193	0.808269	0.37529	0.679393	2.7387e-06	2.7387e-06	1	0	0	1	1	0
ACAGACCCGCATACC	29	153	15	374.69	295129023	137.032	806976903	2295	5.27586	0.0773974	0.408338	0.189597	0.00612507	0.00284395	0.577513	2.07539e-08	2.07539e-08	1	0	0	1	1	0
ACAGACGC	221	1010	8	374.69	295129023	137.032	806976903	8080	4.57014	0.589821	2.69556	1.25158	0.0215645	0.0100127	0.266807	7.30681e-08	7.30681e-08	1	0	0	1	0	0
ACAGAG	486	2125	6	374.69	295129023	137.032	806976903	12750	4.37243	1.29707	5.67136	2.63328	0.0340281	0.0157997	0.191448	1.15299e-07	1.15299e-07	1	0	0	1	0	0
ACAGAGACTGGACGG	6	51	15	374.69	295129023	137.032	806976903	765	8.5	0.0160132	0.136113	0.0631988	0.00204169	0.000947983	0.930438	6.91795e-09	6.91795e-09	1	0	0	1	1	0
ACAGAGCAGCACCAG	1	4	15	374.69	295129023	137.032	806976903	60	4	0.00266887	0.0106755	0.00495677	0.000160132	7.43516e-05	0.437853	5.42585e-10	5.42585e-10	1	0	0	1	0	0
ACAGAGGAGCAGGGC	5	20	15	374.69	295129023	137.032	806976903	300	4	0.0133444	0.0533775	0.0247839	0.000800662	0.000371758	0.437853	2.71292e-09	2.71292e-09	1	0	0	1	0	0
ACAGAGGAGCAGGTC	8130	53045	15	374.69	295129023	137.032	806976903	795675	6.5246	21.6979	141.57	65.733	2.12356	0.985995	0.714204	7.19535e-06	7.19535e-06	1	0	0	1	1	0
ACAGAGTGATAGCGG	37	223	15	374.69	295129023	137.032	806976903	3345	6.02703	0.0987484	0.595159	0.27634	0.00892738	0.0041451	0.659738	3.02491e-08	3.02491e-08	1	0	0	1	1	0
ACAGCC	151	605	6	374.69	295129023	137.032	806976903	3630	4.00662	0.403	1.61467	0.749712	0.00968801	0.00449827	0.175431	3.28264e-08	3.28264e-08	1	0	0	1	0	0
ACAGCCC	186	783	7	374.69	295129023	137.032	806976903	5481	4.20968	0.496411	2.08973	0.970288	0.0146281	0.00679202	0.215042	4.95651e-08	4.95651e-08	1	0	0	1	0	0
ACAGCCCACAGCCGC	1	4	15	374.69	295129023	137.032	806976903	60	4	0.00266887	0.0106755	0.00495677	0.000160132	7.43516e-05	0.437853	5.42585e-10	5.42585e-10	1	0	0	1	0	0
ACAGCCCGACATCCC	1	4	15	374.69	295129023	137.032	806976903	60	4	0.00266887	0.0106755	0.00495677	0.000160132	7.43516e-05	0.437853	5.42585e-10	5.42585e-10	1	0	0	1	0	0
ACAGCCGCT	355	1460	9	374.69	295129023	137.032	806976903	13140	4.11268	0.94745	3.89656	1.80922	0.035069	0.016283	0.270112	1.18826e-07	1.18826e-07	1	0	0	1	0	0
ACAGCG	510	7669	6	374.69	295129023	137.032	806976903	46014	15.0373	1.36113	20.4676	9.50337	0.122806	0.0570202	0.658411	4.16108e-07	4.16108e-07	1	0	0	1	1	0
ACAGCGACCCTCACC	23	110	15	374.69	295129023	137.032	806976903	1650	4.78261	0.0613841	0.293576	0.136311	0.00440364	0.00204467	0.52352	1.49211e-08	1.49211e-08	1	0	0	1	1	0
ACAGCGCGCTACTCC	1	4	15	374.69	295129023	137.032	806976903	60	4	0.00266887	0.0106755	0.00495677	0.000160132	7.43516e-05	0.437853	5.42585e-10	5.42585e-10	1	0	0	1	0	0
ACAGCTC	2	8	7	374.69	295129023	137.032	806976903	56	4	0.00533775	0.021351	0.00991354	0.000149457	6.93948e-05	0.204332	5.06412e-10	5.06412e-10	1	0	0	1	0	0
ACAGGAGTGGGAGGC	1	4	15	374.69	295129023	137.032	806976903	60	4	0.00266887	0.0106755	0.00495677	0.000160132	7.43516e-05	0.437853	5.42585e-10	5.42585e-10	1	0	0	1	0	0
ACAGGC	248	1193	6	374.69	295129023	137.032	806976903	7158	4.81048	0.661881	3.18397	1.47836	0.0191038	0.00887014	0.210629	6.47303e-08	6.47303e-08	1	0	0	1	0	0
ACAGGCTGGACCCGC	1	5	15	374.69	295129023	137.032	806976903	75	5	0.00266887	0.0133444	0.00619596	0.000200166	9.29395e-05	0.547317	6.78231e-10	6.78231e-10	1	0	0	1	1	0
ACAGGTATAGTCTCT	2	8	15	374.69	295129023	137.032	806976903	120	4	0.00533775	0.021351	0.00991354	0.000320265	0.000148703	0.437853	1.08517e-09	1.08517e-09	1	0	0	1	0	0
ACAGGTCACTC	5	20	11	374.69	295129023	137.032	806976903	220	4	0.0133444	0.0533775	0.0247839	0.000587152	0.000272622	0.321092	1.98948e-09	1.98948e-09	1	0	0	1	0	0
ACAGGTCAGTCCAGC	17	111	15	374.69	295129023	137.032	806976903	1665	6.52941	0.0453709	0.296245	0.13755	0.00444368	0.00206326	0.714731	1.50567e-08	1.50567e-08	1	0	0	1	1	0
ACAGGTCCATGCCGC	27	140	15	374.69	295129023	137.032	806976903	2100	5.18519	0.0720596	0.373642	0.173487	0.00560464	0.0026023	0.567588	1.89905e-08	1.89905e-08	1	0	0	1	1	0
ACAGGTCTGGCGTGG	1	4	15	374.69	295129023	137.032	806976903	60	4	0.00266887	0.0106755	0.00495677	0.000160132	7.43516e-05	0.437853	5.42585e-10	5.42585e-10	1	0	0	1	0	0
ACAGT	285	1537	5	374.69	295129023	137.032	806976903	7685	5.39298	0.760629	4.10206	1.90464	0.0205103	0.0095232	0.196778	6.9496e-08	6.9496e-08	1	0	0	1	0	0
ACAGTACTCAGGGGT	2	11	15	374.69	295129023	137.032	806976903	165	5.5	0.00533775	0.0293576	0.0136311	0.000440364	0.000204467	0.602048	1.49211e-09	1.49211e-09	1	0	0	1	1	0
ACAGTCAGCCGTCCC	71	402	15	374.69	295129023	137.032	806976903	6030	5.66197	0.18949	1.07289	0.498156	0.0160933	0.00747233	0.619778	5.45298e-08	5.45298e-08	1	0	0	1	1	0
ACAGTCCGCACCCTC	127	672	15	374.69	295129023	137.032	806976903	10080	5.29134	0.338947	1.79348	0.832738	0.0269023	0.0124911	0.579207	9.11542e-08	9.11542e-08	1	0	0	1	1	0
ACAGTCGCCACCCCC	1	4	15	374.69	295129023	137.032	806976903	60	4	0.00266887	0.0106755	0.00495677	0.000160132	7.43516e-05	0.437853	5.42585e-10	5.42585e-10	1	0	0	1	0	0
ACAGTGGGAGATCTG	1	5	15	374.69	295129023	137.032	806976903	75	5	0.00266887	0.0133444	0.00619596	0.000200166	9.29395e-05	0.547317	6.78231e-10	6.78231e-10	1	0	0	1	1	0
ACAT	6523	56495	4	374.69	295129023	137.032	806976903	225980	8.66089	17.4091	150.778	70.0082	0.603112	0.280033	0.252813	2.04355e-06	2.04355e-06	1	0	0	0	0	0
ACATACC	39	167	7	374.69	295129023	137.032	806976903	1169	4.28205	0.104086	0.445702	0.206945	0.00311991	0.00144862	0.21874	1.05714e-08	1.05714e-08	1	0	0	1	0	0
ACATACGT	326	1509	8	374.69	295129023	137.032	806976903	12072	4.62883	0.870053	4.02733	1.86994	0.0322187	0.0149595	0.270233	1.09168e-07	1.09168e-07	1	0	0	1	0	0
ACATACTC	4	16	8	374.69	295129023	137.032	806976903	128	4	0.0106755	0.042702	0.0198271	0.000341616	0.000158617	0.233522	1.15751e-09	1.15751e-09	1	0	0	1	0	0
ACATAGGTGAGTGCT	1	4	15	374.69	295129023	137.032	806976903	60	4	0.00266887	0.0106755	0.00495677	0.000160132	7.43516e-05	0.437853	5.42585e-10	5.42585e-10	1	0	0	1	0	0
ACATAT	1134	5105	6	374.69	295129023	137.032	806976903	30630	4.50176	3.0265	13.6246	6.32608	0.0817476	0.0379565	0.197111	2.76989e-07	2.76989e-07	1	0	0	1	0	0
ACATATACATATATACATATATGT	2	8	24	374.69	295129023	137.032	806976903	192	4	0.00533775	0.021351	0.00991354	0.000512424	0.000237925	0.700565	1.73627e-09	1.73627e-09	1	0	0	1	1	0
ACATATAGCCTGGCT	4	16	15	374.69	295129023	137.032	806976903	240	4	0.0106755	0.042702	0.0198271	0.00064053	0.000297406	0.437853	2.17034e-09	2.17034e-09	1	0	0	1	0	0
ACATATCCCTCCGCG	3	21	15	374.69	295129023	137.032	806976903	315	7	0.00800662	0.0560464	0.026023	0.000840695	0.000390346	0.766243	2.84857e-09	2.84857e-09	1	0	0	1	1	0
ACATATGGGTCATGT	32	202	15	374.69	295129023	137.032	806976903	3030	6.3125	0.085404	0.539113	0.250317	0.00808669	0.00375475	0.690987	2.74005e-08	2.74005e-08	1	0	0	1	1	0
ACATCACCAGCTCGC	19	115	15	374.69	295129023	137.032	806976903	1725	6.05263	0.0507086	0.306921	0.142507	0.00460381	0.00213761	0.662541	1.55993e-08	1.55993e-08	1	0	0	1	1	0
ACATCACCATCCCCC	1	4	15	374.69	295129023	137.032	806976903	60	4	0.00266887	0.0106755	0.00495677	0.000160132	7.43516e-05	0.437853	5.42585e-10	5.42585e-10	1	0	0	1	0	0
ACATCACCCCCACC	1	4	14	374.69	295129023	137.032	806976903	56	4	0.00266887	0.0106755	0.00495677	0.000149457	6.93948e-05	0.408663	5.06412e-10	5.06412e-10	1	0	0	1	0	0
ACATCACCTGGTGGT	2	8	15	374.69	295129023	137.032	806976903	120	4	0.00533775	0.021351	0.00991354	0.000320265	0.000148703	0.437853	1.08517e-09	1.08517e-09	1	0	0	1	0	0
ACATCCC	16	64	7	374.69	295129023	137.032	806976903	448	4	0.042702	0.170808	0.0793083	0.00119566	0.000555158	0.204332	4.0513e-09	4.0513e-09	1	0	0	1	0	0
ACATCCCCACGCCCG	1	4	15	374.69	295129023	137.032	806976903	60	4	0.00266887	0.0106755	0.00495677	0.000160132	7.43516e-05	0.437853	5.42585e-10	5.42585e-10	1	0	0	1	0	0
ACATCCCCTACATCCCTCTCACCG	1	4	24	374.69	295129023	137.032	806976903	96	4	0.00266887	0.0106755	0.00495677	0.000256212	0.000118963	0.700565	8.68135e-10	8.68135e-10	1	0	0	1	1	0
ACATCCCCTACGTCCCTCTCATCG	1	4	24	374.69	295129023	137.032	806976903	96	4	0.00266887	0.0106755	0.00495677	0.000256212	0.000118963	0.700565	8.68135e-10	8.68135e-10	1	0	0	1	1	0
ACATCCCGG	2	11	9	374.69	295129023	137.032	806976903	99	5.5	0.00533775	0.0293576	0.0136311	0.000264219	0.00012268	0.361229	8.95265e-10	8.95265e-10	1	0	0	1	0	0
ACATCCGCTCCGACC	1	4	15	374.69	295129023	137.032	806976903	60	4	0.00266887	0.0106755	0.00495677	0.000160132	7.43516e-05	0.437853	5.42585e-10	5.42585e-10	1	0	0	1	0	0
ACATCG	1	4	6	374.69	295129023	137.032	806976903	24	4	0.00266887	0.0106755	0.00495677	6.4053e-05	2.97406e-05	0.175141	2.17034e-10	2.17034e-10	1	0	0	1	0	0
ACATCGCACCAGGCT	216	1259	15	374.69	295129023	137.032	806976903	18885	5.8287	0.576477	3.36011	1.56014	0.0504017	0.0234022	0.638029	1.70779e-07	1.70779e-07	1	0	0	1	1	0
ACATCT	709	3713	6	374.69	295129023	137.032	806976903	22278	5.23695	1.89223	9.90953	4.60112	0.0594572	0.0276067	0.229302	2.01462e-07	2.01462e-07	1	0	0	1	0	0
ACATCTCACCACCGT	2	8	15	374.69	295129023	137.032	806976903	120	4	0.00533775	0.021351	0.00991354	0.000320265	0.000148703	0.437853	1.08517e-09	1.08517e-09	1	0	0	1	0	0
ACATCTCGCTCCACC	46	232	15	374.69	295129023	137.032	806976903	3480	5.04348	0.122768	0.619179	0.287493	0.00928768	0.00431239	0.552076	3.14699e-08	3.14699e-08	1	0	0	1	1	0
ACATGAGATCT	283	1242	11	374.69	295129023	137.032	806976903	13662	4.38869	0.755291	3.31474	1.53908	0.0364622	0.0169299	0.352294	1.23547e-07	1.23547e-07	1	0	0	1	0	0
ACATGCCCTCCCATC	18	75	15	374.69	295129023	137.032	806976903	1125	4.16667	0.0480397	0.200166	0.0929395	0.00300248	0.00139409	0.456097	1.01735e-08	1.01735e-08	1	0	0	1	0	0
ACATGCCGCACGATC	20	113	15	374.69	295129023	137.032	806976903	1695	5.65	0.0533775	0.301583	0.140029	0.00452374	0.00210043	0.618468	1.5328e-08	1.5328e-08	1	0	0	1	1	0
ACATGG	7	41	6	374.69	295129023	137.032	806976903	246	5.85714	0.0186821	0.109424	0.0508069	0.000656543	0.000304841	0.256457	2.2246e-09	2.2246e-09	1	0	0	1	0	0
ACATGGGCTGACGTG	1	4	15	374.69	295129023	137.032	806976903	60	4	0.00266887	0.0106755	0.00495677	0.000160132	7.43516e-05	0.437853	5.42585e-10	5.42585e-10	1	0	0	1	0	0
ACATGGTGGAGGGCGAGGAGGG	1	4	22	374.69	295129023	137.032	806976903	88	4	0.00266887	0.0106755	0.00495677	0.000234861	0.000109049	0.642185	7.95791e-10	7.95791e-10	1	0	0	1	1	0
ACC	16916	213963	3	374.69	295129023	137.032	806976903	641889	12.6486	45.1467	571.04	265.141	1.71312	0.795424	0.276911	5.80465e-06	5.80465e-06	1	1	0	0	0	0
ACCACCC	5	20	7	374.69	295129023	137.032	806976903	140	4	0.0133444	0.0533775	0.0247839	0.000373642	0.000173487	0.204332	1.26603e-09	1.26603e-09	1	0	0	1	0	0
ACCACCCAGCATGAG	77	442	15	374.69	295129023	137.032	806976903	6630	5.74026	0.205503	1.17964	0.547723	0.0176946	0.00821585	0.628348	5.99556e-08	5.99556e-08	1	0	0	1	1	0
ACCACCCATCATCCATCATCCC	74	297	22	374.69	295129023	137.032	806976903	6534	4.01351	0.197497	0.792656	0.36804	0.0174384	0.00809689	0.644354	5.90875e-08	5.90875e-08	1	0	0	1	1	0
ACCACCCATCTCGCT	463	1895	15	374.69	295129023	137.032	806976903	28425	4.09287	1.23569	5.05752	2.34827	0.0758628	0.0352241	0.448019	2.57049e-07	2.57049e-07	1	0	0	1	0	0
ACCACCGATCCACTC	3	14	15	374.69	295129023	137.032	806976903	210	4.66667	0.00800662	0.0373642	0.0173487	0.000560464	0.00026023	0.510829	1.89905e-09	1.89905e-09	1	0	0	1	1	0
ACCACCTCCTGACCC	22	117	15	374.69	295129023	137.032	806976903	1755	5.31818	0.0587152	0.312258	0.144986	0.00468387	0.00217478	0.582146	1.58706e-08	1.58706e-08	1	0	0	1	1	0
ACCACCTCTAGCCCC	1	5	15	374.69	295129023	137.032	806976903	75	5	0.00266887	0.0133444	0.00619596	0.000200166	9.29395e-05	0.547317	6.78231e-10	6.78231e-10	1	0	0	1	1	0
ACCACCTCTGACCCT	452	3015	15	374.69	295129023	137.032	806976903	45225	6.67035	1.20633	8.04666	3.73617	0.1207	0.0560425	0.730159	4.08973e-07	4.08973e-07	1	0	0	1	1	0
ACCACCTCTGCCCCT	2	11	15	374.69	295129023	137.032	806976903	165	5.5	0.00533775	0.0293576	0.0136311	0.000440364	0.000204467	0.602048	1.49211e-09	1.49211e-09	1	0	0	1	1	0
ACCACG	401	1857	6	374.69	295129023	137.032	806976903	11142	4.63092	1.07022	4.9561	2.30118	0.0297366	0.0138071	0.202766	1.00758e-07	1.00758e-07	1	0	0	1	0	0
ACCACGC	59	239	7	374.69	295129023	137.032	806976903	1673	4.05085	0.157464	0.637861	0.296167	0.00446503	0.00207317	0.206929	1.51291e-08	1.51291e-08	1	0	0	1	0	0
ACCACGCAGCCTCTC	64	302	15	374.69	295129023	137.032	806976903	4530	4.71875	0.170808	0.806	0.374236	0.01209	0.00561354	0.51653	4.09651e-08	4.09651e-08	1	0	0	1	1	0
ACCACGCCACGCCTG	1	5	15	374.69	295129023	137.032	806976903	75	5	0.00266887	0.0133444	0.00619596	0.000200166	9.29395e-05	0.547317	6.78231e-10	6.78231e-10	1	0	0	1	1	0
ACCACGCCCACTGGC	1	4	15	374.69	295129023	137.032	806976903	60	4	0.00266887	0.0106755	0.00495677	0.000160132	7.43516e-05	0.437853	5.42585e-10	5.42585e-10	1	0	0	1	0	0
ACCACGTCTCTACCC	1835	9330	15	374.69	295129023	137.032	806976903	139950	5.08447	4.89738	24.9006	11.5617	0.373509	0.173425	0.556563	1.26558e-06	1.26558e-06	1	0	0	1	1	0
ACCACT	168	672	6	374.69	295129023	137.032	806976903	4032	4	0.448371	1.79348	0.832738	0.0107609	0.00499643	0.175141	3.64617e-08	3.64617e-08	1	0	0	1	0	0
ACCACTAGCAGATCC	67	458	15	374.69	295129023	137.032	806976903	6870	6.83582	0.178815	1.22234	0.56755	0.0183352	0.00851325	0.748272	6.21259e-08	6.21259e-08	1	0	0	1	1	0
ACCACTC	20	80	7	374.69	295129023	137.032	806976903	560	4	0.0533775	0.21351	0.0991354	0.00149457	0.000693948	0.204332	5.06412e-09	5.06412e-09	1	0	0	1	0	0
ACCACTGGACTCCTC	144	953	15	374.69	295129023	137.032	806976903	14295	6.61806	0.384318	2.54344	1.18095	0.0381516	0.0177143	0.724434	1.29271e-07	1.29271e-07	1	0	0	1	1	0
ACCAGACCCAGAGAG	433	2497	15	374.69	295129023	137.032	806976903	37455	5.76674	1.15562	6.66418	3.09426	0.0999627	0.046414	0.631247	3.38708e-07	3.38708e-07	1	0	0	1	1	0
ACCAGACGCACCCC	1	4	14	374.69	295129023	137.032	806976903	56	4	0.00266887	0.0106755	0.00495677	0.000149457	6.93948e-05	0.408663	5.06412e-10	5.06412e-10	1	0	0	1	0	0
ACCAGAGATGGAGACCGAGATGAG	14	59	24	374.69	295129023	137.032	806976903	1416	4.21429	0.0373642	0.157464	0.0731124	0.00377913	0.0017547	0.738095	1.2805e-08	1.2805e-08	1	0	0	1	1	0
ACCAGATACGCAGCC	32	209	15	374.69	295129023	137.032	806976903	3135	6.53125	0.085404	0.557795	0.258991	0.00836692	0.00388487	0.714932	2.835e-08	2.835e-08	1	0	0	1	1	0
ACCAGC	385	2325	6	374.69	295129023	137.032	806976903	13950	6.03896	1.02752	6.20513	2.88112	0.0372308	0.0172867	0.264418	1.26151e-07	1.26151e-07	1	0	0	1	0	0
ACCAGCACCCGCCGC	1	4	15	374.69	295129023	137.032	806976903	60	4	0.00266887	0.0106755	0.00495677	0.000160132	7.43516e-05	0.437853	5.42585e-10	5.42585e-10	1	0	0	1	0	0
ACCAGCAGCCCTCGT	26	134	15	374.69	295129023	137.032	806976903	2010	5.15385	0.0693907	0.357629	0.166052	0.00536444	0.00249078	0.564157	1.81766e-08	1.81766e-08	1	0	0	1	1	0
ACCAGCC	618	2599	7	374.69	295129023	137.032	806976903	18193	4.2055	1.64936	6.9364	3.22066	0.0485548	0.0225446	0.214829	1.64521e-07	1.64521e-07	1	0	0	1	0	0
ACCAGCCACTCCCGT	1748	7874	15	374.69	295129023	137.032	806976903	118110	4.50458	4.66519	21.0147	9.7574	0.315221	0.146361	0.493086	1.06808e-06	1.06808e-06	1	0	0	1	0	0
ACCAGCCCGCACCCT	1	4	15	374.69	295129023	137.032	806976903	60	4	0.00266887	0.0106755	0.00495677	0.000160132	7.43516e-05	0.437853	5.42585e-10	5.42585e-10	1	0	0	1	0	0
ACCAGCCTCCTCCCC	1	5	15	374.69	295129023	137.032	806976903	75	5	0.00266887	0.0133444	0.00619596	0.000200166	9.29395e-05	0.547317	6.78231e-10	6.78231e-10	1	0	0	1	1	0
ACCAGGGTGATGGAG	332	1899	15	374.69	295129023	137.032	806976903	28485	5.71988	0.886066	5.06819	2.35323	0.0760229	0.0352984	0.626117	2.57592e-07	2.57592e-07	1	0	0	1	1	0
ACCAGTCGCCGTAGC	55	331	15	374.69	295129023	137.032	806976903	4965	6.01818	0.146788	0.883397	0.410173	0.013251	0.00615259	0.65877	4.48989e-08	4.48989e-08	1	0	0	1	1	0
ACCAGTCGCGTCGCT	1	4	15	374.69	295129023	137.032	806976903	60	4	0.00266887	0.0106755	0.00495677	0.000160132	7.43516e-05	0.437853	5.42585e-10	5.42585e-10	1	0	0	1	0	0
ACCAT	4	24	5	374.69	295129023	137.032	806976903	120	6	0.0106755	0.064053	0.0297406	0.000320265	0.000148703	0.218927	1.08517e-09	1.08517e-09	1	0	0	1	0	0
ACCATC	305	1221	6	374.69	295129023	137.032	806976903	7326	4.00328	0.814007	3.2587	1.51305	0.0195522	0.00907833	0.175285	6.62496e-08	6.62496e-08	1	0	0	1	0	0
ACCATCACCCTCAGC	7	43	15	374.69	295129023	137.032	806976903	645	6.14286	0.0186821	0.114762	0.0532853	0.00172142	0.000799279	0.672417	5.83278e-09	5.83278e-09	1	0	0	1	1	0
ACCATCACGACTCGC	16	78	15	374.69	295129023	137.032	806976903	1170	4.875	0.042702	0.208172	0.096657	0.00312258	0.00144986	0.533634	1.05804e-08	1.05804e-08	1	0	0	1	1	0
ACCATCAGACTACCC	20	129	15	374.69	295129023	137.032	806976903	1935	6.45	0.0533775	0.344285	0.159856	0.00516427	0.00239784	0.706038	1.74984e-08	1.74984e-08	1	0	0	1	1	0
ACCATCC	963	4085	7	374.69	295129023	137.032	806976903	28595	4.24195	2.57013	10.9024	5.0621	0.0763165	0.0354347	0.216691	2.58587e-07	2.58587e-07	1	0	0	1	0	0
ACCATCCAGCGACCC	321	1710	15	374.69	295129023	137.032	806976903	25650	5.3271	0.856709	4.56378	2.11902	0.0684566	0.0317853	0.583122	2.31955e-07	2.31955e-07	1	0	0	1	1	0
ACCATCCATCATCCATCCACCC	1	4	22	374.69	295129023	137.032	806976903	88	4	0.00266887	0.0106755	0.00495677	0.000234861	0.000109049	0.642185	7.95791e-10	7.95791e-10	1	0	0	1	1	0
ACCATCCATCATCCATCCTCCC	11917	50732	22	374.69	295129023	137.032	806976903	1116104	4.25711	31.805	135.397	62.8667	2.97874	1.38307	0.683463	1.0093e-05	1.0093e-05	1	0	0	1	1	0
ACCATCCCGCCACTC	337	1373	15	374.69	295129023	137.032	806976903	20595	4.07418	0.899411	3.66436	1.70141	0.0549655	0.0255212	0.445974	1.86242e-07	1.86242e-07	1	0	0	1	0	0
ACCATCCTACTACCC	1	4	15	374.69	295129023	137.032	806976903	60	4	0.00266887	0.0106755	0.00495677	0.000160132	7.43516e-05	0.437853	5.42585e-10	5.42585e-10	1	0	0	1	0	0
ACCATCCTCCAT	150	673	12	374.69	295129023	137.032	806976903	8076	4.48667	0.400331	1.79615	0.833977	0.0215538	0.0100077	0.3929	7.30319e-08	7.30319e-08	1	0	0	1	0	0
ACCATCCTCCTCACG	68	368	15	374.69	295129023	137.032	806976903	5520	5.41176	0.181483	0.982146	0.456023	0.0147322	0.00684034	0.59239	4.99178e-08	4.99178e-08	1	0	0	1	1	0
ACCATCGG	2	8	8	374.69	295129023	137.032	806976903	64	4	0.00533775	0.021351	0.00991354	0.000170808	7.93083e-05	0.233522	5.78757e-10	5.78757e-10	1	0	0	1	0	0
ACCATCTCGCTGGGC	1	4	15	374.69	295129023	137.032	806976903	60	4	0.00266887	0.0106755	0.00495677	0.000160132	7.43516e-05	0.437853	5.42585e-10	5.42585e-10	1	0	0	1	0	0
ACCATGACTCACCCC	1	5	15	374.69	295129023	137.032	806976903	75	5	0.00266887	0.0133444	0.00619596	0.000200166	9.29395e-05	0.547317	6.78231e-10	6.78231e-10	1	0	0	1	1	0
ACCC	361	3117	4	374.69	295129023	137.032	806976903	12468	8.63435	0.963464	8.31888	3.86256	0.0332755	0.0154503	0.252039	1.12749e-07	1.12749e-07	1	0	0	0	0	0
ACCCACCCGCCAGGC	1	4	15	374.69	295129023	137.032	806976903	60	4	0.00266887	0.0106755	0.00495677	0.000160132	7.43516e-05	0.437853	5.42585e-10	5.42585e-10	1	0	0	1	0	0
ACCCACCGACTGCCC	1	4	15	374.69	295129023	137.032	806976903	60	4	0.00266887	0.0106755	0.00495677	0.000160132	7.43516e-05	0.437853	5.42585e-10	5.42585e-10	1	0	0	1	0	0
ACCCACCTACCCGTG	1	4	15	374.69	295129023	137.032	806976903	60	4	0.00266887	0.0106755	0.00495677	0.000160132	7.43516e-05	0.437853	5.42585e-10	5.42585e-10	1	0	0	1	0	0
ACCCACCTCACCGCC	1	4	15	374.69	295129023	137.032	806976903	60	4	0.00266887	0.0106755	0.00495677	0.000160132	7.43516e-05	0.437853	5.42585e-10	5.42585e-10	1	0	0	1	0	0
ACCCACCTCCCCGTG	1	4	15	374.69	295129023	137.032	806976903	60	4	0.00266887	0.0106755	0.00495677	0.000160132	7.43516e-05	0.437853	5.42585e-10	5.42585e-10	1	0	0	1	0	0
ACCCACCTGCCTCCT	1	4	15	374.69	295129023	137.032	806976903	60	4	0.00266887	0.0106755	0.00495677	0.000160132	7.43516e-05	0.437853	5.42585e-10	5.42585e-10	1	0	0	1	0	0
ACCCACG	3	12	7	374.69	295129023	137.032	806976903	84	4	0.00800662	0.0320265	0.0148703	0.000224185	0.000104092	0.204332	7.59618e-10	7.59618e-10	1	0	0	1	0	0
ACCCACGACTCCCTC	1	4	15	374.69	295129023	137.032	806976903	60	4	0.00266887	0.0106755	0.00495677	0.000160132	7.43516e-05	0.437853	5.42585e-10	5.42585e-10	1	0	0	1	0	0
ACCCACGTCTCCATC	1	4	15	374.69	295129023	137.032	806976903	60	4	0.00266887	0.0106755	0.00495677	0.000160132	7.43516e-05	0.437853	5.42585e-10	5.42585e-10	1	0	0	1	0	0
ACCCACTCCAGCGGC	1	4	15	374.69	295129023	137.032	806976903	60	4	0.00266887	0.0106755	0.00495677	0.000160132	7.43516e-05	0.437853	5.42585e-10	5.42585e-10	1	0	0	1	0	0
ACCCACTCCAGCGTC	2987	15424	15	374.69	295129023	137.032	806976903	231360	5.16371	7.97193	41.1647	19.1133	0.617471	0.2867	0.565237	2.09221e-06	2.09221e-06	1	0	0	1	1	0
ACCCAGCACCGACTC	128	667	15	374.69	295129023	137.032	806976903	10005	5.21094	0.341616	1.78014	0.826542	0.0267021	0.0123981	0.570406	9.0476e-08	9.0476e-08	1	0	0	1	1	0
ACCCATC	7	28	7	374.69	295129023	137.032	806976903	196	4	0.0186821	0.0747285	0.0346974	0.000523099	0.000242882	0.204332	1.77244e-09	1.77244e-09	1	0	0	1	0	0
ACCCATCCACGCCAG	4291	22715	15	374.69	295129023	137.032	806976903	340725	5.29364	11.4521	60.6235	28.1483	0.909352	0.422224	0.579459	3.0812e-06	3.0812e-06	1	0	0	1	1	0
ACCCATCGCCCAGTG	10	49	15	374.69	295129023	137.032	806976903	735	4.9	0.0266887	0.130775	0.0607204	0.00196162	0.000910807	0.53637	6.64666e-09	6.64666e-09	1	0	0	1	1	0
ACCCC	338	1756	5	374.69	295129023	137.032	806976903	8780	5.19527	0.90208	4.68654	2.17602	0.0234327	0.0108801	0.189564	7.93982e-08	7.93982e-08	1	0	0	1	0	0
ACCCCATGGATGGCC	2	11	15	374.69	295129023	137.032	806976903	165	5.5	0.00533775	0.0293576	0.0136311	0.000440364	0.000204467	0.602048	1.49211e-09	1.49211e-09	1	0	0	1	1	0
ACCCCC	667	2716	6	374.69	295129023	137.032	806976903	16296	4.07196	1.78014	7.24866	3.36565	0.043492	0.0201939	0.178292	1.47366e-07	1.47366e-07	1	0	0	1	0	0
ACCCCCC	348	1419	7	374.69	295129023	137.032	806976903	9933	4.07759	0.928768	3.78713	1.75841	0.0265099	0.0123089	0.208295	8.98249e-08	8.98249e-08	1	0	0	1	0	0
ACCCCCG	4	16	7	374.69	295129023	137.032	806976903	112	4	0.0106755	0.042702	0.0198271	0.000298914	0.00013879	0.204332	1.01282e-09	1.01282e-09	1	0	0	1	0	0
ACCCCCGCGTACGCG	1	5	15	374.69	295129023	137.032	806976903	75	5	0.00266887	0.0133444	0.00619596	0.000200166	9.29395e-05	0.547317	6.78231e-10	6.78231e-10	1	0	0	1	1	0
ACCCCT	37	296	6	374.69	295129023	137.032	806976903	1776	8	0.0987484	0.789987	0.366801	0.00473992	0.00220081	0.350283	1.60605e-08	1.60605e-08	1	0	0	1	0	0
ACCCCTCCTCCCCCT	1	4	15	374.69	295129023	137.032	806976903	60	4	0.00266887	0.0106755	0.00495677	0.000160132	7.43516e-05	0.437853	5.42585e-10	5.42585e-10	1	0	0	1	0	0
ACCCCTG	2	8	7	374.69	295129023	137.032	806976903	56	4	0.00533775	0.021351	0.00991354	0.000149457	6.93948e-05	0.204332	5.06412e-10	5.06412e-10	1	0	0	1	0	0
ACCCGATGACTCCCG	16	92	15	374.69	295129023	137.032	806976903	1380	5.75	0.042702	0.245536	0.114006	0.00368305	0.00171009	0.629414	1.24794e-08	1.24794e-08	1	0	0	1	1	0
ACCCGCATCCCCTCC	1	4	15	374.69	295129023	137.032	806976903	60	4	0.00266887	0.0106755	0.00495677	0.000160132	7.43516e-05	0.437853	5.42585e-10	5.42585e-10	1	0	0	1	0	0
ACCCGCC	1	4	7	374.69	295129023	137.032	806976903	28	4	0.00266887	0.0106755	0.00495677	7.47285e-05	3.46974e-05	0.204332	2.53206e-10	2.53206e-10	1	0	0	1	0	0
ACCCGCCACGCCGCC	1	4	15	374.69	295129023	137.032	806976903	60	4	0.00266887	0.0106755	0.00495677	0.000160132	7.43516e-05	0.437853	5.42585e-10	5.42585e-10	1	0	0	1	0	0
ACCCGCCATCCACTG	14178	75088	15	374.69	295129023	137.032	806976903	1126320	5.29609	37.8393	200.4	93.0485	3.00601	1.39573	0.579728	1.01854e-05	1.01854e-05	1	1	0	1	1	0
ACCCGTAGATAGATG	533	3731	15	374.69	295129023	137.032	806976903	55965	7	1.42251	9.95757	4.62343	0.149364	0.0693514	0.766243	5.06096e-07	5.06096e-07	1	0	0	1	1	0
ACCCGTCGCTGGATG	175	1015	15	374.69	295129023	137.032	806976903	15225	5.8	0.467053	2.70891	1.25778	0.0406336	0.0188667	0.634887	1.37681e-07	1.37681e-07	1	0	0	1	1	0
ACCCGTGCGACTGAT	10	48	15	374.69	295129023	137.032	806976903	720	4.8	0.0266887	0.128106	0.0594813	0.00192159	0.000892219	0.525424	6.51102e-09	6.51102e-09	1	0	0	1	1	0
ACCCTACCCTACTGC	4	23	15	374.69	295129023	137.032	806976903	345	5.75	0.0106755	0.0613841	0.0285014	0.000920762	0.000427522	0.629414	3.11986e-09	3.11986e-09	1	0	0	1	1	0
ACCCTACCGCCTCTG	1	4	15	374.69	295129023	137.032	806976903	60	4	0.00266887	0.0106755	0.00495677	0.000160132	7.43516e-05	0.437853	5.42585e-10	5.42585e-10	1	0	0	1	0	0
ACCCTACCTGCACTC	179	966	15	374.69	295129023	137.032	806976903	14490	5.39665	0.477729	2.57813	1.19706	0.038672	0.0179559	0.590735	1.31034e-07	1.31034e-07	1	0	0	1	1	0
ACCCTC	19	142	6	374.69	295129023	137.032	806976903	852	7.47368	0.0507086	0.37898	0.175965	0.00227388	0.00105579	0.327238	7.7047e-09	7.7047e-09	1	0	0	1	0	0
ACCCTCACCTCCTGC	1	4	15	374.69	295129023	137.032	806976903	60	4	0.00266887	0.0106755	0.00495677	0.000160132	7.43516e-05	0.437853	5.42585e-10	5.42585e-10	1	0	0	1	0	0
ACCCTCAGCCCGCTC	1	4	15	374.69	295129023	137.032	806976903	60	4	0.00266887	0.0106755	0.00495677	0.000160132	7.43516e-05	0.437853	5.42585e-10	5.42585e-10	1	0	0	1	0	0
ACCCTCC	3	12	7	374.69	295129023	137.032	806976903	84	4	0.00800662	0.0320265	0.0148703	0.000224185	0.000104092	0.204332	7.59618e-10	7.59618e-10	1	0	0	1	0	0
ACCCTCT	410	1719	7	374.69	295129023	137.032	806976903	12033	4.19268	1.09424	4.5878	2.13017	0.0321146	0.0149112	0.214174	1.08815e-07	1.08815e-07	1	0	0	1	0	0
ACCCTCTAGTCAGCC	3	16	15	374.69	295129023	137.032	806976903	240	5.33333	0.00800662	0.042702	0.0198271	0.00064053	0.000297406	0.583804	2.17034e-09	2.17034e-09	1	0	0	1	1	0
ACCCTCTCAGCCCTC	1	4	15	374.69	295129023	137.032	806976903	60	4	0.00266887	0.0106755	0.00495677	0.000160132	7.43516e-05	0.437853	5.42585e-10	5.42585e-10	1	0	0	1	0	0
ACCCTCTCAGTCCCT	13	68	15	374.69	295129023	137.032	806976903	1020	5.23077	0.0346954	0.181483	0.0842651	0.00272225	0.00126398	0.572577	9.22394e-09	9.22394e-09	1	0	0	1	1	0
ACCCTG	15	76	6	374.69	295129023	137.032	806976903	456	5.06667	0.0400331	0.202834	0.0941787	0.00121701	0.000565072	0.221846	4.12364e-09	4.12364e-09	1	0	0	1	0	0
ACCCTGATGCCGATG	12	72	15	374.69	295129023	137.032	806976903	1080	6	0.0320265	0.192159	0.0892219	0.00288238	0.00133833	0.65678	9.76652e-09	9.76652e-09	1	0	0	1	1	0
ACCCTGCCGCTCCCT	1	4	15	374.69	295129023	137.032	806976903	60	4	0.00266887	0.0106755	0.00495677	0.000160132	7.43516e-05	0.437853	5.42585e-10	5.42585e-10	1	0	0	1	0	0
ACCGAG	214	856	6	374.69	295129023	137.032	806976903	5136	4	0.571139	2.28456	1.06075	0.0137073	0.00636449	0.175141	4.64452e-08	4.64452e-08	1	0	0	1	0	0
ACCGATGCGTCCCCG	1	4	15	374.69	295129023	137.032	806976903	60	4	0.00266887	0.0106755	0.00495677	0.000160132	7.43516e-05	0.437853	5.42585e-10	5.42585e-10	1	0	0	1	0	0
ACCGC	1	5	5	374.69	295129023	137.032	806976903	25	5	0.00266887	0.0133444	0.00619596	6.67219e-05	3.09798e-05	0.182439	2.26077e-10	2.26077e-10	1	0	0	1	0	0
ACCGCATCATGGAGG	6	45	15	374.69	295129023	137.032	806976903	675	7.5	0.0160132	0.120099	0.0557637	0.00180149	0.000836455	0.820975	6.10408e-09	6.10408e-09	1	0	0	1	1	0
ACCGCC	570	2281	6	374.69	295129023	137.032	806976903	13686	4.00175	1.52126	6.0877	2.8266	0.0365262	0.0169596	0.175218	1.23764e-07	1.23764e-07	1	0	0	1	0	0
ACCGCCC	65	260	7	374.69	295129023	137.032	806976903	1820	4	0.173477	0.693907	0.32219	0.00485735	0.00225533	0.204332	1.64584e-08	1.64584e-08	1	0	0	1	0	0
ACCGCCCATCCATAG	2	9	15	374.69	295129023	137.032	806976903	135	4.5	0.00533775	0.0240199	0.0111527	0.000360298	0.000167291	0.492585	1.22082e-09	1.22082e-09	1	0	0	1	0	0
ACCGCCCCCGCCATC	1	4	15	374.69	295129023	137.032	806976903	60	4	0.00266887	0.0106755	0.00495677	0.000160132	7.43516e-05	0.437853	5.42585e-10	5.42585e-10	1	0	0	1	0	0
ACCGCCCGCCCAGCC	1	4	15	374.69	295129023	137.032	806976903	60	4	0.00266887	0.0106755	0.00495677	0.000160132	7.43516e-05	0.437853	5.42585e-10	5.42585e-10	1	0	0	1	0	0
ACCGCCCGCCCCCGC	1	4	15	374.69	295129023	137.032	806976903	60	4	0.00266887	0.0106755	0.00495677	0.000160132	7.43516e-05	0.437853	5.42585e-10	5.42585e-10	1	0	0	1	0	0
ACCGCCTCTCCGATCTCTCTACTC	1	4	24	374.69	295129023	137.032	806976903	96	4	0.00266887	0.0106755	0.00495677	0.000256212	0.000118963	0.700565	8.68135e-10	8.68135e-10	1	0	0	1	1	0
ACCGCGGCC	1	4	9	374.69	295129023	137.032	806976903	36	4	0.00266887	0.0106755	0.00495677	9.60795e-05	4.46109e-05	0.262712	3.25551e-10	3.25551e-10	1	0	0	1	0	0
ACCGCTCGTCCCCCC	1	4	15	374.69	295129023	137.032	806976903	60	4	0.00266887	0.0106755	0.00495677	0.000160132	7.43516e-05	0.437853	5.42585e-10	5.42585e-10	1	0	0	1	0	0
ACCGGC	147	588	6	374.69	295129023	137.032	806976903	3528	4	0.392325	1.5693	0.728645	0.00941579	0.00437187	0.175141	3.1904e-08	3.1904e-08	1	0	0	1	0	0
ACCGGGAGTGCTATG	1	4	15	374.69	295129023	137.032	806976903	60	4	0.00266887	0.0106755	0.00495677	0.000160132	7.43516e-05	0.437853	5.42585e-10	5.42585e-10	1	0	0	1	0	0
ACCGTCT	133	557	7	374.69	295129023	137.032	806976903	3899	4.18797	0.35496	1.48656	0.69023	0.0104059	0.00483161	0.213934	3.5259e-08	3.5259e-08	1	0	0	1	0	0
ACCGTG	115	460	6	374.69	295129023	137.032	806976903	2760	4	0.306921	1.22768	0.570029	0.00736609	0.00342017	0.175141	2.49589e-08	2.49589e-08	1	0	0	1	0	0
ACCGTGG	2	8	7	374.69	295129023	137.032	806976903	56	4	0.00533775	0.021351	0.00991354	0.000149457	6.93948e-05	0.204332	5.06412e-10	5.06412e-10	1	0	0	1	0	0
ACCT	142	859	4	374.69	295129023	137.032	806976903	3436	6.0493	0.37898	2.29256	1.06447	0.00917025	0.00425787	0.17658	3.1072e-08	3.1072e-08	1	0	0	0	0	0
ACCTACCTGACTCCC	11570	67733	15	374.69	295129023	137.032	806976903	1015995	5.85419	30.8789	180.771	83.9342	2.71156	1.25901	0.640819	9.18772e-06	9.18772e-06	1	0	0	1	1	0
ACCTAT	13	52	6	374.69	295129023	137.032	806976903	312	4	0.0346954	0.138781	0.064438	0.000832689	0.000386628	0.175141	2.82144e-09	2.82144e-09	1	0	0	1	0	0
ACCTATATCG	292	1262	10	374.69	295129023	137.032	806976903	12620	4.32192	0.779311	3.36812	1.56386	0.0336812	0.0156386	0.315394	1.14124e-07	1.14124e-07	1	0	0	1	0	0
ACCTATC	8	32	7	374.69	295129023	137.032	806976903	224	4	0.021351	0.085404	0.0396542	0.000597828	0.000277579	0.204332	2.02565e-09	2.02565e-09	1	0	0	1	0	0
ACCTC	1	6	5	374.69	295129023	137.032	806976903	30	6	0.00266887	0.0160132	0.00743516	8.00662e-05	3.71758e-05	0.218927	2.71292e-10	2.71292e-10	1	0	0	1	0	0
ACCTCC	2397	10014	6	374.69	295129023	137.032	806976903	60084	4.17772	6.39729	26.7261	12.4093	0.160357	0.0744557	0.182923	5.43344e-07	5.43344e-07	1	0	0	1	0	0
ACCTCCAGCGCCTCC	1	4	15	374.69	295129023	137.032	806976903	60	4	0.00266887	0.0106755	0.00495677	0.000160132	7.43516e-05	0.437853	5.42585e-10	5.42585e-10	1	0	0	1	0	0
ACCTCCC	4	16	7	374.69	295129023	137.032	806976903	112	4	0.0106755	0.042702	0.0198271	0.000298914	0.00013879	0.204332	1.01282e-09	1.01282e-09	1	0	0	1	0	0
ACCTCCCTCGCGTCT	1	4	15	374.69	295129023	137.032	806976903	60	4	0.00266887	0.0106755	0.00495677	0.000160132	7.43516e-05	0.437853	5.42585e-10	5.42585e-10	1	0	0	1	0	0
ACCTCCG	1	4	7	374.69	295129023	137.032	806976903	28	4	0.00266887	0.0106755	0.00495677	7.47285e-05	3.46974e-05	0.204332	2.53206e-10	2.53206e-10	1	0	0	1	0	0
ACCTCCTCGATCCCC	99	414	15	374.69	295129023	137.032	806976903	6210	4.18182	0.264219	1.10491	0.513026	0.0165737	0.00769539	0.457756	5.61575e-08	5.61575e-08	1	0	0	1	0	0
ACCTCCTCTCCACTG	1	4	15	374.69	295129023	137.032	806976903	60	4	0.00266887	0.0106755	0.00495677	0.000160132	7.43516e-05	0.437853	5.42585e-10	5.42585e-10	1	0	0	1	0	0
ACCTCCTGCTCCTAG	11	61	15	374.69	295129023	137.032	806976903	915	5.54545	0.0293576	0.162801	0.0755908	0.00244202	0.00113386	0.607024	8.27442e-09	8.27442e-09	1	0	0	1	1	0
ACCTCT	208	1001	6	374.69	295129023	137.032	806976903	6006	4.8125	0.555126	2.67154	1.24043	0.0160293	0.00744259	0.210717	5.43127e-08	5.43127e-08	1	0	0	1	0	0
ACCTCTATCCCGCCC	1	4	15	374.69	295129023	137.032	806976903	60	4	0.00266887	0.0106755	0.00495677	0.000160132	7.43516e-05	0.437853	5.42585e-10	5.42585e-10	1	0	0	1	0	0
ACCTCTC	1	4	7	374.69	295129023	137.032	806976903	28	4	0.00266887	0.0106755	0.00495677	7.47285e-05	3.46974e-05	0.204332	2.53206e-10	2.53206e-10	1	0	0	1	0	0
ACCTG	14	169	5	374.69	295129023	137.032	806976903	845	12.0714	0.0373642	0.45104	0.209424	0.0022552	0.00104712	0.44046	7.6414e-09	7.6414e-09	1	0	0	1	0	0
ACCTGCACGTCAGCT	1	4	15	374.69	295129023	137.032	806976903	60	4	0.00266887	0.0106755	0.00495677	0.000160132	7.43516e-05	0.437853	5.42585e-10	5.42585e-10	1	0	0	1	0	0
ACCTGGC	4	16	7	374.69	295129023	137.032	806976903	112	4	0.0106755	0.042702	0.0198271	0.000298914	0.00013879	0.204332	1.01282e-09	1.01282e-09	1	0	0	1	0	0
ACCTGGGATGCCCCC	1	4	15	374.69	295129023	137.032	806976903	60	4	0.00266887	0.0106755	0.00495677	0.000160132	7.43516e-05	0.437853	5.42585e-10	5.42585e-10	1	0	0	1	0	0
ACG	62910	596560	3	374.69	295129023	137.032	806976903	1789680	9.48275	167.899	1592.14	739.253	4.77643	2.21776	0.207603	1.61842e-05	1.61842e-05	1	1	0	0	0	0
ACGACGACT	498	2765	9	374.69	295129023	137.032	806976903	24885	5.55221	1.3291	7.37944	3.42637	0.0664149	0.0308373	0.364658	2.25037e-07	2.25037e-07	1	0	0	1	0	0
ACGACGAT	4	24	8	374.69	295129023	137.032	806976903	192	6	0.0106755	0.064053	0.0297406	0.000512424	0.000237925	0.350283	1.73627e-09	1.73627e-09	1	0	0	1	0	0
ACGACGCCC	127	625	9	374.69	295129023	137.032	806976903	5625	4.92126	0.338947	1.66805	0.774496	0.0150124	0.00697046	0.323218	5.08673e-08	5.08673e-08	1	0	0	1	0	0
ACGACGCCTCTCCCC	1	4	15	374.69	295129023	137.032	806976903	60	4	0.00266887	0.0106755	0.00495677	0.000160132	7.43516e-05	0.437853	5.42585e-10	5.42585e-10	1	0	0	1	0	0
ACGACTGGATGGATG	2	8	15	374.69	295129023	137.032	806976903	120	4	0.00533775	0.021351	0.00991354	0.000320265	0.000148703	0.437853	1.08517e-09	1.08517e-09	1	0	0	1	0	0
ACGAG	397	1985	5	374.69	295129023	137.032	806976903	9925	5	1.05954	5.29772	2.4598	0.0264886	0.012299	0.182439	8.97525e-08	8.97525e-08	1	0	0	1	0	0
ACGAGAG	133	532	7	374.69	295129023	137.032	806976903	3724	4	0.35496	1.41984	0.659251	0.00993889	0.00461475	0.204332	3.36764e-08	3.36764e-08	1	0	0	1	0	0
ACGAGCC	2	8	7	374.69	295129023	137.032	806976903	56	4	0.00533775	0.021351	0.00991354	0.000149457	6.93948e-05	0.204332	5.06412e-10	5.06412e-10	1	0	0	1	0	0
ACGAGG	1481	7609	6	374.69	295129023	137.032	806976903	45654	5.13774	3.9526	20.3075	9.42902	0.121845	0.0565741	0.224958	4.12853e-07	4.12853e-07	1	0	0	1	0	0
ACGATATGACTAGGC	6	49	15	374.69	295129023	137.032	806976903	735	8.16667	0.0160132	0.130775	0.0607204	0.00196162	0.000910807	0.89395	6.64666e-09	6.64666e-09	1	0	0	1	1	0
ACGATC	429	1928	6	374.69	295129023	137.032	806976903	11568	4.49417	1.14495	5.14559	2.38916	0.0308735	0.014335	0.196779	1.0461e-07	1.0461e-07	1	0	0	1	0	0
ACGATCT	1	5	7	374.69	295129023	137.032	806976903	35	5	0.00266887	0.0133444	0.00619596	9.34106e-05	4.33717e-05	0.255414	3.16508e-10	3.16508e-10	1	0	0	1	0	0
ACGATG	798	3464	6	374.69	295129023	137.032	806976903	20784	4.34085	2.12976	9.24498	4.29256	0.0554699	0.0257554	0.190066	1.87951e-07	1.87951e-07	1	0	0	1	0	0
ACGATGGGATGGATG	5901	38601	15	374.69	295129023	137.032	806976903	579015	6.54143	15.749	103.021	47.8341	1.54532	0.717511	0.716047	5.23608e-06	5.23608e-06	1	0	0	1	1	0
ACGC	2986	19523	4	374.69	295129023	137.032	806976903	78092	6.53818	7.96926	52.1044	24.1928	0.208418	0.096771	0.190851	7.06192e-07	7.06192e-07	1	0	0	0	0	0
ACGCACGCCATCTCC	3227	13334	15	374.69	295129023	137.032	806976903	200010	4.13201	8.61246	35.5868	16.5234	0.533802	0.247851	0.452304	1.80871e-06	1.80871e-06	1	0	0	1	0	0
ACGCACGGAGACTGG	14	85	15	374.69	295129023	137.032	806976903	1275	6.07143	0.0373642	0.226854	0.105331	0.00340281	0.00157997	0.664599	1.15299e-08	1.15299e-08	1	0	0	1	1	0
ACGCAG	1	4	6	374.69	295129023	137.032	806976903	24	4	0.00266887	0.0106755	0.00495677	6.4053e-05	2.97406e-05	0.175141	2.17034e-10	2.17034e-10	1	0	0	1	0	0
ACGCAGCACGCCTCT	18	81	15	374.69	295129023	137.032	806976903	1215	4.5	0.0480397	0.216179	0.100375	0.00324268	0.00150562	0.492585	1.09873e-08	1.09873e-08	1	0	0	1	0	0
ACGCAT	149	596	6	374.69	295129023	137.032	806976903	3576	4	0.397662	1.59065	0.738559	0.00954389	0.00443135	0.175141	3.2338e-08	3.2338e-08	1	0	0	1	0	0
ACGCC	1	5	5	374.69	295129023	137.032	806976903	25	5	0.00266887	0.0133444	0.00619596	6.67219e-05	3.09798e-05	0.182439	2.26077e-10	2.26077e-10	1	0	0	1	0	0
ACGCCCCGCCATCCC	1	4	15	374.69	295129023	137.032	806976903	60	4	0.00266887	0.0106755	0.00495677	0.000160132	7.43516e-05	0.437853	5.42585e-10	5.42585e-10	1	0	0	1	0	0
ACGCCCTACTCCCAG	2	14	15	374.69	295129023	137.032	806976903	210	7	0.00533775	0.0373642	0.0173487	0.000560464	0.00026023	0.766243	1.89905e-09	1.89905e-09	1	0	0	1	1	0
ACGCCGC	254	1016	7	374.69	295129023	137.032	806976903	7112	4	0.677894	2.71158	1.25902	0.018981	0.00881314	0.204332	6.43144e-08	6.43144e-08	1	0	0	1	0	0
ACGCGAG	1	4	7	374.69	295129023	137.032	806976903	28	4	0.00266887	0.0106755	0.00495677	7.47285e-05	3.46974e-05	0.204332	2.53206e-10	2.53206e-10	1	0	0	1	0	0
ACGCGC	1	4	6	374.69	295129023	137.032	806976903	24	4	0.00266887	0.0106755	0.00495677	6.4053e-05	2.97406e-05	0.175141	2.17034e-10	2.17034e-10	1	0	0	1	0	0
ACGCTGC	8	32	7	374.69	295129023	137.032	806976903	224	4	0.021351	0.085404	0.0396542	0.000597828	0.000277579	0.204332	2.02565e-09	2.02565e-09	1	0	0	1	0	0
ACGG	1662	10153	4	374.69	295129023	137.032	806976903	40612	6.1089	4.43567	27.0971	12.5815	0.108388	0.0503261	0.17832	3.67257e-07	3.67257e-07	1	0	0	0	0	0
ACGGACTGAGGAGGC	21	111	15	374.69	295129023	137.032	806976903	1665	5.28571	0.0560464	0.296245	0.13755	0.00444368	0.00206326	0.578592	1.50567e-08	1.50567e-08	1	0	0	1	1	0
ACGGATGGCAGGGGG	1	4	15	374.69	295129023	137.032	806976903	60	4	0.00266887	0.0106755	0.00495677	0.000160132	7.43516e-05	0.437853	5.42585e-10	5.42585e-10	1	0	0	1	0	0
ACGGCG	647	2588	6	374.69	295129023	137.032	806976903	15528	4	1.72676	6.90705	3.20703	0.0414423	0.0192422	0.175141	1.40421e-07	1.40421e-07	1	0	0	1	0	0
ACGGG	1	5	5	374.69	295129023	137.032	806976903	25	5	0.00266887	0.0133444	0.00619596	6.67219e-05	3.09798e-05	0.182439	2.26077e-10	2.26077e-10	1	0	0	1	0	0
ACGGGAG	166	664	7	374.69	295129023	137.032	806976903	4648	4	0.443033	1.77213	0.822824	0.0124049	0.00575977	0.204332	4.20322e-08	4.20322e-08	1	0	0	1	0	0
ACGGGCC	1	4	7	374.69	295129023	137.032	806976903	28	4	0.00266887	0.0106755	0.00495677	7.47285e-05	3.46974e-05	0.204332	2.53206e-10	2.53206e-10	1	0	0	1	0	0
ACGGGG	92	369	6	374.69	295129023	137.032	806976903	2214	4.01087	0.245536	0.984815	0.457262	0.00590889	0.00274357	0.175617	2.00214e-08	2.00214e-08	1	0	0	1	0	0
ACGGGGCATCCAGCG	2	10	15	374.69	295129023	137.032	806976903	150	5	0.00533775	0.0266887	0.0123919	0.000400331	0.000185879	0.547317	1.35646e-09	1.35646e-09	1	0	0	1	1	0
ACGGGGGATGGGCAG	1	4	15	374.69	295129023	137.032	806976903	60	4	0.00266887	0.0106755	0.00495677	0.000160132	7.43516e-05	0.437853	5.42585e-10	5.42585e-10	1	0	0	1	0	0
ACGT	499	2996	4	374.69	295129023	137.032	806976903	11984	6.00401	1.33177	7.99595	3.71262	0.0319838	0.0148505	0.175258	1.08372e-07	1.08372e-07	1	0	0	0	0	0
ACGTAGAGG	6	80	9	374.69	295129023	137.032	806976903	720	13.3333	0.0160132	0.21351	0.0991354	0.00192159	0.000892219	0.875706	6.51102e-09	6.51102e-09	1	0	0	1	1	0
ACGTAGATCGGAGTAGCTGAGTG	4	16	23	374.69	295129023	137.032	806976903	368	4	0.0106755	0.042702	0.0198271	0.000982146	0.000456023	0.671375	3.32785e-09	3.32785e-09	1	0	0	1	1	0
ACGTATAT	224	997	8	374.69	295129023	137.032	806976903	7976	4.45089	0.597828	2.66087	1.23548	0.0212869	0.0098838	0.259845	7.21276e-08	7.21276e-08	1	0	0	1	0	0
ACGTCCCCTCTCTCC	1	4	15	374.69	295129023	137.032	806976903	60	4	0.00266887	0.0106755	0.00495677	0.000160132	7.43516e-05	0.437853	5.42585e-10	5.42585e-10	1	0	0	1	0	0
ACGTCCG	1	4	7	374.69	295129023	137.032	806976903	28	4	0.00266887	0.0106755	0.00495677	7.47285e-05	3.46974e-05	0.204332	2.53206e-10	2.53206e-10	1	0	0	1	0	0
ACGTCTCAGATGGAG	1	4	15	374.69	295129023	137.032	806976903	60	4	0.00266887	0.0106755	0.00495677	0.000160132	7.43516e-05	0.437853	5.42585e-10	5.42585e-10	1	0	0	1	0	0
ACT	22739	388877	3	374.69	295129023	137.032	806976903	1166631	17.1018	60.6875	1037.86	481.894	3.11359	1.44568	0.374403	1.05499e-05	1.05499e-05	1	1	0	0	0	0
ACTAGAGACTATCCC	1	5	15	374.69	295129023	137.032	806976903	75	5	0.00266887	0.0133444	0.00619596	0.000200166	9.29395e-05	0.547317	6.78231e-10	6.78231e-10	1	0	0	1	1	0
ACTAGCC	2	8	7	374.69	295129023	137.032	806976903	56	4	0.00533775	0.021351	0.00991354	0.000149457	6.93948e-05	0.204332	5.06412e-10	5.06412e-10	1	0	0	1	0	0
ACTAGGAGGGCCGAG	100	566	15	374.69	295129023	137.032	806976903	8490	5.66	0.266887	1.51058	0.701383	0.0226587	0.0105207	0.619562	7.67757e-08	7.67757e-08	1	0	0	1	1	0
ACTAGT	2	8	6	374.69	295129023	137.032	806976903	48	4	0.00533775	0.021351	0.00991354	0.000128106	5.94813e-05	0.175141	4.34068e-10	4.34068e-10	1	0	0	1	0	0
ACTAT	110	727	5	374.69	295129023	137.032	806976903	3635	6.60909	0.293576	1.94027	0.900893	0.00970136	0.00450447	0.241151	3.28716e-08	3.28716e-08	1	0	0	1	0	0
ACTATC	5	20	6	374.69	295129023	137.032	806976903	120	4	0.0133444	0.0533775	0.0247839	0.000320265	0.000148703	0.175141	1.08517e-09	1.08517e-09	1	0	0	1	0	0
ACTATCCGAGTCTGC	6	42	15	374.69	295129023	137.032	806976903	630	7	0.0160132	0.112093	0.0520461	0.00168139	0.000780691	0.766243	5.69714e-09	5.69714e-09	1	0	0	1	1	0
ACTATCT	124	496	7	374.69	295129023	137.032	806976903	3472	4	0.33094	1.32376	0.61464	0.00926633	0.00430248	0.204332	3.13976e-08	3.13976e-08	1	0	0	1	0	0
ACTATG	268	1073	6	374.69	295129023	137.032	806976903	6438	4.00373	0.715258	2.8637	1.32965	0.0171822	0.00797792	0.175305	5.82193e-08	5.82193e-08	1	0	0	1	0	0
ACTC	1472	10084	4	374.69	295129023	137.032	806976903	40336	6.85054	3.92858	26.9129	12.496	0.107652	0.0499841	0.199969	3.64762e-07	3.64762e-07	1	0	0	0	0	0
ACTCAT	12	53	6	374.69	295129023	137.032	806976903	318	4.41667	0.0320265	0.14145	0.0656772	0.000848702	0.000394063	0.193385	2.8757e-09	2.8757e-09	1	0	0	1	0	0
ACTCATC	58	912	7	374.69	295129023	137.032	806976903	6384	15.7241	0.154795	2.43401	1.13014	0.0170381	0.00791101	0.803234	5.7731e-08	5.7731e-08	1	0	0	1	1	0
ACTCC	49	270	5	374.69	295129023	137.032	806976903	1350	5.5102	0.130775	0.720596	0.334582	0.00360298	0.00167291	0.201055	1.22082e-08	1.22082e-08	1	0	0	1	0	0
ACTCCC	8	32	6	374.69	295129023	137.032	806976903	192	4	0.021351	0.085404	0.0396542	0.000512424	0.000237925	0.175141	1.73627e-09	1.73627e-09	1	0	0	1	0	0
ACTCCCAGCATCCGC	13806	70410	15	374.69	295129023	137.032	806976903	1056150	5.09996	36.8465	187.915	87.2516	2.81873	1.30877	0.558258	9.55085e-06	9.55085e-06	1	1	0	1	1	0
ACTCCCC	3	12	7	374.69	295129023	137.032	806976903	84	4	0.00800662	0.0320265	0.0148703	0.000224185	0.000104092	0.204332	7.59618e-10	7.59618e-10	1	0	0	1	0	0
ACTCCCT	1788	7666	7	374.69	295129023	137.032	806976903	53662	4.28747	4.77195	20.4596	9.49965	0.143217	0.0664976	0.219016	4.8527e-07	4.8527e-07	1	0	0	1	0	0
ACTCCCTAG	1	13	9	374.69	295129023	137.032	806976903	117	13	0.00266887	0.0346954	0.0161095	0.000312258	0.000144986	0.853814	1.05804e-09	1.05804e-09	1	0	0	1	1	0
ACTCCCTCAGCCCAG	279	1561	15	374.69	295129023	137.032	806976903	23415	5.59498	0.744616	4.16611	1.93438	0.0624917	0.0290157	0.612445	2.11744e-07	2.11744e-07	1	0	0	1	1	0
ACTCCGAGCCCCATC	6580	28543	15	374.69	295129023	137.032	806976903	428145	4.33784	17.5612	76.1777	35.3703	1.14267	0.530554	0.474835	3.87175e-06	3.87175e-06	1	0	0	1	0	0
ACTCCT	78	387	6	374.69	295129023	137.032	806976903	2322	4.96154	0.208172	1.03285	0.479568	0.00619713	0.00287741	0.217243	2.0998e-08	2.0998e-08	1	0	0	1	0	0
ACTCG	233	1165	5	374.69	295129023	137.032	806976903	5825	5	0.621848	3.10924	1.44366	0.0155462	0.0072183	0.182439	5.26759e-08	5.26759e-08	1	0	0	1	0	0
ACTCGCT	3	12	7	374.69	295129023	137.032	806976903	84	4	0.00800662	0.0320265	0.0148703	0.000224185	0.000104092	0.204332	7.59618e-10	7.59618e-10	1	0	0	1	0	0
ACTCT	340	1701	5	374.69	295129023	137.032	806976903	8505	5.00294	0.907417	4.53976	2.10787	0.0226988	0.0105393	0.182546	7.69114e-08	7.69114e-08	1	0	0	1	0	0
ACTCTC	338	1566	6	374.69	295129023	137.032	806976903	9396	4.63314	0.90208	4.17946	1.94058	0.0250767	0.0116435	0.202863	8.49687e-08	8.49687e-08	1	0	0	1	0	0
ACTCTCC	124	526	7	374.69	295129023	137.032	806976903	3682	4.24194	0.33094	1.40383	0.651815	0.0098268	0.00456271	0.21669	3.32966e-08	3.32966e-08	1	0	0	1	0	0
ACTCTCCCCCTCTCG	1	4	15	374.69	295129023	137.032	806976903	60	4	0.00266887	0.0106755	0.00495677	0.000160132	7.43516e-05	0.437853	5.42585e-10	5.42585e-10	1	0	0	1	0	0
ACTCTGGG	220	959	8	374.69	295129023	137.032	806976903	7672	4.35909	0.587152	2.55945	1.18839	0.0204756	0.00950709	0.254486	6.93785e-08	6.93785e-08	1	0	0	1	0	0
ACTG	840	5680	4	374.69	295129023	137.032	806976903	22720	6.7619	2.24185	15.1592	7.03862	0.0606368	0.0281545	0.197381	2.05459e-07	2.05459e-07	1	0	0	0	0	0
ACTGAGG	1	4	7	374.69	295129023	137.032	806976903	28	4	0.00266887	0.0106755	0.00495677	7.47285e-05	3.46974e-05	0.204332	2.53206e-10	2.53206e-10	1	0	0	1	0	0
ACTGAT	26	141	6	374.69	295129023	137.032	806976903	846	5.42308	0.0693907	0.376311	0.174726	0.00225787	0.00104836	0.237451	7.65044e-09	7.65044e-09	1	0	0	1	0	0
ACTGATG	1	4	7	374.69	295129023	137.032	806976903	28	4	0.00266887	0.0106755	0.00495677	7.47285e-05	3.46974e-05	0.204332	2.53206e-10	2.53206e-10	1	0	0	1	0	0
ACTGATGGGATGATGGGATGATG	762	3274	23	374.69	295129023	137.032	806976903	75302	4.29659	2.03368	8.73789	4.05712	0.200972	0.0933137	0.721155	6.80962e-07	6.80962e-07	1	0	0	1	1	0
ACTGCC	3	15	6	374.69	295129023	137.032	806976903	90	5	0.00800662	0.0400331	0.0185879	0.000240199	0.000111527	0.218927	8.13877e-10	8.13877e-10	1	0	0	1	0	0
ACTGCG	1	4	6	374.69	295129023	137.032	806976903	24	4	0.00266887	0.0106755	0.00495677	6.4053e-05	2.97406e-05	0.175141	2.17034e-10	2.17034e-10	1	0	0	1	0	0
ACTGCT	235	1118	6	374.69	295129023	137.032	806976903	6708	4.75745	0.627185	2.9838	1.38542	0.0179028	0.00831251	0.208306	6.0661e-08	6.0661e-08	1	0	0	1	0	0
ACTGCTGGG	146	774	9	374.69	295129023	137.032	806976903	6966	5.30137	0.389656	2.06571	0.959135	0.0185914	0.00863222	0.348183	6.29941e-08	6.29941e-08	1	0	0	1	0	0
ACTGGGAGGCATCGG	1	6	15	374.69	295129023	137.032	806976903	90	6	0.00266887	0.0160132	0.00743516	0.000240199	0.000111527	0.65678	8.13877e-10	8.13877e-10	1	0	0	1	1	0
AG	10442842	205627817	2	374.69	295129023	137.032	806976903	411255634	19.6908	27870.6	548795	254813	1097.59	509.625	0.287389	0.00371902	0.00371902	1	1	1	0	0	0
AGAGAGC	224	898	7	374.69	295129023	137.032	806976903	6286	4.00893	0.597828	2.39665	1.1128	0.0167765	0.00778957	0.204788	5.68448e-08	5.68448e-08	1	0	0	1	0	0
AGAGAGCTGG	3	12	10	374.69	295129023	137.032	806976903	120	4	0.00800662	0.0320265	0.0148703	0.000320265	0.000148703	0.291902	1.08517e-09	1.08517e-09	1	0	0	1	0	0
AGAGAGG	144	693	7	374.69	295129023	137.032	806976903	4851	4.8125	0.384318	1.84953	0.858761	0.0129467	0.00601132	0.245836	4.3868e-08	4.3868e-08	1	0	0	1	0	0
AGAGAGGG	12005	57609	8	374.69	295129023	137.032	806976903	460872	4.79875	32.0398	153.751	71.3887	1.23001	0.571109	0.280153	4.1677e-06	4.1677e-06	1	1	0	1	0	0
AGAGAT	576	2314	6	374.69	295129023	137.032	806976903	13884	4.01736	1.53727	6.17578	2.86749	0.0370547	0.017205	0.175901	1.25554e-07	1.25554e-07	1	0	0	1	0	0
AGAGATG	3	13	7	374.69	295129023	137.032	806976903	91	4.33333	0.00800662	0.0346954	0.0161095	0.000242868	0.000112767	0.221359	8.2292e-10	8.2292e-10	1	0	0	1	0	0
AGAGC	1715	13753	5	374.69	295129023	137.032	806976903	68765	8.01924	4.57712	36.705	17.0426	0.183525	0.0852131	0.292604	6.21847e-07	6.21847e-07	1	0	0	1	0	0
AGAGCAGC	258	1064	8	374.69	295129023	137.032	806976903	8512	4.12403	0.68857	2.83968	1.3185	0.0227175	0.010548	0.240763	7.69747e-08	7.69747e-08	1	0	0	1	0	0
AGAGCCG	412	1765	7	374.69	295129023	137.032	806976903	12355	4.28398	1.09958	4.71056	2.18718	0.0329739	0.0153102	0.218838	1.11727e-07	1.11727e-07	1	0	0	1	0	0
AGAGCG	478	2032	6	374.69	295129023	137.032	806976903	12192	4.25105	1.27572	5.42315	2.51804	0.0325389	0.0151082	0.186133	1.10253e-07	1.10253e-07	1	0	0	1	0	0
AGAGCGG	1	4	7	374.69	295129023	137.032	806976903	28	4	0.00266887	0.0106755	0.00495677	7.47285e-05	3.46974e-05	0.204332	2.53206e-10	2.53206e-10	1	0	0	1	0	0
AGAGCT	184	736	6	374.69	295129023	137.032	806976903	4416	4	0.491073	1.96429	0.912046	0.0117857	0.00547228	0.175141	3.99342e-08	3.99342e-08	1	0	0	1	0	0
AGAGG	688	4309	5	374.69	295129023	137.032	806976903	21545	6.26308	1.83619	11.5002	5.33968	0.0575009	0.0266984	0.228526	1.94833e-07	1.94833e-07	1	0	0	1	0	0
AGAGGCG	81	324	7	374.69	295129023	137.032	806976903	2268	4	0.216179	0.864715	0.401498	0.00605301	0.00281049	0.204332	2.05097e-08	2.05097e-08	1	0	0	1	0	0
AGAGGG	1469	7966	6	374.69	295129023	137.032	806976903	47796	5.42274	3.92058	21.2603	9.87141	0.127562	0.0592285	0.237436	4.32223e-07	4.32223e-07	1	0	0	1	0	0
AGAGGGAT	201	903	8	374.69	295129023	137.032	806976903	7224	4.49254	0.536444	2.40999	1.11899	0.0192799	0.00895193	0.262276	6.53272e-08	6.53272e-08	1	0	0	1	0	0
AGAGGGG	211	870	7	374.69	295129023	137.032	806976903	6090	4.12322	0.563133	2.32192	1.0781	0.0162534	0.00754668	0.210626	5.50723e-08	5.50723e-08	1	0	0	1	0	0
AGAT	7069	54635	4	374.69	295129023	137.032	806976903	218540	7.72882	18.8663	145.814	67.7033	0.583256	0.270813	0.225606	1.97627e-06	1.97627e-06	1	0	0	0	0	0
AGATAT	259	1254	6	374.69	295129023	137.032	806976903	7524	4.8417	0.691238	3.34677	1.55395	0.0200806	0.00932369	0.211995	6.80401e-08	6.80401e-08	1	0	0	1	0	0
AGATC	27	673	5	374.69	295129023	137.032	806976903	3365	24.9259	0.0720596	1.79615	0.833977	0.00898076	0.00416988	0.909491	3.043e-08	3.043e-08	1	0	0	1	1	0
AGATCCTCC	274	1942	9	374.69	295129023	137.032	806976903	17478	7.08759	0.731272	5.18295	2.40651	0.0466466	0.0216586	0.465499	1.58055e-07	1.58055e-07	1	0	0	1	0	0
AGATCG	1	4	6	374.69	295129023	137.032	806976903	24	4	0.00266887	0.0106755	0.00495677	6.4053e-05	2.97406e-05	0.175141	2.17034e-10	2.17034e-10	1	0	0	1	0	0
AGATCGGCTGCAGC	4406	20171	14	374.69	295129023	137.032	806976903	282394	4.57808	11.7591	53.8339	24.9958	0.753674	0.349941	0.467723	2.55371e-06	2.55371e-06	1	0	0	1	0	0
AGATCT	2	8	6	374.69	295129023	137.032	806976903	48	4	0.00533775	0.021351	0.00991354	0.000128106	5.94813e-05	0.175141	4.34068e-10	4.34068e-10	1	0	0	1	0	0
AGATG	136	680	5	374.69	295129023	137.032	806976903	3400	5	0.362967	1.81483	0.842651	0.00907417	0.00421326	0.182439	3.07465e-08	3.07465e-08	1	0	0	1	0	0
AGATGAGCGGGGGCG	1	4	15	374.69	295129023	137.032	806976903	60	4	0.00266887	0.0106755	0.00495677	0.000160132	7.43516e-05	0.437853	5.42585e-10	5.42585e-10	1	0	0	1	0	0
AGATGCGAGCCTGGG	1	5	15	374.69	295129023	137.032	806976903	75	5	0.00266887	0.0133444	0.00619596	0.000200166	9.29395e-05	0.547317	6.78231e-10	6.78231e-10	1	0	0	1	1	0
AGATGG	1	4	6	374.69	295129023	137.032	806976903	24	4	0.00266887	0.0106755	0.00495677	6.4053e-05	2.97406e-05	0.175141	2.17034e-10	2.17034e-10	1	0	0	1	0	0
AGATGGG	1306	5461	7	374.69	295129023	137.032	806976903	38227	4.18147	3.48555	14.5747	6.76723	0.102023	0.0473706	0.213602	3.4569e-07	3.4569e-07	1	0	0	1	0	0
AGATGGGATGGCGCG	1	4	15	374.69	295129023	137.032	806976903	60	4	0.00266887	0.0106755	0.00495677	0.000160132	7.43516e-05	0.437853	5.42585e-10	5.42585e-10	1	0	0	1	0	0
AGC	190207	1749400	3	374.69	295129023	137.032	806976903	5248200	9.19735	507.639	4668.93	2167.84	14.0068	6.50353	0.201354	4.74599e-05	4.74599e-05	1	1	1	0	0	0
AGCATC	268	1723	6	374.69	295129023	137.032	806976903	10338	6.4291	0.715258	4.59847	2.13513	0.0275908	0.0128108	0.2815	9.34873e-08	9.34873e-08	1	0	0	1	0	0
AGCC	447	2962	4	374.69	295129023	137.032	806976903	11848	6.6264	1.19299	7.90521	3.67049	0.0316208	0.014682	0.193426	1.07142e-07	1.07142e-07	1	0	0	0	0	0
AGCCATC	192	919	7	374.69	295129023	137.032	806976903	6433	4.78646	0.512424	2.4527	1.13882	0.0171689	0.00797173	0.244506	5.81741e-08	5.81741e-08	1	0	0	1	0	0
AGCCCCC	1	4	7	374.69	295129023	137.032	806976903	28	4	0.00266887	0.0106755	0.00495677	7.47285e-05	3.46974e-05	0.204332	2.53206e-10	2.53206e-10	1	0	0	1	0	0
AGCCCCCGC	1	4	9	374.69	295129023	137.032	806976903	36	4	0.00266887	0.0106755	0.00495677	9.60795e-05	4.46109e-05	0.262712	3.25551e-10	3.25551e-10	1	0	0	1	0	0
AGCCCG	1	4	6	374.69	295129023	137.032	806976903	24	4	0.00266887	0.0106755	0.00495677	6.4053e-05	2.97406e-05	0.175141	2.17034e-10	2.17034e-10	1	0	0	1	0	0
AGCCG	179	895	5	374.69	295129023	137.032	806976903	4475	5	0.477729	2.38864	1.10908	0.0119432	0.00554539	0.182439	4.04678e-08	4.04678e-08	1	0	0	1	0	0
AGCCGC	492	2061	6	374.69	295129023	137.032	806976903	12366	4.18902	1.31309	5.50055	2.55398	0.0330033	0.0153239	0.183418	1.11827e-07	1.11827e-07	1	0	0	1	0	0
AGCCGCG	141	564	7	374.69	295129023	137.032	806976903	3948	4	0.376311	1.50525	0.698905	0.0105367	0.00489233	0.204332	3.57021e-08	3.57021e-08	1	0	0	1	0	0
AGCCGG	180	861	6	374.69	295129023	137.032	806976903	5166	4.78333	0.480397	2.2979	1.06695	0.0137874	0.00640167	0.20944	4.67165e-08	4.67165e-08	1	0	0	1	0	0
AGCG	3433	20842	4	374.69	295129023	137.032	806976903	83368	6.07107	9.16225	55.6247	25.8273	0.222499	0.103309	0.177216	7.53903e-07	7.53903e-07	1	0	0	0	0	0
AGCGC	1	5	5	374.69	295129023	137.032	806976903	25	5	0.00266887	0.0133444	0.00619596	6.67219e-05	3.09798e-05	0.182439	2.26077e-10	2.26077e-10	1	0	0	1	0	0
AGCGCG	2	8	6	374.69	295129023	137.032	806976903	48	4	0.00533775	0.021351	0.00991354	0.000128106	5.94813e-05	0.175141	4.34068e-10	4.34068e-10	1	0	0	1	0	0
AGCGG	1	5	5	374.69	295129023	137.032	806976903	25	5	0.00266887	0.0133444	0.00619596	6.67219e-05	3.09798e-05	0.182439	2.26077e-10	2.26077e-10	1	0	0	1	0	0
AGCGGC	960	3840	6	374.69	295129023	137.032	806976903	23040	4	2.56212	10.2485	4.7585	0.0614909	0.028551	0.175141	2.08352e-07	2.08352e-07	1	0	0	1	0	0
AGCGGCG	178	845	7	374.69	295129023	137.032	806976903	5915	4.74719	0.47506	2.2552	1.04712	0.0157864	0.00732983	0.2425	5.34898e-08	5.34898e-08	1	0	0	1	0	0
AGCTAT	34	136	6	374.69	295129023	137.032	806976903	816	4	0.0907417	0.362967	0.16853	0.0021778	0.00101118	0.175141	7.37915e-09	7.37915e-09	1	0	0	1	0	0
AGCTATAT	251	1252	8	374.69	295129023	137.032	806976903	10016	4.98805	0.669887	3.34143	1.55147	0.0267314	0.0124118	0.291204	9.05755e-08	9.05755e-08	1	0	0	1	0	0
AGCTATGGATGAGGG	107	724	15	374.69	295129023	137.032	806976903	10860	6.76636	0.28557	1.93227	0.897176	0.028984	0.0134576	0.740668	9.82078e-08	9.82078e-08	1	0	0	1	1	0
AGCTCATC	20	80	8	374.69	295129023	137.032	806976903	640	4	0.0533775	0.21351	0.0991354	0.00170808	0.000793083	0.233522	5.78757e-09	5.78757e-09	1	0	0	1	0	0
AGCTGC	9	36	6	374.69	295129023	137.032	806976903	216	4	0.0240199	0.0960795	0.0446109	0.000576477	0.000267666	0.175141	1.9533e-09	1.9533e-09	1	0	0	1	0	0
AGCTGCCGC	1	4	9	374.69	295129023	137.032	806976903	36	4	0.00266887	0.0106755	0.00495677	9.60795e-05	4.46109e-05	0.262712	3.25551e-10	3.25551e-10	1	0	0	1	0	0
AGG	38987	361900	3	374.69	295129023	137.032	806976903	1085700	9.28258	104.051	965.866	448.464	2.8976	1.34539	0.20322	9.81807e-06	9.81807e-06	1	1	0	0	0	0
AGGAGGG	505	2086	7	374.69	295129023	137.032	806976903	14602	4.13069	1.34778	5.56727	2.58496	0.0389709	0.0180947	0.211008	1.32047e-07	1.32047e-07	1	0	0	1	0	0
AGGAT	4	20	5	374.69	295129023	137.032	806976903	100	5	0.0106755	0.0533775	0.0247839	0.000266887	0.000123919	0.182439	9.04308e-10	9.04308e-10	1	0	0	1	0	0
AGGATG	308	1508	6	374.69	295129023	137.032	806976903	9048	4.8961	0.822013	4.02466	1.8687	0.024148	0.0112122	0.214377	8.18218e-08	8.18218e-08	1	0	0	1	0	0
AGGATGG	1171	4792	7	374.69	295129023	137.032	806976903	33544	4.09223	3.12525	12.7892	5.93821	0.0895247	0.0415675	0.209043	3.03341e-07	3.03341e-07	1	0	0	1	0	0
AGGC	2177	14496	4	374.69	295129023	137.032	806976903	57984	6.6587	5.81014	38.688	17.9633	0.154752	0.0718534	0.194369	5.24354e-07	5.24354e-07	1	0	0	0	0	0
AGGCCC	1	4	6	374.69	295129023	137.032	806976903	24	4	0.00266887	0.0106755	0.00495677	6.4053e-05	2.97406e-05	0.175141	2.17034e-10	2.17034e-10	1	0	0	1	0	0
AGGCG	77	451	5	374.69	295129023	137.032	806976903	2255	5.85714	0.205503	1.20366	0.558876	0.00601831	0.00279438	0.213714	2.03921e-08	2.03921e-08	1	0	0	1	0	0
AGGCGG	307	1232	6	374.69	295129023	137.032	806976903	7392	4.01303	0.819344	3.28805	1.52669	0.0197283	0.00916011	0.175712	6.68464e-08	6.68464e-08	1	0	0	1	0	0
AGGG	1710	11517	4	374.69	295129023	137.032	806976903	46068	6.73509	4.56378	30.7374	14.2718	0.12295	0.0570871	0.196599	4.16596e-07	4.16596e-07	1	0	0	0	0	0
AGGGAT	335	2816	6	374.69	295129023	137.032	806976903	16896	8.40597	0.894073	7.51555	3.48957	0.0450933	0.0209374	0.368058	1.52792e-07	1.52792e-07	1	0	0	1	0	0
AGGGATG	16	68	7	374.69	295129023	137.032	806976903	476	4.25	0.042702	0.181483	0.0842651	0.00127038	0.000589856	0.217102	4.3045e-09	4.3045e-09	1	0	0	1	0	0
AGGGC	5	33	5	374.69	295129023	137.032	806976903	165	6.6	0.0133444	0.0880729	0.0408934	0.000440364	0.000204467	0.240819	1.49211e-09	1.49211e-09	1	0	0	1	0	0
AGGGG	699	3625	5	374.69	295129023	137.032	806976903	18125	5.18598	1.86554	9.67467	4.49207	0.0483733	0.0224604	0.189225	1.63906e-07	1.63906e-07	1	0	0	1	0	0
AGGGGAT	2	8	7	374.69	295129023	137.032	806976903	56	4	0.00533775	0.021351	0.00991354	0.000149457	6.93948e-05	0.204332	5.06412e-10	5.06412e-10	1	0	0	1	0	0
AGGGGCGGGGC	1	4	11	374.69	295129023	137.032	806976903	44	4	0.00266887	0.0106755	0.00495677	0.00011743	5.45245e-05	0.321092	3.97895e-10	3.97895e-10	1	0	0	1	0	0
AGGGGG	891	3722	6	374.69	295129023	137.032	806976903	22332	4.17733	2.37797	9.93355	4.61228	0.0596013	0.0276737	0.182906	2.0195e-07	2.0195e-07	1	0	0	1	0	0
AGGGGGCGGATGGGG	2	9	15	374.69	295129023	137.032	806976903	135	4.5	0.00533775	0.0240199	0.0111527	0.000360298	0.000167291	0.492585	1.22082e-09	1.22082e-09	1	0	0	1	0	0
AGGGGGG	266	1088	7	374.69	295129023	137.032	806976903	7616	4.09023	0.709921	2.90374	1.34824	0.0203261	0.00943769	0.20894	6.88721e-08	6.88721e-08	1	0	0	1	0	0
AT	833770	15959227	2	374.69	295129023	137.032	806976903	31918454	19.141	2225.23	42593.2	19776.6	85.1863	39.5531	0.279366	0.000288641	0.000288641	1	1	1	0	0	0
ATATATATC	2	10	9	374.69	295129023	137.032	806976903	90	5	0.00533775	0.0266887	0.0123919	0.000240199	0.000111527	0.32839	8.13877e-10	8.13877e-10	1	0	0	1	0	0
ATATATC	172	826	7	374.69	295129023	137.032	806976903	5782	4.80233	0.459046	2.20449	1.02357	0.0154314	0.00716501	0.245317	5.22871e-08	5.22871e-08	1	0	0	1	0	0
ATATC	56	610	5	374.69	295129023	137.032	806976903	3050	10.8929	0.149457	1.62801	0.755908	0.00814007	0.00377954	0.397456	2.75814e-08	2.75814e-08	1	0	0	1	0	0
ATC	57434	624583	3	374.69	295129023	137.032	806976903	1873749	10.8748	153.284	1666.93	773.979	5.0008	2.32194	0.238078	1.69445e-05	1.69445e-05	1	1	0	0	0	0
ATCATCC	4	16	7	374.69	295129023	137.032	806976903	112	4	0.0106755	0.042702	0.0198271	0.000298914	0.00013879	0.204332	1.01282e-09	1.01282e-09	1	0	0	1	0	0
ATCC	14852	130504	4	374.69	295129023	137.032	806976903	522016	8.78696	39.6381	348.299	161.72	1.3932	0.646878	0.256493	4.72063e-06	4.72063e-06	1	1	0	0	0	0
ATCCC	469	2400	5	374.69	295129023	137.032	806976903	12000	5.11727	1.2517	6.4053	2.97406	0.0320265	0.0148703	0.186718	1.08517e-07	1.08517e-07	1	0	0	1	0	0
ATCCCCC	14	57	7	374.69	295129023	137.032	806976903	399	4.07143	0.0373642	0.152126	0.070634	0.00106488	0.000494438	0.20798	3.60819e-09	3.60819e-09	1	0	0	1	0	0
ATCG	447	2746	4	374.69	295129023	137.032	806976903	10984	6.14318	1.19299	7.32873	3.40282	0.0293149	0.0136113	0.179321	9.93292e-08	9.93292e-08	1	0	0	0	0	0
ATCGC	185	925	5	374.69	295129023	137.032	806976903	4625	5	0.493742	2.46871	1.14625	0.0123435	0.00573127	0.182439	4.18242e-08	4.18242e-08	1	0	0	1	0	0
CCCCCCG	12	49	7	374.69	295129023	137.032	806976903	343	4.08333	0.0320265	0.130775	0.0607204	0.000915424	0.000425043	0.208588	3.10178e-09	3.10178e-09	1	0	0	1	0	0
CCCCCG	45	181	6	374.69	295129023	137.032	806976903	1086	4.02222	0.120099	0.483066	0.224294	0.0028984	0.00134576	0.176114	9.82078e-09	9.82078e-09	1	0	0	1	0	0
CCCCG	25	129	5	374.69	295129023	137.032	806976903	645	5.16	0.0667219	0.344285	0.159856	0.00172142	0.000799279	0.188277	5.83278e-09	5.83278e-09	1	0	0	1	0	0
CCCCGG	1	4	6	374.69	295129023	137.032	806976903	24	4	0.00266887	0.0106755	0.00495677	6.4053e-05	2.97406e-05	0.175141	2.17034e-10	2.17034e-10	1	0	0	1	0	0
CCCG	1	6	4	374.69	295129023	137.032	806976903	24	6	0.00266887	0.0160132	0.00743516	6.4053e-05	2.97406e-05	0.175141	2.17034e-10	2.17034e-10	1	0	0	0	0	0
CCCGCCG	233	1067	7	374.69	295129023	137.032	806976903	7469	4.5794	0.621848	2.84769	1.32222	0.0199338	0.00925553	0.233929	6.75427e-08	6.75427e-08	1	0	0	1	0	0
CCCGCG	232	928	6	374.69	295129023	137.032	806976903	5568	4	0.619179	2.47672	1.14997	0.0148603	0.00689983	0.175141	5.03519e-08	5.03519e-08	1	0	0	1	0	0
CCG	78676	707150	3	374.69	295129023	137.032	806976903	2121450	8.98813	209.976	1887.29	876.295	5.66188	2.62889	0.196774	1.91844e-05	1.91844e-05	1	1	0	0	0	0
CCGCCGG	1	4	7	374.69	295129023	137.032	806976903	28	4	0.00266887	0.0106755	0.00495677	7.47285e-05	3.46974e-05	0.204332	2.53206e-10	2.53206e-10	1	0	0	1	0	0
CCGCG	205	1026	5	374.69	295129023	137.032	806976903	5130	5.00488	0.547119	2.73827	1.27141	0.0136913	0.00635706	0.182617	4.6391e-08	4.6391e-08	1	0	0	1	0	0
CCGCGG	1	4	6	374.69	295129023	137.032	806976903	24	4	0.00266887	0.0106755	0.00495677	6.4053e-05	2.97406e-05	0.175141	2.17034e-10	2.17034e-10	1	0	0	1	0	0
CCGGCG	2	8	6	374.69	295129023	137.032	806976903	48	4	0.00533775	0.021351	0.00991354	0.000128106	5.94813e-05	0.175141	4.34068e-10	4.34068e-10	1	0	0	1	0	0
CG	1474	19597	2	374.69	295129023	137.032	806976903	39194	13.2951	3.93392	52.3019	24.2845	0.104604	0.0485689	0.194044	3.54434e-07	3.54434e-07	1	0	0	0	0	0
